# Supplementary material for: Legume genome structures and histories inferred from Cercis canadensis and Chamaecrista fasciculata genomes
Source: Plant J. 2026 Jun 10;126(5):e70981. doi: 10.1111/tpj.70981 (PMC13252982; doi:10.1111/tpj.70981)
Supplement: Supplementary file 4 — Data S4. Manuscript supplement; Compressed directory of aligned sequences from 2212 low‐copy gene families, for calculation of a consensus species tree. [file TPJ-126-0-s010.gz]

Archive with 8,865 entries (8,860 files):
- S4_consen_species_tree
- S4_consen_species_tree/40_aln_fas_cln1
- S4_consen_species_tree/40_aln_fas_cln1/Legume.fam3.02990
- S4_consen_species_tree/40_aln_fas_cln1/Legume.fam3.03122
- S4_consen_species_tree/40_aln_fas_cln1/Legume.fam3.03411
- S4_consen_species_tree/40_aln_fas_cln1/Legume.fam3.03501
- S4_consen_species_tree/40_aln_fas_cln1/Legume.fam3.03646
- S4_consen_species_tree/40_aln_fas_cln1/Legume.fam3.03717
- S4_consen_species_tree/40_aln_fas_cln1/Legume.fam3.03926
- S4_consen_species_tree/40_aln_fas_cln1/Legume.fam3.04093
- S4_consen_species_tree/40_aln_fas_cln1/Legume.fam3.04133
- S4_consen_species_tree/40_aln_fas_cln1/Legume.fam3.04174
- S4_consen_species_tree/40_aln_fas_cln1/Legume.fam3.04225
- S4_consen_species_tree/40_aln_fas_cln1/Legume.fam3.04531
- S4_consen_species_tree/40_aln_fas_cln1/Legume.fam3.04668
- S4_consen_species_tree/40_aln_fas_cln1/Legume.fam3.04715
- S4_consen_species_tree/40_aln_fas_cln1/Legume.fam3.04736
- S4_consen_species_tree/40_aln_fas_cln1/Legume.fam3.04945
- S4_consen_species_tree/40_aln_fas_cln1/Legume.fam3.04951
- S4_consen_species_tree/40_aln_fas_cln1/Legume.fam3.04990
- S4_consen_species_tree/40_aln_fas_cln1/Legume.fam3.05001
- S4_consen_species_tree/40_aln_fas_cln1/Legume.fam3.05013
- S4_consen_species_tree/40_aln_fas_cln1/Legume.fam3.05025
- S4_consen_species_tree/40_aln_fas_cln1/Legume.fam3.05031
- S4_consen_species_tree/40_aln_fas_cln1/Legume.fam3.05040
- S4_consen_species_tree/40_aln_fas_cln1/Legume.fam3.05160
- S4_consen_species_tree/40_aln_fas_cln1/Legume.fam3.05185
- S4_consen_species_tree/40_aln_fas_cln1/Legume.fam3.05257
- S4_consen_species_tree/40_aln_fas_cln1/Legume.fam3.05286
- S4_consen_species_tree/40_aln_fas_cln1/Legume.fam3.05316
- S4_consen_species_tree/40_aln_fas_cln1/Legume.fam3.05328
- S4_consen_species_tree/40_aln_fas_cln1/Legume.fam3.05340
- S4_consen_species_tree/40_aln_fas_cln1/Legume.fam3.05368
- S4_consen_species_tree/40_aln_fas_cln1/Legume.fam3.05385
- S4_consen_species_tree/40_aln_fas_cln1/Legume.fam3.05401
- S4_consen_species_tree/40_aln_fas_cln1/Legume.fam3.05407
- S4_consen_species_tree/40_aln_fas_cln1/Legume.fam3.05452
- S4_consen_species_tree/40_aln_fas_cln1/Legume.fam3.05454
- S4_consen_species_tree/40_aln_fas_cln1/Legume.fam3.05457
- S4_consen_species_tree/40_aln_fas_cln1/Legume.fam3.05460
- S4_consen_species_tree/40_aln_fas_cln1/Legume.fam3.05465
- S4_consen_species_tree/40_aln_fas_cln1/Legume.fam3.05472
- S4_consen_species_tree/40_aln_fas_cln1/Legume.fam3.05504
- S4_consen_species_tree/40_aln_fas_cln1/Legume.fam3.05544
- S4_consen_species_tree/40_aln_fas_cln1/Legume.fam3.05571
- S4_consen_species_tree/40_aln_fas_cln1/Legume.fam3.05580
- S4_consen_species_tree/40_aln_fas_cln1/Legume.fam3.05609
- S4_consen_species_tree/40_aln_fas_cln1/Legume.fam3.05613
- S4_consen_species_tree/40_aln_fas_cln1/Legume.fam3.05639
- S4_consen_species_tree/40_aln_fas_cln1/Legume.fam3.05678
- S4_consen_species_tree/40_aln_fas_cln1/Legume.fam3.05717
- S4_consen_species_tree/40_aln_fas_cln1/Legume.fam3.05734
- S4_consen_species_tree/40_aln_fas_cln1/Legume.fam3.05736
- S4_consen_species_tree/40_aln_fas_cln1/Legume.fam3.05742
- S4_consen_species_tree/40_aln_fas_cln1/Legume.fam3.05768
- S4_consen_species_tree/40_aln_fas_cln1/Legume.fam3.05775
- S4_consen_species_tree/40_aln_fas_cln1/Legume.fam3.05786
- S4_consen_species_tree/40_aln_fas_cln1/Legume.fam3.05804
- S4_consen_species_tree/40_aln_fas_cln1/Legume.fam3.05827
- S4_consen_species_tree/40_aln_fas_cln1/Legume.fam3.05840
- S4_consen_species_tree/40_aln_fas_cln1/Legume.fam3.05841
- S4_consen_species_tree/40_aln_fas_cln1/Legume.fam3.05954
- S4_consen_species_tree/40_aln_fas_cln1/Legume.fam3.05967
- S4_consen_species_tree/40_aln_fas_cln1/Legume.fam3.06009
- S4_consen_species_tree/40_aln_fas_cln1/Legume.fam3.06019
- S4_consen_species_tree/40_aln_fas_cln1/Legume.fam3.06027
- S4_consen_species_tree/40_aln_fas_cln1/Legume.fam3.06043
- S4_consen_species_tree/40_aln_fas_cln1/Legume.fam3.06079
- S4_consen_species_tree/40_aln_fas_cln1/Legume.fam3.06081
- S4_consen_species_tree/40_aln_fas_cln1/Legume.fam3.06109
- S4_consen_species_tree/40_aln_fas_cln1/Legume.fam3.06113
- S4_consen_species_tree/40_aln_fas_cln1/Legume.fam3.06114
- S4_consen_species_tree/40_aln_fas_cln1/Legume.fam3.06151
- S4_consen_species_tree/40_aln_fas_cln1/Legume.fam3.06168
- S4_consen_species_tree/40_aln_fas_cln1/Legume.fam3.06194
- S4_consen_species_tree/40_aln_fas_cln1/Legume.fam3.06196
- S4_consen_species_tree/40_aln_fas_cln1/Legume.fam3.06203
- S4_consen_species_tree/40_aln_fas_cln1/Legume.fam3.06257
- S4_consen_species_tree/40_aln_fas_cln1/Legume.fam3.06272
- S4_consen_species_tree/40_aln_fas_cln1/Legume.fam3.06289
- S4_consen_species_tree/40_aln_fas_cln1/Legume.fam3.06290
- S4_consen_species_tree/40_aln_fas_cln1/Legume.fam3.06291
- S4_consen_species_tree/40_aln_fas_cln1/Legume.fam3.06297
- S4_consen_species_tree/40_aln_fas_cln1/Legume.fam3.06323
- S4_consen_species_tree/40_aln_fas_cln1/Legume.fam3.06333
- S4_consen_species_tree/40_aln_fas_cln1/Legume.fam3.06341
- S4_consen_species_tree/40_aln_fas_cln1/Legume.fam3.06353
- S4_consen_species_tree/40_aln_fas_cln1/Legume.fam3.06362
- S4_consen_species_tree/40_aln_fas_cln1/Legume.fam3.06365
- S4_consen_species_tree/40_aln_fas_cln1/Legume.fam3.06366
- S4_consen_species_tree/40_aln_fas_cln1/Legume.fam3.06413
- S4_consen_species_tree/40_aln_fas_cln1/Legume.fam3.06414
- S4_consen_species_tree/40_aln_fas_cln1/Legume.fam3.06439
- S4_consen_species_tree/40_aln_fas_cln1/Legume.fam3.06443
- S4_consen_species_tree/40_aln_fas_cln1/Legume.fam3.06450
- S4_consen_species_tree/40_aln_fas_cln1/Legume.fam3.06453
- S4_consen_species_tree/40_aln_fas_cln1/Legume.fam3.06471
- S4_consen_species_tree/40_aln_fas_cln1/Legume.fam3.06514
- S4_consen_species_tree/40_aln_fas_cln1/Legume.fam3.06537
- S4_consen_species_tree/40_aln_fas_cln1/Legume.fam3.06552
- S4_consen_species_tree/40_aln_fas_cln1/Legume.fam3.06553
- S4_consen_species_tree/40_aln_fas_cln1/Legume.fam3.06558
- S4_consen_species_tree/40_aln_fas_cln1/Legume.fam3.06566
- S4_consen_species_tree/40_aln_fas_cln1/Legume.fam3.06567
- S4_consen_species_tree/40_aln_fas_cln1/Legume.fam3.06570
- S4_consen_species_tree/40_aln_fas_cln1/Legume.fam3.06572
- S4_consen_species_tree/40_aln_fas_cln1/Legume.fam3.06573
- S4_consen_species_tree/40_aln_fas_cln1/Legume.fam3.06585
- S4_consen_species_tree/40_aln_fas_cln1/Legume.fam3.06596
- S4_consen_species_tree/40_aln_fas_cln1/Legume.fam3.06601
- S4_consen_species_tree/40_aln_fas_cln1/Legume.fam3.06602
- S4_consen_species_tree/40_aln_fas_cln1/Legume.fam3.06604
- S4_consen_species_tree/40_aln_fas_cln1/Legume.fam3.06611
- S4_consen_species_tree/40_aln_fas_cln1/Legume.fam3.06617
- S4_consen_species_tree/40_aln_fas_cln1/Legume.fam3.06633
- S4_consen_species_tree/40_aln_fas_cln1/Legume.fam3.06635
- S4_consen_species_tree/40_aln_fas_cln1/Legume.fam3.06645
- S4_consen_species_tree/40_aln_fas_cln1/Legume.fam3.06650
- S4_consen_species_tree/40_aln_fas_cln1/Legume.fam3.06658
- S4_consen_species_tree/40_aln_fas_cln1/Legume.fam3.06673
- S4_consen_species_tree/40_aln_fas_cln1/Legume.fam3.06705
- S4_consen_species_tree/40_aln_fas_cln1/Legume.fam3.06706
- S4_consen_species_tree/40_aln_fas_cln1/Legume.fam3.06714
- S4_consen_species_tree/40_aln_fas_cln1/Legume.fam3.06725
- S4_consen_species_tree/40_aln_fas_cln1/Legume.fam3.06726
- S4_consen_species_tree/40_aln_fas_cln1/Legume.fam3.06737
- S4_consen_species_tree/40_aln_fas_cln1/Legume.fam3.06740
- S4_consen_species_tree/40_aln_fas_cln1/Legume.fam3.06746
- S4_consen_species_tree/40_aln_fas_cln1/Legume.fam3.06748
- S4_consen_species_tree/40_aln_fas_cln1/Legume.fam3.06749
- S4_consen_species_tree/40_aln_fas_cln1/Legume.fam3.06751
- S4_consen_species_tree/40_aln_fas_cln1/Legume.fam3.06753
- S4_consen_species_tree/40_aln_fas_cln1/Legume.fam3.06759
- S4_consen_species_tree/40_aln_fas_cln1/Legume.fam3.06770
- S4_consen_species_tree/40_aln_fas_cln1/Legume.fam3.06774
- S4_consen_species_tree/40_aln_fas_cln1/Legume.fam3.06800
- S4_consen_species_tree/40_aln_fas_cln1/Legume.fam3.06804
- S4_consen_species_tree/40_aln_fas_cln1/Legume.fam3.06807
- S4_consen_species_tree/40_aln_fas_cln1/Legume.fam3.06809
- S4_consen_species_tree/40_aln_fas_cln1/Legume.fam3.06810
- S4_consen_species_tree/40_aln_fas_cln1/Legume.fam3.06816
- S4_consen_species_tree/40_aln_fas_cln1/Legume.fam3.06826
- S4_consen_species_tree/40_aln_fas_cln1/Legume.fam3.06838
- S4_consen_species_tree/40_aln_fas_cln1/Legume.fam3.06839
- S4_consen_species_tree/40_aln_fas_cln1/Legume.fam3.06857
- S4_consen_species_tree/40_aln_fas_cln1/Legume.fam3.06858
- S4_consen_species_tree/40_aln_fas_cln1/Legume.fam3.06861
- S4_consen_species_tree/40_aln_fas_cln1/Legume.fam3.06868
- S4_consen_species_tree/40_aln_fas_cln1/Legume.fam3.06902
- S4_consen_species_tree/40_aln_fas_cln1/Legume.fam3.06903
- S4_consen_species_tree/40_aln_fas_cln1/Legume.fam3.06904
- S4_consen_species_tree/40_aln_fas_cln1/Legume.fam3.06905
- S4_consen_species_tree/40_aln_fas_cln1/Legume.fam3.06907
- S4_consen_species_tree/40_aln_fas_cln1/Legume.fam3.06929
- S4_consen_species_tree/40_aln_fas_cln1/Legume.fam3.06942
- S4_consen_species_tree/40_aln_fas_cln1/Legume.fam3.06949
- S4_consen_species_tree/40_aln_fas_cln1/Legume.fam3.06958
- S4_consen_species_tree/40_aln_fas_cln1/Legume.fam3.06970
- S4_consen_species_tree/40_aln_fas_cln1/Legume.fam3.06971
- S4_consen_species_tree/40_aln_fas_cln1/Legume.fam3.06984
- S4_consen_species_tree/40_aln_fas_cln1/Legume.fam3.06989
- S4_consen_species_tree/40_aln_fas_cln1/Legume.fam3.07018
- S4_consen_species_tree/40_aln_fas_cln1/Legume.fam3.07021
- S4_consen_species_tree/40_aln_fas_cln1/Legume.fam3.07041
- S4_consen_species_tree/40_aln_fas_cln1/Legume.fam3.07042
- S4_consen_species_tree/40_aln_fas_cln1/Legume.fam3.07049
- S4_consen_species_tree/40_aln_fas_cln1/Legume.fam3.07058
- S4_consen_species_tree/40_aln_fas_cln1/Legume.fam3.07064
- S4_consen_species_tree/40_aln_fas_cln1/Legume.fam3.07078
- S4_consen_species_tree/40_aln_fas_cln1/Legume.fam3.07108
- S4_consen_species_tree/40_aln_fas_cln1/Legume.fam3.07110
- S4_consen_species_tree/40_aln_fas_cln1/Legume.fam3.07116
- S4_consen_species_tree/40_aln_fas_cln1/Legume.fam3.07120
- S4_consen_species_tree/40_aln_fas_cln1/Legume.fam3.07123
- S4_consen_species_tree/40_aln_fas_cln1/Legume.fam3.07128
- S4_consen_species_tree/40_aln_fas_cln1/Legume.fam3.07136
- S4_consen_species_tree/40_aln_fas_cln1/Legume.fam3.07142
- S4_consen_species_tree/40_aln_fas_cln1/Legume.fam3.07149
- S4_consen_species_tree/40_aln_fas_cln1/Legume.fam3.07150
- S4_consen_species_tree/40_aln_fas_cln1/Legume.fam3.07155
- S4_consen_species_tree/40_aln_fas_cln1/Legume.fam3.07173
- S4_consen_species_tree/40_aln_fas_cln1/Legume.fam3.07175
- S4_consen_species_tree/40_aln_fas_cln1/Legume.fam3.07182
- S4_consen_species_tree/40_aln_fas_cln1/Legume.fam3.07183
- S4_consen_species_tree/40_aln_fas_cln1/Legume.fam3.07191
- S4_consen_species_tree/40_aln_fas_cln1/Legume.fam3.07196
- S4_consen_species_tree/40_aln_fas_cln1/Legume.fam3.07221
- S4_consen_species_tree/40_aln_fas_cln1/Legume.fam3.07251
- S4_consen_species_tree/40_aln_fas_cln1/Legume.fam3.07253
- S4_consen_species_tree/40_aln_fas_cln1/Legume.fam3.07256
- S4_consen_species_tree/40_aln_fas_cln1/Legume.fam3.07259
- S4_consen_species_tree/40_aln_fas_cln1/Legume.fam3.07266
- S4_consen_species_tree/40_aln_fas_cln1/Legume.fam3.07270
- S4_consen_species_tree/40_aln_fas_cln1/Legume.fam3.07271
- S4_consen_species_tree/40_aln_fas_cln1/Legume.fam3.07278
- S4_consen_species_tree/40_aln_fas_cln1/Legume.fam3.07279
- S4_consen_species_tree/40_aln_fas_cln1/Legume.fam3.07280
- S4_consen_species_tree/40_aln_fas_cln1/Legume.fam3.07283
- S4_consen_species_tree/40_aln_fas_cln1/Legume.fam3.07295
- S4_consen_species_tree/40_aln_fas_cln1/Legume.fam3.07302
- S4_consen_species_tree/40_aln_fas_cln1/Legume.fam3.07311
- S4_consen_species_tree/40_aln_fas_cln1/Legume.fam3.07318
- S4_consen_species_tree/40_aln_fas_cln1/Legume.fam3.07324
- S4_consen_species_tree/40_aln_fas_cln1/Legume.fam3.07332
- S4_consen_species_tree/40_aln_fas_cln1/Legume.fam3.07347
- S4_consen_species_tree/40_aln_fas_cln1/Legume.fam3.07349
- S4_consen_species_tree/40_aln_fas_cln1/Legume.fam3.07350
- S4_consen_species_tree/40_aln_fas_cln1/Legume.fam3.07353
- S4_consen_species_tree/40_aln_fas_cln1/Legume.fam3.07357
- S4_consen_species_tree/40_aln_fas_cln1/Legume.fam3.07365
- S4_consen_species_tree/40_aln_fas_cln1/Legume.fam3.07376
- S4_consen_species_tree/40_aln_fas_cln1/Legume.fam3.07377
- S4_consen_species_tree/40_aln_fas_cln1/Legume.fam3.07379
- S4_consen_species_tree/40_aln_fas_cln1/Legume.fam3.07380
- S4_consen_species_tree/40_aln_fas_cln1/Legume.fam3.07385
- S4_consen_species_tree/40_aln_fas_cln1/Legume.fam3.07389
- S4_consen_species_tree/40_aln_fas_cln1/Legume.fam3.07393
- S4_consen_species_tree/40_aln_fas_cln1/Legume.fam3.07396
- S4_consen_species_tree/40_aln_fas_cln1/Legume.fam3.07400
- S4_consen_species_tree/40_aln_fas_cln1/Legume.fam3.07405
- S4_consen_species_tree/40_aln_fas_cln1/Legume.fam3.07409
- S4_consen_species_tree/40_aln_fas_cln1/Legume.fam3.07420
- S4_consen_species_tree/40_aln_fas_cln1/Legume.fam3.07424
- S4_consen_species_tree/40_aln_fas_cln1/Legume.fam3.07428
- S4_consen_species_tree/40_aln_fas_cln1/Legume.fam3.07429
- S4_consen_species_tree/40_aln_fas_cln1/Legume.fam3.07432
- S4_consen_species_tree/40_aln_fas_cln1/Legume.fam3.07438
- S4_consen_species_tree/40_aln_fas_cln1/Legume.fam3.07447
- S4_consen_species_tree/40_aln_fas_cln1/Legume.fam3.07452
- S4_consen_species_tree/40_aln_fas_cln1/Legume.fam3.07458
- S4_consen_species_tree/40_aln_fas_cln1/Legume.fam3.07463
- S4_consen_species_tree/40_aln_fas_cln1/Legume.fam3.07474
- S4_consen_species_tree/40_aln_fas_cln1/Legume.fam3.07486
- S4_consen_species_tree/40_aln_fas_cln1/Legume.fam3.07490
- S4_consen_species_tree/40_aln_fas_cln1/Legume.fam3.07492
- S4_consen_species_tree/40_aln_fas_cln1/Legume.fam3.07515
- S4_consen_species_tree/40_aln_fas_cln1/Legume.fam3.07519
- S4_consen_species_tree/40_aln_fas_cln1/Legume.fam3.07520
- S4_consen_species_tree/40_aln_fas_cln1/Legume.fam3.07524
- S4_consen_species_tree/40_aln_fas_cln1/Legume.fam3.07533
- S4_consen_species_tree/40_aln_fas_cln1/Legume.fam3.07535
- S4_consen_species_tree/40_aln_fas_cln1/Legume.fam3.07539
- S4_consen_species_tree/40_aln_fas_cln1/Legume.fam3.07544
- S4_consen_species_tree/40_aln_fas_cln1/Legume.fam3.07546
- S4_consen_species_tree/40_aln_fas_cln1/Legume.fam3.07553
- S4_consen_species_tree/40_aln_fas_cln1/Legume.fam3.07555
- S4_consen_species_tree/40_aln_fas_cln1/Legume.fam3.07556
- S4_consen_species_tree/40_aln_fas_cln1/Legume.fam3.07558
- S4_consen_species_tree/40_aln_fas_cln1/Legume.fam3.07560
- S4_consen_species_tree/40_aln_fas_cln1/Legume.fam3.07569
- S4_consen_species_tree/40_aln_fas_cln1/Legume.fam3.07576
- S4_consen_species_tree/40_aln_fas_cln1/Legume.fam3.07578
- S4_consen_species_tree/40_aln_fas_cln1/Legume.fam3.07580
- S4_consen_species_tree/40_aln_fas_cln1/Legume.fam3.07586
- S4_consen_species_tree/40_aln_fas_cln1/Legume.fam3.07587
- S4_consen_species_tree/40_aln_fas_cln1/Legume.fam3.07597
- S4_consen_species_tree/40_aln_fas_cln1/Legume.fam3.07602
- S4_consen_species_tree/40_aln_fas_cln1/Legume.fam3.07603
- S4_consen_species_tree/40_aln_fas_cln1/Legume.fam3.07606
- S4_consen_species_tree/40_aln_fas_cln1/Legume.fam3.07612
- S4_consen_species_tree/40_aln_fas_cln1/Legume.fam3.07614
- S4_consen_species_tree/40_aln_fas_cln1/Legume.fam3.07615
- S4_consen_species_tree/40_aln_fas_cln1/Legume.fam3.07625
- S4_consen_species_tree/40_aln_fas_cln1/Legume.fam3.07631
- S4_consen_species_tree/40_aln_fas_cln1/Legume.fam3.07642
- S4_consen_species_tree/40_aln_fas_cln1/Legume.fam3.07644
- S4_consen_species_tree/40_aln_fas_cln1/Legume.fam3.07651
- S4_consen_species_tree/40_aln_fas_cln1/Legume.fam3.07655
- S4_consen_species_tree/40_aln_fas_cln1/Legume.fam3.07668
- S4_consen_species_tree/40_aln_fas_cln1/Legume.fam3.07671
- S4_consen_species_tree/40_aln_fas_cln1/Legume.fam3.07681
- S4_consen_species_tree/40_aln_fas_cln1/Legume.fam3.07693
- S4_consen_species_tree/40_aln_fas_cln1/Legume.fam3.07699
- S4_consen_species_tree/40_aln_fas_cln1/Legume.fam3.07701
- S4_consen_species_tree/40_aln_fas_cln1/Legume.fam3.07705
- S4_consen_species_tree/40_aln_fas_cln1/Legume.fam3.07710
- S4_consen_species_tree/40_aln_fas_cln1/Legume.fam3.07721
- S4_consen_species_tree/40_aln_fas_cln1/Legume.fam3.07723
- S4_consen_species_tree/40_aln_fas_cln1/Legume.fam3.07729
- S4_consen_species_tree/40_aln_fas_cln1/Legume.fam3.07738
- S4_consen_species_tree/40_aln_fas_cln1/Legume.fam3.07750
- S4_consen_species_tree/40_aln_fas_cln1/Legume.fam3.07755
- S4_consen_species_tree/40_aln_fas_cln1/Legume.fam3.07758
- S4_consen_species_tree/40_aln_fas_cln1/Legume.fam3.07760
- S4_consen_species_tree/40_aln_fas_cln1/Legume.fam3.07764
- S4_consen_species_tree/40_aln_fas_cln1/Legume.fam3.07777
- S4_consen_species_tree/40_aln_fas_cln1/Legume.fam3.07779
- S4_consen_species_tree/40_aln_fas_cln1/Legume.fam3.07784
- S4_consen_species_tree/40_aln_fas_cln1/Legume.fam3.07785
- S4_consen_species_tree/40_aln_fas_cln1/Legume.fam3.07790
- S4_consen_species_tree/40_aln_fas_cln1/Legume.fam3.07794
- S4_consen_species_tree/40_aln_fas_cln1/Legume.fam3.07806
- S4_consen_species_tree/40_aln_fas_cln1/Legume.fam3.07808
- S4_consen_species_tree/40_aln_fas_cln1/Legume.fam3.07819
- S4_consen_species_tree/40_aln_fas_cln1/Legume.fam3.07820
- S4_consen_species_tree/40_aln_fas_cln1/Legume.fam3.07826
- S4_consen_species_tree/40_aln_fas_cln1/Legume.fam3.07832
- S4_consen_species_tree/40_aln_fas_cln1/Legume.fam3.07833
- S4_consen_species_tree/40_aln_fas_cln1/Legume.fam3.07835
- S4_consen_species_tree/40_aln_fas_cln1/Legume.fam3.07856
[truncated: 8,565 more entries]
