# Supplementary material for: Legume genome structures and histories inferred from Cercis canadensis and Chamaecrista fasciculata genomes
Source: Plant J. 2026 Jun 10;126(5):e70981. doi: 10.1111/tpj.70981 (PMC13252982; doi:10.1111/tpj.70981)
Supplement: Supplementary file 4 — Data S4. Manuscript supplement; Compressed directory of aligned sequences from 2212 low‐copy gene families, for calculation of a consensus species tree. [file TPJ-126-0-s010.gz › S4_consen_species_tree/40_aln_fas_cln1/Legume.fam3.02990]

>CAE.acacr.Acra3RX.gnm1.ann1.g29138.t1
MQTQYNFSFFSSCLEP----EEQDEHSISLSLGPPGQHNSNKVTCSSS-NV
SLHLHHQNPNSD--LGVTVALRIGLPAAATTNSSNSNKPDSSSGH
VPGQYWIPSPAQILIGPTQFSCSVCNKTFNRFNNMQMHMWGHGSQYRKGPESLRGAKPAS
SILRLPCYCCAEGCRNNILHPRSRPLKDFRTLQTHYKRKHGAKPFGCRKCGKAFAVRGDW
RTHEKNCGKLWFCICGSDFKHKRSLKDHVRSFGDGHAPHTVDSRDPHHHHHQEEVDDD
EDEDDELEDDDNNSDV------
>PAP.aesev.CIAT22838.gnm1.ann1.Ae05g16630.1
MQTHHFFSYISSCGSSSVFLDDADEASISLSLGLPGQHSNPKVLSTSSSN-LSPS
LHQSPNSDDQSGVTVALHIGLPSSTNAQDT-TSNNDVSEPPVQGQYWIPSPA
QILIGPTQFSCTVCNKMFNRFNNMQMHMWGHGSQYRKGPESLRGAKPASSMLRLPCYCCA
EGCKNNIEHPRSRPLKDFRTLQTHYKRKHGAKPFGCRKCGKPFAVRGDWRTHEKNCGKLW
FCICGSDFKHKRSLKDHVRAFGDGHAPHTVESCDDQFVDNEGEDDDDEELDDDEDEDDNN
N--------
>OUT.arath.Col0.gnm9.ann11.AT1G13290.1
---------------------SGDEDSVVLSLGPPGQQY-PSHNKPTSTKPSSDHEFNHP
-LTNPNGVTVALHIGPPSSDKETLSGGNN-QEGLTARQGQYWIPSLSQILVGPTQFSCSV
CNKTFNRFNNMQMHMWGHGSQYRKGPESLRGTKSSSSILRLPCYCCAEGCKNNIDHPRSK
PLKDFRTLQTHYKRKHGAKPFRCRKCEKTFAVRGDWRTHEKNCGKLWFCVCGSDFKHKR
SLKDHVRAFGDGHAAHTVSDRVVGIGDADEDDEEEEEEEEDDVEEEDAH--------
>CER.bauva.BV-YZ2020.gnm2.ann1.rna-bv01782.t1
MQSHHSFSYISSS-GSTAYLEEDEEEFISLSLGLPGQHTTPTNSSSIHSSANL
HHQHPNPTSDEQSGVTVALHIGLPTT--APTTSSAKPD--QLP-PPQYWIPSPAQ
ILIGPTQFSCTVCNKTFNRFNNMQMHMWGHGSQYRKGPESLRGTKPASSMLRLPCYCCAE
GCKNNIEHPRSRPLKDFRTLQTHYKRKHGAKPFGCRKCGKPFAVRGDWRTHEKNCGKLWF
CICGSDFKHKRSLKDHVRAFGDGHAPHTVETCGQMGEE-DGDEDDEDDHEDDDDDNSS-
-EVV-----
>CER.cerca.ISC453364.gnm3.ann1.Cecan.6G163300.1
MQSHS-FSYISTS-GSTAYLEEDDEEFISLSLGLPGQHSNPINISSSSSSANLH
YQHPNPTSDEQSGVTVALHIGLPTT--APTTSSAKPD--QLP-PPQYWIPSPSQILIGPT
QFSCTVCNKTFNRFNNMQMHMWGHGSQYRKGPESLRGTKPASSMLRLPCYCCAEGCKNNI
EHPRSRPLKDFRTLQTHYKRKHGAKPFGCRKCGKPFAVRGDWRTHEKNCGKLWFCICGSD
FKHKRSLKDHVRAFGDGHAPHTVESCDQMGEEEEVDEDDEDDNEDDDDNSSE--------
--
>CAE.chafa.ISC494698.gnm1.ann1.ChfasH1.6G200300.1
MQTHN-NDYSPDHHHDPSLFPNADERSICLSLRPPGQPA---A-----------------
---EEEDVTVALHIGLPTT-------TTKP-------EGEYWIPSAAQIMMGPTQFSCSV
CNKTFNRFNNMQMHMWGHGSQYRKGPESLRGALASSWWVRVPCYCCAEGCRNNIAHPRS
RPLKDFRTLQTHYKRKHGAKPFSCRKCKKPFAVRGDWRTHEKNCGKLWFCICGSDFKHKR
SLKDHVTAFGLGHAPHTLVADDHNDHD------------------------------
>PAP.lotja.MG20.gnm3.ann1.Lj2g3v1168860.1
--YHHSFSYISSCEPDE----AVDEASISLSLGPPGQHN-PKIPSSKHPATTLH-HQQNP
TSDDHSGVTVALHIGLPTNISPTTTPISKPQASSAPVQGQYWIPSPAQIL
IGPTQFSCTVCNKMFNRYNNMQMHMWGHGSQYRKGPESLRGAKPASSMLRLPCYCCAEGC
KNNIDHPRSRPLKDFRTLQTHYKRKHGAKPFGCRKCGKPFAVRGDWRTHEKNCGKLWFCI
CGSDFKHKRSLKDHVRAFGDGHAPHTVESCDQMGDELDLEDEEDEELEDDDEDDDD
NN--------
>PAP.medtr.A17_HM341.gnm4.ann2.Medtr1g093095.1
MQTHHQY-YSFSCESASCSSSLDDEDSIFLSLAPPGHQIPPKLTPPHPTIPPLHQI
PISTTTSLHHHHTCAVNVALNALINP--TFTSKP--SHTPIIPQYWIPSPAQILVGPTQF
SCTVCNKTFNRFNNMQMHMWGHGSQYRKGPESLKGPKPASSMLKLPCYCCAEGCRNNI
NYPRARPLKDFRTLQTHYKRKHGGKSFECRKCRKTFAVRGDWRTHEKNCGKLWFCICGSD
FKHKRSLKDHVRAFGNGHAPHTLESLSFDGHKVNENYMEEEESGSEDDDNDSE-------
--
>CER.phach.longxuteng.gnm1.ann1.LXT22461.t1
MQSHS-FSYISSS-GSTAYLEEDDEEFISLSLGLPGQHSSPNSSSSSHSSANLH
HHHPNPTSDEQNGVTVALHIGLPTT--APTTSSAQP---QLP-PPQYWIPSPAQI
LIGPTQFSCTVCNKTFNRFNNMQMHMWGHGSQYRKGPESLRGTKPASSMLRLPCYCCAEG
CKNNIEHPRSRPLKDFRTLQTHYKRKHGAKPFGCRKCGKPFAVRGDWRTHEKNCGKLWFC
ICGSDFKHKRSLKDHVRAFGDGHAPHTVESCGQMGEE-DEEEEEEVDEDEDDDDDDDN
NSEV-----
>PAP.phavu.G19833.gnm2.ann1.Phvul.003G027900.1
MQTHP-FSYIPSCHGSSAFLEEADEASISLSLGPPGQQHHPKGTSSSSSSSTLH
HYRHNPTSDDQRGVTVALHIGLPNPTTSPNTPISKPHLTSTPIQGQYWIPSPAQIL
IGPTQFSCTVCNKMFNRFNNMQMHMWGHGSQYRKGPESLRGAKPASSMLRLPCYCCAEGC
KNNIDHPRSRPLKDFRTLQTHYKRKHGAKPFGCRKCGKPFAVRGDWRTHEKNCGKLWFCI
CGSDFKHKRSLKDHVRAFGDGHAPHTVESCDQIGEDFGDEDEEELDVEDDDDDDEGN
SNQVVFSF-
>PAP.phavu.G19833.gnm2.ann1.Phvul.007G102850.1
MHKPYSFSCISS---DSAFLEDQNEDSISLSLGPPCHHK-SKLSNPKHSSAM---NQ
KNPSSDDLSGVTVALHIGLPTT-------VSKP--SSTPIHGPYWIPTTQQILIGPTQFS
CTVCNKTFTRFNNMQMHMWGHGSEYRKGTESLRGSKAGSSMLRIPCYCCEEGCRNNINYP
RSRPLKDFRTLQTHYKRKHGGKPFECRKCRKAFAVRGDWRTHEKNCGKLWFCICGSDFKH
KRSLKDHVRAFGNGHAPHSLGGER-----------------------------------
>OUT.prupe.Lovell.gnm2.ann1.Prupe.1G306200.1
MQTPSTTTSTTDLGTSASFLEDQDEESIFLSLGPPGQGVPKQYQ-SSSST
H--HHHQQNPNTDHDGAVTVALHIGPPSSGSTISSSIGNPNH
IGAPIEGQYWIPSPAQILVGPTQFSCPVCSKTFNRYNNMQMHMWGHGSQYRKGPESLRGT
KPASSVLRLPCYCCAEGCKNNIEHPRSRPLKDFRTLQTHYKRKHGSKPFGCRKCGKPFAV
RGDWRTHEKNCGKLWFCICGSDFKHKRSLKDHVRAFGDGHAPYGVELCTEPEEEDHLDDE
DD------D---------------
>OUT.quisa.S10.gnm1.ann1.Qs0128570.1
MQTHHSFTYIASC-GSSACLEEQDEDSISLSLCPPGQQK-LKVSSSSSSSSSNH
NHHQNPTSDDQTGVTVALHIGLPSITASTITTTRKSHA--S
PIQGQYWIPSPAQILVGSTQFSCTVCNKTFNRFNNMQMHMWGHGSQYRKGPESLKGTKPA
SSVLRLPCYCCAEGCKNNIEHPRSRPLKDFRTLQTHYNEETWNEAVWMQE----------
------------------------------------------------------------
---------------------
>OUT.quisa.S10.gnm1.ann1.Qs0153770.1
MQTNHSFIYISSCNQSSACLEEEDDHSISLSLGPPGQQK-PKISSSSSTN
PAQHSHHQNPTSDDQLGVTVALHIGLPTTAPTITTTTKPNHAAGTPIQGQYWIPTP
AQILVGPTQFSCTVCNKTFNRFNNMQMHMWGHGSQYRKGPESLRGTKPASSMLRLPCYCC
AEGCKNNIDHPRSRPLKDFRTLQTHYKRKHGTKPFGCRKCGKPFAVRGDWRTHEKNCGKL
WFCICGSDFKHKRSLKDHVRAFGDGHSPHTVEAYDQIEEE---DEDEEEDDEGDDN----
----------
>CAE.sento.Myeongyun.gnm1.ann1.Sto06g190140
MQTHSNFCF--SLNDEEEEEEEDEENSIFLSLAPPGQSHSTTKNRATIRSPTRN
SLPQNP-NDDAGAVTVALHIGLPRNNNNNSS--------
-SVVAGQYWIPSPAQILIGPTQFSCSVCNKSFN
RFNNMQMHMWGHGSQYRKGPESLRGAKPSSSILRLPCYCCAEGCKNNIHHPRSRPLKDFR
TLQTHYKRKHGAKPFACRKCAKPFAVRGDWRTHEKNCGKLWFCICGSDFKHKRSLKDHVR
AFGDGHSPHTIDGYDKLDRGFEEDNNDDQDEDEDEDENNDENH-------
>DET.singl.CAF01.gnm1.ann1.evm_model_Chr01_3075
MQTHS-YTYTLDD----AYIHDEEEDSISLSLGLPGQQHNLNPKLSSSNQNPTHHHI
QNPTSDDHNAVTVALHIGLPNTTP--TTTSSIS-AVSPIEAAQYWIPSPAQILIGPTQFS
CTVCNKTFNRFNNMQMHMWGHGSQYRKGPESLRATKPASSFLRLPCYCCAVGCKNNIDHP
RSRPLKDFRTLQTHYKRKHGAKPFGCRKCGKPFAVRGDWRTHEKNCGKLWFCICGSDFKH
KRSLKDHVRAFGDGHAPHTVDGSEDLVICEDDEEDDDDDD-------------------
>DET.singl.CAF01.gnm1.ann1.evm_model_Chr01_3080
MQTHS-YTYTLDD----AYIHEEEEDSISLSLGLPGQQHNLNPKLSSSNQNPTHHHI
QNPTSDDHNAVTVALHIGLPNTTP--TTTSSIS-AASPIEAAQYWIPSPAQILIGPTQFS
CTVCNKTFNRFNNMQMHMWGHGSQYRKGPESLRGTKPASSFLRLPCYCCAVGCKNNIDHP
RSRPLKDFRTLQTHYKRKHGAKPFACRKCGKPFAVRGDWRTHEKNCGKLWFCICGSDFKH
KRSLKDHVRAFGDGHAPHTVDSSEDLVICEDDEEDDDDDD-------------------
>DET.singl.CAF01.gnm1.ann1.evm_model_Chr12_173
MQTHS-YTYTLDD----AYIHDEEEDSISLSLGLPGQQHNLNPKLSSSNQNPTHHHI
QNPTSDDHNAVTVALHIGLPNTTP--TTTSSIS-AVSPIEAAQYWIPSPAQILIGPTQFS
CTVCNKTFNRFNNMQMHMWGHGSQYRKGPESLRATKPASSFLRLPCYCCAVGCKNNIDHP
RSRPLKDFRTLQTHYKRKHGAKPFGCRKCGKPFAVRGDWRTHEKNCGKLWFCICGSDFKH
KRSLKDHVRAFGDGHAPHTVDGSEDLVICEDDEEDDDDDD-------------------
>DET.singl.CAF01.gnm1.ann1.evm_model_Chr12_2060
MQSHYSVSYTSSCKVSSST-EDNEEASISLSLGPPGQNP-TKLPVSNSSNGLL
STFHQNPISDQQSSVTVALRIGLPTT-SSNTRNCSRS---DYIQDGQYWIPSPAQILI
GPTQFSCTVCNKTFNRFNNMQMHMWGHGSQYRKGPESLRGTKPASSMLRLPCYCCAEGCK
NNIQHPKSRPLKDFRTLQTHYKRKHGSKPFGCRKCGKPFAVRGDWRTHEKNCGKLWFCIC
GSDFKHKRSLKDHVRAFGDGHVPHTVEGCEDQIGF-EDGGEEEEGDDDE-----------
-----
>OUT.vitvi.PN40024.gnm2.ann1.VIT_201s0011g03100.1
MQTPS-FACISSS--ESACLEEEDEDSILLSLCPPGQSTSKRAIYHPSSS-KPQ-NYQ
N--TNREDGVTVALHIGPPNACASTSNPNNI--NGGDPVEGQYWIPSPAQILVGPTQFSC
TVCNKTFNRYNNMQMHMWGHGSQYRKGPESLRGTKPASSILRLPCYCCAQGCKNNIEHPR
SKPLKDFRTLQTHYKRKHGAKPFSCRKCGKAFAVRGDWRTHEKNCGKLWFCICGSDFKHK
RSLKDHVRAFGDGHAPHSVEMYGVEEEDDNDDD-------------------------
