# Supplementary material for: Legume genome structures and histories inferred from Cercis canadensis and Chamaecrista fasciculata genomes
Source: Plant J. 2026 Jun 10;126(5):e70981. doi: 10.1111/tpj.70981 (PMC13252982; doi:10.1111/tpj.70981)
Supplement: Supplementary file 4 — Data S4. Manuscript supplement; Compressed directory of aligned sequences from 2212 low‐copy gene families, for calculation of a consensus species tree. [file TPJ-126-0-s010.gz › S4_consen_species_tree/40_aln_fas_cln1/Legume.fam3.03122]

>CAE.acacr.Acra3RX.gnm1.ann1.g15623.t1
----------------------------------------------------KPSPMPSI
ELK-KPIEIISLSSSEEDDSPIRAIVCLKRRDDIKRVEESEDCFILDFDPFESADISKLT
LKNEE--DDISIIAEKGQVACRDFPHSRHLCLRFPFNTKPHDSYCEMCYCFVCD
SAAPCKSWD----VHCHAHAADAWKNQRKMHKDLMMFQKQVAE-----
>PAP.aesev.CIAT22838.gnm1.ann1.Ae08g07260.1
------------------------------------------------------------
------------------DSTERVVASQNVISDMTRSEETGDSSFIPEEPAPP
PPVLRWPLLPDAPHDDLSVTTEMREVARKSYPHSRHHCIKFPFKTTPHEQHCELC
YCFVCDSAAPCSFWTNERNRHCDAGEFGHWKNQRELKRKVMENKRNKKNKKKK-
>PAP.aesev.CIAT22838.gnm1.ann1.Ae08g07270.1
------------------------------------------------------------
------LPLSSPKEEEEEESPVRAISVLKIKEDIKRFEETEDCFILDFDPSE
SLELSTISLEKNLDAVDLSVVAEKGPVACRDYPHARHLCLKFRFTTTAHESYCEMCYCYV
CDSAAPCKYWTST-TRHCDADGADHWKYLRKAMV----------------
>OUT.arath.Col0.gnm9.ann11.AT4G27660.1
---------------------------------------------------CETKKKTKS
K---RRKRLSKEEEEEEEGTPLRGIFCLKTRQDMKIFEEKEDCFILDFDPNDSFDARKLS
DSASECDDDVAIVHEKGQVACRDFPHPRHLCLKFPFESSQHSSHCNQCYCYVCDVVAPC
AYWTASATPHCEALENSKWKPIRKLYRDLPA------------
>OUT.arath.Col0.gnm9.ann11.AT5G54148.1
------------------------------------------------------------
------------EKKEEDDTPLVGIFCLKTRQDMKRFEETEDCFILDFDPFDSFDVKKLT
FTDD---------------VREDYPHPRHFCLNFPFGSTPNSSHCDLCYCYVCDKPAPCA
EWTIS-TSHCNAYDSALWNLCR--------------------
>OUT.arath.Col0.gnm9.ann11.AT5G54150.1
------------------------------------------------------------
--------ARTTKPSLEEESPLRGILCVKTRRDMKRFEKTEDCFILDFNPFDSFDVKRL
SFSLD---KDLEIIHESGQVACRDYPHPRHLCLNFPFGSTSNATHCDLCYCHVCDKPAPC
ALWMSS---HCNASADVDPKSPTNESE----------------
>CER.bauva.BV-YZ2020.gnm2.ann1.rna-bv30289.t1
------------------------------------------------------------
---------------SDDESPIRAIVCLSKSEDMKRFEETEECFILEFNPFDSVD
LSKLSFVSNKDSDDVSVIAEKGQVACRDYPHSRHLCLEFPFNTTAHEKYCKMCYCY
VCDSSAPCEYWTQPVAAHCNAENVGYWNDQRNLKKLQA-------------
>CER.cerca.ISC453364.gnm3.ann1.Cecan.4G264500.1
------------------------------------------------------------
---------NSHINSEEDESPIRATVCLKKSEDMKRFEETEECFILEFDPFDSADLSKLS
LISNEDSDDVSVIAEKGQVACRDYPHSRHLCLKFPFSTTAHEKCCKMCYCYVCDSS
APCKYWTLPVVAHCNAENVGYWKDQRNMKKQQAVV-----------
>CAE.chafa.ISC494698.gnm1.ann1.ChfasH1.7G213600.1
------------------------------------------------------------
------------SPITEDESPIRAIVCLKRSEDIKRFELSEDCFILDFDPSESVDLAKL
SLEKKKPSDDLSVIAEKGKVACRDFPHSRHLCIKFPFKTKPHESYCEMCYCYVCDSAAP
CKYWTT----HCHADNASAWKNLRKKNTKT--------------
>PAP.lotja.MG20.gnm3.ann1.Lj1g3v1089780.1
------------------------------------------------------------
----------------LEESPVRAVVCVRKKEDTKRFEETEDCFILGFDPYESIELCKLS
LDNNDDAAEISVVAEKGQVACRDYPHSRHLCIKFPFTTTPHQSYCDMCYCYVCD
SAAPCKYWTELAVPHCDADSSASWKERRKMKKEFD-------------
>PAP.medtr.A17_HM341.gnm4.ann2.Medtr3g092930.1
-----------------------------------------------------------K
DCNNESIDLSTPMSE----TPIRAVVCLKRKEDIKRFEETEECFILDFDPSDSL--SKL
SLEDNDDSPDIAVLAEKGQVACRDYPHARHLCVKFPFTTTPHESSCEMCFCYVC
DSVAPCKYWTRSEKPHCDCNADSCWKNERDIFKFLAEEE----------
>PAP.medtr.A17_HM341.gnm4.ann2.Medtr3g092960.1
------------------------------------------------------------
SRCRKSPPARSKAALVVDESPIRAIACLKKIDDIKRFEETDDCFILGFDPSDNSPIDASS
RPNNDDDDDLCVLGQKGKIALRDYPHSRHLCLKFPFKTTPRESYCNKCYCYVCDTAAP
CMYWTM----HCNAESAGHWKDQRRVRRRI--------------
>CER.phach.longxuteng.gnm1.ann1.LXT16756.t1
------------------------------------------------------------
-------------YSEDDESPIRAIVCLKKSEDMKRFEETEECFILEFDPFDSVDISKIS
LIKSKDSDDVSVVAEKGQVACRDYPHSRHLCLEFPFSTTAHEKYCKMCYCYVCDSSAPCE
YWTQPVAAHCNAENVGYWKDQRKMMKQGAV------------
>PAP.phavu.G19833.gnm2.ann1.Phvul.009G044300.1
------------------------------------------------------------
---------------------ERILVCLG-KEDMKRLEKTEDCFILDFDPYDSFDFSMFS
SDDKDVSEDVCIIGENSQVACRDYPHPRHMCLKFPFTTTPHESYCEMCYCCVCDMRA
PCKHWTRFTSPHCDEA-----------------------------
>OUT.prupe.Lovell.gnm2.ann1.Prupe.2G319800.1
----------LMMWDRASQSAIVQRRGQHSGKFEKIILGNQKRARATERMGESENNMKA
VKLSQKKKKRVAPRTSSEEDSPVRHILCVKNKVDVKQFEEVDDCFILDFDPF
EPIQLSKLSVSDNAPESDVAVVAEKGQV
ACRDYPHSRHLCLKFPFETTPHESYCELCYCYVCDSAAPCVLWKLA-
--HCHASEHGDWKSRRYLRKQQAAAK----------
>OUT.quisa.S10.gnm1.ann1.Qs0266330.1
--------------------------------------------------LNSSFPLGKD
DTTIQKTPLSI-SSSESEESPFRAIICLKNRDDVQRFEETEECFILDFDPFESVDLSKLS
MKEKDNDSDLSVIAEKGQVACRDYPHSRHLCLKFPFETNPHESYCKLCYC
YVCDSAAPCKYWTDPIIAHCHASESGDWKLKRTLSKQP--------------
>CAE.sento.Myeongyun.gnm1.ann1.Sto05g131410
------------------------------------------------------------
------HGLKKPIEKTEDDSPIRAIVCLKRSEDIKRFEESEDCFILEFDPFEPV
NLSKLSLEKNDTADEISVVAEKGKVACRDFPHSRHLCIKYPFNTKSHESYCEMCYCYVC
DSAAPCNYWNS----HCHAENVDYWKEQRKMKRQIT-------------
>DET.singl.CAF01.gnm1.ann1.evm_model_Chr03_3715_evm_model_Chr03_3716
------------------------------------------------------------
--AEKPVEITSLSSSTEEDSPIRAIFCLKRNEDMKRLEEKEDCFILEFDPFEPVNLSKLS
LKKPDEAADLSIIAEKGQVACRDFPHSRHLCVKFPFNTTPHQSCCEMCYCYVCDTA
APCKYWTQPQGAHCDAEDVAFWKDIRNMNKQ---------------
>OUT.vitvi.PN40024.gnm2.ann1.VIT_216s0098g00840.1
---------------------------------------------NEMMEKLESPSTKEG
EEERKVIQIYSTSS------EEEPIICLR-DMDMKKLEETQDCFILDFDPFDNIHLSSL
SITEEDSDDDLHVISQKGQVACRDYPHARHLCVKFPFEETPHERYCQLCYCYVCD
SAAPCKYWTAPQPGHCHATEQAHWKLQRKCR-----------------
