# Supplementary material for: Legume genome structures and histories inferred from Cercis canadensis and Chamaecrista fasciculata genomes
Source: Plant J. 2026 Jun 10;126(5):e70981. doi: 10.1111/tpj.70981 (PMC13252982; doi:10.1111/tpj.70981)
Supplement: Supplementary file 4 — Data S4. Manuscript supplement; Compressed directory of aligned sequences from 2212 low‐copy gene families, for calculation of a consensus species tree. [file TPJ-126-0-s010.gz › S4_consen_species_tree/40_aln_fas_cln1/Legume.fam3.03411]

>CAE.acacr.Acra3RX.gnm1.ann1.g17538.t1
------------------------------------------------------------
------------------------------------------------------------
------------------------------------------------------------
------------------------------------------------------------
------------------------------------------------------------
------------------------------------------------------------
------------------------------------------------------------
------------------------------------------------------------
--------------FDAQKLRSDFHLVLRSRRVREVPLRVEFAKPAAKPLCQSTQPSTE
A--GLESRPEANISNIEDSLKEERLYLTTEGGEQGRLPVLILSLKGNK-HQRRPAVVFLH
GTGSSKESFCPLLKAYASRGYVAVAIDSRYHGERAHSATAYQEALISAWKTGKTMPFIYD
TVWDLIKLADYLTQREDIDISRIGITGISLGGMHAWFAAFAEKRYAVVVPMIGVQGFQWA
IDNDKWQARVDSIKPVFEVASEDLGKSAIDKEVVKKVWDRIAPGLASKFDSPYTIPTIAP
RPLLILNGAEDPRCPIGGLKIPESNARQAYGEFHRLNNFKLIAEPGIAHQITPYMTKEAS
DWFDRFFK----------------------------------------------------
------------------------------------------------------------
------------------------------------------------------------
------------------------------------------------------------
------------------------------------------------------------
------------------------------------------------------------
-----------
>CAE.acacr.Acra3RX.gnm1.ann1.g17539.t1
------------------------------------------------------------
------------------------------------------------------------
------------------------------------------------------------
------------------------------------------------------------
------------------------------------------------------------
------------------------------------------------------------
------------------------------------------------------------
------------------------------------------------------------
-------------ATDYRKLRSDFVQVLRERRDPEVPLRVELANPVEIPLYQDNPPNAQ
V--NLDPSLKADSENSEHVLKEENLHLIIEEGEQGRLPLLIFSSKEDT-HERKPAVVCLH
STGNCKEYLRPLLKAYASRGYIAISLDSRYHNERASSKNTYQDALVSAWKTGETMPFIYD
TVWDLIKLADYLTQREDIDPSRIGITGLSLGGMHAWFAAFADTRYAVVAPLIGVQGFGWA
LDNDKWHARVDSIRPMFEAACDDLGKRAFDKEVVQKVWDRIAPGLASKFDSPYSIPAIAP
RPLLILNGAEDPRTPLEGLEVPISNAQRAYKESHCPDNFKMIAEPGIGHLATPYMIKEAS
VWFDRFLK----------------------------------------------------
------------------------------------------------------------
------------------------------------------------------------
------------------------------------------------------------
------------------------------------------------------------
------------------------------------------------------------
-----------
>CAE.acacr.Acra3RX.gnm1.ann1.g17540.t1
------------------------------------------------------------
------------------------------------------------------------
------------------------------------------------------------
------------------------------------------------------------
------------------------------------------------------------
------------------------------------------------------------
------------------------------------------------------------
------------------------------------------------------------
-----------EEASDCRDLRSHFLQVLRGRRASEVPLRVELAKPVANPLYQNTPPSAE
V--SLGSSQKAVIENFEHSLKEENLHLITEEGEQGRLPLLIFSLKENT-HQRSPAVVFLH
STNKCKEFLRPLLKEYASRGYIAIAIDSRFHGERASNPNTYRDALISAWKTGETMPFIYD
TVWDLIKLADYLIQREDIDPSRIGITGISLGGMHAWFAAFVDTRYAVVVPMIGVQGFRWA
IENNKWRPRVDSIRPMFEVARDDLGKSAIDKEVVEKVWEKIAPGLASKFDSPSSIPAIAP
RPLLILNGAEDPRCPIEGLEVPKSYAQLAYGESHCLDNFKMIVEPGIRHQTTPSMMKEAS
DWFDRFLK----------------------------------------------------
------------------------------------------------------------
------------------------------------------------------------
------------------------------------------------------------
------------------------------------------------------------
------------------------------------------------------------
-----------
>PAP.aesev.CIAT22838.gnm1.ann1.Ae08g12190.1
------------------------------------------------------------
------------------------------------------------------------
------------------------------------------------------------
------------------------------------------------------------
------------------------------------------------------------
------------------------------------------------------------
------------------------------------------------------------
--MKVRVWNPIPTRHVITPFTHTCHEIVPSSNTNPRKLLFIYKCSAERTS----
--SLSQ-AMVKTIK-EKEAMEAQSKLRSEFLEVLRSRRTAPVPLTVEHAKPVTNPLNQNS
PPSKEEQEIMASCPKADIGNLHDLLKEENLYLAIEEGEQGRLPMLILSLKECGHQKRR
PAVVFLHSTNKYKEYLRPLLEAYASRGYVAISVDSRYHGERANSSTTYRDALVSAWKTGK
TMPFIYDTVWDLIKLADYLTQREDIDPSRIGITGISLGGMHAWFAAFADTRYAVVAPVIG
VQGFRWAIDNDKWQARINSIKPLFEAATDDLGKSEIDKEVVEKVWDRIAPGLASKFDSPY
SVPSIAPRPLVILNGAEDPRCPIAGLEVPESKVRKAYEEFHCSDNFKFFAEPGVGHQLTY
LQVKESSDWFDRFLKP--------------------------------------------
------------------------------------------------------------
------------------------------------------------------------
------------------------------------------------------------
------------------------------------------------------------
------------------------------------------------------------
------------------
>OUT.arath.Col0.gnm9.ann11.AT5G25770.3
------------------------------------------------------------
------------------------------------------------------------
------------------------------------------------------------
------------------------------------------------------------
------------------------------------------------------------
------------------------------------------------------------
------------------------------------------------------------
---------------------------ITQGNNVPSPIPVGARKNRTQNL--VL-PPIT-
---TGDME---SPITQPQMFRLQFLRLLHSRRSPQVPLIADSSNPIENPLFQADVPSTTA
---IESCPKENIGKLKDMLKEENIHLHTEDSEQGKLPLLILSLKERS-EEKRPAIVFMHG
TNTNKEWLRPWLEAYASRGYVAIGLDSRYHGERADCKTAYRDALISSWRNGNTMPFIFDT
VWDLIKLAEYLTQRDDIDPKKIGITGISLGGMHAWFAAAADTRYSVVVPLIGVQGFRWAI
ENDEWEARVNSIKPLFEEARIDLGKNIIDKELVEKVWNRIAPGLASKFDSPYSLPVIAPR
PLYILNGANDPRCPLGGLELALKRAEKAYKETASPGNFKFKAEDGVGHEATSFMIKESSD
WFDKFLKQEDMT------------------------------------------------
------------------------------------------------------------
------------------------------------------------------------
------------------------------------------------------------
------------------------------------------------------------
------------------------------------------------------------
----------
>CER.bauva.BV-YZ2020.gnm2.ann1.rna-bv15910.t1
------------------------------------------------------------
------------------------------------------------------------
------------------------------------------------------------
------------------------------------------------------------
------------------------------------------------------------
------------------------------------------------------------
------------------------------------------------------------
------------------------------------------------------------
----------------FQKLRSDFLQVLRSRRTGEVPLSVELGKPVTSPLYQDTPPAFSE
--AMESCPKANIDNIDDLLKEENLYLTTEKGEQGCLPVLILSLKEKS-DQRRPAVVFLHS
THKCKEWLRPLLKAYASRGYIAVAIDSRYHGERASSSTTYREALVSAWKNGETMPFIYDT
VWDLIKLADYLTEREDIDPSRIGITGESLGGMHAWFAGFLDTRYAVVVPIIGVQGFRWAI
DNDKWQGRVESIKRVFVAARLDLGKDAIDKEVVEKVWDRIAPGLASQFDSPYSIPAIASR
PLLIINGAEDPRCPLEGIKISDSEARKAYGDSNSLDNYKLTAQPEIGHQMSPSMVKEASD
WFDRFLKP----------------------------------------------------
------------------------------------------------------------
------------------------------------------------------------
------------------------------------------------------------
------------------------------------------------------------
------------------------------------------------------------
----------
>CER.cerca.ISC453364.gnm3.ann1.Cecan.4G329800.1
------------------------------------------------------------
------------------------------------------------------------
------------------------------------------------------------
------------------------------------------------------------
------------------------------------------------------------
------------------------------------------------------------
------------------------------------------------------------
------LSSSTHLSHVRTLLSHMCLHHTCPFAHPPKLFIYKYQTHALSLSRTVS-HSHS
R-ARERKMG----EAIDAQKLRSDFLQVLRSRRTGEGPLSVEPAKPVASPFYQDTPPAFS
E--AMESCPKANIDNIDDLLKEENLYLTTEKGEQGRLPVLILSQKENS-DQRRPAIVFLH
STHKCKEWLRPLLKAYASRGYIAIAIDSRYHGERASISTTYRDALISAWKNGETMPFIYD
TVWDLIKLADYLTQREDIDPSRIGITGESLGGMHAWFAGFVDTRYAVVVPMIGVQGFQWA
IDNDKWQARVDSIKPVFEVAQFDLGKSAIDKEVVEKVWDRIAPGLASKFDSPYTIPAIAS
RPLLILNGAEDPRCPLAGLKIPNSKARKAYGDSNSSDNYKLIAQPGIRHQITPSMVKEAS
DWFDRFFKP---------------------------------------------------
------------------------------------------------------------
------------------------------------------------------------
------------------------------------------------------------
------------------------------------------------------------
------------------------------------------------------------
-----------
>CAE.chafa.ISC494698.gnm1.ann1.ChfasH1.7G181800.1
------------------------------------------------------------
------------------------------------------------------------
------------------------------------------------------------
------------------------------------------------------------
------------------------------------------------------------
------------------------------------------------------------
------------------------------------------------------------
--INANAHLLTTNLSTSRRYNFTCFFLLILTTTPSTVLSITPVSSVQLRSRAATL
VTDSR-FTHRTMG-EEASVSNEHKLRSDFLRVLRSRRGTEVPLCVEPAKPVTKPLFQDST
LLNSTEPSYEACPKANISNIDDLLKEENFYLTTEGGEQGRLPVLILSLKEQK-HQRRPAV
VILHSTNKNKEYVRPLLKSYASLGYVAVAIDSRYHGERASSPTTYQDALVSAWKTGQTMP
FIFDTVWDLTKLADYLTQREDIDPSRIGITGISLGGMHAWFAGFVDTRYSVVVPLIGVQG
FRWAIDNDKWQARVDSIKPLFEAARQDLGKNAIDKEVVEKVWNRIAPGLASHFDSPYTVP
AMAKRPLLILNGAADPRCPLEGLKVSEANARQAYEEAHNLNNFKFVAEPGIGHQTTPSMI
KEACDWFDRFLK------------------------------------------------
------------------------------------------------------------
------------------------------------------------------------
------------------------------------------------------------
------------------------------------------------------------
------------------------------------------------------------
---------------
>PAP.lotja.MG20.gnm3.ann1.Lj1g3v2063220.1
------------------------------------------------------------
------------------------------------------------------------
------------------------------------------------------------
------------------------------------------------------------
------------------------------------------------------------
------------------------------------------------------------
-------------------------------------------------------INMQQ
RIMKAATANPLPTWHVRSLLHDTCDDHPSEPESSSTFPPLRTRQNRFITNREISRRSRA
QRKTLTTMGEREAIIEAQSMFRSEFLQVLRSRRTTQVPLTVELGKPVENPSINSSPPS
QEEVEILESCPKADIENLEDLLMEENLYLNIEEGDQGRLPLLILSLKEKEPRRRRPVVV
FLHSTNKYKESLRPLLEAYASRGYVAVSVDSRYHGERARSNTTYRDALISAWKTGETMPF
IFDTVWDLIKLADYLTQRKDIYPSRIGITGISLGGMHAWFAAAADVRYAVVAPVIGVQ--
------------------------------------------------------------
------------------------------------------------------------
------------------------------------------------------------
------------------------------------------------------------
------------------------------------------------------------
------------------------------------------------------------
------------------------------------------------------------
------------------------------------------------------------
--------------
>PAP.medtr.A17_HM341.gnm4.ann2.Medtr3g110115.1
------------------------------------------------------------
------------------------------------------------------------
------------------------------------------------------------
------------------------------------------------------------
------------------------------------------------------------
------------------------------------------------------------
------------------------------------------------------------
------------------------------------------------------------
------ME-EKEAIEAQIKFQSEFLQILRSRKPKSYFFLLLEMKFVCFSSVD--RPSCKT
SCDFEVLSKESHCELHRFAQG-GEPLSNNRGDQGWLPVLILSLKESDKQTRRPAVVFLHS
TNSHKESLRPLLEAYASRGYIAISVDSRYHGERAKDINTYCDFVALA-QFELTINFDSET
VY-----------------------------------------YSL--------------
---TWQEC-------MHVARDDLGKDAIDKEVVEKVWDRIATRSSSQFDSPCSIPSIAPR
RLLILNGAEDPRCPLAGLEIPRAKASKAYEAFHRTDDFQ---------------------
------------------------------------------------------------
------------------------------------------------------------
------------------------------------------------------------
------------------------------------------------------------
------------------------------------------------------------
------------------------------------------------------------
----------
>CER.phach.longxuteng.gnm1.ann1.LXT62306.t1
------------------------------------------------------------
------------------------------------------------------------
------------------------------------------------------------
------------------------------------------------------------
------------------------------------------------------------
------------------------------------------------------------
------------------------------------------------------------
------------------------------------------------------------
--------------IQAQKLRSDFLQVLRSRRTGEVPLSVEHAKPVASPLCQYTPPAFSE
--AMESCPKANIDNIDGLLKEENLYLTTEEGEQGRLPVLILSLKENS-DQRRPAIVFLHS
THKCKEWLRPLLKAYASRGYIAIAIDSRYHGERASSSTTYRNALISAWKNGETMPFIFDT
VWDLIKLADYLTQREDIDPSRIGITGESLGGMHAWFAGFVDTRYAVVVPIIGVQGFRWAI
DNDKWQARVDSIKPVFEVAQLDLGKSEIDKEVVEKVWDRIAPGLASQFDSPHSIPAIASR
PLLILNGAEDPRCPLAGLKIPDSEARKAYGDSSSSDNYKLIAEPGIGHQMTPSMVKEASD
WFDRFFKP----------------------------------------------------
------------------------------------------------------------
------------------------------------------------------------
------------------------------------------------------------
------------------------------------------------------------
------------------------------------------------------------
----------
>PAP.phavu.G19833.gnm2.ann1.Phvul.009G105800.1
------------------------------------------------------------
------------------------------------------------------------
------------------------------------------------------------
------------------------------------------------------------
------------------------------------------------------------
------------------------------------------------------------
------------------------------------------------------------
------------------------------------------------------------
------MAQKEALQEAHAKLRSKFYKVLRSHREEERPIRILHAERVVNPFAT-CPPT
KEETEVMESCPKADIENLEELLEEESQYWDIPEEEEEE
IPLLIWKLKESDKQRKRPAVIFLHGLDQNKEDLRPWLKAYASRGYIAISMDTIHH
GERAKSVSAFRNGLVVAWALGETMPFIYDTAYDLIKLADYLTAREDIDPSRIGITGIGL
GGMHAWFAAFADTRYAVAVPLVGVQEFRWIIDNEKWMDQYDSVKHFFDVARHNLSKDVID
KEAVEKAWERIAPGLTSEFDSPNSIPAIAPRPLLIINGAEDRRCPVASLEVPRSKAIEAY
EAFQCSDHFKCIIEPGVGHEVTKFQLKESAEWFDRFLKP---------------------
------------------------------------------------------------
------------------------------------------------------------
------------------------------------------------------------
------------------------------------------------------------
------------------------------------------------------------
-----------------------------------------
>PAP.phavu.G19833.gnm2.ann1.Phvul.009G106100.1
------------------------------------------------------------
------------------------------------------------------------
------------------------------------------------------------
------------------------------------------------------------
------------------------------------------------------------
------------------------------------------------------------
------------------------------------------------------------
-MMKVAPARSLPTRHVRILLSHTCLQHLIISIQLPKSGIYKRETHFTKGSRTIA-QTHSH
TKSQTKMAEKEAIVEAQSKLRCKFLQVLRSRREDEVPLTVEPAKPVANPLHQNSPPTKEE
IEIMESCPKADTENLEELLQEENFYLNIEEGKQGRLPVLMLKLKESDKQRKRPAVVILHS
TNKYKEFVRPLLKAYASRGYIAISVDSRYHGERATCTTTYRDALVDAWKTGQKMPFIYDT
VWDLIKLADYLTQREDIDPSRIGITGISLGGMHAWFAAVADTRYAVVVPLIGVQGFRWAI
DNDKWKGRVDSIKPLFETARDDLGKDVIDKEVVEKVWDRIAPGLASEFDSPYSTLAIAPR
PLLILNGAEDPRCPVAGLEVPISKASQAYEEFQCLDNLKFITEAGVGHQLTRFQVKESSD
WFDRFLNP----------------------------------------------------
------------------------------------------------------------
------------------------------------------------------------
------------------------------------------------------------
------------------------------------------------------------
------------------------------------------------------------
----------
>PAP.phavu.G19833.gnm2.ann1.Phvul.009G107301.1
------------------------------------------------------------
------------------------------------------------------------
------------------------------------------------------------
------------------------------------------------------------
------------------------------------------------------------
------------------------------------------------------------
------------------------------------------------------------
------------------------------------------------------------
------MAQKEAFEKAHTKLRSKFHRLLMYRQDENAQIKVKHMKPVMCPYNENPPPTKE
EIEIMESCPKADIENLEELLEEENLSLYIPS
A---QVSVLILKLKESETQRKRPAVVFLHGIN
KDKESLRPLLKAYASRGYVAISVDTSHHGERAVTTDSFKDALIFSWRLATTLP-LYETVW
DLKVLADYLTKREDIDPSRIGITGISLGGMYAWLGAFYDTRYAVVVPIIGVQVFRWVVDN
NKWNEENHAMKFLFEVARHNLGKDVINKEVVEKAMNRIAPGLLYHFDSPKTIPAIAPRPL
LIINGAEDPCCPIASLEVPRKKATEAYEAFQCLDHFKVIVEPGVGNQLTRFQVKESADWF
DKFLKP------------------------------------------------------
------------------------------------------------------------
------------------------------------------------------------
------------------------------------------------------------
------------------------------------------------------------
------------------------------------------------------------
--------
>OUT.prupe.Lovell.gnm2.ann1.Prupe.1G451100.1
------------------------------------------------------------
------------------------------------------------------------
------------------------------------------------------------
------------------------------------------------------------
------------------------------------------------------------
------------------------------------------------------------
--------------MIKPSPPKKALIICIYYFIVPLYGKHIIMHRSLLNAHQQPLSFTLS
SRNSNSPSTV--HSHVAQTMAHTCPRS---LPTSAEKLSYKYRSSSQTRS--VS-----D
-STETAMSAMEEALDDAQKLRDEFLKVLRSRRSGEVPLSVEPAKPVSHPLFQASPPTF
SE--AMNACPKANIPNFKDKLHEENLYLITEEGEQGRLPVWILSMKENN-TQKRPAVVFL
HSTNKNKEWLRPLLEAYASREYVAIAIDSRYHGERASNISTYRDALISSWKKGDTMPFLF
DTTWDLIKLADYLTQREDVDPTRIGITGESLGGMHAWFAAAADTRYAVVVPIIGVQGFRW
AIDNDKWQARVDSIKPVFEAARIDLGKTSIDKEVVEKVWDRIAPGLASKFDSPYTIPAIA
PRPLLIVNGEEDPRCPLAGLEIPKSRACKAYEDAQSIHNFKLIAEPGIGHQMTAFMVKEA
SYWFDQFLMP--------------------------------------------------
------------------------------------------------------------
------------------------------------------------------------
------------------------------------------------------------
------------------------------------------------------------
------------------------------------------------------------
------------
>OUT.quisa.S10.gnm1.ann1.Qs0166690.1
------------------------------------------------------------
------------------------------------------------------------
------------------------------------------------------------
------------------------------------------------------------
------------------------------------------------------------
------------------------------------------------------------
------------------------------------------------------------
--------SVTHTSHFRSHLSDTCLLHPCVRAYSPKLLSYKYQTQITGTLKEIT-----
H----NNMAREMEEVIDAEKLRSEFLQVLRSRRSAEVPLTVEPAKPVANPLFQESPPLVS
E--AMESCPKANIENIKDLLKEENLYLTTEEGEQGRLPVLILTMKENS-HQKKPAIVFLH
STHKYKEWLRPLLEAYASRGYITVAIDSRYHGERASSVTTYRDALISSWKSGDKMPFIYD
TVWDLIKLADYLIQREDIDPSRIGITGESLGGMHAWFAAAADTRYAVVVPIIGVQGFRWA
IDNDKWQGRVDSIKPVFEAARVDLVKSSIDREVVEKVWDRIAPGLAAQFDSPYTIPVIAP
RPLLILNGAEDPRCPLSGLEIPKSKACKAYREANSLDNFKLIAQPGIGHQMTSLMVKEAS
DWFDRFLKQ---------------------------------------------------
------------------------------------------------------------
------------------------------------------------------------
------------------------------------------------------------
------------------------------------------------------------
------------------------------------------------------------
-----------
>CAE.sento.Myeongyun.gnm1.ann1.Sto09g311030
------------------------------------------------------------
------------------------------------------------------------
------------------------------------------------------------
------------------------------------------------------------
------------------------------------------------------------
------------------------------------------------------------
------------------------------------------------------------
------------------------------------------------------------
-------------ASDVHNLRSDFLQLLRSRRVSHVPLCVELAKPVKNPLFQSSPPSAE
I--SSESCPNTNISNIDHLLKEENLYLTTEGGEQGRLPVLILSLKENK-HHRRPAVVILH
STNKNKEYLRPLLKTYASRGYIAIAIDSRYHGERATSTTTYRD-----------------
-VWDLIKLADYLTQREDIDSSRIGITGISLGGMHAWFASLVDTRYAVVVSLIGVQGFRWA
IDNDKWQGRVNSIKPLFEAAREDLGKAAIDKEVVEKVWNRIAPGLASQFDSPYTVPAIAP
RPLLILNGAEDPRCPLEGLKIPEANARQAYEKSHSLDKFKLVAEPGIQHETTPLMMKEAC
EWFDRFLK----------------------------------------------------
------------------------------------------------------------
------------------------------------------------------------
------------------------------------------------------------
------------------------------------------------------------
------------------------------------------------------------
-----------
>DET.singl.CAF01.gnm1.ann1.evm_model_Chr06_2723
------------------------------------------------------------
------------------------------------------------------------
------------------------------------------------------------
------------------------------------------------------------
------------------------------------------------------------
------------------------------------------------------------
------------------------------------------------------------
-------TSPATLSHVRFLFFYTCLFH------PPNFFTHKYPTLALLKA---MPENHGY
SDTSRNMG----QDFAVDKLRSQFLQVLGTRRVGEVPLHVEHGKPVAKPFCQDNPPAFS
E--AMESCPRADKDSLDDSLKEENLYLTTEAGEQGRLPVLILSLKEKS-HQRRPAVVFLH
STHKCKEWLRPLLKAYASRGYIAIAIDSRYHGERANSTTTYQDALVSAWKTGQTMPFIYD
TVWDLIKLAEYLTQREDIDPSRIGITGESLGGMHAWFAAFADIRYAVVVPIIGVQGFRWA
IDNDKWQARVDSIKPVFEVARVDLGKSAIDKEVVEKVWDRIAPGLASQFDSPYTIPVIAP
RPLLILNGAEDPRCPLAGLEVPKLKAVEAYGELHFSNNFKFIAQPGIEHQMTPFMVKEAS
EWFDRSFKP---------------------------------------------------
------------------------------------------------------------
------------------------------------------------------------
------------------------------------------------------------
------------------------------------------------------------
------------------------------------------------------------
-----------
>OUT.vitvi.PN40024.gnm2.ann1.VIT_204s0008g03680.1
------------------------------------------------------------
------------------------------------------------------------
------------------------------------------------------------
------------------------------------------------------------
------------------------------------------------------------
------------------------------------------------------------
------------------------------------------------------------
------------ISHVQVPITRTCAHPPNFRTTPPKPTAYKCRFQTRHSD---------
H-RQDRKME-----AVDAADLRSQFLQVLRSRRSSDVPLSVKPAKPVAEPFYQIPRPSF
SK--AMESCPRANITNLKDLLHEENLYLTTEAGEQGRLPVLILSLKENN-PGKRPAVVFL
HSTNKCKEWLRPLLEAYASRGYIAIAIDSRYHGERASNLTTYRDALISSWKKGDTMPFIF
DTAWDLIKLADYLTQREDIDSDRIGITGESLGGMHAWFAAFADTRYSVVVPIIGVQGFRW
AIDNDKWQGRVDSIKAVFEEAQIELGKRAIDKEVVEKVWDRIAPGLASSFDSPYTVPIIS
PRPLLILNGAEDPRCPLAGLDAPVSRASKAYEEANCPDNFKLIAEPGIGHQMTSSMVKEA
SHWIDRFLK---------------------------------------------------
------------------------------------------------------------
------------------------------------------------------------
------------------------------------------------------------
------------------------------------------------------------
------------------------------------------------------------
------------
