# Supplementary material for: Legume genome structures and histories inferred from Cercis canadensis and Chamaecrista fasciculata genomes
Source: Plant J. 2026 Jun 10;126(5):e70981. doi: 10.1111/tpj.70981 (PMC13252982; doi:10.1111/tpj.70981)
Supplement: Supplementary file 4 — Data S4. Manuscript supplement; Compressed directory of aligned sequences from 2212 low‐copy gene families, for calculation of a consensus species tree. [file TPJ-126-0-s010.gz › S4_consen_species_tree/40_aln_fas_cln1/Legume.fam3.03501]

>CAE.acacr.Acra3RX.gnm1.ann1.g27883.t1
MACTLSYSSLNPSTTSFSRAIFSIPTCKDFSLDIPPF-----GSRTIKRTKKLLPITAAV
AEAPPSSSPSTQTENHENRTPRKKIRILVAGGGIGGLVFALAAKRKGFEVLVFEKDLS
AIRGEGQYRGPIQIQSNALAALEAIDPEVADEVMRVGCITGDRINGLVDGVSGSWYIKFD
TFTPAVERGLPVTRVISRMTLQEILARAVGEDSIMNSSNVVNFVDDGSKVTVELEHGEKY
DGDLLVGADGIWSKVRKKLFGPAEAVYSGYTCYTGIADFVPADIESVGYRVFLGHKQYFV
SSDVGGGKMQWYAFHNEPPGGDDGPHGKKERLFRIFEGWCDNVIDLLLATDEEAILRRDI
YDRTPIFTWGKGRVTLLGDSVHAMQPNLGQGGCMAIEDSYQLAWELDNAWERSIKSGSPI
DIDSSLRSYERERVLRVAIIHGLARMAALMASTYKAYLGVGLGPLEFLTKFRIPHPGRVG
GRLVIDKVMPLMLTWVLGGNSSKLEGRPACCRLSDKANDQLPKWFQDDDALERAINGEWT
LLPCGDEAGLLKPISLSQDENKPCIIGSTQQEDHLSRSIVIPSPQVSQTHARINYKDGAF
FLTDLRSQHGTWISDNEGRRYRVPPNYPTHVHPSDVIEFGSDKAAFRVKVTRSAPRYSEE
G-TKVL---
>PAP.aesev.CIAT22838.gnm1.ann1.Ae05g06440.1
-CSALCYNSLNPSMAAFSRPHFLIPLCKELSQDMPSCG-HHFGSRKGFQRKVLKQVKAT
VAEEAPASSKSTQESGVDRRPQRKKLRILVAGGGIGGLVLALAAKRKGFEVLVFEK
DLSAIRGEGQYRGPIQIQSNALAALEAIDLDVAEEVMRVGCITGDRINGLVDGVSGSWYI
KFDTFTPAVERGLPVTRVISRMALQQILARAVGEDVIMNDSNVVDFVDHGNKVTVVLENG
EKYEGDLLVGADGIWSKVRKKLFGQTEATYSGYTCYTGISDFVPADIDSVGYRVFLGHKQ
YFVSSDVGAGKMQWYAFHKEPAGGTDGPNGKKERLFKIFEGWCDNVIDLIVATDEEAILR
RDIFDRTPTFTWGKGRVTLLGDSIHAMQPNMGQGGCMAIEDGYHLAWELENAWEQSAKSG
SPIDIDSSLKNYERERRLRVAAIHGMARMAALMASTYKAYLGVGLGPLEFLTKFRIPHPG
RVGGRFFIDKMMPMMLSWVLGGNSSKLEGRASCCRLSDKANDQLQKWFEDDDALERAITG
EWLLLPCGDEPGLSKPISLPRDETKPCIIGSTQHDDHTSNSITIPVPEVSETHARIHYND
GAFFLTDLRSQHGTWITDPEGRRYRIPPNYPVRVRPSEMVEFGSDKASFRVKVKRSTPRA
SEKEGTQVLQQV
>OUT.arath.Col0.gnm9.ann11.AT5G67030.1
MGSTPFCYSINPSPSDFTRTHVFSPVSKQFYLDLSSFSGKPGGVSGFRSRRALLGVKA
ATALVEKEEKREA------VTEKKKKSRVLVAGGGIGGLVFALAAKKKGFDVLVFEKDLS
AIRGEGKYRGPIQIQSNALAALEAIDIEVAEQVMEAGCITGDRINGLVDGISGTWYVKFD
TFTPAASRGLPVTRVISRMTLQQILARAVGEDVIRNESNVVDFEDSGDKVTVVLENGQRY
EGDLLVGADGIWSKVRNNLFGRSEATYSGYTCYTGIADFIPADIESVGYRVFLGHKQYFV
SSDVGGGKMQWYAFHEEPAGGADAPNGMKKRLFEIFDGWCDNVLDLLHATEEEAILRRDI
YDRSPGFTWGKGRVTLLGDSIHAMQPNMGQGGCMAIEDSFQLALELDEAWKQSVETTTPV
DVVSSLKRYEESRRLRVAIIHAMARMAAIMASTYKAYLGVGLGPLSFLTKFRVPHPGRVG
GRFFVDIAMPSMLDWVLGGNSEKLQGRPPSCRLTDKADDRLREWFEDDDALERTIKGEWY
LIPHGDDCCVSETLCLTKDEDQPCIVGSEPDQDFPGMRIVIPSSQVSKMHARVIYKDGAF
FLMDLRSEHGTYVTDNEGRRYRATPNFPARFRSSDIIEFGSDKKAFRVKVIRKTPKSTR
KNEDKLL---
>CER.bauva.BV-YZ2020.gnm2.ann1.rna-bv27854.t1
MASVLSYNSFNPSTTAFSRTHFSIPMCKEFSLDISPFVGYHMGSRTSRQRKKLMAVRA
TITEAAPNVSPSTQSVSERNPSPPKKLRILVAGGGIGGLVLALAAKRKGFEVLVFEKD
LSAIRGEGQYRGPIQIQSNALAALEAIDPEVAEEVMRVGCITGDRINGLVDGVSGNWYIK
FDTFTPAAERGLPVTRVISRMTLQEILARAVGDDAIMNASNVINFVDDGNKVTVELENGQ
RYDGDILVGADGIWSKVRKQLLGASEAMYSGYTCYTGIADFVPADIESVGYRVFLGHKQY
FVSSDVGGGKMQWYAFHEETPGGVDSPNGKKERLLRIFDGWCDNVIDLIVATDEELILRR
DIYDRTPTLTWGKGRVTLLGDSIHAMQPNMGQGGCMAIEDSYQLAWELDNAWKQSIKSGT
PIDINSSLRSYESERRLRVAIIHGMARMAALMASTYKAYLGVGLGPLSFLTKFRIPHPGR
VGGRVFIDKLMPLMLSWVLGGNSSKLEGRPPCCRLSDKASDELQRWFKDDDALERAINGE
WILLPFGDESGLLNPILLSQDENKPCMIGSTPQEDYPDSSIALPLPQVSQMHARISYKDG
AFFLTDLRSEHGTWITDNEGRRYRLPPNYPARVHPSDVIEFGSNKAAFRVKVMRSVPRGS
EKEGGPILQG-
>CER.cerca.ISC453364.gnm3.ann1.Cecan.6G295600.1
MASILSYNSFNPSTTAFLRTHLSIHMCKEFSLDISPFVSYHMGSRTTRQRKKLMAVKA
TLAEAAPNVSPSTQVSESDRNSPPKKLRILVAGGGIGGLVFALAAKRKGFEVLVFEKD
MSAIRGEGQYRGPIQIQSNALAALEAIDPEVAEEVMRVGCITGDRINGLVDGVSGNWYIK
FDTFTPAVERGLPVTRVISRMALQEILAHAVGEDSIMNGSNVIYFVDDGNKVTVELENGE
KYDGDLLVGADGIWSKVRKQLFGATEAMYSGYTCYTGIADFVPADIESVGYRVFLGHKQY
FVSSDVGAGKMQWYAFHEEAPGGVDSPNGKKERLLRIFDGWCENVIDLIVATDEEAILRR
DIYDRTPTLTWGKGRVTLLGDSIHAMQPNMGQGGCMAIEDGYQLAWELDNAWEHSIKSGS
PIDINSSLRSYERERKLRVAIIHGMARMAALMASTYKAYLGVGLGPLAFLTKFRIPHPGR
VGGRVFIDKLMPLMLSWVLGGNSSKLEGRPLCCRLSDKASDELQRWFEDDDALERAINGE
WILLPFGDKSGLLNPIRLSQDEKKPCMIGNTPQEDYPDSSIALPLPQVSQMHARISYKDG
AFFLTDLRSEHGTWITDNEGKRYRLPPNYPARVHPSDVIEFGSNKAAFRVKVMRSVPRGS
EKEGRQILQEV
>CAE.chafa.ISC494698.gnm1.ann1.ChfasH1.6G342900.1
-ASTLSCSSLNPSTTTFSRTKFSIPASREFPLDFSP-----FGGRTSKRSRKLVRVTAT
VADAPRATSPSTQLTGKDGTVPQKKIRILVAGGGIGGLVFALAAKKKGFEVLVFEKDLS
AIRGEGQYRGPIQIQSNALAALEAIDSEVAEEVMRVGCITGDRINGLVDGVSGSWYIKFD
TFTPAAERGLPVTRVISRMALQEILARAVGEDVIMNASNVVNFVDDGNKVTVELQNGQKF
DGDILVGADGIGSKVRKQLFGWTDPVYSDYTCYTGIADFVPADIETVGYRVFLGHKQYFV
SSDVGAGKMQWYAFHKEPPGGVDRPNGKKERLLSIFQGWCDNVTDLIVATDEEAVLRRDI
YDRTPILTWGKGRVTLLGDSVHAMQPNMGQGGCMAIEDSYQLAWELDNAWEQSVKSGSPI
DVDSSLRSYESSRRLRVAIIHGMARMAALMASTYKAYLGVGLGPLEFLTKFRIPHPGRVG
GRFFIDKVMPLMLSWVLGGNSSKLEGRPVCCRLSDKASDELPRWFVDDDALERAIKGEWT
LSPCGDETGLSAPIWLSQDEKKPYIIGSTPQDDHLSSSIVIPLPQVSQMHARIHYKDGAF
FLTDLRSQHGTWITDNEGRRYRLPPNYPSRVRPSDVIEFGSDKVAFRVKVTRSAPRLPEK
---------
>PAP.lotja.MG20.gnm3.ann1.Lj0g3v0062999.1
MASTLSYNSLNPSAAAFSRKHCSLPLY------ISPCFDH--GSRAIKQRKKLKPVKAT
LAETPPSTSKSTQHNGGDRSPKKKNLRILVAGGGIGGLVFALAAKRKGFEVVVFEKD
MSAIRGEGKYRGPIQIQSNALAALEAIDLKVADEVMRVGCITGDRINGLVDGVSGSWYIK
FDTFTPAAERGLPVTRVVSRMALQEILACAVGEDVILNGSNVVDFIDHGNKVTVELENGQ
KYDGDLLVGADGIWSKVRKKLFGESEAIYSGYTCYTGIADFVPADIESVGYRVFLGHKQY
FVSSDVGAGKMQWYAFHQEPPGGVDIPNGRKERVLKIFKGWCDNVIELIVATEEEAILRR
DIYDRTPTLTWGKGRVTLLGDSVHAMQPNLGQGGCMAIEDGYQLALELDNAWEQSIKSSS
PIDIDSSLKSYERERRLRVAIIHAMARMAALMASTYKPYLGVGLGPLEFLTKFRVPHPGR
VGGRFFIDKMMPLMLNWVLGGNSSKLEGRPLCCRLSDKANDQLHTWFEDDDALERTITGE
WILLPCGDEAGLSKPICLRHDETKPCIIGTVHQEDYPGSSITITLPQVSQMHAQINYKDG
AFFLTDLQSQHGTWITDNEGRRNRVPPNCPARVRPSDLIEFGSNKASYRVKVTRSAARV
SEKGGTQVLQQV
>PAP.lotja.MG20.gnm3.ann1.Lj2g3v1874610.1
---ALCYNSLNPSTSAFSRTNFSVPSNKDHSLETSPFLSYRTRNRATKQGKKVTH
VKAAVAEREAPPAASSP-------QKKKQLRVLVAGGGIGGLVFALAAKKKGFEVVVFEK
DLSAVRGEGQYRGPIQIQSNALAALEAIDPDVADEVMRLGCITGDRINGLVDGVSGSWYV
KFDTFTPAVERGLPVTRVISRMVLQGILARAVGDDIIMNASNVVSFVDDGNKVTVELENG
EKYEGDLLVGADGIWSKVRKQLFGLTEAVYSGYTCYTGIADFVPADIESVGYRVFLGHKQ
YFVSSDVGGGKMQWYAFYNEPAGGADDANGKKKRLLSIFEGWCDNALDLILATEEEAILR
RDIYDKIPTLKWGKGRVTLLGDSVHAMQPNLGQGGCMAIEDSYQLASELDNAWEQSIRSG
SPIEIDSSLRSYERERRLRVAIIHGMARMAALMASTYKAYLGVGLGPLEFLTKFRIPHPG
RVGGRFFVDIFMPYMLDWILGGNSSKLEGRPLSCRLSDKANDQLRRWFEDDDALESAING
EWTLLPCGDETGHSEPIRISQNEMKPCIIGSELQ----GTSVTIPSPQVSPMHARINYKD
GGFFLIDLRSEHGTWISDIEGKRYRVPPNYPARIHPSDVLEFGSRKVSFRVKVTRTAPRV
SEEERTKILQG-
>PAP.medtr.A17_HM341.gnm4.ann2.Medtr5g017350.4
MVSTLSHKCLSPSMTTFSRTHFSN-----------PFVSY--GNRTTKQRRKLMQVKAT
MHEAPFSVSKSTHEIDMDQTPQKKQLKVLVAGGGIGGLVFALAAKRKGFEVVVFEKD
LSAIRGEGQYRGPIQIQSNALAALEAIDMNVADEVMRVGCITGDRINGLVDGVSGSWYIK
FDTFTPAAERGLPVTRVISRMALQEILARAVGDDVIMNGSNVVDFIDHETKVTVVLDNGQ
KYDGDLLVGADGIWSKVRTKLFGSTEATYSGYTCYTGIADFVPPDIESVGYRVFLGHKQY
FVSSDVGAGKMQWYAFHQEPAGGVDTPNGKKERLLKIFEGWCDNAIDLIVATEEEAILRR
DIYDRTPTLTWGKGRVTLLGDSVHAMQPNMGQGGCMAIEDGYQLAFELDNAWQQSAKSGS
TIDIASSLKSYERERRLRVTFVHGMARMAALMASTYKAYLGVGLGPFEFLTKFRIPHPGR
VGGRFFIQKSMPLMLNWVLGGNSSKLEGRPLCCRLSDKASDQLHTWFEDDDALERTINGE
WILLPCGDVPGHVKPISLNQDDTK
PYIIGSIEQEDYPGSLITIPLPQVSQLHARINFKDGAFFLTDLRSQHGTWITDNE
GRRYMVSPNYPARIRPSHVIEFGCNQASYRVKVTRSAPRVAQKEGAQILQKV
>CER.phach.longxuteng.gnm1.ann1.LXT54734.t1
MASVLSYNSFNPSITAFARTHFSISMCKEFSSDISPFVGYHTGSRTTRQRKKLMAVKA
TITEAAPNVSPSTQSVSERNLSPPKKLRILVAGGGIGGLVFALAAKRKGFEVLVFEKD
LSAIRGEGQYRGPIQIQSNALAALEAIDPEVADEVMRVGCITGDRINGLVDGVSGNWYVK
FDTFTPAAERGLPVTRVISRMALQEILARAVGEDAIMNASNVTNFVDDGNKVTVELENGQ
RYDGDLLVGADGIWSKVRRQLLGASEAVYSDYTCYTGIADFVPADIESVGYRVFLGHKQY
FVSSDVGAGKMQWYAFHKEDPGGVDSPNGKKERLLRIFDGWCDNVIDLIVATDEELILRR
DIYDRTPTLTWGKGRVTLLGDSIHAMQPNMGQGGCMAIEDSYQLAWELDNALKQSIKSGY
PIDINSSLRSYERERKLRVAVIHGMARMAALMASTYKAYLGVGLGPLTFLTKFRIPHPGR
VGGRVFIDKLMPLMLSWVLGGNSSKLEGRPLCCRLSDKASDELQRWFKDDDALERAINGE
WILLPFGDKSSLLNPIRLSQDENKPCIIGSTPQEDYPDGSIALPLPLVSQMHARISYKDG
AFFLTDLRSEHGTWITDNEGKRYRLPPNYPARVHPSDVIEFGSNKAAFRVKVMRSVPGGS
DKEGRQILQEV
>PAP.phavu.G19833.gnm2.ann1.Phvul.002G018700.1
MTLTLTCNSLHPSMPLFSRTLFSVPVCQELSLDIWPCASY--GSRTAKQWKKLMPIKATV
AEAPPDVLKSVAENGGDGVPQKKKLRVLVAGGGIGGLVFALAAKRRGFEVVVFEKDLSAI
RGEGQYRGPIQIQSNALAALEAIDCEAAEEVLSVGCITGDRINGLVDGVSGSWYIKFDTF
TPAAERGLPVTRVISRMALQQILARAVGEDAILNDSNVIDFVDHGDKVTVELENGQKYDG
DLLVGADGIWSKVRNKLFGETEATYSGYTCYTGIADFVPADIESVGYRVFLGHKQYFVSS
DVGAGKMQWYAFHQEPAGGADIPNGKKERLLKMFEGWCDNVIDLILATEEEAILRRDIYD
RTPTFTWGKGRVTLLGDSIHAMQPNMGQGGCMAIEDSYQLALELDNAWEQSIKSGYPIDI
DCSLKSYERERRLRVAIVHGMARMAALMATTYKAYLGVGLGRLEFLTKFRIPHPGRVGGR
FFIDKMMPLMLNWVLGGNSSKLEGRPICCRLSDKANDQLHTWFEDNDALERAINGEWMLL
PC-DEAGSVKPISLSQDETKPCIIGSAQHKDHPGSSIIISSPKVSPLHARINYKDGAFFL
TDLRSLYGTWITDNEGRRYRIPSNYPSRVRPSDVIEFGSDKASYRVKVTRSAPRESEKEG
TKAYQK-
>PAP.phavu.G19833.gnm2.ann1.Phvul.003G243800.1
MASTLCYNSLNPSTTAFSRTHFSVPVNKELPLDASPLVSYPLGCRTRKQRRKVMYVKG
AMVEAPPSVSPSSQ--GGSGGPSKKQLRVLVAGGGIGGLVFALAAKRKGFDVVVFEKDLS
AVRGEGQYRGPIQIQSNALAALEAIDSEVAEEVMRAGCITGDRINGLVDGVSGSWYVKFD
TFTPAVERGLPVTRVISRMVLQEILACAVGEDVIMNASNVVNFVDDGNKVTVELENGQKY
EGDVLIGADGIWSKVRKQLFGHKEAVYSGYTCYTGIADFVPADIETVGYRVFLGHKQYFV
SSDVGAGKMQWYAFHKEPPGGVDGPNGKKERLLKIFEGWCDNAVDLILATEEDAILRRDI
YDRIPTLTWGKGRVTLLGDSVHAMQPNMGQGGCMAIEDSYQLALELETAWEQSIKSGSPI
DVDSSLRSYERERRLRVAIIHGMARMAALMASTYKAYLGVGLGPLEFLTKFRIPHPGRVG
GRFFVDIMMPSMLSWVLGGNSSKLEGRPLSCRLSDKANDQLRQWFEDDEALERAINGEWI
LLPHGDGTSLLKPIVLSRNEMKPFIIGSAPTQDHPGTSVTIPSPQVSPRHARINYKDGAF
FLIDLRSEHGTWIIDNEGKQYRVPPNYPARIRPSDAIQFGSEKVSFRVKVTRSVPRTPEN
ERPLTLQE-
>OUT.prupe.Lovell.gnm2.ann1.Prupe.7G133100.1
MASTLFYNSMNLSAAVFSRTHFPIPINKDFPLEFSPCVDYHLRSRTRGQKKCLTEVR
ATVASPTEVPSAPAS-------TQPKKLRILVAGGGIGGLVFALAAKKKGFDVVVFEKDL
SAVRGEGQYRGPIQIQSNALAALEAIDMDVAEEVMRVGCVTGDRINGLVDGVSGTWYVKF
DTFTPAVERGLPVTRVISRIALQQILARAVGEEIIINDSNVVNFEDLGDKVNVILENGQR
YEGDMLVGADGIWSKVRKNLFGLNEAVYSGYTCYTGIADFVPADINSVGYRVFLGHKQYF
VSSDVGGGKMQWYAFHKESPGGVDGPNGKKERLLKIFEGWCDNVIDLLLTTEEDAILRRD
IYDRTPILTWGKGHVTLLGDSVHAMQPNMGQGGCMAIEDGYQLALELDKAWKKSSETGIP
VDVASSLRSYENSRRLRVAIIHGMARMAALMASTYKAYLGVGLGPLSFLTKFRIPHPGRV
GGRVFIDKAMPLMLSWVLGGNSSKLEGRSPSCRLSDKASDQLRTWFEDDDALERAIDGEW
YLIPCGQDNDASQLICLNRDEKNPCIIGSAPHGDVSGISIAIPKPQVSEMHARISYKDGA
FYLTDLRSEHGTWIADIEGKRYRVPPNFPARFRPSDAIEIGSQKVAFRVKVMKSSPGSVE
KEG--IL---
>OUT.quisa.S10.gnm1.ann1.Qs0118190.1
MGSTLFCNSVNLSTAAFSRTHFPIPVNKEFSLEIPPFTNFQPGSITYGQRKKLTWVKA
AVAEADTSLPSTQTANGNGNRPLQKKLRVLIAGGGIGGLVFALAAKRKGFEVLVLEKDMS
AIKGEGQYRGPIQIQSNALAALEAIDLEVAEEVMRAGCITGDRINGLVDGISGSWYIKFD
TFTPAVERGLPVTRVISRMELQQILAHAVGEDVIMNNSNVVSFIDDGNKVSVVLENGQRY
DGDLLVGADGIWSKVRKNLFGQSEAIYSGYTCYTGIADFVPADIESVGYRVFLGHKQYFV
SSDVGSGKMQWYAFHKEPTGGVDSPHGKKERLLKIFEGWCDNVIDLILATEEDEILRRDI
YDRTPTLTWGKGRVTLLGDSVHAMQPNMGQGGCMAIEDSYQLALELDKAWEQRIKSGIPI
DIVSCLKSYESARRVRVAIIHGMARMAAFMASTYKAYLGIGLGPLSFLTKFRIPHPGRVG
GRVFIDKMMPLMLSWVLGGNSSNLEGRSPCCRLSDKANDQLQRWFKDDEALERAINGEWF
LLPYGNEDGASKPIFLSRDEKKHCIIGSISHSDSPGVSIAIPLPQVSQMHSRISYKDGAF
FLTDLRSEHGTWIADNEGKRYRLPPNFPSRLRPSDVIEFGSDKKAFCVKVSRCAPRLS
EDGGRQVLQA-
>OUT.quisa.S10.gnm1.ann1.Qs0143280.1
MASALFYNFVNPSTTAFSNTHLPISVYKEFSQEISPFTNFHLLSRTCGKRKKLIRVKA
EVAEANGPLPSKQTGAGNDGIPLQRKLRVLVAGGGIGGLVFALAAKKKGFDVMVFEKDM
SAVRGEGQYRGPIQIQSNALAALEAIDSEVAEEVLRVGCITGDRINGLVDGISGSWYIKF
DTFTPAVERGLPVTRVISRMTLQQILAHAVGKDAILNDSNVVSFVDDGDKVTVILENGQR
YDGDLLVGADGIWSKVRKNLFGQTDAIYSGYTCYTGIADFVPADIEAVGYRVFLGHKQYF
VSSDVGSGKMQWYGFHKEPAGGVDSPNGKKERLLKIFEGWCDNVIDLILATEEDAILRRD
IYDRNPTFTWGKGRVTLLGDSVHAMQPNLGQGGCMAIEDSYQLALELEKAWEQSIKSGIP
IDAVSSLRSYESARRLRVAIIQGLARMAAFMASTYKAYLGVGLGPLSFLTKFRIPHPGRV
GGRVFIDKLMPLMLSWVLGGNSSELEGRSVCCRLSDKANDQLQRWFKDDDALERTIIGEW
FLLPCGNEAG-SKPICLSRDEKKQFVVGSISHSDFPGVSVVIPSAQVSQMHARISYKDGA
FFLTDLRSEHGTWITDNEGKSYRLPPNFPSRFRPSDIIKFGSEKKAFRVKVIRSVPRLS
DNEGRQILQA-
>CAE.sento.Myeongyun.gnm1.ann1.Sto06g198920
MTSTLSYSSLNPSTTAFSRTMFSIPTYKEFPFDVVPS-----GSRTIKRTRKLVRVTATL
AEAPPAASPATQLSGNDGNSGRKKVRVLVAGGGIGGLVFALAAKRKGFQVMVFEKDLS
AIRGEGQYRGPIQIQSNALAALEAIDSEVAEEVMRVGCITGDRINGLVDGVSGSWYIKFD
TFTPAAERGLPVTRVISRMALQEILARAVGEDSIMNSSNVVNFVDDGSKVTVELENGQKY
DGDLLIGADGIWSKVRTKLFGQTEAVYSGYTCYTGIADFVPADIESVGYRVFLGHKQYFV
SSDVGAGKMQWYAFHNELPGGVDGPNGKKERLLSIFEGWCDNVIDLILATDEEAILRRDI
YDRTPVLTWGKGRVTLLGDSVHAMQPNMGQGGCMAIEDSYQLAWELDKAWEQSTKSGSPI
DIDSSLRSYERERRLRVAIIHGMARMAALMASTYKAYLGVGLGPLEFLTKFRIPHPGRVG
GRFFIDKAMPLMLNWVLGGNSSKLEGRPASCRLSDKASDQLHRWFEDDDALERAINGEWN
LLPCGDEAGLLKPICLSQDEKKPCIIGSTPQEDHLSSSIVIPLPEVSQMHARISYKDGAF
FLTDLRSEHGTWITDNEGRRYRVPPNYPSRVHPSDVIEFGSDKVAFRVKVTRSAPRLPE
KQGTQILQG-
>DET.singl.CAF01.gnm1.ann1.evm_model_Chr01_4548
MASTMSYNTFNPSTTAFSRTHFSIPMYRDISLDISPFVSYHLGIRTTKQRKKMMPAKA
TVAEAPLTVSPSTQKNDGNRSP-QKKLRLLVAGGGIGGLVLALAAKKRGFEVMVFEK
DMSAIRGEGQYRGPIQIQSNALAALEAIDSEVADEVMRVGCITGDRINGLVDGISGSWYI
KFDTFTPAAERGLPVTRVISRMSLQEILARTVGEESIMNDSNVVNFVDDGNKVTVELENG
QTYDGDLLIGADGIWSKVRKELFGPTDAIYSGYTCYTGIADFVPADIESVGYRVFLGHKQ
YFVSSDVGSGKMQWYAFHKEDPGGVDVPNGKKERLLRIFEGWCDNVIDLLLATDEEAILR
RDIYDRTPTLTWGKGRVTLLGDSIHAMQPNMGQGGCMAIEDSYQLAWELHSAWEQSIKSG
SPVDIESSLRSYERARQLRVAVIHGMARMAALMASTYKGYLGVGLGPLEFLTKFRIPHPG
RVGGRVFIDKLMPLMLSWVLGGNSSKLEGRPLCCRLSDKANDQLYKWFEDDEALERAIKG
EWLLIPRGHETGLSKPISLSQDERKPCTIGSSQQVDYAGSSIAIPLPEVSETHARISYKD
GAFFLTDLRSHHGTWITDNEGRRYRLPPNYPARVRPSDVIEFGSNKVAFRVKVTRSAPKG
YEKEGAQILQG-
>OUT.vitvi.PN40024.gnm2.ann1.VIT_207s0031g00620.1
MASAVFYSSVQPSI--FSRTHIPIPISKDSFEEFGHSINYYFRSNPCGQKKRVAQVKA
TLAEATPAPPAPSL--------PSKKVRILVAGGGIGGLVLALAAKKKGFDVVVFEKDMS
AIRGEGQYRGPIQIQSNALAALEAVDMEVAEEVMRAGCITGDRINGLVDGVSGDWYVKFD
TFTPAAERGLPVTRVISRMTLQQILARAVGEDIIMNGSNVVDFEDDGNKVTVILENGQRY
EGDLLIGADGIWSKVRKSLFGPKEATYSGYTCYTGIADFVPADIDSVGYRVFLGHKQYFV
SSDVGAGKMQWYAFYNEPAGGVDGPEGKKERLLKIFGGWCDNVIDLILATDEEAILRRDI
YDRTPTFTWGRGRVTLLGDSVHAMQPNMGQGGCMAIEDSYQLAMELDKAWEQSIKSGTPI
DVVSCLKSYEKARRIRVAVIHGMARMAAIMASTYKAYLGVGLGPLSFLTKLRIPHPGRVG
GRFFIDIAMPLMLSWVLGGNSSKLEGRPPSCRLSDKASDQLRRWFEDDDALERAIGGEWF
LLPSGES--GLQPICLSKDENKPCIIGSVSHTDFPGISTVIPSPKVSKMHARISCKDGAF
FLTDLQSEHGTWITDNVGRRQRVSPNFPTRFHPSEVIDFGSEKASFRVKVVRTPPNAAK
NEESKLFQA-
