# Supplementary material for: Legume genome structures and histories inferred from Cercis canadensis and Chamaecrista fasciculata genomes
Source: Plant J. 2026 Jun 10;126(5):e70981. doi: 10.1111/tpj.70981 (PMC13252982; doi:10.1111/tpj.70981)
Supplement: Supplementary file 4 — Data S4. Manuscript supplement; Compressed directory of aligned sequences from 2212 low‐copy gene families, for calculation of a consensus species tree. [file TPJ-126-0-s010.gz › S4_consen_species_tree/40_aln_fas_cln1/Legume.fam3.03646]

>CAE.acacr.Acra3RX.gnm1.ann1.g15153.t1
MSRPTTRSKNKRQRQVDDGAGTSEIWRKIHETGVVTDDDINQLYMIWKPVCSSCRVNTKD
NPNCFCALIPPPNGNRKSGLWQKVSGIVENFGPDPTKDLRESANSPAGLTNLGATCYANS
ILQCLYMNKCFREGIFSVEPDLLQQQPVLNQLVRLFVQLHISKRAFVDSFPFVKTLELDN
GVQQDSHEFLTLLLCLLERCLSHSKIPKARTVVQDLFRGSVSHVTSCSQCGKDSEASSKM
EDFYELELNVKGFKSLDESLNDYLAVEELCGDNQYFCASCKTRVDATRSIKLRTLPDVLN
FQLKRCVFLPETTTRKKITSAFSFPAKLDMQPRLSEPSQSELIYDLSAVLIHKGTTVNSG
HYVAHIKDEDTGQWWEFDDEHVTELGCHPFGDRSSNSSVKSVRTETVNSDSSEVWIADSN
GNGPDASHSQSSLVETFSSSDAYMLMYNLKHSKNVVKMGDVLS-------NGDAVPARDR
FPLLSHLFDEIQNLNASYVDECEKYNQRKELELSRITERRQEVRSVLAEAPVQPLEQPFY
WISSDWLREWADNVNPSTLDNTSIQCSHGKVPVSKVTSMKRLSDKAWDKLFSK
YGGGPTLSHSDCCWDCLIDGARSVVSAVTYRDRRESMKQLARDILDRNCPDGK
YYVSRPWLQQWWKRKVLDAPSEADAGPTAPISCPHGQLLPEQAAGARRVLVPESFWFFLY
EDALSVKPDDLLDCPTFPSDSVPCSQCSDELSEVACLEDSLKLVKQVQRQNHEKLLLAKS
TPLSLHCKYFLVPSSWISKWRSYMSSSIKSSDKPETLDGIINSLMCEKHSLLVEKPLELV
FRRGAIVQRESSAGGLTMISENDWKCFCEEWGGTETKGISATIENIGDSENILTGFSSET
PICEDQL--NDKVNNDSGTSKLVIKTCPEICQSCIGERESCELMQKLNYSNENISVILVR
GKEVPRSILEASKGSVETDRRVSKRSRKSKNGTSISFKVSASTSLYQLKMMIWEAFGVVK
ENQILQKGDRTIDNEDECATLADVNIFAGDQIIVRDSEIHENRDIADEICDDKMEMQRSE
GGFRGTLLAADVSSQVV
>PAP.aesev.CIAT22838.gnm1.ann1.Ae08g12890.1
MSRPTTRSKNKRHRQGDDGAGTSEIWRRIHQTGVVTEDDMNQLYMIWKPVCSGCRVNTKD
NPNCFCALVPPSNGSRKSGLWQKMTDFIESLGPDPTKDLRASTNSPAGLTNLGATCYANS
ILQCLYMNKAFREGIFSVEPEVLQQQPVLDQLARLFVQLHVSKRAFIDSSPFVKTLELDN
GVQQDSHEFLTLLLSLLERCLSHSKVPKARTIVQDLFRGSVSHVTTCSKCGKDSEASSKM
EDFYELELNVKGLKSLDLSLDDYLSVEELHGDNQYFCDSCQTRVDATRSIKLRTLPEILN
FQLKRCVFLPKTTTKKKITSTFSFPAELDMRHRLSELSQVDLIYDLSAVLIHKGTGVNSG
HYIAHIKDENTGQWWEFDDECVTNLGNHPFGEGCSSSTSKSVKTDAVHSDCSKARMADSN
GNNLDDTCSQSSLLGTFSSSDAYMLMYHLKHTKDIHGNGDIVNGANEETREDI---AQ-D
SALPSHLFDEIGNFNASYLDACEQYNRRKELELSRINERRQEVRSVIAEAPVQPLEQPFY
WISSDWLRQWADNVIPISLDNTSIQCSHGKVSASKVASMKRLSAKAWDKLFSKYGGGAAL
SNDDHCLDCLILGAHTVVSADTYRDRRESMKLLARDILDGNCIDGKYYISRPWLQQWWKR
KVLDAPSEADAGLTAAICCPHGQLMPEQAAGAKRVLVPECFWLFLYEDAVSVKSDDPLGG
PTFPSDSMECSQCSNELSEVACLEDSLRLVKQMQRQNHDKLFQAKSLPLSVQCKYFLVPS
SWISKWRNYVSPTLKSSDKPETLDGVIDSLLCEKHSQLVERPHELVFRRGAIFQRESSAG
GLTIISDNDWKCFCKEYDGIETKGISATIEIINDSENVLNGSGEEMPICEDQLVNGDKVS
NENGTGQILVKTCPEVCESCIGERESCELMQKLNYCNEDISVILVRGKEVPRSILEASKG
SVETDRRVSKRSRKTRNGSSINLKVSASTSLYQLKMMLWESFGVVKENQILQKGDKTIDI
DDECATLADVNIFAGDQIIVRDSEIHENRDIADELCDEKMDLQHTEEGFRGTLLTANYSS
QVV
>OUT.arath.Col0.gnm9.ann11.AT3G49600.1
MSRPNTRNKNKRQRPDAVD-SSSQILRKIHEANDVTDDDINQLFMIWKPVCQGCRVNTRD
NPNCFCGLVPPLNGSRKSGLWQKTSEIIQSLGPDPTLDRRDSESTPAGLTNLGATCYANS
ILQCLYMNTAFREGVFSVEVHVLKQNPVLDQIARLFAQLHASQKSFVDSDAFVKTLELDN
GVQQDTHEFLTLLLSLLERCLLHSGV-KAKTIVQDLFSGSVSHVTTCSKCGRDSEASSKM
EDFYALELNVKGLKSLDASLNDYLSLEQLNGDNQYFCGSCNARVDATRCIKLRTLPPVIT
FQLKRCIFLPKTTAKKKITSSFSFPQVLDMGSRLAESSQNKLTYDLSAVLIHKGSAVNSG
HYVAHIKDEKTGLWWEFDDEHVSELGKRPCNEASSSTPQSESNGT-----ASSGNITDGI
QSGSSDCRSAIK-SEVFSSSDAYMLMYSLRCDKQENQEG---QKENPIDITKGEVKQLKG
GYLPKHLSEWINNMNAVFLESCKQYNLRKEKELNALTERRQEVRTILSEAAVQSLEEQYF
WISTDWLRLWADTTLPPALDNTPLLCSHGKVHASKVNCMKRISELAWIKLESKFNGGPKL
GKGDYCRDCLMDGARMVVSSDSYRDRRTFMKSIANDVLSGKCEDGMYYISRAWLQQWIKR
KNLDAPTEADAGPTNAITCNHGELMPEQAPGAKRVVVPENFWSFLFEDALKVMSEDTLDC
TCFPVDSSQCCHCTEVLSEVACFEDSLRTLKVKQRQNHEKLATGKGIPLTPQSRYFLLPS
PWLVQWRIYINMTGKNSPEPERLDGVINTLKCKKHTRLLERLPELVCRRGSYFQKNP
STDKLTIIPELDWKYFCDEWGGLMENGISAFIEVGNTDQ----SSSPDVIDLEKDSSPDD
NMDVDAQ--QLILRASPEICEECIGERESCELMQKLSYSEGDVFVCFVRGKEAPKAMLEA
SDSSFEVDRRTSKRSRRTNYGNLTSLKVSATTTVYQLKMMIWELLGVMKENQELHKGSKV
IDQE--SATLADMNIFPGDRLWVRDTEMHEHRDIADELCEKKPGAQDIEEGFRGTLLTGN
ISSEA-
>CER.bauva.BV-YZ2020.gnm2.ann1.rna-bv24268.t1
MSRPTTRSKNKRHRQGDDSANISEIWRKIHNTGVVTDDDINQLYMIWKPVCSGCRVNAKD
NPNCFCALVPPPNGTRKSGLWQKMSDILENLGPDPSKDLRASVDSPAGLTNLGATCYANS
ILQCLYMNKAFREGIFSVEPDVLQQQPVLDQLLRLFVQLHISKMAFIDSSPFVKTLELDN
GVQQDSHEFLTLLLSLLERCLSHCKVSKARTIVQDLFRGSVSHVTTCLRCGKDSEASAKM
EDFYELELNIKGLKSLDESLNDYLSTEDLNGDNQYLCESCNTRVDATRSIKLRTLPPVLN
FQLKRCVFLPKTTTKKKITSAFSFPSELDMRTRLSEPSQFELIYDLSAVLIHKGTAVNSG
HYIAHIKYENSGQWWEFDDEHVTNLGRHPFGEGSSTSTTKSAKNDPVHSESSESKISISN
GNGSDPIQSLSSIVETFSSSDAYMLMYNLRRTRTS-EKGNMVNGANEKKRESDV
AAAQDSFSLVSHLFDEIQNMNASYLEACKKYNESKEAELSHITERRQEVRSILSEAPVQP
LEKPFYLVSSDWLRQWAENVTPTTLDNTTIQCSHGKVPVSKVNLMKRLSCKAWEMLLSKY
GGGPTLSDSDCCWDCLIDGARSVVSADTYRDRRESMKQLARGILDGNCLDGKYYISRPWL
QQWWKRKVLDAPSEADAGPTASICCPHGQLIPEQATGAKRVLVPENFWLFLYEDALSVKP
DDALGCPTFPSDSSQCSQCSDELSEVACMEDSLRLVKQMQRQNHEKLFQAKSMPLLLNCK
YFLLPSSWILKWRNYVNPAVKNSDKPEALDGVIDSLMCEKHSLFVQKPPELFYRRGAIIQ
RESSGVGLTIISESDWKCFCEEWGGTEAKGISATIENDKDSENILGGSSKEMPISEDQLT
AFDKGNNEGGTIQIVIKTCPEVCESCIGERQSCELMQKLNYYNEDISVILVRGKEVPRSI
LEASKGSVETDRRVSKRSRKTKNGSSINLKVSASTSLYQLKMMIWESFGVVKENQILQKG
DKTIEIDDDNAVLADLNIFAGDQIIVRDSEIHENRDIADEICDEKMDVQHTEEGFRGTLL
TANISSQVV
>CER.cerca.ISC453364.gnm3.ann1.Cecan.4G340000.1
MSRPTTRSKNKRQRQGDDIASFSEIWRKIHKTGVVTDDDINQLYMIWKPVCSGCRVNTKD
NPNCFCALVPPPNGTRKSGLWQKMSDILESLGPDPSKDLRASANSPAGLTNLGATCYANS
ILQCLYMNKAFREGIFSVELDVLQQQPVLDQLLRLFVQLHVSKMAFIDSSPFVKTLELDN
GVQQDSHEFLTLLLSLLERCLSHCKVSKARTIVQDLFRGSVSHVTTCLRCRKDSEASAKM
EDFYELELNVKGLKSLDESLNDYLSTEDLNGDNQYFCESCKARVDAMRSIKLRTLPDVLN
FQLKRCVFLPKTTTKKKITSAFSFPAELDMRTRLSEPPQFELIYDLSAVLIHKGTAVNSG
HYIAHIKDENSGQWWEFDDEHVTNLGRHPFGEGSSSSTTKSAKNDPVHSDSPEAKIAVSN
GNGSDPIQSLSSVVETFSSSDAYMLMYNLRHTRNIGEKGSMVYGANDKKRESDV
AAAQDSVPLVSHLFEEIESINTSYLEACKQYNESKEAELTCITERRQEVRSVLSEAPVQP
LEKPFYWVSSDWLRQWADNVTPTTLDNTTIQCSHGKVPVSKVTLMKRLSGKAWDMLLSKY
GGGPTLSDSDCCWDCLIDGARTVVSADTYRDRRESMKQLAREILDGNCLDGKYYISRPWL
QQWWKRKVLDAPSEADAGPTVSICCPHGQLIPEQATGAKRVLVPENFWLFLYEDALSVKP
NDALGCPTFPSDSRQCSQCSDELSEVACMEDSLRLVKQMQRQNHEKLFQAKSMPLLLNCK
YFLLPSSWILKWRNYINPAVKNSDRPETLDGVIDSLMCEKHSLLVERPPELFSRRGAIIQ
REFSAGGLTIISESDWKCFCEEWGGTEAKGISATIENVNDSENVLTGSCKEMPVSEDQLT
AFDKVNNESGTRQIVIKTCPEICESCIGERKSCELMQKLNYCNEDICVILVRGKEVPRSI
LEASKSSVETDRRVSKRSRKTKNGSSINLKVSASTSLYQLKMMIWESFGVVKENQILQKG
DQTIEIDDDNAALADLNIFAGDQIIVRDSEIHENRDIADEICDEKMDVHHTEEGFRGTLL
TANISSQD-
>CAE.chafa.ISC494698.gnm1.ann1.ChfasH1.7G266400.1
MSRPTTRSKNKRQRQVDDGSGASEIWRKIHETGLVTNDDMNQLYMIWKPICSGCRVNSKD
NPNCFCALVPPPNGTRKSGLWQKMSGIIDNLGSDPTKDLRASANSPAGLTNLGATCYANS
ILQCLYMNMSFREGLFSVEPDILEQQPVLNQLARLFVQLHISKRAIVDSFPFVKTLDLDN
GVQQDSHEFLTLLLSLLERCLSHSQVPKARTIVQDLFRGSVSHVTTCSQCRRDSEASSKM
EDFYELELNVKGLKSLDESLDDYLTIEELHGDNQYFCESCKTRVDATRSIKLRTLPDVLN
FQLKRCVFLPETTTRKKITSSFSFPSKLDMRHRLSEPSESNLIYDLSAVLIHKGTTVNSG
HYVAHIKDENTGQWWEFDDEHVTKLGCHPFGEKSSNSTAKNVRTDPVHSNCSEAKAADSN
GNCLDATHSQSSHVETFSSSDAYMLMYNLKHTKNASKAEGTVSGINHKEGEGNVVVAQDS
FRL---LSDEIQNFNASYLNECEEYNHKKELEVNRVTERRQEVRSVLAEAPVQPLEQPFY
WISGEWLRQWADNIYPTALDNTSIQCSHGKVPVSNVTSMKRLSDKAWTMLLSKYGGGPTL
SHGDCCQDCIIGVARSVVSADTYRDRRESMKQLARDILDGNCPDGKYYISRPWLQQWWKR
KVLDAPSEADAGPTASISCPHGQLMPEQATGAKRVLVPESFWLFLYEDSVSVKPDDPLDC
HTFPLDSGECSRCSDELSEVACLEDSKRLEKQRQRQNHEKLLLAKSIPLSLHCKYFLVPT
SWISKWRSYMSPSVKNSDEPETLNEIMNPLMCEKHSQLVERPPELVIRRGAIIQRESSAG
GLTIISENDWKCFCEEWGGTETKGISATIENISGSENILTGSCPEAPISEDQL--SDKVN
NDSG-GQFVIRTCPEICESCIGERKSCELMQKLNYCNENICVILVRGKEVPRSILEASKG
SVETDRRVSKRSRKSKNGSSITLKVSASTTLYQLKMMIWESFGVVKENQILQKGDRTIDI
DDECTTLADVNIFAGDQIIVRDSEIHENRDIADEICDDKMEMQHTEGGFRGTLLTADVSS
QVV
>PAP.lotja.MG20.gnm3.ann1.Lj5g3v0574430.1
------------------------------------------------------------
------------------------------------------------------------
------------------------------------------------------------
------------------------------------------------------------
------------------------------------------------------------
------------------------------------------------------------
------------------------------------------------------------
---------------------------------------------------------IEK
VMTVQLLHTKMVVFLLIFLKRFKISMLHMLMPVSNTLIGKQEVRSVLAEAPVQPLEQPYF
WISSDWLRQWAENIIPTAIDNTSLQCSHGKVPVSKVASMKRLSSKAWDQLLSKYGGGPKL
AHDDCCWDCLIDGAQNVVSADTYRDQRESLKQLAREILDGNCEDGKYYVSRPWLLQWWKR
KVVDAPSEADAGPTAAITCPHGQLMPELATGAKRVLVPECFWLFLYKNATSVKHDDLLGC
PTFPLDSGECSQCSIELSEVACLEDSLRLLKQRERQTHDKLFSGKSMPLSLHCEYFLVPS
SWISKWRNYVNPAIKNSDKPETLDGVVQSLMCEKHSGLLERPPELIFRRGAIYPRESSAG
GLTVISENDWKCFCEKWGAIETKGISARIEKINDSENAFPGTNEEMPICEDQLSNWDKVN
NESENGQIVIRTFPEVCESCIGEKESCELMQKLNYCNEDICVILVRGKEVPRSILEASKG
TTETDRRVSKRSRKTKNGSSVMLKVSASTSIYQLKMMIWESFGVVKENQILQKGDQTIDI
DDECTTLVDVNIFAGDQVIVRDSEIHENRDIADELCDEKMDSQHTEEGFRGTLLTSNVSS
QVV
>PAP.medtr.A17_HM341.gnm4.ann2.Medtr1g010040.1
MSRTTTRGKNKRLRQGDDDTGTSEILRKIYKTGVATDDDMNKLYMITKPVCSGCRVNTKD
NPNCFCALVPPPSGTRKSGIWQKISDFVDSLGFDPNTELRESANSPAGLTNLGATCYANS
ILQCLYMNKRFREGLFSVEPDIFQQQPVLDQLARLFAQLHLSKKAFIDSSPFVKTLELDN
EVQQDSHEFLTLLLSLLERCLSRSEISKARTIVQDLFRGSVSHVTTCSQCGRDSEASSKM
EDFYELELNVKGLKSLDESLDDYLTVEELNGDNQYFCESCKTRVDATRSIKLRTLPDVLN
FQLKRYVFLPKTTTKKKVTSPFSFPAELSMHHRLSEPSQSELIYDLSAVLIHKGTAANSG
HYIAHIKDVNTGQWWEFDDELVTNLGRCPFAEEASCSASKSVKNDVNHSNFSEARVADSN
GSASNVKVSQSLPMETFSSSDAYMLMYHLKHTKIFSENGGMETSANHTETVDVPITAQDN
DCLPSHFCEEIQNFNASYLDTCQQYNHRKEVELSRISERREEVRSVLAEAPVQPLEQPYF
WIYSDWLRQWAENVTPSAIDNTSIQCSHGKVPVSKVTSTKRLSSKAWDKLLSKYGGGPTL
SHEDCCLDCLIDGARNVVSADTYRHQRESFKQLARDILDGKNEDGKYYVSRSWLQQWWKR
KVVDAPSEADSGPTAAISCPHGQLMPEQATGAKRVLVPEGFWLFLYEDATSVKSDDLLVC
PTFPLDSKECSECNSELSEVFCMEDSMRLLKQRQRQSHEKLFNGKSMPLSLDCTYFLVPS
SWISKWRTYINPAVKNSDTPETLNVVIGALLCEKHSRLIERPPELILRRGAIIPRESSAG
GLTIISENDWKCFCEEWGATETQGVSAKIEKINDSVNATAGSCEEMAICEDQLANWDKGN
NESGNGQFLIKTCPEVCESCIGEKESCELVHKLNYSNEDICVILVRGKEVPRSILEASKG
FVEADRRVSKRSRKIKNGSSINLKVSASTTIYQLKMMIWESFGVVKENQILQKGDITIDH
IDENTTLVDVNIFAGDQIIVRDSEIHENRDIADELCNEKKDTQHTEGGFRGTLLTSNVSS
QVV
>PAP.medtr.A17_HM341.gnm4.ann2.Medtr3g108660.1
MSRPTTRSKNKRQKQGDDGVCTNETWRKIHETGVVTEDDVNQLYMIWKPVCSGCRVNTKD
NPNCFCGLVPPPNGSRKSGLWEKMSDFVESLGPDPNNDLRDSADSPAGLTNLGATCYANG
ILQCLYMNKLFREGIFSAEPDVLRQQPVLDQLARLFAQLQASKMAYIDSSPFVKTLELDN
GVQQDSHEFLTLLLSLLERCLSHSKVPKARTVVQDLFRGSVSHVTTCSQCGRDSEASSKM
EDFYELELNVKGLKSLDESLDDYLAVEELHGDNQYFCDSCNTRVDATRSIKLCTLPDVLN
FQLKRCVFLPKTTTKKKITSAFSFPAQLDMQHRLPELSQFDLVYDLSAVLIHKGTGVNSG
HYIAHIKDKNTGQWWEFDDEHVTNLGNHPFGEGSSSSTTKSIAIDAIHSDCSEARIAESN
GNGFHTTHSQSSLIETFSSCDAYMLMYHLRHTKGIKENGGIVCGASHKEIEGVVATAQDD
ASLPSHLYDEICNVNASYLDACQQYSHRKELELSRITDRRHEVRSILAEAPVPPLERPFY
WISSDWLRQWADNIIPTSIDNTSIQCSHGKVPVSKVPSIKRLSVKAWDKLFSKYGGIPTL
SHDDHCRDCLICGAQTVVSADTYRGRRESLKSLARDILDGNCLDGKYFISRPWLQQWWKR
KVLDAPSEADAGLTAAINCPHGLLMPEQAPGAKRVLIPETFWLFLYEDAISVKPDDPVGG
PALPSDSLECSQCTVELSQAACLEDSLRVVKQKQRQNHEKLFQAKSMPLSVNCKYFLVAS
SWISKWRNYISPPFKNLDKPETLDGVIDSLICEKHSRLIERPPELVFRRGAIIQRESSAG
GLTIISENDWICFCEEWGGSETKGISATIDYINDSDNLLTGSCDEMLICEDQSHTEDKMN
NENGTGQILIKTCPEVCESCIGEKESCELMHKLNYCNEDICVILVRGKEVPKSILEASKG
LVETDRRISKRSRKTKNGSSVSLKVSASTSLYQLKMMIWESFGVVKENQILHKGDRIIDM
DDECATLADANIFARDQIIVRDSEIHENRDIADELCCDKMDVQHTEEGFRGTLLTANISS
QVV
>CER.phach.longxuteng.gnm1.ann1.LXT17365.t1
MSRPTTRSKNKRQRQGDDSANLSEIWRKIHKTGVVTDDDINQLYMIWKPVCSGCRVNARD
NPNCLCALVPPPNGTRKSGLWQKMSDILESLGPDPSKDLRASADSPAGLTNLGATCYANS
ILQCLYMNKAFREGIFSVEPDVLQQQPVLDQLLRLFVQLHVSKMAFIDSSPFVKTLELDN
GVQQDSHEFLTLLLSLLERCLSHCKVSKARTIVQDLFRGSVSHVTTCLRCGKDSEASAKM
EDFYELELNIKGLKSLDESLDDYLSTEDLNGDNQYFCESCKTRVDATRSIKLRTLPPVLN
FQLKRCVFLPKTTTKKKITSAFSFPSELDLRTRLSEPPQFELIYDLSAVLIHKGTAVNSG
HYIAHIKDENSGQWWEFDDEHVTNLGRHPFGEGSSSSTIKSAKSDPVHSDSSEAKIAVSN
GNGSDPIQSLSSIVETFSSSDAYMLMYNLRHTRNISENGNMLHGANDKKRESGV
ASVQDSFPMVSHLFDEIQSMNASYLEACKKYNESKEAEFSCITERRQEVRSILSVAPVQP
LEKPFYWVSSDWLRQWAENVTPTALDNTTIQCSHGKVPVSKVTLMKRLSGKAWEMLLSKS
S-T---------------------------------------------------------
------------------------------------------------------------
------------------------------------------------------------
------------------------------------------------------------
------------------------------------------------------------
------------------------------------------------------------
------------------------------------------------------------
------------------------------------------------------------
---------
>PAP.phavu.G19833.gnm2.ann1.Phvul.001G057700.1
MTRPTTRNKNKRQRQGDDD-DTSEIWRKIHKTGALTEDDISQLYRIWKPVCSGCRVNTKD
NPNCFCALVPPPNGTRKSGLWQKMSDFLESLGPDPTTDLRVSDSSPAGLTNLGATCYAN
SILQCLYMNKSFRQGIFSVEPDVLQQQPVLDQLTRLFVRLHASKKAFIDSSPFVKTLELD
NGVQQDSHEFLTLLLSLLEHCLSHSKIAMARTIVQDLFRGTVSHVTTCSQCGRESEASSK
VEDFYGLELNIKGLKDLDESLDDYLAIEELHGDNQYFCGSCKTRVDATRSIKLCTLPDVL
NFQLKRYVFLPQNTMKKKITSAFSFPAELDMCCRLSEPSEFELIYDLSAVLIHKGTDVNS
GHYIAHIKDENTGQWWEFDDEQVTNLGCSPFGEGASSFTSKSVKTDALHSNCSEAMLADC
NG--LDAPDSQSSLVETFSSGDAYMLMY-LKHSKNVGEKGGMVYGANFKESEGSAVTAQE
SACVPSHLCDEIQNFNASYLDSCKQYKHRKMLELNCINERRQEVRSILAEAPTKPQEQQY
FWICSDWLRQWADTIIPTALDNTSIQCSHGKIPVSKVASMKRLSSKAWDKLLTKYGGGPT
LSHDDCCWDCIIEGAQNVVAADSYRDQRESLKQFARVILDGNYEDGMYYVSKPWLQQWLK
RKV-DAPSEADAGPTTSITCPHGQLMPEEAVGAKRLLVPEGFWLFLYKDSISVKPDDPLG
CPAFPVDSSECSQCRDEISKEAYFEDSMRLVKQMQRQNHEKLFAGKSMPLSLHGKYFLVP
SLWISKWRNYINLAFKNSDKPETLDGVIDSLMCEKHSRLVERPPELIYRRGDIISRESSV
GGLTIIYEDDWNCFCKEWSGIETKGISARIENVNDLENALNGSCKEKPICEDQLDTWDKV
NNESVNGQLVMKTCPEVCESCIGEKESFELVEKLNYCDKDITVILVHGKEVPKSVLD
AAKGFVETERRVSKRSRKTKNGSSISLKVSASTSIYQLKMMIWESFGVVKENQILQKGNR
RIDVDNEYTKLVDVNILAGDHIIVRDSQIHENRDIADELCDEVMETQHTEAGFRGTLLTS
NFSSQVV
>PAP.phavu.G19833.gnm2.ann1.Phvul.009G100000.2
MSRPTTRSKNKRHRQGDDGNGTAEIWRKIHNSGVVAEDDMNQLYMIWKPVCSGCRVNTKD
NPNCFCALIPPQNGTRKSGLWQKMSDFVESLGHDPTKDLRATANCPAGLTNLGATCYANS
ILQCLYMNQSFREGIFSLERDVLEQQAVLDQLTRLFVQLHVSKMAFIDSSPFVRTLELDN
GVQQDSHEFLTLLLSLLEACLSHSKVPKARRIVQDLFRGSVSHVTTCSQCGRDSEASSKM
EDFYELELNVKGLKSLDQSLDEYLTVEELNGDNQYFCESCKGRVDATRSIKLCTLPKVLN
FQLKRYVFLPKTTTKKKISSAFSFPSELDMRHRMSELSQFDLVYDLSAVLIHKGTGANSG
HYIAHIKDVNTGQWWEFDDEHVTNLGCHPFGEGSSNSTSKSVKTDAIHSNCSQA--TDSN
GNGLNASHSQSSPVETFLSSDAYMLMYHLKHTKNVGEIGSVICGAKHDEREGVEVALQNG
ASLASHLCNEIQNFNVSYDEACQEYNKKKELELGRITGRRQEVRSVLAEAPVQPLEKPFY
WISSEWLRQWADNIIPVPLDNSSVQCSHGKVPVSKITSMKRVSAKAWDTLFSKYGGGPAL
SHDNHCLDCLIHGAMTVVSADTYRDRRESMKSLARDILDGNCLDGKYYISRPWLQQWWKR
KVLDAPSEADAGPTAPISCPHDELLPEKAPGAKRVLIPESFWFFLYEDAVSVKPDDPLGG
PSFSSDSKECSQCSNELSEVACLEDSLRLVKQKQRQNHDKLFQAKSLPLSLNCKYFLVPS
SWISQWRNYINPTLKNSDKPETLDGAIDSLLCEKHSQLLERPPELVFRRGAIIQRESSVG
GLTIVSENDWKCFCEEWGGIENKGIFATIDHTNDPDNVLTGSSEEMLICKDQLGTEDKMN
YDNGTGQIFIKTCPEVCESCIGERESCKLMQKLNYCNEDICVILVRGKEVPRSMLEASKG
FVETDRRVSKRSRKTKNGSSISLKVSASTSLYQLKMMIWESFGVVKENQILHKGDRIIDS
DNECVTLADVNIFAGNQIIVRDSEIHENRDIADELCDDKMDLQHTEEGFRGTLLTANVSS
QVV
>OUT.prupe.Lovell.gnm2.ann1.Prupe.1G462800.1
MSRPSTRSKNKRNRQGDNVDTTSEILRKIHATGEVTNEDINTLYKISKPVCQGCRVNTKD
NPNCFCGLIPPPNGSRKSGLWQKTSEIMQNLGPDPSQDLRPSADSPAGLTNLGATCYANS
ILQCLYMNKSFREGIFLVEPEVLERQPVLNQLSRLFAQLHASKMAFIDSSPFVKTLELDN
GVQQDSHEFLTLLLSLLERCLSTSKVTKAKSIVQDLFRGSVSHVTRCSQCGKDSEASSNM
EDFYELELNVKGLKSLDESLDDYLSVEELHGENQYFCESCKTRVDATRSIKLRTLPDVLN
FQLKRCVFLPKTTTKKKITSAFVFPEVLDMRQRLFEPSQLESIYDLSAVLIHKGTAVNSG
HYVAHIKDEKTGQWWEFDDEHVSNLGPHPFGEGTSGSNTKPVKPESVHPSCTGQINAV
SNGDNVDVSHQQPTHVETFSSSDAYMLMYNLRRCRKDDEKVPVECNAIDRKIEGD
IVCS----SLPSHLCEEIKNFNASYLDACQKYKFKKEEEMNHITERRQEVRSILSEAPVR
SLEESFFWISTDWLRQWADNMISPVLDNTSILCSHEKVPASKVGSIKRLSAKAWTKLFSK
YKGSPILASDAYCMVCLTEGARNVVCADSYRDRRILMKQVAEDALAGRCSDGEYFVSKAW
LQQWLKRKILDAPSEADAGPTASIRCPHGQLMPDQATGAKRLLVPENLWLFLYEDAFAVK
PDDQLGCSTFPLDSAQCSQCSDELSEVACMEDSLRVVRLKQRQTHEKLLTGKTVPLSLDC
KYYLIPSSWLLKWKNYITASGKNVEKPETLEGIMDLLKCEKHSRLLERPVDLVSKRG
LISQKSPPVDGLIIIPESDWKSFCEEWGGVQEKSISAEIELSKTEGNNLAGSCEEMPMCE
EDLSTPNPVNGEVESRQLVIRTCPEICEDCIGERESRELMRKLDYCNEDIYVYFIHGKEA
PKSILKPSETNFDPDRRVSKRSRKTKTGDQISLKVSGSTTVYQLKMMIWESFGVVKENQV
LHKGTRIID--DEVATLADVNIFPGDKLWVNDSEIHENRDIADELSDQKMDVQHTEEGFR
GTLLTANVSSQVV
>OUT.quisa.S10.gnm1.ann1.Qs0165850.2
MSRPTTRSKNKRQRQGDDGVSTSEILRKINATGEIADDDINQLYMIWKPVCSGCRVNTKD
NPNCFCGLVPPANGVRKSGLWQKMSDFLQALGPDPSKDLRASADAPAGLTNLGATCYANS
ILQCLYMNKSFREGIFSVESDVLKQQPVFDQLARLFVQLHASKMAFIDSSPFVKTLELDN
GVQQDSHEFLTLLLSLLERCLNQSKVPQARTMVQDLFRGSVSHVTTCSQCGKDSEASLKM
EDFYELELNVKGLKSLDESLNDYLSIEELHGDNQYFCESCKTRVDATRSIKLRSLPDVLN
LQLKRCVFLPKTTMKKKITSAFSFPAELNMRQRLSEPSLSELVYVLSAVLIHKGTGVNSG
HYIAHIKDENTGQWWEFDDEQVTNLGDHPFGEGSSSSTKRSANTEIVYPAGTEPENSVT
NGTIHSLPESCSSSVETFSSTDAYMLMYNLKRSRNAGENR-----SNQMERGLNLASPQ
GGVPPPSHLFEEIQNFNDSYLDACGQYNLRKDLELKSITERRHEVRSVLSEATVRSLEEP
FYWICSDWLRQWADCIAPPVIDNTPIQCMHGKIPVSKVASIKRLSAKAWDQLLAKYGGGP
TLASGDHCWDCLIDGARTVVCADTYRDRRESMKQLARDILDGNCLDGNYYISRAWLQQWW
KRKVLDAPSEADAGPTAAIRCPHGHLKPEQAAGAKRVLVPENFWFFLYEDAVSVKPDDHL
GCSTFPSDSRQCSDCSDELSEVACLEDSLRLVKQRQRQNHEKLFFAKSTPLSLNCKYFLV
PSSWISKWRNYISQSIKNSDKPETLDTVIDSLLCDKHSRLLERPPELVSRRGTTIQKESS
TGGLTIITENDWKCFSEEWGGTEAKGISAVIENISSAGNILSGSFEEMPICEDQLSPHDK
VNNDSDCRQTIIKTCPEICEDCIGERESCELMRKLNYCNEDICVIFVRGKEVPRSILEAS
K-SVETDRRVSKRSRKTNNGSSVNLKVSASTSLYQLKMMIWESFGVVKENQILQKGAKTI
DIDDECATLADVNIFAGDQIIVRDSEIHENRDIADELSDQKMDMQHTEEGFRGTLLTA
NVSLQD-
>CAE.sento.Myeongyun.gnm1.ann1.Sto05g125340
MSRPATRSKNKRQRQVDDGAGTTEIWRKIHETGVVTDDDMNQLYMIWKPICSGCRVNTKD
NPNCFCALVPPPNGTRKSGLWQKMSGILDNLGPDPTKDLRASATSPAGLTNLGATCYANS
ILQCLYMNIPFREGIFSVEPDVLQQQPVLNQLARLFVQLHISKKSVVDSFPFVKTLELDN
GVQQDSHEFLTLLLSLLERCLSHSKVPKARTIVQDLFRGSVSHVTTCSQCGRDSEASSKM
EDFYELELNVKGLKSLDESLDDYLTVEELHGDNQYFCECCKTRVDATRSIKLRTLPDVLN
FQLKRCVFLPETTTRKKITSAFSFPSTLDMRHRLSEPSQSKSIYDLSAVLIHKGTTVNSG
HYVAHIKDENTGQWWEFDDELVTKLGCHPFGDKSSNSTTKN------------ARIADSN
GNGLDATHSQSSLVETFSSSDAYMLMYNLKHTKNVGNTGGVVSGANHKDREGDVV-AKDS
FPLLSHLFDEIQNFNASYADECEQYTHRKELELSCITERRQEVRSVLVEAPVQPLEQPFY
WISSDWLRQWADNIKPTTLDNTSIQCSHGKVPVSKVTSMKRLSDKAWNKLSSKYGGGPAL
SHGECCRDCLIEGAHTVVSADTYRDRRESMKQLARDILDGNCPDGKYYISRPWLQQWWKR
KVLDAPSEADAGPTASISCPHGQLMPEQAAGAKRVLVPESFWLFLYEDAVSVKPDDPFGC
PTFPVDSRQCSQCSNELSEVACLEDSLRLVKQRQRQNHEKLLLAKSMPLSLNCKYFLVPS
SWISKWKSYMSPSVKNSDKPETLDGIINSLMCEKHSRLVERPPELVFRRGAIIQRESSAG
GLTIISETDWKCFCEEWGGNETKGISAVIENICDSENNLTGSCPETPICEDQL--SDKVN
NDSETGQLVIKTCPEVCESCIGERKSCELMQKLNYCNENICVILVRGKEVPRSILEASKG
SVETDRRVSKRSRKSKNGSSISLKVSASTSLYQLKMMIWESFGVVKENQILQKGDRTIDI
DDECATLADVNIFAGDQIIVRDSEIHENRDIADEICDEKMEVQHTEGGFRGTLLTADVTS
QVV
>DET.singl.CAF01.gnm1.ann1.evm_model_Chr06_2801
MSRPTTRSKNKRQRPADDGACTSELWRKIHQTGVVTDDDINQLYMVWKPVCSGCRVNTKD
NPNCFCALIPPSNGVRKSGLWQKMSDIVESLGPDPTKDHRASADSPAGLTNLGATCYANS
ILQCLYMNKSFREGIFSVEPDVLQQQPVLDQLARLFVQLCVSKMAFIDSSPFVKTLELDN
GVQQDSHEFLTLLLSLLERCLSQSKVAKARTIVQDLFRGSVSHVTTCSQCGKDSEASSKM
EDFYELELNVKGLRSLDESLDDYLTIEELHGDNQYFCESCKTRVDATRSIKLRSLPDVLN
FQLKRCVFLPKTTTKKKITSAFSFPAVLGMQHRLSDPPPCELVYDLSAVLIHKGTAVNSG
HYIAHIKDENTGQWWEFDDEHVSNLGYHPFGEGSSNSSTKSVKTDQVASPCTEARTAISN
GNGLDSSHSQSNVVETFSSSDAYMLMYNLRHHRNVNEKGGMVFVANHKGRECDAVVA
EEYAPLPSHLCEEVQNMNASYLDTCEKYNRKKESELSHITERRQEVRSVLSEAPVPPLKQ
PFYWISSDWLRQWADNVTPIPIDNTSIQCSHGKVPASKVTLMKRLSEKAWDKLLSKYSGG
PTLSHSDYCWDCLIDGARTVVSADTYRDQRESLKQLARDILDGNCPGGKYYISRPWLQQW
WKRKVLDAPSEADAGPTSAISCPHGQLMPEQAAGAKRVLVPENFWQFLYEDAVSVKPDDP
AGCPTFPSDSVQCSQCSDELSEVACMEDSLRSEKQRQRQNHEKLIHAKSMPLSLHCKYFL
VPSSWILKWRSYVMSSAKHSDKPDPLDGVIDSLICEKHSRLIERPPELVFRRGTIIQRES
SVGGLTIIPENDWKWFCEEWGGMEAKGISATIENIIDPENDLIGSCEEMPICEDQLITSD
RVNNDSGNRQIVIKTCPEVCESCIGEKKSCELLQKLNYCNEDLCVILVRGKEVPRSILEA
SKGSLEADRRVSKRSRKTKNGSSISLKASATTTLYQLKMMIWESFGVVKENQILQKGDKT
IDIDDEYTTLADVNIFAGDQIIVRDSEIYENRDIADELCSEKMDTQHTEEGFRGTLLTAN
VSSQL-
>OUT.vitvi.PN40024.gnm2.ann1.VIT_204s0008g03170.1
MSRPSTRSKNKRHRADDNAATTCQIYRKIHSTGEVTKDDANQLYMIWKPICQGCRVNTK
DNPNCFCGLIPPPNGSRKSGLWQKMSDVVLALGPDPFKDLRASSESPAGLTNLGATCYA
NSILQCLYMNKTFRRGLFSVEPGLLKQYPVLDQLARLFAQLHASKLAFIDSAPFIKTLEL
DNGVQQDSHEFLTLLLSLLERCLSHSQVSRARTIVQDLFRGSVSHVTTCSKCGKDSEASS
NMEDFYELELNVKGLKSLDESLNDYLSVEELHGDNQYFCESCGTRVDATRSIKLRTLPYV
LNFQLKRCVFLPKTTTKKKITSAFCFPGELDMRERLSEPSDLELIYDLSAVLIHKGTTVN
SGHYIAHIKDENTGQWWEFDDEHVSNLGHHPFGEGSSSSAAKPVQTESVHLSSTEPMNG
VINGNHINIGQLQSSGSQTYSSGDAYMLMYNLRRTTKSGEVRQTVSGANHMEIE
GDIIYSDNDAALPAHLYEEIKELNASYLDACQQYKSKKERELDCITERRQEVRSVLSEGP
VLSLEDPYFWISTDWLRLWADNITPPVLDNTPIQCLHGKVPVSKVGSMKRLSSKAWNMLF
SKYGGGPALSNDDYCINCLVEGASTMVSADNYRDRRKVMKELADAVHSGKCLDGNYYVS
KSWFQQWARRKIIDSPCDADAGPTASIRCPHGKLMPEQAPGAKRLLVPENLWLFFCESAN
TVKPDDTLGCSVFPSDVEPCATCSMELTEVASIEDTLREFKLKQRQNHEKIALGKGFALS
SHCKYYLLPSSWLSTWRSYINANGKNVVQPEMLDSVIDMMKCGKHSRLLERPLELIC
KRGTIFQRFSATDGLTIITKDDWKFFCEEWGCTEEMGISAEIEFSNCVANNLAGSCEEMP
IIEEHMSPHDEVNEEIESRQPVIKTSPEVCEVCIGERESCELMQKLNYCNEDIRVCFVRG
KEAPKSILEASGTISEPDRRISKRSRKTNFGNSINLKVSGSTSIYQLKMMIWESFGVIKE
NQILHKGSTVIDGE--TSTLADMNIFPGDLLWVKDSEIHEYRDIADELSDHKMEVQQAEE
GFRGTLLTSNISSQVV
