# Supplementary material for: Legume genome structures and histories inferred from Cercis canadensis and Chamaecrista fasciculata genomes
Source: Plant J. 2026 Jun 10;126(5):e70981. doi: 10.1111/tpj.70981 (PMC13252982; doi:10.1111/tpj.70981)
Supplement: Supplementary file 4 — Data S4. Manuscript supplement; Compressed directory of aligned sequences from 2212 low‐copy gene families, for calculation of a consensus species tree. [file TPJ-126-0-s010.gz › S4_consen_species_tree/40_aln_fas_cln1/Legume.fam3.03717]

>CAE.acacr.Acra3RX.gnm1.ann1.g20938.t1
--------THSIHVPVQEDRLPHTNPIQGQDSGFPNRTVAREISRRLFKVLFYSHLLLIT
VLTLFLTIYGLIVASRNHQFYPLKWYPPLLSSTVSAGIVAFTCQWITAHRPSKAIRTAFW
LSPLLTLAMGAMFVYIESAVSMVAGVVALVSALIQSLYGCWVSPRFEYATKILSISITFP
PAGIMGLVFSSILTGILYSCFLVAGIGGAKAIESKTKLAALFILAILLSLGWTMQFLKNV
VQVSVSRIMYMNFSSGVHIDTRVAFHDTIKYLTGTVSIGSILVPLIGLFRGFARSMSLVG
GETDEFMFSCVGCYVGIASALVRRGNRWGFVYVGVYDKGFVQSSSDTWEMFSRVGLEQLI
DSDLTGSFCFFCGVAGGAISSLVSGIWTILIHKNYAAESSIYAFLIGYFMCRLPMAWPQA
CVSAYYVAYAENPQNNRFDSTIPMRLQQLQRAR-----
>PAP.aesev.CIAT22838.gnm1.ann1.Ae06g15330.1
-----------------------SLLLRHKIQAFQRRTKAAQIVTRIFGILFYLHLILV
SGFVVLLTIYGLISNTHTHYFHPLKWYTPLLASTGCGGILGFAWQWITAGNPRTAIKAAF
WLSPLLTIAMGIMFVYIGTMGSLVIGVASLVFALIQSLYGCWISPRFDYAARVLSDSVAN
PPPKTKVLALTSIITSIFFCCFLVSGIGGARALENKINLAPIFILVILLSMAWTMYFLKN
AMIVAISRVQYMHFAGGDHMKTGKAFGDTIKYLTGSVSLGSILTPIIGLFCSLVRLTNQV
-GDSGEFMCSCVDCYMGIASILVNYGNRWGFVHVGVHNKGFVRASYDTWEMFNRVGMKEL
IDLDLTGAFCFLSGVGVGAISSLVSGIWCLVIHKSYAIEESVYGFLIGYFMCRLALAWPQ
ACVSAYYVAYAENPQSTQFPSTIPMRLEQIHRSQAVQ--
>OUT.arath.Col0.gnm9.ann11.AT3G03700.1
-------------VQIQEPRLPSSSPIAFKEQQTTQQTIAGKLFRTLFKG
LLFSQLTLISLLVIVLTIRGLI-SASTHHFHLKKWYPPLLASVAVSGIASLAWQCIFIYN
PSRAVKATFWLSPILTCSVGILLVLIGSAVDAGIGAVFVLFAITQSLYGCWITPRLEYTD
KILSLATAFPPARTREVVCLSIIVSVVYSGFLVTGIGGATS--TRTNLDILFISVIIISL
AWTMQVIKNVQQVAISRARYVNFAHGEDMDAWNAFRITMKHLTGSICVGSTLVPIIVFIR
GSIRSVNLMSGSSDEVMYSGADCFSTIANKLITLGNRWGFVHVGTYDKGFMEASSDTWKK
FRTTGLEKLIDSDLTSSFCFLSAVSVGAVSSLTAGIWMLLIHKDYALEVTLYAFIIGYF
VGRVGLAWLQACVLAYYVAYSEDPQSMRFDGTIPQRIQRLQMLSAHR--
>OUT.arath.Col0.gnm9.ann11.AT3G04440.1
-------------MQIQEPRLPSSSPFAFKEQQTTQQTIAGKLFRTLFKG
LLFSQLTLISLLVIVLTIRGLI-SASTHHFHLKKWYPPLLASVAVSGIASLAWQCIFIYN
PSRAVKATFWLSPILTCSVGILLVLIGSAVDAGIGAVFVLFAITQSLYGCWITPRLEYTD
KILSLATAFPPARTREVVCLSIIVSVVYSGFLVTGIGGATS--TRTNLDILFISVIIISL
AWTMQVIKNVQQVAISRARYVNFAHGEDMDAWNAFRITMKHLTGSICVGSTLVPIIVFIR
GSIRSVNLMSGSSDEVMYSGADCFSTIANKLITLGNRWGFVHVGTYDKGFMEASSDTWKK
FRTTGLEKLIDSDLTSSFCFLSAVSVGAVSSLTAGIWMLLIHKDYALEVTLYAFIIGYF
VGRVGLAWLQACVLAYYVAYSEDPQSMRFDGTIPQRIQRLQMLSAHR--
>OUT.arath.Col0.gnm9.ann11.AT5G17830.1
-----------------IEQQPVTPPAAQQQQQQPQQQTSGRFFRCLFTCIFYTQLTLI
SIFVILLTLRGLV-CTKSPNFHPKKWYTPLLSSVAVSGVLSIAWNCFFVCNIRATVKATF
WFTPLFTISVGLFLILLSNPVVLWIGALLVFYSIVTAVYGSLVTNRHEFTFQTMSTA
TGILPARTRAIAVVSVIISVFYSDFLVAGIGGATA--TGTRLDILFISIIVINLAWTMQV
IKNVQEVAISKAIYVYFSRDDLMNACDALGVTLKKQLGSVCIGSTLVPLIVLFRGTIRCC
N-------RDIYASTPGCNWIANHIILGGNRYGFVHVGAHNKGLRQASSDTWRRFRIPE
FEQLIDFDITSSICFFSAMGIGAIAALTAGVWELLIDKDHYFELTIYAFIIGYFVGRVSS
AWLQACVMGYYVAYSEDPQNDRFDDTIPQRIERQKIEKAKR--
>CER.bauva.BV-YZ2020.gnm2.ann1.rna-bv34371.t1
-----NFSPQT-QLRFQQDRLPSSNPIKVQDSSFSNETVTGQIVKRVFQILFLLHLLLIA
VLTIFLTIYGLLSASRSHQFHPLKWYPPLLASTVCAGIVGLIWQWSTACSPTKAIRAAFW
LSPLLTFAVGVLFVYIESAVSLAVGIIAMVTALIQSLYGCWVSRRFEYAGKILSVSVAFP
PPKTKGLAYSTILTGVLYCCFLVAGIGGARAIENRTKLTTLCILVILLSLGWTMQFLKNV
VQVTISRVKFLQFACGMYFDTRLAFHETLKYLTGPVSIGSILVPPIGLFRGFARTVSLVG
GDTDEFMFSCVSCYMGIASILVTCGNRWGFVYVGVYNKGFMEASSDTWKLFNRVGLDQLI
DSDLTGAFCFLCGVTGGAISGLLCGIWTTVIHKSYASEVTIYAFLIGYFMCRLAMAWPQA
CVSAYYVAYAENPNSAGFDSTIPARLEQLQRSQA----
>CER.cerca.ISC453364.gnm3.ann1.Cecan.1G310800.1
--TLSNFNITTNPVGFQQDRLPSSNPIKEQDSSFSIGTVAGLIVKRVFQILFRLHLL
LIAVLTIFLTIYGLLSASRNHQFHPLKWYPPLLTSTLCAGIVGFTWQWSTARNPTKAIRA
AFWLCPLLTFAVGVVFVYIESAVSLAAGIIAIVSALIQSLYGCWVSRRFEYASKILSVSV
AFLPAKTRGLACSSILAGILYCCFLVAGIGGARAIENKTKLATLCILVILLSLGWTMQFL
KNVVQVTISRVKFMQFACGIDFDARLAFHDTLKYLTGTVSIGSILVPPIGLFRGFARSMS
LVGGDTDEFMFSCVSCYMGIASILVTRGNRWGFVYAGVYNKGFVQASSDTWELFNRVGLE
QLIDSDLTGSFCFFCGVAGGAISSLLCGIWTVVIHKSYASEVTIYAFLIGYFMCRLAMAW
PQACVSAYYVAYAENPLNARFDSTIPARLQELQRSQA----
>CAE.chafa.ISC494698.gnm1.ann1.ChfasH1.1G197000.1
------------DLQVHQDRLPSPNPIKAQQDSFPNRTVAGQIARRIFKI
LFYTHLLLIAVLIISLTIFGLVSASHTHHFHPLKWYPQLLSSTLISGITGLTWQWITPRN
PSKSIKSAFWLTPILTLALGIMFVYIESPLSLTIGVLAIISSLIQFLYGCWVRPRFVYAT
RIISVSTDFHPVSTTKLVFSSILTSILYCCFLIAGIGGAKAIESKTKLAFLFIFLILLSL
GWTMQFLKNVLNVTISRVKYMDFACGVEVDTRVAYHDTIKYLTGSVSIGSILVPVIGLFR
GFARTVSLVGGDTDEFMFSCVSCYMGIASALVTCGNRWGFVYLGVYNKGFVQASSDTWEM
FIRVGLEQLIDSDLTGSFCFLCGVTGGAISALASGIWTIVIHKSYASEVSIYAFLIGYFM
CRLAMAWPQACVSAYYVAYAENPQTNRFDSTIPVRLQQLQRSR-----
>PAP.lotja.MG20.gnm3.ann1.Lj1g3v3981460.1
MAMMNNFNITTQPVQVQQHSLPSNHPIKAQDSIFPNKTTAGQIVRRVFQILFYLH
LVLISVLVILLTIYGLVSDSHTHHFHPRKWYPPLLASTVCAGILGFTWQWIISCHPTKAF
KVAFWLSPLLTCAMGILFVCIGSPVSLSAGVIALVFAVIQSLYGCWVSPRFEYATRILSV
SIASPPEKTQGLTLSSILISVLLCFFLVAGIGGARALENRTKLAPLFILVILLSLGWSMQ
FLKNAMQVTISRVKYVHFAGGAEIDTRVAICDTIKYLTGSVCIGSILVPIFGLFRGFAR
SMSLIGGHTDEFMFSCVSCYMGIASVLVNFGNRWGFVHVGVYNKGFVQASSDVWEMFNRV
GLEQLIDLDLTGVFCFFSGVAAGAICSLVSGIWSLAMHKSYAIEVSIYGFLIGYFMCRLA
IAWPQACVSAYYVAYAENPQSTQFDSTIPVRLEQLHRSQALQR-
>PAP.medtr.A17_HM341.gnm4.ann2.Medtr6g027560.1
------------------------------------------------------------
------------------------------------------------------------
------------------------------------------------------------
-----------------------------------------------------------I
MLVYIESPISLIIGCGVMMDPSVALNDTLKYFIGSVSIGSILVPFISTFRGFARSIKIAG
GDSDEFMFSCVSCYMGIASILVSCGNR--------------------------VGLVQLI
DLDLTGSFCFFSGVAGGAISSLVSGIWSIVLDKNYATELSIYGFLIGYFMVRLALACPQA
CVSAYYVAYAENPQSTHFDSTIPMRLEQLQRSQ-----
>PAP.medtr.A17_HM341.gnm4.ann2.Medtr7g086710.1
-ATLNNHHNRNTQPQVQQQTLH----IEAQDSSFVNTPTAGKTVRKLFQILFYLYLVLI
SILVIFITVYGLVLDYSTHHFHPEKWYPPLLASTVCGGILGLMWQWIIASHPEKALRAAF
WLSPLLTCAMGILFVLIGSALSLVVGIVSLISAVIQSLYGCWVGKRFVYATEILLVSKAS
PPAKTKRLACSLTVIGIIYCCFLVSGIGGAKAIQNRTKLADICILVIILSLGWTMQVLKN
AIQVTVSRVKYMHFSGGGDIDTRVAFCDTVKHLIGSVCIGSILVPTIGLFRGFARSTSLI
GGETNECMFSCVSCSMGIASLLVTKGNRWGFVHVGVYNKGFVQASSDTWDMFIRVGLEEL
IDLDLTGAFCFLSGVAVGAICSLVSGIWSLILYKNYAMELSIYAFLIGYFLCRLAIAWPQ
ACVSAYYVAYAENPQSTQFDSIIPVRLERLHRSQAIQ--
>CER.phach.longxuteng.gnm1.ann1.LXT02520.t1
-------------------------MDLEQDSTFPIGTVAGQIVKRVFQILFLLHLLLIA
VLTIFLTIYGLISASRSHQFHPLKWYPQLFASIVCAGIVGLTWQWSTARSPTNAIRTAFW
LSPILTFAVGVVFVYIESAVGLATGIIAMVSALIQSLYGCWVSRRFEYAGKILSVSVAFL
PAKSRGFAYSSILTGVLYCCFLVVGIGGARAIENRTKLATLCILVILLSLGWTMQFLKNV
VQVTISRVKFMQFACGIDFDTRLAFHDTLKHLTGTVSIGSILVPPIGLFRGFARTMSLVG
GDTDEFMFSCVSCYMGIASILVTCGNRWGFVYVGLYNMGFVQASSDTWNLFNRVGLEQLI
DSDLTGSFCFLCGVAGGAISGLLCGIWTIVIHKSYASEVTIYAFLIGYFMCRLAMAWPQA
CVSAYYVAYAENPNSTRFDATIPARLEELQRFQA----
>PAP.phavu.G19833.gnm2.ann1.Phvul.001G105700.1
--MLNNSNTTTPSAQLPQQRLPFTVLNKAQVPNFSNRTIAGQAARTVFQILFY
LYLFLVAVLVIFLIIYGFVSDAHTHHFHPQKWYAPLLVSTASAGIVGFTWQYITARHSTR
VVRLAFWLSPLLTFAMGIMFICIGTAVSLAVGVIALVSALIQSLYSCWASPRFEYATKIL
SVSIAFPPNKTQGLTLYSILIGILYCCFLVAGIGGARAIENRTKLSAFFIFLILLSLGWT
MQFLKNAMYVTISRVKYMHFSGGVDMDTRVAFCDTIKHLTGSVSIGSILVPIIVLFRGFA
RTTSLVGGDTDEFMFSCVSCYMGIASLLVLRGNRWGFVHVGVYNKGFVQASSDTWDMFIR
VGLKELIDLDLTGVFCFLSGVGTGAICSLVSGIWSLVMHKSYATEVSIYAFLIGYFMCRL
AISWAQACVAAYYVAYAENPQSTHFDSTIPVRLEQLNRSQALQ--
>PAP.phavu.G19833.gnm2.ann1.Phvul.004G049900.1
------------------EWLS---------STSPIKFTNTTPARKVFKIIFYLHLFLIA
VLVTSLTTYGLVYASHSNYFHPKEWYPPLFISTLCGGAVGFTWQWITARNPAKAIREAFW
LSPLLTSAMGILFVYMGYAPSLAAGVVALVSALIQSLYGIWVRPRFEYASRILSVSIADP
PTQSMRLAFSSILIGILYCSFMVCGIGGARAIE-RTKLAVLFILVILLSLVWTLQFLKNV
LQVTISRVKYMHLAGGVIMDTRVALNDTVKYLTGSVSIGSILVPFVSLFRGFARSTSLIG
GDTDEFMFSCASCYMGIASLLVTCGNRWGLVHVGVYNKGFVQASSDTWDIFNRVGLEELI
DLDLTASFCFLSGVAGGAMCSLVSGTWSIVIHNNYATETSIYAFLIGYFMFRLAMSWPQA
CVSAYYVAYAENPQSTQFDSTIPVRLEQLYRSHA----
>OUT.prupe.Lovell.gnm2.ann1.Prupe.7G015900.1
------SKNIQREVQEEEDRPSFTNHIKAQEPSIPTETAAGKFLRRLFTILFYLHLIL
IAIFVVFLTLYGLISTSRNHHFQPLKFYPPLLTSTACSAIVAFIWQWVTGSSPSKAIKAA
FWLSPLLTCAVGVLLVSVGSAQSLAAGVVAVICALIQSLYACWVSPRFEYAIRILSVSTA
FPPAKTTMLVLQSISISILYSCFLVSGIGRATA--TRSSLNVLFHSVILLSMAWTMQVIK
NILLVTVSRIKYMHFAWGTDIDTPKAFRDTLKHLMGSICIGSILVPVLGVIRGSARGMKL
VAGDTDEFLFSCANCYAGMASTLVMYGNRWGFVHVGAYDKGFVQASSDTWEMFRSAGLKE
LIDLDLTGSFCFLSGVAAGAICSLASGTWALAIHKSYAAEVSIYAFFIGYFMCRIAMAWP
QACVSSYYVAYAENPESVRFDSTIPVRLDELQRFQA----
>OUT.quisa.S10.gnm1.ann1.Qs0288220.1
-------TRQNTHIKVEEHRPPFINPVKAQEPNFPIRTTVGQISKKLFEILFYLHLIL
IAILIVFFTIHGILFANRTHLFQPLKWYPPLLTSTACAGIVAFIWQRVTVCNTSKAIRAA
FWLSPLLTCAVGVLFFYIGSAGSLAAAAVAGVSVITQSLYGRWVSPRFGYATRVLSVSVA
NPPSKTMVLTFSSIFTSILYSCFVISGIGGVTA--ERTKLGVLFILVFLLSLAWTMQVMK
NVVQVMISQVKYMQFSSE--TDTRVAFHDTIKHLMGSVCIGSILVPILGLIRGSARAMSQ
VAGDTDEFLFSCANCYKGVASILITYGNRWGFVYVGVYNKGFVQASSDTWEMFRRVGLEE
LIDSDLTGSFCFLCGVTGGAISSLLSGIWTLAVHKSYATELSVYGFFIGYFMTRLAMAWP
QACVSAYYVAYAENPQSAQFDSTIPVRLEELQRSQA----
>CAE.sento.Myeongyun.gnm1.ann1.Sto13g405430
------------HLPVQQHRLPSSNPIKAQDSIFPNRTVAGQITRSVFKFLFYIHLSLIS
ILIISLTLYALIFSSSS---HTSKWHLPLLSSPLTAAIVGFTWQWITSCNPSKAIKAA
FWLSPLLTFSIGIMFVYIESPLSLTSGVIALLSALIQSLYGCWVSPRFQYATKILSISIA
FPPARTRALGFSLVLIGIIFCSFIAGGIGFARAIESKTKLSPLFILLILVSLGWTMQFL
KNVLVVTVSRIKYMYFACGVEIDTRVAFHDTVKYLTGSVSMGSVLVPAIGLFRGFARWMS
LVGGDMDEFMFSCVGCYMGIASALVMCGNRWGFVYVGVYNKGFVQASSDTWEMFNRVGLE
QLIDSDLTGSFCFLCGVTGGAISGLVSGIWTIVIHKSYASEVSIYAFLIGYFMCRLAMAW
PQACVSAYYVAYAENPNPQRFDSTIPTRLQQLQRSLA----
>DET.singl.CAF01.gnm1.ann1.evm_model_Chr09_1435
----NSFNVSTDRIQVQEDRLSSANSIKPQDSTFRNKTVAGQIPRRVFQILFYLHLA
LIALLIIFLTIYGLISASQNHQFHPLQWYSPLLTSTLCAGIVGFTWQCITFHNPTKAIRT
AFWLSPLLTCAAGIMFIYFESAVSLTAGVIALVFALCQSLYGCWVSPRFAYAARILSVSV
AYPPAKTTVLVFSSILTGILYCCFLISGLGGARASAERTKLEAFFILIIILSLFWTMQFL
KNVLQVTISRVKYMSLVSGPEMDTGVAFHDTVKHLTGSVSIGSVIVPIIGLYRGFARSMK
LVAGDTDEFLFSCIGCYMGVASVLVTCGNRWGFVHVGVYNKGFVQASADVWEMFIRVGLE
KLIDSDLTGSFCFLCGMAGGGISSLVCGIWTVVIHKSYATEVCIYAFLIGYFMTRLAMAW
PQACVSAYYVAFAENPESTRFDGTIPTRLEELQRSQA----
>OUT.vitvi.PN40024.gnm2.ann1.VIT_208s0056g01500.1
------------------------------------------FFMRLFRGLFYLHLLLIA
VLVIFLTIRGFLSAGKDRRFHHLKWYAPLLSSIACGGAIALAWQSITRCNPSGAVRAAFW
LSPLLTCGVGVLFVSIGFTGSLAAGVLVLVFSVIQSLYACWVNPRFEYATKVLSISMAPS
PPSTGF-VFLSVVSGTVYATFLVAGIGGATAI--GTSIDTVFILVILLSLAWTMHVIRNI
LHVTMARIVFLKFMCGIEFDTQVALLDTIRYLVGSICIGSVLAPVLGVIRGSARAMNLVA
GDTDEFMFSCANCYSGVASTLIMYGNRWGFVHVGVCNKGFVQASGETWEMFKRAELEPVI
NYDLTGSFCFLSGVAVGAICTLVAGSWALVIHKSYATEVSIYAFLIGYLICRIAMAWPQA
CVSAYYVAYSEDPQSVRFDSTIQDCIHRIQRYR-----
