# Supplementary material for: Legume genome structures and histories inferred from Cercis canadensis and Chamaecrista fasciculata genomes
Source: Plant J. 2026 Jun 10;126(5):e70981. doi: 10.1111/tpj.70981 (PMC13252982; doi:10.1111/tpj.70981)
Supplement: Supplementary file 4 — Data S4. Manuscript supplement; Compressed directory of aligned sequences from 2212 low‐copy gene families, for calculation of a consensus species tree. [file TPJ-126-0-s010.gz › S4_consen_species_tree/40_aln_fas_cln1/Legume.fam3.03926]

>CAE.acacr.Acra3RX.gnm1.ann1.g13358.t1
MDHRRQSNDSLSYSSLFNLESLMNFQLPQEDDDFDYYGNSSQDESRDSQGGAIAIHSNGN
MRGREVKLLKKRKWYQNSDDEDKGDFSGTHMTEERYRSMLGEHMQKYKRRYKDTSSSPAQ
NRVSAQLLKSNIGSKASKLVNEHRGGIHALETTSEWPNDINPQKPVNYRDAEFRQQYGSD
RTIYEPASLGIGDGVTYKIPPTYDKLAAMLNLPSFLDIRVEEFYLKGTLDLGSLAAMMAS
DKRGGTRNRAGMGETLPQYDSLQARLKAISASNSPHQFSLKVSDVGLNSSIPEGAAGNIK
RSILSEGGVLQVYYVKVLEKGDTYEIIERSLPKKQKVKKDPSLIEKEEMERIGKVWVTIV
RRDIAKHYKIFNGFHRKQVADAKRFSENCQREVRMKVSRSLKFMRSAPIRTRKLARDVLL
FWKRADKEMAELRRKEEKEAAEALRREQELREAKRQQQRLNFLIQQTELYSHFMQNKSNL
LSSDALPTVDEKADDQDAELGSSDAGPSEEEDPEETELKKEALKAAQEAVSKQRKLTSAF
DSECLRLRQAGETDALSQEVAGASNIDLQTPSTMPVASTVRTPEMFRGSLKEYQLKGLQW
LVNCYEQGLNGILADEMGLGKTIQAMVFLAHLAEEKNIWGPFLVVAPASVLNNWNEELER
FCPEMKALPYWGGLHERTVLRKSINPKDLYRREAKFHILITSYQLLVSDEKFFRRVKWQY
MVLDEAQAIKSSNSIRWKTLLSFNCRNRLLLTGTPIQNNMAELWALLHFIMPTLFDSHEQ
FNEWFSKGIENHAEHGGTLNEHQLNRLHSIIKPFMLRRVKKDVISELTKKIEVTVHCKLS
SRQQAFYQAIKNKISLAELFDRNRGQFNDKRILNLMNIVIQLRKVCNHPELFERSEGTTF
YNFAEIPNALLPPPFGELEDVYYSGGHNPISYKVPKRVFQEIMRGSELLKSTIAHGASRE
FFQRHFNIYSPQNVFQSIFSEGSFIKSGTFGFTHLMDLSPQEVMFSATGSFMEQV
LFSMVRWEQKFINEVVDFTTETIDNDPEYSYLERGKVRAVTRMLLVPTKSETQIFQRRFA
TGPSHAPFEALVVPYQDRIVSNARLIHSAYTYIPRSRAPPIVAHCSDRSFSYKTLEELHD
PWVKRLLVGFARTSEFNGPRKPDGPHHLIQEIDSELPVAQPALQLTYKILGSSPPMQNF
DPAKLLTDSGKLQTLDILLKRLRAENHRVLLFAQMTKMLNILEDYMNYRKYRYFRLDGSS
SIQDRRDMVRDFQQRNDVFVFLLSTRAGGLGINLTAADTVIFYENDWNPTLDQQAMDRAH
RLGQTKDVTVYRLICKETVEEKILLRASQKSTVQNLVMTGGSTD-DVIAPEDVVSLLLDD
VQLEQKFKEIPLQVKDKQKRKQAVKGIRVNEDGDASLEDLTNSGAQG-PDNDTSLDPEGS
KPSNKKRKAASDKQTSRARNFQKMNELNSSTPEYELYDATQTPDPVVQKPKRPKKAKK
VGNE-FEDSPAGTVNIFPEQI-------------
>CAE.acacr.Acra3RX.gnm1.ann1.g4491.t1
MDHGRQPEDSFSYSNLFNLESLMNFQLPQQDDDPDYYGNSCQDESRDSQGGAIANHSNGG
M--REVTFLKKRKWSQNSDDEDKGNFCGMPMTEERYRSMLGEHIQIYKRGYKDISSSPSQ
NRVNAQLLKSNIGLKARKLVNEYRGVIRVLETTSEWPNDVNPQKPVYYRDAEFRQQYGP
NRTVYEPTSFDLGDGVTYKIPPTYDKLAAMLNLPSLSDIKIEEFYLKDTLDLGSLTAMMA
SDKRGVTRNRAGMGETLPQYDSLQARLKAVSASNSRHQFSLKVSDVGLNSSIPEGAAGNI
KRSILSEGGVLQVYYVKVKEKCDKYEIIERSLPTRQKVKKD-SLIEKKEMERIGEVWVNI
VR-DIPEHHKFIEGFHRKQLADAKRFSENCQREVTMKVSRSLKFKKSVAIRTRKLAKDVL
LFWKRSDKEMAALRKKEEKEAAEALKREQELREAKRQQQRLNFLIQQTELYSHFMQDKSN
ILSSDVSPTVDENADDQHAELGSSDAGPCKEEDPEEVELKKEALKAAQKAVSKQRKLTGA
FDSECLRLRQAGETDALSQEVAGASNIDLQTPSTMPVVSTVRTPDMFRGCLKEHQLKGLQ
WLVNCYEQGLNGILADEMGLGKTIQAIAFLAHLAEEKNIWGPFLIVAPKSVLNNWNEELE
RFCPEMKALPYWGKVHERTVLRKSIKPKDLYRREAKFHILITNYQLLVSDEKYFRRMKWQ
YMVLDEAQAIKSSNSIRWKTLLSFNCRNRLLLTGTPIQNNMAELWALLHFIMPTLFDSHE
QFNQWFSKGIENHAEHGGTLNEHQLNRLHSVLKPFMLRRFKKDVLSELTGKIEVTVYCKL
SSQQEALYQATKNKIFLAGLFDSTRGQLNDERMLNLMDIVTQLRKICNHPESIERSEGTT
FYNFAEIPNSLLLPPFGELEDVYHCGGHNPISYKMPKLVHQEIIRGSKLLSSTIARGVRR
EFFQRHLNIYSPENVFQSTFSEGSFIKSGTFGFARLMDLSPQEVMFSATGSFMEQ
VLFSMVRWEQKSINEVVDLIAETIDNDPESCYLERGKVRAVTRMLLVPTKSEAKIFQKRF
ATGPSHAPFEALVVPYQDRSISNARLIHSAYSYIPRTRAPPIMAHCSDRSFSYKTLEELY
NPWVMRLLVGFARTSEFNGPRKPDGPHHLIQEIDLELPAAQPALQLTYKILGSSPPVQN
LDLAKLLTGSGKLQTLDILLQRLRAGNHRVLLFAQLTKMMDILEDYMNYRKYKYFRLDGS
TDAPDRSDLVRDFQQRNDVFVFLLSTRAGGLGITLTAADTVIFYENDWNPSWDQQAMDRA
HRLGQTKDVTVYRLICKETIEEKILLRASQKSTVQNLVMTSNSNGDDTYTHDDVLSLLLD
DAQLEQKFKGIPPQVKDKQKRKQTVKGIRVNEEGDAYLEDLTNSGAQG-PDNDISLDPEG
SKPINKKRNAVSNKHTSRARNF-------------------QNTDPAVQKPKRLKKAKK
VGNDKFDQLT------------------------
>PAP.aesev.CIAT22838.gnm1.ann1.Ae06g13440.1
MDHRTKSKDSLSYSTLFNLESLVNFRLPEQDDDFDYYGNSSQDESRDSQGRAIANHNNGN
MRGREVNSLKKRRQSQNSDNEERSSFYGTHMTEEHYRSMLGEHIQKYKRRFKETSSSPA
QNQVAAPPPKSGTALKARKSGNVHRGGLHAAEATSEWMNDSSSQKLGNFRDSNSVQQYGI
HRTAYEPASLDIGEGITYKIPPIYEKLAAILNLPSFSDVHVKDFYLKSTLDLGSLAEMMG
ADKKIEKRNRIGMGEPIPQYESLQARLKVMSASNSAHKFSLKVSDAGLNSSIPEGAAGSI
KRSILSEGGVLQVYYVKVLEKGDTYEIIERSLPKKQKVKKDPALIEKEEMERIGKIWVNI
VRRDIPKHHRNFTGFHRKQLIDAKRVAENCQREVRLKISRSLKWTRTATIRTRKLARDML
LFWKRIDKEMAEVRKREEKEAAEALRREQELREAKRQQQRLNFLIQQTELYSHFMQNKSN
LL-SEALPKVDESTSDQDAQIDSSDAGPSEEEDPEEAELKKEALRAAQEAVSKQKMLTSA
FDTECLRLRQVDDADSLPPEVAGASNIDLQTPSTMPVASTVRTPELFKGCLKEYQLKGLQ
WLVNCYEQGLNGILADEMGLGKTIQAMAFLAHLAEEKNIWGPFLVVAPASVLNNWNEELE
RFCPELKRLPYWGGVAERSVLRKSINPKDLYRREAKFHVLITSYQLLVTDEKFFRRVKWQ
YMVLDEAQAIKSAASIRWKTLLSFNCRNRLLLTGTPIQNNMAELWALLHFIMPTLFDSHE
QFNEWFSKGIENHAEHGGTLNEHQLNRLHSILKPFMLRRVKKDVISELTTKTEVTVHCKL
SSRQQAFYQAIKNKISLAELFDSNRGQLNEKRILNLMNIVIQLRKVCNHPELFERSEGST
YLHFGAIPNSLPPPPFGELEDVHYSGGHNPISYEIPKLVYREIMQSSETLCSAVGHGVYR
ESFKKHFNIFRQENVYRSVFAEDMHVNSGNFGFTHMMDLSPQEVTFMATGSFMEQLLFSM
MRLEQKFIDEVVDSVMETIDDDPECNYLEKGKVRTVTRMLLMPSKSEIKFLQRKLPTGPS
HDPFEALVVSHQDRLLSNAKLLHSAYSYIPPSRAPPIGVHCSDRNFYYKMIEEFHDPWAK
RLFVGFARTSECNGPRMPDSPHYLIEEVDSELPVSQPALQLTHSIFGSSPPMRNFDPAKL
LTDSGKLQTLDILLKRLRAENHRVLLFAQMTKMLNILEDYMNYRKYKYLRLDGSSTIQDR
RDMVRDFQNRSDIFVFLLSTRAGGLGINLTAADTVIFYESDWNPTLDLQAMDRAHRLGQT
RDVTVYRLICKETVEEKILLRASQKSTVQNLVMTGGSVGGDLLAPEDVVSLLLDDPQLEQ
KLKEIPLQGKDKQKKKQPAKGIWLNEEGDASLQDLTNSVTQAPVDYDNSMEPEGAKSSNK
KRKSGSDKQTSKSKNSQKMSEFSP--MEDELVEIDA------QKPKRPKRTKKSVNERFE
GAVTGTAAAVLEWTQQPPPQD------
>OUT.arath.Col0.gnm9.ann11.AT3G57300.2
MDPSRRPPKDSPYANLFDLEPLMKFRIPKPEDEVDYYGSSSQDESRSTQGGVVANYSNGS
KSRMNASSKKRKRWTEAEDAEDDDDLYNQHVTEEHYRSMLGEHVQKFKNRSKETQGNP-P
HLMGFPVLKSNVSYRGRKPGNDYHGRFYDMDNSPNFAADVTPHRRGSYHDRDITP----
-KIAYEPSYLDIGDGVIYKIPPSYDKLVASLNLPSFSDIHVEEFYLKGTLDLRSLAELMA
SDKRSGVRSRNGMGEPRPQYESLQARMKALSPSNSTPNFSLKVSEAAMNSAIPEGSAGST
ARTILSEGGVLQVHYVKILEKGDTYEIVKRSLPKKLKAKNDPAVIEKTERDKIRKAWINI
VRRDIAKHHRIFTTFHRKLSIDAKRFADGCQREVRMKVGRSYKIPRTAPIRTRKISRDML
LFWKRYDKQMAEERKKQEKEAAEAFKREQEQRESKRQQQRLNFLIKQTELYSHFMQNKTD
SNPSEALPIGDENPIDEVL-PETSAAEPSEVEDPEEAELKEKVLRAAQDAVSKQKQITDA
FDTEYMKLRQTSEMEGNDISVSGSSNIDLHNPSTMPVTSTVQTPELFKGTLKEYQMKG
LQWLVNCYEQGLNGILADEMGLGKTIQAMAFLAHLAEEKNIWGPFLVVAPASVLNNWADE
ISRFCPDLKTLPYWGGLQERTILRKNINPK
TLSDMDAGFHILITSYQLLVTDEKYFRRVKWQYMVLDEAQAIKSSSSIRWKTLLSFN
CRNRLLLTGTPIQNNMAELWALLHFIMPMLFDNHDQFNEWFSKGIENHAEHGGTLNEHQL
NRLHAILKPFMLRRVKKDVVSELTTKTEVTVHCKLSSRQQAFYQAIKNKISLAELFDSNR
GQFTDKKVLNLMNIVIQLRKVCNHPELFERNEGSSYLYFGVTSNSLLPHPFGELEDVHYS
GGQNPIIYKIPKLLHQEVLQNSETFCSSVGRGISRESFLKHFNIYSPEYILKSIFPSD
VVSGSGAFGFSRLMDLSPSEVGYLALCSVAERLLFSILRWERQFLDELVNSLMESKD
GDLSDNNIERVKTKAVTRMLLMPSKVETNFQKRRLSTGPTRPSFEALVISHQDRFLSSIK
LLHSAYTYIPKARAPPVSIHCSDRNSAYRVTEELHQPWLKRLLIGFARTSEANGPRKPNS
FHPLIQEIDSELPVVQPALQLTHRIFGSCPPMQSFDPAKLLTDSGKLQTLDILLKRLRA
GNHRVLLFAQMTKMLNILEDYMNYRKYKYLRLDGSSTIMDRRDMVRDFQHRSDIFVFLLS
TRAGGLGINLTAADTVIFYESDWNPTLDLQAMDRAHRLGQTKDVTVYRLICKETVEEKIL
HRASQKNTVQQLVMTGGHVQGDFLGAADVVSLLMDDAQLEQKFRELPLQVKDRQKK
K--TKRIRIDAEGDATLEELEDVDRQ-DNGQEPLEEPEKPKSSNKKRRAASNPK---ARA
PQKAKEEAN-------------GEDTPQRTKRVKRQTKSINESLEPVFSA--SVTESNKG
FDPS--------
>CER.bauva.BV-YZ2020.gnm2.ann1.rna-bv34192.t1
MDHRRQPKESLSYSSLFNLEPLMNFQLPQQDDDFDYYENSSQDESRDSQGGAVANHSNGN
MRGRELNMLKKRRRSLNSDDEDKGILYGTHMTEERYRSMLGEHIQKYKRRFKDTSSSPVP
NRAGIPLLKSNAVSKARKSGNEHRGGSHVLETTTEWLNDSNPLKPGNYRDADFTLQYGTD
RTMYEPASLDIGDGITYKIPLTYDKLAATLNLPSFSDIQVEEFYLKGTLDLGSLAAMMTA
DKRVGTRNRAGMGETLSQYESLQARLKAMSASNSAHKFCLQVSDIDLNSSIPEGAAGSIK
RAILSEGGVLQVYYVKVLEKGDTYEIIERSLPKKPKVKKDPSMIEKEEMERIGKVWVNIV
RRDIPKHHRMFTAFHRKQLTDAKRFSENCQREVRMKVSRSLKLMRGAAIRTRKLARDMLL
FWKRVDKEMAEIRKKEEKEAAEALRREQELREAKRQQQRLNFLIQQTELYSHFMQNKSNL
LSSEALPIEDEKANEQEMLLDSSDVGHSEEEDPEEAELKKEALKVAQEAVSKQRRLTDAF
DSECLKLRHAAETDTLQEEVAGSSNIDLQTPSTMPVASTVQTPELFKGCLKEYQLKGLQW
LVNCYEQGLNGILADEMGLGKTIQAMAFLAHLAEEKNIWGPFLVVAPASVLNNWVDELKR
FCPELISLPYWG--VERTVLRKSINPKELYRREAKFHILITSYQLLVSDEKYFRRVKWQY
MVLDEAQAIKSSNSIRWKTLLSFNCRNRLLLTGTPIQNNMAELWALLHFIMPTLFDSHEQ
FNEWFSKGIENHAEHGGTLNEHQLNRLHSILKPFMLRRVKKDVVSELTTKTEVTVHCKLS
SRQQAFYQAIKNKISLAELFDGSRGHINEKKILNLMNIVIQLRKVCNHPELFERSEGRTY
FYFGEIPNSLPPPPFGELEDVYYSGGHNPISYEIPKLLYQEILQSSETLSSATCRGVYRE
SFQKHFNIFRPENIYRSIFLQEQIVRSGTFGFTHLMGLSPQEVTFLATGSFM
ELILFSMMRWEQKFVNGFLD-IMETMDDDPECSDLDKGKVRAVTKMLLVPSRSETMFLQR
RFATGPIHAPFEALVVPHEDRLLSNTRLLHSAYTYIPPTRAPPIGAHCSDKNFSYKMIEE
LHDPWIMRLLVGTARTSEYNGPRKPDGPHHLIQEIDSELPVSRPALRLTYNIFGSSPPMR
NFDPAKLLTDSGKLQTLDILLKRLRAENHRVLLFAQMTKMLNILEDYMNYRKYRYFRLDG
SSSIQDRRDMVRDFQHRSDIFVFLLSTRAGGLGINLTAADTVIFYESDWNPTLDSQAMDR
AHRLGQTRDVTVYRLICKETVEEKILLRASQKSTVQNLVMTGGSVGGDILAPEDVVSLLL
DDAQLEQKLKEIPLQGKDKQKRKQPMKAIRINEEGDASLEDITNTGPQG-TDNELSQEPE
GSKSSSKKRKAASDKQTPSSRV-RK---VNEVSIDHELDDSLLNTDSVGQKPKRLKRQKK
SVNEKFEESFDATSTIVPELTEFPPPHTK-----
>CER.cerca.ISC453364.gnm3.ann1.Cecan.1G332800.1
MDHRRQPKDSLSYSSLFNLESLMNFQLPQQDDDFDYYGNSSQDESRDSQGGSIANHSNGN
MRGRELNLLKKRRRSLNSDDEDKGILYGTHMTEERYRSMLGEHIQKYKRRFKDTSSSPAQ
NRAGIPLLKSNIVIKARKSGNEHRGGLHVLETKSEWLNDSNPLKPGNYRDADFTLQYGTD
RTMYEPASLDIGDGITYKIPPTYDKLAAILNLPSFSEIQVEEFYLKGTLDLGSLAAMMTA
DKRVGTRNRAGMGETLSQYESLQARLKAMSASNSAYKFSLQVSDIGLNSSIPEGAAGSIK
RSILSEGGVLQVYYVKVLEKGDTYEIIERSLPKKQKVKKDPSMIEKEEMERIGKVWVNIV
RRDIPKHHRVFTAFHRKQLTDAKRFSENCQREVRMKVSRSLKLMRGAAIRTRKLARDMLL
FWKRVDKEMAEVRKKEEKEAAEALRREQELREAKRQQQRLNFLIQQTELYSHFMQNKSNL
LSSEALPIVDEKENDQETLLESSDAGPSEEEDPEEAELKKEALKAAQEAVSKQRRLTDAF
DSECLRLRHADETDTLEEEVAGSSNIDLQTPSTMPVASTVQTPELFKGCLKEYQLKGLQW
LVNCYEQGLNGILADEMGLGKTIQAMAFLAHLAEEKNIWGPFLIVAPASVLNNWVDELKR
FCPELISLPYWG--VERTVLRKSINPKELYRKEAKFHILITSYQLLVSDEKYFRRVKWQY
MVLDEAQAIKSSNSIRWKTLLSFNCRNRLLLTGTPIQNNMAELWALLHFIMPTLFDSHEQ
FNEWFSKGIENHAEHGGTLNEHQLNRLHSILKPFMLRRVKKDVVSELTTKTEVTVHCKLS
SRQQAFYQAIKNKISLAELFDGNRGQINEKRILNLMNIVIQLRKVCNHPELFERSEGSTY
FYFGEIPNSLPPPPFGESEDVYYSGGHNPISYEIPKLFYQEILQSSETLSSAICRGVYRE
SFQKHFNIFRPENIYRSIFLQEQFVKSGTFGFTHLMGLSPQEVTFLATGSFM
EQLLFSMMRWEQKFVSGVVDFLMETIDDDPECSDLDKGKVRAVTRMLLVPSRSETMFLQR
RFATGPIHAPFEALVVPHEDRLLSNSRLLHSAYTYIPPTRAPPIGAHCSDRNFSYKIIEE
LHDPWVMRLLVGFARTSECNGPRKPHGPHHLIQEIDSELPVSRSALQLTYDIFGSSPPM
RNFDPAKLLTDSGKLQTLDILLKRLRAENHRILLFAQMTKMLNILEDYMNYRKYRYFRLD
GSSSIQDRRDMVRDFQHRSDIFVFLLSTRAGGLGINLTAADTVIFYESDWNPTLDSQAMD
RAHRLGQTRDVTVYRLICKETVEEKILLRASQKSTVQNLVMTGGSVGGDLLAPEDVVSLL
LDDAQLEQKLKEIPLQGKDKQKRKQPMKGIRINEEGDASLEDITNAGSQGTTDNELSLE
PEGSKSSNKKRKAASDKQTSRVRNSQKVNEVSTMPMDYELDDAHLNTDSLGQKPKRPKR
LKKSINEKFEESFDATCTIVPELTEFPPPNT------
>CAE.chafa.ISC494698.gnm1.ann1.ChfasH1.8G206500.1
MDHRRQPKDSLSYSSLFNLESLMNFQLPQQDDDFDYYGNSSQDESRDSQGGAIANHSNGN
MRGREVNLLKKRKWSQNSDDEDKGNFYGTHMTEERYRSMLGEHIQKYKRRYKDTSSSPAQ
NRVGAPLLK-NIGLKARKSGVEHRGGLHAVETTSEWPNDTSSQKPISYRDGDFAQQYGPD
RTIYEPASLDIGDGVTYKIPPTYDKLAAMLNLPSFSDIRVEEFYLRSTVDLGSLAAMMAS
DKRLGTRNRAGMGETFSQYESLQARLKAMSASNSAHQFSLKVSDVGLNSSIPEGAAGSIK
RSILSEGGVLQVYYVKVLEKGDTYEIIERSLPKKQKVKKDPSLIEKEEMDRIGKVWVNIV
RRDIPKHHRIFTAFHRKQLVDAKRFSENCQREVRMKVSRSLKLMKSAPIRTRKLARDMLL
FWKRVDKEMAEVRKKEEKEAAEALRREQELREAKRQQQRLNFLIQQTELYSHFMQNKSNL
LSSEALPTVDEKGDDQDALLGPSDAGPGEEEDPEEAELKKEALKAAQEAVSRQKKLTSAF
DNECLRFRKAGEDDALSQEVAGASNIDLQTPSTMPVASTVRTPELFRGCLKEYQLKGLQW
LVNCYEQGLNGILADEMGLGKTIQAMAFLAHLAEEKNIWGPFLVVAPASVLNNWNEELER
FCPDMKVLPYWGGLQERTILRRSINPKDLYRREAKFHILITSYQLLVSDEKYFRRVKWQY
MVLDEAQAIKSASSIRWKTLLSFNCRNRLLLTGTPIQNNMAELWALLHFIMPTLFDSHEQ
FNEWFSKGIENHAEHGGTLNEHQLNRLHSILKPFMLRRVKKDVISELTTKTEVTVHCKLS
SRQQAFYQAIKNKISLAELFDSNRGQLNEKRILNLMNIVIQLRKVCNHPELFERSEGTTY
FNFGEIPNSLPPAPFGELEDVYYSGGHNPISYKIPKLVHQEIIHGSKMLSSGDTRGVTRE
AFQRLFNIYSPDNIFRSIFSEGLCVKSGTFGFTHLMDMSPQEVTFLATGSFMEQL
LFSMVKWEQNLISEVADLVTETIDDDPECSYLEKGKVRAVIRMLLVPTRSETKIFQRKFA
TGPSHAPFEALVVPYQDRILSNARLLHSAYSYIPRTRAPPIGAHCSDRDFSYKIIEELHD
PWVKRLFVGFARTSEFNGPRKPDGPHHLIQEIDSELPVAQPALQLTYKILGSSPPMQNF
DPAKLLTDSGKLQTLDILLKRLRAENHRVLLFAQMTKMLNILEDYMNYRKYRYFRLDGSS
AIQDRRDMVRDFQHRNDIFVFLLSTRAGGLGINLTAADTVIFYESDWNPTLDQQAMDRAH
RLGQTRDVTVYRLICKETVEEKILLRASQKSTVQNLVMTGGSVG-DLLAPEDVVSLLLDD
VQLEQKLKEIPLQGKDNKQKRKSMKGIRVNEDGVASFEDVTNSGAQG-TDNDISLDPEGS
KSNSKKRKVASNKPTSRAKKPQKMDEFSG-----ELYNVNENTDSPSQKPKRLKKAKKV
GDEKFEDTFGGTTTVFQEQTQYPLPRDS-----
>PAP.lotja.MG20.gnm3.ann1.Lj1g3v4226890.1
------------------------------------------------------------
------------------------------------------------------------
------------------------------------------------------------
------------------------------------------------------------
------------------------------------------------------------
------------------------------------------------------------
------------------------------------------------------------
------------------------------------------------------------
------------------------------------------------------------
------------------------------------------------------------
---------------------------------QEKNIWGPFLVVAPASVLNNWNEELER
FCPELKRLPYWGGVSERTVLRKSINPKDLYRREAKFHILITSYQLLVTDEKFFRRVKWQY
MVLDEAQAIKSASSIRWKTLLSFNCRNRLLLTGTPIQNNMAELWALLHFIMPTLFDSHEQ
FNEWFSKGIENHAEHGGTLNEHQLNRLHSIIKPFMLRRVKKDVVSELTTKTEVTVHCKLS
SRQQAFYQAIKNKISLAELFDSNRGQLNEKKILNLMNIVIQLRKVCNHPELFERSEGSTY
LYFGEIPNSLPPPPFGELEDVYYSGGHNPISYEIPKVVYQEILRSSETLSSAVAHGVCRE
PLQKHFNIFTPANIYRSVFSEDIHVKSGNFGFTHLMDLSPQEVTFLATGSFMERLLFSMT
RCEEKFINEVVDFVMETLDDDPGCSYLDKGKVRTVTRMLLVPLRCETKFLQNSLPTGTG
HAPFEALVVPHQDRLSSNARLLHSAYSYIPKSRAPPIGAHCSDRNFYYKMIEELHDPWLK
RMFVGFARTSDCNGPRKPNGPHHLIQEIDSEIPVSQPALQLTHSIFGSSPPMRNFDPAK
LLTDSGKLQTLDILLKRLRAGNHRVLLFAQMTKMLNILEDYMNYRKYKYFRLDGSSTIQD
RRDMVRDFQHRSDIFVFLLSTRAGGLGINLTAADTVIFYESDWNPTLDLQAMDRAHRLGQ
TKDVTVYRLICKETVEEKILQRASQKSTVQNLVMTGGSVGGDLLAPEDVVSLLLDDVQLE
QKLKEIPLQVKDKQKKKQPTKGIRVNEDGDASFEDLSNSVAQGTADNDNAMNPEGSKSSN
KKRKAASDKQTSRAKNSQKMSELSTMPIDDQLDDIHLNTDPVDQKPKRPKRIKKN-----
----------------------------
>PAP.medtr.A17_HM341.gnm4.ann2.Medtr7g090960.1
----------MDHSTLFNLQSLVNFELPEQDDDFEYYGNSSQDESRITRGVAIGSHSNGN
VSGRDVNLLKKRSWSRNSDNEEKSGFYETPVMEERYRSMLGDHIKKYKRRFKGNSSSPGP
NQVPVPFLKSNNGLKAHKPGNERNRGLHDDETLSEWINGSNAQKSGNFLDTDFIPQHRTN
RVRYEPAYVDVGNGIAYKIPPIYDKLAPLVNLPSLSDIHVEDFFLKGTLDLGSLAEMMAS
DKKFGNRNRVGMGETLSQYESLQARLKDTSASNSTHKFSLKLSEADLNSSIPEGAAGRIK
RSILSEGGILQVYYVKVLEKGDTYEIIERSLPKKQKVTKDAALIEKEEMEKLGKIWVNIV
RRDLPRHHRNFTTFHRKQVIDAKRAADICQREVKMKVSRSLKWTRTASMRTRKLARDMLL
FWKRIDKEMLEIRKREEKEAAEALRREQELREAKRQQQRLNFLIQQTELYSHFMQNKS--
IASEALSMADENTNDENALINSSAADPNEEEDPEEAELKKEALKAAQEAVSKQKMLTSAF
DTECLKLRQAGESDSLQPEVSGASNIDLKTPSTMPVASTVRTPELFNGCLKDYQLKGLQW
LVNCYEQGLNGILADEMGLGKTIQAMVFLAHLAEEKNIWGPFLIVAPASVLNNWNEELER
FCPELKVLPYWGGLSERTVLRKSMNPKDLYRREAKFHILITSYQLLVSDEKYFRRVKWQY
MVLDEAQAIKSSNSIRWKTLLSFNCRNRLLLTGTPVQNNMAELWALLHFIMPTLFDSHEQ
FNEWFSKGIENHAEHGGTLNEHQLNRLHSIIKPFMLRRVKKDVVSELTSKTEITVHCKLS
SRQQAFYQAIKNKISLAELFDSNRGQLNEKKILNLMNIVIQLRKVCNHPELFERSEGSTY
LYFGEIPNSLPPPPFGELENVYYSGGHNPISYQIPKLVYQEIMRSSETLNSAVSHGFCRG
SFPKYFNIFRPENVYQSVFSEDMHVKSGTFGFTHLMDLSPQEAAFLVNGSFMERLLFSMM
RWDQKFIDEVVDFLTETTDDDLECSSLEKGKVRTVTRMLLVPSRSETKFLQNRLPTGPSH
APFEALVVPHQERLFSNARLLHSAYSYIPPSRAPPIGAHCSDRNFYYKMIEELHDPWVKR
LFVGFARTSDFNGPSKPAGSHHLIQEIDSEQPVYKPALQLTHSIFGSSPPMRNFDPAKLL
TDSGKLQTLDILLKRLRAGNHRVLLFAQMTKMLNILEDYMNYRKYKYCRLDGSTSIQDRR
DMVRDFQHRSDIFVFLLSTRAGGLGINLTAADTVIFYESDWNPTLDLQAMDRAHRLGQTK
DVTVYRLICKETVEEKILLRASQKSTVQNLVMTGGSVGGDLLAPEDVVSLLLDDVQLQQK
FKDIA-QVRDKQKKKQPMKGILVNEDGDASLEDVSNSVALATTDSDLAVDPEGSKSSNKK
RKSASDKKTLRPKNSQKTSEFDAMPMDNELDD----TDPVVQKPKRPKRIKKNVNEMFEE
ARTGTATMVPGQTQYQPPHDGGSK--
>CER.phach.longxuteng.gnm1.ann1.LXT02704.t1
MDHRRQPKESLSYSSLFNLESLTNFQLPQQDDDFDYYGNSSGDESRDSQGGAVANHSNGN
MRGRELNLLKKRRRSLNSDAEDKGILYGTHMTEERYRSMLGEHIQKYRRRFKDTSSTPAP
NRAG-PLLKSNAVSKTRKSGNEHRGGLHVLETTSEWLNDSNPPKPGNYRDADFTLQYGTD
RIMYEPASLDIGDGITYKIPPTYDKLAVTLNLPSFSDIQVEEFYLKGTLDLGSLAAMMTA
DKRVGTRNRAGMGETLSQYESLQARLKAMSASNSAHKFSLQISDISLNSSIPEGAAGSIK
RSILSEGVGLQVYYVKVLEKGDTYEIIERSLPKKQKVKKDPSMIEKEEMERIGKVWVNIV
RRDIPKHHRMFTAFHRKQLTDAKRFSENCQREVRMKVSRSLKLMRGAAIRTRKLARDMLL
FWKRVDKEMAEIRKKEEKEAAEALRREQELREAKRQQQRLNFLIQQTELYSHFMQNKSNL
LSSEA-PIVDEKVNEQETLLDSSDAGPGEEEDPEDAELKKEALKAAQEAVSKQRMLTDAF
DSECLRLRHAAETDTLQEEVAGSSNIDLQTPSTMPVASTVQTPELFKGCLKEYQLKGLQW
LVNCYEQGLNGILADEMGLGKTIQAMAFLAHLAEEKNIWGPFLVVAPASVLNNWVDELKR
FCPELISLPYWG--VERTVLRKSINTKELYRREAKFHILITSYQLLVSDEKYFRRVKWQY
MVLDEAQAIKSSNSIRWKTLLSFNCRNRLLLTGTPIQNNMAELWALLHFIMPTLFDSHEQ
FNEWFSKGIENHAEHGGTLNEHQLNRLHSILKPFMLRRVKKDVVSELTTKTEVTVHCKLS
SRQQAFYQAVKNKISLAELFDGNRGHINEKKILNLMNIVIQLRKVCNHPELFERNEGSTY
FYFGEIPKSLPPPPFGELEDVYYSGGRNPISYEIPKLFHQEILRSSEILSSATCRGVYRE
SFQKHFNIFRPENIYRSLFLQEQFVKSGTFGFTHLIGLSPPEVTFLATGSFM
ELLLFSMMRWEQKFINEFLD-LMETIDEGAECGDLDKGKVRAVTRMLLVPSRSETLFLQR
RSGTGPIHAPFEALVVPHEDRLLSNIRLLHSAYTYIPPARAPPICAHCSDRNFSYKMIEE
LHDPWIMRLLVGFARTSEYNGPRKPDGPHHLIQEIDSELPVSQPALRLTYNIFGSYPPV
RNFDPAKLLTDSGKLQTLDILLKRLRAENHRVLLFAQMTKMLNILEDYMNYRKYRYFRLD
GSSSIQDRRDMVRDFQHRSDIFVFLLSTRAGGLGINLTAADTVIFYESDWNPTLDSQAMD
RAHRLGQTRDVTVYRLICKETVEEKILLRASQKSTVQNLVMTGGSVGGDLLAPEDVVSLL
LDDAQLEQKLKEIPLQGKDKQKRKQPMKGIRINEEGDASLEDITNTGTQGTTDNELSLE
PEGSKSSSKKRKTASDKQ-SRVRNPQKVNEVSAMPMDHESDDSHPNTDSLGQKPKRPKRL
KKSVNEKFDESFDATSTTVPELTEFPPPHT------
>CER.phach.longxuteng.gnm1.ann1.LXT42533.t1
MDHRRQQKDSLSYSSLFNLESLVNFQLPQQDDDFDYYGNSSQDESRDSQGGAISNHNNRN
LRGRELNLFKKRRRSLNSDDEDKGILYERHMTEERYRSMLGEHIQKYKRRFKDTSSSPTQ
NRAGTPLLKNNTVLKAQKVGNEPKGGLHVLETTSECLNDSNPPKSGNNCDTDFTLHYGAD
RTMYEPASLDIGNGITYKIPPTYDKLAAILNLPSFSDIQVEEFYLKGTLDLGSLAAMMTA
DKRVGTRSRAGMGETLSQYESLQARLKAMSAYNSAHKFSLQVSDIGLNSSIPEGAAGSIK
RSILSEGGVLQVYYVKVLEKGDTYEIIERSLPKKQKLKKDPSMIEKEEIERIGKVWVNIV
RRDIPKHHRMFTAFHRKQVTDAKRFSDNCQREVRMKVSRSLKFMRGAAIRTRKLARDMLL
FWKRVDKEMAEVRKKEEKEAAEALRREQELREAKRQQQRLNFLIQQTELYSHFMQNKSNL
LSSEALPIVDEKAKDQETLLDSSDAGPSEEEDPEEAELKKEALKAAQEAVSKQRSLTDAF
DSECLRLRHAGETGTLQEEVAGSNNIDLQTPSTMPVASTVQTPELFKGCLKEYQLKGLQW
LVNCYEQGLNGILADEMGLGKTIQAIAFLAHLAEEKNIWGPFLVVAPASVLPNWVDELKR
FCPELISLPYWG--VERTVLRKSINPKELYRREAKFHVLITSYQLLVSDEKYFRRVKWQY
MVLDEAQAIKSSSSIRWKTLLSFNCRNRLLLTGTPIQNNMAELWALLHFIMPTLFDSHEQ
FNEWFSKGIENHAEHGGTLNEHQLNRLHSILKPFMLRRVKKDVVSELTTKTEVKVHCKLS
SRQQAFYQAVKNKISLAELFDVNHDQINEKRIRNLMNIVMQLRKVCNHPELFERNEGSTY
FYFGKIPYSLRPPPFGELENVYYSGGCNPISYEMPKLLYQEILQNPETLGPSICHGVYRE
FFQKHFNIFRPDNIYQSIFLQGQLVKSGTFGFTHLMGLSPQEVTFLANGSFM
ELLLFSMMKWEQKFINGVLDFLMETIDDDPACSDLDKGKVRAVTRMLLVPSRSETRFLQR
TFATRPIHAPFETLVVPHEDRLLSNTRLLHSAYTYIPPTRAPPIVAHCSDRNFSYKMIEE
LHDPWVMRLLVGFARTSEYNGPRKPDGPHYLIQEIDSELPVSQPALQLTYNIFGSSPPV
RNFDLAKLLTDSTKLQTLDILLKRLWAGNHRVLLFVQMTKMLNILEDYMNYRKYRYFRLD
GSSSIQDRRDMVRDFQRRSDIFVFLLSTRAGGLGINLTAADTVIFYESDWNPTLDSQAMD
RAHRLGQTRDVTVYRLICKETIEEKILLRASQKSTVQNLVMTGGSVGGDLLAPEDVVSLL
LDDAQLEQKLKEMPPQGKDKQKRKQPVKGIRINEEGDVFLEDITNTGSQGGTDNELSLD
PGGSKSSSKKRKAASNKQTSRVRNSEKVNGASTTRMDYGLDDAHLNTKSLGQKPKRPKR
PKKGVNEKFEESFDATCTIVPELTEFPPPNT------
>PAP.phavu.G19833.gnm2.ann1.Phvul.001G129200.1
MDHRPKSKDSLPYSTLFNLESLVNFQLPQQDDDFDYYGNSSQDESRGSQGGGIANHSNGN
VHGRELSLLKKRRWSLNSDNEDRSGFYETHMTEERYRSMLGEHIQKYKRRYKDTMSSPAQ
NQASVPPVKSSTGLKARKSGNERRGGLHAVETTSEWMNDSSSQKPGNYRDADFTPPYGT
DRIVYEPASLDIGDGIIYRIPPIYDKLAGALNLPSFSDIHVEDFYLKGTLDLGSLAEIMA
ADKRFGNRNRAGMGEALPQFESLQARLKLMGASNSAHTFSLKVSDAGLNSSIPEGAAGSI
RRSILSEGGVLQVYYVKVLEKGDTYEIIERSLPKKQKVKKDPALIEKEEIERCGKIWVNI
VRRDIPKHHRNFTTFHRKQLIDAKRVSETCQREVRMKVSRSLKLTRAAGMRTRKLARDML
LFWKRIDKEMTEVRKREEKEAAEALRREQELREAKRQQQRLNFLIQQTELYSHFMQNKSN
LLSSETLPNVDEDANDQDAMVDSSDAKPDEEEDPEEAELKREALKAAQEAVFKQRSLTS
AFDTECLRLRQAGETESLPPDVAGASNIDLQTPSTMPVASTVRTPELFKGVLKEYQLKGL
QWLVNCYEQGLNGILADEMGLGKTIQAMAFLAHLAEEKNIWGPFLVVAPASVLNNWNEEL
ERFCPELKRLPYWGGLSERTVLRKSINPKDLYRREAKFHILITSYQLLVSDEKYFRRVKW
QYMVLDEAQAIKSSTSIRWKTLLSFNCRNRLLLTGTPIQNNMAELWALLHFIMPTLFDSH
EQFNEWFSKGIENHAEHGGTLNEHQLNRLHSILKPFMLRRVKKDVVSELTRKTEVTVHCK
LSSRQQAFYQAIKNKISLAELFDSNRGQLNEKRILNLMNIVIQLRKVCNHPELFERSEGS
TYLYFAEIPNSLPPPPFGELEDVYYSGGHNPISYEMPKLVYEEIIQNSETFRSAVGGGVS
RESFHKHFSIFRPENVFRSVFSEDTYSKSGNLGFTHLMDLSPQEVMFLATATFVERLLFS
ITRRERKFIDEAVDFLTETIDDDPDCSYLEKEKVRTVTRMLLVPTRSEAQFLQEKLQTGP
SHAPFEALIVPHEDRLLSNARLVHSAYTYIPQSRAPPIGLHCSNRNFYYKMIEELHDPLV
KRLFLGFARTSDYNGPRKPDAPHHLIQEIDSELPVSHPALQLTHSIFGTCPPMRNFDPSK
LLTDSGKLQTLDILLKRLRAGNHRVLLFAQMTKMLNILEDYMNYRKYKYFRLDGSSTIQD
RRDMVRDFQHRNDIFVFLLSTRAGGLGINLTAADTVIFYESDWNPTLDLQAMDRAHRLGQ
TKDVTVYRLICKETVEEKILLRASQKSTVQNLVMTGGSVGGDLLAPEDVVSLLLDDAQLE
QKLKEIPIQVKDKQKKKQPMRGIRVNEDGDASLEDLTNSAAQGTSDFDPAVDPEGSKSSN
KKRKAASDKH--KPKNSQKMSEFSTAPMDSELEDV----DPVGQKPKRPKRVKKNVN--V
EDAFTGTATIVPEQNQFPPPRDNA----
>OUT.prupe.Lovell.gnm2.ann1.Prupe.7G053300.1
MDHRRQSKDSLSYSNLFNLESLMNFQVPQPDDDFDYYGNSSQDESRGSQGGATG---NGL
MPDRELNSVKKRRRSQNSDYEDEDSYYRTHITEERYRSMLGEHIQKYKRRFKDSSSSPAP
TQMGIPVPKGNKGLKSRKLANEQRGGFYDMETTSEWLNDSNTQKPGNHHDADFAPQSGTN
RITYEPPYLDIGDGITYKIPPIYDKLVTSLHLPSFSDFRVEEVYLKGTLDLGSLAEMMAS
DKRLGPKNRAGMGEPQPQYESLQDRLKASSTSNSAQKFSLKVSDIGLNSSIPEGAAGNIK
RSILSEGGVLQVYYVKVLEKGDTYEIIERSLPKKQKLKKDPSVIEREEMEKIGKVWVNIV
RRDMPKHHRIFTTFHRKQLIDAKRVSENCQREVKMKVSRSLKLMRGAAIRTRKLARDMLL
FWKRIDKEMAEVRKKEEKEAAEALRREQELREAKRQQQRLNFLIQQTELYSHFMQNKPSS
QPSEDLAVGDEKQNDKEASLSSSDDEAIEEEDPEDAELKKEAFKAAQDAVLKQKNLTSKF
DNEYMKLCEDAEPEA-AQEVAGASSIDLHNPSTMPVTSTVQTPELFKGSLKEYQLKGLQW
LVNCYEQGLNGILADEMGLGKTIQAMAFLAHLAEEKNIWGPFLVVAPASVLNNWADEISR
FCPDLKTLPYWGGLQERTVLRKKITAKKLYRRDAGFHILITSYQLLVADEKYFRRVKWQY
MVLDEAQAIKSSNSIRWKTLLSFNCRNRLLLTGTPIQNNMAELWALLHFIMPTLFDSHEQ
FNEWFSKGIENHAEHGGTLNEHQLNRLHSILKPFMLRRVKTDVISELTQKTEVTVHCKLS
SRQQAFYQAIKNKISLAELFDSNRGHLNEKKILNLMNIVIQLRKVCNHPELFERSEGSTY
LYFGEIPNSLLAPPFGELEDVHYSGGQNPITYPIPKLFYQEILQSSEIFCSAVRHGVYRE
SFEKYFNIFSPENVHRSIFLQELSINSGTFGFTHLIELSPAEVAFLGTGSFMERL
MFSIMRWDRQFLDGTVDSLVETMKDDFECSYLDSGKVGAVTRMLLMPSRSVTNVLQNKLA
TGPGDAPFEALVVLHRDRLLSNTRLLHSTYTFIPRARAPPVNAHCSDRNFTYKMVEEQQY
PWVKRLFTGFARTSDFNGPRKPESPHHLIQEIDSELPVSCPALQLTYRIFGSCPPMQSFD
PAKLLTDSGKLQTLDILLKRLRADNHRVLLFAQMTKMLNILEDYMNYRKYKYLRLDGSST
IMDRRDMVRDFQQRSDIFVFLLSTRAGGLGINLTAADTVIFYESDWNPTLDLQAMDRAHR
LGQTRDVTVYRLICKETVEEKILQRASQKNTVQQLVMMGGHVQGDLLAPEDVVSLLLDDA
QLEQKLREIPLQTKDKQKKK-QTKGIRVDAEGDASLEDLTNSAPQ-GTGHEDSPDVEK
SKSNNKKRKAASDKQTLRPKNPKSMGGSDS----YELDDPLQTTDPQAVKAKRPKRSKKS
VNENLEPAFTATLPPVPEQTQYPPP--------
>OUT.quisa.S10.gnm1.ann1.Qs0100850.3
MDHRRQTKDSLSYSNLFNLESLMNFQLPQQDDDFDYYGNSSQDESRGSQGGAIANHSNGT
MRERESSSLKKRRWSENSDDEDKDTYYGTNISEERYRSMLGEHIQKYKRRSKDASFSLAQ
NRASTPVPKSSLGLKARKSGNEHRGGRHSVETTSEWLNGANPHKPGNHHDADFTPQYGTD
RTIYEPASVDIGDGVTYKIPPTYNKLAPILNLPSFSDIRVEEFYLK--------------
----------------------------------AHNFSLKVSDIGLNSSIPDGAAGNIK
RPILSEGGVLQVYYVKVLEKGDTYEIIERSLPKKQKVKKDPSVIEREEMERIGKVWVNIV
RRDIPKHQRIFTTFHKKQIIDAKRFSENCQREVRMKVNRSHKVMRGAAFRTRKLARDMLL
FWKRVDKEMAEVRKKEEKEAAEALRREQELREAKRQQQRLNFLIQQTELYSHFMQNKSNS
LSSEALPAGDEKANSQEAPNNSSDNGPDEDEDPEEAELKKEALRVAQEAVSKQKQITSQF
DSECLKLRQAGEAVALPQDVAGASGIDLLNPSTMPVASTVQTPEMFKGCLKEYQLKGLQW
LVNCYEQGLNGILADEMGLGKTIQAMVFLAHLAEEKNIWGPFLIVAPASVLNNWVEELKR
FCPDLRCLPYWGGLQERAVLRKTITPKDLYRRDAKYHILITSYQLLVSDEKYFRRVKWQY
MVLDEAQAIKSSNSIRWKTLLSFNCRNRLLLTGTPIQNNMAELWALLHFIMPTLFDSHEQ
FNEWFSKGIENHAEHGGTLNEHQLNRLHSILKPFMLRRVKKDVVSELTRKTEVTVHCKLS
SRQQAFYQAIKNKISLAELFDSRRGHLNEKRILNLMNIVIQLRKVCNHPELFERNEGSSY
LYFGDIPFSLPPPPFGELEDVHYAGSHNPISYEIPKLVYQEIIHSSEMLSSAVGHGFCKG
SFQKQFSIFSPNNVYQSMFSQVLLLRSGTFGFTHLMDLSPEEVAFLATSSFMERL
LFSIMRGNRKFVDGVIDSFMDTNNDDPEYSLLERGKVRAVTRMLLVPSRSESHSLQRILA
TGPDLAPYEALINSHQDRLLSNIRLLNSTYTFIPQTRAPPIVAHCSDRNFAYKMIEELHD
PWVKRLFVGFARISECNGPRKPVGPHPLIEEIDSELPILQPALQLTYKIFGSCPPVRSFD
PAKLLTDSGKLQTLDILLKRLRAENHRVLLFAQMTKMLNILEDYMNYRKYRYLRLDGSSS
IQDRRDMVRDFQHRSDIFVFLLSTRAGGLGINLTAADTVIFYESDWNPTLDLQAMDRAHR
LGQTKDVTVYRLICKETVEEKILQRASQKSTVQDLVISGGHVQGELLAPEDVVSLLLDDV
QLEQKFREIPVQVKDKQMKKQPTKGIYVNAEGDASFEDITNPGSQG-TEFEASLDPEGSK
SNNKKRKTAPDKQTSRTKNSQKRNEPSSPAID---------------------------
--------------------------------
>OUT.quisa.S10.gnm1.ann1.Qs0129930.1
MAHSRQTSDSLSYFSLFNLESLMNFQLPQQDDDFDYYGNSSQDESRDSQGGAIANQSNGT
MEERKLSLSKKRRWSENSEDEDKSTYYRTYITEERYRSMLGEHIQKYKRRFKDDSSGLSQ
NRASTPVPKSSLGFQTRKSGNELWGGLHAVETTLEWLNDTNPHKPGNHRDADCTSQYGTD
RVMYEPASLDIGDGITYKIPPTYDKLALMLNLPSFSDIQVEEFYLKGTLDLGSLAGMMAA
DKRVGSRDRPSMGEPQSQYESLHARLKAMSASNSAHKFSLKVSDIGLNSSVPEGAAGNIK
RPILSEGGVLQVYHVKVLEKGDTYEIIERSLPKKQKVKKDPSVIDKEEMERIGKVWVNIV
RRDIPKHHRIFTTFHRKQIIDAKRFSENCQREVRMKVNRSLKWMRGGPSRTRKLARDMFL
FWKRVDKEMAEVRKKEEKEAAEALRREQELREAKRQQQRLNFLIQQTELYSHFMQNKSNS
LSSEVLPTGVEKANSQEALLDSSDAGPAEEEDPEEVELKKEALRVAQEAVSKQKKLTSAF
DSECLRLRQAGEDVSIPQDVSGANDIDLHNPSTMPVTSTVQTPDMFRGCLKEYQLKGLQW
LVNCYEQGLNGILADEMGLGKTIQAMAFLAHLAEEKNIWGPFLVVAPTSVLNNWVEELKR
FCPDLRTLPYWGGLQERAVLRKTITPKDLYRRDAKYHILITSYNLLVTDEKYFRRVKWQY
MVLDEAQAIKSANSIRWKTLLTFNCRNRLLLTGTPIQNNMAELWALLHFIMPTLFDSHEQ
FNEWFSKGIENHAEHGDTLNEHQLNRLHSILKPFMLRRVKKDVVSELTRKTEVTVHCKLS
SRQQAFYQAIKNKISLTELFESSRGQLNEKRILNLMNIVIQLRKVCNHPELFERSEGNTY
LYFGDIPFSLPLPPFGELEDVHYAGSHNPISYKIPKLVYQEIVRSYKTLSSAGQRGICRE
SFQRQFSIFSPENVYQSIFSQELHVRSGTFGFTHLMDLSPEEVTFLATGSFMERL
LFSIMRWNRKFLDGNIDSLMETKEDDPEYTCLERGKVRAVTRMLLAPSRSEIHLLQKILA
TGPAFAPYEALINSHQGRLLSSIRLLNSTYTFIPQTRAPPIGAHCSDRNFAYKMIEELHD
PWVKRLFVGFSRTSEYNGPRKPDGPHHLIEEIDSELPVSQPALQLTYKIFGSCPPTRSFD
PAKLLTDSGKLQTLDILLKRLRAENHRVLLFSQMTKMLNILEQYMNYRKYRYLRLDGSSS
VQDRRDMVRDFQNRSDIFVFLLSTRAGGLGINLTAADTVIFYESDWNPTSDLQAMDRAHR
LGQTKDVTVYRLICKETVEEKILLKASQKSTVQDLVISGGHVQGDLLAPEDVVSLLLDDV
QLEQKFREIPLQVKDKQIKKQPTKGIFVNAEGDASFEDITNAGSQG-TEFEASVDPEGSK
PNNKKRKATSDKPRSRAKNSKNRKQPRSTAMDYELEDGTLNIDLLGQKPKRPKK---SI
NENFDEAFIGMPTVVPELI-------------
>CAE.sento.Myeongyun.gnm1.ann1.Sto08g245110
---------------------MMNFQLPQQDDDFDYYGNSSQDESRDSQGGAIANHSNGN
MRGREVNLLKKRKWSQNSDDEDKGIFFGTHMTEERYRSMLGEHIQKYKRRYKDTSSSPAQ
NRVGAPLLKSNIGLKARKAGNGNRGGLHAVETTSEWPNDSTIQKPVNHRDADFPQQYGSE
RTIYEPASLDIGDGVTYKIPPTYDKLAAMLNLPTFSDIRVEEFYLKGTLDLGSLAAMMAS
DKRVGPRNRAGMGETLSQYESLQARLKAMSASNSAHQFSLEVSDIGLNSSIPEGAAGRMK
RSILSEGGVLQVYYVKVLEKGDTYEIIERSLPKKQKVKKDPSLIEKEERERIGKVWVNIV
RRDIPKHHRTFTTFHRKQLVDAKRFSENCQREVKVKVSRSLKLMKSAAIRTRKLARDMLL
FWKRVDKEMAEVRKKEEKEAAEALRREQELREAKRQQQRLNFLIQQTELYSHFMQNKSNL
LSSEALPMVEETEDDQDAQLGTSEAGSIQEEDPEEVELKKEAFKAAQEAVSKQRQLTSAF
DSECLRLRQAGETDALSQEVAGASNIDLQTPSTMPVASTVRTPELFRGCLKEYQLKGLQW
LVNCYEQGLNGILADEMGLGKTIQAMAFLAHLAEEKNIWGPFLVVAPASVLNNWNEELER
FCPEMKVLPYWGGLHERTVLRKSINPKDLYRREAKFHILITSYQLLVSDEKYFRRVKWQY
MVLDEAQAIKSSNSIRWKTLLSFNCRNRLLLTGTPIQNNMAELWALLHFIMPTLFDSHEQ
FNEWFSKGIENHAEHGGTLNEHQLNRLHSILKPFMLRRVKKDVISELTRKTEVTVHCKLS
SRQQAFYQAIKNKISLAELFDSNRGQLNEKRILNLMNIVIQLRKVCNHPELFERSEGTTY
FNFGEIPNSLPPPPFGELEDVYYSGGHNPISYKIPKLVHQEIIQGSKMFHSADARGVNRE
SFHKLFNIYSPDNVFQSIFSQGLSVISGTFGFTHLMDLSPQEVTFLATGSFMERL
LFSMVKWEQKFINEVVDFLSETLDNDPECSYLEKGKVRAVTRMLLVPTRSETKIFQRKFA
TGPSHAPFEALIVPCQDRILSNARLLHSAYTYIPRTRAPPIGAHCSDRSFSYKTMEELHD
PWVKRLFVGFARTSDYNGPRKPDGPHHLIEEINSELPVAQPALQLTYKILGSSPPMRNF
DPAKLLTDSGKLQTLDILLKRLRAENHRVLLFAQMTKMLNILEDYMNYRKYRYLRLDGSS
AIQDRRDMVRDFQHRSDIFVFLLSTRAGGLGINLTAADTVIFYESDWNPTLDQQAMDRAH
RLGYC-------------------------------------------------------
------------------------------------------------------------
------------------------------------------------------------
--------------------------------
>DET.singl.CAF01.gnm1.ann1.evm_model_Chr04_1746
MDRRRQPKDSLSYSTLFNLESLMNFQLPQQDDDFDYYGNSSQDESRDSQAGAIANHSNGN
MRGREVNLLK-RKWPQNSDDEDKGFSHGTHMTEERYRSMLGEHIQKYKRRPKDTSSSPAQ
NRVVAPLVKSNAGLKARKSGNEQRGGLHAAETASEWLNDSNPQKPGNYRDLDFMPQFGND
RTMYEPASLDIGDGITYKIPPTYDKLATMLNLPSFSDIQVEEFYLKGTLDLGSLAAMMAG
DKRVGTRNCAGMGETFPQYESLQARLKAMAASNLGHNFSLKVSDTGLNSSIPEGAAGNIK
RSILSEGGVLQVYYVKVLEKGDTYEIIERSLPKKQKVKKDPSLIEKEEMERIGKVWVNIV
RRDIPKHHRNFTGFHRKQLIDAKRFSENCQREVRMKVSRSLKLMRSAGLRTRKLARDMLL
FWKRVDKEMAEVRKREEKEAAEALRREQELREAKRQQQRLNFLIQQTELYSHFMQNKSNL
LPSEALRTGDDIVNDQDAEVGQSDEVPSEEEDPEEAELKKEALKAAQEAVSKQKMLTSAF
DSECLRLRRAGDTDALPQDVAGASNIDLQTPSTMPVASTVQTPELFKGRLKEYQLKGLQW
LVNCYEQGLNGILADEMGLGKTIQAMAFLAHLAEEKNIWGPFLIVAPASVLNNWNEELER
FCPDLKRLPYWGGLQERTVLRKSINPKELYRREAKFHILITSYQLLVSDEKCFRRVKWQY
MVLDEAQAIKSSNSIRWKTLLSFNCRNRLLLTGTPIQNNMAELWALLHFIMPTLFDSHEQ
FNEWFSKGIENHAEHGGTLNEHQLNRLHSILKPFMLRRVKKDVISELTRKTEVMVHCKLS
SRQQAFYQAIKNKISLAELFDTSRGQLNDKKILNLMNIVIQLRKVCNHPELFERSEGTTY
FYFGNIPHSLPPPPFGELEDVYYSGGHNPILYEIPKLVYQDIMQSSEIFSSSVGHGVYRE
SFQKHFNIFSPENIYRSIYLQESFAKSGTFGFTHLMDLSPQEVTFLATGSSMERL
LFSMMRWEQKFMNGIVNFLMESIADDPEYSYLEKGKVTAVTRMLLSPSRSEAKFFQRKFA
TGPSHAPFEALVVPYQDRLLSNTRLLHSAYTYIPRTRAPPIGVHCSDRNFTYKTIEELHD
PWVKRLFVGFARTSEYNGPRKPNGPHHLIQEIGSELPVSQPALQLTYNIFGSSPPMRNFD
PAKLLTDSGKLQTLDILLKRLRAENHRVLLFAQMTKMLNILEDYMNYRKYRYFRLDGSSS
IQDRRDMVRDFQHRSDIFVFLLSTRAGGLGINLTAADTVIFYESDWNPTLDLQAMDRAHR
LGQTKDVTVYRLICKETVEEKILLRASQKSTVQNLVMTGGSVGGDLLAPEDVVSLLLDDV
QLEQKLKEIPLQVKDKQKKKQSTKGIRLNEEGDASLEDLTNSANQG-TDPELSMEPEGSK
SSNKKRKAASNKQTSRPKN-QKVNDPSTKPVDYQLDDSHPSAEPVGQKPKRPKRLKKSV
NEKFEDGLAGTAT-LELTTQVPPPSDL-----
>OUT.vitvi.PN40024.gnm2.ann1.VIT_208s0007g09020.1
MEPKPHPNNGFSFSNLFNLESLMNFQLPQQDDDFDYYGNSSQDESRGSQGGTMGDYHNGI
MSERELSLVSKKRRSQNSEDEEEDGNYSTFISEERYRSMLGEHIQKYKRRFKDPSPSPAP
ARMGVSVPKSTLGSKTRKLGNEHRGGLHEVETPSEWLADVGPQKMVGFHDADFAPEYGTS
RTIYESSYLDIGEGIAYRIPPAYEKLAVTLNLPTFSDIRVEEYYLKSTLDLGSLAEMMTA
DKRFGPKSRAGMGEPQSQYESLQARLRALSSSNSVQKFSLKVSDIALNSSIPEGAAGSI
QRSILSEGGALQVYYVKVLEKGDTYEIIERSLPKKQKVKKDPSMIEKEEMERIGKVWVNI
VRRDIPKHQRIFINFHRKQLIDAKRFSENCQREVKLKVSRSLKLMRGAAIRTRKLARDML
VFWKRVDKEMAELRKKEEREAAEALRREQELREVKRQQQRLNFLITQTELFSHFMQNKAT
SQPSEALPVDGEKPKDQELLVSSSDDVPGEEQDPEDDELKKEALKAAQDAVSKQKRLTSA
FDNECLKLRQAAEPEVPSPDAAGSSNIDLLHPSTMPVASSVQTPELFKGSLKEYQLK
GLQWLVNCYEQGLNGILADEMGLGKTIQAMAFLAHLAEEKNIWGPFLVVAPASVLNNWAD
EISRFCPDLKTLPYWGGLQERMILRKNINPKRLYRREAGFHILITSYQLLVSDEKYFRRV
KWQYMVLDEAQAIKSSNSIRWKTLLSFNCRNRLLLTGTPIQNNMAELWALLHFIMPTLFD
SHEQFNEWFSKGIENHAEHGGTLNEHQLNRLHAILKPFMLRRVKKDVVSELTGKTEVTVH
CKLSSRQQAFYQAIKNKISLAELFDGNRGHLNEKKILNLMNIVIQLRKVCNHPELFERNE
GSTYLYFGEIPNSLLPPPFGELEDMHYAGAQNPITYKVPKLVHQEVMQSSGIISSTARRG
VHRETFLKHFNIFSPVNIYQSVLPQESAVKSGTFGFTHLMDLSPEEVAFLATGTF
MERLLFFIMRWDRQFLDGILDLLMEAEEEDFSNSHLDSGKVRAVTRMLLMPSRSETNLLR
RKLATGLGHAPFEALVVPHQDRLQANTRLVHATYTFIPRTRAPPINAHCSNRNFAYKLLE
ELHHPWLKRLFIGFARTSDYNGPKKPDVPHHLIQEIDSELPVSKPALQLTYKIFGSSPPM
QSFDPAKLLTDSGKLQTLDILLKRLRAENHRVLLFAQMTKMLNILEDYMNYRKYRYLRLD
GSSTIMDRRDMVRDFQLRSDIFVFLLSTRAGGLGINLTAADTVIFYESDWNPTLDLQAMD
RAHRLGQTKDVTVYRLICKETVEEKILQRASQKSTVQQLVMTGGHVQGDLLAPEDVVSLL
LDDAQLEQKLRDLPLQ--DKQKKKRGTKGILLDAEGDATLEDFPN-ISQG-NGQEPSPDA
ERPKSSSKKRKAATDKQTPKPRNSQKAMKNVDMAMDYELDDSLQNDDMQ
LQKHKRPKRPTKSVNENLEPAFTN-STVIIEQTQYQPHL-------
