# Supplementary material for: Legume genome structures and histories inferred from Cercis canadensis and Chamaecrista fasciculata genomes
Source: Plant J. 2026 Jun 10;126(5):e70981. doi: 10.1111/tpj.70981 (PMC13252982; doi:10.1111/tpj.70981)
Supplement: Supplementary file 4 — Data S4. Manuscript supplement; Compressed directory of aligned sequences from 2212 low‐copy gene families, for calculation of a consensus species tree. [file TPJ-126-0-s010.gz › S4_consen_species_tree/40_aln_fas_cln1/Legume.fam3.04093]

>CAE.acacr.Acra3RX.gnm1.ann1.g28563.t1
--TTQTEKIYVAVSNDLQDGIKTLNWALHKWKSHPISFVILFVNHNTSKDHVHTPFGKLP
AKSVNDEMLPAFRQQEQDKVDKLLSKYISFCDKVPAEILEVEKLDEPIQNRIVDMIIGLE
ITKLVIGFSVMKPSWKSRGAMSRLFYIHQHKPEFCELFILCGGKQVFMRGSNDEKILEDD
YGVVVARIRDKKTFMDWLEKVFPERNSDSPDSRISPRSAASASPGSQNQWE
VHQQEIETYFQDLCSSNMNFDLEEQDSDVSRISEIQLD--DVRQQNYSKLKRNEIL
KGKLEEARKMIQLKRKEAKDQSDRHAKAEWAICLSNTRAQELEGKINEEMNMKEELAKEL
EAEKETIYETRRDIEESRKRLSSLLELQLELSNKLQISTQAKSQAEIRLENAAYLRSAML
ADIDQLRRQRDVLYRRIEFCKDKDAIGMAAKLTEPSLSFREYTTDEIRLATDNFSDLLRL
RSGGDWTNVYRGKINHSTVAIKMLASTHDRSPQDLQAKVRLVGGIRHPHVVALVGFCPE
LKCIVLEYMNNGSLRDMLFSRRRNRALRWQDRIRIATEVCSGLGFLHSAQPRPFIHGHLT
PSSILLDHNLVAKIKVFGWKEGSPE-----SDVRAFGVLIMHLLTGRNWGGLVEEETM-M
GGSLLRVLDESAGSWPFNVAQNLADLAVKCMGFPNGPEEGLSIGNAMLELQEIRREAN
EEVARGDS---CGGVDKEELMDVPNVFLCPILQEVMKNPHVAGDGFSYELKAIEEWVGSG
HESSPMTNARLPHLVFTPNHSLRSLIQDWQTKTTSQIS-
>PAP.aesev.CIAT22838.gnm1.ann1.Ae03g06370.1
MEATETEKIYVALGNNVIDGFNTLAWTLSKWHSHPISIVILHVKYNTS-KHLSTLLGK
FPEGIACDVKLDTVRKYEQEIIDKLLSKYIAFCDNVPAEILEIEKFDEPIQKRIIDLIYG
LGITKLVMGFSFMKASLKPKDAINALFYVHKNKPAFCEVFFVCDGKQVLAIEKDDEVIME
DDNGVTVARMKDKICIKDCLERIMFDKTPDSQPRSSFGSSSSSESPLSQNQWEF
YLQEIENYLQELLSLNLDEGSFVEDSDISQISPVESYVK--------------------
---------DPSSSDDNME----------------EELESLIKEEVAAREELKKELEANK
EQLLQIIAEIEESKKRLSSLTEQKPELLNKLQISILEMSQCESQVEKAMGEREEILRDIE
ELRRQRDVMNQRVLFLKQKDGTRMNGKRVVACCGFREYREEEIIMATHNFWEELR
LRCGGGWSNVYRGRINHSTVAIKMLNSVPGLSQVDFLAKVRLLGGIRQPHLVAMLGFCS
KPKSLIMEYMHNGSLEDILFCKRKSLGFRWQDRIRIATEVCSGLGFLNSAQSRPTIHCHI
SPSRILLDQNLVAKITGFGLHGCGEE-CNSESDVKAIGVLLMQLLIGRNWKEMDREGF
L----------NDTNLIWPLDLAIEIEDLAMRCLSMNSRLNEDMSIARVMEELNEIRR
KGDSIV------------------------------------------------------
------------------------------------------
>PAP.aesev.CIAT22838.gnm1.ann1.Ae05g00780.1
MDATEREKIYVAVGNDVQEGFNALSWVLNKWNSSPISIVVLHVTHNISMDYVFTPFGKL
PASSVNDKKLEVLRKYEQEKINKQFSKYISFCAKVPAETHEVEKFDDPIQKRIIDLIF
GLGITKLVMAFSFMKPSLKAKGAISGLFYVHQHKPSFCELFIICGGKQVFLRGKNDEKIM
EDDNGVMVAKMRDKITFKDWLEKMFNDNNNNNSNKSNEESQSTSSSPVTQSQWEFY
LQEIENYYQELMSPNSEEGSCGQDNDGSHISPIEPYVTESNNSNKSAAE
KIEMLENKLNETHRSIQLRRREAKDNAERHAKAQWAICLCNCRAEELETRIKEEVSIREE
VNKELNSEREQTHDLRIDIEESKRRVTSLSELQSELSNRLHVTALAKSRAEAQLQSTVHE
RAQMVREIEELRRQREVLNRRIEFCKQKDAIGIAARMSDVCCGFREYSEEELRLATDNFS
ERLRLKSGGDWSNVYRGRLSHSTVAIKMLTSFHDLSQHDFQSKVRVLGDIRQPHVVAMV
GFCAEPKCILMEYMHNGSLRDMLFSRRRNRALKWHDRIRIAIEVCSGLGFLNSVSPRPAF
HCHLSPANVLLDRNLVAKITGFGLHECRGKECNGESDIRALGVLLMQLLTGRNWAGLVEE
ALKMDREALVGILDETAGPWPLNLAKEIAGLAMRCMSMKERPNQELSIGRVMEELKEI
RRKGDEIASREGRR---GVMERDSCSDVPSVFLCPILQDVMKNPHVAADGFSYELEAME
QWLESGHETSPMTNLRLKHTVLTPNHTLRSLIQDWRSSHTVST--
>OUT.arath.Col0.gnm9.ann11.AT5G65500.2
----RMEKVYIAVGNDVQEGYKTIHWALKKWNNIPISIVLLHLC-NISQDFVYTPFGKLP
ASSVSEEKLQVLRKYEDQKIDKLLSKYITFCGQVKAELLKVEKQHDSIQVLILDLISK
LRITKLVMGITFMRSSWKSKSAISGSFYVYQNKPEFCEFYIICGGKMVSLKNDV----
-NN----------NNSNIRSWIGKMFHDPGRNLDR----SSGNNDDPTASGSSWDKNLQE
IENYFQQLLSLNLAEEE--TENVVEEEQEDDDDVALNVLQHMDVAEKLEYVRRKVNEAKL
MIDEKSREVKVNAERSNRAEWAISLCNSRIGEFEAWIKEESERREKLQATLDSDKECIEE
AKNYVEKGKTKLHSLAELQEVLSSKVKTMMEAKSQAEVELERVVLQRGEMITEIEKLRSQ
RDVFNRRIEFCKEREVIGSVSKEE-VKCGYREYVAEDIRLATETYSDRLRLKSGGNWTNV
YRGRIKHTTVAVKVIG--DSLSDEAFGAKVKLLNEIRHPNLVAIAGFCSQPKCLLFEYM
HNGNLRDNLFTSRRSKILKWHDRIRIAHQVCSGLGFLHSVKPKPIVHGRLTPSKIL
LDRNLVPKITGFGL-IMHSDQSDTKPDVMAFGVLLLHLLTGRNWHGLLKAMSM-NQTSIL
RDLDQTAGKWPLELAKEFGALAVKCSSVNRGGNMDFSTKEIMEELGKIREKADEFKTKGG
YEEATSNMDEGDPNDIPSVFMCPILQEVMKNPHVAADGFSYELEAIQEWLSMGHDTSPM
TNLRLDYQMLTPNHTLRSLIQDWHSKRAAQA--
>CER.bauva.BV-YZ2020.gnm2.ann1.rna-bv27368.t1
MDAQ-REKIYVAVGNDWQDGFKTLGWALKNWSSDSISIVILQFDSNISKDYVYTPFGKLP
ARSVNDEKLEILRKCEQQEIKNKLSEYIAFCEKVPAEILEVEKFDEPIQKRITDLIFGLE
INKLVMGFSSMKGSWKSKGVISGLFYIHQHKPDFCELFIICNGKQVFLRGRNDEKIMEDD
KGVMVARMRDRVTFRDWLEKIFTEKLGDTPDGNSRGSSNRSESPVSQNQWELHLQEI
ENYSQELFSCNLEIDSCGQENDVLQISPIEP---EQKNSNTDAAEKIEVLKIKLKEAHET
IQLKRKEAKDSMERQAKAEWAICLCNSRIEELESKIKDEINIREELKKKLESGKEHNYEI
RSDVEEKRRRVRSVAELQAELSNKLQISLMARLQGEARLENALKARSEMVKEIEELRKQR
DVLNRRIEFCKEKDAIGMAARMSERGCSFREYTEEELRLATDQFSERLRFKSGGDWTNV
YKGRFNHSSVAIKMLTNFHALSQEQFLAKVKLLGDVRQPHLVAMLGFCSEPKCIIYEYMH
NGSLQDILFSRRRNRALRWHDRIRILTEVCWGLGFLCSNQSRPIIHCHLAPSKILLDRNL
VSKITGFGLYDCEHD-CSGGSEIRALGILMAQLLTGRNWAGLVEETMIVDTEALARVLDE
KAGQWPLDLAKELAGLAMRCMSSESEPDTELNIGMVIEEVNKIRRKADDLVAQGGRRGMI
EGVDKEDSTDVPNLFLCPILQEVMKNPHVAADGFSYELGAIEQWLHSGHETSPMTNLRL
KHRFLSPNHSLRSLIEDWQSKRMH----
>CER.cerca.ISC453364.gnm3.ann1.Cecan.6G226000.1
MDAQ-TEKIYVAVGNDQQDGLRTLGWALKKWSSNPISIVILHVDSNVSKDYVHTPIGKL
PARSVNDEKLEILRKYEQKKINDMLSKYIAFCGKVPAEILEVEKFDEPIEKRITDLIFGL
EITKLVMGFLFMKGSWKSKGAISGLFYVHQHKPDFCELFIICGGKQVFLRGKNDEKIMED
DNGVMVARMKDRVTFRDWLEKMFTEKLSDTPDRNSSGSSNPSESPVSLSQWEFYLQE
IENYFQELLSCNL----CGQENDVLQISPIEPGATEQNNSNTKGAEKIEVLKSKLNEAHK
SIQLKRKEAKDSLEKYAKAEWAICLCNSRVEELESKINEERSIREELKKELELGKEHNYE
IRSDIEESKRRVNSVVELQSEVSNKLQISLMARSQGEAQLENAVKARSAMVREIDELRKQ
RDVLNRRIEFCKEKDAIGMAARLSERAFSFREYTEEEIRLATDHFSERLRFKSGGDWSN
VYRGRINHSSVAIKMLTSLHVLSHEQFLAKVKLLHDIRQPHLVAMLGFCCEPKCIVYEYM
HNGSLRDMLFSPRRNRALRWHDRIRILTEVCSGLGFLYSSQSRPIIHCHLTPSNILLDRN
LVAKITGFGLYDCEHE-CSVESEIRALGILMAHLLTGRNWAGLLKETMIVDSEAL--VLD
EMAGQWPLDLAKELVGLAMRCTSSESEPDTELNIAKVIEELKEIRIKADELVAKGGRRGM
IGVVDKEDSTDVPNIFLCPILQEVMKNPHVAADGFSYELGAIEEWLHSGHDTSPMTNL
RLKHRFLTPNHSLRSLIEDWQSKRIPN---
>CAE.chafa.ISC494698.gnm1.ann1.ChfasH1.6G288500.1
---REKNKIYVALGNDVQDGIKTLHWALNKWKSHPISIVILYVSHSNYKDYVYTPFGKLP
ARSVNDEMLAVLRQSEQDKIEKLLSNYIAVCGKVPAEILEVEKFDEPIQKRIIDLISGLE
ITKLVMGFSLMKPSSKSRGAISGLFHVDQNKPEFCELFVICRGKQVILRIQNDEKIIEDD
DGVIVARMKDKITFKDWFEKMFTERNMDSPERRSSSRSS-SESPVSQNQWE
FYLQEIESYYQDWLASNLEE-----DNDVSQISPTETDVTRQNDSSTSSAEKIDVLK
SKLEEAHKTIQSKRKEAQGHLDRHAKAEWAICLCNTRVEELESKIKEESKTREELVKAVG
VEKENIYEMKGDVEENKRRLSSLVELESELSNKLQISSVSKSQAQAQLEKAASIRTDMVR
EIEELRKQKDVLNRRIEFCKEKDAIGMATRLAQPTFTFREYTADEIRLATDQFSDRLRFK
SAARLTNVYRGRINHSTVAVKMFTSS---LQQDFQAKVRILGGIRQPHVVAMVGFCSELK
CIVLEYMHNGSLRDMVFSRRRSRALRWHDRIRIASDVCSGLGFLHAAQPRPVAHGHLSPS
SVLLDRNLVAKIKGIGPNECSPE-----SDIKALGVLILYLVMGRNWMGLAEEAMSKERE
ALVRALDETAGQWPLGMAERLVGLAMRCMGNAHGPDEELKIGKVLEELNEMRREADD
VFARDGERPIMGDEGREESSDVPSVFLCPILQEVMRNPHVAADGFSYELEAIQEWVHS
GHDTSPMTNLRLKHLLLTPNHTLRSLIRDWQTKKSPQV--
>PAP.lotja.MG20.gnm3.ann1.Lj2g3v1455100.1
MDATQAEKIYVAISNDAQDGFNTLNWALRKWNSHPISIVILHVTHKISMDYVYTPFGKLP
AKSVNDEKLEVLRKDEKEKIKKLFSKYISFCGKVPAEIFEVEKFDEPIQKRTIDLIFGLG
ITKLVIGFSFMKPSLKSRGAMSGLFYVHQHKPAFCDLFIICAGKQVYLRGNNDEQIMEDD
KGVMVARMRDKITFKDWLDKMFNDKNNDSLDRTASPSSNNLDSSVTQNHWESCLQEIDNY
YQQLLSSNLDDGTCRQDND-----PIEPDVTERNYSIKSAAEKIEILKNKLNEARKTIQ
LKRKEAKDNLERQTKAEWAILLCNSRAEEVEGQIREEVSTKEELKKEVEAEKEQIKEMKI
EIEERKRRAGSLTGLQREMSSRLQMSTLARSGAEAQLERAVSERRDMVREIEELRRQRDV
LKRRIEFCKQKDAISMAARMSDTCCSFREYTEEELRLATENFSERLRLKSGGDWTNVYRG
HFNHSTFAVKMLPSYASLSHQYFHSKMRLLGDIRQPHLVAMVGFCSEPKCLVLEYLCNGS
LRDMLFSRRRSRALRWHDRIRIATEVCSGLGYLNAAKQRPVIHCHLSPANVLLDRNLVAK
ITGFGLHECHDEECNAETDLRAVGVLLLQLLTGRNWVGLVDEALIMDTEALVKVLDDM
AGQWPLNLAKELVNLAIRCMSMTGKPNPDFSIASVLKELNKIRRKGDEIFTREGQKVIN
GCIDRESSSDVPSVFICPILQDVMKNPHVAADGFSYELEAIEQWLQSGNERSPMTNLRMK
HTFLTPNHTLRSLIDDWQEKSA-----
>PAP.medtr.A17_HM341.gnm4.ann2.Medtr5g032010.1
MDATQLEKIYVAVGDDAQDGFNTLNWALKKWKSHPISIVILHVTHNISKEYVYTPFGKLP
ARSLNDEKLEALRKDEKERIKKLFSKYIAFCGKVSAEILEVKKFDEPMQKRVIDLITELE
ITKLVMGFSFMKPSLKSKGAISGLFYVHQHKPSLCELFIICGGKQVFLRGNNDEKIMEDD
SGVMVAKMRDKVTFKDWLDKMFSDKTNYYSQN--RLSASPSSTNLVQNQWEFYLQDIENY
YQELLSSNLEEGSYVQENDGLHVCPFEPHVTDLNNSNKSTAEKIEMLKNKLNEARKTIE
LKRKEAKENIERRTKAEWAISLCNSRAEEIEGRIREEVSTKENLNKELQLEKEQREEMRT
EIKEKKQRMNSLVELQSELSNKLQLSTMARSRAETQVERAVRERTEMVREIEELRKQRDV
LNRRIEFCKQKDAIGMAARLSDTSIGMREYSEEELRLATDNFSERLRLKSGRDWTNVY
RGRFNHSTVAIKMMSSFHSLSQEEFQTKVRFLGDIRQPHVVAMVGFCSKPKCIILEYMGN
GSLQDMLFSRRRNRGLRWHDRIRIAAEVCSGLAFLNSSSQRPIVHCHLSPAHVLLDRNLV
AKITGFGLQECDDDKCNVESDLRALGILLMQLLTGRNWAGPVDEPMTMDRETLVNIL
DDMAGQWPLDLAKELVGLAMISISVKSKPNPNLSIGRVLEELNKIRRKGDEIVAKEDRKV
IIGCIDREGSSDVPSVFLCPILQEVMKNPHVAADGFSYELEAIEQWLHSGHDTSPMTNL
RLKHTSLTPNHILRSFLEEWQSKKSAKIT-
>PAP.medtr.A17_HM341.gnm4.ann2.Medtr8g068530.1
MDTTQIEKIYVAVGYDVLDGFQTLDWALKKWNSHPISIIILHVKYNSSKDHVYTLLGKL
PAKGACEETLERIRKYEETIINKLLSKYIALCDKIPAETFEVEKFDEPMQNITIDLIFGL
GITKLVIGFSFMRHSLKSKDAMNGLFYVHQHKPDFCELFIICGGKQVSPRVKNDEITMED
DSGVKVAKMRDKTSFKYWIERMFCDKTIDSNQTSSSRSPTTSESHLDQNQWELYMQE
IENYLQELMSLHLDEGSFGQDNDDSFLSPIEP---------YSAEEKLEIVIDKLNEAYN
TIQVERKEEKENLERHAKAEWAIYICSRREEELEYLKSEEVTKREELKKELNVEKDQIYY
IRTYVEESKQRLSSLQDLQLDLKNKLNVSTLEVSECETKLEKVMNERTNMLMEIEELSRQ
RDVFNKRIKFFKGKDATKMCNKIIDNGCSLREYTKEEIIMASHNFSEHFRLKCGGDWSNV
YKGHIDHSNVAIKMLHSNLALSQHDFQAKLRSLGSIRHPHLVGILGFCSEPKCLVLEYM
HNGSLEENLPCKTRKKFISWQDCIRIAIEVCSGLGFLSSFQPRPITHCHVSPSNILLDNN
LVAKIKLFGLHECNNE-CNVGSDVKAIGVLLLYLLTGRNWVPMDIEDFF----------
DEIGEEWPLDVARELLSLAMRCMSINFESNEEMSITSVMGELNEIKRKGCD---------
---------SNKMPNVFLCPILQKVMINPHIAADGFSYELEAIEQWLQSGNEISP-KSLR
LKNTLLFPNHNLRSLIQFWQSKKSE----
>CER.phach.longxuteng.gnm1.ann1.LXT54254.t1
MDAQ-REKIYVAVGNDRQDGHKTLAWALKKWSSTPISIVILYVDSN-SKDYVYTPFGKLP
ARSVNDEKLEILTKYELEKIKDMLSEYTALCGQVPAEILEVEKFDEPTQKRITDLIFG
LEITKLVMGFSSMKASWKSKGAISGLFYVHQNKPDFCELFVICSGKQVFLRGKNDEKIME
DDNGVMVARMRDRVTFRDWLEKIFTEKSSDTPDGNSRGSSNPSESPFSQNQWELHLQEI
ENYFQELFACNLEIDSCGQENDVLQIIPIEP---EQKDSNTKAAEKIEVLKSKLNEAHKT
IQLRRKEAKDSLERQAKAEWAICLCNSRVEELESKIKEEINIREELKREMELGKERNYEI
RGDIEERRRRVHSVVELQSELSNKLQISLMARSQGETQLENAVKARSEMVREIEELRKQR
DVLNRRIEFCKEKDAIGMAARLTERGCSFREYTEEEIRLATDQFSERLRFKSRGDWTNV
YRGRFNHSSVAIKMLTSPHALSKEQFLAKVKLLGDIRQPHLVAMLGFCSEPRCIVYEYMH
NGSLQDVLFSRRRNRALRWHDRIRILTEVCSGLGFLYSNQSRPIIHCHLTPSKILLDRNL
VSKIIGFGLYDCEHD-CSEGSEIRALGILMAQFLTGRNWAGLVEETMIVDTDALARVLDE
MAGQWPLDLAKELAGLAMRCMSSEIEPDTELNITKVIEDLKEIRTKADDLLAKGGRRGTI
GGVDKEDSTDVPNLFLCPILQEVMKNPHVAADGFSYELGAIEEWLHSGHDTSPMTNLRL
NHRFLTPNHSLRSLIEDWQSNRIPN---
>PAP.phavu.G19833.gnm2.ann1.Phvul.002G146600.1
MDAIQTEKVYVAVGNDAQDGFKTLNWALKKWNSHPISVVILHVTHSTPMDCVYTPFGKLP
ARSVSEEKLQILRKDEQEKINKLLSKYVAFCGKVPADILEVEKSDEPLQKRVIDLIFGLG
ITKLVMGFSFMKPSMKSKGAISGLFYVHQHKPSFCELFIICGGKQIFLSGKNDEKIMEDD
QGVMVARIRDKITFKDWLDKWFHDKTNDSLDKSESLSSSNLESPVNRNRWEFYLQEIENY
YQELLSSKLEEGNCGLDNDESQIGPNEPHVTEHNNYNKSGAEKIEILKSKLNEAQKTILL
KRKEAKDSKERHAKAEWAICLCNSRAEEVEGRIREEVSAKEELRKEWEAEREQTEEMRME
VEERRRRLSSLTEVQSELSNRLQIWTLSKTRAETQLERAVGERREMVREIEELRRQRDVL
NRRIEFCKQKDAIGMAARLADTCCTFREYTAEEVRLATDNFSERLRLKSGGDWSNVYRGR
FNHSTVAIKMLPSF---SLQHFQSKVRVLGDIRHPHLIAMVGFCSEPKCIVLEYMRNGSL
TDMLFSRRKNRGLRWHDRIRIALEVCSGLGFLNAAEPRPVIHCHLTPPKVLLDRNLVAKI
TGIGLHDCRDEQCNVESDLRAMGVLLMHLLTGRNWAGLVEEVMTMGREALCSVLDEMA
GQWPPDLAKELAGLAFRCMSTKSKPNSELSIAKVLEELNEIRRKGDEIVGREGRKAIIG
CIDREGSSDVPSVFLCPILQEVMKSPHLAADGFSYELEAIDHWLQSGRDTSPMTNLRLKH
TFLTPNHTLRSLIEDWQTNKSPKL--
>OUT.prupe.Lovell.gnm2.ann1.Prupe.6G202700.1
-DT-QAEKVYVALGNDIQDGFKTLQWTLKKWNSKPISIVILHVTYNISKDFVYTP
VGKLPASSLSDEKLEVLMKYEQEKIDKLLSKYISSCGQVKAELLKVERCEQPIHKVIT
DLIFTHKITKLVMGFTFLKSSWRIKSAVSGSFYVHHHKPDFCEFFVICGGRLVFLRGEN
NKGIMEDDQGVMVAKLREKGSLKSWLAKMFNENSADSLDKVSHPSLTNPNSPNSQNQ
WESCVQEIENYFQHLLSLKLDEEDCGQGNDRVQISPMEMARPEHADLNMIAAEDLESRK
KMLREAQETIKFKRKEAKANAERSTKAEWTISLCNRRAEELEAKIKEEVTKREDLKKALD
SEKEQLHEVIMDTEESKSRLNSLMELQYELSTKLHNSSLAKSNRETQLEKAVSTRAEMVR
EIEELRQQREVLHRRIEFCKEKDAIGMVARLSDMSCGFKDYTAEEIRLATNDFSERLRIK
PGGDWTSMYRGRINHATVAIKMLNSANGISKQDFQAKVTILSHIRHPNLITMLGFCTELR
CIVFEYMHNGSLRDVFLRKTRKRTLGWHDRARIASEICSGLGFLHTGKPR
PIVHGRLSLSNILLDRNLVTKISGFGLSLSHDEQ-SVRSDIRAFGVLMMHLLTGRNWAGL
GQAMN-MDQAAVVRDLDEMAGQWPLDLAEKLAGLALRCLTSNRGPSRDLKLATVMEELNE
LKKRADDLVASERA--MNRDVKAKDTSDVPSFFLCPIFQEVMKNPHAAADGFSYELDAIE
EWLRMGHDTSPMTNLRLRHTFLTPNHTLRSLIQEWHNKRL-----
>OUT.prupe.Lovell.gnm2.ann1.Prupe.6G202800.1
MEAE-EEKIYVALGDELQDGYKTLEWTLRRWKSQPISIVILHVTYKLSKDYVYTPFGKL
PASSVSDEKLKILRKYEQEKIDKILSKYKSFCGKVKAEIFNVEKYDEPIHKLILDLISGL
HITKLVIGFAFIKSSWKAKTAIGVSFYIHEHKAESCDLFIICGGKEVFLRGENDQRIM
EDEKGVMVAKLKDKISFKFFIEKMFLENRRS-----PFASSTRKDSSSMQNHWENCVQEI
EIYYQKLCSNLDGEEDYEQEGTSQQPSPTEAIMLEINSNNMSLAERIESLRKKISETH
ERIRLKKKETKANVERHAKAERAICLCERRAQELEVQINEEAGNRTELNKKLSTQKEQLN
EVINDIEESKNRIKSVVELQSELSHKLHLSKMAKSQAEAQLQNEAVKRAEMVREIEGLRR
GRDVFGRRIEFCRKKDGIGTAARLSELSCCLREYTDEEIKLATDDFSELFRLKSGSDLSS
VYKGRINHVTVAVKVLNQANGLSQEDFQAKVKLISHIRHPHLLSMMGYCSQPSCIVFEYM
QNGSLRDILFSGNRARALWWHDRVRIAAEVCSAMCYLHMARPKPIVHGHLSPSNIL
LDRNLVAKVSGFGLNQYNHDESQVGWDIRAFGVLTLNLLTGRNW--IDKDV-LMDKAGLV
RVLHDKAGPWPLDLAEGLVGLVLRCLSINNGPNKDLKMVTIMEELEEIRKNGDALVATGG
Y----GCVDGDASIDVPRVFLCPIFREVMKDPHVAADGYSYEREAIAEWLRMGRDTSPIT
HLKLDHKILVPNHNLRSLAQDWHDKRSLS---
>OUT.quisa.S10.gnm1.ann1.Qs0123940.1
----QAEKVYVAIGNDQQDGFKTLDWTLKKWKSHPISIVILHVAYTTSMDYVSTPFGKLP
ARYVNDEKIEDIKKVEQEKIDKLLSKYIAFCGQVHAEILKVEKYDQPIHRLIIDMISGLE
ITKLVMGFSFMNSSWRSKGAISGSFYVHQNKPEFCELYIICGGKQVFLKGNNDEKIMEDD
NGVMVAKLRDKLSFRDWLGKMFLENLINSPGRSSRRLSTNLGSPGSQNQWEFNLQEI
ENYFQELLSSNLIEEGIEQDNDVLQISPTEPDLSEQNNSNMSVAEKIEILKGKLNEARK
TIQLKRKEAKANLERHAKAEWVVCLCNRRVEELEGLIKEEDSNREELKKELEEEKEQLDE
IKIDIEESRSRLSSVLELQSELSNKLQVSTLAKSRVEIQLEKAVSTRAEMVREIEELRRQ
KNVLYRRIEFCKEKDAIGMVSRLSETTCSFREYTTDEIRLATDDFSERMRLKSCGDFTNV
YRGRINHTTVAIKMLNLVDALSQEDFLAKVKFLSNIRQPHVVAMIGFCSELKCIVLEYMH
NGSLRDILLSRKRNKALKWHDRIRIAAEICSGMCFLHAARPKPIIHCNLTSCNIL
LDRNLVAKIGRFGPSECHEE-CTVESDIRAFGVLMLQLLTGRNRDGLVEDAMMMDRSALV
QVLDEMAGEWPLDLAEELAGLAMRCMSM----NKESSMAQVMKELNEMRKKSDDLVAREG
R----EVADRKDSSDVPGVFLCPIFQDVMKNPHVAEDGFSYELEAIEEWLQSGHDTSPMT
NLRLKHRFLTPNHTLRSLIHDWQSKQST----
>CAE.sento.Myeongyun.gnm1.ann1.Sto06g204420
MEAIQTGKIHVAVGNDLQDGIKTLHWALNKWKSHPISIVILHVNHNNSRDYVYTPFGRLP
SRSVSDEKLAVLKKIEQEKVHKLLSKYIACCGKVPAETIEVEKFDETIQKRIVDLISSMK
ITKLIMGFSLIKPSSKSRGAISGLFYVHQHKPDFCELFIICGGKQVFFRGQSDEKIMEDD
NGVMVARMKDKVTFKDWLERMFTEKSTDSPISRISHGSSTSDSPVSQNQWEFYLQE
IESYFQDLLSSNLDEQSFGQDSDISQTSPQDTDITQQNNSNTSGAEKIQILKTKLNEAH
KTIQLKRKEAKDNLERHAKAEWAICLCNTRVEELESKIKEERSKREELVKEVEAEKEKIY
EKKGDVEERKRRLSSLVELQSEVSSKFQICTLSKSRAEAQLEKAAMARSEMVREIEELRR
QRDVLNRRIEFCKDKDAIGTAARLTQPTSSFREYTAQEIRLATDNFSDRLRLKSGGDWTN
VYRGRINHSTVAIKMLNSVRVR---IQYDQVGLLSSIRHPHVVAMVGFCSELKCIVMEYM
HNGSLRDMLFSRRRNHALPWHDRIRIATEVCSGLGFLHAAQPKGLIHGHLTPSSVLLDRN
LVAKIKDIGPNECSYE-----SDIRALGVLILHLLTGRNWMGVLEEAMTMDREALVGVVD
GMGGEWPLDVAQKLAGLAIRCMGKTHGPEP--NIRTVMEELNEIRREGEDVVTREGE-
----IVNGEGSSDVPSVFLCPILQEVMRNPHVAADGFSYELEAIEEWVHSGHDTSPITNS
RLNHLFLTPNQTLRSLIHDWQTKTSLEL--
>DET.singl.CAF01.gnm1.ann1.evm_model_Chr12_1457
-DS-QTQKIYVAVGNDLQDGFRTLDWALRKWNSQPISIVILYATENVFKDYVYTPLGKL
PARYVNDELLEVLKKQEQEKMNKLKSKYITHCGKVQAEVLDVEKFDEPIQRRIIDLIFGL
QITKLIIGFSFMKSFWKSR----GVFYVHQHKPDFCELFIICGGKQVFLKEKNDEKIMED
DNGVMVARMRDKITFKDWIEKIFTEKINDFQDTSCGSSNSLNESPVGQNQWEFYLQEI
ENYFQELLASNLEEESCGQESDISQISPIEPDVSEHNISNTNGAEKIEMLKAKLKEA
RETIQLERKEAKEQLERHAKAEWAICLCNSRVEDLESKMKDEISTREELEKELEVEKEHI
FEIKSDVEENERKLGSLAELQSELSNKLQISVSATSRAETQLEKAVNARTEMLREIEELR
RQRDVLNRRIEFCKEKDAIGMAARMSESGCSFKEYTAEEIRLATDNFSERLRMKSGGDWT
DVYRGRVNHFTVAIKMLGSVHGLTSDDFQAKVKLFSDIRHPHVVAMVGFCTELKCIVYEY
MHNGSLKDMLFSRRKNRALRWHDRIRIAAEVCSGLGFLQAAQPRPVAHCQLNPSNVLLDR
NHVAKITGFGFSECDRER-SVESDIRALGVLLMQLLTGRNWAGLVDETMMMDKEALVRVL
DEMAGPWPLDLARELAGLGMRCMSIKSEPNGQMSIAKVREELNEMKRKANDRVAREGK
KGMIGAIDREDSNDVPSVFLCPIFQEVMKNPQVAADGFSYELEAIEEWLQSGHDTSPMT
NFRLKHRFLTPNHGLRSLIEDWQSKRSA----
>OUT.vitvi.PN40024.gnm2.ann1.VIT_200s0772g00010.1
----QLEKVYVAVGSDLQDGFATLEWALRKWNSHSTSIVIIHATNIISNDFVYTPFGKLP
ASSVSDEKLGVLRKYEEDKTNKLLSKYMAFCGKVKAEILKIEKHDEPIHKVIIDLISGVH
ITKLVLGMTFLKSSARSKSAISGSFYVHRNKPEFCELFIVCGGKLVFLREEND-GLMED
DQGVMVARTRGKPSFKGWFGKMFAESPTSHHTHGSSTSSTIADSLNSLNQWENSVDEIEN
YFQQLLSLNLDEQDCEDENN-----PTEQEMPENSDSDVSGAEKFGALKIKLEEAHETIQ
LKRKEAKDHVERHGRAEWAICLSTRRAEELEVHINEEISNRIDIRKELDASKEQIYEVRS
DVEESKSRLRSLLELQTELSKKLQLSSLSRSRVEAQLENVAIARAEMVREIEELRRQRDV
LQRRIEFCREKEAIGTASRLSELICSYREYTPEVIKLATDDFSEHLRMKTGGDLTNVFKG
RINHATVAIKMVNSAKGLSQEAFQIEVKLLNRIRHSHIVAVIGFCSELRCMVFEYMHNGS
LRDMLFSRRRDCALRWHDRVRIAAEVCSALAFLHLNEPRPIFHGSLNASNILLDR
NMVAKIHGLRLTPSHEEQ-DMRSDVRAFGLLVLQLLTGRNWSGLVEEAMAMDRGALIQV-
------------------------------------------------------------
------------------------------------------------------------
-----------------------------
