# Supplementary material for: Legume genome structures and histories inferred from Cercis canadensis and Chamaecrista fasciculata genomes
Source: Plant J. 2026 Jun 10;126(5):e70981. doi: 10.1111/tpj.70981 (PMC13252982; doi:10.1111/tpj.70981)
Supplement: Supplementary file 4 — Data S4. Manuscript supplement; Compressed directory of aligned sequences from 2212 low‐copy gene families, for calculation of a consensus species tree. [file TPJ-126-0-s010.gz › S4_consen_species_tree/40_aln_fas_cln1/Legume.fam3.04133]

>CAE.acacr.Acra3RX.gnm1.ann1.g8145.t1
---MHRSALKKSNDSIKIFITAIMGIGLGYFLGISMPSSNITKIRLPSSFGHSFDVPIAD
IEKFLADINSSQATMDHSSGTEGLEYLGSIRLPKIYVPTNPHGAESLPPGIVVSESDFHL
RRLWGEPSEDLQKKPKYLVTFTVGYDQRYNIDASVKKFSDDFAILLFHYDNRINEWDEFE
WSKKAIHVSARKQTKWWYAKRFLHPDIVSAYEYIFIWDEDLGVEHFNGDKFVELIKRHDL
EISQPALENSDS-TWEMTKRRGDRSVHKFTAEKPGWCSDPHLPPCAAFVEIMAPVFSRKA
WRCVWHMIQNDLVHGWGLDFALRRCVEPAHEKIGVVDSQWIVHHGVPSLRSQGDADDQGK
QGDSVRERCRNEWGLFQTRFTDADKVFLEGIR-----
>PAP.aesev.CIAT22838.gnm1.ann1.Ae04g29950.1
---------------HRCIIMSVVAATLGFLAGISVPSLQLSQIGFYSG-RHSFDVPIAD
IDRFSDDLDKSLAFSESSG-TERLEFLGSMRLPKLFIPTNPLGAESLPPGVIVSESDFYL
RRLWGQPSEDLKKKPKYLVTFTVGYDQRKNIDAAIEKFSDDFAILLFHYDGRTSEWDEFE
WSKNVIHVSARKQSKWWYAKRFLHPDIVSAYEYIFIWDEDLGLEHFNGDKYIDLVKKYGL
EISQPGLEPYDGLTWEMTKRRSDKEVHMLTEEKPGWCTDPHLPPCAAFVEIMAPVFSREA
WRCVWYMIQNDLVHGWGLDFNLRRCAQPAHEKIGVVDSQWIIHKVIPSLGNQGEAHDGKD
PREAVKTRCRTEWAEFQDRLTHADKVYLKNLRRIMK-
>PAP.aesev.CIAT22838.gnm1.ann1.Ae10g19200.1
--MMHRIAHKRANDSTRVIVTAIVGIAVGFLIGISLSSAHLTKISLISSG----YAPINV
IDRFSAEVDNSPAVTDWSS---ETESTGQITTLKIYAPSNPHGAELLPPGIVVSESDLYL
RRLWGDPSEDLMKKPKYLVTFTVGYEQRHNIDAAVKKFSDDFAILLFHYDGRISEWDEFE
WSKNAIHVSARKQTKWWYAKRFLHPDIVSAYEYIFIWDEDLGVDQFDGDKFIDIVKKHGL
EISQPGLEPNSGLTWEMTKRRGDREVHKDTEEKPGWCSDPHLPPCAAFVEIMAPVFSREA
WRCVWHMIQNDLVHGWGLDFALRRCVQPAHDKIGVVDSEWIVHQVIPTLGSQGEAEDGKQ
PWDAVRTRCKNEWAEFQARLANADKAYLEGLNG----
>OUT.arath.Col0.gnm9.ann11.AT1G08040.1
MGTMHRSAPRRTNENAKLIITTIVGVVFGFFVGITLPLGSFRKISLPSGLMSSLDVAMS
DGK--------------LFSGGRSPEDIGSRKSPKIYVPTNPHGAELLPPGIIVAETDFY
LRRLWGEPSEDLKKKPKYLVTFTVGFEQRNNINAAVKKFSEDFQILLFHYDGRTTEWDQF
EWSKNAIHISAKKQTKWWYAKRFLHPDVVSAYEYIFIWDEDLGVEHFNADRYVELVKKHG
LEISQPGLEPNNGLTWEMTKRRGDRDVHKETKEKPGWCSDPHLPPCAAFVEIMAPVFSRE
AWRCVWHMIQNDLVHGWGLDFALRRCVEPAHEKIGVVDSQWIIHQVIPSLGSQGESEEGK
SPWQGVRERCRNEWTMFQNRVAEADKAYMEQHK-----
>OUT.arath.Col0.gnm9.ann11.AT2G28310.1
MGTMHRSAPRRTNENAKVIITTILGIVFGTFIGITLPSLSF-KINLPSRLISSLDVAIS
--------------------GDKSPEDFGSRKFPEIYVPTNPRGAELLPPGIVVAKTDFY
LRRLWGEPNEDLKKKPKYLVTFTVGFEQRNHINGVVKKFSEDFQILLFHYDGRTTEWDQF
EWSKSAIHISTRKQTKWWYAKRFLHPDVVSAYEYIFIWDEDLGVEHFNADKYIELVKKHG
LEISQPGLEPNNGLTWEMTKRRGDREVHKDTKEKPGWCKDPHLPPCAAFVEIMAPVFSRE
AWRCVWHMIQNDLVHGWGLDFALRRCVEPAHEKIGVVDSQWIIHKVIPSLGSQGKSENGK
APWQGVRDRCKMEWTMFQNRLADADKEYLGKMV-----
>CER.bauva.BV-YZ2020.gnm2.ann1.rna-bv19106.t1
---MHRSMPKRSKDNIKVIITAIMGIVFGFFIGISVPSLHLTKIYLPSSLGRSFDTPIAD
V-------DKYLDIDDSSGSTKNLELLGSLRLPKINAFQNPRGAESLPPGIVVSESDFYL
HRLWGEPEEDLKKKPKYLVTFTVGYDQRHNIDAAVKKFSDDFTILLFHYDGRTSEWDQFE
WSKNAIHVSARKQTKWWYAKRFLHPDIVSAYEYIFIWDEDLGVEHFDGDKFIELVKKHGL
EISQPGLEPNNGLTWEMTKRRGDKEVHKVTEEKPGWCSDPHLPPCAAFVEIMAPVFSREA
WRCVWHMIQNDLVHGWGLDFALRRCVEPAHEKIGVVDSQWIVHQVIPSLGSQGESNDGKA
PWDAVRTRCKREWARFQSRLTKADKAYFEGIKR----
>CER.cerca.ISC453364.gnm3.ann1.Cecan.5G307700.1
MSIMHRSMPKRSNDSIKVIITAIMGIVFGFFIGISVPTMHLTKIYLPSSLGRSFDIPIAD
L-------DRSLDIDRSSGSTKSLELLGSLRLPKIYAVKNPRGAESLPPGIVVSESDFYL
RRLWGEPEEDLKKKPKYLVTFTVGYNQRHNIDAAVKKFSDDFAILLFHYDGRTSEWDQFE
WSKNAIHVSGRKQTKWWYAKRFLHPDIVSAYEYIFIWDEDLGVEHFDGDKFIELVKKHGL
EISQPGLEPNNGLTWEMTKRRGDREVHKVTEEKPGWCSDPHLPPCAAFVEIMAPVFSREA
WRCVWHMIQNDLVHGWGLDFALRRCVEPAHEKIGVVDSQWIVHQLIPSLGSQGEPHDGKA
PWDAVRSRCKREWAQFQTRLSNADKAYIEGTKR----
>CAE.chafa.ISC494698.gnm1.ann1.ChfasH1.6G155700.1
-------STKRSNDNTKFFITAIMGIAFGFFLGISVPSLNITKINLPSNFGHSFDVS---
--KFSADISSSPAIIDDDKGTKNLEFLGSIKLPKIYVPTNPRGAESLPPRIIVSESDFHM
RRLWGEPSEDLQKKPKYLVTFTVGYDQRYNIDASVKKFSDDFAILLFHYDNRTSEWDEFE
WSKKAIHVSARKQTKWWYAKRFLHPDIVSAYEYIFIWDEDLGVEHFDGDKYIKLVKQHGL
EISQPGLEPNDGLTWEMTKRRGDRSVHKFTAEKPGWCSDPKLPPCAAFVEIMAPVFSREA
WRCAWHMIQNDLVHGWGLDFALRRCVEPAHEKIGVVDSQWIVHQVIPSLNNQGEAVDGRS
PRDAVRERCRNEWALFQSRLTNADKEYFRRIK-----
>PAP.lotja.MG20.gnm3.ann1.Lj3g3v1087350.3
---MHRSALKRSNDSARIIITAIMGIAFGFFIGISISSVHLTKISLLSGVGNSFDVSIP
EIDRFSADIDRTHAVMDESSGTKHLEALGSMRLPKINVPSNPRGAESLPPGIVESESDLY
LRRLWGEPSEDLKKKPKYLLTFTVGYDQRNNINAAVKKFSDDFAILLFHYDGRTSEWDQF
EWSKNAIHISARKQTKWWYAKRFLHPDIVSAYEYIFIWDEDLGVEHFNGDKYIDLVKKHG
LEISQPGLEPNNGLTWEMTKRRGDSDVHKVTEEKPGWCRDPHLPPCAAFVEIMAPVFSRE
AWRCVWHMIQNDLVHGWGLDFALRRCVEPAHEKIGVIDSQWIVHQ--------------
---------------------------------------
>PAP.medtr.A17_HM341.gnm4.ann2.Medtr2g094650.1
MGIMQRSTLKRSNDSTRIVITALMGIAFGVCIGISISSAHLSKISLLSGVKNSFDVPMSE
I-------GRSHPFIESSSGTKHIEALGSASLSKINASSNPRGAESLPPGIVVSESDLYL
RRLWGDPSEDIKKKPKYLLTFTVGYDQRHNIDAAVKKFSDDFAILLFHYDGRTSEWDQFE
WSKNAIHVSARKQTKWWYAKRFLHPDIVSAYEYILIWDEDLGVEHFNGDKYMDLVIKHGL
EISQPGIEPNNGLTWEMTKRRGDSEVHTVTNEKPGWCSDPHLPPCAAFVEIMAPAFSREA
WRCVWHMLQNDLVHGWGLDFALRRCVQPAHERIGVIDSQWIIHQVIPSLGNQGQSDDGT
DPREAVRKRCRTEWAEFQARLSNADKEHLNELKQNGK-
>PAP.medtr.A17_HM341.gnm4.ann2.Medtr4g058800.1
-----------------------MAIAFGVFIGISIPPLHLTKINLSSGFGHSFNVPIAE
IERFSADLDKSLTIDDKSS-TKRIEFLGSMKLPKMYVPTNPRGAESLPAGIVVSESDLYL
RRLWGEPSEDLKKKPKYLVTFTVGYNQRKNIDAAVKKFSDDFDILLFHYDGRTSEWDRYE
WSKKVIHISARKQTKWWYAKRFLHPDIVAAYEYIFIWDEDLGLDNFNGDEYIKLIEKHGL
EISQPGLGANSGFTWEMTKKRDDTEVHKVTDEKPGWCGSPDLPPCAAFVEIMAPVFSREA
WRCVWHMIQNDLVHGWGLDFALRRCVEPAHEKIGVVDAQWIVHQTIPSLGDQGEADDGKD
KYDAVKTRCRSEWAEFQARLTNADKMYLKG-------
>CER.phach.longxuteng.gnm1.ann1.LXT50339.t1
-----------------------MGILFGVFIGISVPSLHLTKIYSPSSFGRSFELPIDD
V-------DKYLEIDSSSGSTKNLEFLGSLRLPKIYAAKNPRGAESLPPGIVVSESDFYL
HRLWGEPEEDLKKKPKYLVTFTVGYDQRHNIDTAVKKFSDDFAILLFHYDGRTSEWDQFE
WSKNVIHVSARKQTKWWYAKRFLHPDIVSAYEYIFIWDEDLGVEHFDGDKFIEMVKKHGL
EISQPGVDPNNGLTWEMTKRKGDREVHKVTEEKSGWCSDPLLPPCAAFVEIMAPVFSREA
WRCVWHMLQNDLVHGWGLDFALRRCVEPAHEKIGVVDSQWIVHQVIPSLGNQQAERNILS
GFFQVRSRCKREWALFQSRLTYADKAYFEG-------
>PAP.phavu.G19833.gnm2.ann1.Phvul.005G134100.1
---MYRSTFKRANDSTRILVTAIMGIAFGFFIGISISSVHLRKISLLSPVGNSFDVPVA
EIDRFSAEVERSPAVIDSSSGTKNLEVLGSIKLPKIFVASNPRGAESLPPGIVVSESD
FYLRRLWGEPSEDLKKKPKYLVTFTVGLEQRHNINAAVKKFSDDFAILLFHYDGRTSEWD
QFEWSKKAIHVSARKQTKWWYAKRFLHPDIVSAYEYIFIWDEDLGVEHFNADKYIHLVKK
YGLEISQPGLEPNKGLTWEMTKRRGDKEVHMVTEEKPGWCSDPHLPPCAAFVEIMAPVFS
REAWRCVWHMIQNDLVHGWGLDFALRRCVEPAHEKIGVIDSQWIVHQVIPSLGNQGESDK
GKKPWDSVRARCKSEWAQFQVRLTNSDKAYLEGLKRNGK-
>OUT.prupe.Lovell.gnm2.ann1.Prupe.6G103700.1
-VTVHRSVGKKSNDSARLIFTTTLGAVFGFFIGVSLPAVSLTKIRFPSSIITSLDVAFT
ELR------------RPNPPPNRSLEDEGSEGVPKIYVPTNPRGAETLPPGIIVPQSDLY
LRRLWGEPSADLKTTPKYLVSFTVGINQKKNIDAAVKKFSENFAILLFHYDGRTSEWDEF
EWSKRAIHVSVKRQAKWWYAKRFLHPDIVAAYEYIFIWDEDLGVEHFDGEKYIQLVKKYG
LEISQPGLEPNNGLTWEMTKRRGDREAHKDTEEKPGWCSDPHLPPCAAFVEIMAPVFSRE
AWRCAWHLIQNDLVHGWGLDFALRRCVEPAHEKIGVVDSQWIVHQVIPSLGSQGDPEDGK
APWEGVRTRCKNEWAEFQARLLGADQAYLSQ-------
>OUT.quisa.S10.gnm1.ann1.Qs0089070.1
MGMMHRSVLKRSNDSAQLVITVIIGIAIGFFLGISVPSLYLTKINLPSSITKSFDVDITD
I--------------DNSPRGDKLEDQGSGRVPKIYVPTNPRGAESLPPGIVVSESDFYL
RRLWGEPSEDLKNKPKYLVTFTVGFDQRYNIDAAVEKFSEDFTILLFHYDGRTSEWDEFE
WSKTAIHVSVRKQTKWWYAKRFLHPDIIAAYEYIFIWDEDLGVEHFDGDKFIELVKKHGL
EISQPGLEPNNGLTWEMTKRRGGREAHKATDEKPGWCSDPHLPPCAAFVEIMAPVFSWEA
WHCVWHMIQNDLVHGWGLDFALRRCVEPAHEKIGVVDSQWIVHQVIPSLGSQGDSEGGKT
PWEGVRSRCRSEWAEFQARLRAADKAYLTGIRH----
>OUT.quisa.S10.gnm1.ann1.Qs0292160.1
MGMMHRSVPKRSNDSARIVITTIIGIVFGFFLGISVPSLYLTKINLPSSIMQSFDVAITD
I--------------DTSTRGDSLEEQGSGHVPKIYVPTNPRGAESLPPGIVVSESDFYL
RRLWGEPSEDLKNKPKYLVTFTVGLDQRYNIDKAVKKFSEDFTILLFHYDGRTSEWDEFE
WSKSAIHVSVRKQTKWWYAKRFLHPDVVAAYEYIFIWDEDLGVEHFNGDKFIELVKKHGL
EISQPGLEPNNGLTWEMTKRRGDREVHKSTEEKPGWCSDPQLPPCAAFVEIMAPVFSREA
WRCVWHMIQNDLVHGWGLDFALRRCAEPPHEKIGVVDSQWIVHQVIPSLGSQGESAGGES
PWKSVRTRCKKEWAEFQARLRDADKAFLTRMGK----
>CAE.sento.Myeongyun.gnm1.ann1.Sto12g377650
-----------------------------------MPSFNIAKFNLPSSFGHSFDEPMVE
IEKFSPDINSSTAVIETSG-AERLDFPGSIKLPTVYVPTNPRGAESLPPGIVVAESDLHM
RRLWGEPSEDLQKKPKYLVTFTVGYDQRYNIDASVKKFSDDFTILLFHYDNRTSEWDEFE
WSKKAIHVSARKQTKWWFAKRFLHPDIVSAYEYIFIWDEDLGVEHFDGDKYIELVKKHGL
EISQPGLEPNNGLTWEMTKRRGDSSVHKFTKERPGWCSDPQLPPCAAFVEIMAPVFSREA
WRCAWHMIQNDLVHGWGLDFALRRCVEPAHEKIGVVDSQWIVHQVIPSLGNQGEANDGRS
PRDAVRERCRNEWALFQSRLNNADMMFLEELK-----
>DET.singl.CAF01.gnm1.ann1.evm_model_Chr05_2281
MAIMHHSAFKRSNDSMKIMVATVMGIVFGFFIGISVTSLNLTKIYLPSSLPISLDHLMN-
---------APISSIDISSGTKTVEMLGSVRLPKMHVPTNPRGAESLPPGIVVSESDFYL
RRLWGEPSEDLKKKPKYLVTFTVGFDQRHNIDAAVKKFSDDFAILLFHYDGRTSEWDEFE
WSKNAIHVSARKQTKWWYAKRFLHPDIVSAYDYIFIWDEDLGVEHFNGDKFIELVKKHGL
EISQPGLEPNNGLTWEMTKRRGDREVHKVTEEKPGWCSDPHLPPCAAFVEIMAPVFSREA
WRCAWHMIQNDLVHGWGLDFALRRCVEPAHEKIGVVDSQWIVHQVIPSLGGQGEAHNGLE
GGDAVKKRCRSEWAEFQARITNADRDFIKGIK-----
>OUT.vitvi.PN40024.gnm2.ann1.VIT_206s0004g02700.1
-GTLHRSVLKKSHDSARLIITTIMGVVFGYFVGVSFPSASLTKINLSSSLMSSLDVATS
EH---------------KSSRSKSSETLTPGTVPKIYVPTNPRGAESLPPGIVVSESDFY
LRRLWGLPSEDLKKKPKYLVVFTVGLDQRKNIDESVKKFSEDFQILLFHYDGRTSEWDQF
EWSKTAIHVSARKQTKWWYAKRFLHPDVVAAYEYIFIWDEDLDVKHFNGEKYIELVKKHG
LEISQPGLEPNNGLTWQMTKRRGDREVHKITEEKPGWCSDPHLPPCAAFVEIMAPVFSRE
AWRCVWHMIQNDLVHGWGLDFALRRCVEPAHEKIGVVDSQWIIHKVVPSLGSQGESAGGK
PPWHGVRERCRSEWAQFQARLTSADQAYVAQLEK----
