# Supplementary material for: Legume genome structures and histories inferred from Cercis canadensis and Chamaecrista fasciculata genomes
Source: Plant J. 2026 Jun 10;126(5):e70981. doi: 10.1111/tpj.70981 (PMC13252982; doi:10.1111/tpj.70981)
Supplement: Supplementary file 4 — Data S4. Manuscript supplement; Compressed directory of aligned sequences from 2212 low‐copy gene families, for calculation of a consensus species tree. [file TPJ-126-0-s010.gz › S4_consen_species_tree/40_aln_fas_cln1/Legume.fam3.04174]

>CAE.acacr.Acra3RX.gnm1.ann1.g1042.t1
MNGSEID-RTGVGSVKAAISFYGDKIAD---NNSKKTYGDFSAKSSPKGREPQNARRNVD
QKKERRW-------AVESEQANAKNRAEGPSSKIGESSSKAK----------------VL
VVRENESYDYEQVMRELQFVKQELEKLKLDVAPVIKEKLQADEQIKASRLKILSGLRAAE
ELRKELEDINEEHVLAELARMEALKELRDVETQREKEETQFLSKMETTMKKMKQAADEIE
KSKELEMKLAVTMSDVEMLQNELNSVREL--------------------DESGGSCLLQN
ITEELEAAKKELASIKEEGFQFMASIDIIRNELNHVTAELAQVKKEEEKVESKVQNLNSK
LLRAKSKLETVSNAEEKAKSIAMSLSVSLKELEEEAEAARKEKE--TQENRTTKEEIKSI
ELEIDMTEEKLEAAMQELEVIKALESEALEKLRNLTENTMRERALAAKHSSSITISKFEY
DYLTNHAAVAEEIVDKKVEAAQAWIKALKASEHEISVRTKIALREIKETKKEVEMEVNA
KEKNISKRSSRDGVENPARKREKSSSHNLQKSTSRKSIKSNGTMVPAKQAKFQKSA
SPAGRHVSPFTMRKNKKVITHLASFFKGKRNRRNSY-
>PAP.aesev.CIAT22838.gnm1.ann1.Ae05g31470.1
-----------------------------------------LQKPSSRVRELKKARKDID
LYKERRSAAESAKSEAEHELSNARKEVEDLCSMIEESRNKAKEHMKDLTSLENLGKVR--
RGDDDDSLEYSQVMRELEDVKWKLFRLKLEVDDVLGEKLEAEEEIEASRLIMVSCSRIEE
FLRKQIEEVNEEQVLVELARIDALNEVRVIEAQRENEANEFLFELARIRKRLNEAVQVID
KSKELEMKLAMTMSDVDVLQHELKLVKEMEKMVQRHESMGRTGGSFGEWEKSRDSLVLET
IREEIESVKKDLALIRKEGFRFMATMDVIRNELKHVNAEIVSLKKEESKSGSKVEKLNSK
ILRAKSKLENLVGAEEKATRIVLDLLHTLDKLNSEIEAANKVKELANQAVESYKEEIKNA
EFEKDMVGERLQSVMKELEEIKLSESLALEELKTATENT--KRGLATHNGSMITISRFEY
EYLTNHAAEANEIADKKVDAARAWIEAFKASEKEIVMRTKMAESEIKETK----------
-----RVIITEGLENWPRKYERNESRNMQRSISQKSIKSNGSLTPSKGSKFQKSASPA-
SRVSPFIIKKKKKVLPNLTKFFKGKKKKDNR--
>PAP.aesev.CIAT22838.gnm1.ann1.Ae06g34410.1
MDGIKIGNRRGVGSVKAAVNLFDDRVDGTDSPQLKKNQMEILVKPSSRTRELHKARNDI
GRYKESKWTAESVKAEAESELSTAKKTVKHLSSMIEESSNKVKVEMRGIETLEKRRKSQ
TLFSRKNETYENSLVVKELEHVKRDLFKLKLDVASALEEKSRAEKVIEASRSKMLYCSK
TAEILTKEIEEANEEQVLAELARIEALKELADIESQKEKEANDYAVRLETVRRKLKDAMD
EIDESKELEKKLAVTMSDVDFLQNELNSVKEMAKRAQRDPSVEKLEGSFRKEEESGDTTM
SHNVKEELEAAKNKLALTREECFQFMASMDVIRNELKHVTSESARLRKEEGKVESTLLNI
NSKLLRAKSKLEAVSAAEEKTKSIVISLSHTFDNLKAERDAAKKDKETISQEITITKDEI
EKIESEVDMAEERLRGAMEELEVAKTSEALALEQLRTLAETTMTERALAAEHSSMITISR
FEYEYLTNHAAAAEEIAAKKVEAAQAWIEAFKASENEIVMKTRIAERELRET----EKEI
YTKEKFLARKVSCEEFEYWPRKRERKSSKNFQRAMSRKSIKSNGSITPARRAKFQKSASP
AARLVSPFPIKKRKKVIANFAKFFRGKKNSM----
>OUT.arath.Col0.gnm9.ann11.AT1G66840.2
-----------TVSVKATINKYGQKAT--------RS-----VIKSSVAEDLHKSGRELG
IYRESRRVAESAKAKAEVELCKAKKIVKELTLRIEESNRRLKSRRIDIEAVMN--ES---
--RIDGNGGYVRIMRELEDMKQELSKLKLDVVYVSREKVVAEKEVMELESRMEENLKLLE
SLKLEVDVANEEHVLVEVAKIEALKECKEVEEQREKERKEVSESLHKRKKRIREMIREIE
RSKNFENELAETLLDIEMLETQLKLVKEMERKVQRNESMSRSKRAFERGKDNLS--VLK
EVTEATEAKKAELASINAELFCLVNTMDTLRKEFDHAKKETAWLDKMIQKDDVMLERLNT
KLLIAKDQLEAVSKAEERISYLADNLTTSFEKLKSDREAAKKEELKLREEARIINNEIQK
TETGFDGKEKELLSKLDELEKAKHAESLALEKLETMVEKTMETREMESRRNSTITISRFE
YEYLSGKACHAEETAEKKVEAAMAWVEALKASTKAIMIKTESLKRVSGKTMLEEERESFR
MQRLSIKRLVQDEIQKFKGNSEDNGLINSPK-PVRKSVRLSGKFAPVQGGKSRRYSSGN
-RATPTFFVIKKKKKVPNMVKFFSRKRRNSSL--
>OUT.arath.Col0.gnm9.ann11.AT5G38150.1
----------------RAMENSDMK---RNSSTLLDLPV---VKSSLVVEAIHMSRKKLG
WYNESRRDSETVKARVEAGLSEVKKSVEELALLIKRSNRSAGFQEKDMEVLK--MEE---
--------KYAEVMRVLEVVKEEVSRVKLDVSSVLIERVAAEEKVEELRFKTEGGLRLLE
SLKKEIEVANEEHLMVALGKIEALKGYKEIERQREGKAIKVLDLLVERNKRIKNMLEEAE
RSKDIEIELFETSTDVEMLETQLKLFKKMERRVQGRDSMSRSNRSFGRGKYSLS--VL
KEVTEG---KKEELASVKVEIFRVMTVMDALRNEIIRARDETACLGKILREDDVKIEKLN
SKILIEKSKLEVVSIAEERISSLAENFVGSLEKIKKSRNAAKKEEFLFKEEKTVTKAETQ
KTKLDIDKKESELNSKLDELEKVKHTEALVLEKLESLVEDMMESREMESEHCSTITISRF
EYEYLSKHASQAEETAEKKVAAAAAWVEALKASTKSFLMKTETLMRESEMTKAEEEREVF
RMERLSTKRLVEGEIQKIKRNSEA--EGY-------ISPKPVGKFTPVKPRRYSSV
GTPT-----FFVIK-KKKKVPRLAKFFSRR--------
>CER.bauva.BV-YZ2020.gnm2.ann1.rna-bv06462.t2
--ESELNSRRRVGSVKAAVNLYGDRIADVVSPSLKKTQMDFSVPKPSRARELHKAQSE
IGRYKERRWVAESAKSQAESELSSAKKTAKELSSMIEKSSFNAKTQMRDMEAINKSGKYQ
RLIIKKNENYDYAHVMKELEFVKQELSKLKLDVAAILEEKRRAEKEIEASTSKMLSCA
GTAEVLRKEIEEAEEEQVLVELARIEALKELRDVEAKREEEAVEFSFELESTREKLKEAI
EEIETSKELEMKLALTMSDIDLLQNELNLVKEMETRVQRNESMKHVE----EGQEAEASH
TLQSVTEELEAAKKELALVREEGFQFMASMDVIRNELKHVTAETNRLKKEESKVESTIGH
LNSKLLRAKSKLEAVSAAEEKAKSIATNLSHTLNKLKADTEAAKKDKDTIGEEIATIKAE
TQKTEFEIDMSEERLQDTLQELEAAKTSEALALEKLKTLTENTMKDRALSMQHSSKITIS
KFEYEYLTNHAAVAKEIADKKVAAAQAWIEAIKASEKEILIKTKIAQREIQETRMEQAVE
AYTKEKLLQNRVNGEELEHWPRKRERKSLVKLQRTVSRKSMKSNGVLTPAGRVKFQKS
ASPAARNVSPFPIKKKKKVILSLAKIFKGKLNKNET--
>CER.cerca.ISC453364.gnm3.ann1.Cecan.1G071500.1
--ESELNNRRRVGSVKSGINLYGDRIADIGSPSLNKTQMDFPQKTSSRARELHKARS
DIGRYKERRWAAESAKSQAESELSSGKKKVKELSSMIEESSFKAKAQMRDMEALKKSGKR
QRLVARRNENYDYAHVMRELEFVKQELCNLKLDVAAVLEEKRYAEKEIEESSSKILSC
SRTAEVLRKEIEEADEEQVLVELARIEALKESGDIEAQREKEALEFSSELESTRKKLKEV
IEEIDKSKELEMKLAVTMSDVDVLQNELNLVKEMEKRVQRNEIVKYAEG----GQELGAS
PMLQTVTEELVAAKKELAVIREEGYQFMASMDVIRNELKHVTAETNRLKKEEAKVESTIG
NLNSKLLRRKSKLEAVSAAEEKAKSIATNLSHTLDKLKADTEAAKKDKEVTSEEITTVKA
ETQRTEFEIDMIEERLQDTMQELEAIKTSEALALEKLKTLTENTMKDRALAVQHSSKITI
SKFEYEYLTNHAAVAKEIADKKVAAAQAWIKALNASEKEILIKTKIAERE----RVEQEG
EVYAKKKLLPNRVSGEELESWPRKRERNSSKNLQRTVSRKSIKSNGGFTPAGRVKFQK
SASPAARNVSPFTIKKKKKVIPNLAKIFKGKGNKNKT--
>CAE.chafa.ISC494698.gnm1.ann1.ChfasH1.4G112800.1
MNGSGIDNRRRVGSVKEAVSFFGERIADSDGPSLKKTKM----KLSSRGKEAQKAH---
--DKESRK-------DEESELSNANKLVKDLSLNINKKASS-------------------
-IVRKNESHEYALVMRELEFVKQELHKLKLDVASVFEAKSRAEEEIKASKSKILSGSRTI
EELKKEIEETNEDHVLAELARIEALKELSDISAQKEKEENDFLSKIEISRKKIKEAMEEI
DRSKELEMKLAVTMSDVDLLQNELNSVREMD------E--------------SWDDSLLH
KITQELEKAKKELASIKQEGFEFMAAIDVIRNELNHVTSETSRLKKEGTKADSKLQSLNS
KLLRAKSKLESVSNAEAKAKSICVSLSHSLDELKEETETATREKEVITQEVITSKQEIKE
TELNIDMTEEKLQSAMQELELIKLSESEALEKLKSLTENAMRERAIAAKHSSLITISKFE
YEYLTNHAAVAEEIADRKVEAAQAWIEALNASEKEILVRTKIVLREIKDTKFEEEIDQI
TTKKLVSKRVSSEELANFPRKRERISRNHLQRAGSRKSVRSNSSI-----AKFQKSASP
AAKHVSPFTIKRRMKVIPNFGSLFKGKNTRNSY--
>PAP.lotja.MG20.gnm3.ann1.Lj1g3v3268820.1
MDGKELGSRRRVGSVKDAINFYDDRVADTDNPSLKKTQMDFSVKPSSRTRELHIARRD
IGRFKESRGTAESTKAQAESELSNAKKTVRQLSSLIAESSYKTKTQMKDIEKLEKWGKSQ
--QGERNENYEYARVMRELEYLKMELFKLKLDVASVLEDKSKAEKEIEASSSKMISCART
AEALTKEIEEANEEQVLAELARIEALKELEDIKSQREKEANEFSSKLESIRKKFKEAIDE
VKESNELEMNLAETMSDVDLLQNELNSLKEIEKRVQGDESMKQLVTSFKKEDEYEDSTVL
---LEELEAAKKELALIKEEGFQFMASMDVIRNELKHVTAETSSLKKKENKADSTLQNLN
SKFLRAKSKLEAVSAADDKARTIVISLSHALENLKTEISEAKKEKELISQEIITTKEEIQ
RTEFEIDMNEERLQGAMQELEAAKTSEALALEKLKTLTESTMRERALSAKHSSLITISKF
EYEYLTNHAAAAEEIADKKVAASQAWIEALKASEKEIVMETKMAQRELKEAMLEDEREA
YTKQKVVSRGVSNEELCNWPKKREKSSSKNFQGASSRKSFKSNGSLTPAKRAKLY--A
SPA-RHVSPFTLKKRKKVMPNLAKLFSAKKNTR----
>PAP.medtr.A17_HM341.gnm4.ann2.Medtr7g082660.1
MDDTKVG-MRRVRSVKDVISLYDDRNHRADSSSLKKTQIDFSANPTSRTRELHQA
RRDIGRYKESRWTAESAKSQAESELSNAKKTMKNLSSMIEESSYKAKAKMKDIETLEKKG
KGQVMVVRRNENYEYAQVMRELEYLKKELFKLKLDVASVLQEKSRAEKEIEASSSKMI
DCSKKEEVLRKEIEEANEEQVLAELARIEALKELEDIRVQREREANEFSFKLENTRKTLK
EATEEIDISKELEMKLAMTVSDVDLLQIQLSLVKEMEKRVQGDESVKLLEGSLRKGDESG
DSTELQTVKEELEAATKELALIRDEGFQFMASMDVIRNELKHVTKEIARLKKN----DSS
VQNLNSKVLRTKSKLEAASAAEEKARSLVVSLSHSLETLKKETDEAKTEKELISQDIITT
KLEIEKTEFEIDTSEEKLQGVMKELEEAKTTEALALEKLKTLSETTMKERALTAKHSSSI
TISKFEYEYLTNHAAAAEELADKKVAAAEAWIEALKASEKEILMETKIVQRELKENILKE
EREVYIKEKMAARRVSSEEFDR-TRKREKGSS---QRAISRKSIKSNGSMTPAKRIKFQK
SASPATRHISPFTLKKRKKVIPNLAKLFSSKKNTM----
>CER.phach.longxuteng.gnm1.ann1.LXT00862.t1
--ESKLNNRRRVGSVKAAINSYGGRIADIENPPPKKTQMDF
SPQKPSRARELHKARSEIGRYKE
RRWAAESAKSQAESELSGAKKTVKELFSMIEKSSVNAKAQMRDTEALNKSGKYQRLVV
KKKENYDYAHVMRELEFVKQELCKLKLDVAAIFEEKRRAEKEIEASTSKMLSSARTAEVL
KKEIEEAEEEQVLVELARIEALKELRDVEAKREKEALEFSFELESTREKLKEAIEEIETS
KELETKLALTISDIDLLQNELNSVKEMEKRVQRNESMKHEG----EGQEAETSPTLQTVT
EELKAAKKELALIREEGFQFMISMDVIRDELKHVTAETNHLKKEEAKVESKIGNLNSKLL
RAKSKLEAVSAAEEKAKSIATNLSHTLDKLKADTEAAKKDKEIISEEIATIKTETQRTEF
EIDMTEERLQDTLQELEAIKTSEALALEKLKTLTEDTMNDRAVAVQHSSEITISKFEYEY
LINHAAVAKEIADKKVAAAQAWIEALKASEKEILIKTKIAQREIKETRMEQEVEVYAKEK
LLPNRVSGED---WPRKRERKSSKNLQRSVSRKSMKSNGVLTPAGRVKFQKSASPAAR
NVSPFTINKKKKVILSLAKIFKGKGNKNG---
>PAP.phavu.G19833.gnm2.ann1.Phvul.004G002200.1
---------SKPGLVKAAVNMYGNGIADVNGPLLREEFS---TKSSSKAKELHRARRDIA
MYKESKQAAESAKDKAETELSNAKRTVKDLFSMIGESSYRAKAQMREMASLKKYRKPS--
--KNNSDNEHSRVMRELEHAKRELFQLKLEVASVWEEKLRAEKEIEASRSNVVACSRVAE
KLMMEIEAANEEQVVVELARMDALKELRDIEA------------LENARNKLKEGIKEIE
ESKELEKKLATTMSEIDILQNELKLVNK---RVERGESMEHTK---------GDIGVLET
IKKEIEAAKKELALIRDQGFSFMASMDVTRNELKQVNAEAFHSKNRESKMGTKVRNLSYK
VLRAKSKLEAVTAAEEKAKSVVNNLSQTLDELRSETEAAKKEKELIKEEVTGTEEEIKRA
LWEIKESEEKLEGAMQELGRVKSSEVLALEKLKIMSENAMRERSLT-KGRSLIVISKFEY
EYLCKHAAEAKEVADKKVEAAKAWVEAAKANEKEMVMKRRIAERKL---------EVYGK
EKMVPKRVNSEEIENWSKKREKYPSRKS-------NNKFEGSTTPSRVYRFQKGASPGP
RPLSPFIVKKKKKVIQNWTKIFRGKKEK-----
>PAP.phavu.G19833.gnm2.ann1.Phvul.008G008400.1
MDGAELG-SRSVGSVKATVNFFDDK------------------KPSSRTRELHRARWDIG
RYKESKWTAESAKAHAESELSNAKKTVKHLSSMIEESSCNAKTQMRDVERLEKRGKDQ
MVVAKRSENHECAQVMRELEYLKKELFKLKLDVASVLEEKSRAEKEIEASNSKMLSCLT
TAEELRKEIEEANEEQVLAELARIEALKELADIEARREHEADDFSMKLESARKKLKDAIE
EIDESKELEVKLAITISDVDLLQNELKSAKKMEKRVQGDESEKQLE-------EREDSIV
LETITEELEAARKELALVKEEGFQFMASMDVIRNELKHVTAETDRLRKKEGKVDSTVEIL
NSKILRAKSKLEAVSAAEEKARSIVTTLSHSLEKLKTETEEAKKENEHISQEVTATKEEI
QKVEFEIDMTEEKLQGVMQELEVAKASESLALEKLKTLSEITMRERALAAQHSSLITISK
FEYEYLKNHAASAEEIADKKVAAAEAWIEALKASEKEIVMETKIAQRELKETKLEQELKV
YTKEILLSRRVSSEEFENWPRKREKSSSKNFPRAMSRKSIKLNGTITPARGAKFQKNASP
AVRLISPFTMRKRKKVIPNLTKLFRGKRNTRDT--
>OUT.prupe.Lovell.gnm2.ann1.Prupe.3G148500.1
MSRGEFDRRRRIGSFRKANNLYEDRILE-ASPSLKKAEIDFSEKSSSIARELHMARRDM
GRFKEYRTDTDLVKAQAESELYEVYRRAKDLSSVIEESNSNAKSHTREIEVLKKSRRRG
VLALGEVENQQYADVMRELELVRQELSMLKLDVASVLEEKSQAEKQTEAANTKML
LYTSSVEAIRKEIEDANEEQVLTELARIEASREFADIEAEREKEANQFSFAVEETRKKMK
DVIEEIDSSKELETKLSVTMSDVVVLQNELKLVKEMDKRIQRIDSLSRSEPSFRRGEDLE
GSPLLHSVTEELEVAKKELAAVKVEGFQFMASMDIIRSELKHLTDETARLRKTEEKSDLT
VKSLNSKLLRAKAKLEAVSASEEKAKSMASNLSLTLEKLKTEAEAARKEKELACEEAATI
KSEILKMESEIDSTEEKLQAAMEELETVKSSEAVTLENLKGLIEDTIRARAFESQSSSSI
TISKFEYDYLTGRAAGAEEIADKKVAAAQAWIEALKASEKEILIKIDLSLRDLKEMRVQE
EQVTYRAERQLSRKMVEGELQNLGQKRERNAVENRQQAQPRKSMKSNGNLTPSRRAKY
RKSASPGARN--TFPIQKKKRVMPNLAKIFSGKKIAK----
>OUT.quisa.S10.gnm1.ann1.Qs0072000.1
MDEHEFDTRKRIGTVKAAIDLSSEKNVD-GTTWQKRSQMNFSEKSSSSARELHIARRDKS
RYKESRMAAESAKVQAESELSNAKKKVKELFSLIEESNSKVKATMRDTEKLKKQGRQEA
VADRRKENCQYAEVMRELQLVKQELQKLKQDVASVLKEKSRAEREIQESSSKILSLLRSG
EVSKKEIEEVNEELVLVELASVEALQEFGDIEARREREANQFSTEMENNRKKLKDIIEEI
DNSKELEARLAGTMSDVNVLQNELILAREMDRRVQRSESLKHLERSFRKTEESETLLSLQ
TITEELGIAKKDLASIKVGGFQFMASMDIIRNELKHITNETIRLQKSEEKTELTVQKLNS
KLLRANSKLETLSAAESRTKSILANLSKTLGQLKTE--AAKNEKELITEEGTAVKAEIRK
TESEMDLTEERLRASMQELEAVKLSETLALDKLKSLIENTMRRSASEARHSSMITIKKFE
YEYLTAHAAGAEEVTDKKVAAAQAWVEALKASEKEILMKTEMAQREIKEMRIEEEMEAYT
TEKISAKKVATAELENQREKSERNAENNS
ERGLSRKSTKATGNLTPARQAKFRKSTSPGAQYLNSITIKKKKKVMPNLANFFSGKKTDI
----
>OUT.quisa.S10.gnm1.ann1.Qs0277810.1
MDEHD-DSRRTVGTVKAASNLFGDSNGD-ISPWPKKSQMNNSEKSSSRTTELHITRRDVG
RYRETRKAAESAKVEAESELSNAKKKVKE-------------------------------
-----NDDQYAEVMRELVLVKQELQKLKLDVASVLKEKSRAEKEIQESRSNILSRSKSAE
AIKKEIEEANEEQVLVELARIEALKEFGDIEAEREKEASQFSTKMENNKKKLKDIIYEID
NSKELEAKLAMTLCDVDVLQNELNLFKEMDRRVRRSGSMKHLEGSFRKEEESETLPSLQT
ITEELETAKKELASIREEGFQFMGSMDIVRNELNHVISETAQMQKTEEKTELTIQNLNSK
LLRASSKLETVSAAEDKAKSIVTNLSK-----------------------------FKKT
ESEIDIIVKRLQASMQELEAVKSSEALALDKLKSLIEDTIRRRASAARHSSMITISKFEY
EYLTKHAAGAEEVADKKVAAAQAWVEALKASEKEILMKTEMTHREIRKLRVEEEMEFYTR
EKLSAKKLVTGELENRRGKREKNAEANLERASSRKTVQGNGNSTPSRRAKFRKTASP
GAKHLNSFTLKKRKKVMPNLAKFFSGKKPDT----
>CAE.sento.Myeongyun.gnm1.ann1.Sto10g322700
MNGSEIDRRRRVGSVKEAVNFYGERIADRNPNSLKKTQMDS
KAKPSSRGKELQKTKRHNNQSKERIWNSES------FEHSNAKKTVKDLSSKIEESRSKT
R----------------ELVLRKNQNYEYARVMRELEFVKKELHKLKLDVASVLKAKSRA
EEEEKAARSKILSGSRTVEQLKKEIEEANDDQVLAELARIEALKELGEISVQRQNEENEF
SSKMEVTRKKMKEATEELDESKDLEMKLAATMSDVDMLQNELNLVREM------D-----
--------DEPKDMSFLQNVTEELDAAKKELASIKEEGFQFMASIDVIRNELNHVTSETA
RLTKEEAKVESKVQNLSSKLLRAKSKLESVSKAEEKAKSIVNSLSLSLEELEAETEAARK
EKDTITQEVTTTKEEIKKTELEIDMTEEKLQSAMQELEVIKSSESEALEKLKILSENAMR
ERALAAKHSPLITISKFEYEYLTNHAAVAEEIADRKVQAARGWIEALRASEKEILVRTKI
AEREIKEKRIEEEDQVTEKRKMVSKRYSREGLENLSRKREKSSGNYVHRTGSRKSMK
SNGTMVATKQAKFQKSASPAGRQVSPFTIKKKKKVIPSLASFFKGKRNTRNSY-
>DET.singl.CAF01.gnm1.ann1.evm_model_Chr04_3058
MDDSN--SKGRVGSVKAAINLYGDRIADGNSPSVKKTHLDFSVKPYSTARELRRARTDIG
RYKESRWAAESAKARAESELSNAKKTVKDLSCKIEKSNLKAKTQMNHMERLKKLGKRG
DLVVKRNENTDYAQVLRELEYVKQELSKLKLDVASILEEKLQAEKELKASSSKILSRSRD
IEVLRKEIDEANEEQLLVELAEIEALKELEDVEAQREKEAIQFSSKMESTKKKLKEATEE
IDKSKELETKLAVTMSDIDVLQNELNLVKEMERRVQRNESMKCLEGSSGTKEESEGSPML
LNVTEELEAAKKELASIKEEGFQFMASMDVIRNELRHLTDETVRQKKEEAKVNSKVQNIN
SKILRAKSKLEAVSAAEEKATSIVTNLSFTLDKLKAEGEDAKKEREYINQEIMTIKADIE
KTDFEIDTTEEKLQGAMQELEEIKSSEASALEKLKVLAENTMRNRTLEAKHTSFITISKF
EYEYLTSHAAAAKEIADKKVAAAQAWIEALKVSEKEILMKTKIAQREMKETRLKEEVEGY
TKEKLLSTKVRKEEFENLPRKRERKLSKNLQRATSRKSLKSIDGLTPAVRAKLQKSASPA
GWHVSPFSVKRRKKF-------------------
>OUT.vitvi.PN40024.gnm2.ann1.VIT_214s0006g02510.3
MERGENNSRRRIGSFKADINMYGERNLE-GSAALRKPHLEILEKPSSIARELLLARRDIG
RFSESRRAADSMKIEAESELFNAKKTVRTLSSLINES--KAKAKMQDLEDIKKPEKRE
ASDVGKAENYQYAEVMKEVELMKQELSKLKLDMASVLEEKSRAEKEIEAASSKIWSYGS
SANSLKKEIEEANEDQVLVELARIEAVKELVAIEAQREKEANEFSSAMEKTRKKMSDIIQ
EIEQSKDLETKLSVTTSDIDVLQNELKLAKKIDKSVQNNDSLKHTKGSFRRQEGSETSAL
LQSVTEELKAAKKELASIKEEGFDFMSSMDVIREELKHVTEETARLKKTEEKSDLTVKNL
NLKLLRAQSKLEATSKAEENARSIASNLTLTLEQLKTDAEAVKKERELISEETATINAEI
QKTDSEIDLNEERLQSAMQELEAVKSSEAIALEKLQTVTEITMRARASASQQNSSIFISK
FEYEYLTGHAVGAEEVADKMVAAAQAWIEALKASEKEILMQTEVAQREIRELRMEEEKQV
LRMERLSATKAVEGEIQNSRLKRQRTENMQLQLALPKKSIKDKGNLTPARRAKL
RKSDSPAIRHFSSVNLKKRKKVMPSLAKFFRSKRKEN----
