# Supplementary material for: Legume genome structures and histories inferred from Cercis canadensis and Chamaecrista fasciculata genomes
Source: Plant J. 2026 Jun 10;126(5):e70981. doi: 10.1111/tpj.70981 (PMC13252982; doi:10.1111/tpj.70981)
Supplement: Supplementary file 4 — Data S4. Manuscript supplement; Compressed directory of aligned sequences from 2212 low‐copy gene families, for calculation of a consensus species tree. [file TPJ-126-0-s010.gz › S4_consen_species_tree/40_aln_fas_cln1/Legume.fam3.04225]

>CAE.acacr.Acra3RX.gnm1.ann1.g13989.t1
------SSFFFIFSAFLLCASLGAEARHDP-CSISSLIHKKVFKTFFLHKDDSACP
AKDFYTYKSFIHAAKSFPAFGTTGNITTRKREIAAFLAQISHETTGGWATAPDGPYAWGL
CYKEELKPQSNYCDSNNTQWPCYPGKSYYGRGPIQLSWNFNYGPAGEALGFDGLRNPEIV
ANNSAIAFKTALWFWMTERKAIPSPHNVMVGKYVPTQADIAANRTAGYGLVTNIINGGLE
CGIPNDPRVNDRIGFFQRYAKLLYVDTGPNLDCAHQKSF
>PAP.aesev.CIAT22838.gnm1.ann1.Ae06g07020.1
----LIYTLFFWSSALVLSPSGAAEASDSQTVPISSLIRKKLFDAMFLHKDDNACPAK
KFYPYKAFIRAAKTFPEFGNRGSLGTRKREIAAFLAQISHETTGGWATAPDGPYAWGLCF
KEERNPPINYCDSTNKEWPCFPGKSYNGRGPIQLSWNFNYGPAGKALGFDGLRNPEIVAN
NSVVAFRSALWFWMTEGNGIPSCHNVMVGNYVPTQADVAANRTVGYGLVTNIINGALEC
GIPDDPRVNDRIGFFKRYAKLFNVDTGPNLDCANQKPF
>OUT.arath.Col0.gnm9.ann11.AT1G02360.3
-----HSFLLLCF-FL-SISYLLSSAQ-TEATSIERLVPRDLYNKIFIHKDNTACPANGF
YTYESFVQATRRFPRFGSVGSPVTQRLEVAAFLAQISHETTGGWATAPDGPYAWGLCFKE
EVSPQSTYCDSSDTQWPCFPNKTYQGRGPIQLSWNYNYGPAGRALGFDGLRNPETVSNNS
VIAFQTALWFWMTPQSPKPSCHDVMIGKYRPTAADLAANRTGGFGLTTNIINGGLECGIP
GDGRVNDRIGFFQRYTGLFKVATGPNLDCENQRPY
>OUT.arath.Col0.gnm9.ann11.AT4G01700.1
-----LCLLLFIFSI--SSSLHETEARKHNPAPIMSLVPRTLYDQIFIHKDNNACPA
KGFYPYEAFVEATRSFPKFGSVGNFWTRRREVAAFLAQISHETTGGWATAPDGPYAWGLC
FKEEVSPQSNYCDASNKDWPCVSGKSYKGRGPIQLSWNYNYGQAGRALGFDGLQNPELVA
NNSVLAFKTALWFWMTEQTPKPSCHNVMVNRYRPTKADRAANRTVGYGLVTNIINGGLEC
GIPGDGRVTDRVGYFQRYAQLFKVTTGPNLDCENQRPF
>CER.bauva.BV-YZ2020.gnm2.ann1.rna-bv34900.t1
----TLQLFLSSFLFCLYFASLGGEARVSYRSSISSLISKKLYDSIFLHKDDNACPAKD
FYTYESFIEASKHFPGFGTTGCLSTRKREIAAFLGQISHETTGGWATAPDGPYAWGLCFK
EEINPQIDYCDPTIKEWPCYPGKSYKGRGPIQLSWNYNYGPAGKALGFDGLRNPDIVANN
SVIAFKTALWFWMTEQLPKPSCHDVMVGKYVATEADKAANRTAGYGLLTNIINGGLECGI
PNDARVNDRIGFFQRYAKLFNVDTGPNLDCAYQKPF
>CER.cerca.ISC453364.gnm3.ann1.Cecan.1G468500.1
----TLHLFLSSFLFFLYFASLGGEARVSHRSRISSLISEKLYDSIFLHKDDNACPAKD
FYIYESFIEASKHFPQFGSTGCSSTRKREIAAFLAQISHETTGGWATAPDGPYAWGLCFK
EEINPQNDYCDSTNKEWPCYPGKSYKGRGPIQLSWNFNYGPAGKALGFDGLRNPEIVANN
SLIAFKTALWFWMTEQLPKPSCHNVMVGKYVATEADIAANRSAGYGLVTNIINGGLECGI
PNDARVNDRIGFFRRYAKVFNVDTGPNLDCAYQKSF
>CAE.chafa.ISC494698.gnm1.ann1.ChfasH1.8G294100.1
----MASFFFLLVLCIIFSSSLICEARHPPFIPIPSLIPKDLFNTIFLHKDDTACPAKD
FYTYESFILAARCFPAFGSTGNVTTRKREIAAFLAQISHETGGGWATAPDGPYAWGLCFK
EEISPQSNYCDSSNTQWPCFPGKSYYGRGPIQLSWNYNYGPAGKALGFDGLKNPEIVSNN
SVIAFKTALWYWMTERKPEPSCHNVMVGKYVPTQGDIAANRTAGYGLVTNIINGGLECGI
PGDSRVNDRIGYFQRYAKLFNVDTGPNLDCAYQKPF
>PAP.lotja.MG20.gnm3.ann1.Lj0g3v0276689.1
----SFSSFIFCFTILLHSSSFGAEARYSPITPISSLISKSLFDSIFLHKDDSACPAKNF
YTYESFIQASKCFPAFGATGSLTTRKREIAAFLAQISHETTGGWATAPDGPYAWGLCFKE
EVSPQSDYCDSTNKEWPCYPGKSYKGRGPIQLSWNFNYGPAGKALGFDGLRNPEIVTNSS
LVAFRTSLWFWMTERKPKPSCHNVMIGKYVPTQADIAANRTAGFGLVTNIINGGLECGLS
DDGRVNDRIGYFERYAGLFNVDTGPNLDCAYQKSF
>PAP.lotja.MG20.gnm3.ann1.Lj1g3v4830170.1
----FLSTLIFCFIALSYSASLGAEEWGSPIRPISSLIRKKLFHSIFLHKDDSACPAKN
FYSYKSFIHASKHFPKFGTTGSLATRKREIAAFLAQISHETTGGWATAPDGPYAWGLCFK
EEINPQSNYCDASNKEWPCYPGKSYKGRGPIQLSWNFNYGPAGKALGFDGLRNPEIVSNN
SVIAFKTALWFWMTERKPIPSCHNVMVGKYVPTEGDIAANRTEGYGLVTNIINGGLECGI
PGDARVDDRIGFFKRYAKLFNVDTGPNLDCAYQKSF
>PAP.medtr.A17_HM341.gnm4.ann2.Medtr7g110780.1
MTFSFLTPLLFCFIALSSSASLGVESFGYPIIPISSLISKNLYDTIFLHKDDTACPAK
NFYPYQSFIEASKYFPQFGTTGCLATRKREIAAFLAQISHETTGGWATAPDGPFSWGLCF
KEEISPQSNYCDSTDKDWPCFEGKTYKGRGPIQLSWNYNYGPAGKALGFDGLRNPEIVSN
NSVIAFKTALWFWMTERKPIPSCHNVMVGKYLATKADIAANRTAGFGLVTNIVNGGLECG
IPNDARVNDRIGFFQRYTKLFNVDTGPNLDCGYQKSF
>CER.phach.longxuteng.gnm1.ann1.LXT03819.t1
-------QLLFSSLFCFFFASLGGEARASYSSPISSLISKKLYDSIFLHKDDNACPAK
DFYTYESFIEASKRFPKFGSTGCLSTRKREIAAFLAQISHETTGGWPTAPDGPYAWGLCF
KEEINPQIDYCDPTVKEWPCYPGKSYKGRGPIQLSWNYNYGPAGKALGFNGLRNPDIVAN
NSLIAFKTALWFWMTEQLPKPSCHNVMVGKYVETEADKAANRSAGYGLVTNIINGGLECG
IPNDARVNDRIGFFQRYAKLFNVDTGPNLDCAYQKSF
>PAP.phavu.G19833.gnm2.ann1.Phvul.001G218600.1
----FFSTLLCFSFALLFSAPLGAEAWSKPHTPISSLITKTLFDSFFLHKDDTACPAKDF
YTYDSFIRASKSFPAFGTTGCLATRKREIAAFLAQISHETTGGWATAPDGPFAWGLCFKE
EISPQTNYCDSTNTQWPCFPGKSYKGRGPIQLSWNYNYGPAGKALGFDGLGNPEIVANNS
VIAFKTGLWFWMTEQKPKPSCHDVMVGKYVATEGDIAANRTSGYGLVTNIINGGLECGIP
GDARVNDRIGFFQRYTKLLNVDTGPNLDCAYQKPF
>PAP.phavu.G19833.gnm2.ann1.Phvul.007G208900.1
--LSFSSMGVFLST-FLFCFSLGAEARTS---PVSSVVSEELFNSIFLHKDNAACPAKNF
YTYDSFIMASRSFRRFGSCGSLTTRKREVAAFLAQISHETTGGWATAPDGPYAWGLCFKE
EVSPQSDYCDSTNQQWPCFPGKTYKGRGPIQLSWNYNYGAAGKALGFDGLRNPDIVSNNS
LIAFKTALWFWMTEQKPKPSCHNVMIGKYVAREADLAANRSAGYGLVTNIINGGLECGIP
DDARVNNRIEYFKRYATLFNVDTGPNLDCAYQKSF
>OUT.prupe.Lovell.gnm2.ann1.Prupe.3G002100.1
---SIFLSLFTLFCLSISNASWGAEAARESCRPISSLINKDLFHFMFLHKDDAACPAKDF
YAYNSFIQASKSFPGFGTTGSLTTRKREIAAFLAQISHETSGGWATAPDGPYAWGLCYKE
EINPQSDYCDSTNKEWPCYPGKSYKGRGPIQLSWNFNYGPAGKALGFDGLKNPEIVANNS
MIALKTALWFWMTERKPKPSCHDVMVGRYIPTEADVAANRTAGFGVVTNIINGGLECGIS
NDARVNDRIGYFKRYAQLLNVDTGSNLDCANQKSF
>OUT.quisa.S10.gnm1.ann1.Qs0109360.1
----FLPTFLFCLTALHSFASLGVEARGYH-LSIASLISKDLYNSIFLHKDDSACPAKDF
YTYESFILASKSFPKFGKTGSLSTRKREIAAFLAQISHETTGGWATAPDGPFAWGLCFKE
EISPQSNYCDSTNKKWPCYPGKIYKGRGPIQLSWNYNYGPAGKALGFDGLKNPDIVSNSS
LIAFETALWFWTTKQKPKPSCHNVMVGKYVPRKADLKANRTTGYGLVTNIINGELECGRP
NDARVNDRIGYFQRYANLFNVDTGPNLDCAYQKSF
>CAE.sento.Myeongyun.gnm1.ann1.Sto08g235260
----FL----I-SILFLCSTYFVAEARESAFIPISSLVTKNLFNSIFLHKDDAACPAK
DFYTYESFIHATKCFPAFGSRGSLTTRKREIAAFLAQISHETTGGWSTAPDGPFSWGLCF
KEEINPQSDYCDSTNTQWPCYPGKRYYGRGPIQLSWNSNYGPAGKALGFDGLKNPEIVAN
NSVIAFKTALWFWMTERKPVPSCHDVMVGRYVATEADIAANRTAGFGLVTNIINGGLECG
IPGDARVNDRIGFFQRYVKLFNVDTGPNLDCAYQKSF
>DET.singl.CAF01.gnm1.ann1.evm_model_Chr04_407
----FLHSFLFCSFSLLYFASLGAEARGSPFIPLTSLISKKLYNDIFLHKDDNACPAKGF
YSYGSFIEATECFPEFGATGSKSTRKREIAAFLAQISHETTGGWATAPDGPFAWGLCFKE
EISPQSDYCDSTSKEWPCYPGKSYKGRGPIQLSWCILY----TNLIFGSIIMSLIFSCKR
IHSV--------------------------------------------------------
-----------------------------------
>OUT.vitvi.PN40024.gnm2.ann1.VIT_207s0005g02560.1
------------------------------------------------------------
----------------------------------------------FKQQDASLHLVTQE
EVSPQSDYCDSTNTEWPCYPGKSYKGRGPIQLSWNYNYGPAGKALGFDGLRNPEIVSNNS
VTAFRTALWFWMTEQKPKPSCHNVMVGRYVPTAEDVAANRTAGFGLTTNIINGGLECGIP
NDGRVNDRIGYFQRYAALFKVGTGPSLDCAYQKSF
