# Supplementary material for: Legume genome structures and histories inferred from Cercis canadensis and Chamaecrista fasciculata genomes
Source: Plant J. 2026 Jun 10;126(5):e70981. doi: 10.1111/tpj.70981 (PMC13252982; doi:10.1111/tpj.70981)
Supplement: Supplementary file 4 — Data S4. Manuscript supplement; Compressed directory of aligned sequences from 2212 low‐copy gene families, for calculation of a consensus species tree. [file TPJ-126-0-s010.gz › S4_consen_species_tree/40_aln_fas_cln1/Legume.fam3.04531]

>CAE.acacr.Acra3RX.gnm1.ann1.g17020.t1
MEESYTSLPTSHLLGSVPAVMAEEKNTTNHEVPAANMQIFPPNNGGDRGRGYQTLGSPTE
AFEQQPANNWRGIFSISSYTQYFNVDTDLVLNRLINAMNPVAGDFFSKIDPNPDLYGLIW
ISTTLVFVLSSLGNLATYLMEKQTEKSTSWSFDVSYVNAAACSIYGYAVVVPLAYYFLLQ
YMGSNSDLIQFWCMWGYSLAIFVPSSFLMLIPAEIVRWLIIILVGTASASFVALNLKSYV
GGSDVSVVIIAAFFLQIALAVFIKVWFF-
>PAP.aesev.CIAT22838.gnm1.ann1.Ae07g23590.1
MDESYTGLPTSHLLGSVPAVTTEENNASKREAPNANMQIFPPSNGGDRGRGYQILESPT
ETFEQQPANNWRGVFSVSSYTQYFNVDTDVVIFRLISSLNPFGGDFFSKIDANPDLYG
LVWISTTLVFVLASLGNLATYLIQN----NASWSFDVSYVNVAACAIYGYAIVVPVAYYF
FLQYMGSNASLIRFWCMWGYSLSIFIISSFLLMIPVEALRWLIIILTGVASASFVALNLR
SYIEGNDLSVAIIAAFCLQIALAVFIKVWFFA
>OUT.arath.Col0.gnm9.ann11.AT2G39805.2
MDESFANLQSSHLLGSVPAVISDDKRSTNVEGPSASMQIFPPNLGN-NTKGYQT
LESPTEGPAQQPSNNWKGFFNVYSYTQYFDVDTDVVLNRLMSSLYPTSGDFFNKIDANP
DLYGLVWICTTLVFVLASLGNCATYLVKKRTDSNAPWIFDVNYMNLAASIIYGYAIIVPL
GFYFALRYMGSKADLLRFWCLWGYSLFIFVPTSLPLLIPVEFLRWVIILLAGSASSCFVA
LNLRSYLENNDITVVMAAAFGLQMVLSIFIKVWFF-
>CER.bauva.BV-YZ2020.gnm2.ann1.rna-bv33007.t1
MEESYTSLPTSHLLGSVPAVITEEKNSTNHEVSEANMQIFPPNNGGDRGRGYQTLGSPT
ETFEQQPANNWRGVFSVSSYSVYFNVDTDIVLNRLISSMNPVGGDFFSKIDANPDLYG
HIWISTTLVFILASLGNLATYLMR------TSWSFDVSYVNMAACSIYGYAIVVPLAYYF
LLQYLGSSASLVRLWCMWGYSLSIFIPASFLLLIPVGLLRWIIILLVGTASASFVSLNLK
AYVDNNDLSMLVIAAFLLQMALAIFIKVWFFS
>CER.cerca.ISC453364.gnm3.ann1.Cecan.4G237000.1
MEESYTSLPTSHLLGSVPAVITEEKNTTNHEVPDANMQIFPPNNGGDRGRGYQTLGSPTE
AFEQQPTNSWRGVFNISSYTVYFNVDTDIVLNRLISSMNPVGGDFFSKIDANPDLYGLIW
ISTTLVFILSSLGNLATYLMRN-----TSWSFDVSYVNMAACSIYGYAIVVPLAYYFLLQ
YLGSNASLVRLWCMWGYSLSIFIPASFLLLIPVGILRWIIILLVGTASASFVSLNLRSYI
ESNDLSMMVIAAFFLQIALAIFIKVWFFS
>CAE.chafa.ISC494698.gnm1.ann1.ChfasH1.7G113300.1
MDESYTGLPTSHLLGSVPAVIAEEKNTTNHAVPDANMQIFPPTNGGDRGRGYQT
LGSPTETFEQQPANNWRGVFSISSYTQYFNVDTDLVLNRLISSMNPVAGDFFNKIDANPD
LYGLVWISTTLVFVLSALGNLATYLMQKQTNKSTSWSFDVSYVNAAACSIYGYAIVVPLA
YYFLLHYLGANSSLIRFWCLWGYSLAIFIPFSILLLIPVEFLRWIIIILVGTASAAFVAL
NLKSYIEGSEVSVMVVAAFFLQIALAVFIKVWFF-
>PAP.lotja.MG20.gnm3.ann1.Lj0g3v0306209.1
EESSYTGLPTSHLLGSVPAAITEDNNSSKHPGPGANMQNFPPRNGGDGGRGYQTI
GSPTEAFEQQPANNWRGFFNVSSYSQYFNIDTDDVITRLISSLNPVAGDFFSKIDANPDL
YVFFFFTNVLLY------------------------------------------------
------------------------------------------------------------
----------------------------------
>PAP.medtr.A17_HM341.gnm4.ann2.Medtr3g069150.1
-DSRTSSSNTSHLLGSVPAVIVDQKNASNNQVPYANMQTFPPNSGGGGQQGYQTLGT
PTDAFGQQPANNWQGFFSVSSYTQYFNVDTDVVVNRLISSLNPVGDDFFAKIDANPDLYG
LIWISTTLVFVLALLGNFATYLMEKHTNNRTSWSFDVSYVNTAAWSIYGYVIVVPLAYYF
FLQYMGSNANLVRFWCLWGYSLTIFILSSFLLLIPVEILRWIIIILTGGASASFVSLNLR
SFI-GNDLSVAIIAAFFLQIALAVFIKVQFFE
>PAP.medtr.A17_HM341.gnm4.ann2.Medtr3g069170.1
-DSRTSSSNTSHLLGSVPAVIVDQKNASNNQVPYANMQTFPPNSGGGGQQGYQTLGT
PTDAFGQQPANNWQGFFSVSSYTQYFNVDTDVVVNRLISSLNPVGDDFFAKIDANPDLYG
LIWISTTLVFVLALLGNFATYLMEKHTNNRTSWSFDVSYVNTAAWSIYGYVIVVPLAYYF
FLQYMGSNANLVRFWCLWGYSLTIFILSSFLLLIPVEILRWIIIILTGGASASFVSLN--
--------------------------------
>PAP.medtr.A17_HM341.gnm4.ann2.Medtr5g081040.1
-SSSYTGLPTSHLLGSVPAVIVEGEKTTKHVDPEANMQIFPPANGGDRGRGYQTVGTP
TEAFEQQPTNNWRGFFSVSSYSQYFDVDTDAVMTRLISSFNPVGGDFFSKIDANPDLYGL
IWISTTLVFVLASLGNLATFLMQQHADSATSWSFDVSYMNTAAWSIYGYAIVVPMAYYFF
LQYMGSNANLVRFWCMWGYSLSIFIISSFLLIIPVEILRWFITLITGVASASFVALNLRS
YIEGNDISVAIMAAFFLQIGLAVFIKVWFFA
>CER.phach.longxuteng.gnm1.ann1.LXT58208.t1
MEESYTSLPTSHLLGSVPAVITEEQNTTHHEVPVAKMQIFPPNNGGDRGRGYQTLGSPTE
AFEQQPANNWRGVFSISSYSAYFNVDTDIVLNRLISSMNPVGGDFFSKIDANPDLYGLIW
ISTTLVFILSSLGNLATYLMHN-----TSWSFDVSYVNMAACSIYGYAIVVPLAFYFLLQ
YLGSNASLVRLWCMWGYSFSIFIPASFLLLIPVALLRWVIILLVGTASASFVFLNLRSYV
EGNDLSVLVIAAFFLQMALAIFIKVWFFS
>PAP.phavu.G19833.gnm2.ann1.Phvul.001G237000.1
EDESYTISNTSHLLGSVPAVITDEKSSTAHDVPYASMQTFPPANGVGRGQAYQTAGTPTE
ASGQQSTSYWQVIFSVSSYTQYFNVDTDVVVNRLMSSLNPVGGDFFNKIDANPDLYGLIW
ISTTLVFVLALLGNLATYLTQKHADNTTSWSFDVSFVNTAAWSIYGYVIVVPLAYYFFLQ
YMGSNANIIRFWCMWGYSLTIFIMSSFLLLVPVGFLRWIIIILSGVASASFVALNLRSFI
EGNDVSVAVIAAFFLQIALAVFIKVRFF-
>PAP.phavu.G19833.gnm2.ann1.Phvul.008G230200.1
EDSSYTGLPTSHLLGSVPAVITEENNTTKHVATDASVHVFPPNNGD-RGTGYQTVGRPTE
SFEQQPANNWRGVFSISSYSQYFDVDTDVVLIRLISSLNPVAGDFFSKIDANPDLYGLIW
ISTTLVFVLAALGNLATFLMQKHADNSTSWSFDVSYMNVAACSIYGYAIVVPLAYYFFLQ
YMGSNASLIRFWCMWGYSLTIFIMSSFLLIIPVEFLRWVIILLTGVASASFVALNLRSYI
EGNELSVAIIAAFFLQIALAIFIKVWFF-
>OUT.prupe.Lovell.gnm2.ann1.Prupe.2G240900.1
MDESYAGLPTSHLLGSVPAVVSEDKDTTSYEAPEANLQIFPPNNGGEKGRGYQTVGST
SETFEQQPANNWRGVFNISSYTQYFNVDTDVVLNRLLSSLYPHGGDFFSKIDANPDLYGL
IWISTTLVFVLAALGNCATYLMEKHSDSSTSWAFNVSYMNLAAFSVYGYAILVPLAFYFL
LHYLGSNASLVRFWCMWGYSLFIFVLASFLLLIPVEAFRWIIIILVGAASSCFVAFNLKT
YIEGND--VVVIAAFLLQLALAIFFKVYFF-
>OUT.quisa.S10.gnm1.ann1.Qs0097030.1
MEESYGSIPTSHLLGSVPAVISEVKSTTNYEVPEANLQIFPPNSGGDKGHGYQPLGRPSE
TFEQQPPNNWKGVFSVSSYTQYFNVDTDVVANRLISSLNPVAGDFFNKIEANPDLYGLVW
ISTTLLFVLASLGNLATYLMQKRADSSTSWNFDVSYVNAAAYSVYGYAIVVPLAYFFILQ
YLGSNAKLVPFWCMWGYSLSVFVPASFLLLIPVEFLRWVVIILVGTSSASFVALNLRSYV
EGSDLSILVFAAFFLQIALAVFIKVWFFA
>OUT.quisa.S10.gnm1.ann1.Qs0228380.1
MEESHGGIPTSHLVGSVPAVISEEKSSAKYESPKQTCKYSPQKDGDVRVK
HLNNSHQTTDSLVNKPASLLQGGVQTGAFIRAATLSSAICCLRLGRRTARCC
NRWAQTHSSQEAIWAEILHRSSASSVGGRSGSFVA------GDRSTSWSFDVSYVSVAAS
SVYGNAVVVPLAYFFILQYLGSNAKLVPFWCIWAYSLSAFVPASFLLLIPVEILRWIIII
VAGTATASFVALNLKSYIEGSDLSVLVVAAFFLQIALAVFIKVWFFA
>CAE.sento.Myeongyun.gnm1.ann1.Sto09g303610
MEESYTGLPTSHLLGSVPAVIADEKNTTNNAVPEANMQIFPPNNGGDRGRGYQTLE
SPTETFEQQPTNNWSGVFSISSYTQYFNVDTDLVLNRLISSMNPAAGDFFTKIDANPDLY
GLIWISTTLVFVLAALGNLATYLMQKRTDKSTSWSFDVSYVNAAACSIYGYAIVVPLAYY
FLLHYLGATSSLIRFWCMWGYSLAIFIPTSFLLLIPVEALRWIIILLVGAASASFVALNL
KSYIEGSDVSVMTVAAFFLQIALAIFIKVWFF-
>DET.singl.CAF01.gnm1.ann1.evm_model_Chr03_3437
MEESYTTLPTSHLLGSVPAVITEEKNTTNHELPDANMQIFPPSNGRDRGQGYQTLGNSSE
AFEQQPTNNWRGVFSVSSYTQYFNVDTDIVINRMTSSMYPVAGDFFNKIDANPDLYGLVW
ISTTLVFVLASLGNLATYLMQKQYNNSTSWSFDVSYLSTAAYSIYGYAILVPLAYYFLLQ
YLGANANLVQFWCMWGYSLTIFIPLSFLLLVPVEIVRWILVLLGGTASACFVGSNLRSYI
EGNDLSVVVIAAFFLQIALAVFIKAWFFA
>OUT.vitvi.PN40024.gnm2.ann1.VIT_212s0035g00290.1
------------------------------------------------------------
----------------------------------------------------------ML
MLMFLIFVIAALGSCATYLTKKRSNSSRTRSFDVGCLNLPFCSIYGYALLVAVAFYFLLQ
YLGSNASL----CCGNWVMDACISSSVRPLVSFAVNRIVAPLKINVPEMFHSN
MKLKQYIV---TVEENQTTNVTRLPAEPFMFIGY--
>OUT.vitvi.PN40024.gnm2.ann1.VIT_213s0019g02370.2
MDESYNNLPTSHLLGSVPAVVNEEKSIATYEVPEANLQIFPPNNGARGGQGYQTPGSPAE
DGPQQSASNWKGVFSISSYTQYFNVDTDVVLNRLISSLHPIGGDFFSKIDANPDLYGLI
WTSTTLIFVIAALGNCATYLTKKQSSSSTTWSFDVGYLNLAACSIYGYALVVPVAFYFLL
QYLGSNASLVRFWCLWGYSLFIFILSSVLLIIPVEFLRWLIIVLAGGASACFVALNLRTY
IQGNDITLVIVASFVLQMGLALFIKICFF-
