# Supplementary material for: Legume genome structures and histories inferred from Cercis canadensis and Chamaecrista fasciculata genomes
Source: Plant J. 2026 Jun 10;126(5):e70981. doi: 10.1111/tpj.70981 (PMC13252982; doi:10.1111/tpj.70981)
Supplement: Supplementary file 4 — Data S4. Manuscript supplement; Compressed directory of aligned sequences from 2212 low‐copy gene families, for calculation of a consensus species tree. [file TPJ-126-0-s010.gz › S4_consen_species_tree/40_aln_fas_cln1/Legume.fam3.04668]

>CAE.acacr.Acra3RX.gnm1.ann1.g46.t1
------------------------------------------------------------
------------------------------------------------------------
-------------------------------------------MDNVACNKGQHVRKAKK
KQVKDELDRLKQAEKKKRRLEKALATSAAIISELEKKKQKKKEEQQRLDEEGAAIAEAVA
LHVLLGEDSDDSCCSVRDDGGCKPWNCNGNLGFFLSRKRACFPHLDSGVWSVESLG
YWDGAENAKWSFTFGPFEKNVYETINEKAGWGFNGFSADLIAAQAVSSLQIAED
ADEGHVLF----------------------------------------------------
------------------------------------------------------------
------------------------------------------------------------
------------------------------------------------------------
------------------------------------------------------------
-----------------------
>CAE.acacr.Acra3RX.gnm1.ann1.g49.t1
------------------------------------------------------------
------------------------------------------------------------
-------------------------------------------MDNLALNKGQHVKKAKK
KQVKDELDRLKQAEKKKRRLEKALATSAAIISELEKKKQKKKEEQQRLDEEGAAIAEAVA
LHVLLGEDDSDSC-KVVNEGRCKTWNCNSNIDLFLGGKRACFPHLDGGTWSVESMG
YWGGVENGNWYFSFGPFEKNVNELMHEEAGWGSDGFSADLIAAQAVSSLQIA
EDANAERV----------------------------------------------------
------------------------------------------------------------
------------------------------------------------------------
------------------------------------------------------------
------------------------------------------------------------
-------------------------
>PAP.aesev.CIAT22838.gnm1.ann1.Ae05g28780.1
------------------------------------------------------------
------------------------------------------------------------
-------------------------------------------MDNMACNKAQRVRKVKK
KQVKDELDRLKQAEKKKRRLEKALATSAAIISELEKKKLKKKEEQQRLDEEGAAIAEAVA
LHVLLGEDSDDSCKVVINDDSCKTWNCDRNLDIFMGGERACLPHLYSGTWSVETRG
RWGTAENGAWSFASAHFEKNVEEPLYEAAGWGHAGFSADLIAAQAVSSLQI
AE-ADEERIIF-------------------------------------------------
------------------------------------------------------------
------------------------------------------------------------
------------------------------------------------------------
------------------------------------------------------------
--------------------------
>OUT.arath.Col0.gnm9.ann11.AT4G25670.1
------------------------------------------------------------
------------------------------------------------------------
-------------------------------------------MDHTVCKQVQVVRKAK
KKHGKDEFDRIKQAEKKKRRLEKALATSAAIRAELEKKKQKRLEEQQRLDEEGAAIAEAV
ALHVLLGEDSDDSSRVKFGEEKG--FT----MDLFRDERTNYVPRQSCASYAVQGIGS
NGGLGDSNWS----PFTR--------RGAWNNMGISADLIAAQAVSALQISENADGNA
FVFNGMFR----------------------------------------------------
------------------------------------------------------------
------------------------------------------------------------
------------------------------------------------------------
------------------------------------------------------------
------------------
>OUT.arath.Col0.gnm9.ann11.AT4G25690.1
------------------------------------------------------------
------------------------------------------------------------
-------------------------------------------MDHTLCKQVQPVTRKV
KKHGKDEFDRIKQAEKKKRRLEKALATSAAIRAELEKKKQKRLEEQQRLDEEGAAIAEAV
ALHVLLGEDSDDSSRVKFGEETG--FG----MDLFRDERTNYVPRQSCASYAVQGIGS
NGGLGDSNWSVSYKPFMKDV---------WNNMVISADLIAAQAVSSLQISEDADRNA
YVFETMFG----------------------------------------------------
------------------------------------------------------------
------------------------------------------------------------
------------------------------------------------------------
------------------------------------------------------------
------------------
>OUT.arath.Col0.gnm9.ann11.AT5G52550.1
MDSSSSMCKQAQPIVRKARKKKVKGVVDPIKQAEKKNRRLEKAIATSAAIRAELEKKKQM
KKEGQLEAADEEDSADAAKKKQERDELERIKQAENKKNRLEKSIATSAAIMAELELR
KLEEQKRLAEEGAAIAEKKKRRLEKAIATTAAIELEKKKQMKKEGQLDAAVEEDSA--
YAAKKKQEREELERIKQAERKKRRIEKSIATSAAIRAELEKKKLRKLEEQRRLDEEGAAI
AEAVALHVLLGEDCDDSYRNTLNQETGKPWDYTTKINLFSGGINRFFPHQRCSSYAVHD
NN---RTRDSNWSVSYEPFAR----------GWNNMGISADLFDTQAVSSLQISE
NTDVDAIVFNGMFR----------------------------------------------
------------------------------------------------------------
------------------------------------------------------------
------------------------------------------------------------
------------------------------------------------------------
------------------------
>CER.bauva.BV-YZ2020.gnm2.ann1.rna-bv05999.t1
------------------------------------------------------------
------------------------------------------------------------
-------------------------------------------MDNLVCNKGQHMRKVKK
KQVKDELDRLKQAEKKKRRLEKALATSAAIISELEKKKQKKKEEQQRLDEEGAAIAEAVA
LHVLLGEDTEESCKVVINEGTCESWKCNGNLDIFMGGKRACFPHLDGGTWSV-SDGY
WGCAENGQWSFSSVPLGKNVYGPHYEEAGWEEAGWPAGLIAAQAVSSLHIA
EDADEDRILSDGTLR---------------------------------------------
------------------------------------------------------------
------------------------------------------------------------
------------------------------------------------------------
------------------------------------------------------------
-------------------------
>CER.bauva.BV-YZ2020.gnm2.ann1.rna-bv08394.t1
------------------------------------------------------------
------------------------------------------------------------
-------------------------------------------MDNFVYNKCQHMRKVKK
KKVKDELDRLKLAERKKRRLEKALATSAAIISELEKKK-----EQQRLDEEGAAIAEAVA
LHVLLGEDMEESCKAVIDEGTCKSWKCNGDLD-----RRACCPLLSSSLWSIEGMG
YWGGSENGEWPFSSVPLGKNVHGLHQEEARWEPTGFSTGLIAAQAVSPLYI---
------------------------------------------------------------
------------------------------------------------------------
------------------------------------------------------------
------------------------------------------------------------
------------------------------------------------------------
-----------------------
>CER.cerca.ISC453364.gnm3.ann1.Cecan.1G192100.1
------------------------------------------------------------
------------------------------------------------------------
-------------------------------------------MDNLVCNKGQHMRKVKK
KQVKDELDRLKQAEKKKRRLEKALATSAAIISELEKKKQKKKEEQQRLDEEGAAIAEAVA
LHVLLGEDTEESCKVVINEGTCKSWKCNRNLDIFMGGKRACFPHLDGGTWSVESMG
YWGGAENGEWSFSSVPFGKNVHGPHYEEAGWEPAGFSDGLIAAQAVSSLHIAED
ANEDRILFDGMLR-----------------------------------------------
------------------------------------------------------------
------------------------------------------------------------
------------------------------------------------------------
------------------------------------------------------------
-----------------------
>CAE.chafa.ISC494698.gnm1.ann1.ChfasH1.4G069000.1
------------------------------------------------------------
------------------------------------------------------------
-------------------------------------------MDNMACNKGQHVRKAKK
KQVKDELDRLKQAEKKKRRLEKALATSAAIISELEKKKQIKKEEQQRLDEEGAAIAEAVA
LHVLLGEDSDDSS-NPTNEGGCNSWNCTSNLDLFRSGKGTYFPRLNGGTWSVERMG
RWGGSENGEWSLSIGPFEKNVHEPIYEEAGWGLPGFSADLIAAQAVSSLQIAED
AGEERVLF----------------------------------------------------
------------------------------------------------------------
------------------------------------------------------------
------------------------------------------------------------
------------------------------------------------------------
-----------------------
>PAP.lotja.MG20.gnm3.ann1.Lj2g3v1902120.1
------------------------------------------------------------
------------------------------------------------------------
-------------------------------------------MDSMACNKGQQVRKTKK
KQVKDELDRLKQAEKKKRRLEKALSTSAAIISELGKKKQKKKEEQQRLDEEGAAIAEAVA
LHVLLGEDSDESCNVVINEGGCNSWNYNHGLDFFMGGKRACFPHLDGGTWSV-------T
AENGNWSFSSGPFEKNVHEPLYEDAGWGCTGLSADLIAAQAARSLHIAEDTDEDRILF
------------------------------------------------------------
------------------------------------------------------------
------------------------------------------------------------
------------------------------------------------------------
------------------------------------------------------------
---------------
>PAP.medtr.A17_HM341.gnm4.ann2.Medtr1g100090.1
------------------------------------------------------------
------------------------------------------------------------
-------------------------------------MSLLSSMDNMACNKGQHARKTK
KKQVKDELDRLKQAEKKKRRLEKALATSAAIISELEKKKQKKKEEQQRLDEEGAAIAEAV
ALHVLLDEDSDDSY-----KVECKTWDYNNNLDFFMSGKRACFPNLDGSTWSV------
-TSQNGKWSISFRTVRKQ------------------------------------------
------------------------------------------------------------
------------------------------------------------------------
------------------------------------------------------------
------------------------------------------------------------
------------------------------------------------------------
---------------
>CER.phach.longxuteng.gnm1.ann1.LXT01488.t1
------------------------------------------------------------
------------------------------------------------------------
-------------------------------------------MDNLVCNKGQHIRKVKK
KQVKDELDRLKQAEKKKRRLEKALATSAAIISELEKKKQKKKEEEQRLDEEGAAIAEAAA
LHVLLGEDTEEPCKVVINEDTCKSWKCNRNLDIFTGGKRACFPHPDGGTWSVESMG
YWGDSENGGWSFSSVPLENNVHGPHYEGAGWEPAGFSAGLIAAQAVSSLHIAED
ADEDRILFDGMLR-----------------------------------------------
------------------------------------------------------------
------------------------------------------------------------
------------------------------------------------------------
------------------------------------------------------------
-----------------------
>PAP.phavu.G19833.gnm2.ann1.Phvul.004G109000.2
------------------------------------------------------------
------------------------------------------------------------
-------------------------------------------MDTMACNKGQHVRKAKK
KQVKDELDRLKQAEKKKRRLEKALATSAAIISELEKKKQKKKEEQQRLDEEGAAIAEAVA
LHVLLDEDSDDSCKVVIDNGECKTWNCSQNLGISIGGESTCFPHLDGGRWSFERVG
RWGGGENGEWSFSSDPFEKNVHEPVYEGAGWGPAGFSADLIAAQAVSALQIAEE
ADEDRILF----------------------------------------------------
------------------------------------------------------------
------------------------------------------------------------
------------------------------------------------------------
------------------------------------------------------------
-----------------------
>OUT.prupe.Lovell.gnm2.ann1.Prupe.2G300400.1
------------------------------------------------------------
------------------------------------------------------------
-------------------------------------------MDNMECNKLQVVRKVK
KKQVKDELDRQKQAEKKKRRLEKALATSAAIISELEKKKQKQKEEQQRLDEEGAAIAEAV
ALHVLLGEDSDETCEIVLNKDEVNPWDCPGDIDIFMAGRRACFPYQDSAKCSLERIG
RWGGLGNSQLSFSSGPYGRDYHEQFCEEAGWGTTGFAAGLIAAQAVSSLQIA
EEAHEGTMVLDGMLR---------------------------------------------
------------------------------------------------------------
------------------------------------------------------------
------------------------------------------------------------
------------------------------------------------------------
-------------------------
>OUT.quisa.S10.gnm1.ann1.Qs0060540.1
------------------------------------------------------------
------------------------------------------------------------
-------------------------------------------MDSMASNKGQPVRKPKK
KQVKDELDRLKQAEKKKRRLEKALATSAAIISELEKKKQKKKEEQQRLDEEGAAIAEAVA
LHVLLGEDSDDQCNVVVNEGSCNSWDCDDNVDLFMGERRACFPNLNGATCSVEGMG
SWGGLGSGEWSFSSQPMERDFHAPFYEEAGW--QELSAGLVAAQAVASLQIEE
DAHEDRIVFNRMLREQ--------------------------------------------
------------------------------------------------------------
------------------------------------------------------------
------------------------------------------------------------
------------------------------------------------------------
------------------------
>OUT.quisa.S10.gnm1.ann1.Qs0255330.1
------------------------------------------------------------
------------------------------------------------------------
----------------------------------------------MGSNKGQVVRKGK
KKQVKDELDRLKQAEKKKRRLEKALATSAAIISELEKKKQKKKEEQQRLDEEGAAVAEAV
ALHVLLGEDSDDTCKVVINEGSCNSWDFDGHVDLFMGGRRACFSRLNGATCPVEGIG
RWGGLGNDECSFSSGPLEKNLRAPFHEEAGW--EELSAGLIAAQGVASLQIAE
DEHEDGIIF---------------------------------------------------
------------------------------------------------------------
------------------------------------------------------------
------------------------------------------------------------
------------------------------------------------------------
------------------------
>CAE.sento.Myeongyun.gnm1.ann1.Sto10g340980
------------------------------------------------------------
------------------------------------------------------------
-------------------------------------------MDNLAFNKGQHVRKAKK
KQVKDELDRLKQAEKKKRRLEKALATSAAIISELEKKKQNKKEEQQRLDAEGAAIAEAVA
LHVLLGEDSDDSC-KAINQGGCKPWNCNSNLDLFLGGKKGCFPHLDSTTW-------WG
GTENGKWVSHDEPIYDDD-----EEARWGPDGFSADLIAAQAVSSLQIAEDADAERALF
------------------------------------------------------------
------------------------------------------------------------
------------------------------------------------------------
------------------------------------------------------------
------------------------------------------------------------
---------------
>DET.singl.CAF01.gnm1.ann1.evm_model_Chr05_2938
------------------------------------------------------------
------------------------------------------------------------
-------------------------------------------MDTMACNKGQHVRKTKK
KQVKDELDRLKQAEKKKRRLEKALATSAAIISELEKKKQKKKEEQQRLDEEGAAIAEAVA
LHVLLEEDTDNSCNVVINEGRCNPWNCNHNPDAFMGGRRACFPHLDGRMWSVERMG
RFSGGDNGAWSISSEPFGKNAREPLYDEAGWRPAELPAGLVAAQAVASLQIAEA
ADEDRILFNGMLR-----------------------------------------------
------------------------------------------------------------
------------------------------------------------------------
------------------------------------------------------------
------------------------------------------------------------
-----------------------
>OUT.vitvi.PN40024.gnm2.ann1.VIT_216s0050g01060.2
------------------------------------------------------------
------------------------------------------------------------
-------------------------------------------MDNTACTKVPAVRKVK
KKQVKDELDRQKQAEKKKRRLEKALATSAAIISELEKKKQKKKEEQQRLDEEGAAIAEAV
ALHVLLGEDSDDSRKMALKKDEGNPWDCATSIDLLMGGRSG-IPCQGPTKCSLNEIE
EWNYLGNGDWSVSSGPFRRDLHPPYFEEGSWETTEISAGLLAAQAVSSLQIA
EDAPVDTIVFNGMLR---------------------------------------------
------------------------------------------------------------
------------------------------------------------------------
------------------------------------------------------------
------------------------------------------------------------
-------------------------
