# Supplementary material for: Legume genome structures and histories inferred from Cercis canadensis and Chamaecrista fasciculata genomes
Source: Plant J. 2026 Jun 10;126(5):e70981. doi: 10.1111/tpj.70981 (PMC13252982; doi:10.1111/tpj.70981)
Supplement: Supplementary file 4 — Data S4. Manuscript supplement; Compressed directory of aligned sequences from 2212 low‐copy gene families, for calculation of a consensus species tree. [file TPJ-126-0-s010.gz › S4_consen_species_tree/40_aln_fas_cln1/Legume.fam3.04715]

>CAE.acacr.Acra3RX.gnm1.ann1.g1004.t1
MSFQHKSFWMPRNAGCLADENMGYENSSRIEPKRGHQWFVETGEPEIISNKKQAIEAVD
GRPVSGVSHLDVSHWDTNSGFHSVTGQFSERLFGSEPARTFNLVDKNMPSMGSGNLNMGR
KDFENNYGNDPAVGLSISHAIEDPSSCLNFGGIRKVKVNQVRDANNCMPASMGHSYSRAD
NNAIPMVAGYSK----------------NIVSVGTAITKADENLGSMGHAFNKGDGSFML
MGHPYGKGDENVLSMGQPFDRGDCNFISIGQSYEKDDDNLISLGNSYNKGHDHLMPIVP
AYSKSGENFISVAPSYDKGTDHIMSVGPTYGKVDSNIVSTNPSYDKGDSN---LGHNYNK
NEGCTISFGGFNDDPEPNPSGGIISGYDLLIGNQNSAHGLDGQKDLVESNSEPVVNSNP
KSNSKTDNVPKSKESK-SRKVPSNNFPSNVKSLLSTGIFDGVPVKYVSWSREKHLKGVIK
GTGYLCSCNECNESKALNAYEFERHAGAKTKHPNNHIYFENGKTIYAAVQELKNTPQEML
FDAIQNVTGSTINQKNFRVWKASYQAATRELQRIYGKDEVIIP-
>PAP.aesev.CIAT22838.gnm1.ann1.Ae06g35060.1
MSFQPKSFWQARDAGCLAGENMGYENSSRIEPKRSHQCFMNTGEPEIFSNKKPAVEGVDG
RPFSGVSHVNVPPWDTSSGFHSVTGHFSDRLFGSDLVRHDNLVDKNMPAFGSGNLNVEGK
DFENQYGNDPSVGLSISHSIADPSSCFNFGGIRKVKVNQVRDSDSCFPASLGHSYSRADN
STMSMGGGYDKNDGNISLGSAYDNENLNTIAMGTGMSKSDANLVSMGHAFNKVDGSFMLM
GHNYGKVDEGILSMNQSFNRGD--FISMGQSYEKGDSNLISLGTSYTKEDENFISMGPTY
SKSGENFINIAPSYDKGTDHILSMGPTYSQADSNITSTVPSYDRGDSSSLPLGHNYNKSD
GSIISFGAFHENTEPNPSDGILNGYSLVMGNQNLAQGVDSQKDLTKSNPEPPVNSTPKAN
AKNDTTQKNKEPKKPKKAASNNFPSNVKSLLSTGIFDGVPVKYVSWSREKNLAAIIKGTG
YLCSCEDCNQSKALNAYEFERHAGAKTKHPNNHIYFENGKTVYAVVQELKNTPQDMLFDA
IQNVTGSAINQKNFRIWKASYQAATKELQRIYGTDEVVTP-
>OUT.arath.Col0.gnm9.ann11.AT5G13660.2
---------MMRKDISRKDEEIPYSGSSRMELKRSHQWLTEESSSELFSNKRQQVVE
IDA-------HMNLSPWDTSL----VPSHFTDCLFDDPAIAHTSHLLRN-----------
GRNYTEEQCNPVSSFGLPLAH----HGSSFNLD-----TINKVSNVPEFM----VQLYGQ
GISTSFETAPSFNSGQETLSFGQTFSNTDRSFILPGQFASKTDGNFI---RNFNNEGV
GVVPIGDYYDKGDENVLSTFHPLEKGVENFLSMGQSLQKADCNIFSVSSSYNKGQENFMP
LLSCEQVPEYDFMTESN-YHNENANALSAGQSSFTEGGEMTFMVSSQERGQSND---QI
RREDDRSETLSFGDCQKETAMGSSVRVSNNYENFS--HDPAITKDPLHIEAEENMSFECR
NPPYASPRVDTLLKIKDTKTAKKGSTNTFPSNVKSLLSTGIFDGVTVKYYSWSRERN
LKGMIKGTGYLCGCGNCKLNKVLNAYEFEQHANCKTKHPNNHIYFENGKTIYGVVQELKN
TPQEKLFDAIQNVTGSDINHKNFNTWKASYHVARLELQRIYGKDDVTLA-
>CER.bauva.BV-YZ2020.gnm2.ann1.rna-bv05489.t1
MSFQHKSFWMPREAGCLTEENMGYDNS-RIEPKRGHQWFMDMGEPEMFSNKRQAIESVS
AREVPGVSHLNISSWDTDSGFHPVTGQFSDRLFGSEPVRNVNLVDKNMPSLGSGNLHMGR
KDFENQYGNNPSAGLSISHTNEDPSSCHNFGFPRKVKVNQVRDSGNCMSASTGHSYSRAD
NSTLSMGAGYNKNEGNISLTPAYNNGNENSISIGTTISKTNDNLVSMGHTLSKGDGSFML
MGHSYGKCDDSILSMSQPFERGDGNFISMGQSYEKDDDNLISLGTSYNKGHENFISTGPT
YSKSGENFMTIAPSFDKGNDHIVSIGPTYDKLDSNIVSTDPSYDKGNSGS----------
------------------------------------------------------------
------------------------------------------------------------
------------------------------------------------------------
------------------------------------------
>CER.bauva.BV-YZ2020.gnm2.ann1.rna-bv08895.t1
MSFQHKSFWMPREAGCLTEENMGYDNSSRIEPKRGHQWFMDPGEPEMLTNKRQAIETVS
GRQVSGVSHLNISPWDTDSGFHSVAGQFSNRLFGSEPVRTVNLVDKNMSSLGSGNLHMGR
KDFENQYGNNPSASLSISHTNEDPSSSLNFGGLRKVKVNQVRDSSNCMSASMGHSYSRAD
NSTISMGSAYNKNEGNISLAPAYNNGNENFISMATTISKTNDNLVSIGHAFNKGDGSFML
MGHSYGKGDDNILSMSQPFDRGDGNFISMGQSYEKDDSNLTSLGTSYNKGHESFTSVGLT
YSKSGENFMTIAPSFDKGTDHIVSMGSTYDKLDSNIVSTDPLYDKGNSSSLPLGHTYNKG
ESNTISFGGFHDEPEPNPSCGIVSGYDLLMGNQNSVQGLDGSKDLIESNSEPIVDSTAKA
NSKTDTIHKNKEPKTAKKVPPNNFPSNVKSLLSTGIFDGVAVKYVSWSRERNLKGVIKGT
GYLCSCDECKESKALNAYEFERHAGAKTKHPNNHIYFDNGKTIYAVVQELKNTPQEMLFD
AIQNVTGSAINQKNFRIWKASYQAATRELQRIYGKDEVVIPS
>CER.cerca.ISC453364.gnm3.ann1.Cecan.1G052900.1
MSFQHKSFWMPRDAGCLTEENMGYDNSSRIEPKRGHQWFMDTGEPEMFSNKRQAIETLS
GRQVSGVSHLNISPWDTDSGFHSVTGQFSDRLFGSESVRTVNLVDKNVPSLGSGNLHMGR
KDFENQYGNNPSAGLSISHTNEDPSSCLNFGVHRKVKVNQVRDSGNCMSASMEHSYSRAD
NSTISMGAGYNKNEGNISLAPAYNNGNENSISMGTTISKTNDNLVSMGHTFNKGDGS
FMLMGHSYGKGDDSILSMSQPFDRGDGNFISMGQSYEKDDSNLISLGTSYNKGHNNFISM
GPTYSKSGENFMTIAPSFDKGTDHIISMGPTYDKLDSNIVSTDPSYDKGNSSSLPLGHNY
NKGESNTISFGGFHDEPEPNPSCGIVSGYDLLMGNQNSAQGSDGSKDLIESNSEPIVDST
AKANPKIDTIHKNKEPKTTKKVPPNNFPSNVKSLLSTGIFDGVPVKYVSWSRERNLKGVI
KGTGYLCSCDDCKESKALNAYEFERHAGAKTKHPNNHIYFDNGKTIYAVVQELKNTPQEM
LFDAIQNVTGSAINQKNFRIWKASYQAATRELQRIYGKDEVVIPS
>CAE.chafa.ISC494698.gnm1.ann1.ChfasH1.4G109500.1
-SCQHKSFWMPRDAGCLAEENIGYENSSRIEPKRGHQWFMETGEPEIVSHKKQAIEAVN
GRAVSGISHLNVPPWDPNSGFHSVTGQFADRLFGSEPVRSLSLVDKNMPSIGNVNLNVGR
KDFENNYGNDPSVGLSISQTIEDPSSCLNFGGIRKVKVNQVRDTNNCLSASLGNSYSRTD
NSAISIGAGYSKSDGNISLGHTYSNGNENVITMGTTITKGDDSLVSIGHNFNKGDGSFML
MGHTYGKGDESILSMGQPFYMGDGNFISMGQSYEKEDNSMISLGNGYNKGPGNFISMGPS
YSKSGENFMSIAPSYDKGAAHILPVGPTYDKVDSNIVSTDPSYEKGDSSSLPMDHNYNKS
EGCTISFGGFHDDPDPNPSGGIISGYDLLMGNQNSAQGMDSQRDLIDSNPEPIVNSIPKS
NSKTDTTIKNKEPKTSKKAPTNNFPSNVKSLLSTGIFDGVPVKYVSWSREKNLKGVIKGT
GYLCSCDECKQSKALNAYEFERHAGAKTKHPNNHIYFENGKTIYAVVQELKNTPQEMLFD
AIQTVTGSTINQKNFRIWKASYQAATRELQRIYGKDEVIIPS
>PAP.lotja.MG20.gnm3.ann1.Lj0g3v0344789.1
MSFQHKSFWMPRDAGCLAEENVGYENSSRIEPKRSHQWFMDTGESEVFSNKKQAVEAVSD
RPVSGVSHVNVSQWDTNSGFHSVTGQFSDRLFGSDV-RNVNLVDKNMPSIGSGNLNMGRK
DFGNQYGNDPSMGLSIT--IPDPSSCLNFGGIRKVKVNQVRDSDNCMSASTGHSYTRAD
NSAISIGNGYNKNDDNISLGPTYNNEDENSIAMGTRISKNGDNLLPMGHTFIKGDGGFML
MGHNYGKGDESILSMGQPFDREDGRFISMGQSYEKEHGNLISLNTSYTKENESFISIGPT
FGKSGEAFITVAP-LD--------------------VST-VPYDTGDSSSLPVGQNHNKG
QSSTISFGPFHDDPEPNPSGGIISNYDLLMGNQNSSQDLDSQKDLTELNSEQLVNSIPKP
NTKTDSNLKNKEPKSTKKAPSNNFPSNVKSLLSTGIFDGVRVKYVSWSREKNLQGTIKGT
GYLCSCNDCKESKPLNAYEFERHAGAKTKHPNNHIYFENGKTIYAVVQELKNTPQEML
FEAIQQVTGSLINQKNFRIWKASYQAATRELQRIYGKDEVTIPS
>PAP.medtr.A17_HM341.gnm4.ann2.Medtr7g023750.1
MSFQNKGFWSPRDVGCIAEENIGFDNSSRVEPKRSHQWFVDTSEPQMFSNKKQAVEGVSD
MPVSTM---NVSQWETSSGFHPVTGQFSDRPFGSGFVRSNNSVDKNIPSIGSGNINMGRN
DFGNQNGNDSSIGLSMSHSIGVPSPSLNFGGIRKVKVNQVRDSDHGT--------PAADN
NIFSIGSVYNKNDDNITSGPTYANGSDNTIAMG--------------HIFNKGDRNFLLM
GHNYGKGDEHILSMGRSFDRGDGNFITMGQSYGKEDDNLISLGTSYSMGHESITSMGPTY
GKSGETFTTMAPSY--------------DKVDSNIASTIPSFDSGSSSSLPVSQNLSNCH
SSSISFGGFHVNPQLNDSTGMINSSDPLMGNQNSAQGVESQKDLSESSPNPPVNSTPKSN
AKNETVVKNKEPKTAKKPSTNSFPSNVKSLLSTGIFDGIPVKYCTWSREKNLQGVIKGTG
YLCSCDICKGQKALNAYEFERHAGAKSKHPNSHIFFENGKSVYAVVQELKNSPQEMLFDA
IQTVTGATINQRNFRTWKSSYQAATLELQRIYGKDK-----
>CER.phach.longxuteng.gnm1.ann1.LXT01037.t1
MSFQHKSFWMPRDAGCLTEENMGYDNS-RIEPKRGHQWFMDTGEPEMFSNKRQAIETVS
GRQVSGVSHLNISPWDTNSGFHSVTGQFSDRLFGSEPVRTVNLVDKNMPSLGSGNLHMGR
KDFENQYGNNPSAGLSISHANEDPSSCLNFGCIRKVKVNQVRDSGNCMSASTGHSYSRED
NSTISMGAGYNKNEGNISLAPAYNNGNENSISMGTTMSKTNDDLVSMGHTFNKGDGSFML
MGHTYGKCDDSILSMSQPFDRGDGNFITMGQSYEKDDSNLISLGTSYNKGHENFISMAPT
YSKSGENFMTIVPSFDKGNDHIVSIGPTYGKLDSNIVSTDPSYDKGNSGSLPLGHSYNKG
ESNTISFGGFHDEPEPNPSCGIVSGYDLLTGNQNSAQGSDGSKDLIESNSEPVVDNTAKP
NSKTDSIHKNKEPKTTKKAPTNNFPSNVKSLLSTGIFDGVPVKYVSWSREKNLKGVVKGT
GYLCSCDDCKESKALNAYEFERHAGAKTKHPNNHIYFENGKTIYAVVQELKNTPQEMLFD
AIQNVTGSAINQKNFRIWKASYQAATRELQRIYGKDEVVIPS
>CER.phach.longxuteng.gnm1.ann1.LXT43977.t1
MSFQHKSFWMPRDAGCLTEENMGYDNSSRIEPKRGHQWFMDTGEPEMFSNKRQAIETVS
GRQVSGVSHLNISPWDTDSGFQSVAGQFSDRLFGSEPVRTVNLVDKNMSSLGSGNLHMGR
KDFENQYGNNPSVGLSISHTNEDPSSCLNFGGLRKVKVNHVTDSSNCMSASMQHSYSRAD
NSTISMGAGYNKSEGNISLPPAYKNGNENSISMGTTISKTNDNLVSMGHTFDKGDGSFML
MGHSYGKSDDSILSMSQPFDRGDGNFISMGQSYEKDDSNLTSLGTSYNKGHENFISGGLT
YSKSGENFMTIAPSFDKGTDHIVPMGTTYDKLDSNIVSTDPSYDNGNSRSSSLGHNYSK
GESNTISFGGFHDEPEPNPSCGIVSGYDLLMGNQNSAQGSDGSKDLIESNFEPTVDSTAK
ANSKTDIVHKNKELKATKKAPPNNFPSNVKSLLSTGIFDGVPVKYVSWSRERNLKGVIKG
TGYLCSCDDCKESKTLNAYEFERHAGNKTKHPNNHIYFDNGKTIYAVVQELKNTPQEMLF
DAIQNVTGSAINQKNFRIWKASYQAATRELQRIYGKDEVIIPS
>PAP.phavu.G19833.gnm2.ann1.Phvul.008G014500.2
MSYQHKSFWMPRDAGCMAEENVGYENSSRIEPKRSHQWFMDTGEPEIVSNKKQAVEDVSG
RPISGVSHVNVSQWDTSSGFHSVMGQFSDRLFGSDLARTVNLVDKNVPSIVSGNMNMGRK
DFEHQYGNDPSVGLSISHSIADPSSCLNFGGIRKVKVNQVRDSDNCMSAAMGHSYSRED
NSTISVGAGYNKNDGNISLGPTYNHRNDNTIGMGSRISKTDDNLLSVAHNFNKGDGGFM
LMGHNYGKGDESILSMGQPFDKGDGNFISMGQSYEKEDGNLISLGTSYSKGHESFISIGP
TFGKSGENFITVAP-YDKGTDHLISMGPTYDKVDSNIASTVPSYDRGDSSSLPVGQNHHK
GQSSTISFGGFHDDPEANPSGGIISGYDLLIGNQNSAQGLDSQNDLSETNTESLVNSIPK
LNTKNDTVVKNKEPKTTKKAPTNNFPSNVKSLLSTGIFDGVQVKYVSWSREKSLKGIIK
GTGYLCSCDDCKQSKALNAYEFERHAGAKTKHPNNHIYFENGKTIYAVVQELKNTPQEML
FDAIQNVTGSTINQKNFRIWKASYQAATRELQRIYGKDEVII--
>OUT.prupe.Lovell.gnm2.ann1.Prupe.2G230700.1
MSFQPKSFWIPRDASCLTDGEMGYDNSSRIESKRGNRWFMDSNGLEFFNNKKQAMEAVNG
RPVSGVPHLAISPWDNTSGFQSVPGQFTDRLFGSEPVRTVNLGDRNIQSVGSENMNLGRK
GFEDQYGNDPSVGLSMSHTIEDPSSCLNFGGIRKVKVNEVRDSDDVVSASMGHSYCKGDS
NTMSMANTYNKSDDAISLGSAYNTGEENAISIGPSFNKADDNFISMGHTFSKANSNFIS
MAHNYNKGDNSILSMGQPFDKEDGNFISMGQSYEKGDSSFISLGNSYHKGHENFISMGAT
YGKANENFISMAPTYDKQTDNMMSMGPNYDKADSNVVPIGPPYHKGESN-VSMSHNYNKN
ESTTISFGSFHHETDTNPSGGIISSYDLLMNNQNTAEQSEESKDPIQSNMDPNVDDAL
KLDSKTDTVSKIKEPKTARKAPPNNFPSNVKSLLSTGMFDGVPVKYVSWSREKNLKGIIK
GTGYLCSCDDCNHSKSLNAYEFERHAGAKTKHPNNHIYFENGKTIYAVVQELKNTPQEML
FDAIQTVTGSPINQKNFRIWKASYQAATRELQRIYGKDEVAIQS
>OUT.quisa.S10.gnm1.ann1.Qs0072540.1
---------MSRDAGCLTEENMGYENSTRIEPKRGHQWFMDTCEPELFNNKKQALEAVN
GSPVSDASHLNVSPWDTTSGFQSVPGQFTDRLFGSESVPTVNLVDRNIPSVGIGNLSMGR
KDFENQHGNDPSVGLSMSHTIEDPSSCLNFSGIRKVKVNQVRDSDCSMSASVGHSYNRAD
NCTISAGADYNKNDDPISLGPTYNNGNENTISMGTAFSKADDNLVS
VGLTYSKGDRTFMLMGHNYGKGEDNILSMGQPFDKGDGNFISMG----------------
------------------------------------------------------------
----------------------------------GIISGYNLLLGNQSTTQTSEGQKDPN
DSSSDPIANGTSTANGRTEATVKNKEPKMAKKVPSNNFPSNVKSLLSTGMFDGVPVKYVS
WSREKNLKGVIKGTGYLCSCNDCKHVKALNAYEFERHAGSKTKHPNNHIYFENGKTIYAV
VQELKNTPQDMLFDAIQNVTGSPINQKNFRVWKASYQAATRELQRIYGKDEVT---
>OUT.quisa.S10.gnm1.ann1.Qs0277200.1
MSFQHKSFWISRDAGCLTEENMGYESSTRMEPKRGHQWFMDTGEPEIFINKKQAIEAVN
GRPVSGVSHLNVSPWDTTSGFQSVPVQFTDRLFGSESVPTVNLVDRSILSVGSGNLSMGR
NFFENQYGNNPSVGLSMSHTIEDHSSCLGFSGIRKVKVNQVRDSDSVMPTSAGHSYSRAD
NSSISVGAGYNKNDDLISLGPTYSNENENTISIGTTFSKADGNLVS
LGHTYSKGDKNFMLMGHNYGKGDDSILSMGQPFDKGDGNFISMGQSFEKEDSNIISMGTS
YNKGHENFISMGATYSKAGDNFITIATSYDKRDDHIISMGATYDKADSNIVSAGPSYDKG
DSSSLSMDHNYNKVESSTISFGGFHNEPNSNPSGGVISGYNLLMDNQNMTQTCESQKDPT
VSNSDQVVNGTRIANGKNETTVKNKELKTAKKVPSNNFPSNVKSLLSTGMFDGVPVKYVS
WSREKNLKGVIKGTGYLCSCNDCKHSKALNAYEFERHAGAKTKHPNNHIYFENGKTIYAV
VQELKNTPQEMLFDAIQNVTGCPIKQKNFRIWKASYQAATRELQRIYGKDEVT---
>CAE.sento.Myeongyun.gnm1.ann1.Sto10g323200
------------------------------------------------------------
------------------------QKLSAAIRSKQLNLTFNLVDKNMPSIGSGNLNMGRK
DFENNYGNDPSVGLSISHSIEDPSSCLNFGGIRKVKVNQVRDTNNCMPASMGHSYSRSDN
SAVSAGSGYSKSDGNISLGQTYNNGN-GIVPMGTTINKADDSLVSMGHNFNKGDGSFMLL
GHPYGKGDENILSMGQPFYMGDENFISMGQSYEKDDSNMISLGNSYNKGHGNFISMGPPY
SKSGENFISIAPSYDKGTDHVIPVGPTYDKVDSNIVSTNPSYDKGDSSSLPVDHNYNKSE
GCTISFGGFHDDPEPNPSGGIISGYDLLMGNQNSAQGFHGQKDMTESNPEPIVNSNPKLN
SKTDTILKNKEPKTSKKVPTNNFPSNVKSLLSTGIFDGVPVKYVSWSREKNLKGVIKGTG
YLCSCDECKLSKSLNAYEFERHAGAKTKHPNNHIYFENGKTIYAVVQELKNTPQEMLFDA
IQTVTGSTINQKNFRVWKASYQAATRELQRIYGKDEVVIPS
>DET.singl.CAF01.gnm1.ann1.evm_model_Chr09_256
MSFQNKSIWMPCDAGCLTEENMGYENSSRIEPKRGHQWFTDTGESEMFSNKRQAIEAVG
ARPLSVVPHVNISSWDANLGFHSVTGQFSDRLFGSEPVRTVNLVDKHVPSIGSGNLNMGR
KDFENQFGNDPSMGLSISPTTEDPSSCLSFGGIRKVKVNQVRDSDNCMSASMGNSHSRAD
SSAVSVGAGYSKDDGNKSLGTNYNNTDESTISMGTTMNKNKDNLV-----FNKGDGGFML
MGHNYSKG--------QPFDRRNGNFISAGQSYEKEDSNMISLNTSYNKGHENFISMGTA
YNKPGEGFMVASS---------------YDKLDSC------SYDKGDSSSLRVGQNYSKG
ESNTISFGGFHEEPEPNPSGGIISGYDLLMGNQNSAQGSNGQNDLIESNLEPIVNSTPKA
TSKVDTVLKNREPKTTKKAPSNNFPSNVKSLLSTGIFDGVPVKYVSWSREKNLKGVIKGT
GYLCSCNDCKQSKALNAYEFERHAGAKTKHPNNHIYFENGKTIYAVVQELKNTPQEMLFD
SIQNVTGSTINQKNFRIWKASYQAATRELQRIYGKDEVVIPS
>OUT.vitvi.PN40024.gnm2.ann1.VIT_213s0019g00490.1
MAFHKNSIW-ARNAGCLTDGEKVYDDSSGNEQKRGQQWLMDATEPELFCNKKQAVEAVNS
WNISGISNMNDSPCGNISSFASVSGPFLDRLFGTDL-KIIHPLSRNIPSASTGNMDMGRK
GFEFPFRSDSSFGLSMSHAIADPS--FNYSGIRKVKVNEVRDSDNGMPVGMGHFYNRGGY
NMISAGSAYNKSDYNISLGPVYNNGNQNTISMGAYFNKATSNFGSRSHTFNQETGNSIS
MGHTYHKVDRSVLSMGHFYDNGNGNFLSKVQQHGKEDGSIMSMSPAYNKGHEKFISMGPS
YSEANGNFGTMGMVYSKHNDDIMSMGPTNDRVNVSLCLTTLTYDNEDSSILSMGHNY
NKGQNNTVSFGGFHEEPETNSSGRIIGSYDLLMQ----------K
KYLAQSNADPAASCTPKATSKTDTVSKNKQIN-TKKDPSSHFPLNVKSLLSTGMFDG
VPVKYVSWTREKSVRGVIKGSGYLCSCKDCNSSNCLNAYEFERHANCKTKHPNNHIYFEN
GKTIYAVVQELKNTPQDKLFEVIQNVTGCPINQKNFQTWKASYQAATVELQRIYGKDGAT
GP-
