# Supplementary material for: Legume genome structures and histories inferred from Cercis canadensis and Chamaecrista fasciculata genomes
Source: Plant J. 2026 Jun 10;126(5):e70981. doi: 10.1111/tpj.70981 (PMC13252982; doi:10.1111/tpj.70981)
Supplement: Supplementary file 4 — Data S4. Manuscript supplement; Compressed directory of aligned sequences from 2212 low‐copy gene families, for calculation of a consensus species tree. [file TPJ-126-0-s010.gz › S4_consen_species_tree/40_aln_fas_cln1/Legume.fam3.04736]

>CAE.acacr.Acra3RX.gnm1.ann1.g11979.t1
MSILCGLPLVECVYCLACARWAWKRCLHTAGHDSETWGLATAEEFEPVPRLCRYILAVYE
DDLWHPIWAPPGGYGINPAWIRLKKTYEDTQGRAPPYLLYVDHDHADIVLAIRGLNLAKE
SDYAVLLDNRLGKRKFDGGYVHNGLLKAAGWVLDSECEVLRELVEKHPNYTLTFAGHSLG
SGVASMLTILVVQNRERVGNIERGRVRGYAIAPARCMSLNLAVRYADVINSVVLQDDFLP
RTATPLEDIFKSLFCLPCLLCLRCMRDTCISEERMLKDPRRLYAPGRLYHIVERKPFRAG
RFPPVVRTAVPVDGRFEHIVLSCNATSDHAVIWIEREAQRALQLMLEKDQTMEIPAKQTM
ERQETLNRHSEEYKAALHRAKTLDVPHADTPPSQYGTFGGEEGKSSRESQAESSSGSTNK
SKY-ESWEELIERLFDKDEHGHMVLKK-
>PAP.aesev.CIAT22838.gnm1.ann1.Ae09g22100.1
MSIICGLPLVECVYCLACARWAWKRCLHTAGHDSETWGLATTEEFEPVPRLCRYILAVYE
DDLRHPLWAPPGGYGINPDWLILRKTYEDTQGRAPPYILYLDHDYADIVLAIRGLNLAKE
SDYAVLLDNRLGKRKFDGGYVHNGLLKAAGWVLDAECDVLRELVEKHPYYTLTFAGHSLG
SGVAAMLAMVVVQNRDRLGNIERKRVRCYAIAPARCMSLNLAVRYADVINSVVLQDDFLP
RTATPLEDIFKSLFCLPCILCLRCMWDTCIPDETMLKDPRRLYAPGRLYHIVERKPFRMG
RFPPVVRTAVPVDGRFEHIVLSCNATSDHAIIWIEREAQRALDLMREKENTMEIPG
HQTMERQETLTRHSEEYKAALQRAKTLDVPHAFTPPSQYGTFDEEGEESSRRSQGESSFA
STNRSTVDESWDELIERLFDKDEHGHIVLKKQ
>OUT.arath.Col0.gnm9.ann11.AT3G49050.1
MSILCGCPLLECVYCLGCARWGYKRCLYTAGHDSEDWGLATTDEFEPVPRFCRYILAVY
EDDIRNPLWEPPEGYGINPDWLLLKKTYEDTQGRAPAYILYLDHVHQDIVVAIRGLNLAK
ESDYAMLLDNKLGERKFDGGYVHNGLVKSAGYVLDEECKVLKELVKKYPSYTLTFAGHSL
GSGVATMLALLVVRHPERLGNIDRKRVRCFAIAPARCMSLNLAVRYADVINSVILQDDFL
PRTATPLEDIFKSVFCLPCLLCIRCMKDTCVPEQKMLKDPRRLYAPGRMYHIVERKPCRL
GRYPPVVKTAVPVDGRFEHIVLSCNATSDHAIIWIEREAQRALNLMMENEKKMEIPEKQR
MERQESLARHNLEYRAALRRAVTLDVPHAESMAYEYGTFDKTQEDETEEE
VGESSSSSSIRRNRRVSWDELIEHLFERDESGNLTFEK-
>CER.bauva.BV-YZ2020.gnm2.ann1.rna-bv06053.t1
MSIICGLPLVECVYCLACARWAWKRCLHTAGHDSETWGLAAPEEFEPVPRLCRYILAVYE
DDLRHPLWAPPGGYGINPDWLLLKKTYKDTQGRAPPYILYLDHDHADIVLAIRGLNMAKE
SDYAVLLDNSLGKRKFDGGYVHNGLLKAAGWVLDAECEFLRELVEKHPNYTLTFAGHSLG
AGVAAMLTMVVVQNRDRVGNIERRRVRCYAIAPARCISLNLAVRYADVINSVVLQDDFLP
RTATPLEDIFKSLFCLPCLLCLRCMKDTCIPEEKMLKDPRRLYAPGRLYHIVERKPFRMG
RFPPVVRTAVPVDGRFEHIVLSCNATSDHAIIWIEREAQRALDLMLEKDHTMEIPAKQTM
ERQQTLTRHSEEYRAALQRAKTLDVPHAYTPPSQYGTFDEDEEESLRRSEAGSSFGSSN
RSKTNETWDELIERLFDKDESGHMVLKK-
>CER.cerca.ISC453364.gnm3.ann1.Cecan.1G196600.1
MSIICGLPLVECVYCLACARWAWKRCLHTAGHDSETWGLAATEEFEPVPRLCRYILAVYE
DDLRHPLWAPPGGYGINPDWLLLKKTYKDTQGRAPPYILYLDHDHADIILAIRGLNLANE
SDYAVLLDNRLGKRKFDGGYVHNGLLKAAGLVLDAECEVLRELVEKHPNYTLTFAGHSLG
AGVAALLTMVVVQNRDRLGNIERRRVRCYAIAPARCMSLNLAVRYADVINSVVLQDDFLP
RTATPLEDIFKSLFCLPCLLCLRCMKDTCIPEEKMLKDPRRLYAPGRLYHIVERKPFRMG
RFPPVVRTAVPVDGRFEHIVLSCNATSDHAIIWIEREAQRALDLMLEKDYTMEIPAKQTM
ERQETLTRHSEEYKAALQRAKTLDVPHAFTPPSQYGTFDEDEEESSRRSEAESSFGSSN
RSKKNETWDELIERLFDKDESGHMVLKK-
>CAE.chafa.ISC494698.gnm1.ann1.ChfasH1.2G202400.1
MSILCGFPLVECVYCLACARWVWKRCLHTAGHDSETWGLSTAEEFEPVPHLCRYILSVYE
DDIQNPLWAPPGGYGINPDWLVLKKTYEDTLGRAPPYILYVDHDHADIVLAIRGLNLAKE
SDYAVLLDNKLGKRKFDGGYVHNGLLKAAGWVLDAECEVLKELVETHPNYTLTFAGHSLG
SGVAAMLTMVVVQNRHRLGNIERRRVRCYAIAPARCMSLNLAVRYADVINSVVLQDDFLP
RTATPLEDIFKSLFCLPCLLCLRCMRDTCIPEEKMLKDPRRLYAPGRLYHIVERKPFRIG
RFPPVVKTAVPVDGRFEHIVLSCNATSDHSILWIEREAQKALHLLQENDVAMEIPAKQTM
ERQETLTRHTEEYKAALQRAKTLDVPHADTSSSRYGTFEENEEENSPILPAESSFA
STNKTKLNESWDELIERLFDKDEHGHMVLKR-
>PAP.lotja.MG20.gnm3.ann1.Lj2g3v0371580.1
MSILCGIPLVECVYCLACARWAWKRCLHTAGHDSETWGFATSEEFEPIPRLCRYILSVYE
DDLHQPLWAPPCGYGINPDWLIHKKTYRDTSGRAPPYMLYLDHGHADIVLAFRGLNLAKE
SDYAVLLDNRLGKRKFDGGYVHNGLLKAAGWVLDAECEVLRELVEKHPNYTLTFVGHSLG
SGVAAMLSMVVVQNSDRLGNIERKRVRCYAIAPARCMSLNLAVRYADVINSVVLQDDFLP
RTATPLEDIFKSLFCLPCLLCLRCMRDTCIPEEKMIRDPRRLYAPGRLYHIVERKPFRMG
RFPPVVRTAVPVDGRFEHIVLSCNATSDHAIIWIEKEAQRAFDLMLEKDHTMEIPAKQKM
ERQETLTRHNHEYKAALQRAVTLDVPHAYTPPSQYGTFDEEGDESSKRSQGEPSFDSTNR
STVDESWDELIERHFDKDEHGSMVLKK-
>PAP.lotja.MG20.gnm3.ann1.Lj5g3v1999190.1
------------------------------------------------------------
------------------------------------------------------------
--------------------------------MDAEWQVLKELVEKYPNYSLTFAGHSLG
SGVATMLSMVVVQNKHKLGNIERKRVRCYAIAPARCMSLNLAVRYADVINSVVLQDDFLP
RTATPLEDIFKSLFCLPCLLCLRCMRDTCIPEEKKLRDPRRLYAPGRLYHIVERKPFRCG
RFPPVVRTAVPVDGRFEHIVLSCNATSDHAIIWIEKEAQRAIDLMRESDSTMEIPAKQIM
ERQETIARHGQEYRAALQRAKTLDVPHAYTPPSQYGTFDEEGEESSRRSEGESSLGSTNK
STVDETWDELIERHFAKDEHGHIVLKK-
>PAP.medtr.A17_HM341.gnm4.ann2.Medtr1g100950.1
MSIICGLPLVECVYCLACVRWAWKRCLHTAGHDSETWGFAATQEFEPVPRLCRYILAVYE
DDLRNPLWAPPGGYGINPDWLLLRKTYKDTRGRAPPYILYLDHDHADIVLAIRGLNLARE
SDYAVLLDNKLGKRKFDGGYVHNGLLKAAGWVMDAECEILRELVEKYPNYTLTFAGHSLG
SGVAAALSMVVVQNRDRLGNIERKRVRCYAIAPARCMSLNLAVRYADVINSVVLQDDFLP
RTATPLEDIFKSLFCLPCLLCLRCMRDTCIPEEKMLKDPRRLYAPGRLYHIVERKPFRLG
RFPPVVRTAVPVDGRFEHIVLSCNATSDHAIIWIEKEAQRALDLMMEKDNTMEVPAKQIM
QRQKTMTRHGQEYKAALQRAKTLDIPHAFTPPSEYGTFDEEGEESSRSE-AESSVSSTNR
STVNESWDVLIERLFDKDEHGHMVLKR-
>CER.phach.longxuteng.gnm1.ann1.LXT01525.t1
MSIICGVPLVECVYCLACARWAWKRCLHTAGHDSETWGLAAPEEFEPVPRLCRYILAVYE
DDLRHPLWAPPGGYGINPDWLLLKKTYKDTQARAPPYILYLDHDHADIILAFRGLNMAKE
SDYAVLLDNKLGKRKFDGGYVHNGLLKAAGYVLDAECEVLRELVEKHPNYTLTFAGHSLG
SGVAAMLAMVVVQNRDRVGNIERRRVRCYAIAPARCMSLNLAVRYADVINSVVLQDDFLP
RTATPLEDIFKSLFCLPCLLCLRCMKDTCIPEEKMLKDPRRLYAPGRLYHIVERKPFRMG
RFPPVVKTAVPVDGRFEHIVLSCNATSDHAIIWIEREAQRALDLMLEKDQTMDIPAKQTM
ERQETLTRHSEEYKAALQRAQTLDVPHAYTPPSQYGTFDQDEEESLRRSEAESSFGSSN
RSKKNETWDELIERLFNKDESGHMVLKK-
>PAP.phavu.G19833.gnm2.ann1.Phvul.004G113800.1
MSFLCGLPLVECVYCLACARWAWKRCLHTAGHDSENWGFATVEEFEPIPRLCRYILAVYE
DDLRQPLWEPPGGYGISLDSLLLKKTYEDTYGRAPPYILYLDHEHEDIVLAIRGLNLAKE
SDYAVLLDNRLGKKKFDGGYVHNGLLKAAGWVLDAECEILRNLVEKYPNYTLTFVGHSLG
SGVAAMLAMVVVQNSHRLGNIDRKRVRSYAIAPARCMSLNLAVRYADVINSVVLQDDFLP
RTATPLEDIFKSLFCLPCLLCMRCMRDTCIPEEKMLKDPRRLYAPGRLYHIVERKPFKMG
RFPPVVRTAVPVDGRFEHIVLSCNATSDHAIIWIEKEAQRALDLMLEKEEPMEAPAKQKM
ERQETMTRHNVEYKAALQRAKTLDVPHAYTPPSEYGTFDEEGDANSTRSQGESSNKSY--
--VEETWDALIERHLDKDEHGHTELKKQ
>OUT.prupe.Lovell.gnm2.ann1.Prupe.2G296900.1
MSILCGCPLIECVYCLACTRWAWKRCLHTAGHDSETWGIATAEEFEPVPRLCRYILAVYE
DDLRQPLWEPPGGYGIKPDWLILKKTYEDTQGQAPPYILYLDHDHADIVLAFRGLNLARE
SDYAVLMDNKLGKKKFDGGYVHNGLLKAAEWVLDAECEILKDLVEKYPNYTLTFTGHSLG
SGVAALLTMVVVQNRDRLGNIDRKRVRGYAIAPARCMSLNLAVRYADVINSVVLQDDFLP
RTATPLEDIFKSLFCLPCLLCIRCMRDTCIPEEKMLKDPRRLYAPGRLYHIVERKPFRLG
RFPPVVKTAVPVDGRFEHIVLSCNATSDHAIIWIEREAQRALKLMLEKDQIMEIPPKQKM
ERQETLAKHTEEYRAALQRAVTLAVPHAY-SPSIYGTFDEDEEEYSYGSSGESSFSST
KKSKT-------------------------
>OUT.quisa.S10.gnm1.ann1.Qs0060870.1
MSILCGLPLLECVYCLACARWAWRRCLHTAGHDSETWGIATVEEFEPVPRLCRYILAVYE
DDLRNPLWAPPGGYGIDPDWLIHRKTYEDTQGRAPPYILYLDHDHADIVVAIRGLNMAKE
SDYAVLLDNKLGKKKFDGGYVHNGLLKAAGWVLDAECEVLKELVEKYPSYTLTFAGHSLG
SGVATLLAMVVVQNRDKLSNIERRRVRCYAVAPARCISLNLAVRYADVINSVVLQDDFLP
RTATPLEDIFKSLFCLPCLLCLRCMRDTCIPEEKMLKDPRRLYAPGRLYHIVERKPFRMG
RFPPVVRTAVPVDGRFEHIVLSCNATSDHAIIWIEKEAQRALDLMLEKDHTMQIPGKQRM
ERQETLARHGQEYKAALQRAVTLDVPLAY-SPSTYGTFDEEGEENSQRSQEESSVDSSK
KSKKNETWDELIERLFDKDESGHMLQKQ-
>CAE.sento.Myeongyun.gnm1.ann1.Sto08g273440
MSILCGVPLVECVYCLACARWVWKRCLHTAGHDSETWGLANAEEFEPVPRLCRYILAVYE
DDLRNPLWAPPGGYGINPDWLLLKKTYEDTLGRAPPYILYLDHDHADIVLAIRGLNLAKE
SDYAVLLDNRLGKRKFDGGYVHNGLLKAAGWVLDAECEVLRELVEKHPNYTLTFAGHSLG
SGVAAMLTMVVVQNRDRLGNIERR----------RCMSLNLAVRYADVINSVVLQDDFLP
RTATPLEDIFKSLFCLPCLLCLRCMRDTCIPEEKMLKDPRRLYAPGRLYHIVERKPFRMG
RFPPVVKTAVPVDGRFEHIVLSCNATSDHAIIWIEREAERALHLMREEDHTMKIPIKQKM
ERQETLTRHSEEYKAALQRAKTLDVPHAYTPPSQYGTFDEDGGESSRRSQAETSFGSANK
TKLIESWDELIERLFDKDEHGHMVLKK-
>DET.singl.CAF01.gnm1.ann1.evm_model_Chr05_2969
MSIICGLPLVECVYCLACARWAWKRCLHTAGHDSETWGLSTSEEFEPVPRICRYILAVYE
DDLRQPLWAPPGGYGINPDWIILKKTYKDTQGKAPAYILYIDHDHADIVLAFRGLNLAKE
SDYVVLLDNKLGKRKFDGGYVHNGLLKAAGWVLDAECEVLKDLVEKHPNYTLTFAGHSLG
SGVAAMLTMVAVQNLDRLGNIERRRVRCYAIAPARCMSLNLAVRYADVINSVVLQDDFLP
RTATPLEDIFKSLFCLPCILCLGCMRDTCIPEEKMLKDPRRLYAPGRLYHIVERKPFRMG
RFPPVVRTAVPVDGRFEHIVLSCNATSDHAIIWIEREAQRALDLMREKDHTVEVPAKQTM
ERQETIARHSEEYKAALQRAKTLDVPHAFTPPSQYGTFDE-PEESSRRSEGESSVGSTTK
TRTSETWDELIERLFDKDEQGHMVLKK-
>OUT.vitvi.PN40024.gnm2.ann1.VIT_215s0046g02650.1
MSIVCGVPLLECVYCLACARWVWKKCLYTAGHESENWGLATAEEFQPIPHLCRLILAVYE
EDLRNPLWAPPGGYGINPDWVILRKNYEETQGRVPPYMIYLDHDNADIVLAVRGLNLAKE
SDYAVLLDNKLGQTKFDGGYVHNGLLKAAELLLDAECEVLRELIERNPNYTLTFAGHSLG
AGVVTLLAMVAVQNKDKLHNIERKRIRCYATAPARCISLNLAVRYADIINSVVLQDDFLP
RTTTALEDVFKSLFCLPCLLCLMCLKDTCTLEEKMLKDPRRLYAPGRLYHIVERKPFRFG
RFPPVVRTAVPVDGRFEHIVLSCNVTSDHAIIWIEKESQKAFDLMLEKDQIMEIPAKQRM
ERLESVARHTEEYKAALKRAAALDVPQAY-SPSAYGTFSEGGENSGRLSEEQV
PILSS--RRRRESWNELVGRLFHRDDSGQMVLR--
>OUT.vitvi.PN40024.gnm2.ann1.VIT_216s0050g00620.2
MSIVCGIPLLECVYCLACARWAWKRCLHTAGHDSETWGLSTAEEFEPVPHLCRYILAVYE
EDLHHPLWEPAGGYEINPDWLILKKTYEDTQGCAPPYILYLDHKHADIVLAIRGLNLARE
SDYAVLLDNKLGQRKFDGGYVHNGLLKAAGWVLDAECDVLRELVEKYPNYTLTFTGHSLG
SGVAALLTMVVVHNRDKLANIDRKRIRCYAIAPARCMSLNLAVRYADLINSVVLQDDFLP
RTATPLEDIFKSLFCLPCLLCLRCMKDTCVPEEKMFRDPRRLYAPGRLYHIVERKPFRMG
RFPPVVRTAVPVDGRFERIVLSCNATSDHAIIWIEREAQRALDLMLEKDKIMEIPAKQKM
ERQETLKRHSEEYKAALQRAVSLAVPHAY-SPSQYGTFSDEEGENSSRSSEGSSYGSS
KTSKKKESWDEVIERLFEKDESGYMVFKK-
