# Supplementary material for: Legume genome structures and histories inferred from Cercis canadensis and Chamaecrista fasciculata genomes
Source: Plant J. 2026 Jun 10;126(5):e70981. doi: 10.1111/tpj.70981 (PMC13252982; doi:10.1111/tpj.70981)
Supplement: Supplementary file 4 — Data S4. Manuscript supplement; Compressed directory of aligned sequences from 2212 low‐copy gene families, for calculation of a consensus species tree. [file TPJ-126-0-s010.gz › S4_consen_species_tree/40_aln_fas_cln1/Legume.fam3.04945]

>CAE.acacr.Acra3RX.gnm1.ann1.g27476.t1
MASPLVISTHFSSIPHKTRHRSLLLCSSVSTAIFMNSKPNKNDIFSLKKPSKELLIS
RKFIACTSIGDTETK-DSSLVGEDSAAFDLEEQKISSWIYFTVILGVVLFVLDVVWIDNS
TGYGKAFIEAVSELSDSHEVVMLILILIFAGVHSGMASFRDAAEKLIGERAYRVLFAGIS
LPLAVSMVVYFINHRYEGLQLWQVQNVPGVHQLLWLANFISFFFLYPSTFNLLEVAAVDK
PKIHLWETGIMRITRHPQMVGQVIWCLAHTIWIGNSVAVAASVGLIAHHLFGVWNGDRRL
ARRYGEDFETVKARTSIVPFAAILDGRQKLPKDYYREFIRLPYLTITAVTLGAYFAHPLM
QGASFNLHW
>PAP.aesev.CIAT22838.gnm1.ann1.Ae03g00300.1
MASSLVLSTSFSSKHYSSLHAPSPNPISIRLNPTTKNHHTFQCSFS
NSSILKPFLSHQRFIVRTSIRDA--EEEKSLIGEDSAVFELGEQKISSWIYFTAILGT
VLFVLNVAWIDNSTGFGKAFVDAVSEVSDSHEVVMLILILIFAGVHSGLASLRDTGEKLI
GERAYRVLFAGISLPLAVSTVVYFINHRYDGVQLWQLQDAPGLHQLVWLSNFISFFFLYP
STFNLLEVAAVDKPKLHLWETGIIRITRHPQMVGQVMWCLAHTIWIGNSVAVAASIGLIA
HHLFGVWNGDRRLAIRYGKDFELVKRRTSVVPFAAILDGRQKLPKDFYKEFIRVPYLVIT
AVTLGAYFAHPLMQAASFRLHW
>OUT.arath.Col0.gnm9.ann11.AT1G10830.1
--------------------------------------------LSS-----SSPVIRKI
LVRSTLREDASDSESSLIGEDSAAFELGKQKLVSWVYFGVVLGVVLFILNVVWI
DNSTGFGKSFIDAVSNISGSPEVAMLMLILIFAIVHSGLASLRDIGEKLIGERAFRVLFA
GISLPLAMSTIVYFINHRYDGSQLWQLQGVPGVHEAIWVANFVSFFFLYPSTFNLLEVAA
VDKPKMHLWETGIMRITRHPQMVGQIVWCLAHTLWIGNTVAASASLGLIAHHLFGAWNGD
RRLAKRYGEDFESIKKRTSVIPFAAIFEGRQVLPEDYYKEFVRLPYLAITALTVGAYFAH
PLMQGASFRLHW
>CER.bauva.BV-YZ2020.gnm2.ann1.rna-bv12071.t1
MATPLVLTSSFSSILHSSKNSPHNHNLPLRSSSISISERKQNCQFLSNSH
SKRALFSRKIVVRTSVEDSETT-SEPLVGEDSASFDFQEQKISSWVYFTVILGVVLFVLN
VAWIDNSTGFGKSYIDSISRLSDSHEVVMFSLTLIFAIVHSGLASFRDTGEKLIGERAFR
VLFAGISLPLVVSTVVYFINHRYDGLQLWQLQDVPGLHQLVWISSFISFFFLYPSTFNLL
EVAAVDKPKLHLWETGIIRITRHPQMVGQVIWCLAHTIWIGNSVAVAASIGLIGHHLFGV
WNGDRRLALRYGEEFEIVKSRTSVVPFAAILDGRQKLPKDFYKEFFRLPYLAITAMTLGA
YFAHPLMQAGSFRLHW
>CER.cerca.ISC453364.gnm3.ann1.Cecan.2G044800.1
MAAPLVLTSSFSSITHSSKNPPHDRSPSLRSSSISPSKRKQNCQFLSNSP
SKRLLFSRKIVVRTSIRDS--ETSESLVGEDSAVFDFQEQKISSWVYFTVILGVVLFVLN
VAWIDNSTGFGKAFIDSISGLSDSHEVVMLTLTLIFAIGHSGLASFRDTGEKLIGERAFR
VIFAGISLPLAVSTVVYFINHRYDGLQLWQLQNVPGLHQLVWISSFISFLFLYPSTFNLL
EVAAVDKPKLHLWETGIIRITRHPQMVGQVIWCLAHTIWIGNSVAVAASIGLIGHHLFGV
WNGDRRLALRYGKEFEIVKGRTSVVPFAAILDGRQRLPKDFYKEFIRLPYLAVTAITLGA
YFAHPLMQAASFRLHW
>CAE.chafa.ISC494698.gnm1.ann1.ChfasH1.2G389400.1
-SPPLVLSTHFFSKPHHRSLSIPSSSVSTAILLNPISKPNKNSLFFLKRPSKSLLLSRE
FVARTSIRDTDAK-DSGLVGEDSAAFEVGEQKISSWVYFTVILGVVLFVLNVVWIDNSTG
YGKAFIDAVSGLSDSHEVVILLLILIFAGVHSGMASVRDTAEKVIGERAYRVLFAGLSLP
LAVSTVVYFINHRYDGLQLWQVQSVPGVHQLVWFANFISFFFLYPSTFNLLEVAAVDKPK
LHLWETGIMRITRHPQMVGQVIWCLAHTVWIGNSVAVAASVGLIAHHLFGVWNGDRRLAR
RYGKDFEIVRDRTSVIPFAAILDGRQRLPKDFYKEFIRLPYLTITAITLGAYFAHPLMQA
SSFNLHW
>PAP.lotja.MG20.gnm3.ann1.Lj4g3v2573870.1
-SSPLVFSAPFSSIPHRTSTKTHRQPFSLPLSSSRP-----KQSFSSVFPSKPLLLSR
KLLAPASVAEDKADADSNLVGEDSAVFDLQSQKISSWVYFTVILGVVLFALNVVWID
PSTGFGKDFVDAVSGISDSPEVNFFHLF--FLKFNFVLFNLKNEVARI--EHFIHGIFYI
MSLTKDCKTV-Y------------------------------------------------
------------------------------------------------------------
------------------------------------------------------------
-----------
>PAP.lotja.MG20.gnm3.ann1.Lj4g3v2573880.1
-SSPLVFSAPFSSIPHRTSTKTHRQPFSLPLSSSRP-----KQSFSSVFPSKPLLLSR
KLLAPASVAEDKADADSNLVGEDSAVFDLQSQKISSWVYFTVILGVVLFALNVVWID
PSTGFGKDFVDAVSGISDSPEVVMLLLILIFAGVHSGLASFRDTGEKLIGERAFRVLFAG
TSLPLALTTIVYFINHRYDGFQLWQLQNVPGLHQLLWLSNFISFYFLYPSTFNLLEVAAV
DKPKLHLWETGIMRITRHPQLVGQVIWCLAHTIWIGNSVAVAASVGLIGHHLFGAWNGDR
RLAKRYGEDFDLVKERTSIVPFAAILDGRQRLPKDFYKEFIRLPYLTITFLTLGAYFAHP
LMQSASFNLHW
>PAP.medtr.A17_HM341.gnm4.ann2.Medtr3g084950.1
MAASVILSTSFSPTHHPSLFSSS-SSISLSKPKST------SQRFSSSKPLSSHRFN
FSFVTHSSVKEK----DTTFVGEDSAAFNLTEQKITSWIYFAAILGVVLFILNVVWIDNS
TGFGKAFVDAVSGLSDSHEVVMLILILVFAVFHSGMASLRNTGEKIIGERAFRVIFAGIS
LPLAVTTIVYFINHRYDGIQLWQLQSTPGIHQLLWLSNFISFFFLYPSTFNLLEIAAVDK
PKIHLYETGIIRITRHPQMVGQVIWCLAHTIWIGNSVAVAASIGLISHHLFGAWNGDRRL
AQRHGEDFEIVKRRTSIVPFAAILDGRQRLPADFYKEFIRLPYLVITALTLGAYFAHPLM
QTASFNLHW
>PAP.medtr.A17_HM341.gnm4.ann2.Medtr8g097190.1
ASTPLVFSTSISSKSHLLHHHPHL--NSLPSSSLCF---KSKQSFQY-FSSNPLLLSHKL
VTRVSSSEETTQTDSDLVGEDSATFDIQNQKLSSWFYFTAVLGVVLSVLNVIWIDDS
TGFGKAFVDSISGISDSHEVVMLVLVLIFAGVHSGLASFRDTGEKLIGERAYRVLFAGTS
LPLALTMIVYFINHRYDGLQLWQLQDVPGVHQLVWISNFISFLFLYPATFNLLEVAAVDK
PKLHLYETGIMRITRHPQMVGQVMWCLAHTVWIGNSVAVAASFALIAHHLFGVWNGDRKL
AERYGEDFEIVKGRTSVVPFAAILDGRQKLPKDFYKEFIRLPYFTITALTLGAYFAHPLM
RAASLKLHW
>CER.phach.longxuteng.gnm1.ann1.LXT27393.t1
MATPLVLTNSFSSILHSPPNNPNNRSLSVRSSSISISKRKQNCQFLSNSS
SKRPLFSQKIVVCTSIGDS--ETSEPLVGEDSAVFDFQEQKISSWVYFTVILGVVLFVLN
VAWIDNSTGFGKAYIDSISGLSDSHEVVMFTLTLIFAIVHSGLASFRDTGEKLIGERAFR
VLFAGISLPLAVSTVVYFINHRYDGLQLWQLQNVPGLHQLVWISSFISFFLLYPSTFNLL
EVAAVDKPKLHLWETGIIRITRHPQMVGQVIWCLAHTIWIGNSVAVAASIGLIGHHLFGV
WNGDRRLALRYGKEFEIVKSRTSVVPLAAILDGRQRLPKDFYKEFIRLPYLAITAMTLGA
YFAHPLMQAASFRLHW
>PAP.phavu.G19833.gnm2.ann1.Phvul.001G263600.1
------LCSSVSLFFNCGHRRASFSPLSSSNSTAKTNLKHASLCFPNRSHSKSPTHAR
HFVVRTSIKESESDKDLGFVGEDSAVFELGKQKISSWIYFTAILGVVLYVLNVAWIDN
STGYGKAFIDAVSSLSDSHEVVLLILILIFAGVHSGLASFRNTGEKFIGERPYRVLFAGI
SLPLAVSTIVYFINHRYDGLQLWQVQDTPGLHQLLWISNFISFFFLYPSTFNLLEVAAVD
KPKLHLWETGIIRITRHPQMVGQVIWCLAHTIWMGNSVAVAASFGLIAHHLFGVWNGDRR
LAIKFGEDFELVKSRTSVVPFAAILDGRQKLPQDFYKEFLRLPYLTITALTLGAYFAHPL
MQAASFNLHW
>OUT.prupe.Lovell.gnm2.ann1.Prupe.1G177500.1
-SSTLVLSTLFSYHPHQTN--KNKRPFSSLTLKVSTVKPKQPPPFHS-
PHNHQIRLSRQFRAYITVRDGDGDNEQPVVGEDSAEFILSKQKISSWVYFTA
ILGSVLFILNVAWIDNSTGFGKPFVDAVSELSDSKEVVMLILILIFAIFHSGLASLRDTG
EQLIGERAYRVLFAGTSLPLAVSTVVYFINHRYDGVQLWELKNAFGIHEFVWLSNFISFL
FLYPSTFNLLEVAAVDKPKMHLWETGIMRITRHPQLVGQVIWCLAHTIWIGNSVAVAASV
GLIGHHLFGAWNGDRRLAVRHGEAFEVVKKRTSIIPFAAILDGRQKLPKDYYKEFIRLPY
LSITVLTLGAYFAHPLMQAASFRLHW
>OUT.quisa.S10.gnm1.ann1.Qs0156240.1
MAATPVLSNAFSSFPRRPN-DPSLRPLTSTLILTKPSTHKQFCLFLSKFPSKSVIS
SRKFIPRTSLRDTELKSGEPLVGEDSAVFDLGKQKISSWVYFTGILGVVLFVLDVAWLD
NSTGFGKVFIDAISELSDSHEIVMLILILIFAGVHSGLASFRDTGEKLIGERGFRVLFAG
LSLPLAVSTVVYFINHRYDGIQLWQLQNVPGVHQLVWLSNFISFFLLYPSTFNLLEVAAV
DKPKMHLWETGIMRITRHPQMVGQVIWCLAHTVWIGNSVAVAASFGLIAHHLFGVWNGDR
RLALRYGKEFEIVKGRTSILPFAAILDGRQKLPKDYYKEFIRLPYLAITAVTLGAYFAHP
LMQAGSFNLHW
>CAE.sento.Myeongyun.gnm1.ann1.Sto03g055550
MAAPLVLSTHFSSSIPHSSLKTLHRSLSLPSSSTSISKPNINSLFFLNR
PSQYVLLSRKFVARTSIRDTETE-DSSLVGEDSAVFDFEQQKISSWVYFTVILGVVLFAL
NVVWIDNSTGYGKAFIDAVSGLSDSHEVIMLILILIFAGVHSGMASLRETAEKVIGERAY
RVLFAGISLPLAVSTVVYFINHRYDGLQLWQVQNVPGVHQLVWFANFVSFFFLYPSTFNL
LEVAAVDKPKLHLWETGIMRITRHPQ----VIWCLAHTVWIGNSVTAAASIGLIGHHLFG
VWNGDRRLAKRYGKDFEIVKDRTSIVPFAAILDGRQRLPKNFYKEFIRLPYLAITALTLG
AYFAHPLMQSSSFNLHW
>DET.singl.CAF01.gnm1.ann1.evm_model_Chr07_172
---TLALSSSFSSIPSFSNSKILSTSTSIFRKPVSKRNQGWNFQWFSKHPS
KSVLFSREFVVRTSIRDAEASSNETLVGEDSAAFDFGEQKISSWVYFGAILGVVLFVL
NVAWIDNSSGLGKAFIEAVSTLSDSPEVVMLILIVIFASVHSGLASIRDSGEKVIGERAF
RVLFAGLSLPLAVSTVVYFINHRYDGVQLWQFQNVPGVHQLVWLSSFISFFFLYPSTFNL
LEVAAVDKPKLHLWETGIMRITRHPQMVGQVIWCLAHTIWIGNSVAVAASVGLIAHHLFG
VWNGDRRLARRYGKDFEIVKARTSIIPFAAILDGRQRLPKDFYKEFIRLPYFAITAMALG
AYFAHPLMQASSFNLRW
>OUT.vitvi.PN40024.gnm2.ann1.VIT_205s0062g01110.1
MATSLLLSSSFLSSSPLS----QSRRLTYARTSCFPYARTSAKLFLKHVPSCSFRFCH
KIMAGTSIGETEEEVEPVTVGEDSAAFDLGQQKISSWIYFGGILGVVLFLLDVVWIDNS
TGFGKDFIAAVAGVSESHEVVMLILTLIFAIGHSGLASLRDSGEKLIGERAFRVLFAGTS
LPLAVSTVVYFINHRYDGLQLWQLQSVPGIHQLVWFSSFVSFFFLYPSTFNLLEVAAVDK
PKMHLWETGIMRITRHPQMVGQVIWCIAHTVWIGNSVAVAASIGLIGHHLFGVWNGDRRL
ASRYGEAFDTVQRRTSIIPFAAILDGRQKLPKDYYKEFLRLPYLSITMLTLGAYLAHPLM
QAASFRLHW
