# Supplementary material for: Legume genome structures and histories inferred from Cercis canadensis and Chamaecrista fasciculata genomes
Source: Plant J. 2026 Jun 10;126(5):e70981. doi: 10.1111/tpj.70981 (PMC13252982; doi:10.1111/tpj.70981)
Supplement: Supplementary file 4 — Data S4. Manuscript supplement; Compressed directory of aligned sequences from 2212 low‐copy gene families, for calculation of a consensus species tree. [file TPJ-126-0-s010.gz › S4_consen_species_tree/40_aln_fas_cln1/Legume.fam3.04951]

>CAE.acacr.Acra3RX.gnm1.ann1.g27731.t2
---SNTKPEQWQWENATAGAIAGFATVTATHPLDVVRTRFQVNDGRVPFVPSYKNTAHAI
FTIARSEGLRGLYAGLLPAVLGSTISWGLYFYFYDKAKQRYARNREEKLSPGYHLASAAE
AGTLVCLCTNPVWLIKTRMQLQTPQHQAPPYNGIYDAFKTITKEEGLRALYRGIVPSLFL
VSHGAMQFTVYEELRKVIVDLKSKESKMHHQIPDKLLNSMDYAVLGATSKVAATLISYP
FQVLRARLQQRPSVDGIPRYMDTWHVVKETARFEGVRGFYKGITANLLKNVPASSVTFIV
YENVLKLLKSTRRND
>PAP.aesev.CIAT22838.gnm1.ann1.Ae01g07310.1
MSTAAPPSHHWQWENAGAGAVAGFATVAVMHPLDVVRTRFQVNDGRVTHLPSYKNTAHAI
FTIARSEGLRGLYAGFLPAVLGSSISWGLYFFFYDKAKQRYARNREETLSPGLHLASAAE
AGALVSLCTNPVWLVKTRLQLQTPLHQTRPYSGIYDAFRTIMREEGFSALYRGIVPSLFL
VSHGAIQFTVYEELRKVIVDLKHKGSTMHHQNPDKLLNSVDYAVLGATSKVAAILLTYPF
QVIRARLQQRPNGDGVPRYMDSWHVVKETARYEGVRGFYKGITANLLKNAPASSITFVVY
ENVLKLLKLART--
>OUT.arath.Col0.gnm9.ann11.AT5G66380.1
--------ASWQWENATAGAVAGFATVAAMHSLDVVRTRFQVNDGRGSSLPTYKNTAHAV
FTIARLEGLRGLYAGFFPAVIGSTVSWGLYFFFYGRAKQRYARGRDEKLSPALHLASAA
EAGALVCLCTNPIWLVKTRLQLQTPLHQTQPYSGLLDAFRTIVKEEGPRALYKGIVPGLV
LVSHGAIQFTAYEELRKIIVDLKERRRKS--ESTDNLLNSADYAALGGSSKVAAVLLTYP
FQVIRARLQQRPSTNGIPRYIDSLHVIRETARYEGLRGFYRGLTANLLKNVPASSITFIV
YENVLKLLKQHP---
>CER.bauva.BV-YZ2020.gnm2.ann1.rna-bv27712.t1
---STAKWEQWQWENATAGAAAGFATVAVMHPLDVVRTRFQVNDGRISHLPSYKNTVHAI
FTIARSEGLRGLYAGFLPSVLGSTISWSLYFFFYDKAKQRYARNGYEKLSPGLHLASAAE
AGALVCLCTNPVWLVKTRLQLQTPLHQTRPYSGLYDAFRTIMREEGWSALYRGIVPGLFL
VSHGAVQFTAYEELRKVIVDLKCKESETHHHNGDKVLNSVDYAVLGASSKVAAILLTYPF
QVIRARLQQRPSSDGVPRYMDSWHVIKETARFEGVRGFYRGITPNLLKNVPASSITFIVT
WN------------
>CER.cerca.ISC453364.gnm3.ann1.Cecan.6G273300.1
---STTKWEQWQWENATAGAAAGFATVAVMHPLDVVRTRFQVNDGRVSHLPSYKNTAHAI
FTIARSEGLRGLYAGFLPSVLGSTISWSLYFFFYDKAKQRYARNRDEKLSPGLHLASAAE
AGALVCLCTNPVWLVKTRLQLQTPLHQTRPYSGLYDAFRTIMREEGWSALYRGIVPGLFL
VSHGAVQFTAYEELRKVIVDLKCKESETHHQNRDKVLNSVDYAVLGASSKIAAILLTYP
FQVIRARLQQRPSSDGIPRYMDSWHVMKETARFEGVRGFYKGITPNLLKNVPASSITFIV
YENVLKLLKRARRND
>CAE.chafa.ISC494698.gnm1.ann1.ChfasH1.6G327000.1
---STAKPEQWQREKAMAGAVAGFATVAVMHPLDVVRTRFQVNDGRVSLLPSYKNTAHAI
FTIARSEGLKGLYAGFLPSVLGSTISWGLYFFFYDKAKQRYARNREEKLSAGYHLASAAE
AGALVSLCTNPIWLVKTRMQLQTPLHQAQPYHGLYDAFKTIMREEGWRALYRGIVPGLFL
VSHGAIQFTTYEELRKVIIDWKSKESETHYQNPDKLLNSVDYAVLGATSKVAATLLTYP
FQVMRARLQQRPGSDGIPRYIDSWHVVKETARFEGVRGFYKGITANILKNAPASSITFIV
YENVFKLLKLARKND
>PAP.lotja.MG20.gnm3.ann1.Lj4g3v0998980.1
-TTESPKRDKWQWETATAGAAAGFATVAVMHPLDVVRTRFQVNDGRVSHLPRYNNTAHAI
FSIARSEGLRGLYAGFLPGVLGSTISWGLYFFFYDKAKQRYARNREEKLTPGLHLASAAE
AGAIVSLCTNPVWLVKTRLQLQTPLHQTRPYSGLYDAFRTIMREEGFSALYRGLVPGLFL
VSHGAIQFTAYEELRNIFVDLKSRGSTVHRENPDQLLNSVDYAVLGASSKIAAILLSYP
FQVIRSRLQQRPGGDGVPRYIDSWHVVKETARFEGVRGFYKGITPNLLKNAPASSITFIV
YENVLKLLKLAR---
>PAP.medtr.A17_HM341.gnm4.ann2.Medtr8g076690.1
-LTVPPKRNRLRWESTVAVGAAGLTTLAIKYPLDIVQTRFEVNDRRFSQFPKYNGTVHA
IFTIARTEGLKGLYAGFLTKTIGPFIALSAYLSCYSKYKQGYAKSREEPF
RPS--LAATLQSAALVSLRMHESFY-GSEDKIAASDTASSGTAILWDIW-TIKREEGFSA
LYRGIVPGLVF----AAHITVYEKLRRTVVNSKTKGSTIKHQNPDKIL------------
-------------------QRPDSDGIPRYKNSWHVVKETARFEGLPGFYKGITPSLLKH
IPISSISFVVYENVLKLLKLATRC-
>PAP.medtr.A17_HM341.gnm4.ann2.Medtr8g076740.1
--------NELQWEYPVASLTTGFAFITFQYPLDVVQTRLQVHDGRFSQYPRYNNTTHA
IFTIARKEGLKGLYAGFP
AGLLGATISWSLLVFYYGIVKDRHARSKVEKSG----------ALMTVCLCANPAFVVKT
RLQLQTPLHHARPYSGLYDAFRTIKREEGFSAFYRGIVPGFFLISQAAIQFIVYEQLRKT
VVNLKTKGSKIQHQKPDQIL--VCYWTLDLFTSEISLVLDYLHFI------NDSLVIGLF
GYLNDIE--------------------------------------------------
>PAP.medtr.A17_HM341.gnm4.ann2.Medtr8g076760.1
----TEPSKQWQWENATAGAAAGFATVAVMHPLDVVRTRFQVNDGRASHLPSYKNTAHAI
FTITRIEGLRGLYAGFLPGVLGSTLSWGLYFFFYERAKQRYARSREEKLSPGLHLASAAE
AGALVSLFTNPVWLVKTRLQLQTPIHQTRPYSGLYDAFRTIMREEGFSALYRGIVPGLFL
VSHGAIQFTAYEELRKTIVDLKSKGSDKQHQNPDQLLNSVDYAVLGATSKVAAILLTYPF
QVIRSRLQQRPGGDGIHRYMDSWHVVKETARFEGVRGFYKGITPNLLKNVPASSITFIVY
ENVLKLLKLARRND
>CER.phach.longxuteng.gnm1.ann1.LXT54593.t2
---STAKWEQWQWENAVAGAAAGFATVAVMHPLDVVRTRFQVNDGRVSHLPSYKNTVHAI
FTIARSEGLRGLYAGFLPSVLGSTISWSLYFFFYDKAKQRYSRNRDEKLSPGLHLASAAE
AGALVCLCTNPIWLVKTRLQLQTPLHQTRPYSGLYDAFRTIMREEGWSALYRGIVPGLFL
VSHGAVQFTAYEELRKVIVDLKLKESETHHHNGDKVLNSVDYAVLGASSKIAAILLTYP
FQVIRARLQQRPSSDGVPRYMDSWHVMKESARFEGVRGFYKGITPNLLKNVPASSITFIV
YENVLKLLKRARRND
>PAP.phavu.G19833.gnm2.ann1.Phvul.003G257600.1
--AESSKRHQWQWENATAGAAAGFATVAVMHPLDVVRTRFQVNDGRVSNLPGYKNTAHAI
FTIARSEGLRGLYAGFLPGVLGSTISWGLYFFFYDQAKQRYARNREGKLSPGLHLASAAE
AGGLVSLCTNPVWLVKTRLQLQTPLHQTRPYSGIYDAFKTILREEGFSALYKGIVPGLFL
VSHGAIQFTAYEELRKMTVDFRSKRSTVHNQNPDKLLNSVDYAVLGATSKLAAILLTYPF
QVMRARLQQRPSGDGVPRYKDTWHVVKETARFEGVRGYYKGITANLLKNAPASSITFIVY
ENVLKLLKPTRRND
>PAP.phavu.G19833.gnm2.ann1.Phvul.003G257800.1
MSTEAPKRHQWQWENAAAGAAAGFATVAVMYPLDVVRTRFQVNDGRVSHLPSYKNTGHAV
FTIARSEGLRGLYAGFLPGTLGSTISWGLYFFFYDKAKQRYARNGEGKLSPGLHLASAAE
AGGLVCLCTNPVWLVKTRLQLQTQLHQTRPYTGLCDAFRTITREEGFSALYRGIVPGLFL
VCHGAIQFTAYEELRKVIIDFKSKRSTLHNQSSDKLLNSVDYAVLGATSKLAAMLLTYP
FQVMRSRLQQRPSGDGVLRYMDTWHVMKETARFEGMRGFYKGITANLLKNAPASSITFIV
YENVIKLLKPTIRND
>OUT.prupe.Lovell.gnm2.ann1.Prupe.7G162200.1
------SASQWQWETATAGAIAGFATVAAMHPLDVVRTRFQVHDGRVSNLPTYKNTAHAI
FTIARLEGLGGLYAGFSPAVLGSTVSWGLYFFFYGRAKQRYSKNRDEQLSPGLHLASAAE
AGALVSLCTNPIWLVKTRLQLQTPLHQTQPYSGFYDALRTIVREEGWAALYKGLLPSLFL
VSHGAIQFTAYEELRKVVVDFKSKKRRRHSGSADSVLNSVDYAALGASSKVAAILLSYP
FQVMRSRLQQRPSSEGIPRYMDSWHVIRETVRFEGVRGFYKGITPNLLKNVPAASITFIV
YENVLKFLKFARTN-
>OUT.quisa.S10.gnm1.ann1.Qs0145090.1
---STTKPEQWQWENATAGAVAGFSTVAVVHPLDVVRTRFQVHDGRVSNLPSYKNTANAI
FTIARFEGIRGLYAGFFPAVLGSTVSWGLYFFFYDKAKQRHTRNRVEKLGPAHHLASAAE
AGALVCLCTNPIWLVKTRLQLQTPLHQTQPYSGFYDALRTIIREEGCRALYKGILPGLLL
VSHGAIQFTAYEELRKVIVDLKSKEIRKHSQNPDKLLNSGDYAVLGASSKLAAILLSYPF
QVIRSRLQQRPSIHGIPRYMDSWHVVKDTARLEGVRG
FYRGITPNILKNVPAASITFIVYENVLKLLKLARRKD
>CAE.sento.Myeongyun.gnm1.ann1.Sto06g200640
---STTKPEQWQWEKATAGAVAGFATVAVMHPLDVVRTRFQVHDGRVTLLPSYKNTAHAI
FTIARSEGLRGLYAGFLPAVLGSTISWGLYFFFYDKAKQRYARNKDEKLGPGYHLASAAE
AGALVCLCTNPVWLVKTRMQLQTPLHQTQPYNGLYDAFKTIMREEGLRALYRGIVPGLFL
VSHGAIQFTAYEELRKVIVDLKSKESEIHHQNPDKLLNSADYAVLGATSKVAAILLTYPF
QVVRSRLQQRPSIDGIPRYMDSWHVMKETARFEGVRGFYKGITPNLLKNVPASSITFIVY
ENVLKLLKLARKK-
>DET.singl.CAF01.gnm1.ann1.evm_model_Chr12_873_2
-------SELRSYLLFRLRKLHGATTDTIVKLIICRRPSRSNGNGKAPSLDSPPLL
SCILLTLLGRDSKLTMAESLTFQVIRTLLTFSPLLVLYNKAKQRYSSSREEKLGPVLH
LASAAEAGALVCLCTNPVWLVKTRLQLQTPLHQTRPYSGLYDAFRTIMREEGWTALYRGI
VPGLFLVSHGAIQFTAYEELRKFIVEFKCKKSETHHQNPEKLLNSVDYAVLGASSKVTAI
IFTYPFQVIRSRLQQRPRSDGVPRYMDSWHVVNETARFEGVRGFYKGITPNLLKNVPASS
ITFIVYENVLKLLKLARRND
>OUT.vitvi.PN40024.gnm2.ann1.VIT_204s0023g02600.2
----ALDRRKWEWENATAGAIAGFATVAAMHPLDVVRTRFAVNDGRLTNLPTYKNTAHAI
FTITRLEGLRGLYAGFYPAVLGSTVSWGLYFFFYGRAKQRYSKNGTQKLSPGLHLASAAE
AGALVSLCTNPIWVIKTRLQLETPLHQTRPYSGLYDALRTILKEEGWSALYRGIAPSLFL
VSHGAVQFMVYEELRKFVVEFKCKESNKNLGSDAKLLDSVDYAVLGASSKLAAILMTYP
FQVIRARLQQRPNRDGIPRYMDSWHVVKETARFEGFRGFYKGITPSILKNLPAASITFVV
YENVLNLLRLKRRND
