# Supplementary material for: Legume genome structures and histories inferred from Cercis canadensis and Chamaecrista fasciculata genomes
Source: Plant J. 2026 Jun 10;126(5):e70981. doi: 10.1111/tpj.70981 (PMC13252982; doi:10.1111/tpj.70981)
Supplement: Supplementary file 4 — Data S4. Manuscript supplement; Compressed directory of aligned sequences from 2212 low‐copy gene families, for calculation of a consensus species tree. [file TPJ-126-0-s010.gz › S4_consen_species_tree/40_aln_fas_cln1/Legume.fam3.04990]

>CAE.acacr.Acra3RX.gnm1.ann1.g7978.t1
------------------------------------------------------------
------------------------------------------------------------
------------------------------------------------------------
------------------------------------------------------------
------------------------------------------------------------
------------------------------------------------------------
------------------------------------------------------------
------------------------------------------------------------
------------------------------------------------------------
-----MAEKDNLYSPGYERRILIFSFFKDARLVFKSDNLGREILSIALPAAMALTADPI
ASLVDTAFIGQIGPVELAAVGVSIALFNQVSRVAIFPLVSVTTSFVAEEDTLGGVSSQEE
ENDNLEEGAPVDAETKEFIPQKCADVHDSDSVGGSLNIVKAE--RRKIPSASSALVIG
GILGIIQAIFLISAAKPLLNFMGVKSDSPMLNPAQQYLTLRSLGAPAVLLSLAMQGVFRG
IKDTRTPLYATVAGDVTNIALDPLFMFVFRLGVSGAAIAHVISQYLISVILLWRLIGQVD
LVPPSMKHLQFDRFLKNGFLLLMRVIAVTFCVTLSASLAARQGSTYMAAFQVCLQVWLAT
SLLADGLAVAGQAILAGAFANKDHDRAIATATRVLQMGLVLGLGLAIFLGTGLHFGARIF
TKDINVIHLISIGTPFVAATQPINSLAFVFDGVNFGASDFAYSAFSMLAVAIVSIICLLV
LSSAGGFIGIWVALTIYMSLRAFAGFLRIGTGTGPWGFLRS-------------------
------------------------------------
>PAP.aesev.CIAT22838.gnm1.ann1.Ae04g09490.1
------------------------------------------------------------
------------------------------------------------------------
------------------------------------------------------------
------------------------------------------------------------
------------------------------------------------------------
------------------------------------------------------------
------------------------------------------------------------
------------------------------------------------------------
------------------------------------------------------------
-----MAEKDNLYSQGDGRKIPIRTFFKDARLVFKPDNLGREIFSIALPSAMALTADPIA
SLVDTAFIGQIGPVELAAVGVSIALFNQISRIAIFPLVSVTTSFVAEEDTLSAVSPLVEE
SECLEAGSIMNAENKELISKQGGNDHKSDST-DAVNTVKVEHKRRRIPSASSALVIGGIL
GLLQAMFLILAAKPLLNFMGVASDSPMLKPAQTYLTLRSLGAPAVLLSLAMQGVFRGFKD
TKTPLYATLAGDLTNIALDPLFMFVFHLGVSGAAIAHVLSQYLISVILLWALMAKVDLIP
PSIKHLQFDRFLKNGFLLLMRVTAVTFCVTLAASLAARRGSTSMAAFQVCLQVWLAVSLL
ADGLAVAGQAILAGAFASKDYDKAIATASRVLQMGLVLGLALASILGTGLPFGAKLFTKD
VNVLHLIKIGIPFVAATQPLNALAFVFDGINFGASDFAYSAISLIAVAFVSIICLLILSN
AAGFIGIWVALTIYMTLRAFAGFFRIGTGSGPWEILRS----------------------
---------------------------------
>OUT.arath.Col0.gnm9.ann11.AT1G51340.2
------------------------------------------------------------
------------------------------------------------------------
------------------------------------------------------------
------------------------------------------------------------
------------------------------------------------------------
------------------------------------------------------------
------------------------------------------------------------
------------------------------------------------------------
------------------------------------------------------------
------MSEDGYNT--DFPRNPLYIFFSDFRSVLKFDELGLEIARIALPAALALTADPIA
SLVDTAFIGQIGPVELAAVGVSIALFNQVSRIAIFPLVSITTSFVAEEDACSSQQDTVD
HKECIEIGINPTEETIELIPEKDSLSDEFKTSSSIFSISKPPAKKRNIPSASSALII
GGVLGLFQAVFLISAAKPLLSFMGVKHDSPMMRPSQRYLSLRSLGAPAVLLSLAAQGVFR
GFKDTTTPLFATVIGDVTNIILDPIFIFVFRLGVTGAATAHVISQYLMCGILLWKLMGQV
DIFNMSTKHLQFCRFMKNGFLLLMRVIAVTFCVTLSASLAAREGSTSMAAFQVCLQVWLA
TSLLADGYAVAGQAILASAFAKKDYKRAAATASRVLQLGLVLGFVLAVILGAGLHFGARV
FTKDDKVLHLISIGLPFVAGTQPINALAFVFDGVNFGASDFGYAAASLVMVAIVSILCLL
FLSSTHGFIGLWFGLTIYMSLRAAVGFWRIGTGTGPWSFLRS------------------
-------------------------------------
>CER.bauva.BV-YZ2020.gnm2.ann1.rna-bv19273.t1
------------------------------------------------------------
------------------------------------------------------------
------------------------------------------------------------
------------------------------------------------------------
------------------------------------------------------------
------------------------------------------------------------
------------------------------------------------------------
------------------------------------------------------------
------------------------------------------------------------
-----MDEKDSLCS-LDGRRITICTLFKDARMVFKSDSLCREILSIALPAALALTADPIA
SLVDTAFIGQIGPVELAAVGVSIALFNQVSRIAIFPLVSVTTSFVAEEDTIGAVSHQVEE
SEFLEAGSTVNCETKKFIPIKSGKIENSDLVGGSFNIAKVEHKRRHIPSASSALVI
GSILGLIQTVFLISAAKPLLNFMGVTSDSPMLNPARHYLTLRSLGAPAVLLSLAMQGVFR
GFKDTRTPLYATVAGDVTNIVLDPLFIFVFRLGVNGAAIAHVISQYLISVILLWRLIKQV
DLIPPSIKDRQFDRFLKNGFLLLMRVIAVTFCVTLAASLAARQGSTSMAAFQVCLQVWLA
TSLLADGLAVAGQAILAGAFANKDYDKATAAASRVLQMGLVLGLVLALFLGTGLHFGAKL
FTRDVNVLHLISVGIPFVVATQPINSLAFVFDGVNFGASDFAYSAFSMVLVAIVSIICLL
ILSAAGAFIGIWVALAIYMSLRAIAGFLRIGTGSGPWEFLRS------------------
-------------------------------------
>CER.bauva.BV-YZ2020.gnm2.ann1.rna-bv21846.t1
------------------------------------------------------------
------------------------------------------------------------
------------------------------------------------------------
------------------------------------------------------------
------------------------------------------------------------
------------------------------------------------------------
------------------------------------------------------------
------------------------------------------------------------
------------------------------------------------------------
-----MAEKDSLYSSGDGRRIPICSLFKDSRMVFKRDNLGREILSIALPAALALTADPI
ASLVDTAFIGQIGPVELAAVGVSIALFNQVSRIAIFPLVSVTTSFVAEEDTINT
VSPQVDEGEYLETGSTMNGETKEFIPIKSRNVESSDSVGGSLTVVKLEHKRRHIPSA
SSALVIGGILGLIQALFLITTAKPLLNFMGVTPDSPMLNPAQQYLTLRSLGAPAVLLSLA
MQGVFRGFKDTRTPLYATVAGDVTNIALDPLFMFVFRLGVSGAAIAHVISQYLISVILLW
RLMEQVDLIPPSIKHLQFDRFLKNGLLLLTRVIAVTFCVTLAASLAARQGSTSMAAFQVC
LQVWLATSLLADGLAVAGQAILAGAFANKDYDKAARTASRVLQMGLVLGLALALFLGAGM
YFGAKLFTRDVNVLRLISIGIPFVAATQPINSLAFVFDGVNFGASDFAYSAFSMVMVAIV
SIIFLLILSAVGGFIGIWIALTIYMSLRTFAGFLRIGTGSGPWEFLRS------------
-------------------------------------------
>CER.cerca.ISC453364.gnm3.ann1.Cecan.5G331400.1
------------------------------------------------------------
------------------------------------------------------------
------------------------------------------------------------
------------------------------------------------------------
------------------------------------------------------------
------------------------------------------------------------
------------------------------------------------------------
------------------------------------------------------------
------------------------------------------------------------
-----MAEKDSLYSSGDGRRIPICTLFKDARMVFRSDNLGREILSIALPAALALTADPIA
SLIDTAFIGQIGPVELAAVGVSIALFNQVSRIAIFPLVSVTTSFVAEEDTIGAVSPQVEE
SEYLEAGSTMNGETKEFIPIKSGNIESSDLVGGSLNIVKVKHKRRHIPSASSALVI
GGILGLIQTVFLISAAKPLLNFMGVTSDSPMLNPAQQYLTLRSLGAPAVLLSLAMQGVFR
GFKDTRTPLYATVAGDVTNIALDPLFMFVFRLGVSGAAIAHVISQYLISVILLWRLMEQV
DLIPPSIKHLQFDRFLKNGFLLLMRVIAVTFCVTLAASLSARQGSTSMAAFQVCLQVWLA
TSLLADGLAVAGQAILAGAFANKDYDKATTTASRVLQMGLVLGLVLALFLGTGLHFGAKL
FTRDVNVLHLISIGIPFVAATQPINSLAFVFDGVNFGASDFAYSAFSMVLVAIVSIICLL
ILSSAGGFIGIWVALAIYMSLRAFAGFLRIGTGSGPWEFLRS------------------
-------------------------------------
>CAE.chafa.ISC494698.gnm1.ann1.ChfasH1.6G174000.1
------------------------------------------------------------
------------------------------------------------------------
------------------------------------------------------------
------------------------------------------------------------
------------------------------------------------------------
------------------------------------------------------------
------------------------------------------------------------
------------------------------------------------------------
------------------------------------------------------------
-----MTENNDLYSSVDGRPILKFNFFKDARLVFTYDSLSREILSIALPAALALTADPIA
SLVDTAFIGQIGPVELAAVGVAIALFNQVSRIAIFPLVSVTTSFVAEEDTIGGVKPPVEE
NPDLEENPPMDGETKKFIPSNGGDVHNSDLAGSGFNKDNTEHKKRYIPSASSALVIGG
ILGIIQAIFLIAAAKPLLNFMGVKSGSPMLNPAQQYLTLRSLGAPAVLLSLAMQGVFRGF
KDTKTPLYATVAGDLTNIALDPIFMFTFRLGVSGAAIAHVISQYLISIILLWRLMQQVDL
IPPNMKHLQFDRFLKNGFLLLMRVIAVTFCVTLSASLAARQGSTYMAAFQVCLQVWLATS
LLADGLAVAGQAILAGAFANNDHDKAVATASRVLQMSLVLGLLLALFLGTGLHFGAKIFT
KDVDVLHLINLGIPFVVITQPINSLAFVFDGVNFGASDFAYSAFSMVLVAIVSIIFLLVL
SSSAGFIGIWFALTVYMSLRAFAGFLRIGTGSGPWNFLRN--------------------
-----------------------------------
>PAP.lotja.MG20.gnm3.ann1.Lj3g3v1683570.2
------------------------------------------------------------
------------------------------------------------------------
------------------------------------------------------------
------------------------------------------------------------
------------------------------------------------------------
------------------------------------------------------------
------------------------------------------------------------
------------------------------------------------------------
------------------------------------------------------------
---------------------------------------------------MALTADPIA
SLVDTAFIGQIGPVELAAVGVSIALFNQVSRIAIFPLVSVTTSFVAEEDALGGAHS-QEE
SRELEAGLKMDNDAIKLLQKKDESFHNSDLAGENFNIVKEERTKRHIPSASSALFFGGIL
GIIQAVLLISAAKPLLNFMGVTSDSPMLHPAQRYLTLRSLGAPAVLLSLAMQGVFRGFKD
TTTPLYATVAGDVTNIALDPLFMFVFRMGVSGAAVAHVISQYLISVILLWKLMEQVDLIP
PSIKHLQFDRFVKNGFLLLMRVIAVTFCVTLAASLAARQGATSMAAFQVCLQIWLTVSLL
ADGLAVAGQAILAGAFANNDYEKATETASRVLQMGVVLGLALAFILGAGLHFGAKLFTKD
VDVLHLIRVGVPFVALTQPLNALAFVFDGVNFGASDFAYSAFSMVVVAIISIICLLILFS
AGGFIGIWVALTIYMSLRAFAGFLRIGTGSGPWEFLR-----------------------
---------------------------------
>PAP.medtr.A17_HM341.gnm4.ann2.Medtr2g097900.2
------------------------------------------------------------
------------------------------------------------------------
------------------------------------------------------------
------------------------------------------------------------
------------------------------------------------------------
------------------------------------------------------------
------------------------------------------------------------
------------------------------------------------------------
------------------------------------------------------------
-----MAEKESLFSIGDWMRIPICTFFKDARLVFKLDDLGREILSIALPAAMALTADPIA
SLVDTAFIGQLGPVELAAVGVSIALFNQASRIFIFPLVSVTTSFVAEEDALSDASSQVEE
NGCLEAATPPDAETKEFLPQK-------NSVVESFNVVKDQHKRRQIPSASSALYFGGV
LGLVQATILISAAKPLLNFMGVTSDSPMLHHAQQYLKLRSLGAPAVLLSLAMQGVFRGFK
DTKTPLYATVAGDLTNIALDPLFIFVFRMGVNGAAIAHVISQYLLSAILLWSLNKQVDLI
PPSIKHMQFDRFAKNGFLLFMRVIAVTFCVTLSASLAAHHGSTSMAAFQVCLQVWLAVSL
LADGLAVAGQAILAGAFANKDYEKASTTATRVLQMGMVLGLALAFILGTGLHFGAKLFTK
DIDVLHLIRVGVPFVALTQPLNCLAFVFDGVNFGASDFAYSAFSMVIVAIISIICLLILS
SAGGFIGIWVALTIYMSLRAFAGFLRIGTGSGPWEFLRS---------------------
----------------------------------
>CER.phach.longxuteng.gnm1.ann1.LXT50505.t1
------------------------------------------------------------
------------------------------------------------------------
------------------------------------------------------------
------------------------------------------------------------
------------------------------------------------------------
------------------------------------------------------------
------------------------------------------------------------
------------------------------------------------------------
------------------------------------------------------------
-----MDEKDSLYS-IYGRRITICTLFKDVRMVFKSDSLGREILSIALPAALALTADPIA
SLVDTAFIGQIGPVELAAVGVSIALFNQASRIAIFPLVSVTTSFVAEEDTIAAVSRQAEE
SEYLEAGSTMNGETKEFIPIKSGNNESSDLVGGSLDIVKVEHKRRHIPSASSALVI
GGILGLIQAVFLISAAKPLLNFMGVTSDSPMLNPAQQYLTLRSLGAPAVLLSLAMQGVFR
GFKDTRTPLYAT--GDVTNIVLDPVFIFLFRLGVSGAAIAHVISQYMISVILLWKLMKQV
DLIPPSIKHLQFDRFLKNGFLLLMRVIAVTFCVTLAASLAARQGSKSMAAFQVCLQVWLA
TSLLADGLAVAGQAILAGAFANKDYDRATATASRVLQMGLVLGLVLALFLGTGLHFGAKL
FTRDVNVLHLISIGIPFVAATQPINSLAFVFDGVNFGASDFVYSAFSMVLVAIVSIICLL
ILSSNGGFIGIWIALTIYMSLRAFAGFLRIGTGSGPWKFLRS------------------
-------------------------------------
>PAP.phavu.G19833.gnm2.ann1.Phvul.011G060000.1
------------------------------------------------------------
------------------------------------------------------------
------------------------------------------------------------
------------------------------------------------------------
------------------------------------------------------------
------------------------------------------------------------
------------------------------------------------------------
------------------------------------------------------------
------------------------------------------------------------
-----MADKDTVYSAGNERRIPIFSLFKDARLVFKSDNLGREILSIALPSAMALTADPIA
SLVDTAFIGQIGPVELAAVGVAIALFNQISRIAIFPLVSVTTSFVAEEDTLSGACPQVEK
NEWLEASPIIDAEMKELIPLEGGNVQKSDLIGIDFNIVKFEHKKRHISSASSALLIG
GIVGIIQAMFLISAAKPLLNFMGVTSDSLMLNHAHNYLTLRSLGAPAVLLSLTMQGIFRG
FKDTKTPLYATLVGDVTNVALDPLFIFVFRFGVSGAAVAHVISQYLISLMLLWSLMEKVD
LIPPSIKHLQFHRFLKNGFLLFVRVIAVTFCVTLAAALAARKGPTSMAAFQVCLQIWLAV
SLLADGLAVAGQAILAGAFANKDYEKAEATASRVLQLGLVLGLALAFILGTGLHFGAKLF
TKDVNVIHLIRIGIPFVAATQPLNALAFVFDGINFGASDFAYSAISLVVVAIVSIICLLV
LSSVGGFTGIWIALSIYMGLRAIVGLLRIGTGSGPWKLIRS-------------------
------------------------------------
>PAP.phavu.G19833.gnm2.ann1.Phvul.L008943.1
------------------------------------------------------------
------------------------------------------------------------
------------------------------------------------------------
------------------------------------------------------------
------------------------------------------------------------
------------------------------------------------------------
------------------------------------------------------------
------------------------------------------------------------
------------------------------------------------------------
-----MAEKETMYSLGDWTRIPICTFFKDARLVFKADNLGREILSIALPAAMALTADPIA
SLVDTAFIGQIGPVELAAVGVSIALFNQVSRIAIFPLVSVTTSFVAEEDTLSGASPQIEE
GKCLEAGPPMDTETKELLPQKGGNVHNSDFVCESINIVQEEHKKRHIPSASAALFIGGVL
GLIQAIFLISAAKPLLNFMGVTSDSPMLHPAQQYLRLRSLGAPAVLLSLAMQGVFRGFKD
TKTPLYATVAGDVTNIALDPLFMFVFGYGVSGAAIAHVISQYLISGILLWRLLEQVDLIP
PSLKHLQLERFLKNGFLLLMRVIAVTFCVTLAASLAARQGSTSMAAFQVCLQVWLAVSLL
ADGLAVAGQAILAGAFANKDFNRASATASRVLQMGLVLGLVLAFILGTGLHFGARIFTKD
AEVLRLIQIGIPFVAVTQPLNSLAFVFDGVNFGASDFAYSAFSMVVVAVLSIICLLILSS
TGGFIGIWVALTIYMGLRAFAGFLRIGTGSGPWEFLRS----------------------
---------------------------------
>OUT.prupe.Lovell.gnm2.ann1.Prupe.4G248800.1
------------------------------------------------------------
------------------------------------------------------------
------------------------------------------------------------
------------------------------------------------------------
------------------------------------------------------------
------------------------------------------------------------
------------------------------------------------------------
------------------------------------------------------------
------------------------------------------------------------
-----MAEEDDSYSNGNKSKTPIYILFKDCRFVFNLDKLGLEIASIALPAALALTADPIA
SLVDTAFIGQIGPVELAAVGVSIALFNQASRIAIFPLVSVTTSFVAEEDTIGTASPEENQ
NDYLETGSSINGETRQLIPERDQNAYNSKPVGASFEIVTTNHQKRYIPSASSAMVIGS
ILGLIQAIFLISAAKPLLNFMGVSSDSPMLKPAQQYLILRSLGAPAVLLSLAMQGVFRGF
KDTKTPLYATVAGDVTNIILDPIFMFVFRLGVNGAAISHVISQYLICVILLWRLMAQVDL
LPPSIKHLQFGRFLKNGFLLLMRVIAVTFCVTLAASLAARQGPTPMAAFQVCLQVWLATS
LLADGLAVAGQAILASAFAKKDHDKATATASRVLQLGLVLGLMLAVILGVGLQYGARLFT
KDVDVLHLISIGIPFVAATQPINALAFVFDGVNFGASDFAYSAFSMVMVAIVSIFVLFIL
SSTNGFIGIWVALTIYMSLRAFAGFWRYVLQNLVHTSMLTHTHKI--LLAQTDHFAMEFQ
DRDRNRTLGIPVNGRWFTQLEVQEFLCFHCCMIS-
>OUT.prupe.Lovell.gnm2.ann1.Prupe.7G066100.1
------------------------------------------------------------
------------------------------------------------------------
------------------------------------------------------------
------------------------------------------------------------
------------------------------------------------------------
------------------------------------------------------------
------------------------------------------------------------
------------------------------------------------------------
------------------------------------------------------------
-------------------NMPLFVFFKDIRNVFKADELGLEIVHIALPTLLALLADPVA
SLVDTAFVGHIGPVELAAVGISIAVFNQVSKIAIFPLVSITTSFVAEEDATEELRANEQV
HENVENGTPMEMEMEELVPLVG--------KSSSTEMVKLECVRRHIPSASSALVVGS
ILGFIQAVFLIFAANPVLNYMGVDSNSPMLKPARQYLTLRSLGAPAVLLSLAVQGVFRGF
KDTKTPLYATIVGDVANIILDPILMFVFHMGVRGAAIAHVVSQYLISLILLWKLNKQVDL
LTSGVKDLRFGQFLKNGFLLLVRVIAATFCVTLAAALAARQGPTTMAAFQVCLQIWLAAS
LLADGLAVAGQAILASAFARKDHSKAVATASRVLQLALVLGLMLSIILMVVLQFGSRIFT
KDINVLQLISLGIPFVAVTQPINALAFVFDGVNYGASDFAYSAYSMVLVALVSILCLFLL
SS-HGFVGIWVALSVFMSLRALVGFWRIGTGMGPWSFLRE--------------------
-----------------------------------
>OUT.quisa.S10.gnm1.ann1.Qs0050910.1
------------------------------------------------------------
------------------------------------------------------------
------------------------------------------------------------
------------------------------------------------------------
------------------------------------------------------------
------------------------------------------------------------
------------------------------------------------------------
------------------------------------------------------------
------------------------------------------------------------
------------------------------------------------------------
------------------------------------------------------------
-----------------------------------------------ASASTAPLYGTCL
GLFQAATLTLAAKPLLHLMGVKCDSPMLTPAEKYLRLRSLGSPAVLLSLVMQGIFRGFKD
TTTPLYV-----IANIAMDPILIFTCNLGISGAAISHVMAQYMMALVLFSQLMKKVHLLH
PSIKDLQFLRFFKNGGLLLARVVAVTFCVTLAASLAARLGSTQMAAFQTCLQVWLTSSLI
ADGLAVAIQ---------------------------------------------------
------------------------------------------------------------
------------------------------------------------------------
---------------------------------
>OUT.quisa.S10.gnm1.ann1.Qs0090970.1
------------------------------------------------------------
------------------------------------------------------------
------------------------------------------------------------
------------------------------------------------------------
------------------------------------------------------------
------------------------------------------------------------
------------------------------------------------------------
------------------------------------------------------------
------------------------------------------------------------
-----MDGKDCKFSSGDRRRIPICTFFKEARLVFKLDELGREILSIALPAALALTADPIA
SLVDTAFIGQIGPVELAAVGVSIALFNQVSRIAIFPLVSITTSFVAEEDTIGRGDPELQE
SEYMESGSTMDSETEELIPRIRGNYDNSKPLGGSFNIVKVESERRHIPSASSALVIGGIL
GLIQAMLLIFGAKPLLNFMGVSSDSPMLIPAQQYLTLRSLGAPAVLLSLAMQGVFRGFKD
TKTPLYASVVGDVTNIALDPLFMFVFGMGVSGAAIAHVISQYLIAFILLWRLMEQVDLLP
PNIKNLQFERFLKNGSLLLMRVIAATFCVTLAASLAARQGTTSMAAFQVCLQVWLATSLL
ADGLAVAGQAILASAFAKKDYDKATSTASRVLQLGLVLGLMLALILGTGMRFGAKLFTND
VEVLHLISIGIP--------------------------------VLVAIISILCLLTLSL
TNGFIGIWVALTIYMSLRTFAGFWRIGTGTGPWEFLH-----------------------
---------------------------------
>OUT.quisa.S10.gnm1.ann1.Qs0294420.1
------------------------------------------------------------
------------------------------------------------------------
------------------------------------------------------------
------------------------------------------------------------
------------------------------------------------------------
------------------------------------------------------------
------------------------------------------------------------
------------------------------------------------------------
------------------------------------------------------------
-----MAGKEDHFSSGDRRRIPICTFLKDARLVFKLDELGREILSIALPAALALTADPIA
SLVDTAFIGQIGPVELAAVGISIALFNQVSRIAIFPLVSVTTSFVAEEDTIGRLSPEVQE
SEYMEAGSTVDSETKKLITQTGGNLDNSKSCGGSFDIVKVEHGRRHIPSASSALVIGG
LLGLIQAIFLISGTKPLLNFMGVSSDSPMLNPAQQYLKLRSLGAPAVLLSLAMQGVFRGF
KDTKTPLYATVAGDVTNIALDPIFMFVFRLGVSGAAIAHVISQYLISVILLWRLMEQVDL
LPPSIKHLHFERFLKNGFLLLMRVIAVTFCVTLAASLSARQGTTSMAAFQVCLQVWLATS
LLADGLAIAGQAILASAFAQNDYDKATSAASRVLQLGLVLGIVLALILGTGMRFGAKLFT
NDVKVLQLISIGIPFVAATQPFNALAFVFDGVNFGASDFAYSAYSMVLVAIISILCLLTL
SSTNGFIGIWVALTIYMSLRTFAGFWRIGTGTGPWEFLRN--------------------
-----------------------------------
>CAE.sento.Myeongyun.gnm1.ann1.Sto12g375660
------------------------------------------------------------
------------------------------------------------------------
------------------------------------------------------------
------------------------------------------------------------
------------------------------------------------------------
------------------------------------------------------------
------------------------------------------------------------
------------------------------------------------------------
------------------------------------------------------------
-----MAEKGNLYSPGDGRRILIFNFFKDAGLVFKSDSLGREILSIALPAALALTADPIA
SLVDTAFIGQIGPVELAAVGVSIALFNQVSRIAIFPLVSITTSFVAEEDTISSVRPEVEE
NDNLEEGPPMDGETKEFIPQKGADVHNSDSVHDSFNVVNAECKRRIIPSASSALVIGG
ILGIIQAIFLISAAKPLLNFMGVKSDSPMLNPAKQYLTLRSLGAPAVLLSLAMQGVFRGL
KDTKTPLYATVAGDITNIALDPLFMFVFRLGVSGAAIAHVISQYLISIILLGKLIKQVDL
IPPSKKHLQFDRFLKNGFLLLMRVIAVTFCVTLSASLAARQGSTSMAAFQVCLQVWLATS
LLADGLAVAGQAILAGAFANKDQDKAIATASRVLQMAVVLGLLLAFFLGTGLHFGAKIFT
RDVNVLRLISIGIPFVAATQPINSLAFVFDGVNFGASDFAYSAFSMVLVAIVSIISLLVL
SSAGGFIGIWVALTLYMSLRAFAGFLRIGTGSGPWEFLRS--------------------
-----------------------------------
>DET.singl.CAF01.gnm1.ann1.evm_model_Chr05_2534
------------------------------------------------------------
------------------------------------------------------------
------------------------------------------------------------
------------------------------------------------------------
------------------------------------------------------------
------------------------------------------------------------
------------------------------------------------------------
------------------------------------------------------------
------------------------------------------------------------
-----MAGKNNFPSS-EDKTILICTFFKDFRLVFKLDGLGREILSIALPAALALAADPVA
SLVDTAFIGQIGPIELAAVGVSIALFNQVSRIAIFPLVSVTTSFVAEEDTIGGVTPEAEE
SECLEAGANFDGETRHFIQLKDGNAHESDLVGGTFDIVKNEPRRRQIPSASSALVIGGIL
GLIQATLLISAAKPLLNFMGVASDSPMMKPAQQYLTLRSLGAPAVLLSLAMQGVFRGLKD
TRTPLYATVAGDLTNIALDPVFMFVFQWGVSGAAIAHVISQYLISVILMWRLMKQVDLIP
PSIKNLQFDRFLKNGFLLLMRVIAVTFCVTLAASLAARQGSTAMAAFQVCLQVWLTTSLL
ADGLAVAGQAILASAFANKDHDKATATASRVLQMGLVLGLVLALFLGAGLHFGAKIFTRD
VNVLHLIGIGIPFVSATQPINTLAFVFDGVNFGASDFAYSAFSMVLVAIVSIICLLILSS
TGGFIGIWVALTIYMSLRAFAGFCRIGTGTGPWEFLRS----------------------
---------------------------------
>OUT.vitvi.PN40024.gnm2.ann1.VIT_206s0004g02140.1
------------------------------------------------------------
------------------------------------------------------------
------------------------------------------------------------
------------------------------------------------------------
------------------------------------------------------------
------------------------------------------------------------
------------------------------------------------------------
------------------------------------------------------------
------------------------------------------------------------
-----MAEEDGLCQSRDGKGIPLWIFLKDARFAFKMDELGLEIAQIAFPAALALTADPIA
SLVDTAFIGQLGPVELAAVGVSIAVFNQVSRIAIFPLVSVTTSFVAEEDTIGILDSEPEV
SKSVEMGSAVNGETKKLIPKGGERPYDLEMHGSGHDTPKFE-SKRHIPSASAALVVGGI
LGLIQAIFLISGAKPILNFMGVHSDSPMLAPAQEYLTLRSLGAPAVLLSLAMQGVFRGFK
DTKTPLYATVAGDVTNIILDPIFMFVFHMGVGGAAIAHVISQYIISVILFWKLMQQVELL
PPSTKVLRFGRFLKNGLLLLMRVIAVTFCVTLAASLAARQGPTSMAAFQVCLQVWLATSL
LADGLAVAGQAILASAFAKQDYSKATAAASRVLQLGLVLGLVLSSILGTGMQSAAKLFTK
DLSVLHLISIGIPFVAVTQPINSLAFVFDGVNFGASDFAYSAYSMVLVAIVSILCLFILS
SSFGFVGIWVALTIYVTLRAFAGFWRIGTGSGPWSFLRS---------------------
----------------------------------
>OUT.vitvi.PN40024.gnm2.ann1.VIT_208s0007g08200.3
------------------------------------------------------------
------------------------------------------------------------
------------------------------------------------------------
------------------------------------------------------------
------------------------------------------------------------
------------------------------------------------------------
------------------------------------------------------------
------------------------------------------------------------
------------------------------------------------------------
--------------WKNMGKVPLSVIFRDTRNVFKKDELGLEIAQIAFPAALALTADPIA
SLIDTAFIGHIGAVELAAVGVSIAVFNQVSRIAIFPLVSITTSFVAEEDTVGRRTN----
-ENLEKGLAIDNEMEELIPHIDSMHNSPSRTVNNTKNMEFEHERRHIPSASSALVIGGVL
GLIQALFLIFSAKSILNFMGVNSGSPMLAPAMQYLTLRSLGAPAVLLSLAMQGVFRGFKD
TKTPLYATILGDVANIILDPILMFVFRLGVSGAAIAHVISQYLISVILLWRLMRKVDLLP
PSIKDLQLGRFLRNGSLLLVRVIAVTFCVTLAASLAARLGSTSMAAFQVCLQIWLATSLL
ADGLAVAGQAILASAFAKKDYDKATATASRVLQLGLVLGLVLSVFLLVVLQYASRVFTKD
VNVLQLMNLGIPFVAVTQPINALAFVFDGVNFGASDFAYSACSMVLVAIVSILCLFILSS
SLGFIGIWIALSIYMSLRTMSGFWRIWTGSGPWSFLR-----------------------
---------------------------------
