# Supplementary material for: Legume genome structures and histories inferred from Cercis canadensis and Chamaecrista fasciculata genomes
Source: Plant J. 2026 Jun 10;126(5):e70981. doi: 10.1111/tpj.70981 (PMC13252982; doi:10.1111/tpj.70981)
Supplement: Supplementary file 4 — Data S4. Manuscript supplement; Compressed directory of aligned sequences from 2212 low‐copy gene families, for calculation of a consensus species tree. [file TPJ-126-0-s010.gz › S4_consen_species_tree/40_aln_fas_cln1/Legume.fam3.05001]

>CAE.acacr.Acra3RX.gnm1.ann1.g4860.t1
MAFLFQKFQEAVKTLAKSPTFARDPRHLQFEADINRLFLYTSYNRLGENSVEGDAEEIIE
MASKASVADQQVQVQENVHCQIKAFCKFMDEILLPSDKIMSDTLESSQQVSSLPHRSGLS
LAVGRSGPPPNHPAIPQTRPLSQAEVSQKLKDQLGYTLNVKTSKIPHKEAGQGLFLDGEA
DVGAVVAFYPGVVYYPAYYRYIPGYPRVDADNSYLISRYDGAVINAQPWGSGGDKREVWN
GTKIVEIKADQKGFEKGSDRFWKLLSKPLEGTVGGSTGDVLERRNPLAFAHLANHPAKGM
LPNVMICPYDFPLTENNMRAYIPNILFGNAEVNMRRFGSFWFKSRMSGNSDSNVPTLKTL
VLVATRALQDEELLLNYRLSNSKRRPEWYAPVDEEEDRRRWS
>PAP.aesev.CIAT22838.gnm1.ann1.Ae04g02960.1
MAFLFHKFQEAVKILAKNPIFARDPRQLQFDADINRLFLYTSYNLLGKNADEAD
AEEIIEMANKATVAVQQMQVQENVHSQIKAFCTFMDEVLLPNEKVVNTPLELSQQENSSP
HYGGLSVAVGSGDSPTVNPAILKRRSLSLAEISQKLRDQLGYTINVKPSQLSHKDAGQGL
FLDGEVDVGAVVAFYPGVVYSPAYYQYIPGY--LDEQNPYLITRYDGTCIDAQPWGSGGD
EHELWDGRKMVENKPDMEGTEKGSDNL--------------NSDNALERRNPLALAHFAN
HPAKGVLPNVMVCPYDFPLTESDMRVYIPNILFGNEEVNMKGSVNFWSKSGVSRSSESHA
PTLKTVVLVATRALQDEELFLNYRLTNSKQCLEWYDAVDEEE------
>PAP.aesev.CIAT22838.gnm1.ann1.Ae10g04200.1
MASMFQKLQEAAKSLAKRPALSRDPRQLQFEADINRLFLFSSYNRLGNNAVEADAEEIIE
KASKASFADQQNQVQENVHSQTKAFSTVMDEILLPNEKMVTDPFELSQQTNTLPRRSGLS
FAVGRSDTATINPDVPQTRPLSQAEVSQKFKDQVGYTLKVERSQIPHKDAGQGLFLDGAA
DVGAVVAFYPGVVYSPAYYRYIPGYPKVDAQNPYLITRYDGNIINAQPWSSGGDAREPWT
GRNVRETKPEVKVAEKGSEKFWKLLSKPLEG-NLGDKREVLELRNPLAFAHFANHPPKS
VQPNVMICPYDFPLTESNMRVYIPNIMFGNAEVNMRRFGSFWFKSGIGSKSGSHVPTLK
TLVLIATKALENEELFLNYRLSNTKRRPEWYDPVDEEEDRRRWS
>OUT.arath.Col0.gnm9.ann11.AT5G08270.1
MMFLFGKFQQGVGVLAKSTTFAKNPRQLQFEADINKLFMFTSYNRLGRDAEEADAEEIIE
MAGKATFSEQQKQVQENIHYQLQNFCSSMNEILLTNIDKTKDLNEPGS----ESRRDNIV
P-------AADKPIVPETKPLKLDEVSHRLKDRVGYTLEIKPSLIPHKDAGQGCFIEGEA
DVGAVLAFYPGVIYSPAFHRYIPGYPNVDAQNSYLITGYDGTVINAQPWGRGGISREVWN
GSFTTEIRTEATTTENSSDKVWKMLSRPLEG--SGGVEAVIEMRNPLAFGHFINHPGKE
MESNVMICPYDFLLSETEMRAYIPNVAFGNTDVKMGRFESFLSRTG--SNSSLDAHVLK
TIVLVATKALCNEELMLNYRLSNSEKRLEWYIPLDE--------
>OUT.arath.Col0.gnm9.ann11.AT5G23200.1
MATLFNKFQQAVGVLAKSTTFAKNPRQLQFEADVNKLFMYTSYNRLGREAEETDAEEIIE
MAGKATLSEQQKQVQENIHYQVEKFCSLMDGILLPDVRR-NES-GSQSTSPRPPRRSGLT
FAIGSNNAFADQPLVPETKPLKLNDVSQRLMDQMGYTLETKPSVIPHKDAGQGCFIKG
EADVGTVLAFYPGVIYSPAFYKYIPGYPKVDSQNSYLITRYDGTVINAQPWGLGGESREA
WNGSYTPAVKANTKTAENGSDRLWKALSKPLEG--SGKGKEVLERRNPLAFGHLANHPAK
EMTPNVMICPYDFPLMAKDLRPYIPNISFGDSEIKMKRFGSFWFKTG-SKNG-LEAPVL
KTLVLVATRSLCNEELLLNYRLSNSKRRPDWYTPVNEEEDRRRWS
>CER.bauva.BV-YZ2020.gnm2.ann1.rna-bv20995.t1
MAFLFHKFQEAVKVLAKNPTFARDPRKLQFEADINRLFLYTGYYRLGKNADEADADEIID
MASKASVIDQQTQVQENVHSQISEFCMFMDEILLPKEKMTGDTSESSQQSNVFPHRSGL
SFAVGRSVMPESHSAVPETRPLNQAEVSQRLKDLLGYTLNIKPSQIPHKDAGQGLFLDGE
ANVGAVLAFYPGIVYSPAYYRYIPGYPRVDAQNPYLITRYDGTIINAQPWGSGGDKRELW
DGLKMAEFKPDLAGAEKGSDRLWKLLNKPLEGTKGDNRSDVLEQRNPLALAHFANHPAKG
MQPNVMICPYDFPLTEKDMRVYIPNISFGNAEVNMRRFGNFWFKSWSRNSGASNVPTLKS
LVLVATRALQDEEILLNYRLSNSKRRPEWYTPVDEEEDRRRWS
>CER.cerca.ISC453364.gnm3.ann1.Cecan.6G023000.1
MAFLFHKFQEAVKVLAKNPAFARDPRKLQFDADINRLFLYTSYYRLGKNADEADAEEIIE
MAGKASVVDQQTQVQENVHSQIKEFCMLMDEILLPKEKMISDTPESSQQANVLPHRSGL
SFAVGRSASRESHSAVPETRPLNQAEVSQRLKDQLGYTLNIKPSQIPHKEAGQGLFLDGE
ANVGAVLAFYPGVVYSPAYYCYIPGYPRVDAQNPYLITRYNGTVINAQPWGSGGDKRELW
DGIKMAEIKPDLTGAEKGSDFLYKMLSKPLAGTKGDNSSDVLERRNPLALAHFANHPAKG
MLPNVMICPYDFPLTEKNMRVYIPNISFGNAEVNMRRFGSFWFKSGWSRNSSSNVPTLK
TLVLVATRTLQDEELLLNYRLSNSKRRPEWYTPVDEEEDRRRW-
>CAE.chafa.ISC494698.gnm1.ann1.ChfasH1.1G098300.1
-------TAEAIKTLAKNPVFARDPRHLQFEADINRLFLFTSYNRLGNDADEEDADEIIE
MASKASLADQKIQVQENVHGQIKAFCTFMDEILLPNDKTMNDPQKSSQQVNDSPRRSGLS
LAVARSAPPTNHPAVPQTRPLSLAEVSQKLKDQLGYTLNVKPSQINHKEAGQGLFLDGEA
DVGAVVALYPGVVYYPAYYRYIPGYPRVDAQNPYLISRYDGAVINAQPWGLGGDKREAWN
GIKMADVKPDLKVSEKGSDRVWKLLSKPLEGTQGNNIGDVLERRNPLGLAHYANHPAKGM
QPNVMICPYDFPLTESDMRAYIPNILFGNADVKMRRFGNFWFKSGVSKNSESNVPTLKTL
VLVATRALQDEELLLNYRLSNTKRRPEWYAPVDEEEDRRRWS
>PAP.lotja.MG20.gnm3.ann1.Lj0g3v0082089.2
MASLFQKIQQA---FAKRPKFTKDPRQLQFEVDINRLFLYSSFNRLGKSADEAAAEQVIE
MASKASFDDQQKQVQENVHSQIRTFCSFMDEILLPNEKPLNDPLGLSQQATVFPRRSGLS
FAVGRTDAPPHDSAAPQTRPLSQAEVSQKLKDQLGYTLNVKPSQISHKDAGRGLFLDGAL
NVGAVVAFYPGVVYSPAYYRYIPGYPNVAARNPYLITRYDGNVINAQPWGTGGDKREMWN
GRSTQEIKADLKGAEKGSERFWKMLSKPLEG-NKGDRSELIERRNPLALAHFANHPPKGV
QPNVMICPYDYPLTEDNMRVHIPNVLFGDAEVNMRRFGSFWFKSGGSRNSGSHVPTLKSL
VLIATRAIQDEELLLNYRLSNTKRRPEWYAPVDEEEDRRRWS
>PAP.medtr.A17_HM341.gnm4.ann2.Medtr1g037570.1
MASFFRKCREAVQTLGRRPSLTKDPRQLQFEADVNRLFLYSSYNRLGKSADESDVEKIIE
EASKTSFTDQVTQVQENVHSQIKTFSASMDEILLPNDKMVNDPLGLSQQESTLPRRSGLS
LAVGRTGSSPNNSAGPQTRPLSQAEVSQKLKDQLGFTLDVKPSQISHKDAGRGLFLDGVA
DVGSVVAFYPGVVYSPAYYRYIPGYPKVAAQNPYLITRYDANVINAQPWGSGGDKRELWN
GRYIEEVKPDMKGAEKGSDRIWKALSKPLEG-KQGDSGEVIERRNPLALAHFANHPSKGV
LPNVMICPYDFPLTENNIRVYVPNIMFGDAEVKMRRFGSFWFKSGVSKNNMSDVPTLKSL
VLVATRAIQDEELLLNYRLSNTKRRPEWYAPVDEEEDRRRWS
>PAP.medtr.A17_HM341.gnm4.ann2.Medtr4g075120.1
MAFLFQKFQEAVKTLAKSPTFARDPRQLQYQIDLNRLFLYTSYNRLGKNASEADAEEI
IEIATKASVADQQMVVQENVHAQIKAFCTFMDAVFLPNEKKVNDSFELSQQTKILPQHS
DLRSANG----------VPKQRLISQVELSQKLKDELGYTLNVKPSQISHKDAGQGLFLD
GVVDVGAVVAFYPGVVYSPAYYHHIPGY--LDEQNPYLITRHDGNVIDAQLWGRGGDKKE
LWNGRKMVD----------------------EKGSQVDNSDDVLERRNPLALAHFANHPS
KGMLPNVMICPYDFPLIENDMRAYIPNVLFGNAEENTERFGSFWFKSRVPRNNESHVPT
LKTVVLVATRALQDEELLLNYRLGNTKRCPEWYAPVDEEEI-----
>CER.phach.longxuteng.gnm1.ann1.LXT21526.t1
MAFLFHKFQEAVKVLAKNPAFAKDPRQLQFEADINRLFLYTSYYRLGKNADEADAEEIID
MASKASVADQQIQVQENVHSQIKEFCTFMDEILIPKEKMTSHIPESSQQINVLPHRSGL
SFAI----------AVPETRPLNQAEVSKRLKDLLGYTLNIKPSQIPHKEAGQGLFLDGE
ANVGAVLAFYPGVVYSPAYYRYIPGYPRVDAQNPYLITRYDGTIINAQPWVSGGDKRELW
DGLKMSEIKPDLAGAKKGSDGFWKLLSKPLEGTKGDNRSDVLEQRNPMALAHFANHPAKG
MLPNVMICPYDFPRSEKNMRVYIPNISFGNAEVNMRRFGNFWFKSWSRNSSVSNIPTLKS
LVLVATRALQDEELLLNYRLSNSKRRPEWYTPVDEEEDRRRW-
>PAP.phavu.G19833.gnm2.ann1.Phvul.003G004900.1
MAFLFQKFQEAVKTLVKRPAFARDPRQLQFEADINRLFLYLCYNRLGKNADESHAEEIIE
ISSKASFADQQMQVQENVHSQIKTFCTFMDEILLPNEKMVNE----HQPESTVPHRSGLS
FAVGRSDSAQNNLAAPKTIPLSQAEVSQNLKNQLGYTVNVKPSQIPHKDAGRGLFLDGTA
HVGSVVAFYPGIVYSPAYYRYIPGYPKINALNPYLITRYDGNVINAQPWGCGGENREPWN
GWKTGEIKPDVKGAERGSERFWKLLSKPLEG-YKGDNNEVIERRNPLALAHFANHPPK
GVQPNVMICPYDFPLTERNMRVYVPNLLFGNAEVNMRRFGSFWFKSGGSKISGSHVPIL
KTLVLVATRPLQDEELLLNYRLSNTKRRPEWYTPVDEEEDRRRWS
>OUT.prupe.Lovell.gnm2.ann1.Prupe.1G348200.1
MAFLFHKFQEFVKTLAKNSMLSKNPRQLQFEADINRLFLYTSYNRLGRNADEADVDEIID
MASKAPVADQQKQVQENIHLQIKSFCMSMDELLLPDVKKINEGIESSEQSNPAPRRSGLS
FAIGRNTPSVKHHDVPETRPLERADVSQRLKDLIGYTLDIKPSQIPHKEAGQGLFLNGEC
DVGAVVAMYPGVIYSPAYYRYIPGYPRVNAQNSYLITRYDGTVINAQPWGFGGETRDFWD
GFTVPEIRPNMQGGEKGPDRFWKLLSKPLDQRQLGNRGNILEGRNPLALAHFANHPAKDM
APNVMICPYDFPLTENEMRVYIPNVVFGDAEVKMKRFGSFWFKLGGSRNGGSDIPVLKT
LVLVATRALCDEEVLLNYRLSNSKRRPEWYTPVDEEEDRRRWS
>OUT.quisa.S10.gnm1.ann1.Qs0252680.1
------------------------------------------------------------
------------------------------------------------------------
------------------------------------------------------------
----------------------------------------------NHWGSGNEMREVWN
GLDVPEISSSNEDFEKGSDRFWKLLSKPLEGSKAGKSGDVLERRNPLALGHFANHPAKEM
APNVMICPYDFPLPEKDMRPYIPNILFGNAEVTMKRFGSFWFKSGGSNNSELNIPILKTL
VLVATRALHDEELLLNYRLSNSKRRPAWYTPVDEEEERRRWS
>OUT.quisa.S10.gnm1.ann1.Qs0252690.1
MAFLFHKFQEAVKTLARSPTFSKDPRQLQFEADINRLFLYTSYIRLGKNADEADAEEIID
MASKSSVADQQKQVQENIHSQIMAFCMSMNEILCPGVKNLDKPLESSQQLNTSPRRSGLT
FAVGGGNPRTSTSDVPETRPLNKAEVSQRLKDLIGLY-----------------------
------------------------------------------------------------
------------------------------------------------------------
------------------------------------------------------------
------------------------------------------
>CAE.sento.Myeongyun.gnm1.ann1.Sto02g037430
------------------------------------------------------------
MASKASVDDQQNQVQENVHSQIKVFCNFMDEILLPKDKMMNDSSKPSDHVNKLPRHSGLS
LAVGRSDVPTNHPAVPQTIPLSLADVSEKLKDQLGYTLNVKSSQISHQDAGQGLFLDGEA
DVGSVVALYPGIVYYPSYYRYIPGYPRVDAQNPYLITRYDGAVINAQPWGSGGDKREVWN
GIKMAEIKHDMKVAEKGSDRFWKLLSKPLEGTQGNNTGDVLERRNPLALAHYANHPAKGM
LPNVMICPYDFPLTENNMRAYIPNLLFGNAEVNMRRFGSFWFKWGVSRNNQSNVPTLKTL
VLVATRALQDEELLLNYRLSNTKRRPEWYVPVDEEEDRRRWS
>DET.singl.CAF01.gnm1.ann1.evm_model_Chr01_2444
MAFLFQKFQEAVKILARSATFARDPRKIQFEADINRLFLYTSYNRLGKDADEADAEEIIE
IANKASVADQEVQVQENVHSQIKTLCAFMDEILLPNEKIINDSLEPSQQANSTPRRSGLG
FAVGMGAQPISHSAIPETRSFNQAEVSQKLKDQLGYTLNVKLSQIPDKDAGRGLFLDGEA
EVGAVVAFYPGIVYTPAYYRYIPGYPRVDALNPYLITRYDGTVINAQPWGSGGDRREVWN
DSKLAEFKPDTNGCEKGSDWFWKLLSKPLEGTQGNNKGDVLERRNPLALGHFANHPAKGM
LPNVMICPYDFPLTEKNMRVYIPNILFGNAEVNMRRFGSFWFKSGVSQ---TNVSTLKTI
VLVATRPLQDEELFLNYRLSNSKRRPEWYTPVDEEEERRRWS
>OUT.vitvi.PN40024.gnm2.ann1.VIT_210s0042g01060.1
MAFLFQKFQEAVKTLAKSPVFARDPRHLQFEADINRLFLYTSYNRLGRNADEADAENIID
MAGKASLADQQKQVQENIHSQIKTFCNTLDGVLLPDSKNMNELPESCPQTKATPRRSGLS
FAVGRDGPPSDNSAVPQTKPLKRAELSQSLKDLIGYTLDLKPSQIPHKDAGQGLFLDGEA
DVGAVVALYPGVIYFPAYYQYIPGYPRVDAHNPYLITRYDGTVINAQPWGVGGETRELWD
GFSVTEVSANMQGDEKGSDRIWKLLSKPMEAKHGGSGCDVLERRNPLAFAHFANHPSKGM
SPNVMVCPYDFPLTEQDMRAYIPNVLFGSSEVKMKRLGSFWFKSGSSNKSEAHVPVL
KTLVLVATRALCDEEVLLNYRLSNSKRRPAWYTPVDEEEDRRRWS
