# Supplementary material for: Legume genome structures and histories inferred from Cercis canadensis and Chamaecrista fasciculata genomes
Source: Plant J. 2026 Jun 10;126(5):e70981. doi: 10.1111/tpj.70981 (PMC13252982; doi:10.1111/tpj.70981)
Supplement: Supplementary file 4 — Data S4. Manuscript supplement; Compressed directory of aligned sequences from 2212 low‐copy gene families, for calculation of a consensus species tree. [file TPJ-126-0-s010.gz › S4_consen_species_tree/40_aln_fas_cln1/Legume.fam3.05013]

>CAE.acacr.Acra3RX.gnm1.ann1.g6723.t1
-VANTWGVGQPLSSSQPRPFSGSDVNPKKSVSFVLGWGCPQSRLSIFSRRNR
DFCCRCTATTHGTSSLDWDWNRWSRHFSEIEQAENFASVLKFQLEEAIE
KEDFQEAAKLKRALSEATSMDSVAEIMSQLKSAIDEERYLEASKLSRHTGSGLVGWWVGY
SKDSDDPFGRIIRISPSMGRFVGKSYSPRQLVTGSPGTPTFEIYVVKNADSSYHMQVVYL
RRAKGNSTSNSPSVPVKSPSKPDVENVSSVEVQQHEDKVERSDEK-SSIEGATEEGIKSV
INFLKEKIPGLKVKVMNISVEEEGTEDNDPVKQLMEEESNKTNISENSEEEVNNLDEPDE
VTYQGDSDASDDEKDLDMKLFIGGVVHNIEEAPAKDELMRLPAEIKDSERDSFVLHIPRR
NLDNDVRENKVSNVKVAALATQGVSELMPSDVAKAFWNSEKVSAKVSKSVREIVKLAINQ
AQKRSRLSEYTSFNRIVTSQGDLDPFDGLYVGAFGPYGTEVVQLRRKFGHWSDLGKGNDS
SDMEFFEYVEAVKLTGDLNVPAGQVTFRAKIGRGNRISNHGMYPDELGVVASYKGQGRIA
ELGFRNPKWVDGELLQLNGKGIGPYVKGADLGFLYVVPEQSFLVIFNRLKLPE
>PAP.aesev.CIAT22838.gnm1.ann1.Ae01g20210.1
-------VARGISGAQL-GPSPIPI-PKKLIPIHTPIAFLQSQIS---RTKRSLCCRCVP
SPSSSSVEDWDWNRWTLHFSQIEHAEAFTSLLQFQLEDAIEKEDFREAARVKKAITEATS
DDTVAEIMSHLKNAIDEERYHDASRLCRYTGSGLVGWWVGYSRDSDDPFGRIVHISPGMG
RFVGRSYSPRQLITASPGTPLFEIYVVKDADDTYHMQVVYLRRAEGNSVSNPPSTTAKSP
TKPEVQNIASAEVQEDEVKVEKNDEKNNNIEEATEEGIKSVINFLKEKIPGLKLKVMNV
NVEEEGAEGNDSIKQFMQEGSNKTSSSESPGEEVNKLDEPDEITLEADSDVP-EEKDLDM
KLFIGGVVHNKDDTPVKDEFMRLPAELNDIERDSFVLHIPRRNLDHHTKEQKLPNLKVAA
LAAQGVSEFMPSEIAKAFWGSDKVSSKVSKSVREIVKLAISQAQKRSRLSEYTSFSRITT
SRGDLDPFDGLYVGAFGPYGTEVVQLRRKFGHWNAEGNEDNPSDVEFFEYVEAVKLTGDL
NVPAGQVTFRAKIGRGNRNNNRGLYPNELGVDASYKGQGRIADFGFQNPKWVDGELLILN
GKGFGPHTKGADLGFLYVVPEQSFIVLFNRLKLPD
>PAP.aesev.CIAT22838.gnm1.ann1.Ae04g16150.1
VVANTWGISQAITTTTTSSCSSSDSLPKKLPTFLLATNTPQNSLSIFSRKNRT
HICRCSSTTTESSSVNWDWNRWCRHFSEIEQAESFASVLKFQLEDAIEKEDFQEAAK
LKRAIAEATSKDSVSDIMSQLKDAIDDERYHDASRLCRYTGSGLVGWWVGYSKSSDDPFG
RIIHISPGMGRFIGKSYSPRQLITASTGTPIFEIYVVKNADDTYHMQVVYLRRAKGNSTS
NSPYVPAKTPSKPEVENVSSVEVQDDEEKVEINDEKSSSIEGATEEGIKSVINFLKEKIP
GLKVKVMNINVEEEAAEDNDSIKRLMEEESNKKSSSENPEEEVNNLDETDAVTLEGDSDA
SGEEKDLDMKLFIGGVVHSNEDTPVKEEFIRLPAEIKDMERDSFLLHIPRRNLDHDTREN
KVSNVKVAALAAQGVSELMPPDVAKAFWSSDKVSSKVSKSVREIVKLAISQAQKRSRLSE
DTYFNRITTSRGDLDPFDGLYVGAFGPYGTEVVQLRRKFGHWNDGDDDTNPSDVEFFEYV
EAVKLTGDLNVPAGQVTFRAKIGRGNRSSNRGMYPDELGVLASYKGQGRIADFGFQSPKW
VEGELLQLNGKGIGPYMKGADLGFLYVVPEQSFLVLFNRLKLPE
>PAP.aesev.CIAT22838.gnm1.ann1.Ae08g22470.1
VVANTWGISQAITTTTTSSCSSSDSLPKKLPTFLLATNTPQNSLSIFSRKNRT
HICRCSSTTTESSSVNWDWNRWCRHFSEIEQAESFASVLKFQLEDAIEKEDFQEAAK
LKRAIAEATSKDSVSDIMSQLKDAIDDERYHDASRLCRYTGSGLVGWWVGYSKSSDDPFG
RIIHISPGMGRFIGKSYSPRQLITASTGTPIFEIYVVKNADDTYHMQVVYLRRAKGNSTS
NSPYVPAKTPSKPEVENVSSVEVQDDEEKVEINDEKSSSIEGATEEGIKSVINFLKEKIP
GLKVKVMNINVEEEAAEDNDSIKRLMEEESNKKSSSENPEEEVNNLDETD----------
-------------------------AEEFIRLPAEIKDMERDSFLLHIPRRNLDHDTREN
KVSNVKVAALAAQGVSELMPPDVAKAFWSSDKVSSKVSKSVREIVKLAISQAQKRSRLSE
DTYFNRITTSRGDLDPFDGLYVGAFGPYGTEVVQLRRKFGHWNDGDDDTNPSDVEFFEYV
EAVKLTGDLNVPAGQVTFRAKIGRGNRSSNRGMYPDELGVLASYKGQGRIADFGFQSPKW
VEGELLQLNGKGIGPYMKGADLGFLYVVPEQSFLVLFNRLKLPE
>OUT.arath.Col0.gnm9.ann11.AT1G27510.1
---QPCLIGQIIAVPQFRNSLKPELSTNKRTNVSIGLRHSASSISCNPKA
PSSCLRNCAAVDGSEDKWDWDWDRWNRHFSEIEEVESVVSLLKSQLEDAVEKED
FEEAVKLKQAISEATVDDAVAEIMRQLQTAVNEERYHDASRLCNETGSGLVGWWVGLPRD
SEEPFGRIVHITPGVGRFIGKSYSPRQLVAEAAGTPLFEIFVIKDTDGGYVMQVVYVQHV
KQNTISENSFSKVQQSSKSSINDPSILDVRGSELKVDKKEDTQLNAGEPTEEGIKNVIK
FLKDKIPGLKLKVMDVIKEEEIVGSDDATEELVGEGTEETNSS-DDEEEVEEEEN-DS
IEAISSMDSADYGKHSNTKLVIGGVLHNIEDSSIDDEIVRVSANIMDTERDSFILHVPGR
SKDIDTRKNRVSKEQVTALAAQGLSDLLPPEVAEAFWG-EKASLKVSKHVHEIVKLAIN
QAQKGNHLSEYTAFNRIITPESNLDPFDGLYVGAFGPYGTEIVQLKRKYGRWDDAEG-SN
SSDIEFFEYVEAVKLTGDPNVPAGQVTFRARIGNGSRMTNHGLFPEELGVLASYRGQGKI
ADFGFKKPRWVEGKLLKLNGKGMGPYVKGADLGFLYIGPEQSFLVLFNRLRLPE
>CER.bauva.BV-YZ2020.gnm2.ann1.rna-bv14716.t1
--SNACGVGKSFSITQQRPFCRFDVFPKKSVSFVLPWECSQSRLSILSRRYRHL
CCRCTAITNNGSALDWDWNRWCRHFSEIEQTESFASVLKFQLEDAIEKEDFQEA
AKLKRAIAEATSKDSVAEIMSQLKNAIDEERYHDASRLCRHTGSGLVGWWVGYSQDSDNP
IGKIIRISPNMGKFVGKSYSPRQLVTASPGTPVFEIYVVKNADDTYHMQVVYLRRSKGNS
MNSSPSIPAESPFKPEVENASSVEVQEDEEKVEKDEEKSSSIEAATEEGIKSVINFLKEK
IPGLKIKVMNINVEEEGVEDNDSIKQLMQEDSNKTSSSENAEEEVNNLVEPDGVTLQGDS
NAPEEEKDLDTKLFISGIVHNDEDTPAKDEFVRLPAEIRDMDRDSFILHIPRRNLDYDP
GDHKLSNIKVAAIAAQGISELMPPDVAKAFWAAEKVSPKISKSVREIVKLAISQAQKRSR
LSENTTFNRITTSRGDLDPFDGLYVGSFGPFGTEVVQLRRKFGHWNDVDNENKDLDMEFF
EYVEAVKLTGDLNVPAGQVTFRAKIGRGNRNTNRGMYPDELGVVASYKGQGRIAELGFRN
PKWVDGELLQLNGKGIGPYVKGADLGFLYVIPDQSFLVLFNRLKLPD
>CER.cerca.ISC453364.gnm3.ann1.Cecan.2G336400.1
VVANACGVGQSFSSTQLRPFCCLDVFPKKSVSFVLPWGCSQSRLSIFSRRYRDL
CCRCTAITNNGSSLDWDWNRWSRHFSEIEQTESFASVLKFQLEDAIENEDFQEAA
KLKRAIAEATSKDCVAEIMSQLKNAIDEERYHDASRLCRYTGSGLVGWWVGYSQDSDDPF
GRIIRISPSMGRFVGKSYSPRQLVTASPGTPVFEIYVVKNADDTYHMQVVYLRRTKGNSM
NNSPSIPAESPSKPEVENASSVEAQEDEEKVERDEEKSSNIEGATEEGIKSVINFLKEKI
PGLKVKVMNINVEEEGAEDNDSIKQLMQEDSNKTSSSDNAEEEVNNLAEPDRVTIQGDSD
ASEEEKDLDTKLFIGGVVHNNEDTPAKDEFVRLPADIRDMDRDSFILHIPRRNLDYDTGE
HKVSNIKVAALAAQGVSELMPPDVAKAFWAADKVSSKVSKSVREIVKLAISQAQKRSRLS
EYTTFSRIATSRGDLDPFDGLYVGSFGPYGTEVVQLRQKFGHWNDVDNENKDSDMEFFEY
VEAVKLTGDLNVPAGQVTFRAKIGRGNRNTNRGMYPDELGVVASYKGQGRIAEFGFRNPK
WVDGELLQLNGKGIGPYVKGADLGFLYVVPEQSFLVLFNRLKLPD
>CAE.chafa.ISC494698.gnm1.ann1.ChfasH1.6G104600.1
-AANTCVGSQATSTIRQKPFSRFHVYPKKSISFFLGWGSARSRPSIFSRRNR
DLYCRCTATTHSSSSLVWDWNRWSRHFSEIEQAESFASVLKFQLEEA
IEKEDFQEAVKLKRAIAEATSKDSVAEIMSQLKNAIAEERYLDASKLCKHTGSGLVGWWV
GYSKDSDDPFGRIIRISPSMGRFVGKSYSPRQLITASPGTPIFEIYVVKNADDTYHMQVV
YLRRAKGNSMSFSPSIPAKSLSEPEVEHVSSVEVQEQEEKVEKNDEKSSSVEGVAEDGIK
NVINFLKEKIPGLKVKVMNIKV-EEGTEDNDSVKPLTEEDRTKTSSSENLDEEVNNLN
EPDELTLHGESDASGDEKDLDMKLFIGGVVHNNEETPAKDEFMRLPAEIQDLDRDSFLFH
IPRRNLDYATREHEVSNIKIAAVAAQGVSELMPPDVAKAFWGADKVSSKVSKSVREIVKL
AISQAQKRSRLSEYTSFSRITSSHGDLDPFDGLYVGAFGPYGTEVVQLKRKFGHWNDADN
ENKSSDMEFFEYVEAVKLTGDLNVPAGQVTFRAKIGRGNRNNNRGMYPEELGVVASYKGQ
GRIAEFGFRNPKWVDGELLQLNGKGIGPYVKGADLGFLYVVPEQSFLVIFNRLKLPE
>PAP.lotja.MG20.gnm3.ann1.Lj1g3v0411360.1
--VVMVGVSQSISVSSQSSSSSFDFHPKKPPPSLLGWPNPQPTPSIFFRRNR
LHCCRCTPDSN-DATVNWDWNRWCCHFSEIEQAESFASVLKFQLEEAIEKEDFQEAVKL
KRAIAEATSKDSVAEIMSQLKNAIDDERYHDASKLCRYTGSGLVGWWVGCSKDSEDPFGR
IIHISPGMGRFIAKSYSPRQLLTASSGRPIFEIYVVKSSDESYHMQVVYLRRTKGNSLSK
PPSIPAKSPSTPEVENASSVEVQEHEEKAERNDEKNSNSEGPTEEGIKSVINFLKEKIPG
MKVKVMNINVEEEAAEDSDSIKQLMEEESNKTSSSENPEEEVSNLDLPDGVTLEGDGDAS
AEDKDLDMKLFIGGVVHNTEDAAPKDEFIRLPAEIKDMERDSFLFHIPRRSLGYDRREDK
VANIKVAALAAQGISELMPPEVAKAFWNSDKVSSKVSKSIREILKLAVSQAQKKSRLTED
TCFSRITSSRGDFDPFDGLYVGAFGPHGIEIVQLKRKFGHWNDVDNENNPKDVEFFEYVE
AVKLTGDPNVPAGQVTFRAKIGRVNRNANRRMFPDELGVVASYKGQGRIADLGFQSPKWV
DGELLQLNGRGMGQYLKGADLGFLYAVPEQSFLVLFNRLKLPE
>PAP.medtr.A17_HM341.gnm4.ann2.Medtr3g078020.1
-VMASLGVSQAIFFSNTTTSSRFNLHPNKPPTFSFQNNPS---ISIFSRRNRPHFLRC
TPNSTDASSLNWDWNRWCRHFDDIEQAESFASLLKFQLEDAIEKEEFQEAAKLKRAIVE
ATSKDSVAEIMSQLKNAIDDERYHDASKLCRYTGSGLVGWWVGYSKNSEDPFGRIIRISP
GMGRFVGKSYSPRQLLTASTGTPLFEIYVVKNADDTYHMQVVYLRRAKGNSTSNPPSLL
AKRPSKPEVENLSSAEVQEPEDKVERNDEKNSNVEAATEDGIKSVINFLKEKIPGLKVK
VMNINVEEEAREGNDSIKQIMEEDGNKTDGE------DDNLDEPDEVTLESDGDASDEEK
DLDMKLFIGGIVHNNEDNSSKDEFIRLPAEIKNMERESFLLHIPRRNLDNDRKEDKVRNI
KVAALAAQGISELMPSDVAKAFWGSDKVSSKVSKSMREIVKLAISQAQKKSRLSEDTYFS
RIACPRGDFDPFDGLYVGAFGPYGIEIVQLRRKFGHWNDVDSENNTSDIEFFEYVEAVKL
TGDLNVPAGQVTFRAKIGKVNRNANRGLYPDELGVNASYKGQGRIADFGFRNPKWVDGEL
LQLNGKGMGPHMKGADLGFLYAVPEQSFLVLFNRLKLPE
>CER.phach.longxuteng.gnm1.ann1.LXT11185.t1
VVANAWGVIQSFSITQLRPSCSLDVFPKKSISFVLPWGSSQSRLSILARRYRDL
CCRCTAITNNGSSLDWDWNRWCRHFSEIEQTESFTSVLKFQLEDAIEKEDFQEA
AKLKKAIAEATSKDSVAEIMSQLKNAIDEERYHDASRLCRYTGSGLVGWWVGYSQDSDDP
FGRIVRISPSMGRFVGKSYSPRQLVTASPGTPVFEIYVVKNADGTYYMQVVYLRRTKGNS
MNSSASIPAESPSTPEVENASSVEVQEDEENVERDEEKNSNIEGATEEGIKSVINFLKEK
IPGLKVKVMNINVEEERVEDDDSLNQLMQEDSNTTSSSENAEEEVSNLVEPDAVPIQGDS
NASEEEKDLETKLFIGGVVHNNEDTLAKDEFVRLPADIRDMDRDSFILHIPRRNLDNHTG
EHKMANIKVAAIAVQGLSELMPSDPANAFFAADKVSSKVSKSVREIVKRAISQAQKRSRL
SEDTTFSRITTSSGDLDPFDGLYVGSFGPYGTEVVQLRRKFGHWNDVGNENKDSDMEFFE
YVEAVKLTGDLNVPAGQVTFRAKIGRGNRNKNHGMYPDELGAVASYKGQGRIAEFGFRNP
KWVDGELLQLNGKGIGPYVKGADLGFLYVVPEQSFLVLFNRLKLPD
>PAP.phavu.G19833.gnm2.ann1.Phvul.009G179300.1
----AAGVSQAISISISRTPSFFESRAKKPSSSFLGLFHSQPNLSLSARRNRT
HCCRCTLNSD-DTYLNWDWNRWCRYFSEIEQAENFASVLKFQLDDAVEKEDFEEAIKLKR
ALLEATSKDTVAEIMDQLKSAIDDERYHDASRLCKCTGSGLVGWWVGYSKTSDDPFGRII
HISPGMGKFIGKSFSPRQLMTASTGTPIFEIYVVKNADDTYHMQVVYLRQAKGKSKRNPQ
SISAKGPSKPEVDNVSSVEVKEDEEKVERNDEKNSNIEAVTEEGIKSVINFLK
EKIPGLKIKVMNVNVEEESAENNDSIQQLMEEDSNKTGSGENHQEEVDNLDEPDGVTLDR
DGDATEEEKDLEMKLFIGGVVHNNEDTPVKDEFIRLPAVIKNMEKDSFVFNFASKNLDYG
IKEDKASNIKVAALAAQGVSELMPPDVANAFWSSDKVSSKISKSMRDIVRVAMSQAHKRT
RLSGDTYFNRIICSRGDSDPFDGLYVGAFGPYGMEIVHLRRKFGHWNEVNSENNTSDVGF
FEYVEAVKLTGDLNVPAGQVTFRAKIGRGNRNTNRGMYPDDLGVVASYKGQGRIADYGFR
NPKWVDGELLQLNGKGMGPYMKGADLGFLYVVPEQSFLVLFHRLKLPE
>OUT.prupe.Lovell.gnm2.ann1.Prupe.5G174800.1
-VANGWGVGQAIPVPQFGPNCCSSFLANKNLSFVLNWGCSSPSSS
L-S-RNRNLCCRCSESNSIGSSLEWDWNRWSRHFSEIEQAESFASVLKFQLE
DAIEKEDFQEAAKLKMCIAEATSKDTVAEIMSQLKNAIEEERYHDASRLCKYSGSGLVGW
WVGYPKDSDDPFGRLIRITPGVGRFVGKSYSPRQLVTASPGSPLFEIFVVKNADGTHVMQ
VVYLHQPKANSTISTPSKPEKGSSTSEVENATLVDVQKTEGKAESSEEKGINIEGATE
EGIKSVINFLKKKIPGLKVKVMDVDVAKEVIEDDNSVNQLMQENSENSDSDDSSEDEVDN
MDEPDEVTLGEGSDTTQDEKDLDMKLFIGGVVHNDDDAPIKDEYVRRPAEIKDVERDS
FVLHIPGRSLDNDTRESKASKVKVAALAAKSVSELMPSDVAKAFWNSDKVSPKVTRNMRE
IVKLAVSQAQKRSRLSEHTTFNRINTSSGDLDPFDGLYVGAFGPYGTEVVQLRRKYGHWN
GSEGKDSSADVEFFEYVEAVKLTGDLNVPAGQVTFRAKIGKGNRLSNRGMYPDELGVVAS
YKGQGRIAEFGFRNPQWVEGELLQLNAKGIGPYVKGADLGFLYIVPEQSFLVLFNRLKLP
E
>OUT.quisa.S10.gnm1.ann1.Qs0013500.1
VVTNACGVGQAVPITQLRPFCCLDFPAEKSSSYFLGWGCTQSRLSISSQKNRTL
SCRCTTTSSNGSSLDWDWNRWSRHFSEIEQADSFASVLKFQLEEAIEKEDF
QEAAKLKMVIAEATSKDSVAEIMYQLKNAIDEERYHDASRLCRYTGSGLVGWWVGYSKDS
DDPFGRLIRVSPSMGRFVGRSYSARQLLTASPGTPMFEIYVVKNADETYHMQVVYLRRSK
GNTLNTSTPVPVNSPSKSEVEKASPAEVQEHEDKMEINEEKSTNIEGATEEGIKSVINFL
KEKIPGLKVKVMNVNVTEEETEDNDSVKQLMQDDDNDTSSSENSEDDVGNLDEPEGV
TLQGESDASEEEKDLDMKLYIGGVVHNTEDASAKDEFVRLPAEIKDMDRDSFVFHIPKGN
LDHDAGESKVSNIKVAALAAKGVSELMPSEFAKAFWSPDMVSSKVSKKVRAMVKLAISQA
QKRSTLSEYTTFNRITTTRGGLDPFDGLYVGAFGPYGTEVVQLRRRFGHWNGVDDSVSSP
DTEFFEYVEAVKLTGDLNVPAGQVTFRAKIGRGIRNTNRGMYPDELGVVASYKGQGRIAE
FGFKNPQWVDGELLQLNGKGIGPYVKGADLGFLYVVPEQSFLVLFNRLKLPE
>CAE.sento.Myeongyun.gnm1.ann1.Sto12g382580
-AANTWGVRQATTTPQFRPFSCFDVYPKKSISFVLGWGSAQSRLSIFSRRNRDL
FCRCTTTPH---NDNWDWNRWSRHFSEIEQTESFASVLKFQLEEAIEKEDFREAAKLKRA
VTEATSKDSVAEIMSQLKSAIDEERYHDASKLCRRTGSGLVGWWVGYSQDSDDPFGRIIR
ISPSMGRFVGKSYSPRQLVTASPGTPIFEIYVVKSADDTYHMQVVYLRRAKGNSMINSPF
IPAESPFKPEVENVSSAEVQEQGEKVERNDEKSSSVEGATEEGIKNVINFLKEKIPGLKV
KVMNINVEE----------ELMEEDSSKTSSDENSEEEVNNLDDSDEITLQGDSDALGD
EKDFEMKVVLGGVVNNSEETPTKDEFMRLPAEIKDLDRDSFVLHIPKRNLDYDTKQHKVS
SV-VAAVAAQGFSELMPSDVAKVFWSADKVSSKVSKSVRDIVKLAMSQAQKRSKLSENTS
FSRINVAKGDLDPFDGLYIGAFGPYGTEVVQLRRKFGHWNDVDEENKPSDMQFFEYVEAV
KLTGDLNVPAGQVTFRAKIGRGNRNTSRGMFPDELGVVASYKGQGRIADFGFKNPKWVDG
ELLQLNSKGIGPYMKGADLGFLYVVPEQSFLVIFKRLKLPE
>DET.singl.CAF01.gnm1.ann1.evm_model_Chr07_2547
--ATTLGGGQAISTTQLRPFCCVDVSYKKSISFHLGWGCSQSRLSIIPRRSRN
FCCRCIPTTNDGASLAWDWNRWSRHFTEIEQAESFASVLKFQLEEAIEKED
FQEAAKLKRAIAEATSKDSVAEIMSQLKNAIEEERYLDASRLCKYTGSGLVGWWVGYSKD
ADDPFGRIIRISPSMGRFVGKSYSPRQLVTASPGTPIFEIYVVKNADDTYHMQVVYLRRA
KGNSMSNPPSIPAKSPSEPGVQNASSVEEEEHEEKVERNKEKSSDVEGATEEGIRS
VINFLKEKIPGLKVKVMNIQVEEEQTEDNDSIKQLMPEDSNTTRSSESPVEEVNNLDEPD
GVTVEGDVDSSEEEKNLDTKLFIGGVVHNNDDIPPKDEIARLPAEINEMDRDSFILHIPR
KNLGYDSRENKMPNVTVAALAAQGVSELMPPDVAKAFWGADKVSSKVSKSVREIVKLAMN
QAQKRSRLSEYTTFSRITTSGGDLDPFDGLYVGAFGPYGTEVVQLRRKFGHWNDEVDENK
SSDIEFLEYVEAVKLTGDLNVPAGQVTFRAKIGRGNRSANRGMYPDELGVLASYKGQGRI
AELGFESPKWVNGELLQLNGKGIGPYVKGADLGFLYVVPEQSFLVLFNRLKLPD
>OUT.vitvi.PN40024.gnm2.ann1.VIT_217s0000g08220.1
-LTNAWGMGHIASMTQFPSKSCSDASSKRSSNFFFGWGLGHKPADFRPR
KSPNLCCRCSNNPTSSSSSGWDWNQWSRHFSEIEQAESFASVLKFQLEDAIERE
DFEEAAKLKMAIAEAMSMDSVTEIMSQLKNAIDEERYHDASKLCRHTASGLVGWWVGCSA
DSDDPFGRLVHITPGVGRFVGRSYSPRQLVTASAGTPLFEIFVVKDSDEKYIMQVVYLQR
AKGSTANPLTSRPTKGSSSSETETASVVDIQGNEGKTEKREEKGISIEGATEEGIKSV
INFLKDKIPELKVKVMKINVPDEVIEDGDSVKQFMQEDDEKTQSSEDSEDEADDLDKP
DEVALGGGSNTAEDGQNLDMKLFIGGVLHNKEDTSSKDDYVRQPAEIRDMERDSFVLHVP
VRSQDHDIGENKVSKVKVAAIAAQGISELMPSEVAKAFWSADKVSPKVSRDVREIVKLAV
SQAQKRNRLSEHTSFSRITTSKGSLDPFDGLYVGAFGPYGTEVVQLRCKFGNWNGGDDND
KSSDVEFFEYVEAVKLTGDLNVPAGQVTFRAKIGKGSRIPNRGMYPDELGVVASYSGQGR
IAEFGFRNPQWVDGELLQLSGKGMGPYVRGADLGFLYVVPEQSFLVLFNRLKLPE
