# Supplementary material for: Legume genome structures and histories inferred from Cercis canadensis and Chamaecrista fasciculata genomes
Source: Plant J. 2026 Jun 10;126(5):e70981. doi: 10.1111/tpj.70981 (PMC13252982; doi:10.1111/tpj.70981)
Supplement: Supplementary file 4 — Data S4. Manuscript supplement; Compressed directory of aligned sequences from 2212 low‐copy gene families, for calculation of a consensus species tree. [file TPJ-126-0-s010.gz › S4_consen_species_tree/40_aln_fas_cln1/Legume.fam3.05031]

>CAE.acacr.Acra3RX.gnm1.ann1.g8254.t1
----------------------------------MKRSIRPLFGVLIVVVFVATLSFRTI
VRRGLLSIELESRVWVQVPAPLLNSTLLKYAAIDIGGEKSKQEIQQLLDGDFGSQARHR
TFVSWRRFIHHEITKDPRRLPATIRSPLFYRYWLDFRKVLNDWARKRRFQPGIMSDLTR
LVKLPIDRHNGF-AGSDRRYSSCAVVGNSGILLNNDYGKLIDSHEAVIRLNNARVDKFEK
KVGSKTSISFVNSNILHLCARRTECFCHPYGANVPIVMYICQPTHFLDYTVCNTSHKAPL
LITDPRFDMLCARIVKYYSLQRFVEETGKALEEWSSAHDGALFHYSSGMQAVMLALGICD
RVSIFGFGKSASARHHYHTNQKAELHLHDYEAEYALYRDLVDGHRAIPFLSDKFKIPPVV
LYQ
>PAP.aesev.CIAT22838.gnm1.ann1.Ae04g28570.1
-----------------FDPFANLATIANKNAFPMKRTVRPLFALLLLIVFVATLTT
RAMLRRRILSIELETRVLIRDPSPPLNATLLSLAAVEIGEEKAKQEIQQLLDGN
FGSQARHRSFVSWRRFIHHDVAKYSRTIPATLRSPLFYRYWLDFRKVLNDWARKKR
FQPSIMNELTRLVKIPIETHKGSSASNLQKYPSCAVVGNSGILLNSDYGSLIDSHDVVIR
LNNARVDNFEHKVGKKTSISFVNSNILHLCARRAGCFCHPYGSDVPIVMYICQAVHFLDF
TVCNGSHKAPLIVTDPRFDVLCSRIVKYYSLKRFLDKSGKRLEEWGSAHDGALFHYSSGM
QAVMLSLGVCDKVNLFGFGKSSSAKHHYHTNQKNELHLHDYEAEYEFYRDLVHGKKPIPF
LSEKFKVPPVVIYQ
>PAP.aesev.CIAT22838.gnm1.ann1.Ae10g21790.1
----------------------------------MKRSFRPLFGALLSIIFIATITSRT
MLRRTTVRL--Q----RQD--PAFEATLLKHASIDPTEEQWKSEIRDLLDENIGNQAR--
-------------------VPITLRSPLFQRYLPDFHKALREWYQNKRFQPSVMSELTNL
VKHPIDKHKGFNS--NHRYSSCAVVGNSGILLRTEYGKLIDSHEAVFRLNNAR
VQGFENRVGSKTNISFVNSNILHGCARMVGCRCHMYGDDVAMVLYICQPAHFMDYTLCNL
SLKAPLLVTDPRLDLLCGRTVKYYSMRRFVLGTGKGVEEWGPAHDEASFHYSSGFQAVML
ALGICDRVSIFGFGKSAKAKHHYHTNQKAELHLHDYEAEYAFYTDLVDGHRPIPFLPQNI
KLPPVVMYH
>OUT.arath.Col0.gnm9.ann11.AT1G08280.1
----------------------------------MKRSVRPLFSALLFAFFAATLICRVA
IRRSSFSFELGSSGLMTE-DIVFNETLLEFAAIDPGEPNFKQEVDLISDYDHTRR
SHRRHFSSMQRRVSRDIAS-SSKFPVTLRSSQAYRYWSEFKRNLRLWARRRAY
EPNIMLDLIRLVKNPIDVHNGVVSISSERYLSCAVVGNSGTLLNSQYGDLIDKHEIVIRL
NNAKTERFEKKVGSKTNISFINSNILHQCGRRESCYCHPYGETVPIVMYICQPIHVLDYT
LCKPSHRAPLLITDPRFDVMCARIVKYYSVKKFLEEKKKGFVDWSKDHEGSLFHYSSGM
QAVMLAVGICEKVSVFGFGKLNSTKHHYHTNQKAELKLHDYEAEYRLYRDLENSPRAIPF
LPKEFKIPLVQVYH
>CER.bauva.BV-YZ2020.gnm2.ann1.rna-bv18985.t1
MPKVLQDKDGSETLTVKISPFAHLAIPIDKHVLPMKRSVRPLFGVLLVVVFIAT
LSIRTMVRRDLVSIELESRVLIQDSLPVLNATLLKYAATDIGEERSKQEIQQLLDGNFGS
QARQRTFVSWRRFIHSDVGKYSKNVPATLRSPFFHRYWLDFRKVLHDWARKKRFQPNIM
SELTRLVKHSIDKHNGL-VGSDERYLSCAVVGNSGILLNKDYGELIDSHEVVIRLNNARV
GNFEKKVGSKTSISFVNSNILHLCARRAGCYCHPYGQNVPIVMYMCQPAHFLDYTVCNSS
HKAPLLVTDPRFDVLCSRIVKYYSLKRFVEETGKPLEEWSSAHDGSLFHYSSGMQAVMLA
LGICDKVSIFGFGKSVSAKHHYHTNQKAELHLHDYEAEYQFYHDLVNGQRPIPFLSEKFK
LPPVVMYQ
>CER.bauva.BV-YZ2020.gnm2.ann1.rna-bv22133.t1
---------------------SNTMNCSVKHVLPIKRSVRPLFGILLVVVFVATLSCRTM
VRRDLVSIEQESSVPIQDPILVLNATLLKYAAIDIGGERLKQEIQQLLDGNFGSQARHRS
FVSWRRFIHNDVGKYSKNAPVTLRSPFFDRYWLNFRKNLDDWARKKRFQPSIMSELTRL
LKHSIDKHNGL-VGSDERYPSCAVVGNSGILLNKDHGKLIDSHEVVIRLNNARVGNFEKK
VGSKTSISFLNSNILHLCARRAGCYCHPYGENVPIVMYICQLAHFLDYTVCNSSHKAPLL
VTDPRFDVLCARIVKYYSLKRFVEETGKPLEQWSSAHDGSLFHYSSGMQAVMLALGICDK
VSIFGFGKSASAKHHYHTNQKAELHLHDYEAEYQFYHDLVNGRRPMPFLSEKFKLPPVVM
YQ
>CER.cerca.ISC453364.gnm3.ann1.Cecan.5G293000.1
MPKVLEDKDGSETLTLKISSFAHLAIPMNKHVLPMKRSVRPLFGVLLVVVFVAT
LSCRTMVRRDLVSIELESRVLIQDPVPVLNATLLKYAAIDVGEKQSKQEIQQLLDGNFGS
QARHRTFVSWRRFIHSDVGKYSKNVPVTLRSPFFYRYWLDFRKVLHDWARKKRFQPGIM
SELTRLVKHSIDKHNGL-VGSDERYPSCAVVGNSGILLNRDYGKLIDSHEVVIRLNNARV
GNFEKKVGSKTSISFVNSNILHLCARRAGCYCHPYGENVSIVMYICQPAHFLDYTVCNSS
HKAPLLVTDPRFDVLCARIVKYYSLKRFVEETGKPLEQWSSAHDGSLFHYSSGMQAVMLA
LGICDRVSIFGFGKSASAKHHYHTNQKAELHLHDYEAEYQFYHDLVNGQRPIPFLSEKFK
LPPVVMYQ
>CAE.chafa.ISC494698.gnm1.ann1.ChfasH1.6G143700.1
MPNVSGDKDGSDAFYFEISRFPHLAIPTNKLALPMKRSIRPLFGVLLVVVFVATL
SCRTIVRRGLLSIELENRVLVQVPAPLLNATLLKYAAVDIGEEKSKQEIQQLLDGNFGS
QARHRTFVSWRRFIHHDIAKDPRRLPATLRSPLFYRYWLEFRKVLNDWARKKRFQPSIM
SDLTRLVKIPIDKHNGLVGSDNRRYSSCAVVGNSGILLNRDYGELIDSHEAVIRLNNARV
EKFEKKVGSKTSISFVNSNILHLCARRAECYCHPYGANVPIVMYICQPAHFLDYTVCNSS
HKAPLLVTDPRFDVLCSRIVKYYSLKRFGEVTGKALEEWSNAHDGALFHYSSGMQAVMLA
LGICDRVSIFGFGKSASARHHYHTNQKAELHLHDYEAEYAFYHDLVDGHSAIPFLSDKFK
IPPVVLYQ
>PAP.lotja.MG20.gnm3.ann1.Lj3g3v2995650.1
MPKVPEEKDGSEKETPKIDPFPHLASTKPLPWKPMKRTVRPLFVLLLLLVFIATLT
SRAVVGRRLLSIELETRVINHNPPPQLNTTLLHHAAVEIGEAKLRQEIQQLLDGNFGSQA
RHRTFVSWRRFIHHDV-DNRNGLPANLRSPLFYRYWLDFRRVLHDWSRKRRFQPGIMSEL
TRSVKIPLDRYNNAAGSGEKRYSSCAVVGNSGILLNSNHGSLIDAHEVVMRLNNARV
ENYEYKVGKKTSISFVNSNILHLCARRAGCFCHPYGPNVPIVMYICQAMHFLDYTVCNGS
HRAPLLVTDPQFDVLCARIVKYYSLKRFVEGTGKGLEQWGSAHDGALFHYSSGMQAVMLA
LGICDRVSIFGFGKSNSAKHHYHTNQKVELHLHDYEAEYEFYRDLVDGNKPIPFLSDKFK
IPPVVMYH
>PAP.medtr.A17_HM341.gnm4.ann2.Medtr4g053520.1
MPKSPEQKDGSENQTPKIDSFTHFSTT----KPKMKRTVRPFFILLLLLVFIATLT
SRAILRKGILSIELEARVFTRDP-PSLNATLLHHAAVEIGEEKTRREIQQLLDGNFASQA
RHRTFVSWRRFIHHDGG--DKTYPATLRSPLFYRYWIDFRRVLHDWARKRRFQPGIMAEL
TRSVKVPIDRYNKAVDSGDKKYSSCAVVGNSGILLNRNYGALIDAHEFVIRLNNARV
DNYESKVGKKTSISFVNSNILHLCARRSGCFCHPYGANVPIVMYICQAVHFLDYTVCNAS
HKSPLLVTDPRFDVLCSRVVKYYSLKRFVEETGKGLEQWGSAHDGALFHYSSGMQAVMLA
LGVCEKVSLFGFGKSAAAKHHYHTNQKAELHLHDYEAEYAFYRDLMEGDKPIPFVSEKFK
IPPVVMYR
>CER.phach.longxuteng.gnm1.ann1.LXT50220.t1
MHKVIEDKNGSETLTVKISPFAHLAIPMNKHFLPMKRSVRPLFGVLLVVVFVAT
LSCRTMVRRDLVSIEQESRVLIQDPVPVLNATLLKYAAIEIGEERSKQEIQQLLDGNFGS
QARQLTFVSWRRFIHSDVGKYSKNVPVTLRSPLLYRYWLDFRKVLHEWARKKRFQPDIM
SELSRLVKHSIDKHNGL-VGSDERYPSCAVVGNSGILLNRDYGKLIDSHEIVIRLNNARV
GNFEKKVGSKTSISFVNSNILHLCARRVGCYCHPYGENVPIVMYICQPAHFLDYTVCNSS
NRAPLLVTDPRFDVLCARIVNYYSLKRFVEETGKPLEQWSSAHDGSLFHYSSGMQAVMLA
LGICDKVSIFGFGKSVSAKHHYHTNQKAELHLHDYEAEYQFYHDLVNGHRPIPFLSEKFK
LPPVVMYQ
>PAP.phavu.G19833.gnm2.ann1.Phvul.011G093000.1
MHKVTEEKDGSEIETLKIGSFPHLAVPNFKSSLPMKRTVRPLFALLLLLVFA
AMLTSRAVLRRGILSIELEYRVRIRNPPPQLNDTLLHHAAVEIGEEKFKQEIQNLLDGN
FGSHARHRTFVSWRRFIHHDRGGTASNLPATLRSPLFYRYWLDFRKVLHDWFRKRRFQP
GIMSELTRSIKLPIDSLNKVVTNDKRKYSSCAVVGNSGILLNRDYGSEIDAHEAVIRLNN
ARVDHFETKVGKKTSISFMNSNILHLCARRAGCFCHPYGDHVPIVMYICQAVHFLDYTVC
NVSHKAPLLVTDPRFDVLCARIVKYYSLKRFVEESGKGLEKWGEAHDGALFHYSSGMQAV
MLALGICDRVSIYGFGKSTSAKHHYHTNQKAELHLHDYEAEYAFYRDLVDGHRPIPFLED
RFKVPPVVMYH
>OUT.prupe.Lovell.gnm2.ann1.Prupe.6G127500.1
MPKSVENQDGPNTQSFKICTYPHLATPINDFVLPMKRSVRPLFSLLILIVFA
ATLSCRTAVRHSLSSIELEKKVLIQPPKPVFNATLLKYAAVDASEAQAKQEIEQLLEGNF
ASLGRYRTFASWRRFNHHDIARTSVGLPVMLRSPQFYRYWLDFRRVLSDWSRNKRFHPD
VMLDLVRLVRYPIDRHNGLVDSEQRRYSSCAVVGNSGILLKSNHGALIDSHEVVIRLNNA
RIQGFEGKVGSKTNISFVNSNILHLCARRDGCFCHPYGLNVPMIMYICQPLHFFDYTVCN
ISHKVPLLVTDPRFDVLCARIVKYYSLKRFVEEAGKSFDQWGAVHDGAMFHYSSGMQAIM
LALGICDKVSVFGFGKSDSAKHHYHTNQKAELRLHDYQAEYDFYRDLVERPQVIPFISDK
FKIPPVVLYQ
>OUT.quisa.S10.gnm1.ann1.Qs0087890.1
MPKGLEDTDGSDIPIFKISNFPFIAIPIC-YIVPMKRPVRPLLGIFLFIVFVATLSC
RTIVRRGLLSLELESKVLVQDPVPVFNATLLKYATIDLDEEHSKQEIQQLLDGNFGSHGR
HRTFASWRRFIHHDVARSAKGIPVMPRSPMFYRYWLQFRRVLHDWARKKTFQPEILLEL
VRLVKHSVDRHNGL-VGSDQRYSSCAVVGNSGILLNSGYGKLIDNHEVVIRLNNARTENF
EHDVGSKTNISFVNSNILHLCARREGCFCHPYGTNVPIVMYVCQPAHFLDYTVCNSSHKG
PLLVTDPRFDVLCARIVKYYSVKRFLEMTGKALEDWTSAHDGAMFHYSSGMQAVMLALGI
CDKVSIFGFGKSDSARHHYHTNQKTELHLHDYEAEYALYHDLVEKPRVIPFLSNKFKVPP
VVMYH
>OUT.quisa.S10.gnm1.ann1.Qs0290830.1
MPKVPEDRDGSDTPNFKISNFPSIAKPTIDYVVSMKRPVRPLFGILLLIVFAA
TLSCRTVVRRGLLSIELESKVLVQEPVPVFNATLLKYAAIDLAEEQSKQEIQQLLDGNFG
NHGRQRKFVSWRRFIHQDVARSARGIPVMPRSPMFYRYWLDFRRVLHDWARKKRFQPEI
LLELIRLIKHPIDKHNGL-VASDQRHSSCAVVGNSGILLKSDYGKLIDSHEAVIRLNNAR
IENFEHKVGSKTSISFVNSNILHLCARRQGCFCHPYGSNVSTVMYVCQATHFLDYVVCNY
SHKAPLLVTDPRFDVLCARIVKYYSLKRFLEMTGKAFEDWASVHDGSMFHYSSGMQAVML
ALGICDKVSIFGFGKSDLAKHHYHTNQKAELHLHDYEAEYAFYHDLVERPRVIPFISNKF
KVPPVVMYH
>CAE.sento.Myeongyun.gnm1.ann1.Sto12g378620
MPNVLGEKDGSDAFNFKISRFPHLAIPNSKHALPMKRSIRPLFGFLLVVVFVATLG
CRTIVRRGLLSIELESRVLVHVPTPLLNATLLKYAAVDIGEEKTKQEIQQLLDGNFGSQ
ARHRTFVSWRRFIHHDITKDSRRLPTTIRSPLFYRYWLDFRKVLNDWARKKRFQPGIMS
DLTRLLKIPIDRHNGLVGSNHRRYSSCAVVGNSGILLNRDYGELIDSHEAVIRLNNARVE
KFQKKVGSKTSISFVNSNILHLCARRAECYCHPYGANVPIVMYICQPAHFLDYTVCNSSH
KAPLLVTDPRFDVLCGRIVKYYSLKRFVEETGKALEEWSSAHDGALFHYSSGMQAVMLAL
GICDRVSIFGFGKSASARHHYHTNQKAELHLHDYEAEYAFYHDLVDGHRAIPFLSDKFKI
PPVVLYH
>DET.singl.CAF01.gnm1.ann1.evm_model_Chr05_2127
MPKVLEDKDGSDPANFW-QHLALTANCSVKHVLPMKRPVRPLFAVLLIFVFLATLSCRAI
VRTGLVSIELENKVLIQDPVPVLNATLLKYAAIDIGEEKSKEEIQQLLDGNFGSQARHRT
FVSWRRFIHHDVSKYSRDIPTTLRSPLFYRYWLDFRKVLNDWARKKRFQPGIMSELTRL
VKQPIDRHNKTSIDSDQKYSSCAVVGNSGILLNKDYGELIDSHEAVIRLNNARIESFEKK
VGKKTDISFINSNILHLCARRAGCFCHPYGADVPIIMYICQPAHFLDYTVCNSSHKAPLL
VTDPRFDLLCARIVKYYSLKLFVEETGKALEEWSSAHDGALFHYSSGMQAVMLALGICDK
VSIFGFGKSASAKHHYHTNQKAELHLHDYEAEYAFYHDLVLGRRPIPFLSDKLKIPPVVI
YQ
>OUT.vitvi.PN40024.gnm2.ann1.VIT_206s0080g00250.1
----------------------------------MKRSVRPLFSILLLIAAAGTLTFRVA
LRRGFASFHLETDDLARRVVPVFNSTLLRIAAVDLSEAQSKHEIEQMLEGNFAGQGRY
RTFASWRRFNHIDDARSSRGVPIQLRSPKFYRYWLEFRRNLNDWYRNKRFHPEIMSDLI
RLVKHPIDEHNGL-VGLGKRYSSCAVVGNSGILLRSDYGEMIDSHEAVIRLNNARLDRFE
HNVGSKTSISFINSNILHLCARREGCFCHPYGVNVPMIMYICQPLHFLDYALCNSSHKAP
LLITDPRFDMLCARIVKYYSLKRFVEVLKKPVDEWSSAHDGAMFHYSSGMQAVMLALGIC
DKVSIFGFGKSASAKHHYHTTQKAELPLHDYEAEYDFYHDLVERPQVIPFISSKFNIPP-
----
