# Supplementary material for: Legume genome structures and histories inferred from Cercis canadensis and Chamaecrista fasciculata genomes
Source: Plant J. 2026 Jun 10;126(5):e70981. doi: 10.1111/tpj.70981 (PMC13252982; doi:10.1111/tpj.70981)
Supplement: Supplementary file 4 — Data S4. Manuscript supplement; Compressed directory of aligned sequences from 2212 low‐copy gene families, for calculation of a consensus species tree. [file TPJ-126-0-s010.gz › S4_consen_species_tree/40_aln_fas_cln1/Legume.fam3.05040]

>CAE.acacr.Acra3RX.gnm1.ann1.g9128.t1
MERKGLVVCGVVGFLGLLSAATGFGAEGTRIKISQISTDPPDVCNYPRSPALPLGLTAAL
SLLIAQIIINVSTGCICCRRSPRIPDSSWRLALLCFVLSWFTFVIGFLLLLTGAALNDQR
GDQSSYFDYYNCYVVKPGVFAGGAILSLASAAFGIVYYITLSAGKNA---VDGTSMPNQG
GIAMGQPQFPTQTSQEPVFVHEDTYIRRQFT
>PAP.aesev.CIAT22838.gnm1.ann1.Ae05g11000.1
MEKRVLVVCSVACFLALLSAATGFAAEATRIKASQVQFVSPIQCAYPRTPALPLGLTSVT
ALLISQILLNVANGCCCCRTNARIPDSNRRFAVATFVVSWFTFVIAFLLLLTGAALNDQH
GEESMYFGNYYCYVVKPGVFAGGAILSVASVGFGIVYYLIMTTGKNTSNPWGDSAYPNHG
GIAMAQPQIPPQTSQDPVFVHEDTYMRRQI-
>OUT.arath.Col0.gnm9.ann11.AT5G17210.1
MERRKIVMCGVLFLLGLLSAVTAFVAEATRIKRSQVTVTSITKCTYPRSPAFNLGFT
SALFLMMAQIIVSVSSGCFCCRKGPAPSRSNWIISLICFVVSWFTFVIAFLVLLSGAALN
DEHTEESMNAGTYFCYIVKPGVFSTGAVLSLVTIALGIVYYLCLTSNKQI---VAAT-TT
QGTGIAMGQPQIP-ERVEDPVFVHEDTYMRRQFT
>CER.bauva.BV-YZ2020.gnm2.ann1.rna-bv35417.t1
MERKVLLVCSVVVFLGLLSAATSFAAEGTRTKASQVQFVTPTRCSYPRSPALPLGLTGAL
ALMMAHIVINVSNGCICCRRNPRVPDSTWRLALVCFVLSWFTFVIAFLLLLTGAALNDQH
GEEGFYLGSYNCYVVKPGVFAGGAILSLASVTFGLVYYLSLSAAKNG-NTWGDS---NQG
GIAMGQPQFPTQTNPAPVFVHEDTYMRRQFT
>CER.cerca.ISC453364.gnm3.ann1.Cecan.5G017300.1
MERKVLLVCSVVGFLGLLSAATSFAAEGTRIKASQVQFVSASQCSYPGSPALPLGLTGAL
ALMMAHIVISVSTGCICCRRNPHVPDSNWRLALVCFVLSWFTFVIAFLLLLTGAALNDKH
GEEGFYFGSYYCYVVKPGVFAGGAILSLASVTFGLVYYLTLTAAKNGSNPWGDSSFPNQG
GIAMGQPQFPTQTNQAPVFVHEDTYMRRQFT
>CER.cerca.ISC453364.gnm3.ann1.Cecan.5G032000.1
----FLLVCSVVGFLGLLSVATSFAAKGTRIKASQVQFVPASQCSYPGSPALPLGLTGAL
ALMMAHIVINVSTGCICCRRNPHVPDSNCRLALVCFVLSW--------------------
------------------------------------------------------------
-------------------------------
>CAE.chafa.ISC494698.gnm1.ann1.ChfasH1.3G235400.1
MEKKVLVVCCIVGFLGLLSAATGFGAEAKRIKFSQVLSASPTECVYPRSPALALGLIATL
ALLIAQIIINVATGCICCRRSPRIPDGSWRLALASFVLSWFTFVIAFLLLLTGAALNDQH
GEESTYFGNYYCYVVKPGVFAGGALLSFASVAFGIVYYVTLTTGKNTSNAWGDSSYPNQ
GGIAMGQPQIPPQSSQEPVFVHEDTYIRRQFT
>PAP.lotja.MG20.gnm3.ann1.Lj0g3v0161629.1
------------------------------------------------------------
--MISQIIINVATGCICCRKNAQIPDSNWRVALICFVLCWFTFVMAFLLLLTGAALNDQR
GQESMYFGSYYCYVVKPGVFATGAMLSLASVAFGIIYYITLTKG----------------
-------------------------------
>PAP.lotja.MG20.gnm3.ann1.Lj3g3v3617760.1
------------------------------------------------------------
--------------------------------------------MAFLLLLTGAALNDQR
GQESMYFGSYYCYVVKPGVFATGAMLSLASVAFGIIYYITLTKGKSA---GGDSSYPNQG
NIAMGQPQIPP-QSTQPVFVHEDTYIRRQFT
>PAP.medtr.A17_HM341.gnm4.ann2.Medtr4g077250.1
MERKVMIVCCIVGFLGLLSAATSFAAEATRIKGYQIQFINPNQCIYPRSPALPLGLTAAL
SLMISQIVINVSTGCICCRKSSRIPDSNWTVALACFVLSWFTYVIAFLLLLTGAALNDQR
GEESVYFGTYYCYVVKPGVFAGGAILSLASVVFGIVYYITLMEGKNARTPFGDSSYPNQG
TIAMGQPQIPTQTSQDPVFVHEDTYIRRQFT
>CER.phach.longxuteng.gnm1.ann1.LXT40111.t1
MERKVLLVCSAVVFLGLLSAATSFAAEGTRIKASQVQFLSATHCSYPRSPALPLGLTGAL
TLLMAHMVINVSTRCICCRRNPHVPDSNWRLALVCIVLSWFTFVIAFLLLLTGAALNDQH
GEEGFYFGSYNCYVVKHGVFAGGAILSLASVTFGLVYYLSLTAVKNS-NPWGDSSFPNQG
GIAMGQPQFPTQTNQAPVFVHEDTYMRRQFT
>PAP.phavu.G19833.gnm2.ann1.Phvul.011G021600.1
MERKAFIVCGVVGFLGLLAAATSFGAEATRIKGSQVNFVSINQCTYPRSPALALGLIAAL
ALLVSQIIINVATGCVCCRRSSQIPDSNWKVALACFVFSWFTFVIAFLLLLTGAALNDQR
GEESVYFGYYYCYVVKPGVFAGGAILSLASSAFGIVYYISLTQKKNG----IQYPYPNQG
VIAMAQPQIPSQTSADPVFVHEDTYVRRQFT
>OUT.prupe.Lovell.gnm2.ann1.Prupe.2G323600.1
MERKVLLVCCAVGLLGLLSAATGFGAEVTRIKGSQVRFVSVTQCEYPRSPALGLGVTAAV
ALMLAQIILNVSTGCICCKRSPQPSNSNWTVALFCFVVSWFTFVIAFLLLLTGATLNDRH
GVESMYFGNYYCYVVKPGVFGGGAGLSLASVVLGIVYYVTLNSVKDSNSPWGTSAPPNPG
AIAMGQPQFPPSTTQEPVFVHEDTYMRRQFT
>OUT.quisa.S10.gnm1.ann1.Qs0287110.1
MERKVLVVCCVVGFLSLLTAATGFAAEATRIKGSQVQLNSPTQCSYPRSPALPLGLTAAV
ALLIAQIIINVSSGCICCKRSPHPTNSKWTVAVVCFVVSWFTFVIAFLLLLTGAALNDQH
GGENIYFGNYYCYVVKPGVFTGGAILAQVSIALGTLYYLMLTQAKNSGNPWGDPPFPNQG
GIAMGQPQIPP--TQEPVFVHEDTYVRRQFT
>OUT.quisa.S10.gnm1.ann1.Qs0343190.1
MERKVLVVCCVVGFLSLLTAATGFAAEATRIKGSQVQLNSPTQCSYPRSPALPLGLTAAV
ALLIAQIIINVSSGCICCKRSPHPTNSKWTVAVVCFVVSWFTFVIAFLLLLTGAALNDQH
GGENIYFGNYYCYVVKPGVFTGGAILAQVSIALGTLYYLMLTQAKNSGNPWGDPPFPNQG
GIAMGQPQIPP--TQEPVFVHEDTYVRRQFT
>CAE.sento.Myeongyun.gnm1.ann1.Sto04g113300
MEKKVLAVCCVVGFLALLSAATGFGAEGTRIKSSQVLSVSPTECVYPRSPALSLGLTAAL
ALMIAQIIINVSTGCVCCRRSPQIPDSNWRLALVSFVLSWFTFVIAFLLLLTGAALNSQH
GEESMYFGNYYCYVVKPGVFAGGAILSFASSAFGLVYYVTLTAGKNSSNAWGDPSFP
NQGGIAMGQPQMPPPQTQSTVVIGGVQYSRHYL-
>DET.singl.CAF01.gnm1.ann1.evm_model_Chr05_258
MERKALIVCSVVGFLGLVSAATGFGAEGTRIKGSQVHFDTPIRCAYPRSPALPLGLTAAL
ALLTAQIIINASTGCICCRRSPRIADSNWRVALLCFVLSWFTFVIAFLLLLTGAALNDEH
GEESMYFGNYYCYVVKPGVFSGGAILSLASVSFGIVYYLTLTAGKIENDPWSNSSNPNQG
GIAMGQPQIPTQISQDPVFVHEDTYIRRQFT
>OUT.vitvi.PN40024.gnm2.ann1.VIT_216s0039g02520.1
MERRSLVLCTFVGFLGLLSAALGFAAEAKRIKGSQVQFSSSTACTYPRSPALPLGLTAAV
ALMIAQVMINIATGCICCRRGPHPSNSNWTLALICFVVSWFTFVIAFLLLLTGAALNDQH
GEESMYFGNYYCYVVKPGVFAGAAVLSLASVTLGILYYLTLSSAKERNDPWPGPVAPNQ
GGIAMGQPQFPPQNNQDPVFVHEDTYMRRQFT
