# Supplementary material for: Legume genome structures and histories inferred from Cercis canadensis and Chamaecrista fasciculata genomes
Source: Plant J. 2026 Jun 10;126(5):e70981. doi: 10.1111/tpj.70981 (PMC13252982; doi:10.1111/tpj.70981)
Supplement: Supplementary file 4 — Data S4. Manuscript supplement; Compressed directory of aligned sequences from 2212 low‐copy gene families, for calculation of a consensus species tree. [file TPJ-126-0-s010.gz › S4_consen_species_tree/40_aln_fas_cln1/Legume.fam3.05160]

>CAE.acacr.Acra3RX.gnm1.ann1.g14611.t1
MGCNSSRLDLLPAVSLCRDRCKFVDEALRQSYFLADAHLAHMHSLKTLGPALHSFFHHHE
DHGIISNLPRSPPLAASPDHASSSSSDSDLH-VHSHSESSETDKDFQFLNPTRY
DYINRDPDDLVFVNYMQPPPFSP-PLPNSKPPSPPPPGSSAWDFLNLFETFEKYEV
RYSPS-RDIKEEKSKKSQRSTEHGSKNKA-TEAVDGSDNGRGKTGRAENVVDSTEKEQRE
AKDSGKPVNSAKGVSEIMEEIQILMERASESGRPVLGMLDVGKLRHHRGIAVNSVSCK
MMHVFTSTKPPTVKSTEFSLVCQRTGPAYERAHKDEG----NLSCTLKKLSMWEKKL
YDEVKVEEKLHVLYKKKYRQLNRMMSKKHDAQKVGPLEAYIQIISTKMKISIQVVDKIS
NTICKLGEEELWPLINEFILRFLGMWKEMQECYRSQNQGIEEGKSVEAFWLSREQSKEH
VDAAIKLKSELQNWNSSFSEWIYAQKCQVKALNGWLLRCLPE--EETSDEGSARS-----
-PSVLVICNKWWQAVDKISDKNVVEAVNEFLSGVNEVLDKYISDLQQILAVDKELERRVR
AVERQEQKMQ-----REKKMKSE--SEGGVLF------E---SGSGSLRCRLQRIFSALE
NLAATSASAYEQLCQHIEQDGHGL-------
>PAP.aesev.CIAT22838.gnm1.ann1.Ae07g23820.1
MGCNASRVDGLPAVALCRDRCNLLDEALRQSYAVADAHVAHLESLKTLGPALHSFFHHLE
THHHISSSHYSAAQSKSPHSSSGSDSDSDSKSESSEAEEDHTDKELQFFNQT
RYDSSPSS------VNYSQPPLYTA-------PSPPPPPASSAWDFLNFFEAFDKYQVPY
SPNGTEVLEEKEPEKKRKKTKEKEKSSGTHGRNHESDDNNRKGESEKE-KEKEEEVPD
SKEKQ-PSERGKGMSETMKEIQILFERASDSGKPVLEMLDVGKLRYHRNIAVNPVPCKLM
HVFTPSKPLSNISMDSSFVGRRMDKKGSL---NYG---GNLSSTLHKLCMWEKKLY
DEVKAEEKLRMLHEKKCKQLRRMNKKGADAHKVDSLETIIGVLSTKMKISFQVVDKISN
TICDLREQELWPHINTFIFRFLRMWKDMLECYRCQHKGIAEAKSVDASHFNRKLSNSHLE
AAIKLKSEIQNWNLSFSDWIFAQKSHVKALNGWLVRCLMHDPEEVADDSETFSPGRIGA
PPVFVICTKWSRAMDNLSEKEVIESVKAFIRRVNELLENHISELEQKLTLDKELERQVKV
LERQEQKMHKVVQARERKMGSKARED-----TTNVVHHGDVAGTIGLQSSVQHIFAAMES
FTASMVSTYEELSQQIE---HVPEELNKIH
>PAP.aesev.CIAT22838.gnm1.ann1.Ae08g01520.1
------------------------------------WHTCTPSKHFPLPSSVSSITSNTA
A--------IDDAKTSPPSLSH-SSSFSSDVLLRSESEPEDTDKDN------RH-TVSS
APDDVAFMHYVHPAPFSPGGSSGSKPPSPPRS--SAWDFLNFFEPYERYHEP
YSQSEAEVAEEQGKAIGPQNEAEKKCNGGDRKVSEAENNSKEGGSVDLVSKKKE
GVVSDSDESSNTVKAGEGLCERMKKIQNLFDRASDSGNSILELLDVGKLRYHKKL
AFNLVSCKMMNVFVPSNPLVFKCMETSLLGSR----RAL----NGHAYGNLC
STLKRLCMREKKLHHEVKAEEKLRILHQNKCRQLRRMNKKDNDAQKVESVKTFIGILA
TKMKISIQVVDKISNTICKLREEELWPQITRFILMFLGMWKDTVSLQSGLKQIFASMERF
TATTAGL-----------------------------------------------------
------------------------------------------------------------
------------------------------------------------------------
--------------------------------------------
>OUT.arath.Col0.gnm9.ann11.AT1G20530.1
MGCSPSKLDGLPAVSLCRDRCSSLEDTLRRSYALADAHSAYLLSLNTVGPALHRFFQHAV
ESPPDVESEADSPETYSPSCSSAHSVTSSDSPPKFDSDCEGEGTNCDLLSGSKPE
SLNLNHDSFYSRRYE-SGTITP-------PPPPPAPSNYAWDFINFFES---YELPYT--
-TDVNDLKDRETTPSHE-EDKLKK--KKITVSQNDEKIKVEEEKKTLRSENRKRAPKE
SK-DQKVSSDLSEVTKQLQEMFKKASESGNDVSKMFDTSRFRYYQKSSVYQ--CNVRILL
PSSNILYT---------KKVMTPFDPKPVEES-NFNNLSSTLKKLFMWEKKLYQEVKAEE
KLRTSHMKNYKLLRRLEAKSADLSKIEAIRSSIQCLSTRMRVSIHKINNICLTINKLRDE
ELWFQMKELIHRLSEMWNSMLECHSRQSKVIAEAKKLDKMTIKENLDLSQLELAMELKLE
LRNWSLSMSNWIDAQAQYVKALNNWLMRCLKQEPQEPTPD---LS----EEPPLFGAINT
WSQNLESHGEKEFTEAVYTILMHVNHQVEKQRMELEEQRNVNKDIERKLMMLEKEE
QKMQRKMKT----VPSV-----------------ALMGSLNLKSNMEQIFKSMEKLATNS
KQTYEELDLMC--------------
>CER.bauva.BV-YZ2020.gnm2.ann1.rna-bv15222.t1
MGCNTSRLDRLPAVALCRDRCQFLEEALRQSYALADAHVVHMESLKTLGPALHSFFNEIQ
NNPPLNNPDSQPAKSPSPPAGSSFSSDSGSQQLHFDSEAEDTEK
DF---NRSRYDYLNHHPDNVVFMNYVQPAPFSPSGYSGAKPPSPPPPS
SSGWDFLNFFETFEKYQVPYSPS-RDVKEEEEKKKEKEKEKEQNNKN-------AGDGAV
DGSKCDQSNVNKEQDGQGKNTTE----GDSKSAGSKNTINMASAKSIRFGDSILELLDVG
KLRYHRKIAVSQVSCKMMHVFTPSVSSE----SSSLLGRRMGSSHPGVDKDSGLSYGNLS
STLKKLCMWEKKLYDEVKSEEKLRILHEKKCRQLRRMKRKGADSHKIDSVQTFIGILSTK
MKISIQVVDKLSNTITKMREEELWPQINQFILRFLGIWKDMLECYRCQYQAIGEARCSDA
SSFNRKLSITHLDTTIELKAEIQKWNLSLSDWIYAHKSYVKALNGWLLRCLLYEPEEISD
DTAPFSPGRIGAPPVFVICNKWSRAVDKLSEKDVIEALNKFMSGLNEILEKQILDLQQKL
TVDKELERKVKNLERLEQKMHKVVQARERKMVSINKEETDALLSGDAVQHGEFTDGVN
LQSSLKHIFAAMERFTANAAGAYEELYQHS--------------
>CER.cerca.ISC453364.gnm3.ann1.Cecan.4G422700.1
MGCNTSRLDRLPAVALCRDRCEFLEEALRQSYALADAHVAHMESLKTLGPALHSFFNEIQ
NNPPTSNPNSQLAKTTSPPAGSSFSSDSDSQQLHFDSEAEDTEKD
FQDFNRSRYDYLNQHPDNVVFMNYVQPAPFSPSGYSGSKPPSPPPPSS
SAWDFLNLFETFEKYQVPYSPS-RDVKEEKENERNNKNAGGGGVDGDQSKVNREQNG
QGKNTTEGDSDNKPDDSKNTSNLASAKSPKGKGVSEVMKEIQILFERASDSGNSILE
LLDVGKLRYHRKIAVNQVSCKMMHVFTPSVSSAVKSMESSLLGRRMGSSYPGVDKDKGL
SCGNLSCTLKKLCMWEKKLYDEVKSEEKLRILHEKKCRQLRRMNRKDADAHKIDSVQTFI
GILSTKMKISIQVVDKLSNTITKLREEELWPQINKFILRFLGVWKDMLECYRCQYQAIAE
AKCSDASSFNGKLSITHLDTAIKLKAEIQKWNLSFSDWIYAQKSHVKALNGWLLRCLLYE
PEEISDGTAPFSPGRIGAPPVFVICNKWSRAMDKLSEKDVIEALNGFMIGLNQILEKHIL
DLQKKLTVDKELERKVKNLERQEQKMQKVVQARERKMVSITREETDALLSGDAVQHGE
LTDGVNLQSSLKHIFAAMERFTANTARAYEELCQHIEQDS-VLGEFNSIH
>CAE.chafa.ISC494698.gnm1.ann1.ChfasH1.6G237100.1
MGCNTSKLDNLPAVALCRDRCKFMEEALRQSYALADAHVAHMHSLKTLGPALYSFFHHTR
DHAPSSS-SSSSSSSSSSSSSSSSSSSSDSNQLRCESETVRD
NKDFQNFNPSRYDYLNHDPDDLVFVNYVQPTPFSPGGYFGSKPPSP
PPSNASAWDFFNLFETFEKYEVRYSPC-RDVKEDKDNERRSDNKAAEVADGEAKT
VEKAENGEAKEAKADSN-----EKEPPPAETKDDGKTAKGVSEAMKEIQILLERASDSGN
TILELLDVGKLRYYQKIAVNPVSCKMMHVFTPS----LKSMESSILVQRRGSGYQGIDND
KGLSYGNLSATLKKLSMWEKKLYDEVKAEEKLHMLHEKKCKQLSRMNKTGADAHKVDSIE
TLVQILSTKMRISIQVVDKISNTICKLREEELLPQINEFILRFLGMWKDMLECYRHQNKE
IEEAKSLEAFSFKRRLSKAQVDAAIRLKSELQNWNLSFSDWIYAQKCHVKALNGWLLRC
LPYDPDEILDSTPPFSPRKIGAPSVFVICNKWSQTVDKLTEKHVTEAVNEFISGVNKLLE
KYILELQQKLTVDKELEKKVKMLERQEQKMHKVVQARERKMVSIGREESDALLPEDGV
HHAELFDSGSLQLGLKHIFAAMENFTAISASAYEQLCQHIEQDNHDLGESDNIH
>PAP.lotja.MG20.gnm3.ann1.Lj1g3v2268470.1
MGCNTSRLDHLPAVALCRDRCKFADEALRQSYALADAHVAHMDSLRTLGPALVCFFDHFQ
ETKTVSILSSPPPPPLPVAPPHSPPPCSDEFPLHSESDDDDADNEP-----PRYDYL
NHR---ILSPA----TPLSPGGFWGSKAPSPPPPTSSAWDLFNFFEP---YQLPYG
HSDNDSTEEKENGIVMSHEQQQKGDGIESKIEGKVKNDAESNNGELKN
ETDTDSKEKSKESEECCNQKKGFSEAVKEIQILFARASDSGNSILEMLEVGKLRYHKQLD
FIPVSCKVMHVFALSNSSL-------VGGRRRPCGYEG----EGLSYGNLCSTLKKVCLW
EKKLYHEVKAEEKLRTLHEKKCRQLRRMLKNDADAHKIDSVQAFIGVLATKMKISIQVVD
KISITISKLTEEELWPQINRFIHMFLGMWKDMQECYRLAYEEIAETKTSEATSFNKKLGT
AHIDAIIKLKSEVQKWNLSFSDWIQAQKSYVKALNGWLVRCLMYEPEEIPDD----S---
---PPVYVICNKWSQAVDNLSEKNVFEAITGFMFRVNELLEKHILDLQQKLTLDKELERK
VKVLKRQEQKMHKVVSV--------AREE--------TVHHGDVVDMISLQSGLKEIFVA
LDRFTATTAGVYEELSQQMKQENPVLGESSKI-
>PAP.medtr.A17_HM341.gnm4.ann2.Medtr3g115120.1
MGCNASRLDRLPAVSLCRDRFKFIDESLRQSYSLADAHVAHMYSLRTLGPTLLHFFKQFE
D--FSGETKPSLSKSPPPRSKSSSSSDSDAEPLHSESEPEDTEENSQLCTHRR
YDYLHHDPDNVTFMTYVKPDSYSPGNFSGLNPPSPPPPSNSAWEF
LDFFEPYEKFKVRYSHGDTSITDEKEKEKEKNGHVTQKSECNGVNVSETEN
GEGKNKEANLKEESLEKKLPELEECSNSMESVKGFSETVKEIQILFERASDSGNVI
LEMLDVGKLRYHSKIELNPVSCKIMHVFTPSNPLMVKCVESP-CG--RQAECQGVYKDKG
ISYENLCSTLSKLCMWEKKLYHEVKAEEKLRTLHEKKCKQLRRMNKKDADAQKINSIKAF
ISILVTKMKVSIQVVDKISNSISKLTEEELWPQISRFILMFLGMWKDMQECYKRQYQEIV
ETKALDVSSFNRKPCNANIDAAIKLKTELQKWNLSFLDWIQAQKFHVKALNDWLVRCLMY
ESEELQNDSTPFG-----APPVFVVLNKWSKAMDNISEKNVVEAVNGFILRVNELLKNNI
LELQKNSTLDKEIEKKVKILDSQEQKLDKMVKARERKMAPIAKEPRE---VGDAIHNDD
IVDSLSLQSGLKQIFVAMEKFSATTASLYEELSQQIKQ-DHVLGESNKNH
>CER.phach.longxuteng.gnm1.ann1.LXT18034.t1
MGCNTSRLDRLPAVALCRDRCEFLEAALRQSYALADAHVAHMESLKTLGSALHSFFNGIH
NNLPTNNLNSQLAKSSSPLTGSSFSSDSDSQPLHFDSEPEDIEK
DLHDFNRSHYDYLNHDPDNVVFMNSSQPTPFSPSGYLGSKLPSLPPPS
SSAWDFLNLFETFEKYQVPKSPSR----EEKEKEKNYKNVGGGDADGDQSKVNREQN
GQGKNTTKGDSNNKPEDSKNTSNLASAKSPKRKGVSEVMKEIQIQFERVSDSGSSIL
ELLDVGKLRYHRKIAVNQVSCKMMHVFTPCISSAATSMESSLLGRITGSSYTGVDQDKG
LNYGNLSCTMKKLCMWEKKLYDEVKSEEKLRILNEKKCRQLRRMNRRGADAHKIDSVQTF
ISILSTKMKISIQVVDKLSNTVTKLREEELWPQINEFILRFLEMWKDMLECYRCQYQAIA
KAKCSDA-----KLSITHLDTAIKLKAEIQKWNLSFSDWIYAQKSHVKALNGWLLRCLLC
EPEEISGGTAPFSPGKIGAPPVFVVCNKWSQVVDKISEKDVIEALNGFMICLNEILERHI
LGLQQKSTEDKELERKVKDLERQEQKMHEVLQARERKMVSITREETDTLLSGDAVNHV
ELDDRVNPQSSLKSIFAAMERLSANTVRAYEELRQHIEQES-ALREFN---
>CER.phach.longxuteng.gnm1.ann1.LXT61633.t1
MGCNTSRLDRLPAVALCRDRCQFLDEALRQSYALADAHVAHMDSLKTLGPALHSFFNEIQ
NNPPVNNPNSQLAKSPSQSAGSSVSSDSGSQQVHFDSEPEDTEKD
FQDFNRSHYDYLNHDPDNVVFMNYVQPASFSPSGYSRLKPPSPPPPSS
SAWDFLNLFETFEKYQVPYSPS-RDVKEDKEKEMNNKNAGDGAVNGDHSKVEKDQ
NGQGKNSTEGDSDNKPEDSKNTSNLASAKFPKGKGVSEVMKEIQILFERASDSGNSI
LELLDVGKLRYHRKIAVNQVSCKMMHVFTPSVSSAGKSMESSLLGRRMGSLHPGVDKDR
SLSYGNLSSTLKKLCMWEKKLYDEVKSEEKLRILHEKKCRQLRRLNKKGADAHKVDSVQT
FIGILSTKMKISIQVVDKLSITITKLSEEELWPQINKFILRFLGIWKDMLECYRCQYQAI
GEAKCSDGSSFNRKLGITHLDTTIKLKAEIQKWNLSFSDWVYAQKSYVKALNGWLLRCLL
YEPEELSDATAPFSPGRIGAPPVFVICNKWSRAVDKLSEKDVIEALNKFMIGLNEILEKH
ILDLQQKLTVDKELEKKVKNLERQEQKMHKVVQARERKMVSITKEETDALLPGDAVQH
GELTDGVNLQSSLKHIFAAMERFTANAARAYEELCQHSEQDS----------
>PAP.phavu.G19833.gnm2.ann1.Phvul.009G021600.1
MGCNTSRLDRLPAVALCRDRCKFLDEALRQSYALADAHVAHMEALRKLGPALLCFFDGLD
DTNVPNKTKVSVVKSEPQRSPSSLSSDSDDTLLHSESEAEAEKQEFQSFTH
ARYDYAPFS----------------PGGYFGSKPPSPPPPSGSAWDFLNFFEPYEK
YHVPYIPSDADAA-EKEKGVVKRDVYKLKAENGEARE-KKKNGDSKEKKVVLE---K
EEVVLVSEQCSDSVKSGKGFSEAVKEIQVLFERASESGNPILELLDVGKLRYHRKFDL
NPVSCKMMHVFTPSSPLGAKCMESQLLGRGMGSESEGVCRDKGLGYGNLSSTLKKLCLWE
RKLYHEVKAEEKLRMLHQKKCKQLRRMKQKDADSQKIDSVQTFIGILATKMKISIQVVDK
ISITISKLREEELWPQINRFILTFLGMWRDMQECYKCQYQQIVEAKTLDASSLNRKHGND
HIDATMKLKSEIQKWNLSFLDWIQAQKSHVKSLNGWLVRCLLYEPEEVPDDSTPFSPSKI
GAPPVFVICNKWSRAVDNLSEKNVIEAVNGFMLRLNELLEKHILDLQQKLTLDKELEKKV
KMLDREEQKMHKVVRAREKKMVPVGREDFDALLRGDAVHHADIVDTTDLQSGLKQIFGAM
ERFSDTTARLYEELCQQIKQDGHVLGESKKN-
>OUT.prupe.Lovell.gnm2.ann1.Prupe.1G355400.1
MGCAASKVEDLPAVALCRDRCKFLEEAISQTQAMSDAHVAYLASLRTLGPSLHRFFDDVY
T--IQNHCNCN----GPP--ESESESDSTSHQLPSDSESETELKGP----RKRSDEAPT
PNDGDEYYRNL-------GGGLASKPPPPPPSISSTWDLFNFFDAYDR--ERYPPS
STHLEEEAATPADKIKHNNININNGQQEEQQTRPKEKSKKTIHLAMSVKHNKQN
EQNKQG-----VSAEAEAMRELHLLFDRASESGNQVLKSLQ----SHHHTISLHQ-----
---------------EYG-FGNR----------EGLVSSQSLSYTLKTLFLWEKKLYDEV
KAEERLRVTHEKKSRMLKQLEHNKAESPKIESVRTALHNVSTKMKIAIHIVDRISVTI
NKLREEELWPQIVEFIHRLLGMWKAMVECHKSQYQAIAEAKSLDAIAISNAKGAHDL
ETAIQLKLELQNWNVCFSNWIATQKGYVKALNGWLLRCLLQEPSPQTDEVVPLS
PGRLGAPPAFVICNQWSQAMDRLSGKEVIEAIRGFYTRIHLLLMEHHVDLQRMAIE
NKDVARKLRLVEKEEEEEQRTMQKRGRGKKNIIGLSLQAA-QEEGGERENNIGSR
NLVWDLKQTLMAMEKFTANSLKAYEELDAHIEKVN----------
>OUT.quisa.S10.gnm1.ann1.Qs0158450.1
MGCNTSKLDLLPAVSLCRDRCKFLEEALRQSYALADAHVAYMESLKTLGPALHCFFDQIQ
HNGDRVSPKSQPSKLSPPHSTSSSNSDSQNQ-LHSESIGEAADKDFQFPE
RSRFEALTSTDSNLVYTDDVQQYAYSPSNYLASEAPWPPPPTNSAWDFFNVF
QSFEEYEARYSPSTKEVKEEKEKFIQNEHEAKSKIDG-I-EKSGEEHGDAKESEVDL
RKNSSEKERSESKVMSDSVEASKGFSEVMIEIQSLFEKASESGNEVLEMLDFGK
LRYHQKIAVTPVSCKLLNVFTPSSSLLVKAMEPSVFRVKMGHDDKGVDKDMGLS
LQNLSSSLRELCVWEKKLYDEVKAEEKLRILHEKKFRQLRRMDKKGADAQKLDSVQTFIR
IISTKMKVSIQIVDRISGTINKLREEYLWPQINKLILRFVGMWKDMLVCHRCQYQAIAEA
KSSGAFASNRKLSNAHLDAAIKLKFEIHNWKLSFLYWIHAQKAHVKALNGWLLRCLMHYP
EETPGSTAPLSPSSVGASPVFVICNEWSQAVEYT--------------------------
------------------------------------------------------------
-----------------------------------------------
>CAE.sento.Myeongyun.gnm1.ann1.Sto05g118280
MGCNTSRLDGLPAVALCRDRCKFLDEALRQSYALADAHVAHMHSLKTLAPALYTFFHHTE
DGVTNSQDAVDNTKSHPQLTKSPPRAASDSHQLHSETETENRDKDFQFFNPSRY
DYLNHDSDDVVFMNYVQ-------------PPSPPPPTSSAWDFFNFFETFDKYDARF
SPS-PDVHKEHQRSHSFNNKATQVVDGGATKA---ENGDPEEVKTDST----------
--------ANVKSPKAVMKEIQILLERASDSGNPILEMLDVGKLRYHKKIAVNPVSCKMM
HVFTPSVSSK-----PP-LGQRRESGCQGIDKDKGFCYGNLSSTLNKLSMWENKLYHEVK
AEEKLHILHEKKCRQLIRMNKKGADAQKVDSIETLIRILSTKMRISIQVVDNISTTICKL
REEELWPQINQFILRFLGMWKDMVECYRRQNEKIEEAKSI---AFNRKLSKAQVDAAIR
LKSELQNWNLSFSDWIYAQKCYVKALNGWLLRFLQYDPEEIADSTAPMSP---GAPSVIV
ICNKWSQAVDKLWEKDVIEAVNELISCINELLEKYVSELEQKLTVDKELEKKMKMLEREE
HKMHKVVQARERKMVSIGREESDALLAEEAVRHAQLFDTVNLESGLKHIFAAMHSFTAIS
ASVYEQLCQHIQQHNHVLGESDRVH
>DET.singl.CAF01.gnm1.ann1.evm_model_Chr03_812
MGCNNSRLDRLPAVSLCRDRCKFLDEALRQSYALADAHVAHMESLRTLGPALHSFFHQYE
DDEVIHDPKTEPSKPTSP-CHSLSSSDSDSHKLHSESEAEDKDKD
FQFFNQPRYDYIHHDPDNVVFTNYVEPDAFPRGGYSTSKPPSPPPP
SSSAWDFLNFFESFEKYEVPYNPGEMKV-DDKEKESLNNKEAEKKADGG
TGKVDNPENAEAKNVEINSREKNPEKMQPETKEKSDSVESAKGVSEVMKEIQILLQ
RASDTGNSISAMMDVGKLRYHRKIAVDPASCKMMHALSTSVSLKSTSMECSVPGWRMGCK
NQGPDTEKGLRYENLSSTLRKLCMWEKKLYDEVKAEEKLRMLHEKKCRQLRRMNKKGADE
NKVEAIQSFIGVLSTKMKISIQVVDKISNTIDKLREEELWPQINQFILRLSGMWKDMLEC
YRCQCEAIAEAKSLDSSSFNKNLSNSHVEAAIKLKSEVQNWNLSFSDWIYAQKSHIKALN
GWLLRCLMYEPEEIPDGSASFSPATIGAPQVFVICNKWSRAADKISEKDVTEALNGFIVK
LNEILEKRITELQRKLTVDKELEKKVKILERQEQKMHKLVKARERKTVLVAGEETDALLC
G--VLHSEVVDGVSLQLSLRQIFSAMERFTANTARAYEELSEHIEQDSDVLGESNEI-
>OUT.vitvi.PN40024.gnm2.ann1.VIT_218s0001g00170.1
MGCATSKLDDLPAVALCRDRCNFLEDAVQLRYDLADAHVAYMQSLTTIGVSLHRVFHHVA
NHSDSKTKDDAAAATACAGDSLGNRSGSDSSHLQFRSDSEDNDGSSESLKN-NY-VLE
HEAQSVAYYSF---PDYGP
GGYGSDSKPPPSPPRNSAWDFLNLFDE--SYKQPYSPMKQEVAKE
ERKFC-------SKVAEGQSGTSASREDAVVECAAHAMEKRENS
DKEPVEERSDSQGVMRSVSEAMREIQVLFERASESGGGVSKMLEAGKLNYHP
KSGVYQVSSKMLHVITPSLLVV--SSQPS--TENIGSIYLDLNEDMGMSSGNLSSTLKKL
HMWEKKLYDEVKGEEKLRIMHERKCKQLKLFDEKGADAQKAETTQTLVQSISTKIRIAID
VVDKISITINKLRDEELWPQINELIHGFSGMWKAMLECLKSQSQAVSEANSLDAIICNGK
LSDDYLEALIELKLELQNWNLRFTNWIDTQKGFVKGLNSWLLRCLLYEPEETPDGAEPIS
PTSVGAPPVFVICNQWAEAMERFSAEEVVEAIQAFFTTVNQLLELHSVDLQQRMIVDKDM
ERKVKNLEKKEQKMQKVMQAGEKKMTLE-PGESGSLLPGVAVKHAQMINVGSLQSGLRQI
FEAMERFTANLMQSYEELLVSIEDAKCAQERTH---
