# Supplementary material for: Legume genome structures and histories inferred from Cercis canadensis and Chamaecrista fasciculata genomes
Source: Plant J. 2026 Jun 10;126(5):e70981. doi: 10.1111/tpj.70981 (PMC13252982; doi:10.1111/tpj.70981)
Supplement: Supplementary file 4 — Data S4. Manuscript supplement; Compressed directory of aligned sequences from 2212 low‐copy gene families, for calculation of a consensus species tree. [file TPJ-126-0-s010.gz › S4_consen_species_tree/40_aln_fas_cln1/Legume.fam3.05185]

>CAE.acacr.Acra3RX.gnm1.ann1.g15338.t1
MEAILQLSYDTTVKILLRSLERNLVPDVVVRRLTRLLLASRLRSGYKPSSELQLSDLLHF
VHSLTEMPIAIETDKPKVQHYELPTSFFKLVLGRNLKYSSCYFSSASKTLDEAEEAMLEL
YCERSQMKDGHTVLDVGCGWGSLCIYIAKKYSNSRVRGICNSTTQKSCIEDKCRDLKLQN
VDIIVADISTFEMDASYDRIFSIEMFEHMKNYKDLLKKIAGWLKEDGLLFLHHFCHKAFA
YHFEDKNEDDWITRYFFTGGTMPSANLLLYFQDDVSIVNHWLVNGKHYAQTSEEWLKRMD
QNLTVIKPIMESTYGKDSAVKWTVYWRTFFIAVAELFGYNNGEEWMVAHFLFKKK
>PAP.aesev.CIAT22838.gnm1.ann1.Ae08g04840.1
MEGVMQVPYETTVKLMLASLERNLLPDAVVRRLTRLLLSSRLRSSYKPSSQLQLSDVIHF
AHSLREMPIAIDTDMAKSQHYELPTSFFKLVLGNNLKYSCCYFSPDSKTLEDAEEAMLEL
YCERSNLKDGHTVLDVGCGWGSLSLYIAKKYSNCKVTGICNSTTQKAFIEEQCRDLQLQN
LDIIVADISSFEMEASYDRIFSIEMFEHMKNYRDLLKKISKWMKEDSLLFVHHFCHKAFA
YHFEDKNDDDWITRYFFTGGTMPSANLLLYFQDDVSVVNHWLVNGKHYAQTSEEWLKRMD
KSMSSIKPIMESTYGKESAIKWTVYWRTFFIAVAELFGYNDGEEWMVTHFLFKKK
>OUT.arath.Col0.gnm9.ann11.AT4G33110.1
MEKIIDVAYGASVKVGLTLLEMNLLPDIVIRRLTRLLLAGRLRSGYKPTAEMQLSDLLRF
VDSIKKMPIAIHTEKPKTQHYELPTAFFELVLGRNMKYSSCYFSNDSSSLEDAEEAILAL
YCERAKVEDGQSVLDIGCGWGSLSLYIARKYSKCKLTGICNSKTQKAFIDEKCRKLGLQN
IEIIVADISTFEHEGTYDRIFSIEMFEHMKNYGELLKKIGKWMKEDSLLFVHYFCHKTFA
YHFEDVNDDDWITRHFFSGGTMPSADLLLYFQENVSIVDHWLVSGTHYAKTSEEWLKRMD
KEIVAVKKIMEVTYGKEEAVKWMVYWRTFFIAVAELFGYNNGEEWMVAHFLFKKK
>OUT.arath.Col0.gnm9.ann11.AT4G33120.1
MEKIIDVAYGASVKAGLTLLEKNLLPDLVIRRLIRLLLASRLRSVYKPTAEMQLSDLLRF
VDSLKKMPIAINTETAKTQHYELPTAFFEHALGRNIKYSCCYYSNDSSSLEEAGEAMLAL
SCERAKVEDGQSVLDIGCGWGSLTLYIARKYSKCKLTGICNSKTQKAFIDEKCRKLGLQN
VEIIAADISTFEHEGTYDRIFSIEMFEHMKNYGELLKKIGNWMKEDSLLFVHYLCHKTYA
YHFEDVNDDDWITRHFFSGGTMPSADLLLYFQENVSIMDHWLVNGTHYAKTSEEWLKGMD
KEIVAVKEIMEVTYGKEEAVKWTVYWRTFFIALAELFAYNNGDEWMIAHFLFKKK
>CER.bauva.BV-YZ2020.gnm2.ann1.rna-bv24505.t1
MEGIMHIPYDVTVKLMLRLLDRNLLPDAVIRRLTRLLLATRLRSGYKPSSELLLSDLIQF
AHSLKEMPIAINTDKPKSQHYELPTSFFKMVLGNHLKYSCCYFSSPSKTLEEAEEAMLEL
YCERSQIKDGHAVLDVGCGWGSLCLYIAKKYTSSKVTGICNSTTQKAYIEEKCQELQLQN
VEIIVADISTFEMEASYDRIFSIEMFEHMKNYKDLLKKISKWMKEDALLFVHYFCHKVFA
YHFEDINEDDWITRYFFSGGTMAAANLLLYFQDDVSIVNHWLVNGKHYAQTSEEWLKRMD
KNLTSIKPIMEATYGKDSAVKWTAYWRTFFIAVAELFGYNNGEEWMVAHFLFKKK
>CER.cerca.ISC453364.gnm3.ann1.Cecan.4G367500.1
MEGIMQLPYGITVKLMLGSLERNLLPDAVIRRLTRLLLATRLRSGYKPSSQLQLSDLIQF
VHSLKEMPIAINTDKPKSQHYELPTSFFKLVLGNNLKYSCCYFSSASKTLEEAEEAMLEL
YCERSQMKDGHAVLDVGCGWGSLCLYIAKKYSSSRVTGICNSTTQKAHIEEKCRDLQLQN
VEIIVADISAFEMETSYDRIFSIEMFEHMKNYKDLLEKISKWMKEDALLFVHHFCHKAFA
YHFEDINEDDWITRYFFSGGTMPAANLLLYFQDDVTIVNHWLVNGKHYAQTSEEWLKRMD
KNLTSIKPIMETTYGKDSAVKWTAYWRTFFIAVAELFGYNNGEEWMVAHFLFKKK
>CAE.chafa.ISC494698.gnm1.ann1.ChfasH1.7G246100.1
MEGMMQLPYDTTVKLMLGSLERNLLPDAIVRRLTRLLLASRLRSGYKSSYELQFSDLIQF
VHSLKEMPIAINTDKPKVQHYEVPTSFFELVLGKNMKYSCCYFPSGVKTLEDAEEAMLEL
YCKSSEMKDGYRVLDVGCGWGSLSIYIAKKYRNSRVTGICNSQTQKAYIEEKCRDLMLQN
VEIIVADISKFEMDASYDRIFSVEMFEHMKNYKDLLKKISGWMKEDGRLFVAHFCHKQFA
YHFEDKNEDDWITRYFFTGGTMPSANLLLYFQDDVSVVNHWLLNGKHYSQTSEEWLKRMD
QNLTSIQPIMESTYGKDSAVKWTAYWRTFFISVAELFGYNDGDEWMVAHFLFKKK
>PAP.lotja.MG20.gnm3.ann1.Lj1g3v1787620.1
MEGIMQRPYDATVKLMLASMERNLLPDAVIRRLTRLLLAARLRAGYKPSSEIQLSDLVYF
VHSLQDMPIAISTDTAKSQHYELPTSFFKLVLGKNLKYSCCYFSSASETLEDAEEAMLKL
YCERSNLKDGHTVLDVGCGWGSLALYIAKNYSNSRVTGICNSVTQKAFIEEKCQDLQLQN
LEIIVADISTFEMEASYDRIISIEMFEHMKNYKDLLKKISKWMKEDSLLFVHHFCHKAFA
YHFEDESEDDWITRYFFTGGTMPAANLLLYFQDDVSVVNHWLVNGKHYAQTSEEWLKRMD
KNMSSIKPIMESTYGKDSAIKWTVYWRTFFIAVAELFGYNNGDEWMVAHFLFKKK
>PAP.lotja.MG20.gnm3.ann1.Lj3g3v0419520.1
MEGIMQRPYDATVKLMLASMERNLLPDAVIRRLTRLLLAARLRAGYKPSSEIQLSDLVYF
VHSLQDMPIAISTDTAKSQHYELPTSFFKLVLGKNLKYSCCYFSSASETLEDAEEAMLKL
YCERSNLKDGHTVLDVGCGWGSLALYIAKNYSNSRVTGICNSVTQKAFIEEKCQDLQLQN
LEIIVADISTFEMEASYDRIISIEMFEHMKNYKDLLKKISKWMKEDSLLFVHHFCHKAFA
YHFEDESEDDWITRYFFTGGTMPAANLLLYFQDDVSVVNHWLVNGKHYAQTSEEWLKRMD
KNMSSIKPIMESTYGKDSAIKWTVYWRTFFIAVAELFGYNNGDEWMVAHFLFKKK
>PAP.lotja.MG20.gnm3.ann1.Lj3g3v0420540.1
MENALQLLYNTGVKLMLTSLERNLLPDAVIRRLARFLLAARLRRAL--------------
--ALQDMPIAVSTNKAKSQHYELPTSFFRLVLGKNLKYR---------------------
------------------------------------------------------DLQLQN
LDIIVADISTFEMEASYDRIYSIGMFE---------------------------------
--------------------------------DDVTVINHWLLNGKHYAQTSEEWLKIMD
KNMSSIKPIMESTYGKDSAIQWTVYWRTYFIAIAELFGYNNGEEWMVAHFLFKKK
>PAP.medtr.A17_HM341.gnm4.ann2.Medtr3g104740.1
MEEMMHLPYNTTVKLMLGSLERNLLPDTVIRRLTRLLLSTRLRSSYKPSSELQLSDLLQF
AHSLQDMPIAVSTDVPKSQHYELPTSFFKLVLGNNLKYSSCYFSSASKTLEDAEEEMLKL
YCERSNLKDGHTVLDVGCGWGSLTLFIAKNYSSSRVTGICNSTTQKAFIEEKCRELQLQN
VDIIVADISTFEMEASYDRIFSIEMFEHMKNYKDLLKKISIWMKEDGLLFVHHFCHKAFA
YHFEDKNEDDWITRYFFTGGTMPAANLLLYFQDDVTVINHWLVNGKHYAQTSEEWLKRMD
KNKTSIKPIMESTYGKDSATKWTVYWRTFFIAVAELFGYNNGEEWMVAHFLFKKK
>CER.phach.longxuteng.gnm1.ann1.LXT17592.t1
MKGIMQLPYDVAVKLMLGSLDRNLLPDAVIRRLTRLLLATRLRSGYKPSSELQLSDLIQF
AHSLKEMPIAISTDKPKGQHYELPTSFFKLVLGNNLKYSCCYFSFASKTLEEAEEAMLEL
YCERSQMKDGHSVLDVGCGWGSLCLYIAKKYSSSRVTGICNSTTQKAYIEEKCRDLQLQN
VEIIVADISTFEMEASYDRIFSIEMFEHMKNYKDLLKKISKWMKEDAFLFVHHFCHKAFA
YHFEDINEDDWITRYFFSGGTMPAANLLLYFQDDVTIVNHWLVNGKHYAQTSEEWLKRMD
KNLTSIKPIMETTYGKDSAVKWTAYWRTFFIAVAELFGYNNGEEWMVALFLFKKK
>PAP.phavu.G19833.gnm2.ann1.Phvul.009G079900.1
MEGMMQLAYGATVKLMLSALERNLLPDAVTRRLTRVLLATRLRSSSNTSSDLQLSHLLHF
AHSLQEMPIAINTEKAKSQHYELPTAFFKLVLGSNLKYSCCYFSSASMTLEDAEEAMLKL
YCERSNLKDGHTVLDVGCGWGSLALYIAKNYTNCRVTGICNSTTQKAYIEEKCRDLQLQN
MNIIVADISTFEMEASYDRIFSIEMFEHMKNYKELLKKISKWMKEDSLLFVHYFCHKAFA
YHFEDKNEDDWITRYFFSGGTMPSANLLLYFQDDVTVINHWLVNGKHYSQTSEEWLKRMD
QRMTYIKPIMQSTYGNDSATKWTAYWRTFFISVAELFGYNNGEEWMVAHFLFKKK
>OUT.prupe.Lovell.gnm2.ann1.Prupe.1G407700.1
MNRIMQPTYDATVRFALSSLERNLLPDAVVRRLTRLLLASRLRSGYKPTSELQLSDLLQF
VQSLKEMPIAIKTDDPKAQHYEVPTSFFKIVLGKNLKYSCYYFTDGSSTLEEAEKAMLEL
YCERSQIKNGHTVLDVGCGWGSLSLYIAQKYSNCKVTGICNSTTQKAFIEEQCRNLQLRN
VEIIVADISTFEMEASYDRIFSIEMFEHMKNYKDLLKKISRWMKQDGLLFVHHFCHKAFA
YHFEDKNEDDWITRYFFSGGTMPSANLLLYFQDDVSIVNHWLVNGKHYAQTSEEWLKRMD
QNVASIKPIMESTYGKDSAVKWTVYWRTFFISVAELFGYNNGEEWMVAHFLFKKK
>OUT.quisa.S10.gnm1.ann1.Qs0163170.1
MEGVLQAPYDVTVRFMMASLERNLLPDAIIRRLTRLLLASRLRSGYKPTSELQLSDLLDF
AHSLREMPIAINTEKPKAQHYELPTSFFKLVLGKNLKYSCCYFSTASKTLDDAEEAMLEL
YCERSQIKDGHTVLDVGCGWGSLALYIAKKYTNCRVTGICNSMTQKAYIEERCRELQLQN
VEIIVADIGVFEMEASYDRIFSVEMFEHMKNYKDLLKKISKWMKEDSLLFVHHFCHKTFA
YHFEDINEDDWITRYFFTGGTMPSANLLLYFQDDVSVVNHWLVDGKHYAQTSEEWLKRMD
QKMASIKPIMESTYGKDSAVKWTAYWRTFFISVAELFGYNNGEEWMVALLLFKKK
>OUT.quisa.S10.gnm1.ann1.Qs0163210.1
MEGVMQVPYDVTVRFMMASLERNLLPDAVIRRLTRLLLASGLRSGHKPTSELQLSDLLDF
AHSPREMPIAINTEKPKAQHYELPASFFKLVLGKNLKYSCCYFSTASKTLEDAEEAMLEL
YCERSQIKDGHTVLDVGCGWGSLALYIARKYTNCRVTGICNSMTQKAYIEK--RELQLQN
VEIIVADIGIFEMEASYDRIFSIGMFEHMKNYKDLLKKISKCMKGDSLLFVHHFCHKTLA
YHFEDINEDDWITRYFFTGGTMPSANLLLYFQDDVSVVNHWLVDGKH-------------
-------------------------------------------------------
>CAE.sento.Myeongyun.gnm1.ann1.Sto05g127690
------------------------------------------------------------
------MPIAINTDKPKVQHYELPPSFFKLVLGKNLKYSCCYFCSASNTLEDAEEAMLEV
YCERSHMKDGHSVLDIGCGWGSLCLYIAHKYRNSRVTGICNSTTQKAYIEDKCRDLMLQN
VEIIVADISIFDMDASYDTIFSIGMFEHMKNYKDLLKKISNWMKEDGLLFVEHFCHKAFA
YHFEDTNEDDWITRHFFTGGTMPSANLLLYFQDG--------------------------
-------------------------------------------------------
>CAE.sento.Myeongyun.gnm1.ann1.Sto05g127700
MEGMMRVPYESSVKLMLASLERNLLPDVLTRTLTRFLLSSRLHSGYKPSLQLQLSHLLEF
VHSLKEMPIAINTDKPKEQHYELPTSFFKLVLGKNLKYSCCYFSSASKTLE
DAEEAMLELYCERSHMKDGHSVLDVGCGWGSLSIYIANKYRNSRVTGICNSTTQKAYIEE
KCRDLMLQNVEIIVADISTFEMDASYDRIFSIEMFEHMKNYKDLLKKISGWLKEDGFLFV
HHFCHKAFAYHFEDKNEDDWITRYFFAGGTMPSANLLLYFQDDVTVVNHWLVNGKHYAQT
SEEWLKRMDHCMTSIKPIMESTYGKDSAVKWTAYWRTFFISVAELFGYNNGEEWMVAHFL
FKKK
>DET.singl.CAF01.gnm1.ann1.evm_model_Chr03_1384
MEGIMHLPYDTAVKLMLAWLERNLLPDFLIRRGTRFLLAGRLRSGYKLSSEFQLSDLLQF
VQSLKEMPIAIKTDKPKSQHYELPASFFKLVLGKNLKYSCCYFSSASTTLEDAEETMLEM
YCKRAQIRDGHTILDVGCGWGSLVLYIAKKYSSSMVTGICNSKTQKAYIEEKCRDLQLQN
VKIIAADISTFEMDASYDRIFSIEMFEHMKNYKDLLKKIAKWMKENSLLFVHYFCHKAFA
YHFEDTNEDDWITRYFFTGGTMPSANLLLYFQGDVSVVNHWLVNGNHYAQTSEEWLKRMD
QNLTSIKPIMESTYGKESAVKWTAYWRTFFIAVAELFAYNNGEEWMVAHFLFKKK
>OUT.vitvi.PN40024.gnm2.ann1.VIT_204s0008g01450.1
MEGMMQVPYDATVRLMLASLERNLLPDALVRRLTRLLLASRLRSGYKPSAELQLSSLLHF
AHSLEEMPIAIKTEDPKSQHYELPTSFFKLVLGKNLKYSCCYFPDKSSTLEDAENAMLEM
YCKRAQVEDGHTVLDIGCGWGSLSLYIAQKYTNCRITGICNSKTQKAYIEEQCQELQLQN
VEIIVADISTLEMEATYDRIFSIEMFEHMKNYKDLLKKISGWMKQDSLLFVHHFCHKAFA
YHFEDKSDDDWITRYFFSGGTMPAANLLLYFQEDVSVVDHWLVNGKHYAQTSEEWLKRMD
KNLASIKPIMESTYGKDSAVKWTVYWRTFFISVAELFEYNDGEEWMVALFLFKK-
