# Supplementary material for: Legume genome structures and histories inferred from Cercis canadensis and Chamaecrista fasciculata genomes
Source: Plant J. 2026 Jun 10;126(5):e70981. doi: 10.1111/tpj.70981 (PMC13252982; doi:10.1111/tpj.70981)
Supplement: Supplementary file 4 — Data S4. Manuscript supplement; Compressed directory of aligned sequences from 2212 low‐copy gene families, for calculation of a consensus species tree. [file TPJ-126-0-s010.gz › S4_consen_species_tree/40_aln_fas_cln1/Legume.fam3.05257]

>CAE.acacr.Acra3RX.gnm1.ann1.g22680.t1
MARAMAFSPLSLFLVSLYLIIANGVHSFGEKKTLKVQKLQAKPQLGPQACLLPESRS
ENGAIVMEMKYRGHCSTTKHDWNRRLQKQLVFDNLRVRWMQNWIRKLVSGSIEDVSETQ
VPLTSGIVLQTLNYIVTVGLGSQNMTVIVDTGSDLTWVQCDPCKSCYGQQGPLFNPSKSP
SYQSVLCNSTTCQSLLPATGNSETCENNIPTCNYMVNYGDGSYSNGELGMEHLSFGGISV
NNFVFGCGKNNKGLFGGTSGLMGLGRSKLSMISQTDSIFGGIFSYCLPTTEDGASGSLVM
GNESSVFKNVTPIVYTRMILNPQLSTFYVLNLTGINVGGVALQASSLSLGKVIIDSGTV
ITRLAPSVYKALKAEFSKQFSGFPSASGFSILDTCYNLTGNQEVNVPTIRMYFEDNAEMN
VDVTGILYMVKEDASQVCLALASLSDEYEMGIIGNYQQRNQRIVYDIKQSKVGFGGEPCG
F-
>PAP.aesev.CIAT22838.gnm1.ann1.Ae09g00520.1
-------LPIIMFVVSLCLILGNGVHSFEERNMFNAQMLQGKSQLGTTRSLLLK
SRQEKGAVILEMKNKDHYTENKIDWNRKLHKQLTLDNHRVHSMQTMIQKKVS------T
QSQTPLSSGIKFASASYIVEAEIGGQKMVLEVDTGSDLTWVQCEPCMPCYDQQLPVFNPS
ISSSYQSILCSSSICESVEY--SNHRTCPSSSSSCSYEVDYADGSYTNGELGIDNISF
GDVSETSFVFGCGRNNTGSFGQTSGIIGLGKGELSLVSQSEK-LGGVFSYCFPTLEDGAS
GSLIFGNDYSFFKNETPISYTNMVLNPMLPNLYLISLIGMKVGTMDLQVPSFGSDGVLI
DSGTAITRLTPSIYNALKEEFLRQFSDFPQVSGFEILDTCFDLTGQQEVKVPAITMYFEG
NAELNVDASGILVSVEEDGSKVCLAIASLADDSAISIIGSYQQINHRIIYDTKESLVGFA
KETCSFN
>PAP.aesev.CIAT22838.gnm1.ann1.Ae10g14310.1
-AEATATLPFFLSLVSLYLIISNGAHSFEHK-TFNLNLLQ---RKHTLGCLLPQSR
REKGAIILEMKERGHCWERNADWNRRVERELAGDVLRVRAIQNRIGRLLGT--ASESQ
INIPVSSGTKFQSLNYVVTMGLGGQNVSMIVDTGSDLTWVQCQPCYSCYPQQGPLFDPSA
SPSFQSILCNSTTCQSLPSSSGPQQACAS-SSSCNYVVNYGDGSYTSGELGVEHLSFGG
VSVSNFIFGCGRNNKGLFGVASGLMGLGRSGLSLISQTDAAFGGLFSYCLPSPEAGGSG
SLIMGNSSAKNNNVTPIAYTRMLPNP---SFYMLNLTGISIGGVALQAPS--
-DGVLIDSGTVITRLPPSIYKALKAEFVKQLSGYPWAPGFSILDTCFNLTGYHEVNVP
SLRMYFEGGAELDVDVAGMFYVVKEDASRVCLALTSLSHDYETPILGNYQQRNQRVIYDT
KNSRVGFAAESCTFT
>OUT.arath.Col0.gnm9.ann11.AT1G79720.1
------LAPLLLVFL---FLLSCVVHGVDEKKILSVHNWSPKSYEASTSCFSRSLGK
GRESTTLEMKHRELCSGKTIDLGKKMRRALVLDNIRVQSLQLKIKAMTSSTTESVSETQ
IPLTSGIKLESLNYIVTVELGGKNMSLIVDTGSDLTWVQCQPCRSCYNQQGPLYDPSVSS
SYKTVFCNSSTCQDLVAATSNSGPCGGNKTPCEYVVSYGDGSYTRGDLASESILLG
DTKLENFVFGCGRNNKGLFGGSSGLMGLGRSSVSLVSQTLKTFNGVFSYCLPSLEDGASG
SLSFGNDSSVYTNSTSVSYTPLVQNPQLRSFYILNLTGASIGGVELKSSSFG-RGILIDS
GTVITRLPPSIYKAVKIEFLKQFSGFPTAPGYSILDTCFNLTSYEDISIPIIKMIFQGNA
ELEVDVTGVFYFVKPDASLVCLALASLSYENEVGIIGNYQQKNQRVIYDTTQERLGIVGE
NCR--
>CER.bauva.BV-YZ2020.gnm2.ann1.rna-bv21713.t2
MAETTSLLLLLLSILSLYLVTVNGVQSFEDKKTFVLKKLHNKRQLANPGCLLPESRKEKG
AVILEMKDRGHCSTKKVDWNRRFQKQLVLDDARVRAMQSRIRNMVSGHTEDASEIQVPLT
SGIKFQILNYIVSMGLGSQNMTVIVDTGSDLTWVQCEPCKSCYDQQGPLFKPSTSNSYQS
VFCNSSTCQSLGFATGNSGICGSNPSTCNYMVNYGDGSFTTGDLGVESIHLGSISVNNFI
FGCGRNNKGLFGGASGLMGLGRSNLSMISQTNSLFGGVFSYCLPTTEAGASGSLVMGGDS
SVFRNVTPIAYTRMIPSLQLSNFYILNLTGINVGGVALEAPSFGNGGILIDSGTVITRLA
PSAYKALKAEFLKQFSGFPPAPAFSILDTCFNLTAYDEVNIPSIRMYFEGNAELSVDVSG
IFYVVKSDASQVCLALASLSDELDIGIIGNYQQRNQRVIYDTEESKVGFAGEHCSF-
>CER.cerca.ISC453364.gnm3.ann1.Cecan.7G286700.1
MAEATSLLLLFLSIVSLYLVIANGVHSFEQKKTFTLQKLHKKQQLANLGCLLPESRKEKG
AVILEMKDRGHCSRKKVDWNRRFQKQLVLDDVRVRTIQSRIRNMVSGHIEDASETQVPLT
SGIKFQTLNYIVSMGMGSQNSTVIVDTGSDLTWVQCEPCKSCYDQQGPLFKPSTSNSYQS
VSCNSSTCQSLQFATGNSGVCGSNPSTCNYMVNYGDGSYTSGDLGVEKVHFGSLSVSNFI
FGCGRNNKGLFGGASGLMGLGRSNLSMISQTNSLFGGVFSYCLPTTEAGASGSLIMGGDS
SVFKNVTPITYTRMIPSLQLSNFYILNLTGINVGGVALEAPSFGNGGILIDSGTVITRLA
PSVYKALKAEFLKQFSGFPPAPAFSILDTCFNLTAYEEVNIPSIRMYFEGNAELSVDVTG
IFYIVKSDASQVCLALASLSDEFDIGIIGNYQQRNQRVIYDTKQSKVGFAGEACSFT
>CAE.chafa.ISC494698.gnm1.ann1.ChfasH1.3G004900.1
----MITALMFPLILFLLFIIANGVYSFEEKNTFNLRELQT--STPSSSCHQPRSRREGD
VVVLEMKDTSHCLKKKYKSNKRLEKLMVLDEQRVRSMQKRIQKKMSTHDQNVM
EAQIPLTLGSDFQTLNYIVSIRLGGQNMTVIVDTGSDLTWVQCEPCVSCYDEKGPLFNPS
DSPSYQYVSCYTSACQSSSL---PLSLCVGN-SICGYRMGYGDGSYSIGQLSVENLTFGD
ISVSNFVFGCGIDNKGLFGSASGLMGLGRGSLSLISQTDAAFGGVFSYCLPTTNNKSS
GSLVMGDKSSVFKNTTPITYTKMIDNPELSEFYLVSLTGIDIGGVALEASNFENV
GVIVDSGTVITRLVPSIYSAVKEEFLKQFSGFPLAPAFSIMDTCFNLNGHQEDKVPTM
SMHFEGNAELKVDMSGMLFSAKQDYSQVCLALASLATDFETGIIGNFQQRNQRVIYDIKQ
SRLGFAPEPCTFN
>CAE.chafa.ISC494698.gnm1.ann1.ChfasH1.3G005000.1
-------FPFILLLISLHHIIANGVHSFEEKQALILRDLHH-QLSTTPSCLQPQLRRER
DVVVLEMKDTSHCSKKKHSRNQRLEKQLALDEHRVHSIQNRIQKMMSTHHDDIME
AEIPLILGNEFQILNYVVNIGLGSHNMTVIVDTGSDLTWVQCEPCMSCYDQKGPLFNPSA
SPSYQSVLCNSSTCQSLNN---STLACVNNTSICGYGVRYLDESYTIGELGVENLSFGDI
SVSNFVFGCGLNNKGIFGKTSGILGLGRGSLSMISQTDAVFGGVFSY--------SSGS
LVMGDESSIFKNITPITYTRMLHNPQLSNSYVVNLTKIDIGGVALEASSFGNGRV
IIDSGTVITRLAPPIYSAVKEEFLKQFPSLPLASNFSILDTCFDLSEYEEINVPTMRMH
FEGNAKLEVDVYGMMIVIREDHFKVCLALASISDENEISIIGNFQQRNQRVIYDTKRSKV
GFAREPCSFN
>CAE.chafa.ISC494698.gnm1.ann1.ChfasH1.5G122000.1
MAKAVTLFPFFF----LCLIIANGVHSFGEKKTFKVPKLQGKQRLAPMGCLLPQSRRQN
GAIVLEMKDRGHCSEKKLDYNKRLQKQLILDDLRVRSMQNQIRKMASSHVEDITSQEV
PLTSGIVFQTLNYIVTMGIGSQNMTVIVDTGSDLTWVQCEPCKQCYNQQGPLFNPSISSS
YQSVMCNSTICQSLILSVGNSVPCGNNISSCNYVVNYGDGSYSNGELGLENLSLGGVSMS
NIVFGCGRNNKGLFGGTSGLIGLGRSKLSMVSQTNDIFGGVFSYCLPTIEAGASGSLVMG
NESSVFKNVTPIAYTRMLPNPQLSTFYVLNLTGINIGGVALQSPSFGNGGVIIDSGTVI
TRLAPSVYKALKAEFSKQFTGFPPAPGFSILDTCFNLTGYQEVSIPTMRMYFEGNVELNV
DVNGIFYMVKEDGSQVCLAVASLLDEYDIGIIGNYQQRNQRVVYDTKQSKVGFAGEPCGF
-
>PAP.lotja.MG20.gnm3.ann1.Lj3g3v2061660.1
---------A-LLLVSLCLIIANGVSSFEEKKVFNLQILQRKQQLGSLGCLHPESRQEKG
AIILEMKDRSYCSKKKVNWHRKLHNQLTLDDLHVRSMQNRLRKMVSSHSVEVSQIQIPLA
SGVNFQTLNYIVTMELGGQNMTVIIDTGSDLTWVQCEPCMSCYNQQGPVFKPSTSSSYQS
IPCNSSTCQSLQLTTGNAGACESNPSNCSYAVNYGDGSYTNGELGAEHLSFGGISVSNFV
FGCGKNNKGLFGGVSGLMGLGRSNLSLISQTNSTFGGVFSYCLPPTDAGASGSLAMGNES
SVFKNLTPIAYTRMVPNPQLSNFYMLNLTGIDVGGVAGQAPSFGNGGGLIDSGTVITRLA
PSVYKALKAEFLKQFSGFPSAPGFSILDTCFNLTGNEEVNIPTISMNFEDNVVLNVDATG
IFYIVKEDASQVCLALASLSDEYDIAIIGNYQQRNQRVIYDTKQSKVGFAGESCSFT
>PAP.medtr.A17_HM341.gnm4.ann2.Medtr4g007740.1
---IATMLPFFLSFVFLYFIIANGGCELEQKKMFKVQMLQRNHQFGSKGCILPESRKEKG
AIVLEMKDRGYCSERKINWNRKLQKQLIFDDLRVRSMQNRIRAKVSGHNSQSSEIQIP
LASGINLETLNYIVTIGLGNQNMTVIIDTGSDLTWVQCDPCMSCYSQQGPVFNPSNSSSY
NSLLCNSSTCQNLQFTTGNTEACESNPSSCNYTVSYGDGSFTDGELGVEHLSFGGISVS
NFVFGCGRNNKGLFGGVSGIMGLGRSNLSMISQTNTTFGGVFSYCLPTTDSGASGSLVIG
NESSLFKNLTPIAYTSMVSNPQLSNFYVLNLTGIDVGGVAIQDTSFGNGGILIDSGTVIT
RLAPSLYNALKAEFLKQFSGYPIAPALSILDTCFNLTGIEEVSIPTLSMHFENNVDLNVD
AVGILYMPKD-GSQVCLALASLSDENDMAIIGNYQQRNQRVIYDAKQSKIGFAREDCSF-
>CER.phach.longxuteng.gnm1.ann1.LXT70956.t1
--E-ATLLLFFLSIVSLYLVIVNGVQSFEEKTTFVLKKLHNKEQLANLGCFLPDSRKEKG
AVILEMKDRGHCSRKKVDWNRRFQKQLVLDDARVRTMQSRIRNMVSGHIEDNSETQVPLT
SGIKFQTLNYIVSMGLGSQNMTVIVDTGSDLTWVQCEPCKSCYNQQGSLFKPSTSNSYQS
VFCNSSTCQSLRFATGNSGICGSNPSTCNYMVNYGDGSYTTGDLGVESIHIGSLSVNNFI
FGCGRNNKGLFGGASGLMGLGRSNLSMISQTNSLFGGVFSYCLPTTEAGASGSLVMGGDS
SVFKNVTPIAYTRMIPSLQLSNFYILNLTGINVGGVALEAPSFGNGGILIDSGTVITRLA
PSVYKALKAEFLKQFSGFPPAPAFSILDTCFNLTAYDEVNIPSIRMYFEGNSELSVDVNG
IFYMVKSDASQVCLALASLSDELDVGIIGNYQQRNQRVIYDTKESKVGFAGEHCSFT
>PAP.phavu.G19833.gnm2.ann1.Phvul.008G253400.1
MAMGTPMLPFFLYLVSLCILNANEVCSYEEKKMFNLQMFQKKQQHGHQGCLLPESRREKG
SIVLEMKDTEHCSKKKIDWNRRLQKQLILDDLRVRSMQNRIRKLVSGKNIEASQTPIPLA
SGINLQTLNYIVTMGLGSMNMTVIIDTGSDLTWVQCEPCMSCYNQQGPMFKPSTSSSYQS
VSCNSSTCQSLQIATGNTGACGSNTSTCNYVVNYGDGSYTNGELGVEKLNFGGVLVSDFV
FGCGRNNKGLFGGVSGLMGLGRSYLSLVSQTNTTFGGVFSYCLPTTEDGASGSLVMGNES
SLFRNVTPITYTRMLPNPQLTNFYILNLTGIDVGGVALQAPSFGSDGVLLDSGTVITRLP
PSVYKALKAEFLKQFTGFPSAPGFSILDTCFNLTGYDEVSTPTISLHFEDNAELKVDATG
TFYVVKEDASQVCLAIASLSNAYDTAIIGNYQQRNQRVIYDTKQSKVGFAGEQCNFS
>OUT.prupe.Lovell.gnm2.ann1.Prupe.3G103900.1
MVDAKPVFQVLLHLLFLCLCSANGVQSFKEKKVLKLQEFRWRQHGGTRVCLSQKSRKE
KGATILEIKHRDYCSGKIVDWDKKQQKRLIFDDLHVRSLQSQFKNRVSGRIKDLSEAQIP
LTSGIRLQTLNYIVTVELGGRNMTVIVDTGSDLTWVQCQPCKLCYNQQEPLFNSSASPSY
KSVLCNSSTCQALQFDTGNSGACGSNPTSCNYVVNYGDGSYTRGELGSDHLSLGATPVNN
FVFGCGRNNKGLFGGASGLMGLGRSEVSLVSQTSALFGGVFSYCLPTTEATASGSLIMG
GDASIYKNSTPISYTRMVPNPELSTFYFLNLTGISIGGVALQNQSFASGGILIDSGTVIS
RLAPSVYKAVKAEFLKQFSGYPPAPGFAILDTCFNLSAYQEVSIPTLKFHFEGNAELNVD
VTGIFYLVKTDASQICLALASLSYEDEIGIIGNYQQKNQRVIYNTKDSKLGFAEESCSF-
>OUT.quisa.S10.gnm1.ann1.Qs0316030.1
MGEATAQLPMFLSIVLLYLLIVNGVQCLEDKKVLNLQNLQWHHPTGGLSCLFQKSRQTNG
AIIMEMKHRDNCQGNIIDWNSKLEKQLIWDETHVRSMQQRIGKMVSKSIDDDSETRIPLN
SGIKYQILNYVVTMELGGQNMTLIVDTGSDLTWVQCQPCKSCYNQQGPLFKPSTSPSYQP
ILCNSSTCQSLQFATGNSGVCGSNPPTCKYVVNYGDGSYTNGELGAEKLGFGTTSINKFV
FGCGRNNKGLFGGASGLMGLGRSDLSMVFQTSAIFGGVFSYCLPSTEAGASGSLVLGND
SSVFKNVTPISYTRMVPNPQLSTFYVLNLTGISIGGVALHGPSFGNKGNLIDSGTVITRL
APSVYKALKTEFLNQFSGFPSAPGFSILDTCFNLTGYEEVNIPTISMYFEGDAELKVDLT
GVFYFVKTDASQVCLALASLSDEYEIGIIGNYPAKESK--------------------
>CAE.sento.Myeongyun.gnm1.ann1.Sto01g000790
MAKAMAFSSFFLSLVSLYLIIANGVHSFGEKKTFKVQKMQAKQLLGPMGCLLPESRRQN
GAVVLEMKDRGHCSEKKLSWNRRFQKQLVFDDLRVRSMQSQIRKMVSGHTEDVTETQVP
LTSGIVFETLNYVVTIGFGSQNMTVIVDTGSDLTWVQCKPCKSCYNQQGPLFNPSSSSSY
QSVLCDSSICQSLQLAIGNSGPCGNNITACNYEVSYGDGSFSYGELALDYLTFGGVSVR
NFVFGCGRNNKGLFGGTSGLMGLGRSKLSMISQTDATFGGVFSYCLPTVEAGASGSLVMG
NEFSVFKNVTPIAYTRMVPNPQLPTFYILNLTGINVGDVPLKTPSFGNGGVIIDSGTVIT
RLAPSVYKALKAEFLKQFSGFPSVPGFSILDTCFNLTGYQEVNIPTIRIYFEDNVELNVD
VNGIFYMVKEDASQVCLALASLSSEYETGIIGNYQQRNQRVVYDTKQSKVGFAGESCGF-
>DET.singl.CAF01.gnm1.ann1.evm_model_Chr02_1948
MAKATSVLPFFLFFVSLYLVMSNGVHSFEQK-TFSLQKSQRKQH---FGCLLPKSKKEN
GAIILEMKDRLHCSEKSFPWSKRIQKQLNLDDLRFQSMQNQIRKMVSSYA-SDSETQIPL
TSGIKFQTLNYVVSMGLGNQNMTVIVDTGSDLTWVQCKPCKSCYDQRGPLLNPSSSPSYQ
LIPCNSSTCQSLKFSTGNSGACRNNITTCNYEVDYGDGSYTTGELGIELLSLGAASVSNF
VFGCGRNNKGLFGGVSGLMGLGKSELSLVYQTNSLFGGVFSYCLPATEVGASGSLALGGN
SSIFKNVTPIAYTRMLATPQLSTFYILNLTGINVGGVALQASSFSNGRILIDSGTVISRF
APSVYKALKAEFLKQVSGFPSAPGFSILDTCFNLTGYAEVSIPTLGLYFEDNAELNVDAT
GIFYIVKEDASQVCLALSSLSNEYEIGIIGNYQQRNQRVIYDTKVSKVGFAGETCSFT
>OUT.vitvi.PN40024.gnm2.ann1.VIT_209s0018g01670.1
MVDPTPSVPFIL--LSLLLLGGNGVVCLEEKRVLSLQKVQPKLQSTDTSCFSQKSRREM
GATILEMKHRDHCSGVTRDWNEKLQKRLTMDAERVKSLQSRIKRTVPSNTEDVSNAQIPV
TSGIELETLNYIVTVELGARKMTVIVDTGSDLTWVQCQPCDSCYNQRDPVFKPSTSPSYQ
PILCNASACQSLQFATGNSGVCGSAAPICNYAINYGDGSFTRGELGHEKLKFGTILVKDF
IFGCGRNNKGLFGGVSGLMGLGRSDLSLISQTSGIFGGVFSYCLPSTERKGSGSLILGGN
SSVYRNSSPISYAKMIENPQLYNFYFINLTGISIGGVALQAPSVGPSRILVDSGTVITRL
PPTIYKALKAEFLKQFTGFPPAPAFSILDTCFNLSAYQEVDIPTIKMHFEGNAELTVDVT
GVFYFVKSDASQVCLALASLEYQDEVAILGNYQQKNLRVIYDTKETKVGFALETCSF-
