# Supplementary material for: Legume genome structures and histories inferred from Cercis canadensis and Chamaecrista fasciculata genomes
Source: Plant J. 2026 Jun 10;126(5):e70981. doi: 10.1111/tpj.70981 (PMC13252982; doi:10.1111/tpj.70981)
Supplement: Supplementary file 4 — Data S4. Manuscript supplement; Compressed directory of aligned sequences from 2212 low‐copy gene families, for calculation of a consensus species tree. [file TPJ-126-0-s010.gz › S4_consen_species_tree/40_aln_fas_cln1/Legume.fam3.05286]

>CAE.acacr.Acra3RX.gnm1.ann1.g25442.t1
MIRFIVNRGVQASTSRK--SLAFFSLSRSAHS-SFATVEAEEISGSRPAEVHNLVQGKWI
GSSKWNTIVDPLNGEPFIKVADVDETGIQPFVESLCSCPKHGLHNPFKEPERYLLYGEIS
AKAAHMLSLPKVSDFFTRLIQRVSPKSYAQAYAEVYVTQKFLENFSGDQVRFLARSFAVP
GNHLGQQSHGFRWPYGPVALITPFNFPLEIPVLQLMGALYMGNKPVLKVDTKVSIVMDQM
LRLLHCCGLPVDDVDFINSDGKTMNKLLLEAKPRMTLFTGSSRVAEKLAGDLKGRIKLED
AGFDWKILGPDVQEEDYVAWVCDQDAYACSGQKCSAQSLLFIHENWSKHSLISKLKDLAE
RRKLEDLTVGPVLTVTTEAMLEHKNNLLQIPGSKLLFGGEPLEKHTIPLIYGAIKPTAIY
VPLEEIVKEKNYELVTKEIFGPFQVITDYKSNQLPVVLDALERMDAHLTAAVVSNDPHFL
QEVIGKTVNGTTYAGLRGRTTGAPQNHWFGPAGDPRGAGIGTPEAIRLVWSCHREIIYDV
GPISKNWEIPPS-
>PAP.aesev.CIAT22838.gnm1.ann1.Ae01g20960.1
MFKLVATRIRA-STPLARNAVVSLNLSRSAHALSSATVEAEEISGTRPAEVLNLVQGKWI
SSQNWNTIVDPMNGDPFIKVGEVDETGIQPFVESLASCPKHGLHNPFKAPERYLMYGDIS
AKAAHMLSLPKVSDFFARLIQRVSPKSYEQACAEVFVTRKFLENFCGDQVRFLARSFAVP
GNHLGQQSHGYRWPYGPVAIITPFNFPLEIPVLQLMGALYMGNKPILKVDSKVSIVMEQM
LRLLHTCGLPLGDVDFINCDGKTMNKLLQEANPRMTLFTGSSRVAEKLAVDLKGRIKLED
AGFDWKILGPDVHQEDYVAWVCDQDAYACSGQKCSAQSLLFMHENWASTSLISKLKELAE
RRRLDDLTIGPVLTFTTDAMLKHMNQLLEIPGSKLLFGGKPLEGHSIPPIYGAIKPTAIY
VPLEEIVKDKNYDLVTKEIFGPFQVVTDYKTSQLPVVLEALEKMHAHLTAAVVSNDPLFL
QQVIGNTVNGTTYAGLRARTTGAPQNHWFGPSGDPRGAGIGTPEAIKLVWSCHREVIYDH
GPVAEQWKIPPS-
>OUT.arath.Col0.gnm9.ann11.AT5G62530.1
MYRVFASRALRAKSLKSSTSLASLTLSRLNHSIPFATVDAEELSGAHPAEVQSFVQGK
WIGSSNHNTLLDPLNGEPFIKVAEVDESGTQPFVDSLSQCPKHGLHNPFKSPERYLLYGD
ISTKAAHMLALPKVADFFARLIQRVAPKSYQQAAGEVFVTRKFLENFCGDQVRFLARSFA
IPGNHLGQQSHGYRWPYGPVTIVTPFNFPLEIPLLQLMGALYMGNKPLLKVDSKVSIVME
QMMRLLHYCGLPAEDVDFINSDGKTMNKILLEANPRMTLFTGSSRVAEKLALDLKGRIRL
EDAGFDWKVLGPDVQEVDYVAWQCDQDAYACSGQKCSAQSMLFVHENWSKTPLVSKLKEL
AERRKLEDLTIGPVLTFTTEAMLEHMENLLQIPGSKLLFGGKELKNHSIPSIYGALEPTA
VYVPIEEILKDKTYELVTKEIFGPFQIVTEYKKDQLPLVLEALERMHAHLTAAVVSNDP
IFLQEVIGNSVNGTTYAGLRGRTTGAPQNHWFGPAGDPRGAGIGTPEAIKLVWSCHREVI
YDYGPVPQGWELPPST
>CER.bauva.BV-YZ2020.gnm2.ann1.rna-bv11160.t2
MFRFLVTRGLGAISTVHGKAFSSSNIARSMSSLPFATVQAEEISGSKPAEVHNLVQGKW
VGSANWNTLLDPLNGESFIKVADADITEIKPFVESLSNCPKHGVHNPFKSPERYLMLGDV
SVKAAHMLSLPEVSDFFTRLIQRVSPKSYAQANGEVYVTQKFLENFGGDQVRFLARSFAV
PGNHLGQQSHGFRWPYGPVAIITPFNFPLEIPVLQLMGALYMGNKPLLKVDSKVSIVMDQ
MLRLLHCCGLPVEDVDFINSDGKTMNKLLLEANPRMTLFTGSSRVAEKLAVDLKGRIKLE
DAGFDWKILGPDVQEEDYVAWVCDQDAYACSGQKCSAQSILFMHENWSNTSLISKLKDLA
ARRKLEDLTVGPVLTFTTDSMLEHVNKLLEIPGSKLLFGGQPLDNHSIPSIYGALKPTAI
YIPLEEIMKDKNFELVTKEIFGPFQIITDYKGDQLPMVLDALERMHAHLTAAFVSNDPLF
LQEVIGKSVNGTTYAGLRARTTGAPQNHWFGPAGDPRGAGIGTPEAIKLVWSCHREIIYD
FGPVPRHWEIPPST
>CER.bauva.BV-YZ2020.gnm2.ann1.rna-bv14622.t1
MFRFLVIRGVGAATTAHRKAFSSFNIARSFSSLPFATLEAEEISGSKPAEVHNLVQGKWT
GSAKWNTIVDPLNGEPFIKVADVDVTGIQPFVESLSNCPKHGLHNPFKSPERYLMLADVS
VKAAHMLSLPDVSDFFTRLIQRVSPKSYQQAFGEVYVTRKFLENFTGDQVRFLARSFAVP
GNHLGQQSHGFRWPYGPVAIITPFNFPLEIPVLQLMGALYMGNKPLLKVDSKVSIVMDQM
LRLLHCCGLPAEDVDFINSDGKTMNKLLLEANPRMTLFTGSSRVAEKLAVDLKGRIKLED
AGFDWKILGPDVQEEDYVAWVCDQDAYACSGQKCSAQSMLFIHENWSNTSLISKLKDLAE
RRKLEDLTIGPVLTFTTDSMLEHMNKLLEISGSELLFGGQPLENHSIPSIYGALKPTAIY
IPLEEIMKEKNYELVTKEIFGPFQIITDYKGDQLPMVLDALERMHAHLTAAVVSNDPLFL
QEVIGKSVNGTTYAGLRARTTGAPQNHWFGPAGDPRGAGIGTPEAIKLVWSCHREIIYDF
GPVPRHWEIPPST
>CER.cerca.ISC453364.gnm3.ann1.Cecan.2G325400.1
MFRFLVIRGVGATSTASRKAFSSFNISRSISTLPFATVEVEEISGSKPAEVHNLVQGKWI
GSANWNTILDPLNGESFIKIADVDVTGIQPFVESLSNCPKHGVHNPFKSPERYLMLGDVS
VKAAHMLALPEVSDFFTRLIQRVSPKSYQQAFGEVYVTQKFLENFAGDQVRFLARSFAVP
GNHLGQQSHGFRWPYGPVAIITPFNFPLEIPVLQLMGALYMGNKPLLKVDSKVSIVMDQM
LRLLHCCGLPVEDVDFINSDGKTMNKLLLEANPRMTLFTGSSRVAEKLAVDLKGRVKLED
AGFDWKILGPDVQEEDYVAWVCDQDAYACSGQKCSAQSMLFMHENWSNTSLISKLKDLAE
RRKLEDLTIGPVLTFTTDSMLEHVNKLLEISGSKLLFGGQPLENHSIPSIYGALKPTAIY
IPLEEIMKDKNYELVTKEIFGPFQIITDYKRDQLPMVLDALERMHAHLTAAVVSNDPLFL
QEVIGKSVNGTTYAGLRARTTGAPQNHWFGPAGDPRGAGIGTPEAIKLVWSCHREIIYDF
GPVPRHWEIPPST
>CAE.chafa.ISC494698.gnm1.ann1.ChfasH1.2G290900.1
MIRLLVNRGLRASTSSSTTALAFFNLSRSNHSLPFATVEVEEISGSRPAEVHNLVQGKW
IGSSNWNTLVDPLNGEPFIKVAEVDEAGIQPFVESLASCPKHGLHNPFKAPERYLMFGEI
SAKAAHMLSQPKVSDFFTRLIQRVSPKSYTQAHGEVYVTQKFLENFAGDQVRFLARSFAV
PGNHLGQQSHGFRWPYGPVAVITPFNFPLEIPVLQLMGALYMGNKPVLKVDSKVSIVMDQ
MLRLLHKCGLPAEDVDFINSDGKTMNKLLLEAKPRMTLFTGSSRVAEKLALDLKGRVKLE
DAGFDWKILGPDVQEENYVAWVCDQDAYACSGQKCSAQSMLFMHENWSKTSLISKLKDLA
ERRKLEDLTIGPVLTVTTDAMLEHMNKLLEISGSKLLFGGQPLENHSIPSIYGAIKPTAI
YIPLEEIVKDKNYDLVTKEIFGPFQVITDYKTDQLPVVLDALERMHAHLTAAVVSNDLHF
LQEVIGQSVNGTTYAGLRARTTGAPQNHWFGPAGDPRGAGIGTPEAIKLVWSCHREIIYD
VGPVPRKWEIPPS-
>PAP.lotja.MG20.gnm3.ann1.Lj4g3v1614820.1
--------------------------CRYAHSLQFATVEAEEVSGSRPAEVLNLVQGKWV
GSSNCNTIVDPLNGDSFIKVAEVDEAGIQPFVESLSSCPKHGLHNPFKAPERYLMLGDVT
TKAAHMLSLPKVSDFFTRLIQRVSPKSYQQAQGEVYVTQKFLENFCGDQVRFLARSFAVP
GNHLGQQSHGFRWPYGPVAIITPFNFPLEIPVLQLMGALYMGNKPVLKVDSKVSIVMEQM
LRLLHNCGLPAEDVDFINSDGKAMNKLLLEANPRMTLFTGSSRVAEKLAGDLKGRIKLED
AGFDWKILGPDVHQEDYIAWVCDQDAYACSGQKCSAQSLLFVHENWSKTSLISKLKDLAE
RRKLADLTIGPVLTVTTETMLEHVNKLLEIPGSKLLFGGRPLEDHSIPSIYGAIKPTAVY
VPLEEIVKDKNYELVTKEIFGPFQIVTDYKSSQLSIVLDALEKMHAHLTAAVVSNDPLFL
QEVIGKSVNGTTYAGLRARTTGAPQNHWFGPAGDPRGAGIGTPEAIKLVWSCHREIIYDI
GPVPEHWEIPPST
>PAP.medtr.A17_HM341.gnm4.ann2.Medtr4g107940.1
MLNHFLTRASRVSSLTKYNVLPAFNFSRSVSSIPLATVEAEEISGARPAEVLNLVHGKWV
GSSNWNTIVDPLNGEPFIKVAEVDETGVQPFVESLSSCPKHGLHNPFKAPERYLMYGDIS
AKAAQMLSLPKVSEFFAKLIQRVSPKSYQQAFAEVYVTQKFLENFCGDQVRFLARSFAVP
GNHLGQQSHGFRWPYGPVAIITPFNFPLEIPVLQLMGALYMGNKPVLKVDSKVSIVMEQM
LRLLHSCGLPVEDVDFINCDGKTMNKLLLEANPRMTLFTGSSRVAEKLAVDLKGRVKLED
AGFDWKILGPDVHQEDYTAWVCDQDAYACSGQKCSAQSLLFMHENWSKTSLISKLKELAE
RRKLSDLTIGPVLTFTTESLLEHTKNLLEIPGAKLLFGGQPLEDHSIPHVYGAIKPTAVY
VPIEEIVKDKNYELVTKEIFGPFQVITDYKGSQLPIVLEVLEKMHAHLTAAVVSNDPLFL
QEVIGKSVNGTTYAGLRARTTGAPQNHWFGPAGDPRGAGIGTPEAIKLVWSCHREIIYDY
GPVSKDWEIPPST
>CER.phach.longxuteng.gnm1.ann1.LXT29374.t1
MFRFLVIRGIGATSTAHRKALSSSNIARSISSLPFATVEAEEISGSKPAEVHNLVQGKWL
GSANWNTILDPLNGESFIKVADVGTTEIQPFVESLSSCPKHGVHNPFKSPERYLMLGNVS
VKAAHMLSLPEVSDFFTRLIQRVSPKSYQQAFGEVYVTQKFLENFAGDQVRFLARSFAVP
GNHLGQQSHGFRWPYGPVVIITPFNFPLEIPVLQLMGALYMGNKPLLKVDTKVSIVMDQM
LRLLHCCGLPVEDVDFINSDGKTMNKLLLEANPRMTLFTGSSRVAEKLAVDLKGRVKLED
AGFDWKILGPDVQEEDYVAWVCDQDAYACSGQKCSAQSILFMHENWSNTSLISKLKDLAA
RRKLEDLTIGPVLTYTTDSMLEHVNKLLEISGSKLLFGGQPLENHSIPPIYGALKPTAIY
IPLEEIMKDKNFELVTKEIFGPFQIITDYKGDQLPMVLDALERMHAHLTAAVVSNDPLFL
QEVIGKSVNGTTYAGLRARTTGAPQNHWFGPAGDPRGAGIGTPEAIKLVWSCHREIIYDV
GPVPRHWEIPPST
>PAP.phavu.G19833.gnm2.ann1.Phvul.003G192100.1
--KL-LVRAARVSTSRNHSGFAAFSFSRCVHSLQFATVEAEEVSGSKPAEVLNLVQGKW
VGSSNWNTILDPLNGDSFINVAEVDETGIQPFVESLSSCPKHGVHNPFKAPERYLMYGDI
STKAAHMLSLPKVSDFFTRLIQRVSPKSYQQAFAEVYVTQKFLENFCGDQVRFLARSFAV
PGNHLGQQSHGFRWPYGPVAIITPFNFPLEIPVLQLMGALYMGNKPVLKVDSKVSIVMEQ
MLRLLHTCGLPVEDVDFINSDGKIMNKLLLEANPRMTLFTGSSRVAEKLAVDLKGRVKLE
DAGFDWKILGPDVHEEDYTAWVCDQDAYACSGQKCSAQSLLFMHENWSKTSLLSKMKDLA
ERRKLTDLTIGPVLTVTTDSMLEHVNKLLEIPGSKLLFGGRPLEDHSIPSIYGAIKPTAV
YVPLEEIMKDKNFELVTKEIFGPFQIVTDYKNSELSVVLDALERMHNHLTAAVVSNDPLF
LQEVIGKSVNGTTYAGLRARTTGAPQNHWFGPAGDARGAGIGTPEAIKLVWSCHREVIYD
YGPVPKNWEIPPST
>OUT.prupe.Lovell.gnm2.ann1.Prupe.5G187700.1
MNRILACRELRARAPQTLSWFSSLNISRSVHGLPFATVEAEEISGSQPAEVLNLVQGKW
KKTARWNTILDPLNGEPFIKVSEVDETGIQPFVESLSKCPKHGLHNPFKAPERYLMFGDI
SAKAAHMLSLPKVFDFFTRLIQRVAPKSYQQASGEVYVTRKFLENFAGDQVRFLARSFGV
PGNHLGQQSHGFRWPYGPVAIVTPFNFPLEIPVLQLMGALYMGNKPILKVDSKVSIVMEQ
MMRLLHYCGLPIEDVEFINSDGKTMNKLLLEANTRMTLFTGSSRVAEKLALDLKGRVKLE
DAGFDWKILGPDVQEEDYVAWVCDQDAYACSGQKCSAQSMLFIHENWSKTSLLSKMKDLA
ERRNLEDLTIGPVLTVTTETMLEHKNKLLQISGSKLLFGGEPLKNHSIPPIYGAIEPTAI
YVPLEEILKGNNFDLVTREIFGPFQVVTDYRSDQLPLVLDAVERMHAHLTAAVVSNDPLF
LQEVIGNSVNGTTYAGLRARTTGAPQNHWFGPAGDPRGAGIGTPEAIKLVWSCHREIIYD
VGPLPKQWEIPPST
>OUT.quisa.S10.gnm1.ann1.Qs0014360.1
MYRFIICRGMGARNPQRLSWFNSFNLSRAVHSLPFATVEAEKISGSQPAEVLNLVQGKW
IGSSNWNTLVDPLNGEPFIKVADVDETRVQPFIESLSKCPKHGLHNPFKAPERYLLFGEV
SAKAAHMLSIPEVTNFFTRLIQRVSPKSYQQAFGEVYVTQKFLENFSGDQVRFLARSFAV
PGNHLGQQSHGFRWPYGPVAIITPFNFPLEIPVLQLMGALYMGNKPTLKVDTKVSIVMEQ
MMRLLHHCGLPVEDVDFINSDGKTMNKLLLEANPRMTLFTGSSRVAEKLAVDLKGRIKLE
DAGFDWKILGPDVQEEDYVAWVCDQDAYACSGQKCSAQSIMFMHENWSRTSFISKLKDLA
ERRKLEDLTIGPVLTVTTESMLEHVNKLLKISGSKLLFGGEPLENHSIPTIYGALKPTAI
YVPLEEILKANNYELVTREVFGPFQIITDYKSDQLPLLLDALERMHAHLTAAVVSNDPLF
LQEVIGNTVNGTTYAGLRARTTGAPQNHWFGPAGDPRGAGIGTPEAIKLVWSCHREVIYD
VGPVPKQWEIPAP-
>OUT.quisa.S10.gnm1.ann1.Qs0214590.2
MYGFLVRRAMGARNPQKLTWFSSFNLSRSVHSLPFATVEVEKISGSQPAEVHNLVQGKW
AGSSNWNTIVDPLNGEPFIKVADVDEKGVQ--------CPKHGLHNPFKAPERYLLFGDI
SAKAAHMLSIPERISLVIRFV------SWQGLFSSWKSSRT-------------AKSWLS
LAIWSGGNCHTFQFSLGDSS--------------TSINECYMGNKPTLK-----------
------KCFV---DVDFINSDGRTMNKLLLEANPRMTLFTGSSRVAEKLAVDLKVRIKLE
DAG------------RDYVAWVCDQDAYACSGQKCSAQSMLFMHENWSCTSLISKLKDLA
ERRKLEHLTIGPVLTVTTESMLEHMNKLLKIPGSKLLFGGEPLENHSIPQIYGAIKPTAI
YVPLGEILKANNYELVTREIFGPFQIITDYKGDQLPLVLDALERMHALLTAAVVSNDP
IFSCEVIGNSVNGTTYAGLRARTTGAPQNHWFRPAGDPRGAGIGTPEAIKLVWSC
HREIIYDFGPCQSNFQ-----
>CAE.sento.Myeongyun.gnm1.ann1.Sto03g069080
MIRFLVNRGVHSSS--SHKAVALLNLSRSLHSSPFATVDAEEISGSKPAEVHNLVQGKWT
TYSNWSTIVDPLNGEPFIKVAEVDERNIEPFVKSLASCPKRGLHNPFKAPERYLMYGEIS
AKAAHMLSLPKVSDFFTRLIQRVSPKSYTQAHGEVYVTRKFLENFAGDQVRFLARSFAVP
GNHLGQQSHGFRWPYGPVAVITPFNFPLEIPVLQLMGALYMGNKPVLKVDSKVSIVMDQM
LRLLHYCGLPAEDVDFINSDGKTMNKLLLEAKPRMTLFTGSSRVAEKLALDLKGRVKLED
AGFDWKILGPDVQEEDYVAWVCDQDAYACSGQKCSAQSMLFMHENWSKTSLISKLKDLAD
RRKLEDLTIGPVLTVTTDAMLEHKNKLLEIPGSKLLFGGQPLEKHSIPSIYGAIKPTAIY
IPLEEIVKDKNYDLVTKEIFGPFQIVTDYKTEQIPVVLEALEKMHAHLTAAVVSNDPLFL
QDIIGQTVNGTTYAGLRARTTGAPQNHWFGPAGDPRGAGIGTPEAIKLVWSCHREIIYDV
GPVPKNWEIPPS-
>DET.singl.CAF01.gnm1.ann1.evm_model_Chr07_2444
MLKFVASRASQ----KSVNALASFNLARSIHSLPFATVDAEEISGSAPAEVYNLVRGKWI
GSSNWTTIVDPLNGEPFIKVAEVDEKGIQPFVESLCSCPKHGLHNPFKLPERYLMLGDVS
AKAAHMLSLPKVSDFFTRLIQRVSPKSYQQAFGEVQVTQKFLENFCGDQVRFLARSFAVP
GNHLGQQSHGFRWPYGPVAIITPFNFPLEIPVLQLMGALYMGNKPVLKVDTKVSIVMEQM
LRLLHCCGLPVEDVDYINSDGKTMSKLLLEANPRMTLFTGSSRVAEKLAVDLKGRIKLED
AGFDWKILGPDLQEEDYVAWVCDQDAYACSGQKCSAQSMLFMHENWSKTSLIS
KLKDLAERRKLEDLTVGPVLTFTTESMLEHMNKLLQISGSKLLFGGNPLENHSIPSIYGA
IRPTAIYVPLEEIVKAANYELVTKEIFGPFQIITDYKSDQLPIVLDALERMHAHLTAAVV
SNDPLFLQEVIGKSVNGTTYAGLRARTTGAPQNHWFGPAGDPRGAGIGTPEAIKLVWSCH
REIICDFGPVPKHWEIPPST
>DET.singl.CAF01.gnm1.ann1.evm_model_Chr08_792
--------------------------SRAVRLLSFATVKAEEVSGSEPAEVYNLVRGKWI
GASNWKTIVDPLNGEPFIQVAEVDETVIQPFVESLSSCPKHGLHNPFKSPERYLM
LGDVSTKAANMLSLPKVSDFFTRLIQRVSPKSYQQALGEVYVTRKFLDEF-------LWR
S--IPGNHLGQQSHGFRWPYGPVAIITPFNFPLEIPVLQLMGALYMGNKPVLKVDTKVSI
VMEQMLRLLHSCGLPVEDVDFINSDGKTMNKLLLEANPRMTLFTGSSRVADKLAVDLKGR
VKLEDAGFDWKILGPDVQQEDYVAWVSDQDAYACSGQKCSAQSILFMHENWSKTSFISKL
KDLAERRKLEDLTIGPVLTFTTESMLEHMNKLLEISGSKLLFGGEPLKNHSIPAIYGAIK
PTAIYIPLEEILKEKNCELVTKEIFGPFQIITNYKSDQLPLVLDALERMHAHLTAAVVSN
DPLFVQQVIGNTVNGTTYAGLRARTTGAPQNHWFGPAGDPRGAGIGTPEAIKLVWSCHRE
IIYDFGPVSNQWEIPPST
>DET.singl.CAF01.gnm1.ann1.evm_model_Chr08_801_3
MFKFLVTRAGA--THESLTGFASFYLSRAVRLLSFATVKAEEVSGSEPAEVYNLVRGKW
IGASNWKTIVDPLNGEPFIQVAEVDETVIQPFVESLSSCPKHGLHNPFKSPERYL
MLGDVSTKAANMLSLPKVSDFFTRLIQRVSPKSYQQALGEVYVTRKFLENFCGDQVRFLA
RSFAVPGNHLGQQSHGFRWPYGPVAIITPFNFPLEIPVLQLMGALYMGNKPVLKVDTKVS
IVMEQMLRLLHSCGLPVEDVDFINSDGKTMNKLLLEANPRMTLFTGSSRVADKLAVDLKG
RVKLEDAGFDWKILGPDVQQEDYVAWVSDQDAYACSGQKCSAQSILFMHENWSKTSFISK
LKDLAERRKLEDLTIGPVLTFTTESMLEHMNKLLEISGSKLLFGGEPLKNHSIPAIYGAI
KPTAIYIPLEEILKEKNCELVTKEIFGPFQIITNYKSDQLPLVLDALERMHAHLTAAVVS
NDPLFVQQVIGNTVNGTTYAGLRARTTGAPQNHWFGPAGDPRGAGIGTPEAIKLVWSCHR
EIIYDFGPVSNQWEIPPST
>DET.singl.CAF01.gnm1.ann1.evm_model_Chr11_1202
--------------------------SRPVRLLSFATVKAEEVSGSEPAEVYNLVGGKWI
EAPNWNMIVDPSNGEPFIQIAEVDETGIQPFVESLSSCPKHGLLNPLKSPER
YLMLGDVSTQAAHMLWLP----------QRVSPKSYKQALGEVYVTRKFLENFCGNQVRF
VANSFAIPGNNLGQQNHGFRWPYGPVTIITPFNFPSGIPVLRLMGALYMCNKPDLQVNTK
VGIVMEQMLRQLHSCGLPVEDVDFINSDGKAMNKK-------------------------
------------------------------------------------------------
------------------------------------------------------------
------------------------------------------------------------
------------------------------------------------------------
---------------------
>OUT.vitvi.PN40024.gnm2.ann1.VIT_217s0000g05800.1
MYRFGVCREMRVPQIAALNWLGSLSLSRSIHNLPFATIEVEEISGSQPAEVQNLVQGK
WTGSTSGETIVDPLNGEPFIQVAEVDETGIQPFVDSLSKCPKHGLHNPFKAPERYLMLGD
ISNKAAHMLSLPKVSDFFTRLIQRVAPKSYQQALGEVYVTQKFLENFSGDQVRFLARSFA
VPGNHLGQQSHGFRWPYGPVAIVTPFNFPLEIPVLQLMGALYMGNKPILKVDSKVSIVME
QMIRLLHHCGLPMEDLDFINSDGKTMNKLLLEANPRMTLFTGSSRVADKLAVDLKGRIKL
EDAGFDWKILGPDVQEVDYVAWVCDQDAYACSGQKCSAQSIVFMHENWFKSSLISRMKDL
AARRKLEDLTIGPVLSFTTEAMLEHMNKLLQIPGSELLFGGKALENHSIPPIYGALKPTA
IYIPLEEMLKDGNYELVTREIFGPFQVVTDYKDNQLPRVLEALERMHAHLTAAVVSNDSL
FLQEVIGKSVNGTTYAGLRARTTGAPQNHWFGPAGDPRGAGIGTPEAIKLVWSCHREIIY
DIGPLPSHWEIPPAT
