# Supplementary material for: Legume genome structures and histories inferred from Cercis canadensis and Chamaecrista fasciculata genomes
Source: Plant J. 2026 Jun 10;126(5):e70981. doi: 10.1111/tpj.70981 (PMC13252982; doi:10.1111/tpj.70981)
Supplement: Supplementary file 4 — Data S4. Manuscript supplement; Compressed directory of aligned sequences from 2212 low‐copy gene families, for calculation of a consensus species tree. [file TPJ-126-0-s010.gz › S4_consen_species_tree/40_aln_fas_cln1/Legume.fam3.05316]

>CAE.acacr.Acra3RX.gnm1.ann1.g27376.t1
-SSMVKGMVTRPIPDVCNK--YRS---RLVWLNGQQEAQCGRFGGVIKLHS--TNPSKRS
RRIEALIRSQAILTPPTTPTTKKRVFTFGKGKSEGNKSMKSLLGGKGANLAEMATIGLSV
PPGLTISTEACQEYQLNGKKLPDGLWEEILEGLHIVEKEIGAFLGNPSNPLLLSVRSGAA
ISMPGMMDTILNLGLNDEVVAGLAAKCGERFAYDSYRRFLDMFGDVVMGIPHSLFEEKLE
KIKASKGVELDTDLTASDLKELVQQYKNVYLEAGGETFPSDPKKQLELSVKAVFNSWDSP
RAIKYRDINQITGLKGTAVNIQTMVFGNMGNTSGTGVLFTRNPSTGEKKLYGEFLINAQG
EDVVAGIRTPEDLETMKSCMPEAYKELEENCEILEKHYKDMMDIEFTVQENRLWMLQCRS
GKRTGKGAIKISVDMVNEGLVDIRSAVKMVEPQHLDQLLHPQFEDPSAYKDNVIATGLPA
SPGAAVGQVVFTTEDAEAWHAQGKSVILVRTETSPEDIGGMHAATGILTARGGMTSHAAV
VARGWGKCCISGCSEILVNEHEKVLVVGDKLISEGEWISLNGSTGDVILGKQPLSPPAMS
DDLETFMSWADEIRHLKVMANADTPEDAIAARNNGAQGIGLCRTEHMFFASDERIKAVRK
MIMAITPEQRKVALDLLLPYQRSDFEGIFRAMDGFPVTIRLLDPPLHEFLPEGDLEQIVS
ELTSETGMKEEEIFSRIEKLSEVNPMLGFRGCRLGISYPELTEMQARAIFQASVSMSNHG
FTVLPEIMVPLIGTPQELRHQVRLIKNVAEKVFSEMGSSLSYKVGTMIEVPRAALVADEI
AKEAEFFSFGTNDLTQMTFGYSRDDVGKFLPIYLSNGILKNDPFEVLDQKGVGELIRICT
EKGRAARPNLKVGICGEHGGEPSSVAFFAHIGLDYVSCSPFRVPIARLAAAQVAA
>PAP.aesev.CIAT22838.gnm1.ann1.Ae01g30000.1
--AIGKGILIRSAPSRNAHS------DVVAA-VEHLSTKLQWQLRLRSSNSSWAA
WNRRRRSHHNPIRGQAILTPATPPTTKKRVFTFGKGRSDGNKAMKSLLGGKGAN
LAEMASIGLSVPPGLTISTEACQEYQLNGKELPDGLWDEILEGLRFAETEMGASLGDPSK
PLLLSVRSGAAISMPGMMDTVLNLGLNDEVVAGLATKSGERFAYDSYRRFLDMFGDVVMD
IPHSLFEEKLENLKSIKGAKLDTDLSASDLRDLVEQYKNVYLEAKGEKFPSDPKKQLELA
IKAVFNSWDSPRAIKYRSINQITGLKGTAVNIQSMVFGNMGPTSGTGVLFTRNPSTGEKK
LYGEFLINAQGEDVVAGIRTPEDLEIMKNCMPEAYKELVENCEILEKHYKDMMDIEFTVQ
ENRLWMLQCRSGKRTGKGAVKIAVDMVNEGLVNIRSAIKMVEPQHLDQLLHPQFEDPSAY
KERVIAAGLPASPGAAVGQIVFTAEDAEAWHAQGKSVILVRTETSPEDVGGMHAAAGILT
ARGGMTSHAAVVARGWGKCCVSGCSDVHVNYAEKVAVVGDKVIAEGEWISLNGSTGEVIL
GKQPLSPPALSDDLETFMSWADEIRRLKVMANADTPEDALTARQNGAQGIGLCRTEHMFF
ASDERIKAVRKMIMAVTEEQRKAALDLLLPFQRSDFEGIFRAMDGLPVTIRLLDPPLHEF
LPEGDLEQIVGELTSETGMKEEEIYSRIEKLSEVNPMLGFRGCRLGISYPELTQMQARAV
FQAAVSVSNHGIQVLPEIMVPLIGTPQELKHQVSLIRNVAEEVFSEMGSSLSYKVGTMIE
VPRAALVADEIANEAEFFSFGTNDLTQMTFGYSRDDVGKFLPIYLSKGILQSDPFEVLDQ
KGVGQLIKICTEKGRAARPNLKVGICGEHGGEPSSVAFFAQIGLDYVSCSPFRVPIARLA
AAQVAV
>OUT.arath.Col0.gnm9.ann11.AT4G15530.5
--KKMTSMIVKTTPELFKNGVFRTDHLGENRM-VSRSNRLGDGSNRFPRTGTIHCLS
IAKTGLHRETKARAILSPVSASIAQKRVFTFGKGRSEGNKGMKSLLGGKGANLAEMA
SIGLSVPPGLTISTEACQQYQIAGKKLPEGLWEEILEGLSFIERDIGASLADPSKPLLLS
VRSGAAISMPGMMDTVLNLGLNDQVVVGLAAKSGERFAYDSFRRFLDMFGDVVMGIPHAK
FEEKLERMKERKGVKNDTDLSAADLKELVEQYKSVYLEAKGQEFPSDPKKQLELAIEAVF
DSWDSPRANKYRSINQITGLKGTAVNIQCMVFGNMGDTSGTGVLFTRNPSTGEKKLYGEF
LVNAQGEDVVAGIRTPEDLDTMKRFMPEAYAELVENCNILERHYKDMMDIEFTVQEERLW
MLQCRAGKRTGKGAVKIAVDMVGEGLVEKSSAIKMVEPQHLDQLLHPQFHDPSGYREKVV
AKGLPASPGAAVGQVVFTAEEAEAWHSQGKTVILVRTETSPDDVGGMHAAEGILTARGGM
TSHAAVVARGWGKCCIAGCSEIRVDENHKVLLIGDLTINEGEWISMNGSTGEVILGKQAL
APPALSPDLETFMSWADAIRRLKVMANADTPEDAIAARKNGAQGIGLCRTEHMFFGAD-R
IKAVRKMIMAVTTEQRKASLDILLPYQRSDFEGIFRAMDGLPVTIRLLDPPLHEFLPEGD
LDNIVHELAEETGVKEDEVLSRIEKLSEVNPMLGFRGCRLGISYPELTEMQARAIFEAAA
SMQDQGVTVIPEIMVPLVGTPQELGHQVDVIRKVAKKVFAEKGHTVSYKVGTMIEIPRAA
LIADEIAKEAEFFSFGTNDLTQMTFGYSRDDVGKFLPIYLAKGILQHDPFEVLDQQGVGQ
LIKMATEKGRAARPSLKVGICGEHGGDPSSVGFFAEAGLDYVSCSPFRVPIARLAAAQVV
V
>CER.bauva.BV-YZ2020.gnm2.ann1.rna-bv25572.t1
MSSVAKGIVISSRADVCNNRILKNDFHQTHTL--QRCSWVGTAEQCRRVGGGG
TTLRCHWRYHHTPIRGQAILTPPTPPTTKKRVFTFGKGHSEGNKGMKSLLGGKGA
NLAEMATIGLSVPPGLTISTEACQEYQQLGKKLPDGLWEEIFEGLQSVEKEMGALLGNPS
KPLLLSVRSGAAISMPGMMDTVLNLGLNDEVVAGLAAKSGERFAYDSYRRFLDMFGDVVM
GIPHSLFEDKLEELKNSKRAKADTDLTASNLKELVEQYKNVYLEAKGEKFPSDPKQQLEL
SVKAVFNSWDSPRANKYREINQITGLKGTAVNIQTMVFGNMGNTSGTGVLFTRNPSTGEK
KLYGEFLINAQGEDVVAGIRTPEDLDTMKTCMPEAYEELVENCEILERHYKDMMDIEFTV
QENRLWMLQCRSGKRTGRGAIKIAVDMVNEGLVDIRSAVKMVEPRHLDQLLHPQFEDPSS
YKDNVIAMGLPASPGAAVGQVVFTADEAEEWHAQGKSVILVRTETSPEDIGGMHAAAGIL
TARGGMTSHAAVVARGWGKCCVSGCSDIRVNDVEKTLVVGDMVIAEGEWLSLNGSTGDVI
LGKQPLSPPALSGDLETFMSWADEIRHLKVMANADTPEDAVAARNNGAEGIGLCRTEHMF
FASDERIKAVRMMIMAVTPEQRKEALDLLLPYQRSDFEGIFRAMDGLPVTIRLLDPPLHE
FLPEGDLEQIVSELAAETGMNEEEIFSRIEKLSEVNPMLGFRGCRLGISYPELTEMQARA
VFQAAVSVSNHGIKVLPEIMVPLIGTPQELRHQVSLIRNVAEKVFSEMGSSLSYKVGTMI
EIPRAALVADEIAKEAEFFSFGTNDLTQMTFGYSRDDVGKFLPIYLSKGILQSDPFEVLD
QKGVGQLIKICTEKGRAARPNLKVGICGEHGGEPSSVAFFAQIGLDYVSCSPFRVPIARL
AAAQVAA
>CER.cerca.ISC453364.gnm3.ann1.Cecan.2G179200.1
MSSIVKGIVIRSRGHVCNYRVL---KNDLHLVRETQTQQRCWVEQCGRVGGGGTT
LQCHPRRYHTPIRGQAILTPPTTPTTKKRVFTFGKGCSEGNKGMKSLLGGKGANLA
EMATIGLSVPPGLTISTEACQEYQQIGKKLPDNLWEEILQGLENVEKEMGAFLGNPSKPL
LLSVRSGAAISMPGMMDTVLNLGLNDEVVAGLAAKSGERFAYDSYRRFLDMFGDVVMGIP
HSLFEEKLEELKNSKGVKADTDLTASDLKELVEQCKNVYLEAKGEKFPSDPKKQLELAVK
AVFDSWDSPRAIKYRNINQITGLKGTAVNIQSMVFGNMGITSGTGVLFTRNPSTGEKKLY
GEFLINAQGEDVVAGIRTPEDLDTMKTCMPEADKELVENCEILERHYKDMMDIEFTVQEN
RLWMLQCRSGKRTGKGAIKIAVDMVNEGLVDIHSAIKMVEPQHLDQLLHPQFEDPSAYKD
KVIATGLPASPGAAVGQIVFTADDAEAWHAQGKSVILVRTETSPEDIGGMHAAAGILTAR
GGMTSHAAVVARGWGKCCVSGCSDIRVNDTEKVVVVGDKVIKEGEWLSLNGSTGDVILGK
HPLSPPALSGDLETFMSWADEIRHLKVMANADTPEDAVTARNNGAEGIGLCRTEHMFFAS
DERIKAVRMMIMAVTPEQRKAALDLLLPYQRSDFEGIFRAMDGLPVTIRLLDPPLHEFLP
EGDLEQIVSELTAETGMNEEEIFSRIEKLSEVNPMLGFRGCRLGISYPELTEMQARAVFQ
AAVLVSNQGIKVFPEIMVPLIGTPQELRHQVSLIRNVAEKVFSEMGSSLSYKIGTMIEIP
RAALVADEIAKEAEFFSFGTNDLTQMTFGYSRDDVGKFLPIYLSKGILQSDPFEVLDQKG
VGQLIKICTEKGRAARPDLKVGICGEHGGEPSSVAFFAQIGLDYVSCSPFRVPIARLAAA
QAA-
>CAE.chafa.ISC494698.gnm1.ann1.ChfasH1.2G378300.1
-SSMVKGILIRPTPDVCNNYSIRNN-NKCEIIVRSACSRVQWQDKKLNNSSNY
LNWKPRRRYLRSPIRGQVILTPPTTPTTNKRVFTFGKGISEGNKGMKSLLGGKGA
NLAEMAIIGLSVPPGFTISTEACQEYQQNGKKLPDSLWEEILEGLHNVEKEIGAFLGNPS
KPLLLSVRSGAAISMPGMMDTVLNLGLNDEVVAGLATKCGERFAYDSYRRFLDMFGDVVL
GIPHSLFEEKLEKLKISKGVKLDTDLTASDLKELVEQYKNVYLEAIGDYFPSDPKKQLEL
SVKAVFNSWDSPRAIKYRNINQITGLKGTAVNIQTMVFGNMGNTSGTGVLFTRNPSTGEK
KLYGEFLINAQGEDVVAGIRTPEDLETMKNCMPEAYKELEENCEILEKHYKDMMDIEFTV
QENRLWMLQCRTGKRTGKGAVKIAVDMVNEGLVDIRSAIKMVEPHHLDQLLHPQFEDPSA
YKDNVIALGLPASPGAAVGQVVFTAEDAEAWHAQGKSVILVRTETSPEDIGGMHAATGIL
TARGGMTSHAAVVARGWGKCCVSGCSDILVNDPEKVVVIEDKVICEGEWISLNGSTGEVI
LGKQPLCPPALSDDLETFMSWADELRHLKVMANADTPEDAVTARNNGAQGIGLCRTEHMF
FASDERIKAVRKMIMAITPEQRKAALDLLLPYQRSDFEGIFRAMDGFPVTIRLLDPPLHE
FLPEGDLEQIVSELTSETGMKEEEIIARIEKLSEVNPMLGFRGCRLGISYPELTEMQARA
IFQAAVSMSNHGIAVLPEIMVPLIGTPQELRHQVSLIRSIAEKVFSEMGSSVSYKVGTMI
EVPRAALVADEIAKEAEFFSFGTNDLTQMTFGYSRDDVGKFLPIYLSEGILQNDPFEVLD
QKGVGELIRTCTEKGRASRPNLKVGICGEHGGEPSSVAFFAQIGLDYVSCSPFRVPIARL
AAAQVAV
>PAP.lotja.MG20.gnm3.ann1.Lj4g3v2375070.1
MSSIVKGTLLRTTPDLSNNGILNGN-KHVPQIGGRRATKLQWQDLQVRVKSNSIRGQAI
LNPATPPSATPSPSPPATPKAITKRVFTFGKGKSEGNKAMKSLLGGKGANLAEMATIGLS
VPPGLTISTEACQEYQDNGKKIPEGLWDEILEGLDFVENEMKAALGNPSKPLLVSVRSGA
AISMPGMMDTVLNLGLNDEVVAGLAAKSGERFAYDSFRRFIDMFGGVVMDIPHSLFEEKL
EKLKNSKGVKLDTDLTATDLKNLVEQYKNVYFEAKGEKFPSDPKKQLELAVKAVFNSWDS
PRAIKYRSINQITGLMGTAVNIQSMVFGNMGNTSGTGVLFTRNPSTGENKLYGEFLINAQ
GEDVVAGIRTPQDLETMRTCMPEAYKELVENCEILEKHYKDMMDIEFTVQENRLWMLQCR
TGKRTGKGAVKIAVDMVKEGLVDTRSAIKMVEPQHLDQLLHPQFEDPSTYKDKVIATGLP
ASPGAAIGQVVFTAHDAEEWHAQGKNAILVRTETSPEDIGGMHAAAGILTARGGMTSHAA
VVARGWGKCCVSGCSDIQVNDVEKVVVIGGKMITEGDWLSLNGSTGEVILGKQALSPPAL
SEDLETFMSWADEIRNLKVLANADTPEDALAARKNGAQGIGLCRTEHMFFASDERIKAVR
RMIMAVTPEQRKAALDLLLPYQRSDFEGIFRAMDGLPVTIRLLDPPLHEFLPEGDLEHIV
SELTSQTGMKEEEIFSRIEKLSEVNPMLGFRGCRLGISYPELTEMQARAIFQAAVSISNH
GITVLPEIMVPLIGTPQELRHQVSVIRNVAEKVFSEMGSSLSYKVGTMIEVPRAALVADE
IAKEAEFFSFGTNDLTQMTFGYSRDDVGKFLPIYLANGILQHDPFEV-------------
--------------------------------------------------------
>PAP.medtr.A17_HM341.gnm4.ann2.Medtr4g118350.1
MSSIVRGIVIRNTSS--DNRLFKGN--KNDVI-GRRSTKVQWKELKLRLTS---TWKAGR
TSYQPLIRAQTILTPTTPPTTKKRVFTFGKGKSEGNKAMKSLLGGKGANLAEMATIGLS
VPPGLTISTEACQEYQENVKNLPNGLWEEILEGLNFVQNEMGAFLGNPSKPLLVSVRSGA
AISMPGMMDTVLNLGLNDEVVAGLASKSGERFAYDSYRRFLDMFGNVVMDIPHSLFEEKL
EKLKQSKGIKHDTGLSADDLKNLVEQYKNVYVEAKGEKFPSDPNKQLELAVKAVFNSWEC
PRAIKYRNINQITGLMGTAVNIQSMVFGNMGNTSGTGVLFTRNPSTGEKKLYGEFLTNAQ
GEDVVAGIRTPEDLGTMKTCMPDSYKELEENCRILENHYKDMMDIEFTVQENRLWMLQCR
IGKRTGKGAVKIATDMVNEGLVDIRSAIKMVEPQHLNQFLHPQFEDPSKYKNKVVATGLP
ASPGAAVGQVVFTAEDAEEWHAQGKSAILVRTETSPEDIGGMHSAAGILTARGGMTSHAA
VVARGWGKCCVSGCSNIEVNESRKVVVIGDKVISEGEWISLNGSTGEVILGKQTLSPPAL
SEDLETFMSWADQIRKLKVLANCDTPEDAIT-----------------------------
------------------------------------------------------------
------------------------------------------------------------
------------------------------------------------------------
------------------------------------------------------------
--------------------------------------------------------
>CER.phach.longxuteng.gnm1.ann1.LXT09922.t1
------------------------------------------------------------
--------------------SSQRVFTFGKGRSEGNKSMKSLLGGKGANLAEMATIGLSV
PPGLTISTEACQEYQQIGKKLTEGLWEEILEGLESVEKEMGAFLGNPSKPLLVSVRSGAA
ISMPGMMDTVLNLGLNDEVVVGLAAKSGERFAYDSYRRFLDMFGDVVMGISHALFEEKLE
ELKNSKGVKADTDLTASDLKELVEKYKNVYLEARAEKFPSDPKQQLELAVKAVFNSWDSA
RAIKYREINQITGLKGTAVNIQSMVFGNMGNTSGTGVLFTRNPSTGEKKLYGEFLINAQG
EDVVAGIRTPEDLDTMKTCMPEAYKELVENCEILERHYKDMMDIEFTVQENRLWMLQCRT
GKRTGRGAIKIAVDMVNEGLVDIHSAVKMVEPQHLDQLLHPQFEDPSAYKDQVIATGLPA
SPGAAVGQIVFTADDAEAWHAQGKSAILVRTETSPEDIGGMHAAAGILTARGGMTSHAAV
VARGWGKCCVSGCSDIRVNDIEKTLVVEDKVIKEGEWLSLNGSTGDVILGKQPLSPPALS
GDLETFMSWADEIRRLKVMANADTPEDAVAARNNGAEGIGLCRTEHMFFASGERIKAVRM
MIMAVTAEQRKAALDLLLPYQRSDFEGIFRAMDGLPVTIRLLDPPLHEFLPEGDLEQIVS
ELAAETGMNEEDIFSRVEKLSEVNPMLGFRGCRLGISYPELTEMQARAVFQAAISVSNHG
IKVFPEIMVPLVGTPQELKHQVSLIRNVAEKVFSEMGSSLSYKIGTMIEIPRAALIADEI
AKEAEFFSFGTNDLTQMTFGYSRDDVGKFLPIYLSKGILQCDPFEVLDQKGVGQLIKICT
EKGRAARPNLKVGICGEHGGEPSSVAFFSQIGLDYVSCSPFRVPIARLAAAQVV-
>PAP.phavu.G19833.gnm2.ann1.Phvul.003G098200.1
MSSIVKGIFIRSRGDDINNMVWNGKK---KYV--KHSEVVVVGGRRSTKSNSITAWNIGR
RSYHSPIRGQAILTPPT-PTTKKQVFTFGKGTSEGNKAMKSLLGGKGANLAEMATIGLSV
PSGFTISTEACQEYQQNGKKLPNCLWEEVLEGLVFVENEMGANLGNPSKPLLLSVRSGAA
ISMPGMMDTVLNLGLNDEVVVGLAAKSGERFAYDSYRRFLDMFGDVVLDIPHSLFEDKLE
KLKSTRGVKLDTDLTAHDLKDLVEQYKNVYLEARGEKFPSDPKKQLELAVKAVFNSWDSP
RAIKYRNINQITGLKGTAVNIQSMVFGNMGNTSGTGVLFTRNPSTGENKLYGEFLINAQG
EDVVAGIRTPQDLEIMKSCMPEAYKELVENCEVLEKHYKDMMDIEFTVQENRLWMLQCRS
GKRTGKGAVKIAVDMVNEGLVGIRSAIKMVEPQHLDQLLHPQFEDPSTYKDKIIATGLPA
SPGAAIGQVVFTADDAEEWHAQGKSVILVRNETSPEDVGGMHAATGILTARGGMTSHAAV
VARGWGKCCVSGCSDIRVNDAEKVVVIGDKVIAEGEWLSLNGSTGEVILGKQPLSPPALS
DDLGTFMSWADEIRHLKVMANADSPEDAVTARKNGAQGIGLCRTEHMFFASDERIKAVRM
MIMADTQEKRKAALDLLLPYQRSDFEGIFRAMDGLPVTIRLLDPPLHEFLPEGDLEHIVS
ELTSETGMKEDEIFSRIEKLSEVNPMLGFRGCRLGISYPELTEMQARAIFQAAVSVKAHG
ITVLPEIMVPLIGTPQELRHQVRLIRNVADKVLSEMGSSLSYKVGTMIEVPRAALVAEEI
AKEAEFFSFGTNDLTQMTFGYSRDDVGKFLPIYLSSGILQHDPFEVLDQKGVGQLIKMCT
EKGRAARKNLKVGICGEHGGEPSSVAFFAKIGLDYVSCSPFRVPIARLAAAQVAA
>OUT.prupe.Lovell.gnm2.ann1.Prupe.1G146600.1
MSSTVKGI-IRTAPEVYRQRLFKGKYDQFDLAHENPSFHLNWPHARHSRQSMH
IVTNPNPNKYEPGNKAKAILSPVATPTTKKRVFTFGKGKSEGNKGMKSLLGGK
GANLAEMASIGLSVPPGLTISTEACQEYQENGKELPKGLWEEILEGLDSVQKDMGAILGD
PSKPLLLSVRSGAAISMPGMMDTVLNLGLNDEVVAGLAAKSGERFAYDSYRRFLDMFGDV
VMGIPHSSFEEKLEKLKTIKGVELDTELTTSDLKELVEQYKNVYLETKGEKFPSDPKQQL
LLAVKAVFDSWDSPRANKYRSINQITGLKGTAVNIQCMVFGNMGNTSGTGVLFTRNPSTG
ERKLYGEFLINAQGEDVVAGIRTPEDLDTMKSCMPEAYKELVENCEILEKHYKDMMDIEF
TVQENRLWMLQCRAGKRTGKGAVKIAVDMTNEGLVDQHAAIKMVEPQHLDQLLHPQFEDP
TAYKDKVIATGLPASPGAAVGTVVFSADDAETWHSQGKSVILVRTETSPEDVGGMHAAAG
ILTARGGMTSHAAVVARGWGKCCVSGCSDIRVNDTEKVAVIGNTVINEGEWLSLNGSTGE
VILGKQPLSPPALSGDLETFMSWADKVRRLKVMANADTPEDALTARNNGAQGIGLCRTEH
MFFASDDRIKAVRRMIMAATTEQRKAALNLLLPYQRSDFEGIFRAMDGLPVTIRLLDPPL
HEFLPEGDLDQIVGELTAETGMTEDEVFSRIEKLSEVNPMLGFRGCRLGISYPELTEMQA
RAIFQAAVSMSNQGVKIFPEIMVPLVGTPQELRHQVSLIRSVANKVFSEMGTTLSYKVGT
MIEIPRAALVADEIAKEAEFFSFGTNDLTQMTFGYSRDDVGKFLPIYLSKGLLQNDPFEV
LDQRGVGQLIKMATEKGRAARPSLKVGICGEHGGEPSSVAFFAEAGLDYVSCSPFRVPIA
RLAAAQVAV
>OUT.quisa.S10.gnm1.ann1.Qs0002950.1
MSSIMKGMLLRTTPEVFNKSLFNGKSEQSDLL--REAPHRSWVHRGIGGRKGVRC
RNSEPRKYQISVISQAILTPAT-PTTKKRVFNFGKGRSEGNKGMKSLLGGKGANLAEMA
SIGLSVPPGLTISTEACQEYQQNGKKLPDGLWEEILKGLENVERDMGAFLGNPSKPLLLS
VRSGAAISMPGMMDTVLNLGLNDEVVAGLAAKSGERFAYDSYRRFLDMFGDVVMGIPHSS
FEEKLEILKHAKGATLDTDLTAYDLKELVEQYKNVYLEVTGEKFPSDPKKQLELAVKAVF
DSWDSPRAIKYRSINQITGLKGTAVNIQCMVFGNMGNTSGTGVLFTRNPSTGEKKLYGEF
LINAQGEDVVAGIRTPEDLDTMKNCMPEAYKELEDNCEILEKHYKDMMDIEFTVQENRLW
MLQCRAGKRTGKGAVKIAVDVVNEGLVDIRSAIKMVEPQHLDQLLHPQFEDASAYKDKVL
AVGLPASPGAAVGQIVFSADDAEEWHAQGKNVILVRTETSPEDIGGMHAATGILTARGGM
TSHAAVVARGWGKCCVSACSDIRVNDSEKVVVIGDKVIQEGGWLSLNGSTGEVILGKQPL
SPPALSGDLEIFMSWADEIRRLQVMANADTPEDAVTARNNGAQGIGLCRTEHMFFASDER
IKAVRKMIMAVTTEQRKAALDLLLPYQRSDFEGIFRAMDGLPVTIRLLDPPLHEFLPEGD
LEQIVSELTAETGMTEDEIFSRVEKLSEVNPMLGFRGCRLGISYTELTEMQARAIFQAAV
SASNQGFTVLPEIMVPLVGTPQELGHQVSLIRSVANKVFSEMDSLLSYKVGTMIEIPRAA
LVADEIAKEAEFFSFGTNDLTQMTFGYSRDDVGKFLPIYLSKGILQSDPFEVLDQKGVGQ
LIKIATEKGRAARPSLKVGICGEHGGEPSSIAFFAQTGLDYVSCSPFRVPIARLAAAQVA
V
>CAE.sento.Myeongyun.gnm1.ann1.Sto03g056710
------------------------------------------------------------
-----------------------------------------QLGGKGANLAEMASIGLSV
PPGLTISTEACQEYQQNGKKLPDGLWEEILEGLQSVEKEIGAFLGNPSKPLLLSVRSGAA
ISMPGMMDTVLNLGLNDEVVDGLAAKCGERFAYDSYRRFLDMFGDVVLGIPHTLFEEKLE
KLKISKGVKLDTDLTASDLKELVQQYKNVYLQAIGDNFPSDPKKQLELSVKAVFNSWDSP
RAIKYRNINQISNLKGTAVNIQTMVFGNMGNTSGTGVLFTRNPSTGEKKLYGEFLLNAQG
EDVVAGIRTPEDLENMKTYMPEAYKELEENCEILEKHYKDMMDIEFTVQENRLWMLQCRS
GKRTGKGAVKIAVDMVNEGLVDIRSAIKMVEPQHLDQLLHPQFEDESAYKDNVIAMGLPA
SPGAAVGQIVFTADDAEAWHAQGKSVILVRTETSPEDVGGMHAATGILTARGGMTSHAAV
VARGWGKCCVSGCSDILVNDSEKVVVIGDKVISEGEWISLNGSTGEVILGKQPLSPPALS
DDLETVMSWADELRHLKVMANADTPEDAIAARNNGAQGIGLCRTEHMFFASDERIKAVRK
MIMAVTPEQRKAALDLLLPYQRSDFEGIFRAMDGFPVTIRLLDPPLHEFLPEGDLEQIVS
EMASETGMKEEEIFSRIEKLSEVNPMLGFRGCRLGISYPELTEMQARAVFQAAVSMSNHG
FTVLPEIMVPLIGTPQELRHQVSLIRSVAEKVFAEMGSSLSYKVGTMIEVPRAALVADQI
AKEAEFFSFGTNDLTQMTFGYSRDDVGKFLPIYLSKGILQNDPFEVLDQKGVGELIKICT
EKGRAARPNLKVGICGEHGGEPSSVAFFAQIGLDYVSCSPFRVPIARLAAAQVAV
>DET.singl.CAF01.gnm1.ann1.evm_model_Chr07_1033
MSSIVKGMLIRTTPDVCSSRLFSASKQQSEFVGNEKHCGRSVGERRLQWHHQ
HHS-KQYHHKPFIAIRGQVILTPPTAPTTKKRVFTFGKGKSEGNKGMKSLLGGKGANLAE
MATIGLSVPPGLTISTEACQEYQQNGKKLPDGLWDEIEEGLHSVEKEMGALLGDPSKSLL
LSVRSGAAISMPGMMDTVLNLGLNDEVVAGLAVKSGERFAYDSYRRFLDMFGDVVMDIPH
SLFEEKLERLKISKGFTLDTDLTASDLKELVEQYKQAYLEARGEKFPSDPKKQLELAIKA
VFNSWDSPRAVKYRSINQITGLKGTAVNIQSMVFGNMGSTSGTGVLFTRNPSTGEKKLYG
EFLINAQGEDVVAGIRTPEDLETMKICMPEAYKELEENCEILENHYKDMMDIEFTVQENR
LWMLQCRSGKRTGRGAVKIAVDMVKEGLVDIHTAIKRVEPQHLDQLLHPQFEDPSAYKDN
VIAMGLPASPGAAVGQIVFTADDAEAWHAQGKSVILVRTETSPEDVGGMHAAAGILTARG
GMTSHAAVVARGWGKCCVSGCSDIRVNDYEKVVVVGDKVLKEGEFISLNGSTGEVILGKQ
PLSPPALSGDLETFMSWADEIRHLKVMANADTPEDAMTARNNGAQGIGLCRTEHMFFASD
ERIKAVRKMIMAVTLEQRQAALDLLLPYQISDFEGIFRAMDGLPVTIRLLDPPLHEFLPE
GDLDQIVSELTTDTGMTEEEIFSRIEKLSEVNPMLGFRGCRLGISYPELTEMQARAIFQA
AVSVSNHGATVLPEIMVPLIGTPQELRHQVDLIKNTAEKVFSEMGSFLNYKVGTMIEIPR
AALVADEIAKDAEFFSFGTNDLTQMTFGYSRDDVGKFLPIYLSKGILQNDPFEVIDQKGV
GQLIKTCTEKGRAARPNLKVGICGEHGGEPSSVAFFAQIGLDYVSCSPFRVPIARLAAAQ
VEV
>DET.singl.CAF01.gnm1.ann1.evm_model_Chr08_2111
---------------------------------GQPSRHKELKETRKQLQSSNMLL
KPGDNRTHPHSFPKSLLSF---FLIERLVFSFGKGRSEGNKDMKTLLGGKGANLAEM
ATIGLSVPPGLTVSTEACQEYQQNGKKLPNDLWEDILEGLKNVEKHMGLSLGNPSKPLLL
SVRSGAAISMPGMMDTVLNLGLNDEVVAGLATKSGERFAYDSYRRFLHMFGDVVMGISHS
LFEEKLEKLKNLKGAKLDTDLKALDLKELVEQYKNVYLEANGEKFPSDPKKQLMLAIKAV
FDSWDSPRAIKYRNINPITGLKGTAVNIQTMVFGNMGNTSGTGVLFTRNPSTGEKKLYGE
FLVNAQGEDVVAGIRTPQDLDSMKECMPEAFKELVENCQILEKHYKDMMDIEFTVQENKL
YMLQCRVGKRTGKGAVKIAVDLVKEGLVDIRSAIKKVEPQHLDQLLHPQFEDPSAYKGSV
IATGLPASPGAAVGQVVFTAEDAETWHAQGKSVILVRTETSPEDVGGMHAAAGILTARGG
MTSHAAVVARGWGKCCVSGCSDIRVNDSAKVVVIAGKVIREGEWLSLNGSTGEVILGKQP
LSPPAFSGDLGTFMGWADQIRKLKVMANADTPEDALTARNNGAQGIGLCRTEHMFFASDK
RIKTVRKMIMATTLEQRKAALDLLLPFQRSDFEGIFQAMDGFPVTIRLLDPPLHEFLPEG
DLEHIVSELAVETGMTKDEIHSRIEQLSEVNPMLGFRGCRLGISYPELTEMQARAIFEAA
TSMTKNGISVFPEIM--------ELHHQVSLVRSVAEKVFSETGSSVSYKVGTMIEIPRA
ALLADEIAKEAEFFSFGTNDLTQMTFGYSRDDAGKFLPIYLSNGILQNDPFEVIDQKGVG
QLIKICTEKGRASRPSLKVGVCGEHGGEPSSIEFFDKIGLDYVSCSPFRVPIARLSAAQV
AV
>OUT.vitvi.PN40024.gnm2.ann1.VIT_205s0020g02310.1
-TTAVKGMMMRSSSDVHTQTLFNGKYNQIDLLRDNRPPSLRLSVRLTRCQDSSS
AFKPKRWELGSLSRAQAILTPVSTPTTKKRVFTFGKGRSEGNKGMKSLLGGKGANL
AEMASIGLSVPPGLTISTEACQEYQQNGKKLPEGLWEEILEGLESVEKEMGAFLGDPSKP
LLLSVRSGAAISMPGMMDTVLNLGLNDEVVAGLAAKSGERFAYDSYRRFLDMFGDVVMGI
PHSSFEEKLEKLKDAKGVNRDTGLTAAHLKELVEMYKNVYLEAKGERFPSDPKKQLELAV
KAVFDSWDSPRAIKYRSINQITGLKGTAVNIQCMVFGNMGNTSGTGVLFTRNPSTGEKKL
YGEFLLNAQGEDVVAGIRTPEDLDTMKNCMPEAFKELVENCEILERHYKDMMDIEFTVQE
NRLWMLQCRSGKRTGKGAVKIAVDLVNEGLIDTRTAIKMVEPQHLDQLLHPQFEAPAAYK
EKVVATGLPASPGAAVGQVVFSAEDAEAWHAQGKSVILVRTETSPEDIGGMHAAVGILTA
RGGMTSHAAVVARGWGKCCVSGCSDIRVNDTEKVVVVGDKVIKEDDWISLNGSTGEVILG
KQALAPPALSGDLEIFMSWADQIRHLKVMANADTPDDALTARNNGAQGIGLCRTEHMFFA
SDERIKAVRKMIMAATHQQRKAALDLLLPYQRSDFEGIFRAMNGLPVTIRLLDPPLHEFL
PEGDLDHIVGELTAETGMTEDEVFSRIEKLSEVNPMLGFRGCRLGVSYPELTEMQARAIF
QAAVSMSSQGVKVFPEIMVPLVGTPQELGHQASLIRSVAKRVFSEMGLTLSYKVGTMIEI
PRAALVADEIAKEAEFFSFGTNDLTQMTFGYSRDDVGKFLPIYLSEGIIQNDPFEVLDQK
GVGQLIKMATERGRAARPSLKVGICGEHGGEPSSVAFFAEAGLDYVSCSPFRVPIARLAA
AQVAA
