# Supplementary material for: Legume genome structures and histories inferred from Cercis canadensis and Chamaecrista fasciculata genomes
Source: Plant J. 2026 Jun 10;126(5):e70981. doi: 10.1111/tpj.70981 (PMC13252982; doi:10.1111/tpj.70981)
Supplement: Supplementary file 4 — Data S4. Manuscript supplement; Compressed directory of aligned sequences from 2212 low‐copy gene families, for calculation of a consensus species tree. [file TPJ-126-0-s010.gz › S4_consen_species_tree/40_aln_fas_cln1/Legume.fam3.05328]

>CAE.acacr.Acra3RX.gnm1.ann1.g28025.t1
MASESSVKAKLGDLNKDSFVSLLTKLIGESKFVQNNPPDLIPEEDRVVKHVLDVLLPFST
KTGGGPLLINHVTYFPGRGNLIVEYPGTVPGKILSFVGCHMDVVTANSNEWDFDPFTLSI
DGDKLRGRGTTDCLGHVALVTELMRKLGQEKPNLKSTVVAVFIANEENSAITGVGIDALV
KDGLLNKLKEGPLFWIDTADKQPCIGTGGMIPWKLHVTGKLFHSGLAHKAINPLELAMEA
LKEIQSRFYRDFPPHPQEPVYGFATPSTMKPTQWSYPGGGINQIPGECTISGDVRLTPFY
NVKDVMNKLQEYVDDINENIEKLETRGPVSKYVIADENLRGSLTLTFDEAMSGVACNLDS
RGFHVLCKATEEAVGHVKPYSITGSLPLIRELQEEGFDVQTAGYGLLATYHAKNEYCLFE
DMWQGYRVFASIISQLED
>PAP.aesev.CIAT22838.gnm1.ann1.Ae05g07740.1
MAASTNLKEKLGELERDSFVPLLSKLIGESKHLQNNPPDLIPEEDRVVKHVLDALLPFST
TTGGGPLILNHVTYFPGRGNLIVEYPGTVPGKILSFVGCHMDVVTANPNDWDFDPFTLSI
DGDKLKGRGTTDCLGHVALVTELMKKLGQTKPSLKSTVVAVFIANEENSAITGVGVDALV
KDGLLNKLKGGPLFWIDTADKQPCVGTGGMIPWKLHVTGKLFHSGLAHKAINPLELAMEA
LKEIQSRFYTDFPPHPQEQVYGFATASTMKPTQWSYPGGGINQIPGECTISGDVRLTPFY
NVKDVMQKLQEYVDDINENIQKLDTRGPVSKYVLPDENLRGSLTLTFDEAMSGVACDLNS
RGFHVLCKATEEVVGYVKPYSITGSLPLIRELQDEGFDVQTSGYGLMATYHAKNEYCLFT
DMSQGYRVFASIISQLEQ
>OUT.arath.Col0.gnm9.ann11.AT4G17830.2
--SSKALIESIGSLDKDSYVSLLSKLIGESKFVQNNPPELIPQEDLIVKHVLDSLRPYST
ETGGGPLVINHVAYHSGRGNLIVEYPGSVPGKILSFVGMHMDVVTANPDDWEFDPFSLSI
DGDKLRGRGTTDCLGHVALVTELMKKLGQAKPALKSTVVAVFIASEENSSIPGVGVDMLV
KDKLLDKLKSGPLYWIDTADKQPCVGTGGMIPWKLQFTGKLFHSGLAHKAINAME
LAMEGLKEIQARFYRDFPPHPQEEVYGFATPSTMKPTQWCYPAGGINQIPGECTVSGDVR
LTPFYDVKEVITKLQEYVDDINGNIERLETRGPVSKYVLPDENLRGRLTLSFDEASAGVA
CNLDSPGFHVLCKATEEVVGHVKPYSITGTLPLIRDLQDEGFDVQTSGYGLMATYHAKNE
YCLLTDMCQGFDVFIRIISQLEQ
>CER.bauva.BV-YZ2020.gnm2.ann1.rna-bv19783.t1
MASARCVKETLGELKREGFVPFLSKLIGESKYVQNNPPELIPEEDRVVKHVLDSLLPLST
TTGGGPLIVNHVTYFPGRGNLIVEYPGTVPGKILSFVGCHMDVVTADPNDWDFDPFTLSI
DGDKLRGRGTTDCLGHVALVAELMRKLGETKPKLKSTVVAVFIANEENSAISGVGVDALV
KDGWLNKLKEGPLFWIDTADKQPCIGTGGMIPWKLHVTGKLFHSGLAHKAINPLELAMEA
LKDIQSRFYTDFPPHPQEQVYGFATPSTMKPTQWQYPGGGINQIPAECTISGDVRLTPFY
NVKDVMKKLQEYVDDINENIQKLETRGPVSKYVLPDENLRGSLTLTFDEAMSGVACDIKS
KGFKVLCKATEEVVGHVKPYSITGSLPLIRELQDEGFDVQTSGYGLMATYHAKNEYCLFS
DMSQGYRVFVSIIAQLED
>CER.cerca.ISC453364.gnm3.ann1.Cecan.6G314100.1
MASARYVKETLGELKRDGFVPLLSKLIGESKYVQNNPPELIPEEDRVVKHVLDSLLPLST
TTGGGPLIVNHVTYFPGRGNLIVEYPGTVPGKILSFVGCHMDVVTANPNDWDFDPFTLSI
DGDKLRGRGTTDCLGHVALVAELMRKLGETKPKLKSTVVAVFIANEENSAISGVGVDALV
KDGWLNKLKEGPLFWIDTADKQPCIGTGGMLPWKLHVTGKLFHSGLAHKAINPLELAMEA
LKDIQSRFYRDFPPHPQEQVYGFATPSTMKPTQWQYPGGGINQIPAECTISGDVRLTPFY
NVKDVMKKLQEYVDDINENIQKLETRGPVSKYVLTDDNLRGSLTLTFDEAMSGVACDLNS
QGFKVLCKATEEVVGHVKPYSITGSLPLIRELQDEGFDVQTSGYGLMATYHAKNEYCLFS
DMSQGYRVFVSIISQLED
>CAE.chafa.ISC494698.gnm1.ann1.ChfasH1.6G356200.1
----ANVKEILGDLNRDSFVPLLSKLIGESKFVQNNPPDLIPEEDRVVKHVMDVLLPFST
TTGGGPLILNHVTYFPGRGNLIVEYPGTLPPKILSFVGCHMDVVTANPNDWDFDPFTLSI
DGDKLRGRGTTDCLGHVALVTELMRKLGETKPALKSTVVAVFIANEENSAIAGVGVDALV
KDGLLNKLKEGPLFWIDTADKQPCIGTGGMIPWKLHVTGKLFHSGLAHKAINPLELAMDA
LKEIQLRFYTDFPPHPQEQVYGFATPSTMKPTQWSYPGGGINQIPAECTISGDVRLTPFY
NVKDVMKKLQEYVDDINENIQKLETRGPVSKYVLADENLRGSLTLTFDETNSGVACNLDS
RGFHVLCKATEEVVGHVKPYSITGSLPLIRELQDEGFDVQTSGYGLMATYHAKNEYCLFQ
DMSQGYRVFASIIHQLED
>PAP.lotja.MG20.gnm3.ann1.Lj2g3v1984730.1
---------------------------------------------------MDVLLPFST
TTGGGPLILNHVTYFPGRGNLIVEYPGTHPSKVLSFVGCHMDVVTANPNDWDFDPFTLSV
DGDKLRGRGTTDCLGHVALVTELMRKLGETKPNLKSTVVAVFIANEENSAITGVGVDALV
KDGLLNKLKNGPLFWIDTADKQPCVGTGGMIPWKLHVTGKLFHSGLAHKAINPLELAMDA
MKEIQLRFYRDFPPHPQEQVYGFATPSTMKPTQWSYPGGGINQIPGECTISGDV------
SVKDVMKKLQEYVGDINENISKLEARGPVSKYVLSDENLRGSLTITFDEAMSGVACDLNS
RGFHVLCKATEEVVGHVKPYSMTGSLPLIRELQDEGFDVQTSGYGLMATYHAQNEYCLFN
DMSQGYRVFTSVISQLED
>PAP.medtr.A17_HM341.gnm4.ann2.Medtr5g014410.1
---TKNLLETLGNLEKDSFIPLLTNLIGESRHVQNNPPELIPEEDRVVKHVLNSLLPLST
TTGGGPLIINHVTYFPGRGNLIVEYPGTVPGKILSFVGCHMDVVTANPNDWDFDPFTLSI
DGDKLKGRGTTDCLGHVALVTELMKKLGETKPNLKSTVVAVFIANEENSAITGVGVDALV
QDGLLNKLKEGPLFWIDTADKQPCVGTGGMIPWKLHVTGKMFHSGLAHKAINPLELAMDA
IKEIQLKFYNDFPPHPQEQVYGFATPSTMKPTQWSYPGGGINQIPGECTISGDVRLTPFY
NVKDVMKKLQEYVDEINENIHKLESRGPVSKYALSDENLRGSLTLTFDEANSGVACNLDS
RGFHVLCKATEEIVGHVKPFSITGSLPLIRELKDEGFDVQCCGYGLMATYHAQNEYCLFT
DMCQGYRVFASIIAQLED
>CER.phach.longxuteng.gnm1.ann1.LXT23797.t1
MASARYVKETLGDLKGECFVPLLSKLIGESKYVQNNPPELIPEEDRVVKHVLDSLLPLST
TTGGGPLIVNHVTYFPGRGNLIVEYPGTVPGKILSFVGCHMDVVTADPNDWDFDPFTLSI
DGDKLRGRGTTDCLGHVALVAELMRKLGETKPKLKSTVVAVFIANEENSAISGVGVDALV
KDGWLNKLKEGPLFWIDTADKQPCIGTGGMIPWKLHVTGKLFHSGLAHKAINPLELAMEA
LKDIQSRFYRDFPPHPQEQVYGFATPSTMKPTQWQYPGGGINQIPAECTISGDVRLTPFY
NVKDVMKKLQEYVDDINENIQKLETRGPVSKYVLPDENLRGSLTLTFDEATSGVACDLNS
QGFKVLCKATEEVVGHVKPYSITGTLPLIRELQDEGFDVQTSGYGLMATYHAKNEYCLFT
DMSQGYQVFVSIIAQLED
>PAP.phavu.G19833.gnm2.ann1.Phvul.002G007200.1
----AELLATLGDLERDSFVPLLSKLIGESKYVQNNPPELIPEEDRVVKHVLDVLLPFST
TTGGGPLLVNHVTYSPGRGNLIVEYPGTVPGKILSFVGCHMDVVTANPNDWDFDPFSLSI
DGDKLGGRGTTDCLGHVALVAELMKKLGQTKPNLKSTVVAVFIANEENSSITGIGVDGLV
KDGLLNKLKDGPLYWIDTADKQPCVGTGGMIPWKLQVTGKVFHSGLAHKAINALELGMDA
LKEIQFRFYRDFPPHPQEEVYGFATPSTMKPTQWSYPGGGINQIPGECTISGDVRLTPFY
NVKDVMKKLEEYVDDINENIQKLESRGPVSKYVLPDENIKGSLTLTFNEVLSGVACDLNS
RGFHVLCKATEEVVGHVKPYSITGSLPLIRELQDEGFDVQTSGYGLMATYHAQNEYCLFT
DMSQGYRVFSRIISQLED
>OUT.prupe.Lovell.gnm2.ann1.Prupe.5G038300.1
MASSTDLKKILGDLNKESFISLLSKLIGESKYLQNNPPELIPQEDRAVKHVLDSLLPLST
TTGGGPLVINHVTYFPGRGNVIVEYPGTVPGKTLSFVGCHMDVVTANPNDWEFDPFSLSI
DGDKLRGRGTTDCLGHVALVAELMRRLAETKPKLKSTVVAVFIANEENSAISGVGVDALV
KDGLLSKLREGPLFWIDTADKQPCVGTGGMIPWKLHVTGKLFHSGLAHKAINPLELAMEA
LKEIQLRFYRDFPPHPKEEVYGFATPSTMKPTQWSYPGGGINQIPAECTISGDVRLTPFY
NVKDVMEKLQEYVDDINENIGKLDSRGPVSKYVLPDENLRGSLTLSFDETSSGVACDLNS
RGFHVLCKATEEVVGHVKPYSITGSLPLIRELQDEGFDVQTSGYGLMATYHAKNEYCLFS
DMHQGYQVFVSIISQLED
>OUT.quisa.S10.gnm1.ann1.Qs0306620.1
MASTTDVKETLAELNRDSFVSLLSKLIGESKFVQNNPPDLIPEEDRVVKHVLDVLLPFST
TTGGGPLVVNHVTYFPGRGNVIVEYPGTVPGKILSFVGCHMDVVTANPNDWEFDPFSLSI
EGDKLRGRGTTDCLGHVALVTELMRKLGETKPKLKSTVVAVFIANEENSSISGVGVDALV
KDGLLNKLKEGPLYWIDTADKQPCVGTGGMIPWKLQVTGKLFHSGLAHKAINPLELAMES
LKEIQSRFYRDFPPHPRELVYGYATPSTMKPTQWSYPGGGINQIPAECTVSGDVRLTPFY
NVKDVMKKLQEHVDDINDNIEKLETRGPVSKYVLTDENLRGSLTISFDEASSGVACNLES
KGFHVLCKATEEVVGHVKPYSITGALPLIRELQDEGFDVQTSGYGLMSTYHAKNEYCLLA
DMCQGYRVFVSIISQLED
>CAE.sento.Myeongyun.gnm1.ann1.Sto06g197300
-GSARSVKDTLGELNTDSYVSLLSKLIGESKYVQNNPPDLIPEEDKVVKHVLDVLLPFST
-SNGGPLIVDHINYAPGRGNLIIQYPGTDAAGIVSFVGCHMDVVTANPDDWEFDPFSLST
DGDKLRGRGTTDCLGHIALVTQLMKKLAETKPALKSTVVAVFIANEENSSITGVGVDALF
QDGYLEKLKDGPLYWVDSADKQPTIGSGGMIPWKIQVTGKLFHSGLPNKAINALELGMDA
LKEIQVRFYRDYPPDPREKDYKFETPSTMKPTQWSYPVGGINQIPGQCTIAGDVRLTPFY
DVKEVMKKLQYYVEDINENIDKLETRGPVSKYVLPEENLRGSLAITFDEATAGIACDLNS
RGYDVLSKATKEVIGYVKPFSITGTLPLVRDLQDEGYDVQICGYGLMDTYHAENEHCLLQ
DMAQGYRIFASIIDQLED
>CAE.sento.Myeongyun.gnm1.ann1.Sto06g197310
MASVRNVKETLGDLNRDSFVPLLSKLIGESKFVQNNPPDLIPQEDKVVKHVLDVLLPLST
TTGGGPLLINHVTYFPGRGNLIIEYPGTIPGKILSFVGCHMDVVTANPNDWDFDPFTLSI
DGDKLRGRGTTDCLGHVALVTELMRKLGETKPTLKSTVVAVFIANEENSSIAGVGVDALV
QDGLLDKLKDGPLFWIDTADKQPCIGTGGMIPWKLHVTGKLFHSGLPHKV
INALELGMDALKEIQVRFYRDFPPHPQEQVYGFATPSTMKPTQWSYPGGGINQIAG
ECTVAGDV------SVKDVMKKLQEYVDDINENIEKLETRGPVSKYVLHDENLRGSLTIT
FDEASSGVACDLNSRGYHVLCKATEEVVGNVKPYSITGTLPLIRDLQDEGFDVQTAGYGL
MATYHAKNEYCLFQDMSQGYRVFASIIAQLED
>DET.singl.CAF01.gnm1.ann1.evm_model_Chr01_4750
--AATNVKVTLGDLNKDSFVSLLSKLIGESKFVQNNPPDLIPEEDRIVKHVLDSLLPFST
TTGGGPLILNHVTYFPGRGNLIVEYPGTQPGKILSFVGCHMDVVTANPNDWDFDPFTLSI
DGDKLRGRGTTDCLGHVALVAELMRKLGETKPNLKSSVVAVFIANEENSAISGVGVDALV
KDGLLNKLKNGPLFWIDTADKQPCIGTGGMIPWKLHVTGKLFHSGLAHKA
INPLELAMAALKEIQSRFYRDFPPHPQEQVYGFATPSTMKPTQWSYPGGGINQIP
GECTISGDVRLTPFYNVKDVMKMLQEYVDDINENIEKLESQGPVSKYVLPDENIRGSLTL
AFDEATSGVACDLNSHGFHVLCKATEEVIGQVKPYSITGSLPLIRELQDEGFDVQTSGYG
LMATYHAKNEYCLFTDMSQGYRVFVSIVSQLED
>DET.singl.CAF01.gnm1.ann1.evm_model_Chr01_4751
------------------------------------------------------------
------------------------------------------------------------
------------------------------------------------------------
-------------------------ASSWVTLVQFHHAKGLIFAGYKSTG-----VSYGC
TKGDPVTVLQGLPTTSSGTVQWICNAHETQPNGVVNPGGGINQIPGECTISGDVRLTP
FYKVKKVMKKLQEYVDDINENIEKLGSRGPVSKYGLPDKNIRGSLTLAFDEAVSGVACDM
NSQGFHVLCKATEEVIGHVKPYSITGSPALIRELQDEGFDVQASGYGLMATYHAKNEYCL
FTDMSQGYRVFVSIIFQLED
>DET.singl.CAF01.gnm1.ann1.evm_model_Chr01_4752
------------------------------------------------------------
----------------SKGNLIVEYPGTQPGKILSFVGCHTDVVSANPNDWDFDPFTLSI
DGDKLRGCGTTDCLGHVALVAELMRKLGETKPNLKSSVVAVFIANEENSAISGVGIDALV
KDGLLNKLKNGPLFWIDSADKQPRIGTGGMIPWKIRVAGKLFHSGLPHKA----------
------------------------------------------------------------
------------------------------------------------------------
------------------------------------------------------------
------------------
>DET.singl.CAF01.gnm1.ann1.evm_model_Chr01_4754
--AATNVKVTLGDLNKDSFVSLLFKLIGESKYVQNNPPDLIPEEDRIVEHVLDTLLPFST
TTVGGPLILNH----------------------------------------DFDPFTLSI
DGDKLLGRGTTDRLGHVAVVAELMRKLGETKPNLKSSVVAVFIANEENSAISGVGVDALV
KDDLLNKLRNGPL--------------------------SIMREASFLQAINPLELAMDA
LRD-PVTVLQGLPITSSGTVLWICNP-------FSHETNPMEL------------LTPFY
NVKDVVKKLQEYVNDINGNIEKLESRGPV-------------------------------
------------------------------------------------------------
------------------
>OUT.vitvi.PN40024.gnm2.ann1.VIT_202s0012g01210.1
------VKDTVGDLNTDSFVKLLSKLIGESEYVQNNPPDLIPQEDRIVRHVLDALLPYST
QTGGGPLIVNHVTYFPGRGNVIVEYPGTVPGKILSFVGMHMDVVTANPNDWDFDPFTLSI
DGDKLRGRGTTDCLGHVALITELMRRLGETKPKLKSTVVAVFIANEENSAISGVGVDALV
KDGLLNKLKEGPLYWIDTADKQPCIGTGGMIPWKLRVTGKLFHSGLPHKAINPLELAMDA
VKEIQLRFYRDFPPHPKEQIYGFATPSTMKPTQWHYPGGGINQIPAECTISGDVRLTPFY
NVIDVMKKLQEYVDDINNHIERLESRGPVSKYVLPDEDLRGSLTISFDEAMSGVACDLKS
HGFHVLSKATEEVVGYVKPYSITGSLPLIRELQDEGFDVQTSGYGLMATYHAKNEYCLLS
DMCQGYQVFVSIISQLED
