# Supplementary material for: Legume genome structures and histories inferred from Cercis canadensis and Chamaecrista fasciculata genomes
Source: Plant J. 2026 Jun 10;126(5):e70981. doi: 10.1111/tpj.70981 (PMC13252982; doi:10.1111/tpj.70981)
Supplement: Supplementary file 4 — Data S4. Manuscript supplement; Compressed directory of aligned sequences from 2212 low‐copy gene families, for calculation of a consensus species tree. [file TPJ-126-0-s010.gz › S4_consen_species_tree/40_aln_fas_cln1/Legume.fam3.05340]

>CAE.acacr.Acra3RX.gnm1.ann1.g28299.t1
MARWSGFTNGSSEDCLE--TVGGHQANDCLNVAHVVRDQLDDEVKLECLFHQLLSIYIK
EKNSRGIVRPLPVMIGDGQSLDLYKLFFSVKERGGYAVVSEKGLWGLVTKELGLNPQILA
SVKLVYGKYLNEFERWLSKARGGKNFKSGNHECNIDFKSVPPELAEEFRDLLSRDGELKD
DVSVQLLSCKMRSNIDLINHESEMNLLDKKNQPPICENVHSILGDVDLKFCDSVEDDLVS
MNSEVSVKEFSSRKRKREAFSSMLNWIRKIAKHPRDPSIEEIPEASKWKEYKGQDFWVQI
LRAREALQLKSCDKPNCGQSPLQKQKMHPALYEDHVAVSHHSTAKLRWSKRLPTSIKSQI
CSCCDSRSAIENKLPCSVT-EEENASLEKKTAADGSLNAKERANPSADDTVKKVVAIGPL
FQAEVPKWTGVVSESDSKWLGTQVWPLKDRPQPFSDTDIIGRGRQETCGCQVQGSVECV
RFHIAEKRMKLKLDLGLAFYLWGFDRMGEEVSLQWTPEQEKKFKNIM-SNLPSQNK---S
KQFKYFPKKTRKSLICYYFNVFLIQRRIYQNRVTPNNVDSDDDEHEFGSFTDGFGMEALK
GPGYKFLECSLNNRCTELE
>PAP.aesev.CIAT22838.gnm1.ann1.Ae10g02090.1
-----------------------------AMLEPAYPTTNDNKIKEDSIEITTLLART
KENCCRDLVRPMPVLLGDGQYLDLYKLFSIVKERGGYVVVSKKRLWGYVIEELGLKHRVL
ASVKLVYDKYLNDFEEWLMKAFEEKNLRNGNHGCDWGFKSLLIDLEKDFRGLLYLNLKEK
DDELVNLETNRIKKYIALFNHKGEKKLWDTKNQN-TCENVQSVHSDDDEKISNGVKDG
LTSLDENVALIEFGK
RKRKREPLSGMLNWIRQIAKSPLIPLKQPMPKPPQWKEYKGEDFFIQLLRTREARLVRSC
VYPSNEQSSSQKLKMHPTMYDDHVSLCRHSIVKLRCNERMPTSDVLRSCSCCNSCSSNGN
KLTNSVNLEAEKCPLDEITATVDPLTAKPTADQSSDDFIEKQVSIGPLFQAEVPEWTDEV
SESDSKWLGTQVWPPEHNINPSTETDLVGRGRPKNCSCSYKGSVECVRFHIAENRMTLRH
QLGSAFYHWGFDRMGEEISLQWTIEEEKRFKNFMMSNIPSLDKSFWSDSSKYFPDKSRRR
VVSYYFNVYLIQLRSYQNRVTPKVIDSDDDEAEFGSFSDGFGVDALKGPTFRVLECSENK
QCIDLD
>OUT.arath.Col0.gnm9.ann11.AT4G11400.1
----------------------SFNDTSCSYVDVEIKYVDECEERLRRLFDQALLVFLEE
E---GSIKPLPAVIGDGKNVDLFKLFVLVREREGFDTVSRKRLWEVVAEKLGFDCSLVPS
LILIYLKYLNRMEKWAVEESRIVNWDNKDSEKKGCYSGMLHELGNGFKSLLDNGKCQKRN
RAVAFGCNHMEESCSE-FDRSRKRFRESDDDD-KGVGLSSV----------VIREETVVC
AVEEGLSDFS--LEKRDDLPGMLKWLALVATSPHDPAIGVIPHSSKWKQYNGNKCWLQVA
RAKNSLLVQRDNAELRYRYHPHQNIHHPSMYEDDR----KSIGRLRYSIRPPNLSKH
CSSSCCNGSLVSLSKSRSTKCRKLTIIASERAGLTAGTSRARKRNK---AEIPRRCIKV
GHQHQAQVDEWTESGVDSDSKWLGTRIWPPENSLDQTLGNDLVGKGRPDSCSCELSGF
VECTRLHIAEKRMELKRELGDDFFHWRFNQMGEEVCLRWTEEEEKRFKDMIIADPQS---
-FWTNAAKNFPKKKREELVSYYFNVFLINRRRYQNRVTPKSIDSDDEG-AFGSVGGSFGR
DAVTSSGSDVMICAQNRQCEDY-
>CER.bauva.BV-YZ2020.gnm2.ann1.rna-bv28281.t2
MAAWSTFTNGSPVDCLE--TLGAYQGNSCHLVKDHVVDAKDDKAKQKCLFYQL
LSFHLKEISSRGIIRPLPVMLGDGQTLDLYKLFSCVKEKGGYTLVSKKGMWSSVAKELDL
NIEVLASVKLIYEKYLNEFEGWLRKTIGEKNFKNDYHGIRLGYNSSPVELEKEFRALLNP
IPKWKGDGL--LGSDQIRKYIDVANQKSETNVLDTKNQLTICEDVQRICGD-DEKFCNDV
ENHVAILDAEVAEKECNYRKRKRGELSGMLNWIRDIAKHPLEPSIKPIPEISKWKEYKG
NDFWVQILKARDVLLLRQYVEPNGESSSLQKLKRHPAMYEDQVAFSPKSTMKLRCSERHL
TSVKSRLCSCCNSRVATGDKATSAGNTEAENGPPEQTTVAVDLSTA-KGSEPSGDDALRK
QVSVGPLFQAEVPEWTGVVCESDSKWLGTQVWPCKYIQNPDTETEFIGKGREEKCCCEF
QGSVECIRFHIAEKRMKLKLELGSAFYLWRFDRMGEEVSLQWTAEEEKKFKDIMRSSVPS
QIRYSWNQSFKYFPKKTRSNLVSYYFNVYLIQRRIYQNRVTPKSVDSDDEQEEFGCLSDG
FGMEAVKGPGINFLECCLNKQCT---
>CER.cerca.ISC453364.gnm3.ann1.Cecan.6G351500.1
MAAWSTFTNGSSVDCLE--TLGAYQGNGCHLVEDHVGDAKDDKAKQKCLFYQLLS
VHLKENSSRGIIRPLPVMLGDGQSLDLYKLFSYVKEKGGYTLVSKKGLWGSVAKELDLNL
EVLASVRLIYAKYLNEFEAWLRKTIGGKNFKNGYHGGHWGFNSSPIELEKEFRALLNPNP
KWKGDGL--LESDQIRKYIDVANQKSETNLLDTKNQLTVCEDVQNIRGDDDEIFCNDVEN
HLAILDAEVAEKESNSRKRKREALSGMLNWIRHIAKHPLEPSIKPIPETSKWKEYKGNDF
WVQILKARDVLLLRQCVEPNGESSSLQKLKMHPAMYEDHVSFSPKSTVKLRCSERHPTSV
KSRLCSCCNSCAATGHKATSAGNTEAENGPLEQTTVTVDLLTVK-GANPSGDDALEKQVS
VDPLFQAEVPEWTGVVCESDSKWLGTQVWPWKYSQNPDTETEFIGKRREEKCSCEFRGS
VECIRFHIAEKRMKLKLELGSVFYLWRFDRMGEEVSLQWTAEDEKKFKDIMRSRLPSQIR
YFWNNSFKYFPKKTRKNLVSYYFNVYLIQRRSYQNRVTPKSVDSDDEQLEFGSLSDGFGM
EAVKGPGINFLECCQNKQCTDLE
>CAE.chafa.ISC494698.gnm1.ann1.ChfasH1.6G383100.1
MARWSTFANGSSIDCHE--SIGTYQGNGCHVVKDYIGDARRDEVRGKCLFDQLL
LIHLMEKNSRGIIRPVPVMFGDGQSLDLYNLFSYVKERGGYALVSEKRLWGFVAKDMGLN
LEVLASLKLVYDRYLNEFEGWLGKICGGKSFISGINGCSWGFKSMPLELEKMFRSLLCQN
PKLKDDVPVRLDSRKITKYIDLVNHKNEVDLLDQKCQPIVCENDDSIHGG------NGIE
DALANLDSEDTKKKHSSRKRKREELSAMLNWIRQTAKHPLDPSIGPIPEPSKWKECKGKD
FWVQILRAKEAVLLKSQIQPNSGQPSWQKLKMHPAMYEDHVAVSHHPTVRPRCNKRLPSS
VRSQICSCCNSRSANENKLTSLVTSEAENAPLEKKTAADDSLTTKVTANSSTDDPLPKQV
AVGPRFQAEVPKWTGVIHESDSKWLGTQVWSPKYNPNFDTEADLVESRRLEKCSCQVQG
SVECFRLHIAENRMKLKLELGSVFYHWGFDCMGEEVSLQWTSEEEKKFKDIFMSNLPARI
KSL---PIKYFPKKTKRSLVSYYFNVFVIKRRIYQNRVTPNSIDSDD-ELEFGSLSDGFG
MEAVKGPGYNFLECSQNKQCTDLE
>PAP.lotja.MG20.gnm3.ann1.Lj4g3v2973660.1
MEDRSVFSNGSSLDCLGAETVGAFHGNGCTVNDDPVAD--HEMAKQQHLFRELFPIYLK
ENLSRGIDRPVPVLLGDGQLVDLYKLFTAVKERGGCAVVSRKSLWGCVAQDLGLNLEVSP
SVKLVYHRYLQEFEGWLRRTYEERKFENGDHGGDWGFNSLPLDLEKEFRGLLSSNPKEEE
TELVPSESDKIMKYIDLVNDKSDTHMSDAENEN-KCEGLQLVDGNGDAKLCNGGEDGPS
TLDSENAEKEFNSRKRKREEFSGMLNWIRNIGKRLLDPLPQPIPKPSKLKEYKGQDFFGL
TLRAREALLVHKHEEPNSESSSLQKQKMHPNMYEDHVARGHQGTMALRSS
KRLTSGQKHL-CPSCITVCTSGNS-HQCPNCDWFLCPLKKIDEAPLKKTGEAPL
KKFGNARPKRKKAYGAYFQAELPQWTGKVSESDTKWPGTRV
WPSKHDAETATETEPIGRGRQENCSCKIPGSVECVRFHIAENRIKLNREVGAAFYLWGF
NSMGEEVCLQWTPEEEKRFKAIMGYK-PSFIDKFWDNVSKHFRKKTRRDAVGYFFNVF
ILQLRSYQNRVTPEEIDSDDEEFEFGSFT-GFGMEAVKGPGDDFMECVENKQCFDFE
>PAP.medtr.A17_HM341.gnm4.ann2.Medtr1g073380.1
------MANGSSLDRPEAETFTEFHKNGC-LVEGRVDSSDHDKAKQKSLFFQLFSAY
LKENCSRGTVRPVPVMLGEGQLLDLYQLFALVKEKGGYDAVSRKGLWNSVIVELGLDLRV
LASVKLVFDKYLNDFEGWLRKSFEEKSLKNGNDGY---LNSLPIDLEKEFQNLFCSNLKD
KDDDFVPLESSNIIKHIDLVNQKSDGYLLDTKNQNNKCDGLQNVHGGDDEKLGTGV
KDDITASCAE-TEKEFNSRKRNRES-----------------PAAQPLTEPSKGKEYKG
QDIFVQMLRARDVLSVRKHAEPNRGSSS----KIHPAKYEDPVSLGQQGRVNLRRSKRLS
MSLKLH-AMESEKMEKTTGKINKKKPTTKAAVRKKKKSTANAAGTEEKKYDPFS
DDSRDKVVSVGPLFQVEVPQWTGVVYGSDSKSLGTQVWPVKDDSRPTTETDLVGRGRRGK
CSCNVQGSVDCVRLHIAANRMKLKFELGSAFYHWGFDKMGEEVSLQWTGDEEKRFKDIMS
LKIPSQNKSFWNNPSSYFQKRTRKDMVRYYFNVYLIQLRSYQNRVTSETVYSDDDEIEFE
SFGDGFGRKAIKRPSIEFKECSENK------
>PAP.medtr.A17_HM341.gnm4.ann2.Medtr1g073530.1
------MANGSSLDRSEAETFTEFHRNGC-LVEGRVDSADHDKAKQKSLFCQFFSAY
LKENCSRGNVRPVPVMLGEGQLLDLYQLFSLVKEKGGYDAVSRKGLWKSVIVELGLDLRV
LPSVKLFFDKYLNDFEGWLRKSLEENSLKNGNDGY---LNSLPIDLEKEFQNFFCSNLKD
KDDDFVPLESSNIIKHIDLVNHKSDGYLLDTKNQNNKCDGVQNVNGGYDEKLGTGV
KDDITASCAE-TEKEFNSRKRKLES-----------------PIAQPLTEPSKGKEYKE
QDIFVQRLRAQDVLSVRKHAEPNRGSSS-KKEKMNPAKYEDL-----------RRSKRLS
VALKLH-GMESEKVMIKKKK-----STSKAAVTKKKISTAKAAVTEEKK
YDPFSDDSRD--VSVGPLFQVEVPQWTGIVYGSDSKSLGTQVWPVKDDSRPTTETDLIGR
GRRGKCSCNVQGSVDCVRFHFASNRMKLKFDFGSAFYHWGFDKMGEEVSLQWTGDEEKRF
KDIMSLKIPSQNKSFWNNPSSYFQKRTRKDMVSYYFNVYLIQLRSYQNRVTSETVDSDDD
EIEFESFGDGFGRKAIQRPSIEFKECSENK------
>PAP.medtr.A17_HM341.gnm4.ann2.Medtr1g073590.1
------MANGSSLDRPEAETFTEFHKNGC-LVEGRVDSADHDKAKQKSLFFQLFSAY
LKENCSRGNVRPVPVMLGEGQLLDLYQLFALVKEKGGYDAVSRKGLWNSVIVELGLDLRI
LASVKLVFDKYLNDFEGWLRKSFEEKSLKNGNDGL----NSLPIDLEKEFQNLFCSNLKD
KDDDFVPLESSNIIKHIDLVNQKSDGYLLDTKNQNNKCDGVQNVNGGDDEKLGTGV
KDVMTASCVE-TEKEFNSRKRNRES-----------------PVAQPLTEPSKGKEYKG
QDIFVQMLRARDVLSVRKHAEPNRGSSS--KVKMNPAKYEDLRRSKRLSVAKLHGMESEK
IPMEKT-TSKPDVM-IKKKK-----STSKAAVTKKKISTAKAAVTEEKKYDPFSDDSRD-
-VSVGPLFQVEVPQWTGIVYGSDSKSLGTQVWPVKDDSRPTTETDLIGRGRQGKCSCNVQ
GSVDCVRFHFASNRMKLKFDFGSAFYHWGFDKMGEEVSLQWTGDEEKRFKDIMSLKIPSQ
NKSFWNNPSSYFQKRTRKDMVSYYFNVYLIQLRSYQNRVTSETVDSDDDEIEFESFGDGF
GRKAIKRPSIEFKECSENK------
>PAP.medtr.A17_HM341.gnm4.ann2.Medtr5g048010.1
------------------------------------------------------------
------------------------------------------------------------
----------------------------------------------------------QH
QLVPPPSPSILNDFSGFNFDLEGTVQNFNGDG---------NEDDNEKFSTGVEDDLGTC
FVETSENEFHSRKRKRESLSGMINWTKNIAIHPFDP-----------EEYKGQDFLDQM
LWARDVLSVRKHAEPDSGSSSKKVKKMHPAMYEDPV-------VKLRCSERQPVPSKPR-
CSCCISLYVAGNK---LHGFITEK---KKSTAKAV-VNKKKKSKPS----------VGHR
FQVELPQCTSVVYESDSKCLET---------------YLVGRERRGMCSCKVQGSADCVR
FHIGANRTELKLELSSAFYHWGFDKMGEEVK-----------------------------
------------------------------------------------------------
------------------
>PAP.medtr.A17_HM341.gnm4.ann2.Medtr6g071350.1
------------------------------------------------------------
----------------------------------------------RVELPDIYPYKSPS
MGFVIKVYNPNVDEMPQGS------SSANKGT-------CRSPFKEVLALAIFVIKFS
LESQKFMANESSLDHLDLVNHKSDGNLLDAKSQNNKCEGVQNFNEDGNEKFSTGVE
DDLATSSVETSENEFHSRKRKRESLSGMINWTKNIAIHPFDP-----------EEYKGQ
DFLDQMLWARDVLSVRKHAEPDSGSSSKKVKKMHPSMYEDPV-------VKLRYSQRQPV
PSKPR-CSCCISLSVAGNK-------------L-------------KKSKPS--------
--VGHRFQAELPQCTGVVYESDSKCLGTQVWPVNEDSKPTTETDLVGRERRGMCSCKVQG
SADCVRFHIGANRTELKLELGSAFYHMGFDKMGEEVK-----------------------
------------------------------------------------------------
------------------------
>PAP.medtr.A17_HM341.gnm4.ann2.Medtr8g098605.1
------MENGSFLDCLKAETFSEFHGNSC-LVEDRFDSADHVKGKQKSLFSQFFGVYLK
ENCSKGNVRPVPVMLGDGQLLDLYQLFSLVKEKGGYDAISRKGLWDSVIDELGLDLRILA
SVKLVYEKYLSDFEGWLRKTFEEKSCKDGSHGY---LNSFPIDLEEEFRSLLCSNLKDKD
DDFVPLESNNIIKRIDFVNNKSDGYLLDTNYQNNKCKAVHNVNADDDEKFGTGVKN
ELTTSCAGTSEKEFYSRKRKRESLSGMVNWTRNIAKHLFDPLAQPLPEISKWKDYKGHD
FFFQMLRARDVLSVRKHAEPNSGSSS-KKVKMHPAMYEDPVSLGHQGMVNLRRSERLPIC
VKLH----------------GPVKMKSEKCPLEKTTGKPDVVIKKKKSEPSTDDFREKVV
SVGHLFQVEVPEWTGVVSESDSKWLGTQVWPVKDGSNSTTETDLVGRGRQGKCNCNVQGS
VDCVRFHIADNRMKLKLELRCVFYHWGFDKMGEEVSLRWTADEEKRFKDAIGLKIPSQNK
SFWNNPSRCFRRKTRKDLVSYYFNVYFIQLRSYQNRVTPNAVDSDDDEVEFGSFDDGFGR
KAIKHPSMEFMECTENKQCFDFE
>PAP.medtr.A17_HM341.gnm4.ann2.Medtr8g098635.1
------------------------------------------------------------
------------------------------------------------------------
------------------------------------------------------------
------------------------------------------------------------
---NVDEIFNSRKRKRELLSGMVNWTSAIAIHPFDPVAQTLPEPSKWKEYKGQNFFVQI
LRARDVLSMRKCAEPNSGSSS-KKVKMHSAMYNNPVPLGHQGRVKLRRSERRPISVKSD-
----------------------------------------------------------VL
VQAEVPQWTGVVYESDSKWLGTQVWPVKDDSKPTTETDLVGRGRRGKCSYNVQGSVDCVR
LHIAANRTKLKLELGSAFYHWGFDKMGEEVSLRWTADEEKRFKDAMRLKIPSQNKSFWNN
PSIYFRRKTRKDMVSYCFNVYLIQLRSYRNRVNPKTVDCNNEEVEFGSFGYGFGMKAIKH
PSMEFMEYSENTQCFDFE
>PAP.medtr.A17_HM341.gnm4.ann2.Medtr8g098645.1
------------------------------------------------------------
------------------------------------------------------------
------------------------------------------------------------
------------------------------------------------------------
------------------------------------------------------------
------------------YALQKVKMHPAMYEDQVALGHQGTVKLRYSERLPVSVKSR-C
LCCNSCSGKGNKLHGSVNMESEICPLEKTTAKPDVVTEKKKS
EPSDDDFREKLVSVGHLFQAEVPEWTGIVSESDSKWSGTQVWPVKDDSKPTTE
TDLVGRGRRGRCSCNVQGSVDCVRFHIAENRMKLKLELHSVFYHWGFDKMGEEVSLRWTA
DEEKRFKDAMRLKFPSQNKSFWNNPSRYFRNKTRKDMVSYYFNVYLIQLRSYQNRVTPKT
VDSDDDEVEFGSFGDGFGREAMKHPYMDYLECSENKQCFDFE
>PAP.medtr.A17_HM341.gnm4.ann2.Medtr8g098655.1
------MANGSFLDRLEA----EFHGNGC-IVEYRADR---DKAKQKSLFCQIFSVYLK
ENCSRGIVRPMPVMLGDGPLLDLYQLFFLVKEKGGYDAVSRKGLWDSVIIEMGFNLHVLA
SVKLVYEKYLSDFEGWLSKTFEERSLKNGNHGY---LNSLPIDLEKEFRSLLCSNLKDND
DDFVPLESSNIIKRIEFVNHKSDGYLLDTNYQNNKWEGVQNVDIDDDEKFGNGVEDY
LAASCVEISEKEFNSRKRKRESLSGMVNWTRHIAKHPLDPVAPPLPEPSRWKQYKGQDF
FVQLLRARDVLSVRKQAEPNGGSSS-----------------------------------
------------------------------------------------------------
------------------------------------------------------------
------------------------------------------------------------
------------------------------------------------------------
----------------------
>CER.phach.longxuteng.gnm1.ann1.LXT55138.t1
MAAWLSFTNGSPVDCLD--TPCAYQGKGCHLVKDHVGDTKDDKAKQKCLFYQL
LSVYLKENSSRGIIRPLPVMLGDGQSLDLYKLFSCVKEKGGYTLVSKKGLWGSVAKELDL
NIEILASVRLIYEKYLNEFEGWLRKTIGEKNFNNGYHGSHWGFSSLPIELEKELRALLNP
IPNWKGDRL--LESDQIRKYIDVADQKSETNLLDSKSQLTIREDVQRICGDDDEIFCNDV
DYHVAILDVEVAQKECNSRKRKREESSGMLNWIRHIAKHPVEPSIKPIPEISKWKEYKGN
DFWVQILKARDVLLLRQCVEQNGESSSLQKLKMHPAIYEDQVAFSSKSSMKLRCSERHPT
SVKSRLCSCCNSHVATGHKATTAGNTEVENGPPEQTTVTVDLFTAK-GSKPSGDDAIEKQ
VSVGPLFQAEVPEWTGVVCESDSKWLGTQVWPLKYIQNPDAETEFTGNGREEKCSCEFQ
GSVECVRFHIAEKRMKLKLELGSAFYLWRFDRMGEEVSLQWTAEEEKKFKDVMRSSLPSQ
IRYIWNHSFKYFPKKTRNNLVSYYFNVYLIQRRIYQNRVTPNCVDSDDEELEFGSLSDGF
GMEAVKGPGINFLECCQNKQCTDP-
>PAP.phavu.G19833.gnm2.ann1.Phvul.002G291300.3
MEQCSTFSNGPSLDLLGVQTVGEFSGNGCCLGEDHVDNAHHGKLTQKGLFYELLPLYLK
DNCSQVGARPLLVLV-DGQQLDLYKLFSLVKDRGGYAKVSKNGLWGSLTKELGLNLEVYS
PVKLVYAKYLNDFERWLKKTFEEKILKNGNHGCDWGLKWLPMDIEKEFRGLLCLNSKKK
DDELFKSKSNKKKKNTDLANHKNGNNLLDTKDQNNKSEDVQHIEGDNNEKSCNGIKDNPA
TLGAECADKEYNPRKRKRDAFSGMINWMKDIAKHPLVPLTQPIPKPSKWKEYKGRDFFGQ
FLKARLILSPRTHEEPNSGLSSLQKQKMHPVIYEDHVALGRQATGKSRCNERLPSSVKAW
SCSCCNPCSHKGNTLAGSHDKVAEKCPHEKTSETLDVLTEKAMAESSGDEFLGKQVSVGP
RFQAEIPEWTGVVSESDSKWLGTQVWSLKQGTEPATETDI-GRGRQEKCSCEHQGSVTCV
RLHIAENRVKLKLELGSTFYHWGFDRMGEEVSLQWTTTEEKRFKDIMRSNAPSKIKYFWN
NGFKYFANKTRRHLVSYYFNVFLIQLRTYQNRATPKNIDSDD-EVEFGYLSKGFGMETIE
GPDDDFLECSKNEQYINFD
>OUT.prupe.Lovell.gnm2.ann1.Prupe.5G103500.1
MAGWSSLTPGSVLDCVE--TNDAYQKNGCIDVRDGVECEDDDEVRLRCTFDQVL
SVFVKEIGDRGVVRPIPAVIDDRQPVDLFKLFCLVRDRGGYDWVSKNSLWSFVAKELGLD
GGATASVKLIYFKYLNELEKWFRESCKSRSSGNGQSGL-YGEFQLSSELEREFRDLLLDG
PEQKGDGPVQFES-------DE-NGKIEFNLSDTKDAYGMHAGADQCKDDDEEKVCND
DQNG-VLISLDSLNKKENDRKRKRESLSGMLNWVVQIAKQPNDPSIGVIPGPTNWREHKG
DECWFQVIRAREALLLRRNVDSKTEESLLKKLKTHPLLYEDNVVAGHQSSERLRCSERF
PNSVKSRSCPCCSSCSVPQSNLISPRKKELDNNSKEQAPEEVDLLATNTMVCPSVDAPHE
KHVSVGTLFQADVPEWTGVASESDIKWLGTRVWPLQCEDSSLHEADLTGKGRPDLCGCQ
LPGSVVCIRFHIAEARMKLKRELGSLFYRWRFDRMGEEVSLQWTAEEEKRFKDLVKSNSP
S----FWNRASRWFRKKTRENLVSYYFNVFLVQSRSYQNRVTPKNIDSDDDETEFGSFSN
GFRHDAVEV-SANFEACSQNQQCTDLD
>OUT.quisa.S10.gnm1.ann1.Qs0303340.1
MAGWSSLTNGSGLDCFE--IGGSCQGNSCHLVNDGSHDSNDYKVKQKRLFYKILS
VYLKESSSKGLFRPLPVMLGDGKHLDLYKLFRSVKEKGGFILVSKKGLWATVVEELNLDL
EILALVKLTYDKYLNDLEGWFRKNCGGKNFKHGHYGCSESSKFLPFELEKEFRGLLSVG
TKWKCDEHVHFESKRIGKYNDGHIQKSDSSLLDIENEHIICEDVRNTQSDDDEKKFN
HHENDVVILDYRV-AKEFDNRKRKREASSGMLNWVRRITNHPLDPSFEPIPDPSKWNEYE
GKELWGQALRAREALLMKRHVKSNCERSLLQKLKMHPAMYEDDVVDTHQPTRKLRCSERL
PTLVKTHLCSCCNSCSATTRKFPWLVNKEVGSSPMKRPHEMVNLLDLKPIDDPSGDNHLE
KQVSVGPLHQAEVPVWIGVVSESDSKWIGTQIWPLKNRNDMIKG-YPIGKGRQEMCSC
QFKCSVECVRFHVNERRIKLKLELGSAFFYWRFDCMGEEVLLQWTTEEERRFKA------
------------------------------------------------------------
----------------------------
>OUT.quisa.S10.gnm1.ann1.Qs0335100.1
MAGWSTLINGSGLDCVE--NVGAFQGNGCNLENGGIHDSNDFEVKQKRLFYNVVS
VYLEQSSSRGLVRPLPVMLGDGQQLDLYKLFCSVKERGGYSLVSENGLWATVVEELGLDV
EFLASVKLIFDKYLNELEGWFWKNY------VGEKGCDDSSKFLPFELEKEFRDLLSVGP
KSKREGHVNLESNRMRKYMDVGIQENISNFLDTKNEHLICEDVQNTHIDDDEKVFKDD
ENDALILDSRVDKKEFDQRKRKREVLSGMLNWVRLIAEHPLDPSFGLI-DPSKWKEYEGQ
EFWGQALRAREALLMKRQVKSHSEPSPSQKLKMHPAMYEDDLVHTHQSTGKLRSSERLPP
FSKSHLGSGCNSCSASTSKLPSSINIKADSSPMEQPPEMVNLLAVNPLVNPSDDDPTEKQ
VSVGPFHQAEVPIWTGVVSESNSKWLGTQIWPLKDRRNSMIEGDPIGKGRQEACNCQFQ
GSVECVRFHVAESRMKLKLELGSAFYYWRFDCMGEEVSLKWTTEEEKRFKDMMRSNSPL-
NGSFRDNLLKYFPRKTKRDLVSYYFNAFLIQLRSYQNRVTPKSIDSDSDESEFGSFSDGF
GHEAIRVPDFDFLECYENKQCTDLE
>CAE.sento.Myeongyun.gnm1.ann1.Sto06g194170
------------------------------------------------------------
------------------------------------------------------------
------------------------------------------------------------
------------------------------------------------------------
------------------------------------------------------------
---------------------QKLKMHPAMYEDHVAVGQQSIMKVRCSKRVLSSVKSQTC
ACCTSCSAKAEN-----------APIEKTTAAEDLSTVKGTANSSTGDILQKQVAVGPRF
QAEVPKWTGVISEIDSKWLGTQVWPINDNPKPTTGTDLIGKGRQEKCSCQVQGSVECVR
FHIAEKRMKLKLELGSVFYQWGFDAMGEEVSLQWTSEEEKKFKDIMMSNLPSQNR---RG
PIKHFPKRTRRSLVSYYFNAFVIQRRIYQNRVTPNSIDSDDDEREFGSFSDGFGMGAVKD
PGSNFLECSQNNQCTDLE
>DET.singl.CAF01.gnm1.ann1.evm_model_Chr12_116
MAGWTTFVDGSSLDCLE--NVGAYHGNGCPSVRDHVDDANDGKIRQKCLFYQ
LLLVHLRVNCSRGITRPVPVMLGDGQSINLYKLFSLVKKRGGYLLVTKKGLWGSVAKDLG
LNLGVLASLKLVYDKYLNEFEGWLRTICGGKNFKNGHHGCDGSFKSLLLELEKEFRSLSC
PNSQWKNDGHVELEPNKIIKYIDLINQKTDSNFSGTKIQDTKFEGVKNIQVDNDKKVCND
VENDLDTPHTGVANKEFNSHKRKRESLSGMLNWMKHTAKHPLDISIKSIPQPSKWYGYKG
KDFRVQSLRAREVLLLRQEVEPNGGSPSFQKVKMHPTMYEDHVAPGHQSQMKLRCSERLP
TSVKSRLCSCCNTCLAATNRATSPVNIEAEKGKLQETTATSDFLAGNVTTNPTGDDPLQK
HVSVGHLFQAEIPEWTGEVFSGDSKWLGTQVWPLKYNEKTARETDPIGKGRQEKCSCR
SQGSIECVRFHIAEKRFKLKLELGSAFYHWGFDHMGEEVSLQWTEQEEKKFKDIMRSNIP
SQISWFWNNSYRYFTKKTGRNLVSYYFNVFLIQRRSYQNRVTPNSVDSDDDELQFGSLGD
GFGMEAVKGPSMSFLECSENKQYTDL-
>OUT.vitvi.PN40024.gnm2.ann1.VIT_202s0025g00040.1
MDGWSVPRNGSVLDCGE--TGGSCETDGCVDIGNNNSLNGTDKLQ--VLFDQVLLIFMK
EVLGNECVRPIPAMLGDGRSVDLFKLFWVVRGKGGYEWVSDKGLWGLVAEECGLDVGVKT
CLKLIYFKYLDQLDQWLLGILRDGSLDKGEGECGGKLDSVLEELGTEFRGLILGGPKE
KDDGVFELESERTDNCVDL---DKEKSILNLSIVL---RRAEKSPNDDDEKNCVDGGDDV
AIQDPIIAKKSSFSRKRKRESFSGMLNWVREIAKHPE--------EPYKGNKNGNEVFST
QILRVRESLLIRRKVHTKEEQSLLQKQKMHPSMYEDNIVVNHQSTEKSRCSRRL-FSVKS
HLCSCSAA----QSKLPGPHRTKSESCPKEQALTPNEPENTNTLDDLFPDDLFLKPIP
VGPNFQAEVPEWTGEVTESDSKWLGTQVWPLENGCSFRIEKDCVGRGKPDSCDCRFSGS
VECVRFHIAEKRMKLKLDLGSLFYHWRFDRMGEEISLAWTTEEEKRFKHMIRLNSSLQSP
SFWDNALRIFPTKTREALVSYYFNVFLIRRRIYQNRVTPRKIDSDDDELEFGSLGGSFGH
EVIKVPWSEFLTCTQNEQSTELD
