# Supplementary material for: Legume genome structures and histories inferred from Cercis canadensis and Chamaecrista fasciculata genomes
Source: Plant J. 2026 Jun 10;126(5):e70981. doi: 10.1111/tpj.70981 (PMC13252982; doi:10.1111/tpj.70981)
Supplement: Supplementary file 4 — Data S4. Manuscript supplement; Compressed directory of aligned sequences from 2212 low‐copy gene families, for calculation of a consensus species tree. [file TPJ-126-0-s010.gz › S4_consen_species_tree/40_aln_fas_cln1/Legume.fam3.05368]

>CAE.acacr.Acra3RX.gnm1.ann1.g4361.t1
MKKSIQLFSCQSLILLLIRLLMLPETVLADPRTKTVQIMCGSQLEHNVTNFVTNFV
TTMDDISDQMRNNGYGIAVSGTGPDSNYGLAQCYGDLSLLDCVLCYAEARTVLPKCFPSN
SGRIYLDGCFMRAENYSFFDEYKGAQDRAVCGNTTGKSSSFQATVRRALLSAVEAATNNK
GFARESVAVSGTTNESAHVLANCWRSLNTSSCKACLEDASSSILGCLPSSEGRATNTGCF
MRYSDKNFLNRELESGSSSGNLIVLLVAIVSSVIVFVVAIAIGVYVWKQRYIQMKRRGS
NDVEKLAKTLHHNSLNFKYSTLERATDSFDVANKLGQGGFGTVYKGILPDGREIAVKRLY
FNNRHRAEDFYNEVNIISSVEHKNLVRLLGCSCSGPESLLVYEYLPNKSLDRFIFDKNRG
KELNWDRRYEIIIGTAEALVYLHEKSKIKIIHRDIKASNILLDTRLRAKIADFGLARSFQ
EDKSHISTAIAGTLGYMAPEYLAHGQLTEKADVYSFGVLLLEIVTGRLNNRSKALEYSDS
LIIVTWKHFQAGTTEQLFDPNLTSQENHNNNVKDAILRVVHIGLLCTQEIPSLRPTMAKA
LEMLTKKEEQLPAPSNPPFIDESTMELKNIYDDPLCPLNAADSIATMSYSEFYPR
>PAP.aesev.CIAT22838.gnm1.ann1.Ae03g05900.1
-----LLVYSQIIVFLLIKSLLLSEKVVAEPRAKTVRVTCGNQLEHNSTIFVPNFVATM
EKISTQMRITGYGSAVTGTGPDINYGLAQCYGDLSLLDCVLCYAEARTVLPKCFPYNSGR
IYLDGCFMRSENYSFYDEYRGQGDGSVCGNRTRKNSSFEAAAKEAVMGAFQDAMNNKGYA
KGNVHVSGSANESVYVIANCWKSLNTSSCKACLENASSSVLRCLPWSEGRALNTGCFMRY
SDTDFLNKELQSASSKGTLVVFVVAGVSSVIVLVVGIAMWVYIRKHRYIQKKRRGSNDAK
KLAKTLHHNCLNFKYSTLVKATGSFDEAAKLGQGGFGTVYRGVLPDGREIAVKRLYFNNT
HRAADFYNEVNIISSVEHKNLVRLLGCSCSGPESLLVYEYLPNKSLDRFIFDRNKGRELN
WEKRFVIITGTAEGLVYLHENSNIRIIHRDIKASNILLDSKLRAKIADFGLARSFQEDKS
HISTAIAGTLGYMAPEYLAHGQLTEKVDVYSFGVLLLEIVTGIQNNRSKESEYSESLVTL
TWKHFQSGTAEELFDTNLGSDVYQSSNVKNEILRVVQIGLLCIQENPSLRPTMSKALKML
RKEEEHLASPSNPPFMDESTMQLYDILDNPSYPLNAAYSAATMSHSSFYPR
>PAP.aesev.CIAT22838.gnm1.ann1.Ae05g00310.1
MKKIASLISSQCLVILLIESLLLSDTVMAEPRAKTVQITCGNQLEHNTTIFVPNFVATME
KISEQMRSTGFGTAVTGTGADTNYGLAQCYGDLSLLDCVLCYAEARTVLPKCFPYNAGRI
YLDGCFMRAENYSFFNEYTGSGDRAICGNTTRKSSNFQAAAKQAVLTAVLDATKSNGYAR
GQVAVSGTTNESAYVLADCWRNLDTSSCKACLENASSSILGCFPWSEGRALNTGCFMRYS
DTDFLNKEQGNGSSKGSVVVIVVAVVSSVIVLVVGTAIGVYIWKQRYIQKKRRGSYDAEK
LAKSLHRSSLNFKYSTLDKATGSFNDANKLGQGGFGTVYKGVLPDGREIAIKRLYFNNRH
RVTDFYNEVNIISSVEHKNLVRLLGCSCSGPESLLVYEYLPNKSLDRFIFDKNKGRELNW
EKRYQIVVGTAEGLVYLHENSKTKIIHRDIKASNILLDSKLRAKIADFGLARSFQEDKSH
ISTAIAGTLGYMAPEYLAHGQLTEKVDVYSFGVLLLEIVTGRQNNRSKAAEYSDSLVTVA
WKHFQSGTAEQLFDPNIQLDEDDNEDVRNNILRVVHIGLLCTQENHSLRPTMLRVLQMLT
EKEEPLDAPSNPPFLDESTMELHDTSGDPFFHLNATDSIATMSHSAFYPR
>OUT.arath.Col0.gnm9.ann11.AT1G70520.1
MKKEPVHILPLYLPCLLMFLLSSLRQITGDARARAVKVTCSPLLEHNETAYVPNFVATME
KISTQVQTSGFGVALTGTGPDANYGLAQCYGDLPLNDCVLCYAEARTMLPQCYPQNGGRI
FLDGCFMRAENYSFYNEYKGPEDSIVCGNTTRKNKTFGDAVRQGLRNAVTEASGTGGYAR
ASAKAGESESESAFVLANCWRTLSPDSCKQCLENASASVKGCLPWSEGRALHTGCFLRY
SDQDFLNKIPRNGRSRGSVVVIVVSVLSSVVVFMIGVAVSVYICKRRTIKRKRRGSKDVE
KMAKTLKDSSLNFKYSTLEKATGSFDNANKLGQGGFGTVYKGVLPDGRDIAVKRLFFNNR
HRATDFYNEVNMISTVEHKNLVRLLGCSCSGPESLLVYEYLQNKSLDRFIFDVNRGKTLD
WQRRYTIIVGTAEGLVYLHEQSSVKIIHRDIKASNILLDSKLQAKIADFGLARSFQDDKS
HISTAIAGTLGYMAPEYLAHGQLTEMVDVYSFGVLVLEIVTGKQNTKSKMSDYSDSLITE
AWKHFQSGELEKIYDPNLDWKSQYDSHIKKEIARVVQIGLLCTQEIPSLRPPMSKLLHM
LKNKEEVLPLPSNPPFMDERVMELRDGSDGD---SAGCASLATVSQSSFYGR
>CER.bauva.BV-YZ2020.gnm2.ann1.rna-bv20601.t1
MKNVVPLVLCQCFILILIELLSHSEMVVGDARAKTVKIICGHQREHNTTIYVPNFVATME
DISDQMRNSGYGTAVTGTGPDTNYGLAQCYGDLSLLDCVLCYAEARTVLPQCFPYNGGRI
YLDGCFMRAENYSFFGEYLGAGDRAVCGNNTKKNSNFQAAARQAVLSSVHNAPSNKGYAR
GKIAVSGTANESAYVLADCWRSLNTSSCKACLEKASSSILRCLPWSEGRALFTGCFMRYS
DRDFLNKELEDRSSRGNVVVIVVAVVSSVIVLVVGVTVGVYVWKQRYIQKKRRGSNEAKK
LAKTLHHSSLNFKYSTLEKATGSFDDTNKLGQGGFGTVYKGVLPDGREIAVKRLYFNNRH
RAADFCNEVNIISSVEHKNLVRLLGCSFSGPESLLVYEFLPNKSLDRFIFDKNKGKELTW
EKRCEIIIGTAEGLVYLHENSKIRIIHRDIKASNILLDTRLRAKIADFGLARSFQEDKSH
ISTAIAGTLGYMAPEYLAHGQLTEKADVYSFGIVLLEIVTGRQNNRSKSSEYSDSLVTMA
WKHFKSGTTEQLYDPNLSLQDSHNRNIKNEVLRVLHVGLLCTQEVPSLRPTMSMALKMLT
NMEEHLPCPSNPPFIDE-TMELHDTFNDPFYPLNAATSTATISYSSFYAR
>CER.cerca.ISC453364.gnm3.ann1.Cecan.6G218700.1
MKNVVPLVSCQCFILILIKLLLLSETVVGDARAKTVQIICGHQPEHNTTIYVQNFVATME
NISNQMRNSGYGTAITGTGPNTNYGLAQCYGDLSLLDCVLCYAEARTVLPQCFPNNGGRI
YLDGCFMRAENYSFFDEYLGAGDKAVCGNNTKKNLSFHAAARQAVLSAVQDAPYNKGYAR
GKIAVSGTANESAYVLADCWRSLNTSSCKACLEKASSSILRCLPWSEGRALYTGCFMRYS
DRDFLNKELEDRSSRGNIVVIVVAVVSSVIVLVVGVTFGVYVWKQRYIQKKRRGSNEAQK
LVKTLHHSSLNFKFSTLEKATGSFNETNKLGQGGFGTVYKGVLPDGREIAVKRLFFNNRH
RAADFYNEVNIISSVEHKNLVRLLGCSFSGPESLLVYEFLPNRSLDRFIFDKNKGKELTW
EKRYEIIIGTAEGLVYLHENSKIRIIHRDIKASNILLDTRLRAKIADFGLARSFQEDKSH
ISTAIAGTLGYMSPEYLAHGQLTEKADVYSFGVVLLEIVTGRQNNRSKTSEYSDSLVTVT
WKHFQSGTAEQLCDPNLSLQDSHNSNIKDEVSRVLHIGLLCTQEVPALRPTMSKALKMLK
NKEEHLPAPTNPPFIDE-TMELHNTGNDPFYPLNAASSIATMSYSSFYPR
>CAE.chafa.ISC494698.gnm1.ann1.ChfasH1.5G044000.1
MKKPILLVSSQFFIFLLIK-------VLGDPRAKTVKITCGNQQEQNTTIFVANFVTTME
KISEQMRNSGYGTAIVGTGPNTNYGLAQCYGDLSLLDCVLCYAEARTILPKCFPNNSG
RIYLDGCFMRAENYSFFGEYKGKGDSVVCRNTTRKSSRFQESAKEAILKAVENATSKKG
FAREKIGVVGSANESAYVLADCWRSLNSSSCKACLEDASSSIMGCLPFSEGRALNTGCF
MRYSDTDFLNKEPENSSSSGSVIVIVVSVVSSMIVLAVGVAIGVYVWKQRYIQKKR
RGSNDAEKLAKSLH-NSLNFKYSTLEKATGCFDDTNKLGQGGFGTVYKGVLPDGREIAVK
RLYFNNRHRAEDFYNEVNIISSLEHKNLVRLLGCSCSGPESLLVYEFLPNKSLDRFIFDK
NKGRELNWEKRYEIIIGTAEALVYLHENSKIRIIHRDIKASNILLDTKLRAKIADFGLAR
SFQEDKSHISTAIAGTLGYMAPEYLAHGQLTEKADVYSFGVVLLEIVTGRQNNRSKASEY
SDSIVTVTWKHFQSGTAEQLFDPNLVSQEKYNIDVKDAILRVVHIGLLCTQEIPSLRPTM
SKALQMLTKMEEHLPAPSNPPFLDETTMELQDTYDDPLYPLNAADSIATMSHSSFYPR
>PAP.lotja.MG20.gnm3.ann1.Lj2g3v1415230.1
MKRVVSLISSQCFVFLLLKFLLLSATVMAEPRAKTVQITCAKQLEHNTTIFVPNFVSTME
KISEQMRTDGFGTAVAGTGPDTNYGLAQCYGDLSLLDCVLCYAEARTVLPQCFPYNGGRI
YLDGCFMRAENYSFFNEYTGPGDRAVCGNTTRKNSTFQAAAKQAVLSAVQDAPNNKGYAK
GVVAVSGTANESAYVLADCWRTLDSSSCKACLENASSSILGCLPWSEGRALNTGCFMRYS
DTDFLNKEAENGSSGGNVMVIVVAVVSSVVVTVVGVIIGAYVWKRRYIQKKRRGSYDPDK
LAKTLQHNSLNFKYSTLDRATGSFHESNKLGQGGFGTVYK
GVLADGREIAIKRLYYNNRHRAADFYNEVNIISSVEHKNLVRLLGCSCSGPESLLVY
EFLPNKSLDGFIFDKNKGRELNWEKRYEIITGTAEGLVYLHENSKVRIIHRDIKVSNILL
DAKLRAKIADFGLARSFQEDKSHISTAIAGTLGYMAPEYLAHGQLTEKVDVYSFGVLLLE
IVTGRQNNRSKESEYTDSLILVAWEHFQTGTAEQLFDPNIELHEAHNGNVKNEILRVIHI
GLLCIQEIPSLRPTMSKVLQMLTKKEELLVAPSNPPFLDESTMALHDTSGDPLYPLNADD
SIATMAHSSFYAR
>PAP.medtr.A17_HM341.gnm4.ann2.Medtr5g033690.1
MKKPVPLIFSQCLKLLLIKFVLLSETIIAEPRAKTVMITCGHQVEHNTSIFVPNFVATME
KISEQMRSTGFGTAVTGTGPDDNYGLAQCYGYLSLLDCVLCYAEARTVLPQCFPYNSGRI
YLDGCFMRSVNYSFFSEYTGKEDRTVCGNTTKKSSGFQAAAKEAVLK-------------
RKVVVSGTSNESAYVLADCWRSLDSKSCKACLEHASSSILRCLPSSEGRALNTGCFMRYS
NTDFLNKEVENGSSGGNVVVIVVAVVSSVIVVVVAVTFGAYIWKQRYIQKKRRGSNDAEK
LAKSLEQKSLNFKYNTLEKATGSFNDNRKIGHGGFGTVYKGVLPDGREIAIKRLFFNNRH
RAADFSNEVDIISGVEHKNLVRLLGCSCSGPESLLVYEFMPNRSLDRFIFDKNKGRELNW
EKRYEIIIGTAEGLVYLHENSKIRIIHRDIKASNILLDSKLRAKIADFGLARSFQEDKSH
ISTAIAGTLGYMAPEYLAHGQLTEKADVYSFGVLLLEIVTGRQNNRSKASEYSDSLVIVT
WKHFQSRTAEQLFDPNIELHNDSNSDVKNESLRVVHIGLPCIQEVASLRPTMSKALQMLT
KNEEHLVAPSNPPFLDESTMELHDTSGDPFYLHKTADSVATMSNSSFYG-
>CER.phach.longxuteng.gnm1.ann1.LXT22961.t1
-----NLVPCQCFILILIKLLLLSETVVGDARAKTVQIICGHQLEHNTTIYVPNFVATME
NISDQMRNSGYGTAITGKGPDTNYGLAQCYGDLSLLDCVLCYAEARTVLPQCFPYNGGRI
FLDGCFMRAENYSFFDEYLGAGDRTVCGNNTKKNSNFQAATRQAVLSSVQEATYNRGYAR
AKIAVSGTANESAYVLADCWRSLNTSSCKACLEKASSSILGCLPWSEGRALYTGCFMRYS
DRDFLNKELEDRSSRGNVVVIVVATVSAVIVLVVGVTFGVYVWKQRYIQKKRRGSNEAKK
LAKTLHHSSLNFKYSTLEKATGSFDDNNKLGQGGFGTVYKGVLPDGREIAVKRLYFNNRH
RAEDFCNEVNIISSVEHKNLVRLLGCSFSGPESLLVYEFLPNKSLDRFIFDKNKGKELTW
EKRYEIIIGTAEGLVYLHENSKIRIIHRDIKASNILLDTRLRAKIADFGLARSLQEDKSH
ISTAIAGTLGYMAPEYLAHGQLTEKADLYSFGVVLLEIVTGRQNNRSKASEYSDSLVTVT
WKHFKAGTAEQLYDPNLSLQDSHNSNIKNEVLRVLHIGLLCTQEVPSLRPTMSKALEMLT
YKEEHLPSPSNPPFIDE-TMELHDTFNDPFYPLNGASSIATVSFSSFYPR
>PAP.phavu.G19833.gnm2.ann1.Phvul.002G063700.2
MKKVVSLVFL-CNLSLLIKLLLLSKTVIAEPRDKTVLVTCGHVPGHNNTIFVPNFIATMD
KISDEMRKTGFGTAVVGTGPDTNYGLAQCYGDLSLLDCVLCYAEARTVLPQCYPYNSGRI
FLDGCFMRAENYSFFNEYTGPGDKAVCGNMTKKNSSFQAAAKQAVSRAVQDAPNNKGYAR
GNVAVEGATNQSVYVLADCWRTLDKRSCKACLENAFFSLLGCLPWSEGRALNTGCFMRYS
DTDFLDKEQETGSSRGNVVVIVVAVVSSVIVSVVGVTIGVYIWKQRYIEKKRRGSNDAEK
LAKSLQNKSLNFKYSTLDKATGSFHENNKLGQGGFGTVYRGVLADGREIAIKRLYFNNRH
RAADFYNEVNIISSVEHKNLVRLLGCSCLGPESLLVYEFLPNKSLDRFIFDKNKGKELNW
EKRFEIIIGTTEGLVYLHENSKTRIIHRDIKASNILLDGKFRAKIADFGLARSFQEDKSH
ISTAIAGTLGYMAPEYLAHGQLTEKADVYSFGVLLLEMATGRQNNRSKESDDSDSLVTVA
WKHFQAGTAEQLFDPNLVLQEDHNIEVKDEILRGVHIGLLCTQEVPSLRPIMSKTLQMLT
KKEENLIAPSNPPFLDKNTMELHDTNGDPFYPLNESDSIATMSRSSIYPR
>PAP.phavu.G19833.gnm2.ann1.Phvul.002G063900.1
MKKVVYLVFL-CNLSLLIKLLLLSKTVIAEPRAKTVLITCGHVREHNTTIFVPNFVATMD
KISDEMRKTGFGTAVVGTGPDTNYGLAQCYGDLSLLDCVLCYAEARTVLPQCYPYNSGRI
FLDGCFMRAENYSFFNEYTGPGDKAVCGNMTKKNSSFQAAAKEAVSRAVQDAPNNKGYAR
GNVAVEGATNQSVYVLADCWRTLDKRSCKACLENAFFSLLGCLPWSEGRALNTGCFMRYS
DKDFLNKEQETGSSRGNVAVIVVVVVSSVIVSVVGVTIGVYIWKQRYIQKKRRGSNDAEK
LAKSLQNKSLNFKYSTLDKATGSFHENNKLGQGGFGTVYKGVLADGREIAIKRLYFNNRQ
RAADFYNEVNIISSLEHKNLVRLLGCSCSGPESLLVYEFLPNKSLDRFIFDKNKGKELNW
EKRFEIIIGTTEGLVYLHENSKTRIIHRDIKASNILLDAKFRAKIADFGLARSFQEDKSH
ISTAIAGTLGYMAPEYLAHGQLTEKADVYSFGVLLLEMVTGRQNNRSKVSEYSDSLVTVA
WKHFQAGTAEQLFDPNLVLQEDHNSEVKDEILRVVHIGLLCTQEVPSLRPIMSKTLQMLT
KKEENLIAPSNPPFLDENTMELHDTSGDPFYPLNAADSIATMSRSSFYPR
>PAP.phavu.G19833.gnm2.ann1.Phvul.003G062600.1
MERTAPVVYFQCFIFLLMKAVLLSKTVVAEPRAKTVNITCSQKLEHNYTIFVPNFVATME
KISEQMSSTGYGTAVEGTGPDTNYGLAQCYGDLSPLDCVLCYAEARTVLPQCFPHNGGR
IYLDGCFMRAENYSFYDEYTGPGDKAVCGNTTKKNTSFQAAAKKAVMTAVQTAPNNKGYA
RAEVAVEGTANDSAYVLANCWRSLDAKSCRACLENASSSVLGCLPWSGGRALNTGCFMRY
SDSDFLNKEEKKGRSGDNVLVIVITVVSSAIVLVVGIAIVVYIRKHRYVQMKRRGSNDAE
KLAKSLHHNSLNFKYSTLEKATNSFDEDNKLGQGGFGAVYKGVLPDGREIAIKRLYFNNR
HRAADFYNEVNIISSVEHKNLVRLLGCSCSGPESLLIYEFLANRSLDRFIFDKNKGRELN
WTKRYDIIVGTAEGLVYLHENSNIRIIHRDIKASNILLDAKLRAKIADFGLARSFQDDKS
HITTAIAGTLGYMAPEYLAHGQLTEKADVYSFGVLLLEIITGRQNNRSKASEYSDSLIIM
TWKHFQSGTAEQIIDPYLLLDDNHRSKVKNDILRVVQIGLLCTQEISSLRPSMSKALKML
TKKEEHVEAPSNPPFIDESTMELHDQNDGPFYPLNAADSLATMSHSSFYPR
>OUT.prupe.Lovell.gnm2.ann1.Prupe.1G249400.1
MKKCSISVITQ--HLLLLKILLLLGMALGDPRTQTVQIMCGKQLEHNSTVFVPNFVSTME
NISEQMRTSGFGVARTGSGPDTNYGLAQCYGDLSLLDCVLCYAEARTVLPQCFPYNGGRI
YLDGCFMRSENYTFYEEFRGSDDRAVCGNTTRKSTAFEESARQVVQRAVESAPSNGRYAR
GEVSVSGTGNESAYVLADCWRTLDENSCRQCLENASVSMLGCLPWSEGRALYTGCFMRYS
DRDFLNKEVGNGSSRGTIIVIVVSVISSLVVLVVGVAIGFYIWKHRYIQKKRRGSNDAEK
WAKTLNDSSLNFKYSTIEKATGSFDIANKLGQGGFGTVYKGVLADGREIAVKRLFFNNRH
RAADFYNEINIISSVEHKNLVRLLGCSCAGPESLLVYEYLANRSLDRFIFDQERGKTLNW
DKRYEIIVGTAEGLVHLHDNSKTRIIHRDIKASNILLDSRLRAKIADFGLARSFEEDKSH
ISTAIAGTLGYMAPEYLAHGQLTEKVDVYSFGVLILEIVTGRQNNRSKSAEYSDSIVTIT
WKHFQAGTTEELYDSNLMLQNCN-DDVKDGILRVVQIGLLCTQESPSLRPTMSKALQMLT
KKEKHLPAPANPPFIDEKTMELNDTGDDPGYPLNADGAVASVSYSSFYPR
>OUT.quisa.S10.gnm1.ann1.Qs0124500.1
MKRESLHIPCQYVIILLIKALILSETVNGDPRARTVKIMCGNQLEYNTTVFVPNFVATME
KISEQMRTSGFGSAVTGSGPDINYGFAQCYGDLSLLDCVLCYAEARTVLPQCFPYNGGRI
YLDGCFMRSENFSFYEEYRGAEDRSVCGNMTRNSSSFEAAVKQAVLNAVATAPNNKGYAR
GKIAVSSAVNESAYVLANCWRTLNSSSCRACLENASASMLRCLPRSEGRALNTGCFMRYS
DRDFLNIQLGNGSSRGNVIVIVVSVVSSVIVLVVGVAIGVYIWKQRYIQKKRKGSNDAVK
LANTLHDSSLNFKYSTIEKATGSFNDANKLGQGGFGTVYKGVLPDGREIAVKRLFFNNRH
RAADFYNEVNMISSVEHKNLVRLLGCSCSGPESLLIYEYLHNKSLDRFIFDQSRGKALNW
EKRYEIIIGTAEGLVYLHENSKIRIIHRDIKASNILLDSRLRARIADFGLARSFQEDKSH
ISTAIAGTLGYMAPEYLAHGQLTEKADVYSFGVVLLEIVTGRQNNRSKTSEYTDSLVTVT
WKHFQSGTVEDLYDPNLMLHDNHNSNIKNGILRVVHIGLLCTQEIPSLRPTMSKALLMLT
KKEENLPAPSNPPFTDEKTMELNDTWENSVYRLNAAISIATVSDDSFHPR
>CAE.sento.Myeongyun.gnm1.ann1.Sto11g360650
MKKSVPLVSSQSLFFLLINSLLLPQTVEADPRTRTVQISCGRQHEHNTTLFVPNFVTT
MEKISEQMRNSGYGTAVIGTGPDTNYGLAQCYGDLSLLDCVLCYAEARTVLPQCFPNNGG
RIYLDGCFMRAENYSFFSEYRGVGDRAVCGNTTRKNSSFQAAVKEAILRAVEAAPNSKGY
AREKVDVLRSANESAFVLADCWRSLNTSSCKACLEDASSSILGCLPWSEGRALNTGCFMR
YSDTNFLNKEMESTSSKSKVVVIVVAVVSSLIVFMVAIAIGLYVWKQRYIQKKRR
GSNDAEKLVKTLH-NSLNFKYSTLEKATGSFDETNKLGQGGFGTVYKT-----
------------------------------------------------------------
------------------------------------------------------------
------------------------------------------------------------
------------------------------------------------------------
------------------------------------------------------------
----
>DET.singl.CAF01.gnm1.ann1.evm_model_Chr12_1393
MEEKKALVALPCFFFLLVNSLLLSETVLGAPRAQVVETMCGHQLEHNTTIYVPSFVATME
SISEQMRNSGYGTAVSGTGLDTNYGLAQCYGDLSSLDCVLCYAEARTVLPQCFPSNGGRI
YLDGCFMRAENYSFFDEYKGPEDKNICGNTTRKGLDFRAAAKKAVLGAVEEASAHDGYAK
GKVVVSGTANETVYVLADCWSSLNTSSCKACLEDASVKILGCLPWSEGRALNTGCFMRYS
DKDFLNKEPGNGSSRGNVAVIVVGFVSIVVVVVLGIALGAYVWKQRYIQKKRKGSNDAEK
FVKTLHHNSLNFKYSTLEKATGSFDDANKLGQGGFGTVYKGVLPDGREIAVKRLYYNNRH
RAADFYNEVNIISSVEHKNLVRLLGCSCSGPESLLVYEFLPNRSLDRFIFDKNKGKELNW
EKRYEIITSTAEGLVYLHEKSNIRIIHRDIKASNILLDSRLRAKIADFGLARSFQEDKSH
ISTAIAGTLGYMAPEYLAHGQLTEKADVYSFGVVLLEIVTGRQNNRSKALEYSDSLITMT
WKHFQSGTAELLFDPNIMLPETPN-NIKKDILRVVHIGLLCTQEIPSMRPTMSKALQMLT
RKEEHLPAPTNPPFIDESTMELHDTSDNPCYPLNGLDSVATMSHSSFYPR
>OUT.vitvi.PN40024.gnm2.ann1.VIT_201s0127g00140.1
MKQANPSAPSPSLLFFFILTLSVIELSAGDPRSRTIQMMCGNQREHNSTIFVINFVAMME
NISNQMRTSGFGVAVLGSAPDATYGLAQCYGDLSLLDCVLCYAEARTFLPQCFPFTTGRI
YLDGCFMRAQNYSFIEEYTGPSDHALCGNETRKNSTFQESARQAIKQAVADAPNNNGYAR
SKVMVPGTANESAYVLANCWRTLNAISCRACLENASSSILGCLPWSEGRALNTGCFMRYS
DTDFLNKEPDNGSSRGTIIIIVVSAVSAVIVLLVGGAIGVYILKQRKIQKKRRGSNDAIK
LVKTLHDSSLNFKYATLEKATGSFDNANKLGQGGFGTVYKGVLADGREIAVKRLFFNNRH
RAADFYNEVNIISSVEHKNLVRLLGCSCSGPESLLIYEFLPNKSLDRFIFGN--------
------------------------------------------------------------
------------------------------------------------------------
------------------------------------------------------------
--------------------------------------------------
>OUT.vitvi.PN40024.gnm2.ann1.VIT_201s0127g00160.2
MKQAHPSAPSPSLLFLFIITLSVIELSAGDPRSRMIQITCANQPEHNSTIFVPNFVAMME
NISNQVRTSGFGVAISGSGPDANYGLAQCYGDLSLLDCVLCYAEARTVLPQCFPYNGGRI
YLDGCFMRAQNYSFIEEYTGPSDHALCGNETRKNSTFQESARQAIKQAVADAPNNNGYAR
SKVIVPGTANESAYVLADCWRTLNASSCRACLENASSSILGCLPWSEGRALNTGCFMRYS
DTDFLNKEPDNGSSRGTVIIIVVPAVSAVIVLLVLGAIGVYIWKQRKIQKKRRGSNDAIK
LVKTLHDSSLNFKYATLEKATGSFDNENKLGQGGFGTVYKGVLTDGREIAVKRLFFNNRH
RAADFYNEVNIISSVEHKNLVRLLGCSCSGPESLLVYEYLPNKSLDRFIFDTNRGKALNW
EKRCEIIIGTAEGLAYLHENSTNRIIHRDIKASNILLDSKMRAKIADFGLARSFQEDKSH
ITTAIAGTLGYMAPEYLAHGQLTEKVDVYSFGVLLLEIVTGRQNNRSKTSEYSDSIVTIA
WKHFQLGTLEELFDPNLMLHNYHNGNIKNEVLRVMQIALLCTQEAPSLRPSMSKALQMLT
KKDEHLPTPTNPPFIDERTMELNEACANPSYPLNAAISVANMSHSSFYPR
>OUT.vitvi.PN40024.gnm2.ann1.VIT_217s0000g08770.1
------IVGRMRVVFLFLMASGFVSNLMADPRTTVAGFQCNSTEAVSSVLLAQNFVPAMA
NLSTQVNEDGFGTSIVGEAPNAVFGLAQCFKDLSSIDCQLCFSEIRSILPKCYPDTGGRI
FFDGCFGRYENFSFFDQ--GMDSVQLKNCSSSKNSSQPGIFKEALERVIESVQKNQ
GF---AVASHSVSNLTLHALAQCWESLDKKTCNSCLQASASSIMSCYPGVDGRSLNAGCY
MRYSNEVFWNLSRHTLSAGRKALYIILGLAVGGFLILAGIGL----WKKGHLRQSFG
KDIYGSGLSSALAHSQLNFRYQELRQATNNFDSSNKLGQGSYGSVYKGILLDGREVAVK
RLFLNTRQWIDQFFNEVHLINQVRHKNLVKLLGYSVDGQESLLVYDYYPNKSLDHFIFDE
NQAQILDWKKRIDIIQGVAEGLSYLHEESEIRIIHRDIKASNILLDDKLKPKITDFGLAR
SFAEDQTHLSTGIAGTLGYMAPEYVVHGHLTEKADVYSFGVLLLEILTGQRCSNGTGAKP
GQFFLAKIWSHYKAETVDEIMDRHF-----YDEEVKDEILHAVHVGLLCTQATPSYRPTM
AKVVELLRSTKNENVFPTDPPFLDVLSVENLE-EGDGIHLLSGASAFSGSTGSVLYG
R
