# Supplementary material for: Legume genome structures and histories inferred from Cercis canadensis and Chamaecrista fasciculata genomes
Source: Plant J. 2026 Jun 10;126(5):e70981. doi: 10.1111/tpj.70981 (PMC13252982; doi:10.1111/tpj.70981)
Supplement: Supplementary file 4 — Data S4. Manuscript supplement; Compressed directory of aligned sequences from 2212 low‐copy gene families, for calculation of a consensus species tree. [file TPJ-126-0-s010.gz › S4_consen_species_tree/40_aln_fas_cln1/Legume.fam3.05385]

>CAE.acacr.Acra3RX.gnm1.ann1.g6694.t1
--ASKC-SSFSCLASSLSSPFQRRRTAQLRLSQRLFNGQQNSVLQLIYTKDNSNQ--LIH
GMRKINGRILKQQHRLFVVSEDQSQQNELKTDDLVPENHDMNSEEFSIDSNSSSYSSSSE
GKPGLISFYNRPYGKDSEMLQVNVERSQNSILWFIGPAVLVASFIFPSLYLRRILSVIFE
DSLLTDFLILFFTEAIFYCGVAVFLFLLDRLRRPMQ-DVAVNNSDAPTPQLGQRISSVAT
LVLSLIIPMVTMGLVWPWTGPAASATLAPYLVGIVVQFAFEQYARYRKSPSWPAIPFIFQ
VYRLHQLNRAAQLVTALSFTVRGAEMTSHNLAINSSLGTLLNVLQFLGVICIWSLSSYLM
RSLPSVSATTQ
>PAP.aesev.CIAT22838.gnm1.ann1.Ae04g15860.1
-ATSKIGSSFSCLTASLSSPFHHRRASQSSLSQGLFINKQTGSQLQIYAKDKSCQFKFVH
GMPKLKVRFQEQHNALSVVSEDQSQYTELEEAALVSEEDDDIIAEDTPPSNSPFHLSGS
DGKPGLISFYNRPYGRDSEIPLSNSGKSQNNILWFMGPAVLVASFIFPSLYLRKVLSIVF
EDSLLTDFLILFFTEAIFYCGVA----------------------------LGQRVTSVA
TLVLSLVIPMVTMGLVWPWTGPAASATLAPYLVGIVVQFAFEQYARYRKSPSCSAIPLIF
QVYRLHQLNRAAQLVTALSFTVRGAEMTSHNMAINSSLGTLLNVLQFLGVVCIWSLSSFL
MRFIPSSSTTV-
>PAP.aesev.CIAT22838.gnm1.ann1.Ae08g22770.1
---------------------------HLQPKHFKLLNENLPGPVSIRFRDS
SVEHEWCYNQNSL-GILSSLSQGLFI---NKQTGSQLQIYAKEDEDDDIIAED-TPPSNS
PFHLSGSDGKPGLISFYNRPYGRDSEIPLSNSGKSQNNILWFMGPAVLVASFIFPSLYLR
KVLSIVFEDSLLTDFLILFFTEAIFYCGVAVYLYLLDHLRRPTQMVTAVNSSDTLPPQLG
QRVTSVATLVLSLVIPMVTMGLVWPWTGPAASATLAPYLVGIVVQFAFEQYARYRKSPSC
SAIPLIFQVYRLHQLNRAAQLVTALSFTVRGAEMTSHNMAINSSLGTLLNVLQFLGVVCI
WSLSSFLMRFIPSSSTTV-
>OUT.arath.Col0.gnm9.ann11.AT5G63040.2
--------------------------SKLQFRSPRVQPAHLHCYHSLHLKDKIGSLHIS
SRGQKPSEVSRKRTYLPLATSEEKFHYTEDTTNDPDTV-SPQIGTEATPRDDSTIQYNR
NDGKPGFISFYNPRNKTEDIIIPPETQSPWGRLLWLIGPAVLVSSFILPPVYLRRIVSAV
FEDSLLTDFLILFFTEALFYCGVAAFLLIIDRSRKGSGKVPQN---RINPSQLGQRISSV
ATLVLSLMIPMVTMGFVWPWTGPAASATLAPYLVGIVVQFAFEQYARYRNSPSSPIIPII
FQVYRLHQLNRAAQLVTALSFTVKGAEATVNNLAIKKSLGTLLNVIQVLGVISIWSISSF
LM-WLSSPSQNQ-
>CER.bauva.BV-YZ2020.gnm2.ann1.rna-bv11060.t1
-MKSNIGSSFFCLPASLSSPLQHRRRARLSFSQGLFDSHLYDSHQQLYPKAKPCR--FIQ
GMLKFKGSFQRRWNVPYVVHEVQSQYIELEKDALKPENLDTNSEDFSPATISSLQLSGSG
GKPGFISFHNRPFGTDSKILTSNSERNKNNILWFVCPAVLVASFIFPSLYLRKILSAIFE
DSLLTDFLILFFTEALFYCGVALFLLLLDQLRRPIPLDTAANNSNIQVPQLGHRISSVA
TLVLSLIIPMVTMGLVWPWTGPAASATLAPYLVGIVVQFAFEQYARYQKSPSWSAIPIIF
QVYRLHQLNRAAQLVTALSFTIRGAEMTSQNLAINSSLGTLLNVLQFLGVICIWSLSSFL
ARFLPSTGATMQ
>CER.bauva.BV-YZ2020.gnm2.ann1.rna-bv14755.t1
-MTTKIGSSFFCLPASLSSPFQRRRSARLIFSHGLFDSHLYGAHQQLYPKAKPCQ--FIQ
GMLKFKGKFQKRWSVLYVVSGDQSQYSELETDALEPENHDTDSEDFSPAASSSCQLSGSG
GKPGFISFYNRPYGTDREILSSNPERNGNNILWFAGPAVLVASFIFPSLYLRKILSAIFE
DSLLTDFLILFFTEALFYCGVAVFLLLLDQLRRPMQLGTAANSSSIQAPQLGHRISSVA
TLALSLIIPMVTMGLVWPWTGPAASATLAPYLVGIVVQFAFEQYARYRKSPSWSAIPIIF
QVYRLHQLNRAAQLVTALSFTIRGAEMTSHNMAINNSLGTLLNVLQFLGVICIWSLSSFL
MRFLPSSAASMQ
>CER.cerca.ISC453364.gnm3.ann1.Cecan.2G340100.1
-MTTKIGSSFFCLPASLSSPFQHRRSARLSFSQGLFDSHLYGAHHQLYPKAKSCQ--FIQ
GMLKFKGRFQKRRNVLYVVSEDQSQYSELETDALEPENHDTNSEDFSPATSLSFQLSGSG
GKPGFISFYNRPYGTDIEIISSNPERNENNILWFVGPAVLVASFIFPSLYLRKILAAIFE
DSLLTDFLILFFTEALFYCGVAVFLLLLDQLRRPIQLDTAANNSNIEAPQLGHRISSVA
TLVLSLIIPMVTMGLVWPWTGPAASATLAPYLVGIVVQFAFEQYARYRKSPSWSAIPIIF
QVYRLHQLNRAAQLVTALSFTIRGAEMTSHNLAINSSLGTLLNVLQFLGVICIWSLSSFL
MRFLPSTAATMQ
>CAE.chafa.ISC494698.gnm1.ann1.ChfasH1.6G107700.1
--ATKY-SSFSCLTPSLSSPFQRRRSAQLSLSQRLFDNQQNSALQQIYSKDKSSQ--FIH
GMMRLKGRFQKQQNVLFVVSEDQSQYSELEEDDLVPENYDTNTEETSLPSNLSFHLSGN
DGKPGFISFYNRSYRRDSEILKSNSERRQNGILWFMGPTILVASFIFPSLYLRRILSVI
FEDSLLTDFLILFFTEAIFYCGVAVFLLLLDHLRRPMQLDTAANNSDFKNPQLAQRISSV
ATLVLSLIIPMVTMGLVWPWTGPAASATLAPYLVGIVVQFAFEQYARYRKSPSWSAIPFI
FQVYRLHQLNRAAQLVTALSFTVRGAEMTSQNMAINNSLGTLLNVLQFLGVICIWSLSSY
LMRFLPSVSATT-
>PAP.lotja.MG20.gnm3.ann1.Lj1g3v0375290.1
-ANSRIGSSFSCSAASISSPFQRTRASQLSLSQGVFVNQLSVAQLKIHTKDKSWRFKF
TNGKPKLKGRFQKQHSALFVVSEDQSEHSELEIAATVPENNNNIVQNFSPASNSSYHLSG
SDGKPGLISFYSRPYGRDNEVLLSNPEKSQNSILWFMGPAVLVASFIFPSLYMRKLLSII
FEDSLLTDFLILFFTEAIFYCGVSLFLFLLDHLRRPVQLDIVANNGNTLPPQMGQRISSV
ATLVLSLVIPMVTMGLVWPWTGPAASATLAPYLVGIVVQFAFEQYARYRKSPSWCAIPFI
FQVYRLHQLNRAAQLVTALSSTVRGAEMTSHNMAIISSLGTLLNVLQFLGVICIWSLSSF
LMRFIPSASTTMQ
>PAP.medtr.A17_HM341.gnm4.ann2.Medtr3g077500.1
-------SSCSSSFPCLPHPFQRSSPHQLSFSRRLFVNQINGSRLRISTKDKSC
QFKFINRRPQLKGRFQKQQNALFVVSEDQSQNNELEIPAPVPENNNNIAQDISPASNPSF
HLSGSDGKPGFISFYNRPYRRDSEILLLNSERSQNNILWFVGPAVLVASFIFPSLYLRKL
LSIIFEDSLLTDFLILFFTEAIFYGGVAVFLFLLDHLRRPIQLDTATKNTDTLPPQLGQK
ISSVATLVLSLVIPMVTMGLVWPWTGPAASATLAPYLVGIVVQFAFEQYARYRKSPSWSA
IPLIFQVYRLHQLNRAAQLVTALSFTVRGAELTSHNMAINSSLGTLLNVLQFLGVICIWS
LSSFLMRFIPSASNLMQ
>CER.phach.longxuteng.gnm1.ann1.LXT11220.t1
-MATKTGCSFFCLPASLSSPFQHRRSARLSLSQGLFDSNLNGAHQQLYPKAKSCQ--FIQ
GMLKFKGRFQKRWNVLYVVSGDQSQYSELEKDALEPENHDTNSEDFSPTVSSSCQLSGSG
GKPGLISFYNRPYGTESEILSSNPERNGNNILWFVGPAVLVASFIFPSLYLRKILSAIF
EDSLLTDFLILFFTEALFYCGVAVFLLLLDQLRRPIQLDTAANSSNIQAPQLGHRISSV
ATLVLSLIIPMVTMGLVWPWTGPAASATLAPYLVGIVVQFAFEQYARYRKSPSWSAIPII
FQVYRLHQLNRAAQLVTALSFTIRGAEMTSHNMAINSSLGTLLNVLQFLGVICIWSLSSF
LMRFLPSTASA--
>PAP.phavu.G19833.gnm2.ann1.Phvul.009G176300.1
-ANAKFGSSFSCSAASLSSPFQRTRSAQLSLSQGLFVNQLTGAHLQLYTKDKSCQLKFM
HGMSNFKGRLQKQHDALFVVSEDQSQYCELERTTLVPENNDIVAEDISPARNSYFHLSGS
DGKSGLISFYNRPYRRDSKILLSNPERSQNSILWFLGPAVLVASFIFPSLYLRKVLSIIF
EDSLLTDFLILFFTEAIFYCGVAIFLFLLDHLRRPMLLDTTANNSDTPPPQLGQRVSSVA
TLVLSLVIPMVTMGLVWPWTGPAASATLAPYLVGIVVQFAFEQYARYRNSPSGSAIPLIF
QVYRLHQLNRAAQLVTALSFTVRGAEMTLHNMEINSSLGTLLNVLQFLGVICIWSLSSFL
MRFIPYASTTLQ
>OUT.prupe.Lovell.gnm2.ann1.Prupe.5G170600.1
-MALKFGSSFSCLATSLVSHCQARRGSQLSLSQPPYGSQKHDAQQLRYAKGKSCI--FIQ
RVQKSSNRIPKSQSVLFAVSEDQSQYSEIKPDAAEQENHRPDSEDIFPASGSYFHFDGTD
GKPGLISFYNRPYKREEEVSTNNPERNQNNLLWFIGPAVLLASFIFPSLYLRKILSTVFE
DSLLTDFLILFFTEAIFYSGVAVFLLLIDHLRRPTEPELIVHSNRTLTPQLGQRISSVAA
LVLSLIIPMVTMGYVWPWTGPAASATLAPYLVGIVVQFAFEQCARYKKSPSWPVIPVIFQ
VYRLHQLNRAAQLVTALSFTVRGAETTSHNLAINSSLGTLLNVLQCLGVICIWSLSSFLM
RFFSSTTVAA-
>OUT.quisa.S10.gnm1.ann1.Qs0013150.1
-MASRIGSSFSCLASPISSPFRGSRNSQLSFSQGVCGNQKNAAQQLIYTSVKSYH--SIN
RTVKLREVSRKWQHGLFVVSEDQSQDSELDSDDLEQEVLHLDAENISPASSSFVHLSG
TGGKPGLISFYNRPYRTDGEVLISNPERSQNNLLWFMGPAILVASFIFPSLYLRRILSAV
FEDSLLTDFLILFFTEALFYCGVVVFLLLIDHLRRPVQLDSAVNSSSNLTPQLGQRISSV
AALVLSLIIPMVTMGLVWPWTGPAASATLAPYLVGIIVQFAFEQYARYRKSPSWPAIPII
FQVYRLYQLNRAAQLVTALSFTVRGAEMTTQNMAINSSLGTLLNVLQFLGVICIWSLSSF
LTRFLPSAATTV-
>OUT.quisa.S10.gnm1.ann1.Qs0215690.1
-MASRIGSSFSCLASTLPSPSGGSRISQLSFSQGLYGNWKNAAQQLKYINVKSRQ-----
----LWEGSRKWKHGLFVVCEDQSEDIEINSDDLEQEDHHLDSEDISPASSSFVHLSG
TGGKPGLISFYNRPYKKDGEILISNPERSQNNLLWFIGPAVLVASFIFPSLYLRRILSAI
FEDSLLTDFLILFFTEALFYCGVAVFLLLIDRLRRPIQLDSAVNSSRNLSPQLGQKISYV
AALVLSLIIPMVTMGLVWPWTGPAASATLAPYLVGMVVQFAFEQYARYQKSPSWPAIPII
FQVYRLHQLNRAAQLVTALSFTVRGAEMTAQNIAINSSLGTLLNVLQFLGIICIWSLSSF
LMRFVPSAATTM-
>CAE.sento.Myeongyun.gnm1.ann1.Sto12g382250
--TTKC-SSFSCLAASLSSPFQRRRSAQLSLSRRLFENQHNSAQQRIYTKDKSWQ--FIH
GMMKLKGRFQKQQSVIFVVSEDQSEYSELETDDLEPE-NDTYFEETLLASNSSFHLSGGD
GKPGLISFYNRPYRRNSEMPKSNTERSQNSILWFMGPAVLVASFIFPSLYLRRLLSVIFE
DSLLTDFLILFFTEAIFYSGVAVFLCLLDHLRRPVQLDTAANDIDIQTPQLGQRISSVAT
LVLSLIIPMVTMGLVWPWTGPAASATLAPYLVGIVVQFAFEQYAKYRKSPSRSAIPFVFQ
VYRLHQLNRAAQLVTALSFTVRGAEMTSHNLAINSSLGTLLNVLQFLGVICIWSLSSYIM
RFIPSVLTTTQ
>DET.singl.CAF01.gnm1.ann1.evm_model_Chr07_2587
-MTTKIASSFSCLAASLSSPFQHPTQLSLSLSQSLFDNQQNAAQQRMYAKVKSCQ--F
IHGIPKLKGRSQKQQKVLFAVSKDQSQHSELETDALAPENGLVKCEDILPASNSSFLSSG
SDGKPGLISFYNRPYGRDSQIFKSNTEQSQNSILWFIGPAVLVASFIFPSLYLRGILSAI
FEDSLLTDFLILFFTEALFYCGVAIFLHLLDHLKRPLQLDASANNNDNLTPQLGHRISSV
ATLVLTLMIPMVTMGLVWPWTGPAASATLAPYLVGIVVQFAFEQYARYRKSPSWSAIPII
FQVYRLHQLNRAAQLVTALSFTVRGAEMTPHNLAINSSLGTLLNVLQFLGLICIWSLSSF
LMRFLPSAPTTM-
>OUT.vitvi.PN40024.gnm2.ann1.VIT_217s0000g08780.1
---VKYSSPFSCVSTSLSSPFHSKR--IFQLSSSRRSNNRYQDDVQLMRNEVMEPYHV
IHGMFNVKRRFPKRQAILFATSEDQSPSDELKPDTSEQEEYHPNAEGIPSASITYFHSEG
TGGKPGLISFYNRPYKRADEDLISGPPRNQNNLLWFIGPSILVASFIFPSLYLRRILSTV
FEDSLLTDFLILFFTEALFYCGVAVFLLLIDRLRRSLEPVSDTNSHRIPAPQLGHRIASG
AALVLSLIIPMVTMGLVWPWTGPAASATLAPYLVGIVVQFAFEQYARYIKSPSWPVIPVV
FQVYRLHQLNRAAQLVTALSFTVRGAEMTTHNLAINSSLGTLLNVLQFLGVICIWSLSSF
LMRFFPSATMTQQ
