# Supplementary material for: Legume genome structures and histories inferred from Cercis canadensis and Chamaecrista fasciculata genomes
Source: Plant J. 2026 Jun 10;126(5):e70981. doi: 10.1111/tpj.70981 (PMC13252982; doi:10.1111/tpj.70981)
Supplement: Supplementary file 4 — Data S4. Manuscript supplement; Compressed directory of aligned sequences from 2212 low‐copy gene families, for calculation of a consensus species tree. [file TPJ-126-0-s010.gz › S4_consen_species_tree/40_aln_fas_cln1/Legume.fam3.05401]

>CAE.acacr.Acra3RX.gnm1.ann1.g7903.t1
---CLMDLALD-FLVPSLWEIKVTVATSMFVIIAYWFFTYRTGDFDVGRVPVDNSG-DAS
DDKDKMLQFKGDPQTNSAYLIKLELLAAKNLIGANLNGTSDPYAIITCGNEKRFSSMVPG
SRNPMWGEEFNFSVDELPVQINVTIYDWDIIWKSAVLGSVTVPVESEGQTGAVWYTLDSP
SGQVCLHIKTRKLPANSSRINGYGGPNTRRRMPTEKQGPTVVHQKPGPLQTIFNLLPDEV
VEHSYSCALERSFLYHGRMYVSAWHICFHSNVFSKQMKVVIPFEDIDEIRRSQHAFINPS
ITIILRMGAGGHGVPPLGSPDGRVRYKFASFWNRNHTFRNLHRAAKIFREMLEAEKKENA
ESELRAQSSSVRGNKIPDKVPEENMGKTGKSQPFVKEEALVGIYNDVFPSEPEQFFNLLF
NDDSKFTSEYRSVRKDTNLVMGQWHTADEYDGQVREITFRTLCNSPMCPPDTAMTEWQHV
VLSPDKKKLVFETVQQAHDVPFGSYFEVHCKWSLETINEGSSTLDIRVGAHFKKWCVMQS
KIKAGAVNEYKKEVDVMLEVARSYVKNNASGGEIDMAVSPPATS---
>PAP.aesev.CIAT22838.gnm1.ann1.Ae03g01920.1
-------SVLLHFLVPSLWEIEVSLAASVFVIAAYCFFTFRSGDPAADRSLSDNSAV-
AADDKDKM-GLKGDSQAGSAYVIKLELLAAKNLIGANLNGTSDPYAIIRCGNEKRFSSMV
PGSRNPMWGEEFNFSVDELPVQINVTIYDWDIIWKSAVLGSVTVPVESEGQTGAVWYSLD
SPSGQVCLHIKTEKVSANSSRSNGYGGANTRRRMPLEKQGPTVVHQKPGPLQTIFGLLPD
EVLDHSYSCALERSFLYHGRMYVSAWHICFHSNVFSKQIKVIIPLEDIDEIRRSQHAFIN
PAITIILRMGAGGHGVPPLGSPDGRVRYKFASFWNRNHAFRILQRAAKNFHEMLEAEKKE
NAQSELRAHSSSVRGNKILDKVPEESTPKTGKLQDFVKEEALVAIYNDVFPSTAEQFFNL
LLSDDSQYTSQHRALRKDTNLVMGQWHTAEEYDGQVREITFRSLCNSPMCPPDTAMTEWQ
HVVLSPDKKKLVFETVQQAHDVPFGSYFEVHCKWSLETINESSCNLDIKVGAHFKKWCVM
QSKIKSGAINEYKKEIETMLEVARSYIKSHTSTNENNTASSPPA-----
>OUT.arath.Col0.gnm9.ann11.AT3G59660.1
-----VQSAVE-VLLPSAWEIEVAVVASVFLIASYWLFAYRGGGDDDRSRLMQ
NLDSGDAFDKDKIGHLRGDTQTNAAYIVKVELLAAKNLIGANLNGTSDPYAIVNCGSEKR
FSSMVPGSRNPMWGEEFNFPTDELPAKINVTIHDWDIIWKSTVLGSVTINVEREGQTGPV
WHSLDSPSGQVCLNINAIKLPVNAPAVTGYAGA-GRRRVTLDQQGPTIVHQKPGPLQTI
FDLLPDEVVEHSYSCALERSFLYHGRMYVSAWHICFHSNVFSKQMKVVVPLGDIDEIRRS
QHALINPAITIILRMGAGGHGVPPLGTPDGRVRYKFASFWNRNHTLKALQRAVNNYHAML
EVEKKERAQSALRAHSSSVKGGKVQVKAPEDTAAVPVKFQAFIKEEVLVNIYNDVFAST
PEQVLNVLLADDSTYTNEYRSARKDKNLNIEPWHTAEEYDGQVREIKFRSICNSPMCPPD
TAVTEWQHVVLSPDKKVLVFETVQQPHDVPFGSYFEVHCRWRLEAKDETSSVIDIRVGVH
FKKWCLMQSKIKAGAIDEYKKEVEVMLEVALSYLKSHSSSSDIDKSALSS------
>CER.bauva.BV-YZ2020.gnm2.ann1.rna-bv23939.t1
---NMMDSALE-FLVPSLWEIEVTFAASIFAILSFWFFTFRSGDLDTDRALENS-G-DPS
DDKDKMGQLKGDSQ-NSAYLVKLELLAAKNLIGANLNGTSDPYAIITCGNEKRFSSMVPG
SRNPMWGEEFNFSVDELPVQINVTIYDWDIIWKSAVLGSVTVPVETEGQTSAVWYTLDSP
SGQVCLDIKTRKLSANSSRMNGYGVATARRRIPLEKQGPTVVHQKPGPLQTIFNLHPDEV
VEHSYSCALERSFLYHGRMYVSAWHICFHSNVFQKQMKVVIPLEDIDEIRRSQHAFINPA
ITIILRMGAGGLGVPPLGSPDGRVRYMFASFWNRNHAFRNLQRAAKNFREMLETEKKENA
ESELRAHSSSVRGNKLLDEVLEESVPKTGKSQPFVKEECLVGIFNDAFPSTAEQFFNLLL
NDDSKFTSEYRSVRKDTNLVMGQWHTAAEYDGQVREITFRSLCNSPMCPPDTAMTEWQHV
VLSPDKKILVFETVQQAHDVPFGSYFEVHCKWHLQTINESSCTLDIKVGANFKKWCVMQS
KIKAGAVNEYKKEVEVMLDVARSYIKSHTSGGETDKTSSSPAATQD-
>CER.cerca.ISC453364.gnm3.ann1.Cecan.5G343800.1
----MMDSTLE-FLVPSLWEIKVTLAASIFAILSFWFFTFRSGDLHTDRALVDNSGAD
PSDDKDKMGQLKGDSQTNSAYLIKLELLAAKNLIGANLNGTSDPYAIITCGNEKRFSSMV
PGSRNPMWGEEFNFSVDELPVQINVTIYDWDIIWKSAVLGSVTVPVESEGQTSAVWYTLD
SPSGQVCLHIKTRKLSANSSRMNGYGGATARRRIPLEKQGPTVVHQKPGPLQTIFNLHPD
EVVEHSYSCALERSFLYHGRMYVSAWHICFHSNVFSKQMKVVIPLEDIDEIRRSQHAFIN
PAITIILRMGAGGLGVPPLGSPDGRVRYKFASFWNRNHAFRNLQRAAKNFHEMLEAEKKE
NAESELRAHSSSVRGNKLLDKVPEESVPKTGKSQPFVKEEALVGIYNDVFPSTAEQFFNL
LLNDDSKFTSEYRSVRKDTNLVMGQWHTAAEYDGQVREITFRSLCNSPMCPPDTAMTEWQ
HVVLSPDKKILVFETVQQAHDVPFGSYFEVHCKWSLETINESSCTLDIKVGANFKKWCVM
QSKIKAGAVNEYKKEVEVMLDVARSYVKSHTSGGETDKASSSPAAIQD-
>CAE.chafa.ISC494698.gnm1.ann1.ChfasH1.4G001100.1
--SYRIDSALD-FLVPSLWEIKVTLATSIFVILAYWFFTYRTGDFDTDRSLIDNSGTD
VSDDKDKIVQFKVDSQTNSAYLIKLELLAAKNLIGANLNGTSDPYAIITCGNEKRFSSMV
PGSRNPMWGEEFNFSVDELPVQINVTIYDWDIIWKSAVLGSVTVPVEDEGQTGAVWHTLD
SPSGQVCLDIKTRKLSTNSSRMNGYGGGNTRRRMPMEKQGPTVVHQKPGPLQTIFNLLP
DEVVEHSYSCALERSFLYHGRMYVSAWHICFHSNVFSKQMKVVVPFEDIDEIRRSQHAFI
NPSITIILRMGAGGHGVPPLGSPDGRVRYKFASFWNRNHTFRNLQRAAKNFREMLEAEKK
ENAESELRAHSSSVRANKTLDRVTEENIEKTGK--PFIKEEALVGIYNEVFPSTAEQFFN
LLLHDGSKFTSEYRSVRKDTNLVMGQWHTADEYDGQVREITFRSLCNSPMCPPDTAMTEW
QHVVLSPDKKKLVFETVQQAHDVPFGSYFEVHCKWSLETINESSSTLDIKVGAHFKKWCV
MQSKIKAGAVNEYKKEVEVMLEVARSYVKSHTSGVEIDAASLPPTATSD-
>PAP.lotja.MG20.gnm3.ann1.Lj4g3v0511330.1
------------------------------------------------------------
-------------------------MAAKNLVAANLNGTSDPYVIITCGNEKRFSSMVPG
SRNPMWGEEFNFSVDELPVQINVTIYDWDIIWKSAVLGSVTVPVESEGQTGAVWHALDSS
SGQVCLHIKTRKHSSDSSRMNGYGGANTRRRMPLEKQGPTVVYQKPGLLQTIFDLLPDEV
VEHSYSCALERSFLYHGRMYVSAWHICFHSNVFSKQMKVVIPFEDIDEIRRSQHAFINPA
ITIILRMGAGGHGVPPLGSPDGRVRYKFASFWNRNHAFRNLQRAAKNFHEMLEAEKKENA
ESELRAHSSSVKRSKIPDRVPQASLPKTGKHQPFTKEEALVGIYNDVFPCTAEQFFNLLL
NDGSKFTGKYRSVRKDTNLVMGQWHTADEYDGQVREITFRSLCNSPMCPPDTAMTEFQHH
VLSPDKKNLVFETVQQAHDVPFGSYFEVHCKWSLETTNESSCTLDIKVGAHFKKWCVMQG
KIKSGAVNEYKKEVDVMLDVARSYIKSHASGDEDDKASSSPAVA---
>PAP.medtr.A17_HM341.gnm4.ann2.Medtr4g087320.1
--VTAMDFAVLGFLIPSLWEIEVAFAASLFVILAYWFFTFRIADRHSDRSLSENSAGDSA
DDKVKIGQSRGDSQAGSAYLIKLELLAAKNLIAANLNGTSDPYTIITCGNEKRFSSMVPG
SRNPMWGEEFNFSVDELPVQINVTIYDWDIIWKSAVLGSVTVPVESEGQTGAVWHTLDSP
SGQVCLHIKTEKMSANSARINGYGGANTRRRIPLEKQEPTVVHQKPGPLQTIFELHPDEV
VDHSYSCALERSFLYHGRMYVSTWHICFHSNVFSKQMKVLIPFEDIDEIRRSQHAFINPA
ITIILRMGAGGHGVPPLGSPDGRVRYKFASFWNRNHAVRSLQRAVKNFREMLETEKKENA
ESELRAHSSSVRRSNIMDKVPETSMPKAGKRQTFIKEEALVGIYNDVFPCTAEQFFNLLL
KDDSKFTSKYRSARKDTNLVMGQWHTAEEYDGQVREITFRSLCNSPMCPPDTAITEWQHV
VLSSDKKNLVFETVQQAHDVPLGSCFEVHCKWGLETTGESSCTLDIRVGAHFKKWCVMQS
KIKSGAINEYKKEVDVMLDVARSYIKPHTSDDENDKASSPPAATLEN
>CER.phach.longxuteng.gnm1.ann1.LXT57516.t1
-NAKMMDSTLE-ILIPSLWEIKVTLAASIFAIISFWFFTFRSGDLGTDRALVDNSGTD
PSDDKDKMGQLKGDSQTNSAYLIKLELLAAKNLIGANLNGTSDPYAIITCGNEKRFSSMV
PGSRNPMWGEEFDFSVDEIPVQINVTIYDWDIIWKSAVLGSVTVPVESEGQTSAVWYTLD
SSSGQVCLDIKTQKLSANSSRMNGYGGANARRRIPLEKQGPTVVHQKPGPLQTIFNLHPD
EVVEHSYSCALERSFLYHGRMYVSAWHICFHSNVFQKQMKVVVPLEDIDEIRRSQHAFIN
PAITIILRMGAGGLGVPPLGSPDGRVRYKFASFWNRNHAFRNLQRAVKNFHEMLEAEKKE
NAESQLRAHSSSVRGNKLLEEVPEESVPKTGKSQPFVKEEALAEIHNDVFPSTAEQFFNL
LLNDDSKFTSEYRSVRKDTNLVMGQWHTAAEYDGQVREITFRSLCNSPMCPPDTAMTEWQ
HVVLSPDKKILVFETVQQAHDVPFGSYFEVHCKWHLQTINESLCSLDIKVGAHFKKWCVM
QSKIKTGAVHEYKKEVDVMLDVARSYVKSHTSGEETDKTSSSPAATQDN
>PAP.phavu.G19833.gnm2.ann1.Phvul.003G296600.1
------------------------------------------------------------
-----MGQPKVDSKTSWGYQIMVELLAAKDLVGSKLKGKPDPYAIITCGNENRFSSMIH
GSRHPLWGEDFNFCVHELPVQINVAIYDWNVVARSIPLGSVSVAVKSECRTVEAWHTLES
PSGQVSFRIKT-QVCGNVSRIKGYGGDNPKRRMP-----PLVVHQNTGPLQTIFGLHPNE
VVDHKYSCALETLFLYQGHMYVSARHICFYSKVF-KEMKVVIPFEDIYKIQKSEHAKINP
AITIILRQGAGGRGVPPLKSRDDCATYMFASFLCRNRVLKDLQSAEKNFNEMLEV-EKEN
GLAELCAHSSCGRGSKILDKAFEESMPKTGKLQPIIQGEALVGINNEVIPRVAEMFSKWF
I-DGSNFTAKNYSAGKDSDFV---------------------------------------
------------------------------------------------------------
------------------------------------------------
>PAP.phavu.G19833.gnm2.ann1.Phvul.003G296800.1
----TVHSALFAFLLPSLWEIKVTVAASVFVVLAYRFFAARTEHFNNDPSLPDNSPAVDI
ADD-TIGQPKVDSQGSSAYLLKLELLAAKNLVGANLNGTSDPYAIITCGNEKRFSSMVPG
SRNPMWGEEFNFSVDELPVQINVTIYDWDIIWKSAVLGSVTVPVESEGQTGAVWHTLDSP
SGQVCLHIRTIKLSGNVSRVSGYGGANPRRRIPLERQGPTVVHQKPGPLQTIFSLHPDE
VVDHSYSCALERSFLYHGRMYVSAWHICFHSNVFSKQMKVLIPFEDIDEIRRSQHAFINP
AITIILRMGAGGHGVPPLGSPDGRVRYMFASFWNRNHAFRNLQRAAKNFYEMLEAEKKEN
AESEQRAHSSSVRGNKLLDKAPIESMSKTGKLPHFIKEEALVGIYNELFPCTAEQFFNLL
LNDGSNFTSKYRSVRKDTNLAMGQWHVADEYDGQVREITFRSLCNSPMCPPDTAMTEWQH
HVLSPDKKNLVFETVQQAHDVPFGSYFEVHCKWSLETINESSCTLDIKVGAHFKKWCVMQ
SKIKSGAVNEYKKEVEVMLDVARSFIKSNTSDGENVEVSSAPAGVLE-
>OUT.prupe.Lovell.gnm2.ann1.Prupe.1G207300.1
------ETVSLDFLVPSLWEIEVAVAASVFVIFAYWFFTYRGGGGGADRPVVDNSGAG
DAIDDKDKIQLKGDLQNSSAYLIKLELLAAKNLIGANLNGTSDPYAMITCGTEKRFSSMV
PGSRNPMWGEEFNFSVDELPVKINVTIYDWDIIWKSTVLGSVTVPVESEGQTGAVWYTLD
SSSGQVCLHIKTIKLPVNSSAMNGYAGANPRRRVPSDKQGPTVVHQKPGPLQTIFNL
LPDEVVEHSYSCALERSFLYHGRMYVSAWHICFHSNVFSKQMKVIIPFGDIDEIRRSQHA
FINPAITIILRMGAGGHGVPPLGSPDGRVRYKFASFWNRNHAFRGLHRTEKNYHAMLEAE
KKEKAASALRAHSSSVKGSQ--AKIPEDIIPKTGKLPAFIKEEVITSIYNDVFPCTAEKF
FNLLLSDGSNYLHEYRSARKDTNLVIGQWHPADEYDGQLREITFRCICNSPMCPPDTAMT
EWQHAVLSPDKKTLVFETVQQAHDVPFGSYFERTIKTRVVKETTTNST------------
----------------------------------------------------
>OUT.quisa.S10.gnm1.ann1.Qs0092140.1
----MIDSTVLEFLVPSLWEIQVTVAASIFVILAYWFFTYRS---DGDRALVDNSASD
ATDDKDKMGQLKGDSQASSAYLIKLELLAAKNLIGANLNGTSDPYAIITCGTEKRFSSMV
PGSRNPMWGEEFNFSVDELPVQINVTIYDWDIIWKSAVLGSVTVPIESEGQTGAEWYTLD
SLSGQVCLHIKTIKMPVNSSRLNGYAGANTRRRIPSDKQEPTVVHQKPGPLQTIFSLLPD
EVVEHSYSCALERSFLYHGRMYASAWHICFHSNVFSKQMKVVIPFEDIDEIRRSQHAVIN
PAITIILRMGAGGHGVPPLGSPDGRVRYKFASFWNRNHAIKTLQRALNNFHAMLEAEKKE
KAQSALRAHSSSVRGSKIPDKVPEEIIQKTGKLQAFIKEEALVGIYNGVFPSTAEQFFNF
ILSDEAKFTYEYRSVRKDTNLVMGQWHEADEYEGQVREITFRSLCNSPMCPPDTAMTEWQ
HFVLSQDKKKLVFETVQQAHDVPFGSYFEVHCKWSVETKSENSCIVDIKVGAHFKKWCVM
QSKIKSGAINEYKKEVEVMLDVARSCIKSSNSAGETDKAPSSPATIQD-
>OUT.quisa.S10.gnm1.ann1.Qs0295300.1
------------------------MAASMFVIVAYWASTYRSGDLDGDRALVDNSG-NTT
DEKDKMGQLKGDSQTSSACLIKLELLAAKNLIGANLNGTSDPYAIITCGAEKRFSSMVPG
SRNPMWGEEFNFSVDELPVQINVTIYDWDIIWKSAVLGSVTVPVESEGQTGAVWYTLDSS
SGQVCLHIKAINLLVNSSRMNGYAGANTRRRMPLDKQEPTVVHQKPGPLQTIFNLLPDEV
VDHSYSCALERSFLYHGRMYVSAWHICFHSNVFSKQMKVVIPFEDIDEIRRCQHAFINPA
ITIILRMGAGGHGVPPLGSPDGRVRYKFASFWNRNHAVKALQRASNNFHAMLEAEKKEKA
ESALRAHSSSIKGNKMPDKVPEEIIPKTGKLQAFIKEEALVSIHNDVFPSTAEQFFNLLL
SDDSKFTNEYRSVRKDTNLVMGQWHAADEYEGQVREIKFRSLCNSPMCPPDTAMTEWQHF
VLSQDKKKLVFETVQQAHDVPFGSYFEVHCRWSVE-NSETSCIVDIKVGAHFKKWCIMQS
KIKSGAINEYKKEVEVMLDVARSCVKSSTSGGEIDKASSAPAIQ---
>CAE.sento.Myeongyun.gnm1.ann1.Sto12g374720
-NPYKMDSALD-CLVPSLWEIKVTVATSIFVILAYRFFTHRTGDLDADPALVDNSGTD
VSDDKDKMVQFR-DSQTNSAYLIKLELLAAKNLVGANLNGTSDPYAIITCGNEKRFSSMV
PGSRNPMWGEEFNFNVDELPVQINVTIYDWDIIWKSAVLGSVTVPVENEGQTGAVWYTLD
SPSGQVCLHIKTRKLSANSSRMNGYGGANTRRRMPLEKQGPTVVHQKPGPLQTIFNLLPD
EVVEHSYSCALERSFLYHGRMYVSAWHICFHSNVFSKQMKVVIPFEDIDEIRRSQHAFIN
PSITIILRMGAGGHGVPPLGSPDGRVRYKFASFWNRNHTFRNLQRTAKNFHEMLEAEKKE
NAESELRAHSSSVRGNKILDKVPEENVEKRGKSQPFVKEEALVGIYNDVFPSTAERFFNL
LLHDGSKFTSEYRSVRKDTNLVMGQWHTAAEYDGQVREITFRSLCNSPMCPPDTAMTEWQ
HVVLLPDKKKLVFETVQQAHDVPFGSYFETQTPLMDSSC
AAATSPISFSVNA-FQTLPIGHFRFRVSEKSRRRNLVRRVLSLFRSFFFS---------
-----------
>DET.singl.CAF01.gnm1.ann1.evm_model_Chr05_2730
------ESTLD-FLVPSLWEIKVTVAASFFVIIAFWFFTYRRGDCDADRSLGENAGAD
APDDKDKMGLPKGDSQSSSGYLIKLELLAAKNLIGANLNGTSDPYAIITCGNEKRFSSMV
PGSRNPMWGEEFNFSVDELPVQINVTIYDWDIIWKSAVLGSVTVPVESEGQTGAVWHALD
STSGQVCLHIKTRKLSANSSRMNGYGGR-------RDKQGPTVVHQKPGPLQTIFGLLPD
EVVEHSYSCALERSFLYHGRMYVSAWHICFHSNVFSKQMKVVIPFGDIDEIRRSQHAFIN
PAITIILRMGAGGHGVPPLGSPDGRVRYMFASFWNRNHALRNLQRAAKNFHEMLEAEKKE
NAQSELRAHSSSVRGNKILDKVPEPTI---GKKQPFIKEEALVVIYNDAFPCTAEQFFDL
LLTDDSKFTNEYRSVRKDTNLVMGQWHTADEYDGQVREITFRSLCNSPMCPPDTAMTEWQ
HHVLPPDKKKLVFETVQQAHDVPFGSYFEVHCKWTLETMDESSCKLEIKVGAHFKKWCVM
QSKIKTGAVNEYKKEVEVMLEVARSFVKLHTASGEADKATVSHAATVDN
>OUT.vitvi.PN40024.gnm2.ann1.VIT_205s0094g00500.2
---EMIEEALH-FLVPTWWEVEISVVAAVFVIITYWFFTFGNGEIDESQATGEGLIGD
LIDDNVKMGQLKGDPQTNSAYVIKLELLAAKNLIGANLNGMSDPYAIITCGEEKRFSSMV
PGSRNPMWGEEFNFSVDDLPVKINVTIYDWDIIWKSTILGSVTVPVETEGQTGAVWYSLD
STSGQVCLHIKTIKLPVNSSRVNGYSGANTRRRMSSDKQGPTLVHQKPGPLQTIFNLHP
DEVVEHSYSCALERSFLYHGRMYVSGWHICFHSNVFSKQMKVIIPFQDIDEIKRSQHAFI
NPAITIILRMGAGGHGVPPLGSPDGRVRYKFASFWNRNHALRTLQRFAKNFHTMLEAEKK
ENAESELRAHSSSIKGRS-QAKISEDSLPTAIEFQPFVKEEALISIYNDAFPCTAEQFFN
ILLHDDSNYINEYRLARKDANLVVGQWHATDEYDGQVREITFRSLCTSPMCPPDTAMTEY
QHAVVSPDKKVLVFETVQQAHDVPFGSHFEVHCKWRLETNSESSCTMEIKAGAHFKKWCV
MQSKIRSGAINEYKKEVETMLEVARSYIKSKTSGGEIEDAPSSSSP----
