# Supplementary material for: Legume genome structures and histories inferred from Cercis canadensis and Chamaecrista fasciculata genomes
Source: Plant J. 2026 Jun 10;126(5):e70981. doi: 10.1111/tpj.70981 (PMC13252982; doi:10.1111/tpj.70981)
Supplement: Supplementary file 4 — Data S4. Manuscript supplement; Compressed directory of aligned sequences from 2212 low‐copy gene families, for calculation of a consensus species tree. [file TPJ-126-0-s010.gz › S4_consen_species_tree/40_aln_fas_cln1/Legume.fam3.05407]

>CAE.acacr.Acra3RX.gnm1.ann1.g8303.t1
-------SSSSHPPDQIIHSMKRQLPFSSMKPSFVAPADYHRFAPDQRRPADQEAETIVV
KSPPLKRKNTTANSEADSVDRMNPGSNEAAHNPFQTPMSGKMGKASKASKLTKCSKAGPQ
TPGSNVGSPSGNNLTPAGPCRYDSSLGLLTKKFINLIKQAEDGILDLNKAADTLEVQKRR
IYDITNVLEGIGLIEKKLKNRIQWKGLDVSRPGEADDSFSSLQTEVENLTMEERQLDDQI
REMQERLRKLSEDENNQKWLFVTEDDIKGLPCFMNETLIAIKAPHGTTLEVPDPDEAVDY
LQRRYRIILRSTMGPIDVYLVSQFEEKFEEINGIDALPNLPSSPEFNRHPATVITEDRRK
DIEMQEQDGHRASSDLNASQDLVSGIMKIVPSDVDSDADYWLLSNADVSITDMWRTESGI
EWNELEALNEDYCMPQESTARPETP-PNTSQLPPTANPKG-
>PAP.aesev.CIAT22838.gnm1.ann1.Ae10g21400.1
--------------------MKRQHTVPSTKPPFGPTGDYHRFAPDHRTTPQNDADAIIV
KTPELKRKSDATEFEADSGDRMAPASTEAANSPFQTPMSRKTGKASKAPRLTKCNRSGPQ
IPHLNIGSPSGNILTPAGPCRYDSSLGLLTKKFINLIKQAEDGILDLNKAADTLEVQKRR
IYDITNVLEGIGLIEKKLKNRIQWKGLDVSRPGEADDSFPSLQADIERLTMEERQLDDQI
REMQERLRDLSEDENTQKHLFVTEEDIKSLPCFQNETLIAIKAPHCTTLEVPDPDEAVDY
PQRRYRIVLRSTMGPIDVYLLSQFEENFEDINEVDAGPNLPSSP--------VVSQDRGK
DLEMKGQDAYRPDPDFSISQDLVSGIMKIVPSDFDSDADYWLLSDADVSITDMWRTEPEV
EWDNLNSLKEEYALSHVSPPPPQTPPSNVSEVPSTSNPAA-
>OUT.arath.Col0.gnm9.ann11.AT5G22220.2
---------SEEVPQQFPS-SKRQLSLSSMKPPLVAPGEYHRFDAAEAVADQV
VSDAIVIKST-LKRKTDLVNQIVEVNELNTG--------VLQTPVSGKGGKAKKTSRSAK
SNKSGTLASGSNAGSP-GNNFAQAGTCRYDSSLGLLTKKFINLIKQAEDGILDLNKAADT
LEVQKRRIYDITNVLEGIGLIEKTLKNRIQWKGLDVSKPGETIESIANLQDEVQNLAAEE
ARLDDQIRESQERLTSLSEDENNKRLLFVTENDIKNLPCFQNKTLIAVKAPHGTTLEVPD
PDEAGGY-QRRYRIILRSTMGPIDVYLVSQFEESFEDIPQADEPSN
LPSTSGLPEHDVSMPMKEESTEMETQEVDDTQRVYSDIESHDFVDGIMKIVPPDLDM
GVDYWFRSEGEVSITDMWPDESGPDWNQMITFDQDHAGPSDNKEQPQTPSSPTPEE
TATRSPT--
>CER.bauva.BV-YZ2020.gnm2.ann1.rna-bv18933.t1
MSGTRAPTTSSHPPDQIMHSMKRQLPFSSMKPPFVAPGDYHRFTPDHRRAAEREAEVIVV
KSPQLKRKSDTTDNEADSGDRMAPRSTEAANSPFQTPISGKMGKGGRGSRITKCNRSGPQ
TPGSNIGSPSANNLTPAGPCRYDSSLGLLTKKFINLIKQAEDGILDLNKAADTLEVQKRR
IYDITNVLEGIGLIEKKLKNRIQWKGLDVSRPGEADDNFASLQAEVENLTIEERRLDEQI
REMQERLRELSEDENNQKWLFVTEEDIKALPCFQNETLIAIKAPHGTTLEVPDPDEAVDY
PQRRYRIVLRSTMGPVDVYLVSQFEEKFEEINGVEAAPNLPSTPEYEKHPAT
MATEVRGKNIEEQGQDSHRAYSDLSASQDFVTGIMKIVPSDVDSDADYWLLSDADVSITD
MWTTEPGVEWNELDTIHEDYSMTNVSTPRAQTPPSNASEVPSAAKTTG-
>CER.bauva.BV-YZ2020.gnm2.ann1.rna-bv22182.t1
MSGTRTPTTSSQPPDQIMHSMKRQLPFSSMKPPFVAPGDYHRFTPDHRRAAEREAEAIVV
KSPPLKRKNDAADHEADSGDRIAPRSTEAANSPFQTPISGKLGKGGKGSRITKCSRSGPQ
TPGSRIGSPSANNLTPAGPCRYDSSLGLLTKKFINLIKQAEDGILDLNKAADTLEVQKRR
IYDITNVLEGIGLIEKKLKNRIQWKGLDVSRPGEADDNFTSLQAEVENLTIEEHRLDEQI
REMQERLRDLSEDENNQKWLFVTEEDIKGLPCFQNETLIAIKAPHGTTLEVPDPDEAVDY
PQRRYRIVLRSTMGPIDVYLVSQFEEKFEEINGVEAAPNFPSTPEYDKHPVTVVTEIG
RKNVEEQGQDGHGAYSDLSASQDFVTGIMKIVPSDVDSNADYWLLSDADVSITDMWSTDP
GVEWNELDTIHEDYSMTNASTPRPQTPPSNTSEVPSAANPTR-
>CER.cerca.ISC453364.gnm3.ann1.Cecan.5G286800.1
MSGTRAPTTSSQPPDQIMHSMKRQLPFSSMKPPFVAPGDYHRFTPDHRRAAEREAEAIVV
KSPQLKRKSDTADYEADSGDRMAPRSTEAANSPFQTPISGKMGKGGKGSRITKCSRSGPQ
TPGSNIGSPSANNLTPAGPCRYDSSLGLLTKKFINLIKQAEDGILDLNKAADTLEVQKRR
IYDITNVLEGIGLIEKKLKNRIQWKGLDVSRPGEADDNFASLQAEVENLTIEERRLDEQI
REMQERLRELSEDENNQKWLFVTEEDIKCLPCFQNETLIAIKAPHGTTLEVPDPDEAVDY
PQRRYRIVLRSTMGPIDVYLVSQFEEKFEEINGVEAAPNLPSTPEYDKHPATVVTEVR
GKDIEEQGQDGHRAYSDLSASQDFVTGIMKIVPSDVDSDADYWLLSDADVSITDMWRTEP
GVEWNELDTIHEDYGMTNVSTSRPQTPPSNTSEVPSAANPSG-
>CAE.chafa.ISC494698.gnm1.ann1.ChfasH1.6G139600.1
------SSSHSHPSDQIIHSMKRQLPFSSMRPPFVAPADYHRFAPDPRPPPDQQPETIVV
KSPQLKRKSSTAISEADSVDRMPPGSSEAASSPFKTPISGKGGKAGKASRLTKCNKAGPQ
TPSSNVGSPSGNNLTPAGPCRYDSSLGLLTKKFINLIKQAEDGILDLNKAADTLEVQKRR
IYDITNVLEGIGLIEKKLKNRIQWKGLDVSRPGEADDSFSSLQTEVENLNMEERRLDEQI
REMKERLRDLSEDENNQKWLFVTEDDIKGLPCFQNETLIAIKAPHGTTLEVPDPDEAVDY
PQRRYRIVLRSTMGPIDVYLVSQFEEKFEEINGVDAASNLPTSPEVNRPPATVITEERGK
EVEIQGQDGHRASSDFSPSQDFVSGIMKIVPSDIDSDADYWLLSDADVSITDMWRTEPGV
EWNELDRLNDDYCMPPVTTPPPKTPPSNTSQLPSASDPNG-
>PAP.lotja.MG20.gnm3.ann1.Lj3g3v2949670.1
MSGKRPPPAAADPPDQIMHSMKRQLPFVA-----AASGDYHRFTPDRRRNPDQVAEAIVV
KTPQLKRKNEAADFEADSGDRMNPGSTETAISPFQTPLSGKMGKGGKSSRLTKCIKSATQ
TPGPNIGSPSANNLTPAGSCRYDSSLGLLTKKFINLIKQAEDGMLDLNKAAETLEVQKRR
IYDITNVLEGIGLIEKKLKNRIQWKGLDVSRPGQGDDSFGSLQTEVENLTIEERQLDEQI
REMQERLRDLSEDENNEKLLFVTEEDIKKLPGFQNETLIAIKAPHGTTLEVPDPDEAVDY
PQRRYRIVLRSTMGPIDVYLVSQFEEKFEE------------------------------
------------------------------------------------------------
-----------------------------------------
>PAP.medtr.A17_HM341.gnm4.ann2.Medtr4g052000.1
MSGTRTPP-ATAAPDQIMQ--QRQLPFSSMKPPFLAAADYHRFAPDHRRNQDLETEAIVV
KTPQLKRKSEAADFEADSGDRMTPGSTAAANSSVQTPVSGKAGKGGKSSRMTKCNRSGTQ
TPGSNIGSPSGNNLTPAGPCRYDSSLGLLTKKFIALIKQAEDGILDLNNAADTLEVQKRR
IYDITNVFEGIGLIEKKLKNRIQWKGLDVSKPGEADDSFASLQAEIENLTIEERRLDEQI
REMQERLRNLSEDENNEKFLFVTEEDIKNLPCFQNETLIAIKAPHGTTLEVPDPDEAVDY
PQRRYRIVLRSTMGPIDVYLVSQFEEKFEEINGVDVASKFPPSPEVNKDQSTVVPED
KGKEIEVQRQDGEGPSSDLNNNHDFVSGIMKIVPSDVASDADYWLLSDADVSITDMWRTE
PGVEWNELEALQEEYCMAREQSTTPNHA-SNIGEVPSASNPTV-
>CER.phach.longxuteng.gnm1.ann1.LXT50170.t1
MSGTRAPTTSSQPPDQIMHSMKRQLPFSSMKPPFVAPGDYHRFTPDHRRAAEREAEAIVV
KSPQLKRKSDTADNEADSGDRMAPRSTEAANSPFQTPTSGKTGKGGRGSRITKGSRSGPQ
TPGSNIGSPSVNNLTPAGPCRYDSSLGLLTKKFINLIKQAEDGILDLNKAADTLEVQKRR
IYDITNVLEGIGLIEKKLKNRIQWKGLDVSRPGEADDNFASLQAEVENLTIEERRLDEQI
REMQERLRDLSEDENNQKWLFVTEEDIKALPCFQNETLIAIKAPHGTTLEVPDPDEAVDY
PQRRYRIVLRSTMGPIDVYLVSQFEEKFEEINGVEAAPSHPSTPEYDKHPATVVTE
VRGKNIEEQGQDSHTAYSDLTASQDFVTGIMKIVPSDVDSDADYWLLSDADVSITDMWRT
EPGVEWSELGTIHEDYSMNNVSTPRAQTPPSNTSEVPSAANPTV-
>PAP.phavu.G19833.gnm2.ann1.Phvul.011G097700.1
----AAATASSNPPDQIMHSMKRQLPFSSMKPPFAAAGDYHRFAPDHRPSL--DAEAVVV
KTPQLKRKSEAADFEADSGDRMTPGTTEPANSPFRTPVSGKTGKGGKSSRMTKCNRLGTQ
TPGSNIGSPSGNNLTPAGPCRYDSSLGLLTKKFINLIKQAEDGILDLNKAADTLEVQKRR
IYDITNVLEGIGLIEKKLKNRIQWKGLDVSRPGEADDNFASLQAEVENLTMDERRLDEQI
REMQERLRELSEDENNERMLFVTEEDIKNLPCFQNETLIAIKAPHGTTLEVPDPDEAVDY
PQRRYRIVLRSTMGPIDVYLVSQFEEKFEDINGVDVAPKLPSSPDVNKHQSTVVPEDRGK
GIDVQGPDFHGPSSEFTTSQDFVSGIMKIVPSDVASEADYWLLSDADVSITDMWRTEPGV
EWNELDPLQEDYCITRENTSTPSHP-SNVGEVSSASKPTG-
>OUT.prupe.Lovell.gnm2.ann1.Prupe.6G139100.1
----------SLVQSKLPKKLKKRRPIVTKDGPAGYEEDYSFPEEAHTQNLKILEAAY
MWNKRKLKRKSDAADYEAESSDRSAAGYTEVVTSPLQTPLSSKVGKANKTSRLTKCS
RSGPQTLACNVGSPSAANLTPAGPCRFDSALGDYFPICCNVFY------------VKDLQ
I-----------------------------------------------AQVENLSDEERR
LDQQIREMQERLRDLSEDESNKKWLFVTEEDIKGLPSG----------------------
------------------------------------------------------------
------------------------------------------------------------
----------------------------------------------
>OUT.prupe.Lovell.gnm2.ann1.Prupe.6G139900.1
MSGSRAHDPPAQPPQPIMQALKRQLAFSSMKPPFSATADYHGFVPDPRQLTDSEAYGIY
VKPSQQKRKSDAADYEAESSDRTAAGYTEVVTSPLQTPVSSKVGKANKTSRLTKCSRSG
PQTPASNVGSPSGANLTPAGPCRFDSSLGLLTKKFINLIKHAEDGILDLNNAADTLEVQK
RRIYDITNVLEGIGLIEKKLKNRIQWKGLDVSRTGDVDENYPSLQAQVENLSDEERRLDQ
QIREMQERLRDLSEDESNKKWLFVTEEDIKGLPCLQNETLIAIKAPHGTTLEVPDPDEAV
DYPQRRYRMVLRSTMGPIDVYLVSQFEEKFEEINGVEVPTDIPSSSGVNEPATTMVTEN
RGKDVEIQGPDDHRMCADPTASQDIMSGMMKIVPSDVDSDADYWLLSDADISITDMWRTE
PGVVWNELGAIDEDY-MVNVSTPRPQTPPSSSTQVPATANRTK-
>OUT.quisa.S10.gnm1.ann1.Qs0087380.2
MSGTRASTTSSQSPGQIMQSMKRQLPFSSMKPPFVAPGDYHRFTPDNRGAGEQEAEA---
KFSPLKQKSEIAYYEADSSYRTTAGSAEVGNSPFQTPVSGKGGRGNKGSRVTKCSRSGP
QTSASNVGSPSGNNLTPAGPCRYDSSLGLLTKKFINLIKQAEDGILDLNKAADTLEVQKR
RIYDITNVLEGIGLIEKKLKNRIQWKGLNVTKPGETDNNSANLQAEVENLTLEERRLDEQ
IREMQEQLRDLSEDEDNQKWLFVTEEDIKGLPCFQNETLIAIKAPHGTTLEVPDPDEAVD
YPQRRYRIVLRSTMGPIDVYLVSQFEEKFEDINGVEVHPNPPLQPEFNE-NPTVVTEEGR
MEMAMHGQDAETTCSDVTASQDFVSGITKIVPSAVASDADYWLLSNTDVSLTDMWRTA
NGVRWVQLLKI-IPWPMLARH-----------------------
>OUT.quisa.S10.gnm1.ann1.Qs0290270.1
MSGTRASNPSSQQPEQIKQSMKRQLPFSSMKPPFAAPGDYHRFAPDNRGAGEQEAEAIVV
KSSPLKRKSDTADYEADSSYRTTAGSTEVGNSPFQTPVSGKGGKGNKASRLTKCNR--P
QTPILNVGSPSGNNLTPAGPCRYDSSLGLLTKKFINLMKQADDGILDLNKAADTLEVQKR
RIYDITNVLEGIGLIEKKLKNRIQWKGLDVSRPGEVDNNFASIQAEVENLTLEEHRLDEQ
IREMQEQLRDLSEDENSQKWLVVTEEDIKGLPCFQNETLIAIKAPHGTTLEVPDPDEAVD
YPQRRYRIVLRSTMGPIDVYLVSQFEEKFEEINGVEVQPNPLLQSEVNE-NPAVVVDERR
MEVEMQAQDAQTTHSDVNTSHDFMSGIMKIVPSDVESDADYWLLSDADVSITDIWTTEAA
VEWNQLGTIPEDYCMDNVSTPRAHTPLSNTNEVASATNSTA-
>CAE.sento.Myeongyun.gnm1.ann1.Sto12g379040
-------SSSSHPPDQIIHSMKRQLPFSSMKPPFVAPADYHRFAPDHRPPADQEPETIVV
KSPQSKRKSSKAESEADSVDKMTPGSTEAANSTFQTPISGKMGKGSKTSRLTKCNKAGPQ
TPGSNIGSPSSNNLTPAGPCRYDSSLGLLTKKFINLIKQAEDGILDLNKAADTLEVQKRR
IYDITNVLEGIGLIEKKLKNRIQWKGLDVSRPGEADDNFASLQTEVENLTMEEHRLDEQI
REMQERLRDLSEEENNQKWLFVTEDDIKGLPCFQNETLIAIKAPHGTTLEVPDPDEAVDY
PQRRYRIVLRSTMGPIDVYLVSQFEEKFEEINGVDAAPDLPISPESNRHSATVISEERGK
DIEMQGQDGQRACSDYSASQDFVSGIMKIVPSDVDSDADYWLLSDADVSITDMWRTE
AGVEWNELDTLHEDYCMPQVSTPRPETPPSNTSQIPSAAKP
NG-
>DET.singl.CAF01.gnm1.ann1.evm_model_Chr02_2705
MSGKPASTTSSQPPEQIMNSMKRQLPFSSMKPPFA-----ARFGTDHGQQANHDVEP---
----LRQKSVNVDHEADSGDKMIHGSIEASNFPFHTPTSGKTGKANKASRLTKCSRSGPQ
TPGSKIGSPSGNNLTPAGPCRYDSSLGLLTKKFINLIKQAEDGILDLNKAADTLEVQKRR
IYDITNVLEGIGLIEKKLKNRIQWKGLDVSRPGLADDNFANLQVAVENLSIEERQLDEQI
R-----------------WLFVTEDDIKGLPCFHNETLIAIKAPHGTTLEVPDPDEAVDY
PQRRYRIVLRSTMGPIDVYLVSQFEEKFEEINGVEVAPNIPFSP----------------
------------------------------------------------------------
-----------------------------------------
>DET.singl.CAF01.gnm1.ann1.evm_model_Chr05_2051
MSGTRPLATSSQPPDPIMHSMKRQLPFSSMRPPFMAPGDYHRFAPDHRPASEQEAEVIVV
KAPQLKRKSD-AEYEADSGDKMDPRSTEATTSPFHTPISGKMGKASKASRLAKFNRSGQ
QTPGTNIGSPSGNNLTPAGPCRYDSSLGLLTKKFINLIRQAEDGILDLNKAAETLEVQKR
RIYDITNVLEGIGLIEKKLKNRIQWKGLDVSRPGESDDSFASLQADVENLTTEEHQLDEQ
IREMRERLRDLSEDENNQKWLFVTEDDIKGLPCFQNETLIAIKAPHGTTLEVPDPDEAVD
YPQRRYRIVLRSTMGPIDVYLVSQFEEKFEEINGIEAAPNIPSSPELNKHPVTVVREERG
KEIQIQGHDCHRAYLDSSSAQDFVTGIMKIVPSDVDSDADYWLLSEADVSITDMWRTEPG
VEWNALDTIHENYCNTHAITPQPQTPPSNTSEVPSVSNPTR-
>OUT.vitvi.PN40024.gnm2.ann1.VIT_206s0080g01110.1
--------PSSQPPHQIMHPPKRHLPFPPARPPFVPSGDYHRFSSSGRVPDHEADEAVV
VKSPQLKRKSE-PDYEAESSEWTAVGFTEVVNSPVQTPVSGKGGKAQKTSRITKCSRSG
PQTPVSNAGSP-GNNLTPVGPCRYDSSLGLLTKKFINLIKHAEDGILDLNKAADTLEVQK
RRIYDITNVLEGIGLIEKKLKNRIQWKGLDVSRPGEVDENVTSLQEEVENLSIQERRLDA
QIRDMQERLRDLSEDENNQKWLFVTEEDIKGLPCFQKETLIAIKAPHGTTLEVPDPDEAV
DYPQRRYRIVLRSSMGPIDVYLVSQFEEKFEEINGLEAPPSFPSSSGYNETAAMVTEE
SRGKEIEIQGQDAHRMSSDLNASQDFVSGIMKIVPSDVDSDADYWLLSDADVSITDMWRT
EPGVEWNELDALNDDYAMANVSTPQPQTPPSSAAEVPPAANTP--
