# Supplementary material for: Legume genome structures and histories inferred from Cercis canadensis and Chamaecrista fasciculata genomes
Source: Plant J. 2026 Jun 10;126(5):e70981. doi: 10.1111/tpj.70981 (PMC13252982; doi:10.1111/tpj.70981)
Supplement: Supplementary file 4 — Data S4. Manuscript supplement; Compressed directory of aligned sequences from 2212 low‐copy gene families, for calculation of a consensus species tree. [file TPJ-126-0-s010.gz › S4_consen_species_tree/40_aln_fas_cln1/Legume.fam3.05452]

>CAE.acacr.Acra3RX.gnm1.ann1.g11311.t2
MPSVGMRRTTRVFGVVKGADSARVLRSGRCLWPESDDGKIRRSNDADEWSKPVKTHKGD
AWPRGVIKTKQEK-HADKKMPVKEGRSLPDRNGPNKMCRLVYSRKRKTP
D-ANKRWGLCFTRRQRRKLNQSVLSVVVRPSCGNSYWLSSFL
ALVFRYIRRVGLTYKDLSAFILAEPLCSAYASHGIQFLQGPPTTNVGICKFFGITEFVPL
FSLDFSAVPLSFMHLHSAMLLRSFFRSFLLVNNLISVHSDDEMD--SDYLEFESEQKSSC
HSDKREPSGSVVNTSDFIEIKDNLLLPAPIRSSRTAGRNGQYRNILNSRGIQRRRSSLRK
RKARNPSLLGVHKTHAALASDFGDLKNSSPLIGVASRKKLRSLVHSSSPGSFKETSSSM
VDSIEDLDSSLCSANLLITESDKCYRVEGVVIALEMSASKDWLLTVKKDGLIRCTFRAEK
VMRPSSSNRFTHMTMFPLDNGLKLEFDRRQDWSLFKNLYKECSNRNNLAPVAKFIPVPGV
HEVPGYADNNSATFHRPDIYISMNGDELSRALAKRTAIYDMDSDDEEWLKKLNHESQEDV
SEDNFELMIDALEKSYYCNPDDFSNEKLPANLCWDLGTNGVMEAVYGYWMKKRKQKRSLL
LRVFQGHQTKKAPLIPKPLLRKRRSLKRQPNQFGRGKQPSVLQAIAAEQDALEEKNAMLR
VEAAKASADKSMELAILKRKRAQVLMENADLATYKATMLVRIAEAAQVSESTDDSAGYFL
D
>PAP.aesev.CIAT22838.gnm1.ann1.Ae09g19060.1
MPAVGMRRTTRVFGVVTGTDSARVLRSGRRLWPDAGEVKAKRAIKADEFTK--NSEKGE
APPRAAAKAKQEVGANEIDSGIVETKKQGTVERGDKFFGIVYTRKRKRTSDGD
KKFGHRFSRRRWRQQNPCVLAAVVSGTLGESGLFSCFLFWVLSYARRTGFDMKE
LSAFVRSEPLYSAYASKGIQLLQDSPSASVGVCQFFRISQFMPSFSVDFSAVPLCFKYLH
SAMILKSMFRSFFLVYILVNGPNDVEEEEDIDFPKLKIEQKSLPDTLMIEPAEIVATS
PEVTEIGEGLSFHAQVKNSRLPVRNGQYRNLT--KGIQRRRTSLRKRKARNPSL--LDRS
NGTFTYDLRNG-RKRSISAVASNKKLRSLTRSSSAVSLAEASCEVADSTGG-DSSHCSA
NILVTESDKCYRVEGAVVTLEMSGSRDWQLAVKKDGLTRCTLKAEKVMRPCSSNRYTHVI
MYSLDNGLKLEFPNRRDWSVFRDLYKECSERHIPGPVAKFIPVPGVCDVQGYADGNIAPF
YRPDTYISANGDELSRAMARKTANYDMDSEDEEWLSKFNSDFQENVSEDNFELIVDALEK
AYYCNPDDSFDEKSVGNQYQELGSKVVVEAVYNYWMRKRKQKRSLLLRVFQSHQAKKAPL
IPKPLLRKRRSFKRQPSQFGRGKHPSFLQAYVAEQDALEEKNSMIKVEQAKASANESKEL
AVLKRRKAQSLMENADLAIYKATMLLRIAEAAKAGESVNDMAQYFLD
>OUT.arath.Col0.gnm9.ann11.AT5G04670.1
MPSVGMRRTTRVFGVVKAADGARVLRSGRRIWPNVGEPKVRRAHDCDSVLKNQNK
SKGPCSPKQVSSEKED-KVDDFPVKRRKVRNEGVGDEVDKMFGIVY
SRKRKRLCEPS-ERSLKFYRRRRKLSVSSVLTLTVDWS-CEDCWFLTVFG
LAMRYIRREELRLSSLASFFLSQPINQVFADHGVRFLVRSPLSSRGVCKFFGAMSCLPLF
SADFAVIPRWFMDMHFTLFVRVLPRSFFFVEKSLYLLNNPIEESD---------------
------SESELALPEPCTPRNGVGLHPSVRASKLTGGNAQYRGNLGSHSFQKRRSSLR
RRRARNLSHNAHKLNNGTPVFDISGS-RKNRTAAV-SSKKLRSSVLSNSSPVSNGIIIP
MTKTKEELDSICCSANILMIHSDRCTREEGFSVMLEASSSKEWFLVIKKDGAIRYSHMAQ
RTMRPFSSNRITHATVWMGGDNWKLEFCDRQDWLGFKDIYKECYERNLLEQSVKVIPIPG
VREVCGYAEYIDPSFSRPPSYISVNEDEVSRAMARSIALYDMDSEDEEWLERQN
DDQYLQLQREAFELMIDGFEKYHFHSPDDLLDEKAATIGSISLGRQEVVEAVHD
YWLKKRKQRKAPLLRIFQGHQVKKTQLLSKPVFRKRRSFKRQGSQLGKAKQTSPWM-VA
VKAAEPEEEDDILRMEEAKVLADKTMETAIAKRRRAQILAENADLAVYKAMRALRIAEAI
KEAESREVDTT----
>CER.bauva.BV-YZ2020.gnm2.ann1.rna-bv35384.t1
MPSVGMRRTTRVFGVVKGADVARVLRSGRRLWPESGEGKIKRGNDGDEWLKVVNTTKG
NGWPRAALKKKQET-HNDTETPKRESASLGEENGRDRMFGIVFTRKRKR
GA-EDKMFGLHFCRRQRRKMTRARLSIVVN
LSCGGSCWLSAFLFLVLNYVKRVGLRLKDLSAFVLSEPIHGAYSSRGILFLKGPPSTNVG
ICKFYAITRSVSLFSVDFSAVPLCFKYLHFGMLLRAMFRSFFLVNNLTDVDSDDDMIDLQ
LECNLESKQKISCYSSEKEPSNGGATAPSVLEANESALLIGSVRGSLLAGRNTQYKSMLN
SRGIQRRRSSLRKRKARNPSLGGVRKTNVTFASDIKQHMKITTPVSVASSKKNRNLVQS
SP-GSFKEASSAVVDSVEGLDSSLCHTNILIIESDKCYRVEGAVVTLEMSDSREWLLTVK
KDGLTRCTLKAEKVMRPCSSNRFTHVIMFSLDNGWKLEFANRRDWSVFKDLYKECSDRNV
PGPVAKFIPVPGVQEVSGYEDSNSVPFHRPTTYMSVNGDELSRVMTRRAPSYDMDSEDEG
WLKKFNNEFREELSEDNFEFIIDALEKAYYCNPDDFSDEKCSSNLGLDLGSKEVVEAVYG
YWMKKRKQKRLPLLRVFQGHQSKRAPLIPKPLLRKRRSFKRLPSQSGRGKQPSVLQAMAA
QQDAWEEQNALHKIEEAKAVAIKSMEVAIFKRKRAQALMENADLATYKATMLTRIAEVAQ
AAESTDALAAYFLD
>CER.cerca.ISC453364.gnm3.ann1.Cecan.5G009600.1
MPSVGMRRTTRVFGVVKGADVARVLRSGRRLWPESGEGKIKRGNDGDEWLKVVNTTKG
NGWPRGALKKKQEDTHNDIEMTMRERASLGEENGRDRMFGIVYTRKRKR
GA-EDKMFGLHFFRRQRRKMTRARLSIVVN
LSCGESCWISAFLFLVLNYVKRVGLRLKDLSAFVLSEPIHGAYSSRGILFLKGPPSTNVG
ICQFYGFTRSMSLFSVDFSAVPLCFKYLHCGMLLRSMFRLFFLVNNLTDVDSDDEVMID
ELECDLESKQKISCYSSEREPSKSGAITHAVIGTNDSPLLSGSVRGSLFAGRNTQYKSI
LNSRGIQRRRSSLRKRKARNPSLVGVRKTNGAFASDIKQHMKNSTPTGVASSKKNRSLV
QSSP-GSFKEASSAVVDSVEGLDSSLCYTNILIVESDKCYRMEGAIVTLEMSDSREWLLT
VKKDGLTRCTLRAEKVMRPCSSNRFTHVIMFSLDNGWKLEFANRRDWGVFKDLYKECSDR
NVPGPVAKFIPVPGVQEVFGYEDSNSVPFLRPTTYISANGDELSRVMTRRAPSYDMDFED
EEWLKKFNNEFQEQVSEDNFELIIDALEKAYYCNPDDFSDEKSSSNLGLDLGSKEVVEAV
YSYWMKKRKQKRLPLLRVFQGHQSKRAPLIPKPLLRKRRSFKRLPSQFGRGKQPSVLQAM
AAQQDALEEKNAMYKVEEAKAMAIKSMELAILKRRRAQALMENADLATYKATMLTRIAEV
AQAAESTDALAGYFLD
>CAE.chafa.ISC494698.gnm1.ann1.ChfasH1.8G113200.1
MPSVGMR-PTKVVRMVKAADSARVLRSGRRLWPDTVEGKPQRGGNGDEWMNLVKNSK
GDGWPRGVVKAKQDRRHEDKKTPVKEGDSLRERKDSNRMCGFVYSRRKRP
LAESNKRWGLFFTRRQRRKFKRHVLTVVTKPLSGNSHWLSCF
LVLLLRYVRRVELTLKELSAFVLAEPLYSAYASQGIQFLQGPASTNVGICEIFGITEFMP
LFRIDFSAVPLCFNYFHSAMLLRSEIRLFFVVNNLSSVNSDDEVDDEIECPEPESK--
-------QQNSGSVAIASDVIEIKDSLLLPASVKGSRLAGRNGQYRNILSSRGIQRRRSS
LRKRKARNPSLLGVHKMNGALASDFVDGKSNALLTGVASSKKLRGLVHSCPPRSFKETS
SVAVDSIEDLDFSLCSANLLITESEKCYRVEGAIVTLEMSGSKEWLLTVKKDGVTRCTLK
AEKVMRPCSTNRFTHVTMFTLDNGWKLEFPTRQDWAVFKNLYKECSDRNVPAP-AKFIPV
PGVREVSGYADSNSVLFHRPDSYICIKGDELSRALARRTANYDMDSEDEEWLNKFNNESQ
EHLSEDNFELMIDALEKAYYCNPDDFSDE-MAANLCRDLGSNEVVEAVYSYWMKKRKQKR
SLLLRVFQGHQTKKAPLIPKPLLRKRRSFKRQPSQFGRGKHPSVLQAIAAEQDALEEKNA
MIRVEEAKASAEKSTELAILKRKRAQLLMDNADLATYKATMLVRIAEAARVAESTDVPAG
YFLD
>PAP.lotja.MG20.gnm3.ann1.Lj0g3v0128829.1
MPSVGMRRTTRVFGVVKGGDTARVLRSGRRFWPDSGEGKSRRGSEGEEGQGVKKPEKK
--AERAVAMVDGDGKDDSSEMRQRNRRTLSLNDGRDRFFGIVYFRKRKRN
T-KRKMFRLQFSRRQRRRRERRVLTVVAKPSSGNGGLFLRFLFHVLSQF
RRFRITLKELSTFLLSEPICSAYASRGIQFLQGSVTANVGVCQIFGVTQFMPLFSVDFSA
VPLCFKYLHSAMLFKSMIRSFSLVYAPV--PSDVEEE--ISLSDFQNEVSISCNSFKREA
LESGIIIPKVVDISDGLSLDFSVRSSRLASRNRQYKKSSK----KRRVKSLRKRKTQNP
SS------NGALVSGSKRG-REINLSVVASNKKLRTLSNSSTNVSLSEADPAMEDSKEGL
NSSSCSANILIAEADRCYRIEGAVVTSEEVPAGGWLLVVKKDGLTKCTVKAEKVMKSWY
SNRYTHVRMFPLDNGWKLEFVNHQDWIVFKNLYKECSGRNVPAPVVKFIPVPGVHDVSGY
ADSCGVPFNRPSTYISANGDELSRAMNRKTANYDMDSEDEEWLSKFNKEFQEHVSEENFE
LIIDALEKAYYYNPDNCYDEKHVANWCQDRVSKEVVEAVHSYWMRKRKQKCSSLLRVFQ-
------------------------------------------------------------
-------------------------------------------------------
>PAP.lotja.MG20.gnm3.ann1.Lj0g3v0307929.1
MPVVGMRRSTRVFGVMKGPDSARVLRSGRRLWPEQSK--AKRPDEGDHLSKSA------
--KNDVVSEIKI---------KREVERQGKR-GRDSRFGIVYTRKRRRV----RV-----
---A----AAPGLAVFVRPCAGKSGFFSSVLVSVLRYIARLKVTLKDLSAFFLSEPVHGA
FASRGVQFLQGPPTANIGICQFFGITHFMPIFCVDFTAVPLYFESLHSGMLLKSLFRSFV
LVSNPINVHSDYGDVEVVDFPEHESKLQISCDDFKREPSDSGTVTPDV-EINESSSLHS
SVRGTSVAGRNGLYRNIIHSRSIQKRRSSLRKRKTRYSLAVSLKRCNGALASDLLGG---
-----MESNSKRRSLRNVSTAVNLRHASSARLDSAEEQSSSLCSANILIMESDQCYRVE
GAIITLEMSASREWILVVKKDGLTRCSFKAEKVMQPCSSNRLTHVIAFPLDNRWKLEFV
NRKDWAVFKHLYKECSDRNIAAPVSKCIPVPGVREVSSYAEENSVLFHRPDTYISVYGDE
LTRAMTRRTANYDMDSEDGEWLSKFNNEFQEHVSEDNFELIIDALEKVYYCNPDDCFDK
QTAVNACLGYGSKEVVEAVYTYWMGKRKQRRSLLVKVFQGHQSKRTPLIPKPLLRKKRS
FKRQPSQLGRSNPPSVLQAIAAEHDSLEE-AAVRRMEEAKASVNKSMEIAIEKRKRAQAL
AENADLATYKATMLIRIAEAAVAS-EADAVAGYFLD
>PAP.medtr.A17_HM341.gnm4.ann2.Medtr1g050512.1
MPAAGMRRSTRVFGVMKGSESGRVLRSGRRLLPEESEVKIKRENEGDDWPIPPPPLN
KAVVPRKAPVVPKT--EAEEERAVKPVKRSRVGDGVDRMYGIAYTRKRRRTAGAASL---
ELSSKKREESEICVFSVVVKSCAAKSGRFSSLLVSILRYMMRFTVTLPEVFAFFLSK
P------SQGVQFLQGSPPSITGICRFFEITQFIPLFSVDFSAVPVYFEYLHSSMLLDFL
FRSFFIVQNPINAHSDDKDHEEIGFLKNKDELQTLFDTVEREPSASGTVIPDVIQISDS
LSLPTSAKGTGQPSRNGQFKSVLNSRCIQKRRSSLKKRKAHSPSTMTLRRSNGSVASDL
VGSKCNIQFSGMTTSKRHRSFVNENTAGSLKEASSAKLGSAQSVDSSFCFANVLVIES
DRCYREDGAVVTLEMPDSTEWLLIVKRDGLERCTCKAEQGMPSWSSNRFTHAFMFSLDNG
WKLEFTDRRDWHFFKDLYKQCFDRNIHGPVA--IPVPGVHGVSSYAESNNSIFQRPATY
ISEYGDEITRAMTRRTANYDMDAEDEEWLSKLNNVSQEHISEDNFELIIDAFEKVYYCNP
DDSFDVKSAVSSRQDLGSMEVIEAVYTYWMRKRKQKQSMLIRVFEIHQSKRASLIPKHFL
RKKRSFKRQPSQFGRGSQPSSLRAMVAEQDALAV-DRMHKAQEAKASAKKSTETAIEKRK
EAQFLAKNADLATYRALMMLRVAQAAVAGESGEVVAKDIL-
>PAP.medtr.A17_HM341.gnm4.ann2.Medtr1g092650.1
-PSVATRQTTTVFGVVKGGDTGRVLRSGRQLWPDSGNVS-------DDRRK--KPA--
---KT-----------------------NLHNDGSDRFYGKMYSRKRKRNVENNESKIVR
FQRQR--MKDPCKIAVIVKPCSEDIGLFSCFLFLVLRTVVMFGLTFEDLAAFVLSEPICS
VYASRGIQFLQGSVTANVGICQFFGVRRFIPLFCVDFSAVPQCFKSLHSAVVLRYMFRSL
FLACNLVNVAIDIEDG--VDLSDFEMELQISCDSFMKETFETISITPEVIETNDDLSL
HESVTSSKLAGRNGKRHSMNA-QCVQMRRTSPRIREAQNPST--KNMSNNELPSDSKGG-
WEKSSAGVASNKKPRRLTNSCTSLYLSEAKSVMEDSREAIDSSCCSANILIVESDRCYRV
EGAVVTSEETPKGEWHLAVKKDGLTRCTLKADKIMRPCSSNRYTHVKMVSLINGWKLEF
ANRQNWLAFKNLYKECSEREIPIPAAKYIPVPGVCEVSDYADSYTFPFNRPDSYISTNSD
EFYRAMSSKTAIYDMDSGDEDWASKFNKEFQEHVSEDDFESIVDALEKTYHYNPDDCCDA
KTVSYWCKNLVSKKAVEAVHAYWMRKRKHNHSSLLRIFQSYQSKISPFVLKPSLRKKRSF
KRHPSQINRSENPNVLQAAA-------E------AEAAKAAANESTELAIQKRKEAQSLA
ENADLAVYKATMLVRMTEATQAGGSVDALAGHFLD
>CER.phach.longxuteng.gnm1.ann1.LXT40145.t1
MPSVGMRRTTRVFGVVKGADVARVLRSGRRLWPESGDGKIKRGNDGDEWLKVVNTTKG
NGWPRGALRKKQEDTHNDTVMPKRESASLGEENGRDRMFGIVYTRKRKRG
K-TDKMFGLHFCRRQRRKMTRARLSIVVNL
SYGGSCWLSAFLFLVLNYAKRVGLRSKDLSTFVLSEPIHSAYSSRGILFLKGPPSANVGI
CKFYGITRSMSLFSVDFSAVPLCFKYLHFGMLLRTVFRSFFLVNNLTDVDSDDDVM--ID
SLDFECDLKNKQISSEGEPSNSGAVMPAVLEANDSALLSGSVRGSLLPGRNAQYKSILN
SRGIQRRRSSLRKRKARNPSLAGVRKTNGTFASDIKQHMKNGTPTGVASSKKNRSLVQS
SP-GGYKEASSAVVDSVEGLASSLCHTNILIIESDKCYRVEGAFVTLEMSDSREWLLTVK
KDGLTRCSLKAEKVMRPCSSNRFTHVIMFSLDNGWKLEFAKRRDWGVFKDLYKECSDRNV
LGPVAKFIPVPGVWEVSGYEDSNSVPFHRPTTYISVNGDELSRVMTRRAPSYDMDSEDEG
WLKKFNNEFQEQLSEDNFELIIDALEKAYYCNPDDFSDEKSSFDLGLDLDSKEVVEAVYN
YWMKKRKQKRLPLLRVFQGHQSKRAPLIPKPLLRKRRSFKRLPSQSGRGKQPSVLQAMAA
QQDALEEQNAMHKVQEAKALAIKSMEVAIFKRKRAQALMENADLATYKATMLTRIAEVAQ
TAESTDALAGYFLD
>PAP.phavu.G19833.gnm2.ann1.Phvul.007G247300.2
MPAAGMRRTTRVFG-MKGADTARVLRSGRRLWPDSGEVKTKRSSDGDEWAVPAKAA---
--KMDAVMTPRGTAK----GKRQEAVVDARDSTVDRRFGIVYVRRRKGL----KK---EG
SRRSVEVS-RCVLSVVVSRCAGKSALFLRLLASVVRYAKRVRVSPRKLSGFFMSGAVNGV
FASQGMQFVKGPPAVNSGICQFFGVTEFVPLFSVDFSAVPLCFEYLHSAMFFKSMLRSLF
LVCNPINVRSDVEDMESDDLLEYQNEKQISSNTFKGELSETVTVTSDVIEINDVLSLQS
SVKSTTRAGRNGQYRNMLNSRGIQKRRSSLRKRKARNPSMGGLRR-NGAVAFELTGGK
GNNQFSGVTSSKRLRSLANGSTTGSLKEASSAIVDSKERLGLSSCSANLLVSEIHQCHRV
EGAIVTLEMSASKEWLLTVKKDELTRSTFKAEKVMRPCSSNRFTHAIMYSLDNGWKLEFT
NRQDWNVFKDLYKKCSDRNIPSTAAKFIPVPGVREVSSYAESNSFPFHRPDTYISVFGDE
LTRAMARTTANYDMDSEDEEWLKKFNNECQNPVSDDNFELIIDTLEKVYYCNPDELFDEK
SATNGCQDLGSKEVVEAVYNYWMRKRKQKRSLLIRVFQGHQSKRAPLIPKPLLRKRRSFK
RQPSQFGRSNQPSVLKAFAAEQDAMEE-NAMLRIEEAKA
NANMSMELAIHKRRRAQSLAQNADLATYKATMLIRIAEAALAAESVDDAAAYFLD
>OUT.prupe.Lovell.gnm2.ann1.Prupe.2G084200.1
MPSVEMRRTTRVFGVKGGVDGARVLRSGRRLWPESSESKLERARNGEDWLKLMKSH
AGKKW-AGANQVGSPRRNTPTSL-VKKPQSNELLADEHKRYGIVYT
RKRKRAVEKDRMYGRRFARRQRMKKCPEVLCFSVESS
WAQGYWAGRFLYSVLVYMTRASLGLTEFSEFLALEPIGSIFASYGIQFSRDRSCTRSGV
CKLFGAEQFIPLFSVDFSAVPGCFMFMQTSMHLR--FRCHLTVNNLIDGHENGEFIDQ--
----------GDDDDDGEKV-------DF--IENRHALHSSVRVPKLACRSTQYRNGLTS
RGIQKRRSSLRRRRSRNPSLVSLRKPNGALVSELISIKNGLPFSSVESKHMLRKSVSLS
LAGNLKAESLTIEGSKRDLDSTSCSANILFTELDKCYREDGATVMLEMSSSGEWLLVVKK
NGLTRYTHKAEKVMRPCSKNRITQAIIWSADNNWKLEFPNRCDWAIFKDLYKECSD
RVVPAPAIKFIPVPGVREVPGYADSHSTLFDRPESYIYLNDDEVSRAMAKRTANYDMDSD
DEEWLKKFNNELHDHVSEDNFELMVDAFEKAFYCRPYDFADENAAANLCLDMGR
REVVEAIYSYWMNKRKQKRSSLLRVFQGHQSKRALLDPKPVLRKRRSFKRQPSQFGRGK
QPSFLQAMAAEQDALQEQNAIHKVEEAKAEADRSVELAIRKRKRAQLLMQNADLVTYKAT
MAFRIAEAAQVLGSPDAAAAYVLD
>OUT.quisa.S10.gnm1.ann1.Qs0066130.1
MPSVGMRRTTRVFGVVKGVDGARVLRSGRRLWPESEDGKLRRGSEGDDWFKLVKTTKG
SGWLRGAVQTKQQNTEDDMTMPSEDSVAVTDGNGTDRMFGI
VYRRKRKRLNKKMKMFGLHFSRRQRRKKHL
GVLTVLVDPSCGGSFLFSCFLFTVLSYIKRKRLRLKQLSAFLLSEPINGFYASHGFHFLR
DSLCSSFGICQIFESTQFIPLFCVDISAIPLCFKYIYSRMLLRSMFRSHVLVNSSVDV
HGESEIMTN--CPEVHNESHIQCIPPERELSGCTTMVPDPDNSEKMLLIHPSVRVSKLAC
RN---KNVLIFRGIQKRRSSLRRRKARNPSVVGLHKPNGVLVSDLVGSKSNISFSSAVS
TKKLRSSVRSLSRRNFKEVSSTVVDSIRAIDSSFCSTNLLVVEADKCYRVEGAVIMSEIT
ASKEWLLVVKKDGLTRCTLKAEKAMRPCSNNRFTHVIMWTLDNGWKLEFPNRQDWLVFKD
LYKECSELNVPAPSPKSIPVPGVHEVSDYGDSCGVPFQRPDAYISMNGDELSRAMAKTTA
NYDMDSEDEEWLTKLNNELQEHVSVDNFELMVDAFEKAFYGRPDDFSDEKAATDLCPDLG
RRDVVEAVFSYWMRKRKQKRSSLLRVFQGQQSKRASLIPKPFLRKRRSFKRQPSQMGRGK
QPSVLQAMAAARDALEERNAKLKVEEAKAAANRSIELAILKRKRAQALVENADLAAYKAT
MLIRIAEAARVTESTDASAGYFLD
>OUT.quisa.S10.gnm1.ann1.Qs0192510.1
MPSVGMRRTTRVFGVVKGVDGARVLRSGRRLWPESDDGKLKRGVEGDDWLKLVKTTKG
NGWPRGAVKTKQQDIDDDEELPNEDSVAVTDGNGHDRMFG
IIYRRKRTRLT-ERKMFGLHFSRRQRRKKHT
RALAVVVESPFGGSYCFSCFLFTVLSYVKRKRPRLKQLSAFVLSQPLNGVYASQGIHFQQ
DRVSSSAGICQIFGTTQFIPLFCVHFSAIPLCFKYIYSMMLRRSMFRSFALVNNSVD
VHSKSEMMTN--SPEAHSEHHILCIPSEGEHSKSRPTVPDPDDSENRLLIHPSTRGSKLA
SRNTQYKNVLNSRGIQKRRSSLRRRKARNPSVAGLHKSNGVLVSDLVGSKNNIPFSSVV
SNKKLRSSVQSFS------SENSVVDSTNATDPSFCSTNLLVVEPDKCYRVEGAIIMLEI
SASKELLLVVKKDGLTRYSLKAEKGMRPCSNNRFTHVIMWTLDNGWKLEFPNRQDWLVFK
DLYKECSERNVPAPSSKCIPVPGVHEISCYGDDNDVPFQRPDAYISFNGDELSRAMAKST
ANYDMDSEDEEWLTKLNNEFQERVSVDNFELMVDAFEKALFCNPDDFSDEKAAAVLCLDL
GGREVVEVVFSYWMKKRKQKRSSLLKVFQGHQSKRASLIPKPFMRKRRSFKRQPSQSSRG
KQPSVLQAMAAARDALEERNAMQKVEEAKAAANRAMELAILKRQRAQALMENADLAAYKA
KMSIRIAEAARVSGSTDASAGYFLD
>OUT.quisa.S10.gnm1.ann1.Qs0345620.1
MPSVGMRRTTRVFGVVKGVDGARVLRSGRRLWPESDDGKLKRGVEGDDWLKLVKTTKG
NGWPRGAVKTKQQDIDDDEELPNEDSVAVTDGNGHDRMFG
IIYRRKRTRLT-ERKMFGLHFSRRQRRKKHT
RALAVVVESPFGGSYCFSCFLFTVLSYVKRKRPRLKQLSAFVLSQPLNGVYASQGIHFQQ
DRVSSSAGICQIFGTTQFIPLFCVHFSAIPLCFKYIYSMMLRRSMFRSFALVNNSVD
VHSKSEMMTN--SPEAHSEHHILCIPSEGEHSKSRPMVPDPDDSENRLLIHPSTRGSKLA
SRNTQYKNVLNSRGIQKRRSSLRRRKARNPSVAGLHKSNGVLVSDLVGSKNNIPFSSVV
SNKKLRSSVQSFS------SENSVVDSTNATDPSFCSTNLLVVEPDKCYRVEGAIITSEI
SASKELLLVVKKDGLTRYSLKAEKGMRTCSNNRFTHVIMWTLDNGWKLEFPNRQDWLVFK
DLYKECSERNVPAPSSKCIPVPGVHEISCYGDDNDVPFQRPDAYISFNGDELSRAMAKST
ANYDMDSEDEEWLTKLNNEFQERVSVDNFELMVDVFEKALFCNPDDFSDEKAAAVLCLDL
GGREVVEAVFSYWMKKRKQKRSSLLKVFQGHQSKRASLIPKPFMRKRRSFKRQPSQSGRG
KQPCVLQAMAAARDALEERNAMQKVEEAKAAANRAMELAILKRQRAQALMENADLAAYKA
KMSIRIAEAARVSGSTDASAGYFLD
>CAE.sento.Myeongyun.gnm1.ann1.Sto08g257140
MPSVGMRRTTRVFGVVKGADSARVLRSGRRLWPDSGEGKIRRGNDGDEWLKLVKTTKGE
SWPRGVVKAKQE-----VAV------IGRQEDVYNKRWGLYYSRRQRRKFSEASV-----
SRT------RGELAIVIKPSCCNSYWLSCFLVSVLRYARRVELTLKELSAFVLTEPISGT
YASRGIQFLQGPLTENIGICEFFGITGIVPLFSVDFSAVPLCFQYLHSAMLLRSAFRSFF
VVNNLTSVNSNDEVD--SDCPESDTELQNSCKSTDREHSGNVGIASDDSEIKDSLFLHAS
VRGSRLAGRNGQYRNILNSRGIQRRRSSLRKRKARNPMLLGVHKTNGALASDLVNSRSS
SLLTGIASSKKLRSLVHSSP-RSLKESSSAMVDTIEVLDSSVCSANLLIAESDKCYRVQG
VIVTLEMSASKEWLLTVKKDGSTRCTLKAGKVMRPGSSNRFTHVTMFTLDNGWKLEFPSR
QDWVVFKNLYKECSGRNIPA-VAKFIPVPGVREVSGYAESNSVPFQRPDSYISVKDDELS
RALARRNANYDLDLEDEEWLNKFNNESPEHVSVDTFESMIDALEKAYYCNPDDFSDEKLA
ANLCRDLGSNAVIEAVYNYWMKKRKQKRSLLLRVFQGHQSKKAPLIPNPLLRKRRSFKRQ
PSHFGRGKQPSVLQAIAAEQDALEEKNAVLRVEEAKASADKSMELAIVKRKRAQILMENA
DLAAYKATMLMRIAEAAQVAESTEVSAEYFLD
>DET.singl.CAF01.gnm1.ann1.evm_model_Chr09_311
MPSVGMRRTTRVFGVVKGADVARVLRSGRRLWPESGEAKSRRGNYGDDWLKLVKTTTG
GGGGGGVVKTKQDNNEKDIAKPMRGGDSLSEGNRIGRIWGLVYTRKRKRL
R-NDKMFGLQFSRRQRWKKSRCLLAVVVQPSNSSSCWVSCFLFLV
LSYAKRFRLTLKELSPFVLSESIHCAYESRGIRFVKGPPTTDIGICQFYGVSQSRPLISV
DFSAIPLCFKYLHSAIHLSTMFGSFLIVNKLTSVHSDEEEE--IDWPDFEGEQQISCSFL
ERKPSETGTGIPNVIETNDSFLVPTSVRSSRFAGRNGQHRNVLNSRGIQRRRSSLRRRKA
RNPSLASVHKTNGSVASDQKDGKGSIPLFAVASSRKLRSLVGRSSTGSFKEAGSAMVDS
GEGLDSSSCSANILIIESDKCYRVEGATITLEMSASREWHLTVKKDDLTRCTLKAEKVMR
PCSSNRFNAVIMFSLDNGWKLEFANRQDWFVFKDLYKECSDRNVSASVTKSIPVPGVREV
PGYADCNSVPFRRPETYISANSNEVSRAMGRRTAIYDMDSEDEEWLSKFNSEFQVHLSED
NFELMIDALEKAYYSNPDGISDENLATSICQDLGNKEVVEAVYSYWTKKRKQKRSPLLRV
FQGHQPKRAPLIPKPLLRKKRSFKRRPGQPGKGKQPIMLQAMAARHHALEEKNTVRKIEE
AKASANRSMELANLKRKRAQLLMENADMATYKATMIMRIAEAARAAESTDAVADFFLN
>OUT.vitvi.PN40024.gnm2.ann1.VIT_213s0074g00710.2
MPSVGMRRTTRVFVAAKGAGGARVLRSGRRLWPDSGEGKLTRDA---DWFRLLHNS
GGNGWHEVNSKQEVDDVDAEVAVESRNVAGKCGDDQDYSRWGIV
YSRRTKRSP-EDKRFGIRFSRKQRRKRCVEMVTVVID
SSRSGRCRFTSFLNSILGYMRRSRVRLWGLYEFLTWEPMMDAFSSHGVRFLRDPPCARF
GICKIFGARRFIPLFSVDFSAVPSCFMYLHSSMLLRFGCLPFVLVNNSMSVCSNGEEPID
-------SEENLLCIPSKKDHFGSKSITLENDNSGKRRMLQPTIGTSRFSGRNAQWRNGV
NSRSIQKRRSSQRSRRVRNPSLVGIHKSNGALVSDFITNNKGIPFSSVVYNQELRRSAR
HASATNIRELKSTSVVVKEEIDSVCCSANILIVESDRCFRENGANVMLEVSASKEWFIAV
KKDGSMKYSHKAEKDMR-YASNRHTHAMIWNGEDGWKLEFPNRQDWMIFKELYKECCDRN
VEAPSVKIIPVPGVHEVTDYGDYKGDPFSRPDTYIAFKNDEVSRAMAKTTASYDMDSEDE
EWLKKLNNDLHGHVSEEDFELMVDAFEKAVYCSPDDYPDANGAADLCVDLGSRE
AIACVYGYWMKKRKRKRGSLVRVFQGHHLRKAQLIPKPVLRKKRSFSRQVGKFGRGKQQN
VMQALAAQRKAIDETSAKLKAQEARVSLDRSEKLAIRKRVRAQSLMENADLATYRAAMAL
RIAEATRLSESP---------
