# Supplementary material for: Legume genome structures and histories inferred from Cercis canadensis and Chamaecrista fasciculata genomes
Source: Plant J. 2026 Jun 10;126(5):e70981. doi: 10.1111/tpj.70981 (PMC13252982; doi:10.1111/tpj.70981)
Supplement: Supplementary file 4 — Data S4. Manuscript supplement; Compressed directory of aligned sequences from 2212 low‐copy gene families, for calculation of a consensus species tree. [file TPJ-126-0-s010.gz › S4_consen_species_tree/40_aln_fas_cln1/Legume.fam3.05454]

>CAE.acacr.Acra3RX.gnm1.ann1.g11427.t1
---SNAVEMQEPSIDTDKLSYEIFSILESKFLFGYDDQKVWLPKQISIEPKPEVQS-H
AASVDGVSSIKNQRGKICILSIDGGGMRGILPGKALAYLENALKKKSGNPDAKIADYFDV
ATGAGVGGIFTAMLFATKDHRRPIFEAENTWQFLADHGQKFYHTGSSTGSSRSFFRRLFT
GSSSGSVGSATAGLEKAMKEAFAVNGKSLTLKDTLKPVLIPCYDLSSTAPFLFSRADAL
ETDSFDFRLWEVCRATSAEPGRFEPVQMRSVDGQTGCLAVDGGLAMSNPTGAAITHVLHN
KQEFPFVRGVEDLLVLSLGTGQLLEARYEYDQVKRWKAKEWARPMSRISGDGSADLVDQS
VAKAFGHSRTSNYVRIQANGSSMGRCGPNVDTDSSPSNVKMLIRIADEMLKQKNVESVLF
EGKRIGDQSNFEKLDWFAGELVQEHQRRSCRIAPTVAFKQAAQKAT
>PAP.aesev.CIAT22838.gnm1.ann1.Ae05g27190.1
MDSNHAELEDEPSIDADKLSYEIFSILESKFLFGHHEPKLRLPKQLA--PEPEPP----
--------LRSQRGKVCILAVDGGGMRGILAGKALAYLENAIKKKSGDINARIADYFDV
ATGAGIGGIFTAMLFASEDHRRPIFHAEDTWKLLAERGKNFYHRPSSST--GGFFRRIFN
SGS---IETATSGLEKTVKEAFVLNGRSLTLKDTLKPVLIPCYDLSSTAPFLFSRADAIE
SDSFDFRLWEVCMATSAEPGWFEPIMMHSIDGRTGCVGVDGGLAMVNPTGAAITHVVHNK
EEFPMVRGLEDLLVVSIGTGQALELEYGYDQVKHWKPKDWARPMRSISGDSSSDLVDQAV
GMGFAHAGSSNYVRIQANGSGLGKCVPNLDRDASGGNVNILRDTAEEMLKQKNVESVLF
GGKKILEQSNWEKLDWFAGEIVQEHRRRSTRIAPTVAFKQVLSQ--
>PAP.aesev.CIAT22838.gnm1.ann1.Ae09g19970.1
MDSSNELEMQEPSIDTDKLSYEIFSILESKFLFGYDDQKLWFPKQIPIDSKPDPSQP
PNLAVDAVSAVKNQRGKICILSIDGGGMRGILAGKALAYLEAALKKKSGDSSATIAD
YFDVAAGAGVGGIFTAMLFATKDHKRPIFSADDTWRLLAEQGKKFYRPNAGAS-SGGFIR
RMFGGSGSGSIGSVTSGLEKTVKEAFSEDGRSLTLKDTLKPVLIPCYDLSSTAPFLFSR
ADALETDGYDFRLWEVCRATSAEPGLFEPVQMRSVDGQTSCVAVDGGLAMSNPTGAAITH
VLHNKQEFPFVRGVEDLLVLSLGTGQLLEPSYDYEKVKKWKPKDWARPVSRISGDGSADL
VDQAVAMAFGHCRSTNYVRIQANGSRMGRCGPNVDTDSSPGNVKMLIGMAEEMLKQENVE
SVLFGGKRIAEQSNLEKLDWFAGELVQEHQRRSCRIAPTVAFKQATPKAT
>OUT.arath.Col0.gnm9.ann11.AT2G39220.1
-----ATDMQEPSIETDKLSYEIFSILESKFLFGYDDDKLMESRSRDPSPEQETASPAM
VALNGPGTVKNQRGKVCVLSIDSGGMRGIIPGKALAYLEHALKSKSGDPNARIADYF
DVASGSGIGGIFTAMLFASSDGNRPIFKAEDTWRFLAMKGKSFYNK-SP----PGILNRV
MKTGS-GGSGGSGSKLEKAMKESFE----ELTLKDTLKPVLIPCYDLTSSAPFLFSRADA
LETDGYDFKLWEVCRATWAEPGVFEPVEMRSVDGKTRCVAVDGGLAMSNPTAAAITHVLH
NKQEFPFVRGVEDLLVLSLGTGQLVDVKYDCDKVMKWKAKHWARPAVRISADGAADTVDQ
AVSMAFGQCRRSNYVRIQANGSSFGPCKPNIDTDASPSNVNMLVGVAEEMLKQKNAESVL
FGGKKINEESNYEKLDWLAGELVLEHQRRSCRIAPTVAFKQSGDR--
>OUT.arath.Col0.gnm9.ann11.AT3G54950.1
-----LTDMQEPSIDTDKLSYEIFSILESKFLFGYDDSK------------PEPA--NSV
-V--AGSIKNQRGKICILSIDGGGMRGILPGKALAYLEHALKSKSGDPNARIADYFDVAA
GSGIGGIYTAMLFGSRDGNRPIFKADDTWQFLTRNAKGLYG-------GAGILKRVLRTG
S--GCCSGTAKLKKVMKESFS----ELTLKDTLKPVLIPCYDLKSSGPFLFSRADALETD
GYDFRLSEVCRATWAEPGVFEPVEMKSVDGQTKCVAVGGGLAMSNPTAAAITHVLHNKQE
FPFVRGVEDLLVLSLGMGQLLDVSYEYDRIIKWKAKHWARPAALISNDGAADTVDQAVAM
AFGHCRSSNYVRIQANGSNLGPWSPNMDTDPSGSNVNMLMGVAEEMLKQKNVESVLFGGK
RIDEQSNFEKLDWLAGELVLEHQRRNSRIAPTVAFKQSVHR--
>OUT.arath.Col0.gnm9.ann11.AT4G29800.2
-----------PTLSTDKLNYEIFSILESKFLFGYEDPRLWIPQSPL
AGPSPRSPTPNGVVLPGSSSFRSPRGRICVLSIDGGGMRGLLAGKSLIYLEQMLKE
KSGDPNARIADYFDVAAGSGVGGVFAAMIFATRDGNRPIFKAEDTWKFLVENAEGFYRSG
SGSGGAGAAIKRVIRSGSSSSVTAATAKLEKAMKASFA----DLTLKDTLKPILI
SCYDLSSTAPFLFSRADALESDSFDFRLRDICRATWAEPGTFDPVRTCSVDGKTRCVAVG
GGLAMSNPTAAAITHVFHNKQEFPAVKGVEDLLVLSLGTGQLFEVNYDYEQVKNWRVKEW
ARPMARISGDGSAEFVDQAVAMGFGPYRSSNYVRIQANGSRLGACGPNVDTDPRAENVK
KLTEIADEMLKQNNVESVLFGSKRIGEMSNSEKIEWFASELVIEQQRRSVRASPTVTLKQ
AVSKT-
>CER.bauva.BV-YZ2020.gnm2.ann1.rna-bv05765.t1
---SNPEEMHEPSIDTDKLSYEIFSILETKFLFGYDDQKLWIPKQISIDHKPEVQLQP
N--CDSVSAIKNQRGKICILSIDGGGMRGILPGKALAYLENSLKKKSGNPDARIADYFDV
ATGAGVGGVFTAMLFGTKDHQRPIFEAHDTWRFLAEQGKKFYCTNYATGSRRGFFRRL
FSSGATGSASSATAGLEKAVKEAFTDNGRDLTLRDTLKPVLIPCYDLSSKAPLLFSRADA
VENESFDFRLWEVCRATSAEPVEFEPVRMRSVDGQTSCVAVDGGLAMSNPTSAAITHVLH
NKQEFPFVRGVEDLLVLSLGTGQVVEASYEYDQVKNWKAKEWARPMARISGDASADQVDQ
AVAMAFGQCRSANYVRIQANGSRMGRCGPNVDTDSSPGNVKMLIGIAEEMLKQENVESVL
FGGKRIGEHSNFEKLDWFAAELVQEHQRRSCRIAPTVAFKQANPKTT
>CER.bauva.BV-YZ2020.gnm2.ann1.rna-bv07255.t1
---SNLEEMQEPSIDTDKLSYEIFSILETKFLFGYDDQKLWFPKQLAVEPNPESLLRP
NADADSVSAIKNQRGKICILSIDGGGMRGILPGKALAYLENALKKKSGNPDARIADYFDV
AAGAGVGGIFTAMLFGTKDHNRPIFEADDTWRFLAEQGKRFYRPKSVAGSNRGLFRRL
FSSGATGSVGSSTAGLAKTMKEAFTENDRDLTLRDTLKPVLIPCYDLSSTAPFLFSRADA
VENESFDFRLWEVCRATSADPVQFEPVQMRSVDGHTSCVAVDGGLAMSNPTSAAITHVLH
NKQEFPFVRGVEDLLVLSLGTGQVLEVSYEYEQIKNWKARDWARPMARISGDASADQVDQ
AVAMAFGHCRSANYVRIQANGSSMGRCGPNVDMDPSPSNVKMLVGIAEEMLKQENVESVL
FGGKRILEHSNFEKLDWFAGELVREHQRRSCRIAPTVAFKQANPKAT
>CER.cerca.ISC453364.gnm3.ann1.Cecan.1G171000.1
---SNPEEMQEPSIDTDKLSYEIFSILESKFLFGYDDQKLWFPKQISIEPKPEAQLQP
NADVDSVSAIKNQRGKICILSIDGGGMRGVLPGKALANLENALKKKSGNPDARIADYFDV
AAGAGVGGIFTAMLFGTKDHNRPLFEANDTWRFLAEQGKKFYRPNSATGSSRGFFRRL
FSSGATGSVGSTTAGLEKAMKEAFSENDRDLTLRDTLKPVLIPCYDLSSTAPFLFSRADA
VENESFDFRLWEVCRATSAEPVQFEPVHMRSVDGQTSCVAVDGGLAMSNPTSAAITHVLH
NKQEFPFVRGVEDLLVLSLGTGQVLEVSYEYEQVKNWKAKDWARPMARISGDASADQVDQ
AVAMAFGHCRSTNYVRIQANGSSMGRCGPNVDTDSSPSNVKMLIGIAEEMLKQENVESVL
FGGKRIAEHSNFEKLDWFAGELVQEHQRRSCRIAPTVAFKQANQKAT
>CAE.chafa.ISC494698.gnm1.ann1.ChfasH1.8G100500.1
---SNAMEMQEPSIDTDKLSYEIFSILESKFLFGYDDQKVWLPKQISIEPKPEALLP
A-AAVDGVSSIKNQRGKICILSIDGGGMRGILPGKALAHLETALKKKSG
NPDARIADYFDVAAGSGVGGIFTAMLFATKDHRRPIFEAENTWRLLSDHGQKFYRRT
STSGNNRSFLRRLFSGAG--ASSSGTTGLEKTLKEAFTENNKNLTLKDTLKPVLIPCYD
LSSTAPFLFSRADALETDSFDFRLWEVCRATSAEPGEFEPVQMRSVDGQTGCLAVDGGLA
MSNPTGAAITHVLHNKQEFPFVRGVEDLLVLSLGTGQLLEVKYEYEQVKRWKAKEWARPM
ARISGDGSADLVDQSVAMAFGHNRSSNYVRIQANGSSMGRCGPNVDTDSSPSNVKMLMGI
AEEMLKQKNVESVLFEGKKIGEQSNLERLEWFAGELVQEHQRRSCRIAPTVAFKQATTQK
-
>PAP.lotja.MG20.gnm3.ann1.Lj5g3v1815070.1
MDCNNLMEMQEPSIETDKLSYEIFSILESKFLFGYDEQKLWFPKQIPIDGKPETQQ
IPSIAGDGVSAVKNQRGKICILAIDGGGMRGILAGKALAHLETALKKKSGDQDARIADYF
EVAAGAGVGGILTSMILATKDQQKPIFAAEDTWRFLAEQGRKFYPS--GGG-NRGFFKRL
FGGGS-GSSGSATAGLEKTVKEAFTEDGRSLTLRDTLKPVLIPCYDLSSTAPFLFSRAD
ALESESFDFRLWEVCRATSAEPGVFEPVQMRGAWRWTV----------------------
------------------------------------------------------------
------------------------------------------------------------
------------------------------------------------
>PAP.medtr.A17_HM341.gnm4.ann2.Medtr1g095165.1
MDSSDQFEMQEPSIETDKLSYEIFSILESKFLFGYDDQKLWFPKQIPDVDSQQQPTVATA
AVDSVSAVKNQRGKICILAIDGGGMRGILAGKALAYLENALKKKSGDQNAKIADYFDVAA
GAGVGGIFTAMLFATKDQRKPIFSADDTWRFLAEQGKKFYRQGASSG-GRGFLKRLFGSG
GSSSVETATAGMEKTVKEAFTENGRCLTLKDTLKPVLIPCYDLSSTAPFLFSRADALET
DSFDFRLWEVCRATSAEPGLLEPVQMRSIDGVTKCVAVDGGLAMNNPTGAAITHVLHNKQ
EFPFVRGVEDLLVLSLGTGQLLEVNYDYDRVTRWKAKDWARPMARISSDASADLVDQAVA
MAFGHCRSTNYVRVQASGSSMGQCGPNVDTDASPSNVKMLMGIADEMLKQENVESVLFGG
KKIGEQSNFQKLDWLAGELVQEHQRRSCRIAPTVAFKQATPKPT
>CER.phach.longxuteng.gnm1.ann1.LXT01294.t1
---SNPEEMHEPSIDTDKLSYEIFSILETKFLFGYDDHKLWFPKPISIDHKLEAQQP
--NADDSVSAFKNQRGKVCILSIDGGGMRGILPGKALAYLENALKKKSGNQGARIADYFD
VAAGAGVGGIFTAMLFGTKDHQRPIFNADNTWRFLAEQGKKFYRPNSTTGSSRGFFRR
LFSSGATVSAGPATIGLEKAMKEAFTDNGRDLTLRDTLKPVLIPCYDLSSTAPLLFSRAD
AVENESFDFRLWEVCRATSAEPVQFQPVRMRSVDGQTCCVAVDGGLAMSNPTSAAITHVL
HNKQEFPFVRGVEDLLVLSLGTGQVLEVSYEFDQVKNWKTKEWARPMARISGDASADQVD
QSVAMAFGHCRSTNYVRIQANGSRMGRCGPNVDTDSSPSNVKMLIGIAEEMLKQDNVESV
LFGGKRIGEQSNLEKLDWFAGELVQEHQRRSCRIAPTVAFKQANPKAT
>PAP.phavu.G19833.gnm2.ann1.Phvul.007G094300.1
MDCANELEMQEPSIETDKLSYEIFSILESKFLFGYDDPKLWFPKQIP--PKPESETPPNV
AVDGVSSVKNQRGKICILAIDGGGMRGILAGKALAYLESALKKKSGDQNATIADYFDVA
AGAGVGGIFTAMLFATKDHQRPIFAAEDTWRFLAEKGSKFYRT-GGS---GGFLKRLLSG
GS-GPVAAATAGLEKAVKEAFTEQGGSLTLKDTIKPVLIPCYDLSSTAPFLFSRADALE
TDSFDFRLWEVCRATSAEPGLFEPVQMRSVDGQTKCLAVDGGLAMSNPTGAAITHVLHNK
QEFPFVRGVEDLLVLSLGTGQLLEVSYDFDRVKRWKAKDWARPMARISGDGSSELVDQAV
AMAFGHSRSTNYVRIQANGSSMGRCGPNVDTDSSPGNVKMLVGIAEEMLKQENVESVLFG
GKRIGEHSNFEKLDWFAGELVQEHQRRSCRIAPTVAFKQATPKAT
>OUT.prupe.Lovell.gnm2.ann1.Prupe.2G214300.1
---STRSEMQEPSIDTDKLSYEIFSILESKFLFGYDDQKLWVPKQVSPSPPPSDPKLETQ
SETPVSAIKNQRGKICILSIDGGGMRGILSGKALAYLEHALKLKSGNPEARIADYFD
VAAGAGVGGIFAAMLFASRDQARPMFKADDTWRFLADHGKSFFNNRSSSASSGGFLRRFI
RGSGSGSGLSATAGLDKAMKEAFADNDRTLTLKDTLKPVLIPCYDLSSTAPFLFSRADAL
ETDSYDFRLWEVCRATSAEPGVFEPVQMRSVNNQTRCLAVDGGLAMSNPAASAITHVLHN
KQEFPFVRGVEDIMVLSIGTGQFLEERYEYEQVKRWRAKEWARPMAKIAGDGSADLVDQ
SVAMAFGQCGSSNYVRIQANGTSLGRCGPNVDTDPSPNNVKMLVGAAEEMLKQKNVESVL
FGGKRIGEQSNFEKLDWFAGELVLEHQRRSCRIAPTVAFKQAAAKTT
>OUT.quisa.S10.gnm1.ann1.Qs0065140.1
---AKPLEMQEPSIDTDKLSYEIFSILESKFLFGYDDQKLWFPKQISIEPKPDTQ
QPND-AVDGVSAIKNQRGKICILSIDGGGMRGILSGKALAYLEHALKKKSGNPDARIAD
YFDVATGAGVGGIFTAMLFGTKDHHRPIFKADDTWQFLAEQGKKFYRPGKCSK-GGGFLR
RILKGGT---GSSSTAGLEKAIKEAFSDNGRNLTLKDTLKPVLIPCYDLTSTAPFLFSRA
DALETASFDFRLWEVCRATSAEPVQFEPVEMRSVDGQTRCVAVDGGLAMSNPTGAAITHV
LHNKHEFPFVRGVEDLLVLSLGTGQHLEVSYDYEQVKHWNAKEWARPMARISGDGSADHV
DQAVAMAFGQCRSTNYVRIQANGSSLGRCGPNVDTDSSSSNVKMLIGTAEEMLKQKNVES
VLFGGKRIGEQSNFDKLDWFAGELVLEHQRRSCRIAPTVAFKQANQKA-
>OUT.quisa.S10.gnm1.ann1.Qs0065150.1
---AKPLEMQEPRIDTDKLSYEIFSILESKFLFGYDDQKLWFPKQISIEPKPETQ
QPND-AVDGDSAIKNQRGNICILSIDGGGMREILSGKALVYLEHALKKKSGNPDARIAD
YFDIATGAA-------------------------------SGKRFYRPGKCSN-GGGFLR
RILKGGA---GISSTAGLEKAIKEVFSDNGQDLTLKDTLKPVLIPCYDLTSTAPFLFSRA
DALETASFDCWLWEACRATSAEPVQFEPVEMRSVDGQT-CVAVDGGLAMNNPTGAAITHV
LHNKHVFPFVRGVEGFYPWEQVNFQRLATT--MSKSSTGRPR------------------
------------------------------------------------------------
-------------------------------------------------
>OUT.quisa.S10.gnm1.ann1.Qs0191320.1
---SNPSEMQEPSIDTDKLSYEIFSILESKFLFGYDDQKLWFPKQVSIEPKPEPQLPV
AQGVDGVSAIKNQRGKICILSIDGGGMRGILSGKALAYLENALKKKSGNPDARIADY
FDVATGAGVGGIFTAMLFGTKDHNRPIFKADDTWRFLAEQGKRFYRSSSGKGSGGGFF
RRILKGGTGSSTGSSTAGLEKTMKEAFADKGRNLTLKDTLKPVLIPCYDLSSTAPFLFSR
ADALETDSFDFRLWEVCRATSAEPVEFEPVEMRSVDGQTRCVAVDGGLAMTNPTSAAITH
VLHNKQEFPFVRGVEDLLVLSLGTGQLLEVSYDYDQVKHWKAKDWARPMARISGDGSADH
VDQAVAMAFGQCRSTNYVRIQASGSSLGQCGPNVDTDSSASNVKMLTGAAEEMLKQKNVE
SVLFGGKRIGEQSNLEKLDWFAGELVLEHQRRSCRIAPTVAFKQANPKA-
>CAE.sento.Myeongyun.gnm1.ann1.Sto08g255830
MDSNAAMEMQEPSIDTDKLSYEIFSILESKFLFGYDDQKVWLPKQISIEPKPEAAQ
SNAVVDDGVSSIKNQRGKICILTIDGGGMRGILPGKALAYLENALRKKSGNPDARIADY
FDVAAGAGVGGIFTAMLFSTKDHRRPIFEAESTWRLLADQGQKFYRPGSSSGNRGGFFR
RLFTGGGASSSGSSTAGLEKAMKEAFTENGKTLTLKDTLKPVLIPCYDLSSTAPFLFS
RADALETDSFDFRLWEVCRATSAEPGQFDPVQMRSVDGQTGCLAVDGGLAMSNPTGAAIT
HVLHNKQEFPFVRGVEDLLVLSLGTGQLLEARYEYDQVKRWKAKEWARPMARISGDGSAD
LVDQSVAMAFGHNRSSNYVRIQANGSSMGRCGPNVDTDSSGSNVKMLIGIAEEMLKQKNV
ESVLFEGKRIGEQSNLEKLEWFAGELVQEHQRRSCRIAPTVAFKQATT---
>DET.singl.CAF01.gnm1.ann1.evm_model_Chr04_2583
---SNLMEMQEPSIDTDKLSYEIFSILETKFLFGYDDQKVWFPKQVEPNTEPQLL-PQDT
AADGVSAIKNQRGKICILSIDGGGMRGILPGKALAYLESALKKISGNPDARIADYFDVAA
GSGVGGLFTGMLFATKDHRRPIFNADDTWRFLAEQGKNFYRPSSSTGSGRSILRRLF
GSGASASISSATAGLEKAVKEAFNDNGRSLTLKDTLKPVLIPCYDMSSTAAFLFSRADAL
ETDSFDFRLWEVCRATSAEPGQFEPVHMRSVDGSTSCLAVDGGLAMSNPTSAAITHVLHN
KQEFPFVRGVEDLLVLSLGTGQLLEVKYEYDQVKNWKAKEWARPMARIAGDGSADLVDQA
VAMAFGHCRSTNYVRIQANGSSMRPCGPGVDTDSSPSNVKTLIGIAEEMLKQENVESVLF
GGKRIAEQSNFEKLDWFAGELVQEHQRRSCRIAPTVAFKQATSKAT
>OUT.vitvi.PN40024.gnm2.ann1.VIT_213s0019g04200.5
MACNLQSEMQEPSIDTDKLSYEIFSILESKFLFGYDDQKLWIPKQIE--TKSEVSTPPPP
-DNGVSAIKNQRGKICILSIDGGGMRGILSGRALAYLEQALKTKSGNPQARIADYFDVAA
GAGVGGIFTAMLFGTKDNSRPIFQAEDTWKFLAEQGKRCYRSSSGSGSGGGFLRRILRG
GS---SGSAASGLEKAMKEAFAENGRSLTLKDTLKPVLIPCYDLSSSAPFLFSRADALET
DSFDFRLWEVCRATSAEPAIFEPVSMRSVDGQTRCVAIDGGLAMSNPTAAAITHVLHNKQ
EFPFVRGVEDLLVLSLGTGQLLEGSYDYDQVKNWKAKDWARPMARISGDGAADMVDHSVA
MAFGQSRSSNYVRIQANGSTLGRCGANMDTDPSPSNVKMLNGIAEEMLKQKNVESVLFGG
KRIGEQSNFEKLDWFAGELVLEHQRRSCRIAPTVAFKQATPKST
