# Supplementary material for: Legume genome structures and histories inferred from Cercis canadensis and Chamaecrista fasciculata genomes
Source: Plant J. 2026 Jun 10;126(5):e70981. doi: 10.1111/tpj.70981 (PMC13252982; doi:10.1111/tpj.70981)
Supplement: Supplementary file 4 — Data S4. Manuscript supplement; Compressed directory of aligned sequences from 2212 low‐copy gene families, for calculation of a consensus species tree. [file TPJ-126-0-s010.gz › S4_consen_species_tree/40_aln_fas_cln1/Legume.fam3.05457]

>CAE.acacr.Acra3RX.gnm1.ann1.g11898.t1
MADHEEEDFQMAIRMSMQHSPPEPKRSKPRDAASGVVLGSLEESPEAKSRRSQRELMAA
AAEKRMMAAKNAS-----SPVVKGGKSGEA-GRKEVSCLESGNLSKELSLEEADQLFFMV
FGNEVSNSVLAQWSNQGIRFSSDPETSMGLVQHEGGPCGVLAAIQAFVLKYILFHG-ESK
DVTTMPHNQGLSALSKSQSFPSNDFSSLSEDVKARALIRSMCEILFLCGSSRKAVIATLS
VLGNDNQHSKGISDDEAIAKELEGLSIESGLDLQKVLRVETYTSQTSALQGLEAMIPVYQ
SRMGALLFLISALLSRGLNLVQADRDDPSLPLVTAPFGHASQEIVNLLLGGEAVPNVFDG
RMDLGGGMFLKGISRHVEVGFLTLLESLNFCKVGQYLKCPKWPIWVVGSESHYTVLFALD
TSVQNENELEERESQIHKAFDAQDQSGGGGFISVEGFHHVLRETNVKLPQEKLEHLCSTG
FIVWSEFWQVILELDKSLGGLKDSSGCMGRKVFDLYHFNGIAKSDLNGSQVNTGGDIPLQ
RPRLTKLRVSVPPRWTPEEFMADVSGSSASSANESGAKDSEVSKPEPSQHAPLVDCIRTR
WPRAVCSWLGDPPSIV
>PAP.aesev.CIAT22838.gnm1.ann1.Ae05g28110.1
MADREEDDLQMAIRMSMQHSPPEPKRSKPRDGIAGVVSDSMEESPEAKSRRLQRELMAA
AAEKRMAAAAVTVKSGSPAPKAAGKGVGEVVKREEKGKTVRLEMSKELSMEE
ANELFAVVFGCEVSKGILAQWCNQGIRFSSDPETSMGLVQHEGGPCGVLAAIQAFVLKYI
LFFRDELKNVLSMPQNRGLRTFSKSQSVSSHDFSSLTEDVKVSALVRSMGEILFMCGSN
ERVVIATLSILGNDIQHSENFTKDEVIAKALEGFSIESGLDLHKVLRVETYTSQASALKR
LEAMIPLFQSRIGALLFLISALLSRGLDLVQTDRDDPSLPLVTAPFGHASQEIVNLLLCG
QAVPNVFDGRMDLGGGMFLKGISQCVEVGFLTLLESLNFCKVGQYLKCPKWPIWVVGSES
HYTVLFALDTSVQNENELEERESQIRKAFDAQDQSGGGGFISVEGFHQVLRETDIKLSPE
KLEHLCSTGFIVWSEFWQVILDLDKSAGGLKDSSGLMGKKVFDLYHFNGIAKSDLNGSQV
SHRGETPLQRPRLTKLRVSVPPRWTPEEFMADVAVSSASKSNESSGKDTEVSKPEPSQHA
PLVDCVRTRWPRAVCSWSGDPPSIV
>OUT.arath.Col0.gnm9.ann11.AT1G43690.1
MADHQDEDLKLALKMSMQYNPPEPKRSKPIEEETGSGSQSGGESPEAKSRRLQRELMA
AAAEKRMVLFPKS-PSPVNKARVLP---ISVVGGDKDEEVVGSCLGKELSVEESDQLFSI
VFGNEVSKSVLAQWTNQGIRFSPDPETTIGLVQHEGGPCGVLAALQAFVLKYLLYFPGDR
---VASPC-MGVWTLSKDRHVVSDSFSSVTEEAKTKALVRSMCEILFMCGDNNRAVIASF
T----NFEDSSSNQKDEAMA---GGLPIESASDLQKILRFETFTTQASAQNKLEGTITAF
QSRMGALLFLISALLSRGLDSVQADRDDPNLPLVTAPFGHASQEIVNLLLCGEAVPNVFD
GRMDLGGGMFLKGISKNVDVGFLTLLESLNFCKVGQNLKCPKWPIWVIGSESHYTVLFAL
DPSVQEENELELRESQIRRAFDARDQSGGGGFITVEAFHQVAQETNIRLPIKKLDDICAT
GFIVWSELWQVILELDQNLGGIKDATGLMGKKVFDIYHFNGIAKSDINGGGQAMGGM
VPMQRPRLTKLNVSVPPKWTPEEYMT------CALPPSSSEKDSEVNQPKPVQHAPLVDC
IRTRWSRAACSWSGDPPSIV
>CER.bauva.BV-YZ2020.gnm2.ann1.rna-bv07181.t1
MADHEDEDLQMAIRMSMQHSPPEPKRSKPRDAVSGLVSGSPDESPESKSRRLQRELMAAA
AEKRMMATQSVLPPT----KDKGGKSGEV-ARKEQLRLENVNVSKELSLEEANELFMVVF
GSEVSKDILAQWSNQGIRFSSDPETSMGLVQHEGGPCGVLATIQAFVFKYILFFAKDLKG
ASIMPQNRGSIALFKNQPIPSNNFSSITEDVKVRALVRSMGEILFLCGSDRRAVITSLSV
RGDGIQQPEGISGDETTVKALEGLSIESALDLQKILRVETYTSPTSAFQRLEALIPIFQS
RMGALLFLISALLSRGLDLVQNDRDDPSLPLVTAPFGHASQEIVNLLLCGQAVPNVFDGR
MDLGGGMFLKGISRHVEVGFLTLLESLNFCKVGQYLKCPKWPIWVIGSESHYTVLFALET
SVQNENELEERESQIRKAFDAQDQSGGGGFISVEGFHQVLRETNIKLPSEKVEHLCSTGF
IVWSEFWQVILDLDKSLGGLKDSSGLMGKKVFDLYHFNGIAKSDLNGSQVISGGQTPIQR
PRLTKLRVSVPPRWTPEEFMA---VSSVSGADDSWGKDSEVSKPEPSQHAPLVDCIRTRW
PRAVCSWSGDPPSIV
>CER.cerca.ISC453364.gnm3.ann1.Cecan.1G043700.1
MADHEDEDLQMAIRMSMQHSPPEPKRSKPRDAVSGLVSGLPDESPESKSRRLQRELMAAA
AEKRMMATQSASPAPID----KGGKSGEV-ARKEQSRLENVNLSKELSLEEANELFMVVF
GSEVSKGILAQWSNQGIRFSSDPETSMGLVQHEGGPCGVLAAIQAFVFKYILFLLKELKD
ASIMPQNRGLTALFKSQPVPSNNFSSVTEDVKVRALVRSMGEILFLCGSGRRAVIASLSI
KGNGIQQPEGISEDEAIAKALEGLSIESALDLQKILRVETYTSPASAFQRLEAMIPVFQS
RMGALLFLISALLSRGLDFIQTDRDDPSLPLVTAPFGHASQEIVNLLLCGQAVPNVFDGR
MDLGGGMFLKGISRYVEVGFLTLLESLNFCKVGQYLKCPKWPIWVVGSESHYTVLFALET
SVQNENELEERESQIRKAFDAQDQSGGGGFISVEGFHQVLRETNIKLPQEKVEHLCSTGF
IVWSEFWQVILDLDKSLGGLKDSSGLMGKKVFDLYHFNGIAKSDLNGSQVISGGETPLQR
PRLTKLRVSVPPRWTPEEFMADMAVSSASGADDSWGKDSEVSKPEPSQHAPLVDCIRTRW
PRAVCSWSGDPPSIV
>CAE.chafa.ISC494698.gnm1.ann1.ChfasH1.8G030200.1
MADPEADDLEMAIRMSMQHSPPEPKRSKPRDAASGVVSGSPEESPESKSRRLQRELMA
AAAEKRMMAATAAAKSVSSPEVKSGKSAAEFVKKDDESRIEGGNLSKELSLGEANQLFL
MLFGSEVSKGILAQWSNQGIRFSSDPGTSMGLVQHEGGPCGVLAAIQAYVLKYILFHGDS
K-DLTTMPQNQGLSALSKSQSGLSNDFSSLTEDVKVRALVRSMGEILFLCGSNRRAVIAS
LSIFGSGIQQYKDVSEDEVITKELEGLSIESALDLQKVLRVEVCTSQTSAFQRLEVMIPL
FQSRMGALLFLISALLSRGLDLVQADRDDPSLPLVTAPFGHASQEIVNLLLCGQAVPNVF
DGRMDLGGGMFLKGISRHVEVGFLTLLESLNFCKVGQFLKCPKWPIWVVGSESHYTVLYA
LDISVQNENELEERESQIRKAFDAQDQSGGGGFISVEGFHQVLRGTNIKLPQDKLEHLCS
TGFIVWSEFWQVILELDKSLGGLKDSSGFMGRKVFDLYHFNGIAKSDLNGSQVNAGADTP
LQRPRLTKLRVSVPPRWTPEEFMADVAVSSPSSANESSAKDKEVSQPEPSQHAPLVDCIR
TRWPRAVCSWSGDPPSIV
>PAP.lotja.MG20.gnm3.ann1.Lj5g3v1950950.1
MADRGEDDLEMAIRMSMQNPTPEPKRSKPRDVVDGVVSGSPEDSPEYKTRR--RELMA
AAAEKRMAATTSWSPSPPQSPAGKGIKGAEAGKTEQDLRLKGGDLSKVLSVDEANQLF
VMVFGSEVSKGILAQWSNQGIRFSSDPVTSMGLVQHEGGPCGVLAAIQAFVLKYILFFSD
ELKDVSLMPQNRGLGASFKSQSVPSYNFSSLSEGGKVRALVRSMGEILFSCGNNRRAVIA
TLSIPENDILRFDGISEHEVMARSLEGLSIESASDLQKVLRVETYTSQTTLLQRLEAVIP
LFQSRMGALLFLISALLSRGLDLVQSDRDDPSLPLVTAPFGHASQEIVNLLLCGQAVPNV
FDGRMDLGGGMFLKGISQNVEVGFLTLLESLNFCKVGQFLKSPQWPIWVVGSESHYTVLF
ALDPSVQNENELEGRETEIRRAFDAQDQSGGGGFISVEGFHHVLRETNIKLPSDKLDHLC
GAGFIVWSEFWQVILDLDKSLGGLKDSSGLMGKKVFDLYHFNGIAKSDLNGSQVNAGGET
PLQRPRLTKLSVSVPPRWTPEEFMADVNVSSASGPSDSSGKDAEVSKPEPTQHAPLVDCI
RTRWPRAVCSWLGDPPSIV
>PAP.medtr.A17_HM341.gnm4.ann2.Medtr1g098940.1
MADQGDEDLQMAIRMSMT---PEPKRNKPRDEVAGVVSGLPEDSPESKTRR--RELMAA
AAEKRMAAVVRVSPLPSPSPAKEEKKGGEIVKREEELVFKGESFSKELSAEE
ANKLFVMVFGSEVSKGILAQWCNQGIRFSSDPETSMGLVQHEGGPCGVLATIQAFVLKYI
IFFSDELKELSRMPQNRGLGVSSKSHPAPSYNISSLTDGVKVRALVRSMGEILFSCGNNK
RAVIATLSIPGNDSQRFEGISEEEVIASSLKALSIDSALDLLKVLRVETHTSETTALQRL
EANIPLFQSRMGALLFLISALLSRGLDLVQSDRDDPSLPLVTAPFGHASQEIVNLLLCGQ
AVPNVFDGRMDLGGGMFLKGISRTVEVGFLTLLESLNFCKVGQFLKTPKWPIWVVGSESH
YTVLFALDPTVQNENELEGRETQIRKAFDAQDQSGGGGFISVEGFHQVIRETNIKLPADK
LDNLCSAGFIVWSEFWQVILDLDKSLGGLKDSSGLMGKKVFDLFHFNGIAKSDLNGSQVS
FGGETPLQRPRLTKLSVSVPPRWTPEEFMTNVQGPSASGASDSAGKDTEVSKPEPTQHAP
LVDCIRTRWARAVCSWSGDPPSIV
>CER.phach.longxuteng.gnm1.ann1.LXT43915.t1
MADHEDEDLQMAIRMSMQHSPPEPKRSKPRDAVSGLVSGSPDESPESKSRRLQRELMAAA
AEKRMMVTHSASPFPID----KGGKSGEV-TPKDHSRLENVNLSKELSVEEANELFMVVF
GSEVSKGILAQWSNQGIRFSSDPETSMGLVQHEGGPCGVLAAIQALVFKHILFFFQDLKD
ASTMPQNRGSTALFKSEPSPLNNLSSVTEDVKVRALVRSMGEILFLCGSGRRAVIANLSI
IGNGIQRPEGISEDEAIAKALEGLSIESASDLQKILRVETYTSPASAFQRLEAMIPVFQS
RMGALLFLISALLSRGLDLVQNDRDDPGLPLVTAPFGHASQEIVNLLLCGQAVPNVFDGR
MDLGGGMFLKGISRSVEVGFLTLLESLNFCKVGQYLKCPKWPIWVVGSESHYTVLYALDT
SVQNENELEERESQIRKAFDAQDQSGGGGFISVEGFHQVLRETNTKLPQEKIEHLCSTGF
IVWSEFWQVILDLDKSLGGLKDSSGLMGKKLFDLYHFNGIAKSDLNGSQVISGGETPVQR
PRLTKLRVTVPPRWTPEEYMA---VSSASGPDDSWGKDTEVSKPEPSQHAPLVDCIRTRW
PRAVCSWSGDPPSIV
>PAP.phavu.G19833.gnm2.ann1.Phvul.007G079400.1
MGDRGDEDLQMAIRMSMQRATPETKRSKPQDAAAGAVSESPEDSPESKTRR--RELMAA
AAEKRIAAAVRVLPSSLP----PGKKSGEL-GRREEFRLKSVNLSKELSPEEANQLFAMV
FGTEVSKGILAQWSNQGIRFSSDPVTSMGLVQHEGGPCGVLAAIQAFVLKHIIFFCDELK
DVSCMPQ-KGPGASFKSLSVPSYNFSALTEGVKVRALVRSMGEILFSCGSNRRAVIATLS
IPENDIRRFEGISEDEVITKSLQGLSIESAVDLQKVLRVETCTSQMTALQRLEANLPFFQ
SRMGALLFLISALISRGLDLVQSDRDDPSLPLVTAPFGHASQEIVNLLLCGEAVPNVFDG
RMDLGGGMFLKGISRDVEVGFLTLLESLNFCKVGQHLKSPKWPIWVVGSESHYTVLFALD
PSVQSENELEGRETQIRKAFDAQDQSGGGGFISVEGFHQVLRETDIKFPPEKLEHLCSAG
FIVWSEFWQVILDLDKSLGGLKDSSGLMGKKVFDLYHFNGIAKSDLNGSQVNSAGETPLQ
RPRLTKLRVSVPPRWTPEEFMADVKVSSAPSASDSAGKDNEVSKPEPSQHAPLVDCIRTR
WARATCSWFGDPPSIV
>OUT.prupe.Lovell.gnm2.ann1.Prupe.8G028200.1
MADHEEEDLRTALRMSMQNSPPEPKRSKPRDGPAGAPTGLPEESSDVKTRRLQRELMATA
AEKRMLDARKASPSPSSVSGSAGSSG-SVVRKDKELSLEEVNLGKGLSEEDAKQL
FSMVFGAEVTKGILAQWSNQGIRFSPDPETSMGLVQHEGGPCGVLAAIQAFVLKYLIFCP
PELKVVPNMHHNMGSRTLSNSPCVASNNFASLTEDAKARALIRSMGEILFLCGSNKRAV
IATLSVIGDDTERSKDNLDDEVITKSLEGLSIESAADLHKVLR
VNTYTTRESAFKRLQAVIPVFQSRMGALLFLISALLSRGLDLVQADRDDPSLPLVTAPFG
HASQEIVNLLLCGQAVPNVFDGKMDLGGGMSLKGVSRPVEVGFLTLLESLNFCKVGQYLK
CPKWPIWVVGSESHYTVLFSLDTTVQDENELEGRESQIRKAFDAQDQSGGGGFISVEGFH
QVLKETNVELPTEKVDLLCSTGFIVWSEFWQVILELDKSLGGLKDSTGLMGKKVFDLYHF
NGIAKSDLNGSQLSSGGETPVQRPRLTKLKVSVPPRWTPEEYMTDVAVSSGSGGNESGGK
VTEIAKPEPSQHAPLVDCIRTRWPRAVCNWIGYPPSIV
>OUT.quisa.S10.gnm1.ann1.Qs0059980.1
MADQGDEDLQMALQMSMQQSLPEPKRSKPRDGVAGVFSGSPEESAEYKSRRLQRELMAAA
AEKRMLATKSDLPPTAKKSVITG-QKEELPVEGVNFGLEVVNSGKELSLGEATQLFFM
VFGGEVSKDILAQWSNQGIRFSRDPETTMGLVQHEGGPCGVLAAIQAFVLKYILFFRDEL
QGVPITPQSWGARKLCQSQPVPSDNVSSFTEDAKARALVRSMGEILFLCGSNTRAVIAT
LSVVGNGIECSEGNEKDKIIAKALEGLSIESASDIHKILRVDTYTSQTSALQRLEAMIPV
FQSRMGAILFLISALLSRGLDSVQADRDDPSLPLVTAPFGHASQEIVNLLLCGQAVPNLF
DGRMDLGGGMFLKGISRNVEVGFLTLLESLNFCKVGQFLKCSKWPIWVVGSESHYTVLFA
LDTSVQDENELEERESQIRKAFDARDQSGGGCFISVEGFHQVLRETNIRLPSEKLDHLCN
AGFIVWSEFWQVILDLDKNLGGLKDSSGLMGKKVFDLYHFNGIAKSDLNGSQLNSEGETP
VQRPRLTKLRVSVPPRWTPEEFMANVPVSSVSGAKDSNGKDTEVAKPEPSQYAPLVDCIR
TRWPRAVCSWLGDPPSIV
>OUT.quisa.S10.gnm1.ann1.Qs0256030.1
----------MALRMSMQHSSPGPKRSKSRDAVAGNFSGSPEESPESKSRRLQRELMAAA
AEKRMLAISNTSP-----PAAKGGKGVDM-AQKEDLPVKGVDSGKELSLGEANQLFSMVF
GSEVSKDILAQWSNQGIRFSRDPETSTGLVQHEGGPCGVLAAIQAFVLKYILFFRDELQ
GVPIMPH--GGRKLFTSQSVPSENFSSVTEHAKARALVRSMGEILFLCGSNRRAVIATLS
VVGNGIGCSEGNQKDVIIAKALEGLSIESFSDLHKILRVDTYTSQSSALQRIEAMIPVFQ
SRMGAMLFLISALLSRGLDSVQADRDDPSLPLVTAPFGHASQEIVNLLLCGQAVPNLFDG
RMDLGGGMFLKGISRNVEVGFLTLLESLNFCKVGQHLKCPKWPIWVVGSESHYTVLFALD
TSVQDENELEERESLIRKAFDAQDQSGGGGFISVEGFRQVLRDTNIRLPPEKLDHLSNTG
FIVWSEFWQVILDLDKNLGGLKDSSGLMGKKVFDLYHFNGIAKSDLNGSQLNFEGETPVQ
RPRLTKLRVSVPPRWTPEEFMADVAVSSA----DSSGKDKEVAKPEPSQHAPLVDCIRTR
WPRSICSWLGDPPSIV
>CAE.sento.Myeongyun.gnm1.ann1.Sto08g271770
------------------------------------------------------------
------------------------------------------------------------
------------------------------------------------------------
------------------------------------------------------------
------------------------------------------------------------
-----------------DLVQADRDDPSLPLVTAPFGHASQEIVNLLLCGQAVPNVFDGR
MDLGGGMFLKGISRNVEVGFLTLLESLNFCKVGQYLKCPKWPIWVVGSESHYTVLFALDT
GVQNENELEERESQIRKAFDAQDQSGGGGFISVEGFHQVLRGTNIKLPQEKLEHLCSTGF
IVWSEFWQVILELDKSLGGLKDSSGFMGRKVFDLYHFNGIAKSDLNGSQLNAGADTPLQR
PRLTKLRVSVPPRWTPEEFMADVALSSASTANESSGKDNEVSKPEPSQHAPLVDCIRTRW
PRAVCSWSGDPPSIV
>DET.singl.CAF01.gnm1.ann1.evm_model_Chr05_2893
MADHEDEDLQMAIRMSMQHSPPEPKRSKPRDAVSGVVSGSPEESPESKSRRLQRELMAAA
AEKRMIAAKSASSSPIA----KSGKSGEV-RKKDDLWSGCVYLSKELSLEEANQLFLVVF
GSEVSKGILAHWSNQGIRFSSDPETSMGLVQHEGGPCGVLAAIQAFVLKYILFLRDELKG
VSFTLQGFALNAPFKSQSIPSNIFSSLTEHIKIRALVKSMGEILFLCGNNKSAVIATLSI
LENGIQQSEGISEDEVISKALEGLCIESASDLQKILRVEKYTSEASVMQRLEGLIP
VFQSRMGALLFLISALLSRGLDLVQADRDDPSLPLVTAPFGHASQEIVNLLLSGQAVPNL
FDGRMDLGGGMFLKGISRHVEVGFLTLLEFLNFCKVGQYLKRPKWPIWVVGSESHYTVLF
ALDTSVQDENELEGRESLIRKAFDAQDQSGGGGFIGVEGFHQVLRETNIKLPPEKLEHLC
STGFIVWSEFWQVILDLDKSLGGLKDSSGLMGKKVFDLYHFNGIAKSDLNGSQVSSGGET
PLQRPRLTKLRVSVPPRWTPEEFMADVAVSSASGANESCGKETEASKPEPSQHAPLVDCI
RTRWSRAVCSWSGDPPSIV
>OUT.vitvi.PN40024.gnm2.ann1.VIT_218s0072g00780.1
MADQEEEDLRMALRMSMQQWPPEPKRSKPRESG-GAPTGSPDDSPEAKSRRLQRELMAAA
AEKRLMMSGKPSPARRNVAFPKEEKDGVA-GGAGGDGRKEVSCGMELSDADVNQLFSMV
FGNDVSKGILAQWCNQGIRFSPDPETFMGLVQHEGGPCGVLAAIQAFVLKYLIFFPDDL
KVEPNMPENVDSRRFSKSESVTSNMFSSLTEDGKARALVRSMGEILFLCGSNKRAVIATL
SILVHDAEGSDSLK-DDIMTKALEGVSIESASDLQTILRVNTYTSIANAYKRLEAMIPVF
QSRMGALLFLISALLSRGLDSIQADRDDPNPPLVTAPFGHASQEIVNLLLCGQAVPNVFD
GRMDLGGGMSLKGISTCVEVGFLTLLESLNFCKVGQFLKCPKWPIWVVGSESHYTVLFAL
DTTVQDENELEERESQIRKAFDAQDQSGGGGFISVEGFHQVLRETGIDLPPEKLDHLCGA
GFIVWSEFWQVLLDLDKRFGGLKDPTGSMGKKVFDLYHFNGIAKSVLNGSPAASGSEMPI
QRPRLTKLRVSVPPRWTPEEFMADVVLPSASGGNDPSAKETEVAKPEPAQHAPLVDCI
RTRWPRAVCNWVGDPPSIV
