# Supplementary material for: Legume genome structures and histories inferred from Cercis canadensis and Chamaecrista fasciculata genomes
Source: Plant J. 2026 Jun 10;126(5):e70981. doi: 10.1111/tpj.70981 (PMC13252982; doi:10.1111/tpj.70981)
Supplement: Supplementary file 4 — Data S4. Manuscript supplement; Compressed directory of aligned sequences from 2212 low‐copy gene families, for calculation of a consensus species tree. [file TPJ-126-0-s010.gz › S4_consen_species_tree/40_aln_fas_cln1/Legume.fam3.05460]

>CAE.acacr.Acra3RX.gnm1.ann1.g12056.t2
MASNPSLLPEIGPDGLLREASVISYTEKFIEAEQLQLKKYIEENYSKIRDVERELGNLSM
EMKLTAGPKKAALELLRKKIEASTERIRLAKQKEEQARKVWESASKAVSDEEAIKQKLCE
DLNNLVQESSNSQFSRLEELKRRLEALNPSRASTTPQHDERPRNSSQDDTTKDLSSVPNT
RESSGGLANSGSDQRNEQKGPETNGHSQQPPIDGGGRGKKKANFQLKGKGIGAVVKGRSS
APGWTGAGFDVDGG-
>PAP.aesev.CIAT22838.gnm1.ann1.Ae09g22760.1
MASNHSLVPEIGPDGLAREASVISYTEKIIEAEQLQLKKYIQENYSKIRDVERELANLSM
EMKLTAGPKKAALELLRKKIETSTERIRLAKVKEEQARKAWESALQVVKDEEAIKQKLCE
DLSNLVQESSSSQFSRLEELKRRLEALNPSHAATTPHHDVRSASP-QDGTTHDGSSLPNA
RESNGRSVESVPEQSSGQKA----VSHQQPPNEGEGRSKKKVNFQLKGKGIGAVPKGRSS
ASGWTGAGFDVDGRT
>OUT.arath.Col0.gnm9.ann11.AT5G51840.1
MASDPKLKAEIGADGLAREAPVIAYTEKIIEEEQVQLRKYIEENYTKIRDVEREFGNLSM
ELKLTAGPKKAAMEHLRKKIEVSTERIHAAKLKEEEARKAFEAASKVVKDEEATKQSLCE
DLNSLVQQSSNTQYARLEELKRRLEALNPNRSSTSIQQVQEPETKS----VVDSAPAANA
NQTHPGKPENNHGNEEGGKE-----HGQRPAAEGESKAKKKPQNQGRGRGIGIMNKGR-
--GGWTGAGFDVDGRN
>CER.bauva.BV-YZ2020.gnm2.ann1.rna-bv06150.t1
-NSNPMLVPEIGPDGLPREASIIAYTEKIIEEEQLQLKKYIQENYSKIRDVERDLASLTM
EMKLTAGPKKAALEHMRRKIELSTERIRAAKQKEEQARKEWEEASKAVKDEEAIKQKLCE
DLNNLVQESSNSQFSRLEELKRRLEALNPSKTSITLQHDVKSTSSSQDSTTRNASSVPSS
REPNGESVDSAPGQKNGQTVPATNVHNQQPPDQGEGRGKKKVNVQLKGKGIGAVPKGR-
SAPGWTGAGFDVDGRT
>CER.cerca.ISC453364.gnm3.ann1.Cecan.1G207000.1
-NSNPSLLPEIGPDGLAREASVISYTEKIIEEEQLQLKKYIQENYSKIRDVERELANLTM
EMKLTAGPKKAALEHLRKKIETSTERIRAAKLKEEQARKAWEEASKAVKDEEAIKQKLCE
DLNSLVQESSNSQFSRLEELKRRLEAINPSRTSTTLHHDVKSTSSSQDSTTQDASSVPSS
REPSGESVDNVPSQRNGQTVPATNVHNQQPPDQGEGRSKKKVNFQLKGKGIGAVPKGR-
SASGWTGAGFDVDGRT
>CAE.chafa.ISC494698.gnm1.ann1.ChfasH1.4G062200.1
-SNNPSLLPEIGPDGLPRESPIISYTEKIIEEEQLQLHKYIQENYSKIRDVERELANLTL
EMKLTSGPKKAALEHLRKKIEAQTERIRVAKLKEEQAKMVWESAAKAVRDEEATKQKLCE
DLSNLVQESSNSQLSRLEELKRRLEAMNPSRSSTTLHHDGRSASTSQNTTRQDASPVANT
REPSGESAENTSNH--GQKVSVTNGHNQQPSSEGEARTKKKVNLQSKGKGIGAVPKSRTS
GPGWTGAGFDVDSR-
>PAP.lotja.MG20.gnm3.ann1.Lj5g3v2029590.2
MASNPSLLPEIGPDGLAREASVISYTEKIIQEEQLQLRKYIEENYSKIRDVERELANLTL
EMKLTAGPKKAALEHLRKKIEVSTEKIRLAKLNEEQARKAWESAAKVVKDEEAVKQKLCE
DLSNLVQESSTSQFSRLEELKRRLEAMNPSRASTNISQDGRSGSPAQDSTTGDGSSVPKA
RESSGGSAETVPNQSNDQKVAATD----RPSEGGDGRSKKKVNFQSKGKGIGAVPKGR-A
STGWTGAGFDVDGRT
>PAP.medtr.A17_HM341.gnm4.ann2.Medtr1g101945.1
-SNNPSLRPEIGPDGLAREAAVIGYTERIIEEEQLQLHKYIQENYSKIRNVERELQNLTL
EMKLTAGPKKSALEHLRKKIEHSTEKIRAAKLKEEQARKVWEAAAKVVKEEEAIKEKLCE
DLSNLVQESSQSQFARLAELKRRLEALNPSHTTTNANHDGRSESSSQESKTQDGSSVPNA
RESSGGSAASVTDQSNGQKAAVTDRLNQQPPNESEGKSKKKVNFQLKGKGIGVVSKGRSS
APGWTGAGFDA----
>CER.phach.longxuteng.gnm1.ann1.LXT01612.t1
-NSNPMLLPEIGPDGLPREASVVTYTEKIIEEEQLQLMKYIQENYSKIRGVERELATLTM
EMKLTAGPKKAALEHLRRKIETSTERIRAAKQKEEQARKAWEEASKAVKDEEAIKQKLCE
DLNNLVQESSNSQFSRLEELKRRLEALNPSKASTTLQHDVKS-SSSQDSTTRNASSVPSS
REPNGESVDSAPSQRNGQTVPATNVHNQQPPDQGEGRGKKKANLQLKGKGIGG-PKGR-
SAPGWTGSGFDVDGRT
>PAP.phavu.G19833.gnm2.ann1.Phvul.004G123300.2
MGSNPSFVLEIGPDGLPKEAPVISYTEQIIEAEQLQLKKYIEENYSKIRDVERELANLGL
EMKLTSGPKKAALEHMRTKIEASTEKIRVAKLKEEQAHKMWESASKAVRDEEEIKQKLCE
DLSKLVEESNNSQLSRLEELKRRLEAMNPNRQSTSLHSAGSSSSLDSAI--RDGSPLPST
RESNGGSSENVRYQNNGQKAPVANEHKPHPPSEGEQRNKKKVNL--RGKGIGAVPKTRSS
TPDWTGSGFDVDGRT
>PAP.phavu.G19833.gnm2.ann1.Phvul.007G065300.1
MASNPSLLPEIGPDGLAKEAPVISYTEKIIEAEQLQLQKYIQENYSKIRDVERELANLSL
EMKLTAGPKKAALEHLRKKIETSTERIRVAKLKEEQARKVWESASQVVRDEEAIKQKLCE
DLSSLVQESSNSQLARLEELKRRLEAMNPSRASTNLYHDGRSAASSQDSTPQHGSSVTNA
KESNEGSTESISNQSNGQKVAVRSGPNQQPHNESEGRSKKKVNLQSKGKLIGAVAKGRSS
TPGWTGAGFDVDGRT
>OUT.prupe.Lovell.gnm2.ann1.Prupe.2G287200.1
-NSNPSLLPEIGADGLAREASVITYTEKVIEEEQNQLRKYIQENYTKIRDVERELANLSM
EMKLTAGPKKSALEHLRKKIEMSTERIHAAKLKEEQARKAWEAAVQVVKDEEAIKQSLCE
DLNQLVQESSSSQFTRLEELKRRLEALNPSRSSISVSYDRKSMGVAQSGTAPDASTVPRS
TES-GRGTENTPNPGNGGNVSVTNGHNQQPSAEGEGRLKKKSQFQGKGRGIGAVPKGRS
PAPGWTGAGFDA----
>OUT.quisa.S10.gnm1.ann1.Qs0061800.1
MASKPSLLAEIGPDGLLREAPVIAYTEKIIEAEQLQLKKYIEENYSKIRDVEREFTNLTM
EMKLTAGPKKAALEHLRKKVEASTERIRAAKLKEEQARKVWEAASKAVRDEEAIKQKLCE
DLNNLVQESSNTQFSRLEELKRRLEALNPNRESSSLPRDAKLLIAADNNTTKDAASVPST
TES--HVVTDVSKQGNGEKVPIMNGHNQENSVEGEGRGKKKVHFQVKGKGIGAVVKSRS
AAPGWTGAGFDVDGRT
>OUT.quisa.S10.gnm1.ann1.Qs0319640.1
MASNPSLLPEIGPDGLPREAPVIAYTEKVIEEEQLQLKKYIEENYSKIRDVEREFENLTM
EMKLTAGPKKAALEHLRKKIEVSTERIRSAKLREEQARKVWEAASKAVRDEEAIKEKLCK
DLNHMVEESSTTQFSRLEELKRRLEALNPNRASSSPPHDAKLLASSQNITNQDDTSVPST
TDR--HVVANVSNQGNGENVRVVVGHNQEQSVEGEGRGKKKAHFQVKGKGIGAVLKATSA
APGWTGAGFDVDGRT
>CAE.sento.Myeongyun.gnm1.ann1.Sto10g341980
-SNNPSLQPQIGPDGLPREAPVISYTEKIIEEEQLQLKKYIEENYSKIRDVERELANLTL
EMKLTAGPKKAALELLRKKIEASTERIRLAKIKEEQARMVWEAASKAVKEEEETKQKLCE
DLNNLVQESSNAQFSRLEELKRRLEAMNPNRASTTQHHDGRSASPSQGSTTQDASSVPNT
REPSGESAENASNQKNGQKVSVTNGHNQQPSNEGDARSKKKGNFQSKGKGIGAVPKGRPS
GPGWTGSGFDVDGRT
>DET.singl.CAF01.gnm1.ann1.evm_model_Chr05_3047
MAFNPALLPEIGPDGLPREASVISYTEKIIEEEQLQLKKYIEENYSKIRDVERELKNLTM
EMKLTAGPKKAALELLRKKIEASTERIRVAKSKEEQARKAWELASKALHDEEAAKQKLCE
DLNKLVQESSSSQFSRLEELKRRLEALNPGRAS---HHDGRSASPQNNI-NQGASSVPNT
REPSEQLTVNVLNQGNGQKAPVTNGHNQQPPNEGEGRGKKKANVQLKGRGIGAVPKGR
SSAPGWTGAGFDVDGRT
>DET.singl.CAF01.gnm1.ann1.evm_model_Chr11_1278
------------------------------------------------------------
----------------------------------------------KLSTEERNFKSLHL
SCSPLGYSRNGISLSFQIYLLKLL------------VLDGTSTSPQNSI-NQGAFFILNT
RELSEQLTSIVPNQGNGQKVPVTNGHNHQDP-----------NVQLKGKGIGAVLKGRSS
ALG------------
>OUT.vitvi.PN40024.gnm2.ann1.VIT_216s0022g02350.2
MAQNPSLAPEIGPDGLAREAPVIAYTERIIEEEQLQLKKYIEENYSKIRDVERELSNLTF
ELKLTAGPKKAALELLRKKIEMSTERISVAKQKEEQARKVWEAASKAVKDEEAVKQKLCD
DLSQLVQESSHTQFSRLEELKRRLEALNPSRASISGSHDGKLLPQPQSSTVPDASSAPLI
VDPSGGAGENVANQGNGGNVPATNGHNQQPNVEGEGRGKKKSFIQGRGRGIGAVPKGRS
SAPGWTGAGFDVDGRT
