# Supplementary material for: Legume genome structures and histories inferred from Cercis canadensis and Chamaecrista fasciculata genomes
Source: Plant J. 2026 Jun 10;126(5):e70981. doi: 10.1111/tpj.70981 (PMC13252982; doi:10.1111/tpj.70981)
Supplement: Supplementary file 4 — Data S4. Manuscript supplement; Compressed directory of aligned sequences from 2212 low‐copy gene families, for calculation of a consensus species tree. [file TPJ-126-0-s010.gz › S4_consen_species_tree/40_aln_fas_cln1/Legume.fam3.05465]

>CAE.acacr.Acra3RX.gnm1.ann1.g12325.t1
------------------------------------------------------------
------------------------------------------------------------
------------------------------------------------------------
-------------------------------------------MGSVVTEKVKLIVALLA
LQFCFAGFHIVSRLALNIGVSKVVYPVYRNIIALLLLSPFAYFLEKNQRPPLTFSLLVQF
FLLALLGITANQGFYLLGLYYASPTFASAMQNSVPAITFVMASALRLEELNIARRDGMAK
VIGTIASVGGASVITLYKGPPLLHQIH-HLQADFTSETESSMKMQNRTWGCIYLIGHCLS
WAGWMVFQAPVVKKYPPKLTLTSFTCFFGLIQFLIIAAFVETDMERWKIQSTEELFTILY
AGVVASGIVISLQTWCIQKGGPVFVAIFQPMQTFLVVVMAALILGDQLYSGGVIGAILIV
LGLYLVLWGKTYEKRMTIPEPSLTKPLINSEENRKAED-------
>PAP.aesev.CIAT22838.gnm1.ann1.Ae03g34070.1
------------------------------------------------------------
------------------------------------------------------------
------------------------------------------------------------
------------------------------------------MMERVMTKKVKLLVALIA
LQFCFAGFHIVSRLALNIGVSKVVYPVYRNIIALLLLTPLAYFLEKNERPPLTFSLLFQF
FLLALLGITANQGFYMLGLYYASPTFASAMQNSVPAITFVMASALGLEEVNIARRDGLAK
VLGTIACVGGATVITLYKGPPLLHLQAPQPQQGTLEFDQSSATVQNWTWGCIYLLGHCLS
WAAWMVFQAPVVKKYPAKLSLTSFTCFFGLIQFLIIAAFIETDLDRWKIISAEELFTILY
AGVVSSGIVISLQTWCIQKGGPVCVAVFQPLQTFLVAVMAALILGDQLYSGGIVGAVLIV
LGLYLVLWGKTKEKKVTNNTESLTKPLLDAEGENEQ---APNDI-
>OUT.arath.Col0.gnm9.ann11.AT3G18200.2
------------------------------------------------------------
------------------------------------------------------------
------------------------------------------------------------
------------------------------------QEEKEKMGKGVVSEKVKLVVALIT
LQFCFAGFHIVSRVALNIGVSKVVYPVYRNLLALLLIGPFAYFFEKKERPPLTISLLAQF
FFLALIGITANQGFYLLGLYYATPTFASAMQNSVPAITFIMACALRLEHIDLVRKHGVAK
VLGTLVSIGGATVITLYRGFPIFDQGLNMQKEEVVGSDNS----HSLTLGWLYLMGHCLS
WAGWMVLQAPVLKQYPAKLTLTSFTCFFGLIQFLVIALFVETDLNNWIIVSWEELFTILY
AGIIASGLVVYLQTWCIYKSGPVFVAVFQPLQTLLVAAMAFLILGDQLYSGGIVGAVFIM
LGLYLVLWGKNEERKLALEEESLTKHLLEAQHKKSNS--------
>CER.bauva.BV-YZ2020.gnm2.ann1.rna-bv05380.t1
------------------------------------------------------------
------------------------------------------------------------
------------------------------------------------------------
-------------------------------------------MASVVTEKMKLLAALLV
LQFCFAGYHIVSRLALNIGVSKVVYPVYRNIIALLLLSPLAYFLEKNERPPLTFSLLVQF
FLLALLGITANQGFYLLGLYYAFPTFASAMQNSVPAITFIMASALGLEQLNIGSINGLAK
VLGTIASVGGATIITLYKGPPLLHHTL-QVQGDTLEADASAGKMQNWTWGCIYLLGHCLS
WAGWMVFQAPVVKKYPAKLTITSFTCFFGLIQFLVIAAFFETDLEHWKIQSAEELFTILY
AGVVSSGIVISLQTWCIQKGGPVCVAVFQPMQTFLVAAMAALILGDQLYAGGIMGATLIV
IGLYLVLWGKNKETEVKNQESTLAKPLLDAEDDDKEAGTTAQDIP
>CER.bauva.BV-YZ2020.gnm2.ann1.rna-bv08065.t1
------------------------------------------------------------
------------------------------------------------------------
------------------------------------------------------------
-------------------------------------------IASVLTEKMKLLVVLLV
LQFCFAGVHIVSRLALDIGVSKVVYPVYRNIIALLLLSPLAYFLEKNERPPLTFSLLVQF
FLLALLGITANQGLYLLGLYYASPTFASAIQNSVPAITFVMATALGFEQLNIASIYGLAK
VLGTIASVGGATIITLFKGSPILPHTL-QIPGDILEADASARKMQNWKWGCICLLGHCLS
WAGWMVFQAPVVKKYPAKLTMTSFTCFFGLIQFLIIAAFVETDLEHWKIQSAEELFTILY
AGVVSSGIVISLQTWCIQKGGPVCVAVFQPVQTILVAGMAFLILGDQLYAGWIMGATPIV
IDLYLVLWGKNKESEVKKQESPLARPLLDAEEEDQEDDAAAQDIP
>CER.cerca.ISC453364.gnm3.ann1.Cecan.1G239600.1
------------------------------------------------------------
------------------------------------------------------------
------------------------------------------------------------
-----------------------------------------MRMASVVTEKMKLLVALLV
LQFCFAGFHIVSRLALNIGVSKVVYPVYRNIIALLLLSPLAYFLEKNERPPLTFSLLVQF
FLLALLGITANQGFYLLGLYYASPTFASAMQNSVPAITFVMASALGLEQLNIASINGLAK
VLGTIASVGGATLITLYKGPPLLHHTL-QIQGDILEADASARKMQNWTWGCIYLLGHCLS
WAGWMVFQAPVVKKYPAKLTITSFTCFFGLVQFLIIAAFVETDLEHWKIQSAEELFTILY
AGVVASGIVISLQTWCIQKGGPVCVAVFQPMQTFLVAVMASLILGDQLYAGGIIGATLIV
IGLYSVLWGKNKENGVKNQESPLARPLLDAEEEDKEADAAAQDIP
>CAE.chafa.ISC494698.gnm1.ann1.ChfasH1.8G178700.1
------------------------------------------------------------
------------------------------------------------------------
------------------------------------------------------------
-------------------------------------------MASLVTEKVKLLLALIA
LQFCFAGFHIVSRFALNIGVSQVVYPVYRNIIALLLLSPLAYFLEKDQRPALTFSLLVQF
FLLALLGITANQGFYLLGLYYASPTFASAMQNSVPAITFVMASALRLEDLNIARRDGLAK
VLGTIASVGGASVITLYKGPPLFHHFSPQIQGDTLEADQSSIKTQNWTWGCIYLLGHCLS
WAGWMVFQAPVVKKYPAKLTLTSFTCFFGLIQFLIIAAFVETDLEKWKIQSTEELSTILY
AGVVASGVVISLQTWCIQKGGPVFVAVFQPMQTFLVAVMAALILGDQLYSGGIIGAILIV
IGLYLVLWGKTNEKRVTIPEPPLTKPLLNGAEAA-----------
>PAP.lotja.MG20.gnm3.ann1.Lj2g3v0692470.1
------------------------------------------------------------
------------------------------------------------------------
------------------------------------------------------------
------------------------------------------------------------
------------------------------------------------------------
-----------------------------MQNSVPAITFVLASALRLEEANIARRDGLAK
VLGTIASVGGATVITLYKGPPLLHMQT---QGVTLEVDQSSTKVQNWTWGCIYLLGHCL
SWAGWMVFQAPVVKKYPAKLTLTSFTCFFGLIQFLVIAAFTETDLEKWKIKSSEELFTIL
YAGIVASGFVIALQTWCIQKGGPVFVAVFQPIQTVLVAVMAALILGDQLYFGGVIGAILI
VFGLYLVLWGKTNEKKVSETS--LTKPLLNAEEENKATDLAPKDIP
>PAP.medtr.A17_HM341.gnm4.ann2.Medtr6g081840.1
------------------------------------------------------------
------------------------------------------------------------
------------------------------------------------------------
-------------------------------------------MGSIMTEKVKLLVALLA
LQFCFAGFHIVSRLALNMGVSKVVYPIYRNLIALLLLSPLAYFLEKNQRPPLTLSLLVQF
FLLALLGITANQGFYLLGLYYASPTFASAMQNSVPAITFVLASALRLEETNIARRDGLAK
VVGTIASVGGATIITLYKGPPLLHLQMDHIQGDLLQVDESSTKMQNWTWGCIYLLGHC
LSWAGWIVFQAPVVKKYPAKLTLTSFTCFFGLIQFLIIAAFTENDFEKWKIQSSEELFTI
LYAGIVASGIVISLQTWCIQKGGPVFVAVFQPIQTFLVAVMAALILGDQLYSGGIIGAIL
IVLGLYLVLWGKTNEKKANESA--LTKPLLDSKEENKVIDAASKDIP
>CER.phach.longxuteng.gnm1.ann1.LXT01917.t1
------------------------------------------------------------
------------------------------------------------------------
------------------------------------------------------------
-------------------------------------------MASVVTDKMKLLVALLV
LQFCFAGFHIVSRLALNIGVSKVVYPVYRNIIALLLLSPLAYFLEKNERPPLTFSLLVQF
FLLALMGITANQGFYLLGLYYASPTFASAMQNSVPAITFVMASALGLEQLNIASINGLAK
VLGTIASVGGATIITLYKGPPLLHHTV-HIQGDIPEADASARKMQNWTWGCIYLLGHCLS
WAGWMVFQAPVMKKYPAKLTMTSFTCFFGLIQFLIIAAFVETDLEHWKIQSAEELFTILY
AGVVSSGIVISLQTWCIQKGGPVCVAVFQPMQTFLVAVMASLILGDQLYAGGIVGATLIV
IGLYLVLWGKNKENGVKNQESPLAKPLLDAEEENKEAGGTAQDIP
>PAP.phavu.G19833.gnm2.ann1.Phvul.L001625.1
------------------------------------------------------------
------------------------------------------------------------
------------------------------------------------------------
------------------------------------------------------------
--------------------------------------------TRNQRPPLTFSLLVQF
FLLALLGITANQGFYLLGLYYASPTFASAMQNSVPAITFILALALRLEEANITRRDGLAK
VLGTIASVGGATVITLYKGPPLLHLQMDQTQGDTLDVDQS-TKAQNWTWGCIYLLGHCLS
WAGWIVFQAPVVKKYPAKLTLTSFTCFFGLIQFLIIAAFAEDDFENWKIQSLEELSIILY
AGIIASGVVISLQTWCIQKGGPVFVAVFQPVQTILVAFMAVLILGDQLYSGGLIGAIFIV
LGLYLVLWGKNNEKKVTKSS-SLTNPLLKAEEENKEIDAAPKDIP
>OUT.prupe.Lovell.gnm2.ann1.Prupe.5G226900.1
------------------------------------------------------------
------------------------------------------------------------
------------------------------------------------------------
------------------------------------------------------LIALLV
LQLCFAGFHIVSRVALNMGLSKVVYPVYRNLIALLSLGPFAYFFAY----LLAFNKKWNG
LYNLHCGITANQGFFLLGLYYASPTFASAMQNSVPAITFLMALAVRLEHINITRKDGL
AKVIETIASLA---------------EE-----------MSSSTDMQNWKWGCIYLLVHC
VAWARWMVF------QYPAKLTLTSFTCFFGLIQFLVIAVFVETEFENWKIQSGEELFTI
LYAGIVASGI------------GP--------LQT-LVAVMATLVLGDQLYCGGIIGALL
IMLGLYSVLWGKNEENRVVNQGEVLKKPLLEADIKE-----------
>OUT.quisa.S10.gnm1.ann1.Qs0064160.1
------------------------------------------------------------
------------------------------------------------------------
------------------------------------------------------------
-------------------------------------------KVSVVTEKTELVLAVLA
LQICFAGFHIVSRLALNIGVSKVVYPVYRNIIAVLLSSPFAYVLEK--------------
-------ITANQGFYLLGMSYASPTFASAMQNSVPAITFVMASTLRLEQLNIARSDGLAK
ELGTIACVGGATIITLYKGLPLLHQTH-QTQVNTLEVDSSSRKMQNWTLGCVCLLKHSLC
WAG------SSSEEISGITHTHIVYCFFGLIEFLIIASFVETDFEPWKIQKGEELLTILY
AGVVASGIVMSLQTWCIQKGGPAFVAVFQPCRHF--------------------------
---------------------------------------------
>OUT.quisa.S10.gnm1.ann1.Qs0190420.1
------------------------------------------------------------
------------------------------------------------------------
------------------------------------------------------------
-------------------------------------------KVSFVTEKTKLVLAVFA
LQLCFAGFHIVSRLALNIGVSKVVYPVYRNIIAVVLLSPFAYFLEKNERPPLTFSLLLQF
FLLALFGITANQGFYLLGMYYASPTFASAMQNSVPAITFVMASTLRLEQLNIARRDGLAK
VLGTIACVGGATIITLYKGPPLLHQTH-QAQGNTLEVDGSESKMQNWTWGCIYLLGHCLS
WAGWMVFQAPIVKKYPAKLTLTTFTCFFGLIQFLIIAAFVETDFEHWKIQTGEELFTILY
AGIVASGIVISLQTWCIQKGGPVFVAVFQPMQTFLVAVMAALILGDQLYSGGIIGAILIM
LGLYSVLWGKAEEKRLTNQVSSLTKPFLDAEE-DKEGDAATEDIP
>CAE.sento.Myeongyun.gnm1.ann1.Sto04g094570
------------------------------------------------------------
------------------------------------------------------------
------------------------------------------------------------
-------------------------------------------MGIVVTEKVKLLVALLS
LQSCLAGFHIVSRLALNIGVSKVVYPVYRNLIALLLLAPLAYFFEKNQRPPLTLSVVGQF
FLIALVGITANQGFYLLGLYYASPTFASAMQNSVPAITFVMASALGLEELNIARRDGMAK
VLGTIACVGGATIITLYKGPPLLHLQMHQTQGDSEEADHSSRNMQNWTWGCIYLLGNCL
CWAAFMVFQAPLLKKYPAKLTFTSFACFFGLIQFLIIAAFVETDLEKWKIQSAEELFTIL
YAGVVVSGFVISVQTWCIHKSGPVFVAVFQPLQTLLVAVMAALIFGDQLYSGGVMGAILI
VLGLYFVLWGKTNEKRVINTESALTKPLLNGEG-----DATSKDI-
>CAE.sento.Myeongyun.gnm1.ann1.Sto08g253850
------------------------------------------------------------
------------------------------------------------------------
------------------------------------------------------------
-------------------------------------------MGSVLTEKMKLLVALLA
LQFCFAGFHIVSRLALNMGVSQIVYPVYRNLIALLLLTPLAYFLEKNQRPPLTFSLLVEF
FLLALLGITANQGFYLLGLYYASPTFASAMQNSVPAITFVMASALRLEELNIARRDGLAK
VLGTIASVGGASVITLYKGPPLLHQTQ-QIEGDTLQADESSIKMQNWTWGCIYLLGHCLS
WAGWMVFQAPVVKKYPAKLTLTSFTCFFGLIQFLIIAAFAETDLEHWKIKSAEELFTILY
AHLVLSSL---------SKHGA------------FKKVVPCLLL--------IVGAILIV
IGLYLVLWGKTNENRVAIQEASLIKPLL-NEEENKKAEATAQDIP
>DET.singl.CAF01.gnm1.ann1.evm_model_Chr05_3324
------------------------------------------------------------
------------------------------------------------------------
------------------------------------------------------------
-------------------------------------------EGRVVTDKIKLLVALLA
LQFCFAGFHIVSRLALNIGVSQVVYPVYRNIIALLLLSPLAYFLEKNQRPPLTFSLLVEF
FLLALLGITANQGFYLLGLYYASPTFASAIQNSVPAITFVMASALRLESLNIARRDGLAK
VLGTIASVVGATIITLYKGPPLLHQTF-HIQGDTLEADQSSRKMQNWTWGCIYLLGHCLS
WAGWMVFQAPVVKKYPAKLTLTSYTCFFGLIQFLIIAAFVETDLERWRIQNAEELFTILY
AGIVASGIVISLQTWCIQKGGPVSVAVFQPMQTFLVAVMASLILGDQLYSGGVIGAILIV
LGLYLVLWGKTTEIS--QEESSLTKPLM-NDEENKEADAAAKDIP
>OUT.vitvi.PN40024.gnm2.ann1.VIT_217s0000g03050.1
------------------------------------------------------------
------------------------------------------------------------
------------------------------------------------------------
------------------------------------------GSESMVSVKTKLLAALLV
LQLCYAGTHIVSRVALNIGVSKVVYPVYRNLIALLLLGPFAYFSEKKERPPLTFSLLVQF
FLLASLGITANQGFYLLGLYYASPTFASAMQNSVPAITFVMAFALRLEKVDISRRYGLAK
VLGTIASIGGATIITIYKGPPLLHQTH-PQPGNSLEEDMYSRKMQNWTWGCVYLVGHCLS
WAGWMVLQAPVLRNYPAKLSLTSFTCFFGLIQFLIIAAFVETNPELWKIQSGEELFTILY
AGVVAAGIVFSLQTWCIQKGGPVFVAVFQPMQTLLVAVMASLILGDQLYLGGIIGAALIM
IGLYSVLWGKTEEKRVGSQDRTLTKHLL-DTENRDKDDAPASDIP
