# Supplementary material for: Legume genome structures and histories inferred from Cercis canadensis and Chamaecrista fasciculata genomes
Source: Plant J. 2026 Jun 10;126(5):e70981. doi: 10.1111/tpj.70981 (PMC13252982; doi:10.1111/tpj.70981)
Supplement: Supplementary file 4 — Data S4. Manuscript supplement; Compressed directory of aligned sequences from 2212 low‐copy gene families, for calculation of a consensus species tree. [file TPJ-126-0-s010.gz › S4_consen_species_tree/40_aln_fas_cln1/Legume.fam3.05472]

>CAE.acacr.Acra3RX.gnm1.ann1.g12623.t1
MSDSPKHPDKDQAPKQRPCDYCGDSTGILYCRADSAKLCFSCDREVHSTNQLFSKH
TRALLCDACDNSPATILCSTESSVFCQNCDWERHNLSLSVVHDRRPLEGFTGCPSVSELL
SILGFEDLGKKALVSTEGGSGDGVVGSELEGLWDLLVWDAPAVVSLDDLITST
SSSHNYQAMEVPPLPKNRKAACGQHKEEIISQLRELAQSEPLNV
PEHYLRSSSLSTGFEREFEADVFPSRETSVFEGPRDSE--TNQVVPPNTSL--YKEEVVD
IHSASPSCGSHTYLNNGGQLPNSFNSENSSTTPKAASYELTSQERDSALLRYKEKKKTRR
YDKHIRYESRKVRAESRTRIKGRFAKIEH-
>PAP.aesev.CIAT22838.gnm1.ann1.Ae06g05480.1
---SPRHSYKEHEDKSSSCDYCSNSRAVLYCRADSAKLCFSCDREVHSTNQLFSKHTR
TLLCDSCNDSPASILCSTESSVLCQNCDWERHNLSLSTVHERGPLEGFTGCPSVSELLTI
VGLEDIGKKSLLSDEGVNSDGFMGCEIEGISDLLVWDAPSVVSLDDLISSSASSHNY
QAMEVPPLPKNRKAACGRHKEEVLSQLRELAKSEPLDLQQQYVQSGNLSTEIERSKKS
DIFPSYE-----WHRERNEPINQVVPSDMSLGGYAEEFAAKNSTCAVWETHNHASND
ANPHMSLQSETLPTTPKAAPCELTSQERDSALLRYKEKKKTRRYDKHIRYESRKVRAQS
RVRVKGRFAKMEH-
>OUT.arath.Col0.gnm9.ann11.AT2G47890.1
----------EGHQRDRLCDYCDSSVALVYCKADSAKLCLACDKQVHVANQLFAKHFRSL
LCDSCNESPSSLFCETERSVLCQNCDWQHHT-ASSSLHSRRPFEGFTGCPSVPELLAIVG
LDD-----LTLDS-----------------GLLWESPEIVSLNDLIVSGGGTHNFRATD
VPPLPKNRHATCGKYKDEMIRQLRGLSRSEPLK---FETPDAEIDAGFQF-LAPDLFS
TCEESGLKWFDQQDHEDFPYCSLLKNLSESDEKVDRESSVMPVSGCLNRCE----
-EETVMVPVITST-RSMTHEINSLERNSALSRYKEKKKSRRYEKHIRYESRKVRAESRTR
IRGRFAKAA--
>CER.bauva.BV-YZ2020.gnm2.ann1.rna-bv10188.t1
MSNSLRHPHSCKDQKQRACDYCGDSTALLYCRADSAKLCFSCDREVHSTNQLFSKHTRT
LLCDACDASPATILCSTENTVICQNCDWETHNLALSSVHERRPLEGFTGCPSVTELLTIV
GFEDLGKKALLLTHTATCDGFLGFELEGFSDLLVWDAPAVVSLDDLIA
SSVSPHNYQAMEVPPLPKNRKAACGRHKEEIFSQLRELAKLEPLND
PEQNVFSRDLATGFECDIEAGICPTFEAGDFRWHNHSSESAHEVVPPSTALNSE
EIFVIDNHSISAV-------HNGGQ-PKSFNCKSLSATPKVSPYELTSQERDSAILRYKE
KKKARRFDKHVRYESRKVRAESRTRIKGRFAKIEH-
>CER.bauva.BV-YZ2020.gnm2.ann1.rna-bv34676.t1
MSNSPRHPHPCKDQKQRACDYCEGSTALLYCRADSAKLCFSCDREVHSTNQLFSKHTRA
LLCDACDAAPATILCSTVNSVLCQNCDWETHNLSLSPVHDRRPLEGFTGCPSVNELLTIL
GFEDLGKKALLFSHDATSHGFLGSELEGFSDLLVWNAPAVVSLDDFIASTN
SSHNYQAMEVPPLPKNRQAACGRQKEEIISQLRELAKSEPLNEPE
HYVQSQDMATSFERDIETDICPTYEVGDFRGHKNSSESANQVVPPNTALRTYSEEVPDKH
SISAV-------YNGGETQNNFNCEYLSTARRAAPYELTSQERDSAILRYKEKKKTRRYD
RHIRYESRKVRAESRTRIKGRFAKIEH-
>CER.cerca.ISC453364.gnm3.ann1.Cecan.1G442600.1
MSNSPRHPHPSKDQKQRGCDYCGDSTALLYCRADSAKLCFSCDREVHSTNQLFSKHTRT
LLCDACDASPATILCSTESSVLCQNCDWETHNLALSSVHDRRPLEGFTGCPSVTELLTIV
GFEDLGKKALLLTHAAAGYGFLGSELEDLSDLLVWDAPAVVSLDDLIAS
TGSSHKYQAMDVPSLPKNRKAACGRHKEEIISQLRELAKSEPLND
PEQYVHSRDLATGFERDIEADICPTHEAGDFRRHNNSSETANQVVPPNTALRAYS
EEVLDKHSISAV-------YNGGQPQNSLNCESLSTTPKVAPYELTSQERDSAILRYKEK
KKTRRYLLWYPFLGIPTTNLRSYVVRKILKN----
>CAE.chafa.ISC494698.gnm1.ann1.ChfasH1.8G278300.1
MSDSPQHPNRSEKDQHRPCDYCGESTSLLYCRADSAKLCFSCDREVHSTNQLFSKH
TRSLLCDACDDSPATILCSTESSVLCQNCDWERHNLSLSPVHDRRPLEGFTGCPSVTELL
TILGFEDLGKKALLFTDGGGGDGFSGSDLEALSDLFVWDAPAVVSLDDL
ITSTSSSHNYQAMEVPPLPKNRKAACGQHKEEIISQLRDLAKLEPLSL
PEQYLQLGNLSTGFEHDFEADIFPSCQEGDFEWARDGSETANQVVPPNALLRAYKE
EIHDTHSTSAITGNHVYDDKGHEPPNSLNSKTLSTTAKVGAYEISSQERDSALLRYKE
KKRTRRYEKHIRYESRKVRAESRTRIKGRFAKMEH-
>PAP.lotja.MG20.gnm3.ann1.Lj1g3v4765140.1
MGGSPRNPQPKDEEEVRPCDYCGHSTAVLYCRADSAKLCFSCDREVHSTNQLFSKH
TRTLLCDACDDSPATILCSTDSSVFCQNCDWEKHNPSLSSVHERRPLEGFTGCPSVTELL
SIMGFQDLGKKELFDSSGKTEDGFLGCEIEGLSDLFVWDTPSVFSLDDLISSSGSSH
NFQAMEVPPLPKNRKAACGRHKEEILNQLRQLTKSEPLDL-EQYVPTENLSTGFEGEMEA
DIFSSHE-----WHRESNETMYQVVPLESSLRTSNEEVSVKHSTSAGGEAHAYGNNEGQP
SNSIKSETLPTTPRPVPYELASQERDSALLRYKQKKKTRRYEKHIRYESRKARAESRIRI
RGRFAKMEH-
>PAP.medtr.A17_HM341.gnm4.ann2.Medtr7g108150.1
MGGSPRNPNPNPSHKVRPCDYCGHSNAVIYCRADSAKLCFSCDREVHSTNQLFSKHTRS
LICDSCDDSPATILCSTESSVFCQNCDWENHNLSLSSPHERRSLEGFTGCPSVTELLSIL
GLQDIGKKSLLLPQESVGDGFVGYEIEGLSDMFVWDAPSFVSLDDLISSSPSSHNYRAME
VPPLPKNRKAACGRHREEILNQLREMTKSEPYDP-EEYIPPANLSTSFDCDVKADIVPSN
E-----WLRESSEPMYQVVPVDTSFKAHTEEISVKHSVSSVGEPHTHCNNGGTPSEPL
KSETLSTTSKAVPYELASQERDSALLRYKQKKKTRRYDKHIRYESRK
VRAESRTRVKGRFAKIDH-
>CER.phach.longxuteng.gnm1.ann1.LXT03618.t1
MSNSPRHPHPCKDQKQRVCDYCGGSTALLYCRADSAKLCLSCDREVHSTNQLFSKHTRA
LLCDACDVSPATIFCSTESSVLCQNCDWETHNLALSSVHDRRPLEGFTGCPSVNEFLTIL
GFEDLGKKALLLSEAAASHGFLGSELEGLSDLLVWDAPAVVSLDDLIAS
TGSSHNYQAMEVPPLPKNRKAACGRQKEEIITQLRELAKLEPLND
PEQCVHSRDLATGFERDIEANICPTYEVGDFRWHKNSSESANQVVPPNTTLGTYSEDV
LDKHSISAV-------YNGGQTPNYLKCESLSTTPKVASYELTSQERDSAILRYKEKKKT
RRYDKHIRYESRKVRAESRTRIKGRFAKIEH-
>PAP.phavu.G19833.gnm2.ann1.Phvul.001G203000.1
--------------KARPCDYCGHSTAVLYCRADSAKLCFSCDREVHSTNQLFSKHTRT
LLCDACDDSPATILCSTDTSVLCQNCDWEKHNPALSSLHQRRPLEGFTGCPSVSELLSV
VGFGDLSKKSLLSSQGSAADGFLGCEIEGLSDLFVWDAPSIVTIDDLICSSASSHSFQA
MEVPPLPKNRKAACGRHREEILSQLRELAKSEPLDP-EQSVQPGNLSSAFERDVEADIIP
YHE-----WHRESVEPMYQVVPPDPSLRTYTEEILVKQSTY-VGETHTFVDKGGNLSISL
NSETLPTTPKAAACELTSQERDSALLRYKQKKKTRRYDKHIRYESRKVRAESRVRVKGRF
AKMEQ-
>PAP.phavu.G19833.gnm2.ann1.Phvul.007G166100.1
------------NQKQRTCDYCGDFKALLYCRADSAKLCFLCDRKIHFPNQLFSKHSRTH
LCDGCGDSPASVLCYAENSVFCHNCDCQSHNRMLSQEHQRRPLEGFSGCPSVTQMLMIL
GLPE---KSLLSTE---GESSHD---DGLSELHVWNSPSVFGFEDLIASSS---------
----YKNHKGACGRQKEEILSQLRELIKLEP-DLAEPQLQFENLSTGFERDIEA
NMFPSYEAGVFCWHGESSDRANQIVPSDTSVSDYSELASAKDPTFTIPATHTYCNNQGKP
SNYLKAENLSPTPKATPYELTSHERDSALLRYREKKKTRRYDKHIRYESRKVRAESRMRV
KGRFVKDET-
>OUT.prupe.Lovell.gnm2.ann1.Prupe.8G253900.1
------NEQPEREHQKRLCDYCGSSMALLYCRADSAKLCFLCDREVHSANQLFSK
HTRSLLCDACDGSPASIFCTTESSVLCQNCDWESHNLSSSSVHDRRPLEGFSGCPCLNEL
LTVVGFENMDKKALLLSDGGGGDGFLGCDLDGFSDFLVWDTPSVVSLD
DLIVSNP-AYKFQAMGVPPLPKNRNAACGRHKEEIFRQLRVLVKSEP-NL
SEQNMQRGSLFTGFEHDAEPTVFPAYEAHDFQYNDCGAAEKRESSPK-TFIRSYLQ
EVPDKHSYND--GSASHANDGHGHGGQMNSEASSAFPKVAAHELSSQNRETALSRYK
EKKKTRRYEKHIRYESRKVRAESRTRIKGRFAKMDH-
>OUT.quisa.S10.gnm1.ann1.Qs0136010.1
-------PQLDKDQNSRLCDYCGDSTALLYCRADSAKLCFSCDREVHSTNQLFSKHTRSQ
LCDACDASPATIHCSTENSVFCQNCDWERHNLSLSEVHDRRPLEGFTGCPSVTELLTIVG
FDDVGNKALFLTDGDAADGFLGSEFDGLSEFLVSDTPSIVSLDDLIVSTNSPHNY
NAMEVPPMPKNRRAAGGRHKEELLNQLRQFAKTEPLNYPEQCGE
PGNFSTGFEHGIEAEIFPSYEAGDFQWHNDSGEPVTHAFLPNTSLRSCPQEVPGKHSFS
DVCGNHVNDQYGGQSQNLCNSENLSPAPRVAPYELTSQERDSAISRYKEKRKTRRYDKHV
RYETRKVRAESRTRIKGRFAKMD--
>CAE.sento.Myeongyun.gnm1.ann1.Sto08g236970
MSDSPKHPVHTHSHSHRPCDYCGDATALLYCRADSAKLCFSCDREVHSTNQLFSKHT
RALLCDACHDSPATILCSSETSVLCQNCDWERHNLSLSSVHDRRPLEGFTGCPPVTEMLT
ILGFEDMSKKDLISTQPSGGDAFLGSDLDGLSDYFVWDAPAVVSLDDLITSTSSSHNYQ
AMEVPPLPKNRKAACGQHKEEIINQLRELAKSEPLSFHEQYL
QSGNMSTGFEDDFKTDFLPACEAGIFEWERERSETGNQVVPPNSSRIAYKEEVHDSHSVS
AISGNHAQGKEAEQRPSSLNSEALSTTPKVAPYELSSQERDSALLRYKEKKRTRRYEKHI
RYESRKVRAESRTRVKGRFAKWS--
>DET.singl.CAF01.gnm1.ann1.evm_model_Chr09_2695
---------EQARQLRRPCDYCGDTTALVYCRADSAKLCFSCDREVHSTNQLFSKHTRTQ
LCDACDNSPATILCSTENSVLCQNCDWEMHNLSLTSVHDRRPLEGFTGCPSVTELLSIVG
FEDLGKKSLLSTDGSAADGFLGSEIEGLSDLLVWDAPAVVSLDDLIASSGSSHNY
QAMEVPPLPKNRKATCGRHKDEIISQLRELAKLEP-DFPEQHV
QSRNLSFGFERDIKADIF-SYEAGVFEWHKDSSEKANQVLPPNTLPTSYSEEVPDKYS
NDGVCVSHTCGNNEGQPQSSFNSEALSTTPKVVPYELTSQERDSALLRYKEKKKTRRYDK
HIRYESRKVRAESRIRIKGRFAKMDH-
>OUT.vitvi.PN40024.gnm2.ann1.VIT_207s0104g01360.1
--------HEEEGQKNRLCDFCGDSMALLYCRADSAKLCLSCDREVHSTNQLFTKH
TRSRLCDVCDASPASILCSTDNLVLCQNCDWAKHGRSLSSAHDRRPLEGFSGQPSVTELL
AFVGFEDLGKKSLFCGDESEVNEFLGCSVEEFSDFLVWDTPAVVNLDDLIVST
ACDHNFQAMGVPPLPKNRGAPCGQHKAEIIHQLRQLAKIELFDF
PKQLIQKENECNSCDHEVE-FVFPTYEASAFQWCSDGSEAANQVLPSV-LLGSCADE
VPRKHSDIGGSVSHTNGSDEGKSECPVVTKTLPALPKVSVHELNSQERDSAISRYKEKKK
TRRYEKHIRYESRKARAESRIRIKGRFAKMDH-
