# Supplementary material for: Legume genome structures and histories inferred from Cercis canadensis and Chamaecrista fasciculata genomes
Source: Plant J. 2026 Jun 10;126(5):e70981. doi: 10.1111/tpj.70981 (PMC13252982; doi:10.1111/tpj.70981)
Supplement: Supplementary file 4 — Data S4. Manuscript supplement; Compressed directory of aligned sequences from 2212 low‐copy gene families, for calculation of a consensus species tree. [file TPJ-126-0-s010.gz › S4_consen_species_tree/40_aln_fas_cln1/Legume.fam3.05504]

>CAE.acacr.Acra3RX.gnm1.ann1.g13956.t1
MAPELVPTVKSGVFSSPATLPSRAYVTFLAGNGDYVKGVVGLAKGLRKVRSAYPLVVAV
LPDVPEEHRQILESQGCIVREIQPVYPPENQTQFAMAYYVINYSKLRIWEFVEYSKMIYL
DGDIQVYDNIDHLFDLPDGHFYAVMDCFCEKTWSHTPQYKIGYCQQCPDRVQWPAEMGEP
PALYFNAGMFVFEPCMETYHDLLKTLQITPPTPFAEQDFLNMYFKPIYKPIPLVYNLVLA
MLWRHPENVELDQVKVVHYCAAGSKPWRYTGREENMDREDIKMLVKKWWGIYEDESLDYN
NGVEGDAESVKRESLIAAMSEVGQLQYITAPSAA
>PAP.aesev.CIAT22838.gnm1.ann1.Ae06g05960.1
MATELVPTATTGGLTKSTTLPKRAYVTFLAGNGDYVKGVLALAKGLRKVNSAYSLVV
AVLSDVPGEHRQILKSQRCIVHEIEPVYPPENQVQFAMAYYVITYSKLRIWQFVEYSKMI
YLDGDIQVYDNIDHLFDLPDGYFYAVMDCFCEKTWSHTPQYKIGYCQQCPEKAQWPKEMG
QPPSLYFNAGMFVFEPSIETYHDILNTLTITPPTPFAEQDFLNMYFKHIYKPIPLVYNLV
LAMLWRHPENVELEKVKVVHYCAAGSKPWRYTGKEENMQREDIKMLVKKWWDIYNDASLD
YKSE-TAAMDGVDDDPLVQALSDSEQLHYVTAPTAA
>PAP.aesev.CIAT22838.gnm1.ann1.Ae06g06750.1
MAPELVPTATASAFTKPTTLPRRAYVTFLAGNGDYVKGVVGLAKGLRKVKSAYPLVVAVL
PDVPEEHRQILESQGCIVREIEPVYPPENQTQFAMAYYVINYSKLRIWEFVEYSKMIYLD
GDIQVYDNIDHLFDLPDGYFYAVMDCFCEKTWSHTLQYKIGYCQQCPEKVQWPKELGQPP
SLYFNAGMFVFEPSIETYHDLLNTLKITPPTPFAEQDFLNMYFKHIYKPIPLVYNLVLAM
LWRHPENVELEKVKVVHYCAAGSKPWRYTGKEENMQREDIKMLVKKWWDVYNDASLDYKS
ETEAVVDGVDIDPFVQALAEVGRVHYVTAPSAA
>OUT.arath.Col0.gnm9.ann11.AT2G47180.1
---------STVTITKPVQDSDRAYVTFLAGNGDYVKGVVGLAKGLRKVKSAYPLV
VAMLPDVPEEHRRILVDQGCIVREIEPVYPPENQTQFAMAYYVINYSKLRIWKFVEYSKM
IYLDGDIQVYENIDHLFDLPDGYLYAVMDCFCEKTWSHTPQYKIRYCQQCPDKVQWPAE
LGEPPALYFNAGMFLYEPNLETYEDLLRTLKITPPTPFAEQDFLNMYFKKIYKPIPLVYN
LVLAMLWRHPENVELGKVKVVHYCAAGSKPWRYTGKEANMEREDIKMLVKKWWDIYDDES
LDYKTVVDTEVDLVNLKPFITALTEAGRLNYVTAPSAA
>OUT.arath.Col0.gnm9.ann11.AT4G26250.1
---TVEKSI-KADVTVSHDRVKRAYVTFLAGNKDYWMGVVGLAKGLRKVKSAYPLVVAIL
PDVPEEHRQILLAQGCIIREIEPVYPPENKTGYSMAYYVINYSKLRIWEFVEYEKMIYLD
GDIQVFSNIDHLFDTPRGYLYAVKDCFCEISWSKTPQFKIGYCQQCPEKVTWPESLGSP
PPVYFNAGMLVFEPNLLTYEDLLRVVQITTPTYFAEQDFLNEYFTDIYKPIPSTYNLVMA
MLWRHPEHIDLDQISVIHYCANGSKPWRFDETEEHMDREDIKMLVKKWWDIYEDSSLDYK
NFVETESKLSPINATLASKESVGDVLISLAPSAA
>OUT.arath.Col0.gnm9.ann11.AT5G23790.1
----VEKRI-EADVTVSHEGVERAYVTFLAGNKDYWMLVVGLAKGLRKVKSAYPLVVATL
PDVPEEHRQILVDQGCIIRDIEPVYPPENTTGYSMAYYVINYSKLRIWEFVEYEKMIYLD
GDIQVFKNIDHLFDTPRGYLYAVKDCFCEVSWSKTPQYKIGYCQQSPEKVTWPESLGAP
PPVYFNAGMLVFGPNLVTYEDLLRVVQITTPTYFAEQDFLNIYFRDIYKPIPSTYNLVMA
MLWRHPEHIDLDQISVVHYCANGSKPWKFDEAEEHMDREDIKMLVKKWWEIYEDSSLDYK
NFVETE---SKLNPVTATLASKKLVGTSLAPSAA
>CER.bauva.BV-YZ2020.gnm2.ann1.rna-bv34852.t1
MAPELVPTAKSCVFSKPVTLPRRAYVTFLAGNGDYVKGVVGLAKGLRKAKSAYPLVVAV
LPDVPEEHREILRSQGCIVREIEPVYPPENQTQFAMAYYVINYSKLRIWEFVEYHKMIYL
DGDIQVYDNIDHLFDLPDAHLYAVMDCFCEKTWSHTPQFKIGYCQQCPNKVQWPAEWGQP
PSLYFNAGMFVYEPRLDTYQDLLKTLRVTPPTPFAEQDFLNMYFKDIYKPIPLVYNLVLA
MLWRHPENVELDKVKVVHYCAAGSKPWRYTGKEENMQREDIKMLVKKWWDVYNDESLDYK
SGIEGDAVPLNVDPFIAALSEAGQVEYLTAPSAA
>CER.cerca.ISC453364.gnm3.ann1.Cecan.1G463100.1
MAPELVPTAKSGGLSKVVSLPKRAYVTFLAGNGDYVKGVVGLAKGLRKVKSGYPLVVAV
LPDVPEEHRQILKSQGCIVREIEPVYPPANQTQFAMAYYVINYSKLRIWEFVEYDKMIYL
DGDIQVYENIDHLFDLPDAHLYAVMDCFCEKTWSHTPQYKIGYCQQCPNKVQWPAEWGQP
PALYFNAGMFVYEPSLETYHDLLKTLQLTPPTPFAEQDFLNMYFKDIYKPIPLIYNLVLA
MLWRHPENVDLDKVKVVHYCAAGSKPWRYTGKEENMQREDIKMLVKKWWEIYNDESLDYK
SGVEGDAEPLNMDPFIAALSEAGQVEYLTAPSAA
>CAE.chafa.ISC494698.gnm1.ann1.ChfasH1.8G290900.1
MAPELVATTKSGGFTRAATLPSRAYVTFLAGNGDYVKGVVGLAKGLRKVKSAYPLVVAI
LPDVPEDHRRILESQGCIVRQIEPVYPPENHTQFAMAYYVINYSKLRMWEFVEYNKMIYL
DGDIQVFDNIDQLFDLPDGHFYAVMDCFCEKTWSHTPQYKIGYCQQCPEKVKWPSEMGEA
PALYFNAGMYVFEPSMETYHDLLNTLQITPPTPFAEQDFLNMYFRDIYKPIPLVYNLVLA
MLWRHPENVDLHQVKVVHYCAAGSKPWRYTGKEENMDREDVKMLVKKWWEIYNDESLDYK
LEVEGEPESMNMGPFIAALSEAGQLQYVTAPSAA
>PAP.lotja.MG20.gnm3.ann1.Lj1g3v4831850.1
MAPELVPTASVTGFNRPVTLQKRAYVTFLAGNGDYVKGVVGLAKGLRKVKSAYPLVVA
VLPDVPEEHREILESQGCIVREIEPVYPPENQTQFAMAYYVINYSKLRIWEFVEYSKMIY
LDGDIQVFENIDHLFDLPDGYFYAVMDCFCEKTWSHTPQYKIGYCQQCPEKVQWPKELGE
PPSLYFNAGMFVFEPSIETYHDLLKTVRVTTPTSFAEQDFLNMYFKDIYKPIPLVYNLVL
AMLWRHPENVDLDNVKVVHYCAAGSKPWRYTGKEDNMQRDDIKMLVQKWWNIYNDPSLDY
DAAPAQRDNGVGIEPFVQALSEVGQVQYITAPSAA
>PAP.medtr.A17_HM341.gnm4.ann2.Medtr7g109920.1
MAPELVPTASVTGFTKPVTIPKRAYVTFLAGNGDYVKGVIGLAKGLRKVMTAYPLVVA
VLPDVPEEHREMLEAQGCIVREIEPVNPPENQTQFAMAYYVINYSKLRIWEFVEYSKMIY
LDGDIQVYENIDHLFDLPDGHFYAVMDCFCERTWSHTPQYKIGYCQQCPEKVHWPKEMGQ
PPSLYFNAGMFLFEPSIDTYHDLLKTLKVTPPTPFAEQDFLNMYFKDIYKPIPFVYNLVL
AMLWRHPENVELHKVKVVHYCAAGSKPWRYTGKEENMQREDIRMLVKKWWDIYNDSSLDY
NGSGEVQTNGFEIEPFVQALSEVGRVQYVTAPSAA
>CER.phach.longxuteng.gnm1.ann1.LXT03777.t1
MAPELVPTAVKFGFSKPVTLPGRAYVTFLAGNGDYVKGVVGLAKGLRKVKSAYPLVVAVQ
PDVPEEHREILRSQGCMVREIEPVYPPENQTQFAMAYYVINYSKLRIWEFVEYDKMIYLD
GDIQVYDNIDHLFDLPDGHFYAVMDCFCEKTWSHTPQYKIGYCQQCPNKVQWSAEWGQPP
ALYFNAGMFVFKPSLDTYHDLLKTLRVTPPTPFAEQDFLNMYFKDIYKPIPLVYNLVLAM
LWRHPENVELDKVKVVHYCATGSKPWRYTGKEENMQREDIKMLVKKWWDIYNDESLDYK
SEIEGDVEPLNMDSFIAALSEAGQIEYLAAPSAA
>PAP.phavu.G19833.gnm2.ann1.Phvul.001G215300.2
MAPELVPTVSTASFTSPPILPPRAYVTFLAGNGDYVKGVVGLIKGLRKVKAAYPLVVA
VLPDVPEEHREILKSQGCIVREIEPVYPPENQTQFAMAYYVINYSKLRIWEFVEYSKMIY
LDGDIQVFENVDHLFDLPDGNFYAVMDCFCEKTWSHTPQYKAGYCQQCPEKVQWPTELGQ
PPALYFNAGMFLFEPNMVTYHDLLKTLKVTTPTSFAEQDFLNMYFKNIYKPIPVSYNLVL
AMLWRHPENVNLEEVKVVHYCAAGSKPWRYTGQEENMQREDIKMLVHKWWDIYNDVSLDY
KCASETPVDDVDLEPLMGHLSKVVVQRVLAAPSAA
>OUT.prupe.Lovell.gnm2.ann1.Prupe.1G111300.1
-----------------TKEPKRAYVTFLAGNGDYWKGVVGLAKGLRKTKSAYPLVVAVL
PDVPEEHLQILESQGCIVRQIEPVYPPENQTQFAMAYYVINYSKLRIWEFVEYEKMIYLD
GDIQVFDNIDHLFDMPEGYFYAVMDCFCEKTWSKTPQYKIGYCQQCPEKVQWPADLGSPP
PPYFNAGMFVYEPRLPTYCDLLETVKVTPPSSFAEQDFLNMFFKDVYKPIPPAYNLVLAL
LWRHPENLDIDHVKVVHYCAAGSKPWRYTGEEEHMEREDIKMLVKKWWDIYEDPSLDYI
EIVVKADEHVKGPPFIDVISETDAVDQRSAPSAA
>OUT.prupe.Lovell.gnm2.ann1.Prupe.3G005100.1
MAPELVPTGAKSGFTIPATVPSRAYVTFLAGNGDYVKGVVGLAKGLRKVKTAYPLVVAV
LPDVPQEHRRILESQGCIVREIEPVCPPENQTQFAMAYYVINYSKLRIWEFVEYSKMIYL
DGDIQVYDNIDHLFDLPDGHFYAVMDCFCEKTWSHTPQYKIGYCQQCPEKVQWPSELGP
PPSLYFNAGMFVFEPDLETYHDLLNTLKVTPPTPFAEQDYLNMFFRKIYKPIPLAYNLVL
AMLWRHPENVELDKVKVVHYCAAGSKPWRYTGKEENMEREDIKMLVKKWWDIYNDKSLDY
KVVGGAEGEGVNMQPFIEALSEAGVVQYVTAPSAA
>OUT.prupe.Lovell.gnm2.ann1.Prupe.8G258200.1
---------------------SKAYVTFLAGNKDYVKGVVGLAKGLRKAKSQYPLVVAVL
PDVPQDHRDILESQGCIVQEIEPVYPSENQTQFAMAYYVINYSKLRIFKFVEYSKMIYL
DGDIQVFENIDHLFELPDGFLYAVMDCFCEKTWSHTPQNKIGYCQQCPEKVQWPAELGS
PPPPYFNAGMFVYEPKISTYNDLLAAVQATPPTPFAEQDLLNMFFRDIYKPIPSEYNFVL
AMLWRHPENAKLDALKVVHYCAAGSKPWRYTGEEENMEREDIKMLVKKWWDIYEDKTLDL
KA-APAVATLVDPEPLSD-----------------
>OUT.quisa.S10.gnm1.ann1.Qs0108950.1
MAPKLVHTAQPAGFTKPASLPSRAYVTFLAGNGDYVKGVVGLAKGLRNAKTAYPLVVAV
LPDVPEEHRQILESQGCIVREIEPVYPPENHTQFAMAYYVINYSKLRIWEFVEYSKMIYL
DGDIQVYGNIDHLFDLPDGQFYAVMDCFCEKTWSHTPQYKVGYCQQCPDKVEWPAEFGQP
PAPYFNAGMFVFEPGLSTCEDLLKTLKLTPPTPFAEQDFLNMYFRDIYKPIPPVYNLVLA
MLWRHPENVELEKVKVVHYCAAGSKPWRYTGKEENMQREDIKMLVKKWWDIYNDASLDYK
AATEGDGEPVKMEPFIAALSEAGAVQYVTAPSAA
>CAE.sento.Myeongyun.gnm1.ann1.Sto08g235550
MAPELVPTTKSGGLSRAVTLPSRAYVTFLAGNGDYVKGVVGLAKGLRKVKAAYPLLVAV
LPDVPKEHRQILESQGCIVREIEPVYPPDNQTQFAMAYYVINYSKLRIWEFVEYSKMIYL
DGDIQVFDNIDHLFDLPDGYLYAVMDCFCEKTWSHTPQYKIGYCQQCPEKVKWPAEMGKP
PALYFNAGMFVFEPSMETYHHLLKTLQITPPTPFAEQDFLNMYFSSIYKPIPPIYNLVLA
MLWRHPQNVHLHHLKVVHYCAAGSKPWRYTGKEENMEREEVKMLVKKWWDIYNDESLDYK
VEGEGDAESVDMAPFKAALSEAAQLRYVTAPSAA
>DET.singl.CAF01.gnm1.ann1.evm_model_Chr04_450
MAPELVPTA---LFSKPSNLPGRAYVTFLAGSGDYVKGVVGLAKGLRKVKSAYPLVVAVL
PDVPDEHRRMLKSQGCVVHEIEPVYPPENQTHFAMAYYVINYSKLRIWEFVEYSKMIYLD
GDIQVYDNIEHLFDLPAGRFYAVMDCFCEKTWSHTPQYKIGYCQQCPEKVQWLSELGQPP
ALYFNAGMFLFEPSIATYEDLLKTLQITPPTPFAEQDFLNMYFKDIYSPIPPIYNLVLAM
LWRHPEKVELDKVKVVHYCAAGSKPWRYTGKEENMEREDIKMLVKKWWDIYNDESLDYK-
------KAVNMEPFMTALTEVAEPQYVTAPSAA
>DET.singl.CAF01.gnm1.ann1.evm_model_Chr09_2875
MAPELVPTVKSAGFAIPATLSSRAYVTFLAGNGDYVKGVVGLAKGLRKVKSAYPLVVA
VLPDVPEEHRRILKSQGCIVRDIEPVYPPENQTQFAMAYYVINYSKLRIWEFVEYSKMIY
LDGDIQVHDNIDHLFDLPDGYFYAVMDCFCEKTWSHTPQYKIGYCQQCPEKVQWPAEFDQ
PPSLYFNAGMFVFEPSIATYQDLLGTLRITPPTPFAEQDFLNMYFRDIYKPIPLDYNLVL
AMLWRHPENVELDRVKVVHYCAAGSKPWRYTGKEENMQREDIKMLVKKWWDIYNDETLDY
NTGVDGDTEPVNVDPFMAALSEAGHVQYVTAPSAA
>OUT.vitvi.PN40024.gnm2.ann1.VIT_205s0020g00330.1
-------------------TTDRAYVTFLAGNGDYVKGVVGLAKGLRKARSLYPLVVPVL
PDVPEEHRQILKSQGCIVREIEPVYPPENQTQFSMAYFVINYSKLRIWEFVEYSKMIYLD
GDIQVFENIDHLFDSQDGHFYAVKDCFCEQTWSHSTQYKIGYCQQCPNKVEWKAELGPPP
PLYFNAGMFVFEPSLSTYSNLLDTLKVTPPTSFAEQDFLNMFFRDVYVPIPSEYNLVLAM
LWRHPENVDLTKAKVIHYCAAGSKPWRFTGKEENMDREDIKELVRKWWEIYEDETLDYKT
SLKDHDEKSSQDALLTAMCEAGLVPIRPAPRAA
>OUT.vitvi.PN40024.gnm2.ann1.VIT_205s0077g00430.1
-------------------TTDRAYVTFLAGNGDYVKGVVGLAKGLRKVRSLYPLVVPVL
PDVPEEHRQILKSQGCIVREIEPVYPPENQTQFSMAYYVINYSKLRIWEFVEYSKMIYLD
GDIQVFENIDHLFDSQDGHFYAVKDCFCEQTWSHSTQYKIGYCQQCPNKVEWKAELGPPP
PLYFNAGMFVFEPSLSTYSNLLDTLKVTPPTSFAEQDFLNMFFRDVYVPIPSEYNLVLAM
LWRHPENVDLTKAKVVHYCAAGSKPWRFTGKEENMEREDIKELVRKWWEIYEDETLDYK
SLKDHDDEKPSQDALLTAMCEAGLVPIRPAPRAA
>OUT.vitvi.PN40024.gnm2.ann1.VIT_207s0005g01970.1
MAPEIISASKPSRFLKPASLPDRAYVAFLAGNGDYVKGVVGLAKGLRKVKSAYPLVVAV
LPDVPVEHRRELESQGCIVREIEPVYPPENQTQFAMAYYVINYSKLRIWEFVEYSKMIYL
DGDIQVYDNIDHLFELPDGHFYAVMDCFCEKTWSHTPQYKIGYCQQCPEKVQWPAELGQP
PSLYFNAGMFVFEPSLSTYEDLLETLRITPATPFAEQDFLNMYFSDVYKPIPLVYNLVLA
MLWRHPENVELDKVKVVHYCAAGSKPWRYTGKEDNMQREDIKMLVNKWWEIYNDKSLDYK
YSSVLPGEQVNLEPFIAALSEVGHVEFVRAPSAA
>OUT.vitvi.PN40024.gnm2.ann1.VIT_207s0005g01980.1
MAPEIISASKPSGFLKPASLPDRAYVAFLAGNGDYVKGVVGLAKGLRKVKSDYPLVVAV
LPDVPVEHSRELESQGCIVREIVPVY--KNQTQFAMAYYVINYSKIRIWEFVEYSKMIYL
DGDIQVYDNIDHLFELPDGHFYAVMDCFCEKTWSHTPQYKIGDCQQCPEKVQWPAELGQP
PSLYFNAGMFVFEPSLSTYEDLWETLRITPATPFAEQDFLNMYFRDVYKPIPLVYNLVLA
MLWRHPENVELDKVKVVHYCAAGSKPWRYTGKEDNMQREDIKMLVNKWWEIYNDKSLDYK
YSSVLPGEQVNLEPFIAALSEVGHVEFVRAPSAA
>OUT.vitvi.PN40024.gnm2.ann1.VIT_214s0060g00730.1
------------------------------------------------------------
------------------------------------------------------------
-------------------------------------------------------MGPEP
PFYFNASMFIFEPNLSVYDHLLSTLKITPASTFAEQDYLNMFFKDTYMPITLIYNLGLPM
LWRHPEHVDLERTKVVRYCTAGSKPWKYTGQEENMEREDIKMLVKKWWDIYNDESLDYGN
SS-------------------------------
>OUT.vitvi.PN40024.gnm2.ann1.VIT_214s0060g00740.1
----LA---SATGLAKAASISSRAYVTFLAGNGDYVKGVVGLAKGLRKVKTAYPLVVAVL
PDVPAEHRRILKEQGCVVKEIEPVNPPENQTQFTMAYYVINYSKLRIWEFVEYSKMIYLD
GDIQVFGNIDHLFDLDDGYFYAVMDCFCEKTWSNSLQYKIGYCQQ---------------
------------------------------------------------------------
------------------------------------------------------------
---------------------------------
>OUT.vitvi.PN40024.gnm2.ann1.VIT_214s0060g00760.1
-APTLASA---TGLAKAASISSRAYVTFLAGNGDYVKGVVGLAKGLRKVKTAYPLVVAVL
PDVPAEHRRILEDQGCVVREIEPVNPPENQTQFAMAYYVINYSKLRIWEFVEYSKMIYLD
GDIQVFGNIDHLFDLDNGYFYAVMDCFCEKTWSNSPQYKIGYCQQCPEKVQWPAEMGPAP
PLYFNAGMFVFEPCLSVYDDLLTTLKITTPTSFAEQDYLNIFFRDIYRPIPPTYNLVLAM
LWHHPENIDLQRTNVVHYCAAGSKPWRYTGKEENMEREDIKMLVKKWWDIYNDESLDYR-
-----NSSANGQPFTAVLSEAGEVHYITAPSAA
>OUT.vitvi.PN40024.gnm2.ann1.VIT_214s0060g00770.1
-APTLAS---ETGLAKAYSLSDRAYVTFLAENGDYVKGVVGLAKGLRKVKTAYPLVVAVL
PDVQAEHRRILEDQGCVVREIEPVNPPENQTQFAMAYYVINYSKLRIWKFVEYSKIIYLD
GDIQVFDNIDHLFDLGDGHFHAVMDCFCERSWSNSPQYRIGYCQLCPEKVKWPEEMGPEP
PFYFNAGMFIFEPNLSVYDHLLSTLVITPASTFAEQDYLNMFFKDTYKPITLTYNLGLPM
LWRHPEHVDIERTKVVRYCAAGSKPWKYTGQEENMEREDIKMLVKKWWDIYNDESLDYGN
S--------------------------------
>OUT.vitvi.PN40024.gnm2.ann1.VIT_214s0060g00790.1
-APTLASA---TGLAKAASISSRAYVTFLAGNGDYVKGVVGLAKGLRKVKTAYPLVVAVL
PDVPAEHRRILEDQGCVVREIEPVNPPENQTQFAMAYYVINYSKLRIWEFVEYSKMIYLD
GDIQVFSNIDHLFDLDDGYFYAVMDCFCEKTWSNSPQYKIGYCQQCPEKVKWPAEMGPAP
PLYFNAGMFVFEPCLSVYDDLLTTLKITTPTSFAEQDYLNMFFRDIYKPIPPTYNLVLAM
LWRHPENIDLQITNVVHYCAAGSKPWRYTGKEENMDREDIKMLVKKWWDIYNDESLDYR-
-----NSSANGQPFTAALSEAGVVHFITASSAA
>OUT.vitvi.PN40024.gnm2.ann1.VIT_214s0060g00800.1
---NFAC---ATGLAKAASLSNRA-CDILGWKGRLLQGRGGADQGAEKGESHLPTCGGGT
AGRPRGSPLHSGGPGLRRRAGEPAGEPDP-----VRHGLLRHQLLKTPHLG------
------------DHLFDLGDGHFHAVMDCFCERSWSNSPQYRIGCCQQCPEKVKWPAEMG
PEPPFYFNASMFIFEPNLSVYDHLLSTLKITPASTFAEQDYLNMFFKDTYMPITLTYNLE
LPMLWRHPEHVDLERTKVVRYCAAGSKPWKYTGKEENMEREDTDV---------------
------------------------------------
>OUT.vitvi.PN40024.gnm2.ann1.VIT_214s0060g00810.1
-APTLASA---TGLAKAASISSRAYVTFLAGNGDYVKGVVGLAKGLRKVKTAYPLVVAVL
PDVPAEHRRILEDQGCVVREIEPVNPPENQTQFAMAYYVINYSKLRIWEFVEYSKMIYLD
GDIQVFGNIDHLFDLDDGYFYAVMDCFCEKTWSNSPQYKIGYCQQCPEKVKWPAEMGPAP
PLYFNAGMFVFEPCLSVYDDLLTTLKITTPTSFAEQDYLNMFFRDIYRPIPPTYNLVLAM
LWRHPENIDLQRTNVVHYCAAGSKPWRYTGKEENMEREDIKMLVKKWWDTYNDESLDYR-
-----NSSADGKPFTVALSEAGVVHYFAAPSAA
