# Supplementary material for: Legume genome structures and histories inferred from Cercis canadensis and Chamaecrista fasciculata genomes
Source: Plant J. 2026 Jun 10;126(5):e70981. doi: 10.1111/tpj.70981 (PMC13252982; doi:10.1111/tpj.70981)
Supplement: Supplementary file 4 — Data S4. Manuscript supplement; Compressed directory of aligned sequences from 2212 low‐copy gene families, for calculation of a consensus species tree. [file TPJ-126-0-s010.gz › S4_consen_species_tree/40_aln_fas_cln1/Legume.fam3.05544]

>CAE.acacr.Acra3RX.gnm1.ann1.g15375.t1
MQSRVVAVEEGKENAVSITKALPQRLLPLLVLFLALCVVFTVISMYTIRHFGVQNL
VTSVSSSLQPCFEEPGGLEKYIKPPSNLMHNMTDEQLLWRASFVPRIKNYPFQRVPKIAF
MFLTKGPLPLAPLWERFFKGHEGRYSIYVHSLPSFEAKFPSSSVFHNRQIPSQISEWGRM
SMCDAERRLLANALLDMSNERFVLLSESCIPVYSFSVIYNYIRRSKYSFMGAFDDPGPFG
RGRYDEHMSPDVKITDWRKGSQWFEVNRRLAISIVEDTKFYPKFEQYCRPACYVDEHYFP
TMLTIEAGNMLANRSITWVDWSRGGAHPATFGGSDITENFFNRVREGHRCLYNNRNSSVC
FLFARKFSPSALEPLLHIAPKVLGF
>PAP.aesev.CIAT22838.gnm1.ann1.Ae07g09590.1
MQSRAMISEEGKERNNQT-KGLPFRLLRLLVLFIAVCVVFSVISIYTLKLFGIESVVTTT
SSSFQPCREEPIGLEEWIRPPSDPIHSMSDNELIWRASFVPRIKKFPFKRVPKIAFM
FLTKGPLPLAPLWERFFKGHERLYSVYIHSLPSFRPQFPASSVFYKRQIPSQVSEWGRMS
MIDAERRLLANALLDISNEWFILLSESCIPLYKFSFIYNYIMKSKYSFMGVFDDPGPYGR
GRYKENMAPLVNITQWRKGSQWFEVNRKLAMNIVEDTTYYPVFEQYCRPPCYVDEHYFPT
MLTIQAGHALANRSITWVDWSRGGAHPATFGRTDITEAFIDRARSGHRCKYNDRNSSVCF
LFARKFAPSTLQSLLELDSKNLS-
>PAP.aesev.CIAT22838.gnm1.ann1.Ae08g04480.1
MQSKVLALEEGKETGVFSLKALPLRSLQLLVLFLAFGIVFSVIVIYTIRLFGIEG
LVTDESSSHQPCYEEAASLEEWVRPPSYLMHNMSDEELFWRASFVPRIKKYPVQRVPKI
AFMFLTKGPLPLAPLWERFLKEHEGLYSIYIHSTPSYQAQFSPSSVFYNRQIPSQVAEWG
RMSMCDAERRLLANALLNISNEWFILLSESCIPLYNFSAIYHYIMKSKYSFIGAFDDPGP
YGRGRYNDHMAPLVNISKWRKGSQWFEINRKLAINIVEDTTFYPKFEKYCRPACYVDEHY
FPTMLTIQAGNLLANRSITWVDWSRGGAHPATFGRTDITEEFFKRVRDGNHCLYNNRNSS
VCYLFARKFAPSALEPLLDIEPRVLGF
>OUT.arath.Col0.gnm9.ann11.AT1G51770.1
-----------KSRVTNQRALLPLRLLQILLLFLVLTLGISVVSIHMIKFLKIQRLDPV
APITLLSTYHESVTLDSFIRPPSNVWHTMNDSELLWRASIEPQRNGYPFRRVPKLAFMF
LAKGPLPFAPLWEKFCKGHEGLYSIYVHSLPSYKSDFSRSSVFYRRYIPSQAVAWGEMSM
GEAERRLLANALLDISNEWFVLLSESCIPLRGFSFIYSYVSESRYSFMGAADEEGPDGRG
RYRTEMEPEITLSQWRKGSQWFEINRKLAVEIVQDTTYYPKFKEFCRPPCYVDEHYFPTM
LSMKHRVLLANRTLTWTDWSRGGAHPATFGKADVTESFLKKLTGAKSCLYNDHQSQICYL
FARKFAPSALEPLLQLAPKILE-
>OUT.arath.Col0.gnm9.ann11.AT5G11730.1
MQNRIVQLEEGKENGITVYKGFPSKLLLLLGLFLTFSVTVFIISVSTIKYTGIQSV
VTTVTSSFVPCRGEPNSLSKWIQPPAVLMHNMSDEELLWRASFWPRRKEYPFKRVPKVA
FMFLTKGPLPLASLWERFLKGHKGLYSVYLHPHPSFTAKFPASSVFHRRQIPSQVAEWGR
MSMCDAEKRLLANALLDVSNEWFVLVSESCIPLYNFTTIYSYLSRSKHSFMGAFDDPGPF
GRGRYNGNMEPEVPLTKWRKGSQWFEVNRDLAATIVKDTLYYPKFKEFCRPACYVDEHYF
PTMLTIEKPTVLANRSLTWVDWSRGGPHPATFGRSDITENFFGKIFDGRNCSYNGRNTSM
CYLFARKFAPSALEPLLHIAPKILGF
>OUT.arath.Col0.gnm9.ann11.AT5G25970.2
-CSRVLQLEEGKEIVVTSTKAFPYKLLLLLGFFLAFTVVLFFISVSTIKYYGINS
VVTSVTSSFVPCHEKINDLDKWIKPLVVLMHNMSDEELLWGASFMPRRKEYPFNRVPKIA
FMFLTMGPLPLAPLWERLLKGHEKLYSVYIHSPVSSSAKFPASSVFYRRHIPSQVAEWGR
MTMCDAERRLLANALLDISNEWFVLLSESCIPLFNFTTIYTYMTKSEHSFMGSFDDPGAY
GRGRYHGNMAPEVFIDQWRKGSQWFEINRELAVSIVKDTLYYPKFKEFCQPACYVDEHYF
PTMLTIEKPAALANRSVTWVDWSRGGAHPATFGAQDINEEFFARILKGDNCTYNGGYTSM
CYLFARKFSPSALEPLVQIAPKLLS-
>CER.bauva.BV-YZ2020.gnm2.ann1.rna-bv24560.t1
MQSSVAPLEDGRVNAVLSSKALPLRALQILVLFFVLCIVFSVISVYTVKHFGIQNV
VTSVKDGFQPCYKEPGTLESWIKPPSNLMHNLTDKELFWRASFVPRIKKYPFRRVPKIA
FMFLTKGPLPLAPLWERFLKGHEGFYSIYIHSLPSFQAKFPSSSVFHNKQIPSQISEWGK
MSMCDAERRLLANALLDISNERF---------------------------MGAFDDPGPY
GRGRYNENMAPLVDITRWRKGSQWFEINRKLAINIIEDTTFYPKFEQFCKPACYVDEHYF
PTMLTIQAGNLLANRSITWVDWSRGGAHPATFGRTDITEEFFQRARGGHQCLYNNRNTSV
CFLFARKIAPSAMEPLLRIAPKVLGF
>CER.cerca.ISC453364.gnm3.ann1.Cecan.4G373400.1
MQSRVAPLEDGKDSVILSSKALPLRVLQLLVLFFALCVAFSVISIYTIKHFGIQGV
VTSVKDSFQPCYKEPGTLESWIKPPSNLIHNMTDKELLWRASFVPRIKKYPLRRVPKIA
FMFLTKGPLPLAPLWERFLKGHEGLYSIYIHSLPSFQAKFPSSSVFHNRQIPSQISEWGK
MSMCDAERRLLANALLDISNERFILVSESCIPLYSFSVIYHYIMKSKYSFMGAFDDPGPY
GRGRYNENMAPVVDVTRWRKGSQWFEINRKLAINIIEDTTFYPKFEQFCRPACYVDEHYF
PTMLTIQAGNLLANRSITWVDWSRGGAHPATFGSADITEDFFQRVRGGHQCLYNNRNSSV
CFLFARKFSPSAMEPLLRIAPKVLGF
>CAE.chafa.ISC494698.gnm1.ann1.ChfasH1.7G241700.1
MQSRVVPMEEGKETVVSSTKALPLRLLQLLVLFLVLCVAFTVISVYSIKHFGIQSF
VTNINTSFQPCFEEPSGLEKYIKPPSNLLHNMTDEELLWRSSFVPRIKKYPFRRVPKIAF
MFLTKGPLPLAPLWERFLKGHEGYYSIYVHSLPSFEAKFPPSSVFYNRQIPSQVSEWGMM
SMCDAERRLLANALLDISNERFVLLSESCIPLYSFSVIYNYIKRSKYSFVGVFDDPGPFG
RGRYNDNMSPVVNFTDWRKGSQWFEVNRKVAINIVEDTKYYPKFEQFCRPACYVDEHYFP
TMLTIEAGNMLANRSITWVDWSRGGAHPATFGESDINPDFFNRVRQGHHCLYNDRNSSVC
FLFARKFAPSALEPLLHMSPQVLGF
>PAP.lotja.MG20.gnm3.ann1.Lj5g3v0358780.1
MQSRVVTLEEGKERTNQS-KGLPLRPLRLLVLFIALCVVFSVISIYTIKHFGIESVVTTV
SSSFQPCNEGQGGLEKWISPPSTWIHNMSDQELLWRASFVPRIKDYPFERVPKIAFMF
LTKGPLPLAPLWERFLKGHERHYSVYIHSLPSYQAQFPPSSVFYKRQIPSQVSEWGRMSM
CDAERRLLANALLDISNEWFILLSESCIPLYKFSFIYQYIMKSKYSFMGAFDDPGP----
------------------------------------------------------------
------------------------------------------------------------
-----------------------
>PAP.lotja.MG20.gnm3.ann1.Lj5g3v0358790.1
------------------------------------------------------------
------------------------------------------------------------
-------------------------------------------------------MSMCD
AERRLLANALLDISNEWFILLSESCIPLYKFSFIYQYIMKSKYSFMGAFDDPGPYGRGRY
NEKMAPLVNITKWRKGSQWFEINRKLAITIVEDTTFYPKFETYCRPACYVDEHYFPTMLT
IQAGNALANRSITWVDWSRGGAHPATFGKTDISEEFLNRVRAGHHCQYNNGNSSACFLFA
RKFSPSTLEPLLHMDAKVLDF
>PAP.medtr.A17_HM341.gnm4.ann2.Medtr1g016880.1
MQSRALASEEGKSK------GLSLRSLRLLVVFLALCVVFSVISVYTIKHFGIQSVVTTM
SSSFQPCIEEQAGLEQWIKPPSNLIHNMSDKELLWRASLVPKIKNYPFERVPKIAFMFLT
KGPLPLAPVWERFLKGHESRYSVYVHPTPSYQAHFPPSSVFYKRQIPSQIAEWGRMSMCD
AERRLLANALLDISNERFILLSESCIPLYKFSLVYNYLMKSKFSFVGAFDDPGPYGRGRY
NPNMAPLVDVAKWRKGSQWFEVSRKLAINIVEDTAFYPKFEQYCRPACYVDEHYFPTMLT
IQAGSALANRSVTWVDWSRGGAHPATFGRTDITNEFFDRVRGGQKCLYNNRNSTLCSLFA
RKFAPSALEPLLDMNSKVLDF
>CER.phach.longxuteng.gnm1.ann1.LXT17648.t1
MQSSVAPLEDGRVSAVLSSKALPLRALQLLVMFFALCIAFSVISVYTVKHFGIQGV
VTSMKDSFQPCYKEPGTLESWIKPPSNLMHNMTDKELFWKASFVPRIKKYPFRRVPKIA
FMFLTKGPLPLAPLWERFLHSHEGRYSIYIHSLPSFQAQFSPSSVFHNRQIPSQISEWGR
MSMCDAEKRLLANALLDISNEWFILVSESCIPLYSFSVVYDYIKKSKYSFMGAFDDPGPY
GRGRYNENMAPVVDIKRWRKGSQWFEINRKLAINIIEDSTFYPKFEQFCRPACYVDEHYF
PTMLTIQAGNLLANRSITWVDWSRGGAHPATFGRSDITEDFFQRVRGGHQCLYNNRNTSV
CFLFARKIAPSAMEPLLRIAPKVLGF
>PAP.phavu.G19833.gnm2.ann1.Phvul.001G033200.1
MQSRGVALEEGKERSSQS---KPLRPLRLLVLFFAVCVVFSVISIYTVKHFGIESVVTTV
NSNFQPCYEEPGGLDKWIKPPLSLIHNMSDKELLWRASFVPRIKNYPYPRVPKIAFMFL
TKGPMPLAPLWERFLKGHEKLFSIYIHSLPSYQPQFPPSSVFYGRQIPSQVSEWGRMSMC
DAERRLLANALLDFSNEWFILLSESCIPIYNFSFIYHYIMKSKHSFVGAFDDPGPFGRGR
YNENMAPLVNITKWRKGSQWFEVNRKLAITIVEDSTFHPIFEQYCRPACYVDEHYFPTML
TIQAANVLANRSITWVDWSRGGAHPATFGRNDINEEFFNRVRGGHTCLYNNRNSSVCVLF
ARKFAPSALEPLLHMDSKVLDY
>OUT.prupe.Lovell.gnm2.ann1.Prupe.1G415400.1
MQSRVVPLEEGKDPGVTGTKALPIRLLQLFVLFVLFCITFSVISILTIRHFGINGV
MTTVTSSFQPCYEEPSGLDRWIKPPSNLQHTMTDKELLWRASLMPRIKKYPFERVPKIAF
MFLTRGPLPLAPLWERFLKGHEGRYSIYVHSLPSFQPHFHTSSVFYGRHIPSQVSEWGRM
SMCDAERRLLANALLDISNEWFILVSESCIPLYNFSVIYHYLMKSKYSFIGAFDDPGPFG
RGRYNNNMAPEVNITQWRKGSQWFEVNRKLAISIVEDTTFYQKFEKFCRPACYVDEHYFP
TMLTIQAGNSLANRSITWVDWSRGGPHPATFGRADITEEFFKRMLEGHRCTYNDRNSSIC
FLFGRKFAPSAMEPLLHLAPKFLGF
>OUT.quisa.S10.gnm1.ann1.Qs0162590.1
MQSRVLQLEEGKDPTVLSSKALPLRLLQLLVLFLALCIAFSFISLYTIRHFGVQSV
VTSVKSTFQPCYEEPGSLNKSIRPPSNLIHTMTDKELLWAASFVPRIKKYPFQRVPKIAL
MFLTKGPLPLAPLWERFLKGHEGLYSIYVHSLPSFQATFPPSSVFYKRQIPSQVSEWGRM
SMCDAERRLIANALLDISNEWFVLLSESCIPLYNFSIIYNYVMRSKQSFMGAFDDPGPYG
RGRYNEKMAPEVNITQWRKGSQWFEVNRKLAIQLVEDTTFYPKFEQFCRPACYVDEHYFP
TMLTIQAGNLLANRSITWVDWSRGGAHPATFGRADITEEFFKRVLEGHRCLYNNKTSSIC
FLFARKFAPSALEPLLHLAPKVLGF
>CAE.sento.Myeongyun.gnm1.ann1.Sto05g128210
MQSRVVAVEEGKENGISSSKALPLRLLKLLVLFLALCVAFTVISIYSIKHFGIQN
LVTTVNSSFQPCYEEPTGLERYIKPPSNLIHNMSDPELLWRSSFVPRIKKYPFPRVPKI
AFMFLTKGPLPLAPLWERFLKGHEGYYSIYVHSLPSFQANFPPSSVFHNRQIPSQVSEWG
RMSMCDAERRLLANALLDISNERFILLSESCIPVYSFSVIYNYLMRSKYSFMGAFDDPGP
YGRGRYNENMFPVVNITDWRKGSQWFEINRKLAINVVEDTTFYPKFEQYCRPACYVDEHY
FPTMLTIEAGNMLANRSVTWVDWSRGGAHPATFGGSDITEEFFKRIYEGHRCLYNNRNSS
VCFLFARKFAPSALEPLLHIAPKVLGF
>DET.singl.CAF01.gnm1.ann1.evm_model_Chr03_1325
MQSRVVSPEEGKDAVVSSSKALPARLLQLLVLFLVLCVAFSVISVYTIRHFGIQNA
VTTMYSSFEPCYQEPGGLEEWIKPPSNLIHNMTDKELLWKASFVPKIKRYPFQRVPKIAF
MFLTKGPLPLAPLWERFLKGHEGLYSIYVHSLPSFQAKFPRSSVFYNRQIPSQVSEWGKM
SMCDAERRLLANALLDISNEWFILLSESCIPLYSFNVIYNYILKSKYGFMGAFDDPGPFG
RGRYNGNMAPVVNITQWRKGSQWFEINRKLAINIVEDDKFYPKFEQFCRPGCYVDEHYFP
TMLSIQAGNLLANRSITWVDWSRGGAHPATFGRSDITEEFFARILKGHRCLYNDRNASVC
FLFARKFAPSTLEPLLHISSKVLGF
>OUT.vitvi.PN40024.gnm2.ann1.VIT_204s0008g00690.1
MQSRALSTEEGKDPANTSSRVLPLRLLQIFGLFLALCVAFSVISVYMIKRFGVSTT
LTSPQSSFQPCYEEVGGLDRWIKPPSTLLHTMNDTELLWRASFAPKVKKYPFQRVPKVAF
MFLTKGPLPLGPLWERFLKGHEGLYSIYIHSTPSFQANFPASSVFYRRQIPSKVAEWGRM
SMCDAERRLLANALLDISNERFVLLSESCIPLYNFTLIYHYIMKSKYSFMGAFDDPGPYG
RGRYNGNMKPEVSISQWRKGAQWFEVNRKLAVNIVEDTTFYKKFEEFCKPACYVDEHYFP
TMLTIQSGHLIANRSITWVDWSRGGAHPATFGKADITEEFLHRVVSNHKCLYNNQPSSTC
FLFARKFAPSTLEPLLQLAHKHLGF
