# Supplementary material for: Legume genome structures and histories inferred from Cercis canadensis and Chamaecrista fasciculata genomes
Source: Plant J. 2026 Jun 10;126(5):e70981. doi: 10.1111/tpj.70981 (PMC13252982; doi:10.1111/tpj.70981)
Supplement: Supplementary file 4 — Data S4. Manuscript supplement; Compressed directory of aligned sequences from 2212 low‐copy gene families, for calculation of a consensus species tree. [file TPJ-126-0-s010.gz › S4_consen_species_tree/40_aln_fas_cln1/Legume.fam3.05571]

>CAE.acacr.Acra3RX.gnm1.ann1.g17097.t1
MKIYHIPCLEDNYSYLIFDENTKEGAVVDPVEPVKVLEVANSHGVDIKLVVTTHHHWDHA
GGNDKIKQLVPGIKVYGGSVDNVKGCTDKVDNGDKISLGADISILSLHTPCHTKGHISYY
VTGREDEHPAVFTGDTMFIAGCGKFFEGTAEHMHQSLCVTLGSLPKPTRVYCGHEYTVKN
LQFALTVEPENLRTQQKLTWAQNQRQAGQPTIPSTIEEEMETNPFMRVDLPELQERVGCK
SPVEALREIRKRKDNWRG
>PAP.aesev.CIAT22838.gnm1.ann1.Ae07g20280.1
MKIFHIPCLEDNYSYLIVDESTKEGAVVDPVEPEKVIEAANSHGVNLKFVLTTHHHWDHA
GGNEKIKQLVPGIKVYGGSIDNVKGCTDQVENGDKVSLGADINVLALHTPCHTKGHISYY
VTGKEDEHPAVFTGDTLFVAGCGKFFEGTAEQMYQSLCVTLGSLPKPTQVYCGHEYTVKN
LQFALTVEPDSLRIRQKLTWAQMQRKAGQPTIPSTIEEEMETNPFMRVDLPELQEKVGCK
SPVEAIGEIRKRKDNWRG
>OUT.arath.Col0.gnm9.ann11.AT3G10850.1
MKIFHVPCLQDNYSYLIIDESTGDAAVVDPVDPEKVIASAEKHQAKIKFVLTTHHHWDHA
GGNEKIKQLVPDIKVYGGSLDKVKGCTDAVDNGDKLTLGQDINILALHTPCHTKGHISYY
VNGKEGENPAVFTGDTLFVAGCGKFFEGTAEQMYQSLCVTLAALPKPTQVYCGHEYTVKN
LEFALTVEPNNGKIQQKLAWARQQRQADLPTIPSTLEEELETNPFMRVDKPEIQEKLGCK
SPIDTMREVRNKKDQWRG
>CER.bauva.BV-YZ2020.gnm2.ann1.rna-bv29878.t1
MKIYHIPCLEDNYSYLIVDESTKEGAVVDPVEPEKVLEAANSHGVNLKLVLTTHHHWDHA
GGNEKMKELVPGIKVYGGSVDNVKGCTDKVENGDKVPLGADINILSLHTPCHTKGHISYY
VTSKEDAQPAVFTGDTLFIAGCGKFFEGTAEQMHQSLCVTLGSLPKPTRVFCGHEYTVKN
LQFALTVEPDNLRLQQKLTWAQKQRQAGQPTIPSTIEDEMETNPFMRVDLPEIQERVHCK
SPVEALREIRKRKDNWRG
>CER.cerca.ISC453364.gnm3.ann1.Cecan.4G260200.1
MKIYHIPCLEDNYSYLIVDESTKEGAVVDPVEPENVLEAANSHGINLKLVLTTHHHWDHA
GGNEKMKQLVPGIKVYGGSVDNVKGCTDKVENGDKVPLGADINILTLHTPCHTKGHISYY
VTSKEDEHPAVFTGDTLFIAGCGKFFEGTAEQMYQSLCVTLGSLPKPTRVYCGHEYTVKN
LQFALMVEPDNLRVQQKLTWAQKQRQAGQPTIPSTIEEEMETNPFMRVDLPEIQERVECK
SPVEALREIRKWKDNWRG
>CAE.chafa.ISC494698.gnm1.ann1.ChfasH1.7G129300.1
MKIFHIPCLEDNYSYLIIDESTKEGAVVDPVEPEKVLEVANSHGANLKLVLTTHHHWDHA
GGNDKIKQLVPGIKVFGGSVDNVKGCTDQVDNGDKISLGADINILCLHTPCHTKGHISYY
VTGKEDEQPAVFTGDTLFIAGCGKFFEGTAEQMYQSLCVTLGSLPKPTQVYCGHEYTVKN
LQFASTVEPDNVKINQKLTWAQNQRQAGQPTIPSTIEEEMETNPFMRVDLPEVQEKVGFK
SPVEAIREIRKRKDNWKG
>PAP.lotja.MG20.gnm3.ann1.Lj2g3v2183120.1
MKIYHIPCLEDNYSYLIEDESTKEAAVVDPVEPEKVLEAANLHGLTLKLVLTTHHHWDHA
GGNEKIKELVPGIKVYGGSIDKVKGCTDKVENGDKVSLGADISILALHTPCHTKGHISYY
VTGKEDEDPAVFTGDTLFIASCGKFFEGTAEQMYQSLCVTLGSLPKPTRVYCGHEYSVKN
LQFALTIEPGNLKTQQKLTWAQNQRQAGQPTIPSTIEEELETNPFMRIDLPEIQEKVGFK
SPVEAL------------
>PAP.medtr.A17_HM341.gnm4.ann2.Medtr5g068440.1
MKIYHVPCLEDNYSYLIVDESTKEAAAVDPVEPEKVLEASNSLGLTIKFVLTTHHHWDHA
GGNEKIKELVPGIKVYGGSIDNVKGCTNALENGDKVHLGADINILALHTPCHTKGHISYY
VTGKEDEDPAVFTGDTLFIAGCGKFFEGTAEQMYQSLSVTLGSLPKPTRVYCGHEYSVKN
LQFALTVEPDNLRILEKLTWAQNQRQTGQPTIPSTIGDELESNPFMRVDLPAIQEKMGFN
SPVEALGELRKVKDNWRG
>CER.phach.longxuteng.gnm1.ann1.LXT62833.t1
MKIYHIPCLEDNYSYLIVDESTKEGAVVDPVEPEKVIEAANSHGVNLKLVLTTHHHWDHA
GGNEKMKELVPGIKVYGGSVDNVKGCTDKVENGDKVPLGADISILTLHTPCHTKGHISYY
VTSKEDTQPAVFTGDTLFIAGCGKFFEGTAEQMYESLCVTLGSLPKPTRVYCGHEYTVKN
LQFALTVEPDNLKVQQKLAWAQKQRQAGQPTIPSTIEEEMETNPFMRVDLPEVQERVGCK
SPVEALREIRKRKDNWRG
>PAP.phavu.G19833.gnm2.ann1.Phvul.008G187100.1
MKIQHIPCLEDNYSYLIVDESTKEAAAVDPVEPEKILEAANSHGLTLKLVLTTHHHWDHA
GGNEKIKQLVPGIKVYGGSIDNVKGCTDKVENGDKVSLGADVTILALHTPCHTQGHISYY
VTGKEDEHPAVFTGDTLFIASCGKFFEGTAEQMYQSLNVTLASLPKTTRVYCGHEYSVKN
LQFALTLEPDNSRTQQKLTWAQNQRQAGQATVPSTIEDELETNPFMRVDLPEIQEKVGCK
SPVEALGEIRKKKDNWRG
>PAP.phavu.G19833.gnm2.ann1.Phvul.009G042000.1
MKIYHVPSLQDNNSFLIVDESTKEGVVVDLIEPEKVLLTVDSHGINLKLVLTTHHHGEHV
GGNEKIKQLVPGIRVYGGSIDNVKGCTDKVQNGDKVSLGVDINILSFHTPCHTKGHISYY
MTGKEEEKPTFFTGDTLFIAGYGKFFKGTAQEMYQSLCVTLSSLP
RQTRVCCGHEVT------------------------------------------------
---------------------------------
>OUT.prupe.Lovell.gnm2.ann1.Prupe.2G266700.1
MKIHHVACLEDNYAYLIIDESTKEAAAVDPVEPEKVLKAAQEHGVDIKLVLTTHHHWDHA
GGNEKIKQLVPGIKIYGGSIDNVKGCTDKVDNGDKISLGADVHILSLHTPCHTKGHISYY
VTNKEGDDPTVFTGDTLFIAGCGKFFEGTAEQMHQSLCVTLGSLPKPTRVYCGHEYTVKN
LQFALTVEPGNEKIKQKLSWAQKQRETGLPTVPSTIEEEMETNPFMRADLPELQERVGCK
TAVEALREIRQRKDTWRG
>OUT.quisa.S10.gnm1.ann1.Qs0265860.1
MKIYHVPCLEDNYSYLIVDESSKEAAVVDPVEPEKLLEVANAHGVNLKLVLTTHHHWDHA
GGNEKIKQLVPGIRVYGGSVDNVKGCTNKVENGDKMSLGADVSILCLHTPCHTKGHISYY
VTSKEVEDPAVFTGDTLFIAGCGKFFEGTAEQMYQSLCVTLSSLPKPTRVYCGHEYTVKN
LQFALTIEPDNLRIQQKLLWAQNQHQAGLPTIPSTIEEELVTNPFMRVDLPELQEKVGYK
SPIEALREIRKRKDNWRG
>CAE.sento.Myeongyun.gnm1.ann1.Sto09g305480
MKIFHIPCLEDNYSYLIVDESTKEGAVVDPVEPEKVLKVASSHGVNLKLVLTTHHHW
DHAGGNDKMKQLVPGIKVYGGSIDNVKGCTNKVDNGDKVSLGADINVF---
---HTKGHVSYYVTGKEDEQPAVFTGDTLFIAGCGKFFEGTAEQMYQSLCVTLGSLPKPT
WVYCGHEYTVKNLQFALTVEPDNPRIQQKLTWAQNQRQAGEPTIPSTIEEEFETNPFMRV
DLPELQEKVGFKSPVEALKEIRMRKDNWRG
>DET.singl.CAF01.gnm1.ann1.evm_model_Chr03_3681
MKILHVPCLEDNYSYLIVDETTKEGAVVDPVEPEKILEEANLQGVNLKLVLTTHHHWDHA
GGNEKIKQLVPGIKVYGGSVDNVKGCTDKVENGDKVSLGADINILSLHTPCHTKGHISYY
VTGKQDENPAVFTGDTLFIAGCGKFFEGTAEQMYQSLCVTLGSLPKPTHVYCGHEYSVKN
LQFALTIEPDNLKIQQKFAWAQNQRKAGQPTIPSTIEEEMETNPFMRVDLPELQERVGCK
SPVEALREIRKRKDNWRG
>OUT.vitvi.PN40024.gnm2.ann1.VIT_213s0067g00180.1
MKIVPVPCLEDNYSYLIIDESSKEAAVVDPVEPQKVLQAAYEYGVHLKLVLTTHHHWDHA
GGNEKIKQLVPGIEVYGGSVDNVKGCTHPLQNGDKLSLGSDLAVLALHTPCHTRGHISYY
VTGKEEDVPAVFTGDTLFVAGCGKFFEGTAEQMYQSLCVTLASLPKPTRVYCGHEYTVKN
LQFALTVEPDNVRVGQKLSWAQHQRQAGLPTIPSTIDEEMETNPFMRVDLPELQERVGCQ
SAIDALQEIRRQKDNWRG
