# Supplementary material for: Legume genome structures and histories inferred from Cercis canadensis and Chamaecrista fasciculata genomes
Source: Plant J. 2026 Jun 10;126(5):e70981. doi: 10.1111/tpj.70981 (PMC13252982; doi:10.1111/tpj.70981)
Supplement: Supplementary file 4 — Data S4. Manuscript supplement; Compressed directory of aligned sequences from 2212 low‐copy gene families, for calculation of a consensus species tree. [file TPJ-126-0-s010.gz › S4_consen_species_tree/40_aln_fas_cln1/Legume.fam3.05580]

>CAE.acacr.Acra3RX.gnm1.ann1.g17841.t1
---QWRPSSSADSANSSDSPPSPTEIALPRSLFQNHYQFSPDRILEESFARLRIS
HLPSSNNH---LYPSFIDVPHGCPMGPMPEINLDWNQLAGSVGGMRP
QA-YCGSGSYPTSYSNYDSFLSSRLARQVGLPN
GSPFNLQQKHGRFDS-RNNIAYLSDSEINSSLSHWVQSSLQPNLRGSMLSLAKNKS
GSQLLQEMMTGLKAEEIALILSELIEHVSELMLDPFGNYVFQKILEVCTEEQRTQIILTL
TKAKFQLVNISFNMHGARALQKLLEHVTCRNQLAIIISALSPAVAELIKDINGHHVVSHC
LKQFSEEQNKHLLNEIANHCLEIATDKNGCCLLQQCVDYAGGSIKIRLMCEIVRHVLKLA
QDCYGNYVVQHLISLGIASVTEAMLRRLQGVFFHLSCNKYGSNVVEKFLLASEGLYSTPI
ISELLRHSGFPMLFVDPFGNFVIRTAVMVSKGDTRQALLKLIDRDEAVMRTTMHGRKLLN
QLEKAKLRS-
>PAP.aesev.CIAT22838.gnm1.ann1.Ae08g03870.1
---------------ARSSLLSLPSWLLCRVTPNNQNPLNESQTLEEAFARLSLS
DPPLDFGWTGINIGSKSD-PFQRPISSMGQVQPQWNIGSKFNSV
DSHQNNFWGSGGYMSSFLDSEPSLRQNG-LGIGLSNGVVGE
LQRNNSVNNNALN------NEFMVNNESRLNDNGMVSNLQGRIVLLAKDEEGS
RALKDMMQLLTPGLVDFFFSELINDIADLMVDPFGNHVVQRLVEICDEQQRNAIIGMILN
NKVQFLKICLNPLGVRAVEKVLEHVTTQLQRTSIVIGLIPGVAALAKDVNGHRVILHCLK
HFPQGDSKHLFAAVASNCFGIATDKTGCCMLQECVRYAEGQTKLELISEIIANVSFLAED
CYGNYVVQHLLSLKVAGVTECVLRRLEGTFFHLSSNKYGSNVVEKFFQFSDDLHSARIIT
ELLYHPNVAMLLVDPYGNYVMQTALMVSKGNMRAYLVNLIQHNSPMMRYNTYGKKVLERF
YRV-----
>OUT.arath.Col0.gnm9.ann11.AT4G08560.1
------------------------------------------------------------
--------------------------FWGTT---RFMCTLRQGPNYI---HYQSF-TAFK
LFIVVVQVFSNEKSGGRTVSGSRGISRSTDFVGASQNLRPFSLDDDAYGYMY---
--GIRNTLLSRAKDGIESHMLQYVAKGL-KETIDKIFDNLISHVCELMLDYYGHKVFRK
LMEKCTDEQITRVLDIVLEEPFEFVRLCVHTHGTHAIQGLMRSLCSEEQISRFMETLCYV
SLLLTKDVIAHRVILFCFNQFSPSHTRYLLEVIVQNCYQVAIDQNGCCMLKKLIRQSSRE
LRDPLIKEIISIAVRLCGNCYGNYVVQYLLRLKDYEVTSALSKHLDGNYV
QLSYDKYGSHVVQKCL-ESREFSSRRIIAELLS--DIDSLLVDPYGDYVIQTAWIVSE--
-----VRDKHDDSESFYVDFYQLILWLVFCR-IMC--
>OUT.arath.Col0.gnm9.ann11.AT5G43090.1
----------------TSSQSQPPQMQSSKHQPENHNDGFDLQTLES
SFRGLSFADSN--VHQNGNPPAHQYNQVF---NGGGGSYGDGYLPSGSYHKD
LQRFNQNQQRLSYQNDYVNQSYRYDTIG----G-GNGML-----NNSFLNGVPCASNNV
SDYFGYGVNNSWRSQ---ANGRGSYFSIATDRVWSKELEKTI
FVGTKETIDMIFDGLIVGICELMVDPFGNDVVKLLIGKCSSEQIILIVDVVTRHISKFVN
ICFNPIGTLAIQVLLTSIHERANNQIIMDAISSVALQLTRNTNAKYVILACFRMFTSS
QCRRLLEVVSQHCYQIAIDQNGCCLLQQCFDKERHEIRQRLISEVIEHALKLCLNCH
GNYVVQYVVELDNQHETDLLVNKLLRNYAHLARNKYGSHVVQKLLKLRG-IDSKLIVVDL
LR--GIDTLLLDPFGNYVIQTAWFVSKEDVRQMLRYYIERNIRLMRCNKFGNKILEKLN-
------
>OUT.arath.Col0.gnm9.ann11.AT5G43110.1
--------AVNENLTMASSSSQPQPSSPFH-QPENQNPGYDLETLESSFGGL
SFNDSS--VGQNGDSLPRRTNQVFTGSSSGGAGDDNGYLM-GSHHEELQRH
N-YLNQLSYQNDYAHQSYWYNTDG---DG--NGML-----NNGFLNDVPSSSDRVSD
YFGYEGYNYWRGNEGFDQCQASFSAFAKDKEMSERLGMSIFQGTKETVDAIYNG
LIGDICELMVDPYGSDVVQLLMRRCSSEQIVQLVDIVTQQMFQFVNICIDSLGTNAIQVL
LTCINERAKDQIIVDVVRTVALQLSKSNHAIFVILACFRLF-PLHCRLLLELIVQNCH
QIAIDQHGCCLLQLCFNKDRLEIRQRLIMEAIANALRLCLNCYGNYVVQYIVELNNR
YLIDALVRQLIGNYAHLARNKYGSHAVQKLLKLRW-IDSRVIVIDLLR--EIDTLLLDPF
GNYVIQTAWFVSKDDVRRMLRYHIERNIPMMRCNKFGNKVLEKLN-------
>CER.bauva.BV-YZ2020.gnm2.ann1.rna-bv15503.t1
---RQSSSAKQGSSTFTASPGTCPSDCRCRVLPETLNPYSSDQTLVQAFSGL
SISSQP--FDFAGHNRGSTLNKDFPSKAGQPQQRNNGFQ-RPGWD
ASMRSQN-HWQTDSYPATYSNHDWSFYDFTSLRIG
IQNGSYVDLQQISGTFNDLLSYRTNISGFNAIGRRPHWSHMNYLSDLRG
KILLIAKDQYGCRQLQEAMKGLKPDDISTIFFELIDHVSELMLDSFGNYVVQKLIEVCTE
EQRTQIILMVTKDNFQLVNICLDMHGTRAVQKLLEHATTRRQRSLIMSAIGPGAVPLTKD
MNGHHVILHCLRHFSDEDNEYLLTEVAKNCFGIATDKSGCCVLQHCVNHAQGETKERLMA
QIIGNASLLAEDCYGNYVVQHLVSLKMPRVTECLMRQLEGRFVSLSCNKYGSNVVEKLFQ
ESGAHHSTRIIWELVQHPNVSMLFVDPYGNYVIQSALTASKGPLRNTLQRLIQDNSEMMR
SNLYGKKLLVKFDKEKLRH-
>CER.cerca.ISC453364.gnm3.ann1.Cecan.4G382700.1
------------SPTLTTSPETCPSDCHCSALSEIFNPYNSDQTLVDAFSGL
SVSYQP--LNFAGHNQGSALNKDFRSKAGQMQESNNGIQ-RPGWD
ASMRSQN-YWGTDSYPASYSNHDWFFPDSTRFSRQ
LPNGSYFDLQQNSGTFNDLLSNRSNISGFDGIGRRPHWCHMNCLSDLRG
KILLIAKDQHGCRQLQETMKGLKPGDISTIFFELIDHVNELMLDSFGNYVVQKLVEVCTE
EQRTQIILMVSKANFQLVNICLDMHGTRAVQKLLEHVTTQRQRSLIMSAISPGAVPLTKD
MNGHHVILHCLKYFSDEDNKYLLKEVAKNCFGIATDKSGCCVLQQCVNHAQGETKEHLMA
EIIANASLLAEDCYGNYVVQHLVSLKIPRVTESLLRQLEGRFVSLSCNKYGSNVVEKFFQ
DSEAQHSMHIILELLQNPNVSMLFVDPYGNYVIKSALTVSKGSIRNTLLRLIQHNSQMMR
SNLYGKKLLARFDRGKLR--
>CAE.chafa.ISC494698.gnm1.ann1.ChfasH1.4G294300.1
---------------LTSSPETRLPDSLYGFAPEILNPCHSDQDLADAFAR
LAVSQ-PPPFDFVGHGDSSTATNDYHSIVGQMQENNLGWN-
NEGFAEAMRSQN-YWGSDCYPISYSNYDWFLQDDSRFAKG
NKNELCLNSQQNPGIYSRSR---SNISEFNINVRRPHSLRLSHQS
DVRGSVLLFAKDQHGCRLLQEMMTGLKSEEVSLIISELIDHINELMVDPFGNYVFQKL
VEVCTEEQRTQIVLMVSQANFQLVRICLNMHGTRAVQKLLEHVTTQYQRTIIISALVPGV
VALTNDINGHHVILHCLKHFSDEHKKYLLNEVANNCFAIATDKSGCCVLQQCVNYAKGEM
KDHLMSVIVHNVLDLADDCYGNYVVQHLISLKIPTVTETILRKLQGRFVSLSCNKYGSNV
VEKFLLESGDECSTRIIVELLQNTNVSMLLVDPFGNYVIKSALMVSKGPARSALLKLIQL
NSAMMRSNLFGKKLLARFDKGKVRDM
>PAP.lotja.MG20.gnm3.ann1.Lj0g3v0249229.1
-------------------------------LSSYYKPLHKNQTLEDAFTRLSLSTS
A--FNP--PPLDHAFSHA----FHPPNLTQTGFN---AAN--AGSE--SLSSGFLDSV-
---PLLRQSSGFFN-G----GA----------G-------DLLGEIGEIPRMDLNE----
-CWRGSVLSFAKDQYGCRILQERMKRMAAEDFSFIFLELIDHVTELMVDPFGNYVFQKMV
EICSDEQRTRIVLVVTQPNFLLVRVCLKPHGTRSVERLLESVTNEEQRDLIMAALSPGAV
VLAKDTNGHRVVLYCLKHFSGEATKYLLNEVANNSFGIAKDKTGCCVLQQCILHAIGETK
MRLIADVIVNASLLAEDCYGNYVVQHLLSLKIPVVTENLLRQLQGKFTYLACNKYGSNVV
EKFFQESGEMHSMRIVLELLHDPNVARLLVDPYGNYVIKTALMISKGAIRNALLQLIQLN
STMMRNNLYGKKLLDRFDRGNIRH-
>PAP.lotja.MG20.gnm3.ann1.Lj1g3v1708950.1
-------------------------------LSSYYKPLHKNQTLEDAFTRLSLSTS
A--FNP--PPLDHAFSHA----FHPPNLTQTGFN---AAN--AGSE--SLSSGFLDSV-
---PLLRQSSGFFN-G----GA----------G-------DLLGEIGEIPRMDLNE----
-CWRGSVLSFAKDQYGCRILQERMKRMAAEDFSFIFLELIDHVTELMVDPFGNYVFQKMV
EICSDEQRTRIVLVVTQPNFLLVRVCLKPHGTRSVERLLESVTNEEQRDLIMAALSPGAV
VLAKDTNGHRVVLYCLKHFSGEATKYLLNEVANNSFGIAKDKTGCCVLQQCILHAIGETK
MRLIADVIVNASLLAEDCYGNYVVQHLLSLKIPVVTENLLRQLQGKFTYLACNKYGSNVV
EKFFQESGEMHSMRIVLELLHDPNVARLLVDPYGNYVIKTALMISKGAIRNALLQLIQLN
STMMRNNLYGKKLLDRFDRGNIRH-
>PAP.medtr.A17_HM341.gnm4.ann2.Medtr3g102650.1
-------------ASLT--QNQNQNNNHNQFMSQIENP---NQTLEQAFSRLSVANPN
QSFGY-GVA-NNLNDYDYGVSVNPYYNYNYGIQSQPDFNRPVRNNNNIAG
RGISSPSYDVNQIRYNHLNGI--GYGNDMFQCALRNESSVP
TWVNDGVNVNNVNVNGMSAHWFD-----EFRGRVYSLAKDTHGSKILQEVMENLGPEGVS
YFFLELINHMCELMVDPIGYEVITKMVEVCNQDQKTQIVLLVTHHGAQFIRICLSLHGSR
SVEKLLEKVTTREQRGLIMSALTPGAIVLSKDINGHRVVFNCLKNFPHADTEKFLGVIAR
NSLSLSRDKTGCCVLQYCVSHAQGATKNLLIHEIILHAPLLAEDCYGNYVIQHLISLKIP
TVSGNLHHQLQQQFVSLSCNKYGSNVVEKFLHDSGVDISSCIIIELLNDPNVTRLLTDPY
GNFVISTALNKFKRFIKNALEELVEANSQMMRSNMFGKKVLDKFEV------
>CER.phach.longxuteng.gnm1.ann1.LXT61910.t1
----QSSSAKQVSPTLTMSPETCPADCPFCALPETLNPYSSDQSLVDAFSGL
SVSCQP--FDFAGNNQGSALNKDFRSKAGQMLQRNNGFQ-RPGWD
ASMRPQN-YWGTDSYPALYANHDWFFPDSTPFLRQ
IPNGSYVDLQQNSGTFNDFLSNRSNISGFDGISRRPHWSHMNYLSNLR
GKILLTAKDQHGCRQLQETMKGLKPDDISIVFFELIDHVNELMLDSFGNYVVQKLIEVCT
EEQRIQIILMVTKANFQLVNICLDMHGTRAVQKLLEHATTQEQRSLIMSAINPGAVALTK
DINGHHVILHCLKHFSDEDSKHLLTEVAKNCLGIATDKIGCCVLQQCVNHAQGETKERLM
AEIIANASLLAEDCYGNYVVQHLVSLKIPRVTECLMRQLEGRFVSLSCNKYGSNVVEKFF
QDSEAHHSTRIMLELLQNPNVSMLFVDPYGNYVIKSALMVSKGSIRNTLLRLIQHNSQTM
RSNLYGKKLLARFDKGKYWH-
>PAP.phavu.G19833.gnm2.ann1.Phvul.009G069800.1
MMSQRSSSAFHNDHSLT--SSSQQPPELSRFFSQTHNP---SQTLEDAFSRLSVSASS--
FNY-PH-SDFVADTPYNGPSHPCNTWAGGIPSSHLWHPTFTVNNSHHGDEFLCS
K----LLTRQSENTFS-GFSNGMMSQKTPNAGFLNGLLSGKSNILGFSRDER
RLRWFN-----NFRGCVLMLAMDQHTCRTLQETLRTLTREEFDIIFLELINHVTNLMVDP
FGNYVVQRMMELCSEEQQTQIVLRVTQCNFQLVRICLSSHGTRAVEKLLEHLTSQEQRDR
VMSALSPGAAILAKDVSGHRVILHCLKQFPREDNENLLNVVANKCFEIATDKTGCCVLQP
CINHAQGEIKKKLIAAVMLYASLLAEDCYGNYVVQHLLSLGIPGVAESLWRQLEGRFFYL
ACNKYGSNVVEKFFQDSVEPYSTYITLELLHNPNVPMLLVDPYGNYVIKSALSSVRGHVR
NALEQLIKKNSLMMQSNLFGKKLLAWFNKGR----
>OUT.prupe.Lovell.gnm2.ann1.Prupe.1G426900.1
-----------------------LPECVSG--SSSQNPIHFDQTLEAAFSRLKIS
RQPQLSRFDGDCNGSV---------IKYPTNDHGLG-GENFIP-------FCNDE-LQ
SL----NLNSGGNGVLSLGLQNCWV-QSDI--DCSNGFVSNL---NQ--HSDNSPHWLQ
LNGWSDLRGRVAFLATDQDGCRCLQRAMEAVNKELIDLIFLEVLEHVATLMLDPH
GNYVVQKLVEVCSEEQRTQMLLMLTKNDLQLICISLDTRGTRSVQKLLKYVTTKEQITL
IMRALSPGVVALSKNSNGQHVIEHCLEHFSVQDNEHLLHVVANNCCGIAKDKSGCCVLQK
CVEHSNGKNRERLVAAITAKAIVLAVDRYGNYVLQHLLGLRMPQITENLLRQLRGSYMSL
SCNKYGSNVVEKCLLDSGEEQSSQIIFELLTNRNISMLLLHPFGNYVIQTALSVSKGVYH
DALLNLVQLNSHVMRGNYYGQKVLAWRDR-SLQHM
>OUT.prupe.Lovell.gnm2.ann1.Prupe.4G007700.1
------------------------------------------------------------
------------------------------------------------------------
-------------------------GMYSNDRYPSSGISSY--MGTQSSFNNDQ
IFKRSYADIARLAMTQPGSQSLINIMVASDPFAKDMIFTGVFGSIFEVMNDSHGYYVF
GKLIESCNYGQLRHIVALMTLNTESLVSISTRKFGSKSIQRLVKVLEKSPLIYTLTLALS
SVLGQLMTNRTGSFVILKCLNLLDTQKNEKIYETAERLCITLAQNEKGCIYLNEFITYSK
TPYRERLMNEISSKSKLLSQDPSGNFVVQHVLGLHNPVFSAKICFELRDLYIKLSSQRGG
SHVVEKCLNSSE---TDYVVNAFLKYEKLSQIARDQFGNYVIQTALKATKSPLYQML
LAKLEQNRNELMS-GFGRKVLSFIDS------
>OUT.prupe.Lovell.gnm2.ann1.Prupe.8G138200.1
------------------------------------------------------------
-------LPHRAN--FASRVGSITSDQFGYG----YN-PMRPNN-PVRN
GVISSRGSRYANGSGRQ-RLSPSYSSSSL--EQRGQMTSNSVAKDGSRFSNGSLRQQHP
TAFN-LSLEELRGKIALVAKDHVGCRFLQKKVEEGKPEEVEMIFKEVMDALRDLMVDQF
GNEFIQKLVEATNKEGQSKMLDCVMSDEKKLKDICADQHGSRAMQKLLERVETREQQSSF
MRLLKRITIPLSKTQPGYYVIQVCLKHFSPESTKGILELVLENCLALAKDKFGCCLVQSS
VHYAYTEAKERLVADITEHARVLSEDPYGNYVVQYIIGLKIPRVTADILAQLRGSFVNLS
MNKYGSNVIEKSLKEAGEEHVNRIINEMINSPNLLTLLQDPYGNYVAQSALGVSKGAAHN
ALVQLVRSHYPYLHSHLYGKRVLDKTRG------
>OUT.quisa.S10.gnm1.ann1.Qs0161760.1
-----------------VSFGTCVRNSHIRVSSETLNPFHFDQTLESAFSRLS
VSESPYPFDFVGHINGSGSENPVPRSLQVIQGGNVESQ-RLGL
HGNMGSGN-YWGSGT---LKSNFNRFFTDYAR
FSDGLPNQLYSDLSRNSGMVNGLGRKNSTITKSNVNNRRPQWLPSNY
LSDFRGKILSLAKDQYGCRFLQRKMDGLTTEEIDMIFFEVIGHVNELMFDPFGNYVVQ
KLVEVCSEEQRTQIILMMTKSDFQFVSICLNMHGTRAVQKLLEHVTTQMQISLLMAALSP
GAVALTKDMNGHHVIQNCLIHFSDDNNKPLLNEVANNCFEIATDKSGCCVLQQCIEHSRG
EIRKHLIAEIIANASLLAEDRYGNYVVQHLLGLRMPDATESLLRQLEGKYVSLSCNKYGS
NVVEKCLTELGEQHSENVILELLRSPNVSMLLLDPYGNYVIQSAWIHSKGFIREYLLDLV
RQNSPIMRSNLYGKKVLARIEKV-----
>OUT.quisa.S10.gnm1.ann1.Qs0330310.1
-------------------------------DTLSQNPFHFDQTLESSFALLDVS
HSPFPCDFSGHINGSGFENPVPSSLQAIQEGNIESQ-RLGLH
GNMGSEN-YSGSST---LNSNLNRFFPDSTRFLRQ
LPNALYSDLSRNSSVLKGLGCNNSSITKSNVNNGRPYWLQSNYLSDFQ
GKIMSLAKDQYGCRLLQRKMDGLTPEEIDMIFFKVIDHVNELMLDPFGNYVIQKLLEVCS
EEQMTQIIRTLTKSDFQFVSMCLNMHGTRAVQKLLDRVTNQRQISLLMSALSPGAVALTK
DMNGHHVIQHCLKHFSDEDNKYLLNKVANNCFEIATDKSGCCVLQQCIERSRGEIRECLV
SEIIANASLLAEDRYGNYVLQHLLGLRIPDATARLLRQLNGKYASLSCNKYGSNVVEKCL
TESGEQHFRHVISELLGSPNVSMLLLDPYGNYVMQSALTHSKGFVRTALLELVWQNTPAL
RSNLYGKKVLARLEK------
>CAE.sento.Myeongyun.gnm1.ann1.Sto09g314250
------------------------------------------------------------
------------------------------------NGAMRSQDSLVGSDNYGSTYS
NYDWFLTSDDRFTSNKDDESCSELQQNPSILSG---NRLNLTGFNVNGSRPHCLQ-QP
HPHSRGSILLLAKDKYGCQLLQEMMKGLKTEDFSRIFLELIGHVNELAQDPFGNYLF
QTLVEVCTEEQRTQIIRVITSSDFQFVHICLNFHGSRAAQKLLEHVTTQNQQTILILALI
PGVVALTKDFNGHLVILQCLKHFSDQKTKQ------------------------FVNHSK
GVTKGYLISIIAQLALDLARDRYGNYVVQHLISLRIDTVAKTILRKLQGNFVSLSCNKYS
SNVVQKLIESGEEYCRTQIILELLQDTNGPMLLVDPYGNYVIQSALMASKGRIRDAILRL
IELNSLMMSINIFGKKILAQFDKAKY---
>DET.singl.CAF01.gnm1.ann1.evm_model_Chr03_1234
----------------------------------------PDQTLEDAFSRLSVSKQP
SLYSYACFENGSAVNATARSSIWQMQERNPGWD-NSRFAGSM
PSQN-IWSPDSYPASSPGCNLIVPDSGRLLKE
NGDNLWVGSQPDYEVIHDYFPDISNLAGH---GRRSQLLQSNQFTDFRGEVLYY
SKDQVGCRALQELIGRLRAEEVSEVFFEVIENIDKLMMDPSGNYVFQKLVEVCTEEQRTR
IILMVTKANFQLVRICLNMHGTRAVQKLLEHVTTQTQRSIIMSALCPGAVALTKDTNGHH
VILHCLKYFSNEDNQHLLNEVANNCFAIATDKSGCCVLQQCVNHAQGETKEHLMAEIIAN
ATLLSEDCYGNYVVQHLVSLKIPRVTGYLLRQLQGRFFSLSCNKYGSNVVERFFQDAGEQ
HSTHVILELLQNDNVSALLVDPYGNYVFKSALDVSKGPIRAALWKLVELHFPVMRSNLYG
KKLLSRFDKAKMRQ-
>OUT.vitvi.PN40024.gnm2.ann1.VIT_218s0001g09480.1
------------------------------------------------------------
------------------------------------------------------------
------------------------------------------------------------
------------------------------------------------------------
-------------------KRSLGAERTRVMQKLLEYLTTPEQISIAMSALWPVTVALTK
DTSGHHVIQHCLKLFSCQDNMYLIKEVAENCFEIATNRSGCCVLQSCVENSQGELREQLM
AEIIANALPLAEDRYGNYVVQHLMGLKIPEVITNLLKQFEGTFISLSCNKYGSNVVEKFL
IESKDEQSSQIIIELLRSPNVSMLLLDPFGNFVIQSALSVSKV-----------------
---------------------
