# Supplementary material for: Legume genome structures and histories inferred from Cercis canadensis and Chamaecrista fasciculata genomes
Source: Plant J. 2026 Jun 10;126(5):e70981. doi: 10.1111/tpj.70981 (PMC13252982; doi:10.1111/tpj.70981)
Supplement: Supplementary file 4 — Data S4. Manuscript supplement; Compressed directory of aligned sequences from 2212 low‐copy gene families, for calculation of a consensus species tree. [file TPJ-126-0-s010.gz › S4_consen_species_tree/40_aln_fas_cln1/Legume.fam3.05609]

>CAE.acacr.Acra3RX.gnm1.ann1.g21075.t1
MEILGLLCFVVAWYVSKSEVEGAELQDQTILLALNQELTVQRWDANNSSYCSWQGVSC
NDRSMVVKLDLSHANLRGNVTLVSQLKALRQLDLSNNNFHGYIPPAFGNLSDLEVLDLSS
NKFEGSIPPELGGLRNLISLNLSNNLLVGKIPSELHGLEKLQEFQVSSNQLNGSLPTWVG
NLTNLRVLAAYENLLGGTIPDNLGLASELEILNLHSNQLEGPIPASIFTSGNLKVLVLTQ
NNLSGDLPQELGNCQGLSNIRIGNNHLVGTIPKTIGNISSLTYFEADNNNLSGEIVSEFS
QCSNLTLLNLASNGFSGTIPTELGQLMNLQELILSGNSLFGNIPESILRCRNLNKLDISN
NRFNGTLPNDICKLSRLQFLLLGQNSIAGEIPHEIGNCAKLLELQLGSNYLTGIIPSEIG
HIRNLQIALNLSFNHLHGSLPPELGRLDKLVALDVSNNRLSGHIPAELKGMLSLIEVNFS
NNLLNGPVPTFVPFQKSPNSSFVGNKELCGEPLNSSCGDLYDGSNNYHHRVSYRIILAVI
GSGLAVFMSVTVVVLLFMIRERQEKAAKDAGLVDDETNNKPTIIAGNVFVENLKQAVDLD
AVVKATLKDSNKLSSGTFSTVYKAVMPSGMVLSVRRLKSMDKTIIHHQNKMIRELERLSK
LCHDNLVRPIGYVIYEDVALLLHHFLPNGTLAQFLHESSKQPEYQPDWPTRLSVAIGVAE
GLAFLHHVAIIHLDISSGNVLLDANFKPLLGEIEISKLLDPTRGTASISAVAGSFGYIPP
EYAYTMQVTAPGNVYSYGVVLLEILTTRPPVDEDFEEGIDLVKWVHSAPVRGETPEQILD
ARLSTVSFGWRKEMLAALKVALLCTDTTPAKRPKMKKVMEMLQEIRQN
>PAP.aesev.CIAT22838.gnm1.ann1.Ae06g13080.1
MGILCLLHLLLGWYLSSSHLVGAELQDQATLLAISKELGVPGWDSNNSNYCTWQGVTCGN
HSMVEKLDLAHRNLRGNVTLMSELKALKWLDLSNNNFDGMIPPAFGNLSDLEVLDLSSNK
FEGSIPAQLGALRSLRSLNLSNNVLVGEIPMELDGLENLQDLQISSNHLSGLIPSWLGNL
TNLRVFTAYENRLGGEIPSTLGMISDLQILNLHSNQLEGSIPASIFAPGKLEVLVLTQNN
FSGDLPEGIGNCHALSNIRIGNNHLVGSIPKTIGNLSSLTYFEADNNNLSGELVPEFAQC
SNLTLLNLASNGFIGSIPDEFGQLMNLQELILSGNSLYGDIPRSILSCKSLNKLDISNNR
FNGTIPNEICNISRLQYLLLDQNSIRGEIPHEIGNCAKLLELQLGSNYLTGTIPPEIGHI
RNLQIALNLSFNHLHGPLPPELGRLDKLVSLDVSNNRLSGNIPPELKGMLSLIEVNFSNN
LFGGPVPTFVPFQKSPSSSFMGNKGLCGEPLNSSCGDLYDDSRTYHHKVSYRIILAVIGS
GLAVFMSVSIVVLLFMIRERQEKVAKDAGIIEDAANDKPTIVAGSVFVDNMKQAVDLDAV
VKATLKDSNKLSSGTFSTVYKAVMPSGVVLSVRRLKSVDKTIIHHQNKMIRELERLGKVC
HENLVRPIGYVIYEDVALVLHNYFPNGTLAQLLHESTKQPEYQPDWPSRLSIAIGVAEGL
AFLHHVAIIHLDISSGNVHLDANFKPLVGEIEISKLLDPTKGTASISAVAGSFGYIPPEY
AYTMQVTAPGNVYSYGVVLLEILTTRQPVDEDFGEGVDLVKWVQSAPARGETPEQILDAR
LSTVSFGWRKEMLAALKVALLCTDTTPAKRPKMKNVVEMLREILK-
>OUT.arath.Col0.gnm9.ann11.AT2G41820.1
MTFWCMSILLIVGFLSKSELCEAQLSDEATLVAINRELGVPGWSSNGTDYCTWVGLKCG
NNSFVEMLDLSGLQLRGNVTLISDLRSLKHLDLSGNNFNGRIPTSFGNLSELEFLDLSLN
RFVGAIPVEFGKLRGLRAFNISNNLLVGEIPDELKVLERLEEFQVSGNGLNGSIPHWVGN
LSSLRVFTAYENDLVGEIPNGLGLVSELELLNLHSNQLEGKIPKGIFEKGKLKVLVLTQN
RLTGELPEAVGICSGLSSIRIGNNELVGVIPRTIGNISGLTYFEADKNNLSGEIVAEFSK
CSNLTLLNLAANGFAGTIPTELGQLINLQELILSGNSLFGEIPKSFLGSGNLNKLDLSNN
RLNGTIPKELCSMPRLQYLLLDQNSIRGDIPHEIGNCVKLLQLQLGRNYLTGTIPPEIGR
MRNLQIALNLSFNHLHGSLPPELGKLDKLVSLDVSNNLLTGSIPPLLKGMMSLIEVNFSN
NLLNGPVPVFVPFQKSPNSSFLGNKELCGAPLSSSCGYSEDDHLRYNHRVSYRIVLAVI
GSGVAVFVSVTVVVLLFMMREKQEKAAAKNDVEENVEDEQPAIIAGNVFLENLKQGIDL
DAVVKATMKESNKLSTGTFSSVYKAVMPSGMIVSVKKLKSMDRAISHHQNKMIRELERLS
KLCHDHLVRPIGFVIYEDVALLLHQHLPNGNLTQLIHESTKKPEYQPDWPMRLSIAVGAA
EGLAFLHQVAIIHLDVSSSNVLLDSGYKAVLGEIEISKLLDPSRGTASISSVAGSFGYIP
PEYAYTMQVTAPGNVYSYGVVLLEILTSRAPVEEEFGEGVDLVKWVHGASARGETPEQIL
DAKLSTVSFAWRREMLAALKVALLCTDITPAKRPKMKKVVEMLQEVKQ-
>CER.bauva.BV-YZ2020.gnm2.ann1.rna-bv09400.t1
MEILCFLYLLLAGFLSKSQLVGAQLQDQTVLVAINAELKVSGWDVN-TNYCSWQGVSCGS
NSMVEKLDLSHKNLGGNVTLVAELKALKRLDLSNNNFHGVIPSALGNLSDLEVLDLSANM
FEGSIPPGLGGLRSLKSLNLSNNLLVGEIPNELKGLEKLQEIQISSNQLSGSIPPWVGNL
TNLRVFTAYENRLDGRIPDNLGLNSELQLLNLHSNQLEGPIPASIFFHGKLEVLVLTQNN
FSDDIPKEIGNCQGLSNVRIGNNHLVGTIPKTIGNISSLTYFEADNNNLSGEVVSDFGQC
SNLTLLNLASNGFTGTIPPEFGQLMNLQELILSGNSLIGAIPNSILRCKSLNKLDVSNNR
LNGTIPSEICNISRLQFLLLSQNAIRGEIPHEIGNCAKLLELQLGSNYMTGIIPSEIGHI
RNLQIALNLSFNHLHGPLPPELGRLDKLVSLDVSSNRISGNIPVELRGMMSLIEVNFSNN
LLSGPVPSFIPFQKSPNSSFSGNKGLCGEPLTSPCGDLYDDQKNYHHRVSYRTILAVIGS
GLAVFTSVTLVVLLFMIREKQERVAKDAGIADEEINNNPTIISGTVFVENLRQAVDLDTV
VKATLKDSNKLSSGTFSTVYKAVMPSGMSLSVRRLKSMDKTIVHHQNKMVRELEKLSRLS
HENLVRPIGYVIYEDVALLLHHYLPNGTLSHLLHESTKQTEYQPDWPTRLSIAIGVAEGL
AFLHHLAIIHLDISSGNVLLDANFKPLVGEIEISKLLDPTKGTASISAVAGSFGYIPPEY
AYTMQVTAPGNVYSYGVVLLEILTTRPPVDEAFGEGIDLVKWVHSAPVRGETPEQILDAR
LSTVSFGWRKEMLAALKVALLCTDNTPAKRPKMKKVVEMLQEIKQN
>CER.bauva.BV-YZ2020.gnm2.ann1.rna-bv34159.t1
------------------------------------------------------------
------------------------------------------------------------
------------------------------------------------------------
------------------------------------------------------------
------------------------------------------------------------
------------------------MNLQELILSGNSLIGGIPISIMSCKSLTKLDISNNR
FNGTIPSEICNISRLQYLLLSQNSLRGEIPHQIGNCAKLLELQLGSNYLTGAIPFEIGHI
RNLQIALNLSFNHLHGPLPPELGRLDKLVSLDVSNNRLSGNIPPELKGMMSLIEVNFSNN
LLSGPVPTFVPFQKSPNSSFLGNKGLCGEPLNSSCGGLYDDHKNYHHRVSYRIILAVIGS
GLAVFTSVTLVVLLFMIRERQEKVAKDAGIADDETNNKPTIISGTVFVENLRQAVDLDAV
VKATLKDSNKLSSGTFSTVYKADMPSGMSLSVRRLKSMDKTIIHHQNKMIRELERLSRLS
HENLVRPIGYVIYEDVALLLHHYLPNGTLSQFLHESTKKIEYKPDWPTRLSIAIGVAEGL
AFLHHVAIIHLDISSGNVLLDANFKPLVGEIEISKLLDPTKGTGSISAVAGSFGYIPPEY
AYTMQVTAPGNVYSYGVVLLEILTTRPPVDEAFGEGIDLVKWVHSAPVRGETPEQILDAR
LSTVSFGWRKEMLAALKVALLCTDNTPAKRPKMKKVVEMLQEIRQN
>CER.cerca.ISC453364.gnm3.ann1.Cecan.1G336500.1
MEILCFLYLLLAGFLSKSQLVGAQFQDQTILVAINAELKVPGWDVNNSNYCSWQGVSCGN
HSMVEKLDLSHKNLRGNVTLVSELKALKRLDLSNNNFHGVIPPALGNLSDLEVLDLSANK
FEGSIPPGLGGLRNLKSLNLSNNLLVGEIPNGLQGLEKLQEIQISSNQLSGSIPSWVGNL
TNLRVFTAYENRLDGRIPDNLGLNSELQLLNLHSNQLEGPIPGSIFFQGKLEVLVLTQNN
LSDDIPKQIGNCQGLSNVRIGNNHLVGTIPKTIGNISSLTYFEADNNNLSGEVVSDFAQC
SNLTLLNLASNGFTGTIPPEFGQLMNLQELILSGNSIIGDIPNSILRCKSLNKLDISNNR
FNGTIPNEICNISRLQYLLLSQNSIRGEIPHEIGNCAKLLELQLGSNYLTGIIPFEIGHI
RNLQIALNLSFNHLHGPLPPELGRLDKLVSLDVSNNRLSGNIPAELKGMMSLIEVNFSNN
LLSGPVPSFVPFQKSPSSSFLGNKGLCGEPLNSSCGDLYDDHKNYHHRVSYRIILAVIGS
GLAVFTSVTVVVLLFMIRERQEKVAKDAGIADDETNNKPTIISGSVFVENLRQAVDLDAV
VKATLKDSNKLSSGTFSTVYKADMPSGMSLSVRRLKSMDKTIIHHQNKMIRELERLSRLS
HENLVRPLGYVIYEDVALLLHHYLPNGTLSQLLHESTKQTEYQPDWPTRLSIAIGVAEGL
AFLHHVAIIHLDISSGNVLLDANFKPLVGEIEISKLLDPTKGTASISAVAGSFGYIPPEY
AYTMQVTAPGNVYSYGVVLLEILTTRPPVDEAFGEGIDLVKWVHSAPVRGETPEQILDAR
LSTVSFGWRKEMLAALKVALLCTDNTPAKRPKMKKVVEMLQEIKHN
>CAE.chafa.ISC494698.gnm1.ann1.ChfasH1.1G398900.1
MKILCLFYLVFAWFVSSSELVGAEIQDQTILFAINLELRVPGWNANSSNFCSWRGVSC
DNHSMVVKLDLSHANLRGNITLVSHLKALRLLDLSDNNFHGFIPPTFGNLSDLEVLDLSS
NKFEGSIPPELGGLRNLKSLNLSSNLLVGEIPQELHGLQKLQEFQISSNQLSGSLPSWVG
NLTNLRTFAAYENHLDSRIPDNLGLASELKILNLHSNQLQGPIPAGIFAAGKLEVLILTQ
NNLSGDIPQELGNCEGLSNIRIGNNHLIGSIPKTIGNISSLTYFEADNNNLSGQVVSEFS
QCSNLTLLNLASNGFSGTIPPEFGQLMNLQELILSGNSLFGDIPESILRCRNLNKLDISS
NRFNGTIPSEICNLSRLQFLLLGQNSIRGEIPHTIGNCAKLLELQMGSNYLTGIVPSEIG
HIRNLQIALNLSFNHLHGPLPPELGRLDKLVSLDVSNNRLSGNIPAELKGMLSLIEVNFS
NNLLSGPVPAFVPFQKSPNSSFSGNKGLCGEPLNSLCGDAYDDHSNYHHRVSYRIILAVI
GSGLAVFMSVSVVVLLFMIRERQEKAAKDAGIVDDETNTKPTIIAGNVFVENLRQAIDLD
AAVKATLKDSNKLSSGTFSTVYKAVMPSGMVLSVRRLKSMDKTIIHHQNKMIRELERLSK
LCHDNLVRPVGYVIYEDVALLLHQFLPNGTLAQLLHESTKQPDYQPDWPTRLSIAIGVAE
GLAFLHHLAIIHLDISSGNVLLDANFKPLLGEIEISKLLDPTRGTASISAVAGSFGYIPP
EYAYTMQVTAPGNVYSYGVVLLEILTTRPPVDEDFDEGVDLVKWVHSAPVRGETPEQILD
SRLSTVSFGWRKEMLASLKVALLCTDTTPAKRPKMKKVVEMLQEIMQN
>CAE.chafa.ISC494698.gnm1.ann1.ChfasH1.8G203800.1
MEFLSLIYLVLACYLSNFQFVDAVVHDQKILLAINFELRVDGWDNNTTNYCSWRGVSCGN
QSNVEKLDLSRLNLQGNATLISQLKSLKRLDLSHNNFKGLIPPAFGNLYDLQVLDLSSNK
FQGSIPPELGGLRNLRSLNLSNNLLVGEIPSEFHGLEKLQEFKISNNQLSGSIPSWVDSL
INLRVFTAYENHLDGRIPDNLGLTSELQILNLHSNHLEGPIPASIFAMGKLKILILTQNN
LSNDIPEEIGKCRGLSNVRIGNNHLTGTIPRTIGNISSLTYFEADKNNLSGEIVSEFAQC
SNLTLLNLASNRFTGNIPPEFGQLMNLQELILSGNSLYGDIPKSVLGCKNLNKLDIRNNR
FNGTIPNEICIFSRLQYLLLGQNSIRGEIPREIGNCVKLLELQVGNNYLTGTIPSEIGHI
RNLQIALNFSSNHFHGQLPPELGKLDKLVSLDVSNNRLSGYIPTEFKGMLSLIEVNFSNN
LLSGPVPKFAPFQKSPRSSFLGNKALCGEPLNSSCGHLYDDHKTDHHRISYGTIVAVIVS
GLAIFMSLTIVVLLFIIRKRQEKDTKNGDIVDDVTSNKAAITSGTVFFEYLRQAVDLDAV
VKATLKDCNKLSSGTFSTVYKAVMPSGMIFSIRRLNLMHKTIIHHRNKMIRELERLSKLC
HDNLVQPVGYIFYEDVALLLHHHLPSGTLAQLLHESTKKPEYQPDWPTRLSIAIGVAEGL
AFLHHVGIIHLDVSSGNVFLDANFKPLVGEIEISKLLDPTKGIASITAVAGSFGYIPPEY
AYTMQVTAPGNVYSYGVVLLEILTTRAPVDEVFGEGVDLVKWVHNAPVRGETPEQILDAR
LSTFSYGWRKEMLAALKVALLCTHNIQAKRPKMKKVVEMLKEINQN
>PAP.lotja.MG20.gnm3.ann1.Lj1g3v4252300.1
MGILCLLHLLLGWYLSKCELVGAEFQDQATINAINQELRVPGWDGNNSNYCTWQGVIC
GNHSMVEKLDLAHRNLRGNVTLMSELKALKRLDLSNNNFGGLIPPAFGILSDLEVLDLSS
NKFEGSVPPQLGGLRSLVSLNLSNNVLVGEIPMELHRLEKLQDLQISSNHLSGFIPSWVG
NLTNLRVFTAYENRLDGRIPDDLGLIPYLQILNLHSNQLEGPIPASIFASGKLEVLILTQ
NNFSGDLPEEIGNCHALSNVRIGNNHLVGTIPKTIGNLSSLTYFEADNNNLSGEVVSEFA
QCSNLTLLNLASNGFSGTIPQEFGQLTNLQELILSGNNLFGDIPKSILSCKSLNKLDISN
NRFNGTIPNEICNISRLQYLLLDQNSIRGEIPHEIGICSKLLELQLGNNYLTGTIPPEIG
HIRNLQIALNLSFNHLHGPLPPELGKLDKLVSLDVSNNRLSGNLPAELKGMLSLIEVNFS
NNLFGGPVPTFVPFQKSPSSSFSGNKGLCGEPLNSSC-DPYDDQRTYHHRVSYRIILAVI
GSGLAVFISVTVVVLLFMIRERQEKVAKDAGIVEDVIDDNPTIIAGSVFVDNLKQAVDLD
AVVKATLKDSNKLSSGTFSTVYKAIMPSGMVLSVRRLKSIDKTIIQHQNKMIRELERLGK
VSHDNLARPVGYVIYEDVALLLHHYFPNGTLTQFLHESTLQPEYQPDWPARLSIAIGVAE
GLAFLHHVAIIHLDISSGNVLLDSNFKPLVGEIEISKLLDPTRGTASISAVAGSFGYIPP
EYAYTMQVTAPGNVYSYGVVLLEILTTRLPVDEEFGEGVDLVKWVHSAPVRGETPEQILD
ARLSTVSFGWRKEMLAALKVALLCTDNTPAKRPKMKNVVEMLQEIKQ-
>PAP.medtr.A17_HM341.gnm4.ann2.Medtr7g091680.1
MEILCLLHIVLGWYLSNVEFVGAELQDQAIIHAINQELKVPEWDANISDYCTWQGVSCG
NHSMVEKLNLAHKNLRGNVTLMSELKSLKLLDLSNNNFGGLIPPDFGSLSELEVLDLSSN
KFEGSIPSQFGGLRSLKSLNLSNNLLVGELPIELHGLKKLQELQLSSNQLSGVIPSWVGN
LTNLRVFSAYENRLDGRVPDNLGLVPELQILNLHSNQLEGSIPSSIFTSGKLEVLVLTQN
NFSGDLPGEIGNCHALSSIRIGNNHLVGNIPNTIGNLSSLTYFEADNNHLSGELVSEFAQ
CSNLTLLNLASNGFSGTIPQEFGQLMNLQELILSGNSLFGDIPKPILSCKSLNKLDISNN
RINGTIPNEICNISRLQYLLLNLNSIRGEIPHEIGNCAKLLELQLGSNYLTGAIPPEISH
IRNLQIALNLSFNHLHGPLPPELGKLDKLVSLDVSNNRLSGNIPTELKGMLSLIEVNFSN
NLFGGPVPTFVPFQKSPSSSFLGNKGLCGEPLNFSCGDIYDDRSSYHHKVSYRIILAVIG
SGLTVFISVIVVVMLFMIRERQEKAAIEAGIVDDPTNDKPTIIAGTVFVDNLQQAVDLD
AVVNATLKDSNKLSSGTFSSVYKATMPSGVVLSVRRLKSVDKTIIHHQNKMIRELERLSK
VCHENLVRPIGYVIYEDVALLLHNYFPNGTLYQLLHESTRQPEYQPDWPARLSIAIGVAE
GLAFLHHVAIIHLDISSGNVLLDANFKPLVGEIEISKLLDPTRGTGSISAVAGSFGYIPP
EYAYTMQVTAPGNVYSYGVVLLEILTTRLPVEEDFGEGVDLVKWVHSAPVRGETPEQILD
ARLSTVSFGWRKEMLAALKVALLCTDSTPAKRPKMKNVVEMLREIK--
>CER.phach.longxuteng.gnm1.ann1.LXT02737.t1
MEILIFLYLLLAGFLLKSQLVGAQFQDQTILVAINAELKVPGWDVNNSNYCSWQGVSCGN
HSMVEKLDLSHKNLRGNVTLVSELKALKRLDLSNNNFHGVIPPALGNLSDLEVLDLSANK
FEGSIPPGLGGLRNLKSLNLSNNLLVGEIPNELQGLEELQEIQISSNQLSGSIPSWMGNL
TNLRVFTAYENRLDGRIPDNLGLNSELRLLNLHSNQLEGPIPASIFFQGKLEVLVLTQNN
LSDDIPKQIGNCQSLSNVRIGNNHLVGTIPKTIGNISSLTYFEADNNNLSGEMVSDFAQC
SNLTLLNLASNGFTGRIPPEFGQLMNLQELILSGNGLIGDIPNSIMSCKSLTKLDISNNR
FNGTIPSEICNISRLQYLLLGQNSLRGEIPHQIGNCAKLLELQLGSNYLTGIIPSEIGHI
RNLQIALNLSFNHLHGPLPPELGRLDKLVALDVSNNRLSGNIPAEFKGMMSLIEVNFSNN
LLSGPVPSFVPFQKSPNSSFLGNKGLCGEPLNSSCGDLYDDHKNYHHRVSYRIILAVIGS
GLAVFTSVTVVVLLFMIRERQEKVAKDAGIADDETNSKPTILSGSVFVENLRQAVDLDAV
VKATLKDSNKLSSGTFSAVYKAVMPSGMSLSVRRLKSMDKTIIHHQNKMIRELERLSRLS
HENLVRPIGYVIYEDVALLLHHYLPNGTLSQFLHESTKQAEYKPDWPTRLSIAIGVAEGL
AFLHHVAIIHLDISSGNVLLDANFKPLVGEIEISKLLDPTKGTASISAVAGSFGYIPPEY
AYTMQVTAPGNVYSYGVVLLEILTTRPPVDEAFGEGIDLVKWVHSAPVRGETPEQILDAR
LSTVSFGWRKEMLAALKVALLCTDNTPAKRPKMKKVVEMLQEIRQN
>PAP.phavu.G19833.gnm2.ann1.Phvul.001G134600.2
MEALCLLHILLAWCLSCFELVGAELQEQAVLQAINQELRVPGWDANNSDYCSWQGVNCG
NHSLVESLDLSHRNLRGNVTLMSELKALKRLDLSNNNFDGLIPRAFGNLSDLEVLDLSSN
KFQGSIPPQLGGLRNLKSLNLSNNVLVGEIPMELQGLEKLQDFQISSNHLSGLIPSWVGN
LTNLRLFTAYENRLDGRIPDDLGSISELQILNLHSNQLEGSIPATIFVPGKLEVLVLTQN
NFSGELPKEIGNCKALSSVRIGFNHLVGTIPKTIGNLTSLTYFEADNNNLSGEVVSEFSQ
CSNLTLLNLASNGFTGTIPQDFGQLMNLQELILSGNSLFGDIPISILSCKNLNKLDISNN
RFNGTIPNEICNITRLQYLLLDQNFIRGEIPHEIGNCAKLLELQLGSNILTGTIPPEIGR
IRNLQIALNLSFNHLHGLLPPELGKLDKLVSLDVSNNRLSGNIPPELKGMLSLIEVNFSN
NLLGGLVPTFVPFQKSPSSSFLGNKGLCGEPLNPSCGTLYDDHKAYHHRVSYRIILAVIG
SGLAVFMSVTIVVLLFMIRERQEKVAKDAGIVDDSTNDNPTIIAGTVFVDNLKQAVDLDA
VVKATLKDSNKLSGGTFSTVYKAIMPSGVVLSVRRLKSVDKTIIHHQNKMIRELERLSKV
CHDNLVRPIGYVIYEDVALLLHHYFPNGTLVQLLHESTRKPEYQPDWPSRLSIAIGVAEG
LAFLHHVAIIHLDISSGNVLLDANFKPLVGEIEISKLLDPTKGTASISAVAGSFGYIPPE
YAYTMQVTAPGNVYSYGVVLLEILTTRLPVDEDFGEGVDLVKWVHSAPVRGETPEQILDA
RLSTVSFGWRKEMLAALKVALLCTDNTPAKRPKMKNVVEMLREIKQN
>OUT.prupe.Lovell.gnm2.ann1.Prupe.7G063100.1
MAVLCLLCLLLVGCLSESQLVGAQLHDLTTLSAINEELGVPGWGANFSDYCSWPGISCG
NHSMVEKLDLSRHNLRGNVTLISELRALKRLDLSYNDFQGSIPSAFGNLSQLEFLDLSLN
KFGGSLPPELGNLRNLRSLNLSNNLLVGEIPDEIQALEKLQDFQISSNRLNGTIPNWVGN
LTNLRVFTAYENKLEGKIPDNLGSISELESLNLHSNQLEGPIPKSIFASGKLEFLVLTQN
RLSGDIPEEMGNCSSLSSIRIGNNDLIGSIPHSIGNISGLTYFEADNNNLSGEIVPEFSK
CSNLTLLNLASNGFTGKIPPELGQLMNLQELILSGNSLFGEIPKSILGCKNLNKLDLSNN
RINGSIPNDICNMSRLQYLLLGQNSIRGEIPHEIGNCVKLLELQMGRNYLTGSIPPEIGR
IKNLQIALNLSFNHLRGPLPPDLGKLDKLVSLDVSNNQLSDIIPTAFKGMLSLIEVNFSN
NLFTGPVPTFVPFQKSPNSSFLGNKGLCGEPLSSSCGNSNSGHANDHHRVSYRIVLAVI
GSGLAVFVSVTVVVLLFMIRERQEKAEKSAGTEDEEANNVPAIVAGNVFVENLKQAIDLD
YAVKATLKDSNKLSTGTFSTVYKAVMPSGLILSVKRLKSMDRTIIHHQNKMIRELERLSK
LCHDNLVRPIGFVIYEDVALLLHHYLPYGTLCQLLHESTKLPEYEPDWPTRLSIAIGVAE
GLAFLHHVAIIHLDISSGNVLLDANFKPLVGEIEISKLLDPSRGTASISAVAGSFGYIPP
EYAYTMQVTAPGNVYSYGVVLLEILTTKLPVDEAFDEGVDLVKWVHNAPSRGETPEQILD
ARLSTVSFGWRKEMLAALKIALLCTDSIPAKRPKMKKVVEMLQEIKQN
>OUT.quisa.S10.gnm1.ann1.Qs0101170.1
MAFLCLLCFLLAGLLSTFPVLGAQLQDQTTLLAISKELGIPGWDANNSNYCSWPDISCGN
HSMVDKLDLSRRGLRGNVTLISQLKALKRLDLSSNNFRGLIPPAFGNLSDLEVLDLSLNK
FEGSIPLELGGLRNLKSLNLSYNSLVGEIPNELHGLEKLQEFQISNNGLRGSIPYWLGNL
TKLRVFTAYENHLDGSIPDNIGLFSELQLLNLHSNQLEGQIPESIFSQGKLEILVPNPEQ
FY-----------------------------------CLTYFEADNNNLSGEIVSEFAQC
SNLTLLNLASNGFTGRIPPEIEQLMNLQELILSGNSLFGDIPNSILRCKNLNKLELSNNR
FNGTIPNEICNMSRLQYLLLSENSMRGEIPHEIGNCAKLLELQMGSNYFTGTIPSDIGHI
RNLQIALNLSFNHLHGTLPLELGKLDKLVSLDVSNNRLSGSIPPELKGMLSLIDVNFSNN
LLSGPVPTFVPFQKSPNSSFLGNKGLCGEPLNTSCAGLYDDHKNYHHRVSYRIILAVIG
SCLAVFVSVTIVVLLFMIREKREKVSKDAGIAEDEIDNQPTIIAGTVFVENLRQAVDLDA
VVKATLKDSNKINSGTFSTVYRAVMPSGMVLSVKRLKCMDKTIIHHQNKMIRELERLSKL
CHDNLVRPIGYVIFEDIALLLHHFLPNGTLAELLHESSKQPEYQPDWPIRLSIAIGVAEG
LAFLHHVAIIHLDISSGNVLLDADFKPLVGEIEISKLLDPSRGTASISAVAGSFGYIPPE
YAYTMQVTAPGNVYSYGVVLLEILTTRLPVDEEFGEGVDLVKWVHTAPIRGETPEQILDA
RLSTVSFAWRKEMLAALKVALICTDTTPAKRPKMKKVVEMLQEIKQN
>OUT.quisa.S10.gnm1.ann1.Qs0130230.1
MTILWLLSFLLAGLLSKCQVLGVQLQEQTILLAITKELGVPGWDANNSYYCSWPGISCGN
HSLVEKLDLSRHGLQGNVSLISQLKALKQLDLSSNNFRGLIPPSFGNLSDLEVLDLSLNK
FEGLIPLELGGLKNLKSLNLSYNSLVGEIPNEFHGLEKLQEFQISNNGLSGSIPDWVGNL
TKLRVFTAYENQLDGSIPDNMGLFSELQLLNLHSNQLEGQIPESIFSQGKLEVLVLTQND
LTGNLPEEIGNCKGLSNIRIGNNYLIGTIPRTIGNVSSLTYFEADNNNLSGEIVSEFAEC
SNLTLLNLASNGFTGRIPPEFGQLMNLQELILSQNSLFGDIPNSFLRCKNLNKLELTNNR
FNGTIPNEICNISRLQYLLLGQNSIRGEIPHEIGNCTKLLELQTGNNYLTGTIPSEIGHI
RNLQIALNLSFNHLHGPLPPELGKLDKLVSLDVSSNRLYGSIPPELKGMVSLIEVNFSNN
LLTGPVPTFVPFQKSSNSSFMGNKGLCGEPLNFSCGGLYGHHKTSRHRVSYKIIVAIIG
SCLAVFVSVIIVILLFMTRERREEVSKDAGIAEDETKSRPAIIAGTVFVENLRQAVDLDA
AVKATLKDSNKVGSGTFSTTYRAVMPCGMVLSVKRLKSMDKTIIHHQNKMVRELERLSKI
CHDNLVLPIGYVIFEDVALLLHHFLPNGTLVELLHIISKQPKHQPDWPTRLSIAIGVAEG
LAFLHHVAIIHLDISSGNVLLNADFRPLVGEIEISKLLDPSKGTASISAVAGSFGYIPPE
YAYTMQVTAPGNVYSYGVVLLEILTTRLPVDEEFGEWVDLVKWVHCAPIRGETPEQILDA
SLSTVSFAWRKEMLAALKVALLCTDTTPAKRPKMKKVVEMLQEIKQN
>CAE.sento.Myeongyun.gnm1.ann1.Sto13g431890
MEILYLLYLVLAWYVSKSELVGAESQDQTVLLAINQELRVPGWDANSSNYCSWQGVSCDN
HSMVVKLDLSHANLRGNVTLVSQLKALRLLDLSDNNFHGFIPPAFGNLSDLEVLDLSSNK
FDGSIPPELGGLRNLKSLNLSSNLLVGKIPEELHRLQKLQEFQISSNQLSGSLPPWVGNL
TSLRVFAAYENHLDGKLPDNLGLASELRILNLHSNQLQGPIPAGIFAAGKLEVLVLTQNN
LSGDLPPELGNCQGLSNIRIGNNHLLGTIPKTIGNISSLTYFEADNNNLSGEVVSEFSRC
PNLTLLNLASNGFSGTIPPELGQLLNLQELILSGNSLFGDIPESILKCRNLNKLDISNNR
FNGTIPSEICNLSRLQFLLVGQNSIRGEIPHAIGNCAKLLELQMGSNYLTGIIPSEIGHI
RNLQIALNLSFNHLHGPVPPELGRLDKLVALDVSNNRLSGTIPADLKGMLSLIEVNFSNN
LLSGPVPEFVPFQKSPNSSFLGNKGLCGEPLNSSCGNVYGDHNNYHHKVSYRIILAVIGS
GLAVFMSVTVVVLLFMIRERQEKAAKDAGIAEEETNAKPTIIAGNIFVENLRQAIDLDAV
VKATLKDSNKLSSGTFSTVYKAVMPSGMIVSVRRLKSMDKTIIHHQNKMIRELERLSKLC
HDNLVRPIGYVIYEDVALLLHHYLPNGTLAQLLHESTRQPEYQPDWPTRLSIAIGVAEGL
AFLHHVAIIHLDISSGNVLLDANFKPLLGEIEISKLLDPTRGTASISAVAGSFGYIPPEY
AYTMQVTAPGNVYSYGVVLLEILTSRPPVDEDFDEGVDLVKWVHSAPVRGETPEQILDAR
LSTVSFGWRKEMLAALKVALLCTDSTPAKRPKMKKVVEMLQEIKKN
>DET.singl.CAF01.gnm1.ann1.evm_model_Chr09_1711
MEVLYLLCLLLAGYLSKSQLVGAEVQEQAILFAINLELRLAGWDANSSNYCSWQGVSCN
NHSLVEKLDLSHKNLKGNVTLISELRALKLLDLSNNNFHGRIPPAFGNLSNLEVLDLSSN
KFDGSIPPELSGLRNLRSLNLSNNLLVGVIPNGLHGLENLQDLQISSNQLSGSIPSWVGN
LTNLRVFTAYENHLDGRLPDNLGLYSDLRILNLHSNQLEGPIPANIFAAGKLEVLVLTQN
NFSGELCEEIGNCQGLSNVRIGNNHLEGTLPKTIGNISSLTYFEADNNNLSGELVSDFSK
CSNLTLLNLASNGLNGTIPAEFGQLMNLQELILSGNSLSGEIPKSVLGCKSLNKLDISNN
KFNGTIPNEICNISRLQYLLLYQNSIRGEIPHEIGNCAKLLELHVGSNYLTGTIPSEIGH
IRNLQIALNLSFNHLHGPLPPELGRLDKLVSLDVSNNRLSGNIPVELKGMLSLIEVNFSN
NLLSGPVPTFVPFQKSPNSSFLGNKGLCGAPLNSFCGGLYDDHKNYHHRVSYRIILAVIG
SGLAVFMSVTVVVLLFMIRERQEKVAKDAGIAEDEANNKPTIVAGTVFVENLRQAIDLDA
VVKATLKDSNKLSSGTFSTVYKAVMPSGMVLSVRRLKSMDKTIIHHQNKMIRELERLSKL
CHENLVRPIGYVIYEDVALLLHHHLPNGTLAQLLHETTRQAEYQPDWPTRLSIAIGVAEG
LAFLHHVAIIHLDISSCNVLLDANDKPLVGEIEISKLLDPTKGTASISAVAGSFGYIPPE
YAYTMQVTAPGNVYSYGVVLLEILTTRPPVDEAFGEGIDLVKWVHNAPVRGETPEQILDA
RLSTVSFGWRKEMLAALKVALLCTDNTPAKRPKMKKVVEMLQEIKQ-
>OUT.vitvi.PN40024.gnm2.ann1.VIT_208s0007g08450.1
MAFVCLLSLVLMGSLSISQVVDAQLHDQATLLAINKELGVPGWDVNNSDYCSWRGIGCA
DELIVERLDLSHRGLRGNLTLISGLKSLKSLDLSDNNFHGSIPSIFGNLSELVFLDLSWN
KFGNSIPIELGSLRNLRSLNLSNNLLIGEIPDELQSLEKLQEFQISGNKFNGSIPIWVGN
LTNLRVFTAYENELAGKIPDNLGSHSELQLLNLHSNQLEGAIPDTIFASGKLEVLVLTQN
ELTGNLPELVGKCKGLSNIRIGNNNLIGNIPRSIGNVSSLTYFEADNNNLSGEIVPEFAQ
CSNLTLLNLASNGFTGMIPPGLGQLTNLQELIVSGNSLFGDIPESILRCKNLNKLDLSNN
RFNGTIPGDLCNTSRLQYLLLSQNSIRGEIPHEIGNCVKLLELQMGSNYLTGSIPPEIGH
IKNLQIALNLSFNHLHGLLPLELGKLDKLVSLDLSNNQLSGNIPSALKGMLSLIEVNFSN
NLFTGPVPTFVPFQKSPNSSFLGNKGLCGEPLSSSCGTNGSDHESYHHKVSYRIILAVIG
SGLAVFVSVTVVVLLFMMRERQEKAAKAGGVADDGINNRAVIIAGNVFVDNLRQAIDFDA
VVKATLKDSNKLNSGTFSTVYKAVMPSGLILSVKSLRSMDRTIIHHQNKMIRELERLSKL
CHDNLMRPIGFVIYEDVALLLHNYLPNGTLAQFLHDPTKISEYEPDWPTRLNIATGVAEG
LAFLHHVAIIHLDISSGNILLDADFKPLVGEIEISKLLDPSKGTASISAVAGSFGYIPPE
YAYTMQVTAPGNVYSYGVVLLEILTTRLPVDEAFGEGIDLVKWVHTAPARGETPEQILDA
RLSTVSFAWRKEMLSALKVALLCTDNTPAKRPKMKKVVEMLQEIKQN
