# Supplementary material for: Legume genome structures and histories inferred from Cercis canadensis and Chamaecrista fasciculata genomes
Source: Plant J. 2026 Jun 10;126(5):e70981. doi: 10.1111/tpj.70981 (PMC13252982; doi:10.1111/tpj.70981)
Supplement: Supplementary file 4 — Data S4. Manuscript supplement; Compressed directory of aligned sequences from 2212 low‐copy gene families, for calculation of a consensus species tree. [file TPJ-126-0-s010.gz › S4_consen_species_tree/40_aln_fas_cln1/Legume.fam3.05613]

>CAE.acacr.Acra3RX.gnm1.ann1.g21603.t1
MKMIPWGGVSCCLSAAALYLLGRSSGRDAEILKSVTRVNQLKELAQLLDAEILPLVVAIS
GRVGSETPINCEFSGLRGVIVEETAEQHFLKHNDAGSWIQDSALMLSMSKEVPWYLDDGT
GHVHVFGARGATGFVLPVGSEAFEESGRSLVRGTLDYLQGLKMLGVKRIERVLPIGTSLT
VVGEAAKDDIGTIRIQRPHKGPFYVSPKTIDQLIANLGKWARWYKYASVGFTLFGAYLIA
KHAIQYILERRRRCELQKRVLAAAAKRSGQDSEGEKAESLPDGAKKDRMMPDLCVICLEH
DYNAVFVPCGHMCCCTTCSSHLTSCPLCRRRIEQVVKTFRH
>PAP.aesev.CIAT22838.gnm1.ann1.Ae02g06170.1
-KMIPWGGISCCLSAAALYLLGRSSGRDAELLKSVTRVNQLKELAQLLDSEILPLVVSIS
GRVGSETPINCEFSGLRGVIVEETAEQHFLKHNDAGSWIQDSALMLSMSKEVPWYLDDGS
GRVHVVGARGATGFALPVGSEVFEESGRSLVRGTLDYLQGLKMLGVKRIERVLPVGTSLT
VVGEAAKDDIGTIRVQRPHKGPFYVSPRTIDQLIANLGKWARWYKYASMGLTLFGAYLIA
KHAIRYILERRRRSELQRRVLAAAAKRSGIDNEGEKADNLSDGAKKDRSMPDLCVICLEQ
EYNAVFVPCGHMCCCTACSSHLTSCPLCRRRIEQVVKTFRH
>OUT.arath.Col0.gnm9.ann11.AT1G59560.1
--MIHLAGFTCCLGGVALYLLTRSTGRD---IKSITRVYQLKDLEQLVEVEVVPLIIA
VSGDVGSETPIKCEHSYVLGVFLKRTAEQQVLRRNWRFSWVRNSTLMQPMTKEVPWYLDD
GTGRVNVDVSQGELGLALTVGSDVFEKAEPSLVQGALGYLKGFKILGVRHVERVVPIGT
PLTVVGEAVRDGMGNVRIQKPEQGPFYVTYIPLDQLISKLGDLSRRFKYASMGLTVLGVI
LISKPVIEYILERRRRQFALKRVVDAAARRAKPVTGG--------GTSRDGDT
PDLCVVCLDQKYNTAFVECGHMCCCTPCSLQLRTCPLCRERIQQVLKIYRH
>OUT.arath.Col0.gnm9.ann11.AT1G63900.1
--MIPWGGVTCCLSAAALYLLGRSSGRDAEVLETVTRVNQLKELAQLLDSKILPFIVA
VSGRVGSETPIKCEHSGIRGVIVEETAEQHFLKHNETGSWVQDSALMLSMSKEVPWFLDD
GTSRVHVMGARGATGFALTVGSEVFEESGRSLVRGTLDYLQGLKMLGVKRIERVLPTGIP
LTIVGEAVKDDIGEFRIQKPDRGPFYVSSKSLDQLISNLGKWSRLYKYASMGFTVLGVFL
ITKHVIDSVLERRRRRQLQKRVLDAAAKRAELESEGGTRESISDSTKKEDAVPDLCVI
CLEQEYNAVFVPCGHMCCCTACSSHLTSCPLCRRRIDLAVKTYRH
>CER.bauva.BV-YZ2020.gnm2.ann1.rna-bv34628.t1
MKMIPWSGLSCCLSAAALYLLGRSSGRDAELLKSVTRVNQLKELAQLLDAEILPLVVTIS
GRVISETPINCELSGLRGVIVEETAEQHFLKHNDAGSWIQDSALMLSMSKESPWYLDDGT
GRVNVVGARGATGFTLPVVSEAFEESGRSLVRGTLDYLQGLKMLGVKRIERVLPVGTSLT
VVGEAAKDDIGTIRIQRPYKGPFYVSPKTIDQLIANLGKWARWYKYASFGLTFFGAYLIA
KHAIQYFLERRRRGELQKRVLAAAAK-RGQDNEGERADILADGNKKDR-LPDLCVICLEQ
DYNAVFVPCGHMCCCTACSSHLTSCPLCRRRIDQVVKTFRH
>CER.cerca.ISC453364.gnm3.ann1.Cecan.1G436800.1
MKMIPWGGLSCCLSAAALYLLGRSSGRDAELLKSVTRVNQLKELAQLLDAEILPLVVTIS
GRVGSETPINCEFSGLRGVIVEETAEQHFLKHNDAGSWIQDSALMLSMSKEVPWYLDDGT
GRVHVVGARGATGFALPVGSEAFEESGRSLVRGTLDYLQGLKMLGVKRIERVLPVGTSLT
VVGEAAKDDIGTIRIQRPHKGPFYVSPKTIDHLIANLGKWARWYKYASVGLTLFGAYLIA
KHAIQYILERRRHCELQRRVLAAAAKRGQDNEGCEKADSLADVNKKDR-LPDLCVICLEQ
DYNAVFVPCGHMCCCTACSSHLTSCPLCRRRIEQVVKTFRH
>CAE.chafa.ISC494698.gnm1.ann1.ChfasH1.1G460700.1
MKMIPWGGISCCLSAAALYLLGRSSGRDAEILKSVTRVNQLKELAQLLDADILPLVVAIS
GRVGSETPVNCEFSGLRGVIVEETAEQHFLKHNDAGSWIQDSALMLSMSKEVPWYLDDGT
SRVHVVGARGATGFVLPVGSEAFEESGRSLVRGTLDYLQGLKMLGVKRIERVLPIGTSLT
VVGEAAKDDIGTIRIQRPHKGPFYVSPKTIDQLIANLGKWARWYKYASVGLTVFGAYLIA
KHAIQYILERRRRGELQKRVLAAAAKRSGQDNEGEKADHLLDGAKRDSAMPDLCVICLEQ
EYNAVFVPCGHMCCCTTCSSHLTNCPLCRRRIEQVVRTFRH
>PAP.lotja.MG20.gnm3.ann1.Lj0g3v0327699.1
------------------------------------------------------------
------------------------------------------------------------
------------------------------------------------------------
------------------------------------------------------------
----------------------------------------------DPANQMVCTICLTN
GKDLAF-GCGHM-SCRDCGSRLSNCHICRQRITARVMLF--
>PAP.lotja.MG20.gnm3.ann1.Lj5g3v1696900.1
--MIPWGGISCCLSAAALYLLGRSSGRDAELLKSVTRVNQLKELAQLLDADILPLVVSIS
GRVGSENPINCEFSSLRGAIVEETAEQHFLKHNDAGSWIQDSALMLSMSKEVPWYLEDGT
DRVHVVGARGATGFVLPVGSEAFEESGRSLVRGTLDYLQGLKMLGVKRIERVLPIGTSLT
VVGEAAKDDIGTVRIQRPYKGPFYVTPKTIDQLIANLGKWARWYKYASMGLTVFGAYLIA
KHAIRYILERQRRNEMQRRVLAAAAKRLGHDNEGEKADGLVDSAKRERLIPDLCVICLE
KEYNSVFVPCGHMCCCTGCSSHLTSCPLCRRQIEKVVKTFRH
>PAP.medtr.A17_HM341.gnm4.ann2.Medtr1g089900.1
MAMVPWRGVGCCLSAAALYLLGRTSGRDVDILKSVNRVNQLRELAQLLDEEIFPLVVAIS
GRVGSETPISCEFSGLRGVIIEETAEQHFLKHSDAGSWIQDSALMQSRSNEVPWYLDDGT
GRVRVVGAQGATGFVLPVGSEAFEESGRLPVRGTSDYVQGLKMLGVKRIERVLPVGTSLT
VVGEAAKDDVGTIRIQRPSKGPFYVSPKTIDELIANIGRWARWYKYASAGLTVLSVYMIA
NHAVRYILERRRRNELEKRVLAAAAKISGQDNGGEMDDSLSDGAKRERAMPNLCVICLEQ
EYNSVFVPCGHMCCCTACSSHLTSCPLCRRQIEKAVKTFRH
>PAP.medtr.A17_HM341.gnm4.ann2.Medtr1g089910.1
MELALMGGVVFCSAAAVLYTCSKYNHRNAEILKSVTQVNKLMDIEQLLDGERSHLVVAIS
GCVVSETPIKCELTGLRGVVVEETVVQHYLRENDNGSWLQNSPLTLYTRN
EVPWYLDDGTGRVLVV------------GSETFEDSGWARACKTLNHLQGVK
VVGLKRIEWALPFGTSLTVVGEASRDGDGTVRIQRPPKGPFYVSRKTIDEQIADLT
YFARRFKYASVGLTLFGAWLIAEFAI-WCITKDGDAVSCEKVEIAPVDF-----------
------------------------------------------------------------
---
>PAP.medtr.A17_HM341.gnm4.ann2.Medtr1g089920.1
--FLVYGGI-CCSVAAVLYYIGKSPNRNAEILQSVPRC-KLEDLAHLMDANILPRVVTIS
GRVVCEAPITGELSGLGGAIVEERVEEHHLKRGEADSWT
PGYELKSVNHKEALWYLDDGTGRALVVRAWGGTGFELPVGSSTFENSTRIP
FHEKSEHFQLIKILGFKRIERVLPVGTSLTVVGQPVRDSAGAIRIQRPHNGPFYVSQQTI
DEHIENLKSVARWCQCVSVGLTVFGVSLIANALS--------------------------
------------------------------------------------------------
-----------
>PAP.medtr.A17_HM341.gnm4.ann2.Medtr1g089940.1
-DLFFAGGVSYCLAAAAVNFFNRDNVRHVETLESIPRFNELKELEQLLDVERLPLLVAIS
GNVVSETPIKCEITGLRGVIVEEREERHYLQRA---TWKN
HSSLLSSNRKEVPWYLDDGTGRVLVVGARGGTDFVLPAGTSTFEKLEQTQINETSDHIQL
IKVKGLKRIERVLPVGTALTVVGQASKDDDGTIRIQRPPKGPFYVSSKAIDEHAAKFVNY
ARSCEYTSTGLIVLGAFQIAARIY-YLLHRRRRCS-------------------------
------------------------------------------------------------
-
>PAP.medtr.A17_HM341.gnm4.ann2.Medtr1g089960.1
--FLVFGGIT-CFAAAAAYVSARTSDKDAEILKSVTRVNQLKDLAQLLDAEKLPMVVSIS
GEVAFETPIKCKISGLSGVIVDESVEEHYLKKND
VFSWTQHSRLISSIPKEVPWYLDDGTDRVHVVPLILLKDQNLSRLKYRAISKMKSTD
HAYFDMKSYFQILGLKRIERVLLVGTSLNVVGEASKDDDGTVRIQRPLKGPFYVSGKTID
ENIANFVDYARYCKDNSVALTMIGACLLAASTV-IIL----EGGVALKCEKAEPKRLGAR
ISNLAVNSK---------------------------------------------------
----------
>PAP.medtr.A17_HM341.gnm4.ann2.Medtr7g094290.1
--MIPWDGIGCYFSGIALYCLGITICKDAEILKSVTRVNQLKELEQLLDTQNSALVVAIS
GKVASESTIECELSGLKGVIVEEAVEQHFLKHKHNDSWIKDSALTSFTSKEIPWYLEDST
DRVDVVGAQSAKDFVLPVKHEVFKPSNPRLISKALHYIRGLKELGFNRTERTLPIGTTVT
VVGEVTKDDAGAIRIQQPRTGPFYVSPKTIDQLIANNGNLLRWFKHASIGLAIVGSCLI
ANRTIQYILLRWRQCKLLKRVLDAAAKKSKQGIEGEIDDNFLAGGQGD--LPDLCVICLD
EKYNAAFLP---------------------------------
>CER.phach.longxuteng.gnm1.ann1.LXT03569.t1
--MIPWGGLSCCLSATALYLLGRSCHRDVEFLKSVTRVNQLKELAQLLDAEILPLVVAIS
GRVGSETPINCEFSGLRGVIVEDMAEQHFLKQNDAGSWIQDSALVLSMSKEVPWYLDDGT
GRVNVVGARGATGFALSVGRDAFEGSGKMLQRGTMDYLQGLKMLGVKRIERVLPLGTSLT
VVGEAAKDDIGTIRIQRPHKGPFYISPKTIDQLIANLGKWARWYKYASVGLTLFGAYLIA
KHAIQYILERRRRDELQRRVFAAAAK-RGQDNEGENADSLADGNKRDR-LPDLCVICLEQ
DYNAVFVPCGHMCCCIACSSHLTSCLLCRRRIEQVVKTFRH
>PAP.phavu.G19833.gnm2.ann1.Phvul.007G169100.1
MKMIPWGGLSCCLSAAALYLLGRSSGRDAEILKSVTRVNQLKELAQLLDAEILPLIVTIS
GRVGSETPISCDFSGLRGVIVEETAEQHFLKHNDAGSWIQDSALMLSMSKEVPWYLDDGS
DRVHVVGARGATGFALPVGSEAFEESGRSLVRGTLDYLQGLKMLGVKRIERVLPVGTSLT
VVGEAAKDDVGTIRIQRPHKGPFYVSPKTIDQLIANLGKWARWYKYASMGLTVFGAYLIA
KHAIRFILERRRRSELQRRVLAAAAKKSGPNNDVEKADSLSDVAKRDHLMPDLCVICLE
QEYNAVFVPCGHMCCCTACSSHLTNCPLCRRQIEKVVKTFRH
>OUT.prupe.Lovell.gnm2.ann1.Prupe.8G246200.1
----------------------------------------------------DRLVVAIR
GKVFSETPINCELSGLQGVVVEQREEQYFLKRIKDDEWMKDYKFTPSTTKEVPWYLDDGT
FRVNVVGARRAGGFEYPAENAVFEGSKRWPQIETLAFLKNLPILGVKRI
ERVLPVGTSLSVVGEAVKDGNGTISIREPYRRPFYVSPKTIDQLTEESRMWARLLYVASF
GFIVYGGVQIAKHSI---------------------------------------------
----------------------------------------------------
>OUT.prupe.Lovell.gnm2.ann1.Prupe.8G246300.1
-----TGSLVFFLLGGASYLAGRSYDRQADKLASVPRIREFKDLEPLLKSQ-NRLMVALR
GNVGSETPMNCEFSELQGVVVEKTVLKYFLERD---E
WRKDYEVLHSTSKQVPWYLDDGTFRVNVVGARSAKGFYCTHRYAVFEPSKSW
HGVETLDDLENLPVLGVKRIERVLPIGTSLSVIGEAVKDGNGTIRIQRPD
GGPFYVSPRTIDQLTEVQRGDARFFYGGSVVLTLLGVADIGLHF---------------
------------------------------------------------------------
-----------------------
>OUT.prupe.Lovell.gnm2.ann1.Prupe.8G246600.1
----LRDGILWCLGGGALFLLGCHIDSEARKLESVRRIRELKDFVGLLRYE-CRVVVAVR
GRVCSATPINCEMSGLQGIIVEQRAEQYFLERD---KWMKTHKLLHS
TTQEVPIY----------------------------------------------------
------------------------------------------------------------
------------------------------------------------------------
------------------------------------------------------
>OUT.prupe.Lovell.gnm2.ann1.Prupe.8G246900.1
--MLPWGGLSCCLSAAALYLLGRSSGRDADILKSATRINQLKELAKLLDSEILPLVVAI
SGRVSSETPITCEFTGLRGVVVEETAEQHFLKHNDAGSWIQDSALMLSMSKEVPWYLDDG
TGRVHVVGARGATGFVLPVASEVFEESGRSLVRGTLDYLQGLKMLGVKRIERVLPTGTSL
SVVGEAVKDDIGTIRIQRPHKGPFYVSPKTIDQLIANLGKWARWYKYASLGLTVFGVYLV
AKHSVQYILERRRRWELQRRVLAAAAKRSGEDNEGEKDDNVLDGSK--RLMPDLCVIC
LEHEYNAVFVPCGHMCCCTTCSLHLTNCPLCRRRIDQAVKTFRH
>OUT.quisa.S10.gnm1.ann1.Qs0135490.2
-HMIPWGGLSCCLSGAALYLLGRSSGRDADTLKTVTRVNQLKELAQLLDAQVLPLVVSIS
GRVGSETPISCDFSGLRGVIVEETAEQHFLKHNDAGSWIQDSALMLSMSKEVPWHLDDGS
GCVHVVGARGATGFVLPVGSEVFEESGRSLVRGTLDYLQGLKMLGVKRIERVLPIGTSLT
VVGEAAKDDIGTIRIQRPHKGPFYVSPKTIDQLILNLGKWARWYKYASVGLTFFGAYLIA
KHAIQYILERRRRCELQRRVLAAAAKRSGQDNESEDAESISDGSKRDRLMPDLCVICLEQ
EYNAVFVPCGHMCCCTTCSSHLTMCPLCRRRIEQVVKTFRH
>CAE.sento.Myeongyun.gnm1.ann1.Sto13g438910
MKMIPWGGISCCLSAGALYLLGRSSGRDAEILKSVTRVNQLKELAQLLDADILPLVVAIS
GRVGSETPVNCEFSGLRGVIVEETAEQHFLKHNDAGSWIQDSALMLSMSKEVPWYLDDGT
SRVYVVGARGATGFVLPVGSEAFEESGRSLVRGTLDYLQGLKMLGVKRIERVLPIGTSLT
VVGEAAKDDIGTIRVQRPHKGPFYVSPKTIDQLIANLGKWARWYKFASMGLTVFGAYLIA
KHAIQYFLERKRRRELQRRVLAAAAKRSGQDNEGEKADNLSDGTKRDRAMPDLCVICLEQ
EYNAVFVPCGHMCCCTTCSSHLTNCPLCRRQIEQLVKTFRH
>DET.singl.CAF01.gnm1.ann1.evm_model_Chr04_679
MKMIPWGGLSCCLSAAALYLLGRSSGRDAEILKSVTRVNQLKELAQLLDTEVLPLVVTIS
GRVSSETPINCEFSGLRGVIVEETAEQHFLKHNDAGSWIQDSALMLSMSKEVPWYLDDGT
GRVHVVGARGATGFVLPVGSEAFEESGRSLVRGTLDYLQGLKMLGVKRIERVLPIGTSLT
VVGEAAKDDIGTIRIQRPHKGPFYVSPKTIDQLIANLGKWARWYKYASVGLTLFGAYLIA
KHAIQYILERRDRGELQRRVLAAAAKRSGRDNESDKVDSLPDGSKKERLMPDLCVICLEQ
EYNAVFVPCGHMCCCTACSSQLTNCPLCRRRIEQVVKTFRH
>OUT.vitvi.PN40024.gnm2.ann1.VIT_207s0104g00630.1
--MIPWGGISCCLSAAALYLLGRSSGRDAEALKSVTRVQQLKDLVQLLDTAVLPLVVT
VSGRVGSDTPIKCEYSGLRGVIVEETAEQHFLKHNDAGSWIQDSALMLSMSKEVPWYLDD
DTGRAYIVGARGATGLVLTVGSEVFEESGRSLVRGTLDYLQGLKMLGVKRIERVLPTGTP
LTVVGEAIKDDVGTIRIQRPHKGPFYVSPKSIDHLVANLGKWARWYRYASLGFTVFGVYL
IAKSAIQYVMERKRCWELRKRVLAAASKKSGQDSEDEKDENGSDNTKRDRLMPDLCVI
CLEQEYNAVFVPCGHMCCCTMCSSQLTNCPLCRRRIEQVVRTFRH
