# Supplementary material for: Legume genome structures and histories inferred from Cercis canadensis and Chamaecrista fasciculata genomes
Source: Plant J. 2026 Jun 10;126(5):e70981. doi: 10.1111/tpj.70981 (PMC13252982; doi:10.1111/tpj.70981)
Supplement: Supplementary file 4 — Data S4. Manuscript supplement; Compressed directory of aligned sequences from 2212 low‐copy gene families, for calculation of a consensus species tree. [file TPJ-126-0-s010.gz › S4_consen_species_tree/40_aln_fas_cln1/Legume.fam3.05639]

>CAE.acacr.Acra3RX.gnm1.ann1.g23386.t1
----PPSEIHLRINSRKNDNVVHPAEAGAALPYSTSRPVEYTEEKHFKRWFPWLIPFI
VIANIVVFVITMYVNNCPKNSVSCIARFLGRFSFQPLKENPLLGPSSLTLQKMGALDVGR
VVHRHQGWRLITCIWLHGGVFHILANMLGILIIGIRLEQEFGFLRIGLLFLISGFGGSLL
SALFIQSNISVGASGALFGLLGAMLSELITNWSMYDNKFAALFTLVIIVAVNLVVGILPH
VDNFAHIGGFITGFLLGFVFLIRPQFGWFKQRYASPGYSSAPVRSKFKKYQCILWILSLI
LVIAGITVGLIALLRGVDANDHCSWCHYLSCVPTSRWSCNTEPASCFTSQLGSQLNVTCS
TNGKSNTYSIPDPTDSKIQQLCSQLCT
>PAP.aesev.CIAT22838.gnm1.ann1.Ae02g16710.1
-----SEEVHQRVNSSRSNHMVHPVEIGPPAPARAVV-DEYIEVKHYKKWLPWLIPLFVV
ANIIVFIITMYVNNCPKNSVSCIANFLGRFSFQPFKENPLLGPSSLTLQKMGALDVSRVV
HRHQGWRLITCMWLHGGVFHLLANMLGILIIGIRLEQEFGFVLVGLLFVISGFGGSLLSA
LFIQSNISVGASGALFGLLGAMLSELITNWSIYDNKLAALFTLVVIIVVNLAVGILPHVD
NFAHIGGFLTGFLLGFVFFIRPQFGWINQRYAPLEYSPARPKPMFKKYQCILWVLSLVIL
IVGLSVGLVALLRGVDANDHCSWCHYLSCVPTSKWSCHTEAAYCITNQLGKQLNVTCQSN
GKSKLYFLQDPNSSQIQQLCTQLCT
>OUT.arath.Col0.gnm9.ann11.AT3G53780.2
---------KTRERERSNNNNIQPMDLESSVSGQQRSRSSYRGVKEFRSW
FPWLIPCFVVANVAVFVITMYVNNCPKKSGDCFADFLGRFSFQNTRENPLLGPSSLTLQT
MGGLDVKKVVKGDEGWRLLSCNWLHGGVVHLLMNMLTLLFIGIRMEREFGFIRIGLLYLI
SGFGGSILSALFLRSNISVGASGAVFGLLGGMLSEIFINWTIYSNKVVTIVTLVLIVAVN
LGLGVLPGVDNFAHIGGFATGFLLGFVLLIRPHYGWINQRNGPGAK-PH----RFKIYQG
ILWTISLLILVAGFIVGLISLFNNVDGNEHCSWCHYLSCVPTSKWSCNREPASCTTTQLG
NQLSMTCLRNGKSASYILANPSDSRINSLCVQLC-
>CER.bauva.BV-YZ2020.gnm2.ann1.rna-bv03361.t1
-AGQPPPEVHLRVNSRRHSNVIHPVQIESP--PPSAPPVLYTEVKHFKKWVPWLLPVFV
VVNIAVFVITMYVNDCPKNSVSCIARFLGRFSFQPFKENPLLGPSSSTLQKMGALDVNRI
IHRHQGWRLVTCMWLHGGVLHVLANMLGVLIIGIRLEQEFGFVLIGLLYVISGFGGSLLS
GLFIQSNVSVGASGALFGLLGGMLSELITNWSIYDNKLAALFTLVVIIAINLAVGILPHV
DNFAHIGGFLTGFLLGFVFLIRPQFEWVNQRYIPPGYSSASARPKFKKYQCILWGLSVIL
LIVGITAGLVLLLRGVDANDHCSWCHYLSCVPTSKWSCKTEPAYCMTNQIGNQLNVTCSS
NGKSSIYLLQNLSSSQIQGLCTEVCS
>CER.cerca.ISC453364.gnm3.ann1.Cecan.7G139700.1
-AGPPPPEVHLRVNSRRHSNVIHPVEIESPLPSSSAPPVQYTEVKHFKKWVPWLLPVFV
VVNIAVFVVTMYVNDCPKNSVSCIARFLGRFSFQPFKENPLLGPSSLTLQKMGALDVSRI
VHRDQGWRLVTCMWLHGGVFHVLANMLGVLVIGIRLEQEFGFVLIGLLYVISGFGGSLLS
ALFLQANISVGASGALFGLLGGMLSELITNWSIYENKLAAFFTLVVIIVINLAVGILPHV
DNFAHIGGFLTGFLLGFVFLIRPQFGWVNQRYVPPGYSSASAKPKFKKYQCILWALSVIL
LIVGITVGLILVLRGVDANDHCSWCHYLSCVPTSKWSCKTEAAYCLSNQIGNQLNVTCSS
NGKSNIYFMQNPSSSQIQGLCTEVCS
>CAE.chafa.ISC494698.gnm1.ann1.ChfasH1.5G021100.1
-AAAPSSEVHLRVNSRKHNNVIHPTEIEASLPYSTSSPVEYRQVKHFKRWFPWLIPLF
VVANIAVFVITMYVNDCPKNSVSCIARFLGRFSFQPFKENPLLGPSSLTLQKMGALDVDR
VVHRHQGWRLITCMWLHGGVFHVLANMLGILVIGIRLEQEFGFVLIGLLYVISGFGGSLL
SALFIQTNISVGASGALFGLLGGMLSELITNWSMFDNKLAALLTLVIIVVVNLAVGILPH
VDNFAHIGGFITGFLLGFVFLIRPQFGWVSQRYAHSGYSSASVKRKFKLYQCILWVLSLI
LLIVWITVGLVSLLRGVDANDHCSWCHYLSCVPTSKWSCNTDPASCLSSQLGNQLNITCS
NNGKSNIYILSDPTNSQIQELCTQLCS
>PAP.lotja.MG20.gnm3.ann1.Lj0g3v0066839.1
----PPLGMNSRR--NSNNTMVHPMEVVTDSPQGGAAIQYYREEKHDKNWWSWLIP
VFVVANIVVFIITMYVNNCPKNSVSCVARFLGRFSFQPFKENPLLGPSSLTLQKMGALDV
NRVVHRHQGWRLISCMWLHAGVVHLLSNMLGILFIGIRLEQEFGFVLIGLLFVISGFGGS
LLSALFIQSNISVGASGALFGLLGGMLSELITNWSMYDNKFPALFTLVLIIVVNLALGIL
PHVDNFAHIGGFLSGFLLGFVFLIRPQLQLVNQRYAPLQYSPGRPKRKFKTYQCILWVLS
LIILIVGLSVGLVALLRGVDANDHCSWCHYMSCVPTSRWSCRTEAAYCLSDQLGNQLNVT
CSSNGKSSIYYMQDPTSSQIQQLCTQLCS
>PAP.medtr.A17_HM341.gnm4.ann2.Medtr4g021755.1
-AQQPPLQIHSTTNN--NNNMVHPVSLP----VHHNH---AREVKHYKKWFPWLLPFFV
VANIVVFVITMYVNNCPKNSVSCIARFLKRFAFQPLKENPLLGPSSLTLQKMGALDVDKV
VHGHQGWRLITCMWLHGGVFHLLANMLGILFIGIRLEQEFGFVLIGLLFVISGFGGSLLS
ALFIQSNISVGASGALFGLLGAMLSELITNWSMYDNKIAALFTLVIIIVVNLAIGILPHV
DNFAHIGGFLAGFLLGFVFLIRPQFGWVNQRYARVEYSPTRATPKFKKYQCILWVLSLII
LIVGLSGGLVALLSGIDANDHCSWCHYLSCVPTSKWNCHTEAAYCLRL------------
--------------------------
>PAP.medtr.A17_HM341.gnm4.ann2.Medtr7g061780.1
------------------------MEINKSLPSKVEAMVEYKEMKHFKKWIPWLIPFFVI
VNVIVFIITMYENDCPNNSVVCIARFLGRFSFQPFHENPLLGPSLLTLTSMGALDVHQVV
YRHQGWRLMTCMWLHGGVFHLLANMLGILVVGIRLEQDFGFVLIGVLYVISGFGGSLLSS
LFIQQRISVGASSALFGLLGAMLSELITNWSIYEKRLGTLITLVSIIVINLAVGIFPHVD
NFAHIGGFISGFLLGFVFLIRPQFGWIKQKYATPAY-PSLVKSKFKIYQCISWLLALILL
IVGFTLGLVALLRGVDANDHCSWCHYLSYSADR---------------------------
-------------------------
>CER.phach.longxuteng.gnm1.ann1.LXT33884.t1
-AGQPPAEVHLKVHSRQNSNVVHPVEIE--SPRRSAPPVLYTEVKHFKRWVPWLLPVFV
VVNIAVFVITMYVNDCPKNSASCIARFLGRFSFQPFKENPLLGPSSLTLQKMGALDVNRI
IHKHQGWRLVTCMWLHGGVFHVLANMLGLLVIGIRLEKEFGFVLIGLLYVISGFGGSLLS
GLFIQSNISVGASGALFGLLGGMLSELITNWSIYDNKLAALFTLVVIIAINLAVGILPHV
DNFAHIGGFLTGFLLGFVFLIRPQFAWVNQRYVSPGHSSASAKPKFKKYQCILWGLSLIL
LIVGITVSLVLLLRGVDANDHCSWCHYLSCVPTSKWSCKTEPAYCMSNQIGNQLNITCSS
NGKSSIYLMQNPSSSQIQGLCNEVCS
>PAP.phavu.G19833.gnm2.ann1.Phvul.010G009600.1
---EPPLEIHLRVNPKGSTNMVHPVAVQTLSPVQYPR----EEVKHYRKWFSWLIPLF
VVANIVLFVITMYVNNCPHNSVSCIASFLGRFSFQPFKENPLLGPSSLTLQKMGALDVSR
VVHRHQGWRLISCMWLHAGVFHLLANMLGILVIGIRLEQEFGFVLIGLLFVISGFGGSLL
SALFIQSNISVGASGALFGLLGGMLSELITNWTIYENKLAALLTLVIIIVINLAVGILPH
VDNFAHIGGFLTGFLLGFVFLIRPQFGWVNQRYAPLNYSPGRAKPKFKKYQCFLWVFSLV
ILVVGLAVGLVALLRGVDANDHCSWCHYLSCVPTSKWSCHTEPSYCVSNQLGNQLNVTCS
SNGKSSTYFMQDLTSSKIQQLCTQLCS
>OUT.prupe.Lovell.gnm2.ann1.Prupe.6G256700.1
--AEPSSGPQMRVNSRRSYNVVHPVDIEPPSPAPASSPDVYREVKHFKKWVVWLIP
VFVVANVIMFIITMYVNNCPKNSINCIATFLGRFSFQPFKENPLLGPSSSTLQKMGALDV
NKVVHRHQGWLLITCNWLHGGVFHLLANMLSLLVIGYRLEQEFGFVRIGLIYVISGLGGS
LLSSLFIQTNISVGASGALFGLLGAMLSELVTNWTIYASKFGALFTLLIVIAINLAVGIL
PHVDNFAHIGGFLSGFFLGFVFLIRPQFGWVNQRYGPPGYASSEAKSKFKTYQCILWVLS
VIILIVGFTVGLVMLLRGVDANKHCSWCHYLSCVPTSRWSCKTEPAYCMSSQTGNQLLLT
CSSNGKNGTYTLANASSSQIQGLCSQLCS
>OUT.quisa.S10.gnm1.ann1.Qs0231290.1
MAGPPPSSTQLRVNSRSN-NVIHPVDIDPSVQSSAATPVLFGEVKHFRKWVPWLIPCF
VVANVVLFIVTMYVNDCPKNSISCIARFLGRFSFQPFKENPLLGPSSLALQKMGGLDVDR
VVHRHQGWRLIACMWLHAGLFHLLANMLSLLVIGIRLEQEFGFVRIGLLYVISGFGGSLL
SALFLQSNISVGASGALFGLLGSMLSELITNWTIYSNKLAAFSTLVIIIVINLAVGILPH
VDNFAHIGGFISGFLLGFVFLIRPQFGWVSQRYASSGHSSVSAKPKFKMYQCILWIISLI
LLIAGLTVGLVLLLRGVDANDHCSWCHYLSCVPTSKWSCKTEAAYCMSNEIGNQLNLTCS
SNGKYAVYYLQDPTTARIQGLCTQLCS
>CAE.sento.Myeongyun.gnm1.ann1.Sto01g023850
----------SGINSRKNANLIHPVEVDAALPYSTSAPVEYNEMKKFKRWFPWLIPLF
VVANIAVFVITMYVNNCPKNSTSCIATFLGRFSFQPFKENPLLGPSSLTLQKMGALDVDR
VVHRHQGWRLISCMWLHGGVFHVLANMLGILVIGIRLEQEFGFVLIGLLFVISGFGGSLL
SALFIQSNISVGASGALFGLLGGMLSELITNWSMYDNKLPALITLVVIIVINLAVGILPH
VDNFAHIGGFITGFLLGFVFLIRPQFGWVRQRYALPGYS---MKLKFKKYQCILFVLSLI
LLIAGISVGLVALLRGVDANDHCSWCHYLSCVPTSKWSCNTEPASCLSSQLGNQLNITCS
NNGKSDIYFMEDPSNSQIQELCIQLCS
>DET.singl.CAF01.gnm1.ann1.evm_model_Chr10_1766
----QAAEIHVRVNSRKQSNLVHPLEIDPPLPSSANTPLEYREAKHFKKWVSWLIPVF
VVANVIVFVVTMYVNNCPKNSIYCIARFLHRFSFQPFKENPLLGPSSTTLRKMGALDVDR
IIHRHQGWRLITCMWLHGGVFHLLANMLGLLVIGIRLEQEFGFVLIGLLYVISGFGGSLL
SALFVQSNISVGASGALFGLLGGMLSELITNWSMYDNKLSVLFTLVVIIVINLAVGILPH
VDNFAHIGGFITGFLLGFVFLIRPQFGWVSQRYAPPEYSSASAKPKFKIYQCILWILSLI
LLIVGITVGLVLLLRGVDANDHCSWCHYLTCVPTSKWNCNTQ-AYCLVNYHTNRFM
LDCLFIN-YDAYLLKFLLHYKLCCLQIKL--
>OUT.vitvi.PN40024.gnm2.ann1.VIT_208s0007g00470.2
MARDPSSSIEIRVLSKRGSNVIHPVEVDTPLPSPSPGPVVYREIKHFKKWVPWLIP
SFVVANIIMFGITMYVNNCPKNSISCIADFLGRFSFQPFKENPLLGPSSSTLQKMGALDV
SRVVDRHQGWRLITCIWLHGGVFHLLANMLSLLVIGIRLEQEFGFVKVGLLYVISGFGGS
LLSGLFIQENISVGASGALFGLLGGMLSELITNWSIYANKLAAFLTLVIIIAINLAVGIL
PHVDNFAHIGGFLSGFLLGFVFLIRPQFGWVSQIYASPEHSTSP-KPKFKTYQCILWVAS
VILLIIGLTLGLVMLLRGVDANDRCSWCHYLSCVPTSKWSCKTEPAYCLSNQIGNQLNLT
CSSNGKSSIYLLADPTSSQIQGLCSQLCN
