# Supplementary material for: Legume genome structures and histories inferred from Cercis canadensis and Chamaecrista fasciculata genomes
Source: Plant J. 2026 Jun 10;126(5):e70981. doi: 10.1111/tpj.70981 (PMC13252982; doi:10.1111/tpj.70981)
Supplement: Supplementary file 4 — Data S4. Manuscript supplement; Compressed directory of aligned sequences from 2212 low‐copy gene families, for calculation of a consensus species tree. [file TPJ-126-0-s010.gz › S4_consen_species_tree/40_aln_fas_cln1/Legume.fam3.05678]

>CAE.acacr.Acra3RX.gnm1.ann1.g26547.t1
MDSLLLGSIPKASVITSGRSDWRSKGFTKSCYASSYVRIASWQKWKIQNDIQITRFHQN
N----NKGMGGGYACPESDRKYVVNAASEQSFESEPGADDRKNLWHAVTGALDAFYRFSR
PHTVIGTALSIVSVSLLAVEKLSDFSPLFFTGVLQAVVAALFMNIYIVGLNQLSDIEIDK
INKPYLPLASGEYSFTTGAAIVASFSVLSFWLGWVVGSWPLFWALFISFVLGTAYSINLP
MFRWKRFAVIAAICILAVRAVIVQLAFFLHIQTHVFKRPALFSRPLIFATGFMSFFSVVI
ALFKDIPDIEGDKVFGIRSFSVRLGQKRVFWICVSLLEMAYGVALLVGAASPCLWSKIIT
GLGHAILASILWYRAKSLDVKSKAAITSFYMFIWKLFYAEYFLIPLVR
>PAP.aesev.CIAT22838.gnm1.ann1.Ae04g12810.1
-------------------SCWKSEKCIKNYYASSYVTYASWNK---------TPMKRNL
KQHHYKG---GFI--TNDRNYTLNAAFGESFESEPQSDDSKSIWDSLGGALNAFYRFSR
PHTIIGTVLSIISVSLLAVEKLSDISPAFFIGVSEAIIAGVFMNIYIVGVNQLYDLEIDK
INKPYLPLASGEYSYRNGVFVVASSLILSFWIGCIVGSWPLLWALLAGFVIGSAYSIDFP
LLRWKKFPALAALSIVVVRTIIVQLGFFLHIQTFVYKRPSVFPRPLIFSLVFMSFFSLVI
AIFKDIPDIEGDKISGIQSFSVRLGHKRIFWACVSLLEMAYGVSILVGATSPFLWSKIVT
ITGHSILALIAWNRAKAVDLKSKAAITSFYMFIWKLFYAEYLLIPLVR
>OUT.arath.Col0.gnm9.ann11.AT2G18950.1
---LLSSSSLV---SAAGGFCWKKQNLKLHSLS---------EIRVLRCDSSKVVAKPKF
RNNLVRPDGQGSSYPKHKSRFRVNATAGQ-----PEAFDSNSKQKSFRDSLDAFYRF
SRPHTVIGTVLSILSVSFLAVEKVSDISPLLFTGILEAVVAALMMNIYIVGLNQLSDVEI
DKVNKPYLPLASGEYSVNTGIAIVASFSIMSFWLGWIVGSWPLFWALFVSFMLGTAYSIN
LPLLRWKRFALVAAMCILAVRAIIVQIAFYLHIQTHVFGRPILFTRPLIFATAFMSFFSV
VIALFKDIPDIEGDKIFGIRSFSVTLGQKRVFWTCVTLLQMAYAVAILVGATSPFIWSKV
ISVVGHVILATTLWARAKSVDLSSKTEITSCYMFIWKLFYAEYLLLPFLK
>CER.bauva.BV-YZ2020.gnm2.ann1.rna-bv14064.t1
MDSMILGPFPKASLINTGGSGRRSKNFSKNCYKGSYVTIASWHNWKLQNEYCIT
RSQQYNLKYQYKGIEGGPT---HGRKCVVYAASGQSFESDSGAYESKSIWISVIKALDAF
YRFSRPHTVIGTALSIISVSLLAVEKLSDLSPLFLIGVLEAVVAALFMNIYIVGLNQLSD
VEIDKINKPYLPLASGEYSFGTGVAIVASFAILSFWLGWIVGSWPLFWGLFISFVLGTAY
SINLPMLRWKRFALVAAMCILAVRAVIVQLAFFIHIQAHVYKRPVILSRPLIFAAAFMSF
FSVVIALFKDIPDIEGDKIFGIRSFSVRLGQEPVFWICVSLLEMAYGVALFVGAVSPFLW
SKIVTSIGHIILASVLWYRAKSVDFKSKAAITSFYMFIWKLFYAEYFLIPFVR
>CER.cerca.ISC453364.gnm3.ann1.Cecan.2G257000.1
MDSMILGSFPKASLITTGGSGRRSKNFSKNCCTGSYVTTASWHKWKIQKEYCIARSQQH
NLTHQYKGVEGGST---CDRKYVVNAASGQSFESDSGAYDSKSIWNSVIKALDAFYRFSR
PHTVIGTALSIISVSLLAVEKLSDLSPLFFTGVLEAVVAALFMNIYIVGLNQLSDIEIDK
INKPYLPLASGEYSFGTGVAIVASFSILSFWLGWIVGSWPLFWGLFISFVLGTAYSINLP
LLRWKKFAVVAAMCILAVRAVIVQLAFFIHIQTHVYQRPIVLSRPLIFATGFMSFFSVVI
ALFKDIPDIEGDKIFGIRSFSVRLGQEPVFWICVSLLEMAYGVALLVGAVSPCLWSKIMT
GLGHIILAAVLWYRAKSVDFKSKAALTSFYMFIWKLFYAEYFLIPFVR
>CAE.chafa.ISC494698.gnm1.ann1.ChfasH1.2G254000.1
--YSLLGSFPKASLITTGRSGWRSTSFANNSHASSYITTTSRYKW--KKEHQTTKSLQN
N----NKGIGRGFACLESDRKHVVNAVSEQSFESEPEAHDSKSIWNSVIKALDAFYRFSR
PHTVIGTALSILSVSLLAVNKLSDLSPLFFTGVLEAVVAALFMNIYIVGLNQLSDVEIDK
INKPYLPLASGEYSFATGVAIVASFSVLSFWLGWVVGSWPLFWALFVSFALGTAYSINLP
MLRWKRFALIAAMCILAVRAVIVQLAFFLHMQVHVYKRPAVFTRPLIFATAFMSFFSVVI
ALFKDIPDIEGDKVFGIQSFSVRLGQKRVFWICVSLLEMAYGVALLVGAASPSLWSKIIT
GLGHAILASILWSRAKSIDLNSKAAITSFYMFIWKLFYAEYFLIPLVR
>PAP.lotja.MG20.gnm3.ann1.Lj0g3v0361429.2
------------------------------------------------------------
------------------------------------------------------------
------------------------------------------------------------
--------------------------MSFWLAWNIGSWPFIWGLLAYSMVGSVYSVNVPL
LRWKGHPVLAAMCIISMSALIIPIPTFLHLQTYVFKRTTISWRPLIFVIAFTSLYFVGIS
LCKDIPDIEGDKAFGVNSFSIRFGTKRAFWFCVTLFETAFGIAMFTAATSSYLWSKVITG
LGYAVLASILWYNAKSVDLGSKDSIQSFYVFTWKLLSAQYFLMPFVR
>PAP.lotja.MG20.gnm3.ann1.Lj4g3v2120440.1
MDSMLVGSSTT---TVVGGNRWQTKNCINNHTASSNAPRASWLKWNIPKEYNLLRLRRLS
LNHQSKGIGGGSMYQECNRKYVVKAAPGKSFESEPDALDPKDVLGSVKNSLDAFYRFSRP
HTVIGTALSIISVSLLAVERLSDVSPLFFTGLLEAVVAALFMNIYIVGLNQLSDVEIDKI
NKPYLPLASGEYSFNTGVIIVASFSILSFWLGWVVGSWPLFWALFISFMLGTAYSIDVPW
LRWKRFAVVAAMCILAVRAVIVQLAFFLHMQTFVFKRPALFSRPLIFATAFMSFFSVVIA
LFKDIPDIDGDKIFGIQSFSVRLGQKRVFWICVALLEMAYGVALVVGAASPCLWSKIVTG
LGHAVLAAILFYRAKSVDLRSKASITSFYMFIWKLFYAEYLLIPLVR
>PAP.medtr.A17_HM341.gnm4.ann2.Medtr4g127800.1
MDSLLAGSFPKYSFTTTGGNLWRSKRCVNNYYSSSCASKASRHK-KIQNEYNTLR
FWQPSLNHYCKGAEGRSTYQECNGKFVVKAAPEQSFESEHPAFDPKNILVAVKNSLDAFY
RFSRPHTVIGTALSIISVSLLAAEKLSDISPLFFTGVLEAVVAALFMNIYIVGLNQLSDV
EIDKINKPYLPLASGEYSFATGAIIVVSSSILSFWLAWIVGSWPLFWALFISFVLGTAYS
INVPLLRWKRFAVLAAMCILSVRAVIVQLAFFLHMQTFVYKRPVVFSRPLIFATAFMSFF
SVVIALFKDIPDIEGDKIFGIQSFSVRLGQKRVFWICVTLLELAYGVSLVVGATSSCLWS
KIVTSLGHAVLASILFNHAKSVDLKSKASITSFYMFIWKLFYAEYFLIPLVR
>CER.phach.longxuteng.gnm1.ann1.LXT28869.t1
MESMILASFPNSSLITTGGSGPRSKIFLKNCYTGSYVTTASWHKWKIQKDYCISRSQEH
NLKHQYKGIEGGST---RDRKYVVNTASGQPFESDSGTSDSKSIWNSVIKTLDAFYRFSR
PHTVIGTALSIISVSLLAVEKLSDLSPLFFNGVLGAVVAALFMNIYIVGLNQLTDVEIDK
INKPYLPLASGEYSFGTGVAIVASFSILSFLLGWIIGSWPLFWGLFISFVLGTAYSINLP
MFRWKRFAVVAAVCILAVRAVIVQLAFFIHIQTHVYKRPVVLSRPVIFATGFMSFFSVVI
ALFKDIPDIEGDKIFGIRSFSVRLGQEPVFWICVSLLEMAYGVALLAGVVSPCLWSKILT
GLGHIILATVLWYRAKSVDLKSKAAITSFYMFIWKLFYAEYFLIPFVR
>PAP.phavu.G19833.gnm2.ann1.Phvul.003G143900.1
MDSVLLRSLPHASSLTTAADFCRTRHCAAISHASSYGPNASWNKRKVQNEYNCLRLRKPS
LDHRYKGIGGGYTFQKYSIKFVVKATSEKSFGSESQAFDPKSVLDSVKNSLDAFYRFSRP
HTVIGTALSIVSVSLLAVEKISDISPLFFTGVLEAVVAALFMNIYIVGLNQLSDVEIDKI
NKPYLPLASGEYSFGTGVAIVTSFSILSFWLGWIVGSWPLFWALFVSFVLGTAYSINVPL
LRWKRFAVLAAMCILAVRAVIVQLAFFLHMQTHVYKRSPVFSRPLIFATAFMSFFSVVIA
LFKDIPDIEGDKVFGIQSFSVRLGQKPVFWACVTLLEIAYGVALLVGASSPCLWSKIGTG
LGHAVLSSLLWYQAKSVDLKSKASITSFYMFIWKLFYAEYLLIPFVR
>OUT.prupe.Lovell.gnm2.ann1.Prupe.1G082500.1
MDSALLVSFPNA---SVGGNGWRKGNLNKSFSGSYAAVRVSRSRWDILERYCGVGSQQH
LLKHHTRNTKEKSAYRRHGKRLLVNATAGHPLESEPGACNSKSKWNSIKNAIDAFYRFS
RPHTVIGTALSIISVSLLAVENLSDFSPLFFTGVLEAVVAALFMNIYIVGLNQLSDIDID
KVNKPYLPLASGEYSVGTGIMIVTSFLLLSFWLGWVVGSWPLFWALFISFVLGTAYSINL
PLLRWKRSAVVAAMCILAVRAVIVQLAFFLHMQIHVYKRPAAFSRPLIFATAFMSFFSVV
IALFKDIPDIDGDKIFGIRSFTVRLGQKRVFWICISLLEMAYSVAVLVGASSSFLMSKCI
TVLGHAILASILWNRAKSVDLNSKAAITTFYMFIWKLFYAEYLLIPLVR
>OUT.prupe.Lovell.gnm2.ann1.Prupe.1G390700.1
------------------------------------------------------TNANPN
YDQKITVTTRRNP-SKRFKKFYCQCFQHGGYASSKPKNDGDHFLTGLCKQWDAFHRF
CRPHTVIGTVIGISSVSLLPLENVTDLSSAFFIGLLKALAPSILMNIYVVGLNQLFDVEI
DKVNKPELPLASGEFSMGTGITIVSTVLLMSFAMGVMFNSPPLFCALLISFLLGSVYSIE
LPLLRWKRHAFLAATCILIVRAIVVQLAFYVHIQKFVLGRPVKMTRSLAFAVVFMCIFSS
VIALFKDIPDVDGDRYYGIQSFSVSLGQEKVYWFCVNMLLIAYGAALVI-----------
---LGHTALASLLWLRARSVDIADKASLTSFYMFIWKLFYAEYLLIPFVR
>OUT.quisa.S10.gnm1.ann1.Qs0009610.1
------------------------------------------------------------
----------GSGLKSKTSRRNCCTVSGQSFESDPGAYDSKSIWNNVKNVLDAFYRFSRP
HTVIGTALSIISVSLLAPEKLADFSPLFFTGVLEAVVAAFFMNIYIVGLNQLTDIDIDKV
NKPYLPLASGEYSVRTGVIIVASFSILSFWLGWVVGSWPLFWALFISFVLGTAYSINLPL
LRWKRFAMIAAMCILAVRAVIVQIAFFLHVQMHVFKRPAVLSRALIFATAFMSFFSVVIA
LFKDVPDIDGDKIYGIQTFTVHLGQKRVFWICISLLEMAYGVAVLVGAASPCVWSKVVTV
LGHVFLASLLWIRAKSVDLNSKAAITSFYMFIWKLFYAEYFLIPLVR
>CAE.sento.Myeongyun.gnm1.ann1.Sto03g065060
---------------------------------GSFATTALRYKW--KKEYQTTRFLQ-
---HNNIGIGGGFTCLERDRKHVVNTASEQSFESEPGAYDSKSIWNPVTKALDAFYRFSR
PHTVIGTALSILSVSLLAVEKLSDLSPLFFTGVLEAVVAALFMNIYIVGLNQLSDIEIDK
INKPYLPLASGEYSFTTGVAIVASFSVLSFWLGWIVGSWPLFWALFVSFVLGTAYSINLP
MLRWKRSAVIAAMCILAVRAVIVQLAFFLHMQTHVYKRPAVFSRPLIFATAFMSFFSVVI
ALFKDIPDIEGDKVFGIQSFSVRLGQKRVFWICVSLLEMAYGVALMVGAASPNLWSKVIT
GLGHAILASLLWYRAKSIDLKSKPAITSFYMFIWKLFYAEYFLIPLVR
>DET.singl.CAF01.gnm1.ann1.evm_model_Chr08_1429
MASLLIRPVPKASFVSSGGSGWRSKKFTKNYNTGTYGSAASWHKWKIKKEYHIVGSHQK
ELKHLYKGIEGGSTNLECDKTYVVNAASGQSFESEPGTYKSNSIWNTATKALDAFYRFSR
PHTVVGTALSIISVSLLAVEKLSDLSPLFLSGVLEAMVAALFMNIYIVGLNQLTDIEIDK
INKPYLPLASGEYSFRTGVAIVASFSILSFWLGWIVGSWPLFWALFFSFVLGTAYSVNLP
LLRWKRFAVVAAMCIFAVRAVIVQLAFFLHMQIHVYKRPAVFSRPLIFATAFMSFFSVVI
ALFKDIPDIEGDKIFGIRSFSVRLGQKRVFWICVSLLEIAYGVAFLVGAVSPSLWSKIIT
GAGHAILALVLWYRAKSVDLKSKAAITSFYMFIWKLFYAEYVLVPLVR
>OUT.vitvi.PN40024.gnm2.ann1.VIT_200s0862g00020.1
------------------------------------------------------------
------------------------------------------------------------
------------------------------------------------------------
--------ADPAKAEENFQILDQLKDVNIWK------------ILSSLIDKTSFHQACS
S-R-DD-----LLRILGEKHRLYD--FLGTLSLKC--------SYLLFNKEHVKEFLLE-
-----------------AAIQKSSGNTQYIQSCMNVLVV---------------------
------------------------------------------------
>OUT.vitvi.PN40024.gnm2.ann1.VIT_204s0008g06020.1
-----LSTFST-PCFSFSSSYSSSSTCSLQQ-QGCVQPPQLSVK----KTHNFLKSCS
NPFKCCSEGFSSSVNTFKSHKRNPIHVSSEYGYPSKPEDQN------HVSKQLRAF
YLFSRPHTIIGTVIGITSVSLLPLETISDLSPAFFVGLL---------------------
----KVNKPELPLASGDFSMETGSQIVFISLLMSVGMGIMFQSPPLFCALLISFLLGTAY
SIEIPLLRWKRYPLLAASCILIVRAIVVQLAFFAHIQ-----------------------
---------DIPDVDGDREFGIQSFTVKLGQKKVFWLCVNMLLMAYGAATVIGASSSSMP
IKFATVFCHCALALVLWVRAQSVDLSSKEAVTSFYMFIWKASESIYHRVGMF-
>OUT.vitvi.PN40024.gnm2.ann1.VIT_211s0052g00610.2
MDSMLIGSFPRPCSSYVSSDDWRTVKFKLGHSPSSYVPVQISRNGA--GRSYTVSFQQHL
TKHHVRGIQEGCTYKRWNTKCVVNAASGQPLESEPGASSPKSTLTPVKNALDAFYRFSR
PHTVIGTALSIISVSLLAVEKLSDFSPLFFTGVLEAVVAALLMNIYIVGLNQISDIEIDK
VNKPYLPLASGEYSVGTGVGIVTSFAFMSFLVGWIVGSWPLFWALFVSFVLGTAYSIDLP
LLRWKRFALVAAMCILAVRAVIVQIAFYMHVQTFVYGRPAVFSRPLIFATAFMSFFSVVI
ALFKDIPDIEGDRIFGIRSFSVRLGQKRVFWICILLLQMAYGAAVSVGATSSCLWSKLVT
VLGHAVLASILWTRAKSVDLKSKAAITSFYMFIWQLFYAEYFLIPLVR
