# Supplementary material for: Legume genome structures and histories inferred from Cercis canadensis and Chamaecrista fasciculata genomes
Source: Plant J. 2026 Jun 10;126(5):e70981. doi: 10.1111/tpj.70981 (PMC13252982; doi:10.1111/tpj.70981)
Supplement: Supplementary file 4 — Data S4. Manuscript supplement; Compressed directory of aligned sequences from 2212 low‐copy gene families, for calculation of a consensus species tree. [file TPJ-126-0-s010.gz › S4_consen_species_tree/40_aln_fas_cln1/Legume.fam3.05717]

>CAE.acacr.Acra3RX.gnm1.ann1.g28377.t1
----------DNARRDDDAGAAFVLQSKGQWWHAGFHLTTAIVGPTILTLPYAFRGLGWG
LGFFCLTVMGVVTFYSYYLMSKVLDHCEKSGRRHIRFRELAADVLGSGWMFYFVIFIQTA
INTGVGVGAILLAGQSLEILYSNLSPHGPLKLYHFIAMVTVVMIVLSQLPSFHSLRHINL
CSLLLSLGYSFLVFGACIHAGLLAKDHSTDYSLEPRKSARVFSAFTSISIIAAIFGNGIL
PEIQATLAPPATGKMVKGLFMCYGVICVTFYSVAVAGYWVFGNKSNSNILKSLMPDEGPS
LAPTWVIGLAVICVLLQLFAIGLVYSQVAYEIMEKKSADVSQGMFSKRNLIPRLILRTIY
MALCGFVAAMLPFFGDINGVVGAIGFIPLDFVLPMLLYNMTYKPPKSSFTYLLNMSIIVV
FTGAGIMGAFSSIRKLILDANQFKLFSSEVVD
>PAP.aesev.CIAT22838.gnm1.ann1.Ae03g31330.1
MADPPKADPFPENHDDEDAGAAFVLQSKGEWWHAGFHLTTAIVGPTILTLPYAFRGLGW
GLGFLCLTVMGVVTFYSYFLMSKVLDHCERSGRRHIRFRELAADVLGSGWMFYFVILIQT
AINTGVGVGAILLAGECLQIMYSNISPNGSMKLYEFIAMVTGVMIVLSQLPSFHSLRHIN
LFSLLLSLAYTILVVGACIHAGTSEKAPPRDYSLENKKSARVFSAFTSISIIAAIFGNGI
LPEIQATLAPPATGKMVKGLAMCYAVICVTFYSAAVSGYWAFGNSSNSNILKSLLPDNGP
SLAPTWVLALAIVFVLLQLFAIGLVYSQVAYEIMEKQSADVKQGMFSKRNLIPRLILRTG
YMIFCGVMAAMLPFFGDINGVVGAIGFIPLDFILPMLLYNMTYKPNKTSLTYWLNISIIV
VFSGAGIMGAFSSVRKLVLDAYKFKLFGSDIVD
>OUT.arath.Col0.gnm9.ann11.AT5G41800.1
MTDPPRPDPFPVTRLDSDAGALFVLQSKGEWWHAGFHLTTAIVGPTILTLPYAFRGLGWW
LGFVCLTTMGLVTFYAYYLMSKVLDHCEKSGRRHIRFRELAADVLGSGLMFYVVIFIQTA
INTGIGIGAILLAGQCLDIMYSSLFPQGTLKLYEFIAMVTVVMMVLSQLPSFHSLRHINC
ASLLLSLGYTFLVVGACINLGLSKNAPKREYSLEHSDSGKVFSAFTSISIIAAIFGNGIL
PEIQATLAPPATGKMLKGLLLCYSVIFFTFYSAAISGYWVFGNNSSSNILKNLMPDEGPT
LAPIVVIGLAVIFVLLQLFAIGLVYSQVAYEIMEKKSADTTKGIFSKRNLVPRLILRTLY
MAFCGFMAAMLPFFGDINAVVGAFGFIPLDFVLPMLLYNMTYKPTRRSFTYWINMTIMVV
FTCAGLMGAFSSIRKLVLDANKFKLFSSEVVD
>CER.bauva.BV-YZ2020.gnm2.ann1.rna-bv28346.t1
MAEPPKGDLFSRDHLDEDAGAAFVLQSKGQWWHAGYHLTTAIVGPTILTLPFVFRGLGWW
LGLFCLTMMGIVTFYSYYLMSKVLDHCEKSGRRHIRFRELAADVLGSGWMYYFVIFIQTA
INCGIGVGSILLAGESLQIMYSNISPHGPLKLYQFIAMATVVMIVLSQLPTFHSLRHINL
CSLFLCLGYTMLVVGACIHAGLSENAHSADYSLESHKSARVFSAFTSISIIAAIFGNGIL
PEIQATLAPPATGKMVKGLIMCYAVIFVTFYSAAVSGYWVFGNKSSSNILNSLMPDNEPA
LAPTWVLALAIIFVLLQLFAIGLVYSQVAYEIMEKKSADTKQGMFSKRNLIPRIILRTIY
MICCGFVASMLPFFGDINAVVGAIGFIPLDFVLPMILYNMTYKPPKSSLTFWINNTIMIT
FTGAGIMGAFSSIRKLVLDANQFKLFDSKVVD
>CER.cerca.ISC453364.gnm3.ann1.Cecan.6G359400.1
MADPPKGDLFNQNRRDEDAGAAFVLQSKGQWWHAGYHLTTAIVGPTILTLPFVFRGLGWG
LGFFCLTTMGVVTFYSYYLMSKVLDHCEKSGRRHIRFRELAADVLGSGWMYYFVIFIQTA
INCGIGVGAILLAGESLQIMYSNISPHGPLKLYQFIAMVTVVMIVLSQLPTFHSLRHINL
CSLFLSLGYTTLVVGACIHAGLSGNAPPADYSLESQKSARVFSAFTSISIIAAIFGNGIL
PEIQATLAPPATGKMVKGLFMCYAVICVTCYSAAVSGYWVFGNKSSSNILNSLMPDNGPS
LAPTWVVALAIIFVLLQLFAIGLVYSQVAYEIMEKKSADVKQGMFSKRNLIPRILLRTIY
MICCGFVAAMLPFFGDINAVVGAIGFIPLDFILPMILYNMTHKPPKSSLTFWINNTIMIA
FTAAGIMGAFSSIRKLVLDANQFELFDSKVVD
>CAE.chafa.ISC494698.gnm1.ann1.ChfasH1.6G389400.1
------------HKDNADAGAAFVLQSKGEWWHAGFHLTTAIVGPTILTLPYAFRGLGWG
LGFMCLTVMGVVTFYSYLLMSQVLDHCETSGRRHIRFRELAADVLGSGWMFYFVIFIQTA
INTGVGVGAILLAAECIEILYSNVSPHGPLKLYHFIAMVTVVMIALSQLPSFHSLRHINF
CSLVLSFGYSILVVGACIHAGTSATAPPRDYSLEPKKSAQAFSAFTSISIIAAIFGNGIL
PEIQATLAPPATGKMLKGLIMCYSVILVTFYSVAVSGYWVFGNKSNSNILKSLLPDEGPS
LAPTWLLGLAVIFVLLQLFAIGLVYSQVAYEIMEKKSADVRQGMFSKRNVIPRLILRTIY
MILCGFVAAMLPFFGDINGVVGALGFIPLDFVLPMLLYNMTHKPSKSSCTYWLNITIIVV
FTGVGIMGAFSSVRKLVLDANQFKLFSSNVVD
>PAP.lotja.MG20.gnm3.ann1.Lj0g3v0059409.1
------------------------------------------------------------
------------------------------------------------------------
-------------------MYSNISPHGSLKLYEFIAMVTVVMIFLSQLPSFHSLRHINL
CSLFLALGYTMLVVGACIHAGKSENAPPRDYSLEPKKSARALSAFTSISILAAIFGNGIL
PEIQATLAPPATGKMVKGLAMCYAVIFVTFYSASVSGYWAFGNKASSNILNSLLPDNEPA
LVPTWVLGLAVIFVLLQLLAIGLVYSQVAYEIMEKKSADVKQGMFSKRNLIPRLVLRSIY
MILCGFMAAMLPFLAT--------------------------------------------
--------------------------------
>PAP.lotja.MG20.gnm3.ann1.Lj4g3v3002680.2
--------------PEEDAGAAFVLQSKGQWWHAGFHLTTAIVGPTILTLPYAFRGLGWV
LGFVCLTVMGAVTFYAYFLMSKVLEHCEKSGRRHIRFRELAADVLGSGWMYYFVIFIQTA
INTGVGIGAILLAGECLQIMYSNISPHGSLKLYEFIAMVTVVMIFLSQLPSFHSLRHINL
CSLFLALGYTMLVVGACIHAGKSENAPPRDYSLEPKKSARALSAFTSISILAAIFGNGIL
PEIQATLAPPATGKMVKGLAMCYAVIFVTFYSASVSGYWAFGNKASSNILNSLLPDNEPA
LVPTWVLGLAVIFVLLQLLAIGLVYSQVAYEIMEKKSADVKQGMFSKRNLIPRLVLRSIY
MIFCGFMAAMLPFFGDINGVIGAIGFIPLDFILPMLLYNMTHKPPKSSLTYWVNMSIMVV
FTGAGIVGAFSSIRQLVLDANQFKLFSSDVKD
>PAP.medtr.A17_HM341.gnm4.ann2.Medtr8g099320.1
MADPPKENQNHHHPDEDDAGAAFVLQSKGEWWHAGFHLTTAIVGPTILTLPYAFRGLGW
GIGMLCLTVMGVVTFYSYCLMSKVLDHCENAGRRHIRFRELAADVLGSGWMFYFVIFIQT
AINTGVGVGAILLAGQCLQIVYSNIAPHGALKLYDFIAMVTVVMIILSQLPTFHSLRHIN
LCSLFLSLGYTFLVVGACIHAGTSKNAPPRDYSLEPKESSRVFSAFTAISIIAAIFGNGI
LPEIQATLAPPATGKMIKGLTMCYAVILVTFYSAAVSGYWVFGNKSNSNILKSLMPDDGP
SLAPTWVLGLAIVFVLLQLFAIGLVYSQVAYEIMEKKSADVKQGMFSKRNLLPRLILRTT
YMIFCGFLAAMLPFFGDINGVVGAVGFIPLDFVLPMILYNKTHKPKKSSLTYWINISIMV
AFTGAGIMGAFSSIRKLVLDANQFKLFDSEVVD
>CER.phach.longxuteng.gnm1.ann1.LXT24156.t1
MADPPKGNLFSPSRRDEDAGAAFVLQSKGQWWHAGYHLTTAIVGPIILTLPFVFRGLGWW
LGFFCLTTMGVVTFYSYFLMSKVLDHCEKSGLRHIRFRELAADVLGSGWMYYFVIFIQTA
INCGIGIGAILLAGECLQIMYSNISPHGPLKLYQFIAMVTIVMIVLSQLPTFHSLRHINL
CSLFLSLGYTTLVVGASIHAGLSGNTPPADYSLESRKSARVFNAFTSISIIAAIFGNGIL
PEIQATLAPPTTGKMVKGLLMCYAVICVTCYSTAVSGYWVFGNKSSSNILNSLLPDNGPS
LAPTWVLALAIIFVLLQLFAIGLVYSQVAYEIMEKKSADVRQGMFSKRNLIPRIILRTIY
MICCGFVAAMLPFFGDINAVAGAVGFIPLDFILPMILYNMTHKPPKSSLTFWINNTIMIT
FTGAGIMGAFSSIRKLVLDANQFKLFDSEVVD
>CER.phach.longxuteng.gnm1.ann1.LXT55201.t1
MADPPKGDLFSQDHRGEDAGAAFVLQSKGQWWHAGYHLTTAIVGPTILTLPFVFRGLGWA
MGFLCLTTMGVVTFYSYYLMSKVLDHCEKSGRRHIRFRELAADVLGSGGMYYFVIFIQTA
INCGIGVGSILLAGECLQIMYSNISPDGPLKLYQFIAMVTVVMMVLSQLPTFHSLRHVNL
CSLFLCLGYTMLVVGACIHAGLSGHTPPADYSLESQKSARVFSAFTSISIIAAIFGNGIL
PEIQATLAPPAAGKMVKGLLICYVVICVTFYSAAVSGYWVFGNKSSSNILNSLMPDDGPS
LAPTWVLALAIIFVLLQLFAIGLVYSQVAYEIMEKKSADVKQGMFSKRNLIPRIILRSIY
MICCGFVAAMLPFFGDINAVVGAIGFIPLDFILPMILYNRTYKPPKSSLTFWINNTIMIA
FTGAGLMGAFSSIRKLVLDANKFKLFGSEVVD
>PAP.phavu.G19833.gnm2.ann1.Phvul.002G296800.1
MAEPPKADIHSRHDKDEDGGAAFVLQSKGEWWHAGFHLTTAIVGPTILTLPYAFRGLGWG
LGFLCLTTVGLVTFYSYFLMSKVLDYCEKSGRRHIRFRELAADVLGSGWMFYFVIFIQTA
INTGVGVGAILLAGECLQIMYSNISVHGSLKLYHFIAMVTVVMIVLSQLPSFHSLRHINF
CSLLFALGYTILVVVACIHAGTSEHAPPRDYSLEPKKSARVFSAFTSLSILAAIFGNGIL
PEIQATLAPPATGKMVKGLLMCYTAIFVTFYSAAVSGYWVFGNKSNSNILKSLLPDSGPS
LAPTWVLGLAIVFVLLQLFAICLVYSQVAYEIMEKKSADVRQGMFSKRNLIPRIILRTIY
MICCGVLAAMLPFFGDINGVVGAIGFIPLDFILPMVMYNMTFKPPKSSLTYWVNVSIIVV
FTGAGIMGAFSSIRKLVLDANQFKLFSSDVVD
>OUT.prupe.Lovell.gnm2.ann1.Prupe.5G115900.1
MPEPPNPAPFLETSRDEDAGAVFVLQSKGQWWHAGFHLTTAIVGPTLLTLPYAFRGLGWG
PGFLCLTTMGVVTFYSYYLMSKVLDHCEKAGRRHIRFRELAADVLGSGWMFYFVIFIQTA
INTGVGIGAILLAGECLKIMYSELSPNGSLKLYHFIAMVTVVMIVISQLPTFHSLRHINF
GSLLLSLGYSFLVVGACIYAGTSKNAPARDYSLESSNSAKLFNAFTSISIIAAIFGNGIL
PEIQATLAPPATGKMVKGLVMCYTVIFITFYSTAVSGYWVFGNKASSNIIQSLMPDEGPS
LAPTWVLAVTVIFVLLQLLAIGLVYSQVAYEIMEKKSADVNQGMFSKRNLIPRIILRSLY
MMLCGFFAAMLPFFGDISGVVGAVGFIPLDFILPMLLYNKTYKPPKSTFIYWINISIMIV
FTGAGLLGTFSSVRKLVLDASKFKLFSDDVVD
>OUT.quisa.S10.gnm1.ann1.Qs0334470.1
MADPPKGDLFPEIHREEDAGAAFVLQSKGQWWHAGFHLTTAIVGPTILTLPYVFRGLGWP
LGLLCLTVMGVVTFYSYYLMSKVLEHCEKSGRRHIRFRELAADVLGSGWMFYFVIIIQTA
INTGVGIGAILLAAECLEIMYSSLSPHGSIKLYEFIALVTAVMIVLSQLPTFHSLRYINL
VSL-LSQPRLHFSGGRCLH------------------SCRDFKKCSSKGLFLRIY-----
-------------KISKGFQ------CLRFNLNHCSHIWEWDDTSNRGTTCHRENDN
GPSLAPTWVLGLAVVFVLLQLIAIGLVYSQVAYEIMEKQSADVKQGIFSKRNLIPRLILR
TIYMIFCGFVAAMLPFFGDINGVVGAIGFIPLDFILPMLLYNMTYKPQKSSVTYWINLSI
MIVFTGVGILGTFSSLRKLILDANKFKLFSGDVVD
>OUT.quisa.S10.gnm1.ann1.Qs0339100.1
MADSPKRDPFLENRREEDAGAVFVLQSKGQWWHAGFHLTTAIVGPTILTLPYVFRGLGWA
LGFLCLTVMGVVTFYSYYLLSKVLEHCEQSGRRHIRFRELAADVLGSGWMFYFVILIQTA
INTGVGIGAILLAAECLEIMYSSLSPNGSLKLYEFIAMVTAVMIVLSQLPTFHSLRHINL
ASLLLSLGYTFLIVGACIHAGTSKHAPARDYSLETTKSARVFGAFTSISIIAAIFGNGIL
PEIQATVAPPATGKMVKGLLMCYSVICINFYSAALSGYWVFGNKSNSNILKSLLPDDGPS
LAPTWVLGLAVIFVLLQLFAIGLVYSQVAYEIMEKQSADVKQGMFSKRNLIPRLILRTIY
MIFCGFVAAMLPFFGDINGVVGAIGFIPLDFILPMLLYNMTHKPPKSSLTYWINLSIMIV
FTGVGIMGTFSSLRKLILDANKFKLFSSDVVD
>CAE.sento.Myeongyun.gnm1.ann1.Sto06g193250
-ADLPKD---ADNRRDDDAGASFVLQSKGQWWHAGFHLTTAIVGPTILTLPYAFRGLGWG
LGFLCLTVMGVVTFYSYLLMSKVLDHCERSGRRHIRFRELAADVFGSGWTFYFVIFIQTA
INTGVGVGAILLAAQCIEIVYSNLWPHGSLKLYHFIAMVTVIMILLSQLPTFHSLRHINL
CSLLLSLAYSFLVVGACIHAGTSPNAPSRDYSLEPRKSARVFSAFTSISIIAAIFGNGIL
PEIQATLAPPATGKMVKGLMMCYGVICVTFYSVAVCGYWVFGNKSNSNLLKSLLPDEGPS
LAPTWLLGLAVICVLLQLFAIGLVYSQVAYEIMEKKSADVKQGMFSKRNVIPRLILRSIY
MILCGVVAAMLPFFGDINGVVGALGFIPLDFVLPMLLYNMTHKPPKSSCTYWINISIIIV
FTGAGIMGAFSSVRKLVLDANQFKLFSSEVVD
>DET.singl.CAF01.gnm1.ann1.evm_model_Chr12_44
MAEPPKGDPITESRREEDAGAAFVLQSKGEWWHAGFHLTTAIVGPTILTLPYVFGGLGWG
LGFLCLTVMGVVTFYSYYLMSKVLEHCEKSGRRHIRFRELAADVLGSGWLFYFVIFIQGA
INAGIGVGSILFAGQCLEIMYSHISPHGSLRLYEFIAMVTVVMIVLSQLPTFHSLRHINL
CSLLLSLGYTLLVVAASVHAGLSRNAPPKDYSLESRKSARVFSAFASISIIAAIFGNGIL
PEIQATLAPPATGKMVKGLLMCYSVICVTFYSAAVSGYWVFGNKANANILNSLMPDDGPS
LAPTWVLGLAIIFVLLQLFAIGLVYSQVAYEIMEKKSADVRQGVFSKRNLIPRVILRTTY
MIICGFVAAMLPFFGDINGVVGAIGFIPLDFVLPMLLYNMTYKPPKSSFTYWINVSIMVV
FTGAGIMGAFSSIRKLILDANKFKLFGNQV--
>OUT.vitvi.PN40024.gnm2.ann1.VIT_202s0025g01230.1
-AEPLHVDPFPEQNREEDAGAVFVLESKGTWWHAGFHLTTAIVGPTILTLPYAFRGLGWG
LGFLCLTTMGLVTFYSYYLMSKVLDHCEKAGRRHIRFRELAADVLGSGWMFYFVIVIQAA
INTGVGIGAILLGGECLQIMYSDLFPNGSLKLYEFIAMVTAVMIILSQLPTFHSLRHINL
VSLFLSLGYTFLVVGACIHAGTSKHPPPRDYSLETSESARVFSAFTSISIIAAIFGNGIL
PEIQATLAPPATGKMVKGLLMCYAVIFVTFYSASVAGYWAFGNKSSSNILKSLMPDEGPS
LAPTWVLGLAVIFVLLQLLAIGLVYSQVAYEIMEKKSADVNQGLFSKRNLIPRIILRTLY
MIFCGFMAAMLPFFGDINGVVGAIGFIPLDFILPMLLYNMTHKPPRSSLMYWINISIIIV
FTDAGIMGAFSSIRKLILDAYKFKLFSSDVVD
