# Supplementary material for: Legume genome structures and histories inferred from Cercis canadensis and Chamaecrista fasciculata genomes
Source: Plant J. 2026 Jun 10;126(5):e70981. doi: 10.1111/tpj.70981 (PMC13252982; doi:10.1111/tpj.70981)
Supplement: Supplementary file 4 — Data S4. Manuscript supplement; Compressed directory of aligned sequences from 2212 low‐copy gene families, for calculation of a consensus species tree. [file TPJ-126-0-s010.gz › S4_consen_species_tree/40_aln_fas_cln1/Legume.fam3.05734]

>CAE.acacr.Acra3RX.gnm1.ann1.g29257.t1
------------------------------------------------------------
------------AKRTLREIKLLQHLDHENGASIGDHYVTIAPVEDYQLPPHVRPSGPK
KPTPATVKKAEDVVSPMLAKGFIVGKDAINRAKSFDECHFLTSNASATVVSIDHKMRLRD
KLNVGIGILNEIVKEMNDKLLISEMTKSAFAAADSARLEVNDQLF---------------
------------------------------------------------------------
-----------
>CAE.acacr.Acra3RX.gnm1.ann1.g29390.t1
MSAPLDHTEQHVEAIPQSTATPNWTNNISDIKTVKVSNLSLATSEINIREFFSSSGDIQH
VEMKRENESTQVAYVTFKESQGADTASLLTGAKIADQHVSITLVEHYQLPQGALPSNPK
RQPAAVLKKAEDVASLVLSKSFTIGKDALNKAKSFDERHQLTSNASATVASIDQKIGITD
KLSIGTAIVNEKVREMDGRFQVSEKAKSALAVAGPKASNAVSAVMSNPYVSTGASYLSRT
FSAVAKVAGDVGTMTKEKVSQADGGKKETIHKEEIDDV----------------------
-----------
>CAE.acacr.Acra3RX.gnm1.ann1.g4769.t1
------------------QPASNWTIHVSDVRTVKVSNISLATSVKDIRDFFSFSGEIQY
IEMLRESERTQASYVTFKESKEADTAVLLTGASIGDHCVTITPVEDYQLPPHVLPSGPK
KPTHAAVKKAEDVVSTMLAKGFIVGKDAINRAKSFDERHCLTSNASATVASIDHKMRLRD
KLSVGTGILNEIVKEMNDKLLISEMTKSAFAAADN----ARSAVVSNPYLLTGASWLSSA
YTVIANAVGNVSMRTKEKVEEAD-------------------------------------
-----------
>PAP.aesev.CIAT22838.gnm1.ann1.Ae10g02100.1
MSVPMEHSDQQVDAIPPSTATQNCSIQLSEIRTVKVSNISLATFKKDIGEFFSFSGDIQY
IEMQRESDHTQIAYVTFKDSQGAETAVLLTGSKIADLYVTVTPVENYQLPPDALPSSPTN
QNATAVTKAEDVMSTMLAKGFILGKDAINKAKAFDDRHHLTSNASSTVASIDRKIGLSDK
VSIGTAIFNEKVKEMDEKFQVSEKARSAIATAEQKASSAGSAIMSNPYVLSGASWVSSAF
TALAKAAGDVSTMTKEKVEQAEVERKEIIYNERKGSVDNFAQIHFEESLDVGPAVVPVNS
GDDAHIRD--
>OUT.arath.Col0.gnm9.ann11.AT1G67950.2
-----------QHNIL-----MDSQSTVSGVKTVKISNVSLIVSKKDVKEFFSFSGDIQY
VEMRSETQESQVAYVTFKDSQGAETAMLLTGAVIADLRVSITPAVNYQLPPEALALDSH
SFNGFSVKKAEDVVNIMVGRGYALGKDAMEKAKAFDDRHNLISNASATIASLDDKMGLSE
KLSIGTTVVNEKLRDIDERYQVREITKSALAAAEETAISARTALMANPYVSSGASWFSNA
FGAVTKAV-------KEKVENGGEGRKEIITLDP--------------------------
-----------
>CER.bauva.BV-YZ2020.gnm2.ann1.rna-bv01434.t1
MSAQEVQTDQRLEAVPQSTSPQNLTIHVSDIRTVKVNNISANASECDIREFFSFCGDIRY
IETQRETENTKVAYVTFKASQGVDTALLLTGSRIVDLCVTISPAENYQLPPEALPMSPK
NQPGSAVKRTEDVVSTMLAKGYILGKDALNMAKSFDERHHLTTNASATVASIDHKMGL
TDKLSIGTAMLNEKVRAMDEKYQVSEKTRSAYAVAEQKATSAGSAIMSNPYVSTGAQWVS
NAFTAVAKAAEDVSVMTKEKVEQAEVEKKDLICSDKTKISDEFEKTSSSDDSPKDPAVV
PVKSDDPKD-----
>CER.cerca.ISC453364.gnm3.ann1.Cecan.6G113000.1
MSAPVVHTDQRVEAVPQSTETQNWTINVSDVRTVKVSNISLVASEMDIREFFSFCGDIRY
IETLRETESTQMAYVTFKDLQGADTALLLTGSNIANLSVTISPFENYLLPPEALPLSP
KQASGFAVKKAEDVMSTMLAKGYILGKDAVNRAKSFDERHHLTTNASATVASIDRKMGLT
DKLSIGTAIVNEKVREMDERYQVSEKTKSAYAVAEQKATSAGSAIMNHPIVSTGASWLSS
AFTAVAKAAGDLGVMTKEKVELAEVEKKDLIYTDRTKIIDEFGKTHSNESSPRNPAVVPV
KSDDDHKLGI--
>CAE.chafa.ISC494698.gnm1.ann1.ChfasH1.1G083300.1
------NNDQQLQVLGEATVTSNWTIQVSDVRTVKVSNISLATSERDIREFFSFPGAIQY
IEMLRESENTQASYVTFKESQGADTAVLLTGSNIGGHFVTISPVENYLLPPEVVPSSPK
KPPPAAVKKAEDVVSSMLAKGFILGKDAIQRAKSFDDRHHLISNASATVASIDHKMGLRD
KLSIGTAIFSEIVKEVDEKFQVSEMTKSAYAAAEQ-------TIMSNSYMLTGASWISSA
YTAVASAIGDVSLMTKEKVEQAEMEKKEIFYKEGAGVIDRFGKIHFDGSSTMRLPVFTVN
AANHQADN---
>PAP.lotja.MG20.gnm3.ann1.Lj4g3v3113480.1
------------------------------------------------------------
--MRRESETTQVAYVTFKHTQGADTAVLLTGSNIANVPVTISPVENYQLPPEAQPLSPKK
QPFAAVKKAEDVVSTMLAKGFILGKDAVSKAKSFDERHNLTSNATATVASIDRKIGLSGK
LSVGTAIVNEKVRVMDEKFQVSEKTKSAIAVAEQKASSAGTAIMSNPYVSTGASWVSSAI
TAVAKAAEDVSTLTKEKVEKAEEDKKEIIISEKKDAVDGLAKVH---------------
-----------
>PAP.medtr.A17_HM341.gnm4.ann2.Medtr1g032860.1
MSASVDHTDQRAEAIPCSTATPNWTVHVSDIRTVKVSNISLITSKQDIEEFFSFSGDIQY
IEMQRESDRTQVAYVTFKDSQGAETAVLLTGSKIGDLYVTISPVEQYQLPPEALPSSPTN
QSADAVKKTEDVISTMLAKGFILGKDAINKTKSIDERLQLTSNASSAVASIDNKIGLSDK
LSIGTTIVNEKVKEMDERYQLSEMTKSAIAVAEQKASSAGSAIMSNSYVLTGALWLSSAF
SVVAKAAEDVSTMTMEKVEQAEVENKEIIYSERKGTVDEYAQMNFEDSLNGGPAVVPVSS
ENDGKASN--
>PAP.medtr.A17_HM341.gnm4.ann2.Medtr8g105910.1
MSVPVDHKDQGVGAVPQSTSTPNWTIHVSDIKTVKVSNVSMTATEKDIKEFFSFSGDIQY
VEMQKETESTKTAYVTFKNSQGADTAVLLTGSNIANSPVTITPFENYQLPPEAQPFSPQ
KQTPAAVKKAEDAVSTMLAKGFVLGKGAINRAKSFDERHHLISNASATVASIDRKIGLTD
KLSIGTAIVNEKVREMDEKFQVSEKTKSVYAVAEQKASDAGSAIMSNPYVSTGASWVSSA
ITVVAKAAEDVTTMTMEKVEMAEVDKKEIIYSERKDVVDELSHIHSEKSVGNTSPKDPV
KSSDDSRFGI--
>CER.phach.longxuteng.gnm1.ann1.LXT22060.t1
MSSIEVHTDQRLEAVPQSTEHHNWTIHVSDVKTVKVSNISPVTSESDIREFFSFCGDIRY
IEMQRETESTQMAYVTFKDLQGADTALLLTGSKINNFSVTISPAENYQLPPEALPSSP
KQADGSAVKKTEDVVSTMLAKGYILGKDALNMAKSFDERHHLTTNASATVASIDRKMGLT
DKLSIGTAIVNEKVREMDERYQVSEKTKSAYAVAEQKATTAGTAIMSNPYVSSGAQWVSS
AFTAVAKAAEDVSVMTKEKVELAEVEKKDLIYTDRTKINDEFEKTPSKESSPRDPAVVPV
ESADDHKVRI--
>PAP.phavu.G19833.gnm2.ann1.Phvul.003G016000.1
MSATLDHAGQRAEAFPQSTAIPNWTIHVSDIRTVKVSNISLVTSKMEIQEFFSFSGDIRY
IEMQRESDRTQVAYVTFKDTQGADTAVLLTGSKIGDLYVTITPVEKYQLPPDAVPASPTN
QSADAVKKAEDVMSTMLAKGFILGKDAINKAKSFDERHQLTSNASSTVASIDRRMGFSDK
LSMGTAIVNGKVKEMDEKYQLSEMTKSAIAAAEQKASSAGSVIMSNSYVLTGASWVSSAF
GAIAKAAGDVSTMTKEKVEQAEVERNEMIYSERKGSVDEFAKRNFEDASDMGPAIVPINS
YDDRKLEI--
>OUT.prupe.Lovell.gnm2.ann1.Prupe.1G335700.1
MSTPVEHANEGIEAVPQSTATPNSRTNVSDIKTVKVSNVSQAVSGRDIKEFFSFSGDIQ
YVEMRRETENTQLAYVTFKDSQGADTAVLLSGATVAELSVTITPVDDYKLPPEALPSS
PEKKPASAVRKAEAVASAMLAKGYILGKDAINKAKAFDERHQLMSNASATVVTIDQK
MGLMEKLRAGTAVVNEKVREMDQRFMVSEKTKSAFAVAEQKASSAGSALMSNPYILTGAS
WVSNALSAVSKVAEDVGMMTKEKVDRAEEEKKEIEHRQRTEVITDFAQTHLDESSGRVPP
AVSASYPDDTKLG---
>OUT.quisa.S10.gnm1.ann1.Qs0247880.2
MSVSVDHTNQGIAAVPQLTSAQNWTIHVSDIRTVKVNNISLAASDKDIKEFFSFSGDIQY
IEMQMETERTQLAYVTFMDSQGADTAMLLSGATIADLSVTITPVENYQLPPEAIPFSP
QIITDSAGKKAEDVVSTMLAKGFFLGKDAINKAKAFDERLHLTSNASATAASINHKIGL
SEKLSIGTAIVNEKVRDMDEKYQVSEKTKFALAVAEEKASSAGSAIMSNHYVVTGASWIS
SAFSALAKAAEDVSLMTKEKVEKAEEEKKEIIYRERTGIIGDFD-----ESPAGERAVVP
VNSADDRRKK---
>CAE.sento.Myeongyun.gnm1.ann1.Sto11g353170
MQASGNHTDEQLEALCESTVTPNWTIHVSDVRTVKVSNISLATSQKDIREFFSFPGDILY
IEMLRESENTQASYVTFKDSQGADTAVLLTGANIHDHIVTITPVENYLLPPDALPSTPKK
PTPAAVKKAEAMVSTMLAKGFILGKDAIKRAKSFDERHHFTSNASATVASIDHKMGLSDK
LSFGTAMFSEIMKEVDEKFQFSEMTKSAYAVAEQKASTARSAIMSNSYVLTGASWVSSAY
TAVANAVGDVSMMTKEKVEQAEMEKREIIYKEGAGGIDKFGKMHYDGSSAAGLPVFSVNS
GNGGKMGT--
>DET.singl.CAF01.gnm1.ann1.evm_model_Chr12_2535_2
-----------------------------SVRTVKVSNISLAASQTDIREFFSFSGDIRY
VEVQRESGNTQAAYVTFKDSKGADTAMLLTGARIADLFITITPVENYQLPPEALPASP
KQTTGSAVQKAEDVVSTMLAKGFILGKDAMVRAKSFDERHQLRSNASAKVASIDRRMGIS
DKLTAGTVIVNEKMKEMDEKYHVTEKTKSALAVAEQ
KASSAGTALMSNPYIMTGASWVSNAFTAVAKAAEDVSTMTKEKVELAEGEKKEIVYTDKT
GIVDEFGQMHFDESSVKGPPVVPVNSSDESSA----
>OUT.vitvi.PN40024.gnm2.ann1.VIT_201s0011g06050.4
MSVQVDHIDPRIGVDHQSAFTPNWTITVSDIRTVKVSNISLAVTERDIKEFFSFSGDIQY
VEMQREAEKTQLAYVTFKNSQGADTAVLL
TGATIADLSVSITPVDNYQLPPGALPPSPLHTTNSAVKKGEDVVSTMLAKGFVLGKD
AINKAKAFDEQHHLVSNASATVASIDRKMGLSEKLSIGTAVVNEKVKEMDERYQVFEKTK
SALAIAEQKASIAGSAIMNNHYVATGASWVSSALSMVTKAAEDVSVMTREKVGRAEEEKK
EIIYREKMGFVNEYAQIHLDESPAGEPPIVPVDSVDDCKLGM--
>OUT.vitvi.PN40024.gnm2.ann1.VIT_201s0150g00360.1
--------------------------------TVQVLDISPKVTLSDLNIFFSYCGTVDN
IQLCRKNDQTQLAFVTFKQPYAFQTALLLNGAVIGDSPIRILALQNLAIH----------
------------------------------------------------------------
------------------------------------------------------------
------------------------------------------------------------
----------
