# Supplementary material for: Legume genome structures and histories inferred from Cercis canadensis and Chamaecrista fasciculata genomes
Source: Plant J. 2026 Jun 10;126(5):e70981. doi: 10.1111/tpj.70981 (PMC13252982; doi:10.1111/tpj.70981)
Supplement: Supplementary file 4 — Data S4. Manuscript supplement; Compressed directory of aligned sequences from 2212 low‐copy gene families, for calculation of a consensus species tree. [file TPJ-126-0-s010.gz › S4_consen_species_tree/40_aln_fas_cln1/Legume.fam3.05736]

>CAE.acacr.Acra3RX.gnm1.ann1.g2944.t1
-MAPSGKVSEFRREGNDWFCNAGLPSDITVTIGEVTFHLHKFPLVSKCGKVAQAYEESKN
TNQKTMSMVLEEFPGGPDTFLIVVKFCYGIRIELTARNVLVVHCAADSLQMTDEFGEGNL
VMKSENFFHKNVLHNWKDCILALQSSEPVLPRAENLHLVEKCLNALSMMVCTDPSLFGWP
MMMYGSLQSPGGSILWNGINTGAKIRCSDSDWWFEDISYLSVSLFERLIKTMQARGIRPE
SLAGAIMYYCRKYLPGLGRWQGGQGGKTRTVASFSLTPAAVDQRVLLESVEKLLPEKKGS
SFCRFLLGLLRVALILNVDQACKNSLERRIGMQLELATLDSLLIPTYSDSDTLYNTDCIE
RIVHHFVNLESSITAFSPSSVDLQASSASESLSKVAKLMDNYIAEVASDVNLKPGKIRSL
AEALPESSRSLHDGLYRGLDIYFKAHPWLSDKEKEELCNIIDYQKLSIHACAHASQNDRL
PLRVVLQVLFFEQLQLRTTLAGCLHALDAEIAPAAPITVP-GDTAGQLVQRDGWVTLVRE
NQGLKVDMERMRSRVGELEEEFGKIKQEMKNVTKSHSSLSSPRLVARKIGCKLIPRPSDG
QPESLNRNGSTPRASIEQAPHTHQSRHRKSFSLV------------------------
------------------------------------------------------------
------------------------------------------------------------
------------------------------------------------------------
------------------------------------------------------------
------------------------------------------------------------
------------------------------------------------------------
------
>PAP.aesev.CIAT22838.gnm1.ann1.Ae04g29060.1
-MAPAGKLSGFRREANDWFYNGELPSDISVSIEGVTFHLHKFPLVSKCGKIARSHEESKN
DNEKTLNMVLEEFPGGPETFLIVAKFCYGFRVELTARNVISVYCAADYLEMTDEFGEDNL
LSKSESFLHKNILRNWKDCILALQSSEPVLPRAEKLHLVDKCLNAISMMVCTDPSLFGWP
MMMYGSLQSPGGSILWNGINTGARIRSSESDWWFEDISYLSVSLFERLIKTMQVKGIRPE
NLAGAIMYYSRKYLPGLDRWQGGQGGKTRTVASFSLTPAAVDQRVLLESIEKLLPQRKG
TSFCRFLLGLVRVASILNVNQACKDSLERRAGMQLELATLDSLLIPNYSDSDTLYNTDCV
ERIVHHFVCSESNVTSFSPSSSQPQASPSSESLRKVAKLIDSYIAEIASDVNLKPRKI
RSLAEALPNSSRSLHDGLYRAVDIYLKEHPWLSDKEKEELCGIVDYQKLSIHACTHASQN
ERLPLRIVLQVLFFEQMQLRTALAGCLHALDGEVAPAGPVTAL-GGTAGEIVQRDGWVTV
VHENQVLKVDMENMRSRVGELEEEFSKIKQEMKNVAKFHSSLSSPRLVPWKFGCKLGRRS
SDTQPESRDRAGHPERALVENTARPLWSAHRKSFSLV-----------------------
------------------------------------------------------------
------------------------------------------------------------
------------------------------------------------------------
------------------------------------------------------------
------------------------------------------------------------
------------------------------------------------------------
-------
>PAP.aesev.CIAT22838.gnm1.ann1.Ae10g19760.1
-MAPAAKLSGFRREGDEWFCSAGLPSDIAVSIEGVTFHLHKFPLVSKCGKIAQVIEESKS
TYEKTITVVLEECPGGPDTFLIAAKFCYGHRVELSARNILLVYCAADYLEMTDEFGEDN
LLRKSENFFHKNILRNWKDCILALQSCETVLPRAEKLHLVDKCMNALSMMVCTDPSLFGW
PMMMYGSFQSPGGSILWNGINTGARIRSSESDWWFEDISYLSVSLFERLIKTMQARGIRP
ENLAGAIMYYCRKYLPGLGRWPAGKGGKARTVASFSLTPAAVDQRVLLERIEKLLPEKKG
KSFCRFLLGLVRVASILNVNQTCKESLEWRIGMQLELATLDSLLIPTYSDSDTLYDTDCI
ERIVRHFVSKESTLTAFSPSSTDLQTSPSE-SLRKVAKLIDSYLAEIASDVNLKPGKIRT
LAEALPESSRSLHDGLYRALDIYFKDHPWLSNREKEELYNVIDYQKLSIHACAHASQNDR
LPLRVILQVLFFEQIHLRTALAGCLNAVDGELAPATGTTTALGDTASEIVQR
DGWVSVVRENQVLKANMDRMSSRVGELEEEFSKIKQEMKSVTKPRRSFNSPRLIARNLGC
IWLRRPAKLSPFHWKPNFPFSLLSLHSSLHCYLWRHNSNMALPPPSTF
AISNNPTTSWTPNTTFLKFTPSLEHQHQHHHTLPILHNTRSFRIFCSAPDPILNTVAPFE
KPTAGGGDDGGDAGGGGGGGGGDGGRGEGGGNDGNEEFGALLSFEAVMKEAEARGVKLPS
DMVEAAKITGIREMFLQRYLQLQGSAWPLAFLMKHCSMLRNRMLADPSFLFKVGTEIVID
SCCATFAEVQKRGKDFWNEFELYAADLLVGIVVDIALVGMLAPYARIGKPSMSKGLLGRI
QHACAALPSSVFEAERPGCKFSVSQRIATYFYKGALYGSVGFGCGLIGQGIANMIMNAKR
SIRKSEEDIPVPPLLQSAALWGFFLAVSSNTRYQIINGLESIVEASPIAKKVPGVAMAFT
VGVRFGNNIYGGMQFVDWAKWSGV-
>OUT.arath.Col0.gnm9.ann11.AT3G44820.1
-MSPVAKVSEFHREGNDWFCKTGLSSDITVVVDDVKFHLHKFPLVSKCGKLARMYEDSKS
TDKQSLTTVLEEFPGGADNFLIVARFCYGARVDITSKNLVSIHCAAEYLEMTNEYGEDN
LISQVETFLHKHVLRNWKDCILALQSSSPVLKSAEKLQMIPKLMNAVSTMVCTDPSLFGW
PMMMYGTLQSPGGSILWNGINTGARMRSSGSDWWYEDISYLSVDLFKRLIKTMETKGIRA
ESLAGAMMYYARKYLPGLGRWQSGTSDSSRRVVSFNLAKASLDQIALLET
ILSLLPEKRGRSFCKFLLGLLRVAFILGVDGNCVKKLEKRIGMQLELATLDNLLILNYSD
SETLYNVDCVERIVRHFVSSSSQLPEFSPPSLDPVTSPSPAPLKKVANLVDSYMAE
VASDVNLKPDKMRSLAAALPESSRPLYDGLYRAFDIYFKEHPWLSDRDKEQLCNIMDYQR
LSIDACAHASHNDRLPLRVVLQVLFFEQMHLRTALAGGLNVANTE--TAHAVTIPGGRTG
QEIVQRDGWVTVVRQNQVLKVDMQKMRSRVGELEEEFQSIKQEMKKVSKSSSSMSSPRL
V--KLGCKLLPRASDAKNDTVQNSSSTPRSATADHTSSRHSKHRKSFSFF-----
------------------------------------------------------------
------------------------------------------------------------
------------------------------------------------------------
------------------------------------------------------------
------------------------------------------------------------
------------------------------------------------------------
-------------------------
>CER.bauva.BV-YZ2020.gnm2.ann1.rna-bv19028.t1
-MVPAGKVSGFRREGSNWFCNAGLRSDITVSVEGITFYLHKFPLVSKCGKIARAHDESNN
TNRRTLNLVLDEFPGGPDTFLSAVKFCYGHRVELTARNVVLVYCAADYLEMTEEHGEGNL
LAKSESYFHKNILRNWKDCILALQSSEPVLSKAEKLHLVGKCLNALSMMVCTDPSLFGWP
MMMYGSLQSPGGSILWNGINTGARIRSSESDWWFEDISYLSVVLFEKLIKTMQARGIRPE
NLAGAIMYYSRKYLPGLGRWQGGLSGKTRTVASFSLTPAAVDQKVLLESIEKLLPEKKGK
SFCRFLLGLLRVALILNVNQTCKDSLERRIGMQLELATLDSLLIPTYSDSDVLYNTGCIE
RIVRHFVSSESSIACFSPSSLNLESSPSSGPLRKVGKLIDNYIAEVASDVNLKPGKIRSL
AEALPESSRSLHDGLYRAIDIYLKAHPWLSDKEKEELCNLIDYQKLSIDACAHASQNDRL
PLRVVLQVLFFEQLQLRAALAGCLHALDNEIAPAAPVT----DMAGQIVQRDGWVTVVRE
NQGLRVDMERMRSRVGELEEEFSKIKKEMLSVSKTHSSISSPRLVAWKIGCKLVPRRSDA
QPESLDRTGSTPRASIERGRLSHQSRRRKSFSLV--------------------------
------------------------------------------------------------
------------------------------------------------------------
------------------------------------------------------------
------------------------------------------------------------
------------------------------------------------------------
------------------------------------------------------------
----
>CER.bauva.BV-YZ2020.gnm2.ann1.rna-bv22088.t1
-MAPAGKVSGFRREGSDWFCNAALRSDITVSIEGITFHLHKFPLVSKCGKIARAHDVSNY
TNQKTLNLVLDDFPGGPDTFLIAVKFCYGLRIELTARNVVLIYCAADYLEMTEEYGDGNL
LSKSESYFHKNILRNWKDCILALQSSEPVLSKAEKLHLIDKCLNALSVIVCTDPSLFGWP
MMMYGSLQSPGGSILWNGINTGARIRSSESDWWFEDISYLSIVLFEKLIKTMQARGIRPE
NLAGAIMYYSRKYLPGIDRWQGRQSGKTRTVASFSLTPAAIDQRVLIESIEKLLPEKKGE
SFCRFLLGLLRVGLILNVNQTCKDSLERRIGMQLELATLDSLLIPTYSDSDALYDTDCIE
RIIHNFISSESSITSYSPSSLNMEVSPSSGPLRKVGKLIDNYIAEVASDVNLKPGKIRS
LAKALPESSRSLHDGLYRAIDIYLKAHPWLIDKEKEELCHLIDYQKLSIDACTHASQNDR
LPLRVVLQVLFFEQLHLRTALAGCLQALDSEIAPAAPAT----DMAGQIVQRDGWVTLVR
ENQGLKMDMERTRSRVGELEEKFGKIRQEMINVTKTH----------RKVGRKLVPRTSD
AQPESLDRSGSTPSASIERGRRSHQSRHRKSFSLV-------------------------
------------------------------------------------------------
------------------------------------------------------------
------------------------------------------------------------
------------------------------------------------------------
------------------------------------------------------------
------------------------------------------------------------
-----
>CER.cerca.ISC453364.gnm3.ann1.Cecan.5G298500.1
-MAPAGKVSGFRREGSDWFCNAGLRSDITVSIEGITFHLHKFPLVSKCGKIARAHDVSNN
TNQKTVNLVLDEFPGGPDTFLLAAKFCYGLRVELTARNVVLVYCAADYLEMTEEYGDGNL
LSKSESYFHKNILRNWKDCILALQSSEPVLSKAEKLHLVGKCLNALSMMVCTDPSLFGWP
MMMYGSLQSPGGSILWNGINTGARIRSSESDWWFEDISYLSVVLFEKLIKTMQARGIRPE
NLAGAIMYYSRKYLPGLGRWQGGQSGKTRTVASFSLTPAAVDQRVLLESIEKLLPEKKGK
SFCRFLLGLLRVALILNVNQTCKDSLERRIGMQLELATLDGLLIPTYSDSDALYDTDCIE
RIVRHFISSESSITSFSPSSLNLEASPSSAPLRKVGKLIDNYIAEVASDVNLKPGKIRSL
SEALPESSRSLHDGLYRAIDIYLKAHPWLSDKEKEELCNLIDYQKLSIDACAHASQNDRL
PLRVVLQVLFFEQLQLRTALAGCLHALDSEIAPAAPVT----DMAGQIVQRDGWVTVVRE
NQGLKVDMERMRSRVGELEEEFSKIKQEMISVTKTHSSISSPRLVARKIGCKLVPRPSDA
QPESLDRTGSTPRASIERGRRSHQSRHRKSFSLV--------------------------
------------------------------------------------------------
------------------------------------------------------------
------------------------------------------------------------
------------------------------------------------------------
------------------------------------------------------------
------------------------------------------------------------
----
>CAE.chafa.ISC494698.gnm1.ann1.ChfasH1.2G023200.1
-MAPAGKVSGFRREGNDWYCNAGLPSDMAVSIGEVTFHLHKFPLVTKCGKIAQAHEESKN
IGQKTMTMVLEEFPGGPDTFLTAAKFCYGIRIELTTRNVVAVHCAADYLQMTDEYGEDNL
LSTSESFFHKNILRNWKDCILALQSSEPVLQWAEKLHLVGKCLNALSMMVCTDPSLFGWP
MMMYGSLQSPGGSILWNGINTGARIRSSESDWWFEDISYLSVNVFERLIKTMQVRGIRPE
NLVGAIMYYCKKYLPGLGRWQGRQTGKTRTVASFSLTPAAVDQRVLLESIEKFLPEKKGR
SFCRFLLGLLRVALILNVNHGCKDSLERRIGMQLELATLDSLLIPTYSDSDTLYNTDCIE
RIVHHFVNSESSLTAFSPSSLDHQASSSSDSLSKVSKLIDSYIAEVASDVNLKPGKIRS
LAEALPESSRSLHDGLYRALDIYFKAHPWLPDKEKEELCNIIDYQKLSIHACAHASQNDR
LPLRVVLQVLFFEQLQLRTALAGCLHALDNEITPAAPATAP-GDTAGQIVQRDGWVTIVR
ENQVLKVDMERMRSRVGELEEEFGKIKQEMKSVTKSHSSLSSPRLVARKLGCKLVPRPSD
AQPESLSRSGSTPRASVEQAAHSHQSRHRKSFSLV----------------------
------------------------------------------------------------
------------------------------------------------------------
------------------------------------------------------------
------------------------------------------------------------
------------------------------------------------------------
------------------------------------------------------------
--------
>PAP.lotja.MG20.gnm3.ann1.Lj3g3v1131230.1
-MAPAGKLSGFHREGDDWFCDTGLPSDIAVSIEGVTFHLHKFPLVSKCGKIARAHEKSKN
THEETLAMVLEEFPGGSDTFLFVAKFCYGFRVELTAKNAVLVHCAAEYLEMTDEFGEDNL
LSKSESFFHKNILRNWKDCILALQSSEPVLPRAESLHLVGKCLNALSMMACTDPSLFGWP
MMMYGSFQSPGGSILWNGINTGARIRSAESDWWFEDISYLSVSLFERLIKTMQARGIRPE
NLAGAIMYYSRKHLPGLSRWQGGQGGKTRTVVSFSLTPATVDQRVLLESIEKLLPEKKG
RSFCCFLLGLLRVALILNVSQTCKDSLERRIGMQLELATLDSLLIPTYSDSDALYNTDCI
EHIVQHFIRAESNLTAFSPSSLDQHASPSSESSKKVAKLIDSYIAEIASDVNLKPGKIR
ALAEGLPESSRLLHDGLYRALDIYFKAHPWLSDKEKEELCNIIDYRKLSIHACAHASQND
RLPLRVVLQVLFFDHLNLRTALT-------------------------------------
------------------------------------------------------------
------------------------------------------------------------
------------------------------------------------------------
------------------------------------------------------------
------------------------------------------------------------
------------------------------------------------------------
------------------------------------------------------------
------------------------------------------------------------
------
>PAP.medtr.A17_HM341.gnm4.ann2.Medtr2g084595.1
-MAPPGKLSGFHLQGHHWFSDSGLPSDITVSIDGVNFHLHKFPLVSRCGKIARTYEDSKN
TYEKNLTVVLEEFPGGPETFLIVAKFCYGFRVELTAKNVVLVHCAAEYLEMTDEYEEGNL
LTKSESFFHKNILRNWKDCILALQSSEPILSRAENLNLVDKCLNALSMMACTDPSLFGWP
MMMYGSFQSPGGSILWNGINTGARIRTSESEWWFEDISYLSVRLFESLIKTMRSRGMRPE
SLAGAIMYYSRKHLPGLGRWQGGQGGKTRTVASFSLTPASVDQRVLLESIEKLLPQKK
GKSFCRFLLGLLRVASILNVDQACKESLERRIGMQLELATLDSLLIPAYADSDALYNTDC
IENIVHHFVLTESNLTAFSPSSLDPQASSSSESLRKVAKLIDSYIGEIASDVNLKPEKLR
ALAQALPESSRSLHDGLYRAIDIYFKAHPWLSDNEKEEICNIIDYQKLSIHACAHASQND
RLPLRVVLQVLFFEQLHLRTALAGCVNALDGESAPAVPAQSTRRGTAGEIVQRDGWVAV
VRENQGLKVDMDRMSTRVGELEEEFSKIKKEMKTVTKSHSARGSPRLLARKLGCKLVPRF
SDAQPESLERSVSTPRASVERARRSHKSRHTESFS-------------------------
------------------------------------------------------------
------------------------------------------------------------
------------------------------------------------------------
------------------------------------------------------------
------------------------------------------------------------
------------------------------------------------------------
-------
>CER.phach.longxuteng.gnm1.ann1.LXT50265.t1
-MAPTGKVSGFRREGSSWFCNAGLRSDITVSIEGITFYLHKFPLVSKCGKIARAHDVSDN
TNQKTLNLVLDEFPGGPDTFLIAVKFCYGLRVELTARNVVLVYCAADYLEMTEEYGEGNL
LSKSESYFHKNILRNWKDCILALQSSEPVLLKAEKLQLVGKCLNALSMMVCTDPSLFGWP
MMMYGSLQSPGGSILWNGINTGARIRSSESDWWFEDISYLGVVLFEKLIKTMQARGIRPE
NLSGAIMYYSRKYLPGLGRWQGGQSGKTRTVASFSLTPAAVDQRVLLESIEKLLPEKKGK
SFCRFLLGLLRVALILNVNQTCKDSLERRIGMQLELATLDSLLIPTYSDSDVLYNTDCIE
RIVRHFISSESSIAYFSPSSLNLEVSPSSGSLRKVGKLIDNYIAEVASDANLKPGKIRSL
AAALPESSRSLHDGLYRAIDIYLKAHPWLLDKEKEELCNLIDYQKLSIDACAHASQNDRL
PLRVVLQVLFFEQLQLRTALAGCLHVLDGEIAPAAPVT----DMVGQIVQRDGWVTVVRE
NQGLKADMERMRSRVGELEEEFRKIKKEMLTVTKTHSSVSSPRLVARKIGCKLVPRPSDA
QPESLDRTESTPRASIERGRLSHQSRRRKSFSLV--------------------------
------------------------------------------------------------
------------------------------------------------------------
------------------------------------------------------------
------------------------------------------------------------
------------------------------------------------------------
------------------------------------------------------------
----
>PAP.phavu.G19833.gnm2.ann1.Phvul.005G128400.1
-MAPTGKLSGFRREGTDWFCNGGLPSDITVSIEGVTFHLHKFPLVSKSGKIAKAHDEFKD
IDMKTLKMVLEDFPGGPDTFLIAAKFCYGYRVELTARNVVLVHCAAEYLEMTDEFGEGNL
LSKSESFFHKNTLRSWKDCILALQSSEPVLPRAEKLQLVGKCLNALSMMVCTDPSLFGWP
MKMYGSFQSPGGSILWNGINTGARIRSSESDWWFEDISYLSVSLFERLIKTMQARGIRPE
NLAGAIMYYSRKHLPGLGRWQGGQGGKTRTVASFSLTPATVDQRVLLESIEKLLPDKKGK
SYCRFLLGLLRVALILNVTQTCKDSLERRIGMQLELATLDSLLIPTYSDSDALYNTECIE
QIVHYFISTESNLTAFSPSSRDQQTSPSSESLRKVSKLMDSYIAEIASDVNLKPGKIR
RLADALPESSRLLHDGLYRALDIYFKAHPWLSDREKEELCNIIDYQKLSIHACAHASQND
RLPLRVVLQVLFFEQLHLRTALAGCLNALDGEIAPAAPVPVTLVETAGEIVQRDGWVTV
VRENQVLKVDMDRMSSRVGELEEEFSKIKQEMKSVAKSHSSRSSPRLVARKIGCKLVPRP
SDAQPESLNRTGSTPRASIEWARRSLKSKNSESF--------------------------
------------------------------------------------------------
------------------------------------------------------------
------------------------------------------------------------
------------------------------------------------------------
------------------------------------------------------------
------------------------------------------------------------
-------
>OUT.prupe.Lovell.gnm2.ann1.Prupe.6G117000.1
-MPPAGKVSEFRKEGNDWFCKAGLPSDVTVVVDGVSFHLHKFPLISKSGKIARMYEESKS
TRDKIFTALLEEFPGGPDTFLIAAKFCYGMRVELTPRNIVMIYCTADYLEMTDEYGEGNL
LSKSESFFHKNVLHNWKDCILALQSCETVIQRAEKLHVVNKCVNALSVMVCTDPSLFGWP
MMMYGSLQSPGGSILWNGINTGARIRSSESDWWFEDISYLSVSLFERLIKTMETRGIRPE
NLVGAVMHYTRKYLPGLGRWQGGQHGIPRTVTSFSLTPIALDQRVVLESIEKLLPRKKGK
SFCRFLLGLLRVALILGVSETCKDALERRIGRQLELATLDGLLIPTYSDADALYDTDCFE
RIIHHFMSSESKVTPFSPSSFDLETSPSSRPLQKVAKLVDNYIAEVASDVTLKPVKIRSL
AEALPESSRTLFDGLYRSLDIYFKAHPWLSDKEKEELCSIIDFSKLSIDACAHASQNERL
PLRVVLQVLFFEQMHLRTALAGCLHGLETESGPAGPVTVP-GDMAGQIIQRDGWVTMVRE
NRVLKVDMEKMRSRVGELEEEFSKIKQEMKKVNKSHSSLSSPRVVARRIGCSLLSRPSDA
KPDTIESTGPSPRVSVEQARPSLHSRHKKSFSLF--------------------------
------------------------------------------------------------
------------------------------------------------------------
------------------------------------------------------------
------------------------------------------------------------
------------------------------------------------------------
------------------------------------------------------------
----
>OUT.quisa.S10.gnm1.ann1.Qs0088310.1
------------------------------------------------------------
------------------------------------------------------------
------------------------------------------------------------
------------------------------------------------------------
------------------------------------------------------------
-----------------------DSLERRIGMQLEQATLDSLLIPAYSDSDTLYNTDCIE
RIIHHFVSSESNITLVSPSSPNLEATPSSEALKKVAKLIDSYIAEVASDVNLKPRKLRSL
AEALPESSRPLHDGLYRALDIYFKAHPWLTDKDKEELCNIIDYNKLSVDACAHASQNERL
PLRVVLQVLFFEQLQLRTALAGCLHVLDTESAPTAPVTVP-ANMAGQIVQRGGWVTVVRE
NQVLKVDMEKMRSRVGELEEEFSKIKREMKNVTKTHSSLSSPRLIARRFGCKLVPRPSDA
QPEAIDITGSTPRASIEQARPSRQSRHRKSFSLF--------------------------
------------------------------------------------------------
------------------------------------------------------------
------------------------------------------------------------
------------------------------------------------------------
------------------------------------------------------------
------------------------------------------------------------
----
>OUT.quisa.S10.gnm1.ann1.Qs0291320.1
-MAPAGKVSGFHQKGNDWFCNTGLPSDVTLSIENVNFHLHKFPLVSKCGKIARAQEESKS
THGKNFNIVLDDFPGGPESFLIVAKYCYGIRVDLTARNIILVYCAAEYLEMTDEYGEENL
LFKSESFLHKNILCNWKDCILALQSSKPVIPRAE--QILTKCLNAISMMVCTDPSLFGWP
MMMYGSLQSPGGSILWNGINTGARICSSESDWWFEDISYLSVGLFERLIKTMEARGIRHE
TLAGAIMHYSRKYLPGLDRWQGGQGGKARTVASFSMTPAAVDQRNMLESIEKLLPMKKGK
SFCLFLLGLLRVALILGVNQTCTDSLERRIGMQLELATLDTLLIPAYSDCDTLYNTDFVE
RIIHHFVSSESNVTSLSPSSLNLEGSPSSGPLKKVAKLIDGYVAEVASDASLKPLKLRSL
AEALPESSRPLHDGLYRALDIYFKAHPWLTDKDKEELCDVIDYQKLSIDACAHASQNERL
PLRVVLQVLFFEQLQLRTALAGCLHVLDSESVPEAPVNVP-ADMAGQIVQRDGWVKVVRE
NQVLKVDMGRMRSRVGELEEEFSKIKREMKNVTKSHSSLGSPRLIAWRIGCKLVPRPSDA
QPEAVDSTGLPPRASMEQAYPSHQSRHRTSFSLF--------------------------
------------------------------------------------------------
------------------------------------------------------------
------------------------------------------------------------
------------------------------------------------------------
------------------------------------------------------------
------------------------------------------------------------
----
>CAE.sento.Myeongyun.gnm1.ann1.Sto07g214350
-MAPAGKVSGFRREGNDWFCNAGLPSDITVSIGEVTFHLHKFPLITKCGKIAQAYEESKN
TYQKTMSVVLGEFPGGPDTFLIAVKFCYGIRIELNARNVVVVHCAADYLKMTDEYGEDNL
LSKSESFFHKNILRNWKDCILALQSSEPVLSRAEKLQLVGKCMNALSMMVCTDPSLFGWP
MMMYGSLQSPGGSILWNGINTGARIRSSESDWWFEDISYLSVSLFERLIKTMQARGIRPE
NLSGAIMYYCRKYLPGLGRWQGGQSGKTRTVASFSLTPASVDQRVLLESVEKLLPEKKGR
SFCRFLLGLLRVALILNVNQACKDSLERRIGMQLELATLDNLLIPTYSDSDTLYNTDCIE
RIVHYFVNSESSITAFSPSSHDPQASSSSESLSKVAKLIDSYLAEVASDVNLKPGKIRSL
AEALPESSRSLHDGLYRALDIYFKAHPWLSDKEKEELCNIIDYQKLSIHACAHASQNDRL
PLRVVLQVLFFEQLQLRTALAGCLHALDSEIAPAAPATVP-GDTAGQIVQRDGWVTVVRE
NQVLKVDMERMRSRVGELEEEFSKIKQEMKSVTKSHSSLSSPRLVAKKLGCKLVPRPSDA
QPESLNRTGSTPRASVEQPPYKSRVRHRKSFSLV-----------------------
------------------------------------------------------------
------------------------------------------------------------
------------------------------------------------------------
------------------------------------------------------------
------------------------------------------------------------
------------------------------------------------------------
-------
>DET.singl.CAF01.gnm1.ann1.evm_model_Chr05_2183
-MAPAGKVSEFRREGNDWFCNAGLPSDITISVEEITFHLHKFPLVSKCGKIARAHEESNN
NYQKTLSMVLEGFPGGPDIFLVAAKFCYGLRLEMTARNVVLICCAADYLEMTDEYGEDNL
LSKSESYFHKTVLRNWKDCILALQSSEPVLPMAEKLHLVGKCMSALSMMVCTDPSLFGWP
MMMYGSLQSPGGSILWNGINTGAKIRSSESDWWFEDISYLSVSLFEKLIKTMQARGIRPE
NLAGAIMFYSRKYLPGLGRWQGKQSGKTRTVASFSMTPAAVDQRVLLECIEKLLPEKKGK
SFCRFLLGLLRVALILNVSQTCRDSLERRIGMQLELATLDSLLIPTYSDSDTLYNTDCVD
RIIHHFISSESSVTSFSPSTPSPE--PSDGSLRKVAKLLDDYIAEVASDVNLKPGKIRSL
AEALAGSSRSLHDGLYRAIDIYFKAHPWLSEKEKEELCNLIDYQKLSIDACAHASQNNRL
PLRVVLQVLFFEQLQLRTALASCLHALDGEIGPAASVP---GDIAGQIVQRDGWVTVVRE
NQVLKVDMERMRSRVGELEEEFSKMKQEMKSVTKSHSSLSSPRLVARTIGCKLVPRPSDA
QPQALNRSGSMPGPSVEQARRSHKTRHRRSFSLVEG------------------------
------------------------------------------------------------
------------------------------------------------------------
------------------------------------------------------------
------------------------------------------------------------
------------------------------------------------------------
------------------------------------------------------------
----
>OUT.vitvi.PN40024.gnm2.ann1.VIT_206s0061g01140.1
------------------------------------------------------FEESQG
IHEAKFTTSLEGFPGGPDIFLIAVKFCYGVRVELTPRNIIMVYCAADYLGMTDAYGEENL
LSKSESFFHKTILRNWKDCILALQSSDPVMPMAEKLHIISKCLNALSMMVSTDPSLFGWP
MMMYGSLQSPGGSILWNGINTGARIRSSESDWWFEDISYLNVLLFKRLIQTMEARGIRSE
NLAGAVMYYTRKYLPGLGRWQSGQSGKTMTVASFSLTPAAVDQRVLLESIEKLLPEKKGK
SFCRFLLGLLRVALILGVNQTCKESLMRRIGMQLELATLDSLLIPTYSDSDTLYNNDCVE
QIVHHFISSEPRITSFSPASLDLETSPLSGPLRKVAKLMDSYIAEVASDVNLKPGKIRSL
AEALPESSRSLHDGLYRALDIYFKAHPWLSEKEKEQLCNIIDYQKLSIDACAHASQNERL
PLRVVLQVLFFEQMQLRTALAGCLHVIDNENAPAGPITIS-SDMAGQIVQRDGWVTVVRE
NQVLKVDLERMRSRVGELEEEFTKMKQEMKKVSKTHSSLNSPRMVARRIGCKLLPRASDA
QADTVDSTAPTPRASVEQARSSYHSGHRKTFSLF--------------------------
------------------------------------------------------------
------------------------------------------------------------
------------------------------------------------------------
------------------------------------------------------------
------------------------------------------------------------
------------------------------------------------------------
----
