# Supplementary material for: Legume genome structures and histories inferred from Cercis canadensis and Chamaecrista fasciculata genomes
Source: Plant J. 2026 Jun 10;126(5):e70981. doi: 10.1111/tpj.70981 (PMC13252982; doi:10.1111/tpj.70981)
Supplement: Supplementary file 4 — Data S4. Manuscript supplement; Compressed directory of aligned sequences from 2212 low‐copy gene families, for calculation of a consensus species tree. [file TPJ-126-0-s010.gz › S4_consen_species_tree/40_aln_fas_cln1/Legume.fam3.05742]

>CAE.acacr.Acra3RX.gnm1.ann1.g3090.t1
-SSFPASQHWSATLSAPRPRPRPNSPR-PSLKCHISAS--RDSDSSNHALFKTLSKTLAF
SSAAALLLNSSPFPLLSNGSGNFGGCSGNGLGGGGGGGGGGWFGG-DGNGGFFSRLF
SPADAIADESPSQEWDSHGLPANIVVQLNKLSGFKKYKISEILFFDRRKWKTVGTEDSFF
EMVSLRPGATYTKAQLQKELETLATCGMFEKVDMEGKTNPDGTIGVTISFTESTWQSADR
FRCINVGLMQQSKPIEMDADMTDKEKLEYFRSQEEDYMRRIQRARVCLLPMPVHMEIMQM
LKEQGKVSARLLQKIRDRVQKWYQDEGYACAQVVNFGNLNTKEVVCEVVEGDITQLVIQF
QDKLGHVVEGNTDVAVVERELPKQLRPGYIFNIEAGKQALRNINSLALFSNIEVNPRPDE
KNEGGIIVEIKLKELEQKTAEVSTEWSIVPGRGGRPTLASLQPGGTVTFEHRNLQGLNRS
LIGSVTTSNFFNPQDDLAFKLEYVHPYLDGVYNPSNRTLRVSCFNSRKLSPVFTGGPGVD
EVPPIWVDRAGVKANITENFTRQSKFTYGLVMEEITTRDESSHICANGQRVLPSGGISSD
GPPTTLSGTGIDRMAFLQANITRDNTKFVNGAIVGDRNVFQVDQGLGIGSNFPFFNRHQL
TVTRFIQLMSVEEGAGKAPPPVLVLHSHYGGCVGDLPSYDAFTLGGPYSVRGYNMGELGA
ARNILELAAELRIPIKGTHVYAFAEHGNDLGSSKNVKGNPTEVYRRMGHGSSYGVGLKLG
LVRAEYAVDHNSGTGALFFRFGERF
>PAP.aesev.CIAT22838.gnm1.ann1.Ae10g17860.1
MSSFSPSNSLGGPLSKSLPHRRRPPPSSSSFKCTLPSSSRRNNNNNDNPLLK
TLSKTIAISSAASIIIHSAPLQSVLPSDSGIGGNGGGGFSGGNGGGGGWWFGGNG
NGGGFWSRFFAPSAAVADESPSTDWDSHGLPANIVVQLNKLSGFKKYKVSEIQFFDR
NRRIRVGSEDSFFEMVSLRPGGTYTKAQLQKELETLATCGMFEKVDLEGKTNPDGSIGVT
ISFTESTWQQAEKFRCINVGLMAQTKPMEMDPDMTDKERLEYYLSQERDYKRRIEGARPC
LLPGYVYSEIHQMLRDHGTVSARLLQRIRDRVQKWYHDEGYACAQVVNFGNLNTQEVVCE
VVEGDITQLDIQFQDKLGNVVEGNTQVPVVQRELPRQLRAGHTFNIEAGKQALRNINSLA
LFSNIEVNPRPDEKNEGGIIVEIKLKELDQKTAEVSTEWGVVPGRNGRPTLASFQPGGTV
TFEHRNLQGLNRSLTGSVTTSNFFNPQDDLAFKLEYAHPYLDGVYYSRNRTLRVSCFNSR
KLSPVFTGGPGVDEVPPIWVDRAGVKANITENFTRQSKFTYGLVMEEITTRDESSHICAN
GQRVLPSGGISADGPPTTLSGTGIDRMAFLQANITRDNTRFVNGAVVGERNVFQVDQGLG
IGSQFPFFNRHQLTLTRFIQLKSAEEAAGKPPPPVLVLHGHYGGCVGDLPSYDAFTLGGP
YSVRGYNMGEIGAARNILELAAELRVPVKGTHVYAFAEHGNDLGSSKNVKGNPTEVYRRL
GHGSSYGLGLKLGLVRAEYAIDHNSGTGALFFRFGERF
>OUT.arath.Col0.gnm9.ann11.AT1G35860.1
------------------------------------------------------------
------------------------------------------------------------
------------------------------------------------------------
------------------------------------------------------------
-----------------------IEYLGSQEKEYKQRIEKARPS--------RGNAYAKR
SRSLSARLLHKVKERVLKWYPDQGYSFANVVSFGNLNSKELIFEVMEGDITQLVIQFQDK
LGNVAEG------------------HVLNIKVVHEAVRNIHSLGLFSNIEIMPIPNEKRE
GGVIVEVKLQETDQKSVEGSADRSIVPDPGGYPSLASSQPSGTISFEHPNIKGLNRSLIG
SIATSNFLNPEDDLSFKLEYVHPYLDGVSNPRNRTFKTSIFNSSKLSSVLTGGPGFEEA
APILMDRAAINVN---------------------------------------------GS
PTTLSGMGIDRVAFLQGNITQDNTKFVNGAIVGERKIIQVDQ------------------
-----------------------------CLGDLPGYDAFSLGGPNYVR-YTKGELGAAR
NIVELGAELRVNVKNTQGYAFAEHGNDLGSSKDMKGNPTAAFRREGHGSSYGVGMKLG
-------------------------
>OUT.arath.Col0.gnm9.ann11.AT3G46740.1
---LSSRRKFLSPSSSRLPRISTQSPRVPSIKCSKSLPNRDTETSSKDSLLKNLAKPLAV
ASVSSASFFLFRISNLPSVLTGGGGGGDGNFGGFGGGGGG----GDGNDGGFWGKLFSP
SPAVADEEQSPDWDSHGLPANIVVQLNKLSGFKKYKVSDIMFFDRRRQTTIGTEDSFFEM
VSIRPGGVYTKAQLQKELETLATCGMFEKVDLEGKTKPDGTLGVTISFAESTWQSADRFR
CINVGLMVQSKPIEMDSDMTDKEKLEYYRSLEKDYKRRIDRARPCLLPAPVYGEVMQMLR
DQGKVSARLLQRIRDRVQKWYHDEGYACAQVVNFGNLNTKEVVCEVVEGDITQLVIQFQD
KLGNVVEGNTQVPVVRRELPKQLRQGYVFNIEAGKKALSNINSLGLFSNIEVNPRPDEKN
EGGIIVEIKLKELEQKSAEVSTEWSIVPGRGGAPTLASFQPGGSVTFEHRNLQGLNRSLM
GSVTTSNFLNPQDDLSFKLEYVHPYLDGVYNPRNRTFKTSCFNSRKLSPVFTGGPGVEEV
PPIWVDRAGVKANITENFTRQSKFTYGLVMEEITTRDESSHIAANGQRLLPSGGISADGP
PTTLSGTGVDRMAFLQANITRDNTKFVNGAVVGQRTVFQVDQGLGIGSKFPFFNRHQLTM
TKFIQLREVEQGAGKSPPPVLVLHGHYGGCVGDLPSYDAFVLGGPYSVRGYNMGELGAAR
NIAEVGAEIRIPVKNTHVYAFVEHGNDLGSSKDVKGNPTAVYRRTGQGSSYGAGVKLGLV
RAEYAVDHNNGTGALFFRFGERY
>OUT.arath.Col0.gnm9.ann11.AT4G09080.2
------------------------------------------------------------
------------------------------------------------------------
------------------------------------------------------------
------------------------------------------------------------
------------------------------------------------------------
------------------------------------------------------------
-------------------------QVIVMEAVKEAVRKIKSL-------VIPHADEKDN
G-IVFEIKLNETDQRV----EKWGL------DPSLDFFEVTGNCNLGRPNSEGSNQSLMG
SVTIRNIFNPKDDLLSKIEYVR-FLEAVKKPRNRTFKTSFFNSRKLSPVFTGGPGYEDL
PPMFVGRDCLKATITENLTRQRELTYGVMFEEIITRDENRRISENGLLLSPDGGISING
PPTTLSGTGIDHIATLQANITRDNTKLVNGAVVGEKNIFQVDQGLGIGNNFPLFNRHQLS
LTSFIQLKQVEEGSDKPQPPVLVLHGRYGGCIGDLPSYDVFALGGPNSVRGYSMGELGAA
KNILELGAEIRIPVKNTHVYAFAEHGNDLGSSKDVKGNPTGLYRKMGHGSSYGLGVKLGM
VRAEYTVRHNRGTGALFLRFGERY
>CER.bauva.BV-YZ2020.gnm2.ann1.rna-bv19256.t2
MSSFGASNQLGATLSTSLPPRRHKSARPSSVKCNHCYP--QDSKSSNPNFVKTFCKTIAV
SSAAAFIFQSTPLRSLPNGSGGFGGCDGNGLGGGSGGNGGNWFGGNGGSGEFL
SRILSPAAAVAEESPSQEWDSHGLPANIVFQLNKLSGFKKYKISDILFFDRRRGTTVGTE
DSFFEMVSLRPGGVYTKAQLQKELESLATCGMFEKVEMEGKTNADGTVGITISFAESTWQ
SANRFRCINVGLMQQSKPIEMDSDMTDKEKMEYFRNQEKDYRRRIERARACLLSMPVHRE
IVQMLRDHGKVSARLLQRIRDRVQKWYHDEGYACAQVVNFGNLNTKEVVCEVVEGDITQL
VIQFQDKLGNVVEGNTQVPVVQRELPRQLRPGHTFNIEAGKQALRNINSLALFSNIEVNP
RPDEKNEGGIIVEIKLKELEQKTAEVSTEWSIVPGRGGRPTLASLQPGGSVTFEHRNIQG
LNRSIVGSVTTSNFLNPQDDLAFKLEYAHPYLDGVYNPRNRTLRVSCFNSRKLSPVFTGG
PGVDEVPPIWVDRAGVKANITENYTRQSKFTYGIVMEEITTRDESSHICANGQRVLPSGG
ISADGPPTTLSGTGIDRMAFLQANITRDNTKFINGSVVGDRNVFQVDQGLGIGSKFPFFN
RHQLTVTRFLQLLPVEEGAGKPPPPVLVLHGHYGGCVGDLPSYDAFTLGGPYSVRGYNMG
EIGAARNILEIAAELRIPIKGTHVYAFAEHGNDLGSSKNVKGNPTEVYRRMGSGSSYGVG
VKLGLVRAEYAVDHNSGTGALFFRFGERF
>CER.bauva.BV-YZ2020.gnm2.ann1.rna-bv21864.t1
-------------------SRLQCFQSSSSVKCHHSSS--QDSESSHPNFLKSLCKITVV
SSGAAFVFQSIPFRSLPNGSGDFGGGGGNGLGGGGGGFGGNWFGGNGESGGF
LSRLFSPAAAVADESPSQEWDSHGLPANIVVQLNKLSGFKKYKISEILFFDRKRGSTVGT
EDSFFEMVSLRPGGVYTKAQLQKELESLATCGMFEKVDMEGKTNADGTIGVTISFTESTW
QSANRFRCINVGLMQQSKPIEMDPDMTDKEKMEYFRNQEKDYRRRIERARPCLLPMPLHR
EILQMLRDHGKVSARLLQRIRDRVQKWYHDEGYACAQVVNFGNLNTKEVVCEVVEGDITQ
LVIQFQDKLGNVVEGNTQVPVVQRELPRQLRPGHTFNIEAGKQALRNVNSLALFSNIEVN
PRPDEKNEGGIIVEIKLKELEQKTAEVSTEWSIVPGRGGRPTLASLQPGGSVTFEHRNIQ
GLNRSVVGSVTTSNFLNPQDDLAFKLEYAHPYLDGVYNPRNRTLRVSCFNSRKLSPVFTG
GPGVDEVPPIWVDRAGVKANITENFTRQSKFTYGIVMEEITTRDESSHICANGQRVLPSG
GISADGPPTTLSGTGIDRMAFLQANITRDNTKFVNGAVVGERNVFQVDQGLGIGSELPFF
NRHQLTVTRFVQLLPVEEGAGKSPPPVLVLHGHYGGCVGDLPSYDAFTLGGPYSVRGYNM
GEIGAARNILELAAELRIPVKGTHVYAFAEHGNDLGSSKNVKGNPTEVYRRMGSGSSYGV
GLKLGLVRAEYAVDHNSGSGALFFRFGERF
>CER.cerca.ISC453364.gnm3.ann1.Cecan.5G328000.1
MTSFTASNHLGATLSTSLPRRRDKSARPSSVKCHHSSS--QDPESSNPNFLKTLCKTTAV
SSAAAFLFQSTPLRSLLNGSGDFGGGDGNGLGGGGGGGGGNWFGGNGGSGG
FLSRLFSPAAAVADESPSQEWDSHGLPANIVVQLNKLSGFKKYKISEILFFDRRRWATVG
TEDSFFEMVSLRPGGVYTKAQLQKELESLATCGMFEKVDMEGKTNADGTIGVTISFTEST
WQSAERFRCINVGLMQQSKPIEMDPDMTDKEKMEYFRNQEKDYRRRIERARACLLPMPVH
REIMQMLRDQGKVSARLLQRIRDRVQKWYHDEGFACAQVVNFGNLNTKEVVCEVVEGDIT
QLVIQFQDKLGNVVEGNTQVPVVQRELPRQLRPGHTFNIEAGKQALRNINSLALFSNIEV
NPRPDEKNEGGIIVEIKLKELEQKTAEVSTEWSIVPGRGGRPTLASLQPGGSVTFEHRNI
QGLNRSIVGSVTTSNFLNPQDDLAFKLEYAHPYLDGVYNPRNRTLRVSCFNSRKLSPVFT
GGPGVDEVPPIWVDRAGVKANITENFTRQSKFTYGIVMEEITTRDESSHICANGQRVLPS
GGISADGPPTTLSGTGIDRMAFLQANITRDNTKFVNGAVVGDRNVFQVDQGLGIGSKFPF
FNRHQLTVTRFVQLLPVEEGAGKPPPPVLVLHGHYGGCVGDLPSYDAFTLGGPYSVRGYN
MGEIGAARNILEIAAELRIPIKGTHVYAFAEHGNDLGSSKNVKGNPTEVYRRMGSGSSYG
AGLKLGLVRAEYAVDHNSGTGALFFRFGERF
>CAE.chafa.ISC494698.gnm1.ann1.ChfasH1.2G050400.1
MSSFTASKHLSATLSTPLHRRRHNSARPSSIKCNLSSSSNSNSNSSHQTLIKNL
SKTIALSSAAALVLHATPLPTLLS----NG--SGG-FGGGAGNGGGGWFGGGGSGGG
FWSRIFSPAVANADEPTSQDWDSHGLPANIVVQLNKLSGFKKYKISEILFFDRRRWKTVG
TEDSFFEMVSLRPGGVYTKAQLQKELETLATCGMFEKVDMEGKTNADGTMGVTISFTEST
WQSAERFRCINVGLMPQSKPIEMDADMTDKEKMAYFRSQEEDYKRRIQKARPCLLPMPVH
MEIMDMLKERGKVSARLLQKIRDRVQKWYQDEGYACAQVVNFGNLNTKEVVCEVVEGDIT
QLVIQFQDKLGNVVEGNTDVAVVQRELPRQLRPGYTFNIEAGKQALRNINSLALFSNIEV
NPRPDEKNEGGIIVEIKLKELEQKTAELSTEWSIVPGRGGRPTLASLQPGGTVTFEHRNL
QGLNRSLIGSLTTSNFLNPQDDLAFKLEYVHPYLDGVYDPNNRTLRVSCFNSRKLSPVFT
GGPGVDEVPPIWVDRAGVKANITENFTRQSKFTYGLVMEEITTRDESSHICANGQRVLPS
GGISADGPPTTLSGTGIDRMAFVQANITRDNTKFVNGAIVGDRNVFQVDQGLGVGSSFPF
FNRHQLTVTRFIQLLSVEEGAGKPPPPVLVLHGHYGGCVGDLPSYDAFTLGGPYSVRGYN
MGELGAARNILELAAELRVPIKGTHVYAFAEHGNDLGSSKDVKGNPTEVYRRMGHGSSYG
VGLKLGLVRAEYAVDHNSGTGALFFRFGERF
>PAP.lotja.MG20.gnm3.ann1.Lj3g3v1670380.1
--------------------------------RDKP-SSPSNKKLSRPSLFKTISTTVAL
SSAASIVLHSTPLTPF----LSTGGGGGGGTTG--GGGGGGWFGGGGGNGGFWSRLL
TPAAANADEPQSQEWDSHGLPANITVQLNKLSGFKKYMISEILFFDRNRRAKVSADDSFS
EMVSLRPGGVYTKAQLQKELESLATCGMFEKVDLQGKTNADGTLSLTVAFSESTWESADR
FRCINVGLMPQTKPVEMDPDMTDKERMEYYLSQERDYERRIDRARPCLLPGSVHQEIMQM
LRRQGTVSARLLQRIRDRVQKWYHDEGYACAQVVNFGNLNTSEVVCEVVEGDITQLSIQY
QDKLGNIVEGNTQVPVIQRELPRQLRPGYTFNIEAGKQALRNINSLALFSNIEVNPRPDE
NNEGGIIVGRRLKSVLNGVLSLDE------------------------------------
------------------------------------------------------------
------------------------------------------------------------
------------------------------------------------------------
------------------------------------------------------------
------------------------------------------------------------
-------------------------
>PAP.medtr.A17_HM341.gnm4.ann2.Medtr2g097700.1
-------------------------NKPSLPKCNNNYS--------QPSRRRLAFKPLTI
ITAAAISVHCKPVFL-------YGNITGGGINGGS-GSGGWWFGGGGGGGGFWSRFFT
PAAAIADETKSDEFDSHGMPVNITIQLNKLSGFKKYKISDITFFDKKRKTKTSSDDSFSE
MITIVPGGVYTRAQLQKELDGLTSSGMFEKVDLEGKTNADGTVGITVSYSESTWEAAEKF
RCMNVGMMPQTKPIELDSDMTEKERMKQYLSQEREYKRRMEKARPCILPNTVHLEIMDMM
RKERSLSARLLQKIRDRVQKWYHDQGYACAQVVNFGNLNTKEVVCEVVEGDISQLQVQFI
DKLGNVVEGNTQATVIHRELPKELRPGNTFNIEAGKQALKNINSLSLFSNIEVNPRPDET
SEGGIIVEIKVKEMDQKTADVSTEWSIIPGRGGYPTLASLQPGGTISFEHRNLQGLNRAL
SGSITTSNFFNPQDDLAFKMEYAHPYFDGVDNPRNRTLHVSCFNSRKLSPVFTGGPGLDE
VPPIWVDRGGVKANITENFTPQSKFTYGLVMEEITTRDEGNQICANGQRVLPGGGISADG
PPTSLGGTGIDHMAFLQANITRDNTRFVNGAVVGARNMFQVDQGLGIGTQFPFFNRHQLT
LTRFIQLMFVEEGAGKPPPPVLVLHGRYGGCVGDLPSYDAFTLGGPYSVRGYNMGELGAA
RNMLELAAELRIPVKGMHVYGFAEHGNDLGSSKDVKGNPTEVYRRMGQGSSYGVGAKLGL
VRAEYAIDHNSGTGALYLRFGERF
>PAP.medtr.A17_HM341.gnm4.ann2.Medtr4g064780.1
-SSFFASNRLTTISTPPPPHRRNHISRPSSVKCHLSSSDDNNNNDSSSLFRKTLTA
TVAISSAASALFLTDSLPDF-----NFSGGGGGGGGSSSGGGGGGWFNNGGDGGDFWSRI
LSPSTAFADEPKSQDWDSHELPANITVLPNKLSGFKKYKISDIIFLDRNTKTKIGTEDSF
LDMVSLKPGGVYTRAQLQKEIESLATCGMFEKVDMEGKTNADGTLALTISFAESMWEKAD
RFRCINVGLMGQSKPIEMDPDMSEKEKIEFFRRQEREYKRRIDTSRPCLLAPEVYKEIRG
MLSKQGRVSARLLQKIRDRVQKWYHDEGYACAQVVNFGNLNTREVVCEVVEGDITQLNIQ
FLDKLGNVVEGNTENPVVQRELPKQLLPGHTFNIEAGKQALRNINSLALFSNIEVNPRPD
EKNEGSIIVEIKLKELEQKSAEVSTEWSIVPGRGGRPTLASLQPGGTITFEHRNLQGLNR
SLTGSVTTSNFLNPQDDLAFKMEYAHPYLDGVNDLRNRTLRVSCFNSRKLSPVFTGGPGV
DEVPSIWVDRAGVKTNITENFSRQSKFTYGLVMEEIITRDETNHICSNGQRVLPNGGISA
DGPPTTLSGTGIDKMAFLQANITRDNTRFVNGAIVGSRNMFQVDQGLGVGSNFPFFNRHQ
LTLTQFLQLKSVEEGAGKPPPPVLVLHGHYGGCVGDLPSYDAFTLGGPYSVRGYNMGEIG
AARNILELAAEVRIPIKGTHVYAFAEHGTDLGSSKDVKGNPTEVYRRMGQGSSYGAGMKL
GLVRAEYAVDHNSGTGAIFFRFGERF
>CER.phach.longxuteng.gnm1.ann1.LXT50483.t1
MSSFSASNHLGATLSKSLPRRRDKSTRPSSVKCHHSYP--QDTESSNPNFLKNLCKTTAV
SSAAVFLFQSTPIRSLANRSVDFGGYDGNGLGGGGGGGGGNWFGGNGGTGGFL
SRLFSPAAAVADESPSQEWDSHGLPANIVVQLNKLSGFKKYKISEILFFDRRRGTTVGTE
DSFFEMVSLRAGGVYTKSQLQKELENLATCGMFEKVDMEGKANADGTVGVTISFTESTWQ
SADRFRCINVGLVPQSKQIEMDPDMTDKEKMEYFRNQEKDYRRRIEKARACLLPLPVHRE
ILQMLRDQGRVSARLLQRIRDRVQKWYHDEGYACAQVVNFGNLNTKEVVCEVVEGDITQL
VIQFQDKLGNVVEGNTQVPVVQRELPRQLRPGHAFNIEAGKQALRNINSLALFSNIEVNP
RPDEKNEGGIIVEVKLKELEQKTAEVSTEWSIVPGRGGRPTLASLQPGGSVTFEHRNIQG
LNRSIVGSVTTSNFLNPQDDLGFKLEYAHPYLDGVYNPRNRTLRVSCFNSRKLSPVFIGG
PGVDEVPPIWVDRAGVKANITENFTRQSKFTYGIVMEEITTRDESSHICANGQRVLPNGG
IGVDGPPTTLSGTGMDRMAFLQANITRDNTKFVNGAVVGDRNVFQVDQGLGIGSKFPFFN
RHQLTVTRFLQLLPVEEGAGKPPPPVLVLHGHYGGCVGDLPNYDAFTLGGPYSVRGYNMG
ELGAARNILEIAAELRIPIKGRHVYAFAEHGNDLGSSKNVKGNPTEVYRRMGSGSSYGVG
LKLGLVRAEYAIDHNSGTGALFFRFGERF
>PAP.phavu.G19833.gnm2.ann1.Phvul.L007943.1
MSSFAASNKLSTAI---LPSRRNKPSRSSSVKCNLSPSKP--NDSNPTAPPPPLFKAIAI
SSAASILLHCTPLTPFLSNPL----AGGGNSGGGGAGGDGGWFGGNGDNGGFFSRM
FA---AIADESQSQEWDSHGLPANIVVQLNKMSGFKKYKVSEIMFFDRNRKVRVGSEDSF
FEMVSLRPGGVYTKAQLQKELETLATSGMFEKVDLEGKTNPDGSIGVTISFSESTWQSAD
GFRCINVGLMQQTKPVEMDSDMTDKERLEYYLSQEREYKRRIDRARPCLLPRYVHDEILD
MLKRQGMVSARLLQRIRDRVQKWYHDEGYACAQVVNFGNLNTKEVVCEVVEGDITKLDIQ
FQDKLGNVVEGNTQVPVIQRELPRQLRQGFTFNIEAGKQALRNVNSLALFSNIEVNPRPD
EKNEGGIIVEIKLKELEQKSAEVSTEWSIVPGRGGHPTLASLQPGGTVSFEHRNLQGLNR
SVNGSITTSNFLNPQDDLAFKLEYVHPYLDGVYYSRNRTLRVSCFNSRKLSPVFTGGPGV
DEVPPIWVDRTGVKANITENFTRQSKFTYGLVMEEITTRDESSHICSNGQRVLPSGGISA
DGPPTTLSGTGIDRMAFLQANITRDNTRFVNGTVVGDRNMFQVDQGLGIGSQFPFFNRHQ
LTVTRFVQLMSVEEGAGKPPPPVLVLHGHYGGCVGDLPSYDAFTLGGPYSVRGYNMGEIG
AARNILELAAELRIPIKSTHVYAFAEHGNDLGSSKGVKGNPTEVYRRLGHGSSYGLGVKL
GLVRAEYAVDHNSGTGALFFRFGERF
>OUT.prupe.Lovell.gnm2.ann1.Prupe.6G071100.1
----------ARTLSPPITYATASSSRRPIIKCHLSSPPLSQNPKPSSTHLKTL
SKALAAASTVTLIFNLGSFNG----N----GNSGGGGGGFGGGGG----GGGDGFGGFWR
RLFGSQTAMADEPQSQEWDSHGLPANIVVQLNKLSGFKKYKVSEIFFFDRRRWTAVGSD
DSFFEMVSLRAGSVYTKAQLQKELESLANCGMFEKVDLEGKTNPDGTLGVTISFTESTWQ
SADKFRCINVGLMPQSKPSEMDPDMTDKEKLEYFRNQEKDYKRRIDRARPCLLPAPVQRE
VLLMLREQGKVSARLLQKIRDRVQKWYQDEGYACAQVVNFGNLNTKEVVCEVVEGDITQL
LIQFQDKLGNFVEGNTQIPVLKRELPRQLRPGYVFNIEAGKQALRNINSLSLFSNIEVNP
RPDEKNEGGIIVEIKLKELEQKTAEVNTEWSIVPGRGGYPTLASLQPGGTVTFEHRNLNG
LNRSILGTVNTTNFCNPQDDLAFKLEYVHPYLDGVYNPRNRTLRVSCFNSRKLSPVFTGG
PGADEVPPIWVDRAGVKANITENFTRQSKFTYGLVMEEITTRDERSHICSNGQRVLPSGG
VSEDGPPTTLSGTGIDRVAFLQSNITRDNTKFVNGAIVGQRNVFQVDQGLGVGSKFPFFN
RHQLTLTRFFQLKEVEEGAGKPPPPVLVLHGHYGGCVGDLPSYDAFTLGGPYSVRGYSMG
EIGAARNILELAAELRIPVKGTHVYAFAEHGNDLGSSKDVKGNPTEVYRRMGHGSAYGVG
VKIGLVRAEYAVDHNSGSGAVFFRFGERF
>OUT.quisa.S10.gnm1.ann1.Qs0090690.1
MSSFTAPSHLSTTLSTPPSLRVNKSSRSLSVKCHSSPS--QDPECSSTTLLNTFSKTIA
VSSAATLLFQINPLPI---GPGGFGS--GGGSGGDGGGGGGDWFGGGGGSGGFW
SRLFSPAVAIADEPQSQDWDSHGLPANIVVQLNKLSGFKKYKLSEILFFDRRRWTTVGTE
DSFFEMVSLRPGGIYSKAQLQKELETLATCGMFEKVDMEGKTNADGTIGLTISFTESTWQ
SAEKFRCINVGLMPQSKPIEMDVDMTDKEKLEYFRNQEKDYKRRIERARACLLPLPVHRE
IMQMLREQGKVSARLLQKIRDRVQKWYQDEGYACAQVVNFGNLNTKEVVCEVVEGDITQL
VIQFQDKLGNVVEGNTQVAVVKRELPKQLRPGYTFNIEAGKQALRNINSLALFSNIEVNP
RPDEKNDGGIIVEIKLKELDQKTAEVSTEWSVVPGRGGRPTLASLEPGGTITFEHRNLRG
LNRSIIGSVTTSNFCNPQDDLAFKLEYAHPYLDGVYNPRNRTLRVSCFNSRKLSPVFTGG
PGVDEVPPIWVDRAGMKANITENFTRQSKFTYGLVMEEITTQDESSHICQNGQIMLPSGG
ISADGPPTTLSGTGIDRMAFLQANITRDNTKFVNGAVVGQRNVFQVDQGIGVGSKFPFFN
RHQLTLTRFFQLMSVEEGAGKAPPPVLVLHGRYGGCVGDLPSYDAFILGGPYSVRGYNMG
EIGAARNILELAAELRIPVKGTHVYAFAEHGNDLGSSKDVKGNPTEVYRRMGQGSSYGVG
IKLGLVRAEYAVDHNSGTGALFFRFGERF
>OUT.quisa.S10.gnm1.ann1.Qs0293990.1
MSSFTAPGHLSPTLSTRPSLLRNKSSRSSSVKCHSSSS--QDSECSNPTLLSTLSKTLA
VSSAATLLFQLNRAPL-LSGSGGFGS--GGCSGGDGGGGGGDWFGGGGGSGG
FWSRIFSPTMAIADESQSQEWDSHGLPANIVVQLNKLSGFKKYKLSEILFFDRRRWATVG
TEDSFFEMVSLRPGGIYSKAQLQKELETLATCGMFEKVDMEGKTNPDGTIGLTISFTEST
WQSADKFRCINVGLMPQSKPIEMDQDMTDKEKLEYFRNQEKDYKRRIERARACLLPMPVH
REIMQMLRDQGKVSARLLQKIRDRVQKWYQDEGYACAQVVNFGNLNTKEVVCEVVEGDIT
QLVIQSQDKLGNVVEGNTEVAVVKRELPKQLRPGYTFNIEAGKQALRNINSLALFSNIEV
NPRPDEKNEGGIIVEIKLKELDQKTAEVSTEWSVVPGRGGRPTLASLQPGGTVTFEHRNL
KGLNRSIIGSVTTSNFCNPQDDLAFKLEYAHPYLDGVYNPRNRTLRVSCFNSRKLSPVFT
GGPGVDEVPPIWVDRAGMKANITENFTRQSKFTYGLVMEEITTRDESSHICPHGQRVLPS
GGISADGPPTTLSGTGVDRMAFLQANITRDNTKFVNGAVVGQRNVFQVDQGIGVGSKFPF
FNRHQLTLTRFFQLMPVEEGAGKPPPPVFVLHGRYGGCVGDLPSYDAFTLGGPYSVRGYN
MGEIGAARNILELAAEIRIPVKGTHIYAFAEHGNDLGSSKDVKGNPTEVYRRMGQGSSYG
AGIKLGLVRAEYAVDHNSGTGALFFRFGERF
>CAE.sento.Myeongyun.gnm1.ann1.Sto07g218410
-SSFSASKHLSATLSTPLPPRRHNSHRPSSLKCHLSSS-SQDSDSSNQTLLKTLSKTIAL
SSAAALLLHTTPLPTLSNGSGDFGSGGSGLGGGGGGGGGGNWFGGGGGSGGFWSRLF
SPASAIADESPSQEWDSHGLPANIVVQLNKLSGFKKYKISEILFFDRRRWKTVGTEDSFF
EMVSLRPGGVYTKAQLQKELETLATCGMFEKVDLEGKTNADGTIGITISFTESTWQSADR
FRCINVGLMPQSKPIEMDTDMTDKEKLEYFRSQEEDYKRRIQKARPCLLPMPVHMEIMQM
LKEQGKVSARLLQKIRDRVQKWYQDEGYACAQVVNFGNLNTKEVVCEVVEGDITQLVIQF
QDKLGNFVEGNTDVAVVQRELPKQLRPGYTFNIEAGKQALRNINSLALFSNIEVNPRPDE
KNEGGIIVEIKLKELEQKTAEVSTEWSIVPGRGGRPTLASLQPGGTVTFEHRNLQGLNRS
LIGSVTTSNFFNPQDDLAFKLEYAHPYLDGVYNPNNRTLRVSCFNSRKLSPVFTGGPGVD
EVPPIWVDRAGVKANITENFTRQSKFTYGLVMEEITTRDESSHICANGQRVLPSGGISAD
GPPTTLSGTGIDRMAFLQANITRDNTKFVNGAIVGDRNVFQVDQGIGVGSNFPFFNRHQL
TVTRFIQLMSVEEGASKPPPPVLVLHGHYGGCVGDLPSYDAFTLGGPYSVRGYNMGELGA
ARNILELAAELRVPVKGTHVYAFAEHGNDLGSSKDVKGNPTEVYRRMGHGSSYGVGLKLG
LVRAEYAIDHNSGTGALFFRFGERF
>DET.singl.CAF01.gnm1.ann1.evm_model_Chr05_2506
MSSFIASNHLSATISPPLPPRRIKSNRTSSLKCYLSSS-NDSESSSKSALIHTLSKTLAV
SSAAAILFNTTPLRSLTSGSAGFGGAGGNGLGGGSSGGEGGWFGGGGDCGGF
WSSLFSPAAAIADESQSQEWDSHGLPANIVIQLNKLSGFKKYKISEILFFDRSRRTTVGT
EDSFFEMVSLRPGGIYTKAQLQKELETLATCGMFEKVDLEGKTNADGTIGITISFTESTW
QSAEMFRCINVGLMQQSKPIEMDPDMTDKEKLEYFRSQERDYRRRIDKARPCLLPVAVHR
DILRMLKEQGTVSARLLQRIRDGVQKWYHDEGYACAQVVNFGNLNTKEVVCEVVEGDITQ
LVIQFQDKLGNVVEGNTQVAVVQRELPRQLRPGYIFNIEAGKQALRNINSLALFSNIEVN
PRPDEKNEGGIIVEIKLKELEQKTAEVSTEWSIVPGRGGRPTLASIQPGGTVTFEHRNLQ
GLNRSIMGSVTTSNFLNPQDDLAFKLEYAHPYLDGVRDPRNRTLRVSCFNSRKLSPVFTG
GPGVDEVPPIWVDRAGVKANITENFTRQSKFTYGLVMEEITTRDESSHICTNGQRVLPSG
GISADGPPTTLSGTGIDRMAFLQANITRDNTKFVNGAIVGDRNVFQVDQGLGIGTKFPFF
NRHQLTLTRFFQLMEVEEGAGKPPPPVLVLHGHYGGCVGDLPSYDAFTLGGPYSVRGYNM
GEIGAARNILELAAELRIPIKGTHVYAFAEHGNDLGSSKDVKGNPTEVYRRMGHGSSYGV
GLKLGLVRAEYAVDHNSGTGALFFRFGERF
>OUT.vitvi.PN40024.gnm2.ann1.VIT_206s0004g05150.1
----------------STPILKASSTPASTIKCDLSSSSSQNPESLTKKPFFSLAQ
ALAFSAGAGILLRFSPVTPLV-DSGDFSG--GGGVGGTGDGGG------GGGDGGFWSR
IFSPA-AVAKDEESQEWDSHGLPANIVVQLNKLSGFKKYKISEILFYDRRRGSVVGTEDS
FFEMVTIRPGGIYNKAQLQKELENLATCGMFEKVDLEGKTNPDGTVGVTISFLESTWQSA
DKFRCINVGLMPQTKPIEMDADMTDKEKMEYFRNQEKDYKRRIDKSRPCLLPMPVYREIL
QMLRDQGKVSARLLQKIRDRVQKWYHDEGYACAQVVNFGNLNTREVVCEVVEGDITQLVI
QFQDKLGNVVEGNTQFPVVRRELPKQLRQGHVFNIEAGKQALRNINSLALFSNIEVNPRP
DEKNEGGIIVEIKLKELEQKTAEVSSEWSIVPGRGGRPTLASIQPGGTVSFEHRNIKGLN
RSILGSVTTSNFLNPQDDLAFKLEYVHPYLDGVYNARNRTLRASCFNSRKLSPVFTGGPG
VDEVPPIWVDRAGIKANITENFTRQSKFTYGLVMEEITTRDESSHISPNGQRVLPSGGIS
ADGPPTTLSGTGIDRMAFAQANITRDNTKFVNGAIVGERNVFQVDQGLGVGSNFPFFNRH
QLTLTRFIQLKQVEEGAGKPPPPVLVLHGHYGGCVGDLPSYDAFALGGPYSVRGYNMGEL
GAARNILEVAAELRIPVRNTHVYAFAEHGNDLGSSKDVKGNPTEVYRRMGYGSSYGVGAK
LGLVRAEYAVDHNSGTGAVFFRFGERF
