# Supplementary material for: Legume genome structures and histories inferred from Cercis canadensis and Chamaecrista fasciculata genomes
Source: Plant J. 2026 Jun 10;126(5):e70981. doi: 10.1111/tpj.70981 (PMC13252982; doi:10.1111/tpj.70981)
Supplement: Supplementary file 4 — Data S4. Manuscript supplement; Compressed directory of aligned sequences from 2212 low‐copy gene families, for calculation of a consensus species tree. [file TPJ-126-0-s010.gz › S4_consen_species_tree/40_aln_fas_cln1/Legume.fam3.05768]

>CAE.acacr.Acra3RX.gnm1.ann1.g70.t1
-------MKSFVVLALFAFLTSAPWRVLSEDKLLVDMTLVRSARALGALCLDGSLPAYHL
HRGFGAGANNWLLQFEGGGWCNDVETCAERAQTRRGSTRYMTKLEVFSGILSNNASFNPD
FYNWNRVKIRYCDGGSFTGDALFNNGTTLLYFKGQKIWEAIIHDLLPKGLGNARKALLSG
CSAGGLATFHHCDSFASYLPKNASVKCLSDAGFFLDGRDIALNHTMRYFFKSLVLLQGIE
RNLNRNCTRSLFFPDLCFFPEYVLKYITTPYFILNSAYDVFQFHHILVPPSSDLRGHWNH
CKMNPAACTPDQIGVLQGFRNHMLAVLRPFYTYSRRGGMFINSCFAHCQSESQDTWFADE
SPRINDKTIAEAVGDWYFGRDRTKEIDCAYPCDKTCHNLIPL-
>PAP.aesev.CIAT22838.gnm1.ann1.Ae09g22140.1
--------NAFVAFLLFYIVTVVPWLVLSDERLLVNMTLVQNAAATGALCLDGSLPA
YHLHRGFGAGQNNWLLQFEGGGWCNDLTSCLERAQTRRGSTRYMTKLEVFSGILSNNASL
NPDFYNWNRVKLRYCDGASFTGDAVFNNGTTRLYFKGQKIWEAIIQDLLPKGLGKARKAL
LSGCSAGGLATFHHCDNFAKYLP-NATVKCLSDAGFFLDGRDVSMNHTMRYFVKSLVTLQ
GVEKNLNRNCTSTLFFPDLCFFPQYALGYISTPYFILNSAYDVFQFHHILVPPSADIHGY
WSRCKLNPAACTPEQISALQDFRNYMIATLRPFTLHSARGGMFINSCFAHCQSELQDTWF
GSDSPRINNKAIAEAVGDWYFSRNISKEIDCPYPCDTTCHNLIPN-
>OUT.arath.Col0.gnm9.ann11.AT5G23870.3
---TTRLLDLTAAMVLVVYVSFSPPLVSGEPGRRVSMTLVRDAAALGAFCLDGSLPAYHL
DRGFGAGSNNWILQFEGGGWCNDIASCVERAKTRRGSTRYMSKTVVFTGVLSNNASQNPD
FYNWNKVRLRYCDGASFAGDSQFGNGTSLLYFRGQRIWNAIILDLLPKGLAKAHKALLTG
CSAGGLSTFLHCDNFTSYLPKNASVKCMSDAGFFLDAIDVAANRTMRSFYSQLVSLQGIQ
KNLDPSCTHAFPEPSLCFFPQYVLRFIKTPFFILNSAYDVFQFHHGLVPPSADQTGRWN
RCKLNVTACNPHQLDALQGFRKDMLGALMNFFRNSTRGGMFINSCFDHCQSALEETWLSP
TSPRINNKTIAETVGDWYFGREEAKEIGCPYPCDKTCHNLIPA-
>CER.bauva.BV-YZ2020.gnm2.ann1.rna-bv06060.t1
-------MNGIVVLALAAFVTFAPWRVRSGQRLQVGMTLVRNARSLGALCLDGSLPAYH
LHKGFGAGANNWLLQFEGGGWCNDIQSCLERAKTRHGSSRYMNRWEVFSGILSNNASLNP
DFYNWNRVKLRYCDGASFVGNTIFNNGTSLLYFKGQKIWEAIIHDLLPKGLGKARKALLS
GCSAGGLATFHHCDNFTKYLPNNASVKCLSDAGFFLDARDITLNHTMRFFFKSLVSLQGV
EQNLNRNCTSSLFFPDLCFFPQYTLKYISTPYFILNSAYDVFQFHHSLVPPSADPRGHWN
HCKLNPKACNPSQLNKLQGFRHYMLATLRPFYIYSGRGGMYINSCFAHCQSESQDTWFGA
DSPRINSKTIAEAVGDWYFSRNRSKEIDCAYPCDRTCKNLIP--
>CER.bauva.BV-YZ2020.gnm2.ann1.rna-bv08374.t1
-------MNGIVVLAFVTFVAFAPWQIRSEQRLLVNMTLVQNASSLGALCLDGSLPAYH
LHRGFGAGANNWLLQFEGGGWCNDIESCLERAKTRRGSTRYMTKLEVFSGILSNNASLNP
DFYNWNRVKIRYCDGASFTGDAVFDNGTSLLYFKGQKIWEAIILDLLPQGLGMAHKALLS
GCSAGGLATFHHCDNFTKYLPENASVKCLSDAGFFLDARDIALNHTMRFFFKSLVSLQGV
EPNLNRNCTSSLFFPDLCFFPQYSLQYISTPYFILNSAYDVFQFRHILVPPSADPMGHWS
HCKQNPEACITSQLNILQGFRHYMLATLRPFYIYSRRGGMFINSCFAHCQSESQDTWFGS
DSPRINDKTIAQAVGDWYFSRNISKEIDCAYPCDTTCKNLIP--
>CER.cerca.ISC453364.gnm3.ann1.Cecan.1G197200.1
--------SGIVVLAFVAFVTFAPWRIRSEQRLLVNMTLVRNARSLGALCLDGSLPAYH
LHRGFGAGANNWLLQFEGGGWCNDTRSCLERAKTHRGSTRYMTKWEVFSGILSNNASLNP
DFYNWNRVKLRYCDGASFAGNALFNNGTSLLYFKGQKIWEAIILDLLPKGLGKARKALLS
GCSAGGLATFHHCDNFTKYLPKNASVKCLSDAGFFLDARDITLNHTMRFFFKSLVSLQGV
EPNLNRNCTSSLFFPDLCFFPQYSLQYISTPYFILNSAYDVYQFHHLLVPTSADPRGHWS
HCKQNPEACTPSQLRILQGFRHYMLATLRPFYIYSGRGGMFINSCFAHCQSELQDTWFGA
DSPRINDKTIAEAVGDWYFSRNRSKEIDCAYPCDTTCKNLLP--
>CAE.chafa.ISC494698.gnm1.ann1.ChfasH1.4G066100.1
-------MKSVVVLAFFTFLTLAPWLVLSDDKLLVKMTLVRNARALGAVCLDGSLPAYHF
HRGFGTGANNWLLQFEGGGWCNDLQSCLDRANSRRGSTRLMNQWEVFSGILSNNASLNPD
FYNWNRVKIRYCDGGSFTGDAVFNNGTTVLYFKGQKIWEAIIRDLLPKGLENARKALLSG
CSAGGLATFHHCDNFTKYLPKHAGVKCLSDAGFFLDERDITLNHTMRYFFKSLVSLQGVE
QNLNRNCTSTLYFPDLCFFPQYALKYITTPYFILNSAYDVYQFHHILVPPSADLRGHWSH
CKLNPAACSADQIEILQGFRNDMLAALRPIL-FSKRGGLFINSCFAHCQSESQDTWFADD
SPTINNKTIAEAVGDWYFNRSRRKEIDCAYPCDKTCHNLIP--
>PAP.lotja.MG20.gnm3.ann1.Lj5g3v2012410.2
---------AAVALALFYLTAVVPWRVLSEQRLQVNMTLVKNARDTGALCLDGSLPA
YHLHRGYGAGQDNWLLQFEGGGWCNDLTSCLERANTRRGSTLYMTKWEVFSGILSNNATL
NPDFYNWNRVKLRYCDGASFTGDRVFNNGTTTLYFKGQKIWKAIIRDLLPKGLGKARKAL
LSGCSAGGLATFHHCDNFAKYLPENAKVKCLSDAGFFLDERDVGLNHTMRFFVKSLVSLQ
GIEQNLNRNCTSALFFPDLCFFPQYAIRYISTPYFILNTAYDVYQFNHILVPPTADMHGH
WNHCKLNPAACTPDQIKTLQGFRLHMLAALRPFTIYSARGGMFINSCFAHCQSESQDTWF
GDDSPRVNNKTIAEAVGGWYFSRNKTKEIDCAYPCDTTCHNLIP--
>PAP.medtr.A17_HM341.gnm4.ann2.Medtr1g101000.1
-NSFSVTMNFAVAFALFYLITVESWRVHSQEKLYVNMTLVNNARETGAFCLDGSLPAY
HLDRGFGAGEDNWLLQFEGGGWCNDLKSCLERAKTRRGSTNYMTKYETFNGILSNNATVN
PDFYNWNRVKLRYCDGASFTGNKVFNNGTTKLYFKGQKIWEALIADLLPKGLGKARKALL
SGCSAGGLATFHHCDNFTKYLPTNASVKCLSDAGFFLDGRDVSLNHTMRYFFKSVVRLQG
SVQNLNKNCTSAMSYPDLCFFPQYVLKYISTPYFILNSAYDVFQFHNILVPPSTDPRGH
WIHCKKDPAACTPTEINTLQGFRLSMIAALKPFYFYSNSGGMFINSCFAHCQSESQDTWS
GADSPKIKNTTIAEAVGDWYFSRNRSKAIDCPYPCDTTCRNLIPA-
>PAP.medtr.A17_HM341.gnm4.ann2.Medtr1g101020.1
-NSFSVTMNFAVAFALFYLITVESWRVHSQEKLYVNMTLVNNARETGAFCLDGSLPAY
HLDRGFGAGEDNWLLQFEGGGWCNDLKSCLERAKTRRGSTNYMTKYETFNGILSNNATVN
PDFYNWNRVKLRYCDGASFTGNRVFNNGTTKLYFKGQNIWEAIIADILPKGLGKARKALL
SGCSAGGLATFHHCDNFTKYLPTNASVKCLSDAGFFLDGRDVSLNHTMRYFFKSVVTLQG
SVQNLNKNCTSAMSYPDLCFFPQYVLKYISTPYFILNSAYDVFQFHNILVPPSADPHGH
WNHCKKDPAACTPTEINTLQGFRLSMIAASKPIYFYSNRGGIFINSCFAHCQSESQDTWS
GADSPRIINTTIAEAVGDWYFCRNKSKAIDWPYPCDTTCRNLIPV-
>CER.phach.longxuteng.gnm1.ann1.LXT43567.t1
-------MNGIVVLAFVAFVTFAPWLVHSEQRLLVNMTLVRNARSLGALCLDGSLPAYH
LHRGHGAGANNWLLQFEGGGWCNDIESCLERAQTHRGSTRYMNKWEVFSGILSNEASLNP
DFYNWNRVKLRYCDGASFAGDAVFNNGTSLLYFKGQKIWEAIIHDLLPKGLGKARKALLS
GCSAGGLATFHHCDNFAKYLPKNASVKCSSDAGFFLDARDITLNHTMRFFFKSLVSLQGV
EPNLNRNCTSSLFFPDLCFFPQYSLKYISTPYFILNSAYDVFQFRHILVPSTADPRGHWS
HCKQNPEACTPSQLEILQGFRHYMIATLRPFYIYSRRGGMFINSCFAHCQSESQDTWFGP
DSPRINNKTIAEAVGDWYFSRNRSKEIDCAYPCDTTCKNIIP--
>PAP.phavu.G19833.gnm2.ann1.Phvul.007G071700.2
-------MNILVPLAFLCLAALAPWRVRSEQRLLVNMTLVHKARASGALCLDGSLPAYH
LHRGFGAGKDNWLLQFEGGGWCNDLRSCFERAKTRRGSTRYMTKLEVFSGILSNNATLNP
DFYNWNRVKLRYCDGASFTGDAVFTNKTTTLHFKGQKIWEAIIDDLLPQGLGKARKALLS
GCSAGGLATFHHCDRFAKHLPTNASVKCLSDAGFFLDERDISLNHTMRFFVKSLVQLQGV
EQNLNRNCTRELYFPDLCFFPQYALKYISTPYFILNSAYDVYQFHHILVPTSADLHGHWN
RCKLNPTACTADQIDTLQGFRLDMLGALNPFYINSRRGGLFINSCFAHCQSELQETWFGD
DSPRINDKTIAEAVGDWYFSRNISKEIDCAYPCDGTCHNLIP--
>OUT.prupe.Lovell.gnm2.ann1.Prupe.1G518100.1
------NVNAVLVAITLALLTCGPRCIYSDQRLLVNMTLVRNASALGAFCLDGSLPAYH
LHRGFGGGARNWLLQFEGGGWCNSTKSCLDRANTRRGSTRYMSKWEVFSGILSNNASLNP
DFYNWNRVKLRYCDGASFAGDAVYKNGTSLLYFRGQKIWEAIILDLLPKGLGQARKALLS
GSSAGGLSSFLHCNNFTKYLPSTASVKCLSDAGFFLDERDISSNHTMRSFVKDVVSLHGV
EKNLDENCTSYLNFPELCFFPQYAMKFITPPFFILNSAYDVYQFHHILVPPSADPQGHW
NRCKLNPAACNPQQLNALQEFRRGMIVAVGLSYKYSRRGGFFINSCFAHGQSESQDTWFA
ADSPRVHNRTIAEAVGDWYFNRRATKEIDCPYPCVTTCHNLIP--
>OUT.prupe.Lovell.gnm2.ann1.Prupe.2G296000.1
---TTTNANALLVAIILALLMCSPRCIYSERRLLVNMTLIRNAPALGAFCLDGSLPAYH
LHRGFGAGARNWLLQFEGGGWCNDIESCLERAKSRRGSTRYMTKWEVFSGILSNNASLNP
DFYNWNRVKLRYCDGASFAGDAVFKNGTSLLYFRGQKIWEAIILDLLPKGLGQARKALLS
GCSAGGLASFLHCNNFTKYLPSNASVKCLSDAGFFLDERDITSNHTMRYFIKDVVSLQ
GVEKNLDENCTSSLDFPELCFFPQYALKFITTPFFILNSAYDVYQFHHILVPSSADP
HGHWNRCKLNPAACNPEQLNTLQEFRRDMIVAMGLFYKYSRRGGLFINSCFAHCQSESQD
TWFSADSPRVHDKTIAEAVGDWYFSRRITKEIDCPYPCDTTCHNLIP--
>OUT.quisa.S10.gnm1.ann1.Qs0060910.1
------KMNDIVILVFLALLTCAPWCIYCE-RLLVNMTLVRNASSLGALCLDGSLPAYHL
HRGYGAGARNWILQFEGGGWCNDVKSCLERANTRRGSTRYMGKWEVFSGILSNNATLNPD
FYNWNRVKLRYCDGASFAGDAMFNNGTSILYFRGQKIWEAIIRDLLPKGLGQARKALLSG
CSAGGLATFLHCDNFTSYLPKDTSVKCLSDAGFFLDERDISLNHTMRFFVKNLVSLQGIE
QNLNKNCTSSLNFPDLCFFPQYSLKYITTPYFILNSAYDVYQFHHILVPPSADLHGHWNH
CKLNPAACTASQIDVLQGFRRDMLVALRLFK-YSRRGGMFINSCFAHCQSELQETWFGVD
SPRINNKTIAEAVGDWYFSRNITKEIDCAYPCDTTCHNLIP--
>CAE.sento.Myeongyun.gnm1.ann1.Sto10g341520
--LVVLEMESVVVLALFAFVAFAPWRVLSEEKLLVNMTLVRNARALGALCLDGSLPAYHL
HRGYGAGANNWLLQFE------------SREESCRVCAKKLWRCILNFGAKSDDWLVSKS
YTT---------------------------------------------------------
------------------------------------------------------------
------------------------------------------------------------
------------------------------------------------------------
-------------------------------------------
>DET.singl.CAF01.gnm1.ann1.evm_model_Chr03_596
-------MNAVVVFALLAFAGLAPWCVRSEDKLLVNMTLVRKARALGALCLDGSLPAYHF
DRGFGAGENNWLLQFEGGGWCNDVKSCLERAKTRRGSTRYMSKQEVFSGILSNNASLNPD
FYNWNRVKIRYCDGASFTGDAVFNNGTSLLYFKGQKIWEAIIQDLLPKGLGKARKALLSG
CSAGGLATFHHCDSFAKYLPQKATLKCLSDAGFFLDARDIALNHTMRYFFKSLVLLQGIE
KNLNRNCTSTLYFPDLCFFPQYVLRYISTPYFILNSAYDVFQFHHILVPPSADMRGHWNR
CKLNPSACNQKQLEKLQGFRRYMLATLRPFYIYSRRGGMFINSCFAHCQSESQDTWFGPD
SPRINDETIAEAVGDWYFSRDRKKEIDCAYPCDETCKNIIPA-
>OUT.vitvi.PN40024.gnm2.ann1.VIT_216s0050g00570.1
------------------------------------------------------------
----------------------------------------MSKFEVFSGILSNNASLNPD
FYNWNRVKLRYCDGASFAGDAKFDNGTSILYFRGQKIWRAIINDLLPKGLSKAKKALLSG
CSAGGLASFLHCDNFTSFLPQNASVKCLSDAGFFLDEKDISLNHSMRAFYEELISLQGVE
KNLHENCTSSLHYPHLCLFPQYALEFIKTPFFILNSAYDVYQFHHILVPPTADLHGRWNR
CKLDPAACNPNQLSILQGFRKDMLTALNQFYTYSRRGGMFINSCFAHCQSESQDTWLAID
SPRVNNKTIAEAIGDWYFSRRITKEIDCAYPCDTTCHNLIPL-
