# Supplementary material for: Legume genome structures and histories inferred from Cercis canadensis and Chamaecrista fasciculata genomes
Source: Plant J. 2026 Jun 10;126(5):e70981. doi: 10.1111/tpj.70981 (PMC13252982; doi:10.1111/tpj.70981)
Supplement: Supplementary file 4 — Data S4. Manuscript supplement; Compressed directory of aligned sequences from 2212 low‐copy gene families, for calculation of a consensus species tree. [file TPJ-126-0-s010.gz › S4_consen_species_tree/40_aln_fas_cln1/Legume.fam3.05775]

>CAE.acacr.Acra3RX.gnm1.ann1.g8019.t1
MKEGKSIKVNHQQQHQNGHLSPSKFAKLLDPEASWDKDQLGDVLHWIRQALGLVFGLLWG
ALPLVGGIWFILFLVFSSGIIYGYYAVILKVDEEEFGGHGALLQEGLFASITLFLLSWIL
VYSLAHF
>PAP.aesev.CIAT22838.gnm1.ann1.Ae04g31450.1
MKEGKSVKLNHQQQHQNGHHSPSKFSKLLDPEASWDKDQLGDVLHWIRQGLGLVCGLFWG
TIPLVGGIWFILFLVLSTSIVYGYYALVLKVDEEEFGGHGALLQEGLFASITLFVFSTLL
I------
>OUT.arath.Col0.gnm9.ann11.AT2G29020.1
MKEGKSSKSSSQQEQQNSHLGSFNFAKLFDSEASWDKDQLGDVLHWIRQVVGLL
CGLLWGAIPLVGGIWLLLFLAISSGIVYGYYALVLKIDEEDFGGHAALLQDGLFASLSLF
LLAWILVYSLSSF
>OUT.arath.Col0.gnm9.ann11.AT5G59410.1
MKESKSAKLNQLQQQQNAHLSPSKLAKLFDPDASWDKDQLGDVLHWIRQVVGLISGL
LWGSIPLVGGIWIILFLAISSGIVYGYYAMILKVDEEDFGGHAALLQEGLFASLTLFLLA
WILVYSLAHF
>CER.bauva.BV-YZ2020.gnm2.ann1.rna-bv19238.t1
MKEGKSVKFNHQQQHQNGHLSPSKFAKLLDPEASWDKDQLGDVLHWIRQALGLLFGLLWG
AIPLVGGIWFILFLAISSAIIYGYYALILKVDEEEFGGHGALLQEAFLDSSLQF------
-------
>CER.bauva.BV-YZ2020.gnm2.ann1.rna-bv21882.t1
MKEGKSVKFNHQQRHQNGHLSPSRFAKLLDPEASWDKDQLGDVLHWIRQVLGLVFGLLWG
AVPLVGGIWFILFLVISSAIIYGYYALVLKVDEEEFGGHGALLQEGLFASITLFLLSWIL
IYSLAHY
>CER.cerca.ISC453364.gnm3.ann1.Cecan.5G325200.1
MKEGKSVKFNHQQQHQNGHFSPSKFAKLLDPEASWDKDQLGDVLHWIRQALGLVFGLLWG
TIPLVGGIWFILFLVISSAIIYGYYALILKVDEEEFGGHGTLLQEGLFASITLFLLSWIL
VYSLAHF
>CAE.chafa.ISC494698.gnm1.ann1.ChfasH1.6G169700.1
MKEGKSIKVNHQQQHQNGHLSPSIFAKLLDPEASWDKDQLGDVLHWIRQALGLVFGLLWG
TVPLVGGIWFILFLVISSGIIYGYYAVILKVDEEEFGGHGALLQEGLFASITLFLLSWIL
VYSLAHF
>PAP.lotja.MG20.gnm3.ann1.Lj3g3v3201080.1
MKEGKS--VQQQQQHQNGHLAPSKFAKLFDPEASWDKDQLGDVLHWIRQGLGLLCGFLWG
SIPVVGGIWFILFLVLSSGIIYSYYSVILKVDEEEFGGHGALLQEGLFASTTLFLLCWIL
AYSLGHF
>PAP.medtr.A17_HM341.gnm4.ann2.Medtr2g097270.1
MKEAKS---VPQQHHQNGHLSPFKFAKLLDPEASWDKDQLGDVLHWIRQAMGLVFGLLWG
AFPVVGGFWFMLFLVLSSGIIYGYYSVILKVDEEEFGGHGALLQEGLFASTTLFLLSWIL
VYSLGHF
>CER.phach.longxuteng.gnm1.ann1.LXT50466.t1
MKEGKPVKFNHQQQHQNGHLSPSKFAKLLDPEASWDKDQLGDVLHWIRQALGLVFGLLWG
AIPLVGGIWFILFLVISSAIIYGYYALILKVDEEEFGGHGALLQEGLFASITLFLLSWIL
VYSLAHF
>PAP.phavu.G19833.gnm2.ann1.Phvul.011G063600.1
MKEGKS--VNHQQPHQNGHLSPSKFAKLFDPEASWDKDQLGDVLHWIRQGLGLACGFLWG
SIPLVGGIWFILFLALSTGIIYSYYAVILKVDEEEFGGHGALLQEGLFASITLFLLSWIL
VYSLAHF
>OUT.prupe.Lovell.gnm2.ann1.Prupe.6G074300.1
MKEGKSVKLNQQQQHQNGHLSPFKFAKLLDPEASWDKDQLGDVLHWIRQAMALVC
GLLWGAIPLVGGIWFIIFLVISTGIIYGYYAMILNVDEEDFGGHGALLQEGLFASITLFL
LAWILVYSLGHF
>OUT.quisa.S10.gnm1.ann1.Qs0090490.1
MKEGKSVKFNIQQQHQNGHLSPSIFAKLLDPEASWDKDQLGDVLHWIRQVVALVCGLLWG
SIPVVGGIWFILFLAISSGIIYGYYAIILKIDEEDFGGHGALLQEGLFASITLFLLAWIL
VYSLAHF
>OUT.quisa.S10.gnm1.ann1.Qs0293780.1
MKEGKSVKVNLQQQHQNGHLSPSIFAKLLDPEASWDKDQLGDVLHWIRQVVGLVCGLLWG
SIPVVGGIWFILFLAISSGIIYGYYAIILKVDEEDFGGHGALLQEGLFASITLFLLAWIL
VYSLAHF
>CAE.sento.Myeongyun.gnm1.ann1.Sto12g376070
MKEAKSIKFNHQQQHQNGHLSPSIFAKLLDPEASWDKDQLGDVLHWIRQAL
GLVFGLLWGAVPLVGGIWFILFLVISSGIIYGYYAVILKVDEEEFGGHGALLQEGLFASI
TLFLLSWVLVYSLAHF
>DET.singl.CAF01.gnm1.ann1.evm_model_Chr05_2480
MKEGKSVKLNHQQQHQNGHLSPSKFAKLLDPEASWDKDQLGDVLHWIRQVLGLVFGLLWG
SIPLVGGLWFILFLVISSGIVYGYYSYILKIDEEEFGGHNALLQEGFFASVTLFLVSRYF
VVTLS--
>OUT.vitvi.PN40024.gnm2.ann1.VIT_206s0004g04920.1
MKEGKSVKSNGQQHHQNGHLSPFKFAKLLDPEASWDKDQLGDVLHWIRQAVALVCGLL
WGSIPLVGGIWIILFLLISSGIIYGYYAIILKIDEEDFGGHGALLQEGLFASITLFLLAW
ILVYSLVHF
