# Supplementary material for: Legume genome structures and histories inferred from Cercis canadensis and Chamaecrista fasciculata genomes
Source: Plant J. 2026 Jun 10;126(5):e70981. doi: 10.1111/tpj.70981 (PMC13252982; doi:10.1111/tpj.70981)
Supplement: Supplementary file 4 — Data S4. Manuscript supplement; Compressed directory of aligned sequences from 2212 low‐copy gene families, for calculation of a consensus species tree. [file TPJ-126-0-s010.gz › S4_consen_species_tree/40_aln_fas_cln1/Legume.fam3.05786]

>CAE.acacr.Acra3RX.gnm1.ann1.g9067.t3
----AFSVYSEMMRLQSYAGLSFIATLAVIYHAFHSRGQFYPAMVFLSTSKISLVLLLNM
GLVIMCLLWQLTKKVFLGTLREAEVERLNEQSWREVMEILFAITIFRQDFSVTFLAMVTA
LLLIKALHWLAQKRVEYIETTPTVPLLSHIRIVSFMVFLLLLDGLFLYSSMKQLIQTWQA
SVSLFFAFEYMILATTTVSIFVKYLFYVSDMLMEGQWEKKPVFTFYLELIRDLLHLSMYM
CFFLVIFVNYGVPLHLIRELYETFRNFKVRVADYVRYRKITSNMNDRFPDANPEELNASD
PTCIICREEMTTAKKLVCGHFFHVHCLRSWLERQNTCPICRALVVPPENGATTAGGQHGS
QSDQQGTGTGTGSSAQAEAGSGVATDKLSRHQARLRALAAAASMYEKSFVYP
SAPSLACAPGYTVHPAVQRPAAESSSTEQH---TSSEQAQRQVVTPFGSMNVSFHPMGPF
LFPP-PTHVANGNYGEGSGSDPNAPNPLLEAQR--IQHQIEVLEHQLQILK-ASVEENVS
EGKPSSSSKGKQVAA-SSVSDNGRNDEIQEIQGD--------------------------
------------------------------------------------------------
------------------------------------------------------------
--------------------------------------------------------
>PAP.aesev.CIAT22838.gnm1.ann1.Ae05g11130.1
-CRTLQHSEIKMMRLKTYAGLSLIATLAITYHAFNSRGQFYPAMVYLSTSKISLVLLLNM
GLVIMCILWQLTKKIFLGSLREAEVERLNEQSWREVMEILFAITIFRQDFSVTFLAMVTA
LLLIKALHWLAQKRVEYIETTPSVPMLSHVRIVSFMGFLLLLDSLFLYNSMKHLLQSWQP
SVSIFFSFEYMILATTTVSIFVKYLFYVSDMLMEGQWERKPVFTFYLELVRDLLHLSMYL
CFFLVIFVNYGVPLHLIRELYETFRNFKVRVADYIRYRRITSNMNDRFPDASPEELNASD
ATCIICREEMTTAKKLICGHLFHVHCLRSWLERQHTCPTCRALVVPPENGATSAGGQQGS
QSDAHRQGSGTGSSGQTDAGSTGASDNLSRHQARLQAAAAAASIYEKSYVYPSPTSLVCS
PGHALHPQVQASMGESINSGLNGEQASSEQAQKQFMIPGGPI-VSFPQTGHFHFLPSHAH
PGPMNYGVEFGNDPNISNSLLEVQKKLIQYQIEILQNQLKLLQRTTADKSIDEGTSSSDS
RGKQVASSSSGSGHGYH-EVQDEK------------------------------------
------------------------------------------------------------
------------------------------------------------------------
------------------------------------------------
>OUT.arath.Col0.gnm9.ann11.AT1G65040.2
-----------MIQLKVYAGLSTLATLVVIYHAFSSRGQFYPATVYLSTSKINLVVLLNM
GLVLMLSLWNLVKIVFLGSLREAEVERLNEQAWRELMEILFAITIFRQDFSVGFISLVVT
LLLIKGLHWMAQKRVEYIETTPSVTLLSHVRIVSFMVFLLILDCLLTYSSIQQLIQSRKA
SMSVFFTFEYMILATTTVSIIVKYAFYVTDMLKEGQWEGKPVYTFYLELVRDLLHLSMYL
CFFLMIFMNYGLPLHLIRELYETFRNFKIRVTDYLRYRKITSNMNDRFPDATPEELSSND
ATCIICREEMTSAKKLVCGHLFHVHCLRSWLERQNTCPTCRALVVPAENATSTASGNRGP
HQESLQQGTGTSSDGQGSSVSAAASENMSRHEARFQAAASAASIYGRSIVYPSANTLV
WSQGNSLLPQTEVEA---------------------------------------------
------------------------------------------------------------
------------------------------------------------------------
------------------------------------------------------------
------------------------------------------------------------
--------------------------------------------------
>OUT.arath.Col0.gnm9.ann11.AT3G16090.1
-----------MIRLRTYAGLSFMATLAVIYHAFSSRGQFYPATVYLSTSKISLVLLLNM
CLVLMLSLWHLVKFVFLGSLREAEVERLNEQAWRELMEILFAITIFRQDFSSGFLPLVVT
LLLIKALHWLAQKRVEYIETTPSVSKLSHFRIVSFMGFLLLVDSLFMYSSIRHLIQSRQA
SVSLFFSFEYMILATTTVAIFVKYVFYVTDMLMDGQWEKKPVYTFYLELIRDLLHLSMYI
CFFFVIFMNYGVPLHLLRELYETFRNFQIRVSDYLRYRKITSNMNDRFPDATPEELTASD
ATCIICREEMTNAKKLICGHLFHVHCLRSWLERQQTCPTCRALVVPPENATSAAPGQREL
HQGSQQGTSSSGNQGSEISSSAGVSNNLSRHHARLQAAASAASVYGKSMVYPSANTVAW
SSG--------VPGTEQVSTEPD--QT----------------------------LPQHN
LPVENSHAYA-----NMSETKLEEMRKSLETHLEILRNRLHFLETRKPE-SAGE----PE
NKGKSVAD----------------------------------------------------
------------------------------------------------------------
------------------------------------------------------------
-------------------------------------------------
>CER.bauva.BV-YZ2020.gnm2.ann1.rna-bv21785.t1
-----------MMRLHTYAGLSLIATLAVTYHAFNSRGQFYPAMVYLSTSKISLVLLLNM
GLVIMCALWQFTKKVFLGSLREAEVERLNEQSWREVMEILFAITIFRQDFSVTFLTMVTA
LLLIKALHWLAQKRVEYIETTPTVPTLSHVRIVSFMGFLLLLDGLFLYSSMKHLIQTWRA
SVSLFFAFEYMILATTTVSIFVKYLFYVSDMLMEGQWERKPVFTFYLELIRDLLHLSMYL
CFFLVIFKNYGVPLHLIRELYETFRNFKVRVADFIRYRKITSNMNDRFPDATPEELNASD
ATCIICREEMTTAKKLICGHLFHVHCLRSWLERQNTCPTCRALVVPPENGTTAAAGQHGP
ESHANQQETGTGSTGEAPAGGGVPGDNLSQHQARLQAAAAAASIYEKSYVYPSASSLVWS
PGYAVYPPIQKHMAESTNTELNGEQD-NEQSQKQF---SGPTNTSFPPMGKCLFLPSQIC
GTNLTYGEGFGNDPNMPSSLLEAQRKLIQYQIEILHNQLQLLQKTKVKGSSDEGTSLSDS
RGKNVASSSSASNIASHEEIQDD-------------------------------------
------------------------------------------------------------
------------------------------------------------------------
------------------------------------------------
>CER.bauva.BV-YZ2020.gnm2.ann1.rna-bv35403.t1
-----------MMRLQTYAGLSLIATLAVTYHAFNSRGQFYPAMVYLSTSKISLVLLLNM
GLVIMCVLWQLTKKVFLGSLREAEVERLNEQSWREVMEILFAITIFRQDFSVTFLAMVTA
LLLIKALHWLAQKRVEYIETTPTVSTLSHVRIVSFMGVLLLLDGLFLYSSMKHLIQTWQA
SVSIFFAFEYMILATTTVSIFVKYLFYVSDMLMEGQWERKPVFTFYLELIRDLLHLSMYL
CFFLVIFINYGVPLHLIRELYETFRNFKVRVADYMRYRKITSNMNDRFPDATPEELNASD
ATCIICREEMTTAKKLICGHLFHVHCLRSWLERQHTCPTCRALVVPPENGTTAAGGQHGP
QSHANQQGAGTGSTGQVPAGSGVTGDSLSQHQARLQTAAAAASIYEKSYVYPSASSLVWS
PGYAIYPSIQRPMGESSNTELNGEQN-NEQSQKQF---GGPSSMSFPPMGNCIFLPSQTR
GANLNYGEGFGNDPNMPSSHLEAQRKLIQYQIEILQNQLQLLQKTKAEGRSDEGTSLSDS
KGKSIASTSSASNIGIHEEIQGG-------------------------------------
------------------------------------------------------------
------------------------------------------------------------
------------------------------------------------
>CER.cerca.ISC453364.gnm3.ann1.Cecan.5G010200.1
-----------MMRLQTYAGLSLIATLAVTYHAFNSRGQFYPAMVYLSTSKISLVLLLNM
GLVIMCVLWQLTKKVFLGSLREAEVERLNEQSWREVMEILFAITIFRQDFSVTFLAMVTA
LLLIKALHWLAQKRVEYIETTPTVPTLSHIRIVSFMGFLLLLDGLFLYSSIRHLIQTWQA
SVSLFFAFEYMILATTTVSVFVKYLFYVSDMLMEGQWERKPVFTFYLELIRDLLHLSMYL
CFFLVIFINYGVPLHLIRELYETFRNFKVRVADYIRYRKITSNMNDRFPDATPEELNASD
ATCIICREEMTTAKKLICGHLFHVHCLRSWLERQHTCPTCRALVVPPENGTTAAGGQHGP
QSHANANGTGTGSAGQAPAGGGVAGDNLSQHQARLQAAAAAASIYEKSYVYPSASS
LVWSPGYAVYPPTQRPMAESTNTELNGEQD-NEQSQKQF---GGPINTSFPPMGNCLFLP
SQTHGANLNYGEGFGNDPNMPSSQLEAQRKLIQYQIEILQNQLQLLQKTKVEGSSDEGTS
LSDNKGKSIASSSSASNIGSHEEIQDGN--------------------------------
------------------------------------------------------------
------------------------------------------------------------
----------------------------------------------------
>CAE.chafa.ISC494698.gnm1.ann1.ChfasH1.3G240100.1
-----------MMRLQTYAGLSFFATLAVTYHAFNSRGQFYPAMVFLSTSKISLVLLLNM
GLVIMCLLWQLTKKVFLGSLREAEVERLNEQSWREVMEILFAITIFRQDFSVTFLAMVTA
LLLIKALHWLAQKRVEYIETTPSVPLLSHIRIVSFMGFLLLLDGLFLYSSIKHLIQTWQA
SVSLFFSFEYMILATTTVSIFVKYLFYVSDMLMEGQWERKPVFTFYLELIRDLLHLSMYM
CFFLVIFINYGVPLHLIRELYETFRNFKVRVADYIRYRKITSNMNDRFPEATPEELNASD
ATCIICREEMTTAKKLICGHLFHVHCLRSWLERQHTCPTCRALVVPPENGTTAAGGQQGS
QSNAHQQGTGTGNTGQAEAGSGVGTDNLSRHQARLRAAAAAASIYEKSYVYPSAASLVSS
PGYNVYPPVQVPASEPTSTDRNGEQASSEQTQTQFAVPGGQMNFSVPQMGQFLFPPLPL
QAANMNYGQGSGMDQNMLSSQLEAHRKFLQKQLENLQEQIQQMQMPRVEGGVNEGKTSS
DSKGKSIASSPSVSDHGRHEEFQDGS----------------------------------
------------------------------------------------------------
------------------------------------------------------------
--------------------------------------------------
>PAP.lotja.MG20.gnm3.ann1.Lj6g3v0933510.1
-----------MMRLKTYAGLSLIATLAITYHAFNSRGQFYPAMVYLSTSKISLVLLLNM
GLVIMCTLWQLTKKLFLGSLREAEVERLNEQSWREVMEILFAITIFRQDFSVTFLAMVTA
LLLIKALHWLAQKRVEYIETTPSVTWLSHVRIVSFMGFLLLLDSIFLYSSMKHLIETWQA
SVSLFFSFEYMILATTTVSIFVKYIFYVSDMLMEGQWEKKPVFTFYLELIRDLLHLSMYL
CFFFLIFVNYGIPLHLIRELYETFRNFKVRIADYIRYRKITSNMNDRFPDATPEELNARD
ATCIICREEMTTAKKLICGHLFHVHCLRSWLERQHTCPTCRALVVPPENGTTVAGGQQGS
QSDGHRQGTGTASTAQNEAGSGMATDSLSRHEARLQAAAAAASIYEKSYVYPSASSSVC
SPGHAFYTPS--------STGFNGEQASSEQAQKQFLIPGQPTNVSFPPMGHYNFLPSQT
FAAPVNYGEAFGNDPNIPSSQLEAHRKFLRWQIEVLEKQLRNLPETKADRSVDDGTSSS
DSRGKLITSSSSVSGHVHHEEIQDGK---------------------------------
------------------------------------------------------------
------------------------------------------------------------
---------------------------------------------------
>PAP.medtr.A17_HM341.gnm4.ann2.Medtr4g077800.1
-----------MMRLQTYAGLSLIATLAITYHAFNSRSQFYPAMVYLATSKISLVLLLNM
ALVIMCVLWQLTKKVFLGSLREAEVERLNEQAWREVMEILFAITIFRQDFSITFLAMVTA
LLLIKALHWLAQKRVEYIETTPSVSVLSQVRIVSFLGFLLLLDGAFLYSSVKHLLATKQA
SVSIFFSFEYMILATTTVSIFVKYIFYVSDMLMEGQWEKKPVFTFYLELVRDLLHLSMYM
CFFLAIFINYGVPLHLIRELYETFRNFKVRISDYLRYRKITSNMNDRFPDATPEELNSND
LTCIICREEMTTAKKLICGHLFHVHCLRSWLERQHTCPTCRALVVPSENGPTATGGQQRP
QSDANRQGEGTGSSAQTEVGDGVARDNLSRHQARLQAAAAAASIYEKSYVYPS-PTFACY
P------PIHRSVVSSNNAELDGEQVSSEQAQKQFVIPGGPMNASSSPVQSFYVPPSQT
HAAHMTYGEG---------SQLGAQTKLQNEKTN-------------VDKSVGEDTSSV
DSRGKHMAASSSVSVSGHD-----------------------------------------
------------------------------------------------------------
------------------------------------------------------------
--------------------------------------------------
>PAP.medtr.A17_HM341.gnm4.ann2.Medtr5g007710.1
-----------MMRLKTYAGLSLMATLAIAYHAFNSRGQFYPAMVYLSTSKISLVLLLNM
GLVIMCVLWQLTKKVFLGNLREAEVERLNEQSWREVMEILFAITIFRQDFSVTFLAMVTA
LLLIKALHWLAQKRVEYIETTPTVTTLSHIRIVSFMGFLLLLDSIFLYSSLKHLIQTWQA
SVSLFFAFEYMILATTTVSIFVKYVFYVTDILMEGQWDKKPVFTFYLDLVRDLLHLSMYL
CFFFVIFVNYGIPLHLIRELYETFRNFKARIADYIRYRKITSNMNDRFPEATSEELNASD
ATCIICREEMTAAKKLICGHLFHVHCLRSWLERQHTCPTCRALVVPPENGTTVAGGQQGS
QSDGHQQ--GTGSTGQTELGNGVATDSLSRHQARLQAAAAAASIYEKSYVYPPATSFVRS
PGYTNYPPV---AAESTSVDLNGEQASSQQAQNQFHIPGGPINAPFPSTGHFHYLPSQPY
MAPLNYGEGFENDPNISKSQLEAHKKILQQQIEILQNQLQNLQSTEAKRSVDDGAPSSES
KGKLSSSSEI--------------------------------------------------
------------------------------------------------------------
------------------------------------------------------------
------------------------------------------------
>CER.phach.longxuteng.gnm1.ann1.LXT40126.t1
-----------MMRLQTYAGLSLIATLAVTYHAFNSRGQFYPAMVYLSTSKISLVLLLNM
GLVIMCVLWQLTKKVFLGSLREAEIERLNEQSWREVMEILFAITIFRQDFSVTFLAMVTA
LLLIKALHWLAQKRVEYIETTPTVSTLSHVRIVSFMGFLLLLDGLFLYSSMKHLIQTWQA
SVSIFFAFEYMILATTTVSVFVKYLFYVSDMLMEGQWERKPVFTFYLELIRDLLHLSMYL
CFFLVIFINYGVPLHLIRELYETFRNFKVRVADYMRYRKITSNMNDRFPDATPEELNASD
ATCIICREEMTTAKKLICGHLFHVHCLRSWLERQHTCPTCRALVVPPENGTTATGGQHGP
QSHANQQGTGTGSAGQAPAVSGVAGDSLSQHQARLQAAAAAASIYEKSYVYPSASSLVWS
PGYAVHPSTQGPMAESSNTELNGEQK-NEQSQKQF---GES--MSFPPMGNCLFLPSQTH
GANLNYGEGFGNDANMPSSQLEAQRKLIQYQIEILQNQLQLLQKTKVEERSDEGTSLSDS
RGKSIASTSSASNIGSHEDIQDGS------------------------------------
------------------------------------------------------------
------------------------------------------------------------
------------------------------------------------
>PAP.phavu.G19833.gnm2.ann1.Phvul.002G039400.1
------------MKLKTYAGLSFIATLAIIYHAFNSRGQFYPAMVYLSTSKISLVLLLNM
GLVLMCILWQLTKKIFLGSLREAEVERLNEQSWREVMEILFAITIFRQDFSVTFLAMVTA
LLLIKALHWLAQKRVEYIETTPSVPMLSHVRIVSFMGFLLLLDSLFLYSSLKHLIETWQA
SVSLFFCFEYMILATTTVSIFVKYIFYVSDMLMEGQWEKKPVFTFYLELIRDLLHLSMYM
CFFLVIFVNYGIPLHLIRELYETFRNFKVRVADYIRYRKITSNMNDRFPDATPEELNASD
ATCIICREEMTTAKKLICGHLFHVHCLRSWLERQHTCPTCRALVVPPENGTTV--GSQGS
QADGQRQGTGPGSESTAQ---NGASDNLSRHQARLQAAAAAAAIYEKSYVYPSGNSFVCS
PGYTLHPPV----AESTN--SSGGQTSGEHTQTQFLTAGGPTNESFPQMQHFHFLPSQPP
AALVNYGKGFENDPNIPSSHLEAHRKLLQCQIQILQNQLEILQKTRSDRSVDEGTSSSDS
RGKSIVC-SSGSARGYIEEIQDGK------------------------------------
------------------------------------------------------------
------------------------------------------------------------
------------------------------------------------
>OUT.prupe.Lovell.gnm2.ann1.Prupe.2G325300.1
-----------MMRLQTYAGISLVATLAIIYHAFSSRGQFYPAMVYLSTSKISLVLLLNM
GLVIMCTMWQLTKKLFLGSLREAEVERLNEQSWREVMEILFAITIFRQDFSVSFLAMVTA
LLLIKALHWLAQKRVEYIETTPSVPMLSHVRIVSFLGFLLVVDSLFLYSSISNLIKTQKA
SVSLFFSFEYMILATTTVSTFVKYVFYVSDMLMEGQWEKKPVYTFYVELIRDLLHLSMYL
CFFLVIFMYYGVPLHLIRELYETFRNFKIRLGDYIRYRKLTSNMNDRFPDATPEELNASD
ATCIICREEMTTAKKLLCGHLFHVPCLRSWLERQHTCPTCRALVEPPENGAGTAGGHRGS
RSDAHQQGTGTT--AQGGVAGGVAGDNLSQHEARLRAAAAAASIYEKSHVYPSANRLVW
SPGYVALPQVQRQMADSANTESSGV------LHPQLATPGGPSNLSSPQFPHYMFVPFE-
-VPDVAYEERLGGDPNITASQLEAQKKFLQHQIEILQNQLKTLQKPKPKESMDTGPSAS
DGKGKNVESSSSVSDCGRHVELEEID---------------------------------
------------------------------------------------------------
------------------------------------------------------------
---------------------------------------------------
>OUT.quisa.S10.gnm1.ann1.Qs0323820.1
-----------MMRLQTYAGLSLVATLAVIYHAFNSRGQFFPAM----------------
----------LTKKVFLGSLREAEIERLNEQSWREVMEILFAITIFRQDFSVTFLAMVTA
LLLIKALHWLAQKRVEYIETTPSVPMLSHVRIVSFMGFLLLLDSLFLYSSVKHLIQSRQA
SVSLFFSFEYMILATTTVSTFVKYVFYVSDMLMEGQWERKPVFTFYLELIRDLLHLSMYL
CFFLVIFMNYGVPLHLIRELYETFRNFKLRVADYIRYRKITSNMNDRFPDATPEELNASD
ATCIICREEMTTAKKLICGHLFHVHCLRSWLERQHTCPTCRALVVPPENGTSAAGGQHVS
PSDARQQGNYNI-TNTEASGGGTTSDSLSRHQARLQAAAAAASIYEKSYVYPSANSLVWS
PGYAVHPQVQGPSAESTNTELNGEQASIQQAQQHLTIPGRHANMSFPSVAQCVFVPSQVP
GSSVPYGERSANNSNIPGSQLEAQRKFLQYQIEALQSQLQLLQNPEVEGSIDDWH-----
------------------------------------------------------------
------------------------------------------------------------
------------------------------------------------------------
------------------------------------------------
>CAE.sento.Myeongyun.gnm1.ann1.Sto04g113780
------------MRLQTYAGLSLIATLAVTYHAFNSRGQFYPAMVFLSTSKISLVLLLNM
GLVIMCLLWQLTKKVFLGSLREAEVERLNEQSWREVMEILFAITIFRQDFSVTFLAMVTA
LLLIKALHWLAQKRVEYIETTPSVPLLSHIRIVSFMGFLLLLDGLFLYSSMKHLIQSWQA
SVSLFFSFEYMILATTTVSIFVKYLFYVSDMLMEGQWERKPVFTFYLELIRDLLHLSMYM
CFFLVIFINYGVPLHLIRELYETFRNFKVRVADYIRYRKITSNMNDRFPDATPEELNASD
ATCIICREEMTTAKKLICGHLFHVHCLRSWLERQHTCPTCRALVVPPENGTNAAGGQHGS
QSDAHRQGTGTGSTGQAEVGGGVGTDNLSRHQARLRAAAAAASIYEKSYVYPSATSLV
CSPGYTVYPPVQRPASESTSTEFNGEHASSEQTQRQFLIPGGPMNVPFPPMGQFLFPASL
AHAANMNNGEGSGYDPNMPSSQLEAQKKLLQYQIEILQNQLQLLQKTRVDGSAKEGKSSL
SSKGKDIASSSSVSEHGGHEEFQDGS---------------------------------
------------------------------------------------------------
------------------------------------------------------------
---------------------------------------------------
>DET.singl.CAF01.gnm1.ann1.evm_model_Chr05_276
-----------MMRLQTYAGLSLIATLAVAYHAFNSRGQFYPAMVYLSTSKISLVLLLNM
GLVIMCVLWQITKKVFLGSLREAEVERLNEQSWREVMEILFAITIFRQDFSVTFLAMVTA
LLLIKALHWLAQKRVEYIETTPTVPMLSHVRIVSFMGFLLLLDGLFLYSSMKHLIQSWQA
SVSIFFAFEYMILATTTVSIFVKYLFYVSDMLMDGQWERKPVFTFYLELIRDLLHLSMYL
CFFLVIFVNYGVPLHLIRELYETFRNFKVRVADYIRYRKITSNMNDRFPDATPEELNASD
ATCIICREEMTTAKKLICGHLFHVHCLRSWLERQHTCPTCRALVVPPENGAAAAGGQVRP
QSDAHQ-GTGTGSTSQTA-VGGVATDNLSQHQARLQAAAAAAAIYEKSYVYPSATSLVG
SPGYAVYPSIQRPVAESTGSERNGEQLSSEEADKQFVIPGGPMDISFPPVGHNFIIPWHA
HATCVNHGEGFKNDARMPSSQVEAQTKLIQYQIEILQNQLRLLQKRRVEGSLDKGVSPSD
SRAKDIASCSSVSDDGSHQEI---------------------------------------
------------------------------------------------------------
------------------------------------------------------------
-------------------------------------------------
>OUT.vitvi.PN40024.gnm2.ann1.VIT_216s0039g02200.2
-----------MIKLQTYAGLSLVATLAVIYHAFNSRGQFYPATVYLSTSKISLVLLLNM
GLVIMCILWQLTKRVFLGSLREAEVERLNEQSWREVMEILFAITIFRQDFSVTFLAMVTA
LLLIKALHWLAQKRVEYIETTPSVPMLSHIRIVSFMGFLLILDSLFLYSSLKYLIQTRQA
SVSLLFSFEYMILATTTVSTFVKYVFYVSDMLMEGQWEKKAVYTFYLELIRDLLHLSLYL
CFFLVIFMNYGVPLHLIRELYETFRNFRVRIADYIRYRKMTSNMNDRFPDATPEELDASD
ATCIICREEMVTAKKLICGHLFHMHCLRSWLERQHTCPTCRALVVPPENGTTTAGGQHGP
RSDFHQASTST-----QGLTGDVADDNLNWHRARLQAAASAAAIYEKSFVYPSPNTLVWS
PGYVSLPQA--------------------------------------------------S
GATMNYGDRLSGDLNIPGSQMEAQKKFLEYHIEVLQNQLQLLQKSKPEEGMGMPTASS
AGKGKDVASSSSVPDSGHHGEIEETD---------------------------------
------------------------------------------------------------
------------------------------------------------------------
---------------------------------------------------
