# Supplementary material for: Legume genome structures and histories inferred from Cercis canadensis and Chamaecrista fasciculata genomes
Source: Plant J. 2026 Jun 10;126(5):e70981. doi: 10.1111/tpj.70981 (PMC13252982; doi:10.1111/tpj.70981)
Supplement: Supplementary file 4 — Data S4. Manuscript supplement; Compressed directory of aligned sequences from 2212 low‐copy gene families, for calculation of a consensus species tree. [file TPJ-126-0-s010.gz › S4_consen_species_tree/40_aln_fas_cln1/Legume.fam3.05804]

>CAE.acacr.Acra3RX.gnm1.ann1.g7829.t1
------------------------------------------------------------
------------------------------------------------------------
------------------------------------------------------------
------------------------------------------------------------
------------------------------------------------------------
------------------------------------------------------------
------------------------------------------------------------
------------------------------------------------------------
------------------------------------------------------------
------------------------------------------------------------
------------------------------------------------------------
------------------------------------------------------------
------------------------------------------------------------
------------------------------------------------------------
------------------------------------------------------------
------------------------------------------------------------
------------------------------------------------------------
------------------------------------------------------------
------------------------------------------------------------
------------------------------------------------------------
------------------------------------------------------------
------------------------------------------------------------
------------------------------------------------------------
------------------------------------------------------------
------------------------------------------------------------
------------------------------------------------------------
------------------------------------------------------------
------------------------------------------------------------
------------------------------------------------------------
------------------------------------------------------------
------------------------------------------------------------
------------------------MLVKQALDILMPALPQRLPLGHSQMPTWITYTKKIL
VEEGHSIPNLVHIFQLIVRHSDLFYSCRAQFVPQMVNSLSRLGLLYNTTAENRRLAIELA
GLVVNWERQRQNEMKAVTDAEAPSQINDDFNPSSIDAKRSIDGSTFPDDATKRVKVEPGL
QSLCVMSTGGPSSIPNIETPGSASQPDEEFKPNAAMEEMIINFLIRVALVIEPKDKEESA
MYKQALELLSQALEVWPNANVNFNYLEKLLSSIQPSQAKDPSTALAQGLDVMNKVLEKQP
HLFIRNNINQISQILEPCFKHKLLDAGKSFCSLLKMIFVAFPPEAATTLADVKLLNQKLD
DLIQKHVSAVTAPQTPGDDNVTSSISFLLLVIRTLTEVQRNFIEPSLLVRILQRLQRDMG
SSAGSHLRQGQRADTDSAVTSSRLGCDVGAVISNLKSILKLITERVMIVPDCKRSVSQIL
NALLSEKATDASVLLCILDVIKGWIEDDFCRQGTSVTSSSFLNGKEMVSFLQKLSQVDKQ
NFSPASLEEWDRKYLELLFGICADSSKYSLPLRQEVFQKVERQFMLGLQAKDPEVRMKFF
SLYHESLGKSLFTRLQFIIQIQDWEALSDVFWLKQGLDLLLAILVEDKPITLAPNSARVP
PLLVSSTLAESLGMQHKVNDVSEGAEDTPLTFETLVHKHAQFLNNMSKLQVADLLIPLRE
LAHTDANVAYHLWVLVFPIVWVTLHKEEQVTLAKPMITLLSKDYHKRQQASRPNVVQALL
EGLQLSHPQPRMPSELIKYIGKTYNAWHIALALLESHVMLFMNDTKCAESLAELYRLLNE
EDMRCGLWKKRSITAETRAGLSLVQHGFWQRSQSLFYQAMVKATQGTYNNTVPKAEMCLW
EEQWLYCASQLSQWDALADFGKSVENYEILLDSLWKLPDWTYMKDHVIPKAQVEETSKLR
LIQAYFALHDKNTNGIVDADNMVGKGVDLALEQWWQLPEMSIHSKIPLLQQFQKIVEVKE
SSRILVDISNGNKVSGNSVVGVQGNLYADLKDILEAWRLRTPNEWDHTSVWYDLLQWRNE
MYNAVIDAFKDFSSTNSQLHHLGYRDKAWNVNRLAQIARKQGLYDVCVTILEKLYGHSTM
EVQEAFVKITEQAKAYLEMKGELTSGLNLINSTNLDYFPAKHKAEIFRLRGDFLLKLNDS
ENANLAYSNAISVFQNLPKGWISWGNYCDMAYRETHEEIWLEYAVSCFLQGIKFGVSNSR
SHLARVLYLLSFDTPSEPVGRAFDKYLDQIPHWVWISWIPQLLLSLQRTEAPHCKLVLLK
IAIVYPQALYYWLRTYLLERRDVANKSEIGRMAMAQQRAQQSVSGTSAGSLGGLADGNAR
VQGPGGGPLSSDNQVHQGSQSSGGIGSHNGRSSHGQEPERSTSAESSMHNGNDQPLQQGS
ANVNEGGQNTLRRAGAIGLAASAASAFDAAKDIMEALRSKHANLAFELEVLLTEIGSRFV
TLPEERLLAVVNALLHRCYKYPTATTAEVPQSLKKELSGVCRACFSADAINKHVDFVREY
KQDFERDLDPESTATFPATLSELTGRLKDWKNVLQSNVEDRFPAVLKLEEESRVLRDFHG
IDVEVPGQYFTDQEIAPDHTVKLDRVAADIPIVRRHGSSFRRLTLIGSDGSQRHFIVQTS
LTPNARSDERILQLFRVMNQMFEKHKESRRRHICIHTPRIIPVWSQVRMVEDDLMYSTFL
EVYENHCARNDREADLPITYFKEQLNQAISGLISPEAVVDLRLQAYNEITKTLVTDNIFS
QYMYKTLPSGNHMWAFKKQFAIQLALSSFMSFMVQIGGRSPNKILFAKNTGKIFQTDFHP
AYDVNGLIEFNEPVPFRLTRNMQAFFSHGVEGLIVSSMCAAGQAVVSPKQSQHLWHHLA
MFFRDELLSWSWRRPLGMPMTPLAGGGSMNSHDFKQKVTTNVEHVIARIKSIAPQNFSEE
EDNQMDPPQPVERGVTELVEAALNPRNLCMMDPTWHPWF
>PAP.aesev.CIAT22838.gnm1.ann1.Ae05g04260.1
MSPVQNFDQHSRHLVEPDLPIQARLQMVMEVRDSLEIAHTAEYLNFLKCYFRAFSAILLQ
VTKPQFIDNPEHKLRNIVVEILNRLPHSEVLRPFVQDLLKVAMQVLTTDNEENGLICIRI
IFDLLRNFRPTLENEVQPFLDFVCKIYHNFKLTVSHFFDNMAMTGEEVKPMETSLSDQGI
SSATATGSQLNPSTRSFKIVTESPLVVMFLFQLYSRLVQANIPQLLPLMVAAISVQGP
ERVPPHLKTHFIELKGAQVKTVSFLTYLLKSYADYIRPHEESICKSIVNLLVTCSDSVSI
RKELLISLKHVLGTDFRRGLFPLIDTLLEERVLVGTGRACFETLRPLAYSLLAEIVHHVR
QDLSLSQLSRIIYLFSSNMHDASLSLSIHTTCARLMLNLVEPIFEKGVDQQSTDEARILL
GRILDAFVGKFSTFKRTIPQLLEEGEEGKDRATLRSKLELPVQAVLNLQVPAEHSKEVND
CKHLIKTLVMGMKTIIWSITHAHSPRSQVLVPPSPNLSPPQASRGMREDEVYKASGVLKS
GVHCLALFKEKDEERDMLHLFSQILAIMEPRDLMDMFSLCMPELFECMISNTQLVHIFST
LLAAPKVYRPFADVLVNFLVSSKLDVLKHPDSPAAKLVLHLFRFIFGAVSKAPSDFERIL
QPHVPVIMEFCMKNATEVERPLGYMQLLRTMFRALLGCKFELLLRDLIPTLQPCLNMLLA
MLEGPTGEDMKDLLLELCMTLPARLSSLLPYLSRLMKPLVLCLKGSDELVSLGLRTLELW
VDSLNPDFLEPSMANFMSDIILALWSHLRPVPYPWGAKALQLLGKLGGRNRRFLKEPLAL
ECKENPEHGLRLILTFEPATPFLVPLDRCINLAVEAVMNKNCGMDAFYRKQALKFLRVCL
SSQLNLPGTVADEGSASKQLSALLVSTVDQSLRRSESADVKADLGVKTKTQLMAEKSVFK
ILLMTVIAANGEPELTDPTDDFVVNICRHFAVIFHMDSSSSNVSAAALASSSLSSNIHAG
SRPKTNALSNLKELDPLIFLDALVDVLADENRHHAKAALASLNVFAETLVFLARSKHTDF
IMSRGPGTPMIVSSPSMNPVYSPPPSVRVPVFEQLLPRLLHCCYGLTWQAQMGGVIGLGA
LVGKVTVETLCLFQVKIVRGLIYVLKKLPVYASKEQEETSQVLTQVLRVVNNADEANSEA
RRQSFQGVVDFLAQELFNQNASIIVRKNVQSCLALLASRTGSEVSELLEPLYQPLLQPLI
MRPLKLKAVDQQVGTVTALNYCLALRPPLLKLTPELVNFLQDALQIAETDDNAWVVKFIN
PKVVTSLTKLRTACIELLCTTMAWTDFKTPNHAELRAKIISMFFKSLTCRTPEIVAVAKE
GLRQVINQRMPKELLQSSLRPILVNLAHTKNLSMPLLQGLARLLELLSNWFNVTLGGKLL
EHLKRWLEPEKLAQSQKSWKAGEEPKIAAAIIELFHLLPAAASKFLDELVTLTIDLEGAL
PPGQVYSEINSPYRLPLTKFLNRYASLAVDYFLARLSEPKYFRRFMYIIRSEAGQPLRDE
LAKSPQKILASAFSEYLPKSDVAVTPATGSTHTNLLGEENLVPPPPDAPNPPPPTPNATS
DAYFQGLALIKTLVKLIPGWLQSNRIVFDTLVHVWKSPARISRLQNEQELNLVQVKESKW
LVKCFLNYLRHDKNEVNVLFDILTIFLFHSRIDYTFLKEFYIIEVAEGYSPTMKKALLLH
FLNLFQSKQLNLDHLVIVMQMLILPMLAHAFQNGQSWEVVDPAIIKTIVDKLLDPPEEVS
AEYDEPLRIELLQLATLLLKYLQNDLVHHRKELIKFGWNHLKREDTASKQWAFVNVCHFL
EAYQAPEKIILQVFVALLRTCQPENKMLVKQALDILMPALPRRLPLGDSRMPIWIRYTKK
ILVEEGHSIPNLIHIFQLIVRHSDLFYSCRAQFVPQMVNSLSRLGLPYNTTAENRRLAIE
LAGLVVNWERQRQNEMKVVNESDAPNQINDVFNPSSADSKRSVDGSTFAEDTTKRVKSEP
GLQPLCVMSPGGPSSIPNIETPGSTSQPDEEFKPNAAMEEMIINFLIRVALVIEPKDKEA
SAMYKQALELLSQALEVWPNANVKFNYLEKLLTSIQPSQAKDPSTALAQGLDVMNKVLEK
QPHLFIRNNINQISQILEPCFKHKLLDAGKSFCSLLKMIFVAFPQEAATTPADVKLLYQK
LDDLIQKQVATVTAQQTSSDDNNASSISFLLLVIKTLTEVQRNFIDPSFLVRILQRLQRD
MGSTAGSHLRQGQRTDPDSSVTSSRQGADVGAVISNLKSILKLITERVMVVPECKRSVSQ
ILTALLAEKGIDASVLLCILDVIKGWIEEDFSKQGTSVTQSAFLNPKEIVAFLQRLSQVD
KQNFTPVALEEWDRKYLELLYGICADSNKYPLPLRQEVFQKVERQFMLGLRARDPEIRMK
FFSLYHESLGKTLFTRLQFIIQIQDWGALSDVFWLKQGLDLLLAILVEDKPITLAPNSAR
VQPLLVSNSLLESSGVPHKANDVSEGTEDAPLTFEALVLKHAQFLNSTSKLQVADLLIPL
RELAHTDANVAYHLWVLVFPIVWVTLHKEEQVTLAKPMITLLSKDYHKRQQASRPNVVQA
LLEGLQLSHPQPRMPSELIKYIGKTYNAWHIALALLESHVMLFPNDSKCSESLAELYRLL
NEEDMRCGLWKKRSVTAETRAGLSLVQHGYWQRAQSLFYQAMVKATQGTYNNTVPKAEMC
LWEEQWLYCATQLSQWDALADFGKSVDNYEILLDSLWKLPDWTYMKENVIPKAQVEETPK
LRLIQAYFALHEKNANGVVDAENTVGKGVDLALEQWWQLPEMSVHSRIPLLQQFQQIVEV
QESARVLVDISNGSKHPGNSVVGVQGNLYADLKDILETWRLRTPNKCDNMSVWYDLLQWR
NEMYNFVIEAFKDYVTTNPQLHHLGYRDKAWTVNRLAHIARKQGLFDVCVTILEKLYGHS
TMEVQEAFVKITEQAKAYLEAKGELTTGLNLINGTNLEYFPPKHKAEIFRLKGEFLFKLH
DSEAANVAFSNAISLFKNLPKGWISWGNYCDTAYRETHDEIWLEYSVSCFLQGIKFGVSN
SRSHLARVLYLLSFDTPNEPVGRAFDKYFDQVPHWVWLSWIPQLLLSLQRTEAPHCKLVL
LKIATLYPQALYYWLRTYLLERRDVANKSELGRIAMAQQRAQQSVSGSSGGPLGGLADGN
ARVQGPGGSTLSADIPVHQGSQSGGGIGSHDGGNSHGQEADRSTSAESSMHNGNDQPLQH
GSANLNEGGQNALRRAGALGFVASAASAFDAAKDIMEALRSKHANLASELEILLTEIGSR
FVTLPEERLLAVVNALLHRCYKYPTATTAEVPQSLKKELSGVCRACFSADAVNKHVDFVR
EYKQDFERDLDPESTATFPSTLAQLTERLKHWKNVLQSNVEDRFPAVLKLEEESRVLRDF
HVIDVEVPGQYFTDQEIAPDHTVKLDRVAADIPIVRRHGSSFRRLTLIGSDGSQRHFIVQ
TSLTPNARSDERILQIFRVMNQMFEKHKESRRRHIGINTPIIIPVWSQVRMVEDDLMYST
FLEVYENHCARNDREADHPITYFKEQLNQAISGQISPEAVVDLRLQAYNEITKSLVTDNI
FSQYMYKTLPGGNHMWAFKKQFAIQLALTSFMSFMLQIGGRSPNKILFAKNTGKIFQTDF
HPAYDINGLIEFNEPVPFRLTRNMQAFFSHGVEGLLVSSMCAAAQAVASPKQSQHLWHHL
AMFFRDELLSWSWRRPLGMPMAPMA-GGTMSPVDFKQKVITNVDHVIARIKGIAPQNFSE
EEENNMEPPQPVQRGVTELVEAALNPRNLCMMDPTWHPWF
>OUT.arath.Col0.gnm9.ann11.AT2G17930.1
MSPIQNFEQHSRRLVDLDLPIPTRLEMVVEVRDSLEIAHTAEYLNFLKCYFPAFSVILLQ
ITKPQFIDNPEHKLRNIVVEILNRLPHSEVLRPFVQDLLKVAMQVLTADNEENGLICIRI
IFDLLRNFRPTLENEVQPFLDFVCKIYSIFRFTVSHFFDNVKM--EEVKPMEMTSSDQS
LTPTPPIGNQLNPSTRSFKIITESPLVVMFLFQLYSRLVQTNIPHLLPLMVAAISVPGP
ENVPSHLKPQFIELKGAQVKTVSFLTYLLKSCAEYIRPHEESICKSIVNLLVTCSDSASI
RKELLVSLKHVLGTDFKRGLFPLIDTLLDERVLVGTGRACFESLRPLAYSLLAEIVHHVR
GDLSLAQLSRIIYLFSRNMHDSTLSLSIHTTCARLMLNLVEPIFEKGVDQQSMDEARILL
GRILDAFVGKFSTFKRTIPQLLEEGEVGKDRVTLRSKLELPVQAVLNLQVPVEHSKEVND
CKNLIKTLVMGMKTIIWSITHAHLPRPQALV---SQSSAPQGFKGMREDEVWKAS
GVLKSGVHCLALFKEKDEEKEMLNLFSQILAIMEPRDLMDMFSLCMPELFESMINNNQLV
QIFAALLQAPKVYKPFADVLINLLVSSKLDVLKNPDSAATKLVLHLFRCIFGAVTKTPSD
FERILQHHVPVIMEVCMKNATEVEKPLGYMQLLRTVFRGLAGCKYELLLRDLIPMLLPCL
NILLTMLEGPAGEDMKDLLLELCLTLPARLSSLLPYLPRLMKPLVFCLRGSDELVSLGLR
TLEFWVDSLNPDFLEPSMANVMSEVILALWSHLRPVPYPWGKKALQILGKLGGRNRRFLK
EPLTLECKDNPEHGLRLVLTFEPSTPFLVPLDKFINLAVAAVIQRNHGMDIYYRKQALKF
LRVCLLSQLNLPGCVTDVGQTPRQLSTLLRSSVDSSWHRSEAVEIKADLGVKTKTQLMAE
KSIFKTLLITILAASSDPDLSDTDDDFVENICRHFAIILHVDYTSSNASTSSLGGSVI
S----TSSRSKSNQSSNLKQLDPLIFLDALVDVLADENRLHAKAALNALNVFAETLLFLA
RVKHADVLMARGHNASMIVSSPSTNPVYSPHPSVRIPVFEQLLPRLLHGCYGSTWQAQM
GGVMGLGALVGKVNVETLCYFQVKIVRGLVYVLKRLPVYASKEQEETSQVLMQILRVVNN
VDEANSEARRKSFQDVVEYLATELFNPNASIPVRKNVQNCLALLASRTGSEVTELLEPLY
QLLLQPLIMRPLRSKTVDQQVGTVAALNFCLALRPPLLKVTPELVNFLQEALQIAEADET
VWAVKLMNPKVLTSLNRLRTACIELLCTTMAWTDFRTQTHNELRAKIISMFFKSLTCRAP
EIVAVAKEGLRQVINQRMPKELLQSSLRPILVNLAHTKNLSMPLLQGLARLLELLSNWF
NVTLGGKLLEHLKKWLEPEKLAQSQKAWKAGEEPKIAAAIIELFHLLPHAASKFLDELVT
LTIDLEAALPPGQVYSEINSPYRLPLTKFLNRYAALAVDYFLSRLSEPKYFRRFMYIIRS
DAGQPLREELAKSPQKILSYAFPEISPKPDPTLSTTASTPPATSSGDENHISVKLESSNV
ASTKANIASDAYFQGLYLIKTMVKLIPSWLQSNRSVFDTLVLIWKSPARISRLQNEQELN
LVQVKESKWLVKCFLNYLRHEKSEVNVLFDILSIFLFHSRIDYTFLKEFYIIEVAEGYPP
NMKRALLLHFLNLFHSKQLGHDHLVQAMQMLILPMLAHAFQNGQTWEVIDPDIVKTIVER
LLDPPEEVSAEYDEPLRIELLQLATLLLKYLQSDLVHHRKELIKFGWNHLKREDSASKQW
AFVNVCHFLDAYQAPEKIILQVFVALLRTCQPENKMLVKQALDILMPALPKRLPLGDSRM
PIWIRYTKKILVEEGHSIPNLIHIFLLVVRHSDLFYSCRAQFVPQMVNSLSRLGLPYNTT
AENRRLAIELAGLVVSWERQRQNEMKMVTDTDGTSQITDEMHTSSADPKRSTDGSATSE
DPSKRVKIEPGLQSICVMSPGGASSIPNVETPGSATQPDEEFKPNAAMEEMIINFLIRVA
LVIEPKDRETNTMYKQALDLLSQALEVWPSANVKFNYLEKLLSSMPPSQS-DPSTALAQG
LDVMNKVLEKQPHLFIRNNINQISQILEPCFKHKMLDAGKSLCSLLKMVFTAFPLDAANT
PPDIKLLYQKVNELINKHVNTVTAPQTSGDDNSFGSISFVLLVIKTLANVHKNFVDSYVL
VRILQRLARDLGSAVGSHPRQGQRTDSDSAVTSSRQTADVGAVICNIKSVLELIDETVML
IADCKRSVTQILNTLLSEKGTDASVLLCILDMIKRWVEDDFSKTGASGLSGSFLTQKDVL
TFLNKLSYIDKQHFSSEALEEWDQKYLQLLYGLCADSTKYPLGLRQEVSLKVERHFMLGL
RASHPGMRRKFFLLYHESLGKTLFARLQYIIQIQDWEALSDVFWLKQGLDLLLAILVEDK
PISLAPNSARVLPLLPS----DNPGIQHQAPANLEGPEEVTSMFDSIVMKHAQFLSATSK
LQVADVVIPLRELAHTDANVAYHLWVLVFPIVWVTLLKEEQVALAKPMISLLSKDYHKKQ
QGHRPNVVQALLEGLQLSHPQPRMPSELIKYIGKTYNAWHLALALLESHVMLFMNDSKCA
ESLAELYRLLNEEDMRFGLWKKRSITAETRAGLSLVQHGFWQRAQSLFYQAMVKATQGTY
NNTVPKAEMCLWEEQWLHCASQLSQWDALVDFGKSIENYEILLDSLWKLPDWAYLKDHVI
PKAQVEETPKLRLVQSYFALHDRNSNGVGDAENTVGKGVDLALEQWWQLPEMSVHARVPL
LQQFQQLVEVQESARIHVDIANGNKVSGNTAVGGLGNRYADLKDILETWRLRTPNEWDNM
TVWYDMLQWRNEMYNVVIDAFKDFATSNSPLHHLGFRDKAWNVNKLARIARKQGLYDVCV
QILEKMYGHSTMEVQEAFVKIREQAKAYLEMKGERASGLNLINSTNLEYFPDKIKAEIFR
LKGDFHLKLNDTESANIAYSNAITLFKNLPKGWISWGSYCDMAYQETQEEIWLEYAVSCF
LQGIRFGVSNSRSHIARVLYLLSFDTANEPVGRVFDKHLDQVPHWVWLSWIPQLLLSLQR
TEAPHCKLVLLKIAAVFPQALYYWLRTYLLERRDAVNKSELGRLVLAQ-RMQQNATGA--
--------------GHGGSNLPSENQIHQGAQTSGAGGTHDSGNPHGQESERST-TENNL
HPGSDQPMHQSSSAINDNNENTVRRNGA-SLAISAAGAFDAAKDIMEALRGKHNNLASEL
EVLLTEIGSRFVTLPEERLLAVVNALLHRCYKYPTATTAEVPQPLKKELSGVCRACFSAD
AVTKHVEFVKEYKQDFERHLDPESTTTFPATLAELTARLKKWKNILQSNVEDRFPAVLRL
EDESRVLRDFNVVDVEIPGQYFADQEVAPDHTVKLDRVGADVPIVRRHGSSFRRLTLIGS
DGSQKHFIVQTSLTPNARSDERILQLFRVMNQMFDKHKESRRRHIGIHTPIIIPVWSQVR
MVEDDLMYNTFLEVYENHCARNDREADLPITHFKEQLNQAISGQISAEAIGDLRLQAYID
ITKTLVNDSIFSQYMYKTLMSGSHMWAFKKQFAVQLAVSSFMSFMLQIGGRSPNKVLFAK
NTGKMFQTDFHPAYDANGMIEFNEPVPFRLTRNMQAFFSQGVEGLLMSSMCSAAQAVIS
SKQNEHLRYQLAMFFRDELLSWFGRRPLGVPIPPVGGIATLNPAELKHKVNANVEDVIKR
IRGIAPQYFSEEDENTVEPPQSVQRGVNELVEAALSPRNLCMMDPTWHPWF
>OUT.arath.Col0.gnm9.ann11.AT4G36080.1
MSPIQNFEQHSRRLVEPDLPIEERLAMVVEVRDSLEITHTAEYLNFLKCYFRASSVILLQ
ITKPQFTDNIEHKLRNIVVEILNRLPHSEVLRPFVQDLLKVAMQVLTTDNEENGLICIRI
IFDLLRNFRPTLENEVQPFLDFVCKIYQNFRLTVSHFFENVKM--EEVKPVEITPSDQS
LSITAPSRNQINPSTRSFKIVTESPLVVMFLFQLYSRLVQINIPNLLPLMVAAISIPGP
EKVSSHMKPQFIELKGAQVKTVSFLTYLLKSCAEYIKPHEESICKSIVNLLVTCSDSASI
RKELLVSLKHVLGTDFKRGLFPLIDTLLEERVLVGTGRACFESLRPLAYSLLAEIVHHVR
ADLSLSQLSRIIYLFSRNMHDSTLSLNIHTTCARLMLNLVEPIFEKGIDQQSMDEARILL
GRILDAFVGKFNTFKRTVPQLLEEGD-GKDQITLRSKLELPVQAVLNLQVPAEHSKEVND
CKNLIKTLVMGMKTIIWSITHAHLPRPQGMHPQASQSSVTQVFKGMREDEVWKASGVL
KSGVHCLALFKDKDEEKEMLNLFSQILAVMEPRDLMDMFSICMPELFECIIDNTQLVQIF
ATLLQAPKVYKPFADVLINFLVSSKLDVLKNPDSAATKLILHLFRCLFGAVSKAPSDFER
ILQPQVPLIMEVCMKNATEVEKPLGYMQLLRTVFRGLAGCKFELLLRDLVPMLLPCLNIL
LTMLEGPAGEDMRDLLLELSLTLPARLSSLLPYLPRLMRPLVSCLRGSDELVSLGLRTLE
FWVDSLNPDFLEPSMATVMSEVILALWSHLKPVPYPWGGKALQIVGKLGGRNRRFLKEPL
TLECKDNPEHGLRLVLTFEPSTPFLVPMDKFINLAVAAVMQKNLTTEIYYKKQALKFLRV
CLLSQLNLPGCVTDEGQTTKQLSTLLLSSVDSFWRRSESTEIEADLGVKTKTQLIAEKSI
FKTLLITIIAASSDPDLSDSDDDFVVNICRHFAIILHGDYTSSSTSAGPLGGSLIS--
--TSSKPKNNWSTYLKQLDPLIFLDALVDVLADENRLHAKAALTSLNVFAETLLFLARIK
HADVLMARGHSASMIVSSPSTNPVYSPHPSVRIPVFEQLLPRLLHCCYGSTWQAQMGGV
MGLGALVGKVNVETLCLFQVKIVRGLVYVQKRLPVYASKEQDETSQVLIQILRVVNNVDE
ANNDARRQSFQDVVEYLATELFNSNASITVRKNVQNCLALLASRTGSEVSELLEPLYQPL
LQPLIMRPLRSKTIDQQVGTVTALNFCLALRPPLLKVTPELVNFLQEALQIAEADEALWA
VKLMSPKVLTSLNRLRTACIEILCTTMAWADFRTQSHNELRAKIISMFFKSLTCRAPEIV
TVAKEGLRQVINQRMPKELLQSSLRPILVNLAQTKNLNMPLLQGLARLLELLSNWFNVT
LGCKLLEHLKKWLEPEKLAQSQKSWKAGEEPKIAAAIIELFHLLPLAASKFLDELVTLTI
DLEAALPPGQVYSEINSPYRLPLTKFLNRYATLAVDYFLSRLSEPKYFRRFMYIIRSDAG
QPLREELAKSPHKILSYAFPEILPKSDAILSAAASTPPAASSGDEKPTPMKSESSNTPST
KSNVASDAYFQGLYLIKTMVKLIPSWLQSNRTIFDALAHLWKSHARTSRLQNEQNLTLVQ
VKESKWLVKCFLNYLRHEKSEMNVLFDVLLIFLFHSRIDYTFLREFYIIEVAEEYPPNMK
KAIVLHFLNLFQSKQLGHDHLVQAMQMLILPMLAHAFQNGQTWEVIDPDIVKTIVERLLD
PPEEVSAEYDEPLRIELLQLATLLLKYLQSDLVQHRKELIKFGWNHLKREDSASKQWAFV
NVCHFLDAYQAPEKIILQVFVALLRTCQPENKMLVKQALDILMPALPKRLPLGDSRMPIW
IRYTKKILVEEGHSIPNLIHIFQLIVRHSDLFYSCRAQFVPQMVNSLSRLGLPYNTTAEN
RRLAIELAGLVVSWERQRQNESKMVTDGDATSEVSDGLHPSSGDPKLSTAGSSISEDPS
KRVKIEPGLPSLCVMSPGGASSIPNVETPGSATQPDEEFKPNAAMEELIINFLIRVAVVI
EPKDREANTMYKQALDFLSQALEVWPNANVKFNYLEKLLSSMPPSQS-DPSTALAQGLDV
MNKVLEKQPHLFIKNNISQISQFLELSFKHKMLDAGKSLCSLLKMVFIAFPQDGASTPPE
IKLLYQKVNELIQKHVHVVTASQASGDDNSLGSVSFVLVVLKTLAEVQKHFLDPYVLVHI
LQRLSRDLGLAAGAHPRQSQRIESESA--------DVGAVVSNIKLVLELIDERVMLLAD
CKRPVTQILNTLLSEKGTDSSLLLCVLDMLKRWAEDDFGKKGSSGSSGAFLTQKDIVSFL
QKLSQVDKQHFSSVALDEWDKVYLQLLYGLCADSTKYPLALRQEISLKVERHSMLGLRAR
DPDMRRKFFLLYHESLGNNLFARLQYIIQNQDWEAMSDVFWLKQGLDLLLAILIEEKPIT
LAPNSARVVPLLPS----QNPGVHHQPPVMPEGPEEVASMFDSIVMKHSQFLSAASKLQV
ADVVIPLRELAHTDANVAYHLWVLVFPIVWATLHKEEQIALAKPMISLLSKDYHKKQQGH
RPNVVQALLEGLQLSHPQPRMPSELIKYIGKTYNAWHLALTLLETHVMLFTNDSKCAESL
AELYRLLNEEDRRFGLWKSRSITTESRAGFSMVQHGFWQRAQSLFYQAMVKATQGTYNNT
VPKTEMCLWEEQWLHCATQLGQWDALVDFGKSTENYEILLDSLWKAPDWTYLKDHVIPKA
QVEETPKLRLVQACFSLHEKNANGVGDAENIVGKGVDLALEQWWQLPEMSLHARVPLLQQ
FQQLVEVQESSRIYVDIANGSKVPGNAAVGGQGNLYADLKDILETWRLRTPNEWDNMTVW
YDMLQWRNEMYNVVIDAFKDFVTSNTPLHHLGYRDKAWNVNKLARIARKQGLYDVCVQIL
EKMYGHSQMEVQEAFVKIKEQAKAHLETKGELATGLNLVNSTNLEFFLAKNKAEIFRLKG
DFHLKLNDTEGANLAYSNAITLFKNLPKGWISWGNYCDMAYQDTQDEIWLEYAVSCFLQG
IRFGVSNSRSHMARVLYLLSFDPTNEPVGRIFDKHLDQVPHWVWLSWIPQLLISLQRTEA
PHCKLVLMKIAAVFPQALYYWLRTYLLERRDAVNKSELSRVVLAQ-RMQQNVPGVSA---
-----------GHGGGNLPSETQIHQGSQTSGAVGTHDGGNLHVQESERAT-MINNVHSG
NDQPMNQSSS-----------------MAISAAGAFDAAKDVMEALRSKHNNLASELEVL
LTEIGSRFVTLPEERLLAVVNALLHRCYKYPTATTAEVPQPLKKELSGVCRACFSADAVT
KHVAFVREYKQDFERDLDPESNS-FPVTLADLTKKLKDWKNILQSNVEDRFPVLLRLEDE
SKVLRDFNVVDVEIPGQYFADQEVAPDHTVKLDRVGADIQIVRRHGSSCRRLTLIGSDGS
QKHFIVQTSLTPNARSDERILQLFRVMNQMFDKHKESRRRHLGLHTPIIIPVWSQVRMVE
DDLMYNTFLEVYENHCGRNGRESDLPITYFKEKLNQAITGQISPEAIGDLRLQAYGEITK
NIVNDTIFSQYMYKTSMSGSHLWAFKKQFAVQLAVSNFMSFILQIGGRSPNKILFAKNSG
KMFQTDFHPSYDSNGMIELNEPVPFRLTRNMHAFLSHGVEGPLMSNMCSASQAVFSSKQ
NEHLRYQLAMFFRDELLSWFGRRPLGVPIPPVAGIATLSSPELKHKVNSNVDDVIGRIRG
IAPQYFSEEDENSVEPPQSVQRGVSELVEAALSPRNLCMMDPTWHPWF
>CER.bauva.BV-YZ2020.gnm2.ann1.rna-bv20180.t1
MSPIQNFEQHSRHLVEPDLPMQARLQMVMEVRDSLEIAHTAEYLNFLKCYFRAFSVILLQ
ITKPQFVDNPEHKVRNVVVEILNRLPHSEVLRPFVQDLLKVALQVLTTDNEENGINCIRI
IFDLLRNFRPALEAEVQPFLDFVCNIYQNFKVTVSHFFENGAVTGGDVKPMDTSLSDPGI
SPAPATGSQLNPSTRSFKVITESPLVVMFLFQLYGRLVQANIPQLLPLMVAAISIPGPEN
VPSHLKTNFIELKGAQVKTVSFLTYLLKSYAEYIRPHEESICKSIVNLLVTCSDSVSIRK
ELLISLKHVLGTDFRRGLFPLIDTLLEERVLVGTGRACFETLRPLAYSLLAEIVHHVRQD
LSLSQLSRIIYLFSSNMHDASLSLSIHTTCARLMLNLVEPIFEKGMDQQSMDEARILLGR
ILDAFVGKFSTFKRTIPQLLEEGEEGKDRATLRSKLELPVQAVLNLQVPVEHSKEVNDCK
HLIKTLVMGMKTILWSITHAHLPRPQVTGQPSSNLPPSQAFKGMREDEIWKASGVLKSGV
HCLALFKEKDEEREMLHLFSQILGIMEPRDLMDMFSLCMPELFDCMISNTQLVHIFSTLL
ALPKVYRPFADVLVSFLVSSKLDVLKHPDTPAAKLVLHLFRFIFGAVAKAPSDFERILQP
HVPVIMEFCMKNATEVERPLGYMQLLRTMFRALAGCKFELLLRDLIPMLQPCLNMLLSML
EGPSVEDMRDLLLELCLTLPARLSSLLPYLSRLMKPLVCCLKGNDELVSLGLRTLEFWVD
SLNPDFLEPSMANVMSEVVLALWSHLRPAPYPWGAKALQLLGKLGGRNRRFLKEPLALEC
KENPEHGLRLILTFEPATPFLVPLDRCINLAVAAVMHRNSGMDAFYRKQALKFLRVCLSS
QLNLPGTVADEGFIFKQLSALLVSPVDQSLHRSESTDVKADLGVKTKTQLMAEKSVFKIL
LMTVIAANGEPDLADPTDDFVVNICRHFAVIFHIDSTSSNASTAALGGSSLSNNVHINSR
TKSNACSNLKELDPLIFLDALVDVLAEENRLHSKAALGALNAFADTLVCLARSKHNDLIL
SRGPGTPMIVSSPSMNPVYSPPPSVRVPVFEQLLPRLLHCCYGLTWQAQMGGVMGLGALV
GKVTVDTLCHFQVRIVRGLIYVLKKLPLYATKEQEETSQVLTQVLRVVNNADEANSEARK
QSFQGVVDFLAQELFNQNASIIVRKNVQSCLALLASRTGSEVSELLEPLYQPLLQPLIMR
PLRMKTVDQQVGTVMALNFCLALRPPLLKLTPELVNFLQEALQIAESDESAWVTKFINPK
VVTSLTKLRTACIELLCTTMAWADFKTPNHSELRAKIISMFFKSLTCRTPEIVAVAKEGL
RQVINQRIPKELLQSSLRPILVHLAHTKNLSMPLLQGLARLLELLSNWFNVTLGGKLLEH
LKRWLEPEKLAQSQKAWKAGEEPKIAAAIIELFHLLPAAASKFLDELVTLTIDLEGALPP
GQVYSEINSPYRLPLTKYLNRYAPLAVDYFLARLSEPKYFRRFMYIIRSDAGQSLRDELA
KSPQKILASAFSEFLPKSEAAMSQASTS---SLLGEEGIVTPSTDASNPPATLVNANSDA
YFQGLALVKTLVKLIPGWLQSNRVVFDTLVLVWKSPARITRLQNEQELNLVQVKESKWLV
KCFLNYLRHEKNEVNVLFDILTIFLFHSRIDYTFLKEFYIIEVAEGYPPTMKKALLLHFL
NLFQSKQLGHDHLVVVMQMLILPMLAHAFQNNQSWEVVDSAIIKTIVDKLLDPPEEVSAE
YDEPLRIELLQLATLLLKYLQNDLVHHRKELIKFGWNHLKREDTASKQWAFVNVCHFLEA
YQAPEKIILQVFVALLRTCQPENKMLVKQALDILMPALPRRLPLGDSRMPIWIRYTKKIL
VEEGHSIPNLIHIFQLIVRHSDLFYSCRAQFVPQMVNSLSRLGLPYNTTAENRRLAIELA
GLVVNWERQRQNEMKVVTDTDPPSQINDSFNSGAADVKRSVDGSTFPEDSTKRVKVEPGL
QSLCVMSPGGPSSIPNIETPGTASQPDEEFKPNAAMEEMIINFLIRVALVIEPKDKEASA
MYKQALELLSQALEVWPNANVKFNYLEKLLSSIQPSQAKDPSTALKQGLDVMNKVLEKQP
HLFIRNNINQISQILEPCFKHKLLDAGKSFCSLLKIIFIAFPPEAATIPAEVKLLYQKLD
DLIQKHVATVTAPQTSVDDNVAISISFLLLVIKTLTEVQRNFIDPLILVRILQRLQRDMG
SSGGSHLRQGQRTDPDSAVTSSRQGADVGAVISNLKSVLRLITERVMIVPECKRSVSQIL
NALLSEKGTDASVLLCILDVIKGWMEEDSSKQGTSIASSTFLSPREIVSFLQKLSQVDK
QNFSPSVLEEWDRKYLELLYGICADSNKYPLSLRQEVFQKVERQFMLGLRARDPEVRMKF
FSLYHESLVKTLFTRLQFVIQHQDWEALSDVFWLKQGLDLILAILVEDKPITLAPNSARV
PPLLISSSLVESTGMQHKVNDISEGTEDAPLTFETLVLKHAQFLNNMSKLQVSDLLIPLR
ELAHSDANVAYHLWVLVFPIVWVTLHKEEQVALAKPMITLLSKDYHKRQQASRPNVVQAL
LEGLQLSHPQPRMPSELIKYIGKTYNAWHIALALLESHVMLFTNETKCSESLAELYRLLN
EEDMRCGLWKKRSITAETRAGLSLVQHGYWQRAQSLFFQAMVKATQGTYNNTVPKAEMCL
WEEQWLYCASQLSQWEALADFGKSVENYEILLDSLWKLPDWTYLKDHVIPKAQVEETPKL
RLIRAYFALHEKNTNGVGDAENMMGKGVDLALEQWWQLPEMSIHARIPLLQQFQQIVEVQ
ESSRIIVDISNGSKHSGNSVVGVQGNLYADLKDILETWRLRTPNEWDNMSVWYDLLQWRN
EMYNAVIEAFKDCAASNPQLHHLGYRDKAWNVNRLAHIARKQGLFEVCASILDKLYGHST
MEVQEAFVKIREQAKAYLEMKGELTTGYNLIHSTNLEYFPAKHKAEIFRLKGDFLLKLND
SDGANLAYSNAISLFKNLPKGWISWGNYCDLAYKDTHEEVWLEYAVCCFMQGIKLGVSNS
RSHLARVLYLLSFDTPSEPVGRAFDKYLDQIPHWVWLSWIPQLLLSLQRTEAPHCKLVLL
KIAVVYPQALYYWLRTYLLERRDVANKSELGRMAMAQQRAQQSVSGTSAGSLGGLADGNA
RVQGPGEGPLSSDNQVHQGPQSTGGIGPHDGGNPHGQEPERSTSAESSIHNGNDQTLQQG
SANISEGGQNTLRRTGALGRVASAASAFDAAKDIMEALRSKHANLAGELEVLLTEIGS
RFVTLPEERLLAVVNALLHRCYKYPTATTAEVPQSLKKELSGVCRACFSADAVNKHVDFV
REYKQEFERDLDPESTATFPSTLSELTERLKHWKNVLQSNVEDRFPAVLKLEEESRVLRD
FHVIDVEVPGQYFIDQEVAPDHTVKLDRVAADIPIVRRHGSSFRRLTLIGSDGSQRHFIV
QTSLTPNARSDERILQLFRVMNQMFDKHKESRRRHICIHTPIIIPVWSQVRMVEDDLMYS
TFLEVYENHCARNDREADLPITYFKEQLNQAIAGHISPEAVVDLRLQAYNEITKNLVTDN
IFSQYMYKTLPSGNHMWAFKKQFAIQLALSSFMSFMLQIGGRSPNKILFAKNTGKIFQTD
FHPAYDANGLIELNEPVPFRLTRNLQAFFSSGVEGLIVSAMCAASQAVVSPKQSQHLWY
HLAMFFRDELLSWSWRRPLGMPMAPMAGGGAMNPIDFRQKITTNVEHVIARVKGIAPQNF
SEEEENAMEPPQPVQRGVTELVEAALQPRNLCMMDPTWHPWF
>CER.bauva.BV-YZ2020.gnm2.ann1.rna-bv27666.t1
MSPIQNFEQHSRHLVEPDLPIQARLQMVMEVRDSLEIAHTAEYLNFLRCYFRAFSVILLQ
ITKPQFVDNPEHKVRNVGVEILNRLPHIEVLRPFVQDLLKVALQVLTTDNEENGIICIRI
IFDLLRNFRPTLEAEVQPFLDFICKIYQNFKVTVNYFFDNGAVTGEDVKPMETSLSDPGI
SPAPATGSQLNPSTRSFKVITESPLVVMFLFQLYSRLVQANIPQLLPLMVAAISIPGPEK
VPPHLKTNFIELKGAQVKTVSFLTYLLKSYADYIRPHEESICKSIVNLLVTCSDSVSIRK
ELLISLKHVLGTDFRRGLFTLIDTLLEERVLVGTGRACFETLRPLAYSLLAEIVHHVRQD
LSLSQLSRIIYLFSSNMHDASLSLSIHTTCARLMLNLVEPIFEKGMDQQSMDEARILLGR
ILDAFVGKFSTFKRTIPQLLEEGEEGKDHATLRSKLELPVQAVLNLHVPVEHSKEVNDCK
HLIKTLVMGMKTILWSITHAHLPRSQVTGQPSSSVPPPQAFKGMREDEVRKASGVLKSGV
HCLALFKEKDEEREMLHLFSQILGIMEPRDLMDMFSLCMPELFDYLISNTQLVHIFSTLL
ALPKVYRPFADVLVNFLVSSKLDVLKHPDTPAAKLVLHLFRFIFGAVAKAPTDFERILQP
HVPVIMEFCMKNATEVERPLGYMQLLRTMFRALAGCKFELLLRDLIPLLQPCLNMLLSML
EGPAAEDTRDLLLELCLTLPARLSSLLPYLSRLMKPLVFCLKGNDELVSLGLRTLEFWVD
SLNPDFLEPSMANVMSEVVLSLWSHLRPAPYSWGAKALQLLGKLGGRNRRFLKEPLALEC
KENPEHGLRLILTFEPATPFLVPLDRCINLAVTAVMHRNSGMDAFYRKQALKFLRVCLSS
QLNLPGTVADEGFVLKQLSALLVSPVDQSLHRSESTDVKADLGVKTKTQLMAEKSVFKIL
LVTVIAADGEPDLRDPTDNFVINICHHFAVIFHIDSLSRNASPAALGGPSLSNSVHINSR
TKAYACSNLKELDPLIFLDALVDVLAEENRLHAKAALGALNVFAETLVLLARSKHNDVIM
SRGPGTPMIVSSPSTNPVYSPPPSVNVPVFEQLLPRLLHCCHGLTWQAQMGGVMGLGALV
GKVTVETLCHFQVRIVRGLIYVLKKLPLHATKEQEETSQVLTQVLRVVNNADEANSEARR
QSFQGVVEFLAQELFNQNASIIVRKNIQSCLALLASRTGSEVSELLEPLYQPLLQPLILR
PLRLKTVDQQVGTVMALNFCLALRPPLLKLTPELVNFLQEALQIAESDESVWVTKFINPK
VVTSLTKLRTACIELLCTSMAWADFKTQNHSELRAKIISMFFKSLTCRTPEIVAVAKEGL
RQVINQRIPKELLQSSLRPILVNLAHTKNLSMPLLQGLARLLELLSNWFNVTLGGKLLEH
LKRWLEPEKLAQSQKAWKAGEEPKIAAAIIELFHLLPAAASKFLDELVTLTIDLEGALPL
GQVYSEINSPYRLPLTKYLNRYAPLAVDYFLARLSEPKYFRRFMYIIRSEAGQTLRDELA
KSPQKILASAFAEFLPKSDAATGQASTSTHTSILGEEGLVTPSTDASNPPTTLANANSDA
FFQGLALVKTLVKLIPGWLQSNRIVFDTLVLVWKSPARITRLQNEQELNLVQAKESKWLV
KCFLNYLRHEKNEVNVLFDILTIFLFHSRIDYTFVKEFYIIEVAEGYPPTMKKALLLHFL
NLFQSKQLGHDHLVVVMQMLILPMLAHAFQNNQSWEVVDSSIIKTIVDKLLDPPEEVSAE
YDEPLRIELLQLATLLLKYLQSDLVHHRKELIKFGWNHLKREDTASKQWAFVNVCHFLEA
YQAPEKIILQVFVALLRTCQPENKMLVKQALDILMPALPRRLPLGDSRMPIWIRYTKKIL
VEEGHSMPNLIHIFQLIVRHSDLFYSCRAQFVPQMVNSLSRLGLPYNTTAENRRLAIELA
GLVVNWERQRQNEMKVVTDTDASSQINDGFNSGAADIKRSVDGSTLSEDSTKRVKMEPGL
QSLCVMSPGGPSSIPNIETPGSSSQPDEEFKPNAAMEEMIINFLIRVALVIEPKDKEASA
MYKQALELLSQALEVWPNANVKFNYLEKLLSSIQPSQAKDPSTALAQGLDVMNKVLEKQP
HLFIRNNINQISQILEPCFKHKLLDAGKSFCSLLKIIFIAFPPDVATMPPDVKLLYQKLD
DLIQKHVTTFTAPQTSADDNVAISISFLLLVIKTLTEVQKNFVDPLILVRILQRLQRDMG
SSGGSHLRQGQRMDPDSAVTSSRQGADVGAVISNLKSILKLITERVMIVPECKRSVSQIL
NALLSEKGTDASVLLCILDVIKGWMEDDYNKQGTSVTLSTFLSSKEIVSFLQKLSHVDK
QNFSPSALEEWDRKYLELLYGICADSNKYPSTLRQEVFQKVERQFMLGLRARDPEVRMKF
FSLYHESLGKTLFTRLQFVIQLQDWEALSDVFWLKQGLDLILAILVEDKPITLAPNSARV
PPLLISSSLVELTGMQHKVNDVSECTEDAPLTFENLVLKHAQFLNNMSKLQVSDLLIPLR
ELAHSDANVAYHLWVLVFPIVWVTLHKEEQVALAKPMITLLSKDYHKRQQASRPNVIQAL
LEGLQLSHPQPRMPSELIKYIGKTYNAWHIALALLESHVMLFTNETKCSESLAELYRLLN
EEDMRCGLWKKRSITAETRAGISLVQHGYWQRAQSLFFQAMVKATQGTYNNTVPKAEMCL
WEEQWLYCASQLSQWEALADFGKSIENYEILLDGLWKLPDWTYLKDHVIPKAQVEETPKL
RLIQAYFALHEKSTNGVGDAENMVGKGVDLALQQWWQLPEMSVHARIPLLQQFQQIVEIQ
ESSRIIVDISNGNKLSGNSVVGGQGNLYADLRDILETWRLRTPNEWDNMSVWYDLLQWRN
EMYNAVIEAFKDCAASNPQLHHLGYRDKAWNVNRLAHMARKQGLHEVCANILDKLYGHST
MEVQEAFVKIREQAKAYLEMKGELTTGFNLINSTNLEYFPPKRKAEIFRLKGDFLLKLND
SDGANLAYSNAISLFKNLPKGWISWGNYCDLAYKGTHEEFWLEYAVCCFMQGIKFGVSNS
RSHLARVLYLLSFDTPSEPVGRAFDKFLDQIPYWVWLSWIPQLLLSLQRTEGPHCKLVLL
KIAIVYPQALYYWLRTYLLERRDVANKSELGRMAMAQQRTQQSVSGTSAGSLGGLADGNA
SVQGPNGGPLSSDNQVHQVSQSTSGIGPHDGGNSNGQEPERSTSAENSMHNGNDQTLQQG
STNINEGGQNTLRHTAALGFVASAASAFDAAKDIMEALRSKHANLAGELEVLLTEIGSRF
VTLPEERLLAVVNALLHRCYKYPTATTAEVPQSLKKELSGVCRACFSADAVNKHVDFVRE
YKQEFERDLDPESTATFPSTLSELTERLKHWKNVLQSNVEDRFPAVLKLENESRVLRDFH
VIDVEVPGQYFIDQEVAPDHTVKLERVAPDIPIVRRHGSSFRRLTLIGSDGSQRHFIVQT
SLTPNARSDERILQLFRVMNLMFDKHKESRRRHICIHTPIIIPVWSQVRMVEDDLMYSTF
LEVYENHCARNDREADLPITYFKEQLNQAILGQISPEAVLDLRLQAYNEITKNLVTDNIF
SQYMYKTLPSGNHMWAFKKQFAIQLALSSFMSFMLQIGGRSPNKILFAKNTGKIFQTDFH
PAYDGNGLIEINEPVPFRLTRNMQAFFSSGVEGLIVSAMCAASQAVVSPMQSQHLWYHL
AMFFRDELLSWSWRRPLGIPMAPMAGGSAMNPTDFKQKITKNVEHVIARVKGIAPQNFSE
EEENDMDPPQPVQRGVTELVEAALQPRNLCMMDPTWHPWF
>CER.cerca.ISC453364.gnm3.ann1.Cecan.6G267000.1
MSPIQNFEQHSRHLVEPDLPMQARLQMVMEVRDSLEIAHTAEYLNFLKCYFRAFSVILLQ
ITKPQFVDNPEHKVRNVVVEILNRLPHSEVLRPFVQDLLKVALQVLTTDNEENGINCIRI
IFDLLRNFRPTLEAEVQPFLDFVCKIYQNFKVTVSHFFENGAMTGEDVKPMETSLSDPGI
SPAPATGSQLNPSTRSFKVITESPLVVMFLFQLYSRLVQANIPQLLPLMVAAISIPGPEK
VPPHLKTNFIELKGAQVKTVSFLTYLLKSYADYIRPHEESICKSIVNLLVTCSDSVSIRK
ELLISLKHVLGTDFRRGLFPLIDTLLEERVLVGTGRACFETLRPLAYSLLAEIVHHVRQD
LSLSQLSRIIYLFSSNMHDASLSLSIHTTCARLMLNLVEPIFEKGMDQQSMDEARILLGR
ILDAFVGKFSTFKRTIPQLLEEGEEGKDRATLRSKLELPVQAVLNLQVPVEHSKEVNDCK
HLIKTLVMGMKTILWSITHAHLPRSQVTGQPSSNLPPPQAFKGMREDEVWKASGVLKSGV
HCLALFKEKDEEREMLHLFSQILGIMEPRDLMDMFSLCMPELFDCMISNTQLVHIFSTLL
ALPKVYRPFADVLVNFLVSSKLDVMKHPDTPAAKLVLHLFRFIFGAVAKAPSDFERILQP
HVPVIMEFCMKNATEVERPLGYMQLLRTMFRALAGCKFELLLRDLIPMLQPCLNMLLSML
EGPAAEDMRDLLLELCLTLPARLSSLLPYLSRLMKPLVFCLKGNDELVGLGLRTLEFWVD
SLNPDFLEPSMANVMSEVVLALWSHLRPAPYSWGAKALQLLGKLGGRNRRFLKEPLALEC
KENPEHGLRLILTFEPATPFLVPLDRCINLAVTAVMHRNSGMDAFYRKQALKFLRVCLSS
QLNLPGTIADEGFIFKQLSALLVSPVDQSLRRSESTDVKADLGVKTKTQLMAEKSVFKIL
LMTVIAANGEPDLTDPTDDFVVNICRHFAVMFHIDTSSSNASTAALGGSSLSNNVHVNSR
TKTYACSNLKELDPLIFLDALVDVLAEENRLHAKAALGALNVFAETLVFLARSKHTDVIM
SRGPGTPMIVSSPSMNPVYSPPPSVRVPVFEQLLPRLLHCCYGLTWQAQMGGVMGLGALV
GKVTVETLCHFQVRIVRGLIYVLKKLPLYATKEQEETSQVLTQVLRVVNNADEANSEARR
QSFQGVVDFLAQELFNQNASIIVRKNVQSCLALLASRTGSEVSELLEPLYQPLLQPLIMR
PLRLKTVDQQVGTVMALNFCLALRPPLLKLTPELVNFLQEALQIAESDESAWVTKFINPK
VVTSLTKLRTACIELLCTTMAWADFKTPNHSELRAKIISMFFKSLTCRTPEIVAVAKEGL
RQVINQRIPKELLQSSLRPILVNLAHTKNLSMPLLQGLARLLELLSNWFNVTLGGKLLEH
LKRWLEPEKLAQSQKAWKAGEEPKIAAAIIELFHLLPAAASKFLDELVTLTIDLEGALPP
GQVYSEINSPYRLPLTKYLNRYAPLAVDYFLARLSEPKYFRRFMYIIRSDAGQPLRDELA
KSPQKILASAFSEFLPKSDAAMGQASTSTHTSLLGEEGLVTPSTDASNPPATLANANSDA
YFQGLALVKTLVKLIPGWLQSNRIVFDTLVLVWKSPARITRLQNEQELSLVQVKESKWLV
KCFLNYLRHEKNEVNVLFDILTIFLFHSRIDYTFLKEFYIIEVAEGYPPTMKKALLLHFL
NLFQSKQLGHDHLVVVMQMLILPMLEHAFQNNQSWEVVDSAIIKTIVDKLLDPPEEVSAE
YDEPLRIELLQLATLLLKYLQSDLVHHRKELIKFGWNHLKREDTASKQWAFVNVCHFLEA
YQAPEKIILQVFVALLRTCQPENKMLVKQALDILMPALPRRLPLGDSRMPIWIRYTKKIL
VEEGHSIPNLIHIFQLIVRHSDLFYSCRAQFVPQMVNSLSRLGLPYNTTAENRRLAIELA
GLVVNWERQRQNEMKVVTDTDTPSQINDGFNSGAADVKRSVDGSTFPEDSTKRVKVEPGL
QSLCVMSPGGPSSIPNIETPGSASQPDEEFKPNAAMEEMIINFLIRVALVIEPKDKEASA
MYKQALELLSQALEVWPNANVKFNYLEKLLSSIQPSQAKDPSTALAQGLDVMNKVLEKQP
HLFIRNNINQISQILEPCFKHKLLDAGKSFCSLLKIIFIAFPPEAATTPADVKLLYQKLE
DLIQKHVTTVTAPQTSVDDNVAISISFLLLVIKILTEVQRNFIDPLIMVRILQRLQRDMG
SSGGSHLRQGQRTDPDSAVTSSRQGADVGAVISNLKSVLRLITERVMIVPECKRSVSQIL
NALLSEKGTDASVLLCILDVIKGWMEDDSCKQGTSVTSSTFLSSKEIVSFLQKLSQVDK
QNFSPSALEEWDRKYLELVYGICAD-NKYPLSLRQDVFQKVERQFMLGLRARDPEVRMKF
FSLYHESLGKTLFTRLQFVIQLQDWEALSDVFWLKQGLDLLLAILVEDKPITLAPNSARV
PPLLISSSLVESTGMQHKVNDVSESTEDAPLTFETLVLKHAQFLNNMSKLQVSDLLIPLR
ELAHSDANVAYHLWVLVFPIVWVTLHKEEQVALAKPMITLLSKDYHKRQQASRPNVVQAL
LEGLQLSHPQPRMPSELIKYIGKTYNAWHIALALLESHVMLFTNETKCSESLAELYRLLN
EEDMRCGLWKKRSITAETRAGLSLVQHGYWQRAQSLFFQAMVKATQGTYNNTVPKAEMCL
WEEQWLYCASQLSQWEALADFGKSVENYEILLDSLWKLPDWTYLKDHVIPKAQVEETPKL
RLIQAYFALHEKNTNGVGDAENMVGKGVDLSLEQWWQLPEMSVHARIPLLQQFQQIVEVQ
ESSRIIVDISNGNKLSGNSVVGVQGNLYADLKDILETWRLRTPNEWDNMSVWYDLLQWRN
EMYNAVIEAFKDCAASNPQLHHLGYRDKAWNVNRLAHMARKQGLYEVCASILDKLYGHST
MEVQEAFVKIREQAKAYLEMKGELTTGLNLINSTNLEYFPPKHKAEIFRLKGDFLLKLND
SDGANLAYSNAISLFKNLPKGWISWGNYCDLAYKDAHEEIWLEYAVCCFMQGIKFGVSNS
RSHLARILYLLSFDTPSEPVGRAFDKYLDQIPHWVWLSWIPQLLLSLQRTEAPHCKLVLL
KIAIVYPQALYYWLRTYLLERRDVANKSELGRMAIAQQRTQQSVSGTSAGSLGGLADGNA
RVQGPGGGPLSSDNQVHQGSQSTGGVGPHDGGNSNGQEPERSTSAESSIHNGNDQTLQQG
SANINEGGQNTLRRTGALGFVASAASAFDAAKDIMEALRSKHANLASELEVLLTEIGSRF
VTLPEERLLAVVNALLHRCYKYPTATTAEVPQSLKKELSGVCRACFSADAVNKHVDFVRE
YKQEFERDLDPESTATFPSTLSELTERLKHWKNVLQSNVEDRFPAVLKLEEESRVLRDFH
VIDVEVPGQYFIDQEVAPDHTIKLDRVAADIPIVRRHGSSFRRLTLIGSDGSQRHFIVQT
SLTPNARSDERILQLFRVMNQMFDKHKESRRRHICIHTPIIIPVWSQVRMVEDDLMYSTF
LEVYENHCARNDREADLPITYFKEQLNQAISGQISPEAVVDLRLQAYNEITKNLVTDNIF
SQYMYKTLPSGNHMWAFKKQFAIQLALSSFMSFMLQIGGRSPNKILFAKNTGKIFQTDFH
PAYDANGLIEFNEPVPFRLTRNMQAFFSSGVEGLIVSAMCAASQAVVSPKQSQHLWYHL
AMFFRDELLSWSWRRPLGMPMGPMAGGGAMNPIDFKQKITTNVEHVIARVKGIAPQNFSE
EEENAMDPPQPVQRGVTELVEAALQPRNLCMMDPTWHPWF
>CAE.chafa.ISC494698.gnm1.ann1.ChfasH1.1G125800.1
MSPIQNFEQHSRHLVEPDLPIPTRLQMVMEVRDSLEIAHTAEYLNFLKCYFRAFSVILLQ
ITKPQFVDNPEHKLRNIVVEILNRLPHSEVLRPFVQDLLKVAMQVLTTDNEENGLICIRI
IFDLLRNFRPALEHEVQPFLDFVCKIYQNFKMTVSHFFENGAVAGEDVKPVETSLSDQGI
SAASATGLQLNPSTRSFKIVTESPLVVMFLFQLYSRLVQQNIPQLLPLMVTAISVPGPEK
VPPHLKTHFVELKGAQVKTVSFLTYLLKSYADYIRPHEESICKSIVNLLVTCSDSVTIRK
ELLISLKHVLGTDFRRGLFPLIDTLLEERVLVGSGRACFETLRPLAYSLLAEIVHHVRQD
LSLSQLSRIIYLFSSNMHDASLSLSIHTTCARLMLNLVEPIFEKGIDQQSMDEARILL
GRILDAFVGKFSTFKRTIPQLLEEGEEGKDRATLRSKLELPVQAVLNLQVPVE
HSKEVNDCKHLIKTLVMGMKTIIWSITHAHLPRSQVLVSPSSNLPPPQAFKGMREDEVWR
ASGVLKSGVHCLALFKEKDEEREMLHLFSQILAIMEPRDLMDMFSLCMSELFDCMIANTQ
LVHIFSTLLAAPKVYKPFADVLVNFLVSSKLDVLKNPDSPSAKLVLHLFRFIFGAVAKAP
SDFERILQPHVPVIMEFCMKNATEVERPLGYMQLLRTMFRALQGCKFELLLRDLIPMLQP
CLNMLLTMLEGPTGEDMRDLLLELCLTLPARLSSLLPCLGRLMKPLVLCLKGSDDLVSLG
LRTLEFWVDSLNPDFLEPSMANVMSEVILALWSHLRPAPYPWGAKALQLLGKLGGRNRRF
LKEPLALECKENPEHGLRLILTFEPATPFLVPLDRCINLAVASVMHKTGAMDAFYQKQAL
KFLRVCLSSQLNLPGTVADEGCTPKQLSTLLMSTADQSLRKSESPDVKADLGVKTKTQLM
AEKSVFKILLMTVIAANGEPDLVDPADDFVVNLCRHFAVIFHIDSSSGNVSTAALGASSL
SNNVHASSRPKTNASSNLKELDPLIFLDALVEVLADENRLHAKAALDALNVFAETLVFLA
RSKHTDVIMSRGPGTPMIVSSPSMNPVYSPPPSVRVPVFEQLLPRLLHCCYGLSWQAQMG
GVMGLGALVGKVTVETLCTFQVRIVRGLIYVLKKLPIYASKEQEETSQVLTQVLRVVNNA
DEANSEARRQSFQGVVDFLAQELFNQNASIIVRKNVQSCLALLASRTGSEVSELLEPLYQ
PLLQPLIMRPLKSKTVDQQVGTVTALNFCLALRPPLLKLTPELVNFLQEALQIAESDDSA
LATKIFNPKVVTSLTKLRTACIELLCTTMAWADFKTPNHSELRAKIISMFFKSLTCRTPE
IVAVAKEGLRQVINQRMPKELLQSSLRPILVNLAHTKNLSMPLLQGLARLLELLSNWFNV
TLGGKLLEHLKRWLEPEKLAQSQKAWKAGEEPKIAAAIIELFHLLPAAASKFLDELVTLT
IDLEGALPPGQVYSEINSPYRLPLTKFLNRYAPLAVEYFLARLSEPKYFRRFMYIIRSDA
GQPLRDELAKSPQKILASAFCEFLPKSDVAMAPASSS----ITGEENVVAQSADASNPPA
APPNSASDAYFQGLALIKTLVKSIPGWLQSNRVVFDTLVLVWKSPARLSRLQNELELSLV
QVKESKWLVKCFLNYLRHDKNEVNVLFDILTIFLFHSRIDYTFLKEFYIIEVAEGYPPSM
KKALLLHFLNLFQSKQLELDHLVVVMQMLILPMLAHAFQNGQSWEVVDPTIIKTIVDKLL
DPPEEVSAEYDEPLRIELLQLATLLLKYLQNDLVHHRKELIKFGWNHLKREDTASKQWAF
VNVCHFLEAYQAPEKIILQVFVALLRTCQPENKMLVKQALDILMPALPRRLPLGDSRMPI
WIRYTKKILVEEGHSIPNLIHIFQLIVRHSDLFYSCRAQFVPQMVNSLSRLGLPYNTTAE
NRRLAIELAGLVVNWERQRQNEMKVVTDADPPCQINDGFNPSSVDTKRSIDGSTFPDDTT
KRVKVEPGLQSLCVMSPGGPSSIPNIETPGSASQPDEEFKPNAAMEEMIINFLIRVALVI
EPKDKEASAMYKQALELLSQALEVWPNANVKFNYLEKLLSSIQPSQAKDPSTALAQGLDV
MNKVLEKQPHLFIRNNINQISQILEPCFKHKLLDAGKSFCSLLKMIFVAFPPEAATTPAD
VKLLNQKLDDLIQKHVTTVTAPQTSGDENIASSISFLLLVIKTLTEVQRNFIDPSTLVRI
LQRLQRDMGSSAGSHLRQGQRADTDSAVTSSRQGSDVGAVISNLKSILKLITERVMVVPD
CKRSVSQILNALLSEKGTDASVLLCILDVIKGWIEDDFGKQGISVASGSFLNPKEIVSFL
QKLSQVDKQNFPSASLEEWDRKYLELLYGICADSNKYPLSLRQEVFQKVERQFMLGLRAK
DPEVRMRFFSLYHESLGKSLFTRLQFIIQIQDWEALSDVFWLKQGLDLLLAILVDDKPIT
LAPNSARVSPLLASSSLPEPSGMQHKINDVSESTEDSPLTFETLVHKHAQFLNSMSKLQV
ADLLIPLRELAHTDANVAYHLWVLVFPIVWVTLHKEEQVTLAKPMITLLSKDYHKRQQAS
RPNVVQALLEGLQLSHPQPRMPSELIKYIGKTYNAWHIALALLESHVMLFMNETKCSESL
AELYRLLNEEDMRCGLWKKRSITAETRAGLSLVQHGYWPRAQSLFYQAMVKATQGTYNNT
VPKAEMCLWEEQWLYCASQLSQWDALADFGKSVENYEILLDSLWKLPDWTYMKDHVIPKA
QVEETPKLRLIQAYFALHEKNTNGVPDADNMVAKGVDLALEQWWQLPEMSVHSKIPLLQQ
FQQIVEVKESGRILVDISNGSKPSGNPVVGVQGNLYADLKDILETWRLRTPNEWDHMSVW
YDLLQWRNEMYNSVIEAFKDFNSTNSQLHHLGYRDKAWNVNRLAHIARKQGLHDVCVTIL
EKLYGHSTMEVQEAFVKITEQAKAYLEMKGELTSGLNLINSTNLEYFPPKHKAEIFRLKG
DFLLKLNDSESANLAYSNAISLFKTLPKGWISWGNYCDMAYRETHEEIWLEYAVSCFLQG
IKLGVSNSRSHLARVLYLLSFDTSSEPVGRAFDKYLDQIPHWVWLSWIPQLLLSLQRTEA
PHCKLVLLKIAIVYPQALYYWLRTYLLERRDVANKSELGRMAMAQQRTQQTVSGTSTGAL
GGLTDGNARVQGPGGGALSSDNQIHQNAQSAGGIGSHDGGNSHGQEPERSTSAESSMHNG
NDQPLQQGSANINEGGQNTLRRAGAIGFVASAASAFDAAKDIMEALRSKHANLASELEVL
LTEIGSRFVTLPEERLLAVVNALLHRCYKYPTATTAEVPQSLKKELSGVCRACFSADAIN
KHVDFVREYKQDFERDLDPESTATFPATLSELTERLKHWKNVLQSNVEDRFPAVLKLEEE
SRVLRDFHVIDVEVPGQYFTDQEIAPDHTVKLDRVAADIPIVRRHGSSFRRLTLIGSDGS
QRHFIVQTSLTPNARSDERILQLFRVMNQMFEKHKESRRRHICIHTPIIIPVWSQVRMVE
DDLMYSTFLEVYENHCARNDREADLPITYFKEQLNQAISGQISPEAVVDLRLQAYNEITK
NLVTDNIFSQYMYKTLPSGNHMWAFKKQFAIQLALSSFVSFMLQIGGRSPNKILFAKNTG
KIFQTDFHPAYDANGLIEFNEPVPFRLTRNMQAFFSHGVEGLIVSSMCAAAQAVVSPKQ
SQHLWHHLAMFFRDELLSWSWRRPLGMPIAPMAGGGTMNPNDFKQKVTTNVDHVIARVKG
ISPQNFSEEEDNPMDPPQPVQRGVTELVEAALNPRNLCMMDPTWHPWF
>PAP.lotja.MG20.gnm3.ann1.Lj2g3v1695260.1
MSPVQNFEQHSRHLVDPDLQIQARLQMVMEVRDSLEIAHTAEYLNFLKCYFRAFSAVLLQ
ITKPQFEDNPEHKLRNIVVEILNRLPHSEVLRPFVQDLLKVAMQVLTTDNEENGLICIRI
IFDLLRNFRPTLENEVQPFLDFVCKIYQNFKLTVRHFFENMAKTGEDVKPMETSLSDQVI
SAANPTGSQLNPSTRSFKIVTESPLVVMFLFQLYSRLVQANIPQLLPLMVAAISVPGPER
VPPHLKTHFIELKGAQVKTVSFLTYLLKSYAEYIRPHEESICKSIVNLLVTCSDSVSIRK
ELLISLKHVLGTDFRRGLFPLIDTLLEERVLVGTGRACFETLRPLAYSLLAEIVHHVRQD
LSLSQLSRIIYLFSSNMHDASLSLSIHTTCARLMLNLVEPIFEKGVDQQSTDEARILLGR
ILDAFVGKFSTFKRTIPQLLEEGEEGKGRATLRSKLELPVQAVLNLQVPVEHSKEVNDCK
HLIKTLVMGMKTIIWSITHAHSPRSQVLVSSSSNLSPPQALRGMREDEVCKASGVLKSGV
HCLALFKEKDEEREMLHLFSQILAIMEPRDLMDMFSLCMPELFECMISNTQLVHIFSTLL
AAPKVYRPFADVLVNFLVSSKLDVLKQPDSPASKLVLHLFRFIFGAVSKAPSDFERILQP
HVPVIMEFCMKNATEVETPLGYMQLLRTMFRALSGCKFELLLRDLIPMLQPCLNMLLAML
EGPTGEDMRDLLLELCMTLPARLSSLLPYLSRLMKPLVLCLKGNDELVSLGLRTLEFWVD
SLNPDFLEPSMANVMSAVILALWSHLRPAPYPWGAKALQLLGKLGGRNRRFLKEPLALEC
KENPEHGLRLILTFEPATPFLVPLDRCINLAVEAVMNKNCGMDAFYRKQALKFLCVCLSS
QLNLPGAVADEGSTSKQLSTLLVSAVDQSSRRSESTDVKADLGVKTKTQLMAEKSVFKIL
LTTVIAANGEPDLTDPTDDFVVNICRHFAMIFHIDSSSSNASSAVLGGSSLSNNIHVGSR
PKMSTCSNLKELDPLIFLDALVDVLADDNRLHAKAALGSLNVFAETLVFLARSKHTDFIM
SRGPGTPMIVSSPSMNPVYSPPPSIRVPVFEQLLPRLLHCCYGLTWQAQMGGVMGLGALV
GKVTVETLCLFQVRIVRGLIYVLKKLPIYASKEQEETSQVLTQVLRVVNNADEANSEARR
QSFQGVVDFLAQELFNQNASIIVRKNVQSCLALLASRTGSEVSELLESLYQPFLQPLIMR
PLKLKTVDQQVGTVTALNFCLALRPPLLKLTPELVNFLQDALQIAESDENAWVAKFINPK
VVTSLTKLRTACIELLCTTMAWADFKTPNHSELRAKIISMFFKSLTCRIPEIVAVAKEGL
RQVINQRMPKELLQSSLRPILVNLAHTKNLSMPLLLGLARLLELLSNWFNVTLGGKLLEH
LKRWLEPEKLAQSQKSWKAGEEPKIAAAIIELFHLLPSAASKFLDELVTLTIDLEGALPP
GQVYSEINSPYRLPLTKFLNRYAPLAVDYFLARLSEPKYFRRFMYIIRSEAGQPLRDELA
KSPQKILASAFSEFLPKSDVAMAPAS-------IGEESLVAPSTDASNVSAPAPNANSDA
YFQGLALIKTLVKLLPCWLRSNRTVFDTLVLVWKSPARISRLQNEQELILVQVKESKWLV
KCFLNYLRHDKDEVNVLFDILTIFLFHSRIDYTFLKEFYIIEVAEGYLPSLKKNLLLHFL
NLFQSKQLGHDHLVIVMQMLILPMLAHAFQNDQSWEVVDSAIIKTIVDKLLDPPDEVSAE
YDEPLRIELLQLATLLLKYLQTDLVHHRKELIKFGWNHLKREDTASKQWAFVNVCHFLEA
YQAPEKIILQVFVALLRTCQPENKMLVKQALDILMPALPRRLPLGDSRMPIWIRYTKKIL
VEEGHSIPNLIHIFQLIVRHSDLFYSCRAQFVPQMVNSLSRLGLPYNTTAENRRLAIELA
GLVVNWERQRQNEMKVVTDSDAPSQINDVFNPSSAESKRSVDGSTFPEDTTKRVKA
EPGLQSLCVMSPGGPSSIPNIETPGSASQPDEEFKPNAAMEEMIINFLIRVALVIEPKDK
EASAMYKQALELLSQALEVWPNANVKFNYLEKLLSSIHTSQAKDPSTALAQGLDVMNKVL
EKQPHLFIRNNINQISQILEPCFKHKLLDAGKSFCSLLKMIFVAFPQEATTTPPDVKQLY
QKLDDLIQKHVTTVTVPQTSSDDNNASSISFLLLVIKTLTEVQRNFIDPSILVRILQRLQ
RDMGSSVGSHIKQGQRTDPDSAVTSSRQGADVGAVISNLKSILKLISERVMLVPECKRSV
SQVLNALLSEKGIDASVLLCILDVIKGWIEDDFCKQGNSATSSAFLTPKEIVTFLQKLSQ
VDKQNFTPVSLEEWDRKYLELLYGTCADSNKYHQSLREEVFKKVERQFMLGLRARDPEIR
MKFFSIYHESLQKTLFTRLQFIIQVQDWAALSDVFWLKQGLDLLLAILVEDKPITLAPNS
ARVQPLLVSSSLLESSGMQHKVNDVSEGTDDAPLTFDTLVFKHAQFLNNMSKLQVADLLI
PLRELAHTEANVAYHLWVLVFPIVWVTLNKEDQVTLAKPMITLLSKDYHKRQQGSRPNVV
QALLEGLQLSHPQPRMPSELIKYIGKTFNAWHIALSLLESHVMLFPTDSKCSESLAELYR
LLNEEDMRCGLWKKKSVTAETRAGLSLVQHGYWHRAQSLFYQAMVKATQGTYNNTVPKAE
MCLWEEQWLYCASQLCQWDALADFGKSIENYEILLDSLWKSPDWTYMKEHVISKAQVEET
PKLRLIQSYFALHDKNTNGVGDAENTVGKGVDLALEQWWQLPEMSVHSRIPLLQQFQQLV
EVQESARILIDISNGNKLNGNSVVGVQGNLYADLKDILETWRLRTPNEWDHMSVWYDLLQ
WRNEMYNSVIEAFKDFGATNSALHHLGYRDKAWTVNRLAHIARKQGLFDVCVTILEKLYG
HSTMEVQEAFVKITEQAKANLETKGELTTGLNLINSTNLEYFPAKHKAEIFRLKGDFLLK
VNDSDGANLAYSNAISLFKNLPKGWISWGNYCDMAYRDTHEEIWLEYAVSCFLQGIKFGV
SNSRSHLARVLYLLSFDTPNEPVGRAFDKLYEQVPHWVWLSWIPQLLLSLQRTEAPHCKL
VLLKIATLYPQALYYWLRTYLLERRDVANKSELGRIQMAQQRTQQSVSGTSGGSLGGLAD
GNARLQGPGGSALSSDIQVHQGSQSASGIGSHDGGNSHGQEPERSTSAESNMHNGNDQPL
QQGSANLNEGGQNNLRRAGALGFVASAASAFDAAKDIMEALRGKHANLAGELEVLLTEIG
SRFVTLPEERLLAVVNALLHRCYKYPTATTAEVPQSLKKELSGVCRACFSADAVNKHVDF
VREYKQDFERDLDPESTATFPSTLSQLTERLKHWKNVLQSNVEDRFPAVLKLEEESRVLR
DFHVIDVEVPGQYFTNQEIAPDHTVKLDRVAADIPIVRRHGSSFRRLTLIGSDGSQRHFI
VQTSLTPNARSDERILQLFRVMNQMFEKHKESRRRHICIHTPIIIPVWSQVRMVEDDLMY
STFLEVYENHCARNDREADQPITFFKEKLNQAINGQISPEAVVDLRLQAYNLITKQMVSD
NIFSQYMYKTLPSGNHIWAFKKQFAIQLALSSFMSFMLQIGGRSPNKILFAKNTGKIFQT
DFHPAYDANGLIEFSEPVPFRLTRSMQAFFTHGVEGLIVSSMCAAAQAVASPKQSQHLWH
HLAMFFRDELLSWSWRRPLGMPMVPMAAGGTMSPVDFKQKVITNVEHVVARVKGIAPQKF
SDEEDNVMDPPQSLQRGVTELVEAALNPRNLCMMDPTWHPWF
>PAP.medtr.A17_HM341.gnm4.ann2.Medtr5g022000.1
MSPVQNFEQHSRHLVEPDLTIQARLQMVMEVRDSLEIAHTAEYLNFLKCYFRAFSAILLQ
ITKPQFVDNPEHKLRNIVVEILNRLPHSEVLRPFVQDLLKVAMQVLTTDNEENGLICIRI
IFDLLRNFRPTLENEVQPFLDFVCKIYQNFKLTVSHFFENMAMTGEDVKPMDT-LSDQSI
NPATATGSQLNPSTRSFKIVTESPLVVMFLFQLYSHFVQANIPQLLPLMVAAISVPGPER
VPPYLRTHFTELKGAQVKTVSFLTYLLKSYADYIRPHEESICKSIVNLLVTCTDSVTIRK
ELLISLKHVLGTDFRRGLFPLIDTLLEQRNLVGTGRACFETLRPLAYSLLAEIVHHVRQD
LSLSQLSRIIYLFSSNMHDASLSLSIHTTCARLMLNLVEPIFEKGVDQQSTDEARILLGR
ILDAFVGKFSTFKRTIPQLLEEGEEGKDRSTLRSKLELPVQAVFNIVGPPEYSKEVNDYK
HLIKTLVMGMKTIIWSITHAHSPRSQVLVSPSSNLPPPQASRGMREDEVYKASGVLKSGV
HCLALFKEKDEEREMLHLFSQILAIMEPRDLMDMFSLCMPELFECMISNTQLVHIFSTLL
AAPKVYRPFADVLVNFLVNSKLDVLKTPDSPAAKLVLHLFRFIFGAVAKAPSDFERILQP
HVPVIMEYCMKNSTEVERPLGYMQLLRTMFRALSGCKFELLLRDLIPMLQPCLNLLLAML
EGPTVEDMRDLLLELCMTLPARLSSLLPYLSRLMKPLVLCLKGSDELVSLGLRTLEFWVD
SLNPDFLEPSMANVMSDVILALWSHLRPAPYPWGAKALQLLGKLGGRNRRFLKEPLALEC
KENPEHGLRLILTFEPATPFLVPLDRCINLAVEAVMNRNCGMDAFYRKQALRFLRVCLSS
QLNLPGTVADEGCTSKQLSAMLASTVDQPSRRSESMDAKADLGVKTKTQLMAEKSVFKIL
LMTIIAANGEPDLTDSADDFVVNICRHFAMIFHMDSSFSSVSVAAIGGSSLS--VHVGSR
TKSSICSNLKELDPLVFLDALVDVLADENRLHAKAALDALNMFAETLVFLARSKHTDFIM
SRGPGTPMIVSSPSMNPVYSPPPSVRVPVFEQLLPRLLHCCYGLKWQAQIGGVMGLGALV
GKVTVETLCLFQVRIVRGLIYVLKKLPIYASKEQEETSQVLTQVLRVVNNADEANSEARR
QSFQGVVDFLAQELFNQNASIIVRKNVQSCLALLASRTGSEVSELLEPLYQQFLQPLIMR
QLKLKTVDQQVGTVTALNFCLALRPPLLKLTPELVNFLQDALQIAESDDNAWVAKFINPK
VVTSLTKLRTACIELLCTTMAWADFKTPNHSELRAKIIAMFFKSLTCRTPDIVAVAKEGL
RQVINQRMPKELLQSSLRPILVNLAHTKNLSMPLLLGLARLLELLSNWFNVTLGGKLLEH
LRRWLEPEKLAQCQKSWKAGEEPKIAAAIIDLFHLLPPAASKFLDELVTLTIDLEGALPP
GQVYSEINSPYRLPITKFLNRYAPVAVDYFLSRLSEPKYFRRFMYIICSEAGQPLRDELS
KSPQKILSSAFSEFMPKSEVAMASSSTIANATLSGEENHVSASSDGSNVLVPTPNATSDA
YFQGLALIKTLVKLMPGWLQSNRAVFDTLVLVWKSPARISRLQNEQELNLVQIKESKWLI
KCFLNYLRHDKNEVNVLFDILTIFLFHSRIDYTFLKEFYIIEVAEGYPSSMKKALLLHFL
NLFQSKQLGHDHLVIVMQMLILPMLAHAFQNGQSWEVVDPAIIKTIVDKLLDPPEEISAE
YDEPLRIELLQLATLLLKYLQNDLVHHRKELIKFGWNHLKREDTASKQWAFVNVCHFLEA
YQAPEKIILQVFVALLRTCQPENRMLVRQALDILMPALPKRLPLGDSRMPIWIRYTKKIL
VEEGHSIPNLIHIFQLIVRHSDLFYSCRAQFVPQMVNSLSRLGLPYNTTTENRRLAIELA
GLVVNWERQRQNEMKVVTDSDAPNQINDVFNPSSAESKRSVEGSTFPDDTTKRVKAEPGL
QPLCVMSPGGPSSIPNIETPGSSSQPDEEFKPNAAMEEMIINFLIRVALVIEPKDKEASA
MYKQALELLSQALEVWPNANVKFNYLEKLLSSIQPSQAKDPSTALAQGLDVMNKVLEKQP
HMFIRNNINQISQILEPCFKHKLLDAGKSFCSLLRMICVAFPQEAASTPADVKLLYQKVD
DLIQKHVTTVTAPQTSSDDNNAGAISFLLLVIKTLTEVQRNFIDPLVLVRLLQRLQRDMG
SSAGSHIRQGQRTDPDSAVTSSRQGVDVGAVISNVKSILKLITERVMVVPECKRSVSQIL
NALLSEKGIDASVLLCILDVIKGWIEDD-SKQGTSITSSAFLSPKEIVSFLQKLSQVDKQ
NFSPTHLDEWDQKYLELLFGLCADSNKYPLTLRQEVFLKVERTFMLGLRARDPEIRMKFF
SLYHESLAKTLFTRLQFIIQVQDWAALSDVFWLKQGLDLLLAILVDDKPITLAPNSARVQ
PLLVSSSLLETSGMQHKVNDASEGAEDAPLTFETLVLKHTQFLNNMSKLEVADLLIPLRE
LAHTDANVAYHLWVLVFPIVWVTLHKEEQVTLAKPMITLLSKDYHKRQQASRPNVVQALL
EGLQLSHPQPRMPSELIKYIGKTYNAWHIALALLESHVMLFPNDSKCCESLAELYRLLSE
EDMRCGLWKKRSITAETRAGLSLVQHGYWHRAQSLFYQAMVKATQGTYNNTVPKAEMCLW
EEQWLYCASQLSQWDALADFGKSVENYEILLDSLWKLPDWTYMKEHVIPKAQVEETPKLR
LIKAYFALHEKNTNGVGDAENMVVKGIDLALEQWWQLPEMSVHSRIPLLQQFQQLVEVQE
SAKVLIDISNGNKLSGNSAVGVQGNLYADLKDILETWRLRTPNEWDNMSVWYDLLQWRND
TYNSVIEAFKDFGSTNSALHHLGYRDKAWTVNRLAHIARKQGLFDVCVNVLEKLYGYSTM
EVQEAFVKIVEQAKAYLETKGEVTAGLNLINNTNLEYFPPKHKAEIFRLKGDFFLKLNDS
ENANLAYSNAISLFKNLPKGWISWGNYCDMAYKETHEEIWLEYAVSCFLQGIKFGVSNSR
SHLARVLYLLSFDTPNEPVGRAFDKYYEHVPHWVWLSWIPQLLLSLQRTEAPHCKLVLLK
IATLYPQALYYWLRTYLLERRDVANKSELGRIAMAQQRAQQSVSGTGGGSHGGIADGNAR
TQVPG------DIQAHQGSQSAGGIGSHDGGNSHGQEPERSTSAESNIHNANDQPLQQGS
ANLNEGGQNTLRRAGALGFVASAASAFDAAKDIMEALRGKHANLASELEVLLTEIGSRFV
TLPEERLLAVVNALLHRCYKYPTATTAEVPQSLKKELSGVCRACFSADAVNKHVDFVREY
KQDFERDLDPESTATFPSTLSQLTERLKHWKNVLQSNVEDRFPAVLKLEEESRVLRDFHV
IDVEVPGQYFTDQEIAPDHTVKLDRVAADIPIVRRHGSSFRRLTLIGSDGSQRHFIVQTS
LTPNARSDERILQLFRMMNQMFEKHKESRRRHICIHTPIIIPVWSQVRMVEDDLMYSTFL
EVYENHCSRNDREADLPITYFKEQLNQAITGQISPEAVGDLRLQAYNEITKNLVNDNIFS
QYMYKTLPSGNHTWAFKKQFAIQLALSSFMSFMLQIGGRSPNKILFAKNTGKIFQTDFHP
AYDANGLIEFNEPVPFRLTRNMQAFFSHGVEGLIVSSMCAAAQAVASPKQSQHLWHHLAM
FFRDELLSWSWRRPLGMPMAPMAAGGTMSPVDFKQKVITNVEHVVGRVKGIAPQNFSDEE
ENVMEPPQSVQRGVTELVEAALNPRNLCMMDPTWHPWF
>CER.phach.longxuteng.gnm1.ann1.LXT23407.t1
MSPIQNFEQHSRHLVEPDLPMQARLQMVMEVRDSLEIAHTAEYLNFLRCYFRAFSVILLQ
ITKPQFVDNPEHKVRNVVVEILNRLPHSEVLRPFVQDLLKVALQVLTTDNEENGINCIRI
IFDLLRNFRPALEAEVQPFLDFVCNIYQNFKVTVNHFFENGAVTGEDVKLMETSLSDPGI
SPAPATGSQLNPSTRSFKVITESPLVVMFLFQLYGRLVQANIPELLPLMVAAISIPGPEK
VPSHLKTNFIELKGAQVKTVSFLTYLLKSYADYIRPHEESICKSIVNLLVTCSDSVSIRK
ELLISLKHVLGTDFRRGLFPLIDTLLEERVLVGTGRACFETLRPLAYSLLAEIVHHVRQD
LSLLQLSRIIYLFSSNMHDASLSLSIHTTCARLMLNLVEPIFEKGMDLQSMDEARILLGR
ILDAFVGKFSTFKRTIPQLLEEGEEGKDRATLKSKLELPVQAVLNLQVPVEHSKEVNDCK
HLIKTLVMGMKTILWSITHAHLPRSQVTGQPSSNLPPPQAFKGMREDEVWKASGVLKSGV
HCLALFKEKDEEREMLQLFSQILGIMEPRDLMDMFSLCMPELFDCMISNTQLVHIFSTLL
ALPKVYRPFADVLVSFLVSNKLDVLKHPDTPAAKLVLHLFRFIFGAVAKAPSDLERILQP
HVPVIMEFCMKNATEVERPLGYMLLLRTMFRALAGCKFELLLRDLIPMLQPCLNMLLSML
EGPSVEDMRDLLLELCLTLPARLSSLLPYLSRLMKPLVLCLKGNDELVSLGLRTLEFWVD
SLNPDFLEPSMANVMSEVVLALWSHLRPAPYLWGAKALQLLGKLGGRNRRFLKEPLALEC
KENPEHVLRLILTFEPSTPFLVPLDRCINLAVTTVMHGNSGMDAFYRKQALKFLRVCLSS
QLNLPGTVADEGFIFKQLSALLVSSVDQSLHRSESTDVKADLGVKTKTQLMAERSVFKIL
LMTVIAANGEPDLTDPTDDFIVNICRHFAVIFHIDSSSSNASAAVLGGPSLSNNAHINSR
MKTNACSNLKELDPLIFLDALVDVLAEENRLHSKAALGALNVFAETLVFLARSKHNDIIM
SRGPGTPMIVSSPSMNPVYSPPPSVRVPVFEQLLPRLLHCCYGLTWQAQMGGVMGLGALV
GKVTVETLCHFQVRIVRGLIYVLKKLPLYAAKEQEETNQVLTQVLRVVNNADEANSEARR
QSFQGVVDFLAQELFNQNASIIVRKNVQSCLALLASRTGSEVSELLEPLYQPLLQPLIMR
PLRMKTVDQQVGTVMALNFCLALRPPLLKLTPELVNFLQEALQIAESDESAWVTKFINPK
VVTSLTKLRTACIELLCTTMAWADFKTPNHSELRAKIISMFFKSLTCRTPEIVAVAKEGL
RQVINQRIPKELLQSSLRPILVNLAHTKNLSMPLLQGLARLLELLSNWFNVTLGGKLLEH
LKRWLEPEKLAQSQKAWKAGEEPKIAAAIIELFHLLPVAASKFLDELVTLTIDLEGALPP
GQVYSEINSPYRLPLTKYLNRYAPLAVDYFLARLSEPKYFRRFMYIIRSDAGQPLRDELA
KSPQKILASAFSEFLPKSDAAMGQAFTSTHASLLGEEGLVTPSTDASNPPATLANANSDA
YFQGLALVKTLVKLIPGWLQSNRVVFDTLVLVWKSPARITRLQNEQELNLVQVKESKWLV
KCFLNYLRHEKNEVNVLFDILTIFLFHSRIDYTFLKEFYIIEVAEGYPPTMKKALLLHFL
NLFQSKQLGHDHLVVVMQMLILPMLAHAFQNNQSWEVVDSAIIKTIVDKLLDPPEEVSAE
YDEPLRIELLQLATLLLKYLQNDLVHHRKELIKFGWNHLKREDTASKQWAFVNVCHFLEA
YQAPEKIILQVFVALLRTCQPENKMLVKQALDILMPALPRRLPLGDSRMPIWIRYTKKIL
VEEGHSIPNLIHIFQLIVRHSDLFYSCRAQFVPQMVNSLSRLGLPYNTTAENRRLAIELA
GLVVNWERQRQNDMKVVTDTDPPSQINDGFNSGAADVKRSVDGSTFPEDSTKRVKVEPGL
QSLCVMSPGGPSPIPNIETPGTASQPDEEFKPNAAMEEMIINFLIRVALVIEPKDKEASA
MYKQALELLSQALEVWPTANVKFNYLEKLLSSIQPSQAKDPSTALAQGLDVMNKVLEKQP
HLFIRNNINHISQILEPCFKHKLLDAGKSFCSLLKIIFIAFPPEAATIPPDVKLLYQKLD
DLIQKHVATVTAPQTSVDDNVAISISFLLLVIKTLTEVQRNFVDPLILVRILQRLQRDMG
SSGGSHLRQGQRTDPDSAVTSSRQGADVGAVISNLKSVLRLITERVMIVPECKRSVSQIL
NALLSEKGTDASVLLCILDVIKGWMEGDSCKQGTSAASSTFLSSKEIVSFLQKLSQVDK
QNFSPSALEEWDRKYLELLYGICADSNKYPLSLRQEVFQKVERQFMLGLRARDPEVRMKF
FSLYNESLGKTLFTRLQFVIQLQDWEALSDVFWLKQGLDLILAILVEDKPITLAPNSARV
PPLLFSSSLVESTGMQHKVNDIPEGTEDAPLTFETLVIKHSQFLNNMNKLQVSDLLIPLR
ELAHSDANVAYHLWVLVFPIVWVTLHKEEQVALAKPMITLLSKDYHKRQQASRPNVVQAL
LEGLQLSHPQPRMPSELIKYIGKTYNAWHIALALLESHVMLFTNETKCSESLADLYRLLN
EEDMRCGLWKKRSITAETRAGLSLVQHGYWQRAQSLFFQAMVKATQGTYNNTVPKAEMCL
WEEQWLYCASQLSQWEALADFGKSIENYEILLDSLWKLPDWTYLKDHVIPKAQVEETPKL
RLIQAYFALHEKNTNGVGDAENMVGKGVDLALEQWWQLPEMSIHARIPLLQQFQQIVEVQ
ESSRIIVDISNGNKLSGNSVVGVQGNLYADLKDILETWRLRTPNEWDNMSVWYDLLQWRN
EMYNAVIDAFKDCAASNPQLHHLGYRDKAWNVNRLAHMARKQGLYEVCASVLDKLYGHST
MEVQEAFVKIREQAKAYLEMKGELTTGLNLINSTNLEYFPPKHKAEIFRLKGDFQLKLND
SDGANLAYANAISLFKNLPKGWISWGNYCDLAYKDTHEEIWLEYAVCCFMQGIKLGVSNS
RSHLARVLYLLSFDTPSEPVGRAFDKYLDQIPHWVWLSWIPQLLLSLQRTEAPHCKLVLL
KVAIVYPQALYYWLRTYLLERRDVANKSDLGRMAMAQQRAQQGLSGTSAGSLGGLADGNA
RVQGPGEGPLSSENQVHQGSQSTSGIGPHDGGNSHGQEPERSTSAESSIHNGNDQTLQQG
SANINEGGQNTLRRAGALGLVASAASAFDAAKDIMEALRSKHANLASELEVLLTEIGSRF
VTLPEERLLAVVNALLHRCYKYPTATTAEVPQSLKKELSGVCRACFSADAVNKHVDFVKE
YKQEFERDLDPESTTTFPSTLSELTERLKHWKNILQSNVEDRFPAVLKLEEESRVLRDFH
VIDVEVPGQYFIDQEVAPDHTVKLDRVAADIPIVRRHGSSFRRLTLIGSDGSQRHFIVQT
SLTPNARSDERILQLFRVMNQMFDKHKESRRRQICIHTPIIIPVWSQVRMVEDDLMYSTF
LEVYENHCARNDREADLPITYFKEQLNQAISGQISPEAVVDLRLQAYNEITKNLVTDNIF
SQYMYKTLPSGNHMWAFKKQFAIQLAISSFMSFMLQIGGRSPNKILFAKNTGKIFQTDFH
PAYDANGLIELNEPVPFRLTRNMQAFFSSGVEGLIVSAICAASQAVVSPKQSQHRWYHL
AMFFRDELLSWSWRRPLGMPMAPMAGGGAMNPIDFRQKITANVEHVIARVKGIAPQNFSE
EEDNAIDPPQPVQRGVTELVEAALQPRNLCMMDPTWHPWF
>CER.phach.longxuteng.gnm1.ann1.LXT54553.t1
MSPIQNFEQHSRHLVEPDLPMQARLQMVMEVRDSLEIAHTAEYSNFLKCYFRAFSVLLLQ
ITKPQFVDNPEHKVRNVVVEILNRLPHSEVLRPFVQDLLKVALQVLTTDNEENGIICIRI
IFDLLRNFRPTLEAEVQPFLDFVCKIYQNFRVTVSYFFENDAVTGEDVKPMETSLSDPGI
GPAPATCSQLNPSTRSFKVITESPLVVMFLFQLYSRLVQSNIPQLLPLMVGAISIPGPEK
VPAHLKTNFIELKGAQVKTVSFLTYLLKSYAEYIRPHEESICKSIVNLLVTCSDSVSIRK
ELLISLKHVLGTDFRRGLFPLIDTLLEERVLVGTGRACFETLRPLAYSLLAEIVHHVRQD
LSLSQLSRIIYLFSSNMHDASLSLSIHTTCARLMLNLVEPIFEKGMDQQSMDEARILLGR
ILDAFVGKFSTFKRTIPQLLEEGGEGKDRATLRSKLELPVQAVLNLQVPVEHSKEVNDCK
HLIKTLVMGMKTILWSITHAHLPRSQVTGQASSNAPPPQAFKGMREDEVWKASGILKSGV
HCLALFKEKDEEREMLHLFSQILGIMEPRDLMDMFSLCMPELFDCMISNTQLVHIFSTLL
ALPKVYRPFADVLVNFLVSSKLDVLKLPDTPAAKLVLHLFRFIFGAVAKAPTDFERILQP
HVPVIMEFCMKNSTEVERPLGYMQLLRTMFRALAGCKFELLLRDLIPMLQPCLNLLLSML
EGPAAEDMKDLLLELCLTLPARLSSLLPYLSRIMKPLVFCLKGNDELVGLGLRTLEFWVD
SLNPDFLEPSMANVMSEVALALWSHLRPAPYSWGAKALQLLGKLGGRNRRFLKEPLALEC
KENPEHGLRLILTFEPATPFLVPLDRCINLAVTAVMHRNSGMDSFYRKQALKFLRVCLSS
QLNLPGTIADGEFIFKQLSALLVSPVDQSLCRSESTDVKADLGVKTKTQLMAEKSVFKIL
LMTVIAANGEPDLGDPTDDFVVNICRHFAVIFHIDSSSSNAATAALGGPSLSNNVHVNSR
TKTYACSNLKELDPLIFLDALVDVLAEENRLHAKAALGALNVFAETLVLLARSKHNDVIM
SRGPGTPMIVSSPSMNPVYSPPPSVRVPVFEQLLPRLLHCCYGLTWQAQMGGVMGLGALV
GKVTVETLCHFQVRIVRGLIYVLKKLPVYATKEQEETSQVLTQVLRVVNNADEANSEARR
QSFQGVVEFLAQELFNQNASIIVRKNIQSCLALLASRTGSEVSELLEPLYQPLLQPLIMR
PLRLKTVDQQVGTVMALNFCLALRPPLLKLTPELVNFLQEALQIAESDESAWVTKFINPK
VVTSLTKLRTACIELLCTTMAWADFKTPNHSDLRAKIIAMFFKSLTCRTPEIVAVAKEGL
RQVINQRIPKELLQSSLRPILVNLAHTKNLSMPLLLGLARLLELLSNWFNVTLGGKLLEH
LKRWLEPEKLAQSQKAWKAGEEPKIAAAIIELFHLLPVAASKFLDELVTLTIDLEGALPL
GQVYSEINSPYRLPLTKYLNRYAPLAVDYFLARLNEPKYFRRFMYIIRSDAGQPLRDELA
KSPQKILASAFSEFLPKSDAAVGQASTSTLPSIVGEEGLATPLTDVSNPPATLTNAISDA
YFQGLALVKTLVKLIPGWLQNNRIVFDTLVLVWKSPARITRLQNEQELNLVQVKESKWLV
KCFLNYLRHEKNEVNVLFDILTIFLFHSRIDYTFLKEFYIIEVAEGYPPTLKKALLLHFL
NLFQSMQLGHDHLVVVMQMLILPMLAHAFQNNQSWEVVDSAIIKTIVDKLLDPPEEVSAE
YDEPLRIELLQLATLLLKYLQSDLVHHRKELIKFGWNHLKREDTASKQWAFVNVCHFLEA
YQAPEKIILQVFVALLRTCQPENKMLVKQALDILMPALPRRLPLGDSRMPIWIRYTKKIL
VEEGHSMPNLIHIFQLIVRHSDLFYSCRAQFVPQMVNSLSRLGLPYNTTAENRRLAIELA
GLVVNWERQRQNEMKIVTDTDASSQINDGFNSGAADVKRSVDGSTFSEDSTKRVKVEPGL
QSLCVMSPGGPSSIPNIETPGSISQPDEEFKPNAAMEEMIINFLIRVALVIEPKDKEASA
MYKQALELLSQALEVWPNANVKFNYLEKLLSSIQPSQAKDPSTALAQGLDVMNKVLEKQP
HLFIRNNINQISQILEPCFKHKLLDAGKSFCSLLKIIFAAFPPEAATIPADVKLLYQKLD
DLIQKHVTTVTAPQTSVDDNVATSISFLLLVIKTLTEVQRNLVDPIILVRILQRLQRDMG
SSGGSHLRQGQRTDPDSAVTSSRQGADVGAVISNVKSVLRLITERVMIVPECKRSVSQIL
NALLSEKGTDASVLLCILDVIKGWMEDDSCKQGFSVTSSTFLSSKEIVSFLQKLSQVDK
QNFSPSALEEWDRKYLELLYGICADSNKYPLTLRQEVFQKVERQFMLGLRARDPEVRIKF
FSLYHESLGKTLFSRLQFVIQLQDWEALSDVFWLKQGLDLLLAILVEDKPITLAPNSARV
PPLLISSSLVELTGMQHKVNDFSEGTEDAPLTLETLVLKHAQFLNNMSKLQVSDLLIPLR
ELAHSDANVAYHLWVLVFPIVWVTLHKEEQVALAKPMITLLSKDYHKRQQASRPNVVQAL
LEGLQLSHPQPRMPSELIKYIGKTYNAWHIALALLESHVILFTNETKCSESLAELYRLLN
EEDMRCGLWKKRSITAETRAGISLVQHGYWQRAQSLFFQAMVKATQGTYNNTVPKAEMCL
WEEQWLYCASQLSQWEALADFGKSVENYEILLDSLWKLPDWTYLKDHVIPKAQVEETPKL
RLIQAYFALHEKNTNGVGDAENMVGKGVDLALEQWWQLPEMSVHARIPLLQQFQQIVEVQ
ESSRIIVDISNGNKLSGNSVVGVQGNLYADLKDILETWRLRNPNEWDNMSVWYDLLQWRN
EMYNAVIEAFKDCATSNPQLHHLGYRDKAWNVNRLAHMARKQGLYEVCASILDKLYGHST
MEVQEAFVKIREQAKAYLEMKGELTTGLNLINSTNLEYFPPKHKAEIFRLKGDFLLKLND
SDGANLAYSNAISLFKNLPKGWISWGNYCDLAYKDTHEEVWLEYAVCCFMQGIKFLVSNS
RSHLARVLYLLSFDTPSEPVGRAFDKFLDQIPHWVWLSWIPQLLLSLQRTEASHCKLVLL
KIAIEYPQALYYWLRTYLLERRDVANKSDPGRMAMAQQRTQQSVSGTSAGSLGGLADGNA
RVQGPGGGPLSADNQVHQGSQSTGGIGPHDGGNSLGQEPERSTSAESSMHNGNDQTLQQG
STNINEGGQNTLRRNAALGFVASAVSAFDAAKDIMEALRSKHANLASELEVLLTEIGSRF
VTLPEERLLAVVNALLHRCYKYPTATTAEVPQSLKKELSGVCKACFSIDAINKHGDFVKE
YKQEFERDLDPESTATFPSTLSELTERLKHWKNVLQSNVEDRFPAVLKLEDESRVLRDFH
VIDVEVPGQYFIDQKVAPDHTVKLDRVAADIPIVRRHGSSFRRLTLIGSDGSQRHFIVQT
SLTPNARSDERILQLFRVMNLMFDKHKESRRRHICIHTPIIIPVWSQVRMVEDDLMYSTF
LEVYENHCARNDREADLPITYFKEQLNQAISGQISPEAIVDLRLQAYNEITKNLVTDNIF
SQYMYKTLPSGNHMWAFKKQFAIQLALSSFVSFMLQIGGRSPNKILFAKNTGKIFQTDFH
PAYDANGLIESNEPVPFRLTRNMQAFFSSGVEGLIVSAMCAASQAVVSPKQSQHLWYHL
AMFFRDELLSWSWRRPLGMPMAPMAGGGAMNPIDFKQKITTNVEHVIARVKGIAPQNFSE
EEENAMDPPQPVQRGVSELVEAALQPRNLCMMDPTWHPWF
>PAP.phavu.G19833.gnm2.ann1.Phvul.002G108900.1
MSPVQNFEQHSRHLVESDLPIQARLQMVMEVRDSLEIAHTAEYLNFLKCYFRAFSAILLQ
ITKPQFVDNPEHKLRNIVVEILNRLPHSEVLRPFVQDLLKVAMQVLTTDNEENGLICIRI
IFDLLRNFRPTLENEVQPFLDFVCKIYQNFKLTVSHFFDNMAMTGEDVKPMETSLSDQGI
NTTTATGSQLNPSTRSFKIVTESPLVVMFLFQLYSRLVQANIPQLLPLMVAAISVPGPER
VPPHLKTHFIELKGAQVKTVSFLTYLLKSYADYIRPHEESICKSIVNLLVTCSDSVSIRK
ELLISLKHVLGTDFRRGLFPLIDTLLEERVLVGTGRACFETLRPLAYSLLAEIVHHVRQD
LSLSQLSRIIYLFSSNMHDASLSLSIHTTCARLMLNLVEPIFEKGVDQQSTDEARILLGR
ILDAFVGKFSTFKRTIPQLLEEGEEGKDRATLRSKLELPVQAVLALQVPVEHSKEVNDCK
HLIKTLVMGMKTIIWSITHAHSPRPQTLVSPSSNLSPPQALRGMREDEVCKASGVLKSGV
HCLALFKEKDEEREMLHLFSQILAIMEPRDLMDMFSLCMPELFECMISNTQLVHIFSTLL
AAPKVYRPFADVLVNFLVSGKLDALKQPDSPAAKLALHLFRFIFGAVTKAPADFERILQP
HAPVIMEFCMKNATEVEKPLGYMQLLRTMFKALSGCKYELLLRDLVPMLQPCLNMLLAML
EGPTAEDMRDLLLELCLTLPARLSSLLPYLSRLMKPLVLCLKGSDELVSLGLRTLEFWVD
SLNPDFLEPIMASVMSEVILALWSHLRPAPYPWGAKALQLLGKLGGRNRRFLKEPLALEC
KENPEHGLRLILTFEPATPFLVPLDRCINLAVEAVMNKNCGMDAFYRKQALKFLRVCLSS
QLNLPGSVADDGSTSKQLSALLVSTVDQTSRRSELMDVKADLGVKTKTQLMAEKSVFKIL
LMTVIAANGETDLTDPTDDFVVNICRHFAVVFHIDSSSSNVSVAALGGSSLSNNVHVGSR
LKSNACSNLKELDPLIFLDALVEILADENRLHAKAALGALNVFAETLVFLARSKHTDFIM
SRGPGTPMIVSSPSMNPVYSPPPSVRVPVFEQLLPRLLHCCYGLTWQAQMGGVMGLGALV
GKVTVETLCLFQVRIVRGLIYVLKKLPIYASKEQEETSQVLTQVLRVVNNVDEANSEARK
QSFQGVVDFLAQELFNQNASITVRKNVQSCLALLASRTGSEVSELLEQLYQPFLQPLIVR
SLKLKTVDQQVGTVTALNFCLALRPPLLKLTPELVNFLQEALQIAESDDNAWVAKFINPK
VMTSLTKLRTACIELLCTTMAWADFKTPNHSELRAKIISMFFKSLTCRTPEIVAVAKEGL
RQVINQRMPKELLQSSLRPILVNLAHTKNLSMPLLLGLARLLELLSNWFNVTLGGKLLEH
LKRWLEPEKLAQSQKSWKSGEEPKIAAAIIELFHLLPPAASKFLDELVTLTIDLEGALPP
GLVYSEINSPYRLPLTKFLNRYASLAVDYFLARLSEPKYFRRFMYIIRSEAGQPLRDELA
KSPQKILASAFSEFIPKSDVTMTPASTSTHTSLLGEES-VAPSTDASNPPAPSTSATSDA
YFQGLALIKTLVKLIPGWLQSNRSVFDTLVLVWKSPARISRLQKEQELNLVQVKESKWLV
KCFLNYLRHDKNEVNVLFDILTIFLFHSRIDYTFLKEFYIIEVAEGYPPGMKKALLLHFL
SLFQSKQLGHDHLVTVMQMLILPMLAHAFQNGQSWEVVDPGIIKTIVDKLLDPPEEVSAE
YDEPLRIELLQLATLLLKYLQNDLVHHRKELIKFGWNHLKREDTASKQWAFVNVCHFLEA
YQAPEKIILQVFVALLRTCQPENKMLVKQALDILMPALPRRLPLGDSRMPIWIRYTKKIL
VEEGHSIPNLIHIFQLIVRHSDLFYSCRAQFVPQMVNSLSRLGLPYNTTAENRRLAIELA
GLVVNWERQRQNEMKVVTDSDAPNQINDVFNPSSADSKRSVDGSTFPEDTTKRVKAEPGL
QSMCVMSPGGPSSITNIETPGSASQPDEEFKPNAAMEEMIINFLIRVALVIEPKDKEASA
MYKQALELLSQALEVWPNANVKFNYLEKLLSSIQPSQAKDPSTALAQGLDVMNKVLEKQP
HLFIRNNINQISQILEPCFKHKLLDAGKSFCSLLRMIFVAFPQEATTTPADVKLLYQKLD
DLIQKHATTVTAPQTASDDNNASSISFLLLVIKTLTEVQRNFVDPLILVRILQRLQRDMG
SAAGPHLRQGQRPDPDSAVTSSRQDADVGAVISNVKSILKLITDRVMVVSECKRSVSQIL
NALLSEKGIDASVLLCILDVVKGWIEDDFCKQGTPVTPSSFLTPKEIVSFLQKLSQVDKQ
NFTPVALEEWDRKYLELLYGICADSNKYPLPLRQEVFQKVERLYMLGLRAKDLEVRMKFF
SLYHESLGKTLFTRLQFIIQIQDWGALSDVFWLKQGLDLLLAILVEDKPITLAPNSARVQ
PLLVSSSIIELSGMQHKVNDVSEGSEDAPLTLETLVHKHAQFLNSMSKLQVVDLLIPLRE
LAHTDANVAYHLWVLVFPIVWVTLHKEEQVTLAKPMINLLSKDYHKRQQANRPNVVQALL
EGLQLSHPQPRMPSELIKYIGKTYNAWHIALALLESHVMLFPNDSKCSESLAELYRLLNE
EDMRCGLWKKRSVTAETRAGLSLVQHGYWHRAQSLFYQAMVKATQGTYNNTVPKAEMCLW
EEQWLYCASQLSQWEALADFGKSVENYEILLDSLWKLPDWTYMKEHVIPKAQVEETPKLR
LIQAYFALHDKNTNGVGDAENMVGKAVDLSLEQWWQLPEMSVHSRIPLLQQFQQIVEVQE
SARILIDISNGNK--GNSVVGVQGNLYADLKDILETWRLRTPNEWDNMSVWYDLLQWRNE
MYNSVIDAFKDFGATNSALHHLGYRDKAWTVNRLAHIARKQGLFDVCVTILEKLYGHSTM
EVQEAFVKITEQAKAYLENKGELTSGINLINSTNLEYFPAKHKAEIFRLKGDFLLKL
NDSESTNVAYSNAISLFKNLPKGWISWGDYCDMAYRETHEEIWLEYAVSCFLQGIKFGVS
NSRSHLARVLYLLSFDTSNEPVGRAFDKYYEQIPHWVWLSWIPQLLLSLQRTEAPHCKLV
LLKIATLYPQALYYWLRTYLLERRDVANKSELGRIAMAQQRSQQSVSGTSTGSLGGLADG
NARVQGPGGSNLPTDIQAHQGSQPSGGIGSHDGGNSHGQEPERSTSAESSMHNGNDQPL
QQGSANLNEGGQNTLRRAGALGFVASAASAFDAAKDIMEALRGKHANLASELEILLTEI
GSRFVTLPEERLLAVVNALLHRCYKYPTATTAEVPQSLKKELSGVCRACFSADAVNKHVD
FVREYKQDFERDLDPESTATFPSTLSQLTERLKHWKNVLQSNVEDRFPAVLKLEEESKVL
RDFHVIDVEVPGQYFTDQEIAPDHTVKLDRVAADIPIVRRHGSSFRRLTLIGSDGSQRHF
IVQTSLTPNARSDERILQLFRVMNQMFEKHKESRRRHICIHTPIIIPVWSQVRMVEDDLM
YSTFLEVYENHCARNDREADLPITYFKEQLNQAISGQISPEAVVDLRLQAYNEITKNLVN
DNIFSQYMYKTLPSGNHSWAFKKQFAVQLALSSFMSFMLQIGGRSPNKILFAKNTGKIFQ
TDFHPAYDANGLIEFNEPVPFRLTRNMQAFFSHGVEGLIVSSMCAAAQAVASPKQSQHLW
HHLAMFFRDELLSWSWRRPLGMPMAPMAAGGTMSPVDFKQKVVTNVEHVITRVKGIAPQN
FSEEEENVMDPPQPVQRGVTELVEAALNPRNLCMMDPTWHPWF
>OUT.prupe.Lovell.gnm2.ann1.Prupe.7G168000.1
MSPVQNFEQHARRLVELDLPIQTRLQMAMEVRDSLEIAHTAEYLNFLRCYFHAFSVILQK
ITKPQFTDNPEHKLRNIVVEILNRLPHSEVLRPFVQELLKVAMQVLTTDNEENGLICIRI
IFDLLRNFRPTLENEVQPFLDFVCKVYQNFKLTVNHFFENGAVGGEDIKTIDTSL-DQPL
SSGYAGGGQLNPSTRSFKIINESPLVVMFLFQLYSRLVQTNI
PHLLPLMVAAISVPGPEKVPLHLKTHFIELKGAQVKTVSFLTYLLKSFADYIRPHEESIC
KSIVSLLVTCSDSVSTRKELLVALKHVLGTDFKRGLFPLIDTLLEERVLVGSGRACFETL
RPLAYSLLAEIVHHVRADLSLSQLSRIIYLFSSNMHDASLSLSIHTTCARLMLNLVEPIF
EKGVDQPSMDEARILLGRILDAFVGKFSTFKRTIPQLLEEAEEGKDRATLRSKLELPVQA
VLNLQVTVEHSKEVNDCKHLIKTLVMGMKTIIWSITHAHLPRSQVLVSP
SSNLPAPQAFKGMREDEVRKASGVLKSGVHCLALFKEKDEERDMLQLFSQILAIMEPRDL
MDMFSLCMPELFECMICNNQLVHIFSTLLQAPKVYRPFADVLVNYLVNSKLDVLKHPDKP
AAKLVLHLFRFIFGAVSKAPSDFERILQPHVPVIMEVCMKNATEVEKPLGYMQLLRATFR
ALAVCKFDLLMRDLIPMLQPCLNMLLMMLEGPTGEDMSDLLLELCLTLPARLSSLLPHLP
RLMKPLVLCLKGSDDLVGLGLRTLEFWVDSLNPDFLEPSMANVMSEVILALWSHLRPAPH
PWGAKALQLLGKLGGRNRRFLKEPLVLECKENPEHGLRVILTFEPETPFLVPLDRCINLA
VVAVMHKNGGIDTFYRKQALKFLRVCLSSQLNLPEKFTDNGCTPSQLSTLLVSAVDSSWQ
RPETSGIKADLGVKTKTQLMAEKSVFKILLMTVIAASVEPDFQDPKDDFVVNVCRHFAMM
FHIDSSLTAVATATLGGPMLSSNANVGSRSKNSSSSNLKELHPLIFLDALVDVLAD
ENRLHAKAALSALNVFSETLLFLARSKHADVPMSRGPGTPMMVSSPSLNPVYSPPPSVRI
PVFEQLLPRLLHCCYGTTWQAQMGGVMGLGALVGKVTVETLCLFQVRIVRGLVYVLKRLP
IYASKEQEETSQVLTQVLRVVNNVDEANSEPRRQSFQGVVDFLATELFNPNASVIVRKNV
QSCLALLASRTGSEVSELLEPLYQNLLQPLLVRSLRSKTVDQQVGTVTALNFCLALRPPL
LKLTQELVNFLQEALQIAEADETVWVVKFMNPKVATSLNKLRTACIELLCTTMAWADFKT
PNHSELRAKIISMFFKSLTCRTPEIVAVAKEGLRQVINQRMPKELLQSSLRPILVNLAH
TKNLSMPLLQGLARLLELLSNWFNVTLGGKLLEHLKKWLEPEKLAQSQKSWKAGEEPKIA
AAIIELFHLLPVAASKFLDELVTLTIELEGALLPGQVYSEINSPYRLPLTKFLNRYATLA
VDYFLARLSEPKYFRRFMYIIRSDAGQPLRDELAKSPQKILASAFPEFLPT------ASG
SSTPTALLGDEGLVKPVPDSSNPPSAHPGATPDAYFRGLALIKTLVKLIPGWLQSNRIVF
DTLVLVWKSPARLSRLHNEQELNLVQVKESKWLVKCFLNYLRHDKTEVNVLFDILSIFLF
HTRIDFTFLKEFYIIEVAEGYPPNFKKALLLHFLNLFQSKQLGHDHLVVIMQMLILPMLA
HSFQNDQSWEVVDQSIIKTIVDRLLDPPEEVSAEYDEPLRIELLQLATLLLKYLQNDLVH
HRKELIKFGWNHLKREDSASKQWAFVNVCHFLEAYQAPEKIILQVFVALLRTCQQENKML
VKQALDILMPALPRRLPLGDSRMPIWIRYTKKILVEEGHSIPNLIHIFQLIVRHSDLFYS
CRAQFVPQMVNSLSRLGLPYNTSAENRRLAIELAGLVVGWERQRQNEMKIVVDGDVTNQN
SEGFNPGPADPKRSVDGSTFPEDSTKRVKVEPGLQSLCVMSPGGASSIPNIETPGSAS
QPDEEFKPNAAMEEMIINFLIRVALVIEPKDKEASTMYKQALELLSQALEVWPTANVKFN
YLEKLLSSIQP-QSKDPSTALAQGLDVMNKVLEKQPHLFIRNNINQISQILEPCFKYKLL
DAGKSLCSLLKMVFVAFPPEAATTPQDVKLLYHKVDELIQKHINTVTAPQTSSEESTANS
ISFVLLVIRTLTEVQKNFVDPYILVRILQRLARDMGSSAGSHLRQGQTKDLDSAVSSS
RQGADVGAVISNLKSVLKLISERVMIVPDCKKSVTNIL
NTLLAEKGTDATVLLCILEVIKGWIEDDFGKPGTSVSSNAFLTPKEIVSFLQKLSQVDKQ
NFS-NALEEWDSKYLQLLYGLCADSNKYPLSLRQEVFQKVERQFMLGLRARDPEFRMKFF
SLYHESLGKTLFARLQYIIHLQDWEALSDVFWLKQGLDLLLAILVEDKAITLAPNSAKVP
PLLVSGS-PDPSGMQHQVTDIPEGSEDAPLTFDTLVHKHAHFLNEMSKLKVADLIIPLRE
LAHMDANVAYHLWVLVFPIVWVTLHKEEQVALAKPMITLLSKDYHKKQQGSRPNVVQALL
EGLQLSHPQPRMPSELIKYIGKTYNAWHIALALLESHVLLFTNDAKCSESLAELYRLLNE
EDMRCGLWKKRPITAETRAGLSLVQHGYWQRAQSLFYQAMVKATQGTYNNAIPKPEMCLW
EEQWLCCATQLSQWDALVDFGKSVENYEILLDSLWKLPDWAYMKDHVMTKAQVEETPKLR
LIQAFFALHERNSSGVGDAENIVGKGVDLALDQWWQLPQMSVHARIPLLQQFQQLVEVQE
SSRILVDIANGNKLSGNSVVGVHGNLYADLKDILETWRLRTPNEWDNMSVWYDLLQWRNE
MYNAVIDAFKDFTTTNNNLHHLGYRDKAWNVNKLARVGRKQGLYDVCVIILEKMYGHSTM
EVQEAFVKIREQAKAYLEMKGELASGLNLINSTNLEYFPVKHKAEIFRLKGDFLLKLNDS
EGANLSYSNAISLFKNLPKGWISWGNYCDMAYRETNDEMWLEYAVSCFLQGIKFGISNSR
SHLARVLYLLSFDTPNEPVGKAFDKYLDEIPHWVWLSWIPQLLLSLQRAEALHCKLVLLK
IATVYPQALYYWLRTYLLERRDVANKTELGRMAMA-QRMQQSASGASAVSIG-LVDGNA
RVQGHSGSNLSSDNQVHQAAQSGGGIGSHDGGNSHGQESERSTGVESGIHTGNEQ---QS
SSTINDGGQSALRRNGALGSVPSAASAFDAAKDIMEALRSKHTNLASELETLLTEIGSRF
VTLPEERLLAVVNALLHRCYKYPTATTAEVPQSLKKELSGVCRACFSQDAVNKHVEFVRE
YKQDFERDLDPGSTTTFPATLSELTERLKHWKNVLQSNVEDRFPAVLKLEEESRVLRDFH
VVDVEVPGQYFNDQEIAPDHTVKLDRVGADIPIVRRHGSSFRRLTLIGSDGSQRHFIVQT
SLTPNARSDERILQLFRVMNQMFDKHKESRRRHISIHTPIIIPVWSQVRMVEDDLMYSTF
LEVYENHCARNDKEADLPITYFKEQLNQAISGQISPEAVVDLRLQAYNDITRNLVTDGIF
SQYMYKTLLNGNHMWAFKKQFAIQLALSSFMSLMLQIGGRSPNKILFAKNTGKIFQTDFH
PAYDANGMIEFNEPVPFRLTRNMQAFFSHGVEGLIVSAMCAAAQAVVSPKQSQHLWHQL
AMFFRDELLSWSWRRPLGMPMAPFAGGGSMNPADFKQKVITNVEHVIGRINGIAPQYFSE
EEDNAMEPPQSVQRGVTELVEAALTPRNLCMMDPTWHPWF
>OUT.quisa.S10.gnm1.ann1.Qs0120250.1
MSPIQNLEQHSQLLVDPKLDIQARLRIVMEVRDSLEIAHTAEYLNFLKFYFRAFSVILLQ
ITKPQFVDNAEHKLRNIVLDILNRLPHSEVLRPFLRDLLKVAMQVLTTDNEENGLICNRI
IFDLLRNFRPTVETEVQPYLDFVCRIYQNFKLTVRHLFENAAVVGEDIKPTENSFSDEGI
SSTSGTGSPLNPSTRSFKIVTESPLVVMFLFQMCSRLVQTNIAQLLPLMVAAIS
VPGPEKVPPHLKAHFIELKGAQVKTVSFLIYLLRSFADYIRLHEESICKSIVNLLVTCSD
SVSIRKELLVALKHVLGTDFKRGIFPLIDTLLEERVLVGTGRACFEMLRPLAYSLLAEIV
HHVRADLSLSQLSRIIYLFSSNMHDASFSLSLQTTCARLMLNLVEPIFEKGVDQQSMDEA
RILLGRILDAFVGKLSIFKHTIPQLLEEGDEGKDCSTLRSKLELPC---------AEHSK
EVNDCKHMIKTLVIGMKTILWSITHAHLPRSQALVPSSSNLPSPQAFKGMREDEVWKASG
VLKSGVHWLTLFKEKNEEREMVKHFSQILAIMEPRDLMDLFSL-----------------
----------FYRPFADVLVNFLVSSKLDVLKQPDSAAAKLVLHIFQFIFSAVAKAPADF
ERILQPNVPIIMEVCMKYAIEVEKPLGYIQLLRTMFKALTGCKFELLLRDLIPMLQPCLN
ILLTMLEGPTREDMRDLLLELCLTLPARLSSLLPYLPRLMKPLVMCLKSNDDLVTLGLRT
LEFWVDSLNPDFLEPSMANVMSEVTLALWSHLRPAPYPLGSKALQLLGKLGGRNRRFLKE
PLALDCKENPEHGFRLVLTFEPATPFLVPLDHCINLAVAAVIHKSGDMDSFYRKQALKFL
RICLSSQLSLPGAVADEEYTPKKLSTLLVSNVDPSWHIPETEDLTTDFGFKTKAQFMAEK
SVFKILLMTIIASNAEPDLVDPNDDFVVNICHHFAMIFHIHSACNSNGTATHGGPELSN
DVNMNSKAK-STCSNLKELDPLIFLDALVDVLADENRLYSKAALSALNVFTETLFFLARS
KHTDMVISRGPATPMIVSSPSTNPVYSPAPSVRIPIFEQLLPRFLHCCYGTTWQAQMGGV
MGLGALVGKVTVETLCIFQVRIVCGLVYVLKRLPTYASREQEETSQVLTQVLRVVNNVDA
ANRESHKQNFQGVVEFLASELFNQNASIIVRKNVQSCLAFLASRTGSEVSELLEPLYQPL
LQRLFVKPLRLKTVDQQVGTVTALNFCLALRPPLLKLTNELVTFLQEALQIAEADEAVWA
VKFINPKVATSLNKLRTACIELLCTTMAWSEFKTPNHSEVRAKIISMFFKSLTCRTPEIV
SVAKEGLRQVIQQRLPKELLQSSLRPILVNLANTKNLSMPLLQGLARLLDLLSSWFNVT
LGGKLLEHLKKWMEPEKLADNQKSWKAGEEPKIAAAIIELFHLLPHAASKFLDELVTLTI
DLEGALPPGHVYSEINSPYRLPLTKYLNKYAPLAVHYFLSRLNEPKYFRRFIYIIRSDAG
QPLREELAKSPQKILASAFLEFLPKPDTAMSEMSSSTRAALLAEEVPC------------
------------------------------------------------------------
------------------------------------------------------------
------------------------------------------------------------
------------------------------------------------------------
------------------------------------------------------------
------------------------------------------------------------
------------------------------------------------------------
------------------------------------------------------------
------------------------------------------------------------
------------------------------------------------------------
------------------------------------------------------------
------------------------------------------------------------
------------------------------------------------------------
------------------------------------------------------------
------------------------------------------------------------
------------------------------------------------------------
------------------------------------------------------------
------------------------------------------------------------
------------------------------------------------------------
------------------------------------------------------------
------------------------------------------------------------
------------------------------------------------------------
------------------------------------------------------------
------------------------------------------------------------
------------------------------------------------------------
------------------------------------------------------------
------------------------------------------------------------
------------------------------------------------------------
------------------------------------------------------------
------------------------------------------------------------
------------------------------------------------------------
------------------------------------------------------------
------------------------------------------------------------
------------------------------------------------------------
------------------------------------------------------------
------------------------------------------------------------
------------------------------------------------------------
----------------------------------------------
>OUT.quisa.S10.gnm1.ann1.Qs0120260.1
------------------------------------------------------------
------------------------------------------------------------
------------------------------------------------------------
------------------------------------------------------------
------------------------------------------------------------
------------------------------------------------------------
------------------------------------------------------------
------------------------------------------------------------
------------------------------------------------------------
------------------------------------------------------------
------------------------------------------------------------
------------------------------------------------------------
------------------------------------------------------------
------------------------------------------------------------
------------------------------------------------------------
------------------------------------------------------------
------------------------------------------------------------
------------------------------------------------------------
------------------------------------------------------------
------------------------------------------------------------
------------------------------------------------------------
------------------------------------------------------------
------------------------------------------------------------
------------------------------------------------------------
------------------------------------------------------------
------------------------------------------------------------
------------------------------------------------------------
----------------------------------------------NKRLTTVKESKCLI
KCFLNYLRHDKNEVHVLFDILDIFLFHSRIDYTFLKEFYIIEVAEGYPASMKKSLLLHFL
NLFQSKQLSHDHLVVVMQMLILPMLSHAFQNGQSWEVVDPAIVQTIVDKLLDPPEVVSAE
YDEPLRIELLQLATLLLKYLQTDLVHHRKELIKFGWNHLKCEDSTSKQWAFVNVCHFLEA
YQAPEKIILQVFVALLRTCQPENKMLVKQALDILMPALPKRLPLGDSRIPIWIRYTKKIL
VEEGHSIPNLIHIFQLVARHSDLFYSCRAQFVPQMVNSLSRLGLPPNTTAEYRRLAIELA
GLVVGWEKQRQNEMEVVMDTDAPNQIDDGFNRSSADLTRSVDGSSFPEDSTKRVKVEPGV
QSLCVMSPGGASSIPNMESPGSASQPDEEFKPNAAMEEMIINFLIRVSLVIEPKDKETNI
MYKLALELLSQALEVWPNANVKFNYLEKLLGSLQPSQAKDPSTALAQGLDVINKVLEKQP
NLFISNNVKQISQILELCFKHKMLDSGKSLCSLLKMVCVTFPPEAATTASDVKLLFPKVK
NLIKKHVETITTPQTSADDNTSNSISFVLLVIKTLAEVQKNFIEPSNLVHILQRLQQDMG
SSAGSHLRQGHRTNPDSAVTSYCQSVDVGAVISNIKFVLRLISERVILVPDCRRSIIQIL
NTLLSEKGTDASVLVCVLDVIKGWIEDDFCKQGISVASSSFLHQKEIVSFLQKLSQVDKQ
NFSPSIVEEWDRKFLELLYGICEDSNKFPLSMRQEVFQKVERQYMLGLRARDPEIRNKFF
SLYHETLGKTLFTRLQFIIQYQDWEALSDVFWIKQGLDLILALLVVDQPMMVASNSSRIP
SLLVLNSSADSSGMQ-QLHDAPDGSDNAPLTFDTLVLRHAHFLNTTSKLQIADLVFSLRE
VAHTDANVAYHLWVLVFPIVWVSLHKEEQVALAKHMITLLSKDYHKRQQANRPNVVQALL
EGLQFSQPQPRIPSELIKYIGKTYNAWHIALALLESHVMVLMNDTKCSESLVELYCLLNE
EDMKCGLWKKRSTTAETRAGLSLVQHGYWHRAQCLFYQAMVKATQGTYNNTVPKAEMCLW
EEQWLYCASQLSQWDALVDFGKSIENYEILLDSLWKLPDWTYMMDHVIPKAQVEETPKLR
LIQAYFSLHDKNTNGVGDAENIVGKGVDHALEQWWQLPEMSIHARMPLLQQFHQIVEVQE
SARILVDISNGTKLSGNSVVGVHGNLYADLKDILETWRLRTPNEWDNMHVWYDLLQWRNE
MYNAVIDAFKDFGTMNPQLHHLGYRDKAWNVNRLAHIARKHGLYDVCVSILEKMYGHSTM
EVQEAFVKIREQAKAYLEMKGELTNGLNLINSTNLEYFPAKHKAEILRLKGDFLLKLNDS
EGANLSYSNAISLFKNFPKGWISWGNYCDMAYKETDEEIWLEYAVSCFLQGIKFGISNSR
SHLARVLYLLSFDTPNEPVGRALDKCLDQIPHWVWLSWIPQLLLSLQRTEASHCKLVLLK
IAIVYPQALYYWLRTYLLERRDVINKSELSRMALAQQRMQQSVSGIITGSLG-LVDGNAR
VHGHGGGALPSD-QVHQGSQSAGGVGSRDTGNSQGQEPERSTGAESSIHSGNDQPLQQSS
STINDG-QNTIRRPGGLGYVASAASAFDAAKVIMDALRSKHGNLASELEILLTEIGSKFV
TLPEERLLAVVNALLHRCYKYPTATTAEVPHSLKKELSGVCRACFSADAVNKHVDFVREY
KQDFERDLNPESTATFPATLSELTERLKHWKNILQSNVEDRFPAVLKMEEESRVLQDLHV
VDVEVPGQYFTDQEIAPDHTVKLDRVGADIPIVRRHGSSFRRLTLIGSDGSQRHFIVQTS
LPPNARSDERILQLFRVLNQMFNKHKESRRRYICIHTPIIIPVWSQVRMVEDDLMYNSFL
EVYENHCARHGREADLPITYFKEQLNQAISGQISPEAVVDLRLQAYHDIVKKLVNDNIFS
QLMYKTMPSGDHMWAFKKQFAVQLALSSFMSFMLQIGGRSPNKILFAKNTGKIFQTDFHP
AYDANGLIEFNELVPFRLTRNMQAFFSHGVEGLIVSAMCAAAQAVASPKQSQHLWYQLA
MFFRDELLSWSWRRPLGIPLAAIAGGGTMSPSDFKQKVTTNVDNVINRINGMAPQYFSDE
EENAMEPPQPVQRGVIELVEAALAPRNLCMMDSTWHPWF
>OUT.quisa.S10.gnm1.ann1.Qs0145630.1
MSPIQNFEQHSRLLVDPKLDIQARLQMAMEVRDSLEIAHTAEYLNFLKCYFRAFSVILLQ
ITKPQFVDNAEHKLRNIVVEILNRLPHSEVLRPFVQDLLKVAMQVLTTDNEENGLICIRI
IFDLLRNFRPTLETEVQPFLDFVCKIYQNFKLTVSHFFENAALAGEDAKPMDSSSSDQDM
SSTSGTGSPLNPSTRSFKIVTESPLVVMFLFQLYSRLVQTNITQLLPLMVAAIS
VPGPEKVPPYLKTHFIELKGAQVKTVSFLTYLLKSFADYIRLHEESICKSIVNLLVTCSD
SVSIRKELLVALKHVLGTDFKRGLFPLIDTLLEERVLVGTGRACFETLRPLAYSLLAEIV
HHVRADLSLSQLSRIIYLFSSNMHDASLSLSIHTTCARLMLNLVEPIFEKGVDQQSMDEA
RVLLGRILDAFVGKFSTFKRTIPQLLEEGEEGKDRLTLRSKLELPVQAVLNLQVPVEHSK
EVNDCKHLIKTLVMGMKTIIWSITHAHLPRSQVLVPPSPNLPSPQAFKGMREDEVWKASG
VLKSGVHCLALFKEKDEEREMVNLFSQILAIMEPRDLMDMFSLCMPELFDCMISNTQLVH
IFSTLLQAAKVYRPFADVLVNFLVSSKLDVLKQPDSAAAKLVLHLFRFIFGAVAKAPADF
ERILQPHVPIIMEVCMKNAIEVEKPLGYMQLLRTMFRALAGCKFELLLRDLIPLLQPCLN
MLLTMLEGPNGEDTRDLLLELCLTLPARLSSLLPYLSRLMKPLVMCLKSSDELVSLGLRT
LEFWVDSLNPDFLEPSMANVMSEVILVLWSHLRPAPYPWGSKSLQLLGKLGGRNRRFLKE
PLALDCKENPEHGLRLVLTFEPATPFLVPLDRCINLAVVAVIHKNGGMDSFYRKQALKFL
RICLSSQLSLPGSVSDEGYTPKQLSTLLVSNVDPSWRRSETEDLQADLGVKTKTQLVAEK
SVFKIMLMTIIAADAEPDLVEPNDDFVANICHHFAMIFHIDSSCNSTGLAAPGGSVLTN
NVNVNSREK-NACSNLKELDPQIFLDALVDVLADENRLYAKAALDALNVFSETLLFLARS
KHADMMMSRGPATPMIVSSPSMNPVYSPPPSVRVPIFEQLLPRLLHCCYGTTWQAQMGGV
MGLGALVGKVTVETLCLFQVRIVRGLVYVLKRLPLYARKEQEETSQVLTQVLRVVNHVDE
ANSESRRQNFQGVVEFLASELFNQNASIIVRKNVQSCLALLASRTGSEVSELLEPLYQPL
LQPLLVKPLRLKTVDQQVGTVTALNFCLALRPPLLKLTNELVTFLQEALQIAEADETVWA
VKFMNPKVATSLNKLRTACIELLCTTMAWTEFKTPNHSELRAKIISMFFKSLTCRTPEIV
AVAKEGLRQVINQRMPKELLQNSLRPILVNLAHTKNLSMPLLQGLARLLDLLSSWFNVT
LGGKLLEHLKKWLEPEKLAQSQKSWKAGEEPKIAAAIIELFHLLPLAASKFLDELVTLTI
DLEGALPPGHVYSEINSPYRLPLTKYLNKYAPLAVDYFLSRLSAPKYFRRFMYIIRSDAG
QALRDELAKSPQKILASAFSEFLPKPDMAMTEASPSTPAALLAEEALVTPPADSSGLPST
SSNVTSDAYFQGLSLIKTLVKLIPGWLLNNRIVFDTLVLVWKSPARLSRLQNEQELNLVQ
VKESKWLVKCFLNYLRHDKNEVHVLFDILNIFLFHSRIDYTFLKEFYIIEVAEGYPANMK
KALLLHFLNLFQSKQLGHDHLVVVMQMLILPMLAHAFQNGQSWEVVDPAIIKTIVDKLLD
PPEEVSAEYDEPLRIELLQLATLLLKYLQNDLVHHRKELIKFGWNHLKREDSASKQWAFV
NVCHFLEAYQAPEKIILQVFVALLRTCQPENKMLVKQALDILMPALPKRLPLGDSRMPIW
IRYTKKILVEEGHSIPNLIHIFQLIVRHSDLFYSCRAQFVPQMVNSLSRLGLPFNTTAEN
RRLAIELAGLVVGWERQRQNEMKVAMDTDAPSQISDGFFPGSADPKRSVDGSSFPEDSAK
RVKVEPGLTSLCVMSPGGASSIPNIGTPGSTSQPDEEFKPNAAMEEMIINFLIRVALVIE
PKDKEANIMYKQALELLSQALEVWPSANVKFNYLEKLLGSLQPSQAKDPATALAQGLDVV
NKVLEKQPQLFIRNNINQISQILELCFKHKMLDAGKSLCSLLKMISVAFPPEAATTAQDV
KLLYQKVKDLIKKHVETITAPQMSADDNTSSSISFVLLVIRTLTEVQKNFIEPSNLVHIL
QRLQRDMGSSAGSNLRQ--RQDQDSAVTSSRQCADVGAVISNIKSVLKLISERVILVPDC
RRSIIQILNVLLSDKGTDASVLLCILDVIKGWIEDDYCKQGMSVTSSAFLIQKEIVSFLQ
KLSQVDKQNFSPSALEEWDRKYLELLYGICEDSNKYPLSMRQDVFQKVERQYMLGLRARD
PEIRKKFFSLYHESLAKTLFARLQFIIQHQDWEALSDVFWLKQGLDLILALLVVEQPIML
ASNSGRMLPLLVSNSFADSSGMLQQLHDVPEGTEDAPLTFDTLVLRHAQFLNNTSKLQVA
DLMISLRELAHTDANVAYHLWVLVFPIVWVTLQKEEQVQLAKPMITLLSKDYHKRQQTNR
PNVVQALLEGLQLSHPQPRMPSELIKYIGKTYNAWHIALTLLESHVMLFMNDTKCSESLA
ELYRLLNEEDMRCGLWKKRSITAETRAGLSLVQHGYWQRAQSLFYQAMVKATQGTYNNTV
PKAEMCLWEEQWLYCASQLSQWDALVDFGKSIENYEILLDSLWKLPDWAYMKDHVIPKAQ
VEETPKLRLIQAYFALHDKNTNGVGDAENIVGKGVDHALEQWWQLPEMSIHARIPLLQQF
HQIVEVQESARILVDISNGNKLSGNSVVGVHGSLYADLKDILETWRLRTPNEWDNMSVWY
DLLQWRNEIYNAVIDAFKDFGTTNPQLHHLGYRDKAWNVNRLAHIARKQGLYDVCVSILE
KMYGHSTMEVQEAFVKIREQAKAYLEMKGELTNGLNLINSTNLEYFPAKHKAEIFRLKGD
FLLKLNDSEGANLAYSSAISLFKNLPKGWISWGNYCDMAYKETHEEIWLEYAVSCFLQGI
KFGVSNSRSHLARVLYLLSFDTPNEPVGRAFDKYLDQIPHWVWLSWIPQLLLSLQRTEAS
HCKLVLLKIAIVYPQALYYWLRTYLLERRDVANKSELSRMAMAQQRMQQSVSGISTGSLG
-LVDGNSRVQGHGSGALPAD-QVHQGSQSAGGVGSHDTGNSQGQESERSTGAEGTIHGGN
DQPLQQSSSTMNDGGQNTLRRSGALGYVASAASAFDAAKDIMEALRSKHGNLASELEILL
TEIGSKFVTLPEERLLAVVNALLHRCYKYPTATTAEVPQSLKKELSGVCRACFSADAVNK
HVDFVREYKQDFERDLDPESTATFPATLSELTERLKHWKNILQSNVEDRFPGVLKLEEES
RVLRDLHVVDVEVPGQYFADQEIAPDHTVKLDRVGADIPIVRRHGSSFRRLTLIGSDGSQ
RHFIVQTSLTPNARSDERILQLFRVLNQMFDKHKESRRRHICIHTPIIIPVWSQVRMVED
DLMYNSFLEVYENHCARHDREADLPITYFKEQLNQAISGQISPEAVVDLRLQAYHDIVKN
LVNDNMFSQFMYKTMLSGNHMWAFKKQFAVQLALSSFMSFMLQIGGRSPNKILFAKNTGK
IFQTDFHPAYDANGLIEFNEPVPFRLTRNMQAFFSHGVEGLIVSAMCAAAQAVASPKQS
QHLWHQLAMFFRDELLSWSWRRPLGIPLAPIAGGGTMSPIDFKQKVTTNVDNVINRINGI
APHYFSEEEENAMEPPQPVQRGVTELVEAALAPRNLCMMDPTWHPWF
>CAE.sento.Myeongyun.gnm1.ann1.Sto11g364040
MSPIQNFEQHSRHLVEPDLPIQARLQMVMEVRDSLEIAHTAEYLNFLKCYFRAFSVILLQ
ITKPQFVDNPEHKLRNIVVEILNRLPHSEVLRPFVQDLLKVAMQVLTTDNEENGLICIRI
IFDLLRNFRPTLENEVQPFLDFVCKIYQNFQLTVGHFFENGAVAGDDVKPMETSLSDQGI
STASATGLQLNPSTRSFKIVTESPLVVMFLFQLYSRLVQANIPQLLPLMVAAISVPGPEK
VHPHLKTHFIELKGAQVKTVSFLTYLLKSYADYIRPHEESICKSIVNLLVTCSDSVSIRK
ELLISLKHVLGTDFRKGLFPLIDTLLEERVLVGSGRACFETLRPLAYSLLAEIVHHVRTE
LSLSQLSRIIYLFSSNMHDASLSLSIHTTCARLMLNLVEPIFERGVDPQSMDEARILLGR
IIDAFVGKFSTFKRTIPQLLEEGEEGKDRATLRSKLELPVQAVLNLQVPVEHSKEVTDCK
HLIKTLVMGMKTIIWSITHAHLPKSQLLVSPS-NL-PPSAFKGMREDEVWKASGVL
KSGVHCLALFKEKDEEREMLHLFSQILAIMEPRDLMDMFSLCMSELFDCMIANTQLVHIF
STLLAAPKVYRPFADVLVNFLVSSKLDVLKNPDSPAAKLVLHLFRFIFGAVSKAPSDFER
ILQPHVPVIMEFCMKNATEVERPLGYMQLLRTMFKALQGCKFELLLRDLIPMLQPCLNML
LTMLEGPTGEDMRDLLLELCLTLPARLSSLLPCLSRLMKPLVLCLKGSDDLVSLGLRTLE
FWVDSLNPDFLEPSMANVMSEVILALWSHLRPAPYPWGAKALQLLGKLGGRNRRFLKEPL
ALECKENPEHGLRLILTFEPATPFLVPLDRCINLAVASVMHKNSGMDAFYQKQALKFLRV
CLSSQLNLPATVADEGCTPKQLSSLLMSTGDQSLHRSESPDVKADLGVKTKTQLMAEKSV
FKILLMTVIAANGEPDLMDPTDDFVVNLCRHFAVIFHIDASSSNVPNAALAASSLSNNVH
ASSRPKTNASSNLKELDPLIFLDALVDVLADENRLHAKAALGALNVFAETLVFLARSKHT
DVIMSRGPGTPMIVSSPSMNPVYSPPPSVRVPVFEQLLPRLLHCCYGLTWQAQMGGVMGL
GALVGKVTVETLCIFQVRIVRGLIYVLKRLPIYASKEQEETSQVLTQVLRVVNNADEANS
EARRQSFQGVVDFLAQELFNQNASIIVRKNVQSCLALLASRTGSEVSELLEPLYQPLLQP
LIMRPLKLKTVDQQVGTVTALNFCLALRPPLLKLTPELVNFLQEALQIAESDDSALATKI
FNPKVVTSLTKLRTACIELLCTTMAWADFKTPNHSELRAKIISMFFKSLTCRTPEIVAVA
KEGLRQVINQRMPKELLQSSLRPILVNLAHTKNLSMPLLQGLARLLELLSNWFNVTLGGK
LLEHLKRWLEPEKLAQSQKSWKAGEEPKIAAAIIELFHLLPAAASKFLDELVTLTIDLEG
ALPPGQVY------------------------------NEPKYFRRFMYIIRSDAGQPLR
DELAKSPQKILASAFSEFLPKSDVAIAPAATSTHNNLLGEESLVTPSPDVSNPPAVPPSA
ASDAYFQGLALIKTLVKSIPGWLQSNRIVFDTLVLVWKSPARISRLQNEQELNLVQVKES
KWLVKCFLNYLRHDKNEVNVLFDILTIFLFHSRIDYTFLKEFYIIEVAEGYPPNMKKALL
LHFLNLFQSKQLGHDHLVVVMQMLILPMLAHAFQNGQSWEVVDPTIIKTIVDKLLDPPEE
VSAEYDEPLRIELLQLATLLLKYLQNDLVHHRKELIKFGWNHLKREDTASKQWAFVNVCH
FLEAYQAPEKIILQVFVALLRTCQPENKMLVKQALDILMPALPRRLPLGDSRMPIWIRYT
KKILVEEGHSIPNLIHIFQLIVRHSDLFYSCRAQFVPQMVNSLSRLGLPYNTTAENRRLA
IELAGLVVNWERRRQNEMKVVTDADAPSQINDGFNPSSADVKCSIDGSTFPDDTTKRVKV
EPGLQSLCVMSPGGPSSIPNIETPGSGSQPDEEFKPNAAMEEMIINFLIRVALVIEPKDK
EASAMYKQALDLLSQALEVWPNANVKFNYLEKLLSSIQPSQAKDPSTALAQGLDVMNKVL
EKQPHLFIRNNINQISQILEPCFKHKLLDAGKSFCSLLKMIFVAFPPEATTTPADVKLLN
QKLDDLIQKHVTTVTAPQTTGDD---SSISFLLLVIKTLTEVQRNFIDPSTLVRILQRLQ
RDMGSSAGSHLRQVSGICFS--------FADVGAVISNLKSVLKLITERVMIVPDCKRSV
SQILNALLSEKGTDASVLLCILDVIKGWIEDDFCKQGTSVTSSSFLNPKEIVSFLQKLSQ
VDKQNFPTASLEEWDRKYLELLFGICADSNKYPLSLRQEVFQKVERQFMLGLRAKDPEVR
MKFFSLYHESLGKSLFTRLQFIIQIQDWEALSDVFWLKQGLDLLLAILVEDKPITLAPNS
ARVPPLLVSSSLPESSGTQHKVNDVSEGTEDSPLTFETLVHKHAQFLNNTSKLQVADLLI
PLRELAHTDANVAYHLWVLVFPIVWVTLHKEEQVTLAKPMITLLSKDYHKRQQASRPNVV
QALLEGLQLSHPQPRMPSELIKYIGKTYNAWHIALALLESHVMLFMNDTKCSESLAELYR
LLNEEDMRCGLWKKRSITAETRAGLSLVQHGYWQRAQSLFYQAMVKATQGTYNNTVPKAE
MCLWEEQWLYCASQLSQWDALADFGKSVENYEILLDSLWKLPDWTYMKDHVIPKAQVEET
PKLRLIQSYFTLHDKNTNGVVDSDNMVGKGVDLALEQWWQLPEMSVHSKIPLLQQFQQIV
EVKESSRILVDISNGSKVSGNSVVGVQGNLYADLKDILETWRLRTPNEWDHMSVWYDLLQ
WRNEMYNAVIDAFKDFSSTNSQLHHLGYRDKAWNVNRLAHIARKQGLYDVCVTILEKLYG
HSTMEVQEAFVKITEQAKAYLEMKGELTSGLNLINSTNLEYFPAKHKAEIFCLKGDFLLK
LNDSDGANLAYSNAISLFKNLPKGWISWGNYCDMAYRETHEEIWLEYAVSCFLQGIKFGV
SNSRSHLARVLYLLSFDTLSEPVGRAFDKYLDQIPHWVWLSWIPQLLLSLQRTEATHCKL
VLLKIAIVYPQALYYWLRTYLLERRDVANKSELGRLAMAQQRTQQN--------------
SNARVQGPGGGALSSDNQVHQGSQSAGGIGSHDGGNSHGQEPERSTSAESSMHNGNDQPL
QQGSANIND-----------------AASAFDAAKDIMEALRSKHANLASELEVLLTEIG
SRFVTLPEERLLAVVNALLHRCYKYPTATTAEVPQSLKKELSGVCRACFSADAINKHVDF
VREYKQDFERDLDPESTATFPATLSELTERLKHWKNVLQSNVEDRFPAVLKLEEESRVLR
DFHVIDVEVPGQYFTDQEIAPDHTVKLDRVAADIPIVRRHGSSFRRLTLIGSDGSQRNFI
VQTSLTPNARSDERILQLFRVMNQMFEKHKESRRRHIYINTPIIIPVWSQVRMVEDDLMY
STFLEVYENHCARNDREADLPITYFKEQLNQAISGQISPEAVVDLRLQAYNEITKTFVND
NIFSQYMYKTLPSGNYMWAFKKQFAIHLALSSFVSFMLQIGGRSPNKILFAKNTGKMFQT
DFHPAYDANGLIEFNEPVPFRLTRSMQAFFSHGVEGLIVSSMCAAAQAVVSPKQSQHLW
HHLAMFFRDELLSWSWRRPLGMPAIPMAGGGTMNTHDFKQKVTTNVDHVIARIKGICPQN
FSEEEDNPMDPPQPVQRAVSELVEAALNPRNLCMMDPTWHPWF
>DET.singl.CAF01.gnm1.ann1.evm_model_Chr12_931
MSPIQNLDQHSRLLVENDLPIQARLQMVMEVRDSLEIAHTAEYLNFLKCYFRSFSVILLQ
ITKPQFVDNPEHKLRNIVVEILNRLPHSEVLRPFVQDLLKVAMQVLTTDNEENGLICIRI
IFDLLRNFRPTLENEVQPFLDFVCKVYQNFKLTVSHFFENGVVTGEDVKPMETSLSDQGL
SSAPATGSQLNPSTRSFKIITECPLVVMFLFQLYSRLVQANIPQLLPLMVVAISIPGPEK
IPSHLKTHFIELKGAQVKTVSFLTYLLKSYAEYIRPHEESICKSIVNLLVTCSDSVSIRK
ELLISLKHVLGTDFRRGLFPLIDTLLEERVLVGTGRACFETLRPLAYSLLAEIVHHVRGD
LSLPQLSRIIYLFSSNMHDASLSLSIHTTCARLMLNLVEPIFEKGIDQHSMDEARILLGR
ILDAFVGKFSTFKRTIPQLLEEGEEGKDRATLRSKLELPVQAVLNVQVPVEHSKEVNDCK
HLIKTLVMGMKTIIWSITHAHLPRSQVLVSPSSNLPPPQAFKGMREDEVWKASGVLKSGV
HCLALFKEKDEEREMLNLFSQILAIMEPRDLMDMFSLCMPELFDCMISNTQLVHIFSTLL
AAAKVYRPFADVLVNFLVSSKLDVLKHPESPAAKLVLHLFRFIFGAVAKAPSDFERILHP
HVPVIMEFCMKNATEVERPLGYMQLLRTMFRALAGCKFELLLRDLIPMLQPCLNMLLTML
EGPTGEDMRDLLLELCLTLPARLSSLLPYLSRLMKPLVLCLKGSDDLVSLGLRTLEFWVD
SLNPDFLEPSMANVMSEVILALWSHLRPAPYPWGAKALQLLGKLGGRNRRFLKEPLALEC
KENPEHGLRLILTFEPATPFLVPLDRCINLAVAAVMHRNGSMDAFYRKQALKFLRVCLSS
QLNFPGTVADDGSTPKQLSSLLISTVDQSLRRSESTDVKTELGVKTKTQLMAEKSVFKIL
LMTVIAANGEPDLVDPTDDFVVNICRHFAVIFHTDSSSSNVSSAALGGPSHSNNIHVISR
PKTNASSSLKELDPLIFLDALVDVLAEENRLHAKAALGALNVFAETLVFLARSKQTDVLM
SRGPGTPMIVSSPSMNPVYSPPPSVRVPVFEQLLPRLLHCCYGLTWQAQMGGVMGLGALV
GKVTVETLCLFQVRIVRGLIYVLKKIPIYASKEQEETCQVLTQVLRVVNNADEANSEARR
QSFQGVVEFLAQELFNQNASIIVRKNVQSCLALLASRTGSEVSELLEPLYQPLLQPLIMR
PLRLKTVDQQVGTVTALNFCLALRPPLLKLTPELVNFLQEALQIAETDENVWVTKFMNPK
VVTSLTKLRTACIELLCTTMSWADFKTANHSDLRSKIISMFFKSLTCRTPEIVAVAKDGL
RQVINQKLPKELLQNSLRPILVNLAHPKNLSMPLLQGLARLLELLSNWFNVTLGVKLLEH
LKRWLEPEKLAQSQKSWKAGEEPKIAAAIIELFHLLPAAASKFLDELVTLTIDLEGALPP
GQVYSEINSPYRLPLTKFLNRYAPLAVDYFLARLSEPKYFRRFMYIIRSDAGQPLRDELA
KSPQKILASAFSEFMPNSDVAMAPASTSTHTSLLGEEDLVTPSSDA---PAAPPSATSDA
YFQGLALVKTLVKLIPGWLQSNRTMFDTLVLVWKSPARITRLQNEQELNLVQVKESKWLV
KCFLNYLRHDKNEVNVLFDILTIFLCHSRVDYTFLKEFYIIEVAEGYTPSMKKALLLHFL
NLFQSKQLSHDHLVIVMQMLILPMLAHAFQNGHSWEVVDPSIIKTIVDKLLDPPEEVSAE
YDEPLRIELLQLATLLLKYLQNDLVHHRKELIKFGWNHLKREDTASKQWAFVNVCHFLEA
YQAPEKIILQVFVALLRTCQPENKMLVKQALDILMPALPRRLPLGDSRMPIWIRYTKKIL
VEEGHSIPNLIHIFQLIVRHSDLFYSCRAQFVPQMVNSLSRLGLPYNTTAENRRLAIELA
GLVVNWERQRQNEMKVVTDGDAPGQISDGFSSSLADSKRSVDGSTFPEDSTKRVKVEPGL
QSLCVMSPGGPSSIPNIETPGSASQPDEEFKPNAAMEEMIINFLIRVALVIEPKEKEASA
MYKQALELLSQALEVWPNANVKFNYLEKLLSSIQPSQAKDPSTALAQGLDVMNKVLEKQP
HLFIRNNINQISQILEPCFKHKLLDAGKSFCSLLKMIFVAFPLEVSTTPADVKVLYQKLE
DLIQKHVTTISAPQTSSDDNIASSISFLLLVIQTLTEVQRNFIDPSILVRILQRLQRDMG
SSGGSLIRQGQRTEPDSAVTSSRQGADVGAVISNLKSILKLISERVMMVPECKRSVSQIL
NALLSEKGTDPSVLICILDVIKGWIEDEFSKQGTSGASSTFLTPKEIVSFLQKLSQVDKR
NFSPTTLEEWDRKYLELVYGICADSIKYPIALRQEVFQKVERQFMLGLRARDPEVRKKFF
SLYHESLGKTLFIRLQFIIQFQEWEALSDVFWLKQGLDLLLAILVEDKPITLAPNSARVP
PLLVPSSLPESSGMQHKLNDVSEASEDAPLTFETLVLKHAQFLNNMSKLQVADLLIPLRE
LAHTDANVAYHLWVLVFPIVWVTLLKEEQVTLAKPMITLLSRDYHKRQQANRPNVVQALL
EGLQLSHPQPRMPSELIKYIGKTYNAWHIALALLESHVVLFTNETKCSESLAELYRLLNE
EDMRCGLWKKRSITAETRAGLSLVQHGYWQRAQSLFYQAMVKATQGTYNNTVPKAEMCLW
EEQWLYCASQLSQWDVLADFGKSVENYEILLDSLWKLPDWTYMRDNVIPKAQVEETPKLR
LIQAYFALHDKNTNGVGDADNMVGKGVDLALEQWWQLPEISVHARIPLLQQFQQMVEV
QESARILVDISNGNKLPGNSVVGVQGNLYADLKDILETWRLRTPNEWDNMSVWYDLLQWR
NEMYNAVIDAFKDLGNTNPQLHHLGYRDKAWNVNRLAHIARKQGLHDVCVTILEKLYGHS
TMEVQEAFVKIREQAKAYLEMKGELTSGLNLINSTNLEYFPPKHKAEIFRLRGDFLLKLN
DSESANLAYSNAISLFKNLPKGWISWGNYCDMAYKETHEEIWLEYAVSCFLQGIKYGVSN
SRSHLACVLYLLSFDTPNEPVGRAFDKYLEQIPHWVWLSWIPQLLLSLQRTEAPHCKLVL
LKIAIVYPQALYYWLRTYLLERRDVANKSELSRIAMAQQRTQQSVSGTTAGSIGGLADGN
SRVQGPGGGLLSSDNQVHQSSQSAGGIGPHDGGNSHGQETERSTSAESSIHNGNDQLLQQ
GSANNSEGGQNTFRRAGALGFVASAASAFDAAKDIMEALRSKHANLASELEVLLTEIGSR
FVTLPEERLLAVVNALLHRCYKYPTATTAEVPQSLKKELSGVCRACFSADAVNKHVDFVR
EYKQDFERDLDPESTATFPATLSDLTERLKHWKNILQSNVEDRFPAVLKLEEESRVLRDF
HVIDVEVPGQYFTEQEIAPDHTVKLDRVAADIPIVRRHGSSFRRLTLIGSDGSQRHFIVQ
TSLTPNARSDERILQLFRVMNQMFEKHKESRRRHICIHTPIIIPVWSQVRMVEDDLMYST
FLEVYENHCARNDREADLPITYFKEQLNQAISGQMPPEAVVDLRLQAYQEITKNFVTDNI
FSQYMYKTLPSGNHMWAFKKQFAIQLALSSFMSLMLQIGGRSPNKILFAKNTGKIFQTDF
HPAYDANGLIEFNEPVPFRLTRNMQAFFSDGVEGLIVSAMCAAAQAVVSPKQSQHLWHH
LAMFFRDELLSWSWRRPLGMPVGPMA-GGTMNPIDFKQKVSTNVEHVIMRVKEIAPQNFS
EEEENGMDPPQPVQRGVTELVKAALNPRHLCMMDPTWHPWF
>OUT.vitvi.PN40024.gnm2.ann1.VIT_204s0023g03350.1
MSPIQNFEQHSRHLVEPDLPIQTRLQMAMEVRDSLEIAHTAEYSNFLKCYFRAFSVILLQ
ITKPQLTDNPEHKLRNIAVEVLNRLPHSEVLRPYVQDLLKVAMQVLTTDNEENGLICIRI
IFDLLRNFRPTLENEVQPFLDFVCKIYQNFRLTVSHFFENGAVGG
EDVKPMDVS--DQAVTTTTVGAGQLNPSTRSFKIVTESPLVVMFLFQLYGRLVQTNIP
HLLPLMVAAISVPGPEKVHPHLKNHFIELKGAQVKTVSFLTYLLKSFADYIRPHEESICK
SIVNLLVTCSDSVSIRKELLVALKHVLGTDFKRGLFPLIDTLLEERVLVGTGRACFETLR
PLAYSLLAEIVHHVRGDLSLSQLSRIIYLFSSNMHDASLSLSIHTTCARLMLNLVEPIFE
KGVDQPSMDEARILLGRILDAFVGKFSTFKRTIPQLLEEGEEGKDRATLRSKLELPVQAV
LNLQVPMEHSKEVSDCKHLIKTLVMGMKTIIWSITHAHLPRSQVLVSPT
SNLPAPQAFKGMREDEVWKASGVLKSGVHCLALFKEKDEEREMLNLFSQILAIMEPRDLM
DMFSLCMPELFECMISNTQLVHIFSTLLQAPKVFRPFADVLVNFLVSSKLDVLKHPDSPA
SKLVLHLFRFLFGAVPKAPSDMERILQPHVPVIMEVCMKNATEVERPLGYIQLLRTMFRA
LAGGKFELLLRDLIPTLQPCLNMLLGMLEGPTGEDMRDLLLELCLTLPSRLSSLLPFLPR
LMKPLVLCLKGGDDLVSLGLRTLEFWVDSLNPDFLEPSMANVMSEVILALWSHLRPAPYP
WGGRSLQLLGKLGGRNRRFLKEPLALECKENPEHGLRLILTFEPSTPFLVPLDRCINLAV
AAVMHKNGSMDAFYRKQALKFLRVCLASQLNLPGIVTEEAFTQRQLSTLLVSSVDASWRR
TDSSDIKADLGVKTKTQLMAEKSVFKILLMTIIAASAEPDLLDPKDDFVVNVCRHFAMIF
HIDYSTNSIPSASSGGPMHSSSANVSSRSK---SSNLKELDPLIFLDALVDVLADENRL
HAKAALSALNVFAESLLFLARSKHADVLMSRGPGTPMIVSSPSMNPVYSPPPSVRILVF
EQLLPRLLHCCYGSTWQAQMGGVMGLGALVGKVTVETLCLFQVKIVRGLVYVLKRLPIYA
NKEQEETSQVLTQVLRVVNNVDEANNETRRQSFQGVVEYLASELFNANASVNVRKNVQSC
LELLASRTGSEVSELLEPLYQPLLQPLIMRPLRLKTVDQQVGTVTALNFCLSLRPPLLKL
SQELVNFLQEALQIAEADETVWVVKFMNPKVATSLNKLRTACIELLCTAMAWADFKTPAH
SELRAKIISMFFKSLTCRTPEIVAVAKEGLRQVISQRMPKELLQSSLRPILVNLAHTKN
LSMPLLQGLARLLELLSTWFNVTLGGKLLEHLKKWLEPEKLAQSQKSWKAGEEPKIAAAI
IELFHLLPIAASQFLDELVTLTIDLEGALPPGQFYSEINSPYRLPLTKFLNKYPTLAVDY
FLARLSQPKYFRRFMYIIRSDAGQPLREELAKSPKKILASAFPEFLPRSDASMTPGSLNP
SAAITGDEALVTPQTESSIPPSSSSSANSDAYFQGLALISTMVKLMPGWLQSNRVVFDTL
VLVWKSPARITRLHNEQELNLVQVKESKWLVKCFLNYLRHDKNEVNVLFDILSIFLFHTR
IDYTFLKEFYIIEVAEGYPPNMKKILLLHFLNLFQSKQLGHDHLVVVMQMLILPMLAHAF
QNDQSWEVVDPAIIKTIVDKLLDPPEEVSAEYDEPLRIELLQLATLLLKYLQNDLVHHRK
ELIKFGWNHLKREDSASKQWAFVNVCHFLEAYQAPEKIILQVFVALLRTCQPENKMLVKQ
ALDILMPALPKRLPLGDSRMPIWIRYTKKILVEEGHSIPNLIHIFQLIVRHSDLFYSCRA
QFVPQMVNSLSRLGLPYNTTAENRRLAIELAGLVVGWERQRQNEIKVVTDNDVACQSTDG
FNPGSAEPKRPVDASTFPEDPSKRVKVEPGLQSLCVMSPGGASSIPNIETPGSTGQPD
EEFKPNAAMEEMIINFLIRVALVIEPKDKEASLMYKQALDLLSQALEVWPNANVKFNYLE
KLLSSIQPSQSKDPSTALAQGLDVMNKVLEKQPHLFIRNNINQISQILEPCFKYKMLDAG
KSLCSLLKMVFVAFPIEAANTPQDVKMLFQKVEDLIQKQIASVTAPQTSGEDNSANSISF
VLFVIKTLTEVQKNLIDPYILVRILQRLARDMGTSASSH---GQRTDPDSAVTSSRQGAD
IGAVISNLKSVLKLISERVMLVPECKRTITQILNALLSEKGTDASVLLCILDVVKGWIED
VFNKPGTSSASSGFLTSKEIVSFLQKLSQVEKQNFSPSALEEWDQKYLQLLYGICADLNK
YPLSLRQEVFQKVERQFMLGLRARDPEVRMKFFSLYHESLGKTLFTRLQYIIQYQDWEAL
SDVFWLKQGLDLLLAILVEDKPITLAPNSARVPPLVVSGSLPDHSGMQHQVTDVPEGPEE
APLTFDGLVLKQSKFLNEMSKLQVADLVIPLRELAHTDANVAYHLWVLVFPIVWVTLLKE
EQVTLAKPMITLLSKDYHKKQQAHRPNVVQALLEGLQLSHPQPRMPSELIKYIGKTYNAW
HISLALLETHVMLFMNDTKCSESLAELYRLLNEEDMRCGLWKKRSITAETRAGLSLVQHG
YWQRAQSLFYQAMVKATQGTYNNTVPKAEMCLWEEQWIYCATQLSQWDALVDFGKSIENY
EILLDSLWKMPDWAYMKDHVIPKAQVEETPKLRLIQAFFALHDKNVNGVGDAENIMGKGV
DLALEQWWQLPEMSVHARIPLLQQFQQLVEVQESARILVDIANGNKHSGSSAVSVHGSLY
ADLKDILETWRLRTPNEWDNMSVWYDLLQWRNEMYNAVIDAFKDFANTNQQLHHLGYRDK
AWNVNKLAHIARKQGLYDVCVTILEKMYGHSTMEVQEAFVKIREQAKAYLEMKGELTNGL
NLINSTNLEYFPVKHKAEIFRLKGDFLLKLNECENANLSYSNAITLFKNLPKGWISWGNY
CDMAYKETHEEMWLEYAVSCFLQGIKFGIPNSRSHLARVLYLLSFDTPNEPVGRAFDKYL
EQVPHWVWLSWIPQLLLSLQRTEAPHCKLVLLKIATVYPQALYYWLRTYLLERRDVANKS
ELGRIAMAQQRMQQNVSGTTAGSLG-LADGSARVQSHGGGALTSDGQVNQGNQSAGGIGS
HDGGNTHAQEPERTSSVDGSAHAGNDQPMQQNSSTINEGGQNALRRNGAFGLVSSAASAF
DAAKDIMEALRSKHANLASELEVLLTEIGSRFVTLPEERLLAVVNALLHRCYKYPTATTA
EVPQSLKKELSGVCRACFSADAVNKHVDFVREYKQDFERDLDPESTTTFPATLSELTERL
KHWKNVLQSNVEDRFPAVLKLEEESRVLRDFHVVDVEVPGQYFTDQEIAPDHTVKLDRVE
ADIPIVRRHGSSFRRLTLIGSDGSRRHFIVQTSLTPNARSDERILQLFRVMNRMFDKHKE
SRRRHICIHTPIIIPVWSQVRMVEDDLMYSSFLEVYENHCARNDRETDLPITFFKEQLNQ
AISGQISPEAVIDLRLQAYNDITKNYVTDSILSQYMYKTLLSGNHMWAFKKQFAIQLALS
SFMSFMLQIGGRSPNKILFAKNTGKIFQTDFHPAYDANGMIEFSEPVPFRLTRNLQAFFS
HGVEGLIVSAMCAAAQAVISPKQSQHLWHQLAMFFRDELLSWSWRRPLGMPLGPVPGGG
SLNPIDFKHKITSNVEQVIGRISGIAPQYLSEEEENAVDPPHSVQRGVTEMVEAALTPRN
LCMMDPTWHPWF
