# Supplementary material for: Legume genome structures and histories inferred from Cercis canadensis and Chamaecrista fasciculata genomes
Source: Plant J. 2026 Jun 10;126(5):e70981. doi: 10.1111/tpj.70981 (PMC13252982; doi:10.1111/tpj.70981)
Supplement: Supplementary file 4 — Data S4. Manuscript supplement; Compressed directory of aligned sequences from 2212 low‐copy gene families, for calculation of a consensus species tree. [file TPJ-126-0-s010.gz › S4_consen_species_tree/40_aln_fas_cln1/Legume.fam3.05827]

>CAE.acacr.Acra3RX.gnm1.ann1.g10715.t1
MSYSDRNRGAKERECEESGELESKSVGPNGSITTPQLTIDENLLVDPKQLFIGSK
IGEGAHGKVYEGRYGDQIVAIKVLHRGSTSEERAALENRFAREVNMMSRVHHENLVKFIG
ACKDPLMVIVTELLPGMSLRKYMTSIRPNPLDCQVAINFALDVARAMDCLHANGIIHRDL
KPDNLLLTANQKSVKLADFGLAREESVTEMMTAETGTYRWMAPELYSTVTLRQGEKKHYN
NKVDVYSFGIVLWELLTNRMPFEGMSNLQAAYAAAFKHERPSLPEDIPPDLAFVIQSCWV
EDPNMRPSFSQIIRMLNAFLFTLSPPSPSLQEPENEPEAATTSNGAITEFSARNRG
KFGFLRQLFASKRTKN
>PAP.aesev.CIAT22838.gnm1.ann1.Ae06g30680.1
----------RERECGESGSTESKSVKQNGLIATTQLTIDESLLVDPKLLFIGSKIG
EGAHGKVYEGRYGDRIVAIKVLNRGSTSEERAALENRFAREVNMMSRVHHENLVKFIGAC
KDPLMVIVTELLPGMSLRKYLMRIRPKLLDLHVAINFALDIARAMDWLHANGIIHRDLKP
DNLLLTANQKSVKLADFGLAREESVTEMMTAETGTYRWMAPELYSTVTLRQGEKKHYNNK
VDVYSFGIVLWELLTNRMPFEGMSNLQAAYAAAFKQERPNLPEDISPDLAFIIQSCWVED
PNLRPSFSQIIRMLNAFLFTLSPSSPPLPEPDNEPEAATTSNGAITEFSARN
RGKFAFLRQLFLRKD---
>OUT.arath.Col0.gnm9.ann11.AT5G01850.2
-----------------------------------DDTIEESLLVDPKLLFIGSKIGEGA
HGKVYQGRYGRQIVAIKVVNRGSKPDQQSSLESRFVREVNMMSRVQHHNLVK
FIGACKDPLMVIVTELLPGMSLRKYLTSIRPQLLHLPLALSFAL
DIARALHCLHANGIIHRDLKPDNLLLTENHKSVKLADFGLAREESVTEMMTAETGTYRWM
APELYSTVTLRQGEKKHYNNKVDVYSFGIVLWELLTNRMPFEGMSNLQAAYAAAFKQERP
VMPEGISPSLAFIVQSCWVEDPNMRPSFSQIIRLLNEFLLTLTPPPPPLPETAT----N
RTNGRAITEFSIRPKGKFAFIRQLFAAKRNI-
>CER.bauva.BV-YZ2020.gnm2.ann1.rna-bv00185.t1
MSYSERNRAGEEGECKESVYLESKSVIKNGLIASEHLTIDESLLVDPKHLYIGAKIGEGA
HGKVYEGRYGDRIVAIKVLHRGNNSEEKASLENRFAREVNMMSRVHHENLVKFIGACKDP
LMVIVTELLPGMSLRKYLLSLRPKLLDLHVVINFVLDIARAMECLHANGIIHRDLKPDNL
LLTANQKSVKLADFGLAREESVTEMMTAETGTYRWMAPELYSTVTLRQGEKKHYNNKVDV
YSFGIVLWELFTNRMPFEGMSNLQAAYAAAFKQERPVLPEDISPGLAFIIQSCWVEDPNM
RPSFSLIIRMLNEFLFTLAPPSPPLSEPDNNEQAPATSDSAITEFSPRNKGKFAFL
RHLFASKRTKN
>CER.bauva.BV-YZ2020.gnm2.ann1.rna-bv02486.t1
MNYSEKNGAGEEGECKESVDLESKSVIKNGLIASEQLTIDENLLVDPKQLFIAAK
IGEGAHGKVYEGRYGDRIVAIKVLHRGNNSEERASLENRFAREVNMMSRVHHENLVKFIG
ACKDPLMVIVTELLPGMSLRKYLVSVRPKLLDLHVAINFAIDIARAMDCLHANGIIHRDL
KPDNLLLTADQKSVKLADFGLAREESVTEMMTAETGTYRWMAPELYSTVTLRQGEKKHYN
NKVDVYSFGIVLWELLTNRMPFEGMSNLQAAYAAAFKQERPILPDDISPDLAFIIQSCWV
EDSNLRPSFNQIIRMLNEFLFTLAPPSPPLPEPDNIQPKPVTGNSAITEYSSRNKGKFAF
LRHLFASKRVKN
>CER.cerca.ISC453364.gnm3.ann1.Cecan.7G058900.1
MSYSERNGAGEEGECKESVDLESKSVIKNGLIASEQLTIDENLLVDPKQLFIGAK
IGEGAHGKVYEGRYGDRIVAIKVLHRGNNPEERASLENRFAREVNMISRVHHENLVTFIG
ACKDPLMVIVTELLPGMSLRKYLVSVRPKLLDLHLAINFALDIARAMDCLHANGIIHRDL
KPDNLLLTANQKSVKLADFGLAREESVTEMMTAETGTYRWMAPELYSTVTLRQGEKKHYN
NKVDVYSFGIVLWELLTNRMPFEGMSNLQAAYAAAFKQERPILPDDISPDLAFIIQSCWV
EDPNLRPSFSQIIRMLNEFLFTLAPPSPPLAEPDNNEPKPATSNGAITEFSSRNKGKFAF
LRQLFASRRTKN
>CAE.chafa.ISC494698.gnm1.ann1.ChfasH1.5G097600.1
------------GELESKSKSKSNSQNGNGSITIQPLTIDENLLVDPKQLFIGSKIGE
GAHGKVYEGRYGDQIVAIKVLHRGSTSEERSALENRFAREVIMMSRVHHENLVKFIGACK
DPLMVIVTELLPGMSLRKYLTSIRPCRLDCLVAINFALDVARAMDCLHANGIIHRDLKPD
NLLLTADQKSVKLADFGLAREESVTEMMTAETGTYRWMAPELYSTVTLRQGEKKHYNNKV
DVYSFGIVLWELLTNRMPFEGMSNLQAAYAAAFKHERPSLPEDISPDLAFIIQSCWVEDP
NLRPSFSQIIRMLNAFLFTLSPPSPPLPEPENEPEVATTSNGTITEFSTRNRGKFAF
LRQLFTSKRTKN
>PAP.lotja.MG20.gnm3.ann1.Lj1g3v2512570.1
MSFRERNIGGGDRECEES-----KSVRQNGSLTTTQLTIDENLLVDPKLLFIGSKIGEGA
HGKVYEGRYGDRIVAIKVLNRGRTSEERASLEDRFAREVNMMSRVHHDNLVKFIG
ACKDPLMVIVTELLPGMSLRKYLMSIRPNLLDRHVAINFALDIARAMDWLHANGIIHRDL
KPDNLLLTANQKSVKLADFGLAREESVTEMMTAETGTYRWMAPELYSTVTLRQGEKKHYN
NKVDVYSFGIVLWELLTNRMPFEGMSNLQAAYAAAFKHERPGIPDDISPDLAFVVQSCWV
EDPNLRPSFSQIIRMLNAFLFTLTPPSPHLPEPENEPEVATTSNGTITEFSARN
RGKFAFLRHLFSSKRAKN
>PAP.medtr.A17_HM341.gnm4.ann2.Medtr7g072710.1
MSFRDRNIEVEERECEKS-------VRSNGSLNTTQFTIDENLLVDPKLLFIGSKIGE
GAHGKVYQGRYVDQIVAIKVLQRGTTSEERASLENRFAREVNMMSRVHHDNLVKFIGACK
DPLMVIVTELLPGMSLRKYLTSIRPKPLDIHVAINFALDIARAMDWLHDNGIIHRDLKPD
NLLLTANQKSVKLADFGLAREESVTEMMTAETGTYRWMAPELYSTVTLRQGEKKHYNNKV
DVYSFGIVLWELLTNRMPFEGMSNLQAAYAAAFKQERPKIPDDISPDLAFVIQSCWVEDP
NLRPSFSQIIRMLNEFLFTLSPLSPPLPEPDNEPKAATTSNGAITEFSARNKGKFAFLR
QLFSSKRIKN
>CER.phach.longxuteng.gnm1.ann1.LXT72372.t1
MSYSERNKAGKEGECKESVDLESKSVIKNGLIASEQLTIDESLLVDPKHLFIGAK
IGEGAHGKVYEGRYGDRIVAIKVLHRGNNSDERASLENRFAREVNMMSRVHHENLVTFIG
ACKDPLMVIVTELLPGMSLRKYLLNLRPKLLDIHVAINFALDIARAMDWLHANGIIHRDL
KPDNLLLTANQKSVKLADFGLAREESVTEMMTAETGTYRWMAPELYSTVTLRQGEKKHYN
NKVDVYSFGIVLWELLTNCMPFEGMSNLQAAYAAAFKQERPILPDDISPDLAFIIQSCWV
EDPNLRPSFNQIIRMLNEFLFTLPPPSPPLPEPDNNEPAPTTSDGAITEFSPRNKG
KFAFLRHLFASKRTKN
>PAP.phavu.G19833.gnm2.ann1.Phvul.008G083700.3
MSFREGKLG-EERECEESGSTESKSVKENGSLTATQLTIDENLLVDPKLLFIGSKIGE
GAHGKVYEGRYRDQIVAIKVLHRGSTSEERASLENRFAREVNMMSRVHHDNLVKFIGACK
DPLMVIVTELLPGMSLRKYLMSIRPKLLDLHLAINFALDIARALDWLHANGIIHRDLKPD
NLLLTADQKSVKLADFGLAREETVTEMMTAETGTYRWMAPELYSTVTLRQGEKKHYNNKV
DVYSFGVVLWELLTNRMPFEGMSNLQAAYAAAFKQERPCIPDDISPELAFVIQSCWVEDP
NMRPSFSQIIRMLNAFLFTLSPPSPPLPPPNNQPEVATTSNGTITEFSARNRGRFGFLRQ
LFSSKRTKN
>PAP.phavu.G19833.gnm2.ann1.Phvul.010G068300.1
MSCRERNKGEEDKEYKNSVGLESKSVRSIGSIEDEQLTIDESLLIDPKLLFIGSKIG
EGAHGRVYEGRYRERIVAIKVLHRGSTLEERVSLENRFAREVNMMSRVHHENLVKFIGAC
KDPLMVIVTEMLPGLSLRRYLITIRPKPLDLYVAIKFALDIALAMNWLHANGIIHRDLKP
DNLLLTENQESVKLADFGLAREESVTEMMTAETGTYRWMAPELYSTVTLRQGEKKHYNNK
VDVYSFGIVLWELLTNRMPFEGMSNLQAAYAAAFKQERPSLPEDISPDLAFIIQSCWVED
PNMRPSFSQIIRMLNEFILTLQPPPLALPEPDDEP-EAVTSNGAITDFSTRNKVKFSFI
RHLFSSKRTKS
>OUT.prupe.Lovell.gnm2.ann1.Prupe.6G292000.1
MNCSVNNGGRGERAHEQT--VLRRSVEVEPILVPQQLTIDENLLVDPNLLFIGSKIGEGA
HGKVYEGRYRDRIVAIKVLHRGSTSEERAALESRFAREVNMMSRVKHENLVKFIGACKDP
LMVIVTELLPGMSLRKYLMSIRPNPLELHVAIKFALDIAHAMECLHANGIIHRDLKPDNL
LLTENQKHVKLADFGLAREESVTEMMTAETGTYRWMAPELYSTVTLRQGEKKHYNNKVDV
YSFGIVLWELLTNRMPFEGMSNLQAAYAAAFKQERPRLPEDISPDLAFVIQSCWVEDPNL
RPTFSQIIRMLNSFLFKLSPPSPPIPDTDT--NEAAASNGTMSELSVRTRGKFAFLRQLF
NAKRTKN
>OUT.quisa.S10.gnm1.ann1.Qs0234030.1
MSCREINRGGQEGECEQS-------VLQNGSITTRQPTIDENLLVDPKLLFIGAKIGEGA
HGKVYEGRYGDRIVAIKVLNRGSTSEERVSLENRFAREVNMMSRVKHENLVKFIGACKDP
LMVIVTELLPGMSLRKYLVSIRPKLLDLRLAINFSLDIAHALDCLHANGIIHRDLKPDNL
LLTANQKSVKLADFGLAREESVTEMMTAETGTYRWMAPELYSTVTLRQGEKKHYNNKVDV
YSFGIVLWELLTNRMPFEGMSNLQAAYAAAFKQERPSLPEDISPDLAFIIQSCWVEDPNM
RPSFSQIIRMLNAFLFTVSPSSPSLPKSDTEAEVTPTSNGTTTEFSARNRGKFAFLRHL
FTAKRTKN
>OUT.quisa.S10.gnm1.ann1.Qs0322020.1
MSSKENKRGGQEGECGQS-------FLQNGSMTTLQPPIDENLLVDPKLLFIGAKIGEGA
HGKVYEGRYGEQIVAIKVLNRGSTSDERVSLENRFSREVNMMSRVKHENLVKFIGACKDP
LMVIVTELLPGMSLRKYLVSIRPKVLDIRMAINYALDIARAMDCLHANGIIHRDLKPDNL
LLTANQKSVKLADFGLAREESVTEMMTAETGTYRWMAPELYSTVTLRQGEKKHYNNKVDV
YSFGIVLWELLTNRMPFEGMSNLQAAYAAAFKQERPSLPEDISPDLTFIIQSCWVEDPNM
RPSFSQIIRMLNAFLFTLSPPSPSLPRSDTEAEAAPTSNGTMTEFSARNRGKFAFLRHL
FTAKRTKN
>CAE.sento.Myeongyun.gnm1.ann1.Sto01g021230
-----------SGELE----ESKKSVRQNGSITTPTLKIDENLLVDPKQLFIGSKIGEG
AHGKVYEGRYGDQIVAIKVLHRGSTSEERSALENRFAREVIMMSRVHHENLVKFIGACKD
PLMVIVTELLPGMSLRKYLTSIRPRLLDCHVAINFALDIARAMDCLHANGIIHRDLKP
DNLLLTANQKSVKLADFGLAREESVTEMMTAETGTYRWMAPELYS
TVTLRQGEKKHYNNKVDVYSFGIVLWELLTNRMPFEGMSNLQAAYAAAFKHERPSLPEDI
SPELAFIIQSCWVEDPNLRPSFSQIIRMLNAFLFTLSPPSPPLPEPENEPATA
TTSNGTITEFSTRNRGKFGFLRHLFTSKRTKN
>DET.singl.CAF01.gnm1.ann1.evm_model_Chr02_2117
--------------------EGGESLRQNGSATSQQLTIDENLLVDPKLLFIGSKIGEGA
HGKVYEGRYGDQIVAIKVLNRGSTSEERAALENRFAREVNMMSRVHHENLVKFLGACKDP
LMVIVTELLPGMSLRKYLMSLRPNILDLYVAINFATDIARAMDCLHANGIIHRDLKPDNL
LLTADQKSVKLADFGLAREESVTEMMTAETGTYRWMAPELYSTVTLRQGEKKHYNNKVDV
YSFGIVLWELLTNRLPFEGMSNLQAAYAAAFKHARPSLPDDISPDLAFIIQSCWVEDPNL
RPSFSQIIRMLNAFLFTVSPPSPSLPEPDNNEPEVSTSNGTITEMSTRNRRKFSFLRHLF
TSKRTN-
>OUT.vitvi.PN40024.gnm2.ann1.VIT_208s0058g01180.1
MSCSESNTGGEQGEIEESVEVDPKSFTQNGSIMAPQLTIDENLLVDPKLIFIGSK
VGEGAHGKVYEGRYGDQIVAIKVLHRGSTSEERAALEGRFAREVNMMSRVKHENLVKFIG
ACKDPLMVIVTELLPGMSLRKYLTSIRPKRMDIHVALSFALDIARAMECLHANGIIHRDL
KPDNLLLTANQKSVKLADFGLAREESVTEMMTAETGTYRWMAPELYSTVTLRQGEKKHYN
NKVDVYSFGIVFWELLTNRMPFEGMSNLQAAYAAAFKQERPSLPEDISPDLAFIIQSCWV
EDPNMRPSFSQIIRMLNTFHFKVTPPPSSLLEESDTNGAAMSSNGTMTELSARTRGKFSF
LRQLFAAKRTRN
