# Supplementary material for: Legume genome structures and histories inferred from Cercis canadensis and Chamaecrista fasciculata genomes
Source: Plant J. 2026 Jun 10;126(5):e70981. doi: 10.1111/tpj.70981 (PMC13252982; doi:10.1111/tpj.70981)
Supplement: Supplementary file 4 — Data S4. Manuscript supplement; Compressed directory of aligned sequences from 2212 low‐copy gene families, for calculation of a consensus species tree. [file TPJ-126-0-s010.gz › S4_consen_species_tree/40_aln_fas_cln1/Legume.fam3.05840]

>CAE.acacr.Acra3RX.gnm1.ann1.g113.t1
MPRLHCFLFLATFLCFAGVFVAGDGEADPLYKDCVEQCKKSGCVGNRCFQHCKFSSDGKP
IDGPWYTNEPLYLRWKQWDCQTDCRYYCMQSREEERIKLGDKPIKYHGKWPFRRVYGIQE
PVAVALSALNLAMQFHGWVSFFILVYYKLPLRPDKKTYYEYTGLWHIYGILSMNSWFWSA
IFHSRDVELTEKLDHSSAVALLGFSLLLAILRAFNVRDEAARVMVTAPLIAFVTTHILYL
NFYKLDHGLQMKVCMLIVFTHLLIWAIWACISKHPAQWKVWLVVVGGNLAMLFEVYEFPP
YMGYVDSHALWHATTIPITYLWWSFVRDDAEFRTSTLLKKVR
>CAE.acacr.Acra3RX.gnm1.ann1.g12033.t1
MAPFHWVFFLTTLCCFLRGLNASDGDADPLYKSCVDRCENTGCVGTRCFHHCKFSSDGKP
IDGPWYMHEPLYLRWKQWDCRTDCRYYCMLSREEERMKLGDKPVKYHGKWPFQRVYGIQE
PVAVALSALNLAVQFHGWVSFFILVYYKLPLRPNKKTYYEFTGLWHIYGILSMNSWFWSA
VFHSRDVELTEKLDCSSAVALLGFTLILAILRAFNLRDEPSRVMVAAPLMAFLTTHILFL
NFYQLNYGWNMKVCLALAVSQLLIWAIWAGICHHPARLKLWVVVVGGGLAMLLEIYDFPP
YMGYVDAHALWHAITIPLSYLWWSFIRDDAEFTTTSLTKKVK
>PAP.aesev.CIAT22838.gnm1.ann1.Ae05g29670.1
-----LLLLLVASCHLLRPIAASDGDADPLYKDCVDKCEKTGCVGNRCFQHCKFSSDGK
PIDGPWYMHEPLYLRWKQWDCRTDCRYHCMVAREEERTKLGDKPVKYHGKWPFWRVYGIQ
EPVAVALSALNLAMQFHGWVSFFILVYYKLPLRPDKKTYYEYTGLWHIYGILSMNSWLWS
AVFHSRDVELTEKLDYSSAVALLGYTLILAIVRAFNVRDEATRVMISAPVIAFVTTHILY
LNFYQLAYGLNMKVCMIMAITQLLIWAIWAGVSNHPARWKLWLAVVGGVLAMILEIFDFP
PYKGYVDAHALWHATTIPLTFLWWSFIKDDAEFRTSTLLKKVK
>OUT.arath.Col0.gnm9.ann11.AT5G62130.2
-------CFKAAYYDLARPVDVALETGFVVIRSCVDQCQKTGCVGDTCFQHCKFSADGKA
IDGPWYMQEPLYLRWKQWDCQSDCQYECMMTREEERKRNGERPTKYFGKWPLKHVYGIQE
PVSVAFSALDLAMQFQGWVSYFILVYYKLPLQPNRKTYYEYNGIVHIYAIIVMNSLFWSS
ICHSRDVELTERLDYSSATVLAGFSLILAILRSFSIQDQSVKIMVTAPILAVVATHILYL
NFYNLDEGLHWKVIFGIGGIELVVWGLWAALTSHPSKWKLRAFLISSILTLCLRMFDFPP
YKGYIDAHALWRGAGIPLSYLWWSFVCDDAVFRTTVNLKKSK
>CER.bauva.BV-YZ2020.gnm2.ann1.rna-bv08316.t1
MAPFRWFLFIAALCCLFAALHASDGDADPLYKDCVERCQETGCVGNRCFQHCKFSSDGKP
IDGPWYMHEPLYLRWKQWDCRSDCRHHCMLAREEERTKLGDKPVKYHGKWPFQRVYGIQE
PVAVALSALNLAMQFHGWVSFFIVVYYKLRLRPNKKTYYEYTGLWHIYGILAMNSWFWSA
VFHSRDVELTEKLDYSSAVALLGFTLILAILRACNVKEEAARVMVAAPLVAFVTTHILYL
NFYRLDYGLNKKVCAAMAVSQLLIWAMWAGVSRHPARWKLWVVVVGGGLAMVLDIYDFPP
YKGYVDAHALWHATAIPLTYLWWSFIRDDAEFRTTSLLKKVK
>CER.cerca.ISC453364.gnm3.ann1.Cecan.1G205100.1
MAPFRWFLVFATLWCLFAALHASDGDADPLYKDCVEHCQKTGCVGNRCFQHCKFSSDGKP
IDGPWYMHEPLYLRWKQWDCQSDCRYHCMLAREEERTKLGHKPVKYHGKWPFQRVYGIQE
PVAVALSALNLAMQFHGWVSFFIVVYYKLPLRPNKKTYYEYTGLWHIYGILAMNSWFWSA
VFHSRDVELTEKLDYSSAVALLGFTLILAILRACNVREEAARVMVAAPLIAFVTTHILYL
NFYKLDYGLNMKVCVAMAVSQLLVWAIWAGISRHPARLKLWVVVVGGGLAMLFDIYDFPP
YMGYVDAHALWHATTIPLTYLWWSFIRDDAEFRTTTLLKKVK
>CAE.chafa.ISC494698.gnm1.ann1.ChfasH1.4G060300.1
MARFRCFLLLSGLCGLFGVLNADAGEADPLYRNCVDQCERTGCVGDRCFQHCKFSSDGK
PIDGPWYMHEPLYLRWKQWDFRTDCNYHCMQAREEERMKLGDKPVKYHGKWPFRRVYGIQ
EPVAVALSALNLAMQFHGWVSFFILVYYKLPLGPDKKTYYEYTGLWHIYGILAMNSWFWS
AIFHSRDVELTQKLDYSSAVAFLGFSLLLSILRFFNVRDGAARVMVAAPLIAFVATHVIY
LNFYKLDHGLNKKVCLTMTITHLLIWAVWAGISHHPVRWKLWVIAAAAGLGMVFEIY---
-----VDAHALWHAMTIPITYLWWSFIRDDAEFRTSSLLKKVK
>CAE.chafa.ISC494698.gnm1.ann1.ChfasH1.4G060500.1
MARFRCFLFLSALCGLFGVLNAGGGEADPLYRNCVDQCERTGCVGGRCFQHCKFSSDGK
PIDGPWYMHEPLYLRWKQWDCRTDCNYHCMQAREEERMKLGDKPVKYHGKWPFRRVYGIQ
EPVAVALSALNLAMQFHGWVSFFILVYYKLPLGPDKKTYYEYTGLWHIYGILAMNSWFWS
AIFHSRDVELTQKLDYSSAVAFLGFSLLLSILRSFNVRDGAARVMVAAPLIAFVAIHVLY
LNFYKLDHGLNKKVCLTMTITHLLIWAVWAGISHHPARWKLWVIAAAAGLGMVFEIYDFP
PYLGYVDAHALWHAMTIPITYLWWSFIRDDAEFRTSSLLKKVK
>CAE.chafa.ISC494698.gnm1.ann1.ChfasH1.4G060700.1
MARFRCFLLLSALCGLFGVLNAGAGEADPLYRNCVDQCERTGCVGDRCFQHCKFSSDGK
PIDGPWYMHEPLYLRWKQWDCRTDCNYHCMQAREEERMKLGDKPVMYHGKWPFWRVYGIP
EPVAVALSALNLAMQFHGWVSFFILVYYKLPLGPDKKTYYEYTGLWHIYGILAMNSWFWS
AIFHSRDVELTQKLDYSSAVAFLGFSLLLSILCSFNVRDGAARVMVAAPLIAFVATHVLY
LNFYKLDHG---------------------------------------------------
-------------------------------------------
>PAP.lotja.MG20.gnm3.ann1.Lj2g3v0450440.1
MAPFRSLLLLAALCSLLRPLTASDGDADPLYKACVEQCEKTGCVGDRCFQHCKFSSDGKP
VDGPWYMHEPLYLRWKQWDCRTDCRYHCMLVREEERTKLGDKPVKYHGKWPFRRVYGIQE
PVAVALSALNLAMQFHGWVSFFILVYYKLPLMPDKKTYYEYTGLWHIYGILSMNSWLWSS
VFHSRAVELTEKLNYSSAVGLLGFTLILAILRAFNVRDEATRVMVSAPLVAFVTTHIMYL
NFYDLNYGLNMKVCMSMTVVQLLIWAIWAGVSSHPARWKLWTVVVGQALAMVMETYDFPP
YMGYVDAHAVWNACCIPLTFLWWSYIRDDAEFRTSALLKKVK
>PAP.medtr.A17_HM341.gnm4.ann2.Medtr6g465410.2
MALFPSFVVLVVLCSFLLSVDASDGDTDLIYNTVWSRCEKSGCVGDRCFQHCK
FSSDGKPIDGPWYMHEPLYLEWKQWDCRTDCRYHCMLAREEERTKLGETPVKYHGKWPFR
RIYGIQEPVAVALSALNLAMQFHGWVSFFILVYYKLPLRPDKKAYYEYTGLWHIYGILSM
NAWLWSAVFHSRAVDLTEKLNYSSAVALLGFSLILAILRAFNVRDEATRVMVSAPLVAFV
TTHIMYLNFYELNYGLNMKVSMLMAVVQLLIWAIWAGVSSHPARWKLWTVVVGGVVAMIL
ETYDFPPYMGYVDAHAVWNAANIPLTFLWWSYIRDDAEFRTSALLKKVK
>CER.phach.longxuteng.gnm1.ann1.LXT43495.t1
MAPFRCFLFIATLWCLFAVLHASDGDADPLYKDCVEHCQETGCVGNRCFQHCKFSSDGKP
IDGPWYMHEPLYLRWKQWDCQNDCRYHCMLSREEERTKLGDKPVKYHGKWPFQRVYGIQE
PVAVALSALNLAMQFQGWVSFFIVVYYKLPVRQNKKTYYEYTGLWHIYGILAMNSWFWSA
VFHSRDVELTEKLDYSSAVALLGFTLILAILRACNVKEEAARVMVAAPLIAFVTTHILYL
NFYKLDYGLNSKVCAAMAVSQLLVWAIWAGISRHPARWKLWIVVVGGGLAMLLDMYDFPP
YKGYVDAHTLWHATTIPLTYFWWSFIRDDAEFRTTTLLKKVK
>PAP.phavu.G19833.gnm2.ann1.Phvul.004G122200.1
MSPFRSLLLSAAVFFLLRPLDATEGDADPLYIGCVEQCKKTGCVGDRCFQHCKFSSDGKP
IDGPWYMHEPLYLRWKQWDCCTDCSYYCMLAREEERTKLGDKPVKYHGKWPFRRVYGIQE
PVAVALSAVNLAVQFHGWVSFFILVYYKLPLRPDKKTYYEYTGLWHIYGILSMNSWLWSA
VFHSRAVELTEKLDLSSAVALLGFSLILTILRGFNVRDEATRVMISAPLLAFVTTHIMYL
NFYKLAYGLNRIVCMGMVVVQLLIWAIWAGASNHPARWKLWIVVVGGGLAMVLETYDFPP
YMGYVDAHALWHATSIPLTFLWWSFVRDDAEFRTSAMLKKVK
>OUT.prupe.Lovell.gnm2.ann1.Prupe.2G289300.1
MAPLRCILFLAALCSLIPSLHASAGDADPIYKSCVVQCEKSGCVGEKCFQHCKFSSDGKP
IDGPWYMQEPLYLRWKQWDCRSDCRYHCMLAREEEREKLGDKPVKYHGKWPFQRVYGIQE
PVAVALSALNLAMQFHGWISFFILVYYKLPLNPNKRTYYEYTGLWHIYGILSMNSRFWSG
VFHSRDVELTEKLDISSAVALLGFSLILALLRAFNVRDEAARVMVSAPLIAFVTTHVLYL
NFYKLDYGLNMKVCMAMGIAQLLTWAVWAGVTRHPSRWKLWVVVAGGGLAMVFEIYDFPP
YRGYIDALALWNAINIPLTYLWWSFVRDDAEFMTSALLKKAK
>OUT.quisa.S10.gnm1.ann1.Qs0061640.1
MAQMYWIVFLAALSCLLRAIDASAGDADPLYKNCVEQCEKSGCVGKRCFQHCKFSSDGKP
IDGPWYLQEPLYLKWKQWDCRSDCRYHCMLAREEEREKLGEKPVKYHGKWPFQRVYGIQE
PVAVALSALNLAMQFHGWVSFFILVYYKLPLKQNKITYYEYTGLWHIYGILSMNSWLWSA
VFHSRDVELTEKLDYSSAVALIGFSLILSILRAFNVRDEAARVMILAPLIAFVTTHILYL
NLYKFDYGLNMIVYVGMSIVQLIVWAVWAVVTHHPSRWKLWVVVVGGGLAMLLDIYDFPP
YKGFVDAHALWHATTIPLTYLWWNFIRDDAEFRTSALLKKTK
>OUT.quisa.S10.gnm1.ann1.Qs0319510.1
MAQLQWIVVLSALSCLVSASDASDGDADALYKHCVEQCERSGCVGKKCFQHCK
FSSDGKPIDGPWYMQEPLYLKWKQWDCCSDCRYHCMLAREEEREKLGKKPIKYHGKWPFQ
RVYGIQEPVAVALSALNLAMQFHGWVSFFILVYYKLPLKQNKRTYYEYTGLWHIYGVLSM
NSLFWSAVFHSGDVELTEKLDYSSAVAFIGFSLILSLLRPFNVRDEAARVMVVAPLIAFV
TTHILYLNFYKLDYDLNMKVCAGMGVVQLIVWAVWAGVTHHPSRWKLWVVVVGEGVAMLL
DIYDFPPYKGFVDAHALWHATAIPLTYLWWNFIRDDAEFRTSALLKKTK
>CAE.sento.Myeongyun.gnm1.ann1.Sto10g342120
MARFRCFLFLATLWCLFGVYHAGGGEADPLYKDCVDQCEKTGCVGDRCFQHCKFSS
DGKPIDGPWYMHEPLYLRWKQWDCRTDCHYHCMQAREEERMKLGDKPVKYHGKWPFRRIY
GIQEPVAVALSALNLAMQFHGWVSFFILVYYKLPLRPDKKTYYEYTGLWHIYGILSMNSW
FWSAIFHSRDVELTEKLDYSSAVALLGFSLLLSILRTFNVRDGTARFMVAAPLIAFVTTH
VLYLNFYKLDYDLHLKVCLTIAVSHLLVWAIWAGISNHPARWKLWFLVLGGGLSMLLEIY
DFPPYMGYVDSHALWHATSIPVTYLWWSFIRDDAEFRTSSLHKKL-
>DET.singl.CAF01.gnm1.ann1.evm_model_Chr03_522
MARLRSLLLFVALCCLFGALDASDGDADPLYKDCVEQCEKTGCVGDRCFQHCKFSSDGKP
IDGPWYMHEPLYLRWKQWDCCSDCRYHCMLAREEERTKLGDNPVKYHGKWPFRRVYGIQE
PVAVALSALNLAMQFHGWVSFFILMYYKLPLRSDKRTYYEYTGLWHIYGILSMNSWFW
SAVFHSRDVELTEKLDYSSAVALLGFNLILAILRAFNVRDEAARVMVSAPLIAFVTTHIL
YLNFYKLDYGLNIKVCATMAISQLLIWGIWAGVSRHPARWKLWVVVVGGGLAMLLEIYDF
PPYMGYVDAHALWHATTIPLTFFWWSFIRDDAEFRTTTLLKKVK
>OUT.vitvi.PN40024.gnm2.ann1.VIT_216s0100g00360.1
MAQCHWIALSFALSFLVRVLNASAGDSDPLYKACIEQCEKTGCVGDKCFQHCKLSSDGNP
IGGPWYLQEPLYLRWKQWDCRSDCRYHCMLAREEEREELGDKPVKYHGKWPFRRVYGIQE
PVSVALATLNLAMQFHGWVSFLILLYYKLPLRPDKKTFYEYTGLWHIYGILAMNAWFWNA
VFHSRDVDLTEKLDYSSGVALLGFTLILAILRAFNVRDEAARVMIAAPLMAFVTTHILYL
NFYKLDYGLNMKVCLTMGIAQLLLWTVWAGVTHHPSRWKLWVVVVGGALAMFLEIYDFPP
YWGFVDAHAVWHALAIPFTYLWWSFVKDDSEFRTSALMKKVK
>OUT.vitvi.PN40024.gnm2.ann1.VIT_219s0027g00810.1
---RYWIAFFAVFVYLVRVFEASVGDADPLYRDCVEQCEKTGCVGERCFPHCKFPSDGAV
VDGPWYLQEPLYLRWKQWDCQSDCRYYCMLDREKEREALGNGPVKYHGKWPFKRVYGIQE
PASVALSALNLAMQFHGWLSFFILLNYKLPLKPNKKAYYEYTCLWHIYGLLSMNSWFWSA
VFHSRDVDLTEKLDYSSAVALLGFSLILAILRSFNVRVEAARVMVSAPLLAFVTTHILYL
NFYKFDYGWNMKVCVVMGVAQLLIWAIWAGVTRHPSRWKLWTVVVGGGLAMLLEIYDFPP
YEGFVDAHALWHATTIPLTYIWWSFIKDDAEFQTANLLKKVK
