# Supplementary material for: Legume genome structures and histories inferred from Cercis canadensis and Chamaecrista fasciculata genomes
Source: Plant J. 2026 Jun 10;126(5):e70981. doi: 10.1111/tpj.70981 (PMC13252982; doi:10.1111/tpj.70981)
Supplement: Supplementary file 4 — Data S4. Manuscript supplement; Compressed directory of aligned sequences from 2212 low‐copy gene families, for calculation of a consensus species tree. [file TPJ-126-0-s010.gz › S4_consen_species_tree/40_aln_fas_cln1/Legume.fam3.05841]

>CAE.acacr.Acra3RX.gnm1.ann1.g1155.t1
MGSKGRMPPPHVRRPLPGPGLVHPEPLGPGIRP---PFPPFDLLPPPEVLEQKLAAQHAD
MQRLATENHRLAATHGTLRQELAAAQHELQILNAQIGAIKAEREQQMRNLKDKIAKMETD
LQGAEPLKSELQKARTEAQNLVVSRQELISKRQQLAQDLQRAHVDVQQIPALLSELEGLR
QEYQHCRSTYDYERKLYHDHLESLQVMEKNYMSMAREVEKLRAELANTSNVDRRN-GPYG
GTPGNNENDASAHPGGQNAYEEGYAAAQGRGPLPAASSGVATAAS--GASAPPYVGSQPG
STAPAWPGYDPSAMPPYDPH-RAAYDPQRL----------------MSYDAQRTGYDPQR
VAAFDASR--------AAGYDAQSRGAAAPHGHAAPPNNMPYGSATPPARGG----
----------
>PAP.aesev.CIAT22838.gnm1.ann1.Ae06g35720.1
MGSKGRMPPPHMRRQLPGPGLLLPEPVAHGMHPHPGPYPPFDMLPPPQVMEQKLAAQH
VEMQRLATENQRLAATHGTLRQELAAAQHELQMLHAQIGAVKAEREQQMGGLLDKITMME
AELQAAEPVKLELQQARGEAQSLVMAREELIAKAQQLNQELQRVHADVQQIPALMAELDH
LRQEYQHCRATFDYEKKLYNDHLESLQVMEKNYVSMTREVEKLRAELTNTANVDRRSSGP
YGGTSGTNESEPSGHPMGQNAYEEGYAVVQGRGPVPVASGGAPTATA--AGTQPGPASAG
TVYDASRGPAYNASTGPTYDAQRGVTYDSQRLTGYDAYRGPAYDAKIGPPFDAQRTGYDP
QRAQGYDPQRGPGYDPQRAAGYDAQSRGVAGPHGLAPPVNNMPYGSATPPA
RGGGGYEAPRVVNPGI-
>OUT.arath.Col0.gnm9.ann11.AT1G67170.1
MESKGRIHPSHMRRPLPGPCIAHPETFGNGAIPAQGVYPSFNMLPPPEVMEQ
KFVAQHGELQRLAIENQRLGGTHGSLRQELAAAQHEIQMLHAQIGSMKSEREQRMMGLAE
KVAKMETELQKSEAVKLEMQQARAEARSLVVAREELMSKVHQLTQELQKSRSDVQQIPAL
MSELENLRQEYQQCRATYDYEKKFYNDHLESLQAMEKNYMTMAREVEKLQAQLMNNANSD
RRAGGPYGNNI-NAEIDASGHQSGNGYYEDAFGPQGY-IPQPVAGNATGNSVVP
QGVTQPGYFPQRPGYNFPRGP--------------------------------------
------------------------------------------------------------
---------------------
>CER.bauva.BV-YZ2020.gnm2.ann1.rna-bv06570.t1
------------------------------------------------------------
----------------------------------------------MKSLVDKVAKMETQ
LKAAEPLKLELQQARAEAHDLVTSRQELITKAQQLTH--QRVHADVQLIPALIAELEGLR
QEYQHCRATYDYEKKLYNDHLESLKMMEKNYLSMSREVEKLRAELTNNPNADRRSGGPYG
GTPGNIENEASGHPVGQNSYEDGYGHAQGRGPLPGGAPTTATAAGPHLGAQTGPASAR
--------PGYDPHTGPAYDA--------LRMTGYDTVRGYAYDSQRGAIFDAQRTGYEP
QGGPGYDPPRGPG--------YDPQARGAGGPHGHFPPVNNMPYGSATPPSGN----EA
PRGGNPVRR
>CER.bauva.BV-YZ2020.gnm2.ann1.rna-bv07665.t1
MGSKGRIPPPHMRRPVPGPGILHPEPLGPGMRPPPGPFPPYDLLPPPEVMEQKLAAQHVE
MQRLATENQRLAATHGTLRQELAAAQHELQILNVQIGTMKAEREQQMKSLTDNIAKMEAE
LKAAEPHKKELQEARAEAHGLVTSRQELIAKAQQLSQDLQRAHVDVQQIPALIAELDGLR
QEYQHCRAAYDYEKKLYSDHLVSLQMMEKNYHSMAREVEKLRAELANNPNVDRRSSGPYG
GTPGNNENEASGLPVGQNSYEDGYGHPQGRGSLPASAGAGATTTATAAGAHPGPPHAQ
TGP-ASARPGYDAPRGP---AQWGVAYDAQRMTGYDTARGSAYDSHRGASFDAQRTGYD
PQRGPSYDPHRGP-----------------GGPHGHGAMVNNMPYGSATPPGQN----DA
ARGGNPARR
>CER.cerca.ISC453364.gnm3.ann1.Cecan.1G095600.1
MGSKGRIPPSHMRRPLPGPGIMHPEPLGPGMRPPPGPFPPFDLLPPPEIMGQKLAAQHVE
MQRLATENQRLAATHGTLRQELAAAQHELQILNVQIGAVKAEREQQMRSLVDKIAKMEAE
LQAAEPLKLELQQARAEAHNLVTSRQELIAKAQQLTQDLQRAHADVQQIPALIAELEGLR
QEYQHCRATYDYEKKLYNDHLESLQMMEKNYVSMAREVEKLRAELTNNPNVDRRSGGPYG
GAPGNNENEASGLPVGQNSYEDGYGHAQGRGLLPASSGGGATTTAPHPGAQTGP
ASARPGYDAPRGPGYDASAGPAYDAQRGVAYDAQRMTGYDTVRGSAYDSQRGAIFDAQRT
GYDPQRGPGYDAQRGPG--------YEAQSRGAGGPHGHGTPVNNMPYGSATPPARN---
-EVPRGGNPVRR
>CAE.chafa.ISC494698.gnm1.ann1.ChfasH1.2G081400.1
MGSKGRIPPPHMRRPFPGPGMVHLEPLAPDMRPPLGPFPPFDLLPPPEVMEQKLASQHVE
MQRLATENQRLAATHGTLRQELAAAQHELQILHAQTGAIKAEREQQMRNLVDKIAKMEAD
LQAAEPLKLELQQARAEAQSLVVSRQELMSKRQQLNQDLQRVHADVQQIPALMAELDGLR
QEYQHCRSTYDYERKLYNDHLESLQVMEKNYVSMAKEVEKLRAELANTANVDRRNGGPYG
GTPGSNENDASGLPVGQNAYEDGYTVAQGRGPLPPASGGGTTAASSYAGAQSGSA
LGRTGYDAQSGPGYDASAGPAYDPQRGVTYDPQRLSGYDAVRGSAHDSQRGAMFDAQRAA
YDPQRGPAYDPSRAT-------AGYDAQSRGPPVPHGHVAPTNNMPYGSATPPARGGGG
YEAPRGGNPARR
>PAP.lotja.MG20.gnm3.ann1.Lj1g3v3105130.2
----GRMPPPHLRRRLP-------------------------PLPPPQVLEQKLESQHV
EMQRLATENQRLAATHGALRQDVAAAQHELQMLHAHTAGMKAEREQQMRAVQDKIVKMEA
DLQAAEPVKMELQQARREVQSLMVSREELIAKAHHLRQEIQRVHADVQQIPALLSELEGL
RQEYQHCRATFEYEKKLYSDHLESLQGMEKNYVSMSREVEKLRAELTNKANVDQRSSGPY
GGTSGTNENEASGLPVGQNAYEDGYAVAQGRAPLPPASSGGNTNIATSAGAQPGQASAGA
GYDAPRGPGYVAPTGPTYDAQRSGAYDPQRMTGYDAYRGPAYDSQRGPIYDAQRTGYDPQ
RGQGYDPQRGPAYDPSRAAGYDLQSRGVAGPPGHAPPVNNMPYG
SSTPPSHSGGGFDAARGGNPVRR
>PAP.medtr.A17_HM341.gnm4.ann2.Medtr7g019180.1
MGSKGRMPPPHLRRPHPGPVMLHHEPPGPVMHHLP--PGPFDLMPPPQVMEQKLASQ
HGEMQRLATENQRLAATHGVLRQELAGAQHELQMLHAHVGSLKADREQQMRGVIDKIAKM
EAELKKAEPLKMELQQARGEAQNLVVARDELMAKAQHLNQEIQRVHADVQQIPALISELD
RLRQEYQHCRATYDYEKKLYNDHLESLQVMEKNYVSMSREVEKLRAELTNTANIDR-ISG
PYGGTSATNNNEASGLPVGQNAYEDGYAAAQGRGSQPTASGGGGSATTAPAGAQPGPAS
AGTGYEAPRGPGYIASAGPTYSTQSASTYDPQRSTGYDAFRGSAYDTMRGQMFDAQRTG
YDPQRGMGYEAQRGPAYDPSRAAGYDAQSRGVAGPQGQVPPMNIMQYGSTTPPTRNG
GGYDAARGVNPARR
>CER.phach.longxuteng.gnm1.ann1.LXT00714.t1
MGGKGRIPPSHMRRPPPGPGIVHPEPLGPGMRPLPGSFPPFDLLPPTEIMEQKLAAQHVE
MQRLATENQRLAATHGTLRQELAAAQHELQILNLQIGAVKAEREQQMKSLVDKIAKMETE
LQAAEPLKLELQQSRGEAHNLVTSRQELIAKGQQLTQDLQRTHADVQQIPALIAELEGLR
QEYHHCRATYDYEKKLYNDHLESLQMMEKNYVSMAREVEKLRAELTNNPNVDR-SGGPYG
GAPGKNENEASGLPLGQNSYEDGYGHAQGRGPLPGGASATATAAGPHMGAQTGPASAR
PGYDAPRGPGYDASAGPAYDAPRGVTYDAQRMTSYDTVRGSAYDSQRGAIFDAQRTGYE
PQGGPGYDPQRG--------SGYDAPSRGAGGPHGHFPPVNNMPYGSATPPAGN----E
APRGGNPVRR
>CER.phach.longxuteng.gnm1.ann1.LXT44298.t2
MGSKGRIPPPHMRRPVPGPGIVHPVSLGPGMHPPPGPFPPYDLLPPPEIMEQKLAAQHVE
MQRLATENQRLAATHGTLRQELAAAQHELQILNVQIGTMKAEREQQMKSLTDKIAKMEAE
LQAAEPLKKELPEARAEAHGLVTSRQELIAKAQQLTQDLQRAHVDVQQIPALIAELEGLR
QEYQHCRAAYDHEKKLYNDHLVSLQMMEKNYVSMAREVENLRAELTNNPNVDRRSGGPYG
GMPGNHENEASGLPVGQNSYEDGYGHPQGRGPLPAS
SGGGATTATAPPGPQTGPAYARPGYDAPRGPGYGASAGPAYDAQWGVAYDVQRMTG
YDTVRGSAYDSQRGASFDAQRTGYDPQRAPAYDPRRGP-----------------GAPHG
LGTPVNNMPYGSATPPAHN----EVPGEGNPVRR
>PAP.phavu.G19833.gnm2.ann1.Phvul.008G021400.1
MGSKGRMPPPHLRRSIPGPALMPHP--------LA---SPFDLLPPPQVMEQKLASQH
AEMQRLATENQRLAATHGALRQELAAAQHELQMLHAHVAAMKGEREQQVRAQLEKISKME
SEAQSAEGVKLELQQARGEAQNLVVSRDELVSKAQHLTQELQRVHADVVQIPALISELEC
LRQEYQHCRATFDYEKKLYNDHLESLQVMEKNYVSMSREVEKLRAELTNTANVDRRTSGP
YGGTSGTNENEASGLPVGQNAYEDGYSVMQGRGPLPVASGGGGSATTASAGAQPGPAP
AGTGYDAPRGPGYGSSAGPTYDT--------QRLTGYDAFRGSTYDSKRGAIFDAQRTSY
DPQRGSGYDMQRGPAYDSSRASGYDAQSRGVGGPHGHAPPVNNMPYGSATPPARSGGGYE
ATRGVNPGRR
>OUT.prupe.Lovell.gnm2.ann1.Prupe.3G242800.1
MGSKGRIPPAHLRRPLPGP-----DPFGPGIRPPHGAYPPFDMLPPPQVMEQKLAAQHVE
MERLVTENQRLAATHGTLRQELAGAQHELQILHAQIGAIKSEREQQMRGLVDKIAKMEAE
LKSAEPVKLELQQAGAEAQNLVVSRQELIAKVQQLSQDLQRAHTDVQQIPALVSQLDSLR
QEYQHCRATYDYEKKLYNDHLESLQVMEKNYVTMAREVEKLRAELLNNSNVDRRTGAPYY
GTPGNNENESTGHAIGQNAYEDSYGVPQGRAPFPAAAGGGATAAGPLVGAQPGPP
G-RTVYDAPRGPGYDASGGSGYDAQ----------------RGPGYDAQRGAPYDAQRPG
YDVQ-RPNYEVQRGPGYDPSRGVNYDAQSRGAAGPQGHMPT-SNAPYGSATPPARGGSGY
EAPRGGNPVRR
>OUT.quisa.S10.gnm1.ann1.Qs0071340.1
MGSKGRLPPPHLRRPLPGPGIVHPEPFGHGIRPPPGPFPPFDMLPPAEIMEQKLAAQHAE
MQRLAMENQRLAATHETLRQELAASQHELQILHAQVGAVKSEREQHMRSLVDKIAKLEAE
LQAAEPVKLELQQARADAQNLVVARKELISKSQQLTQDLQRVHSDVQQIPALMGELEGLR
QEYQHCRGTYDYEKKLYNDHLESLQVMEKNYVTMAREVEKLRAELTNTANVDRRTGGPYG
GTPGNNENEASGLPVGQNAYEDGYSVAQGVGPVPLTSGNGTTTTTAVGASAPGYAGV
PRGHNYDSGSGYDAPTGPTYDPQRGPTYDVQRVATYDTLRGSVYDAQRGAIFDAQRTS
YDPQRMPGYDVQRGPAYDASR--GYDAQLRGAAGPHGRVAPANNVPYGSATPPARGGSGY
EALRGGNPVRR
>OUT.quisa.S10.gnm1.ann1.Qs0318930.1
------------------------------------------------------------
--------------------------------------------------------MEAE
LQAAEPVKIELQQARADAQNLVVARHELISKSQQLAHDLQRVHSDVQQIPALMSELESHR
QEYQHCRATYDYEKKLYKNHLESLQVMEKNYVTMAREVEKLQAELTNTANVDRRLGGPYG
GAPGKNENEASGIPAGQNSYEYSYGNAQGRSSIPATSGGDATTSTGFTGAQPGAAPLKIG
YDASRGPGDDASTGPTYDAHRVPTYDMQRLSGYDTHTGSVYDAHRGVLVDA
HRSGYNPQRVPGYDVQRGHAYDASTASGYDAQSRFVAATHGHVAPANNVPYRSATPPARG
RSGYEAPRGG-----
>OUT.quisa.S10.gnm1.ann1.Qs0345570.1
MGSKGRLPPPHLRRPLPGPGIVHPEPFGHGIRPPPGPFPPFDMLPPAEIMEQKLAAQHAE
MQRLAMENQRLAATHETLRQELAASQHELQILHAQVGAVKSEREQHMRSLVDKIAKLEAE
LQAAEPVKLELQQARADAQNLVVARKELISKSQQLTQDLQRVHSDVQQIPALMGELEGLR
QEYQHCRGTYDYEKKLYNDHLESLQVMEKNYVTMAREVEKLRAELTNTANVDRRTGGPYG
GTPGNNENEASGLPVGQNAYEDGYSVAQGVGPVPLTSGNGTTTTTAVGAPAPGYAGV
PRGHNYDSGSGYDAPTGPTYDPQRGPTYDVQRVATYDTLRGSVYDAQRGAIFDAQRTS
YDPQRMPGYDVQRGPAYDASR--GYDAQLRGAAGPHGRVAPANNVPYGSATPPARGGSGY
EALRGGNPVRR
>CAE.sento.Myeongyun.gnm1.ann1.Sto10g322030
MGSKGRIPPPHMRRPLPGPGLVHPEPLV----------PPFDMLPPPEVMEQKLASQHVE
MQRLATENQKLAATHGTLRQELAAAQHELQILHAQIGAVKAEREQQMRNLVDKIGKMEAD
LQAAEPLKLELQQARAEAQNLVVSRQELISKRQQLTQDLQRTHADVQQIPALMSELEGLR
QEYQHCRSTYDYERKLYNDHLESLQVMEKNYVSMAREMEKLRAELTNTTNIDRRNGGPYG
GTAGNNENDASGLPVGQNSYEDGYAVPQGRGPLPAASGGDTTAATPYVGAQPGSA
SARTGYDAPRGPGYDPSAGPGYDPS----------------AGPAYDPQRGVTFDAQRT
GYDTLRRTGYDPQRGPAYDASRAAGYDAQSRGGAAAHGHAAPVNNMPYGSATPPARGG
GGYEAPRGGNPARR
>DET.singl.CAF01.gnm1.ann1.evm_model_Chr04_3255
MGSKGRMPPPHMRRPVPGPGMVHPEPLGPGIRPPPGSFPPLDMLPPPQVMEQKLAAQHV
EMQRLATENQRLAATHGTLRQELATAQRELQMLHAQLGAVKAEREQQMRSLVDKIGKMEA
ELQAAEPLKVELQKARTEAQNLVVSRQELMSKAQQLTQDLQRAHLDVQQIPALMSELESL
RQEYHHCRATYDYEKKLYNDHLESLQVMEKNYASMAKEVEKLRAELTNTANFDRRSGGSY
GGTPVNKENEASGLPAGQTAYGDGYGGAQGPAPNIAANAGSGTPVTPYAGAQPG
AAS-------VR-PGYDASAGPAYDAQRGGAYNTQALSGYDPVRGSLYDQQR-AVYDPQR
SSYDLHRVQGYDMQRAPAYDPSRTAGYDLQSRGAAGLQGHGIQANNMPYGSATPPARGGS
GYEAPRGGNPARR
>OUT.vitvi.PN40024.gnm2.ann1.VIT_214s0083g00450.2
MGSKGRIP-PHLRRPLPGPGLMHPDSFVPGIRPPHGVFSPFDMLPPPEVMEQKLAAQHVD
MQRLANENQRLAATHGTLRQELAAAQHELQMLQAQIGVMKSEREQRMRSLTDKIAKMEAE
LKAAEPVKLELQQARADAQSLVAARQELISKVQQLTQDLQRSHSDVQQIPALMAELESLR
QEYQHCRATYDYEKKLYNDHLESLQVMEKNYMTMAREVEKLRAELTNTANMDRRTGGPYG
GPTGYNEGEASGHPIGHNAYEDGYGVPQGRAPLPGATGGGVAAAGAYAGP
QSGPAASRPGYDGPRGPGYDAPRGPGYDAPRGPGYDPQRGPGYDAQKG------------
---PGYDAQRGPAYDGQRGPVYDAPRGTNYDAPTRAAPGPHGQVPSGNNVPYGSATPPAR
SGGGYEAPRGGNPVRR
