# Supplementary material for: Legume genome structures and histories inferred from Cercis canadensis and Chamaecrista fasciculata genomes
Source: Plant J. 2026 Jun 10;126(5):e70981. doi: 10.1111/tpj.70981 (PMC13252982; doi:10.1111/tpj.70981)
Supplement: Supplementary file 4 — Data S4. Manuscript supplement; Compressed directory of aligned sequences from 2212 low‐copy gene families, for calculation of a consensus species tree. [file TPJ-126-0-s010.gz › S4_consen_species_tree/40_aln_fas_cln1/Legume.fam3.05954]

>CAE.acacr.Acra3RX.gnm1.ann1.g16700.t2
----RRAGTGKPLMSQKPKVDEPTRIRLNRILQDFKISNEKEYMFDATLSKNERALVH
QISLKMGMKSKSSGTAKQRRLSVFKTVKKVDIATGLENLTYFAFSEEAQAVLGVLFTHHP
PADGNLLEMIGRRNNKTDKTSENKDDTFSMPPMRKAEISKKLEEFSSRMKTIPQLQQIA
TQRSNLPIAAFKDVISSTVQSHQVVLISGETGCGKTTQVPQYILDHMWGKGEPCKVVCTQ
PRRISAMSVAERIASERGETIGENIGYKIRLESKGGKHSSIVLCTTGILLRVLCSFSKS
SKTGGTMKNDKFGITHIIMDEIHERDRYSDFMMAVVRDMLPSYPHLRLILMSATIDAE
RFSQYFGGCPVILVPGFTYPVRTFYLEDVLSIVKYKEENHLDNGTSNNVTDSDELTEEDK
VSLDEAIHLAWSNDDCDPVLELVTSKRSPKIFNYQHSLTGLTPLMVFAGKGRVGDMCMLL
SFGADFQLRSKAGTTALEIAEQENQQETAEILKKHIDSASSNSKEGQELVDKYLTTVNPD
LVDVVLVEQLIRKICMDSKDGGILVFLPGWEEINRTRERLLQSPFF-NSSRVTILPLHSM
VPSNEQKKVFLQPPSGCRKIVLSTNIAETAITIDDVVYVIDTGRMKEKSYDPYNNVQTLQ
SSWVSKASAKQREGRAGRCQPGICYHLYSKYRAASLPDFQVPELRRTPIEELCLQVKMID
PSCKLEEYLSKTLDPPVVESIRNAIAALQDIGALSIDEKLTELGEKLGSLPVHPLTSKLI
FFAILMNCLGPALTIACASDFRNPFTIPMSFEDKRKAAAARSELASMYGGCGDQLAVIAA
FECWHNAKTMGLESWFCSQYFVSRNTMNMLHGMRKQLQTELIRSGLIQDDVSRYNINAHN
PGILHAVLVAGLYPMVGTLIKP-KGAKRNVVETANGYKVRLHQHSVNYKLQSKVTGNRPL
IVLDEVTRGDGGMCTRNCTLVGPLPLLLLSNEIAVAPAKDSNDNDEDDDEGSESDGV
SEDDIEFDNKLGEHGEEKAMSSPDNAVKVIMDRWLYFGSRALDVAQLYCLRE
RLSAAILRKVSHPRERLPPTLESSINSIVRILSSDGLLGMTDKLSDTGKAPASRQAPSGS
AQT---------------------------------------------------------
--------------------------
>PAP.aesev.CIAT22838.gnm1.ann1.Ae07g03400.1
--RREKKNRGQPLFRQNPKVDEVTRIRIAQTLEHFRASKDEVYVFDTDFSNEERALVHQL
ARKMGFKSKSSGFGKERRVAVHKKVKKVETDNGFGNLPHFTFSQEAKQVLGNLFAHYPPG
DGNSLEMIGENIDTAEKMKQRRDDIFARPSMTKADIAKKLQALASRMT-ASNLKQITEDR
SKLPIAPFKDAITSTVESNQVVLISGETGCGKTTQVPQFILDHMWGKGEVCKIVCTQPRR
ISAISVSERISSERGENIGENVAYKIRLESKGGRQSSIVLCTTGVLLRVLVSKGSSSSKK
GAIKDDVSGITHIVMDEIHERDRYSDFMLAIIRDILPLYPHLRLILMSATIDSARFSKYF
GGCPVIIVPGFTYPVKTFYLEDVLSIIKSGDDKHLDDTTSGIPINNGELSEEEKISLDEA
INLAWFSDEWDVLLELVSSEGSPKLFNYQHSLTGLTPLMVFAGKGRVGDMCMLLSLGADC
HLRAKDGATALEIAEKENQPEAAEILKNHMDSNFSNSMEEKKLLDKYLATVNPELVDDVL
IEQLIRKICADSKDGGILVFLPGWDDINRTRERLLASSFFKNTSKFTILSLHSMVPSMEQ
RKVFKRPPHGCRKIVLSTNIAETAITIDDIVCVIDTGRMKEKSYDPYNNVSTLQSSWISK
SSAKQREGRAGRCQPGICYHLYSKIRASSLPDFQIPEIKRMPIEELCLQVKLLNPSCKVE
EFLKKTLDPPVYESMRNAVLVLQDIGALSADEKLTSLGEKLGSLPVHPLTSRMLFFAILM
NCLDPALTLACASDYRDPFTLPMLPEEKMQASAARSDLASLYGGSGDQFAVVAAFECWNN
SKNMGLESRFCSQYFVSSSTMNMISGMRKQLQTELVRNGFIREDVSGYSMNAHDPGVLHA
VLVAGLYPMVGRFL-P-KNGKRVLIETAGGDKVRLNNRSINYKFLHKGNIDRTLIVFDEI
TRNDMGMNIKNCTVVGPLPLLLLSTEIAVAPAKEDDDDEDEDDEGSGDEDGTEDA
MEVDNKSSKQCEDEIMSSPDNMVKVIIDRWLYFGSTAMDVAQLYCLRERLSAAILHKVTR
PRDPLPPMLGASMHAIACILACDGCSGMSATTDGVDRLATMVNATNLGKPGS--TRRMG
KKQKGSFAEYINHEGHQHQAPGP-------------------------------------
---------------
>OUT.arath.Col0.gnm9.ann11.AT1G06670.1
---------KKKKDTKHTRLCEATGAWATKVLEDFRASGNDSYVFEQQLTNSERGIIHQM
CRTMGLRSKSNGSGEERRLSLFKY----------E
KLKCVSFPPEAKAVLHDLFTRYPPCDGDTTGSL
GIYTTGN-VNSNWKDDFFKKPHMTKHDIENNVVSLSSRLKKERHFREIFEARSKLPIASF
RDAIISAVESNQVVLIAGETGCGKTTQVPQYLLDHMWSKKEACKIICTQPRRISAISVS
DRISWERGETIGRTVGYKVRLQSEGGRESSVVFCTNGILLRVLIGKGVN--------SSV
PDITHIIVDEIHERDSYSDFMLMILRDLLPSNPHLRLILMSATLDAERFSEYFGGCPVVR
VPGFTYPVRTFFLDDALSVLNSDKNSHLLS------AVKRDFKDEDKVSLDEAIDLAWTN
DEFDCLVDLVSSEGSHEAYNYQNSTTGLTPLMVFAGKGRVSDVCKLLSVGADCTLKSKEG
ITALELAEKENQFETAQIIREHAGNIQSNSQQAQDLLDKYMATIKPEEVDVGLIVKLMKK
ICSDSKDGAILVFLPGWEEISKTKEKLLDDRFFAHSAKFIILCLHSRVPAEEQKKVFNRP
PRGCRKIVLATNIAESAVTIDDVVYVIDSGRMKEKSYDPYNDVSTLQSSWVSKANAKQRA
GRAGRCQAGICYHLYSKLRAASLPEYRVPEVMRMPVDELCLQVKMLDPNCNVNDFLQKLM
DPPVAQSIENALIILKDIGALTPEEELTELGQKFGQLPVHPRISKMIYFAILVNCLDPAL
ILACAADEKDPFTMPLSPGDRKKAAAAKHELASLYGDHSDHLATVAAFQCWKNAKASGQA
KEFCSKYFISQVVMKRLDDLCRKLQGELNRHGVIPSSSSNCSLNAHDPGILRAVIAVGLY
PMLGRMCPLSKNRTRSVIETIAGAKVRVPSLSNNVDMSST-KFDEALIVFDEITRGDWGV
VIRSCTVLPTIPVLLFSREIAVSTTESYDAV-KSDDEEDHKVGNVGDAMDIDKEVGRP-G
EKIMLGPENSVKVVVDRWLPFKVTAFEIAQMYILRERLMASILFKVKHPKENLPPHLGAS
MYAIASVLSYDSLAQSSVQTVAVQPITSVVDATSPRDDIPSTN
LGLGNMEESLPSNFADGNEQPNTSPVEAATKQKKMQSESKRCKSLNNVD
LGNIEEN-----------------------
>OUT.arath.Col0.gnm9.ann11.AT2G30800.1
-----------DNNAGKPTSVEATRIWATKVIEDFRASGNEVYTFEHNLSNNERGVIHQM
CRKMGIQSKSSGRGEQRRLSIFKNKNEANEKSNKEKLKCVSFPPGADVILQELF
THYPPCDGDTAASFTKYSGNKGKQGQWKDDFFRKPQISSEEILEKVASLSSRLKKDKAL
KEITKLRSKLPITSFKDAITSAVESNQVILISGETGCGKTTQVPQYLLDHMWSKRETCK
IVCTQPRRISAMSVSERISCERGESIGENIGYKVRLQSKGGRHSSVVFCTNGILLRVLVG
KGSV--------SSVSDITHIIVDEIHERDCYSDFMLAIIRDLLPSNPHLRLILMSATLD
AERFSGYFGGCPVVRVPGFTYPVRTLYLEDVLSILKSGGDNHLSSTNLSISDHKLDLTDE
DKLALDEAIILAWTNDEFDALLDLVSSRGSHEIYNYQHQSTWLTPLMVFAGKGRISDVCM
LLSFGADWSLKSKDGMTALELAEAENQLEAAQIIREHADNSQSNSQQGQQLLDKYMATIN
PEQVDVSLIQQLMRKICGDSEDGAILVFLPGWDDINKTRQRLLENPFFADSAKFDIICLH
SMVPAGEQKKVFNRPPPGCRKIVLATNIAESAVTIDDVVYVIDSGRMKEKSYDPYNNVST
LQSSWVSKANAKQRQGRAGRCQPGICYHLYSRLRAASMPDFKVPEIKRMPVEELCLQVKI
LDPNCKTNDFLQKLLDPPVDQSIANALSILQDIGALTPQEELTELGEKFGHLPVHPLISK
MLFFAVLVNCLDPALTLACAADYKEPFTMPMSPVERQKAAAAKLELASLCGGDSDHLAVV
AAFECWKNAKGRGLSAEFCSQYFVSPSAMKMLDQMRSQLESELKRHGIIPNDISSCSQNS
RDPGILRAVLAVGLYPMVGRLCPAFGNNRRTIVETASGAKVRVHSLSNNFNLSSK-KYDE
SLLVFDEITRGDGGMHIRNCTVARDLPLLLISTEIAVAPTGSSDSDDSNE
TNEEVAANTNEEGMDIHKEESRR-GAKMMSSPENSVKLVVDRWLPFRTTALEVAQMYIL
RERLMASILFKVTHPREHLPPHLGASMHAIAGILSYDGHAGLSCPPESMVPKHSRTEMYD
TGGWEEKPNWSLSLKENKHPSHTNRNQQHNNMAPTEAASIPRQQNYKQRNPK
ATNNTDSGKKKEKMVNPTNRNQPEAAS---------
>CER.bauva.BV-YZ2020.gnm2.ann1.rna-bv31279.t1
--GKKRQRKGEPLHRQNPKVDEASRIRISQLMEKFRASNDEVYTFEANLSHHERAVVHQL
SQKMGMKSKSTGHGKQRSVSVYKRKKKVDSNTQLESLPHFTFSDEAKQALAHLFIQHPPG
DGDMWEMVGSHSDKNERVKRHKDDIFSKPSMSKADIAKKLEAYASRTKTDSNLTQVTEQR
SKLPIASFKDVITSTVESHQVILISGETGCGKTTQVPQFILDHMWGKGSVCKVVCTQPRR
ISAISVAERISSERGENIGDNIGYKIRLESKGGKNSSIVLCTTGILLRMLVSCGFSGSRA
RTTKGDLSGITHIIMDEIHERDRYSDFMLAIIRDMLPSHPHLRLIMMSATVDAERFSQYF
GGCPIVTVPGFTYPVRTFYLEDVLSIVKSIGDNHLGNTTVSIPVNDHELGEEDKLSLDEA
INLAWSNDEWDLLLELVSSEGTAKLFNYQHSISGLTPLMVFAGKGRLGDMCMLLSCGADC
HLRAKDGRTALEIAEQENQREAAEILKKHMDNAFSNSLEAQKLLDKYLTTVNPELVDVVL
IEQLIRKISTDSKDGGILVFLPGWDDINKTREKLLASPFFHNASNFTIISLHSMVPSMEQ
KKVFRRPPPGCRKIVLSTNIAETAVTIDDIVYVIDTGRMKEKSYDPYNNVSTLQSSWVSK
ASAKQREGRAGRCQPGICYHLYSKVRAASLPDFQVPELRRMPIEELCLQVKLLDPSCKIE
EFLGKTLDPPVFEATRNAILVLQDIGALSLDESLTLLGEKLGCLPVHPLTCRMLFLAILV
NCLDPALTLACAADYRDPFILPMFPDEKKRAAAARSELASLYGGRGDQLAVIAAFECWNN
AKRMGLEERFCSQYFVSPSTMQMLSGMRKQLKGELIRNGFIHENVSNYSMNAHDLGVLHA
VLVAGLYPMVGRLSMSNKNGKRVYVETASGDKVCLHHHSANFKSAFRKDGDTPLIVYDEI
TRGDGGMNIKNRTVVGPLPLLLLSTEIAVAPTKYNDEDNEDDDDEEEADAEVGA
EAEVDNKANEQCEDKLMSSPDNIVRVVMDRWLHFSSTALDVAQIYCLRERLSAAILFKVT
QSSDDLPPNLWTSIDTITRILSFDGLSGLPPVSKTMDALTSMVNATKIDKSPTVTKKGKG
QNMKGSHTPHKNHDRHKTDAPSK-ASISSAKGTKDFYDPSRQNTPLGADSSNTNTNT---
---------------
>CER.cerca.ISC453364.gnm3.ann1.Cecan.4G172500.1
--GKKRQRKGDPLQRQNLKIDEATRIRISQLLEEFQASKDEVYKFEANLSHHERAVVHQV
SQKMGMKSKSTGRGYQRSVSVYKRKK-VVSNTGLESLPHFTFSDEAKQVLAGLFIQYPPG
DGDMWEMVGNHRDKNERLKRKKEDIFSRPSMSKADIAKKLEVYASRTKTDSNLRQVAEQR
SKLPIASFKDVITSSVEFHQVVLISGETGCGKTTQVPQFILDHMWAKGLVCKVVCTQPR
RISAISVAERMSSERGENIGDNIGYKIRLESRGGKHSSIVLCTTGILLRMMVSNGFSGST
ARTTKGDLSGITHIIMDEVHERDRYSDFMLAIIREMLPSHPHLRLILMSATIDAERFSQY
FGGCPIVNVPGFTYPVRTFYLEDVLSIVKSIEDNHLDNTTVSIPVNDHEFGEEDKLSLDE
AINLAWSNDEWDLLLELVSSEGTSKLFNYQHSLSGLTPLMVFAGKGRVGDMCMLLSCGAD
CHLRAKDGTTALDIAEQESQHEAAEILKKHMDNAFSNSLEGQQLLDKYLTKVNPELVDVV
LIEQLIRKICIDSKDGGILVFLPGWDDINKTRERLLASPFFHNASNFTIISLHSMVPSME
QKKVFMRPPPGCRKIVLSTNIAETAITIDDIVYVIDTGRMKEKSYDPYNNVSTLQSSWVS
KASAKQREGRAGRCQPGICYHLYSKLRAASLPDFQVPEIRRMPIEELCLQVKLLDPSSKI
EMFLRKTLDPPVFATISNAILVLQDIGALSLDESLTPLGEKLGCLPVHPLTSKMLFLGIL
LKCLDPALTLACASGYRDPFTLPMLPDEKKRAAAARSELASLYGGRGDQLAVIAAFECWN
NAKKMGLEGRFCSQYFVSPSTMQMLSGMRKQLQGELIRNGFIHEDVSNYSLNARDLGVLH
AVLVAGLYPMVGRLSLPHKNAKRISVETAIGEKVCLHHHSSNFKSAFRKNGDNPLIVYDE
ITRGDGGMNIRNCTVVGPLPLLLLSTEIAVAPAKHNDE-DNEDDEGSEDEGESEDDVEID
NKASEHCEEKLMSSPDNMVRVVMDRWLLFSSTALDVAQIYCLRERLSAAILYKVTHPMDV
LPHNLWTSINVITRILSFDGLSGISPVSEAMDALTSMVNATKIDKSATATKKGKGQNMKG
SLTPLMNQDRDQTDVPSK-ASISASKGTKDFCDPSTQNAPLGTASSNQQN-------
-------------
>CAE.chafa.ISC494698.gnm1.ann1.ChfasH1.7G285700.1
----GKNRGGQSLLRQNFKVDEPSRIRISRILQDFRASNDLVYNFEASLSKNERALVHQI
SLQMGMKSKSSGKSKNRRVSVFKSKRKVDTVSGSELFPYFTFSEEAQEILGGLFTHYPPG
NGDLREMIGEHRCKTGKPMQRKDDTFCKPYMRKDEIREKLEEYASSMK-KDYFSKISEE
RSKLPIAAYKDAITSAIESHQVVLISGETGCGKTTQVPQYILDHMWHKGEVCKVVCTQP
RRISAISVAERIANERGETIGNSIGYKIRLESRGGRNTSVMLCTTGILLRLLVSKGTS
RSRTGTMEDDKLEITHLIMDEIHERDRYSDFTMAIIRDMLPFHPHLRLILMSATIDTERF
SKYFGGCPIILVPGFTYPVRTFYLEDVLSIIKSRGKNHLVS
DAKLTDDDNQELSEEDKLSLDEAINLAWSNDDWDPLLELVSSKGSPKIFDYQHSLTGLTP
LMVFAGKGRVGDMCMLLSLGADPQLRAKDGTTALEIAKLEDQQEAVEILKIHRDNA
SCNSVERQILLDKYLASVNPELVDLVLIEQLLQKICIDSKDGGILVFL
PGWDEINKTRARLLESPFF-NETPCIVISLHSMIPAAEQRKAFWRPPRGCRKIVLSTNIA
ETAVTIDDIVYVIDSGRMKEKSYDPYNNVSTLQSSWISKASAKQRQGRAGRCQPGICYHL
YSKLRAASFPDFQVPEIRRISIEELCLQVKMIDPSCRVQEFLSKTLDPPVFESIRNAIVA
LQDIGALSHDENLTELGEKLGALPVHPLTSKMLFFAILMNCLDPALTLACASDYRDPFTI
PMSFLERKSAAASRAELASLYGGCGDQLAVIAAFECWNNAKKMGLEGRFCSEYFVSQSAM
HMLNGMRKQLQNELIRSGLIDEDVSRYNVNAHDPGVLHAVLVAGLYPMVGTLATPQGS
GKRVLVETASGSTVRLLSHSTNSRLPLIKYAPRPLVVFDEITRGDGGMNIRNCSLVGALP
LLLLAAEIAVAPPPGGDNNDDDEASDSDGQTEDGDGIEVDEKSSEP
SEDKLMSSPDNIVRVIVDRWLFFASSALDVAQLYCLRERLSAAILHKVTYPREPLPA
TLWASIFAISRILSSDGLSGMPQMPDPVERQAQTE-------------------------
------------------------------------------------------------
-------
>PAP.lotja.MG20.gnm3.ann1.Lj2g3v3072950.1
---KNKGKNKKKSYGHTLPVDESTRLRFSQILEQFCDSNDEVFKFDANLSNMERALVHQL
SRKMGLKSKSHGTGNARRIFVQKFGKMVDRDNGPEKLPHFTFSQEANWVLSDLFTHYPPG
DGRSWDMIGENNDGADSRRQNKDDIFARPSMSKAEIAKRLQTLRSNTT-ADNLKQITKNR
SKLPIASFKDVITSTVESHQVVLISGETGCGKTTQVPQFILDHMWGKGEVCKVVCTQPRR
ISALSVSERIASERGETIGENVGYKIRLESKGGRQSSIVLCTTGILLRVLVSKGSRGS--
--KKDEISGITHIIMDEIHERDRYSDFMMAVLRDMLPSNPHLRLILMSATIDTMRFSQYF
GGCPIISVPGFTYPVQTFFLEDVLSIIKSRDDNHLDSTTCNIPINNRKLSEEEKLSMDEA
INLAWSNDEWDMLLELVSFEGTPEHFNYQHSLTGLTPLMVFAGRGRVGDMCMLLSFGADC
NLRAKDGTTALGIAERENHSEAAEIMKQHMDTNFSNSTEE-KLLNKYLSTVNPEFVDVVL
IEQLIKKICTDSKDGGILVFLPGWDDINRTRQRLLASSFFKNSSLFMVISLHSMVPTMEQ
KKVFKHLPHPCRKIVLSTNIAETAITIDDIVYVIDAGRMKEKSYDPYNNVSTLQSSWISK
ASAKQREGRGGRCQPGICYHLYSKARAASLPDFQIPELRRMPIEELCLQVKLIDPSCKIE
EFLGKTLDPPVYESIRNAIVVLQDIGALSLDEKLTQLGEKLGSLPVHPVTSRMLFFGILM
NCLGPALTLACASDYRDPFTLPMLPEDKKRASAAKSELASLYGGCGDQFAVLAAFQCWNN
AKRMGLEARFCSQYFVSSNSMHMLSGMRKQLQTELIRNGFIPEDVSSYNVNASDPGVLHA
VLVAGLYPMVGRLCSPNKGGGRTVIETASGDKVRLHTHSTNFKLSFKRNLEHTLVVY
DEITRRDGGMNIRNCTVVGPLPLLLLSTEIAVAPGKDNDNGDEDDEGSKEDEDG
IEDEMEVDTKSSGHCEDKFMSSPDNMVRIIMDRWLNFDSTAIDIAQLYCLRERLSAGVLY
KVTHPRKPLPPILEASMHAIACILSCDGCSGMPVIADGLDILTTMVDDTNLGKQAT-GTK
RLGKRPKGSLAELVYHKDAY----------------------------------------
------------------
>PAP.medtr.A17_HM341.gnm4.ann2.Medtr5g090430.1
---KANKLARFKKYAQPTKIDESTRRRIIRTLESFQSSDEEEYKFEAGLSNDDRRFAHLL
AQKMGFKSKSYGTGKERRLSVRKGNKKGGSDNQSANLPHFTFSEEAKRAMGDLFAHFPPG
DGNLKDMVGEKSGSMVNARHRHSDIFSRPIMTKDEITRKLEAVTSRRETVSDLKVITVLR
SKLPIASYKDAITSAVESHQVVLISGETGCGKTTQVPQYILDYMWGKGETCKILCTQPRR
ISAMSVSERISRERGEAAGENVGYKIRLDSKGGQQSSIVLCTTGVLLRVLVSKGSRRSMK
NPAKDEISDITHIIMDEIHERDRYSDFMLAIMRDMLPLYPHLRLVLMSATIDTARFSQYF
GGCPVIQVPGFTYPVKTYYLEDVLSAVKSSND---DGSTFSIPTNNHMISEEHKLSFDEA
INLAWSNDEWDLLSELVSSEETPELFNYQHSLTGLTPLMVFAGKGRIGEMCMLLSFGADC
NLRSKDGTTALEIAERENQPEAAEIIKKHMDGS--SSTEEQSILNKYLERVRPEIVDVVL
IEQLIRKICTDSKDGGILVFFSGWDDINRAREKLLASSFFNNPSKFVVISLHSMVPTLEQ
KKVFKRPPPGCRKIVLSTNLAETAVTIDDIVYVIDTGRMKEKSYDPYNNVSTLQSSWISK
ASAKQREGRAGRCQPGICYHLYSKLRAASLPDFQTPELKRMPIEELCLQVKMLDPSCKIE
VFLAKTLDPPVSESIRNAIVVLRDIGALSTDETLTDLGEKLGSLPVHPLISRMLFFAILM
NCLDPALTLACASDYKDPFTLPMLPEDKKRAADAKTELASLYGGCGDQFAVLAAFECWNN
SKKMGLEARFCSQYFVSGGAMKMLSGMRKQLQKELIRIGFILSDVSSYSMNAHDPGVLHA
VLVSGMYPMVGRLCFPNKGAKRAIIETASGDKVRLHNRSTNFKLSFKRNLGHTLVVFDEV
TRGDMGVNIKNCSLVGPLPLLLLSTEIAVAPGEQNDHEDDDDDEGSGDEAGIDDGM
DLDTKSIGNNEDKFMSSPDDMVRIIVDRWLYFGSTAIDVSLLYCLRERLSAAILYKVTYP
SNPLPPILGASIHAIACILSCDGCSGMSVATDGVDNLTTMVNATNLGKPQPQPQ
QRYGNRPKGSSAAFINHGGHQNLGPSTASTSTSR-----------
----------------------------------
>CER.phach.longxuteng.gnm1.ann1.LXT15998.t1
--GKKRQRKGEPLHRQNLKVDEAARIRISQILEDFRASKDEVYKFEANLSNNERAVVHQV
SQKMGMKSKSTGHGNYRSVSVYKKKKKVKSNTGLESLPHFTFSEEAKQALEQLFIQYPPG
DGDMREMVGSHSNKNERLKRNKDDIFSRPHMSKADIAKKLEVYASRMKTDYNLRQVAEQR
CKLPIASFKDVIASSIEYHQVVLISGETGCGKTTQVPQFILDHMWGKGSVCKVVCTQPRR
ISAISVAERISSERGENIGDNIGYKIRLESKGGKHSSIVLCTTGILLRMLISSGFGGSRA
RTTKGDLSGITHIIMDEVHERDRYSDFMLAILRDMLPSHPHLRLILMSATIDAERFSQYF
GGCPIVIVPGFTYPVRTFYLEDVLSILISTGDNHLDNTTVSITVDDHELGEEDKLSLDEA
INLAWSNDEWDLLLELVSSEGTPKLLNYQHSVSGLTPLMVFAGKGRVGDMCMLLSCGADC
HLRAKDGRIALEIAEQENQHEAADILKKHTDNTFSNSLEGQKLLDKYLAKVNPELVDVVL
IEQLIRKICIDSKDGGILVFLPGWDDINRTRQRLLASPFFHNASNFTIISLHSMVPSMEQ
KKVFRRPPPGCRKIVLSTNIAETAVTIDDIVYVIDTGRMKEKSYDPYNDVSTLQSSWVSK
ASAKQREGRAGRCQPGICYHLYSKLRAASLPDFQVPELRRMPIEELCLQVKLLDPSCKIE
EFLGKTLDPPVFETIRNAILVLQDIGALSLDESLTQLGKKLGCLPVHPLTCRMLFLAILL
DCLDPALTLACASDYRDPFTLPMFPDEKKRAAAARSELASLYGGRGDQLAVVAAFECWNN
AKTMGLEDRFCSQYFVSPSTMQMLSGMRKQLKGELIRNGFICENFSSYSRNARDLGVLHA
VLVAGMYPMVGRLSSPHKNAKRVYVETASGDKVGLHHHSANFKSAFRKDGDTPLIVYDEI
TRGDGGMNIKNCTVVGPLPLLLLSTEIAVAPTKYNDE-DNEDDDESEDEGESEDEIEIDN
KASEHCEDKFMSSPDNVVRVIMDRWLHFSSTALDVAQMYCLRERLSAAILYKVTHPSDDL
PPNLWTSINTMTRILSFDGLSGLPPASEAMDALTSMVNATKIDKSATMTKKGKGQNKKGS
LAPLMNHDRPHADVPSSKASISSSKGTKDFCDPSCQNASLGTSNANPQSPASN
----------------
>PAP.phavu.G19833.gnm2.ann1.Phvul.006G027200.1
--------------------------------------------------KSSASKVHQL
SQEMGFQVENSG-----------SEKNIHTTPKLENLPSFTFSGQSKRVLANLFKQYPPD
DEELWGRIEASGDTTDGTEEKKDDVFSRPQMSKVEITKRLEILSNGMRDSFKLKLIKEK
RSKLPIASFKDIITSTVESHQVVIICGETGCGKTTQVPQYILDHMWVKGEVCKIVCTQLQ
SMSAISVSKRISSERGEVIGNDVGYKVPFGSQGGRHSSIVLCTPGDLLKALASTGSHYSK
RQHMKGDISSMTHIIMDDIDERDSSSDLMLAILREILPSNPHLHLILMSASFDAARFSQY
FGVCPIIYVPGLTYPVKNYYLEDVLSIVNSGAD-------------NQELSPVEKLSLDE
AIHLAWSNDEWCSLLELVSCKTSPKVFDYQHSLTGLNPLMVFAGKGKVGDMCMLLSLGAN
CHLKATDGTTALEIAEKENQLVAVELLKKHMNYD-FGDKEEKNILDKYLATANLKDVDVV
LIEQVIRKICVDSKDGSIIVFLPGWDEIIRTRERLLASSFFNKRSKFKVVSLHSLVTSSE
IDEAFLPAPHGCRKIVLSTNISETAVALDDIVYVIDTGLVKEKSYDPCKNLFTLQSSWIS
KASAKKREGCASRCHPGACYHLYSKVQSDFFLDFQCPEIKRMPIEELCLQVKLFDPSCKI
EQFLSQTLDPPGFESIQIAVGVLQEIGALSVDEQLNPLGQKFGYLPVHPYTSRMLIFSIL
MNCLDPALTLACASKFKDLFVLPILPDEKKRAAAARSELASLYGGCGDQFAIIAAFQCWI
NSKKMGLESRFCSQYFVSQRAMCKLDVMRKNLAAELYRNGLINRSVTDYCSNAYDPGILQ
AVLVAGMYPMVGKLFFSSKSGNKIFVNTRSIDNVFLNSDTVIYNLSSQNSLDCSFVVYDE
ITSIDWGMCIGNCTAVGILPLFLLSKEIDVDQAKDCTD----------------------
----------------NIITVIIDRWLYFQSTAFDAFHMNYLRELLRAAIIDKVTYSTDV
LSPVLQAAVDSLACILSCHGRSCIPLVSDFQTELINQDHQTNPSEPGAK-H
RLACPSHNDVSGTSISTKAENPSDPASKNTETGLNNDVNLTDVTASREPNQAVSL--
----------------------
>PAP.phavu.G19833.gnm2.ann1.Phvul.008G196300.1
--TNKREKKEQAFRRQTPQVDEVTRIRISQILEQFRASKDEVYRFEAGLSNQERAWVHQM
SQKMGFRSKSSGLGKDRRVSVQKIKKKSDTDNGFENLPHFTFSEETKWVLGDLFAHYPPG
DGDLWEMVGENSTTTEKPKQKHDDIFSRPSMTKTEIATRVEALSSRINNVSNLKQITGD
RSKLPIASFKDAITSTVESHQVVLISGETGCGKTTQVPQFILDHMWGKGEVCKIVCTQPR
RISATSVSERISTERGETIGENVGYKIRLESRGGRQSSIVLCTTGVLLRVLVSKGSRSSK
IGHMKDDISGITHIIMDEIHERDRYSDFMLAIIRDMLPSYPHLRLILMSATIDSVRFSDY
FGGCPIISVPGFTYPVKTFYLEDVLSIVKSKNDNHLDSTTCSTSINTSQLSEEEKLSMDE
AINLAWSNDEWDILLELVSSEGTPELFNYQHSLTGMTPLMVFAGKGRVGDMCMLLSCGAN
CYLKAQDGMTALEIAERQNQPEAAQILKKHLDNGFSNSTEENKLLDKYLSTVNPELVDVV
LIEQLIRKICIDSTNGGILVFLPGWDEIKRTREKLFASSFFKNSSMFMLISLHSMVPSME
QKKVFRRPPHGCRKIVLSTNIAETAITIDDIVYVIDTGRMKEKSYDPYNNVSTLQSSWIS
KASAKQREGRAGRCQPGISYHLYSRTRAASLPDFQNPEIRRIPIEELCLQVKLLDPNCKV
EEFLGKTLDPPVFESIRNAIIILQEIGAFSNDEKLTKLGEKLGSLPVHPSICRMLFFAIL
MNCLDPALTLACASEYRDPFTLAMLPEDKKRAAAAKSELASLYGGCGDQFAVLAAFECWN
NSKKMGLEARFCSQYFVSSSAMHMLSGMRRQLQAELIRNGFIHEDASSYSVNAHDPGVLH
AVLAAGLYPMVGRFI-PNKIGKGYIVETSSGDKVRLHNHSTNFKLLFKKKLDHTLIVYDE
ITRSDVGMNIRNCSVVGPLPLLLLSTEIAVAPGEENDHGDQDDAGGSEDEVGSEDGMEVD
AKSGGGREDKLMSSPGNTVKVIMDRWLYFRSTAIDVAQLYCLRERLSAAILYKVTH
PRNDLPPIMAASLHAIACILSCDGCIGMPAISEGVDTLTTMVNATTLGKPAS---RRFGK
RPKGSLAELMNYDARQNSGPSK--------------------------------------
--------------
>OUT.prupe.Lovell.gnm2.ann1.Prupe.3G179000.1
--------KNRGGQQQNSKVPESMRNRIAQLLSRFNSADDEVYTFEAGLSNHDRAEVHQQ
CRKMGMKSKSKGSGKKRVVSVYKPKKKAAAVDGIPKLTHLTFSEGTKEVLRDLFMCYPPG
DEVEGRMYGTNSNENVKAKRKKDSMFCKPLMTKAEIAKKVQSLASRIKNSDKLRKITKE
KSKLPITSYRDVITSAVESHQVILISGETGCGKTTQVPQFILDHMWGKGEACKIVCTQPR
RISAASVAERISKERGENVGEDIGYKIRLESQGGRHSSIVLCTNGILLRLLVSRGAGRSK
NKETKQDVNDITHIIVDEIHERDHHSDFMLAIIRDMLSSHPHLHLILMSATVDAER
FSHYFGGCPIIRVPGFTYPVKTFYLEDVLSILKSVENNHLN-TAVGLQNEDPDLTQELKL
FLDEAINLAWSNDEFDPLLEFTSSERTRKVFNYQHSLTGLTPLMVFAGKGRTGDVCMLLS
FGADCQLQANDGATALELAEREEQRETAEILKEHIENALSNSMKEQLLIDRYLQYFNPEN
VDFVLIEQLLRKICSDSKDGAILVFLPGWDDIKKTQERLLTNPYFRNTSKVLIISLHSMV
PSADQNMVFKRPPPGCRKIVLSTNMAETAITIDDVVYVIDSGRMKEKNYDPYKNVSSLQS
SWVSKASAKQRRGRAGRCQPGICYHLYSKVRAASLPDFQVPEIRRMPIEGLCLQVKLLDP
DCNIEDFLIKTLDPPLSETIRNAVAVLQDIGALSLDEKLTVLGEKLGSLPVHPLTSKMLF
FSILMNCLDPALTLACATDFKDPFSLPMLPDDKKRAAAAKYELASLYGGHSDQLAVIAAF
DIWKTAKQRGQEKLFCSQYFVSSSTMHMLSRMRKQLQTELIRHGFIPEDVSRCSLNARNP
GILRAVLVAGLYPMVGRLLPVRKKMKRSVVETPNGVKVCLNNHSMNYKLGFKTSDDRPL
IMFDEITRGDSGMNIRNCTVIGPLPLLLLSTEISVAPSNNDDDIDEGSDMDDNEDE
SDEDAMEIDGKSGGQHKEKIMSSPDNSVTVIVDRWLQFGSKALDVAQIYCLRERLSAAIL
FKVTHPRKVLPPGLGASVYAIACALSYDGLSGISFPKESEESPTSVENETVTDDSVLPLQ
--DCYLHKS---------------------------------------------------
-------------------
>OUT.quisa.S10.gnm1.ann1.Qs0264670.1
------KTGTARQNRQNGSVDESAMIRISKLLDEFRATKDKVYTFEPNLSKNERAIVHQL
CRKMGMESKSSGRGNQRRISVYKNKRKVGSDKGLESLPCLRFSEETKEVLMDLFIQYPPG
DGDLEELVGENSDNAEQRKRKKDDFFCKPLMNKEDIANKLEKLASAMEKAPGL---TKK
KPKLPIASFKDIITSTIDSHQVVLISGETGCGKTTQVPQFILDHIWGKGDSCKIICSQPR
RISATSVAERIASERGENVGENVGYKIRLESKGGRHSSILLCTNGVLLRVLVSKNADPK
KEGMRVDDYSGITHIVMDEIHERDRYSDFMMAIIRDMLPSYPHLHLILMSATIDAERFSH
YFGGCPVINVPGFTYPVRTFYLEDVLSIVKSTEDNHLDNTLLSALTDNRELDEEDKFALD
EAINLASNNDELDSLLELVSTEGSPKLYNYQHRSTGLTPLMVFVAKGRVGDICMLLSLGA
DCHLRAKDGTTALEIALRENQQEAAEILKKHMGNDSSNSMGEQKLLDKYLATVNPELVDV
VLIEKLLRKICTISKDGGVLVFLPGWDDINKTRDKLLASPFFKDTSKFIILSLHSMVPSM
EQKKVFKHPPPGYRKIILSTNIAETAITIDDVVYVIDTGRMKEKSYDPYNNVSTLQSSWI
SKASAKQREGRAGRCQPGICYHLYSKIRASSIPDFQIPEIKRMPIEELCLQVKLLDPSCK
IEDFLRKTLDPPISETIHNAIIVLQDIGALSLDEKLTQLGEKLGALPVHPLTSKMLFFAI
LMNCLDPALTIACASEYRDPFTLPMLPVEKKKAAAAKLELASLYGGRGDQLAVVAAFDSW
KNAKARGEQARFCSQYFVSSSTMSMLSGMRMQLQKELIRTGFILQDVSSYNSNAHDTGIL
HAVLVAGLYPNVGRLSPPNKSGKKFMVETASGDKIRLHSHSTNYMLSFGKTDDRPLIVYD
EVTRGDGGMNIRNCTLVGALPLLLLSTEIAVASAKEDDDDNENDGGSDDGDGESQD
GMEIDNTSGGHSEEKLMSSPDNSVRVVVDRWLYFRSTALDVAQIYCLRERLSVAMLYKVK
HAGKVLPPVLGDSLHAIACILSYDGLFGIPNTLECVDSLASMEIATDYDNSLMETRKVIG
QKGNKFPVPLVGKRNTKSFSSQQVSRVPVSMGTNNLSSPSSHNVPPMLSNQNQN
RPSEGNVPRHRQKR-------
>OUT.quisa.S10.gnm1.ann1.Qs0298300.1
----GRKFKESKRKRQKSSVDEATLIRLNKQLEEFRASEDEVYTFEAGLSWNERSVIHQL
CWKMGMKTKRSGSGRKRCISVYK-NKKVSTMKGLDSLHCLEFSEVAKEVLMDLFK
HCPPGDGDMKELVEKDNEKFEQRRRKKDDFFCKPLMAKEDIANRLEKLASALQKAPDVI
HLTKEKSKLPIASFKDIITSTIDSHQVVLISGETGCGKTTQVPQFILDHIWGKGESCKII
CSQPRRLSATSVAERIASERGENVGQNVGYKIRLESVGGRHSSIVLCTNGVLLKVLVSEK
ADKSKAAPMSDEYSGITHIVMDEIHERDRYSDFMMAVIRDMLPSYPNLHLILMSATIDA
ERFSRYFGGCPVINVPGFTYPVRTFYLEDVLSMVKSAENNHLDNTKLCPLADNPDFDKED
KFALDEAINLAFNNDELDPLLELVSSEASPKLFNYQHSMTDLTPLMVFAGKGRLGEICML
LSFGADCHLRGKDGTTALEIAERENQQEAAELLKNHMENAFSNSTEDQKLLDKYIATVNP
ELIDIVLIEQLLRKICTDSQDGGVLVFLPGWDDINRTREKLLMSPFFADTSKFSILSLHS
MVPSVEQKQVFNRPPPGCRKIVLSTNIAETAITIDDVVYVIDTGRMKERSYDPYNNVSTL
QSSWISKASAKQRQGRAGRCKPGICYYLYSKVRASCMPDFQIPEIKRMPIEELCLQVKLL
DPSSKIEDFLKKILDPPVSETIHNAIIVLQDIGALSLDENLTLLGAKLGALPVHPLTGKM
LFFSLLMNCLDPALTLACAAEYRDPFTLPMLTVEKKKAVAAKLELASLYGGRGDQLAVVA
AFECWKNAKTSSIQTRFCSKYFVSSSTMSMLSGMRIQLEKELIQTGFILPDVSSYNSNAH
VPGILHAVLVAGLYPNVGRLSTPKKSGKKFMVETASGSKIRLHSHSIISKLSFEKTGDRP
LIVYDEVTRGDGGMNIRNSTLVGALPLLLLSTEIAVAPAKDDDG-DANNDGIDDADGERE
DGMEMDNISRH--EEKLMSSPDNSVRVVVDRWLCFRSTALDVAQIYCLRERLSVALLYKV
THSRKVLPPILANTLHAIACILSYDGMSGIPETLECVDSHTSMENATEIDKSVTETSKDM
SQKGDKFLIQLMGNRDMHSFSSRQESRVPVPMGKSILGPPPSHNDP-----------
-------------------
>CAE.sento.Myeongyun.gnm1.ann1.Sto05g157730
--QKRGQGKAQSLLRQNLKIDEPSRIQITQALQNFRASNDQVYTFEANLSKSERALVHQL
SLKMGMKSKSSGKSKNRRVSVFKTKMKVDTDSGLDSLPHFSFSGEAQETLGDLFTHYPPG
YGDSWEMVGYYNYRTDKPKQIRDDTFKRPSISSADIRKKFEAYINKKNRDPHLMKINTI
RSKLPIAAYEDAIISAVKSNQVVLVCGETGCGKTTQVPQFILDDMWGKGEACKIVCTQPR
RISAISVSERIASERGEIIGGHIGYK----------------------------------
----------------DEIHERDRYSDFMMAIIRDMLPSYPHLRLILMSATVDAQRFSQY
FGGCPIIVVPGFTHPVRTFYLEDVLSIVKSNKDNHLGNTKSHLNNDDHEFSVEDKL
CLDEAIDLAWSNDDWDPLLELISSKGSPEIFDYQHSLTGFTPLMVFAGKGRVGDLCMLLS
IGADCQLRARDERTALDIAEQENQLEAAEILKNHMGNASSNSKEGETLLDKYLARVNPEI
VDVVLIEQLIRKICTESESGGILVFLPGWDEINKTRDKLLQSPFFSD-SKFSIICLHSMI
PSTEQKKVFLRPSPGCRKIVLSTNIAETAVTIDDIVYVIDTGRMKEKSYDPYCNVSTLQS
SWVSKASAKQREGRAGRCQPGICYHLYSSVRAASLPDFQVPEIKRMPIEELCLQVTDIFW
QLALQYFA----------------------------------------------------
------------------------------------------------------------
------------------------------------------------------------
------------------------------------------------------------
------------------------------------------------------------
------------------------------------------------------------
------------------------------------------------------------
------------------------------------------------------------
--------------
>DET.singl.CAF01.gnm1.ann1.evm_model_Chr02_179
----KKRQKGQPLHRQNPKVDEATRIRISQILEEFRASKDEVYIFEANLSNHERAVVHQV
SQKLGMRSKSSGRGKQRRVSVYKTKQKGSTATGLDSLPHFSFSENARDILSSLFTHYPPG
DGDTWE--DKHTDKIEKIKRKKEDIFSRPSMSKAEIANKLEVLTSRMKTDSNLMQIMKQR
SKLPIASFKDVITSTVESHQVVLVSGETGCGKTTQVPQFILEDLWGKGEVCKIVCTQPRR
ISATSVAERISTERGENIGNNIGYKIRLESKGGKNSSIVLCTTGVLLRVLVSRGSSTSRT
RTMKDDIFGITHIIMDEIHERDRYSDFMMAIIRDMLCSYPHLHLILMSATIDAERFSQYF
GGCPIIHVPGFTYPVRTFYLEDVLSIVKSKEDNHLDNTISS--VQHKELSAEDKHSVDEA
INLAWSSDDWDLLLELVSSEGSPKLFNCQHSLTGFTPLMVFAGKGRVGDMCMLLSLGADC
HLRATDGTTALEIAERENQPEAAGILKKHMDASFSNSKEGQELLDKYLATVNPELVDVVL
IEQLIRKICMDSKHGGILVFLPGWDDINRTRERLLASSFFKNASKFTVIPLHSMVPSTEQ
KKVFRCPPPGCRKIVLSTNIAETAITIDDVVYVIDTGRMKEKSYDPYNNVSTLQSSWVSK
ASAKQREGRAGRCQPGICYHLYSKLRATSLPDYQVPEIKRMPIEELCLQVKLLDPSCKIE
EFLRKTLDPPVFESIHNAIVVLQDIGALSLDEKLTELGEKLGSLPVHPLTSKMLFFAILM
NCLDPALTLACASDYRDPFTLPMFPDEKKRAAAARSELASLYGGCGDQLAVIAAFECWNN
AKKMGLEARFCSQYFVSSSTMYMLHGMRKQLQTELIRNGLILEDVSTYSLNACEPGILHA
VLVAGLYPMVGRLSIP-KNGKRVIVETASGDKVRLHNYSTTFKFAVKKNANCHLVVFDEI
TRGDGGMNIRNCTVVGPLPLLLLSTEIAVAPAKDNDEN---DDDDESEDD
ESEDDIGFDNKSSEHCEDQLMSSPDNTVSVIMDRWLYFGSTALDVAQMYCLRERLTEAIL
YKVTHPRADLPPILGASMNAIACILSYDGLSGVPPKLDSVDTLTTMVSETRIDKSVSRSM
KRMGQNGRGPLPQLMNHGGYPTSTPPSKSGVSASKGKKNWSEPSSGYTSVASSAYSPQ
RPFFQNSQYLNSKRQRG----
>OUT.vitvi.PN40024.gnm2.ann1.VIT_212s0028g01050.1
----SGKKRQKDGEQNNPGVAEGTRIRISRALQEFRETHNEVYTFEANLTNHERAVVHEV
CRKMGMTSKSSGRGSQRRVSVYKTKKKVDTKKEEGN-PYLNFSEEAKEVLLDLFTRYPPD
DKEMVTMVENGSGKTEKIWGKKDDIFGRPSMNKAEIAKKVELLASRIEEDPHLRQITEG
RSKLPIASFKDVITSTIESHQVVLISGETGCGKTTQVPQFVLDYMWGKGEACKIVCTQPR
RISATSVAERISFEKGENVGDSVGYKIRLESKGGRHSSIIFCTNGILLRVLVSKGTD
EALRKAAKRDISDITHIIVDEIHERDRYSDFMLAILRDMLASYPHLRLILMSATIDAER
FSQYFGGCPIIRVPGFTYPVKTFYLEDVLSILKSTGNNNLDSTLLSLPVEDPKLIEDYGV
ALDEAINLAWSNDEFDPLLDFVSSEGTPQVFNYQHSSTGLTPLMVFAGKGRVADVCMMLS
FGADCHLKANDDTTALDLAERENHREAAEMIKQHMENLLSNSVEEQQLLDKYLATNNPEI
IDVALVEQLLRKICNDSKDGAILVFLPGWDDINRTREKLLSASFFKDSSKFVVISLHSMV
PSVEQKKVFKRPPPGCRKIVLSTNISETAITIDDVVYVIDSGRMKEKSYDPYNNVSTLQS
AWISKASAKQREGRAGRCRPGVCYHLYSKLRAASLPDFQVPEIKRMPIEELCLQVKLLDP
NCKIEDFLRKTLDPPVFETIRNAVIVLQDIGALSVDEKLTELGKKLGSLPVHPLTSKMLF
FAILLNCLDPALTLACASDYRDPFTLPMLPHEKKRATAAKAELASLYGGHSDQLAVIAAF
ECWKSAKEKGQEAQFCSQYFVSSGTMHMLAGMRKQLQTELIRNGFIPEDVSSCSLNARDP
GIIHAVLVAGLYPMVGRLLPPHKSGKRSVVETASGAKVRLHPHSNNFKLSFKKSDGRPLI
IYDEITRGDGGMHIRNCTVIGPLPLLLLATEIVVAPGKGNDDDDEDCGDDIDEDD
SEGDGKEANNKLNGQQGEKIMSSPDNTVAVVVDRWHSFESTALDVAQIYCLRERLTAAIF
FKATHAREVLPPMLGASVYAIACILSYDGLSGISLSLESVDSLTSMVNATEIDNSAS-GR
RRMGQNPNNFLKTLMSHGTRHK-SPSKHHKNKGAENSPPTYNAWSPYMPPSLSNQR-
----------------------
