# Supplementary material for: Legume genome structures and histories inferred from Cercis canadensis and Chamaecrista fasciculata genomes
Source: Plant J. 2026 Jun 10;126(5):e70981. doi: 10.1111/tpj.70981 (PMC13252982; doi:10.1111/tpj.70981)
Supplement: Supplementary file 4 — Data S4. Manuscript supplement; Compressed directory of aligned sequences from 2212 low‐copy gene families, for calculation of a consensus species tree. [file TPJ-126-0-s010.gz › S4_consen_species_tree/40_aln_fas_cln1/Legume.fam3.05967]

>CAE.acacr.Acra3RX.gnm1.ann1.g17725.t1
MRTIVSRLIHSRTSISKLNAITIAKNGRYLCTDSNKVDEPFKAEEAETINTPPPPTEKLL
VLGGNGFVGSHICREALDRGLSVASLSRSGRSSLHDSWANNVTWHQGNLLSTDSWKEALN
GVTAVISCVGGFGSKSYMYKINGTANINAVRAASEQGVKRFVYISAADFGVANFLLQGYY
EGKRATEAEILTRFPYGGVVLRPGFIYGTRSVGSMKIPLGAIGSPMEMILQHAGPLNRIP
LVGPLFTPPVNVTAVANVAVRAATDPVFPPGIIDVHGIQRYNQHKSK
>PAP.aesev.CIAT22838.gnm1.ann1.Ae07g12860.1
-------------------------NERHISTDSNRVNEPFKVEQAETINVMPPSREKLL
VLGGNGFVGSHICREALDYGLSVASLSRSGRSSLHDSWAKNVTWYKGDLLFTDSWKEALS
GVTAVISCIGGFGSNPYMYKINGTANINAIRAASEQGVKRFIYISAADFGLANYFLQGYY
EGKRAAETELLTRIPYGGVILRPGFIYGTRGVGSMKIPLGVIGSPLEMVLQHTKPLNNIP
IVGPLFTPPINVTDVANVAVRAATDPVFPPGIIEVFGIQRYTQHHS-
>PAP.aesev.CIAT22838.gnm1.ann1.Ae08g05290.1
MRTVLSRLIHSAPSISRLNATAISKNARNLCTDSNKVDEPFKVEEAETVNVPPPPTE
KLLVLGGNGFVGSHICREALERDLSVASLSRSGKSSLHDSWAKNVTWYKGNLLSPESLKE
ALNGVTAVISCVGGFGSNSYMYKINGTANINAIRAASEHGVKRFVYISAADFGVVNYVLQ
GYYEGKRAAETELLTRFPYGGVILRPGFIYGTRSVGSMKIPLGAIGSPMEMVLQHAKPLK
QIPLIGPLLTPPVNVTAVAKVAVRAATDPVFPPGIIDVYGIQRYSHQKSK
>OUT.arath.Col0.gnm9.ann11.AT5G10730.1
MRTIVSRLIRYQSSLSQIRFVSASGGGRYLSTDSNKIDEPFNVEEAETVHVPPPPTEKLL
VLGGNGFVGSHVCKEALDRGLSVSSLSRSGRSSLQESWASRVTWHQGNLLSSDLLKDALE
GVTSVISCVGGFGSNSYMYKINGTANINAIRAASEKGVKRFVYISAADFGLANYLLRGYY
EGKRAAETELLTRFAYGGIILRPGFIYGTRSVGSMKIPLGVFGSPMEMVLQQAKPLNQLP
LVGPLFTPPVNVESVAKVAVRAATDPVFPPGIVDVHGIQRYSQQKS-
>OUT.arath.Col0.gnm9.ann11.AT5G15910.1
LRSLIWKRSQAYSSVVTMSSISQRGNERLLSE----VAGSHSRD------------NKIL
VLGGNGYVGSHICKEALRQGFSVSSLSRSGRSSLHDSWVDDVTWHQGDLLSPDSLKPALE
GITSVISCVGGFGSNSQMVRINGTANINAVKAAAEQGVKRFVYISAADFGVINNLIRGYF
EGKRATEAEILDKFGNRGSVLRPGFIHGTRQVGSIKLPLSLIGAPLEMVLKLPKEVTKI
PVIGPLLIPPVNVKSVAATAVKAAVDPEFASGVIDVYRILQH------
>CER.bauva.BV-YZ2020.gnm2.ann1.rna-bv15681.t1
MSTLVSRLIHSRVSISRLTAITTSKNGRHLCTDSNKVDEPFIVEEAETINAPPPPTNKLL
VLGGNGFVGSHICREALDRGLSVASLSRSGRSSLHDSWANNITWYQGNLLSTDSWKEALS
GVTAVISCVGGFGSNSYMYKINGSANINAIRAASEQGVKRFVYISAADFGVANYILQGYY
EGKRAAETELLTRFPYGGVVLRPGFIYGTRSVGSMKIPLGVIGTPLEMVLQHARALNKVP
LVGPLFTPPVNVTAVAKVAVRAATDPVFPPGIIDVYGIQRYSQHKSK
>CER.bauva.BV-YZ2020.gnm2.ann1.rna-bv24442.t1
MTAVVSRLIHSRKSISWLTAITTSKNGRRLSTDSNKVDEPFEVEEAETIDEPRPPTDKLL
VLGGNGFVGSHICQEALDRGLSVASLSRSGRSSLHDSWANNVTWHQGNLFSTDSWKEALS
GVTAVISCVGGFGSNSYMYKINGTANINAIRAASEQGVKRFVYISAADFGVVNYILRGYY
EGKRAAETELLTRFSYGGVILRPGFIYGTRRVGSMKIPLGVIGSPLEMVFQYTRALNQIP
LVGPLFTPPVNVTAVAKVAVRAAIDPVFPPGIIDVYGIQRYSQHKSK
>CER.cerca.ISC453364.gnm3.ann1.Cecan.4G360500.1
MSTVVSRLIHSRASISRLTAITTSKNGRHLSTDSNKVDEPFKVEEAETINAPPPPTDKLL
VLGGNGFVGSHICREALDHGLAVASLSRSGRSSLHDSWANNVTWYQGNLFSTDSWKEALS
GVTAVISCVGGFGSNSYMYKINGTANINAIRAASEQGVKRFVYISAADFGVVNYILQGYY
EGKRAAETELLTRLPYGGVILRPGFIYGTRSVGRMKIPLGVIGSPLEMVLQYTRALNQVP
VVGPLFTPPVKVTAVAKVAVRAATDPVFPPGIIDVYGIQRYSQHKSK
>CAE.chafa.ISC494698.gnm1.ann1.ChfasH1.4G281200.1
MRTVVSRLIHSRASISKLNAIAISKGGRHLSTDSNKVDEPFKVEEAETVNVPPPLTDKLL
VLGGNGFVGSHICREALDRGLSVASLSRSGRSSLHDSWANNITWYQGNLLSTDSWKEALN
GVTAVISCVGGFGSNSYMYKINGTANINAVRAASEQGVKRFVYISAADFGVVNYLLQGYY
EGKRAAETEVLTRYPYGGVILRPGFIYGTRTAGSMKIPLGVIGSPMEMVLQHAGPLNRLP
LVGPLFTPPVNVTDVAKVAVRAAADPVFPPGIVDVHGIQRYSQNRSK
>PAP.lotja.MG20.gnm3.ann1.Lj1g3v1798870.1
MRTLVSRLIHSTPSISRLNATAV----RNLCTEPNKVDEPFKVEEAETVNVPPPPTEKLL
VLGGNGFVGSHVCREALNHGLSVASLSRSGKSSLHDSWATDVIWYKGNLLSTDSLKEALN
GVTAVISCVGGFGSNSYMYKINGTANINAIRAASDQGVKRFVYISAADFGVVNYLLQGYY
EGKRAAETELLTRFPYGGVILRPGFIHGTRTAGSMKIPLGVIGSPLEMVLQHAKPLTQIP
LIGPLLTPPVNVIAVAKVAVRAATEPVFPPGILDVYGIQRYSQQH--
>PAP.medtr.A17_HM341.gnm4.ann2.Medtr3g105660.1
MKTIISRLIHSSSSISRLNAMAVSINGRSFCTDSNKIDEPFKVEEAETV--PPPPTEKL
LVLGGNGFVGSHVCREALNHGLSVASLSRSGKSSLHDSWATNVIWYKGNLLSTESLKEAL
NGVTAVISCVGGFGSNSSMYKINGTANINAIRAASEQGVKRFIYISAADFGVVNYLLQGY
YEGKRAAETELLTKFPYGGIILRPGFIYGTRSVGSMKIPLGIVGSPLEMVLQHTTALTQI
PLVGPLLTPPVNVTAVAKVAVRAATDPVFPPGIIDVHGIQRYSQNKSK
>CER.phach.longxuteng.gnm1.ann1.LXT62085.t1
MSMVVSRLIHSRVSISRLAAITASKNGRHLSTDSNKVDEAFKVEEAETINTPPPPTEKLL
VLGGNGFVGSHICQEALDRGLSVASLSRSGKSSVHHSWTNNVTWYQGNLFSTDSWKEYLS
GVTAVISCVGGFGSNSYMYKINGTANINAIRAASEQGVKRFVYISAADFGVVNYILQGYY
EGKRAAETELLTRFPYGGVILRPGFIYGTRSVGSMKIPLGVIGSPLEMVLQYTRALNQVP
LVGPLFTPPVNVTAVAKVAVRAATDPVFPPGIIDVYGIQRYSQHTSK
>PAP.phavu.G19833.gnm2.ann1.Phvul.009G085100.1
MRTLLSRLIHSTPSISRLNTTAVSVSGRNFCTGSNKVDEPFKVEEAETVNVPPPPTEKLL
VLGGNGFVGSHICREALERGLSVASLSRSGRSSLHDSWAGNVIWYKGNILSTDSLKEALN
GVTAVISCVGSFGSNSYMYKINGTANINAIRAASDQGVKRFVYISSADYGVVNYLVQGYY
QGKKAAETELLSKFPYGGVILRPGFIYGTRSVGNIKLPLGVIGSPLETIFQVAKPLHQIP
LIGPLLTPPVNVTAVAKVAVRAATDPVFPPGIIDVSGIQRYSQRKS-
>OUT.prupe.Lovell.gnm2.ann1.Prupe.1G399300.1
MRTVVSRLIHSRSSLPRL------LNGRYLSTDSSKVDEPFKVEEAETVNIPPPPTEKLL
VLGGNGFVGSHVCREALDRGLSVASLSRSGRSSLHDPWASNVTWHKGNLLSPESLKDALD
GVTSVISCVGGFGSNSYMYKINGTANINAIRAASEQGVKRFVYVSAADFGVVNYLLRGYY
EGKRAAETELLTKFPYGGVILRPGFIYGTRSVGSVKLPLGVIGSPLEMLFQHTRPLNQLP
LVGPLFTPPVNVTAVANVAVRAATDPVFPPGIVDVYGIQRYNQKS--
>OUT.prupe.Lovell.gnm2.ann1.Prupe.8G025300.1
------------------------------------------------------------
-------------------------------SSLHDPWANNVTRHKGHLLSPESLKDALD
GVTSVISCVGGFGSNSYMYKINGTANINAIRAASEQGVKRFVYVSTADFGVVNYLLRGYY
KGKRAAATELLTKFPYGGLILRPGFIYRTRSVWIYNWSESII------------------
-----------------------------------------------
>OUT.quisa.S10.gnm1.ann1.Qs0071310.1
MKTILSHLLRSRSSTYLFNAMLVKKDGRLLSTTSNMVD
ESIKGEKPERVKVSPLPTGKILVLGGNGFVGSHICREAIEYGLAVCSLSRSGRPSLCDSW
ADSMIWLRGDLLSPDSMKDALSGVTSVISCIGGFGSNSHMYRINGTANINAVRAAADQ
GVERFVYISAADFGLVNYILQGYYEGKRATERELLAKYPHGGVILRPGFIHGTRRVGRIK
LPLSVIGAPLEMLLQYAKPLTHIPLVGPLFIPPVKVTSVAKVAVKAAIDPSVPSGILDVY
KIRKYVTEL--
>OUT.quisa.S10.gnm1.ann1.Qs0163820.1
MRTVVSRLIHCRSFIPRLAAMTMSTNGRYLSMESNKVDEPFKVEEAETVNVPPPPTDKLL
VLGGNGFVGSHICREALDHGLSVASLSRSGRSSLHDSWANKITWYQGNLLSSDSWKEALN
GVTSVISCVGGFGSNSYMYKINGTANINAIRAASEQGAKRFVYISAADFGVANYILRGYY
EGKRAAETELLTKFPYGGVILRPGFIYGTRSVGSMKIPLSIIGSPMEMVLQRARPLVQLP
LVGPLFTPPVNVTSVAKVAVRAATDPVFPPGILDVYGIQRYSQHKSK
>OUT.quisa.S10.gnm1.ann1.Qs0203540.1
MRTVVSRLIHCRSSISRLAEMTKSTNGRYQSTEPDEVDEPYKVKEAETVNVPPLPTEKLL
VLGGNGFVGSHICREALDRGLSVASLSRSGRSSLHDSWANNVTWYKGNLLSADSWKEALN
GVTAVISCVGGFGSNSYMYKINGTANINAIRAASEQGVKRFAYISAADFGVANYLLQGYY
EGKRAAETELLTKFPYGGVILRPGFIYGTRSVGSMKIPLSVVGSPLEMVLQQARPLSQLP
LVGPLFTPPVNVTSLAKVAVRAATDPVFPPGIVDVYGIQRYSQHKSK
>CAE.sento.Myeongyun.gnm1.ann1.Sto09g312930
MRTVVSRLIHSRASISKLNAMTISKSRRHLSTDSNKVDEPFKVEEAETINVPPPPTEKLL
VLGGNGFVGSHICREALDHGLSVASLSRSGRSSLHDSWANNVTWHQGNLLSTETWKEALN
GVTAVISCVGGFGSNSHMYKINGTANINAVRAASEQGVKRFVYISAADFGVANYLLQGYY
EGKRAAETEVLTRFPYGGVILRPGFIYGTRSVGSMKIPLGVIGSPMEMVLQNAGSLSRIP
LVGPLFIPPVNVTAVANVAVRAATDPVFPPGIIDVHGIQRYNQRKSK
>DET.singl.CAF01.gnm1.ann1.evm_model_Chr03_1460
MRTIVWRLLYSRPSNYRLNAMSLSVKERHLSTDSNKVDEPVKVEEAETVNVPPPPT
EKLLVLGGNGFVGSHICREALDRGLTVASLSRSGKSSLHDSWANNVIWYKGNLLSTDSWK
EALNEVTAIISCVGGFGSSSYMYKINGTANINAIRAASEQGVKRFVYISAADFGVANYLL
QGYYDGKRAAETELLTRFPYGGVILRPGFIYGTRTVGSMKLPLGVIGSPMELILQHAKPL
NQIPLVGPLFTPPVNVTAVAKVAVRAASDPVFPPGIIDVYGIQRYSQKKSK
>OUT.vitvi.PN40024.gnm2.ann1.VIT_204s0008g07400.1
MKTIISQLIHSRSSLSRFYAMAAFRNGRCLSTDSNKVDEPLKVEEAETVDIPPPPTEKLL
VLGGNGFVGSHICKEALSRGIAVASLSRSGRSSINDPWANNIEWHRGNLLSSDSWKEALS
GVTSVISCVGGFGSSSYMYKINGTANINAIRAAAEKGVKRFVYISAADFGVANYLLQGYY
EGKRAAETELLTKFPYGGVILRPGFIYGTRQVGSMKLPLGVIGSPLEMVLKHAKPLNQVP
LVGPLFTPPVNVKSVAKVAVRAATDTVFPPGIIDVYGILRYTQPKS-
