# Supplementary material for: Legume genome structures and histories inferred from Cercis canadensis and Chamaecrista fasciculata genomes
Source: Plant J. 2026 Jun 10;126(5):e70981. doi: 10.1111/tpj.70981 (PMC13252982; doi:10.1111/tpj.70981)
Supplement: Supplementary file 4 — Data S4. Manuscript supplement; Compressed directory of aligned sequences from 2212 low‐copy gene families, for calculation of a consensus species tree. [file TPJ-126-0-s010.gz › S4_consen_species_tree/40_aln_fas_cln1/Legume.fam3.06019]

>CAE.acacr.Acra3RX.gnm1.ann1.g21898.t1
MKNHAKENNSKSNGFFPSSFKFISSCIKTASSGVLSASTSVAASISADGHDRKDQVLWAC
FDRLELGSSSFKNVLLLGYSNGFQVLDVDDASNVCELVSKRDDPVSFLQMQPIPTKSDGC
KGFSASHPLLLVVACDKSKIPGTMQNG-RDGYIESQAENIAGSATAVRFYSLRFRSYVHA
LRFRSTVYMVRCSPQIVAVGLAAQVYCFDALTLENKFSVLTYPVPQLGVQGMVGVNIGYG
PMAVGPRWLAYASNNPLPSSTGRLSPQSLTPPTVSPSTSPGNGNLVARYAMESSKHLAAG
LINLGDMGYKTLSKYYQDLVPDGSSSPVSSSSSWKVGRYTPHSTEADTAGVVIIKDFVSR
AVVAQFRAHTSPISALSFDPSGTLLVTASIHGNNINIFRIMPSYSKNGSGSQSSDWGYSH
AHLYKLHRGMTSAVIQDICFSHYSQWVAIITSKGTCHIFALAPFGGETVLQIQNPDMEGP
TLVPVFSLPWWFSPHFTVNQQQFSLAPPPPVTLSVVSRIKNSNAGWLNTVSNAASSAAGK
VSVPSGAVSAVFPSSMPCDTKNAHLKVQALEYLLVYTPSGHLVQYKLLPSMAAETSETAP
GTGPAPSTHIQEEGLRVKVEPIRWWDACRRNNWPEREEYISEN-LGGQEAAEISLENSGY
EYDDVASHNSIKCYEQCHFSNAEVQINSGRMPIWQKSEVSFFIISNLEVKEQYFRDHHT
NGEIEIEKIPVIEVEIRQKHLLPVFNHFHGIHSTSDDRGVIMGRFSSSSSDSHGVEEKLS
EDAVINHSKSMIPSSSEMTDGACFASSNDLSINETDCKSREDVTLEIVLGEDVSVGA
PHFADSVKTVVKLSESTRTSDGLNSSLDGYNFNANVVDGEPVNDSPDFPQFFREGYCKAE
NECHEDEAVVNDADCSSPKPG-----DDNDDDMLGCVFDFSEEG-
>PAP.aesev.CIAT22838.gnm1.ann1.Ae06g08590.1
-KSDNINN--KTNGFIPYSFKFISSRIKTASSASRSD--------------RKDQVLWAC
FDKLELGPSSIRKVLLLGYSNGFQVLDVEDATNVREIVSKHDDPVSFLQIQPFPQQSED
CEGFRESHPLLLVVACDKSSTVQNGRDGVRD-HTDPQAENVF-SSTTVRFYSLRSHTYV
HALRFRSTVYMVRCSPQIVAVGLATQIYCFDALTLESKFSVLTHPMPQLGGRGGIGVNVG
YGPMALGPRWLAYASNSPIQSNTGWLSPQSVTPPTVSPSTSPSNGNLVARYALESSKHLA
AGLINLGDKGYKTLSKYYQDLIPDGSNSPVPSSSSWKASGFTSHNTETDTAGVVIVKDFV
SRAVVAQFRAHTSPISALCFDPSGTLLVTASIHGNNINIFRIMPSSSKNGSGPQGSDGSY
SHVHLYKLHRGLTSAVIQDICFSNSSQWIAIISSKGTCHIFVLSPFGGETVLQIHNHDTE
GPALYPTSPLPWWFTPRFTANQLQSCSAPPPSVVLSVVSRIKDNNSGWLNIVSNAASSAA
GKVSIPSGAVSAVFHNSISCDGQSTLSKSHALEHLLVYAPSGHLIQYKLLPSVGPEPSGT
VPRTDPVPPSQTEEEDLRVKVEPVQWWDVCRRNDWPDKEVHILGNNIGVLEATEMIKGTP
YYQDNSVGNNYLVKLHEQCHFSNAEVQISSGRIPIWQKSGVSFYVMSPSETKVLNVLEYG
TGGEVEIENIPINEVEIRQKDLLPIFDHFHGIESTWVDRGIVMGRCSSFSSDSHGAEDKV
SGDAVIYHSKLEIPGSALKADVTYFSSSMDSSESEINGRTKEEVMLKTVD
TDDIATGASHFADAITTRAKSSNGD-----------------------------------
KEGYSKTSADCPESSEVVSDAGSSSPSGREKPEEDEDDDDMFGGVFDFSEEG-
>OUT.arath.Col0.gnm9.ann11.AT1G54710.1
--NHNQTKNNGTNGFLPNSLKFISTCIRTASSGVRSASASVAASLSSDSHELKDQVLWSS
FDRLHTSESSFKNVLLLGYTNGFQVLDIDDSNDVTEFVSRRDDPVTFLQMQPLPAKCDGV
EGFRSSHPILLAVA-DEAKGSGPIVTGVRNGYEDP----LALSPTVVRFYSLRSHN
YVHVLRFRSTVYMVRCSPRIVAVGLGSQIYCFDALTLENKFSVLSYPVPQLGNQGISGVN
VGYGPMAVGARWLAYASNSPLSSSIGRLSPQNVTPPGVSPSTSPNNGNLVARYAMESSKH
LAAGLLNLGDKGYKTISKYCQDLKHDGPGPSLSSSPGRKVGRVGSHSAESDVVGTVIVKD
FESRAIIAQFRAHTSPISALCFDPSGTLLVTASIHGNNINVFRIMPTPTKNGPGAQSYDW
SSSHVPLYKLHRGMTSAVIQDICFSSYSQWIAIVSSKSTCHIYVLSPFGGENVLEIRNSQ
FDGPTLAPTLSLPWWSSPSFMTTH--FSYPPPASVTLSVVSRIKC------NNFFHAASS
VVGKPTFPSGCLAAVFHQSVPQESQSSSP---ALDYLLVYTPSGHVVQYKLIPSLGGDQA
ESNTRNG-ATSGLTSEEELRVKVEPVQCWDVCRRADWPEREENICGLTYGGRKNAELTVD
TSDSEDQ----TKPLEKH-HVYLANAEVLINSGRKPIWQNSEISFYPMYPPDSDGKNLNS
HQGGGETEIGKVSANEVDIRRKDLLPVYDNFHSVYTSMRNRGF----SGERDSDSSSSSD
PGQVKEMHPFNGMVYPEDEERRGSAHFALTPNQNPHTGIVTFKQPVVSAVKDTDYID
DDAHVLPKSLPAETKIENSSGISGDSNVSSNRSDMSMNAAGEGPIDGSPNFEQFFE
EVVSNETV--------TETEHKDAPSDGKLDD--DEDDDMLGGVFAFSEEG-
>CER.bauva.BV-YZ2020.gnm2.ann1.rna-bv10555.t1
MKNHAGENNSKTNGFVPTSFKFISSCIKTASSGVRSASASVAASISGDVHDHKDQVLWAC
FDRVELGPSNVKHVLLLGYSNGFQVLDVEDTSNVSELVSKHDDPVSFLQMQPLPAKSECC
KGFRESHPLLLVVACDKSKIPGVVQNGVRDSYIETQAENIASSATAVRFYSLRSHD
YVHALRFRSTVYMVRCSPQIVAVGLATQIYCFDALTLENKFSVLTYPVPQLGGQ--VGIN
IGYGPMAVGPRWLAYASNNPLLPNTGRLSPQSLTPSAVSPSTSPSGGNLVARYAMESSKH
LAAGLINLSDMGYKTLSKYYQDLVPDGSSSPVSSNSSWKVSRFTSHSTETDTTGVVVVKD
FVSRAVMAQFRAHTSPISALCFDPSGTLLVTASIHGNNINIFRIIPSYSRNGSGSQSNDW
SCSHVHLYKLHRGMTSAVIQDICFSHYSQWVAIISSKGTCHIFVLAPFGGETVLHIQNPD
-EAPILLPIQPLPWWFTPHFTVNQQHFSPAPPPPVILSVVSRIKNNNAGWLNTVSNAASS
AAGKVCIPSGAVSAVFHSSIPHVSHNAYSKIHALEHLLVYAPSGHLIQYKLLPSVGADPS
ETTPRGVPVPSAQIQEEDLRVKVEAVRWWDVCRRNDWPEREEYISRNIRGEPEGAEMILE
TSDYEDNSVMNKEFVKLNGQSHFSNAEVHINSGRIPIWQKSEVSFYMMSPLEAEEQNLCE
DHTRGEIEIEAIPVNEIEIRQKNLFPVFNHFDRIQSSSADRGIVMGRCSTSSSDSHGTEE
KCSEDAVIPHPKSMIPGSAEKADS-----------------------------------
----------EVKLSGRVGASNNINSSLQGYDLSMEVMHAEPIHDSPDCGRFFKEGYCRA
SVDCGESTEITTDVDCGSPRGREKSEEDGDNDDMLGGVFDFSEEG-
>CER.bauva.BV-YZ2020.gnm2.ann1.rna-bv35128.t3
MKNHAGENNSKTNGFLPSSFKFISSCIKTASSGVRSARASVAASISGDVHDHKDQVLWAC
FDRLELGPSYVKHVLLLGYSNGFQVLDVEDASNVSELVSKRDDPVSFLQMQPLPAKFDGC
KGFRESHPLLLVVACDKSKIPGAMQNGVRDGCIEPQAENIASSATAVRFYSLRSRN
YVHALRFRSTVYMVRCSPRIVAVGLAAQIYCFDALTLENKFSVLTYPVPQLGGQ--VGVN
IGYGPMAVGPRWLAYASNSPLLSNTGRLSPQSVTPPAVSPSTSPSSGNLVARYAMESSKH
LAAGLINLSDMGYKTLSKYYQDLVPDGSSSPLSSNSSWKVSRFTSHSTENDTAGVVVVKD
FVSRAVVAQFRAHTSPISALCFDPSGTLLVTASIHGNNINIFRIMPSYSRNESGSQSNDW
SCSHVHLYKLHRGMTSAVIQDICFSHYSQWVAIISSKGTCHIFVLAPFGGETILQVQNPD
EEVPLLLPIQPLPWWFTPHFTVNQQNFSAALPPPVILSVVSRIKNNNAGWLSTVSNAASS
AAGKVCVPSGAMSAVFHSSIPHVSHSAYSKSHALEHLLVYAPSGHLIQYKLLPSVGESPS
EITPRMAPLPSAQIQEEDMRVKVEPVQWWDVCRRNGWPEREEYISQNILGAQDGAEMVLE
TSDHEDDCVGDKEFMRLNGQSHFLNAEVHLNSGRIPIWQKSEVSFYAMNLSEAEEQNLCG
GHSRVEIEIETIPVNEIDIRLKNLLPVFNHFHRIQSSWGDRGV-VRRCSSSSSNSHGSED
KFSEDAAITHPKLMIPGSGGKADG----------------------------------G
SSHFADGVTTEVKLSKIVGASDSINPSLQGYDLNMEVTHVEPMHDSPDFGQFFQEGYCKA
SVDYGQSTEVGTDVDCGSPHGREKSEEDGDNDDLLGGVFDFSEEA-
>CER.cerca.ISC453364.gnm3.ann1.Cecan.1G496100.1
MKNHVGENNSKTNGFMPSSFKFISSCIKTASSGVRSASASVAASISGDVHDHKDQVLWAC
FDRLELGPSYVKHVLLLGYSNGFQVLDVEDASNVSELVSRHDDPVSFLQMQPLPAKSEHC
KGFRESHPLLLVVACDKSKIPGTMQNGVRDGYIEPQADNIASSATAVRFYSLRSHN
YVHALRFRSTVYMVRCSPQIVAVGLAAQIYCFDALTLENKFSVLTYPVPQLGGQ--VGVN
IGYGPMAVGPRWLAYASNNPLLSNIGRLSPQSLTPPAVSPSTSPSSGNLVARYAMESSKH
LAAGLINLSDMGYKTLSKYYQDLVPDGSSSPVSSNSSWKVSRFTSLSTETDTAGVVVVKD
FVSRAVVAQFRAHTSPISALCFDPSGTLLVTASIHGNNINIFRIIPSYSRNGSGSQSNDW
SCSHVHLYKLHRGMTSAVIQDICFSHYSQWVAIISSKGTCHIFVLAPFGGETVLQIQNPD
AEAPVLLPIQPLPWWSTPHFTVNQQHFSPAPPPPVILSVVSRIKNNNAGWLNTVSNAASS
AAGKVCIPSGAMSAVFHSSIPHVSHNAYSKIHALEHLLVYAPSGHLIQYKLLPSMGADPS
ETTPRTAPVPSAQIQEEDLRVKVEPVQWWDVCRRNDWPEREEYISGNILGGREGAEMILE
TSDYEDNSVGNKEFVKLNGQSHFSNAEVHINSGRIPIWQKSEVSFYAMSPLEAEEQNLCE
GHTRGEIEIETIPVNEIEIRQKNLLPVFNHFHRIQSSWGDRAVVMGRCSSSSSDSHGTEE
KFSEDAVIAHPKLIIPGLAKKADGAYFSSSIDLSGNEINCKRRDEVVLH
TANMANVSASVSYFADDVTTEVKLSKSVGASDSINSSLQGYDLNMEVAHVEPIHDSPDCG
QFFHEGYCKASVDCGESTEVATDVDCGSPRGREKSEEDGDNDDMLGGVFDFSEEG-
>CAE.chafa.ISC494698.gnm1.ann1.ChfasH1.1G445500.1
MKNHAKENHSKSNGFIPSSFKFISSCIKTASSGVRSAGASVAASIAADGLDHRDQVLWAC
FDRLELGPSSFKHVLLLGYSNGFQVLDVEDASNVRELVSKRDDPVSFLQMQPIPAKVDGC
EGFRASHPLLLVVACDKSKIPGTVQNG-RDGYAEPLSENIVSSATAVRFYSLRSHNYVHA
LRFRSTVYMVRCSPQVVAVGLATQIYCFDALTLENKFSVLTYPVPQLGVQGLVGVNIGYG
PMAVGPRWLAYASNNPLLSNTGRLSPQSLTPPAGSPSTSPSNGNLVARYAMESSKHLAAG
LINLGDMGYKTLSKYYQDLIPDGSSSPVSSNSGWKGSRYTSHSAETDTAGVVVVKDLVTR
AVVVQFRAHTSPISALSFDPSGTLLVTASIYGNNINIFRIMPSSSKNGSGSQSSDWTYSH
VHLYKLHRGMTSAVIQDICFSHFSQWVAIISSKGTCHIFLLAPFGGETVLRVQNPDTEGP
GLLPVFPLPWWFTPHFTVNLQQCSVAPPPPVTLSVVSRIKNSNAGWLNTVSNAASSAAGK
VSIPSGAVSAVFHSSIPLNSHNAYKTVHALEYLLVYNPSGHLVQYRLLPSVGAETGETAP
RTAPVPSTQIPEEDLRVRVEPIQWWDVCRRNDWPEKEEFISGKTLGGPEAEEMSLESSDS
EYDCAVNNNSIKYYEQCHFSNAEVQINSGRIPIWQKSEVSFYVISPLEAKEQILCDGPQ
SGEIEIENISITEVEIRQKDLLPVFNHFHGIQSPWGDRGVVMGRFSSSSSDSHGFEEKLS
DDTVMSHSKSMAPFSPGKANGAYFRSSSDLSRNQTCCKDGEEVLLETS
AVDDASIGSSHFSNSVTTESKVLKSNGAGGNINSSLGGHNLNMNIADGEPMHDSPDFEQF
FQEGYCKAADECHESTEVANEIDCSSPCGREKSEDDNDNDDMLGCVFDFSEEG-
>PAP.lotja.MG20.gnm3.ann1.Lj5g3v1451080.1
MKNQGKDNGCKTNGFVPSSFKFISSCIKTASSGVRSAGASVAASINGDAEDRKDQVLWAC
FDRVELGLSSFKHVLLLGYSNGFQVLDVEDASNIRELVSKRDDPVSFLQIQPVPAKSENF
EGFRASHPLLLVVACDKSKIPGTMQK-FRDGHNEAPAENIVSSATTVRFYSLRSHTYVHA
LRFRSTVYMVRCSPQIVAVGLATQIYCFDALTLENKFSVLTYPVPQLVGQGMVGVNIGYG
PMAVGSRWLAYASNNPLLSNTGRLSPQSLTPSAVSPSTSPSSGNLVARYAMESSKHLAAG
LINLGDMGYKTLSKYYQDLIPDGSSSPVSSNSSWKVSRFASNSTETDIAGVVVVKDFVSR
AVVAQFKAHTSPISALCFDPSGTLLVTASIHGNNINIFRMMPSRSRNGSGSHSSDWSCSH
VHLYKLHRGMTSAVIQDICFSYYSQWVAIISSKGTCHIFVLAPFGGETVLKIHNQDTEGP
VVLPVFPLPWWFTPHFSANQQQLCLAPPPPVALSVVSRIKNINAGWLNTVSNAASSAAGK
VTVPSGAVSAVFHSSIPHHSHNGYQNTHALEHLLVYTPSGHLIQYKLLPSLVAEPTETAS
RTAPVHSAQMQEEDLRVKVEPVQWWDVCRRYDWPEREINLSGNTLGGLEAADMNLGSSDY
EDNSNGSNNSVKLNKQCHFSNAEVHINSGRIPIWQKSEVSFFVMNPLEAGDLNLCEPRTN
GEIEIENIPINEVEIKQKNLLPVFDHFHRIQTSWGDRGIVMGRCSSSSSDSHGTEEKVSQ
VAAISHSKLTACGFAKKIDA----------------------------------GVSTFS
DGVTRDVKSSEHEKASDSFNSNFSGCDVNMNDTCEESIQDSPEYGQFFQEGYCKASVDCH
ESTEIATDVDCSSPCGREKSDEDGDNDDMLGGVFAFSEEG-
>PAP.medtr.A17_HM341.gnm4.ann2.Medtr1g082300.3
MKKQGKNNGSKSNGFVPSSFKFISSCIKTASSGVRTAGASVAASISGDGTDRKDQVLWA
CFDRLELDLSSFKRVLLLGYSNGFQVLDVEDASDIRELVSKRDDPVSFLQMQPVPTKSEG
CEGFGASHPLLLVVACDKSKIPGTVQN-VRDGHNEAHAENIINSATTVRFYSLRSHTYVH
ALRFRSTVYMVRCSPQIVAVGLATQIYCFDALTLENKFSVLTYPVPQLGGQGMVGVNIGY
GPMAVGPRWLAYASNNPLLLNTSRLSPQSLTPPAVSPSTSPSSGNLVARYAMESSKHLAS
GLINLSDMGYKTLSKYYQDLMPDGSSSPVSPNSGWKVSRFASNSTETDAAGVVIVKDFVS
RAVVAQFRAHTSPISALCFDQSGTLLVTASIHGNNINIFRIMPSYSKKGSGSQSNDWSCS
HVHLYKLHRGMTSAVIQDICFSHYSQWVAVISSKGTCHIFVLSPFGGETVLKIHNQDTEG
PVLLPVFPLPWWFTPHFTVNQQQLCHPPQPPAFLSVVSRIKNVNAGWLNTVSNVTSSAA
GKVSVPSGAVSAVFHSSVPPDSHNAHAKVHAMEHLLVYTPSGHLIQYNLLPSLMAEPNET
ASRTAQAPSPQIQEEDLRVKVEPIQWWDVCRRYDWQEKEVYISGSTPGGLEASEMILDVS
NCENYSVGNDDSVKLNQDCHVSNAEVHINSGRIPIWQKSEVSFFVMGSFESEKLNKCELL
TNGEIEIEDIPVNEVEIRQKVLLPVFDHFHKIQSTWGDRGIVLGRCSSSSSDSHATEEKL
SEDAAISHPKLTVPGFVEKTYV----------------------------------GASN
FSDGTATKVKSSEHGKVSDNFNSSFSGSDMNMHVTCEESIRDSPDYDQFFQEGYCKASVD
CHESAEVTTDVDCSSPSAREKSDEDGDNDDMLGDIFDFSEEG-
>CER.phach.longxuteng.gnm1.ann1.LXT04029.t1
------------------------------------------------------------
------------------------------------------------------------
------------------------------------------------------------
------------------------------------------------------------
------------------------------------------------------------
--------------------------------------WFSLAIEEGFSK-VVVKDFVSR
AVVAQFRAHTSPMSALCFDPSGTLLVTASIHGNNINIFRIMPFCSRNGSGSQSNDWSCSH
VHLYKLHRGMTSAVIQDICFSHYSQWVAIISSKGTCHIFVLSPFGGETGLQIQNPDEEAR
VLLPIQQVPWWFTPHFTVNQQHFSTVPPPPVILSVVSRIKNNNTGWLNTVSNAASSAAGK
VCIPSGAMSAVFHSSIPHVSHNAYSKIHALEHLLVCAPSGHLVQYKLLPSVGANPSETSP
RMAPLPSAQVQEEDLRVKVEPVQWWDVCRRNDWPEREEYISQNILSEQEGTE--LETSDY
EDNCIGDREFMKPNGQSHFSNAEVLINSGRIPSWQKSEVSFYAMSTLEDKEQNLCEGHTS
GEIEIENIPVNEIDIRQKNLLPVFNHFHGIQPSWGDRGVVMGRCSSSSSDSHGTEDKFSE
DAVIAHPKLMIPLSAEKLDGEYFSSSIDLSGNEISCKRREEVVLHTANM
TNVSAGFPYFADGVTTEVKFSKTVGASDSINSSLQGYDLNMEFTHVEPMHDSPDCGPIFQ
EGYCKALADCGKSTEVATDVDYSSPRGREKSEEDDDYDDLLGGVFDFSEEG-
>PAP.phavu.G19833.gnm2.ann1.Phvul.007G183100.1
MKNQTKDNGGSSNGFVPSSFKFISSCIKTASSGVRSAGASVAASISGEGHDRKDQVLW
ACFDRLELSPSSFKHVLLLGYSNGFQVLDVEDASSVRELVSRRDDPVSFLQMQPVPTKSE
GCEGFGASHPLLLVVACDKSKIPGKMLN-VRDGHNEAQAENIVSSATAVRFYSLRSHTYV
HALRFRSTVYMVRCSPRIVAVGLATQIYCFDALTLENKFSVLTYPVPQLGGQGMIGVNVG
YGPMAVGPRWLAYASNSPLLSNTGRLSPQSLTPPAGSPSTSPSSGNLVARYAMESSKHLA
AGLINLSDMGYKTLSKYYQDLIPDGSSSPVSSNSSWKVSRFASNSTETDTAGMVVVKDFV
SRAVVAQFRAHTSPISALCFDPSGTLLVTASIHGNNINIFRIMPSCSRNGSGSQSSDWSC
SHVHLYKLHRGMTSAVIQDICFSHYSHWVAIISSKGTCHIFVLAPFGGETVLKMNDQDTD
GPALLPIFPLPWWFTPHFTVNHQQLSMTPPPPVVLSVVSRIKNSNAGWLNTVSNAASSAA
GKVPIPSGAVSAVFHSSIPHVSQNAYSKIHAMEHLLVYTPSGHLIQYKLLSPLAAESSET
TLRTAPVPLAQIQEEDLRVKVEPVQWWDVCRRYDWPEKEVCVPGNTVGGLEAAEMILDNS
DYEVNSIGSNNSIKLNKQCHFSNAEVHISSGRIPIWQESQVSLFVMSPLEAGVPDSYELS
TRGEIEIENIPANEIEIKQKDLLPIFDHFHRIQSTWGDRGIVMGRCSSSSSDSHGAEEKL
SEEAVIFNSKLTVPGLAEKTFV----------------------------------GASG
FADAITAKVKSSNHDKASDSFNSSSSGCDLNMNVICEESIRDSPDFEQFFQEGYCKASVD
CHESTEVITEVDCSSPCGREKSDEDGDIDDMLGDVFDFSEEG-
>OUT.prupe.Lovell.gnm2.ann1.Prupe.6G332400.1
----------KTNGFLPNSLKFISSCIKTASSGVRSAGASVAASISTDP
HDCRDQVLWACFDRVELGPSSFKHVLLLGYSNGFQVLDVEDASNVNELASRRDDPVTFLQ
MQPLPAKCEGQEGFRSSHPLLMVVACDESKSSGMTQTGLVNGHTEPQTGNSPLSPTA
VRFYSLKSCNYVHVLRFRSTVYMVRCSPQIVAVGLASQIYCFDAVTLENKFSVLTYPVPQ
LGVQGLVGVNIGYGPMAVGPRWLAYASNNPLLSNTGRLSPQSLTPPGVSPSTSPSSGSLM
ARYAMESSKQLATGLLNLGDMGYKTLSKYYQEFIPDGSSSPVSSNSSWKVGRVASHSTET
DIAGMVVLKDFLSRAVVSQFRAHTSPISALCFDPSGTLLVTASIHGNNINIFRIMPSCSH
NGSGTQSYDWTSSHVHLYKLHRGMTSAVIQDICFSQYSQWIAIVSSRGTCHIFALSPFGG
DAILQIQNSHVNGPTLSPVPSAPWWSTPYFMTNQQPFS--PPPAVTLSVVSRIKNNNSGW
LNTVSNAASSAAGKASIPSGAVATVFHSSLPHDLQSSHAKVTALEHLLVYTPSGYAIQYK
LLPSVGGEPGEAASRTGPGSSVQIQDEDLRVRVEPLQWWDVCRRNDWPEREECISGIMLG
KQEYVETVMDSSECDDNDIGDKELVKPLSHLYLSNAEVQINSGRIPIWQKSKIYFYTM
NPLGASELNFTKDLTGGEMEIEKVPVHEVEIRRKDLLPVVHPFHRFQSEWSGRRA-VGGY
SSSSSDSHEAKENFQEKGGISDDKVAPTGSAENPDVGDSY--------------------
------------------------------------------------------------
---------------------------------------------------------
>OUT.quisa.S10.gnm1.ann1.Qs0111720.1
------------------------------------------------------------
-------------------------------------------------MQPLPGKSEGG
EGFRPSHPLLLVVACDKLKIPGTTQNG-RDGYSDSQAENLVISPTAVRFYSLRSHSYVHA
LRFRSTVYMVRCSPQIVAVGLAAQIYCFDALTLENKFRVLTYPVPQLGGQGMVGVNIGYG
PMAVGPRWLAYASNSPLLSNTGRLSPQSLTPPGVSPSTSPSNGILVARYAMESSKHLANG
LINLGDMGYKTLSKYCQEFMPDGSSSPVSSHSSWKGSRFASHSTETEMSGVVVVKDFVSR
AIVSQFRAHTSPISALCFDPSGTLLVTASIYGNNINIFRIMPSCSHNGP--QSNDWSTSH
VHLYKLHRGMTTAAIQDICFSHSSQWVAVISSKGTCHIFVLAPFGGETVLQLQNSDTEGP
IILPVLPLPWWFSPYFTTNKQPFSMAPPLPVSLNVVSRIKNSNSGWLNTVSNVASSAPGK
VSIQSGAVAAIFHNSVPQDAQPAHLNVLALEHLLVYTPSGHLIQYKLLPSVGGEPSETAS
RPGSGPSAHIQDEDLRVRVEPLQWWDVCRRIDWPEREESISGITLRRPEAAQMAINTSNC
EDNDVGNKELVKPHSHFYFSNAEVQISSGRMPVWQKSEMSFFVMDSLEANKQNFSEYH
TDGEIEIEKVLFHEVEIKQKDLLPIFDHFQRIHSDWADRGLVMGRCSSSSSDSHGTEEKL
SEGTVVYRSKSAAPGSVEKADGGYFNSSVDLYGNVKNGIKRGGSVI
NLTNRPVTSIGASYFSDRAITTVKTSNSVIAIEVPKLSSGHS
KSSMDIHDEEPIHESLDIEHIFQEGYCKASPDCCESAEVVNNVDCSGYCDREKTEEVDDN
DDMFGGVFDFSEEG-
>OUT.quisa.S10.gnm1.ann1.Qs0140260.1
MKNNGKDSNKSNNGFIPNSFKFISTCIKTASYGVRSASASVAASISGDAHDHKDQVLWAC
FDRLELAPSSFKQF-------------------------------SFLQMQPLPVKSEGL
EGFRPAHPLLLVVACDNLKTPGTSQNGVRDGYSDTQAENLVISPTAVRFYSLRSHS
YVHALRFRSSVYMVRCSPQIVAVGLAAQIRCFDALTLENKFSVLTYPVPQLGGQGMVGVN
IGYGPMAVGPRWLAYASNNLLLSNTGRLSPQSLTPPGVSPSTSPSNGNLVARYAMESSKH
LANGLINLGDMGYKTLSKYCQEFMPDGSSSPVSSHASWKGSRFASHSSETEMAGVVVVKD
FVSRAVVSQFRAHTSPISALCFDPSGTLLVTASIYGNNINIFRIMPSYSRNGY--QSNDW
SSSHVHLFKLHRGMTSAVIQDICFSHCSQWVSIISSKGTCHIFVLAPFGGETVLKLQNPD
TKGPILSPVLPLPWWFCPDFTINKQPFSVAPPPPVTLSVVSRIKNSNSGWINTVSTVTS-
VAGKVSIPCGAIAAIFHSSVTQDAQPTHSNVHALEHLLVYTPSGHLVQYKLLPSMGGEPI
ESASRLESGPSAHIQDEDLQVKVEPVQWWDVCRRIDWPEREESVSGNTLCRPEAAHMTID
TSDCEDSDVANNGLVKSHSKFYFSNAEVHISSGRMPVWQKSEMSFFVMDSLEAGEKNL
PEDHTGGEIEIEKFPLQEVEIKQKDSLPIIDHFHGIHSDWADRGLVMGRCSSSSSNSHGA
EEKLSEDAVVSCSKLAAPGSVEKANI----------------------------------
GASHFSDGPITTVKMSNSVRAMEVPKLSSNHCKSRMDIHDEEAIHESLDFKQNFQEGYSK
ASADCLESTEVVNNVDYSNYCDREKSEEVDDNDDMFGGVFDFSEEG-
>CAE.sento.Myeongyun.gnm1.ann1.Sto13g442610
MKNHANENNSKTNGFLPSSFKFISSCIKTASNGVRSATASV--SVSADGHDRKDQVLWAC
FDRLELGPASFKPVLLLGYSNGFQVLDVEDASNIRELVSKRDDPVSFLQLQPIPAKSDGC
KGFSASHPLLLVVACDKSKIPGTMQNG-RDGYTEPQTENIVNSTTAVRFYSLRSHSYVHA
LRFRSTVYMVRCSPQIVAVGLAAQIYCFDALTLENKFSVLTYPVPQLGGQGMVGVNIGCG
PMAIGPRWLAYASNNPLLSNTGRLSPQSLTPPSVSPSTSPGNGNLVARYAMESSKHLAAG
LINLGDMGYKTLSKYYQDLIPDGSSSPVSSNSSWKVSRYTSHSTETDTAGVVVVKDFVSR
IVVAHFRAHTSPISALSFDPSGTLLVTASIHGNNINIFRIMPSCSKNGSGSQNSDCNSSH
VHLYKLHRGMTSAVIQDICFSHYSQWVAIISSKGTCHIFVLAPFGGETVLQIQNPDTDGP
GLLPIYPLPWWSTPHFTVNQQQFSPAPPPPVILSVVSRIKNSSAGWLNTVTNAASSAAGK
VSIPSGAVSAVFHSSMPHDSLNAFSKFHALEYLLVYSPSGHLVQYRLLPSMGAETGETA
PRTAPIPSSQIQEEDLRMKVEPIQWWDVCRRNDWPEREEYMSGKNLGGPESSEMSLETSD
YEYDNVGNNNSMKFYEECHFSNAEVQINPGRIPIWQKSEVSFYVISPLEAKEQNLCDGH
TSGEIEIENIPITEVEIRQKDLLPVFNNYHGIQSSWGDR---------------------
------------------------------------------------------------
------------------------------------------------------------
-------------------------------------------
>DET.singl.CAF01.gnm1.ann1.evm_model_Chr04_187
MKNHAKENNIKTNGYIPSSFKFISSCIKAASSGVRSASASVAASISGDGRVGKDQVLWAC
FDRLQLGPSSFKHVLLLGCSNGFQVLDVEDACNVSELVSKRDDPVSFLQMQPFPAMSEDC
KGFRGSHPLLLVVACDKSKIPGTLQNGIRDGYAEHPAENIASSATAVRFYSLRSHS
YVHALRFRSTVYMVRCSPQIVAVGLAAQIYCFDAVTLENKFSVLTCPVPQLGGQGLVGIN
IGYGPMALGPRWLAYASNSPLMGNTGRLSPQSLTPPAVSPSTSPSSGNLVARYAMESSKH
LAAGLI---DMGYKTLSKYYQDLIPDGSSSPVSSNSSWKVGWHTSHSAETDTAGLVVVKD
FVSRAVVAQFRAHTSPISALCFDPSGTLLVTASIHGNNINIFRIMPSFSRSGSGSQSNDW
SCSHVHLYKLHRGMTSAVIQDICFSHHSQWVAIISSKGTCHIFVLAPFGGETVLQIQNAE
TEGPVLLPIPPLPWWFSPHFTVNQQQLLLAPPPPVTLSVVSRIKNNNAGWLSTVGNAASS
ATGKISIPSGAVTAVFHSSLPHDTQNAYSKVHALEHLLVYAPSGHLVQYKLLPSIGTESS
EPAPRTATVPSAQVQEEDLRVKVEPVRWWDVCRGNNWPEREEYVSGNNLDGLQAAEMIFE
TSDCEEISFENKESVKSYKKCHFSNAEVHISSGRIPIWQKSEVSFYVMSPLEAKEQYLCE
GHTNGETEIENISVDEVEIREKVLLPVSSHFQRIQSTWSDRGFIMGRCSSSSSDSRGFEE
-LSEDGVVSHMKQVIPGSDEKADD----------------------------------GA
AQFDDSATTEVKSSINGRANNDLNTSFSGYDLDMNITHEVAIHDSPSFAQLFQEGYCNAS
VDYHESTEVATDADCSSPCGRVKHEEDGDNDDIPGGVFDFSEEG-
>DET.singl.CAF01.gnm1.ann1.evm_model_Chr09_3125
MKNYGKENRSKSNGFIPSSFKFISSCIKTASSGVRSASASVAASISSDGRGNKDQVLWAS
FDRLELGPSTFKHVLLLGYFNGFQVLDVEDASNVSELVSKRDDPASFLQMQPLPAKSEGC
KGFKASHPLLLVVACDKLKIPCTMQNGVRDAYTESQADNITSMATAVRFYSLRSHN
YVHALRFRSTVYMVRCNSHIVAVGLAAQVYCFDSLTLENKFSVLTYPVPQLGGQGMVGIN
IGYGPLAVGPRWLAYASNSPFLSNTGRLSPQSLTPPAMSPSTSPSSGNLVARYAMESSKH
LAAGVINLGDMGYKTLSKYYQDLVPDGSSSPVSSNSSWKVSRLASHSTEIDAAGVVVIKD
FVSRAVVAQFRAHTSPISALCFDPSGTLLVTASIHGNNINIFRIMPSCSRNGSGLQSNDW
SYSHVHLYKLHRGMTSAVIQDIRFSHYSQWVAIISSKGTCHIFVLAPFGGETVLQIPNTN
TEKPVLLPILPLPWWFTPNFTVNQQHSLLAPPSPVTLSVVSRIKNNSAGWLNTVSNAASS
ASGKLSIPSGAVSAVFHCSISLDSHNACSKVHALEHLLVYASSGHLIQYKLLPPIGTEPS
EVASRTIPIPSAHIQEDDLRVKVEPIQWWDVCRRNDWPEKEEYVLGNSLGELEATEMALE
ISDYEDIDV-NKESVKFNGQRHFSNAEVHISPGRLPIWQKSEVSFYAMNPLETKEQNLCE
DHTSGEIEIENIPAYEVEIKHKNLFPVFNHFHRIESSWSDQGVIMGRCSSSSSDSHGAE
EKFSEDAVVCYSKLIWSNSAGKFDG----------------------------------G
TSHFAHGASTETKSLKSGGASEDLNSSFSGDDLNMNSTHEEAMLDSPDFVQFFQEGYCKA
SVDCHEVTEVATDGDCSCPSGREKFKEDGDKDDMLGRVFDFSEEG-
>OUT.vitvi.PN40024.gnm2.ann1.VIT_214s0030g00400.2
----NTNHKPKNNGFIPNSLRFISSCIKTASTGVRSAGASVAASISGDPDERKDQVLCAC
FDRLELGPSNFKHVLLLGYSNGFQVLDVEDSSNVSELVSRRDDPVTFLQMQPIPAKSEGR
EGFRASHPLLLVVAGDETKGLGPIQSGVRDGYIEPQAGNVVNSPTAVRFYSLRSHN
YVHVLRFRSTVYMVRCSPRIVAVGLATQIYCFDALTLENKFSVLTYPVPQLGGQGLAGVN
IGYGPMDVGLRWLAYASNNPLLSNMGRLSPQSLTPPGVSPSTSPSSGSLVARYAMESSK
QLAAGIINLGDMGYKTLSKYCQELRPDGSSSPVSSHSSWKVGRVASHSNETDSAGMVVVK
DFVSRAVVSQFRAHTSPISALCFDPSGTLLVTASIHGNNINIFRIMPSCSQNASG---YD
WNASHVHLYKLHRGMTSAVIQDICFSHYSQWIAIVSSKGTCHIFVLSPFGGESGLQIQNS
HVRSS-LLPVLSLPWWSTSSFMINQQSFSPPPPQTITLSVVSRIKN--SGWLNSVSNVAS
SAAGKVSVPSGAVAAVFHSSVPHDLLPAHLKVNALEHLLVYTPSGH--------------
--TASGTGSGSLVQVQDEELRVKVEPVQWWDVCRGMAWPEREECIAGIMHGRQET--VVM
DTSDCEDNDTGEMDLVKPHEHWYLSNAEVQIRSGRIPIWQKSKIYFFTMDPLVSDECN
FTKD-TGGEIEIEKFPVQEVEIKRKDLLPVFDHFHRIQSDWSERDLSRGISPSSSSEPHG
AKEKFSEGVANPQSKLVVPGSVGNTDGTVKTSSHIIQTVKENGV
KSGSGILFVNSISSIKNGSLSSARTIGK
EVESSDSVGTSEASNTSSNRSDSSMNILDEGPV-EPLYFGQYFQEGYCKASTECRELT
EVTDVDSGSSPCDREKSEEDENNDDMLGGVFAFSEEG-
