# Supplementary material for: Legume genome structures and histories inferred from Cercis canadensis and Chamaecrista fasciculata genomes
Source: Plant J. 2026 Jun 10;126(5):e70981. doi: 10.1111/tpj.70981 (PMC13252982; doi:10.1111/tpj.70981)
Supplement: Supplementary file 4 — Data S4. Manuscript supplement; Compressed directory of aligned sequences from 2212 low‐copy gene families, for calculation of a consensus species tree. [file TPJ-126-0-s010.gz › S4_consen_species_tree/40_aln_fas_cln1/Legume.fam3.06043]

>CAE.acacr.Acra3RX.gnm1.ann1.g23486.t1
MLQIRLSKVSSSEGLAGVKPSPVETVTVTCPDHLVLADLPVAKGIGSATATSLVKTLGRR
SRRQCGDCVHFCVRCDFPIAIYGRLSPCDHAFCLDCARSDSICYLCDERIQKIQTIKMLE
GIFICAAPHCFKSFLKKSEFEMHIQDLHADLLRPNVDKEDGNESETPSVRQSAMSDSS
ARAPQRPVFSPGSNSQLHDREDKARQQPPRDQPPSRPTLQPKLPSFGQVNHSTDPQSGS
NGAIPQGFYQQSSDMQRPPQDPSQFTDGHRGATPDTPLPDYPPMHSSQTPFPVPVNGNP
MLNPPMPFGYPPYPHDGAPPFYVNPYDMRWQDSASEGGGDQNSLLGFPPGAPTGPNFPA
NYPQPMNAGPGGPPFEQGHGGMAMDPRDGKGILPPQSMTLPPPPPLP-PMSHLNNKYYSG
EFGHNGHGYGWPHDNREAFGGQD
>PAP.aesev.CIAT22838.gnm1.ann1.Ae06g28630.1
MLQIRLSKVPASEGAAGVKPSPVETVTVACPDHLVLADLPVAKGIGSATAASIVKTLGRR
SRRQLGERVHFCVRCDFPIAIYGRLSPCEHAFCLDCARSDSLCYLCDERIQKIQTIKMME
GILVCAAPHCLKSFLKRAEFEAHIQDSHANLLRPNADKEDGNESEAQSVRQSAASESTAR
GPQRPVISPGSNSQQHDQEDKSRRQLPREQSSSRPNLQQKPPFFGQQNHPSDSLSGPGGG
IQQGFHQQGFDMQHPTQEPSQFADRQQAVGPEIAFPEYPPMHSGPPT---MVTSNPMLNP
PMPFGYPPYPQDRSQPFYAAPYDMPRQDSASDMGGDQNSLLGFPQGVPSGPNFPGNYPQ
PWHAGIGGVPFEQGQGGMVVDPRDGKGVLAPQPL--PPP-PPPSHISHLKQNYYSGELGH
EGQGYGWQHDSRDSFGGQ-
>OUT.arath.Col0.gnm9.ann11.AT5G01160.2
MLQIRLRRDSPTETGNGARPSPTETVTVACPDHLVLADLPVAKGIGSVTPTTVIKPVGRR
SRRQLGERVHFCVRCDFPIAIYGRLIPCDHAFCLECARSDSICYLCDERIQKIQTIKMME
GIFICAAPHCLRSFLKKLDFEAHVHDLHGSLLQADAEKEDGNQSDVQSMQQSSASESTL
RAPLR-----------------SQLQQSRELNRSA-SFAKSQSGFSQVNYPPDSDNSR-
--------PPGFETASP--------------KPGIRFPDYPPMNLMQPPLPVPMNQNP
GL--PQQFGFPSYPSGSSQQFFGAQYEMTRTESG---GSEQSSLLGYPPPPMTNL
NFQGSYPPPWNPGMAPP------------------------------------------
----------------------------
>CER.bauva.BV-YZ2020.gnm2.ann1.rna-bv03486.t1
MLQIRLSKVPASEGSAGGKPSPVETVTVACPDHLVLAELPVAKGIGAATAASLVKTLGRR
SRRQLGERVHFCVRCDFPIAIYGRLSPCEHAFCLDCARSDSICYLCDERIQKIQTIKMME
GILICAAPHCLKSFMNKVDFESHIQETHADLLRLNADKEDGNDSEAQSVRQPSASDSTVR
GPQRPVFSPGSNSQQHDREDKTRRQTPREQQSSRSTLQAKPPFFGQANHPSDPQSNSAG
GIQPRFHQQSFDMQGAPQDPSQFVDRPQGVVPEGPYHEYHPMHSAHPPYSMPVNSNPGM
NPPLPFGYPPYPHEGAQPFYAAPYEIPRQDSASEMGTDQGSLLGFPPGPGGGPNFPANYP
QAWHAGMAGMPLEQAQSGMAMDPRDAKGILAPQPMSLPPPPPPPPHMSHPKQKYYAGELG
RDGQGFGWQHDGRDSFGSG-
>CER.cerca.ISC453364.gnm3.ann1.Cecan.7G154300.1
MLQIRLSKVPASDGSAGGKSSPVETVTVACPDHLVLAELPVAKGIGAATAASLVKTLGRR
SRRQLGERVHFCVRCDFPIAIYGRLSPCEHAYCLDCARSDSLCYLCDERIQKIQTIKLME
GIFICAAPHCLKSFLKKADFESHIQDTHADLLRLNADKEDGNESEVQSVRQPTASDSTVR
GPQRPVFSPGSNSQQHDREDKTRRQTPREQQPSRSTLQAKPPFFGQVNHPSEPQSNSAG
GIQQRFHQQSFDMQGAPQDPSQFADRLQGVAPEGPFHEYPPMHSAQPPFSMPVNSNPVL
NPPLPFGYPPYPHEGAQPFYAAPYEIPRQDSASEMGTDQGSLLGFPPGPGSGANFPANYP
QPWHAGMAGMPFEQAQSGMAMDPRDAKGILAPQPMSLPPPPPPPPHMSHPKQKYYSSELG
RDGQGFGWQHDSRDSFGSG-
>CAE.chafa.ISC494698.gnm1.ann1.ChfasH1.3G122300.1
MLQIRLSKLPASESTGGARPSPLETV-IACPDHLVLADLPVAKGIGVASATSFVKSLGRR
SRRQLGERVHFCVRCDFPIAIYGRLSPCEHTYCLDCARSDSLCYLCDERIQKIQTIKMME
GIFVCAAPHCLKSFLKKGEFESHIQDNHADLLRPNAEREDGNESEAQSVRQPTASDSTAR
GPQRPGFSPGSNSQLHDWEDKSRRQPMREQPPSRPILHSKPPFYGQGNPPSDPQSGPPG
AIQQAFHPQSFDMQLPQHEPSHFAERQQGVVPETPFPDYQPMHSSQPPFAMPVNPNAML
NPPMPFGYPPYPHEGAQPFYAAPFDMPRQESASEMGPEQDSLLGYPPGPASGPNFPANYP
QPWNAGMTGAPFDQAQGGMIMDPRDAKGM-------------------------------
--------------------
>CAE.chafa.ISC494698.gnm1.ann1.ChfasH1.5G009300.1
MLQIRLSKVPAPEALPGVKPSPAETVT--CPEHLILADLPVAKGIGLGTVSSSVKTLGRR
SRRQRGECVHFCVRCDYPIAIYGRLSPCEHAFCLDCARSDSMCYLCDERIQKIQTIKMME
GIYICAAPHCFKSFLKNSEFEQHIQEVHADLLRPNVDKEDGNESDCHSVRQSGASESSAR
GPHRPVFSPGSNPQLHDREDKARRQPPKDQPSSRSTLQPKPPLFGQGNHPSDLQSGSNG
GMQPGFYPQNSDMQRPPQESSQLADRHQGITPEAPFPEYPSMHSGQPPFVMPVNGNPML
NPPMPFGFPPFPHEGAPPFFVAPYDMRRQDLASDIGADQNSLLGFPPS---GPNFPGN
YPQPLNAGTSGVPFDQGQGGMSLDPRDGKGILAPQPMTGPPPPPPP-HMSHSKQKYYSGE
FGHDGHGYGWQHDNRDSFGGE-
>PAP.lotja.MG20.gnm3.ann1.Lj3g3v1403950.1
------------------------------------------------------------
---------------------------------------------------------MME
GILICAAPHCLKSFMKRAEFESHIQDNHANLLRSNADKEDGNESEAQSVRQPTASDSTAR
GPQRPVFSPGSNSQQHDLEDRTRRQPPRDQAPSRPTLQQKPPFFGQQHHPSDTLSGSVG
GIQQGFHQQSFDMQQHPQEPSQQAD--------TSFQEYPTMHSAQPP-NMPSTSNP
MLNPPVPFGYPPYPPERAQPFYAAPYDMPRQDSTSDIGGDQSQL---PPG------FQG
NYAQPWHA---GAPFEQ-----VADPRDAKGVLASQPMHLPPPPPPLPHMSHLKQNYYSG
EPGHDGQGYGWQHDSRDSFGSQG
>PAP.medtr.A17_HM341.gnm4.ann2.Medtr7g056183.1
MLQIRLSKNPSSDGSAGVKQSPVETVTVACPDHLVLADLPVAKGIGTATASSVVRNVGRR
SRRQLGERVHFCVRCDFPIAIYGRLSPCDHAFCLDCARSDSSCYLCEGRIQKIQTIKVME
GILICAAPHCLKSFLKRVDFESHIHEFHADLLRPNADKEDGNESEAQSVRQPTASDSTAR
GPLRQVFSPGSNS--HDLEDRTRRQPPRDQAPSRPAMQQKPPFFGQQHHPSDSISGSVGG
MQQGFHQQSFDMQQHPQEPVQFTDRQQSVGPDNSFPEYPTMHPAQPT-NVPPHPNSMLN
PPMPFGYPPFLQDRAQPFYAAPYDMPRQDSSSDIGGDPNSLMGYPQGVPNGPNFQGNYPQ
PWNA--AGVPFEQAQSGMAVDPRDSKGILTPQPMALPPPPPPPAHM--LKPNYYPGDH
GHDGQSYGWQHDNRDSFNGQ-
>PAP.medtr.A17_HM341.gnm4.ann2.Medtr7g066710.1
MLQIRLSKNPSSDGSAGVKQSPVETVTVACPDHLVLADLPVAKGIGIATASSVVRNIGRR
SRRQLGERVHFCVRCDFPIAIYGRLSPCDHAFCLDCARSDSSCYLCEERIQKIQTIKVME
GILICAAPHCLKSFLKRVDFESHIHEFHADLLRPNADKEDGNESEAQSVRQPTASDSTAR
GPIRQVFSPGSNSQ-HDLEDRTRRQPPRDQAPSRPAMQQKPPFFGQQHHPSDSMSGSVGG
TQQGFHQQSFDMQQHPQEPVQFTDRQQSVGPDNSFPEYPTMHPAQPT-NVPPHPNTMLN
PPMPFGYPPFLQDRAQPFYAAPYDMPRQDSSSDIGGDPNSLMGYPQGVPNGPNFQGNYPQ
PWNA--AGVPFEQAQGGMAVDPRDSKDILAPQPMALPPPPPPPAHM--LKPNYYPGDHG
HDGKSYGWQHDNRDSFNAQ-
>CER.phach.longxuteng.gnm1.ann1.LXT34003.t1
MLQIRLSKVPASEGSAGGKPSPVEAVNVACPDHLVLAELPVAKGIGAATSASLVKTLGRR
SRRQLGERAHFCVRCDFPIAIYGRLSPCEHAFCLDCARSDSLCYLCDERIQKIQTIKMME
GIFICAAPHCLKSFLRKVDFESHIQDTHSDLLRLNTDKEDGNESEAQSVRQPSASDSTVR
GPQRPVFSPGSNSQQHDREDKTRRQTPREQQPSRSALQGKPPFFGQVNHPSDPQSNA-G
GIQQRFHQQG-----APQDPSQFVDRPQGVVPDGPFQEYPPMHPAHPPYSMPVNSNPGL
NPPLPFGYPPYPHEGAQPFYPAPYEIPRQDSASEMGTDQGSLLGFPPAPGSGANFPANYP
QPWHAGMAGMPFEQAQGGMGMDPRDAKGILAPQPMSLPPPPPPPSHMSHP--------YA
SDGQGFGWPHDSRDSFGSG-
>PAP.phavu.G19833.gnm2.ann1.Phvul.008G108800.2
MLQIRLSRAPASEGSAGVKQSLLENVTVACPDHLVLADLPVAKGIGAATATSLVKTLGRR
SRRQLGERVHFCVRCDFPVAIYGRLSPCEHAFCLDCSRSDSMCYLCDERIQKIQTIKMM
EGILICAAPHCLKSFLKKADFESHIQDSHANLLRPNADKEDGNESEAQSVRQSTASDSTA
RGPQRPVFSPGSNSQQHDLEEKSRRQTPREQP-SRQTMQPKPPYYGQ--HPSDTMSGSVG
GGQQGFHQQSFDMQQPPQEPSQFSDRQQAVGPETPFPEYPTMHPAQPS-NVPSTSNPM
LNPPLPFGYPPYPNERAQPFYTAPYDMPRQDSGADIGGDQSSLLGFPQGAPNGPNFPGNY
PQPWNSGIGGVPFEQAQGGMVVDPREGKGILAPQPMPLPPPPPPPPNMSHLKQNYYSGEL
GHDGQGYGWQHDNRDSFGSH-
>OUT.prupe.Lovell.gnm2.ann1.Prupe.6G269500.1
MLQIRLKSVAPPEGAAGVKPLPAETVTVACPDHLVLADLPVAKGIGASTIASIVKTVGRR
SRRQLGERVHFCVRCDYPIAIYGRLSPCEHAFCLDCARSDSICYLCDERIQKIQTIKLME
GIFICAAPHCLKSFLKRSEFESHIHENHAYLLQPNADKMDGNESEARSTKQGTVSESTGR
APPRPVFSPSSNSQLHDREDKARLQQPREQSLPRPVMQPPAPAFGQLNNPADLSRPP
RPSPHNLFHQQSYDSVGNMQESGQFSDKQQ-----TPFSEYPPMHSIQPPYAVPIN
SNQVRMPSLPFAYP-FPVDGSQPFYNAPYEIARQDSAPDVGQEQGSLLGFPPGSAGNMNF
AASYPQSWNAGQAGVPFEAAQGG
NSMDPRDGKGILASQPMPLPPPPPPPPHMSQLNRQFYQGDTGRDGQG-
--------------
>OUT.quisa.S10.gnm1.ann1.Qs0232240.1
MLQIRLSKVPSSENSGGVKPLPVETVTVACPDHLVLADLPVAKGIGGATAASLVKTIGRR
SRRQLGERVHFCVRCDFPISTYGRLSPCEHAFCLDCARSDSICYLCDERIQKIQTIKMME
GILICAAPHCLKSFLKRNEFEYHIQDSHSNLLRPNTEKEDASESEAQSVRQSVASDSTVR
GPLRPVFSPG-------------------------------------------------G
IQHRFPQQSFDTPGVPQEAGQFSDRQQGVAPEAPFPEYPFMHSSQPPFAVPVNSNPMLN
PPLPFGYPPYPTEGVQPFYAAPYEVMRQDSASEIGKEQDSLLGFPPGPASGSNFSATYSQ
SWNSGLSGVPFEHNLGS
NAVDTGDAKGLMAQQPLLHPPPVPPPPHLSQHQQKFYSGDFARDGQGFGWQH
DNRDTFGSG-
>OUT.quisa.S10.gnm1.ann1.Qs0307450.1
MLQIRLSKVQPSESSGGVKPLSVETVTVACPDHLVLADLPVANGIGAATAASLVKTVGRR
SRRQLGERVHFCVCCDLPISIYGRLSPCEHAFCLDCARSDSICYLCDERIQKIQTIKMME
GIFICAAPHCLKSFLKGTEFESHVQDSHANLLRPNTEKEDGNESEAQSVRQSTASDSIVR
GPPRPIFSPGSHSQLQDHEDNNRQQQTREQTPSRPTIQPRPPFFGHVNYSLDPQLGS--
----------------------SGGRQQGVAPEAPFPEYPSMHPVQPPFPMPVNSNPML
NPPLPFGYPPHPIEGVQPFYAAPYEMTRQDSASELGKEQCSLLGIPQSPASSTNYSATYP
QSWNSGSTGVPFEHNLGG
STMDPRDAKGILAP------PP--PP------QQKFNSSDFARDGQGFGWQH
DNRDTFGSG-
>CAE.sento.Myeongyun.gnm1.ann1.Sto06g167420
MLQIRLSKLPAPEGSAGARPSPVETA-IACPDHLVLADLPVAKGIGAATTTSLVKTLGRR
SRRQLGERVHFCVRCDFPIAIYGRLSPCEHAFCLDCARSDSLCYLCDERIQKIQTIKMME
GIFVCAAPHCLKSFLKKDEFESHIQHNHADLLRPNADREDGNESEAQSVRQSTASESTAR
GPQRPVFSPGSNSQLHDWEDKSRRQPMREQPPSRSMQQQKPPFYGQGNLHSDPQSGPTG
AIQQGFNPQSFDMQRGQREPSHFVERQQGVAPETSFPDYQSMHSPQPPFAVPINPNSMM
NPPMPFAYPPYPHEGAQPFYAAPYDMPRQDSSSEIGVEQGSLLGYPPGPASGPNFPTNYP
QPWNAGMTSVPFDQAQGGMIMDPRDAKGM-------------------------------
--------------------
>DET.singl.CAF01.gnm1.ann1.evm_model_Chr10_1553
MLQIRLSKAPASEGSAGTKAPPVETVTVACPDHLVLADLPVAKGIGTAAASSPIKTLGRR
SRRQLGERVHFCVRCDFPIAIYGRLSPCEHAFCLDCARSDSMCYLCDERIQKIQTIKMME
GILICAAPHCLKSFLKKTDFEAHIQDSHSDLLRPNAEKDDGNESEAQSARQPAASDSSAR
GPQRPVFSPGSNSQ-HDREDKTRRQAPREQPPSRSALQQKPPFFGQANHPSDPQSGQ--
---QGFHQQGFDMQQP-QEPSQFADRQQGVAPEIPFPEYPPMHPAQPPFVMPVNSNPMM
NPPPPFGFPPYPHEGAQPFYGAPYEIARQDSSSEIGPDQGSLLGFPPGPSGGSNFPPNYP
QPWHAGMSGLPFEQAPSGMAMDPRDAKGILAPQPMPLLPPPPPPPHVSHLNQKYYSGEHG
RDGQGYGWQHDNRDSYGSG-
>OUT.vitvi.PN40024.gnm2.ann1.VIT_208s0007g01710.1
MLQIRLSRDPSLGSGSGSKPLPVETVTVACPDHLVLADLPVAKSLGSMTAASLVKTVGRR
SRRQLGERVHFCVRCDFPIAIYGRLIPCEHAFCLDCARSDSICYLCDERIQKIQTIKMME
GIFICAAPHCLKSFLKRAEFESHIHESHADLLQPNAEKEDGNESEALSVKQSTVSDSTAR
APSRPVFSPSSSSQLHDREDKARRQQPREQQPSRPIIQPKPPFFHPSLQPDNNRPPQ
RPG-LHRFHPQTFDNQGGQQESAQFSDKQQGILSESPYAEYPPLHSHQPPFAVPL
NPNPLLTPP-PFNYHHFPSEGAQTFYSSPHEMARPDSAPDVGTEQGSLLGFPPGPVGGVN
FPESYPRPWNSGPVGVPFEGPTGG
AAMDPRDGKGILAQPPLPLPPPPPPPPHLSQLKRKFFSGDTSRD
GQGFGWQQEKHDSFGSG-
