# Supplementary material for: Legume genome structures and histories inferred from Cercis canadensis and Chamaecrista fasciculata genomes
Source: Plant J. 2026 Jun 10;126(5):e70981. doi: 10.1111/tpj.70981 (PMC13252982; doi:10.1111/tpj.70981)
Supplement: Supplementary file 4 — Data S4. Manuscript supplement; Compressed directory of aligned sequences from 2212 low‐copy gene families, for calculation of a consensus species tree. [file TPJ-126-0-s010.gz › S4_consen_species_tree/40_aln_fas_cln1/Legume.fam3.06079]

>CAE.acacr.Acra3RX.gnm1.ann1.g26001.t1
-MNSVFSEQILADKLSKLNSTQQCIETLSHWCIFHRSKAELVVETWNKQFHNSEMVQRVP
LLYLANDILQNSKRKGNEFVTEFWKVLPAALKDVIEKGDDHGKNVVSRLVDIWEQRRVFG
SRARNLKDVMLGEEAPPPLELNKKRSRSVKIMKRDSRYIRTKLSIGGAAEKIVSAFHLVL
SELMNEDAEMKKCKSSVQRVRKMEEDVDIACSVAKDPKRKTLATGLEEEENLLKQCIEKL
KLVEASRLALVSQLKEALHQQESELENIRTQVQVAEAQAEEASNMRKRLDDDNF--VQKA
PTLATDANTKSEAPNKKSAAAIAAEVADKLAASSSSQLIMTSVLSTFAAEEAKNAGLASA
PTSNSEKSTPTSDPNVFRSTQQMIPAPSHSFPSVMVAQN----QTPASQGQYHMLGNPT
SQQYMQST-AVIPGYGYGNIPSLPPGPPPPPPHMVGPVMPMAHQTLQISQHQPAPIN
QHQQITMAQQAPVPPSFRPLQPPGMVYYGNHHHSL
>PAP.aesev.CIAT22838.gnm1.ann1.Ae03g10090.1
-MNSVFSEQILADKLSKLNSTQQCIETLSHWCIFHRSKAELVVATWKKQFDKSEMDQRVP
LLYLANDILQNSKRKGNEFVTEFWKVLPPAIKDVDQKGDERGKRVVSRLVEIWEQRRVFG
SRAQNLKDLMLGEEEPPPLQFNKKRSRSVKIVKRDSRSVKLKLSVGGTAEKIVSAFHSVL
SERSVEDAEMSKCKSSIQRVRKMEKDVDIACSVAKDPKRKTLAKELKEEENILKQCIEKL
KLVEANRVLLVSQLKEALQEQEIDLENIRTQMQVAQAQVEEASNMRERLDNEDSQKAST
ATISATDANAKSEAATRKSAAAIAAEVADKLTASTSSQLIMTSVLSTFAAEEAKNAGLSS
DSTPKQEKPMPNSDPHVLMPSQQITATPSHSYPSVLVTQPTMQNTVPGSQGQYHM-----
--QYAQSTGGVISPYCYSSIPPVPPPPMPPPPHVVGTMVPLPHQTMQITQH----
----QQIPVGQQVLAPPGFRPLQPPGMVYYTNHQHSM
>OUT.arath.Col0.gnm9.ann11.AT5G10060.1
-MSSVFSDQILIDKLAKLNSSQQSIETLSHWCIFNRSKAELIVTTWEKQFHSTEMDQKVP
LLYLANDILQNSKRQGNEFVQEFWNVLPKALKDIVSQGDDNGKSAVARVIKIWEERRVFG
SRSKSLKDVMLGEDVPLPLDISKKRPRGSKSSKRESKSSRTKLSSGGVAEKIASAYHLV
VAENSNEEAEMNKCKSAVKRIRKMEKDVEEACSTAKDPKRKSLAKELEEEEYLLRQCIE
KLKSVQGSRSSLVNQLKDALREQESELDNLKAQIQVAKEQTEEAQNMQKRLNDEDYSKQ
TTATITETNDNTKSGQASKMTPASIAA----MLTASTSSHMIMQSVLSSFAAEATKTS
GLS-----KSESTVPVSDTN-------------ASFPSYNNSQ----NQTPTTQGQYHVI
PNPPPPQFLKPP-VMNNPYAFGNIPLMPPGPPPPPPHLIGN------QQPQIPQS---
--------NSAQQSQQGPTFQP---PGIMYYGAPHHS-
>OUT.arath.Col0.gnm9.ann11.AT5G65180.1
-MSSPFSEEILIDNLAKLNSTQQSIQTLSQWCIVHRSEAELVVTTWEKQFHSTQIGQKVP
LLYLANDILQNSKRQGNEFVQEFWKVLPGALKDIVSLGDDYGKGVVSRLVNIWEERRVFG
SRSKSLKDVMLSEEAPPPLDVSKKRFRGSKSAKRDSKSTKTKLSSGGVSEKIVSAFNLVR
AENSNEETEMNKCKSAVRRIRKMEKDVEDACSTAKDPRKESLAKELEEEENILRQSVEKL
KSVEESRTSLVNHLREALREQESELENLQSQIQVAQEQTEEAQNMQKRLNNET-------
--PVNNNNGTSGQSAKITPASIAA-MAEMLTSSTNSSMIMHSVLSSFAAEATQTSGLTKS
NT---------SDTN----------------AFVVPPNP----------QQYHIIPNPAA
SQ--QF------PYGFGNIPLMPPGALPPPPP--GT---LPPH--MMNNN-------NQP
NAAQQQAQQGQSFHP---PGMMYFGPPHHS-
>CER.bauva.BV-YZ2020.gnm2.ann1.rna-bv25145.t2
-MNSVFSEQILADKLSKLNSTQQCIEALSHWCIFHRSKAELVVSTWNK
QFHNSEMVQRVPLLYLSNDILQNSKRKGNEFVTEFWKVLPAALKDVLEKGDEHGKHVISR
LVDIWEQRRVFGSRARSLKEVMLGEEAPPPLELNKKRSRSVRIMKRDSRSIRTKLSIGG
PAEKIVSAFHLVLSEHPNEDAEMGKCKSAVQRARKMEEEVDIACTTAKDPKRKTLAKE
LEEEENLLKQCIEKLKLVEASRVALVSQLKEALHEQESELENVRTQMQVAQAQVEEASNM
RKRLDEDSSQKASTATSLATDAQGKPEVATKKSAAAIAAEVADKLAASSSSQLIMTSVLS
TFAAEEAKNAGLTSESASKPEKSMPVSDPNVFMSTQQLIAPTNHSYPSVLVPQPAMQNQA
PASQGQYHMLVNPPSQQYVQSTGGVIPPYGYGNIPPLPPGPPPPPPHMVGPMLPLTHQTL
QITQQQPAAISQHQPIPITQQAPAPPSFRPLQPPGIVYYGSHQHSL
>CER.cerca.ISC453364.gnm3.ann1.Cecan.2G016400.1
-MNSVFSEQILADKLSKLNSTQQCIETLSHWCIFHRSKAELVVSTWNKQFHNSEMVQRVP
LLYLANDILQNSKRKGNEFVTEFWKVLPAALKDVLEKGDEHGKHVVSRLVDIWEQRRVFG
SRARSLKDVMLGVEVPPPLELNKKRSRSVRIMKRDSRSIRTKLSIGGAAEKIVSAFHLVL
SEHPNEDLEMGKCKSAVQRVRKLEKDVDIACTIAKDPKRKTMAKELEEEENLLKQCIEKL
KLVEASRLALVSQLKEALHEQESELENVRTQMQVAQAQVEEASNMRKRLDEDSSQKASTA
TTLATDAHAKAEVATKKSAAAIAAEVADKLAASSSSQLIMSSVLSTFAAEEAKNAGLTSE
STSKPEKSMPVSDPNVFMATQQLIAPTNHSYPSVLIPPPAMQNQAPASQSQYHMLVNPPS
QQYVQSTGGVISPYGYGNIPPLPPGPPPPPPHMVGPMVPLTHQTLQITQQQPAAITQHQP
IPITQQAPAPPSFRPLQPPGIVYYGSHQHSL
>CAE.chafa.ISC494698.gnm1.ann1.ChfasH1.2G217300.1
-MNSVFSEQILADKLSKLNSTQQCIETLSHWCIFHRNKAELVVATWDKQFHKSEMVQRVP
LLYLANDILQNSKRKGNEFVTEFWKILPAALKDVIEKGDDHGKQVVSRLVNIWEQRKVFG
SQAQNLKSVMLGEEVPPPLELNKKRSRSVRIMKRDSRSIRTKLSIGGSAEKIVSAFHLVL
SEQPNEDAEMRKCKSSVQRVRKMEKDVDIACTIAKDPKRKTLAKELEEEENLLRQCIEKL
KLVEASRVALVSQLKEALHEQESELESICTQMQVAEAQVEEASNMRKRLDNENF--LQKA
STLATDVYTKPEVATRKSAAAIAAEVADKLAASSSSQLIMSSVLSTFAAEEAKNAGLTSE
SASKSDMSLPVSDPNVFMPTQQLIPAANHSYPSVLVPQPTMQNQAPASQSQYHMLGNPSS
QQYVQSTVGVIPPYGYSNIPPLPPGPPPPLPHMVGQVVPLAHQTLQMTQHQPSPMTHHQ
QIAMTQQAPAPPSFRPLQPPGLVYYGNHHHSL
>PAP.lotja.MG20.gnm3.ann1.Lj0g3v0230499.2
-MNGVFSDQILADKLSKLNNTQQCIETLSHWCIFHRSKAELVVATWKKQFDISEMAQRVP
LLYLANDILQNSKRKGNEFVNEFWKVLPEALKDVIEKNDDQGKRVVSRLFEVWEQRKVFG
SQARNLKDLMLGEKAPPPLEISKKRSRSVRIVKRDSRSIKLKLSIGGTEEKIVSAFHLVL
SEQSIEDAEMGRCKSAVQRVKKIEKDVDIACSSAKDPKRKTLARELEEEENLLKQCIEKL
KLAEANRVALVSQLKVALLEQESELENVRTQMQVAQAQVEEASNMRERLDNEGS--SQKA
STAAPNANGKSEAATKKSAAAIAAEVADKLAASSSSQMIMTSVLSSFAAEEAKSARLTSD
SRSTHEKSMPTPDPHFYMSAQQLAAAPNHSYPSVLVTQPIMQNPAPASQGQYHMLCNPSS
QQYMQSTGGGISPYGYGSISSLP-----PQPHVVGAMAPLTHQTQQIIQH--------Q
PLSIPQQAPAAPSFRPLQPPGMVYYATHQHP-
>PAP.lotja.MG20.gnm3.ann1.Lj4g3v2802770.1
--TSTFNEQILADKMSKINSTQQCVETLSHWCIFHQSKAELVVGTWDKQFHNSEKGKRVP
LLYLANDILQNSKRKGNEFVTEFWKVLPNSLKDVLDKGEDHEKRVASRLVDIWEERKVFG
SMAQNLKNVILGVEAPPPLEFNKKRSRTVRIVKKDSRSIRTKLTIGGPAEKIVSAFHA
VLSEHPNEDAEMSKCKSSVHRVRKMEKDVDIACNIVKDPKRKTLAKELVEEESIMKRCIE
NLKLVEASRAALVSQLKEALHEQESELENVRTQIQVAQAQAEESSFMRKRLENEEIYKP
SSSTTSVIDTNAKSEAATKKSASTIAAEVADKLAASSSSQFIMTSVLETFAAEEAKNAGL
ASESMSKPE---------------------------------------------------
------------------------------------------------------------
----------------------------------
>PAP.medtr.A17_HM341.gnm4.ann2.Medtr3g087840.1
--KNQFKEAILADKLAKLNSTQQCIETLSHWCIFHRSNAEQVVATWKNQFDKSDMIHRIP
LLWLANDILQNSKRNGKEFVIEFWKVLPAALKDVIAKDDDRGKRAVSRLFEVWEQRNVFG
SRVPNLKDAMLGEGSPPPLEFGKKRPRSVKILKRDSRSIKSKLSIGGTTEKI
VSAFHLVLGEQANEDAEMSKCKSAVQRVRKIEKDVDIACATAKDPTRKTLRKELEEQQSL
LKHCIEKLKLVEENRVALVSQLKEALHEQESDLENVRTQMQVAQAQIEEASNMQKRLDNE
DS------SQNASIKTSQSEAATKKSAAAIAAEVADKLTASSSSQLIMSSVLSTFAAEEA
KSVGLTSESTSKPMISMPSSDAHVYMSGQQMTAVPNHSYPSVLVTQPTMHNAAPALQGQY
PLYCNPSSQQYVQSNGGVISPYGYGSIPPLQ--PVPPPPPFANQTPQITQQ
TLHITQQQPLPTFQQQPVPLTQYAPAPPSFRPLQPSGMMYYGNH
----
>CER.phach.longxuteng.gnm1.ann1.LXT08739.t1
------------------------------------------------------MAQRVP
LLYLANDILQNSKRKGNEFVTEFWKVLPAALKDVLEKGDEHGKQVVSRLVDIWEQRRVFG
SRARSLKDVMLGEEVPPPLELNKKRSRSVRIMKRDSRSIRTKLSIGGAAEKIVSAFHLVL
SEHPNEDAEMGKCKSAVQRVRKMEEEVDIACTTAKDPKRKTLAKELEEEENLLKQSIE
KLKLVEASRVALVSQLKEALHEQESELENVRTQMQVAQAQVEEASNMRKRLEEDSSQKA
STATTLATDAHGKAEVATKKSTAAIAAEVADKLAASSSSQLIMTSVLSTFAAEEAKNAGL
TSESVSKPEKSMPVSDPNVFISTQQLIAPTSHSYPSVLVPQPAMQNQAPASQGQYHMLVN
PPSQQYVQSTGGVIPPYGYGKIPPLPPGPPPPPPHMVGPMVPLTHQTLQITQQQPAAISQ
HQPIPITQQAPAPPSFRPLQRPGIVYYGSHQHSL
>PAP.phavu.G19833.gnm2.ann1.Phvul.002G262900.2
-MSKVFSE-ILADKLSKLNRTQKCIETLSHWCIFHWSEAKLVVETWNKQFQNSERVQRVP
LLYLANDIIQNSRCKGNEFVTEFWAILPTALKDALEKGDDQEKYAVSRLVGIWEERKVFE
SHTKNLKKSIFGEEAPSQFEFNKKRSRSVRIVKRDSRSIKTKLSIGGTAEKIVSAFHTVL
NEHSNEDAEMGKCKYAVQCVRKMEKNVDIACSVVKDPKRKTLSKELVEEENILKKCIENL
KVVEANRAALVTQLKEALHEQESELENVRTQIQVAQAQVEEASHMRKRLDEDSSYKAST-
ATSFTDVNAKSEAATKKSAAAIAAEVADKLAASASSQFIMTSVLSSFAVEEAKNVCLTSE
SMSKPEKSAPISDPNIYMSSQQLIATSNHSYPPVMVPQPTLQNPTATSQSQYQLLGSSSS
HHYLQSSGGVISPYGYGSAPPLP--LGPPPPHMVGPMVPLTHQAMQISQQQPAPIAPHQP
IQLTQQAPAPPSFRPLQPPGMVYYGNHQHSI
>OUT.prupe.Lovell.gnm2.ann1.Prupe.6G178300.1
-MNSVFSEQILADKLSKLNSTQQCIETLSHWCIFHRSKAELVVTTWDKQFHNAQMVQKVP
LLYLANDILQNSKRKGNEFVTEFWKVLPAALKVVIEEGDDHGKTVVSRLVGIWEERRVFG
SRARSLKELMLGEEVPPPLEFNKKRSRSVRIVKRDSRSIRTKLSIGGSAEKIVSAFHSV
ISEHPTEDAEMSKCKSAVHRVRKLEKDVDIACTNAKDPKRKTLSKELEEEENLLKQCIEK
LKLVEASRVALVSQLKEALHEQESELENVRTHMQVAQAQAEEATNMRKRLNDEDYFKPS
SATSPPTDGNSKGGQTPRKSAAAIAALVADKLAASSSSQLIMTSVLSTFAAEEAKNAGLT
TDSMSKPERSIPVSDANVFISAQPPAVPPNHSYQSALVPQP--
QNQAPTSQGQFHMLPNPPSQQYLQPAGGVMSSYGYGSIPPLPLGPPPPPPHMVSPMVPLT
QQPLQMNQQ-AVQITQQQPIPLTQQPPA-PSFRPLQPPGMVYYGHPHNS-
>OUT.quisa.S10.gnm1.ann1.Qs0018770.1
----------------------------------------MVIATWDKQFHNSEMIQKVP
LLYLANDILQNSKRKGNEFVTEFWKVLPAALKDVLEKGNDHGKTVVSRLVDIWEQRKVFG
SRARSLKDLILGEDAPPPLELNKKRSRSVRIMKRDSRSIRMKLSIGGTAEKIVSAFHLVL
SEHPNEDADMSKCKSAVQRVKKIEKDADIACTIAKDPKRNSLAKELEEQENLLKQCIEKL
KLVETSRVALVSQLRESLHEQESELENVHTHMQVAQAQVEEASNMRKRLGDEDFMRVST
ASSLAMGANGIPEQTTKKSTAAIAA-LADKLTASSSSQLIMSSVLSTFAAEEAKNAGLT
TTLTSQPDKFMPVSDSNVLMPSQQRIATPSHSYPSILVPQPTMQNQILVSHGQYHM
LPNPSSNQYMQPTGGWISPICF--------------------------------------
-------------------------------------
>OUT.quisa.S10.gnm1.ann1.Qs0219900.1
MMNSVFSEQILADKLSKLNSTQQCIETLSHWCIFHRSNAEMVVATWDKQFQNSEMIQKVP
LLYLANDILQNSKRKGNEFVNEFWKVLPAALKDVLEKDDDHGKNAVSRLVNIWEQRKVFG
SRAKSLKDVMLGEEVPPPLELNKKRSRSVRIMKRDSRSIRTKLSIGGTAEKIVSAFHLVL
SEHANEDAEMGKCKSAVQRVKKIEKDADIACTIAKDPNRKILAKELEEQENLLKKCIEKL
KLVEASRVALVSQLREALHEQESELENVRTQMQVAQAQAEEASNIRKRLSDDDF--VLKA
STATSLANGKSEQTTRKSAAAIAA-LADKLTASSSSQFIMSSVLSTFAAEEAKSAGMT
SDSTSQPDKSMPVSDLNAFMPSQQLITTPSHSYPSILVPQPTMQNHAPASQAQYHILPN
PSTQQYMQPNGGVVSPYGFGNIPPLPPGPPPPPPHMVNTMVPLTQQQLQITQQ
QPAPITQHQPIPITQQVPAPPSFRPLQPPGMVYYGNPRHSM
>CAE.sento.Myeongyun.gnm1.ann1.Sto03g084700
-MNSVFSEQILADKLSKLNSTQQCIETLSHWCIFHRSKAELVVATWNKQFHNAEMVQRVP
LLYLANDILQNSKRKGNEFVTEFWKVLPAALKDVIDKGDDHGKRVVSRLVDIWEQRRVFG
SRGQSLKDVMLGEEAPPPLEFNKKRPRSVRIVKRDSRSIRTKLSIGGTAEKIVSAFHLVL
SEQPNEDEEMKKCKSGVHRVRKMEKDVDIACTIAKDPNRKTLAKGLEEEENLLRQCIEKL
KLVEASRVALVSQLKEALHEQESELENIRTQMQVAEAQVEEASNMRKRLEDDNF--SQKA
STLTTDTNAKSEVATKKSAAAIAAEVADKLTASSSSQLIMTSVLSTFAAEEAKNAGLSSE
TTPKPDKSMPVSDPNVFMSPQQLIPTPSHSFPSVL-----MQNQAPASQGQYHMLGNPSS
QQYVQSTVGIIPPYGYGNIPPLPPGPPPPAPHMVGPVVPMAHQTLQITQHQAAPITH
HQPITMSQQAPVPPSFRPLQPPGMVYYGNHHHSL
>DET.singl.CAF01.gnm1.ann1.evm_model_Chr07_3042
-MNSLFSEQILADKLSKLNSTQQCIETLSHWCIFHQSKAELVVATWNQQFHDSEMAQKVP
LLYLANDILQNSKRKGNEFVTEFWKVLPGALKDVLQKGDDHRKHVVSRLIDIWEQRRVFG
SRARNLKDVMLGGETPPPLEFNKKRSRSVRIVKRDSRSIRTKLSIGGAAEKIVSAF
HLVFSEHSNEDAEMSKCKSSVQRVRKMEKEVDVACCTAKDPKRKILSKELEEEENILKQC
IEKLKLVETSRVALVSQLKEALHEQESELENVRTQMQVAQAQVEEASNMRRRLDDEDSQ
KASTATTSTTDANAKSEVATRKSAAAIAAEVADKLAASSSSQLIMTSVLSTFAAEEAKNA
GLTSESTSKPEKTVPVSDPNVYLPAVDCCTQSFISFFSFGAPTDNAESSPSFTRSIS-
------------------------------------------------------------
--------------------------------------
>OUT.vitvi.PN40024.gnm2.ann1.VIT_207s0031g01240.4
-MNSVFSEQILADKLSKLNSTQQCIETLSHWCIFHRSKAELVVATWDKQFHSSEMAQKVP
LLYLANDILQNSKRKGNEFVSEFWKVLPAALKAVVEKGDDHGKNVVSRLVHIWEERRVFG
SRAQSLNDVMLGEELPPPLEFSKKRSRSVKIVRRDMRSIRTKLSIGGSAEKIVSAFHVVL
SDQSTEDAEMNKCKSAVHHVRKMERDVDTACLNAKDPKRKTLAKELEDEEDVLKQCIEKL
KLVEANREALVSQLKEALHEQESELENIRTQMQVAHAQAEEASNMRKRLNDENFVAKPS
HATSPLEANAKVGQASKRTAADIAAEVADKLTASSSSQLIMTSVLSTFAAEEAKNAGLT
MPSNSKPENSMPVSDPNVFMSTQTLTAPPNQPYQSVIIAPPTMQSQTPTS
QTQYHMLPNPPSQQYLQPSGGIMNPYGYGSIPPLPPGPPPPPSHMVNPMAPLPQQSI
PLVQQ-PALLTRHQPMPLTQQPPAPPSFRPLQLPGMVYYGLPHHS-
