# Supplementary material for: Legume genome structures and histories inferred from Cercis canadensis and Chamaecrista fasciculata genomes
Source: Plant J. 2026 Jun 10;126(5):e70981. doi: 10.1111/tpj.70981 (PMC13252982; doi:10.1111/tpj.70981)
Supplement: Supplementary file 4 — Data S4. Manuscript supplement; Compressed directory of aligned sequences from 2212 low‐copy gene families, for calculation of a consensus species tree. [file TPJ-126-0-s010.gz › S4_consen_species_tree/40_aln_fas_cln1/Legume.fam3.06081]

>CAE.acacr.Acra3RX.gnm1.ann1.g26022.t1
MGVASSKTEKNEALRLCRERKRFIKMAMDSRYDLVAAHVAYTQSLRNVGIALRRYAEAEV
LIESSLSISDKTPSQSTYPSPS-PSQTVDVSD--SPLHNESPLTPSMARLSYMRSGGP
TAVTVRINTSLNSYLDDQSSAFSMPPPPPPPDSEPSWDFFDPAEDSERFRFVAAH-ATGF
E-----------GYE-----VGKAADSGQCVEGCKQKVQKEGKEGELGNGFAETVT
EKDKDG--VLKKEKMDGKNVCEEREDPSEFITHRARDFLSSIKDIEHKFNRASESGREV
SRMLEAYKIRVQYCEPKGKSSSLALMSALHFC-WRRGLSLHSQEPTQKIISWKRTASTRS
TSSRNPLAGASKEDVDDSGSDFIEEFCMIAGSHSSTLDRLYAWERKLYDEVKASELLQRV
YDRKCEQLRHQYAKDQGTHVIDKTRSVVKDLHSRIRVGIRSVDSISKRIERMRDGELHPQ
LVELTHGLIRMWKAMLECHHAQYITISLAYHSRSSSGSLRGDVRREILTQLLEEIECFGL
SFANWINSHTSYIESLNAWLQNCILQPR--SKSRRPFSPRRALAPPIFILCRDWCAGIKS
LPSQELSDSIKSFLSNLQQLLEQQDEQLGKEQISGQGSYEETESKMKEEVVKESAN
LCCVHTSLSKVLERLTKFSEASLKMYEDIRQKNEAARKAYHNI--------
>PAP.aesev.CIAT22838.gnm1.ann1.Ae03g10800.1
------THKKNEPLQLCKERKRFIKSAIDSRHALAASHVSYTHSLRNVGIALRRYAEAEV
LLNSSHSVSDRTPSQFTYPSPPS-------SSSSSPLPRESHVTC-------MTSSGIKS
----CNGSN-NFLDGDHEEF--P------SNGASWDFFDPCCESNNNSGKSLN-------
-------F----E--------------THGGVSNMIEKFVT---S--------SRNGY--
KSGLKNDE------NVVVEDASEFITHRAKDFVSSIKVIENQFVRAFESGSEVSRLLEAN
KINVGFSQSKGKSSVMAMLKAIQGVCYGRKATPVSKEPARKIISWRQI
VPSQSSSSRNPLVTKLKEDTYDTESDFVEESCMISGSHSRTLDRLYAWQRKLYDEVKASE
SIRKEYDRKCNQLRHQFTKDQGNQVIDKTRSVVKDLHARIIVAIYSFDSISKQIEKVRDE
ELLPQLLELNQGMIRMWRAMLECHHAQYITISLAYHSRNSTRALDGDVLREIMAQLLEEF
KCFGLSFDNWINSHTSYVEALNTWLQSCILQPREQHRRTRPFSPRRVLAPPIFVLCR
DWSAGIKALPYEDLRNAIKNFVSDLCHLMEKQDKALQEETKTNN--------INEKNTED
DYAHLCCIHASLTKQVERWANSSGTQTELKSDAERRSGANSSE
GGGAKVRRGE--
>PAP.aesev.CIAT22838.gnm1.ann1.Ae03g28150.1
MGATNSKPEKNQALSLCRERKRFIKVAIDSRYALAAAHVSYIQSLRNIGIALRRYAEAEV
LVESSLSISDKTPSQSSYPSPS--SHVAEVEVSESPLQSESPLSPPVTTLSYMRSGGNPS
VTVMINACGENYLDDESTVFPMPPPPPPPESSASWDFFDPVEDCESFRFVGH-DNSEFW
DEEKGDQWFGVGSDE----H
SDQPVVSRGVEGGKQVVGEEVRQLELNGGVIKENVDKGAVGRSRSKRGETAGKNVCT
EREDPSEFITHRAKDFLSSIKDIEHRFIRASESGREVSRLLEANTIKVGYSEAKGKSSAM
ALITAVQPACCRRKAAPVSQEPVQKIISWRRTTSSRSTSSRNPLTAKSKEDIDDSGSDFA
EEFCMIAGSHSSTLDRLYAWERKLYDEVKASESIRKDYDRKCDKLRHQFAKDQSTHVIDK
TRAVVKDLHSRIRVAIYSVDSISKRIERMRDEELHPQLLELMEGLIRMWKAMLECHHAQY
ITISLAYHSRSSSGTLQGEARREILAHLYEEIELFGLSFANWINSHTSYVEAVNGWLQNC
ILQPRERSKSRRPFSPRRVLAPPIFVLCRDWSAGIKALPSEELSNAIRNFLSDLQHLMEQ
QDEQLLKRQNSFQATTAEAETKSNEGNEDEAANLCCIHASLTKVLDRLTKFSEASLKMYE
DIRQKSEAARTAYQNCRTIRAEK-
>OUT.arath.Col0.gnm9.ann11.AT4G39790.1
MGCSNSKAKKNEPLHLCKERKRFVKQAMDSRCALAAAHVSYIRSLRNIGACLRQYAE
AETAHESSPSLTEKSPSHSSYPDDS-------V---DSPLSNPNPNPKPLFN
LSYMKTETASSVTFTINPLSDGDDDLEVT---MPPPPPPPPETSSWDYFDTCD
DFDSFRFVGLSEQTEID------------SE-----C---DAAVIGLE--KITSQGNVAK
SGS-----ETLQDSSF--KTKQRKQ---SCEDNDEREDPSEFITHRAKDFVSSMKDIEHK
FFRASESGREVSRMLEVNKIRVGFADMTGKGNSIAFLAALKRACCRGKSYSVSQEPLS
KVIVWKRTSSSRSSTSRNPLIQTSKEDHDDSGSDFIEEFCMISGSHSSSLDRLYAW
ERKLYDEVKASEMIRKEYDRKCEQLRNQFAKDHSAKSMDKTRAAAKDLHSRIRVAIQSVE
SISKRIERIRDDELHPQLLEFLQGLIRMWKAMLECHHTQYITISLAYHCRHSSKTHESV
LKRRILAELLEETECFGLSFVDLVHSMASYVEALNGWLHNCVLLPQERSRNRRPWSPRR
VLAPPIFVLCRDWSAGIKTLPSDELSGSIKGFSLDMEMLGEEKGGSLL------------
------------VSDLSSVHSSLAKLLERLKKFSEASLKMYEDVKVKSEAARVAYTN---
------
>CER.bauva.BV-YZ2020.gnm2.ann1.rna-bv25163.t1
MGCANSKTKKDEPLRLCRERKRFIKFAIDSRYALGAAHVSYIQSLRNIGIALRRYAEAEV
LLESSLSISDKTPSQSTYPSPS-PSYIADVSE--SPLQNESPLSPPASTLNFMRSGGTTA
VTVRINPCNTSFLDDDSTTFPMPPPPPPPESAASWDFFDPSEDGESFSIVGGASDTQ
WKNGNGNDQLAQVGFDAIGNNY
ADNSIALPAVEASPQMVDGEVRQRKLANNLADTVAAKAALRRSSSMSENVAGKN
VSAEREDPSEFITHRAKDFLSSIKDIEHRFIRASESGRELSRMLEANKIRVGYSEVQGKS
AALALFSTFRLVCCGGRATLVSDETAQRIISWKRTTSSRSSSSRYPLATASKEDIDDCGS
DFVEEFCMIAGSHSSTLDRLYAWERKLHDEVKASESIRKEYDRKCDLLRHQFAKDKGTLV
IDKTRSVVKDLHSRIRVAIQSVDSISKRIEIMRDEELHPQLVELTQGLIKMWKAMLECHH
AQYITISLAYHSRSSTRSLEGDKRREIMSQLREEIECFGLSFANWINSHTSYIDALNGWL
QNCILQPRERSRSRRPFSPRRVLAPPIFVLCRDWSAGIRALPSEELSQAIKSFLSDLHHL
IEKQEQQHEKQQNSAHANIGETEHKNDEVNDDESATLCSIHASLTKVLDRLTKFSEASLK
MYEDIRQKNEAARAAYHNCRNVRAEKC
>CER.cerca.ISC453364.gnm3.ann1.Cecan.2G018700.1
MGCTNSKTEKNEALRLCRERKRFIKLAIDSRYALAAAHVSYIQSLRNVGIALRRYAEAEV
LIESSLSISDKTPSQSTYPSPS-PSHIADVSE--SPLQNESPLSLPTSTLSYMRSGGSTA
VTVRINPCNTSFLDDDSTAFPMPPPPPPPESAASWDFFDPSEDSESFSFVGRASDTQ
CKDGKSNDQWAQVGLDAIGNNY
SDHSIASPAIEACPQMVDGEVRQRELANNLIDTVADKAALGRSSSKRDNGA
GKNVSAEREDPSEFITHRAKDFLSSIKDIEHRFIRASESGRELSRMLEANKIKVGYSEVQ
GKSSALALFSAFQLVCCGGKDTLVSDETARKFISWKRTTSSRSSSSRNPLATASKEDMDD
CGSDFIEEFCMIAGSHSSTLDRLYAWERKLYDEVKASESIRKEYDRKCDQLRHQFAKDQG
AQVIDKTRSVVKDLHSRIRVAIHSVHSISKRIEIMKDEELHPQLVELTQGLIRMWKAMLE
CHHAQYITISLAYHSRSSTGALKGDKRREIMSQLQEEIECFGLSFANWINSHTSYMEALN
GWLQNCILQPRERSKSRRPFSPRRVLAPPIFVLCRDWSAGIRALPSEELSHAIKSFLSDL
HHLIEQQEEQLKKQQNSAHASIGETESKNDEDNDDDSANLCCIHTSLTKVLDRLTKFSEA
SLKMYEDIRQKSEAARTAYHNCRTVRAEKC
>CAE.chafa.ISC494698.gnm1.ann1.ChfasH1.2G219400.1
MGVANSKTEKNEALRLCRERKRFIKLAMDSRYALVAAHVSYIQSLRNVGIALRRYAEAEV
LIESSLSISDKTPSQSTYPSPS-PSHIADISD--SPFYNESPLSPSMPTLSYMRSSSTTA
VTVTINPCINTYLDDQSSAHHLP------ESETSWDFFDPSEDSESFRFAGHASDGEC
KVEKTL---V--T-----IRSSDLSIAPKGDERCEQKGGREVRDAESVNGCSENVTD
KDDDDDGLCKREEMAGKKVSEEREDPSEFITHRAKDFLSSIKDIEHRFIRASESGREV
SRLLEANRIRVGYCEAKGKSSPLALFSAFQIVCCGGKDTLIPQEPAQKIISWKRTTSSRS
TSSRNPLAA-SKEDMDDSGSDFIEEFGMIAGSHSSTLDRLYAWERKLYDEVKASESIKKE
YDRKCDQLRHQFAKDQGTHVIDKTRSVVKDLHSRIRVAIRSVDSISKRIERMRDEELHPQ
LVELIQGLIRMWKAMLECHHAQYITISLAYHSRSSNGGLPGDARREILRQLLEEIECF
GLSFANWINSHTCYVESLNAWLQNCILQPRERSKSRRPFSPRRAIAPPIFVLCRDWCAGI
KSLPSEELSVAIKSFLSNVRHLIEQQDEEIRRKQSSSSAGGEEVQIKGKEENDD
DAANLCCIHSSLSKVLDRLTKFSEASLKMYEDIRQKNEAARNAYQNCRSVRAE--
>PAP.lotja.MG20.gnm3.ann1.Lj4g3v2820130.1
MGAANSRAEKNEALRLCRERKRFIKVAVDSRYDLAAAHVSYIQSLRNVGVALRRYAEGEV
VVESSLSISDKTPSQTSYPSPSSPLHVAEVEVLESPLHFESPISPPVATVNYMRSGGSVP
VTVKIDVCGENYLDAESTVLPMSPPPPPPDSGASWDFFEPGEDSESFRFAVHGSDR
ECRDEENANQWLPNGSDAIGNEHIDHSIVSRGG
EGFRQLVGGGARRQESAGDMNQNVGDKGGVGRSSSKRGEMAGKNVCAEREDPSEFITH
RAKDFLSSIKDIEHRFIRASESGKEVSRLLEANKIKVGYSEAKGKLSAMDLFTAFQPVC
CGRKPSPVFQEPPQKIISWKRTTSSRSSSSRNALAAKPKDDISESGSDFVEDFCMIAGSH
SSTLDRLYAWERKLYDEVKASDSIRKDYDRKCHQLRHQFAKDQGTKVIDKTRSTVKDLHS
RIRVAIYSVDSISKRIERMRDEELYPQLFEFTEGLVRMWKAMLECHHAQYITISLAYHSR
SSTGTLKGEVRRETMSLLLEEIEFFGLSFANWINSHTSYVEALNGWLQNCILLPRERTKS
RRPFSPRRAVAPPIFVLCRDWSAGIKALPSEELSQAIRNFLSDLHHLMEQQNDELLKKQN
SAQASTAEAESNTKEDNEDESANLSCVHASLTKVLDRLTKFSEASLKMYEDIRQKSEAAR
TAYHNFR--RAEK-
>PAP.medtr.A17_HM341.gnm4.ann2.Medtr8g091250.1
MGASSSKADKNEALCLCKERKSFIEVAIDSRYDLAASHVSYIQSLRNVGIGLRRYAEAEV
LVESSLSISDKTPSQTSYPSPSSPNNVAENEVSDSPLHNESPFSTPVSTVSYMRSSGNG
CVTVTLDAFGNKHVDDESNLFSPPPPPPPPDLGASWDFFDPGEDSESFRFVVHGSEKD
CR-----DQWLQTGSD-------DPSVVSSGVEGCKQLDDGKVRQLEAGGDINLD
VVEKGDVGKSSSKKEEMVEKNVCTEREDPSEFITHRAKDFLSSIKDIEHRFIRASESG
RDVSRLLEANKIKVGFSDAKGKSSKLALITAIQPVCCRRKTSPVFQEPVQKIISWKRTAS
FRSSSSRIPLASKSREDIDDSGSNFVEEFCMIAGSHSSTLDRLYAWERKLYDEVKASESI
RKVYDRKCHQLRHQFAKDQGTQVIDKTRAVVKDLHSRIRVAIYSVDSISKRIEKMRDEEL
YPQLLELTEGLVRMWKAMLECHHAQYITISLAYHSRNTTGTLPGDARREIMTRLLEEIEL
FGLSFANWINSHTSYVEALNGWLQHCILLPRERTRSRRPFSPRRALAPPIFVLCRDWCAG
IQALPSEELSNAIRNFLSDLHNLMEQQNDELLKKQNSANASTPESEIKTNEDSGGESAN
LCCVHASLTKVLDRLTKLSEASLKMYEDIRQKSEVARTAYYNCRTIRAEKC
>CER.phach.longxuteng.gnm1.ann1.LXT08758.t1
MGCTNSKNEKNEALRLCRVRKRFIKLAIDSRYALAAAHVSYIQSLRNVGIALRRYAEAEV
LIESSLSISDKTPSQSTYPSPS-PSHIADVSE--SPLQHESPLSLPTSTLNYMRSGGSTA
VTVRINPCNTSFLDDDSTTFPMPPPPPPPESAASWDFFDPSEDSESFSNVGRASDT
QCKNGNSNDQWAQVGLDAIGNNY
SDHSIASPAIEACPQMVDGEVRHRKLANNLTDTVADKVALERSSSMSENLAGK
NVSAEREDPSEFITHRAKDFLLSIKDIEHRFIRASESGRELSKMLEANKIRVGYTEVQGK
SSASALFSAIRLVCCGGKATLVSDETAQKIISWKRTTSSRSSSSRYPLATASKEDIDDCG
SDFVEEFCMIAGSHSSTLDRLYAWERKLYDEVKASESIRKKYDRKCDLLRHQFAKDQGTL
VIDKTRSVVKDLHSRIRVAIHSVDSISKRIEIMRDEELHPQLVELSQGLIRMWKAMLECH
HAQYITISLAYHSNSSIGALKGDKRREIMIQLQEEIECFGLSFANWINSHTSYIESLNGW
LQNCILQPRERSKSRRPFSPRRVLAPPIFVLCRDWSAGIRSLPSEELSHAIRSFLSDLHH
LIEKQEEQQKKQQNSAHASSGETQRKNDEENDDDSEILCCIHASLTKVLDRLTKFSEASL
KMYEDIRQKSEAARAAYHNCRTVRAEKC
>PAP.phavu.G19833.gnm2.ann1.Phvul.002G254100.1
MGATNSRAEKNEALSLCRERKRFIKVAIDSRYALAAAHVSYIQSLRNVGTALRRYAEADV
VVESSLSISDKTPSQTSYPSPS-PSHVAEVEVSESPLHNESPLSPPVATLSYMRSGGSA
AVTVTVNACGINYLDDESTVVPMPPPPPPPESGASWDFFDPGEDSESFRFAVHCSER
ECRDEENGDQWLHIGSDAMGNEGLDHSIVSRGVE
GGKQMVDGEVEEIELAGEVSPVVAHKGAGGRSSSKKEKMVGKNVCTEREDPSEFIT
HRAKDFLSSIKDIEHRFIRASESGREVLRLLEANKIKVGYSEAKVKSSTVAMLSAFQPVC
CGGKASPVFQEPAQKIISWKRTASSRSSSSRNALATKSKEDIDDSGSDFVEEVCMIAGSH
SSTLDRLYAWERKLYDEVKASESIMKEYDRKCHQLRHQFAKDQGSHVIDKTRSVVKDLHS
RLRVAIYSVDSISKRIERMRDEELLPQLLELTEGLIRMWKAMLECHHAQYITISLAYHSR
SSTGTLQGEVRREIMSRLLEEVELFGLSFANWINSLTSYVEALNAWLQNCILLPRERSK
SRRPFSPRRLLAPPIFVLCRDWSAGIKALPSEELSEAIINFLSDLHLRTEQHNDQLLRKQ
DSTNARTAETESKTNEDNEDESANLSCIHARLTKVLDRLTKFSEASLKMYEDTRQKSEAA
RNAYHNCRIIRAEK-
>OUT.prupe.Lovell.gnm2.ann1.Prupe.6G181700.1
MGGANSKTEKDEALRLCRERKRFIKQAIDSRYALAASHVSYINSLRNIGIALRRYAEAEV
LIESSLSTSDKTPSHSSYPSPS-PSPMAEASD--SPMHSERPISPPVATLSYMRSGGGAA
VTVRFNPLSSSYMDDDIP---LPPPPPPPEEDSSWDYFDPVDESESFRFVGN
IRGRQVRGEETNRRWAKVGLDMTQN
DSNGNLMNSGGVDGSLQAGHGEARQLNMANGAARNLTGQVALEQSGSKRRE---
KDLCAEREDPSEFITHRAKDFLSSIKDIEHRFFRAGESGREVSRMLESNKIRVGYSEAKG
RSSALAVVIAFQIVFCRGKTALVSHEPTQKVITWKRTTSSRSSSSRNALATASKDDV
DDSGSDFVEEFCMIAGSHSSTLERLYAWERKLYDEVKASESIRKVYDQKCDQLRNQFAKD
CSSQVIDKTRAVVKDLHSRIRVAIHAVDSISKRIEKMRDEELHPQLLELTQGLTRMWKAM
LECHHAQYITISLAYHSKSSTVTSQGDSRRLIMAQLLDEIECFGLSFANWINSHTSYVEA
LNGWLHNCIMQPRERSKSRRPFSPRRVVAPPIFVLFRDWAVGIQALPSNELTDAIRTFLS
DLRHLMAQQA-DSQKNQRTADANNGESENKDDENSEESSPNLSCIHSSLTKVLDRLTKFS
EESLKMYEDIRQKSEAARIAYLNCRPIR----
>OUT.quisa.S10.gnm1.ann1.Qs0018520.1
MGCANSKSEKNEALRLCRERKRFIKQAIDS----------------------RRYAEAEV
LIELSQSISDKTPSHSSYPSPS-PSHVAEVSD--SPLHNESPLSPPMATLSYMRSEGSTA
VTVKVNPCNNSFIEEDSMAIQMPPPPPPPGFGSSWDFFDPCDESESFRFVGH
AEQKQLKGECNDGKWAKVGLNAAQS
NTSSQSASLKDQSSGGQVYHQAIDHSENTKRLSETLTGKAAIEQTSSKRDKPAGKNAC
TEREDPSEFITHRAKDFLSSIKDIEHRFLRASEAGREVSRMLEANKINVGYSEAKGKSST
LALFSAFQLACCGGKTTLVSNEPSQEVITWKRTASSQSSSSRNALAATSKEDIDDSG
SDFIEEFCMIAGSHSSTLDRMYAWERKLYDEVKASEYVRKEYDRKCDQLRHQFAKDQSAQ
VIDKTRSAVKDLHSRIKVAIHSVDSISKRIERMRDEELHPQLVELTQGLVRMWKAMLECH
HAQYITISLAYHSSSSTGTLPGDIHREILNQLQQEIECFGLSFARWINSHASYVGALNGW
QQNCITQPQERSKNRRPFSPRRALAPPIFVLCRDWSAGIKALPSDELSHAIKSFLSDLHH
LIEQRAEQIQKKQNSAD-------EKNDEDKDSDSANLCCIHTSLTKVLDRLTKFSEASL
KMYEDIRQKSEAARTAYLNSRP------
>CAE.sento.Myeongyun.gnm1.ann1.Sto03g084550
MGVANSKAEKNEALRLCRERKRFIKLAMDSRYALVAAHVSYIQSLRNVGIALRRYAEAEV
LIESSLSISDKTPSQSTYPSPS-PSHIADVSD--SPFHNGSPLSPSVPTLSFMRSGGSTA
VTVRINPCITTYLEDQSSAYSIPQPPPPPETETSWDFFDPTEDSESFRFRTDT---E
---------------------CSDLSIASRGFEGCELKGDREVKDEESGDDFTENV
TDKDA----VSKREKIAGKIVPEEREDPSEFITHRAKDFLSSIKDIEHRFIRASESGRE
VSRLLEANKIRVGYCEAKGKSPTLALFSAVQLVCCGGKDTLVSQEPGHKIISWKRTASSR
STSSRNPLAATSKEDIDDSGSDFIEEFCMISGSHSSTLDRLYAWERKLYDEVKASESIRK
EYDRKCDQLRHQFAKDQGTHVIDKTRSVVKDLHSRIRVAIRSFDSISKRIERMRDEELHP
QLVELINGLIRMWKAMLECHHAQYITISLAYHSKSSNGGLRGDTRREILSQLLEEIECFG
LSFTNWINSHTCYVESLNAWLQNCILQPRERSKSRRPFSPRRALAPPIFVLCRDWCAGIK
SLPSEELSVAIKSFLSNVRELIEQQEEQLHKKQQSDHANGEEMQSKAEEEND
DESANLCCIHSSLTKVLERLTKFSEASLKMYEDIRQKNEAARNAYQNFKPVRAEN-
>DET.singl.CAF01.gnm1.ann1.evm_model_Chr07_3072_1
MGCTNSKTEKDEALRLCRERKRFIKLAIDSRYALAAAHVAYVQSLRNVGIALRRYAEAEA
LIESSMSISDKTPSQSTYPSPT-PSNIADVSE--SPLHNDNALSPPKSTVSYMRSGGSTA
VTVRINPCN-RFLHDESAAFPMPPPPPPPESSTSWDFFDPIDDGESFRFTGH---AECKD
EKSNNQWADVGFGHSLKANLDEKVIIKGVESCQQTIEREDGQQKS
ANDLNETIADKAALGRTNSKREKMTGKTLCAEREDPSEFITHRAKDFLSSIKDIE
HRFIRASESGKEISRMLESSKIKVEYSEAKGKSSASALSTAFQLVCCGRKATFFSHEPAE
KIIRWKRTTSSISSSSENPLATTSKEDIDDSGSEFIEEFCMISGSHSSTLDRLYAWERKL
YDEVKASESIRKEYDRKCDQLRHQCAKDQGTQVIDKTRSVVKDLHSRIRVAIHSVDTISK
RIEKMRDEDLHPQLVELTQGLIRMWKAMLECHHSQYITISLAYHSRGSTGTLQGETRREI
LSQLQEEIECFGLSFANWINSHASYVEALNGWLQNCILQPRGRSMSRRPFSPRRVLAPPI
FVLCRDWSAGIRDLPSEELSQAIKSFLSDLRHLIELQEEQLSKKQNSPHASTGDSESKTD
KNDDDNSANLCCIHTSLTKVLDRLTKFSEASLKMYEDIRQKNEAAGNAYHNCSYFRPE-
-
>OUT.vitvi.PN40024.gnm2.ann1.VIT_200s1403g00010.1
MGCASSKTEKNEALRLCKERRRFVKQAIDSRYGLAAAHVSYTESLRNIGIALRRFAEAEA
LIESSLSMSDKTPSQSSYPSPS-PSHNAEVSD--SPMHNESPLSPPVSRLSYMRSG
ATAAVTVSVNPPKNGYMDDESTSFSMPPPPPPPPEGASWDYFDPADDSEDFRFVGLDGI
MNFDDLRAWVQGKEVGLDDQMEESNGHSINSGG
TDGIRKTIDYEVKHQGAAKGSAETMSRKHILDQSGSKRERLVEKDVSAEREDPSEFIT
HRAKDFLSSIKDIEHRFFRASESGKEVSRMLETNKIGMGYCDAKGRSSASRLFGAFQLVC
CQEKSALVSHEPLQKIITWNRSTSSRSSSSKNPLTTATKEDNDDSGSDFVEEFCMI
AGSHSSTLERLYAWERKLYDEVKASESIRKEYDRKCDKLRHQVAKDLSSQVIDKTRAVVK
DLHSRLRVAIHAVDSISKRIEKMRDEELQPQLAELIQGLIRMWKAMLECHHAQYITISLA
YHARSSTGTPRGDPHRQIMAQLQSEIEYFGLSFADWINSHTSYVEALNGWLQNCILLPQE
RTKSRRPFSPRRVLAPPIFVLCRDWLAGAKGLPADELSDAIKQFISDLHQLLRQTEEQQK
KEKPFDSNTNGESESKDDEKTEDKSLNLGCIHTSLAKVLERLTKFSEASLKMYEDVRQKS
EAARIAYSTGRPSRPE--
