# Supplementary material for: Legume genome structures and histories inferred from Cercis canadensis and Chamaecrista fasciculata genomes
Source: Plant J. 2026 Jun 10;126(5):e70981. doi: 10.1111/tpj.70981 (PMC13252982; doi:10.1111/tpj.70981)
Supplement: Supplementary file 4 — Data S4. Manuscript supplement; Compressed directory of aligned sequences from 2212 low‐copy gene families, for calculation of a consensus species tree. [file TPJ-126-0-s010.gz › S4_consen_species_tree/40_aln_fas_cln1/Legume.fam3.06109]

>CAE.acacr.Acra3RX.gnm1.ann1.g27311.t1
MDSSP-TIRRLRAIQGHLLSTN-DSSSQLRPHPTAGEFLAEQGYSVVLPEKLQTGKWNV
YRSARSPLKLVSRFPDHPEIGTLHDNFVHSVETFRDYKYLGTRIRADGTVGEYKWMTYGE
AGTARSEIGSGLVNRGIPKGSCIGLYFINRPEWIIVDHACSAYSYISVPLYDTLGPDAVK
YIVNHATVQVIFCVPQTLNSLLSYLSDIPTVRLIVVVGGMDDQIPSLPSSAGVEIMTYSK
LQNLGRSNRVPFCPPKPDDVVTICYTSGTTGTPKGAVLTHGNFIASVAGATLNEKFYPSD
VYISYLPLAHIYERANQVMTVYFGIAVGFYQGDNMKLMDDLAALRPTIFCSVPRLFNRIY
AGILNAVKTSGGLRERLFNAAYNAKKQAILHGKNPSPMWDRLVFNKIKEKLGGRVRLMVS
GASPLSPDIMDFLKICFGGRVAEGYGMTETTCVISCMDEGDNLSGHVGSPNAACEIKLVD
VPEMSYTSKDLPHPRGEICVRGPIVFQGYFKDEAQTREVIDMDGWLHTGDIGMWLPGGRL
KIIDRKKNIFKLAQGEYIAPEKIENVYAKCKFVAQCFVYGDSFNSSLVAIVSVDPDSLKS
WAKSEGIMYNDLAQLCNDPRARAAVLAEMDALGRESQLRGFEFVKAITLTLEPFTMENGL
LTPTFKIKRAQAKQYFSEAISNMYSELARDSS-----
>PAP.aesev.CIAT22838.gnm1.ann1.Ae01g07260.1
------------------------------------------------------------
------------------------------------------------------------
-----TIDD--FYMGHDFQSNVRFFYLEDPERVLPELPSLFYKRWRSELSSTMIFKDVV
GIELHSLIHETFEVTVSLALS-IYLTLSLTQKHKTLRRNFD------VANATATAVVVTT
AIAASAAAVSATVSAAATTTATVVVASSISPPLELPVPSNTAMVVDMDDMKI--------
--LSY--------------SDRFGI-------------------------SVPKAEDIEY
RA------------------------------------------SKLKPPFGTKLK----
-----------------------GYGLTETSCVISCIDKGDNLSGHVGSPNPACEVKLVD
VPEMNYTSNDQPKPRGEICVRGPIIF----------------------------------
---SRKKNIFKLAQGEYITPEKIENVCVKCKFFAQCFVYGDSLNSSLVAVVAVDPDVLKS
WAASEGIIYNDLAQLCNDPRARAAVLADMDVVGQEAKLKGFEFVKAVTLVHEPFTMENSD
INPPLVVDHGPSLESIHEIATHSFDPINVDIPWTE--
>PAP.aesev.CIAT22838.gnm1.ann1.Ae05g12030.1
-----------------------------------------QGYSVVLPEKLRTGKWNVY
RSARAPTKLVSRFPNHPEIGTLHDNFVRSVDTFRDYKYLGTRIRPDGTVGEYKWMTFGEA
GTARSAIGSGLIYYGIPKGSCIGLYFINRPEWLIVDHACSAYSYVSVPLYDTLGPDAVRY
IVNHAVVQVIFCVSETLNSLLSFLSDIPTVRLIVVVGGIDDHIPSLPSSAGVQVITYSKL
LNQGRSNLQPFYPPKPDDVATICYTSGTTGTPKGAVLTHGNFIANVAGTTLDEKFGPSDV
YISYLPLAHIYERANQVMTVYFGIAVGFYQGDNMKLMDDLAALRPTIFCSVPRLYNRIYA
GILNAVKTSGVLKERLFNAAYNAKRQAILNGKNPSPMWDRLVFNKIKAKLGGRVRLMVSG
ASPLSPDIMEFLKICFGGRVTEGYGMTETSCVISCIDEGDSLGGHVGSPNPACEVKLVDV
PEMNYTSDDQPNPRGEICVRGPIIFQGYYKDEAQTREVIDEEGWLHTGDIGTWLPGGRLK
IIDRKKNIFKLAQGEYIAPEKIENVYVKCKFVAQCFVYGDSLNSSLVAVVAVDPDVLKSW
AASEGIMYNDLAQLCNDPRARAAVLADMDAVGQEAKLRGFEFVKAVTLVHEPFTMENSLM
TPTFKIKRPQAKEYFANAISDMYSELSKTDPSQKT-
>PAP.aesev.CIAT22838.gnm1.ann1.Ae09g23830.1
MDPTPAAQRRLKAIHGHLTPAAADSPSHLQTNPTAGEFILDKGYSVVLPEKLQIGKWNVY
RSARHPLNLVRKFPKNPEISTLHDNFSRSVEVFRDLKYLGTRVRVDGTVGQYKWMTYGEA
GAARTAIGSGLIYYGVPKGSCIGLYFINRPEWLIVDHACSAYSYISVPLYDTLGPDAVKY
IANHAVIQAIFCVPQTLNSLLSNLSDIPTVRLIVVVGGMDDQIPSLPSASEIQVITYSQL
FTQGRSNIQPFRPPKPEDVTTICYTSGTTGTPKGVVLTHENFIASIAGATIDEDFNSSDV
FISYLPLAHIYERANQVMTVYFGMAVGFYQGDNMKLMDDIAILRPTIFVSVPRLYNRIYA
GVISAVKASGGLKEKLFNVAYNAKREAIMHGKNPSPIWDRLVFNKIKEKLGGRVRVLMSG
ASPLSPDVMDFLRICFGGRVVEGYGMTETTCVISCMDVGDSLGGHVGSPNPACEIKLADV
PEMNYSSDDQPNPRGEICIRGPIVFQGYYKDEVQTREVIDEEGWLHTGDIGTWIPGGRLK
IIDRKKNIFKLAQGEYIAPEKIENVYVKCRFVAQCFVYGDSLNSLLVAVVAVDPDALKAW
ATSEGIKYNDLAQLCNDPKTRAAVLAEMDALGREAQLRGFEYVKAVTLVPEPFTMENDLL
TPTFKVKRPQAKEYFAKAISDMYAELSRDDPSQKK-
>OUT.arath.Col0.gnm9.ann11.AT3G05970.1
--SSAAARRRINAIHSHLVTSS-RSSPLLRSNPTAGEFCLDNGYSVVLPEKLNTGSWNVY
RSAKSPFKLVSRFPDHPDIATLHDNFEHAVHDFRDYKYLGTRVRVDGTVGDYKWMTYGEA
GTARTALGSGLVHHGIPMGSSVGIYFINRPEWLIVDHACSSYSYVSVPLYDTLGPDAVKF
IVNHATVQAIFCVAETLNSLLSCLSEMPSVRLVVVVGGLIESLPSLPSSSGVKVVSYSVL
LNQGRSNPQRFFPPKPDDVATICYTSGTTGTPKGVVLTHANLIANVAGSSFSVKFFSSDV
YISYLPLAHIYERANQILTVYFGVAVGFYQGDNMKLLDDLAALRPTVFSSVPRLYNRIYA
GIINAVKTSGGLKERLFNAAYNAKKQALLNGKSASPIWDRLVFNKIKDRLGGRVRFMTSG
ASPLSPEVMEFLKVCFGGRVTEGYGMTETSCVISGMDEGDNLTGHVGSPNPACEVKLVDV
PEMNYTSADQPHPRGEICVRGPIIFTGYYKDEIQTKEVIDEDGWLHTGDIGLWLPGGRLK
IIDRKKNIFKLAQGEYIAPEKIENVYAKCKFVGQCFIYGDSFNSSLVAVVSVDPDVLKSW
AASEGIKGGDLRELCNNPRVKAAVLSDMDTVGREAQLRGFEFAKAVTLVLEPFTLENGLL
TPTFKIKRPQAKEYFAEAITNMYKELGASDPSAN--
>OUT.arath.Col0.gnm9.ann11.AT5G27600.1
-EFASPEQRRLETIRSHIDTSPNDQSSSNATASSASPFFKEDSYSVVLPEKLDTGK
WNVYRSKRSPTKLVSRFPDHPEIGTLHDNFVHAVETYAENKYLGTRVRSDGTIGEYSWMT
YGEAASERQAIGSGLLFHGVNQGDCVGLYFINRPEWLVVDHACAAYSFVSVPLYDTLGPD
AVKFVVNHANLQAIFCVPQTLNILLSFLAEIPSIRLIVVVGGADEHLPSLPRGTGVTIVS
YQKLLSQGRSSLHPFSPPKPEDIATICYTSGTTGTPKGVVLTHGNLIANVAGSSVEAEFF
PSDVYISYLPLAHIYERANQIMGVYGGVAVGFYQGDVFKLMDDFAVLRPTIFCSVPRLYN
RIYDGITSAVKSSGVVKKRLFEIAYNSKKQAIINGRTPSAFWDKLVFNKIKEKLGGRVRF
MGSGASPLSPDVMDFLRICFGCSVREGYGMTETSCVISAMDDGDNLSGHVGSPNPACEVK
LVDVPEMNYTSDDQPYPRGEICVRGPIIFKGYYKDEEQTREILDGDGWLHTGDIGLWLPG
GRLKIIDRKKNIFKLAQGEYIAPEKIENVYTKCRFVSQCFIHGDSFNSSLVAIVSVDPEV
MKDWAASEGIKYEHLGQLCNDPRVRKTVLAEMDDLGREAQLRGFEFAKAVTLVPEPFTLE
NGLLTPTFKIKRPQAKAYFAEAISKMYAEIAASNPIP---
>CER.bauva.BV-YZ2020.gnm2.ann1.rna-bv25663.t1
MDSTP-AQRRLKAINGHLIAAA-DSSSQLRPNPTAGEFVSEQGYGVVLPEKLQTGKWNVY
RSARSPLKLVSRFPDHPDIGTLHDNFVRSVDIFRDYKYLGTRVRVDGTVGDYKWMTYGEA
GTARSALGSGLINHGIPKGSCIGLYFINRPEWIIVDHACSAYSYISVPLYDTLGPDAVKY
IVNHAIVQVIFCVPETLNSLLSFLSDMPTVRLIVVVGGLDGQIPSLPSSSGVKIITYSKL
LSQGRSNLQPFCPPKPHDVATICYTSGTTGTPKGAVLTHENFIANVAGSTLDVKFYPSDV
YISYLPLAHIYERANQVMIVHFGIAVGFYQGDNMKLMDDLAALRPTIFCSVPRLYNRIYA
GILNAVKTSGGLKERLFNAAYNAKKQAILHGKNPSPMWDRLVFNKIKERLGGRVRMMVSG
ASPLSPDIMDFLKICFGGRVTEGYGMTETTCVISCIDEGDNLSGHVGSPNPACEIKLVDV
PEMSYTSDDKPYPRGEICVRGPIIFQGYYKDEAQTRDIIDEEGWLHTGDIGMWLSGGRLK
IIDRKKNIFKLAQGEYIAPEKIENVYVKCNFVAQCFVYGDSLNSCLVAIVAVDPAILKEW
ADASGIKYDNLAQLCNDPRARAAVLAEMDAVGREAQLRGFEFVKAITLVLDPFTVENGLL
TPTFKIKRPQAKEYFANEIANMYSEVARADPSP---
>CER.cerca.ISC453364.gnm3.ann1.Cecan.2G163800.1
MDSTP-AQRRLKAINGHLIPGA-DSSSQLRPNPTAGEFVSEQGHGVVLPEKLQTGKWNVY
RSARSPLKLVSRFPDHPDIGTLHDNFVRSVDTFRDYKYLGTRIRVDGTVGDYKWMTYGEA
GTARSAIGSGLINHGILKGSCIGLYFINRPEWIIVDHACSAYSYISVPLYDTLGPDAVKY
IVNHAVVQVIFCVPQTINSLLSFLSDIPTVRLIVVVGGFDDQIPSLPSSTGVKIITYSKL
LNQGRSNLQPFCPPKPVDVATICYTSGTTGTPKGAVLTHENFIASIAGSTMDVKFYPSDI
YISYLPLAHIYERANQVMTVYFGIAVGFYQGDNMKLMDDLAALRPTIFCSVPRLYNRIYA
GITNAVKTSGGLKERLFNVAYNAKKQAILHGKNPSPMWDRLVFNKIKERLGGRVRFMVSG
ASPLSPDVMDFLKICFGGRVTEGYGMTETTCVISCIDEGDNLSGHVGSPNPACEIKLVDV
PEMSYTSNDQPYPRGEICVRGPIVFQGYFKDEAQTREVIDEEGWLHTGDIGTWLPGGRLK
IIDRKKNIFKLAQGEYIAPEKIENVYVKCKFVAQCFVYGDSLNSSLVAVVAVDPDTFKEW
ADAAGIKYDNLAQLCNDPRARAAVLADMDAVGREAQLRGFEFVKAVTLVLEPFTLENGLQ
TPTFKIKRPQAKEYFANEISNMYSELSRADPSQKA-
>CAE.chafa.ISC494698.gnm1.ann1.ChfasH1.2G370000.1
--DSSAAQRRLRSIQSHLITNS-DSPSQLRPHPTAGEFLHEQGYSVVLPEKLQTGKWNVY
RSSRSPLKLVSRFPNSPEIGTLHDNFVRSVDTFRDYKYLGTRIRVDGTVGEYKWMTYGEV
GTARSAIGSGLVYHGIPKGSCIGLYFINRPEWLVVDHACFSYSYISVPLYDTLGPDAVKY
IVNHATVQVIFCVPQTLNSLLSFLSDIPTVRLVVVVGGMDDQIPSLPSSTGVEIITYSKL
LSQGSSNVQPFRPPKPDDVATICYTSGTTGTPKGAVLTHGNFIASVAGATLNEKFYPSDV
YISYLPLAHIYERTNQVMIVYFGIAVGFYQGDNMKLMDDLAALRPTIFCSVPRLYNRVYA
GIINAVKTSGGLRERLFNAAYNAKRQAILHGKNPSPMWDRLVFNKIKDKLGGRVRMMVSG
ASPLSPDIMDFLKICFGGRVAEGYGMTETTCVISCMDEGDNLSGHVGSPNAACEIKLVDV
PEMSYTADDLPHPRGEICVRGPTIFQGYYKDEAQTREVIDVDGWLHTGDIGMWIPGGRLK
IIDRKKNIFKLAQGEYIAPEKIENVYAKCKFIAQCFVYGDSLNSSLVAIISVDPDSLKAW
ADSEGIVYNDLAQLCNDPRTKAAVLADMDAVGREAQLRGFEFVKAITLTMEPFTMENGLL
TPTFKIKRPQAKEYFAKAISEMYSELARAERAS---
>PAP.lotja.MG20.gnm3.ann1.Lj5g3v2057370.2
------------------------------------------------------------
---------MNRFPDHPEIGTLHENFVRAVDTFRDYKYLGTRVRVDGTVGEYKWMTYGEA
GAARSAIGSGLIHYGVPKGSSIGLYFINRPEWLIVDHACCAYSYVSVPLYDTLGPDAVKY
IANHALVQVIFCVSQTLNSLLSYLSDLPTVRLIVVVGGMDDQIPSLPSSAGVQVITYSKL
RSQGNSNLQPFCPSKPSDVVTICYTSGTTGTPKGAVLSNENFIANVAGSSLDEKFGPSDI
YISYLPLAHIYERANQVLNVYFGIAVGFYQGDNMKLMDDLAALRPTIFCSVPRLYNRIYA
GIINAVKTSGGLRERIFNAAYNAKRQALLHGKNPSPMWDRLVFNKIKEKLGGRVRLMVSG
ASPLSPDIMEFLKICFGGRVTEGYGMTETTCVISCIDQGDKLGGHVGSPSPACEVKLVDV
PEMNYTSDDQPQPRGEICVRGPIIFKGYYKDEAQTREVIDEEGWLHTGDIGTWLPGGRLK
IIDRKKNIFKLAQGEYIAPEKIENVYVKCKFVAQCFVYGDSFNAFLVAVVSVDPDVLKSW
AASEGIMHNDLSQLCNDPRAKATVMADMDAVGREAQLRGFEFVKAITLVHEPFTMENGLL
TPTFKIKRPQAKEYFAKAISDMYSDLSKADPSQKS-
>PAP.medtr.A17_HM341.gnm4.ann2.Medtr1g104810.2
MDPTPTAQRRLKAINAHLITAVEDNSSDLQSNPTAGEFFSEQGYSVVLPEKLQTGKWNV
YRSVRSPLKLMNRFPDHPEVGTLHDNFVRAVDTFRDYKYLGTRVRVDGTVGEYKWMTYGK
AGTARSAIGSGLIHYGIPKGAGIGLYFINRPEWLIVDHACSAYSYISVPLYDTLGPDAVK
YIVNHALVQVIFCVSQTLNSLLSYLSEIPTVRLIVVVGGIDDQIPSLPSSDGVQIISYTK
LFSQGRSNLQPFCPPKPEDVATICYTSGTTGTPKGAVLTHENFIANVAGATIDEKFNPSD
VYISYLPLAHIYERANQVMTVYFGMAVGFYQGDNLKLMDDLAALRPTVFCSVPRLYNRIY
AGIINAVKTSGGLKERLFNAAYNAKRQALLHGKNPSPMWDRLVFNKIKEKLGGRVRLMVS
GASPLSPDVMEFLKICFGGRVTEGYGMTETTCVISCIDNGDRLGGHVGSPNPACEIKLVD
VPEMNYTSDDQPNPRGEICVRGPIIFQGYYKDEAQTREVIDEEGWLHTGDIGTWIAGGRL
KIIDRKKNIFKLAQGEYIAPEKIENVYVKCNFVAQCFIYGDSFNSSLVSVVSVDPDVMKA
WAASQNIVYNDLTQLCNDPRAKAAVLAEMDAVGREAQLRGFEFAKAVFLVAEPFAMENGL
LTPTMKIKRPQAKEYFGKAISDMYSELSKSDPSQKP-
>CER.phach.longxuteng.gnm1.ann1.LXT28121.t1
MDSTP-AQRRLKAINSHLITAA-DSSCQLRSNPTAGEFYAEQGYSVVLPEKLQIEKWNV
YRSARSPLKLISRFPDHPDIGTLHDNFVRSVDTFRDYKYLGTRIRVDGTVGDYKWMTYGE
AGTARSAIGSGLINHGIPKGSCIGLYFINRPEWIIVDHACSAYSYISVPLYDTLGPDAVK
YIVNHAVVQVIFCVLQTLNSLLSFLSDVPTVRLIVVVGGLDDQIPSLPSSTGIKIITYSK
LLNQGRSNLQPFCPQKPDDVATICYTSGTTGTPKGAVLTNENFIANVAGATMGVKLYPSD
VYISYLPLAHIFERSNQVMAVYFGMAVGFYQGDNMKLMDDLAALRPTIFCSVPRLYNRIY
AGITNAVKTSGGLKERLFNAAYNAKKQAIFHGRNPSPMWDRLVFNKIKERLGGRVRFMVS
GASALSPDVMDFLKICFGGRVTEGYGMTETTCVISNIDEGDNLSGHVGSPSPACEIKLVD
VPEMSYTSNDQPYPRGEICVRGPIVFKGYHKDEAQTREVIDEEGWLHTGDIGTWLPGGRL
KIIDRKKNIFKLSQGEYIAPEKIENVYVKCKFIAQCFVYGDSLNSSLVAIVVVDPDTFKE
WADAAGIKHDTLAQLCKDPRARAAVLADMDAVGREAQLRGFEFVKAVTLVPEPF
TVENGLLTPTFKVKRPQAKEYFANAISSMYSELSRADPSQKL-
>PAP.phavu.G19833.gnm2.ann1.Phvul.007G054900.1
MDHTPAAQRRLRALHDHLSPTAADSPSHLRSNPTAGEFYSEQGYSVVLPEKLQTGKWNVY
RSVRSPLQLVSKFPNHPEIGTLHDNFVRSVDTFRDYKYLGTRVRIDGTVGEYKWMTYGEA
GTARSAIGSGLIYYGVSKGSSVGLYFINRPEWLILDHACSAYSFVSVPLYDTLGPDAVKY
IVSHASVQVIFCVAETLNIFLSYLSEIPTVRLIVVVGGIDDQIPSVPSSNGVQIITYSKL
LNQGRSNLQPFCPPKPDDIATICYTSGTTGTPKGAVLTHGNFIASVAGGTMDEKFGPSDV
YISYLPLAHIYERANQVMAVHFGIAVGFFQGDSMKLMDDIAALRPTIFCSVPRLYNRIYA
GIINAVKTSGGLKERLFNAAYNAKRQALLHGKNPSPMWDRLVFNKIKEKLGGRVRFIASG
ASPLSPDIMEFLKICFGGRVTEGYGMTESTCVISCIDEGDTLGGHVGSPNAACEIKLVDV
PEMNYTSDDLPNPRGEICVRGPIVFRGYHKDEIQTREIIDEDGWLHTGDIGTWLPGGRLK
IIDRKKNIFKLAQGEYIAPEKIENVYAKCKFVAQCFVYGDSLNASLVAVVSVDHDMLKAW
AASEGIMYNDLAQLCNDPRAKEAVLAELDAAGRDAQLRGFEFVKAVTLVVEPFTLENGLL
TPTFKIKRPQAKEYFAKAISDMYTELSRTDISQKT-
>OUT.prupe.Lovell.gnm2.ann1.Prupe.1G155800.1
MDSTP-AERRLQAIHGHLTTAAADSESPLRPNLTAGEFVSEQGYSVVLPEKLQTGKWNVY
RSARSPLKLVSRFPDHPEIGTLHDNFVHAVDTFRDYKYLGTRIRVDGTVGEYKWMTYGEA
STARSAIGSGLIYHGIPKGAGIGLYFINRPEWLIVDHACSAYSYISVPLYDTLGPDAVKY
IVNHAVVQVIFCVPETLNSLLSFLADIPTVRLIVVVGGIDDQIPSLPSSTGVKVVTYSKL
LSQGNSSLQPFFPPEPEDVATICYTSGTTGTPKGAVLTHGNLIANVSGATMAIKFYPSDV
YISYLPLAHIYERANQVMTVYFGVAVGFFQGDSLKLMDDMAALRPTIFCSVPRLYNRIYA
GIINAVKTSGVLRERLFNAAYNAKKQALLSGKNPSPMWDRLVFNKIKAKLGGRVRFMASG
ASPLSPDVMEFLKICFGGEVSEGYGMTETSCVISSVDGGDNLYGHVGSPNPACEIKLVDV
PEMNYMSEDQPYPRGEICVRGPIIFQGYHKDEVQTREVIDEDGWLHTGDIGLWSPGGRLK
IIDRKKNIFKLAQGEYIAPEKIENVYAKCKFVAQCFVHGDSLNSSLVAIVSVDPDVLKAW
ADSEGIKYQDLGQLCNDPRARAAVLADMDAVGREAQLRGFEFVKAVTLVLEPFTIENGLL
TPTFKIKRPQAKEYFAKEISTMYSELSTSNPAPS--
>OUT.prupe.Lovell.gnm2.ann1.Prupe.6G325200.1
MESLHAPQRRLHAIHSHLLPPSTDHPPHLHANLTAGEFAHGHGYSVVLPEKLHTGKWD
VHRSARSPFNLVSRFADHPQIGTLHDNFVRSVEVFRDYKFLGTRNRVDGTVGEYKWMTYG
EAATAREAIGSGLRFHGLEKGACVGLYFINRPEWLIVDYACSAYSFISVPLYDTLGPDAV
KYAVNHAGVQAVFCAPQTLSTMLTFVSEIPSVQLIVVVGGMDEHLPSLPSTSRVKLISYL
KLISQGRSNLQPFCPPKPEDVATICYTSGTTGTPKGVVLTHGNFIANAAGFCHAVTFYPS
DIYISYLPLAHIYERTNQIISVYYGVAIGFYQGDNLKLMDDLVALRPTLFCSVPRLYNRI
YAGIANSVKTSGTLRERLFQTAYSSKKQSIMSGSNGSPIWDRLVFNKIKEKLGGRVRFMG
SGASPLSPDVMDFLRVCFGCQVIEGYGMTETSCAMSMMDEGDNLSGHVGSPNPACEIKLV
DVPEMNYTSEDQPHPRGEICVRGPIVFQGYHKDEIQTKEVIDDDGWLHTGDIGLWLPGGQ
LKIIDRKKNIFKLAQGEYIAPEKVENVYAKCEFVAQSFVYGDSFNSCLVVIVVVDPDVLK
AWAASAGIKYEDLSQLCSDPRARTAVLASMDALGKEAQLRGFEFAKAVTLVLEPFTLENG
LLTPTFKIKRPQAKEHFAKAISTMYSELSDAVPA----
>OUT.quisa.S10.gnm1.ann1.Qs0002140.1
MDSTTPAQRRLRAINDHLIPSG-ELSSQLRPNPTAGEFFSEQGPSVVLPEKLQTGKWNVY
RSIHSPLKLVSRFPDHPEIGTLHDNFVHSVDTFRDYKYLGTRIRIDGTVGEYKWMTYGEA
GTARSSIGSGLLYHGIPKGACVGLYFINRPEWIIVEHACSSYSYISVPLYDTLGPDAVRY
IANHAVVQVIFCVPQTLNSLLSFLSDIPTVRLIVVVGGIDDQIPSLPPSAGVKVVTYSKL
LIQGSSNVQPFCPPKPDDVATICYTSGTTGTPKGAKLTHGNLIASVAGSSMGIKFYSSDI
YISYLPLAHIYERANQIVVAYFGSAVGFYQGDNMKLMDDMATLRPTIFCSVPRLYNRIYA
GITNAVKTSGGLREKLFNAAYNAKKQAILNGKNPSPMWDRLVFNKIKEKLGGRVRFMGSG
ASPLSPDVLEFLMICFGGRVTEGYGMTETSCVISSMDEGDTLFGHVGSPNPACEIKLVDV
PEMNYTSDDQPFPRGEICVRGPIVFRGYHKDEAQTRDIIDEDGWLHTGDIGLWLPGGRLK
IIDRKKNIFKLAQGEYIAPEKIENVYAKCKFVAQCFVYGDSLNASLVAVVSVDQDVLKAW
AASEGIKYDDLGQLCNDPIARAAVLADLDAVGREAQLRGFEFVKAVTLVLEPFTMENGLL
TPTFKIKRPQAKEYFAKPISVMYEELSKADPSQKM-
>OUT.quisa.S10.gnm1.ann1.Qs0177940.1
-DLTP-AQRRLQAINGHLIPSG-DLSSQLRPNPTAGEFFSEQGYSIVLPEKLQTGKWNVY
RSAYSPLKLVSRFPDHPDIGTLHDNFLHSVDTFRDYKYLGTRIRVDGTVGEYKWMTYGEA
GTARSSIGSGLLYHGIPKGACIGIYFINRPEWIIVEHACSAYSYISVPLYDTLGPDAVRY
IVNHAVVEVIFCVPQTLNSLLSFLSAIPTVRLIVVVGGIDDQMPSLPPSAGVNVVTYSKL
LSQGNSNLQPFFLPKPDDVATICYTSGTTGTPKGAELTHGNLIASVAGSSIGIKFYPSDV
YISYLPLAHIYERANQILLAYYGASVGFYQGDNMKLMDDMAALRPTIFCSVPRLYNRIYA
GIINAVKTSGGLREKLFNAAYNAKKQAILNGKNPSPMWDRLVFNKIKGRLGGRVRFMASG
ASPLSPDVLEFLMICFGGRVTEGYGMTETSCIISSMNEGDTLSGHVGSASPACEIKLMDV
PEMNYTSDDHPFPRGEICVRGPIVFRGYYKDEAQTREVIDEDGWLHTGDIGMWLPGGRLK
IIDRKKNIFKLAQGEYIAPEKIENVYAKCKFVAQCFVYGDSLNSSLVAVISVDQDLLKAW
AASDGIKYENLGQLCTDPRTRAAVLADMDAVGREAQLRGFEFVKAVTLVLEPFTLENGLL
TPTYKIKRPQAKEYFAKAISNMYEELARTDPSQKM-
>CAE.sento.Myeongyun.gnm1.ann1.Sto03g057510
------------------------------------------------------------
------------------------------------------------------------
------------------------------------------------------------
-------------------MLSFLSDIPTVRLIVVVGGMDDQVPSLPSLTGVEIITYSKL
LNQGSGNLQPFCPPKPDDVATICYTSGTTGTPKGAVLTHGNFIASVAGATINEKFYPSDV
YISYLPLAHIYERANQVMTVYFGIAVGFYQGDNMKLMDDLAALRPTIFCSVPRLYNRIYA
GIINAVKTSGGLRERLFNAAYNAKKQAILHGKNPSPMWDRLVFNKIKEKLGGRVRMMVSG
ASPLSPDIMDFLKICFGGRVAEGYGMTETTCVISCIDEGDNLSGHVGSPSAACEIKLVDV
PEMNYTSDDQPHPRGEICVRGPTVFQGYFKDEIQT-------------------------
------------------------------------------------------------
------------------------------------------------------------
------------------------------------
>DET.singl.CAF01.gnm1.ann1.evm_model_Chr08_2287
MDSSP-AQRRLRAIHRHLITAA-DSSSQLQANPTAAEFVSEQGYSVVLPEKLQTGKWNVY
RSARSPLKLVSRFSDHPEISTLHDNFVRSVDTFRDYKYLGTRIRVDGTVGEYKWMTYGEA
GTARSAIGSGLIYHGIPKGSSIGLYFINRPEWLIVDHACSAYSYISVPLYDTLGPDAVKY
IVNHASVQVIFCVPQTLNSLLSFLSDIATIRLIVVVGGMDDQIPSLPSTSGVKIITYSKL
FNQGRSSLQPFCPPKPDDVATICYTSGTTGTPKGAVLTHGNFIASVAGATLNEKFYPSDV
YISYLPLAHIYERANHVMLVYFGIAVGFYQGDNMKLMDDLAALRPTIFCSVPRLYNRIYA
GITNAVNTSGVLKQRLFNAAYNAKKQAILRGKNPSPMWDKLVFNKIKEKLGGRVRLMVSG
ASPLSPEIMEFLKICFGGRVAEGYGMTETTCVISCIDDGDNLFGHVGSPNPACEIKLVDV
PEMSYTSDDQPYPRGEICVRGPIVFQGYHKDEAQTREVIDEEGWLHTGDIGLWLPGGRLK
IIDRKKNIFKLAQGEYIAPEKIENVYAKCKFVAQCFVYGNSLNSSLVAVVSVDPDALKEW
AAVEGIKYDDLAQLCNDPRARAAVLADMDAAGQEAQLRGFEFVKAITLTLEPFTLENGLL
TPTFKIKRPQAKEYFSIAIANMYSELARADPS----
>OUT.vitvi.PN40024.gnm2.ann1.VIT_205s0020g03080.1
----SAPQRRLTAIQTQLIATADRSHSQLLTNQTAGEFVSEQGYSVVLPEKLETGKWN
VYRSAQSPLRLVSRFPDHPEIGTLHDNFVHSVETFRDYKYLGTRIRVDGTVGEYKWMTYG
EAGTARSAIGSGLIYYGIPKGSCVGLYFINRPEWLIVDHACSAFSYVSVPLYDTLGPDAV
KYIVNHAVLQAIFCVPQTLNSLLSFLSEIPSVRLIVVVGGIDDQMPSLPSTTGVEVVSYS
KLLNQGRSRPQPFCPPKPDDVATICYTSGTTGTPKGAVLSHGNLIANVAGATLSVKFYPS
DVYISYLPLAHIYERANQVMTAYFGVAVGFYQGDNLKLMDDMAALRPTIFCSVPRLYNRI
YAGITNAVKTSGVLRERLFNAAYNAKKRAILSGKNPSPMWDRLVFNKIKEKLGGRVRFMV
SGASPLSPDVMEFLRICFGGRITEGYGMTETSCVISSMDESDNLTGHVGSPNPACEVKLV
DVPEMNYTSEDQPYPRGEICVRGPILFLGYHKDEVQTREVIDEDGWLHTGDIGLWLPGGR
LKIIDRKKNIFKLAQGEYIAPEKIENVYAKCKFVAQCFVYGDSMNSSLVAIVSVDPDVLK
AWAASEGIQYQDLGQLCNDPRVRAAVLADMDVVGREAKLRGFEFAKAVTLVLEPFTMDND
LLTPTFKIKRPQAKAYFANAISNMYAELSTSDPSPQ--
>OUT.vitvi.PN40024.gnm2.ann1.VIT_214s0128g00720.1
----STAQRRLKAIQGHLVPITHVLDSHVQTSTTASEFFHSQGYSVVLPEKLNTGKWNVY
RSVRSPLKLISRLPEHPEIGTLHDNFMHAIEAFKDYNYLGTRVRGDGTVGEYKWMTYGEA
GTVRLAIGSGLRHHGLLEGACIGLYFINRPEWLIVDHACSAYSYISVPLYDTLGPDAVKY
IVNHADVQAIFCLPHTLNTLLSFLSEIPSVRLVVVVGGIDEHVPSLPSNSQVKLISFAKL
LSQGHSDLQPFCPPKPEDIATICYTSGTTGTPKGVILTHGNLIATIAGASLTLKFCPSDI
YISYLPLAHIYERANQVLLAYYGGAVGFYQGDNLKLMDDLAALRPTIFCSVPRLYNRIYS
GIMNAVQTSGVLRKTLFNAAYNSKKQVIISGRNPSPMWDRLVFSKIKGMLGGRVHFMGSG
ASPLSPDVMDFLRVCFGCQVIEGYGMTETSCLISCMDKGDNLSGHVGSPNPACEIKLVDV
PEMNYTSEDQPYPRGEICVRGPVLFQGYYKDEVQTKEVIDGDGWLHTGDIGLWLPGGRLK
IIDRKKNIFKLAQGEYIAPEKIENVYAKCKFVSQCFIYGDSLNSCLVAIVSVDPDVLKDW
ATSEAIKYENLGHLCNDPRARAAVLTEMDAIGREA-------------------------
------------------------------------
