# Supplementary material for: Legume genome structures and histories inferred from Cercis canadensis and Chamaecrista fasciculata genomes
Source: Plant J. 2026 Jun 10;126(5):e70981. doi: 10.1111/tpj.70981 (PMC13252982; doi:10.1111/tpj.70981)
Supplement: Supplementary file 4 — Data S4. Manuscript supplement; Compressed directory of aligned sequences from 2212 low‐copy gene families, for calculation of a consensus species tree. [file TPJ-126-0-s010.gz › S4_consen_species_tree/40_aln_fas_cln1/Legume.fam3.06113]

>CAE.acacr.Acra3RX.gnm1.ann1.g27697.t1
------------------------------------------------------------
------------------------------------------------------------
------------------------------------------------------------
------------------------------------------------------------
-----------------------------------------MSSSNRQGGEVRASHILIK
HQGSRRKASWKDPEGRVIQNTTRDTAVSQLKALRDDILSGKAKFEDVASRYSDCSSAKRG
GDLGPFGRGQMQKPFEEATFGLKVGEISDIVDTDSGVHVIMRT-
>PAP.aesev.CIAT22838.gnm1.ann1.Ae05g04330.1
------------------------------------------------------------
------------------------------------------------------------
------------------------------------------------------------
------------------------------------------------------------
--IRPHDGIGSDVSDSPNNWAGKIESDRKRKKSPVAAAAEKKMSSSR
QGGQVRASHILVKHQGSRRKASWKDPEGRVINNTTKEAAISQLKAYREDIVSGKARFE
DIASRFSDCSSAKRGGDLGPFGRGQMQKPFEEATYALKVGEISDIVDTDSGVHIIMRT-
>OUT.arath.Col0.gnm9.ann11.AT2G18040.1
------------------------------------------------------------
------------------------------------------------------------
------------------------------------------------------------
------------------------------------------------------------
-------------------------------------------------DQVKASHILIK
HQGSRRKASWKDPEGKIILTTTREAAVEQLKSIREDIVSGKANFEEVATRVSDCSSAKRG
GDLGSFGRGQMQKPFEEATYALKVGDISDIVDTDSGVHIIKRT-
>CER.bauva.BV-YZ2020.gnm2.ann1.rna-bv20167.t1
------------------------------------------------------------
------------------------------------------------------------
------------------------------------------------------------
------------------------------------------------------------
-----------------------------------------MSSSNRQGGQVRASHILIK
HQGSRRKASWKDPEGRVINNTTREAALSQLKDLRDEIVSGKAEFEDIASRFSDCSSAKRG
GDLGPFGRGQMQKPFEEATFALKVGEISDTVETDSGVHIIKRT-
>CER.bauva.BV-YZ2020.gnm2.ann1.rna-bv27676.t1
------------------------------------------------------------
------------------------------------------------------------
------------------------------------------------------------
------------------------------------------------------------
-----------------------------------------MSSSNRQGGQVRASHILIK
HQGSRRKASWKDPEGRVINNTTREAAVSQLKDLRDEIISGKVKFEDIASRFSDCSSAKRG
GDLGPFGRGQMQKPFEEATYALKVGEISDIVDTDSGVHIIKRT-
>CER.cerca.ISC453364.gnm3.ann1.Cecan.6G268300.1
------------------------------------------------------------
------------------------------------------------------------
------------------------------------------------------------
------------------------------------------------------------
-----------------------------------------MSSSNRQGGEVRASHILIK
HQGSRRKASWKDPEGRVINNTTREAAVSQLKDLRDEIVSGKVKFEDIASRFSDCSSAKRG
GDLGSFGRGQMQKPFEEATYALKVGEISDIVDTDSGVHIIMRT-
>CAE.chafa.ISC494698.gnm1.ann1.ChfasH1.6G322600.1
------------------------------------------------------------
------------------------------------------------------------
------------------------------------------------------------
------------------------------------------------------------
------------------------------------------SSSHRQGGEVRASHIL
IKHQGSRRKASWKDPEGLVIQNTTRDAAVSQLKALRDDILSGKAKFEDVASRYSDCSSAK
RGGDLGPFGRGQMQKPFEEATYALKVGEVSDIVDTDSGAHIILRT-
>PAP.lotja.MG20.gnm3.ann1.Lj4g3v1034350.1
------------------------------------------------------------
------------------------------------------------------------
------------------------------------------------------------
------------------------------------------------------------
-------------------------------------------SSSSSSGEVRASHILIK
HQGSRRKASWKDPEGRVIKNTTRESAVAQLSTLREDILSGKANFEDVASRISDCSSAKRG
GDLGPFGRGQMQKPFEEATFALKVGDISEIVDTDSGVHIIKRT-
>PAP.medtr.A17_HM341.gnm4.ann2.Medtr8g076070.1
------------------------------------------------------------
------------------------------------------------------------
------------------------------------------------------------
------------------------------------------------------------
------------------------------------------MSSSRGGAEVRASHILIK
HEGSRRKASWKDPEGYVIKNTTRESAVAILTSMKEDILTGKAKFEDLASRYSDCSSAKRG
GDLGSFGRGQMQKPFEDATYALQVGEISDIVDSDSGSHIIKRT-
>CER.phach.longxuteng.gnm1.ann1.LXT23419.t1
------------------------------------------------------------
------------------------------------------------------------
------------------------------------------------------------
------------------------------------------------------------
--------------NAVSSLTAKIDSDRKRKKASISAADRKMSSSNRQGD
QVRASHILIKHQGSRRKASWKDPEGRVINNTAREAAVSQLKDLRDEIVSGKAKFEDIASR
FSDCSSAKRGGDLGPFGRGQMQKPFEEATFALKVGEISDIVDTDSGVHIIMRT-
>CER.phach.longxuteng.gnm1.ann1.LXT54561.t1
------------------------------------------------------------
------------------------------------------------------------
------------------------------------------------------------
------------------------------------------------------------
-----------------------------------------MSSSNRQGGQVRASHILIK
HQGSRRKASWKDPEGRVINNTTREAAVSQLKDLRDEIVSGKVKFEDIASRFSDCSSAKRG
GDLGPFGRGQMQKPFEEATFALKVGEISDIVDTDSGVHLITRT-
>PAP.phavu.G19833.gnm2.ann1.Phvul.003G260800.1
------------------------------------------------------------
------------------------------------------------------------
------------------------------------------------------------
------------------------------------------------------------
------------------------------------------MSSSKVGGEIRASHILIK
HEGSRRKASWKDPEGRIIKSTTREAAVSQLKALRDDIVSGKATFEDVASRFSDCNSSKRG
GDLGPFGRGQMQKPFEDATLALKVGELSDIVDTDSGVHIIKRT-
>OUT.prupe.Lovell.gnm2.ann1.Prupe.1G202600.1
------------------------------------------------------------
------------------------------------------------------------
------------------------------------------------------------
------------------------------------------------------------
--------------------------------------------SSSAGNQVRASHILIK
HQGSRRKASWKDPEGAIIKNTTRDSAVSQLKALHDDIISGKAKFDDLASRYSDCSSAKRG
GDLGPFGKGQMQKPFEEATFALKVGEMSDIVDTDSGVHIIMRT-
>OUT.quisa.S10.gnm1.ann1.Qs0040160.1
------------------------------------------------------------
------------------------------------------------------------
------------------------------------------------------------
------------------------------------------------------------
-------------------------------------------------NQVRASHILIK
HQGSRRKASWKDPEGRVISNTTKESAVAQLSTLREDIVTGKAKFKDIASRYSDCSSAKHG
GDLGPFGRGQMQKPFEEATYALKVGEISEIVDTESGVHIIMRT-
>OUT.quisa.S10.gnm1.ann1.Qs0120160.1
------------------------------------------------------------
------------------------------------------------------------
------------------------------------------------------------
------------------------------------------------------------
--------------------------------------------SSGNQNKVRASHILIK
HQGSRRKASWKDPEGQVISNTTRDSAVSQLKSLRDDIVSGKAKFADVASRLSDCSSAKRG
GDLGPFGRGQMQKPFEEATYALTIGEISDIVDTESGVHIILRT-
>OUT.quisa.S10.gnm1.ann1.Qs0145490.1
------------------------------------------------------------
------------------------------------------------------------
------------------------------------------------------------
------------------------------------------------------------
-------------------------------------------SSSSNQNKVRASHILIK
HQGSRRKASWKDPEGRIINNTTRDSAVSQLKALRDDIVSGKAKFSDIASRFSDCSSANRG
GDLGGFGRGQMQKPFEETTYALKIGELSNIVDTDSGVHIIIRT-
>OUT.quisa.S10.gnm1.ann1.Qs0262650.2
------------------------------------------------------------
------------------------------------------------------------
------------------------------------------------------------
------------------------------------------------------------
-------------------------------------------------NQVRASHILIK
HQGSRRKASWKDPEGHVISNTTKDSAVAQLHSLREDIITGKAKFDDVASRYSDCSSAKHG
GDLGPFGRGQMQKPFEEATYALKIGEWCQL--------------
>CAE.sento.Myeongyun.gnm1.ann1.Sto06g201150
------------------------------------------------------------
------------------------------------------------------------
------------------------------------------------------------
------------------------------------------------------------
-----------------------------------------MSSSNRQGGEVRASHILIK
HQGSRRKASWKDPEGRIIQNTTKEAAVSQLKAFRDDILSGKVKFEDVASRFSDCSSAKRG
GDLGPFGRGQMQKPFEEATFDLKVGEISGIVETDSGVHIIMRT-
>DET.singl.CAF01.gnm1.ann1.evm_model_Chr12_917
------------------------------------------------------------
------------------------------------------------------------
------------------------------------------------------------
------------------------------------------------------------
---VLNKLIGSKLALDISELAAKIDSDRKRKKASISVADRKMSSSNR
SGAQVRASHILIKHQGSRRKASWKDPEGRVITNTTRESAVSQLKALRVDIVSGKAKFED
VASRFSDCSSAKRGGDLGPFGRGQMQKPFEEAAFALKVGEISDIVDTDSGVHIIMRT-
>OUT.vitvi.PN40024.gnm2.ann1.VIT_204s0023g03190.1
------------------------------------------------------------
------------------------------------------------------------
------------------------------------------------------------
------------------------------------------------------------
------------------------------------------------SNQVRASHILIK
HQDSRRKASWRDPEGRVIKATTKESAVTQIKAIRDDIISGKSKFSDVASQISDCSSAKRG
GDLGPFGRGQMQKPFEEATYALKVGEISDIVETDSGVHIIMRT-
