# Supplementary material for: Legume genome structures and histories inferred from Cercis canadensis and Chamaecrista fasciculata genomes
Source: Plant J. 2026 Jun 10;126(5):e70981. doi: 10.1111/tpj.70981 (PMC13252982; doi:10.1111/tpj.70981)
Supplement: Supplementary file 4 — Data S4. Manuscript supplement; Compressed directory of aligned sequences from 2212 low‐copy gene families, for calculation of a consensus species tree. [file TPJ-126-0-s010.gz › S4_consen_species_tree/40_aln_fas_cln1/Legume.fam3.06114]

>CAE.acacr.Acra3RX.gnm1.ann1.g27746.t2
MESVAHSRQPNKVSATFSKKSNGHHGGLPAKGLYDDVYGGPPKFGVNSLSPRFEDYGEIF
GSFHTARTSSIPILDLPLVDENEVCFDVRSSAFDYGDVFGGLNGLDFAVSYQDLFHQPNV
RDDVSSDEAWTPEETDSISGESDRSGNYHSISRGDPYHSVDGDTEFNISYHRVDGTGNGV
ILNEKTHIPELQPLHGFTLVFDEATHMHSIDPSVQFPDDMNLDVDFNTEKGRENHLGKTT
SHPPNRTSGKQPFGEDLKLHDEYSRSGSHSRGTFVTVSDINLRTRPSHVPPPSRPPPLLD
VKKVDTGDFHLDSEQVSPEGIPGDSSPPFFDVEVDLNSSAAASAATMKEAVHRVEAKLRS
TKELKEKKKEDLETCVKTSYDAKNNEGS--KNITRSSSLKDEGIRGASNRRHRKMTIPFI
DESQKAMKVVVE--NSLLRDRVLHRFEEKCLSESKSSQESDRSTGTGTWKEETDFF
ELVGTEDSPNVFQSANHSKSLAQDVRIREHEWEAN----PQDESKMVRAIEEKCQLDEYK
KKSKAAKEALELDQ-IIRSKTSREDRKQKEHVK-GQVRKFSEQEEDESIRITHWHGKAEK
KLTDIDQPGNSENMSETHFKEVQQVKGEKLKEVDRF--DEV-QAVGLKENEKKLKEANKQ
RDSFKKNKQTGKVKENDGRERKAFALGKGEGEEKQTKSMEMKENNGKSKENVVEDIKRKE
S-SQRENEKNLKR-TELVQHKDQKEAHDREKIEKILNDAAKKE-GEEGPKQTLEE-KNGK
GHREAFDLKVNEKRLKETVEKRVKEAYEIIHNKKIFEEAYEGYEIESGLQEA
DDIKGVQNVLNQGPEQDNNSEKLKAAQRKQEIENPSNWEFNREGSEAISNEDSHQEHSEE
VLKSLGGEERDKEFDKGLEQMEGNEDGEIMKFAREIDEILKTERDPNHLAAQSASNHEEC
IEKLKESQQPLAGHVIGRTKTECKISEQKLEEVRMENLTANKDNREPEMSPGDAEHVGTQ
SGKVDDCMMNDDEAGFGSQETGVQKIKTTHHQDINPRNLERKFEWDERRKNNQHIKIA
LNQEESKDKVSSSSPNLCDSKGRSTEAAKPATVLEVGNEKSTSQ-FHVGQSTVKKENNIN
ETLVSEERDAERMRRERELEKDRLRKIEEERQREREREKDRMAVDKAMLEAERERERE
KDRMAVDRATLQARDRAFAEARDRADRAAFERATAEARQRAMTEARERLEKACAEARD--
--NKANAEARLKAERAAVERATAEARERAMEKAKAERAAFDSRERLERSVSDNFGT-LRS
SGRQGFSSSDVQDSKFPNFGSSAGSRHPYSSVHASSFSERSEGEGESAQRCRARLERYR
RTAERAARALEEKNMRDLLAQKEQAERNRLAETLDAEVRRWSSGKEGNLRALLSTLQYIL
GPDCGWQPIPLTEVITAAAVKKAYRRATLCVHPDKLQQRGASIQHKYICEKVFDLLKEAW
NKFNSEER
>PAP.aesev.CIAT22838.gnm1.ann1.Ae05g04850.1
METVAHSRQPNKVAATLSGKINGGG--FSGKNLYDDVYGGPPKLNASGLSPRSEDYGE
IFGSFHAPRASSIPVLDLPAVDEADAFFDPRSSAFSYTEVFGA---LDFAASFEDLLRQP
SRFDGVSSDEAWTPVDTDSFSGESDHSANNQNMSIGDYFQSVEGGTEFNMSYHKVTGSSN
EHMSKGKTHMTQMHVVPGFTLVYDETERLHERNQSFQVADDIDLEMEFGADKVKVNNVR
KTKSHLRHFTSGEQTFASDLNLHNGFGRNASHSGEMFITVSDISLRSMPSQVPPPSRPPP
VLDAKKRDARDFHSNSGQVASEETPSDSSPPFFDVEVDMNSSAAASAAAMKEAMHKAEAK
LRSAKESKERKKGVHESREKSSYDVHSNEAK-----TRLNCLDDATMQKTSERRQSRMKV
SVIDERQKAGKASPETPDSLEGKKTVNMFEEKHIKESRSSQESDRSTGDGTWKEETEFFE
LVGTDESRKVIQPTKPIKVSVQATRAHEGGRKEIEASKMQ-EHKKTRATEEDYQMEEHEK
KANTAKEGYDHDNNIMKSKTSNEECKQREQVKKERVAEIFEQAENEKTRMAQQLGKTEK
KANEVDQSGILKDAPVMRHKEHKQVTIEKSKKVDRPTSSEVQLGVRPKENEKKLKEAEMQ
QQSVKMHGQYEKLKENDKKQIEDFALGQAGDEEILKDFVELEDIDYRSNGAFKQDIRDEI
EACGRESEIRFKLAKQIQNKKGLNEGSKK-------------DETEEGPKDSLWWDENEK
QLEEEFELEVNEIRLKETFKQRGNQAYERDQNKKEHKEASVGCEEENRLQEAGDNEGTQK
DLHQAHGQESNGGMFTEALRKKETESQSNQTLDGEGSENVSNEDSLQEPSENTDKDFS
GTGNGKGPDKDLNQMDDKEVNGNTKIDEATDEISEKESSENLPAAQSVPILEENIGKLGV
SQESVADQETGMTRSKCNVGENKLEEIGVENQLDNEKTRAPEMTAENAEHFGTKPGKVDD
SVKKA-------------------------------------------------------
-----------DYGRRTETAKPATVQEAVNVLKTAQ------STERKEKSLNETPATLVK
DAERMRRERELEKDRLRKIEEERDREREREKDRMAVDKAMLEAEREREREKDRMAVDRAT
FEARDRAYAEACERAERAAFERATAEARQRALAEARERLEKACAEARDRSYADKVSTEAR
LKAERAAVERATAEVQERAKEKLKAERAAFESRDRLERSVSDQFGVCSRYGGRQDSLSSD
MRDPQLQNLSTSTGSRHPYSLYGASSFSERSEREGESAQRCRARLERHRRTAERAAKALA
EKNMRDLLAQKEQAERNRLAETLDAEVKRWSSGKEGNLRALLSTLQYILGPDCGWQPIPL
TEVITSAAVKKAYRKATLCVHPDKLQQRGASIQHKYICEKVFDLLKEAWNKFNSEER
>OUT.arath.Col0.gnm9.ann11.AT4G36520.1
MENLSHSRNPN-RSSSLPKKPYNGNGGFSYTTTYDDVFGGPPRFGAP
TLSPRLEDYCEIFSGFNGSSVSSIPVLDLPLVDDRDVYFDVRSQGFDYREVFGGFND
LDLAPSYEELFLQQKSTTGDSSDDAWTPEEVESCSGGTEHSGKSPCFSNGDSYDS
IDGSTEFNISYNKISGGETNMSSSGVIRVADLGAIPGYTVAVDGTTKLNKVT-----
----------GPSSVGRGTSRFV------FE------------------DKYYSSEPFVT
VSEIGLKTHPTGIPPPSRAAPIL---KSDFRSSASNSKTTGSQGSVDSSSPTFFDVEVD
ANSAAV------REAMLKAEAKLKSAKELLERKRDVARTTSTSSYAA
GLPVVKSNIDVAR-KSLKDKRGSKSL----SSQGSATSDGNDEWKEANNQYVELVRTELP
RNADENSGGKDVSIPLNAEFFDQELTWAGNVDWEKQRRRAKGDREDHEARKTRK
LSSRHKRHENKLAEKEEPK-IEKSRHVEMGLKPEENKLFTEKP
AKQKKELLCEEKTKRIQNQQLDKKTHQKAAETNQECVYDWEQNAR-KLREALGNESTLEV
SVELNGNGKKM-EMRSQSETKLNEPLKRMEEETRIKEARLREENDENEKR
LKAALEQEEKERKIKE--AREKAENERRAVEAREKAEQERKMKEQQELEL---QLKEAFE
KEEENRRMALEQEKERRIKEAREKENERRIKEAREKAELEQRLKATLEQEEKERQ
IKERQEREENERRAKEVLEQAENERKLKEALERRLKETREKEENKKKLREAIELE
EKEKRLIEAFERAEIERRLKEDLEQEEMRMRLQEAKERERLHRENQEHQENERKQEYSG
EDEKERDACEMEKTCETTKEAHGESDTLEENESIDNDVSVNKQKKEE---E
GTRQRESMSAETCPVFEKTLKDASQKEG------TNEMDADTRLFERNEETPRLGENG
GCNQQNGESGEESTSVTENIIGGKLEQKSKNS------ETSKDASVLKRVSGLKTEVEER
LEDV-------------VGVGRDQRNPEESKSAPKTSYGFRNHEY--KFTHQQERGNIYE
TQA--GLNQDAKVERPLPSRVSVQREKEAERLKRERDLEMEQLRKVEEE-----------
---------REREREREKDRMAFD-------------------------------QRALA
DARERLEKACAEAREKSLPDKLSMEARLRAERAAVERATSEARDRA-----AEKAAFEAR
ERMERSVSDKQSQ-----------SSGFFGERMEISLSDKQFQNSVS-FGASRYQDSHGT
EGESPQRYTSRLERHQRTADRVAKALAEKNMRDLVAQREQAERIRIAETLDTEVKRWSSG
KEGNIRALLSTLQYILGPESGWQPLPLTEVITSAAVKRAYRKATLCVHPDKLQQRGANIH
QKYICEKVFDLLKEAWNRFNSEGR
>CER.bauva.BV-YZ2020.gnm2.ann1.rna-bv20093.t1
MESVAHSRQPNKVSATLSKKISNGNGGLPAKSLYDDVYGGPPKFAVTSLSPRFEDYGEI
FGSFHTVRASSIPVLDLPVVDETEVLFDVRGSGFDYAEVFGGINRLDFAVSFEDLFHQPN
GREGASSDEAWTPAETDSLSEVSDHSGNNQSTSNGDHYQSVDGDTEFNISYHNVNGTS
NEDMLRRKTHTTQLHAVPGFTLVFDETPPLHMTDPSLEVTDDVDLDIDFNADKVKGKHLR
KTLSHPPNCSAGEQTFGGNDKPKKAFGRNASHSSEMFVTVSDISLRTHPSSVPPPSRPP
PILDTNKGDNDGFHLDNEHVASQGSLSGNSPPFFDVEVDMNSSAAASAAAMKEAMHKAEA
KLRVAKELKEKK-EGLESCVKS--DAKIKEGKESENISRSNTLKDEKMQGTCDRRSSKNK
TSLPDERPKATKAAPRTPASLEREVFLNMSDECHIRESRSSQGSDRSTEVGTWKEA
NEFFELVGTEKSGRVLQPTNQTKVSVQDTRIHERSRKEREAYNPEEENKKVKGIEEYCQ
KEEDKKKSKTRKEAYEQDKIIRRSKASNEERRQREHVKKEKVAEISEQEENERIRMAYQ
QRKTEKKITDADQSGNLENFFEAQHKEYTQTASEKSKDNDRL--SEVQQGVKFKETEKKL
KEAEKQSESVKKQKQSEKMR-DEKRQREASALGQPVDEERLKESKELDTNNATSEQAFEQ
GKAEGTETCRTDDKKRLKV-DQVLNEKGLKEAFEREETNKTLNNVFQKEESDDGLKQAQQ
GRN---------DLKVNDKYLKEALGKSVKEAYERDQGKEMLRDALDGYGHENRHQEVD
QGKRTWKVLDQASD----GGI------IEESVSTSNLEFDQKGSDNLSNEDGHQEQSEKV
LNDAGGKEKDQGLDRGLE---LNEDGKKLKFDKETDG----------EFSQSASTHEENI
GKLEESQESFADQEIRNVRTKCRNQEKKLEEVGMKSVLANKKIRAHEVAQGDMEHAGVPA
GKVGDTMTEADELGFGSEETCIEKTGTVSGNEFDLRSQEKKFEWGERGKNNQHVKVVM
NQEEG--------SNMYGDSGRNKA-AESATVPETANAQKTAQRFHVGRPIERKERNLNE
SLASEEKDAERMRRERELEKEHLRKIEEEREREREREKDRMAVDKAMLEAEREREREKDR
IAVDRATLEARERTYAEARERAERAAFERATAEARQRALAEARERLEKACAEARDKSFVD
KTAAEARLKAERAAVERATAEARERAMEKAKVERNAFESRERLERSVSDKFGGPFRNAG
RQGFSSSDMQDPQFHNGTASTGSRYPYSVYGASSFSERSEGEGESAQRCRARLERYRR
TAERAAKALAEKNMRDLQAQKEQAERNRLAETLDAEVRRWSSGKEGNLRALLSTLQYILG
PDSGWLPIPLTEVITSAAVKKAYRKATLCVHPDKLQQRGASIQHKYICEKVFDLLKEAWN
KFNSEER
>CER.cerca.ISC453364.gnm3.ann1.Cecan.6G276000.1
MESVAHSRQLNKVPATLSKKISNGNGGLPAKILYDDIYGGPPKFGVTSLSPRFEDYGEI
FGSIHTVRASSIPVLDLPVVDETDDFFDVRGSGFDYAEVFGGINGLDFAVSFEDLFHQPN
GREGASYDEAWTPEETDSFSEVSDHSGNNQSMSNGDHYQSVDGGTEFNILYHKVNGTS
NEDMSRRKTHTTQLHAVPGFTLVFDETTPFHMTDPSLEVADDVNLEIDFNADKMKGKQLR
KTLSHPPNCTAGEQTFGGEDKLQNGLSRNGSHTSEMFITVSDISLRTRPSPVPPPSRPP
PILDAKKGDNDGFHLDSEHVAPEEAPGERSPPFFDVEVDMNSSAAASAAAMKEAIHKAEA
KLRVAKELKERKE-GLESRVKLGYDVKINEGKVSENISRSNSLKDERIQGTCDRRSSKMK
TSVPDERSKAMKAAPRTPDSLEREMLLNMSEECHIKESRSSQGSDRSTEVGTWKEA
TEFFELVGTEKSGKVLQPANQTKVLVQDTRIHERSWKEREEYNQEEENKKVKGIEEYCQ
KEEHKKKSKTTKEAYEQDKIIRRSKISNEERRQREHVKKEKVAEISEQEENEKIRMAYQ
RQKTEEKITEADQSGHLENLSEAWHKEYTQTAGEKSKDNDRP--SEVQQVLKFKETEKKL
KEAEKQREIVKRHKQSEKMKENEKRQREAFALGQAEDEEKLKESMELDANDATSKQAFER
VKAEGTVTCRTEDEKRLKV-DQVLNEKGLKEAFEREEIEKILNDAFLKEESDDGLKQAPE
QEEN--------DLKVNEKCLKEALGKRVKEAYERDQGKEILREACDGYGHENRLQEAG
QCKGTGRVLDQA----SDGGILKEVWRKEETESPSSQEFDQKGSENLSNEDGHQEQSKKV
LNNAGGKEKGKELDRGLEQMEGNEDGKKLKFEKETDG----------KSSQSASTHEENI
GKLEESQESLADQEIRNMRTECRNREKKLEEVGMKSLLANKKIRAHEIFPGDTEHKGVPS
GKVDDTVIEADELGFGSEETCIEKTKTVSRNEFDLRSQEKKFEWGERGKNNQHVKVVL
NQEES--------ANMCGDNGRNTEAAEPATVPETGNAQKTAQRFHVGQSIERKERNLSE
SLASEEKGAERMKRERELEKDRLRKIEEEREREREREKDRMAVDKAMLEAEREREREKDR
IAVDRATLEARERTYAEARERAERTAFERANTEARQRALAEARERLEKACAEARDKSFVD
KATAEARLKAERAAVERATAEARERAMEKVKVERAAFESRERLERSVSDKFGGPFRNAG
RQGSSSSDMQDPQFQNGTSSAGSRYPYSVYGASSFCERSEGEGESAQRCRARLERYRR
TAERAAKALAEKNMRDLLAQKEQAERTRLAETLDAEVRRWSSGKEGNLRALLSTLQYILG
PDSGWQPIPLTEVITSAAVKKAYRKATLCVHPDKLQQRGASIQHKYICEKVFDLLKEAWN
KFNSEER
>CAE.chafa.ISC494698.gnm1.ann1.ChfasH1.6G328400.1
MESIAHSRQPNKVSSTLSKKITNGNGGLSAKGLYDDVYGGPPKFGVNSLSPRFEDYSEI
FGSFHTARASSIPVLDLPMVDESEVFFDARSPAFDYTEVFGGFNGVDFAVSFDDLFHQPN
VHDGVSSEEAWTPAETDSFSEESDHSGNNISTSNGDPYQSVGGGTEFNISYHKVNGTSNG
DLLKAKTHISDLQAVQGFTLMFDDAAPMPRVDPSLQHPDDINVGMGINADRVRVKHHRKA
IPHPFNRTSGEQTFVDDHILHGGYSRSGSHSAETFVTVTDISLKTQPSQVPPPSRPPPLL
DVKKGDTSDFPSHTEQIPSKGASGDSSPPFFDVQVDMNSSAAASAAAMKEVMHRAEAKLR
SAKELKERKKESSESHVKSSYNVSNSEGK-----TRSSSLKDETIQGTCDKRCSKVKNS
VTDERQKAMKVVVQTPDSLEEERLLHMFEEKLINESRSSQGSDKSTQAGTWKEATR
FFELVGTEESPNVFQPLNHNKSLVQDARIREHGWKAS----LQEESKNVKAIEANCQVGE
YEKKSKAAKEAHEQDKSIRRSKATHEEHKQREHVKKEKVAKFSEQEENGNARMVHQHGKA
EKNIANVDQSGSLEKMSQTQQREIKQMEGEKHKEVDRL--NKVNQVTRLKENEKMLKEAE
NPREGVKMHKQTEKVKETDKRGREVFALGQAEGEGKLLES------DGILKEAICNDKKG
KE-SWQRENEKRLKQVEKIQNKKGLKGAGEREEAEKKLKDSISKE-GHEGPKQALDQEKS
EKRLKESFEPEVNDVRVKGAFEKRVKEAYKRNSNKKAFEEYWDGYEIEIGLQEAD
DFNG-QKVLNQSSEQDRNSRILKEAQREEEIESPANHEFNREGNGVISNEDSYQEHSEMV
LNGADGREKDKGLDEELEQMEGNEDVKILKFAKEIDGIWKTECGPNHPASQSAF-NHENI
GNLEESLENVAGRVIGRTGAQFKV-EKNLEEVGMDNLVANKNNGDPEMTPGDPEHSWSH
SGKVDDIMTHDDEVDYGNKQTGIEKTKTVSQQDIDSRNQERKFEWGERGKNNQHVKIV
PSQEESEDQATSSYANLSDHNRRNTEAAEPATEQETVSAQKSAPQLHVGQSTERKAKNLS
ETIASEEQDGERMEKERQLEKDRLRKIEEERQREREKEKDRMAADKAMLEAEREREREKD
RMAVDRATLLARDRAFAEAREKAEKAAFERATAEARQRALTEARERLEKACAEARDKSFA
DKASIEVRLRAERAAVERATAEARERAMERAKVERATFDSRGRLERSVSDNFGPSA----
---------------------GSRQPYSMQSTCSFTERSEGEGESAQRYRARLERYRR
TAERAAKALAEKNMRDLQAQKEQAERNRLAETLDAEVRRWSSGKEGNLRALLSTLQYILG
PDSGWQPVPLTEVITSAAVKKAYRKATLCVHPDKLQQRGASIQHKYICEKVFDLLKEAWN
KFNSEER
>PAP.lotja.MG20.gnm3.ann1.Lj4g3v0975470.1
MESVTFSHQPNKSSATFSKKIT--------TNLYDDVYGAPPRFASSSISPRFEDY
GEIFSSFHAARASSIPVLDLPPVDGAGSFFDSGIAGFDYAEVFRGFSGLDFWTSHEDLFR
RDGFSD---EEEAWTQVETDSFSEDLEHVVNNQGISDIDFFQSVNGGREFNVSYHKVSGT
RSEDTSKGKTHTAQLHAVPGFSHVVEETTRFLRTDPSLQVVDDTELDVERNAGKAKGNRL
RKSMSRPGNLTSGEQVLGSDLDMHDGCRRNGSHSSETFVAVSDISLRTIPSELPPPS
RPPPVLDASRGHSSGFHSKSERVDDGETLGYSSPPFYDVEVDINSSSAA----MKNAMHR
PAAKLKNAEEFRGRKKGASETNTKSSYHVKNDEAKIS-EITRFDSLNDDRKQESCDFRSG
KMKISATDESQKATKVAPETSEPLERERLVNMFEEKHIKESRSSLESDRSTAVGTWKEET
EFFELVGTEEHGKVIRPINHTMSLMQDTKTYEHGRKVGEAPNIQEEYKNVKAIAEGYQVE
D-KKKSKAAKMALEQGKSIRKSKSSNEKYRQRENVKNDKMTEFFELQKNEKTRTVHQHG
KTGNIVTKADQSDSLREIAETQHKEHQKVESAKSKEVDRQTPIEVQCSMDHKDNEKKLKE
DEDKQLSVKRQKQSQKMKENGKIVREAFALGTAEGEEIVKDSENLDRIDERVNEPLKI
DRPEEKTTCKRENEIIFKQAKQIKSKKGLKEAYESKTIEKSLEGSFKKEESDQGLKYDLG
KIENEMGLEEDFELELSKKSTTEVFYQEGNEQYERDQAKEKCREVFNEYGKGNILKEAGH
GEKIQKVQKQAPELERNVG--NEAQRKTEIESPSNPAFDREGSVDISNEDSHTEKSEKML
KD-TGSEKDKGLDKDLEQIQADGEGVDMEFSKEINETLETEYDESLLAAHSSSIHEEKMG
KLEASEEPIADPENGKARTDCKVDEKKLEEIGVENLLANVRKQASEISLREVEHSGTQSG
RVDHKMTNADGLGFCSEKTCTEKTNIVSPMEFGPDSQERKLEWGERGNIKQHANAGLN
HEQKREQESSIQANPCGDDRRNTVADAPGIVPKVASVQNSCQRSYVAHSTKSKDKSLDET
PAAVEKDAERTRREVELEKDRLRKIEEEIERERERHKDRMAVNRAMLEAEREREREKDRM
AVDRATLEARDRAYTEARERAERAAFERATAEARQRALGEARERLEKACAEARDKSFADK
AAAEAKLKAERAAVERATAEARERAMEKVKVERAVFESRERLERSVSEKFGVSFRNDGRQ
GSSSSGMLDPHVQNFNSSTGSRYPYSVYGASSFSERSGGEGETAQRCRARLERYQRTAE
RAAKALEEKNTRDLIAQREQAERNRLAETLDAEVRRWSSGKEGNLRALLSTLQYV-----
------------------------------------------------------------
----
>PAP.medtr.A17_HM341.gnm4.ann2.Medtr8g077150.1
MESVTHSRQPNKVSLALPKKLTSNG------SLYDDVYGGPPKFTGSSISPRFEDYGE
IFASFHAGRSSSIPVLDLPAVDAGEILFDFRRNAFDYAEVFGGSGGLDFWSSHEDLFREG
DSDE--EDDEVWSPEETDSFSGDLGNFGYNQGV-----FQSVDGNTEFNISYNKVNGTSN
EDTSKGKAHATQLHAVPGVTRVVDETMVFCRSDPSLQVVDDIDLDMEFNAGRGKRNHHEK
MTSRSCNVTSGEQIHCCDLDLDDGCNRNDSQSSEMFITVSDVSLRTIPSQVPPPCRPPPL
LDPTKGYTSESHSNNERIDSEDTLGDGSPPFFDVEVDINSSAYDV----KEATDRQEAKA
RRAKDLKGRKKRGSESNIKSSFDVKSNEAKMSENIARFNSLNDERVPATCDRRSGKMKNS
ATDERQKARKAAPVIPEPLEKGRHLNMFEEKHMKESRSSQESDQSIGVGTWKEATDFFEL
VGTEESQKVIHPINHTKSLVQDARTFEHWRKEGEASNVQEECKKVKAHLESYQPDEYKKK
SKAARGDYEQGKTIRRSKSSNVECRSREPARNDEFTEVFELEKSEKIRMTHQRGKT----
-------------EKKATKANQVEGEISKEVDGQEQSEVLFSLKLEENEKKLKQNGEQQL
GVKKHKQSQIMKESENIQREAFAPEAAESKERAQDSEELEKVKGRSNEAIKLDKPEENLT
CKRENEIISKQ--QIQNRSGLKEACESEENEKSHKGSYRNKKSGEGPKHAHGQVENEKRL
REDFEPGLNKPKTKEAFDGGENEACVKDQSKGKFRMVSDEYGKGNRLEEL---------
-------ERRSG--NEAQMKQETESFSNQTSDGDGTLGISNENGHCGQSEKTPKVAISSE
KDEGFDITLEQMEVNREGTSMKFAKETNGTWKALHGENLMAAHSSTIHEENIRKPGVSLE
PVADHKIGEARSDCKTGGRKLEEVGVEKLRASGKVTLFEMSQGKEAGSGTPSGNVDCSVR
NTDELCFSSEQACSEKAKAVPQMEFDSRSQERKIELGESRTIQHHVNVALNQEGSRNL
KSSSQVNTCDDYIKNTTVGEPTAVQEEVNVHNTSQRSCAAHSTKSKEKCVSKTPASVDKD
DEKQKIERELEKERLRKIEE-LERERERQKDRMAVDRAMLEAEREREREKDRAAVDRATF
EARDRAYAEGRERAERAAFDRATAEARQRALAEARERLEKACAEARDKSYTDKATAEARL
KAERAAVERATAEARERAMEKVKVERAAFGSRERLERSVSDKFGISSRNDGRQG-SSSDM
LDSQFRNFSSATGSRYPYSVNGASSFSGRSE-EGESAQRCRARLERCRRTADRAAKALEE
KNMRDLQAQKEQAERTKLAETLDTEVRRWSSGKEGNLRALLSTLQYILGPDSGWQPIPLT
DVITSAAAKKAYRKATLCVHPDKLQQRGASIQHKYICEKVFDLLKNLK--------
>CER.phach.longxuteng.gnm1.ann1.LXT23487.t1
MESVAHSRQPNKVSAPLSKKISNGNGGLPTKTLYDDVYGGPPKFAVTSLSPRFEDYGEI
FGSFHTVRASSIPVLDLPMVDETDVFFDVRGSGFDYAEVFGGVNGLDFAVSFEDLFHQPD
GREGASSDESWTPAETDSFSEVSDHSGNNQSMSNGDHYQSVDGGTEFNISYHEANGTS
NEDMSRRKTHATELHAVPGFTLVFDETTPLHMTDPSLEMADDVNLDIDFNADKMKGKHLR
KTLSHPPNCSAGEQDFGGKDKPQKGFSRNDSHSSEMFITVSDISLRTRPSAVPPPSRAP
PILDPKKGENDGFHLNSKHAASQGAPAGSSPPFFDVEVDMNSSAAASAAAMEEAMHKAEA
KLKVAKELKERKD-GLESCVKLSYDTNINESKASENIGRSNTLKDDRLQGNCDRRSSKIK
TSVPDEKLKATKAAPRTPDSLEREVLLNMSEECYNKESRSSQGSDRSIEVGTWKEA
TEFFELVGAEKPRRVLQPTNQTKDLVQDTRMHERSRKEREAHNHEEENKKVKGIEEYCH
KEEDKKKSKTTKDAYEQDKIIRRSKSSNEERRQREHMKMEKAAEISGREENKKIRMACQ
QHRTEGKIIDADHSGNLGKLSEARQKGYTQTAGEKSKHIDRL--SEVQQDLKFKETEKKL
KEDEKQSESRKKHKQSEKIKEDEKGQREAFALGQAEAEEKLKESMELDTNNAVSKQAFMQ
GEAKGTETCRADDEKRLKV-DQVLNEKGLKEAFEREEIDKIQSNAFQKEESDDGLKQAPE
PEGD--------DLKVNDKCLKEALEKRVKEAYERDQGKEMLREACDGYGYENRLKEAG
QSKGTWKILDQA----SDGGILEEVRANEETENPSNLEFDQEGSENLSDEDGHEEQSEKV
LNNAGGKEKDKGLDSGLEQVEGNESGKKLKFDKETDG----------EFSQSASTHEENI
RNLEESQESLADQEHRIMRTECRNQEKKLEEVGMKSLLANK-IRARGVAPGVAEHAGIPA
GKVDDTVTEADELGFGSEETCIEKTRTVSSYESDLRSQEKKFEWGERGKNNQHVKVVL
NQEES--------ANMCSDNGRNTEAAEPATVPETANAQKTAQRFHVGRPTERKERNFNE
SLASEEKDAERMRRERELEKERLRKMEEEREREREREKDRMAVDKATLETEREREREKDR
IAVDRATLEARERTYAEARER---AAFERATAEARQRALAEARERLEKACAEARDKSFVD
KAAAEARLKAERAAVERATAEARERAMEKVKVERAAFESRERLERSVSDKFGGPFRNAG
RQVSSSSDMQDQQFHNGTSSAGSRYPYSVYGASSFCERSEEEGESAQRCRARLERYRR
TAERAAKALAEKNMRDLQAQKEQAERNRIAETLDAEVRRWSSGKEGNLRALLSTLQYILG
PDSGWQPIPLTEVITSAAVKKAYRKATLCVHPDKLQQRGASIQHKYICEKVFDLLKEAWN
KFNSEER
>PAP.phavu.G19833.gnm2.ann1.Phvul.002G032500.1
---MAHSRQLN-------TKINNNA-TFSSNNLYDDVYGGPPKFGVSTLSPRFEDYAEI
FGSFHTGRSSSIPLLDLPAVHDAEAFFDPRSHSFNYTEVFGA---LDFELPSDNLFHCHT
ALDAASSEEAWSPAETDSFSEEFDQSIINQSILNGDLFHSVDGNVGSNILYHNVNGTSN
EHMSKGKTHLSQQHAVPGLGRVYDETTQLHRTDPSCQVADDIDLDIEFRAEKVKGNHPRA
M-AHLRNFTSGEQIFDSDLNLQNGGSKKDSHSGEMFITVSDINLRSMPSQVPPPSRPPPV
LDVKKEDMWEFHSNSRPVASEETLGAGSPPFFDAEDHMNLSATASADAMKEAMLRVEAKL
RSTKELKGRKKWDCETYLKSSYDAKVNEAKTCKDITRLSSLNDETTLGSYDWRHSKEKLY
VTDDRQELKKASPETMDNLEGKRTANMFEEKNKMESRSSQESDRSTEVGTWKDESEFFEL
VGMGESGMVTQPTKQTKNLMQGTGTQKHGQKEREASNVQEKHKQVKATEENYQVEEYEIK
YTATKEACEHDENIMKCEASN---------------------------------------
--------------------------------RQTANDVQLATGLRENQKKLREVEKQQQ
NVNRQHQSGKIEENRKTQREAFAIGQTEHEEKLKGSWKLENIDERSNVALESDSSEEKEV
CKSENEMKLKLGKRIQMNKGLDEAHEIVEIEKSLKSSLDNEESDGAVIPAFRWDENGKQL
KEHIELEANEIRLKEASEQRENKAYGKDQSTKKFEDVYDGHGEGNRLQESGDDKGIQKVM
NQTPVQEQINRILNEAQKKKVTESTSSQTFCMEGSVPVSNENSHLEQSENMDKDVGGMEK
VKGPNKALD-GKERKDVGNMKNAKAPDETWEIECDEDL-ANQSASMHEEFIRKLKVSKES
VADQTIAKMRAECKVGERQLKEVGVENQLDNKKFRAPKMTAGDAEHSGTQSEKEEDTMT
KV----------------------------------------------------------
--------DY-RSTEAAAETVVQETVNAQKTARWFHISQSTESKTKSINETSAIM-KDTE
RMRRERESEKDHLRKMEEDGDRQTEREKE---VEKAMLEAEREREREKDRMAVDRATLEA
RDKAYAEASEREERAAFERGTMEARYKALAEARERLEKACAEARDKSYIDKETTDARLKA
ERAAVERATAEAQDRAMEKLKNERTAFESRERLERSVSDNF------CERQDSLSSDMPD
PQFQNSSSSTGSRQPYSLYGAASFSERSEREGESAQRCRARLERHRRTAERAAKALAEKN
MRDLLAQKEQAEKNRLSETLDAEVRRWSGGKEGNLRALLSTLQYILGPDSGWQSIPLTEV
ITSAAVKKAYRKATLCVHPDKLQQRGASIQHKYICEKVFDLLKEAWNKFNSEER
>PAP.phavu.G19833.gnm2.ann1.Phvul.003G255200.1
MESLAHSRQPNKFPVTVSKKITGAAGGFPAETLYDHVYGGATRFAGGSLSPRFEDYG
EIFASFHAPRASAIPVLDLPSLDDGEVFFDFRNVACEYSEIFRGCEGLDFLLSYEDLFRD
GVSEEDAEEEEAWTPVETDSFSGDLDHFGINEGMPNGDHLRSSDGISEFNVLYHKV
NDTGNEALSKGKSHTSQLRNAPEFTHVFDETTHFHRTDPSLQVVDDVDLDMEFNASQARR
NHLSEMDSHPVNFTSGEQVFGSDLDLHNECCRNDSHSCETFITVSHISLRTLPSQVPPPS
RPPPVLDAKQEYTNGFHSNKEGVDFEETLGDTSPPFLDVEVDTNSSAAAI----KDVMHR
PEAKLRSAKELKERKKEFSESNVDSSYDAKVNEAKTAVNITKLDSLNDEGVQ-----RIG
KKKISSTDGRQKTRKAAPETLELLEGERLLNMFDETQIKESWSSQESDRRTGIGMWQEAT
EFFELVGTEESGKVITPTNHTMKLVHDTRAHEYGKKEKEALNIKAEYKKVKEV-EGSQ
QEECKEKYKAGNGAHEQRKNIKKSKLSKEECRQREHVKNEEMAEIFELEKSEK-------
----------------ERMVETQRKEHKQVEIEKSKEVDREMLSEVQWSTKHMESEKKRK
EDEQLQLSMKRHEQSQRMKENGKIQREASALGGVKSEQRVKDSVKLEKFE-RSNDAINLS
SHKENMTCKIEDEIILEA-TQIQNKKKLKETCENEEIGKSRKGSFTMEENDECLKHALEQ
LKNEKGLKQDFELEMNEERCRVTFELGENEPCERDQGKEKLSEICDGYRKGNRVKDVGDS
IWLQNVLTQVPELQMNIG--NETQGKKEIDCPSDLACDCEGTVDISRADSHSQKRERMLK
DADKDGKDKGLDKALEQTEGNGEGIHLNFAKETN-----ESDDNLLAAHSCSIHEENICI
QELRQDPIADQEIGKSVTDCKVGEKKLEEVWLENLKDTGKKGAFEMSRGEVE----HSGK
VTCTSTNVNENSFNSEQACTEETKTTPQM-----------------------------
-------SSSQANLCGDYGRNTVADEPATVQEAVNIQKPSQRARVLNSTKSKDKSLDEIS
SSKEKDVERIRRERELEKDRFRKIEEEMERERERQKDRMAVDTAVLEAERERERGKDRMA
VDKSTLEARDRTYAEARERAERAAFERATAEARQRILAEARERLEKACAEARDKTYADKA
ASEARLKAQRTAVERATAEARERAMEKVKVERAASESRERLGRSVSDKFSVSSRNGGRQG
SSSSDILDPFCQNSSSSTHSRYPYSVYGASSFTERSEREGESAQRCRARLERYRRTAE
RAAKALEEKNMRDLVAQKEQAERNRLAETLDIEVRRWSSGKEGNLRALLSTLQYILGPDS
GWQPIPLTDVITSAAVKKAYRKATLCVHPDKLQQRGASIQHKYICEKVFDLLKEAWNKFN
SEER
>OUT.prupe.Lovell.gnm2.ann1.Prupe.7G157600.1
MENLSHSRHPN--RSSSAKMINNGG--FLGKTLYDDVYGGPPKFGLSSLSPRMEDYSEIF
GSFHASRASSIPVLDVPAVDQNEVFFDVRSSGFDYGEVFGGFNGLDFAVAYDDLVNQSKG
GDGDCDDEAWTPAESGSLSEGSDDSGKNQCFSNGDPFQSLDGSTEFSISYHTAHQKSN
KDSLNGMTHVTRAH-VPGYTFVLDENIPSQQSEPILQVTEDSKLSMNCYLERVNEKH
LKKTMSHPPNGSSSGQAFGDNLNPERGYGRNGSHNKKPFVTISDISLRTQPSQLPPPSRP
PPIVDGNSEDSGRLSSNSDTVASDGTTGDSSPPFFDVEVDASSSAAVSAAAMKEAMEKAK
VQLKSAKELMQRRKEGFQRRMKSKKEMKEKERKVGEIVDGSNSMKDDRVQGTSEREDN
GMKFSVRKERQKVLKTAREVPESLEDENSLNVAQEKHGKGSWSSQGSFKIDEASEW
QEATQYFELVAIDESRKAFELENKEKILVQNRKSYEHRQKEKEALVQEENDKKVRA
AKQPREWEECSAKLKAAKEACRRKEPEKKVKVTHKIREEGKNEMSPSMGTLPAE
SEKQR--------DIVVEVQDKEIKFKVEQARKQKENDKRIRSDKRLREYCGREDFEKRQ
EVALEENERRLKEALKQAENEKRLKK--VLEQEENEKRLKEALEQAENEKRLKKALEL
QENERKLIEAFELENKKKQKTQREENEKRQKEAFEWANKKKQKEA
AQREENEKRQKEALGGEEYEKRQKEAFEWENK-KKQKEATQREENEKQLKEALKK
RQKDAHEGEESEQRFEMAHAQQYDKKGLMEAKDIEGTDVTLKEVFGQVENQN-IRKAS
DSEQTGKTVKVAGDWEEQKNKTNAGTERNENGQEPRSVKGLHMEEGDETCNEG
CNKDSQATQIASKHVENKAPTHEKNGEKRTEHKISTQPEVVERVSVSND
SLEDLENGEIRAEPKASKRELGEFEMENVQ
VDEKFKASGMAQGDIE-HGNSQVRVDDAYESIGEAGSGIVQPQVEQFKSTS
RMDFDHETKKMEFEWKEGEKDLKGVQAGSSREENKTANSTPEVKEFVENKRKTEAA-
-YPVLVEVNSQKSSRQVNSSQVPERKDKNLKETLKNGEKETERLKRERELENDCLRKIEE
E--------------------REREREREKDRMAVDRATLEAREWAYGEVRERAERAAVE
RATAEARQRAMAEARERLEKACTEAREKSIAGKAAMEARVKAERAAVERATAEARERAAE
KVMAERAAFEARERVQRSVSDKFFVSSRNNGRHCSSSSDLQDSQFQ---STGGSRYPYS
----SVYAERYEGEGESAQRCKARLERHARTAERAARALAEKNMRDLLAQREQAERNRL
AENLDADVRRWSSGKEGNLRALLSTLQYILGPDSGWQPIPLTDVITAAAVKKAYRKATLC
VHPDKLQQRGASIQQKYICEKVFDLLKEAWNKFNSEER
>OUT.quisa.S10.gnm1.ann1.Qs0144850.1
MDSVAHSRQTNRTSATFSKKISSGNGGLPGKNLYDDVYGGPPKFGVTSLSPRIEDYSEI
FSSFHTARASSIPVLDLPAVDETEVFFDVRSSTFDYAEVFGGFDGTDFAVSYEDLVEPSN
GRDVDSSDEAWTPAESESLSEESDHSGNNQSLSNEDPYQLIDGNTEFSVLYHKVNQTSNE
DMSHGKTHMTQLHVVPGFTQLYDETTLLHKSDPYLHASDDINLNMDFTSGMVKGNHLKKT
MSHLPNHLSDEKTFGNDLKSQKGYSRNSSCCNEAFISVSDISLRTQPSQLAPPSRPPPVL
DVKKGY-SNMLNNSEQIASKGTPGDDSPPFFDVEIDMSSSAVASAAAMKEAMEKAQEKLK
CAKELMEKKKEGFESRSKPKNDVRNNEGRVMETVDRSDILKDERAGSTFSGEITKMKT
AFADERKNA-TPMEATPQLLEGERLFNLSEEKRIKESGSYQGSARSTGDGKWEEAT
EFFDLIRTENSGKPIEPENNAKILVHNTKFHERGKKGRESFEQEAKNEKVKAVVE
DYQPEQYDKKAKAAKETCEQEEDDGRSKVADKACRERELAKKKNLSHVSDRREKEKVRM
SHLHVET-----GADQSRNLDNMVESRQKDYKQLDSEKLREVKKQ--SEAEQLLKPKGHE
KKLNETNKQMGGISRLTESGTRKDNEKRQRDVFAVGESEVEKRLMDVVEPEENV-RFKEA
LQKEEDEKKQTTGKDGERLRQILKQENNDKKQKEAHEREEQGK
GLKDAFQKEDIRKGLEEALELEENERRLKQHVDLEENEKVLKEALEENEERCKVSDHS
KGIYNCLNEKKKNSGRLKEAQIEKGNNSLGKQVFSVEGSENTSKEA
QIEKGNNSLGKQAFSVEGSENTSKEGSCSEHAENFLSDSSGRQKEKGR--VLEHIKRDED
WKKLKCDKQTRGTRNAEGNENLQATHSACAHEENKEKLEGAQDSMADK
ESGKTGTESGARESNLEQVGGKNLPTDRRLKEPGMVPGDVVHEENQFRKQGAKKLLP---
----LDESVDKV------------GEPSISSGQRVKSNQNAQVSLNQEESKENFVSSHSK
VCVENGRQIEAAEPATLEGKGNKSSQAPRLNVRQPTERKEKNLNGTLVSE--DTERVR
REGELEKVRIRKLEEE--------------------WEREREREKDRMAVDRATLEARER
AFVEARERTERAALERATAEARQRTLAEARERLEKACADAREKS--DKTTTEARLRAERA
AVERATAEARERAVEKAMAERAAYEARERLERSVSDKFTDSSRSGVRQSYSSTDMQDPQ
FQGVGSTAGSRYIYSVHGASSFGERSEGEVESAQRCRARLERYRRTAERAAKALAERN
MRDLLAQKEQAERNRLAETLDAEVRRWSSGKEGNLRALLSTLQYILGPDSGWQPTPLTGV
ITSAAVKKAYRKATLCVHPDKLQQRGASIQHKYICEKVFDLLKEAWNKFNSEER
>CAE.sento.Myeongyun.gnm1.ann1.Sto06g200460
MESIAHSRQPNKVSATLSKKINNGNGGLSAKGLYDDVYGGPPKFGVNTLSPRFEDYSEI
FGGFHTARASSIPLLDLPMVDENEVFFDVRSSGFDYGEVFGGFDGLDFAVSYEDLFHQPS
LRDGVSSDEAWTPAETDSFSGESDHSGNNLSMSKGDHYQSLDGGTEFNISYHKVNGTRN
RDMLKEKTHVTELQAVHGFTLVFDEATPMHSIDPSLQFPDDINFGMDLNADKVRSNLLGE
TISHPHNHTSGEQTCVDDLELDNGYSKIGSHSRETFVTVSDISLRTRPSQVPPPSRPPPV
LDSKNGDTGDLHLNAEQVPSAETPGDSSPPFFDVEVDMNSSAAAP----------AEAKL
RSAKDLKERKKEGFESCAKSSYDVKNNEGHISGNINRSSNLKDERIQGTSDRRCSKVKIS
VTDERQKAMKLVLETPDSLEGEKLLHMPEEKHINESRSSQGSDKSTQAGTWKEETE
FFELVGTEESPNVFQPLNHTKSSAQDSGIREHGWKAN----LQEESKKEKATEENCQIDE
YKKKSKAAKEAYEQDKSIRRYKASHEEVKQREYAKKEKVAKLSEQEESENLRMAHQHCKT
EKKRTHADHTGKSENIPQTQQRELTQMEGEKPKEVDRL--DKVHHAMRLKENNKNLKEVE
KQRESMKKHKQTEKLKENERREIEAFALGKAKGEEKLRESVEMEEADGT-----------
------------FKE----ANKKGLKEAHEREEIEKSLKDAFGKE-GDETRKQALDQERS
DKRLKESFELEVNDITLKEALEKRVKEAYERNQNKKTFKEPWDGYEIENRLQESG
VVKGVQKVLNQGLERVKNSRILKEAQRKEETESSANQEFDREGSAIISNADSQQEISEKV
LDGDGGKEKDKRLDKALEPKEGNEDGNMQNFAEEIDGIWETEFDPIRLVAQSASFHKENV
RKLEESQESN--ITGRKTRAEFKVGEKKLEEVGMENLMSNTNSTAPEVIHGDLEYSGTQP
EKVDDSVTTDDGVGFGSKQTGIEKTNAASQLDIDPRDQDRKLEWGERGKNNQHVKIAP
ILEESMDQAMSSHANLCDHNRRNTEAAGPATVQETESSHKIATRLHAGQSTERKEKDLNE
NLASEEKDA-------------------------------------------------DR
MAVDRATLQARDRAFAEARER---AAFERATTEARQRALTEARERLEKACAEARDKSFAD
KASTEARLKAERAAVERATAEARERAMEKAKVERAAFESRERLERSVSDNFGPSSRNGGR
QGFSSS----VSIHIVLPIHPARYDHNLLEACTFSERSEGEGESAQRHRARLERYR
RTAERAAKALAEKNMRDLLAQKEQAERNRLAETLDAEVRRWSSGKEGNLRALLSTLQYIL
GPDSGWQPIPLTEVITSAAVKKAYRKATLCVHPDKLQQRGASIQHKYICEKVFDLLKEAW
NKFNSEER
>DET.singl.CAF01.gnm1.ann1.evm_model_Chr01_4348
MESIAHSRQPNKVSATLAKKITNGNGGFSSKTLYDDVYGGPPKFGVKSLSPRFEDYGEI
FGSFHTARATSIPVLDLPVVDEAEVFFDVRGSGFDYAEVFGGFNGLDFAVSCEHLFHQPN
ARGAVSSEEAWTPEEMDSVSGGSDYSGNNQSFLNGDPYQTVDGSTEFNISYHKVNRGSIG
DMSKGKTHITQLHAVPGFTLVFDETVPLYRTDPSLQVVDDINLDMDFTADKMKGSHLKKT
MLHPSNRTCGEQTFGNDPKLHNGSSRTSSQSSESFITVSDISLRTQPSLVPPPSRPPPVL
DGKKGDTGILHLKCERVSSEGIQGDTSPPFFDVEVDMNSSAAASADAMKEAMYKAEAKLR
STKELKERKKAGFESHAKLSYAVKDNENKICENLNGSHSLKDERLQAASDRKYSKMKIP
ALDESQKAMKSAPETPDLYEGERLLNMSEETHVKKSGLSQGLDRSIEVGTWKEATE
FFELVGTENPGKVFQPANVMKSSEQDMRIHEDCLKEKEASNLHEEKQKVKAGGENCQMDE
YKKKIKAAKEVPEQDKNLKRSKASNEEHKQKEHVRKEKFVKSSDQEGHEKTRIAHELEK
IEKKVTEADQSGNLANMSEKRHKEHKQMESRKSIEVDRL--IEVPQGMKLKENDKKLNEA
EKNTESAKGNEQSEKMIHNEERSREALALKQAEGDVKLKKSVNLEENDGKLKEGFNQYKA
GVKEACGSDDELRLKQAEHTLIKKPLKEAREREEIEKDLKDTFPKEVSSEDLKQAVEQEE
NLRPLTEAFELEVNEKRQTKGLEKRVKEATERVQNKKSFKEVHDRYENKEWLQEV
EGSKG-KKVLNQATEQEKNIEILKEAQREEEIESPPNESVDKDKSVSVSIEDS-------
------------------------EDGKKLKFAEPTSGIWNTEIDESLPSAQSAFIHEVD
IEGLEKSEDSLVDQENENTSNESRADEKEFEMAILENLVANKNIRASKNPLGDLEHSRAQ
SGKVDDSVTMADGLGFGDGKTCVEKTRTISQLETDSRYQERKFEWGERGKSNQHLKVH
PRQEESRDQTSSSQANLCSDSRKNTEAAEPAPVQEAANGDKTAQRSHVGQSADKKEKNIN
RTCTSGEKDTERMRSEKQLEKERLRKIEEEREREREREKDRMAVDRAMLEVEREREREKD
RMGIDRATLEARDRAYSEACERAERAAFERATAEARQRALTEARERLEKACAEARDKSFA
DKATVEARLKAERAAVERATAEARERAMERAKVERAAFESRERLERSVSDKFSASFRNGG
RQGSLSTDMQDPQFQN------SKHPFSVYGASSFSGRSEEEGESAQRYRARLERYR
RTAERAAKALAEKNMRDLIAQKEQAERSRLAETLDAEVRRWSSGKEGNLRALLSTLQYIL
GPDSGWQPIPLTEVITSAAVKKAYRKATLCVHPDKLQQRGASIQHKYICEKVFDLLKEAW
NKFNSEER
>OUT.vitvi.PN40024.gnm2.ann1.VIT_204s0023g02070.2
MEKFSHSRNQT--SSALSKKICNGN-GFSDRSAYDDVFGGPPKFGVPTISPRVEDYTEIF
GSFHASRASSIPVLDLPAVDEADVFFDVQE--VDYSDIFGGFRGLDFAVSYDELLGQSKD
GD-DSSEEAWTPAETGSLSEESDYSGKNESMSYGDAHQSFDDGKDFNISFHKANQRSKGD
MSNG-AHVTQLDAVPGYTVVVDGT-PLQKTNPPLWVTGDISLSRSFGGGKIEEKHLW
KTMSYPQNSNDGMH--TFEIEPQVGYGENGSHSSETFITVSEISLRTQPSPVPPPLRPPP
IVDVKKGDSSRSASQNKNYAFEGTAGGSSPPFFDVEVDASSSAAASAAAMKEA
MEKAQAKLKNAKEIMERRKEGLQSRTKSRNDTKHKEGKLS---SISNSLKDEKVQGSC
----ETPKDFVREASQKEMKTTQVLSDSREGEAFLNVAEGRHGKESWSSQESYKTE
GTGKWKEATEFYELVRGDKFRKEQ--ANNEKVLVKNKKVIESRQKEKR-----------A
AIESFEQQEESDKKTNAAQEAHGWEEN-----EAKEACRHEEHEKVEVAHVLCGWKENEK
WRVGMEHEEAEHKLNVADEWEEHDILIEIQQKQ-----------------NEVEVKEAM
KENERKLKEAKERTGNERKLKKARENEKSEKRLKEALEQEETEKKLKAENEKRLEALKW
QENEKKKKEARER-----EENERRLKVALDWENEKKQKEACEREENEKRLKQAIEQEEN
EKRLKEALKQEQILKKQKEACEREENDKRLKEALEHEENEKKQ-KAHEKRLKEACEREEI
EKKLKDAREREEIEKRRKDVHRQAEDKRRLNKTHERKESEKRLEEMPEWEETDKRLKEAT
KLEESEKRPGDSGDVEELKGLEKKLKSCQGTYAQMEENNFKATDEACKL
HENKNIQAAQVAP--KYEVNSLEANQEALGQEEKLKIAAESQGIHKDFKAVEMENILVEE
IFEASGMADGDAEDNSTGSVLLDENVKKSAGIGIGIGQAHLEKNLRAAQM
ASNPEDLKKNFEWGEGEKSMKQTSVSFEPEDSKDKFRPSQKEWVEN-GKKVEAAQT
ATLEGKGNIQKTAQQVSNGQSTEKKEKNINETPTLEERERERMKRERELEKDRLRKLEE
E--------------------REREREREKDRMAVDRATREARDRAYVEARERAERAAVE
KATAEARQRALTEARERLEKACAEAREKTLSDKTSIEARLRAERAAVERATAEARERAFE
KAMAEKAVSDARERMERSVSDKFSASSRNSGRQSSSSSDLQDLQSQSTGSSSGSRYPYS
VYGASYNTEKSEGEGESAQRCKARLERYRRTADRAAKALAEKNKRDLLAQREQAERNR
LAETLDADVKRWSSGKEGNLRALLSTLQYILGPDSGWQPIPLTDVITAVAVKKAYRKATL
CVHPDKLQQRGASIQQKYICEKVFDLLKEAWNKFNSEER
