# Supplementary material for: Legume genome structures and histories inferred from Cercis canadensis and Chamaecrista fasciculata genomes
Source: Plant J. 2026 Jun 10;126(5):e70981. doi: 10.1111/tpj.70981 (PMC13252982; doi:10.1111/tpj.70981)
Supplement: Supplementary file 4 — Data S4. Manuscript supplement; Compressed directory of aligned sequences from 2212 low‐copy gene families, for calculation of a consensus species tree. [file TPJ-126-0-s010.gz › S4_consen_species_tree/40_aln_fas_cln1/Legume.fam3.06151]

>CAE.acacr.Acra3RX.gnm1.ann1.g26783.t1
MARLSSNPITLHRFQPCLRVPQPQIIGKPRYSHRKTRRSQTPACQATPNLDETSTTERP
FNEATAGQTSKVSSSSLGSSDLLEFPSKDINKKIAAVSALAAVGLFLSARLDFGVSLK
DISVVALPYEEALSNGKPTAVEFYANWYEVCRELAPNVYKVE------------------
------------------------------------------------------------
-------------------
>CAE.acacr.Acra3RX.gnm1.ann1.g3211.t1
MARLSSNPSTLHRFRPCLQVPQPQIIGNPRYSHRKTRRSQTLACQTTPNLGETSTTERP
INEATAGQTSKVSSSPLGSSGLPEFPSKDINKKIAAVSALAAVGLFLSARLDFGVSLK
DISAVALPYEEALSNGKPTVVEFYADWCEVCRELAPDVYKVEQQYKDRVNFVMLNVDNTK
WEQELDEFGVEGIPHFAFLDKEGNEEGNVVGRFPRQFLLENVDALARGEASVPHARVVGQ
YSSAESRKVHQVVDPRSHG
>CAE.acacr.Acra3RX.gnm1.ann1.g599.t1
MARLSSNPITLHRFQPCLRVPQPQIIGKPRYSHRKTGRSQTPACQATPNLDETSTTERP
INEATAGQTSKVSSSSLGSSGLLEFPSKDINKKIAAVSALAAVGLFLSARLDFGVSLK
DISVVALPYEEALSNGKPTAVEFYVDWYEVCRELAPNVYKVE------------------
------------------------------------------------------------
-------------------
>PAP.aesev.CIAT22838.gnm1.ann1.Ae01g06310.1
MSRLYSNPISLHRFRPCLQIHKNRLIANPRHHHFRTQKLSTVACQTNPNLDDTSTTERV
VVEPSN---SKGTSVPKGDAGLPELPSKDINRKVAIVSTLAALGLFLSSRLDFGVS
LKDLTALALPYEEALSNGKPTVVEFYADWCEVCRELAPDVYKVEQKYKDRVNFVMLNVDN
TKWEQEIDEFGVEGIPHFAFLDKDGNEEGNVVGRLPRQYLLENVDALSRGETSVPHARVV
GQYSSAEARKVHQVVDPRSHG
>OUT.arath.Col0.gnm9.ann11.AT4G37200.1
-------------FNLSPRNLQ-----SFFVTQTGAPRFRAVRCKPNPESSE-TKQEKLV
IDNGESSSSVADSSSSSSSGFPESPNKDINRRVAAVTVIAALSLFVSTRLD
FGISLKDLTASALPYEEALSNGKPTVVEFYADWCEVCRELAPDVYKIEQQYKDKVNFVML
NVDNTKWEQELDEFGVEGIPHFAFLDREGNEEGNVVGRLPRQYLVENVNALAAGKQSIPY
ARAVGQYSSSESRKVHQVTDPLSHG
>CER.bauva.BV-YZ2020.gnm2.ann1.rna-bv27803.t1
MARLSSNPIGIHRFRPCLQIPQAQLLTSPRQRHFRARKFQILACQTKPNLNETSTTE
RLNIEPSSGQTSKEISSPVNPTTFPEFPTKDINRRVAIVSTLAAVGLFFSGRLDFG
VSLKDLSASALPYEEALSNGKPTVVEFYADWCEVCRELAPEVYKVKQQYKDKVNFVMLNV
DNTRWEQELDEFGVEGIPHFAFLDKDGNEEGNVVGRLPKQYLLENVDSLARGEASVPHAR
VVGQYSSAEARKVHQVVDPRSHG
>CER.cerca.ISC453364.gnm3.ann1.Cecan.6G288200.1
MARLSSNPIGLHRFRPCLQIPQAQLLTSAWQRHFRTRKFQTLACQTKPNLDETSTTE
RLDIEPSSGQNSKEISSPVNPPTLPEFPSKDINRRIAIVSTLAAVGLFLSARLDFG
VSLKDLSAAALPYEEALSNGKPTVVEFYADWCEVCRELAPEVYKVEQQYKDKVNFVMLNV
DNTKWEQELDEFGVEGIPHFAFLDKDGNEEGNVVGKLPRQYLLENVDALARGEASVPHAR
VVGQYSSAEARKVHQVVDPRSHG
>CAE.chafa.ISC494698.gnm1.ann1.ChfasH1.1G139100.1
MARLCSNPIGLHRFRPSLQIPQLQISANSRYFH---RKFHTLACQTRPNVDETSSTERV
VMEPTS-KAEESSRSPQDSPGLPEFPSKDINTKIAAVSTLAALGLFLSTRLDFGVSLKD
LSAVALPYEEALSNGKPTVVEFYADWCEVCRELAPDVYKVEQQYKDKVNFVMLNVDNTKW
EQELDEFGVEGIPHFAFLDKEGNEEGNVVGRFPRQFLLENVDALARGEASVPHARVVGQY
SSAEARKVHQVVDPRSHG
>PAP.lotja.MG20.gnm3.ann1.Lj2g3v1828810.1
MSRLSSNPIGLHRFRPCLRTPQ--FTVNPRHLHFNTRKFHTLACQTNPNLDATSQ
EIKIVVEPSTSETCKPTSSTADASGLPQLPTKDINRKVAIASTLAALGLFLATRLD
FGVSLKDLTANALPYEQALSNGKPTVVEFYADWCEVCRELAPDVYKIEQQYKDRVNFVML
NVDNTNWEQELDEFGVEGIPHFAFLDKEGNEEGNVVGRLPRQLLLENVDALARGEASVPH
ARVVGKYSSAEARKVHQVVDPRSHG
>PAP.medtr.A17_HM341.gnm4.ann2.Medtr5g018580.2
MARLSLNPIGFHRFQPCLHLQPQQFTYPPRHRH---IKFLTLASQTDPNHNS
TTPEIKVVVEPSTSSSKPTTTSAVDSTSLPQLPSKDINRKIAIVSTLAALGLFVFARLDF
GVSLKDLSAVALPYEQALSNGKPTVVEFYADWCEVCRELAPDVYKIEQQYKNKVNFVMLN
VDNTKWEQELDEFGVEGIPHFAFLDKEGNEEGNVVGRLPRQYLLENVDALARGETSVPHA
RVVGQYSSAEARKVHQVVDPRSHG
>CER.phach.longxuteng.gnm1.ann1.LXT54683.t1
MARLSSNPIGLHRFRPCLQIPRAQLLTSPRQRHFRARKFQVLACQTKPNLNETSTTE
RLDSELSGGQTNKEISSPVNPPSLPEFPSKDINRRIAIASTLAAVGLFLSARLNFG
VSLKDLVAAASPYEEALSNGKPTVVEFYADWCEVCRELAPEVYKVEQQYKDKVNFVMLNV
DNTKWEQELDEFGVEGIPHFAFLDKDGNEEGNVVGRLPRQYLLENVDALARGEASVPHAR
VVGQYSSAEARKAHQVVDPRSHG
>PAP.phavu.G19833.gnm2.ann1.Phvul.002G023500.1
MARLSPNPIALHRFQPCFPIPR--FTANPQRRRINSRKFQTFVCQTNPNLDSPSE
QEKLLVEPTTVNAE-TTKTT-TTTSLPQLPNKDVNNKIALVSTLAALGLFLSARLDFGVS
LKDLSVIAVPYEEALSNGKPTVVEFYADWCEVCRELAPDVYKVEQQYKDQVNFVMLNVDN
TKWEQELDEFGVEGIPHFAFLDKEGNEEGNVVGRLPRQYLLENVDALARGQASVPHARVV
GQYSSAEARKVHQVVDPRSHG
>PAP.phavu.G19833.gnm2.ann1.Phvul.003G249400.1
MSHFSLSLSTLHIFSPHFKIHQLQILPIPFQRR-SIRKVKI----LNQNLHKSSTTEKC
VAELGN---TKGTSTPEGVP--RKFPSKDLKKKIAIVSFIGALGLLLATRLHFGVPSKD
HCAHALPSEEAQHNGKSTVVEFDED-----------------------------------
------------------------------------------------------------
------------------
>OUT.prupe.Lovell.gnm2.ann1.Prupe.7G145200.1
MARVASNPVGLHRFRPCFQVAQPQHARTSLHFRNEHRRFPTVSCQQTPDPTETSTTEKS
IVEPGSDSSSQATSSSRDSG-PPEFPNKNTNKQVALVSTLAALALFLSGRLDFGVSLK
DLSVAALPYEEALSNGKPTVVEFYADWCEVCKELAPDVYKVEQQYKGRVNFVMLNVDNTK
WEQELDEFGVEGIPHFAFLDKKGNEEGNVVGRLPEKYLLENVDALARGEASIPHARVVGQ
FSSAEARKVHQVADPRSHG
>OUT.quisa.S10.gnm1.ann1.Qs0118690.1
MVRVASTHVGLHRFRPYLQIPQAQLVRTPFLSLNKTRKFKVVACQTDPNPTETSKTER
LIVEPET-----------------------------------LSGLFLSTRLDFGVSLKD
LSAAALPYEEALSNGKPTVVEFYADWCEVCRELAPDVHKVEQQYKDRVNLVMLNVDNTKW
EQELDEFGVEGIPSLY--------------------------------------------
------------------
>OUT.quisa.S10.gnm1.ann1.Qs0144000.1
MARVASTPVGLHRFRPHLQIPQSKFIRSSLIFHNKTRKFKRVACQTDPTPTETSTTERL
AAEPGGGENDQATTSPLDSSGFAEFPNKDINRRTAAASTLAALGLFLSTRLDFGVSLK
DLAAAALPYEEALSNGKPTVVEFYADWCEVCRELAPDVYKVEQKYKDRVNFVLLNVDNTK
WEQELDEFGVEGIPHFAFLDRDGNEEGNVVGRLPQQYLVENVDALSRGESSIPHARVVGQ
YSSTEARKVHQVVDPRSHA
>CAE.sento.Myeongyun.gnm1.ann1.Sto11g365180
MARLCSNPIGLHRFRPSLQIPKPQIITNPPYPRTKPRKFHTLSCQTTPNVDDTSSTERV
VIEPSTGQTSKASRSPQESPGLPEFPSKGINRKIAAVSTLAALGLFLSTRLDLGVSLK
DLSAVALPYEEALSNGKPTVVEFYADWCEVCRELAPDVYKVEQQYKDRVNFVMLNVDNTK
WEQELDEFGVEGIPHFAFLDKDGNEEGNVVGRFPRQFLLENVDALSRGEASVPHARVVGQ
YSNAEARKVHQVVDPRSHG
>DET.singl.CAF01.gnm1.ann1.evm_model_Chr01_4466
MARLSANPISLHRFRPCLQMPQLRTITNPRLLHSKARKFQILACQTNPDLKEADTAERL
AIEPSSGQASKAPSSPADAPVIPELPSRDINRRIAAVSALAAIGFFFATRLDFGVS
LKDLSAAALPYEEALSNGKPTVVEFYADWCEVCRELAPDVYKVEQQYKDKVNFVMLNVDN
TKWEQELDEFGVEGIPHFAFLDKDGNEEGNVVGRLPRKYLLENVDALARGEASVPHARVV
GQYSSAEGRKVHQVIDPRSHG
>OUT.vitvi.PN40024.gnm2.ann1.VIT_200s0207g00260.1
MSRVASSPVGLHRFRPCLQASQRHVFKTHVQSPNRVTRFQAIACQTTPNPTST
TAAEKGIVTAEKEKAEKGIETA------------------------------------
------------------------------------------------------------
------------------------------------------------------------
-------------------------
>OUT.vitvi.PN40024.gnm2.ann1.VIT_200s0207g00270.1
MSRVASSPVGLHRFRPCLQASQRHVFKTHVQSPNRVTRFQAIACQTTPNPTDSST
TEKPPVEPGSDNVTQAASSS-TDPGLPEFPSKDINRRIAVVSSLAAVGLFLSKRLDFG
VSLKDLSAAALPYEEALSNGKPTVVEFYADWCEVCRELAPDVYKVEQQYRDRVNFVMLNV
DNTKWEQELDEFGVEGIPHFAFLDKEGNEEGNVVGRLPKQYFQENVEALAHGEASIPHAR
VVGQYSSAESRKVHQVVDPRSHG
