# Supplementary material for: Legume genome structures and histories inferred from Cercis canadensis and Chamaecrista fasciculata genomes
Source: Plant J. 2026 Jun 10;126(5):e70981. doi: 10.1111/tpj.70981 (PMC13252982; doi:10.1111/tpj.70981)
Supplement: Supplementary file 4 — Data S4. Manuscript supplement; Compressed directory of aligned sequences from 2212 low‐copy gene families, for calculation of a consensus species tree. [file TPJ-126-0-s010.gz › S4_consen_species_tree/40_aln_fas_cln1/Legume.fam3.06168]

>CAE.acacr.Acra3RX.gnm1.ann1.g4943.t1
-----FFGLLL---FVSASSVSTSYDGPIYDSTAYTECKREPEEPLYRGGILSTHVPQFS
SHKPSVESHGYIMPSLVLHNLTHGTIYCFSIWVRVVNGSSGLIKATLQTENVVYDCIGT
VLAKLGCWSFLKGGFVLDSSSKLSILFFQKADGSDIKIALASPSLQPFTKQQWRVNQQYI
INTKRKRAVTIHVSDSNGGRLPGAAITVEQVSKDFPFGSAIAKTILGNLPYQNWFVKRFN
AVVFENELKWYATEPDQGKVDYTIPDQMMQFLRENKLIARGHNIFWEDPKYTPFWVHNLT
GPQLQSAVSSRIQSLMGKYKEEFIHWDVSNEMLHFNFYERRLGPDATLHFFETAHTFDPL
ATLFMNDFNVVETCCDVNSTVDSYISRLKELRKNGIFMDGIGLEGHFTIPNPPLIRAILD
KLATLGIPIWLTEVDVSKTLDKYTQASYLEDVLREGFSHPSVNGIMLWTAFHPQGCYQMC
LTDNGFRNLPAGDVVDKLLQEWKTCSVKGVTDQHGSFSFFGFLGEYRISVQYGNKTANST
FSLSQGQETRHFTVTL
>PAP.aesev.CIAT22838.gnm1.ann1.Ae04g34830.1
MQDIPFSSLLVFFLLIGTSLVSPLHDGPMYDSSAYTECKEKPEKALYWGGLFQQPQSG
GVEHSVAFY--ALDGPSFNLNNLTQDTIYCFSIWVKIEGSSSSLIRARLQTEHETYDCIG
TVLAKSGCWSFLKGGFVLTQASNVSTLFFQNTDGKDINIELASPSLQPFTKQQWRFNQQY
IINTHRKRAVTIHVSDTNGNRMQGATTTIEQISKDFPFGSAIAKTILGNLPYQDWFVKRF
NAAVFENELKWYATEPDQGKVNYTISDQMLQFVRANKIIARGHNIFWEDPIYTPAWARNL
SGTQLQAAVDSRIQSLMNQYREEFIHWDVSNEMLHFDFYEQKLGPDATLHFFETAHKSDP
LATLFMNDFNVVETCSDVNSTVDRFISKLRELQHNGVFMDGIGLESHFTIPNLPLMRAII
DKLAILDLPIWLTEVDISKKLDKDTQAIYLEQVLREGFSHPSVNGIMLWTALHPQGCYQM
CLTDNDFRNLPAGDVVDKLLQEWQTGLVEGVTDEHGSYSFFGFLGEYRICVKYGNRTAYS
TFSLSGGKETKHVTITL
>OUT.arath.Col0.gnm9.ann11.AT4G38300.1
------------------------------------------------------------
------------------------------------------------------------
------------------------------------------------------------
-QARKRAVTIHVSKENGESVEGAEVTVEQISKDFPIGSAISKTILGNIPYQEWFVKRFDA
TVFENELKWYATESDQGKLNYTLADKMMNLVRANRIIARGHNIFWEDPKYNPDWVRNLTG
EDLRSAVNRRIKSLMTRYRGEFVHWDVSNEMLHFDFYESRLGKNVI----------DSLA
TLFFNDFNVVETCSDEKSTVDEYIARVRELQRDGIRMDGIGLEGHFTTPNVALMRAILD
KLATLQLPIWLTEIDISSSLDHRSQV---H------------------------------
------------------------------------------------------------
----------------
>OUT.arath.Col0.gnm9.ann11.AT4G38650.1
---SSMCCLILLLSLLTLASSSNGIDGPFYDSTAYTECRAEAEKPLYNGGMLKDQK
PSVPGKDSLTGIGAHYTPTYILHNLTQNTIYCFSIWVKIEGAASAHVRARLRADNATLN
CVGSVTAKHGCWSFLKGGFLLDSPCKQSILFFETSDDGKIQLQVTSASLQPFTQEQWRN
NQDYFINTARKRAVTIHVSKENGESVEGAEVTVEQISKDFSIGSAISKTILGNIPYQEWF
VKRFDATVFENELKWYATEPDQGKLNYTLADKMMNFVRANRIIARGHNIFWEDPKYNPDW
VRNLTGEDLRSAVNRRIKSLMTRYRGEFVHWDVSNEMLHFDFYETRLGKNASYGFFAAAR
EIDSLATLFFNDFNVVETCSDEKSTVDEYIARVRELQRDGVRMDGIGLEGHFTTPNVAL
MRAILDKLATLQLPIWLTEIDISSSLDHRSQAIYLEQVLREGFSHPSVNGIMLWTALHPN
GCYQMCLTDDKFRNLPAGDVVDQKLLEWKTGEVKATTDDHGSFSFFGFLGEYRVGIMYQG
KTVNSSFSLSQGPETKHVRLQI
>CER.bauva.BV-YZ2020.gnm2.ann1.rna-bv37660.t1
MRDSTLLIISVFFLLMANSLVAYFYDGPIYDSTAYTECKGQPEEPLYRGGIFKEEQSQ
GVELQ-VEDSIGYYTPSFVLNGLAQDTIYCFSIWVRIENSSSAPIRATLQTEDKIYDC
IGTVLAKRGCWSFLKGGFVLDSPSHQSILFFQNADDTDINIAVASPSLQPFTWEQWSINQ
QYIINTKRKRAVTIHVANSKGKRLQGASITVEQVSKDFPFGSAIAKTILGNLPYQNWFVK
RFNAAVFENELKWYATEPDQGKLNYSIADQMLEFVRANQIIVRGHNIFWEDPKYTPAWVV
NLTGTQLQSAVNLRIQSLMSKYKGEFIHWDVSNEMLHFDFYEQRLGPHATLHFFETSHKS
DPLATLFMNDFNVVETCSDVNSTVDAYISRLRELQEVGVFMDGIGLEGHFTIPNLPLMRA
ILDKLATLGLPIWLTEVDISKTLDKYSQAIFLEQVLREGFSHPSVNGIMLWTAFHPQGCY
QMCLTDSNFQNLPAGDVVDKLLQEWETVDINGITDEYGSYSFYGFLGEYRVNARYGNRTA
NSTFSLSGGEETRHLTIQL
>CER.bauva.BV-YZ2020.gnm2.ann1.rna-bv37662.t1
MRDSTLLSISVFFLLMANSLVAHFYDGPIYDSTAYTECKGQPEEPLYRGGIFKEEQSQ
GVELQVED-SIGYYTPSFVLNGLPQDTIYCFSIWERIENSSSAPIRATLQTEDKIYDC
IGTVLAKRGCWSLLKGGFVLDSPSHQSILFFE----------------------------
------KRKRAVTIHVANSKGERLQGASITVEQVSKDFPFGSAIAKTILGNLPYQNWFVK
RFNAAVFENELKWYATEPDQGKLNYSIADQMLEFVRANQIIVRGHNIFWEDPKYTPAWVV
NLTGTQLQSAVNLRIQSLMSKYKGEFIHWDVSNEMLHFDFYEQRLGPHATLHFFETSHKS
DPLATLFMNDFNVVETCSYVNSTVDVYISRLRELQEGGVFMDGIGLEGHFTIPNLPLMRA
ILDKLATLGLPIWLTEVDISKTLDKYSQAIYLEQVLREGFSHPSVNGIMLWTAFHPQGCY
QMCLTDRNFH--PAGDVVDKLLQEWETVDINGITDEYGSYSFYGFLGEYRVNARYGNRTA
NSTFSLSGGEETRHLTIQL
>CER.cerca.ISC453364.gnm3.ann1.Cecan.3G013500.1
MRDSSVLNILVFFLLMANPFVAPLYDGPIYDSTAYTECKAQPEEALYRGGMLKNEG----
QCLEVEDSIGYYMPSFVLNNLTQDTIYCFSIWVRIESSSSAPIRASLQTENKTYDC
IGTVLAKRGCWSFLKGGFVLDSPSHQAILFFQKADDIDIDIAVASPSLQPFTMQQWRINQ
QYIINTQRKRAVTIHAANTKGERLQGAAITIEQVSKDFPFGSAIAKTILGNLPYQNWFVK
RFNAAVFENELKWYATEPHQGKVNYTIADQMLEFVRANQIIARGHNIFWEDPKYTPAWVV
NLNGKQLQSAVNSRIQSLMSKYKEEFIHWDVSNEMLHFDFYEQRLGPDATLHFFDTAHKS
DPLATLFMNDFNVVETCSDANSTVDAYISRLRELEQGGVFMDGIGLEGHFTIPNLPLMRA
ILDKLATLGLPIWLTEVDISNTLDKYSQATYLEQVLREGFSHPSVNGIMLWTAFHPEGCY
QMCLTDNNFQNLPAGDVVDKLLQEWETTDIDGVTDEHGSYSFYGFLGEYRVNVRYGNRTA
NSTFSLCGGEETRHLTIQL
>CAE.chafa.ISC494698.gnm1.ann1.ChfasH1.1G226000.1
---IPFFSFLLFILTLCSSLASPSYDGPWYDSTAYTECKTQPEKPLYNGGIFNNNPPEFY
SHKTHHSSHGYLVPSLILRNLTQDTIYCLSIWVRIGGGSSGLIRASLQTENEIYSCI
GTVLAKSGCWSFLKGGFVLNSSSSLSVIFFENAFDGDISIEVASPSLQPFSMEQWRINQ
QYIINTKRTRAVTVHVSDTNGDRIPGALISIHQISKDFTFGSAIAKTILGNFPYQSWFVK
RFNAAVFENELKWYATEKEQGKVNYTISDQMMQFVRANKLKARGHNIFWEDPIYTPPWVR
NLTASQLQSAVNSRIQSLMSKYNEEFIHWDVSNEMLHFDFYENRLGPQASLDFFQTAHRS
DPLATLFMNEFNVVETCTDANSTVDSYISRLNELRQNGVFMDGIGLEGHFTVPNPALIRA
ILDKLATLGIPIWFTEVDISKTLDQLTQARYLEEVMREGFSHPGVNGIMLWTALHPKGCY
QMCLTDHNFRNLPAGDVVDRLLQEWQTSTVEGVTDEHGSYSFYGFLGEYNITVNYANKTA
NSTFSLCQAQETLHYTVRL
>PAP.lotja.MG20.gnm3.ann1.Lj1g3v3343780.1
-QDIPSCCHIFFFLLLRPSSVSPLYDGPLYDFTAYTECKEHPEKPLYGGGIFK
SQSGAVVEDRFASKAVNGYMPSLLLNNLTQATIYSFSIWVRVQGSNSAMIRASLQGEKDA
FVCIGTVSAKSGCWSFLKGGFVLDSPSNLSTIFIQNAGGNDVNIDIASPSLQPFTKQQWR
INQEYIINHQRKRAVTIHVSDAKGMKLQGAAISIEQISKDFPIGSAIAKTILGNLPYQNW
FVKRFNAAVFENELKWYATEPHQGQVNYTISDQMLQFLRANKIIARGHNIFWEDPKYTPA
WVLNLTGIQLRSAVNSRIHSLMNQYKEEFIHWDVSNEMLHFDFYEQKLGPDATLHFFETA
HKSDPLATLFMNDFNVVETCSDVNSTVDAFISKIRELQQNGVFMDGIGLEGHFTTPNPPL
IRAILDKLATLDLPIWLTEVDISKTLDQDTQAIYLEQVLREGFSHPSVNGIMLWTALHPN
GCYQMCLTDNDFRNLPSGDVVDKLLEEWHTGLVEGVADKQGSHSFYGFLGEYRISVKYGN
RTTSSTFSLSGGDETRHFTVTL
>PAP.medtr.A17_HM341.gnm4.ann2.Medtr3g117800.1
----------------------SSSNGPLYDFTAYTQCKEHPEKPLYGGGVFNIKDKGN-
---AVN-NTNINMSSLVLYNLTYDTIYSFSVWVKVEYSDSVMIKAKLETENETYNCIGT
VLAKRGCWSFLKGGFLLNSPSNSSTIFFHNSDGKDVDIDIASQSLQPFTQHQWRINQQYI
INTKRKRAVTVHVSDPNGRKLQGASVFVEQISKDFPIGSAIAKTILGNIPYQNWFLKRFN
AAVFENELKWYATEPHEGSVNYTISDQMMQFVRANKIIARGHNIFWEDPKYNPAWVLNLT
GTQLRSAVNSRIQSLMNQYKTEFIHWDISNEMLHFDFYEQRLGPNATFHFFEAAHESDPL
ATLFMNDFNVVETCSDVNSSVDAYISRIRELRQYGVFMDGIGLEGHFTIPNLPLIRAILD
KLATLDLPVWLTEIDISNTLDHDTQAIYLEQVLREGFSHPSVNGIMLWTALHPYGCYQMC
LTDNDFNNLPSGDVVDKLLQEWQTSSVQGITDEHGSHSFYGFLGEYRIRVEYRNKTINST
FSLCRGEETKHVPVTL
>CER.phach.longxuteng.gnm1.ann1.LXT57849.t1
------------------------------------------------------------
-----------------------SKISLFPVWVRIDNSSSASIGTSLQTENKTYDCIV
TVL-----------------PSVDSGNFSRKTDDIDINIAVASPSLQPFSKQQRGINQQY
MINTRTKRAVTIDAANTKGERLQGAAITTEQVSKDFPFGFAIAETILVKLSLQNWFV
KRFNAAVFENKLK-----------------------------------------------
------------------------------------------------------------
------------------------------RVDKGDRVGVLVDEIGLEGHFTTPNLPLMR
AVLDKLGTLGLPIWLTEVDISNKLDKYKNLIF---------------GKLVYL-------
LKRC--------------VDKLLQEWKTPYIHGVTYECGSYSFYGFL-EYRVNVLCDNRY
ANSTLSLCGGEETRHLTIQL
>PAP.phavu.G19833.gnm2.ann1.Phvul.009G120500.1
MQDIPFYVLILSLLLIPTSLVSPLYDGPLYDFTAHTECKEKPEEPLYGGGVLKQRSPP
GLQDNIASSVNNTYVPSLLLYNLTQGTIYTFSAWVRVKGSSSGMIRATLETEKETYDC
IGTVSAKLGCWSFLKGGFVLTSSSNLSVIFFQNADGKDINIEVASPSLQPFTNQQWRINQ
QYMINTKRKRAVTVHVSDSNGRRLQGASVRIEQISKDFPFGSAIAKTILGNLPYQNWFAK
RFNAAVFENELKWYATEPDEGRVNYTISDQMLQFVRTNNIVARGHNIFWEDPKYTPPWVL
NLTGIQLQSAVNSRIHSLMSQYKDEFIHWDVSNEMLHFEFYEQRLGSDATLHFFETAHES
DPLSTLFMNDFNVVETCSDVNSTVDAYISRVRELQRNGIFMDGIGLEGHFTVPNPPLIRA
ILDKLATLGLPIWLTEVDISKTIDRDSQAKYLEEVLREGFSHPSVNGIMLWTAYHPNGCY
QMCLTDNNFNNLPAGDTVDKVLQEWQTGRVEGVADVHGSYSFYGFLGEYSITVNYGNRTT
HSTFSLSPAQETRHFTITL
>OUT.prupe.Lovell.gnm2.ann1.Prupe.8G163400.1
MEDTFSFCLLMFFLLLMGSSVA-SFDGPLYDSTAYTECKMQPGAALYGGGIINDQASGAE
GSNSATTSSGVYSPSFILHNLSQGTIYCFSSWVKIEGAGSALIRASLKTEKETYDCIG
TVLAKHGCWSFLKGGFVLNSPSQLSMLFFQNTDDRDVNIEIASSSLQPFSVQQWRTYQQY
IINTKRKRAVTVHVSNEQGKRLQGVTINIEQVSKDFPFGSAIAKTILGNLPYQNWFVKRF
NAAVFENELKWYATEPEQGKTNYTIADQMLQFVRANQITARGHNIFWEDPKYTPAWVRNL
TGNELHSAVNSRIESLMSKYREEFIHWDVSNEMLHFDFYEQKLGPNATLHFFETAHKFDP
LATLFMNDFNVVETCSDVNSTVDAYISRLRELRYGGALMDGIGLEGHFIVPNPPLIRAIL
DKLATLSLPIWLTEVDISSTLGKEAQAIYLEQVLREGFSHPSVNGIMLWTALHPNGCYQM
CLTDNNLQNLPAGDVVDKLLKEWQTGEIEGETDDHGSYSFFGFLGEYKVSVKYGNKTSSS
TFSLCQGEETRHVSIQL
>OUT.quisa.S10.gnm1.ann1.Qs0040680.1
--YSSVFSLLVFFLLIGPSIVVTLYDGPIYDSSAYTECKGKPEKPLYNGGILKNKSQNVE
EGRVAYYADAFYSPSFILHNLTEVTVYCFSIWVRIEDANSALIRASLETESKTYDCIGTV
LAKRGCWSFLKGGFVLDSPSTSSILFFQNTDGRDVNIIVGSPSLQPFTYQQWRINQQYII
NTERKRPATIHVSNKNGDRLQGAVITIGQVSKDFPFGSAIAKSILGNLPYQNWFVKRFNA
AVFENELKWYATEPEQGKVDYTIADQMLKFVRANQIIARGHNIFWEDPKSTPAWVRNLTG
PQLQSAVSSRILSLMSKYKEEFIHWDVSNEMLHFDFYEQQLGLNATLQFFETAHQSDPLA
TLFMNDFNVVETCSDVNSTVDSYISRLRELKQGGVTMDGIGLEGHFTTPNPPLIRAVLDK
LATLGLPVWLTEVDISKTLYKDTQAIYLEAVLREGYSHPAVNGIMLWTALDPNGCYQMCL
TNNDFQNLPAGDVVDKLLKEWQTGYVEGVTDEHGSYSFFGFLGEYKINVKYGNGTANSTF
SLCQGEETRHFSIQL
>CAE.sento.Myeongyun.gnm1.ann1.Sto02g034690
------------------------------------------------------------
-------------------------MFCLTVWVRIESGSSAAIRATLHTEKEIYSCIGTV
LAKSGCWSFLKGGFVMYSSSNLSILSFQNADGGDMSIEVASPSLQPFSMEQWRMNQQYII
NNKRKRAVSIHVSDENGDRVPEAAISIEQISRDFPFGSAIAKSILGNLPYQNWFVKRFNT
VVFENELKWYSTEPHQGKVNYTISDQMMQFVRSNKLRARGHNIFWEDPTYTPPWVRNLTS
SQLQSAVSCRIQSLMSKYREEFIHWDVSNEMLHFDFYEQRLGFDASLYFFETAHRCDPLA
TLFMNEFNVVETCSDGKSTVDLYVSRVEELRKNGVFMDGIGLEGHFTVPNPPLIRGVLDK
LGTLGIPIWFTEVDISKTLDRDTQAKYLEEVLREGFSHPSVNGIMLWTALHPQGCYQMCL
TDNDLNNLPAGDVVDRLLQEWQTYGVRGATDEHGSFSFYGFLGEYRVTINHGNTTAISTF
SLPQGQETLHFTVRL
>DET.singl.CAF01.gnm1.ann1.evm_model_Chr01_9
--------FLLFLLLLGPSLVASFHDGPTYDFTAYTECKEQAEEPLYEGGILRNQPDGAV
EFAYNYYAINGYMPSLVLHNLTESTIYSFSIWVRIEGASSALVRASLQAENATYDCIGT
VSAKPGCWSFLKGGFVLDWPSNLSILYLEGTDGKDVNIAIASPSLQPFTQEQWSFNQQYI
INTQRKRGVTIHVSDTNGERLQGADIVIEQVSKDFPFGSAIAKTILGNLPYQKWFLKRFN
AAVFENELKWYATEPEQGKVNYSISDQMLHFVRANRIIARGHNIFWEDPQYTPAWVRNLT
RTQLQSAVNSRIQSLMNQYREEFIHWDVNNEMLHFDFYEDKLGPNATLNFFETAHRSDPL
AILFMNDFNVVETCADANSTVDAYIARLRELKQGGVSMDGIGLEGHFTIPNPPLIRAILD
KLATLGLPIWLTEVDISKTLDKDMQATYLEQVLREGFSHPSVNGIMLWTALHPQGCYQMC
LTDNEFQNLPAGDVVDKLLEEWQTGYVEGVTDDHGAYSFYGFLGEYSISVRYRDTTANST
FFLCQGEETRHFTIQL
>DET.singl.CAF01.gnm1.ann1.evm_model_Chr03_2381
-----LS-HSLLFHLIGFSLVAPFYDGPLYEHTAYSECKGQPEEPLYKGGIFNSSQSQGQ
ERSISYQTVTGHVPSFLLYNLTQG-IYSFSIWVRIEGASSSLVRASLRTQDETYDCIGNV
LAKSGCWSFLKGGFVLDWTSNLSMLHFESSDGKDIDIAIASPSLQPFTKEQWRTNQQYII
NTERKRAVTIHVSDTNGKRLQGAAIAAKQLSKDFPFGSAIARTILGNSAYQNWFVKRFNA
AVFENELKWVATEPEQGKLNYTIPDQMLQFVRSNQIIARGHNIFWNPNSHQHGFST---
------------------------------------------------------------
------------------------------------------------------------
------------------------------------------------------------
------------------------------------------------------------
----------------
>DET.singl.CAF01.gnm1.ann1.evm_model_Chr03_2382
------------------------------------------------------------
------------------------------------------------------------
------------------------------------------------------------
------------------------------------------------------------
------------------------------------------------------------
--------------MNKYRNEFIHWDVSNELLHYDFYEQRLGPNATLDFFKTAHKSDPLA
TLFLNEFNVVETCSDSNSSVDAYIERLRELTRGGVFLDGIGLESHFTVPNPPLIRGGLDK
LATLGLPIWLTEVDVHRTADKETQAIYLEEVLREGFSHPSVNGIMLWTALHPEGCYRMCL
TDNELKNLPTGDVVDRLLQEWQTSYVNGVTDEYGSHSFYGFLGEYRISVKYENRTANSTF
SLSRGEETRHVTITL
>DET.singl.CAF01.gnm1.ann1.evm_model_Chr03_2385
-----LS-HSLLFHLIGFSLVAPFYDGPLYEHTAYSECKGQPEEPLYKGGIFNSSQSQGQ
ERSISYQTVTGHVPSFLLYNLTQG-IYSFSIWVRIEGASSSLVRASLRTQDETYDCIGNV
LAKSGCWSFLKGGFVLDWTSNLSMLYFESSDGKDIDIAIASPSLQPFTKEQWRTNQQYII
NTERKRAVTIHVSDTNGKRLQGAAIAAKQLSKDFPFGSAIARTILGNSAYQNWFVKRFNA
AVFENELKWVATEPEQGKLNYTIPDQMLQFVRSNQIIARGHNIFWESPEFTPAWVLNLAG
SQLKSAVGSRIQSLMNKYRNEFIHWDVSNELLHYDFYEQRLGPNATLDFFKTAHKSDPLA
TLFLNEFNVVETCSDSNSSVDAYIERLRELTRGGVFLDGIGLESHFTVPNPPLIRGGLDK
LATLGLPIWLTEVDVHRTADKETQAIYLEEVLREGFSHPSVNGIMLWTALHPEGCYRMCL
TDNELKNLPTGDVVDRLLQEWQTSYVNGVTDEYGSHSFYGFLGEYRISVKYENRTANSTF
SLSRGEETRHVTITL
>OUT.vitvi.PN40024.gnm2.ann1.VIT_203s0038g02180.1
----PFCFLLLF--FLADPPLAAPYDGPLYDFSAYTQCKTRAEGPLYNGGILK----GAR
WDIPRVLADGVYSPAFVLRNLTTGTKYCFSSWVKIKGADSAPIRASLMSEKKTINCVGTV
TARRGCWSFLKGGFVLDEPLDYSLLFFQNSDERAVDLAITSASLQPFTDQEWSTNQQYII
NTERKRAVTIHVANTQGERLQGAEITVDQVSKDFPFGSAIAKTILGNLPYQNWFVKRFNA
AVFENELKWYATEPDPGNITYALADQMLEFVRANQIVARGHNIFWEDPKYTPAWVRNLSG
PALQSAVNNRIQSLMSKYKDEFVHWDVSNEMLHFDFYEQRLGPDATLHFYETAHESDPLA
TLFMNDFNVVETCSDVNSTVDAYISRLRELSRGGATMSGIGLEGHFTIPNPPLIRAILDK
LATLQLPIWLTEIDISNTLSKETQAVYLEQVLREGFSHPSVNGIMLWTALHSYGCYQMCL
TDNNFHNLPAGDVVDKILKEWQTGEIGGQTDDHGSYSFFGFLGEYQVTVRYGNRTANSTF
SLCRGDETRHFSIQL
