# Supplementary material for: Legume genome structures and histories inferred from Cercis canadensis and Chamaecrista fasciculata genomes
Source: Plant J. 2026 Jun 10;126(5):e70981. doi: 10.1111/tpj.70981 (PMC13252982; doi:10.1111/tpj.70981)
Supplement: Supplementary file 4 — Data S4. Manuscript supplement; Compressed directory of aligned sequences from 2212 low‐copy gene families, for calculation of a consensus species tree. [file TPJ-126-0-s010.gz › S4_consen_species_tree/40_aln_fas_cln1/Legume.fam3.06194]

>CAE.acacr.Acra3RX.gnm1.ann1.g8259.t1
MLGSEKNVSS--SGTTSSDMPPLPQCLPLDPIPLGNKQYARSGDLRKALGVPLGSTSEDH
SLGIPRPKPIAPGASGELKHFKESVKDNSRKAKDRAKMMREYISKLDKYTEAVSSKKRQR
TDFSTDRGGGVNLTKMGGQLHRNSSDILTQKSEAKASSSALNKRIRTSVADVRAESRSAA
TMRHQ-----ESNLIQTLGGSSVRMEEKTRRLLAGGEGLDHKIKKKRSVGAVGNRVIGGD
RDVKRATLPKASSDLKLRFYDPQGFRLKPLPGACGINKSESSSEPTNSGLRTTLGSEQEG
ASLHRDNMALEHRA-AKGNNRANTQEDCLASSPSTLIKNKVSRAPRTGSVTALDSSSTQ
PSSGSFPGSSIHPMTKWAGQRPHKNSRSRRANVVSPVSRNIETQVSSEGCPTPDFSVR
ASAVGSSGSQMASSVDNSAKKYKRPSDDVSSPFGLSESEESGGGENRIKEKELNNSDFAP
TAEKVEALKLKMRKNKIPIDESGDCVQRQGRIGRNLSFVRPGLPSGREKTESPPIMKPLQ
NMGSNDKSKIKYGRPPSKKQKDRKVLTHVGQMLSDGSKKFSGDCDDDREELIQAANSARN
ASNLACSGPFWRKMESVFAPVSLEDSSYLKQQLNSAAELDTSLSQMFDVDHDILGVVVNN
EALHGLKERKRRQCDGQSTKNDALSGKGDFERLDKVSPLFQRVISALIEEDEIEESYHHN
EAKNTSRQCASDDSHCGSCNQIDFEPKDWDKMDSEVESKEELQIQKNFILDRLSCDKSTA
SNTFRYPNTSSSLQSTGVWQGDEEFSLSDITHTSEICSNELDQLPTAELSGPGLPTSDVQ
YQQMCLDDRLLLELQSIGIYPEILPDLAEDDEALNQDIIELKKGLHQQIGRKKKKLDRID
RTVQKVRDMERRKIEQVAYDQLIEMAFRKRLACRGSKNSKNAVHKVSKQGAQYFLQRALG
RCKKYEETGNGCFGEVALQNIIFSAPSHDNDAKSGEGIVSMTASNTCNKVSHQVEAGRSG
AVSSVSEKYDPHRDYADRGLQDSFHVSVHSSEHGSSKNGSLLVKEKRKEMLVNGV-ISSS
RVSNLDGPAHGGVKGKRSERERNQSRDQSRHISISRD--LSLDSSRNECKPKAKPKQKSN
LSGH---------QDISVNNIGDNDGRESDPLSGNQGILKEKESADLGNLQPHELDSMEE
LGMSGELGGPQDLNSWLNFDDDGLLEGDTVGLEIPMDDLSELNMIM
>PAP.aesev.CIAT22838.gnm1.ann1.Ae04g28550.1
MLGSGNTLKSSSSGITSSDMPPLPQYLPLDPITLGSQKYTRSGELRRVLGVSVGNTSED
HSFGTPHPKPIAPVASGELKHLKESVQNSSRKARDRSKMFQDSISKLDRW-EALNSKKRQ
RTDLSSERGGGVNLTKMGSQMHKTPNDNVTQRSEAKSSNSMLNKRLRTAVADLREESRSA
AIGRQQMATEKDGNLMQTLGGGSVRNEEKTRRLLAGGEGLDQKIKKKRSVGAVGNRVITG
DRDVKRATIPKANADLKMRIYDSQGFRLKPLPESSGINKSEGSSDPTNAGVRKMLASEQE
GGSLHRDHVAEQQRVVAKANNRANAQEDLPASSSNTVIKNKVSRAPRTGSVSALDLSNVQ
PSSGNFPGSSIHPMTQWGGQRPPRNSRSRRVKVVSPVSRSLE--VPSEGCLTSD--LK
APSFGNNGVQLASNVENSTPKYKRPSDDVSSPFGFSESEESGAGENKIKERGVNSSDFDM
AAEKGGASMVQIRKNKLQADESGDSVQRQGRTGRNVSSMRPGLPSGREKPENLPIMKPVQ
DVRPNDKSKTKYGRPPSKKQKDRKVLTRVGKQLNIGSSDFGGESDDDHEELYKAANAARN
ASNLACSGSFWNKMEPVFASISLEDASYLKQQLNFAEEVDKSLSHMFGIDHDM-GIVVNN
KTNQSSEERKRSRCEEESNKFDALGEKNDLERF-KVTPLFQRLLCALIEDDENEDPYPHS
EAKNTSRQCTSDDSHCGSCNQIDFEPKDRDRMDSEVESKVDLHIQKSCVLDRLSCDKSTT
SNNFRYPNTSSSLQSTGVSQGDEEFSLSDITHTSEICSNDLDQLHPAELSIPGFPSPDSQ
YQVMSLDDRLLLELQSIGLYPEILPDLAEEDEAINQDIVKLEKALYKQNGSKKRTLDSIG
QAIQKGRDIDRRNVEQVAFDQLIETAYRKRLACRGSKSSKGAVHKVSRHVAMAFVKRTLG
RCKRFEEAGISCFSEPALQNILLSASSCDNDAQPADCIVSGTASNTCNRASYQMEARKSA
AVSSASEKYDSQRDCVDRGMLDSFQGSIHSSEQASSKNGSVFMKEKKREMLVNGGAGPS
SRASNLDAAVHGGVKGKRSERERNQTR----QNSGSRAGRLSLDGNRNENKTKAKPKQKI
SGGGHRFMEAKEPINDLSLPDANNDDRKDGAKLSGNQDTSKVNEPSEFSNFP
LPDFNSIEELGVGGDLGGPQDLTSWLNFDDDALPDHDSIGLEIPMDDLSDLNMLM
>OUT.arath.Col0.gnm9.ann11.AT5G22450.1
MLGSGNNLSRGTIGL-SSDTPNLSQVLTLEPIRLGNQNYTRSGELRRVLGVPSRASSEDN
SFGMSHPRPSPPVATEELKHFKESVLDTSREAGDLVKKLSENIFKLDKYAETINSKKRRR
NDIPPERMDAATFDKVRNQVPRTQ-DIMAQRSEERKKMLGLNKRARTTVADVRGDARIS
ALARQHVI-EKGSDSPPSVSGESVRIEEKIRRLPVGGEGWETRMKRKRSVATLGNRIMNP
EQ---RVMQPKPTADSKLRSCDSQNFRSKSSPGVSGINRLDTSFEPDSPCMGALSRNELE
TVSIARDRSVAEQ-RLAKGNNKRNLLDDSPTNSSTAILKGKVSRAPRTAAIMGVESSK
VDSPSGVLQGSSAHAMAQWVGQRPHKNSRTRRTNVVSPVIKHSESKISGQGFATSDFSPR
ASPGTTGPLSV---VDSSPLKMKRELRNASSPYGLSESEDSGAGDNKTRERAFASGDLFT
TPK-SGSLLLPTRKNKIQTSHKGGGAWKQGKSESVSSLTTPGFHPIMVKSENLPVEKPFH
NIKISDKNRSKYGRPPAKKVKDRKPATRLASNANT-PSDITGESDDDREDIFAAANSAR
KAANLACSGKFWKKMDHIFAAVNVDDMQNMKDQLNFAQELDKSLSDAILDGYNILGLKLP
KAVHRPGVGNVDY-SGPTSSCVSGLSERLDMRKLNESTPLYKRVLSALIEEDDGEEVVQ
FNGGKNLSLHYASDDSHCGSCTYIDTEFRERDRMEFEVESSGDFQTPKSGLFDRFSSERS
VVSNPFRNGGMSISVHSNEQWIGDDDLSHSDAALGNETYSNSLGQLQAREVNIPNFPVSD
TQYQLMSLDERLLLELQSIGVFPEAMPDLAEETMST--DVMELKEGIYQEILNKKKKLEK
LIITIQKGKDVEKRKIEHLAMDQLVETAHKKRMACRGSKAAK--VNKVTRQVALGFIRRT
VARCRKFEETGFSCFSDPALQDILFSSPSND--AKSSENGGSGTASNTLNEPSHQAEAK
GSGAVSSTK-----RRE----ALIDDVIG-CASSKVTTSK-GSA--------VL------
--------SG---GGAQGKRSERERNKNKPKPKENNNNNNGNQSRSTTTSTHPTGPA
SRGASNRGVT---------------------SGDGAVDD--------EAPIDFSKLAFRD
LDEIDEQA---------DLGNWF----EGLQDIDTAGDEVPMDDLSFM----
>CER.bauva.BV-YZ2020.gnm2.ann1.rna-bv08662.t1
------------------------------------------------------------
------------------------------------------------------------
------------------------------------------------------------
------------------------------------------------------------
------------------------------------------------------------
------------------------------------------------------------
------------------------------------------------------------
------------------------------------------------------------
------------------------------------------------------------
------------------------------------------------------------
------------------------------------------------------------
------------------------------------------------------------
---LSCERDGSLAVACFTQAVEHKSRVRTEFKSTTLSSSQAKNHCASDTFSCNGNATTN
GVNIH----DLVLDDLLSKRQGHLHSQNETFPMLAENASGILLGVHADPSCLPSLICHYV
KMSLEDKLSLELQNVGLFPEAVPDLADGDEAIDQEIIQLQRGLHQQVCKKREYVVKLIQ
PVEERREMEQRALEQVAMDKVIESVYKKKLAARGSSAARYGLPKISKQVAMAFMKRSLAR
CRKFEETGRSCFMEPLFKDVLFATPTHDNCAGSVVTVHL---PQTQ---NSEQESPLAGF
IP-CREQYGLQSGKSGSNPVEMFGNLNHPSDQEFARTGPILNRGKKKELLLDDVGGAYP
RASTIGNSFMGGAKGKRSERERDK--DTSGRNSITKASRPSAG----------------
----E------------VIANGGN-RNSNVEPMS-----KEADETIDFTNL--NELDSI-
ELGVANELGGNEDLGSWLNIHEDGLQDHDAVGLDIPMDDLSELTMLL
>CER.bauva.BV-YZ2020.gnm2.ann1.rna-bv18978.t1
--FSGNNSSSSS-GVPSSDMPPLPQCLALDPITLGNQKYTRSGELRRVLGVPLGSTSEDH
SFGVPHPKPMAPVASGELKHFKESVQDASRKARDRAKRFRENIFKLDKYREALSSKKRQR
TDVSTDRGGGVNLTKMSGQIHRNPNDTLPQRSEAKTTNPVMNKRIRTSVADVQVEGKSV
TTVRQQMVTDKDGTLVS--GGSSVRIEEKTRRLLAGGEGLDKKIKKKRSVGAVSNRVMTS
DRDVKRTTLPKMGADLKLRFYDAQGFRLKSLNGASGINKSEGPSEPANSGVRTILGGEQE
GASLHRDNTTSEQRVLAKGNNRANSQEDFPANSPNTVIKGKISRAPRTGSVTALELPNV
QPSSGTFPGSSIHPMTQWVGQRPHKNSRTRRANVVSPVSRNVEAQVSPEGCPTSDFSVRP
SSVGISGSQLASSVDNGNQKYKRQTDDVSSPFGLSESEESGAGENKLKERGMNSSNFALT
PEKTEGSKLQMRKNKIPMDESGDYVQRQGRNGRGSSLIRPGIPSVREKSENLPVMKPVEN
MRPIDKSKTKYGRPPSKKQKDRKVLTRIGKTLSNVSSDFAGESDDDHEELYQAANNARNA
SNLACSGPFWKKMEYIFASVSLEDAAYLEQQLSFSEELDESLSQMFGVGHDLLGVVINND
ATHGSGERQGSFCDQELTKTDTLSRKSDKEKMDKVTPLFQRLLSALIEEDEIEESYHLSE
AKNMSRQSASDDSHCGSCNQIDFEPKDRDKMDSEVESKVDVHIQKNCMLDRLSCDKSAA
SNTFRYPNTSSSLQSTGVWQGDEEFSLSDITLNSEICSNEFDQMQHVELSVPGFPSSDGQ
YQLMCMDDRLLLELQSIGLYPEILPDLAEEDEAINQDIVELKKGLHQQIGRKKKNLSKIG
RAVQKGRDAERRKIEQVAFDQLIEIAYRKRLACNGSKYSKGTVQKVSKQVALAFLKRTLG
RCEKYEETGNSCFSEPALQSIMFSAPPCDNDAKSADCIVSGTASNTCYKAPHQMEARKSG
TVSSASEKYGSHSDNADRGLPDSSQGLVQSSEQVSSKNASPFIKEKKREMLVNGVVGSS
SRTSNLDGAVRGGVKGKRSERERNQIRDQTKHNSISRAGRQTLDDSGNEYKTKTKPKQKN
NHIGHRFTESKISVHGQPVANAGNNVSKEGAALSSEKDISSVKGSTDVGNLQLNEL
DPIEELGVSGELGGHQDLSSWLNFDDDGLQDHDSIGLEIPMDDLSELNF--
>CER.bauva.BV-YZ2020.gnm2.ann1.rna-bv22139.t1
MISSGNNNLSSSSGVPSSDMPPLPQCLPLDPITLGNQKYTRSGELRRVLGVPLGSTSED-
-----HSKPMPPVASGELKHFKESVQDASRKARDRAKRFRENIFKLDKYREALSSKKRQR
TDLSSDRGGGVNLTKMGSQIHRNTSDTITQRSEAKTTSPVLNKRIRTSVADVRMEGKSAV
TVRQHMGTDKDGTLVS--GGSSVRIEEKTRRLLAGGEGLDQKIKKKRSVGAVGNRVITGD
RDVKRVTLPKMGADLKLRFYDAQGFRLKSLHGASGINKSEGPSEPTNSGVRSIPGGEQEG
ASLQRDHMTSEQRVLTKGNNRPNSQEDYLANSPNSTVKGKISRATRTGSVTALEMPNVQ
PSSGTFPGSSMHPMTQWVGQRPHKNSRTRRANVVSPVSRNVEAQVSPEGCPTSDSSVRP-
SVGTSGSQLASITDNGTQKYKRPPDDISSPLGF-ESEESGAGEIKLKEKGMNNSEF----
EKAGVSKLQIRKNKIPMDESADCVQREGRNGRGSSLIRPGHPSVREKSENLPALKPVENM
RPIDKSRAKHGRPPSKKQKDRMVLTRIGKVLNNVSSDFAGESDDDHEELYQAANFARNAS
NLACAGTFWYKMEPIFASASLEDSSYLEQQLNFAEEHDENLSEMLGVGHSLSGVLINNDA
ARGSGERQRSFCGQELTKTDTLSRKSDMEKLDKVTPLFQRILSALIEEDEVEESYHHSEI
NIMSRQSASDDSHCGSCNQIDFEPKDRDKMDSEVESKVDLHIQKNCMLDRLSCDKSAAS
NTFRCPNTSSSLQSTGVWQGDEEFSHSDITHNSEICSNDFDQPQNAELSVPGFPSSDGQY
ELMCLDDRLLLELQSIGLYPEILPDLAEEDEAINQDIVELNKGLHQQIGRKKKNLSKIGR
AVQKGRDAERRKIEQVAFDKLTEIAYRKRLACNGSKYSKGAVQKVSKQVALPFLKRTLAR
CKKYEETGNSCFSEPALQSIMFSPPPRDNYAKSADCIVSGTASNTCNKASHQMDARKSGT
VSSASEKYDSHSGNAYSGFPDSFQDFGLSSEQVSSKNGSPFIKEK-REMLVNGVFGSSS
RTSNLDGAVHGGAKGKRSERDRNN----TKQNSISRA------GSGNEYKTKTKSKQKNN
HIGHRFTEAKKSIHGQPVASAGNNVCKEGAAPSNKKKISSVKESTDIGNSQLNELD
PIEELGVSGEFGEHQDLSSWLNFDEDGLQDHDCIGLEIPMDDLSELNF--
>CER.cerca.ISC453364.gnm3.ann1.Cecan.5G292100.1
MLSSGNNLSSSS-GVPSSDMPPLPQCLPLDPITLGNQKYTRSGELRRVLGVPLGSTSEDH
SFGVPHPKPMAPVASGELKHFKESVQDASRKARDRAKRFRENIFKLDKYREALSSKKRQR
TDLSTDRGGGVNLTKMGSQIHRNTNDTLTQRSEAKTTNPVLNKRIRTSVADVRMEGKSAV
TVRQQMVIDKDGTLVS--GGSSVRIEEKTRRLLAGGEGLDQKIKKKRSVGAVGNRVITGD
RDVKRATLPKMGGDLKLRFYDAQGFRLKSLHGASGINKSEGPSEPTNSGVRTILGGEQEG
ASLHRDHTTSELRVLAKGNNRANSQEDCPANSPNTMIKGKISRAPRTGSVTALELSNAQ
PSSGTFPGSSIHPMTQWVGQRPHKNSRTRRANVVSPVSRNVEAQVSPEGCPTSDFSVRPS
SVGISGSQLASSIDNGTQKYKREPDDISSPFGLSESEESGAGENKLKEKGMNSSDFAQTA
EKAGASKLQMRKNKIPTDESGDCVQRQGRNGRGSSLIRPGLPSVREKSENLPVMKPIENM
RPIDKSKTKYGRPPSKKQKDRKVLTRIGKTLNNVSSDFAGESDDDHAELYQAASSARNAS
NLACSGPFWNKMESIFASISLEDASYLEQQRNFAEELDESLSQMFGVGHNLLGVVMNNDA
THGSGERQRSFCDQELTKTDALSRKSDTEKLDKVTPLFQRVLSALIEEDEIEESYHHSEA
KNMSRQSASDDSHCGSCNQIDFEPKDRDKMDSEVESKVDLHIQKNYVLDRLSCDKSAAS
NTFRYPNTSSSLQSTGVWQGDEEFSHSDITHTSEICSNDFDQLQHAELTVPGFPSSDGQY
QLMCLDDRLLLELQSIGLYPEILPDLAEEDEAINQDIVELKKGLHQQIGRKKKNLSKIGR
AVQKGRDAERRKIEQVAFDQLTEIAYRKRLACNGSKYSKGAVQKVSKQVALAFLKRTLGR
CKKYEETGNSCFSEPALQSIMFSAPPCDNYAKSADCIVSGTASNTCNKAPHQMEARKSGT
VSSASEKYDSHSDNADRGLPDSFQGLVHSSEQVSSKIGSPFIKEKKREMLVNGVVGSSS
RTSNIDGAVHGGVKGKRSERDRNQSRDQTKQNSISRAGRQTLDGSGNEYKTKTKPKQKNN
HIGHRFTEAKKSIHGQPVANAGNNVSKEGAALSSKKDISSVKESTGIGNSQLNELD
PIAELGVSGELGGHQDLSSWLNFDEDGLQDHDSIGLEIPMDDLSELNF--
>CAE.chafa.ISC494698.gnm1.ann1.ChfasH1.6G143100.1
MLGSGNNLSRTSSGITSSDMPPLPQCLPLDPISLGNQKYTRSGELRKVLGIPLGSTSEDH
SLGVPHRKPMAPVASGELKHFKESVQDTSRKARDRAKLFGDSICKLDELQEALSSKKRRR
TDLSIERGGGVNFTKMGSQLHRNSNDVLTQKSEAKTSSSGLNKRIRTSAADVRVESRPAA
NMRHQTVMDKDGNLNQTLSGAPLRVEEKTRRLLAGGEGLDHKIKKKRSVGAVGNRVITGD
RDVKRATLPKMGADLKLRIYDSQGFRLKSLHGVSGINKSEVSSEPTNSGVCTTFGSEQE
SISLNSDNIALEHRVPAKGNNRANTQEDCPASSPNTLVKSKVSRAPRTSSVTALDSSNA
QTPSGAFPGSSIHPMTQWVGQRPHKNSRSRRVNVISPVSRGVEAQVSSEGCPTPDFSVRA
SSVVNSGSQLASSVDNSIQKYKRPSDDISSPLGLSESEESGAGENKTKEKGLNNSDLALT
AEKAEALKLKMRK-KTPIDESGDSVQKQGRIGRNFSLVRPGLPSGREKTENLPIMKPVHS
MGPSDKSKIKYGRPPSKKQKDRKVLTHAGQMLNDGSKKFAGDSDDDREELYQAANFARNA
SNLACSGPFWHKMESIFATVSMENSTYLKQQLSSAEELDKSLFQRFDVDHDILGVVVNNE
ATHGSGERQSRHCDELSTKNDALSGKSDLERLDKVTPLFQRVISALIEVDESEESYHNNE
AKNTYRQCASDDSHCGSCNQIDFDPKDWDKIDSEAESKVDLQIQKNCMLDRLSCDKSTAS
NTFRYPNTSSSLQSTGVWQGDEEFSHSDITHTSEICSNDLDQLQIAELSVPSFPSSDGQY
QLMCPDDRLMVELQSIGLYPEILPDLTEEDEAISQDIVELKKGLYQEIGMKKKKLDRIDR
AIQKGRDTERRKIEQVAFDQLIEMAYRKRLACRGSKYSKGSVHKVSKQGALAFLKRTLR
RCKKYEETGNSCFGEPALQNIIFSAPSSDNDAKSADCLVSMTASNTCNKVSHQMEARKSG
AVSSASEKYVSHRGHANRSMQE-----IHSSEQVSSKNESLFIKEKKREMLVNG-GGSSA
RASNLEQAVQGGIKGKRSERERNQIRDQNRHVSISRD--LSVDNSRNECKAKAKPKQK
SSHSGP---------QDRSVANAGNNGGREIAPLSGNKDMSKEKESSEFGNLQLHELESM
EELG------GHQDLSSWLNFDEDGLLEDDTVGLEIPMDDLSELNMLM
>PAP.lotja.MG20.gnm3.ann1.Lj3g3v2994570.1
------------------------------------------------------------
------------------------------------------------------------
------------------------------------------------------------
------------------------------------------------------------
------------------------------------------------------------
------------------------------------------------------------
------------------------------------------------------------
------------------------------------------------------------
------------------------------------------------------------
------------------------------------------------------------
----------MECIFASISLDDASYLKQQLNIAEEFNKNLSHMFGTDHDILGVVINNKTT
QGSEERKRSHCDEESTKCDALDGKNEMGRLDKVTPLFQRLLCALIEEDESEESYHQSEGK
NISRQCASDDSHCGSCNQIDFEPKDRDRMDSEVESKVDLQIQKNCMLDRLSCDKSTTSNT
FRYPNTSSSLQSTGVWQGDEELSLSDITLTSEICSNDLDQLQPAEISVPSFPSPDGPYQL
MSLDDRLLLELQSIGLYPEILPDLAEEDEAISQDIVKLEKELYEQNGRKKKNLDIIDRSI
QKGRDMERRNIEQAAFDHLTEMAYRKRLACRGSKNSKGAVHKVPKQVALAFLKRTLGRCK
RYEEADISCFSEPTLQNIMFALPSRESDAQPGDCIVSGTASNTCYKASPQIEVRKSGAVS
STSEKYDVQIDHADRGLVDSFQGSIHSSEQASSKNGSVFIKEKKREMLVNVVSGSSSRA
SKFDGAVPGGVKGKRSERDRNQSRDQTRQNSIPRAGRLSLDSSQNENKPKAKPKQKNTAY
GHRFMEPKES--------ACLPIHGSSLSVVGNQDTSQAKESADLGNLPLPDLGSIEEF
GVSGELGGPQDLSSWLNFDDDGLQEDDCIGLEIPMDDLSDLMLM-
>PAP.medtr.A17_HM341.gnm4.ann2.Medtr4g053240.1
MLSSGSNLNGSSSGITSSNMPPLPQCLPLDLITVGNKKYT--GELKRVLGVSPGNTSED
HSFGVPHPKLMGPGASGELKHIKESVQDASKKARDRSKMFQESITKVDGY---INSKKRQ
RNDLSSERGSGVMLTKMGSQIHKIPNDNMTPR-EVKTPKSMLNKRIRTSVADMREESGSA
SIGRQQMLTEKDGNLIQTLSGGSVRTEDKTCRLPAGGEGLDKKIKKRRSVGTVGNRVITG
ERDVKRAPFPNGNADLKMRFNDAQGFRLKSLPGSIGINKSEGSSEPNITGVRVMLTDE-Q
GASLHRDNLA-DQSVVAKGNNRVNTQVE-LTSSPSPPIKNKVSRAPRTGSVSALELSNIH
SPAGSFPGSSIHPMTQWGGQRPPKNSRTRRVKVVSPASRNLEVQVSSEGCLTSDFNVKAS
SVGNNGFQLASSVDNSTPKYKRAPDDILSPFGLSESEESGAGENKIKEKGVNASDFALAA
DRDGSPMLQMRKNKMPRDESGDGMQRQGRPGRNLSSIRPGLPLGREKSENVPILKPVQET
SPNDKNKTKYGRPPSKKQKERKVLTRVGKRLNIGSPDFGGSSDDDREELYKAANAALN
ASTFA-SGPFWSKMECIFTPISSDNASFVKEQLNIADDLEKSSSHMFAIDHDMLGVVINN
KTTQGSQGRRRNHFDEPKS--EAVGGRN-----DKVTPLFQRLLCALIEEDENEESYQQS
EAKNISRQCASDDSHCGSCNQVDFEPKDRDRMESEVESEVDFHIQKNCILDRLSCDKSTA
SNTFRYPDTSSPLQSPGVWQGDEELSISDITHTSEICSNDLDQLQP-EINNPSFPSPDGD
YQLMSLDDRLLLELQSIGLYPEIMPDLAEQDEVIIQDIVELEKALYEQNGRKKRNLDKID
GAILTGRDMEKRKVEQAAFDQLTEMAYRKRLACRESRNSKSAVQKVSTQFALAFIKRTLA
RCRRYEEAGVSCFSEPTLQNIMFSPHSRENGARQADCIVSGTASNTCSKALHQIEARKLG
AVSSASEKYDGQLDYADRGLVDSFQSSIHSSEQLLSQNGSVMIKEKKREMLVNGVVNGSS
RTSNLDGAVPIGVKGKRSERDRNQTRDQSRPNSNSRAGCLSLDSNKNENKPKAKPKQKST
AAGNRFMEAKEPIYDLSVANARNNGSKDGASLSANQNTSQGKESTDLENLPLP
DLSSIDEFGVSGELDGPQDLGSWLNFDDDGLQEHDCIGLEIPMDDLSELNMLM
>CER.phach.longxuteng.gnm1.ann1.LXT50214.t1
--FSGNNSSSSS-GVPSSDMRPLPQCLTLDPITLGNQKYPRSGELRRVLGVPLGSTSEDH
SFGVPHPKPMAPVASGELQHFKESVQDDSRKARDRAKRFRENIFKLDKYREALSSKKRQR
TDLSTDRGGGVNLTKMGSQIHRNPNDTLTQRSVAKTTNPVLNKRIRTSVADVQMEGKSA
TTMRQQMVTDKEGTLVS--GGSSVRIEEKTRRLLAGGEGLDKKIKKKRSVGAVGNRVITS
DRDVKRTTLPKMGADLKLRFNDAQGFRLKTFHGARGVSKSEGPSEPTYSGVRTVLGGEQE
GASLHRDHATSEQRVLAKGNNRANSQEDFPANSPNTVIKGKISRAPRTGSVTALESSNV
QPSSGTFPGSSIHPMTQWVGQRPHKNSRTRRANVVSPVSHNVEAQVSPEGCPTSDFSVRP
SSVGISGSQLASNIDNSTPKYKRQPDDISSPFGLSESEESGAWENKLKEKGMNSSDFALT
PEKTEGSKLQMRKNKIPTDESGDYVQRQGRNGRGSSLIRPEVPSVKEKSENLPVMKPVEN
MRPIDKSKIKYGRPPSKKQKDRKVLTRIGKTLNNVSSDFAGESDDDHEELYQAANSARNA
SNLACSGPFWKKMEYIFASVSLEDASYLEQQLNFAEELDESLSQMFGVGHDLLGVVMNSD
ATHGSGERQRSFCDQELTKTDTLSRKSDMEKLDKVTPLFQRVLSALIEEDEIEESYHHSE
AKNMSRQSASDDSHCGSCNQIDFEPKDRDKMDSEVESKVDLHIQKNCMLDRLSCDKSAA
SSTFRYPNTSSSLQSTGVWQGDEEFSHSDITHNSEICSNDFDQMQHVELSVPGFPSSDGQ
YQLMCLDDRLMLELQSIGLYPEILPDLAEEDEAINQDILELKKGLHQQIGRKKKNLSKIG
RAVQKGRDAERWKIEQVAFDQLTDIAYRKRLACNGSKYSKGTVQKVPKQVALAFIKRTLG
RCKKYEETGNSCFSEPASQSIMFSAPPCD-DTKSADCIVSGTASNTCYKAPHQMEARKSG
TVSSAFEKYDSHSDNADRGLPDSCQGLVHSSEQASSKNASSFVKEKKREMLINGVVGS
SSRSSNLDGAVHGGVKGKRSERDRNQSRDQIKHNSISRAGRQTLNGSGNEYKSKKKPKQK
NNHIGHRFTESKISTDGQPVANAGNNVSKEGAALSSKMDSSTVNESADIGKSKLNE
LDPIEELGVHGELGGHQDLSSWLNFDDDGLQDHDSIGLEIPMDDLSELNF--
>PAP.phavu.G19833.gnm2.ann1.Phvul.011G093600.1
MLSSGNNLNSSS-GITSSDMPSLPQCLPLDSITVGNRKYT--GELRRVLGVSAGNTSEDQ
SFGGAHPKPMAPGASGELKHFKESVQDASRKARDRSKMLGESLSKLEKY-EALNIKKRQR
TDLSSDRGSGVNLTKMGNQIHKIPNDNLTQRSEARTSNSMLNKRIRTSVADVREESRSAA
IGRARMVTEKDANLVQTLGGSSVRNEEKTRRLLAGGEGLDQKIKKKRSVGTVGNRITTTE
RDVKRTAIPKANADLKMRLYDAQGFRLKS--GSGG-IKSEGSSEVTTTGVRMMLASE-QG
VSVHREHIA-EQRVVAKGNNRASTQED-AASSPNTIIKNKVSRAPRTGSVSALESSNTQP
SSTAFPGSSIHPMTQWVGQRPPKNSRSRRVKVVSPASRNLEVQVSSEGCLTSDFSVKASS
AGNNGFPLASSVDNSNPKYKRPPDDISSPFGLSESEESGAGENKIKEKGVNGSDFAMTSD
KAGASMFQMRKNKITTDESGDSVQRHGRGGRNVSLVRPGLPSGREKSENGPIMKPVQDMK
PNDKSKIKYGRPPSKKQKERKVVTRVGKQLNIGSADFGGESDDDREELCKAANSARTTSN
LACSGPFWNKVESIFASISLDDASYLKQQLNVAEEFDKSLSHMFGIDQDLLGVVINNKTT
QDSEERKRIQCDEESTKFDALGGKKDMERPDKVAPLFQRLLCALIEEEECEESYHQSDAK
NISRQCASDDSHCGSCNQIDFEPKDRDRMDSEVESEVDLQIQKNCILDRLSCDKSTASNT
FRYPNTSSSLQSTGVWQGDEEFSLSDITHTGEICSNDLDQLQHAELS--GFPSPDGQYQM
MSLDDKLLLELQSIGLYPEILPDLAEEDEAINQDIAKLEKALYEQNQRKKSTLDKIDRA
IQEERDVERRKIEQSAFDHLTEMAYRKRLASRGSKNSKGAVHKVSKQVALGFIKRTLGRC
KRYEEAGINCFSEPTLQNIMFAPPSRENEAQPADCMVSGTASNTCNKTSHQIEARKSAAV
SSASEKYDCHRDYADRGLVDSFQGSIQSSEQASSKNGSVFIKEKKREMLVNGVSGSSSR
ASNLDGAVHGGVKGKRSERDRNQSRDQSRQNSTGRAGRMSLDSSQNENKPKAKKQKISAS
GHDRFMEAKDAAR--LPANAVNNGSKDGATLSG-VDTSQIKESNDFGNMPLPDLSSIEEF
G------GAHDLSSWLNFDEDGLQDHDSIGLEIPMDDLSDLNMLM
>OUT.prupe.Lovell.gnm2.ann1.Prupe.6G129000.1
MLNSGNNVNRGS-ATPSSAMPPLPQCLPLEPIILGNPKYTRSGELRRVLGIPHGSISDDH
SFGVAHPKPPPPVATEELKHFKESVQDASRKARDRAKMLRESIFKLDKYREALSSKKRQR
SDLSSERSNGANLVKLGSQIHKNPQENMTQRLEDRAKSVGFNKRARTSVADVRADVRSA
ATSRQQVTTDKDENKLQAVSGASARIEEKTRRLLAGGEGLDHKIKKKRSVGAVSNRIIGG
ERDIKRATHPKLSGDSKLRICDAQGFRLKSSLGVGGINKAEPSFEPSNLSTCAVLKNEL
ESAPVPKDRSALEQRVVLKGNIKLNPQEDNRAGSPNPVIKGKVSRAPRTGSVMNIDSS
NVHPSSGAFQGLSVHPMAQWVGQRPHKSSRTRRT
NLVSPVTNNAEAQISYQGAATSDFSARTSNVGTNGSQVTSSLDNHTTKSKRELQNVSSPY
GLSGSEESGAGEKKLKEKGMDRGDIALAADKVGDHLLSMKKNKSPTNDIGDGVRRQGRS
GRGPSLTRPGIPPVMEKPENSPTTKPLHGMKPSDKNRSKTGRPPSKKLKDRKGSTRVGP
ITYNDSPDFTGESDDDHEELYVAANSARNASKLASSAPFWKKMESVFGSLSSEDISYLQR
QLSFAEELGESLSQMFGDEYNVSGVFMHREFPNCSGERQGNHFNQDSSKTDALCENFDTR
RLEKATPLYQRVLSALIEEDESEELYHHSEGKNLHLRCASDDSHCGSCNQIDVEPKDWDR
IESEVESQGDFQTQKNSLLDRLSCDRSAATNTFRNRSMPSSVHNDEQWQADEDVSHSDVG
HACEICPTDLGHLQPRELKTTNLPSSECQYQLMCLDDRLLLELQSIGLCPETLPDLTEGE
EVINQDIMGLKQGLHQQIATKKKHLAKIDKIVQKERAAERRRIELVAMDQLIEIAYRKQL
ACRGSSGSKSAVRKVSKQVALSFLKRTLARCRKFEEKGISCFTDPALQNVIFSELSCNNA
AKSIDCVGSGTASNTCNEGSHQAEVRGSGAVSSAFGRYDSPSENHDRGS
SGVLHAVIDSSGQASSKHGSMLNKGRKREVLITDVVGSSRLTSTLDSTVH-DAK
GNRGERNKDQTLDNLRNTSPSGVGNTSLDSSRSERKTKGRSKQKNTHSSS----------
-QSVPNAGNKKHRTGPPLRTLPSSKEADEPTDIANLQLHELDSLEE---------N
QDLSSWLNFDEDGLQDHDSIGLEIPMDDLSELMLM-
>OUT.quisa.S10.gnm1.ann1.Qs0087820.1
MFISGNNFGRGS-VISSSDMPPLPQCLQLDPITLGNQKFTRSGELRRVLGVPFASTSEDQ
SFGVHALKPTPPVAIGELKHFKESVEDASRMARNRAKMLCESISKLERYREALSSKKRQR
SDLTSERASGVNLTKISSQSNRNTNDPTTQKLEDKAKSFGLNKRIRTSVADVRVDSRS
TAAIRQQVATGKDGDSVQTVSPTSIRLEEKTCKLLAGGEGLD-KIKKKRTVGAVGNRLVA
GDRDIKRGTQQRKMDDSKLRLCDAQGFRLKLLPGVGGVNKSEGSLEPFNSVSRQMLGNEQ
ESAPLPRDHGVPEQRIVVKGNNRVNAKVDSPATFSDTVIKRKISRVPRTSSVMGLDSSG
VHPASPGWEQTSIHPMTQWVGQRPYKNARSRRANVIS
PVLSNVDAHVLSQGFPNSEFSARASAVGTDGSHLACSVDNDTPKYKKERDTVSSPFGLPQ
VEDSGVGYKKIKEKGLDGGEFAPSAPKMRPSLLQMRKNKVPSDESVDGEQRQGRNGRGSS
SIKPEIALIMDKSEDLPVMKPINNMRPRDKSKSKSGRPSSKKQKDRKVLTRVGLMLNSG
SSDFTGESDDDHEELYLAANLARDASNLACLGPFWKKMEYIFSSVSTEDVSYLKQELNFA
EELDENLSQIFGVDYNILGIALEKEVTYCSGERQGSHSNQDSTKTD---GKSHMERLERV
TPLYQRVLSALIEEDESEESFHHSEAKNTSVHYASDDSHCGSCSQMDFEPIDWNKMDSEV
ESQVDLQCQKNCLFDRLSYDKSATSNTYRNPNMSSSLQSTGVWQGDDEFSQSDVTHTSEI
CSNDVGQQQPVELVSPGF-SSDGQYQLMCLDDRILLELHGIGLYPEILPNLAEEEEAINQ
DIVELKEGLYQQTGRKKKKLSKIDKAIQKGKDAERRKIEQVAFNQLIEMAYRKRMVCRGS
HASKSAARKVSRQVAMAFLKRTLVRCKNYEETGNSCFSEPALQNIVLTSPSYNNDTNSAD
YVRSGTASNTCNEVSHQVEARKSGSVSRSLERYNSLRN----------------------
--GSIINKNRRREMLIDDVVGSSSRASTLDSNVLGGVKGKRSERDRDQSRDPTKSISVS
RAGRLSLDGSQNECKTKAKPKQKNNHIGHSFLEALESVLG-SSKSASKKMSKEV
GPLPKCQDISKVEEPVEFGNLQLAELDPMEELGVSNDLGGHQDLSTWLNFDEDGLQDH
DSIGLEIPMDDLSELNMLM
>OUT.quisa.S10.gnm1.ann1.Qs0290760.1
MLSSGNNLGRGS-ATSSSDMPPLPQCLPLDPITLGNKKYKRSGELRRALGVPFTSNSEYQ
SFGVPAPKPTTPVATGELKNFKESVKDASRMARDRAKMLRESISKLDKYRGTLSSKKRQR
SDFSSERAAGVNLTKIGIQINRNANDTAAQRLEDKTKSFVLNKRIRTSVAEFRGESRSTA
AIRQQMATEKDGDVVQTVVPTSVRLEEKTRRLLSGADGLDQKRKKKRSVGTVGNRVVVGD
RDIKRVTQPRVMADSNLRQCDAQGFRLKSLPGVGGVNKSEGPLDPTNSSSHTMLGNDQES
APLPWDHMDSEQRIVAKNNNRLHTKEDIPITCPDGVMKNKVSRAPRTGSIMALDSSGV
HPSSGVFPGCPIHPMTQWVGQRPHKNARSRRANV
LSPVSSNVEDQVASQGFPNTDFSARASAVGRNGSHLACSLDNNTPKCKIEHDTVSSPLVL
SQNEESGAGYNKIKDKGLSGGEFALSAPKMGASLLQMRKNKVPNDESGDGMRRQGRTGRG
SSSIKAEIPLIMDKSENLPLMNPLNNMRPSNKSKSKSGRLSSKKLKGRKVVARGGQMLN
NVSSDFTGESDDDHEELYLAVNSACDARKFACSGPFWQKMEYFFSSVSMEDASYLKQ
QLNFAEERDENLSQIFDVDYNILGVVLDKEISHCSGEILGSH----STKTD---GKSHME
RLDKVTPLYQRVLSALIDEDESEDSFNYNEVKNTSLHYASDDSHCGSCSQMDFESKEWDK
MESEVESQVNIQTQKNCLFDRLSCDKSATSNTYRNPNTSSSLQSTGLWRGDDDFSHSDLT
HTSEICSNDVGQQQPAELVSAGF-ASDAQYQLMCLNDRLLLELHNIGLYPEILPDLAEGE
EVINQDIVELKEGLYQQTGRKKKKLNKIHKAIQKGRDAERRKIEQVAFDQLIEMAHRKRL
ACRGSRASKSVARKVSRQVAMAFLKRTLVRCKNYEETGDSCFSEPALQNIIISAPAFNND
AKSADCIGSGTASNTYNEASHQEEAIKSGIWKLHLFV----LS-LIPLERDDFQ------
-----CNGSIINKNKRREMLIDDVVGSSSRASTLGSDVLGGVNGKRSERDRDQSRDPTKS
SPVARAGRFPLDGSQNEHKTKAKPKQKNNQIGHRFVEALESIHG-SSKSASNKM
GKEARPLPKRQDISKVEEPAEFGNSLLHESDPMENLGVSNELGGQQDLSSWLNFDEDG
LQDHDSIGLEIPMDDLSELTMLI
>CAE.sento.Myeongyun.gnm1.ann1.Sto12g378690
MLSSGNNISSTSSGITSSDMPPLPQCLPLDPITFGNKNYARSGELRKVLGVPLGSTSEDH
SLGVPHRKPIAPVASGELKHIKESVQDNSRKARDRAKMFRESICKLDKYTEALSSKKRQR
TDSPIDRGGGVNLTKTSSQLHRNSNDVLTQKSEAKTSNSGLNKRIRTSVADVRVENRSAS
NMRQQIVTDKDGNLNQTLGGASVRIEEKTRRLLAGGEGLDHKIKKKRSVGAVGNRVINGE
RDVKRATLPKTGTDLKLRFSDPQGFRLKSLPGVSGTNKAEGSSEPTSSGARTTIGSEQEG
SSLHRDNTALEHRVLAKGNNRANTQEDCLASSPNTLIKSKVSRAPRTGSVTALDSSNTQ
PSSGTFPGSSIHPMTQWVGQRPHKNSRSRRANVVSPVSRNVEAQVSSEGCPTSDISVRAS
SVGNSVSQLTNSMDNGTQKYKRKQDDISSPFGLSESEDSGAGENKIKEKGLNNCDFALTA
EKAEALKLKMKKNKIPIDESGDCVQRQGRIGRNLSLVRSGLPSGREKAENQPMMKPVQNM
GPNDKSKTKYGRPPSKKQKDRKVLTHVGQMLNEGSKKFAGESDDDHEELYQAANSASKAS
NLACSGPFWHKLESIFATVSLENSSYLKQQLNSSEELDKSLSQMFGVDHDILGVVINNEA
THGSGERQRKHCDEQSTKNDALSGKNDLDRPDKATPLFQRVISALIEEDESEESYHHNEA
KNTSRQCASDDSHCGSCNQIDFEPKDWDKIDSEVESKVDLQIQKNCMLDRLSCDKSTASN
TFRYPNTSSSLQSTGVWQGDEELSHSDITHTSEICSNDLDQLQTAELNGPDFPSSDGQYQ
LMCMNDRLLLELQSIGLYPEILPDLAEEDEAINQDIMEFKKGLYQEIGRKKKELDRIDRA
MQKGRDTERQKIEQVAFDQLIEMAYRKRLACRGSKNSKGAIHKVSKQGALAFVKRTLGRC
KKYEENGNSCFAEPALQNIIFSAPSCDNDAKSVDYIVSMTASNTCNKVSHQMEARKSGAV
SSASEIYDSRQDNADRGLQDSFHGSLHSSEQVSSKNESMFIKEKKREMLVNGV-GSSARA
SNLDGPVHGGVKGKRSERERNQSRDQNRHISISRD--LSLDSSQNGCKTKTKPKQKSDHN
GH---------QDKFVANAGNNGGRESVALSGNQDMSKEKESADFGNLQLHELDSIEDLG
------GHQDLSSWLNFDEDGLLEDDTFGLEIPMDDLSELNMLM
>DET.singl.CAF01.gnm1.ann1.evm_model_Chr02_2649
MLGSGNNLSSSSTGISSSEMPPLPQCLPLDPITLGNKKNTRSGELRRVLGVPLGSSSED
HSFRVPRSKPMEPVASGELKHLKESVQDTSKKAGDRAKLLGDSISKLDKYREALNSKKRQ
RTDSPSDRGSGVTLPKMGSQVRRSPDAAVIQRSLGKTASSMTSKRTHTLGTDIRMESRSA
SSMRQQTVMVKDRNLTRTPGGGS-RIEEKTRRLLAGGEGLDQQIKKKRSVGAVGNRVKNG
ERDIKQGTLPKTSADLKLRFSDAQGFRLKSQSGPGGINKSVVSLEPN-SGARVILEGEQD
GGSLF----SSEHKVLAKGNHRLNTQEDCPANSPNTVIKTKGARAPRTGSVTALESYSVQ
PSSGTFTGSSIHPMTQWVGQRPHKNSRSRRANVISPVSRNVEAQVSSEVSPTSDICGRAY
SVGVNGSQLTSSIDNNTQKNKRLCDDISSPFGLSESEESGAGESKVKDKGIYSRDFSVNA
EKAGASKLLMRKSKIPTDESGDFLQRRGRNGRSLSLIRPDLPSGREKSENVSIMKPAQHI
RPNDKSKTKHGCPYSKKQKDHKVLTRVGKILNNGSSDFAGESDDDHEELYQAAISACNAN
KLACSSPFWKKMEPIFGSISLEDASYLKQQLRLVEELDEGLSHMFGTDHDILGVIINKEA
THGSGEQERSDCNQESIMTNALCGK-NMERVDKVNPLFQRVLSALI-EDDVEDSYHSIEA
KNMSRQCASDDSHCGSCDHIDLELKDRDKMDSEVESMVDHQIQKN-MLDRLSCDKSAASN
SLRCPNTSNSLQSTGVWQGGGEFLHSDITHMSDVCSNDLDQLQTAELRSPGFPSLDAPYQ
LLCLDDKLLLELKSIGLYPEILPDLAEEDEGINQEITELKKGLHQQIGRKKKNLVRIDRA
IQKGRDTERRKNEQVAYDQLVERTYRKRLACCASKNSKSALQKVSKQASLGLVKRTLGR
CKKYEETGNSCFSESSLQNIIFSLSSSDNDDKSADCIVSGTASNSYNKSSNLVEAKKS--
VSSASEKNDSHSDNIDQGLPDSSQFLTQTAEQLSSKNGSVIIKEKKREMLVSGVLGSYS
RSSNLDGTDPGGIKGKRSDRERNQNR----QNSISNGGCQLLDNSQNEPKTKKHKSNSVG
YHGS----------SQAAANAGNSMNKEGEALSGNQDTCKVTESAEFGNLQLNDLDSME
DLGVSGELGGPQDITTWLNVDDDGLQEDELIGLEIPMDDISELGMF-
>DET.singl.CAF01.gnm1.ann1.evm_model_Chr05_2115
-MSSKNNLSGSS-VMSSSEIPSLPQCLPLDQITLGNQRFTRSGELRRVLGVPMGSTSEDH
SFGVPQSKPVAPVASGELKHIKESVQDSSRKARDRAKLFHQSLFKLNKYKEALSSKKRQR
TDSPSDRGGGVNLTKMGNQIHRNVNDAITQRSEGKTSNSVMNKRIRTSVTDVRVEGRSAT
SGRQQMVTEKDGNLIQMPGAGSVRVEEKTRRLLAGGEGLDHKIKKKRSVGAVGSTFLNGN
KDIKRATLPKMGS----RFPDAQGFRLKSLSGVNGVNKSEGSSEPTNSGAHPILGSEQEG
CPLHRDHMASEQRVISK-NNRTSAQEDFPASSP-TMIKNKVSRAPRTGSVTALELSSV
QPSSN--PGSSIHPMTQWVGQRPHKNSRSRRANVVSPVSRNVDAQVPSEGCTASEFSSRT
YSVGFSGSQLASSIDNNNQKCKRPPDDISSPFGLSESEEYGAGESKIKEKGINSSDFALA
SEKAGASKLQVRKNKTSTDESRDSVQRQGRSGRILPLIRPGLTTAKDNSENLPLMKPVQ
HIKPNDKNKTKHGRPPSKKQKDRKILARAGKSLNNSSLDFAGESDDDREELYQAANSARS
ASNHACSSRFWTKMESIFASVNLEDASFLKQQLSFAEDLDGNLSQM-----DI---LINK
EATQYSGERQRLQYEQEYTKTDALSGK-NMERLEKATPLFERLLSALIEEDESEESYHHN
EVKNVSRQCASDDSHCGSCNQIDFEAKDWDKIDSEVESNVDFPIQKNCTLDRISCDKSAA
SNTFRCPNTSSSLQSTGVWQGDEEFSLSDVTHTSGIYSNDHDQLQLAESSHPGFPSSDGQ
YQLMCLDNRLLLELQSIGLYPEILPDLAEEDEAINQDITELEKGLYQQIGRKKKSLVKID
GGVQKGRETESRKIEQVAFDQLIEIAYRKRLACRASKNSKSAVQKMAKQVALAFVKRTLG
RCKKYEETGNSCFSESTLQHFILSTPSCDNDAKSADHIVSGTASNTCNRVCHQVEPRKSG
AVSSASEKYDSHCDIVVRGFPDSSQGLTHSSEQVSSKNGSPFIKEKRREMLVNGV-----
-----SGTVHGGVKGKRSERDRNQSRDQIRQNSISRGIYQSLDSSHNEHKSKLKQKCNNT
GYHG---------PSQSVATVGNGFGIEGATLSSNHSRSQVTESTDFGNLQLHELDSMEE
LGVSGELGGPQDINSWLNFDEDGLQDDELIGLEIPMDDLSELNMF-
>OUT.vitvi.PN40024.gnm2.ann1.VIT_206s0080g00350.2
MVSSGNNSNRGS-SMLPADMPPLPHCLPLEPITLGNPKYTRSGELRKVLGVSLGSTSEDH
SFGVAHSKPSPPVATEELKHFKESIIDTRKKARDRVKTFRDSIFKLDKYREALGSKKRQR
TDLSE-RSGGANLLKVGSQISRNSHDIATQRLEERTKNVVLNKRVRTSVADARPEGRAMI
ISRQQMVKEKDRDLLKAGVGASVQIEEKVNRLPAGGEGWDKKMKRKRSVGAVVSRVLNGD
RDTKRAIHPRLNAESKLRSGDAHSFRSRSSPGVSGMNKSEDSSEPASSNACTVRRNELDS
VPLPRERTTMEQRIVAKGNNKPNIHEDNPGGSPSRVIKGKISRAPRTGSVMMADSSDV
HSSSGALEGWSSQPMAQWVGQRPHKISRTRRASLV
SPVSNHDEAQVSSQGFVTSDFSAKISSNGTIGAIISSGVDNNIPKFKIELENVSSPVGLS
ESEESGAGGNKLKEKGNDSSENAVDAVKVGSFILPTRKNKIIIEEVGSGMQKQGRSGR
GSSLSKPNIPPMREKLENRPTEKPLQTMRPSDKNKSKSGRPPSKKLTDRKTFTRAGQVL
NTGSSDFTGESDDDYEDLLAAAKAANNTSNMACSSPFWKKMESFFASVSLEDVSYLKQQL
RLAEELDGSLSQMFGLEFDVL--------TRDSGDRQGSLSNQESSKADASCGTFDMGR
LDKVTPMYHRVLSALIEEDESEELYHHSEGKNLSFQYASDDSHCGSCNHFDGELKDRDRV
EFEVESKEDSQSQKSSFLDRYSSDRSVASNTIRNQSLSNSLYNNEQSQGDDGLSHSDVGF
IGDICQNDLGTPHPRQINNSGISSFDCQYQLMCLDDRLLLELQSIGLYPETMPDLAEGEE
GINQEIVTLKEKLYQQVGKKKTNMGQIDKAVQNGSDFERRDIEQVAMNQLVEMAYRKRLA
CRGSSASKSMMRKVSKQVAMAFVKRTLARCRKFEDTGRSCFSEPALQDIIFSVPSCNSDA
KSADCVGSGTASNTYNEACHQPEALGSGAVSSNLERQDSHSDNLERDSS-------H
VVQAITHSSGQVFLRAKKREMLLDNV---------VGSTVPSGVKGKSSERD--------
--NSVSGAGRSSLGSSRSERKTKKPKEKTNGLHGS-SAEAGHSVGGQSAANASK
KVSREAGLVSPQGSSKEAEEPIDFSNLQLHELDL--ELSVSNDLGGHQDLGSWLNF
DEDGLQDHDSVGLEIPMDDLTDLNMIM
