# Supplementary material for: Legume genome structures and histories inferred from Cercis canadensis and Chamaecrista fasciculata genomes
Source: Plant J. 2026 Jun 10;126(5):e70981. doi: 10.1111/tpj.70981 (PMC13252982; doi:10.1111/tpj.70981)
Supplement: Supplementary file 4 — Data S4. Manuscript supplement; Compressed directory of aligned sequences from 2212 low‐copy gene families, for calculation of a consensus species tree. [file TPJ-126-0-s010.gz › S4_consen_species_tree/40_aln_fas_cln1/Legume.fam3.06196]

>CAE.acacr.Acra3RX.gnm1.ann1.g8612.t1
---------KREKEERGRRYCVTGASGYIGSWLVQSLLQQGYLVHATVRDPAKLMHLVSL
WTGSERLRLFRADLDEDGSFDEAVNGCDGVFHVAASMQFHVPQDHNIEAYVEANIVGP
AIKGTINLLKSCTKSKSVKRVIFTSSISTITAKESNGNYKSIVDESCQIQADQVWNTKAT
GWVYALSKLLTEEAAFKFAQENGVDLVSIITTTVAGPFFTASVPSSVKVLLSPITGETEL
FKILTAVNSRMGSLGVVHIEDICSAHIFLMEHPKAQGRYICCSQSCSLSNLYYLLFQKHP
CSNMQRVTDKSDNEVSPEISSKKLKDLGFSYKHGLEDIVHQAILCCQDYGFLPPL-
>PAP.aesev.CIAT22838.gnm1.ann1.Ae10g23280.1
--EGVMK--SKGEVSCSRTYCVTGATGYVGSWLVEALLQRGCTVHATLRDPEKSLH
LMSVWSGSDRLRFFKANLREEGSFDEAVKGCDGVFHVAASMEFNVYDKDNIEAYVQENII
DPAIRGTINLLNSCLKSNSVKRVVFTSSISTITAKDSAGKWKPIVDESCQIQPDYVWNTQ
ASGWVYALSKLLTEEAAFKFAKENGIDLVSVITTTVAGPFFTANVPSSVQVLLSPITGET
EYFKILSAVNSRMGSIALVHIEDICNAHIFLMEHPKAEGRFICSSLSCPLSKLVNLLAKQ
YSYSNMKRIDEKNYDKVPSEISSKKLKDLGFSYKHGLEDIINETIMCCIDYGYLPPIS
>OUT.arath.Col0.gnm9.ann11.AT4G27250.1
----------QGEESKTATYCVTGASGYIGSWLVKSLLQRGYTVHATLRDLAKSEYFQSK
WKENERLRLFRADLRDDGSFDDAVKGCDGVFHVAASMEFDISSDHNLESYVQSKVIEPA
LKGVRNVLSSCLKSKSVKRVVFTSSISTLTAKDENERMRSFVDETCKAHVDHVLKTQASG
WIYVLSKLVSEEEAFRYAKERGMDLVSVITTTVSGPFLTPFVPSSVQVLLSPITGDSKLF
AILSAVNKRMGSIALVHIEDICRAHLFLMEQPKAKGQYICCVDNIDMHELLHHFSKDYL
CKVQKNEDEEERECMKPIISSKKLRELGFEYKYGIEEIVDQTIDASIKIKF-----
>CER.bauva.BV-YZ2020.gnm2.ann1.rna-bv18576.t1
------------KEEKAATYCVTGATGYIGSWLVQTLLQTGYVVHATVRNPAKSLHLLSL
WSGSERLRLFKADLQEEGSFDEAVKGCDGVFHVAASMEFNVNQKDNIESYVEENIINPAI
EGTLNLLKSCLKSNSVKRVVFTSSISTITAKDTNGKWKPVVDESCQIRTDQVWNTKASGW
VYALSKLLTEEAAFEFAKENGIDLVSVITTTVGGPFFTVDVPSSAKVLMSPITGENEYFK
ILSAVNARMGSMALVHIEDICSAHMFLMEHAKAEGRYICCSQSCTLSKLVSLLARDYPAL
DMQRITERDYYNIPSEISSKKLKDLGFNYKHGLEDIIHETIVCCLDYGYLPPL-
>CER.cerca.ISC453364.gnm3.ann1.Cecan.5G242300.1
MEEGVKIVQRKEEKPPAATYCVTGATGYIGSWLVETLLERGYIVHATVRDPAKS-----
LWSGSERLRLFRADLQEEGSFDEAVKGCDGVFHVAASMEFNVNHKDNIEAYVQENIINPA
IQGTLNLLKSCLKSNSVKRVVFTSSISTITAKDNNGKWKPIVDESCQIQTDQVWNTKACG
WVYSLSKLLTEEAAFKFAKENGIDLVSVITTTVGGPFLTVDVPSSTKVLMSPITGENEYF
KILSAVNARMGSMALVHIEDICSAHIFLMEHAKAEGRYICYSQSCTLSKLVSLLARDYPA
SDMQRITERDYDKIPSEISSKKLRDLGFSYKHGLQDIIHETIMCGLDYGYLPSL-
>CAE.chafa.ISC494698.gnm1.ann1.ChfasH1.3G271400.1
----------KKEEKERRRYCVTGSTGYIGSWLVHSLLQSGYIVHATLRDPAKSLHLLSL
WTSSERLRLFQADLEEEGSFDEAVKGCDGVFHVAASMQFNVHDQHNHEAYIQENIIDPAI
KGTINVLKSCLKSKSVKRVVFTSSISTITAKDTDGNYKSVVDESCQIQTHQLWNTKASGW
VYALSKLVTEEAAFKFAQENGIDLVSIITTTVAGPFFTASVPSSVKVLVSPITGEAEFFK
ILYAVNSRMGSIALVHIEDICNAHLFLMEHAKAEGRYICSSQSCSLSKLVHLLFQKYPSS
NMQRITEKNHDTVPSEISSKKLKDLGFSYKHNLEDVIHQTISCCLDYGYLPPIS
>PAP.lotja.MG20.gnm3.ann1.Lj0g3v0327049.1
MEEAVKK-KNRGQVAPSVKYCVTGATGYIGSWLVEALLQRGYSVHATVRDPAKSLHLLSL
WKGGEQLRLFQTDLQEVGSFDEAVKGCVGVFCAAASMEFNVTEKENTEAFVQTNIIDPAI
KGTINLLKSCLKSNSVKRVIFTSSISTITAKESNGKWKPFVDECCQIQTDNVWNTKASGW
VYALSKLLSEEAAFKFAKENNIDLVSVITSTVAGPFFTANIPSSVKVLLSPLTGETEYFK
ILSAVNARMGSISLVHIEDICSAHIFLMEHAKAEGRYICNSQSCTLSNLATLLSKEYSSS
NKQRKSEKHCDNVPCEVSSKKLKDLGFSYKHGLDDIIHQTILSCLDYGYLPPV-
>PAP.medtr.A17_HM341.gnm4.ann2.Medtr4g081440.1
MEEAMRMVRSSGQIVPTAKYCVTGATGYIGSWLVEALLQRGCTVHATVRDPEKSLHLLSL
WKGGDQLRFFRADLHEEGSFEEAVKGCDGVFHVAASMQFNVNEKENIENFVQTNIIDPAI
EGTVNLLKSCLKSNSVKRVVFTSSISTITAKDSNGKWKPIVDESCQIQTDTVWNTQPSGW
VYALSKLLTEEAAFKFAKENGIDLVSVITSTVAGPFFTANVPSSVKVLLSSLTGETENYK
ILSAVNARMGSIALVHIEDICNAHIFLMEHAKAEGRYICSTQSCTLSNLAALVSKEYSNP
TTQSRKSQKYDKVPTEISSKKIKDLGFSYKHSLEEIVHQTIMCCLDYGYLPSV-
>CER.phach.longxuteng.gnm1.ann1.LXT49828.t1
-AEGVKTGESKEEKLPAATYCVTGATGYIGSWLVQTLLERGCVVHATVRDPDKSFHLLS
LWSGIERLRLFRADLKEEGSFDEAVKGCDGVFHVAASMEFNVNQKDNIESYVQENIINPA
IEGTLNLLRSCLKSNSVKRVVFTSSISTITAKDANGEWKPIVDESCQIQTDQVWNTKASG
WVYALSKLLTEEAAFEFAKQNGIDLVSVITTTVGGPFFTVDVPSSAKVLMSPITGENEYF
KILSAVNARMGSVALVHTEDICSAHIFLMEHAVAEGRYICCSQSCTLSKLVDLLSRDYPA
SDMQRITEGDYYIIPSEISSKKLRDLGFTYKHGLEDIIHETIMCCLDYGYLPPL-
>PAP.phavu.G19833.gnm2.ann1.Phvul.005G090200.1
-EEALMEVKNKAQVSPATTYCVTGATGYIGSWLVETLLQRGYTVHATVRDPEKSFHL
LSLWTRGDQLRIFKADLNEEGSFDEAVRGCDGVFHVAASMVFNVDQKENTEAYVQAKIID
PSIKGTLNLLKSCMKSNSVKRVVLTSSISTLTAKDNNGKWKPVVDESCQIQSEHVFKTQA
SGWVYALSKLLTEEAAFKFAKENGIDLVSVITTTVAGPFFTASVPSSVKVLLSPITGESE
FFKILSAVNARMGSIALAHIEDICSAHIFLMEHSKAEGQYICSSQSCSLFMLTNLLTKEY
SYSNKKRIAEKNYDKVP-EICSKKLKDLGFIYKHGVEDIIHQTIICCLDHGYLPPI-
>PAP.phavu.G19833.gnm2.ann1.Phvul.011G142050.1
MEEVLKMVKNKGEVAPRAKYCVTGSTGYIGSWLVEALLQKGCTVHATVRDPAKSLHLLSL
WKGGDQLRFFQADLNEEGSFDEAVKGCVGVFHVAASMEFNVSEKENNESFVQENIIGPA
IRGTINLLKSCLKSNSVKRVVFTSSISTITARDSSGNWKPMVDESCQIQPDNVVNIQASG
WVYALSKLLTEDAAFQFAKDNGIDLVSIVTSTVAGPFFTANVPTSVKVLLSPLTGETEYF
RILSAVNARMGSIALVHIEDICRAHMFLMEHAKAEGRYICSSQSCTLSNLSTLLSKVYSC
SNICMKTEKLYDKVLSQISSKKLQDLGFSYNHGLEDIIYQTITCCLDYSYLPPV-
>OUT.prupe.Lovell.gnm2.ann1.Prupe.4G200500.1
--------------GAMATYCVTGATGFIGSWLVNTLLERGHMVHATVRDPAKCLHLLSL
WTNTDRLRLFQADLGEEGSFDKAVKGCDGVFHVAASMEFSVTVEENIESYVQSNIIEPAI
KGTLDLLKSCLNSGTVKRVVLTSSISTLTAKDSKGNARAVVDESCQTPVDQVLSEKANGW
VYVLSKILTEEAAFRFANENDINLVSVITSTVGGPFLTSKVPSSIQVLLSPITGDSEFHG
ILSAVNARMGSIALVHVEDICSAHIFLMEHAKAEGPYICAAQSYPISELVKYLAQAYPCS
NSNRFMEEEIDVVPSEISSKKLTDLGFSFKHGLEDIIHQTITTCLGYGFLPSL-
>OUT.quisa.S10.gnm1.ann1.Qs0045210.1
------QSKEQGA-APPPMYCVTGATGYIGSWLVEALLERGYRVHATVRDPAKTLHLLSL
WSSSDRLRLFRADLHEEGSFDEAIKGCDGVFHVAASMEFSVAAKENIEIYVQETIIDPAI
KGTLNLLKACLKSKSVKRVVFTSSISTITAKDNNGKWRPVVDESCQTPIDHIWNTKASGW
IYALAKRLTEEAAFKFAEENGIDLVSVITTTVAGPFFTANVPSSIQVLLSPITGDTEFFK
ILSAVNTRMGSIALVHIEDICSAHIFLMKQAKAEGRYICCRGSCPMYRLIDHLTQQHPCS
YKQSFVEKEHTEVPSGISSEKLRELGFSYKHGIEDIVHQTIMCCLDYGYLPPI-
>OUT.quisa.S10.gnm1.ann1.Qs0083760.1
-------RQRRGRFSYSSDVLRYQRHRVHWTWLVVALLERGFKVHATVRDPAKTLHLLHC
GAA----------------------GCDGVFHVAASIEFNVNEKENTETYVQANIIDPAI
KGTLNLLKTCLKSKSVKNVVFTSSISTITAKDSDEKWRPIVDESCQTPIDHIWNTKASGW
VYVLSKRLTEEAAFKFAKENSIDLVSVITTTVAGPFFTANLPSSIQILLSPITGDTEFFK
ILSAVNARMGSISLVLIQT-HDPYGFMPEDANSNLHMIEKM-------------------
------------------------------------------------------
>CAE.sento.Myeongyun.gnm1.ann1.Sto04g087520
------------EEGGGKRYCVSGGSGYIGSSLVGALLNAGHTVHATFRDPGKSVQLLSV
WRNSDRLRLFQADLGEEGSFDDAVQGCDGVFHVAASMQFNLQQNHNIEAHVEENIIK
PAIEGVTNLLKSCLKSKSVKRVVFTSSISTITAKDSNDKYKGIVDESCQIQTQQVWKTKA
SGWVYALSKHLTEEAAFQFAKHNGIDLLSLITSTVAGPFFTASVPSSLQLLLSPITAQTE
YFDILCAVNSRMGSIALVHIEDICRAHIFLMDNAKAQGRYICCTQTCSFSNFLNLLFRHY
PSSNLMRITEENHNKVGSEISSKKLKDLGFRYKHGLEDIIRQTILCCLDYGYLPPI-
>DET.singl.CAF01.gnm1.ann1.evm_model_Chr02_3192
-----------SSETETVKYCVTGATGYIGSWLVEALLQRGYTVHSTIRNPAKASHLLPL
WRGSDRLRLFGADLQEEGSFDEAVKGCDGVFHVAASMEFIVNERENIETYVHENLIDPAI
KGAINVLKSCLRSKSVKRVVFTSSISTITAKDNNGKWKPVVDESCQIQNDHVWNTKASGW
VYALSKLLSEEAAFKFAEENGMDLVSIITTTVAGPFFTTTVPSSVKVLLSPITGEAEFFQ
ILSAVNARMGSIALVHIEDICSAHIFLMQHAKAEGRYICCSQTCTLSRLVSFLAKVYPST
NLQRINEKDYHKIP-EISSKKLRDLGFGYKHGLEDIIQQTIMCCLDYGYLSPI-
>DET.singl.CAF01.gnm1.ann1.evm_model_Chr05_1653
MEDALKTVESNGEEAAGMTYCVTGANSYIGLWLVKALLERGYMIHATVRDPTKSL
QLLSLWSGSDRLRLFRADLRDEGSFNEAVEGCHGVFHVAASMEFNVHGRDNIEAYVQENI
VDPAVKGAINLLKSCLKSKSVRRVVFTSSISTITATDGDGKRKPLVDESCQIRADHVWNT
KASGWVYALSKLLSEEAAFKFAKENGIDLVSIITPTVAGPFFTTTVPSSIKV
VMSPITGETEYFKILSAVNERMKSVALIHIEDICNAHIYLMEHDKAEGQYICCSQTCTLP
KLLNLLARHYPSTNLQRINEKDYCKIPPEISSKKLRDLGFSCKHDLEDIIHQTIMCCIDY
GYVPPIS
>OUT.vitvi.PN40024.gnm2.ann1.VIT_219s0014g04980.1
-------RKVEGKREEKMRFCVTGATGYIGSWLVNTLLQRGYMVHATLRDPEKAAHLLPS
WSSCDRLRLFKADLLNEGSFDEAVKGCNGVYHVAASMEFNVMATENIEAYVQSNIIDPAI
KGTLNLLKACLKSKTVERVVFTSSISTITAKDSLGRWRAVVDESCQTPIDHVWKTRVGGW
VYVLSKLLTEEAAFQFAKENGIDLVSVITTTVGGPFITSSVPSSIRVLLSPITGEPEFFS
ILSAVNSRMGSLALVHIEDICNAHIFLMEQAKAEGRYICGVQSYQMSELINHLAKVYPCS
NIQRLVEEECGSAPSEICSKKLNDLGFNYKYGLEDIIQQTINCCLDHGFLPQI-
