# Supplementary material for: Legume genome structures and histories inferred from Cercis canadensis and Chamaecrista fasciculata genomes
Source: Plant J. 2026 Jun 10;126(5):e70981. doi: 10.1111/tpj.70981 (PMC13252982; doi:10.1111/tpj.70981)
Supplement: Supplementary file 4 — Data S4. Manuscript supplement; Compressed directory of aligned sequences from 2212 low‐copy gene families, for calculation of a consensus species tree. [file TPJ-126-0-s010.gz › S4_consen_species_tree/40_aln_fas_cln1/Legume.fam3.06203]

>CAE.acacr.Acra3RX.gnm1.ann1.g970.t1
MEVLVSLCLILPLLYSFFTLFKMILRRRGQSCYMLAYECFMPPEDTKLDTDSAARIVLRN
KKLGLEEYRFLLKTMVSSGIGENTYCPRNVLEGREEFPTLDDSYGEIDEIMFDTLDGLFK
KTQFSPSDIDILVVNVSLFSPAPSLTARIINRYKMREDIKAINLAGMGCSASVVAIDVVQ
RMFKSHPNFLAVVVSTEDLGAHWYCGSNKMLMLSNCLFRSGGCSMLFTNKSSLKHRAILK
LKHMERTQFGANDEAYSCCMQVEDELGYQGFQLTKSLVKSAAQALTVNLQTMAPKILPLW
ELIRFLSASLHQS-SKTKKALTFNVLGAGLNFKSGIDHFCIHPGGRAVIDGVGKGLALTE
YDLEPARMALHRWGNTSAGGLWYVLGYMEAKRRLKKGDKILMISLGAGFKCNNCVWEVMK
DLENPNVWKDCIDSYPPRTLQNPFKEKYNWIHDEYLNFVRFDVTRFSV-
>PAP.aesev.CIAT22838.gnm1.ann1.Ae09g27890.1
------------------------------------------------------------
------------------------------------------------------------
------------------------------------------------------------
------------------------------------------------------------
-------------------MQVEDDEGYAGFRLTKSLVKSAALALTVNLQAMAPKILPFW
ELVRFFVVFVRHSNNKMNVNKRGTSLGGGLNFKSGIEHFC
VHPGGRAVIDGVGKGLRLSEHDLEPARMALHRWGNTSAGGLWYVLGYMEAKRRLKKGDRI
LMISLGAGFKCNNCVWEVMKDLSHPNVWRDCIDSYPPTTLTNPFMDKYSWIHDEDLSFVR
LDFSRMV--
>OUT.arath.Col0.gnm9.ann11.AT5G04530.1
-------LLLLSTL-FVFYIFKFVFKRRNQNCYMLHYECYKGMEERKLDTETCAKVVQR
NKNLGLEEYRFLLRTMASSGIGEETYGPRNVLEGREDSPTLLDAHSEMDEIMFDTLDKLF
HKTSISPSDIDILVVNVSLFAPSPSLTSRVINRYKMREDIKSYNLSGLGCSASVISID
IVQRMFETRENALALVVSTETMGPHWYCGKDRSMMLSNCLFRAGGSSVLLTNAARFKNQA
LMKLVTVVRAHVGSDDEAYSCCIQMEDRDGHPGFLLTKYLKKAAARALTKNLQVLLPRVL
PVKELIRYAIVRALKRR-TS-AKREPASSGIGLNLKTGLQHFCIHPGGRAIIEGVGKSLG
LTEFDIEPARMALHRFGNTSSGGLWYVLGYMEAKNRLKKGEKILMMSMGAGFESNNCVWE
VLKDLDDKNVWEDSVDRYPESRIPNPFVEKYDWINDDTMSFVRVD-------
>CER.bauva.BV-YZ2020.gnm2.ann1.rna-bv05538.t1
MDTHVLLLCLVPLCYSFFSLFKLILRRRGQSCYMLTYECYKPKEETKLDTDSAARIVLRN
RNLGLEEYRFLLKTIVSSGIGENTYCPRSVLEGREESTTLEDAYEEMDEIMFDTLDKLFA
KTGFSPSDIDILVVNVSLFAPSPSLTSRIVNRYRMRQDIKTFNLAGMGCSASVVGIDLVQ
QLFKSYRNSLAIVVSTESFAPNWYCGKERNMMLSNCLFRSGGCSMLFTNNLSLRKRAIMK
LKLMERTQFGANDEAYECCIQVEDEQGFRGFCLTKNLVKAAAQALTMNLQDMVPKMLPLW
ELLRCFTVSLRHG--KMKKDLTFNILDGDLNFKTGIEHFCVHPGGRAVIDGVGKGLGLNE
YDLEPARMALHRWGNTSAGGLWYVLGYMEAKKRLKKGDRILMISLGAGFKCNNCVWEVTR
DLEDVNVWEDCVDSYPPKSLNNPFKEKYNWIHDESLNFARFDFSNLSI-
>CER.cerca.ISC453364.gnm3.ann1.Cecan.1G006200.1
METHILLLCLVPLCYSFFCLFKLILQRRGQSCYMLAYECYKPKEETKLDTDSAARIVLRN
KNLGLEEYRFLLKTMVSSGIGENTYCPRNVLEGREESTTLEDAYQEMDEVMFDTLDKLFA
KTGFSPSDIDILVVNVSLFAPSPSLTARIINRYKMRQDIKAFNLAGMGCSASVIGIDLVQ
QLFKTRKNSLAIVVSTESFAPNWYCGREKNMMLSNCLFRSGGCSMLFTNKLSLKKCAILK
LKLMERTQFGANDEAYGCCIQVEDQQGYRGFCLTKNLVKAAAQALTVNLQDMVPKMLPLW
ELVRFLTVSLRHG--KMQKGLTFNVLGGVLNFKSAIEHFCLHPGGRAVIDGVGKGLGLNE
YDLEPARMALHRWGNTSAGGLWYVLGYMEAKKRLKKGHRILMISLGAGFKCNNCVWEVMR
DLEDSNVWKECIDSYPPKSINNPFKEKYSWIHDDLLNFVRFDFSKLS--
>CAE.chafa.ISC494698.gnm1.ann1.ChfasH1.4G106600.1
METITSLCLLLPLLYSLFTLLTSLLHRRHQSCFMLAYECFRPPADTRLDTDLAAKVALR
NKSLGLEELRFLLKTMVSSGIGEHTYCPRNVIEGREMSPTLPDSHDEIDEIMFDTLDGLF
RKTGVAPSEIDILVVNVSLFSPAPSLAARIINRYKMREDIKSYNLAGMGCSASVVAIDVV
QRSLKLYKNSMAVVVSTEDLGTHWYCGKDRNMMLSNCLFRSGGCSMLFTNNPSLRHRAIL
KLKHMERTQFGANDEAYGCCMQVEDDEGYQGFRLTKSLVKSAGQALTLNLQVMAPKILPC
WELVRFFTATLRHNKMTKKFSFTFNVFGPALNFKSGIDHFCIHPGGRAVVDGV
GKGLGLTPYDIEPARMALHRWGNTSAGGLWYVLGYMEAKKRLKKGDRILMISLGAGFKCN
NCVWEVMRDMEDPNVWDDCIDSYPPKSLKNPFAEKYDWIHDEVLNFVRWDFSKLA--
>PAP.lotja.MG20.gnm3.ann1.Lj5g3v2288650.2
---LLQLLCLFPLLYSFFCLFKMILQRRGQSCYMLAYECFKPPEDTILDTDSAAKIVMRN
KNLGLEEYRFLLKTIVSSGIGEHTYCPRNVLEGREECPSLKDTYDEIDEIMFDTLDNLFK
RTGFSPSEIDILVVNVSLFSPAPSLTARIINRYKMREGIKAFNLAGMGCSASVVAIDMVQ
QLFKTYKNSIGIVVSTEDLGAHWYCGKDKKMMLSNCLFRSGGCSMLFTNKPSLKNKAIMK
LKHMERTQYGADDEAYSCCIQVEDDEGYSGFRLTKSLVKSAAQALTVNLQGMAPKILPIW
ELVRFFTLSLRNRGNGKVKRATFNVLGGGLNLRSGIEHFCVHPGGRAVIDGV
GKGLRLNEYDLEPSRMALHRWGNTSAGGLWYVLGYMEAKKRLRKGDRILMISLGAGFKCN
NCVWEVMRDLSDANVWKDCIDSYPPNTLNNPFKEKYNWLNDEFLNFVRLDTSKMVW-
>PAP.lotja.MG20.gnm3.ann1.Lj5g3v2288660.1
------------------------------------------------------------
------------------------------------------------------------
----------------------------------MREGIKAFNLAGMGCSASVVAIDMVQ
QLFKTYKNSIGIVVSTEDLGAHWYCGKDKKMMLSNCLFRSGGCSMLFTNKPSLKNKAIMK
LKHMERTQYGADDEAYSCCIQVEDDEGYSGFRLTKSLVKSAAQALTVNLQGMAPKILPIW
ELVRFFTLSLRNRGNGKVKRATFNVLGGGLNLRSGIEHFCVHPGGRAVIDGV
GKGLRLNEYDLEPSRMALHRWGNTSAGGLWYVLGYMEAKKRLRKGDRILMISLGAGFKCN
NCVWEVMRDLSDANVWKDCIDSYPPNTLNNPFKEKYNWLNDEFLNFVRLDTSKMVW-
>PAP.medtr.A17_HM341.gnm4.ann2.Medtr1g115560.1
MEYFLKIFCLFSLFYSILKLFNLILKRRSQSCYMLAYECFRPKEDTKLNTDSAAKIVMRN
KNLGLEEFRFLLKTMVSSGIGENTYCPRNVLEGRETCPTLKDTYEEIDEIMFDTLDNLFK
KTCFSPSEIDILVVNVSLFSPAPSLTARIINRYKMREDVKVFNLAGMGCSASVVAIDLVQ
QLFKTYENSLGIVVSTEDLGSHWYCGKDKKMMLSNCLFRAGGCSMLFTNKTELKDRAILK
LKHMERTQYGSDDEAYNCCIQMEDEEGFAGFRLTKSLVKSAAKALTVNLQSMVPKILPLW
ELVRFFIISLRNSLGKMVIKPKFNMLGGGLNLKSGIEHFCVHPGG
RAVIDGVGKGLKLNEYDLEPARMALHRWGNTSAGGLWYVLGYMEAKKRLKKGDRILMISL
GAGFKCNNCVWEVMKDLSDTNVWKDCIQSYPPDTLNNPFKEKYNWINDEYLSFVRLDFST
MVF-
>CER.phach.longxuteng.gnm1.ann1.LXT01093.t1
MDSHVFLLCLVPLCYSFFSLFKLILQRRGQSCYMLAYECYEPKEETKLNTDSAARIVLRN
RKLGLEEYRFLLKTMVSSGIGESTYCPKNVLEGREESATLEDAHQEMDEVMFDTLDNLFA
KTGFLPSDIDILVVNVSLFAPAPSLTARIVNR----QDIKTFNLAGMGCSASVIGIDLVQ
HLFKCHRNSLAIVVSTESFAPNWYCGKDKNMMLSNCLFRSGGCSMLFTNNLSLKKRAILK
LKLMERTQFGANDEAYGCCIQVEDQQGYRGFCLTKNLVKAAAQALMVNLQDMVPKMLPLW
ELVRCFTVSLRDG--KMKKDLTFNVLGGDLNFKSGIEHFCLHPGGRAVIDGVGKGLGLNE
YDLEPARMALHRWGNTSAGGLWYVLGYMEAKKRLKKGDRILMVSLGAGFKCNNCVWEVMR
DLEDTNVWKESIDSYPPKSLNNPFKEKYSWIHDELLNFVRFDFGKLD--
>PAP.phavu.G19833.gnm2.ann1.Phvul.007G009100.1
----LLFLCLLPFLYSFFSLLKVILQRRGQSCYMLAYECFMPPEDTKLNTDSAVKIVLR
NRKLRLEELRFLLKTIVSSGIGENTYCPRTVLEGREECPSLKDTYEEIDKIMFDTLDNMF
QKIGISPSEIDILVVNVSLFSPAPSLAARIINRYKMRENVKAFNLTGMGCSASVVGIDVV
QQLFKTCKNSVGIVVSTESLGAHWYCGTDKKMMLSNCLFRSGGCSMMFTNKPSLKGRAIL
KLKHMERTQYGADDEAYNCCMQVEDELGYSGFRLTKSLVKSAAQALTVNLQAMAPKILPV
WEMVRFFFASVRYSGENKTKKTKVNLLGGGLNFKTGIEHICVHP
GGRAVIDGVGKGLRLSEYDLEPARMALHRWGNTSAGGLWYVLGYMEAKKRLKKGDRILMF
GFGAGFKCNNCVWEVMRDLSHTNVWKDCIESYPPENIINPFKEKFNWINDEYLSFVRLDF
STMV--
>PAP.phavu.G19833.gnm2.ann1.Phvul.007G009200.1
----LLFLCLLPFLYSFFSLLKVILQRRGQSCYMLAYECFMPPEDTKLNTDSAVKIVLR
NRKLRLEELRFLLKTIVSSGIGENTYCPRTVLEGKEECPSLKDTYEEIDEIMFDTLDNLF
KRTGISPSEIDILVVNVSLFSPAPSLTARIINRYKMRENVKAFNLTGMGCSASVVGIDVV
QQLFKTYENSVGIVVSTEDLGAHWYCGTDKKMMLSNCLFRSGGCSMMFTNKPSLKGRAIL
KLKHMERTQYGADDEAYNCCMQVEDELGYSGFRLTKSLVKSAAQALTVNLQAMAPKILPV
WEMVRFFFASVRYSGENKTKKTKVNLLGGGLNFKTGIEHFCVHP
GGRAVIDGVGKGLRLSEYDLEPARMALHRWGNTSAGGLWYVLGYMEAKKRLKKGDRILMI
SLGAGFKCNNCVWEVMRDLSHTNVWKDCIESYPPENIINPFKEKYNWINEEYLSFVRLDF
NRMV--
>OUT.prupe.Lovell.gnm2.ann1.Prupe.2G103600.1
------AMCLLALFYGLSCLHKIVLRRRDQACYLLAYECYMPTNDMMLSTDSCVKIVTRN
KNLGLEEFRFLLKTIVNSGIGEETYCPKNIIEGREDDATLVDELLEMDDIVFDTLDKLFA
KSAISPSQIDILVVNVSMFSPAPSLTSRIVNRYKMREDIKTFNLSGMGC----------
-----------------KSISPHWYCGKEKSMMLTNCLFRSGGCSMLFTNNRDLKHQAKL
KLNHLVRMHTGSSDEAYNCCMQVEDESGYKGFRLTKYLVKAASQGFTMNLQVLLPKVLPL
REMLRYLVISKLKS--AKSQKVK-ADEGVGLNLKTGIEHFCIHPGGRAVIDGIGKSLGLS
DYDVEPSRMALHRFGNTSAAGFWYALGYMEAKKRLKKGNKILMSGFGAGFKCNNIVWEVL
KDLDDANVWKDCIDSYPPNNLVNPFMEKYSWIDDEILNFVRFDVSQLA--
>OUT.prupe.Lovell.gnm2.ann1.Prupe.2G103700.1
--ELLMVTCLLALFYGLSCLHKIILRMRDQACYLLAYECYMPTDDMMISTDSCVKIVTRN
KNLGLEEFRFLLKTIVNSGIGEETYCPKNIIEGREDDATLVDELLEMEEVIFDTLDKLFA
KSAISPSQIDILVVNVSMFSPAPSLTSRIVNRYKMREDIKTFNLSGMGCSASLIAIDVV
KNLFKSYKNVNAIVVSTESISPHWYCGKEKSMMLTNCLFRSGGCSMLFTNNRDLKHQAKL
KLNHLVRIHTGSSDEAYNCCIQVEDESGYKGFRLTKYLVKAASQGFTMNLQVLLPKVLPL
REILRYLVVSKLKS--AKSQKLKA-DERVGLNLKTGIEHFCIHPGGRAVIDGIGKSLGLS
DYDVEPSRMALHRFGNTSAAGFWYALGYMEAKKRLKKGNKILMSGFGAGFKCNNIVWEVL
KDLDDANVWKDCIDSYPPNTLVNPFMEKYSWIDDEILNFVRFDFSLL---
>OUT.prupe.Lovell.gnm2.ann1.Prupe.2G103800.1
------------------------------------------------------------
------------------------------------------------------------
----------------LMFSPAPSLTSRIINRYKMREDIKTFNLPGMGCNASLISIDVEQ
NLFKSYKDANAL----------FYCGKEKSMMFTNCLFRSGGFSLMFTNNRSLKHQALLR
LKHLVRTHTGS-----------KDESGYHGFRFTKYLVKAATQGFTINLQVLVPKVLPLR
EILTYLLAYLLHNLSTKSQKLEVAGGGVKLNLKTGIEHFCIHPGGRAIIDGNGKSLGLS
DYDV---------W-QTSAAGFWYALGYLEAKKRLKKGNRILMSGLGEGFKCNNIVWEVL
KDLDDANVWKDCMDSYPPNTLINPFMEKYSWLNDEILNFVRFDFSQLA--
>OUT.prupe.Lovell.gnm2.ann1.Prupe.2G225800.1
---IFMTMSLLTLFFGFFCLCKLLLQRRDQSCYMLAYECYKAKEDMKLNCDSSAKIVMQN
KNLGLEELRFLLKTIVSSGIGEETSCPRNIIEGR--NPTRADELCEMDGIIFDTLDKLFA
RTSISPSQIDILVVNVSMFSPAPSLTSRIINRYKMREDIKTFNLSGMGCSASLIAIDVV
QNLFKSYKNANAIVVSTESIAPNWYCGKEKSMMLTNCLFRSGGCSMLFTNNKGLKHQAML
KLRHLVRTHIGSSDEAYDCCIQAEDESGYQGFRLTKHLTKAAALAFTMNLQVLVPKVLPL
REILRYLAVSRLKS--AKSQKPK-ADEGVGLNLKTGIEHFCIHPGGRAIIDGIGKSLGLS
DYDVEPSRMALHRFGNTSAAGFWYALGYMEAKQRLKKGNRILMSGFGAGFKCNNIVWEVL
KDLGDANVWKDCIESYPPKTLVNPFMEKYGWLNDEYLSFLRFDFSQLF--
>OUT.prupe.Lovell.gnm2.ann1.Prupe.2G225900.1
------TMCLLTLYYGFFCLCKLVLQKRDQSCYMLAYECYKAKEDMKVNSDSCAKIVMQN
KNLGLEELRFLLKTIVNSGIGEETSCPRNIIECR--SSTIEDELHEMDGIIFDTLDKLFA
RTSISPSQIDILVVNVSMFSPAPSLTSRIINRYKMREDIKNFNLSGMGCSASLIAIDVV
QNLFKSYKNANAIVVSTESLAPNWYCGKEKSMMLTNCLFRSGGCSMLFTNNRDLKHQAML
KLKHLVRTHIGSSNEAYDCCIQAEDESGYQGFRLTKYLTKAAALAFTMNLQILVPKMLPL
REILRYLLASLLHKLSNKS--QNLEADGVKLNLKTGIEHFCIHPGGRAIIDGIGKSLGLS
DYDVEPSRMALYRFGNTSAAGFWYALGYMEAKQRLKKGNRILMSGFGAGFKCNNIVWEVL
KDLEDANVWKDCIDSYPPETLVNPFMEKYGWLNDEYLSFLRLDFSQI---
>OUT.prupe.Lovell.gnm2.ann1.Prupe.2G226000.1
---LFMAMCLLPLFCACLYLCKLVLQWRNQQCYLLAYECYKATDDRKLDTESCVKIIQRN
KNLGLEEYRFLLKTIVNSGLGEETYGPRNVIAGREDCPSLEDALWEMDDIFSVTLDKLFD
RTGISPSKIDILVVNVSLFSPAPSLTSRIINHYKMKKDIKAFNLSGMGCSGSLVAIDLVQ
NLFKTYKNVHAVVVSTESLGPNWYRGKVKPMILANCLYRSGGCSMLFTNNKALKHRALLK
LECIVRTHHGSSDEGYGCSIQVEDKHGFRGFNLSKSIAKVAAKALTMNLRVLVRKVLPLT
ELLRYVIMSRRQNKVAEHRR-GVGADGTGLNLKAGLEHFCIPPTEGAVVNGVGNSLGLND
YDLEPARMALHRFGNTSSGGLWYVLGYMEAKKRLKKRDKILMVSFGAGYECNNCVWVVLR
DLHDANVWKDCIERYPPTTLVNPFMDRLSWINDERLSFVTFE-------
>OUT.quisa.S10.gnm1.ann1.Qs0072750.1
MELLLAIISLVSLFYSLFGLCKLILQWRGQSCYMLGYECYKANEERKLNTDSSTKIILR
NKNLGLEQYRFLLKTIISSGIGENTYAPRNVIEGREECPTLLDAFIEMDDIFFDTLDKLF
AKTGFSPSQIDILVVNVSLFSPAPSLTARIINRYKMKEDVKAYNLTGMGCSASLIAIDLV
QQLFKTYKNVVAIVVSTESFGPNWYCGKERNMMMSNCLFRSGGCSMLLTNKPALKNHAIL
KLNCMVRTHYGSNDEAYGCCIQVEDEQGQRGFRLTKCLVKAAAHALTINLQVMVPKVLPL
WELIMSSIVSLRQAGKKNKGLIRFDMLGDGLNLKSGIEHFCLHPGGKAVIDGVGRGLGLN
EYDLEPARMALHRFGNTSAGGLWYVLGYMEAKKRLKKGDRILMISLGAGFKCNNCVWEVI
RDLEDVNVWEECVHSYPPETVGNPFKEKYGWINDEYLSFVRLDHSCFS--
>CAE.sento.Myeongyun.gnm1.ann1.Sto10g323500
---------------------------------MVAYECFKPPEDTRLDTDSAARIVLRN
RRLGLEEYRFILKTIVSSGIGESTYCPRNVIEGREHCPTLEDSYKEIDEIVFDTLDGLFA
KTGFGPSEIDVLVVNVSLFSPAPSLTARIINRYKMRDDIKAYNLAGMGCSASVVAIDVVQ
QILKVRKNSLAVVVSTEDLGAHWYSGKDRMMMLSNCLFRSGGCSMLFTNKPALKHRAILK
LKHMERTQFGANDDAYRCCMQVEDDEGERGFRLTKGLVKAAGQALTLNLQIMAPKILPLW
ELVRFFTASLRHS-KMTKKALTLNVLSLRLNFKSGIDHFCVHPGGRAVIDGVAL
GLGLSEYDIEPARMALHRWGNTSAGGLWYVLGYMEAKKRLKKGHRILMISLGAGFKCNNC
VWEVMKDLEDPNVWKDCIESYPPKSLKNPFEEKYGWIHDQCLSFVS---------
>DET.singl.CAF01.gnm1.ann1.evm_model_Chr04_2889
----LLLCLAIPLLYSFFCLFKLIIQRRGQSCYMLAYECYKPPEDTKLNTDTCAKIVLRN
QNLGLEEYRFLLKTMISSGIGENTYCPRNVLEGREERPTLKDAHEEMDEVMFSTLDNLFK
RTGFSPSDIDILVVNVSLFAPAPSLTARIINRYKMREDIKAFNLAGMGCSASVIGIDLVQ
QLFKSYKNKLAIVVSTESFSPNWYCGKNKTMMLSNCLFRSGGCSMLFTNNPALKRRAMLK
LKLMERTQFGANDEAYNCCIQVEDDEGHRGFRLTKSLVKAAAQALTVNLQQMVPKILPLW
ELVRWMTASLRET--KMKKGFSFNVLGGGLNFKSGIEHFCLHPGGRAVIDGVGKGLGLCE
YDLEPARMALHRWGNTSSGGLWYVLGYMEAKKRLKKGDRILMISLGAGFKCNNCVWEVVR
DLEDPNVWKDCIDSYPPKSLNNPFKEKYSWIHEEYLSFVRFDFRALR--
>OUT.vitvi.PN40024.gnm2.ann1.VIT_213s0067g03890.1
---LLLAVFLLPLSYAIILFCKKLLAWRDQRCYMVHYECFKASEDTKLNTDTCAGIVLRN
KNLGLEEYKFLLQTIVSSGIGEETYSPKIVLAGQEDSPSLKDSLSEIEEIMYDTLDKLFA
KTGVSPSEIDVLVVNVSLLSPSPSLTARIINRYKMKEDIKSYNLSGMGCSASLLAIDIAR
NIFKFHKDAFAVVVSTESMGPNWYCGREKSMMLSNCLFRVGGCSMLLTNKRAMKHRALFK
LNTLVRTHLGSNDEAYNCCIQIEDSLGYRGFCLTKKLTKAAALSFTENLKALVPKVLPLW
QLLRYVISSRFGK---KNDSPVLELVAAGLDFKTGVEHFCIHPGGRAVIDGVGKSLGLTE
YDLEPARMALHRFGNTSAGGLWYVLGYMEAKKRLKKGDRILMISFGAGFKCNNCVWQVMK
DLKDANVWEDCIASYPPKSIVNPFIEKYGWINDPSASFVKLDW------
