# Supplementary material for: Legume genome structures and histories inferred from Cercis canadensis and Chamaecrista fasciculata genomes
Source: Plant J. 2026 Jun 10;126(5):e70981. doi: 10.1111/tpj.70981 (PMC13252982; doi:10.1111/tpj.70981)
Supplement: Supplementary file 4 — Data S4. Manuscript supplement; Compressed directory of aligned sequences from 2212 low‐copy gene families, for calculation of a consensus species tree. [file TPJ-126-0-s010.gz › S4_consen_species_tree/40_aln_fas_cln1/Legume.fam3.06257]

>CAE.acacr.Acra3RX.gnm1.ann1.g10840.t2
-ATQYSEKSS--MEMESCVPPGFRFRPTEEELVGYYLKKKINSMKMDRDVIGEIDLYKIE
PWDIQDRCKMGYEEEKEWYFFSHKDKKYPTGTRTNRATAAGFWKATGRDKAVITKNRII
GMRKTLVFYKGRAPYGSKTDWIMHEYRLQTSQHAPPQEEGWVVCRAFKKPSPTTQNSF
ECWSSQ--ALFFRDQISNPRPQSLSFPNETLNQMLYPNEGPSFSHPFTSNQRHFLS
LED-NNNSQLVELPQLHSPTTARAVKQHGFTNEDCYSNSQEGTTTTNNNNDGQGIDW
KSLDNLFTSQFADDAAYFSHPNMPLMQHNSSQVSQNHQASHVLGCFPHS
>CAE.acacr.Acra3RX.gnm1.ann1.g11482.t2
---HFPERSS-MGDMESCVPPGFRFRPTEEELVGYYLKRKINSLKINLDVIVELDLYKIE
PWDIQDRCKLGYEEQNEWYFFSHKDKKYPTGTRTNRATAAGFWKATGRDKAVMSKNKIIG
MRKTLVFYQGRAPNGRKSDWIMHEYRLQSSEHAPPQAKGWVVCRAFIKPSPSHMRGFEA
-----AQCYFRDHNSHGRPLSFSEILNQTHHFPMSNTSHRHHQPLINLDQ----
-----QNQQLVDLPQLDSPS--LGIRSSSDNNNYGQTINNNIGEEYYSD------DMES
LDHFFASNLTDTANFFAHTNFPMNMIPD----HNSEASQALGCFPDS
>PAP.aesev.CIAT22838.gnm1.ann1.Ae09g20480.1
TLTQISERPT--IDMESCVPPGFRFHPTEEELVGYYLKRKINSLKIDLDVIVEIDLYKME
PWDIQDRCKLGYEEQNEWYFFSHKDKKYPTGTRTNRATAAGFWKATGRDKAVMSKNRIIG
MRKTLVFYKGRAPN------------------------GWVVCRAFRKPSPSHRQGFDPW
CSSNQQHLFRDQ-NYGRPFSISDILTETNHVLNPAETTSFSNPFSS
EQPQFVSNNNLIMDKQLIELPQLDSPT------E----HH----NEDYCT
DEIRSS-GGGIVDWKSLDNLFASQLTDSANYFSSQPLMMM-PHNNNHELQLQQSHVL
GCFPD-
>OUT.arath.Col0.gnm9.ann11.AT1G71930.2
-------------IMQSSMPPGFRFHPTEEELVGYYLDRKINSMKSALDVIVEIDLYKME
PWDIQARCKLGYEEQNEWYFFSHKDRKYPTGTRTNRATAAGFWKATGRDKAVLSKNSVIG
MRKTLVYYKGRAPNGRKSDWIMHEYRLQNSELAPVQEEGWVVCRAFRKPIPNQRPGYEP
WQNQ---LYHVESNNYSSS----VTMNTSHHIGASSSSHNLNQMLMSNNHY-NPNNTS
SMHYGNIELPQLDSPSLSPSLGT--N--KD--QNESFEQEEEKSFN---CVDWRTLDTL
LETQVIHPILMFEAPSFPSMHQS--YNEVEANIHHSLGCFPDS
>CER.bauva.BV-YZ2020.gnm2.ann1.rna-bv07082.t1
-ATHFPERPS--MEMESSVPPGFRFHPTEEELVEYYLKRKINALKIDLDVIVEIDLYKIE
PWDIQDRCKLGYEEQNEWYFFSHKDKKYPTGTRTNRATAAGFWKATGRDKAVMSKKRIIG
MRKTLVFYKGRAPNGRKTDWIMHEYRLQTSEHGPPQAKGWVVCRAFRKPSPSQRPGFEGW
SNE--AQYFREH-SYARTTSFADILQETSNLLHPDQGTSFSQSFVSDQQQ------
FILNQQLVELPQLDSPTASLAVKE----NGNGLTKS---HEERSNSKGQCSIDWKSLD
NLFASQLTDTAAFFPHSNLPMMSHHSHQQQLQNQASHILGCFPD-
>CER.bauva.BV-YZ2020.gnm2.ann1.rna-bv07300.t1
-ATHFSERSS--MEMESCVPPGFRFHPTEEELVGYYLKKKINALRIDLDVIVEIDLYKIE
PWDIQDRCKLGYEEKNEWYFFSHKDKKYPTGTRTNRATAAGFWKATGRDKAVMSKNRIIG
MRKTLVFYQGRAPNGRKTDWIMHEYRLQTSEHTPPQAKGWVVCRAFRKPSPSQRPGFEAW
NSS-QAQYLREQ-SFAIPLSFADIINETSNLLHPAEGTSFSQSFGSDDQQ---QQQ
LVSNQQLVELPQLDSPTASLAVKED-----------NY-NEGRRSNINGQCIDWKNFDN
LFASQLTDTP-YNSHG-LQLEN------QASHHMSHIIGCFPA-
>CER.cerca.ISC453364.gnm3.ann1.Cecan.1G164200.1
----FQERSS--MEMESCVPPGFRFHPTEEELVGYYLKRKINALKIDLDVIVEIDLYKIE
PWDIQDRCKLGYEEQNEWYFFSHKDKKYPTGTRTNRATAAGFWKATGRDKAVMSKNRIIG
MRKTLVFYKGRAPNGRKSDWIMHEYRLQTSEHGPPQEEGWVVCRAFRKPSPSHRQGFEAW
SSQ--AQYFREQ-SYARPLSFADIVNETSNVLHPTEGTSFSQSFGSDQQQ------FVM
DNQLVELPQLDSPTASLAIKQSDH-QHKGLTNEDY-SEERSNNN-GQCIDWKSLDNLFAS
QFTDTP-YFSHSNLPMMP-HSHDLQVQNQASHILDAF---
>CAE.chafa.ISC494698.gnm1.ann1.ChfasH1.8G094500.1
-SPQFSERSSSMVEMESCVPPGFRFHPTEEELVGYYLKRKINSLKINLDVIVELDLYKME
PWDIQDKCKLGYEEQKEWYFFSHKDKKYPTGTRTNRATAAGFWKATGRDKAVMSNERIIG
MRKTLVFYQGRAPNGRKSDWIMHEYRLQTSHNAPPQEEGWVVCRAFRKPSPSHVRGFE
AECYLREQIRFSRPNNFSSPSSS-SFGDHHHHNI--LNHHHHHHLLPNNNNNLIS
SSDHHPQHQLVEVPNLDSPTSSEILADGQNMNDLIIMNNNVNSSSNNNN
NNYSDDHVESLDNFFASNLTPSSAFFANSNMMMMMPHFH
QVQPQNQANS--------
>PAP.lotja.MG20.gnm3.ann1.Lj5g3v1854500.1
------------MDMESCVPPGFRFHPTEEELVGYYLKRKINSLKIDLDVIVEVDLYKIE
PWDIQDRCKLGYEQQNEWYFFSHKDKKYPTGTRTNRATAAGFWKATGRDKAVMSKNRIIG
MRKTLVFYKGRAPNGRKTDWIMHEYRHQTSEHGPPQEEGWVVCRAFRKPSPSHRQGFESW
CTN-QPQFFRDHQSYTRPLSITDILNETNNVLHPAEGTSYSHPFSSEQP-FLPNQT-
VMDQQLIELPQLDSPTASLALNE---QRLNGLTNEDHCSDERSNNSGQVGIDWKSLDS
LFTSQFTDTTNYFSHPNLPMMVPHGHELQPQNQPNHVLGCFPD-
>PAP.medtr.A17_HM341.gnm4.ann2.Medtr1g096430.1
------------MDMESCVPPGFRFHPTEEELVGYYLNRKINSLKIDLDVIVEVDLYKIE
PWDIQDRCKLGYEQQNEWYFFSHKDKKYPTGTRTNRATAAGFWKATGRDKAVTSKNRIIG
MRKTLVFYKGRAPNGRKTDWIMHEYRHQTSEHGPPQAKGWVVCRAFKKPSPSHRPGYEPW
YSNQQPQYFRDDQNYARPLSITDILHENRLLLQPAEGTSFSHPFSNDQQFLSNQN
TLVMDKQLIELPQLDSPTTSFAIKENT--HHNGLTIEEYCSEERSNNNNGQVIDWK
SLDNLFTSQFTDTANYFSNQSMPLMIPHSQLQSHQNQANHILGCFPDS
>CER.phach.longxuteng.gnm1.ann1.LXT00062.t1
------------MEMESCVPPGFRFHPTEEELVGYYLKRKINALKIDLDVIVEIDLYKIE
PWDIQDRCKLGYEEQNEWYFFSHKDKKYPTGTRTNRATAAGFWKATGRDKAVMSKNRIIG
MRKTLVFYKGRAPNGRKTDWIMHEYRLQTSEHGPPQAKGWVVCRAFRKPTPSQRPGFEGW
SSE--AQYFRDRSSYARALSFADILNETSNLLHPTEGTSFSQPFVSDQQQ------LL
LNQQLVELPQLDSPTASLAVKE----NGNGLTNSSEERSNKING-QCSNIDWKSLDNLFA
SQLTDTAAYFPASSLPMMPNHSHDLQLQNQAGHILGCFPDS
>PAP.phavu.G19833.gnm2.ann1.Phvul.007G089600.1
TLTQIPERSS--VDMESCVPPGFRFHPTEEELVGYYLKRKINSLKIDLDVIVEIDLYKME
PWDIQDRCKLGYEQQNEWYFFSHKDKKYPTGTRTNRATAAGFWKATGRDKAVMSKNRIIG
MRKTLVFYKGRAPNGRKTDWIMHEYRHQTSEHGPPQEEGWVVCRAFRKPSPSHRQGYEAW
CSSSHQQFLRDQ-SFARPLSIADILNETNVHHHPAEAPSFSLPFGSDQQPILPNQT
-VMDKQLIELPQLDSPTASFAMKECNQQHHNGLTNEEYCSDERSNSS-AQGIDWKSLDNL
FGSQLSETA-YFSHPNVALMMPHNN----HDQASHILGCFPDS
>OUT.prupe.Lovell.gnm2.ann1.Prupe.8G058100.1
------------DHMESCVPPGFRFHPTEEELVGYYLKRKINSLQIDLDVIIDIDLYKIE
PWDIQARCKLGYSEQNEWYFFSHKDKKYPTGTRTNRATAAGFWKATGRDKAVLSKNNIIG
MRKTLVFYRGRAPNGNKTDWIMHEYRLQTSEHAPPQEEGWVVCRAFKKPSPSHRQGFEAL
KHA---YYIREHNSHA---SSSNFGSEMHM-VNLSQGFQYQ-SFGLDQQDHLISNHIFMG
NQLTELPQLESPSTSLANKQGVHEQQNNNITTEHYDDQRCNMNSDQHIDWRNLDSLL
E--------------VPLIP-QNY--EQEAQNHHLLGCFPD-
>OUT.quisa.S10.gnm1.ann1.Qs0257100.1
------RRSKSLMEMESCVPPGFRFHPTEEELVGYYLNRKINSLKIDLDVIVEVDLYKIE
PWDIQDKCKLSYAEQNEWYFFSHKDKKYPTGTRTNRATAAGFWKATGRDKAVMSKNKIIG
MRKTLVFYKGRAPNGRKSDWIMHEYRLQTSEHGPQQEEGWVVCRAFKKPSPSHRQAYDAW
NQA---YYFRDQ-NQARPPLFADFASETNV-VHPAEGSSFSQPFGSDQQRLILSNHSILD
NQLIELPQLDSPTTSLAIQESSRQQHNGLTNNEDNNEERSNNS-SQYIDWKSLDNL
LASQLTDTT-YFSNPDLTMAT----------------------
>CAE.sento.Myeongyun.gnm1.ann1.Sto08g255250
--KATEERSSSMVEMETCVPPGFRFHPTEEELVGYYLKRKINSLKINLEVIVELDLYKME
PWDIQDRCKLGYEEQNEWYFFSHKDKKYPTGTRTNRATAAGFWKATGRDKAVMSKNRIIG
MRKTLVFYQGRAPNGRKSDWIMHEYRLQTSEHAPPQA-SISLSISYFSIDP---------
------------------------------------------------------------
------------------------------------------------------------
---------------------------------------
>DET.singl.CAF01.gnm1.ann1.evm_model_Chr04_2464
TATQFSERSS-INEMESCVPPGFRFHPTEEELVGYYLKRKIKSLKIDLDVVVEIDLYKIE
PWDIQDRCKLGYEEQTEWYFFSHKDKKYPTGTRTNRATAAGFWKATGRDKAVMSKNRIIG
MRKTLVFYKGRAPNGRKTDWIMHEYRLQTSELGPPQEEGWVVCRAFRKPSPSHMRGFEA
WSHQ--ANYFRDP-SFSRPLSFAGILNNEDN-VNLHEGPSFSQPFTSDHHQFVSNHTAA
IENQLIDLPQLDSPTASLAMREGSQQQPNCFTNENY-NDERSHNMGSNCIDWKSL
DGLFASQMADNNACFSHSNLPLMP-QNYELQAQNQASHILGCFPD-
>OUT.vitvi.PN40024.gnm2.ann1.VIT_218s0072g01060.1
------------MEMESCVPPGFRFHPTEQELVDYYLKRKINSLKIDLDVIIEIDLYRME
PWDIQDRCKLGYDEQNEWYFFSHKDKKYPTGTRTNRATAAGFWKATGRDKAVILRNRIIG
MRKTLVFYKGRAPNGRKTDWIMHEYRLQTSEHGPPQEEGWVVCRAFKKPTSSHKQSYEAW
SHA---YYVRDS-SHVEPPSLPATLSPMHM-VHPNQGFYQR-YFGSEQ-ELMYNHG-IMN
NQAFEIPQLDSPSPSLATKEVFE--HNGMNNSEYFEDENSDHA-KQYIDWKNLDDLL
ASQLADTT-----SSAPLVP-YNSELGAQNPVSHLLGCFPD-
