# Supplementary material for: Legume genome structures and histories inferred from Cercis canadensis and Chamaecrista fasciculata genomes
Source: Plant J. 2026 Jun 10;126(5):e70981. doi: 10.1111/tpj.70981 (PMC13252982; doi:10.1111/tpj.70981)
Supplement: Supplementary file 4 — Data S4. Manuscript supplement; Compressed directory of aligned sequences from 2212 low‐copy gene families, for calculation of a consensus species tree. [file TPJ-126-0-s010.gz › S4_consen_species_tree/40_aln_fas_cln1/Legume.fam3.06272]

>CAE.acacr.Acra3RX.gnm1.ann1.g1217.t1
------------------------------------------------------------
--------------------SSSLASSRSNPNLRNSEINNSVRRSFSGNPFHKPSIIA
NPRSFTPNTPANSPSDFPRR------NSIG---DLDDKENGKDHILKSSKVRSPAASTKG
MKNFMSPTISAASKITESPRKKVLADRNEAARTSSSSTVKIP
NRKVTFADSVEE
K---SDSIEEK-KFQPFTDIEDDTEEHTSSIVSEDLKDE-------GLES
KNE--TESAYESVTNELDCVNLDPSFRLSPTPPPFSSTSTIIAPLDADPLIPP
YDPKVNYLSPRPQFLRYKPNPRLQLYKERESMLDDGSSDTEMTEEVLSGGSEKES
-EVSSDETVTEDQNHVSESSINGTLMPEEIAEAKGVAKPGFSMISKAIALLLLLSVAC
FSISYTNPQVFDPVLKETWSQTCDSSEFYQFATANFDRFSGIAKENLDGLSRNFHTWL
IKWMSSFSELISSFRGVQGPGQLHYWNLTDLTENTEVYQFPIFAEDGNLIQQAPMPV
LIVEETDDIGDIIMA--------DHYSAYEEQ-VQELEPVSPITDDNDAKEINT
S-NSEPNQCDSNPDSDHEILTEDFEKAAPEDAAMDL
KEQSDVNSEVAETHTEDFEANSLQAENAAPEDAA---TGSMDLKEG
SDLSSEVAET-TE------ILTDSELKSETHDVLL-----KSEEKSLVAVIVASIFLFL
SII--AGVAFKFLKKKDEGRRRTSSMEQPLLTKALHKDE-EEAASSPEKPF
LRNNPIEMDVHGESQPSEISSFERSSSYYRRATKEKDEAQSLEKKPKRSNRRESLA
SSSDTMGSASYGSFTTYEKLPNKQEL---GTVTPVRRSSRIRNLVNSPV----------
-----
>PAP.aesev.CIAT22838.gnm1.ann1.Ae04g01910.1
------------------------------------------------------------
-------------MAMPSSKSSSLG-GRSNPNSRSSELTDPMRRSSAANPFAKPSFIPD-
----PN-PRNTPSDFPRRNSVGGGREGASFLDLDDKENGKDPNLKPWKARSPATSL
KGTKNFMSPTISASSKVTVSPRKKVLVDRNEPARASAPSALKSPIKKVTFAEPLRSCD
VKAGGAGPK-QFESFDDVPKGELHNAASSLSEELCGETVVDDCVNLNVKNEG
SEPASFETIVDEPDCVNLDPSFKLSPPPLPVSSSSAILAPLDADPLMPPYDPKTNYL
SPRPQFLHYRPKQRI---ELDDNFISASFSDTEVTEDTQSEGSQKESEDVSSDERVEEE-
-----QSPAGTSLAQETVGEKEKPKPRLFMRWMAIALLLLLSVAFLSISGTNFPEINGT
LFQDAYWVYESSEFSEFAKAHFDQYSEFTKESFHGLSRNFHTWLTKSLSSMSELISNVRG
APSFGYLKYYNLSILHEYNAVDQGPIFGRGENHIGEAEPPVLNMEDSDDLIVTET
DEDIGGVSAEYYSDHDEQVQKDSEVITAVEKASDDLESEV----LAGQQANMIESDQA
LQLPEVSELMHSQVQ------SSLDSEAADIHIEVSNAENLEAKQPQGDNA--------V
LQDQPGLDSEVADVLTEAYDHDGKLIEANGESISMDVATEGDEQRLKTIDLQPNMVLYM
LLFGSTILIGGAVFNWSMKWKSRGTRVSSVEQPLFAK---CNSVTPKHEQIDKPPL
RNGPTEIDMHGEECPSEMSSIQKSSSYRQGLMKEFNEVQSHEKQHAKK-RRESMASSD
YSMSSPSYGSFTTYERIQVKNGQGNGDTITPVRRSNRIRSQATSPL--------------
-
>OUT.arath.Col0.gnm9.ann11.AT1G16630.1
------------------------------------------------------------
-----------------SSSSPSMP-SRPNPKQRNSETGDLMRRSFRGNPFSAP-----
----------------SRRNSI-GRECSN--REIGDKENQNDKDQI-ANV--VKGPTKG
SKHFMSPTISAVSKINPSPRKKILSDKNEVSRSFDKSHHQVQVKSVSFSDVISDK
DVDQICIDETKQLR------EEE--------SHDITVD-----------FDEIL-----
ERK------SNDNSSFKISPLPPYVPCTFPVFESHEVDPVVAPYDPKKNYLSPRPQFLHY
KPNPKIEHRQLEELFSESSSSDTDLSAERE-EEGQQEE-EVASQEVVAVEE
EAVESDDEEEEVVVGESIEEEESKQSRFSKTSML
LGWILALGVAYLLLV-SSTTFSQQTIDSPFYQFNISPEIIMS-----------ASENFE
QLGAKLRMWAESSFVYLDKLVSSLREEEGSVPFQFHNLTVLLEDKRLSDA-VFQSTSVEI
IVDGFIVDSLEVDIEEVNVGHQENSGEISLEAVEEDDNEVEQENEGKVNLEI
VDECDEQAEIKIGHGGQETDVVEGQEEYEENDQNNMEEAES
DAQL--LDDVQSAAISSQQEQTGVANVETVQEEEGVGEIA-----------GGSLSVSE
EATDVEHDGNEVEEEE---SGFGEVV--NDAGSEDILLSGQKKVLVLFSTMMVILAAA
GFLLAKKKTKPVMLQHEDGEPTAISATKVEHVPVENLIRERLSSLNFKEEEEEVGDD
FPSEMSSFSKNKPLHSNKKDDLKEHQSGGGGKKSNDSGESMASSAYSIGS
VSYGSFTTYEKIQKRSGHEEKEMITPVRRSSRIRNHQHS-----------------
>CER.bauva.BV-YZ2020.gnm2.ann1.rna-bv32261.t1
------------------------------------------------------------
-------------MAMLSNNSSS-SPSRPNPNARNSETNDPRRRSFSGNPFPKPSIIAK
PRSFNPNTPANSPSDFPGRHSVEGRESIGSLRDLDDKENGKGQNLKAAKVRSPASASKGT
KNFMSPTISASSKITVSPRKKVLVERNEAARTSSSTDGKCP
VRKVTFAVPLEDSDLKPVVLEEK-NLEASSGFPEEEKKHIAS
LIYEDLKVEGVFDVQVPLTPKNE--AEIPFETATQEPDCVNLDPCFKLSPTPPPFSSTST
ILAPLDADPLMPPYDPKTNYLSPRPQFLHYRPKPRLHEDTLEGSFISGSFSDTDIA
EETHSEASEKESEDVYSDEIVKDE-VQISEPSPTEKHMSKDTIEAEKMPKSRFFMRFKAI
ALLFLLSVACISISVTNSPVIDPSMFED---------FFEFAKAKFDG
FSEFAQENFDGLAQNVHIWFSNLVSSISELISNFGGAHNLAHLHYCNLS
ALDEDVSVDQYPSFSHMEKGVGTFH-----------------------------------
------------------------------------------------------------
------------------------------------------------------------
------------------------------------------------------------
------------------------------------------------------------
------------------------------------------------------------
----------------------------------
>CER.bauva.BV-YZ2020.gnm2.ann1.rna-bv35937.t1
------------------------------------------------------------
-------------MAMYSNNSS-FGPSRSNPNARNSETSDPMRRSFCGNPFPKPSIIAN
PRSFNPNTPANSPSDFPRRNSFGVRESIGSFRDLDDKENGKDQNMKPAKVRSPASSLKGT
KNFMSPTISASSKITVSPRKKVLIERNEPARASSSTDGKSP
VRKVTFAVPLEDSDLKTDGLGEQ-NLEASYGFAEEEK
SDISSVISEDLKVEPVFDTLVAFNPKNE--TELPFETVTQEPDCVNLDPTFKLSPTPPP
SSSTSTSLAPLDADPLMPPYDPKTNYLSPRPQFLHYRPKPRLSEGTPEESFISGSF
SDTEVTEETQSEDSQRESEDISSDEPVEEEEGHISEPSPTERLISKDSVEAEQMPKPRF
FTRFKAIALLLLISVACISMSVTNSPVIDPSMFEIFSKIHEPSDFFDFAKANFDGFS
EFAKANFDGLARNVRIWFCNFMSSISELISNFGGVHDLAPLHYYNLSVL
HEDVSVYQYPIFSHSEREVGDNLSSLPNNEDNGAE--IEIDDDIEDISTEYDSAYEE
HFPQDMEVTASVETVSDASEDEE---VLESQQTTTMEPSQALQQADVREPNHIKSNV
DFTHQPGSGASKLDI--EAFEASN----QALEIDADINVMNNVDQKNQLESNSEVAE
ILVEVYDATGDIQPVEAEAISVDAAFRENEPRSEAVDLPQYMLLYVLLFLSLI--ATAA
FNYSRKYNRSTKVATSMEQPQFSKTLHT-SVPKEQISLDKSSLRNGPTEMDVLGESCPSE
ISSFQKSSSYVRKETRELNEAQSIEKKPKKSNRRESLASSDYSMGSPSYGSFTTYEKIP
SKHRHGDENTITPVRRSSRIRNQATSPL---------------
>CER.cerca.ISC453364.gnm3.ann1.Cecan.3G267000.1
------------------------------------------------------------
-------------MAMPSNNSSSFGPSRSNPYARNSETNDPMRRSFSGNPFSKPSIIAN
PRSFNPNTPANSPSDFPRRNSYGGRESVGSFGDLDDKENVKEQNLKAAKVRSPASALKGT
KNFMSPTISASSKITVSPRKKVLIERNEPVRTSSSIDGKSP
VRKVTFAVPLEDSDLKPVGLEEK-NLESLGRFPEEEK
MHIASLISEDLKVEAVFDTQVPLNPKNE--TEFPFETVTQEPDCVNLDPTFKLSPTPPP
FSSTSTNLAPLDADPLMPPYDPKTNYLSPRPQFLHYRPKPRL-YETLEESFISGS
FSDTEVAEETQSEDSQKESEDVSSDEIVKEDEGHISEPSPTVRLMSKDAIEAEEVPKPR
FFMRFKAIALLLLLSVACISISVTNSPVIDPSMFEIFSKVYESSDLFEFAKVNFDGF
SEFAKAKFDGLARNVHIWFSNLMSSISVLISNFGGVHNLPRLHYCNLSA
LHEDVSVDQYPIFSQSEKGVGDIPSPLLNDEENGADTEIEIDEDIVDISAECYSAYE
EHFLQDMEVTATVETVSDASEAEE---VLESQRATAMEPSQALQQADVREANHFKSN
VDLTH--QPGSEASDLHIEAFEASNQGLEI--DADINAEKVMNVDLKDQPELNAEVAEIH
LEVYTGDIQPTEAEGKSISVDAAFRENEPRLEAVDLPRHMLLYVLLFLPLI--AAAA
FNYSRKDNSRSAKVSSVEQPQFSKTLHM-SVPKEQISLDKPSLRNGPTEMDVLGESCPS
EMSSFQKSSSYVQKEIRELNEAESIEKKHTKNNRRESLASSDYSMGSPSYGSFTTYEKI
PIKHRHADENTITPVRRSSRIRNQATSPL---------------
>CAE.chafa.ISC494698.gnm1.ann1.ChfasH1.4G182800.1
------------------------------------------------------------
-------------AAVTSNKSSSLAPSRSNPNLRNSEISNPIRRSFTGNPFQKPSVI
ANPRSFNPNTPANSPSDFPRRNSIGGRESMGSLRDLDDKENRKDQILKPAKLRSPASST
KSTKNFMSPTISASSKITESPRKKVLIERNEAGRTSNSTEVKSPARKVTFAETVDYSDS
KSIDLQENDEFHPILDIVKEETRLPASVISEDFKSD------EDLNPKPE--TESLF
ETVTDEPDYVNLDPTFNLSPTPAPISSTSTIIAPLDADPLIPPYDPKRNYLSPRPQFLHY
KPNPRVELYKLEDSF----SSDTEVTEDALSDLSEKGSDDASSNEVVSEEQHH
VSEPSP-----ITSTMQEEEVTKPGFSFRSKSIALILLLSVAFISITNTNSPVFHPTAF
KIVSGAYDWSEISHLARTNFDRFSELAKVSFDGLNRDLHIWFTKSMSSISELISTFR
GGNNLGHLQYWNLTVLQEDMEVNHFPIFGHGERMIGEAPLPVLNVEENEDSADTYSD
-EIGGISEEHYEEQEVQVQQD
VGVITEVESASATLS-EE--VALVGQSATVIESESAMSETQS
ATVIESESAMSEPSQSDIGSQTSEIHTELSKASNLEAKQTPENDASLN----MDLK
DQPLLNSEGAEHNDE-----QQPDSNSEINSEVDVQW--RKEGGKSLSFEAIIAASLL
LFLSIV--AGTTFKWLRKKDEGRKTTSSVEKKPFLVSFKE----EQQASLDKP
FLRNGPIEMDVLGESYPSEMSSFENSSSYYQKVVIEQNEAQSVEKKPKKSNRR
ESLASSDYSVGSLSYGSFTTYEKLSSKNGHGDAKTVTPVRRSSRIKNLATSP--------
--------
>PAP.lotja.MG20.gnm3.ann1.Lj4g3v0151550.1
------------------------------------------------------------
------------------------------------------------------------
------------------------------------------------------------
------------------------------------------------------------
------------------------------------------------------------
------------------------------------------------------------
------------------------------------------------------------
------------------------------------------------------------
--NFQSLQGLTLINSP----SLHIWFTKSLTSISELILNVRGANKLVQLQYYNLTALDDF
ISVHQYPIFAPGE-------------NERDAASEIGASEYYEDISDEHYEVYEEQLQQD
MEISTGAENAFDAVESEE---ALKGQPASMIESEQALQLAEA
SEQAEAGVEFIVENHPSLNSEAAEIPVEVYGAGNIDTKQGHETDANLG---DVD
LQQWQDLDSEVAEIQTE--------------PTSIDDAA---------IEIPQGMVLYML
LCGGTVLIAGAAFNWSRKGKSRSQKVCSKEQPMLVKEAHT-N---KQISPEKPSLRNG
PIEMDMLNEPCPSEMSSFQKSSSYSTRVDKKLNEAHSVEKQPKKSNRRESLASSSYS
M-SPSYGSLTVYEKIPSK-GYGDEEIVTPVRRSSRIRSRVTSP----------------
>PAP.medtr.A17_HM341.gnm4.ann2.Medtr4g132160.1
------------------------------------------------------------
---------------MPLNNDKSPPSNSSNPNPRNSETINPMRRSFSGNPFSKPSLIA
NPRSSFSHTPANSPSDFSRK----------SFV--DDKENAKDQFMKPAKVRSPAATS
KSTKNFMSPTISASFKMAESPRKKILAERNEPTPTS---DNKVHVRKVTFSDPLEQKRLD
AASLGNNPSFE-SEDLSGETL-LESNVVPYDLSFD-AMRMNVPMIPNND
VHTEPSFQNVNNDSDFVNLDPTFKLSPATPPVSYTANAVDPIDTDPSVPPY
DPKTNYLSPRPQFLHYKPKPRM---ELEDSFLSGNFSDTDVTEYTQSDESQKESEDVS
SDETVKQEDDQISEQSPVRTLLPEKTVEAKELRKPRFSLRSKVAVLILLLSTAFVSISIP
NSPGYH-AVLEDFYEAYESSEFPELARANFDQFSQFAKANFEGFSRNLHTWYTKSLSSIS
ELISDVRGVRNMSQLQYFNLTVLHDYSAVNQSPIFGRGENKIGYTCPP---VQETHVASE
ISMDEYFGDISAEHYEVYEEQLQHDMGMNTGFETALDAQESEE
E-VVLTGQSTALVEPKQDLQLVESSEGNQTPKDD
DNEN---MPSSNSEIQNEVCGESNVDTKLEQENDGKLIKESDADLKHSPVSDSEVAEIH
TD--------GQAVGISAGTDAAIRGNEQLLEATHSPHNMVLYLLLCAGTVFIAGATFNW
SRKVKSRSKKISCVEKP----KIESED---KKISPDKPSMRNVPVEMDVVGESCPSEMS
SFEKSSSSR---VNHSNEAISVEKKRRNYHRRESLASSDYSMGSPSYGSLTVYEKIP--K
GRGEEEIVTPVRRSSRIRSIATSPV---------------
>CER.phach.longxuteng.gnm1.ann1.LXT59011.t1
------------------------------------------------------------
---------------MLSNNSSSIGPSRSNPYARNSETNDPMRKSFSGNPFQKPSIIAK
SRSYNPNTPANSPSE-----------SLGSLRDLDDKENGKDQNLKAAKVRSPASALKGT
KNFMSPTISASSKITMSPRKKVLNERNEPARTSSSTDGKSP
VRKVTFAVPLEDSDLKPIGLEEK-NLEASSGFPEEEK
KHIASLISEDLKVDDVFDVQVPLYTKNE--AEMPFETATQEPDCVNLDPTFKLSPTPPP
FSSTSTIFAPLDADPLMPPYDPKTNYLSPRPQFLHYRPKSHLHEDTLEESFISGSF
SDTDIAEETQSEDSEKESEDVSSDEIVKEDEVQISDPSPTERLMSKDTVEVERMPKSRFF
MRFKAISLLLLLSVACISISVTNSPVIDPSMFEIFSKFYESSDFFEFAKANFDGFSE
FAKANFDGLARNVHIWFSNLVSSISELISNFGGEPNLAHLHSFNLSALG
EDVSVDQLPIFSPIEKGGGDLPSPLLNDEENGADTEIEIGEDIGDITTAYYSTYEEH
FLQEMEVTATVETVSDVSEAEE
E----------------------K
DADSNAEKVMSVDLTHQTGSETSELLIEAFEASNQALEI--GTDINAEKVM
NVDLKDQPELNSEVAESHIELYTGDKQLTEAEGRSESVDAAFRENLPRLEAVDLPQH
MLIYVLLLLSLI--AAATFNYSRKDNSRSAKVSSVEQPHLSKTLHM-SVRKGQTSLDEP
SIRNGPTEMEVLGESCPSEMSSFQNSSSYV
REETRDLNEAQSTEKKPTKKNRRESLASSDYSMGSPSYGSFTTYEK
IHNKLRHGDENTVTPVRRSSRIRNQATSPL---------------
>PAP.phavu.G19833.gnm2.ann1.Phvul.003G078900.1
------------------------------------------------------------
---------------MPSNKPSSMP---SNPNPRSSEISNPTRRSFTGNPFTKPSIVP--
-THGAKTPANSPLDFSRRGSVGVRESGGSLRSLDDKENGKDQILKPVKVRSPAVCSKGS
KNFMSPTISASCKINESPRKRVLTERNEMVPSP--VDPKSHVRKVTFADPLEE-------
-GSRSSLT-SDDLSGDSE----TLMSTESSFENSLNVNNLLVPEDDIHTEPSFEN
E---PDCVNLDPTFKLSPTTPPVALKATVVAPLGADPLIPPYDPKTNYLSPRPQFLHYK
PKSRMELLELEDSFISGSFSDSEITEDTQSEGSQKES-DVSSDEIIKEEEGHISEP
SHKKTPMPEESAEAKEVPKPRFTVRAKAVALILLLAVAFASISVTDSPVIDRTAFEDLY
KVYEYSVFTVFARANFDRLTQFAETNFDEIAQNLQIWFTKLLSSISDYVSDIRGAHNLAK
LQYYNLTVQQDYFIVNQYPIIGGSENEIGETHAPIWDAEENVAASDIDSD-DIEDISGE
NYEVHVEQVQQDITTVAEVENVLHAPESGE
LHAPESGEVLDMTASEQLVEL-DIATITGVENVLDVAE-SEVVLNMVESEQLLSEAG
NLEANLAQEAETNLN------VENQPSLNSEVSEIGIEAYDVATVNDVAEEKS
ASIDAAIKGNEGQLEAIAVHSHVVLYLLLCAGTVLIAGAGINWSRKGKSKNKS--SLMPP
------PSKN---EHISPE---KSCE--PLDVLEDSCPSETSSFQQSSFYS---EKVGN
EGHGPEKKRKSNYRRESLASSSYSMGSPSYGSLTVYEKISVKQGD--DTMITPVRR
SSRIRNQVTSPS---------------
>OUT.prupe.Lovell.gnm2.ann1.Prupe.8G151700.1
------------------------------------------------------------
-------------MAMPPNKSSSSPASKSNPNLRNSEIGNPMRRSFTGNSFAKPSINAN
PRSFNPNTPANSPSENLRR-SSMGRATVVTFRDSEDKENGKDQNWKQMRVRSPSGSN-GT
KNFMSPTISAASKVTTSPRKKILAERNEPVRAS-SVS-FSDLKSSCLNPRVEDPEHTKVG
LAPHLVFTTQKDIDSKE------LLC--SKNE----------PEEE---PVCVKAS-
DEPDSVNLDPSFKISPPCCPK--SSPVIAPLDDDPAAHPYDPKTNYLSPRPQFLHYRPN
PRIEYYRLEDNFISGSSSDTDTTEETQSEYSQKELEDVTSDAVVKEEQ
VNVSEPCDTNTFMSKEGAEVKWSSKTGFFWKSKFTALLLLLVV
AFWSISVIHSPVIDSSVLK---------DLSFLKEYDHSEVAEFARSSLDGLARNFRVWS
ANSVSFISELILHLRGAHDLAPLQYCNLTALMEDVRVDGYSVFDHSDKGMERKYFDVVD
IEALGEKGRTEIG-AA-ENTVEVYPEYDEQVNEEAETPVEIQVVEEKGQPE-IGAVES
TVEVVRVDPEHEEQVQEAEEVSEGNNNISEEVLQAAHADLVELKVEQS
QEENVGADHEPESNVSMREIVLISLAEKDTVVSGIQELESEMSAEVESFKDHS
PISSKVDASQTSEEVDLTVDETEFKVSMVTMLGIALLLIGSTAFIYGKKRKST
ASNPISVVQPSLTRKLDA-S-PTVPFSTE-HTFQERPSSWNWIGEPCPSEMSNIQKSSS
YRTKGLKAFDKAESQE-MPRKNHRRESLTSIDSSMGSPSYGSFTTYEKIPIKHGE--EEI
VTPVRRSSRIRKQVTSP----------------
>OUT.quisa.S10.gnm1.ann1.Qs0246120.1
------------------------------------------------------------
-------------MALPSNKPSSSSSSRPNPNSRNSEINNPIRRSFTGNPFKTPSVV
A-----------NGSVGLVRRNSVGGRDSVPSWGDHDDKENGREQTLKPARVQSPAASK-
GTKNFMSPTISASSKVTMSPRKKILQERNEPAGTVSSSESKGPFRKVTFADVAEEIDSKG
ISLKEK-KVEAQLNVSKEA-SLTASLISEDLNSE-TLDLKVPVNSKPQ
TQPDLLIKTVIEEPDSVNLDQTFK
ISLTPPPK--PSTTLAPLDADPLMPPYDPQTNYISPRPQFLCYRPHPQT-----------
------------QSEGSQTEAEDVSSSEVVKEE-GNVTEPSPTGSVIPKEPFEAKGSSKP
YFFTRLKLAALFLVLSITCLSASFKNSAVVDPTAFKTFYKMYESS-----------
HLQQFAKVKFDGLARNFQLWYANSMSSISELMTRFRGVRELVHLPHYNVTAVYNDIPADG
FTVYDYSDKGIAPPPSEVNIVEDEATEYEIDADE--
-DYKAREFETQEDIVPQDIIVNDKAENVSEESESEE---VLEG
QLASIIKPHSDLEQ-D---LEQDEIN---------NLSVLEV--QQAQEN---VHL--A
DDVIVEERSNRDLSDQPVLNSEASETKNPVESSDIEMKISEGKTISSDATPL
ENKQNPRAVDIPPHMLAIVLLVMPLT--AAAVFNYARKDRSRSRKNSSVEQQ-FEKKLD
FKRPTEQHHFLDMQLSRNWTSVVDVVGESCPSEVSSLQKCSSYR-KGVKGSNEDQSLENK
SNKNHRRESLASSAYSMSSPSYGSFTTYEKITSKHGHWDEEVVTPVRRSSRIRKQVTSP
S---------------
>OUT.quisa.S10.gnm1.ann1.Qs0327850.1
------------------------------------------------------------
------------------------------------------------------------
------------------------------------------------------------
------------------------------------------------------------
------------------------------------------------------------
------------------------------------------------------------
------------------------------------------------------------
------------------------------------------------------------
-------PELAKANFDRLARNFHLWYASSMFSISDLMFSFRGVHEWDHLPYYNLTGLHGD
IPVDGSQVFDNSDKGIVPPKS-EVNRVEDEAGLEYENDEDIGDASRGSYLAYEEQM
LHDIIVHDSAEKVSEEPKIET
YHVIVNNKDEKVIEEYGDPESVEV
NVIKPDSSELDEALQQDEVNKPSDLRMPQAQET-----VPPADDVNFEEQGKAELNGQPV
LNSYIAETHTDILCGDMELTISEEITTSSDAASLVNKQNPRAVDLPPNVLAI
LLLVVPLI--AATIFNYSRKDKSRTRRDGSREKQ-FEKKLDR------------SLPGNC
PSVVDMVGESCPSEMSSFQKYTSYSSRGLKSSNKAQSVEKKPNKNLRRESLASSAYSM-
SSSYGSFTTYEKIPSKNGHGDEEVITPVRRSSRIRKVTS------------------
>CAE.sento.Myeongyun.gnm1.ann1.Sto10g321460
------------------------------------------------------------
------------MAAMPSNKTSSSSSSLAPSRSRNSEISNPMRRSFTGNPFQKPSVIA
NPRSFNPNTPANSPSDFPGRNSFGGRESAGSFRDLDDKENGKDQILKPAKVRSPAASTK
STKNFMSPTISASSKIAESPRKKVLTERNEPARASSSTDGKSSTRKVTFADFVEYSDSK
PEIVQQENKFQPLSDIIKEEEKLTASMVSEDFNGE----------------TESTFEP
VTSEPDCVNLDPTFRLSPTPPPVSSTSTVIAPLDADPLIPPYDPKMNYLSPRPQFLHYRP
NPRVELYKLEDSF----SSDTEATEEALSDKSDKESEDVSSNEMVSEEQVD
FSEPSTTESLTPEELAPEEEVAKPGFSMRSKSIALLLLLSVASITFS
VTNSPVFDPTALKIFSRAYDSSEFSNFARANFDRFSESVKANFDELNQNLHIWLTKS
MSSISELISTFRGEHTLGHLHYWNLTVLQEEIEVNQFPLFGHGENLIGEAPLSALN
NKKNDDSSETCTDQ-VI-------DTYEEG
VQQDMEVITEVENASDAPESEE----------IVLESE-----AELSEPNDSESN
I------DYPEETSDRIPELFEATNLEAKQAPENDA-------------SVISEDAEMIH
SD-----DQLDSNSEIHTEVNHDI-QLKQGGNSASVEAVIAASLLLLLSII--A------
------------------------------EQASLDKPSLRNGPIVMDVLGESCPSEM
SSFQSSSYYSQKVVEDQSEAQSLEKKPKKNNRRESLASSDYSMGSPSYGSFTTYE
KLSSKHAHREAEVVTPVRRSSRIKNLATSPL---------------
>DET.singl.CAF01.gnm1.ann1.evm_model_Chr01_492
------------------------------------------------------------
-------------MAMPSTKSPSLIASRRSPSARVSEIDSSTRKSSDGNPFTKPSIMTNP
RSFNPCTPTNSPSDFPRRKSFGGREKSGFLPDLDNKENEKDQILKPGKVRSPDASK-GTK
NFMTPTISASSKFTESPRKNVLIERNEPGQTSSLIDAKSPIRKVTFTQPFEHSNMKPV
VLVEN-KPE----VKKEK----AFLVREGLKGEEEINITPNFNPPDE--TEFSFRT
VNQEHNCVNVDPTFKLSTSPPPVSATSTVLTSFDVDHSLPPYDPETNYLSPRPKFLHY
KPNPRVELYDLEDSLISGSFSDTEVTEETQSESSNEEVEDVSSDEAFKEEDSL
VCETRPTRILVSDDAVEAKEMPKPHFFTRSKAIALLLLLSVACLSFSVMNSPVSDPAASE
LFSKAYQ-SEFSKFAKAKLDHFSEFAKEKLDELAQTFLIWFAHLMSLISDLIANFRG
VPNSGHFQLSNLTALDEDIAVDQCPSFGHGEKGTWETSLQVQNFLENDAATNTQNYK
DVKDISVEHYSPFEELVQQKIIEVSGDKNVSDAPESVE---IHESNFVTAMERSPD
PQQTGVSETNCSESNIDLKEILNVDTRRIDINVEVFKEGNFEVVEIQAQEI
NSVMDSNVELKDHPELNSGVAEIHTELNIGHIQLTEADGESTSLDAALIDNEQR-Q
AAKFPPHMLLYFMLFLVSL-IGAAAFILTKKNNGSTGVACSIDQPQLAKQMHVNSV
LKEHISFDKPSFRNGPTEMDVPGESYPSEMSSFEKSSSYGQIAEKEVNEVPSPEKKPNRN
YRRESLASSSSMGGSPSYGSFTTFEKLPIKNGHGDEKTITPVRRSSRIRNQATSPL--
-------------
>DET.singl.CAF01.gnm1.ann1.evm_model_Chr02_794
------------------------------------------------------------
-------------MAMSSTKSPSLAPSRSKPNARNSEISNPMRRSFSGNPFSKPSVIENP
RSFNPDTPGNSSSDFPRRHSVGGREKVG-FCDVDDKENGKDQILKQGKVRSPAAAK---
-NFMSPTISASSKITNSPRKRVLTERNEPARVSSSTDGKSPIRKVTFAEPLIDGDLKP
VGLEEK-KLEASSGIPKEEEKDEASMITVDWKVEAVLENKVPYNTNNETETE
SSFLTVSEEPDCVNLDPTFKLSPTPPPVSSTSTILAPLDADPLVPPYDPKTNYLSPRPQF
LCYKPNQRVELFNLEENFISESFSDTKVTEETQSEDSQKDSEDVSSDEMVNIEE
KGHSSISTRTKLMANEAVEATKVPKARFFARSNVITLVFLLSIASIPLSVMNCPVIGLSA
KCIFSKVYESSGYSEIAKANFDRLARNSHIHFDRLAQNSHIWFTYFKASISELVLNLR
GGYNLGQFHHYNLTAMREDNSLDEYPIFGHGQKGKWDTPLPIQNVEENEVDVATDTQ
-TAEDLTTNYDSAFEELVQQDMVDVPGVEIVSGAPESED---VIGIQQATLVEPSQSS
EL-----------HIEVKDYQSLVSEAAEIPSDQAEEGALS----AEKDF------S
VDLKEQPESNSEVADVLTEVNTRNVELTKAEDNSVSVDAAF-RGNQHIKAVNFPPNI
LLYVLLLLISL-VAAAAFNHSRKDKSRSQN--------VAMKVDSSSVSKEPVSVDKQ
SLRNGPTEMDILGEPCPSEISSFEKSSSFHQKVV
KEVDEAQSLGKKPKKNYGRESLASSSYSAGVSSYGSFTTFEKRSNKHVDGDEETVT
PVRRSSRIRNQATSPLR--------------
>DET.singl.CAF01.gnm1.ann1.evm_model_Chr06_586
------------------------------------------------------------
-------------MAMPSTKSPSLIASRRSPSARVSEIDSSMRKSSDGNPFTKPSIMTNP
RSFNPYTPTNSPSDFPQRKSVGGREKSGFLPDLDNKENEKDQILKPGKVRSPAASK-GTK
NFMTPTISASSKFTEYPRKNVLIERNEPGQTSSFIDAKSPIRKVTFTQPFEHSNMKPV
VLVEN-KPE----VKKEK----AFLVPEGLKGEEEINITPNFNPHDE--TEFSFRT
VNQEHNCVNVDRTFKLSTSPPPVSATSTVLTSFDVDHSLPPYDPETNYLSPRPKFLHY
KPNPRVELYDLEDSLISGSFSDTEVTEETQSESSNEEVEDVSSEEAFKEEDSL
VCETRPTRILVSDDAVEAKEMPKPHFFTRSKAIALLLLLSVACLSFSVMNSPVSDPAASE
LFSKAYQ-SEFSNFAKAKLDHFSEFAKEKLDELAQTFLIWFAHLMSLISDLIANFRG
VPNSGHFQLSNLTALDEDIAVDQCPSFGHGEKGTWETSLQVQNFLENDAATNTQNYK
DVKDISVEHYSPFEELVQQEIIEVSEDKNVSDAPESVE---IHESNFVTAMERSPD
PQQTGVSETNCSESNIDLKEILNVDTRRIDINVEVFKEGNFEVVEIQAQEIY-
AMDSNVELKDHPELNSGVAEIHTELNIGHIQLTEADGESTSLDAALRDNEQR-
QAAKFPPHMLLYFMLFLVSL-IGAAAFILTKKNNDSTGVACSIDQPQLAKQMHVDS
VLKEHISFDKPSFRNGPTEMDVPGESYTSEMSSFEKSSSYGQIAEKEVNEVPSPEKKPNR
NYRRESLASSSSMGGSPSYGSFTTFEKLPIKNGHGDEKTITPVRRSSRIRNQATSPL-
--------------
>OUT.vitvi.PN40024.gnm2.ann1.VIT_203s0088g00490.3
------------------------------------------------------------
-------------MAVSSNGSPSPSTSRSNPNSRNSEINNTLRRSFSGNPFTKPSIVA
NPRGFNPVTPANSPSDFPRR--YSIAKEGG-VPHQYEKENEKDQNAKPVRIRSPAVSK-
GTKNFMSPTISAASKIAASPKKKVLLERNELIRTSSSFSGKSPLSPLNLQEVVEDSDS
KS--ASSDSTMV---D-PGKRECPVAPSPSKASKGDEVLDFPVPLKSKND--SESLSET
ITMGSDCVGIDDCSKTRPSPSPS--STSILAPLDADPSLPP
YDPKTNYLSPRPQFLLYKPNPRIQKLRLEDSFIFESLSDTETPED
TQSESSSVELEEVEESEAALTEEPNVSEPNP-IDIRTSNALEAKGVSKS
YSSFRLKPIFVLLLLLVGCLCIPITDSPFIISVIDS---SVGEESSFTKLYEP--AELAE
FARTNFDGLTRNFRLWSANTVSYFSKMIPIVKETNELGFLRFGNFTDSQVDK
ENQQNLQWPMKELEVGIVQMVTEAYEKVEEASQVNPEE-V
EQIQEEYHASHTELEEANLPLQAEVPHNSEVQQTEE
F-HQPHNSEVQQTEEEVAFHIHEASIIAE
KEQEVQVSQEPEKVPEAEKLENKLVSRAEVEVQQEEESSV--A
NEQEVQVPQVSEIKTEVPQAHTEVEGAVFEPESSESEAWTANSQ
YLSLKEKSSAVNVLGISLLILILT------VAAAFIFLKQQKPPTPSPIPMDQ
L-LAKKLAP-IASVENTHQG-LSSRNWPTEVDMVGESCPSEMSSFQRSTSYG
QKGSKGASEAQSQERGLRKSNKRESLASSSYSTGSPSYGSFTSY
EKIHIKHVS----ILLSFSIYKHLKHNNPHCLLYVVALALDFEGMWR
