# Supplementary material for: Legume genome structures and histories inferred from Cercis canadensis and Chamaecrista fasciculata genomes
Source: Plant J. 2026 Jun 10;126(5):e70981. doi: 10.1111/tpj.70981 (PMC13252982; doi:10.1111/tpj.70981)
Supplement: Supplementary file 4 — Data S4. Manuscript supplement; Compressed directory of aligned sequences from 2212 low‐copy gene families, for calculation of a consensus species tree. [file TPJ-126-0-s010.gz › S4_consen_species_tree/40_aln_fas_cln1/Legume.fam3.06289]

>CAE.acacr.Acra3RX.gnm1.ann1.g125.t1
------------------------------------------------------------
------------------------------------------------------------
------------------------------------------------------------
------------------------------------------------------------
------------------------------------------------------------
------------------------------------------------------------
--MRSIFCGNFEYDARQSDLERLFRRYGKVDRVDMKAGFAFIYMEDERDAEAAIRALDRV
EFGRTGRRLRVEWTKNERGIRRPGSSRRSSANSRPSKTLFVINFDTNHTRTRDLERHFE
PYGKIINVRIKRNFAFVQYDSYDDAIKALEATNMSKLLDRVITVEFAAENDDDRRNVHSP
DRSHDRSRDISYDRRRSPSPYRRERGSPDYGRGSSPYRRERSSPDYGHDRRQSSQ-QIER
GSPDYNRRSCSPYRRERGGSDPVRGFSHSPDHKEQARTDPGNSHSHSPNGGERVSPQNG-
GSDNSPSYRKRVSPENGHGSTSSPDARGDSSPSNGDEDRVISVPEPKDNADADAPESPM
NETDRSQSPAAEE------------------
>PAP.aesev.CIAT22838.gnm1.ann1.Ae09g22570.1
------------------------------------------------------------
------------------------------------------------------------
------------------------------------------------------------
------------------------------------------------------------
------------------------------------------LTPSSSPRKNRDL-GSAT
VGFEVLIVFEALP---------VVNCR-SNYNL---FCKHVVDDVNIFRFRLGGG---II
WKMRPIFCGNFEYDARQSELERLFRRYGKVDRVDMKSGFAFIYMEDDRDAEAAIRALDRV
EFGRKGRRLRVEWTKHERGIRRPANSRRSSANGRPSKTLFVINFDTYHTRTRDLERHFEP
YGKIASVRIRRNFAFVQYESEDDASKALEATNMSKLLDRVISVEFAVKDDDDRRGGYSPE
RGRDRQRDRSRDGRRSPSPYRRERGSPDYGRGASPYKRERTSPDYGRGRRSRSPPRR
EQASPAYGRRSPSPYGRERDGSDPTRGSSRSPIQKERAGNEHGISPSHSPDGRDRRSPQN
GRDSSRSPYDAEKASPENGHGSIGSPDAKGNPSPYNGYGGSPNTVPEPKDSPNYGGPESP
MHERSRSQSPPAEE------------------
>OUT.arath.Col0.gnm9.ann11.AT4G25500.4
------------------------------------------------------------
------------------------------------------------------------
------------------------------------------------------------
------------------------------------------------------------
------------------------------------------------------------
------------------------------------------------------------
--MKPVFCGNFEYDAREGDLERLFRKYGKVERVDMKAGFAFVYMEDERDAEDAIRALDRF
EFGRKGRRLRVEWTKSERGDKRSGGSRRSSSSMRPSKTLFVINFDADNTRTRDLEKHF
EPYGKIVNVRIRRNFAFIQYEAQEDATRALDASNNSKLMDKVISVEYAVKDDDARGNGHS
PERRRDRSP---ERRRRSPSPYKRERGSPDYGRGASPYRKERTSPDYGRRR-SPSPY
KKSRGSPEYGRGNDSPRRRERVASPTK--YSRSPNNKR-----------------E
RMSP------NHSPFKKE--SPRNGVGEVESPIERSRSSPENGQVESPGSI-GRRDS
DGYDGAESPMQKSRSPRSPPADE------------------
>OUT.arath.Col0.gnm9.ann11.AT5G52040.2
------------------------------------------------------------
------------------------------------------------------------
------------------------------------------------------------
------------------------------------------------------------
------------------------------------------------------------
------------------------------------------------------------
--MKPVFCGNFEYDARESDLERLFRKYGKVERVDMKAGFAFVYMEDERDAEDAIRALDRF
EYGRTGRRLRVEWTKNDRGAGRSGGSRRSSSGLRPSKTLFVINFDAQNTRTRDLERHFE
PYGKIVNVRIRRNFAFIQYEAQEDATRALDATNSSKLMDKVISVEYAVKDDDSRGNGYSP
ERRRDRSP---DRRRRSPSPYRRERGSPDYGRGASPHKRERTSPDYGRGRRSPSPYKR
ARLSPDYKR---DDRRRERVASPENGARNRSPRKGR-GES--RSPPPYEKRRESRSPPP
YEKRESRSPPPYEK-------RRERSR-SRSKSSPENGQVESPGQIMEVEAGRGYDGAD
SPIRESSPSRSPPAEE------------------
>CER.bauva.BV-YZ2020.gnm2.ann1.rna-bv08322.t1
------------------------------------------------------------
------------------------------------------------------------
------------------------------------------------------------
------------------------------------------------------------
------------------------------------------------------------
---------------------------------------------------------SFT
GKMRPIFCGNFEYDARQSDLERLFRRYGKVDRVDMKSGFAFIYMEDERDAEDAIRALDRV
EFGRKGRRLRVEWTKHERGIRRPGGSRRSSANTRPSKTLFVINFDTYRTRTRDLERHFEP
YGKIANVRIRRNFAFVQYESEDDATRALEATNMSKLLDRVISVEFAVKDDDDRRNGYSPQ
RSYDRPRDRSRERRRSPSPYRRERDSPDYGHAASPYRRERGSPDYGRDR-SRSPPRRD
RASPDSARGSRSPHRRERDGSDHVRGSSHSPYQKERTKTNGGNSPSHSPNERERTSPQNG
RGSSRSPYETERASPENGHGSKHSPDARGNSSPYNGYAGSPNSMPEPRDSPNYDAPESPM
QERYGSQSPPAEE------------------
>CER.cerca.ISC453364.gnm3.ann1.Cecan.1G204500.1
------------------------------------------------------------
------------------------------------------------------------
------------------------------------------------------------
------------------------------------------------------------
------------------------------------------------------------
------------------------------------------------------------
--MRPIFCGNFEYDARQSDLERLFRRYGKVDRVDMKSGFAFIYMEDERDGEDAIRALDRV
EFGRKGRRLRVEWTKHERGIRRPGGSRRSSTNVRPSKTLFVINFDTYRTRTRDLERHFEP
YGKIVSVRIRRNFAFVQYESEDDATRALEATNMSKLMDRVISVEFAVKDDDDKRNGYSPQ
RSYDRPRDRSRDRRRSPSPYRRERGSPDYGHAASPYRRERGSPDYGRGR-SRSASRRDQA
SPDYGRGSRSPHRRERDGSDHVRGSSHSPYHKERMRTDRGNSPSHSPNGRERISPQNGRG
SSRSPYEMERASPENGHGSRRSPDARGNSSPYNGYAGSPNSMPEPRDSPNYDAPESPMHE
RYRSQSPPAEE------------------
>CAE.chafa.ISC494698.gnm1.ann1.ChfasH1.4G059700.1
------------------------------------------------------------
------------------------------------------------------------
------------------------------------------------------------
------------------------------------------------------------
------------------------------------------------------------
------------------------------------------------------------
--MRPIFCGNFEYDARQSDLERLFKRYGKVDRVDMKSGFAFIYMEDDRDAEDAIRALDRI
EFGRKGRRLRVEWTKHERGIRKPGGSRRSSASSRPSKTLFVINFDTYNTRTRDLERHFEP
YGKIASVRIRRNFAFIQYESEDDAARALDATNMSKLLDRVISVEFAVKDDDDRRNGHSPD
RNYDRDRDRSRDRRRSPSPYRRERGSPDYGHGSSPSKREKGSPDYGRSR-SRSPRRNE
RASPDYNRRSRSPPKRERDGDSI-----HSAHHKERARTDRGSSPSHSPNVREKVSPED
G--AIRSPYYEEKASPENGHGSRSSPDARGDPSPYNGNGGSPNSMPETKDSPNYGAPESP
MNERYHSHSPAAED------------------
>PAP.lotja.MG20.gnm3.ann1.Lj2g3v0435440.1
------------------------------------------------------------
------------------------------------------------------------
------------------------------------------------------------
------------------------------------------------------------
------------------------------------------------------------
------------------------------------------------------------
--MRSIFCGNFEYDARQSELERLFRRYGKVDRVDMKSGFAFIYMEDERDADAAIRALDRA
EFGRKGRRLRVEWTKHERGIRKPAAPRRSSATARPSKTLFVINFDTFHTRTRDLERHFEP
YGKIASVRIRRNFAFVQYESEDDACKALEATNNSKLLDRVISVEFAAKDDDDRRNGYSPE
RGHDNRHDRSRDGRRSPSPYRRERGSPDYGRGASPYKRERSSPDYGHGRRSRSPHRRVR
ASPAHGRRSPSPYRRERDGSDLVRDSSRSPFHKERGRTDR--SSSLSPKRRGRTSPQNGG
DSSRSPYDPVKTSPENGEIK-HSPDARGNPSDYNGYGGSPDNMPEPRD
SPNYGGPESPMHERYRSQSPPAEE------------------
>PAP.lotja.MG20.gnm3.ann1.Lj5g3v2027300.1
------------------------------------------------------------
------------------------------------------------------------
------------------------------------------------------------
------------------------------------------------------------
------------------------------------------------------------
------------------------------------------------------------
-------------------------------------------MEDERDADAAIRALDRA
EFGRKGRRLRVEWTKHERGIRKPAAPRRSSATARPSKTLFVINFDTFHTRTRDLERHFEP
YGKIASVRIRRNFAFVQYESEDDACKALEATNNSKLLDRVISVEFAAKDDDDRRNGYSPE
RGHDNRHDRSRDGRRSPSPYRRERGSPDYGRGASPYKRERSSPDYGHGRRSRSPHRRVR
ASPAHGRRSPSPYRRERDGSDLVRDSSRSPFHKERGRTDR--SSSLSPKRRGRTSPQNGG
DSSRSPYDPVKTSPENGEIK-HSPDARGNPSDYNGYGGSPDNMPEPRD
SPNYGGPESPMHERYRSQSPPAEE------------------
>PAP.medtr.A17_HM341.gnm4.ann2.Medtr1g101520.1
------------------------------------------------------------
------------------------------------------------------------
------------------------------------------------------------
------------------------------------------------------------
------------------------------------------------------------
------------------------------------------------------------
--MKAIFCGNFEYDCRESELERLFRRYGKVDRVDMKAGFAFIYMEDERDAEAAIRALDRI
EFGRKGRRLRVEWTKQERGVRRPAEPKRSSANARPSKTLFVINFDTYQTRTRDLERHFE
PYGKIVSVRIRKNFAFVQYESEDDACKALEATNNSKLMDRVISVEFAARDDD-RRNGHSP
DRGRDRQRDRSRDGRRSPSPYRRERGSPDYGRGPSPYKRERSSPDYGRGNRSRSPHRRE
RGSPAYGRRNPSPYRRERDGAEAVRDTSRSPYHKERRRTDR--SRSHSLEEGERIEPQKG
HGSDPSPYGTVKDSPENGHDRRRSPDAKGNPSPYNDYGGSPN
TMPEPRDSPNYGGPESPMNEQYRSQSPPAEE------------------
>CER.phach.longxuteng.gnm1.ann1.LXT01593.t1
------------------------------------------------------------
------------------------------------------------------------
------------------------------------------------------------
------------------------------------------------------------
------------------------------------------------------------
------------------------------------------------------------
--MRPIFCGNFEYDARQSELERLFKRYGKVERVDMKSGFAFIYMEDERDAEDAIRALDRV
EFGRKGRRLRVEWTKHERGVRRPGGSRRSSTNTRPSKTLFVINFDTYHTRTRDLERHFEP
YGKIASVRIRRNFAFVQYESEGDATRALEATNMSKLMDRVISVEFAAKDDDDRRNGYSPD
RSYDRPRDRSRDRRRSPSPYRRERGSPDYGHAGSPYGRDRGSPDYGQGR-SRSPSRRVQA
SPDYGRGSRSPHRRERDGSDHVHDSSRSPYHKEQMRTDRGNSPSHSPNGRERISPQNDGG
SSRSPYEMERASPENVHGSRHSPDARRNPSPYNGYAGSPNSMPGPRDSPNYDAPESPMHE
RYRSQSPPAEE------------------
>CER.phach.longxuteng.gnm1.ann1.LXT43500.t1
------------------------------------------------------------
------------------------------------------------------------
------------------------------------------------------------
------------------------------------------------------------
------------------------------------------------------------
------------------------------------------------------------
--MRPIFCGNFEYDARQSDLERLFRRYGKVDRVDMKSGFAFIYMEDERDAEDAIRALDRA
EFGRKGRRLRVEWTKHERGIRRPGGSRRSSANMRPSKTLFVINFDTYRTRTRDLERHFDP
YGKIANVRIRRNFAFVQYESEDDATRALEATNMSKLLDRVISVEFAVKDDDDRRNGNSPQ
RSYDGPSDRGRDRRRSPSPYHRERGSPDYGRTASPYRRERGSPDHGRDR-SRSPFRRDQA
SPDYGRGSRSPHRRERDGSDHVRGSSHSPYQKEGMRTN-GNSPPHSPNGRERISPQNGRD
LSRGPYEMERTSPENGHGSRRSPDTRGNTSPYNGYAGSPNSVPDPRDSPNSDAPESPMQE
RYGSQSPPAEE------------------
>PAP.phavu.G19833.gnm2.ann1.Phvul.007G066560.1
------------------------------------------------------------
------------------------------------------------------------
------------------------------------------------------------
------------------------------------------------------------
------------------------------------------------------------
-----------------------------------------------------------Q
GKMRPIFCGNFEYDARQSELERLFRRYGKVDRVDMKSGFAFIYMEDERDAEAAIRALDRV
EFGRKGRRLRVEWTKHERGVRRPSSSRRSSANGRPSKTLFVINFDTYHTRTRDLERHFEP
YGKIVSVRIRRNFAFVQYESEDDASRALEATNMSKLLDRVISVEFAVKDDDDRRNGYSPE
RGRDRQRDRSRDGRRSPSPYRRERGSPDYGRGPSPYQRERGSPDYGRDRRSRSPPRRER
ASPAYGRRSPSPYRREREGSDPVRDSSRSPYHKERGRTDHGISPSHSLEERGRKSPQNGR
GSSHSPRDTGKTSPENGHGS-GSPEEKGNPSPYNGYGRSPNTVPDPRDSPNYGGPESPMH
ERYRSQSPPADE------------------
>OUT.prupe.Lovell.gnm2.ann1.Prupe.2G290100.1
------------------------------------------------------------
------------------------------------------------------------
------------------------------------------------------------
------------------------------------------------------------
------------------------------------------------------------
------------------------------------------------------------
--MRPIFCGNFEYDARQNELERLFGRYGKVDRVDMKSGFAFIYMEDERDAEYAIRGLDRK
EFGRKGRRLRVEWTKHERGTRRPGASRRSSTNTRPSKTLFVINFDPYHTRTKDLERH
FDPYGKIVSVRIRRNFAFVQYESQEDATRALEATNMSKLMDRVISVEYAVRDDDERRDGF
SPDRSRDRSLDRGRDRRRSPSPYKRERGSPDYGRGPSPYRRERGSPDYGRGP---SP
YRRERVSPDYGRRSPSPYRKERVSADRIRDRSRSPYGRERPGAD
NGHAPIRSPYKRDRDSPENGAGAIQSPYKRDRSSPENGRGPSSSPY
ERERVSPEHGHGPSPNSVPEARDSPNYGGPESPMQERYSSRSPPAEE------------
------
>OUT.quisa.S10.gnm1.ann1.Qs0061540.1
------------------------------------------------------------
------------------------------------------------------------
------------------------------------------------------------
------------------------------------------------------------
------------------------------------------------------------
------------------------------------------------------------
--MKPIFCGNFEYDARQGELERLFRRYGKVDRVDMKSGFAFIYMEDERDAEDAIRALDRI
EFGRKGRRLRVEWTKHERGIRRPGDSRRSSANSRPSKTLFVINFDPYHTRTRDLERHFEP
YGKIVNVRIRRNFAFVQYESEDDATRALEATNLSKLVDRVISVEFAARDDDGRRNGYSPE
RGQDRSR----DRRRSPSPYGRERGSPDYGRGASPYSREKGSPDYGRGR-SPIPNCRDRE
SPDYDRASRSPYRRERAGSDHDWGSRRSPYRRERVITDSGNRTSHSPNGREQVSPVNGRG
LSRSPYDRERASPENGHAPRSSSYVRENGSPDNGSGGSPNSVPEPRDNPNYGGSESPMD
EGYCSRSPPAEE------------------
>OUT.quisa.S10.gnm1.ann1.Qs0319360.1
------------------------------------------------------------
------------------------------------------------------------
------------------------------------------------------------
------------------------------------------------------------
------------------------------------------------------------
------------------------------------------------------------
--MRPIFCGNFEYDARQGELERLFRRYGKVDRVDMKSGFAFIYMEDERDGEDAIRALDRI
EFGRKGRRLRVEWTKQERGIRRPGGSRRPSANARPSKTLFVINFDPYNTRTRDLERHFEP
YGKIVSVRIRRNFAFVQYEAEDDASRALEATNNSKLMDRVISVEFAVRDDDERRNGHSPE
RSHDRSR----DRRRSPSPYRRERGSPDYGRGASPFRRDRGSPDYGRGR-SPIPHRRDRV
SPDYDRGSRSPYRRERAGSDHGRGPSRSPYRRERVGSDHGRGTS
HSPNGRERASPANGRGSSRSPYDRERESPENGQVPKRSPYRRENASPDNGSGGSPNSM
PEPRDSPNYGGPESPMEEGYHSRSPPAEE------------------
>CAE.sento.Myeongyun.gnm1.ann1.Sto10g342200
------------------------------------------------------------
------------------------------------------------------------
------------------------------------------------------------
------------------------------------------------------------
------------------------------------------------------------
------------------------------------------------------------
--MKPIFCGNFEYDARQSELERLFRRYGKVDRVDMKSGFAFIYMEDERDAEDAIRALDRI
EFGRKGRRLRVEWTKHERGIRRPGGSRRSSGNSRPSKTLFVINFDTYNTRTRDLERHFE
PYGKIVSVRIRRNFAFVQYESEDDATRALEATNMSKLLDRVISVEFAVKDDDDRRSGYSP
ERSYDRPHDRSRDRRRSPSPYRRERGSPDYGHGSSPYKREKNSPDYGRFR-SRSPRRNER
ASPDYKRRSRSPHRRERDGSDL----------KERARTDRGNSPSHSPDARERLSPQNGH
GSSRSPYYTERASPENAHGSRRSPDARGDPSPYNGNGGSPNSMPEPKDSPNYGAPESPM
NERYRSQSPAAEE------------------
>DET.singl.CAF01.gnm1.ann1.evm_model_Chr05_3026
------------------------------------------------------------
------------------------------------------------------------
------------------------------------------------------------
------------------------------------------------------------
------------------------------------------------------------
------------------------------------------------------------
------------------------------------------------------------
-------------------------PKDLTTNARPSKTLFVINFDTYHTRTRDLERHFEP
YGKIVSVRIRRNFAFVQYESEDDATRALEATNMSKLLDRVISVEFAVKDDD-RRNGYSPE
RGYDHHRDRSRDRRRSPSPYHRERGSPDYGRGPSPHRRERGSPDYGRIR-SRSPHRRGA
ASSGYGRVSHSPYRSARDGSDPVRGSNGSPYHKERGECDHGDPP
SHSPNGREQISPQNGQGSGRSPYDSERARPENAHHGRRAPVAIANSSPYNGYEGSPNSV
REPRESPNYDAPESPMPERYCSQSPPAEE------------------
>OUT.vitvi.PN40024.gnm2.ann1.VIT_216s0100g00450.4
------------------------------------------------------------
------------------------------------------------------------
------------------------------------------------------------
------------------------------------------------------------
------------------------------------------------------------
------------------------------------------------------------
--MRPIFCGNFDYDARQSDLERLFRRYGKVDRVDMKTGFAFIYMEDERDAEDAIRGLDRT
GFGRKGRRLRVEWTKQERGIRRPSGSRRSSTNLRPAKTLFVINFDPYNTRTRDLERHFDP
YGKILNIRIRRNFAFIQYESQEDATRALEATNMSKLMDRVISVEYAVRDDDERRNGYSPD
GRRDKSSERSYDKGRSLSPYRRERGSPDYGRGSSPYRRERASPDYGRDP-SPSPRRR
DRAIPDHGRRSPSHHRRERTSHDSARGPSRSPYRSERSDRGRGRSPS
Q
SPRQRERTKPDYGHERSVSPEQREKANPDYGRGPRSSPR
QRESISPDYDRGPSPNSKREERDSPNYGGSASPMNGRYRSRSPPARERSR
---------------
