# Supplementary material for: Legume genome structures and histories inferred from Cercis canadensis and Chamaecrista fasciculata genomes
Source: Plant J. 2026 Jun 10;126(5):e70981. doi: 10.1111/tpj.70981 (PMC13252982; doi:10.1111/tpj.70981)
Supplement: Supplementary file 4 — Data S4. Manuscript supplement; Compressed directory of aligned sequences from 2212 low‐copy gene families, for calculation of a consensus species tree. [file TPJ-126-0-s010.gz › S4_consen_species_tree/40_aln_fas_cln1/Legume.fam3.06290]

>CAE.acacr.Acra3RX.gnm1.ann1.g12607.t1
MDILCLDDNREGTEGKSFDSSSSDMDAEFGDPQELPRIGDQYQAEIPPLITSPCSS
QLINELRDSEVMVNMPES--LELPIPLMRACSKAESRRGASESVFSEEGQVISENDCDQF
KVEHLRG------------------KLDEAQDMYLIPELRV-ESWTVIEYDSFLLGLYVF
GKNFNFVKRFVGSKKMGHILSFYYGKFYRSESYRRWSEYRKLRSKRCIYGQKIFTGWRQQ
ELLSRLFSHVSKECQNTLVELSRNFVEGKMPFQEYVFALKNTVGVGLLIDAVGLGKGKQD
LTGTAVEPTKINHVFSIHREIPLGKACSSLSSADIIKFLTGGFRLSKARSSDLFWEAVWP
RLLAKGWRSEKPKDYIPSVSKQSLVFLTPGVKKFSRWKLVKGNHYFDSVSDVLNKVASDP
RLLESEVEGTEGRVNGENGQDKDKQDGSSNKQQRRYLQPLNSTCNQ--MKFTIVDTSI
AYDLEQRKVTEVRSLPFETLNISTLISHSSESEQDTSEETEHQSEQTNS----------
-----SSHEVEYADKGLSVESKDCTPTSEAPKAEEVVEYHKCGSDLHNDERSEENNEFH
FSQMVVGYHKHFSQNVSSSCSSRPTNHEELRHRNEISPTGMKL
DLNEPTSPSNPCDASEGLFLSVDLQNMSSPSSLVKGSPGSHFDIATHQKHLEGEECEEK
PKTRMLIDLNIPHVPPELGTDMEIPSFVELQNNDIQCASSSSSSYVKTQLNQIKKL
PDVHKEQQPNTVSRRQSTRNRPLTTKALEAIEYSLLSPKRKRKNVEYSYKNSKSQCLGTS
GGKTVSITSNNGTDNVTAEEVNEL------------------
>PAP.aesev.CIAT22838.gnm1.ann1.Ae02g05500.1
MDVLCLDDNKEGIEVKPSESDLSDTDDTFGEQQVVPRVGDEYQAEIPSLVPA---
SQLMKKLRDSD----KPESSSMRLSVPLMQPHCKVQSSCKTSDSVTSEQGKLNAENEGK-
-------------------------TELDQSRGLHLLPGSLSDQSWTDIECDSFLLGLYA
FGKNLNSLKRFVGSRSMGDILSFYYGKFYRSEGYCRWSKCRKMRGRRRIYGKKVFIGWRQ
QELLSRLFSHVSGDCQTVLVELSRSFTEGKMPFEAYVFALKDAVGIDLLIAAVGVGKGKK
DLTMTAGKPTKTNNIFPARPELPIGKACSSLTSAEIIKFLTGDFRLSKARSNDLFWEAVW
PRLVAKGWDSKQHKDHAVSGSKQSCVFLIPGVKKFSRK-LVKGNHYFDSISDVLNKVAS
EPRLLEMEIKATEESVERENIKAKQDSDGLSNKPQFCYLQPLSSEGQDPM-EATIVDTSA
SSDLDKCELRQLTSSIFQTLSIS--------------QETEDQAE---------------
---------EFSDKSVKLESSDCTHTHEALDTCK------------EEEHSSETNEHRFI
QNLTSDCSKYLPPIMKKQNLPAGKNGELSDCAESTLMDKDFDDSN--SPSYHCGES----
---------------ESTPDMSNEGSATENHMIREVSAEKPETRMLFDLNIPLIPSEFET
EMEVPSSAALQNIENQCDNASE------------------EGEQARVVDRRHSTRNRPL
TRKALEALEYRLVNSKKKRKNSESSHNDSNSQCFDLN----IAATCDDGIDNVMAEIS
VEEEHVIKACRSSIDLNIEP-
>OUT.arath.Col0.gnm9.ann11.AT2G47820.1
MEPIHSDD-MEEAFVDESSLNSPYLNGIHGDPDVLPRVGDQYQADLPVLLTESDRLKL
I-TCFHSE--PPLQKLLTFGLPIPLMWTRSEKFRGADIDKASPPVDDQSLQNAACMK
PRSIVLAL---------PCQKNAKFKWLD--KTLYPFPGTLG-QPWEDAEQERFLLGL
YCLGKNLVLVQRFVGSKHMGDMLSYYYGSFYRSTEYRRWVDGRKSRSRRSVQGQKLLSGW
RQQELLSRISSHVSEECKITLLKVSKAFREDKIALEDYVFTLKNTVGIDMLTQVIGIGKG
KRDLTNCALEPTKLNHGASGNSQVRIRND---LPIADIVKFLTGEYRMSKTRSSDLFWEA
VWPRLLARGWHSEQPKD----GPKNSLVFLVPEANKFSRRKMSKGNHYFDSLTDVLNKVA
LDPTLLELDEDLERKGSKNDPPTNLEEFDSPNSKKKKKYLQPRSKTRKIQEM
LFTIIDTSETNSIEGCTLKELRSLPVGTGSSIANSSYLSESEDNMSEESENKAETTAK-
------SMASRVCGGGSISSGKSSSVNMDNATSPSTI----------------SLNERQQ
KNRKGGRPRNPKLLPVCT-------KRSSLADCTLREAGCFGETQSKKKPLKKGKHMRP
NPLKADL-NVVLTRE-ERINEDKTLKLSSTSFARDSSCR-RNIDREISPERSESREDFD
LNVSQISLEREADGDTVMADVVQNSESSCAEQSSV-----QVDEKQCKPQELQVTADL
LPERRQSTRTRPLTTKALEAFAFGYLNSNKERKASEESRTKSKKRKASEESRTKSTKR
IHRPVSSKFRNGTVEDSN----------------
>CER.bauva.BV-YZ2020.gnm2.ann1.rna-bv34696.t1
MNVLCLESNNETIEVKPLELGSSEVDDKFGDPQVVPRVGDQYQARIPSLIPTPDLS
QLTKKLMESEISAHLPESFSLGLPIPLIWAYCKLESSGGISES----------ENKTVEL
KVEPLITIVEGLQNCPSAFDSFPLLELNQVRGMYLLPGSLG-EPWNDIEYNS
FLLGLYIFGKNLKLVKRFVGCKNMGDILSFYYGKFYRSERYRRWSACRKLRTKRCIYGQK
IFTGLRQQELLSRLFSGISEDCQNMLIELSRAFGEGKVPFEEYVFALRDAVGVDMLINAV
SIGKGKQDLTGNAVEPMKTNQIFSIRPEMPIGKACSSLSSADIIKFLTGDFRLSKARSND
LFWEAVWPRLLAKGWHSEQPKNYAGFGSKQSLVFLIPGVKKFSRRKLVKGNHYFDSVSDV
LNKVASEPGLINIEVPASESSANGEDRQDKQGLDGVLPKQQHCYLQLRTSNCSQNKMKFT
IVDTSMVNGLEQRKVRELRSLPSETISTPTPSSHSSESEQDTSEESEDEAEKTNT-----
----------SNPVEESSNKAMSIDSSDCIHIPEAPNATKAVKNNKCHSYMLNDDQ-RK
TNKHQFIQKEKSGCSQDFPPIMKKHKLMACNGEEFCQLTESASRERMLDLNEFASSSNEG
NAI-------D------------------------NQEGGEEVSAEKPETRMLIDLNLPH
IEPETEMDR--T----QQNNDDQCANTSSFSFEEIKFDEIDEFPDDHIEQQPTNVSRRQS
TRNRPLTAKALEALEYSFLNSKRKRKNVETSQNNTSSQSLFLSGRPSVSVTCDNGAD
NVMTDTRAGEENLIPAYSKMINLNSEP-
>CER.cerca.ISC453364.gnm3.ann1.Cecan.1G444800.1
MNVLCMESNMEIIEVKSAESGSSEVDDKFGDHQVVPRVGDQYQAKIPSLIAARDLS
QLTKKLMESEVSAYLPESFSLGLPIPLIWAYCKLESSG-----------GILAENECVQL
KVEPLITNVEGLQNCPSAFKCDEIYELNQVRGMYLVPGSLV-EPW
NDIEYNSFLLGLYIFGKNLNLVKRFVGSKNMGDILSFYYGKFYRSERYRRWSECRKLRTR
RCIYGQKIFTGWRQQELLSRLFSGISEECQNMLIELSRAFGEGKVPFEEYVFALRDAVGV
DMLINAMSIGKGKQDLTGNAVEHMKTSHIFSVRPEIPIGKACSSLTSADIIKFLTGDFRL
SKARSNDLFWEAVWPRLLANGWHSEQPKDYAGFGSKQSLVFLIPGVKKFSRRRLVKGNHY
FDSVSDVLNKVASEPGLIKIEVTASEGSVNGEDRRDKLGLDGVLPKQQYCYLQPCSSNCN
KNLMKFTIVDTSMVNGMEQRQVRELRSLPPETMITSTPSSHSSESEQDTSKESEDEAEKT
NT---------------SNPVEESSDKGMSIDSSDCTHIPEALNATKAMKNHKRHSDIL
NDEDPGKSNKHQFIQKVKSGCSQYFPPIMKKHELTACNDEEFCQLTESTSRDRKLDLNEF
TSFSNEGNAIE-------------------------------NQEGGEEVSTEKPETRML
IDLNLPRI--ELGTEMDRPQ----QNNDDQCANTSSCSCEEIKFNEIHEFPDD-VEQQPT
NVSRRQSTRNRPLTTKALEALEYSFLNSKRKRKNVESSNNSSNSQSLRLSGRPTVSSTCD
NGAGNVMTDTRAGEENLIRAYSNSINLNSEAH
>CAE.chafa.ISC494698.gnm1.ann1.ChfasH1.8G279600.1
MGVLCLDYSTEDTEGKSAESDSSDVDDRFGDPQVVPRVGDQYQAEIPPLNSVPCVS
LLTKQFRDSE----------VGLPISLVWAYCKVESKSETLESVISEEGQVISENDCSQV
KVEPLTTNVRRFLNSQSSLNCQGLKELDQEKGMYLLPGLSG-ESWTVLEYNCF
LLGLYAFGKNFNIVKRFVGTKNMGEMLSFYYGKFYRSEGYRRWSDCRKLKNKRCIYGQKI
FMGWRQQELLSRLFSHISGECHSTLVELCRNFAEGKISFQEYVFALKDTVGIALLIDAVG
IGKGKQDLTGTAVEQPRMSHIFSVRPEIPIGKACSSLTSADIIKFLTGGFRLSKARSSDL
FWEAVWPRLLAKGWRSEQPKDYVVSGSKQPLVFLTPGVKKFSRWKLVKGNHYFDSVSDVL
NKVASDPGLLESETKVTD----KENRQDKHDLDGLSNKQQKQYLQPLSSNCNQ--MKFTI
VDTSIVYGLEKRKVRELRSLPIQTIDGSTLMQSSSESDQDTSEETEEQAEQTNS-----
---------LTSAADDSSGKGASAESKECNHMSEALNANEAIDNHISDSS----ACALE
ADKFQLFQNVTSGCSNSSPPV---------DLEELNHSTESTPKGMELDLNESISPLTLC
DDAEGLVLSVDLQN-------------DSNEAVAY----DQEVCAEKPEPRMLIDLNLP
HVSPEMEISLPSTV-VILQNNDNQCASKPS----EFNLNQTPELPNDHQEQQSMTVNR
RQSTRNRPLTTKAWEAFEYDFFNSKKKRKNVEYSNHSSKSQCIRATG-------NDDGSG
NVVADTIAENENEACESGSSINLNVEPH
>PAP.lotja.MG20.gnm3.ann1.Lj1g3v4913230.1
MDSLCFDDNKGNTEMKSVEEDLHGVDDKFGDPEVLPRVGDEYQVEIPSLTAAPYLSQLAK
KTKDSEIRVNVPEPFSLGLPIPIMWAHCSF--GCENSESVTSGEGKVSSEHECTKVK---
-GGNLGGFSNSQNSSKSDETDELNQPRGKYLLPGLLDDQPWTDIEYDSFLL
GLYVFGKNLNLLKRFVGSKKMGDILSFYYGKFFRSKGHSRWSECRKSRTRRCAHGQKIFM
GWRQQESLSRLFSHVPGECQTLLVEISRNFVEKKILFEEYIFALKDAVGIELLIAAVGIG
KGKHDLTGTAVEPSKTYHV-SVRPELPIGKACSSLTSADIIKFLTGNFRLSKARSSDLFW
EAVWPRLLANGWHSEQPMDQVVSGSKQSLVFLIPGVKKFSKRKLVKGNHYFDSISDMLNK
VASDPGLLETEIQATEGSSDGGKRQDKRDVDGLPNGQQCHYLQSR-SKCNEDLAKLTIID
TSMVHNMDQRKVRQMRSLSFQTMSISTISSCSSESERDTSEDSEDQLEQANPQV
EQANASFIEHANSSNHVEEFPDKGMSIDSSECTHIPEALNTSKEAENHKFYSDL
VHDEHSREINANHLIQKMTSDCTQYFPCDAEMQKLRACNHGESSHSTGSTSVERKFDLNE
PVSPSDLLEASEDMIFSVGLEN----------HTSSQAKDSVTENHMVGEVSAENSETRM
LIDLNFPQVSPEFGIDLEIPSS----QNDNQCANTLSSQSEITQLNAMHDFPDDNKEQQS
TIVNLRQSTRNRPLTTKALEALQYRFLNSKRKRKNTESSENNSKSQCLCVNSGTIISAS
CDNSIGNSIADTSGGG------------------
>PAP.medtr.A17_HM341.gnm4.ann2.Medtr7g108470.1
MNPSCFDANNEDTEVEPAG-----VSGIEDDPDVVPRVGDEYQAELPPFVTPPYLSQLAK
KTRDSETELNMPESFLVGLPLPLMWTHCESVRSYRPLESVTSRKGHVFCAGK------
-----NGGGFSNFKSSYRNGETD-IDSSSGKYLLPELPNDQSWTDTEYDSFLLGLYAFGK
NLTFLKRFVGTKSMGDILFFYYSKFFKSKGYSRWSGCRKAKTKRCIFGQKIFTGWRQQEL
LSRLFSRVSQDSQATLVEISRNFGEGKMPFEEYVFALKNAVGIDFLIAAVGIGKGKHDLT
GTALEPPKTNHVFSVRHEVPAGKACSSLASADIIKILTGNFRLSKARSSDLFWEAVWPRL
LANGWRSEEPKDSFVSGTKQSLVFLVPGVKKFSRRKLAKGSQYFDSISDVLNKVASDPRL
LETEILATESSEDKENTQNKQALDGVSNTHQCPSFQSHNSNCKPDLVKFTIVDTSMVHDT
DQRKVRQMKSLPFQLANMSTISSCSSDSETTTSEDLEDQIEQANAPVEQANSS
H
VEHANSYIHPKEISDKGVCVDSSGHTRNL
ETLNTTEEVENKKCHSDLHDDEHSREINEQPLVQKMTSDCTKNLPCTTEMQQLRACNN
GESSLSADNTSMDRNFDLNEPFSPSNPHEAYEGLDLNVSLETLSFPSYLAKGNPNVNNEG
SVSENHQVGEVSEKNSENRMLIDLNFPQVAPDLALEMEIQSSKAIQQNDDL
CAHTLSSSSETIQFNAIQEIPDLNKEQQPITVNRRQSTRNRPLTTKALEALEYGFLNSKR
KRKNTESSDMNSKSQCVRASNETIISATCDDSIGNSLTETSAKEENVFKEYSFIV-----
--
>CER.phach.longxuteng.gnm1.ann1.LXT03635.t1
MNVLSLESNMETVEVKSGDSGSLEEGDKFGDPHVLPRVGDQYQARIPSIVPAPD
LSQLTEKLMKSKVSAYLPESFSLGLPIPLFWAYCKLESSGGILESVNNEESQVISNNERV
EIKVEPLITNVEGLQNCPSAFDSYPLLELNQLRGLYLLPGSLG-EPWNDIEN
DSFLLGLYIFGKNLNLVKRFVGSKNMGDILSFYYGKFYRSERYRRWSECRKLRTRRCIHR
QKIFTGWRQQELLSRLFSGISEECQNMLIELSRGFGEGKVPFEEYVFGLRDAVGVDMLIN
AVSIGKGKQDLTGNAVEPMKTNQILFVRPEIPTGKACSSLTSAEIIKFLTGDFRLSKARS
NDLFWEAVWPRLLAKGWHSEQPKDYAGFGSKQSLIFLIPGVKKFSRRRLVKGNHYFDSVS
DVLNKVASEPGLIKIEVPASEGSVDEEDRQDKQSQDGVLTKQQHCYLQPRNSNCNQNLL
KFTIVDTSMVNGMEQRKVRELRSLLAETMGTPTSSSHSSESEQYTSEESDVEVEKINT--
-------------SNPGEESSDKGMSIDSSDCTHIPEALNATKAVKNHKRHSDMLDDEH
PRKSNKHQFIQKVKSGCSQDFSPVMKKHKLTTCNDEEFCQLTESTSIDRKLDLNEFASPS
NEGNAIE-------------------------------NQEGGEEVSAEKPETRMLIDLN
LPHI--ELGSEIDRPL----ENNDDQCANTSSCSYEEIKFNEIDEFPDGHIELPPTNVNR
RQSTRNRPLTTKALEALEYSFLNSKKKRKNVESSQNSSNSQSLRSSGRPTVSATFDNGAG
NATTDTRAGEENLILAYSNGINLNSEAH
>PAP.phavu.G19833.gnm2.ann1.Phvul.001G204800.1
MDSRCFDDYKEESEDKYAE----GFGDKFGDPEVQPRVGEEYQAEIPPLISAPYRSLIVE
KTRDSEITVNLQECISLGLPIPLKWAHCEFEVSCGSLGSVRSEVGPAISENECLKMKV
ELYAAHIGGFSNFEPSSNE-----KDRTRGKYLLPGLLDDQSWTDIEYSSFLLG
LYVFGKKLNFLKRFVGSKSMGDILSLYYGKFFKSKEYCRWAECRKLRTKRCIYGRKIFTG
WRQQELLSRLFSYLPRERHTTLIEISRNFGEGKMPFEEYVFSLKDAVGIDLLIAAVGIGK
GKQDLTGTAVEPTKTNHIFSVRPEIPIGKACSSLTSAEIIKFLTGDFRLSKARSSDLFWE
AVWPRLLAKGWHSEQPKDQVVSGSKQSLVFLVPDIKKFSRRKLVKGNHYFDSISDVLNKV
ASDPGLLETESQATECSVDREKTPDKRVLEGVSCGEQVQYLQSHSSKCNQDLTKFTIVDT
SMVHDMDQRRVRQMRSLPSQTMNISTISSCSSESEKDTSYESKDQVQQDNTRVE
QDNASS
VEQANSSNPIEEFSDKGLCIDSSDCTHVPEALNI
NKDVKYHRFHSDLHNGEHLREINEHPFFQKMTSDCT--IPCITAMQKLRACSHGEISHCT
KSTSVDRNFDLNEPISPSNLQEASEDMVFSMDFGNLSLPNYLAKGSPNMSHEGSATENC
LVREESAENSETRMLIDLNFPHVAPDLGLEMEIPSSGAPVQNHNQLANTSSSPSEITQFN
ATQEFTDGNNEQQSILVNRRQSTRNRPLTTKALEALEYRFINSKRKRKNTECSDNNPKSK
CVRVSSGTIVSASCDDGIEDSMVDTIAEEENVIQAYSYGIDLNRGP-
>OUT.prupe.Lovell.gnm2.ann1.Prupe.8G255900.1
----------EYVEQVVSPRSSSPV-NHFEDPQVLPRIGNEYQAEVPPLIAGFDYLKITN
KPADSKAQLDLSNYFSLGLPIP--WRNCEVKKCNGKLESGGVEQSRISLNNENSELKFKH
LNPNVEEFSNLAPTVG-----------RGLVLPLESNMKSWSKLEEDSFLLCLY
IFGKNLRLVKRFIGSKEMGDILSFYYGTFYTSDGYRRWSECRKLKSRRCIHGKKIFTGWR
QKELVSRLIPHVSKECQDMLMESSRYFVEGKISFEEYIFKLKDTVGIHMLIEAVGVGKGK
QDLTGTALEPMKNNHVISFRPEVPIGKACSSLTASEIIKFLTGNFRLSKARMNDLFWEAV
WPRLLARGWHSEQP--------KQSLVFLVPGIEKFSRS-LVKGNQYFDSVSDVLKNVAS
NPGILELDNEPPKGSES-EDRKDRWDLPDLSNKQHHRYLLPRSVNGSRDLRKFT
IVDTSMLPVAEKPKVRELRSLHVQTAGLSTLYNLSSENEQDSSKESEDYAEEANT
MIDREAFVNCVTSNVNTGMPDTPDPALVAMENHESQITSLLNHES------QSTSL
LNDKCPSKIVKDKFSRKLTSGRLKYLAPIMKQKDLTDCKHGESSCSGGEIIVDRKPIQD
ESHAQSNLPNACEVMEYQVDPQHFSTASSLEIGSPGGSNEGSVTANCLDREGSPEKSQPW
TLIDLNLPPVSPDLGTDEPLIK-CMMQNNDNSSENKSSSLSDTSEQPEPLKLPEVGES
QQPAIKSQRQSTRNRPLTTRAWEALELDFCRTKRKRKG-ETLQNKSTSRLQRDRGNTSV
SSVFDE-IQ----------------------------
>OUT.quisa.S10.gnm1.ann1.Qs0136200.1
------------------------MYDIFGEPQALPHVGDEYQAEIPSLVVAIDLSQLI-
KPTQSEVMINLPKSLFLGLPIPLMPAYSKVENNVEIVEFVNSEESQVSSKSKSEELKVNC
ALGNRISLSNIQSTFRSDAMEKLDLAQKDCLLPDLLG-ASWKDIECNSFLLGLY
IFGKNLNLVKRFVESKQMGDILSFYYCKFYRSEGYRRWSDCRKLRRRRCIYGQKIFTEWR
QQELLSRLFSHVSEECQNVLVELCRSLGEGKMSFEEYVFTLKNVVGINMLIDAVGIGKGK
QDLTGIAMEPMKTIHVFSVRPEIPIGKACSSLTSADIIKFLTGDFRLSKARSRDIFWEAV
WPRLLARGWHSELPKDHGFSGSKLSLVFLIPGVKKFSRRRLVKGNHYFDSVSDVLNKVAS
DPGLLEIEIEATEGRIDRREPKLRQDLDGLSNERQYHYLQARTSTCTKDQVKFTIVD
TSIVHGTKGPKVRQLRSFPFQSMSISAPSSDSSGTELYTSGESEDEAEQTHT--------
-------SDPVDEMSDK-VTCNSLNLTSIP-------NLENHKHNTDQLNDKHPRNSVKY
HFNQKARPHCSKYLAPAMKKKKLIACDHGELTLSTESISTERKSNVDKSLFPSYLPNGGE
GI-LSVTVEYLSYPISLPKGCPNGSNEGSFPQNCLGGEVSAQESKSRPLIDLNLPHDSPE
LVTDMEKPF-TALVNNGNQQSNKSALLSEISQHHELWQLPDGQSSQQSINFSRRQSTR
NRPLTTKALEALEYGFLNSKRKRE------------------------------------
-----------------------
>CAE.sento.Myeongyun.gnm1.ann1.Sto08g236850
MGVLCPDYGTEGTEGKSGESGSSDMDDKFGEPEVVPRVGDEYQADIPQLISVPGIS
QLLKKFRDSEVTVNLPKS--LGLPISLMWAYCKAESSCETAESVISEEGQVISENNCPQV
KFEPMTANARGFLNFQSSFKCGEMGELDQAKEMSLLPGSSA-ES
WTVIEYNSFLLGLYVFGKNFNLVKRFVGSKNMGDLLSFYYGKFYKSEGYRRWSDCRKLKN
KRCISGQKIFTGWRQQELLSRLFSHVSKECQNTLVELSRNFSEGKMPFQEYVFTLRDTVG
IGMLIDAVGIGKGKQDLTGTSVEPTKMSHIFSVRPEIPIGKACSSLTSAEIIKFLTGGFR
LSKARSSDLFWEAVWPRLLAKGWRSEQPKDYAVSGSKPSLVFLTPGVKKFSRWKLVKGNH
YFDSVSDVLNKVASEPGLLESEVQVSDGGVDRVKRQEKQDLDGVSNKQQCHYLQPLSSNC
NQ--MKFTIVDTSLVCDLEKRKVRELRSLPIQNMNMSTLM---SESEQDTSEDTEDQAEQ
TNS---------------SSTTENFSDK---VASKDCTYRSEVLNADEAVENPKCHSDL
QNDRHAKETDKFQFLQNVTSGWSNNSPSI---------NPEELSHCTESTTERRNLDL
NVSASPLDLCDASQGLVLSVDLQNVSSLSSQAKENPKESDEGYAIQKHPEQEICAEKPE
TRMLIDLNLPHVSPEFGTEIEMAFS-----SDNQCASTSS------ELNQTQDLPDGHEE
QQPLVAGRRQSTRNRPLTTKALEALEYSFLNSKRKRKNMEYSHNNSKSQCLRASG---
-----DNGSGNVMADTITEKENEIRASSISINLNDEPH
>DET.singl.CAF01.gnm1.ann1.evm_model_Chr09_2721
MDDVFMNDSTTNIEVKSGDSDSSDMDDKFGEPQVLPRVGEQYQAEIPSLIALPDIS
QFT---MNSEVKINQPKSF------------CNVESSCGASESVISEEKRVFSENGSADL
KIEPIKSKARGHSNSQSSLERDKIYELD---TANIFLGS
LG-ESWSDTEYNGFLLSLYIFGKNLNLVKKFIGSKKMGEILLFYYGRFYRSKGYHRWSEC
RKLRTRRCIYGQKIFTGWRQQELLSRLFPHISEGCQNMLVELSRNFGEGRMPFEEYVFAL
KDAVGTDLLINSVAIGKGKQDLTGTAVEPTKTKHIFSVRSELPIGKACSSLTSADIIKFL
TGNFRLSKARSSDLFWEAVWPRLLAKGWRSEQPKDHAVSGSKQSLVFLIPGVKKFSRRRL
VKGNHYFDSVSDVLNKVASDPGLLEVEVKAGEANVDMVDGQDKLDGPSLSDKKQHCYLQ
PHGSNCNQDLMKFTIVDTSMVRGLGQRQVRELRSMPLQTMNISIMSSHSSESDQDTSEES
ENAAEQINT---------------SIPVEEFTDKGPSMDSSDCTYIPEALNAIEAVEN
HKYNSDMINDEHSRETSNCQPIQPVKAGYAECSPSILKKQKSAACNHQEFIHSTESTS
LDLNIDLNESISPSDLCDESEGLVFSVGVQNLPSQYSL
AKSSPNRSNE
GSASENYLGGEFA-ENSETRPLIDLNI---SPEVEDEMERPSSVILQNNDHQSANTSCF
LSKLTQQNERRESPNDHKEEQTSMVNRRQSTRNRPLTTKALEALEYRFLNAKKKRKNVES
SHNSPKSQCLRLDDGTMITAICDNDASNGMAGTHAEGGNLIPAYSRGINLNEEV-
>OUT.vitvi.PN40024.gnm2.ann1.VIT_207s0104g01630.1
-------DSMDGVENESAKPCSSDIGDSFGDPQVHPRVGEEYQAKIPPLIEEYTHL
QLTLKSAETEVKDDVSDSFLLGLPIPVIWPHDEAENTNGNSEF
VKSVESQITSRSLDAEVFIDRLDTDVGGLANSQPTTEGAKMA-IDRHKGCSLLP
GSIA-RSWSEIEHNSFLLGLYIFGKNFLPVKRFMESKKMGDILSFYYGEFYQSDAYRQWS
ECRKMKSRRCIHGQRIFTGWRQQELLSRLFSEVSEQCKNRLVEVSRAYGEGKFLLEEYVF
VLKDAVGIHLLIEAVGIGKGKQDLTGIAMEPIKTHRVFSLRPEIPIGKACSLLTSGEIIK
FLTGDFRLSKARSSDLFWEAVWPRLLAKGWHSEQPNDQGTSGSKHPLVFLIPGIKKFSRK
KLVKGNHYFDSVSDILTKVVSDPGLLELEIEATKGSENRWDAQIEEDTDDLSNQQR
HCYLQPRTSTSYQDLMKFTIVDTSSVHGEEQAKMIALKSLPIDTTDIFTHPTLFNETEQN
TPEEYEDETEVTNASVSEKNLPDRGAANSPEHVSSILNSGVPNEPCLTTVAV-------
-ASHEGQKASVFNEKQLRKTTDYEFSQKVKSVHSNLLAPVPKRPRLIVCGNGESSRKIEK
LPADSKAKEEKSCCRSNPPDACEKMVVQVVTQNLSSASSSAKGSPDESNEGTRGESCPR
TQLSLEKPEPRQLIDLNLPSIPPELAVYESLTM-QTVANHGNLGANESSVLPETSQQPE
PPKLLDGKDSQQSMMNGRRHSTRNRPLSTKALEALASGFFNTTRKRRGAEAQQKNS
PKSSRQVRGRTAASGTLNNDAGNNTADFRIEKDGASSSNAKVVDES----
