# Supplementary material for: Legume genome structures and histories inferred from Cercis canadensis and Chamaecrista fasciculata genomes
Source: Plant J. 2026 Jun 10;126(5):e70981. doi: 10.1111/tpj.70981 (PMC13252982; doi:10.1111/tpj.70981)
Supplement: Supplementary file 4 — Data S4. Manuscript supplement; Compressed directory of aligned sequences from 2212 low‐copy gene families, for calculation of a consensus species tree. [file TPJ-126-0-s010.gz › S4_consen_species_tree/40_aln_fas_cln1/Legume.fam3.06297]

>CAE.acacr.Acra3RX.gnm1.ann1.g12935.t1
MPPKQQSKVDLAKKQKIVEDKTFGLKNKNKSKNVQKYVQNLKQSVQPKSDPSKTAAKKKK
EEDKAKEKELNELFKIAVTQPKVPVGVDPKSIVCEFFKAGQCTKGFKCKFSHDLNVQRKG
EKIDIYSDKRDEETMEDWDQETLEKVVESKKNEYQQNKPTDIVCKHFLDAVEKKQYGWFW
VCPNGGKNCHYRHALPPGYVLKSQMKALLEEEAEKMPIEEEIEDQRSKLKTTTPMTPELF
MQWKKKKIVERDANLAEQQAERAKNDRMSGRELFLSNASFFVDDVDAYDKYQRESESNDN
EQKPQANDAGDGPSTSTATNADAEEANDVDDDDDELDMDELNELEASLSKTSIQI
KEPGAEA
>PAP.aesev.CIAT22838.gnm1.ann1.Ae06g02190.1
MPPKQQSKADIAKKQKVVEDKTFGLKNKNKSKNVQKYVQNLKQSVQPKPDASKVAAKKKK
EEEKAKDKELNELFKIAVTQPKVPVGVDPKSILCEFFKVGQCAKGFKCKFSHDLNVQRKG
EKIDIYSDKRDEETMEDWDQETLEKVVESKKTEYNQNKPTDIVCKFFLDAVEKKQYGWFW
VCPNGGKNCHYRHALPPGYILKSQMKALLEEESEKITIEEEIENERAKVATTTPMTPELF
MQWKKKKIEERDAKLAAQQADRAKNDRMSGRELFLSDASLFVDDAEAYEKYQREPESECT
EEKVVFVCSDSGIRVKR-------------------------------------------
--
>OUT.arath.Col0.gnm9.ann11.AT2G20280.1
MPPKQQPKADLAKKQKQVEDKTFGLKNKNKSKNVQKYVQSLKQSVQPKPDATKAAAKKKK
EEEKAREQELNELFKVAISQPKVPVGVDPKSILCEFFKAGQCQKGFKCKFSHDLNIQRKG
EKIDIYSDTRDEDDMDEWDQETLEKVVESKKNEYNQNKPTDIVCKYFLDAVEKKQYGWF
WSCPNGGKECHYRHALPPGYVLKSQMKALLEEESKKLAVEDEIENERAKLQTATQMTPA
LFMEWKRKKIAERDAGLAASQAERAKNDRMSGRELFLSNASLFVDDAEACEEYEREREQE
ETEQKAKNKEAEAGTSKSSGDASSKEEEEDDDDDDDDLDMDELDELEASLSKTSI
QIREPNDE-
>CER.bauva.BV-YZ2020.gnm2.ann1.rna-bv09847.t1
MPPKQ-QKADLAKKQKVVEDKTFGLKNKNKSKNVQKYVQSLKQSVQPKPDPSKVAAKKKK
EEDKAKEKELNDLFKIAVSQPKVPAGVDPKSIVCEFFKVGQCTKGFKCKFSHDLNVQRKG
EKIDIYSDKRDQETMEDWDQETLEKVVESKKNEYQQNKPTDIVCKYFLEAVEKKQYGWFW
VCPNGGKNCHYRHALPPGYVLKSQMKALLEEESEKIPIEEEIENQRSKLTISTPMTPDLF
MQWKKKKIEERDANLAAQQAERAKNDRMSGRELFLSDASLFVDDAEAYDKYQREPEQDDN
ER-ADGNATGDGLSTSTTADADAEVLPDEDDD-DELDIDELNELEASLSKTSIQIKEPGA
EA
>CER.bauva.BV-YZ2020.gnm2.ann1.rna-bv33657.t1
MPPKQQSKADVAKKQKIVEDKTFGLKNKNKSKNVQKYVQNLKQSVQPKPDPSKVAAKKKK
EEDKAKEKELNDLFKIAVSQPKVPVGVDPKSIVCEFFKVGQCTKGFKCKFSHDLNVQRKG
EKIDIYSDKRDQETMEDWDQETLEKVVESKKNEYQQNKPTDIVCKYFLEAVEKKQYGWFW
VCPNGGKNCHYRHALPPGYVLKSQMKALLEEESEKIPIEEEIENQRSKLTTSTPMTPGLF
MQWKKKKIEERDANLAAQQADRAKNDRMSGRELFLSDASLFVDDAEAYDKYQREPEQADD
EQ-ADGNATGDGPSTSATADADD----DDDDDDDELDIDELNELEASLSKTSIQINEPGA
EA
>CER.cerca.ISC453364.gnm3.ann1.Cecan.1G395300.1
MPPKQQSKTDLAKKQKVVEDKTFGLKNKNKSKNVQKYVQSLKQSVQPKPDSSKVAAKKKK
EEDKAKEKELNDLFKIAISQPKVPAGVDPKSIVCEFFKVGQCTKGFKCKFSHDLNVQRKG
EKIDIYSDKRDQETMEDWDQETLEKVVESKKNEYQQNKPTDIVCKYFLEAVEKKQYGWFW
ACPNGGKNCHYRHALPPGYVLKSQMKALLEEERDKMPIEEEIENQRSKLTTSTPMTPDLF
MQWKNKKIEERDANLASQQAERAKNDRMSGRELFLSDASLFVDDAEAYDKYQREPEQDDN
EQ-ADGNATGDVPSTSTTADADAEVPDDEDDDDDELDIDELNELEASLSKTSIQIKEPGA
EA
>CAE.chafa.ISC494698.gnm1.ann1.ChfasH1.3G068000.1
MPPKQQSKADIAKKQKVVEDKTFGLKNKNKSKNVQKYVQNLKQSVQPKPDPSKTAAKKKK
EEDKAKEKELNDLFKIAVTQPKVPVGVDPKSIVCEFFKAGQCTKGFKCKFSHDLNVQRKG
EKIDIYSDKRDEETMEDWDQETLEKVVESKKNEYNQNKPTDIVCKYFLDAVEKKQYGWFW
DCPNGGINCHYRHALPPGYVLKSQMKALLEEEAEKVSIEEEIENQRSKLKTTTPMTPELF
MQWRKKKIEERDASLAEQQAERAKNDRMSGRELFLSDASLFVDDAEAYDRYQREPEPD
VTEQ-ANGNANEDEPSASTTGAANADANSLDDDDDDELDMDELNELEASLSKTSIQ
IKEPEA--
>PAP.lotja.MG20.gnm3.ann1.Lj5g3v0615780.1
MPPKQ-SKAEVAKKQKVVEDKTFGLKNKNKSKAVQKYVQNLKSSVQPKTDP-KIEAKKKK
EEEKAKEKELNDLFKIAVSQPKVPVGVDPKSILCEFFKVGQCAKGFKCKFSHDLNVQRKG
EKIDIYSDQRDEDTMEDWDQATLEKVVESKKNEFNQNKQTDIVCKYFLDAVEKKQYGWF
WECPNGGKNCHYRHALPPGYVLKSQMKALLDEESEKISIEEEIENQRAKVATTTPMTTEL
FFQWRKKKTEERDAKLASQQAERAKNDRMSGRELFLSDASLFVDDDEAYDQYQREPETE-
--Q----KAAEEGPSSSAAAGADAEVPDPDDDD---------------------------
---
>PAP.medtr.A17_HM341.gnm4.ann2.Medtr1g067020.1
MPPKQ-SKADVAKKQKVVEDKTFGLKNKNKSKAVQKYVQNLKSSVQPRTDP-KQDAKKKK
EEEKAKEKELNDLFKIAVSQPKVPPGVDPKSVLCEFFKVGQCAKGFKCKFSHDLNVQRKG
EKIDIYSDKRDDDTMEEWDQETLEKVVESKKNEYNQNKPTDIVCKHFLDAVERKQYGWFW
SCPNGGKNCIYRHALPPGYVLKSQMKALLEEESDKMPIEEEIEKQRSQVKTTTPITTELF
YQWKKKKMDERDASLAAQQAERAKNDRMSGRELFLSNASLFVDDAEAYDNYQREPEPDET
EQNGTGSAANNGPSTSATGGADDELPDDIDDDDDELDLDELNELEASLAKTSIQIKEPG
AEA
>CER.phach.longxuteng.gnm1.ann1.LXT03207.t1
MPPKQPSKADLAKKQKIVEDKTFGLKNKNKSKNVQKYVQSLKQSAQPKPDASKVAAKKKK
EEDKAKEKELNDLFKIAVSQPKVPVGVDPKSIVCEFFKVGQCTKGFKCKFSHDLNVQRKG
EKIDIYSDTRDQETMEDWDQETLEKVVESKKNEYQQNKPTDIVCKYFLEAVEKKQYGWFW
VCPNGGKNCHYRHALPPGYVLKSQMKALLEEESKKMPIEEEIEDQRSKLRKSTPMTPELF
MQWKKQKIEERDANLAAQQAERAKNDRMSGRELFLSDASLFVDDAEAYDKYQREPEQTDN
EQ-TNGNAPGDGPSTSTTADADAEVPDD--DDDDELDIDELNELEASLSKASIQIKEPGA
EA
>PAP.phavu.G19833.gnm2.ann1.Phvul.007G162750.1
MPPKQ-SKADLAKKQKVVEDKTFGLKNKNKSKNVQKYVQNLKQSVQPRVDPAKVDAKKKK
EEEKAKEKELNDLFKIAVTQPKVPVGVDPKSILCEFFKVGQCAKGFKCKFSHDLNVQRKG
EKIDIYSDKRDEDTMEDWDQETLEKVVESKKDDYNHNKPTDIVCKHFLDAVEKKQYGWFW
VCPNGGRNCHYRHALPPGYVLKSQMKALLEEEANKISIEEDIENQRAKVKTTTPMTPDLF
YEWKKKKIEERDANLAAQQAERAKNDRMSGRELFLSNASLFVDDAEAYEKYQREPDNDQT
EQNGNGNAAQDGPSTSA--GADSEALDDIDDDEDELDLDELNELEASLAKTSIQIKETGA
EA
>OUT.prupe.Lovell.gnm2.ann1.Prupe.2G220500.1
MPPKA-SKADLAKKQKVVEDKTFGLKNKNKSKNVQKYVQNLKQSVQPKVDP--TKAKKKK
EEEKAKEKELNDLFKVAVSQPKVPAGVDPKSILCEFFKVGQCTKGFKCKFSHDLNVQRKG
EKIDIYSDKRDDETMEDWDQETLEKVVESKKNEYNQNKPTEIVCKHFLEAVEKKQYGWFW
ACPNGGKECHYRHALPPGYILKSQMKSLLDEESEKIAIEDEIENQRAKVTTCTPMTTDLF
MQWRKKKTEEKEAGLAVQRAERAKNDRMSGRELFLADASVFVDDAEAYEKYQRQE-PEAA
EEKVKDNSAAAGPSASTSVAGSEEVPDDDDDDDDELDLDELNELEASLSRTSIQIREP
GIEA
>OUT.prupe.Lovell.gnm2.ann1.Prupe.6G243000.1
MPPKQQSKADLAKKQKIVEDKTFGLKNKNKSKNVQKYVQTLKQSVQPQSDPSKTAAKKKK
EEDKAKDKELNELFKVAVSQPKVPVGVDPKSILCEFYKAGQCAKGFKCKFSHDLNVQRKG
EKIDIYSDKRDHDTMEEWDQETLEKVVESKKNEYQQNKPTDIVCKYFLEAVEKKQYGWFW
VCPNGGKNCHYRHALPPGYVLKSQMKALLEEEAEKIPIEEEIENQRAKVTTSTPMTTELF
MQWKKKKMAERDAGLAAEMAERAKNDRMSGRELFLSDSSLFVDDVEAHEKYQRDQEPPVA
EQKVSANSNRDRLGGGA------KVT--NDDDDDELDIDELNELEASLSKVTIQEPDT--
--
>OUT.quisa.S10.gnm1.ann1.Qs0103250.1
MPPKQQSKADLSKKQKIVEDKTFGLKNKNKRKNVQKYVQNLKQSVHPNPDSSKVALKKKK
EEEKAREKELNDLFKIAVVQPKEPTGVDPNSILCEFFKVGQCAKAISVT-----------
-K----------TQWRSGDQETLEKVVESKKTEYQQNKPTDIVCKYFLEAVEKKQYGWFW
VCPNGGKDCHYRHALPPGYVLKSQMKALLEEEADKIPIEGEIENHRAKVTTSTPMTPELF
FQWKKKKMEERDAGLAAQMAERAKNDRMSGCELFLSDSSLFVDDAEAYEKYQRVQESDVT
EQKANGESPGDGPSTSTKASGDAEVFP----DEDELDMDELNELEESLSKTSFQIQESGT
DA
>OUT.quisa.S10.gnm1.ann1.Qs0132240.1
MPPKQ-SKADVAKKQKLVEDKTFGLKNKNKSKNVQKYVQSLKQSVHAQTRPQGFC
FDKKKEEEKAKEKELNDLFKIAVTQPKVPVGVDPKSILCEFFKVGQCAKGFKCKFSHDLN
VQRKGEKIDIYSDKRDEESMEDWDQETLEKVVESKKTEYKQNKPTEIVCKYFLEAVEKKQ
YGWFWDCPNGGKDCHYRHALPPGYLLKSQMKALLEEEADKIPIEEEIENQRAKVTTTTPM
TPELFMQWKKKKIEERDAGLAAQMAERAKNDRMSGRELFLSDSSLFVDDAEAYEKYQREQ
ESDVMGQKANGDSAGDGPSTSTKASGDSEVFPHEDEDEDELDMDELNELEASLSKTAIQI
QEPGADA
>CAE.sento.Myeongyun.gnm1.ann1.Sto08g240250
MPPKQQSKADIAKKQKIVEDKTFGLKNKNKSKNVQKYVQNLKQSVQPKPDASKVAAKKKK
EEEKAKEKELNDLFKIAVTQPKVPVGVDPKSIVCEFFKAGQCTKGFKCKFSHDLNVQRKG
EKIDIYSDKRDEETMEDWDQETLEKVVESKKTEYNQNKPTDIVCKYFLDAVEKKQYGWFW
VCPNGGKNCHYRHALPPGYVLKSQMKALLEEEAEKLSIEEEIENQRAKVKTITPMTPELF
MEWRKKKIAERDANLAEQQAERAKNDRMSGRELFLSDASLFVDDAEAYDKYQREPESDHT
EQKENGNANEDGPSTSTTGGADAEVPDDDDDDDDELDLDELNELEASLL
KTSIQIKEPGAEA
>DET.singl.CAF01.gnm1.ann1.evm_model_Chr04_1084
MPPKQQSKADLAKKQKIVEDKTFGLKNKNKSKNVQKYVQGLKQSVQPKPDASKVSAKKKK
EEEKAKEKELNDLFKIAVSQPKVPVGVDPKSIVCEFYKAGQCQKGFKCKFSHDLNVQRKG
EKIDIYSDKRDQETMEDWDQETLEKVVESKKNEYQQNKPTEIVCKYFLDAVEKKQYGWFW
VCPNGGKNCHYRHALPPGYLLKSQMKALLEEEREKTPIEEEIEDQRAKLKTSTPMTPELF
TQWRKKKIEERDANLAAQQAERAKNDRMSGRELFLSNASLFVDDAEADDKHQREPQSDDT
ENMSNGNAAESGPSTSAAAEAEGDGV-DVDEDDDELDMDELNELEASLSKTSIQIKDPGA
--
>DET.singl.CAF01.gnm1.ann1.evm_model_Chr09_2277
MPPKQQSKADLAKKQKIVEDKTFGLKNKNKSKNVQKYVQNLKQSVQPKPDATKVSAKKK
KEEEQAKEKELNDLFKIAVSQPKVPVGVDPKSIVCEFFKVGQCQKGFKCKFSHDLNVQRK
GEKIDIYSDKRDEETMEDWDQETLEKVVESKKNEYQQNKPTDIVCKYFLEAVEKKQYGWF
WVCPNGGKNCHYRHALPPGYVLKSQMKALLEEESEKVSIEEEIEDQRAKLTASTPMTPEL
FVEWKKKKIEERDANLAAQQAERAKNDRMSGRELFLSNASLFVDDVAACEKYQREPESDD
IER-ADGDSTQNSPSTSTTANADADAEDVDDDDDDELDMDELNELEASLSKTSIQI
KEPGA--
>OUT.vitvi.PN40024.gnm2.ann1.VIT_213s0019g03490.1
MPPKQQSKADLAKKQKVVEDKTFGLKNKNKSKNVQKYVQTLQQSIQSKPDASKIAAKKKK
EEERARDKELNDLFKIAVSQPKVPVGVDPKSILCEFYKVGQCAKGFKCKFSHDLNVQRKG
EKIDIYSDQRDEETMEDWDQETLEKVVESKKKEYNQNKPTEIVCKYFLEAVEKKQYGWFW
ACPNGGKDCHYRHALPPGYVLKSQMKALLEEETDKISIEEEIENQRGKLTKSTPMTPELF
FEWKRKRMEEREAGLAAQRAERAKNDRMR-------------------------------
------------------------------------------------------------
--
