# Supplementary material for: Legume genome structures and histories inferred from Cercis canadensis and Chamaecrista fasciculata genomes
Source: Plant J. 2026 Jun 10;126(5):e70981. doi: 10.1111/tpj.70981 (PMC13252982; doi:10.1111/tpj.70981)
Supplement: Supplementary file 4 — Data S4. Manuscript supplement; Compressed directory of aligned sequences from 2212 low‐copy gene families, for calculation of a consensus species tree. [file TPJ-126-0-s010.gz › S4_consen_species_tree/40_aln_fas_cln1/Legume.fam3.06323]

>CAE.acacr.Acra3RX.gnm1.ann1.g1370.t1
MDTEPADASKLPPTIDPSTSPSVKDHEGQTSPHVVSGKENSSHVTSPTQSSTGISSWARN
LKISQSFSGSHDDSASENSGKSTFARFTNNLAMRLSPKPPSPDGSSNEASAQSNLIESFA
KGLVDSSKNAVKAVQVKARHVVSQNKRRYQEGGFDLDMTYITENIIAMGFPAGDMSSGFF
GYVEGLYRNHMEEVIKFFETQHKGKYKVYNLCSERLYDASLFEGKVASFPFDDHNCPPMQ
LIISFCQSAYAWLKQDIENVVVVHCKAGMARTGLMISSLLLFLKFFPTAEESIDYYNQKR
CFDGKGLVLPSQIRYVKYFERVLTYFNGENPPARRCMLRGFRLHRCPYWIRPSITVSDHS
GVLFSTKKHPRTKDLNPEDFWFSAPKKGVMVFALPGDPGLTEVAGDFKIHFHDRQGDFYC
WLNTTMTENRKILNTSDLDGFDKRKLPSPGFLVEVVLADYDGNVTTSKPETVPNTRDERS
SSIPTPVDASTTAPKAEKGSENRNEDDVFSDGESEDS-TSRSRQARAVTNP-----NST
TGSES-KTSSEMKSIAHATEQISLGPTSATPIPSGSKPKGE-DARTVSSVETPSSESEFK
AMAADASVFTFGDEDDYESE
>PAP.aesev.CIAT22838.gnm1.ann1.Ae09g25180.1
MDSVPADASTSPPPKDTSTSPHVKETREQAS--VASGRDVSAHEVPSRPSSTGISSWAK-
LKIPQAFSGPQEDSSS---GKSTFQRITSNLGLRLSPKSPVEGDNIETPTQSNNIFGSIT
KGLVDSSKNAVKAVQVKARHVVSQNKRRYQEGGFDLDMTYITENIIAMGFPAGDMSSGFF
GYVEGFYRNHMEEVIKFFETHHKGKYKVYNLCSERLYDALLFEGKVASFPFDDHNCPPIQ
LIISFCHSAYSWLKEDIENVVVVHCKAGMARTGLMISSLLLFLKFFPTAEESMDYYNQKR
CVDGKGLVLPSQIRYVKYFERVLTYFNGENPPARRCMLRGFRLHRCPYWIRPSITVSDHS
GVLFSTKKHPRTKDLLPEDFWFSAPKKGVMVFALPGEPGLTELAGDFKIHFHDRQGDFYC
WLNTTMTENRKVLNTGDLDGFDKRKLPSPGFMVEVVLVDYNGNIVTSTPETIAKKSDESS
SNSPTEVEASSPELDADKESGSNDKDDVFSDGESEHSTSSRSKQTKAASEPAETVTKAT
TGSEPNRIPSQITSLTNATEKVSLGNASTTPA-HVGQPKSDADQRTMPGLEVPSSESEF
KAMAADASVFTFGDDEDYESD
>OUT.arath.Col0.gnm9.ann11.AT3G19420.1
-------------------------------TAAEAGSDDSPKGVASKLSAAGISNWAKN
LKVPQPFASTQNDSGVENTEKSAFAKFTSGLGIRLSPKSPQTNDTTTSSATESSFIG
TITKGLVDTSKNAVKAVQVKARHAVSQNKRRYQEGGFDLDLTYITENIIAMGFPAGDMSS
GFFGYVEGFYRNQMEEVINFLETQHKGKYKVYNLCSERLYDVSLFEGKVASFPFDDHNCP
PIHLVTSFCQSAYSWLKEDIENVVVVHCKAGMARTGLMICSLLLYLKFFPTAEECMDFYN
QKRCVDGKGLVLPSQIRYVKYFERILTYFNGENQPGRRCMLRGFRLHRCPYWIRPSITIS
DHNGVLFTTKKHPRTKDLSPEDFWFSAPKKGVMVFALPGEPGLTELAGDFKIQFHDRQGD
FYCWLNTTMMENRVILKTSELDGFDKRKLPSPGFMVEVVLADINATIPNPSSETASKTP
EETSAANSSPVDGSASVPGPDKETENPDKDDVFSDNEGDSTGPTKTTSSA----------
-SSQTPEAKKSADETAVLTKATEKVSISGNSSQPVQGVTVSKGEATEKSGAGVNAS
SSESEFKVMAADASVFSFGDEDDFESD
>CER.bauva.BV-YZ2020.gnm2.ann1.rna-bv32080.t1
---KPDNTSNSPPIKYPSTSPPAKDPEGQASVAVVSGPDNSANEASSRPSSTGISSWAKS
LRIPQPFSGSHDDSTSDNAGKSPFSRFTSGLGLRMSPKSPPSEDSSSETTPQSNIIGSIT
KGLVDTSRNAVKAVQVKARHVVSQNKRRYQEGGFDLDMTYITENIIAMGFPAGDMSSGFF
GYVEGFYRNHMEEVIKFFETHHKDKYKVYNLCSERLYDASLLEGKVASFPFDDHNCPPVQ
LIISFCHSAYSWLKEDIENIVVVHCKAGMARTGLMISSLLLFLKFFPTAEESIDYYNQKR
CFDGKGLILPSQIRYVKYFERVLTYFNGENPPARRCMLRGFRLHRCPYWIRPSITVSNHN
DVLFSTKKHSRTKDLSPEDFWFSAPKKGVMVFALPGETGLTELAGDFKIHFHDRQGDFYC
WLNTTITENKKVLNTSDLDGFDKRKLPSPGFMVEVVLVDYNGSVTTSKPETVTKKTGERS
SSSPAPVDVGVTTPNADKESRSDDKDDVFSDGEGEDAGSSRSRQTKAASEAAGTASSAAI
GSESDISSNQIKSLTHATEQVSLGNTGSIPVRSVSEPKSDVDERKGSSLEAPSSESEFK
AMAADASVFTFGDEEDYESE
>CER.bauva.BV-YZ2020.gnm2.ann1.rna-bv35742.t1
MDSMPADTSNSHPIKDPSALPPAKDLEGQTSVSIASGPDNSAHEASSRPSSPGISLWGRN
LKIPQPFSGFNDDSTNDNAGKSPFSRLTSGLGLRMSPKSPPSDDSSNETTTQSNIIGSIT
KGLVDSSRNAVKAVQVKARHVVSQNKRRYQEGGFDLDMTYITENIIAMGFPAGDMSSGFF
GYVEGFYRNHMEEVIKFFETHHKGKYKVYNLCSERLYDASLFEGKVASFPFDDHNCPPVQ
LIISFCHSAYSWLKEDIENIVVVHCKAGMARTGLMISSLLLFLKFFPTAEESIDYYNQKR
CIDGKGLVLPSQIRYVKYFERALTYFNGENPPARRCMLRGFRLHRCPYWIRPSITVSNHN
GVLFSTKKHPRTKDLSPEDFWFTAPKKGVMVFALPGEPGLTELAGDFKIHFHDRQGDFYC
WLNTTMTENRKVLNTSDLDGFDKRKLPSPGFMVEVVLVDYDGNVTTSKPETVTKKSDERS
SNTPSPVDVGVPAPNADKESGSRDKDDVFSDGEGEDTGSSRSRQTKAATEAAGTVSSVAT
GSESNITSNQIKNLTHATEQVSLGSTGSIPIGSASEPK-DVDERKGSSLEVPSSESEFKA
MAADASVFTFGDDEDYESE
>CER.cerca.ISC453364.gnm3.ann1.Cecan.3G293800.1
MDFMPADTSNSPPIKDPSTSPPANDPEGKTSAAVASGPDISAHEASSRPSSTGISSWAKN
LKIPQPFSGFHDDSTSDNAGKSPFSRLTSGLGLRISPKSPPSDDSSNETTPQSNIIGSIT
KGLVDSSRNAVKAVQVKARHVVSQNKRRYQEGGFDLDMTYITENIIAMGFPAGDMSSGFF
GYVEGFYRNHMEEVIKFFETHHKDKYKVYNLCSERLYDASLFEGKVASFPFDDHSCPPVQ
LIISFCHSAYSWLKEDIENIVVVHCKAGMARTGLMISSLLLFLKFFPTAEESIDYYNQKR
CFDGKGLILPSQIRYVKYFERVLTYFNGENPPARRCMLRGFRLHRCPYWIRPSITVSDHS
GVLFSTKKHPRTKDLSPDDFWFTAPKKGVMVFALPGEPGLTELAGDFKIHFHDRQGDFYC
WLNTTMTENRKVLNTSDLDGFDKRKLPSPGFMVEVVLVDYNGNVTTSKPETVTKKSDERS
SNTPAPVDVGVTAPNADKESGSHDKDDVFSDGEGEDTGSSRSRQTKAASEAAGTVSSAAT
GSESNITSNQIKSLTHATEQVSLGSTGSIPIPSASEPKSDVDERKGSSLEAPSSESEFKA
MAADASVFTFGDDEDYESE
>CAE.chafa.ISC494698.gnm1.ann1.ChfasH1.4G167200.1
MDSASADTSSLPPSKDPSTLPSVKDPRGEAS--AVSGQDNSSDETSPRLSPTGISSWAKS
LKIPQPFSGSQDESPTENSGKSTFMRFTSNLAMRLSPKPPQSDESSNEPAVQSNLIENFA
KGLVDSSRNAVKAVQVKARHVVSQNKRRYQEGGFDLDMTYITENIIAMGFPAGDMSSGFF
GYVEGLYRNHMEEVIKFFETNHKGKYKVYNLCSERLYDASLFEGKVASFPFDDHNCPPMQ
LVISFCQSAYSWLKQDIENVVVVHCKAGMARTGLMISSLLLFLKFFPTAEESIDYYNQKR
CFDGKGLVLPSQIRYVKYFERVLTYFNGENPPARRCMLRGFRLHRCPYWIRPSITVSDHS
GVLFSTKRHPRTKDLSPEDYWFSAPKKGVMVFALPGEPGLTELAGDFKIHFHDRQGDFYC
WLNTTMTENRKVLNTNDLDGFDKRKLPSPGFLVEVVLVDYNGNDTTSTPETVTNKSDESS
STSAAPVDVSTTALDAAKASENHDEDDVFSDGEAEDSASSRSRQAKPESREV---SN
STGGSES-KTSNQMTSLTRATEKVSLGSTSAAAIDSGNKPKSE-DGRTVPNVEAPSSES
EFKAMAADASVFTFGDDEDYESE
>PAP.lotja.MG20.gnm3.ann1.Lj5g3v2133750.1
MDSVPADVSNSSPAKVPSTSPPAKETGGEASASVASGEDNSAGEAPSRLSPTGISSWAKN
LKISPSFSGSQDDSSSANAGKSSFARFTSNLGLRLSPKSPATDDRTNETTSQSNLLGNIT
KGLVDSSKNAVKAVQVKARHVVSQNKRRYQEGGFDLDMTYITENIIAMGFPAGDMSSGFF
GYFEGFYRNHMEEVIKFFETQHKGKYKVYNLCSERLYDASLFEGKVASFPFDDHNCPPIQ
LIISFCQSAYSWLKEDIENVVVVHCKAGMARTGLMISSLLLFLKFFPTAEESMDYYNQKR
CVDGKGLVLPSQIRYVKYFERVMTYFNGENPPPRRCMLRGFRLHRCPYWIRPSITVSDHS
GVLFSTKKHPRTKDLLAEDFWFSAPKKGVMVFALPGEPGLTELAGDFKIHFHDRQGDFYC
WLNTTMTENRKILNTSDLDGFDKRKLPSPGFMVEVVLVDYNGNVVTSRPETVTKKSDESP
SNSPAPVEVSPAAPNASKESEGAEKDDVFSDGEAEHPASSRSKQTKA-SEAVETVTNAPR
ESESNKNSDQVSNLTRATEQVSLGNKISTPIHSAGEPKSD-DGRTVPSLPTPSSESEFKA
-------------------
>PAP.medtr.A17_HM341.gnm4.ann2.Medtr1g107540.1
MDQVPADVSKPPPVKVPSMTPPSKEDDGQTSASIASGQDNSAREAPSKLSPTGISSWAK
NLKISQPFSGSQDDSSSGNAGKSAFARITSNLGMRLSPKSPVADDNSNELAAQSNLFGTI
TKGLVDSSKNAVKAVQVKARHVVSQNKRRYQEGGFDLDMTYITENIIAMGFPAGDMSSGF
FGYVEGFYRNHMEEVIQFFETHHKNKYKVYNLCLERLYDASLFEGKVASFPFDDHNCPPI
QLIISFCQSAYSWLKEDIENVVVVHCKAGMARTGLMISSLLLFLKFFPTAEESMDYYNQK
RCVDGKGLVLPSQIRYVKYFERILTYFNGECPPPRRCMLRGFRLHRCPYWIRPSITVSDH
SGVLFSTKKHPRTKDLLSEDFWFAAPKKGVMVFALPGEPGLTELAGDFKIHFHDRQGDFY
CWLNTTMTENRKILNTSDLDGFDKRKLPSPGFQVEVVLVDHNGDVVTSKHEVT-KKSDES
SSASPAPVEASTPAPNADKESGDHDKDDVFSDGEAEHPASSRSKQTKAPSEAVDTVAS
NTKESEANKISNQITNITHATEQVSLGSKISMPSHSTGEPKSDTGGRTASSLDVPSSESE
FKAMAADASVFTFGDDEDYESD
>CER.phach.longxuteng.gnm1.ann1.LXT39757.t1
MDSMPADTSSSPPIKNPSTSPPAKDLDGQASVSVASGPDSSAHEASSRPSSTGISFWGRN
LKIPQPFSGFNDDSTSDNAGKSPFSRLTSGLGLRMSPKSPPSDDSSNETTTQSNIIGSIT
KGLVDSSRNAVKAVQVKARHVVSQNKRRYQEGGFDLDMTYITENIIAMGFPAGDMSSGFF
GYVEGFYRNHMEEVIKFLETHHKGKYKVYNLCSERLYDASLFEGKVASFPFDDHNCPPVQ
LIISFCHSAYSWLKEDIENIVVVHCKAGMARTGLMISSLLLFLKFFPTAEESIDYYNQKR
CIDGKGLILPSQIRYVKYFERALTYFNGESPPARSCMLRGFRLHRCPYWIRPSVTVSNHN
GVLFSTKKHPRTKDLSPEDFWFTAPKKGVMVFALPGEPGLTELAGDFKIHFHDRQGDFYC
WLNTTMTENRKVLNTSDLDGFDKRKLPSPGFMVEVVLVDYNGNVTASKPETVTKKSDER
SSNTPSPVDVGVTAPNADKESGSQDKDDVFSDGEGEDTGSSRSRQTKAASEAEGTASSAA
TGSESKITSNQIKSLTHATEQVSLGSTGSIPIRSGSEPKSDVDERKGSSLEAPSSESEFK
AMAADASVFTFGD-EDYESE
>CER.phach.longxuteng.gnm1.ann1.LXT59170.t1
MDSMPDNTSNSPPIKDPSTSPPAKDPEGQASVAVASGPDNSGHEASSRPSSTGISSWAKS
LRIPQPFSGSHYDSTSDNAGKSPFSRLTSGLGLRMSPKSPPSDDSSNETTSQSNIIGSIT
KGLVDTSRNAVKAVQVKARHVVSQNKRRYQEGGFDLDMTYITENIIAMGFPAGNMSSGFF
GYVEGFYRNHMEEVIKFFETHHKDKYKVYNLCSERLYDVSLFEGKVASFPFDDHNCPPVQ
LIISFCHSAYSWLKEDIENIVVVHCKAGMARTGLMISSLLLFLKFFPTAEESIDYYNQKR
CIDGKGLVLPSQIRYVKYFERVLTYFNGENPPARRCMLRGFRLHRCPYWIRPSITISDHS
GVLFSTKKHPQTKDLLPEDFWFSAPKKGVMVFALPGEPGLTELAGDFKIHFHDRQGDFYC
WLNTTMTENRKVLNTSDLDGFDKRKLPSPGFMVEVVLVDYNGNVTTSKPETVTKKTDERS
SNSPAPLDVGVTAPNADKESRSHDKDDVFSDGEAEDTGSSRSRQTKAASEAAGTGSNASI
GSESDITSNQIKSLTNATEQVSLGNTSSTPVRSVSEPKSDVDERKGSSLEAPSSESEFKA
MAADASVFTFGDEEDYESE
>PAP.phavu.G19833.gnm2.ann1.Phvul.007G038300.1
MDSVPADVSDSHLIKDPPTSSPAKESD----AGLVSEQDNSARETPSVLSPPGISSWAKS
LKISQSFSGSQDDSSSGNVGKSTFARFTSNLGLRMSPKSPVADESSNETAVQSNLFGSIT
KGLVDTSKNAVKAVQVKARHVVSQNKRRYQEGGFDLDMTYITENIIAMGFPAGDMSSGFF
GYVEGFYRNHMEEVIKFFETQHKDKYKVYNLCSERLYDASLFEGKVASFPFDDHNCPPIQ
LIISFCQSAYSWLKQDIENVVVVHCKAGMARTGLMISSLLLFLKFFPTAEESMDYYNQKR
CVDGKGLVLPSQIRYVKYFERVLTYFNGENPPARRCMLRGFRLHRCPYWIRPSVTISDHS
GVLFSTKKHPRTKELLPEDFWFSAPKKGVMVFALPGEPGLTELAGDFKIQFHDRQGDFYC
WLNTTMTENRKVLNTGDLDGFDKRKLPSPGFVVEIVLADYNGNVVSSQPETTTTKSDESS
SNSPAPVERSTPAENAAKESESHDKDDVFSDGEAEQSASSKTKQTKVPSEAVETV
KNDTRGSDSNRISNQIANLSHATEQVSLGNKSSTSIHHASEPRSNVDGKTVSSIEVPSA
ESEFKAMAADASVFTFGDDEDYESD
>OUT.prupe.Lovell.gnm2.ann1.Prupe.8G131700.1
-------------SADSSTAPQTKAPQAQPPAATDSGSD--SQDVPNKPFSSGLSSWAKN
LKIPQPLAPTQDSSTTGNAGQSPFARFTSGLGLRLSPKAPSADEGSSPTTQQPGFIGT
ITKGIADSSKSVVKAVQVKARHVVSQNKRRYQEGGFDLDMTYITENIIAMGFPAGDMSSG
FLGYVEGFYRNHMEEVIKFFETHHQGKYKVYNLCSERLYDASLFEGKVASFPFDDHNCPP
IQLITLFCRSAYSWLKEDIENVVVVHCKAGMARTGLMISSLLLYLKFFPTAEESIDYYNQ
KRCIDGKGLVLPSQIRYVKYFERILTYFNGENPPGRRCMLRGFRLHRCPYWIRPSITVFD
HNGVLFSTKEHPRTKGLSPEDYWFSAPKKGVMVFALPGELGLTELVGDFKIHFHDRQGDF
YCWLNTTMTENRKVLTNNDLDGFDKRKLPSPGFQVEVVLVDYNGNVPAPNTETSTKKPD
ESSGTNPSSDDGGTAAPQESKSPGNQDKDDVFSDSEAEESSSSKSRQGEATSAAAGTVA
STTTSSESNTKPDQIASLTHATKQVSIGNVDSKQVPAASEPKGSVGGGNVPGLEAPNSES
EFKAMAADASVFTFGDDDDYESE
>OUT.quisa.S10.gnm1.ann1.Qs0037890.1
-------------SADSSTSPTVKDHEMRPPANVVSGEDNSAPDVSSKLSTSGISSWAKN
LKIPQPLAGSQDNSPS---GKSTFARFTSGLGLRLSPKSPPSEDSSDGATTQPGFIGTIT
KGLVDSSKNAVKAVQYKARHVVSQNKRRYQEGGFDLDMTYITENIIAMGFPAGDMSSGFF
GYVEGFYRNHMEEVIKFFETHHQGKYKVYNLCSERLYDASLFEGKVASFPFDDHNCPPIQ
LIISFCQSAYSWLKEDIENVVVVHCKAGMARTGLMISSLLLFLKFFPTAEESIDYYNQKR
CFDGKGLILPSQIRYVKYFERVLTYFNGENPPPRRCMLRGFRLHRCPYWIRPSITVSDQS
GVLFSTKKHPRTKDLMPEDFWFSAPKKGVMVFALPGEPGLTELAGDFKIHFHDRQGDFYC
WLNTTMTENRKVLSTNDLDGFDKRKLPSPGFQVEVVLVDYNGSIPSSNPQTTTKKWDES
SSTSPTPVDVGTAAPDQHEHSESRAKDDVFSDGETEETASSKSKKTDAASTSGGTVTNST
TGSESSTNSNQIASLTHAAEQVSLGNAGSAPKHSASEPKSD-DGRAVSTLEVPSSDSDFK
VVAADASVFTFGDEDDYESE
>OUT.quisa.S10.gnm1.ann1.Qs0213620.1
-------------SSDSSTLPPIKDPEVRPTSNAVFGPDNSAHDAPSKLSTSGISSWAKN
LKTPQPLAASQDDSPS---GKSTFARFTSGLGLRLSPNSPPPDDISHGATTQPGLFGTIT
KGLVDSSKSAVKAVQVKARHVVSQNKRRYQEGGFDLDMTYITENIIAMGFPAGDLSSGFF
GYVEGLYRNHMEEVIKFFETHHKGKYKVYNLCSERLYDASLFEGKVASFPFDDHNCPPIQ
LIISFCQSAYSWLKEDIENVVVVHCKAGMARTGLMISSFLLFLKFFPTAEESIDYYNQKR
CFDGKGLILPSQIRYVKYFERALTYFNGINPPARRCMLRGFRLIRCPYWIRPSITVSDYS
GVLFSTKKHPRSKDLSPEEFWFNSPKKGVLVFTLPGEPGLTELAGDFKIHFHDRQGDFYC
WLNTTMTENRKVLSTNDLDGFDKRKLPSPGFQVEVVMVDYNGTIPSSSPQTTTKKADD
SSSSSPGPVDVGAAAPNQDKHPGNCDKDDVFSDGETEETGSSKSKQTGAASVAGQTVTNS
SCGSESSTISNQVSSLTHAAEQVSLGNAGSMSKHIATEPNSD-DG-RVSSLEGPSSDSEF
KVVAADASVFTFGDDEDYESE
>CAE.sento.Myeongyun.gnm1.ann1.Sto10g319920
MDSVSADTSSVPSSKGPSTSPPVKDAEGQAS--TVSGQGNSADETSPR-SPTGISTWAKS
LKIPQPFSGSQDDSPTENSGKSTFARFTSNLAMRLSPKPSSSDDSSNEPAAQSNLIESFA
KGLVDSSRNAVKAVQVKARHVVSQNKRRYQEGGFDLDMTYITENIIAMGFPAGDISSGFF
GYVEGLYRNHMEEVIKFFETHHKGKYKVYNLCSERLYDASLFEGKVASFPFDDHNCPPMQ
LIISFCQSAYSWLKQDIENVVVVHCKAGMARTGLMISSLLLFLKFFPTAEESIDYYNQKR
CFDGKGLVLPSQIRYVKYFERVLTYFNGENPPARRCMLRGFRLHRCPYWIRPAITVSDHS
GVLFSTKRHPRTKDLNPEDYWFSAPKKGVMVFALPGEPGLTELAGDFKIHFHDRQGDFYC
WLNTTMTENRKILNTNDLDGFDKRKLPSPGFLVEVVLVDYNGNVTTAQAETVTKKSDERS
STSTVPVDASTTTPNSEKESGNQDEDDVFSDGEGEDSGSTRSRQAKAASEGV---SNSS
TGSES-QTSNRMTNLTQATEKISLGNANATPMDNANKPKSD-EGRTVSSLEGGSTESEFK
AMAADASVFTFGDDEDYESE
>DET.singl.CAF01.gnm1.ann1.evm_model_Chr01_254
---------------EKSNFLSVKDPQGQDSAAVVSGQNDPPQ---PMLSSTGISSWAKN
LKIPQPFSGSQDDSSSGNSAKSTFSRLTSNLGLRLSPKSPPSDDNSNETTGQSNLFGS
ITKGLVDSSRNAVKAVQVRARHVVSQNKRRYQEGGFDLDMTYITENIIAMGFPAGDMSSG
FFGYVEGFYRNHMEEVIKFFETHHKGKYKVYNLCSERLYDASLFEGKVASFPFDDHNCPP
IQLIISFCHSAYSWLKEDIENVVVVHCKAGMARTGLMISSLLLFLKFFPTAEESIDYYNQ
KRCFDGKGLILPSQIRYVKYFERVLTYFNGENPPSRRCMLRGIRLHRCPYWIRPSITISD
HSGVLFSTKKHPRTKDLLPEDFWFTAPKKGVMVFALPGEPGLTELAGDFRIHFHDRQGDF
YCWLNTTMTENRKVLNTSDLDGFDKRKLPSPGFLVEIVLADYNGNLSATQHEAVRKKSDE
TSSNSPAPVDVCTPSPTTEKVSGSHDKDDVFSDGEGEDSGSSKRKQTKAATQAVPATSTN
-SGSESNKTSGQISSLAHATEQVSLGNAVSAPIHSASEHKSD-DGRTVSNLEAPSSESEF
KAMAADASVFTFGD-EDYESE
>OUT.vitvi.PN40024.gnm2.ann1.VIT_203s0180g00020.1
-------------SADSSNLPPPKAPEVQPSVATGSGPDNAARDAPSR-----LSSWAKN
LKIPQSLAGGQDESPTGTTAKSSFARFTSGIGLRLSPKTPTSEDGPSPTTAQPGLFGT
FTKGIVDSSRNAVKAVQVKARHVVSQNKRRYQEGGFDLDMTYITENIIAMGFPAGDMSSG
FLGYVEGFYRNHMEEVIKFFETHHKDKYKVYNLCSERLYDASLFEGKVASFPFDDHNCPP
IQLITLFCQSAYSWLKEDIENVVVVHCKAGMARTGLMISSLLLFLKFFPTAEESIDYYNQ
KRCFDGKGLVLPSQIRYVKYFERILTYFNGENQPGRRCMLRGFRLHRCPYWIRPSITVSD
HNGVLFSTKKHPRTKDLSPEEFWFSAPKKGIMVFALPGEPGLTPLAGDFKIHFHDRQGDF
YCWLNTTMMENRKVLNPDDLDGFDKRKLPSPGFQVEVVLIDHDGSVPAPKTETDVKKSD
GVSGTGSASVDGANATPNPSKDPGSKDKDDVFSDGEVEESGSSKSRQAQA---AEGSVAA
KTSSSETKTSPDQIASITHKTEQVSLGASGTTPIHDAGKPKSDAVGGVTSGLEVPERV
SEFKAMAADASVFTFGDDEDYESE
>OUT.vitvi.PN40024.gnm2.ann1.VIT_207s0031g00020.1
------------DSAKPSSQQPANAAAAESPTPAVATQDRSTHDSPPLLSASGISSWAKN
LKIPQPLAATQDDSQTGDGGKSTFSRFTSGFGLRLSPAAPMPAESVTSTTTQPGVLES
FTKGLVDSSKSAVKAVQVKARHIVSQNKRRYQEGEFDLDMTYITENIIAMGFPAGDMSSG
FLGFIEGFYRNHMEEVIKFFETHHKGKYKVYNLCSERLYDASLFEGKVASFPFDDHNCPP
IQLITSFCQSAYSWLKQDIENVVVVHCKAGMARTGLMLSSLLLFLKFFPTAEESINYYNQ
KRCLDGKGLVLPSQIRYVKYFERILTHFNGQNPPGRRCMLRGFRLHRCPSWFRPSITVSD
HNGILFSTRKHPKTKDLMPEDFWISAAKKGIVVFALPREPGLAELAGDFKFHFHDSEGDF
YCWLNTTMTENRKILSTYDLDGFEKRKLPSPGFQVEVVMIDYDGTIQRFKSDSSRNGSD
GNSGYVPAPSGGVAATSNQSKVSESQDNDDVFSDSEGEETESSTRKQAQTTS----GTGH
GAPGPKSGSTVEQIAGIKHGTEHLSLVSEQPSQINPSKEPKSDG------ALQ---EVSD
FKAIAADASVFSFGDEEDYESE
