# Supplementary material for: Legume genome structures and histories inferred from Cercis canadensis and Chamaecrista fasciculata genomes
Source: Plant J. 2026 Jun 10;126(5):e70981. doi: 10.1111/tpj.70981 (PMC13252982; doi:10.1111/tpj.70981)
Supplement: Supplementary file 4 — Data S4. Manuscript supplement; Compressed directory of aligned sequences from 2212 low‐copy gene families, for calculation of a consensus species tree. [file TPJ-126-0-s010.gz › S4_consen_species_tree/40_aln_fas_cln1/Legume.fam3.06333]

>CAE.acacr.Acra3RX.gnm1.ann1.g13981.t1
MANPTQPDVGSSPSNPDRHNPYHEKSPIVPPPSFAATPRFPPPKLQ--QDQASSP
PIRIPPVLSPANGVKTGSPVPHLSTPPGPPVFTRPVRPAAVPFRTSPASPQPVALSSGPS
LPTSSSPQFSNGSFELQHQISELTEDQAPVGESSFVLFSAHKVLKQKKLANVPSLGFGAL
VSPGREVPTGTQVIQRDPHRCQSCGGYANIYCNILIGSGQWQCVICRKLNGSDGEYIASS
KENLRRFPELSSPMVDYVQTGNKRPGFVPVSDSRMTAPIVLVIDECLDEPHLHHLQSSLH
AFVDSLPPTTRIGIVLYGRTVSVYDFSEESVASADVLPGDKSPPQESLKSLIYGTGIYLS
PMHASLPVAHAIFSSLRPYKFNMPEASRDRCLGAAVEVALAMIQGPSAELSRGVVKRSGG
YSRIIVCAGGPNTYGPGSVPHSFSHPNYPHMEKTALKWMENLGRVAHSHNTVVDILCAGT
CPVRVPILQPLVKASGGVLVLHDDFGEAFGVNLQRASARAAGSHGLLELRTSDDILITQV
VGPGEEAHVDTHEFFKNDSALYIQMLSVEETQSFSISMENKGDIKSDSVFFQFAILYSNV
YQADVSRVITVRLPTVDSISGYLDSVQDEVAAVLIAKRTLLRAKNNSDAIDMRATVDERI
NDIAMKFGSELPKSKLYRFPKELSLLPELLFHLKRGPLLGSIIGHEDERSVLRSLFLNAS
FDLSLRMVAPRCLMHREGGTFEELPAYDLAMQSDAAVVLDHGTDVFIWLGAELAADEGRS
AAALAACRTLAEELSELRFPAPRILAFKEGSSQARYFVSRLIPAHKDPPYEQEARFPQLR
SLTPEKRTKLKSSFLHFDDPSFCEWMKSLNVLPPEV-
>PAP.aesev.CIAT22838.gnm1.ann1.Ae06g06990.1
MANPTQPNVGFTTSNPDRQSPILDKSPIPPPPTFTAPPRFPPPTIHLQQEQSSSPSVK
PPNVLSPANGVKTGSPVPHLSTPPGPPVFTSPVRPAAVPFRTSPASPQPLAFSSGSSLPT
SSPPQFSNGSFELQHQVSDSIEDHVPAGDSSLVLFSAHKVLKQKKQANVPSLGFGAL
VSPGRDVSTGPQVIQRDPHRCQSCGAYANIYCNILLGSGQWQCVICRKLNGSDGEYIGHS
REDLHRLPELSSPMVDYVQTGNKGPSFVPVSDSRMSAPVVLVIDECLDEPHLHHLQSSLH
AFVDSLPPTTRLGIILYGRTVSVYDFSEESIASADVLPGDKSPSQEALKGLIYGTGIYLS
AMHASLPVAHSIFSSLRPYKLNIPEASRDRCLGTAVEVALAIIQGPSADLSRGIVKRSGG
NSRIIVCAGGPNTYGPGSVPHSFNHPNYPYMEKTALKWMENLGREAHRQNTVVDILCAGT
CPVRVPILQPLAKASGGVLVLHDDFGEAFGVNLQRASARSSGSHGLLELRTSDDILITQV
VGPGEESHVDTHETFKNDTAIYIQMLSVEETQSFSVSMETKGDIKSDHLFFQFAIQYSNV
FQADVSRVITVRLPTVDSISGYLESVQDEVAAVLIAKRTLLRAKNHSDAIDMRATIDERV
KDITLKFGPQVAKSKLHRFPKELSLLPELLFHLRRGPLLGSIIGHEDERSVLRNLFLNAS
FDLSLRMVAPRCLMHREGGTFEELPAYDLAMQSDAAVVLDHGTDVFIWLGAELAADEGRS
AAALAACRTLAEELTEFRFPAPRILAFKEGSSQARYFVSRLIPAHKDPPYEQEARFPQLR
SLTQEQRTKLKSSFVHFDDPSFST-------------
>OUT.arath.Col0.gnm9.ann11.AT4G01810.2
MANLPKSSVNYTPLEPNRPSPQPDRTPVPHSPPSPIPPRFPQPSFR--PDQMS
SPSMKSPSLLSPANGIRTGSPIPRLSTPPGPPVFNTPVKPAAVPFRTSPATPQPMAYSSA
SSLPVSTPSFYSNGSSGSQRDLPDVVRMEEPIAADSYVLFSANKVLKQKKLANVASL
GFGAIVSAGREISPGPQIIQRDPHRCLNCGAYSNPYSSILIGSGQWQCVICENMNGSKGE
YVASSKNELQNFPELSLPLVDYVQTGNKRPGFVPASDSRTSAPVVLVIDECLDEPHLQHL
QSSLHAFVDSLPQTTRLGIILYGRTVSIYDFSEDSVASADVISGAKSPSAESMKALIYGT
GVYLSPMHASLKVAHEIFSSLRPYTLNVPEASRDRCLGTAVEAALAIIQGPSAEMSRGVV
RRAGGNSRIIVCAGGPITYGPGSVPHSMSHPNYPYMEKTAIKWMENLGREAHRHNTVVDI
LCAGTCPLRVPILQPLAKASGGVLVLHDDFGEAFGVDLQRAATRAAGSHGLLEVRCSDDI
LITQVIGPGEEAHSETHETFKSDAALSIQMLSVEETQSFSLSMENKRDIKSDHVFFQFAF
HYSDVYQADVSRVITFKLPTVDSISAYLQSVEDEASAVLISKRTLLLAKNQKDAVDMRAT
VDERIKDIALKFGSQVPKSKLYSFPKELSSLPELLFHLRRGPLLGNIIGHEDERSVLRNL
FLNASFDLSLRMVAPRCLMHQEGGTFEELPAYDLSMQSDKAVILDHGTDVFIWLGAELSA
DEVKSAAVLAACRTLAEELTEFRFPAPRILAFKEGSSQARYFVCRLIPAHKDPPYEQEAR
FPQIRTLTTEQRMKLKSSFIEFDEASFCEWMRSLKVVPPEP-
>CER.bauva.BV-YZ2020.gnm2.ann1.rna-bv10373.t1
MANPTHPNVGSTSPSLDRQSPQLEKSPIPPPPSFAAAPRFPPEKLQ---GQASSPS
IKTPNVLSPPNGAKTGSPVPHLSTPPGPPVFTSPVRPAAIPFRTSPASPQPVAFSSVSSL
PTSSPPQFSNGSFELQHQVSDGIEQADPVGESPFVLFSAHKVLKQKKQANVPSLGFGALV
SPGREVSTAPQVIQRDPHHCQSCGAYANIYCKILLGSGQWQCVICRNLNGSDSEYVATSK
EDLRRFPELSSPVVDYVQTGNKRPGYVPVSDSRISAPIVLVIDECLDEPHLHHLQSSLHA
FVDSLPPTTRIGIVLYGRTVSIYDFSEDAIASADALPGDKSPTQDSLKALIYGTGIYLSP
MHASLPVAHAIFSSLRPYKLNIPEASRDRCLGTAVEVALAIIQGPSAELSRGVIKRSGG
NNRIIVCAGGPNTYGPGSVPHPFSHPNYPYLEKTALKWMENLGNEAHRYNTVVDILCAGT
CPVRVPILEPLAKASGGVFVLHDDFGEAFGVNLQRASSRAVGSHGLLELRTSDDILVTQV
VGPGEEAHIDTHDTFNNDTALYIQMLSVEETQSFSFSMETKGDIKSDFVFFQFVIQYSNV
YQADISRVITVRLHTVDSISGYLQSVQDEVLAVLIAKRTLLRAKNYSDAIDMRATIDERV
KDIALNFGSQLPKTKLYKFPKELSLLPELLFHLRRGPLLGSIIGHEDERSVLRNLFLNAS
FDLSIRMVAPRCLMHREGGTFEELPAYDLAMQSDAAVVLDHGTDVFIWLGAELAADEGRS
AAALAACRTLAEELTELRFPAARILAFKEGSSQARYFVSRLIPAHKDPPYEQEARFPQLK
SLSTEQRTKLKSSFLQFDDPSFCEWMRSLKVAPPEPS
>CER.bauva.BV-YZ2020.gnm2.ann1.rna-bv34894.t1
MANPTQPNVVPTPPILDRQSPQPEKSPIPPPPSFAAAPRFPPPKLQ---DQASSSS
IKAPNVLSPPNEAKTGSPVPHLSTPPGPPVFTSPVRPAAVPFRTSPASPQPVAFSSASSL
PTSSPPQFSNGSFELQHQVSNGIEEPVYVGESPFVLFSAHKVLKEKKQANVPSLGFGALV
TPGREVSTGPQVIQRDPHRCQSCGAYANIYCNILIGSGQWQCVICRELNGSDSEYVATSK
EDLRRFPELSSPVVDYVQTGNKRPGYVPVSDSRLSAPIVLVIDECLDEPHLQHLQSSLHA
FVDSLPPTTRIGIVLYGRTVSIYDFSEEGIASADVLPGDKSPSQDSLKALIYGTGIYLSP
MHASLPVAHAIFSSLRPYKLNIPESSRDRCLGTAVEVALAIIQGPSAELSRGVIKRSGGN
SRIIVCAGGPNTYGPGSVPHSFSHPNYPYLEKTALKWMDNLGHEAHRHNTVVDILCAGTC
PVRVPILQPLAKASGGVLVLHDDFGEAFGVNLQRASVRAAGAHGLLELRTSDDILVTQVV
GPGEEAHVDTHETFKNDRALYIQMLSVEETQSFSVSMETKGDIRSDSVFFQFAIHYSNVY
QAEISKVITVRLQTVDSISAYLQSVQDEVLAVLIAKRTLLRAKTYSDAIDMRATIDERVK
DISLKYGSLLPKTKLYRFPKELSLLPELLFHLRRGPLLGSIIGHEDERSVLRNLFLNASF
DLSLRMVAPRCLMHREGGTFEELPAYDLAMQSDAAVVLDHGTDVFIWLGAELAADEGRSA
AALAACRTLAEELTELRFPAPRILAFKEGSSQARYFVSRLIPAHKDPPYEQEARFPQLRS
LTTEQRTRLKSSFLQFDDPSFCEWMRSLKVVPPEPS
>CER.cerca.ISC453364.gnm3.ann1.Cecan.1G467800.1
MANPTQPNVGSTPPNLNRQSPQPEKSPIPPPPSFAAAPRFPPPKLQ---DQASSPS
IKTPNVLSPANGAKTGSPLPHLSTPPGPPVFTSPVRPAAVPFRTSPASPQPVAFSSVSSL
PTSSPPQFSNGSFELQHQVSDGIEEPVPVGESPFVLFSAHKVLKQKKQANVPSLGFGALV
SPGREVSTGPQVIQRDPHRCESCGAYANIYCNILLGSGQWQCVICRKLNGSDSEYVATSK
EDLRRFPELSSPVVDYVQTGNKRPGYVPVSDSRMSAPIVLVIDECLDEPHLHHLQSSLHA
FVDSLPPTTRIGIVLYGRTVSIYDFSEEAVASADVLPGDKSPTQDSLKALIYGTGIYLSP
MHASLPVAHAIFSSLRPYKLNIPEASRDRCLGSAVEVALAIIQGPSAELSRGVVKRSGGN
SRIIVCAGGPNTYGPGSVPHSFSHPNYPHMEKTALKWMENLGHEAHRHNTVVDILCAGTC
PVRVPILQPLAKASGGVLVLHDDFGEAFGVNLQRASARAAGSHGLLELRMSDDILVTQVV
GPGEEAHIDTHETFKNDTALYIQMLSVEETQSFSVSMETKGDIKSDSVFFQFAIQYSNVY
QADISRVITVRLQTVDSISGYLQSVQDEVLAVLIAKRTLLRAKNNSAAIDMRATIDERVK
DIALKFGSLLPKTKLYRFPRELSLLPELLFHLRRGPLLGSIIGHEDERSVLRNLFLNASF
DLSLRMVAPRCLMHREGGTFEELPAYDLAMQSDAAVVLDHGTDVFIWLGAELAADEGRSA
AALAACRTLAEELTELRFPAPRILAFKEGSSQARYFVSRLIPAHRDPPYEQEARFPQLRS
LTTEQRTKLKSSFLHFDDPSFCEWMRSLKVVPPEPS
>CAE.chafa.ISC494698.gnm1.ann1.ChfasH1.8G293400.1
MANPTQPDVGSPPSNPDRQSPFPEKSPILPP-GFAAAPRFPPPKLQ--QDQASSPS
IKTPNVLSPANGIKTGSHVPHLSTPPGPPVFTSPVRPAAVPFRTSPASPQPVALSSGSSL
PTSSPPQFSNGSAELQHQVSFNLEDQVPVEESSFVLFSANKVLKQKKLANVPSLGFGALV
SPGKEVSGGPQVIQRDPHRCQSCGAYANIYCNILLGSGQWQCVICRKLNGSDGEYIAPSK
EDLRRFPELSSPMVDYVQTGNKRPGFVPVSDSRMSAPIVLVIDECLDEPHLHHLQSSLHA
FVDSLPPTTRIGIVLYGRTVSVYDFSEESVASADVLPGDKSPTQESLKALIYGTGIYLSP
MHASLPVAHAIFSSLRPYKLNTPEASRDRCLGTAVEVALGIIQGPSAELSRGVVKRSGGN
SRIIVCAGGPNTYGPGSVPHSFSHPNYPHMEKTALKWMENLGREAHRHNTVVDILCAGTC
PVRVPILQPLAKASGGVLVLHDDFGEAFGVNLQRASARAAGSHGLLELRTSGDILITQVV
GPGDEAHVDTHESFKNDTALYIQMLSVEETQGFSLSMETKGDIKSDSVFFQFAIQYSNVY
QADVSRVITVRLPTVDSISAYLESVQDEVAAVLIAKRTLLRAKNSVDAVDMRATVDERIN
DIAMKFGSQLPKSKFYRFPKELSLLPEILFHLKRGPLLGSIIGHEDERSVLRELFLNASF
DLSLRMVAPRCLMHREGGTFEELPAYDLAMQSDSAVVLDHGTDVFIWLGAELAADEGRSA
AALAACRTLAEELTELRFPAPRILAFKEGSSQARYFVSRLIPAHKDPPYEQEARFPQLRS
LTSEQRTKLKSSFIHFDDPSCCEWMKGLKVVPPEL-
>PAP.lotja.MG20.gnm3.ann1.Lj1g3v4830280.1
MANPTQPNVGFTPSNPDRQGQNPDKGPIPPPLSFAAAPRFPPPKLQLHQDQASPQPAKT
PNLVSPANGVTTGSPVPHLSTPPGPPVFSSPVRPAAVPFRTSPASPQPLAFSSSSSLPT
SSSPQYSNGAFDLQSQVSDSIADHAPVGESSFVLFSAHKVLKQKKQANVPSLGFGALVSP
GREVSTGPQVIQRDPHRCQSCGGYANIYCNILLGSGQWQCVICRKLNGSGGEYVAASKED
LHRFPELSSPMVDYVQTGNKRPGFVPVSDSRMSAPVVLVIDECLDEPHLHHLQSSLHAFV
DSLPPTTRLGIVLYGRTVSVYDFSEESIASADVLPGDKSPSEDSLKALIYGTGIYLSPMH
ASLPVAHSIFSSLRAYKLNIPEASRDRCLGTAVEVALAIIQGPS-DLSRGVVKRSGGNSR
VIVCAGGPNTYGPGSVPHSFSHPNYPYMEKTALKWMENLGREAHRQNTVVDILCAGTCPV
RVPILHPLAKASGGVFILHDDFGEAFGVNLQRASARSAGSHGLLELRTSDDILITQVVGP
GEESHVDTHETFKNDTALYIQMLSVEETQCFSISMETKGDIKSDFVFFQFTIQYSNVYQA
DVSRVITVRLPTVDSVSGYLESVQDEVAAVLIAKRTLLRAKNQSDAIDMRATIDERIKDI
ALKFGSQLPKSKLHCFPKELSLLPEILFHLRRGSLLGSIIGHEDERSVLRNLFLNASFDL
SLRMVAPRCLMHREGGTFEELPAYDLAMQSDTAVVLDQGTDVFIWLGAELGADEGKSAAA
LAACRTLAEELTEFRFPAPRILAFKEASSQARYFVSRLIPAHKDPPYEQEARFPQLRTLT
QEARTKLKSSFVHFDDPSFCEWMRSLKVVPPQP-
>PAP.medtr.A17_HM341.gnm4.ann2.Medtr7g110640.1
-NNPTQPNVGFIPSNPEQKQTPIPILPPPPPPSLAPPPRFPPPILQLQKDHTS----
-------S----ANGSPVPHLSTPPGPPVFTSPVRPAAIPFRTSPASPQPPARSSASSLP
TSSPPRYSNGSFDLQSQVSGGLEDHIPNGESSFVLFSAHKVLKQKKQANVPSLGFGALVS
PGREVSTGPQVIQRDPHRCQSCGAYANIYCNILLGSGQWQCVICRKLNASDGEYIAHSKE
DLHRFPELSSPMVDYVQTGTKRPGFVPVSDSRMSAPVVLVIDECLDEPHLQHLQSSLHAF
VDSLPPTTRLGIILYGRTVSVYDFLEESVASADVLPGDKSPSEDSLKALLYGTGIYLSPM
HASLAVAHSIFSSLTPYKLNVPEASRDRCLGTAVEVALAIIQGPSADLSRGVVKRSGGNS
RIIVCAGGPNTYGPGSVPHSFNHPNYPYMEKTALKWMENLGREAHRHNILVDILCAGTCP
VRVPILNPLAKASGGVLVLHDDFGEAFGVNLQRASARSAGSHGLLELRTSDDILITQVVG
PGEESHVDTHETFKNDAL----------AQSFALSMETKGDIKSDFVFFQFAIQYSNVYQ
ADVSRVVTVRLPTVDSVSGYLESVQDEVAAVLIAKRTLLRAKNHSVAVDMRATIDERIKD
IGLKFGSQLPKSKLHCFPKELSLLPELLFHLRRGPLLGCIIGHEDERSVLRNLFLNASFD
LSLRMVAPRCLMHREGGTFEELPAYDLAMQSDTAVVLDHGTDVFIWLGAELVANEGKSAS
ALAACRTLAEELTEFRFPAPRILAFKEGSSQARYFVSRLIPAHKDPPYEQEARFPQLRTL
TSEQRTKLKSSFVHFDDPSFCEWMRSLKVVPPQPS
>CER.phach.longxuteng.gnm1.ann1.LXT03813.t1
MASPTQPNVGSTPPILDGQNPQPDKSAIPPPPSFAAAPRFPPPKLQ---DQASSPS
IRTPNVLSPPNDAKTGSPVPHLSTPPGPPVFTSPVRPAAVPFRTSPASPQPVAFSSVSSL
PTSSPPQFSNGSLELQHQVSNGIEGPLSVGESPFVLFSAHKVLKQKRQANVPSLGFGALV
SSGREVSTGPQVIQRDPHHCQSCGAYANIYCNILIGSGQWQCVICRKLNGSDSEYVATSK
EDLRRFPELSSPVVDYVQTGNKRPGYVPVSDSRLSAPIVLVIDECLDEPHLHHLQSSLHA
FVDSLPPTTRIGIILYGRTVSIFDFSEEAIASADVLPGDKSPTQDSLKALIYGTGIYLSP
MHASLPVAHSIFSSLRPYKLNIPEASRDRCLGTAVEVALAIIQGPSAELSRGVIKRSGGN
SRIIVCAGGPNTYGPGSVPHSFSHPNYPYIEKTALKWMENLGHEAHRHNTVVDILCAGTC
PVRVPILQPLAKASGGVLVLHDDFGEAFGVNLQRASVRAAGSSGLLELRTSDDILITQVV
GPGEEAHIDTHETFKNDTALYIQMLSVEETQSFSVSMETKGDIKSDFVFFQFAIQYSNVY
QADILRVITARLQTVDSISAYLQSVQDEVLAVLIAKRTLLRAKNYSDAIDMRATIDERIK
DIALKYGSQLPKTKLYRFPKELSLLPEVLFHFRRGPLLGSIIGHEDERSVLRNLFLNASF
DLSLRMVAPRCLMHREGGTFEELPAYDLAMQSDAAVVLDHGTDVFIWLGAELAADEGRSA
AALAACRTLAEELTELRFPAPRILAFKEGSSQARYFVSRLIPAHKDPPYEQEARFPQLRS
LTTEQRTKLKSSFLHYDDPSFCEWMRSLKVVSPEPS
>PAP.phavu.G19833.gnm2.ann1.Phvul.001G218200.2
MANPTQPNVGF---TPERESANPEKSPIPPPPNVASPPGFPSPKLHLQQDQSSSRSVKT
PSVLSPANGVTTGSSIPHLSTPPGPPVFTSPVRPAAVPFRTSPASPQPLAFSSGSSLPTS
SSPQFSNGSFELQQQVSDSIDDKVPVGESSFVLFSARKILKQKKQANVPSLGFGALVSP
GREVSMGPQVIQRDPHRCQSCGAYANIYCNILLGSGQWQCVICRKLNGSDGEYIAHSKED
LRRFLELSSTMFDYAQTENKRPGFVPVSDSRMSAPIVLVIDECLDEPHLHHLQSSLHAFV
DSLSPTTRLGIVLYGRTVSVYDLSEESMASADVLPGEKSPSQESLKALIYGTGIYLSPMH
ASLAVAHSIFSSLRAYKLNIPEASRDRCLGTAVEVALAIIQGPSADLSRGVVKRSGGNSR
IIVCAGGPNTYGPGSVPHSFSHPNYPYREKTAIKWMENLGSEAHRHNTIIDVLCAGTCPV
RVPILHPLAKTSGGVFVLHDDFGEAFGVNLQRASARSAGSHGLLELRTSDNIVITQVVGP
GEESHVDTHETFKNDTALYIQMLSVEETQSFSLSMETEGDIRSDFVFFQFAIQYSNVYQA
DVSRVITVRLPTVDSISAYLESVQDEVATVLIAKRTLLRAKNHSDAIDMRSTIDERIKDI
ALKFGSQLPKSKLHSFPKELALLPELLFHLRRGPLLGSIIGHEDERSVLRNLFLNASFDL
SLRMVAPRCLMHREGGTFEELPAYDLAMQSDAAVVLDHGTDVFIWLGAELAADEGRSAAA
LAACRTLAEELTECRFPAPRILAFKEGSSQARYFVSRLIPAHKDPPYEQEARFPQLRSLT
SEQRTKLKASFVHFDDPSFCEWMRSLKVVPPQPS
>OUT.prupe.Lovell.gnm2.ann1.Prupe.3G002800.1
MANPRQPSIGYTPSHPDTTSPDPEKISIPPPTLTPGAPRFPLPRFQ--QDQAPSP
SLKTPNASSPANGLKTGSPIPHLSTPPGPPVFTSPVRPAAVPFRASPATPQPVAFSPGSS
LPTSSPLNFSNGSHELQHELSNVTEDDISVGESPYVLFSAHKVLKQKKQANIPSLGFGA
LVSPGREISPAPQIIQRDPHRCHSCGAYANIYCNILLGSGQWQCVICRELNGSEGEYIAP
SKEDLCNFPELSSPMVDYVQTGNNRPGFIPVSDSRMSAPIVLVIDECLDEPHLWDLQSSL
HAFVDSLPPTTRIGIILYGRTVSVYDFSEESIASADVLPGETSPSQDSLKALIYGTGIYL
SPMHASLPVAHAIFSSLRPYKLKIPEASRDRCLGTAVEVALAIVQGPSGEMSRGVIKRSG
GNSRIIVCAGGPNTYGPGSVPHSFSHPNYPHMEKTALKWMEHLGHEAHRHNTVVDILCAG
TCPVRVPILQPLAKASGGVFVLHDDFGEAFGVNLQRASTRAAGSRGFLAIRCSDDILITQ
VVGPGEEAHMDTHETFKNDTSLYIQMLSVEETQSFSLSLENKRDIMTEYVYFQFTIQYLN
VYQADISRVITIRLPTVDSVSAYLASVQDEVAAVLIAKRTLLRAKNYSDAIDMRATIDER
IKDIALKFGSQAPKSKHYRFPKEVSLLPELLFHLRRGPLLGSIVGHEDERSVLRNLFLNA
SFDLSLRIVAPRCLMHREGGTFEELPAYDLAMQSDAAVVLDHGTDVFIWLGAELAADEGK
SAAALAACRTLAEELTELRFPAPRILSFKEGSSQARYFVSRLIPAHKDPPYEQEARFPQL
RTLTTEQRTKLKSSFLNFDEPSFCEWVRSLRVVPPEPS
>OUT.quisa.S10.gnm1.ann1.Qs0109300.1
------------------------------------------------------------
------------------------------------------------------------
------------------------------------------------------------
------------------------------------------------------------
--------MVDYVQTGNKRPGFVPVSDSRMSVPVVLVIDECLDEPYLHHLQSSFHAFVDS
LPTMIRIGIVLYGRTVSVYDFSEESIASADVLPGDKSSTQEALKAFIYGTGIYLSPMYVS
LPVAHSIFSSLRPYKLNIPEASRERCLGTAVEVALAIIQGPTAELSRGVVKRSGGNSRII
VCA--------------LNHPNYPHMEKTAIKWMEHLGHEAHRHNTVVDILCAGICPVRI
PVLQPLAKASGGVLVLHDDFGEAFGVNLQRASGRAAGSHGLLELRCSDDIFITQVVGPGE
EAHIDTNETFKNDTALYIKIISVEETQSFLLSMETKGDIKNDHVYFQIAIQYSNVHQADI
PRVITVRLPTVDGISEYLTSVQDEVVAVLVAKRTLLRAKT--------------------
------------------------------------------------------------
------------------------------------------------------------
------------------------------------------------------------
--------------------------------
>OUT.quisa.S10.gnm1.ann1.Qs0138110.1
MSNPPQHSAGFSPSNPDRLTPQPETSPIPPPPSSAGVPRFPPPRLQ---DQTSSP
SIKTPNILSPANGVQNGSPVPHLSTPPGPPVFTSPVRPAAVPFRTSPASPQPVAFASGSA
LPTSSPPHFSNGSFELQDQVSDAKEETMLVGQSPYVLFSAHKVLKLKKQANVPSLGFGAL
VTPGREILQGPQILQRDPHRCQSCGAYANIYCNILLGSGQWQCVICRQLNGSEGEYIASS
KEELLNFPELSSPMVDYVQTGNKRPGFVPVSDSRMSAPVVLVIDECLDEPHLHHLQSSLH
AFVESLSPTTRIGIVLYGRTVSVYDFSEESIASADVLPGDKSPAQEALKALIYGSGIYLS
PMHASLPVAHSIFSSLRPYKLNIPEASRDRCLGTAVEVALAIIQGPTAEISRGVVKRSGG
NSRIIVCAGGPNTYGPGSVPHSFNHPNYPHMEKTSMKWMEHLGDEARRHNTVVDILCAGT
CPVRIPILQPLAKASGGVLVLHDDFGEAFGVNLQRASTRTAGSHGLLELRCSDDILITQV
VGPGEEAHIDTHETFKNDTALYIQMLSVEETQSFSLSMETKGDIKSDHVFFQFAIQYSNV
YQADISRVITVRLPTVDSISGYLASVQDEVAAVLIAKRTLLRAKNYSDAIDMRATIDERI
KDIALKFGSQLPKSKLYQFPKELSMLPELLFHLRRGPLLGSIVGHEDERSVLRNLFLNAS
FDLSLRMLAPRCLMHREGGTFEELPAYDLAMQSDAAVVLDHGTDVFIWMGAELAADEGKS
ASALAACRTLAEELTELRFPAPRILAFKEGSSQARYFVSRLIPAHKDPPYEQEARFPQLR
SLTVEQRMKLKSSFLHFDDPSFCEWMRSLKVVPPEPS
>CAE.sento.Myeongyun.gnm1.ann1.Sto08g235320
MANPTQPDVGSSPSNPDRQSPYPEKSPILPPPSFAAAPRFPPPKLQ--QDQASSP
SIKTPNVLSPANGIKTGSSVPHLSTPPGPPVFTSPVRPAAVPFRTSPASPQPVALSSGSS
LPTSSPPKFSNGSFELQHQVSSGAEDQVPVGESSFVLFSAHKVLKQKKLANVPSLGFGAL
VSPGKEISSGPQVIQRDPHRCQSCGAYANIYCNILLGSGQWQCVICRKLNGSDGEYIALN
KEDLCRFPELSSPMVDYIQTGNKRPGFVPVSDSRMSAPVVLVIDECLDEPHLHHLQSSLH
AFVDSLPPTTRIGIVLYGRTVSVYDFSEESVASADVLPGDKSPTQESLKALIYGTGIYLS
PMHASLPVAHSIFSSLRPYKLNMPEASRDRCLGTAVEVALAIIQGPSAELSRGVVKRSGG
NSRIIVCAGGPNTYGPGSVPHSFGHPNYPHMEKTALKWMENLGREAHRHNTVVDILCAGT
CPVRVPILQPLAKASGGVLVLHDDFGEAFGVNLQRASARAAGSHGLLELRMSDDILITQV
VGPGEEAHVDTHESFKNDTALYIQMLSVEETQSFSLSMENKGDIKSDSVFFQFAIQYSNV
YQADVSRVITVRLLTVDSISGYLESVQDEVAAVLIAKRTLLRAKNSSDAIDMRATVDERI
NDIALKFGSQLPKSKFRRFPKELSFLPELLFHLKRGPLLGSIIGHEDERSVLRELFLNAS
FDLSLRMVAPRCLMHREGGTFEELPAYDLAMQSDAAVVLDHGTDVFIWLGAELAADEGRS
AAALAACRTLAEELTELRFPAPRILAFKEGSSQARYFVSRLIPAHKDPPYEQEARFPQLR
SLTSEQRTKLKSSFIHFDDPSLCEWMKSLKVVGH---
>DET.singl.CAF01.gnm1.ann1.evm_model_Chr04_418
MANPTQTNVGSPPSNPDRQSPPLETSSISPPPSFAAAPRFPPPKLQ--QDQASSP
SIKTLNVLSPANGAKSGSPVPHLSTPPGPPVFTSPVRPSAVPFRTSPASPQPVAFSSGSS
LPTSSPPHFSNGSFELQHQVSDALEDSVPVGESSFVLFSAHKILKQKKQANVPSLGFGAL
VSPGREVSPGPQVIQRDPHRCQSCGAYANIYCNILLGSGQWQCVICRQLNGSEGEYMSAC
KEDLRRFPELSSPMVDYVQPGNRRPGFVPVTDSRMSAPIVLVIDECLDEPHLQHLQSSLH
AFVDSLPATTRIGIVLYGRTVSVYDFSEESIASADVLPGNKSPTHESLKALIYGTGIYLS
PMHASLPVAHAIFSSLRPYKLNIPEASRDRCLGTAVEVALAMIQGPSAELSRGLVKRSGG
NTRIIVCAGGPNTYGPGSVPPSFSHPNYPHMEKTALKWMESLGHEAHRHNVVVDILCAGT
CPVRVPILQPLAKASGGVLILHDDFGEAFGINLQRASARAAGSHGLLELRTSDNVFITQV
VGPGEEAHVDTHETFKNDTALYIRMLSVEETQSFSVSMETKGDIKSDCVFFQFAIQYSNM
YQADVSRVITVRLPTVDSISGYLESVQDEVAAVLIAKRTLLHAKNHSDAIDMQTTIDERV
KDIALKFGFQLPKSKQYRFPKELSLLPELLFHLRRGPLLGSIIGHEDERSVLRSLFLNAS
FDLSLRMVAPRCLMHREGGTFEELPAYDLAMQSDAAVVLDHGTDVFIWLGAELAADEGRS
AAALAACRTLAEELTEFRFPAPRILAFKEGSSQARYFVSRLIPAHKDPPYEQEARFPQLR
SLTSEQRTKLKSSFLHFDDPSFCEWLRILKVVPPEPS
>DET.singl.CAF01.gnm1.ann1.evm_model_Chr09_2910
MADPTQRNVGSTPSNPDRQGP------IRPPPTFAAAPRFPPPKLQ--QDQAFSP
SVRTPDILSLANGVKADNPVSHLSTPPGPPVFNSPVRPAAIPFCSSPALPHPVAFSSGSF
LPTSSPPQFSNVSFQLEHQVSNIIEDSAPVGESPFVLFSAHKVLKQKKQANVPSLGFGAL
VSPGGEVSPGSQVIQRDPHRCQSCGAYANIYCNILLGSGQWQCVICRYLNGSEGEYMGSV
KEDLRRFPELSSPVVDYVQMGNKRPGFVSVSDTRMSAPIVLVIDECLDEPNLQHLQGSLH
AFVDSLSPTTRIGIVLYGTTVSVYDFSEESIASADVIPGDKSPTQESLRSLIYGTGVYLS
PMRASLPVAHAIFSSLRPYKLKMPEASRDRCLGTAVEVAFAIIQGPSAEVSRGVVRRPEG
KSRIIVCAGGPNTYGPGSVSHSFSHPNYPYMEKTALKWMENLGREAHIHNTVVDILCAGT
CPVRVPVLQPLARLSGGVMVIHDDFGEAFAVNLLRASARAAGSHGLLELRTSDDILITQV
VGPGEKALIDTNGTFTNDTALYIQMLSVEEAQSFSISMETKGDIKGDFVFFQFAIQYSNV
YQADVSRVITVRLPSVDSISGYLESVQNEVAAVVIAKRTLLRANTHSDATDMRATIDERI
KDIALKFGPLLPKSKQPRFPKELSLLPELLFHLRRGPLLGSIIGHEDERSALRNLFLNAS
FDLSLRMVAPRCLMHREGGTFEELPAYDLAMQSDSAVVLDHGTRIFIWLGAELAADEGRS
AAALAACRTLAEELTEFRFPAPSILAFKEGSSQARYFVSRLIPAHKDPPYEQEARFPQLR
TLTLKQRMKLKSNFLDFDDPSFCEWMRSLKVVPPEPS
>OUT.vitvi.PN40024.gnm2.ann1.VIT_207s0005g02630.2
MANPPQPSLGYTPTQPDAPTLRPEKNSIPPPFPSPVAARFPPPRLQ--QEQIPSPS
TRTPNLLSPVNGVKTGSPIPHLSTPPGPPVFSSPLRPAAVPFRTSPATPQPVAISSSSSL
PTSSPPYYSNGSAELQHRVSDATEESLHLEKSPYVLFSADKVLKRKKQANVPSLGFGALV
SPGREISPGPQVIQRDPHRCQNCGAYANLYCNILLGSGQWQCAICRNLNGSGGEYVATSK
EELLNYPELSSPMVDYVQTGNKRPGFIPVGDLRISAPIVLVIDECLDEAHLQHLQSSLHA
FVDSLPPTTRIGIVLYGRTVSVYDFSEDSFASADVLPGDKSPTQDSLKSLIYGTGIYLSA
IHASLPVIHTIFSSLRPYKLNLPEASRDRCLGTAVEVALRIIQGPSAEISRGIVKRSGGN
SRIIVCAGGPNTYGPGSVPHSLSHPNYPHMEKSALKWMEHLGQEAHRQNTVVDILCAGTC
PVRVPILQPLAKASGGALVLHDDFGEAFGVNLQRASTRAAGSHGLFEIRCSDDILITQVV
GPGEEAHTDAHETFKNDTSLSIQMLSVEETQSFALSMETKGDIKSDYVFFQFAIQYSNVY
QADISRVITVRLPTVDSVSAYLGSVQDDVAAVLIAKRTLLQAKNYSDAIDMRATIDERVK
DITIKFGSQLPKSKLYRFPKELSVLPEHLFHLRRGPLLGSIVGHEDERSVLRNLFLNASF
DLSLRMIAPRCLMHREGGTFEELPAYDLAMQSDAAVVLDHGTDVFIWLGAELAADEGKSA
SALAACRTLAEELTESRFPAPRILAFKEGSSQARYFVSRLIPAHKDPPYEQEARFPQLRT
LTADQRVKLKSSFLHFDDPSFCEWMRGLKLVPPEPS
