# Supplementary material for: Legume genome structures and histories inferred from Cercis canadensis and Chamaecrista fasciculata genomes
Source: Plant J. 2026 Jun 10;126(5):e70981. doi: 10.1111/tpj.70981 (PMC13252982; doi:10.1111/tpj.70981)
Supplement: Supplementary file 4 — Data S4. Manuscript supplement; Compressed directory of aligned sequences from 2212 low‐copy gene families, for calculation of a consensus species tree. [file TPJ-126-0-s010.gz › S4_consen_species_tree/40_aln_fas_cln1/Legume.fam3.06341]

>CAE.acacr.Acra3RX.gnm1.ann1.g14259.t1
MTTFSADFLPRIIPHRIQPKEPASKSNPYALITCKIPLLNDA--SNRRNS--AHARVY
SETRPKHYPNFDFKDTHLMKALNRSSKVGKYNDSLYFLLRMVNKGYKPDVILCTKLIKGF
FNIKKIDKAIRVMEILEKHGEPDVFAYNAVISGLCKADRIDFANKVLDRMKSRGFSPDVV
TYNILIGNLSGRGKLELALKVLDQLLKDKCEPTVITYTILIEATIHEGGIDEAMKLLDEM
LSRGLQPDMYTYNAIIRGMCRQGLLDRAFEFILTISSKTCAPDVVSYNILLRGLLNQGKW
KEGEKLMAGMIQRGCEPNVVTYSILISSLCRDGKVEEAVDVLKAMKEKGLTPDAYSYDPL
IYAFCREGRVDLAIEFLEIMISDGCLPDIVNYNTILASLCKNGKADEALNIFEKLEEVGC
PPNVSSYNTMFCALWSSGDKIRALGMILEMVDNGIDPDGITYNSLISCLCRDGMVNEAIG
LLVDMESSKNQPTVISYNIVLLGLCKVHRIVDAIEVLTAMVEKRCRPNETTYTLLIEGIG
FAGWRNEAMELANSLVSMDAISQDSFKRLSKTFPMLDVYKELTLSE
>CAE.acacr.Acra3RX.gnm1.ann1.g14260.t1
-------------NHRIQPKEPASKSNPYALITCKIPLLNDA--SNRRNS--AHARVY
SETRPKHYPNFDFKDTHLMKALNRSSKVGKYNDSLYFLLRMVNKGYKPDVILCTKLIKGF
FNIKKIDKAIRVMEILEKHGEPDVFAYNAVISGLCKADRIDFANKVLDRMKSRGFSPDVV
TYNILIGNLSGRGKLELALKVLDQLLKDKCEPTVITYTILIEATIHEGGIDEAMKLLDEM
LSRGLQPDMYTYNAIIRGMCRQGLLDRAFEFILTISSKTCAPDVVSYNILLRGLLNQGKW
KEGEKLMAGMIQRGCEPNVVTYSILISSLCRDGKVEEAVDVLKAMKEKGLTPDAYSYDPL
IYAFCREGRVDLAIEFLEIMISDGCLPDIVNYNTILASLCKNGKADEALNIFEKLEEVGC
PPNVSSYNTMFCALWSSGDKIRALGMILEMVDNGIDPDGITYNSLISCLCRDGMVNEAIG
LLVDMESSKNQPTVISYNIVLLGLCKVHRIVDAIEVLTAMVEKRCRPNETTYTLLIEGIG
FAGWRNEAMELANSLVSMDAISQDSFKRLSKTFPMLDVYKELTLSE
>PAP.aesev.CIAT22838.gnm1.ann1.Ae09g14660.1
MTTVSTEFLPHTLPFRNNLKQTFQYSNPNTVVTCTTSLLNEGYNKNNNNNNNKL
VKVSSETRPKLSQNYDFRDTHLMKALNRSCKAGKYNEALYFLHHMVNKGYKPDVILCTK
LIKGLFNSKKIEKAIRVMEILEKHGDPDVFAYNAVISGLCKADRTDEANKVLDRMKRRGF
APDVVTYNILIGNLCGRGKLDLALKVMDQLLKDNCKPTVITYTILIEATIIEGGIDEAMK
LLDEMLSKGLQPDMYTYNAIVRGMCKEGLVDRAFEFVTSISTKGYAPDVISYNLLLRGLL
SEGKWESGDKLMADMIVKGCEPNVVTYSTLISFLCRDGRVEEAMNVLKVMKEKGLTPDAY
SYDPLISAFCKEGRVDLAVKFLDTMICDGCLPDIISYNTILATLCKNGKADEALNIFEKL
AEVGCPPNASSYNTMFSALWSCGDKIRALGMILEMLRNGIDPDGITYNSLISCLCRDGMV
DEAIGLLVDMESSRCKPTVISYNIVLLGLCKVHRVIDAIDVLAAMVDKGCQPNETTLTLL
IEGIGFAGWRNDAMELANTLVTIDAISEYSFKRLYKTFPMLDVYKELTLSD
>OUT.arath.Col0.gnm9.ann11.AT3G04760.1
MTPLSSELVGFTIPFYSKTQKPYLSHNRSSLLTFSNSNPNNDNGRGA
RNTTTTDATLPTERRQQHSQSLGFRDTQMLKIFHRSCRSGNYIESLHLLETMVRKGY
NPDVILCTKLIKGFFTLRNIPKAVRVMEILEKFGQPDVFAYNALINGFCKMNRIDDATRV
LDRMRSKDFSPDTVTYNIMIGSLCSRGKLDLALKVLNQLLSDNCQPTVITYTILIEATML
EGGVDEALKLMDEMLSRGLKPDMFTYNTIIRGMCKEGMVDRAFEMVRNLELKGCEPDVIS
YNILLRALLNQGKWEEGEKLMTKMFSEKCDPNVVTYSILITTLCRDGKIEEAMNLLKLMK
EKGLTPDAYSYDPLIAAFCREGRLDVAIEFLETMISDGCLPDIVNYNTVLATLCKNGKAD
QALEIFGKLGEVGCSPNSSSYNTMFSALWSSGDKIRALHMILEMMSNGIDPDEITYNSMI
SCLCREGMVDEAFELLVDMRSCEFHPSVVTYNIVLLGFCKAHRIEDAINVLESMVGNGCR
PNETTYTVLIEGIGFAGYRAEAMELANDLVRIDAISEYSFKRLHRTFPLLNVLQ------
>CER.bauva.BV-YZ2020.gnm2.ann1.rna-bv35243.t1
MTTISTEFLPRTLQFTA-QKRTCSHSKPKILASFRIPLLNDG--DNRRK--PAYVRVSTE
TSHKPYQNYDFKDTHLLKPLNRSCKAGKYDESLYFLERMVNKGYKPDVILCTKLIKGFFN
SRKIDKAVRVMEILEKFGEPDVFAYNAVISGFCKADRIDSANKVLDRMKKRGFSPDVVTY
NILIGSLCARGKLESARKVMDQLLKDNCKPTVITYTILIEATIIEGGIDEAMKLLDEMLS
RGLQPDMFTYNAVIRGMCKEGLVDRAFEFIRDINTKGCEPDVISYNILLRGLLNQGKWDA
GEKLMSDMLLKGCEPNVVTYSILISSLCRDGHVEEAVNVLKVIKEKGLTPDAYSYDPLIS
AFCKEGRVDLAIEFLEMMISDGCLPDIVNYNTILATLCKNGKADEALSIFEKLGEVGCPP
NVSSYNTMFSALWSSGDKIRALGMILEMVNNGIDPDGITYNSLISCLCRDGMVVEAIGLL
VDMENSKYQPTVISYNIVLLGLCKVHRITDAIEVLAAMVKKGCRPNETTYTLLIEGIGFA
GWRNYAMELANSLVSMNAISQDSFKRLNKTFPMFDVYKELTLSE
>CER.cerca.ISC453364.gnm3.ann1.Cecan.1G509500.1
MTTISTEFLPRTLQFTA-QKRTCSHSKPNTNVSCRIPLLNDG--NNRRN--PAYVRVSNE
TRPKPYQNYDFKDTHLMKALNRSCKAGKYNESLYFLQRMVNKGYKPDVILCTKLIKGFFN
SKKIEKAVRVMEILEKYGEPDVFAYNAVISGFCKADRIDSANKVLDRMKNRGFSPDIVTY
NILIGSLCARGKLESARKVMDQLLKDNCKPTVITYTILIEATILEGGIDEAMKFLDEMLS
RGLQPDMYTYNAVIRGMCREGLVDRAFEFIRNINTKGCAPDVISYNILLRGLLNQGKWDA
GEKLMSDMLLKGCEPNVVTYSILISSLCRDGNVEEAVNVLRVIKEKGLTPDAYSYDPLIS
AFCKEGRVDLAIEFLEMMISDGCLPDIVNYNTILATLCKNGKADEALSIFEKLGEVGCPP
NVSSYNTMFSALWSSGDKIRALGMILEMVNNGIDPDGITYNSLISCLCRDGIVDEAIGLL
VDMEDSKYQPTVISYNIVLLGLCKVHRITDAIEVLAAMVEKGCRPNETTYTLLIEGIGFA
GWRNYAMELANSLVSMNAISQDSFKRLNKTFPMLDVYKELTLSE
>CAE.chafa.ISC494698.gnm1.ann1.ChfasH1.8G322100.1
MTIFSSDFLPRTIPHKIQLNPKISKSNPSTIVLCKIPLLNDG--TNRSI--PAHVRVY
SRTRPNLFQDYDFKDTNLMKALNRSWKAGKYNDSLYFLQRMVNKGYKPDVILCTKLIKGF
FNIKKIDKAIRVMEILEKYGEPDVFAYNAVISGLCKADQIDSANKVLERMKTRGFSPDVV
TYNILIGNFSSRGKLKLALKVFDQLLKDNCEPTVITYTILIEATILEGGIDESMKLLDEM
LSRGLQPDMYTYNVIVRGLCREGLLDRAFEFITTISSKACAPDVISYNILLRGLLNQGKW
EEGEKLMSDMILKGCEPNVVTYSILISSLCRDGKVEEAVDVLKVMKEKGLTPDAYSYDPL
ISAFCKEGRVDLAIEFLEIMISDGCMPDVVNYNTILATLCKNGKADEALNIFEKLDEVGC
PPNVSSYNTMFCALWSSGDKIRALGMILEMVNNGIDPDGITYNSLISCLCRDGLVDEAIG
LLVDMEGSKYQPTVISYNIVLLGLCKVHRIVDAIEVLSAMIEKGCLPNETTYTLLIEGVG
FAGWRNDAMELANSLVSIAAISDDSFKRLNKTFPMLDVYKDLTLSE
>PAP.lotja.MG20.gnm3.ann1.Lj0g3v0236989.1
MTTVSTKFLPHTLPFTL------QQTNPISLVSCSLPLLHQGSSISITT--TSTTTVSSD
TTKP--NNLDFRDTHLMKVLTRSCKARMYNESLYFLRRMVSKGYKPDVVICTKIIKGLFG
SRRIDKAVGVMDILEKHGEPDVFAYNAVISGFCKVDRIDSAYQVLDKMKQRGFEPDVVTY
NILIGSLCSKGKLELAFKVLDQLLKEKCKPTVVTYTILIEATILKGGVDDVMKLLDEMIE
SGLRPDMFIFNAVVRGMCREGLVDRAFEFIRYISAKGYAPDVISYNILLRGLLNQGKWED
GEKLMSDMLSKGCEPNVVTYSILISSLCRDGKVEEAVSLLKVMKEQGLTPDAYSYDPLIA
AFCKESRVDLAIEFLESMISDGCLPDIVNYNTILSTLCKNGKADEALKIFEKLGEVGCPP
NVSSYNTLFSALWSSGHKIRALGMILEMLSKDIDPDEITYNSLISCLCRDAMVDQAIELL
VDMESSVYQPSVISYNIVLLGLSKVHRISDAIEVLAAMVDKGCRPNETTYTLLVEGIGYA
GWPDDAMELAISLVDMDAIPQHSFKRLYKTFPGLDVPKEFILSD
>PAP.lotja.MG20.gnm3.ann1.Lj5g3v1355070.1
MTTVSTEFLSRNLPIRTHLKHHRHHPNPNTLITRKTQLLNDGGTSNRRFN
NNKGHYVSVGSYQKLDQDYDFRDPHLMKALNRSCKAGKYNESLYFLQHMVSKGYKPDV
ILCTKLIKGFFNSKRIDKAMRVMEILEKHGDPDVFAYNAVISGFCKADRIDVANQVLDRM
RKRGFAPDVVTYNILIGNLCERRKLDLASKVMGQLLRDNCKPTVITYTILIEATIIEGGI
DDAMKLLDEMFSRGLQPDLYTYHVIVRGMCREGAVDRAFDFISRISTRGCAPDVISYNIL
LRGLLNEGKWEAGERLMADMLVKGCEPNVVTYSILISSLCRDGQIDEAMNVLKVMKEKGL
TPDAYSYDPLISAFCKEGRVDLAIELLGDMISDGCLPDIITYNTILASLCKIGKADEALN
IFEKLGEVGCPPNASSYNTIFGALWSSGDKIRALRMILEMLDKGIDPDGITYNSLISCLC
RDGLVDEAVELLVDMESSKSQPSVISYNIVLLGLCKVHRIIEAIEVLAAMVDKGCQPNET
TYTLLVEGIGFAGWRNDAMQLANSLVSINAISEDSLRRLNKTFPLLDVYKELALSD
>PAP.medtr.A17_HM341.gnm4.ann2.Medtr1g080110.1
MTTFSTEFLSHTLNFRIH---TSSHSKPNTIITSSILFLNEANNNRRRTNNEQ
QFRVNETKPTKHDQDYDFRDTNFMKTLNRSCKSAKYDESLYFLQHMVNRGYKPDVILCTK
LIKGFFNMKKIEKAIQVMEILEKHGKPDVFAYNAVISGFCKADRVDHASKVLDRMKKRGF
EPDVVTYNILIGNFCGRGRLDLALRVMDQLLKDNCKPTVITYTILIEATITQGGIDEAMK
LLDEMLSRGLRPDRYTYNVVVNGMCKEGMLDRAFEFLSRISKNGCVAGVSTYNILLRDLL
NEGKWEYGEKLMSDMLVKGCEPNPITYSTLITALCRDGKIDEAKNVLKVMKEKALAPDGY
SYDPLISALCREGKVDLAIEFLDDMISGGHLPDILSYNSILASLCKNGNADEALNIFEKL
GEVGCPPNAGSYNTLFGALWSSGDKIRALGMILEMLSNGIDPDEITYNSLISCLCRDGLV
DQAIELLVDMESEKCQPTVISYNTVLLGLCKVQRIIDAIEVLAAMVNEGCLPNETTYTL
LIQGIGFAGWRYDAMELANLLVNMDAISEDSFKRFQKIFPVFDAHKELALS-
>CER.phach.longxuteng.gnm1.ann1.LXT04144.t1
MTTISIEFLPRALQFTA-QKRTCSQSKPNTLVNCRIPLLNDG--YYRRN--PAYVRVSTE
TRPKPHQNYDFKDTHLMKALNRSCKAGKYDESLYFLQRMVNKGYKPDVILCTKLIKGFFN
SKKIENAVRVMEILENFGEPDVFAYNAVISGFCKADRIDSANKVLDRMKNRGFSPDVVTY
NILIGSLCVRGKLESARRVMDQLLKDNCKPTVITYTILIEATIYEGGIDEAMKLLDEMLS
RGLQPDKYTYNAVIRGMCREGLVDRALEFVRNI----CAPDVISYNFLLRGLLNQGKWEA
GEKLMSDMLLKGCEPNVVTYSILISSLCRDGNVEEAVNVLKVMKEKGLTPNAYSYDPLIS
AFCKEGRVDLAIEFLEMMVSDGCLPDIVNYNIILATLCKNGKADEALSIFEKLGQVGCPP
NVSSYNTMFSALWSSGDKIRALGMILEMVNNGIDPDDFTYNSLISCLCRDGMVVEAIGLL
VDMENSKYQPTVISYNIVLLGLCKVHRITDAIEVLAAMVEKGCRPNESTYTFLIEGIGFA
GWRNYAMELANSLVSMNAISQNSFKRLNKTFPIIDVYKEVTL--
>PAP.phavu.G19833.gnm2.ann1.Phvul.008G151824.1
MTTVSTEFLSHTLSLRTNSKGAW-HPKPNTVITCRIPVLNEDNPSKRKNNYNKNGRVSS
DTRPRH---YDFRDTHHMRALNRLCRTGKYTEALYFLEQMVKRGYKPDVILCTKLIKGL
FTSKKTEKAVQVMEILEQHGDPDAFAYNAVISGFCRSDRFDAANGVLLRMKNRGFSPDVV
TYNILIGSLCARGKLDLAMKVMDQLMKDNCNPTVITYTILIEATIIHGVIDKAMKLLDEM
VSRGLQPDMYTYNVIVRGMCKRGLVDRAFEFVCNLSTTP---SLNLYNLVLKGLLNEGRW
KTGERLMSDMMVKGCEPNVVTYSVLINSLCRDGKTGEAVDLLKVMKEKGLSPDAYCYDPL
ISAFCKEGKVDLAIGFVDDMVSAGWLPDIINYNTIMGSLCKKGRGDEALSIFKKLDEVGC
PPNVSSYNTMLGALWSSGDKIRALRMVLEMLNNGLDPDRITYNSLISCLCRDGMVDEAIG
LLVDMERSEWQPTVISYNIVLLGLCKAHRIVDAIEVLAVMVDNGCQPNQTTYTLLVEGIS
YAGWPSDAVELAKSLSSMKAISQDLFRRLNKQSL------------
>OUT.prupe.Lovell.gnm2.ann1.Prupe.6G350200.1
------------------------------------------------------------
--------------------------------------MVNKGYKPDVILCTKLIKGFFN
SRNIEKAIRVMQILEKYGEPDLFSYNALISGFCKANRIESANKVLDRMRSQGFSPDVVTY
NIMIGSLCSRGKLGLALKVMDQLVKDNCRPTVITYTILIEATIVDGGIDEAMKLLDEMLS
RGLKPDMYTYNAVIRGMCREGMLDRAFQFVRSLDSKGCPPNVISYNILLRALLNRGKWEE
GEKLVTNMCSRGCEPNVVTYSILISTLCRDGKVEDAVNVLKIMKKKGLTPDAYSYDPLVS
AFCKEGRLDLAIEFLDYMISDGCLPDIVNYNTILAALCKSGKADQALQIFENLGEVGCPP
NVSSYNTMFSALWNCGDRVRALGMVSEMVGKGIKPDEITYNSLISCLCRDGMVDEAIGLL
VDMETGGFQPTVISYNIILLGLCKTRRVVDAIQVLTEMVEKGCRPNETTYILLIEGIGFA
GWRAEAMELANSVFSLRAISEDSFKRLNRTFPMLDVFKELTLSE
>OUT.quisa.S10.gnm1.ann1.Qs0141370.1
------------------------------------------------------------
------------------------------------------------------------
----------MEILERYGEPDVIAYNALISGLCKANRIESANEVLDRMRSRGFLPDVVTY
NILIGSFCSRGKLELALKVMDQLLKDNCKPTVITYTILIEATIFEGGIDEAMELLDVMLS
KGLHPDMYTYNAIIRGMCRQGMVDRAIEFIRSINFKGCAPDVISYNILLRAILNQGQWDD
GEKLMNDMFSRSCKPNVVTYSILISSLCRDGKVEEAVNVLKVMKEKGLTPDTYSYDPLIS
AFCKEGRLDLAIEFLDIMISDGCMPDIVNYNTILATLCKNGKADQALNIFEKLGEVGCPP
NVSSYNTIFSALWNSGDKITALGMILEMVSKGIDPDGITYNSLISCLCRDGLVDEAIGLL
VDMESSRHQPTVVSYNIVLLGLCKVRRISDAIEVLAAMVEKECWPNETTYTLLIDGIGFA
GWRNEAMELAKSLLGLAAISEDSFKRLNKTFPMLDVYKELTLSE
>OUT.quisa.S10.gnm1.ann1.Qs0167570.1
------------------------------------------------------------
------------------------------------------------------------
------------------------------------------------------------
------------------------------------------------------------
------------------------------------------------------------
------------------------------------------MPKHGCTPNSLSYNPLLH
GFCKEKQMDRAIEYLDIMVSRGCYPDIVTYNTLLTALSKDGKVDVAVEILNQLSSKGCSP
VLITYNTVIDGLSKVGRTEHAIELLEEMRKKGLKPDIITYSSLVGGLSQEGKVNEAIQFF
HDLQRLGIRPNAITYNSIILGLCKARKTSRAIDFLAYMISKGCKPTEATYTILIEGMAYE
GLAEEALELLNELCSRGVVKRSSAEQ------------------
>CAE.sento.Myeongyun.gnm1.ann1.Sto08g232460
MTTFSTDFLPPLIQLKPHYAKSKSKSNPKSVVSCKTPLLNDG--TNPRI--PAHVR
VSS---PRLSQNFDFKDTHLMKALNKSWKAGKYNDSLYFLQRMVSKGYKPDVILCTKLIK
GFFNIKKIDKAIRVMEILEKYGEPDVFAYNAVISGLCKADHIDSANQVLDRMKKRGFSPD
VVTYNILIGNLSSRGKLQLALKVLDQLLNDNCQPTVITYTILIEATILEGGIDESMKLLD
EMLSRGLQPDMYTYNAIIRGMCREGLLDRAFEFITTISSKACAPDVISYNILLRGLLNQG
KWQEGEKLMSDMILKGCEPNVVTYSILISSLCRDGKVEEAVDVLKVMKEKGLTPDAYSYD
PLISAFCKEGRVDLAIEFLDIMISDGCLPDIVNYNTILATLCKNGKADEALNIFEKLDQV
GCPPNVSSYNTMFCALWSSGDKIRALGMMLEMVDNGIDPDGITYNSLISCLCRDGMVDEA
IGLLVDMESSQYQPTVISYNIVLLGLCKVHRIVDAIEVLSAMVQKGCRPNETTYTLLIEG
VGFAGWRNDAMELANSLVSMSAISEDSFKRLSKTFPMLDVYKELTLSE
>DET.singl.CAF01.gnm1.ann1.evm_model_Chr04_74
------------------------------------------------------------
--------------------------------------MVTRGYKPDVILCTKIIKGFFN
SRKIDKAVRVMEILEKYGEPDVFAYNAVISGFCKADRFDSANQVLDRMRSRGFSPDVVTY
NILIGSLCGRGKLELALKVMDQLLKDNCKPTVITYTILIEATILDGGIDEAMKLLHEMLS
EGLQPDMYTYNAIIRGMCREGLVDRAFEFIRSLNSKGCAPDVISYNILLRGLLNLGKWEA
GEKLMSDMFQKGCEPNVVTYSILISSLCRDGKVEEAVNVLKVMKEKGLTPDAYSYDPLIS
AFCKERRVDLAIEFLEIMISDGCLPDIVNYNTILATLCKNGKADEALKIFEKLGEVGCPP
NVSSYNTMFSALWSSGDKMKALGMILEMVDNGINPDGITYNSLISCLCRDGLVNEAIGLL
VDMESSKYKPTVISYNIVLLGLCKVHRIVDAIEVLAAMVEKGCRPNETTYTLVVEGIGFA
GWRNEAMELANSLVCKKAISEDSIKRLNRTFPMLDVYKELTLSE
>OUT.vitvi.PN40024.gnm2.ann1.VIT_214s0036g00690.1
MTIYSTDFFPRCPPFNPQLKPTS-HSHHTSIVTCRNPNPNDG--FNSRNA--PKVGVSAE
ARPAHLQSYDFRETHLMKLLNRSCKAGKFNESLYFLECLVNKGYTPDVILCTKLIKGFFN
FKNIEKASRVMEILESHTEPDVFAYNAVISGFCKVNRIEAATQVLNRMKARGFLPDIVTY
NIMIGSLCNRRKLGLALKVLDQLLLDNCMPTVITYTILIEATIVEGGINEAMKLLEEMLA
RGLLPDMYTYNAIIRGMCKEGMVERAAELITSLTSKGCKPDVISYNILLRAFLNQGKWDE
GEKLVAEMFSRGCEPNKVTYSILISSLCRFGRIDEAISVLKVMIEKELTPDTYSYDPLIS
ALCKEGRLDLAIGIMDYMISNGCLPDIVNYNTILAALCKNGNANQALEIFNKLRGMGCPP
NVSSYNTMISALWSCGDRSRALGMVPAMISKGVDPDEITYNSLISCLCRDGLVEEAIGLL
DDMEQSGFRPTVISYNIVLLGLCKVRRIDDAIGMFAEMIEKGCRPNETTYILLIEGIGFA
GWRTEAMELANSLFSRDVISQDSFKRLNKTFPMLDVYKELSNSE
