# Supplementary material for: Legume genome structures and histories inferred from Cercis canadensis and Chamaecrista fasciculata genomes
Source: Plant J. 2026 Jun 10;126(5):e70981. doi: 10.1111/tpj.70981 (PMC13252982; doi:10.1111/tpj.70981)
Supplement: Supplementary file 4 — Data S4. Manuscript supplement; Compressed directory of aligned sequences from 2212 low‐copy gene families, for calculation of a consensus species tree. [file TPJ-126-0-s010.gz › S4_consen_species_tree/40_aln_fas_cln1/Legume.fam3.06353]

>CAE.acacr.Acra3RX.gnm1.ann1.g14853.t2
------------------------------------------------------------
------------------------------------------------------------
------------------------------------------------------------
------------------------------------------------------------
------------------------------------------------------------
------------------------------------------------------------
------------------------------------------------------------
------------------------------------------------------------
--------------------------------------------MAQTLLPMSSVGTNYS
ADLKRNSSLQVQRQRLRPQFSDILFNPTSSIS-FSSSP-STLKTFALFKSKTKAPSKAVK
PTPKPKVEDGIFGTSGGFGFTKENELFVGRVAMIGFAASLLGEAITGKGILAQLNLETGI
PIYEAEPLLLFFILFTLLGAIGGLGDRGKFVDDPP-TGIEGAVIPPGKGLRSSLG--LKE
GRLFG-FTKANELFVGRLAQLGFVFSLIGEIITGKGALAQLNIETGVPINEIEPLV---
-LFNVLFFFVAALNPGTGKFVTDEDD----------------------------------
---------
>PAP.aesev.CIAT22838.gnm1.ann1.Ae08g09470.1
------------------------------------------------------------
------------------------------------------------------------
------------------------------------------------------------
------------------------------------------------------------
------------------------------------------------------------
------------------------------------------------------------
------------------------------------------------------------
------------------------------------------------------------
--------------------------------------------MAQTMLLMSSVSSSYS
VDLKKDPLLQLQNQRLRPKFSHIPFNPLPSNSSFSFSS-RTFTTLALFKSKTKAPP--AK
PKPKPKVEDGVFGTSGGFGFTKQNELFVGRVAMLGFAASLLGEGITGKGILAQLNLETGI
PIYEAEPLLLFFILFTLLGAIGALGDRGKFVDDEEEAN-TGGVIPPGKGFRGALG--LPE
GPLFG-FTKANELFVGRLAQLGFAFSLIGEIITGKGALAQLNIETGVPINEIEPLV---
-LFNVAFFFIAALNPGTGKFVTDDEE----------------------------------
---------
>OUT.arath.Col0.gnm9.ann11.AT1G44575.3
------------------------------------------------------------
------------------------------------------------------------
------------------------------------------------------------
------------------------------------------------------------
------------------------------------------------------------
------------------------------------------------------------
------------------------------------------------------------
------------------------------------------------------------
--------------------------------------------MAQTMLLTSGVTAGHF
LRN--------KSPLAQPKVHHLFLSPVALPS----RR-QSFVPLALFKPKTKAAP-
KKVEKPKSKVEDGIFGTSGGIGFTKANELFVGRVAMIGFAASLLGEALTGKGILAQLNLE
TGIPIYEAEPLLLFFILFTLLGAIGALGDRGKFVDDPP-TGLEKAVIPPGKNVRSALG--
LKEQPLFG-FTKANELFVGRLAQLGIAFSLIGEIITGKGALAQLNIETGIPIQDIEPLV
----LLNVAFFFFAAINPGNGKFITDDGEE------------------------------
------------
>CER.bauva.BV-YZ2020.gnm2.ann1.rna-bv16207.t2
------------------------------------------------------------
------------------------------------------------------------
------------------------------------------------------------
------------------------------------------------------------
------------------------------------------------------------
------------------------------------------------------------
------------------------------------------------------------
------------------------------------------------------------
------------------------------------------------MLLMSSVSISHS
VNFKRDSLPESESQRLRPKFSQLTFNPLPPTPFTFSSSSRPFTTLAVFKSKTKAPP-KNQ
KVTKSKVEDGIFGTSGGFGFTKENELFVGRAAMIGFAASLLGEAITGKGILAQLNLETGI
PIYEAEPLLLFFILFTLLGAIGALGDRGKFVDDPP-TGIEGAVIPPGKGFRSALG--LPE
SPLFG-FTKANELFVGRLAQLGFAFSLIGEIITGKGALAQLNIETGVPINEIEPLA---
-LFSILFFFVAALNPGT----DGNLHSALHLKGENLLVKVVPS-----------------
---------
>CER.bauva.BV-YZ2020.gnm2.ann1.rna-bv30511.t1
------------------------------------------------------------
------------------------------------------------------------
------------------------------------------------------------
------------------------------------------------------------
------------------------------------------------------------
------------------------------------------------------------
------------------------------------------------------------
------------------------------------------------------------
--------------------------------------------MAQTMFLTSSFSTSHS
LNFKRDSSLHLQSQRLRPKFSKIPFNPLPSTSFTFFSSSRPFTTLALFKSKTKATP-KKV
TKPKPKVEDGIFGTSGGFGFTKENELFVGRVAMIGFAASLLGEGITGKGILAQLNLETGV
PIYEAEPLLLFFILFTLLGAIGALGDRGQFVDDPP-TGVEGAVIPPGKGFRSALG--LQE
GPLFG-FTKANELFVGRLAQMGFAFSLIGEIITGKGALAQLNIETGVPINEIEPLV---
-LFNVLFFFIAALNPGTGKFVTDVDEE---------------------------------
---------
>CER.cerca.ISC453364.gnm3.ann1.Cecan.4G292000.1
------------------------------------------------------------
------------------------------------------------------------
------------------------------------------------------------
------------------------------------------------------------
------------------------------------------------------------
------------------------------------------------------------
------------------------------------------------------------
------------------------------------------------------------
--------------------------------------------MAQTMLLMSSVSTSHS
VNFKRDSSLQLQSQSLRPKFSQLSFNPLPSTASFTFSSSRPFTTLALFKSKTKATP-KN
VPKPKPKVEDGVFGTSGGIGFTKENELFVGRVAMLGFAASLLGEGITGKGILSQLNLETG
IPIYEAEPLLLFFILFTLLGAIGALGDRGRFVDDPP-TGVEGAVIRPGKGFRSALG--LP
EGPLFG-FTKANELFVGRLAQLGFAFSLIGEIITGKGALAQLNIETGVPINEIEPLV--
--LFNVLFFFIAALNPGTGKFVTDVDEE--------------------------------
----------
>CAE.chafa.ISC494698.gnm1.ann1.ChfasH1.6G181900.1
------------------------------------------------------------
------------------------------------------------------------
------------------------------------------------------------
------------------------------------------------------------
------------------------------------------------------------
------------------------------------------------------------
------------------------------------------------------------
------------------------------------------------------------
--------------------------------------------MAQTLLLMSSFATNS
SLDLKRDSLVQ---QRLGPKFSHLLLKPLPSTS---SSSSSRFTTLALFKSKTKAPA-K
VVKQPKPKVEDGIFGTSGGFGFTKENELFVGRVAMIGFAASLLGEGITGKGILAQLNLET
GVPIYEAEPLLLFFILFTLLGAIGALGDRGQFVDDPN-TG---GVIPPGKGFRSALG--L
REGPVFG-FTKANELFVGRLAQLGFAFSLIGEIITGKGALAQLNIETGVPINEIEPLV-
---LFNVLFFFVAALNPGTGKFITDEEE--------------------------------
-----------
>PAP.lotja.MG20.gnm3.ann1.Lj1g3v0816020.1
------------------------------------------------------------
------------------------------------------------------------
------------------------------------------------------------
------------------------------------------------------------
------------------------------------------------------------
------------------------------------------------------------
------------------------------------------------------------
------------------------------------------------------------
--------------------------------------------MAQTMLLMSSVSSSYS
VDLKKDPLLHLQSQRLRPKFSQLSFNPLPSNS-SLFSS-RTFTTLALFKSKAKAPPPKVV
-KQKPKVEDGVFGTSGGIGFTKQNELFVGRVAMIGFAASLLGEALTGKGILAQLNLETGI
PIYEAEPLLLFFILFTLLGAIGALGDRGKFVDDESPTGLDKAVIPPGKGLRGALG--LSE
GPLFG-FTKSNELFVGRLAQLGFAFSLIGEIITGKGALAQLNIETGIPINEIEPLV---
-LFNVAFFFIAALNPGTGKFVSDDGE----------------------------------
---------
>PAP.medtr.A17_HM341.gnm4.ann2.Medtr3g088040.1
------------------------------------------------------------
------------------------------------------------------------
------------------------------------------------------------
------------------------------------------------------------
------------------------------------------------------------
------------------------------------------------------------
------------------------------------------------------------
------------------------------------------------------------
--------------------------------------------MAQTMLLMSSVSSTYS
VDLKKDPLLQLQCQRLRPRFSDVSFNPLPSNS-KCFSS-RTFTTLALFKSKTKAPA-KVV
KKPKPKVEDGIFGTSGGFGFTKQNELFVGRVAMIGFAASILGEALTGKGILAQLNLETGI
PIYEAEPLLLFFIIFTLLGAIGALGDRGKFVDDEPNTG---GVIPPGKGFRSALG--LSE
GPLFG-FTKSNELFVGRLAQLGFVFSLIGEIITGKGALAQLNIETGVPITEIEPLV---
-LFNVIFFFIAALNPGTGTFVTDDEE----------------------------------
---------
>CER.phach.longxuteng.gnm1.ann1.LXT16979.t1
------------------------------------------------------------
------------------------------------------------------------
------------------------------------------------------------
------------------------------------------------------------
------------------------------------------------------------
------------------------------------------------------------
------------------------------------------------------------
------------------------------------------------------------
--------------------------------------------MAQTMLLMSSVFTSHS
VNFKRDSSLQLESQRLGPKSSQLSVIPLPSTLSVTFFPSRPFTTLALFKSKTKATPTKK
VPKPKQKVEDGIFGTSGGFGFTKENELFVGRAAMIGFAASLLGEAITGKGILSQLNLE
TGIPIYEAEPLLLFFILFTLLGAIGALGDRGQFVDDSP-TGIEGAVIPPGKGFRSALG--
LPEGPLFG-FTKANELFVGRLAQLGFAFSLIGEIITGKGALAQLNIETGVPINEIEPLV
----LFNVLFFFIAALNPGTGKFVTDVEEE------------------------------
------------
>CER.phach.longxuteng.gnm1.ann1.LXT62578.t1
------------------------------------------------------------
------------------------------------------------------------
------------------------------------------------------------
------------------------------------------------------------
------------------------------------------------------------
------------------------------------------------------------
------------------------------------------------------------
------------------------------------------------------------
--------------------------------------------MAQTMLLMSSGSTSHS
VNSKRDSS-SLQLQRLKPKFSQFSFNPLPSSPSTFSSSSRPFTTLALFKSKTKAPPKK
VTSKSKPKVEDGIFGTSGGFGFTKENELFVGRAAMIGFAASLLGEAITGKGILAQLNLE
TGIPIYEAEPLLLFFILFTLLGAIGALGDRGIFVDDPP-AGIDGAVIPPGKGFRSALG--
LPEGPLFG-FTKANELFVGRLAQLGFGFSLIGEIITGKGALAQLNIETGVPINEIEPLV
----LFNVLFFFIAALNPGTGKFVTDVDK-------------------------------
------------
>PAP.phavu.G19833.gnm2.ann1.Phvul.009G125100.1
------------------------------------------------------------
------------------------------------------------------------
------------------------------------------------------------
------------------------------------------------------------
------------------------------------------------------------
------------------------------------------------------------
------------------------------------------------------------
------------------------------------------------------------
--------------------------------------------MAQTMFLMSSVSSSHS
LDLKKDLFLQ-----LRPKFSQLSFSPLPSSASFSSSP-RTFTTLALFKSKTKAPAKTK
VTKSKPKVEDGVFGTSGGFGFTKQNELFVGRVAMLGFAASLLGEAVTGKGILSQLNLETG
IPIYEAEPLLLFFILFTLLGAIGGLGDRGKFVDDDPNTA---GVIPSGKGFREAIG--L
GSGPLFG-FTKANELFVGRLAQLGFVFSLIGEIITGKGALAQLNIETGVPINEIEPLV--
--LFNVLFFFVAALNPGTGKFVTDEGD---------------------------------
----------
>OUT.prupe.Lovell.gnm2.ann1.Prupe.1G497100.1
------------------------------------------------------------
------------------------------------------------------------
------------------------------------------------------------
------------------------------------------------------------
------------------------------------------------------------
------------------------------------------------------------
------------------------------------------------------------
------------------------------------------------------------
--------------------------------------------MAQTMLLMSSVSSSH
VVDLKSDPLLQLQVQRLRPKFSQLVFRPLPSSSSFASSSSPAITIVALFKSKTKAPV
-KKAPAPKPKVEDGIFGTSGGIGFTKQNELFVGRVAMIGFAASLLGEAITGKGILAQLNL
ETGVPIYEAEPLLLFFILFTLLGAIGALGDRGSFVDDPP-AGIERAVIPPGKGFRSALG-
-LKEGPLFG-FTKANELFVGRLAQLGFAFSLIGEIITGKGALAQLNIETGVPINEIEPL
V----LLNVVFFFIAALNPGTGKFVTDEGEE-----------------------------
-------------
>OUT.quisa.S10.gnm1.ann1.Qs0269040.1
------------------------------------------------------------
------------------------------------------------------------
------------------------------------------------------------
------------------------------------------------------------
------------------------------------------------------------
------------------------------------------------------------
------------------------------------------------------------
------------------------------------------------------------
--------------------------------------------MAQTMLLMSNVSTSQA
VDLKRDSLLQSQIQRIRRQFSHLFFNPIPSTS-SSCSS-RSSTTLALFKSKTKAPP-KK
VSQSKPKVEDGIFGTSGGIGFTKQNELFVGRVAMIGFAASLLGEAITGKGILSQLNLETG
VPIYEAEPLLLFFILFTLLGAIGALGDRGKFVDDPP-TGLEKAVIPPGKGVRSALG--LK
EGPLFG-FTKANELFVGRLAQLGFAFSLIGEIITGKGALAQLNIETGVPINEIEPLV--
--LFNVLFFFFAALNPGNGKFVTDVDEE--------------------------------
----------
>CAE.sento.Myeongyun.gnm1.ann1.Sto05g121620
------------------------------------------------------------
------------------------------------------------------------
------------------------------------------------------------
------------------------------------------------------------
------------------------------------------------------------
------------------------------------------------------------
------------------------------------------------------------
------------------------------------------------------------
--------------------------------------------MAQTLLLMSSVTTNYC
VDLKRDSLLQIQSQRLSPKFSHFLLNSLPSTSTCSSTSTSKFTTLALFKSKTKAAPSKVV
AKPKPKVEDGIFGTSGGFGFTKENELFVGRVAMIGFAASLLGEGITGKGILAQLNLETG
VPIYEAEPLLLFFILFTLLGAIGALGDRGQFVDDPP-AGIEGAVIPPGKGLRSALG--LR
EGPLFG-FTKANELFVGRLAQLGFAFSLIGEIITGKGALAQLNIETGVPINEIEPLV--
--LFNVLFFFVAALNPGTGKFVTDEEE---------------------------------
----------
>DET.singl.CAF01.gnm1.ann1.evm_model_Chr03_2187
------------------------------------------------------------
------------------------------------------------------------
------------------------------------------------------------
------------------------------------------------------------
------------------------------------------------------------
------------------------------------------------------------
------------------------------------------------------------
------------------------------------------------------------
--------------------------------------------MAQTMFLTSSVSPTYS
GDLNRDSLLHLQTQTLRPKFSQLLYNPLPSPSSFSSSSSRSFTTLALFKSKTKAPP-K
VVKQPKPKVEDGIFGTSGGFGFTKENELFVGRAAMLGFAASLLGEGITGKGILAQLNLET
GIPIYEAEPLLLFFILFTLLGAIGALGDRGRFVDDPPAPG---PLIGPGKGFKSALG--L
SEEPLFG-FTKANELFVGRLAQLGFAFSLIGEIITGKGALAQLNIETGVPINEIEPLV-
---LFNVLFFFVAALNPGTGKFLTDEDE--------------------------------
-----------
>OUT.vitvi.PN40024.gnm2.ann1.VIT_218s0001g02740.1
------------------------------------------------------------
------------------------------------------------------------
------------------------------------------------------------
------------------------------------------------------------
------------------------------------------------------------
------------------------------------------------------------
------------------------------------------------------------
------------------------------------------------------------
--------------------------------------------MAQTMLITPSVSGHSV
LDLKRQPLLQ----RLRPKFSHLLLPPLPTSS--STSS-PAFTTLALFKSKTKAAPSKK
VTKPKPQVEDGIFGTSGGIGFTKKNELFVGRVAMLGFAASLLGEAITGKGILAQLNLETG
IPIYEAEPLLLFFILFTLLGAIGALGDRGRFVDDDPPTGIEGAVIPPGKGLRSALG--LR
EGPLFG-FTKSNELFVGRLAQLGIVFSIIGEIITGKGALAQLNIETGVPISDIEPLV--
--LFNVIFFFFAALNPGSGKFVTDDEE---------------------------------
----------
