# Supplementary material for: Legume genome structures and histories inferred from Cercis canadensis and Chamaecrista fasciculata genomes
Source: Plant J. 2026 Jun 10;126(5):e70981. doi: 10.1111/tpj.70981 (PMC13252982; doi:10.1111/tpj.70981)
Supplement: Supplementary file 4 — Data S4. Manuscript supplement; Compressed directory of aligned sequences from 2212 low‐copy gene families, for calculation of a consensus species tree. [file TPJ-126-0-s010.gz › S4_consen_species_tree/40_aln_fas_cln1/Legume.fam3.06362]

>CAE.acacr.Acra3RX.gnm1.ann1.g15160.t1
MDEQDNQNQAPPPPAESQSQQEGAGEEEDASKKEEGELVSKALSLMEKITSAPDN
PKPTVLHALASILETQEFRYMEENGYSSSSNARASHNVGRLGSLIRESDEFFELISSKFL
SDPRYSTSIQAAAARLLLSCSLTWLYPHDFEDPVLDNVKEWVMDENIRSSVEEPNTKHNP
GQREASDSEMLKTYSTGLLAVCLAGGGSVVEDVLTSGLAAKLMRYLRFRVLGETSSSQKD
TGHLTETKLTSTYTSTRGRDDGRGRYRQALESSHLDDTRMADERALDDRTLEKDQDRGIT
VQTCQEESWVDGELPDDLGEGA-----DTDGDDRWHA---RDGRMKFGDHDDNTRDDSSR
RRVNRGWARSRGKGRFGDGMVESELILSSPGSVSQSGQGRNIRDRSAIRNADARRVADSR
KTLARIASEASALEREDNDDCFQGCRIGSKDISDLVRKAVRAAEAEARAANAPEEAVKAA
GDAAAELVKSSASDEFNSTNDEAAAVLAASRAASTVIDAASAIEISRNS-SIDAETENAC
SKENESGEEVEDYFIPDSQSLALLREKYCIQCLEMLGEYVEVLGPVLHEKGVDVCLALLH
QNSKHREASKIALLLPDIMKLICALAAHRKFAALFVDRGGMQKLLAVPRMAQTFFGLSSC
LFTIGSLQGIMERVCALPTDVVYHVVELALQLLECSQDHARKNAALFFAAAFVFRAVLDA
FDAQDGLQKLLGLLNDAASVRSGVNSGALGLSGGGLLRNDRSPAEVLTSSEKQIAYHTCV
ALRQYFRAHLLLLVDSIRPNKSNRGAARNIPSARAAYKPLDISSEAIDAVFLQLQKDRKL
GPAFVRTRWPAVEKFLAYNGHVTMLELCQAPPVERYLHDLLQYALGVLHIVTLVPTSRKM
IVNTTLSNNRVGIAVILDAANFATSHVDPEIIQPALSVLVNLVCPPPSISNKPPLIAPGQ
QSASTQNANGPPTETRDRNNERNISDRAVHISNQADQRERNAESGVTDRGNAATASTQIV
NGTPQTPGATAISGLVGDRRISLGAGAGCAGLAAQLEQGYRQAREAVRSNNGIKVLLHLL
QPRIYSPPAALDCLRALACRVLLGLARDDTIAHILTKLQVGKKLSELIRDSGGQTPATEQ
GRWQTELSQAAIELIGIVTNSGRASTLAATDAATPTLRRIERAAIAAATPITYHSRELLL
LIHEHLQASGLSQTASTLLKEAQLNPLPSLVAPSSLAQAATSQEATSIQLQWPSGRSP-G
FLTSKLKHNAKDEDSSLKSDSASTKKKTLTFSSSFGLHSRHQTVDSQQSLVKKGLATGK
EPSESSSLETPSEPSMKHVVDAESQYKTP-IMPMKRKLSDLKDIGVLSSSGKRLNAGDQ
GLRSPICPSTTRKSNLQNDAVGFFSPSSTLRNQQGRCIGEYVDEGQLNSSNLGQVTPS
SQISSDLQPNNLERLTLDSLVVQYLKHQHRQCPAPITTLPPLSLLHPHVCPEPKRCLDAP
SNVTARLATREFKHKYGGVHGNRRDRQFVYSRFRPWRTCRDDAVALLTCITFIGDSSRIA
VGSHSGELKTFDPNNTNVVETFASHQSPLTLVQSFVSGETQLLLSSSSQEVRLWDASAVS
MGPTHSFDGCKAARFSNNGNVFAALSSESARREILLYDVQTAQLESKLSDTFASLTGRGH
VYSLIHFSPSDSMLLWNGVLWDRRASGPVHRFDQFTDYGGGGFHPAGNEVIINSEVWDLR
KFRLLRSVPSLDQTAITFNGRGDVIYAILRRNIEDVMSAVQTRRVKHNLFSAFRTVDAVN
YSDIATIPVDRCVLDFATEPTDSFVGLISMDDQDEMFASARIYEIGRRRPTDDDSDPDDA
ESEEEDEDEDDDDNVDPLLGPGLGGDSESDADDLSNEDDDSITDLDDDDDDESFIMD
DLDFDGGTGILEIVTEGDEDDVDSRTLESLSSGEEDFVGNGFGF
>PAP.aesev.CIAT22838.gnm1.ann1.Ae08g12960.1
MEDQANQSQAPPPPPESQPPEEDEEEEEDDSKKEEEELVAKVNRLMEKITS
APDNPKPAVLHAIASILEKQELRYMEENGHSSSSNARAAHNIGRLGSLIRENDEFFELIS
SRFLSESTYSTAIQAASARLLLNCSLTWIYPHVFEEPVIDNIKEWMMEDYSRFSAEELNL
KHSSGRKEASDSEMLKTYSTGLLALCLVGGGQVVEDVLTSGLSAKLMRYLRLRVLGETSS
SQKETSHLTESKHASGNTSVRGRDDGRGRFRQHLESSHLDDSRMADERSLDDLTLERGAD
RSISGQTCQEDSWIDGEPPDVVGEGTNICEADTEGEDRWRGRDINDGRMKYGEHDDNVRD
DSSRRRANRGWGRSKGK-RVSDGTVESETILSSPGSGSRLGQGRSVRDRSMLRNVDSRRG
PDSKKNISRNTSDASVLERGDNDDCFQGCRIGSKDISDIVRKAVRAAEAEARTANAPEEA
VKAAGDAAADLVKTAASEEFKSTNDEDAAILAASKAASTVIDAASAVEVSRSSISTNAEA
ENVSAKETEIVEDAEDYFIPDTQSLAQLREKYCIQCLELLGEYVEVLGPVLHEKGVDVCL
ALLHQNSKHREVSKVAFLLPDVMKLICALAAHRKFAALFVDRGGIQKLLAVPRMAQTFFG
LSSCLFTIGSLQGIMERVCALPSDVVYHVVELALQLLECNQDQARKNAALFFAAAFVFRA
VLDAFDSQDGLQKLLRLLNDAASVRSGVNSGALSLPNTGSLRNDRSSAEVLTSSEKQIAY
HTCVALRQYFRAHLLLLVDSIRPNKSNRGAARNISSARAAYKPLDISNEAIDAVFLQLQK
DRKLGPAFVRTRWPAVEKFLASNGHITMLELCQAPPVERYLHDLLQYALGVLHIVTLVPN
SRKMIVNTTLSNSRVGIAVILDAANIVSSHVDPEIIQPALNVLVNLVCPPPSISIKPALV
TQSQQFGSSQTSSGPSLETRDRTVERNISDRAAPGTSQTDTRERNGESSAVDRGNAAVPS
AQTVNSTPQTPVAAATSGLVGDRRISLGAGAGCAGLAAQLEQGYRQAREAVRANNGIKVL
LHLLQPRIYSPPAALDCLRALACRVLLGLARDDTIAHILTKLQVGKKLSELIRDSGSQTS
GTDQGRWQAELSQAAIELIGIVTNSGRASTLAATDAATPTLRRIERAAIAAATPITYHSR
ELLLLIHEHLQASGLSQTASALLREAQLTPLPSLVAPSSLAQQPTTQETSSTVIQWPSGR
TPSGFLTNKSKINGRNEDANLKSDPVSAKKKSLTFSSSFGSHSKRHLVDSQQSSVRKWLS
TGKEASETSNVETPSESSVKHNIDSGSQFKTPISMLTKRKFSDLKDTSLLSPPGKRFNV
WDQGLRSPIFSSSLRKSSGHIDAFGLSTPISSLRGQQGHCTTDYGDESQFSVSNPVQMTP
SSQVLNDLQPNNQERITLDSLVVQYLKHQHRQCPAPITTLPPLSLLHPHVCPEPKRCLDA
PSNVTARLGTREFKLSYGGVHGNRRDRQFVYSRFRPWRTCRDDAGALLTCITFLGDSSRI
VAGSHNGELKLFDSNNNSVVESFTGHQSPLTHVQSYVSGETQLLLSSSVLDVRLWDATSI
LAGPTHSFEGCKAARFSNSGNVFAALSIESARREILLYDVQTCQLESKLTDTFAASTGRG
HVYSLIHFSPSDSMLLWNGVLWDRRVSGPVHRFDQFTDYGGGGFHPAGNEVIINSEVWDL
RKFRLLRSVPSLDQTSITFNARGDVMYAILRRNLEDVMSAVHTRRVKHPLFAAFRTVDAI
NYSDIATIPVDRCVLDFAAEPTDSFVG---------------------------------
------------------------------------------------------------
------------------------------------------
>OUT.arath.Col0.gnm9.ann11.AT4G31160.1
---------AAEAIAELANSTGEPNPEEGEEQSVEDELIAKAQKLMEDITSVANNPNPNI
LHALSQLLESQESLFLEENGHFS--NARGSHNSGKLCILIRENDEFFELISSTFLSENSY
STAVKAASARLLMNCSLTWMYPHVFDDAVTENFKNWVMEEAVKFPGEDS------AKKEA
SDFEMLKTYSTGLLALSLASRGQIVEDVLTSGLSAKLMHYLRVRVLKEPSTSRI---HTT
ETKH----VSLKTKEEGRSRVRKIVDTVEG------------DHVLETDSGREMGQT---
-----DVQPDG---------EFEIDGRDVFNVSGVVDCKIKPGD-DNSVRDDPSRHRLNR
--SKSRGRGRVHEGAPDTEVLLASPRLGRLL-----VRDRDLSKISDGRNAEDVTVCLGK
MKSGIMEIEREDNDECFQGCIIGTKNITDLVKRAVGAAETEARAAHAPDDAAKAAGDAAA
ELVKTAALEEFKSSGSEEAAVSAATRAAITVIDAA---EVSRNPTCV----------TSD
QTTDVSEVSLPDIESLAQLQEKYCIQCLEILGEYVEVLGPVLHEKGVDVCIVLLERTSQL
DDRSTVSPLLPDVMKLICALAAHRKFAAMFVERRGILKLLAVPRVSETFYGLSSCLYTIG
SLQGIMERVCALPLVVIHQVVKLAIELLDCSQDQARKNSALFFAAAFVFRAILDAFDAQD
SLQKLLAILKDAASVRTGANT-------------DRSAPEVMTSSEKQMAFHTCFALRQY
FRAHLLLLVDSIRPSRISRGGVPSKPNIRAAYKPLDISNEAVDAIFLQLQKDRRLGPT
FVKAQWPAVNNFLASSGHVTMLELCQTPPVDRYLHDLLQYAFGVLHIVTSIPDGRKAIAH
ATLSNNRAGIAVILDAANISNSIVDPEIIQPALNVLINLVCPPPSLSNKPPLAQNHQPV-
------------PGQATTRPSTD--------------------------VAVGTQSTGNA
PQTPVAPASSGLVGDRRIFLGAGTGSAGLAAKLEQVYRQAREAVRGNDGIKILLKLLQPR
IYNPPATPDCLRALACRVLLGLARDDTIAQILTKLEVGKSLSELIRDSGGQSSGTDQGR
WQAELAQVALELIGIVTNSGHATTLTASDAATPTLRRIERAAIAAATPITYDSKELLLLI
HEHLQASGLGDTASALLKEAQLTPLPSSASPSSIAYSTTQESTPLAQEQWPSGRANSGF
FTSKPK
INARDEDPSSRGNAASAKKKQLTFSPSFSSQSRKQSHDALPQSTQR-INCCSNSDPA
DTSETAAELVLKNDLDADAQFKTPISFPRKRKLSELRDSS---VPGKRIDLGE-----
-------RRNSTFADGSGLQTPASALD------------ANQSGSSRLGQMTPASQLP
SDPQPSNPERLSLDSLVVQYLKHQHRQCLAPITTLPPVSLLHPHVCPEPKRLLEAPLNMT
GRLGTRELQSFYSGVHGNRRDRQFVFSRFKSWRSFRDET-ALFTCIALLGGTNHIAVGSH
AGEIKIFEASSGSMLESVSGHQAPVTLVQPYVSRDTQLLLSSSSSDVQLWDASSITGGPR
HSFDGCKAAKFSNSGLQFAALSCEASRKDVLLYDVQTCSPCQKLTDTVTSS--RSNPYSL
VHFSPCDTLILWNGVLWDRRIPEKVRRFDQFTDYGGGGFHPSRNEVIINSEIWDMRTFKL
LRSVPSLDQTAITFNSRGDVIYAMLRRNIEDVMSAVHTRRVKHPLFAAFRTLDAINYSDI
ATIPVDRCLLDFATEPTDSFLGLITMEDQEDMFSSARMYEIGRRRPTDDDSDPDDDDETE
EDEDDEEEDDLDRILGLA-GDNSDSGDDDLSSEDNESVSDFDEEADDGDFMI
EGENEDDGNG------EDEDDDDDGEMQDFMSSGEEDYRDN----
>CER.bauva.BV-YZ2020.gnm2.ann1.rna-bv24273.t1
--ENSNQNQVPPPLAESQSQQSLDGEEEDESKKEEEEFIAKAHKLMDKITSAP
DNPKPTVLHALATILEKQELRYLEDNGYSSSSNARASHNVGRLGSLIRENDDFFELISSK
FLSETRYSTSIQAAAARVLLSCSLTWIYPHVFEESVLENIKGWVMDENTRSSAEDQNLKC
NLGRREGTDTEMLKTYATGLLAVCLAG-GQVVEDVLTSGLSAKLMRYLRLRVLGEMSSNQ
KDA-PLMESRHTSGTTSMRGRDESRGRLRQALESSHLDDTKMIVDKSLDDRTLERDQDRS
ISGQACKEDSWIDGEPPDGLEEGAGICEVDADGEDRWHNRDLRDGRIKFGDHDENAKDDS
SKRRVNRGLVRSRGKGRASEGTVESEPVLLSPNSGGRLGQGRYVRDRSVSRSADVKRLPD
PKKTLARITSDASVVEREDNDDCFQECRIGSKDISDLVRKAVRAAEAEARAASAPEEAVK
AAGDAAAEIVKTTALEEFKSNNDDEAAFLAASRAASTVIDAASAIEVSRSLSSIKAETET
A-SRETESSEDVEEYYIPDAESLAQLREKYCIQCLEILGEYVEVLGPVLHEKGVDVCLAL
LQQNSKHRDPPKVALLLPDIMKLICALAAHRKFAALFVDRGGMEKLLSVPRMAQTFFGLS
SCLFTIGSLQGIMERVCALPSDVVYHVVELALQLLECSHDHARKNAALYFAAAFVFRAVL
DAFDSQDGLQKLLALLNDAASVRSGVNSGALGLSNPGSLRNDRYPAEVLTSYEKQIAYHT
CVALRQYFRAHLLLLVDSFRPNKSNRSAARNTSSVRAAYKPVDISNEAIEAVFLQLQKDR
KLGPAFVRTRWPAVEKFLQYSGHITMLELCQAPPVERYLHDLLQYALGVLHIVTLVPNSR
KMIVNATLSNNRVGIAVILDAANIASSHVDPEIIQPALNVLVNLVCPPPSISNKPPLVTQ
GQQSVSAQTTNGPPTDTRDRTAERSISDRTVHSSGQTDSRERIGESSLVDRG
SAA------------------TSGLVGDRRISLGAGAGCAGLAAQLEQGYRQARDAVRAN
NGIKVLLHLLQPRIYSPPAALDCLRALACRVLLGLARDDTIAHILTKLQVGKKLSELIRD
SGSQTHGTEQGRWQAELSQAAIELIGIVTNSGRASTLAATDAATPTLRRIERAAIAAATP
ITYHSRELLLLIHEHLQASGLFQTASSLLKEAQLTPLPSVVAPSSLAQQATTQETPLVQL
QWPSGRTPSGFLTNKLKINARVEDVGMKSDVTSSKKKTLTFSSSFGSHPRNHLVDSQQP
SVKKGSRTGKESFETSVSETFSEPLMKNDNDTESQYKTPIILPMKRKLSDLKDVGVFS
SSGKRLNL-DPGLRSPIYPNTIRKSCLQTDASGFCTPTSNIKNHQGQCTADSVDDSQY
SSLNSGQVTASSQITNDFQPNNPERLTLDSLVVQYLKHQHRQCPAPITTLPPLSLLHPHV
CPEPKRSLDAPSNVAARLGTREFKFMYGGVHGNRRDRQFIYSRFRPWRTCRDDPGALLTC
VTFLRDSSHIAVGSHNGELKVFDSNSSNVVETFTGHQSPLTLIQTFVSGETQLLLSSSSQ
EVRSWNGSQISIGPTHSFEGCKAARFSNCGNVFAALSSESARREILLYDIQTCQIESKLS
DTLANSSGRGHIYSLIHFSPSDSMLLWNGVLWDRRVSGPVHRFDQFTDYGGGGFHPAGNE
VIINSEVWDLRKFRLLRSVPSLDQTSITFNAGGDVIYAILRRNIEDVMSAVHTRRVKHHL
FAAFRTVDAVNYSDIATIPVDRCVLDFATEPTDSFVGLITMDDQDEMFASARTYEIGRRR
PTEDDSDPDDAESEEEDEDDDDDADVDPLLGPGFGGESESDADDMSNDDDDSVSELD
DD--DGDFLMDDVDFDGGTGVLEIVTEGDEDDDDSQVLESLSSGEEDFMGNGFGY
>CER.cerca.ISC453364.gnm3.ann1.Cecan.4G340900.1
--EDSNQNQTP--LAESQSQQSLDGEEEDESKKEEDELIAKAHKLMDKITS
APDNPKPTVLHALATILEKQELRYMEDNGYSSSSNARASHNVGRLGSLIRENDEFFELIS
SKFLSETRYTTSIQAAAARLLLSCSLTWIYPHVFEESVLENIKGWVMDENTRSSIEDQNL
KHNPGRREATDGEMLKTYSTGLLAVCLAGGGQVVEDVLTSGLSAKLMRYLRLRILGETSS
SQKDTIHLTESRHASGNTSVRGRDDSRGRLRQVLESSHLDDTRMIDERSLDDRTLERDQD
RSISGQACEEDSWIDGEPPDGLGEGTGICEVDADGEDRWHSRDIRDGRMKFGDHDENARD
DSSRRRANRGLARSRGKGRANEGTVESEPVLSSPNSGSRFGQGRYVRDRSVSRSADVKRL
PDSKKTLSRITSDASVVEREDNDDCFQECRIGSKDISDLVRKAVRAAEAEARAANAPEEA
VKAAGDAAAEVVKTAALEEFKSSNDDEVAVLAASRAASTVIDAAAAIEVSRSFSSIKAET
ENASSRETESSEDVEEYSIPDTESLAQLREKYCIQCLEILGEYVEVLGPVLHEKGVDVCL
ALLQQNSKHRDPPKVALLLPDIMKLICALAAHRKFAALFVDRGGMQKLLAVPRMAQTFFG
LSSCLFTIGSLQGIMERVCALPSDVVYHVVELALQLLECSQDQARKNAALFFAAAFVFRA
VLDAFDSQDGLQKLLALLNDAALVRSGVNSGALGLSNSGSLRNDRSPAEVLTSSEKQIAY
HTCVALRQYFRAHLLLLVDSIRPNKSNRNAARNTPSVRAAYKPLDISSEAMDAVFLQLQK
DRKLGPAFVRTRWPAVEKFLAYNGHTTMLELCQAPPVERYLHDLLQYALGVLHIVTLVPN
SRKMIVNATLSNNRVGIAVILDAANIASSHVDPEIIQPALNVLVNLVCPPPSISNKPPLV
TQGQQSVSAQTANGPPTDTRDRTAERNISDRTVHMSGQTDSRERIGESGLVDRGSAAVVS
TQYVNSNPQTLIPAATSGLVGDRRISLGAGAGCAGLAAQLEQGYRQARDAVRANNGIKVL
LHLLQPRIYSPPAALDCLRALACRVLLGLARDDTIAHILTKLQVGKKLSELIRDSGSQTP
GTEQGRWQAELSQAAIELIGIVTNSGRASTLAATDAATPTLRRIERAAIAAATPITYHSR
ELLLLIHEHLQASGLFQTASSLLKEAQLTPLPSMVAPSSLAQQATTQETPLIQLQWPSGR
TLSGFLSNKLKISVRDEDVSMKSDAASSKKKTLTFSSSFGSHSRNQLVDSQQPSVRKGL
RTGKESFETSVLETPSEPSMKHNNDAESQYKTPIILPMKRKLSDLKDVGVFSSSGKRLN
AGDQGLRSPICPSTIRKSCLQNDAAGFCTPTSNIKSQQGRCTADYVDDSQYSSLNLGQ
VIPSSQVMNDLQPNNPERLTLDSLVVQYLKHQHRQCPAPITTLPPLSLLHPHVCPEPKRS
LDAPSNVTARLGTREFKFMYGGVHGNRRDRQFVYSRFRPWRTCRDDAGALLTCITFLGDS
SHIAVGSHNGELKMFDSNSNNVVETFTGHQSPLTLVQSFVSGETQLLLSSSSQEVRLWDA
SQISIGPTHSFEGCKAARFSNYGNVFAALSSESARREILLYDIQTCQIESKLSDTFASST
GRGHIYSLIHFSPSDSMLLWNGVLWDRRVSGPVHRFDQFTDYGGGGFHPAGNEVIINSEV
WDLRKFRLLRSVPSLDQTSITFNARGDVIYAILRRNIEDVMSAVHTRRVKHPLFAAFRTV
DAVNYSDIATIPVDRCVLDFATEPTDSFVGLITMDDQDEMFASARTYEIGRRRPTDDDSD
PDDAESEEEDEDDDDDGDVDPLLGPGLGGESESDADDMSNDDDDSVSELDDDDDDGD
FMIDDVDFDGGTGMLEIVTEGDEDDDDSQVLESLSSGEEDFMGNGFGY
>CAE.chafa.ISC494698.gnm1.ann1.ChfasH1.7G265800.1
-DHQENQNQAPPPLAESQSQQEGDGEEEDASKKEEDEMISMALSLMEKITSAPDNPKA
TVLHSLASILEIEESRYMEENGHSSSSNARASHNVGRLGSLIRENDEFFELISSKYLSDT
RYNTSIQAAAARLLLCCSLTWIYPHVFEEPVLDNIKDWVIDESSRSSMEEQNLKHSSRR
GEASDSEMLKTYSTGLLAVCLSGGGPLVEDVLTSGLPAKLMRFLRFRVLGETSSSQKDS
GHLIDSRHASTNTSTRGREDGRGRFRQVPESNHLDDTRMIDERSLDDRHLERDQDRSIIG
QTCQEESWVDGEPPDGLGEGA-----DTDGDDRWHGRDTRDGRTKFGDHDDSTRDDSSRR
RANRGWARSRGKGRFSEGTVESEPVLTSPGSASQLGQGRNVRDRSIPRNSDLRRVPDSKK
TPGRITAEPSVLEREDNDDCFQGCRIGSKDIFDVVRKAVRAAEAEARAANAPEEAVKAAG
DAAAELVKTAASEEFKSTNDEEAAVLAASRAASTVIDAASAIEVSRNSNSINADTENAG
NKEAESGEDDEVFFIRDSQSLAQMREKYCIQCLEILGEYVEVLGPVLHEKGVDVCLALLH
QNSKHWDASKVALLLPDVMKLICALAAHRKFAALFVDRGGMQKLLAVPRMAQTFFGLSSC
LFTIGSLQGIMERVCALPSDVVYHVVELALQLLECSQDQARKNAALFFAAAFVFRAVLDA
FDAQDGLQKLLGLLNDAASVRSGVNSGALGLSNSGSLRNDRSPAEVLTSSEKQIAYHTCV
ALRQYFRAHLLLLVDSIRPNKINRSAARNTPSVRAVYKPLDISSEAMDAVFLQIQKDRKL
GPAFVRTRWPAVEKFLASNGHVTMLELCQAPPVERYLHDLLQYALGVLHIVTLVPSSRKM
IVNATLSNNRVGIAVILDAANIATSHVDPEIIQPALSVLVNLVCPPPSISNKPPLITQGQ
QSASAQTTNGPPAETRDRTNERNISDRAVHISNQADPRERNGESGIVDRGNAAAASTQTV
NSTPQTPVAPATSGLVGDRRISLGAGAGCAGLAAQLEQGYRQAREAVRSNNGIKVLLHLL
QPRIYSPPAALDCLRALACRVLLGLARDDTIAHILTKLQVGKKLSELIRDSGSQASGTEQ
GRWQAELSQAAIELIGIVTNSGRASTLAATDAATPTLRRIERAAIAAATPITYHSRELLL
LIHEHLQASGLSQTASTLLKEAQLSPLPSLVAPSSLAQAVTAQEAPSIQLQWPSGRTPSG
FLTNKLKLNARDEDSSTKFDSASCKKKTLSFSSSFGSHTRHQLNDSQQSSVRKGLIAGK
EASETSSSETPSELPVKHNIDAESQFKTPIILPMKRKLSDLKDLGVLSSSGKRINVGDQ
GLRSPICPTTVRKSTLQNDAVGFFTPSSNLRIQLGRSTGDYVDDGQLSISNVGQVTPS
SQALNDLQPNNPERLSLDSLVVQYLKHQHRQCPAPITTLPPLSLLHPHVCPEPKRSLDAP
SNVTARLGTREFKYMYGGVHGNRRDRQFVYSRFRPWRTCRDDAGALLTCVTFVGDSSHIA
VGSHNGEVKTFDSNSINVVESFAGHQSPLTLVQSYVSGETQLLLSSSSQEVRMWDASAVS
MGPTHSFEGCKAARFSNCGTVFAALSSEFARREILLYDIQTCQLESKLTDTFASSTGRGH
VYSLIHFNPSDSMLLWNGVLWDRRVSGPVHRFDQFTDYGGGGFHPAGNEVIINSEVWDLR
KFRLLRSVPSLDQTAITFNARGDVIYAILRRNIEDVMSAVHTRRVKHPLFSAFRTVDAVN
YSDIATIPVDRCVLDFATESTDSFVGLITMDDQDEMFASARIYEIGRRRPTDDDSDPDDA
ESEEEDED-DDDADVDPLLGPGLGGESESDADDMSNDDDDSVTDLDDDEDDGDFVM
DDLDFDGGTGLLEIVTEGDEDDDDSQVLESLSSGEEDYVGNGFGY
>PAP.lotja.MG20.gnm3.ann1.Lj0g3v0154989.1
------------------------------------------------------------
------------------------------------------------------------
------------------------------------------------------------
------------------------------------------------------------
------------------------------------------------------------
------------------------------------------------------------
------------------------------------------------------------
------------------------------------------------------------
------------------------------------------------------------
------------------------------------------------------------
------------------------------------------------------------
------------------------------------------------------------
------------------------------------------------------------
-----------------------------------------MDAVFLQLQKDRKLGSSFV
RTRWPAVDKFLACNGHVTMLELCQGPPVERYLHDLLQYALDVLHIVTLVPSSRKMIVT
ATLSNNRVGTAVILDAANIVSNHDDPEIIRPALNVLVNLVCPPPSISNKPASVTPGQQSA
SAQTSKGPMSETRDRTAERNVSDRPVNFSSQTDTREQNAESNAVDRDGAAAVNTQTV---
-----LAATSGLVGDHRISLGAGAGCAGLAAQLVQGYRQAREAVRANNGIKVLLHLLQQR
IYSPPAALDCLRALACRVLLGLARDDIIAHILTKLQVGKKLSELIRDSGSQTHGTEQGRW
QAELSQAAIELIGVVTNSGHASTLAATDAATPTLRLIEREAIAAATPISYDSRELLQLIH
EYVRASGLSQTASILLKEAQLKPLPSLIAPSSLAQPPSTQEAPSVQLQWPSGRAP-GFLS
DKLKLNAGDDDVSTRIGSATSKKKSLIFSSSIGSNSRHQLDDSRQSSVRKVSST
SKGSSETIVSETPSKLLEKHNIDSESQYKTPIILPMKRKLSDLKDTRVLSSSRKRLIAG
DHGIRSPICINTVRKTNLQTDAIRFPTPSSNLRNQQGRCSVDYVDENQNSMSNLGQFT
PSSAAINDLQHSNSERMTLDSIVVQYLKHQHLQCPAPITTLPPLSLLHPHVCPEPKRSLD
AASNVTARFKRREFKFIYGGVHGNRKDRQFVYSRFRPWRTCRDDAGALLTCITFLGDSSR
IAVGSHNGEVKLFDSNNNNVVESFTGHQYPLTLVQSFVSGETQLLLSSSSQDVRLWDASS
LSSGTTHSFDGCKAARFSNSGNVFAALSSESAQREILLYDIQTCQLESKLTDTFTNFTGR
GHVYPLIHFNPSDSMLLWNGVLWDQRVSEPVHRFDQFTDYGGGGFHPAGNEVIINSEVWD
LRKFSLLRSVPSLDQTEITFNAHGDVLYAILRRKIEDVMSAVNTRRVKHPLFAAFRTVDA
VNYSEIATIPVDRCVLDFATEPTDSIVGLVTMDDQDEMFASARIYEIGRRRPPDDDSDPE
DDESDEEDDS--DDSDVDPLLGPGF-GDSESDVDDSSS-------ELDDDGDDGDFIMD
---FQGGTDILDMVSEGD--------------------------
>PAP.lotja.MG20.gnm3.ann1.Lj5g3v0553260.2
------------------------------------------------------------
------------------------------------------------------------
------------------------------------------------------------
------------------------------------------------------------
------------------------------------------------------------
------------------------------------------------------------
--------------------------------------------------VSDSEKIVAT
STSEAYVFDRDDNDDCFKECYIGGKDISALVRKAVQAAEAEARSAKAPEEAVRAAGDAAA
ELVKTAASEEFKSTNNEEAAVLAASKAAWTVTDAASSVEVSRSSIIINKETENAGVQDTE
SCEDVEDYCIPDTQSLLQLREKYCIQCLELLGEYVEVLGPVLHEKGVDVCLALLQQNSKH
QEPSEVALLLPDVMKMICALAAHRKFAALFVDRGGMGKLLGVPRMAQTFFGLSSCLFAIG
SVQGIMERVCALSSDVIYRLVELALQLLECNQEQARKNAALFFAAAFVFRAVLDAFDAQD
GLQKLLGLLNDAAMLRSGVNSGALGLSNSGSLRNDRS-SEVLTSFEKQIAYHTCVALRQY
FRAHLLLLVDSIRPNKSNRSASRNIPSVRAAHRPLDISDEAMDAVFLQLQKDRKLGSSFV
RTRWPAVDKFLACNGHVTMLELCQGPPVERYLHDLLQYALDVLHIVTLVPSSRKMIVT
ATLSNNRVGTAVILDAANIVSNHDDPEIIRPALNVLVNLVCPPPSISNKPASVTPGQQSA
SAQTSKGPMSETRDRTAERNVSDRPVNFSSQTDTREQNAESNAVDRDGAAAVNTQTV---
-----LAATSGLVGDHRISLGAGAGCAGLAAQLVQGYRQAREAVRANNGIKVLLHLLQQR
IYSPPAALDCLRALACRVLLGLARDDIIAHILTKLQVGKKLSELIRDSGSQTHGTEQGRW
QAELSQAAIELIGVVTNSGHASTLAATDAATPTLSLIEREAIAPATPISYDSRELLQLIH
EYVRASGLSQTASILLKEAQLKPLPSLIAPSSLAQPPSTQEAPSVQLQWPSGRAP-GFLS
DKLKLNAGDDDVSTRIGSATSKKKSLIFSSSIGSNSRHQLDDSRQSSVRKVSST
SKGSSETIVSETPSKLLEKHNIDSESQYKTPIILPMKRKLSDLKDTRVLSSSRKRLIAG
DHGIRSPICINTVRKTNLQTDAIRFPTPSSNLRNQQGRCSVDYVDENQNSMSNLGQFT
PSSAAINDLQHSNSERMTLDSIVVQYLKHQHLQCPAPITTLPPLSLLHPHVCPEPKRSLD
AASNVTARFKRREFKFIYGGVHGNRKDRQFVYSRFRPWRTCRDDAGALLTCITFLGDSSR
IAVGSHNGEVKLFDSNNNNVVESFTGHQYPLTLVQSFVSGETQLLLSSSSQDVRLWDASS
LSSGTTHSFDGCKAARFSNSGNVFAALSSESAQREILLYDIQTCQLESKLSDTSTNFTGR
GHVYPLIHFNPSDSMLLWNGVLWDQRVSEPVHRFDQFTDYGGGGFHPAGNEVIINSEVWD
LRKFSLLRSVPSLDQTEITFNAHGDVLYAILRRKIEDVMSAVNTRRVKHPLFAAFRTVDA
VNYSEIATIPVDRCVLDFATEPTDSIVGLVTMDDQDEMFASARIYEIGRRRPPDDDSDPE
DDESDEEDDS--DDSDVDPLLGPGF-GDSESDVDDSSS-------ELDDDGDDGDFIMD
---FQGGTDILDMVSEGDED------------------------
>PAP.medtr.A17_HM341.gnm4.ann2.Medtr3g108470.1
MDNQPNQNQAQPPR--------DEEEDEDSSRMEDEELISKVNKLMDKITSSPDNPKPNV
LHALATILETQESNYMDENAHSSSTNARAAHNIGRLGSIIRENDDFFELISLKFLSENGY
STAVRAASVRLLLCCSLTWIYPHVFEEPVLENLNNWATEDSSRSAAEEQNLKRDPVGKDA
SDSEMLKAYSTGLLAVCLVGGGQIVEDVLTSGLSAKLMRYLRLCVLGETSGSQKDSSHLS
ENKHSSGNTSVRGRDDSRGRFRQLLESSHVDDTRMIEEGSFDDQAPERGQD---SGQACQ
EDPWIDGEPPDGLSEGADVCEADSEGEERWRCKDIRDGRIKYGDHEDNARDESSRRRTNR
GWGRSRGKGRVNEGPVDSEPVLSSAGSASRLGQGRSVRDRSSLRNGDVKRVPDSKKTLTS
SISEALISEREDNDDCFQECRIGSKDISDLVRKAVQAAEAEARSANAPEEAVKAAGDAAA
DLVKTAASEEYKSTNDEEASVLAASRAASTVIDAASAVEVSRRSVCINTETENVTSRETE
SIEDVEDYFLPDTRTLTQLREKYCIQCLALLGEYVEVLGPVLHEKGVDVCLGLLQQNSKH
HEPSKVAFVLPDVMKLICALAAHRKFAALFVDRGGMQKLLAVPRTAQTFFGLSSCLFTIG
SLQGIMERVCALPSDVIYHVVELALQLIECNQDLARKNAALFFAAAFVFRAVLDAFDSQD
GLQKLLGLLNDAASIRSGVTSGALGSSNSGSLRNDRSSAEVLTSSEKQVAYHTCVALRQ
YFRAHLLVLIDSIRPNKSNRSSARNIPSTRAAYKPLDISNEAMDAVFLQLQKDRKLGPAF
VRTGWREVEKFLASNGHITMLELCQAPPVERYLHDLLQYALGVLQIVTLVPSSRKMIVNA
TLSTNRAGISVILDAANIASSHVDPEIIQPALNVLVNLVCPPPSISNKPPAVSQGQQFPS
SQASNGA-LETRDRNAERNITD----------PRERNGESSAVDRGTAAALTTQSVNTTP
QTPVPSASSGLVGDRRISLGAGARCAGLATQLEQGYHQAREAVRNNNGIKVLLHLLQPRI
YSPPAALDCLRALACRVLLGLARDDTIAHILTKLQVGKRLSELIRDSGSTTLGTEQGRWQ
AELSQAAIELIGIVANLGRASTLVASDAATPALRRIERAAIAAATPITYPSRELLLLIHE
HLQASGLGQTASLLLKEAQLTSLPSLLAPSSLAQQPTTQEVSSTQIQWPSGRTPSGFLTS
KLKYNSKNEDACLKSDAGSARKKSLTFSSSFGSHTRHQVIDSRHSSTRKWLRAGKESSET
STVENPSESSVKHNTETGSQFKTPITLPTKRKLSDLKDIPMFSSSAKRLNVGDQGLRSPI
CSSSVRKSSLHTDAVGLFTPTGNLRSQQGRCTADYVDDNQYCISNLGQMTPSSQVVNDLQ
LNNPERVTLDSLVVQYLKHQHRQCPAPITTLPPISLLHPHVCPEPKRSLDAPSNVTARLG
TREFKFMYGGVHGNRKDRQFVFSRFRPWRTYRDDAGALLTCITFVGDSSHIAVGSHTGEL
KFFDSNNNNVVESFTGHDAPLTLVQSFVSGETQLLLSSSSKDVKMWDATSILAGPTRSFE
GCKAARFSNSGKTFAALSSESTAREILLYDIQEGKLEATLSDTFTTSTGRGHAYSSIHFS
PADSMLLWNGVLWDPRVSTPVHRFDQFTDYGGGGFHPAGNEVIINSEVWDLRKFRLLRSV
ASLDQTAITFNARGDVMYAILRRNLEDVMSAMHARRVKHPLFSAFRTVDAINYSDIATIP
VDRCVLDFATEPTDSFVGLITMDDQGDMYSSARSYEIGRRRPTDDDSDPDDAESEEEDED
DDD-DNEDPLLGPGFGVGSDSDAEDMSSDDDDSVSDPDDDDDDGGYMMDDIDFDGH-D
MLDIVTDGDEDDDDSQGLESESSDDDDF-------
>CER.phach.longxuteng.gnm1.ann1.LXT17372.t1
--ENSNQNQVPPPLAESQSQQSLDGEEEDESKKEEDELIATANKLMDKITSAP
DNPKPPVLHALATILEKQESRYMEDNGYSSSSNARASHDVGRLGSLIRENDEFFELISSK
FLSETRYSTSIQAAAARLLLSCSLTWTYAHVFEESVLENIKGWVMDENTRLSAEDQNLKH
NPGR-EGTDTEMLKTYSTGLLAVCLASDGQVVEDVLTSGLSAKLMRYLRLRVLGETSSNQ
KDAIHLMESRHASGTSSMRGRDESRGRLRQVLESSHLDDTRMIGERFLDDRTLERDQDRS
I----------IDGEPPDGLEEGSGRCEVDADGEDRWHNRDIRDGRMKFGDHDENAKDDS
SRRRANRGLVRSRGKGRANEGTVESEPVLSSPNSGSRLGQGRYVRDRSVSRCADVKRLAD
PKKTPGRIPSDTSVVERQDNDDCFQECRIGSKDISDLVRKAVRAAEAEARAANAPEEAVK
AAGDAAAEVVKTAALEEFKSSNDDEVAFLAASKTASTVIDAASAIEVSRSLSSIKAETEN
ASSKETECSEDVEEYFIPDAESLAQLREKYCIQCLEILGEYVEVLGPVLHYEGVDVCLAL
LQQNSKHREPPKVALLLPDIMKLICALAAHRKFAALFVDRGGMGKLLSVPRMAQTFFGLS
SCLFTIGSLQGIMERVCALPSDVVYHVVELALQLLECSQDQARKNAAMFFAAAFVFRAVL
DAFDSQDGLQKLLALLNDAASVRSGVNAGALGLSNSGSLRNDRSPAEVLTSSEKQIAYHT
CVALRQYFRAHLLLLVDSIRPNKSNRSAARNTSSVRAAYKPVDISSEAMDAVFLQLQKDR
KLGPAFVRTRWPAVEKFLAYNGHITMLELCQAPPVERYLHDLLQYALGVLHIVTLVPNSR
KMIVNATLSNNRVGIAVILDAANIASSHVDPEIIQPALNVLVNLVCPPPSISNKPTSVTQ
GQQSVSAQTTNGPPTDTRDRTAERNISDRTVHLSGQTDSRERIGESGSVDRGSAA-----
-------------TSGLVGDRRISLGAGAGCAGLAAQLEQGYRQTRDAVRANNGIKVLLH
LLQPRIYSPPAALDCLRALACRVLLGLARDDTIAHILTKLQVGKKLSELIRDSGSQTPGT
EQGRWQAELSQAAIELIGIVTNSGRASTLAATDAATPTLRRIERAAIAAATPITYHSREL
LLLIHEHLQASGLFQTASSLLKEAQLTPLPSLVAPSSLAQQVTTQETPSVQLQWPSGRTP
SGFLTNKLKINPRDEDVSMKSDVASSKKKTLTFSSSFGSHSRNQLVDSQQPSVKKGLRT
GKESFETSLSETPSESSMKHNNDTESQYKTPIILPMKRKLSDLKDVGMFSSSGKRLNV-
DQGLRSPICPSTIRKSYLQTDATGFCTPPSNIKNQLGHCTADFVDDSQCSSLNLGQVT
PSSQVMNDLQPNNPERLTLDSLVVQYLKHQHRQCPAPITTLPPLSLLHPHVCPEPKRSLD
APSNVTARLGTREFKFMYGGVHGNRRDRQFVYSRFRPWRTCRDDAGALLTCITFLRDSSH
IAVGSHNGELKMFDSNSNNVVEAFTGHQSPLTLVQTCVSGETPLLLSSSSQEVRLWDASQ
ISIGPTHSFGGCKAARFSNYGNVFAALSSESARREILLYDIQTCQIESKLSDTFASSTGR
GHIYSLIHFSPSDSMLLWNGVLWDRRVSGPVHRFDQFTDYGGGGFHPAGNEVIINSEVWD
LRKFRLLRSVPSLDQTSITFNARGDVIYAILRRNIEDVMSSVHTRRVKHPLFAAFRTVDA
VNYSDIATIPVDRCVLDFATEPTDSFVGLITMDDQDEMFASARTYEIGRRRPTDDDSDPD
DAESEEEDEDDDDDDDVDPLLGPGFGGESESDADDMSNDDDDSVSELDDDDDDGDFL
MDDVDFDGGAGMLEIVTEDDDDDDDSQVLESLSSGEEDFMGNGFGY
>PAP.phavu.G19833.gnm2.ann1.Phvul.009G099700.1
--------------------APPPHDEDDDSKKEEDELITKVNKLMEKITSAPDNPKATV
LHALASILETQESRYMDENGHSSSSTARAAHVIGRLGGLIRENDEFFELISSKFLSETRY
STSIRAAAGRLLLCCSLTWIYPHVFEEPVMENIKNWVMDDNTGMSSEEQNLKQSSGKREA
SDSEMLKTYSTGLLAVCLVGGGQIVEDVLTSGLSAKLMRYLRLRVLGETSSNQKDVTHIT
ESRHASANTSGRGRDDGRGRFRQILEPNHLDDTRIIDERSLDDVILERGPDRSISGQTLQ
EGSWMEGKPPDGLGEGVDVQEVDSDGEDRWRYRDTRDGRTKYSEHDDNVRDDSSRRRSNR
GWGRSKGKGRVNEGTVESDSILSSPGSGSRLVHGR--RDRSVLRNADVRRVSDSKKTPGR
TSLEASGFEREDHDDCFHECRIGNKDITDLVRKAVQAAEAEARSANAPEEAVKAAGDAAA
DLVKTVASEEYKSSNDEEAAILAASKAASTVIDAATAVEISRSSIGNNTVTENESGKETE
TNEDVEEHFIPDTQSLSQLREKYCIQCLELLGEYVEVLGPVLHEKGVDVCLALLQQNSKH
REPSKVALLLPDVMKLICALAAHRKFAALFVDRGGMQKLLAVPRMAQTFFGLSSCLFTIG
SLQGIMERVCALPSQVVYHVVELALQLLDSNQDQARKNAALFFAASFVFRAVLDAFDSLD
GLQKLLGLLNDAASVRSGINSGALSLSNSGSLRNDRSSAEVLTSSEKQIAYHTSVALRQY
FRAHLLVLVDSIRPNKSNRSAARNIPSVRAVYKPLDISNEAMDGVFLQLQKDRKLGPAFV
RTRWLAVEKFLAYNGHVTMLELCQAPPVERYLHDLLQYALGVLHIVTLVPSSRKMIVNVT
LSNNRVGIAVILDAANIASNHVDPEIIQPALNVLVNLVCPPPSISNKPAMVAQGQQLASS
QTSNGPPSEARDRNVERNVSDRAVHSTSQIDPRERNGDSNAIDRGSAASLSAQPVSSTPQ
TPVASATSGLVGDRRISLGVGAGCAGLAAQLEQGYRQARETVRSNNGIKVLLHLLQPRIY
SPPAALDCLRALACRVLLGLARDDTIAHILTKLQVGKKLSELIRDSGSQTLGTEQGRWQA
ELSQAAIELIGIVTNSGRASTLAATDAATPTLRRIERAAIAAATPITYHSRELLLLIHEH
LQASGLAQTASMLLKEAQFTPLPSVIPPSSLAQQPTTQEASSTQIQWPSGRTPSGFLSNK
LKFNSKDEDAVLKSDSVSAKKKSLTFSSSF--HSRLQLFDSQQSSVKKFSNTAKESSEIS
VVETGSEYSMKHNIDIGSQFKTPITLPAKRKLSDLKDIPTFSSSGKRLNVGDQGLRSPIC
SSAIRKSSLQPDAVGFFTPTCNLKNQHTRCMGDLVDENQCSTSHLGHMTPSSQVLNDLQP
SNPECVTLDSLVIQYLKHQHRQCPAPITTLPPLSLLHPHVCPEPKHSLDAPSNVTARLGT
REFKYMYGGVHGNRRDRQLVYSRFRPWRTCRDDAGALLTCITFVGDSSHIAVGSHNGELK
FFESNNSNVVESYTGHQAPLTLVQSFVSGETQLLLSSSSQDVRLWDATSILGGPSHSFEG
CRAARFSNSGNVFAALSSESSRREILLYDIQTCQLESKLSDTFATSTGRGHVYSLIHFNP
SDSMLLWNGVLWDRRVSGPVHRFDQFTDYGGGGFHPAGNEVIINSEVWDLRKFRLLRSVP
SLDQTSITFNARGDVMYAILRRNLEDVMSAVHTRRVKHHLFSAFRTVDAVNYSDIATIPV
DRCVLDFATEPTDSFVGLITMDDQEEMYASARIYEIGRRRPTDDDSDPDDAESEEEDEDD
DDDDDVDPTLGPGLGGDSGSDADMSNDDEDDSVSDLDED-EDGDFILDDVDFDGGT
GILEIVTEGDEDDDDSQVLESLSSDDEDFVGNGFGY
>OUT.prupe.Lovell.gnm2.ann1.Prupe.1G463700.1
-------------PPESQSQEDEDDDEEEEVKNEDDELVAKAQKLMDKITSAPD
NPNPTVLHALASLLETQESRYMEENGHSS-SNARASHNIGRLGNLVREHDDFFELISSKY
LSETRYSVAVQAAAGRLLLSCSLTWIYPHVFEEAVLEKIKDWVMDETSSSSVEYQNWKHD
LGGKEVSDFEMLKTYATGLLAVCLAGGGQVVEDVLTSGLSAKLMRYLRVRVLGESSITQK
DSNHLTESKNTLNTVCVRGRDEGRGRVRQVLETTHFDDPRITDERCLDDQNVD-------
-----------GGEPPDGLAEGVEIYD----------A----DGKMKFGDFDENVRDDSS
RRRPNRGWTRSRGKGRANEGAVENEQLLTSPGSGSRLGQGRSFRDRAALKNSDVKKIPDS
RKCLDRN-TDVLYLEREDNDDCFQDCRVGCKDISDLVKKAVRSAEAEARAANAPAEAIKA
AGDAAAEVVKTAALEEFKMTNNEEAAVLAASRAASTVIDAANSVEVSRSSSSINAESMTS
SSTEPEIHEDAEEYFILDAESLAQLREKYCIQCLETLGEYVEVLGPVLHEKGVDVCLALL
QRNSRHKEASKVAMLLPDIMKLICALAAHRKFAALFVDRGGMQKLLTVPRVAQTFFGLSS
CLFTIGSLQGIMERVCALPSDVVNQVVKLALQLLDCSQDQARKNAALFFAAAFVFRAVLD
AFDTQEGLHKLLGLLNDAASVRSGVNSGALGLTGSGSLRNERSPAEVLTSSEKQIAYHTC
VALRQYFRAHLLLLVDSIRPIKNNRSAARNLPSVRAAYKPLDISNEALDAVFLQLQKDRK
LGPAFVRTRWPAVDEFLRFNGHITMLELCQAPPVERYLHDLLQYALGVLHIVTLVPSSRK
MIVNSTLSNNRVGIAVILDAASVGGSYVDPEIIQPALNVLVNLVCPPPSISNKPPLHAQG
QQSVSAQTSNGPATETRDRNTERNISD-------------------VVDRGSAAAPGTQS
NSSNSQAPAATATSGLVGDRRISLGPAAGGAGLAAQLEQGYRQAREAVRANNGIKVLLHL
LQPRIYSPPAALDCLRALACRVLLGLARDDTIAHILTKLQVGKKLSELIRDSGSQTNATE
QGRWQAELSQAAIELIAIVTNSGRASTLAATDAAMPTLRRIERAAIAAATPITYHSRELL
LLIHEHLQASGLAATAASLLKEAQLMPLPSLAAPSSLVHQA-TQEAPSVQLQWPSGRTPS
GFLTNKSKITARDEEPSVKFDSAYSKKKPLVFSPNFALQSRNQSHDSHWASARKVF
GASKQFSATNASETPSASLPKPTFDTESPCKTPIVLPMKRKLSELKDPGCLLSSGKRIH
TGDQGLRSPVGPTTMRKTSLLTDAGGFSTPTANLRDQYGRSTPEYPDDNQYGN
SSMGLTTPSSQLQSDPQPSNAERLTLDSVVVQYLKHQHRQCPAPITTLPPLSLLHPHV
CPEPRRSLDAPSNVTARLGTREFKSMYGGVHGNRRDRQFVYSRFRPWRTCRDDSGAPLTC
ISFLSDSAHIAVGGHGGELKIFDSNSSNVLESCASHQSPITLVQSHLSGETQLVLSSSSQ
DVRLWEASSVSSGPMHSYEGCKAARFSNFGDIFAALPSELARREILLYDIQTSQLESKLS
DTSASSTGRGHSYSHIHFNPSDTMLLWNGVLWDRRVPIPVHRFDQFTDYGGGGFHPAGNE
VIINSEVWDLRKFRLLRSVPSLDQTTITFNARGDVIYAILRRNLEDVMSAVHTRRVKHPL
FAAFRTVDAVNYSDIATIPVDRCVLDFATEPTDSFVGLITMDDQDDMLASARVYEIGRRR
PTDDDSDPDDAESEEDEDDEDDDDDVDPILGPDLDGDSDSDVDDMSNDEDDSVSDLDD
DDEDADFIMD--DFEGGGGILEIVTDGEEDDDDSQFMESFSSGDEDYV-GGFGY
>OUT.quisa.S10.gnm1.ann1.Qs0165770.1
MNEQSNQNQAQADTSEPQS-QGGGGEEEDESRKEDDELIAKANKIMDKIISASD
NPNATALHALASLLENEESRYMEENGHSSSSNARASHNVGRLGNLIRENDEFFELISSKF
LSETRYPTSVQAAASRLLLCCSLTWLYPHVFEESVLENIKDWVMHENSISSADEQNLNHS
TGKKEASNLEMLKTYSTGLLAVCLSGGGQVVEDVLTSGLSAKLMHYLRVCVIGETSTSQK
DTGHVAE-----------------------------DDQRISDERSLDERTLERDQDRST
SGQVCQEVSWVDNQLPDGFAEGDDVCEVDADTDDRWHG--LRDGKTRLGEFEENARDDSS
RRRVNRGSARLRGKERVNEGSVESEQVLTSPGSDSRLGQGRSTRDRSLLRNLDVKRAMDA
RK-------------------------IGTKDITDTVKRAIRAAEAEARAANAPAEAVKA
AGDAAAEVVKSAALEEYKTTNNEEAAVLAASRAASTVIDAATAIEVSRSSGIINVETVNP
TGRETESSEEVEDYFIPDTQTLAQLREKYCIQCLETLGEYVEVLGPVLHEKGVDVCLALL
HQNFKYREASKVAMLLPDVMKLICALAAHRKFAALFVDRGGMQKLLAVPRIAQTFFGLSS
CLYTIGSLQGIMERVCALPSDVVYQVVELALQLIECPQDQARKNAALFFAAAFVFRAVLD
AFDAQDGLQKLMALLNDAAS----------------------------------IAYHTC
VALRQYFRAHLLLLVDCIRPNKNNRSAARNVPSVRAAYKPLDISNEAIDAVFLQLQKDRK
LGPTFVRTRWHAVEKFLSSNGHITMLELCQAPPVERYLHDLLQYALGVLHIVTLVPNSRK
MIANATLSNNRVGIAVILDAANIASSHVDPEIIQPALNVLVNLVCPPPSISNKPSLLTQG
QQFVSGQNSNVPALETRDRNAERNATDRAVHMSSQTDARER-------------------
-----------TTSGLVGDRRITLGTGAGSLGLAAQLEQGYRQAREAVRSNNGIKVLLHL
LQPRIYSSPAALDCLRALACRVLLGLARDDTIAHILTKLQVGKKLSELIRDSGSQTPGTE
QGRWQAELSQAAIELIGIVTNSGRASTLAATDAATPTLRRIERAAIAAATPITYHSRELL
LLIHEHLQASGLAHTASTLLKEAQLTPLPSLVAPSSLSQQASTHETPLTQIQWPFGRTPS
GFLTNKVKLAAKDEEMSMKSDSVSSKKKTLAFSPSFGSHSRSQSSDFLQPSVRKVVS
TAKQSSGPSLLEITSESLLRSNGDTESQCKTPVILPMKRKLSDLKDIGVALSSAKRLNN
GEQGLRSPICPNTIRRSSLQTDAVGFSTPISQMRDQQGQCTTDYVDDSQYSSSHLGQM
TPSSQLLHDIQPNNPERLSLDSLVVQYLKHQHRQCPAPITTLPPLSLLHPHVCPERKRSL
EAPLNVTARLGTREFRFMYGGVHGNRRDRQFVFSRFRPWRTCRDDNGALLTCITFLGDSS
HIAVGNHSGELKIFDSNSNNLLESFTSHQSPLTLVQSYVSGETQLVLSSSSLDVRLWDAT
SISSGPTHLFEGCKAARFSNSGNVFAALSSEPARREILLFDIQSGQLDSKLSDTSTSSTG
RGHVYSQIHFSPSDSMLLWNGVLWDRRVSGPVHRFDQFTDYGGGGFHPAGNEVIINSEVW
DLRKFRLLRSVPSLDQTSLTFNARGDVIYAILRRNIEDVMSAVHTRRCKHPLFAAFRTVD
AVNYSDIATTPVDRCVLDFATEPTDSFVGLITMDDQEEMFASARIYEIGRRRPTDDDSDP
DDAESEEDDDDDDDDADVDPLLGSGFGGESESDADGMSNDDDDSISDLDEDDDDDDFIMD
DVDYDGGPGVLDIVTEGDDDDDDSQVVESLSSGDEE--------
>OUT.quisa.S10.gnm1.ann1.Qs0201620.1
MDEQSNQNQAEAPQPVEEPQSQGGGGEEEETRKEDDELIAKANKLMDMITAAPDN
PNATVLHALASLLETHESRYMEENAHSSSSNARASHNVGRLGNIIRENDEFFELISSKFL
SETRYSTSIQAAAARVLLSCSLTWLYPHVFEEHVLENIKDWVMDESSISSTDEHSLKHST
GRKEASNSEMLKTYSTGLLAVCLSGGGQVVEDVLTSGLSAKLMHYLRVRVIGETSTIQKD
TGHLVEIKHASGSTSMRGRDEGRGRFRQVLETTHLDDPRVTDERSLDDLTLERDKDRSTG
GQTFREESWIDNKPSDGFVESNDVYDVDADVENRWHGQDICDGKTKFGDFEENARDDTSR
RRVNRGSARSRGKGRVNEGSIEGEQVLTSPGSGSRLGQGRNTRDRSLLRNIDVKRAADTK
SSVGRITFDVSVVEREDNDDCFEECIIGTKDITNIVKTAVRSAEAEARAANAPAEAIKAA
GDAAAEVVKSAALEEYKTTNNEEAAVLAASKAASTVIDAANAIEVSRSSSSINAETVIPD
GGETESREEIEDYFIPDTQTLAQLREKYCIQCLETLGEYVEVLGPVLHEKGVDVCLALLQ
QNSKHKEASKVAMLLPDVMKLICALAAHRKFSALFVDRGGMQKLLAVPRIAQTFFGLSSC
LFTIGSLQGIMERVCALPSDVVYHVVELALQLLECPQDQARKNAALFFSAAFVFRAVLDA
FDAQDGLQKLLGLLNDAASVRSGVNSGALGLSTSGSLRNDRSSAEVLTSSEKQIAYHTCV
ALRQYFRSHLLLLVDSIRPNKNNRSAARNIPSVRAAYKPLDISNEAIDAVFLQLQKDRKL
GPAFVRTRWPAVEKFLASNGHITMLELCQAPPVERYLHDLLQYALGVLHIVTLVPNSRKM
IVNATLSNNRVGIAVILDAANVASNHVDPEIIQPALNVLVNLVCPPPSISNKPSLPTQGQ
QFVSSQNSNTPALETRDRNAERNILDRTIHTSSQSDPRERNGESGVVDRGSAQ-LGSQSA
ASNPQTPVPAATSGLVGDRRITLGAGAGCAGLAAQLEQGYRQARETVRANNGIKVLLHLL
QQRIYSPPAALDCLRALACRVLLGLARDDTIAHILTKLQVGKKLSELIRDSGSQTSGTEQ
GRWQSELSQAAIELIG-----------AATDAATPTLRRIERAAIAAATPITYHSRELLL
LIHEHLQASGLTHTASALLKEAQLTPLPSLIAPSSLAQQVSIQEARWTQIQWPSGRAPSG
FLSNKSKVTARDEEISTKSESVSSKKKILAFSPSFGSHSRSQSHDFQQPSGRKVLST
PKQSSSSSVLETTSESLLRHNGDTESQCKTPVIMPFKRKLSDLKDIGVASSSAKRLNNG
EQGLRSPLCPNTIRRSILQNDAVGFSTPISHMRDQQGRYPTDYVDDSLCSNLNLGQVT
PSSQLLNDLQPNNPERLTLDSLVVQYLKHQHRQCTAPITTLPPLSLLHPHVCPEPKRSLD
APLNVTARLGTREFRFMYGGVHGNRRDRQFVFSRFRPWRTCRDDNGALLTCITFLGDSSH
IAVGNHSGELKLFDSNSNNVLESFTSHQSPLTLVQSYVSGETQLVLSSSSQDVRLWDATS
ISSGPTHMFEGCKAARFSNSGNVFAALSSETARREILLYDIQTSQLESKLSDTSLSSTGR
GHVSSQIHFSPSDSMLLWNGVLWDRRVSGPVHRFDQFTDYGGGGFHPAGNEVIINSEVWD
LRKFRLLRSVPSLDQTVLTFNARGDVIYAILRRNIEDVMSAFHTRRCKHPLFAAFRTVDA
VNYSDIATIPVDRCVLDFATEPTDSFVGLITMDDQDEMFASARIYEIGRRRPTDDDSDPD
DAESEEEDEDEDEDDDVDPLLGPGFGGESESDADGMSNDDDDSISDLDEDDDDG
DLIMDDLDFDGGPGILEIVTEGDEDDDDSQVIESFSSGDDDFLGNDFGF
>CAE.sento.Myeongyun.gnm1.ann1.Sto05g125430
MDDQENQNQAPAPLEESQSQQEGDGEEEDASKKEEDELIAKAISLMDKITSAPEN
PKPTVLHALASILETQELRYMEENGHSSSSNARASHNVGRLGSLIRENDDFFELISSKYL
SDTRYTTSIQAAAARLLLTCSLTWIYPHVFEEPVLDNIKEWVMHENSRSSIEEQNLKNNS
GRKEASDSEMLKTYSTGLLAVCLASGGPVVEDVLTSGLSAKLMRYLRFRVLGETSSSQKD
TGHLTESRHASSNTSMRCRDDGRGRFRPVLESSHLDDTRIVDERSLDDRPLERDQDRSIT
GQTHQEEVWVDGELPDRLGEGA-----DTDGEDRWHSGDMRDGRIKFGDHDDSTRDDSSR
RRANRGWARSRGKGRFNEGTVESEPNLSSPGSGSQLGQGRNVRDRSIFRNVDARRVPDSK
KALARVTPEASILEREDNDDCFQGCCIGSKDIFDLVRKAVRAAEAEARAAIAPEEAVKAA
GDAAAELVKTAASEEFKSTNDEEAAVLAASRAASTVIDAASAVEVSRNSNSINAETENAG
SRESESGDDVEEYFIPDSHSLAQLREKYCIQCLEMLGEYVEVLGPVLHEKGVDVCLALLH
QNSKHQEASKIALLLPDVMKLICALAAHRKFAALFVDRGGMQKLLSVPRMVQTFFGLSSC
LFTIGSLQGIMERVCALPSDVVYHVVELALQLLECPQDQARKNAALFFAAAFVFRAVLDA
FDAHDGLQKLLGLLNDAASVRSGVNSGALGLSNSGSLRNDRSPAEVLTSSEKQIAYHTCV
ALRQYFRAHLLLLVDSIRPNKSNRSAARNLP--RAVYKPLDISNEAMDAVFQQLQKDRKL
GPAFVRTRWPAVEKFLASSGHVTMLELCQAPPVERYLHDLLQYALGVLHIVTLVPSSRKM
IVNATLSNNRVGIAVILDAANIATSHVDPEIIQPALSVLVNLVCPPPSISNKPPL-TQGQ
QSASAQTTIGPPVETRDRTNERNPSDRVVHISNQADPRERNGESGVVDRGNAAAASTQTV
NSNPQTPVATPTSGLVGDRRISLGAGAGCAGLAAQLEQGYRQAREAVRSNNGIKVLLHLL
QPRIYSPPAALDCLRALACRVLLGLARDDTIAHILTKLQVGKKLSELIRDSGNQTPGTEQ
GRWQAELSQAAIELIGIVTNSGRASTLAATDAATPTLRRIERAAIAAATPITYHSRELLL
LIHEHLQASGLSQTASALLKEAQLTPLPSLIAPSSLAQATTAQEAPSIQLQWPSGRTPSG
FMTNKLKLTARDEDSYTRCDSASSKKKTLTFSSSFGSHSRHQLVDSQQSSIRKGLITA
KESSETSSLETPSELSTKHNIDVESQYKTPLILPMKRKLSDAKDIGVLSSSGKRLNAG
DQGLRSPIFPSTIRKSSLQNDSIGFLTPSSNLRTLQGRFSGDYVDDSQLCSSNLGQVT
PSSQILNDFQSNNPERLTLDSVVVHYLKHQHRQCPAPITTLPPLSLLHPHVCPEPKRSLD
APSNVTARLGTREFKYMYGGVHGNRRDRQFVYSRFRPWRTCRDDAGALLTCITFIGDSSH
IAVGSHNGELKTFDSNSNSVVESFAGHHSPLTLIQSFVSGETQLLLSSSSQEVRMWDASS
VSMGPTHAFEGCKAARFSNYGNVFAALSSESARREILLYDIQTCQLESKLSDTFASSTGR
GHVYSQIHFSPSDSMLLWNGVLWDRRVSGPVHRFDQFTDYGGGGFHPAGNEVIINSEVWD
LRKLRLLRSIPSLDQTAITFNARGDVIYAILRRNIEDVMSAVHTRRVKHPLFAAFRTVDA
VNYSDIATTAVDRCVLDFATEPTDSFVGLITMDDQDGDFI--------------------
------------------------------------------------------------
-------------------------------------------
>DET.singl.CAF01.gnm1.ann1.evm_model_Chr03_1657
MDEQTNGSEAPPAQAECESEQGGDGDEGDDSRKVEDELIAKAQKLMDKITSAP
DNPKPTILHALASIIEDQESKYMKENSYASSSNARASHTVGRLGSLIRENDEFFEMISSK
FLSETRYTTSVQAAAARLLLSCSPTWIYPHVFEETVLENIKDWVISET-----EEQNLRH
NLGRRVASDSEMLKTYSTGLLAICLAGGDQIVEDALTSGLSAKLMRYLRLRVLGETSSSQ
RDTSHLAESKHAPGNTSMRVRDDSRGRCRQVLESSHLDDARMSDGRSLDDWTLAKDQERN
YNGQVCLENSWIDVEPPEGLGEGADMCVTDADGEDRFHTGDIRDGRSKFGDHDDSARNE
SSRRHANRGWTRSRGKGRIGEEPTESEQVLLSPSSGSRSGQGRTIR--SVSRDVDSRRVP
DSRKTTARATSDPSVLEREDNDDCFQECQIGSKDISDLVRKAVQAAEAEARAANAPEDAV
KAAGDAAAEVVKTAALEEFKSNNDEVAARLAASTAASTVIDAASAIEVSRSSNSINAEAG
TASSRETEPAEEIEGYSIPDVQSLAQLREKYCIQCLVILGEYVEVLGPVLHERGVDVCLA
LLQQNPKHRDASKDALLLPDVMKLICALAAHRKFAALFVDRGGMQKLLSVPRMTHTFFGL
SSCLYIIGSLQGSMERLCALPSDVVYHVVQLALQLLERSQDQARKNAALFFAAAFVFRA
VIDAFDAQDGLQKLLGLLNDAASVRSGVNSGTLSVANSGPLRNDRSPADVLTSSEKQIAY
HTCSALRQYFRAHLLLLMDSIRPNKSSRSAARNISSARAAYKPLDLNNEAIDAVFLQLQK
DRKLGPAFVRTRWPAVEKFLASGGHSTMLELCQAPPVERYLHDLLPYALGVLHIVTLVPG
SRKMIVNATLSNNRVGLAVILDAANIASSQVNPEIIQPALNVLVNLVCPPPSISNKPPIV
SQGQQFALGQPLNGPPMENRDRTAERNISD------RQTDSRERNGESGGVDRGSTAVA
STQTINNNTQTPVATATSGLVGDRRISLGAGAGCAGLAAQLEQGYRQARDAVRANNGIKV
LLHLLQPRIYSSPASLDCLRALACRVLLGLARDEAIAHILTKLQVGKKLSELIRDSGSQT
PGTEQGRWQAELSQAAIELIGIVTNSGRASTLAATDAATPTLRRIERAAIAAATPITYHS
RDLLLLIHEHLQASGLSQTANKLLEEAQLTPLPSLVAPSSLAQQSMTQEASSIQLQWPSG
RTPSGFYTSKLKLNARDEDASMKSDSASSRRKTLTFSPSFGAYSRHQHIDSAQATIRKG
LTTRKESIENSALEVSSESSTKHKTDVDSQYKTPIILPMKRKLSELKDLG-LQSSGKR
SNVGDQGQRSPICSSAFRKSSLQTDAIGLSTPTSNLRNQQGRCTADYVDDNQYSSSNI
GQVTSSSHVLNDIQPNNPERLTLDSIVVQYLKHQHRQCPAPITTVPPLSLLHPHVCPEPK
RSFDAPSNVTARLATREFKFMYGGVHGNRRDRQFVYSRFRPWRTCRDDNGVLLTCIAFLG
DSSQISVGSHNGELKFFDSNSSNLVESFAGHQSPLTLVQSFVSGETRLLLSSSAHDVKLW
NASSISVGPTHSFEACKAARFSNSGDVFAALSSEFAHREILLYDVQTCQLETKLSDTYAS
STGRGHVYSLVHFSPTDSMLLWNGILWDQRVSGPVHRFDQFTDYGGGGFHPAGNEVIINS
EVWDLRKFRLLRSVPSLDQTAITFNARGDVIYAILRRNIEDVMSAVHTRRVKHPLYAAFR
TVDAVNYSDIATIPVDRCVLDFATEPTDSFVGLITMDDQDEMYASARVYEIGRRRPTDDD
SDPDDAESEDEDEDEDDDDDVDPLLGPGFGADSESDGDDLSNDDDDSVTEFDDDDDDG
DFI----DFDGGTGMLEIVTEGDEDDDDSQMLESLSGGEEDFLDNAFGY
>DET.singl.CAF01.gnm1.ann1.evm_model_Chr06_2807
-DDQANQDDAQLPETEYQSQ-GGHGEEEDESSKEEDELTAKAQKLMEKITSEPDNP
KVSVLHALASILEKQEARYMDDNGHSSSSNARASHNVGRLGLLIRENDEFFDLISSKFLS
ETRYTTSVQAAAARLLMGCSPTWIYPHVFEDYVLENIKHWVMDENARSSTDEQNLRHNTG
RKQASDSEMLKTYSTGLLAVCLDGGGQVVEDVLKSGLSAKLMRYLRLHVLGETSSSHKDT
SHIIESRHASGSTSMKVRDDGRGKFRQVLESSHLEDTRTVDERSMDDRTLERDEDRSTSG
PIYAEDSWVDGQPSDGLGDGADMCDVDAYGEDRWHVKDLWDGRIKFGDLDENARDDSSRR
RGNRGWARSRGKGRVNEGPVDSEQVLLSPSAGNRLGQGRNIR--TVLRSSDVRKLPDSKK
TPIRVASGASILARENNDDCFQDCQIGSKDISDFVRKAVGAAEAEARAANAPDEAVKAAG
DAAAEVVKNAALEELKSTDNEEAAVAAASRAALTVIDAASAVEVWRSSSSINAEAENSSA
KETEYSEDVEDYYIPDSQSLAQLREKYCIQCLEMLGEYVEVLGPVLHEKGVDVCLALLQE
NSKHLEPSKIALLLPDVMKLICALSAHRRFAELFVNRGGMQKLLAVPRIPQTFLGISSCL
FSIGSLQGIMERVCAPPSDVAYYVVELALQLLEKSQDQARKNAALFFAAAFVFRAVI
DAFDAQDGLQKLLSLLNDAASVRSGMNAGALGLSNAGSLRNDRSPAEVLTSSEKQIAYH
TCVALRQYFRAHLLLLVDSVRPYKTNRSAARNVPSVRAANKPLDISNEAMDAVFLQLQKD
RKLGPAFVRTRWPVVEKFLAYNGHITMLELCQAPPVERYLHDLLQYALGVLHIITLVPSS
RRMIVNATLSNNCVGIAVILDAANIASSHVDPEIIQPALNVLANLVCPPPSISNKPPLAT
QAQQFASGQSSNGPSVEARDRTAERNLTDRGSHVSNQTDPREHNGESGVVDRGSTAVVSA
QSNNCNPQAPIASASSGLVGEHRISLGAGAGCAGLAAQLEQGYRQAREAVRGNNGIKVLL
HLLQPRIYSPPTALDCLRALACRVLLGLARDNTIAHILTKLQVGKKLSELIRDSGSHTTG
TELGRWQAELNQAAIELIGIVTNSGRASTLVATDAATPTLRRIERAAIAAATPITYHSRE
LLLLIHEHLQASGLSQAAATLLKEAQLSPLPSLVAPSSLAQQSTPQEATSVQLQWPSCRT
PSGFYTSKLKLKARD-DACMKSDSAPSKKKTLTFSSSFGPHSRHQPIDSQMSSLRKGLN
TGKDSLETTVFQSSSDPPMKQSIDADSQCKTPVSLSIKRKLSELKDIGVLSSSGKQLNA
GDLGLRSPICASAFHKSSQQTDVIGCCTPNSNYKSQQGRCTGDSLDDSLYCSSNLGLV
TPSLQVINDNQPNNAERLTLDSLVVQYLKNQHRQCPTPITTLPPLSLLHPHVCPEPKRSL
DAPYNVTARLGTREFKYTYGGVHGNRRDRQFVFSRFRPWRTCRDDNGALLTCVAFLGDSS
HIAVGSHNGELKIFDSNSNDVVESFTGHQYPLTLIQSFVSGETQLLLSSSPQEVRLWDAS
SISAGPAHSFEACKAARFSNYANVFAAMSSEPARREILLYDIQTHQLESKLSDTFANPTG
RGHVYSQIHFNPSDSMLLWNGVLWDRRVTGPVHRFDQFTDYGGGGFHPAGNEVIINSEVW
DLRKFRLLRSVPSLDQTAITFNARGDVIYAILRRNIEDVMSAVHTRRVKHPLFAAFRTVD
AVSYADIATIPVDRCVLDFATEPTDSFVGLITMDDQDEMFASARIYDIGRRRPTDDDSDP
DDAESEEEEEEEED-VDEDTLLDTSLGDDSESDADMINDDHDDSVNELDDE--DGDFVM
DDMNFDGEHGILEIVTEDDDDDDDSQALDSWSSGEEDFMVSGHGF
>OUT.vitvi.PN40024.gnm2.ann1.VIT_204s0008g03060.1
------------SAAESQAPPPSSPPIQEEDSGDDDSLQSKVQKLMEKITSSPDNPNPS
VLHALSSILETQESRYMEETGHSSLNNGRATHIIGRLGSLVRDNDDFFELISSKFLSESR
YSISVQAAAARLLLICSLTLVYPHVFEETVLENIKNWVMDENARFSGEDRSWKNDSGRK
EASDSEMLRTYSTGLLALCLAGGGQVVEDVLTSGLSAKLMRYLRTRVLGETNTSQKDGSH
IAESKNTPGATCMRGRDEGRSRLRLVLETNHLDDPRIIDEGSLHDQSVERDHDRSIGWQT
HGEESRVDGEPPNSLD-EDDMYEVDADGEDRWHGRDLRDLKTKFGDHDENVRDD-SKRR
ANRGLSRLKGKGRVNEGAIENEHALTSPGSGSRLGQGRSIRDRSLSRNLDTKRAPDAKKC
FGRTIADGFPMEREDNDDRFQECKVGSKDISDLVKKAVKSAEAEAKEANAPLEAIKAAGD
AAAEVVKSAALEEFKTTNDEEAAILAASKAASTVIDAANAIEVSRSSSNMNADPMNSRGT
ETEINEEVEEFFIMDADSLAQLREKYCIQCLEILGEYVEVLGPVLHEKGVDVCLALLQRS
SKLKEASKLAMLLPDVLKLICALAAHRKFAAVFVDRGGMQKLLAVPRVALTFFGLSSCLF
TIGSLQGIMERVCALPSEVVHQVVELALQLLECSQDQARKNAALFFAAAFVFRAVLDSFD
AQDGLQKLLSLLHDAASVRSGVNSGGLGLSNSGSLRNDRSPPEVLTSSEKQIAYHTCVAL
RQYFRAHLLLLVDSIRPNKNNRSAARNLPSVRAAYKPLDLSNEAMDAVFLQLQKDRKLGP
AFVRARWLAVDKFLTSNGHITMLELCQAPPVERYLHDLLQYALGVLHIVTLVPYSRKLIV
NVTLSNNRVGIAVILDAAN-GASFVDPEIIQPALNVLVNLVCPPPSISLKPPVLAQGQQS
ASVQTSNGPAMEARDRNAERNISDRAANMPGQSELRERNGESGVVDRGSSAVLSAVSINS
TSQTPIPTIASGLVGDRRISLGAGAGCAGLAAQLEQGYRQAREAVRANSGIKVLLHLLQP
RIVSPPATLDCLRALACRVLLGLARDDAIAHILTKLQVGKKLSELIRDSGSQTSGNEQGR
WQAELAQVAIELIGIVTNSGRASTLAATDAATPTLRRIERAAIAAATPITYHSRELLLLI
HEHLQASGLSTTAAQLLKEAQLTPLPSLAAPSSLVHQASSQETPSMQLQWPSGRIAGGFL
SNKLKPTTKDEDSCLNSDSSSSKKKPLVFSSTLSFQFRNQSHDAQSPAISKVFSTS
KKSSAPSVPETPSVTTSKPNLDAESQYKTPIILPMKRKLTELKDVG-LASSVKRLNTSE
LGLHSPVCSNTVRKSNLLNDAIGFSTPCCTPRDQYGRPTPDNLDDNQCGIPHL
GQMTPSSFSLNDPHTGNTERLTLDSLVVQYLKHQHRQCPAPITTLPPLSLLHPHICP
EPRRSLDAPSNVTARLSTREFRNVHGGIHGNRRDRQFIYSRFRPWRTCRDDGNGLLTSLA
FLGDSAQIAAGSHSGELKFFDCNSSTMLESFTGHQYPLTLVQSYLSGDTQLVLSSSSHDV
RLWDASSISGGPRHPFDGCKAARFSNSGTIFAALSSESSRREILVYDIQTLQLDLKLADT
SASSAGRGHVYPLIHFSPSDTMLLWNGVLWDRRGSGPVHRFDQFTDYGGGGFHPAGNEVI
INSEVWDLRKFRLLRTVPSLDQTVITFNSRGDVIYAILRRNLEDIMSAVHSRRAKHPLFS
AFRTVDAVNYSDIATITVDRCVLDFATEPTDSFVGLVSMDDHDEMFSSARMYEIGRRRPT
DDDSDPDDAESEEDDEDEDEDADEDPLLGPALDGDGESDGDDLSN-DDDSLGDFDDD
DDDGDFVMDDADFDGGGGILELVTEGDEDDNDSEVVESFSSGDEDFGDNGFGF
