# Supplementary material for: Legume genome structures and histories inferred from Cercis canadensis and Chamaecrista fasciculata genomes
Source: Plant J. 2026 Jun 10;126(5):e70981. doi: 10.1111/tpj.70981 (PMC13252982; doi:10.1111/tpj.70981)
Supplement: Supplementary file 4 — Data S4. Manuscript supplement; Compressed directory of aligned sequences from 2212 low‐copy gene families, for calculation of a consensus species tree. [file TPJ-126-0-s010.gz › S4_consen_species_tree/40_aln_fas_cln1/Legume.fam3.06365]

>CAE.acacr.Acra3RX.gnm1.ann1.g15288.t1
-TPC-ASSCGYSLIPVTLRGQSLLFAGNLPVTVPANS-WSRTIRNCGIRASMVDSSSDF
IKRMERAWLISQQPKPIVCSSCDSKGHSECKWCGGTGFFILGDNMLCEVPSKNTTCVICS
GKGSTCCSDCQGTGFRAKWLEEPPAP-
>PAP.aesev.CIAT22838.gnm1.ann1.Ae08g05350.1
---CCSSSGGSAFISRTSSQGKFRSPIRIAVIVPPSN---TRVSRLRLRASMVD
SSSDFARRIERAWLISQQPRPIVCGSCNSKGHIECKWCGGTGFFIIGDNMLCEVPSRNTS
CVICSGKGSMCCSDCQGTGHRAKWLEQPPTS-
>OUT.arath.Col0.gnm9.ann11.AT2G24860.1
-TIC--MCCDSHLVAKSILNPWNSPRITKLGFVPVVRRFP---ATTTVKASAVDSPE
NFAKRMDQAWIISQQPSPVGCSSCNSKGHVECKWCAGTGFFILGDNMLCQVPSRNTSCVI
CSGQGSASCSDCKGTGFRAKWLEKPPVP-
>CER.bauva.BV-YZ2020.gnm2.ann1.rna-bv24432.t1
MMSCVTCSRSFAFNSKTAESK-FKGRIPIPIIVPINA-RSGRNRISGIRASAVDS
SSDFIRRMERAWLISKQPRPIACSSCDSKGHIECKWCGGTGFFILGDNMLCEVPSRNTSC
IICAGKGSMCCSDCQGTGFRAKWLEEPPSSK
>CER.cerca.ISC453364.gnm3.ann1.Cecan.4G359300.1
MMSCVSCSGSAALTSNTMESKSFILKGRIPIIVPSNA-RSNRNRIFGIRASMV
DSSSDFLRRMERAWLISKQPRPIVCSSCESKGHIECKWCGGTGFFILGDNMLCEVPSRNT
SCIICTGKGSMCCSDCQGTGFRAKWLEEPPISK
>CAE.chafa.ISC494698.gnm1.ann1.ChfasH1.7G251400.1
MTSC-VSCSGSALIPTSVTGKSFLFAGKLPIVVPTNG-RSRTVRISGIRASMVDSSSDF
MKRMERTWLISQQPRPIVCSSCDSKGHIECKWCGGTGFFILGDNMLCEVPSKNTSCIICT
GKGSMCCSDCQGTGFRAKWLEEPPS--
>PAP.lotja.MG20.gnm3.ann1.Lj0g3v0271799.1
-ASCCSSGSGSVLISKAIVSKSFLSPIRIALNVDGTASSSSRNSRLRIRVSMVDSS
SNFAKRIERAWLISQQPTPIVCSSCNSKGHIECKWCAGTGFFIIGDNMLCEVPSRNTSCI
ICTGKGSTCCSNCQGTGFRAKWLEEPPTS-
>PAP.medtr.A17_HM341.gnm4.ann2.Medtr3g105830.1
-SACASSCCASALIPKS--------TPPIAVVFCGNRSFVNRISRLCVRVSMFDSSS
DFTKRMEQAWLISQQPRPVVCSSCSSKGHIECKWCGGTGFFVLGDNMLCEVPSRNTSCI
ICSGQGSTCCSNCQGTGFRAKWLEEPPAS-
>CER.phach.longxuteng.gnm1.ann1.LXT17520.t1
-MSRVSCSGSAAFTSKAVESKLGRTPIAIGIIVPSNARFG-RNRISGIRASMVDSS
SDFLRRMERAWLISKQPRPIVCSSCDSKGHIECKWCGGTGFFILGDNMLCEVPSRNTSCI
ICAGKGSMCCSDCQGTGFRAKWLEEPPSSK
>PAP.phavu.G19833.gnm2.ann1.Phvul.009G086100.1
MSRCVSCSTASAFIRNKSLCK---SPTQIPI--PINAVTVNRTSRLRVHVSMVDSSSDF
AKRIERAWLISKQPRPIVCSSCDSKGHIECKWCAGTGFLILGDNMLCEVPSRNTTCITCT
GKGSMCCSDCQGTGFRAKWLGEPPTS-
>OUT.prupe.Lovell.gnm2.ann1.Prupe.1G396700.1
MTSC--LCCRPAIVAKSIHNEGFASLNRVAGVVPSGTNGRFSSRFRGVRASAVDS
YEDFVNRMEKAWLISKQPRPVACSSCDSNGHIECKWCGGTGFFMLGDNMLCQVPSRG
TSCVICTGKGSMCCSDCKGTGFRAKWLGQPPISK
>OUT.quisa.S10.gnm1.ann1.Qs0163940.2
MTSC-TYCGESVMFSKAIDSKSFILTRRLSIGFGVVIVPHTRSRISGIRASTVDSSSDF
VKRMEKTWLISQQPRPVGCSSCNLKGHVECKWCGGTGFFILGNNMLCQVPSKNTSCVICS
GKGSMSCSDCKGTGFRAKWLDEPPISK
>OUT.quisa.S10.gnm1.ann1.Qs0203470.1
MTSC-SYCGGSVIMSKAFDSKSFISTGRGLIGFGVVIVPHTRSRISGIRASTVDSSSDF
VKRMEKACLISQQPRPIKCSPCNSKGHVECKWCGGTGFFILGDNMLCQVPSRNTSCVICS
GKGSMCCSDCKGTGFRAKWLDEPPISK
>CAE.sento.Myeongyun.gnm1.ann1.Sto05g127100
--TS-VSCNASALIPTTLGGKSFLFAGNLPALVPTDATRSRTIRIPGIRASMVDSSS
EFAKRVERAWLISQQPRPIVCSSCNSKGHIECKWCNGTGFFILGDNMLCEVPSKNTSCVI
CAGKGLMCCSECQGTGFRAKWLDKPPTSK
>DET.singl.CAF01.gnm1.ann1.evm_model_Chr06_2971
MAICVSCSGSSALISKRMDNKRFVLAVRLPL--GNGRCGTSRALLPVIRASMVDSSSD
FVRRMEQAWLISQQPRPVVCSSCKSKGHVECKWCGGTGFFILGDNMLCEVPSRNTSCIIC
AGKGSMCCSDCQGTGFRAKWLGEPPIPK
>OUT.vitvi.PN40024.gnm2.ann1.VIT_204s0008g06970.1
MSTC-VCCSTPAILGKSKEGVSNGVVLKPPGSISSSRSMN--SRVFGVRASMVDSYE
NFAKRMEQAWLISQQPRPVSCTSCETKGHVECKWCGGTGFFILGNNMLCQVPSRNTSCVI
CAGKGSTCCSDCKGTGFRAMWLGEPPVSK
