# Supplementary material for: Legume genome structures and histories inferred from Cercis canadensis and Chamaecrista fasciculata genomes
Source: Plant J. 2026 Jun 10;126(5):e70981. doi: 10.1111/tpj.70981 (PMC13252982; doi:10.1111/tpj.70981)
Supplement: Supplementary file 4 — Data S4. Manuscript supplement; Compressed directory of aligned sequences from 2212 low‐copy gene families, for calculation of a consensus species tree. [file TPJ-126-0-s010.gz › S4_consen_species_tree/40_aln_fas_cln1/Legume.fam3.06366]

>CAE.acacr.Acra3RX.gnm1.ann1.g15345.t1
---------------------------------------PPRKLQIYSAVNTGVSPYKRE
KYEREAQRYWDAFYKRHQNKFFKDRHYLEKDWGKYFSGEGRKVILEVGCGAGNTIFPIIA
SYPHAFVFACDFSPRAIDLVKSHKDYKDSCARAFISDLTADDLNKEISPSSVDIATMIFM
LSAVSPEKMPMVLQNIRKIMKPNGYVLFRDYAAGDLAQEKFSDKGQKISDNFYVRGDGTR
AYYFSTEFLTNLFKENGFDVEEIGVYCKKVENRSRKVVMNRRWLRAAFRMSNGSNRFS
EALPKGSGHDFAYRSTCIPESVLPSPCNYKTVR---------------------------
------------------------------------------------------------
------------------------------------------------------------
------------------------------------------------------------
-------------------------------------------------
>CAE.acacr.Acra3RX.gnm1.ann1.g17766.t1
-------------------------------SGTQDSEQQVPRIQIYSTT-TGVSPF
WREKYEREAKKYWDWFYRRHQDRFFKDRHYLDKEWGSYFSGAERQVILEVGCGAGNTIFP
LIESYPDAFVYACDFSPQAIKLVKAHKEFEESRVCAFVSDLTSDDLCKQISPSSVDIVTM
IFMLSAVSPEKMHQVLQNIRRVIKPSGYLLFRDYATGDLAQERFSGKDQKISDNFYVRGD
GTRAYYFSNEFLTNLFKENGFDAEELGVCCKQVENRSRELVMNRRWVQAVFRISDNSNSS
YEAEPNANCLDSE----EVKEDNVKKLVNDSAIDLSEGLAVDMFGVSPSSENEIIEVN
PRGWNFRINVLSKEYQHTCKSTGLMLWESARLMASILAENPNIVEGKRVLELGCGCGGIC
SMVSARYAHLVVATDGDAFALELLAKNVASNLPPPLLTKLITKRLEWGNRDHIEEVNEVS
DSGFDVIVGTDVTYIPEAILPLFATARELIASSGSSKDNKEPSLILCHIFRRVDESSLLS
AAGQYGFRLVDRWPARDST--SQRIISNWFLDNGLKDDVPSTALHILLFHK-
>PAP.aesev.CIAT22838.gnm1.ann1.Ae07g10250.1
----TSLCMSITPNKVVRSMASSSLSSSTQDSGEQQKQPQAQRVQIYSNSNNGVTPFWR
EKYEREAKRYWDVFYKRHKDKFFKDRHYLDKEWGNYFSGEGKKVILEVGCGAGNTIFPVI
ASYPDAFVYACDFSPRAVELVKTHEDFKESHVSAFVCDLTVDDLCKEILPSSVDIVTMIF
MLSAVSPEKMPLVLKNIRKVIKPNGHVLFRDYATGDLAQERFSSKDQKISENFYVRGDGT
RAYYFSNEFLTNLFKENGFDVDKLHVYCKQVENRSRELIMNRRWVQAVFRVSEDLNSSSS
KEVESNHLGSNNIDPETNQNNSNGDLNDSAIDLSEGLGADMFGILPSNEYEIIEIKLRAW
NFKISVLSKEYQHTCKSTGLMLWESARLMASVLAENPEIIAGKRVLELGSGCGGICSMIA
AKHADLVVATDGDALSLDLLTKNVASNLELSLLTKLIMKKLEWGNDDHIQGIKEVSNEGF
DVIIGTDVTYVPDAILPLFATARGLIVSGVSSEDDNAPELILCHIFRRVDEPSLLSAAAQ
FGFRLVDKWPIGIRNNLSHNIINNWFLDNGLMNDLPSTALNILLFRL-
>OUT.arath.Col0.gnm9.ann11.AT2G26200.1
-------------------------------------QKPIEKLQIYPTANAGVSPFWRD
KYERDAKKYWDIFYKHHGDRFFKDRHYLDKEWNSYFSVSGKSVILEVGCGAGNTIFPLIA
TYPDIFVYACDFSPRAVELVKAHDEYTETRVCAFACDLTGDGLDKHISPSSVDIVTMIFV
LSAVSPEKMSSVLQNIRKVLKPNGCILFRDYAVGDLAQERFSGKDQRISENFYVRGDGTR
AFYFSNEFLETLFSEQGFEVEELDVCCKQVENRSRELVMNRRWVQATFRRTNGNKNPC
LTPAKLDKEQQDSIQSKSEEQERKEIIDYTDIDISDGLAMEMFGASPSSHEM-SVVKLR
DSAFKIKLLSKEYQHTCKSTGLMLWESARLMASVLDRNPNIVSGKRVLELGCGCTGICSM
VAARSANLVVATDADTKALTLLTENITMNLQSSLLGKLKTSVLEWGNKEHIESIKRLACE
GFEVIMGTDVTYVAEAIIPLFETAKELILRKMGDDLEEKPALILCHVFRRVDEPSLLS
AASKFGFKLADRWAANSKESPIGNIIDSWFSEKDLVAEIPSSALHILYFQME
>CER.bauva.BV-YZ2020.gnm2.ann1.rna-bv24516.t1
----------------LR---VTHSIFRAMASGTQEQQIQPQRLQIYSAANTGVSPF
WRDKYEREAKRHWDVFYKRHQDRFFKDRHYLDKEWGNYFSGAEKMVILEVGCGAGNTIFP
LITSYPDAFVYACDFSPRAIELVKTHKDFKESQVKAFTSDLTVDDLSKEIPPFSVDIVTM
IFVLSAVSPEKMHLVLQNIRKVLKPNGHVLFRDYATGDLAQERFSGKDQKISDNFYVRGD
GTRAYYFSNEFLTNLFKENGFDVEEHDVYCKQVENRSRELVMNRRWVHAVFRNSGSSNAS
S--EPKDN-------------YKANGLVNDSAVDLSEGVAFDMFGISPSSDNEIIEINPG
DWKFKIRVLSKEYQHTCKSTGLMLWESARLMASVLAENPSIVTGKRVLELGCGCGGICSM
IAATSADLVVATDGDALALDLLAKNLESNLSPSFLTKLIPKRLEWGNKEHIEAVKEMQ
DRGFDVIIGTDVTYVPEAMLPLFATAKELIAEEEQ---EQEAALILCHIFRRVDEPSLVS
AAAQFGFKLADRWPTTSRSNLSETIISNWFLGNGLQEHLPSTALNILLFRKD
>CER.cerca.ISC453364.gnm3.ann1.Cecan.4G368500.1
-------------KTPLRVTHS---IVRAMASGSQEQQIQPQRLQIYSTANTGVSPF
WRDKYEREAKRYWDVFYKRHQDRFFKDRHYLDKEWGNYFSGAGKMVILEVGCGAGNTIFP
LIASYPDAFVYACDFSPRAIELVKTHKDFKESHVRAFASDLTVDDLSKEIPPFSVDIVTM
IFMLSAVSPEKMHLVLQNVRKVLKPNGHVLFRDYATGDLAQERFSGKDQKISDNFYARGD
GTRAYYFSNEFLTNLFKENGFDVEELDVYCKQVENRLRELVMNRRWVQAVFCNSGSSNAS
SETEPKDNYLVHENIEREVQENKMKGLLNDSAIDLSEGVAFDMFGISPTSDNEIIEIN
LGDWKFKIRVLSKEYQHTCKSTGLMLWESARLMASVLAENPSIVTGKRVLELGCGCGGIC
SMVAARSAELVVATDGDAFALDLLAKNLESNLSPPFLTKLITKRLEWGNKEHIEAIKDV
NNRGFDVIMGTDVTYIPEAVLPLFATAKELIACNGSSKDDEEPALILCHIFRRVDEP
SLISAAAQFGFRLADRWPTATSTNLSQTIIINWFLGNALQQDLPSTALNILLFRKD
>CAE.chafa.ISC494698.gnm1.ann1.ChfasH1.4G285800.1
-----------------------------MASDTQNPGQQVQRLQIYSTTNTGVSPFWRE
KYEREAKRYWDVFYKRHQDRFFKDRHYLDKEWGSYFSGAGRKVILEVGCGAGNTIFPVIA
SYPDAFVYACDFSPRAVELVKTHKDFEESRVSAFVSDLTADDLCKKISPSSVDIVTMIFM
LSAVSPEKMPLVLQNIRKIIKPDGYVLFRDYATGDLAQERFSGKDQMISDNFYVRGDGTR
AYYFSNEFLTNLFKENGFDVEEIGVCCKQVENRSRELVMNRRWVQAVFHISDGSNSSS
EAVPKASYLDSDNNDQKVKEDNVNGLVNDSTIDLSDGVAFDMFGVSPSVENEIIEINPRD
WNFKIQVLSKEYQHTCKSTGLMLWESARLMASVLAENPNIVAGKRVLELGCGCGGICSMV
SSKYADLVVASDGDALALELLAKNVALNLQPSLHTKLSTKRLEWGNSDHIKEMKEVSNRG
FDVIIGTDVTYVPEAILPLFATAKVLIASRESSTDNEQPKLILCHIFRRVDEPSLLSAAG
QYGFRLVDKWPSGYSTNSSQSIISTWFLDNGLKDDLPSTALNILVFHHE
>CAE.chafa.ISC494698.gnm1.ann1.ChfasH1.7G245300.1
-------------------SCITPRRGWSVASGSQDYVKQPQRLQILSATKTGVSRY
WREKYEREAKRYWDVFYKRHQDKFFKDRHYLDKDWGNYFSGAGTKVILEVGCGAGNTIF
PLIALYPDVFVYACDFVPQAIDLVKTHKNFKESCIHAFVSDLTADDLCKEISPSSVDIVT
MIFTLSAVSPEKMPLVLQNIRKVMKPNGYVLFRDYAAGDLSQEKLSGKNRKISDNFYARG
DGTRAYYFSNEFLTNLFKENGFDVEELGVYCKQIENRSREVVMNRRWVRAVFCISDYSNS
FSEASPEAKYLDTDKIDQEVKENYLKGPVNDSN-ELSEDLQIDTF-------------
------------------------------------------------------------
------------------------------------------------------------
------------------------------------------------------------
-----------------------------------------------------
>PAP.lotja.MG20.gnm3.ann1.Lj5g3v0409310.1
------------------------------KSMAASSEAHTQTLEIYPKKVSGVSPFWRD
KYEREAKRYWDVFYRRHKDKFFKDRHYLDKEWGDHFSG-GRKVILEAGCGAGNTIFPVIA
SYPDAFVYACDFSPRAIDLVKAHEDFKDSHVHAFVSDLTADDLCKEILPSSVDIVTMIFM
LSAVSPEKMPLVLQNVRKIIKPNGYVLLRDYATGDLAQERFSGKDQKISDNFYVRGDGTR
AYYFSNEFLTKIFKENGFNVHKLDVCCKEVENRSRELIMKRRWVQAVFRVSDDSNSSSSK
EAQANHLGSYSIEKESKKNNLDSNLNDSAVDLSEGLALDMFGVLPSSEYEMIEVNLRGWS
FKISLLSKEYQHTCKSTGLMLWESARLMASVLAENPNIVAGKRVLELGCGSGGICSMIAA
RYADLVVATDGDGFALDLLTKNVESNIEPHLLTKLITKRLEWGNEDHIKSIKEVNHGGFD
VIMGTDVTYIPEAILPLFATTKELIASSGINRDDNAPALILCHIFRRVDEPTLLSAAAQ
FGFRLVDKWPAGISTKLSQSIINDWFVDNGLKDDLPSTALNILLFCP-
>PAP.medtr.A17_HM341.gnm4.ann2.Medtr1g015770.1
--------------------------LTAMASGESKLPLETQRLQIYSKPNSGVSPFWRE
KYEREAKKYWDVFYKHHKDKFFKDRHYLDKEWGDYFSGGGKKVILEVGCGAGNTIFPVIA
SYPDAFVYACDFSRRAIELVKMHEDFKESHVHAFVADLTADDLCKEIIPSSVDIVTMIFM
LSAVSPEKMPIVLQNIKKVLKPNGYVLLRDYATGDLAQERLSGKDQKITDNFYVRGDGTR
AYYFSNEFLTNLFKENGFDVHKLDVCCKEVENPLKGTLYHLRWVQAVFCVSDG
SNSSS-KETEVNHLDSDNNIGEIEKNN-CGSITDTVIDMSEGVGADMFGVLPSDEYEIM
EINLRGWNFKINLLSKEYQHTCKSTGLMLWESARLMASVLVENPNIVSGKRVLELGCGSG
GICSMIASRHADRVVATDGDDFSLDLLAKNVASNIEQPLLTKLTTKKLEWGNKDHIESIK
ELSDRGFNVIIGTDVTYVAEAILPLFATAKELIAPSESNKDENVPVLILCHIFRRVDEPT
LLSAAVQFGFRLVDKWPTGNSPETSRSVIDNWFMDNDLKDDLPNSALNILVFSME
>CER.phach.longxuteng.gnm1.ann1.LXT17605.t1
-----------------------------QPSR--EQQIQPQGLQIYPTANTGVSLFWRD
KYEREAKRYWDVFYKRHQDRFFKDRHYLDKEWGNYFSGAGRMVILEVGCGAGNTIFPVIA
SYPDAFVYACDFSPRAIELVKTHKDFKESQVRAFTSDLTVDDPSEEIPPFSVDIVTMIFM
LSAVSPEKMHLVLQNVRKVLKPNGHVLFRDYATGDLAQERFSGKDQKISDNFYVRGDGTR
AYYFSNEFLTNLFKENGFDVEELDVYCKQVENRSRELVMNRRWVQAVFCNSGRSNASS
ETEPKENYLVNENIEREVQENKAKGLVNDSAVDLSEGVAFDMFGISPSSDNEIIEINLGD
WKFKIKVLSKEYQHTCKSTGLMLWESARLMASVLAENPSIVTGKRVLELGCGCGGICSMI
AARSADLVVATDGDAFALDLLAKNIESNLSPPFLTKLITKRLEWGNTEHIEAIKEVHN
RGFDVIIGTDVTYIPDAILPLFATAKELIASKEDKD--LEPALILCHIFRRVDEPSLLSA
AAQFGFKLADKWPIATSSNLSETIIGNWFLDKALLEDLPSTALNILLFRKD
>PAP.phavu.G19833.gnm2.ann1.Phvul.001G092600.1
-----------------------------MASGEQKSPPQTQRLQIYPNTNSGVSPFWRE
KYEREAKRYWDVFYKRHKDRFFKDRHYLDKEWGEYFSGGGKKVILEVGCGAGNTTFPVIS
SYPDAFVYACDFSPRAVELVKTHEDYKESHISAFVSDLTADDLCKEILPSSVDIVTMIFM
LSAVSPEKMPIVLQNVRKVIKPDGYVLFRDYATGDLAQERFSTKDQKISENFYVRGDGTR
AYYFSNEFLTNLFKENGFDVDKLHVCCKQVENRSRELIMNRRWVQAVFRVSDSSNLSSSQ
EAEACNLDGDNVDKEIKQNNLNDGLNDSAVDLSEGVAFDMFGVLPSSEYEIIEINLRGWN
FKISLLSKEYQHTCKSTGLMLWESARLMASLLAENPSIVAGKKILELGCGSGGICSMIAA
RDADLVVATDGDGFALDLLAKNVASNIEPSLLTKLTTKRLEWGNKDHIESIKEVSNRGF
DVIIGTDVTYIPEAILPLFATAKELIATNGSHEDDNIPALILCHIFRRVDEPTLLSAAEH
FGFRLVDKWPAETSSNLSHSIIDKWFIDNGLKDDLPSTALNILLFCKD
>OUT.prupe.Lovell.gnm2.ann1.Prupe.1G408900.1
-------------------------------KG-SEEEQPTSRLQIYSTSDT-LSPFWRD
KYEKDAKKYWDVFYKRHQDRFFKDRHYLDKEWGQYFSGAGRKVILEVGCGAGNTIFPLLE
TYTDAFVHACDFSPHAVNLVKAHKDFTDSRVSAFVCDLTIDDLSKQISSSSVDIVTMIFV
LSAVSPEKMPLVLKNVRKVLKPSGRVLFRDYATGDLAQERLNCKDQKISENFYVRGDGTR
AFYFSNEFLTSLFKENGFNVEQLDLCCKQVENRSRELVMNRRWVQAVFRLSDGTNSST
EAAIRVNHLGQEKIELDVNGNILKQPENDLEVDMSDGVAAEMFGISPSSDNEVIELELGG
WTFKIEVLSKVHQHTCKSTGLMLWESARFMASVLAKNPAIVSGKRVLELGCGSGGICSMI
AARSADLVLGTDGDTNALDLLKQNVNSNLRPPLLDKLITRRLEWGNRDQIEAIKEAHAGG
FDIIIGTDVTYIAEAVLPLFQTAKELISSNRSIGADLEPALILCHIFRRVDEPSILSAAS
HFGFRLVDKWPIGIPTNPSPSIIKTWFPENG-SEHVESGALHILYFHME
>OUT.quisa.S10.gnm1.ann1.Qs0204210.1
------------------------------ASGAHPLEQQPPRLQIYSTSSAGVSPFW
KEKYERDAKKYWDVFYKRHQDRFFKDRHYLDKEWGCYFSAAERQVILEVGCGVGNTIFPL
VATYPEIFVYACDFSPRAIELVKTHKDFKETSVSAFVCDLTVDDLSKQIPPSSVDIITMI
FVLSAVSPEKMPVVLQNVRKVLKPNGCVLFRDYANGDLAQERFTCKDQMISDNFYVRGDG
TRAYYFADEFLTNLFKENGFDVQELDICCKQVENRSRELVMNRRWIQAVFHIADGAKSSS
ETAQEAAFLDQENVKPEVKKNVLDRVVNNSEIDISEGVAADMFGISPSSDNEIININL
RDWTFKINVLSKEYQHTCRSTGLMLWESARFMASVLAANPTIVARKKVLELGCGCGGICS
MVATKSCDLVVATDGDEYALELLTKNIKSNLKLPFLAKLTTKRLEWGNRDHIEASK----
------------------------------------------------------------
---------------------------------------------------
>OUT.quisa.S10.gnm1.ann1.Qs0281110.1
---------------------------------------------TNASIITGRGNYCR
EHYYNNADKYWNNFYKRHQNKFFKDRHYLDKDWGCFFSSDEGKVLLEVGCGSGN
TIFPLMAAHPKLYIHACDISLRAITLVKL-------------------------------
-----------------------------NGYILFRDYAFGDFSQVKLQEKKRKIGEDCY
VRGDGTCSFYFSEDFLSSLFSRAGFKAVTIDIYGKQIENCSLNIIMDRLWIHAIFSNFNC
TCNG--------------------------------------------------------
------------------------------------------------------------
------------------------------------------------------------
------------------------------------------------------------
------------------------------------------------------
>CAE.sento.Myeongyun.gnm1.ann1.Sto09g313370
--------------------------------GTQDCGQQAQRLQIYSATNTGVSPF
WREKYEREAKRYWDVFYKRHQDRFFKDRHYLDKEWGSYFSGAGRKVILEVGCGAGNTIFP
VIASYPDAFVYACDFSPRAVDLVKTHKDFEESRVSAFVSDLTADDLCKKISPSSVDIVTM
IFMLSAVSPEKMPIVLQNVRKVVKPNGYVLFRDYATGDLAQERFSGKDQKISDNFYVRGD
GTRAYYFSNEFLTNLFKENGFDVEELGVCCKQVENRSRELVMNRRWVQAVFRISYGSNSS
SEDLPKVNSSDSDKIDLKVKEDNVKSLINDSAFDLSEGVAMDMFGVSPSCENELIEIN
LRDWNFKISVVSKEYQHTCKSTGLMLWESARLMASVLAENPNIVAGKRVLEVGCGCGGIC
SMVCSRYADLVVATDGDPLALELLAKNVASNLDPSLLTKLTTKRLEWGNREHIEEMKEVS
NRGFDVIIGTDVTYIPEAILPLFATAKELITCRESNEENEEAALILCHIFRRVDEPSLLS
AATQFGFRLVDKWPNGNSTSSSHTIIANWFLDNALKDDLPSTALNILLFHK-
>DET.singl.CAF01.gnm1.ann1.evm_model_Chr03_1377
-------------------------------SGTQDSRQQTQRLQIYSSTN-AVSPF
WREKYEREAKRYWDVFYKRHQDKFFKDRHYLDKEWGKYFS-----VSEKVGCGAGNTIFP
LIASYPDAFVYGCDFSPRAIDLVKGHKDFKDSHIKAFVFDLTADDLCKEISPFSVDIVTM
IFMLSAVSPEKMPMVLQNIRKVLKPNGYVLLRDYATGDLAQERFSSKDQKISDNFYVRGD
GTRAYYFSNEFLTTLFKENGFDVEDLDVYCKQVENRSRELVMNRRWVQAVFRMSNGSDSS
SEALPKANCLGHNNAEQEIKDNNLNGIVNDPAIDLSEGVAFDMFGISSSCENETLEIT
LRDWKFKIRVLSKEHQHTCKSTGLMLWESARLMASVLAENPTIVAGKRVIELGCGCGGIC
SMVAAKYADLVIATDGDTSALDLLAKNIAANLKPPFHSKLMTKKLEWGNIDQIEAIKEVC
DRGFDVVIGTDVTYVPEAILPLFATARELITPRGSSKDSPEPLLILCHIFRRVDEPSLLS
AAAQFGFRLLDQWPNEISTNSSESIIDNWFLDNNIKEDLPSTALNILLFHKE
>OUT.vitvi.PN40024.gnm2.ann1.VIT_209s0002g01820.1
----------------------------------------------------------DD
HYQNNATKYWDKFYKRHQNKFFKDRHYLEKDWGAYFSDDHGKVLLEVGCGAGN
TIFPLVAAYPKLYVHACDFSPLAIELVKSNVDFRGDRVNAFVYDVASDDLSDKIKPSSVD
VITLIFMLSAVSPNKMPLILQNLKKVLKPHGVVLVRDYAIGDFAQVKLRDRNQKISENFY
VRRDGTCSFYFSEDFLSNLFSRAGFTTVDVNIYCKQIENRSQNVTMNRRWIRAIFSNFGC
NV----------------------------------------------------------
------------------------------------------------------------
------------------------------------------------------------
------------------------------------------------------------
------------------------------------------------------
>OUT.vitvi.PN40024.gnm2.ann1.VIT_216s0115g00070.1
------------------------------------AEQQPSRLQIYSTSSTGVSPFWRE
KYEREAKKYWDVFYKRHQDRFFKDRHYLDKEWGHYFS---------VGCGAGNTIFPLVA
TYPDIFVHACDFSPRAVDLVKTHKDFTENRVSAFVCDLTVDDLSEHISPSSVDIITMIFV
LSAVSPEKMPLVLQNIRKVIKPNGYVLFRDYATGDLAQERFSCKDQKISENFYVRGDGTR
AFYFSDEFLTSLFKENGFDVEELGFCCKQVENRSREIVMNRRWLQAVFHFSDGLKSSY
NVEPISSSRNSDQLC-RSEENSAKELANDFEVDMSEGMAFEMFGISHSSD
-EIIEVDAGNWNFKIKVLSKEYQHTCKSTGLMLWESARLMASVLAQNPTVVTGKRVLELG
CGCGGICSMVSARSADFVVATDGDAKALDMLAENVVSNLQKPFLDKLITKRLEWGNRDHI
EAIKELNDEGFEVIIGTGVTYIPEAILPLFATAKELISSNRDAREIWKPALILCHVLRRV
DEPSILSAASKFGFRLVDKWPTSIPTSSSQSIISSWFLEKSSEECIPTTALNIMYFHSE
>OUT.vitvi.PN40024.gnm2.ann1.VIT_216s0115g00300.1
------------------------------------------------------------
------------------------------------------------------------
------------------LLQTHKDFTENRVSAFVCDLTVDDLSEHISPSSVDIITMIFV
LSAVSPEKMPLVLQNIRKVIKPNGYVLFRDYATGDLAQERFSCKDQKISENFYVRGDGTR
AFYFSDEFLTSLFKENGFDVEELGFCCKQVENRSREIVMNRRWLQAVFHSSDGLKSSY
NVEPISSSRNSDQLC-RSEENSAKELANDFEVDMSEGMAFEMFGISHSSD
-EIIEVDAGNWNFKIKVLSKEYQHTCKSTGLMLWESARLMASVLAQNPTVVAGKRVLELG
CGCGGICSMVSARSADFVVSTDGDAKALDMLAENVASNLQKPFLDKLITKRLEWGNRDHI
EAIKELNDEGFEVIIGTDVTYIPEAILPLFATAKELISSNRDAREIWKPALILCHVLRRV
DEPSILSAASKFGFRLVDKWPTSIPTSSSQSIISSWFLEKSSEECIPTTALNIMYFHSE
