# Supplementary material for: Legume genome structures and histories inferred from Cercis canadensis and Chamaecrista fasciculata genomes
Source: Plant J. 2026 Jun 10;126(5):e70981. doi: 10.1111/tpj.70981 (PMC13252982; doi:10.1111/tpj.70981)
Supplement: Supplementary file 4 — Data S4. Manuscript supplement; Compressed directory of aligned sequences from 2212 low‐copy gene families, for calculation of a consensus species tree. [file TPJ-126-0-s010.gz › S4_consen_species_tree/40_aln_fas_cln1/Legume.fam3.06413]

>CAE.acacr.Acra3RX.gnm1.ann1.g17356.t2
------------MTGGQCHRRKKMKCRVAEGGCGTEDMVSRVPVKSLGTQPGNSDS
LALDIDYYSQAIKTLSERSPFDVAEDTSTSTVPTLPSGCASFLNRHSESRRRHKKSH-SG
ADKKS-SRTSEKSRSSSFWVETEDYFRDLKLPDIDTLLEASSPFSLAARNCFSIPPVGND
TKSNVASYEDDKET----------DGNLNSEDVKNED---RVMKSNSVVAGGLAQVNKGH
DTFDSSSSLEWLLGCRNKSSLISEPPSKRRKLLGGEAGLEKFFMAGPCDGDSPLCHYCCR
GDTGRESNKLIVCVICKVAVHKKCYGVQDDVDESWLCSWCKQKDCVDEMVHPCVLCPKKG
GALKPVHRHAESVGSVQFAHLFCCLWMPEIYIEDLKKMEPVMNVGGVHETRKKLVCDICK
VKFGACIHCCHGSCRSSFHPLCAREASYSMEVWAKNDHDNIELRVFCSKHSDVQENSTI-
-------FCSDLSSADS----LLGETQCILKTGCQNGDIFSDGSPDKLSHSESQDGM
LSDCLLNAHKTSECSGFPQSNTAVVGRTDEIANASDSLSFALVLKKLIDRGKVDLKNVA
LEIGISSETLSANINDPCMAPDVQLKIVNWLKAHVYTNASQRSLKVKFKPANSSKAENGI
TDGSDTLQISNSELPDPVAVKSVPSRRRTTGNIRILKDNKVICSSGMASSENEMPMDKVK
GGQSEHENSEISNEASIPDAAEMELTKSEYACFDSQGNADEPSKISLSGGVLEEKI----
ANASIFSDHHHS-CAAADLPPSGVMKIEGNPCYIHPYIHKKLSQIHGGVLSKDVLCQREE
QNFYLDDCLGASSGSSYQNPEVTSSDICKADKVNTKQLVMARNMGLLESCPKDEVDGELI
YFQHRLLQNSVARKKFADNLISSIVKSLPQEIDATHQQRWDAVLVNQYLRDLREAKKQGR
KERRHKEAQAVLAAATAAAASSSRVSSLRKDAFEEPVQPENLLK-HTFSGRTGVCSLPMP
RAKETPSRVAMVRISSEKHSDFGIGNADFSKEHPKLCDICRRSETILNPILVCSGCKVAV
HLDCYRSVKEFTGPWYCELCEDLSFRISGQPSINSWEKPYFVAECGICGGTTGAYRKSSD
GHWVHAFCAEWIFESTFRRGQVNAVEGMETVLKGVDTCCICHRKHGVCLKCSYGHCQTTF
HPSCARSAGFYMNVRAASGKLQHRAYCEKHGSEQRAKAESQKHGIEELKSIKQIRVELER
LRLLCERIVKREKIKRELVLCSHDILAFKRDHVARSVLVHSPFILPDCSSESATTSLKGN
TEGYRSCSEAVQRSDDVTVDSSVSAKHRVRVAVTMDSDPKLDDDCSTSQSHYNNKIPERA
QFSGKQIPHRASIISRNLSDDSGWRSKSRKHQEAFGKELVMTSDEASMKNSMLPKGYAYV
PADCLSNDKRSKQDVFTSEPAEHN-
>PAP.aesev.CIAT22838.gnm1.ann1.Ae08g09940.1
MLSILCTLLLPAMTGGRCLRRKNMTASGAERERGTAEERPPLPEVSPMAPPGTKAFA
AFEIDYFSQARKALSEHSPFDDEASTSGGAVNTLPSGLSSLLNRHGDNRRRHKKSHSGG
DKKKKSSRASEKPHASNIWAETEEYFRDLTLSDIDTLVQASSLSSLGSRECFLIPRLSV-
----VSCSEDEKKGAP---QVVGVEDEKKCDEVRNGECLLGIESVDNVADEKDLPEDNNN
G---SCDSLEWLLGCRSKVSLTSERPTKKRKLLGGDAGLQKVLMTSPCDVEQPFCHYCGK
GESGRDSNRLVVCASCKVAVHQKCYGVQDGTDEAWLCSWCKEKGSVDESMNPCVLCPNNG
GALKPVSSNVEGAGSVEFVHLFCGLWMPEVYIDDLKKMEPVMNVAGIKETRRKLVCNVCK
LKCGACVRCSHGSCRTSFHPLCAREARHRMEIWAKYGDDNVELRGFCLKHSDLQDNRSIL
PSGDSVAVGSEFSEANGFPLTLPVNSEDNLRISCRNGGVISNGSLDKLNHDELQDGGLPD
SIVSAHDMLGCDAVHQHNDGAVGKSKENVDASDSLSFAIVLKKLIDRGKVDVKDVAMEIG
ISPDTLTANINEAYMDPDLLDKIVNWLKAHVYTSAFQKGLKVKFKQPNAPKDQSGAADGS
DTLPISDSGLLDPVAVKSVPPRRRTVSNIRILKDNKVICSSEGVTSENGTSIDNVRVSQP
DHENPGSSTEAS-PDATVMNLTMAEETSPKAEGNADKLFKSNLSE----EKSTVSLQNDY
VLSDRHCPVYSASELPDSGSMKAEAISSYIHPYIKKMLQQIHNGVLLQNITCPREEGISS
LVESSGSSGCSNSQNQQLTSIECSSSDQVHMEQLHGAEKMGLLEFSPEDEIEGEFIYLQY
RLLRNAVARKRLTDNLICNVAKSLPHEIDAAHQRRWDSVIVNQYLRDLREAKKQGRKEKR
HKEAQAVLAAATAAAAASSRVSSFRKDSLDESMQQENLLKLDTSSGRSGALSQPMPRAKE
TLSRVAVTRTSSEKYSDFGLPSADLSKEQARSCDICRRSDTMLNPILICSGCKVAVHLDC
YRSVKETTGPWYCELCEDLSSRSSVTSAINFWEKP--VTECALCGGTSGAFRKSSDGQWV
HAFCAEWAFESKFRRGQINAVEGMETLLKGVDACCICHRRHGVCMKCCYGNCQTTFHPSC
ARSAGFYMNVRTAGGKSQHRAYCEKHSLEQKAKSESHKHGIEEFKSMKQIRVELEKLRLL
CERIVKREKLKRELVLCSHDILAFKRDHVARSVLARSPFILPDVSSESATTSLKGNTEGY
RSCSDAVQRSDDITVDSSVSAINRVRVAVSIDTDPKLEDDCSTSQSHYNHNMPQRMQFSG
KQIPRRASAMSRNLSDVGGLRSKSRKHAETFGKELVMTSDEASMKNLRLPKGYAYVPADC
LSTDKQSNEDEYAGGPVY---
>OUT.arath.Col0.gnm9.ann11.AT1G77800.3
------------MNVDQCQWRKKMMGRGVDGGCGAEEKYRPFRRVALDKENGYEDMGSL
EIDFLAQASKNLSERSPFDVPEDGSTSVVPTLPIALANLLKNHSDNKKRHKKSHSGAD
KKKKKSRQGDKLRSGSIWLEHEDYFRRLDFPDLETLSDLASLRSLSSRNCFSIPSVEY-
DSIDIQQRETDASA--KNEDVVCGDGEQIKNLLTKDISEGTVRKEEDVVKPMGVDNV
GNGSGSDYSGSLEWVLGNRNRILLTSERPSKKRKLLGSDAGLGKLMVAAPCEGNALLC
DFCCTGH-----HQLIVCTSCKATVHKKCYGLLEDSGKPWLCSWCELENGRADSERPCLL
CPKKGGILKPVLSKTENGGPAEFAHLFCSLWMPEVYIEDLKKMEPILNFPGIKETRRKLL
CNLCKVKSGACIRCCNGTCRTSFHPICAREAGNRLEVWGKHGCDTVELRAFCSKHSDIQE
SGKSVEGGESNAAESRSPICHLPSESVGEGHLSNDEMGVDVGT---PGTGSDISRNDLQ
ELESPHSKFNLS---ATDNVES---GMTGRSNEDRTLSKSLSFGLILKKLIDLGKVDVK
DVAAEIGINPDALRAKLTDGDLLPDLLGKVVKWLSQHAHMGSSDKGKNLKRK--TTTKSE
RRAAICTEGIVMLDSDILDPAVAKAFSIERTHEINICNNTTNNTRCTLTENCTGNGIVVV
EAKANGSVLKKEGSVSLAPDHSPEEKNIVLDQKVHHGKSDDHGEQSNSSSSGVM
MENAF-----SLRPNSSQNRGNLNCPNPIILDLFNQEAYPGNPHRYIHKELSELGKE--
-QTLKSSTDSDVARMTTNFDGSEEGNKHLQ----------GAETFLQLSKARKLGILDLS
PEDELEGELLYYQLQLLGTAVSRKQLSDNLVYEVAKKLPLEIDEQHGRRWDDVLVNKYFH
DVREARKQGRKEQRNKQAQAVLAAATAAAATSSRNTSLRKDMSEEPAQQE----MSTSRR
KVVGSSHLVPQTKESLLKMAVSGPPSEKRSDHHTP--DFLVENPRTCDICRRSETIWNLI
VVCSSCKVAVHIDCYKCAKESTGPWYCELCAES----SSEPSFNFGEKPNSSTECTLCGG
TTGAFRKTTNGQWVHAFCAEWSLESTFRRGQINPVQGMESLAKKTDNCCVCQRIYGACTK
CSYGNCQTTFHPSCARSAGFHM---TGGGKHPHKAYCEKHSMEQKAKAESQKHGAEELKS
LKHYRVELERLRLLCERIVKREKLKRELAISSHEILAAKRDHAARPLHVRNPFSPPEVSS
DSATTSIKGHPDSNISGSEAIQRSDDITIDSTVTDKRRGKGPLLMDTDQK-TDDSATSKS
RFSRKLTERQILSGKTVPRKHCIVSPSVSEDGDNGSKPKKHVETFAKELVMTSDEASFK
NRRLPKGYFYVPVDCLQEDKPGNQKLASSDKPANQ-
>CER.bauva.BV-YZ2020.gnm2.ann1.rna-bv16151.t1
MLWWFCTLLLLVMTRRRCHRRRKMIGVGAEGDCGTEERVSRVPDKIPATQPENPVS
TGLQIDYYSQAKKALVERSPFDVAEETSTSTVLTLPNALANFLNRHSDSRRRHKKSH-SG
ADKKS-SRAGEKSRGSNFWIETEEYFRGLTLPDIDSLLEAASSFRLATWKYFYIPVLGNA
PRPNIGSSKNDKDT----------DENVDSVAIKNGD---VLLKTDNVARDVLPPDGKDG
STSYSSGSLEWLLGCRNKVSLTSERPSKKRKLLGGDAGLEKVLIAGPCDGDSSVCHYCSR
GDTSRESNRLIVCISCKVAVHQKCYGVEDNMDGSWLCSWCKQKDDIGESVNTCVLCPKKG
GALKPVNRSGENVGSVEFAHLFCCLWIPEVYIEDLKKMEPVINVGGIKETRSKLVCHVCK
VKCGTCVRCSHGTCRTSFHPICAREAGHRMEVWAKYGYDNVELRAFCSKHSELQENNHIL
SPGGSVAVGILSSAADGLPVASSVDRTHNFKIVCKNGDVDSDSCPDKLSHSEPQ
EIGSSDGRLNSSDMSESGVQQLSNTGVVGRTNEDVNASDSLSFALVLKKLIDRGKVDARD
VALEIGVSPDMLTAKLNEACLATDLRWKIVNWLRAHVYTNAFQKSSRLKLKPTNSSQDES
GATDGSDTLSISDSDLLDPVAVKSVPPRRRTIGNM-ILKDNKMMSSSEAVSSENGMAMDT
VRADQLDHENLGHSDEASIPDANEMN-SKLECTFPEGQGIEDKPHKSRLSGSVPEDNFTV
CLQNASAFEDHLYPVHSASESPAPGSIKKEATSSYIHPYISKKLLQIHNWMLSKDIIWSG
EEGNSGLNESSKASGCFGYQNEQSTCSDICKPNQENMELLVMARKMEVPNSSPEDELEGE
LIYFQHRLLQNSVARNQIADNLIYTIAKRLPQEIDAACQQRWDAVLVNQYLCDLREAKKQ
GRKERRHKEAQAVLAAATAAAAASSRVSSFRKDAFDASGQQENSL-----SGRTGTCSQP
MPRAKEILPRVAVARTSSEKYSDFGHPTSDISKEHPRSCDICRRAESMLNPILVCSSCKV
AVHLDCYRSVKETMGPWCCELCEDLSSRSSGAPAVNFWEKPYFVAECGLCGGTTGAFRKS
SDGQWVHAFCAEWAFQSTFQRGQVNAVEGMESVLKGVSICCICQRKHGVCLKCSYGHCQM
AFHPSCARSAGFYMIARTTGGKLLHKAYCEKHSLEQRAKAETQKHGIEELKNIKQIRVEL
ERLRLLCERIVKREKLKRELVLCSHDILAFRRDHVARSALVHSPFFLPDGSSESATTSLK
GNTEGYRSCSEAIQRSDDVTVDSLVSGKHGVRVAVSMDADPKLDDDCSTSQSQYNHKIPE
RLQFSGKQIPNRASVMSCNLLDEGGCRSKSRKHAETFEKELIMTSDEASMKNLMLPKGYA
YVPADCLSNDKQQDGDVYAIEPLEHDG
>CER.bauva.BV-YZ2020.gnm2.ann1.rna-bv30567.t1
MLWWFCTLLLPLMTGGRCYRQKEETGVGGEGGCGAEEMVSRVPAKTPVTQPENPES
TGPQIDYYSQARKALSERSPFDVAEETSTSSVLTLPNGLANFLNRRSDSRRRHKKSH-SG
ADRKS-SRAGEKSRGSNIWIETEDYFRSITLPDIDSLLEAASSCNLATRNCFYIPVLGNA
LRPNISSIKNEEET----------DEKVDSVAMKNGE---GLLETHSVAPGILTPDDKDA
ATSHFSNSLEWLLGCRNKVSLTSERPSKKRKLLGGDAGLEKVLIASPCDGDSSFCHYCSR
GDASRESNRLIICASCKVAVHQKCYGVKDNVDGSWLCSWCKRKDNTGESVNSCVLCPKKG
GALKAVSGNGENVGSVEFAHLFCCLWLPEVYIEDLKKMEPIMNVRGIKETRNKLVCHVCK
VKCGASVRCSHGTCRTSFHPICAREARHRMEVWAKYGYDNVELRAFCSKHSELLENNHIL
PSGGSVAVGVESSAAN---------------------------------------VRLSD
GRLNAGDMLGSGGVQQNNTGMVRRTDEDVNASDSLSFALVLKKLIDRGKVDAKAVALDI
GVSPDTLAAKLNDACMAPDLRRKIVHWLKAHVYTNAFPKSSRLKLKRTNSSKDESGAIDG
SDTLSLSDSDLLDPVAVKSVPPRRRTIGNIRILKDNKVLSSSEAISSENRMAME---VEQ
LDQENSGHSDEASIPEATEVNLTKSEDTFLEGQVIADKPYKSSFSRSIPEENFAVCWQNA
SVFEDQLCPVHSAMESLPPGFIKKEATSSYIHPYIGKKL-QIHNCMVSKDNICPVEEGSS
GLNESPKASGCLGYQNQQSTCSDICKPKQEYMEHLV---KMEVPESSPEDEVEGELIYVQ
HRLLQNSVARKQIADNLIYNVAKSLPQEIDVSYQQRWDAVLVNQYLCNLREAKKRGRKER
RHKEAQAVLAAATAAAAASSRVSSFRKDTLDESRQQS-------SSGRTGVYAQPMPRAK
EMLPRVAVARTSSEKYSDFGHQTSDISKEHSRSCDICRRSETTLNPILVCSGCKVAVHLD
CYRSVKETMGPWYCELCEDLSSRSSGAPAVNFWEKPYFVAECGLCGGSTGAFRKSSDGHW
VHAFCAEWVFESTFRRGQVNAVEGMETVLKGVSTCCICQRKHGICLKCSYGHCQTPFHPS
CARSAGFYMIARIAGGKLQHKAYCEKHGLEQRAKAESQKHGIEELKSIKQTRVELERLRL
LCERIVKREKIKRELVLCSHDILALRRDHVARSVLVNSPFFLPDGSSESATTSLKGNTEG
YRSCSEAVQRSDDVTVDSLVSGKHGVRLAVSMDTDPKLDDDCSTSQSHYNHRIPERMQFS
GKQIPHRATVSSSNLLDESGWRSKSRKHEETFEKELVMTSDEASMKNLMLPKGYAYVPAD
CLSNDKQHDLDVYASGPLEHDG
>CER.cerca.ISC453364.gnm3.ann1.Cecan.4G298400.1
MFWWFCILLLPVMTGGRCHRRKKMMGMGAEGGCGTEERVSRVPAKIPATQPEHPES
TGLQIDYYSQARKALSERSPYDVAEETSTSTVPTLPNGLANFLNRHSDSRRRHKKSH-
SGADKKS-SRAGEKSRCSNIWIETEEYFRGLTLPDIDSLLEAASSCSLATRKCFYIPVLG
NAPRPNIGSSKNDKET----------DEKVDSVAKKNED---GLLETDSVEPGVLPPDDK
DGATSYSSGSLEWLLGCRNKVSLTSERPSKKRKLLGGDAGLEKVLIASPCDGDSSFCHYC
SRGDTSRESNQLIVCVSCKVAVHQKCYGVEDNVYGSWLCSWCKRKDDIGESVHPCVLCPK
KGGALKPVNKSGENVGSVEFAHLFCCLWMPEVYIEDLKKMEPVMNVGGIKETRSKLVCHV
CKVKCGTCVRCSHGTCRTSFHPICAREARYRMEVWAKYGYDNVELRAFCSKHSELQENNH
ILPSGGSVAVGDESSAANGLPVASSVDRKHNLKIGCKNGDVASDSCPDKLSHSE
PQEIGFSDGRFNASDILESGGVQQNSTGVVGRTNEDVN--DSLSFALILKKLIDRGKVD
AKDVALEIGISPDTLTAKLNEACMAPDLRWKIVNWLKAHVYTNAFQKSSRVKLKLANSSK
DESGATDGSDTLSISDSDLLDPVAVKSVPPRRRTIGNIRILKDNKVISSSEVVSSENGMA
MDTVRVEQLDHENPGHSDEASIPDATEMILTKLEDTFPESQGIAD
KPYKSSFSGTVPEDNFAVCLQNASVFEDQLYPVHSGSESPAPGFIKKEATSSYIHPYISK
KLLQIHNWMLPKDIICSGEEGNSGLNESSKASGCFGYQNQQSTCSDICKPNQENMEQLVM
ARKMEVSESSPEDEVEGELVYFQHRLLQNSVARKQIADNLIYSIAKSLPQETDAACHQRW
DAVLVNQYLCDLREAKKQGRKERRHKEAQAVLAAATAAAAASSRVSSFRKDALDESGQQE
NLL-----SGRTGVCSQPIPRAKETLPRVAVARTSSEKYSDFGHPTSDISNEHPRSCDIC
RRSETILNPILVCSSCKVAVHLDCYCSVKETMGPWYCELCEDLSSRSSGAPAVNFWEKPY
FVAECGLCGGTTGAFRKSSDGQWVHAFCAEWVFESTFRRGQVNAVEGMETVLKGVSICCI
CHRKHGVCIKCSYGHCQTTFHPSCARSSGFYMIVRTAGGKLQHKAYCEKHGLEQRAKAET
QKHGIEELKSIKQIRVELERLRLLCERIVKREKIKRELVLCSHDILAFRRDHVARSVLVH
SPFFLPDGSSESATTSLKGNMEGYRSCSEAVQRSDDVTVDSSVSGKHGVRVAVSMDTDPK
LDDDCSTSQSHYNHKIPERVQFSGKQIPHRASVPSCNLLDESGWRSKSRKHAETFEKELV
MTSDEASMKNLMLPKGYAYVPADCLSNDKQHDQDVYGSGPLEHDG
>CAE.chafa.ISC494698.gnm1.ann1.ChfasH1.7G159300.1
------------MSGGRCPRTEKMMGMGAEGGCGTEERISRVPVKFPATEPGNYDC
TVLEIDYYSQARKALSERSPFDVAEETSTSTVPTLPSALASFLNRHSESRRRHKKSH-
PGADKKS-SRVCEKSRSSSIWAETEEYFRDLKLSDIDTLLEASSSFSLAADKCFSIPLLG
NGPRPMIVSNEDGEEF----------DGDLNGEVVKNEG---GLMEIAGVAAQVLPQEDQ
DLVTSYSSSSLEWLLGCRNKISPTSERPSKKRKVLDGDAGLEKILIVSTCDGDSSLCHYC
CRGDTGRESNQLIVCVICKVAVHKKCYGVPDDINESWLCSWCKQKDDIGEMANPCVLCPK
KGGALKPVHRSEESVGSVQFAHLFCCLWMPEVYIEDLNKMEPVMNVGGVKEARRKLVCNV
CKVKFGACIRCSHGNCRTSFHPLCAREAQQRMEVWARNGSDTVELRAFCSKHSDIQENSS
ILPLDASVAFGSEFSVDDSRPVILSAGRQHNLKIDCRNGERVSDGSPDKLSPSGSPN
TGLPDT-------SECGSLAQDDNAVAGLTDENVNASDSHGFALVLKKLIDRGKVDAKD
VALEIGISPDTLSENINQSCMAPDLQLKIVSWLKAHVYTNAFQKSLKVKIKPANSSKDEI
GVTDGSDTLPISDSELLDPVAVKSVPPRRRTISNVRISKDNKVICSSGVLSSETGMPME-
VKVGQSDHENSGTLNVASIPDATEMELAKSEDSFPESQGNVDKPCKSILSGCLSEE----
--------------------------RKIDANSSYIHPYIKKKLLQIHDGVLSEDVICPQ
DEGDFYFDESMKASGCSSKQNPELTCSDICKAEKENMEQLTLARNIGLLESCPEDEVEGE
LVYFQLRLLQYTVARKKFADNLISNIVKSLQKEIDSGHQQRWDAVLVNRYLRDLKEAKKQ
GRKERRRKEAQAVLAAATAAAAASSRVSSCRKDALDESVQPENLIK-QTLGGRTGVRSQP
MPRAKETLSRVAVARTSSEKYSELGLPTPDFSKEHSRSCDICRRSETIWNPILLCSGCKV
AVHLDCYRSVKEFTGPWYCELCEDLSSRSSGAPAINFWEKPYFVAECGICGGTTGAYRKT
SDGHWVHAFCAEWVFESTFRRGQVNAVEGMETISKGVDICCICHRKHGVCLKCSYGHCQT
TFHPSCARSAGFYMNVKGAGGKLQHRAYCEKHGLEQKAKAESQKNGIEELKSIKQIRVEL
ERLRLLCERIVKREKIKRELVLCSHDILAFRRDHVARSVLVHSPFFLPDCSSESATTSLK
GNTEGYRSCSEAVQRSDDVTVDSSVTAKHRVRPAACMDTDPKLDDDCSTSQSQYNHKIPE
RVQFSGKQIPHRAAVMSRNLSDDGGWKSKSRKHAETFGKELVMTSDEASMKNLKLPKGYA
YVPADCLSNDKQSTQDAFAGEPMEQD-
>PAP.lotja.MG20.gnm3.ann1.Lj1g3v0749150.2
MLSLLCLWLLPAMTEDRCYRRKTMAGEED--DVVAAER--PLPARRPEIHDGGGGSAALR
MDYFSQARKALSERSPFDLPGEPSTSAVVTLPSGLASLLNRHGDSRRRHKKSQSGGGEKK
KKSRANDKSRVRNIWVETEEYFRDLTLADIDTLVELSSCSSLASRECFTIPRLGGAKR
FNVVSCVDEKNPATGFNIVSCEEGKKDGEELKNEDGLLGVA------ETALPQDDKN
GNASDSCVSLEWFLGCRNKVSSTTERPRKRRKLLGGDAGLERVLMTSPSDGNQPFCHYCG
KGDTGRESHRLIVCASCKVAVHRKCYGVQDEVDESWLCSWCKQKGDVGDSVNPCVLC
PKKGGALKPLNSSGEGDGSTQFVHLFCCLWMPEVYVDDLKKMEPVMNVGSVKKTRSKLVC
NVCKMKCGTCVRCNHGACRTSFHPLCAREARQRMEVWTKYGNDNVELRAFCLKHSNLQED
RSILPLGGSIAAGGDFSEANDLPVSLPVSSEHNVKIVCDNGGLVSNSIPDKLNHNGVP-
-------------PDDGAFPQHDIGVTGKTNEHVDGSDSLSFVLVLKKLIDRGKVDVKDV
ALEIGISSDALAANINEACMDPDVQHKIVNWLKAHVHTSAFQKGLKFKLKPANAFNDENA
AQDGSDTLPISDSGLLDPVAVKSVPPRRRTTSNIRVLNDDKVICSSEGVASENGMPIDKF
GVGHPDSENPGSSNEESIHDATGMNTTKSEDTFQEVQVNLDEHFKSSLSGCFSEEKSTVC
LQNALMISDQHCPGHSASEPPDSGFIKIEAMSSYIHPQINKKLLRVRDGLPLEDVVGSSD
KGNSSFIESSGASGCSSSQDLELTCSDKSEPDRVKMDQLARDEKVGLWDFSPEDELEGEL
IYFQHKLLQNAVAKKRLTDNLIYNVAKSLPQDIDNAHQQRWDAVTVNQYLRDLREAKKQG
RKEKRHNCCCSSIFQSL-------------------------------------------
------------------------------------------------------------
------------------------------------------------------------
------------------------------------------------------------
------------------------------------------------------------
------------------------------------------------------------
------------------------------------------------------------
------------------------------------------------------------
--------------------------
>PAP.medtr.A17_HM341.gnm4.ann2.Medtr3g073320.1
------------GTGERCHRRNNMTEQKS----------SACPAAAPAGIS----TADLE
IDYFSQARKVLSERSPFDVIEEPSTSAVVTLPSGLASLLNRNGDNKKRQKKLNSGGG
DKKKKSRANEK-RGFNVWVETEEYFRDLNLNDIDTLLQATTTYSLVSNECFKIPHLD
NGSRFSVVSSENEKKIFPLLNVVSNENEKNDVEEVNNENGCLVIELSDVVELER
ALPDDKNYDDSENSVGLEWFLGSRDKVFLASERPSKKRKLLGGDAGLEKVKMNSPRDG
DQPYCHYCGRGDSDTDSNRLVVCASCKVAVHRKCYGVQDDVDDSWLCSWCKQKGDVDDS
VNPCVLCSKKGGALKPVYSAVDGVGSSPFVHLYCCLWMPEVYIEDLKKMEPVMNVGGIKE
NRRKLMCNICKLRCGACVQCTHGSCRTPFHPLCAREARHRMEVWAKYGNDNIELRAFCSK
HSDLQENRSILPLGGSIPVGSEFSEANDLP----VKSEHSIKIGFGNGVLESDGNSDKLN
HNEPPNGGLSVGTISAQNMLVCGAAQPHNMGVAGRTNEKVDSSNSPSFALVLRKLIEKG
KVDVKDVALETGISPDTLTANINEAHMAHDVQHKIVNWLKAHVYTGAFQKS-------AI
VSMDESGASAGSDTSPLSDSGLLDPVAVKSVPPRRRTINNIRILKDNKVICSSEGVTT
DGGGSIEKSLVCQPECENPGSSNKASVPDATDMNLTKSEDIFHEVQGNADDLYKSSLSV
CVSEQNSTACLQNASMLSDPHIPAHSASEPPLPGFIKLEAISSYAHPYINKKLLQIRSGL
PSENLMGLSGCRNS-FVESSGANNCPSSENQQLICTDVSKPDPVKMEQLVRDEQMQLTEF
YSEDELECDLIYFQHRLLQEAVAKKRLAENLVYNVAKSLPQEIDKTHQQRWDAVIASQYL
RDLREAKKQGRKEKKHKEAQAVLAAATAAAASSTRVSSFRKDTIDESMQPENSLKLDALC
GRTGPCSQPMPRAKETLSRVAVTRASSEKYSDFSLPRSDISKEQRKSCDICRRFENVLNP
ILVCSGCKVAVHSVCYRSVKETTGPWYCELCEDLLSRSSGPSAINSWEKPYFVAECALCG
GTTGAFRKSSDGQWVHAFCAEWFFESTFRRGQIDAIEGMETVPKGVDICCICHRKHGVCM
KCCYGHCLTTFHPSCARSAGLFIIMRTAGGKMQHKAYCEKHSSEQRAKAETQKHGVEELK
SIKPIRVELERLRLLCERIVKREKIKRELVLCSHDILAFKRDHVARSVLVRSPFVLPDGS
SESATTSLKATTEGYRSCSEARQRSDDVTVDSSVSAKHRVRVSVSIDTDPKLDDDCSTSQ
SHYNHKIPEKMQFSGKQIPRRASATSRNISEEDAWRSKSRKTNESFGKELVMTSDEAS
MKNSRLPKGYAYVPADCLSNDKQSNEDVYASGPGERD-
>CER.phach.longxuteng.gnm1.ann1.LXT17036.t1
MFWWFFTLLLPVMTGGRCHRRKKMMGGE--GGCGTEERVSRVPAKIPVTQPEIPES
TGLQIDYYSQARKALSERSPFDVAEETSTSTVPTLPNGLANFLNRHSDSRRRHKKSH-SG
ADRKS-SRAGEKSRSSNIWIETEEYFRCLTLPDIDSLLDAASSCSLGTRKCFYIPVLGNA
PRLNIGSTKNEDET----------DEKVDSVAMKNGD---GLLETRSVAPGVLTPGDKDG
ATSHSSSSLEWLLGCRNKVFLTSERPSKKRKLLGGDAGLEKVLITSPCDGDSNLCHYCSR
GDTSRESNRLIVCASCKVAVHQMCYGVEDNVDGSWLCSWCERKDDVGESVNPCVLCPKKG
GALKPVNGSGENVGSVEFVHLFCCLWLPEVYIEDLKKMEPVMNVRGIKETRNKLVCPVCK
VKSGASVRCSHGSCRTSFHPICGREARHRMEVWAKYGYDNVELRAFCSKHSELHEKNHIL
PSGGSVAVGVESSVANEFSVASSVDRTHNSKTGCKNGDVTSDSFPDKLSHSEPL
EIGLSDGRLNASDMLESGGVQQNNTGMVGRTNEDVNASDSLSFALVLKKLIDRGKVDAK
VVALDIGISPDTLAAKLNDACLAPDLRRKIVNWLKAHVYTSAFQKTSRLKVKPANSSKDE
SGAIDDCDNLSISDSDLLDPVAVKSVPPRRRTIGNIRILKDNKVVSSSEPVPSENRKATD
TVRIKQRDHENPGHFDEASIPDATEMNLTKLEDTFLEGQGIADKPYKSSFSGSVPEENFA
VCMQDVSVFKDQLYSVHSATESPAPVFIKKEATSSYIHPYIGKKLMQIHNWILSKDIICP
GE-GNSGLNESSGASGCLGYQNQQSTCSDIGKPKQEYMEHLV---KTEVPECSPEDEMEG
ELIYFQHRLLQNSVARKQIAGNLICNVAKSLPQEIDAAYQQRWDAVLANQYLCDLREAKK
QGRKERRHKEAQAVLAAATAAAAASSRVSSFRKDAFDESGQHEILL-----SGRTGVYSQ
PMPRAKEMLPRVAVARTSSEKYSDFGHQSSDISKERSRSCDICRRSETILNPILVCAGCK
VAVHLDCYHSVKETTGPWCCELCEDLSSRGSGAPAVNFWEKPYFVAECGLCGGTTGAFRK
SSDGQWVHAFCAEWVFESTFRRGQVNAVQGMETVLKGVSICCICHRKHGVCIKCNYGHCQ
TTFHPSCARSSGFYMIARIAGGKLQHKAYCEKHGTEQRTKAETQKHVMEELKSIKQTRVE
LERLRLLCERIVKREKIKRELVLCSHDILAFRRDHVARSVLVHSPFFLPDGSSESATTSL
KGNTEGYRSCSEAVQRSDDVTVDSLVSGKHGVRVAVSIDADPKLDDDCSTSQSHYNHKIP
QRMQFSGKQISHRASVSSCNLLDESGWRSKSRKHAETLEKELVMTSDEASMKNLMLPKGY
AYVPADCLSNDKQHDQDVYASGPLKHD-
>CER.phach.longxuteng.gnm1.ann1.LXT62524.t1
MLWWFCTLLLLVMTGHRCHRRKKMVGMGAEGGCGTEERVSRVPAKIPATQPENPES
TGVQIDYYSQARKALSERSPFDVAEEASTSTVPTLPNGLANFLNRHSDSRRRHKKSH-
SGADKKS-SRAGEKSRGSNIWIETEEYFRGLTLPDIDSLLEAASSISLATRKCFYIPVLG
NAPRPNIGSSKNDKKT----------DEIVDSVAMKNAD---GLLENDSVARGVLPPDDE
DGATSYSSGSLEWLLGCRNKVSLTSERPSKKRKLLGGDAGLEKVLLASPCDGDSSFCHYC
SRGDTHRESNRLIVCVSCKVAVHQKCYGVEDNMDGSWLCSWCKRKDDIGESLNTCVLCPK
KGGALKPVNGSGENVGSVEFAHLFCCLWMPEIYIEDLKKMEPVMNVGGIKETRSKLVCHV
CKVKCGACVRCSHGTCRTSFHPICAREAGHRMEVWAKYGYENVELRAFCLKHSELQENNH
ILSSGGSVSVGVVSSSANGIPVASSVDRTHNLKIVCKNGDVASDGCPDKLSHNE
LQETGFSDVRLNSSDKLESSSVQQSNTGVVGRTNGDVNASDSLSFALVLKKLIDRGKVD
ARDVALEIGISPDTLTAKLNEACLATDLRQKIFNWLKAHVYINAFQKSSKVKLKPTNSSQ
DESGATDGSDTLSISDSDLLDPVSVKSVPPRRRTIGNIRILKDNKVMSSSEAVSSENGMA
MDAARVEQLDQENPGHSDEASIPDATEIVCPRVSTIFPTYLCIADKPYKSTFPGSVPED
NFAVCLQNASVFEDQLYPVHSTSESP--GFIKKEATSSYIHPYLSKKLLQTHNWMLSKDI
IRLGEEGNSGWNESSNAGGCFSNQNQQSTCSDICKPNQGNMEHLVMARKMDVHESCPED
ELEGELVYFQHSLLQNSIARKQIADSLMYSIAKNLPQEIDTACQQRWDAVLVNQYLCDLR
EAKKQGRKERRHREAQAVLAAATAAAAASSRVSSFRKDALDESGQQENSL-----RGRTG
VCSQSMPRAKETLPRVAVARTSAEKYSDFGHPSSDISKEHARSCDICRRSETILNPILVC
SCCKVAVHLDCYRSVKETMGPWCCELCEDLSSRSSGASAVNIWEKPYFVAECGLCGGTTG
AFRKSSDGQWVHAFCAEWVFESTFRRGQVNAVEGMGTVLKGVGICCICRRKHGVCIKCSY
GHCQIAFHPSCARSTGFYMIARTVGGKLQHRAYCEKHGLEQRAKAETQKHGIEELKNIKQ
IRVELERLRLLCERIVKREKIKRELVLCSHDILAFRRDHVSRSVLVHSPFFLPDGSSESA
TTSLKGNTEGYRSCSEAIQRSDDVTVDSLVSGKHGVRVAVSMDTDPKLDDDCSTSQSQYN
NKIPERSQFSGKQIPHRSSVTSCNLLDESGWRSKSRKHAETLEKELIMTSDEASMKNLML
PKGYAYVPADCLSNDKQHDQDVYASEPLEHDG
>PAP.phavu.G19833.gnm2.ann1.Phvul.009G025800.1
MLCFLCTLLLPAMTGDRCQPLKDMAEGGD---AAAMGR--PYGSDFVTEITP--DSAVRT
IDYLSQARKALAERSPFDVAEETSTSAVLTLPSGLAGLLNRQTDNRRRPKKSHSGGHKRK
SSARANQKKDDSNIWIETEEYFRDLTLADIDTLFEFSRATSLASQE------LGNAPSY
NAVYIKNEMEPVPRFNGGVSSEDKKVDEAVENEDELLVIGAIDEAA
DEQAYPDDKNQDISDSAISLEWFLGCRNKLSLTSERPSKKRRLLGVEAGLEKVIMTCPC
DEGRLFCHYCGRGDSGRDSNRLIVCTSCKMAVHCKCYGVLDDVDETWLCSWCKQMGDVDE
SVNPCVLCPKKGGALKPVNSSVEGAGSAPFVHLFCSLWMPEVYVDDLMKMEPVMNVGEIK
ETRKKLVCSVCKAKCGACVRCSHGSCRTSFHPLCAREARHRMEVWAKYGNDNVELRAFCL
KHSDLPESRSILPQEGFIEVRNEFSEANDLPVTLPVSGEHNLR-DCRNGGLVSDSNPDKL
NDNEPPDGGLPDCTLSAH-MLGCGALPQQNVEVVGRGNENVDASDSLSFALVLKKLIDR
GKVNVKDVALEIGISPDTLTANTNEAYMAPDVRHKIVNWLKGHVYTSAFQKGLKVKFKPA
NASKIDSGAPDGSDILPISDSGLLDPVAVKSVPPRRRTTNNIRILKDNKVICPSEGVTSE
NGMPVHMCRVGQSNCENPTTSNEASIPDATEMNLPKSEDIFHEVQGNADKPNKSCLSG--
-----------------------------------KGAVSSYIHPFTNKKLLQI--GVPL
EDVICSSDKKNSGLVESFGASGCSNSQNQNLTCSEISKSDAVKKEQLVRSKEMELSELSP
QDELEGELVYFQYRLLQNVVAKRRHIDNLIYSVAKSLPHEIDKAHQQRWDDVIVNQYLRD
LREAKKQGRKERKHKEAQAVLAAATAAAAASSR--SFRKDTLDESMQQENLLKSDNLNGR
TGACSQPMPRAKETLSRVAVTRTSSEKYSDFCMPTSDFSKEQCKSCDICRRSETILNPIL
VCSGCKVSVHLDCYRSVKETTGPWYCELCEEMSSRSSGASAINFWEKPYIGVECALCGGT
TGAFRKSSDGQWIHAFCAEWVFESTFRRGQIDAVEGMESVPKGVDICCICHCKNGVCMKC
CYGHCQTTFHPSCARSAGLYMNARTAGGKVQHKAYCEKHSLEQKAKAENQKHGIEELKSI
RQIRVELERLRLLCERIVKREKIKRELVLCSHDILAFKRDNVARSVLVHSPFILPDGSSE
SATTSLKGNTDGYRSCSEPLQRSDDVTVDSSVSAKHRVRVAISMDADPKLDDDCSTSQSK
YNHKIPERTQFSGKKIPHRAGA-SRNILDEGGWRSKSRKHAETFGKELVMTSDEASMKNS
MLPKGYAYVPADCLSNDKNSNEDIYASGPVEHER
>OUT.prupe.Lovell.gnm2.ann1.Prupe.1G506100.1
------------MTGGRCHEEKKMMGRGADGGCGTEERISRVTPKIPATQPEIPES
SSLRIDFYSQAKKALCERSPYDVTEDGSASSVTTLPRSLASFLSRQSDNRKRHKKSH-A
SAEKKS-SRQSERSRGSNIWAETEDYFRPLKLPDIDTLCQVSELSNLAARKCFLIPVLGN
GPRVNANV-SEENANAGNSNSVVVKDE
EDEVKRVKD----EHSMEIDSVGASGLP
EGDKGCSVSDSPYGLEWLLGYRNKIALTSERPSKKRKVLGVDAGLEKVLIGSPCDGNSSL
CHFCCMGDAGKESNRLIVCRSCKVGVHRKCYGVVEDVDASWVCSWCKQKTDTSNSVKPCA
LCPKQGGALKPVLKSIENGGSVEFAHLFCCQWMPEVYIEDLVKMEPILNVGGVNETRRKL
ICNVCKVKWGACVRCSHGTCRTSFHPLCAREAKQRMEIWGKYGCDNVELRAFCPKHSEVP
DNRNIQLVDPPVSTDGNANVSNHLPVALSESKLNKLRVGRRNGDAVATGAPDSISEK
ESQEIAFPSSRLNARLQSDCSDAQPIDAGSFERSSEDVNASSSHNFSLILKKLIDC
GKVNVKDVASDIGLSSDSLAASLADDSMFPDVQCRIVKWLKDHSNLDLRQKNGKMKLRSA
ISSMAEFGGSDGSDAASLSESDMTD-VAVKSVPPRRRTKSSFRILKDNKVISSSEGIFCD
NG-TLNKIKVDQMITDEQENSSKVSIPDPVEKNLTEAVGFQHSLPGNSAKPLN
CSVVQKGQEQLATIPLQSTSVIVNED-QLFSVAKPVDPEVNKSEVPSCYVHPYIEKKL
FEMQNG--ANPICGSSEGEISRLEASSHASVCCNHQYKHKCCDNICKSDEVTLEELVKA
RKMGAQEPSPEDEVEGELIYYQNRLLSNVVARKHFTDILMYNVVKTLPWELDAVRKQKWD
AVLVNQYLCELREAKKQGRKERRHKEAQAVLAAATAAAAASSRISSFRKDVLDESSHQEN
VMKLNTSSGRSGFSSQLMHRAKETFPRVAVPRISVEKHTGFVHSVADFSKEHPRSCDICR
RSETLLNPILVCSSCKVAIHLDCYRSVRESTGPWYCELCEELSSSRSSGAPVNFWEKDHF
AAECGLCGGKTGAFRKSSDGQWVHAFCAEWIFESTFKRGQVSPVEGMETISKGIDFCYIC
RRKCGVCIKCNYGNCQATFHPSCARSSGFYMHVKTLGGKIQHKGYCEKHSVEQRAKAETQ
KHGTEDLENLRKIRVELERVRLLCERIIKREKVKRELLICSHDLLAVRRDHVARSVLVHS
PFLLPDVSSESATTSLKGHTDGYKSCSEAFQKSDDVTVDSTISEKRRTRVLITIDNDQRT
DDDSSTSQDHFTPKFTERAQFSEKQIPCRPTAANCNISEDGGWRSKSRKHAETFEKELVM
TSDQASMKNMLLPKGYAYVPADCIPNEKQINQDACSGEPPEGD-
>OUT.quisa.S10.gnm1.ann1.Qs0198290.1
MRWGLCTFLLSLMTGGRCQRRKKMMGRGAGEGCGTEEKSSSFPEKTPATQPGNSES
TTLEIDYYSQARKALSERSPFDE--ETSASTVPTLPSGLASFLNKHSDSRKRHKKSH-SS
ADKKS-SRVGEKSRSSNIWIETEDYFRDLTLSNIDTLFEVSNSSGLAARDCFSIPLPGKA
PRSNVGSAEDDNRT----------GVNINEVSLKNDD---SLMEIDSVRPDVQLQEDTCF
PVSDSSSSLEWLLGSRNKIALTSERPSKKRKLLGSDAGLEKIIIAGPSEWDSSSCHYCCL
GDTGKEFNQLMVCNSCKVAVHRKCYGVQDHADRSWLCSWCKQNDDAGDSVKPCVLCPKKG
GALKIVHKSVENGGGLEFAHLFCSLWMPEVYIEDLRMMEPIMNVGGIKDTRRKLVCNICK
VKFGACVRCSHGTCRTSFHPICAREARHRMEVWAKYGYDNVELRAFCSKHSEVQDNSSTP
RAGNSVSVGSEFFVANPPPLTKSASKLQKLRIGRRNEDGAHDSCSDKSVDDEQ
QEVGSSDPRLSATVMLDSGDTEMLNE---RSSNEDVNPYDSLNYALILKKLIDRGKVNMK
NVAFEIGISPDSLSAHLAGDRLVPDVQCKIVDWFKAHAYISALKKDLKIKIKSFNSCKDE
TGDADCSDTLPISDSDILDPVAVKSVPPRRRTVSNIRILKDNKIIRSSGDVFCENRIPTD
KVKIDQTLNEGPENLIKPSF-DAPEMNLTKP-DKLPGSEGNLERLSGISVSETVHREEV-
-----ACVNAYQQDPVCPASKAADCGVIKPEAVTSYIHPYISKKLLQIQNGAFLQDFRD
PEVDGTSCLEECSKASVSCSDQNQYSNDNDAIPNDRINMEQMVKARKMGVLESSPKDDV
EGEIIYFQHRLLWNAVTRQRFTDNLICNVAKSLHKEIDAAWHHRWDAVLVNQYLYDLREA
KKLGRKEKRHKEAQAVLAAATAAAAASSRVSSFRKDSFNESSQQENLLKLDMISERSGIC
SQPIPRAKETLSRVAVTRTSSEKHSDFVQSASDFSKEHPRSCDICRRPEAILNPILVCSS
CKVAVHLDCYRSVKESTGPWYCELCEDL-LGSSGALAVNFWEKPYFVAECGLCCGTTGAF
RKSSDGQWVHAFCAEWAFQSTFRRGQSSPIEGMETVLKGGAVCYLCSCKEGVCMKCNYGH
CQTSFHPSCARNAGLYMNVRKTSGKLQHKAYCEKHSLEQRAKSETQKHGIEELKRVKQIR
VELDRLRLLCERIIKREKIKRELVLCSHDILAFKRDHVSRSVLVHSPFFLPDGSSESATT
SLKGHTDDYKSCSKAIQRSDDVTVDSSVSSKHRVRVTISMDTDQRTDDDCSTSQSHFNQK
LPERVQYSGKQIPQRPSVVSRNPLDDVGWRSKSRKHAETFEKELVMTSDEASMKNMMLPK
GYAYVPANCLSSDKQSNQDAS---------
>OUT.quisa.S10.gnm1.ann1.Qs0269550.1
------------MTGGRCQRRKKMMGRGAKGGCGTEERISRAPATTPATQTENSEY
TSLEIDYYSQATKALSERSPFDE--ETSASIVPTLPSGLASLLNRHSDSRRRHKKSH-SS
ADKKS-SRLGEKSRNSNIWVETEDYFRDLTLPDVGNLFEVSNFSGLTTRKCYSIPILGNA
PRSNVGIPENGIAT----------DAIVNEVSFEDGD---CLMEIDSVRADVLPQEDKLF
TISDFSSCLEWLLGYRNKISLTSERPSKKRKLLGADAGLEKIIIAVPSEGDSTSCHYCCL
GDTGKEFNQLIVCNSCKASVHQKCYGVHDNVDMSWLCSWCKQKDDVGDSVRPCVLCPKKG
GALKLVHKSVENGGPLEFAHLFCCLWMPEVYIEDLRKMEPIMNVEGIKETRKKLVCNICK
VKFGACVRCSHGTCRASFHPICAREARHRMEVWAKYGFDNVELRAFCSKHSEVQDYSGTP
QAGNSVSVGSELSVANPLPLTKPVSKPHKSRIGHRNGHSPYDNCSDKSGDDEL
QEVGSSDSRLSARVILDCGGTEQLNDTEFLGSNKDVNPYDSLNFALILKKLIDRGKVDMK
NVALDIGISPDLLSANLAGDRLVPDVQCKIVDWFKAHAYISTLQKDLKVKIKPVNSCKDE
AGAADGSDTLPISDSDNLDPVAVKSVPPRRRTVSNVRILRDSKVICSSGNVFSEIGIPVE
KVKIDQPPHEAPEDLSRPPF-DPSEMNST-ESDILPRSEGNLDKRSDLSF
SETVPREEADVSLQNACVNADQQYPVCPASKPADSALIKTEAVTSYIHPDIKKKFLQIQ
SRAFSQDFIDSREEGASCFEKCSKASVSCSNETQYSNCNDVIPNDQVNMEQLVMAKKMG
VLESSPEDEVEGEIIYFQHRLLCNAFSRKQFSDNLICTVAKSLPEEIDAAWHQRWDAVLV
NQYLYDLIEAKKLGRKERRHKEAQAVLAAATAAAAASSRVSSFRKDSLDESAQPENFPKF
DTFSGRSGICSQPMPRAKETLSRLAVTRTSSEKHSDFAQSASAFSKEHPRSCDICRRSET
ILNPILVCSNCKFTWIVTV--TVKEPMGPWYCELCEDL-SRISGAPPVNFWEKPYFVAEC
SLCGGTTGAFRKCSDGQWVHAFCAEWVFQSTFRRGQSSPIEGMETLLKGADVCYLCSHKQ
GVCIKCNYGHCQTSYHPFCARNAGLYMNVRLIGGKLQHKAYCEKHSLEQRAKAETHKHGI
EELKRIKQIRVELERLRLLCERIIKREKIKRELVLCSHDILAFKRDHAARSVLVHSPLLL
PDGSSESATTSLKGHTDDYKSSSEAVQRSDDVTVDSSVSSKHRVRVTISMDTDQRIDDDC
STSHSHFNRKLSERVQYSGKQIPQRPSVVSRNLLDDVGWRSKSRKHAETFEKELVMTSDQ
ASMKNMMLPKGYAYVPADCLSNDKHSNQDACGSEPLEHE-
>CAE.sento.Myeongyun.gnm1.ann1.Sto09g308780
------------MTGGRCHRRKKLMGRGVEGGGGTEESVSRVPFKFLATKPGNSDS
TGLEIDYYSQARKALSERSPFDVAEETSTSTVPTLPSGLASFLNRHSESRRRHKKAH-SG
ADKKS-SRVCEKSRSSSIWVETEEYFRDLKLPDIDTLLEASTPSSLAARKCFSIPLVETA
PSLNVVSNEKDKET----------DGNINSEVVKNEG---AVRESNSVAAQVLLQDDKDH
ATLYSSSSLEWLLGCRNKISQSSERPSKKRKLLGGDAGLEKILIASPCEGDSSLCHFCHM
GDTSGESNQLIVCDICKVVVHKKCYGVQGDVDESWLCSWCKQKDEIVEVANPCFLCPKKG
GALKPINRSAESVGSVQFAHLFCCLWMPEAYVEDLKKMEPVMNVGGVKETRRKLVCNVCK
VKFGACVRCSHGTCRTSFH
PLCAREARHRME---------IELRAFCSKHSELQENSSILPSGGSVAFGSEFSVANSLP
VTLPADRQHDLKFGCTNGDIASDGSPDKLSHSESLDAGSSDCRLSVCDTLECGSLPQ
--------TDENVNSSDSLGFALVLKKLIDRGKVDAKDVALEIGISPDTLIANINESYMA
PDVQLKIVNWLKAHVYTNAFQKSLKVKFKPPNSSNVEKEVTDGSDTLPISDSELPDPVAV
KSVPPRRRTINNIRILKDNKVICSSEVVSSENGMPMDKAKVGQFDHVHIESLNESSISDA
TELKLTQSKDTFPESQGNADKPCKSSLSGCVSEEKWKSGFISA----------FSFKSQV
SLLCRKIEENSSYIHPYISKKLLQIHDGVLSEDVICPKEEGNLYLDESLKTSGCSTNQ
NPELTC--------------------------PEDEVEGELIYFQHRLLQNTFARKKLAD
NLISIVAMSLPQEIDAVHQQRWDAVLVNQYLCKLKEAKKQGRKERRHKEAQAVLAAATAA
AAASSRVSSFRKDSLDESLQPENLLK-HSFSGRAGVSSQPMPRAKETLPRVAVARTSSEK
YSDSCLLSTDISKEHPRSCDICRRSETILNPILVCSGCKVAVHLDCYRSVKEFTGPWHCE
LCEDLSSRISGAPAINFWEKPYFVAECGICGGTTGAYRKSSDGQWVHAFCAE--------
----------ETVLKGADTCCICHRKYGVCLKCSYGHCQTAFHPTCARSAGFYMNVRTAS
GKVQHRAYCEKHGFEQRAKAESQKHGIEELKSIKQIRVELEKLRLLCERIVKREKIKREL
VLCSHEILAFKRDHVARSVLVHSPFFLPDCSSESATTSLKGNTEGYRSCSEAVQRSDDVT
VDSTVSAKHRVRVPVTMDNDPKLEDDCSTSQSRYNHKIPERVQFSGKQIPHRASIISRNL
SDEGGWRSKSRKHAETFGKELVMTSDEASMKNLKLPKGYAYVPADCLSNDKQSNQDVFSN
EPVERDR
>DET.singl.CAF01.gnm1.ann1.evm_model_Chr06_2469
MFRLLWALLLPLMTGGRCHRRKKMVGRGAKAGCGTEESVSGVPAEFPAAQPGNSEL
SLVEIDYYSQARKTLSERSPFDVAEEASTSTVPTLPSGLASLLNRHVDSRRRHKKSH-SG
TDKKK-SRAGERARGSSIWDETEEYFRDLTLPDIDTLFEASSSYRLATRRCFSIPILGN
APGFNVGSSDTNKEN------GENLDSKLDSEIAKREE---AVMEIDTIAAGTLPQDDKD
KASSNSNSTLEWLLGCRNKISLTSERPSKKRKLLGGDAGLEKVVIGSPCGGDSLFCHY
CCRGDICGESNRVLVCVSCKVAVHQKCYGVQDYV-ATWLCTWCKQKDGIDESVNPCVLCP
KKGGALKPVNRSEESAGSGDFAHLFCCLWMPELYIEDLQKMEPVMNVGEIKDSRSKLVCH
VCKVKCGACVRCSHGTCRTSFHPICAREARYRMEVWAKYGCDDVELRAFCSKHSGVQENF
SILPPESCAAVGSECSGAKNVPVMSSVDKTQNVKSGRRNGDVAFDGSPDKSSHV
-EQEIGLSDSSLNSAGMLEFGGVQQLNNGVLGSNDKDALATGSISFALVLKKLIDRGKVD
PKDVALETGISADTLKANLNEACMAPDVRCKVIQWLKTHVYANAFQKGLKVKLKSANSYN
DESGAIGGSDTLPMSDFDSLDPAAVKSVLPRRKTVGNIRILKDNKVLCSTEAVSNENEIP
IDKVTIGESDQENPGSSREAPIPDATEMSLTKCGDAFLEGQGNVDKPSKSSFSRCVSEEK
F------ASVSADQNRSVYSIPEPTASGFINAEAVSCYIHPYISQKLLKIHNGILSDNIK
CSVEEGNFSLHKSS--CGCLSDQNQRSTRDDICKLD-------------EILKSCPEDEV
EGELIYLQHKLLQNAVARESFADKLIYTVAKSLPQEIDGVHQQKWDAVIVNKYLCDLREA
KKQGRKERRHKEAQAVLAAATAAAAASSRVLSFRKDTLEESAQPENLLKSDTYSGRTSVC
SQPLPRAKETLSRVALARTSSEKYSDFSLPTSDFSKEHPRSCDICRRSETILNPILVCAS
CKVAVHLACYRSIKETTGPWYCELCEDMSSRSFGAPAVNFWEKPYFVAECGLCGGTTGAF
RKSSDGQWVHAFCAEWVFESTFRRGQVYAVEGMGSVSKGVDVCCICHRKHGVCIKCSYGH
CQTTFHPTCARSAGLYMNVRTTGGKLQHKAYCEKHGVEQRAKAETLKHGIEELKSIRQIR
VELERLRLLCERIVKREKIKRELVLCSHDILAFKRDHVARSVLVNSPFFLPDGSSESATT
SLKGNTEGYRSCSEAVQRSDDVTVDSLVSAKHRVRVAVTMDTDPKLDDSCSTPQSHYNHK
IQERVQFSGKQIPHRDYVTSRSILDGGGWKSKSRKHSETFGKELVMTSDEASMKNLMLPK
GYAYVPADCLSNDKQNNQDVHAGEPQQND-
>OUT.vitvi.PN40024.gnm2.ann1.VIT_218s0001g04040.1
------------MTGGRCHRQKKMMGRGAERGCGTEEKISRAPAKISAKQPGNPGE
VSLGVDLYAQARKALSDRCPFET-EEALANTVSTLPSGLACLLSKHSDSRKRHKKSH---
SDTKSS---SRQSRGANIWLETEGYFRELAFPDIETLVEVSSSVSLATEKNFLIPYIGNP
IEANGVSSELQNGE------NANGNGIVVKEEDKKED--NQLMEIDSVETEVLPPEEKAC
SQSPLSSGLEWLLGLKNKVLLTSERPNKKRKLLGSDAGLEKLIIARPCEGNSSLCHFCCT
GDMGEQSNRLIVCRCCNVAVHQKCYGVQEDDEESWLCTWCKNDASNGESVKPCV
LCPKQGGALKPLHK-SEDEESMEFSHLFCSQWMPEVYVEDTRKMEPIMNIDGIKETRKKL
VCNVCKVKYGACVRCSNGACRTSFHPICAREARHRMEIWGKFGCDNLELRAFCLKHSEVQ
DVSSTQQLGDFSAA--DGSNTSSHPPVTSVNKPQKLKIGLRNGDETPDNNSNKL
SDGEFQETGLPNTRSKAELMSGCADAQQIGMRMLETISEGVNPSDSINLALILKK---
-------------------------DDHLVPDLQCKILKWLKDHAYMGTLQKNLKVKIKS
AISSKDEIGEVDGSNAVLVSETDIPEPVPVKSVPPRRRTKSNIRILKDNRLICSSEETFS
DNGTVMDEVNTDQLAGE-LENSSKGSFPSATEKPFTKPVGFQDSLEFESSEPSNC
SLSDSGRIEE-DCGEDNTLVNLNKENPVCSVVDPVPPDLINTKTVSGYIHPLIYQKLRQ
TQSGLLLKNTICSRGPEISPMETSSYVRVPCNHQSQHSTCTEMCKSEGENLEQLVKARN
TGVLELSPEDEVVGELIYFQNRLLGNAVARKNLSDDLICKVVKSLPQEIEVVRKQKWDSV
LVNQYLCELKEAKKQGRKERRHKEAQAVLAAATAAAAASSRISSFRKDAIDESAHQENLL
KVNTSSGRAGLSSQPMPRAKETLSRVAAPRVSSEKFSDFVQSNLDFSKEHGRSCDICRRS
ETILNPILVCSSCKVAVHLDCYRSVTDSPGPWYCELCEELSSKGSRAPAVNFWEKPAFA
VECGLCGGNAGAFRKTTDDQWVHAFCAEWVLESTFRKGQVNPVEGMETVSKGSDVCYICH
RKNGVCIKCNYGHCQSTFHASCARSAGLYMNVKTGAGKLQHKAYCEKHSLEQRAKAETQK
AGIEELKNIKQIRVELERLRLLCERIIKREKLKRELILCSHDILASKRDSVALSVLVHSP
FFPPDVSSESATTSLKGHMDGYKSSSEAIQRSDDITVDSTISGKHCIKLPVSMDSDQK-T
DDSSTSQHLCTRKPSEGASFCGKQIPLRPSSVSRNVSGEVEKRSKSRKHTETFEKELVM
TSDQASVKNQRLPKGFVYVPIGCLSKEKQINQDACPRESVERD-
