# Supplementary material for: Legume genome structures and histories inferred from Cercis canadensis and Chamaecrista fasciculata genomes
Source: Plant J. 2026 Jun 10;126(5):e70981. doi: 10.1111/tpj.70981 (PMC13252982; doi:10.1111/tpj.70981)
Supplement: Supplementary file 4 — Data S4. Manuscript supplement; Compressed directory of aligned sequences from 2212 low‐copy gene families, for calculation of a consensus species tree. [file TPJ-126-0-s010.gz › S4_consen_species_tree/40_aln_fas_cln1/Legume.fam3.06414]

>CAE.acacr.Acra3RX.gnm1.ann1.g17418.t1
MALLRISCLPSANFSAEHQLRPLSSLL--SLPHPSVANLSFPSSSSFHFLPLSLVHPS
NDRTKEISHFLPIFATTSQEQQTSSPSNFSDDEAQAEEFSRTRLLAQNLPWTSTP
EDVRSLFGRHGRVLDVELSMYNKTRNRGLAFVEMASEEEALAALKSLESYEYEGRTLRLA
YARPKKKKGPPPVQQKTVTFNIFVAELSYEARAKDLREFFDSGSGSVVSAEVIFHDNPRR
SAGYGFVSFKSKKEAEAALSEFQGKIFMGRPIRVARSKQFVKQPVEESASSEDTSSDTSV
NGVEADRTD-
>PAP.aesev.CIAT22838.gnm1.ann1.Ae08g10660.1
MALLRLLCFPSTHLFTQQNQKLLTSFSSHSTHNHS---------SSFHLLRWSLPQ
PTLFTTKQSPNFTLRFAEQAEAV----TISTEE-QGETEEFSPTRLLAQNVPWTSTPEDI
RSLFERHGRVLEVELSMFNKTRNRGLAFVEMGSPEEARAALENLESYDFDGRIIKLSYAR
PKKKKIPPPVQPKPVTFNLFVANLSYEARSKDLKEFFDDGSGSLVSAAVIFHDNPRKSS
GYGFVGFKTKKQADTALAEFQGKIFMGRPIRVARGRQFVKQRVEESEKSEDTSPELSVNG
AEADKAE-
>OUT.arath.Col0.gnm9.ann11.AT4G09040.1
---------------------------HKSNQKNPNPNVAFNHSLSLSTPSLCRLHA
TFIPAKSR-NLTSYFSTTTQEPLESSSSSSSAPEVVEEEISKTRLIAQNVPWTSTP
EDIRSLFEKYGSVIDIEMSMHKKERNRGLVFIEMASPEEAATALKSLESCEYEGRRLKVD
YAKTKKKKTYAPRTPSPVTFNLFVANLAFEARAKHLKEFFDADTGNVVSTEVIFHENP
RRSSGYGFVSFKTKKQAEAALIEFQGKDFLGRPIRLAKSKQFVKLQAKEGPPEEEAEE
EPSQSETMTQEHE-
>CER.bauva.BV-YZ2020.gnm2.ann1.rna-bv16063.t1
MAILRRLCFSS--PTYLSAEKPLSSLQNSRNQSNYRSNLSFHPPSSFQFPSLSLVNSPN
FRTKETRNLVLKFASTSQEQLDSSPANVSATEAENEEFSKTRLLASNVPWTSTPE
DIRSLFERHGKVVDVELSMYNKTRNRGLAFIEMGSPEEALAALKNLESYEYEGRIIRVNY
ARSRKKKIPASVQPKPVTFNLFIANLSYEARSKHVKEFFESGSSGVVSAEIIFHDNPRRS
SGYGFVSFKSKKEADAALSEFQGKIFMGRPLRVARGRQFVKQAIEENASEERAN------
---------
>CER.bauva.BV-YZ2020.gnm2.ann1.rna-bv30661.t1
MAVLGRLCFSS--ATYLSTESPLLSLNSRNQSNFAIHNLCFGSPSSFQFLSLSLAHSPN
FRNTETRNFVLKFTSTSPEQLDSSPANVSATEAETEEFSKTRLLASNVPWSSTPEDIR
SLFERHGKVVDVELSMYNKTRNRGLAFIEMGSPEEALAALNNLESYEYEGRTIKVDYARP
KKKKTPPPVQPKPVTFNLFVANLSFEARAKHLKEFFESGSSGVVSAEAIFHDNPRKSSGY
GFVSFKSKKEADAALSEFQGKIFMGRPLRVARSRQFVKQPVEGNVGSEDASPELNGNGEI
ANDA--
>CER.cerca.ISC453364.gnm3.ann1.Cecan.4G309200.1
MAVLRRLCFSS--ATYLSAETPLLSLQNSRNSNYSINNLSFQPPSSFQFLSLSLAHSL
NFRTKETRNLVLKFASTSQEQLDSSPANISATEAETEEFSKTRLLASNIPWSSTP
EDIRSLFERHGKVVDVELSMYNKSRNRGLAFIEMGSPEEALVALKNLESYEYEGRIMRVN
YARPKKKKTPPPLQPKPVTFNLFVANLSFEARSKHLKEFFESGSSGVVSAEVIFHDNPRK
SSGYGFVSFKSKKEADAALSEFQDKMFMGRPLRVARSRQFVKQPIEENAGSEDASPELNA
SGEEANNA--
>CAE.chafa.ISC494698.gnm1.ann1.ChfasH1.7G168500.1
MALLRLLSFPSTSPCTENQLHTLPSLHNSHHPNHFVNNLSFHPPSSIHLLSLSLGHT
PNVIAKENTQFVPKFAASSQEQLYSSSSNISNDNQETEDFSRTRLLAQNVPWNSTP
EDIRSLFERHGRVLDVELSMYNKTRNRGLAFVEMGSAEEAQAAFSSLESYEFEGRILRLA
YARPKKKKTPPPVEPKPVTFNLFVANMSFEARAKDLKEFFDSGSGRVVSAEVIFHDNPRK
SAGYGFVSFKTQKEADAALSEFQGKIFMGRPIRVARSRQFVKQPVEESGKSEDTTSESSV
NGVEADKAD-
>PAP.lotja.MG20.gnm3.ann1.Lj1g3v1525900.1
MALLRVLCLTSTHISTQNHSPSFSSLEK--NHNHS-TKLTF
HIPFSFRLPCLSITH-------STRANTLTFASSTTQQ------QQTE-EATTEEFSTTR
LVAQNVPWTSTPEDVRSLFERYGTVLEVELSMYNKTRSRGLAFVEMSSPEEALEALNKLE
SYEFEGRVLKLNYARPKKKKAPPPVQRKPVTFNLFVANLSYEATSKDLREFFDSGSSQV
VSAEVVFHEDPRKSTGYGFVSFKSKKEANAALSEFQEKTFMGRSLRVAPSKRFVQPLEES
SAKPEDTSTELSVNGAGVDNAD-
>PAP.medtr.A17_HM341.gnm4.ann2.Medtr3g099590.1
MAILR-TTLPCTQLSSTHHVIITNSFDFDKKKHYS-PDPFF--SSSLR---LSVTH
TLIITTKQHFNSTLRFASTSEQQ-------VTT-QEQTEELSTTRLLAQNVPWSSTTEDV
RSLFEKYGKVLHVELSMYNKNRNRGLAFVEMGSPEEASEALNSLQSYEFDGRIINIQYAK
PKKEKIPPPVERKPITYNLFVANFPYEARSKDVKEFFDSGTGKVVSAEVIFHENPRRPSG
YGFVSYKSKKEADEALAEFQGKNFMGRPLRVAPSKRFVQLAEESA-GSEDTSSELSVNEA
EADKTD-
>CER.phach.longxuteng.gnm1.ann1.LXT17123.t1
MAVHRRLCFSS--ATYLSAEAPLISLANSRNSNYSIDNLSFRPPSSFQSLSLSLAHST
NFRNKETRNFVPKFASTSPEQLDSSPANVYATEAETEEFSKTRLLASNVPWTSTP
EDIRSLFGRHGKVVDVELSMYNKTRNRGLAFIEMGSQEEALAALSNLESYEYEGRTIKVN
YALPKKKKTSPPVQPKSVTFNLFVANLSFEARAKHLKEFFESGSSGVVSAEVIFHDNPRK
SSGYGFVSFKSKKEADAALSEFQGKIFMGRPLRVARSRQFVKQPVEGNVGSEDASPELNL
SGEKANDA--
>CER.phach.longxuteng.gnm1.ann1.LXT62440.t1
MAVLRRLCFSS--PSYLSAETPLLSLQSPRNSNHS-NNLSFRPPSSFQFPGLSLAHSP
NFRTKEIRNFDLKFASTSQEQLDSSPANVSATEAANEEISKTRLLAYNVPWTSTP
EDIRSLFERHGKVVDVELAMYNKNRNRGLAFIEMGSPEEALAALNNLQSYEYEGRIIRLR
YALSKKKKIPPPVQPKPVTYNLFVANLSFEARSRHLKEFFESGSSGVVSAEIIFHDNPKR
SSGYGFVSFKSKKEADTALSEFQGKIFMGRRLRVARSRQSVKQPIEENAGPEVASPELNA
SGEEANNA--
>PAP.phavu.G19833.gnm2.ann1.Phvul.009G033600.2
MALLRVVCLTSNHLSPQ-TSSHSISFS-----SIS-QSINFPNHSSFRLPRLSLST---
--TKQTSNFTLTCVSTSEQQ----AQPVTE-----EEFSRTRLLAQNVPWTSTPEDIRSL
FEKHGKVLDVELSMYKKDRNRGLAFVEMGSPEEALEALNKLESYEFEGRVMRVNYARPKK
KKTPPPVKPSSVTFNLFVANLSYEAKSTDLKEFFDSGTGKVVRAEVVFHESPRKPSGYG
FVSFKSKKEAEAALSEFQGKDFMGRSIRVDRGRRFVQKPGDRNPKSVDTPSELSVNGAEA
QQ---
>OUT.prupe.Lovell.gnm2.ann1.Prupe.1G523800.1
MALLRYPCFLTE---QVVHLTPLLSLQNPQHSKHTPTTLSL--SGSLSSLSLSLPH
SSITRTKRLSNFVFQFSSTAQEQ-ALDESPVLE--AEPEEFSDTRLLAQNVPWTCTPE
DIRTLFEKYGTVVDVELAMYNKTRNRGLAFVTMGSPEEALAALNNLESSEMEGRIIKMAY
AKPKKTKIPPPSQPKPVTFNLYVENLPYGARSKDLKELFNSEDCSVVTAEVVFQGNPRR
SAGYGFVGFKSKKEAEAALSAFHGKLLMGRRIRVARGKQFVKVPKEESSQLGDESTELNS
IVEQVNT---
>OUT.quisa.S10.gnm1.ann1.Qs0168480.1
MALLRLLCFPAISTEHSLHKTTLSSFHKSHHSHCFISNFSLRSPSSFYFPCLSFTHTH
FVKNKENSHFVFKFSSTAQEQVDSSQPDNASVEPETEEFSRARLLASNVPWSST
PEDIRALFEKHGKVLDVELSMYNKTRNRGLAFVTMGSPEEALAALTNLASYEYEGRQLRM
NYARPRKVKSPPPVQPKQITFNLFVANLSYETTSKDLREFFDSGSGKVVSAEVIFHDNPK
RSLGYGFVSFKSKKEADAALSEFQGKIFMERPIKVARGKQFVKQPKEESTQFEDTSFELS
SDEAEADKAN-
>OUT.quisa.S10.gnm1.ann1.Qs0199320.1
MALLRLLCFPVTSTEHQFHRIPFSPFH---QSNCFINNFSLRSPSSFSFPCLSFTHTHF
VRNTETSHFVLKFSSAAQEQVDSSQVSNASVKPETEEFSRTRLLASNIPWTCTP
EDIRALFEKHGTVLDVELSMYNKTRNRGLAFVTMGSPEEALAALTNLELSEYEGRQLKIS
YARPRKEKSPPPVQPEPITFNLFVANLSFEARSKHLREFFDSGSGNVVSAEVIFHQAPRR
SLGYGFVSFKSKKEAEAALSEFQGKIFMGRPIRVARSRQFVKQPKEESPQSEDTTDELSS
DVAEADQAD-
>CAE.sento.Myeongyun.gnm1.ann1.Sto09g309630
MALLRLLTFPSTDLSTQCQPSSLLSLHNSHHSNSSINHLSFCLQPSSHFQRLSLVH-
-----------TPNFASASQEQLDSSTSSVSVDSQETEEFSRTRLLAQNVPWTSTPEDI
RSLFETYGKVLDVELSMYNATRNRGLAFVEMGSEEEALAAFNGLESNEYEGRILKLAYAR
PKKKRAPPRVQPKIVTFNLFVANLSYEARAKDLKEFFDSGSGSVVSAEVIFHDNPRKSSG
YGFVAFKSKKQAEAALTEFQGKEFMGRPIRVERSRQFVKQPENESAKSGDTTSELSVNGV
EADKAD-
>DET.singl.CAF01.gnm1.ann1.evm_model_Chr03_1932
MALLRFVCFPSPSTKYMCHLTPLSNLQNYHSCDYSVTELSFEHPSSFNPLCLSIS
QIPCVRTKRNDNFVLKFSSSSQEQLDSSSSNVSATEAETEEISRTRLLAQNIPWT
STPEDIRSLFEKHGKVLDVELSMYNKTRNRGLAFVEMGSPEEALVALKKLELSDYEGRTL
KLNYAWPKKKKTPPPVEPRPVTFNLFVANLSYEARAKDLRQFFDSGSGSVVSAEVIFHDN
PRRSSGYGFVSFKSKQEADAALTDFQGKMFMGRPLRVARSKQFVRQPVEKTASSEETDPE
LSVSGEEADNTD-
>OUT.vitvi.PN40024.gnm2.ann1.VIT_218s0001g06590.3
MALLRHLCFPS---T-----TSFLTPQPLQKPLHS--ILSF--SSSFSPLSHALP---LR
TTRRINLFHVSASAQTQSPPASPSTAVTVQNDEEEEFSRTRLIAQNIPWTCTAQDI
RSLFEKYGTVLDVELSMHNKTRNRGLAFISMGSPEEALAALSNLESYELEGRAIKVNYAN
PQKKKPSSPIQHKPVTYNLFIANLPYQARAKDLREFFSSGNCNVVSAEVIFHENPRRSS
GYGFVSFGSKEEADTALSSFQGQMFMGRPLRVARSRRFVKRENKMSDQTEDVANPLNSNS
EQSGEGD-
