# Supplementary material for: Legume genome structures and histories inferred from Cercis canadensis and Chamaecrista fasciculata genomes
Source: Plant J. 2026 Jun 10;126(5):e70981. doi: 10.1111/tpj.70981 (PMC13252982; doi:10.1111/tpj.70981)
Supplement: Supplementary file 4 — Data S4. Manuscript supplement; Compressed directory of aligned sequences from 2212 low‐copy gene families, for calculation of a consensus species tree. [file TPJ-126-0-s010.gz › S4_consen_species_tree/40_aln_fas_cln1/Legume.fam3.06439]

>CAE.acacr.Acra3RX.gnm1.ann1.g20207.t1
MYKSVVYQGEVIVGEVEIYPGENKNIDVKEIRISHFSQPSERCPPLAVLHTITSCGVCFK
MESKTLQTQDALFHLHSSCIRENKTAVMPLCGEELHLVAMYSRSNDRPCFWGFVVAPGLY
NSCLVMLNLRCLGIVFDLDETLIVANTMRSFEDRIEALQRKLSTEVDPQRISGMLAEVKR
YQDDKNILKQYAENDQVVDNGKVIKVQSELVPAYSDCHQPLIRPLIRLQEKNIILTRINP
QIRDTSVLVRLRPAWEDLRGYLTARGRKRFEVYVCTMAERDYALEMWRLLDPDSNLIHSK
ELLDRIVCVKSGLKKSLFNVFQDGFCHPKMALVIDDRLKVWEEKDQPRVHVVPAFAPYYA
PQAEASNAVPVLCVARNVACNVRGGFFKEFDDGLLQKIPQIAYEDDMKDIPSTPDVSNYL
VSEDDALSSNGNKDPLSFDGMADVEVDRRLKEAISAP----PASSNLDPRLAH----NMA
SSGSFPPPTTQASLMQLANVQFP----LAKPIGQVAPPEPSLHGSPAREEGEVPESELD
PDTRRRLLILQHGQDTREHTSSEPPFPLRPPVPVSAPRIMPRGGWFPIEDEMGPQQLNRA
VPKDFPVDSEPLRVEKHRPHHPSYFPKIESSISSDRIHHES-LRLSKEVYTRDDRSRLNH
TLSTSHSFSSEDIALSRSSSSLRDLDAESGRSLMHADTPVGAMKEIAMKCGTKVEFKPSL
VSGKELQFSFEAWFAGKKTGEGVGRTRREAQNKASEDSLRHLADVYISRSKADSGSYYGD
ASVFPNASDNGFVGNVNS-----LPKDEP-IYSTGPESSRILDPTFEVSKRPMGSISALK
ELCMMEGLGVSFQHQPTPVSTNSVQKDEFHAQVEIDGQVFGKGMGLTWDEAKMQAAEKAL
GSLRTMLGQCATKRQGSPRSMQGFSTKRLKQEYPRTMQRIPSSARFTRNAPPVP
>PAP.aesev.CIAT22838.gnm1.ann1.Ae03g00730.1
MYKSVVYQGDVVLGEVEVYPEENKNFDVRVIRISHFSQPSERCPPLAVLHTVT
PCGVCFKMESKLTTQQDAISHLHSLCIKENKTAVMQLGGEEIHLVAMYSRSNDRPCFW
GFIVASGLYDSCLVMLNLRCLGIVFDLDETLIVANTMRSFEDRIEALQRKMNCEVDPQRI
SGMQAEVKRYLDDKNILKQYVDSDQVVDNGKVIKVQPEIVPALSDSHLPVVRPLIRLPEK
NIILTRINPQIRDTSVLVRLRPAWEDLRSYLTARGRKRFEVYVCTMAERDYALEMWRLLD
PDLNLINSKELLDRIVCVKSGLKKSLFNVFQDGSCHPKMALVIDDRLKVWDERDQPRVHV
VPAFAPYYAPQAEANNAVPVLCVARNVACNVRGGFFKDFDDGLLQKIPQIAYEDDINDIP
SPPDVSNYLVSEDDGSASNGNRDPLLFDGMADAEVERRLKDALSAVSTIPAITANLDPRL
ASSLQYAMVSSGAIQLPTAQASMMQFPNVQFTQQATLVKPMLQVAPSEPSLHSSPAREEG
EVPESELDPDTRRRLLILQHGQDTRDHLSGEPTFQIRPPMQASAPHVPSRGGWLPVEEEI
GSQQINRVAPREFPLDPEPVRIEKPR-HHPSFFSRVDSSVSPDRALPEGHQRLAKEIY-R
DDRPRLNQT-PSYNSFSGDEIPLSRSSSNHRDLESESGHSLLHADSPVGVLQEIAMKCG
TKVEFKSCLVASTELQFSLEAWFSGRKIGEGFGRTRKEAQLKASEHSIKHLADIYLSRGK
AETGSTYGDVSGFPKANDNGFVGNINSLGNQPLPKDDSFSFSTASDPSRVLDPRLEVSKR
SMGSVSALNELCMMEGLDVNFRSLSAPVSTNSVQRGEVHAQVEIDGQIFGEGIGLTLDEA
KMQAAEKALGSLRTMLGQNIQKRPGSPRSVHGLPNKRMKHEYPRTLQRIPSSARYPRNA
PPVP
>OUT.arath.Col0.gnm9.ann11.AT4G21670.1
--RVEVFHGDGRLGELEIYPSRKKQREVMGIRISHFSQSGE
RCPPLAILTTISSCGLCFKLEASPSPAQESLSLFYSSCLRDNKTAVMLLGGEELHLVAMY
SENNDRPCFWAFSVAPGIYDSCLVMLNLRCLGIVFDLDETLVVANTMRSFEDKIDGFQ
RRINNEMDPQRLAVIVAEMKRYQDDKNLLKQYIESDQVVENGEVIKVQSEIVPALSDNHQ
PLVRPLIRLQEKNIILTRINPMIRDTSVLVRMRPSWEELRSYLTAKGRKRFEVYVCTMAE
RDYALEMWRLLDPEGNLINTNDLLARIVCVKSGFKKSLFNVFLDGTCHPKMALVIDDRLK
VWDEKDQPRVHVVPAFAPYYSPQAEAA-ATPVLCVARNVACGVRGGFFRDFDDSLLPRIA
EISYENDAEDIPSPPDVSHYLVSEDDTSGLNGNKDPLSFDGMADTEVERRLKEAISASSA
V-LPAANIDPRIAAPVQFPMASASSVSVPAIQPSAMAFPSIPFQQPQQPTSI
AKHLVPSEPSLQSSPAREEGEVPESELDPDTRRRLLILQHGQDTRDPAPSEPSFPQRPPV
QAPPSHVQSRNGWFPVEEEMDPAQIRRAVSKEYPLDSEMIHMEKHRPRHPSFFSKIDNST
QSDRMLHEN-RRPPKESLRRDEQLRSNNNLPDSHPFYGEDASWNQSSSRNSDLDFLPERS
VSATETSADVLHGIAIKCGAKVEYKPSLVSSTDLRFSVEAWLSNQKIGEGIGKSRREALH
KAAEASIQNLADGYM-RANGDPGPSHRDATPFTN--ENISMGNANALNNQPFARDET---
-ALPVSSRPTDPRLEGSMRHTGSITALRELCASEGLEMAFQS-QRQLPSDMVHRDELHAQ
VEIDGRVVGEGVGSTWDEARMQAAERALSSVRSMLGQPLHKRQGSPRSFGGMSNKRLKPD
FQRSLQRMPSSGRYS-------
>CER.bauva.BV-YZ2020.gnm2.ann1.rna-bv32867.t1
MYKSVVYQGEVVLGEVEIYPGENKNIDVKEIRISHFSQPSERCPPLAVLHTITSSGVCFK
MESKNSQKQDALFHLHSSCIRESKTAVMPLRGEEVHLVAMYSRSDDRPCFWGFIVALGLY
NSCLVMLNLRCLGIVFDLDETLIVANTMRSFEDRIEALQRKINSEVDPQRISGMLAEVKR
YQDDKSILKQYAENDQVVDNGKVIKVQSEVVPALSDSHQPIVRPLIRLQEKSIILTRINP
QIRDTSVLVRLRPAWEDLRSYLTARGRKRFEVYVCTMAERDYALEMWRLLDPDSNLINSR
ELLDRIVCVKSGLKKSLFNVFQDGLCDPKMALVIDDRLKVWDEKDQPRVHVVPAFAPYYA
PQAEESNAVPVLCVARNVACNVRGGFFKEFDDGLLQKFPQIAYEDDVKDIPSPPDVSTYL
VSEDDPSASNGNRDTLPFDGMADAEVERRLRDAILASSTVPTTTTNVDPTIASSLQNSML
LSGSLPPPT-QASVMPFASVQFPQPATLVKPMGCIAPSEPSLHSSPAREEGEVPESELD
PDTRRRLLILQHGQDTRDHASSDPPFPLRPTIQVSAPPVPSRGGWFPVEENMGPQEMNQV
LPREFHSDSESLQIEKHRPHRPNVFPKVENSISSDRIIQES-QRMPKEVYHRDERSRLNH
TLSTYQSLSGDGMPLSRSSSNHRDLDSESGRSLSHADTPAVALQDIALQCGTKVEFKPSL
VASTELQFSIEAWFHGKRVGEGFGRTRREAQHKAAEGSIKQLADIYMSRGKADFGSAYED
ASGFPNANDNGYVGNANSLGNLSSPKE-SVSFSTASQPSRLLDPRSEGSKKSMGSISALK
ELCMMEGLGISFQSQPTPGSANSVQKDEVYAQVEIDGQVFGKGIGLTWDEAKMQAADKAL
GTLRSMLDECPQKRQDSTRSLQGLPNKRLKPEYPRSLQRIPSSARYPRNAPPVP
>CER.bauva.BV-YZ2020.gnm2.ann1.rna-bv36681.t1
MYKSVVYQGEVVLGEVEIYPGENKNIDVKEIRISHFSQPSERCPPLAVLHTITSSGVCFK
MEST-SQTQDALFHLHSSCIRETKTAVMPLRGEEIHLVAMYSRSNDRPCFWGFIVASGLY
NSCLVMLNLRCLGIVFDLDETLIVANTMRSFEDRIEALQRKISAEVDPQRISGMLAEVKR
YQDDKSILKQYAENDQVVDNGKVIKIQSEIVPALSDSHQPIVRPLMRLQEKNIILTRINP
QIRDTSVLVRLRPAWEDLRSYLTARGRKRFEVYVCTMAERDYALEMWRLLDPDSNLINSK
ELLDRIVCVKSGLKKSLFNVFQDGSCNPKMALVIDDRLKVWDEKDQSRVHVVPAFAPYYA
PQAEASNSIPVLCVARNVACNVRGGFFKEFDDGLLQKIPQIAYEDDIKDIPTPPDVSNYL
VSEDDPSATNGNRDTLPFDGMADAEVERRLKDAILASSTVPATTTNLDSRIASPLQYTMV
SSGSVPPPT-QASVMPSATVQFSQPATLAKPIGQIVPSEPSLHSSPAREEGEVPESELD
PDTRRRLLILQHGQDTRDHVSSDPPFPIRPPIQVSAPRVPSRGGWFPAEENMGPQEMNRG
LPKEFPVDSEPLRIEKHRPHHPSFFPKVENSISSDRIIHES-PRMPKEVYHRDERSRLNH
TLSTYHSFSGDDIPLSRSSSSHRDLDSEMGRSLSQADTPAVALQDIALQCGTKLEFRSSL
VASRELQFSIEAWFHGKRVGEGTGRTRREAQHKAAEDSIKHLADIYMSRAKADLGSTYGD
SSGYPNANDNGYVNNVS-LGNLSTPKE-SGSFSTVSQPSRLSDPRLEASKKPMGSISALK
ELCMMEGLGVSFQTQPAPGSANSAQKDEVHAQVEIDGQVFGKGIGLTWDEAKMQAADKAL
GTLRTMLGQCTQKRPDSPRSLQGLPNKRLKQEYPRSLQRIPSSARYPRNAPPVP
>CER.cerca.ISC453364.gnm3.ann1.Cecan.3G163700.1
MYKSVVYQGEVVLGEVEIYPGENKNIDVKEIRISHFSQPSERCPPLAVLHTITSCGVCFK
MESKTSQTQDALFHLHSSCIRENKTAVMPLRGEEIHLVAMYSRSNDRPCFWGFIVASGLY
NSCLVMLNLRCLGIVFDLDETLIVANTMRSFEDRIEALQRKINSEVDPLRISGMLAEVKR
YQDDKSILKQYAENDQVLDNGKVIKIQSEIVPALSDSHQPIVRPLIRLQEKNIILTRINP
QIRDTSVLVRLRPAWEDLRSYLIARGRKRFEVYVCTMAERDYALEMWRLLDPDSNLINSK
ELLDRIVCVKSGLKKSLFNVFQDGLCDPKMALVIDDRLKVWDEKDQPRVHVVPAFAPYYA
PQAEASNAVPVLCVARNVACNVRGGFFKEFDDGLLQKIPQIAYEDDVKDIPSSPDVSNYL
VSEDDPSASNGNRDTLPFDGMADAEVERRLKDAILASSAVPATTTNLDLRIASPLQYTMV
SSGSVPPPTTQASVIPFATVQFPQPATLVKPIGQIAPSEPSLHSSPAREEGEVPE
SELDPDTRRRLLILQHGQDTRDHASSDPPFPIRPPIQVSAPRVPSRGGWFPAEEEMGP--
--RAVPKEFPVDSEPLRIEKHRPHHPSFFPKAENSISPDRIIHES-QRMPKEVYHRDERS
RLNS---TYHSFSGDDIPLSRSSSSHRDLDSESGRSPSHADTPAVALQDIALQCGTKVEF
RSSLVASTELQFSIEVWFHGKRVGEGIGRTRREAQHKAAEGSIKQLADIYMSRAKADIGS
TYGDASGFPNANDNGYVGNVNSLGNLSSPRE-SVSFSTASQPSRLLDPRLEASKKSMGSI
SALKELCMMEGLGVSFQSQPAPGSANSVQKDEVHAQVEIDGQVFGKGIGLTWDEAKMQAA
DKALGTLRTMLGQCAQKRQDSPRSLQGLPNKRLKQEYPRSLQRIPSSARYPRNAPPVP
>CAE.chafa.ISC494698.gnm1.ann1.ChfasH1.1G296600.1
MYKSVVYQGEVVLGEVEIYPGENKNIDVKEIRISHFSQPSERCPPLAVLHTITSNGVCFK
MESKTLQTQDALFHLHSSCIRENKTAVMPLSGEELHLVAMYSRSSDKPCFWGFVVAKGLY
DSCLVMLNLRCLGIVFDLDETLIVANTMRSFEDRIEALQRKLNTEVDPQRISGMLAEVKR
YQDDKSILKQYAENDQVVDNGKVIKIQSEIVPAYSDSHQPIIRPLIRLQEKNIILTRINP
QIRDTSVLVRLRPAWEDLRSYLTARGRKRFEVYVCTMAERDYALEMWRLLDPDSNLINSK
ELLDRIVCVKSGLKKSLFNVFQDGFCHPKMAMVIDDRLKVWDEKDQPRVHVVPAFAPYYA
PQAEASNAVPVLCVARNVACNVRGGFFKEFDDGLLQKIPQIGYEDDIKDIPSPPDVSSYL
VSEDDAFASNGNKDPLLFDGMTDAEVERRLKDAISASTAAPATSVSVDPRLAS---YAM
VSSGSVPPPTAQASLMQLANVQFSQPAALVKPIGQVVPLEPSLHSSPAREEGEVPESEL
DPDTRRRLLILQHGQDTREHAPSEPPFPVRHPVPVPVPRVPPRGGWFPVE
DEMGPQPLSRVVSKDFPVDSEPLRIEKHRPHHPSFFPKVESSVSSDRIIHES-PRLPKEV
YNRDDRLRFNQMHSTYNSFSGEEIPLSRSSSSLRDPDCESGRSLSHIDTPAGAMKEIAM
KCGTKVEFRQSLVASADLQFSVEAWFAGKKTGEGIGRTRREAQNKASEDSLRQLADNYIS
RSKADSASNYGDGSGFSNANDNGFVGNVNS-----LPKEES-TFLTASESSRVLDPRLEV
SKRSMGSVSALKELCMMEGLGVSFQHQPAPVSTNSVQRDEVHVQVEIDGQVFGKGIGLTW
DEAKMQAAEKALGSLRTMLGQCTPKRQGSPRSMQGFPNKRMKQEYPRTLQRIPSSARFPR
NAPPVP
>PAP.lotja.MG20.gnm3.ann1.Lj4g3v0450840.2
MYKSVVYQGEVVLGEVDIYPEVDDDLMMKEIRISNFSQPSERCLPLAVL
HTVTSCGVCFKMESK-TQQQDGLFHLHSLCIRENKTAVMPLRGEELHLVAMHSRNDDRPC
FWGFIVAVGLYDSCLVMLNLRCLGIVFDLDETLIVANTMRSFEDRIDALQRKINYEVDPQ
RISGMQAEIKRYLDDKSILKQYAENDLVVDNGKVIKVQSEIVPALSDSHQAIVRPLIRLQ
EKNIILTRINPQIRDTSVLVRLRPAWEDLRSYLTARGRKRFEVYVCTMAERDYALEMWRL
LDPDSNLINSKELLARIVCVKSGLKKSLFNVFQDGSCHPKMALVIDDRLKVWDEKDQPRV
HVVPAFAPYYAPQAEASNTVPVLCVARNVACNVRGGFFKEFDDGLLPKISLIAYEDDIKA
IPPAPDVSNYLVQEDDGSVSNGNREPLMFDGMADAEVERKLKDAISVASVMPVTTANLDP
RLTSSLQYTMVSSGSVPPPTAQAPMVQLSHVQFPQPTSLVKAL------ESSLHSSPARE
EGEVPESELDPDTRRRLLILQHGQDTRDHASSEPPFPMRHPVPVATPRVPSRGGWFPAEE
EIGSQPLNRVVPREFPVDSGPLRIEKHRPHHPPFFSKVDSSISSDRILHESHQRLPKEMY
HRDDRPRLSHN--SFHSLSGDDIPFSRSSSSHRDVDSESGHSVLHADAPAVVLQDIALKC
GTKVAFTSSLVASTELQFSVEAWFSGKKIGHGFGKTRKEAQDKAAEDSIKHLADIYLSRG
KDELGSTYGDVGGIPNSSDNGYMGNGSSLGNQPLPKEVSVSFSTASDPSRALDPRLEVSK
RSMGSISALKELCTTEGLGVSFLSLPAPASTNSVQKDEVHAQVEIDGQVFGKGIGLTWDE
AKMQAAEKALGSLRTMYGQSIQRRQSSPRPLQGMSNKRLKQEYPRTLQRIPSSARYPRNA
PPIP
>PAP.medtr.A17_HM341.gnm4.ann2.Medtr4g089010.1
MYKSVVYQGEVMLGEVDIYPEVNKNFDVKEIRITQFSQPSERCSPLAVLHTIT
T--VCFKMESK-TQHQNQLLHLHSLCIRENKTAVMPLYGEELHLVAMHSRNDDRPCFWGF
IVATGLYNSSVVLLNLRCLGIVFDLDETLVVANTMRSFEDRIDALQRKVNSEVDPQRISG
MQAEIKRYQEDKSILKQYAENDQVVDNGKVIKVQSELVPALSDSHQPIVRPLIRLHEKNI
ILTRINPQIRDTSVLVRLRPAWEDLRSYLIARGRKRFEVFVCTMAERDYALEMWRLLDPD
SNLINAKELLGRIVCVKSGLKKSLFNVFQDGSCHPKMALVIDDRLKVWDEKDQPRVHVVP
AFAPYYAPQAEASNTIPVLCVARNVACNVRGGFFKDFDDGLLQKIPQIAYEDDIKDIPPA
PDVSNYLVSEDDGSASYGNRDPFLFDGMADAEVERKLKDAISATSAIPMTTAKLDPRLTS
SLQYTMVSPGSVPPPAPHASMIQLPHTQFLQPATPVKPMVQVAPLESSLHSSPAREEGEV
GESELDPDTRRRLLILQHGQDIRDHTSSEPPFPVRHPNPVQVSRAPSRGGWFPVEEEIG
SQPPNRVLPKEILVDSGPSRMEKHRPHQPSFFSKVDGSISSDRALHESHQRLPKEIYHRD
DRSRVNHMLPSYHSLSGDDILFGRSSSSHRDLDSESGNSVLHAETPAAVLQEIALKCGTK
VEYTSSLVASRELQFSVEAWFSGKKVGQGIGRTRMEARYKAAEDSIKHLADIYLSRAKDE
PGSAYGDVSGFPNANDNGYVGNVSSLGNHPLPKEEAVSFSAASDLSRVLDPRLEVSKRST
GSVSALKELCMMEGLGVNFLSVPAPLSTNSVQKDEVYAQVEIDGQVYGKGTGLTWDEAKM
QAAEKALGSLRPMHGHSIQRRQSSPRPFQGFSNKRLKQEHPRTLQRFASSGRYPRNAPAI
P
>CER.phach.longxuteng.gnm1.ann1.LXT38813.t1
MFKSVVYQGEVVLGEVEIYPGENKNIDFKEIRISHFSQSSERCPPLAVLHTITS-SCCFK
METS--QTQDALCHLHSSCIRENKTAVMLLRGEEIHLVAMYSRSNDRACFWGFIVPSGLY
NSCLVMLNLRCLGIVFDLDETLIVANTMRSFEDRIEALQRKINAEVDPQRISGMLAEVKR
YQDDKSILKQYAENDQVVDNGKVVKIQSEIVPALSDSHQPIVRPLIRLQEKNIILTRINP
QIRDTSVLVRLRPAWEDLRSYLTARGRKRFEVYVCTMAERDYALEMWRLLDPDSNLINSK
ELLDRIVCVKSGLKKSLFNVFQDGLCDPKMALVIDDRLKVWDEKDQPRVHVVPAFAPYYA
PQAEASNSIPVLCVARNVACNVRGGFFKEYDDGLLQKIPQIAYEDDIKDIPPPPDVSNYL
VSEDDPSASNGNRDTLPFDGMADAEVERRLKDAILTSSTVPATTTNLDPRITSPLQYTMV
SSGSVPPPAAQASVMPFATVQFPQPATLVKPVGQIVSPEQSLHSSPAREEGEVPESE
LDPDTRRRLLILQHGQDTRDHASSDPPFPVRPPIQVSAPRVPSRGGWFPAEEDMGTQDLN
RVLPKEFPVDSEPLRMDKHRPHHPSFFPRVENSISSDRTIQEG-QRMPKEVYHREERSRL
NHPLSTYPSFSGDDIPLSRSSSSHRDLDSELGRSLSHEDTPAVALQDIASQCGTKVEFRS
SMLASTELQFSIEAWFHGKRVGEGIGRTRREAQHKAAEDSIKHLADIYMSRAKADLGSTY
GDASGYPNANDNGYVSNVNSLGNLSTSKE-SVSFSTVSQPSRLLDPRLEASKKPMGSISA
LKELCMMEGLGVSFQPQPAPVSANSAQKDEVHAQVEIDGQVFGKGIGLTWDEAKMQAADK
ALGTLRTMLGQCAQKRPDSPRSLQGLPNKRLKQEYPRSLQRIPSSARYPRNAPPVP
>PAP.phavu.G19833.gnm2.ann1.Phvul.002G226900.1
MYKSVVYQGEVVLGEVEVYPEEYKNFHVKEIRISHFSQPSERCPPLAVLHTVTSCGVC
FKMESK-TQQQDGLFHLHSLCIRENKTAVIPLGGEEIHLVAMHSRNDDRPRFWGFIVALG
LYDSCLVMLNLRCLGIVFDLDETLIVANTMRSFEDRIDALQRKINSEVDPQRISGMQAEV
KRYQEDKNILKQYAENDQVVDNGRVVKVQSEIVPALSDNHQPIVRPLIRLQDKNIILTRI
NPQIRDTSVLVRLRPAWEDLRSYLTARGRKRFEVYVCTMAERDYALEMWRLLDPDSNLIN
SKELLGRIVCVKSGLKKSLFNVFQDGLCHPKMALVIDDRLKVWDEKDQPRVHVVPAFAPY
YAPQAEASNSIPVLCVARNVACNVRGGFFKEFDDGLLQKIPQVAYEDDIKDIPIPPDVSN
YLVSEDDGSSSNGNRDPFLFDSMGDAEVERKSKDALSAASTIPVTTANL
DPRLTS-LQYAMVSSGSAPPPTAQASMMPFTHVQFPQPAALVKPMGQAAPSESSLHSSPA
REEGEVPESELDPDTRRRLLILQHGQDTRDHTSNEPTYAIRHPVPVSAPRVSSRGGWFPA
EEDIGSQPLNRVVPKEFSVDSGSLVIEKHRPHHPSFFSKVESSISSDRILHDSHQRLPKE
MYHRDDRPRSNHMLSSYRSLSVDEIPFSRSSSSHRDLDSESSHSVFHADTPVVVLQEIAL
KCGTKVEFMSSLVASTELQFSIEAWFSGKKIGHGFGRTRKEAQHKAAEDSIKHLADIYLS
SAKDEPGSTYGDVGGFPNANDNGYMVIASSLSNQPLPKEDSASFSTASDPSRVLDPRLEV
SKRPMGSISALKELCMMEGLGVNFLSAPAPVSTNSLQKDEVHAQVEIDGKVFGKGIGLTW
DEAKMQAAEKALGSLRSKLGQSIQKRQSSPRSHQGFSNKRLKQEYPRAMQRIPSSTRYPR
NAPPIP
>OUT.prupe.Lovell.gnm2.ann1.Prupe.4G043500.1
MYKSVVYKGEELLGEVEIYPEENKNKNLKEIRISYFSQSSERCPPVAVLHTI
SSHGVCFKMESKSQSQDTPLFLLHSSCVMENKTAVMPLGGEELHLVAMRSRNGDKPC
FWGFSVAPGLYNSCLVMLNLRCLGIVFDLDETLIVANTMRSFEDRIEALQRKISSEVDPQ
RISGMLAEIKRYQDDKFILKQYAENDQVVENGRVIKTQSEAVPALSDNHQPIIRPLIRLH
EKNIILTRINPQIRDTSVLVRLRPAWEDLRSYLTARGRKRFEVYVCTMAERDYALEMWRL
LDPDSNLINSNKLLDRIVCVKSGSRKSLFNVFQESLCHPKMALVIDDRLKVWDDRDQPRV
HVVPAFAPYYAPQAEANNAVPVLCVARNVACNVRGGFFREFDDSLLQKIPEVFYEDDIKD
VPS-PDVSNYLVSEDDSSALNGNRDPLPFDGITDVEVERRMKEATPAASMVSSVFTSIDP
RLAP-LQYTVPPSSTLSLPTTQPSVMSFPSIQFPQAASLVKPLGHVGSAEPSLQSSPARE
EGEVPESELDPDTRRRLLILQHGQDTRDQPPSEPPFPVRPPMQASVPRAQSRPGWFPVEE
EMSPRQLSRMVPKDLPLDPETVQIEKHRPHHSSFFPKVENSIPSDRILQEN-QRLPKEAF
HRDDRLRFNHALSGYHSLSGEEIPLSRSSSSNRDVDFESGRAISNAETPAGVLQEIAMKC
GAKVEFRPALVAGTELQFYVEAWFAGEKIGEGSGKTRREAHYQAAEGSLKNLANIYLSRV
KPDSVSVHGDMNKFPNVNSNGFAGNLNSFGIQPFPKEESLSSSTSSEPSRPLDPRLEGSK
KSMSSVSTLKELCMMEGLGVVFQPRPPP-STNSVEKDEVHVQVEIDGEVLGKGIGLTWDE
AKMQAAEKALGSLTSTL--YAQKRQGSPRSLQGMSSKRMKQEFPQVLQRMPSSARYPKNA
PPVP
>OUT.quisa.S10.gnm1.ann1.Qs0029260.1
MYKSVVYQGEMLLGEVEIYPTQNKNIDVKEIRISHFSQPSERCPPLAVLHTITSSGVCFK
MESKSQSQDTPLFLLHASCIMENKTAVMALGGEELHFVAMYSRSNDRPCFWVFSVAS
GLYNSCLVMLNLRCLGIVFDLDETLIVANTMRSFEDRIEALQRKINSELDPQRISGMLAE
VKRYQDDKIILKQYAENDQVVENGKVIKVQSEIVPALSDNHQPIVRPLVRLQEKNIILTR
INPLIRDTSVLVRLRPAWEDLRSYLTARGRKRFEVYVCTMAERDYALEMWRLLDPDWNLI
NSKELLARIVCVKSGLRKSLFNVFQDGLCHPKMALVIDDRLKVWDEKDQPRVHVVPAFAP
YYAPQAEANSATPVLCVARNVACNVRGGFFKEFDETIILFQRMI----------------
-LLLPMET-------KIPVSFDGMADAEVERRLKDAISTSSVVPSTVTSLDPRFASSLQY
TMASSGSIPVPMPQAPVVPISNMAVPQSAPLVKPFGQLAPAEPSLHSSPAREEGE
VPESELDPDTRRRLLILQHGQDTRDHSSIEPSFPVRAPIQVSVPRLQSRGGWFPVEEDMS
PQQLSRVVPKEFPVDSEPLNIEKHRPHHPSFFPKVESPISSDRILHEN-LRFPKECFVY
GLLMLAWNFITLWFCYE------------VRKLQ-------------PGVLQEIAMKCGS
KVEFKPALVASTDLQFSIETWFAGEKIGEGMGRTRREAQHHAAEGSLKHLANIYMTHAKA
DSESTYGDVSRFANANDNGFGGHMNSFGNQMFPKEESVSFSASSEPSRLLDPRLEGSKKS
MGSITALKELCMMEGLGVSFQSQPPPISVNSAQNDEVHAQVEIDGQVFGKGIGLTWDEAK
MQAADKALGSLRSMLGQFTPKRQGSPRLQQGVSSKRLKQEFPRVLQRMPSSARYAKNAPP
VP
>OUT.quisa.S10.gnm1.ann1.Qs0211610.1
MYKSVVYQGELLLGEVEIYPTQNKNFDVKEIKISHFSQPSERCPPLAVLHTITSSGICFK
MESKSQSQYTQLFLLHSSCIMENKTAVMPLDGEELHLVAMCSRSNDRPCFWGFSVAS
GLYNYSLVMLNLRCLGIVFDLDETLIVANTMRSFEDRIEALLRKINSELDPQRISGMLAE
VKRYQDDKSILKQYVENDQVVENGKVIKVQLEIVPASSDNHQPIVRPLIRLQEANIILTR
INPQIRDTSVLVRLRPAWEDLRSYLTARGRKRFEVYVCSMAERDYALEMWRLLDPDLNLI
NSKELLDRIVCVKSGLRKSLFNVFQNGSCHPKMALVIDDRLKVWDEKDQPRVHVVPAFAP
YYAPQAEANNAIPVLCVARNVACNVRGGFFKEFDEGLLQKIPEIAYEDDIKNIPSPPDVG
NYLVSEDDASATNGNKDLVSFDGMADAEVERRLKDAISASSVVPS-TTTLDPRLTSSLQY
AMASSGSIPVPTPQASVMPFAKV-----APLVKPMGQLAPQEPSLHSSPSREEGEVPES
ELDPDTRRRLLILQHGQDTRDHSLSEPPFPVRPPIQVSVPRVQSQGGWLPVEEDISPQQL
SRLVPKKFPVDSEPLNVE
KQRPHYPLFFPKVESAISSDRILNKN-PRFPKAAYHRNDRSRVNHPPSSYNSFSGGEIPL
SISSSSNRDLDPESGPAVLSAETTAGVLQEIAMKCGSKVGFKPTLVRSTDLQFSIETWFA
GEKIGEGLGRTRREAQHQAAEGSLKNLANLYMSRANADSGATYGDVSRFANANDNGIVGH
VNSFCNQLLPKEESLSFSTASEPSRLLDPRLEGSKKSMSSISSLKELCMMEGLGVSFQSH
PPPLSAKSVQNDEVHAQVEIDGQVFGKGIGLTWDEAKMQAAERALGSLRSELGQCIQNHQ
GSPRLLQGVSSKRLRQEFPRVSQRIPSSARYAKNAPPVP
>CAE.sento.Myeongyun.gnm1.ann1.Sto13g425970
MYKSVVYQGEVILGEVEIYPGENKNIDVKEIRISHFSQPSERCPPLAVLHTITSCGVCFK
MESKTLQTQDALFHLHSSCIRENKTAVMALCGEELHLVAMYSRSNDRPCFWGFLVPTGLY
NSCLVMLNLRCLGIVFDLDETLIVANTMRSFEDRIEGLQRKINTEVDPQRISGMLAEVKR
YQDDKSILKQYADNDQVIDNGKVIRVQSEIVPAYSDSHQTIIRPLIRLQEKNIILTRINP
QIRDTSVLVRLRPAWEDLRSYLTARGRKRFEVYVCTMAERDYALEMWRLLDPDSNLINSK
ELLDRIVCVKSGLKKSLFNVFQGGFCHPKMALVIDDRLKVWDEKDQPRVHVVPAFAPYYA
PQAEASNAVPVLCVARNVACNVRGGFFKEFDDGLLQKIPQIAYEDDTKDILSPPDVSNYL
VSEDDALASNGNRDSLSFDGMADAEVERRLKDAISASTAAPPTSANMDPRLIS---YTMV
SSGPVPPPTTQASLMQLANVQFPQPATLVKPLGHVVPPEPSLHSSPAREEGEVPESELD
PDTRRRLLILQHGQDTREHASSEPAFPVRHPLPVSAPRVPPRGGWFPGEDEIGPQQLNRV
VPKDFPVDSEPSRIEKHRPHHPPFFPKVESSIASDRILHES-QRLPKEVYNRDDRGRLNH
RLSTYHSFSGEDIPLSRSSSSQRDLDSESGRPSYHSDTAAGVIKEIATKCGTKVEFRSSL
VASTELQFSVEAWFAGEKTGEGIGRTRRDAQTKASDDSLRNLADIYFSRSKADSGSNFGD
ASGYSNANDNGFVGNVSS-----LPKEES-SFSSASEPSRVLDPRLDVSKRSMGSISALK
ELCMMEGLGVSFQHQPAPVSTNSVQKDEVHVQVEIDGQVFGKGIGLTWDEAKMQAAEKAL
GSLRTMLGQCSQKRQGSPRAMQGFSNKRLKQEYPRTLQRIPSSARFPRNAPPVP
>DET.singl.CAF01.gnm1.ann1.evm_model_Chr02_1589
MYKSLVYQGEVLLGDVEIYPGENKNIDLKEIRISHFSQPSERCPPLAVLHTISSGGVCFK
MESKTSQTQDALFHLHSSCIRENKTAVMPLCGEEIHLVAMFSRSNDRPCFWGFVVGLGLY
DSCLVMLNLRCLGIVFDLDETLIVANTMRSFEDRIEVLQRKINSEVDPQRISGMLAEVKR
YQDDKSILKQYAENDQVVENGKVIKIQSEIVPALSDSHQPIVRPLIRLQEKNIILTRINP
QIRDTSVLVRLRPAWEDLRSYLTARGRKRFEVYVCTMAERDYALEMWRLLDPDSNLISSK
ELLDRIVCVKSGLKKSLFNVFQDGLCHPKMALVIDDRLKVWDEKDQPRVHVVPAFAPYYA
PQAEASNAVPVLCVARNVACNVRGGFFKEFDDGLLQKIPQIAYEDDIKDIPS-PDVSSYL
VSEEDASVSNGNKDSLSFDGMADAEVERRLKEAISASAT----TAALDPRLASSLQYALV
SSGSVPPPTAQAPVMQFANVQFPQPATLVKPASQIVPPEPNLHSSPAREEGEVPESELD
PDTRRRLLILQHGQDTREHVSSEPPLPIRHAMQVSAPSVPSRGGWFPVEEEIGPQLLNRI
GPKEFPVDSEPLRIEKHRPHHPSFFPKVESSMSSDRILHES-QRGPKEIYHRDERSRLNH
ALSSYNSFSGDDIPLGRSSSSNRDVDSESGRPLLHADTPPGVLEEIALKCGATVDYRSSL
VASTELQFSVETWFAGKKVGDGIGRSRREAQHKAAEGSIKHLADMYMSRAKVDSSSTYGD
VSGFSNASDNGFVAG----GSQPLPKEEALSFSTSSEPSRVLDPRLDASKKSMSSISALK
ELCMMEGLGVSFLSSPAPVSTNLTQKDEVHAQVEIDGQVLGKGIGLTWDEAKMQAAEKAL
GSLRTMLGQSTQKRQDSPRSLHGFANKRLKQEYPRTMQRIPSSARYPRNAPPVP
>OUT.vitvi.PN40024.gnm2.ann1.VIT_200s0370g00040.1
MYKSIVYEGDDVVGEVEIYPQNQGLELMKEIRISHYSQPSERCPPLAVLHTITSCGVCFK
MESSAQSQDTPLYLLHSTCIRENKTAVMSLGEEELHLVAMYSKKKDGPCFWGFNVAL
GLYSSCLVMLNLRCLGIVFDLDETLIVANTMRSFEDRIDALQRKINTEVDPQRISGMAAE
VRRYQDDRNILKQYAENDQVVENGKLFKTQPEIVPALSDNHQPIVRPLIRLQEKNIILTR
INPLIRDTSVLVRLRPAWEDLRSYLTARGRKRFEVYVCTMAERDYALEMWRLLDPESNLI
NSKELLDRIVCVKSGSRKSLFNVFQDGICHPKMALVIDDRLKVWDEKDQPRVHVVPAFAP
YYAPQAEANNAISVLCVARNVACNVRGGFFKEFDEGLLQRIPEISYEDDIKDIRSAPDVS
NYLVSEDDASVSNGNRDQPCFDGMADVEVERKLKDAISAPST----VTSLDPRLSPPLQF
AVASSGLAPQPAAQGSIMPFSNKQFPQSASLIKPLA----PEPTMQSSPAREEGEVPES
ELDPDTRRRLLILQHGQDTREHASSDPPFPVRPPIQVSVPRVQSRGSWFPADEEMSPRQL
NRAVPKEFPLDSDTMHIEKHRPHHPSFFHKVESSASSDRILHEN-QRLSKEVLHRDDRLR
LNHSLPGYHSFSGEEVPLGRS-SSNRDLDFEXX---------------------------
------------------------------------------------------------
------------------------------------------------------------
------------------------------------------------------------
---------------------------------------------------------
