# Supplementary material for: Legume genome structures and histories inferred from Cercis canadensis and Chamaecrista fasciculata genomes
Source: Plant J. 2026 Jun 10;126(5):e70981. doi: 10.1111/tpj.70981 (PMC13252982; doi:10.1111/tpj.70981)
Supplement: Supplementary file 4 — Data S4. Manuscript supplement; Compressed directory of aligned sequences from 2212 low‐copy gene families, for calculation of a consensus species tree. [file TPJ-126-0-s010.gz › S4_consen_species_tree/40_aln_fas_cln1/Legume.fam3.06443]

>CAE.acacr.Acra3RX.gnm1.ann1.g20371.t1
MGKQGSPRSPRPDFQKGELGTMKDYQNRSS--EKWRRMTGGDSRWNSKTLLLHGLRSD
SSKYGSCRGIYVGKKHWLQKHLRTILVMFGFMSCLLLLDSLMVSFFDFANLQHSLANNN
STDSQDGISYMDKRQSPIQMYDRLLNLASSALAQREIKQESSNLWEEPYGQASFWKPCAD
RKVPSNRGKSVKTNGYILVSANGGLNQQRVAICNAVAVAYLLNATLVTPRFLYSNVWNDP
SQFGDIYQEDYFMNMMKDEINIVKELPSHLRSLDIEAIGGQITDSDLVKEATASDYIRTV
LPILRRNGIVHFLGYGNRLGFDPFPSDIQRLRCKCNFHALKFVPKIQEVGALLVRRIRKY
KTARSKLDKHLLGKFIQNSEDHNAARGSTKYLALHLRFEVDMVAYSLCEFGGGEDERREL
RSYREAHFPLLLERLKKSTPISPMDLRTLGRCPLTPEEAALVLAGLGFKRGTYIYLAGSQ
IYGGDSRMHPFTRLYPNLVTKENLLSPSELTPFRNFSSQLAALDFIACATADVFAMTDSG
SQLSSMVSGFRTYYGGGHAPTLKPNKKRLAAILSANETIGWSAFEDKIKKMIEEGQRAGS
RRHGRSIYRHPRCPGCMCKHQ
>PAP.aesev.CIAT22838.gnm1.ann1.Ae03g26160.1
---------------DSGLLGMKVYNIRCSDHPSWRRMTGVECRWNSKTLLL
HGLESDDSKYGSCRGIYAGKKHWLQKNIRILAFMFGLLACLFLFDYSVVSFYDFANLQ
PSTASNSSSRLQGGDSYINKKRSSIQMYDRLVNMAHSALAEKEFKQESSNLWVESYRLAS
SWEPCAERKLQTNPGNSVESNGYILVSANGGLNQQRVAICNAVAVASFLNATLVIPKFLY
SNVWNDPSQFGDIYQEEHFMNTLKDDIKIEKELPPHIKSLDIEAIGSQITDADLPKEATI
SDYIKIVLPLLLQNGVVHFLGYGNRLGFDPLPSDIQRLRCKCNFHALKFAPKIQQAGALL
VRRIRKYSGPRSMLDTQLLGKFIENKKEHHAAIGSIKYLALHLRFEVDMVAYSFCEFGG
GENERRELQAYREIHFPLLLERLKNSSPISPMDLRKLGKCPLTPEEAALVLAGLGFKSGT
YIYLAGSHIYGGDSRMQPFTRLYPNVITKEDLLAPSELEPFKNFSSQLAALDFIACATAD
VFAMTDSGSQLSSMVSGFRTYYGGDHAPTLRPNTKRLATILWENGTIGWNSFEDRVKKMI
QEGQKVNFRKYSRSIYRQPRSPECMCKK-
>PAP.aesev.CIAT22838.gnm1.ann1.Ae04g04520.1
----------------------RDYKLTSSDPSSLKRVTGVDCRWHSKTL
LLHGLRSDNSSNSSCRGIYVGKKHWLQKHIKTIAVMFGLLGCLFILDSLFISFS
ELENLQPSTPSNNSIQLQGRDSNMNKKQSPVQMYDRLLNLASSALAEKELKPEPSSFW
VEPFQQASSWEPCADKNVHTNPGKSMKSNGYITVSANGGLNQQRVAICNAVAVASLLNA
TLVIPTFLYSNVWKDPSQFGDIYQEEYFMNVLRDDIKIEKELPPHMKSVDVKAIGSQITD
ADLPKEATSDDYIKIVLPLLLRNGVVHFLGYGNRLGFDPLPSDIQRLRCKCNFHALKFNP
KIQQVGSLLIKRIRKYSAPRSMLDTQLLGKFIEKKEDHEDSFGPTKYLALHLRFEIDMVA
YSFCEFGGGESERKELQAYRESHFPLVLQRLKNSSFISPMDLRKLGRCPLTPEEAGLVLA
GLGFKSGTYIYLASSHIYGGKSRMDPFTRLYPNVITKEDLLTPTELAPFRNFTSQLAALD
LIACATADVFAMTDSGSQLSSLVAGFRTYYGTGHAPTLRPNKKRLAAILSENGTIGWNSF
GDRVKKMILEGQKLGTRGYGRSIYRNPRCQECMCKRH
>OUT.arath.Col0.gnm9.ann11.AT1G29200.2
MGKQGSPRSPRPETIDEEKFGRRSLDSLSNDLLLGRRIY------ASEVSKAQGSKHD
QSS-GSSNKFWKKQHSWLRRNFKSIVLMISVTGFIFCMDSIMVSIFDSRAVVQDISRL
SNMTLH-KNGAVD--ASPVQMYSRLLNLASDSLAKNEFKPDTPNFREERSSKSSQWKPCA
DNNKAAVERSRELSNGYIMVSANGGLNQQRVAICNAVAVAALLNATLVLPRFLYSNVW
KDPSQFGDIYQEDHFIEYLKDEVNIVKNLPQHLKSTDNKNL-SLVTDTELVKEATPVDYI
EHVLPLLKKYGMVHLFGYGNRLGFDPLPFDVQRLRCKCNFHALKFAPKIQEAGSLLVKRI
RRFKTSRSRLEEALLGESMVKSTVKG-EEEPLKYLALHLRFEEDMVAYSLCDFGGGEAER
KELQAYREDHFPLLLKRLKKSKPVSPEELRKTGKCPLTPEEATLVLAGLGFKRKTYIYLA
GSQIYGGSSRMLPLTRLYPNIATKETLLTPQELAPFKNFSSQLAALDFIACIASDVFAMT
DSGSQLSSLVSGFRNYYGNGQAPTLRPNKKRLAAILSDSETIKWKIFEDRVRKMVEEGQK
LRTRPYGRSIYRQPRCPECMCK--
>CER.bauva.BV-YZ2020.gnm2.ann1.rna-bv17458.t1
MGKQGSPRSPRPEFQNEAKLGMKDYQKRGNDPPSWRRITGNDCRWNSKSLLLHG
LKSDSSKYSSCKGLYVGKKDWLQKHIRTIAVMFGLMGFLFLLDSLMVSFFDSANLQNTT
TYDNSTGFQDRDSTIERIQQPIQMYDRLLNLASSALAEKEFKQESSNLWTESYQQKSSWK
PCADRKGPSNQGKPEKSNGYIMVSANGGLNQQRVAICNAVAVASLLNATLVIPKFLYSNV
WNDPSQFGDIYQEDYFIDILKDDINIVKDLPPHMKSLDIEAIGSQITDADLVKEATAIDY
TKIALPLLLQNGVVHFLGYGNRLGFDLLPSDIQKLRCKCNFHALKFVPKIQKVGSLLVKR
IRKHNAARSVLDTQLLGKFIQNKEDHEAARGSSKYLALHLRFEVDMVAYSLCEFGGGENE
RKELQIYREIHFPLLLERLKKSSPILPMELRKLGRCPLTPEEAGLVLAGLGFKSGTYIY
LAGSQIYGANSRMDPFTRLYPNLVTKEDLLTPTELAPFRNFSSKLAALDFIACATADVFA
MTDSGSQLSSLVSGYRTYYGGGHAPTLRPNKKRLAAILSENDTIGWDSFEDRIKKMIQEG
QKAVIRKHGRSIYRQPRCPECMCRHQ
>CER.cerca.ISC453364.gnm3.ann1.Cecan.3G343100.1
MGKQGSPRSPRPEFQNANLLGMKDYQIRGSDPPSWRRITGNECRWNSKSLFLHGLK
SDSSKYSSCRGLYVGKKHWLQNHIKTIVVIFVLMGFLFLLDSLMVSFFDFANLQNTAAY
NNSTGFQDRDSSIERIQPPVQMYDRLLNLASSALAEKEFKQKSSNLWVEPYQQKSSWEPC
ADRKIPSNQGKSVKSNGYILVSANGGLNQQRVAICNAVAVASLLNATLVIPKFLYSNVWN
DPSRFGDIYQEDYFIDILKDEINIVKDLPPHMKSLDIEAIGSQLTDADLVKEATAIDYTK
IVLPLLLQNGVVHFLGYGNRLGFDPLPSDVQKLRCKCNFHALKFVPKIQEVGALLVKRIR
KYNAARSMLDTQLLGKFIQNKEDHDAARRSSKYLALHLRFEVDMVAYSLCEFGGGENERK
ELQIYRETHFRLLLERLKKSSPISPTELRKLGRCPLTPEEAGLVLAGLGFKSETYIYLAG
SHIYGGNSRMHPFTRLYPNLVTKENLLTPSELAPFRNFSSQLAALDFIACATADVFAMTD
SGSQLSSMVSGFRNYYGGGHAPTLRPNKKRLAAILSENDTIGWNSFEDRIKKMIQEGQKA
GIRKYGRSIYRQPRCPECMCRHQ
>CAE.chafa.ISC494698.gnm1.ann1.ChfasH1.1G312700.1
MGKQGSPKSPRPQFDQKEKVMKKDHQIRCSE-KYWRRITG----KYSKTLLLDGFKS
DSSKYSSCRGLYVGKKHCLQKHIRTILIMFGLMSCLFLLDSLMVSFFDFANPQHTTIN
SNSTHP-LQERVSHRIQSPVQMYDRLLNMASSALSEREIKQESSSLWVEPYRQATSWEPC
ADRKVIMDYGKYVKNNGYILVSANGGLNQQRVAICNAVAVASLLNATLVIPKFLYSN
VWNDPSQFGDIYQEDYFMNMMMDEIDIVKELPPHLKSLDIEAIGSQITDADLVKEATASD
YIKIALPLLRRNGVVHFLGYGNRLGFDPFPSDIQRLRCKCNFHALKFVPKIQKVGSLLVR
RIRKHNAARSMLDTQLLGKFIQNKEDHDAVRGSTKYLALHLRFEVDMVAYSLCEFGGGEN
ERRELQAYREIHFPLLLERLKKSTPISPMDLRIMGRCPLTPEEAAVVLAGLGFKSKTYIY
LAGSHIYGGDSRMHPFTRLYPNLVTKESLLTPNELAPFRNFSSQLAALDFIACATSDVFA
MTDSGSQLSSMVSGFRTYYGGGHAPTLRPNKKRLAAIMAENETVGWNTFEDRIKKMIQEG
QKAGMRKYGRSIYRHPRCPECMCKQQ
>PAP.lotja.MG20.gnm3.ann1.Lj6g3v1984540.1
---------------------------------------GVGFRWHSKTLLLHGLKNDSS
KYNSVRGLYVGKRH-----IRIIGVMFGLLCCLLLLDSLVISFFEFANLQPSTDSNNSSL
SQGRDSYTNKKQSPVYMYGRLLNFASSALAQREFKQESSHLWVEPYRQASSWKPCAERKV
QTNPGKSVKSNGYILVSANGGLNQQRVAICNAVAVASLLNATLVIPKFLYSNVWKDPSQF
GDIYQEEYFINTLKDDISIEKELPPHMKSLDPEAIGSQV---------------------
------------------------------------------------------------
------------------------------------------------------------
------------------------------------------------------------
------------------------------------------------------------
------------------------------------------------------------
------------------
>PAP.medtr.A17_HM341.gnm4.ann2.Medtr2g016470.1
MGKQGSPRRPTPECKGAARLGMKDYKITSNDPPSWKRMTAVDCRWHSKTLLLHGLKN
DSSKYNSIKGFYVGKKN-----IRTIVLMFGLLGCLFLLDSIFISFFEFENIQPSAASN
HSSELQDTDSYIIEKQSPVHMYDRLLNLASSALAEREFKQESSKLWTDPYKQASLWKPCA
QRKVQTNPGKSKKSNGYILVSANGGLNQQRVAICNAVAVASVLNATLVIPKFLYSNVWKD
PSQFGDIYQEEYFINILKDDISIVKELPPDIKSLDVEAIGSQITDAVLAKEATVADYIKI
VLPLLLKNRVVHFLGYANRLGFDPMSSDIQRLRCKCNFHALKFVPKIQQAGSLLIQRIRK
YRVSQSMLDTQLLGKFIHNKEDHKAAKGYTKYLALHLRFEIDMVAYSMCEFGGGESERKE
LQAYRERHFPLFLERLKNSTSISPMNLRKRGRCPLTPEEAALVLAGLGFKQETYIYLAGS
RIYGGNSRMEAFNRLYPNVVTKENLLTATELAPFRNFSSQMAALDFIACASADVFSMTDS
GSQLSSLVSGFRTYYGGGHAPTLRPNKTRLAAIFAENDTIGWNGFEVRVKKMILEGQNAG
KRSYGRSIYRYPRCPECMCKQH
>CER.phach.longxuteng.gnm1.ann1.LXT48639.t1
MGKQGSPRSPRPEFQSADLLGMKDYQIRGNDPPSWRRVTGNECRWNSK--LLHGLK
SDSSKYSSCRGLYVGKKDWLQKHVKTIAVMFGLMGLLFLLDSLMVSFFDSANLQNTATY
DNSTGFQGRDSSIERIQPPIQMYDRLLNLASSALAEKEFKQESSNLWAEPYQQKSSWEPC
ADTKTPFNQGKSEKSNGYIMVSANGGLNQQRVAICNAVAVASLLNATMVIPKFLYSNVWN
DPSQFGDIYQEDYFIDILKDEINIVKDLPSHMKSLDIEAIGSQITDADLVKEATVVDYTK
IVLPLLLQNGVVHFLGYGNRLGFDPLPSDIQKLRCKCNFHALKFVPRIQEVGALLVKRIR
KYNAARSMLDTQMLGKFIQNKEDHDAARGSSKYLALHLRFEVDMVAYSLCEFGGGENERE
ELQIYRETHFPLLLERLNKSSPVSPMELRKLGRCPLTPEEAGLVLAGLGFKSRTYIYLAG
SHIYGGNSRMHPFTRLYPTLVTKEDLLTPSELAPFRNFSSQLAALDFIACTTADVFAMTD
SGSQLSSLVSGLRTYYGGSHAPTLRPNKKRLAAILSENDTIGWNSFEDRIKKMIQEGQKA
GIRKRGRSIYRQPRCPECMCSHQ
>PAP.phavu.G19833.gnm2.ann1.Phvul.006G174600.1
------------------------------------------QGWHSKTLLLQGLKSDYS
KCNSCRGLYVGKKH-----IRAIVVMFGLLGCLFLLDSLIISFFEFTNLQPATAPNNSTV
FQGRDSYSYSKQSPVYMYERLLNLASSALAEKEFKQEPSNLWVEPFRKASSWKPCAETKV
QSNSGKPVQSNGYILVSANGGLNQQRVAVCNAVAVASLLNATLVIPEFLYSNVWKDPSQF
GDIYQEEYFMNTLKDDIIIEKELPPHMKSLDVEAIGSQITDADLPKEATPADYIKVVLPI
LLRNGVVHFLGYGNRLGFDPLPSDIQRLRCKCNFHALKFVPKIQQLGSILIQRIRKYGAR
RSMLDTQLLGKFIHNNKYHEAKRGSAKYLALHLRFEIDMVAYSLCDFGGGEEERKELQAY
RERHFPLFLERLKNSTSISPTNLRKLGRCPLTPEEAALVLAGLGFKPETYVYLAGSHIY
GGNSRMEPFTSLYPNVITKENLLTDSELAPFRNFSSQLAALDFIACASADVFAMTDSGSQ
LSSLVSGFRTYYGGDHAPTLRPNKTRLAAILRENNTIKWSRFEVRVKKMILEGQKAGIRS
YGRSIYRNPKCHECMCKHH
>OUT.prupe.Lovell.gnm2.ann1.Prupe.4G064100.1
MGKQGSPRSPRPEPQIDDDSGTKDYD----PSNVGRRMPGGDNHLNSKMLLLHGLRND
SVKYTTCKGSFVGKKHWLRKDVRSIIFVFALMGFLLLLDSFLVSIFDSMVLQNSSAIRK
LPVLKDRNAYLMKEKAPVQMYDRLLKLAKGALAEKEFKPELSTLWKEPYRQVAAWKPC
ADRKVSPSLGKYKKGNGYIVVSANGGLNQQRVAICNAVAVASLLNATLVLPRFLYSNVWN
DPSQFGDIYQEEHFMDVLKDEVKVVKELPSHLKSLDLEAIGSLITDADLVKEAKPIDYIR
VVLPLLLRNRIVHLLGYGNRLGFDPLPSELQRLRCKCNFHALKFVPEIQHVGSLLVRRIR
KYDAALSMLDKQLLGNFMHSSKEHDAARGPSKYLALHLRFEIDMVAYSLCEFGGGESE
KKELQTYREVHFPLLIERLKNSKPVSPRELRKLGRCPLTPEEAGLVLAGIGFKHGTYIYL
AGSQIYGGNSRMNSFTSLYPNLVTKETLLTPSELAPFQNFSSKLAALDFIACATADVFAM
TDSGSQLSSLVSGFRTYYGGGRAPTLRPNKKRLAAILSENSTIQWNSFEDRVKKMIEEGQ
RVHVRRFGRSIYRQPRCQQCMCKSH
>OUT.quisa.S10.gnm1.ann1.Qs0338630.1
----------------------KDYQTRYSDPATWRRMTGSDYRWNSKTLLLH
GLKSDCSKYSAGKGLHGGKRNWFRKHMRSIAFMFGLMGFLFLLDSLLVSIFDYTFLQHS
TTHENSSEFQDRDAYVYRKQSPVQMYDRLLNLAASALVEKEFKQETSNFWEEPYQQASLW
KPCADRKDTRNLGKSEKSNGYILVSANGGLNQQRVAICNAVVVASLLNATLVIPRFLYSN
VWKDPSQFGDIYQEEYFMKFLRDEINIVIELPSQMKSLDIEAIGSLITDADLVKEAKPID
YITSVLPILLRNGVVHFLGFGNRLGFDPLPSKLQRLRCKCNFHALKFVPKIQEVGSLLVR
RIRNYDAARSVLDTQLLGKFIQKAEDQDANRGSSKYLALHLRFEVDMVAYSQCEFGGGES
EKKELQEYREIHFPLLIERLKTSKVVTPVELRMLGKCPLTPEEAALVLAGLGFKHGTYIY
LAGSQIYGENSRMVSFTRLYPNLVTKETLLTPSELAPFRNFTSQLAALDFIACATADVFA
MTDSGSQLSSLVSGFRTYFGGGHAPTLRPNKKRLAAILSQNSSIGWNSFEDRIKKMIQEG
QRVHTRGYGRSIYRQPRCLACMCE--
>CAE.sento.Myeongyun.gnm1.ann1.Sto13g424080
------------------------------------------------------------
---------------------------------------MVSFFDFANLQHSTLNNNSS
GPQERDEYIDRIQSPVQMYDRLLNLASSALSEREIKQESSNLWVEPYRQASLREPCAE
RKILTNQGKSVKNNGYILVSANGGLNQQRVAICNAVAVASLLNATLVIPKFLYSNVWNDP
SQFGDIYQEDYFMNIMKDEVNIVKELPPHFKSLDIEAIGSQITDADLVKEATASDYIKIV
LPLLLRNGVVHFLGYGNRLGFDPFPPDIQRLRCKCNFHALKFVPKIQEVGALLVRRIRKY
NAARSVLDTQLLGKFIQNKEDHGAIRGSTKYLALHLRFEVDMVAYSLCEFGGGENERREL
QAYRETHFPLLLERLKKSTPISAMDLRKLGRCPLTPEEAALVLAGIGFKPGTYIYLAGSH
IYGGDSRMRPLTRLYPNLVTKEDLLTPSELAPFRNFSSQMAALDFIACATADVFAMTDSG
SQLSSMVSGFRTYYGGGHAPTLRPNKKRLAAIMVENGTVGWSTFEDRIRKMIQEGQKAGM
RKYGRSIYRQPRCPECMCKRQ
>DET.singl.CAF01.gnm1.ann1.evm_model_Chr02_1802
---------------------------RSGEHYSWRRFAGGDCRWNSKSLFFQ
GLKSDSSKYSSCRGLYVGKKHWLQKHVRTIAVMFGLMGCLFLLDSIMVSFFDFANPQQN
TAYNSSSGIQ--DGRIN-TNKPVQMYDRLVNLASSALAEREFKQESSNLWVEPYQQSSSW
EPCANRKVMNNQGKFEKSNGYILVSANGGLNQQRVAICNAVAVTSLLNATLVIPKFLYSN
VWNDPSQFGDIYQEDHFINIMKDEINIVKELPSHMKSLDIEAIGSQITDSDLVKEATAND
YTKIVLPLLKRNGLVHFLGYGNRLGFDPLPPDIQRLRCKCNFHALKFVPKIQEVGSLLVK
RIRKYNAPRSMLDTQLLGNFIQNREKHEAARGLSKYLALHLRFEVDMVAYSLCEFGGGE
NERRELQAYREIHFPLLLERLKKSSPIASMDLRKLGRCPLTPEEAGLVLAGLGFRSGTYI
YLAGSHIYGGNSRMRPFTRLYPNLVTKEDLLTPNELAPFRNFSSQVIKHHLFTSIWVD--
------------------------------------------------------------
---------------------------
>OUT.vitvi.PN40024.gnm2.ann1.VIT_210s0003g01470.2
MGKQGSPRSPRPKSVGADLLGMKEYQGRCSDPSLGRRISGGDYNWN-RNLLLH
GLKNEPAKFGACKGVYVGKKHWFRKHVRSVVFMFGLMGFLFLLDSLMVSIFDSMNLQGS
SAPIKSSGLKEDKSYPNEEKSPVLMYDRLLNLASSALAEKEFKQDSLNFWEEPYRHASVW
KPCADRKSSKIIGKSEKSNGFMLVSANGGLNQQRVAICNAVAVASLLNATLVLPKFLYSN
VWKDPSQFGDIYQEDYFINIMKDELEIVKELPPHLESLDMEAIGSLITDADIPKEAKPIE
YVQKVLPLLLRNGVVHFLGFGNRLGFDPLPFKLQRLRCKCNFHALKFVPKIQRVGSLLVQ
RIRKYDAAKSRLDKQLLGNFMSNLKENHAEGGPSKYLALHLRFEVDMVAYSLCEFGGG
ENEQKELQAYRETHFPLLIERLKNVKPVSPTQRRKLGKCPLTPEEAALVLSGLGFKRGTY
IYLAGSHIYGGQSRMHPFTNLYPNLVTKEDLLSPGELEPFRNFSSQLAALDFIACATADV
FAMTDSGSQLSSLVSGFRTYYGGGRAPTLRPNKKRLAAILMESRTIEWKSFEERVKKMIE
EGQRVRVRGFGRSIYRQPRCPQCMCKSH
