# Supplementary material for: Legume genome structures and histories inferred from Cercis canadensis and Chamaecrista fasciculata genomes
Source: Plant J. 2026 Jun 10;126(5):e70981. doi: 10.1111/tpj.70981 (PMC13252982; doi:10.1111/tpj.70981)
Supplement: Supplementary file 4 — Data S4. Manuscript supplement; Compressed directory of aligned sequences from 2212 low‐copy gene families, for calculation of a consensus species tree. [file TPJ-126-0-s010.gz › S4_consen_species_tree/40_aln_fas_cln1/Legume.fam3.06450]

>CAE.acacr.Acra3RX.gnm1.ann1.g20496.t1
MSKTPYLMGDVMKRFKPKDHTRRKANGFTFMASVFSFFICTSIFYLLNHSPTSL
LNNNMFWFFMSNALILILAADYEAFSSHKTHQDHYEEYVKHSASRNSYGV
VPKY-EQVDKPCVPPKQELFQEKMKKKKEITEHHEIPERVLEIVP
QNDTKKSSSSLSSKK--KPVQDDTSIRACETLLYDAGVGRRSKSDRYGVKKR
VVIDEGKKRVTRRADTMKVEERVNNNNEFSSMSNEELNRRVEEFIQRFNRQIRLQ
AVRNT--
>PAP.aesev.CIAT22838.gnm1.ann1.Ae04g03630.1
------------------------------------------------------------
---MSNTIILIIAADYGAFSSPNKKQDLYEEYVKHSQSRNSSSYVVKYDE
QVDRQCNNSRTNNRMLQLQENKEIARDVEVPERVLEIVVQKEPKIASEC
YNEKKSALPMKVGDGNKGFEEKAVTRRTYQRSKSERYK-PKRVVIDERRNSVRSI
EEK-VVEVEEEENNEFSKMSNEDLNRRVEEFIQKFNRQIRLQAARNN--
>OUT.arath.Col0.gnm9.ann11.AT1G30190.1
MTEMPYMIEN--PKFEPKKYS------SSMLTIFLPIFTYIMIFHVFEVSLSSVFK
DTKVLFFISNTLILIIAADYGSFSDK-ESQDFYGEYTVAATMRNNYSPIPTYRE
NTKDGEINPKDEFR-NPEEEDEPMV-KDIIPEKIVRVVSEK-KQRDDVAMEEYK
PVTEQTLASE-EACNNHVNPNKPYGRSKSDKPRRKRLSVTTKRKSYGRKKSDC
EKWE-YVEESEEFSKLSNEELNKRVEEFIQRFNRQIRSQSPRVS--
>OUT.arath.Col0.gnm9.ann11.AT2G34610.1
MTEMPYVVETLFEPYKPKKYKL--YS--SLLPIILSIFTYILIFHVLDVSPLSIFND
TKILFVISNALIIIIAADYGAFTDK-ENLDFYGEYTAAM-RRDQENPRPVY--GVS
EETKREKQEGPVGARDLQDQYLKKAKVTERIIQAVSKNQPRNK--CEPVTE
QNVHIIAAKE-ETCNSNLMNSKAYGRSKSDKARERRRQEIKHRHKSYDRSQSD
EEMEENVEESEEFSKMSNEELNRRVEDFIQRFNRDIKRQ
-------
>CER.bauva.BV-YZ2020.gnm2.ann1.rna-bv31900.t1
---APYLDEDSMKS--------NKPKGLSLFASIFSLFISIYIFYIFSLSPYTIFNNTIF
WFLMSNTLILIIAADYGAFSSSKQDIYLYEEYVKHSRARNPSSYVPKY-QQVDEKR
LDIKQKPGEILQENNKETIPKSEIPERVLEIVVQNDPKKCDESVNKEKPALALQ
MNHC-EASEEKPIPERALRRCKSYRHDSRKHVVIDESKNAVWRSESM-RQEERVEEENE
FSSMTTEELNRRVEEFIQRLHRQMRLQAARNMH-
>CER.bauva.BV-YZ2020.gnm2.ann1.rna-bv35555.t1
MAKAPYLGQDSIKS--------SKPKGLSFFASILSLFVYIYIFYFFNLSPSTVFNNTIF
WFLMSNTLILIIAADYGAFSSSKQDIYLYEEYVKHSRVRNPLSYVPRY-QEVEEKH
IVKKAELGLLQENNNKETIAKSEVPERVLEIVVQNDPKKPSDSVNEKRPALPLQ
IDHS-EASEKKPIPERALRRCKSDRHDRNKRMVIDESKSIVRRSETM-KMDERVEEEN
EFSSMTNEELNRRAEEFIQRFNRQIRLQAAARN--
>CER.cerca.ISC453364.gnm3.ann1.Cecan.3G317600.1
MAKAPYLDEESIKS-----YTP---KGLSFFASLLSLFIYIYIFYIFNLSPYTIFNNTIF
WFLMSNTLILIIAADYGAFSSSKQDIYLYEEYVKHSRARNPLPYVPKY-QQVDEKR
IDIKKELGELLHENNKETIPKSEIPERVLEIVAQNDPKKPSESLNEKKPVLPLQIDHS
-EACEEKPIPERALRRCKSDRHDRHKRVVIDESKNIVRRAETM-KLEGRVEEENEFSTMT
NEELNRRVEEFIQRFNRQIRLQAATNMH-
>CAE.chafa.ISC494698.gnm1.ann1.ChfasH1.1G326200.1
--PPPYLMADSVKYHHPYNYKPHKAKNITTLLASIFFFSFFILFYILNY
STSDLFNNNIFWFFMSNTLILIIAADYEAFSSS
HHHQDLYEEYVKHSTTRSLTNYYPSHDDDNKSSTIPPKQELH--
KYHTSEKII--ETIPERVLEIVPQNNAKKPSSSSDEKKDHSHSRHN
NDSQICETIVYPVGGVGRSKSDRHDVMKRVVIDESKNRVIRRSET
EE--AQLQKNNEFSSMTNEELNRRVEEFIQRFNRQIRLQAAQN---
>PAP.lotja.MG20.gnm3.ann1.Lj6g3v1946360.1
-----------MKEYKPKDHTLNRAKNLSFFASIFSLFFYLCVFYVFNLSPYTLLNNNIF
WFFMSNTLILIIVADYGAFSSSKKKQDLYEEYVKHSQARNVSQLVPEYDEQVDKQC
INPKKELHGEILQEKKETISDQIVPERVLEIVVQNQPKKPRERANEKKPELHLQLDDD
KELHEKAIVPARIYRRTKSDRHNRAKHEM--ERMNPVRRLESMKKVEPKVEEENEF
SRMTNEDLNRRVEEFIQKFNRQIRLQATINQ--
>PAP.medtr.A17_HM341.gnm4.ann2.Medtr2g019160.1
MAKSPYLEEDCIKDYKLKNNSNNKAKNLSFFASIFSLFIYICIFYIFNLSPYTLLNNNI
FWFIMSNTLILIIAIDYEAFSSSQKQEDLHEEYVKHSEIRNHVSSIPTYDEQVDKQC
INSNQEFL----QEEKETI----VPERVLEIVVQNQPKKSDDSANEKKSTLLLQV
DGDHKEHEKATFPTRIYRRSKSYRHNRAKHVVIDERRNSVRRLESM-KMEPKIEE
ENEFSKMSNEDLNKRVEEFIQKFNKQIRLQASTI---
>CER.phach.longxuteng.gnm1.ann1.LXT39959.t1
MAKAPYLDEDSVKS-----YKP---KGLAFFASIFSLFIYIYIFYIFNLSPSTVFNNTIF
WFLMSNTLILIIAADYGAFSSSKKDIYLYEEYVKHSRPRNPLSYAPKY-QQFDEKR
IDTKQEPGQLLQENNGETIPNSEIPERVLEIVVQNDPNKPSESLNEKRPALPLQINH
S-EAYEEKTIPERTLRRCKSDRHNRHKRVVIDQSKNRVRRSETM-RVEGRVEEENEFS
TMTNEELNRRVEEFIQRFNRQIRLQAARNMH-
>CER.phach.longxuteng.gnm1.ann1.LXT59352.t1
---APYLDEDAMKS-----YKP---KGLSLFASIFSLFISIYIFYIFNLSPYTIFNNTIF
WFLMSNTLILIIAADYGAFSLSKEKQDIYEEYVKHSQARNPLSYVPKYNQQVDEKH
IMIKQP-AELLQENKKETNPKSETPERVQEIVVQNDPKKSQQSVNEKKAVL
PLQTDHG-EACKEKPIPERAVRRCKSDRHDSRKRVMIDESKNVVWRSESM-KQEERVEED
NEFSTMTNEELNRRFEEFIQRFNRQMRLQAARNMH-
>PAP.phavu.G19833.gnm2.ann1.Phvul.006G166000.1
MAKPLYLEED----YKPKLHTP---KSLSFFASLFSLFIYICVFYTFNLSPYSLLNNNIF
WFFMSNTLILIIAADYGAFSSSNKKQDLYQEYVRHSQARNASSYVPKYDEQVH
KQCINPKQEQGCKVLEEKKETVSDQNIPERVLEIVAINQPKKPSEF--SKRPALHLHD
GNG-KIAE-KATPARIYQRSKSDRSNRVKHVVVNEKRVEVVQRSETVKVKANVEEENEFS
KMSNEELNRRIEEFIHKFKSQA----------
>OUT.prupe.Lovell.gnm2.ann1.Prupe.4G082900.1
MAKLPNLVQDSMKPYKPKEYYPEKAKGISFLAFFFSTCIYISIFYIFNLSLSTLFHNT
KFWFAISNTLILIIAADYGAFSSSIQDQHLYQEYMIHRQARSVSSFVSQYPEAFKK
SSCNKQSEVDVDDMKAKNEEV--------------ADTQNK--EVVQEKS-VVHVSKGD
DNKGCGRENVAAKTYQRSKSEKTK-TKGAVIDERKKDILKRSEDKKYEPNTVEDNEFS
VMSDEELNRRIEEFIQRFNKQIRLQSAATNS-
>OUT.quisa.S10.gnm1.ann1.Qs0025540.1
MAKPPNLVEDHTSFYKPNNYTKKLAKTISFFAFIFSIFIYISVFYVFNLSPYTLMN
NTYFWFLLSNTLILIIAADYGAFYSSQEKQDLYQEYAMHRQ--------PKLAQNFN--N
I-PKEELH-EDLHEKREPIQKREIPERVLHVILQNDTQKTSESSREEKHAL
QGDLNDDKLACDKERIQARTYRRSKSDCRP--KRMVIDESKNIVMRRSPENKQE
NGVEENNEFSNMTDEELNRRVQEFIDRFNKQIRQQAAESI--
>CAE.sento.Myeongyun.gnm1.ann1.Sto13g422620
MSKSPYLMGDMIKYYKPKDH-HHKAKGITFLASIFSFFIFMSTMYVLNNTST
TLFNNNIFWFFMSNTLILFIAADYEAFSSS-KNNTKQDHYVRHTEAGQMYAALP
LQAETVTSKSRAPRVTLKSRNINKYNHIIHEEQVHEKSMVIPNYSPPKK
ISESTPEER-VLEIVVQNNNKDDD----EQK-NERSKLGRDEEMKRPIYPGGRAVGRRIG
GKIALLAPV-SIGGFLRRDGGP-TREVSPMVEKDS-------------
>DET.singl.CAF01.gnm1.ann1.evm_model_Chr01_1970
MAKPPYLDQDSITQYKPKPNHPNKAKGLSFFASIFSLFIYISIFYTFSLSPCTLLRNNI
FWFFMCNTLVLIIAADYGAYSSSKNQQDHYEEYVKHSQARN--LDVPKY-EQFDEKCIG
FKNDLGEILKDESGNSTEKSEIPERVLEIMVQNDTKKPNGSFKLEKPVLALQVVEG
RKVYEEKAVPTAIYRRSKPDKPRKPKRVVFDESKNAVWRSEAK-RTEAEVEEENE
FSKMSNEELNRRVEEFIERFNKQIRLQAARNT--
>OUT.vitvi.PN40024.gnm2.ann1.VIT_210s0003g03845.1
MAKLP-LSLASTRPYKTKDYSQ-QPNGISFWAFLVSIFIYISIFYVFNLSPSTLFTTPRF
WFFISNTLILIIAADSGAFSSSENHQDFYDEYLANSRARN----SPSV-EVVVEKSIT
PVQEVE--NLVENK-VV----VHETKLEL--KNDLEKPSESTPEDT----------SEAY
HDKKIEARTIQRSKSDKAISVKAK--DEENKTVLRRSETEKLRPSA-EENEFLSMSDEEL
NRRIEEFIQKFNRQIRASRD-----
