# Supplementary material for: Legume genome structures and histories inferred from Cercis canadensis and Chamaecrista fasciculata genomes
Source: Plant J. 2026 Jun 10;126(5):e70981. doi: 10.1111/tpj.70981 (PMC13252982; doi:10.1111/tpj.70981)
Supplement: Supplementary file 4 — Data S4. Manuscript supplement; Compressed directory of aligned sequences from 2212 low‐copy gene families, for calculation of a consensus species tree. [file TPJ-126-0-s010.gz › S4_consen_species_tree/40_aln_fas_cln1/Legume.fam3.06453]

>CAE.acacr.Acra3RX.gnm1.ann1.g20696.t1
MELTDSGDESDHKLPQDSRSGLGIDLNEIPSPS-FAETLPDSIDIVRAYHENPAPPPGG
PAGIPRGST-CGACGKPEARGHVVVCDGCERGYHLGCAGMRGRQAVNIDEWVCGECV
SSGVKSKRWPLGVKSKHLLDINASPPSDADGEGSEELQDMRKHTQGHNSFSANSFGAPLT
YSTFFNGNAIGFQKASGVVTHAVRVGFEDVLNHTHSVTRNFEEKNTA
SGNPGDAILQALRDFISERHGVLEEGWKVEFRQPMGNSELYAVYCAPDGKIFDSVFEVAC
YLGLMPGYNSLESEMRNNRAVSLGGSHLTRKRKSARLPVPNGFAERRESFANSCFKDPP
LDAASAECANACGNISEATLSIRREDDHSGPQQSADGLPLQFEDFFVLSLGKVDDRPSYC
DANIIWPVGYKSCWHDQITGSIFTCEVLDGGDSGPIFRVRRCSCSDFSIPVGSTILSLSN
PCQFVSQTNEGEGKMNDNLECDDDESIQMILDDSCNPTENDILSCLESCSSEAHDSHRLD
VSQSAAGPVQEETHNL-SDDLG---SIGEIMVEQCSSSSAWKDISQKLVNACSEICKQKG
TLKLYCKHAGNETCVYKWNIRNGKNETHPTSFAKFCGSP-ALGIPAMVQADDDLESLNEV
LGKWLEQDRFGLDVEFVQEVLELLPGVEGFSRYEFLNTRSNGSSLLTVGNGFLVADWRDR
SQYQEEAVQGLYRRHKKVKLAKECAKEDRCPPPGKPLSSRVPFELVGDVFQAWELLCRFH
EILGLKEPLSLDELEKELVNPWFNGSVVSEKPEG-------------DGSGGPILSPNCE
AAPSVSAESPHAFIQVETEAMKEAAQVKLASLTYTRCFGASLTKAHNSLLEVLIGELQSK
VAALVDPNFDPGELRTRRGRRKDIDNAVPARRAKLNMLPINELTWPELSRRYILAFLSMD
GNLESPEITTRESGKVFRCLQGDGGLLCGSLTGVAGMEADALLLAEATKKIFGSMSSGSD
VLTFEDEESDAKDACEKTPANDGNIPEWAQLLEPVRKLPTNVGTRIRKCVYDALLKDPPE
WARNILQHSISKEVYKGNASGPTKKAVLSVLADVCGEAPQQKPSKARRKKTVISISDIIM
KQCRIVLRRAAAADDSKVFCNLLGQKLINSSDNDDEGLLGSPAMVSRPLDFRTIDLRLAA
GAYGGSHEAFLEDVHELWNNVHIAFGDQPDLVELADKLSENFESLYDSEVLTYVQRFREY
AKLGNLSAEMRKEVENFLASTSEIPKAPWDEGVCKVCGIDRDDDSVLLCDTCDAEYHTYC
LNPPLARIPEGNWYCPSCVDNRHAVQDVSQCSKLIGKPRSKKFKGEVTSLYLEALSHLLS
VMEEKEYWEYSVGERTILLKFLCDELLNTSLIRQHLEQCAESSAESHQKLRALSAEWKSL
KIKEEILSTKAAKIDTCSVVTTEE-VPKEGLPGSLSNHGKCLVRP------ANNFGVFAD
GLHSEEINREKNGFNRVDKSVSATNSETDSQNRNPINMEGQLKNVSAA
VDSQCSDKSTNPFSIANNMPQEINSSGGAVHIQGNRQKCVGGDESLDLHE---QGVPFD
VPKSAVNESEQYHLELNAIRHDISLLQESITSIESQLLKLSVRREFLGIDLLGRFYWASV
MPGGSPCILADSTSLMLHEGRMNNSRDPVDKISAMKNCALSGKDTYQTLGLMKDLSSLMS
LPRNTVGCNLPWVVYQTDAEIEELLCWLKDIDPRERELKDSIMIWQKSRFQELIHIQNED
QVEPQGSSPLLGDRERIVSDSLVTKATSLIEKKYGPFLELGTLEALKKRGKKVRTSNDDK
LCRCQCLEPIWPSRQHCISCHKTLLNDVELEGHNDCKCSAALPTSEKNKDTSGSSKGRGN
VKFETTHGKVRGNAETGGTSTNGGSELSSRLIKFSNQDSTCPYNFEDVCSKFVTEDSNKE
LIKEIGLIDSNGIPSFVLSVSPYVSDSTVMLISNKKDEYVAGGSKASEGQIPEGN-EGSG
MCHDHISGIPIRSSNVNENNKAGKSSRGSSGQRDGKSLFSVPASQVGTDSCCVVPQS
SLRPLVGKVSHILRLLKIGLLDMDAALPEVALRPSKAQLERRQAWRAFVKSARTIYEMVQ
ATITLEDMIKTEYLRNDWWYWSSLSAAAKSSTLSSLALRIYTLDSAIMYERMSSSSFTDC
LEPSVVTEQKASATLDAEKSKAIRKSSRKRKEPDG
>PAP.aesev.CIAT22838.gnm1.ann1.Ae05g36190.1
MELNDSGSAHSSA-PQDSRSGLGIDLNEIPSPSSFAETLPS
AVDIVRAYHENPGPPLGAPAALPSGSSPCAACGKPGA-AGFVVCDGCERGFHVTCAGIRG
RQAASLDEWLCGECVAGGVKSKRWPLGVKSKQLLDINSSPPSDADGDSSEELPDLRKH
TLGDNSFGANPFGAPVTCSNYYNGSAFGFQKASGVVTHAVRVGFEDILNHTQSMTKCFEE
--------------ALRDFISERRGVLEEGWRVEFRQSVNNSDLYAVYCAPDGKIFDSVY
EVACYLGLTSGYNSLESELRYDRP-------LSRKRKSTRNSVANGFAEKCGTLISS-CK
DSPSDGLSAECTADREHLSKATKIARKDDGHPCPQQSADELPLQFQDFFLLSLGKVDSRP
SYFDVHLICPIGYKSCWHDKITGSLFTCEVFEGGDSGPIFRIRRCSCSEFPVPVGSTILS
MSTLCQSVIQTNEGLTKTDDTMDYDDDESIQMILLDPCGPAENDVMNCIASCSNEACDT
HTSDMLHPVPGSVCDQTRNSLSEDTGLIDEIGEILVEERSSSAAWRVMSQKLVNACLDIC
KKKGTLKFYCEHVKTEPCLRKWDIKNGKSDAHFSSLDKFCSSLGSVSIPDVIYADNDLES
HNDTLGKWLDQDRFGLDVEFVQEVLEQLPGVQDYLKYELLSSRNNSSSLPTVENGFLEVE
WRGGSQYQEEEVQGFYRRPKKMILTEKHVREDRCPPPGKPLCSRVPCELIGDIYQAWE
LLERFDESLDLKEPLSLDELEKELINPWFDGSDFREKSEREIDGCQVLSSQGADGNCRPI
LSPSCEAGPSGSVESSHAFIQVETVAMKEAAQFKLASFTYARCFGVALTKAHSSLLRVLI
GELQSKVAALVDPNFEPGETKTRRGRRKDIDSAVPAKRTKLNMLPINELTWPELARRYIL
AVLSMDGNLESNEIIARESGKVFRCLRGDGGLLCGSLTGVAGMEADALLLAEATRKIFGS
LKRDNDLLTMEEEESDVNGASEKNLGNDGNIPEWAQKLEPVRKLPTNVGTRIRKCVYDAL
ARDPPEWARLTLEHSISKEVYKGNASGPTKKAVLSVLAVVSGEAVQQIPNKGRKKKINI
SISDIIMKQCRIVLRRAAAADESKVFCNLLGRKLTNSSDNDDEGLLGSPAMVARPLDFRT
IDLRLAAGAYGGSHEAFLEDVRELWNNLRAAFADQPDLVELAENLSENFESLYNEEVFAY
FEKFVEYSKLGCLSAEMGKEVNDFIAATSEIPKAPWDEGVCKVCGIDRDDDSVLLCDTCD
AEYHTYCLNPPLARIPEGNWYCPSCVDGKHATQDVTDRIRNIGKRRSKKFQGEVNSLYLE
ALTHLSTVMEEKEYWQYSTGERTFLLKFLCDELLNSSLIRQHLEQCADLSSELHQKLRAH
SVEWKSLKTKEDILSTKAAKLVTSMPNTTGEVGSKEGM---LSSTGRCLVQPHNAIDNPD
NFGGSADSLPSEEVTKEKYRLNGIDKSASVTNSDSDTQHMNSIDVEGEHRNVSVAVESQH
MDKSTNSCPSPNHVPQEQNGSDGAAQIQSNHQKCEGKDKSTPVTYQQGQCLL-------V
DESEPYHLELNAIKRDISSLEDSITRVGSQLLKLSIRREFLGIDSIGRLYWASAVRGGRS
RMVVDASAAMLRGRGLAISCNSV-KFSSLPH--LSDKDNYKMLGVMKDTHPLISQASDTV
GVSSPWIAYETDAEIQELLCWLKDNDPKEKELKDSIMMWPKSRVQEFLNKQIEAQVEDQG
PLSIPRNGEKI-SPSLVTKATSLLEKSYGPFCEWDATEVSKKRSKKARTNNDEKFYRCDC
LEPIWPSRKHCMSCHKTVMSDVELEGHNDGKCNVGLPILDKNI---GSSKGRGHLRCDSS
HENFRGDADTAGNANKDCSKLSSRLIKFSNEESTCPFNFEDICSKFVTNDSCKEHVREVG
LIGSDGVPSFVSSISPFVSDSTMLLSAQRDD--IGGASNASESQVTQGSTDGAGKCLDK
KCSIS---LAVNESSKAGKSNKSCSERRDGKRHDLTPASDIGVDSCCVVPLSSLRPLVGK
VSHILRQLKISLLDMDAALPNVALRPSKAQSGRRQAWRAFVKSAETIYEMIQATITLEDM
IKTEYLRNDWWYWSSFSAAAKSSTLPSLALRIYSLDSAIIYEKTPSSRFADSSEPSAIAE
QKQLINVDAEKLKVIRKSTRKRKEPDG
>OUT.arath.Col0.gnm9.ann11.AT3G01460.1
MEPTDSTNEGDTKTAEESRSFLGIDLNEIPTGATD----DEP
VEVVRSIHDNPDPAPGAPAEVPRDA-SCGACGRPESIELVVVCDACERGFHMSCVND
GV-EAAPSADWMCSDCRTGGERSKLWPLGVKSKLILDMNASPPSDAEGYGAEETSDSRKH
MLASSSCIGNSFDYAMMHSSFSLGRGHASLEASGLMSRNTKMSMDALGSHNLGFGFPLN
LMRFPSLDPSELFLQNLRHFISERHGVLEDGWRVEFRQPLNGYQLCAVYCAPNG
KTFSSIQEVACYLGLAGNYSCMDAEIRNENSLLQERLHTPKRRKTSRWP-NNGFPEQK
GSSVSAQLRRFPFNGQTMSPFAVKGTHFQAGGSLSSGNNGCGCEEAKNGCPMQFEDFFV
LSLGRIDIRQSYHNVNVIYPIGYKSCWHDKITGSLFTCEVSDG-NSGPIFKVTRSPCSKS
FIPAGSTVFSCPKIDEMVEQNSDLSNRRDSTQERDDDASVEILLSEHCPPLGDDILSCL
REKSFSKTVN----SLRSEVDSSRVDFDKNLSYDQDHGVEIGDIVVEEDSLSDAWKKVSQ
KLVDACSIVLKQKGTLNFLCKHVDRETSEINWDTMNEKDNVIL-SLSKFCCSLAPCSVTC
GEKDKSEFAAVVDALSRWLDQNRFGLDADFVQEMIEHMPGAESCTNYRTLKSRSSSSVPI
TVAEGALVVKPKGGENVKDEVFGEISRKAKKPKLNGGHGVRNLHPPPGRPMCLRLPPGLV
GDFLQVSEVFWRFHEILGFEEAFSPENLEQELINPVFDGL-FLDKPGKDDKRSEINFTDK
DSTATKLFFDESRQPFPAKNTSAS----ELKEKKAGDSSDFKISDSSRGSCVGALLTR
AHISLLQVLICELQSKVAAFVDPNFDSGESRSRRGRKKD-DSTLSAKRNKLHMLPVNEFT
WPELARRYILSLLSMDGNLESAEIAARESGKVFRCLQGDGGLLCGSLTGVAGMEADSMLL
AEAIKKISGSLTSENDVLSVEDDDSDGLDATETNTCS-GDIPEWAQVLEPVKKLPTNVGT
RIRKCVYEALERNPPEWAKKILEHSISKEIYKGNASGPTKKAVLSLLADIRGGDLVQRSI
KGTKKRTYISVSDVIMKKCRAVLRGVAAADEDKVLCTLLGRKLLNSSDNDDDGLLGSPAM
VSRPLDFRTIDLRLAAGAYDGSTEAFLEDVLELWSSIRVMYADQPDCVDLVATLSEKFKS
LYEAEVVPLVQKLKDYRKLECLSAEMKKEIKDIVVSVNKLPKAPWDEGVCKVCGVDKDDD
SVLLCDTCDAEYHTYCLNPPLIRIPDGNWYCPSCVIAKRMAQEALESYKLVRRRKGRKYQ
GELTRASMELTAHLADVMEEKDYWEFSAEERILLLKLLCDELLSSSLVHQHLEQCAEAII
EMQQKLRSLSSEWKNAKMRQEFLTAKLAKVEPSILKEVGE--------------------
PHNSSYFADQMGC--DPQPQEGVGDGVTRDDETSST-AYLNKNQGKSPLETDTQPGESHV
NFGEISSPETISSPGELPIADTSPLVTDNLPEKDT-SETLLKSVGRNHETHSPNSN
AVPTAHDASSQASQELQACQQDLSATSNEIQNLQQSIRSIESQLLKQSIRRDFLGTDA
SGRLYWGCCFPDENPRILVDGSISLQKP---------------VQADLIGSKVP------
----SPFLHTVDHGRLRLSPWTYYETETEISELVQWLHDDDLKERDLRESILWWKRLRYG
DVQKEKKQAQNLSAPVF----------ATGLETKAAMSMEKRYGPCIKLE-METLKKRGK
KTKVAEREKLCRCECLESILPSMIHCLICHKTFASDDEFEDHTESKCIPYSLATEEGKDI
SDSSKAKESLKSDYLNVKSSAGKDVAEIS--NVSELDSGLIRYQEEESISPYHFEEICSK
FVTKDCNRDLVKEIGLISSNGIPTFLPSSSTHLNDSV--LISAKSNKPDGG---DSGDQV
IFAGPETNVEGLNSESNMSFDRSVTDSHGGPLDKPSGFSEQKNKK------SSGSG
LKSCCVVPQAALKRVTGKALPGFRFLKTNLLDMDVALPEEALRPSKSHPNRRRAWRVFVK
SSQSIYELVQATIVVEDMIKTEYLKNEWWYWSSLSAAAKISTLSALSVRIFSLDAAIIYD
KITPSNPIDETKPISLPDQKSQPVSDQERSSRVRRSGKKRKEPEG
>CER.bauva.BV-YZ2020.gnm2.ann1.rna-bv07857.t1
MELNDSGDERDSKNPQDSRSGLGIDLNEIPSPS-FVETLPDSIDVVRTYHENPAPPPGG
PAGIPRGSA-CASCGKPEVRGHVVVCDGCERGFHLGCAGMRSRQAVKFDEWVCGECV
SSGVKSKRWPLGVKSKQLLDINASPPSDVDGEGTEEMQDLRKHTLGDNSFGANPFGAPVT
YSNFFNGSAFGFQKASGLVTDAVRVGFDDILNHTQSMARSFKE
IRLPSRSPNEIFLQALRDFISERRGVLEEGWRVEFRQSMSSSELYAVYCAPDGKIFDSVY
EVACYLGLMSSYNCMESDIRNERPPSLDGSHLSRKRKSARAPTVNGFAENKGNFMSYNH
KDPSSDGAHVECANTCGNISKAQKIGREDDAHSCPHPCADGLPLQFEDFFVLSLGKVDVR
PTYYDVNLIWPIGYRSCWHDKITGSLFTFEVLEGGDSGPVFRIRRRSCSEFPVPVGSVLL
SISNLSHFVSQTSEGERKSYDNLDWDDEGSIQMIFSDPCTPTENDVLSCLASCSGDSYDA
LASDTLQPMANH--------TSDGLGLIDEIGEILVEERSSSLAWRNISQKLIDVCTEIC
NQKGTLKFYCNHTENETDFHKLDKKGGKNEIHSTPLSRFCGLPGSVSIPVIIEANNEANS
LHEVLGNWLEQDRFGLDVEFVQEIIEQLPEVQCCSQYQFLNNRSNCSSFLTVGNGFLVVE
WRGGSQYKEEEVQSLYRRPKKARMAEGCFKEERCPPPGKVLCSTVACELVGDVFQAWEL
LGRFHEILGLKEPLSLDELERELVNPWYDGSDFLEKSEKEAEGSQDISSHKVDGTDGPIL
SSSCNAGPSGSWESPHVFIQVETEAAKEAAQVKLASFTYARCFGVALTKAHNSLLGVLIG
ELQSKVAALVDPNFDPGETKTKRGRRKDVDNANPSKRTKLNMFPINELTWPEVARRYILA
VLSMDCNLDSAEITARESGKVFRCLRGDGGLLCGSLSGVAGMEADALLLAEATKKVFGSL
SQENDFLTIEDEVSDAKGACEKTSVTSGDIPEWAKILEPVRKLPTNVGTRIRKCVHEALQ
KDPPEWARKILEHSISKEVYKGNASGPTKKAVVNLLNEISG-GVQQKPDKGRKKKTVISI
SDIIMKQCRIVLRRAAAADDAKVFCNLLGRKLINSSDNDDEGLLGSPAMVSRPLDFRTID
LRLAAGAYGGSHEAFHEDVRELWGNVRIAFGDQPDSVELADTLSQNFELLYNKEVVTYIQ
KFLEYAKLDCLTDEVRKEIDDFLASTSEIPKAPWDEGVCKVCGIDRDDDSVLLCDTCDAE
YHTYCLNPPLARIPEGNWYCPSCVDGKHTVQDVSEHPYIIGKRQSKKFQGEVTSLYLEAL
TNLSTVMEEKEYWEYGMGKRTFLLKFLCDEFLNSSLVRQHLEQCAELSAELHQKLRSLSL
EWKSLKTKEDFLSAKAAKADTCSLIASGEVVLKEGIAASLSNPGKSLVQPHTACEGPNNC
GVFAGNQPTQETNKEKTRFTVVDKSISVTNSDNESH---SIDLEGQLKNVCVS
MDAQSGGKSNK-HTSSNHMPQETNGCGRAAQVQGNSQISEGRDTSTLPTYQQGQ
CVSVDATKSVVNEVESYHLELHAIRHDISQLQDSIANVESQLLKLSVRRDFLGIDSIGRL
YWSSAIPGGFSRIVVDASAALLHGRRLTDSGDSVNQSSVMQNYALSGKIAY------QAS
SGFMSQLNNATDFSSPWVAYQCDAEIDELISWLKDNDPKERELKDSVIQWQKSRFQEVSR
TVSEDQDEHPEPSSMPRNNEKIVSNSLVTKATSLLERKYGPFFEWDPIEVLKKRGKKAKV
TNDEKLYRCECLEPIWSSRQHCMSCHKTFLSDVELEEHDDGKCNAGMPVSEKNRENNGSS
KGRGNAKCVTTCENFTGDADTAGTVANGYSNLSSTLIKFSNEESKCPYNFEDICSKFVTE
DSNKELVREIGLIVSDGIPSFITSVSPYVSDSTMQISAQKEGVSHGGGSKDFGTKASEG
NTDGNGVCHDYKSNSSPGKLVTNESSKAGKSNRGCSRQRDGNSSFCSP-SELEGEHC
CVVPLSSLRPIVGKVSHILKQLKISLLDMDAALPEVAFRPSKAQLERRWAWRSFVKSAGT
IYEMVQATITLEDMIKTEYLKNDWWYWSSLSAAAKTSTMSSLALRIYSLDSAIVYEKLS
NSSLNDSSEPAGIVEPKLLAVLDSEKSKASRKSTRKRKEPDG
>CER.cerca.ISC453364.gnm3.ann1.Cecan.1G267900.1
MELTDSGDERDPKNPQDSRSGLGIDLNEIPSPS-FAETLPDSIDVVRTYHENPAPPPGG
PAGIPRGSS-CSSCGKPEVRGHVVVCDGCERGFHLGCAGMRSRQAVKFDEWVCGECV
SSGVKSKRWPLGVKSKQLLDINASPPSDVDGEGTEEMQDLRKHTLGDNSFGANPFGAPVT
YTNFFNGSAFGFQKVSGVVTHAVRVGFDDILNHTESMARSFEE
IRLPSRNPNEIFLQALRDFISERRGVLEEGWRVEFRQSMSSSELYAVYCAPDGKIFDSVY
EVACYLGLMSSYNCMESELRNERSPALDGSHLSRKRKSTRAPTVNGFAENKGNFISYNH
KDPSSDGAHVECANACGNISKVTEIGREEDAHSCPQQCADGLPLQFEDFFVLSLGKVDVR
PTYCDVNLIWPIGYRSCWHDKITSSLFTFEVLEGGDSGPVFRVRRCSCSEFPVPVGSILL
SMSNLGQFVSQAYEGERKSYYNVDWDDEGSIQMILSDPCMPTENDVLSCLASCSNEACDA
HTSNTLQPMAAH--------TSDGLGLIDEIGEILVEERSSSLAWRNISQKLIDVCAEIC
KQKGTLKFYCKHIENETNFHEWDIKDGKSKMHSTALSKFCGLPGSVSIPVIIEANNEAN
SLHEVLGNWLEQDRFGLDVEFVQEIIEQLPDVQCCSQYQFLNSRNNCSSLLTVGNGFLAI
EWRGGSQYKEEEVQGLYSRPKKARLAEGCIKEDRCPPLGKVLCSRVPCELVGDVFQAWE
LLGRFYEILGLKEPLSLDELEKELVNPWYDGSDFLEKFERETEGSQDISSQKVDGTDGPI
LSSGCNAGSSGSWESSHVFIQVETEAAKEAAQVKLASFTYARCFGVALTKAHNSLLGVLI
GELQSKVAALVDPNFDPGETKTRRGRRKDVDNAIPLKRTKLNLLPINELTWPELARRYIL
AVLSMDGNLDSAEITARESGKVFRCLQGDGGLLCGSLTGVAGMEADALLLAEAMKKVFGS
LSRENDFLTIEDEVSDAKGACEKISVTGGDIPEWAKMLEPVRKLPTNVGTRIRKCVYEAL
EKDPPEWARKILEHSISKEVYKGNASGPTKKAVLSVLVDLSGEGVQQKPDKGRKKKTVIS
ISDIIMKQCRIVLRCAAAADDAKVFCNLLGRKLINSSDNDDEGLLGSPAMVSRPLDFRTI
DLRLAAGAYGGSHEAFHEDVCELWSNVRIAFGDQPDLVELAEKLSQNFELLYNKEVVSYT
QKFLEYAKLECLTDEVRKEIDSFLASTSEIPKAPWDEGVCKVCGIDRDDDSVLLCDTCDA
EYHTYCLNPPLARIPEGNWYCPSCVDGKHTVQDVSEHPRFIGKRQSKKFQGEVTSLYLEA
LTNLSTVMEEKEYWEYGMGERTFLLKFLCDELLNSSLVRQHLEQCAELSAELHQKLRSLS
LEWKSLKTKEDFLSAKAAKIDTCSLIAAGEVGLKEGVTASLSNPGKSLVQPHTASEGPNN
FGVFADSQPSQETSKEKTRFNIVDKSISLTNSDNESH---SIDLEGQLKNVCVS
MDAQSSGKSNR-HTLSNHMPQETNCCGSAAQVQGNLQISEGRDTSTLPTYQQG
QCVSIDAPRSAMNEVESYHLELHAIKRDISLLQDSIASVESQLLKLSVRRDFLGIDSTGR
LYWSSAMPGGYSRIVVDASAAVLHGRTITDSGDPVNQSSVMQNYAFSGKVAYQALGAMKA
SSGFTSQLNNTMAFSSPWVAYQSDVEIDKLISWLKDNDPKERELKDSIIQWQKSRFQELS
QTMSEGQDEHHGPFSMLRNNEKIVSNSLVTKATSLLERKYGPFFEWDTIEVLKKRGKKAK
VTNDEKLYRCECLEPIWSSRQHCMSCHKTFLSDVELEGHNDGKCSAGMPVSEKNRENNGS
SKGRGNAKCEATREKFKGDADTAGTMTNGCSDLSSTLIKFSNEESKCPYNFEDICSKFVT
KDSNKELVREIGLIGSDGIPSFVTSVSPYVSDSTMQISAQKEGVGYGGGSKDFETKASE
GNTDGTGACHDYKSDSSPGRLVANESSKAGKSNRGCSGQRDGKSSFCSPASELGVDH
CCVVPLSSLRPIVGKVSHILRQLKISLLDMDAALPEVALRPSKAQLERRWAWRTFVKSAG
TIYEMVQATITLEDMIKREYLKNDWWYWSSLSAAAKTSNMSSLALRIYSLDSAIVYEKL
PNSSLNDSSEPAGIVEPKLLAVLDAEKSKASRKSSRKRKEPDG
>CAE.chafa.ISC494698.gnm1.ann1.ChfasH1.1G342800.1
MELTDSGDERDHKLPSDSRSGLGIDLNEIPSPSSFQETLPDSIDIVRAYHENPAPPPGG
PARIPRGSV-CGTCGKPESRNHVVVCDGCERVFHLGCAGMRGRQASNIDEWVCGEC
VTSGVKSKRWPLGVKSKHLLDINASPPSDADGEGSEEMLDSRRHTLGDNSFGTNPFGAPV
TYSNLYNGGAFGFQKVSEVVTHAVRVGFDEVLNQTQSLTRGFEE
IGLPSPSPSELFLKALRDFISERQGVLEDGWRVEFRQPMGSSELYAVYCAPDGKMFDSV
YEVACYLGLMPGYNSVEPEVRKERSISLGGSHLTRKRKSGRLPVVNGFGEKRGNF-SSS
LKDPSSDAVSAECANACGNTSEATIIGRKEDDHSGPQQSADGLPLQFEDFFVLSLGKVDD
RSSYYDVNIIWPIGYKSCWHDRITGSLFTCEVLDGGDSGPIFRVRRCSCSDSSIPVGSTI
LSMSNLCQFVSQTNEGEKIMNDSMEWDGDESIQMILSDPCMPTENDVMSCLESCSNA-RD
SHTSDILLPFDGSVKDRTQNLLSNDLGLFDEIGEILVEERSSSSAWRDISQKVVNACVEI
CKQKGTLKFYCKHVENETCFHKWDTRNCKSEILLNSLAKFFGSP-AVSIPAVIYVDNDLE
SLYDVLRKWLEQDRFGLDVEFVQEVLELLPGIQGVSQYEFLNNRSNSSSFPTVGNGFLVA
DWRVGSQNQEETEQGLYRMPKKVKLANECMKEDPCPPPGNPLCSGVPCELVGDVFQAWE
LLCRFHEVLGLKELLSLHELEKELINPWFNGSVFNEKLES-------------DGSGGPI
LAPRCEAGPSVPLESPHAFIQVETEAMKEAAEVKLASFTYTRCFGASLTKAHNSLLEVLI
GELQSKVAALVDPNFDPGETRTRRGRRKDVDGTVPARRAKLNMLPINELTWPELARRYIL
AVLSMDGNLDSPEITARESGKVFRCLQGDGGLLCGSLSGVAGMEADALLLAEATKKIFGS
LSRDNDVLTMEDVEIEAKDAGEKTLADNGNIPEWAQMLEPVRKLPTNVGTRIRKCVWDAL
SKGPPEWAREKLEHSISKEVYKGNASGPTKKAVLAVLAEISA-KLQPKPTKERRKKTVIS
FSDIIMKQCRIVLRQAAAADDGKVFCNLLGRKLINYSDNDDEGLLGSPAMVSRPLDFRTI
DLRLAAGAYCGSHEAFLEDVHELWNHVRIAFGDQPDLVELAEKLSQNFEMLYNEEVVSYA
QRFVEYAKVECLSEEMRKEVERLLASTSEIPKAPWDEGVCKVCGIDRDDDSVLLCDTCDA
EYHTYCLNPPLARIPEGNWYCPSCVDGKHAVQDVSECTKLIGKHRSKKFQGEVTSYYLEA
LTCLLSVMEEKEYWEYSVGERTVLLKFLCDDLLNSSLVRQHLEQCAELSAESHQKLRSLT
AEWKTLKIKEDILSYKAAKMDACSLVA-GEVGVKEGLTGSLSNPGKCLVQPHTASDSPNN
FGVFADSLYSEDISKDKNRFNNVDKSVSATNSETDSQNMNSINIEGPQKSVCAA
VDSQCGEKSNKSFSISSNMPQEINSSDGAANIQGNQLKCEGRDTSA---DQHG
QSINFDVAKCAVNESEPYHLELNAVRHDISVLQDSINSVESQLLKLSVRRDFLGIDSLGR
LYWVSMMPGGCPCLVVDSSAPVLHGRRMINSRDPVDKFSGVRNCQISGKSTYQMLGVMKD
LPPLISLPSNTASFSSPWVAYQTDAEIEELLGWLKDSDPKERELKESIMIWQKSKFKNFI
HPENEDQVEHQEPNSLPGDREETVSNSLVTKATSLLEKKYGPFFEPGTPEVSKKRGKKA-
TTNIEKLYRCECLEPIWPSRHHCMSCHKTLLNDDELEVHNDGKCCAGLPPSEKNTNISGF
SKWTGNVKFETTCEKVRGDADTGGTSTSRCSELNSRLIMFSNKESACPFNFEDICSKFVI
NDSVKEIVKEIGLIDSGGIPSFVPSVSPYVSDSTMLTSTEKDDAFAANESKASRGQGP
QGN-EGTATCHDDISSISVGSSIACKNNKAAKSNRNLGEQKDGNFLFCSPASPMGVD
GFCVVPLSSLRPLVGKVSHILRQLKISLLDIDAAVPEVALRPSRSRLERRQAWRAFVKSA
QTIYEMVQATIILEDMIKTQYLRNDWWYWSSLSAAAKSSTLSSLALRIYSLDSAILYEKV
SCSCFTDSCEHSVASEQKATATLDVEKSKASRKSSRKRKEPDG
>PAP.lotja.MG20.gnm3.ann1.Lj2g3v1014400.1
MELPDSTGGRNNNPPDDSRSGLGIDLNEIPSPSFFAETLPSAVDIV
RAYHENPAPPPGDPVALPRGSIPCASCGGVGG-GQLLVCDGCERGFHLACAGIRGRQ
AAGLGEWVCGECVSGGVKSKRWPLGVKSKQLLDINASPPSDADGED---LHDLRKHNLGD
-----KSFGAPVTYSNFHNGSAFGFQRASGVVTHAVKVGFEDILNHTQSMTRNFEE
TRIPSRSPNEVFLQALRDFISERHGVLEEGWRVEFRQSMNSSELYAV
YCAPDGKIFDSVYEVACYLGLTSGYNSLESDVRNQRSLPGGGPHLSRKRKPVRTLVAN
GFAEKTGTLSNSNCKDPPADG-SVECATAREKVPKATGIG-KEDCHAGLPQSSDGLPLQF
KDFFVLSLGKVDGRPSYYDVNLIFPVGYKSCWHDKLTGSLFTCEILEGGNSGPIFKIRRH
SCSNFHVSAGSTTLSISSHCQFVSQPNDGERKRSDNMDLDGDESIQMMLLDPCAPTENDI
LSCVASCSNEVCDSRASDVLQPVSGSVQDNTRNSLVDNMGFIDEIGEILVEERSSSSAWR
VMSQKLVSACKDICQKKGTLKFFCQHVENEPCLHKWDLRNGKSDTHFTSLDKFCCTLSSA
NIPDVIYADHDLKDLYEMLGRWLEQDRFGLDVEFVQEVLELLPGVQDCLQYELLNSRSNS
SSLPTVENGFLVVEWRGESKYQEEALQGLYRRSKKLTLTEKC--EHRCPPAGKPLCSRAP
SELIGDIFQVWELLGRFHEILDLKEPSSLDELEKELINPWFNGSDFHEEYEKEMDGSQVL
FSQGANGNCR----------PSSSTESSRAFIQVETEAMKEAAQVKLASFTYARCFGVAL
TKAHNSVLRVLIGELLSKVAALVDPNSEPGETRTRRGRRKDIDSAVPTKRTKVNMLPINE
LTWPELARRYILVFLSMDGNLESAEITARESGKVFRCLRGDGGLLCGSLTGVAGMEADAL
LLAEATKKIFGSLTRENDVLTMEEEESDAKDASEQNLANDG-IPEWAELLEPVRKLPTNV
GTRIRKCVYDALSKDPPEWARKILEHSISKEVYKGNASGPTKKAVLSVLNDVVGEGLLSN
PNKGRKKKIAISISDIITKQCRIVLRRAAAADDSKVFCNLLGRKLINSSDNDDEGLLGSP
AMVARPLDFRTIDLRLASGAYGGSHEAFLEDVRELWKNVRVAFGDQPELVELAEKLSQNF
ESLYNEEVVAYVQKFVDYAKLECLNAEMKKEVDGFIASISEIPKAPWDEGVCKVCGLDKD
DDSVLLCDTCDAEYHTYCLNPPLARIPEGNWYCPSCVDGKHATQNVIEHSQIIGKRRSKK
FLGEVNRLNLEALTHLSTVVEEKEYWEYSVAERTFLLKFLCDELLNSSLIRQHLEQCADL
SVELHQKLRALSVEWKNLKTKEDILSTKAAKLDTFSLNTAGEVGLKEGLQALFSNSGKCL
GQPHTAADNPSSFGVFVDSLPSEEITKEKYRFHSVDKSVSMTNSDSDSQNMNSIDGEVQ-
RNVSVAVESQCTDKSPKSCSSPNHMSHDINGSGGAAHIPDNYQKCEGRDVSTLVAYQQGQ
CVPVEVPQSAMNESETCHLELNAIKRDVSLVQDSITSVVSQLLKLSFRREFLGIDSIGRL
YWALPTPRGHSRIVVDASAVVLHGKGMTVSQNSVEKFSVLQHCAQSNKDNYKILGVIKDS
SPLMSQPSTALVSSSPWIAYETDAEIEELLGWLNDNDPKERELKVSIMAGPKSRYQQFLN
AQTECQVSDQGPISIPKKGEKTVSNSLVTKATSLLEKKYGPFFEWDSVEVLKKPSKKART
TNDEKLYRCECLEPAWPSRKHCMYCHKTVSSDVEFEDHNDGKCNAGHLALEKTKDKKVFS
KGRGNLKSDAPHEKFRADAEASRTSISGCSNLSSRLIKFSNEESTCPFNFEDICMKFVTN
DSNKELVREIGFIGSDGIPSIVPSISPFVSDYT-LFSAQKNDMDGGGASKASESRISQIN
TDVAGICHDHQSGESTERLAANETSNAGKSSL--GEQRDGKISFCSPASDMVVDGCCVVP
SSSLRPLVGKVSHILRQLKINLLDMDAALPKVALRPSKAQSDRRQAWRSFVKSAKTIYEM
VQATITLEDMIKTEYLRNDWWYWSSFSAAAKSSTLPSLALRIYSLDSAIIYEKVPYSSFT
DSSEPPTIAEQKSLVAVDPEKSKASRKSNRKRREPGG
>PAP.medtr.A17_HM341.gnm4.ann2.Medtr6g007650.1
-ELTDSTAANNLPPPIDTRSILCIDLNEIPSPSSFVETLPFTVDIVRTYHE
NPAPPPGGPAPLPGGVTSCAVCSKSGAGG--LVCDGCERSFHLACAGVRGIGAASIGE
WVCGECLAGGVKSKRWPLGVKSKQLLDINASPPSDVDGEE---LHESRKHAMGDQSFAAN
QFGASVTYSTFNNGSVVGFQRASGAVTRPVRVGFEDILNHTQSMARSFEEVPSQTHGPNE
LILQALRDFISERHGVLVEGWRVDLRPSMAGSDMYAVYCAPDGKIFDSVYEVANYLGLPS
GYNSIESEVRNEMSLSSGGPHLSRKRKSSRTLAANGFAEKQGTFVNSNYKDCSSDGLSME
HVNAQGTALKATEIRRKENGHSDPHQFADELPLQFKDFSVLSLGKVDGRPSYYDVNLIFP
VGYKSCWHDKITGSLFTCEVLDGGDSGPIFRIKRCSCSEFPIPDGSTILSMHNRCQFASE
TNEGQRETNDSMDLDGDESIQMMLLEPCAPTEDDILSCVVSCSSEAYVS---EGLRPVVG
SIQYNTGYSFSDTMNFCDEIGQILVEERSPFSAWRVISQKLVNACKDICKKNGTFKFYCK
HVESEMGLHRWDLRNSESDTHFTSLDKFCGSPGSVSIPDTIYADSDVKDLYELLEKWLEQ
DRFGLDAEFVQEILEPLLGVQDCLQYERLGSRNNSSSLPTVENGYLVVDCKGQSKYQDEV
IQGLYRRPKKARLTE-YVKENRCPPPGKPLCSRAPTELIGDIFQVWDLLERFNEILDLKE
PLFLEELEKELINPWFNELDFPEKSDRGMGGS----SRGGDGDCRLI----SEACPSGST
GAS----------------------SYVRCFGASLTKAHSSLLRVLIGELQSKVAALVDP
NSEPGEARTRRGRRKDMDSAVP--RTKINMLPINELTWPELARRYILAFLSMDGNLESAE
ITARESGKVFRCLRGDGGLLCGSLPGVVGMEADALLLAEATKKIFGSLSREKDVLILEEE
ESDANGSSEAQLANDGNIPEWAQVLEPVRKLPTNVGTRIRRCVHAALEKNPPDWAREILE
HSVSKTVYKGNASGPTKKAVVALLDDVTG-GVQQNPNKGRKKKFFISISDIIMKQCRIVL
RRAAALDDSKVFCNLLGRKLTNSSDNDDEGLLGTPAMVARPLDFRTIDLRLASGAYGGSH
EAFLEDVRELWSNVRVAFGDQPDLVELSEKLSQNFESLYNEEVVTYVQKFTDYAEVGCIN
AEMKKEVQAFIASSNEIPKAPWDEGVCKICGIDRDDDSVLLCDTCDAEYHKYCLNPPLAR
IPEGNWYCPSCIGGKHATQDLTERAQLTGKRRSKKFQGQVNCLYLDALTHLSSVIEEKEY
WEYSVGERTLLLKFLCDELLNSSLIRQQLEQCSELSAELNQKLRGLSVEWKNLKIKEDVL
STKAAKFGTLSQCTTGEVGLKEGFTSLFSNTSKCLVKPHATTTNPSGLGVFDDSLPSEEI
PKEKCRFNSVDKSISVTHSNSDSQNMNSI---GQLKTVPVAVEFQCTDKSPKSFPFSNHM
PQEINGYS------------------------EGQCVPVEVSQNAVNESEPYHLELNAVK
RNISLLHESINSVGSQLLKLPVRRELLGIDSIGRLYWALATLRGRSRIVVDASAVVQHGR
GLSVSKDSGEKLSALQHCKLSEKDNYKMLGLMKDCSPLMSQPLNALANSSPWIVYETDSE
IEELLGWLDDYDPKEKELRDSIMLGPKYRSQEFINAHTEGQVEDQGPVYLP---RNTAPN
SLVTKATSLLEKNYGPFFDLDTAEGLKNQNKKARTTNDEKLYRCECLEPIWPSRKHCLYC
HKTFLSDVEFEGHNGGKCKAGLMALGRNKDKNGSSKGRKNLKCDTSHEKSRADTETDGTS
INGCSSLNSRLTKFSNENPSCPFNFEDTCAKFVTNDSNKELVREIGLIGSDGAPSFVPSV
SPFVSDYT-QALTIKDVGVVGGASKASESQVSQENTDGAGTCHDHKSGKSTESLAANRSN
KAGNSNKSLGEQRDGKLSICSPASDKGVDGCCVVPLSSLRPLVGKISHILKQLKINLLD
MDAALPKVALRPSKAQLDRRQAWRAFVKSAMTIYEMIQAIITLEDMIKTEFLKNDWWYWS
SFSAAAKSSTLPSLALRIYSLDSAIMYEKMPNSSLAESSDPPAVAEPKPVITVDADKSKG
SRKSNRKRKELDG
>CER.phach.longxuteng.gnm1.ann1.LXT43003.t1
MELSDSGDERDHKNPQDSRFGLGIDLNEIPSPS-FVETLPDSIDVVRTYHENPAPPPGG
PAGIPRGSA-CASCRKPEMRGHVVVCDGCERGFHLGCAGMRSRQAVKFDEWVCGDCV
SSGVKSKRWPLGVKSKQLLDINASPPSDVDGESTEEMQDLRKHTLGDNSFGANPFGAPLT
YSNFFNGSAFGFQKVSGVVTNAVRVGFDDILNHTRSMARSFEE
IRLPSQNQNEMLLQALRDFISERRGVLEEGWRVEFRQSLSSSELYAVYCSPDGKIFDSVY
EVACYLGLVSSYNCMESDIRNEMSPALDGSHLSRKRKSTRAPTVNGFAENKGNFISYNH
KETSSDSAHVECATACGNISEAQKIGREEDAHSCPHPCADGLPLQFEDFFVLSLGKVDVR
PTYYDVNLIWPIGYRSCWHDKITGSLFMFEVLEGGDSGPVFRVRRCSCSEFPIPVGSILL
SMSNLSHFVSQTYVGERKSYENVDCDDEGTIQMILSDPCMPTENDVLCCLSSCCNEAYDA
HRSDRLQPMAAH--------TLDGLGLIDEIGEILVEERSSSLAWRNISQKLIDVCTEIF
NRKGTLKFYCKHIENAMDFHKWDVKDGKSEIHSTPLSKFCGLPRSVSIPVIIEANNEANS
LHEVLGNWLEQDRFGLDVEFVLEIIEQLPDVQCCSQYQFLNSRNNYSSFLTVENGFLVVE
WRGGSQYKEEEVQGLYRRPKKARLAEGCLKEERRPPPGKALCSRVPCELVGDVFQAWEL
LGRFHEILGLKEPLSLDEMERELVNPWYDGSDFLEKFEKEAEGSQDISSQKVDGTDGPIL
SSSCNTGSSGSWESPHVFIQVETEAAKEAAQVKLASLTYARCFGVALTKAHNSLLGVLIG
ELQSKVAALVDPNFDPGETKTKRGRRKDADNAVPSKRTKLNMLPINELTWPEVARRYILA
VLSMDGNLDSAEITARESGKVFRCLRGDGGLLCGSLSGVAGMEADALLLAEATKKVFGSF
SRENDYLTIEDEVSDAKGACEKISVAGGNIPEWAKMLEPVRKLPTNVGTRIRKCVNEALE
KDPPEWARKILEHSISKEVYKGNASGPTKKAVLSVLNDICE-GVQQRPDKGRKKKTVISI
SDIIMKQCRVVLRRAAAADDAKVFCNLLGRKLINFSDNDDEGLLGSPAMVSRPLDFRTID
LRLAAGAYGGSHEAFHEDVCELWSNVRIAFGDHPDSVELADKLSQNFELLYNKEVVAYIQ
KFLEYAKLECLTDEVRKEIDDFLASTSEIPRAPWDEGVCKVCGIDRDDDSVLLCDTCDAE
YHTYCLNPPLARIPEGNWYCPSCVDGKHIVQDVSQHPHLMGKRQSKKFQGEVTSIYLEAL
TNLSTVMEEKEYWEYGMGERTFLLKFLCDEFLNLSLVRQHLEQCAELSTELHQKLRSFSL
EWKSLKTKEDFLSAKAAKIDTCSLIAAGEVVSKEGLAASLSNPGKSLVQPHTASESPNN-
---ADNQPSQETSKDKTRFNVVDKCISVTNSDNENH---SMDLEGQLKNVCVS
MDAQSIGKSNK-HTLSNHVPQETNCCGRAAQVQGNVQISEGRDTSTLPTNLQGQ
CISVDAPKSAVNEIESCHLELHAIKHEISQLQDSIASVESQLLKLSVRRDFLGIDSIGRL
YWSSAMPGEYSRIIVDASVALLHGRRITDSGDPVNLSSVMQNYALSGKVAYQALGAMKAS
SGFTSQLNNAMDFSSPWVAYQSDAEIDKLISWLKDNDPKERELKDSIIQWQKSRLQELSR
TMSEGQDEHLEPFPMPRNNEKRASNSLVTKATSLLERKYGPFFEWDPIEILKKQGKKAKV
TNDEKLYRCECLEPIWSSSQHCMSCHKTFLSDVELEGHNDGKCSAGVPVSDKSGENNGSS
KGKANPKCVTPHENFKGDADTAGTMTNGYSDLSSTLIKFSNEESKCPYNFEDICSKFATK
DSNKEFVREIGLIGSGGIPSFVTSVSPYVSDSAMQISAQKEGVGYGGGS---KNKASEG
NIDGNGICHDYKSDSSPRKLVANESSKAGKSNRGCSGQRDGKSSFCSPASELGVDHC
CVVPLSSLRPIVGKVSHILKELKISLLDMDAALPEVALRPSKAQLERRWAWRTFVKSAGT
IYEMVQATITLEDMIKAEYLKNDWWYWSSLSAAAKTSTMSSLALRIYSLDSAIVYEKLSN
SSLNDSSEHAGMVEPKVLAVLDAEKSRGSRKSSRKRKEPDG
>PAP.phavu.G19833.gnm2.ann1.Phvul.004G017600.1
MELSDSTGGRNLNAPQDARAGLGIDLNEIPSPSSFAETLPVTVDVVR
AYHDNPGPPPGAPAAVPGGLANCAACSKPCPAAHLVVCDGCERGFHLACAGIRG
RQAASLEEWVCGECVAAGVKSKRWPLGVK--QLLDMNAPPPSEAEGDGDGDSQDLR
KHTLGDNYFGANPFVAPVTYSNFYNGNATGFQKASGGLTHTDRVGFEDILNHTQSITRRF
EE--------------ALKDFISEQRGVLEEGWRVEFRQSVSSTELYAVYCAPDGKIFDS
VYEVACYLGLMSGFNSVESELRNERSLASLSGSLSRKKKSTRSAVVNGFVEKRGTMMNSN
CKDPSSEGLNVECATTRGNIPKPSESGRKDDGHSCPPQFEDELPLQFNDFFVLSLGKVDV
RPSYHDVNLICPVGYKSCWHDKITGSLFTCEVLEGGDSGPIFKIRRCSCSEFPVPVGSTI
LSMSKFCQLVSQANEGERKTNASMDLDDGESIQMMLQDPCVPTENDVLSCSANFSIRDSH
L--SDVLRP--GSVQDNTINSLAGNLEFNDGIGEILVEERSSCSAWRVISQKLVNVCKDI
CNQKGTLKFYCNHAKNETCLHQWDLGNAKRDTYFTSVDKFCGSLGSVGIPDVIYADSDLE
GISEALRKWLGQDRFGLDVEFVQEVLEQLPNV-ESLQYELLNNRDNSSSLPTVGNDFLVV
EWRDGSKYQEEALQGLYRRSKKASLTEKSFKDGRRPPLGKPLCSRAPGELIGDIFQAWEL
LERFNEVLDLKEPLSLDDLEKELINPWFDGLDFLEKSERDMDESQVLISQGTDGNCRSLL
SPRVETGPSGSMESSHAFIQMETEAMKEAAQVKLASFTYARCFGVTLTKAHNSLLRVLIR
ELLSRVAVLVDPNSEPGETRTRRGRRKDMDSGVSAKRTKLNMLPINELTWPELARRYILA
FLTMDGNLESAEITARESGKVFRCLRGDGGVLCGSLTGVAGMEADAQLLAEATKKIFGSL
SRDSDVLTMEE-ESDAKGASEKKLANDGNVPEWAQMLEPVRKLPTNVGTRIRKCVYDALG
KDPPEWAKKKLEHSISKEVYKGNASGPTKKAVLSVLADVAGEGLQSNPSKGQKRKIVISI
SDIMMKRCRIVLRRAAAADDSKVFCNLLGRKLINSSDNDDEGLLGSPAMVARPLDFRTID
LRLAAGAYGGSHEAFLEDVRELWNNVRVVFGDQPDLLELAEKLSQNFESLYNEEVVTNVQ
KFMEYAKLECLTAEMRKEVDDFIESMKETPKAPWDEGVCKVCGIDRDDDSVLLCDTCDAE
YHTYCLNPPLARIPEGNWYCPSCVDGKHATQDVTERTQVIGKCRSKKFQGEVNSLFLESL
THLSTVIEEKEYWEHSLGERTFLLKFLCDELLNSSMIRQHLEQCSELSAELHQKLRAHSA
EWKNLKTREDILSTKAAKIDTFSLNTAGEVGLREGVTTLLTNTGKCLVQPHTAVDNPSNF
GVFVDSLPSEETTKEKYRFDSVDKSMSVTNSDSDSQNMNSLDVEGQFRNVSGAVESQSTD
KSPKSFPSPN-LSQEINGSGGAAHAQSNHQKCEGRDISTPVTCQQGG-VTVDASHTALNE
SEPYHLELNAIKRDISVLQDSITSVVSQLLRLSVRREFLGIDSIGRLYWASTLPGGRSRI
VVDASAALLHGRGIPFSRDYVEKFSVLQHSSLSEKDSS--------------QLRNALAN
SSPWIAYETDAEIEELLGWLDDSDPKERELKDSIMQGPRSRFQEFLNAQTEEQVEDRGPI
SMPINREKTVSSSLVTKATSLLEKKYGPFFEWD-IEMSRKQNKKSRTTNDEKLFRCECLE
PIWFDRRHCTYCHKTVSSDGEFDGHNDGKCNAGLPVAEKNRNKIGSCKGKGNLRCDTSRE
KFRADAETAGTKVGGCSKLSSRLIKFSNEESTCPFNFEDICSKFETSESNRELVKEIGLI
GTDGIPSFVPSVSPLVSEYT-RFSTPKDDAIIGVLSKPTETRGSQGNTDGAGACLDHNSG
ISTGRLAANEINKSNKSSS--GEQRDGKFSFCGPASDMGVDGCCVVPLSSLKPLVGKVSH
ILRQLKINLLDMDAALPASALRPSKAESERRQAWRAFVKSAETIYEMIQATFTLEDMIKT
EYLRNDWWYWSSFSAAAKTSTLPSLALRLYSLDLAIIYEKTPNSTFTDSSEPSGTAETRP
PMNVDTEKSKGNRKSNRKRKESDG
>OUT.prupe.Lovell.gnm2.ann1.Prupe.3G283100.1
MELNDSTSDRDPAAAEPTRSVLGIDLNEIPSPP---ETLPDSYDVVRSYHDHPSPP
PGGPAGVPRGSA-CPFCGKPEVRGHVVVCDGCERGFHLTCAGMRGRQAVNLEEWVCE
ECTGTGVRSKRWPLGVKSKQILDINASPPSDVDDIE--ELRDLRKHTPGGNSFGGNPFGA
PVTYSNFYPGNGFGLEKASAVMTHTVKVGFEDILHHTQTMGGSFEE
IRIPSRSPSEIFLQALKDFVSERHGVLEEGWHVEFKESIGNCEPYLVYRAPNGKTF
DSVYEVAYYLGLMPNCNSVGSEIRREGSLSTEKTYLPRKRKS-RLLYTNGLAEN-----
----KELSSNGLSMEASACGGNNVKLTEVGAEENGRIGSQQNNEGLPVQFEDFFVLSLG
EVDTRPSYHDSNLISPVGYRSCWHDKITGSLFVCEVLDGGDSGPLFQIRRCSCSALPIPN
GSTILSRPQLGNFCSHID----RESRDPTCDNDGSIHMILSDPSPPMENDILSCLRSWSE
EASDVQTSAELQFEDNSGCGKPGTLSSADLGTRDDIGEISIEDHSSSAAWGMISQKIVNA
CSEIFKQKGIFKFVCKHVENAQGFQNGVIRNEDDKVNHTPLDKFCSSPVSVSIPSVIQAD
DEPGSFYDILAKWLDQDRFGLDVDFVQELLEQLPGAQSCSQYQYLSDRGFNSTQLTVGNG
LLVVEMRAGLHGKEEVLDNLFRRSKKPKLVKDHLKNDHPPPLGKPLCLRFPPALVGDVYQ
VWELLSHFDEILGLKEAFSLEELEEELVNPWFGSSDRTEKFEREIQGSQALNSHRIDYTS
GQL-SSSSESVFAVAGNNPHAFIHMETGAMKEAAQAKLASVTYSRCSGIALTKAHASLLR
VLIGELQSKVAALVDPNFDSGDVKSKRGRKKDVDSSIPVKRTKLNILPINELTWPELARR
YVLAVLAMDGNLESAEITARESSKVFRCLQGDGGVLCGSLTGVAGMEADALLLAESTKQI
FASFNRENDVLTIEEEVSDGAGANEKNLGNGSNTPVWAQVLEPVRKLPTNVGTRIRKCV
YEALDKDPPEWARKILEHSISKEVYKGNASGPTKKAVLSVLADVSGEGLLQKAEKGRKRK
INIPISDVIMKQCRIVLRRAAAADDTKVFCNLLGRKLINSSDNDDEGLLGSPAMVSRPLD
FRTIDLRLAAGSYGGSHEAFLEDVRELWSNLRIAYGDQPDLVELAETLAQTFETLYEKEV
ITLVHKLAETAKLECLSAERKKEIDDLLASTSGIPKAPWDDGVCKVCGIDKDDDSVLLCD
TCDAEYHTYCLNPPLARIPEGNWYCPSCVVSKQMVQDASEHHQVIRKCRRKNYQGEVTRT
YLEALTLLSMKMEENEYWEFNVDERTFLLKFLCDELLNSAVIRQHLEHCSETSAELQQKL
RSLSAEWKNLKSKEEILIAKAAKVDP----SLEEDGVKEGLSTSVENHEKFVLQAHALSG
RSNSFNVVSDDVPALEGAR------GLDKHPSASN--AEYSSQHSVDTEARAKDVHAA
AASEKSDISSREFPSSNSLPHEINGSIGKIGCLGHPQDNMEMDVSLP
LDQ-QGVCIPSDVRPASVNESQAYHLELNSVKSDLSLLQDSITSVDFELSK
LSVRREFLGIDSLGGLYWAS----GHSRIVVDRTVSVQDGMNMTDGRDPVWRGSVTQSCA
STGVDSSLPLEGSKAGCPYLFEPNSAVAFSAPWVSYQTDAEIDGLIGWLKDKNPKERELK
ESILQWKKSRFHKFQKTRSQSQDELLTAISVARNGEKTESDCLVTRAATLLEKMYGPCSE
LETTDISKKRGKRARLTNDEKMYRCECLEPIWPNRHHCLSCHRTFVADAELEGHNDGRCV
PFSAACEKGKEISDSSKVKGSLKCEINREECRGELNSVETSKSVHSELSAKLIKFQNGGL
VCPYDFEEICSKFVTNDSNKDLIQEIGLIGSQGVPSFVPSLSPYLSDSTQQLVTQKDVGV
HGNGPEAAEQLVLQGKTNVDIAGCSSLSGKGGGLLNANIPTLGCLEKR-------EKRPS
GSHSSVVGAGRFCVVPQSSLRPLVGKVCQISRRLKINLLDIDAALPEEALRPSKSHLERR
WAWRTFVKAAVTIYEMVQATIVLEDMIKTEYLRNEWWYWSSFSAAAKISTLSALALRIYS
LDSAIMYEKFPSSDPVDKLEPSSVLDLKLLPILDTERTKLSRKSNKKRKEPEG
>OUT.quisa.S10.gnm1.ann1.Qs0068790.1
------------------------------------------------------------
------------------------------------------------------------
------------------------------------------------------------
------------------------------------------------------------
------------------------------------------------------------
------------------------------------------------------------
------------------------------------------------------------
------------------------------------------------------------
------------------------------------------------------------
-------------------------MSQKVINVCNGICKRKGTLKFFCKHVDLETCLLRW
-----QNKASSTSLSKFCGLPGSVSIPSIIQAHSELNFLYDILANWMEQDRFGLDVEFVQ
EILEQLPGVISCSPYQFLNSRSNYPTSLTVGNGFLVAKLKGGLDYNDEEPQGLYRWFKK
ARSVEDCVKVDYCPPPGKPLCSRVPREIVGYVFQAWELLWRFHEILGLKQPPSLDELEEE
LINPWSDVSNVHESFERESQGSCILSSQGLDGSNRPIFSSSYEPDPSFSGEYLHTFIQME
TEAMKEAAQVRLASFTYRRCSGAALTKAHTSLLGVLISELQCKVAVLVDPSFDPGEPRTK
RGRKKDLDSSIPAKLSKLNLLPINELTWPELARRYILAVLSMDGNLESPEIIARESGKVF
HCLQGDGGLLCSSLTGMAGMEADALLLAEATKKFFGSLTRENDVLTVEYEGSEALGPSEK
VLVSDGNIPEWAQILEPVRKLPTNVGTRIRKCVNEALAKDPPEWARKILEHSISKEVYKS
NASGPTKKAVLSVLADVCGEGSKQLSNKGRKKKTSFFIPDIIMKQCCIVLHHAAAKDDA
KVFCNLLGRKLINSSDNDDEVLLGSPAMVSHPLDFRTIDLRLAAGIYYGSHESFVEDVRE
LWNNIRVVYVDQPDLVELAEKLSQNFESLYEKEVVAYVQKFVEYAKLECLSTEMGKELDH
FGDHTSEVPKAPWDEGVCKVCGFDKDDDSVLLCDTCDAEYHTYCLNPPLARIPEGNWYCP
SCV-GKHMVQDVPECQQVTGQSRSKKFQGEFSSVYLDNLMHLSSVMEEKVYWEYSVGERA
FLLKFLCDEVLNSALIRQHLEQCTELSAELHQKLRSFCVEWKNLKAKEDILSAKAAKIDT
YLLNVSGEIVENDLSTNLMRYPANYLVQPHTSNDRFTRFGVFGDNQPPKETGKETW-VR
SVDKSLSLTISETDNQNKNLTDVERQLKNVYDAINYRISDKSNKE
LLSSNHM-----------------PQNEGRGIFTPPTSFQGHVTPLDMFQ
VAVNDSEPYYLELSAIKNDISLLQDSMTSVESQLLKLSFWRELLGTDSINRPYWASATSG
GCRSIIVGTSASMLHGKKMTDNKDQLDKKSVLPKYGPSGKETFQTLGASKACCPSTSKPE
NTLGSCLPWASYETDEEIEGLIGWLKDNDPKERELKESIKHWQKQRLSESKQTRSSNVDV
HQVPISGDLNSEKTIPYCFVTKASYLLEKKYGPFFEWDTVDFMKKGGKKSRVTNDDKLY
RCECLEPIWPTRQHCLSCHKTFSSYVELEGHDDAKCSSGLPAFEKNKDFNESSKGRGNVK
CEAAREECH-EVGKARATSNRFSEISSRLIQFQNEGFVCPYNLEDICSKFVTKDSNKELV
REIGLIGSDGIPSFSPSLSPYLSDSTLMLISQKNASVSGDEPKASERQVSRGVADKSNTF
HEKVSDDSPVNSAANGISKESKTNRIL----GRKSSFGSHGSEMGAGRCCVVPLSSLRP
LVGKVSHISRQLKIYLLDMDAALPDVSLRLSKAQLERRCAWRAFVKCAGTIYEMVQATIV
LEDMIKTVYLKNDWWYWSSLSAAVKTSTLSSLALCIYTLDAAIIYEKLCCSGLTEYSEP
GSVADQKLRATVDEEKSKASR----KRKEPDG
>OUT.quisa.S10.gnm1.ann1.Qs0195700.1
------------------------------------------------------------
------------------------------------------------------------
------------------------------------------------------------
------------------------------------------------------------
------------------------------------------------------------
------------------------------------------------------------
-----EEDNHFGFQRSDDGLPLQFEDFFVLSLGKADGRPSYYDVNLIQPIGYRSCWHDKI
TGSLYMCEVLEGGDSGPIYKITRCSCSEFPVPIGSTILCMKNLGQFASQTNEIQSKSYD
NKDWDDDGSIQMILSDPCLPTENDVFSCLGSTSHKASNPQTSDTLQPVVSSVLEKPGYLL
SDDLGLIDEIGKISVEERSSSSAWRLMSQKVINVCYDICKRKGNLKFFCKHVHNETCLPK
W-----QNEACSTSLAKFCALPGSVSIPSVIQANSEMKFLYQIFAKWIEQDRFGLDVEFV
QEVLEQLPGVGSCS-YQFLKSRSNYPTSLTVGNGFLVVKSKGGLDYINKESQGLYWRSK
KARLVEDSEKVDYCPPPGKPLCSRVPRDTVGDVFQAWELLWRFHEILGLKEPLSLDELEE
ELINPWFDGSSSRETFDREPQGSLVSNSQRIDGSNRLIFSSSCGSDPSFSGGNLQAFIEM
ETEATKEAAQVKLASFTYSRCSGVALTKAHSSLLGVLISELQCKVAALVDPNFDPGESRT
KRGRKKDIDSSIPAKLSKLNLLPVNELTWPELARRYILAFLSMDGTLESAENIARESGKV
FRCLQGDGGLLSGSLTGVAGMEADALLLAEATKKIFGSLTRHKVILTVEDEGSEAIDSSK
KVLASDGNIPEWAQTLEPVRKLPTNVGTRIRKCVNEALAKDPPEWARKVLEHSISKEVYK
GNASGPTKKAVLSVLADVRGVGLQQPSNKGRKMKTVIAIPDIIMKQCRIVLRHAAAADD
AKDFCNLLGRKLINSTDNDDEGLLGSPAMVSRPLDFRTIDLRLAAGAYGGSHESFVEDVR
ELWNNIRVAYVDQPDLLELAEKLSKNFESLYEKEVVAYVQKFVEYAKLECLSAELKKDLD
VFMDRTSEIPKAPWDEGVCKVCGFDKDDDSVLLCDTCDAEYHTYCLNPPLARIPEGNWYC
PSCL-GKHTVQDVPERPQVIGQSRSKRFLGEVSSLYLDALMHLSALMEEKEYWEYSVGER
AFLLKFLCDEVLNSSLIRQHLEQCAELSAELHQKLRAFCVEWKNLKAKEDILSAKAGKVD
TYSLNASGEVGQKDGVVSSMTNPSKCPLQPHISNDRRTNFGVISDNKPPKEIGKETW-VR
SVDKNLSLSTSETENHNMNPMDVERQLKNVCDAMDSQIVDECNKE
SPSSNHLANEICDSGKEIHIKGNLQ-NEGRGVCTLPTSFEGQCTSVDMMQ
VAGDESEPYRFELNAVKNDISLLQDSMTSVESQLLKLSVRRDFLGADSSNRLYWASAISG
RCPSIVVDASDARLHGNKRTDNKDQVDKK-----YCPSGNEIFHTLGMSKTSFPFTSKPG
NALGNYSPWTYYETEAEIEGLIGWLMDNDPKARELKESIMHWRKQRLRETKQIRSRNEDG
HQVVVTEHPHSEKTIPNCLVTKAASLLEKKYGPCFEWDTVDIMKKRGKKSRITNDEKLY
RCECLELIWPTRQHCLSCHKTFSSEVELEGHDDVKCSSGLPAFEKNKDLNESGKGRGSVK
CEAAREECRGDVGKDVTSTNGRSEISSTLIQFQNEGMASPYNFEDICSKFETKDSNKELV
REIGLIGSDGIPSFAPSLSPYLSDSTLMLISQKGGGVSGGEPKASERQIPQGVNNVSNAC
YEKTSDDSLGKSVANEISKERKTNRILGSQKDKKSSFGSHGSEMGTGHCCVVPLSSLR
PLVGKVSHILRQLKINLLDMEAALSDDALRPSKAQLERRWAWRAFVKCAGTIYEMVQATI
VLEDMIKTEYLKNDWWYWSSLSAAAKTSTLSSLALRIYSLDAAIIYEKSCSSGVTDCLK
PGNIVDQKLPAGVDVERPRANRKSSRKRKEL--
>CAE.sento.Myeongyun.gnm1.ann1.Sto08g250630
MELTGSGNQRDPEHPQDSRSVLQIDLNKIPSPS-SVETLPDSIDIVRTYHENPAPPPGG
PAGIPSG-SACGACGRPEVRGRMVVCDGCERGFHLGCAETRARQDVSPDEWVCGDCV
SGGVKSKRWPLGVRSKQLLDMNASPPSDFDGEGSEELQDLSAHSM
KKHNQGDNS
FGAPVTYSNFCNWSAFAFQNPSGVVAHGVRRNFEDILNHSQSMAGSCDE
IRLPSRNPSEIFLHALRDFISEKHGVLEEGWRVEFRQPMSSSEVYAVYCAPDGK
IFDSVYEVACYLGLMPDYNFMESEISSEKSLS----SLSRKRKPKRTPVANGLSENRGSL
VNRHFKDASSNVLKVGCHSTCENSSKATEVGRDEDDCSDPQQFANGFPLRFEDFFVLSLG
KVDARPSYYDVNMIWPIGYKSCWHDKITGSLFTSEVLEGGDSGPLFRVRRCSCSEFSVPF
GSTILSVSNNCQFVGHTDEGERKTNDGTDCDIDESIQMILSDPCMPTDNDVMSCLANYSS
ETCEAQTSDMLRPIAGIVSEKTRNLLSYDLGLTDEIGEILVEEHSSSSAWRVISQKLVHV
FSEICKQKGILKFYCNHVENELSFRKWDTGDADGEVNFTSLAKFCGSPGSLSMPALIQAD
NDLKILYEVLGKWLDQDRFGLDVEFVQEVLEKLPGVPSLSRYEFLNRRNNWSSLPTVGNG
FLVVESRDGLQSEEEAMQGSCRRSKKVKLIEEHVKQKHCPPPGKPLCSRVPFELVGDVFQ
AWELLGRFHEILGLKEPLSLDELETELINPWFNGTDFPENFVRETEGSQCVCSQGTDSIS
EPNLSPNSEAEPPVSIRSAHAFIEVETEAMKEATAIKLASSTYTRCCGIALTKAHNSLLE
VLIGELQSKVAALVNPNFDLGETRARRGRRKDVDNAVPAKRTKLNMLPINELTWPELARR
YILALLSMDGNLDSAEITARESGKVFRCLQGDGGLLCGSLTGVAGMEADALLLAEATKEI
FGSLSLDKNVLTLEDEESDEKGICDNAVVNGGNIPEWAQMLEPARKLPTNVGTRIRKCVY
DALEKDPPEWARKILEHSISKEVYKGNASGPTKKAVLSVLADVCGDGLQRKPNKGRKTKT
IISISDIIMKQCRIVLRRAAAADDEKVFCNLLGTKLINSSDNDDEGLLGSPAMVSRPLDF
RTIDLRLAAGAYGGCHEAFHEDVRELWNSVRIAFRDQPDIVELAEELSQNFELLYDEEVV
TYVQKFVEYAKLGCLSGEMRKEVDDLLASTTEIPKAPWDEGVCKVCGIDRDDDSVLLCDT
CDAEYHTYCLNPPLARIPEGNWYCPSCVRCKNTFQDFSKRTQPIGKSQNKRFMGEITS
RYLENLTHLSAVMEEKEYWEYSVPERTLLLKVLCDEFLNSPLVRQHLEQCAELSSELHQK
LRALSIEWKSLKSKEDLLSTKTTQSGSFLLMAAGEVGLKQGPIKSLSNPGKCLVQPHTTS
DVPNNFGVFDDSLSSEDVGKESKRSNSVNKNICTSNSETDGQNINSTDVEGQVKNSCPF
ADSQCIDKSSN----PSHMPQKIDGSDGTFNIQGNWQKHEGRDMSP--
-------------QIAASESEHRHHELNAVRRDISLLQDSITSVGSQLLKLSVRREFLGI
DSIGRLYWASVMPRGCPCIVVDASATEPHAGRMRDSKDSVGKSPVRQNYELSGRDTYQIS
GLMKSSSPLKSQPSNVLSFTSSWVVYQTDSEIEELLGWLKDNNPKDRALKESLRLWQKSR
FQDIVHLQTNGQIDHRGPLSMQRNRKEKVSNSLVMKATSLLEKKYGPLLEWDTTEILKKR
GKKSKTSVDEKLYRCECLEAIWPSRKHCMSCHKTFLSDVELEEHNDGKCYAGHRASEGNK
DVGGPSKQK-DVKSEIRGEKSTGDAETSVR-----SELRSNLIKFSNKGPSCPYNFEDVC
SKFVTKDSNKELVREIGFIDSDGVPSFVPYISPYVSDSTLTLSTLKEGDVASSGSMASES
QLFLGKTDGTGTCHDFMSGFSPRRFVVNENIKSGKLNRGYSDQKYGKPSLNNSASEM
GVDHCCVVPLSSLRPLVGKVSHILRQLKISLLDMDAALPDAALRPSKAKLERRHAWRAFV
KSASSIYEMFQATISFEDMVKSEHLSNDWWYWSSLSAAFKSSTLSSLALRIYSLDSAILY
EKLSNSSLTDSSEQLSVLEQKPLATLDPEKSKACRKSSRKRKEPDG
>DET.singl.CAF01.gnm1.ann1.evm_model_Chr09_949
MELNDSGEERDNQNHLDSRSGLGIDLNEIPSPS-LIETLHDSIDIVRAYHENPAPSP
GGPAGIPRGSA-CGLCGKPEVRGHVVVCDGCERGFHLGCAGMRGRQAVNLDEWVCAE
CVSNGFKSKRWPLGVKSKQLLDINASPPSDVDGEGCEELQDLRKHTQGDNSFGANPFSAP
VTYSSFYNGNAFGLQKAAGVVTHAARLGFDDVLNHSQSMARNFKE
IKLPSRNSSEILLQALRDFISEKHGVLEEGWRVEFRQSMSSSELYAIYCAPDGKIFDS
VYDVACYLGLIPSYNGMDSEIRNERSLSSDGPGLSRKRKLTRISTANGFAENKGS--NS
SSKDPSFDGVQVACVNACGSISKVTETGREQDDPSCHQPYADELPLQLEDFFVLSLGKVD
GRPSYYDANMIWPIGYKSCWHDRITGSLFTCEVLEGGDSGPVFRIRRCSCSEIPLPVGST
ILSVSGRGQFESGTNERERKT-DSMDWEDDGNIQMILSDPCMPTENDILTCLASCSNEAC
DLHMSNTLPPSTCSVQGKTRNLSSDDLGLIDEIGEIIVEEHSSSLAWRVISQKLIDSCTD
ICKQKGTFNLYCKHVENETNLHKWHLNSGKSGAHFPLFEKFCGLPGSISIPSIIQVNNDV
DNLHEILANWLEQDRFGLDMEFVQEILEQLPGVHGCLHYQFLNGRNNCFSLPTVENGFLV
VEFRGGLHYEDEEVQGLYRRPKKARLAEECTKEDRCPPPGTSLCSSIPCELLGDIFQAW
ELLGRFQEILGLKDPLSLDEVEKELINPWFNESDFPEKLERGAAGGQGLSPQSIDGSDGC
ILTSNDDGGPSGSKESSHAFIQVETEAAKEAAQVKRASFTYTRCFGVALTKAHNSLLKVL
IGELQSKVAALVDPNFDPGESKTKRGRRKDADGAFSSKRSKLNMLPINELTWPELARRYV
LAVLSMDGNLDSAEITARESGKVFRCLQGDGGLLCGSLTGVAGMEADALLLAEATKKIFG
SMRRNNDVLTIEDDVSDAKGACEKISVNDGDIPEWAKILEPVRKLPTNVGTRIRKCVNEA
LEKDPPEWARIILQHSISKEVYKGNASGPTKKAVLSVLADVCGEGKQQKPDKGRKKKTVI
SISDIIMKQCRIVLRRAASADDAKVFCNLLGRKLISFTDNDDEGLLGSPAMVSRPLDFRT
IDLRVAAGAYGGSYEAFLEDVRELWNNVRIAFGDQPDLVEVAEKLSLNFESLYNTEVVTY
VKKLTEYAKLECLSAEQRKEIDDLRASTSEIPKAPWDEGVCKVCGIDRDDDSVLLCDTCD
AEYHTYCLNPPLARIPEGNWYCPSCVDGRHTIQNVSERTQLIGKIRSKKFQGELTSFYLD
SLTHLSAIMEEKEYWEYSPHERAFLLKFLCDELLNSSLIRQHLEHCAELSAELHQKLRAL
SVEWRSLKAKEDILSAKA------------EIGLKEGHLASGSYSGRCLVQPPLTSQSPH
NIGVFATSQPLQETCREKTRFNSVDRSISLTNSENDSQNLNSVDVDGQLKDV--------
----------EAHTPDEINCSGRAPPVQGNLQSSEGRDSSILPTYQHRQCVSAEELGTAS
VESEPYYLELNDVRQDILQLNDLIANVQSQLLKLSIRRDFLGIDSIGRLYWATCLPGGCP
CIVVDASTAVLHGGRIANNGYPLKQSGVNQNWGLSCKDFYQTLG-VRTSSPFTSQSRNAL
GFP-PWVTYQSDSEIEALIGWLRDSDTKERELKDSIIQWQRLRLKEFIQTMTEGQDDSR-
------NTDGATSDSLVSKATLLLEKKYGPFFECDADEVLKKRGKKNRVSNDEKLYRCEC
LEPIWPSRDHCMSCHKSLLSVVGLEGHNDGKCNAGCSTSEKNKDTNGSSKGRKNVSIL--
-----GKLKVVAGTTNGCSELNSGLIKFSNEESKCPYNFEDICSKFVTNDSNKELVREIG
LIGVDGIPSFVPSIPPWVSDSTLELLSTQRE---RGEVMAIEKQVSQGSMDGTVVCPDHT
SDISPGRVVGNESSKAGKSNRGCSGQRDGKSSIGSSALESGIGSCCVVPLSSLRPIVG
KVSHILRQLKISLLDMDAALPEVALRPSKAQLERC-SWRAFVKSAGTIYEMVQATITLED
MIKAEYLRNDWWYWSSLSAAAKTSNIAALALRIYSLDSALMYEKLSDSSLTDSSEPASV
AEPKLVA--------ASRKSNRKRKEPDG
>OUT.vitvi.PN40024.gnm2.ann1.VIT_201s0026g00150.1
------------------------------------------------------------
------------------------------------------------------------
------------------------------------------------------------
------------------------------------------------------------
------------------------------------------------------------
------------------------------------------------------------
---------------WENEFPVQFEDFYILSLGKIDSRPSYHNSSLIWPVGYKSSWHDKI
TGSFFVCDVLDDGDSGPVFKVRRFPCSMQPIINASTVLSMPNFTQNDVKNKVGSDNASF
GMDDDDDSSIQMIFSENDPPNDYDVLSCSQNGLNEDCDVQTSSSQTESNCRLLQSSGK
LVLSNLRVEDNIGEFLVEASSSSSAWSKVSQTVVHACCEAYKQTGVLQFCCKH-DLDQIW
TPYATLNADAAASIGSLAKFCNFCGPINIPCCIQNDSVLDTSCDALIKWLDQDRFGLDVE
FVQEIIEHLPGVHACSEYEFLNRRTHNSTPQTFRSGFLLAKRKSEVQGGEKA-GNLFK
RPRKQVVESPVIRD--CCPPGKPLSLTLPADLIGDVLQIWESLWRFSEVLGLEEPISFEE
LEEELLDPCFDGLNSLENKENGTQGGRDLCRSDGTNGCNLSLCSASASGVSGKNAQA--L
NTMETESKREASQARLASHNYGRFIGVALTKAHSALLKVLVGELLSKVAAFADPNFDAGE
SKSRRGRKKDADNLIPVKKMKVDKLPINELTWPELARRYILTISSLEGKFDCAEINSREG
WKVFRCLQGDGGTLCGSLTGVAGMEADALLLAEATIKIFGSVKSKNDILRIDCIKSDAVG
AYKTAELNDGEIPKWAQVLEPVRKLPTNVGARIRKCVYDALDNDPPEWAKKILKHSISKE
VYKGNASGPTKKAVIALLADVHSGNVQRRPDKKRKGKRVRSASDLIMKQCRTVLRRVAST
DKEKVFCNLLGR-IMDPNDNDDKGLLGFPAMVSRPLDFRTIDLRLAVGAYGGSNEAFLED
VQEVWHNICIAYRDSDD-ISLAEALSKDFESLYSKEVLTLVQKFMSYANVEFLNAEAKKE
LEDTIACADEIPKAPWDEGLCKVCGVDKDDDNVLLCDACDSEYHTYCLNPPLARIPEGNW
YCPSCVAAQRLSQGTSRSAEVFSRCRRKRYQGEFTRTYLETLTHLATIMEIKEYCELSIE
ERVFLLKFFCEEVLNSAIIREHLEQCASLSADLQQKLRTLSLERRNLKLREEILAVKVEK
ANSVGLDGVGGEAGTEAVAMMLKNYSKLMVQP---LNKSNYFASFPSNLVSLEDGQQENE
QNDFNKPLEKHHATSRDLSMKTPDTDDQMKYQHLATPF
FRKDDFSSKLPLFTPQSQKINSGEGNDSFNSKLESEKDDDNGSVLPSELQRGIL
FDAIQPVAIESQAYNQEADSLKNEISVLQDSIAS
LESQLLKVSMRKEFLGKDSAGRLYWVFSRAGTSPWVVIDGSMMALRGGEAKEHEDTLAN
NSTLRGSFPCGREKKFSSREFNISNRHMHDQEYSIPMSFPWVSCQSNDEIEELIQWLRDN
EPRERELLESILQWQRTKYKDSNKAKSYVKDEQPTS-SKTKNSERT-LDYLKTRAGTILE
KN---------------------MVNDE--------------------------------
----------------------S--GKGKMMMNTDAQEHSDDLGMIGASKSEKHETVSG
LINF-DKELICPFDIEEISTKFIVKSSNKELVREIGLIGSNGIPSFLPNTSPYLNDPTL
MLLARENEVNPHKKSLIMENQLQQGPERAAGIKYYHPSNDSTRRCSMDGIGEAFLETE
RLNINGRDQSSSTNQTSEGGLGNCCIINESSLKPLEGWASQFLRKLKIDLLDMDAAL
PEEAVKPSNASLERRCAWRAFVKSAVSIFQMVQSTIILENMIKTEYLRNGWWYWSSLSAA
AKISNISSLALRIYTLDAAIVYDGLPGCSSTEIEKLGSESDKKLP
SNSDTDRPKPRSKSSKKRKD---
>OUT.vitvi.PN40024.gnm2.ann1.VIT_214s0066g01450.1
MGLGDSSGERD--SKSETRSVLGIDLNEIPSSSFASHDVPDAYAVVRSFHGELSPAA
GAAAGLPWGSV-CAVCGAPEVGAQVLVCDGCERGFHLVCVGMPGRQAGMLEEWVCGE
CVRSGVGSKRWPLGSK-RRLLDINASPPSEGEGEE---LPDSRKHSPGDNSFGGNSFGAP
ETYSNFCAGNGFGFPKASGILTHAVKLGLEDILHHTN---RSFEE
CRLPPQEPSEMLLQALKEFISERHGVLEEGWRVELKQSVRAGELCPVFCAPDGRIFE
SMSEVAVYLGLTSNCNSVDTEIRSDGSASKKRSHLSKRRKSTRLSIANSSAENKDALLT
DFCKDISSDVQSMELCASNGNSVKVTEAAPEENGGTGLQQHNNGLPVQFEDFFVLSLGE
VDVRPSYHDVNQLWPVGYKSCWHDKLTGSLFMCDVSDGGDSGPIFKVKRCACSAIPLPNG
STVLCRPNLGQSNGQDKESNDMISLSMDYDEDGSLQTLLADPSPPMENDILSCIRSSSN
GSCCVQTLNSLLLEDNSLHESSGEFLSDHSRLKDEIGEFSLQGRSSSSVWNLVSQKFIDA
CCETYKRTGSLRFFCEHVKLGASTLPWDIMDESSKGSYTSLDKFCSSPGSVCMPSVIQGE
NELQTQCEVLAKWLDQDRFGLDVEFVQEMLEQLPGVCACSQYKLLNNRSYHSTLLTVGNG
LLLAETENGVQSKGEELDCLFSKRARKYTVGDPLMDDFCPPPGNPLGSRLPPDLVGD
VIQVWESLWRFYEILGLKEPFSIEELEEELICPWSDDLNLLEKFGTETQENRDITPTRPS
GASGHIPSSSTDSGPEVSTGNPHAFIQMETGQKKEAAQAKLASVTYSRCSGVTLTKAHNS
LLKVLVSELQFKVAALVDPNFDSGESKSRRGRKKDADNAIPTKKTKLNMLPINELTWPEL
ARRYILCVLSMDGNLDSAEITIRESGKVFRCLQGDGGVLCDSLTGVAGMQADALLFAEAR
KQIFGSLNREDDILTIEEKGSDATGDHDRIVVNDGNIPEWAQVLEPVRKLPTNVGTRIRK
CIYEALEKDPPEWAKKILAHSISKEVYKGNASGPTKKAVLSVLGIVHDEGLKSKPDKERK
RKRVISIPDIIMKQCRITLRRGAAADDAKVFCTLLGSKLINSIDNDDEGLLGTPAMVSRP
LDFRTIDLRLAVGAYGGSWETFLEDVRELWNNIHTAYADQPDSVELARTLSQNFESMFEK
EVLPLVQKFTEYAKSECLSAETEKEIDDFLVSASEIPKAPWDEGVCKVCGIDKDDDSVLL
CDMCDAEYHTYCLNPPLARIPEGNWYCPSCVAGISMV-DVSEHTHVIAQRQGKNCQGDFT
HAYLESLAHLAAAMEEKEYWELSVDQRTFLFKFLCDELLNTALIRQHLEQCAESSAELQQ
KLRSISVEWKNLKLKEENLAARAPKVDSGMIYVAGEVGTEGGLSSALTNNGKCIAKPHTL
SDRPKDFGILSNDQLQVEGGSEGIRPNGLDKH-PSSNCSEGNCTLKPIDNEGQLKEVHAV
MVYQGNGSSCRELHLQNPLQQEMDGLGTEFNLQVN--MCENMEKN
DLQGLH----HPSDIR---IVHVAEHDSELNSIKNDISDLQDSMASIESQLLKLSVRREF
LGSDSAGRLYWILAKPGWHPWVLVDGSMALQKKEKMRYLKNPGDSSVQKNSTSLSMDILS
-TLGGSNASCPFLYRPNASISICSQWVSYQSGEEIDALIGWLKDADPREKELKESILHLH
KLRFRDWKLTGDPDQVDSQTTLSRFPNSENAFSDGLLTKAGILLGKKYGPWFEPEIADSS
KKWDLRSKVTNESKMYRCECLEPIWSSRHHCPSCHRTFFTDIQLEEHNDGSCRSGPPTSE
KSKENSSHLKGKGTMKSKISREESTGDIDMVEIPKGGCSQPRSRLIKFQNEGLVCPYDFE
EICSKFVTKNSNKELVQEIGLIGSKGVPSFVSSRPPYISDATLLLVPSGEL------KAT
GDMMLAQGNRIPAGGSGS-FSDNSSRDSAANETSAASRTDKSALEQKDKKYSLNNNGPEM
EVGRCCVIPQSSLRPLVGKVYQILRQLKINLLDMDAALPEEALKPSRADLEKRLAWRAFV
KSAETIFEMVQATIMLEDMIKTEYLMNGWWYWSSLSAAAKTSTVSSLALRIYSLDAAIAY
EKSSNLDLTDSPKPSSKPDPKPVPNLDMEKSKLGRKQNKRRKESEG
