# Supplementary material for: Legume genome structures and histories inferred from Cercis canadensis and Chamaecrista fasciculata genomes
Source: Plant J. 2026 Jun 10;126(5):e70981. doi: 10.1111/tpj.70981 (PMC13252982; doi:10.1111/tpj.70981)
Supplement: Supplementary file 4 — Data S4. Manuscript supplement; Compressed directory of aligned sequences from 2212 low‐copy gene families, for calculation of a consensus species tree. [file TPJ-126-0-s010.gz › S4_consen_species_tree/40_aln_fas_cln1/Legume.fam3.06471]

>CAE.acacr.Acra3RX.gnm1.ann1.g11738.t1
-IQQQVELLCPSSQTSLKLVRTDSAKSKHGKRLL----GSCFVIHSIPEFSKGE
HVIYIKL----DDVAPLRIYVGDVPTWKNPQNAWRSDSRFNLTSVPMLIRWENDTIEGRQ
DDNEAYIEDKIQALIA--
>CAE.acacr.Acra3RX.gnm1.ann1.g2226.t1
MPLKIFDATVSSFDGVFENFRTEGPKHKANLILFLADKDPATSLSWCPDCVRAEPVIYKK
LEAASDDIAVLKAYVGDRPTWRNPQHPWRVDPRFKITGIPTLVRWENDTIKGRLEDNEAY
IENKVEALIA--
>PAP.aesev.CIAT22838.gnm1.ann1.Ae10g01150.1
MPLKVFDATLSSFDGVFDKFRSEAPKHKANLILFLADIDPATSLSWCPDCVRAEPVIYKK
LEASADDIALLKAYVGDRPTWRNPQHPLRLDSRFKLTGVPTLVRWENDAVKGRLEDYEAH
LENKIEALVTDK
>OUT.arath.Col0.gnm9.ann11.AT5G42850.1
MTLKKVDANPSTLESSLQELKSETSRSKINFILFLADNDPTTGQSWCPDCVRAEPVIYK
TLEEFPEEVKLIRAYAGDRPTWRTPAHPWRVDSRFKLTGVPTLVRWDGDSVKGRLEDHQA
HLPHLILPLLA--
>CER.bauva.BV-YZ2020.gnm2.ann1.rna-bv18032.t1
MPLKLFDATVSSFDGVFEKFRSEAPNNKANLILFLADKDPATNLSWCPDCVRAEPVINKK
LEASSDNIALLKAYVGDRPTWRNPQHPWRVDTRFKLTGVPTLIRWENDTVKGRLEDYEAH
IENKIEALVADK
>CER.cerca.ISC453364.gnm3.ann1.Cecan.5G166300.1
MPLKQFDATVSSFDGVFEKFRSEAPNNKANLILFLADKDPATNLSWCPDCVRAEPVIYKK
LEASSDNIALLKAYVGDRPTWRNPQHPWRVDSKFKLTGVPTLIRWENDTVKGRLEDYEAH
IENKIEALVADK
>CAE.chafa.ISC494698.gnm1.ann1.ChfasH1.2G144600.1
MPMKLSDATVSSFDGVFEKFRSEAPKHKANLIVFLADKDPNTSLSWCPDCVRAEPVIYKK
LEAASDDIALLRAYVGDRPTWRNPQHPWRVDSRFKLTGVPTLIRWENDEIKGRLEDNEAH
LEKKIEALVA--
>PAP.lotja.MG20.gnm3.ann1.Lj3g3v0883720.1
MPLKLFDATVSTFDGVFDKFRSEASQNKANLILFLADKDPATSLSWCPDCVRAEPVIYKK
LEASPDDIALIRAYVGDRPTWRNPHHPWRVDPKFKLTGVPTLIRWENDEVKGRLEDYEAH
LENKIEALVADK
>PAP.medtr.A17_HM341.gnm4.ann2.Medtr3g027090.1
MTLKVFTSTVSNFDSVFEKFRSEIPQHKANLILFLADNDPSTSLSWCPDCVRAEPVIYKK
LEASPNEIALLKAYVGDRPTWRNPHHPWRVDPKFKLTGVPTLIRWENDAVKGRLEDHEAH
IEKKIEALVADK
>CER.phach.longxuteng.gnm1.ann1.LXT49260.t1
MPLKVFDATVSSFDGVFEKFRSEAPNNKANLILFLADKDPATNLSWCPDCVRAEPVIYKK
LEASSDNIALLKAYVGDRPTWRNPQHPWRVDTRFKLTGVPTLIRWENDTVKGRLEDYEAH
IENKIEALVADK
>PAP.phavu.G19833.gnm2.ann1.Phvul.005G037200.1
MPLKVLEATVSSFDGVFEKFRSEAAQNKANLILFLADNDPATSLSWCPDCVRAEPAIYMK
LEASSDEIALLRAYVGDRPTWRNPHHPWRVDPRFKLTGVPTLIRWENNTVKGRLEDHESH
VESKIEALLADK
>PAP.phavu.G19833.gnm2.ann1.Phvul.005G038700.1
MPLKLLEATVWNFDGVFEKFRSEAAKNKANLILFLADKDPATSLSWCPDCVRAEPVIYKK
LEASSDDIALLRAYVGDRKTWRNPKHPWRVEPRFMLTGVPTLIHWDNDTVKGRLEDYEAH
LENKIETLVE--
>OUT.prupe.Lovell.gnm2.ann1.Prupe.2G007200.1
MPLKLLDATISTFDSVFEKFRAEAPKNKANLILFLADKDPSTSLSWCPDCVRAEPVIYKK
LEATADDVALLRAYVGDRPTWRNPVHPWRVDSRFKLTGVPTLFRWENDAIKGRLEDHEAH
VESKIDALVAG-
>OUT.quisa.S10.gnm1.ann1.Qs0050490.1
MPLKLVDATVSSFDAVFEKFRSEAPKNKANLILFLADNDPSTSLSWCPDCVRAEPVIFKK
LESTADAVAILRAYVGDRPTWRNPQHPWRVDSRFKLTGVPTLIRWENDTIKGRLEDNEAH
IERKIEALVADK
>OUT.quisa.S10.gnm1.ann1.Qs0079190.1
---------RSSFDTVFEKFRLEAPRNKANLILFLADIDPSTSLSWCPDCVRAEPVIYKK
LEASPDDIAILRAYVGDRPTWRNPQHPWRVDL----------------------------
------------
>CAE.sento.Myeongyun.gnm1.ann1.Sto07g226530
MPLKMFDATVSNFNGVFEKFRSEAPNNKANLILFLADKDPNTSLSWCPDCVRAEPVIYKK
LEAASDDIALLRAYVGDRPTWRNPHHPWRVDSRFKVTGVPTLIRWENDTIKGRLEDNEAH
LENKIEALVA--
>DET.singl.CAF01.gnm1.ann1.evm_model_Chr02_3703
MPLKLFDATVSSFDGVFEKFRSEASNNKVNLILFLADIDPATSRSWCPDCQRAEPAIYKK
LEASSDDIALLKAYAGDRPTWRNPQHPWRVDTRFKLTGVPTLVRWENDTVKGRLEDYEAH
IEKKIEALIA--
>OUT.vitvi.PN40024.gnm2.ann1.VIT_213s0064g01450.1
MPLKMVDATVSTFEGVLEKFRSEAPKNKANLILFLADKDPSTSLSWCPDCVRAEPVIYKK
LEESSDDIALLRAYVGDRPTWRDRKHPWRVDSRFKLTGVPTLVYWENDGVKGRLEDHEAH
LEHKIDALVSG-
