# Supplementary material for: Legume genome structures and histories inferred from Cercis canadensis and Chamaecrista fasciculata genomes
Source: Plant J. 2026 Jun 10;126(5):e70981. doi: 10.1111/tpj.70981 (PMC13252982; doi:10.1111/tpj.70981)
Supplement: Supplementary file 4 — Data S4. Manuscript supplement; Compressed directory of aligned sequences from 2212 low‐copy gene families, for calculation of a consensus species tree. [file TPJ-126-0-s010.gz › S4_consen_species_tree/40_aln_fas_cln1/Legume.fam3.06514]

>CAE.acacr.Acra3RX.gnm1.ann1.g26157.t1
MSQVDNRNSSAAKRARTDGSRREDDWTCPSCGNVNFSFRTTCNMRNCTQPRPADHNSKSA
AKPLQAPQGYTSSTPYVGSGAPSSMYLGVPPYGSSLFNGSSIPPYDVPFSGGSAYHYNYG
SRLSAGSPYRPLHLSGPVPYSTGSMLGNGGMYGIPPLVDRYGLGLPMGPGTMGPRPGFFP
DDKSQKKD--ATRDNDWTCPKCGNINFSFRTVCNMRKCNTPKPGSQVSKSDKSSKQKMPD
GSWTCEKCNNVNYPFRTKCNRQNCGADKPTESNKSPSAASDQNDQ---------------
---------------------------------------------------
>PAP.aesev.CIAT22838.gnm1.ann1.Ae03g20310.1
MSQVDNRNSSAAKRARTDGSRREDDWTCPSCGNVNFSFRTTCNMRNCTQPRPADHNSKSA
AKPLQAPQGYSSAAPYLGSNAPASIYLGVPPYGSSLFNGSSIPPYEVPFSGGSAYHYNYG
SRLSAGSPYRPLHLSAPAPYASGSMIGNGGIYGMPPLLDRYGLAMPIGPGTMGPRPGFFP
DDKSQKKGADATRDNDWTCPKCGNVNFSFRPVCNMRKCNTPKPGSQASKSDKSSKQKMPE
GSWKCEKCNNINYPFRTKCNRQNCGADKPAESEKSPSPAPDQNDQIGSVYSQN-------
---------------------------------------------------
>OUT.arath.Col0.gnm9.ann11.AT1G67325.2
MSQVDNRNSSAAKRARTDGGRREDDWICPSCGNVNFSFRTTCNMRNCTQPRPADHNGKSA
PKPMQHQQGFSSPGAYLGSGGPPPVYMGGSPYGSPLFNGSSMPPYDVPFSGGSPYHFNYN
SRMPAGAHYRPLHMSGPPPYHGGSMMGSGGMYGMPPPIDRYGLGMAMGPGSMMPRPR
FYPDEKSQKRD--STRDNDWTCPNCGNVNFSFRTVCNMRKCNTPKPGSQGGSSDKISKQ
NAPEGSWKCDNCGNINYPFRSKCNRQNCGADKPGDSNGSPSRAPEENDQ----------
--------------------------------------------------------
>CER.bauva.BV-YZ2020.gnm2.ann1.rna-bv10763.t1
MSQVDNRNSSAAKRARTDGSRREDDWTCPSCGNVNFSFRTTCNMRNCTQPRPVDHNSKFA
AKPQQAPQGYSSSAPYVDSAAPSSIYLGVPPYGSSIFNGSSIPPYDIPFSGGSAYHYNYT
SRLSAGSPYRPLHLSGPTPYSSGSMMGNGGMYGIPPLVDRYSLGLPMGPGSMGPRPGFFP
DDKSQKKTSDEARDNDWTCPKCGNINFSFRPVCNMRKCNTPKPGSQVSKSEKNSKQKMPE
GSWKCEKCNNINFPFRTKCNRQNCGADKPAEAKKSPSPAPDQNDQ---------------
---------------------------------------------------
>CER.bauva.BV-YZ2020.gnm2.ann1.rna-bv15103.t1
MSQVDNRNSSAAKRARTDGSRREDDWTCPSCGNVNFSFRTTCNMRNCTQPRPADHNSKST
AKPLQVPQGYSSSAPYIGSGAPSSMYLGVPPYGSSLFNGSSIPPYDVPFSGGSAYHYNYG
SRLSAGSPYRPLHLSGPTPYSSGSMMANGGMYGIPPMVDRYGLGMPMGPGTMGPRPGFFP
DDKSQKRTADATRDNDWTCPKCGNINFSFRTVCNMRKCNTPKPGSQVSKSDKNSKQKMPE
GSWKCEKCNNINFPFRTKCNRQNCGADKPAESKKSPSPAADQNDQ---------------
---------------------------------------------------
>CER.cerca.ISC453364.gnm3.ann1.Cecan.2G383500.1
MSQVDNRNSSAAKRARTDGSRREDDWTCPSCGNVNFSFRTTCNMRNCTQPRPADHNSKSA
AKPLQAPQGYSSSAPYVGSGAPSSMYLGVPPYGSSLFNGSSIPPYDVPFSGGSAYHYNYS
SRLSAGSPYRPLHLSGPTPYSSGSMMGNGGMYGIPPLVDRYGLGMPMGPGTMGPRPGFFP
DDKSQKKTTDATRDNDWTCPKCGNINFSFRTVCNMRKCNTPKPGSQVSKSDKNSKQKMPE
GSWKCEKCNNINFPFRTKCNRQNCGADKPAESKKSPSPASDQNDQVCCCVKHFLCIVVDC
LKLLFQSFCVCLMNLIKCQAVANLLFMWWLSFPFAALHWDPL---------
>CAE.chafa.ISC494698.gnm1.ann1.ChfasH1.2G234000.1
MSQVDNRNSSAAKRARTDGSRREDDWTCPSCGNVNFSFRTTCNMRNCTQPRPADHNSKSA
AKPLQAPQGYSSSTPYVGSGAPSSMYLGVPPYGSSLFNGSSIPPYDVPFSGGSAYHYNYG
SRLSAGSPYRPLHLSGPVPYSSGSMLGNGGMYGMPPIVDRYGLGLPMGPGTMGPRPGFFP
DDKAQKKGADATRDNDWTCPKCGNINFSFRTVCNMRKCNTPKPGSQASKSDKSSKQKMPE
GSWTCEKCNNINYPFRTKCNRQNCGADKPAESKKSPSPASDQNDQ---------------
---------------------------------------------------
>PAP.lotja.MG20.gnm3.ann1.Lj0g3v0098539.2
MSQVDHRNSSASKRARTDGSRREDDWTCPSCGNVNFSFRTTCNMRNCTQPRPADHNSKSA
AKLLQAPQGYSSAAPYLGSNTPSSIYLGVPPYGSSLFNGSSIPPYDVPFSGGSAYPYNYG
SRLSGGGPYRPLHISGPTPYPSGSMVGNGGIYGMPQLLDRYGLGVPIGPGTMGIRPGFFH
DDKAQKKGVSSLVQLDYSLFICFIHPFS------------------------
------------------------------------------------------------
-----------------------------------------------------------
>PAP.medtr.A17_HM341.gnm4.ann2.Medtr3g085190.2
MSQLDNRNSSASKRARTDGSRREDDWTCPSCGNVNFSFRTTCNMRNCTQPRPADHNSKSA
VKPLQAPQAYSSAAPYLGSNAPPSIYIGAPPYG-SLFNGSPVPPYEVPFTGGSAYQYSYG
SRVPAGSPYRPLHLAGPAPYTSGAVVGHGGIYAMPQLLDRYGLGVPIGPGAMGTRPGFFR
DDKSQKKGPDATRDNDWACPKCGNVNFSFRTVCNMRKCNTPKPGSQASKSDKNTKQKMPE
GSWKCEKCNNINYPFRTKCNRQNCGADKPAESEKSPSSSPDQNEQVCYVKPFQSAKLHLL
LQQVFHEQLCDIVNIFKLKAVVMFLFK------------------------
>CER.phach.longxuteng.gnm1.ann1.LXT11566.t1
MSQVDNRNSSAAKRARTDGSRREDDWTCPSCGNVNFSFRTTCNMRNCTQPRPADHNSKSA
AKPLQAPQGYSSSAPYVGSGAPSSMYLGVPPYGSSLFNGSSIPPYDVPFSGGSAYHYNYS
SRLSVGSPYRPLHLSGPTPYSSGSMLANGGMYGIPPLVDRYGLGMPMG
PGTMGPRPGFFPDDKSQKKTADATRDNDWTCPKCGNINFSFRTVCNMRKCNTPKPGSQVL
KSDKNSKQKMPEGSWKCEKCNNINFPFRTKCNRQNCGADKPAESKRSPSPAPDQNDQ---
------------------------------------------------------------
---
>CER.phach.longxuteng.gnm1.ann1.LXT29773.t1
MSQVDNRNSSAAKRARTDGSRREDDWTCPSCGNVNFSFRTTCNMRNCTQPRPADHNSKFA
AKPQQAPQGYSSSAPYIGSGPPSSMYLGVPPYGSSLFNGASIPPYDVPFSGGSAYHYNYN
SRLSAGSPYRPLHLSGPTPYSSGSMMGNGGMYGIPPLVDRYGLGMPMGPGPMGPRPGFFP
DDKSQKKISDATRDNDWTCPKCGNINFSFRPVCNMRKCNTPKPGSQVSKSDKISKQKMPE
GSWKCEKCNNINFPFRTKCNRQNCGADKPAESKKSPSPASDKNDQ---------------
---------------------------------------------------
>PAP.phavu.G19833.gnm2.ann1.Phvul.001G262500.1
MSRVDNRNSSAAKRARTDGSRREDDWTCPSCGNVNFSFRTTCNMRNCTQPRPADHNSKSA
AKPLQAPQGYSSAAPYLGSNAPSSIYLGVPPYGSSLFNGSSVPPYDVPFSGGSAYHYNYG
SRLSAGSPYRPLHLSGPAPYTGGPVMGNGGIYGMPQLLDRYGLGVPIGPGTMGARPGFFH
EDKSQKKD--ATRDNDWTCPKCGNVNFSFRTVCNMRKCNTPKPGSQASKSEKNSKQKMPE
GSWKCEKCNNINYPFRTKCNRQNCGADKPAESDKSPSPSADQNDQ---------------
---------------------------------------------------
>OUT.prupe.Lovell.gnm2.ann1.Prupe.1G225000.1
MSQVDNRNSSAAKRARTDGSRREDDWTCPSCGNVNFSFRTTCNMRNCTQPRPADHNS
KSAAKPFQAPQGYSSAAPYVGSAAPSSMYLGVPPYGSSLFNGSSIPPYDVPFS
GGSAYHYNYGSRLSTGSPYRPLHLSGPTPYSSGSMIGNGGMYGMPPMMERYGLGLPMGPG
PMGPRPGFYPDDKSQKKGADATRDNDWTCPKCGNINFSFRTVCNMRKCNTPKPGSQAAK
NDKNSKQKMPEGSWKCEKCNNINYPFRTKCNRQNCGADKPAESKKSPSPAPDENDQELEL
VVGRR-------------------------------------------------------
--
>OUT.quisa.S10.gnm1.ann1.Qs0218180.1
MSQVDNRNSSATKRARTDGSRREDDWTCPSCGNVNFSFRTTCNMRNCTQPRPADHNSKSA
IKPLQAPQGYSSAAPYVGSGAPSSMYLGVPPYGSSLFNGSSIPPYDVPFSGGSAYHYNYG
SRLSTGSPYRPLHLSGPTPYSSGPMMGNGGIYGMPPLIDRYNMGMPVGPGPMG
QGQDFSPEDNSQKKGADATRDNDWTCPKCGNVNFSFRTVCNMRKCNTPKPGSQALKSDKN
SKQKMPEGSWKCDKCNNINYPFRTKCNRQNCGANKPAESKE-SSPAPDENDQ--------
----------------------------------------------------------
>OUT.quisa.S10.gnm1.ann1.Qs0236210.1
MSQVDSRNSSATKRARTDGSRREDDWTCPSCGNVNFSFRTTCNMRNCTQPRPADHNLKSA
TKPLQPPLPYLSAAPYVGSGAPSSMYLGVPPYGSSLFNGSSIPSYDVPFSGRSAYHYNYG
SRLSTGSPYRPLHLSGPTPYSSGSMVGNGGMYGMPPLVDRYNMGMPMGPGLMGPRPVFF
TDDKSQKKGPDATRDNDWTCPKCGNVNFSFRTVCNMRKCNTPKPGSQPSKSDKNSKQKMP
EGSWKCEKCNNINYPFRTKCNRQNCGANKPAESKESPSETPDENEQ--------------
----------------------------------------------------
>CAE.sento.Myeongyun.gnm1.ann1.Sto03g079450
VSRVDNRNSSASKRARTDGSRREDDWTCPSCGNVNFSFRTTCNMRNCTQPRPADHNSKSA
TKPLQAPQGYSSSTPYVGSGAPSSMYLGVPPYGSSLFNGSSIPPYDVPFSGGSAYHYNYG
SRLSAGSPYRPLHLSGPVPYSSGSMLGNGGMYGMAPLVDRYGLGLPMGPGTMGPRPGFFP
DDKSQKKGTDATRDNDWTCPKCGNINFSFRTVCNMRKCNTPKPGSQVSKSDKNSKQKMPE
GSWTCEKCNNINYPFRTKCNRQNCGADKPAESKKSPSPASDQNDQQLSSPSPSHDLCQVV
VLTYFRNQLIILVDVLEACEDSKFSD-------------------------
>DET.singl.CAF01.gnm1.ann1.evm_model_Chr07_3214
MSQVDNRNSSAAKRARTDGSRREDDWTCPSCGNVNFSFRTTCNMRNCTQPRPADHNSKSA
AKPLQPPHGYSSTAPYLGSGAPSSMYLGVPPYGSSLFNSSSIPPYDVPFAGGSAYPYNYG
SRLSAGSPYRPLHLSGPAPYSSGSMIGNGGMYGMHPFMDRCGLGMPLGHGTMGP
RPGFFPDEKSPRKGADSTRDNDWTCPKCGNINFSFRTVCNMRKCNTPKPGSQVSKSDKNS
KQKMPEGSWKCEKCNNINYPFRTKCNRQNCGADKPTESKKSPSPAPDQNDQIRSGSLAAL
IT-------------------------------------------------------
>OUT.vitvi.PN40024.gnm2.ann1.VIT_201s0010g03700.1
MSQVDNRNSSAAKRARTDGSRREDDWTCPSCGNVNFSFRTTCNMRNCTQPRPADHNSKSA
AKPVQAPQGYSS-APYVGSGAPSSMYLGVPPYGSSLFNGAPIPPYDGPFSGGSAYHYNYG
SRLSAGSPYRPLHLSGPPPYSSGSMMGNGGMYGMPPLVDRYGLGLPMGHAAMGPRPGFFP
DDKSQKKD--ATRDNDWTCPKCGNVNFSFRTVCNMRKCNTPKPGSQAAKSEKNSKQKMPD
GSWKCEKCSNINYPFRTKCNRQNCGADKPSESTKSPSPSPDENDQ---------------
---------------------------------------------------
