# Supplementary material for: Legume genome structures and histories inferred from Cercis canadensis and Chamaecrista fasciculata genomes
Source: Plant J. 2026 Jun 10;126(5):e70981. doi: 10.1111/tpj.70981 (PMC13252982; doi:10.1111/tpj.70981)
Supplement: Supplementary file 4 — Data S4. Manuscript supplement; Compressed directory of aligned sequences from 2212 low‐copy gene families, for calculation of a consensus species tree. [file TPJ-126-0-s010.gz › S4_consen_species_tree/40_aln_fas_cln1/Legume.fam3.06537]

>CAE.acacr.Acra3RX.gnm1.ann1.g27279.t1
MKTVPSQSKSSSGSTTPSVSSENRDTYYYPDCLKDDNCDCKFCLESY-ATLDRV
PMSIPKSSLTKLSASRPN-VEHTPISFDVSILSTPRSNVSH-IAPSPTVKSGARVNLDEK
MKNEKKRGWDFSGVKLFRLVLGLCLFLSTEVVFTWVVSGIFRPVLSPDVMKRVGEKSSAV
QDLNGKFRFLQKELQDIVNGKVQNCSHGNSVWDISQNGVLLNSRCTLCKSAAEEVAIWGW
PLQTSGLLTTEFSSRSFTILSGRVTEWNAGQVGYLIRKANTSWVQSKWGASVVQLDSSTW
VLEYKRRFVFDSTRLYSAAFEFFKYRISRVVGKVKKEFWLFAAFGDHQFTDLTANYGTKM
PT
>PAP.aesev.CIAT22838.gnm1.ann1.Ae09g23440.1
MRTIHLQSKSSCSTSMEEANHENSSSCYYPGCKKDANCNCEICLASFNATRDLMP
LSIHKSSLTNHSASKRNFVERTPISFDASNLSTPRSTACRVIPSTPAIKSTARSDLNKKM
EKNEEEDKCFSGLNFFIFLLGFGLLLSADVVFTKVVSGIFQPALQPDLVKRVGE
KCWQVQDLNGKLSFLQKELTSVVNGKVSNCCYSDSGWKINQDGVLLNSRCTLYKSAMEEV
AIWGWPLQTAGLLTNGFSSRTFTILSGRVTEWNSGQVGYSIRKANTSWVQSEWGASVVQL
DPNTWVLEYQRSSIFDGTRLHSAAVEFLRIMVARIVGRVKRSFWLFLAFEDTVFNGFSSN
NGIKMPT
>OUT.arath.Col0.gnm9.ann11.AT1G05440.1
-TSSTTTTTTTTTTVSTEDWERRDSNCYFPDCRKDANCSCEICLDSLNATLDLMPLSVQK
SSLTKLSSASNFTVESTPTSFDPTVVTTPASVSRPLMISSPKKKLTKKSKFENE
EQRKTTKKERLLIVVFLKVILVIGLVLGLELGFSWVLEEVFKPEFTEEIVRNAYERTQA
DLDLGVKLRLLEDEFKGVTSRKFSRCTGSDSKWKINQDGPMLNSKCVLYKSAIEEVSIW
GWPLQTSGLFHTGFSSSSITVLSGRVTEWTEGKFGYSIHETNTSWGKTKWSTSVLQLDPN
TWVLEYSQSSVMDSSSLLSLTIDIMEHLVFRVAKNVNREYWMF-SSSRRLYREAESKA
SAMTPT
>CER.bauva.BV-YZ2020.gnm2.ann1.rna-bv25718.t1
MKTVYLQPKSSTGSTMEEDFEHRDNSSYFPGCRKDANCNCEICLASISATLDLMPASFQ
KSSLTKLSVSRPKNVESTPISFDASILSTPSSSSCR-ISSSPVVKSNAKSNLQQKMEKKK
KGWG-LCGK-VFSLMLGLSLILTADFALSGAVSAMFPPVLSPELVKNISEKSWAVNGLKG
KLRFLQSEMRSIVKQEISNCSHADSVWEIIQDDLLLNSRCILYKSAIEEVTIWGWPLQTA
GLLRNGFSLRAFAILSGRVTEWSGGSIGYSIRKANTSWVQPKWGASLVQLDPNTWILE
YRRSSICDNSRLHSAALEFLKHKVSRVAARLKV-SWLFAPFEDYQYSRLTVNYGAKVPT
>CER.cerca.ISC453364.gnm3.ann1.Cecan.2G157600.1
MKTVFLQSKSSTGSTMEEDSENRDNSCYFPGCRKDANCNCEICLASITATLDLMPLSFQ
KSSLTKLSVSRPKNVESTPISFDASILSTPISSSCQ-ISSSPVIKSNARSNLRQKMEKEK
RDWG-LCGK-VLSLMLGLSLIFTADFALSRAVSAMFRPVLSPDLMKNVGEKSRVVNGLNG
KLRFLQNEMRSIVQGEISNCSYADSVWEISQDDLLLNSRCTLYKSAIEEVTIWGWPLQ
TAGLLTNGFSLRTFTILSGRVTEWSGGSLGYLIRKANTSWVQPKWGASVVQLDPNTWVLE
YRRSSIFDNSRLHSAALEFLKHKISRLAARLKE-FWLFAAFEGHQYSVFTTNYGPKVPT
>CAE.chafa.ISC494698.gnm1.ann1.ChfasH1.2G366400.1
MRSVVLSSKSSTGSTTTTASSENRNSCYYPGCLKDANCNCKFCLESINATL
DLMPSSIKKNSLTKLSASRPS-IEHTPISFDASVLSTPTSNVSQ-TSSSIVFESNARSNF
RGKMEKENKKKKGFSGVMLFRLILGLGLIFSGEVVFPWVVSGVSRPVLSPNLI
KRVGEKSWVIEDLNGKLRFLQNELREIVNGKVSNCSYDASVWEINQDGVLLNSRCTLYKS
ATEEVTIWGWPLQTAGLLTTGLSSRSFTILSGRVTEWNRGQVGYLIRKANTWWVQPKWGA
SAVQLDPNTWVLEYRRNYFFENSRLYSAVLEFFKYRISRVAERVKKELLLFTAFEDNSY-
KFTANYGTKIPT
>PAP.lotja.MG20.gnm3.ann1.Lj1g3v0095240.1
-RSVFLHSKSTSSEGENRHNNNNNNSCYYPDCKKNANCNCEICLASINATRDLMPMSIHK
NSLTKLSVTRPKNVHCTPITFDASILSTPTTTRSSSPTTTPVIESSSGSSS
SQMMKKRNKGSRSSSCINLLWFLLGLGFLLSAELVFSRVVSGILQPALSPDVVKRVGE
KCYHVQGLNGKLRFLQRELTSVVGGQVSNCSFNDTLWEINRDGLLLSSRCTLYKSAIEE
VTIWGWPLQTAGLLTNGFSTRTQTILSGRVTEWNGGLVGYLTRKANGSWVQPKWGASVVQ
LDPNTWVLEYQRSSIVDGTRLYSAVLEFLKYRNSRVIGRLKKKFWQFAAFEGSHYNRFRA
NNGLKVPT
>PAP.lotja.MG20.gnm3.ann1.Lj5g3v2045950.1
-RSVFLHSKSTSSEGENRHNNNNNNSCYYPDCKKNANCNCEICLASINATRDLMPMSIHK
NSLTKLSVTRPKNVHCTPITFDASILSTPTTTRSSSPTTTPVIESSSGSSS
SQMMKKRNKGSRSSSCINLLWFLLGLGFLLSAELVFSRVVSGILQPALSPDVVKRVGE
KCYHVQGLNGKLRFLQRELTSVVGGQVSNCSFNDTLWEINRDGLLLSSRCTLYKSAIEE
VTIWGWPLQTAGLLTNGFSTRTQTILSGRVTEWNGGLVGYLTRKANGSWVQPKWGASVVQ
LDPNTWVLEYQRSSIVDGTRLYSAVLEFLKYRNSRVIGRLKKKFWQFAAFEGSHYNRFRA
NNGLKVPT
>PAP.medtr.A17_HM341.gnm4.ann2.Medtr1g103560.1
-RFHLQSKSNSIEEQEEEENNHENSSHYYPGCKKNANCNCEYCIASINATLDLIP----N
SSLTKFSSSKPNNNNITPISIDSSIFSTPENSSDGIAPSTPVIKSSAKSNVVQRIE
RKKKGEKFYSGLGLLKMMMVLGVLLFADVVLSMVVSVVFQPSLSEDIVKRVGEKCHKV
QDLNGKLKFLQKELGGIVNGKVSNCSFIDKSWKINQDGLLLNSRCKLYKTAIEEVSIWGW
PLQTAGMITTGMSIRTVTILSGRVTEWNGGQVSYVIRKANTSWIQPKWGASVVQLDPNTW
VLEYQRSSMIDCKGLFSTALEFIKYRISRIVSKMKKDFWQFVAFEDNQYNWFTTNYGS
KTPT
>CER.phach.longxuteng.gnm1.ann1.LXT09771.t1
MKTVFLQSKSSTGSTMEGDSENRDNTCYFPGCRKDANCNCEICLASMSATLDLMPASFQ
KSSFTKLSASRPKNVQSTPISFDASILSTPRSSYCQ-ISSSPAVKSNARSNLRQRMEKER
KDWG--LCCKVLSLMLGLSLIFTADFALSRAVSAMFQPVLSPDLVKNVSEKSWAVNGLKG
KFRFLQNEMRRIVQGEISNCSCADSLWEISQDDLLLNSRCTLYKSAIEELTIWGWPLQTA
GLLRNGFSLRTFTILSGRVTEWSGGGVGYLIRKANTSWVQPKWGASAVQLDPNTWVLEYR
RSSIFDNSRLHSAALEFLTHKISKVAARLKK-SWLCAAFEDQQYSKFTANYGAKVPT
>PAP.phavu.G19833.gnm2.ann1.Phvul.007G058100.1
MGTVFVQSKSKS---WEED--NRDSSCYFPGCKKDANCNCEMCLASINATLDLMPTSVHK
STLTKLSKPNNNNVLCTPISFDASVLSTPRSSSFQLSSSTPLSKSSARSDSSHEIEK
QSMRQQ-TSAFSFFRLLLFFVFLLSADLVFSSVVSGVFKPALSPHVIKRVGEKCSRVRDL
NEKLRLLHKELAGVVVGQVSNCSFTDTSWEISQDGLLLNSRCTLYKSAIEKVTIWGWPLQ
TAGLLTNGFSSRTFTLLSGRITEWNGGQGGYLIRKRNTSWVQPKWGASAVQLDPNSWVLE
YQRSSIIDGTRLYSAAWEFLKFWFSRIVGRLKKDFWLSVALEDNNYNGFSANKGAQIPT
>OUT.prupe.Lovell.gnm2.ann1.Prupe.1G015700.1
------VKSSTTTAAMEDDRSENRDSCYYPGCRKDANCKCDMCLASINATLDLMPFSSQK
STLTKFSASRPKSVELTPISFDASVLSTPRSNSSQ-IPVSPGRKSAARFKVKEKIKK
RERNWG--FGCDFWRMILGLSLVYFAVCGVSNLVSGALKPVLSPEMVRNVGEKSWVVDDL
NGRLRFLQKEVQGLVQGKVSNCSYSNSIWEISQDGLLLSSHCTLYKSAIEEVSVWGWPLQ
TAGLLTSGFSSRSFTILSGRVTEWSDGKLGYVIRKANTSWVQKNWGASAVQLDPNTWILE
YQWSSTFDSQRLVSAAIAFLKNRMSRMLGSMKQKFWLCSTFGNNQYLQTAAEYNIKIPT
>OUT.quisa.S10.gnm1.ann1.Qs0001810.1
MNTISVPPKSSTTTTMEEDQSENRDSCYYPGCRKDANCNCEICLASINATLDLMPSSFQK
SSLTKLSSSRPS-VKSTPISFDASILSTPRSSSCQ-IRSSPALKSTARLNVSQKMEKAKK
KPD-FWGN-FFRLALGLSLILFMDFGLSWAVSGVLRPVLSPDIVKGVGEKSWVVQDLNGR
LRFLQKELQGIVNGKVSNCSYANSVWEVSQDGLLLNSRCTLYKSATEEVSIWGWPLQTAG
LLTTGFSCRSLTILSGRVTEWSDGQIGYLIRKANTSWVQKKLGVSAVQLDPNTWVLEYQR
SSILDDLRLYSAASRVHEVQDFKNGWKGEAKVLALLCFRK----------------
>OUT.quisa.S10.gnm1.ann1.Qs0178320.1
------------------------------------------------------------
----------------------------------------------------------RK
KL-DFWGN-FLRLVLGLSLILSA-------VSGIFRPVLTSDVIKSVGEKSWVVQDLNGK
LRFLQKTLQGIVDGKVSNCRYGNSVWAIKKDGLLLNSRCTLYKSATEEVSIWGWPLQTAG
LLTTGFSCRSFNILSGRVTEWPDGQVGYVIRKANTSWVHQKWDASVVQLDANTWIIEYQR
SSILDNSRLYSAAIQFMKHRISRMAK------------------------------
>CAE.sento.Myeongyun.gnm1.ann1.Sto03g057900
MRTAVIPSKSSTGSTTTTASSENRDSCYYPGCRKDANCNCNFCLESINATLDLM
PLSIQKSSLTKLSASRPD-VERTPISFDASVLSTPKSDASY-TSSSPVLESNARSNLNGK
IEKEKKKKRGFCRVKFFKLVLSLGLIFAGEVVFPWVVSRVFQPLLSPDVMRKASQKSR
AVQDLNAKLRFLQNELSDIVHGKVFNCNNSSSSWKISQDGVLLNSRCTLYKSAAEEVAI
WGWPLQTAGLLTTGFSSSSFTILSGRVTEWNGGQVGFLIRKANTSWVQPKWGASVVQLDP
NTWVLEYRRNSFFDNSRLYSAVLEFFKYRISRAVQRVKKEFWLSSAFGDNQCNEFTANY
GTKIPT
>DET.singl.CAF01.gnm1.ann1.evm_model_Chr07_847
----------------EEEQSENRDSFYYPGCRKDAYCDCEICLASINATLDLMPNTVQ
KTTLTKLSATKPN-IHGSPIPFDLSILSTTRSSYCQ-IPSSPAITNDARSKLDYKVGNEE
RKWG-FRGK-VWKFMLCLILILSAEVVFSRSVSGIFQPVLSPAVMKRVGEKLGIVKDLNG
KLRFLHKELQAIVDGKVWNCSYANFAWEVSQDSLLLNSRCTLYKTALEEVIIWGCPLQTG
GLLTTVYSFRTFTILSGRVTEWPSGGIGYLIRKANTSWVHPKGGVSAAQLDPNTWILEYR
RSSVLDKSSLYSAVLEFFKYRVSGIARRVKK-FWLSAAFEDHQYRKLRANYDAKIPT
>DET.singl.CAF01.gnm1.ann1.evm_model_Chr08_2349
---------------MEEDPSENRDSCYYPGCKKDANCDCEICLASINATLDLMPMSVQK
SSLTMLSASRPS-AQSTPISFDASVLSTPKSSNFL-FSSSPLVKSKARSNPNQKMGRENR
KWG-FCSK-VLKLVMCLSLTLSADVVFSWVVPAMFQRVLSPDLVKKIGEKSRDVRNLNGK
LRFLQKELQQIVDGKVSNCSNANSVWEINEDGLILNIRCTMYKSVVEEVAIWGWPLQTAG
LLTTGFSVQTFTVLSGRITEWPGGGPGYLIRKENASWEQLKWGASVVQLDPNTWILEYER
SSIFYNSRLHSAALEFLKHRISRIVRRVKKEFWLFAAFEDHPNTEFRKYQGTKIPT
>DET.singl.CAF01.gnm1.ann1.evm_model_Chr08_2350
--------KSKS-SAMEEDPSENRDSCYYPGCKKDANCDCEICLASINATLDLMPMSVQK
STLTMLSASRPS-AQSTPISFDASVLSTPKSSNIQ-FSSSPLVKSKSRSNPSQKIGRENR
KRG-FYSK-VLKLVMCLSLILSADVVFSWVVPAMFQPVLSPNLVKRVGEKSGDVRYLNAK
LRFLQKELQDIVDGEVSNCSNANSVWEIYQDGLILNSRCTMYKSAVEEVAIWGWPLQTAG
LLTTGFSVRTFAVLSGRITEWPGGEPGYLIRKENASWEQLKWGASVVQLDPNTWILEYKR
SSIFYNSRLYSAALEFLKHKISRIARRVKKEFWFFAVFEDHHNTEFRKYYGTRIPT
>OUT.vitvi.PN40024.gnm2.ann1.VIT_205s0020g03640.1
---STAKSSTTTTTTMAEERSETRDSCYFPGCRKDANCNCEMCLDSISATLDLLPASIQR
STLTKLSA--PKTVERTPVSFNSSVMSTPESGTSK-TSLSPAVRSTARVSLEQKMKKRKR
VWR--FGLYFWRLVVGVGLIFAAEFGFSWGVSRVLRPELSWDIVRSVGERSWVVKDLNEK
VGFLQNQLQGFVGGEVSNCSYIDSTWEVSQDGLLLNSRCTLYKSVTEEVTIWGWPLQTAG
LLATGLSSRSFTILSGRVTEWPDGRIRNLLRKANSSWTHKKWSASVVQLDPNTLVLEYRR
SSILESSRLFSAALEFLRFWMCRMVERMKQEFWVLSVFEIK-YSDFTAKESDRIPT
