# Supplementary material for: Legume genome structures and histories inferred from Cercis canadensis and Chamaecrista fasciculata genomes
Source: Plant J. 2026 Jun 10;126(5):e70981. doi: 10.1111/tpj.70981 (PMC13252982; doi:10.1111/tpj.70981)
Supplement: Supplementary file 4 — Data S4. Manuscript supplement; Compressed directory of aligned sequences from 2212 low‐copy gene families, for calculation of a consensus species tree. [file TPJ-126-0-s010.gz › S4_consen_species_tree/40_aln_fas_cln1/Legume.fam3.06552]

>CAE.acacr.Acra3RX.gnm1.ann1.g27727.t1
MRKRDLAILMLSAFAIFFSLQHEGGISFKEAWMHLFDEYPIKYEGERLPPPLVADLNGDG
KKEVLVATHDAKIQVLEPHGRRMDEGFSEARLLAEVSLLPDKIRVMSGRRPVAMATGYID
RYKVGQPHKQVLVVVTSGWSVMCFDSNLQKLWENNLQEDFPHNAHHREVAISISNYTLKH
GDTGLIIVGGRMELQPHIFADPFEEMAMGARHAEQHRRSATEKEASENSGNVDVRHFAFY
AFAGRSGAERWTRKNENIEALASDESRLLPQHNFKLDVHALNSRHPGEFECREFRESILG
VMPHHWDRREDTLLKLATFKRHKRKSLKRVPGKTMNYPFHKPEENHPPGKDSTKKISNII
GKAVKYAGSAKHKKHLPYVPTITNYTQVWWVPNVVVAHQKEGIEALHLASGRTICKLHLQ
EGGLHADINGDGVLDHVQAVGGNGAEQTVVSGSMEVLRPCWAVATSGVPVREQLFNVSIC
HFTHFNLFQHGEFSRSFGRASDISSLEVATPILIPRSDGHRHRKGSHGDVIFLTNRGEIT
SYSPGLHGHDAIWQWQLSTGVTWSNLPAPSGMMEGGLVVPTLKPVSLRVHDNQEVILAAG
EQEAVLISPGGSLLATIELPGSPTHALVSEDFSNDGLTDLILVTSSGVYGFVQTRHPGAL
FFSTLVGCLIVVMGVIFVTQHLNSAKGKPRSSSGPR
>PAP.aesev.CIAT22838.gnm1.ann1.Ae05g04670.1
MRKRDLAILMLSAFAIFFSLQHEGGVSFKDAWMHLTDEYPIKYEAERLPPPLVADLNGDG
KKEVLVATHDAKIQVLEPHSRRVDEGFSEARVLAELSLLPDKIRVTSGRRPVAMATGYID
RYKIGQPQKQVLVVVTSGWSVMCFDSNLQKLWENNLQEDFPHNAHHREVAISVSNYTLKH
GDTGLIIVGGRMEVQPHIFMDPFEEMGMGARFSEEKRRSATEKEASENSGTSDLRHFAFY
AFAGRSGAERWRRKNENIEAHSSDASQLLPQHNYKLDVHALNSRQPGEFECREFRESILG
VMPHHWDRREDTLLKLTHFRRHKRKTLKRTPGKSMNYPFHKPEENHPPGKDSTKKISNII
GKAANYAGSAKSKKHLPYVPTITNYTQVWWVPNVVVAHQKEGIEALHLASGRTICRLHLQ
EGGLHADINGDGVLDHVQAVGGNGAEQTVVSGSMEVLRPCWAVATSGVPIREQLFNVSIC
HYNHFNLFQHGELYRSFGRGPDMASLEVATPILIPRSDGHRHRKGSHGDVIFLTNRGEIT
SYSPGLHGHDAIWQWHQSTGVSWSNLPSPSGMMEGGLVIPTLKPLALRPHDSQEMILAAG
EQEAVVISPGGSILATIELPGSPTHVLVTEDFSNDGLTDLILVTSSGVYGFVQTRQPGAL
FFSMLVGCLIVVMGVIFVTQHLNSMKGKPRPSSVPR
>OUT.arath.Col0.gnm9.ann11.AT3G51050.1
MRKRDLAILMLSGFAIFFTLQHEGDFAFKEAWFHLYDEYPVKYEADRLPPPIVADLNGDG
KKEVLVATNDAKIQVLEPHSRRVDEGFSEARVLAEITLLPDKIRVASGRRAVAMATGVID
RYKNGTPQKQVVVVVTSGWSVLCFDHNLKKLWETNLQEDFPHNAHHREIAISISNYTLK
HGDTGLVIVGGRMEMQPYNHMDPFEELGMTAQNADQHRRSATENQASEDSGAINLRHFSV
YAFAGKTGLLRWSKKTDDVEAHTSDASQLIPQHNYKLDVHALNSRHPGEFECREFRESIL
SVMPHRWDRREDTLLKLAHFRRHKRKTLKKQAGKSTAYPFHKPEEHTPAGKDLSRKIPK
LIGKAARYAGSAKPKKGMQYIPTITNYTKLWWVPNVVVAHQKEGIEAIHLPTGRTLCKLS
LLEGGLHADINGDGVLDHVQTVGGNVGERTVVSGSMEVLKPCWAVATSGVPIREQLFNVS
ICHHSPFNFLHYGDYSRHFAQARDTSTLEIATPILIPRDDGHKHRKGSHGDVIFLTNRG
EVTSYTPDVHGHDAVWQWQLQTEATWSNLPSPSGLTESGTVVPTLKPFSLRIHDNQPMIL
AGGDQAAVIISPGGSILASIELPSQPTHALITDDFSNDGLTDVIVMTSNGVYGFVQTRQP
GALFFSSLVGCLLVVMAVIFVTQHLNSIQGKPRPSSS--
>CER.bauva.BV-YZ2020.gnm2.ann1.rna-bv20125.t1
MRKRDLAILMLSAFAIFFSLQHEGGISFRDAWMHLSDEYPIKYEGERLPPPVVADLNGDG
KKEVLVATHDAKIQVLEPYNRRVDEGFSEARVLAEVSLLPDKIRISSGRRPVAMATGYID
RYRVGQAQKQVLVVVTSGWSVMCFDSNLQKLWENNFQEDFPHNAHHREVAISISNYTLKH
GDTGLIIVGGRMEMQPHILMDPFEEMEMGAKFAEQRRRSATEKEVRACSGTVDLCH
FAFYAFAGRTGVGRWSRKNENIEAHSSDESQLFPQHNYRLDVNALNTRHPGEFECREFRE
SILGVMPHHWDRREDTLLKLAHFRRHKRKALKKTPAKAMKYPFHKPEENHPPGKDSTRRI
SNMIGKAAHYAGSAKPKKQLPYVPTLTNYTKVWWVPNVVVARQKEGIEALHLASGRTICK
LHLQEGGLHADINGDGVLDHVQAVGGHGAEQTVVSGSMEVLRPCWAVATSGVPIREQLFN
VSICHYSHFNLFPHGEFSRSFSRGSDIA-LEVATPILIPRSDGHQHRKGSHGYVIFLTNR
GEVTAYSPGLHGHDAIWQWQLSTGVTWSNLPSPSGMMENGITVPTLKPLSLRLHDNQEVI
LAAGEQEAVVISPGGGFLATIELPGPPTHALICEDFSNDGLTDLIVVTSSGVYGFVQTRQ
PGALFFSTLVGCLIVMMGIIFVTQHLNSVKGKPRPSSGPR
>CER.bauva.BV-YZ2020.gnm2.ann1.rna-bv27705.t1
MRKRDLAILMLSAFAIFFSLQHEGGISFREAWMHLSDEYPIKYEGERLPPPVVADLNGDG
KKEVLVATHDAKIQVLEPHSRRVDEGFSEARILAEVSLLPDKIRISSGRRPVAMATGYID
RYRAGQPQKQVLVVVTSGWSVMCFDSNLQKLWENNLQEDFPHNAHHREVAISISNYTLKH
GDTGLIIVGGRMEMQPHILMDPFEEMEMGAKFAEQRRRSATEKETSENSGTVDLRHFAFY
AFAGRSGVERWTRKNENIEAHSSDESQLLPQHNYRLDAHALNSRNPGEFECREFRESILG
VMPHHWDRREDTLLTLAHFKRHKRKALKRTPGKAMNYPFHKPEENHPPGKDSTKKISNII
GKAAHYASSAKPKKQLPYVPTITNYTQVWWVPNVVVAHQKEGIEALHLASGRTICKLHLQ
EGGLHADINGDGVLDHVQAVGGNGAEQTVVSGSMEVLRPCWAVATSGVPIREQLFNVSIC
HYTLFNLFPHGEFSRSYSRGSDTA-LEVATPILIPRSDGHRHRKGSHGDVIFLTNRGEVT
AYTPGLHGHDAIWQWQLSTGVTWSNLPSPSGMMENGVTVPTLKPLSLRVHDNHEVILAAG
EQEAVVISPGGGYLATIELPGPPTHVLICEDFSNDGLTDLIVVTSSGVYGFVQTRQPGAL
FFSTLVGCLIVVMGIIFVTQHLNAVKGKPRPA----
>CER.cerca.ISC453364.gnm3.ann1.Cecan.6G272600.1
MRKRDLAILMLSAFAIFFSLQHEGGISFRDAWMHLSDEYPIKYEGERLPPPVVADLNGDG
KKEVLVATHDAKIQVLEPHSRRVDEGFSEARVLAEVSLLPDKIRISSGRRPVAMATGYID
RYRVGQPQKQVLVVVTSGWSVMCFDSNLQKLWENNLQEDFPHNAHHREVAISISNYTLKH
GDTGLIIVGGRMEMQPHILMDPFEEMEMGAKFAEQHRRSATEKEASENSGTVDLRHFAFY
AFAGRSGVERWSRKNENIEAHSSDETQLLPQHNYRLDVHALNTRNPGEFECREFRESILG
VMPHHWDRREDTLLKLAHFRRHKRKALKRTPGKTMNYPFHKPEENHPPGKDSTKKISNMI
GKAAHYAGSAKPKKQLPYVPTITNYTQVWWVPNVLVAHQKEGIEALHLASGRTICKLHLQ
EGGLHADINGDGVLDHVQAVGGNGAEQTVVSGSMEVLRPCWAVATSGVPIREQLFNVSIC
HYTHFNLFPHGEFSRSFSRGSDIA-LEVATPILIPRSDGHKHRKGSHGDVIFLTNRGEVT
AYSPGLHGHDAIWQWQLSTGVTWSNLPSPSGMMESGVTVPTLKPLSLRVHDNQEVILAAG
EQEAVVISPGGGFLATIELPGPPTHALICEDFSNDGLTDLIVVTSSGVYGFVQTRQPGAL
FFSTLVGCLIVVMGIIFVTQHLNSVKGKPRPSSGPR
>CAE.chafa.ISC494698.gnm1.ann1.ChfasH1.6G326500.1
MRKRDLAILMLCAFAIFFSLQHEGGISFKDSWMHLFDEYPIKYEAERLPPPVVADLNGDG
RKEVLVATHDAKIQVLEPHGRRVDEGFSEARLLAEVSLLPDKIRITSGRRPVAMATGYID
RYKVGQPHKQVLVVVTSGWSVMCFDSNLQKLWENNLQEDFPHNAHHREVAISISNYTLKH
GDTGLVIVGGRMEMQPHIFMDPFEELGRGARYAEQRRRSATEKEASDNSGNVDLRHFAFY
AFAGRTGAERWTRKNENVEAVSSDESRLVPQHNFKLDVHALNSRHPGEFECREFRESILG
VLPHHWDRREDTLLKLTHFRRHKRKTLKKISGKSINYPFHKPEENHPPGKDSSKKISNII
GKAVNYAGSAKPKKQLPYVPTITNYTQIWWVPNVVVAHQKEGIEALHLASGRTICKLHLQ
EGGLHADINGDGVLDHVQAVGGNGAEQTVVSGSMEVLRPCWAVATSGVPVREQLFNVTIC
HFTHFNLFQHGEFSRSFGRAADVSSLEVATPILIPRSDGHKHRKGSHGDVIFLTNRGEIT
SYAPGLHGHDATWQWQVSTGVTWSNLPSPSGMMEGGLVIPTLKPLSLGAHDNQQVILAAG
EQEAVLISPGGSLLATIELPGSPTHALIGEDFSNDGLTDLIMVTSSGVYGFVQTRHPGAL
FFSTLVGCLIVVMGVIFVTQHFNSMKAKPRASSGPR
>PAP.lotja.MG20.gnm3.ann1.Lj2g3v1728860.1
MRKRDLAILMLAAFAIFFSLQQDGGVSFKDAWMHLTDDYPIKYEAERLPPPLVADLNGDG
KKEVLVATHDAKIQVLEPHSRRVDEGFSEARVLAEVSLLPDKVRVMTGRRPVAMATGYID
RYKVGQPQKQVLVVVTSGWSVMCFDSNLQKLWENNLQEDFPHNAHHREVAISVTNYTLKH
GDTGLIIVGGRMEMQPHISMDPFEEMGMGARFAEQHRRSASEKEASENSGTVDLRHFAFY
AFAGRSGTERWSRKNENIEAHSSDASQLIPQHNYKLDVHALNTRQPGEFECREFRESILG
VMPHHWDRREDTLLKLAHFRRHKRKALKKTQGKTTHYPFHKPEENHPPGKDSTKKISNII
GKAAKFAGSAKSRKNLPYVPTITNYTQVWWVPNVVVAHLKEGIEALHLASGRTLCKLHLQ
EGGLHADINGDGVLDHVQAVGGNGAEQTVVSGSMDVLRPCWAVATSGVPVREQLFNVSIC
HYSHFNLFHQSELYRSFSRGSEIASLEVAMPILIPRSDGHRHRKGSHGDVIFLTNRGEIT
AYTPGLHGHGAIWQWQQTTGVTWSNLPSPSGMMEGGTAIPTLKPLSLRSKDNQEMILAAG
EQEAVIISPGGSLLATIELPAPPTHVLICEDFSNDGL-----------------------
------------------------------------
>PAP.medtr.A17_HM341.gnm4.ann2.Medtr5g021150.1
MRKRDLAILMLCAFAIFFSLQQDGGVSFKDAWMHLTDEYPIKYEAERLPPPVVADLNGDG
KKEVLVATHDAKIQILEPHSRRVDEGFSEARVLAEVSLLPDKVRVMSGRRPVAMATGFID
RHRIGQPHKQVLVVVTSGWFVMCFDSNLQKLWENNLQEDFPHNAHHREVSISISNYTLKH
GDTGLIIVGGRMEMQPHIFMDPFEEMGMGARFAEQHRRSATEKEASENTGTVDLRHFAFY
AFAGRSGVERWSRKTENIEAASSDASQLIPQHNYKLDVHALNRRQPGEFECREFRESIL
GVMPHQWDRREDTLLKLVHFNRHKRKTLKKTPGKTINYPFDKPEENHPPGKDSTKKISNI
IGKAANFAGSAKSKKYPPYVPTITNYTKVWWVPNVVVAHLKEGIEVLHLASGRTLCKLHL
QEGGLHADINGDGVLDHVQAVGGNGAEQTVVSGSMDVLRPCWAVATSGVPVREQLFNVSI
CHYTHFNLFQHGELYRGFNRGSDMSSLEVATPILIPRSDGHKHRKGSHGDVIFLTNRGEI
TSHTPGLHGHDAVWQWQQSTGVTWSNLPSPAGMMEGGLVIPTLKPFPLRLHDNHEMILAA
GEQEAVVISPGGSILATIELPGSPTHVLIREDFSNDGLTDLILVTSSGVYGFVQTRQPGA
LFFSVLIGCLIVVMGIIFVTQHINSMKGKPRPSSGPR
>CER.phach.longxuteng.gnm1.ann1.LXT23458.t1
MRKRDLAILMLSAFAIFFSLQHEGGISFRDAWMHLSDEYPIKYEGERLPPPVVADLNGDG
KKEVLVATHDAKIQVLEPHSRRVDEGFSEARVLAEVSLLPDKVRISSGRRPIAMATGYID
RYRVGQPQKQVLVVVTSGWSVMCFDSNLQKLWENNLQEDFPHNAHHREVAISISNYTLKH
GDTGLIIVGGRMEMQPHILMDPFEEIGMGARFAELHRRSATEKEASENSGTVDLRHFAFY
VFAGRSGVERWSRKNENIEAHSSDESRLLPQHNYKLDVNALNAHHPGEFECREFRESILG
VMPHHWDRREDTLLKLAHFRRHKRKALKRTPGKTMNYPFHKPEENHPPGKDSTKRISNMI
GKAAHYAGSAKPKKQLPYVPTITNHTQVWWVPNVVVAHQKEGIEALHLASGRTICKLHLQ
EGGLHADINGDGVLDHVQAVGGNGDEQTIVSGSMEVLRPCWAVATSGVPIREQLFNVSIC
HYSPFNLFPHGEFSRSFSRGSDIT-LEVATPILIPRSDGHKHWKGSHGDVIFLTNRGEVT
AYSPGLHGHDAIWQWQLSTGVTWSNLPSPSGMMENGVTVPTLKPLSLRVHDKQEVILAAG
DQEAVVISPGGSFLATIELPGPPTHALICEDFSNDGLTDLIVVTSSGVYGFVQTRQPGAL
FFSTLVGCLIVVMGIIFVTQHLNSVKGKPRPSSGLR
>CER.phach.longxuteng.gnm1.ann1.LXT54587.t1
MRKRDLAILMLSAFAIFFSLQHDGGISFRDAWMHLSDEYPIKYEGERLPPPVVADLNGDG
KKEVLVATHDAEIQVLEPHSRRVDEGFSEARVLAKVSLLPDKIRVSSGRRPVAMATGYID
RYRVGQPQKQVLVVVTSGWSVMCFDSNLQKLWENNLQEDFPHNAHHREVSISISNYTLKH
GDTGLIIVGGRMEMQPHILMDPFEEMEMGAKFAEQ-RRSATEKEASENSGSVDLRHFAFY
AFAGRSGVERWSRKNENIEAHSSDESQLLPQHNYRLDAHALNSHNPGEFECREFRESILG
VMPHHWDRREDTLLKLAHFRRHKRKALKKTPGKTMNYPFHKPEENHPPGKDSTKKISNII
GKAAHYANSAKPKKQLPYVPTITNYTQVWWVPNVVVAHQKEGIEALHLASGRTICKLHLQ
EGGLHADINGDGVLDHVQAVGGNGAEQTVVSGSMEVLRPCWAVATSGVPIREQLFNVSIC
HYTLFNLFPHGEFSRSYSRGSDTA-LEVATPILIPRSDGHKHRKGSHGDVIFLTNRGEVT
AYSPGLHGRDAVWQWQLSTGVTWSNLPSPSGMMESGVTVPTLKPFSLRVHDNQEVILAAG
EQEAVVISPGGGFLATIELPGPPTHALICEDFSNDGLTDLIVVTSSGVYGFVQTRQPGAL
FFSTLVGCLIVVMAIIFVTQHLNSVKGKPRPS----
>PAP.phavu.G19833.gnm2.ann1.Phvul.002G166800.1
MRKRDLAILMLSAFAIFFTLQQDGGISFKEAWMHLTDEYPIKYEADRLPPPLVADLNGDG
KKEVLVATNDAKIQVLEPHTRRVDEGFSEARVLAEVSLLPDKVRVMSGRRPVAMATGIID
RYKIGQPQKQVLVVVTSGWSVMCFDSNLQKLWENNLQEDFPHNAHHREVSISISNYTLKH
GDTGLIIVGGRMEMQPHIFMDPFEEMGMGARFSEHQRRSTTEKEASENSGTVDLRHFAFY
AFAGRSGAERWSRKNENIEVHSSDASQLLPQHNYKLDVHALNTRQPGEFECREFRESILG
VMPHRWARREDTLLKLAHFRRHKRKTLKRTPGKSMSYPFHKPEENHPPGKDTTKKISNII
GKAANYAGSAKSKKHLPYVPTITNYTQVWWVPNVVVAHQKEGIEALHLASGRTICKLHLQ
EGGLHADINGDGVLDHVQAVGGNGAEQTVASGSMDVLRPCWAVATSGVPVREQLFNVSIC
HYTHFNLFQHGELYRSYSQGSESASLEVATPILIPRSDGHRHRKGSHGDVIFLTNRGEIT
SYSPGLHGHDAVWQWQQSTGVTWSNLPSPSGMMEGGLVIPTLKPLTLRLHDNQEVILAAG
EQEAVIISPGGSVLATIELPGSPTHVLICEDFSNDGLTDLILVTSNGVYGFVQTRQPGAL
FFSMLVGCLIVVMGVIFVTQHLNSTKGKPRPSSVPR
>OUT.prupe.Lovell.gnm2.ann1.Prupe.7G163500.1
MRKRDLAILMLSAFAIFFSLQHEGDFSFREAWMHLSDDYPIKYEADRLPPPIVADLNGDG
KKEVLVATHDAKIQVLEPHSRRVDEGFSNARVLAEVSLLPDKIRISSGRRPVAMATGVID
KLRPGQRPRQVLVVVTSGWSVMCFDSNLKKLWEVNLQEDFPHNAHHREIAISISNYTLRH
GDTGLVIVGGRMEMQPHISLDPFEEIGRTERSADQHRRNLTEKEASENSGTVDLRHFALF
AFAGGSGAIRWTRKNENIEEHSSDASRLIPQHNYKLDVQALNSRQPGEFECREFRESILG
VMPHHWDRREDTLLELARFKRHKRKILKRTSGKTINYPFHKPEENHLPGKDSTKKISNFI
GKAAQYAGSAKPNKPFPYIPTITNHTQLWWVPNVVVAHQKEGIEAIHLASGRTFCKLHLQ
EGGLHADINGDGVLDHVQAVGGNGAEQTVASGSMEVLRPCWAVATSGVPVREQLFNASIC
HHSLFNLFQHGEYSRNFGRTHDLASLEVATPILIPRSDGHRHRKGSHGDVVFLTNRGEVT
SYSPGLHGHGAVWQWQLSTGAIWSNLPSPSGMMESGIVVPTLKSFSLRVHDNQQVILAAG
EQEAVVISPGGSILTSVDLPAPPTHTLVTEDFSNDGLTDLIIVTNTGVYGFVQTRQPGAL
FFSTLVGCLILVMGVVFVTQHLNSIKGKPRASSA--
>OUT.quisa.S10.gnm1.ann1.Qs0119820.1
MRKRDLGILMLCAFAIFFSLQKEGGISFKDAWMHLSDEYPIKYEGERLPPPIVADLNGDG
KKEVLVATHDAKIQVLEPHGRRVDEGFSEARVLAEVSLLPDKIRVSTGRRAVAMAAGYID
RHRAGQPHKQVLVVVTSGWSVMCFDSNLRKLWENNLQEDFPHNAHHREVAISISNYTLKH
GDTGLVIVGGRMEMQPHIFMDPFEEIGMAEKNAEQHRRSATEKEASENSGTVDLRQFAFY
AFAGRSGTHRWSRKNENIEARSSDASELIPQHNYKLDVNALNTCHPGEFECREFRESVLG
VMPHHWDRREDTLFKLAHFRRHKRKTVKRIPGKTTNYPFHKPEENHPPGKDSTKRISNLI
GKAANYAGSAKPKKHSPYVPTITNYTQVWWIPNVIVAHHQEGIEAVHLASGRTICKLHLQ
EGGLHADINGDGVLDHVQAFGGNGAEQTVVSESMEVLRPY--------------------
----------------------LASIEVATPILIPRSDGHKHHKGSHGDVIFLTNRGEVS
SYSPGVCSNDAVWQWQLTTGVTWSNLPSPSGMMEGGMVIPTLKPLSLRTHDNQEMILAAG
EQEAVVISPGGSLLAMVELPAPPTHTVICEDFSNDGLTDLILVTSTGVYGFVQTRQPGAL
FFSTLVGCLILVMAVLFVTQHLNSMKGKPRASSVPR
>OUT.quisa.S10.gnm1.ann1.Qs0145140.1
MRKRDLAILMLSAFAIFFSLQHEGGISFKDAWMHLSDEYPIKYEGERLPPPIVADLNGDG
KKEVLVATHDAKIQVLEPHGRRADEGFSEARVLAEVSLLPDKIRVSTGRRAVAMAAGYIE
RHRGGQPQKQVLVVVTSGWSVMCFDSNLRKLWENNLQEDFPHNAHHREVSISISNYTLKH
GDIGLVIVGGRMEMQPHIFMDPFEEIGMAEKNSEQHRRSATEKEASENSGTFDLRHFAFY
AFAGRSGTHRWSRKNENIEARSADASELIPQHNYKLDVHALNSRHPGEFECREFRESILG
VMPHHWDRREDTLLKLAHFRRHKRKTLKKTPGKTTNYPFHKPEENHPPGKDSTKKISNLI
GKAANYAGSAKPKKQLPYVPTITNYTQVWWVPNVVVAHQKEGIEAVHLASGRTLCKLHLQ
EGGLHADINGDGVLDHVQAVGGNGAEQTVVSGSMEVLRPCWAVATSGVPVREQLFNVSIC
HYTPFNLFQHGEFSRNY-RHSDLASIEVATPILISRSDGHNHRKGSHGDVIFLTNRGEVT
SYSPGLHGHDAVWQWQLSTGVTWSNLPSPSGLMESGMVIPTLKPLSLRTQDNQEMILAAG
EQEAVVISPGGSLLALLELPGSPTHTLISEDFSNDGLTDLILVTSSAVYGFVQTRQPGAL
FFSTLVGCLILVMAVIFVTQHLNSMKGKPRASSAAR
>CAE.sento.Myeongyun.gnm1.ann1.Sto06g200710
MRKRDLAILMLSAFAIFFSLQHEGGISFKDAWMHLFDEYPIKYEAERLPPPVVADLNGDG
RKEVLVATHDAKIQVLEPHGRRMDEGFSEARLLAEVSLLPDKIRVTSGRRPVAMATGYID
RYKIGQPHKQVLVVVTSGWSVMCFDSNLQKLWENNLQEDFPHNAHHREVSISISNYTLKH
GDTGLIIVGGRMEMQPHIFMDPFEELGMGARHAEQRRRSATEKEASDNSVNVDLRHFAFY
AFAGRSGAKRWTRKNENIEALSSDESRLLPQHNFKLDVHALNSRHPGEFECREFRESILG
VMPHHWDRREDTLLKLTHFRRHKRKTLKRTPGKTTNYPFHKPEENHPPGKDSSKKISNII
GKAVNYAGSAKPKKHLPYVPTITNYTQVWWVPNVVVAHQKEGIEALHLASGRTICKLHLP
EGGLHADINGDGVLDHVQAVGGNGAEQTVVSGSMEVLRPCWAVATSGVPVREQLFNVSIC
HFTHFNLFQHGEFSRSFGRAADIASLEVATPILIPRSDGHKHRKGSHGDVVFLTNRGEIT
SYSPGLHGHDAIWQWQLSTGITWSNLPSPSGMMEGGLVIPTLKPLSLRVHDSQEVILAAG
EQEAVVISPGGSLLATIELPGSPTHALISEDFSNDGLTDLILVTSSGVYGFVQTRHPGAL
FFSTLVGCLIVVMGVIFVTQHLNSMKAKPRPTSGPR
>DET.singl.CAF01.gnm1.ann1.evm_model_Chr01_4310
MRKRDLAILMLSAFAIFFSLQHEGGISFREAWMHLSDEYPIKYEGERLPPLVVADLNGDG
KKEVLVASHDAKIQVLEPHSRRVDEGFSEARVLAEVSLLPDKVRITTGRRPVAMATGYID
RYRVGQPQKQVLVVVTSGWSVMCFDSNLQKLWENNLQEDFPHNAHHREVAISISNYTLRH
GDTGLIIIGGRMEIQPHIFRDPFEEMEMGARFAEQRRRSATEKETSESSETVDLRHFAFF
AFAGRSGVERWSRKNENIEAHSSDASQLLPQHNYKLDVHAMNTRHPGEFECREFRESILG
VMPHHWDRREDTLLKLAHFKRHKRKTLKKTPGKAMSYPFHKPEEHHPPGKDTSKKISNII
GKAANYAGSAKSKMVLPYVPTITNYTQVWWVPNVVVAHQKEGIEALHLASGRTICKLHLP
EGGLHADINGDGVLDHVQAVGGNGAEQTVVSGSMEVLRPCWAVATSGVPVREQLFNVSIC
HYTHFNLFQHGDFSRAFGRASDVTSLEVATPILIPRNDGHKHRKGSHGDVIFLTNRGELT
SYSPGLHGHDAIWQWQLSTGITWSNLPSPSGMMEDGMVIPTLKPLPLRVHDNQEVILAAG
EQEAIVVSPGGSLLATIELPGPPTHVLVSEDFSNDGLTDIIVVTSNGVYGFVQTRQPGAL
FFSTLVGCLLVVMGVIFVTQHLNSIKGKPRPPSGSR
>OUT.vitvi.PN40024.gnm2.ann1.VIT_204s0023g02750.1
MRKRDLAILMLSAFAIFFSLQHEGDFSFKEAWFHLSDEYPIKYEAERLPPPLVADLNGDG
KKEVLVATHDAKIQVLEPHARRVDEGFSEARVLVEVSLLPDKIRISSGRRAVAMATGVVD
RYKQGQPQKQVLVVVTSGWSVMCFDHNLNKLWEANLQEDFPHNAHHREIAISISNYTLK
HGDAGLVIVGGRMEMLPHIYMDPFEVIGMTEKNAEQHRRSANEKEASENAGTVDLRHFAF
YAFAGRSGAVRWMRKNENIQTLSSDASQLIPQHNYKLDAHALNTRHPGEFECREFRESIL
GVMPHHWDRREDTLLKLAHFRRHKRKTLKKTQGKSTNYPFHKPEENHPPGKDDTKKISNL
IGKAAKYASSAKSKKPLPYVPTITNYTQLWWVPNVVVAHQREGIEAVHLPTGRTICKLHL
QEGGLHADINGDGVLDHVQVVGGNGAEQTVVSGSMEVLRPCWAVATSGVPVREQLFNASI
CHHSPFNLFQHGEFSRSFSRTPDLGSLEVATPILIPRNDGHRHRKGSHGDIIFLTNRGEV
TSYSPGLHGHDAIWQWQLLTGATWSNLPSPSGMMESM-VVPTLKAFSLRAHDNRELILAA
GDQEAIMMSPGGSLLTSVELPAAPTHALICEDFSNDGLTDLILVTSNGVYGFVQTRQPGA
LFFSTLVGCLIVVMGVIFVTQYLNSMKGKPRASSGPR
