# Supplementary material for: Legume genome structures and histories inferred from Cercis canadensis and Chamaecrista fasciculata genomes
Source: Plant J. 2026 Jun 10;126(5):e70981. doi: 10.1111/tpj.70981 (PMC13252982; doi:10.1111/tpj.70981)
Supplement: Supplementary file 4 — Data S4. Manuscript supplement; Compressed directory of aligned sequences from 2212 low‐copy gene families, for calculation of a consensus species tree. [file TPJ-126-0-s010.gz › S4_consen_species_tree/40_aln_fas_cln1/Legume.fam3.06553]

>CAE.acacr.Acra3RX.gnm1.ann1.g27768.t1
MVHSAYDSFQLLDNCPSKIEAVESYGFKLLLGCSDGSLRIYAPESSDSDE
LRQEAYVLEKNLTGFAKKPILSMEVLESRELLLSLSESIAFHRLPNFETIAVITKAKGAN
VFSWDERRGFLCFARQKRVCIFRHDGGRGFVEVKEFSVPDVVKSMSWCGENICLGIRREY
VILNATNGALSEVFTSGRLAPPLVVSLPSGELLLGKENIGVFVDQNGKLLPEGRICWSEA
PAEVVIQKPYGIALLPRFVEVRSLRDPFPLIQTVVLRNVRHLRQSNNSVVLALDNSVHGL
FPVPLGAQIVQLTASGDFEEALSLCKLLPPEDSNLRAAKEGSIHIRYAHYLFENGSYEEA
MDHFLASQVDITYVLSLYPSIILPKTTVVTEPENLDISLDASYLSRDSSGLSDDMETPP
PPL--SEYDAALESKKISHNMLMALIKFLQKKRFSVIEKATAEGTEEVVLDAVGDNLVSY
NSSRFKKTNKGRGSVPVSSGAREMASILDTALLQALLLTGQSSSALELLRVPNYCDLKIC
EEILRKGSNNVALLELYKCNSMHREALELLHQLVEESKSNPSEVTHKFKPEAIIEYLKPL
CNSDPMLVLEYSMLVLESCPTQTIELFLSGNIPADMVNSYLKQHSPNMQTTYLELMLAMN
ESAISGNLQNEMVQIYLSEVLEWHADLSARQKWDEKALSPTRKKLLSALESISGYNPEAL
LKCLPSDALYEERAILLGKMNQHELALSLYVHKLHVPESALSYCDRVYESTNHPPGKSPS
NIYLSLLQIYLNPRRTTNSFEKRIMNLLSTQNTSIPKVSHMTSIRSKVGRGSKKIAAIEG
AEDTKVSLSSTDSSRSDGDLDELSEESGSTIMLDEVLDLLSRRWDRINGAQALKLLPRET
KLQNLRPFLGPLVRKSSEMYRNYSVIKSLRQSENLQVKDELYNQRKAAVKITGDSICSLC
HKKIGTSVFAVYPNGKTLVHFVCFRDSQSMKAVAKGSSLRKRM
>PAP.aesev.CIAT22838.gnm1.ann1.Ae05g19400.1
MVHNAFDCVELMPNCPSKIEAIESYGSKLLLGCSDGSLRIYAPQSQTHSSLNQERYEIE
KTLTGFAKRPFISIEVLESRELLLSLSESISFHRLPSFETIAVITKAKGANAFSWDDRRG
FLCYARQKRVCIFRHDGGRGFVEVKEFGVPDVVKSMCWCGENICLGIRKEYVILNATTGA
LSEVFTSGRLAPPLVVSLPSGELLLGKENIGVLVDQNGKLRPEGRICWSEAPTEVVIQQP
YAVALLPRFVEVRSLRAPYPLIQTVVLRNVRHVRQSKSSVIIALDNSIHGLFPVPIGAQI
VQLTASGNFEEALSLCKLLPPEDSSLRAAKEGSIHIRYAHYLFDNGSYEEAMEHFLESQV
NITYVLSMYPSIILPKTTVVHEPEKLDVYGDASNLSRASSDVSDDMDSPPSHMFESDEN
AALESKKISHNMLMALIKYLQKKRFSFIEKATAEGTEEVVLDAVGDNFTSYN--RFKKTN
KGRGSIPISSGAREMASILDTALLQALLLTGQSSAALELLRGLNYCDLKICEEILRKGNH
HAALLELYKCNSMHREALELLHKLVEESKSGQSEVMYKFKPEDIVEYLKPLCGSDPMLVL
EFSMPVLESCPSQTIELFLSGNIPADMVNSYLKKHSPNMQATYLELMLAMNENAISGNLQ
NEMVNIYLSEVLDWYADLSSQQKWNEKAYSPTRKKLLSALENISGYNPEALLKRLPPDAL
YEERAILLGKMNQHELALSLYVHKLCVPEMALSYCDRVYESMHQPSVKYPNNIYLMLLQI
YLNPRRTTASFEKKITNLLAPQNTTTPKAGSLMSIKSRGSRGSKKIAAIEGAEDTKFSLS
STDSSRSDGDADDVSE-GGSTIMLDKVLDLLSRRWDRINGAHALKLLPRETKLQDLLSFL
GPLLRKSSEMHRNCSVIKSLRQSENVQVKDELYSKRKAVVKITSDSMCSLCHKKIGTSVF
AVYPNGSTLVHFVCFRDSQNMKAVGKGSQLRKRL
>OUT.arath.Col0.gnm9.ann11.AT4G36630.1
MVHNAYDSFQLLKDCPARIDAVESYGSKLFAGCYDGSLRIYSPPESSASELHQETYV
LEKTVAGFSKKPIVAMEVLASRELLLSLSESIAFHGLPNLETVAVITKAKGANAYSWDDR
RGFLCFSRQKRVCVFKHDGGGGFVEVRDYGVPDTVKSISWCGENICLGIKKEYVILNTAN
GTLSEVFPSGRVAPPLVISLPSGELILGKENIGVFVDQNGKLLQTERICWSEAPTSIVIQ
NPYAIALLPRRVEVRLLRSPYPLIQTIVLQNIRRLVKSNNAVIVGLDNSVYVLFPVSIGA
QIVQLTASGNFEEALALCKVLPPDESSLRAAKESSIHTRFAHYLFENGSYEEAMEHFLAS
QVDITHVLSMYPSIILPKTTIIPQPDKMDISGDEASLSRGSSGISDDMESSSRYFLES
EDNADLESKKMSHNTLMALIKYLLKRRPAVIEKATSEGTEEVISDAVGKTYGANDSSKSK
KSSKGRGMIPLNSGAREMAAILDTALLQALLHTGQSGAAIELLKGVNYSDVKICEEILMK
SKNYSALLELFKSNSMHHEALKLLNQLADESKTNQSDVTQIFSPELIIEYLKPLCRTD
PMLVLEYSMLVLESCPTQTIDLFLSGNISADLVNSYLKQHAPNMQGRYLELMMAMNDTAV
SGNLQNEMVQIYLSEVLDLYAAKSAQQKWDEKDHPPERKKLLSALESISGYSPQPLLKRL
PRDALYEERAVILGKMNQHELALSIYVHKLHAPDLALAYCDRIYESTYLPSGKPSSNIY
LTVLQIYLNPKKSAKDFAKRIVALGSFESSDTTKMMSVLSSKAKGGR-SKKIVAIEGAE
DMRVGLSSTDSGRSDVDTEEPLEEGDSTVMISEVLDLLSQRWERINGAQALKLLPRETK
LHNLLPFLAPLLRNSSEAHRNFSVIKSLRQSENLQVKEELYKHRKGVAQVTSESMCSLCN
KKIGTSVFAVYPNGKTLVHFVCFRDSQGMKAVSKTTHGRRR-
>CER.bauva.BV-YZ2020.gnm2.ann1.rna-bv20060.t1
MVHSAYDSFELLNDSPSKIAAIESYGTKLLLGCSDGSLRVYAPESSDSDD
LRNQAYVLERNLTGFSRKPVVSMEVVESRELLLSLSESIAFHRLPNFETIAVITKAKGAN
VFCWDDRRGFLCFARQKRVCIFRHDGGRGFVEVKDFGVPDVVKSMSWCGENICLGIRKEY
VILNTTNGALSEVFTSGRLAPPLVVSLPSGELLLGKENIGVFVDQNGKLRPEGRICWSEA
PTEVVIQKPYAVALLPRFVEIRSLRDPYPLIQTVVLRNVRHIRKSNNSVILSLDNSVHGL
FPVPVGAQIVQLTASGNFEEALSLCKLLPPEDSSLRAAKEASIHIRYAHYLFDNGSYEEA
MEHFLASQVDITYVLSLYPSIVLPKTTIIREPEKLDSPLGASNLSRASSGLSDDMEPST-
HMLEFDESAALESKKMNHNMLMALIKFLQKKRLIVVEKAATEGTEEVVLDVVGDNFASYN
SSRFKKTNKGHGSVSVSSGAREMASILDTALLQALLLTGQPSSALELLRGLNYCDLKICE
EILQKGNHHVALLELYKCNSMHREALELLHKLVEDSKSSQAEIAHKFKPERIIEYLKPLC
GTDPMLVLEFSMLVLESCPTQTIELFLSGNIPADMVNSYLKQHSPNMQATYLELMLAMNE
NAISGNLQNEMIQIYLSEVLDWYADLSAQQKWDEKSYSPTRKKLLCALESITGYSSEALL
KRLPSDALYEERAILLGKMNQHELALSLYVHKLHVPELALSYCDRVYEQIHQPSAKTASN
IYLTLLQIYLNPRRTTKSFEKRITNLLSPQNTGIPKVPSLTSVKSKGGRGTKKIAAIEGA
EDMRVSWSSTDSSRSDGDADEFSEEGGTTIMLDEVLDLLSRRWDRINGAQALKLLPRETK
LQNLLPFLGPLLRKSSEMYRNCSVIKSLRQSENLQVKDELYNQRKAVVKITSDSMCSLCN
KKIGTSVFAVYPNGKTLVHFVCFRDSQSMKAVAKGSPLRKRL
>CER.cerca.ISC453364.gnm3.ann1.Cecan.6G280600.1
MVHSAYDSFELLSDGPSKIEAIESYGTKLLLGCSDGSLRVYAPESSDSDD
LRKEAYVLERNLTGFARKPVVSMEVVESRELLLSLSESIAFHRLPNFETIAVITKAKGAN
VFCWDDRRGFLCFARQKRVCIFRHDGGRGFVEVKDFGVPDVVKSMSWCGENICLGIRREY
VILNATNGALSEVFTSGRLAPPLVVSLPSGELLLGKENIGVFVDQNGKLRPEGRICWSEA
PTEVVIQKPYAVALLPRFVEIRSLRGPYPLIQTVVLRNVRHIRQSNNSVILSLDNSVHGL
FPVPLGAQIVQLTASGNFEEALSLCKLLPPEDSSLRAAKEGSIHIRYAHYLFDNGSYEEA
MEHFLASQVDITYVLSLYPSITLPKTTIIHEPEKLDSSLDASYLSRASSGLSDDMEPSP
-HMSEFDESAALESKKMSHNMLMALIKFLQKKRHGVIEKATTEGTEEVVLDAVGDNFASY
NSSRFKKTNKGHGSVSVSSGAREMASILDTALLQALLLTGQPSSALELLRGLNYCDLKIC
EEILQKGNHHVALLELYKCNSMHQEALELLHKLVEESKSNQSDITHKFKPETIIEYLK
PLCGTDPMLVLEFSMLVLESCPTQTIELFLSGNIPADMVNSYLKQHSPNMQATYLELMLA
MNENAISGNLQNEMVQIYLSEVLDWYADLSAQQTWDEKAYSPTRKKLLCALESITGYSPE
ALLKRLPSDALYEERAILLGKMNQHELALSLYVHKLHVPELALSYCDRVYEHIHQPSVKT
TSNIYLTLLQIYLNPRRTPKSFENRITNLLSPQNTSIPKVPSSTSVKSKGGRGIKKIAAI
EGAEDMKVSLSSTDSSRSDGDADEFSEEGGTAIMLDEVLDLLSRRWDRINGAQALKLLPR
ETKLQTLLPFLGPLLRKSSEMYRNCLVIRSLRQSENLQVKDELYNQRKAVVKITSDSMCS
LCNKKIGTSVFAVYPNGKTLVHFVCFRGSQSMKAVAKGSPLRKRL
>CAE.chafa.ISC494698.gnm1.ann1.ChfasH1.6G331300.1
MVHSAYDSFELLSNCPSKIEAVESFGSKLLLGCSDGSLKIYAPESSDSDE
LRQETYVLERNLTGFAKKAVVSMEVLESRELLLSLSESIAFHRLPNFETIAVITKAKGAN
MFCWDDRRGFLCFSRQKRVCIFRHDGGRGFVEVKEFGVPDVVKSMSWCGENICLGIRREY
VILNATNGALSEVFTSGRLAPPLVVSLPSGELLLGKENIGVFVDQNGKLLPEGRLCWSEA
PNEVVIQKPYGIALLARFVEVRSLRDPYPLIQTVVLRNVRHIRQSNNSVILALDNSVHGL
FPVPLGAQIVQLTASGNFEEALSLCKLLPPEDSNLRAAKESSIHIRYAHYLFENGSYEEA
MEHFLASQVDITYVLSLYPSIILPKTTMVHEPEKLDISSDA-YLSRGSSGLSDDMEPSP
-SPYMSESDAALESKKISHNMLMALIKFLQKKRYSIIEKATAEGTEEVVLDAVGDNLSSY
SSSRFKKTNKGRGNVSVSSGAREMASMLDTALLQALFLTGQSSSAIELLKGLNYCDLKIC
EEILQKGNNNVALLELYKCNSMHREALELLHQLVEESKSNPSEVTHRFKPEAIIEYLKPL
CSSDPMLVLEFSMLVLESCPSQTIELFLSGNIPADMVNSYLKQHSPNMQATYLELMLAMN
ESAISGNLQNEMVQIYLSEVLEWHAELNAQQKWDEKAFSPTRKKLLSALESISGYNPEAL
LKRLPPDALYEERAILLGKMNQHELALSLYVHKLHVPELALSYCDRVYDSTHS-SAKSPS
NIYLTLLQIYLNPRRTTKSFEKRIMNLLSPQSTSIPKVSPMTSVKSFRGRGSKKIASIEG
AEDTKVILSSTDSGRSDGDQEEFNEEISTTIMLDEVLDLLSRRWDRINGAQALKLLPRET
KLQNLLPFLGPLLRKSSEMYRNCSVIKSLRQSENLQVKDELYNQRKASVKITGDSMCSLC
HKKIGTSVFAVYPNGKTLVHFVCFRDSQSMKAVAKGSPLRKRL
>PAP.lotja.MG20.gnm3.ann1.Lj0g3v0259479.1
------------------------------------------------------------
------------------------------------------------------------
----------------------------------MCWCGENVCLGIRKEYMILNATNGAL
SEVFTSGRIAPPLVVSLPYGELLLGKENIGVIVDQNGKLRPEGRICWSEAPAEVVIPKPY
AIALLPRFVEIRSLRAPYPLIQTIVLRNVRHIRQSNNSVILVLENSVHGLFPVPLGVQIV
QLTAAGNFEEALSLCKLLPPEDSNLRAAKEGSIHIRYAHHLFDNCSYEEAMEHFLESQVD
ITYVLSLYPSIILPKTTIVHEPEKFDIFEDALCLSRGSSTMSDDMEPSPSHISESDEN
AELESKKMSHNMLMALIKFLHKKRYSVIEKATAEGTEEVVLDAVGDNFASYNSSRHKKIT
KGRGSTSISSVAREMASVLDTALLQALLLTGQSSLAEDLLGDLNYCDLKICEEILKEGGY
LVALVELYKCNSMHREALELVHKLVKDG---QSEIAHKFKPETIIEYLKPLCETDPTLVL
ELSMLVLESNPTQTIELFLSGNIPAHMVNSYLKQHAPNLQATYLELMLAMNEDAVSGNLQ
NEMVQVYLSEVLDWQADLSSQGKWDEKVYSPKRNKLLSALESMSGYNPEALLKRLPSDAL
YEERAILLGKMNQHELTLSLYVHKIYQVNIIL----------------------------
------------------------------------------------------------
------------------------------------------------------------
------------------------------------------------------------
----------------------------------
>PAP.lotja.MG20.gnm3.ann1.Lj2g3v1757300.1
MVHSAYDSSELVPNFPGKIESVVTYDSKLLVGCSDGSLRIYSPEPDSPD-RVKPPYVLEK
NLTGFAKKPIVSLEVLESRELLLSLSESIAFHRLPSLETIAVITKAKGANVFCWDHRRGF
LCFARQKRVSIFRHDGGRGFVEVKEFGVPDMVKSMCWCGENICLGIRREYLILNASNGAL
SEVFTSGRLAPPLVVSLPSGELLLGKENIGVFVDQNGKLIPEGRICWSEAPLEVVIQKPY
AIALLPRFVEIRSLRDPYPLIQTVVLRNVRHICQSNNSMILALDNSIHGLVPVPLGAQIV
QLTASGNFEEALSLCKLLPPEDSSLRAAKEGSIHIRYAHYLFENGSYEEAMEQFLASQVD
ITYVLSLYPSIILPKTSVVHETEKLDIDGDVSYLSRGSSGLSDDMEPSSSHMSESDENA
ALESKKVNHNTLMALIKYLQKKRYSFVEKATAEGTEEVVLDAVGDNFASYN--RFKKTNK
GRSSIPVSSGAREMASILDTALLQALLLTGQSSVALELLRGVNYCDLKICEEILRKGNHN
VALLELFKCNSLHREALELLHKLVEESRSSQSEITQRFKPEDIVEYLKPLCGTDPMLVLE
FSMLVLESCPSQTIELFLSGNIPADMVNSYLKQHSPNMQATYLELMLAMNENAISGNLQN
EMVNIYLSEVLDWHADLSAQQNWDEKAYSPTRKKLLSALEGISGYNPEALLKRLPRDALY
EERATLLGKMNQHELALSLYVHKLHVPELALSYCDRVYESTHQPSVKSSSNIYLLLLQIY
LNPRRTTARFEERITNLLSPQNTNLPKVSSATSAKSKGGRGTKKVAEIEGAEDTKVSLSS
TDSSRSDGDADEFVE-GGSTIMFTEVLDLLSRRWDRINGAQALKLLPKETKLQDLLSFIE
PLLRKSSEMYRNCSVIKSLRHSENLQVKDELYNQRKAVVKITGDSICSLCHKKLGTSVFA
VYPNGSTLVHFVCFRDSQNMKAVSKGSQSRKR-
>PAP.medtr.A17_HM341.gnm4.ann2.Medtr5g020140.1
MVHSAYDSFELVPNFNGKIESIESYGPKLLLGCSDGSLRIYSPETEFSD--HSKPYTLEK
NLVNFAKKPVVSMEVVESRELLLSLSESIAFHRLPSLETIAVITKAKGANVFCWDDRRGF
LAFARQKRVGIFRHDGGRGFVEVKEFGVPDMVKSMSWCGENICLGIRREYVILNASNGAL
SEVFTSGRLAPPLVVPIPSGELLLGKENIGVFVDQNGKLIPEGRICWSEAPLEVVIQKPY
AIALLPRFVEIRSLRQPYPLIQTIVLRNVRHLCQSSNSVILALDNSIQGLFPVPLGAQIV
QLTASGNFEEALSLCKLLPPEDSSLRAAKEGSIHIRYAHYLFENGSYEEAVEHFLESQVD
ITYVLSLYPSIILPKTTIVHEPEKLDIDGDASYLSRVSSGVSDDMEPLP-----TDENAA
LESKKTNHNMLMALIKYLQKKRGNFIEKATAEGTEEVVLDAVGDNYASYN--RFKKANKG
RGNISVGSGAREMASILDTALLQALLLTGQSSAALEILRGVNYCDMKICEEILRKGNLNA
ALLELYKCKSLHRQALELLHKLVDESRSSQSEITQRFKPEDIVEYLKPLCETDPILVLEF
SMLVLESCPSQTIELFLSGNIPADMVNSYLKQHSPNMQARYLELMLAMNENAISGNLQNE
M-----------------------------------------------------------
----------------------LHVPELALSYCDRVYESKHQPSLKNSSNIYLLLMQIYL
NPRKTTASFEMRLTNLLSPQNTAISRGS-APSVKSKGGRGSKKIAEIEGAEDTKVSLSST
DSSKSDGDVDEFNE-GGSTIMLDEVLDLLSRRWDRINGAQALKLLPRETKLQDLQSFLGP
LLRKSSEMYRNCSVIKSLRQSENLQVKDELYCQRKAVVKVTSDSMCSLCRKKIGTSVFAV
YPNGSTLVHFVCFKDSQKMKAVTKGSQLRKR-
>PAP.medtr.A17_HM341.gnm4.ann2.Medtr8g077680.1
MVHTAYDSFELLTNSTSKIESIESYGSKLLLGCSNGSLLVYAPEHSVPAEMRKEAYVL
ERNVNGFAKKAVVSLQVVESREFLLSLSESIAFHKLPTFETIAVITKAKGANAFCWDEHR
GFLCFARQKRVCIFRRDGGRGFVEVKDFGVLDVVKSMSWCGENICLGIRKAYVILNATSG
SISEVFTSGRLAPPLVVSLPSGELLLGKDNIGVIVDQNGKLRPEGRICWSEAPTEVVIQN
PYALALLPRFVEIRSLRGPYPLIQTIVFRNVRHLRQSNNSVIIALENSIHCLFPVPLGAQ
IVQLTAAGNFEEALSLCKLLPPEDSNLRAAKEDSIHIRYAHYLFDNGSYEESMEHFLASQ
VDITYVLSLYTSIILPKTTIVHDSDKLDIFGDPLHLSRGSS-MSDDMEPSSSNMSELDD
NAELESKKMSHNMLMALIKFLHKKRHSIIEKATAEGTEEVVFDAVGNNFESYNSNRFKKI
NKRHGSIPVSSEAREMASILDTALLQAMLLTGQPSMAENLLRVLNYCDLKICEEILQEGS
YHVSLVELYKCNSMHREALEIINKSVKESESSQSKIAHRFKPEAIIEYLKPLCELDTTLV
LEYSMLVLESCPTQTIELFLSGNIPADMVNLYLKQHAPNLQATYLELVLSMNEGAVSGTL
QNEMVHLYLSEVLDWHADLSSEQKWDEKVYSPKRKKLLSALESISGYNPEALLKLLPSDA
LYEERAILLGKMNQHELALSLYVHKLHVPELALSYCDHVYESAHKSSVKSLSNIYLMLLQ
IYLNPRRTTKNYEKKISNLLSPRNKSIRKVT-SKSLSRTMSRGSKKIAAIEIAEDAKASQ
SS-DSGRSDADTEEFTEEECTSIMLDEALDLLSRRWDRINGAQALKLLPKETKLQNLLPI
LGPLVRKSSEMYRNCSVVRSLRQSENLQVKDELYNKRKAVIKISDDNMCSLCHKKIGTSV
FAVYPNGKTLVHFVCFRDSQSMKAVAKVSPLKKA-
>CER.phach.longxuteng.gnm1.ann1.LXT23519.t1
MVHSAYDSFELLSDSPSKIEAIESYGTKLLLGCSDGSLRVYAPESSDSDD
LRKESYVLERNLTGFARKPVVSMEVVESRELLLSLSESIAFHRLPNFETIVVITKAKGAN
VFCWDDRRGFLCFARQKRVCIFRHDGGRGFVEVKDFGVPDVVKSMSWCGENICLGIRKEY
VILNATNGALSEVFTSGRLAPPLVVSLPSGELLLGKENIGVFVDQNGKLRPEGRICWSEA
PTEVVIQKPYAIALLPRFVEIRSLRDPYPLIQTVVLRNVRHIRKSYNSVILSLDNSVHGL
FPVPIGAQIVQLTASGNFEEALSLCKLLPPEDSSLRAAKEGSIHIRYAHYLFDNGSFEES
MEHFLASQVDITYVLSLYPSIVLPKTTVVYETEKLDSSLGASYLSRTSSGLSDDMEPSP-
HMLEFDENAALESKKMSHNMLMALIKFLQKKRHSVIEKAATEGTEEVVLDVVGDNFVSYN
SSRFKKTNKGHGSVSVSSGAREMASILDTALLQALLLTGQPSPALELLRGLNYCDLKICE
EILQKGNHHVALLELYKCNSMHREALELLHKLVEDSKSSQSEITHKFKPETIIEYLKP
VCGTDPMLVLEFSMLVLESCPTQTIELFLSGNIPADMVNSYLKQHSPNMQTTYLELMLAM
NENAISGNLQNEMVQIYLYEVLDWYVDLTAQQKWDEKTYSPTRKKLLCALESITGYSPEA
LLKRLPSDALYEERAILLGKMNQHELALSLYVHKLHVPELALSYCDRVYEGIHQSSVITA
SNIYLTLLQIYLNPRRTTKSFERRITNLLSLQNTSIPKVPSFASVKSKGGRGTKKIAAIE
GAEDMRVSLSSTDSSRSDGDADEFSEEGGTAIMLDEVLDLLSRRWDRINGAQALKILPRE
TKLQNLLPFLGPLLRKSSEMYRNCSVIKSLRQSENLQVKDELYNQRKAVVKITSDSMCSL
CNKKIGTSVFAVYPNGKTLVHFVCFRDSQSMKAVAKGSPLRKRL
>PAP.phavu.G19833.gnm2.ann1.Phvul.002G030300.1
MVHSAYDCVELVRECPAKIESIESYGSKLLLGCSDGSLRIFAPETESSS-DGSNSYALER
NIVGFAKKPVLSMTVVESREFLISLSESIAFHRLPSFETIAVITKAKGANVFCWDHRRGF
LCFARQKRVCVFRHDGGRGFVEVKEYGVGDTVKSMGWCGENICLGIRREYVILNSSNGAL
SEVFTSGRLAPPLVVSLPTGELLLGKENIGVFVDQNGKLLPEGRICWSEAPLEVVIQKPY
AIALLPRFVEIRSLRAPYPLIQTVVLRNVRHLCQSNDSMILALDNSIHGLFPVPLGAQIV
QLTASGNFEEALSLCKLLPPEDSSLRAAKEGSIHIRYAHYLFENGSYEEAMEHFLASQVD
ITHVLSLYPSIILPNTTIVHELEKLDIDGDASYLSRASSGVSDDLEPSSSHMSESDENA
ALESKKMNHNMLMALIKYLQKKRYSFIEKATAEGTEEVVLDAVGDNFASYN--RLKKSNK
GRGSMPVSSGAREMASILDTALLQALLLTGQPSVALELLRGVNYCDLKICEEILQKDNHS
VALLELYKHNSLHREALELLHKLVDESKSSQSKITQRFKPEDIVEYLKPLCGTDPILVLE
FSMLVLESCPSQTIELFLSGNIQADMVSSYLKKHSPTMQARYLELMLAMNENAVSGNLQN
EMVHIYLSEVLDWHAGLCASKKWDEKDYSPTRKKLLSALETIAGYNPEALLKRLPPDALY
EERAILLGKMNQHELALSLYVHKLNAPELALSYCDRVYESMHQPSAKYSSNIYLVLLQIY
LNPRRTTAGFENRITNILSSQNKTIPKLTSTPSIRSRG-RGSKKIAAIEGAEDTKVSLSS
TDSGRSDGDADDYSEGGSTTIMLDKVLDLLSRRWDRINGAQALKLLPKETKLQDLLSFLG
PLLKKSSEMYRNCSVIKSLRQSENLQVKDELYSQRKAVVKITGDSMCSLCHKKIGTSVFA
VYPNGSTLVHFVCFRDSQNMKVVGKGSQLRKRL
>OUT.prupe.Lovell.gnm2.ann1.Prupe.7G154500.1
MVHSAYDSFELISDCPTKIEAIESYGPKLLLGCSDGSLKIYAPDSSSSDK
LHQEPYALERNLSGFSKKPLVSMEVLESRELLLSLSESIAFHGLPNLGTIAVITKAKGAN
VYSWDDRRGFLCFARQKRVCIFRHDGGRGFVEVKEFGVPDVVKSMSWCGENICIGIRREY
MILNSTNGALSEVFPSGRLAPPLVVSLPSGELLLGKDNIGVFVDQNGKLLQEGRVCWSEA
PNVVVIQKPYAIALLPRYVEVRSLRAPYPLIQTVVLRNARRILQSNNSVIVALENAVYGL
FPVPLGAQIVQLTASGDFEEALALCKLLPPEEASLRAAKEGSIHMRYAHHLFDNGAYEDA
MEHFLASQVDITYVLSLYPSIVLPKTTMVLEPEKLDISGDSSYLSRGSSGISDDMEPST
FHLLESEESAALESKKMSHNTLMALIKFLQKKRYSIIEKATAEGTEEVVLDAVGNNFAS
YESNRFKKLNKGRGSIPVTSGAREMAAILDTALLQALLLTGQASAALELLKGLNYCDVK
ICEDILQKNNHHAALLELYRCNSMHHEALKLLHQLVEDSKSNQVELIQKLKPESIVEY
LKPLCGTDPMLVLEYSMLVLESCPTQTIELFLNGNIPADLVNSYLKQHAPNMQATYLELM
LAMDENGISGNLQNEMVHIYLSEVLDWHADLSAQQKWDEQTYSSTRKKLLSALESISGYN
PEALLRRLPTDALYEERAILLGKMNQHELALSLYVHKLHVPELALSFCDRVYESVHQQS
SRSSGNIYLTLLQIYLNPRRTTKNFEKRITNLVSPQNIGTPKVGSASTVKSKGGRGNKKI
AAIEVADEIRVGQSSTESSRSDGDADESSEEGGSTIMLDEVLDLLSRKWDRINGAQALKL
LPRETKLQNLLPFMGPLLRKSSEAYRNLSVIKSLRQSENLQVKDELYEQRKGVVKITSDS
MCSLCRKKIGTSVFAVYPNGKTIVHFVCFRDSQSMKTVGRGSPS----
>OUT.quisa.S10.gnm1.ann1.Qs0119310.1
------------------------------------------------------------
------------------------------------------------------------
------------------------------------------------------------
------------------------------------------------------------
------------------------------------------------------------
------------------------------------------------------------
------------------------------------------------------------
------------------------------------------------------------
------------------------------------------------------------
---PLLRCNSMHREALELHRKFVEESNSNQSGIAQRFKPESIIEYLKPICGTDPMLVL
EFSMLVLESCPAQTIDLFLSGNIPADLVNSYLKQHAPSMQGRYLELMLAMDENGISGNLQ
NEMVQIYVSKVLDWHADLR--------------------------YNPEALLKCLPADAL
YEERAILLGKINQHELALSLYVHKLHVPELALSYCDRVYETIHQPTVKSTGNIYFTLLQ
IYLNPRRTSKNFERRITNPLSPSSMAIPKAGTVMSVKTKGGRGTKKIATIEGAEDMRVSL
SSTDSSKSDGDADESIEEGGATIMLDEVLDMLSSRI------------------------
------------------------------------------------------------
-----------------------------------
>OUT.quisa.S10.gnm1.ann1.Qs0144570.2
-------------------------------------LPITAHNRRS---CRRKRTCLRE
TCLGFRGKPVVSMEVLDSRELLLSLSESIAFHRIPSFETIAVITKAKGANVFSWDDRRGY
LCFARQKRVCIFRHDGGRGFVEVKEFGVPDTVKSMSWCGENICVGIRREYVILNCTNGAL
SEVFTSWESSPTF-----S--------GLSS--------------FWRTSTWKGQVRSSF
GM--------IRSLRDPYSLIQTVVLRNVRHLRQSKNTVIVALENSVYGLFPIPLGAQIV
QLTASGNFEEALSLCKLLPPEDSSLRAAKEGSIHIRYAHYLFDNGSYEESMEHFLASQVD
ITYVLSLYPSIILPKTTVIHEPEKLDVSWDASYLSRGSSGMSDDMESSPQHMPESDEGS
ALESKKMNHNTLMALVKFLQKKRYSVVEKATAERTEEVVLDAVGDNFASYNTSRFKKTNK
GRGSLPVSSGAQEMAAILDTALIQALLLTGQSSSAVELLRGLNYCDLKICEEILMKSNHH
VALLELYRCNSMHREALELLHKLVEELRSNRSDNTHRFKPELIIEYLKPLCGTDPMLV
LEFSML-----------------------------------GRYLELMLAMDENGISGNL
QNEMVHIYLSEVLDWHADLSSQLKWDEKVHCPARKKLLSALEGISGYNPEALLKRLPADA
LYEERAILLGKMNQHELALSLYVHKLHVPELALSYCDRVYETIHQPSVKSTGNIYLTLL
QIYLNPRRTTNNFEKRITNLLSPQNPPIPKVGSVVSVKTKGGRGAKKIAAIEGAEDMRVS
LSSTDSSKSDGDADEPIEEGGTAIMLDEVLDLLSSRWDRINGAQALKLLPRETKLQNLLP
FLGPSSAK----------------------------------------------------
------------------------------------
>CAE.sento.Myeongyun.gnm1.ann1.Sto06g200160
MVHSAYDSFELLGNCPSKIEAIESYGLKLLLGCSDGSLRIYAPESSDSDELRKEAYVLER
NLTGFAKKPVVSMEVLESMELLLSLSESIAFHRLPNFETIAVITKAKGANVFCWDDKRGF
LCFARQKRVCIFRHDGGRGFVEVKEFGVPDVVKSMSWCGENICLGIRREYVILNATNGAL
SEVFTSGRLAPPLVVSLPSGELLLGKENIGVFVDQNGKLLPEGRICWSEAPAEVVIQKPY
GIALLPRFVEVRSLRDPYPLIQTVVLRNVRHLRQSNNSVIISLDNSVHGLFPVPLGAQIV
QLTASGNFEEALSLCKLLPPEDSNLRAAKEGSIHIRYAHYLFENGSYEEAMEHFLASQVD
ITYVLSLYPSIILPKTTIVHEPEKLD--IDASYLSRGSSGLSDDMEPLPQHL--SESD
AALESKKISHNMLMALIKFLQKKRYSVIEKATAEGTEEVVLDAVGDNITSYSSSRFKKTN
KGRGNVPVSSGAREMASILDTALLQALLLTGQSSSALELLRGLNYCDLKICEEILRKGNN
NVALLELYKCNSMHREALELLHQLVEESKSNPSEVTHRFKPEAIIEYLKPLCGSDPMLVL
EFSMLVLESCPSQTIELFLSGNIPADMVNSYLKQHSPNMQATYLELMLAMNESAISGNLQ
NEMVQIYLSEVLEWYADLNAQQKWDEKAFSPTRKKLLTALESISGYNPEALLKRLPQDAL
YEERAILLGKMNQHELALSLYVHKLHVPELALSYCDRVYDSTHHPSVKSPSNIYLTLLQI
YLNPQRTTKSFEKRIMNLLSPHNTSIPKVSSMTSVKSRGSRGSKKIAAIEGAEDTKVSLS
STDSSRSDGDLDEFSEESGTTIMLDEVLDLLSRRWDRINGAQALKLLPRETKLQNLLPFL
GPLLRKSSEMYRNCSVIKSLRQSENLQVKDELYSHRKAAVKITGDSMCSLCHKKLGTSVF
AVYPNGKTLVHFVCFRDSQSMKAVAKGSPLRKRL
>DET.singl.CAF01.gnm1.ann1.evm_model_Chr06_242
MVHSAYDSFELLRDCPSKIESIESYGSKLLLGCSDGSLRVYASESLSSDELR
KNGYVLERNLAGFAKKPLLSMEVLESRELLLSLSESIAFHRLPNFETLAVITKAKGANVF
CWDDRRGFLCFARQKRVCIFRHDGGRGFVEEKEFSVPDVVKSMSWCGENICLGIRREYLI
LNTAKGALSEVFTSGRLAPPLVVSLPSGELLLGKENIGVFVDQNGKLLPEGRICWSEAPL
EVVIQKPYGVALLPRFVEIRSLRDPYPLIQTVVLRNVRHIRQSNNCVILALDNSVHGLFP
VPLGAQIVQLTASGNFEEALSLCKLLPPEESSLRAAKEGSIHIRYAHYLFDNGSYEEAME
HFLASQVDLTYVLSLYPSIILPKTTVVQEPEKLDISWD---LSRDSSGLSDDMEPASP
HMSEYDENAALESKKISHNMLMALIKFLQKKRYSIIEKATAEGTEEVVLDAVGDNFASYN
SGRFKKANKGRGSLPVSSGAREMASILDTALLQALLLTGQSSSALELLRGVNYCDLKICE
EILQKGNYLVALLELYKCNSMHREALELLHKLVDESKSNQSDIAHRFKPEAIIEYLKP
VCGTDPMLVLEFSMLVLECCPSQTIELFLSGNIPADMVNSYLKQHSPNMQATYLELMLAM
NENAISGNLQNEMVQIYLSEVLDWYTDLSAQQNWDEKAYSPTRKKLLSALESITGYNPEA
LLKRLPPDALYEERALLLGKMNQHELALSLYVHKLHLPELALSYCDRVYESTQQSAVKST
SNIYLTLLQLYLNPRRTTKSFENRLTNLLSPQNTSTPKVSSLASFKSRGVRGSKKIAAIE
GAEDTKVSLSSTDSSRSDGDADEFNEEGGSTIMLDEVLDLLSRRWDRINGAQALKLLPRE
TKLQNLLPFLGPLLRKSSELYRNCSVIKSLRHSENLQVKDELYDQRKAAVRINSDSMCSL
CNKKIGTSVFAVYPNGKTLVHFVCFRDSQTMKAVGRGTPLRKRL
>OUT.vitvi.PN40024.gnm2.ann1.VIT_204s0023g01750.1
MVHSAYDSFELLNNCPTRIETIESYGAKLFLGCSDGSLRIYGPESFSFDE
LRKEPYVLERTVTGFSKKPLVAMEVSGTRDLLLSLSESIAFHRLPNLETIAVITKAKGAN
VYSWDDRRGFLSFARQKRVCIFRHDGGRGFVEVKEFGVPDFVKSMSWCGENICLGIRREY
MILNATNGALSEIFPSGRIAPPLVVSLPSGELLLGKDNIGVFVDQNGKLLQEGRICWSEA
PKVVVIQKPYAIALLQRHVEIRSLRVPYPLIQTVVLRNMCHLHQSNNAILVAVDNSVYGL
FPVPLGAQIVQLTASGDFEEALALCKMLPPEDASLRAAKEGSIHIRYAHYLFENGSYEEA
MDQFLASQVDITYVLSLYPSIVLPKSVVLPEPEKLENVWDASHLSRGSSGVSDDMESSP
PQLLESEENAVLESKKMSHNTLMALIKFLQKKRYNIIEKATAERTEEVVLDAVGDNFAS
YDSTRSKKSNKGRVNIAISSGARETAAILDTALLQALLLTGQSSAALELLKSLNYCDMKI
CEEILQKRNHHTALLELYKCNGMHHDALKLLHQLVEDSKSDQPELSQKFKPEMIIEYL
KPLCATEPMLVLEFSMLVLESCPSQTIDLFLSGNIPADLVNSYLKQHAPNMQAMYLELML
AMNEHGISGNLQNEMVQIYLSEVLEWHADLSAQGKWDEKAYSPTRKKLLSALESISGYNP
EGLLKRLPPDALYEERAILLGKMNLHEFALSLYVHKLHVPELALSYCDRVYESLHQTSG
KTSGNIYLTLLQIYLNPRRTTKNFEKRITSLVSSQNTSIPKVSSGTSVKAKGGRLGKKIA
EIEGAEDMRVSLSSTDSGRSDGDADEPSEEGGSSIMLDEVLDLLSRRWDRIHGAQALKLL
PRETKLQNLLPFLGPLLRKSSEAYRNLSVIKSLRQSENLQVKDELHNQRKTVVRISSDSM
CSLCNKKIGTSVFAVYPNGKTLVHFVCFRDSQSMKAVVKSSPLRKR-
