# Supplementary material for: Legume genome structures and histories inferred from Cercis canadensis and Chamaecrista fasciculata genomes
Source: Plant J. 2026 Jun 10;126(5):e70981. doi: 10.1111/tpj.70981 (PMC13252982; doi:10.1111/tpj.70981)
Supplement: Supplementary file 4 — Data S4. Manuscript supplement; Compressed directory of aligned sequences from 2212 low‐copy gene families, for calculation of a consensus species tree. [file TPJ-126-0-s010.gz › S4_consen_species_tree/40_aln_fas_cln1/Legume.fam3.06558]

>CAE.acacr.Acra3RX.gnm1.ann1.g27966.t1
--MGWLFHLLFLCLLGLTGAGQESIELLKLCETTEEVLQASSQADLPVAVSVSPKDIHGV
SRSILSAESWLRSHVLTHYPATKITTIVVGTSVLCQRDQEQDSGLILVSLDNVYHSLKRW
GLENEIKVSFPLYLDCLHPNSASYTDDLRMVKPLVDYVQSVNSTLSLIPHSDLSQISDKS
LSLVSSHLESMKKFGFFHLNDINVMATIPKQRKPIMRKLSFLGSSLMSNFLVRPTPLPEI
AEPPLHFTFGQLAHAATKPTPPLAQITYPPMP---SIAPELPPFAVPASSPHGFNLPP
CNPIDNGSPQPHIGVVQKLWCVAKPSVPAETLQEAMDYACGAGGADCVEINPQGNCFNPD
TLVAHASYAFNSYWQKHKRNGGTCDFGGTAMLISSDPSFLQCRFVLS
>PAP.aesev.CIAT22838.gnm1.ann1.Ae05g07210.1
-KMRLLLPLLFLSALALTGGTEESIELLNLCETSEDISQASSSSDLPLAVSVGDGDLNGV
TRSILLAETWLRSNVLAHYPAAKITTIVVGNSSLCHGHQ-NDLDLFLPSLKNVYHSLR
RWGLEKEIKVSFALHLDCLFPNSPSYADEFKTIKPLIDFLQSANSTLSLIPHSSFSHSS
DKNLNLVSSYL---KKLRFLSLSNINIVSIAPKQRQLRTRMLSVVDSSQIGPFPVRPSP
FPEIAEPPLDFSVGYPANVAQKPMPPLAQVVSSPPPMSTTFAPQQPPFIVPASPPH
GYNLPPCDPFGNGSPSPAVIPVQKLWCVAKPHVPEDTLQQALDYACGEGAADCVDILP
QGTCYSPDTVFAHASYAFNSYWQKHKRHGGTCSFGGTAMLINSDPSYLDCRFILS
>OUT.arath.Col0.gnm9.ann11.AT5G67460.1
----LLYIFLFIAFLSFAGAGQEPIEALNLNNNL---LQLPQTTDLDLAVSVSNKTI
TEISSSIIKAETWLKTHILSRYPSTKITTIVIFFPDSCQTTQHSS-DLVLSSLKNIYHSL
TRWGLENNIKVSSGFSYQCLNN-----PKSSEMFKPVLIFLKTINSTFTINPPQNFLTSP
HNHRDL----LHSVEKLGSLSFNKVNFLNPEPEQETTMTRNLRSLSSKFTTSFP
TLPSPSPE--TSPIHSSIGSPS-------PPT---------I-PYF-PE--PSQSPMESN
QGISLPPCLPYHPASPQPVKKNVEGLWCVAKPSVAAETLQQSLDFACGQGGANCDEIK
PHGICYYPDTVMAHASYAFNSYWQKTKRNGGTCSFGGTAMLITTDPSYQHCRFVLS
>CER.bauva.BV-YZ2020.gnm2.ann1.rna-bv19856.t1
LKMRWLFHLFFVCLLGLAGAGQESIELLNLCESTEEILQASSHSDLPVAVLVGAEDLNGV
SSSILSAETWLRSFVLAHYPSTKITTIVVGRSALCRPDQEGKFALVWPSLKNVYNSLRRW
GLEKEIKVSVAFYLDCLHSNFASYNDDLEMVKPLVEFLRSVNSTYSVIPHEGFSHFSDKS
LNLVSSHLDSIKKVGIFDLNSINVIAILPKGRKPETRKLSVLDSNISPLIKVRPPPLSGI
AEPPLHSSTGYPINVARKPMPPLAQIASPPSKSSFGFAPQLPPLVVPASAPHGFTLP
PCNPIDHGSP----GMVQKLWCVAKPSVPAEKLQQAMDYACGEGGAECEEIRPSGSCYNP
DTIVAHASYAFNSYWQKHKRNGGLCNFGGTAMLINSDPSFLHCRFVLS
>CER.bauva.BV-YZ2020.gnm2.ann1.rna-bv27939.t1
LKIRSLFHLFFLCLLGLAAAGQESIELLNLCETTEEILEASSQSDLPVAVLVGAGDLNGV
SSSVLSAETWLRSRVLVHYPSTKITTIVVGNPAICRRDQEETFGLMLSSLKNVYHSLRRW
GLEEEIKVSIAFNLDCLHPNTASFNDDLKMVKTLVEYLKSVNSTYSVIPRKDFTQFSDKS
LNLVSFHLESMKKVGFFDLNSINVIAILPKGRKPTMRKLSVVDSNPAGPLPVRPSPFPE
IAEPPLHFSAGSPVNVAEKPMPPSAQISSPPPTSSFGFAPQLPPFVVPASAPHGFTL
PPCNPIDNGSPKPEIGMVQKLWCVAKPTVPAETLQEAIDYACGAGGAECEEITPNGSCYN
PDTVVAHASYAFNSYWQKHKRNGGTCNFGGTAMLVNSDPSFLHCRFVL-
>CER.cerca.ISC453364.gnm3.ann1.Cecan.6G306100.1
LKMRSLFHLLFLCLLGLAGAGQESIELLNLCETTEEILQASSHSDLPVAVLVGAGDLNGV
SSNILSAETWLRSHVLAHYPSTKITTIVVGNSALCRRDQEEKFGLILPSLKNVYHSLSRW
GLEKEIKVSIAFYLDCLHPNSASYNDDLKMVKPLVEYLGSVNSTYSVIPHKDFSHFSDKS
LNLVSSHLESMKKVGFFDLNSINVIAVLPKGGKPIMRKLSVVDSNLIGPLPVRPTPLPE
IAEPPFHSSAGYPVNVARKPMPPLSQIASPPPTSSFGFAPELPPFVVPASAPHGFTL
PPCNPIDNGSPKPEIGMVQKLWCVAKPSVPAETLQQAMDYACGEGGAECEEITPNGSCYN
PDTIVAHASYAFNSYWQKHKRNGGTCSFGGTAMLINSDPSFLHCRFVL-
>CAE.chafa.ISC494698.gnm1.ann1.ChfasH1.6G351700.1
LKMAWLFHLFFLYLLGLT----ESIELLNLCETTQEVLQASSQADLPVAVYVSAENLNG
VSTSVLMAESWLRSHVLAHYPATRITTIVVGNSVFCHRDREHKLDLLLPSLKNVYHSL
RRWGLENDIKVSVPLYLDCLHPNSASYRDDLKMMKPLGEYLRSVNSTFSVIPHSDFSQFS
DKSLSLVSSHLESMKKTGFFHLNSINVLATYPKEKPKIMRKLSFLDSSLMGPFPIRP
TPLPETAEPPLHSSAGYPVNAASKPNPPLSQIASPPMPSSF----------APASSP
HGFTLPPCSPIDHGSPKPEIGMVQKLWCVAKPSVPPETLQEAMDYACGVGGADCEEITPQ
GNCYNPDTVVAHASYAFNSYWQKHKRNGGTCSFGGTAMLINADPSFLHCRFVLS
>PAP.lotja.MG20.gnm3.ann1.Lj2g3v1968170.1
------------------------------------------------------------
-----MAETWLRANVLAHYPASKITNVVVGSSAFCQQHQKPNQVLVLNALKNVYHSLKRW
GLEREIKVSVAFYLSCLSQNSPSYEDDLKNVKPLVEFLHSVNSTFSVISHSGFSD--KKS
LSLVSSQLESMKRLGFFFLNNINILAIVPKRGKTIARKLSVVDSSLVSTLPLKPTPMPEI
AEPPLVGN-PNPA-PEPEPLPPLAQVVSSPPPMSSTFAPPQEPFIDPASSPHG
FTLPPCNPIDNGSPYPHMVPVQKLWCVAKPSVPEETLQQALDYACGEGGADCTEIAP
QGNCYNPDTLVAHASYAFNSYWQKHKRNGGTCSFGGTALLVHSDPSYLQCQFNLS
>PAP.medtr.A17_HM341.gnm4.ann2.Medtr5g015720.1
MKMVCLFHLLFLCSVCIVVSGQENIEFLNLCETSEDIATSSSHSEFPLAVSLNNEDLNMV
SSNILSAETWLRLNIFPYYPSSKITNIVGKTSTFCQQDQ-NNLNVVLSSLKNLYHSLKRW
GLEQDIKVSIAFDLDCFTLNSATSNHDLKMLKPMIEFLQTVNSTFSLIPSSKFSHFSDKS
LNFVSSHLESMKKLGFFNHNNINIATIVPKERKITIRKLSVT------TIPIKPTPIPE
IAQPPLDFPAGSPYNVPNPPLPPLAQIVSSPPPISPYFAPQEQPFVSP
ANSPNGFTCPPCNPIENGSPYPQIAPVQKLWCVAKPSVPDATLQEALDYACGEGG
ADCLEITPQGNCYNPDTLVAHASYAFNSYWQKHKRIGGTCDFGGTAMLIHSDPSFLHCR
FILS
>CER.phach.longxuteng.gnm1.ann1.LXT23724.t1
LKMWCLFHLFFICLLGLAGAGQESVELLNLCETSEEILQASSYSDLPVAVLVGAGDLNGV
SSSILSAETWLRSHVLAHYPAKKITTIVVEHSTLCRRDQEEKFVLILPSLKNVYNSLKRW
GLEKDIKVSLAFHLDCLHPNSASYIDDLEMVKPLVEYLRSVNSTYSVIPHKGFSHFSDKS
LNLVSSHLESMKKVGFFDLNSINVIAILPKGRKPVMRKLSVLDSDISPLIKVKPPPLSEI
AEPPFHSSTGYPINVAGKPMPPWAQIASPPPTSSFGFAPEHPPFVVPASAPHGFALP
PCNPIDNGSPKPEMGMVQKLWCVAKPSVPAETLQQAMNYACGEGGAECEEITPNGSCYNP
DTIVAHASYAFNSYWQKHKRNGATCSFGGTAMLINSDPSFPGIIF---
>CER.phach.longxuteng.gnm1.ann1.LXT54816.t1
LKMRWLFHLFFLCLLGLAGAGQESIEFLNLCETTEEILQASSHSDLPVAVWVGAEDLNGV
ASSILSAETWLRSHVLVHYPSTKITTIVVGNSAICQWDQKEMFGLMMPSLKNVYHSLTRW
GLEQEIKVSIAFYLDCLLPNSASYNDDLKMVKPLVEYLRSVNSTYSVVPHKDFSHFSDKS
LNLVSSHLESMKKVGFFDLNGINVLAVLPRGRKPIMRKLSVVDSNLVGPLPVRPTPLPE
IAEPPLHSSAGYPVNVANKPMPPLAQIASPPP-SSFGFAPKLPPFVVPASAPHGFTLP
PCNPIDNGSPKPEIGMVQKLWCVAKPSVPAETLQQAIDYACGEGGAECEEITPNGSCYNP
DTVVAHASYAFNSYWQKHKRNGGTCSFGGTAMLVNSDPS---------
>PAP.phavu.G19833.gnm2.ann1.Phvul.002G011900.1
-KMGWLFPLFFLCFLGLTVTGQESIEFLNLCETTEDILQASSQAELPLAVSVSAEALNE
VSFSILLAERWLRHNVLAHYPASNITTIVVGTTAFCQQGQHNHLSKVLSSLKNVYHSLK
RWGLEKDIKVSFAFTLDCLSSNKIYHNNDLKMVKPLLEFLQEVNSTYSVIPHHDFSHFSH
KSLSLVSSHFESLKKLGFFYLSNINVMAIVTKGRKNTARKLSVVDFSPIGPFPVRPAPTP
EVAKSPRTPS--------NVPLPPLAQVVSSPPPISPAFAPEEPPFGVPASSPHGFTLP
PCDPLHNGSPYPQIFPVQKVWCVAKPSVPEETLQPAMDYACGEGGADCMEITPQGNCYYP
DTVIAHASYAFNSYWQKHKRNGGTCSFGGTAMLINADPSFLHCRFVLS
>OUT.prupe.Lovell.gnm2.ann1.Prupe.6G222300.1
--VWFIFHLLFLFSLGVTGEGEESVQLINLYDTVPGVLQESIHSGRPLAVSVNAGEITEI
SSSVLMAESFLRTHVLAHYPATPITTIVVGNTVLCLKEQEHNLGLVLPALKNIYHSLTRW
GLEKDIKVSAAFSSGCLKQDSGFYREDEKFVRPVLEFLRGTNSTYSVNPPPKFSPLPD
ETMKLVSFHSESLKKLGFLDLTKINVILSNPEERKPWSRKLSFMDSRPVDPFPARPTPL
PKISEPPLHSSIGFSVNVAKKPHPPEPQIVSPPL
SMSFSSAPENPPFADQAPPPSPFTLPPCNPRHDAAPAPQV
VVRNKLWCVAKPTVPADTLQVAMDYACGDGGADCNAIMPDGNCYSPDSVVAHASYAFNS
YWQKNKRNVGTCSFGGTAMLINNDPSYLQCRFVL-
>OUT.quisa.S10.gnm1.ann1.Qs0142560.1
LKMGLPFNIFFLCLLGLVGASQEFIELLNLYETTE-----ISQADRTIAVSVSARDLNGV
SSSILTAESWLRTHLLAHYPATKISTIVLGKSVLCRRDQEEKWGLVLPSLKNVYHSLRRW
GLEQEIKVSAAFSSHCFHPNSVSYSGDEKIIKPLLEYIRSANSTYSVIPHSNFSQFSA
ESMSLVSSHLEAMKRLGFSDLNKINFVAAVPREKNPMMRKLSFV-----DPYPARPTSLP
GIAEPPLHSSVGFSVNIAKKPSPPLAQIESPPP-LSFPLAPELPPFMVPASSPFGFTL
PPCNPADQIAPAPGIGLTQKLWCVAKPSVPEDTLQEAMDYACGAGGADCEEVKPHGNCF
YPDTVVAHASYAFNNYWQKNKRNGGTCNFGGTAMLINTDPSFVHCQFVLS
>CAE.sento.Myeongyun.gnm1.ann1.Sto06g197900
--MASLFHLFFLSFLGLTGAGQESIELLTLCETTQEVLQASSQADLPLAVSVSSEDLNEV
SSTILMAETWLRSHVLAHYPASRITTIVVGNSVLCQRDQQEKFGLILPSLKNVYHSLKR
WGLEKEIKVSVPLYLDCLHPNSASLRDDLGMVKPLVEYLRSVNSTFSVIPHSDFSQFSDK
SLSLVSSHLESMKKFGFLHVNNINVITTYPKEKKPIMRKLSFLDSNLMGAFPVRPTP
LPEIAEPPLHSS--------TKPNPPLAQIASPPM--HSSFAPELPPFVVPASSPHGF
TLPPCNPIDHGSPKPEIGMVQKLWCVAKPSVPPETLQEAMDYACGAGGADCEEISPQGNC
YNPDTVVAHASYAFNSYWQKHKRNGGTCNFGGTAMLINSDPSFLHCRFVLS
>DET.singl.CAF01.gnm1.ann1.evm_model_Chr12_526
--MALLFHVLFLCLLGLTGAGQESVELLNLCETAEDILRASSYAELPVAVSVGAENLNG
VSRSILSAESWLRSHVLAHYPATKISTIVVGKSVLCQRGQEENLHLVLSSLKNIHHSLKR
WGLEKEIKVSFALHLDCLHPNSASYKDDLRMVRPLIEYLRSVNSTCSVIPHTDFSQFSDK
SLNLVSSHLESMKKVGFIDINNINVIAILSNGRKEVSRKLSVVDSSLIGPFPVRPTPLPE
IAEPPLHSSVGYPADAAKKPMPPLAQITSPSPPMAYAFAPK
LPPLVVPASSPHAFNLPPCNPIYNGSPKAEIGRIQKLWCVAKPSVPPETLQEAMDYACGD
GGADCEAITPNGNCYNPDTVVAHASYAFNSYWQKHKRNGGTCSFGGTAMLINSDPSFLHC
RFVL-
>OUT.vitvi.PN40024.gnm2.ann1.VIT_205s0062g00770.1
------------------------------------------------------------
------------------------------------------------------------
------------------------------------------------------------
------------------------------------------------------------
------------------------------------------------------------
----QLPMPQNPYQGKIWCVVASEVNPEQLVSALIYACSQGNGTCDALMPGKECYEPF
SLLSHASYAFSSYWAKFRSLGANCYFNGLAVQTTEDPSRGSCKF---
>OUT.vitvi.PN40024.gnm2.ann1.VIT_207s0129g00230.1
LKMGSLFHIFFLTFLVLTGSSSESVELLTLYDSSPVVLQAMSHTGVPIAVSVSEDDLN
EVSGSVLMAESWIRTHVLAHYPSTNITTIVVGNTVLCNKDKEDKLRLVLPSLRNVYYSLT
RWGLEKDIKVSAAFSSNCLNPDSVLDRDDDKVIKPLLSFLELTNSTYSVHPPTNFSPL
SDESAGLVSSHSESMKKLGTSKLRV-NVIVQSAKEGKPQSRKLSFMHSKFVEPYPARPTP
LPELSPSPIYSSIGFSANVAKNPLPPLPPLTASPPPMTFPFAPEMPPIVIPASPPY
SFSLPPCSPFEAGAPAPETGVKQGLWCVAKPSVPADTLQEAMDYACGGGGADCEEIEPHG
NCYYPDTVLAHASYAFNSYWQKHKKNGGTCSFGGTAMLINADPSFLHCRFLH-
>OUT.vitvi.PN40024.gnm2.ann1.VIT_209s0002g06500.1
------------------ASSSESAELLTLYDSSPVVLQAMSHTGVPIAVSVSEDDLNEV
PGSVLMVESWIRNHVLAHHPSTNITIIVVGNTVLCNKDQEDKLRLVLPSLRNVYYSLTRW
DLEKDIKVSAAFSSNCLNPDSVLDRDDDKVIKPLLSFLELTNSTYSINPPTNFSPLSD
ESAGLVSSHSESMKKLRTSKLRV-NVIVQSAKEGKPQSRKPSFMHSKFVEPYPTSSSSKS
HAQGHPHILSPTYPS-----PRPDLHFFFLPIL-LTFTFLSLHH---VPSQTR--F-L
HSSNPLPSS-------ILTHAWHHRSSHSPN--LQPSTHHAT--------------SCHH
P---LRLCGCLHQPPWQQRLLDAVTALLFIVPPWLPSSSCWWKAPFEV-
