# Supplementary material for: Legume genome structures and histories inferred from Cercis canadensis and Chamaecrista fasciculata genomes
Source: Plant J. 2026 Jun 10;126(5):e70981. doi: 10.1111/tpj.70981 (PMC13252982; doi:10.1111/tpj.70981)
Supplement: Supplementary file 4 — Data S4. Manuscript supplement; Compressed directory of aligned sequences from 2212 low‐copy gene families, for calculation of a consensus species tree. [file TPJ-126-0-s010.gz › S4_consen_species_tree/40_aln_fas_cln1/Legume.fam3.06566]

>CAE.acacr.Acra3RX.gnm1.ann1.g28164.t1
MGRIGCEVDGVLDDSKFSQPIPWVGLYIVAASLACLIGMATDTILGICNRKFWFPCKYFS
LNATSLTLIGVAVKLSVDLNTSMPRHHEQLAKLSSSALICTIMANSMPSLGAMETKDMFM
NLMALAILVITVIVNICMQLGTGVIYIFWREHILLMFLMLIILLLMVSSALTVPTTKQYL
EYKYSKKEMAVKKCM--AQTEGTVTQRGKHKLTIFWMMAHTCSPQFVVGRSPTCIASGA
FCLLSAMILAEAMLLSYLTPFSFRFCKGESDYKWSTILILVTQNAAVGVGTIAPALRWFI
AIKFCCPKVRKQSHKEQFRVEPYWIESLLEMKHCPLNLRIPNRHRRKLAHDAKFLSLSF
CIRVQMAIVLISKVTRIISIFLVSSVLACWDHCKILKPRFKNCGSNISSGTESQSGSKQD
LRDFVLHLEGEEELVEVMLRENHDATNHWIKVGEKRKPKHLVQLLEKSSVSQGFKGVGAF
DCDKVPSLHPEEPSNIWSLPLVTLTAIAVALPNITKDSVKHLLDTVHEGLAYADLVENTL
DKEGDLMKVRQAAQIVWLGIDLYHKWFGLDFSKMS--EKSPEETLQKLADTAKANYEKYK
MKNINVCLKAKPSAWPVKVLAANSMYRISNTILLNWKSKYELGGEALFEELTLVIADILG
SCLVNLLHVLSVKCLTTAIEEREESVRHAGYIFGKTKKIMEILDKRELPNLAQTGAMKID
DWRSMHRQNSIFPFSPCSPENNTETTSSE-------
>PAP.aesev.CIAT22838.gnm1.ann1.Ae01g03280.1
MGIRGCNVDGNMDDTKFSKPMPWIGIYIATASLACLITMATDLFHGFRGRKLWFPCKSFC
LNATSLTIIAVAAKLSVDLNTPLPHRHDQLAKLSSSALICTIIANSMPSLGVTDNKETMM
NVVAMGILVITMIVNICIQFVTGVVYEFWAEHAVVMSLMLILLMTMFSSALTIPKMKHYL
ELKYKINEAAIKESSRNNHSNNRVIDDLRIELMKIWMMAHTSSPQFVVGRSVT
CTASGAFCLLSTVTLAEAMLRSYLMPWSFRFCAGESDYKWSTILILIVQVAAVAVGTIAP
VFRWLIAIRYRCPSVRENATKKSLQVEGYWTERLLLMKERPIGFRIHNRHYRKLAHDVKV
VFFNYLIKLQIGIVLMSKASQCVSVCLARLFLGFCDCCKILKSKFGRSVSSIYSG-DSKP
GLKQDLRRFVLHLEGEEELVGVMMKDNCDATNHWFQVGEKKEPKLLIELLEKCSVLEGFK
GVAAFHSDRVLPLHSAEPPNSWSLPLVTLASIIVALPNINRCSVKKLIATLNEGIHFVKF
IENSLDKERKLIKVRMAAEIVWLGVDLYDRWQDLDLYKLSLQSKTPKETLERLVEAAKIR
YDKFRAKYSHICAKVPPSLWPVKLLASNSMYRISKTILMNQDSIRDNNSERLFEVLKGIV
SDILGACLTNLPYVISTKCLNSPIEEREDSVRYAVCTLGKTRKIIEMLEKREFLGLDHSR
GTNIEDWCLIHKQKSCLPFVQISLENDSPPSKSSDLCLDID
>OUT.arath.Col0.gnm9.ann11.AT4G17250.1
---MGCDSHGNLSDTEFSKPLPSIGVYVAAASLICGVAMFSDLLHGFRHRKFWFPCKFFS
LNATTLTFISVCVKLSLDLNTSMPSRQDQLAKLSSSVFVCTVMANSMPSLGYMVTQDLLM
NLTALGILVITDVVNICIQLGTGAIYVFPQEHALVIILMLLMFMILSFSAITVPATKRFL
ELKYKKREFALKQCP-SYTERRRGVPKLKEDLMKFWMMAHTSSPQFVMARSVTCTTTGF
LCFLIAITLAEAMVRSYFLPRSLGFCNGDSDYKWSTTLVLVSQTAAVAIGTVAPASRWL
KAVNFRCPFRNKKSLKDELRVESYWVECLAEKKERPLNFMLHGRCSRKLAHDLNRLMLD
ICIATQYGIVLASKFLRFITVYCSSRILLCCFHFTFKSDSVANAESS-----GSNPST--
--RQFVLHLEGEEEMVDYMARSNRVATDHLIQKGRKKQPVNLIELLETTFISKGFEGIR
DFDSDEVSSLASGEPPNSWALPLVTLTSIAVALPNIKPCSLKKLVKAVNEALVYVNKFEE
VLDIEGELANSRKAAEVVWLGVDLYHKWLNVDLRKLSKQHKTPQEVLKELVDIAQKEFT
ESWEKNRILCMKHKPSHWPIKTQAANSMYRISQTLLMKYESRNIETEETLLKDVEKMVSD
IVSGCFCNTAQVIGMKCLVTAVEVREASVREAAMHLGRTEKILEIVDRRCMPALSHHKVA
KIDEWREFYRTNKSITFTHPSSQCT--------------
>OUT.arath.Col0.gnm9.ann11.AT5G47580.1
MGILGCDAHGDLNDAEFSKPLPSIGIYVAVASLICGLAMAADLIHGFRHRKFWFPCKFFS
LNATSLTFIAVGIKLSVDLNTSMPSRQDQLAKLSSTVFVCTVMGNSMPSLGIMDNNDLLM
NLMALGILVITDVVNICIQLGTGAIYVFSEEHFLVVLLMLLMLMILCFSATTVPTTKRIL
ESKYNKRDVAMKCP---LATERTVAKKIQQDLSKFWMMAHTSSPQFVMARSVTCTASGF
FCLLSAITLGEAMVRSYFLPRSLGFCHGDSDYKWSTSLVLVCQTTTVAIGTIAPAIRWF
TAVNFRCPIRGKKYYRDEFRIESYWTHWFSEKKQHPLSLILKERRYRKTAHNAKRWILD
VCIVIQYVIVFGSKIIRYISVSCVGKILLCCHFALRTSNTITHSESE-K--SDSNPSSRQ
DLASFVLHLEGEDPLVDVMVRSNREATDHWIEKGRKKQPVNLIELLETTPISKGFEGIA
EFDSNKVASLAHGEPPNCWALPLVTLTSIAVALPDIKPSSLKKLLNAVNEALEYVNKFEC
VLDTGGESVNLRKAAEVVWLGVDLYHKWFDVDLRKLSKQQRNPEETLRELMEIAKKEFSE
SWQMNLMVCMKHKPSHWPIKTLAANSMYRICQTILLTYESRDYGTGEALLRKLESTISDI
VSGCFCNVAQVISVKCLVSAVEVREESVRGAALHLGRTEKILEILERRRLPKLRCDQMKN
IDEWRAFYKINSC----ECDNNNKTVYPDSDELRLTVE
>CER.bauva.BV-YZ2020.gnm2.ann1.rna-bv19639.t1
MVKVGCDLDGHLYDTKFSQPIPWIGIYIAAASLLCLIGMAADALLGFRRRKFWFPCKFFS
LNATSLTLIAVALKLSVDLNTPMPSHRDQLAKLSSSAFVCTIIGNSMPSLGAMENKEILM
NVMALGILVITIIVNICIQFATGVIYVFWQEHALIMFLMLILLLIMFSSALTVPTTKHFL
ELKYKKKELALKECS--VQTGGTIIDKTKFKLMKFWIMAHTSSPQFVMGRSPTCTASGA
FCLLSALILAEAMLRSYFLPWSFRFCTGQSDYKWSTILILAIQGAAVGVGTIAPACRWFI
AINFRCPKVNNTSRKMEFKVERYWIETLLEMKECPINLRIFNRRHRKLAHAAKLFCLKLC
IQMQIGIVLMCKVVQLISISVVSTLLACHNLCRKWKYKLNKSDSTFRSGTESQSDSKPD
LSRFVLHLQGEEALVKVVMRNNCDATDHWIQVGESRQPNLLIKLLEKSSIMQGFKQVGAF
DSDLVPSLHAEEPPNSWSLPLVTLASIALALPNINRNSVKELMFTLTESLPYVKLVEHCV
DREGKLINIRRAAEIVWHGVDLYHKWLDVDLHELSVEAKSSKEAVEKLAEAAKARYERLK
IENINICIKASPSHWPIKLLAANSMFRLCQTSLLSSECTSDLRSERLFEEITVVISDILG
ACLTNLLHVMSAKCLDSTIEEREDNVGQAVHILGKTKKIIEMLDSSEFPCFNSSRSTNID
DWRIMHKQKKNLPSLPSSPQSDNETSESSDLYLTID
>CER.cerca.ISC453364.gnm3.ann1.Cecan.6G330700.1
MGRIGCDLDGNLDVTKFSQPIPWIGIYIAAASLACLIGMATDAILGFRRRKFWFPCKIFS
LNATSLTLIAVAVKLPVDLNTPMPGHHDQLAKLSSSTFICTIIGNSMPSLGAMENKEILM
NVMALGILVITILVNICIQLATGVIYVFWQEHAFIMFLMLILLLIMFSSALTVPTTKHYL
ELKYKKKELALKECS--VQTNGTIIDKIRYKLMKFWIMAHTSSPQFVMGRSPTCTASGA
FCLLSALILAEAMLRSYFMPRSFRFCAGQSDYKWSTILILVIQGTAVGVGTIAPACRWFI
AINFRCPKVSNTSRKMEFKVEHYWIESLLEMKECPVNLRILNRRHRKLAHDAKVFCLYLY
IQMQIGIVLMSKVIQLISISVVSRLLACHNYCRKWKYKQEKSVSSVSSGTGSQCGSKPD
LSRFVLHLEGEEALVKVVMRNNCDATNHWIQVGENRQPNHLIKLLEKSSIMQGFKGVGAF
DSDQVPSLHAEEPPNSWSLPLVTLASIALALPNMNRKSVKELMCTLSEALPYVKLIENCV
DREGHLIKIRKAAEIVWLGVDLYHKWLDVDLHKLSIEAKCPKEALERLADAAKTRYEELK
NKNINICLRGSPSNWPIKLLAANSMFRISQTTLLSSDCRSDHQSERLFGALTVVISDILG
ACLTNLPHLISAKCLNSAIEEREDSVRHAVHILGTTKKIIEMLYNREFPNFDPCRSTNID
DWRLVHKQKNPLPFVPSSPQSNSETSKSSDLYLTIE
>CAE.chafa.ISC494698.gnm1.ann1.ChfasH1.6G369800.1
MSQIGCNANGDLNVSKFSQPIPWVGIYIAAASLVCLIGMAIDAIISISHRKFWFPTKYFS
LNATSLTLIAVAVKLSVDLNTSMPRHHEQLAKLTSSAFICTIIGNFMPSLGAMDKNEMFM
NLIALAILVITVIVNICIQLGTGVIYVFWKEHILFIILMLVLLLLTVSSALTVPTTKHHL
EYKYCKTEMAIKECS-AAQSKGTITERFRAKLMKYWMMAHTSSPQFVLGRSPTCTASGF
FCLVSVIILAEAMLRSYLSPSSFRFCNGESDYKWSTIVILVTQGAAVLVGTIAPALRWFL
AIKYRCPKLRKKEKKKRFRVENYWIENLLEVKECPLNIRIRHRRCKKLVHDAKVLSLN
LCIRLQMGIVLISKLTGVISISIITSIVMCCNHCKKLKLRTFSS-RSVSTSSTTSDSSKQ
DLSRFVLHLEGEEELVEVMMRDNRDATNHWIQVGESREPKLLIQLLEKSSVLEGFKRVGE
FDCDQIASLHPEEPPNCWSLPLVTLITIAVALPSIDKASLKSLMDAVKEGLHYVSAVENI
LDKEGRLIRLRHTADIVWHGVDLYHRWFNLDLMKLSLQAESSKETLQKLADAAKTRYEKH
KIKNINVCLRASPSGWPVKVLAANSMYRVSKSVLLKYESKDEISDEALFEELRLVIA
DMLGSCLTNLPHVISAKCVESAIEEREDSVRHAGYIFGKTKRIMEMLDKTASPNGDGFCT
TKIDDWRLMHKNT-ISPFSPSSPESDDDSSKPSDLYLTVE
>PAP.lotja.MG20.gnm3.ann1.Lj0g3v0069669.1
------------------------------------------------------------
------------------------------------------------------------
------------------------------------------------------------
------------------------------------------------------------
------------------------------------------------------------
------------------------------------------------------------
--------MCKATQFVSISIMSVVLACCGYCKNLRSKFRCSVSSICSGTESRPGPKMDL
RCFVLHLEGEEELVGVMLKNNRDATNHWVQQGEKKEPKLVIELLKKCTLLQGFKGVGTFD
SDQVPSLQGVEAPYSWSLPLVTLASIVVALPNIDRGSVRKLISTLNQGLPYVKFIEDNID
KEGKLSKLRTAAEIVWLGVDLYDKWLDVDLCKLSIQDQSPKETLERLVEAAKTRCEKFKA
KYHHICMKLSPSQWPIKLLASNSMYRISKTTLLNHKIIEDSNSERLFEELTVMISDILGA
CLCNLPHVISTKCLNSAIEEREDSVRYAVYILGKTKKIIEMLEKRAFPNVDFCRGTYIED
WRLMHKQCSFLPFDPSSMEESKAPHKSNDLCLNID
>PAP.medtr.A17_HM341.gnm4.ann2.Medtr4g101050.1
MAKNMCNSEGHLDDTNFSKPMPWIGVYIATASLLSLISMSADLIKGIKTRKLWFPCKYFC
LNATSLTIIAVSVKLSVDLNTPMPHRHDQLAKLASSAIICTIMANSMPSLGVTQNSETMM
NVLAMAILVITMIVNICIQFGTGVIYEFWIEHGVIMFLMVILLMIMTSSVLCLQKIKHYM
ELKYKINEEALREESEKQQEFEKVTDRLRDELMKFWMMAHTSSPQFILGRSVSCTAS
GAFCILSTLTLIEAMLRSYLMSWTVKFCTGECDYKWSTIFILIVQVAAVGVGTIAPALRW
FVAVRYRCPNVRKRSCKRIFQVEGYWTDRLVVIRESPISFRIRNRWFRKLAHDAKQMLLC
LCIKLQIGMVILCKAVQYISIYPMCWILGFCEFCRTW--KFGSSASSLGS------STKQ
DLRRYILHLEGEEELVEVMIKDNWDATIHWVQQGEKKQPKLFIELLEKCSILQGFKGVG
EFDCDRIPPLHGVEPPYNWSLPIVTLASIIVALPNIEKCLLKKLISTLNEALPYVKFIEN
NIDKDGKLIKARKAAEIVWLGADLYGKWLDVDLYKLSLQNKSIEETLETLAEIAKTRYEK
YKAKYHHVCIKVSPSAWPIKVLASNAMYRISKTILLNQDVIKGHTSEMLFEAVTVII
ADILGACLTNLPYVISVKCLNTGIEEREDSVRQAVYVLGKTKKIIEMLENRAFPRVDFCR
GTNIEDWCLMHKQKRFCCSSVLSLEENTAPTKLRDLCLNID
>PAP.medtr.A17_HM341.gnm4.ann2.Medtr4g101070.1
MTKNMCNSEGQLDDAQFSKPMPWIGIYIATASLLCLISMSADLIKGIKTRKLWFPCKYFC
LNATSLTIIAVSLKLSVDLNTPMPHRHDQLAKLASSALICTIMANSMPSLGVTPNNETML
NVLAMAILVVTMIVNICIQFGTGVIYEFWIEHGVIMFLMVILLMIMISSALCLPKMKHYM
ELKYKVNEDALREESQKRHEYNKVTDKLRDELMKFWMMAHTSGPQFLLGRSVSCTASGA
FCVLSTLTLLEAMLRSYLMSWSVKFCAGESDYKWSIILILIVQVAAVGVGTIAPAFRWFA
AVKYRCPNVRERSRKRIFQVEGYWTDSLVVFRESPISFRIGNRWFRKLAHDVKLIMLCFC
IKLQMGMVRVCKAAQFVSIYPMLWILGFCEFFKNWKSKFGGIDSGLGT------GRKQDL
KRFILHLEGEEELVEVMMKHNCDATAHWIEQGEKKQPKLVIELLEKCSMLHGFKGVGEF
DCDQILPLHGVEPPYNWSLPIVTLASIIVALPNMEKCLVKILISTVNEALPYVKFIENNI
DKEGKLIKLRKTSEIVWHGADLYGKWLDVDLYKLSLQNKTPKETLETLAEFAKTRYEKYK
SKYYLVCIKVSPSAWPIKVLASNAMYRISKTILLNQDVVKDNTSQRLFEVVIVMIADI
LGACLTNLPHVISVKGLHCAIEEREDSVREAVYVLGKTMKIIEMLEKRAFPKVDCCRGTN
IEDWRLMLKQNMFSCPSVLSLEENIVPPKLRDICLDID
>CER.phach.longxuteng.gnm1.ann1.LXT23933.t1
MGRVGCDLDGNLVVTKFSQPIPWIGIYIAAASLACLIGMAADAILGFRHRKFWFPCKFFS
INATSLTLIAVAVKLSVDLNTPMPSDRDQLAKLSSSAFICTIMGNSMPSLGAMENKELLM
NVMALGILVITIVVNICIQLATGVIYVFWQEHAVIIFLMLILLLIMFSSALTVPTTKHFL
ELKYKKKELALKECS--VQTNGTIIDKIRAKLMKFWIMAHTSGPQFVMGRSPTCTASGA
LCLLSALILAEGILRSHFMPRSLRFCTGQSDYKWSTILILAIQGTAVGVGTIAPACRWFI
AINFRCLKISNTSRKMEFKVEHYWIESLLEMKDCPVNLRIFNRRHRKLAHATKVFCLNLY
IQVHIGIVLMSKVIQLMSISVVSRLLACHNYCGKWKYKLDKSDSSVCLGTESQSGSKPD
LSRFVLHLEGEEALVKIVMRNNCDATDHWIRVGESRQPNLLIKLLEKSSIKEGFKGVRAF
DSDQVPSLHAEEPPNSWSLPLVTLASIALALPNINRKSVKELVSTLTEGLPCVNLVENCV
DREGNLINIRKAAETVWLGVDLYHKWLDVDLHKLSIEAKSPKEAVERLADAAKARYEKLK
IKNINICMKASPSNWPIKLLAANSMFRISQTTLLSSECRSDHRSERLFGALTVVISDILG
ACLTNLPHVMSAKCLNSAIEEREDSVRHAVHILGTSKKIIEMLYNIEFPNFDPCRSTNID
DWRLMHKQKNPLPSLPSSPQTDETSSETNDLYLNID
>PAP.phavu.G19833.gnm2.ann1.Phvul.003G219666.1
------------------------------------------------------------
------------------------------------------------------------
------------------------------------------------------------
------------------------------------------------------------
------------------------------------------------------------
-----------TCKRRLHVEGYWTTKLISIKESPLGFRIHNRQNRKLAHDAKTLVLSFCI
KLQVGIVLMSKATQYVSISFMCLILTCCDHCKKLQSKFMSTVSSVSSGTGSKSAPKLDLR
RFVLYLEGEEELVEVMLKQNRDATIHWVKVGEKKEPKLLIELLEKCSLLQGFKGVRTFD
SEQVRSLHCGEAAYSWSLPLVTLGSIAVALPHISRDSVKKLISTVNEALPFVKFIENNLD
KERELYKLRSAAEIVWLGVDLYNKWLDVDLRELSLQDKSPKETLEQLADAAKTRYEKFKG
KYRHVCIKTSPSLWPNKVSASHTMYRICKTALLNQELLRDNRSERLFEALTAMISDIVGA
CLTNLPFVISDKCLNSTIEEREDTVRNAVYIFGKTKKIIEMIEKRAFPRVNFCRGTYIED
WRLMHKQNSFFHTVPSSPEIDTDSSTSSDVCLNID
>OUT.prupe.Lovell.gnm2.ann1.Prupe.5G071600.1
---GGCDMNGLLHEEKFSTPMPWIGMYVAAASFACLIAMAADIILGFRHHKLWFPCKFFS
INATSLTLIGVAMKLSVDLNTPMPNRHDQLAKLSSSVLICTAMGNSMPSLGAMENEEMFM
NVIALGILVITLIVNICIQLATGAIFVFWKEHASIMFIMLVLLLMLIFSALSVPTTKSYL
EKGYKKRQLSHEECK--NASFRREVYRLKETLTKLWVMAHTSSPQFVMGRSVTCTASGA
FCLFGAMILAEAMLRTYLMPWSIKFCTGESDYKLTTALILFTQTIAVGVGTIAPAFRWFM
AINFKCPIRGNMSCKKEFEIERYWIQGLMDLQKCPLNFRIQNRHCRKLAHQARNKLLDLC
IAMQKGIVLLSKVIRFISIFFVSRLFLLHDIFKQWKIKKFE----FDTGPELQQNQRQDL
SDYVLYLQGEDALVHFMMNTNCDATNHWIQKGKKEEPKYLIKLLENSTASQGFKGVAEFD
SDQVPSLDCEEPPNCWALPVVTLTSIAVALPNISSGSMKNLIHGVNEGLTYMSLIEKQLD
SKGDLANIRKAADIVWLKVDLYHTWLDVDLGKVSLQGKSPKETLEGLSETAKSIFEESKK
KSKKNCLRDSPSKWSIKELAAHSMYRVCQTLLLNEDSSRNETDERLFEALVVMISDI
MGACITNLPQSVAIRCLNSKIEEREESVRDAVYILGKTEKIFSIVDKGIPSSLDQHQMEN
IDEWRLLHKPKIPLVACTSFSESDKASSTSDHFYLTMD
>OUT.prupe.Lovell.gnm2.ann1.Prupe.5G071700.1
---GGCDVDGNLNQENFSAPMPWIGIYVAAASLACLIAMAADVVHGFRHWKLWFPSQFFS
INATTLTLIGVAVKLSVDLNTAMPSRQDQLAKLSSSVLICTVMGNSMPSLGSMENKEIMM
NIIAFGILVITLIVNICIQLATGAIFVFCKEHVFIMFIMLVLLIMMNFSALTIPVSKRYL
EHKYTKRQLALKEGI--NETGKRVASKLKECLMKHWMMAHTSSPQFVMGRSATCTASGA
ICLLSTMILAEAMLRTYLMPWSFTFCRGESDYKWSTTLVLATQTIAVAVGTIGPASRWFI
AVNFRCAKRGNTTYKGEFRVEKYWTQRLIELKECPLSFRIKNRHCRKLAHDTRNKFLDL
CIGMQTGNVIMSKAIRLISIFLVSRILLCCDFCKQWKKKFKFNTVFNDSGPESQPNQKFD
LSCYVLHLEGEDALVEHMMRSNCDATDHWFQRGKKREPKYIVKLLEKSTFSQGFKGVLDF
DSEKVPCLDLEEPPNSWALPVVTLTSIALALPNISSCSIKELICGVHEGIMYINFIENFL
DSKEDVTNIRKTADMVWLGVDLYHTWLDVDLRKLSLHGKSSKEILEGLAETAKFIFEESK
KKITNVCLRDTPSKWPVKELAANSMYRISETLLLNYEGSLNRTGERLFEALTVMISDI
LAACLTNIKQVIKRKCLNSTIEEREESVRHAVYILGKTENILNILDQRIPPSMDPHQISS
IDEWRLLHKMESPLALPSSSSQGDTASSVSSDFYVTIE
>OUT.prupe.Lovell.gnm2.ann1.Prupe.5G071900.1
---GGCDVDGNLNQENFSAPMPWIGIYVAAASLACLIAMAADVVHGFRHWKLWFPSKFFS
INATSLTLIGVAVKLSVDLNTAMPSRQDQLAKLSSSVLICTVMGNSMPSLGSMENKEIMM
NIIAFGILVITLIVNICIQLATGAIFVFFKEHAFIMFIMLILLIMMNFSALTIPVSKRYL
EHKYNKRQLALKEGI--NEIDKRVASKLKEHLMKHWMMAHTSSPQFVMGRSATCTASGA
ICLLSTMILAEAMLRTYLMPWSFTFCSGESDYKWSTTLVLATQTIAVAVGTIGPASRWFI
AINFRCAKRGNATYKGEFIVEKYWTQRLRELKEYPLSLRIKNRHCRKLAHETRNKFLDL
CIGMQTGNVIMSKAIRLISIFLVSRILLCCDFCKQWKFKFNTVFND--SGPESQPNQKL
DLSCYVLHLEGEDALVEHMMRSNCDATDHWFQRGKKREPKYIVKLLEKSTFSQGFKGVLD
FDSEKVPCLDLEEPPNSWALPVVTLTSIALALPNISSCSIKELICGVHEGIMYINFIENF
LDSKEDVTNIRKTADMVWLGVDLYHTWLDVDLRKLSLHGKSSKEILEGLAETAKFIFEES
KKKITNVCLRETPSKWPVKELAANSMYRISETLLLNYEGSLNRTGERLFEALTVMISD
ILAACLTNIKQVIKRKCLNSTIEEREESVRHAVYILGKTENILNILDQRIPPSMDPHQIS
SIDEWRLLHKMESPLAFPSSSSEGDTASSVSSDFYVIIE
>OUT.quisa.S10.gnm1.ann1.Qs0115440.1
MVKIGCDIDGNLDDSKFSEPIPWVGIYVAAASMACLLGMVTDAINGIRHRRFWFPCKFFS
LNATTLTLIAVSVKLSVDLNTPMPRRQDQLAKLSSSVLMCTIIGNSLPSLATMENKEILM
TLMAVGIIVLTVIVNICIQFGTGVIYVFWIEHVSVMFLMLVLLALMSSSALTIPMTKKIL
QLLYNKEKLALKEGS--YEIGETVVNKLREDLMKYWMMAHTSSPQFVMGRSATCTASGA
FCLLSAMILAEAILRSYFMPWTFKFCSGESDYKWANILIFVVQTIAVGVGTIAPAFRWFI
AINFRCPKNQKESCKKLFKVEVYWIKTLLRMKECPLSIQIRDKRYRKLAHGAEVFCLNFC
IQMQKGIVLMSKAVTLISIFFVSRILRCCNYCKEVMSKFNNNVSSINSGEESQPSSKLDL
RRFVLHLEGEDDLVELMMKKNCDATNHWIQVGEKQQPKRLLMLLEKSTISQGFKGVGEFD
SDQVPPLDAEKPPNCWALPVVTMASIAVALPNINSCLTEELICTLNEALPYVKFIENDLD
REGNLINIRMAADVVWLGVDLYRKWLDVDLHQLSLQEKNPKETLQTLADAAKRTYQEFKL
KHIYVCLKEIPSKWPAKVLLANSMYRISQNILLNYECRHGHTSERLFEELRIMISDILSA
CLTNLPRVISMKCLNSAIEDSEDSVRHAVYILGKSKKIIKMLEKRS-PNLGPNQMGNIDE
WCSMHKQKSPLYFIPCSPKSEAAASKSSDLYLTIE
>CAE.sento.Myeongyun.gnm1.ann1.Sto06g195710
MGGIGCNADGILDDAKFSQPVPWVGIYIAAASLACLIGMAVDAILGISHRKLWFPCKYFS
LNATSLTLIAVALKLSVDLNTSMPRHHEQLAKLSSSALICTII-----------------
--------------------------------------------VMISSALTVPTTKHLL
EYKYRKKEMAIKECS--ALTHGPITQRYKNKLMKYWMMAHTSSPQFVLGRSPTCTASGA
FCLLSALLLAEAMLRSYFMPWSFRFCSGESDYKWSTILILVVQGAAVVVGTIAPAFRWFV
AIKFRCPQTRNVHHKKEFIVEQYWIESLLEMRDCPLNLRIRHRHCRKLAHDAKVFLLNL
CIRMQMGIVLMSKLTRIISISLVSSILSCFYHCKKVKFSFNNTVSSVSSGSEGQGGSKPD
LSRFVLHLEGEEALVGLMMRDNRDATNHWIQVGEKRQPKLLIQLLEKSSVLQGFKGVGEF
DSDQVPSLHPVEPPYSWSLPLVTLTCVAMALPDISKSSVKNLIDAVNEGFPYVKAVENTL
DKEGRLIRVMKAAAIVWHGADLYHKWFDLDLTKLSLQAESSKEALQKLADTAKTRYEKFK
IKNINVCLRASPSEWPIKVLAANSMYRISKTILLNCGIRDDFRSETLLEELTLVIADILG
SCFTNIPHVISAKCVKSAIEEREDSVRHASYIFGKTKKIIEMLEERAIPNVDKRCMTKI
DDWRSMHKQNSALSFSQSSPEGNSETTKSSDLCLTVE
>DET.singl.CAF01.gnm1.ann1.evm_model_Chr01_4910
MGGIGCNANGYLDDTKFSQPIPWIGIYIAAASLACLVGMAADTIHGILHRKFWFPSKYVA
LNATTLTLIAVAVKLSLDLNTPMPGHHDQLAKLSSSALVCTIMGNSLPSLGDMENKEIAM
NVMAMAILVITIIANICIQLATGVIYVFWKEHALIMFLMLILLLMMASSALTVPKTKHYL
ELKYKKKEMAIKECA--AQTEGTLINKFREKLMKYWMMAHTSSPQFVMGRSATCIASGA
FCLLGAMILAEAILRSYFMPWSFRFCTGKSDYKWSSILILVVQCAAVGVGTVAPVFRWFI
AIIFRCPKVRNKSTKGRFEVEHYWIESLAEMKECPLNLPILDRHHRKIVHDVKIFCLNFC
IRMQIGTVLMSKVIQLISVSLVCWIFACCSYAKRLKSKFNKSVPSVSSGTASQSVFKLDI
SRFVLHLPGEEELVEVMMRNNCDATNQWIQVGEKKQPKHIIELLEKSSILQGFKGVEEFD
SDQVPSLHAEEPPNIWSLPLVTLTSIAVALPNISKNSAKKLISTLHEGLHYVKVIENHMD
KEGDVINIRKAAEIVWLGVDLYHKWLDVDLHKLSLQDQSPKETLERLADIAKTRYETFKN
KSIHVCLKESPSRWPSKLLAANSMFRLSQTALLSCERRSLHTSEQLFEELTVQISDILGA
CLTNLTHVISEKCLNSAIEERQKSVRQAVYLLGKTKKIIEMLNKRTFFVKELCQITNID
EWRSMHKQKNPFTFIPSSLDSNSETSKSSDLYLTIE
>OUT.vitvi.PN40024.gnm2.ann1.VIT_202s0154g00410.1
MVWQGCNIDGSVNDSNFNEPMPWIGIYVAAASLVCSLAMGADAFLALRHKKFWFPCKFFS
LNATSLTIIAVATKLSVDLNTSMPRCQDQLSKLSSTVMMCTVMGNFMPSIGTMENKEVFS
NVIALGILVITLMVNVCIQMGTGVIYVYWKEHAVVMFIMLVLLLILSFSALTVPTTKHYF
ELKYRKKEIAVKESS--NETDIPVFKKLREDLMKYWIMAHSSCPQFVIGRSVTCTASGA
LCLLSAAILVEAWIRSYLMPWSFKFCSGESDYKWSVTLILISQTVAVGVGTIGPAFRWFV
AILLRCPKKGGKSFKDEFKVEKYWVQRLVEWRGCPIGLPIHGRHCRKLAHDTRNLLADLC
IRIQTGIVLVSKAVRLVSIFFIRFLLIFSCWFMELRLKLNNSISNNESGSESQPNLK
PDLSRFVLYLEGEENLVDLMAKSNCNATDCWISMGRKTQPKYLMQLLEKHMSSQGFKGLE
TFDSDKVPSLDYKKVPNCWALPVVILTTIAVSLPNIDKSSIKRLMRGVNEGLRYVRLIDQ
NLDDKEKLINIRKAADTVWLEVDLYHKWLGVDIRKMALQAKGPKEVVEELADIAKNRIME
YSQKTTAGCLNETPSKLPMKVLAANSMYRIAQTILLNDKWINEQMSVKLFEELSVGISDI
LAACLTNIPRVIHMECISSIIEERAVRVGHAIFTLGLTEKILKLLDQKALPCLVTNKMTC
VDDWHLSSKQHQL-HFAPSS-DCETEALNSGDLCLSID
>OUT.vitvi.PN40024.gnm2.ann1.VIT_202s0154g00440.1
MVWQGCSIHGSVNDSNFNEPMPWIGIYVAAASLVCSLAMGADAFLAFRHTKFWFPCKVFS
LNVTSLTIIAVATNLSVDLNTSMPRCQDQLSKLSSTVLMCTVMGNFMPSIGTTENKEVFS
NVIALDILMITLMVNVCIKMGTGVIYVFWKEHAVLMFIMLVLLLILSFSALTVPTTKHYF
EFKYCKTEITVRESS--NEAGIPVFKKLREDLMKYWTMAYTCCPQFVKGRSVTCTAAGA
LCLFSAAILVEAWLF---------------------------------------------
------------------------------------------------------------
------------------------------------------------------------
------------------------------------------------------------
------------------------------------------------------------
------------------------------------------------------------
------------------------------------------------------------
------------------------------------------------------------
-----------------------------------
