# Supplementary material for: Legume genome structures and histories inferred from Cercis canadensis and Chamaecrista fasciculata genomes
Source: Plant J. 2026 Jun 10;126(5):e70981. doi: 10.1111/tpj.70981 (PMC13252982; doi:10.1111/tpj.70981)
Supplement: Supplementary file 4 — Data S4. Manuscript supplement; Compressed directory of aligned sequences from 2212 low‐copy gene families, for calculation of a consensus species tree. [file TPJ-126-0-s010.gz › S4_consen_species_tree/40_aln_fas_cln1/Legume.fam3.06567]

>CAE.acacr.Acra3RX.gnm1.ann1.g28344.t1
MSSDDSDRERGVAAMMECRYQRKAVFFLAIQSLGFLIGDLSISPLYVYQSIFSGRLHHIQ
NEDAIFGAFSLIFWTLSLMSLFKYVVMVLNADDNGEGGIIALYSLLCRNAKFCLLPNHQA
SDEELSTYHKPGCTNRNIPSSPLKRLIERHKNTKPALLIFVLLGACMVVCIGALTPAISV
LASIKGLEIQAKVANNSMLLAISCVLLVGIFVLQHRGAHNVAFMFPPIVILWLLLNFMVG
IYNVIKWNPRVYQALSPYYIYRFFQVTGKDGWANLGGVFLCVTGTEAMFADLGHFGQAPI
RVAFCYVIYPCLVLQYMGQAAFLSKNLSSVHISFYASIPDVLFWPVFVVAVLAAIVASQA
VISAAFSIVKQCHAFDCFPCVKFVHSRRWIQGQTYIPEINWILMIISLAVAIGFGDPIHI
GYAYGIACLIVTYVTTWLTSLVINLVWHLSIVAALAFLIFFGSIEVLFLSSYCMKIPKGG
WVLLVLSAVFLVVMFVWHYGSRRKYLFDMHNKVSMKWILTLGPSLGIVRVPGMGLIYTEL
AAGIPSTFSHFLTNLPAFYQVVVFVCVKTVPVPSVPHKERYLIGRIGPKSYRMYRCIVRN
GYNDVYSDEADFENDLVLSIAEFIQLEAEGGSRNLEGSVDGRMAVVKTSGKFGKRLLMSE
SAIAEEGSSLSLSETLTVTSSKSPTLKRLQAMYEQESPELSNRKRIRFELLNTIYQDPRV
KEELLELVEAKRAGVAYIISHSHVKAKWNSSFLKRFSINLYSFLRKNCRAPTVSLNIPHI
YLIKVGMNYHV
>PAP.aesev.CIAT22838.gnm1.ann1.Ae03g31130.1
MSSDDADRDRSSSTMVDGKFQRKALMFLAYQSLGFLFGDLSTSPLYVYQSIFSGRLRHVQ
NEDAIFGAFSLIFWALCVFSLLKYVIIMLNADDNGEGGTIALYSQLCRNAKFCLLPNLQA
SDEELSTYHRPGCSNRNIPPSPLKRFIEKHRKTKTALLLLVLLGACMVICIGALMPAISV
LSAVEGLKIEAKITNNGMVPLISCVVLVGLFVLHHRGAHKVAFMFPPIMILWLLSIFMVG
IYNIIKWNPRVYKALSPYYIYKFFWITGKDGWANLGGVFLCITGTEAMFADLGYYRKAPI
RVAFCCVIYPCLVIQYMGQAAFLSKNLSAVPISFYASIPDTLFWPVFILAALAVIVACQA
VLSSTFSIVQQCHAFECFPRVKAVHSRRWMHGQTYIPEINWILLIISLAVTVVFGDTNHI
GYAYGIASLIVTFVTTLLTSLAINLVWHQSLLVTIAFVLVFGSIEVLFLSSYCMKIPKGG
WFPLVLSAVFMVVIYAWHYGSRKKYVFDMHNKVSLKWILTLGPSLGIVRVPGMGLIYTEL
STGIPASFTHFLTNLPAFYQVVVFVCIKTVPVPCVPHKERYLIGRVGPKSYRLYRCIVRN
GYKDVYSHENDFENELVMSIAEFIQLEAEGCSGSQESSVDGRMAVVRTSGKFGTRLLMSE
SASAEESSSI-LPGALTVTSSKSPALKKLQSMYEQESPEVNTRRRIRFELLNTIYRDSHV
KEELMELVEAKRAGAAYVIGHSHVKAKWNSSFLKKFAINLYSFLRKNCRSPAVGLNIPHI
CLIKVGMNYHV
>OUT.arath.Col0.gnm9.ann11.AT4G23640.1
--------------MADRRNRCNQILLLAYQSFGLVFGDLSISPLYVYKCTFYGGLRHHQ
TEDTIFGAFSLIFWTITLLSLIKYMVFVLSADDNGEGGIFALYALLCRHARFSLLPNQQA
ADEEISTYYGPGDASRNLPSSAFKSLIERNKRSKTALLVLVLVGTSMVITIGVLTPAISV
SSSIDGLVAKTSLKH-STVVMIACALLVGLFVLQHRGTNKVAFLFAPIMILWLLIIATAG
VYNIVTWNPSVYKALSPYYIYVFFRDTGIDGWLSLGGILLCITGTEAIFAELGQFTATSI
RFAFCCVVYPCLVLQYMGQAAFLSKNFSALPSSFYSSIPDPFFWPVLMMAMLAAMVASQA
VIFATFSIVKQCYALGCFPRVKIVHKPRWVLGQIYIPEINWVVMILTLAVTICFRDTRHI
AFAFGLACMTLAFVTTWLMPLIINFVWNRNIVFSVLFILFFGTIELIFVASALVKIPKGG
WITLLLSLFFTFITYVWHYGSRKKYLCDQHNKVPMKSILSLGPSLGIIKVPGMGLIYTEL
ASGVPATFKHFLTNLPAFYQVVVFVCCKTVPIPYVPQKERYLIGRIGPKTYRMYRCIIRA
GYKDVNKDGDDFEDELVMSIAEFIQLESEGYGGNTDRSIDGRLAVVKASNKFGTRLSRS
ISEANIA---GSSRSQTTVTNSKSPALLKLRAEYEQELPRLSMRRMFQFRPMDTKFRQPQ
VKEELFDLVNAKDAEVAYIVGHGHVKAKRNSVFVKQLVVNVYSFLRKNCRSPGVMLNIP
HICLIKVGMNYYL
>CER.bauva.BV-YZ2020.gnm2.ann1.rna-bv19426.t1
------------------------------------------------------------
------------------------------------------------------------
----------------------------------------------MVICVGALTPAISV
ISSIEGLKVQAKVVSSGMVVLISCVLLVGLYVLQHRGSHKVSFVFPPIMILWLLCIFMVG
IYNVIKWNPRVYRALSPYYICKFFYITGKDGWINLGGVFLCVTGTQAMFSDLGYFKQASI
RVAFCCVIYPCLVLQYMGQAAFLSKNLSAVPISFYASIPDILFWPIFVVTALAAIVASQA
VISAAFSIVQQCHAFECFPRVKVVHSRRWIHGQTYIPEINWVLMIFSLAVTVGFRDINQI
GYAYGVACLILTFVTTWLTSLVINLVWHQSLVVALAFIFFFGSIEILFLSSYCIKIPKGG
WVPLLLSAAFLIVMYVWHYGSRKKYLFDMHNKVSMKWILTLGPSLGIVRVPGMGLIYTEL
ATGVPATFTHFLTNLPVFYQVVVFVCVKTVPVPHVPHQERYLIGRIGPKSYRLYRCIVRN
GYRSVYNNENDFENELVMSIAEFIQLEAEGSSGSLDGSVDGRLAVVRTSGKFGKRLLMSE
SVRVEEDSRTSFPGALTVSSSKSPALKKLQSMYEQESPELTNRRRIRFELINTIYKDPR
VKEELLELVEAKRAGAAYVIGHSYVKAKWNSSFIKKFAINLHSFLRKNCRAPAVGLNIPQ
ISLIKVGMNYHL
>CER.cerca.ISC453364.gnm3.ann1.Cecan.6G355900.1
-VSDDAERERGVSAMVEHKDQCKAVLFLAYQSLGFLFGDLSISPLYVFRNIFSGRLQHI
QNEDAIFGAFSLVFWTLNLISLFKYAIIMLSADDNGEGGTIALYSLLCRNAKLCLLPNHQ
ASDEDLSTYKKPGGSNRNITSSPLKRFIDKHKSTKTALLIVVLLGACMVVCIGALTPAIS
VLSSIEGLKIQAKVVSSSMVVLISCALLVGLFVLQHRGSHKVSFMFPPIMVLWLLSIFMV
GIYNVIKWNPRVYRALSPYYIYKFFCVTGKDGWINLGGVFLCVTGTQAMFSDLGYFKQAP
IRVAFCCVIYPCLVLQYMGQAAFLSKNLAAVPISFYASIPDILFWPIFVVTALAAIVASQ
AVICSAFSIVQQCHAFECFPRVKVVHSRRWIHGQTYIPEINWVLMIVSLAVTVGFRDTNH
IGYAYGIACLIVTFVTTWLTSLVINLVWHQSLVVALAFILFFGSIEILFLSSYCIKIPKG
GWLPLLLSAAFLIVMYVWHYGSRKKYLFDMHSKVSMKWILTLGPSLGIVRVPGMGLIYTE
LATGVPATFTHFLTNLPVFYQVVVFVCVKTVPVPCVPHQERYLIGRIGPKSYRLYRCIVR
NGYKDVYNNENDFENELVMSIAEFIQLEAEGFSRSLDGSVDGRLAVVRTSGKFGKRLLMS
ELVRVEEDNRMSFSEALTVSSSKSPALKKLQSTYEQESPELNNRRRIRFELLNTIYKDPR
VKEELLELVEAKRAGAAYVIGHSHVKAKWNSSFLKKFSINLHSFLRKNCRAPAVGLNIPH
ICLIKVGMNYHL
>CAE.chafa.ISC494698.gnm1.ann1.ChfasH1.6G387100.1
MSSDDANRQRGIAAMVECKYQRSAILFLAYQSLGFLFGDLSISPLYVYPSIFSGRLQDIQ
NEDAIFGAFSLIFWTLSLMSLFKYAVIMLNADDNGEGGTIALYSLLCRNAKFCLLPNHQA
SDEELSTYHKPGCSNRHTPSSPLKRFIERHKTTKHALLILVLLGACMVVCVGALTPAISV
LSSVEGLKIQAKVTNNSMVVLISCVVLVGLFVLQHRGAHTVAFMFAPVMVLWLLLISLVG
IYNVIKWNPRVYQALSPYYIYKFFGVTGKDGWANLRGVFLCVTGTEAMFADLGYYGQAPV
RVAFCCVIYPCLVLQYMGQAAFLSKNLYAVPISFYASIPDVLFWPVFVVAALAAIVTSQA
VISATFSIVKQCHAFECFPRVKFVHSRRWIHGQIYIPEINWILMIISLAVTIGFGDTIHI
GYAYGFACLIVTYVTTWLTSLVINLVWHQSLALALAFLVFSGSVEILFLLSYCTEIRKGA
WVPLVLSAVFFPIMFVWHYGSRKKYLFDMHNKVSMKWILTLGPSLGIVRVPGMGLIYTGL
TTGVPASFTHFLTNLPAFYQVVVFVCVKTVPVSCVPHKERYLIGRIGPKSYRMYRCIVRN
GYKDAYNNETDFENDLVLSIAEFIQLEAEGGSGNLEGSVDGRLAVVKTSGKYGTRLLMSE
SAKAEDGGSFSLSGALTVSSSKSPTLKRLQSMYEQESPELINRRRIRFELLNTIYTDPRV
KEELMELVEAKRAGAAYVISHSHVKAKWNSSFLKKFAINLFSFLRKNCRAPAVGLNIPHI
CLIKVGMNYHV
>PAP.lotja.MG20.gnm3.ann1.Lj4g3v3002280.1
MSSVDANRERGSSSTMVEKSQSKALLFLAYQSLGFLFGDLTLSPLYVYQSIFSGRLKHD
QNEDAIFGAFSLIFWTLSLFSLFKYAVFMLSTDDNGEGGIVALYSQLCRNAKFCLLPNLQ
ASDEELSTYHKNGCSNRNIPPSPLKRFIEKHKSTKIALLILVLLGACMAICVGAIMPAIS
VLSSVEGLKIEAKITNNSMVPLISCVLLVGLFVLQHRGSHKVAFMFPPIIILWLLSIFMI
GIYNVVKWNPRIYQALSPYYIYKFFRVTGKKGWINLGGVFLCATGTEAMFQDLGYYRRAP
VRVTFFSIIYPCLILQYMGHAAFLSKNLSALPISFYASIPDILFWPVFVVAALAAIVASQ
GVISSTFSIVQQCHAFECFPRVKAVHSRRWI-----------------------------
------------------------------------------------------------
------------------------------------------------------------
------------------------------------------------------------
------------------------------------------------------------
------------------------------------------------------------
------------------------------------------------------------
------------
>PAP.medtr.A17_HM341.gnm4.ann2.Medtr8g099090.1
MSSSDGNRQRGSSTTVERKSQCKTLFFLTYQSLGFLFGDISLSPLYVYQSIFSGRLKHV
QNEDAIFGSFSLIFWTLSLISLLKYAVFMLSADDNGEGGTVALYSHLCRNAKFCLLPNHQ
ASDEELSTYRKPGYSNRNIPPSSLKRFIEKHKNTKIVLLIFVLLGACMIICVGALMPAIS
VLSSVEGLKIEAKIKNNSMVPLISCVLLVGLFVLQHRGSHTVAFMFPPIIILWLLSIFMI
GIYNVIKWNPRIYQAFSPYYIYKFFCVTGKDGWINLGGVFLCVTGTEAMFTDLGYYKQVP
VRVAFSCVVYPCLILQYMGQAAFLSKNLSAVPISFYASIPDVLFWPVFVGASLAAIVASQ
AVISSTFSIVQQCHAFECFPRIKAVHSRRWLNGQIFIPELNWVLMIISLAVTVGFGDTSH
IGYAYGISCLIVAFVTTWLTSLVINLVWHQSLVVSMAFLLFFGSIEALFLSSYCMKIPKG
GWVPIVLSVAFMVVMYVWHYGSKKKYFFDMHNKASMREILTLGPSLGIVRVPGMGLIYTE
LATGVPASFTHFLTNLPAFYQVVVFVCVKTVPVPSVPHAERYLIGRIGPKSYRLYRCIVR
NGYKDAYSHEIDFENELVMSIAEFIQLEAEGCSGNLDGSADGRMAVVRTSGKFGTRLRMS
ESYGVEEGDSSNIPGALTVASSKSPTLKKLQATYEQELPELNTRRRIRFEVLNTIYRDPR
VKEELMELVEAKRAGAAYVIGHSHVKAKWNSSFVKKFAVNLYSFLRKNCRSPSVGLNIPQ
TCLIKVGMNYHV
>CER.phach.longxuteng.gnm1.ann1.LXT24132.t1
-ISDDAERERGVTAMVEHKDQFKAVLFLAYQSLGFLFGDLAISPLYVFRNIFSGRLQHV
QNEDAIFGAFSLVFWTLNLISLFKYAIIMLSADDNGEGGIIALYSLLCRNAKLCLLPNHQ
ASDEDLSAYQNTGCPNRNIASTPLKRFIDKHKSTKTALLILVLLATCMVVCIGALTPAIS
VLSSIEGLKVQAKVVSSSMVVLISCALLVGLFVLQHRGSHKVSFMFPPIMILWLLCIFMV
GIYNVIKWNPRVYRALSPYYIYKFFYVTGKYGWINLGGVFLCVTGTQAMFSDLGYFKQAS
IRVAFCCVIYPCLVLQYMGQAAFLSKNLSAVPISFYASIPDILFWPIFVVTTLAAIVASQ
AVISAAFSTVQQCHAFECFPRVKVVHSRRWICGQTYIPEINWVLMIISLAVTVGFRDINH
IGYAYGIAFLILTFVTTWLTSLVINLVWHRSLLVALAFILFFGSIEILFLSSYCIKIPKG
GWVPLLLSAAFLIVMYVWHYGSRKKYLFDMHNKVSMKWILTLGPSLGIVRVPGMGLIYTE
LATGVPATFTHFLTNLPVFYQVVVFVCVKTVPVPHVTHQERYLIGRIGPKSYRLYRCIVR
NGYKDVYNNENDFENELVMSIAEFIQLEAEGCSRSLDGSVDGRLAVVRTSGKFGKRLLMS
ESVRVEEDSSTSFSEALTVSSSKSPALKNLQSMYEQESPELNNRRRIRFELLNTIYKDPR
VKEELLELVEAKRAGAAYVIGHSHVKAKWNSSFIKKFAINLHSFLRKNCRAPAVGLNIPH
ICLIKVGMNYHL
>PAP.phavu.G19833.gnm2.ann1.Phvul.002G294304.1
------------------------------------------------------------
------------------------------------------------------------
------------------------------------------------------------
------------------------------------------------------------
-----------------------------------------------MFADLGYYRQTPI
RVAFYCVIYPSLVLQYMGQAAFLSKNLSAVPVTFYASIPDVLFWPVFVVSALAVVVSSQA
VIASTFSVVQQCHAFESFPRVKAVHSRRWIPGQTYIPEVNWILMIISLAVTVGLGDINRI
GYAYGIAHLILVFVTTCLTTLAIILVWNQSLTIALAFALSFGSIDILFLSSYSLKILKGG
WIPLVLSAVIIVLMYVWHYGSRKKYLFDTHNKVSMKTILALGPSLGIIRVPGMGLIYTEL
ATGVPASFTHFLTNLPAFYQVVVFVCVKTVPVPCVPHEERYLVGRIGPRSYRLYRCIVRN
GYKDVYSHDYDFENDLVMSIAEFIQFEAEGCSGNAEGSADGRMAVVRASGKFGIRLLRSE
SASFEDGSS--IPGALTVTSTKSPTLKRLQAIYERESPELITRRRIRFELQNVIYKDPRV
KEELMELIEAKRTGAAYVIGHSHVKAKWNSSFLKRFAIDLYSFLRKNCRSPAVGLNIPPI
SLIKVGMNYHV
>PAP.phavu.G19833.gnm2.ann1.Phvul.002G294700.2
-MSSDTIRERGASTGVERKFQYRQLLFLAYQSLGFLFGDLSLSPLYVYQSIFSERLKHVQ
NEDAIFGAFSLIFWTLSSISLLKYALIMLSADDNGEGGVVALYSQLCRSAKFCLLPNHQA
SDEELSTYYKPGSSNGSIPSSPLKRFIERHKNTKMALLIFVLLGACMAICVGALMPAISV
LSSVEGLKIEAKITNKSMVSCISCVLLIGLFVMQHRGSYKVAFVFPPVIILWLLTIFMIG
IFNIIKWNPRVYQALSPYYVYKFFRLTGKDGWTNLGGVFLCVTGTEAMFADLGYYRQTPI
RVAFHCIIYPCLVLQYMGQAAFLSKNLSAVPISFYASIP---------------------
------------------------------------------------------------
----GIAYLILVFVTTCLTSLVINLVWHRSPIIALAFGLFFGSIEIIFLSSYCTKILRGG
WIPLVLSAVFMVVMYVWHYGSRKKYLFDMHNKVSMRSILGLGPSLGIVRVPGMGLIYTEL
ATGVPASFTHFLTNLPAFYQVVVFVCVKTVPVPCVPHEERYLIGRIGPKSYRLYRCIVRN
GYKDVYSHENDFENDLVMSIAEFIQLEAEGSSGNAEGSVDGRMAVVRTSGKFGTRLLMSE
SSGFEEGNNINLPGALTVTSSKSPTLKRLQAMYEQELPELNTGRRIRFELQNVIYKDARV
KEELMELVEAKRTGAAYVIGHSHVKAKWNSSFIKKFAINLYSFLRKNCRSPAVGLNIPQI
SLIKVGMNYHV
>OUT.prupe.Lovell.gnm2.ann1.Prupe.5G110400.1
--------------MVDWRGQSRQNALLVYRSFGLVFGALSIAPLYVYKCAFSGGLLHYQ
TEDAVFGVFSVIFWTITLISLFKYAFIMLSADDNGQGGLIALYALLCRNAKFCLLPNHQA
ADEEISTYRYPGRSNTNRPTSPLKGFIERHKSAQTCLLLLVLFGASMVICVGILTPAISV
FASVEGLKFQAKDLHNSVVVLIACILLVALFVLQHRGIHKLAFIFTPIVILWVLLVAAVG
IYNIIKWNPRVYQALSPYYVYIFFKRTGKDGWISLGGILLCITGTESMFADLGHFRATPI
RVAFSCVIYPCLILQYMGQAAFLSKNLSALSMSFYASIPVPLLWPVLVVAPLAAIVASQP
VISSTFSIVKQLHAIRCFPRVKVVHTKRRIPGQIYIPEINWSLMILSLGVTIGFRDTNCI
GNAYGIACLAVTIITTWLTSLGISLVWHKSFMFALLFSVLFGSVEIIYLSSSCMRILKGG
WFPPVLSAVFLVVMYVWQYGTRKKYLYDLHNKVSMRHILTLGPSLGIVRVPGIGLIYTEL
ATGVPATFTHFLTNLPAFYQVVVFVCIKTVPVPYVPQKDRYLVGRIGPKSYGMYRCMVRN
GYKDVFKNGDDFEIDVVMSIAEFIQMEAEGC-GTPEGAVDRRMAVVKTSGKFGTALFMSQ
TSGP--GESSSSSSSTIVSSSKSNTLQNLQATYEQEAPKLNYWRRARFGLMDAKCKDTRV
KEQLQELVEAKHAGVAYVIGAAYLKAKWNSSFIKKCTIDVYSFLRKNCRSPAVALNIPH
ICLIKVGMNYIV
>OUT.quisa.S10.gnm1.ann1.Qs0334770.1
--SEGTHTQ-RAPSMVDNRNQCKSVFLLAYQSLGFLFGDLTISPLYVYPITFSGRLRHYQ
NEDTVFGAFSLIFWTLTLISLFKYVILMLSADDNGEGGIIALYSLLCRNAKLCLLPNHQA
ADEELSTYHNPSYSNRNISSSALKRFIERHKSTKTVLLLLVLLGACMVISVGALTPAISV
VSSMEGLKIQAKSTNNSTVVLISCVLLVGLFVLQHRGSHKVAIMFPPIMILWLLSIFIVG
IYNIVEWNPRVYQALSPYYIYKFFRITGKDGWISLVGVFLCITGTEAMFADFGYFTATPI
RVAFCCVIYPSLVLQYMGQAAYLSKNLTAMPISFYASIPDLLFWPFFVVAVLAAVVSSQA
VISATFSIIKQCHALECFPRVKIVHTRRWIHGQIYVPEINWILMILCLAVTVGLQDTNHI
GYAYGIAYLTVTIVTTWLTSLVINLVWHQSLIVALVFIILFGSLETIFLSSYCMKIPKGG
WAPLLLSAIFLVIMYVWHYGSRKKYLSDLHNKVSMKWILTLGPSLGIVRVPGIALIYTEL
ATGVPATFTHFLTNLPAFYQVVVFVCAKTVPIPHVPHKERYLIGRIGPKSYRMYRCIVRN
GYKDVYNNENDLETDLVMSIVELIQLESEGCYGTSDGSVDGRMAVIRTSEKFGTRLLMSE
SAGIEQSSHNSPSETLRVSSSKSSTLKNLQATYEQESPQLNSRRRIRFELLNTKYRNPRV
KDELLEIVEAKHAGVAYVIGHSHIKAKWNSSFIKKFAVNIYSFLRKNCRSPAVSLNIPQ
ICLIEVGLNYHV
>CAE.sento.Myeongyun.gnm1.ann1.Sto06g193700
------------------------------------------------------------
------------------MSLFKYVIVMLNADDNGEGGTIALYSLLCRNAKFCLLPNHQA
SDEELSTYHKPGCSTRNIPPSPLKRLIEKYKITKHILLILVLLGACMVVCVGALTPAISV
VSSIGGLKIQEKVTNNSMVVLISCVLLVGLFVLQHRGSNNVAFMFPPIVVLWLLFISMVG
IYNIIKWNPKVYQALSPYYIYKFFWVTGKDGWANLGGVFLCVTGTEAMFADLGYYRQAPI
RVAFCCVIYPCLVLQYMGQAAFLSKNLSAVPISFYASIPDILFWPVIVVAALAAIVASQA
VISATFSIIKECHAFECFPRVKFVHSRRWLHGQTYIPEINWILMIVSLAVTIGFGDAIHI
GYTYGIACLIVTFVTTLLASLVINLVWHQSLAVALAFILFFGSIEILFLSSFCMKIPKGG
WVPLLLSAVFLLVMFVWHYGSRKKYLFDMHNKVSMKWVLTQGPSLGIVRVPGMGLIYTGL
ATGVPATFTHFLTNLPAFYQVVVFVCVKTVPVPCVPHKERYLIGRIGPKSYRMYRCIVRN
GYNDAYNNETDFENDLVLSIAEFIQLEAEGGSGNLEGSVDGRLAVVKTSGKFGTRLLMSE
SANAEEGGSLSLSGALTVSSSKSPTLKRLQSMYEQESPELINRKRIRFELTNTIYKDPRV
KEELMELVEAKRSGAAYVISHSHVKAKWNSSFLKQFAINLYSFLRKNSRAPAVGLNIPHI
CLIKVGMNYYV
>DET.singl.CAF01.gnm1.ann1.evm_model_Chr12_72
-----SERPPAAEAMGECKTQHKPVLFLAYQSLGFLFGHLSISPLYVYQSIFSGRLQHTQ
NEDATFGALSLIFWTLSFFSLLKYAIFMLTTTDNGEGGIIALYSLLCRSAKLCLLPNHQA
SDEELSTYQKAGGSSRNIQSLPLKKFIEKHKCTKTAVLILVLLGACMVICVGVLTPAISV
LSSIEGLKIKATILNHSLVVLISCVLLVGLFVLHHRGSHKVAFMFPPIMIIWLLLIFMIG
IYNIMKWNPRIYRALSPYYMYKFFRVTGKYGWISLGGVFLCVTGTEAMFADVGYFRQSPI
RVAFCCVIYPCLVLQYMGQAAFLSKNLSAMPISFYASIPDILFWPVVIVAALAAIVASQA
VLSATFSIVKQCHALDCFPRVKVVHSRRWIPGQTYIPEINWVLMIISLAVTVGFGDINRI
GYAYGLACLIVTFVTTWLTSLIINLVWHQSLLVALAYIVFSGSIEILFLSSYCLKIPKGG
WVPLLLSLVFLVVMYAWHYGTRKKYLFDVHNKLSMKWILTLGPSLGIVRVPGMGLIYTEL
ATGVPATFTHFLTNLPAFYQVVVFVCIKTVPVPFVPHKERHLIGRIGPKSYRLYRCIVRS
GYNDVDNSENDFENDLVMSIAEFIQLEAEGCSGNVDGSADGRMAVVRTSGKFGTRLLMSE
SAGGQQGSSLNLSGALTVSNSKSSTLKRLQSMYEQESPELNNRRKIRFELLNILYTDSNV
KEELLELVEAKRAGIAYVIGHSHVRAKWNASFIKKFAINLYSFLRKNCRAPAVGLNIPQI
CLIKVGTNYQI
>OUT.vitvi.PN40024.gnm2.ann1.VIT_202s0025g00680.1
------------------------------------------------------------
------------------------------------------------------------
------------------------------------------------------------
-----------------MVVAITCFVLVCLIVRQHHGTHRVGITFAPIVLLWLLSVALLG
IYNITKWNPRIYQALSPYYIYKFFRNTGKDGWISLGGIFLCITGTEAMFADLGQFTATSM
RVAFFVVIYPCLMLQYTGQAAFLSKNFSAVDISFYASVPEPLFWPVFVLAISTGIVASQA
AISETFSIVQQCQALGCFPRVKIVHTSRWIHGKIYIPEINWILMILILTVTLGFGDTTLM
GNAYGIAYMSVTLVTTLLMTLAITLVWHKTLVLALSFLLLFGSMEIIFLSSSYMRIHRGG
WLPIMLSSVFLAVMYVWHYGSRRKYLSDQQNRIPMKRILSLGPSLGIIRTPGIGVIYTEL
ATGVPATFSHFLTNLPSFYQVIVFVCIKTIHVPYISHKERYLIGRIGPKAYQMYRCIIRY
GYKDVHKSNEDFEYNLVMSIAEFIQLESEGS-RTPDGSVDGRLAVVRTSEKTGMRMVMSE
SANLGESGSSSWTGSAALSSSKSATLRRLQALYEQEVPHLSRRRHVRYQLLDKNYK
HPHVKEELLELVEAKHAEVAYVIGHSYIKARRNSSFLKKLAVDVYSFLRRNCRSPGVAL
HIPHISLIMAGMNYYV
