# Supplementary material for: Legume genome structures and histories inferred from Cercis canadensis and Chamaecrista fasciculata genomes
Source: Plant J. 2026 Jun 10;126(5):e70981. doi: 10.1111/tpj.70981 (PMC13252982; doi:10.1111/tpj.70981)
Supplement: Supplementary file 4 — Data S4. Manuscript supplement; Compressed directory of aligned sequences from 2212 low‐copy gene families, for calculation of a consensus species tree. [file TPJ-126-0-s010.gz › S4_consen_species_tree/40_aln_fas_cln1/Legume.fam3.06570]

>CAE.acacr.Acra3RX.gnm1.ann1.g28374.t1
MKIDYLKHKFLYKHRSSLLKFVLAIFFFGLAFWVLFPQSPDI-SPILESHVPKKDT--IL
EEPVVLTQD----IEDEADTADHES--HTENCDLFTGDWIPNPSGPAYTNDTCEFIEGHQ
NCLKNGRPDTGYLNWRWRPRDCELPQFRAKKFLKLMRNKHWALIGDSISRNHVQSLLCLL
SKGDKPLMFYHDEEYRSRKWRFPLYNFTLSVIWSPFLGEAAIFEDMNGVSTSEVELHLDK
LHSEWTDQFQSFNYMIISTGKWFLKSSIYYENDTVLGCHNCPKRNLTELGFDFAYRKTIQ
QVLNFVATSNHKGMIFFRTSTPDHFENGEWFSGGTCNRTAPAKEGEIEMKDLNQVLRDIE
LEEFARAAESASRNGVNLKLLDLSPLSLLRPDGHPGPYREFHPYAKGKNAQVQNDCLHWC
LPGPVDSWNDIIMEMAIND
>PAP.aesev.CIAT22838.gnm1.ann1.Ae03g31310.1
MRIDYLKNKFPLNHKNLLIKLALSIFFLGLAFRILFFHSLSPISQVLESPFPERTT
QQVPEDPPVTAPVPQQPHV--PETEDQVDNTDTEECDYFSGDWVPNPSGPAYT
NESCNLIEAHQNCLKNGRPDREFLYWRWAPRGCELPQFDAQRFLNMMRDKAWALIGDSIT
RNHVQSIMCLLSTVEQPVMFYHDEEYKSKSWHFPSYNFNMSVIWSPYLVKAAIFEDINGV
SSSEVELHLDKLDSKWMDQFFNFDFIIFSTGKWFLKSAIYYENDTILGCHSCPKRNLTEL
GFNFAYRKTLKFVFNFVTSSNHKGMIFFRTFTPDHFENGEWFSGGTCNRTLPIKEGEMEM
KELNMFLRNIELEEFGKAASEALNNGVNLKLADFSPLSHLRPDGHPGPYREFQPFAKGKD
SKVQNDCLHWCLPGPIDSWNDILMQMVLN-
>OUT.arath.Col0.gnm9.ann11.AT4G11090.1
MKLK-WESISNLQQNTYLIKLVAATLITCLAFRFFVFRFGQF-SPVQVSVTGNSNS-QIS
PTSVILS-----------DNEDQIPDIEVEKCDLFTGKWIKDPLGPIYTNESCGVVDA
HQNCITNGRPDSGFLNWKWKPNDCSLPRFDSLRFLQLMRNKSWAIIGDSIARNHVESLLC
MLSTVEKPVEVYHDENYRSKRWHFPSYNFTVSNIWSPFLVQADIFEDSNGVSSAAVQLHL
DKLDNTWTDLFPSLDYAIISSGEWFLKTAVYHENANPVGCHGCPSSNMTDLGFDYAYNT
SLRHVMDFIAKSKTKGMIFFRTSIPDHFEDGEWHNGGTCKKTEPVGEEAVEMKVLNKILR
DVEINQFERVVTEMGQESENLKLLDFAGMLLTRPDGHPGPYREFRPFDKDKNATVQNDCL
HWCLPGPIDHLNDVILEIIVNG
>OUT.arath.Col0.gnm9.ann11.AT4G23790.1
MKLK-LSSISMNHKNVLLIKLISAILISFFAFRLFILHSSEF-SPIFASVTGKFEA-RFL
PPEIIVP---E--------NEDLIPDIEVEKCDLFAGKWIPDSVGPIYTNKSCGLIDG
HQNCITNGRPDLDFLYWKWKPHDCLLPRFDPRRFLQLMRHKSWAFIGDSISRNHVESLLC
MLSTIEEPVEVYHDMEYKSKRWHFPLHNLTVSNIWSPFLVQAAIFEDSNGVSTASVQLHL
DRLDETWTSLMPSFDYAIISTGKWFLKSAIYHENAKLVGCHNCQKPHIEELGFDYAYNA
SLHNVMDFLAEDNSKGTVFFRTSTPDHFQNGEWHSGGTCKQTEPVSDEEIEIKDVHKIL
KDIEIDQFKRAVRETNQDGGNLKLLDFTRMLLTRPDGHPGEYRQFRPFDKDKNAKVQND
CLHWCLPGPFDYLNDVILETIVNG
>CER.bauva.BV-YZ2020.gnm2.ann1.rna-bv19397.t1
MKIDYFKQKFPHKYKQLLVKFVIVIFFFGVAFRFLFFHSEEI-SPVLESPLPEKTEASVS
VPET---PVSTEVVEN----ADQVS--RTEKCDIFSGDWIPNPSGPAYTNESCNLIESHQ
NCMTNGRPDKGYLYWRWSPRDCELPQFDPARFLNIMRNKTWALIGDSIQRNHVQSLLCML
STVEQAVMVYHDEEYKSRTWHFPTHNLTIAVIWTPFLVEAVIFEDQNGVSSSEVELYLDK
LNNKWTDEYQNIDYMIISTGKWFLKSAIYHENDTVLGCHYCPKRNLTELGFNFAYRKALR
FVMDYIASSDHKGVIFFRTSTPDHFENGEWFSGGTCDRKAPVKEGEMEMKDLNKILRDIE
LEEFAKAAEKASRNGVNLKLLDVAPLSLLRPDGHPGPYREFQPFAHDQNAKVQNDCLHWC
LPGPIDSWNDIIMEMVLNG
>CER.cerca.ISC453364.gnm3.ann1.Cecan.6G359200.1
MKIDYFKQKFPHKLKQLLVKFVIVIFFFGVAFRLLFFHSAEI-SPVLESPFPEKTKVS
VPETPV-LTEVAE--------NADQVS--RTEKCDIFSGDWIPNPSGPVYTNESCNLIES
HQNCMTNGRPDKGYLYWRWSPLDCELPQFDPARFLNMMRNKTWALIGDSIQRNHVQSLLC
MLSMVEQAVMVYHDEEYKSRAWHFPSHNFSISVIWTPFLVEAAIFEDQNGVSTSEVELHL
DKLDNKWTDEYQNLDYMIISSGKWFLKSAIYHENDTVLGCHNCPKRNLTELGFNFAYRKA
LRFVMNYIASSDHKGVIFFRTSTPDHFENGEWFSGGTCDRKAPVKEGEMEMKDLNKILRD
IELEEFADAAEKASINGVNLKLLDVAPLSLLRPDGHPGPYRQFHPFAHDQNAKVQNDCLH
WCLPGPIDSWNDIIMEMVLNG
>CAE.chafa.ISC494698.gnm1.ann1.ChfasH1.6G389200.1
MKIDYLKPKFLYTHKNVLLKFMVITFFVGLVFRFFFFHSTEI-SPDLESPFPQKST--VV
EPPV-YTNVTE---EDEAEIANQVSPSSAEKCDLLIGDWIPNPSGPVYTNESCNLIEGHQ
NCIKNGRPDSGYMYWRWSPRDCELPQFDAHRFLRMMRNKNWALIGDSISRNHVQSLLCML
STVEPAVMVYHDEEYRSRKWYFRSYNFNMSVIWSPFLVEAAIFEDMNGVSSSEVELHLDK
LHSEWTNQYKDMDYMIISTGEWFLKSAIYYVNDTILGCHYCPKRNLTELGFDFAYRKALQ
LVLNFIASSNHKGLIFFRTSTPDHFENGEWFSGGTCNRTVPIKEGEMEMNDLNKILRNIE
LEEFANASDIASRNGVNLKLLDVAPLSLLRPDGHPGPYRQFHPFDKGQNSQIPNDCLHWC
LPGPIDCWNDIITKMVIDG
>PAP.lotja.MG20.gnm3.ann1.Lj4g3v3002660.1
---------DNFNHKSFLLKLLLTVFFFGLAFRLFFFHSLPSISPLLETPFPEKDA--I
PENPPQTSSSSEPVPQLTEDEEDQVAPTETGKCDYFIGDWVPNPLGPAYTN
ESCNLIESHQNCMTNGRPDREFLNWRWVPRDCDLPQFDPWRFLRMMRNKAWALIGDSISR
NHVQSLLCMLAKVEQPALVYHDEEYKSRSWHFPLSNLTISVIWSPFLMEAAIFEDINGVS
SSEIQLYLDKLDSKWTNQYLNFDYIIISTGKWFVKSAIYYENDTILGCHGCSNKNLTDLG
FDFAYRKTLRFVMNSILSSNHKGLIFFRTSTPDHFENGEWFSGGTCNRTAPIKEGEMEMK
DLSRILREVELEEFGNTTSEASRYGVNVKILDFAPLMLLRPDGHPGPYRQFHPFAEG---
-----------------------------
>PAP.medtr.A17_HM341.gnm4.ann2.Medtr8g099300.1
MRID---SSFNFNHKNYLIKLLLTLFFSVLAFRLLFFQSLPT---LTESQTPPQTS----
--SSLLSDLQQ----L--PLQNQLSPTDTGKCDYFNGDWVPNPLGPIYTNETCDLIESHQ
NCMKNGRPDREFLYWKWAPTDCELPIFDPQRFLNLMRGKVWALIGDSISRNHVQSLLCTL
SKVEKAVLVYHDEGYKSKSWHFPLYNFSMSVIWSPFLVEAAIFEDINGVSSSEVELYLDK
LDSKWTDQYLNFDYIIISTGKWFVKSAIYYENDTILGCHGCSNKNLTDLGFDFAYRKVL
KNIFNFIVSSNHKGLILYRTSTPDHFENGEWFSGGTCNRTEPIKEGEMEIKLLLRILRDI
ELEEFKKAASKASKNGVNLKLADFAPLSLLRPDGHPGPYRQFQPFAKDKNAKVQTDCLHW
CLPGPIDSWNDIIMEMVVNG
>CER.phach.longxuteng.gnm1.ann1.LXT24154.t1
MKIDYFKQRFPHKYKQLLVKFLIVIFFLGVAFRLLFFHSAEI-SPVLESPFPEKTKDSV-
-----SVSVPEPPVSTEAENADQVS--RTEKCDIFSGDWIPNPSGPVYTNESCSLIESH
QNCMTNGRPDKEYLYWRWSPRDCELPRFDPARFLNMMRNKTWALIGDSIQRNHVQSLLCM
LSRVEQAVLVYHDEEYRSRTWHFPSHNLTISVIWTPFLVEAAIFEDQDGVSSSEVELYLD
KLDSKWTDEYQNFDYMIISTGKWFLKSAIYHENNTVVGCHYCPKRNLTELGFNFAYRKAL
RFVMNSIASSNHKGIFFFRTSTPDHFENGEWFSGGTCDRKAPVKESEIEMKDLNKILRDI
ELEEFANASEKASRNGVNLKLLDVAPLSLLRPDGHPGPYRQFHPFAHDQNAKVQNDCLHW
CLPGPIDSWNDIIMEMVLNG
>PAP.phavu.G19833.gnm2.ann1.Phvul.002G296400.1
MRTDYLKQNFPFTHRNIFLKLLLTFFFIGLAFRILFFHSLSSISPVLESPFPQKVT
HHVPEPPPFLERVPEPPPVLDSETEDQLSPTESEQCD
YFNGDWVRNPFGPAYTNESCDLIEPPQNCLKNGRPDREFLYWRWAPRQCDLPQLDPQRFL
NMMRNKAWALIGDSISRNHVQSLLCILSKVEQPVLVYHDEEYKSKSWNFPSSNFSISVIW
APFLVEAAIFEDINGVSSSEVELHLDKLDSKWTDQYLDFDYIIISTGKWFLKSAIYYEND
TILGCHSCSGRNLTELGFNFAYRKALKFVMNFIVSSNHKGMIFFRTFTADHFENGEWFSG
GTCNRTAPIKEGEMEMKYLNQMLRDIELDEVGKAASEASRKGVNFKLVDFSALSQLRPDG
HPGPYRQFQPFAKGKKAQVQNDCLHWCLPGPIDTWNDIIMEMVAK-
>OUT.prupe.Lovell.gnm2.ann1.Prupe.5G115700.1
MKLN-WNLSFNHKHKHLVVKFVVAILLMGIALRLFFSTSTGYFSPIEETPFPEKTVE
D------------------Q
ENGQDQIPPL-KGECDLFTGDWVPNTSGPAY-NESCPIIEN
PQNCIRNGRPDTGYLYWRWNPRDCEIPKFDPERFLEMMRNKAWALIGDSISRNHVQSLLC
MLSTVERAVQVYHDKDYRSRRWHFPSYNFSVSVIWSPFLAKAAIFEDYNGVATSEVELHL
DKLDRTWVDQYHSWEYMVISTGKWFLKTAIYYENNEVLGCHYCPKRNLTELGFDFSYRKV
LSFVMDYLVTSDYKGMIFFRTSTPDHFENGEWFNGGNCKRTAPVKEGEVELKEVHKILRR
IELEVFEKAAAEASKSGVNLKLLDLVPLSLMRPDGHPGPYRHYHPFDHDKNAKVQTDCLH
WCLPGPIDSWNDILMEMVVNG
>OUT.quisa.S10.gnm1.ann1.Qs0334490.1
MKLDFLKQKFPQKHKHLIVKFLVAIFLTGVACRFLFFQSEEF-LPVLESPFPEKTV--VP
EFTL-PAQVPY----NL----DQISFNSGEKCDTFTGEWIPDPSGPIYTNKTCKLIE
SPQNCMRNGRPDTGYLYWRWKPRGCELPRFDAERFLDMMRNKIWALIGDSIARNHVQSLL
CMLSTVDRPVLIYHDEEYKSKRWLFPSYNFTISVIWSPFLVKAAIFEDFNGVSTSEVELH
LDKLDDNWTDLYKNLDYMIISSGEWFLKSSIYYENDTILGCHYCPKRNLAELGFNFAYRK
ALQFVMNFIVTSNHKGLIFFRTSQPDHFENGEWFNGGTCERKAPVKEGEIQLKELNSILR
DIELEEFAKAAVKASKNGVNLKLLDLTPLSLLRPDGHPGPYRQFHPFARGKNAKVQRDCL
HWCLPGPIDSWNDVIMEMVVNG
>OUT.quisa.S10.gnm1.ann1.Qs0339070.1
MKLDCWTQKFPQKHKLLLVKFLAAIFLLGVAFRFIFSHSDEF-SPVLESHFPEKTV--VP
EPSL-PAQVPEST--N----EISTKDFNAENCDLFTGEWIPNPSGPIYTNKTCSLIEGHQ
NCMKNGRPDTGFLYWRWNPRGCELPQFNAERFLNMMRNKVWALIGDSISRNHVQSLLCML
STVERAVLVYHDEEYRSKRWRFPSYNLTISVIWSPFLVKAAIFEDFNGVSTSEVELHLDK
IDDNWTGLYKNLDYMIISSGEWFLKSAIYYENGTIVGCHYCPKRNLTELGFNFAYRKALQ
FVMNFIVNS---------------------------------------------------
------------------------------------------------------------
-------------------
>CAE.sento.Myeongyun.gnm1.ann1.Sto06g193270
MKIDSLKHKFLYKHKNLLLNFVAATFLIGLAFRFLFFNSSEI-PPVLQSPFPEKTA--VL
EPSV-STPVTEDGPKI----ADQIN--DAEKCDVLVGDWVPNPSGPVYNNESCKFIESHQ
NCLTNGRPDRGFMNWRWSPRDCELPQFDAERFLRMMRNKKWALIGDSISRNHVQSLLCML
SMVEPAEEVYHDKEYRSRKWHFPSYNFSLWVIWSPFLVKAAIFEDMNGVATSEVELHLDK
LHSEWVDEYQNLDYMIISTGKWFLKSSIYYENDSIIGCHYCPKRNLTELGFDFAYRKSLR
LAMNFIASSNHKGLIFFRTSTPDHFEYGEWFSGGNCNRTAPVKEGEMEMKDLNRILRDIE
LEEFANATAKASRNGVNLKLLDVAPLSLLRPDGHPGPYRQFHPFAEGQNAQVQNDCLHWC
LPGPIDSWNDIIMKMVIDG
>DET.singl.CAF01.gnm1.ann1.evm_model_Chr12_46
MKIDYLKQKFLHKHKTLLLPFLVAAFFFGLVFRLLVFHPTEI-SPVLESPLPQKTTS
TVPELANATARHQESPLSTKDENADQVSMPYSDKCDLFTGNWIPNPLG
PVYTNESCNHIENHQNCLRNGRPDSGYLYWRWSPRQCELPQFDPERFLNMMRNKAWALIG
DSISRNHVQSLLCVLSTVEQAIMVYHDEEYRSKRWHFPSYNFSMSVIWSPFLVEAAIFED
QNGVSASEVELHLDRLGN-WTNQYQNLDYMIFSTGKWFLKSSIYYENGAVLGCHFCPKRN
LTELGFNFAYRKALRSVLNFIVSSNHRGLIFFRTSTPDHFENGEWFSGGTCNRTAP-EEG
EMEIKHVNQMLRNIELEEFAKAATKASMNGVNLKLLDFVPLSLMRPDGHPGPYRDFHPFA
KGENAKVQNDCLHWCLPGPIDSWNDIIMEMILNG
>OUT.vitvi.PN40024.gnm2.ann1.VIT_202s0025g01200.2
--------WSLHKHNHLLVKVAVSILLMGLAFRLLFVHSTVP-----ETPFVEKPV--IP
NPPV-SEDVPE----IRDPIPEK---VVAEKCDLFTGDWIPNPSGPVYTNESCQLIETHQ
NCMKNGRPDSAYLYWRWSPRDCELPQFDPYRFLELMRNKAWALIGDSITRNHVQSLLCIL
SKVEQPDHVYHDKGYKSRRWVFPSYNFTISVLWSPFLVEAAIFEDMNGVSTSEVELHLDQ
LDKKWVDQYQNLNYMIISTGKWFLKNTIYYENGTVVGCHSCSNKNLTVLGFDFAYQKALS
FVFNFIVTSKHKGMILFRTATPDHFESGEWFSGGVCPKAEPVKEGEIEFKGLHSILRDIE
LEEFAKAEKKAQENGVNLKLLDLSKISLLRPDGHPGPYRFFYPFASDKNATVQNDCLHWC
LPGPIDSWNDVIMEMVVNG
