# Supplementary material for: Legume genome structures and histories inferred from Cercis canadensis and Chamaecrista fasciculata genomes
Source: Plant J. 2026 Jun 10;126(5):e70981. doi: 10.1111/tpj.70981 (PMC13252982; doi:10.1111/tpj.70981)
Supplement: Supplementary file 4 — Data S4. Manuscript supplement; Compressed directory of aligned sequences from 2212 low‐copy gene families, for calculation of a consensus species tree. [file TPJ-126-0-s010.gz › S4_consen_species_tree/40_aln_fas_cln1/Legume.fam3.06572]

>CAE.acacr.Acra3RX.gnm1.ann1.g28427.t1
MRLLKVATCNLNQWAMDFDCNTKYIKESIAQAKQAGAVIRLGPELEVTGYGCEDHFLELD
TVSHAWECLKDILLGDWTDGILCSIGMPIIKGSERYNCQVLCLNRKIIMIRPKMCLANDG
NYRELRWFTAWKRKDQLEEFQIPNEIAEALGQKSVPFGYGFIQFQDTAIAAEICEELFSP
IAPHAELALNGVEVFLNASGSHHQLRKLDVRLRAFIGATQTRGGVYMYSNHQGCDGGRLY
YDGCACVVVNGDLVAQGSQFSLKDVEIVTAQIDLDAVASLRGSISTFQEQASCKTRVPSV
AVAYNLCMPFNLKVALSIPQKIKYHSPEEEIAFGPGCWLWDYLRRSGASGFLLPLSGGAD
SSSVAAIVGCMCQLVAKEIANGDEQVKADAIRIGNYKDGQFPANSREFAKRIFYTVFMGS
ENSSDATRSRAKVLADEIGSWHLDVNIDGVVSAFLSLFQTLTGKRPRYKVDGGSNIENLS
LQNIQARIRMVLAFMLASLLPWVHSKPGFYLVLGSSNVDEGLRGYLTKYDCSSADINPIG
SISKQDLRAFLRWAAIHLGYSSLQDIEEAPPTAELEPIRSNYSQLDEVDMGMTYEELSVY
GRLRKIFRCGPVSMFQNLCYRWGARLTPSQVAEKVKHFFKYYSINRHKMTVLTPSYHAES
YSPDDNRFDLRQFLYNARWPYQFRKIDEIVSELDDNKVAESKDHEAMANASDGVGGMG
VIAAGSGNPSVGI
>PAP.aesev.CIAT22838.gnm1.ann1.Ae03g31740.1
MRLLKVATCNLNQWAMDFDCNTKQIKESISVAKQNGAVIRLGPELEITGYGCEDHFLELD
TVNHAWECLKEILIGDWTDGIVCSIGMPIIKDSERYNCQVLCLNRKIIMIRPKMWLANDG
NYRELRWFTAWKQRDGLVDFQLPSEISEALGQKSVPFGYGFVKFQDTAIAAEVCEELFTP
TPPHSELALNGVEVFMNASGSHHQLRKLDVRLRAFIGATHTRGGVYMYSNHQGCDGGRLY
FDGCACVVVNGDLVAQGSQFSLKDSEVVVAQIDLDVVASLRGSVSSFQEQASCKNKVPSV
EVPYSLCVPFNLKIRLSIPLKIKYHSPEEEIAFGPGCWLWDYLRRSGASGFLLPLSGGAD
SSSVAAIVGCMCQLVVKEIANGDEQVKADAIRIGNYKDGKYPTDSREFAKRIFYTVFMGS
ENSSEMTRSRAKVLADEIGSWHLDLSIDGVVSAFLTLFQTLTGKRPRYKVDGGSNVENLS
LQNIQARIRMVLAFMLASLLPWVHNKPGFYLVLGSSNVDEGLRGYLTKYDCSSADINPIG
SISKQDLRTFLRWAAIHLGYSSLADVEAAPPTAELEPIRSNYSQLDEVDMGMTYEELSVY
GRLRKIFRCGPVSMFQNLCYRWGGRLTPSQVAEKVKHFFKYYSINRHKMTVLTPSYHAES
YSPEDNRFDLRQFLYNVRWPYQFRKIDELVSQLDVKDIVQEQNHETVAAASDVVGGMGVP
AAGSGNPKVGF
>OUT.arath.Col0.gnm9.ann11.AT1G55090.1
MRLLKVATCNLNQWAMDFESNMKNIKASIAEAKAAGAVIRLGPELEVTGYGCEDHFLELD
TVTHAWECLKELLLGDWTDDILCSIGMPVIKGAERYNCQVLCMNRRIIMIRPKMWLANDG
NYRELRWFTAWKQREELEEFQLPIEISEALEQKSVPFGYGYIQFIDTAVAAEVCEELFSP
LPPHAELALNGVEVFMNASGSHHQLRKLDIRLNAFMGATHARGGVYMYSNQQGCDGSRLY
YDGCACIVVNGNVVAQGSQFSLRDVEVIISQVDLDAVASLRGSISSFQEQASCKVKVSSV
AVPCRLTQSFNLKMTLSSPKKIIYHSPQEEIAFGPACWMWDYLRRSGASGFLLPLSGGAD
SSSVAAIVGCMCQLVVKEIAKGDEQVKADANRIGNYANGQFPTDSKEFAKRIFYTVFMGS
ENSSEETKRRSKQLADEIGAWHLDVCIDGVVSAVLSLFQTVTGKRPRYKVDGGSNAENLG
LQNIQARMRMVLAFMLASLLPWVHSKPGFYLVLGSSNVDEGLRGYLTKYDCSSADINPIG
SISKMDLRLFLKWAATNLGYPSLAEIEAAPPTAELEPIRSDYSQLDEVDMGMTYEELSVY
GRMRKIFRCGPVSMFKNLCYKWGTKLSPAEVAEKVKYFFKYYSINRHKMTVLTPSYHAES
YSPEDNRFDLRQFLYNSKWPYQFKKIDEIVDSLNGDSVAFPEEE------ANSNKEIGVV
AANSGDPSAGL
>CER.bauva.BV-YZ2020.gnm2.ann1.rna-bv00962.t1
MRLLNVATCNLNQWAMDFDCNLKHIKESIVKAKQAGAVIRLGPELEITGYGCEDHFLELD
TISHAWECLKDILLGDLTDGILCSIGMPIIKGSERYNCQVLCLNRKIIMIRPKMWLANDG
NYRELRWFTAWKQKDQLVEFQLPNEISDALSQKSVPFGYGFVQFQDTAVAAEVCEELFTP
IPPHSELALNGVEVFMNASGSHHQLRKLDVRLRAFIGATHTRGGVYMYSNHQGCDGGRLY
YDGCACIVVNGDMVAQGSQFSLKDVEIVVAQIDLDVVASLRGSISSFQEQASCKPKVSSV
AVQYSLCQAFNLKALLSVPLKIKYHAPEEEIAFGPGCWLWDYLRRSGASGFLLPLSGGAD
SSSVAAIVGCMCQLVVKEIANGDEQVKADAIRIGNYKDELYPTDSREFANRIFYTVFMGS
ENSSEPTRLRAKVLADEIGSWHLDVCIDGVVSALLSLFQTLTGKRPRYKVDGGSNVENLS
LQNIQARIRMVLAFMLASLLPWVHNKPGFYLVLGSSNVDEGLRGYLTKYDCSSADINPIG
SISKQDLRAFLQWAAIHLGYSSLADVESAPPTAELEPIRSNYSQLDEVDMGMTYEELSIY
GRLRKIFRCGPVSMFQNLCYRWGARLTPSQVAEKVKHFFKYYSINRHKMTVLTPSYHAES
YSPEDNRFDLRQFLYNARWPYQFRKIDQLVSELDGEKVASSGDHETGAAASEGVGGMG
VAAAGSGNPSVGF
>CER.cerca.ISC453364.gnm3.ann1.Cecan.6G046000.1
-----CRSNRLNRWSRDKTCNLKHIKGSIVKAKQAGAVIRLRPELEITGYGCE
DHFLELDTLRGKWECLKEILVGDWTGGILCSIGMPIIKESERYNCQ------------
---------------------QKDQLVEFQLPNEISDALSQKSVPFGYGFIQFQDIAVAA
EVCEELFTPIPPHSELALNGFEVFMNASGSHHQLRKLDVHLCAFVGATHTRGGVYMSSNH
QGCDGGRLYYDGCACIVVNGDMVAQGSQFSLKDVEIVVAQIDLDAVASLRGSVSSFQEQA
SCKPKVSSVAVQYSLCQPFNLKVCLSVPLKIKYHTPEEEIALGPGCWLWDYLRRSGASGF
LLPLSGGADSSSVAAIVGCMCQLVVK----------------GNYKDRHYPTDSREFANR
IFYTVFMRSENSSEATSLRAKVLADEIGSWHLDVCIDEVVSALLSLFQTLTGKYPRYKVD
GGCNVLNLSLQNIQAQIRMVLAFMLASLLPWVHNKPGFFLVLGNSNVDEGLRGYITKYDC
SSADINSIQS------------KTIHLGYLSLADVESAPPTAELEPIRSNYSQ
LDEVDMGMNYEELSIYGRLWKIFHCGPVSMFQ--------------VAEKVKHF
FKYYSMNRHKMTVLTPSFHTESYSPEDNRFDLRQFLYNARCPYQFRKIDELVQSVD----
-----HETGTAASDGVGGMGVVAAGSGNPSIGL
>CER.cerca.ISC453364.gnm3.ann1.Cecan.6G365300.1
MRLLKVATCNLNQWAMDFDSNLKHIKGSIVKAKQAGAVIRLGPELEITGYGCEDHFLELD
TVSHAWECLKDILVGDWTDGILCSIGMPIIKGSERYNCQVLCLNRKIIMIRPKMWLANDG
NYRELRWFTAWKQKDQLVEFQLPNEISDALSQKSVPFGYGFIQFQDTAIAAEVCEELFTP
IPPHSELALNGVEVFMNASGSHHQLRKLDVRLRAFIGATHTRGGVYMYGNHQGCDGGRLY
YDGCACIVVNGDMVAQGSQFSLKDVEIVVAQIDLDAVASLRGSVSSFQEQASCKPKVSSV
AVQYSLCQPFNLKVCLSVPLKIKYHAPEEEIAFGPGCWLWDYLRRSGASGFLLPLSGGAD
SSSVAAIVGCMCQLVVKEIANGDEQVKADAIRIGNYKDGHYPTDSREFANRIFYTVFMGS
ENSSEATRLRAKVLADEIGSWHLDVCIDGVVSALLSLFQTLTGKRPRYKVDGGSNVENLS
LQNIQARIRMVVAFMLASLLPWVHNKPGFFLVLGSSNVDEGLRGYLTKYDCSSADINPIG
SISKQDLRAFLRWAAIHLGYSSLADVESAPPTAELEPIRSNYSQLDEVDMGMTYEELSVY
GRLRKIFRCGPVSMFQNLCYRWGARLTPSQVAEKVKHFFKYYSMNRHKMTVLTPSYHAES
YSPEDNRFDLRQFLYNARWPYQFRKIDELVRELNVEKVAESGDHETGAAASDGVGG
MGVVAAGSGNPSVGL
>CAE.chafa.ISC494698.gnm1.ann1.ChfasH1.6G393800.1
MRLLKVATCNLNQWAMDFDCNTKHIKESIAKAKQAGAVIRLGPELEITGYGCEDHFLELD
TVNHAWECLKDILLGDWTDGILCSFGMPIIKGSERYNCQILCLNRKIIMIRPKMWLANDG
NYRELRWFTAWKQKDQLVEFQLPKEISEALCQESVPFGYGFIQFRDTAIAAEVCEELFVP
IAPHSELALNGVEVFMNASGSHHQLRKLDVRLRAFVGATHTRGGVYMYSNHQGCDGGRLY
YDGCACVVVNGDVLAQGSQFSLKDVEIVVAHIDLDAVATLRGSVSSFQEQASCKTKVPSV
AVAYNLCLPFNLKVNLSIPHKIRYHSPEEEIAFGPGCWLWDYLRRSGASGFLLPLSGGAD
SSSVAAIVGCMCQLVVKEIANGDEQVKADAIQIGNYKDGQYPTDSREFAKRIFYTVFMGS
ENSSEATRSRAKVLADEIGSWHLDISIDGVVSSLLSLFQTLTGKRPRYKVDGGSNVENLS
LQNIQARIRMVIAFMLASLLPWVHSKPGFYLVLGSSNVDEGLRGYLTKYDCSSADINPIG
SISKQDLRAFLRWAAIHLGYSSLADIEAAPPTAELEPIRSNYSQLDEVDMGMTYEELSVY
GRLRKIFQCGPVSMFQNLCYRWGARLTPSQVAEKVKHFFKYYSMNRHKMTVLTPSYHAES
YSPDDNRFDLRQFLYNARWPYQFRRIDEIVRELDGEKVAESGDHEAMAAASDGVGGMG
VIAAGSGNPNVGF
>PAP.lotja.MG20.gnm3.ann1.Lj4g3v3014500.2
MRLLKVATCNLNQWAMDFDCNTKQIKHSIVNAKQAGAAIRLGPELEIPGYGCEDHFLELD
TVNHSWECLKDILLGDWTDGIVCSIGMPVIKGSERYNCQVFCFNRRIIMIRPKMWLANDG
NYRELRWFTAWKQRDELVDFQLPSEVSQALGQKSVPFGYGFVKFQDTAIAAEVCEELFVP
TPPHSELALNGVEVFMNASGSHHQLRKLDVRLRAFIGATHTRGGVYMYSNHQGCDGGRLY
YDGCATVVVNGDVVAQGSQFSLKDVEVVVAQIDLDVVASLRGSISSFQEQASCKTKVPSV
EVSHSLCLPFNLKIPLSAPLKIKYHSPEEEIAFGPACWLWDYLRRSGASGFLLPLSGGAD
SSSVAAIVGCMCQLVVKDIASGDEQVKADAIRIGNYKDGQYPTDSREFAKRIFYTVFMGT
ENSSEMTRSRAKVLADEIGSWHLDVSIDGVVSALLSLFQTLTGKRPRYKVDGGSNVENLS
LQNIQARIRMVLAFMLASLLPWVHSKPGFYLVLGSSNVDEGLRGYLTKYDCSSADINPIG
SISKQDLRAFLRWAAIHLGYSSLADVEAAPPTAELEPIRSNYSQLDEVDMGMTYEELSVY
GRLRKIFRCGPVSMFQNLCYKWGTKLAPSQVAEKVKHFFKYYSINRHKMTVMTPSYHAES
YSPEDNRFDLRQFLYNARWPYQFQKIDELVRGMDVKDVQQSEEHDEVVAASDGVGGMGV
AAAGSGNPSVGL
>PAP.medtr.A17_HM341.gnm4.ann2.Medtr8g099885.1
MRLLKVATCNLNQWAMEFDSNLLQIKDSISKSKQAGAVIRLGPELEIPGYGCEDHFLELD
TINHSWECLKDILVGDWTDNIVCSIGMPIIKGSERYNCQVLCFNRKIIMIRPKMWLANDG
NYRELRWFTAWKQRDQLDDFQLPLNVSEALGQKSVPFGYAFVKFQDTAIAVEVCEELFTP
SPPHAELALNGVEVFMNASGSHHQLRKLDVRLRAFIGATHTRGGVYMYSNHQGCDGGRLY
YDGCSSVVVNGDVVAQGSQFSLNDVEVVVAQIDLDVVASLRGSLSSFQEQASCKVKVPSV
DVPYSLCLPFDLKIRLSVPLKIKYHSPEEEIAFGPGCWLWDYLRRSGASGFLLPLSGGAD
SSSVAAIVGCMCQMVVKEIANGDEQVKADAIRIGNYKDGQYPTDSTEFAKRIFYTVFMGS
ENSSEMTKSRAKVLAEEIGSWHLDVSIDGVISALLSLFQTLTGKRPRFKVDGGSNVENLS
LQNIQARIRMVLAFMLASLLPWVHNKPGFYLVLGSSNVDEGLRGYLTKYDCSSADINPIG
SISKQDLRSFLRWAAIHLGYSSLADIEAAPPTAELEPIRSNYSQLDEVDMGMTYEELSVY
GRLRKIFRCGPVSMFQNLCYRWGAKLTPSQVAEKVKHFFKYYSINRHKMTTLTPSYHAES
YSPEDNRFDLRQFLYNARWPYQFRKIDELVHELDVKDVQESANHESVAASLDGVGGMGVA
ATGSGNPNVGI
>CER.phach.longxuteng.gnm1.ann1.LXT21677.t1
MRLLKVATCNLNQWAMDFDCNLKHTKESIVKAKQAGAVIRLGPELEITGYGCEDHFLELD
TISHAWECLKDILLGDWTDGILCSIGMPIIKGSERYNCQVLCLNRKIIMIRPKMWLANDG
NYRELRWFTAWKQKDELVEFQLPNEISDALSQKSVPFGYGFIQFQDTAVAAEVCEELFTP
IPPHSELALNGVEVFMNANGSHHQLRKLDVRLRAFVGATHTHGGVYMYSNHQGCDGSRLY
FDGCACIVVNGDMVAQGSQFSLKDVEIVVAQIDLDAVASLRGSISSFQEQASCNPKVPSV
AVQYSLCEPFNLKTWLSVPLKIKYHAPEEEIAFGPGCWLWDYLRRSGASGFLLPLSGGAD
SSAVAAIVGCMCQLVVKEIANGDEEVKADAIRIGNYKDGHYPTDSKEFANRIFYTVFMGS
ENSSGATSLRAKVLGDEIGSWHLDVCIDGVVSALLSLFQTLTGKCPRYKVDGGSNVENLS
LQNIQARIRMVLAFMLASLLPWVHNKPGFFLVLGSSNVDEGLRGYLTKYDCSSADINPIG
SISKQDLRAFLRWAAIHLGYSSLADVESAPPTAELEPIRSNYSQLDEVDMGMTYEELSIY
GRLRKIFRCGPVSMFQNLCYRWGARLTPSQVAEKVKHFFKYYSMNRHKMTVLTPSYHAES
YSPEDNRFDLRQFLYNARWPYQFRKIDELVRELNDEKVADSRDHETGAAASD-VGGMG
VAAAGSGNPSVGF
>CER.phach.longxuteng.gnm1.ann1.LXT24201.t1
MRLLKVATCNLNQWAMDFDGNLKHIKESIVKAKQAGAVIRLGPELEITGYSCEDHFLELD
TVSHAWECLKDILVGDWTDGILCSIGLPIIKGSERYNCQVLCLNRKIIMIRPKMWLANDG
NYRELRWFTAWKQKDQLVEFQLPNEISDALSQKSVPFGYGFIQFQDTAIAAEVCEELFTP
IPPHSELALNGVEVFMNASGSHHQLRKLDVRLRAFIGATHTRGGVYMYSNHQGCDGGRLY
HDGCACVVVNGDMVAQGSQFSLKDVEIVVAQIDLDAVASLRGSISSFQEQASCKLKVSSV
AVQYSLCHPFNLKASLSVPLKIKYHAPEEEIAFGPGCWLWDYLRRSGASGFLLPLSGGAD
SSSVAAIVGCMCQLVVKEIANGDEQVKADAIRIGNYKDGRYPTDSREFANRIFYTVFMGS
ENSSKATRSRAKVLADEIGSWHLDVCIDGVVSAFLSLFQTVTGKRPRYTVDGGSNVENLS
LQNIQARIRMVLAFMLASLLPWVHNKPGFFLVLGSSNVDEGLRGYLTKYDCSSADINPIG
SISKQDLRAFLRWAAIHLGYSSLADVESAPPTAELEPIRSNYSQLDEVDMGMTYEELSVY
GRLRKIFRCGPVSMFQNLCYRWGARLTPSQVAEKVKHFFKYYSMNRHKMTVLTPSYHAES
YSPEDNRFDLRQFLYNARWPYQFRKIDELVRELNV---EESGEHETGAAASDGIGGMG
VVAAGSGNPSVGL
>PAP.phavu.G19833.gnm2.ann1.Phvul.002G328900.1
MRLLKVATCNLNQWAMDFDCNAKQIKESIAKAKEAGASVRLGPELEIPGYGCEDHFLELD
TVNHSWECLKDLLLGDWTDGILCSFGMPIIKGSERYNCQVFCLNRKILMVRPKMCLANDG
NYRELRWFTAWKQRDQLVDFQLPFEISQALGQKSVPFGYGFMQFQDTAIAAEVCEELFTS
DPPHSELALNGVEVIMNASGSHHQLRKLDVRVHAFIGATHTRGGVYMYSNQQGCDGSRLY
YDGCACVVVNGDIVAQGSQFSLKDVEVVVAQIDLDVVASLRGSLSSFQEQASCKTKVPSV
EVPYSLCRPFNLKTCISFPLKIKYHTPEEEIAFGPGCWLWDYLRRSGASGFLLPLSGGAD
SSSVAAIVGCMCQLVVKEIANGDEQVKADAIRIGNYKDGQYPTDSREFAKRIFYTVFMGS
ENSSEMTKSRAKVLADEIGSWHLDVSIDVVVSAFLSLFQTLTGKRPQYKVDGGSNVENLS
LQNIQARIRMVLAFMLASLLPWVHSKPGFYLVLGSSNVDEGLRGYLTKYDCSSADINPIG
SISKQDLRVFLRWAAIHLGYSSLTDIEAAPPTAELEPQRSNYTQLDEVDMGMTYEELSVY
GRLRKIFRCGPVSMFQNLCYRWGAKLTPSQVAEKVKYFFKHHSINRHKMTVLTPSYHAES
YSPEDNRFDLRQFLYNARWPYQFRKIDELVSELDVKDIKDYAAQDTVAATSNGVGGMGVA
AAGSGNPKAGF
>OUT.prupe.Lovell.gnm2.ann1.Prupe.5G126000.1
MRLLKTATCNLNQWAMDFDCNLKNIKESIAKAKEAGAVIRLGPELEITGYGCEDHFLELD
TVNHAWECLKELLVGDWTDGILCSFGMPVIKGSERYNCQILCMNRKIIMIRPKMWLANDG
NYRELRWFTAWKQRDQLVNFQLPKEISEALSQDSVPFGYGYIQFLDTAVAAEICEELFTP
IPPHAELALNGVEVFMNASGSHHQLRKLDIRLRAFMGATHTRGGVYMYSNHQGCDGGRLY
YDGCASVVVNGDLVAQGSQFSLKDVEVVIAQIDLEAVASLRGSISSFQEQASCKTRVPFV
EARYNLCQSFNLKMCLSSPLKIKYHSPEEEIAFGPGCWLWDYLRRSGASGFLLPLSGGAD
SSCVAAIVGCMCQLVVKEIANGDEQVKADAIRIGQYKDGQYPTDSREFAKRIFYTVFMGS
ENSSEATKSRAKVLADEIGAWHLDVSIDGVISALLSLFQTVTGKRPQYKVDGGSNSENLG
LQNIQARIRMVLAFMFASLLPWVHNKPGFYLVLGSSNVDEALRGYLTKYDCSSADINPIG
SISKQDLRTFLRWAATHLGYASLAEIEAAPPTAELEPIRSDYSQLDEVDMGMTYEELSVY
GRLRKIFRCGPISMFKNLCYRWGAKLTPQEVADKVKHFFKYYSINRHKMTVLTPSYHAES
YSPEDNRFDLRQFLYNARWPYQFRKIDDLVRELDGDRVHESSELDKLGDASQGGGGMG
VVAAGSGNPNVGL
>OUT.quisa.S10.gnm1.ann1.Qs0339620.1
MRLLKVATCNLNQWAMDFDCNLKNIKESIATAKEAGAVIRLGPELEITGYGCEDHFLELD
TVTHAWECLKDILLGDWTEGILCSIGMPIIRGSERYNCQVLCLNRKIIMIRPKMWLANDG
NYRELRWFTAWKQKDQLVDFQLPHEISEALSQKSVPFGYGFIQFLDTAVAAEVCEELFTP
IPSHTELALNGVEVFMNASGSHHQLRKLDIRLRAFIGATHTNGGVYMYSNHQGCDGGRLY
YDGCACIVVNGDVVAQGSQFSLKDVEIVVAQIDLDAVSSLRGSISSFQEQASSKTKVPSV
ASPYKLCLPFNLKMRLSSPLKIKYHSPEEEIAFGPGCWLWDYLRRSGASGFLLPLSGGAD
SSSVAAIVGCMCQLVVKEIRNGDEQVKADAIRIGNYKDSQYPTDSREFARRIFYTVFMGS
ENSSAATKLRAKVLADEIGSWHLDVAIDGVVSAILSVFHTLTGKRPRYKVDGGSNIENLG
LQNIQARIRMVLAFMLASLLPWVHNKPGFFLVLGSSNVDEGLRGYLTKYDCSSADINPIG
SISKQDLRAFLRWAAIHLCYSSLADIEAAPPTAELEPIRSNYSQLDEVDMGMTYEELSVY
GRLRKIFRCGPVSMFQNLCYRWGARLTPSQVADKVKHFFKYYSINRHKMTVLTPSYHAES
YSPEDNRFDLRQFLYNARWPYQFHKIDELVREIDDEKVA-TGDHETIGAASDGGGGMGVV
AVGSGNPNVGF
>CAE.sento.Myeongyun.gnm1.ann1.Sto06g192720
MRLLKVATCNLNQWAMDFDCNTKHIKESIAEAKQAGAVIRLGPELEITGYGCEDHFLELD
TVTHAWECLKEILLGDWTDGILCSFGMPIIKGSERYNCQVMCLNRKIIMIRPKMWLANDG
NYRELRWFTAWKQKDQLVEFLLPKEISEALGQESVPFGYGFIQFQDTAIAAEVCEELFTP
IPPHTELALNGVEVFMNASGSHHQLRKLDVRLRAFIDATHTRGGVYMYSNHQGCDGGRLY
YDGCASVVVNGDVVAQGSQFSLKDVETVVALIDLDAVASLRGSISSFQEQASCKTKVPSV
AVAYNLCMPFNLKVCLSIPHKIKYHSPEEEIAFGPGCWLWDYLRRSGASGFLLPLSGGAD
SSSVAAIVGCMCQLVVKDIANGDEKVKADAIRIGNYKDGQYPTDSREFAKRIFYTVFMGS
ENSSEDTRSRAKVLADEIGSWHLDVSIDVVVSAFLSLFQTLTGKRPLYKVDGGSNVENLS
LQNIQARIRMVLAFMLASLLPWVHNKPGFYLVLGSSNVDEGLRGYLTKYDCSSADINPIG
SISKQDLRAFLRWAAIHLGYSSLKDIEAAPPTAELEPIRSNYSQLDEVDMGMTYEELSVY
GRLRKIFRCGPVSMFQNLCYRWGARLTPSQVAEKVKHFFKYYSINRHKMTVLTPSYHAES
YSPEDNRFDLRQFLYNARWPYQFRKIDEIVSELDVKNVAESGDHEKMVAASDGVGGMG
VIAAGSGNPKVGF
>DET.singl.CAF01.gnm1.ann1.evm_model_Chr01_5158
MRLLKVATCNLNQWAMDFDCNTKHIKESIAEAKQAGAVIRLGPELEITGYGCEDHFLELD
TVTHAWECLKDILLGDWTEGILCSFGMPIIKGSERYNCQVLCLNRKIIMIRPKMWLANDG
NYRELRWFTAWKQKAELVEFQLPNEISEALCQKSVPFGYGFVQFQDTAIAAEICEELFTP
NPPHSELALNGVEVFMNASGSHHQLRKLDVRLRAFIGATHTRGGIYMYSNHQGCDGGRLY
YDGCACVVVNGDVVAQGSQFSLKDIEVVVAEIDLDAVASLRGSISSFQEQASCKTTVPSV
AVPYSLCQPFNLKECLSSPLKIKYHSPEEEIAFGPGCWLWDYLRRSGASGFLLPLSGGAD
SSSVAAIVGCMCQLVVKEIANGDEQVKADAIRIGNYKDGDYPTESREFAKRIFYTVFMGT
ENSSEATKSRAKLLADEIGSWHLDVSIDGVVSALLLLFQTLTGKRPCYKVDGGSNIENLS
LQNIQARIRMVLAFMLASLLPWVHSKPGFFLVLGSSNVDEGLRGYLTKYDCSSADINPIG
SISKQDLRAFLRWAAIHLGYSSLADIEAAPPTAELEPIRSNYSQLDEADMGMSYEELSVY
GRLRKIFRCGPVTMFQNLCYKWGAKLSPTEVAEKVKHFFKYYSINRHKMTVMTPSYHAES
YSPDDNRFDLRQFLYNASWPYQFRKIDQLVSELDGHKVAVG------GSVDHGVGGMGVI
AAGSGNPNVGF
>OUT.vitvi.PN40024.gnm2.ann1.VIT_202s0025g02150.1
MRLLKVATCNLNQWAMDFDGNLKNIKESICRAKEAGAVIRLGPELEVTGYGCEDHFLELD
TITHAWECLKEILVGDWTDGIFCSIGMPVIKESARYNCQVLCLNRKIVMIRPKMWLANNG
NYRELRWFTTWKQKDELEDFQLPSEIAEALSQKSVPFGYGYVRFLDTAVAVETCEELFTA
MAPHAELQLNGVEVFMNASGSHHQLRKLDLRVQAFIGATHTIGGVYMYSNQQGCDGGRLY
YDGCSCIVVNGNMVAQGSQFSLKDVEVVVAQVDLDAVASFRGSISSFQEQASSRPKVSS
VAVPVSLCQPFNLKMSLSGPLKVKYHLPEEEIAFGPSCWLWDYLRRSGASGFLLPLSGGA
DSSSVAAIVGCMCQLVVKEIAEGDEQVKADAIRIGQYTDGQFPTDSKEFAKRIFYTVFMG
SENSSEATRKRAKVLAEEIGSWHLDICIDGVITALLSLFQTLTGKRPRYKVDGGSNIENL
GLQNIQARIRMVLAFMLASLMPWVHNKAGFYLVLGSANVDEALRGYLTKYDCSSADINPI
GGISKQDLRGFLQWAAVHLGYPSLAEIEAAPPTAELEPIRANYSQLDEVDMGMTYEELSV
YGRLRKIFHCGPVSMFKNLCYKWGGRLTPSEVAEKVKHFFKYYSINRHKMTVLTPAYHAE
SYSPEDNRFDLRQFLYNARWPYQFRKIDQLVSELDADGVTIKKEL--------GGGGMGV
VAAGSSDPKAGL
