# Supplementary material for: Legume genome structures and histories inferred from Cercis canadensis and Chamaecrista fasciculata genomes
Source: Plant J. 2026 Jun 10;126(5):e70981. doi: 10.1111/tpj.70981 (PMC13252982; doi:10.1111/tpj.70981)
Supplement: Supplementary file 4 — Data S4. Manuscript supplement; Compressed directory of aligned sequences from 2212 low‐copy gene families, for calculation of a consensus species tree. [file TPJ-126-0-s010.gz › S4_consen_species_tree/40_aln_fas_cln1/Legume.fam3.06573]

>CAE.acacr.Acra3RX.gnm1.ann1.g28477.t1
-EKEGNRNVVVEP-PELKVVGLRFWEAATASSVVLVFVLVLLSVYLTMPDSDYSFLKLPR
TLEDLQVLRGHLENYTSDYTAQVLLGYCVVYIFMQTFMIPGTVFMSLLAGALFGVYRGVA
LVVFNATAGASSCFFLSKLIGRPLVFSLWPDRLKFFQDQVAKRRKRLLNYMLFLRLTPTL
PNTFINVASPIVDVPYHTFFLGTVIGLIPAAYVTVKAGLALGELQSLRDLYDFNSIATLF
LIGVVSVTPTLITKS--
>PAP.aesev.CIAT22838.gnm1.ann1.Ae05g01440.1
---QNKEQPQPEHHAPPSKFPLSAWETALASTVALGFVFGLLGVYLTMPDSDYSFLKLPR
TLQDLQLLRDNLESYTSDYTAQVLVGYCVVYIFMQTFMIPGTVFMSLLAGALFGVFKGVA
LVVFTATAGASSCYFLSKMVGRPLLSSLWPDKLKFFQNEVAKRRKGLLNYMLFLRLTPTL
PNTFINFASPIVDVPYHIFFFATVIGLIPAAYVTVRAGLALGELQSVGDLYDFNSIATLF
FIGIVSVTPTLMSKNES
>OUT.arath.Col0.gnm9.ann11.AT4G17790.1
-----------------PIYSLSFWEVTAASGVVLGFILGLVCVYLTMPQSDYSFLKLPR
NLEDLQILRDNLEIYTSDYTVQVLVGYCLVYVFMQTFMIPGTVFMSLLAGALFGVVKGMA
LVVSTATAGASSCYFLSKLIGRPLLFSLWPDKLVFFQDQVARRKDRLLNYMLFLRLTPTL
PNTFINVASPIVDVPYHIFFLATFIGLIPAAFVTVRAGLALGELKSLGDLYDFSSMATLC
LIGVLSVTPTLIGKKQ-
>CER.bauva.BV-YZ2020.gnm2.ann1.rna-bv20473.t1
METENQSNVVVEA--PQSKYPLSFWEAAAASTVVLGFVFGLLCVYLTMPDSDYSFLKLPH
SLEDLQVLRDHLESYTSDYTAQVLVGYCVVYIFMQTFMIPGTVFMSLLAGALFGVLKGVA
LVVFTATAGASSCYFLSKLIGRPLLFSLWPDKLKFFQAQVAKRRKGLLNYMLFLRLTPTL
PNTFINVASPIVDVPYHIFFLGTVIGLIPAAYVTVRAGIALGELQSMRDLYDFNSIATLF
LIGVVSVTPTLMSKNKS
>CER.bauva.BV-YZ2020.gnm2.ann1.rna-bv27433.t1
METENKSNVVVKA--QESNFPLSFWEAAAASTVVLGFVFGLLCVYLTMPDSDYSFLKLPR
SLEDLHVLRDHLESYTSDYTAQVLVGYCVVYICMQTFMIPGTVFMSLLAGALFGVLKGVA
LVVFTATAGASSCYFLSKLIGRPLVFSLWPDKLKFFQAQVAKRRNGLLNYMLFLRLTPTL
PNTFINFASPIVDVPYHIFLLGTVIGLIPAAYLTVRAGIALGELESLGDLYDFNSIAALF
LIGVVSVTPTLMNKNNS
>CER.cerca.ISC453364.gnm3.ann1.Cecan.6G235200.1
METENKSNVVVEA--PESKFPLSFWEAAAASTVVLGFVFGLLCVYLTMPDSDYSFLKLPR
SLEDLQVLRDHLESYTSDYTAQVLVGYCVVYIFMQTFMIPGTVFMSLLAGALFGVFKGVA
LVVFTATAGASSCYFLSKLIGRPLVFSLWPDKLKFFQAQVAKRRRGLLNYMLFLRLTPTL
PNTFINVASPIVDVPYHIFLLGTIIGLIPAAYVTVRAGIALGELQSLGDLYDFNSIATLF
LIGVVSVTPTLMSKNES
>CAE.chafa.ISC494698.gnm1.ann1.ChfasH1.6G295000.1
MEKEVKGNAVPEA--VESKFRLRFWEAALASIVVFSFVVGLLSVYLTMPDSDYSFLKLPR
SLEDLQVLRGHLESYTSDYTAQVLVGYCVVYIFMQTFMIPGTVFMSLLAGALFGVFKGVA
LVVFNATAGASSCYFLSKLIGRPLVFSLWPDKLKFFQDQVAKRKKRLLNYMLFLRLTPTL
PNTFINVASPIVDVPYHIFFLGTVIGLIPAAYVTVRAGLALGELQSMGDLYDFNSIATLF
LIGVVSVTPTIMTKS--
>PAP.lotja.MG20.gnm3.ann1.Lj2g3v1485060.1
-----------------------------------------------MPDSDYSFLKFPH
TLEDLKLLRDNLETYTSDYTAQVLVGYCVVYIFMQTFMIPGTVFMSLLAGALFGVFKGVA
LVVFNATAGASSCFFLSKVVGRPLLSTLWPDKLLFFQNQVAKRRKGLLNYMLFLRLTPTL
PNTFINFASPVVNVPYHIFFIATVIGLIPAAYVTVRAGLALGELKSVGDLYDFNSVATLC
LIGVVSITPTLISKKES
>PAP.medtr.A17_HM341.gnm4.ann2.Medtr5g029890.1
-------INVNKPMPVQSKFPLSFFETTVASTVALGFILGLLGVYLTMPDSDYSFLKLPR
TLHDLQLLRDNLESYTSDYTAQVLVGYCVVYIFMQTFMIPGTVFMSLLAGALFGVFKGVA
LVVFTATAGASSCFFLSKIIGRPLLFSLWPDKLKFFQTQVAKRRKSLLNYMLFLRLTPTL
PNTFINFASPIVDVPYHIFFLGTVIGLIPAAYVTVRAGLALGELQSVGDLYDFNSIATLF
FIGIISVTPTLMGKSDS
>CER.phach.longxuteng.gnm1.ann1.LXT54327.t1
MEMENKSNVVVEA--PESKFPLSFWEAAAASTVVLGFVFGLLCVYLTMPDSDYSFLKLPR
SLEDLQVLRDHLESYTSDYTAQVLVGYCTVYIFMQTFMIPGTVFMSLLAGALFGVLKGVA
LVVFTATAGASSCYFLAKLIGRPLVFSLWPDKLKFFQAQVAKRRNGLLNYMLFLRLTPTL
PNTFINFASPIVDVPYHIFLLGTVIGLIPAAYLTVRAGIALGELQSLGDLYDFNSVAALF
LIGVVSVTPTLMSKNKS
>PAP.phavu.G19833.gnm2.ann1.Phvul.002G139800.1
---EGANTVVKQPVASPSKFPLSFWETTVASTVALIFALGLIGVYLTMPDSDYSFLKLPR
TLQDLQLLRDNLESYTSDYTAQVLVGYCVVYIFMQTFMIPGTVFMSLLAGALFGVFKGVA
LVVFTATAGASSCYFLSKMIGRPILSSLWPEKLKFFQTQVARRRKSLLNYMLFLRLTPTL
PNTFINFASPIVDVPYHIFFLATVIGLIPAAYVTVKAGLALGELKSMGDLYDFNSVATLF
LIGVVSVTPTLISKNES
>OUT.prupe.Lovell.gnm2.ann1.Prupe.3G067000.1
-----------------------------------------------VPIVCSSFTERLW
NISFIVFCRVHLEYYTSDYTAQVLLGYYMVYIFMTTFMIPGTVFMSLLVGSLFGVFRGIA
FVVFNATTSASSCYFLSKLIGRPIVFSLWPDKL---QNE----------SFIFLP-----
-----------VDVPYHIFFIATIIGLILARYVTVRVGLALGDLRSHGDLYDFNSIATLF
FIGVVSVTPMFVASV--
>OUT.prupe.Lovell.gnm2.ann1.Prupe.5G032200.1
-----GDVKVVGGVGSISKFPLSFWEMAVASTVLLGFVVGLLVVYLTMPASDYSFLKLPR
SLQELQILRVHLEDYTSDYTAQVLLGYCMVYIFMQTFMIPGTVFMSLLAGSLFGVFKGVA
LVVFNATAGASSCYFLSKLIGRPIVFSLWPDKLQFFQNQVAKRRDGLLNYMLFLRLTPTL
PNTFINLASPIVDVPYHIFFLATIIGLIPAAYVTVRAGLALGELRSLGDLYDFNSIATLF
FIGVVSVTPTLVSKSKS
>OUT.quisa.S10.gnm1.ann1.Qs0123050.1
--------------AVESKFLLSCWEMTAASTVVLGFLLGLIRVYLTMPESDYSFLKIPR
SL---------MEQYSC---------HCLLEHYLES------------------------
--------------------SEPLVFSLWPDKLKFFQAQLAKRRGGLLNYILFLRLTPTL
PNTFINVASPIVDVPYHIFFLATFIGLIPVAFITVKAGVALGELQSLGDLYDFQSIATLF
LIGVVSVTPTLMSKSKS
>OUT.quisa.S10.gnm1.ann1.Qs0148390.1
MGKENESNEVVKA--VKSKFSLSFWEMTAASTVVLGFVAGLICVYLTMPDSDYSFLKLPH
NLEDLRVLRDHLESYTSDYTAQVLVGYCTVYIFMQTFMIPGTVFMSLLAGALFGVFKGVA
LVVFNATAGASSCYFLSKLIGRPIVFCIWPDKLKFFQAQVAKRRGGLLNYMLFLRLTPTL
PNTFINFASPIVDVPYHIFFLATFIGLIPAAFVTVRAGITLGELQSVGDLYDFQSIATLF
LIGIVSVTPTLMSKSKS
>CAE.sento.Myeongyun.gnm1.ann1.Sto06g203740
-GKEVEANGK--AEAVESKFQLRSWEAVAASTVVLSFLVGLLSVYLTIPDSDYSFLKLPR
SLEDLQVLRGHLENYTSDYTAQVLVGYCVVYIFMQTFMIPGTVFMSLLAGALFGIFKGVA
LVVFNATAGASSCYFLSKLIGRPLVFCLWPDKLKFFQDQVAKRRKRLLNYMLFLRLTPTL
PNTFINVASPIVDVPYHIFFLGTVIGLIPAAYVTVRAGLALGELQSMGDLYDFNSIATLF
LIGVVSVTPTLMTKS--
>DET.singl.CAF01.gnm1.ann1.evm_model_Chr01_3839
-ATEAERNGAAKA--AESMFPLTFWEATVASTVVVGFVLGLFCVYMTMPDSDYSFLKLPR
NLEDLQVLRDDLESYTSDYTAQVLVGYCMVYIFMQTFMIPGTLFMSLLAGALFGVFKGVA
LVVFAATAGASSSYFLSRLIGRPLVFCLWPDKLQFFQAEVAKRRECLLNYMLFLRLTPTL
PNIFINVASPIVDVPYHTFFLGTALGLIPAAYVTVRAGITLGELQSLEDLYDFNSIATLF
LIGIVSVTPTLISKSKS
>DET.singl.CAF01.gnm1.ann1.evm_model_Chr12_1282
MATEIENNGVVKA--VQSKFPLNFWEATVAVTVVLGFGIGLLGVYLTMPESDYSFLKLPR
TLQDLQILRDHLESYTSDYTAQVLVGYCVVYIFMQTFMIPGTVFMSLLAGALFGVFKGVA
LVVFTATAGASSCYFLSKLIGRPLASFLWPGQAAIL------------------------
------------------------------------------------------------
-----------------
>DET.singl.CAF01.gnm1.ann1.evm_model_Chr12_1825
------------------------------------------------------------
------------------------------------------------------------
-------------------------------------------------------LIPTL
PNTFIDVASPIVDVPYHIFFLGTVNGLTPTAYITVRAGIALGELQSLGDLYDFNSIA---
-----------------
>OUT.vitvi.PN40024.gnm2.ann1.VIT_202s0012g01630.1
-------------ENVEGRFPLTFWEVTGASAVVGAFVLGLACVYLTMPASDYSFLKLPR
SLEDIQILRDHLEDYTSDYTVQVLVGYCMVYIFMQTFMIPGTVFMSLLAGSLFGVFKGVA
LVVFTATAGASSCYFLSKLIGRPLVSFLWPDKLSFFQAQVAKRRERLLNYMLFLRVTPTL
PNTFINVASPMVDVPYHIFFLATFIGLIPAAYVTVRAGIALGELRSVGDLYDFQSIATLF
LIGVVSVTPTLMSKNKS
