# Supplementary material for: Legume genome structures and histories inferred from Cercis canadensis and Chamaecrista fasciculata genomes
Source: Plant J. 2026 Jun 10;126(5):e70981. doi: 10.1111/tpj.70981 (PMC13252982; doi:10.1111/tpj.70981)
Supplement: Supplementary file 4 — Data S4. Manuscript supplement; Compressed directory of aligned sequences from 2212 low‐copy gene families, for calculation of a consensus species tree. [file TPJ-126-0-s010.gz › S4_consen_species_tree/40_aln_fas_cln1/Legume.fam3.06585]

>CAE.acacr.Acra3RX.gnm1.ann1.g29160.t1
MERFASARATTSCG-YLSWQEVFVSESKGRNEVRYFLKRSDGSSDLAVVGREKSTRHM
SYSYSIRHEVVGSSVLKLKSRRDVIDWLNSIVSDSQREGASIRAQKGGSGDNV
ASKKDNQLRKLGHCIKEFSWSGSSWTCKKRRKHYESFRWNDLKISVHDFVYVLAEEDKRL
VAYLEDMYEDSRGNKMVMVRWFHKIDEVGNFLPHSFSDREIFFSLCLQDLSIECIDGLAT
VLSPQHYKKFQNEARHTMLEPFVCDNQFDNEDVKHFDITQVKGYWRQEILRYMYTHSDAK
SNGSSQQSDDKLE-EEDIQFTSRIRSKKRLRLAKVDGEG----AAIETGSLNDSGNEAKR
KNGNSSLKQVGPTAS---KDTKENALEYLAIGCQVEILSQDSGIRGCWFRASVIKKHKNK
VKVQYQDLQDAVDESRKLEEWVSASRIAAQDHLDIRLNGRSTIRPAPQSSMYKFPGV--V
GSIVDVWWHDGWWEGIIVQKESEAKYHVYFPGEKSLSIFGSGDLRQAQEWTGTGWFKVNG
RPDLVSSILSSLKTSQVPGKSA----AAASAGDARHSKQGGDNNNANDSKSRKPEPV
PDLSKDDLLSQLRWKSSRKRGR------------SHGRKSLDSSDPNTSDSYMISASLKV
DHDDYKYRGDQAMFNSSVVPSLTNLVMCR
>PAP.aesev.CIAT22838.gnm1.ann1.Ae09g26350.1
------------SFGYVRWEEAWVSSEKGRREVHYYLKRRDGASDLAVVGKEKSLRHISY
HYAVGIQKMGSSLFKLKSRREVIEWLDSIVSDSSSGNLSRE-------ADFETL
KDNQLRKLGHFTKEFLWLGSPWTCKKRRNHYQSFKRNGFKISVYDFVYVLAEEGKHLVAY
LEDMYEDSRGNKMVVVRWFHKIDEVGIDLPHGFCDREVFVSLYLQDLSIECIDGLATVLS
PEHYERFQIHGRYTLWEPFMCSKQFDNDDVKPFDVTQLKGYWKQEIIRYIFTLSESKPNG
SSGLSDDS---QENLHSTTGIRPKKRRRLTKVGSKDASDLAAVKLENLNNTRTDTKVVTG
SN--------PL------NKDADHYVVVGSQVEVLSQDSGIRGCWFRASVLKKHKNKVKV
QYQDVEDAIDETKKLEEWVLACRITAQDHLGLHMSGRAKIRPASPSHKFEKSSGVDVGSI
VDAWWHDGWWEGIIVEIESEAKYHVYFPGEKLVAVFGLDNLRPSQEWTGNEWVNMRRRPD
LVTSILPTLKAKQDPCKSHDSKSTVLSGEDAIQFKQGDASLDSEKDEPRKSSVFPDLLK
DGVLSQLRWRTSRKRRRGGSCGKQQCCDDKDRKKSPKALESDASDGFVVQSSANAEH
DDFKYRGDPSIFSSSVVPSLTNLVMCR
>OUT.arath.Col0.gnm9.ann11.AT1G68580.2
-----WSSETP---SYCGWNERHVKNTKEKMEVHYYLERKDGIADLAVIGRLKNSKRMSF
RYALKKNR--SVLKKLNSKDDVALWLDSIVSGPHVADVPATVEKDAGGFNMSTFMN
RKFQEPIQQIKTFSWMGFSWTCRKRRKHYQSYLRNGVRISVNDFVYVLAEQHKRLVAYIE
DLYEDSKGKKMVVVRWFHKTEEVGSVLSDDDNDREIFFSLNRQDISIECIDYLATVLSPQ
HYEKFLKVPMHVQTVAFFCQKLYGDDGLKPYDITQLEGYWRQEMLRYLNVSILKSFEG-A
QAPGTDPGLKAPLVGCVGIRSRKRRRPSPVGTLN-VSYAGDMKG---------DCKSSPD
SVLAVTDASI--FKGDEDGSSHHIKKGSLIEVLSEDSGIRGCWFKALVLKKHKDKVKVQY
QDIQDADDESKKLEEWILTSRVAAGDHLGLRIKGRKVVRPMLKPSKENDVCVIGVGMPV
DVWWCDGWWEGIVVQEVSEEKFEVYLPGEKKMSAFHRNDLRQSREWLDDEWLNIRSRSDI
VSSVLS-LTKKKEMEVKHDEKSSDVGVCNGRMSPKTEAKRTITTKKSLPKRPIPD
LLKDVLVSDLKWKSSRKRNRVV----------SCCPHDPSLNDGFSSER-----SL--
DCENCKF--MEDTFGSSDGQHLTGLLMSR
>CER.bauva.BV-YZ2020.gnm2.ann1.rna-bv01761.t1
MEKLASTATTS----YVSWKEVFISNDRGRREVHYFLKRRDGSSDLAVVGKEKSSRHMTY
HYAIRHEAMGPSLLKLKSRREVIDWLNSICSDSSTEDVSAAADGCGYGMD
IETLKDNQLRKLGSFTTDFSWLGSSWTCRKRRQHFQSFRRNGFKISVYDFVYVLAEEDKR
LVAYLEDMYEDSRGNKMVVVRWFHKIDEVGIALPRPFCDREIFFSLCLQDLSVECIDGLT
TVLSPQHYEKFQKEAGHTPLEPFVCDSQFDNDDVKPFDITQIKGYWRQEILRYMYTLSDL
KSNGISEQSDDGPKQEENLLCSTGVRPKKRLRRVKIDVQDSVDLAAVESE-------NQK
SRIGENSLKQSVSSQLTSIKETNEISLQSLPVGSQVEVLSQDSGIRGCWFRASVIKKHKN
KVKVRYHDIQDAADEDNKLEEWIPASRIAAEDNLGIHMHGRTMVRPAPQSNQCEISWVVG
AGSLVDVWWHDGWWEGIVVQKESEAKYQVYFPGEKLVSSFDFGNLRRSQEWMGNEWMHLR
ERVDLVSSILSSLKTAQSPCESYDGKATVASPGDGIQSNQENNCSDAEIDKS-KSVVVP
DLLKDGLLYQLRWKSSRKRRR-GSPTRKLQYSETYGRKSPKESQSHASDKFMVPASLKVE
HDDYKYRGDPSILGSSVVPSLTNLVMCR
>CER.cerca.ISC453364.gnm3.ann1.Cecan.6G160800.1
MEKLASTATTS----YVSWKEVFVSNNRGRREVHYFLKRRDGNSDLAVVGKEKSLRHMTY
HYAIRNEAMGPSLLKLKSRREVIDWLNSICSDSSPEDVSAADDRYGYGV
DIETLKDNQLRKLGSFTTEFSWLGSSWTCRKRRQHYQSFKRNGFNISVYDFVYVLAEEDK
RLVAYLEDMYEDSRGNKMVVVRWFHKVDEVGIALPHSFCDREIFFSLCLQDLSVECIDGL
ATVLSPQHYEKFQNEARHTLLEPFVCDNQFDNDDVKPFDITQIKGYWKQEILRYMYTLSD
LKSNGSSEQSDDGPKQEENLLYSTGVRPKKRLRRAKVDGKDSVDVAAVESE-------NQ
KSRLGENSLKQVVSTKLTAIKETNETSLQYLLVGSQVEVLSQDSGIRGCWFRASVIKQHK
NKVKVRYHDIQDAADEANKLEEWVPASRIVAEDNLGVRMYGRTMVRPAPQSNQCEVSRVV
DVGSIVDVWWHDGWWEGIVVQKESEAKYQVYFPGEKLVSVFGFGNLRRSQEWTGNEWMHL
RERVDLVSSILSSLKTAQGPCESYDGKAAVASPGDGIQSKQGDNCLDAEIDKSRKSEVVP
DLLKDDLLSQLRWKSSRKRRR-GSPTRKLQYSESYCRKSPKESQSHASDKFMVPASLKVD
HDDYKYRGDPSIFSSSVVPSLTNLVMCR
>CAE.chafa.ISC494698.gnm1.ann1.ChfasH1.6G202500.1
MEAFASGKATTS-GGYVGWQEVFVSGEKGRKEVRYFLKGRDGSSDLAVVGREKSSRHVS
YHYAIRDEVIGSSLLKLKSRRDVVDWLNSVVSDSPPEDAPDAARKDGSG
PNIETLKDNQFRKMGHSTKEFSWLGSSWTCRKRRKHYQSFRWNGFKISVYDFVYVLAEEG
KRLVAYLEDMYEDSRGNKMVMVRWFHQIDEVGIVLPQSFSDREIFFSLCLQDLSIECIDG
LATVLSPQHYEKFQNEARHTMLEPFVCDTQFDNEDIKPFDITQVKGYWKQEILRYMYTVS
DSKSNGSSQQPDDTPKLEEDFLFASGIRPKKRLRWSKVDGES----GAVELENLNNNRNE
TKSKSEHNSLKQVGSTTTTVGKESKENALQYLCIGSQVEVLSQDSGIRGCWFRASVVKK
HKDKVKVQYHDIQDAVEESRKLEEWVLASRIAAHDHLDLRLNGRAKLRPFPQSSQCKASG
VVNVGSVVDVWWHDGWWEGIVVQTESESTYHVYFPGEKLVSIFALGDFRQAQDWTGNGWV
NARERPDLVSSILSSLKTPCDASKSV----VVASSEYTIQSKQGDASLSSGQSKSRISE
PVPDLSKDDLLSQLRWKSSRKRRR------------SSCGRSPNASEPQASDSFMISAS
LKVDHDDCKYRGDPTIFSSSVVPSLTNLVMCR
>CAE.chafa.ISC494698.gnm1.ann1.ChfasH1.I000200.1
MEAFASGKATTS-GGYVGWQEVFVSGEKGRKEVRYFLKGRDGSSDLAVVGREKSSRHVS
YHYAIRDEVIGSSLLKLKSRRDVVDWLNSVVSDSPPEDAPDAARKDGSG
PNIETLKDNQFRKMGHSTKEFSWLGSSWTCRKRRKHYQSFRWNGFKISVYDFVYVLAEEG
KRLVAYLEDMYEDSRGNKMVMVRWFHQIDEVGIVLPQSFSDREIFFSLCLQDLSIECIDG
LATVLSPQHYEKFQNEARHTMLEPFVCDTQFDNEDIKPFDITQVKGYWKQEILRYMYTVS
DSKSNGSSQQPDDTPKLEEDFLFASGIRPKKRLRWSKVDGES----GAVELENLNNNRNE
TKSKSEHNSLKQVGSTTTTVGKESKENALQYLCIGSQVEVLSQDSGIRGCWFRASVVKK
HKDKVKVQYHDIQDAVEESRKLEEWVLASRIAAHDHLDLRLNGRAKLRPFPQSSQCKASG
VVNVGSVVDVWWHDGWWEGIVVQTESESTYHVYFPGEKLVSIFALGDFRQAQDWTGNGWV
NARERPDLVSSILSSLKTPCDASKSV----VVASSEYTIQSKQGDASLSSGQSKSRISE
PVPDLSKDDLLSQLRWKSSRKRRR------------SSCGRSPNASEPQASDSFMISAS
LKVDHDDCKYRGDPTIFSSSVVPSLTNLVMCR
>PAP.lotja.MG20.gnm3.ann1.Lj2g3v1155580.1
----AATTATSSREAYVSWEEVFVSGRKGRKEVYYLLKRRGGGSDLAVVGKEKSSTHMSY
H--IRNASLGPY-SKLRTRREVIDWLDSIVADSSA---IMV-GKPGREPEIGTLKENRCQ
KMPQPMKETSWIGVPWTCRKKRKHYQSFKRNGYQISVYDFVLILAEEHKHLVAYLEDMFE
DSRGSKMVVVRWFHKIDEVGIVLPRNFSDREVFFSPYLQDLSVECIDGMATVLSPQHYEK
FQNEACHTHPEPFICYQKFEKDDVKPFDITQIRGYWKQEILRDMYTVSDSKSNGSSGQS
DDGPELEENLQSTAGIRPKKRQRRAKEDRKDVLDPASSKWDNMSNSKIDTKISTGNNSL
KLAGPATTATTKATNGDAPQYLDVGSRVEVLSQDSGIRGCWFRASIIKKAKDKVKVQYQD
IQDVVEEDKMLEEWVLASRIAVPDDLGLWMHGRTRVRPAPPSTKSKISWVGAVGSVVEAW
WNDGWWEGIIIQKESEANYHVYFPGEKMLLVFEPGNLRHAQEWTGNEWVKVRERPELVTS
VLSSLKVKQMPSKSCDSKSTIASTGDGVQSKLAETGLDSQTDKPRKSEVVPDLLKGEV
---LRWKSSRKRSRSGASRRKVLRNDRPCTKSPQILESDASDSFVIPASLNVDHDDCKFA
GDPTIFNSSVVPSLTNLVMCR
>PAP.medtr.A17_HM341.gnm4.ann2.Medtr5g055210.1
-ERLASSSETTSSQRYVTWEEKFVSMDKGRREVRYFLKKKNGELDLALIGKEKSSR
HMSYHYAIRNSSFAPF-FRLKSRREVVNWLDSIVQDSSSRDANMAVREHGYEPEIGALKD
NQLLSLNPCSKEFTWLGLPWTCRKRRNHYQAFRKDGFQISVYDFVFVLAEENKRLVAYLE
DMYEGSKGNKMVVVRWFHRIDEVGFVLPHSFSEREVYFSPYLQRLSIECIDGLTSVLSPQ
HYAKFRNKARHARPEPYVCSKKFGKDDVKDFDITQMEGYWKQEILKQMYPHVESNSSGSS
GKSDDGPELEENLHSSSAIRPKKKQRCTKVDGKDAVELGSLQLEKLSNCKIDAKTSSGNK
SVKLVGTTKLATIKETNE-ASQYLAVGSNVEVLSQDSGIRGCWFRASVIKRHKDKVK
VQYHDIQDAEDEANNLEEWILASRPVVPDDLGLRVEERTKIRPLL--EKRGISFVGDVGY
IVDAWWHDGWWEGIVVQKESDDKYHVYFPGEKKMSIFGPCNLRHSRDWTGNGWVKVRERP
DIVTCKLSSLKAKQSSCKSEDSKSTVASIGDGIQSKQADAYSGSERDKLRKNEEVPDL
VKDVLSLQLRWKSSRKRNRSGTSQQKQQSNDIHRKLSPKFLQSDATDSFVVPASLKVDHD
DYKYQGDPSIFGSSVVPSLTNMVMCR
>CER.phach.longxuteng.gnm1.ann1.LXT22441.t1
MEKLASTATTS----YVSWKEMFVSNDRGRREVHYFLKRRDGSSDLAVIGKEKSSRHMTY
HYAIRNEAMGPSLLKLKSRREVIDWLNSICSDASPEDVSAAADGYGYGVD
IETLKYNQLRKLGNFTTEFSWVGSSWTCRKRRQHYPSFKRNGFKISVYDFVHVLAEEDKR
LVAYLEDMYEDSRGNKMVVVRWFHKVDEVGIALPHSFCDREIFFSLCLQDLSVECIDGLA
TVLSPQHYEKFWKEARHTSLEPFVCGSQFDNDDVKPFDITQIKGYWRQEILRYMYTLSDS
NSNGNSERSDDGPKQGENLLCSTGIRPKKRLRRAKVDGKDSVDVAAVESE---NQ----K
NRIGENFLKLGVPTKLTAIQETNETSSHYLLVGSQVEVLSQDSGIRGCWFRAFVIKKHKN
KVKVRYHDIQDAADEANKLEEWVPASTIAAEDNLGVRMHGRTMVRPAAQSNQCEVSWVVD
VGSIVDVWWHDGWWEGIVVQKESEDKCQVYFPGEKRVSVFGFCNLRRSQEWMGNEWIHLR
ERVDLVSSILSGLKTEQGLCKSYDGKAAVASPEDGIQSKQDDNCLDAEIDKS-KSEVVPD
LLKDGLFSQLRWKSSRKRRR-GSPTRKLQYSESYSRKSPKESQSHAFDKFMVPASLKVEH
DDYKYRGDPSIFSSSVVPSLTNLVMCM
>CER.phach.longxuteng.gnm1.ann1.LXT53808.t1
MEKLASTATTS----YVSWKEVFVSNDRGRREVHYFLKGRDGSSDLAVIGKEKSSRYMSY
HYVIRNEAMGPSLLKLKSRREVIDWLNSICSGSYASPVYLLL
GKTFIHLLFVCFQDNQLWKLGNFTTEFAWLGSSWTCRKRRKHYPSFKRNGFKISVYDFVY
VLAEEDKRLVAYLEDMYEDSRGNKMVVVRWFHNVDEVGIALRHSFCDREIFFSLCLQDLS
VECIDGLATVLSPQHYEKFQNEARHTLLEPFVCDNQFDNDEVKPFDLTQIKGYWKQEILR
YMYTLSDLNSNWNSEQSDDGPKREENLLCSTRVRPRKRLRRAKVDGKDLVDVAAGESE--
-----NQKSRIGENSLKQVVSPKLTAIKETDKTYSQYLLVGSQVEVLSQDSGIRGCWFRA
SVTKQHKNKVKVRYHDIQDAANEANKLEEWVPAYRNAAEDNLGIRISGRTTVRPAPQANQ
CEVSWVIDVGSIVDVRWHDGWWEGIVVQRESEAKYQVYFPGEKLASIFDFGNLRRSQEWI
GDDWMQLRERVDLVSSILSSLTTAQGPCESYDGKAAVASAGEGIQSKQGHNCLDAEIDKS
RKSEVVPDLLKDGLLSQLRWNSSRKRRH-GSPTRRLQYSESYSRKSPKESQSHASDKFTV
PASLKVDHDDYKYRGDPSIFSSSVVPSLTNLVMCR
>PAP.phavu.G19833.gnm2.ann1.Phvul.003G034900.2
------------------------------------------------------------
------------------------------------------------------------
------------------------------------------------------------
-----------------------------------------------GFTKLMSPQHYEK
FRNEARRTHLEPFVCIHQFDNDDVKPFDITQIKGYWKQEILRYMYTQLDSKCGGSSGQSD
DVLELDENHKSTVSIRPKKRLRLAKDDGNEAIDLTALKSENLNNIKNNTKISSGNNSLKL
VGHTNMTTIKGTNERSSQHLVVGSQVEVLSQDSGMRGCWFTASVVKRHKYKVKVQYQDI
QDAVDETKKLEEWVLASRISVPDSLGLRMHGRTVVRPAPLSNKRELSWVGDVGSIVDAWW
HDGWWEGLVVQKDSEANYHVYFPGENVVSVFGSGNLRQAQDWVGNEWVNVRERPDLVPSV
LSSLKTPQNSGKSIDRKSIAATISAGIQPKPSDTCLNSDRDRPRKPVEVSDLLKDDLLLQ
LRWMTTRKRRHSSTSYQKPQCTESHRKRSPKVLKSNAPDSFVIPASLKVDHDDCKYGGD
PSILTSAVVPSLTSMVMCR
>OUT.prupe.Lovell.gnm2.ann1.Prupe.1G309000.1
MDRLADAATTAF--GFVRWDEVFVSSDKGRREVHYYLKRSDGSSDLAVVGKEKSLRHMSY
HYAFRNRSLFSMLVKLKSRREVVDWLNSVVSDTSPHKSPDLGDKDSCKLGIEI
HKDTVLRKLGHHATEFLWLGSPWTCRKKRRHYQSFSRNGVVVSVHDFVFVLAEEDKRLVA
YLEDMYEDSRGNKMVVVQWFHKVDEVGIVLPHNFNDREIFFSLCLQDLSIECIDGLATVL
SPQHFEKFHKEATQTHLEPFVCHKQFDNDDCKPFDITQVKGYWKQEILRYMCTASPSKVH
GSSQQSTEGLEMEENDDA-NGIRPKKRHHSIKNVRRESLDAVCVDVGNLSKH
GTDCRSKSEACGFGRGSADATLPSKEVKKTLLQQLALGSQVEVLSQDSGIRGCWFRALII
KKHKEKVKVQYQDVQDAADEANKLEEWVLASRVAASDQLGFRICGRPIIRPSPESNKCKV
SWAVDVGTAVDVWWHDGWWEGIVVKKECDERLRVYFPGEKRVLIVGRGELRHSQEWLGNG
WAQIKDKPELVSSITCSLETKQVVGKCLDGMSAQSAICDSASKKDETGCKVSD
DEKVKELGKVPDLLKDDVLAQLKWKSSRKRRRNWSSVQKVHCIVGDSKSTRGLVGSGTCE
RFMIPSSLKVDHENCKYLG-DSLFGSSVAPQLTSLVM--
>OUT.quisa.S10.gnm1.ann1.Qs0128790.1
-----------PSSEYVSWEEKFVVSDKGRKEVHFFLKRRDGSSDLAVIGKEKSLRHLSY
HYAIQIQAMRTSPLKLKSRSEVIDWLNSIVSDSFHGDFSNVTCKDACEID
IETLKGNQLKKLGHHTKEFSWLGSSWVCKKRRRHYQSFRRNSVKISVYDFVYVLAEEDKR
LVAYLEDMYEDSRGNKMVVVRWFHKIDEVGIVLPRNFNDREIFFSLCLQDLNIECIDGLA
TVLSPQHFKKFQNEARHTLLETFVCEKQFENDDVKPYDITQIKGYWKQEILRYMYTLSYS
KSQESSQQSDDGLKEEENFCYTVRTRPRKRHRLSKVDGKYPIDIAGVEFQNLGEI-----
---CDSFTKHEASTTPVATKETNENHLQCI-VGSQVEVLSQDSGIRGCWFRASVIKKHKN
KVKVRYQDIQDAADEANKLEEWILASRVAAPDHLSLRMCGRTTVRPAPKSNKSKMTEFVD
TGAVVDAWWHDGWWEGIVVRKEIEDKFHVYFPGEKQLSVFGFGELRHSQEWTGTKWELMK
ERPDIVSSILGDLDPKQVPCRSVNAKSAQASVCDSVQSKPCKRGCSGENDKLKDF
VVVPDLSKDDLLAQLRWKSSRKRRRGGSTLQKLPYNTNVKKSSPNIGESHTSGRFMV
PASLKVDHDDCKYGGDSSIFSSNVVPSLTNMVMCM
>CAE.sento.Myeongyun.gnm1.ann1.Sto06g189950
------------------------------------------------------------
------------MLKLKSRRDVVDWLNSVISDFAYSCLTRC------SDFFPRFQDNQFR
KVDNCSKEFSWSGYPWTCRKRRKHYQSFRWNGFKISVHDFVHVLAEEDKRLVAYLEDMYE
DSRGNRMVMVRWFHKIDEVGIVLPHSFSDREIFFSLCLQDLSIECIDGLATVLSPQHYEK
FQKEARHTLLEPFVCDNQVDNDDIKHFDITQVKGYWKQEILRYMYTLSDSKSNGSSQQSD
DTPKLEEGSKFTSGIRPKKRLRWSKVDGSE---GAAVDLENINNSGNETKSKSGNSSLNP
AASTTTTAGKETKENAVKSLVIGSQVEVLSQDSGIRGCWFIASIIKKHKDKVKVQYHDI
QDAADESKKLEEWVLASRIAAPDHLNLRLNGRTKIRPAPQSNQCKASGLVNVGCIVDVWW
NNGWWEGIVVQKDSEAKCHVYFPGEKLVSTFGLSDLRHSQEWTGVGWLNVSERPDLVSSI
LSSLKSSQDPTGKS--AIRVSDGDDVKQSKQGDTSLNSEYHKSRKPELVPDLSKDDLLS
QLKWNTSRKRRRSSSS--GGSCRNSNSRKSPNASDPHAADNYMISASLKVDHDDCKY
RGDPTIFSSSVVPSLTNLVMCR
>DET.singl.CAF01.gnm1.ann1.evm_model_Chr01_3038_2
MERLASTATTSS--GYVSWEEVFVSIDKGRREVHYFLKRRDGSSDLAVIGKEKSLRHMTY
HYAIRDETLGPSLIKLKSRREVIDWLNSIISDSSPKDNTGATDRDGCRLD
IETLKDHQSRKLGHFTKEFSWLGSSWTCRKRRTHYQSFRRNGFKISVYDFVYVLAEEDKR
LVAYLEDMYEDSRGNKMVVVRWFHKIDEVGIVLPHSFSDREIFFSLCLQDLSIECIDGLA
TVLSPQHYEKFQNEARHTLLEPYVCERQFDNDDVKPFDITHIRGYWKQEILRYLYTLSDS
KPSG-SRLSDDGPKHDENLQCSTGIRPRKRLRWAKVDSKDSVDVASEDLKNESDCRIDTK
IKIRSSSSKQVGSMAYAANKERDENFVQSLVVGSQIEVLSQDSGIRGCWFRASVIKRHKD
KVKVQYQDIQDAVDEDKKLEEWIVASRIAAHDDLGLRMQGRTKIRPAPQSNQSEGSWVVD
GGSVVDVWWHDGWWEGIVVQRESEAKCCVYFPGEKRVSAFGFSNLRCSQEWIGNGWMQMK
ERPDLVNSILSSLKTAQDPCKSHDTNPAMLSTGDGIQSKQGDTCSGR--DISRKLDGGSD
LSKDDSLSQLRWKSSRKRTRSGGSSRKLQWSDSDSQKSP---ESVASDRFMIPASLK
VDHDDCKYRGDPPMFNSSVVPSLTNLVMCR
>OUT.vitvi.PN40024.gnm2.ann1.VIT_201s0011g03370.2
MERPAATSPSSTSSAFVRWEEVFVSSDRGRREVHYYLKRKDGSSDLAVIGKEKSLRHMS
YHYAIRNRSIAPSLVKLRSRREVIDWLNSLVQDLSLPKTPQPTSQNNKDAYID
SLKDIQLQRLGHFTKEFLWLGSPWTCRKRRNHYQSFRRNGIKISVHDFVYVLAEEDKRLV
AYLEDMYEDSRGNRMVVVRWFHKIDEVGIVLPLNFNDREIFFSLCHQDLSIECIDGLATV
LGPQHFEKFLNEATHTQLEPFVCHKQFDNDEVKPFDITQVKGYWKQEILRYMYTSTLMPD
VR-SQSSD-DVGVEGNLNDASGSRPNKRHCRSETNKEESVDTSRANFQNISN
SLIDYRNEPETCALKDGSAVPFIHRKEIIQKLPQFLAIGSQVEVLSQDSGIRGCWLRAL
IIKKHRCKVKVRYQDIMDAADETSNLEEWILASRVAVPDESGLRICGRTTIRPPPPSNK
GRVSWAFDVGSVVDAWWHDGWWEGIVVQKESEDRIHVYFPGEKQELVFGRSDLRHSEEWY
ENSWKHMKERPDLVTSILSGRESKHVVSKSSDGKLAQTAICDIGSKKDEGGCVNSQ
NDKLKGLGFVPDLLKDDTLSQLKWKTSRKRRRVGGSVQKLHVNVNTSKSASEIMGSHA
CDRFFIPKSLKVDCENCKYVG-DSLFSSSVVPPLTNLVMSR
