# Supplementary material for: Legume genome structures and histories inferred from Cercis canadensis and Chamaecrista fasciculata genomes
Source: Plant J. 2026 Jun 10;126(5):e70981. doi: 10.1111/tpj.70981 (PMC13252982; doi:10.1111/tpj.70981)
Supplement: Supplementary file 4 — Data S4. Manuscript supplement; Compressed directory of aligned sequences from 2212 low‐copy gene families, for calculation of a consensus species tree. [file TPJ-126-0-s010.gz › S4_consen_species_tree/40_aln_fas_cln1/Legume.fam3.06596]

>CAE.acacr.Acra3RX.gnm1.ann1.g3596.t1
------------------------------------------------------------
-------------------------------VTGMNTSPKHQWRIQNCPNLNQLLHFRQP
RLSIRNGTPSSSNFSLPSHPTLPRRRPTLWSHKLPLRSPPLQCSSSLESDSPS
GYHSDPPPIVEQQTGILKILKESNSLLPHVVLASTLLALIYPPSFTWFTRRYYAPALGFL
MFAVGVNSSEKDFLEALNRPGVIIAGYVGQFAVKPLLGYLFGILSVTVFGFPTAVGAGIM
LVSCVSGAQLSNYATFLTDPPMAPLSIVMTSLSTASAVFVTPLLSLLLIGKRLPVDVKGM
VSSITQIVVAPVAAGLLLNRFFPRLCNAIRPFLPPLSVIVTALCVGAPLAINVESVKTPF
GVTISLLVVTFHMAAFVAGYIFSGLLFHNAPDVKALQRTMSFETGMQSSLLALALANQFF
PDPIVSVPPAISTVIMSLMGFSLVMLWSKKK---------
>PAP.aesev.CIAT22838.gnm1.ann1.Ae05g09170.1
------------------------------------------------------------
------------------------------------------------------------
---------------I----PFP---LTNWSPKLPLRCAPLYSSDSVVPDP-------PQ
AVKQNSVSILEILKQSNSLLPHVVLASTLLALVFPPSFTWFTSRYYAPALGFLMFAVGVN
SSEKDFLEALNRPAEIVAGYVGQFVMKPLLGYLFSIISVTVFGLPTAIGAGIALVSCVSG
AQLSNYATFLTDPQMAPLSIVMTSLSTASAVFVTPLLSLLLIGKRLPVDVKGMVFSITQI
VVAPIAVGLLLNRYFPRVCNAIRPFLPPLSVLVTALCVGAPLAINIESVKSPFGASILLL
VVGFHLSAFIVGYILSGIIFHNSPDVKALQRTISFETGMQSSLLALALANRFFEDPVVSV
PPAFSTVIMSLMGFSLVMIWAKRK---------
>OUT.arath.Col0.gnm9.ann11.AT4G12030.2
------------------------------------------------------------
-----------------------------------------------------LFLKSQH
RLLQPRNYSALAFHSTRRVANFPRNSFGSCSVDFPLRSNPISQSKSIHPWRRYVS
ESDSNELYHKKSSIMETLKQAYSFIPHGILLSTILALVYPPSFTWFKPRYFVPGLGFMM
FAVGINSNERDFLEALKRPDAIFAGYIGQYLIKPLLGYIFGVIAVSLFNLPTSIGAGIML
VSCVSGAQLSNYTTFLTDPSLAALSIVMTSISTATAVLVTPMLSLLLIGKKLPVDVFGMI
SSILQVVITPIAAGLLLNRLFPRLSNAIKPFLPALTVIDMSCCIGAPLALNIDSILSPFG
ATILFLVITFHLLAFVAGYFFTGFFFSKAPDVKALQRTISYETGMQSSLLALALATKFFQ
DPLVGVPPAISTVVMSLMGVSLVTIWKNRK---------
>OUT.arath.Col0.gnm9.ann11.AT4G22840.1
------------------------------------------------------------
------------------------------------------------------------
-------------------QVFPPNIFSNTSLSSPLRIDPISQVGGSRSDN
GLDPGADPFKVIEKP-SIVDRMKKANSILPHVVLASTILALIYPPSFTWFTSRYFVPA
LGFLMFAVGINSNEKDFLEAFKRPKAILLGYVGQYLVKPVLGFIFGLAAVSLFQLPTPIG
AGIMLVSCVSGAQLSNYATFLTDPALAPLSIVMTSLSTATAVLVTPMLSLLLIGKKLPVD
VKGMISSILQVVIAPIAAGLLLNKLFPKVSNAIRPFLPILSVLDTACCVGAPLALNINSV
MSPFGATILLLVTMFHLSAFLAGYFLTGSVFRNAPDAKAMQRTLSYETGMQSSLLALALA
TKFFQDPLVGIPPAISTVVMSLMGFTLVLIWSKEKSN-------
>CER.bauva.BV-YZ2020.gnm2.ann1.rna-bv19579.t1
------------------------------------------------------------
------------------------------------TSRIIQLYTHPLPHHHLSHFQIK
LPVFLRCGLSPSPNFLL-SSPIRHSSNFPHWSTRFPVKCVPLNYSDSAEPDPGQNYS---
PDPPQKTVYILEILKESNSLLPHVVLASTLLALIFPPSFTWFTSRYYAPALGFLMFAVGV
NSSEKDFLEAVNRPAAIFAGYVGQFVVKPLLGYLFGIISVTVFGLPIGIGAGIMLVSCVS
GAQLSSYATFLTDPQMAPLSIVMTSLSTASAVFLTPLLSLLLIGKRLPVDVRGMVSSITQ
IVVTPILTGLLLNRFFPRVCNAIRPFLPPMSVLVTALCVGAPLAINIESVKSPFGVTITL
LVVAFHFSAFIAGYILSGVVFRNAPDVKALQRTISFETGMQSSLLALALANRFFQDPLVG
VPPAISTVVMSLMGFSLVMLWANKK---------
>CER.cerca.ISC453364.gnm3.ann1.Cecan.6G338200.1
------------------------------------------------------------
--------------------------------------RISELYTHH-HHLSHFHIKLK
LPILLRCGFSSSPNFPF-SSPIRPSSNFPDWSTRLPVKCAPLNYSDSAESDPGQNDS---
SDPPQKTVSIVEILKESNSLLPHVVLGSTLLALIFPPSFTWFTSRYYAPALGFLMFAVGV
NSSEKDFLEAFNRPAAIFAGYVGQFVVKPLLGYLFGIISVTVFGLPTAIGAGIMLVSCVS
GAQLSNYATFLTDPQMAPLSIVMTSLSTASAVFLTPLLSLLLIGKRLPVDVRGMVSSIMQ
IVVTPIVTGLLLNRFFPHICNAIRPFLPPMSVLVTSLCVGAPLAINIDSVKSPFGVTIAL
LVVAFHLSAFIAGYILSGVLFHNAPDVKALQRTISFETGMQSSLLALALANRFFQDPLVG
VPPAISTVVMSLMGFSLVLLWAKRK---------
>CAE.chafa.ISC494698.gnm1.ann1.ChfasH1.1G014100.1
------------------------------------------------------------
--------------------------------------HFRKFRFQNAPNITHFHLRKHH
RLPLRNRTSTSANTSLSIPSYSSTSSHLHWSPVLSLRNPPPKCSSSIEPDS
VSGHFSDPPEIVKEQTGILKILKQSNSFLPHVVLGSTLLALIFPPSFTWFTTRYYAPALG
FLMFAVGVNSSEKDFLEALKRPAEIAAGYVGQFVVKPLLGYLFGIMSVTVFGLPTAVGAG
IMLVSCVSGAQLSNYATFLTDPQMAPLSIVMTSLSTASAVFVTPLLSLLLIGKRLPVDVK
GMVSSITQIVVAPIAAGLLLNRFFPHVCNAIRPFLPPLSVLVTALCVGAPLAINIESVKS
PFGVTILLLVVAFHSAAFIAGHLFSGILFRNAPDVKAIQRTMSFETGMQSSLLALALANR
FFKDPIVSVPPAISTVMMSLMGFSLVMVWSKRK---------
>PAP.lotja.MG20.gnm3.ann1.Lj2g3v2002790.1
------------------------------------------------------------
--------------------------------------------------LSLFLLHPK
SPSSVRCSSRTSSPSSIRFRSTFSIHRKYTLFAPFPFPCASLNSSDSLTPDPDPIHS
HDPQTVKQNSVPILEILKQSNSFLPHVLIATTLLALIFPPSLTWFTTRHYAPALGFLMF
AVGVNSKEKDFLDAFKRPTELLTAYACQFILKPLLGYLLCIISVNVFGLPTAIGAGIVLL
SCVSGAQLSSYATFLSDPEMAPLSIVMTSLSTVSAVFVTPLLLLLIIGKRLPIDVKGMVF
SITQIVLVPITGGLLLNRFFPHICNSIRPFLPPLSVLVAALSAGAPIAHNIESVKSPFGV
AIFLLAVAFHLTSFIIGYIISGFTFRDSPDAKPLQRTISFEMGMQSSLLALALANKFFED
PVVGIPSAISSPLMSLMGFSLVLIWSKGRKSKTKHS--
>PAP.lotja.MG20.gnm3.ann1.Lj4g3v1288430.1
------------------------------------------------------------
--------------------------------------------------LSLFLLHPK
SPSSVRCSSRTSSPSSIRFRSTFSIHRKYTLFAPFPFPCASLNSSDSLTPDPDPIHS
HDPQTVKQNSVPILEILKQSNSFLPHVLIAT
TLLALIFPPSLTWFTTRYYAPALGFLMFAVGVNSSEKDFLEAFNRPAEIVTGYVGQFVVK
PLLGYLFYLISVNVFGLPTAIGAGIVLVACVSGAQLSNYATFLTDPQMAPLSIVMTSLST
ASAVFVTPLLLLLLIGKRLPVDVKGMVFSITQIVVAPIAVGLLLNRFFPRICQAIRPFLP
PLSVLVASICAGAPLALNIESIKSPLGVTLLLLVVAFHLSSFIAGYVLSGFIFHDAPDVK
ALQRTISFETGMQSSLLALALANKFFEDPVVSIPPAI-----------------------
------
>PAP.lotja.MG20.gnm3.ann1.Lj4g3v1288450.1
------------------------------------------------------------
---------------------------------------------------RLLSYVR
KSPVSVRCRTNVTSPFSIHLRPHLPP----HWSPKLPLKCAPLTSSDSLGPDQFPVHSGD
TQTLKQNWVSFLEILKQSNSLLPYVALTSTLIALVIPQSFTWFTTRHYAPALGFLMFAV
GVNSKEKDFLDAFKRPTELLTAYACQFILKPLLGYLLCIISVNVFGLPTAIGAGIVLLSC
VSGAQLSSYATFLSDPEMAPLSIVMTSLSTVSAVFVTPLLLLLIIGKRLPIDVKGMVFSI
TQIVLVPITGGLLLNRFFPHICNSIRPFLPPLSVLVAALSAGAPIAHNIESVKSPFGVAI
FLLAVAFHLTSFIIGYIISGFTFRDSPDAKPLQRTISFEMGMQSSLLALALANKFFEDPV
VGIPSAISSPLMSLMGFSLVLIWSKGRKSKTKHS--
>PAP.medtr.A17_HM341.gnm4.ann2.Medtr5g011440.2
------------------------------------------------------------
-----------------------------------SSSYSSSTKVMN-KPLSQSSLFSLR
YYNCNCNCNNISSSSIPFHSNFPPNNIVVSSSRLPLKCA---SSSTNFSDPTPNHSS
HPTKPVKQSLSILDILKNSNSLLPPAIVSSTLLALIFPPSLTWFTTRYFAPALGFLMFA
VGVNSSEKDFIEAFNRPAEIATGYFGQFVVKPLLGYLFYIIAVTVFGLPTGIGAGMVLVA
CVSGAQLSNYATFLTDPEMAPLSIVMTSLSTASAVFVTPLLLLLLIGKRLPIDVKGMVFS
ITQIVVVPIAVGLLLNRFFPPICNAIRPFLPPLSVLTAAICAGAPLALNVECIKSPLGIS
ILLLVVAFHLSAFIAGYMLSGSVFRDSPDVKPLQRTISFETGMQSSLLALALANKFFEDP
VVGMPPAISTAIMSLMGFGLVLIWNKSGKHETKQS--
>PAP.medtr.A17_HM341.gnm4.ann2.Medtr5g011450.1
------------------------------------------------------------
------------------------------------------------------------
------------------------------------------------------------
-MNQKPMSILEILKQANSILPYVVLASTLVALVFPPSFTWFTSRYYAPALGYLMFAVGVN
SSEKDFLEAFNRPAELVTAYVGQFVVKPLLGYLLCIISVNLFGLPSAIGAGIVLLACVSG
AQLSSYATFLSDPQMAPLSIVMTSLSTISAVFVTPLLLLFFIGKRLPIDVKGMVFSITQI
VLVPITFGLLLNRFYPNICNAIRPFLPPLSVLVAALSAGAPLALNIKSVKSPFGFSILLL
AVAFHLSSFVSGYILSGFIFRDSPDVKPLQRTISFETGMQSSLLALALANKFFEDPVVGM
PSAISSPLMSLMGFSLVLIWSKIKSKKK-----
>CER.phach.longxuteng.gnm1.ann1.LXT23987.t1
------------------------------------------------------------
-----------------------------------NTSRISELYTHPLPQRSHFHGKLQ
LPILLRRGFSSSPNFLL-SSPIRHSSNFPQWSTKLPVKCVPLNYSDSTEPDP---GQNDL
SVPPQKIVSIVEILKESNSLLPYVVLASTLLALIFPPSFTWFTSRYYAPALGFLMFAVGV
NSSEKDFLEAVNRPAAIFAGYVGQFVVKPLLGYLFGIISVTVFGLPTGIGAGIMLVSCVS
GAQLSNYATFLTDPQMAPLSIVMTSLSTASAVFVTPLLSLLLIGKRLPVDVKGMVSSIMQ
IVVTPIVTGLLLNRFFPRICNAVRPFLPPMSVLVTALCVGAPLALNIESVKSPFGVTITL
LVVAFHLSAFIAGYILSGVTFHNAPDVKALQRTISFETGMQSSLLALALANRFFQDPLVG
VPPAISTVVMSLMGFSLVMLWANRK---------
>PAP.phavu.G19833.gnm2.ann1.Phvul.002G151900.1
------------------------------------------------------------
-------------------------------NTTMISSAVKQFHNIHSPRFSLFRLKPK
SPIILPSCFSVSSPISICFNSQFPYRTS----NIPSLKCASLDSSDSLPPDPSQIP
TSAPVQMEQNSISILEILKQSNSYLPHVLIASLLLALIYPPSLTWFTSRYYAPALGFLMF
AVGVNSNENDFIEAFKRPTEIATGYFGQFVLKPLLGYLFCLIAVTALGLPTTVGAGIVLV
ACVSGAQLSSYATFLTDPNMAPLSIVMTSLSTASAVFVTPLLLLLLIGKKLPIDVKGMVF
SITQIVVVPIAAGLLLNRFFPRICNVIRPFLPPLSVLVAAICAGAPLAFNVEIMKSSLGI
AILFLVVAFHLSSFIAGYFLSGFVFRDFLDAKALQRTISYETGMQSSLLALALANKFFED
PAVAIAPAISTSIMSLMGFGLVLIWTRKGKSETKN---
>OUT.prupe.Lovell.gnm2.ann1.Prupe.5G082600.1
------------------------------------------------------------
-----------------------------------------------QCQIHRLNLHHRT
QIQLR---NLYFNIPISQSRGFSLRSRSISHPLLLRRCVSEKISGSFDPDSGRNYASPP
QIPQQNNVSFVEVLKKSNSFLPHVTLASTLLALVFPPSFTWFTNRYYAPALGFLMFAVGV
NSSEKDFLEAFKRPTAILAGYIGQFLVKPLLGYIFGIISVSIFGLPTPVGAGIMLVSCVS
GAQLSNYATFLTDPPMAPLSIVMTSLSTATAVIITPLLSLLLIGKRLPVDVKGMVSSILQ
IVVTPVAAGLLLNRFFPRICDAIRPFLPPLSVLVTACCVGAPLAINIESVTSPFGLTILL
LIIAFHFTAFVAGYFLTGMVFHKTPDVKALQRTLSYETGMQSSLLALALANRFFQDPLVG
VPPAISTVIMSLMGFSLVMVWAKRK---------
>OUT.quisa.S10.gnm1.ann1.Qs0114810.1
------------------------------------------------------------
----------------------------------------------------SFNI-RKH
QVPIPRNCSIPSPTLFSWSPGFPLCSYPDSRKELPGKCVKVKFSNSFEPDPDENY
APNPQFVKAKMVSIMEILKKSNSLLPHVVLASTLLAFIFPPSFTWFTSRYYAPALGFLM
FAVGVNSSEKDFIEAFNRPAEIFAGYVGQFVVKPLLGYLFGIISVKIFGLPTALGAGIML
VSCVSGAQLSNYATFLTDPQMAPLSIVMTSLSTASAVFVTPFLSLLLIGKRLPVDVKGMV
SSILQIVVAPIAAGLLVNRFFPHVCNAIRPFLPPLSVLVTALCVGAPLAINIESIMSPFG
VTVLLLVVAFHLTAFIAGHVLSGVLFHNAPDVKALQRTLSFETGMQSSLLALALANRFFQ
DPLVGVPPAISTVIMSLMGFSLVMLWAKRKAQGLM----
>CAE.sento.Myeongyun.gnm1.ann1.Sto11g369850
------------------------------------------------------------
------------------------------------------------------------
------------------------------------------------------------
-----------------------------------------------------MFAVGVN
SSEKDFLEALNRPAAIVAGYVGQFVVKPFLGYLFGIMSVTVFRLPTAVGAGIMLVSCVSG
AQLSNYATFLTDPQMAPLSIVMTSLSTSSAVFVTPLLSLLLIGKRLPVDVKGMVSSIMQI
VVAPIAAGLLLNRFFPHFCNAIRPFLPPLSVLVTALCVGAPLAINVDAVKSPFGVTILLL
VVAFHLSAFIAGYMFSGLLFHNAPDVKALQRTMSFETGMQSSLLALALANRFFKDPVVSV
PPAISTVIMSLMGFALVMVWSKRK---------
>DET.singl.CAF01.gnm1.ann1.evm_model_Chr12_218
------------------------------------------------------------
------------------------------------------------------KHHLPN
RNSLPSSPKISSSFYV-QYSLHSCSNFPYWSMRFPLKCAPLNCSNSMLPDSPQNSSDLI
RNAKAEKMSIVEMLKKSNSLLPYVVLASTLLALFYPPSFTWFTTRYYAPALGFLMFAVGV
NSSEKEFLDAFTRPAEIFAGYVGQFVVKPLLGYLFGIMSVTVFGLPTAIGAGIMLVSCVS
GAQLSNYTTFLTDPEMAPLSIVMTSLSTASAVFVTPLLSLLLIGKRLPVDVKGMISSIMQ
IVIAPIAAGLLLNRFLPHICNAIRPFLPPLSVLVTALCVGAPLAINIESVKSPFGITIVF
LVVAFHLSAFVAGYIFSGLIFHDSPDVKTLQRTISYETGMQSSLLALALANRFFQDPRVS
VPPAISTVVMSLMGFSLVLIWAKNK---------
>OUT.vitvi.PN40024.gnm2.ann1.VIT_200s2117g00010.1
------------------------------------------------------------
------------------------------------------------------------
------------------------------------------------------------
---QKKASITDILKGANGILPHVVLASTLVALIYPPSFTWFTTRYYAPALGFLMFAVGVN
SSEKDFLEAFNRPMAIFAGYVGQFVVKPLLGYLFGTIAVTIFGLPTAIGAGIMLTSCVSG
AQLSNYATFLTDPPMAPLSIVMTSLSTATAVFVTPILSLLLIGKRLPVDVKGMVSSISQI
VVAPIAAGLLLNRFLPRICNAIRPFLPPLSVLVTACCVGSPLAINVESVLSPFGVTVSML
IIAFHFTAFVAGYGLSGLVFHEAPDVKALQRTLSFETGMQSSLLALALANRFFQDSLVGV
PPAISVS--------------------------
