# Supplementary material for: Legume genome structures and histories inferred from Cercis canadensis and Chamaecrista fasciculata genomes
Source: Plant J. 2026 Jun 10;126(5):e70981. doi: 10.1111/tpj.70981 (PMC13252982; doi:10.1111/tpj.70981)
Supplement: Supplementary file 4 — Data S4. Manuscript supplement; Compressed directory of aligned sequences from 2212 low‐copy gene families, for calculation of a consensus species tree. [file TPJ-126-0-s010.gz › S4_consen_species_tree/40_aln_fas_cln1/Legume.fam3.06601]

>CAE.acacr.Acra3RX.gnm1.ann1.g442.t1
MAPKSKDKAKPASPQHLPPIEDLFTTLNKHIQSSAYKNAVKVADQILSIAPGDEDALR
CKVVALIKSDKTDGAISTIESSPTSPADFNFLKAYCLYRQNKLNEALESLKRQERSD
ETMLLESQILYRLGKMEACADNYQKLYKSKIDNLEINSVAGLVMAGRASEVQRALDLLRV
KPTSSFELAYNTSCSLIEVNKHTDAEQLLLSARRIGQETLMEDNAADDAIEIELSPIAVQ
LAYVQQLLGRKQDAMEGYLDIIKRDLADESSIAVAVNNLVSLKGPKDVSDSLKKLDRIKE
KEAPSFQLAHGLDLKLSAKQREAIYTNRALLLLHANKLDQARELVSGLPDMFPESVMPIL
LQAALLVRENRAGRAEEILAQFADKFPEKSKVAYLARAQVAAAAGHPHIAADSLARISDI
QHKPATVATLVSLKERAGDIDGAAAVLDSAIKWWSNAMTEDNKLDIIMQEAASFKIRHGR
EEEAASLYEGLVKSQGSIEAIVGLVTTVARMDVNKAELYEKQLKPLPGLKGIDVDSLEKT
SGAKHIEGSVNVSVVEKLEEGKNKTKAKRKRKRKPRYPKGFDPANPGPPPDPERWLPKRE
RSSYRPKRKDKRAAQVRGSQGSVSRDKQESGASSNNSNPKSNQAAASKGAAHSAASEQTK
TSAKSRKKSRN
>PAP.aesev.CIAT22838.gnm1.ann1.Ae03g24720.1
MAPKPKPASAAPSQPPPPPLEDLFTTLNRHVQNSSFDNAVRVADQILAVAPADEDALR
CKVVALIKADKIDAALSAINSSRTPPPDFHSIKAYCLYRQNKLDEALESLKRQERNEESM
LLEAQILYRLVKMDTCVDIYGMLQKSKIDNLEINSVASLVMAGRSSEVQGMLDSLRIKAT
SSFELAFNTACSLIERKKYTDAEQLLLTARRIGQEMLRDDNFADDEIELELSPIAVQLAY
VQQLLGRKQEAIEAYTDIIKQDVADETSIAVAVNNLVSLRGPKDVSDSLRKLDRLKEKDA
QNFQLARGLDLKFSAKEKEAIYANRVLLLLHANKIDQARELVSGLPEMFPESMIPVLLQA
ALLVRENKAGRAEEILAQFASKFPEKSKILYLTRAQVAAAAGHPHIAADSLTKISDIQHK
PATVATLVSLKERAGDIEGAAAVLDSAIKWWSDAMTEDSKLNIIMQEAASFKLRHGKEED
AARLYEELVKSQGGTEALVGLVTTMARMDVGKAELYEKQLKALPGLKGIDVDSLERSSGV
KQVDGPAHAVVAETSEEGKNKTKSKKKRKRKPRYPKGFDPANPGPPPDPERWLPRRERSS
YRPKRKDKRAAQVRGSQGAVARDKHDAGASSNSSNPKSNQAASSKGATQNAASEQTKPSS
KSRKKSRN
>OUT.arath.Col0.gnm9.ann11.AT1G67650.1
MAPKSKENPKTST----PAIEDLFTSLHKHIKDTKYEEAVKVADQVLSIVPTDEDAIRCK
VVALIKDDKFDDALSVINSF---PIDLGFHKAYCLYRENKLDEALVCLKG
LERESKTLLLEAQILNCLGKVDACVDVYQKLNKSGIKLIEVNLVAALIRAGKASQV---L
ESLKIRPTTTYQLAYNTACSLIENSNYVDAEQLLLTAMRIGQETLTEGDYSDDYIETQLA
PISVQLAYVQQVLGQTQESKSSYVDIIKRNLADE-SLALAVNNLVALKGSKDISDGLRKF
DLLKDKDSQNFQLSQELDAKLSHKHKEAIYANRVLLLLHANKMDQARELCATLPGMFPES
VIPTLLQAAVLVRENKAAKAEELLGQCAENFPEKSKLVLLARAQIAASASHPHVAAESLS
KIPDIQHLPATVATIVALRERAGDNDGATAVLDSAIRWWSDSMTDSNMLRILMPVAAAFK
LRHGQEEEASRLYEEIVKNHNSTDALVGLVTTLARVNVEKAEAYEKQLKPLPGLKAVDVD
NLEKTSGAKPIEG---ISAASLSQEEVKKEKVK--RKRKPKYPKGFDLENSGPTPDPERW
LPRRERSSYRPKRKDKRAAQIRGSQGALTKVKQEE----APSTSKSKQAAISKANA--A-
---GPSSSKSKKKSRR
>OUT.arath.Col0.gnm9.ann11.AT1G67680.1
MAPKSKEKSKTSNSQPPPAIEDLFTSLHQHIKDTKYEEAVKVADQVLSIVPTDEDAIRCK
VVALIKDDKFDDALSVINSFQKLPIDLGFHKAYCLYRVNKLDEALVCLKG
LERDTDTLVLEAQILYRLGKADACVDVYQKLTKSQIETLEVNLVAGLISAGKASQVQKTL
ESLKIKPTSSFELAYNTACSLIENNNYADAEQLLLTARRIGQETLNDDDLTDEEIEIE
LAPIAVQLAYVQQILGQTQESTSSYVDFIKRNLADEPSLAVAVNNLVALKGFKDISDGLR
KFDLLKDKDSQTFQLSQALDAKLSQKHKEAIYANRVLLLLHANKMDQARELCAALPGMFP
ESIIPTLLQAAVLVRENKAAKAEELLGQCAEKFPEKSKLVLLARAQIAASASHPHVAAES
LSKIPDIQHLPATVATIVALKERAGDNDGAAAVLDSAIKWWSNSMTESSKLRVLMPEAAA
FKLRHGQEEEASRLYEEIVKNHNSTDALVGLVTTLARVNVEKAESYEKQLKPLPGLKAVD
VDKLEKTYGAKPIEGA----AASSSQEEVKKEKAKRKRKRKPKYPKGFDPANPGPPPDPE
RWLPRRERSSYKPKRKDKRAAQIRGSQGAVTKDKQEA----APSTSKSNQVASSKGN---
----APAPSSKSKKKSRR
>CER.bauva.BV-YZ2020.gnm2.ann1.rna-bv10733.t1
MAPKPKDKPKAASLQPPPPIEDLFTTLNRHIQRSEFEHAVKVADQILSISPGDEDALR
CKVVALIKADSIDDALSTIQASQRPPADFNFFKAYCLYRQNKLDEALESLKSQEKRSATM
LLESQILYRLGKMDACMDIYQKLPKSEIESLEINSVAGLIMAERAYEVQGMMESFRVKAT
SSFELAYNVACSLIERKNYTDAEQLLLSARRIGQETLMEDNLPDDEIELELSPIAVQLAY
VQQLLGRTKDATEAYMDIIKRDLADESSIAVAVNNLVALRGPKEVSDSLRKLDRLKEKDA
NSFQLAHGLDAKLSAKQRESIYANRVLLLLHANRIDQAREIVYALPDMFPDSVMPVLLQA
AVLMRENKAGKAEEVLAQFADKSPEKSTVLYLARAQVAAAAGHLHIAADSLAKISDIQHR
PGTVATLVSLKERAGDIDGAAAVLDSAIKWWSNAMTEDNKLNVIMQEAASFKLRHGREGD
AARLYEELVKSQGSVEALVGLVTTVARVDVDKAELYEKQLKPLPGLKGIDVDSLERTSGV
KHVEASSYVGVTETYEEGKNKTKAKKKRKRRPRYPKGFDPANPGPSPDPERWLPRRERSS
YRPKRKDKRAAQVRGSQGAVVREKHDPGATSNKANQ---VGVATKGVMQNAVAEQTKPSS
KSRKKSRN
>CER.bauva.BV-YZ2020.gnm2.ann1.rna-bv15143.t1
MAPKPKDKPKAASS--PPLVEDLFTALNRHIQRSDFEHAVKVADQILSISPGDEDALRCK
VVALIKADSIDDALSTIQASQTPPADFNFCKAYCLYRQNKLDEALESLKSQEKRSATMLL
ESQILYRLGKMDACMDIYKKLPKSDIESLEINYVAGLIMAGRASEVQGMMDSLRVKATSS
FELAYNTACSLIERKKYADAEELLLSARRIGQETLMEDNLPDDEIELELSPIAVQLAYVQ
QLLGRTKDAIEAYTDIIKRDLADESSIAVAMNNLFALRGPKDVPDSLRKLDRLKAKDTQS
FQLAHGLDAKLSARQRESIYANRVLLLLYANRMDQARELVSALLDMFPDSEMPILLQAAV
LVRENKAGKAEEVLAQFADKFPQKSKFLYLSRAQVAAAAGHPHIAADSLAKISDIQHRPA
TVATLVSLKERAGDIDGAAAVLDTAIKWWSNAMTEDNKLNVIMQEAASFQLRHGREGDAA
HLYEELVKSQGSVEALVGLVTTVARVDVDKAELYEKQLKPLPGLKGIDVDSLERTSGVKH
VEASSYVGVTETYEEGKNKTKAKKKRKRKPRYPKGFDPANPGPPPDPERWLPRRERSSYR
PKRRDKRAAQVRGSQGAVVREKHDSGATSNYSNPKANQVA-TKGATQNAVAEQAKPSSK
SRKKSRN
>CER.cerca.ISC453364.gnm3.ann1.Cecan.2G389100.1
MAPKPKDKPKAASSQPPPPIEDLFTTLNRHIQRSEFEHAVKVADQILSISPGEEDALR
CKVVALIKADSIDDALSTIQASQRPPADFNFFKAYCLYRKNKLDEALESLKSQEKRSTTM
LLESQILYRLGKMDACMDIYQKLPKSEIESLEINSVAGLIMAGRASEVQGIMESFRVKAT
SSFELAYNTACSLIERKKYTDAEQLLLSARRIGQETLMEDNLPDDEIELELSPIAVQLAY
VQQLLGRSKDAIEAYTDIIKRDLADESSIAVAVNNLVALRGPKDVSDSLRKLDRLKEKDT
QSFQLAHGLDAKLSAKQRESIYANRVLLLLHANRMDQARELVSALPDMFPDSVMPVLLQA
AVLVRENKAGKAEEILAQFADKFPEKSKVLYLARAQVAAAAGHPHIAADSLAKISDIQHR
PATVATLVSLKERAGDIDSAAAVLDSAIKWWSNAMTEDNKLNVIMQEAASFKLRHGREGD
AARLYEELVKSQGSVEALVGLVTTVAHMDVDKAELYEKQLKPLPGLKGIDVDSLERTSGV
KHVETTSYVGVTETYEEGKNKTKAKKKRKRKPRYPKGFDPANPGPPPDPERWLPRRERSS
YRPKRKDKRAAQVRGSQGAVVREKHDPGATSNNSNPKANQVA-TKGVTQNAVAEQTKPSS
KSRKKSRN
>CAE.chafa.ISC494698.gnm1.ann1.ChfasH1.4G022100.1
MAPKAKDKPKPSSPQPPPPIEDLFTTLNRHIQNSAFQNAVKVADQILSIAPGDEDALR
CKVVAFVKDDNIEGALSTIKSSQKSPADFNFLKAYCLYRQNKLDEALESLKKQERNDET
MLLESQILYRLGKMDACVDVYQKLFKSKIDNLEINSVAGLVMAGRASEVQGMLDSLRVKA
TSSFELAYNTSCCLIEMNKYTDAEQLLLSARRIGQETLMEDNLPDDEIENELSPIAVQLA
YVQQLLGRKQEAIEGYTDLIKRDLADESSIAVALNNLISLKGPKDVSDSLKKLDRLKDKE
AQSFQLAHGLDLKLSAKQREAIYTNRVLLLLHANKMDQARELVSGLPDMFPDSLMPVLLQ
AASLVRENKAGRAEEVLAQFADRFPEKSKIVYLARAQVAAAAGHPHIAADSLAKISDIQH
MPATVATLVALKERAGDIDGASAVLDSAIKWWSNAMTEDNKLNIIMQEAASFKIRHGREE
DAACLYEELVKSQGSIEAIVGLVSTVARMDVDKAELYEKQLKPLPGLKGIDVDSLEKSSG
AKHVESSFNTGAAETHEEGKNKTKSKKKRKRKPRYPKGFDPANPGPPPDPERWLPKRER
SSFRPKRKDKRAAQVRGSQGAVVRDKQESAASSSNSNPKSNQSGASKGA----ASESSK
PSSKSRKKSRN
>PAP.lotja.MG20.gnm3.ann1.Lj4g3v2513900.1
MAPKAKPAPSQPPT--PPPLEDLFTTLSRHIQSSAFDHAAKVADQILAVAPGDEDAIRCK
VVALIKVDRVEDALSAIHSSKTLPDDFHYLKAYCLYRQNKLDEALESLRKQERDDETMLL
ESQILYRLGKMDACLDIYQKLQKSKIDSLEINSVAAFVMAGRSSDVQGLLDSLRLKATSS
FELAYNTACSLIERKKYTDAEQLLLSGRRIGQEVLMEDNLPDDEIEIELSPLAVQLAYVR
QLLGNKQDAIEAYTDVIKRDMADESSIAVAINNLVSLRGAKDVSDSLRKLDRLKEKDAQN
FRLAHGLDLKLSSKERETIYANRILLLLHANKLDQARELVSALPDMFPDSVIPVLLQAAL
LVRENKAGRAEEILAQFAGKFPEKSKVVHLARAQVAAAAGHPHIAADSLAKISDIQHMPA
TVATMVSLKERAGDIEGAASVLDAATQWWSNAMTEDNKLNVIMQEAASFKLRHGKEEGAA
KLYEGLVKSQGSIEALVGLITTVARADVVKAELYEKQLKTLAGSKGIDVDSLERTSGVKQ
VAGP--VDVTETYEEGKNKTKAKKKRKRKPKYPKGFDPANPGPPPDPERWLPKRERSTFR
PKRKDKRAAQVRGSQGAVAKEKHDAGSSSNHSNPKSNQSTSSKGVAQNAVSEQAKPSSKS
RKKSRN
>PAP.medtr.A17_HM341.gnm4.ann2.Medtr8g079990.1
MAPKPKTTPSQPPA--PPPLEDLFTTLNKHIQASAFTNAVKLTDQILAIAPADEDALRCK
IVALIKDDRFDDAVSAIQSSRTPPEDFHFFKAYCLYKQNKLDEALESLQKHERNDETMLL
ESQILYRLGKMDACLDIYQKLQKSKIDMLEINSVAALVMAGRSSEVQGWLDSFRVKATSS
FELAYNTACSLIQRNKYTEAEQLLLSARRIGQESLMEDNWPDEDIENELSPIAVQLGYVQ
QLLGRKQDAIEAYVDMIKRDMADESSIAVAVNNLVSLKGPKDVSDSLKKLDRLKEKEMQS
FRLAHGLDLKLSAKEREAIYANRVLLLLHANRIDQARELVSALPVMFPESAVPVLLQAAL
LVRENKAGRAEEILAQFAGKFPEKSQVLYLARAQVAAAAGHPHIAADSLTKLPDIQHMPA
TVATLVSLKERANDVEGAAVVLDSATKWWSNAMTEDNKLNIIMQEAASFKLRHGREEDAA
KLYEELVKSQGSIEALVGLITTVARLDVIKAELYEKKLKTLPGLKGIDVDGLERTSGVKQ
VEGPLHAGVAETNDEGKNKTKTKRKRKRKPRYPKGFNPANPGPPPDPERWLPKRERSTFR
PKRKDKRAAQVRGSQGAVVRDKQEAGASSSHSNPKSNQATSSKGATQSAVSEQTKPSSK
SRKKSRK
>CER.phach.longxuteng.gnm1.ann1.LXT11611.t1
MAPKPKDKPKAASSQPPPPIEDLFTTLNRHIQRSEFEHAVKVADQILSVSPGDEDALR
CKVVALIKADSIDDAISTIQASQTPLADFNFFKAYCLYRKNKLDEALESLKSQDKRSATM
LLESQILYRLGKMDACIDIYQKLQKSDIESLEINSVAGLIMAGRASEVQGMMESLRVKAT
SSFELAYNTACSLIERKKYTDAEQLLLSARRIGQETLMEDNLPDDEIELELSPIAVQLAY
VQQLLGRTKDAIEAYTDIIKQDLADESSIAVAVNNLVSSRGPKDVSDSLRKVDRLKEKDT
QSFQLAHGLDVKLSAKQRESIYANRVLLLLHANRMDQARELVSAMTDMFSDSETPVLLQA
AVLVRENKAGKAEEVLAHFADKFPQKSKVLYFSRAQVAAAAGHPHIAADSLAKISNIQYR
PATVATLVSLRERAGDIDGAAAVLDSAIKWWSNAMTEDNKLNIIMQEAASFKLRHGREGD
AAHLYEELVKSQGNVEALVGLVTTAARMDVDKAELYEKQLKPLPGLKGIDVDSLERTSGV
KHVETS-YVGVTETYEEGKNKTKAKKKRKRKPRYPKGFDPANPGPPPDPERWLPRRERSS
YRPKRKDKRAAQVRGSQGAVIREKHDSGATSNNSNPKANQVT-TKGGTQNAVAEQAKPSS
KSRKKSRK
>CER.phach.longxuteng.gnm1.ann1.LXT29809.t1
------------------------------------------------------------
------------------------------------------------------------
------------------------------------------------------------
------------------------------------------------------------
------------------------------------------------------------
------MDAKLSAKQKESIQANRILLLLHANRMDQCDASIAA--------------SCSV
NEREQ-------------------------SWAQVAAAADHTHIAADSLSKISDIHHRLA
TVTTLVSLKEHAGDIFGAAVVLDSAIKWWSNAMTEDNKLNVIMQEAVSFKLRHGREGDVA
RLYEQLVKSQGSVEALVGLVTTVALMNVDKAELYEKQLKPLPGLKGIDVDSLERTSGVKH
VEAAAYVCVTETYEEGKNKTKAKKKRKRKPRYHKGFDPTNPGPPPDPERWLPRRERSSYR
PKRKDKRAALVRGSPGT----------TSNNSNPKA------------------------
------
>PAP.phavu.G19833.gnm2.ann1.Phvul.002G176900.1
MAPKPKPAPSQPTP--PPALEDLFTTLNRHIQASAFDNVVKLTDQILAIAPDDEDALRCK
VVALIKNDHVEDALSAIKSSRKQLDDFHFFKAYCLYRQNKLDEALESLKRQERNDETMLL
ECQILYRLGKMDACIDIYQKLQNSKVDNMEINSVAALVMAGRSSEVQGMLDSLRVKATSS
FELAFNTACSLIARNKYTDAEQLLLSGRRIGQEVLMEDNLADDEIELELSPIAVQLAYVQ
QLLGRKQDAIEAYTDTIKRDMADESSIAVAVNNLVSLKGPKDVSDSLRKLDRLKDKESQS
FRLARGLDVKLSAKEKEAIYANRILLLLHANKIEQARELVSALPDMFPESVIPLLLQAAL
LVRENKAGRAEEILAQFASKFPEKSKVVHLARAQVAAAAGHPHIAADSLAKISDIQHMPA
TVATLVSLKERAGDIDGAAAVLDAATKWWSNAMTEDNKLNIIMQEAASFKLRHGKEEEAA
QLYEKLVKSQGSVEALVGLVTTVARMDVDKAELYEKQLKALPGLKGIDVDSLERTSGVKH
VEAP-RVGVSETYEEGKNKTKTKKKRKRKPRYPKGFDPANPGPPPDPERWLPKRERSTFR
PKRKDKRAAQVRGSQGAVVRDKHDAGASSNSSNPKSNQGT-SKGSGHTAVSEQTKPSSK
SRKKSRN
>OUT.prupe.Lovell.gnm2.ann1.Prupe.1G234800.1
MPPRARDKQKAPAPQPPPSLEDLFASLNRHIERSEFEEAVRVADQVLSISRGDEDAIRC
KVVALVKADDVDGALSTIRSSKSPPADFRFFEAYCLYRQNKLDEALQSLKSQERSSATML
LESQILFRLNKMDACIDIYQNLPKPKIESVEVNSVAGLVAAGRASEVKRMMDKLGVKANN
SFELAYNSACSLIELNKYTDAEQLLLVARRIGQETMVSDNFPEDEIENELAPISVQLAYV
QQLLGHKQEAIEAYTDIIKQDLADELSLAVAVNNLIALRGPRDVSDGLRKFDRLREKDKQ
NFHLAPGVDLKLFSKQRESIYVNRVLLLLHANKMDQARELVAALPDMFPDSVTPALLQAA
VFVRENKAGKAEDILGQFSEKFPDKSKVVLLARAQVAAAAGHPHIAAESLAKIPDIQHMP
ATVATLVSLKERAGDIDGAAAVLDAAINWWSNAMTEDNKLTVLMQEAASFKLRHGREEDA
ARLYEELVKSHGSVEALVGLVTTVARVDVKKAEAYEKKLKPLPGLKAVDVNSLEKTSGAK
HDEGISHVRITETYEEGKSKAKSKKKRKRKPKYPKGFDPANPGPPPDPERWLPKRERSSY
RPKRKDKRAAQVRGSQGSVARDKHEAGATSNTSNSKSNQTTTSKGASQNAVAEPSKPSS
KSRKKSRN
>OUT.quisa.S10.gnm1.ann1.Qs0235640.1
MAPKTKDKPKPASTQPPPPVEDLFTAINRHIQRSEFDQAAKIADQVLSIAPGDEDALR
CKVVALIKEDRIEDALLTIQSSMKPPAEFSFFKAYCLYRQNKLDEALESLKAQESSSATM
LLESQILYRLGKMDACMDIYQKLQKSKIESLEINLVAGLVTAGRASEVQGSVEALRVKPT
SSFELAYNTACSLIERNKYTDAEQLLLSARRIGQETLMEDNLPDDDIEIELAPIAVQLAY
VQQLLGRKQEAVEAYSDIIKRDLADESSIAVAVNNLIASKGPKDVSDSLKKFDRLKDKDT
QNFQLARGLDAKLSLKQKEALYANRVLLLLHANRMDQARELVSALPDMFADSVMPVLLQA
AVFVRENKAGRAEEILVQFAEKFPEKSKIVYLARAQVAATAGHPHIAADSLAKISDIQHL
PATVATLVSLKERAGDIDGAASVLDSAIKWWSNAMTEDNKLNIIMQEAASFKLRHGKEED
AACLYEELVKSHGSIEALVGLVTTVARVDVNKAENYEKQLKPLPGLKGVDVDSLERTSGA
KHVEGASHVGVTEAYEEGKSKTKAKKKRKRKPRYPKGFDPANPGPPPDPERWLPKRERSS
YRPKRKDKRAAQVRGSQGAVARDKYEPGVSSNNSNSKSNQATTSEGASQNAGAKQSK
PSSKSRKKSRN
>CAE.sento.Myeongyun.gnm1.ann1.Sto10g346150
MAPKSKDKPKAASSQPPPPIEDLFTTLNRHIQNSAFEDAVKVADQILSIAPGDEDALR
CKVVALVKADSIEDALSTIQSSQRSPADFSFLKAYCLYRQNKLDEALESLKRQERSNETM
LLESQILYRLGKMDACVDVYQKLHKSKIDNLEINSVASLVMGARASEVQGMLDSLRVKAT
STFELAYNTSCALIEMNKYTDAEQLLLSARRIGQETLMEDNYPDDEIENELSPIAIQLAY
VQQLLGNKQDAIEGYTNIIKRDLADESSVAVAVNNLASLKGPKDVSDSLKKLDRLKEKEA
QGFQLAHGLDLKLSAKQKEAIYTNRVLLLLHANKLDQAREIVSGLPDMFPDSIMPALLQA
ALLVRENKAGKAEEILAQFADRFPEKSKVVYLARAQVAAAAGHPHIAADSLAKISDIQHM
PATVATLVSLKERAGDIDGAAAVLDSAIKWWSNAMTEDNKLNIIMQEAASFKIRHGREED
AARLYEELVKSQGSLESIVGLVTTVARMDVNKAELYEKQLKPLPGLKGIDVDSLEKTSGA
KHVEGSISVGVAETQEEGKNKTKAKKKRKRKPRYPKGFDPANPGPPPDPERWLPKRERSS
FRPKRKDKRAAQVRGSQGAVIREKQESGTSSNNSNPKSNQAGSSKGASKGGASESTKP
PSKSRKKSRN
>DET.singl.CAF01.gnm1.ann1.evm_model_Chr08_71
MAPKQKDKPKSASSELPPAIEDLFTKLNNHVDKSEFEHAAKVADQILSIAPTDEDAIQ
CKVVALIKADRIDDALSTIQSS--PLADFTFLKAYCLYRQNKLDEALASLKSLETSEATM
LLESQILYRLGKMDACMDIYQKLSKSKIENLEINSVAGLVTAGKASEVQGMMDSLRVRAT
SSFELAFNTACSLIERNKYTDAEQLLLSARRIGQETLMEDGYPDDEIEIELSPIAVQLAY
VQQLLGRTEDAIEAYTEIIKHDLADESSIAVAVNNLIALKGPKDVSDSLRKFDRLKERET
QGFQLAHGLDLKLSAKQREAIYANRILLLIHANKLDQARELVSALPDLFPSSVMPLLIQA
ALLVRENKAGRAEEILAQSADKFAEKFNIVHLARAQVAAGAGHPHVAADSLAKIPDIQHM
PATVATLVSLKEHAGDIDGAAAVLDSAIKWWSNAMTEDNKLNVIMQEAASFKLRHGKEGD
AAHLYEELVKSQGSIEALVGLVTTVAHMDVDKAELYEKQLKALSGLKGIDVESLERSSGA
KQVDGSSYVGVSETHEEGKSKTKAKKKRKRKPRYPKGFDPANPGPPPDPERWLPKRERSS
YRPKRKDKRAAQVRGSQGAVIREKHESGATSHNSNPKSNQSTATKGH----NAAEHKTSS
RSRKKSRN
>OUT.vitvi.PN40024.gnm2.ann1.VIT_201s0010g02370.2
MAPKPKPKPTASSSQPPPPIEDLFTSLNLHIQRSQFDQAVKVADQILLVAPSDEDAIRC
KVVALIKEDRINDALSTIQASQRLPIDLSFFKAYCLYRQNKLDESLESLKSQEGSSTAML
LESQILYRLGKMDACIDIYQKLQKSKIESLEINLVAGLVSAGRGSDVQGTLDALRVKATS
SFELAYNTACSLIERSKYKDAEQLLLSARRVGQETLMEDNLADDEIEIELAPLAVQLAYV
QQLLGNTPEAMEAYTGIINRNLADESSLAVAVNNLVALKGPKDISDSLRKLDRLMEKG
AQSFQLSNGLESKLSPKQRETIYTNRVLLLLHANRMDQARELVAALPDMFADSVMPVLLQ
AAVLVRENKSGKAEEILGQFAEKFPDKAKVVLLARAQIAAVAGHPQIAAESLSKIADIQH
LPATVATIVSLKERAGDIDGAEAVFDSAIQWWSNAMTEDNKLTVIMQEAASFKLKHGREK
EAARLYEELVKSHGSVQALIGLVTTAARVDVDKAEAYEKQLKPLPGLKGVDVESLERTSG
AKHIQSDSRVGITEAYEESKNKEKAKKKRKRKPRYPKGFDPANPGPPPDPERWLPKRERS
SYRPKRKDKRAAQVRGSQGAVVREKHEADTSANTSNSKSDQATTSKGSSQNAVASQS
KPSSKSKKKSRK
