# Supplementary material for: Legume genome structures and histories inferred from Cercis canadensis and Chamaecrista fasciculata genomes
Source: Plant J. 2026 Jun 10;126(5):e70981. doi: 10.1111/tpj.70981 (PMC13252982; doi:10.1111/tpj.70981)
Supplement: Supplementary file 4 — Data S4. Manuscript supplement; Compressed directory of aligned sequences from 2212 low‐copy gene families, for calculation of a consensus species tree. [file TPJ-126-0-s010.gz › S4_consen_species_tree/40_aln_fas_cln1/Legume.fam3.06602]

>CAE.acacr.Acra3RX.gnm1.ann1.g4488.t1
MQVSGAISDVLVALPPSGGIRLPEFRHLHAF--SDAKSFLSAGFLKSGPSIANAKLYKL-
YNCRSRGLLLKASANSNDNSVPVAPLQFESPVGQLLAQILQTHPHLLPAAIDQQLENLQT
DEDAQKEESS--AQDILYKRIAEIREKEKRATLEEIIYCSIVQKFVENGISMIPKVSSTP
DPTGRVDFWPNQEQKLEAVHSPEAFEMIQSHLSLVLGERVVGPLQTTVQISKIKLGKLY
AASIMYGYFLKRVDERFQLERTMKTLPEDFGKADVSFEEPSPANRLWDPDSLIRIPAYE
DNIIEGEYIDTGEAKSHRLRSYLMYLDAETLQRYATIRSKEAISLIEKQTQALFGR
PDISVTEDGSIETLNDEMLSITFTGLTMLVLEAVAFGSFLWDAENYVESKYHFVS-
>PAP.aesev.CIAT22838.gnm1.ann1.Ae05g01800.1
MQVSGAISDVLVVLPPSASMRLPEFRHLHTFAVSDTKN-LSGGYLKSFPSSCNAKHYNEL
YNFRARSLVARASADSSDNLAPLAPLQFESPVGQLLEQISQTHPHLLPAAIDQQLENLQT
ARNAQEEESSTSSQDSLYKRIAEIKEKEKRTTLEEIMYSSIVHKFLEKSISMIPKISATS
DPTGRVDFWPNQELKLESVHSPEAFEMIQSHLSLVLGERLVGPLQTIIQISKIKLGKLYA
ASIMYGYFLKRVDERYQLERTMGTLPKDFGKANVSYDEPMPANQLWDPDSLITIRAFDDV
YSDGDYVEPDDGKSFRLRAYVVQLDGETLQRLATIRSKEAISLIEKQTQALFGRPDIRVS
EDGSIETSNDEVFSIAFSGLTMLVLEAVAFGSFLWDAENYVESKYPFLNN
>OUT.arath.Col0.gnm9.ann11.AT1G32160.1
------------AIGSSHGRRLCFNHYLSDSFSKFLSPSSSPSLLPRCHSFCIPKLGSS
NENGRGRSVTVRASGDSNENFAPLAPVELESPVGQLLEQILRTHPHLLPVTVDEQL
EKFAAESESRKADSS-STQDILQKRISEVRDKERRKTLAEIIYCLVVHRFVEKGISMIPR
IKPTSDPAGRIDLWPNQEEKLEVIHSADAFEMIQSHLSSVLGDGAVGPLSSIVQIGKIK
LGKLYAASAMYGYFLRRVDQRYQLERTMNTLPKRPEKTRERFEEPSPPYPLWDPDSLIRI
QPEEYD--PDEYRNEDESSSYGLRSYVTYLDSDTLQRYATIRSKEAMTLIEKQTQAL
FGRPDIRILEDGKLDTSNDEVLSLSVSGLAMLVLEAVAFGSFLWDSESYVESKYHFLK-
>CER.bauva.BV-YZ2020.gnm2.ann1.rna-bv20442.t1
MLVSGAISDVLVVLPPAGGLRLPELRHLHTF--SDAKNFLSGGFLKNCSLFCYPKLYNGL
HNGRARGFVVRASADSSDNLVPVAPLQFESPVGQLLAQILQTHPHLLPAAIDHQLENLQT
DRDAQNKESSTQSQDLLYKRIAEIKGKEKRTTLEEIIYCFIVHKFVENGISMIPKISETS
DPTGRVDFWPNQEQKLESVHSPEAFEMIQSHLSLVLGERTVGPLQTIVEISKIKLGKLYA
ASIMYGYFLKRVDERFQLERTMKTLPEDLGKAEVSFEEPSPPNKLWDSDSLIRIPAYDDE
SNVGDYMDTGEAKSFRLRSYVMYLDAETLQRYATIRSKEAISLIEKQTQSLFGRPDIRV
SDDGSLDIASNEVLSITFSGLTMLVLEAVAFGSFLWDAENYVESKYHFLK-
>CER.cerca.ISC453364.gnm3.ann1.Cecan.6G238600.1
MLVSGAISDVLVVLPPVGGLRLPEFRHLHTI--SDAKNFLSGGYLKSCPSFCYPKLYNGL
HNGRARGFVVRASADSSDNLVPVAPLQFESPVGQLLAQILQTHPHLFPATIDQQLENLQT
DRDAQKEESSTSSQDLLYKRIAEIKEKEKRTTLEEIIYCFIVHKFVENDISMIPKISATS
DPTGRVDFWPNQEQKLESVHSPEAFEMIQSHLSLVLGERTVGPLQTIVEISKIKLGKLYA
ASIMYGYFLKRVDERFQLERTMKTLPEDLGKAELSFEEPSPTNKLWDSDSLIRIPAYDDG
INEGDYIDTGEAKSFRLRSYVMFLDAETLQRYATIRSKEAISLIEKQTQSLFGRPDIRI
SDDGSIETPNDEVLSITFSGLTMLVLEAVAFGSFLWDAENYVESKYRFVN-
>CAE.chafa.ISC494698.gnm1.ann1.ChfasH1.1G104100.1
MLVSGAISDVLVALPSSGALRMPELRHLQAF--SDAKTFLSAGFLKSCPSICNAKLYRL-
YNCRSRGLVIRASANSNDNIVPVAPLQLESPVGQLLGQILQTHPHLLPAAIDQQLENLQT
DRDAQKEESSALTQDILYKRIAEVKEKEKRTTLEEIIYSFIAHKFLENSILMIPKLSS
TSDPTGRVDFWPNQEQKLEAVHSPEAFEMIQSHLSLVLGERLVGPLQTTVEISKIKLGK
LYAASIMYGYFLKRVDERFQLERSMKTLPQDFGKADISYEEPSPANQLWDPDSLIRVPAY
EDG-NDGDYMETGEGRSYRLRSYVMYLDAETLQRYATIRSKEAISLIEKQTQALFGRPD
IRVSEDGSVETSNDEILTITFSGLTMLVLEAVAFGSFLWDAENYVESKYHFVNN
>PAP.lotja.MG20.gnm3.ann1.Lj2g3v1510840.1
MLVSGAIGDVLVVLPPSASLRSPEFRHLHAPVVSDAKNFLSGGFLKSYPSSFNPKHYN
ELYNSRTRGLVMRASADSSDNLVPSAPLQFESPVGQLLGQIMQNHSHLLSTAIDQQLENL
QTARDAPKEESFTSSPDPLYKRIAEIKEKEERTTLEEIMYCSIVHKFFENNISMIPKISA
TADPTGRVDLWPNQEMKLEAVHSPEAFEMIQSHLALVLGERGVGPLQTIVQISKIKLGK
LYAASIMYGYFLKRVDERFQLERSMGTLPKDLGKKNLTYDEPSPGIKLWDSDSLITMDAY
GEASDEGGYMDTDEGNS--LRAYVTQLDAEALQRLATIRSKEAISLIEKQTQALFGKPDI
RVSGDGSIETSNDEMLSLTFSGLAMLVLEAVAFGSFLWDKENYVESKYPFLNN
>PAP.medtr.A17_HM341.gnm4.ann2.Medtr5g028020.1
MQVSGAISDVMVVLPSSSSLRLPEFRHFHSF---DAKNVLSTGFLKSCPPSYNAKHYNE
PYSFRGRGLVVRASTDSSDNFVPSPPLQFESPVGQLLEQILQTHPHLFLATIDQQLEKLQ
TERDANKEESSTSYEDSLYKRIAEIKEKEKRTTLEEIMYCLIVNKFKENKISMIPKISAT
SDPNEQVDSWPNQEFKLEAVHSSEAFEMIQSHLSLVLGERAVGPLQTIIQISKIKLGKLY
AASIMYGYFLKRVDERFQLERSVGTLPQDLGKENISFDEPSPPNKLWDSDSLIRIYPDDE
GYYEMDDMNTGEGKSSGLRAYVTQLDTEALQRLATVRSKEAISLIEKQTQALFGRPDI
RLSGDGSIETTNDEVLSLTFSGLTMLVLESVAFGSFLWDEENYVESKYPFLA-
>CER.phach.longxuteng.gnm1.ann1.LXT23130.t1
MLVSGAISDVLGVLPPAGGLRLPEFRHLRTF--SFAKNFLSGGFLKTCPSFYYPKLYNG-
---RARGFVLRASADSSDNLVPLAPLQFESPVGQLLAQILQTHPHLFPAAIDQQLENLQT
DGDSQKEESSVQSQDLLYKRIAEIKEKEKRTTLEEIIYCFIVHKFVENDIAMIPKISATS
DPTGRVDFWPNQELKLESVHSPEAFEMIQSHLSLVLGERTVGPLQTIVEISKIKLGKLYA
ASIMYGYFLKRVDERFQLERTMKTLPEDLGKAEVSFEEPSPKNKLWDSDSLIRIPAYDDD
SKEGDYIDTGEAKSFRLRSYVMYLDAETLQRYATIRSKEAISLIEKQTQSLFGRPDIQI
SDDGSLETSNDEVLSLTFSGLTMLVLEAVAFGSFLWDAENYVESKYHFVN-
>CER.phach.longxuteng.gnm1.ann1.LXT54353.t1
MLVSGAISDVLRVFPPVGGLRLPEFRHVHTIFH--AKNFLSGGFVKRCPSFCYPKLYNG
LHNGRPRDFAVRTSADSSDNDAPVAPLEFESPVGQFLAGILQTNPQLFPAAMDQELENLQ
IERDSQKEVSSTSSQYNLDKRIAEIKEKERRTALEEIIYCFIVYKFVENEISMIPKISAT
SDPTRRLDFWRKQKQKLESVHSSEALELIEINLSRI--HQIVGTLEPIVQVRKIRLGMLY
AAIVEMGYFLKRVDERFQLEKTM--------KA---------------------------
----------GEAKSFRMQAYVNGFDAQTFKRYKTIRSEEAISLIEKQTQSLFGKYYIEV
SKDGPIKICNEEVISITSAGFTVLLLEAVAFGSFLWEAENYAEFKYHFVD-
>PAP.phavu.G19833.gnm2.ann1.Phvul.002G135300.1
MQVSSAISDVLVVLPPSASLRLPEFRHLHAFAVSDAKGFLSGGFLKSCPSSYNPKLYNEF
YNFRARGSVARASANSRDNPVPFAPLQFESPVGQLLEQISNTHPHLLPAAIDQQLENLQT
ARDAQKESS-TSPNNSLNKRIAEVKEKEKRMILEEIMYCSIVHKFLENNILMIPKLSATS
DPTGRVDLWPNQELKLEAVHSPEAFEMIQSHLSLVLGDRLVGPLQAIVQISKIKLGKLYA
ASIMYGYFLKRVDERFQLERSVGTLPKDLGKT-KSFEEPSPGIKLWDPDSLIIVQDYDDD
YSDSDYMDTE-GKSFRLRAYVMQLDPDSLQRLATVRSKEAISLIEKQTQALFGRPDIRV
SNDGSIETSNDELLSLTFSGMTMLILEAVAFGSFLWDKEKYVESKYPFLNK
>OUT.prupe.Lovell.gnm2.ann1.Prupe.5G027900.1
MQVSGVIGDVSLVIPSGGGLSWPEFRHFHSHTLSNSKPFLSGAFFRSCPSSCIPKLGNGL
YKCRARGLIVRASKDSSDNLVPVAPLQFESPAGQLLAQILQNHPHLLSAAIDQQLENLQK
DRDARREETSASSADPLYKRIAQVKEKERRMALEEIIYCLIVQKFIENDISMIPKISATS
DPTGRVDFWPMQEKKLESVHSPEALEMIQSHLSLVLGERLVGPLSAIVEISKIKLGKLYA
ASIMYGYFLKRVDQRFQLERTMNTLPDGFTP------DAAPANQLWDPDSLIRIPPDGGS
SDGGSYMNNGDDKSYRLRSYVMYLDAETLQRYATIRSKEAISLIENQTQALFGRPDIRI
TEDGSIDASNDEVIALTFSGLTMLVLEAVAFGSFLWDAETYIESNYHFLK-
>OUT.quisa.S10.gnm1.ann1.Qs0122720.1
MQISGAISDVLVALPPAGGLKSPECRHSCTI--SDAKNFISGGFSKTCPSFCIPKIGIGQ
YKCRARGLTARASGDSSGDLVPVSPLQFDSPVGQLLSQILQTHPHLLPAAIDQQLENLQ
TDRDAQKEESSLSTQDILYKRIAEVKEKERRTTVEEIIYCLIVHKFVENNISMIPKIGAT
SDPTGQVDFWPNQEQKLEAVHSPEAFEMIQSHLSLVLGERLVGPLSTLVEISKIKLGKLY
AASVMYGYFLKRVDERFQLERKMKTLPKDFTKREVSLEDPSPTNKLWDPDSLIRVFPDDD
SDRDGRGANTGEGESYRLRSYVMYLDAETLQRYATIRSKEAISLIEKQTQALFGRPDIR
ISDDGSIETSNDEVLSITFSGLAMLVLEAVAFGSFLWDAESYVESKCHFFK-
>OUT.quisa.S10.gnm1.ann1.Qs0148010.1
MQISGAISDILVAIPPAGWPQATGMQALVYYFRSQEFSCLSKGFLKTCPSF
CIPKLVIERYKCRARGLIARASGDSSGELVSVAPLQFDTPVGQFLSQILQAYPHLLPAAI
DQQLENLQINRDAQKEESSLSSQDILYKRIAEVREKERRTTLEEIMYCLIVQQFVENKIS
MLRKITETSDPTGRVDFWPNQEQKLEAVHSPEALEMIQSHLSLVLGERLVGPLNTIVEIS
RMKVGKLYAASVMYGYFLKRVDERFQLERTMKTLPKDFTKTEVSFADPRPATKLWDPDSL
IGLFPDDDSDSDSDVVDTTKGKSYELRSYVLYLDAETLQRYATIRSKEAISLIEKQT
QALFGRPDIRLSEDGSIETSNDEVLPITFSGLTMLVLEAVAFGSFLWDAESYVESKDHFV
K-
>CAE.sento.Myeongyun.gnm1.ann1.Sto11g361990
MQVAGAISDVLVALPPSGGLRLPEFRHMQSF--SDAKNFLSGGFLKSCPSIGNAKLYRL-
YNCRSRGFVMRASADSSDNLVPVAPLQFESPVGQLLAQILQTHPHLLPAAIDQQLENLQT
DKDAQKEESSALSQGILYKRIAEIKEKEKRTTLEEIIYCFIVQKFVENGISMIPKISSTS
DPTGRVDFWPNQEQKLEAVHSAEAFEMIQSHLSLVLGERLVGPLQTTAQISKIKLGKLYA
ASIMYGYFLKRVDERFQLERTMKTLPEDFGKADISFEEPSPRNQLWDPDSLIRVPAYEDG
ITEGDYMDTGEGKSYRLRSYVMYLDAETLQRYATIRSKEAISLIEKQTQALFGRPDI
RVSEDGSIDASNDEVLSITFSGLTMLVLEAVAFGSFLWDAENYVESKYHFVNN
>DET.singl.CAF01.gnm1.ann1.evm_model_Chr12_1249
MQVSGAISDALVVLPPLSGLRLPEFRHLQTV--SDHKNFLSAGFLKSCPLICNPKIYNGL
YSCRARGFAVRASVDSSDNMVPVAPLRLESPVGQLLAQILQTHPHLLPAAIDQQLENLQT
DRDGQKEESLTSFDDILYKRIAEVRKKEQRAALEEIIYCLTVQKFVEKEISMIPKVSESS
DPTGRVDLWPNQEQKLEAVHSPEASEMIQSHLSLVLGERLVGPLQTIVQISKIKLGKLYA
ASIMYGYFLKRVDERFQLEMKMKTLPEDFGKAKPSYEEPSPANKLWDPDSLIRVPAYDDD
SNVEDYMDTVERKEFRLRSYVMYLDGETLKRYATIQSDEARSLIEKQTQALFGRPDI
RIAEDGSFETLNDELLSVTFSGLTMLVLEAVAFGSFLWDAENYVESKYHFVNN
>DET.singl.CAF01.gnm1.ann1.evm_model_Chr12_1255
MQVSGAISDALVVLPPLSGLRLPEFRHLQTV--SDHKNFLSAGFLKSCPLICNPKIYNGL
YSCRARGFAVRASVDSSDNMVPVAPLRLESPVGQLLAQILQTHPHLLPAAIDQQLENLQT
DRDGQKEESLTSFDDILYKRIAEVRKKEQRAALEEIIYCLTVQKFVEKEISMIPKVSESS
DPTGRVDLWPNQEQKLEAVHSPEASEMIQSHLSLVLGERLVGPLQTIVQISKIKLGKLYA
ASIMYGYFLKRVDERFQLEMKMKTLPEDFGKAKPSYEEPSPANKLWDPDSLIRVPAYDDD
SNVEDYMDTVERKEFRLRSYVMYLDGETLKRYATIQSDEARSLIEKQTQALFGRPDI
RIAEDGSFETLNDELLSVTFSGLTMLVLEAVAFGSFLWDAENYVESKYHFVNN
>OUT.vitvi.PN40024.gnm2.ann1.VIT_202s0012g02240.1
MQVSGV--DVFLGFPSNGGLRSPEFRHSHTFSAGTFKNLL----FRSCPSFCIPKLGVGL
DKCRVRGLTVRASVNSDDELVPVAPLQLESPIGQLLAQILQTHPHLLPAAIDQQLENLQT
DRDAQREETPPSSHDLLYRRIAAVREKERQKVLEEILYCLIVQKFVDKNISMIPKISAT
SDPVGRVDFWPNQEQKLESIHSPEAFEMIQSHLSLVLGERLVGPLDTIVQISKIKLGKLY
AASIMYGYFLKRVDERYQLERTMKTLPEGFNENRLSFEDPGPANRLWDPDSLIRIPADDD
D--DGGMLDSVEGGSYRLRSYVMYLDAETLQRYATIRSKEAISLIEKQTQALFGKPDVRV
SEDGSLDTSNDEVVSITFSGLTMLVLEAVAFGSFLWDSETYVESKYHFLK-
