# Supplementary material for: Legume genome structures and histories inferred from Cercis canadensis and Chamaecrista fasciculata genomes
Source: Plant J. 2026 Jun 10;126(5):e70981. doi: 10.1111/tpj.70981 (PMC13252982; doi:10.1111/tpj.70981)
Supplement: Supplementary file 4 — Data S4. Manuscript supplement; Compressed directory of aligned sequences from 2212 low‐copy gene families, for calculation of a consensus species tree. [file TPJ-126-0-s010.gz › S4_consen_species_tree/40_aln_fas_cln1/Legume.fam3.06604]

>CAE.acacr.Acra3RX.gnm1.ann1.g4783.t1
MGKKKKRVSSKVWCYYCDREFDDEKILVQHQKAKHFKCHVCHKKLSTAGGMSIHVLQVHK
ESVTKVPNAKPGRESTDIEIYGMQGIPPDVLAAHYGDDEDEAPSKTAKVDIPSSQLVGGV
VPAPLGMGYPPHSTLGTMPPIYNLSAPVPPATWPVPPRPQPWYPQPPSVSIPPPAPYVQQ
PLFPVQNVRPPLPSASPALPTSQVAPPGLPPTST--PVSQPLFPVVGNNHTMAQSSTFS
TPSLSSSVPSALPS---NAPADAYSSANTTLTNNYQVLGVAGGTPGNSHSYASGPNTGGP
SIGPPPVISNKAPATQPATNEVYLVWDDEAMSMEERRMSLPKYQVHDETSQMSSIDAAID
KRILESRLAGRMAF
>PAP.aesev.CIAT22838.gnm1.ann1.Ae03g33990.1
MGKKKKRVSSKVWCYYCDREFDDEKILVQHQKAKHFKCHVCHKKLSTAGGMAIHVLQVHK
ESVTKVPNAKPGRESTDIEIYGMQGIPPDVLAAHYGEEDDEVPSKAAKVDIPTTQLVGGM
VPPPLGPGYPPRPTLGTMPPVYNPAVPVPPNAWAVPPRPQPWFPQPPTVSIPPPAPYTQQ
PLFPVQNVRPPLPSTAPPAPHTQITPPGLPTSTPSIPVSQPLFPVVGNNPTIPQSSTFS
AAPLSSSVPSITPVPPSNVSVDAHLGGNSSLTNAYQAIGVPGGIASNSHSYASGPNTGGP
SIGPPPVIANKAPAPQPAANEVYLVWDDEAMSMEERRMSLPKYQVHDETSQMSSIDAAID
KRILESRLAGRMAF
>OUT.arath.Col0.gnm9.ann11.AT1G30970.3
MGKKKKRATEKVWCYYCDREFDDEKILVQHQKAKHFKCHVCHKKLSTASGMVIHVLQVHK
ENVTKVPNAKDGRDSTDIEIYGMQGIPPHVLTAHYGEEEDEPPAKVAKVEIPSAPL-GGV
VPRPYGMVYPPQQVPGAVPPMYYPGPPMPAPVWQMPPRPQQWYPQNPALSVPPAA
HYRPQPLFPVQNMMTPTPTAIQPSPVTGVTPPGIPTSSPAMPVPQPLFPVV-NN
SIPSQAPPFSAPLPVGGAQQPSHA-DALGSADAYPPNNS----------IPGGT--NAHS
YASGPNTSGPSIGPPPVIANKAPSNQP--NEVYLVWDDEAMSMEERRMSLPKYKVHDETS
QVSSDLPFLRRVCFKSNPFGRLY-
>CER.bauva.BV-YZ2020.gnm2.ann1.rna-bv01408.t1
MGKKKKRVSSKVWCYYCDREFDDEKILVQHQKAKHFKCHVCHKKLSTASGMAIHVLQVHK
ETVTKVPNAKPGRESTDIDIYGMQGIPPNILAAHYGEEEDEVPSKAAKVDLPSTQLVGGV
VPAPLPVAYRPQPTLGTGPPIYNPALPMPPTAWAVPPRPQPWYPQPPVGSVPPPAPYVQQ
PLFPVQN-----------------------------------------------GSTFST
PSLSTSVPSISPALPTNAPVDALS-------------GVTGGTASNSHSYASGPNTGGPS
IGPPPVIANKAPALQPAANEVYLVWDDEAMSMEERRMSLPKYQVHDETSQMSSIDAAIDK
RILESRLAGRMAF
>CER.bauva.BV-YZ2020.gnm2.ann1.rna-bv26654.t1
MGKKKKRVSSKVWCYYCDREFDDEKILVQHQKAKHFKCHVCHKKLSTAGGMAIHVLQVHK
ESVTKVPNAKPGRESTDIEIYGMQGIPPDILASHYGEEEDDVPSKAAKVDVPSTQLVGGL
VPPPLGVAYPPQPTLGTVPPIFNPTIPMPRTAWAV-PRPQPWYPQPPVGSVPPPAPYVQQ
PLFPVQNMRPPLPSTSPALPTSQITPPGLPTSAPSVPVSQPLFPVVGNNHTPVQSSTFS
TPLLSMSVQSISPALPASTPVDAHSAANSSVTNSYLAIGFSGGTANNSHSYASGPNTGGP
SIGPPPVIANKAPAPQPAVNEVYLVWDDEAMSMEERRMSLPKYQVHDETSQMSSIDAAID
KRILESRLAGRMAF
>CER.cerca.ISC453364.gnm3.ann1.Cecan.6G110600.1
MGKKKKRVSSKVWCYYCDREFDDEKILVQHQKAKHFKCHVCHKKLSTASGMAIHVLQVHK
ESVTKVPNAKPGRESTDIEIYGMQGIPPDILSAHYGEEDDEAPSKAAKVDIPSTQLVGGV
VPAPLGVAYPPQPTLGTMPPIYNPAVPMPPTAWAVPHRPQPWYPQPPVGSVPPAAAYVQQ
PLFPVQNVRPPLPSSSPALPTSQITPPGLPTSSPSVPVSQPLFPVVGNNHRPMQSSTFS
TPSLSTSVPSISPALPTSAPVEAHSDTNSSVTNSYLALGVTGGTASNSHSYASGPNTGGP
SIGPPPVIANKAPAPQPAVNEVYLVWDDEAMSMEERRMSLPKYQVHDETSQVSHTTSLIH
GVAFTSNQMGRLY-
>CAE.chafa.ISC494698.gnm1.ann1.ChfasH1.1G085700.1
MGKKKKRVSSKVWCYYCDREFDDEKILVQHQKAKHFKCHVCHKKLSTAGGMAIHVLQVHK
ESVTKVPNAKPGRESTDIEIYGMQGIPPDVLAAHYGEDEDEAPSKSAKVDVPATQFVGGV
VPAPLGVGYRPQSTLGAMPPIYNPAVPVPPAAWAVPPRPQPWYPQPPSVSIPPPAPYAQQ
PLFPVQNVRPPLPATAPALSTSQITPPGLPPPAP-VPVSQPLFPVVGNNHTTSLSSSFSA
PSLSTSVPSITPSLSTSVPADAYSGANTSLTNSYQTL--VPGMANNSHSYASGPNTGG
PSIGPPPVIANKAPVSQPATNEVYLVWDDEAMSMEERRMSLPKYQVHDETSQVSHTTSSI
NGVAFTSNQMSRLY-
>PAP.lotja.MG20.gnm3.ann1.Lj4g3v3113890.2
------------------------------------------------------------
------------------------------------------------------------
--------------------------------------------------MPPPVPYPQQ
PLFPVQNMRPPLPST-TSLVQTQITPPGLPTSTPSVPVSQPLFPVVGNNHTSSQSSTFSA
APISPGVASITPVLSSHVAVDAHLGVNSSVTSSYQAIGIPGGPASNSHSYASGPNTGGPS
IGPPPVIANKAPAPQPATNEVYLVWDDEAMSMEERRMSLPKYQVHDESSQVSHTTSAIHG
VAFTSNQMSRF--
>PAP.medtr.A17_HM341.gnm4.ann2.Medtr8g106220.1
MGRKKKRVASKVWCYYCDREFDDEKILVQHQKAKHFKCHVCHKKLSTAGGMSIHVLQVHK
ENVTKVPNAKPGRESTEIEIYGMQGIPPDVLAAHYGDEDDDVPSKTAKVDIPSTPFAGGM
VPPPMGTGYPPRSTMGPIRPIYNPAVPGPPNAWVVPPRPQPWFPQPPTVSMPPPVQYPQ
QPLFPVQNVRPPLPSTTSPALQSQITPPGLPSSTPPVPVSQPLFPVVGNNHMATQSSPFS
AAPMSSSVPSITPGLSSNVPIDAHLGINSSVTSSYQAIGIPGGIASNSHSYASGPNTGGP
SIGPPPVISNKAPATQPATNEVYLVWDDEAMSMEERRMSLTKYQVHDESSQVSRTTFLLL
GVAFTSNQMSRLY-
>CER.phach.longxuteng.gnm1.ann1.LXT22032.t1
MGKKKKRVSSKVWCYYCDREFDDEKILVQHQKAKHFKCHVCHKKLSTASGMVIHVLQVHK
ESVTKVPNAKPGRESTDIEIYGMQGIPPGILAAHYGEEEDEVPAKAAKVDIPSTQLVRGV
VPARLPVAYPPRPTLGTVPPIYNPAVPLPPTAWAVPPRPQPWYPQLPVGSVPPPAPYVQQ
PLFPVQNVRPHLPSTSPALPTSQITPPGLPTSSPSLPVSQPLFPVVGNNHMPVQGATFS
TPSPSTSVPSISPALPTSAPVDAHSG-------------VTGGTASNSHSYSSGPNTGGP
SIGPPPVIANKAPAPQPAGNEVYLVWDDEAMSMEERRMSLPKYQVHDETSQMSSIDAAID
KRILESRLAGRMAF
>CER.phach.longxuteng.gnm1.ann1.LXT53468.t1
MGKKKKRVSSKVWCYYCDREFDDEKILVQHQKAKHFKCHVCHKKLSTAGGMAIHVLQVHK
ESVTKVPNAKSGRESTDIEIYGMQGIPPDILAAHYGEEDDEVPSKAAKVDTPSTHLVGGV
VPAPLGMAYPPQPTLGAVPPIYNPAVPMPPTAWAV-PRPQPWYSQPPVRSVPPPAPYVQQ
PLFPVQNMRPPLPSASPALPTSQITPPGLPTSSPSVPVSQPLFPVVGNNHTPVQSSTFA
TPSSSTSVPSISPVLPASTPVDAHSGANSSVTNSYLALGVSGGTASNSHSYASGPNTGGP
SIGPPPVISNKAPAPQPAVNEVYLVWDDEAMSMEERRMSLPKYQVHDETSQMSSIDAAID
KRILESRLAGRMAF
>PAP.phavu.G19833.gnm2.ann1.Phvul.002G325100.1
MGKKKKRVSSKVWCYYCDREFDDEKILVQHQKAKHFKCHVCHKKLSTASGMAIHVLQVHK
ESVTKVPNAKPGRESTDIEIYGMQGIPPDILAAHYGEEDDDVPSKAAKVDISQSQLVGGM
RPPPLGTGYPPRSVLPTLPPVYNPAVPLPPNAWVVPPR-QPWFSQPPAVSVPPPAPYTQQ
PLFPLQNVRPPMPATAPAAMQTQIAPPGLLTSAP-VPVSQPLFPVVGNNHTTTQSS-YSA
PPLPSSVPSVTPVMSANVPVDTHLSTHSSVTNSYQAIGVPA--ASNSHSYASGPNTGGPS
IGPPPVIANKAPASQPATNEVYLVWDDEAMSMEERRMSLPKYQVHDESSQMSSIDAAIDK
RILESRLAGRMAF
>OUT.prupe.Lovell.gnm2.ann1.Prupe.4G117400.1
MGRKKKRVSSKVWCYYCDREFDDEKILVQHQKAKHFKCHVCHKKLSTAGGMAIHVLQVHK
ESVTKVPNAKTGRESTDIEIYGMQGIPPDVLAAHYGEEDEDAPSKVAKVDIPSTQFVGGM
VPGSMGIGYPPQPALGAIRPIYSPAVPMPPNAW--QPRPQPWFPQLPAVSIPPPSSYV
PQPLFPVQNVRPPPPSSTPAHLPSHITPPGLPTSMPPVPVSQPLFPVVGINNVPTQSSPF
SAPMPSTSILSNSPA-ELKGSTDAH----------------QGGTLINSHSYASGPNTGG
PSIGPPPVIANKAPAPQPAANEVYLVWDDEAMSMEERRMSLVKYQVHDETSQMSSIDAAI
DRRILESRLAGRMAF
>OUT.quisa.S10.gnm1.ann1.Qs0248010.1
MGKKKKRVSSKVWCYYCDREFDDEKILVQHQKAKHFKCHACHKKLSTASGMAIHVLQVHK
ETVDKVPNAKPGRDSTDIDIYGMQGIPPNILAAHYGEDDEGTPSKGAKLDVPSTQLVGGV
VPGPLGVGYPASINF-----------------W--HDAANLWFC------CTSASN----
----CLNMRPPLPSTSLAPQTSQMGPPGLPASSPSIPVSQPLFPVVGNNTIPTQSLPFSA
SVLSTSVSSIMPS-VVKGLFDAHSGGNTLVANSYQIPGVPGGTLSNSHSYSSGPNTGGPS
IGPPPVIANKAPATQPATNEVYLVWDDEAMSMEERRMSLPKYQVHDETSQMSSIDAAIDR
RILESRLAGRMAF
>OUT.quisa.S10.gnm1.ann1.Qs0298040.1
MGKKKKRVSSKVWCYYCDREFDDEKILVQHQKAKHFKCHVCHKKLSTAGGMAIHVLQVHK
EPVNQVPNAKPGRESTDIEIYGMQGIPPGILAAHYGEDDEDAPSKVAKVDVPSTQLVGGV
APGPLGVGYSPQSTLGVMQPMYSSAVPVPPTAWSVPPRPQPWYPQHSAVPIPPPAPYVHQ
PLFPVQNVRPPLPLTTLAPQNSQIAPPGLPASSPSMPVSQPLFPVVGNN-IPTQSSPFSV
PALSTSVPSIMPA-EVNSLFDAHSGGYASVANSYQIPGIPGGTLSNSHSYASGPNTGGPS
IGPPPVIANKAPATQPATNEVYLVWDDEAMSMEERRMSLTKYQVHDETSQMSSIDAAIDK
RILESRLAGRMAF
>CAE.sento.Myeongyun.gnm1.ann1.Sto11g352590
MGKKKKRASSKVWCYYCDREFDDEKILVQHQKAKHFKCHVCHKKLSTAGGMAIHVLQVHK
ESVTKVPNAKPGRDTTEIEIYGMQGIPPDILAAHYGEDEDDVPSKAAKVDIPSTQLVGGV
IPPPLGMGYPPQSTLGAMPPIYNPAVPMPPAGWPIPPRPQPWYPPAPTVSIPPPAPYSQQ
PLFPVQNVRPPLPA-TAALSTSQITPPGLPPPTP-VSVSQPLFPVVGNNNNATQSSTLSA
PSLSPTVPSITPTLSASAPVDAYSGANTSLTNSYQTLGIPVGTASNSHSYASGPNTGGPS
IGPPPVIANKAPATQPATNEVYLVWDDEAMSMEERRMSLPKYQVHDETSQVSYTTSLIDG
VAFTSNQIRSI--
>DET.singl.CAF01.gnm1.ann1.evm_model_Chr01_2587
MGKKKKRVSSKVWCYYCDREFDDEKILVQHQKAKHFKCHVCHKKLSTAGGMAIHVLQVHK
ESVTKVPNAKPGRESTDIEIYGMQGIPPDILAAHYGEEEDEVPSKAAKVDIPSTQLVGGV
APAPLGVGYPPQSTLGSMPPIYNPAVPVPP-TWVVPPR-QPWYPQPSAASIPPTAPYVQQ
PLFPVQNVRPPVPSISPALSTSQVTPPGLPSSSPSVPVSQPLFPVVGNNHTPIPSSTSS
TPSLSTSVP-----------VDVHPGVNTSVANSYQTLGIPGAVLSNSHSYASGPNTGGP
SIGPPPVIANRAPVPQPATNEVYLVWDDEAMSMEERRMSLPKYQVHDETSQVSHTTSFID
GTAFKSNKMGRLY-
>OUT.vitvi.PN40024.gnm2.ann1.VIT_201s0011g01240.5
MGKKKKRVAAKVWCYYCDREFEDEKILVQHQKAKHFKCHVCHKKLSTAGGMVIHVLQVHK
ETVSKVPNAKPGRESTEIEIYGMEGIPHEILAAHYGEEDEDVPSKLAKVEIPSSQLGGGA
VPGTLGIGVPPQPALGAMPPVYNPALAVPPAGWPVPARPQPWYSQHPAISIPPAPLMTQ
QPLFPIQPVKPPLPSSSALQPSLQITPPGLPIPSPSAPLPQPLFPVGVNNNLPTKNSP
FSTPMLSTSIPLSSQA-ELNSSIEAHSSTNSSLASSYSAPSIQGGPSINSHSYASGPNTG
GPSIGPPPVIANKVPATQPAGNEVYLVWDDEAMSMEERRMSLMKYQVHDETSQVSYNYFC
STGYGVASNQMGRLY-
>OUT.vitvi.PN40024.gnm2.ann1.VIT_203s0017g02160.1
-NSRIEGNPRRERREWGRRRREQRRCFATTARSRTRRFLFSTRRPSTSSAMSATRSS
AWPSTSSRVPNANPGRESTEIEIFGMQGIPDDILAAHYGEQDEDNPSKLAKVEVPPT
NVVGVMPPGSVGMGFPPQSTFGAIPPIYNSAVAV-PPGWP-VPRPQPWFPQHPAVPVPPA
APLAQRPLFPIQNVTPPLPS-ATLQPSFQTTPPGPLSSSP-TPVSQPLFPVVGTASIP
SQNSQVTAAALSAPITSSTPS---ELNNPSYSSINTSMVNGYHAPSIQAGTLVSSHTYAS
GSNTSGPSIGPPPMIANKAPVIQPASNEVYLVWDDEAMSMEERRMSLLKYQVHDETSQMN
SVDAAIDRRISEGRLAGRMAF
