# Supplementary material for: Legume genome structures and histories inferred from Cercis canadensis and Chamaecrista fasciculata genomes
Source: Plant J. 2026 Jun 10;126(5):e70981. doi: 10.1111/tpj.70981 (PMC13252982; doi:10.1111/tpj.70981)
Supplement: Supplementary file 4 — Data S4. Manuscript supplement; Compressed directory of aligned sequences from 2212 low‐copy gene families, for calculation of a consensus species tree. [file TPJ-126-0-s010.gz › S4_consen_species_tree/40_aln_fas_cln1/Legume.fam3.06611]

>CAE.acacr.Acra3RX.gnm1.ann1.g5223.t1
MANPKIQEVIEKQVLTVAQAVEDKLDEEIAALERLDDDDLEALRERRLQQMKKMAEKRSR
WISLGHGEYSEIPSEKDFFSIVKASERVVCHFFRENWPCKVMDKHLNILAKKHIETRFVK
INAEKSPFLAERLKIVVLPTLALIKNAKVDDYVVGFDQLGNTDEFSTEELEERLAKAQVI
SFEGESSASHARSHAQT-RSVRQSSREDSSDSE
>PAP.aesev.CIAT22838.gnm1.ann1.Ae09g24820.1
------------------------------------------------------------
-----------------------------------TFHLQVVDKHLSILAKQHMETRFVK
INAEKSPFLAEKLKIIVLPTIALIKNAKVDDYVVGFDELGGTDEFSTEELEERLAKAQVI
FFEGESSLNHAKSSAQTKRSVRQSSRADSSDSE
>OUT.arath.Col0.gnm9.ann11.AT2G18990.1
---NPIQEILEKQVLTVAKAMEDKIDDEIASLEKLDEDDLEVLRERRLKQMKKMAEKKKR
WISLGHGEYSEIHSEKDFFSVVKASERVVCHFYRENWPCKVMDKHMSILAKQHIETRFVK
IQAEKSPFLAERLKIVVLPTLALIKNTKVDDYVVGFNELGGKDDFSTEDLEERIARAQVI
HYDGESSSLKPKSTTQVRRNVRQSARSDS-DSE
>OUT.arath.Col0.gnm9.ann11.AT3G25580.1
---NPIQEIIEKQVLTVAKAMEDKIDDEIASLEKLDEDDLEVLRERRLKQMKKMAEKKKR
WMSIGHGEYSEIHSEKDFFSVVKSSERVVCHFYRENWPCKVMDKHMSILAKQHIETRFVK
IQAEKSPFLAERLKIVVLPTLALIKNTKVDDYVVGFNELGGKDDFSTEDLEERIARAQVI
HYEGESS-LKQKSTTQVRRNVRQSARSDS-DSE
>CER.bauva.BV-YZ2020.gnm2.ann1.rna-bv32114.t1
MENSKVQEVIEQQVLTVVQAVEDKLDEEIAALDLLDSDDLEALRERRLQQMKKMAEKRRR
WVSLGHGEYSEIPSEKDFFSIVKASERVVCHFYRDNWPCKVMDKHLSILAKQHFETRFVK
IHAEKSPFLAEKLKIIVLPTLALIKNAKVDDYVVGFDQLGGTDEFSTEELEERLAKAEVI
YFEGESSLNNARSGTQT-RSVRQSIKEDSSDSE
>CER.bauva.BV-YZ2020.gnm2.ann1.rna-bv35783.t1
MENSKVQEVIEKQVLTVVQAVEDKLDEEIAALERLDSDDLEALRERRLQQMKKTAEKRSR
WISLGHGEYSEIPSEKDFFSIVKASERVVCHFYRDNWPCKVLDKHLSILAKQHIETRFVK
IHAEKSPFLAEKLKIVVLPTLALIKNAKVDDYVVGFDQLGGTDEFSTEDLEERLAKAQVI
NYEGESSLSSARSSTQT-RSVRQSTREDSSDSE
>CER.cerca.ISC453364.gnm3.ann1.Cecan.3G288800.1
MENSKVQEVIEKQVLTVAQAVEDKLDEEIRALERLDSDDLEALRERRLQQMKKMAEKRNR
WISLGHGEYSEIPSEKDFFSIVKASERVVCHFYRDNWPCKVMDKHLSILAKQHFETRFVK
IHAEKSPFLAEKLKIIVLPTLALIKNAKVDDYVVGFDQLGGTDEFSTEELEERLAKAQVI
HFEGESSLNNARSDALTRKSVRQSTKEDSSDSE
>CAE.chafa.ISC494698.gnm1.ann1.ChfasH1.1G254900.1
MENPKIQEVIEKQVLTVAQAVEDKLDEEIAALERLDMDDLEALRERRLQQMKKMAEKRSR
WISLGHGEYSEVMSEKDFFSLVKASDRVVCHFYRENWPCKVMDKHLSILAKQHIETRFVK
INAEKSPFLAEKLKIIVLPTLALIKNAKVDDYVVGFDQLGGTDEFSTEDLEERLAKAQVI
FFEGESSVSHAR----SSRSVRQSTKADSSDSE
>PAP.lotja.MG20.gnm3.ann1.Lj5g3v2112040.1
MDKGKIQEVIEKQVLTVVQAVEDKIDDEISALDRLDSDDLESLRERRLHQMKKMAEKRNR
WISLGHGDYSELPSEKDFFSVVKASDRVVCHFFRENWPCKVADKHLGVLAKQHIETRFVK
INAEKSPFLAEKLKITVLPTLALIKNAKVDDYVVGFDELGGTDDFSTEDLEERLAKAQVI
FLEGESSIHQARSTAQSKRSVRQATRADSSDSE
>PAP.medtr.A17_HM341.gnm4.ann2.Medtr1g106955.1
MDRGKIQEVIENQVLTVAQAVEDKIDEEIAALERLDDDDLEALRERRLQQMKKMAEKRSR
WISLGHGDYTEIPSEKDFFSVVKASERVVCHFFRENWPCKVVDKHLSILAKQHIETRFVK
INAEKSPFLAEKLKIIVLPTIALIKNTKVDDYVVGFDELGGTDDFSTEVLEERLAKAQVI
FLEGESSIHRARSGAQTKRSVRQSTTADSSDSE
>CER.phach.longxuteng.gnm1.ann1.LXT39714.t1
MDNSKVQEVIEKQILTVAQAVEDKIDEEIAALERLDEDDLETLRERRLQQMKKMAEKRSR
WISLGHGEYSEIPSEKDFFSIVKASERIVCHFYRDNWPCKVLDKHLSILAKQHIETRFVK
VHAEKSPFLTEKLKIVVLPTLALIKNAKVDDYVVGFDQLGGTDEFSTEDLEERLAKAQVI
YFEGESSLGIARSSAQT-RSVRQSTKEDSSDSE
>CER.phach.longxuteng.gnm1.ann1.LXT59135.t1
MENSKVQEVIEKQVLTVAQAVEDKLDEEIAALERLDSDDLEALRERRLHQMKKMAEKRRR
WMSLGHGEYSEIPSEKDFFSIVKASERVVCHFYRDNWPCKVMDKHLSILAKQHFETRFVK
IHAEKSPFLAEKLKIIVLPTLALIKNAKVDDYVVGFDQLGGTDEFSTEELEERLAKAQVI
YFEGESSLNNARVDTQI-RSVRQSIKEDSSDSD
>PAP.phavu.G19833.gnm2.ann1.Phvul.007G042300.1
MEKGKIQEVIEQQVLTVARAFEDKIDDEIAALDRLDPDDIEAIRERRLQQMKKMAENRSR
WISLGHSEYSEIPSEKDFFSVVKASERVVCHFYRENWPCKVMDKHLNLLAQQHIETRFVK
INAEKSPFLAEKLKIIVLPTLALIKNAKVDDYVVGFDELGGTDDFKTEELEERLAKAQVI
SYEGESSFNQGRSSAKTTRTVRQSSRADSSDSE
>OUT.prupe.Lovell.gnm2.ann1.Prupe.8G138300.1
MENRAVQEILEKQLLTVAKAVEDKLDEEISALDRVDDDDLEALRERRLQQMKKMAEKRSR
WISLGHGEYTEIPAEKDFFSAVKASDRVVCHFYRENWPCKVVDKHLSILAKQHMETRFVK
INAEKSPFLAEKLKIVVLPTIALIKNAKVDDYVVGFDELGGKDDFSTEELEERLAKAQVI
FFEGESS---LKSSAKT-RSVRQSSNADSSDSE
>OUT.quisa.S10.gnm1.ann1.Qs0037540.1
MEIPKVQEVIEKQVLTVAQAVEDKLDDEIHALERLDIDDLEVLRERRLQQMKKLAEKRSR
WVSLGHGEYSEIPFEKDFFSVVKASDRVVCHFYRDNWPCKVMDKHLSILAKQHIETRFIK
LNAEKSPFLAEKLKIVVLPTLALIKNAKVDDYVVGFDQLGGTDEFSTEELEERLAKAQVI
FFEGESS---LKSGAETRRSVRQSTKADSSDSE
>OUT.quisa.S10.gnm1.ann1.Qs0213250.1
MENPNVQEVIEKKVLTVVKAVEDKLDDEIHALEHLDIDDLEALRERRLQQMKKMAEKRSR
WISLGHSEYSEIQAEKDFFTVVKASDRVVCHFYRENWPCKVMDKHLSILAKQHIETRFIK
LDAEKSPFLAEKLKIIVLPTLALIKNAKVDDYVVGFDQLGGTDEFSTEELEERLAKAQVI
FLEGEPS---SKSGAQTKRSVRQSKKADSSDSE
>CAE.sento.Myeongyun.gnm1.ann1.Sto02g030570
MENSKIQEVIEKQVLTVVQAVEDKIDEEIAALDRLDIDDLEALRERRLQQMKKMAEKRSR
WISLGHGEYSEIPSEKDFFSVVKASDRVVCHFYRENWPCKVVDKHLSILAKQHIETRFVK
INAEKSPFLAEKLKIIVLPTLALIKNAKVDDYVVGFDQLGGTDEFSTEELEERLAKAQVI
FYEGESSA----THAKSTRSVRQSTTADSSDSE
>DET.singl.CAF01.gnm1.ann1.evm_model_Chr01_308
MENPKIQEVFEKQVLTVAQAMEDKLDEEIAALERLDVDDLEALRERRLQQMKKMAEKRSR
WISLGHGEYTEVPVEKDFFSIVKASERVVCHFYRDNWPCKVMDKHLAILAKQHIETRFVK
IHAEKSPFLAEKLKIIVLPTLALVKNAKVEDYVVGFDQLGGTDEFSTEELEERLAKAQVI
FSEGESSSNHARSNAQTKRNVRQGTRDDSSDSE
>OUT.vitvi.PN40024.gnm2.ann1.VIT_203s0091g00380.2
------LQILEKQVLTVAKAVEDKIDEEIAALERLDLDDIEALRERRLQQMKKMAEKRSR
WISLGHGEYSEIPSEKDFFAAVKASERVVCHFYRPNWPCKVVDKHLSILAKKHIETRFVK
INAEKSPFLAEKLKIVVLPTLALIKNAKVDDYVVGFDELGGTDEFSTEELEERLAKAQVI
IFEGESSLHASKSSSQP-RSVRQSSNSYSSDSD
