# Supplementary material for: Legume genome structures and histories inferred from Cercis canadensis and Chamaecrista fasciculata genomes
Source: Plant J. 2026 Jun 10;126(5):e70981. doi: 10.1111/tpj.70981 (PMC13252982; doi:10.1111/tpj.70981)
Supplement: Supplementary file 4 — Data S4. Manuscript supplement; Compressed directory of aligned sequences from 2212 low‐copy gene families, for calculation of a consensus species tree. [file TPJ-126-0-s010.gz › S4_consen_species_tree/40_aln_fas_cln1/Legume.fam3.06617]

>CAE.acacr.Acra3RX.gnm1.ann1.g616.t1
-DTEVNSQRRTFSIKLWPPSQNTRQMLVERMTNNLTAKSIFTQKYGTLNKEEAEENAKRI
EDMAFAIADLHYEKEPDGDGGSAVQLYAKECSKLILDVLKNGPSGKVNKEAVTSD
DAHAPSESVFDISKGQRAFIEAEEAQE
LLKPLKELGNSFTKICFSNRSFGLGAAKVAEPILISVKDQLEEVDLSDFIAGRSEEQALE
VMKIFSAALEGSLLKYLNLSHNALGEKGVRAFGALLKSQTCLEELYLLNDGISEEAARAV
CELIPSTEKLRVLHFHNNMTGDEGALAIAEIVERSPSLQNFRCSSTRIGCEGGVALCNSL
GNCAHVRKLDLRDNMFGVEGGVSLSKALTNHAELREVYLSYLNLEDEGAIAIVNALKDSA
PNLEVLEMNGNEITVKAAPAIAACVEAKQFLGNLMLAENELKDEGAILISKAIEGLVHLK
EIDLSSNKIRRAGAHQLAQAVVQKADFKLLNIDGNFISDEGIDEVKDLFKKCPEMLGSLD
ENEPDGIDDDDEEYDEDNENELEPKMKNLEVS-
>PAP.aesev.CIAT22838.gnm1.ann1.Ae09g23940.1
--MELNSQQRPFSIKLWPPSQNTRQTLLERMTNNLTTKSIFTQKYGTLDKEEAEENAKRI
EDAAFAVANLHYEEEPDGDGGSAVQLYAKECSKLLLEVLKRGPSKKDNEEAVTSDNGSAS
LESVFDISKGHRAFIEPDEAQKLLSPLKEPGNRFTKICFSNRSFGLRAAQVAEPILAALK
DQLKEVDLSDFIAGRPEAEALDVMNIFSSALEGAALRSLNLSDNALGEKGVRAFGALLKS
QNCLEELYLMNDGISEEAAKAVCELIPSTEKLKVLHFHNNMTGDEGALAIAEIVKRSPLL
EDFRCSSTRIGADGGVALSDALGNCVNLKKLDLRDNMFGVEGGTALSKALTKHEDLREIY
LSYLNLEDDGAIAIANALKESAPHLEVLEMSGNDITADAAPTIAACVAAKQSLVKLSLSE
NELKDDGAIQVSKALEGHAQLKEVDLSCNRIRTNGARQLAMTVVQKADFVLLNINGNLIS
N-GVDELMDIFKNSPDMLGPLDDNDDD----EESDEGEGDGDELESKMKNLAVD-
>OUT.arath.Col0.gnm9.ann11.AT3G06000.1
------------------------------------------------------------
------------------------------------------------------------
------------------------------------------------------------
------------------------------------------------------------
------------------------------------------------------------
-----------------VDTSLTNEDTIEETAF-ETCTHIKVGVSMSKPFSSFSFLTVIN
LSYTNLENGGAIALVNALKNSAPSLQVIEMAGNNITYEAATAIAVCLAAKRHLKKLNLSE
NDLKDEGCVEIVKSMEDWEL-EYVDMSYNDLRREGALRLARVVVKKGSFKMLNIDGNMIS
LKGIEEIKVIFTNCPKLLGPLDKNVYNVDDDDDLREN--DEDEFVSV--------
>OUT.arath.Col0.gnm9.ann11.AT5G19320.1
--DILDSRPHAFSIKLWPPSLPTRKALIERITNNFSSKTIFTEKYGSLTKDQATENAKRI
EDIAFSTANQQFEREPDGDGGSAVQLYAKECSKLILEVLKKGPVAKVAARELISEDSVSP
RETFFDISKGKRAFIEAEEAEELLKPLKEPGNAYTKICFSNRSFGLGAARVAEPILASLK
DQLKEVDLSDFVAGRPELEALEVMNIFSDALQGSILSSLNLSDNALGEKGVRAFGALLKS
LSSLEELYLMNDGISKEAAQAVSELIPSTENLRVLHFHNNMTGDEGALAIAEVVKRSPLL
ENFRCSSTRVGSKGGIALSEALEHCTHMEKLDLRDNMFGTEAGVSLSKTLSSFKHMTELY
LSYLNLEDEGAIAIVNALKESASPIEVLEMAGNDITVEAASAIAACVAAKQDLNKLNLSE
NELKDEGCVQIANCIEGHSKLQYIDMSTNYIRRAGARALAHVVVKKEAFKLLNIDGNII
SEEGIEELKEIFKKSPELLGALDENDPDGEEDDDDEEDEGNNGELESKLKNLE
VNQ
>CER.bauva.BV-YZ2020.gnm2.ann1.rna-bv12722.t1
--ATVNSQRRPFSIKLWPPSQNTRQMLVERITNNLTSNSIFTQKYGALEREEAEENAKRI
EDVAFATASEHYEKEPDGDGGSAVQLYAKECSKLLLDVLKKGPGKKDNKEVVATDNISTP
GESVFDISKGRRAFIEAEEAEELLKPLKEQGNSFTKICFSNRSFGVGAAQVAQPILISLR
DQLKEVDLSDFIAGRPEAEALEVMSIFSAALEGSALTSLNLSDNALGEKGVRAFGALLKS
QTCLEELYLMNDGISEEAARAVCELIPSTEKLRVLQFHNNMTGNEGAVAISEVVKRSPLL
EDFRCSSTRIGAEGGIALSDALGNCIHLRKLDLRDNMFGVEGGVSLSKALAKHTELREVY
LSYLNLEDEGAIAIANALKESAPHLEVLEMCGNDITAEAAPALAACLGAKQFLVKLNIAE
NELKDDGAICISKALEDLVHLKEIDLSSNSIRRAGARQLAQIAIQKSDFKLLNINGNFIS
DEGIDEVQNIFKKSLDTLGPLDENDPDGDDDNESDKGEGSEDELDSKMKKLEVTQ
>CER.bauva.BV-YZ2020.gnm2.ann1.rna-bv25656.t1
-ATVLNSERRPFSIKLWPPSQNTRQMLVERMTNNLTSKSIFTQKYGALDREEAEENAKRI
EDVAFATASEHYEKEPDGDGGSAVQLYAKECSKLLLDVLKKGSGKTDKKEVATTNNITAP
GESVFDISKGQRDFIEAEEAEELLKPLKEPGNSFTKICFSNRSFGLGAAQVAQPILISLK
DQLKEVDLSDFIAGRSEAEALEVMGIFSAALEGSILKSLNLSNNALGEKGIRAFGALLKS
QTCLEELYLMNDGISEEAARAVCELIPCTEKLRVLHFHNNMTGDEGAIAISEVVKRSPLL
EDFRCSSTRIGADGGVALSDALGNCTHLKKLDLMDNMFGVEGGLSLSKALAKHTELREVY
LTYLNLEDEGSIAIANALKESAPHLQVLEMCGNDITAEAAPAIAACLGAKQCLVKLNIAE
NELKDDGAIHIGKALEDHVHIKEIDLSSNSIRRVGARQLAQVAIQKADFKLLNINGNFIS
DEGIDEVKNIFRKSPDILGPLNENDPDGEDDKESDEDEGNEDELDSEMKKLEVTQ
>CER.cerca.ISC453364.gnm3.ann1.Cecan.2G166400.1
-ATVLNSQRRPFSIKLWPPSQNTRQMLVERMTNNLTSKSIFTQKYGALDREEAEENAKRI
EDVAFATASGHYEKEPDGDGGSAVQLYAKECSKLLLDVLKKGPGQKDNKEVMTTNNITEP
GESVFDISKGKRAFIEAEEAEELLKPLKEPGNSFTKICFSNRSFGLGAAQAAQPILISLK
DQLKEVDLSDFIAGRSEAEALKVMSIFSAALEGSVLKSLNLSDNALGEKGVRAFGALLKS
QTCLEELYLMNDGISEEAARAVCELIPSTEKLRVLQFHNNMTGDEGAIAISEVVKRSPLL
EDFRCSSTRIGTEGGVALSDALGNCTHLKKLDLRDNMFGVEGGVSLSKALAKHTELREVY
LSYLNLEDEGAIAIANALKESAPHLEVLEMCGNDITAEAAPAIAACLGAKQFLVKLNVAE
NELKDDGAIHISKALEDHVHLKEIDLSSNLIRRAGARQLAQIAIQKADFMLLNINGNFIS
DEGIDEVKNIFKKSPDILGPLDENDPDGDDDKESDEGEGSEDELDSKMKKLEVTQ
>CAE.chafa.ISC494698.gnm1.ann1.ChfasH1.4G201100.1
--MELNSQRRPFSIKLWPPSQNTRHMLVERMTNNLTTKSIFTQKYGSLNKEEAEENARRI
EDMAFSTANLQYEKEPDGDGGSAVQLYAKECSKLLLDVLKKGPSNKVKEEAVPSDNVTAP
QESVFDISKGKRAFIEAEEAEELLKPLKEPGNSFTKICFSNRSFGLDAAKVAQPILVSIK
DQLKEVDLSDIVAGRPEEEALQVMTLFSDALEGSCLRYLNLSDNALGEKGVRAFEALLKS
QTCLEELYLMNDGISEEAAQAVRELIPSTEKLRVLHFHNNMTGDEGAIAIAEIVERSPLL
VDFRCSSTRIGSEGGDALSKALKNCVHLKKLDLRDNMFGVEGGISLKEALTKLTELREIY
LGYLNLEDEGAIAIVKALADSAPHLEVLDMLGNDITAEAAPAIAACVAAKPFLAKLILSE
NELKDEGAIQISKAIEGLVHLKEIDLCSNKIRRAGARQLAQTVMQKADFKLLNIDGNFIS
DEGIDEVKDMFKKFPDMLGPLDDNEPDGVDDDDEECDEGSENELEPKMKNLEVN-
>PAP.lotja.MG20.gnm3.ann1.Lj5g3v2058540.1
--MELNSQNRPFSIKLWPPSQNTRQTLVERMTNNLTTKSIFTQKYGTLDKEEAEENAKKI
EDAAFVTANLHYEKEPDGDGGSAVQLYAKECSKLLLDVLKRGPSEKDSKEVVAAD
TTTASTKSVFDISKGQRAFIEAEEAQELLRPLQV
PGNSFTKICFSNRSFGLGAAKVAQPILISLRDQLKEVDLSDFIAGRPETEALDVMKIFSA
ALEGSVLKSLNLSDNALGEKGVRAFEALLQSQNFLEELYLMNDGISEEAAQAVCELIPST
EKLKVLHFHNNMTGDEGALSIAEIVKRSPSLEDFRCSSTRIGTEGGVALAEALGNCTHLQ
RIDLRDNMLGVEGGVSLSKALIKHPELREIYLSYLNLENDGAIAVLDALKESAPHLEVLE
MSGNEISVEAAPAIAAFIAGKQCLAKLNFSENELKDEGAIKISKALEGLVQLKEIDLSSN
QITGAGARELALTVVQKADFKSLNINGNFISNEGIDELTDILKNSPDVLGPLNDNDPDGE
DNDEESDEEDGEDELESKMKSLSVD-
>PAP.medtr.A17_HM341.gnm4.ann2.Medtr1g105040.1
--MELNSQNRPFSIKLWPPSQNTRQTLVEKMTNNLTTKSIFTQKYETLHPKQAEENAKRI
EDKAFATANLHYEKEPDGDGGSAVQLYAKECSKLLLELLKMGPSKNSVKEAVISDAAAVP
RESVFDISKGQRAFIEAEEAQELLSPLKEPGNSFTKICFSNRSFGLGAAEVAKPIFISLK
DQLKEVDLSDFIAGRPEAEALDVMRIFSATLEGSVLKYLNLSDNALGEKGVRAFGTLLKS
QSCLEELYLMNDGISEEAAQAVSELIPSTEKLKVLHFHNNMTGDEGARAIAEVVKRSSCL
EDFRCSSTRIGDEGGVALSDALGDCTHLRKLDLRDNMLGVEGGVSLSKALAKNAELREIY
LSFLNLEDEGAIAIANALKASAPRLEVLEMSGNNITVDAAPAIANCLAAKQFLAKLNLSE
NELKDEGAIQISKALEGLSQLKEIDLSCNRITRDGAQQLALTVLQKVDFERLDIDGNFIS
DEGIKELMVIFEKSPDKLGPLDENDPDGKDGDEESDEEGGEDALESKMKNLVVD-
>CER.phach.longxuteng.gnm1.ann1.LXT09843.t1
-TTVLNSQRRPFSIKLWPPSQNTRQMLVERMTNNLTSKSIFTQKYGALDREEAEENAKRI
EDNAFATASGHYEKEPDGDGGSAVQLYAKECSKLLLDVLKKGPGKTDNKDVVTTNNITAP
GESFFDISKGQRAFIEAEEAEELLKPLKKPGNSFTKICFSNRSFGSGAAQVARPILVSLK
DQLKEVDLSDFIAGRSEAEALEVMNIFSAALEGSVLKSLNLSDNALGEKGVRAFGALLKS
QTCLEELYLMNDGISKEAARAVCELIPSTEKLKVLHFHNNMTGDEGAIAISEVVKRSPLL
EDFRCSSTRIGTEGGVALSDALGSCTHLTKLDLRDNMFGAEGGISLSKALAKHTELKEVY
LSYLNLEDEGAIAIANALKESAPHLQVLEMCGNDITTEAAPAIAACLGEKQFLVKLNLAE
NELKDEGAIHISKALEDHVHIKEIDLSSNLIRRAGARQLAHVTIQKADFKLLNINGNFIS
DEGIDEVKNIFKKSPDILGPLDDNDPDGDDDKESDEGEGNEDELDSEMKKLEVTQ
>CER.phach.longxuteng.gnm1.ann1.LXT09844.t1
-ATVRNSQRRPFSIKLWPPSQNTRQMLVERMTNNLASKSISTQKYGALDREEAEENVKRI
EDIAFATASGHYEKEPDGNGGSAVQLYAKECSKLLLDVLKKGPGKTDNKEVVTTNNITAP
GESFFDISKGQRGFTEAEEAEELLKPLKEPGNSFTKICFSKRSFGLGAAQVAQPILISLK
DQLKEVDLSDFIAGRSEAEALEVMSIFSAALEGSVLKSLNLSDNALGEKGVRAFGALLKS
QTCLEELYLMNDGISEEAARAVCELVPSTEKLKVLHFHNNMTGDEGAIAISEVVKRSPLL
EDFRCSSTRIGAGGGVALSDALGSCTHWKKLDLRDNMFGAEGGVSLSKALAKHTELKEVY
LSYLHLEDEGAIAIANALKESAPHLQVLEMCGNDITTEAAPAIAACLGEKQFLVKLNLAE
NELKDEGAIHISKALEDHVH
LKKLDLRDNMFGAEGGVSLSKALAKHTELK
KLNLAENELKDEGIDEVKNIFKKSPD
ILGPLDDNDPDGDVDKESDEGEDNEDELDDKE-------
>CER.phach.longxuteng.gnm1.ann1.LXT28143.t1
-DTVLNSQRRPFSIKLWPPSQNTRQMLVERITNNLTSNSIFTQKYGALDREEAEENAKRI
EDVAFATASEHYEKEPDGDGGSAVQLYAKECSKLILDVLRKGPGKKDNKEVVATNKISVP
GESVFDISKGQRAFIEAEEAEELLKPLKEPGNSFTKLCFSNRSFGLGAAEVARPILISLR
DQLKEVDLSDFIAGRPEAEALEVMSIFSAALEGSALKSLNLSDNALGEKGVRAFGALLKS
QTSLEELYLMNGGISEEAARAVCELIPSTEKLRVLQFHNNMTGDEGAIAISEVVKRSHLL
EDFRCSSTRIGAESGIALSDALWNCTHLRKLDLRDNMFGAEGGVSLSKAFARHTELREVY
LSYLNLEDEGAIAIADALKESAPHLEVLEMAGNDITAATAPTIAACLGAKQFLVKLNIAE
NELKDDGAIHISKALEDHVHLKEIDLSSNSIRRAGARQLAQIAIQKADFKLLNINGNFIS
DEGIDEVNNIFKKCSDTLGPLDENDPDGDDDKESDKGEGNDDELDSKMKKLEVTQ
>PAP.phavu.G19833.gnm2.ann1.Phvul.007G054100.1
--MELNSQQRSFSIKLWPPSQNTRQTLVERMTNNLTTKSLFTQKYGTLDKEEAEKNAKRI
EDVAFATADLNYEKEPDGDGGSAVQLYAKECSKLLLDVLKRGPGKKEDE-VVTSVHTTTP
HESVFDISKGKRAFIEGDEAQELLSPLKDPGNSFTKICFSNRSFGLGAAQVAAPILTSLK
DQFREVDLSDFIAGRPEAEALDVMKIFSTALEGSVLRSLNLSDNALGEKGVRAFGALLKS
QKCLEELYLMNDGISKEAAQAVCELIPFTEKLKVLHFHNNMTGDEGALAIAEVVKRSPSL
EDFRCSSTRIGTEGGVALSDALGNCTHLKKLDLRDNMLGTEGGISLSKALSKHTELREVY
LSYLNLEDDGAIAIVDALKESAPQLEVLELSGNDITADAAPAIAACIAAKQFLSKLNLSE
NELKDEGANLISKAIEGHVQLKEVDISANQITRDGAQQLAVTVVQKADFKLLNIDGNFIS
NEGIEELTDIFKSSPDKLGPLDENDPDGGDMDEESEE-GSADELESKMKNLVVD-
>OUT.prupe.Lovell.gnm2.ann1.Prupe.1G154700.1
--STLNSERRPFSIKLWPPSQNTRQVLVDRMINNLSTKSLFTEKYALLSKEEAEQNAKRI
EDVAFATADQNYEKEPDGDGSSAVQLYARECSKLLMEVLKKKPRSKEDS-KVTSD--TTP
TQTLFDISKGVRAFIEAEEAEKLLKPLMEPGNTYTKICFSNRSFGLGAAHVVGPILVSLK
NQLKEVDLSDFIAGRPEAEALEVMNIFAAALEGSALESLDLSNNALGEKGVRAFGALLKS
QSCLEELYLINDGISEEAARAVCELIPSTKKLRVLHFHNNMTGDEGAIAISEVVKRSPLL
EDFRCSSTRVGSEGGIALSEALETCTHLKKLDLRDNMFGVEGGVALSKALSKHESLKEVY
LSYLNLEDEGAVAIANALKESAPSLEVLDIAGNEIKAKSVPAIAACIAAKTLLTKLNLGE
NELKDEGTIQISKVLEGLPQLKEVDMNTNLIRRAGARVLAQALVQKPGFKLLNINGNFIS
DEGIDEVKDAFKKSPDMLGSLDENDPEGEDDDGDDDKEGNEDELESKLKNLEVG-
>OUT.quisa.S10.gnm1.ann1.Qs0002230.1
-ATMLNSHQRPFSIKLWPPSQNTRQMLVERMTNNLTTKSFFTQKYGILDKEEAEDNAKII
EDIALATANQHYEKVPDGDGGSAVQLYAKECSRLLLDVLKKGPTNKDNKGVVASDATSSP
CKSVFDISKGQRAFIEAEEAEELLRPLKDSGSCFTKICFSNKSFGLGAARVVEPILISIK
DQLKEIDLSDFIAGRSEAEALEVMNMFSAALEGSILKSLNLSNNALGEKGVRAFGALLKS
QTCLEELYFMNNGISEEAARAVCELLPSTEKLRVLQFHNNMTGDEGALAISEVVRRSPLL
EDFRCSSTRIGSEGGVALSDALETCTHMKKLDLRDNMFGVEGGVSLSKALPKHEELREVY
LSYLNLEDDGAIAIINVLKDSAPYLEVLEMSGNDITAEAAPAIASCILSKKLLTKLNLSE
NELKDEGAIQVSKALEGHVQLKEVDLSSNLIRRVGARLLAQTLVQKAEFKLLNINGNFIS
DEGIDEVKDIFEKSPDMLGPLDENDLEGGDDDDEESGKANEDDLDPKLKNLEIKQ
>OUT.quisa.S10.gnm1.ann1.Qs0177780.1
-ATVLNSHRRPFSIKLWPPSQNTRQMLVERITNNLTTKSIFTQKYGILDKEEAEENAKRI
EDVAFATANQHYEKEPDGDGGSAVQLYAKECSRLLLDVLKRELSKKESLEVVASAANTSP
CESVFDISKDERAFIEAEEAEELLRPLKDSGNSFTKICFSNRSFGLEAARVAEPILISIK
NQLKEVDLSDFIAGRPEAEALEVMNMFSAALEGSVLKSLNLSNNALGEKGVRAFAALLKS
QTCLEELYLMNNGISEEAARAVCELIPSTEKLRVLQFHNNMTGDEGALAITEVVKQSPVL
EDFRCSSTRIGSEGGVALSNALDTCTLMKKLDLRDNMFGVEGGVSLSKALPKLAELREVY
LSYLNLEDDGAIAIANVLKDSTPHLEVLEMSGNDITAEAAPAIAACIAAKKLLTKLNLSE
NELKDEGAIHISKAVEGHVQLKEVDMSSNLIRRVGARLLAQTLSQKDEFKLLNINGNFIS
DEGIDEVKDIFKKSPDMLGPLDENDAEGVDDDDYESGEANEDDLEPKLKNLEIE-
>CAE.sento.Myeongyun.gnm1.ann1.Sto10g347650
-VTELNSQRRPFSIKLWPPSQNTRQMLVERMSNNLTAKSIFTQKYGVLNKEEAEENARRI
EDMAFVTANLHYEKEPDGDGGSAVQLYAKECSKLLLDVLKRGPSNKDNIEKVTSNSVTAS
RESVFDISKGKRAFIEAEEAQELLKPLKEPGNSFTKICFSNRSFGVGAAQVAQPILTSVK
DQLKEVDLSDFIAGRSEEEALDVMNIFSAALEGSSLKYLNLSDNALGEKGVRAFGALLKS
QTCLEELYLMNDGISEEAAQAVCELIPSTEKLRVLHFHNNMTGDEGALAIAEVVKRSPLL
ENFRCSSTRIGSEGGVALCDSLGNCAHLKKLDLQDNMFDVNGAISLSKALTKHAELREIN
LGYLNLEDEGAIAIVNALKDSAPHLEILEMSGNEITVEAAPAIASCVAAKQFLMKLNLSE
NELKDEGAIEVSKAIEGLVHLKEIDLSSNKIRRAGARQLAQTVVQKADFKLLNIDGNFIS
DEGIDEVKDMFKKFPDMLGPLAENDPDGVDDDDDDEEQGSGDELEPKMKNLEVS-
>DET.singl.CAF01.gnm1.ann1.evm_model_Chr07_916
-SMVPNSERRPFSIKLWPPSQNTRQMLVQRMTNNLTSKSIFTQKYGTLDKEEAEENAKRI
EDFAFNSANQHYEKEPDGDGGSAVQLYAKECSKLLLDVLKKGPSKEDNKLVVSDNNLSVS
RESVFDISKGQRAFIEADEAQELLKPLEEPGNSFTKLCFSNRSFGLGAAKVAEPILISLK
DQLKEVDLSDFIAGRPETEALEVMEIFSAALEGSVLKSLNLSDNALGEKGVRAFGALLKS
QTCLEELYLMNDGISKEAARAVCELIPSTEKLKVLHFHNNMTGDEGAIAISEVVEHSPLL
EDFRCSSTRIASDGGVALSDALGNCPHLKKIDLRDNMFGVEGGVSLSKALTKHSELRELC
LSYLNLEDGSAIAIVNTLKDSAPLLEVLEMSGNEITVKAVPSLTACLAAKQFLTKLNLSE
NELKDEGAIQISGALEGLVQLKEIDLSLNQIGRVGARQLARIVVQKADFKLLNINGNFIS
DEGIDEINDIFKKSPHMLGPLDENDPDGVGDEESDKGEADEDELGSKMKNLE
VN-
>OUT.vitvi.PN40024.gnm2.ann1.VIT_205s0020g02970.1
-TTTMNPEGRAFSIKLWPPSQTTRLLLVERMANNLSTPSIFTRKYGSLSKEEARENAKQI
EEVAFSTANQHYEKEPDGDGGSAVQLYAKECSKLILEVLKRGPITKVDGEEPTSKTFNEA
CETVFDISKGQRAFVEAEEAEELLRPLKEPGNSYTKICFSNRSFGLGAARVAEPILASLK
DQLKEVDLSDFIAGRSEGEALEVMAIFSEALEGCVLKSLDLSNNALGEKGVRAFGALLKS
QSSLEELYLMNDGISEEAARAVCELIPSTEKLRVLQFHNNMTGDEGALAISEVVKQSPML
EDFRCSSTRIGSDGGVALSEALQTFTNLKKLDLRDNMFGVEAGVALSKALAKHADLTEAY
LSYLNLEDEGAVAIANVLKESASALEVMEMAGNDITAEAAPALAACIAAKQLITKLNLAE
NELRDEGAIQISKALEGHAQLKEVDLSSNFMRRAGARCLARAVVHKPGLKLLNINGNFI
SDEGIDEVKSIFNEFPNVLGSLDENDPEGEDDNESGEGEDEGDELESKLKNLEVHQ
>OUT.vitvi.PN40024.gnm2.ann1.VIT_219s0014g03800.1
-ATTMNPEGRAFSIKLWPPSQTTRLLLVERMANNLSTPSIFTREYGSLSKEEVRENAKQI
E-------------EPDGDGGSAVQLYAKECSKLILEVLKRGPITKVDGAKPTSKTFNEA
CETVFDISKGQRAFVEAEEAEELLRPLKEPGNSYTKICFSNRSFGLGAARVAEPILASLK
DQLKEVDLSDFIAGRSEGEALEVMAIFSEALEGCVLKSLDLSNNALGEKGVRAFGALLKS
QSSLEELYLMNDGISEEAARAVCELIPSTEKLRVLQFHNNMTGDEGALAISEVVKQSPML
EDFRCSSTRIGSDGGVALSEALQTFTNLKNLDLRDNMFGVEAGVALSKALAKHADLTEAY
LSYLNLEDEGAVAIANVLKESASALEVLEMAGNDITAEAAPALAACIAAKQLITKLNLAD
TELRDEGAIQISKALEGDAQLKGVDLSSNFMRRAGARCLTRAVVHKPGLKLLNMNGNFI
SDEGIDEVKNIFNEFPNVLGSLDENDPEGEDDNESGEGEDEGDELESKLKNLEVHQ
