# Supplementary material for: Legume genome structures and histories inferred from Cercis canadensis and Chamaecrista fasciculata genomes
Source: Plant J. 2026 Jun 10;126(5):e70981. doi: 10.1111/tpj.70981 (PMC13252982; doi:10.1111/tpj.70981)
Supplement: Supplementary file 4 — Data S4. Manuscript supplement; Compressed directory of aligned sequences from 2212 low‐copy gene families, for calculation of a consensus species tree. [file TPJ-126-0-s010.gz › S4_consen_species_tree/40_aln_fas_cln1/Legume.fam3.06633]

>CAE.acacr.Acra3RX.gnm1.ann1.g6998.t1
MATNFLSTAANLILSSSSSPSSSSS-SFAYGYPIKCNFKRQTILCKSVNH
AALHGPIVTKRTLSLSFLTSFVLSFSGKGSSDANAAILEAEDDEELLEKVKRDRRKRL
ERQGVINSSKKETEYLQNVVYNLSKVGQAIENNDLTTASSVLGGSTNTEWVQNANIALNK
LSSSAEEKDAVDIFNSSLATLISSVSKNDVESSKLAFVSSASAFEKWTTMTGLFEQLKGL
>PAP.aesev.CIAT22838.gnm1.ann1.Ae01g23530.1
MATNFLSSANPFLLQSSSSPC--SPSLAHVHIPIKCSVKRQITICKAVNEEQLYPPTV
TKRGLSISILTGFVVSLSGKGCFDANAAILEADDDEELLERVKRDRKKRLEKQGVISSS
TKEAGYLQDLVYKLSEVGQAIEKNDLSTAGSVLGKGTDTDWVQKANIALNKLSSSPEEKN
EVDTFNSSIASLISSVAQNDVESSKLAFVTSASAFEKWTSLTGLVAQLKGL
>OUT.arath.Col0.gnm9.ann11.AT4G02530.2
-ITFLFENANKFHREAEMAKSLCSSTLPFFSTTLSSSKKNQIAYSGNSKNQTSSSLL
WKRRELSLGFMSSLVIGLNDRRRHDANAAILEADDDEELLEKVKQDRKKRIERQAVL
NSAVKEKGYLQDLVYKLSKVGQAIENNDLPAAGLVLGKGIDTEWVKTVNLAFTKLSTSPE
ENTEVEAFNSSLASLITSVNKNDIESSKLAFVSSAGAFEKWTTLTGLLEQLKGL
>CER.bauva.BV-YZ2020.gnm2.ann1.rna-bv11424.t1
MATNFLSTANRFFLSSSPSCSSRSSSLTTYTFPNKRYAKWQLTLCKAVEQPALHAPI
LTKRTLSISFITSIVLSLAGKPFSEANAAILEADDDVELLEKVKRDRKKRLEKQGVISSS
SKETGYLQDLVYKLGKVGQAIENNDLSAAGSVLGGSTDVDWVQKANAAFNKLSSSPEEK
TAVETFNSSIASLISSVAKNDVDSSKVAFVSSASAFEKWTTLTGLVGQLKGL
>CER.bauva.BV-YZ2020.gnm2.ann1.rna-bv14341.t1
MATNFLSTAKPFFLPSSLSCSSHSSSLAAYVCPNKCYAKRQLPLCKAVEQRSLHAPI
LTKRSLSVHFLTSFVLSLAGKGFSEANAAILEADDDVELLEKVKRDRKKRLEKQGVISSS
AKETGYLQDVVYKLSKVGQAIENNDLSTAGSVLGGDTDVDWVQKANAAFNKLSSSPEEKT
AVETFNSSIASLISAVAKNDVDSSKVAFVSSASAFEKWTTLTGLVGKLKGL
>CER.cerca.ISC453364.gnm3.ann1.Cecan.2G290900.1
MATNFLSTANPFFLPSSPSCSSHASSLTTYVCPNKCYAKRQLTLCKAVAQPALHAPI
LTKRSLSINFLTSFVLSLAGKGFSEANAAILEADDDVELLEKVKRDRKKRIEKQGVISSS
SKETGYLQDLVYKLSKVGQAIENNDLSIAGSVLGGSTDVDWVQKANAAFNKLSSSPEEKT
AVETFNSSIASLISSVAKNDVDSSKVAFVSSASAFEKWTTLTGLVGQLKGL
>CAE.chafa.ISC494698.gnm1.ann1.ChfasH1.6G075500.1
MATNFLSTANPIFLPSSSSSSSSLSATPTCGFPIKCTFKR--TICKSVNQQAPDSPV
LTKRSLSISFFTGFVFSLAGKGYFNADAAILEADDDEELLEKVKRDRKKRLEKQGVINS
STKETGYLQDAVYKLSKVGQAIENNDLSTASSVLGGSTNTDWVQKANIAFDKLSSSPEEK
TEVDSFNSSLASLISSVAGNDVESSKLAFVSSASAFEKWTSLTGLGTKLKGL
>PAP.lotja.MG20.gnm3.ann1.Lj4g3v1880950.1
MATNILSTANPFLLSPSSSPSLSSATLTHVHHHIKCSVKRQLTLCKAVNQ--TAL
PTLTKRDLSISFFTSFVLSLAGKGCLDANAAILEADDDLELLEKVKKDRKKRLEKQGVIS
SSTKETGYLQDVVYKLSEVGQAIENNDLSTAGSVFGRGKDTDWVQKANIALNKLSSSPEE
KSEADTFSSSIASLISSVSQKDVESSKLAFVSSASAFEKWTSLTGLVAQLKGL
>PAP.medtr.A17_HM341.gnm4.ann2.Medtr0339s0030.1
MASNFLSTANPFHLASSSQSSLVTPT--YAYNPIKCNLKRQLTPCKVVNQPSL---SVTK
RDISIGFMTSLVLSLSGKGLFDANAAILEADDDVELLEKVKKDRKKRLEKQGVISSSTKE
TGYLQDLVYKLSEVGQAIEQNDLTSAGSVLGKGKDADWVQKANIALNKLSSSPEEKSEVD
TFNSSLASLVSSVAQNDVESSKIAFVSSASAIEKWTSLTGLVGKLKGI
>CER.phach.longxuteng.gnm1.ann1.LXT10836.t1
MATNFLSTAKPLFLPSSPSCSSHSSSLTTYVCPNKCHSKRQLTLCRAVEQPSPPAPI
LTKRSLSIHFLTSFGLSLAGKGFSEANAAILEPDDDVELLEKVKKDRKKRLEKQGVISSS
SKETGYLQDVVYKLSKVGQAIENNDLSTAGSVLGGSTDVDWVQKANAAFNKLSSSPEEKS
AVETFNSSIASLISAVAKNDVDSSKVAFVSSASSFEKWTTLTGLVGQLKGL
>CER.phach.longxuteng.gnm1.ann1.LXT29112.t1
MATIFLSTANPFYLSTSCSSS-HSSSLTTFVFPSKCYAKRQLTLCKAVEQPALQVP
IQTKRSLSINFLTGIVLSLAGKTFSEANAAILEADDDVELLEKVKRDRKKRLEKQGVISS
SGKETGYLQGLVYKLSKVGQAIENNDLSTAGSVLGGSTDVDWVQKANAAFNKLSSSPEEK
TVMETFNSSIASLISSVAKNDVDSSKVAFVSSASALEKRTTLTGLVGQLKGL
>PAP.phavu.G19833.gnm2.ann1.Phvul.003G166300.1
MALYFLPAAHPFCLPSSTSLS--LATQTYVYHPINCSVKRQLTLCKAVNQPSIHPPILTK
RGLSISFLASFVLSFSGEGSH---AAILEADDDEELLEKVKRDRKKRLERQGVIKSSTKE
TGYLQDLVYKLSEVGKAIENNDLPTAASVFGSGTDTDWVQKANIALNKLSASSEEKSEVD
TFNSSIASLISSVAKNDVESSKIAFVSSASAFEKWTSLTGLIVQLKGL
>OUT.prupe.Lovell.gnm2.ann1.Prupe.7G245400.1
MATAILSTANTFLPTLSSSPSVVSSSLPTLVCFQNRNGKRPFAVCKALSEPQSAS
PILTKRSLSICFVTSFVFSLVGKDCSSSNAAILEADDDEELLEKVKRDRKKRLERQGVIS
SAKKETGYLQELVYRLSKAGQAIESNDLPTASSVLGASTDTDWVQKANIALNKLSSSPEE
KTEVDTFNSSLASLISSVTRNDIDSSKLAFVSSANAIEKWTSLTGLIDQLKGL
>OUT.quisa.S10.gnm1.ann1.Qs0017390.1
MATYFLSTANSFLPP---SSSSSSSSLPTYFCPHKCNAKRKLTLCKAIQEPTLY
PPILTKRSLSVSFITSFVFSLPGKGCFDANAAILEAEDDVELLEKVKQDRKKRLERQGVI
STSSKETGYLQDLVYKLSKVGQSIENNDLPSAGSVLGGGTDTDWVRKANIAFNKLSSSPE
QKTEVDTFNSSLASLITSVSRNDVESSKLAFVSSATAFEKWTTLTGLVGQLKGL
>OUT.quisa.S10.gnm1.ann1.Qs0336860.1
------------------------------------------------------------
-----------------------------------------RRTEKTIERQEVISSSNKE
TGYLQVLVYKLSKVGQAIENNDLPAASSVLGGTTDTDWVQKANTAFNKLTSSPEEKNEVD
TFNSALASLITSVTRNDVESSKLAFVSSATAFEKWTTLSGTRWT----
>CAE.sento.Myeongyun.gnm1.ann1.Sto12g385630
MATNFLSTAIFLPSSSASSSSSPSSQLTCGFYPIKCTVKRQLALCRSVNQQAPS
LPLLTKRSLSFTFLTSFVLSLSGKGFSDADAAILEADDDEELLEKVKRDRKKRLEKQGVI
NSSTKETGYLQEVVYNLSKVGQAIENNDLSTAGSVLGGSTNTDWVQKANIAFDKLSSSPE
EKTEVDSFNSSLASLISSVAGNDVESSKLAFVSSASAFEKWTSLTGLVVKLKGL
>DET.singl.CAF01.gnm1.ann1.evm_model_Chr07_2085
MATHFLSTANTLLISSSSTSSSSSSSLQTYVHPIKCNVDRQLILCKAVNQPTLHPQII
TKRNLSISFLTSFVLSLAGKERLEVNAAILEPEDDEELLEKVKRDRKKRLERQGVISSSS
KETGYLQDVVYKLSQVGQAIEKNDLPTAGSVLGRTTATDWVQKANIAFDKLSSSPEEKTA
VSTFNSSLASLISSVAKNDVESSKLAFVTSATAFEKWTTLTGLVAQLKGL
>OUT.vitvi.PN40024.gnm2.ann1.VIT_211s0016g05570.1
MATTFLSTANTFLPSSSSSSSSSSSSSATHIYPHRHNVKRQLTLSKAVSEPRPSS
PIITKRSLSITLLTSLVFSLAGKGYYDANAAILEADDDEELLEKVKKDRKKRIEKQGVI
SSSNKETGYLQELVYKLSKVGQAIDNNDLSAASSFLGSNTDADWVQKANIAFTKLSSSPE
EKSEVDAFNSSLASLISSVVRNDMESSKIAFVSSATAFEKWTTLTGLVGRLKGL
