# Supplementary material for: Legume genome structures and histories inferred from Cercis canadensis and Chamaecrista fasciculata genomes
Source: Plant J. 2026 Jun 10;126(5):e70981. doi: 10.1111/tpj.70981 (PMC13252982; doi:10.1111/tpj.70981)
Supplement: Supplementary file 4 — Data S4. Manuscript supplement; Compressed directory of aligned sequences from 2212 low‐copy gene families, for calculation of a consensus species tree. [file TPJ-126-0-s010.gz › S4_consen_species_tree/40_aln_fas_cln1/Legume.fam3.06635]

>CAE.acacr.Acra3RX.gnm1.ann1.g7027.t1
MSGGTQNSLRKALGALKDTTTVSLAKVNSDYKELDIAIVRATNHVERPSNEKHIRAIFSA
ISATRPRADVAYCIHALARRLSKTHNWAVALKTLIVIHRALREVDPTFHEELINYGRSRS
HMLNMSHFKDDSSPNAWDYSGWVRTYALFLEERLECFRVLKYDIETDRPRTKDLDTAELL
EQLPALQELLFRVLCCQPEGAAVNNFVIQLALSMVASESIKIYQAISDGTINLVDKFFEM
QRSDALRALDIYRRAGKQAERLSEFYEICRNLDIGRGEKFVKIEQPPASFLQAMEEYVKD
APRDSIVRKDQATDNKIASPKEVLAIEYNKTSEVQEAPVQESPPPPPPQPVKVEAPA
AQPPPDLLNLDDPVPAASELDDKNALALAIVPVADQ-PTSVSKQENGTTGWELALVTAPS
SNESASAASKLAGGLDKLTLDSLYDDAVRRNNQNVSYNPWEPAPMGTMMQPTMRDPFFAS
NAVAAPPSVQMAAMSNQQQAFMFQQQQQQMMMMAPQQPSANPFGNPYGATVHPYGSGM
PVQAYNPYTHFI
>PAP.aesev.CIAT22838.gnm1.ann1.Ae01g23780.1
MSGGTQNSLRKALGALKDTTTVSLAKVNSDYKELDIAIVRATNHVERPSKEKHIRAIFSA
ISATRPRADVAYCIHALARRLSRTHNWAVALKTLIVIHRALREVDPTFHEELINYGRSRS
HMLNMSHFKDDSSPNAWDYSGWVRTYALFLEERLECFRVLKYDIEADRPRTKDLDTAELL
VQLPALQQLLFRVLGCQPQGAAVNNFVIQLALSMVASESIKIYQAISDGTANMVDKFFEM
QRQDAVKALDIYRRVGQQAERLSEFYEICRNLDIGRGDKFIKVELPPSSFLQAMEEYVRD
APQGAIVRKDQVNDNKIAAPKEVLAIEYKKTPEVEEERPPSPPAAPPSEPEKVEAPPVQP
PPDLLSLDDPVPAAAELEDKNALALAIVPVAAEQPTPVSNHANGTTGWELALVTAPSSN
ESATSASKLAGGLDKLTLDSLYDDALRRNNQNVSYNPWEPAPVGNMMQPTMHDPFYASTT
VAAPHSVQMAAMSNQQQAFMYQQQQ-QMMMMPPQQPSVNPFGNQYGATVHPYGSGMPVQS
YNPYTGFI
>OUT.arath.Col0.gnm9.ann11.AT5G35200.2
-GGGSQSSLRRYLGAIKDTTTVSLAKVNSDYKELDIAIVKATNHVERPSKERYIRAIFMA
ISATRPRADVAYCIHALARRLSRTHNWAVALKTLIVIHRALREVDQTFHEEVINYSRSRS
HMLNMSHFKDDSGPNAWAYSAWVRFYALFLEERLECFRVLKYDVEVDPPRTKDLDTPDLL
EQLPALQELLFRVLDCQPEGAAVQNHIIQLALSMVISESTKIYQALTDGIDNLVDKFFDM
QRNDAVKALDMYRRAVKQAGRLSEFFEVCKSVNVGRGERFIKIEQPPTSFLQAMEEYVKE
APLAAGVKKEQVVE-KLTAPKEILAIEYEIPPKVVEEK------PASPEPVKAEAEKVE
KQPDLLSMDDPAPMVSELEEKNALALAIVPVSVEQPHSTTDFTNGNTGWELALVTAPSS
NEGAAADSKLAGGLDKLTLDSLYEDAIRSQQQNRSYNPWEQNPNGH----MMHQPFY
ASNGVAAPQPFQMANQNHQTFGYQHQNAG---MMMGPVQNMNNPFGNPFVSN
----GNPQQPQGYNPYPRYM
>CER.bauva.BV-YZ2020.gnm2.ann1.rna-bv14315.t1
-GGGTQNSLRKALGALKDTATVSLAKVNNDYKGLDIAIVKATNHVERPAKEKHIRAIYSA
ISATRPRADVAYCIQALARRLSKTHNWAVALKTLIVIHRALREVDPTFHEELINYGKTRS
HMLNMAHFKDDSSPNAWGYSAWVRAYALFLEERLECFRVLKYDVEIDRPRTKDCDTPELL
EQLPALQQLLFRVLNCQPQGASVNNIIIHLALSMVASESIKIYQAIGDGTVNMFDKFFEM
QHHDAVKALDIYRRAGQQAERLSEFYEICRNLDIGRGERFAKIEQPPASFLQAMEEYVRE
APRGSIFRKDQAIENKNSPPKEVLAIEYKKQPEVQEARPESPPPPPAPQPVKVEAPAAE
PPPDLLNLDDPVPAASELEEKNALALAIVPA-DQPTPAVTNQANGTTGWELALVTAPSSN
ESATAATKLAGGFDKLTLDSLYDDAIRRSNQNVSYNPWEPAPAGALMPQTMHDPFYASST
VAAPPSVQMAAMSNQQQAFMLQQQP-QQMMMGPQPLSVNPFGNPYGATSYPYGSGMPVQA
YNPYTGLI
>CER.cerca.ISC453364.gnm3.ann1.Cecan.2G287500.1
-GGGTQNSLRKALGALKDTATVSLAKVNNDYKELDIAIVKATNHVERPAKEKHIRAVYSA
ISATRPRADVAYCIQALARRLSRTHNWAVALKTLIVIHRALREVDPTFHEELINYGKTRS
HMLNMAHFKDDSSPNAWDYSTWVRAYALFLEERLECFRVLKYDVEIDRPRTKDLDTAELL
EQLPALQQLLFRVLNCQPQGAAVNNIVIQLALSMVASESIKIYQAISDGTVNMVDKFFEM
QRHDAMVALDIYRRAGQQAERLSEFYEICRNLDIGRGERFVKIEQPPASFLQAMEEYVRE
APRGSTVRKDQAVDNKSSPPKEVLAIEYKKSPEVQEAHPESPPPPPAPEPVKVEAPAAKP
PPDLVNLDDPVPAASELEEKNALALAIVPVADQPTPAVTNQANGITGWELALVTAP
SSNESAMAASKLAGGLDKLTLDSLYDDAIRRSNQNVSYNPWEPAPAGALMPQTMHDPFHA
SNTVAAPPSVQMAAMSNQQQAFMLQQQQ-QMMMMGPQQPSVNPFGNPYGATVYPYGSGMP
VQAYNPYTGLI
>CAE.chafa.ISC494698.gnm1.ann1.ChfasH1.6G073000.1
MSGGTQNSLRKALGALKDTTTVSLAKVNSDYKELDIAIVRATNHVERPAKEKHIRAIFSA
ISATRPRADVAYCIHALARRLSKTHNWAVALKTLIVIHRALREVDPTFHEELINYGRSRS
HMLNMAHFKDDSSPNAWDYSAWVRTYALFLEERLECFRVLKYDIETDRPRTKDLETAELL
EQLPALQQLLFRVLCCQPEGAAVNNFVIQLALSMVASESIKIYQAISDGTVNLVDKFFEM
QRADALRALDIYRRAGKQAERLSEFYEICRNLDIGRGEKFVKIEQPPASFLQAMEEYVKE
APRDSVVRKDQVNDNKIASPKEVLAIEYKKTPEVQEERPPSPSPPPPPEPVKVETPAAQP
PPDLLNLEDPNPAAAELEEKNALALAIVPVSVDQPTSVSNQANGTTGWELALVTAPSSN
ESTAAASKLAGGLDKLTLDSLYDDAVRRNSQNVSYNPWEQAPMGPMMQPTMHDPFFTSH
TVAAPPSVQMAAMSNQQQAFMFPQQQQQMMMMAPQQPSLNPFGNPYGATVHPYGSGMPVQ
AYNPYSGLI
>PAP.lotja.MG20.gnm3.ann1.Lj4g3v1881980.1
-SGG--NSIRKALGALKDTTTVSLAKVNSDYKELDIAIVRATNHVERPSKEKHIRAIFSA
ISATRPRADVAYCIHALARRLSRTHNWAVALKTLVVIHRALREVDPTFHEELINYGRSRS
HMLNMSHFKDDSSPNAWDYSAWVRTYALFLEERLECFRVLKYDIEADRPRTKDLDTAELL
EQLPSLQQLLYRVIGCQPQGAAINNFIIQLALSMVASESIKIYQAISDGTANMVDKFFEM
NRQDALKAIDIYRRVGQQAERLSEFYEICRNLDIGRGEKFIKVEQPPSSFLQAMEEYVKD
APQGSIARKNQAADNKIASPTEVLAIEYKESPERQEDHSPSPSPPPPSEPVKVEVPPVQP
PPDLLNLDDPVPAAAELEEKNALALAIVSVADQQPTAVSNHANGVTGWELALVTAPSSNE
NATTASKLAGGFDKLTLDSLYDDALRRTNQNVSYNPWEPAPAGATMQPTMHDPFFASNAM
AAPHSVQMAAMSNQQQAFMYQQQQQQMMMMPPQQPAANPFGNAYGATVHPYGSGMPV
QSYNPYTGLI
>PAP.medtr.A17_HM341.gnm4.ann2.Medtr4g115420.1
MSGGTQNSLRKALGALKDTTTVSLAKVNSGYKELDIAIVRATNHVERPAKEKHIRAIFSA
ISATRPRADVAYCIHALARRLSKTHNWAVALKTLIVIHRALREVDPTFHEELINYGRSRS
HMLNMAHFKDDSSPNAWDYSAWVRSYALFLEERLECFRVLKYDIEADRPRTKDLDTAELL
EQLPALQQLLYRVIGCQPQGAAVNNFVIQLALQLVASESIKIYQAISDGTVNMVDKFFEM
QREDALKALDIYRRVGLQAERLSEFYEICRNLDIGRGEKFIKVEQPPSSFMQAMEDYVKD
APQGAIVRKDQAVDNKIAAPKEVLAIEYNKEPEVKEER--APSPPPPSEPVKVETPPVQP
PPDLLNMEDPVPAAAELEEKNALALAIVPA-DQQPSAVSNHANGTAGWELALVTAPSSNE
SAAAASKLAGGLDMLTLDSLYDDALRRNNQNASYNPWEQAPAGGMMQPTMHDPFFASNTM
AAPHSVQMAAMSNQQQAFMYQQQQQQMMTMAPQQQSANPFGNPYGATVHPYGSGMPVQS
YNPYTGLI
>CER.phach.longxuteng.gnm1.ann1.LXT10805.t1
-GGGTQKSLRKALGALKDTATVSLAKVNNDYKELDIAIVKATNHVERPAKEKHIRAVYSA
ISATRPRADVAYCIHALARRLSRTHNWVVALKTLIVIHRALREVDPTFHEELINYGKTRS
HMLNMAHFKDDSSPNAWDYSTFVRAYALFLEERLECFRVLKYDVEIDRPRTKDLDTAELL
EQLPALQQLLFRVLNCQPHGASVNNIVIQLALSMVALESIKIYQAISDGTVNMVDKFFEM
QRHDAMKALEIYRRAGQQAERLSEFYEISRNLDIGRGERFAKIEQLPASFLQAMEEYVKE
APRGSIFRKDQAIENKSSPPKEVLAIEYKKSPEVEEARPESPPPPPAPEPVKVEAPAAQP
PPDLLNLDDPVPAASELEEKNALALAIVPVADQPIPAVTNQANGTTGWELALVTAPSSNE
SATAASKLAGGLDKLTLDSLYDDAIRRSNQNVSYNPWEPAPAGALMPQTMQDPFYASNTA
AAPPSVQMAAMSNQQQAFMLQQQHQQQMMMGPQQPSINPFGNPYGATGYPYGSGMPVQAY
NPYTGLM
>CER.phach.longxuteng.gnm1.ann1.LXT29088.t1
-GGGTQKSLRKALGALKDTATVSLAKVNNDYKELDIAIVKATNHVERPAKERHIRAVYSA
ISATRPRADVIYCIHALARRLSRTHNWAVAIKTLIVIHRALREVDPTFHEELINYGKTRN
HMFNMAHFKDDSSPNAWDYSAWIRAYALFLEERLECFRVLKYDIEIDRPRTKDLDTAELL
EQLPALQQLLFRVLNCQPHGAAVNNIVIHLALSMVASESIKIYQAISDGTVNMIDKFFEM
QRHDAMKALDIYRRAGQQAERLSEFYEICQNLNIGRGEKFVKIEQPPASFLQAMEEYVRE
APRVSTVRKDQAVDNKSSPPKEVLSIEYKKSPEVQEARPELPPPPPAPEPVKVEALAAQP
PPDLLNLDDPAPAASELEEKNALALAVVPVADQRTPAVTNQANGTTGWELALVTVPSSNE
SATAASKLAGGLDKLTLDSLYDDAIRRSNQNVSYNPWEPAPAGALMPQTMHDPFYASNTV
AAPPSVQMAAMSNQQQAFMLQQQQ-MMMMAAPQQPSVNPFGNPYGATVHPYGSSMPVQAY
NPYAGLI
>PAP.phavu.G19833.gnm2.ann1.Phvul.003G169400.1
MSGGTQKSLRKALGALKDTTTVSLAKVNSDYKELDISIVRATNHVERQAKEKHIRAIFAA
ISATRPRADVAYCIHALARRLSKTHNWAVALKTLIVIHRALREVDPTFHEELINYGRSRS
HMLNMAHFKDDSSPNAWDYSSWVRTYALFLEERLECFRVLKYDIEADRPRTKDLDTAELL
EQLPALQQLLNRVIGCQPHGAAVNNFVIQLALSMVASESIKIYQAISDGTVNMVDKFFEM
QRHDALKALDIYRRVGQQAERLSEFYEICRNLDIGRGEKFIKVEQPPSSFLQAMEEYVKD
APQGQIVRKDLAIENK-----EVLAIEYKKTTEVQEERSPSPPPPPPSEPVKVEAP
PVQPPPDLLNLEDPVPAALELEEKNALALAIVPIAEQQPSAVSNPTNGTTGWELALVTA
PSSNESAAAASKLAGGLDKLTLDSLYDDALRRNTQSVSYNPWESAPAGNAMQPTMHDPFF
ASTAVAAPHSVQMAAMSNQQQAFMYQQQQQQMMMMAPQQQSVNPFGNPYGATVHPYGSGM
PVQSYNPYTGLI
>OUT.prupe.Lovell.gnm2.ann1.Prupe.7G249200.1
-GGGTQKSLRKALGALKDTTTVSLAKVNSDYKELDVAIVKATNHVERPAKEKYIRAIFSA
VSATRPRADVAYCIHALARRLSKTHNWAVALKTLVVIHRALREVDPTFHEELMNYGRSRS
HMLNLAHFKDDSSPNAWDYSNWIRTYALFLEERLECFRVLKYDVEMDRPRTKDLDTVELL
EHLPALQQLLFRVLGCQPQGAAVHNFVVQLALQMVASESIKIYQAISDGTVNLVDKFFEM
QRHDAVKALDIYRRAGQQAERLSEFYEVCKSLDIGRGDKFIKIEQPPASFLQAMEEYVRE
APRVSTVRKDQVVDNKINAPKEVLAIEYKNTQEAEA----RPPSPPPPEPVKVEAPI-AE
PPDLLGLNDPVPDTKDLDEKNAMALAIVPVSDQPPSTAPIHANGTTGWELALVTAPSSNE
SATAASKLAGGLDLLTLDSLYDDAIRRNHQNVSYNPWEPVPAGAMMQQPVHDPFYASNT
MAAPPSVQMAAMANHQQAFMLQQQQQMMMMGPQQQQSLNPFGNPHAATTHPYGPGVPVQA
YNPYTGLL
>OUT.quisa.S10.gnm1.ann1.Qs0017650.1
-GGGTQKSLRKALGALKDTTTVSLAKVNSDYKELDIAIVKSTNHVEHPAKEKHIRAIFSA
ISATRPRADVAYCIHALARRLSRTHNWAVALKTLIVIHRALREVDPTFHEEIINYGRSRS
HMLNMAHFKDDSSPNAWDYSAWVRTYALFLEERLECFRVLKYDVEMDRPTTKDLDTAELL
IQLPALQQLLFRVIGCQPQGSAVNNFVVQLALSLVALESIKIYQAISDGTVNLVDKFFEM
QRHDAVRALEIYKRAGQQAERLSEFYEVCKSLDIGRGEKFVKIEQPPASFLQAMEEYVRD
APRASTVRKDQVVDNKITSPKEVLAIEYKKTEEVLDAH--LPSPPPPSEPVKVEAPV-VE
PPDLLGLDDPVPAASELDDKNALALAIVPIVDQPTSTVPNQANGSTGWELALVTAPSSN
ESATTASKLGGGLDKLTLDSLYDDAVRRNNQNVSYNPWESVPSGAMMQQNVHDPFFASN
TMAAPPSVQMATMVNQQQAFMLQQQQQQQTMMG
QQQPSVNPFGNPYGSTVHPYRPGMPVKAYNPHTGLI
>OUT.quisa.S10.gnm1.ann1.Qs0154850.2
-GGGTQNSFRKALGALKDSTTVSLAKVNSDYKELDIAIVKATNHVERPAKERHIRAIFSA
ISATRPRADVAYCIHALARRLSRTHNWAVALKTLVVIHRALREVDPTFHEELINYGRSRS
HMLNMAHFKDDSSPNAWDYSAWVRTYALFLEERLECFRVLKYDVETDRPRTKDLDTEELL
IQLPALQQLLFRVLGCQPQGAAVNNFVIQLALSLVASESIKIYQAINDGTVNLVDKFFEM
QRHDAVRALDIYMRAGQQAERLSEFYEICKSLDIGRGERFVKIEQHPASFLQAMEEYIRD
APRSSTVRKDQVVDKKIASPKKVLAIEDKKAEEVQDAS--PPSPPPPSEPAKVEAPI-AE
PPDLLGLDDTVPAASELDDKNAMALAIVPVADQPTSTAPNQANGSTGWELALVTAPSSNE
SATTASKLAGGLDKLILDSLYDDAIRRNNQNVSYNPWEPVPSGAMMQQTVHDPFFASST
MAAPPSVQMATMANQQQAFMLQQQQQQQMMMGPQQP-INPYANPYGATVQP
HRPEGNFENYSVL----
>CAE.sento.Myeongyun.gnm1.ann1.Sto12g385950
MSGGTQNSLRKALGALKDTTTVSLAKVNSDYKELDISIVRATNHVERPAKEKHIRAIFSA
ISATRPRADVAYCIHALARRLSKTHNWAVALKTLIVIHRALREVDPTFHEELINYGRSRS
HMLNMSHFKDDSSPNAWDYSAWVRTYALFLEERLECFRVLKYDIETDRPRTKDLDTAELL
EQLPALQQLLFRVLCCQPEGAAVNNFVIQLALSMVASESIKIYQAISDGTVNLIDKFFEM
QRPDAVRALDIYRRAGKQAERLSEFYEICRNLDVGRGEKFIKIEQPPASFLQAMEEYVKD
APRDSTVRKDQVNGNKIASPKEVLAIEYKKTE-VQEERSPSPPPPPPPEPVKVEAPA
AQPPPDLLNLEDTVPAASELEEKNALALAIVPVSD-QPTSVSSQANGTTGWELALVTAP
SSNETATAASKLAGGLDKLTLDSLYDDAVRRNSQNVSYNPWEPAPMGPVMQPAMHDPFFA
SHTVAAPPSVQMAAMSNQQQAFMFQQQQQQMLMMAPQQPSGNPFGNPYGATVHPYGSGMP
VQTHNPYTGLI
>DET.singl.CAF01.gnm1.ann1.evm_model_Chr07_2046
MSGGTQNSLRKALGALKDTTTVSLAKVNSDYKELDIAIVRATNHVERPAKEKHIRAIFSA
ISATRPRADVAYCIHALARRLSRTHNWAVALKTLVVIHRALREVDPTFLEELINYGRSRS
HVVNMAHFRDDSSPNAWDYSAWVRSYALFLEERLECFRVLKYDIETDRPRTKDVDTADLL
EQLPALQQLLFRVLGCQPQGASVNNFVIQLALSMVASESVKIYQAISDGTVNMVDKFFEM
QHVDAVRALDIYRRAGQQAERLSEFYEICCNLDIGRGEKFIKIEQPPLSFLQAMEEYVKD
APRNSAVRKDQVVDKKIVSPKEDLAIEYKKTPEVQEECSPPPPPPPAPERIKVE
APATQPLPDLLNLDDLVPAANELEEKNALALAIVPV-DQPTPVVSSQANGTTGWELALVT
APTLNETATAESKMAGGFDKLTLDSLYDDAIRRNNQNASYNPWEPTPTGATMQPTMHDPF
FASNTMAAPPSVQMAAISNQQQAFMLQ---QQMMMMGPQQPSVNPFGNPYGGAVHPYGSG
MPVQAYNPYTGL-
>DET.singl.CAF01.gnm1.ann1.evm_model_Chr08_1144
-GGGTQKSLRKALGSLKDTTTVSLAKINSDYKDLDIAIVKATNHVERPAKEKHIRAIFSA
ISATRPRADVAYCIHALARRLSKTHNWAVALKTLIVIHRALREVDPTFHEELINYGRSRS
HMLNMAHFKDDSSPNAWDYSGWVRTYALFLEERLECFRVLKYDIETDRPRTKDLDTAELL
DQLPALQQLLYRVLGCQPQGAAVNNFIIQLALSMVASESMKIYQAISDGTANMVDKFFEM
QRHDAVRALEIYMRAGKQAERLSEFYEICRNLDIGRGEKFIKIEQPPASFLQAMEEYVRD
APRGSTFRKDQ--DNKIASPKEVLAIEYKKTPEVQEQRPPSPPEPAAPEPVKVEP
PARQPPPDLLNLDDPVPAANELEEKNALALAIVPI-DQPPPPVSNQANGTTGWELALVTA
PSSNESASATSKLAGGLDKLTLDSLYDDAIRRNNQNVSYNPWEPAPVTPMMQPTMHDPF
FASNTAAAPPSVQMAAMSHQQQAFMLQQQQ-QMMMMGPQQSSVNPFGNPYGATVHPYG
SGMPVQAYNPYTGLM
>OUT.vitvi.PN40024.gnm2.ann1.VIT_211s0016g05900.3
-GGGTQKSLRKALGAIKDSTTVGLAKVNSDYKELDIAIVKATNHVERPAKEKHIRAIFSA
ISATRPRADVAYCIHALARRLSKTHNWAVALKTLVVIHRALREVDPTFHEELINYGRSRS
HMLNLAHFKDDSSPNAWDYSAWVRTYALFLEERLECFRVLKYDIETDRPRTKELDTVELL
EQLPALQQLLFRVLGCQPHGAAVHNIVIQLALSMVALESIKIYSAISDGTVNLVDKFFEM
QRNDAVKALEIYRRAGSQAEKLSEFYEICKSLDIARGERFIKIEQPPASFLQAMEEYVRD
APRASTVRKDQVVSEKLAAPKVVLSIEYNKAPEVQEEH---PPSPPPPEPVKVEMP
V-VEPPDLLGLDDPIPNTAELDEKNAMALAIVPVAETPPSAGPNPANGTTGWELALVTAP
SSNENATAASKLAGGLDMLTLDSLYDDAIRRNNQNVSYNPWQPVPGGPMMQQTAHDPFF
ASNAVAAPPNVQMAAMGNQQQAFMLQQQQQQMMMMGQQQQPLNPFGNPYGATAH
PYGSGMPVQTHNPYSGFI
