# Supplementary material for: Legume genome structures and histories inferred from Cercis canadensis and Chamaecrista fasciculata genomes
Source: Plant J. 2026 Jun 10;126(5):e70981. doi: 10.1111/tpj.70981 (PMC13252982; doi:10.1111/tpj.70981)
Supplement: Supplementary file 4 — Data S4. Manuscript supplement; Compressed directory of aligned sequences from 2212 low‐copy gene families, for calculation of a consensus species tree. [file TPJ-126-0-s010.gz › S4_consen_species_tree/40_aln_fas_cln1/Legume.fam3.06645]

>CAE.acacr.Acra3RX.gnm1.ann1.g8029.t2
MEEDKAAIVQSSIDLINEIAAISDYRTTVKKHYCNLARRLKLLIPMFEEIRDSKEASPEE
TLKALISFQGALESAKQLLRFGTEGSRIYMVLEREQLMKQYLEVTAQLEQALSGISYDKL
DVSDEVKEQVELVLAQFRRAKGRVDAPDDELYEDILSLYDKSSDAATDPAVLRRLAEKLH
LMGISDLTQESLALHEMVSTSGGDPGASIEKMSMLLKKIKDYVQTENLVMDDTEGGKGLS
SCSSSHGSSEKGHQTPNIPDDFRCPISLELMKDPVIVSTGQTYERSCIEKWLEAGHSTCP
KTQQTLTSTVLTPNYVLRSLIAQWCEANGMEPPKRPSSSRPSKSASSCSPAERSKIENLL
CKLTSGNPEDQRSAAGEIRLLAKRNADNRVAIAEAGAIPLLVDLLSIPDSRTQEHAVTAL
LNLSICENNKGSIISSGAVPGIVHVLRKGSMEARENAAATLFSLSVVDENKVTIGSSGAI
PPLVTLLSEGTQRGKKDAATALFNLCIYQGNKGKAVRAGVVPTLMRLLTEPGGGMVDEAL
AILAILASHPEGKIAIGAAEAVPVLVGVIGNGSPRNKENAAAVLVHLCSGDQQYLVQAQD
LGVMAPLTDLAQNGTDRGKRKAAQLIERMSRFLEEQEQQEVQTQTEVQFQNDDIQPPS
ITNLIDS
>PAP.aesev.CIAT22838.gnm1.ann1.Ae04g31280.1
----TSSVVERLIELVNEIGAISDYRPMVKKQYNNLARRLKLLTPMFEEIKDMKEQL
PHDTLKAMLHFKDALQSARDILRFGSEGSKIYMVLERDQIMSKFYEVTARLEQSLAGISY
DKLDISDEVKEQVELVLSQFKRAKGRVDEPDIKLYEDMLSLYNNNSDAATDPAVIRQLAE
KLQLMGVADLTQESLALHEMVAASGGDPGARIEKISMLLKKIKDYVQMENLVMDDNVGG
KGHSSRASGQETDERNHQTPVIPDDFRCPISLELMKDPVIVSTGQTYERSSIEKWLQAGH
GTCPKTQQSLTSTVLTPNFVLRSLIAQWCEANGIEPPKRPSNSEPSKSTSAYAPAERSKI
ENLLQRLTSGSPEDQRSAAGEIRLLAKRNADNRVAIAEAGAIPLLVSLLSVPDSRTQENA
VTALLNLSIYENNKGSIVSSGAIPGIVHVLKKGSMEARENAAATLFSLSVIDENKVTIGS
SGAIPPLVTLLNEGTQRGKKDAATALFNLCIYQGNKGKAVRAGAIPTLMQLLTEPNGGMV
DEALAILAILSSHPDGKASIGAAEAVPILVEFIRNRSPRNKENAAAVLVHLSSGDQQYLA
QAHELGVMEPLLDLAHNGTDRGKRKASQLLERMSRFIEQQQKQEVPAQTEPLA
QNEDAQLPLLTNVDDT
>PAP.aesev.CIAT22838.gnm1.ann1.Ae10g18210.1
MEEEKVGTAETLIDLVNDISSISDYKATVKKEYCNLARRLKLLTPLFEEIRDCKDPMPEE
TSKALLSLKEAMESAKDLLRFGSEGSKIYMVLERDQIMNKFHEVTAQLEQALGEISFDKL
DISDEVKEQVELVLAQFRRAKGRVDAADAELYEDLLSLYDNSSDAATDATVLQRLAEKLQ
LIGIADLTQESLALDEMVTASGGDPGASIEKMSMLLKKIKDYVQTQNLDKDDSLGGNSLS
SSCYNHGTNENNHQPPVIPDDFRCPISLELMKDPVIVSTGQTYERSCIEKWLEAGHGTCP
KTQQALSSTVLTPNYVLRSLIAQWCEANGIEPPKRPSSSRPSKSASACTPAEQSKIENLL
RKLTSGNPEDQRSAAGEIRLLAKRNADNRVAIAEAGAIPLLVGLLCTPDSRIQEHAVTAL
LNLSICENNKGSIISSGAVPGIVHVLKKGSMEARENAAATLFSLSVIDENKVVIGNFGAI
PPLVTLLSEGTQRGKKDAATALFNLCIYQGNKGKAVRAGVVPTLMRLLTEPGGGMVDEAL
AILAILASHPDGKAAIGAAEAVPVLVEVIGNGSPRNKENAAAVMVHLCSGDKQYIVQAQE
LGVMGPLLELAQNGTDRGKRKAAQLLERMSRFLEQQHQQEVQTQAEVQAQNNQDTP
PITTNLDDS
>OUT.arath.Col0.gnm9.ann11.AT2G28830.1
------------------------------------------------------------
------------------------AKFTWCVLERDQVMVKFQKVTSLLEQALSIIPYENL
EISDELKEQVELVLVQLRRSLGKRDVYDDELYKDVLSLYSGRGSV-MESDMVRRVAEK
LQLMTITDLTQESLALLDMVSSSGGDPGESFEKMSMVLKKIKDFVQTYNPNLDDA--PL
RLKSSLPKSRDDDRDML--IPPEEFRCPISLELMTDPVIVSSGQTYERECIKKWLEGGHL
TCPKTQETLTSDIMTPNYVLRSLIAQWCESNGIEPPKRPNISQPSSKASSSSSAEHN
KIEELLLKLTSQQPEDRRSAAGEIRLLAKQNNHNRVAIAASGAIPLLVNLLTISDSRTQ
EHAVTSILNLSICQENKGKIVSSGAVPGIVHVLQKGSMEARENAAATLFSLSVIDENKV
TIGAAGAIPPLVTLLSEGSQRGKKDAATALFNLCIFQGNKGKAVRAGLVPVLMRLLTEPE
SGMVDESLSILAILSSHPDGKSEVGAADAVPVLVDFIRSGSPRNKENSAAVLVHLCSWNQ
QHLIEAQKLGIMDLLIEMAENGTDRGKRKAAQLLNRFSRFNDQQKQH-------------
-------------
>OUT.arath.Col0.gnm9.ann11.AT3G46510.1
MEEEKASAAQSLIDVVNEIAAISDYRITVKKLCYNLARRLKLLVPMFEEIRESNEPISED
TLKTLMNLKEAMCSAKDYLKFCSQGSKIYLVMEREQVTSKLMEVSVKLEQSLSQIPYEEL
DISDEVREQVELVLSQFRRAKGRVDVSDDELYEDLQSLCNKSSDVDAYQPVLERVAKKLH
LMEIPDLAQESVALHEMVASSGGDVGENIEEMAMVLKMIKDFVQTEDDN--GEEQKVGVN
SRSNGQTSTAASQKIPVIPDDFRCPISLEMMRDPVIVSSGQTYERTCIEKWIEGGHSTCP
KTQQALTSTTLTPNYVLRSLIAQWCEANDIEPPKPPSSLRPRKVSSFSSPAEANKIEDLM
WRLAYGNPEDQRSAAGEIRLLAKRNADNRVAIAEAGAIPLLVGLLSTPDSRIQEHSVTAL
LNLSICENNKGAIVSAGAIPGIVQVLKKGSMEARENAAATLFSLSVIDENKVTIGALGAI
PPLVVLLNEGTQRGKKDAATALFNLCIYQGNKGKAIRAGVIPTLTRLLTEPGSGMVDEAL
AILAILSSHPEGKAIIGSSDAVPSLVEFIRTGSPRNRENAAAVLVHLCSGDPQHLVEAQK
LGLMGPLIDLAGNGTDRGKRKAAQLLERISRLAEQQKE-TAVSQPEEEAEP--THPESTT
EAAD-
>CER.bauva.BV-YZ2020.gnm2.ann1.rna-bv19222.t1
MEDEKGGLVQSLINLVNEIAVISDYRYTVKKQCCNLARRLKLLTPMFEEIRDSKEALLQD
TLKVFVSLKEALESAKQLLRFGSEGSKIYMVLERDQIMNKFHDVTTRLEHALSKISYDKL
DISDEVKEQVELVLAQFRRAKGRVDTPDVELHEDLVSLYNKNNDAATDPAVLKRLAEKLQ
LMGISDLTHESLALHEMVTTSGGDPGSSIEKMSMLLKKIKDYVQTENLVMDDTVGGKGIS
SSCSKQGTNEKNHQSPVIPDDFRCPISLELMKDPVIVSTGQTYERSCIEKWLEAGHGTCP
KTQQTLTSTVLTPNYVLRSLIAQWCEANGIEPPKRPSSSRLSKSTSSCSPAERSKIENLL
RKLTSGNPEDKRSAAGEIRLLAKRNADNRVAIAEAGAIPVLVGLLSTPDSRTQEHAVTAL
LNLSICENNKGSIISSGAVPGIVHVLKKGSMEARENAAATLFSLSVIDENKVTIGSSGAI
PPLVTLLSEGTQRGKKDAATALFNLCIYQGNKGKAVRAGVIPTLMRLLTEPGGGMVDEAL
AILAILASHPEGKAAIGAVEAVPALVEVIGNGSPRNKENAAAVLVHLCSGDQQYIAQAQK
LGVMDPLLDLAHNGTDRGKRKAAQLLERINRFNEQQQQQEVQTQTELEAQNLDTRSL
SLTNHVD-
>CER.bauva.BV-YZ2020.gnm2.ann1.rna-bv21894.t1
MEDGRGGLVQSLIDLVNDIAVISDYRCTVKKQYCNLARRLKLLTPMFEEIRDSKEALPQD
TLKALLSLKEALESAKELLRFGSEGSKIYLALERDQLMHKFLEVTDLLEQALSGISYDKL
DISDEVKEQVELVLAQFRRAKGRADAPDVELHEDLVSLYNKSNDTAPDPAVLQRLAEKLQ
LMGISDLTHESLALHEMVTASGGDPGSSIEKMSMLLKKIKDYVQTVRLDLDDTVGGKDLS
SSFSEQGTNEKNHQPPVIPDDFRCPISLELMKDPVIVSTGQTYERSCIEKWLEAGNGTCP
KTQQTLASTVLTPNYVLRSLIAQWCETNGIEPPKRPSSSRPSKSTSSCSLAELSKIEELL
RKLRSGNPEDQRVAAGEIRLLAKRNADNRVAIAEAGAIPLLVGLLSKPDSRIQEHAVTAL
LNLSICENNKGSIISSGAVPGIVHVLKKGSMEARENAAATLFSLSVIDENKVTIGSSGAI
PPLVTLLSEGTQRGKKDAATALFNLCIYQGNKGKAVRAGVIPTLMLLLTEPGGGMLDEAL
AILAILASHPEGKAAIGAAEAVPVLVEVVGNGSPRNRENAAAVLVHLCSGDQQYLIQAQE
LGVMAPLLDLAQNGTDRGRRKAAQLLERISRFIDQQQQQEVQTQTEVETQNLDARSPS
VVD----
>CER.cerca.ISC453364.gnm3.ann1.Cecan.5G323000.1
MEDEKGGIVESLIELVNEIAVISDYRCTVKKQYCNLARRLKLLTPMFEEIRDSKEALPQD
TLKALVSLKEALESAKQLLRFGSEGSKIYLVLERDQIMNKFHEVTARLEQALSGISYDEL
DISDEVKEQVELVLAQFRRAKGRADTPDVELHEDLVSLYNKSNDAATDPAVIRRLAEKLQ
LMGISDLTHESLALHEMVTASGGDPGSSIEKMSMLLKKIKDYVQTENLDMDDTVVGKGLS
SSCSKQGTNEKNHQPPVIPDDFRCPISLELMKDPVIVSTGQTYERSCIEKWLEAGHGTCP
KTQQTLTSTVLTPNYVLRSLIEQWCEANGIEPPKRPSSSRPSKSKSSCSPAERSKIENLL
CKLTSGNPEDQRSAAGEIRLLAKRNADNRVAIAEAGAIPLLVGLLSKPDSRTQEHAVTAL
LNLSICENNKGSIISSGAVPGIVHVLKKGSMEARENAAATLFSLSVIDENKVTIGSSGAI
PPLVTLLSEGTQRGKKDAATALFNLCIYQGNKGKAVRAGVVPTLMRLLTEPGGGMVDEAL
AILAILSSHPEGKAAIGAAEAVPVLVEVIGNGSPRNKENAAAVLVHLCSGDQQYLTQAQE
LGVMAPLLDLAQNGTDRGKRKAAQLLERISRSIEQQQQEEVQTQTELEAQNLDARSP
SITNHVDS
>CAE.chafa.ISC494698.gnm1.ann1.ChfasH1.6G168000.1
MEEEKAAIAQTSIDLVNEIAAISDYRSTVKKQYCNLARRLKLLTPMFEEIRDSKEAFPEE
TLKALLSFKEALESTRELLRFGSEGSKIYMALERDQIMNKYHVVTDQLEQALSAISYDKL
DISDEVKEQVELVLAQFGRAKGKVDAPDVELYEDLLSLYDKSSDAAIDSPVLRRLAEKLQ
LMGISDLTQESLALHEMVTASGGDPGASFEKMSMLLKKIKDFVQTENLAIDDNNRGKGLS
STSSRQGASEKSHQAPVIPDDFRCPISLELMKDPVIVSTGQTYERTCIEKWLEAGHGTCP
KTQQNLTSTVLTPNYVLRSLIAHWCEANGIEPPKRPSSSRPSKSASACSPAERSKIENLL
YKLTSGNPEDQRSAACEIRLLAKRNADNRVAIAEAGAIPLLVGLLSTADSRTQEHAVTAL
LNLSICENNKGSIITSGAVPGIVYVLKKGSMEARENAAATLFSLSVIDENKVTIGSSGAI
PPLVTLLSEGTQRGKKDAATALFNLCIYQGNKGKAVRAGVVPTLMHLLTEPGGGMVDEAL
AILAILASHPEGKAAIGSADAVPVLVEVIGNGSPRNKENAAAVLVHLCSGDQQYLAQAQD
LGVMGPLMDLAQNGTDRGKRKAAQLLERMSRFLDQQQ--EVQTQSELQAHNQDIRPPSIT
NLVDS
>PAP.lotja.MG20.gnm3.ann1.Lj3g3v3189730.1
------EIAGSVIELVNEIASISDFRPMVKKQYCNLARRLKLLVPLFEEIRDMKDPITDE
TSKSMLAFKEALESAKELLKFGCEGSKIYMVLERDQIMNKFYEVTARLEQSLNGISYDKL
DISDEVKEQVELVLAQFRRAKGRVDEPDVKLYEDILSLYNDSSDAATDPAVLSRLAEKLQ
LMGIADFIHESLTLHDMVGASGGDPGARIEKMSMLLKKIKDYVQTENLVKDDNVGAKGLP
SSVSRLGSIEKNHPALVIPTDFKCPISLELMQDPVIVSTGQTYERSCIEKWLQAGHGTCP
KTQQSLTSTVLTPNYVLRSLIEQWCEANGIEPPKRPSTSQPSKSASACTPAERSKIENLL
QKLSSGNPEDQRLAAGEIRLLAKRNADNRVAIAEAGAIPLLVGLLSVPDSRTQEHAVTAL
LNLSIYENNKGCIVSSGAVPGIVHVLRKGSMEARENAAATLFSLSVVDENKVTIGSSGAI
PPLVTLLSEGTQRGKKDAATALFNLCIYQGNKGKAVRAGVIPTLMKLLTEPSGGMVDEAL
AILAILSSHPDGKAAIGAADAVPILVEFIGNGSPRNKENSAAVLVHLSSGDQQYLAQAHK
LGLMTPLLELAQHGTDRGKRKAAQLIDRMSRFLEQQRQQEVQTQTE---------
----------
>PAP.medtr.A17_HM341.gnm4.ann2.Medtr4g063800.1
MEGEK---VNVVIDLVNEIANISDFRPMVKKQYCNLARRLKLLIPLFEEIRDMKDSIPND
TSKALVLFKDALDSAKELLRFGCEGSKIYMVLERDRIMNNFYEVTARLEQSLDGISYDKL
DISDEVKEQVELVLTQFRRAKGRVDEPDAKLYEDMSFLYNNSSDAAIDPAVLSQLADKLQ
LMGIADLTQESLALHEMVAVSGGDPGARIEKMSMLLKKIKDHVQIENLVKDDTKTAKGVS
AGFYELGENDANHQAPAIPSDFKCPISLELMMDPVIVSTGQTYERSCIEKWLQDGHGTCP
KTQQSLTSTVLTPNYVLRSLIEQWCEANGIEPPKRPSTSEPSKSASACTPAERSKIESLI
QKLTSGGPEDQRSAAGEIRLLAKRNADNRVAIAEAGAIPLLVGLLSVPDSRTQEHAVTAL
LNLSIYESNKGSIVSSGAVPGIVHVLKRGSMEARENAAATLFSLSVIDENKVTIGSSGAI
SPLVTLLSEGTQRGKKDAATALFNLCIYQGNKGKAVRAGVIPTLMRLLTEPSGGMVDEAL
AILAILASHPEGKAAIGAAEAVPVLVKFIGNGSPRNKENAAAVLVHLCSGDRQYIAQAQE
LGVMAPLLELAQNGTDRGKRKATQLIERMSR-IREQEQHEVPTQTELQAQNDDIHPPLII
NLD--
>CER.phach.longxuteng.gnm1.ann1.LXT50450.t1
MEDERGAIVQNLIDLVNEIAVISDYRCTVKKQCCNLARRLKLLTPMFEEIRDSREALPQD
TLKAFVSMKEALESAKQLLRFGSEGSKIYMVLERDQIMNKFHEVTAQLEQVLSGISYDKL
DISDEVKEQVELVLAQFRRAKGRADTLDVGLHEDLVSLYNKSNDAASDPAVLRRLAEKLQ
LMVISDLTHESLALHEMVTASGGDPGSSIEKMSMLLKKIKDYVQTENLVMDDTVGGKGIS
SSFSKQGTNEKNHQPPVIPDDFRCPISLELMKDPIIVSTGQTYERSCIEKWLEDGHGTCP
KTQQTLTSTVLTPNYVLRSLIAQWCEANGIEPPKRPSSSRPSRSSSSCSPAERSKIENLL
RRLTSGNPEDQRSAAGEIRLLAKRNADNRVAIAEAGAIPLLVGLLPTSDSRTQEHAVTAL
LNLSICENNKGSIISSGAIPGIVHVLKKGSMEARENAAATLFSLSVIDENKVTIGSSGAI
PPLVTLLSEGTQRGKKDAATALFNLCIYQGNKGKAVRAGVVPTLMRLLTEPGGGMVDEAM
AILAILASHPEGKVAIGAAEAVPILVEVIGNGSPRNKENAAAVLVHLCSGDQQFLAQAQE
LGVMAPLLDMAHNGTDRGKRKATQLLERLSRFNEQQQQQEVQTQTELETLNLDARSPS
ITNNVDS
>PAP.phavu.G19833.gnm2.ann1.Phvul.011G064700.1
------EVASKVIELVNEVASISEYRPPVKKEYCNLARRLKLLIPMFEEIRDMKDPIPKD
TSKAVLAFKEALESARELLRFGSEGSKLYLVLERDGIMNKFYEVTARLEQSLGGISYDEL
DISDEVKEQVELVLAQFRRAKGRVDEPDVRLYEDMLSLYDNSSDAATDPSVLSRLAEKLQ
LMGIADLTQESLALHEMV-SSGGDPGARIEKIAMLLKKIKDYVQTENIVKDDNLGGKGIF
AKVYGVGTNEKSHQAPVIPEDFRCPISLELMKDPVIVSTGQTYERSCIEKWLQAGHRTCP
KTRQTLTSTVLTPNYVLRSLIAQWCEANGIEPPKRPSSSQPSKSASAYSPAERSKIDGLL
QKLTSGSPEDQRSAAGEIRLLAKRNADNRVAIAEAGAIPLLVGLLSVPDSRTQEHAVTAL
LNLSIYENNKGSIVSSGAVPGIVHVLKKGSMEARENAAATLFSLSVIDENKVTIGSSGAI
PPLVILLSEGTQRGKKDAATALFNLCIYQGNKGKAVRAGVIPTLMRLLTEPSGGMVDEAL
AILAILASHPDGKATIRAAEAVPVLVEFIGNGSPRNKENAAAVLVHLCSGDQQYLAQAQE
LGVMGPLLELAQNGTDRGKRKAAQLLERISRLLEQQQ--EVPTQTETQALNEETQLPLIT
NPDDS
>OUT.prupe.Lovell.gnm2.ann1.Prupe.6G079400.1
MEKDKVALVQSLIDLVNEIASISDYRCTVKKQYCNLARRLKLLTPMFEEIRDSKEAVPGE
TLKALLSFMEALESAKDLLRIGSESSKIYLVLEREQIMKKFHEVTSQLEQALSGISYENL
DISDEVKEQVELVLAQFRRANGRFDSPDVELYEDLLSLYSR-NDAATDPAVLKRLVEKLE
LAGIAELTQESLALHEMVTSSGGDPGESIEKMSMLLKKIKDFVQTENPDLDAPATEKNIL
ASCSGQASTDKNHKPPVIPDDFRCPISLELMKDPVIVSTGQTYERSCIEKWLEAGHGTC
PKTQQNLSNTTLTPNYALRSLIAQWCEANGIEPPKRPNAR-LNKTASACSPAERTKIEIL
LRKLTSANPEDQRSAAGEIRLLAKRNADNRVAIAEAGAIPRLVGLLSTPDSRTQEHAVTA
LLNLSICEDNKGSIISCGAVPGIVHVLKNGGMEARENAAATLFSLSVVDENKVRIGASGA
IPPLVTLLSEGTQRGKKDAATALFNLCIYQGNKGKAVRAGVVSTLMQLLTEPGGGMVDEA
LAILAILASHPEGKSAIGAAEAVPVLVEVIGTGSPRNRENAAAVLVHLCSGDQQHIVEAQ
ELGVMGSLMELAQNGTDRGKRKAAQLLERINRFVEQQTQHQAQAKAQSETETQQSQPP
STTNAVDS
>OUT.quisa.S10.gnm1.ann1.Qs0090270.1
MEDDKEALFQILIDMVNEIASISDYRCTVKKQYCNLARRLKLLTPMFEEIRENNEVVPEE
TLKALNSLKEAMESAKELLRFGSEGSKIYMVLERKQIMNKFQEVTASLEQALSGISYDKL
DMSDEVKEQVELVLAQFRRAKGRVDVPDVELYKDLLSLYNKRNDVAIDLALLRRLAEKLQ
LMGITDLTQESLALHEMVSATGGDPGESIEKMSMLLKKIKDFVQTENPDMDATVEGKGLS
SSSSRQVT-EKNHQAPVVPDDFRCPISLELMKDPVIVSTGQTYERSCIEKWLEAGHGTCP
KTQQSLSNTVLTPNYVLRSLIAQWCEANGIEPPKRPSSSRLGKSTSACSPAERSKIETLL
RKLTSGNPEDQRSAAGEIRLLAKRNADNRVAIAEAGAIPLLVGLLSTPDSRIQEHAVTAL
LNLSICEYNKGSIVSSGAVPGIVHVLKKGSMEARENAAATLFSLSVIDENKVTIGCSGAI
PPLVTLLSEGTQRGKKDAATALFNLCIYQGNKGKAVRAGVVPTLMRLLTEPGGGMVDEAL
AILAILSSHPEGKSAIGAAEAVPVLVEVIGSGSPRNKENSAAVLVHLCSGDQQYLAEAHE
LGVMSPLLDLAQNGTDRGKRKAAQLLERMSRFLEQQHQVQVQDQDQTLN-EEESQSPS
TTDTV--
>OUT.quisa.S10.gnm1.ann1.Qs0293540.1
------------------------------------------------------------
------------------------------------------------------------
------------------------------------------------------------
------------------------------------------------------------
---------------------------------------EQTYELSSIEKWLEEGHGTCP
KTQQRLSNTVLTPNFVLRSLIAQCCEANGIEPPKQPSSSGLNKSASACSPAERNKIE---
-----------------------INADNRVAIAEAGAIPLLVGLLSTPDSHTQEHAVTAL
LNLSICENNKGSNVSSGEFPGIVHVLKKVSMEAWENAAATLFSLSVADEHEVTIGSSGAI
PPQVTLLSEG-----------------------KVVRAGVVPTLMRLLTEPGGGMVDEAL
AILAILSSHSEGKAAIGSAEAVPVLVEVIGNGSPRNKENAAAVLVHLCSGGQQYLA----
------------------------------------------------------------
-----
>CAE.sento.Myeongyun.gnm1.ann1.Sto12g376280
MDEDKAAIMQTSIDLVNEIASISDYRSTVKKHYCNLARRLKLLTPLFEEIRDSRESFSKD
TFKPLLSFKEALESARELLRFGSEGSKIYMALERDQIMNKYQEVTAQLEQALSGITYDNL
DISDEVKEQVELVLAQFRRAKGKVDAPDVELYEDLLSLYDKSSDASTDPAVLRRLAEKLQ
LMGISDLTRESLALHEMVAASGGDPGASFEKMSMLLKKIKDYVQTENLVIDDNERGKSLS
STSSKQGASEKGHHVPVIPDDFRCPISLELMKDPVIVSTGQTYERTCIERWLEAGHGTCP
KTQQTLTSTVLTPNYVLRSLIAQWCEANGIEPPKRPSTSRPSKSASACSPAERSMIENLL
RKLTSGNADDQRSAAGEIRLLAKRNADNRVAIAEAGAIPLLVGLLFIPDSRTQEHAVTAL
LNLSICENNKGSIVSSGAVPGIVHVLRKGSMEARENAAATLFSLSVIDENKVTIGSSGAI
PPLVTLLSEGTQRGKKDAATALFNLCIYQGNKGKAVRAGVVPTLMRLLTEAGGGMVDEAL
AILAILASHPEGKAAIGAADAVPVLVKVIGNGSPRNKENAAAVLVHLCSGDQQYLAHAQD
LGVMGPLMDLAQNGTDRGKRKAAQLLERMSRFLEQQQQ-EVQTLSELQAPNQDIRLPSIT
NLVDS
>DET.singl.CAF01.gnm1.ann1.evm_model_Chr05_2452
MEEEKGGIAQSLIDLVNEIASISDYRCTVKKQYCNLARRLKLLTPMFEEIRDSKEKIPEE
TTKALLSLKEALESAKHILRFGSESSKIYLVLEREQIMNKFHEVTAQLEQALGRISYDKL
DISDEVKEQVELVLAQFERAKGRVEAPDDELYEDLSSLYNKTHDSATDPAVLRRLAEKLQ
LMGITDLTQESLALHEMVAATGGDPGASIEKMSMLLKKIKDYVQTENLVMDDNVGGKFLS
SSCSKQGTNEKSHLMPVVPNDFRCPISLELMKDPVIVSTGQTYERSCIEKWLEAGHRTCP
KTQQTLTSTVLTPNYALRSLIAQWCEANGMEPPKRPSSSRPNKSTSACSAAERNKIENLL
HKLRSGSPEDQRSAAGEIRLLAKRNADNRVAIAEAGAIPLLVGLLCTPDSCTQEHAVTAL
LNLSICENNKGSIVSSGAVPGIVHVLKKGSMEARENAAATLFSLSVIDENKVTIGSLGAI
PPLVTLLSEGNQRGKKDAATALFNLCIYQGNKGKAVRAGVVPTLMRLLTEPGGGMVDEAL
AILAILASHPDGKAAIGAAEAVPVLVEVIGNGSPRNKENAAAVLVHLSSGDHQYLAQAQ
ELGVMVPLLDMAQNGTDRGKRKAAQLLERMSRFLEQQQQQEVETETEVE
AQNHDTRPTSITDNVD-
>OUT.vitvi.PN40024.gnm2.ann1.VIT_206s0004g04530.1
MEEAKGAPVQELIDTVSKISSISDYRCTVRKEYCNLARRLKLLIPMFEEIRDSKEPIPEE
SLKALVSLKEALESAKELLRFGSEGSKIFMVLEREQVVSKFHEVTANLEQALSGISFEKL
DITDEVKEQVELVLSQFRRAKGRADATDAELYEDLVSLYNKSTDAATDPAVLRRLAEKLQ
LMQIDDLTQESLALHEMVTASSADPGESIEKMSMLLKKIKDFVQTENPDLT-ATHGKSLP
SSCSGQISTDGNHKSPVIPDDFRCPISLELMNDPVIVSTGQTYERSCIEKWLEAGHGTCP
KTQQTLSSQALTPNYVLRSLIAQWCESNGIEPPKRPSSSRPSKTASSCSPAERTNIEILL
NKLRSGSPEDQRNAAGEIRLLAKRNADNRVAIAEAGAIPLLVNLLATPDSRTQEHAVTAL
LNLSICEDNKSSIINSGAVPGIVYVLKRGSMEARENAAATLFSLSVVDENKVTIGASGAI
PPLVTLLSEGTQRGKKDAATALFNLCIYQGNKGKAVRAGVVPTLMRLLTEPGGGMVDEAL
AILAILASHPEGKAAIGSSEAVPVLVEVIGNGSPRNRENAAAVLVHLCAGDQHHLAEAQE
LGVMGPLVDLAQNGTDRGKRKAAQLLERMGRFIEQQQQQQVQAQAQAQAQAQAQA---
-------
