# Supplementary material for: Legume genome structures and histories inferred from Cercis canadensis and Chamaecrista fasciculata genomes
Source: Plant J. 2026 Jun 10;126(5):e70981. doi: 10.1111/tpj.70981 (PMC13252982; doi:10.1111/tpj.70981)
Supplement: Supplementary file 4 — Data S4. Manuscript supplement; Compressed directory of aligned sequences from 2212 low‐copy gene families, for calculation of a consensus species tree. [file TPJ-126-0-s010.gz › S4_consen_species_tree/40_aln_fas_cln1/Legume.fam3.06650]

>CAE.acacr.Acra3RX.gnm1.ann1.g8270.t1
MAVRATVSRFPIDPDAQEGSGLPWGVTLTPFAAKDENGQPPAYGSDGHLLPRCENCWAYL
NTYCELEQWSWSCSLCGTLNGLSSTAITRYSLPHSCAEMMSSFIDLELPEESSEE-AAVQ
ARPVYVAAVDLSSSEEFLDLIKSALLAALEALAPGSLFGLATFSHKLGLYDVQGPIPVVK
NVFIPPDTEGTLSIELEDVMPLLQFLAPVETCKERIASALETLRPTSSWERTTAAGQGLD
GVLIGGRGFGVAMEALFNYLGSEYGNTFALARVFAFLSGPPDYGAGQLDTRRYGEQYASK
GEDADRALLPEQTPFYKDLAAVAVQAGVCVDIFAVTNEYTDLASLKFLSIESGGSLLLYT
STEDSTLPQDIFRMLSRPYAFGCVLRLRTSTEFKPGHSYGHFFPDPQYENVQHIICCDSY
ATYAYDFEFDNNVGFSRHASEVPTLQIAFQYTVVVPPEELSSSGTASASRTRHSLQRRLR
IRTLQFHAAQNMSELYDGVDPEVVLSLLVHKVILASLKEGVREGRMLLQDWLVILTSQYN
EAYKLVQYGSGSSTSSQIDVSFSQCPQLQPLPRLIFALLRNPLLRFHEEGVHPDYRIYLQ
CLFSALEPNSLHRAVYPVLTSYSSPDKQAYPRHSLSRAALITSGSPIFFLDAFTTLIVFY
SSTADPSFPFPPPHDCLLRTTINKLKRERCITPKLIFIRGGQDDASVFENFLIEEQDVDG
SGLTSVMGFVSFLEGITRDVLEYIK-----------------------------------
------------------------------------------------------------
------------------------------------------------------------
------------------------------------------------------------
------------------------------------------------------------
------------------------------------------------------------
------------------------------------------------------------
-----------------------------------------------------------
>PAP.aesev.CIAT22838.gnm1.ann1.Ae04g28430.1
MAVRATVSRFPIDTDAREGSGLLWGVTVTPFSAVDENDQGPAYGSGGDLLPRCENCWAYF
NTYCELEQWSWSCSLCGTLNGLSSAAVERYSQPQGCAEMMSSFVDLELPLDESSEEVAMQ
ARPVYVAAVDLSSSEEFLELTKSALLAALEALAPGSLFGLATFSHKLGLYDVQGPIPVVK
NVFIPPEAEGTLPIELEDVMPLLQFLAPVDTCKERIASALETLRPITSWERTTAAGQSLD
GVLIGGRGFGVAMEALCSYLGSEYGNTFALARIFAFLSGPPDYGAGQLDTRRYGEQYASK
GEDADRALLPEQTPFYKDLAAVAVQAGVCVDIFAVTNEYTDLASLKFLSIESGGSLFLYT
STEDSTLPQDMYRMLSRPYAFGCVLRLRTSTEFKPGNSYGHFFPDPQYENVQHIICCDSY
ATYAYDFVFDNNVGFSRTPSDVPTIQIAFQYSVVAPPEELSNSEGAPASRTKHTLKRRLR
IRTLQFGVAQNIHELYDSCDPEVVLSLLVHKVILASLEEGVREGRVLLQEWLVILTAQYN
DAYKLIQYNSGSTIRSQIDVAFSQCPQLQPLPRLIFALLRNPLLRFHEEGVHPDYRIYLQ
CLFSVLEPSSLHRAVYPVLTSYATPEKQAYPRHSLSRAALITSGSPIFFLDAFTVMVVFY
SSTADPALPFPPPHDCLLRTTINKLKQERCITPKLIFIRGGHDDASIFENFLIEEQDVDG
SGLTSVMGFVSFLEDITLKVMEFIK-----------------------------------
------------------------------------------------------------
------------------------------------------------------------
------------------------------------------------------------
------------------------------------------------------------
------------------------------------------------------------
------------------------------------------------------------
-----------------------------------------------------------
>OUT.arath.Col0.gnm9.ann11.AT2G27460.1
MAVRATVSRFPIDSDAQEASGLPWGLTVTPFAAKDENGIGPACGSNGHLLPRCENCYAYF
NTYCELDQWAWNCSLCGTLNGLPSDAIARYSNPHSIPEMTSSFIDLEMPLDGSEEEM-TQ
ARPVYVAAIDISSSEEFLELTKSALLAALEALSPGALFGLVTFSHKIGLYDVQGPIPVVK
NVFIPPDGESSLSLELEDVMPLLQFLAPVETCKDRIAAALETLRPITSWERSAGAGQGMD
SVLMGGRGFGTAMEALFNYLGSEFGNTFALARVFAFLSGPPDYGRGQLDTSRYGEQYASK
RVDADRALLPEQTPFYKDLATIAVQSGVCVDLFAVTNEYTDLASLKFLSIESGGSLFLYS
STDDSTLPQDMFRMLNRPYAFNCVLRLRTSTEFKPGNSFGHFFPDPQYENLQHIICCDSY
ATYAYDFEFADNTGFSRHSGEQPVVQIAFQYTVVVPPEGLSNSEMSSSSRGKHTLQRRLR
IRTMQFGTAHNINEIYDSVDHEVVLSLLVHKVILASLEDGVREGRALLHDWLVILTAQYN
DAFNLVQYKNGNSMSSQIDITFSQCPQLEPLPRLVFALLRNPLLRFHEEGVHPDYRIYL
QCLFSVLDPSSLHCGIYPALMSYSTPDTLAYPRHSLSRAALITSGSPIFFLDAYTTLIVF
YSSTADPSIPFPPPQDCLLRQTINKVKQERSITPKLVFIRGGRDDATVFENYLIEEQDVD
GNGFASAMGFVSFLDDISQRVTEYMK----------------------------------
------------------------------------------------------------
------------------------------------------------------------
------------------------------------------------------------
------------------------------------------------------------
------------------------------------------------------------
------------------------------------------------------------
------------------------------------------------------------
>CER.bauva.BV-YZ2020.gnm2.ann1.rna-bv18965.t1
------------------------------------------------------------
-----------------------SQAIARYSHPQPRPEMMSSFIDLELPES--SEDAALP
SRPVYVAAVDLSSSEEFLELTKSAVLAALEALAPGSLFGLATFSHKLGLYDVQGPIAVIK
N-----------------------FLAPVETCKDRIASALETLRPTTSWERTTAAGHGLD
SDLMGGRGFGVAMEALLNYLGSEYGNTFAVARVFAFLSGPPDHEAGQLDTRRYGEQYASK
GQDADRALLPEQTPFYKDLAAVAVQAGVCADIFAVTNEYTDLASLKFLSIESGGSLFLYT
STEDSTLNQDMYRMLSRPYAFNCVLRLRTSTEYKLGNSYGHFFPDPQYENVQHIICCDSY
ATYVYDFEFDNNIGFSRHSSEVPMLQIAFQYTVVIPPEELPSSGVVSTSRRT--------
------------------------------------------------------------
------------------------------------------------------------
------------------------------------------------------------
------------------------------------------------------------
------------------------------------------------------------
------------------------------------------------------------
------------------------------------------------------------
------------------------------------------------------------
------------------------------------------------------------
------------------------------------------------------------
------------------------------------------------------------
-----------------------------------------------------------
>CER.bauva.BV-YZ2020.gnm2.ann1.rna-bv22153.t1
MAVRATVSSFPIDPDAQEGSGLPWGVTVTPFAAKDENGQAPLYGSDGHLLPRCENCWAYF
NTYCELEQWSWSCSLCGTLNGLSSKAITRYSHPQSCAEMMSSFIDLELPAESLEE-AALQ
SRPVYVAAVDLSSSEEFLELTKSALLAALEALAPGSLFGLATFSHKVGLYDVQGPIPVVK
NVFIPPDAEGTLPVELEDVMPLLQFLAPVETCKDRIASALETLRPTTSWERTTAAGQGLE
GVLMGGRGFGVAMEALFNYLGSEYGNTFALARVFAFLSGPPDYGAGQLDTRRYGEQYASK
GEDADRALLPEQTPFYKNLAAVAVQAGVCVDIFAVTNEYTDLASLKFLSIESGGSLFYYT
STEDSTLPQDMYRMLSRPYAFNCVLRLRTSTEFKPGNSYGHFFPDPQYENVQHIICCDSY
ATYAYDFEFDNNIGFSRHASEVPTLQIAFQYTVVVPPEELSSSGVVSTNRTKHSLKRRLR
IRTLQFGTAQNIRELYDSVEPEVVLSLLVHKVILASLKEGVREGRALLHDWLVILTAQYN
DAYKLVQYNSGSSIGSQMDVAFSQCPQLQPLPRLVFALLRNPLLRFHEEGVHPDYRIYLQ
CLFSVLEPSSLQQAVYPVLTSYSTPDKQAYPRHSLSRAALITSGSPIFFLDAFTTLIVFY
SSTADPSLPFPPPHDCLLRTTINKLKQERCITPKLIFIRGGQDDASIFENFLIEEQDVDG
NGLTSVMGFVSFLDDISHSVLEYIK-----------------------------------
------------------------------------------------------------
------------------------------------------------------------
------------------------------------------------------------
------------------------------------------------------------
------------------------------------------------------------
------------------------------------------------------------
-----------------------------------------------------------
>CER.cerca.ISC453364.gnm3.ann1.Cecan.5G290800.1
MAVRATVSSFPIDPDAQEGSGLPWGVTVTPFAAKDENGQAPLYGSDGHFLPRCENCWAYF
NTYCELEQWSWSCSLCGTLNGLSSKAIARYSHPQSCAEMMSSFIDLELPAESSEE-AALQ
SRPVYVAAVDLSSSEEFLELTKSALLAALEALAPGSLFGLATFSHKLGLYDVQGPIPVVK
NVFVPPEAEGTLPIELEDVMPLLQFLAPVETCKDRIASALETLRPTTSWERTTAAGQGLD
GVLMGGRGFGVAMEALFNYLGSEYGNTFALARVFAFLSGPPDYGAGQLDTRRYGEQYASK
GEDADRALLPEQTPFYKDLAAVAVQAGVCVDIFAVTNEYTDLASLKFLSIESGGSLFLYT
STEDSTLPQDMYRMLSRPYAFNCVLRLRTSTEYKPGNSYGHFFPDPQYENVQHIICCDSY
ATYAYDFEFDNNIGFSRHASEVPTLQIAFQYTVVVPPEELSSSGVVSTSRTKHSLKRRLR
IRTLQFGTAQNIRELYDSVEPEVVLSVLVHKVILASLKEGVREGRVLLHDWLVILTAQYN
DAYKLVQYSSGSSISSQIDVAFSQCPQLQPLPRIVFALLRNPLLRFHEEGVHPDYRIYLQ
CLFSALEPSSLHQAVYPVLTSYSTPDKQAYPRHSLSRAALITSGSPIFFLDAFTTLIVFY
SSTADPTLPFPPPHDCLLRTTINKLKQERCITPKLIFIRGGQDDASIFENFLIEEQDVDG
SGLTSVMGFVSFLDDILQSVLEYMK-----------------------------------
------------------------------------------------------------
------------------------------------------------------------
------------------------------------------------------------
------------------------------------------------------------
------------------------------------------------------------
------------------------------------------------------------
-----------------------------------------------------------
>CAE.chafa.ISC494698.gnm1.ann1.ChfasH1.6G142100.1
MAVRATVSRFPIDPDAQEGSGLPWGVTVTPFAARDENGQAPAYGSDGHLLPRCENCWAYF
NTYCELEQWSWSCSLCGTLNGLSSKAITRYSHPQSCAEMMSSFIDLELPEESPEE-EAMQ
ARPVYVAAVDLSSSEEFLELVKSALLAALEALTPGSLFGLATFSHKLGLYDVQGPIPVVK
NVFIPPDTEGTLPIELEDAMPLLQFLAPVETCKDRIASALETLRPTTSWERTTAAGQGLD
GVLLGGRGFGVAMEALFNYLGSEYGNTFALARVFAFLSGPPDYGAGQLDTRRYGEQYASK
GEDADRALLPEQTPFYKDLAAVAVQAGVCVDIFAVTNEYTDLASLKFLSIESGGSLLLYT
STEDSTLPQDMYRMLSRPYAFSCVLRLRTSTEFKPGHSYGHFFPDPQYENVQHIICCDSY
ATYAYDFEFDNNVGFSRHASEVPTLQIAFQYTVVVPPEELSSAGVAPTSRTKHSLKRRLR
IRTLQFSTAQNINELYDSVDPEVVLSLLVHKVILASLKEGVREGRMLLQDWLVLLTAQYN
DSYKLVQYKSGSSISSQIDVSFSQCPQMQPLPRLIFALLRNPLLRFHEEGVHPDYRIYLQ
CLFSALEPSSLHRAVYPVLTSYSTPDKQAYPRHSLSRAALITSGSPIFFLDAFTTLIVFY
SSTADPSLPFPPPHDCLLRTTINKLKQERCITPKLIFIRGGHDDASIFENFLIEEQDVDG
SGLTSVMGFVSFLEGVTHDVLEYMK-----------------------------------
------------------------------------------------------------
------------------------------------------------------------
------------------------------------------------------------
------------------------------------------------------------
------------------------------------------------------------
------------------------------------------------------------
-----------------------------------------------------------
>PAP.lotja.MG20.gnm3.ann1.Lj3g3v2993440.1
------------------------------------------------------------
--------------------------------------MMSSFVDLELPAGESDEDAALQ
ACPVYVAAVDLSSSEEFLELTKSALLAALEAIPPGSLFGLATFSYKLGLYDVQGPIPVVK
NVFIPPDAEGTLQIELEDVMPLLQFLAPVGTCKDRIASALETLRPTTSWERTTAAGQGLD
GVLIGGRGFGVAMEALCSYLGSEYGNTFALARIFAFLSGPPDYGAGQLDTRRYGEQYASK
GEDADRALLPEQTPFYKDLAAVAVQAGVCVDIFAVTNEYTDLASLKFLSIESGGSLFLYT
STEDSTLPQDMYRMLSRPYAFGCVLRLRTSTEFKPGNSYGHFFPDPQYENVQHIICCDSY
ATYAYDFVFENNIGFSRNKADAPTLQIAFQYAVVVPPQELSNSEGVSTSRTKHSLQRRLR
IRTLQFGVAKNIHELYDSCDSEVVLSLLVHKVILASLEEGVREGRILLQEWLVILAAQYN
DAYKLVQYTNESSIRSQLDVAFSQCPQLQPLPRLIFALLRNPLLRFHEEGVHPDYRIYLQ
CLFSVLEPSSLHRAVYPVLTSYATPDQQAYPRHSLSRAALITSGSPIFFLDAFTVLIVFY
SSTADPTLPFPPPHDCLLRTTINKLKQERCITPKLIFIRGGHDDASIFENFLIEEQDVDG
SGLTSVMGFVSFLEDITQKVLEFMK-----------------------------------
------------------------------------------------------------
------------------------------------------------------------
------------------------------------------------------------
------------------------------------------------------------
------------------------------------------------------------
------------------------------------------------------------
-----------------------------------------------------------
>PAP.medtr.A17_HM341.gnm4.ann2.Medtr4g052930.1
MAVRATVSRFPLDTDAREASGLLWGVTVAPFAAVDENNQSPVYGSSGELLPRCENCWAYF
NTYCDLEQWSWGCSLCGNLNGLTSEAIERYSRPQSCAEMMSSFVDLELPQEEESGNAAL
QACPVYVAAVDLSSSEEFLELTKSALLAALEALAPGSLFGLATFSHKLGLYDVQGPIPVV
KNVFIPP--EGTLSAELEDVMPLLQFLAPVDTCKDRIASALETLRPTTSWERTPGAGQGM
DGVLLGGRGFGAAMESLCSYLGSEYGNTFALARVFAFLSGPPDYGAGQLDTRRYGEQYAS
KREDADRALLPEQTPFYKDLAAVAVQAGVCVDIFAVTNEYTDLASLKFLSIESGGSLFFY
TSTEDSTLPQDMYRMLSRPYAFSCVLRLRTSTEFKPGNSYGHFFPDPQYENVQHVICCDS
YATYAYDFVFENNVGFSRSKADVPTLQIAFQYSVVVPPQELSNSGGVSTSRTKHSLQRR
LRIRTVQFGVAQNINELYDSCDPEVVLSLLVHKVILASLEEGVREGRLLLQEWLVILVAQ
YNDAYKLVQYSNGNSIRSQIDVAFSQCPQLQPLPRLIFALLRNPLLRFHEEGVHPDYRIY
LQCLFSALEPSSLHRAVYPVLTSYATPDKQAYPRHSLSRAALLTSGSPIFFLDAFTILIV
FYSSTADPTLPFPPPHDCLLRTTINKLKKERCITPKLIFIQGGQDDASIFENFLIEEQDV
DGSGLTSVMGFVSFLEDITVKVLEFIK---------------------------------
------------------------------------------------------------
------------------------------------------------------------
------------------------------------------------------------
------------------------------------------------------------
------------------------------------------------------------
------------------------------------------------------------
------------------------------------------------------------
-
>CER.phach.longxuteng.gnm1.ann1.LXT50202.t1
MAVRATVSSFPIDPDAQEGSGVPWGVTVTPFAAKDEKGQAPLYGSDGYLLPRCENCWAYF
NTYCELEQWSWSCSLCGTLNGLSSEAIARYSHPQSCAEMTSSFIDLELPAESSGE-AALQ
SRPVYVASVDLSSSEEFLELTKSALLAALEALAPGSLFGLATFSHKLGLYDVQ-------
--------EGTLPIELEDVMPLLQFLAPVETCKDRIASALETLRPTTSWERTTAAGQGLD
GVLMGGRGFGVAMEALLNYLGSEFGNTFALARVFAFLSGPPDYGAGQLDTRRYGEQYASK
GEDADRALLPEQTPFYKDLAAVAVQAGVCVDIFAVTNEYTDLASLKFLSIESGGSLFLYT
STEDSTLPQDMYRMLSRPYAFNCVLRLRTSSEYKPGNSYGHFFPDPQYENVQHIICCDSY
ATYAYDFEFDNNIGFSRHASEVPTLQISFQYTVVVPPEELSSSGVVSTSRTKHSLKRQLR
IRTLQFGTAQNIRELYDSVEPEVVLSVLVHKVILASLKEGVREGRVLLHDWLVILIAQYN
DAYKFVQYSSGSSLSSQIDVAFSHCPQLQPLLRLVFALLRNPLLCFHEEGVHPDYRIYLH
CLFSALEPSSLHRAVYPMLTSYSTPDEQSYSRHSLSRAALITSDSPIFFLDAFTTLIVFY
SSTADPTLPFPPPHDCLLRTTVNKLKQERCITPKLIFIRGGQDDASIFETFLIEEQDVDG
SGLTSVMGFVSFLEDILQNLLYSKDLFLNSDVLVKLALFHKMPRGKANSSSVTKPDEPEK
PTESEKIDLDEANDPEEVMEEDIEYEEVEEEEEVEEIEEEVEEEEDPEEEEEAEEVEEDD
ASHALQNMSSAKVEDEDEKKKHAELFSLPPHGSEVYIGGIPHDASTEDLRAFCEPIGEIV
EVRVMKGKDSGENKGFGFVTFRNVELASKAIDELNNTEFKGKKVKCSTSQAKHRLFNV
PRNWGEEDLRKVVTEIGPGITAIELVKDMKNTNNNRGFAFDYYNHACAEYSRQKMMNPK
FKLGDNAPTVSWADPKNADSSAASQVKAVYVKNLPKNISQDLKKLFEHHGKITKVVLPP
AKSGQEKNRIGFVHFAERSSAMKALKNTERYELEGQVLECSLAKPQADQKSGGSNTQKSG
LLPSYPSRVGYGMVGGAYGASGLAQPLIYGRGPTPTGMAMMPMLLIGYVLQQPGLQ
PQTPPS-
>PAP.phavu.G19833.gnm2.ann1.Phvul.011G094800.1
MAVRATVSRFPMDTDAREASGLLWGVTVTPFAAADENNRAPSYGSGGDLLPRCENCWAYF
NTYCELEQWSWSCSLCGNLNGLSSDAIERYSSPQSCAEMMSSFVDLELPTQESAEEAAML
ACPVYVAAVDLSSSEEFLELTKSALLAALEALAPGSLFGLATFSHKLGLYDVQGPIPVVK
NVFIPPDAEGTLPIELEDVMPLLQFLAPVDTCKDRIASALETLRPTTSWERTTAAGQGLD
GVLIGGRGFGMAMEALCNYLASEYGNTFALARVFAFLSGPPDYGAGQLDTRRYGEQYASK
GEDADRALLPEQTPFYKDLAAVAVQAGVCVDIFAVTNEYTDLASLKFLSIESGGSLFLYT
STEDSTLPQDMYRMLSRPYAFGCVLRLRTSTEFKPGNSYGHFFPDPQYENVQHVICCDSY
ATYAYDFVFENNIGFSRTKSDVPTIQIAFQYSVVVPPQELSNSGGVSTNRTKHSLQRRLR
IRTLQFGVAQNIHELYDSCDPEVVLSLLVHKVILASLEEGVREGRILLQEWLVILTAQYN
DAYKLIQYSNGSSLRSQIDVALSQCPQLQPLPRLIFALLRNPLLRFHEEGVHPDYRIYLQ
CLFSMLEPSSLHRAVYPVLTSYATPDKQAYPRHSLSRAALITSGSPIFFLDAFTILVVFY
SSTADPTIPFPPPHDCLLRTTINKLKQDRCITPKLIFIRGGQDDASIFENFLIEEQDVDG
SGLTSVMGFVSFLEDITQKVLDFVK-----------------------------------
------------------------------------------------------------
------------------------------------------------------------
------------------------------------------------------------
------------------------------------------------------------
------------------------------------------------------------
------------------------------------------------------------
-----------------------------------------------------------
>OUT.prupe.Lovell.gnm2.ann1.Prupe.6G130700.1
MAVRATVSRFPIDAGAHESSGIPWGVSVTPFATKDENGQSPVYGSDGELLPRCENCWAYF
NTYCELDQWSWNCALCGNPQGLSSQAIARYSHPESCPEMMSSFVDLELPVEESDE--AMQ
PRPVYVAAIDLSSSEEFLELTKSALLASLEALAPGSLFGLAAFSHKLGLYDVQGPIPVVK
NVFIPPETEGTFPIELEDVMPLSQFLAPVETCKDRIGSALETLRPTTSWERTTAAGQGLE
GVLMGGRGFGVAMEAILNYLGSEYGSTFALGRVFAFLSGPPDYGAGQLDTRRYGEQYASK
REDADRALLPEQTPFYRDLAAVAVQAGVCVDIFAVTNEYTDLASLKFLSVESGGSLYLYS
NADDSTLPQDMYRMLSRPYAFGCVLRLRTSSEFKTGHSYGHFFPDPQYENVQHIICCDSY
ATYAYDFEFEDTKGFARHGSEPPIIQIAFQYTVVLPPEELSDSGLVSSSRGKHSLKRRLR
IRTLQCGVAQNINELYDSVDPEVVLSLLVHKVILASLEQGVREGRMLLHDWLVILTAQYN
EAYKLVQLKNGSSVIGQVDVAFSQCPELQSLPRLVFALLRNPLLRFHEEGVHPDFRIYLQ
CLFSALEPSSLHRAVYPVLTSYSTPDKQAYPRHSLSRAALITSGSPIFFLDAFTTLIVFY
SSTADPTLPFPPPHDCLLRTVINKLKQERCVTPKLIFIRGGKDDATAFENYLIEEQDVNG
SGLTSVMGFVSFLEDVTQGVLEYMKS----------------------------------
------------------------------------------------------------
------------------------------------------------------------
------------------------------------------------------------
------------------------------------------------------------
------------------------------------------------------------
------------------------------------------------------------
-----------------------------------------------------------
>OUT.quisa.S10.gnm1.ann1.Qs0087710.1
------------------------------------------------------------
--------------------------------------MMSSFIDLELPGESSSS-EAMQ
ACPVYVAAVDLSSSEEFLELTKSAWLAALEALGPGSLFGLATFSDKLGLYDVQGPIPVV
KNVFIPADTEGTIPIELGDIMPLLQFLAPVETS---------------------------
----------------LFNYLGSEYGSTFALARACAFLSGPPDYGAGQLDTRRYGEQYAS
KGEDADRALLPEQTPFYKDLAAFAVQAGVCVDIIAVKDEYTDLASLKFLCIESGGSLFLY
TSTDDSTLPQDMYRMLSRPYAFGCVLQLRMSVEFKPSHSYGHFFPDPLYENVQHVICCDS
YATYAYDFEFANDVGFSR------------------------------------------
------------------------------------------------------------
------------------------------------------------------------
------------------------------------------------------------
------------------------------------------------------------
------------------------------------------------------------
------------------------------------------------------------
------------------------------------------------------------
------------------------------------------------------------
------------------------------------------------------------
------------------------------------------------------------
------------------------------------------------------------
------------------------------------------------------------
>OUT.quisa.S10.gnm1.ann1.Qs0290640.1
----QQYPRFPIDADAQEGSGLPWGVTVSPFAAKDENGQAPAYGSDGHLLPRCENCWAYF
NTYCELEQWSWSCSLCGTLNGLSSKAIARFSHPQSCAEMMSSFIDLEFPEESSSEEI-ME
ARPVYVAAVDLSSSEEFLELTKSALLASLEALAPGSLFGLATFSHKLGLYDVQGPIPVLK
NVFIPPDTDGTIPIELGDVMPLLQFLAPVETCKDRIASALETLRPSTSWERTTGAGQGLE
GVLMGGRGFGVAMEALFNYLGSEYGSTFALARVFAFLSGPPDYGAGQLDTRRYGEQYASK
GEDADCALLPEQTPFYKDLAVVAVQAGVCVDIIAVTNEYTDLASLKFLSIDSGGSLFLYT
STDDSTLPQDLYRMLSRPYAFGCVLRLRTSTEFKPGNSYGHFFPDPLYENVQHIICCDSY
ATYAYDFEFANNVGFSRHSSEVPTLQIAFQYTVVVPPEELANSVTVSASRTKHSLKRRLR
IRTLQFGTAKNINEIYDSVDPEVVLSLLVHKVILASLEQGVREGRMLLHDWLVILTAQYN
DAYKLVEYKTGSSISAQIDVAFSQCPQLHLLPRLVFALLRNPLLRFHEEGVHPDYRIYLQ
CLFSALEPSSLHCAVYPVLMSYSTPDKQAFPRHSLSRAALITSGSPIFFLDAFTTLIVFY
SSTADATLPFPPPHDCLLRTTINKLKQERCITPKLIFIRGGHDDASIFENYLIEEQDVDG
SGLTSVMGFVSFLEDITHGVLEYMK-----------------------------------
------------------------------------------------------------
------------------------------------------------------------
------------------------------------------------------------
------------------------------------------------------------
------------------------------------------------------------
------------------------------------------------------------
-----------------------------------------------------------
>CAE.sento.Myeongyun.gnm1.ann1.Sto12g378770
MAVRATVSRFPIDPDAQEGSGLPWGVTVTPFAAKDENGQAPAYGSDGHLLPRCENCWAYF
NTYCELEQWSWSCSLCGTLNGLSSKAITRYSHPQSCAEMMSSFVDLELPEESPEE-PEMQ
ARPVYVAAVDLSCSEEFLELIKSALLAALEALAPGSLFGLATFSHKL
GLYDVQGPIPVVKNVSIPPDTEGTLPIELEDVMPLLQFLAPVETCKERIASALETLRPTT
SWERTTAAGQGLDGVLIGGRGFGVAMEALFNYLGSEYGNTFALARVFAFLSGPPDYGAGQ
LDTRRYGEQYASKGEDADRALLPEQTPFYKDLAAVAVQSGVCVDIFAVTNEYTDLASLKF
LSIESGGSLLLYTSTEDSTLPQDMYRMLSRPYAFSCVLRLRTSTEFKPGHSYGHFFPDPQ
YENVQHIICCDSYATYAYDFEFDNNVGFSRHASEVPTLQIAFQYTVVVPPEELSSPGVVS
TSRAKHSLKRRLRIRTLQFNTAQNIHELYDSVDPEVVLSLLVHKVILASLKEGVREGRML
LQDWLVLLTAQYNDAYKLIQYRSGSSISSQIDVSFSQCPQLQPLPRLIFALLRNPLLRFH
EEGVHPDYRIYLQCLFSALEPSSLHRAVYPVLTSYATPDKQAYPRHSLSRAALITSGSPI
FFLDAFTTLVVFYSSTADPSLPFPPPHDCLLRTTINKLKQERCITPKLIFIRGGQDDASV
FENFLIEEQDVDGSGLTSVMGFVSFLEGITHDVLEYMK----------------------
------------------------------------------------------------
------------------------------------------------------------
------------------------------------------------------------
------------------------------------------------------------
------------------------------------------------------------
------------------------------------------------------------
------------------------------------------------------------
------------
>DET.singl.CAF01.gnm1.ann1.evm_model_Chr05_2087
MAVRATVSRFPVDPDAQEGSGLPWGVTVVPFATKDENGQAPVYGSDGHLLPRCENCYAYF
NTYCELEQWSWSCSLCGTLNGLSSKAITRYSHPQSCAEMISSFIDLELPEESSEE-STMQ
ARPVYVAAVDLSSSEEFLELIKSALLAALEALTPGSLFGLATFSHKLGLYDVQGPIPVVK
NVFIPPDAEGTLPIELEDVMPLLQFLAPVETCKDCIASALETLRPTTSWERTTGTGQGLD
GVLMGGRGFGVAMEALFNYLGSEYGSTFALARVFAFLSGPPDYGAGQLDTRRYGEQYASK
GEDADRALLPEQTPFYKDLAAVAVQAGVCVDIFAVTNEYTDLASLKFLSIESGGSLFLYT
STEDSTLPQDMYRMLSRPYAFGCVLRLRTSTEFKPGHSYGHFFPDPQYENVQHVICCDSY
ATYAYDFEFDNNVGFSRHASEVPVIQIAFQYTVVVPPQELSSSGVVSTSRTKHSLKRRLR
IRTLQFGTAQNMNELYDGVDPEVVLSVLVHKVITASLKEGIREGRALLQDWLVILTAQYN
DAYKLVRYKSGVSISSQIDVAFSQCPQLQPLPRLIFALLRNPLLRFHEEGVHPDYRIYLQ
CLFSALEPSSLQRAVYPLLTSYSNPDKQAYPRHSLSRAALITSGSPIFFLDAFTTMIVFY
SSTADPALPFPPPQECLLRTTINKLKQERCITPKLFFIRGGQDDASVFENFLIEEQDVDG
SGITSVMGFVSFLEDITQNVMEYMK-----------------------------------
------------------------------------------------------------
------------------------------------------------------------
------------------------------------------------------------
------------------------------------------------------------
------------------------------------------------------------
------------------------------------------------------------
-----------------------------------------------------------
>OUT.vitvi.PN40024.gnm2.ann1.VIT_206s0080g00510.1
MAVRATMSRFPMDPDAQEGSGLPWGVTVTPFATKDENGNSPVYGSDGHLLPRCENCWAYF
NTYCELEQWAWNCSLCGTLNGLTSEAITRYSQPQSCAEMMSSFIDLELPVEGSEG-EAMQ
ARPVYVAAIDLSSSEEFLELIKSSLLAALEALGPGALFGLATFSHKIGLYDVQGPVPVVK
NVFVPADSDASLPIELEDVMPLLSFLAPVETCKDRIASALETLKPTTSWERTSAAGQGLD
GILLGGRGFGVAMEALFNYLGSEYGSTFALARVFAFLSGPPDYGAGQLDTRRYGEQYASK
GEDADRALLPEQTPFYKDLAAVAVQAGVCVDIFAVTNEYTDLASLKFLSIESGGSLFLYS
NTDDSTLPQDMYRMLSRPYAFGCILRLRTSSEFRPGNSYGHFFPDPQYENVQHIICCDSY
VTYAYDFDFANTTGFSRHTSEPPMLQIAFQYTVVVPPDELSTPGSVSASRSKHCLKRRLR
IRTLQYLSAQNSSELYDSVDPEVVLSVLVHKVILASLEQGVREGRMLLHDWLVILIAQYN
DAYKLLQYRNGSSTTAHVDVAFSQCPQLQPLPRLVFALLRNPLLRFHEEGVHPDYRIYLQ
CLFSALEPSSLHRAVYPVLTSYSAPDKQAYPRHSLSRAALITSGSPIFFLDAFTTLIVFY
SSTADPILPYPPPHDCLLRTTINKLKQERSITPKLLFIRGGQDDATAFENYLIEEQDVEG
SGLTSVMGFVSFLEDITRSVLEYMK-----------------------------------
------------------------------------------------------------
------------------------------------------------------------
------------------------------------------------------------
------------------------------------------------------------
------------------------------------------------------------
------------------------------------------------------------
-----------------------------------------------------------
