# Supplementary material for: Legume genome structures and histories inferred from Cercis canadensis and Chamaecrista fasciculata genomes
Source: Plant J. 2026 Jun 10;126(5):e70981. doi: 10.1111/tpj.70981 (PMC13252982; doi:10.1111/tpj.70981)
Supplement: Supplementary file 4 — Data S4. Manuscript supplement; Compressed directory of aligned sequences from 2212 low‐copy gene families, for calculation of a consensus species tree. [file TPJ-126-0-s010.gz › S4_consen_species_tree/40_aln_fas_cln1/Legume.fam3.06658]

>CAE.acacr.Acra3RX.gnm1.ann1.g961.t1
---------------------SSTPNPLSEISPSPSPSSATAPALVLSNSGKRIDQAGKK
KYVKQVTGRHNDTELHLAAQRGDLAAVKQILGDIDSQIMGTFSGDDVNTEMAEVRASVVN
EENELGETALFTAAEKGHLDVVKELLKHSNEETVSKKNRSGFDPLHIAATQGHHAIVQVL
LDYNLGLSKTFGPSNATPLISAATRGHTEVVNELLSKDGSLLEIAWSNGKNALHLAARQG
HVEVVKALLDKDPQLARRTDKKGQTALHMAVKGQSCDVVKLLLCADAAIVMLPDKFGNTA
LHVATRKKRAEIVNELLNLPDTNVNALTRDHKTALDIAEGLPLSEESSEIRDCLSRYGAL
RANDLNQPRDELRKTVTQIKKDVHIQLEQTRKTNKNVHNISKELRKLHREGINNATNSVT
VVAVLFATVAFAAIFTVPGGDNDDGSAVVASGSAFKIFFIFNAIALFTSLAVVVVQITLV
RGETKAEKRVVEVINKLMWLASVCTSVAFIASSYIVVGRKNFWAAILVTVVGGVIISGVI
GTMTYYVVKSKRVRSMRKQK-HAKRSGSNSWHHSEFSNSEIDRIYAL
>PAP.aesev.CIAT22838.gnm1.ann1.Ae09g27910.1
MASNLNQPGAQSNRDIEKPTQNSNTNPLSEISPSPSPSSATAPALVLSNSGKRIDQ
AGKKKYVKQVTGRHNDTELHLAAQRGDLGAVKQILMDIDSQIMGTLSGDELNAEIAEVRA
SVVNEENELGETALFTAAEKGHLDVVKELLKHSSKETVSKKNRSGFDPLHIAASQGHHAV
VQVLLDYDPGLSKTIGPSNATPLITAATRGHTEVVNELLSKDCSLLEIARSNGKNALHLA
ARQGHVEIVKALLSKDPQLARRTDKKGQTALHMAVKGQSCDVVKLLLEADAAIVMLPDKF
GNTALHVATRKKRVEIVSELLHLPDTNVNALTRDHKTALDIAENLPLSEESTDMKECLCR
YGALRANELNQPRDELRKTVTQIKKDVHTQLEQTRKTNKNVHNISKELRKLHREGINNAT
NSVTVVAVLFATVAFAAIFTVPGGDLDSGTAVVATGAAFKIFFIFNAIALFTSLAVVVVQ
ITLVRGETKAEKRVVEVINKLMWLASVCTSVAFIASSYIVVGKKNVWAAILVTVVGGVII
SGVIGTMTYYVVRSKRIRSMRKKEKQARRSGSNSWPHSDFSNSEVDRIYAL
>OUT.arath.Col0.gnm9.ann11.AT3G12360.1
----------DGERDMEKLQSSENQNPMIDPSPTPSPSTATAPALVLSNSGKRM
DQAGKKKYVKQVTGRHNDTELHLAAQRGDLAAVQQILKDINSQMEGILSGEEFDAEVAEI
RASIVNEVNELGETALFTAADKGHLDVVKELLKYSSRESIAKKNRSGYDPLHIAAIQGHH
AIVEVLLDHDATLSQTFGPSNATPLVSAAMRGHTEVVNQLLSKAGNLLEISRSNNKNALH
LAARQGHVEVIKALLSKDPQLARRIDKKGQTALHMAVKGQSSEVVKLLLDADPAIVMQPD
KSCNTALHVATRKKRAEIVELLLSLPDTNANTLTRDHKTALDIAEGLPLSEESSYIKECL
ARSGALRANELNQPRDELRSTVTQIKNDVHIQLEQTKRTNKNVHNISKELRKLHREGINN
ATNSVTVVAVLFATVAFAAIFTVPGGDNNDGSAVVVGRASFKIFFIFNALALFTSLAVVV
VQITLVRGETKAEKRVVEVINKLMWLASMCTSVAFLASSYIVVGRKNEWAAELVTVVGGV
IMAGVLGTMTYYVVKSKRTRSMRKKVKSARRSGSNSWHHSDFSNSEVDPIFAI
>CER.bauva.BV-YZ2020.gnm2.ann1.rna-bv05541.t1
------------------STTSGRGNPLAEISPSPSPSSATAPALVLSNSGKRIDQAGKK
KYVKQVTGRHNDTELHLAAQRGDLAAVKQILNDIDSQIMGTLSGADLDAEIAEVRASLLN
EENELGETALFTAAEKGHLDVVMELLKHSNKETALKKNRSGFDPLHIAASQGHHAIVQVL
LGYDPGLSKTIGPSNSNPLISAATRGHTEVVNELLSKDCSLLEISRSNGKNALHLAARQG
HVEIVKALLSKDPQLARRTDKKGQTALHMAVKGQSCDVVKLLLEADAAIVMLPDKFGNTA
LHVATRKKRVQIVNELLLLPDTNVNALTRDHKTALDIAENLPLSSESSEIKDCLSQCGAL
RANELNQPRDELRKTVTQIKKDVHIQLEQTRKTNKNVHNISKELRKLHREGINNATNSVT
VVAVLFATVAFAAIFTVPGGDHDSGVAVVANYAAFKIFFIFNAIALFTSLAVVVVQITLV
RGETKAEKRVVEVINKLMWLASVCTSVAFIASSYIVVGRNNEWAAVLVTVVGGVIISGVL
GTMTYYVVKSKRTRSLRKKEKSNRRSISNSWHPSEFSNSEVDRIYAL
>CER.cerca.ISC453364.gnm3.ann1.Cecan.1G004500.1
------------------ATAPGKGNPLAEISPSPSPSSATAPALVLSNSGKRIDQAGKK
KYVKQVTGRHNDTELHLAAQRGDLAAVKQILNDIVSQIMGTLSGADLDAEIAEVLASLLN
EENELGETALFTAAEKGHLDVVKELLKHSNKETVSKKNRSGFDPLHIAASQGHHAIVQVL
LDYDRGLSKTIGPSNSNPLISAATRGHTEVVNELLSKDCSLLEISRSNGKNALHLAARQG
HVEIVRALLSKDPQLARRTDKKGQTALHMAVKGQSCDVVKLLLEADAAIVMLPDKFGNTA
LHVATRKKRVQIVNELLLLPDTNVNALTRDHKTALDIAENLPLSEESSEIKDCLSKCGAL
RANELNQPRDELRKTVTQIKKDVHIQLEQTRKTNKNVHNISKELRKLHREGINNATNSVT
VVAVLFATVAFAAIFTVPGGDLDSGVAVVANYATFKIFFIFNAIALFTSLAVVVVQITLV
RGETKAEKRVVEVINKLMWLASVCTSVAFIASSYIVVGRKNRWAAVLVTLVGGVIISGVL
GTMTYYVVKSKRSRSMRKKEKSARRSVSNSWHPSEFSNSEVDRIYAL
>CAE.chafa.ISC494698.gnm1.ann1.ChfasH1.4G106100.1
--------------------MTSTPNPFSEISPSPSPSSATAPALVLSNSGKRIDQAGKK
KYVKQVTGRHNDTELHLAAQKGDLAAVKQILSDIDSQIMGTFSGDDLNSEIVEVRASVVN
EENELGETALFTAADRGHLDVVKELLKHSNNETVSKKNRSGFDPLHIAASQGHHAIVQVL
LDYDPGLSKTIGPSNATPLISAATRGHTEVVNELLSKDGSLLEIARSNGKNALHLAVRQG
HVEVVKALLDKDPQLARRTDKKGQTALHMAVKGQSCDVVKLLLDADAAIVMLPDKFGNTA
LHVATRKKRVEIVNELLLLPDTNVNALTRDHKTALDIAENLPLSEESSDIKDCLSRYGAL
RANELNQPRDELRKTVTQIKKDVHIQLEQTRKTNKNVHNISKELRKLHREGINNATNSVT
VVAVLFATVAFAAIFTVPGGDNKNGVAVVASSAAFKIFFIFNAIALFTSLAVVVVQITLV
RGETKAEKRVVEVINKLMWLASVCTSVAFIAASYIVVGRRNVWAALLVTVVGGVIISGVI
GTMTYYVVKSKRIRSMRKQK-HAKRSGSNSWHHSDFSNSEVEKIYAL
>PAP.lotja.MG20.gnm3.ann1.Lj5g3v2288690.1
MASNFNQPGALGQRDIEKAAMTPPQTPLSEISPSPSPSSSTAPALVLSNSGKRIDQA
GKKKYVKQVTGRHNDTELHLAAQRGDVGAVRQILLDIDSQIMGTHGGGGLNS
EIAEVRACVVNEENELGETALFTAAERGHLDVVKELLKHSNLK---KKNRSGFDPLHIAA
SQGHHAIVQVLLDYDPGLSKTIGPSNATPLITAATRGHVEVVNELLSKDCSLLEIARSNG
KSPLHLAARQGHVEIVRALLSKDPQLARRTDKKGQTALHMAVKGQSADVVKLLLDADAAI
VMLPDKFGNTALHVATRKKRVEIVNELLNLPDTNVNALTRDHKTALDIAENLPLSEEASD
IKDCLSRYGALRANELNQPRDELRKTVTQIKKDVHTQLEQTKRTNKNVHNISKELRKLHR
EGINNATNSVTVVAVLFATVAFAAIFTVPGGDNDDGSGVVAAYSAFKIFFIFNAIALFTS
LAVVVVQITLVRGETKAEKRVVEVINKLMWLASVCTSVAFIAASYIVVGRKNEWAAILVT
VVGGVIISGVIGTMTYYVVRSKRSRSMRKKEKQARRSGSNSWHHSEFSNSEVDPIYAL
>PAP.lotja.MG20.gnm3.ann1.Lj5g3v2288700.1
MASNFNQPGALGQRDIEKAAMTPPQTPLSEISPSPSPSSSTAPALVLSNSGKRIDQA
GKKKYVKQVTGRHNDTELHLAAQRGDVGAVRQILLDIDSQIMGTHGGGGLNS
EIAEVRACVVNEENELGETALFTAAERGHLDVVKELLKHSNLK---KKNRSGFDPLHIAA
SQGHHAIVQVLLDYDPGLSKTIGPSNATPLITAATRGHVEVVNELLSKDCSLLEIARSNG
KSPLHLAARQGHVEIVRALLSKDPQLARRTDKKGQTALHMAVKGQSADVVKLLLDADAAI
VMLPDKFGNTALHVATRKKRVEIVNELLNLPDTNVNALTRDHKTALDIAENLPLSEEASD
IKDCLSRYGALRANELNQPRDELRKTVTQIKKDVHTQLEQTKRTNKNVHNISKELRKLHR
EGINNATNSVTVVAVLFATVAFAAIFTVPGGDNDDGSGVVAAYSAFKIFFIFNAIALFTS
LAVVVVQITLVRGETKAEKRVVEVINKLMWLASVCTSVAFIAASYIVVGRKNEWAAILVT
VVGGVIISGVIGTMTYYVVRSKRSRSMRKKEKQARRSGSNSWHHSEFSNSEVDPIYAL
>PAP.medtr.A17_HM341.gnm4.ann2.Medtr1g115575.1
MNSTFNLPGAQNQRDSDKTMMTPTQNPLSEISPSPSPSSATAPALVLSNSGKRIDQAG
KKKYVKQVTGRHNDTELHLAAQRGDVGAVRQILLDIDSQIMGTLSGDDLNAEIAEVR
ALVVNEENELGETALFTAAEKGHLDVVKELLKHSTLQTVSKKNRSGFDPLHIAASQGHHA
IVQVLLDYDPSLSKTIGPSNATPLITAATRGHVEVVNELLSKDGSLLEIARSNGKNALHL
AARPGHTEIVKALLSKDPQLARRTDKKGQTALHMAVKGQSCDVVKLLLDADAAIVMLPDK
FGNTALHVATRKKRVEIVNELLLLPDTNVNALTRDHKTALDIAENLPLSEESSDIKDILS
RYGALRANELNQPRDELRKTVTQIKKDVHTQLEQTKRTNKNVHNISKELRKLHREGINNA
TNSVTVVAVLFATVAFAAIFTVPGGDKDDGSGVVASYSAFKIFFIFNAIALFTSLAVVVV
QITLVRGETKAEKRVVEVINKLMWLASVCTSVAFIASSYIVVGRRNEWAAILVTVVGGVI
ISGVIGTMTYYVVRSKRTRSMRKKEKQARRSGSNSWHHSEFSNSEVDRIYAL
>CER.phach.longxuteng.gnm1.ann1.LXT01095.t1
------------------QRDIENGNPLAEISPSPSPSSATAPALVLSNSGKRIDQAGKK
KYVKQVTGRHNDTELHLATQRGDLAAVKQILNDIDSQIMGTLSGADLDAEIAEVRVSLLN
EENELGETALFTAAEKGHLDVVKELLKHSNKETVLKKNRSGFDPLHIAASQGHHAIVQVL
LDYDPGLSKTIGPSNSNPLISAATRGHTEVVNELLSKDCSLLESSRSNGKNALHLAARRG
HVEIVRALLSKDSQLARRTDKKGQTALHMAVKGQSGDVVKLLLDADAAIVMLPDKFGNTA
LHVATRKKRVQIVNELLLLPDTNVNALTRDHKTALDIAEDLPPSEESSEIKECLSRWGAL
RANDLNQPRDELRKTVTQIKKDVHIQLEQTRKTNKNVHNISKELRKLHREGINNATNSVT
VVAVLFATVAFAAIFTVPGGDHDSGVAVAANYAAFKIFFIFNAIALFTSLAVVVVQITLV
RGETKAEKRVVEVINKLMWLASVCTSVAFIASSYIVVGRKNKWAAILVTVVGGVIISGVI
GTMTYYVVKSKRSRSLRKKEKSARRSISNSWHPSEYSNSEVDRIYAL
>CER.phach.longxuteng.gnm1.ann1.LXT43696.t1
-----------------DTMAPGKGNPLAEISPSPSPSSATAPALVLSNSGKR
IDQAGKKKYVKQVTGRHNDTELHLAAQRGDLAAVKQILDDIVSQIMGTLSGSDLDAEIVE
VRASLLNEENELGETALFTAAEKGHLDVVKELLKHSNKETVAKKNRSGFDPLHVAATHGH
HAIVQVLLDYDRGLSKTIGPSNSNPLISAATRGHTEVVNELLSKDCSLLEISRSNGKNAL
HLAARQGHVEIVRALLSKDPQLARRTDKKGQTALHMAVKGQSCDVVKLLLEADAAIVMLP
DKFGNTALHVATRKKRVQIVNELLLLPDTNVNALTRDHKTALDIAENLSLSEDSSEIKDC
LSKCGALRANELNQPRDELRKTVTQIKKDVHIQLEQTRKTNKNVHNISKELRKLHREGIN
NATNSVTVVAVLFATVAFAAIFTVPGGDLDSGVAVVANYAAFKIFFIFNAIALFTSLAVV
VVQITLVRGETKAEKRVVEVINKLMWLASVCTSVAFIASSYIVVGRKNEWAAILVTLVGG
VIISGVIGTMTYYVVKSKRSRSLRKKEKSARRSVSNSWHPSEYSNSEVDRIYAI
>PAP.phavu.G19833.gnm2.ann1.Phvul.007G008900.2
MASHQPGTGADGQGEKGPIPATASQNPLSEISPSPSPSSSTAPALVLSNSGKRID
QAG-KKYVKQVTGRHNDTELHLAAQRGDVGAVRQILLDVDSQVMGTLDDDDLDTEIAEV
RACLVNEENELGETPLFTAAEKGHLHVVKELLNHSTAQTVSKKNRSGFDPLHIAASQGHH
PIVQVLLDYDPGLSKTIGPSNSTPLITAATRGHTEVVNELLSKDCSLLEIARSNGKNALH
LAARQGHVEIVKALLSKDPQLARRTDRKGQTALHMAVKGQSCDVVKLLLDADAAIVMLPD
KFGNTALHVATRKKRVEIVNELLHLPDTNVNALTRDHKTALDIAESLPLSEEASDIKECL
SRYGALRANELNQPRDELRKTVTQIKKDVHTQLEQTKRTNKNVHNISKELRKLHREGINN
ATQSVTVVAVLFATVAFAAIFTVPGGDNDDGSAVVAAHAAFKIFFIFNAIALFTSLAVVV
VQITLVRGETKAEKRVVEVINKLMWLASVCTSVAFIASSYIVVGRKNKWAAILVTVVGGV
IISGVIGTMTFYVVRSKRSRSMRKKEKQARRSGSNSWHHSEFSNSEVDRIYAI
>OUT.prupe.Lovell.gnm2.ann1.Prupe.2G225600.1
MATSIEQGG--GDRDLEKMTPTQNQNPLAEPSPSPSPSTASAPALVLSNSGKR
MDQAGKKKYVKQVTGRHNDTELHLAAQRADLAAVQKILGDIDSQMVGTVSGPEFDSEVAE
VRAAVVNEVNELGETALFTAADRGHLDVVKELLKYSNKDSVTKKNRSGFDPLHIAACRGH
HAIVQVLLDHDPGLSKTIGPSNATPLISAAQRGHIAVVDELLSKDCTLLEISKSNGKNAL
HLAARGGHVEIVRALLSKDPQLARRTDKKGQTALHMAVKGTNCDVVKLLLEADSAIVMLP
DKFGNTALHVATRKKRAEIVNELLLLPDSNVNALNRETKTALDIADALPPSEESSDIRGC
LYRYGAVKANELNQPRDELRKTVTQIKNDVHIQLEQTKKTNKNVHNISKELRKLHREGIN
NATNSVTVVAVLFATVAFAAIFTVPGGDKDDGTAVVVKSPPFKIFFIFNAIALFTSLAVV
VVQITLVRGETKAEKRVVEIINKLMWLASVCTSVAFMASSYIVVGRHHKWAAILVTVVGG
MIMAAVLGTMTYYVVKSKRIRSTRKKEKHARRSGSNSWMPSDYSNSEIDRIYAL
>OUT.quisa.S10.gnm1.ann1.Qs0072790.1
--TQWDEGG---ERDTQKGLMTPTQNPLAEISPSPSPSSATAPALVLSNSGKRIDQ
AGKKKYVKQVTGRHNDTELHLAAQRGDLAAVKQILNDIDSQVAGTVSGADFDAEVADVRA
AVVNEVNELGETALFAAADRGHLEVVKELLKYSNKETVSKKNQIGFDPLHIAAKQGHHAI
VQVLLDHDPGLSKTVGPSNATPLISAATSGHTEVVNELLSKDCGLSEISKSNGKNALHLA
ARQGHVAIVKALLSKDPQLARRTDKKGQTALHMAVKGKSCDVVKLLLEADAAIVMLPDKF
GNTALHVATRKKRAEIVHELLLLPDTNVNALSRDHKTALDIAEELPLSEESSDIKECLSR
YGALRANELNQPRDELRKTVTQIKKDVHTQLEQTKRTNKNVHNISKELRKLHREGINNAT
NSVTVVAVLFATVAFAAIFTVPGGDFDSGVAVAVNRASFKIFFIFNAIALFTSLAVVVVQ
ITLVRGETKAEKRVVEVINKLMWLASVCTSVAFIASSYIVVGRRHEWAAIVVTVVGGVIM
AGVLGTMTYYVVRSKRNRSMRKKEKRATRSGSTSWHHSDYSNSEVDRIFAL
>OUT.quisa.S10.gnm1.ann1.Qs0276880.1
---QGDE---GGERDIEKGLMTPTQNPLAEISPAPSPSSATAPALVLSNSGKRIDQAGKK
KYVKQVTGRHNDTELHLAAQRADLVAVKQILNDIDSQIAGTVSGADFDTEVAEVRAAVVN
EVNELGETALFTAADGGHLDVVKELLKYSNKETVSKKNRSEFDPLHIAARQGHHAIVQVL
LDHDPGLSKTIGPSHATPLISAATRGHTEVVNELLSKDCGLLEISRSNGKNALHLAARQG
HVEIVKALLSKDPQLARRTDKKGQTALHMAVKGQSCDVVKLLLEADAAIVMLPDKFGNTA
LHVATRKKRAEIVQELLFLPDSNVNALSRDHKTALDIAEELPLSEESSDIKECLSRYGAL
LANELNQPRDELRKTVTQIKKDVHIQLEQTKKTNKNVHNISKELRKLHREGINNATNSVT
VVAVLFATVAFAAIFTVPGGDLDNGRAVVVNSAFFKIFFIFNAIALFTSLAVVVVQITLV
RGETKAEKRVVAVINKLMWLASVCTSVAFIASSYIVVGRRHEWAAIVVTVVGGVIMAGVL
GTMTYYVVRSKRIRSMRKKEKRATRSGSNSWHHSDFSNSEVDRIFAL
>CAE.sento.Myeongyun.gnm1.ann1.Sto10g323520
--------------------MTSTPNPLSEISPSPSPSSATAPALVLSNSGKRIDQAGKK
KYVKQVTGRHNDTELHLAAQRGDLAAVKQILGDIDSQIMGTFSGDDLNSEMVEVRACVVN
EENELGETPLFTAAEKGHLDVVKELLKHSNKETVSKKNRSGFDPLHIAASQGHHAIVQVL
LDYDPGLSKTIGPSNATPLISAATRGHTEVVNELLSKDSSLLEIAKSNGKNALHLAARQG
HVEVVRALLGKDPQLARRTDRKGQTALHMAVKGQSCDVVKLLLDADAAIVMLPDKFGNTA
LHVATRKKRAEIVNELLLLPDTNVNALTRDHKTALDIAENLPLSEESSDIKDCLSRYGAL
RANELNQPRDELRKTVTQIKNDVHIQLEQTRKTNKNVHNISKELRKLHREGINNATNSVT
VVAVLFATVAFAAIFTVPGGDHDNGQAVVASYAAFKIFFIFNAIALFTSLAVVVVQITLV
RGETKAEKRVVEVINKLMWLASVCTSVAFIASSYIVVGRTNKWAAVLVTVVGGVIISGVI
GTMTYYVVKSKRIRSMRKQK-HAKRSGSNSWHHTD-SNSEIDKIYAL
>DET.singl.CAF01.gnm1.ann1.evm_model_Chr04_2885
MASQLNEGG---QRDIEKLMNTPTQNPLSDISPSPSPSSATAPALVLSNSGKRIDQAGK
KKYVKQVTGRHNDTELHLAAQRGDLAAVKQILDDINMQIMGTVSGEDLDTEIAEVRASVV
NEENELGETPLFTAAEKGHLDVVKELLEHSSKETVQKKNRSGFDPLHIAASQGYHAIVQV
LLDYDPGLSKTIGPSNATPLITAATRGHTEVVNELLSKDCSLLEISRSNGKNALHLAARQ
GHVEIVGALLSKDPQLARRTDKKGQTALHMAVKGQSCDVVKLLLDADAAIVMLPDKFGNT
ALHVATRKKRVEIVNELLNLPDTNVNALTRDHKTALDIAENLPLSEESTEIKDCLSRCGA
LRANELNQPRDELRKTVTQIKKDVHIQLEQTRKTNKNVHNISKELRKLHREGINNATNSV
TVVAVLFATVAFAAIFTVPGGDDNNGKAVVSNGAAFKIFFIFNAVALFTSLAVVVVQITL
VRGETKAEKRVVEVINKLMWLASVCTSVAFIASSYIVVGRRNEWAAILVTVVGGVIISGV
IGTMTYYVVKSKRNRSMRRREKYARRSGSNSWHHSEFSNSEVDRIYAL
>OUT.vitvi.PN40024.gnm2.ann1.VIT_213s0067g03880.1
MASPVTVKE-EMERDLEKVTPAPNQNPLAEPSPSPSPSTASAPALVLSSSSKRIDQA
GKKKYVKQVTGRHNDTELHLAAQRGDLAAVKQILDDIHSQIGDTMSGAEFEAEVAEVRTL
MVNEVNELGETALFTAAEKGHIDVVKELLKYSNRESISRKNRSQFGPLHIAAAQGHHAIV
QVLLDYDPELSKTIGPSNATPLVSAASRGHTAVVIELLSKDCGLLEIAKSNGKNALHLAA
RQGHVDIVEALLEKDPQLARRTDKKGQTALHMAVKGVSCEVVKLLLNADAAIVMLPDKQG
NTALHVATRKKRAEIVNELLRLPDANVNALNRDHKTSLDIAEDLSHSEEASEIKDCLIRY
GAIKANELNQPRDELRNTVTQIKRDVHTQLEQTRRTNKNVHNISKELRKLHREGINNATN
SVTVVAVLFATVAFAAIFTVPGGDNPDGTGVVVKSASFKIFFIFNALALFTSLAVVVVQI
TLVRGETKAERNVVVVINKLMWLASVCTSVAFIASSYIVVGRHNEWAAIFVTVVGGVIMA
GVLGTMTYYVVKSKRIRSVRRKDKNARRSGSNSWHHSEFSDSEIDRIYAL
