# Supplementary material for: Legume genome structures and histories inferred from Cercis canadensis and Chamaecrista fasciculata genomes
Source: Plant J. 2026 Jun 10;126(5):e70981. doi: 10.1111/tpj.70981 (PMC13252982; doi:10.1111/tpj.70981)
Supplement: Supplementary file 4 — Data S4. Manuscript supplement; Compressed directory of aligned sequences from 2212 low‐copy gene families, for calculation of a consensus species tree. [file TPJ-126-0-s010.gz › S4_consen_species_tree/40_aln_fas_cln1/Legume.fam3.06673]

>CAE.acacr.Acra3RX.gnm1.ann1.g5509.t2
MASSLSHNFLSSQTLQVNTL--SKKYYTLPKAHCFARLRIVSRSSPQKHSTTSL-EASSP
KPAPPQDSSSSVDSLLRCFRNGWLKFDNLGMDIFSIALPAALALAADPVASLVDTAF
VGHIGSVELAAVGVAASVFNLVSKVFNVPLLNITTSFVAEEQALIAKGEASGQSND
GQQHQSKMLLPSVSTSLLLAASLGIAEAVALCFGSGILVNIMGIPADSPMYAPAEQFLTL
RAFGAPPVVIALAAQGTFRGFLDTKTPLYAIG----------------------------
------------------------------------------------------------
------------------------------------------------------------
------------------------------------------------------------
------------------------------------------------------------
-------
>PAP.aesev.CIAT22838.gnm1.ann1.Ae02g18880.1
MASSMSNPFLCMHMMNPLKPHHHNHSSLFKYSHCL-RLRFAPKLSQSHQNSDIK-
--DSLETPSKEPSKIHSFSLLHSFRKGWFTFDELGMEMLSIALPAALALAAEPIASLVD
TAYVGHIGPVELAAVGVSASVFNLMSDLFNVPLLNITTSFVAEEQTLIRKDYDLNRSDDN
GNYRSKKLIPSVSTSLALAAALGIAEAVALSFGSGILMNIMGIPVDSPMREPAEHFLTMR
ALGAPPIVIALAAQGTFRGFTDTKTPLYAIGAGNILNTILDPILIFLFGLGINGAAVSTV
ISEYLIAFILMWKLNEKVMLIPSDFDWRKIFGYLRSGALLIGRTIAVLITMTVATSAAAK
QGPTPMAGHQICMEVWLSVSSLTDALALAGQALLAGSYSQGNYEQSRLLIYRALQIGLGT
GIALSMILFFGFGAFSGLFSTDSEVQDIAQSGLLFVAGSQPINALAFVVDGLYYGVSDFG
YAAYSMVLVALISSVFILVAAPVLGLPGVWTGLFLFMILRVLAGIWRLGSKSGPWNLVWY
KDGPK-
>PAP.aesev.CIAT22838.gnm1.ann1.Ae06g29910.1
MASFLSHRFLCIHSLKLQPQPPFMSPMLTPKLYCVPRIRIAPRASSKNNSVT
TAGETTSVEPVSPKAPPDDSSSLFRRFGNGWLRFDELGKEILSIALPAAL
ALAADPIASLIDTAFVGHIGPVELAAVGVSTSVFNLVSKIFNVPLLNITTSFVAEEQALI
SKEEDSSQTDPNNFSGSKKLLPSVSTSLALAAALGIAETVVLSLGSGIIMNIMGIPADSP
MCEPAEQFLMLRAFGAPPIVIALAAQGTFRGFKDTKTPLYAVGAGNFLNAILDPLLIFFF
GLGIGGAAAATVISEYVIAFILLWKLSGNVLLIPVDFDGRKFFSYLKSGGLLIGRTLAVF
LTMTLTTSVAAKQGPIPMAGHQICMQVWLSISLLTDALALAGQALLAGSYSQGNYEQARL
IVYRVLQIGLGTGIALSMILFFGFGAFCSLFTTDSEVLNVAESGILFVAGSQPVNALAFV
IDGLYYGVSDFGYAAYSMILVGLVSSVFLLVAAPEFGLPGVWAGLFLFMTLRVLAGTWRL
SSKSGPWSMVWYKDGAG-
>OUT.arath.Col0.gnm9.ann11.AT2G38330.1
---------------------PHRSPSRFGNPNSSIRRTIVCKSSPRDESPAVS--TSSQ
RPEKQQNTSQNKPD--HDHKP-DPGIGKIGMEIMSIALPAALALAADPITSLVDTAFV
GHIGSAELAAVGVSVSVFNLVSKLFNVPLLNVTTSFVAEEQAIAAKDDNDS------IET
SKKVLPSVSTSLVLAAGVGIAEAIALSLGSDFLMDVMAIPFDSPMRIPAEQFLRLRAYGA
PPIVVALAAQGAFRGFKDTTTPLYAVVAGNVLNAVLDPILIFVLGFGISGAAAATVISEY
LIAFILLWKLNENVVLLSPQIKVGRANQYLKSGGLLIGRTVALLVPFTLATSLAAQNGPT
QMAGHQIVLEIWLAVSLLTDALAIAAQSLLATTYSQGEYKQAREVLFGVLQVGLATGTGL
AAVLFITFEPFSSLFTTDSEVLKIALSGTLFVAGSQPVNALAFVLDGLYYGVSDFGFAAY
SMVIVGFISSLFMLVAAPTFGLAGIWTGLFLFMALRLVAGAWRLGTRTGPWKMLWSAPEK
--
>CER.bauva.BV-YZ2020.gnm2.ann1.rna-bv02410.t1
MASTLSMRLLCLHSLQNNHS--FKSQTLTTKVNCFAEIRNVTKSSPRKRTVISL-ESPSQ
EPAVPQNPS--SLQ-RRRFRNGWLNFDGLGMEILSIALPAALGLAADPLTSLVDTAFVGH
LGSVELAAVGVAISAFNLVSKLFNVPLLNITTSFVAEEQALISKGYDCSQPDDLGKHQ
RKKFIPSVSTSLALAASLGIAEAVALSLGSGIIINFMGIPVDSPMHAPAQHFLMLKAVGA
PAVVIALAVQGTFRGFKDTKTPLYAIGSGNVLNAILDVILILICGLGVGGAAAATVISEY
LIAFILLWKLSGKVLLTPSNFDGRKIFSYMKSGGLLISRSLAVLLTMTLATSLAARQGPT
PMAGHQICMEVWLSLSLLTDALALAGQALLANDYSQGNYEQARLVIYRVLQIGLGTGIAL
SMMLFFGFGVFASLFSTDAEVLKIAQSGLWFVAGSQPINAVAFVIDGLYYGVSDFGFAAY
SMVLAGVISSVFVLVAAPVLGLPGVWTGLFLFMTLRVLAGVWRLGSKSGPWNIVWHKDGE
G-
>CER.cerca.ISC453364.gnm3.ann1.Cecan.7G047600.1
MASTLSLRLLCVHSLQDNPS--FKSLTLTTKVNCFAGIRNVPKSSPRKSTITFL-ESPSQ
EPTPPQN---SSSLKRRRFRNGWLNFDELGMEILSIALPAALGLAADPLTSLIGTAFLGH
LGSVELAAVGVSISVFNLVSKLFNVPLLNITTSFVAEEQVLISKGDDSSRPDDLGKHQ
SKKLIPSVSTSVALAASLGIAEAVALSLGSGILINIMGIPVDSPMRAPAEHFLMLKAFGA
PAVVIALAAQGTFRGFKDTKTPLYAIGAGSVLNAILNPILIFLCGFGVGGAAAAAVISEY
LIAFILLWKLSGKVLLIPSNFDGRKIFSYLKSGGLLIGRSLAVLITMTLATSLAARQGPT
PMAGHQICMQVWLSISLLTDALALAGQALLANDYSEGNYEQARLVIYRVLQIGLGTGIVL
SMILFFGFGAFSNLFSTDSEVLQIAQSGLLFVAGSQPVNALAFVLDGLYYGVSDFGYAAY
SMVLAGLISSVFVLVAAPVLGLPGVWTGLFLFMTLRVLAGAWRLGSKSGPWKIVWYKDGA
G-
>CAE.chafa.ISC494698.gnm1.ann1.ChfasH1.5G102000.1
MVSTLSHHFLCSHSPQPYPLSNLKFQTLTTKPHCLVRLRTVPKSSPQKNSTTSL-EATSS
KPTPPQDSSDDS--FSRRFRNEWLKFDALGMEILSIALPAALALAADPIASLVDTAFVG
HIGSVELAAVGVSAAVFNLVSKVFNVPLLNITTSFVAEEQALIGKGEYSIQNDNNVKNQS
KMLLPSVSTSLILAASLGIAEAVALYFGSGILVNIMGIPADSPMYVPAEQFLTLRAFGAP
PVVIALAAQGTFRGFMDTKTPLYAIGAGNLLNAILDTILIFLFGFGVSGAAISTVTSEYI
IAFILLWKLSDKVLLIPSDFDGRKIFSYLKSGGLLIGRTLAVLMTMTLATSVAARRGPIP
MAGHQICLQVWLSISLLTDALALAGQALLAGQYTQRNFEQARLLIYRVLQIGLGTGISLS
IILFLGFGAFSSLFSTDSEVLEIARSGLLFVAGSQPVNAIAFVVDGLYYGVSDYEYAAYS
MVVAGLISSVVLLAAAPVFGLPGVWTGLFLFMTLRVVAGIWRLGSKSGPWSLVWHKDGAG
-
>PAP.lotja.MG20.gnm3.ann1.Lj1g3v2377970.1
------------------------------------------------------------
------------------------------MEILSIALPAAVALAADPIASLIDTAFVGH
IGAVELAAVGVSTSVFNLVSKVFNVPLLNITTSFVAEEQALISKEEDISGAGENGKSQNK
KLLASVSASLALAATLGIAETVALSLGSGIIMNIMGIPADSLMRGPAQQFLTLRAFGAPA
IVIALAVQGTFRGFMDTKTPLYAVGAGNFLNVILDPILIFLLGLGVGGAAIATVISEYLI
AFILLWKLSDQVLLIPFDFDGRKLFSYLKSGGFLLGRTLAVFITMTLTTSIAAKLGPIPM
AGHQICMQVWLSISLLTDALALAGQALLAGSYSLGNYAQARLIIYRVIQIGLGVGITLSI
ILFFGFGAFTSLFTTDSEVLDVARSGLLFVAGSQPVNALAFVIDGIYYGVSDFEYAAYSM
VLAGLFSSIFLLVVGPIFGLPGVWAGLFIFMTLRVLAGVSRLSSKRGP------------
>PAP.medtr.A17_HM341.gnm4.ann2.Medtr7g070210.1
--SSSSACFLCNHHIPSLKSPTLKSPSTLTTNHCSAPLRL--RASPSNKNPITTT
DDDDDDDYLDQTPPPKPPSLLPNFRNGWFKFDELGMDMLSIALPAAVALAADPIASLIDT
AFVGHIGAVELAAVGVSASVFNLVSKVFNVPLLNITTSFVAEEQALIGKEEESEQAEENG
KSERKKLLSSVSTSLVLAAGLGIAETVALSLGSGPLMTILGIAADSPIREPAEHFLTLRA
FGALPIVIALAAQGTFRGFKDTKTPLYAVGAGNFLVVILDPILIFLCGLGISGAAIATVI
SEYLIAFILLWNLSGKVLLIPFDFDGAKFFSYLKSGGLLIARTLAVFITMTLTTSLAANQ
GPIPMAGHQICMEVWLSISLLTDALALAGQSLLASSYSLGNYEQARLIIYRVIQIGLGAG
VALSMILFFGFGPFSSLFSTDSEVLDVAQSVCCWISTS----------------------
------------------------------------------------------------
-----
>CER.phach.longxuteng.gnm1.ann1.LXT32668.t1
MVSTLSPRLLCLHSLQGHPS--FKFQILTTKVNCFAKIRNVPKLSPRKSTIASV-ETPSQ
EPAPPQN---SSSLQHRRFRNGLLNFDGLGMEILSIALPAALGLAADPLTSLVDTAFVGH
LGSAELAAVGVSISAFNLVSKLLNIPLLNITTSFVAEEQALISKGDEFSQPDDLGKHQ
SKKLIPSVPTSLALAASLGIAEAVALSLGSGILINFMGIPVDSPMRAPAEHFLMLKALGA
PAVVIALAAQGTFRGFKDTRTPLYAIGAGNVLNAILDLILIFPCGL
GVGGAAAATVISEYLIAFILLWKLSSKVLLIPSNIDGRKIFSYLDSGGLLISRSLASLIT
MTLATSLAARQGPIPMAGHQICMQVWLSVSLLTDALALAGQALLANDYSQGNYEQARLVI
YRVLQIGLGTGIALSMILFFGFGALSSLFSTDSEVLQIAQSGLLFVAGSQPVNALAFVLD
GLYYGVSDFGFATYSMVLATLISSVFVLVTAPVLGLAGVWTGLFLFMTLRVLAGVWRLGS
KSGPWSIVWHQEGAG-
>PAP.phavu.G19833.gnm2.ann1.Phvul.008G092900.1
MAFSLSASSLCTHSFKSTNF----KLKPPTKPHCFARLRVPPKASSQNDNANTDVET
PSLQRSSSKPPHDSFSSPRRRFSSGWFKFDELGMEIVLIALPAALALAADPIASLIDTAF
VGHIGAVELAAVGVSASVFNLVSKAFNVPLLNITTSFVAEEQALINKEVESSPKDGNGKY
QSKKLLPSVSTSLALAAALGIAETVALTLGSGILMNIMGIPADSPMRGPAEQFLSLRAFG
APAIVLALAAQGTFRGFLDTKTPLYAVGAGNFLNAILDPILIFLCGLGVSGAAVATVISE
YLIAFILLWKLSDKVLLIPFEFNGRRFFSYLKSGGLLTARTLAVFITVTLSTSVAAQQGP
IPMAGHQICMQVWLSVSLLTDALALAGQALLASSYSLGNYKQARRVIYRVIQIGLGAGIS
LSIILFFWFGSFSTLFSTDSEVVDVARSGIWFIAGSQPVNALAFVIDGLYYGVSDFGYAA
YSMVLVGLISSTFLLVAAPV-GLPGVWTGLFIFMALRVAAGVWRLSSKSEPWDTIWHKDG
AEE
>OUT.prupe.Lovell.gnm2.ann1.Prupe.6G284300.1
MASGLSHHLLCIYSSKTNPP-FSKTHSLIRNPKRSIGLRTLLKSSSPKNSNTSLSQEE
PKPIVTPKQPGP---NRLRRLRDESFMFDGIAVDILSIALPAAL
ALAADPITSLVDTAFVGHLGSVELAAVGVSASVFNLVSKLFNVPLLNITTSFVAEEQALA
IKAEDSSNSDDQGDSQSKKLLPSVSTSLGLAATIGIAEAVALFLGSGVLMNVMGIP
ADSPMRIPAEQFLALRAFGAPPIVIALAAQGTFRGFKDTKTPLYAVVAGNILNAILDVIL
IFIFDFGIRGAAIATVISEYLIAAILLWKLNSKVFLVPSYIDGRRIIGYLQSGGLLIGRS
LAVVLTTTLATSVAAREGPIPMAGHQICIQVWLAISLLTDALALAGQTLLASGYSQQNYD
QARRVIYRVLQLGLVMGTGLAVILFISFKPFSSLFSTDPQVLTIAWSGILFVAGSQPINA
LAFVLDGLYYGVSDFGYASYSMVLVGLISSIFILVASPAFGLAGVWTGLFLFMALRVIAG
MWRLGTKSGPWKLVWDKRKL--
>OUT.quisa.S10.gnm1.ann1.Qs0322580.1
MAIALSHRLLCIYSLQASTL--SKPKPFNRNPNCSVRFRNVPKSSPQKNADTSL-ESPSQ
KLESPSSS-----NLLRGLGNG-LKLDELGLDILAIALPAALAL
AADPITSLVDTAFVGHLGSAELAGVGVSISVFNLVSKLFNVPLLNITTSFVAEEQALIKK
GDNPNPVDYTGKPQSKKLLPSASTSLALAASFGIAEAVALSFGSSIFMNIMGIPTDSP
MWGPAEQFLTLRALGSPAVVVALAAQGTFRGFMDTKTPLYAVGIGNLLNAILDPILIFPF
GLGVGGAAVATVISEYLIAFILLWKLSGKVLLIPPKFDGRKITSYLQSGVLLIGRSFAAL
ITMTLSTSLA--------------------------------------------------
------------------------------------------------------------
------------------------------------------------------------
------------------
>CAE.sento.Myeongyun.gnm1.ann1.Sto01g021730
MASILSHHFLCIHSLQANPLSNLKTPTLTSKPHCYARLRTVLKSSPHKSNTTSLKPKASS
PEPTPPQSSVDSFSLLRRFRNEWLKFDNLGMEMLSIALPAALALAADPIAS
LVDTAFVGHIGSVELAAVGVSASVFNLVSKVFNVPLLNITTSFVAEEQALIGKEEESIGS
DVNDKHQSKMLLPSVSISLLLAAGLGIAETIALSFGSGILVNIMGIPADSPMHGPAEQFL
TLRAFGAPPIVIALAAQGTFRGFKDTKTPLYAIGTGNILNAILDTVLIFLFGLGISGAAI
ATVTSEYLIAFILLWKLNDKVLLIPSDFDGRRFFSYLRSGGLLIGRTLGVLMTMTLATSA
AARQGPIPMAGHQICMQVWLSISLLTDALALAGQALLAGDYSQGNYEQARLIIYRVLQIG
LGTGVALSVILFLGFGAFSSLFTTDSEVLEIAQSGLLFVAGSQPVNALAFVVDGLYYGVS
DFEYAAYSMVLVGLISSVFLVVAAPALGLPGVWAGLFLFMTLRVLVGAWRLGSKSGPWSL
VWNKDGAG-
>DET.singl.CAF01.gnm1.ann1.evm_model_Chr02_2191
MASSLSHHSLWLLSLQPNNL-SFKSQILTPKARCFARLRTVPKLSSHKNTTTSPQE
PSSKIIENPETPQHSSSVLFRQFRNEWLKFDGLGLEILSIALPAALALAADPLASLVD
TAFVGHIGSVELAAIGVSASVFNLVSKVLNVPLLNITTSFVAEEQALIGKGDDSCQTDD
RGKNQSKKLLPSVSTSLALAASLGIAETVALCLGSGVLMNIMGIPADSPMHAPAEQFLT
LRAFGAPAVVIALAAQGTFRGFADTKTPLYAIGAGNLLNAILDPILIFLFGLGIRGAAIS
TMISEYIMAFILLWNLSGKVLLVPSNFDGRKIFSYLKSGGLLTGRTLAVLATMTLATSLA
ARQGPIPMAGHQICIQVWLSISLLTDALALAGQALLAADYTQGNYEQARLIIYRVLQIGL
GTGITLSVILFLGFGAFSSLFSTDSEVLEIARSGLLV-----------------------
------------------------------------------------------------
--------
>OUT.vitvi.PN40024.gnm2.ann1.VIT_208s0058g00510.1
MASRFSHHLLCIRSPYTSPS--SNSPKLVTNPNCAVRVRAVPRTSPRKNPSTSL-ETSSK
ELKHPISSKRGDRSLIRRLRDG-FGADELGLEILSIALPAALAL
AADPIASLVDTAFVGHLGSVELAAVGVSVSVFNLVSKLFNVPLLNITTSFVAEEQALVSK
ENESIQIDHVNGHKRKMLLPSVSTSLALAAGIGIAEAVALSVGSGFLMNIMGIPVDS
PMRVPAEQFLTLRAFGAPPIVIALAAQGTFRGFKDTKTPLYAVGAGNLLNAILDPILIFL
LGLGIGGAAISTVISEYLIAFVLLWELNDKVFLISPNIDGMRIAQYLKSGGLLIGRTLAV
LATMTLATSMAAKEGPIPMAGHQICLQVWLAISLLTDALALSGQALLASGYSQGNYEEAQ
QVIYKVLEMGLATGIALAVILFLGFGAFASLFTTDLEVLGIAWSGILFVAGSQPMNAIAF
VIDGLYYGVSDFGYAAYSMVLVALISSVFLLLAAPVCGLAGVWTGLFLFMTLRVVAGIWR
LSTKSGPWKMIWSKSEME-
