# Supplementary material for: Legume genome structures and histories inferred from Cercis canadensis and Chamaecrista fasciculata genomes
Source: Plant J. 2026 Jun 10;126(5):e70981. doi: 10.1111/tpj.70981 (PMC13252982; doi:10.1111/tpj.70981)
Supplement: Supplementary file 4 — Data S4. Manuscript supplement; Compressed directory of aligned sequences from 2212 low‐copy gene families, for calculation of a consensus species tree. [file TPJ-126-0-s010.gz › S4_consen_species_tree/40_aln_fas_cln1/Legume.fam3.06705]

>CAE.acacr.Acra3RX.gnm1.ann1.g10082.t1
-MEGLADMDASG-RISDNGVGNESLGDCIVEEMESFMVDINERLTISRMVSDSVIKGMIN
AVEQEAAEKISQKEMELVGLKKKLRSYRVSTDETNN---------------HHFSDTIVN
HDGLLESVESIQIVVNRLLKQLKKENDKIGGNNSFRRISSGSQLKGLGGLLHEEVPERWI
YVDKTIENLTTTLETFYQKIEVITQSSKASLSEWQLEQEFQSEIEGMVINNCIRSLHEEF
EGKLLDVCNSENGNWFHKLNEISSLRQELEVFSKALSVSETGLLLSHGSLENGEEC
CDHKMGGHLHRKLS----IPSIGDRNGKHEDS--NKPDHPDSALLRHMSADELISHYDSK
ITEMKRNHESEVQKITEENIRLRGTLYREMGSSLPLKKDKELEMLRKKIPDFITKLDTIF
VGNEKLHPFSEKIESVNSLKDRMGSLHTENHQLRDMLMVKEKEIGRLSSQLSDAMEKLSQ
EQLTQKNLEHTVHKLEGDV-DVHAEVAVIQDVYKSVLEETMSEFRRVAE-----------
---VGLKEAAHDAQPSGRLEFEDADVESIIMQGLLDLIFREALLDANKESQKFETAEMRK
LEQEILRLTSLVEEKTKLAKEAADALIYEKKNSELALEEMNGLRAKT-------------
--------------VEQYEEQMHELRQNLEQRTNELREIDEERRLVCALSKEQQHALTLT
AEKERETREKMESAIALARNLLTAFADCESRVNEDISRNSLRIGNLNSEFRFLNDKVNIL
KTMGLLYKQRLEIQCSNLEKAEAEVDLLGSQVDALVSLLEKIYIALDHYSPILRHYPGVT
EILELVRRTLSGGSKTP-
>PAP.aesev.CIAT22838.gnm1.ann1.Ae04g09680.1
--ESLTAMDGGENEGSEYGKENESLGDHILEEMESFWLDIDERLTISRMVSD
SVIKGLVNAVEQQASERIAQKELEVVELKKMLHNCREGSDETKILCS---CPESYEAT
AHLLSDSVVEDDRLVESVDSLQIAVNEKLKQLKSEINKIRGSSSIRRISSGSDLMGLGGL
LQENVPERWIFVDKTFESLKDTLDTFCGRMQLMDQSSKASLSELQEEQEFQSEIERMVIS
NCIWSLQQEFEHKLLDLYDSKSRNYFDQHKEISCLRQELDSMFKTLYAFETGQLISQGSL
ENGEDWCHNKRADHFHWKPPANHLLSSAFEENGKQEGSKNSVPENLDPSTLKHLSRDELI
THFNSEITKMKRNHESQVQEMTEENFRLRRELLKERGSSLPLKKDKDFDLLKKKIPNV
ISKLDEILVGNEKKHQLSENFVSLSSLKDRLDILHSENHQLKDMLTDKKKEVKDLSSQLT
AALEKLSQQQLAEKNLLQTIRKLDDDIRDANVNLAVTQDTYKCLFEGISSEFRCIAEELH
LNNRIMEEFYEIILKETVQNAHASSGLEIEEADIESTMVQGLLDIIFKEALVDA-NK
AIKLKAAEKEELKQEMLLLTSMVKEKEKTVHEATDALIQEKQKMELACEQLNSLRDETV
QQQKLIAENNKELNVTKGELVAAFKEIELYKEQIQMLHQNLEQRMNELKAIDEERRVLLA
VTQQKQDALTLIEAKERETRRQMQSTIDLIHKLFKMVTNVEDRVNQDISRNCLRLENMSS
EFCWLNNKAIKLKTMGLVYKQRLETKCSDLEKAEKEVDLLGDEVDTLLHLLEKIYIALDH
YSPILQHYPGIIEILELVRRELSGASRKF-
>OUT.arath.Col0.gnm9.ann11.AT2G34730.1
------------LQVNGVLKENENPDVDFLEDLDSYWEDINDRLTISRVVSDSIIRGMVT
AIESDAAEKIAQKDLELSKIRETLLLYHVGSEENES------------------SESRLI
HDELTGSSSSLKKKARKQLLMLVEELTNLREY--IHINGSGATVDDSLGLDSSPHETRS
KTVDKMLDSLKSILETVLKRKNDME-LPSS----WQQEHDFQKEIESAVVTSVLRSLKDE
YEQRLLDEFGGNRSLILGNIKEITGLRQELEAIRKS--------FLDHENGDEAGEV
GDRKRVEQLHRKMSGSLNSVSSVWENGKHEESTGLIPE--HNETLRHMSPDEMINHFKI
EMNKMKRDHDYKIQELTEQCFTFKRKYLTERGSFSFVGKDKELGALKKKIPFVISKLD
KILMEDEK---FVSEGKNDAGLKRQLDSLLLENRQLKDSLSD--------------AAEK
MSQLSQAEADHQELIRKLETDVEDSRNEASIYEDVYGCFVTEFVGQIKCTKQETDLEHSM
LREAYELLLEDLARKEARKSKEDFEDSCVKSVMMEECCSVIYKEAVKEA
KEGTLRSEMVDKERLKEEIHRLGCLVKEKENLVQTAENNLATERKKIEVVSQQINDLQ
SQVERQETEIQDKIEALSVVSAR---ELEKVKGYETKISSLREELELARESLKEMKDEKR
KTEEKLSETK------AEKETLKKQLVSLDLVVPPQLIKGFDILEGLIAEKTQKTNSRLK
NMQSQLSDLSHQINEVKGKASTYKQRLEKKCCDLKKAEAEVDLLGDEVETLLDLLEKIYI
ALDHYSPILKHYPGIIEILRLVRRELSGESKRP-
>CER.bauva.BV-YZ2020.gnm2.ann1.rna-bv33173.t1
------------------------------------------------------------
------------------------------------------------------------
------------------------------------------------------------
------------------------------------------------------------
----------------------------------------------------------SV
RTDHFHRRLSTDHLSPSALEGDGNGEDSRNNKPDNLDSVSLKHLSREELMTHYNSEITKM
RRNYESQVQQMTEENFRLKRELRRERGSSSPMKQDKEFDMRRENIPHFISKLDNILFGNE
KVHLFNG-SKSLSTLKDRVESLDSRNHRLRDTLMDKKKELRSISSQLSDAVEKLSQQQLT
EKNLLQRIQKLECDIGDSDAEFSIIQDVYKCLFEEILGEFRRIVEESVIRLGLLELIFKE
TLINAEDKLRSLNAEYVNENHIRVSLEM--------ESIKNK--EALRLEAAEKEKLKQE
MLMLMSELEEKDKEVQAVTEAVVVEIRKMGLAS---------------------------
-GNLAEALKEVDQYKEKMYKLHQNLEQRTKELREIDEERKVFRALTQEKQDALTQIEARE
METRKQMGSTIVLARELLTAVSGFESRVNKDISRNCSRVESMISVFHCLIKKANILKTNG
LLYKQRLETSCSNLEKAEVEVDLLADEVNTLLSFLEEIYKKLDHYSPILQHYPGITEILE
LVRRKLIGESR---
>CER.bauva.BV-YZ2020.gnm2.ann1.rna-bv33175.t1
-------MDNGG-RVSDYGREDESPVDIIMDDLEACFDDIEGRLTISRMVSDSVIKGMVI
AVEQEAAERIAKKESELVELRKLPHIYHVSDDETKT---PVVYKEPQRAVG-----AGED
QDRLIGYVQSFRIAANEQLEQLKKELNQLRGVSSIRRISSGSELVGLGGILQEKVPGRWI
YIDKTFESLEDTINSFCRGMEVMGQLSNKTFAEWQQEQEFRSEIEGMVIGNCIRNLQQEF
EQKLLDIYDSESVNWLDKFKEISGLRQELDSISKTISVYENGQLISYSSLENGDEW
CNNKRTDHFHRRLSTDHSSPSALEGDGNGEDSRNNKPENLDSVSLKHLSKEELMTHYNSE
ITKMRRDHESQVQEKTEENIRLKGELLRERGSSSPMKKDKEFDMLRKKIPDFISKLDNIL
IGNEKGHLFNENIESLSTLKDRLDSLHSENHRLRDTLTDKKKEFKSISSQLSDAVEKLSQ
QQLTEKNLLQKIQKLECDIGDSDAEFSIIQHVYKCLLEEILGEFRRTVEESYLKPTFMEE
MYEIKIKEVGHEVQPSCKSEIDDADMESVIRLGLLELIFKETLINA
NKEALRLEAAEKEKLNQEVLMLMSKLEEKDKAAQEVAEALRLE
KQEMLMLMSKLEEKDKVAQAVAEAVVVEIRKMDLASGKLAEALKEVDQYKEKM
NELHQNLEQRTKELREIDEERKVLHALTQEKQDALTQIEAREMETRKQMGSTIVLARELL
TAVSGFESRANKDISRNCSRVESMSSVFHCHIKKANILKTNGLLYKQRLETSCSNLEKAE
VEVDLLADEVNTLLSFLEEIYKKLDHYSPILQHYPGITEILELVRRKLIGESR---
>CER.bauva.BV-YZ2020.gnm2.ann1.rna-bv33177.t1
------------------------------------------------------------
------------------------------------------------------------
------------------------------------------------------------
------------------------------------------------------------
------------------------------------------------------------
------------------------------------------------------------
------------------------------------------------------------
------------------------------------------------------------
-----------------------------------------------------MEEMYEI
IIEEAGHEVQPSCKSEIEDADMESVIMLGLLELIFKETLTNA
NKEALRLEAAEKEKLNQEVLMLMSKLEEKDKAAQEVA---VTNEEALRLEA
AEKEKLKQEMLMLMSKLEEKDKVAQEVAEALAEALKEVEQYKEKMYELHQNLEQRTKELR
EIDEERKVLYALTQEKQDALTQIEAREMDTRKQMGSTIVLARELLTAVSGFESRVNKDIS
RNCSRVESMSSVFHCLIKKANILKTNGLLYKQRLETNYSNLEKAEVEVDLLADEVDTLLN
FLEEIYKKLDHYSPILQHYPGITEILELVRRKLIGESRI--
>CER.bauva.BV-YZ2020.gnm2.ann1.rna-bv33179.t1
-------MDNGE-RVSDYSREDESPVDIIMDDLEACFDDIEGRLTISRMVSDSVIKGMVI
AVEQEAAERIAKKESELVELRKLLHIYHVGDDETKT---PVVYKEPQGAVG-----AGEE
QDRLIGYVQSFRIAANEQLEQLKKELNKLRGVSSIRRISSGSELVGLGGILQEKVPGRWI
YIDKTFESLEDTINSFCRGMEVMGQLSNKTFAEWQQEQEFRSEIEGMVIGNCIRNLQQEF
EQKLLDIYDSESVNWLDKFKEISGLRQELDSISKTISVYENGQLISYSSLENGDEW
CNNKRTDHFHRRLSTDHSSPSALEGDGNGEDSRNNKPENLDSVSLKHLSREELMTHYNSE
ITKMRRNHESQLQEMIEENFRLKRELPRERGSSSPMKKDKEFDMLRKKIPDFISKLDNIL
IGNEKVHLFNENIESLSTLKDRMESLHAENH-----------------------------
------------------------------------------------------------
------------------------------------------------------------
------------------------------------------------------------
------------------------------------------------------------
------------------------------------------------------------
------------------------------------------------------------
------------------
>CER.bauva.BV-YZ2020.gnm2.ann1.rna-bv37026.t1
----LTTMDNTE-RIGDIIKEDESPVDIIMDDLDAYFDDIDGRLTISRMVSDSVIKGMVV
AVEQEAAERIAKKELDVVGLKEMLHIYHVGDDETKT---PVIYRETRGVAG-----IGVE
QDRLIGYVESFRIGANEQLKQLEKEVNKIRV-SSIRRISSGSELIGVGGNLQEMVPEKWN
DVDKSFESLKDTLDGFCRRMEVMAQLSDNSFFEWQQEREFRSKIEGMVMSNCIQSLQQEF
EQILWEIYNSESGNWFDNLKEISSLRQELDSISKTISVFDDGQFFSHSSLENGDEW
CSNKRTDHFHCRIPTNQLSPSTLEGNGNHEDSKNNKHENLNPVSLKHLSREELVTHYNSE
ITKMRRNHESQVQEVTEEIFRLRRELLKERGSSLPLRKDKEFDVLRRKIPDFISKLDNIL
LGNEK------KIESRSTLKDRLESLHSENHQLRNTLLDKKTEFKSLSSQLSDAVEKLSQ
QQMTEKNLLQRIQKLECDIGDSHAEFLVIQDVYKCIFEEITGEYRCIAEESHLKHMFMEE
MYEIIFREAGHQVQPSSKSEIEDSDMESIIKLGLLDVIFKEALMDA
DREALLLEAAEKEKLKQEMLLLTLKLEEKDKVAEEVTNALVEEKRKM
DLASEELNSLKVKTAQQQNIILENNKELDVTKGNLVEALQEVEQHKEEMRKLHQNLEQRT
KELREIDEERKVLHAVTQEKHGVLMLIEAREMKTRKQMESTIVLVHELLTAVSDFESRVN
KDISRNYLRLESMRSVFHCLNNKANTLKATGLLYKKRLETRCSDLEKAEAEVDLLADEVD
TYLSLLEAIYKKLDHYSPILRHYPGITEILALVKRELIGEYRKPV
>CER.cerca.ISC453364.gnm3.ann1.Cecan.3G102000.1
-------------------VGDEIPIDIIMGDLDAYLDDIDGRLTISRMVNDSVIKGMVI
AVEQEAAERIAKKELEVVGLKEMLHIYHVGDDETRT---PVVYNEPRGAAG-----TGVE
QDRLIGYVESFRIAANEQLKQLKKEINKIRGVGSIRRISSGSELVGLGGILPEKAPERWI
YVDKTFESLKDNLDSFCRRMEVMAQLSNKSFSEWQQVQEFRSEIEGMVIGNCIRSLQQEF
EQKLWDIYDSESGNWFDKLKEISSLRQELDSISKTISISENVQLISHSSLENGDEW
CNNKRTDHFHCRLSTNHLSPSTVEGNGNHEDSKDNKPENLDPVSLKHLSREELVARYNSE
ITKMRRNHESQVQEMTEENFRLRRELLRERGPSLPLKKDKEFDMLRKKIPDFISKLDNIL
VGNEKVHPFNENIESLSTLKDRLESLLSENHQLRNTLMDKKKEFKSLSSQLSDAVEKLLQ
QQLKEKNLLQRIQKLECDIGDSHAEFSVIQDVYKCLLEEITGEFRCIAEESHLKHTLMEE
VYEIIFKEAGHGVQPSSKSEIEDADMESVIRLGLLDVIFKETLMDA
NKEALRLEAAEKEKLKQEMLMLTSKLEEKEKVAQEVGDALIEQKSKM
ELASEVLNSLRAKTVRQQKVISENNKELDVTKGNLVEALKEVEQYKEEMYELHQNLEQRT
KELREIEE---VLNAVTQEKQDALMQIEAREMETRKQMESTIVLVHELLTAVSGFESRVN
KDISRNCLRLESMSSVFHCLINKANILKTTGLLYKQRLETRCSDLEKAEAEVDLLADEVD
TLRSLLEEIYKKLDHYSPILRHYPRVRTFPF--------------
>CAE.chafa.ISC494698.gnm1.ann1.ChfasH1.5G241100.1
-MERLTGMDVSE-LTIDNGEGNESLGDCIVEEMESLLLDINERLTISRMVSDSVIKGMIN
AVEQEAAERISQKEREVVALKEKLHIYHVGADETNTLGSSVVNHEPSKANSYYLSETVVG
HDRLPDSVEKIQIAANEQLKQIKMEINKIRGNSSVRRTDSGSELIGLGGILNEKVPEKRI
SVDKTFESLAATLETLYRRTEVIAQLSMASLSEWQQEQEFRSEIEEMVIN
YCIQSFQEEFERKLGGICTTESGNWSDKLKEIPYLRQELDSISKALSVSEIGHLLS
HGSLENGEEGCNNKRSDHFHCKLPTNHLSPTIVEGNGKHEDS--NTPENLDSASLKHMPR
DELINYYNSEITKMKRNHESEVQMITEELFQLKREMYRERGSSLPLKKDKDFDMLRKKVS
DVITKLDTIFVGNEKVYPFTKNIESLSSLNNRLEFLQTENRQLRDMLVVKEKEIKSISSE
LSDAVTKLSQQQLIEKKLLQIMNKLEGDIGDTRVEVSVIQDVHKCVLKEITSEFRCIAEE
LELKHIIMEEVLEVVLKEAAHDAQPSSRSEFEDADMESILMQGLSDFLLQEALMDANKET
LKSEAAQKNKLEQEILRLTSIVEEKNKLAQEASDALVQEKKNMELATEELNSLKAMTVQL
QNAMSESNEELNVTNGKLAEAWKEVEHCKEQMHGLHQHLDKKTNELRDINEERMLLLAVS
QEKQKALILIAEKEKETKKQMDLTIALAHKLLTTFVNFESRVNEDISRNSLRIGNIRSEF
HCLNDKANMLKTMGLVYKQRLEMRSSDLKKAEVEVDLLADEVDTLLSLLEKIYIALDHYS
PILRHYPGIIEILELVRRKLCGDSKKL-
>PAP.lotja.MG20.gnm3.ann1.Lj6g3v1641180.1
-MESFDVIDGDE-RYYDNGK-----EDHLLEEMESFFLDIDERLVISRMVSDSVIKGMVN
AVEEQAAERIARKDLEVVGLKKMLHSRHVGSDEVKTRFS-LRCNEPREAAKCHFSDGVVE
HN--IEYVDGLKIVVHEQLNQLKKEINKVRGPSSIRRFSSGSDLVGIGGILQENVPERWI
YVDKTFGSLKDTIETFCRRIESTDQLSKASLSEWQEEQEFRSEIERMVISNCFWSLQQEF
EQKLWDNSDFESRNFVNKYREISSLRQELDSIFKILSLSEAGLLISHGSLENTEEWCHNK
KADHFHVKLSTDHLPPSTLEENGTHEDSKISRPENLDSSLLKQMSKDELITY----ITKL
RRNHESQVQEKTEENFRLRREILKERGSSFPSKKDKDLDLLKKKIPDVISKLNNILVV
NEKMLQFSENIDSFSNLKGRLDILHSENHQIKEMLSDKKKEVKSLSSQLSDAVEQLSQQQ
LTEKKWLQTIQKLEDDVGGAHAEVAVIQDVYKCLFADMLSEFRYNTEESHLRNSFEQEIY
EMILKETADTAQASIGLEIEEGDLESTMMQGLLDIVFREALMEA-NEALKFETAEKQ
KLEFEMLRSNSAVEEKEKLIQEAAAALVQEKQKMEFASDQVNSLTAKTVQQHKLIEETSK
ELDVTQGELVAAMKEIQQYKEQMRLLHRRLEQKMDELGVIDEERRALCAANQKQQDALKL
FEAKERESVKQMELTINLIHKLLNMITGFEARVNKDISRNCLRLKNMSSEFCCLNTKANA
LKAMGLEYKQRFETRCSDLAKAEAEVDLLGDEVDALLTLLEKIYIALDHYSPILQHYPGI
IEILELVRRELSGEIKKP-
>PAP.medtr.A17_HM341.gnm4.ann2.Medtr2g030300.2
-KEGFVVMNGGE-KVFANGDDDESLGEHILEEMESFFDDIDERLIISRMVSDSVIKGM
VNAVEEQAAEKIAQKESEVVGLKKKLRSLCVGSDEAKMMWSSVRCNETHEGGKRHFLDGV
METDRVVKPVGSLKFEIHEQLSQLKKEINKIRGLSSTRRFSSGSDLVGLGGILQENVPER
WIYVDKAFESLKDTMDSLSRRIEITDQLSKATLSDWQEEQEFRLEIERKVIRNCIRSLQ
QEIERKLCDVCESESRISFNQYKEISSLRQDLDSIFRTLSVFETGTLISHGSLEHTDDWC
HNKRADHVHLKLSTDLLTVSTLEENGKHEDSKISKPDSLDSGSLKDMSKDDLITY----I
TKMRRNHESQVQEKTEENFCLRRELLKERGSSFSLKKDKDFDLLKKKIPDAISKLNEV
LDGNEKLRQFSENIESLCSFKDRLDFLQSENYQLKDMLTDKNKEIKSLSSQLSAAMEKLS
QQQLTEENLLQSVQKLEDDVGDAHVEASVIQDVYKCLFKDMESECRFITEDLHLKYGFMQ
EIYEVMLKDTVDSAQVSNGLEIEEENIESIMIEGLLDIIFKGALVDA-DEALKSEAV
ENNKLKCEILTLKTIVAEKDNLIQGATDALEQEKRKMESASEQLNSLRTKTDHQHNWILE
NSKELDVTKGNLDAAAKEIEQYKEQMLKLHQNLEQKVHELREVDKERRELCALTKKQQDT
LKCIEAKERETRKQMESTINLIRKLLTMVNDVEASVNEDISRNRMRLESMSSEFCFLKNK
ASALKTMGLVYKQRFETKSSDLAKAEAEVDLLGDEVDTLLRLLERIYVALDHYSPILQHY
PGIIEILELVRRELTGESRKLV
>CER.phach.longxuteng.gnm1.ann1.LXT38399.t1
-------MDNTE-VVGDDIKEDESPVDIIMGDLDAYFDDIDGRLTISRMVSDSIIKGMV
VAVEQEAAERIGKKELEVVGLKEMLHIYHVGNDETKT---PVVYNEPCEAVG-----TGI
EQDRLIRYVESFRIAANEQLKQLKKEINKISEVSSVRRISSGSELVELGGILQEKVPER
WVSVDKTFESLKGTLDSFCRRTEVMARLSDSSFSEWQQEQEFQSEIEGMVIGNCFRSLQQ
EFEQKLLDIYNSESGNWFDKLKEISSLRQELDSISKTISVYENGQLISHGSLENGD
EWCNNKKTDHFHCRLSTNYLSPSTLEGNGNHEDSKTNKHENLDPVSLKHLSREELITHYN
SEINKMKRNHESQVQEKTEENFRLKGELLRERGSSLPLKKDKEFDMLRKKIPDFISKLDN
ILVGNEKVHPFNENIESLSTLKDGLESLHSENHRLRETLLDKEKEFMSLSSQLSDAKEKL
SQQQLTEKQLLHSVHKLECDI-DSHAEFSVIQDVYKCLLEEITGEFRCIAEESHLKQMLV
EEMYEIIFREAGHGVQPSSKSEIEDADMESIFRLGLLDVIFRETLMDT
NKEALRLEAAEKEKLKQEMLILTSKLAEKEKIAQEVTYELIEEKR
KMDLASEELNSLRAKTAQQQNIILENRKELDVTNGNLDEVLKEVERYKEEMHKSHQNLEQ
RTKELGEIGEERKVLHAVLQEKHDALMQIEAREIEMRKQMESTIFLFHELLTAVSDFESR
VNKDISRNNLRLESLSSVCHCLIKKANILKATGLLYKQRLETRCSDLEKAEAEVDLLADE
VDTLLSLLEGIYKKLDHYSPILRHYPGITEILELVKRELIGEPREP-
>CER.phach.longxuteng.gnm1.ann1.LXT38402.t1
------------------------------------------------------------
------------------------------------------------------------
------------------------------------------------------------
------------------------------------------------------------
---------------------------------------EQDGLIRYGSLENGDEWCNKK
KTDHFHCRLSTNYSSPSTLEGNGNHEDSKNNKHENLDPVSLKHLSREELITHYNSAITKM
RRNHESQAQEKTEEIFCLKRELMRERDSSLPLKKDKEFDMLRKKIPDFISKLDNILVRNE
KVHPFNENVESLSTLKDRLESLHSENHRLRDTLQDKEKEFMSLSSQLSDAKEKLSQQQLT
EKQMLRSVHKLECDIEDSHAEISVIQDVYKCLLEEITSEFRRIAEESHLKQMLVEEMYEI
IFREAL--------MDTEDADMESILRLGLLDVIFRETLMDT
NKEALRLEAAVKEKLEQEMLMLTSKLTEKEKVAQEVKDALIEEKRKMKLASEGLNSLR
AKTAQQQNIILENNKE--------------------------------------------
--------------------------LESTIFLVLKLSTAVSDFQSRVNKDISRSNLRLE
SLSSAFHCLIKKANILKATGLQYKQRLETKCSDLQKAEAEVDLLADEVDTLRNLLKGIYK
KLDHYSPILRLYPGITETLELLKRELIGEPREPV
>CER.phach.longxuteng.gnm1.ann1.LXT58028.t1
-------MDNSE-RVGDDSMEDESPVDIIMEDLEAYFDDIDGRLTISRMVSDSVIKGMVI
AVKQEAAERIAKKELEVVGLREMLHIYHVADDEAKT---PVIYNESRGTTC-----TGVE
EDGLIGYVQSFRITANEQLKQLKKEINNIRGVSSIR
RISSGSELVGLGGILQEKVPERWIYVDKILESLNDTLNSFCRRMEVMAQLSNKSFSEWQQ
EQEFRSDIEGMVIRNCIWSLQQEFEQKLWDIYDSESGNWFDKLREISGLCQELDSI
SKTISVFENEQLISHSSLENGDEWCNNKRTDYFHCRLSANHLSHSTPEGDGDHEDSKNSK
PENLDPVSLKHLSREELITQYNSEITKMRRNHESQVQEMTEENFRLRRELPRERGSSLPL
KKDKEFDMLRKKIPDFISKLDNILVGNEKVHPFYENIESLSPLKDRLESLHSENQRLRDT
LMEKKKEFKSLSSQLSDAVEKLSQQQLPEKNLLERIQKLECDIGDSDAEFSIIQEVYKCL
LEEHMGEFRSIDEESYLKHTFLEEMYEIIIREAGHGVQTSSKSEMEDADMESVIRLGLVE
LIFKDAFIDANKEALRLEADEKEKLKREMFMLM
SKLEEKEQVAKEAADAMVVERRMLMSELEEKEQVAKEV---EDALVVERRKMELASGNLV
EALKEVDQYKEKMYELHQKLEQRTNEIREIDEERKQLHDLIQEKQNALMQIEAREMEMRK
HMESTIVLVRELLTAVSGFESRMNKDISRNCLRLESMSSVFHCLIKKANILKTTGLLYKQ
RLETSCSNLEKAEAEVDLLADEVNTLLSLLEAIYKKLAHYSPILRHYPGITETLELVRRK
LIEEFGKP-
>PAP.phavu.G19833.gnm2.ann1.Phvul.006G128000.1
----VKVYDCGKERMYDNGKEDESVDDHIVEEMESLLADVEEQLIISRMVSDSVIKGM
VNAVEEQAAERITEKELEVVGLKKMLHGLHVGSEETKTFWSSLHHHEPHEAAAHQFPDSV
VEPDGYIMSVDSLQIAAHEELSQLKKEINKIKGASSSRRISSGSDLVGLSGILQENMPEK
WIYVDKALESLKDAVDSVCRRMKVTDRLSKASLSEWQQEQDFQSDIERMVISNGVWGLQQ
EFEQKLWDLYDSESRNCFNEYKEISNLREELDSIFKTLSVSETGHLLSHGSLENAEEWCH
NKRVDHFHVKLSADDLSPLTMEENGKQEESKINKPENLDSASLKHMSKEDLVTY----IT
KMRRNHESQVQEKTEENFRLRRELLKERGSSFPLKKDKEFELLKKKIPDVIAKLNEILDG
NEKVQQFSENIESLGSLKDRLDFLESENHQLKETLSDKNKEFLSLSSQLSAAEEKLSQEQ
LIEKNLLQTVHKLEDDIGDAHSQVSVIQDVYKCFFEGIVSEFRCCTEELHLKNSFMQEIY
EVLFQEASLSAQASSGLGIEEAEMESTMMQGILDIIFKETLVNA-DEALKLEVSEKE
KLNYEVLTLKSVVEEKEKLIKGAADALVQEKQKMQFASEQLNSLRAEIAQQHKLFEEKSE
ELDATNGNLVAALKENKQYEEQMHQLHKNIEQRTNKVREIEEERRVHFALTQKQQEALNL
IEAKERKTRKQMESTINLIHKLLTMITDFEARVNKDISRNCLRLENIRSEFRWINNQTNV
LKTMGSVYKQQLETRSSDLVKAETEVDLLGDEVDTLLRLLEKIYIALDHYSPILQHYPGI
IEILALVRRELSGDSRKL-
>OUT.prupe.Lovell.gnm2.ann1.Prupe.4G090700.1
--ESLEVMSNGVMQFSNDVKENDNRDVDLLEDFDSYWQDINDRLTISRMVSDS
VIKGMVNAVTQEAAEKIADKELQVTKLKEMLRVYHVGVDENELLGS-LAVHQESNRFV
PSFLEAVLEHDRIEESLSSLRGATKEQFKKLKREIDSIRGRSSVKRIGSSSQL
SGLSDILQDKVSDRWIDVDRTLNCLKSTIETSYQQVEQMVRLSKASVCEWQQEQEFKAEI
EALVMTNCIWSLEENF----LDFYGDKNVNGHGRMKEISSLRQELDTISKSLSVSDIGQ
LSSHGSLEVDEESSNFKKGDHPHRKLLTSTSSSSYWEENGK
HDESEINMQESLDPTRVMHMSRDELINYYNNEMTKLKRNHESKVQDMIEHRFSR
MRELLKERGSSLSSKKNKEFDMLRRRISEVIFKLDDILVENEQIATFGINEESLSGLKDR
LESLLSENHQLRDLLTDKKREVKFLSQQVSEAAEKMSEHSLAEAKLLKTTANLKAAIEDA
HIEALIREDAFSFILRGIMDQIKCMAEESQVEYNLLQEIYKSTFKEAAHNGEPTSQCEIE
DLNVESIITQELYVVVFRETVNDAKRKKLEVEV
ANKEKLKQEVIFLA---EEKEQLAQDAAAALEKEKERYELAAQELENLRGETFQQQKLIS
ESIEESNAARRNLVLALEQIEIHKAEICKLDQKLELAMKELGKLYEERRMLLDVNQEKHN
AVSLFEAKERELKEQLKSIAVYSHGLLKAVTDFECRVTQDISGKCSRLKRLSSQSHSLKE
KANVLVRRGSLYKQRFERKCSDLEKAEAEVDLLGDEVETLLSLVEKIYIALDHYSPILQH
YPGITEVLKLVRRELRGETKT--
>OUT.prupe.Lovell.gnm2.ann1.Prupe.6G009000.1
------SCNGG-LQLSNDVKKNDNGDVDLVEEFDSYWQDINYRLTVSRVVSDTVIKGMV-
---QEAAEKIADKELEVTKLKEMLHVYHEDV-ENEFLAS-LAISQESNRLV
PSSLEAILEYDRIEQSLSSLRGATKEEFKKLEAEIDSIRG-SSVKII---SELLGLSDIL
QHKVSDRWIGVDRTLNCLKSAIETGFQQVEQMVRLSKADVREWQQEQELKAEIEAFVMR
NCIWR----FEEKIWDFYSDKNVNGHGRMKEISGLQQELDAISISLSVSDFGQLFSHV
SLEGDEESNNFKKGDRPHRKVLSPSSSSSSWEENGAHDKS-
----E-------INMSRDELINYSNTEMTELKRNRESKMQDMTEQLFSLRRELLKERGSS
LPSKKNKEFDMLRRRISEVISKLDDILVENEPKATFGIDEESLSRLKDRLESLLSENASS
EICSQIRRGKLSAFHYKF-LKLQRKCQSTMVDLLASSFWQKQRSDWNKMQ----------
------------------------------------------------------------
------------------------------------------------------------
------------------------------------------------------------
------------------------------------------------------------
------------------------------------------------------------
---------------------------------------------
>OUT.prupe.Lovell.gnm2.ann1.Prupe.6G066700.1
-----TEIGKTNTRVSNDVKKNDNGDVDLVEEFDSYWQDINYRLTVSRVVSDTVIKGMV-
---QEAAEKIADKELEVTKLKEMLHVYHEDV-ENEFLAS-LAISQESNRLV
PSSLEAILEYDRIEQSLSSLRGATKEEFKKLEAEIDSIRG-SSVKII---SELLGLSDIL
QHKVSDRWIGVDRTLNCLKSAIETGFQQVEQMVRLSKADVREWQQEQELKAEIEAFVMR
NCIWR----FEEKIWDFYSDKNVNGHGRMKQISGLRQELDAISKSPT-----------
--------------------STSSSSSSSSWEENGTHD-------------------KDE
LINYYNTEMTELKRNHESKVQDITEQLFSLGRELLKERGSSLPSKKNKEFDMLRRRISEV
ISKLDDILVENEPKATFGIDEESLSRLKDRLESLLSENAQLRDLLTDKKREIKCLSLQVS
EAAEKMSEHNGGSSSQL-FLAEAKERLEQDAAAALE-------------------KE---
------KERYELAAQEL-----ENVRGEIEHLNMESIIMQEIVVVIFREALKDA
KGKQLEVEVANKEKLNQKILFLA---EAKKRLEQEAAAALEKEKERCELAAQELENLRGE
S--------------NAAHRNLV------EIHKADICKLDQ-----------------ML
LDVNQEKQNAVSLFEAKERKFKQQLKSLVVYSCGLLRAITDFECRVTRDISGNPSRLKSL
SSQSRSLKQKAKVLVKRKILYKQGFERKCSDLEKAEAEVDLLGQEVDTLSSLVEKIYMAL
DHYSPILQHYSGGTCV----------------
>OUT.quisa.S10.gnm1.ann1.Qs0024150.1
-AESFISMDGSK-QISNHAKENESLGDNILEDFDAYWEDISDRLTISRMVSDSVIKGMVN
AVEQEAAERIAQKDLEVAGLKEMLHIYYVGADTVE------------------------E
HDTGTQSLSTLRIAAKKQFKNLKNEIDRMKGFSSIRRISSGSELIGLGGILQEKVPERSI
YVDNILESLKYTLDSFYKRVEVMTKFPEESLFEWQQEQEFRAEIEGMVITNCIQSMQEEF
EQKLWDIYGAKSVNWDDNVKEISSLRKELESVSKLLSVSEAGQLISHGSLECDEDW
CSNKRTEHLHWKLSTNHFSLPTSEKNGKLDKSNVGVPENLDPAPVRNMAKDDLITYYN
SEMNKMRINHECQVQEITEDNFRLRRELMKERSSSSPFKKDKEFELLRKKIPDIILKLDE
ILIREEKVHPFSEKIESHG-WKDRLESILSENHRLRFMLADKKKEVETLSSQLSDAKEKL
SQKHLTEKKLLKMTQNLECDIQDAHAEISVFQDVYKCLLTEIMGEVRCISEASDMKCTFM
EEIYEIILKEAAHNVQSTSRFELSDVDMESIAIQDVSLVIFREALMDA
NREALKLEVAEKESIKREMKLLTTVVEEKKKLATEAADELEKYKR
EMELAFEELNSLRDQTIQQQNLIVKSSKNSDVTKGNLVEALKKIEQYKMDLYELHQNLEL
ARKELREADEQRRILRTLIEENQNALALFEAKEIESRKHMESIMFLDRGLSKAICDFECR
VDKDISRNSLRLRNMTSEFHCLINKANILRKTESAYKQRLERRCSDLEKAEAEVDLLGDE
VDHLLSLLEKIYIALDHYSPILRHYPGITEILQLVRRELSGDSTKSV
>CAE.sento.Myeongyun.gnm1.ann1.Sto02g047560
-MESLTGMDVSG-RAGDNGEGNESLGDSIVEEMESFLIDINERLTISRMVSDSVIKGMVN
AIEQEAAERISQKETEVVGLKEKLHIYHVGADETITLGSSVVHHEPGKANSDHLFDTVVE
HDRLLEPVERIQIAVDEQLKQLKEEINKIRGDSSVRRISSGSELVGLDGILPEKVPERRI
YVDGTFESLAATLETFYRGTEVIAQFSKASLSEWQQEQEFRSEIEEMVINYCIRSSHEEF
EQKLWDIYRSDSGNWFDNLKEISCLRQELDIISKALSVSETGQLHSHGSFENGEEW
CNNKRSDHFHWKPATNHLSTSIVEGNGKHEDS--NKPENSDSSTLKHMSKDELIAHYNSE
ITNIKRNHECQVQEMTEEIFRLRRELYREKGSSLPLKKDKDFDMLRKRFSDVITKLDTVF
VRNEKVLSFSKNIESLSSLKDSLESLHTENHQLRDMLVDKKKEIKCLSSQLSDAVEKLSQ
QQLTKKNLLQIINKLEGDVGDSHAEISVIQDVYKCVLKDITDEFRCITEESHLKYTIMEE
VFEVLLKEAAYDAQSSNRPDFEDADMESLLMQGLLDFLYKEALMDANRETLKLESAEIKK
LEQEILRLTSLVEEKNKLAQEAAGALIQEKKMVELASEELNSLRAKTDHQQNIILESNKE
LEVTKGELVEAWKKVEQYKEKMLELHQNLEQRTNKLREIDEERRILHAASQEQQDALTLI
FEKERETRKQMESTIALAHKLFTAFVNFESRVNEDISRNCLRIGNISSEFHWLNNKVNIL
KTVGLVYKQRLEIKCSDLVKAEAEVDLLGDEVDSLLSLLEKIYIALDHYSPILRHYPGEV
FFGPNFRKAKIT------
>DET.singl.CAF01.gnm1.ann1.evm_model_Chr01_2191
--------------ASEYDEENGGLGENLLKEMDAYWEVLNERLTISRVVSDSVIKGIVN
AVEQEAEDRIAKKELEVTELKKMLPIYDVGSEEIRA---PGVQHESRVAFSHSFSDSMLE
HDRMIEFVNGLRIVADDQLMELKKGINKISGTGCIRGTNSGSALVELGGTLQEKVSEKWT
YVDKTFESLEASLDTFCRRVKNIVELSKASLSEWQLQQEFRSETEGMVIKTCIHSLKEEF
EQKLCNQIDSQSGNWFDKFKEISGLRQELDSISRTLHVSETGLLISHGSFENGEEWC
HNKRTDHFQRKPPTNHISLTS-DANGKHEDSTDNKSECLEPASLKHMSRDELFTYYNS
EITKMRRNHESQVQWITDENFRLKGELYKKRGSSLPLKRDKEFDMLRKKIPDVISKLDKI
LVGNEKVYAFSESIESLSSLKDRLESLQSENHQLKSLLMDKEKEVKSLTSDLSDAIESLS
QQQLINKNLSQTVEKLDCDIGDARAEVSVFYDVYLCLLGEILDKFRCIAEEAHMKHSMME
EMYG-IYKEAAHNIQPSSRSEIEDADVELIIMLGLLNVVYEQALMDA
CKEALRLETAGKEKLKQDMLILTSKLEEKEKLAQEAKDLLLQEKRN
MELASEELNSLRGKTTQQQDIIFKSNSDLDAVHHKLSGAREEIEEYKEQVHKLNHDLEQR
TNELRE---ERRVLHALTQEKQNALTMIESKETETRKQMESTVVVVRQLLSSVADFESRT
NKDISAINLRLENMGSEFHCLINMSNRLKTMGLMYKQKLETRCSDLAKSEAEVDLLGDEV
DTLLSLLEKIYIALDHYSHILRHYPGFTEILELVRRELSEESRKPV
>OUT.vitvi.PN40024.gnm2.ann1.VIT_210s0003g04960.1
-----------GVQLSNSVKGSENLGDDLLEDLDSYLEDINDRLTISRMVSNSVIKG
MVNAVAQEANEKIAMKNLEVAGLKEALHFCHVDADETDPFRSLINFHEAKNKKCSSL
LAALAEHDRLRESLGNLKSSAREQFKKLQKEISGIRGSSPMRRINSSSE-VGLCGILQEK
ASEKWTDVDKTIDTLMTTLDTVYEQVNNIVYLSKASVSEWLQDWEFQGEIEAMVIEHSIR
SLREEFEERLWNFCGNGSVYWPEKTKEISRLRQELDAISKMLSTSEFGQLISHGSC
EIGEEWNNTKGTDHFHRKVLSNHVSPATWEGNGKHEESKTSMPENLESSSLKHMSKE
ELFNHFKTEMTKMRRNHESQVQEMAEQYISLKGKFLKERGSSLPLRKDKEFDAMRKKIPE
VILKLDDILVENEKLPAFSNNAESLGSLKDRLDTLLSENHQLRDSLTDRKKEVRYLSTQL
SVAAEKMSQHSLAEAKLLKIIGNLKSAIEDAKIEASISEDVNKCILSEVTNQIKCDTEES
NMESTLMQQIYEVILREAAQNAETTSKYEIEDSDMEFIIMQGLSAIIYREVMKDA
KEKALRLEFDEKERLKQEIILLEASLEEKERSALEIAD
ALVKEKEQFELASQELNNLREHTNQQQKLISESSREADITKGNLVEALEQIDLQKVEICE
LKQKLEITRKELGETDEQRRMLLAVARETQNALSLVEAREREHSKQMESIIVFMNGLSKV
MAEFEGRVEKDIKRNSFRLEHANSQLTPLIQKANILRRTSLRYKQRLERRYSDLQKAETE
VDLLGDEVDALLSLLEKIYIALDHYSPILQHYPGVIEILKLVRRELSAESTKPV
