# Supplementary material for: Legume genome structures and histories inferred from Cercis canadensis and Chamaecrista fasciculata genomes
Source: Plant J. 2026 Jun 10;126(5):e70981. doi: 10.1111/tpj.70981 (PMC13252982; doi:10.1111/tpj.70981)
Supplement: Supplementary file 4 — Data S4. Manuscript supplement; Compressed directory of aligned sequences from 2212 low‐copy gene families, for calculation of a consensus species tree. [file TPJ-126-0-s010.gz › S4_consen_species_tree/40_aln_fas_cln1/Legume.fam3.06706]

>CAE.acacr.Acra3RX.gnm1.ann1.g10085.t1
MKLFRLLVLSLSFFSVMGQLPSQDILALLEFKKGIKHDPTGYVLNSWNEESIDFNGCPSS
WNGVLCNGGNVAGVVLDNLGLSAEADLSVFSNLTKLARLSLSNNSISGTLPDNIGDFKSL
QFLDVSNNLFSSSIPQGFGKLASLQNLSLAGNNFSGSIPISISGMSSIQSLDLSHNSFSG
LLPASLTELNSLVSLNLSHNSFTGKIPKGFDLMSALDKIDLHGNMLDGQLDIKFMLFTSA
SYVDFSDNMLVSSNSPQQRFLPRISESIKYLNLSHNQLIGLLDGGGKQPLFEDLKVLDLS
YNQLSGELPEFEFVYDLQVLRLSNNRFSGFLPNGLLKGDPLVITELDLSANNLSGPIGLI
TSTTLRFLNLSSNGFTGELPPLTGSCAVLDLSNNKLEGNLTRMLKWGNLEFLDLSRNNLT
GPIPEETPQFIRLNYLNFSHNSLSSSLPRVLKQYPKLIVLDVSSNQLDGQLPDKLLDMPT
LQELHIENNLISGSINLSSAPGQSDLRILDLSHNQFNGYFPENFGSLAGLKVLNIAENNF
SGSLPTSIG-MSSLDSLDISDNHFTGPLPTDLPKGLKNFNASYNDLSGIVPENLRKFPRS
SFFPGNARLRYPNGPPGSTNMPAEGSRKKPISTIIKVIIIVSCVVGLFIVILLAIFIHYI
RISRSPPEYAASKDTHGRGQPNLPGMGRTTDTGGALVVSAEDLVTSRKGSSSEIISPDEK
LAAT-TMSPSKNSHFSWSPGSGDSFTAENFARLDVRSPDKLVGELHFLDDAITLTPEDLS
RAPAEVLGRSSHGTSYKATLENGLLLRVKWLREGVAKQRKEFAKEAKKFSNIRHPNVVGL
RGYYWGPTQHEKLILSDYISPGSLATFLYDRPGRKGPPLTWAQRLKIAVDVARGLNYLHF
DRAVPHGNLKATNVLLDTPDLNARVADYCLHRLMTQVGTTEQILDAGVLGYRAPELAASK
KPTPSFKSDVYAFGVILLELLTGRCAGDVISGEDGGVDMTDWVRLRVAEGRGSECFDAAL
MPEMGNPIAEKGMKDFLGIALRCIRSVSERPGIKTIYEDLSSI
>PAP.aesev.CIAT22838.gnm1.ann1.Ae04g09700.1
-KLFCLLVLFLSFFSVMGQLPSQDILALLEFKKEIKHDPTGYVLSSWNEESIDFNGCP
SSWNGVFCNGGNVAGVVLDNLGLSADTELSVFLNLTKLVRLSMSNNSISGKLPDNIADFR
ILEFLDISDNLFSSSIPSGIGNLGSLQNLSLAGNNFSGPIPDSISQMASLQSLDLSRNSF
SGVLPVSLTKLNSLVSLNLSHNGFTGKIPKGFEQIDTLEKLDLHGNRLEGHLDVEFMLLS
PASYVDFSDNMLVSSNSQQQKFLPRISESIKHLNLSHNQLTGSLDSGAEQPVFENLKVLD
LSYNQLDGELPGFDFVYDLQILKLSNNRFSGFIPTGLLKGDSLVLTELDLSANNLSGPLS
IVTSVTLHSLNLSSNAFGGELPLLTGSCAVLDLSNNKLEGNLTRMLKWGNIEFLDLSGNR
LTGIIPEETPQFLRLNYLNLSHNSLSSSLPRVLTQYPKLRVLDVSSNQLDGLLQSDLLTL
PTLQELHLENNMITGGINFSSSPGQSDLQILDLSHNKFNGYFPDEFRSLTGLKLLNIAGN
NFSGSLPTTIADISSLDTLDVSGNHFTGPLPNNVPKGLKNFNASLNDFSGEVPENLRKFP
NSSFFPGNSKLHFPNGPSGTTPSEAESSKRKSMSTIVKVIIIVSCVVALFILILLAVFIH
YIRMSRSSPEYDTSKDISGRPQTVISGPARATERGGALVVSAEDLVTSRKESPSEVISPD
EKMAAVTGFSPSKQSHFSWSPESGDSFTAENLSRLDTRSPDRLVGELHFLDDSISLTPEE
LSRAPAEVLGRSSHGTSYKATLENGLFLRVKWLREGVAKQRKEFVKEIKKFANIRHPNVV
GLRGYYWGPTQHEKLILSDYISPGSLASFLYDRPGRKGPPLTWAQRLKIAVDVARGLNYL
HFDRAVPHGNLKATNVLLDTADMNARIADYCLHRLMTQAGTIEQILDAGVLGYRAPELAS
SKKPIPSFKSDVYAFGVILLELLTGRCAGDVISGEEGGVDLTDWLRLRVAEGRGSECFDA
TLMPELGNPVIEKGMKEVLGIAIRCIRSVSERPGIKTIYEDLSSI
>OUT.arath.Col0.gnm9.ann11.AT4G20940.1
----------------MGQLPSQDIMALLEFKKGIKHDPTGFVLNSWNDESIDFNGCPSS
WNGIVCNGGNVAGVVLDNLGLTADADFSLFSNLTKLVKLSMSNNSLSGVLPNDLGSFKSL
QFLDLSDNLFSSSLPKEIGRSVSLRNLSLSGNNFSGEIPESMGGLISLQSLDMSSNSLSG
PLPKSLTRLNDLLYLNLSSNGFTGKMPRGFELISSLEVLDLHGNSIDGNLDGEFFLLTNA
SYVDISGNRLVTTSGK---LLPGVSESIKHLNLSHNQLEGSLTSGF--QLFQNLKVLDLS
YNMLSGELPGFNYVYDLEVLKLSNNRFSGSLPNNLLKGDSLLLTTLDLSGNNLSGPVSSI
MSTTLHTLDLSSNSLTGELPLLTGGCVLLDLSNNQFEGNLTRWSKWENIEYLDLSQNHFT
GSFPDATPQLLRANHLNLSYNKLTGSLPRIPTHYPKLRVLDISSNSLEGPIPGALLSMP
TLEEIHLQNNGMTGNIGPLPSS-GSRIRLLDLSHNRFDGDLPGVFGSLTNLQVLNLAANN
LSGSLPSSMNDIVSLSSLDVSQNHFTGPLPSNLSSNIMAFNVSYNDLSGTVPENLKNFPP
PSFYPGNSKLVLPAGSPGSSAS--EASKNKSTNKLVKVVIIVSCAVALIILILVAILLFC
ICKSRRREERSITKETNRRAQTIPSGSG------GGMVVSAEDLVASRKGSSSEILSPD
EKLAVATGFSPSKTSNLSWSPGSGDSFPADQLARLDVRSPDRLVGELHFLDDSIKLTPE
ELSRAPAEVLGRSSHGTSYRATLDNGVFLTVKWLREGVAKQRKEFAKEVKKFSNIRHPNV
VTLRGYYWGPTQHEKLILSDYISPGSLASFLYDRPGRKGPPLAWTQRLKIAVDVARGLNY
LHFDRAVPHGNLKATNILLDGAELNARVADYCLHRLMTQAGTVEQILDAGILGYRAPELA
ASRKPLPSFKSDVYAFGVILLEILTGRCAGDVITGEQEGVDLTDWVRLRVAEGRGAECFD
SVLTQEMGDPVTEKGMKEVLGIALRCIRSVSERPGIKTIYEDLSSI
>CER.bauva.BV-YZ2020.gnm2.ann1.rna-bv33181.t1
MNIFSLLVLFLSFFSVMGQLPSQDILALLEFKKGIKHDPNGFILSSWNEESIDFNGCPSS
WNGVLCNGGSVAGVVLDDLGLSADVDLSIFSNLTKLAKLSMSNNSISGKLPDNIANFKSL
QFLDVSDNLFSLSLPLGIGELANLQNLSLAGNNFSGPIPETILGMTSIQSLDLSRNGFSG
ALPVALTKLTSLVSLNLSHNGFTGKIPKGFELMSTLEVLDLHRNMLDGQLDVEFFLFSSA
THVDFSENMLVSSNSQQQKLLPEISETIKYLNLSHNQLTGSLVSGGGQLVFKDLKVLDFS
YNQLSGELPGFEFVYELQVLKISNNRFSGFIPNGLLKGDASLLIELDLSANNLSGPISMI
TSTTLRFLNLSSNGFTGELPLLTGSCAVLDLSNNKLEGNLSRVLRWGNIEFIDLSRNHLT
GPIPEVTPQFLRLNYLSLSHNSLSSSLPRVLTHYPKLRVLDVSSNQLDGLLQADLLMVPT
LQELHLENNMISGGIKLSSSPGQSDLQVLDLSHNQFSGYFPDEFGSLTGLKVLNIAGNNF
SGSLPTAIADISSLNSLDISKNHFTGPLPNNLPKELENFNASYNDLSGVVPENLRKFPSS
SFFPGNSRLRFPNGPPGSTNMPAENSKRRSMSNTVKVIIIVSCVVALFILILLAVFISYI
RISRSPPEYATSKNNHVRAQPNVSGVGRTTERGGALVVSAEDLVTSRKGSSSEIISPDE
KMAAVTGFSPSKNSHLSWSSESGDSFTAESLARLDVRTPDKLIGELHFLDDSITLTPEEL
SRAPAEVLGRSSHGTSYKATLNNGLLLRVKWLREGVAKQRKEFTKEAKKFANIRHPNIVG
LRGYYWGPTQHEKLILSDYISPGSLASFLYDRPGRKGPPLT
WDQRLKIAVDVARGLNYLHFDRALPHGNLKATNVLLDSADLNARVADYCLHRLMTQAGTT
EQILDAGVLGYRAPELASSKKPVPSFKSDVYAFGVILLELLTGRCAGDVISGEDGNVDLT
DWAKVRVSAGRGSECFDAALMPEMGNAMTEKAMKDVLGIALRCIRSVSERPGIKTIYEDL
SSI
>CER.bauva.BV-YZ2020.gnm2.ann1.rna-bv37031.t1
MKLFSLLVLSLSFFSVMGQLPSRDILALLEFKKGIKHDPTGYVLNSWNEESIDFDGCPSS
WNGVLCNGGSVAGVVLDNLGLSAGANLSVFSNLKKLVKLSMSNNSISGQLPDNIDNFKSL
QFLDVSDNLFSSSLPLGIGKLSNLQNLSLSGNNFSGPIPDTISGMTSIQSLDLSRNGFSG
ALPVALTDLSRLVSLNLSHNGFIGKIPKGFELMSTLEVLDLHGNMLDGHLDVEFFLSSSA
SHVDFSENMLLSSNSQ--KFLPKISDTIKYLNLSHNQLTGSLVSEG--EAFEDLEVLDLS
YNQLSGELPGFEFVYELQVLKLSNNRFSGFIPSGLLKGDPLVLTELDLSANNLSGPISMI
TSTTLQVLNLSSNGFTGELPLLTGSCAVLDLSNNKFEGNLSRMLKWGNIELIDLSRNHLT
GPIPEVTPQFLRLNYLNLSHNSLSSSLPRALTQYPKLRVLDVSSNQLGGLLRADLLMMPT
LQELHLENNMISGGINLSSSPGQSDLQILDLSHNQFNGYFPDEFGSLTVLKVLNIAGNNF
SGSLPTTIADMNSLNYLDISDNHFTGPLPNNLPKELGNFNASYNDLSGVVPENLRRFPSS
SFFPGNSRLNFPNVPPGSTNMPTENPKRRHMSIIVKVIIIVSCVVALFILILLAVFIHYI
RISRSPPEYATSKNSHGRAQSNVSGVSRPTERGGTMVVTAEDLVTSRKGSSSEIISPDE
KMAAVTGFSPSKNSQFSWSPESGDSFTTENLARLDVRSPDRLIGELHFLDDTITLTPEEL
SRAPAEVLGRSSHGTSYKATLENGLLLRVKWLREGVAKQRKEFAKEAKKFANIRHPNVVG
LRGYYWGPTQHEKLILSDYISPGSLASFLYDRPGRKGPPLTWAQRLKIAVDVARGLNYLH
FDRAVPHGNLKAANVLLDSADLNARVADYCLHRLMTQAGTIEQILDAGVLGYRAPELAAS
KKPMPSFKSDVYAFGVILLELLTGRCAGDVISGGEGSLDLTDWVRLRVSEGRGSECFDAA
LLPEMDNAKAEKAMKDVLGIALRCIRSISDRPGIKTIYEDLSSI
>CER.cerca.ISC453364.gnm3.ann1.Cecan.3G101600.1
MKLFSLLVLSLSFFSVMGQLPSQDILALLEFKKGIKHDPTGYVLNSWNEESIDFDGCPSS
WNGVLCNGGSVAGVVLDDLGLSAEADLSVFSNLTKLVKLSMSNNSISGKLPDNIANFKSL
QFLDVSDNLFSSSLPLGIGKLANLQNISLAGNNFSGPIPDTISGMTSIQSLDLSQNGFSG
ALPVALTKLTSLVSLNLSHNGFTGKIPKGFELMSTLEVLDLHRNMLDGHLDVEFLLLSSA
TLVDFSENMLVSSNSQQQKFLPKISDTIKYLNLSHNQLTGSLVSGG--EVFEGLKVLDLS
YNQLSGELPGFEFVYELQVLKLSNNRFSGFIPNGLLKGDPLVLSELDLSANNLSGPISMI
TSTTLRFLNLSSNGFIGELPLLTGSCAVLDLSNNILGGNLSRMVKWGNIDFIDLSRNHLT
GPIPEVIPQFLRLNYLNLSHNSLSSSLPRILTQYPKLGVLDVSSNQLDGLLRADLLMMPT
LQELHLENNMISGGINLSSSPGQSDLQILDLSHNQFNGYFPDEFGSLTGLKVLNIAGNNF
SGSLPTTIADMSSLNSLDISENHFTGPLPNNLPKELENFNASYNDLSGIVPENLRRFPSS
SFFPGNSRLRFPNGPPGSTNMPAENSKRRPMSTIVIVIIIVSCVVALFILILIAVFIHYI
RISRSPPEYATSKNSHGRAQSNVSGVGRATERGGALVVSAEDLVTSRKGSSSEIISPDE
KMAAVTGFSPSKNSHFSWSPESGDSLTAESLGKLDVRSPDRLIGELHFLDDTITLTPEDL
SRAPAEVLGRSSHGTSYKATLENGLLLRVKWLREGVAKQRKEFAKEAKKFANIRHPNVVG
LRGYYWGPTQHEKLILSDYISPGSLASFLYDRPGRKGPPLTWVQRLKIAVDIARGLNYLH
FDRAVPHGNIKATNVLLDSADLNARVADYCLHRLMTQAGTIEQILDAGVLGYRAPELAAS
KKPMPSFKSDVYAFGVILLELLTGRCAGDVISGEDGSVDLTDWVRFRVSEGRGSECFDAA
LMPEMGNAIAEKAMKDVLGIALRCIRSVSERPGIKTIYEDLSSI
>CAE.chafa.ISC494698.gnm1.ann1.ChfasH1.5G240800.1
MKLFSLLVLSLSFFSVMGQLPSQDILALLEFKKGIKHDPTGYVLSSWNEESIDFNGCPS
SWNGVLCNGANVAGVVLDNQGLSAEADLRVFSNLTKLVRLSLSNNSMSGQLPENIGDFKS
LEFLDVSNNLFSSTIPLGIGKLASLQNLSLAGNNFSGTIPDTIPGLSSVQSLDLSHNSFS
GTLPSSLTKLNRLVSLNLSRNSFTGKIPKGFELIPNLEKIDLHGNMLDGRLDNEFIFLTS
ASYVDLSENMLVSSNSQQQKLLPRVSESIKYLNLSHNRLTGLLDGGGEQPVFEDLKVLD
LSYNQLSGELPGFEFVYELQVLKLSNNMFSGFLPSGLLKGDPLVLTELDLSANNLSGPVG
IITSTTLRFLNLSSNGFTGELPLLTGSCAVLDLSNNKLEGNLTRMLKWGNIEFLDLSMNR
LAGPIPEATPQFLRLNYMNISHNSLSSFLPSVLTQYPKLRVLDVSSNQFNGPLPPNLLNM
PTLQELHLENNMISGGINLSSSSGQSDLQIIDLSHNQFNGYFPEEFGSLTNLKVLNIA
GNNFSGSLPNTIADMSSLDSLDLSENHFTGPLPNNLPKGLTNFNASYNDLSGTVPENLRK
FPSSSFFPGNARLQYPGGPPGSTNMPGKNSKRKPMSTIIKVIIIVSCVVALFILILLAIF
IHYIRISRSPPEYATSKDTHGRAQPNVVGRGHATDKGGAMVVSTEDLVTTRKGSSSEI
ISPDEKLAAITTMSPSKNSHFSWSPESGDSFTAENFARLDVRSPDKLIGELHFLDDTITL
TPEELSRAPAEVLGRSSHGTSYKATLENGLLLRVKWLREGVAKQRKEFAKEAKKFANIRH
PNVVGLRGYYWGPTQHEKLILSDYISPGSLATFLYDRPGRKGPPLTWAQRLKIAVDVARG
LNYLHFDRAVPHGNLKATNVLLDTPDLNARVADYCLHRLMTQAGTTEQILDAGVLGYRAP
ELAASKKPTPSFKSDVYAFGVILLELLTGRCAGDVISGEDGGVDMTDWVRLRVAEGRGS
ECFDTALMPEMGNAIAEKGMKDVLGIALRCIRSVSERPGIKTIYEDLSSI
>PAP.lotja.MG20.gnm3.ann1.Lj0g3v0361919.2
MKLFRLLVLSLSFLSVVGQLPSQDILTLLEFKKCIKHDPTGYVLNSWNEESIDFDGCPSS
WNGVLCNGGNVAGVVLDNMGLSADADLSVFSNLTKLVKLSMSNNFMSGKLPDNAADFKSL
EFLDISNNLFSSPLPPEIGNFGSLQNLSLAGNNFSGRIPNSISDMASIKSLDLSRNSLSG
ALPASLTKLNNLVSLNLSHNGFTGKIPKGFDKISTLEKLDLHGNMLDGPLDVGFMFLSSV
SYVDFSDNMLSNSDSRKQEFLPRISESIKHLNLSHNQLTGSLVGGAEQSIFQNLKVLDLS
YNQMNGELPGFDFVYDLQVLKLSNNKFSGFIPNGLLKGDSLVLTELDLSANNLSGPLGMI
TSTTLGVLNLSSNGFTGELPPLTGSCAVLDLSNNKFEGNLSRMLKWGNIEFLDLSGNHLT
GAIPEVTPQFLRLNYLNLSHNSISSSLPRVLAQYPKLSVLDISSNQLDGLLLADLLAMQT
LQELHLENNMISGGINLSSSSGQSHLQILDLSHNQLNSYFPDEFGSLTDLRVLNIAGNNF
SGSLPTSISDMSFLDSLDISENHFTGSLPNNMPKGLKNFNASQNDLSGVVPEILRNFSSS
SFFPGNTKLRFPNGPPGSTISPAESSKRKSMTTVVKVIIIVSCVVALIILILLAVFIHYI
RMSRSPPEYDTSKDIRARPQPVISGPIRASDRGGALVVSAEDLVSSRKGSPSAEISPDEK
TAAVTGFSPSKHSHISWSPESGDSYTADSLARLDTRSPDRLIGELHFLDDTISLTPEELS
RAPAEVLGRSSHGTSYKATLDNGILLRVKWLREGVAKQRKEFVKEIKKFANIRHPNVVGL
RGYYWGPTQHEKLILSDYISPGSLASFLYDRPGRKGP-LTWAQRLKLAVDVARGLNYLHF
DRAVPHGNLKATNVLLDTPDMNARVSDYCLHRLMTQAGTMEQILDAGVLGYRAPELAASK
KPMPSFKSDVYAFGVILLELLTGRCAGDVVSGEDGGVDLTDWIRLRVSEGRGSECFDAIL
MPEMSNSVVEKGMKEVLGIAIRCIRSVSERPGIKTIYEDLSSI
>PAP.medtr.A17_HM341.gnm4.ann2.Medtr2g030380.2
MKLFSLLVLSLSFFSIMGQLPSQDILALLEFKKCIKHDPTGYVLNSWNEESIDFDGCP
SSWNGVLCNGGNVAGVVLDNLGLSADSDLSVFSNLSKLVKLSMSNNSISGKLPNNIADFK
SLEFLDISNNLFSSSIPAGIGKFGSLQNLSLAGNNFSGPIPNSISEMASIKSLDLSRNAL
SGALPSSLPKLNSLVSLNLSYNRLTGKIPKGFELISSLDKLDLHGNMFDGPLDVEFMLLS
SASYVDLSDNMLLSSSSG--KFLPGISESIKYLNLSHNQLTGILVGGAEQPVFQDLKVLD
LSYNQLNGELPGFDFVYDLQILKLSNNRFSGFIPNGLLKGDSLVLTELDLSANNLSGPLS
MITSTTLHFLNLSSNGFTGELPLLTGSCAVLDLSNNKFEGNLTRMLKWGNIEYLDLGRNR
LAGNVPEVTPQFLRLNYLNLSNNRLSDDLPKVLTQYPKLRVLDISSNQLKGVLLTELFTM
PTLQELHLENNLINGGINLSSSLDQSHLQVLDLSHNQLSSFFPDEFGSLTSLRVLNIAGN
NFAGSLPTTIADMSSLNSLDISNNRFTGPLPNSMPKGLRDFNASENDLSGVVPEILRNFP
SSSFFPGNAKLHFPNSPPGSTVSPTKSSKGKSMSTAVKVIIIVSCVVALFILILLAVFIH
YIRMSRSTSEYDTAKDTRGRPQPVISGPIRPTERGAPLVVSAEDLVASRKGSPSEII
SPDAKTAAVAGFSPSKHSQFSWSPESGDSLTAENLTRLDTRSPDRLIGELHFLDDTISLT
PEELSRAPAEVLGRSSHGTSYKATLDNGLLLRVKWLREGVAKQRKEFVKEIRKFANIRHP
NVVGLKGYYWGPTQHEKLILSDYISPGSLASFLYDRPGRNGPPLTWAQRLKIAVDVARGL
NYLHFDRAVPHGNLKATNVLLDTADMNARVADYCLHRLMTQAGTIEQILDAGVLGYRAPE
LAASKKPMPSFKSDVYAFGVILLELLTGRCAGDVITGEEGGVDLTDWLRLRVAEGRGSEC
FDATLMSEMGNPVVEKGMKEVLGIAIRCIRSVSERPGIKTIYEDLSSI
>CER.phach.longxuteng.gnm1.ann1.LXT38393.t1
MKLFSLLVLSLSFFSVMGQLPSRDILALLEFKKGIKHDPTGYVLNSWNEESIDFDGCPSS
WNGVLCNGGSVAGVVLDDLGLSAEADLSVFSNLKKLVKLSMSNNSISGKLPENIANFRSL
QFLDVSDNLFSSSLPMGIGKLANLQNLSLAGNNFSGPIPDTISGMASIQSLDLSRNGFSG
ALPVALTDLTSLVSLNLSHNGFIGKIPKGFELMSALKVLDLHGNMLDGHLDVAFLLSSSA
THVDCSENMLVSSNSK--KFLPKISDTIKYLNLSHNQLTGSLVSEG--EVFEDLKVLDLS
YNQLSGELPGFEFVYELEVLKLSNNGFSGFIPSGLLKGDPLVLTELDLSANNLSGPISMI
TSTTLEILNLSSNGFTRELPLLTGSCAVLDLSNNKFEGNLSRMVKWGNIEFMDLSRNHLT
GPIPEATPQFLRLNYLNLSHNSLSSSLPRVLTQYPKLRVLDVSSNQLDGLLQADLLMMPT
LQELHLENNMISGGINLSSSPGQSDLQILDISHNQFNGYFPDDFGSLTGLKVLNIAGNNF
SGSLPTTIADMNSLNSLDISENHFTGPLPNNLPKDLGNFNASYNDLSGVVPENLRRFPSS
SFFPGNSRLHFPNGPSGSTNMPTENFKRRPMSIIVKVIIIVSCVVALFILILLAVFIHYL
RVSRSPPEYASSKNGHGHAQSNVSGVGRPAERGGAMVVTAEDLVTSRKGSSSEIISPDE
KMAAVTGFSPSKNSHFSWSPESGDSFTAENLARLDVRSPDRLIGELHFLDDTITLTPEEL
SRAPAEVLGRSSHGTSYKATLENGLLLRVKWLREGVAKQRKEFAKEAKKFANIRHPNVVG
LRGYYWGPTQHEKLILSDYISPGSLASFLYDRPGRKGPPLTWAQRLKIAVDVARGLNYLH
FDRAVPHGNLKATNVLLDSADLNARVADYCLHRLMTQAGTIEQILDAGVLGYRAPELAAS
KKPMPSFKSDVYAFGVILLELLTGRCAGDVISSEDGSADLMDWVRLRVSEGRGSECLDAA
LMPEMDNATAEKAMKDVLGIALRCIRSISDRPGIKTIYEDLSSI
>CER.phach.longxuteng.gnm1.ann1.LXT58026.t1
MNIFSLLMLSLYFFSVMGQLPSQDILALLEFKKGIKHDPTGFVLNSWNEESIDFDGCPSS
WNGVLCNGGNVAGVALDDLGLSAEVDLSVFSNLTKLVKLSMSNNSISGKLPDNIANFKSL
QFLDVSDNLFSSSLPLGIGKLSNLQNLSLAENNFSGPIPDTILGMASIQSLDLSRNGFSG
ALPVALTELTSLVSLNLSHNGFTGKIPKGFELMSTLEVLDLHRNMLDDHLDVEFFLFSSA
THIDFSENMLVSSNSQQQKFLPEISETIKYLNLSHNQLTGSLVSGGGQPVFKDVKVLDLS
YNQLSGELPGFEFVYELQVLKISNNRFSGFIPNGLLKGDPLVLTELDLSVNNLSGPISMI
TSTTLRFLNLSTNGFTGELPLLTGSCAVLDLSNNKLEGNLSRVVRWGNIEFIDLSRNHMT
GPIPEVTPQFLRLNYLNLSHNSLSGSLPRVLTQYPKLRVLDVSSNQLDGQLRADLLMVPT
LQELHLENNMISGGINLSSSPGHSDLQVLDLSHNQFSGYFPDEFGSLTGLKVLGIAGNNF
SGSLPTTIADMSSLKSLDISKNHFTGPLPNNLPKELENINASYNDLSGVVPENLRRFPSS
SFFPGNSRLHFPNGPPGSTNMPAENSKRRSLSTIVKAIIIVSCLIALFILIVLAVFIHYI
RISRSPPEYATSKNNHGHTQPNVSGMGHATERGGALVVSAEDLVTSRKGSSSEIISPDEK
MAAVTGFSPSKNRHFSWSPESGDSLTAENPGRLDVRSPDRLIGELHFLDDTITLTPEELS
RAPAEVLGRSSHGTSYKATLNNGLLLRVKWLKEGVAKQKKEFAKEAKKFANIRHPNVVGL
RGYYWGPSQHEKLILSDYISPGSLANFLYDRPGRKGPPLNWALRLKIAVDVARGLNYLHF
DRAVPHGNLKSTNVLLDSADLNARVADYCLHRLMTQAGTTEQILDAGVLGYRAPELVASK
KPMPSFKSDVYAFGVILLELLTGRCAGDVISGEDGSVDLTDWVRVRVSEGRGSECFDAAL
MPEMSNAMVEKAMKDVLGIALRCIRSVTERLGIKTIYEDLSSI
>PAP.phavu.G19833.gnm2.ann1.Phvul.006G127700.1
MKLFSLLVLSLYFFSVVGQLPSQDILALLEFKKGVKHDPSGYVLNSWNEESIDFDGCPSS
WNGVLCNGGNVAGVVLDNLGLSADTDLSMFSNLTKLVKLSMANNSITGSLHGSIAEFKSL
EFLDISNNLFSSSLPLNIGKLSSLQNLSLAGNNFSGPIPDSISEMASIKSLDLSRNSFSG
ELPVLLTKVTSLVSLNLSHNGFTGKIPKGFEMITVLEKLDLHGNMLEGNLDVEFLLLSSA
SYVDLSENRLSSSDSK-QKFLPRLSESIKHLNLSHNQLTGSLASGVAEPVFENLKVLDLS
YNQLDGELPGFDFVYDLQVLRLSNNMFSGFIPNGLLKGDSLVLTELDLSANNLSGPLSII
TSTTLHSLNLSSNQFTGELPPLTGSCAVLDLSTNKLEGNLTRMLKWGNIEFLDLSGNHLM
GTIPEETPQFLRLNYLNLSHNSLSSSLPKVLTQYPKLRVLDISFNQLDGPLLSGLLTMST
LRELHLENNVISGGINFSS-PDQSDLQILDLSHNQLNGYFPDKFGSLTGLKVLNIAGNNF
SGSLPTTIADMNSLDSMDISENHFTGPLPDNMPQGLQNFNASENDLSGLVPEVLRKFPSS
SFFPGNSKLHFPNGPPGSTASPAESSKRKHLNTIVKVIIIVSCVVALFILILLAVFIHYI
RISRSPPEYDTSKDIHRHPQPIISAPVRTTDRGGALVVSAEDLVTTRKESPSEVISSDEK
IAAVTGFSPSKQSHFSWSPESGDSFTGENLARLDTRSPDRLIGELHFLDDSITLTPEELS
RAPAEVLGRSSHGTSYKATLENGLLLRVKWLREGVAKQRKEFVKETKKFANIRHPNVVGL
RGYYWGPTQHEKLILSDYISPGSLASFLYDRPGRKGPPLTWIQRLKIAVDVARGLNYLHF
DRAIPHGNLKATNVLLDTTDMNARVADYCLHRLMTQAGTIEQILDAGVLGYRAPELASSK
KPMPSFKSDVYAFGVILLELLTGRCAGDVISSEEGGVDLTDWVRVRVAEGRGSECFDATL
MPEMSNPIVEKGMKEVLGIAMRCIRSVSERPGIKTIYEDLSSI
>OUT.prupe.Lovell.gnm2.ann1.Prupe.4G091200.1
---RRLLVLSLLLISAMGQLPSQDILALLQFKKGIKHDPTGYVLNSWNDESIDFDGCPSS
WNGVVCNGGNVAGVVLDNLSLSADVDLSVFSNLTKLVKLSMANNTIMGKIPDNIADFKSL
EFLDLSNNLFSSSLPPGIGRLGSLRNLSLGGNNFSGSIPDSISGLSSVQSLDLSRNSLSG
PLPTSLTKLSNLVSLNLSLNEFTKRIPKGFELISSLDVLDLHGNMLDGHIDVGFFMLSSA
THVDFSGNMFSSSSSQQQKFLPRLSETIKYLNLSHNQLTGSLVSGGELQMFENLKVLDLS
YNQLSGELPGFNFVYDLQVLKLSNNRFTGDIPNSVLKGDSLVLSELDLSGNNLSGPINMI
TSTNLRILNLSSNGLTGELPLLTGSCAILDLSDNKFEGNLTRMVKWGNIEFLDLSQNHLT
GPIPDVTPQFLRLNYLNLSHNALSSSIASVITQYPKISVLDLSSNQLDGTVLAELLAMPT
LQELHLHNNLLTGSINISSPLSESNLQVLDLSQNQLSGYFPDHFGSLKGLKVLNMARNN
FSGSLPTSITDMTTLRTLDISQNHFTGPLPNNLPNSLESFNASYNDLSGDVPDNLKKFPS
SSFYPGNTRLHFPNGPPGSTSSPTENSKRKPINTIVKVIIIVSCVVAVFILLLLAIFIHY
IRMSRRPSEHTTTKDIHRRAPPNPSGVR-GTDNGGGLVVSAEDLVASQKGSSSEIVSPD
KKVVSVTGFSPAKHSHYSWSPESGESFTAENLARLDVRSPDRLVGELHFLDDTIALTPEE
LSRAPAEVLGRSSHGTSYKATLDNGLFLTVKWLREGVAKQKKEFAKEAKKFANMRHPNVV
GLRGYYWGPTQHEKLILSDYISPGSLASFLYDRPGRKGPPLNWVQRLKIAVDVARGLNYL
HFDRAVPHGNLKATNILLDGPDLNARVADYCLHRLMTQAGTIEQILDAGVLGYRAPELAS
SKKPLPSFKSDVYAFGVILLELLTGRCAGDVISGEAGGVDLTDWVRLRVAEGRGSDCFDA
TLVPEMGMPAAEKGMKEVLGISLRCIRSVSERPGIKTIYEDLSSI
>OUT.quisa.S10.gnm1.ann1.Qs0024100.1
MRIFCLLLLSLFCFSAVGQFHSQDILALLEFKKGIKHDPTGFVLNSWNEESIDFNGCPSS
WNGIVCNGDKVAGVVLDNLGLSADADLSVFSNLTKLVKLSLPNNSISGMFPNNIDDFKSL
EFLDVSNNLFSSLLPSGIGKLASLRNLSLAGNNFSGSIPDSISGLGSIQSLDLSHNSFSG
SLPTSLTKLTNLVSLNLSHNGFTGKVPKGFELISGLEVLDLHGNMLTGHLDVEFLLLSSA
AHVDFSGNMLVSSSSQQQKFLPRISENIKYLNISHNQLTGSLVSGGELSVFENLKVLDLS
HNQLSGELPGFSFVYDLQILKLSNNRFSGFIPAGLLKGDPLVLTELDLSANNLSGTISMI
TSNTLHILNLSSNGFAGELPLLTGSCAVLDLSNNKFEGNLTRIVKWGNIEFLDLSNNHFT
GPIPEVTPQFLRLNHLNLSHNALTSILPSVITKYPKLRVLDVSSNQLDGPLLSDLLKMST
LQELHLENNLISGSINLSYTSDASSLQTLDLSHNQMNGYFPDDFGTLTKLQVLNIAGNK
FSGSLPTSIADMSSLTLLDISQNHFTGPLPNNFPNSLLNFNASYNDLSGVVPENMRKFST
SSFYPGNTRLVFPNAPPGSTNMPAGRSKRKPISTIVKVIIIVSCVVALFIVILLAIFVHY
IRISRRPPEYATNKDIQRRTQPNTSGIG-VTERGGALVVSAEDLVTSRKGLSSDIISPD
EKLAAVTGFSPAKNSQFSSSPGSADSFTAETLVRLDVRSPDKLVGELYFLDDTITLTPEE
LSRAPAEVLGRSSHGTSYRAALDNGVFLTVKWLREGVAKQRKEFAKEAKKFANIRHPNVV
GLRGYYWGPTQHEKLILSDYIAPGSLAGFLYDRPGRKGPLLTWAQRLKIAVDVARGLNYL
HFDRAVPHGNLKATNILLDGSDLNARVADYCLHRLMTQAGTIEQILDAGILGYRAPELAA
LKKPMPSFKSDVYAFGVILLELLTGRCAGDVISGEEGGVDLTDWVRLGVAEGHGSDCFDA
ALLPETTNPMADKGMKEVLGIALRCIRSVSERPGIKTIYEDLSSI
>OUT.quisa.S10.gnm1.ann1.Qs0263410.1
MRTFILLLLSLFYFSVVGQLPSQDILALLEFKKGIKHDPTGFVLNSWNEESIDFNGCPSS
WNGIVCNGGNVTGVVLENLG----------------------------------------
-----------------IGNLVTLRNLSLAGNNFSGSIPNSISGLGSLQSLDLSRNSFSG
SLPTTLTKLNSLLFLNLSHNGFTGKVPKGFELLSGLEVLDLHGNMLTGHLDVEFLLLSSA
THVDFSGNMLVSFSPQQQKFLPRISENIRYLNLSQNQLTGSLVSGGELSEFENLKVLDLS
YNQLSGELPGFSFVYDLQVLKLSNNRFSGFVPNGLLKGDSLVLTELDLSGNNLSGPVSMI
TSTTLHILNLSSNGFTNELPLLTGSCAVLDLSNNKFEGNLTRMVKWGNIEFLDLSNNHLT
GPIPEVTPQFLRLNYLNLSHNSLSSVLPNVITLYPKLRVLDVSSNQLDGLLLSELLKMST
LQELHLENNLISGAINLSYTSDASSLQILDLSHNQLNGYFPDHFGTLTRLQVLNIAGNR
LSGSLPTSIVDMSSLTSLDISQNHFTSPLPNNFPHSLQNFNASYNDLSGVVPENLRKFSS
SSFYPGNTRLLFPNAPPGSINMPAKRPKRKLVSTIFKVIIIVSCVVALFIFILLAIFIHH
IRISRRPREYATNKEIRRRAQPSNSGIG-ISERAGALVVSSEDLVTSRKGSSSDIISPD
EKLAAVTGFSPSKNSHFSSSPGSADSFTAENLGRLDVWSPDRLVGELYLLDDTITLTPEE
LSRAPAEVMGRSSHGTSYRATLDNGVFLTVKWLK-GVAKQRKEFAKEAKKFANIRHPNVV
GLRGYYWGPTQHEKLILSDYISPGSLASFLYDRAGRKGPLLTWTQRLKIAVDVARGLNYL
HFDRAVPHGDLKTTNILLDGHDLNARIADYCLHRLMTRAGTIEQILDAWVLGYRAPELAA
LKKPSPSFKSDVYAFGVILLELLTGRCSGDVISGDEGGVDLTDWVRLRVVEGRGSDCFDA
ALLPQTSNPMAEKGMKEVLGIALRCIRSVSERSGIKTIYEDLSSV
>CAE.sento.Myeongyun.gnm1.ann1.Sto02g047500
----------------MGQLPSQDILALLEFKKGIKHDPTGYVLNSWNEESIDFNGCPSS
WNGVLCNGGNVAGVVLDNLGLSAEADLSVFSNLTKLIKLSLANNSMSGKLPDNIADFKSL
QFLDISNNLFSLSILPGIGELASLQNLSLAGNNFSGSIPDSISGMSSIQSLDLSRNSLSG
KLPASLTKLTGLVSLNLSHNRFTGKIPKDFDLMSTLEKIDLHGNMLDGRLDVEFMLLTSA
SYVDFSDNMLVSSNSEQQKFLPRISESIKYLNLSHNQFIGSLDGGGEQTVFEELKVLDLS
YNQLSGELPAFEFVYDLQVLKLSNNRFTGLLPNGLLKGDSLVLTELDLSANNLSGPIGII
TSTTLRFLNLSSNGFTGELPLLTGSCAVLDLSNNKLEGNLTRMVKWGNIEFLDLSMNHLM
GPIPEVTPQFLRLNYLNFSHNSLSSSLPSILTQYPKLRVLDVSSNQFNGPLPSNLLNVPT
LQEIHLGNNMISGGINLSSSSGPSDLQIIDLSHNQFNGYFPEEFGSLTSLKVLNIAGNN
FSGSLPTIIADMSSLDSLDISENHFTGPLPTNLPKGLNNFNASYNDLSGVVPENLRKFPS
SSFFPGNSRLRYPNGPPGSTNMPAANSKRKSMSTIIKVIIIVSCVVALFILILLAIFVHY
VRISRSPPEYATSKEIHGRAQPNVSGKGRATD--------SEDLVTSRKGSSSEIISPDE
KLAAITTMSPSKNSHFSWSPESGDSFTAENFARLDVRSPDKLIGELHFLDDTITLTPEEL
SRAPAEVLGRSSHGTSYKATLENGLLLRVKWLREGVAKQRKEFAKEAKKFANIRHPNVVG
LRGYYWGPTQHEKLILSDYISPGSLATFLYDRPGRKGPPLTWAQRLKIAVDVARGLNYLH
FDRAVPHGNLKATNVLLDTPDLNARVADYCLHRLMTQAGTTEQILDAGVLGYRAPELAAS
KKPTPSFKSDVYAFGVILLELLTGRCAGDVISGEEGGVDMTDWVRLRVAEGRGSECFDAA
LMLEMGNSVAEKGMKDVLGIALRCIRSVSERPGIKTIYEDLSSI
>DET.singl.CAF01.gnm1.ann1.evm_model_Chr11_2540
MKLLSFFVFSLYCFSVMGQLPSQDILALLEFKKGIKHDPTGYVLSSWNEESIDFNGCPSS
WNGVLCNGGNVAGVVLDNLGLSAEADLSVFSNLTKLVKLSMSNNSISGKLPNNIADFKSL
EFLDVSNNLFSSSLPVGIGQLASLQNLSLAGNNFSGPISDFISGMSSIQSLDLSHNTLSG
AVPASFTKLDSLLSLNLSHNGLTGKIPKGFELISALKVLDLHANMLDGHLDTEFMLLSNA
TYVDLSDNMLESFNSE--KFLPRISESIKYLNLSHNQFTGSLVSGGEPPVFEDLKVLDLS
YNQLSGELPGFDFVYDLQILKLSNNRFSGFIPNGLLKGDPLVLTELDLSANNLSGPISMI
MSTTLHSLNLSSNGFTGELPLLTGSCAVLDLSNNKLEGNLTRMVKWGNLEFLDLSRNHLT
GPIPEVTPQFLRLNYLNLSRNSLNSNLPSVLMHYPKLRVLDVSSNQFDGLLLTGLLTMPT
LQELHLENNMLSGGINLSSSSLQSDLQILDLSNNQLRGYFPDEFGSLTSLRMLSIAGNNF
SGSLPTTIADMSSLNSLDISENHFTGPLPNNLPKELKNFNASYNDLSGVVPENLRRFPSS
SFYPGNARLHFPNGPPGSTNTHAENSKGRHISTIFKVIIIVSCVVALFILILLAVFIHYI
RISRSPPEYATSKDTHGRSEPNVTGVSRATDKGGALGVSAEDLVTSRKGSSSEIISPEEK
MAVVTGFSPSKNSHISWSPESGDSFTAENLARLDVRSPDRLIGELHFLDDTITLTPEELS
RAPAEVLGRSSHGTSYKATLENGLLLRVKWLREGVAKQRKEFAKEAKKFANIRHPNVVGL
RGYYWGPTQHEKLILSDYISPGSLASFLYDRPGRKGPPLTWAQRLKIAVDVARGLNYLHF
DRAVPHGNLKATNVLLDTADLNARVADYCLHRLMTQAGTIEQILDAGVLGYRAPELATSK
KPMPSFKSDVFAFGVILLELLTGRCAGDVISGEEGGVDLTDWVRLRVAEGQGLECFDAAM
ILETGNPMVEKGMKEVLGIALRCIRSVSDRPGIKTIYEDLSSI
>OUT.vitvi.PN40024.gnm2.ann1.VIT_210s0003g05030.1
MKLCTLLLVSLLFVSAMGQLPSQDILALLEFKKGIKHDPTGYVLNSWNEESIDFNGCPSS
WNGIVCNGVNVAGVVLDHQGLSADVDLSVFSNLTMLVKLSMSGNSISGKIPDNIGDLKSL
EYLDLSDNLFFSSLPPGIGKLANLKNLSLAGNNFSGSIPDSILGLESIQSLDFSRNSFSG
DMAASLTKLTNLVSLNLSLNGFESKIPKGFELLSKLEILDLHGNMLSGHLDEEFLRFSSA
IHVDFSGNMLVNSGLQKQNFLSGISSTVAYLNLSHNQLMGSLVSGGGPLELANLKVLDLS
YNQLSGELPGFNFLYALEVLKLSNNRFTGFIPNDLLKGDPLVLTELDLSANNLSGLINMI
TSTTLNILNLSSNGLSGELPLLTGSCTVLDLSNNEFEGNLTKLLKWGNIEFLDLSQNRLT
GAFPEETSQFLRLNYLNLSHNSLRSSLPKVLTLYPKLRVLDLSSNQFDGPLLADLLTLPT
LQELYLENNLFAGAIEFSPPSVNSSLKFLDLSQNHLNGYFPDQFGSLTALQRLNLAANNL
SGSLPTSMSEMNSLSSLDISQNNFTGPLPNNFSNSLESFNASYNDLSGTVPESLRKFPSS
SFFPGNSGLHLPGGPPGSTSSPSDFSKRKPIKTIIKVVIIVSCVVAVLIFILLAIFIHYI
RLSRRTQEHVTRKDIHKGAPQNPSGFN-GRESGGALVVSAEDLLASRKGSSSEIISSDE
KMAVVTGFSPSKTSHLSWSPESGDSFTAENLARLDVRSPDQLAGELHFLDDTITLTPEEL
SRAPAEVLGRSSHGTSYRATLENGVFLTVKWLREGVAKERKEFAKEAKKFANIRHPNVVG
LRGYYWGPTQHEKLILSDYISPGNLASFLYDRPGRKGPPLTWAQRLKIAVDVARGLNYLH
FDRAVPHGNLKATNILLDGPDLNARVADYCLHRLMTQAGTIEQILDAGVLGYRAPELAAS
KKPIPSFKSDVYAFGVVLLELLTGKCAGDVVSGEEGGVDLTDWVRLRVAEGRGLDCLDPA
VAPEMGNPAAEKGVKEVLGIALRCIRSVSERPGIKTIYEDLSSI
