# Supplementary material for: Legume genome structures and histories inferred from Cercis canadensis and Chamaecrista fasciculata genomes
Source: Plant J. 2026 Jun 10;126(5):e70981. doi: 10.1111/tpj.70981 (PMC13252982; doi:10.1111/tpj.70981)
Supplement: Supplementary file 4 — Data S4. Manuscript supplement; Compressed directory of aligned sequences from 2212 low‐copy gene families, for calculation of a consensus species tree. [file TPJ-126-0-s010.gz › S4_consen_species_tree/40_aln_fas_cln1/Legume.fam3.06714]

>CAE.acacr.Acra3RX.gnm1.ann1.g10406.t1
METLSYGLAPFCYVVNSKLNLSERCFNSRQLGFPNAGNHGIHNFNTVSR-----FYN--I
ERGHRSLNTLRGFKQNNSKVYSGGYDGFVIDEGDVTDISGIEQPAAKVRIPGLPNEAKG
ESGAVIRSCYWKWKPKLNVHYEKAGCENLESPQILFLPGFGVGAFHYEKQMKDLGRDFRV
WALDFLGQGMSLPFEDPTLQSKEGGA-SNGKTSSWGFGDEAEPWAEKLVYSMDLWQDQVR
YFIEKVIGEPVYIVGNSLGGFVALYFAACNPHLVKGVTLLNATPFWGFLPNPVRNPGLAK
VFPWAGTFPLPPRVKSLTELLWEKISDPKSIAEILKQVYADHSTKVDNVFLHIVETTRHP
AAAASFASIMFAPQAELSFDDALSRCRANNVSICLMYGKEDPWVRPIWGFQVKTKVPEAP
YYQISPAGHCPHDEVPEVINFLLRGWIKNLESQGSYSLPLLDDSNSTNFTIAKELEFMRE
GSKKSVMVKYVNSSFTLWDRIRSYYNSEAKLKNLALKSQ
>PAP.aesev.CIAT22838.gnm1.ann1.Ae04g36780.1
MEILLYASTPCCQVVDTKWKLVEKSFNSRQSRLPTFTNHGICSSNNISRYGSQS------
-------SNLEGSRRMKFKVYSGSSDGYVIGEEGIADISGIEEAASKLLIPGLPDGSNG
DFGAPISSCFWQWKPKLNVHYEKAGCENLGSPNVLFLPGFGVGSFHYEKQLKDLGREYRV
WALDFLGQGMSLAFEDPAPKIKEKGDNGNGNTSSWGFGDEAEPWASKLVYSIDLWQE
QVRYFVEEVIREPVYVVGNSLGGFVALYFAAQNPHLVKGVTLLNATPFWGFLPNPVKNPG
LARLFPWAGTFPLPSSIRRFTELVWEKISDPASIAEVLNQVYADHSINVDNVFSRIVETT
RHPAAAASFASIMFAPQAELSFSETVSRCKANNVPICLMYGKEDPWVQPIWGLQVKRQVP
EAPYYQISPAGHCPHDEVPEVINFLLRGWIRNQESKGSISLPLLDDLESMNKLNARELE
CIREGSKKSVMVRYFGSRFSLWDRIRSYINSRTKFKNLAAKSQ
>OUT.arath.Col0.gnm9.ann11.AT5G13800.3
--------------------LLKQNSDNYKIPASYELVMEIISLNVVPQCSVVTWSSKL
TKRLNRSSLLFSGVKKSRLVIRSGNSDGYVVGNDDLGRIARRGESTSKVLIPGLPD
ESNGEIAARISHSHCEWKPKLRVHYEKAGCDNLDAPAVLFLPGFGVGSFHYEKQLTDLGR
DYRVWAIDFLGQGLSLPTEDPTTM-TEETSSSEDKEPFWGFGDKTEPWADQLVFSLDLWR
DQVQYFVEEVIGEPVYIAGNSLGGYVALYFAATHPHLVKGVTLLNATPFWGFFPNPVRSP
KLARLFPWPGAFPLPERVKKITELVWQKISDPESIAEILKQVYTDHSINVDKVFSRIVEV
TQHPAAAASFASIMLAPGGELSFSEALSRCKENNVQICLMYGREDPWVRPLWGKKIKKEI
PNAPYYEISPAGHCPHDEVPEVVNYLMRGWIKHLESGGFEALPLLEDEEDWEESIGRE
IEFPRDGWKKAVNLWLYGSNYTYWRGVRESFRSS-----------
>CER.bauva.BV-YZ2020.gnm2.ann1.rna-bv17936.t1
MEILSYGSAPSCYVVNSKLKLVERSLISRESRLPTTGNHGIYYTKVVWRCGSTRFYN
HGQQRGSRSLDAIEGSKRSGSKVYSGSYDGYVIGEEDAKDITGTEEPATKLLIP
DLPDELNGEPGAPISSCFWEWKPKLNVHYEKAGCENVDSPNVLFLPGFGVGSFHYQKQLK
DLGRDFRVWALDFLGQGMSLPFENPTPHSK-EGAISSGETSLWGFGDEAEPWATELVYSI
DLWQDQVRYFIEEVIGEPVYVVGNSLGGFVALYFAACNPHLVKGVTLLNATPFWGFLPNP
IRNPGLARIFPWAGKFPLPSNVRRLTELVWEKISDPASIAEVLRQVYADHSTKVDNVFSR
IVETTRHPAAAASFTSIMFAPQGELSFNEALSRCRTNNVPICLMYGKEDPWVKPIWGLQV
KRLVPDAPYYQISPAGHCPHDEVPEVINFLLRGWIRNLESQGSVSLPLLDDPDSLKHTIS
RELEFIREGARKSVMVRFLGSNFSLWNKLRSYINSRFKLRKMAVKSR
>CER.cerca.ISC453364.gnm3.ann1.Cecan.5G148700.1
MEILSYGSAPCCYVVNSKLKLVEKSLISRESRLPSIGNHGIYYTKVVWRCGSMRFYN
HGQPRGSRSLDALEGSKRISSKVYSGSYDGYVIGKEDAKDISGTEEPATKLLIP
GLPDESNGEPGAPISSCFWEWKPKLNVHYEKAGCENADSPNVLFLPGFGVGSFHYEKQLK
DLGREFRVWALDFLGQGMSLPFEDPTPS-SKEGAISNGETSSWGFGDEAEPWATELVYSI
DLWQDQVRYFIEEVIGEPTYVVGNSLGGFVALYFAARYPHLVKGVTLLNATPFWGFLPNP
VRNPGLARIFPWAGKFPLPSNVRRLTELVWEKISDPTSIAEVLNQVYADHSTKVDSVFSR
IVETTRHPAAAASFASIMFAPQGELSFNEALSRCRTNNVPISLMYGKEDPWVKPIWGLQV
KRLVPDAPYYQISPTGHCPHDEVPEVINFLLRGWIRNLESQGSVSLPLLDEPDSLKHTIS
RELEFIREGSRKSVMVRYFGSSFSLWNRVRSYINSRFKFRKMAVKSR
>CAE.chafa.ISC494698.gnm1.ann1.ChfasH1.3G201600.1
MEILSYGSAPCCYVVNSKWKLGEKSFSSRQLGFTTIGNHVIHHHHTNVISGFGSFK----
-----SLNVLEGSKLCDSKVCSGGYDGYVIDKEDAGDISDIEEPATKVLIPGLPDASNG
ESGAPIDSCFWQWKPKLNVHYEKAGCENVGSPHVLFLPGFGVGSFHYEKQLNDLGRDFRV
WALDFLGQGMSLPFEDPTPQSKEGDA-SNGRTFSWGFGDEAEPWAKKLVYSMDLWQDQVR
YFIEEVIGEPVYIVGNSLGGFVALYFAACNPHLVKGVTLLNATPFWGFLPNPVKNPGLAK
IFPWAGTFPLPSRVKRLTELVWEKISDPKSIADILNQVYADHSTKVDNVFSRIVETTRHP
AAAASFASIMFAPQGELSFSEALSRCRTNNLPICLMYGKEDPWVKPIWGLQVKRKLPEAP
YYQISPAGHCPHDEVPEVINFLLRGWIKNLESQGSVSLPLLEDSDSENAKIAKELE
FVREGSKKSVMVKYFGSSFTLWDKIRSYINSNFKFRNLAVKSQ
>PAP.lotja.MG20.gnm3.ann1.Lj0g3v0268549.1
METLSYGSAPCCQVVNSKLKVVDKGWNSRQSRVSCIRKRGFDYTSTVSSCGSVMFYDMGQ
QRGCRVKSAFESSRRLKFKVYSGGYDGYVIGEEEVRDVSGVEEPATKVLIPGLPDESNG
ESGAPISSCFWGWKPKFTVHYEKAGCENVDSPPVLFLPGFGVGSFHYEKQLKDLGLDFR
VWALDFLGQGMSLPFEDPAPLSKEGATTSNGNVSSWGFGDETEPWAAELVYSADLWKDQ
VRYFIEEVIGEPVYLVGNSLGGYVALYFAACYPHLVKGVTLLNATPFWGFLPNPVKNPRL
GKIFRWAGTFPLPSNIKSLTMLLWEKISDPKSIAQVLNQVYADHSINVDNVFSRIIETTR
HPAAAASFASIMCAPRGELSFNETLSRCRANNVPICLMYGKEDPWVKPFW----------
------------------------------------------------------------
-----------------------------------------
>PAP.medtr.A17_HM341.gnm4.ann2.Medtr3g034670.1
METLSYGSAPCCQVMNTKTKSVKNSSNSTQSRVFYIRKNGGFYINNLYTIGSLRFYDKG
QQSGFRSQSVFEGSKRLKFKVNSGSYGDYVINEGEGRDIVGVDVPASKVLIPGLPDESNG
ESGAVIRSCFKGWKPKLNVHYEKAGCENLDSPNVLFLPGFGVGSFHYEKQLMDLGRDFRV
WALDFLGQGMSLPFEDPAPSSKEGGVTSSGNVSPWGFGDETEPWANELVYSVDLWQDQVR
YFIEEVIGEPVYIVGNSLGGYVALYFAACYPHLVKGVTLLNATPFWGFLPNPVKSPGLAK
VFPWAGTFPLPSNIKKLTELVWEKISDPKSIADVLNQVYADHSINVDNVFSRIIETTRHP
AAAASFASIMFAPQGELSFSETLSRCRANKVPICLMYGKEDPWVTPIWGLQVKRKVPEAP
YYQISPAGHCPHDEVPEVINFLLRGWIRNLESDGSLSLPLLEEIDTINQTIERELEFPRK
SSKKSVKVRYFASSVSLWERIRSYLKFYSKSKKVVVESQ
>CER.phach.longxuteng.gnm1.ann1.LXT49152.t1
MEILSYGSAPCCYVVNSKLKLVERSLISRESRLPTVGNRGIYCTKVVWRCGSMRFYN
HGQQRGSRSLDALEGSKRVGSKVYSGSYDGYVISEGDAKNITGTEEPATKLLIP
GLPDEVNGEPGAPVSSCFWEWKPKLNVQYEKAGCENVGSPNVLFLPGFGVGSFHYQKQLK
DLGRDFRVWALDFLGQGMSLPFEDPTPNS-KEGAISNGETSLWGFGDEAEPWATELVYSI
DLWQDQVRYFIEEVIGEPTYVVGNSLGGFVALYFAACNPHLVKGVTLLNATPFWGFLPNP
IRNPGLARIFPWAGKFPLPSNVRRLTELVWEKISDPTSIAEVLRQVYADHSTKVDNVFSR
IVETTRHPAAAASFTSIMFAPQGELSFNEALSRCRTNNVPICLMYGKEDPWVKPIWGLQV
KRLVSDAPYYQISPAGHCPHDEVPEVINFLLRGWIRNLESQGSVTLPLLDDSDSLRHTIS
RELEFIREDAKKSVMVRFLGSNFSLWNRLRSYINSRFKSRKMTAKSR
>PAP.phavu.G19833.gnm2.ann1.Phvul.005G035700.1
METLSYGSAPCCQVVNSKWKLAENRLNSRQSMVSSIGKLRVYCTNTSSACGSVRFCDSG-
------RVQLRDSKRLNFKVCSGSYDGYVI-EEGARDISGVEELATKVLIPGLPDGSNG
ESGAPISSCFWRWKPKLNVHYEKAGCENVDSPNLLFLPGFGVGSFHYEKQLKDLGRDYRV
FALDFLGQGMSLPFEDPAPL-SKEEVASNESISSWGFGDETEPWAAKLVYSVDLWQDQVR
CFVEEVIGEPVYLVGNSLGGLVALYFAACNPHLVKGVTLLNATPFWGFLPNPIKNPRLAK
IFPWSGTFPLPSSIKRLTELLWEKISDPRSIAEVLNQVYADHSTNVDNVFSRIVETTRHP
AAAASFASIMFAPQGELSFSETLSRCRGNNVPICLMYGKEDPWVGPVWGFQVKRQVPDAP
YYLISPAGHCPHDEVPEIINFLLRGWIRNLESQGSVSLPLLEDLDSMKHTIDRELEFPR
EDSRRSVMVKFFASNVSVWDRIRSLIKFQPKFSNLAAKSQ
>PAP.phavu.G19833.gnm2.ann1.Phvul.011G013400.1
MEILSYRSGPCCKVVDLHWKFDDKCLNSRHSRFPIF---GVCYTNAISRRGSVRFHDKE
QQRDSGSVTVLEGSKKMTCRAYSDRYEGYVIGEKGLRDVSGIQEATTNLVIPGLPEGS
NGECGASISSCFWEWKPKLNVHYDKAGCENVDSPHVLFLPGFGVGSFHYEKQLRDLGRDT
RVWALDFLGQGLSLPFEDPTTHCNKEGATSNGNASSWGFGDETEPWATNLVYSIDLWQDQ
VRYFVEEVIGEPVYIVGNSLGGYVALYFAARNPHLVKGVTLLNATPFWGFLPNPIKNPRL
AKLFPWAGTFPLPTTVRRLTELVWEKIRDPASISEVLNQVYADHSTNVDSLISHIIDTTQ
HPAAAAAFASIMCAPQAELSFNESLSRCGRTNVPICLMYGREDPWVKPLWGVQVKRKVPE
AAYYEISPAGHCPHDEVPEVINFLLRGWIRNVESQGSVSLPLLDDAVCLKEADAWELEFM
REGSRKSAMVRFLGSRISILDRIRSYMKSGSKFRNSAAESQ
>OUT.prupe.Lovell.gnm2.ann1.Prupe.2G025100.1
MEVLSYSSAPCCDAVNLRWKLIVKSTSSHQFSLPGFRKNRVFSAKFDVRRKFLSYYN
LNHQGGFRSLNTSENFKHVGQILSNGSSDGYVIGGEEDASISETGEPGTKVLIPG
LPDESKGESGATVSSCFWEWKPKFNVHYEKAGCENLGSPPVLLLPGFGVGSFHYEKQLKD
LGLDFRVWAIDFLGQGRSLPFEDPAPRNEEEGV-PETKDLLWGFGEKSEPWASELVYSID
LWQDQVRYFIEEVIGEPVYIAGNSLGGFVALYFAACNPHLVKGVTLLNATPFWGFLPNPT
RSPRLSKIFPSAGSFPLPPTVRKLTEIVWQKISDPRSIAEVLKQVYADHSTNVDKVFSRI
LETSEHPAAAASFASIMLAPQGQLSFRDALSRCHMNNVPICLMYGKEDPWVKPLWGLQVK
QQVPEAPYYEISPAGHCPHDEVPEVVNYLLRGWIKNLETRGLVALPLLDAPEAMQNNIAR
DLEFVRDGAKKVVNVRFFASKVSVWDFISSYI--ISRLRKLELKS-
>OUT.quisa.S10.gnm1.ann1.Qs0051640.1
MEILCYNSAPCY-VLNSRWKLAEKSLNSRPSSFPTCRNDRILYAKVDSRYGSTRFCD
LRNQGDSRLLASVEGSMRVNSKVFSGSYDGYVTGEEDAKDISETEKPATKLVIPGL
PNESNGESCAPVSSCFWGWKPKLNVHYERAGCENVDSPHILFLPGFGVGSFHYEKQLKDL
GRDFRVWAVDFLGQGMSLPFEDPTPQ-SKEGALSHGKSSAWGFGDETEPWASKLVYSIDL
WQDQVRYFVEQVIGEPVYIVGNSLGGFVALYFAARNPHLVKGVTLLNATPFWGFLPNPMR
SPRLAKIFPWAGTFPLPSRVRKLTELIWQKISDPRSIAEVLKQVYADHSTKVDNVFSRII
ETTQHPAAAASFASIMLAPQGQLSFRESLSRCQENNIPICLMYGKEDPWVNPVWGFQVKR
QVPEAPYYQISPAGHCPHDEVPEVINFLLRGWIKNLESRGSAALPLLGDPENMKDTIARE
LEFEREGSRKSVRVNFFGSSASLWDMIGSYI--NFHFQNLVVKSR
>CAE.sento.Myeongyun.gnm1.ann1.Sto04g109720
MEILSYSSSPCCYILNSMWKLGEKSFNSRQLGFPTIGNNGIYHTNVISRCGSSRS-----
------LNALEGSKHSNSKVYSGTYDGYVIDEDDARDISGLEEATTKVLIPGLPGESN
GDSGAPISSCFWEWKPKLNVHYEKAGCENMESPHVLFLPGFGVGSFHYEKQMKDLGRDFR
VWALDFLGQGMSLPFEDPTPQLKEEDA-PNGEISSWGFGDEAEPWAKKLVYSIDLWQEQV
RYFIEEVIGEPVYIVGNSLGGFVALYFAACNPHLVKGVTLLNATPFWGFLPNPVRYPGLA
KMFPWAGTFPLPSNVKRLTELVWEKISDPKSIAEVLNQVYADRSTNVDNVFSRIIETTRH
PAAAASFASIMFAPQGELSFDDTLSRCRANNVPICLMYGKEDPWVKPIWGLQVKRKVPEA
PYYQISPAGHCPHDEVPEVINFLLRGWIKNLESQGRFSLPMLEDSDNVKQNISKELEFM
REGSRKSVTVRYFGSSFTVWERIRSYINSNFKFRNLALKSR
>DET.singl.CAF01.gnm1.ann1.evm_model_Chr02_3870
MEILSYGFTACSYLQRSKWKLAEKSSNSCQSRFPTIGNHGDFCTKIVPRCGFVWFDD
EGRERRLRLPHALESSKQINSKVHSGNYNGFVIREEDARDISGVEETTTKVFIP
GLPDESNGESGAPISSCFWEWKPKYNVHYDKAGCEHVDSPNVLFLPGFGVGSFHYEKQLK
DLGCDFRVWALDFLGQGMSLLFEDPTPQSKEGDM--SYRETQWGFGNVVEPWASDLVYSI
DLWQDQVCYFIEEVIGEPVYVVGNSLGGFVALYFAACNPHLVKGVTLLNATPFWGFLPNP
VRYPGLTKLVPWAGTFPLPANVKRLTELVWQKISDPRSITEILNQVYADHSTKVDKVFSH
IIETTRHPAAAASFASIMFAPQGELSFNEALSRCWTSNVPICLMYGKEDPWVKPVWGLQV
KRQVPEAPYYQISPAGHCPHDEVPEVVNFLLRGWIRNLESQGSVKLPLLDDTDSMKNIIA
QELEFIREGSKKSVMVRFFGSRFTLWDRIRSAINSCFKSRNLEIESR
>DET.singl.CAF01.gnm1.ann1.evm_model_Chr05_724
MEILSYGSAPC---------LADRSLNSHQPRPVIPSNHGIYDAKIVSRSGFAKFYN
KGQQRGSRSVNPLESSKTINSKVHGARYDGYVIGEEDARKIAGIEETTSKVFI
PGLPDDSNGESSA-ISSCFWEWKPKFSVHYQKAGCENLNSPQILFLPGFGVGSFHYEKQL
KDLGREYRVWALDFLGQGMSLPLEDPAPQYKEEAM--LNGENSWGFGDEAEPWATKLVYS
IDLWQDQVRYFVEEVIGEPVYVVGNSLGGFVALYFTAFNPHLVKGVTLLNATPFWGFLPN
PVRQPRLAKIFPWAGTFPLPLNIRRFTELVWQKISDPESIAEVLKQVYADHSTNVDNVFS
QIVETTRHPAAAASFASIMFAPQGELSFSDALSRCRMSNVPICLMYGKEDPWVTPIWGFQ
VKRQLPEAPYYQITPAGHCPHDEVAEVTNFLLRGWIRNLETQGSVSLPLLHDPQSVEH
SISKELEFVREGSKKSVMVRFFGSKFSLWDRIRSYINSQLKFRNLAVKPQ
>OUT.vitvi.PN40024.gnm2.ann1.VIT_213s0158g00180.2
MEILSCHSAPCCKLVNLGGTSVHKSSGSSQAKLPGSRNNRILCARIGSKLGSSGYSN
FGRHEGSRSLTAFKGSANVNSKALSESYNGYVIDKEGVGDISERGDLITQILIP
GLPDDSNDDSGAQISSCFWEWKPKLTVHYEKSGCENVNSPPVLFLPGFGVGSFHYEKQLK
DLGRDFRVWAVDFLGQGMSLPFEDPAPQ-SKKELDSERNDFSWGFGDETEPWANELVYSI
DLWQDQVRYFIEQVIGEPVYIVGNSLGGFVALYFAACNPQLVKGVTLLNATPFWGFLPNP
SRSPSLARIFPWAGTFPLPAFVRKLTEFVWQKISDPRSIGEVLKQVYADHSTKVDKVFSR
ILETTQHPAAAASFASIMFAPQGQLSFSEALSRCQMSNVPICLMYGKEDPWVRPVWGLQV
KRQLLEAPYYEISPAGHCPHDEVPEVVNYLLRGWIGNLESKGSVTLPLLDDPENIQYGTT
KDLEFVREGSKKSVRVHFYGSRFSLWNRIRSYVK--SRFEALEINS-
