# Supplementary material for: Legume genome structures and histories inferred from Cercis canadensis and Chamaecrista fasciculata genomes
Source: Plant J. 2026 Jun 10;126(5):e70981. doi: 10.1111/tpj.70981 (PMC13252982; doi:10.1111/tpj.70981)
Supplement: Supplementary file 4 — Data S4. Manuscript supplement; Compressed directory of aligned sequences from 2212 low‐copy gene families, for calculation of a consensus species tree. [file TPJ-126-0-s010.gz › S4_consen_species_tree/40_aln_fas_cln1/Legume.fam3.06725]

>CAE.acacr.Acra3RX.gnm1.ann1.g11151.t1
METTMPI-CKFVSSPRV---GMFVKSREIKSSQFSFLVGNKVNFSKQRGQNAQVNHKHR
RHCGALNVTCQADKILVANRGEIAVRVIRTAHELGIPCVAVYSTIDKDALHVKLADESVC
IGEAPSSKSYLLIPNVLSAAVSLKCTMLHPGYGFLAENAVFVQMCREHGINFIGPNPDSI
RVMGDKSTARDTMKKAGVPTVPGSDGLLQSTEEAIRLANEIGFPVMIKATAGGGGRGMRL
AKEPDEFVKLLQQAKSEAAAAFGNDGVYLEKYIQNPRHIEFQVLADKHGNVVHFGERDCS
IQRRNQKLLEEAPSPALTPELRKAMGDAAVAAAASIGYIGVGTVEFLLDERGSFYFMEMN
TRIQVEHPVTEMISSVDLIEEQIRVAMGEKLRYKQEDIVLRGHSIECRINAEDAFKGFRP
GPGRITAYLPSGGPFVRMDSHVYPDYVVPPSYDSLLGKLIVWAPTREKAIERMKRALDDT
IITGVPTTIDYHKLILDIEDFRNGKVDTAFIPKHEQELAMPPQKNVPANTA--------
>PAP.aesev.CIAT22838.gnm1.ann1.Ae05g32480.1
MECGIVAACKSVAPPSSHSPGLFA-SRGIKSSQCSFVAGNKVCFPTQRQSSHSV
SSHVARKGGAVGATCQDEKILVANRGEIAVRVIRTAHELGIPCVAVYSTIDKD
ALHVKLADEAVCIGEAPSSQSYLMIPNILSAAVSRRCTMLHPGYGFLAENAMFVEMCREH
GINFIGPNPDSIQVMGDKSTARETMKKAGVPTVPGSDGLLQTTEEAIRLADEIGFPVMIK
ATAGGGGRGMRLAKQPDEFVKLLQQAKSEAAAAFGNDGVYLEKYIQNPRHIEFQVLADKY
GNVVHFGERDCSIQRRNQKLLEEAPSPALTPELRKAMGDAAVAAAASIGYIGVGTVEFLL
DERGSFYFMEMNTRIQVEHPVTEMISSTDLIEEQIRVALGEKLRYKQEDIVLRGHSIECR
INAEDAFKGFRPGPGRITAYLPSGGPFVRMDSHVYPDYVVPPSYDSLLGKLIVWAPTREK
AIERMKRALDDTVITGVPTTIDYHKLILDIEDFRNGKVDTAFIPKHEEELEMPP------
-----------
>OUT.arath.Col0.gnm9.ann11.AT5G35360.3
MDASMITNSKSITSPPSLALGKSGGGGVIRSSLCNLMMPSKVNFPRQRTQTLKVSQKLK
RASGGLGVTCSGDKILVANRGEIAVRVIRTAHEMGIPCVAVYSTIDKDALHVKLADEA
VCIGEAPSNQSYLVIPNVLSAAISRGCTMLHPGYGFLSENALFVEMCRDHGINFIGPNPD
SIRVMGDKATARETMKNAGVPTVPGSDGLLQSTEEAVRVANEIGFPVMIKATAGGGGRGM
RLAKEPGEFVKLLQQAKSEAAAAFGNDGCYLEKFVQNPRHIEFQVLADKFGNVVHFGERD
CSIQRRNQKLLEEAPSPALTAELRKAMGDAAVAAAASIGYIGVGTVEFLLDERGSFYFME
MNTRIQVEHPVTEMIYSVDLIEEQIRVAMGEKLRYKQEDIVLRGHSIECRINAEDPFKGF
RPGPGRITSYLPSGGPFVRMDSHVYSDYVVPPSYDSLLGKLIVWAPTREKAIERMKRALN
DTIITGVPTTINYHKLILDVEDFKNGKVDTAFIVKHEEELAEWDMKPLVK----------
-
>CER.bauva.BV-YZ2020.gnm2.ann1.rna-bv06964.t1
MEATMPV-CKAVSSPAV---GLFLRTRGIESSQCSFLVGNKVNFPRQRAQGAQVSPKFR
KHCGALRATCQGDKILVANRGEIAVRVIRTAHELGIPCVAVYSTIDKDALHVKLADEAVC
IGEAPSNQSYLLIPNVLSAAISRKCTMLHPGYGFLAENAVFVEMCRSHRINFIGPNPDSI
RIMGDKSTARDTMKKAGVPTVPGSDGLLQTTDEAIKLANEIGFPVMIKATAGGGGRGMRL
AKEPDEFVKLLQQAKSEAAAAFGNDGVYLEKYIQNPRHIEFQVLADKYGNVVHFGERDCS
IQRRNQKLLEEAPSPALTPELRKAMGDAAVAAAASIGYIGVGTVEFLLDERGSFYFMEMN
TRIQVEHPVTEMISSVDLIEEQIRVALGEKLPFKQEDIVLKGHSIECRINAEDAFKGFRP
GPGRITAYLPSGGPFVRMDSHVYPGYVVPPSYDSLLGKLIVWAPTREKAIERMKRALDDT
IITGVPTTIDYHKLILDIEDFRNGKVDTAFIPKHEEELATPAPKHWP------------
>CER.cerca.ISC453364.gnm3.ann1.Cecan.1G148100.1
MEATMPV-CKSVSSPTV---GLFVRTRGIKSSQCSFLVGNKVNFPRQRVQSAQVSWKHR
RHCGALHATCQADKILVANRGEIAVRVIRTAHELGIPCVAVYSTIDKDALHVKLADEAVC
IGEAPSSQSYLLIPNVLSAAISRKCTMLHPGYGFLAENAVFVEMCREHGINFIGPNPDSI
RVMGDKSTARDTMKKAGVPTVPGSDGLLQTTDEAIRLANEIGFPVMIKATAGGGGRGMRL
AKEPDEFVKLLQQAKSEAAAAFGNDGVYLEKYIQNPRHIEFQVLADKYGNVVHFGERDCS
IQRRNQKLLEEAPSPALTPELRKAMGDAAVAAAASIGYIGVGTVEFLLDERGSFYFMEMN
TRIQVEHPVTEMISSVDLIEEQICVALGEKLRYKQEEIVLRGHSIECRINAEDAFKGFRP
GPGRITAYLPSGGPFVRMDSHVYPDYVVPPSYDSLLGKLIVWAPTREKAIERMKRALDDT
IITGVPTTIDYHKLILDVEDFRNGKVDTAFIPKHEQELAMPAPKIVLSDRAKELAGAT-
>CAE.chafa.ISC494698.gnm1.ann1.ChfasH1.8G005500.1
MEATMPF-CKSISSPRV---GLFVRMGGIRSSQCSFLVGNKVNLPKQRVQSAQVSHKH
RRSSGALNATCQADKILVANRGEIAVRVIRTAHELGIPCVAVYSTIDKDALHVKLADESV
CIGEAPSSQSYLLIPNVLSAAISRKCTMLHPGYGFLAENAVFVEMCREHGINFIGPNPDS
IRVMGDKSTARDTMKKAGVPTVPGSEGLLQSTEEAIRLANEIGFPVMIKATAGGGGRGMR
LAKEPDEFVKLLQQAKSEAAAAFGNDGVYLEKYIQNPRHIEFQVLADKYGNVVHFGERDC
SIQRRNQKLLEEAPSPALTPELRKAMGDAAVAAAASIGYIGVGTVEFLLDERGSFYFMEM
NTRIQVEHPVTEMISSVDLIEEQIRVARGEKLRYKQEDIVLRGHSIECRINAEDAFKGFR
PGPGRITAYLPSGGPFVRMDSHVYPDYVVPPSYDSLLGKLIVWAPTREKAIERMKRALDD
TIITGVPTTIDYHKLILDIEDFKNGKVDTAFIPKHEEELAMPPQKKVPANTVKELASAT-
>PAP.lotja.MG20.gnm3.ann1.Lj4g3v3015020.1
MEATMSA-CKSITSSSVPVTGLFAGRRGVKSSQCSFLAETKVKFPRQAAQFNKQHHQT
RRHCGPLRVTCSGEKILIANRGEIAVRVIRTAHELGIPCVAVYSTIDKDALHVKLAD
EAVCIGEAPSSQSYLLIPNVLAAAISRKCTMLHPGYGFLAENAVFVEMCREHGINFIGPN
PDSIRVMGDKATARETMKKANVPTVPGSEGLLQSTEEAIRLAHEIGFPVMIKATAGGGGR
GMRLAKEPEEFVKLLQQAKSEAAAAFGNDGVYLEKYIQNPRHIEFQVLADKFGNVVHFGE
RDCSIQRRNQKLLEEAPSPALTPELRKAMGDAAVQAAASIGYIGVGTVEFLLDERGSFYF
MEMNTRIQVEHPVTEMISSTDLIEEQIRVAMGEKLRYKQEDIVLRGHSIECRINAEDAFK
GFRPGPGRITAYLPSGGPFVRMDSHVYPDYVVPPSYDSLLGKLIVWAPTREKAIERMKRA
LDDTIITGVPTTIDYHKLILDIEDFKNGKVDTAFIPKHEEELAVPPPQKRVLNTTKELN
GAT-
>PAP.medtr.A17_HM341.gnm4.ann2.Medtr8g101330.1
MEATMSAACNSLTSPS-TVTGLFATRGGNSHSQCTFLTGTKLKFPRQTTQPCK--
QRQTRHCGALRATCRLEKILVANRGEIAVRVIRTAHELGIPCVAVYSTIDKDALHVKLAD
ESVCIGEAPSSQSYLVIPNVLAAATSRQCTMLHPGYGFLAENAVFVEMCRDHGVNFIGPN
PDSIRVMGDKATARETMKKANVPTVPGSEGLLQTTEEAIRLAHEIGFPVMIKATAGGGGR
GMRLAKEPKEFVKLLQQAKSEAAAAFGNDGVYLEKYIQNPRHIEFQVLADKYGNVVHFGE
RDCSIQRRNQKLLEEAPSPALTPELRKAMGDAAVQAAASIGYIGVGTVEFLLDERGSFYF
MEMNTRIQVEHPVTEMISSVDLIEEQIRVAMGEKLRYKQEDIVLRGHSIECRINAEDAFK
GFRPGPGRITAYLPSGGPFVRMDSHIYPDYVVPPSYDSLLGKLIVWAPTREKAIERMKRA
LDDTIITGVPTTIDYHKLILDIEDFKNGKVDTAFIPKHEEELAVPPQQKMVLNKV----
----
>CER.phach.longxuteng.gnm1.ann1.LXT00235.t1
MEATMPV-CKSVSSPAV---GLFVRTRGIKSPQCSFLVGNKVNFPRQRAQSAQVSRKLR
RHCGALHVKCQADKILVANRGEIAVRIIRTAHELGIPCVAVYSTIDKDALHVKLADEAVC
IGEAPSSQSYLVIPNVLSAAISRKCTMLHPGYGFLAENAVFVQMCKEHGINFIGPNPDSI
RVMGDKSTARDTMKKAGVPTVPGSDGLLQTTDEAIKLANGIGFPVMIKATAGGGGRGMRL
AKEPDEFVKLLQQAKSEAAAAFGNDGVYLEKYIQNPRHIEFQVLADKYGNVVHFGERDCS
IQRRNQKLLEEAPSPALTPELRKAMGDAAVAAAASIGYIGVGTVEFLLDERGFFYFMEMN
TRIQVEHPVTEMIYSVDLIEEQIRVALGEKLRYKQEDIVLRGHSIECRINAEDAFKGFRP
GPGRITAYLPSGGPFVRMDSHVYPDYVVPPSYDSLLGKLIVWAPTREKAIERMKRALGDT
IITGVPTTIDYHKLILDIEDFRNGNVDTAFIPKHEEELAMPAPELAL------------
>PAP.phavu.G19833.gnm2.ann1.Phvul.002G302900.1
MEVTLSA-CKSVTSPSLPVAGLSARKGGIKSSQCSFLAGTRVKFPRQVGQVSHVRKRQ
TRHCGALHATCSGDKILIANRGEIAVRVIRTARELGIPCVAVYSTIDKDSLHVKLADEAV
CIGEAPSNQSYLLIPNVLSAALSRNCTMLHPGYGFLAENARFVEMCCGHRINFIGPKPDS
IRVMGDKATARETMKKAGVPTVPGSEGLLQSTEEAIRLAKEIGFPVMIKATAGGGGRGMR
LAKEPDEFVKLLQQAKSEAAAAFGNDGVYLEKYIQNPRHIEFQVLADKHGNIVHFGERDC
SIQRRNQKLLEEAPSPALTPELRKAMGDAAVAAAASIGYIGVGTVEFLLDERGSFYFMEM
NTRIQVEHPVTEMISSTDLIEEQIRVAMGEKLRFKQEDIVLRGHSIECRINAEDAFKGFR
PGPGRITAYLPSGGPFVRMDSHVYPDYVVPPSYDSLLGKLIVWAPNREKAIERMKRALDD
TVITGVPTTIDYHKLILDIEDFRNGKVDTAFIPKHEEELSMPPPPKI-------------
>OUT.prupe.Lovell.gnm2.ann1.Prupe.1G064800.1
MDAIMPI-CKTVTP----SPGLFFKTREIRSSKCSFMVGNKVNFLRQRAQGAQVSFKSR
KHGGALHATCRAEKILVANRGEIAVRIIRTAHEMGIPCVAVYSTIDKDALHVKLADESVC
IGEAASSQSYLVVPNVLSAAISRKCTMLHPGYGFLAENASFVEMCREHGINFIGPKPDSI
RVMGDKSTARDTMKKAGVPTVPGSDGLLESTEEGIRLADEIGFPVMIKATAGGGGRGMRL
AKEPEEFVKLLQQAKSEAAAAFGNDGVYLEKYIQNPRHIEFQVLADKYGNVVHFGERDCS
IQRRNQKLLEEAPSPALTPELRKAMGDAAVAAAASIGYIGVGTVEFLLDERGTFYFMEMN
TRIQVEHPVTEMISSVDLIEEQIRVAMGEKLRYSQDEIVLRGHSIECRINAEDAFKGFRP
GPGRITAYLPSGGPFVRMDSHVYPDYVVPPNYDSLLGKLIVWAPTREKAIERMKRALDDT
IITGVPTTIEYHKLILDIEDFKNGKVDTAFIPKHEEELAAPQHLV--------------
>OUT.prupe.Lovell.gnm2.ann1.Prupe.4G259200.1
MDATMPI-CKIVTP----TPGLFFRTREIQSSQCSFMVGNKVNFLRQRARGAQVTFKSR
KHGGALHATCRAEKILVANRGEIAVRIIRTAHEMGIPCVAVYSTIDKDALHVKLADESVC
IGEAASSQSYLVVPNVLSAAISRKCTMLHPGYGFLAENASFVEMCREHGINFIGPKPDSI
RVMGDKATARDTMKTAGVPTVPGSDGLLQSTEEGIRLADEIGFPVMIKATAGGGGRGMRL
AKEPEEFVKLLQQAKSEAAAAFGNDGVYLEKYIQNPRHIEFQVLADKYGNVVHFGERDCS
IQRRNQKLLEEAPSPALTPELRKAMGDAAVAAAASIGYIGVGTVEFLLDERGSFYFMEMN
TRIQVEHPVTEMISSVDLIEEQIRVAMGEKLRYTQDEIVLRGHSIECRINAEDAFKGFRP
GPGRITAYLPSGGPFVRMDSHVYPDYVVPPNYDSLLGKLIVWAPTREKAIERMKRALDDT
IITGVPTTIEYHKLILDIEDFKNGKVDTAFIPKHEEELAAPQHLVPAA-PAKELA----
>OUT.quisa.S10.gnm1.ann1.Qs0259150.1
MDATLPV-CKSVTSLPV---GLFVRTGGIKSSQCSFILGNRVNFPRQKAQSAQVIH-SR
KHGGALNISCHSDKILVANRGEIAVRVIRTAHEMGIPCVAVYSTIDKDALHVKLADESVC
IGEAPSSQSYLLIPNVLSAAISRKCTMLHPGYGFLAENAVFVDMCREHGINFIGPNPDSI
RIMGDKSTARDTMKKAGVPTVPGSDGLLQSTEEGVKLANEIGFPVMIKATAGGGGRGMRL
AKEPEEFVKLLQQAKSEAAAAFGNDGVYLEKYVQNPRHIEFQVLADKYGNVVHFGERDCS
IQRRNQKLLEEAPSPALTPELRKAMGDAAVAAAASIGYIGVGTVEFLLDERGSFYFMEMN
TRIQVEHPVTEMISSVDLIEEQIRVAMGEKLQYKQEDIVLRGHSIECRINAEDAFKGFRP
GPGRITAYLPSGGPFVRMDSHVYPDYVVPPSYDSLLGKLIVWAPTRVKAIERMKRALDDT
IITGVPTTIDYHKLILDIEDFKNGKVDTAFIPKHEQELAAP-HKIVPANPVKELATA--
>CAE.sento.Myeongyun.gnm1.ann1.Sto08g260220
MEATMPV-CKSVSSPHVEWKGLFVQIRGIKSSQCNFLVGNKVSFPKQRAQS
AKVSHKHRRQCGALNATCQADKILVANRGEIAVRVIRTAHELGIPCVAVYSTIDKDALHV
KLADESVCIGEAPSNQSYLVIPNVLSAAISRKCTMLHPGYGFLAENAVFVEMCREHGINF
IGPNPDSIRVMGDKSTARDTMKKAGVPTVPGSDGLLQSTEEAIRLANEIGFPVMIKATAG
GGGRGMRLAKEPDEFVKLLQQAKSEAAAAFGNDGVYLEKYIQNPRHIEFQVLADKYGNVV
HFGERDCSIQRRNQKLLEEAPSPALTPELRKAMGDAAVAAAASIGYIGVGTVEFLLDERG
SFYFMEMNTRIQVEHPVTEMISSVDLIEEQIRVAMGEKLRYAQEDIVLRGHSIECRINAE
DAFKGFRPGPGRITAYLPSGGPFVRMDSHVYPDYVVPPSYDSLLGKLIVWAPTREKAIER
MKRALDDTIITGVPTTIDYHKLILDIEDFRNGKVDTAFIPKHEQELAMPPQKSVPANTAK
ELAGTT-
>CAE.sento.Myeongyun.gnm1.ann1.Sto10g327900
----------------VEWKGLFVQIRGIKSSQCNFLVGNKVSFPKQRAQSAKVSH
KHRRQCGALNATCQADKILVANRGEIAVRVIRTAHELGIPCVAVYSTIDKDALHVKLADE
SVCIGEAPSNQSYLVIPNVLSAAISRKCTMLHPGYGFLAENAVFVEMCREHGINYIGPNP
DSIRVMGDKSTARDTMKKAGVPTVPGSDGLLQSTEEA------IGFPVMIKRVDREAPP-
-LDSSSLQVFVSVKHREQREEGSIFSALGSSYPAFTAFPRVVVYQL
IMAKFGDHSKEGDDRCLIGKITKKIIHKIP---LEMALRNIWGRPR---GFRIEEIG
PYMYQFIFDSKGDWIQMRGLPL
HRITHSMARKVGSIALVEIDIKVIHGIKL
KYERCQFCFGCGQIGHNLDECEEKKNFRRNDPPLGTWLKAYHP----ESEKLKNNHLVK
REDGLNWRWL----SVEEIAQQIVNMIDEDVNVGFEEGLEVRKLI
ITIPSTKRRKKDCLVIDNNLATIGVYEELKTISQRKGKWEAS--
>DET.singl.CAF01.gnm1.ann1.evm_model_Chr05_3570
MEATLPV-CHSVRSPTV---GLFLRTRGIRSSQCSFLAANKPNFPLQTAQTIRKQQ
QRQLHSGALKATCNADKILVANRGEIAVRVIRTAHEMGIPCVAVYSTIDKDALHVKLADE
SVCIGEAPSSQSYLLIPNVLSAAISRKCTMLHPGYGFLAENAVFVEMCREHGINFIGPNP
DSIRVMGDKSTARDTMKKAGVPTVPGSDGLLQSTEEAIRLANEIGFPVMIKATAGGGGRG
MRLAKESDEFVKLLQQAKSEAAAAFGNDGVYLEKYIQNPRHIEFQVLADKFGNVVHFGER
DCSIQRRNQKLLEEAPSPALTPELRKAMGDAAVAAAASIGYIGVGTVEFLLDERGSFYFM
EMNTRIQVEHPVTEMISSVDLIEEQIRVAMGEKLRYKQEDIVLKGHSIECRINAEDAFKG
FRPGPGRITAYLPSGGPFVRMDSHVYPDYVVPPSYDSLLGKLIVWAPTREKAIERMKRAL
DDTVITGVPTTIDYHKLILDIEDFRNGKVDTAFIPKHEQELAMVRALC------------
--
>OUT.vitvi.PN40024.gnm2.ann1.VIT_211s0065g00360.1
METTMNV-CKSVISP----PGLFVTPQGIRSSQCSFMVGKKVNFPRQVAQVARVRSKSK
KHGGALGATCRNDKILVANRGEIAVRVIRTAHEMGIPCVAVYSTIDRDALHVKLADESVC
IGEAPSSQSYLLIPNVLSAAISHGCTMLHPGYGFLAENATFVEMCREHGINFIGPNPDSI
RVMGDKSTARDTMKNAGVPTVPGSEGLLKSTEEGIKLANEIGYPVMIKATAGGGGRGMRL
AKEPDEFVKLLQQAKSEAAAAFGNDGVYLEKYIQNPRHIEFQVLADKFGNVVHFGERDCS
IQRRNQKLLEEAPSPALTSELRKAMGDAAVAAAASIGYIGVGTVEFLLDERGSFYFMEMN
TRIQVEHPVTEMISSVDLIEEQIRVAMGEKLHYKQEDIVLRGHSIECRINAEDAFKNFRP
GPGRITAYLPAGGPFVRMDSHVYPDYVVPPSYDSLLGKLIVWAPTRERAIERMKRALNDT
VITGVPTTIDYHKLILDIEDFRNGKVDTAFIPKHEEELAAPLA----------------
