# Supplementary material for: Legume genome structures and histories inferred from Cercis canadensis and Chamaecrista fasciculata genomes
Source: Plant J. 2026 Jun 10;126(5):e70981. doi: 10.1111/tpj.70981 (PMC13252982; doi:10.1111/tpj.70981)
Supplement: Supplementary file 4 — Data S4. Manuscript supplement; Compressed directory of aligned sequences from 2212 low‐copy gene families, for calculation of a consensus species tree. [file TPJ-126-0-s010.gz › S4_consen_species_tree/40_aln_fas_cln1/Legume.fam3.06726]

>CAE.acacr.Acra3RX.gnm1.ann1.g11166.t1
MEVPVIDFSKFCGEQRGQAMALLHDACEKRGFFVIENHGIDAELMEKVKQLVNAYYDEYL
RESFYQSEMTKSLDRSISITDADWETTFFIWHRPTSNIKEIPNVSDELCEAVDEYIGQLI
KVAETLSELMSENLGLEKDHIKKAFSGGRGARVGTKVAMYPQCQKPEVVRGLREHTDA
GGIILLLQDDQVPGLEFFRDGKWVEIPPSKNNAIFVNIGDQVEVLSNGIYKSVLHRVMAD
KNGSRLSIATFYNPVGEAVISPAPKLLYPTGYTFGEYLKLYGSTKFGEKAPRFESLKTMP
NAH---
>PAP.aesev.CIAT22838.gnm1.ann1.Ae05g32640.1
MAIPVIDFSTLNGDKRGETMALLHEACHKWGFFMIENHDIDTNLMEKVKQHINGYYEQNL
KERFYQSEIAKSLEQKQNKSDIDWESAFFVWHRPNSNINQIPNLSKELCQTMDEYIAQLI
QMAEKLSELMSENLGLEKDFIKKSFSGPNGPAMGTKVAKYPQCPHPELVRGLREHTDA
GGIILLLQDDQVPGLEFFKDGKWVEIPPSKNNAIFVNIGDQIEVLSNGLYKSVVHRVMPD
KNGSRLSIASFYNPVGEAIVSPASKLLYPSNYCYGDYLNLYNKTKFGEKGPRFEIMKNM
ANGH---
>OUT.arath.Col0.gnm9.ann11.AT2G19590.1
MEIPVIDFAELDGEKRSKTMSLLDHACDKWGFFMVDNHGIDKELMEKVKKMINSHYEEHL
KEKFYQSEMVKALSE-GKTSDADWESSFFISHKPTSNICQIPNISEELSKTMDEYVCQLH
KFAERLSKLMCENLGLDQEDIMNAFSGPKGPAFGTKVAKYPECPRPELMRGLREHTDAGG
IILLLQDDQVPGLEFFKDGKWVPIPPSKNNTIFVNTGDQLEILSNGRYKSVVHRVMTVKH
GSRLSIATFYNPAGDAIISPAPKLLYPSGYRFQDYLKLYSTTKFGDKGPRLETMKKMGNA
D---
>CER.bauva.BV-YZ2020.gnm2.ann1.rna-bv06936.t2
MEIPVIDLSTLKGEKRTQTMALLHEACEKWGFFMVENHGIDANLMEKVKHLVNKHYEEIL
EERFYQSEIAKSLETQQNTSDIDWESTFFIWHRPTSNIKEIPNLSQGFCQTVDEYIAELI
KVAETLSEAMSENLGLEKSYIKGAFSGLKSPAVGTKVAKYPKCQRPELVRGLREHTDAGG
IILLLQDDQVPGLEFFKDGKWVEIPPSKNNAIFVNTGDQVEVLSNGLYKSILHRVMPDKN
GSRLSIATFYNPAGDAIISPSPKLLYPSGYRFQDYLKLYANTKFGEKGPRFESMKNKANG
FC--
>CER.bauva.BV-YZ2020.gnm2.ann1.rna-bv07401.t1
MEIPVIDFSTFEGEKRAQTMALLHQACEKWGFFMVENHGIDARLMEKVKHLVNTHYKENL
EESFYQTEIAKSLDKQQNISDIDWESTFFIWHRPTSNIKEVPNLSQELCQTMDQYIVELI
KVAETLSEVISENLGLEKGYIKESFSGVKGPAVGTKLAKYPKCPRPELVRGLREHTDAGG
IILLLQDDQVPGLEFFKDGKWIEIPPSKNNAIFVNTGDQVEVLSNGLYKSILHRVMPDKN
GSRLSIATFYHPAGDAIISPAPKLLYPTSYRFQDYLKLYGSTKFGEKGPRFESMKNKANG
HCN-
>CER.cerca.ISC453364.gnm3.ann1.Cecan.1G144600.1
MEIPVIDFSTLKGEKRAQTMALLHQACEKWGFFMVENHGIDTKLMEKVKHLVNTHYEENL
QESFYQTEIAKSLEKQHNTSGIDWESTFFIWHRPTSNIKEIPNLSQELCQTVDEYIAELI
KVAETLSEVMSENLGLEKGYIKEAFSGIKGPAVGTKVAKYPKCPRPELVRGLREHTDAGG
IILLLQDDQVPGLEFFKDGKWVEIPPSKNNAIFVNTGDQVEVLSNGLYKSILHRVMPDKN
GSRLSIATFYNPAGDAIISPAPKLLYPTSYRFQDYLKHYANTKFGEKGPRFESIKNKANG
YR--
>CAE.chafa.ISC494698.gnm1.ann1.ChfasH1.8G008100.1
MEVPVIDFSKFNGDERDEAMALLHQACEKKGFFM
IENHGIEKKLMEKVKQLVNNHYEENMKESFYKSEMAKRLENANNISDIDWE
TTLFIWHRPTSNINEIPNLSDELCKTMDEYIAELIKIAEKLSELMSENLGLEKDYIKKAF
SGVSTPAVGTKVAMYPQCPKPESVRGLREHTDAGGIILLLQDEQVPGLEFFRD
GKWVEIPPSKNNAIFVNTGDQLEVLSNGAYKSVMHRVMPDKKGSRLSIATFYNPVGEAIV
SPAPSLLYPYGYTFGDYLKLYATTKFGEKGPRFESMKNMANGH---
>PAP.lotja.MG20.gnm3.ann1.Lj2g3v0911850.1
MAIPIIDFSTLNGDKRGETMALLHEACKNWGCFLIENHGIDKSLMEKVKQLINTHYEENL
KQSFYESEKAKSLEKKQKASDIDWESAFFIWHRPKSNIKQISNLSEELRQTMDQYIEKLI
QLAEDLSGLMSENLGLEKDYIKKAFSGSDGPAMGTKVAKYPQCPNPELVRGLREHTDAGG
IILLLQDDQVPGLEFSKDGKWVEIPPSKNNAIFINTGDQIEVLSNGLYKSVVHRVMADKN
GSRLSIASFYNPIGEAIISPAPKLLYPSNYRYGDYLELYGKTKFGDKGPRFESIKNVVNG
DYN-
>PAP.lotja.MG20.gnm3.ann1.Lj2g3v0911860.1
------------------------------------------------------------
-------------------------------------------YVNACRQTMDQYIEKLI
QLAEDLSGLMSENLGLEKDYIKKAFSGSDGPAMGTKVAKYPQCPNPELVRGLREHTDAGG
IILLLQDDQVPGLEFSKDGKWVEIPPSKNNAIFINTGDQIEVLSNGLYKSVVHRVMADKN
GSRLSIASFYNPIGEAIISPAPKLLYPSNYRYGDYLELYGKTKFGDKGPRFESIKNVVNG
DYN-
>PAP.medtr.A17_HM341.gnm4.ann2.Medtr6g092620.1
MAIPVIDFSTLNGDKRGETMALLHEACQKWGCFLIENHDIEGKLMEKVKKVINSYYEENL
KESFYQSEIAKRLEKKENTCDVDWESSFFIWHRPTSNIRKIPNLSEDLCQTMDEYIDKLV
QVAETLSQMMSENLGLEKDYIKKAFSGNNGPAMGTKVAKYPECPYPELVRGLREHTDA
GGIILLLQDDKVPGLEFFKDGKWIEIPPSKNNAIFVNTGDQIEVLSNGLYKSVVHRVMPD
KNGSRLSIASFYNPVGEAIISPAPKLLYPSNYCYGDYLELYGKTKFGDKGPRFESIKNKA
NGN---
>CER.phach.longxuteng.gnm1.ann1.LXT00261.t1
MEIPVIDLRLLKGEKRAQTMALLHQACEKWGFFMLENHGIHANLMEKVKHLVNTHYEKNL
EESFYQSEIAKSLEIQQNTSDIDWESTFFIWHRPTSNIKEIPNISQEFCQTVDEYIAELI
KVAETLSEAMSENLGLEKGYIKEAFSGLEGPVVGTKVAKYPKCPRPERVRGLREHTDAGG
IILLLQDEQVPGLEFFKDGKWVEIPPSKNNAIFVNTGDQVEVLSNGLYKSILHRVMPDQN
GSRLSIATFYNPAGDAIISPASKLLYPSHYRFRDYLKLYADTKFGEKGPRFESMKNKANG
YCN-
>PAP.phavu.G19833.gnm2.ann1.Phvul.002G304200.1
MEIPTIDFSELNGDKRGDTMALLHKACEQ-GFFMVENHEIETRLMEKVKQLINRYYEENL
KESFYQSETAKRLEKQENASDIDWESSFFIWHRPTSSINQIPNISQELCLAMDEYVEQLL
RLGEKLSELMSENLGLEKDYMKKAFSGSDGPAVGTKVAKYPECPRPELVRGLREHTDAGG
IILLLQDDQVPGLEFFKDGKWVKIPPSKNNAIFVNTGDQVEVLSNGSYKSVRHRVMPHKN
GSRISIATFYNPIPEAIISPAPKLLYPSNFLYGDYLKLYSSTKFGEKGPRFESMKNMTNG
HDN-
>OUT.prupe.Lovell.gnm2.ann1.Prupe.7G212000.1
MGIPVIDFDELNGEERSKTMDLLHQACEKWGFFQVENHGIDKQLMEKVKQLINKYYEENL
KESFYKSEMAKSLEQ-DITSEKDWESSFFIWHRPTSNIEDIPNLSDDLRITMNEYIPQLI
KMAEKLSELMCENLGLNKGYIKDAFCAGKGPSVGTKVAKYPQCPQPELVRGLREHTDAGG
IILLLQDDQVPGLEFFKDGEWVAIPPSKNNRIFVNIGDQVEVLSNGRYKSVLHRVMADKN
GSRLSIATFYNPAGDAIISPAPRLLYPNHVRFQDYLKFYATTKFSDKGRRFESMKQI---
----
>OUT.quisa.S10.gnm1.ann1.Qs0258910.1
MEIPVIDLEALNSKKRSETMALLHQACEKWGFFQVENHGIDKSLMEKVKQLINAHYEENL
KESFYQSQTAKSLENQGNTCDTDWESSFFIWHRPTSNIKAITNLSEELCTTMDEYIDQLI
KLAEKLSELMSENLGLEKNYIKEAFSGSKSPSVGTKVAKYPQCPHPELVRGLREHTDAGG
IILLLQDDQVPGLEFFKDGKWMEIPPSKNNTIFVNTGDQLEVLSNGTYKSILHRVMADKN
GSRISIATFYNPVGDAIISPAPKLLYPNNYRFQDYLKLYATTKFGEKSARFKTMKKEGNK
Q---
>CAE.sento.Myeongyun.gnm1.ann1.Sto08g260000
MEVPVIDFSKLEGEKRDETMALLHQACEKRGFFVIENHGIDPKLMEKVKNLVTRHYEENL
KERFYQSEIAKKLENSNIISDADWESTFFIWHRPTSNIREISNLSEDLCKTMDEYIAELI
KLAEKLSELMSENLGLDKDHIKKSFSGGKSPAVGTKVAMYPQCPNPEMVRGLREHTDAG
GIILLLQDDQVPGLEFSRDGKWVEIPPSKNNAIFVNIGDQVEVMSNGVYKSVKHRVM
CDRDGSRLSIATFYNPNGEAIVSPAPSLLYPSGYSFGEYLKLYGSTKFGEKGPRFEAMKH
MANGHY--
>DET.singl.CAF01.gnm1.ann1.evm_model_CTG_1224_1
------------------------------------------------------------
------------------------------------------------------------
-MAEKLSELISENLGLDKEYIKKAFSGSKSPTVGTKVAIYPQCPQPESVRGLREHTDAGG
IILLLQDDKVPGLEFLKDGKWVEIPPSKNNAIFVNIGDQLEVLSNGLYKSFVHRVMPERN
GSRLSIATFYNPAPEATIFPAPKLLYPAHYTFGDYLKLYATTKFGAKGPRFESIKNMANG
NH--
>OUT.vitvi.PN40024.gnm2.ann1.VIT_211s0016g02380.2
MEVPMIDFDKLDGEKRAETKALLHQACEKWGFFQIDNHGVDKKLMEKVKHLVNTHYEEIM
KRSFYESEIAKALEDKETASNIDWESSFFLWHRPTSNIDEFTNISEDLRKTMDEYIAQLF
KLAEKLSELMCENLGLEKGYIREAFSGNAGPSVGTKVAKYPQCPRPELVRGLREHTDAGG
IILLLQDDQVPGLEFYKDGEWVVIPPSKNNTIFVNTGDQIEVLSNGRYKSTLHRVMADKN
GSRLSIATFYNPSGDAIISPAPKLLYPDHFRFQDYLKLYATTKFADKGPRFESMKNMAIG
HH--
