# Supplementary material for: Legume genome structures and histories inferred from Cercis canadensis and Chamaecrista fasciculata genomes
Source: Plant J. 2026 Jun 10;126(5):e70981. doi: 10.1111/tpj.70981 (PMC13252982; doi:10.1111/tpj.70981)
Supplement: Supplementary file 4 — Data S4. Manuscript supplement; Compressed directory of aligned sequences from 2212 low‐copy gene families, for calculation of a consensus species tree. [file TPJ-126-0-s010.gz › S4_consen_species_tree/40_aln_fas_cln1/Legume.fam3.06737]

>CAE.acacr.Acra3RX.gnm1.ann1.g11499.t1
------------------------------------------------------------
------------------------------------------------------------
-----------------------SASSAFSHKPWNSSSDSPPPISLTDDQLKHCNEALA
SIRSR--TPEMIDQEFAHLEANVIKLSELRRRCTEALNDVNLHKNRYPEVLPFDDNRVV
LESSSDHRPTAMGYINASFLSVSSSESVSKFIATQGPLPHTCEDFWEMVIQYRCPVIVNL
TALLEHNIVKCDDYFQAEGEPMKFGNISVVCEWMKTVENSLVLRHLKVYRKE--DPPFS
VLHIHYPQWPDYGVPNDSLAVRAIFKRLYHLPPKLGPIVVHCSAGIGRTGAYCAVHNTIQ
RILVGDKSALDLCNTIFVFRSQRYGMAQKQSQYNFCYEAIVEALDELVSNHHQ----
>CAE.acacr.Acra3RX.gnm1.ann1.g11500.t2
------------------------------------------------------------
------------------------------------------------------------
--------------------------------AWNPSSDSPPPISLTADQLKHCNEALAS
FRER--KPEMIKEEFKRLEDNAITLTELARRCTVALNDVNLPKNRYPEVLPFDDNRVVL
ESSSDHRPTAMGYINASFLSISSSESVSQFLATQGPLPHTREDFWEMVIQYRCPVIVNLT
GLVEANKIKCDDYFQADGEPMKFGNISIVCEWMETVENSLVLRLLKVHRKE--NPPFSVL
HIHYPEWPDHDVPHDTLAMRAIFKRLYHVPPKLGPIVVHCSAGLGRTGTYCAVHNTIQRI
LVGEKSALDLYNTLLVFRSQRYGMVQRQSQYNFCYKAIVEALDELVSNHHQ----
>CAE.acacr.Acra3RX.gnm1.ann1.g11503.t1
------------------------------------------------------------
------------------------------------------------------------
------------------------TSSDFSHNPWNPSSDSPPPISLTADQLKHCNEALA
SFRAG--TTEMINQEFARLEANAITLAELKRRCTVALNDVNLRKNRYPEVLPFDDNRVV
LESSSDHRPTAMGYINASFLSISSFESVSKFIATQGPLPHTCEDFWEMVIQYSCPVIVNL
TVLVEPKIEKCDDYFQADDGPMKFGNISVVCEWMKTVENSLVLRHLKVHRKE--DPPFS
VLHIHYPEWPDYGVPNDTLAVRAIFKRLYHLPPKFGPIVVHCSAGIGRTGAYCAVHNTIQ
RILVGEKSALDLYNTLFEFRSQRYGMAEKQSQYNFCYEAIVEALDELVSNHHQ----
>CAE.acacr.Acra3RX.gnm1.ann1.g11504.t1
------------------------------------------------------------
------------------------------------------------------------
-------------MAASSSGNSISNSSSFSNKPLEFSPDSPQRISLTPNQLKYCSEALA
IFREKLQTPLRISQEFAQLQANRITPIEMRRRCTVGRNDVNVSKNRYTDVLPFDDNRIFL
KSSPDYRSAAKGYINASFISTSSPGSVSEFIATQGPLPHTYEDFWEMVIQYRCPAIVMLT
RLVDNYMVKCGDYFQAEDGPRELGNISIIGQWMKTTETSLVLRHLEVKHREEEEPPLSV
LHIQYPEWPDHGVPKDTYAVREILKRLYHVPPNLGPIVVHCSAGIGRTGTYCAIHNTIQR
ILAGDRSALDLGNTIAAFRSQRIGMVQTQDQYFFCYQAILEELEDLVSHQQ-----
>PAP.aesev.CIAT22838.gnm1.ann1.Ae09g20650.1
------------------------------------------------------------
------------------------------------------------------------
-------------MAASSAGNPPTASSALSRENLNFSPDYPARIALTSDQVNFCT
QALFFFKDKFHNPHTISQEFAHLQANRITPSERRRRCTVAMDAVNLGKNRYTDVLPFDNN
RVVLNSSSDYRPAAQGYVNASLISTSSPGVVSQFIATQGPLPHTYEDFWEMVIQYHCPAI
VMLTKLVDHYMVKCGDYFQAEDGPRECGNVSIVSKWIKSTETSLMLRHLEVNHREAEDP
PLSVLHVQYPEWPDHGVPNDTSAVREILKRLYHLPPNLGPIVVHCSAGIGRTGTYCTIHN
TIQRILAGDMSALNIANTIAMFRSQRIGMVQTQDQYNFCYQAIIDELEDLVSP-------
>OUT.arath.Col0.gnm9.ann11.AT1G71860.1
------------------------------------------------------------
------------------------------------------------------------
--------------------KTSSAANFTGSTRFDLSADSPPKLSLSSDQLNHCHQA
LGVFRGKIQNPDSIAHEFTGLQANRMWPSELLLNSTVAMNSVNVEKNRYSDVVPFDKNRI
VLNPCKD--SSAKGYVNASLIKTSESESISQFIATQGPLPHTMEDFWEMVIQQHCPIIVM
LTRLVDNNTVKCGDYFQDEDGPREFGNISLTTKWIKTTDTSLMLRNLEVNYKETEDQPM
SVLHIQYPEWPDHGVPKDTVAVREILKRLYQVPPSLGPIIVHCSAGIGRTGTYCAIHNTI
QRILAGDMSALDLAKTVALFRKQRIGMVQTMDQYFFCYNAIVDELEDLTAGTNAG---
>CER.bauva.BV-YZ2020.gnm2.ann1.rna-bv07050.t1
------------------------------------------------------------
------------------------------------------------------------
------RSHRKSAMAASSSGNSLPTSSAPSHKPLDFSPDYPPRIALSPDQMKYCSEALG
FFKRK--TPQEISQEFARLQANRITPNEMRRRCVVALNSVNENKNRYTDVVPFDNNRVVL
QSSTDYRPTAQGYINASLISTSSSGSVSRFIATQGPLPHTYEDFWEMVMQYHCPAIVMLT
RLVDHYLVKCGDYFQAEDGAREFGNISIITKWMEATDTSLVLRHLEVKHKEPEDPPLSV
LHIQYPEWPDHGVPKDTSAVREILKRLCHLPPNLGPIVVHCSAGIGRTGTYCTIHNTIQR
ILAGDMSALDIDNTVAVFRSQRIGMVQTEDQYLFCYKTIIEELEDLVSYQQLEE--
>CER.bauva.BV-YZ2020.gnm2.ann1.rna-bv07477.t1
------------------------------------------------------------
-----------------------------------------------------------G
NINSRRSRSRKSAMAAFSSGNSFTTSSAFPRKQLDFSPDYSPRISLSPDQMKYCSQAL
GFFKKK--TPSEITQEFAHLQANRITPSEMSRRCIVALDSVNVHKNRYRNVLPFDNNRVV
LRSSKDYRPTGESYVNASLISTSSSGSVSQFIATQGPLHHTYEDFWEMVMQYNCPAIVML
TRLVDHYLLKCGDYFQAEDGPREFGNISIISKWMETTETSLVLRHLEVKHNEQEDPPIS
VFHIQYPEWPDHGVPKDTSVVREILKRLYHLPPNLGPIVVHCSAGIGRTGTYCTIHNTIQ
RILAGDMSALDLANTIAVFRSQRIGMVQTQDQYSFCYKTIIEELEDLVSYQQ-----
>CER.cerca.ISC453364.gnm3.ann1.Cecan.1G159100.1
------------------------------------------------------------
------------------------------------------------------------
-------------MAASSSGNSFTTSSAFSHKPLDFSPDYPPRIALSPDQMKYCSEALGF
FKKK--TPYEITQEFSHLQANRITPSEMRRRCIVALNSVNVNKNRYTDVVPFDNNRVVLR
SSTDYRPTAQGYINASLISTSSSGSVSQFIATQGPLHHTYEDFWEMVMQYNCPAIVMLTR
LVDHYLVKCGDYYQAEDGPREFGNISIISKWMETTETSLVLRHLEVKHKEQEDPPL
SVFHIQYPEWPDHGVPKDTSAVREILKRLYHLPPNLGPIVVHCSAGIGRTGTYCTIHNTI
QRILAGDMSALDLANTVAVFRSQRIGMVQTEDQYSFCYKTIIEELEDLVSYQQLEE--
>CAE.chafa.ISC494698.gnm1.ann1.ChfasH1.8G092000.1
------------------------------------------------------------
------------------------------------------------------------
-------------MAASSSGNSISSSSASSHKPFDFSPDFPRTIPLTSDQVNYCQEALS
FFRERLLTPSKIAQEFSHLQAGRITSSEMKTRCTVALNEVNVNKNRYTDVLPFDKNRIVL
ESSTDYRPAAKGYINASLVSNSSSGNVSQFIATQGPLPHTYEDFWEMVIQYHCPAIVMLT
RLVDNYMVKCGDYFQAEDGPREFSNISINCKWTKATETSLVLRHLEVKHKEAEDLPMSV
LHVQYPEWPDHGVPKDTNAVREILKRLYHLPPNLGPIVVHCSAGIGRTGTYCAIHNTIQR
ILAGDMSALNLGDTVAVFRSQRIGMVQTQDQYVFCYKAIVDELEDLVSQQQ-----
>PAP.lotja.MG20.gnm3.ann1.Lj5g3v1872920.1
------------------------------------------------------------
------------------------------------------------------------
-----------------AAGNSSSPSSVFSHEILNFSPDSPTPISLTPDQLKHCTQALS
LFKQKLLNPHTISQEFAYLQTNRFTPSQMKRSCNVALDPVNSSKNRYTDVIPFDKNRVVL
KSSTDYRPAALGYINASFVSTSSPGVVSQFIATQGPLPHTYEDLWEMVIQYHCPAIVML
TRLVDNYMVKCGDYFQSEDGPREFGNISVNCKWAKTTEASLVLRHLEVNRSEGEGAPLS
VLHIQYPEWPDHGVPKDTSAVREILKRLYHLPPNLGPIVVHCSAGIGRTGTYCTIHNAIQ
RILAGDMSAVDIANTVAMFRSQRIGMVQTQEQYIFCYEAIMDELEDLVSQQH-----
>PAP.medtr.A17_HM341.gnm4.ann2.Medtr1g096990.1
------------------------------------------------------------
------------------------------------------------------------
------------------AASSAT-SSTVSHQNPTFSPDFPSRIPLTSDQVNHCTKALAL
LKNKLRNPDTILQEFLHLQANRITLSESTRRCNVALNSVNINKNRYKDVIPFDKNRVVLN
SSSDYRSESLGYINASFILTSSTGTVSEFIATQGPLPHTYEDFWEMIMQYNCPAIVMLTK
LVDNYMVKCGDYFQSEDRPREFGNISLACKWTKTTETSLVLRHLEVNHKEVEDTPLSVF
HIQYPEWPDHGVPNDTLAVREILKRLYHLPPNLGPIVVHCSAGIGRTGTYCTIHSTIQRI
LAGDISAIDIANTVSVFRSQRIGMVQTQDQYIFCYEAIIDELEDLVSQQ------
>CER.phach.longxuteng.gnm1.ann1.LXT00133.t1
------------------------------------------------------------
------------------------------------------------------------
-------------MAASSSGNSLTTSSALSHKPFDFSPDYPPRVTLSPDQMKYCSEALE
FFKKK--TPYEIAQEFAHLQANRITPSEMRRRCVIALNSVNVNKNRYTDVLPFDNNRVVL
QSSTDYRPTALGFINASLISTSSSGSVSRFIATQGPLPHTYEDFWEMVMQCHCPAIVMLT
RLVDHYLVKCGDYFQAEDGPREFGNISIVSKWMETTETSLVLRHLEVKHKEPEDPPLSV
FHIQYPEWPDHGVPKDTSAVREILKRLYHLPTNLGPIAVHCSAGIGRTGTYCTIHNTIQR
ILAGDMSALDLAKTVAVFRSQRIGMVQTEDQYSFCYKTIIEELEDLVSYQQLEEK-
>PAP.phavu.G19833.gnm2.ann1.Phvul.007G087900.2
------------------------------------------------------------
------------------------------------------------------------
-----------------MDGNPITTSSASPPVNFNFSPDNPSPLTLTADQVSHCAQALN
LLKEKLHAPHTITREFAHLQANRITPSEMRRRCTVALDAVNLSKNRYTDVLPFDSNRVAL
KSSTDYRPAAQGYINASLVSTSSPGNVSQFVATQGPLPHTYEDFWEMIIQYHCPAIIMLT
RLVDNYMVKCGDYFQAEDGPREVGNISVIGKWVNTTETSLVLRLLEVNHREVEDAPISV
LHIQYPEWPDHGVPKDTLAVREILKRLYHLPPNLGPIVVHCSAGIGRTGTYCTIHNTIQR
ILAGDMSAVDIANTVAVFRAQRIGMVQTQDQYIFCYKAIIDELEDLVSQQ------
>OUT.prupe.Lovell.gnm2.ann1.Prupe.1G402600.1
------------------------------------------------------------
------------------------------------------------------KTKRMR
EMLKTWGKSQKL-ENISSRGSPHRRSSTAATNALELLYDLPPRL
TLAPHQYKYCSLALKFFKDKLRMPEQIKQDWDH-------------------------KN
HYDDYVALDENRVVLNYS-----AAGDYINASFITSCS----SSFIATQGPLSETFEDFW
EMVIQYRCSVVVMLTDLDDN---KCGDYFQAEDGHREFGNISIATKSIRSSENS
VVLRLLEVKKHNSEEAPMSVLHIQYPQWPDHGVPENTIAVREILKRMYQVAPAI
GPIVVHCSAGVGRTGTYCTIHDTLQRIISGDMSALDLVNTITRFRSQRDGMVQKPEQY
CFCYDAIIDELEDLISD-------
>OUT.prupe.Lovell.gnm2.ann1.Prupe.8G052200.1
------------------------------------------------------------
------------------------------------------------------------
-----------------------TASSAKPLPSLDFSADSPPRLVLTPDQYKYCSQA
LKFFKDKLQTSDHIHQEFAQLQAKRITSSDMKRSCTVALDSVNLSKNRYTDVLPFDTNRV
VLNSCKDYRPSARGYINASLISTGSSESISRFIATQGPLPHTYEDFWEMVLEQRCPVVIM
LTRLVDNYMVKCGDYFQAENGPREFGNICIATKWLRTTETSLELRLLEVNYKESEEPPM
SVLHIQYPEWPDHGVPEDRIAVREILKRLYEVPPNLGPIVVHCSAGIGRTGTYCTIHNTV
QRILAGDMSALDLVDTVTTFRSQRIGMVQTREQYFFCYSAIVDELEDLVSNELN----
>OUT.quisa.S10.gnm1.ann1.Qs0256910.1
------------------------------------------------------------
------------------------------------------------------------
-------------MAASSSCKSFTNSSPFSGKQMDFSAECPPRIALTPDQVKNCSEAL
RIFNEKLQSPGAINQEFAYLEANRITKSETERRCTVALNSVNLNKNRYTDVLPFDKDRLI
LNSCSDNRPSAQGYINASIISTSPSESISRFIATQGPLPHTCEDFWEMVIQYNCPAVVML
TRLVDNNEVKCADYFQAEDGPREFGNISIVSKWIKTTDTSLVLRHLEVKHKESEEAPLS
VLHIQYPQWPDHGAPEDTFAVREILKRMCHLPPKFGPILVHCSAGIGRTGTYCTIHNTIQ
RILSGDMTALDLANTITVFRSQRARMVQTKDQYIFCYETIIDELEDLISYQQ-----
>OUT.quisa.S10.gnm1.ann1.Qs0256920.2
------------------------------------------------------------
------------------------------------------------------------
-------------MAASSSGKSFTNSSPFSRKQMDFSAECPPRIALTPDQVKNCSEAL
RIFKEKLQSPYDINQEFAYLQANRITPSEMRRRCTVALDSVNLNKNRYTDVLPFDKDRVI
LNSCSDYRPSAQGYINASIISTSPSESISRFIATQGPLPHTFEDFWEMVIQYHCPAVVML
TRLVDNYMVKCGDYFQAEDGPREFGNISIVSKWIKTTDTSLVLRHLEVKHKE
SEEAPLSVLHIQYPEWPDHGVPEDTFAVREILKRMYHIPPNFGPIVVHCSAGIGRTGTYC
TIHNTIQRILSGDMTALDLAKTITVFRSQRIGMVQTRDQYIFCYKTIIDELEDLISYQQ-
----
>CAE.sento.Myeongyun.gnm1.ann1.Sto08g254980
------------------------------------------------------------
------------------------------------------------------------
-------------MAASSAGNAFSTSSAFPREPLDFSPDSPRPIPLTSDQLKYCTEALA
FFREKLRTPHKIGDEFSRLQANRITPSEMKTRCTTAFHEVNVSKNRYSDVVPFDNNRIVL
ESSTDYRPTAKGYINASFVSTSSPGNVSQFIATQGPLPNTYEDFWEMVIQYHCPAIVMLT
RLVDNYMVKCGNYFEAEDGPREFGNISIISKWIKTTETSLVLRHLEVKHAEPEDLPL
SVLHVQYPEWPDHGVPKDTYAVREILKRLYHLPPNLGPIVVHCSAGIGRTGTYCTVHNTI
QRILAGDMSALDLVNTIAVFRSQRIGMVQTQEQYFFCYKVIVDELEDLVSHQQ-----
>DET.singl.CAF01.gnm1.ann1.evm_model_Chr04_2434
------------------------------------------------------------
------------------------------------------------------------
-------------MAASSSGNSFTTSSAFSHKPLDFSPDFPPRMALTADQVKYCTEAL
GFFREKLQASYKIAEEFAYLQENRLTPSEMKRRCTVALDGVNLNKNRYTDVLPFDKNRVV
LESSTDYRPAARGYINASFISTSSSGSVSEFIATQGPLPHTYEDFWEMVIQHHCPAVVML
TKLVDHYMVKCGDYYQAEDGPRELGNISITSRWIKSTETSLVLRHLEVKHKEPEDSPLS
VLHIQYPEWPDHGVPKDTSAVREIFKRLYQLPPHLGPIVVHCSAGIGRTGTYCTIHNTIQ
RILTGDMSALDLASTIAVFRSQRIGMVQTQDQYFFCHKAIIDELEDLVSYQQ-----
>OUT.vitvi.PN40024.gnm2.ann1.VIT_218s0076g00280.4
------------------------------------------------------------
------------------------------------------------------------
-------------MAAESAGKSIAVSS--SRKPFDFSPDSPPRLSLTPDQFKHCSEALRF
FKDKLQMPEKIRQEFAFLQANRMRPSEMMRSCTVALDSVNLSKNRYTDVLPFDKTRVVLN
SCKDYRPSARGYINASFIETSSTESISRFIATQGPLPHTYEDFWEMVIQYHCPVIVMLTR
LVDNYTVKCGDYFQAEDGPREFGNIFIVTKWIKTTETSLVLRHLEVNYKESEEPSLSVL
HIQYPEWPDHGVPRDTCAVREMLKRMCHVLPSLGPIVVHCSAGIGRTGTYCTIHNTIQRI
LIGDMSALDLVNTITTFRSQRIGMVQTMEQFLFCYNAIVDELEDLISGNETNSK-
