# Supplementary material for: Legume genome structures and histories inferred from Cercis canadensis and Chamaecrista fasciculata genomes
Source: Plant J. 2026 Jun 10;126(5):e70981. doi: 10.1111/tpj.70981 (PMC13252982; doi:10.1111/tpj.70981)
Supplement: Supplementary file 4 — Data S4. Manuscript supplement; Compressed directory of aligned sequences from 2212 low‐copy gene families, for calculation of a consensus species tree. [file TPJ-126-0-s010.gz › S4_consen_species_tree/40_aln_fas_cln1/Legume.fam3.06740]

>CAE.acacr.Acra3RX.gnm1.ann1.g12095.t1
-----PVLFRTGRQGKDVKLFLAMALFLFLCSFASSLNDEGQTLMAIKASFSNAANALLD
WDGVPNDDFCSWRGVYCDQTSDTVLTLNLSSLNLGGEISPAIGELRSLQSIDLQGNKLRG
QIPDEIGDCVSLIHLDLSDNQLYGDLPFSLSKLKHLEFLNLKNNQLTGPIPSTLSQIPNL
KTLDLARNRLSGEIPRLLYWNEVLQYLGLRGNNLTGTLSPDICQLTGLWYFDVRGNNLMG
TIPESIGNCTSFEILDLSYNQISGEIPYNIGFLQVATLSLQGNRLTGKIPEVIGLMQALA
ILDLSENELVGPIPPMLGNLSFTGKLYLHGNLLSGPIPPELGNMSKLSYLQLNDNQLVGE
IPVELGRLEHLFELNLANNHLEGPIPQNISSCSALNQFNVHGNHLSGSIPPSFRTLESLT
YLNLSSNNFERSLPVELGHIINLDTLDLSSNNFSGPVPSSVGDLEHLLTLNLSHNLLDGP
LPAEFGNLRSIQIIDISYNSLLGSIPVEIGQLQNLASLILNDNSLHGRIPDQLANCLSLS
SLNVSYNNLSGTIPPMKNFSRFSADSFIGNPLLCGKKLGSFCGPHISKSRVFFSTAAVLC
LALGIIAILVVAIIAIYGSSQSKQFMKGLSRSGEGPPKLVVLHMDMAIHTLNDILRATEN
LSEKYIIGYGASSTVYKCNLEGSRPIAIKRLYNQHRHNLQEFETELDTVGSIRHRNLVTL
HGYALTPNGNLLFYDYMENGSLWDLLHGSLKVKLDWETRLRVAVGAAEGLAYLHHDCNP
RIIHRDIKSSNILLDENFEPHISDFGIAKSISTTRTHASTFVLGTIGYIDPEYAQTSRLS
EKSDVYSFGIVLLELLTGKKAVDNESNLLQLILSKADDNTVMEAVDPEVCVTCLDLTRVK
KTFQLALLCTKKNPSERPTMHEVARVLASLLPTPPNKVFTAPAKMSDFAQFLIDQGRCQR
LELVQPSE----------------------
>CAE.acacr.Acra3RX.gnm1.ann1.g169.t2
-EDGFV-LFCLHKQKKKHLFV-AMAFLFLFYPFASSISQEGQALMEIKASFSNIADVLLD
WDDSHNDDFCSWRGVYCDNLTLTVLTLNLSSLNLGGEISPAIGDLRNLQSIDLQGNQLTG
QIPDELGDCAALIHLDLSDNQLNGDIPFSISKLKQLEFLNLKNNQLRGPIPSTLTQIPNL
KTLDLARNQLTGEIPRLLYWNEVLQYLGLRGNMLSGTLSPDICQLSGLWYFDVRGNNLTG
TIPETIGNCTSFQILDISYNQITGEIPYNIGFLQVATLSLQGNRLTGRIPEVIGFMQALA
ILDLSENELVGPIPHVLGNLSFTGKLYLHGNKLTGSIPPELGNMSKLSYLQLNGNKLVGR
IPEELGKLEHLFELNLANNYLEGFIPRNISSCTALNKFNVHANRLSGSIPLSFRSLGSLT
YLNLSENNFKGKIPIELGHIINLDTLDISHNNFSGQVPASVGYLEHLLTLNLSHNHFTGP
LPAEFGNLKSIQIIDMSFNNLSGSVPSEIGMLQNLVSLILNNNELHGKIPDQLTNCFSLS
SLNVSYNNLSGTIPPMRNFSRFSSDSFIGNPMLCGNWLGSICDPYIAKSNATFSRAAIVC
LTLGILTLLAMVIVAMYRLSQSMQLMKRSRGNGQGSPKLVVLHMDMAMHTYDDIMG
STENLSEKYIIGYGGSSTVYKCVLKNSRPIAIKRLYNQHPNNKREFETELETVGSIRHRN
LVTLHGYALSPNGNLLFYDYMENGSLWDLLHGPSKVKLDWETRLRIAVGAAEGLAYLHH
GCNPRIIHRDIKSSNILLDENFEAHLSDFGIAKCISTTITHASTHVLGTIGYIDPEYART
SRLNEKSDVYSFGIVLLELLTGKKAVHNESNLHHLILSKTDNDTVMEAVDPEVSVTCINQ
AHVRKTFQLALLCTKRNPLERPTMHEVAKVLVSLLPAPPSKTFASAAKTIDYARFVIEKG
QQGKKELQSQQLQNNSCDAQWFIRFGDAISKNTL
>PAP.aesev.CIAT22838.gnm1.ann1.Ae09g22990.1
---ELLLLLYGGQRRRRFLLLHLMALLFLLSPFAHSLTEEGQALMAIKASFNNIADV
LLDWDDVHNDDFCSWRGVYCDNSSLTVQSLNLSSLNLGGEISPAIGDLRNLQSIDLQGNK
LTGQIPDEIGNCADLAHLDLSDNQLYGDIPFSISKLKQLEFLNFKRNQLTGPIPSTLSQI
PNLKTLDLAQNRLTGEIPRLLYWNEVLQYLGLRGNLLTGTLSPDICQLTGLWYFDVRGNN
LTGTIPESIGNCTSFEILDISYNQISGEIPYNIGFLQVATLSLQGNRLTGKIPDVIGLMQ
ALAILDLSENELVGPIPPILGNLSFTGKLYLHGNKLTGPIPPELGNMSKLSYLQLNDNQL
VGRIPNEIGKLEHLFELNLANNHLEGSIPHNISSCTALNQFNVHGNQLSGSIPLSFRSLD
SLTYLNLSANNFNGSVPIELGHIINLDTLDLSSNYFSGHVPASVGYLEHLLTLNLSHNHL
YGTLPAEFGNLRSIQIIDMSFNNLSGSIPPEFGQLQNLGSLILNNNELRGKIPDQLANCF
SLSSLNFSYNNFSGVIPSMKNFTRFSADSFLGNPLLCGNWSGSICHPHEPKSRVFVSRIA
VLCLSLGIIALLVMVTVAIYRSSQSKQLMKGSGRIGQGPPKLVILHMDMAIHTLDDILRN
TENLNEKYIIGYGASSTVYKCALKNSRPIAVKRLYNQHPHNLKEFETELETVGSIRHRNL
VTLHGYALTPYGNLLFYDYMPNGSLWDLLHGPLKVKLDWETRLRIAVGAAEGLAYLHHDC
NPRIVHRDIKSSNILLDENFEAHLSDFGTARCISTARTHTSTYVLGTIGYIDPEYARTSR
LNEKSDVYSFGIVLLELLTGKKAVDNDSNLHQLILSKADNNTVMDAVDPEVSVTCIDLAH
VKKTFQLALLCTKRNPSERPTMHEVARVLVSLLPAPPSKVRSAPAKTFDYAHFVIEKGHQ
QKMEGLQPQQDNNSSNAQWLVRIEDAISKNSL
>OUT.arath.Col0.gnm9.ann11.AT5G07180.1
-------------ETMKGLFFCLGMVVFMLLGSVSPMNNEGKALMAIKASFSNVANMLLD
WDDVHNHDFCSWRGVFCDNVSLNVVSLNLSNLNLGGEISSALGDLMNLQSIDLQGNKLGG
QIPDEIGNCVSLAYVDFSTNLLFGDIPFSISKLKQLEFLNLKNNQLTGPIPATLTQIPNL
KTLDLARNQLTGEIPRLLYWNEVLQYLGLRGNMLTGTLSPDMCQLTGLWYFDVRGNNLTG
TIPESIGNCTSFEILDVSYNQITGVIPYNIGFLQVATLSLQGNKLTGRIPEVIGLMQALA
VLDLSDNELTGPIPPILGNLSFTGKLYLHGNKLTGQIPPELGNMSRLSYLQLNDNELVGK
IPPELGKLEQLFELNLANNNLVGLIPSNISSCAALNQFNVHGNFLSGAVPLEFRNLGSLT
YLNLSSNSFKGKIPAELGHIINLDTLDLSGNNFSGSIPLTLGDLEHLLILNLSRNHLNGT
LPAEFGNLRSIQIIDVSFNFLAGVIPTELGQLQNINSLILNNNKIHGKIPDQLTNCFSLA
NLNISFNNLSGIIPPMKNFTRFSPASFFGNPFLCGNWVGSICGPSLPKSQ-VFTRVAVIC
MVLGFITLICMIFIAVYKSKQQKPVLKGSSKQPEGSTKLVILHMDMAIHTFDDIMRVTEN
LDEKYIIGYGASSTVYKCTSKTSRPIAIKRIYNQYPSNFREFETELETIGSIRHRNIVSL
HGYALSPFGNLLFYDYMENGSLWDLLHGPGKVKLDWETRLKIAVGAAQGLAYLHHDCTP
RIIHRDIKSSNILLDGNFEARLSDFGIAKSIPATKTYASTYVLGTIGYIDPEYARTSRLN
EKSDIYSFGIVLLELLTGKKAVDNEANLHQMILSKADDNTVMEAVDAEVSVTCMDSGHIK
KTFQLALLCTKRNPLERPTMQEVSRVLLSLVPSPPPKKLPSPAK--------VQEGEER-
----RESHSSDTTTPQWFVQFREDISKSSL
>OUT.arath.Col0.gnm9.ann11.AT5G62230.1
------------KEKMQRMVLSLAMVGFMVFGVASAMNNEGKALMAIKGSFSNLVNMLLD
WDDVHNSDLCSWRGVFCDNVSYSVVSLNLSSLNLGGEISPAIGDLRNLQSIDLQGNKLAG
QIPDEIGNCASLVYLDLSENLLYGDIPFSISKLKQLETLNLKNNQLTGPVPATLTQIPNL
KRLDLAGNHLTGEISRLLYWNEVLQYLGLRGNMLTGTLSSDMCQLTGLWYFDVRGNNLTG
TIPESIGNCTSFQILDISYNQITGEIPYNIGFLQVATLSLQGNRLTGRIPEVIGLMQALA
VLDLSDNELVGPIPPILGNLSFTGKLYLHGNMLTGPIPSELGNMSRLSYLQLNDNKLVGT
IPPELGKLEQLFELNLANNRLVGPIPSNISSCAALNQFNVHGNLLSGSIPLAFRNLGSLT
YLNLSSNNFKGKIPVELGHIINLDKLDLSGNNFSGSIPLTLGDLEHLLILNLSRNHLSGQ
LPAEFGNLRSIQMIDVSFNLLSGVIPTELGQLQNLNSLILNNNKLHGKIPDQLTNCFTLV
NLNVSFNNLSGIVPPMKNFSRFAPASFVGNPYLCGNWVGSICGP-LPKSR-VFSRGALIC
IVLGVITLLCMIFLAVYKSMQQKKILQGSSKQAEGLTKLVILHMDMAIHTFDDIMRVTEN
LNEKFIIGYGASSTVYKCALKSSRPIAIKRLYNQYPHNLREFETELETIGSIRHRNIVSL
HGYALSPTGNLLFYDYMENGSLWDLLHGSLKVKLDWETRLKIAVGAAQGLAYLHHDCTP
RIIHRDIKSSNILLDENFEAHLSDFGIAKSIPASKTHASTYVLGTIGYIDPEYARTSRIN
EKSDIYSFGIVLLELLTGKKAVDNEANLHQLILSKADDNTVMEAVDPEVTVTCMDLGHIR
KTFQLALLCTKRNPLERPTMLEVSRVLLSLVPSLQV------AKKLPSLDHSTKKLQQ--
---ENEVRNPDAEASQWFVQFREVISKSSI
>CER.bauva.BV-YZ2020.gnm2.ann1.rna-bv06196.t1
-------VFHRSKLKRVFHSQHLMVVVLLISPLASTLSEEGQVLMAIKASFSNVADVL
LDWDDVHNDDFCSWRGVYCDNASVAVLNLNLSSLNLGGEISPAIGDLRNVQSIDLQGNKL
TGQIPDEIGNCAALIHLDLSDNQLYGDIPFSISKLKQLEFLNLKNNQLTGPIPSTLTQIP
NLKTLDLAQNRLIGEIPRLLYWNEVLQYLGLRGNSLSGTLSPDICQLTGLWYFDVRSNNL
TGAIPESIGNCTSFEILDISYNQITGEIPYNIGFLQVATLSLQGNRLTGKIPEVIGLMQA
LAILDLSENELVGPIPPIIGNLSFTGKLYLHGNKLSGPIPPELGNMSKLSYLQLNDNQLV
GQIPDELGKLEHLFELNLANNHLQGSIPHNISSCTALNQFNVHGNHLSGSIPLSFRSLES
LTYLNLSTNNFKGSIPNELGHIINLDTLDLSSNNFSGPVPASIGDLEHLLTLNLSHNHFN
GHLPAEFGNLRSIQIIDMSFNDLSGCIPPEMGQLQNLATLILNNNDLRGKISDQLANCFS
LSSLNVSYNNLSGVVPSLKNFTRFSADSFIGNPLLCGNWLGSICGPYVPKSRAIFSRAAV
VCLVLGIITLLAMVIIAVYRSSQSKHLIKGSSKTGQGPPKLVILHMDMAIHTFDDIMRIT
ENLSEKYIIGYGASSTVYKCTWKNSRPIAIKRLYNQHPHNLHEFETELETIGSIRHRNLV
SLHGYALTPHGNLLFYDYMENGSLWDLLHGPSKVKLHWETRLRIAVGAAEGLAYLHHDC
DPRIIHRDIKSSNILLDENFEAHLSDFGIAKCISTSRTHASTYVLGTIGYIDPEYARTSR
LNEKSDVYSFGIVLLELLTGRKAVDNESNLHQWILSKADNNTVMEAVDPEVSVTCMDLSH
VRKTFQLALLCTKRNPSERPTMHEVARVLVSLLPAPPSKMYAAPAKTFDYAQFVIEKGQH
GRMERLQPRQENNSSDAQWFVHFGDVISNNTL
>CER.cerca.ISC453364.gnm3.ann1.Cecan.1G210600.1
-------VFLRSKLKWVFHSQHLIAMVLLISPLASTLSEEGQALMTIKASFSNVADVL
LDWDDVHNDDFCSWRGVYCDNASLTVLNLNLSSLNLGGEVSPAIGDLKNVQSIDLQGNKL
TGQIPDEIENCAALIHLDLSDNRLYGDVPFSISKLKQLEFLNLKNNQLTGPIPSTLTQIP
NLKTLDLAQNQLTGEIPRLLYWNEVLQYLGLRGNSLSGTLSPDICQLTGLWYFDVRGNNL
TGIIPDSIGNCTSFEILDISYNRITGVIPYNIGFLQVATLSLQGNKLTGKIPEVIGLMQA
LAILDLSENELVGPIPPILGNLSFTGKLYLHGNMLSGPIPPELGNMSKLSYLQLNDNQLV
GRIPDELGKLEHLFELNLANNHLQGSIPHNISSCTALNQFNVHGNHLSGSIPLSFRSLES
LTYLNLSTNNFKGSIPDELGHIINLDTLDLSSNNFSGPVPASVGDLEHLLTLNLSHNHFN
GHLPAEFGNLRSIQIIDMSFNNLSGSIPPEMGQLQNLASLILNNNDLRGKIPDQLTNCFS
LSSLNVSYNNISGVVPPMKNFTRFSADSFIGNPLLCGNWLGSICGPYVPKSRAIFSRAAV
VCLTLGIITVLAMVIIAVYRSTQSKHLIKGSSKTGQGPPKLVILHMDMAIHTFDDIMRIT
ENLSEKYIIGYGASSTVYKCTWKNSRPIAIKRLYNQYPHNLREFETELETIGSIRHRNLV
SLHGYALTPHGNLLFYDYMENGSLWDLLHGPSKVKLHWETRIRIAVGAAEGLAYLHHDC
NPRIIHRDIKSSNILLDENFEAHLSDFGIAKCISTSRTHASTYVLGTIGYIDPEYARTSR
LNEKSDVYSFGIVLLELLTGMKAVDNESNLHQLILSKADNNTVMEAVDPEVSVTCMDLAH
VRKTFQLALLCTKRNPSERPTMHEVARVLVSLLPSPPSKMFAAPPKTIDYAQFVIEKGQH
ARMERQQPQQENNSSDAQWFVHFGDVISNNTL
>CAE.chafa.ISC494698.gnm1.ann1.ChfasH1.8G045800.1
-------------------FFFFFFFLFSFSSFVSPLTDEGQTLMTIKASFINVEDVLLD
WDDVHNDDFCSWRGVYCDNISISVLSLNLSSLNLGGEISPAIGDLRNLQSIDLQGNKLSG
QIPDEIGNCASLIHLDLSDNQLYGDVPFSLSKLKLLEFLNLKNNQLTGPIPSTLTQIPNL
KTIDLARNRLTGEIPRLLYWNEVLQYLGLRGNSLSGTLSPDICQLTGLWFFDVRGNNLTG
TIPESIGNCTSFEIFDISYNQISGEIPYNIGFLQVATLSLQGNRLTGKIPEVIGLMQALA
ILDLSENQLVGPIPPILGNLSFTGKLYLHGNLLSGSIPAELGNMSKLSYMQLNDNQLVGK
IPDELGKLEHLFELNLANNNLEGPIPHNISSCTALNQFNVHGNHLSGSIPLSFHNLGSLT
YLNLSSNNFKGKIPVELGHIVNLDTLDLSHNNFSGPVPVSVGDLEHLLTLNLSHNYLDGP
LPAEFGNLRSIQIIDISYNNLSGSIPQELGQLQNLVSLILNNNVLCGEIPDQLANCLSLS
SLNLSYNNLSGIVPPLRNFSRFSADSFIGNPLLCGRRLGSKSRAIICIFSVVLHRAAVL
CLTLGIITLLAMVIIAIYRSSQSKHLLKGSSRTGQGPPKLVVLHMDMAIHTFDDIMRATE
NLSEKYIIGYGASSTVYKCNLKGSRPIVIKRLYNRHPHNLQEFETELETIGSIRHRNLVT
LHGYALTPNENLLFYEYMENGSLWDLLHGPLKVKLDWDTRLRIAVGAAEGLAYLHHDCN
PRIIHRDIKSSNILLDENFEPHLSDFGIAKSISTSRTHASTYVLGTIGYIDPEYARTSRL
NEKSDVYSFGIVLLELLTGKKAVDNESNLHQLILSKADNNTVMEAVDPEVSITCLDLSHV
KKTFQLALLCTKRNPSERPTMHQVARVLVSLVPTPPAKVFTAPLKTTDYTQFLTQKKME
L-L-HHQPKQET--------------------
>PAP.lotja.MG20.gnm3.ann1.Lj5g3v2044980.1
----LLLLFYAGHRKMKLLLSPVLLMLLLFSPFASSLTEEGQALMAIKASLSNIAD
VLLDWDDVHNDDFCSWRGVFCDNVSLTVQSLNLSSLNLGGEISPAIGDLVNLQSIDLQGN
KLTGQIPDEIGNCAELIHLDLSDNQLYGDVPFSISKLKQLEFLNLKSNQLTGPIPSTLTQ
IPNLKTLDLAKNKLTGEIPRLLYWNEVLQYLGLRGNMLTGTLSPDICQLTGLWYFDVRGN
NLTGTIPESIGNCTSFEILDISYNQISGEIPYNIGFLQVATLSLQGNRLTGKIPEVIGLM
QALAILDLSENELVGPIPPIFGNLSFTGKLYLHGNMLTGPIPPELGNMSKLSYLQLNDNQ
LVGKIPDEIGNLEHLFELNLANNHLDGTIPHNISSCTALNQFNVHGNQLSGSIPLSFRNL
ESLTYLNLSANNFKGNIPVELGHIINLDTLDLSSNNFSGHVPASVGYLEHLLTLNLSHNH
LAGTLPAELGNLRSIQIIDLSFNNMSGSIPVDFGQLQNLASLILNNNDLRGRIPDQLTNC
FSLSSLNFSYNNLSGAIPSMKNFSRFSADSFIGNSLLCGDWVGSICHPYTPKTREIFCRV
AVVCLTLGVLLLLVMVIVAIYRSSRSKQLMKGTGRTGQGPPKLVILHMDLAMHTLDDMMR
STENLSEKYIIGYGATSTVYKCALKNSRPIAIKRLYNQHPHSLREFETELETIGSIRH
RNLVTLHGYALTPNGNLLFYDYMANGSLWDLLHGPLKVKLDWETRLRIAVGAAEGLAYLH
HDCNPRIVHRDIKSSNILLDENFEAHVSDFGTAKCIAATRTHASTYVLGTIGYIDPEYAR
TSRLNEKSDVYSFGIVLLELLTGKKAVDNESNLHQWILAKADNNTVMEAVDPEVSITCID
LAHVKKTFQLALLCTKGNPSERPSMHEVARVLVSLLPSPPSKALTAPAKSFDYVHFVIEK
GQQQKMEGQQPRQDQNTSNAQWFVRFGDVISKSTL
>PAP.medtr.A17_HM341.gnm4.ann2.Medtr1g102500.1
MEDELMPLFYARQKKWWFHATTMFLMLLLLSPFAFSLQEEGQALMAMKSSFNNIADVLL
DWDDVHNDDFCSWRGVFCDNASHTVVSLNLSSLNLGGEISPAIGDLRNLQSIDLQGNK
LTGQIPDEIGNCGALFHLDLSDNQLYGDIPFSISKLKQLEFLNLKNNQLTGPIPSTLSQI
PNLKTLDLARNKLIGEIPRLLYWNEVLQYLGLRGNMLTGILSPDICQLSGLWYFDVRGNN
LTGPIPESIGNCTSFEIFDISYNQITGEIPYNIGFLQVATLSLQGNRLTGKIPEVIGLMQ
ALAILDLSENQLVGPIPPILGNLSFTGKLYLHGNILTGSIPPELGNMSKLSYLQLNGNQL
VGEIPKEFGKLENLFELNLANNHLEGSIPHNISSCTALNQFNVHGNQLSGSIPTTFRNLE
SLTYLNLSANNFKGNIPVELGHIINLDTLDLSSNNFSGHVPASVGYLEHLLTLNLSHNHL
EGPLSAELGNLRSIQTMDMSFNNLSGSIPPEIGQLQNLASLTLNNNDLHGKIPEQLTNCF
SLSTLNFSYNNFSGVVPSSKNFTRFAADSFIGNPLLCGNWVGSICRPYIPKSKEIFSRVA
VICLTLGIIILLAMIIVAIYRSIQSKQLMKGSGKMGQVPPKLVILHMDLAIHTLDDIIRS
TENLSEKFIIGYGASSTVYKCVLKNSRPIAVKRLYNQHPHNLREFETELETIGSIRHRNL
VTLHGYALTPFGNLLFYEYMANGSLWDLLHGPLKVKLDWETRMRIAVGAAEGLAYLHHDC
NPRIVHRDIKSSNILLDENFEAHLSDFGTAKSIPATKTHASTYVLGTIGYIDPEYARTSR
LNEKSDVYSFGIVLLELLTGKKAVDNDSNLHQLILSKADSNTVMEAVDPEVSVTCIDLAH
VKKTFQLALLCTRRNPSERPSMHEVARVLISLLPPPPSKVVAAAAKSFDYAPFVAEKGQH
HKLDGLQPQQDNNLSNAQWFVRFGDVISKSSL
>CER.phach.longxuteng.gnm1.ann1.LXT01648.t1
-------VFHRS--KLKWVFRPQMAVILLISPLASTLSDEGQVLMKIKASFSNVAD
VLLDWDDVHNDDFCSWRGVYCDNASLTVLNLNLSSLNLGGELSPAFGDLRNVQSIDLQGN
KLTGQIPDEIGDCSALIHLDLSENQLYGDVPFSISKLKQLEFLNLKNNLLTGPIPSTLSQ
IPNLKTLDLAQNRLTGEIPRLLYWNEVLQYLGLRGNSLSGTLSPDICQLTSL--CDVRGN
NLTGTIPDSIGNCTSFEILDISYNQITGEIPYNIGFLQVATLSLQGNRLTGKIPEVIGLM
QAIAILDLSENELVGPIPPILGNLSFTGKLYLHGNMLSGPIPPELGNMSKLSYLQLNDNQ
LVGRIPEELGKLEHLFELNLANNNLEGSIPHNISTCTALNQFNVHGNHLSGSIPLSFRSL
QSLTYLNLSTNNFKGTIPDELGHIINLDTLDLSSNNFSGPVPASVGDLEHLLTF------
------------------DMSFNDIAGGIPPEIGQLQNLASLILNNNDLRGEIPDQLTNC
FSLSSLNVSYNNLSGVVPPVKNFTRFSANSFIGNPLLCGNWLGSICGPYVSKSRANFSRT
AVVCLSLGIMTLLAMVIVALYRSTQSKHLIKRSSKPGQGLPKLVILHMDMAIHTLDDIMR
ITENLSEKYIIGYGASSTVYKCTWKNSRPIAIKRLYNQYPHNIREFETELETIGSIRHRN
LVSLHGYALTPHGNLLFYDYMENGSLWDLLHGKFA-------------------------
-----------------------E---------------------LSEMPWI--------
---------------------------------LILSKAENNTVMEAVDPEVSVTCMDLS
YVRKTFQLAFLCTKRNPSERPTMYEVSRVLVSLLPAPPGKMYAAPAKTFDYAQFVIEKGQ
HGRMGRLQPQPENNSSDAQWFVHFGDVISNNSL
>PAP.phavu.G19833.gnm2.ann1.Phvul.004G126100.1
--------FLGKRKHFLLLLVAMELLLLPLSPFASPLSDEGQALMKIKASFSNVADVLH
DWDDLHNDDFCSWRGVLCDNVSLTVLSLNLSNLNLGGEIPPAIGDLGNLQSIDLQGNKLT
GQIPDEIGNCAALIHLDLSDNQLYGDIPFSISKLKQLVFLNLKSNQLTGPIPSILTQIPN
LKTLDLARNRLTGEIPRLLYWNEVLQYLGLRGNMLSGTLSPDICQLTGLWYFDVRGNNLT
GTIPDSIGNCTNFEILDLSYNQISGEIPYNIGFLQVATLSLQGNKLTGKIPEVIGLMQAL
AILDLSENELIGPIPPILGNLSFTGKLYLHGNMITGPIPPELGNMSRLSYLQLNDNQLVG
QIPDELGKLEHLFELNLANNHLEGSIPLNISSCTALNKFNVHGNHLNGSIPLSFSSLESL
TYLNLSANNFKGIIPVELGHIINLDTLDLSSNNFSGHVPGSVGYLEHLLTLNLSHNSLQG
PLPAEFGNLRSIQIIDISFNHLLGSIPPEIGQLQNLVSLILNNNDLRGKIPDQLTNCLSL
NFLNVSYNNLSGVIPLMKNFSRFSDDSFIGNPLLCGNWLGSICDPYIPKSRVVFSRAAVV
CLIVGTIILLAMVTVALYRSSQSMQLIKGSSGTEQGPPKLVILHMGLAIHTFDDIMRVTE
NLNEKYIVGYGASGTVYKCVLKNSRPIAIKRLYNQHQHNSREFETELETIGSIRHRNLVT
LHGYALTPNGNLLFYDYMENGSLWDLLHGPLKVKLDWEARLRIAVGASEGLAYLHHDCN
PRIIHRDIKSSNILIDENFEARLSDFGIAKCLSTTRTHASTSVLGTIGYIDPEYARSSRL
NEKSDVYSFGIVLLELLTGKKAVDDDSNLHHLILSKADNNTIMETVDPEVSITCMDLTHV
KKTFQLALLCTKGNPSERPTMHQVARVLASLLPAPPSNIFAPPSKTIDYAQIVIQKGNNL
HPPQMERLQSQKYSNDQWFVRFENVVSNNSL
>PAP.phavu.G19833.gnm2.ann1.Phvul.007G063200.1
----LAPLFYVGHHKLKLLTSPLLLMLFLLSPFALPLSEEGQALMAMKATFSNMPDVLLD
WDDVHNDDFCSWRGVSCDNGSLSVVSLNLSSLNLGGEISPAIGDLRNLQSIDLQGNKLTG
QIPDEIGNCAALFHLDLSDNQLYGDIPFSLSKLKQLEFLNLKSNQITGPIPSTLTQIPNL
KTLDLARNRLTGEIPRLLYWNEVLQYLGLRGNMLSGGLSPDICQLTGLWYFDVRGNNLTG
TIPDSIGNCTSFEIFDISYNQFTGEIPYNIGFLQVATLSLQGNRLTGKIPEVIGLMQALA
ILDLSENELVGSIPPILGNLTFTGKLYLHGNMLTGPIPPELGNMSKLSYLQLNDNHLIGK
IPNEFGKLEHLFELNLANNHFDGTIPHNISSCTALNQFNVHGNQLDGSIPLSFRNLDSLT
YLNLSANNFKGNIPVELGHIINLDTLDLSSNNFSGHVPASVGYLEHLLTLNLSHNHLGGS
LPAEFGNLRSIQILDMSFNNLSGSIPPEIGQLQNLMSLIMNNNDLRGKIPDQLTNCFSLT
LLNLSYNNLSGVIPSMKNFSRFSADSFFGNSLLCGDWLGSICRPYIPKSREIFSRVAVVC
LTLGIMILLAMVIVAFYRSSQSKQLMKGSSRTGQGPPRLVILHMDMAIHTLDDIMRSTEN
LNEKYIIGYGASSTVYKCVLKNSRPIAIKRLYNQQPHNLREFETELETVGSIRHRNLVTL
HGYALTPDGNLLFYDYMANGSLWDLLHGPSKVKLDWETRLRIAVGAAEGLAYLHHDCNPR
IVHRDIKSSNILLDENFEAHLSDFGTAKSISTARTHASTYVLGTIGYIDPEYARTSRLNE
KSDVYSFGIVLLELLTGKKAVDNESNLHQLILAKADNNTVMEAVDAEVSITCIDLAHVKK
TFQLALLCTKKNPSERPTMHEVARVLVSLLPSPPSKILAPPAKKFDYAHFVIEKGQPRKV
EGQQPHQEDNSTNAQWFVRFGDVISKST-
>OUT.prupe.Lovell.gnm2.ann1.Prupe.2G283600.1
----------------RVVFCVGLALLPLFFPFASPLNDEGKALMSIKASFSNVANVLLD
WNDAHDEDFCSWRGVFCDNVTLSVASLNLSNLNLGGEISPAIGDLGNLQSIDLQGNKLTG
QIPDEIGNCASLMHLDLSDNFLYGDVPFSVSKLKKLELLNLKNNQLTGPIPTTLTQIPNL
KTLDLARNQLTGEIPRLIYWNEVLQYLGLRGNSLTGSLSPDMCQLTGLWYFDVRGNNLTG
PIPDNIGNCTSFEILDISYNQITGGIPYNIGFLQVATLSLQGNRLTGKIPEVIGLMQALA
VLDLSENELVGPIPPILGNLSYTGKLYLHGNKLTGPIPPELGNMSKLSYLQLNDNKLLGT
IPAELGKLQQLFELNLANNELEGPIPHEISFCTALNQFNVHGNHLTGSIPMAFRNLQSLT
YLNLSSNYFSDRIAIELGRIINLDTLDLSRNNFSGPVPASVGDLEHLLTLNLSDNHLDGS
LPAEFGNLRSVQIIDMSFNNLSGSIPAELGQLQNLVALILNNNSLHGRIPDQLTNCFSLA
TLNFSYNNLSGVIPPMRNFSRFSPDSFIGNPLLCGDWLGSICRPCAAKSRAIFSRTAVVC
MTLGLITVLSMVIVAVYKSNQAKQLVMGSSKSGQGPPTLVILHMDMAIHTFDDIMRITEN
LNEKYIIGYGASSTVYKCVLKNSRPMAIKRIYNRYPDNMREFETELETIGSIKHRNLVSL
HGYSLSPHGNLLFYDYMENGSLWDLLHGPAKVKLDWETRLKIAVGAAQGLAYLHHDCNP
RIIHRDVKSSNILLDENFVAHLSDFGIAKSIPAAKTHASTYVLGTIGYIDPEYARTSRLT
EKSDVYSFGVVLLELLTGKKAVDKESNLHQLILSKADTNTVMETLDPEVSVTCMDLSHVR
KTFQLALLCLKRNPIERPFMHEVARVLVSLLPAPPTKHC-SVSKGIDYAKFAVDKGQQQ
KLQQHPVQQESNSSDAQWFERFGEVISKNTL
>OUT.quisa.S10.gnm1.ann1.Qs0319970.1
------------IKKGEYVLCLVMAVLLVLSPLATPLSEEGQALMSIKASFSNLANVLLD
WDDVQNEDFCSWRGVFCDNGSLTVLTLNLSSLNLGGEISPSIGDLSNLQSVDLQANRLTG
QIPDEIGNCPALLHLDLSYNQLFGDIPFSVSKLKKLEFLNLKNNQLTGPIPSTLTQIPNL
KTLDLARNQLTGEIPRLIYWNEVLQYLGLRGNSFSGTLSPDMCQLTGLWYFDVRGNNLTG
KIPESIGNCTSFEILDISYNQITGEVPYNIGFLQVATLSLQGNRLTGKIPEVIGLMQALA
VLDLSENELVGSIPPILGNLSYTGKLYLHGNMLTGPIPPELGNMSRLSYLQLNDNQLVGV
IPDELGKLEQLFELNLANNYLEGSIPHNISSCTALNQFNVHGNRLNGSIPLGFRSLESLT
YLNLSANNFKGRIPIELGRIINLDTLDLSSNRFSGSVPASVGDLEHLLTLNLSSNHLDGP
LPAEFVNLRSIQIIDMSFNNISGGIPPEFGQLQNIVTLILNNNNLQGKIPDQLTNCFSLS
SLNVSYNNLSGIIPPMKNFSRFSPDSFIGNPLLCGNWLGSICGPCVPKSKVFFSRTVAVC
LTLGIITLLSMVIVAIYKSIQSKQLMKESSRSGQGPPKIVILHMDMAIHTFDDIMRITEN
LSKKFIIGYGASSTVYKCVLKNSRPIAIKRLYNQHQHNLREFETELETIGSIRHRNLVVL
HGYALSPCGNLLFYDYMENGSLWDLLHDPSKVKLDWETRLRIAVGAAQGLAYLHHDCNP
RIIHRDVKSSNILLDENFEAHLSDFGIAKCVSTAKTHASTYVLGTIGYIDPEYARTSRLT
EKSDVYSFGIVLLELLTGKKAVDNESNLHQLIMSKADNNTVMEAVDPEVSVTCMDLSHVR
KTFQLALLCTKRNPSERPTMHEVARVLESLLPAPPSKLLPAPAKNVDYAQFVIDKGRQP
KLQQLQVQRENNSSDAQWFVHLGEVISKNT-
>CAE.sento.Myeongyun.gnm1.ann1.Sto05g157500
--------------LLKLKLFLVMPLLLLLSSFVSPLTEEGQTLMTIK
ASFSNVADALLDWEDVHNDDFCSWRGVYCDNSSVTVLSLNLSSLNLGGEISPAIGDLRNL
QSLDLQGNKLSGQIPDEIGNCPSLIHLDLSDNQLYGDVPFSLSKLKLLEFLNLKNNQLTG
PIPSTLTQIPNLKTIDLARNQLTGEIPRLLYWNEVLQYLGLRGNSLSGTLSPDICQLTGL
--CDVRGNNLTGTIPESIGNCTSFEILDISYNQISGVIPYNIGFLQVATLSLQGNKLTGR
IPDVIGLMQALAILDLSENELVGPIPPILGNLSFTGKLYLHGNMLSGTIPPELGNMSKLS
YLQLNDNQLVGRIPNELGKLEHLFELNLANNHLEGPIPHNISSCTALNQFNVHGNHLSGS
IPLSFRNLESLTYLNLSANHFKGKIPVELGHIINLDTLDLSRNNFSGSVPASVGDLEHLL
TLNLSLNHLDGSLPAEFGNLRSIQIIDISYNNLSGSIPQEMGQLQNLVSLILNNNVLSGK
IPDQLANCLSLSSLNVSYNNLSGIIPPMRNFSRFSADSFIGNPLLCGKRLGSMCGSCIPK
SRDPANQR-----------ISQKDLAELYK---------------ACPPKLVILHMDMAL
HTFDDIMRVTENLSEKYIIGYGASSTVYKCNLKGSRPIAIKRLYNQHPHNLREFETELET
IGSIRHRNLVTLHGYALTPNGNLLFYDYMDNGSLWDLLHGPLKVKLDWETRLRIAVGAA
EGLAYLHHDCNPRIIHRDIKSSNILLDENFEPHLSDFGIAKSISTTRTHASTYVLGTIGY
IDPEYAQTSRLNEKSDVYSFGVVLLELLTGKKAVDNESNLHQLILSKADNNTVMEAVDPE
VSVTCMDLAHVKKTFQLALLCTKRNPSDRPTMHEVARVLVSLLPSPPTKTCSAPVKTADY
ARFVIEKGRQQRMELLHSKQENNSSDAQWFVRFGDVS-KN--
>DET.singl.CAF01.gnm1.ann1.evm_model_Chr05_3079
--------FCTGKEKWECFLVFLVAVFLLSPSSALPLSEEGQALMTIKASFSNVADVLLD
WDDAHRDDFCSWRGVYCDNVSLTVLTLNLSSLNLGGEISAAIGDLRNLESIDLQGNILTG
QIPDEIGNCATLVHLDLSDNQLYGDIPFSISKLKQLEFLNLKNNQLTGPIPSTLTQIPNL
KTLDLARNRLTGEIPRLLYWNEVLQYLGLRGNS
LTGALSPDICQLTGLWYFDVRGNNLTGTIPDSIGNCTSFEILDISYNQITGQIPYNIGFL
QVATLSLQGNRLTGKIPDVIGLMQALAILDLSENELVGPIPPILGNLSFTGKLYLHGNML
TGSIPPELGNMSKLSYLQLNDNHLIGQIPNELGRLEHLFELNLANNHLEGSIPHNISSCT
ALNQFNVHGNRLSGSIPLSFHNLESLTYLNLSANNFKGTIPVELGHIINLDTLDLSSNNF
SGPVPASVGDLEHLLTLNLSHNHLDGFLPAEFGNLRSIQILDMSYNNLHGSIPPELGQLQ
NLVSLILNNNGLRGKIPDQLANCFSLSSLNVSYNNLSGVVPPMKSFTRFSAD--------
---------------------RAVVVCLTLGIITLSAMVIVAVYRSS-------------
--PPKLVILHMDMAIHTFDDIMRITENLSEKYIIGYGASSTVFKCILKNSRPIAIKRLYN
QSPHSIREFETELETVGSIRHRNLVTLHGYALTPYGNLLFYDYMENGSLWDLLHGKFA--
---------------NLEYLL----------------MIIDN------------------
---------------------SSMFCLQKGIFAFFWSFIAL----------DCLALQILS
KADNNTVMEAVDPEVSVTCMDLSHVRKTFQLALLCTRRNPTERPTMHEVARVLASLLPAP
PSKISLAPAKTIDYAQFVIDKGHQQRMGRLQSELDHNSSDAQWFVRFGDVISKNTL
>OUT.vitvi.PN40024.gnm2.ann1.VIT_216s0022g02030.1
-------------VKKRVVVCLFIWVFLFLSSLAFQLNDEGKALMSIKASFSNVANALLD
WDDVHNADFCSWRGVFCDNVSLSVVSLNLSNLNLGGEISSAVGDLKNLQSIDLQGNRLTG
QLPDEIGNCVSLSTLDLSDNLLYGDIPFSISKLKKLELLNLKNNQLTGPIPSTLTQIPNL
KTIDLARNQLTGEIPRLIYWNEVLQYLGLRGNSLTGTLSPDMCQLTGLWYFDVRGNNLTG
TIPDSIGNCTSFEILDISYNQITGEIPYNIGFLQVATLSLQGNKLTGKIPEVIGLMQALA
VLDLSENNLIGPIPPILGNLSYTGKLYLHGNKLTGPIPPELGNMSKLSYLQLNDNQLIGS
IPAELGKLEQLFELNLANNDLEGPIPHNISSCTALNQFNVHGNHLSGSIPPGFQNLESLT
YLNLSSNNFKGRIPLELGRIVNLDTLDLSSNGFLGTVPASVGDLEHLLTLNLSRNNLDGP
VPAEFGNLRSIQTIDMSFNKLSGGIPRELGQLQNIVSLILNNNNLDGEIPDQLTNCFSLT
ILNVSYNNFSGVVPPIRNFSRFSPDSFIGNPLLCGNWLGSICGPYVPKSRAIFSRTAVAC
IALGFFTLLLMVVVAIYKSNQPKQQINGS-NIVQGPTKLVILHMDMAIHTYEDIMRITEN
LSEKYIIGYGASSTVYKCVLKNSRPIAIKRIYSQYAHNLREFETELETIGSIKHRNLVSL
HGYSLSPKGNLLFYDYMENGSLWDLLHGPSKVKLDWETRLKIAVGAAQGLAYLHHDCNP
RIIHRDVKSSNILLDENFDAHLSDFGIAKCIPTAKTHASTYVLGTIGYIDPEYARTSRLN
EKSDVYSFGIVLLELLTGKKAVDNESNLHQLILSKADDNTVMEAVDPEVSVTCMDLAHVR
KTFQLALLCTKRHPSERPTMHEVARVLVSLLPAPPAKPCSSPPKPIDYAHFVMDKGQKQQ
NAQVEPDNNTSSNDAQWFVRFHEVISKNSL
