# Supplementary material for: Legume genome structures and histories inferred from Cercis canadensis and Chamaecrista fasciculata genomes
Source: Plant J. 2026 Jun 10;126(5):e70981. doi: 10.1111/tpj.70981 (PMC13252982; doi:10.1111/tpj.70981)
Supplement: Supplementary file 4 — Data S4. Manuscript supplement; Compressed directory of aligned sequences from 2212 low‐copy gene families, for calculation of a consensus species tree. [file TPJ-126-0-s010.gz › S4_consen_species_tree/40_aln_fas_cln1/Legume.fam3.06746]

>CAE.acacr.Acra3RX.gnm1.ann1.g12411.t2
MAPIFEYFVVCGIGPEIRTLEGSKGFHGTGYMYLPSLLDQYPPPNHSLYPPPPPQLPTCV
LPAGVEFYSSGFDSNSPSTFPRSYPIVLTEGDGSKIYVSCISFRDPVCEDIADAYRIPAN
SFADKCICLVSRFPSFHVLRSTLEELFALCFSPNGSSKPLWDVIAHLVSNVPLPTPGKER
VLFAIENCLLSVEAPPSDGLPHADISFQPLLQCLDVDNLMRLFTAVLLERRILLRANKYS
LLTLVSEAICHLIYPFRWQHVYIPLLFFSGVDYIDAPTPYMMGLHSGVDTSALAMDGVVI
VDLEYNRITTTEEIPPIPEPEFTFLRGEITKLLYPNVVGIDEMKAGIFGASEHYPKCGGK
QWGEDHDLQLRLIFLKFFATLLSGYRNFVENSATNIFNNQAFLKKRSRSTNHPAEPMVVE
FLDSHGFLDYLERGVGSDENNNNLLDKLQDAIGRGQNPMSVLPSSSLEPEIITISDSDVG
LSGSGAKYTYDRFPSNIRTDEQEEKRKQVLAAASNAFEYSRRQTPSKDSIADVLTPLERA
AERERMVLDIKVKLQWLRLLKLGSTDDPLSSFEYGTILALIESDAEGIGGSGFVECIR
EHIHSGWHCQLTEEQFVAVKELLKTAINRATSRNDLLTIRDALEVSSDMYKKDINNVADY
VQRHLISLSIWEELRFWEGYFDYLMEQSSNESANYSSLVTAQLVVVASHMVGLGLPDTDA
WYMIETIAERNNVGSKQFIKLRGFLSHIQQLRNGYWGITSMKTQSLSSLALPSPHTKDAK
DEHQQPAEATGRSWVQSMFSRDTTSRSSSFSRVRRWTSDGAA---NENDTSRKQDAST-G
QKKLQTNVRMLRGHNGAITALHCVTKREVWDLVGDREDAGFFISGSTDCSVKIWDPSLRG
SELRATLKGHTRTVRSISSDRGKIVSGSDDHSVLVWDKQTTQLLEELKGHDAQVSCVRML
SGERVLSASHDGTVKMWDVRTDTCVATVGRCSSAVLCMEYDDNAGVLAAAGRDGVANIWD
IRAGRQMHKLSGHTQWIRSIRMSGDTLITGSDDWTARIWSVSRGTCDAVLACHAGPISCV
EYSPLDKGIITGSTDGLVRFWENDEGGIKCVKNVTIHNGAIVSINAGEHWLGIGATDNS
MSLFHRPQERLGGFSGPGSKMGGWQLYRTPQKTVALVRCMGSDLERKRICSGGRNGILRL
WDATINI
>PAP.aesev.CIAT22838.gnm1.ann1.Ae03g33140.1
MPPIFEYFVVCGIGPEIRTIDGSKGYYGTGCMYLPSLLDQYPPPNHTLYPPPPPQLSTCV
LPAGVEFYSSGFDPKDPSTFPRSYPIVLTEGDGSKIYVSCISFRDLVCEDISEAYHILAN
PYADKCICLVSRLPSFRVLRSALEEIYTLCFSPNGSSKPLWDVIAHLVSNVPLPTPGKER
VLFAIDSCLLSVEAPPLDGLPHADISFQPLVQCLDVDNLMKLFTAVLLERRILLRANKYS
LLTLASEAICHLIYPFRWQHVYIPLLFFSGVDYIDAPTPYMMGLHSGVDTSALAMDGVVV
VDLEYNRITTSEEIPPIPAPEFSLLRGDLMKLLYPNVIGIDEMKARICSVTEHYPKSRAK
QWGEDHDLQLRMIFLKFFATLLSGYRNFLENSSTHVFNTQAFLKKRSRSTNQPSEPMIAQ
FLDSHGFLDYLERGVGSDENNNNLLDKLQDAIGRGQNPMSILPLPSAEPEILTVSDSDA
GRPGSGAKYIYDRFPAISRTEAEEEKRKQTLATVSNAFEYSARHTPSKDPLSDSLSPLE
RAAERERMVLDIKVKLQWLRLLKLGATDDPLSSFEYGTILALIESDAEGIGGSGFVEC
IREHIHSGWHCQLTEEQFIAVKELLKTAINRATSRNDLLTIRDALEVSSDMYKKDNNNVP
DYVQRHLISLSIWEELRFWEGYFDYLMEQSSNKSANYASLVTAQLVVLASHMAGLGLPDI
DAWYMIETIAERNSIGSKQFIKIRGFLSHIQQLRNGYWGIASTKAQSMSSLALPAPLSKD
AIDEGQQPAEATGRSWVQSMFSRNSSSRSS-FGRVRKGSSDGVN-SVNENGTPRKQDL
STGGQKKLQTNVRILRGHNGAITALHCVTKREVWDLVGDREDAGFFISGSTDCSVKIWDP
SLRGSELRATLKGHTRTIRAISSDRGKVVSGSDDQSVLVWDKQTTQLLEELKGHDGPVSS
VRMLSGERVLTSSHDGTVKMWDVRTDRCVATVGRCSSAVLCMEYDDNVGVLAAAGRDVVA
NIWDIRAGRQMHKLSGHTQWIRSIRMVGDTVITGSDDWTARIWSVSRGTCDAVLACHAGP
ILCVEYSSLDRGIITGSTDGLLRFWENDEVGIRCAKNVTIHNAAILSINAGEHWLGIGAA
DNSLSLFHRPQERLGSFSGSGLKMAGWQLYRTPQKTVAMVRCIASDLERKRICSGGRNGL
LRLWDATINI
>OUT.arath.Col0.gnm9.ann11.AT1G49040.1
MGRIFEYFVVCGLGPEMRTVDGDLGFHGMQTFYLPALLDQFPPTDQSPYPAPPPQLPTCV
LPAGVEFHSSGFVSSDPASFPRSYPIVLTEGDGSKIFVSCIAFRDRVCEDIIEAYRLPPN
TYADKCICLVSHAPNFRVLRNSLEEIFVLCFSSEGSCKPLWDIIAYMVSNVPLPTPGKDR
VLFAVENCLLSVEAPPEDSLPQADISLQPLVQCLDVDNLIKLFTSVLVERRILIRSNKYS
LLTLVSESICHLIYPFRWLQVYIPLLFFSGVDYIDAPTPYMMGLHSDVDTSNLAMDGVVV
VDLDINQITTSEEIPQIPEPEFSTLRNDILKLLHPNVVAIDQLKGFGNS-VEQCPKSLSK
PWGEDHDLQLRVIFLKCFASILGGYRNFIEN---KVFSTDAFLKRRSRSTNQPPEPMLVQ
FLGSFAFLDYLERRLSSDEKSTNLLEKLQDAVGRGQDAMSILPKSSMEPEIITIAEPEV-
-EESATRYTYDRFPASVRSEEQEEKRKQILAAASGALESNGRHPPSKNTKEDNFSS
MERAAERERMVLDIQVKLQWLRLLKLGSDEDPLSSFEYGTILALIESDAEGIGGSGFI
ECIREHLYSGWHGQLSEEQFIAVKELLKMAVGRAASRSDLSTVRDALEVSAEMFKKDANN
VSDYVQRHLISIPIWEELRFWEGYFEYLMEQPANESVNYATLVTARLIIVASHMAGLGLP
DTEAWNMIETIAEKQKLGYKLLIKLRGFLSHVQQLRVGYWGASSFKQQAISA-GLPSPRP
KDVSDETQQPSEASGRSWVQSMFSRDTASRANSFSRVRKWVSDNAS-----------S
DITAAAQKKIQTNVRVLKGHGGAVTALHSVTRREVCDLVGDREDAGFFISGSTDCLVKIW
DPSLRGSELRATLKGHTGTVRAISSDRGKIVSGSDDLSVIVWDKQTTQLLEELKGHDSQV
SCVKMLSGERVLTAAHDGTVKMWDVRTDMCVATVGRCSSAILSLEYDDSTGILAAAGRDT
VANIWDIRSGKQMHKLKGHTKWIRSIRMVEDTLITGSDDWTARVWSVSRGSCDAVLACHA
GPVQSVEYSPFDKGIITGSADGLLRFWENDEGGIKCVKNITLHSSSILSINAGENWLGIG
AADNSMSLFHRP-------SNAGTKVSGWQLYRVPQRTAAVVRCVASDLERKRICSGGRN
GVLRLWDATINI
>CER.bauva.BV-YZ2020.gnm2.ann1.rna-bv05305.t1
MARIFEYFVVCGIGPEIRTLDGNRGYHGTGYMYLPSLLDQFPPPDHSLYPPPPPQLPTCV
LPAGVEFYSSGFDANIPSTFPRSYPIVLTEGDGSKIYVSCISFRDPVCEDIAEAYRIPAN
SFAEKCICLVSRSPSFKLLRNALEEIFSLCFSQNGISKPLWDVIAHMASNVPLPTPGKER
VLFAVENCLLTVESLPNDGLPYVEISFQPLVQCLDVDNLIRLFTAVLLERRILLRANKYS
LLTLVSEAICHLIYPFRWQHVYIPLLFFSGVDYIDAPTPYMMGLHSGVDTSVLAMDGVVV
VDLEYNRITTSEEIPPIPEPEFSFLRGEIMKLLYPNVVGIDEMKNGMYIVSEHHPKLGAK
QWGEDHDLQLRLIFLKFFATLLSGYRNFIENSATHVFNTQAFLKKRSRSTNQPPEPMIAQ
FLDSHGFLDYLERGLGSGENSNNLLDKLQDAIGRGQNPMSILPSSLQEPDIITISESDVG
ISGSGAKYTYDRFPANLRTEEHEEKRKQILAAVSNAFEYSGRHTPSKDPIADS
LSPLERAAERERMVLDIKVKLQWLRLLKLGATDDPLSSFEYGTILALIESDAEGIGGS
GFVECIREHIHSGWHCQLTEEQFIAVKELLKTAINRATSRNDLLTIRDALEVSSEMYKKD
INNVRDYVQRHLISLSIWEELRFWEGYFDYLMEQSSNAPANYASLVTAQLVVVASHMAGL
GLPHNDGWYMIETIAEKNSIGSKQFIKLKGFLSHIQQLQNSYWGITSMKAQSVSALGLPS
PHAKDVKSDDHQPTEATGRSWVQSMFSRDTASRSS--SSSRKWTSDGDSSAANENGTPRK
QDLSTAGQKKLQTSVRILRGHNGAISALHCVTKREVWDLVGDREDAGFFISGSTDCSVKI
WDPSLRGSELRATLKGHTRTVRAISSDRGKVVSGSDDQSVLVWDKQTTQLLEELKGHDAS
VSCVRMLPGERVLTASHDGTVKMWDVRTDTCVATVGRYSSAVLCMEYDDNAGILAAAGRD
VVANIWDIRAGRQMHKLLGHTQWIRSIRMVGDTVITGSDDWTARIWSVSRGTCDAVLACH
AGPILCVEYSSLDKGIITGSTDGLVRFWENDDGGIRCAKNLTIHNSTILSINAGEHWLGI
GAADNSMSLFHRPQERLGGFSGTGSKTSGWQLYRTPQRTVAMVRCIASDLERKRICSGGR
NGLLRLWDATINI
>CER.bauva.BV-YZ2020.gnm2.ann1.rna-bv08015.t2
MAGVFEYFVVCGIGPEIRTLDGSRGYHGTSYMYLPSLLDQYPPPNHTLYPPPPPQLPTCV
LPAGVEFYPSGFDAAIPSSFPRSYPIVLTEGDGSKIYVSCVSFRDPVCEDIAEAY
RIPANSFAEKCICLVSRSPSFQLLRSALEELFSLCFSQNGSSKPLWDVIAHMVFNVPLPT
PGEERVLFAIENCLLTVESPPNDGLPHVEISFQPLVQCLDVDNLIRLFTSVLLERRILLR
ANKYSLLTLVSEAICQLIYPFRWQHVYIPLLFFSGVDYIDAPTPYMMGLHSGVDTSLLAM
DGVVVVDLEYNLITTTEEIPSVPEPEFTFLRGEIMKLLYSNVVGIDDLKTGKYGVYEHYP
KFGAKLWGEDHDLQLRLIFLKFLAMLLSGYRNFIENSSTQVFNTQAFLRKRSRSTNQPPE
PMIVQFLDSQGFLDYLERGLGSDENNNNILDKLQDAIGRGQNPMSILPSSLQEPEIMTIS
EHDVEISGSGAKYTYDRFPSNIRTEEQEEKRKQILAGVSNAFEYSGRNTSSNDPLADGLS
PLERAAERERMVLDIKVKLQWLRLLKLEATEDPLSSFEYGTILALIESDAEGIGGSGF
VECIREHIHAGWHCQLTEEQFIAVKELLKTAVNRATFRNDVLTIRDALEVSSEMYKNDIN
NVRDYVQRHLISLSIWEELRFWEGYFDYLMDQSSNTSANYASLLTAQMLVLASHMAGLGL
PNNDAWYMIETISERNSVGSKQFIKIRGFLSHIQQIHNGYWGITSMKAQSVSSHGLPSPR
AKDVKDDDHQRTEATGRSWVQSLFSRDTTSRSNSFNRVRRWTSDGDGSAANENGTPRKQD
LSISTQKKLQTSVRTLRGHDGAISALHCVTKREVWDLVGDREDAGFFISGSTDCTVKIWD
PSLRGSELRATLKGHKRTVRAISSDRGKVVSGSDDHSVLVWDKYTTQLLEELNSHDASVS
CVRVLSGERVLTASHDGTVKMWDVRTDTCVATVGRYSGAILCMEYDDNAGVLAAAGRDVV
ADIWDIRAGRQMQKLLGHTKWIRSIRMVGDTVITGSDDWTARIWSVSRGTCDAILACHAG
PILCVEYSSLDKGIITGSSDGLLRFWENDDGGIKCVKNVTMHNSSILSINAGEHWLGVGA
ADNSMSLFHRPQERPGGFSGAGSKTSGWQLYRSPQRNVAMVRCIASDLEKKRICSGGRNG
LLRLWDATLNI
>CER.cerca.ISC453364.gnm3.ann1.Cecan.1G247400.1
MARIFEYFVVCGIGPEIRTVDGNRGYQGTSYMYLPSLLDQYPPLNHSLYPPPPPQLPTCV
LPAGVEFYSSGFDADIPSTFPRSYPIVLTEGDGSKIYVSCISFRDPVCEDIAEAYRIPAN
SFAEKCICLVSRSPSFQLLRSAVEELFSLCFSQNGSSKPLWDVIAHIVSNVPLPTPGKER
VLFAVENCLLTVESPPNDGLPHVEISFQPLVQCLDVDNLMRLFTAVLLERRILLRANKYS
LLTLVSEAICHLIYPFRWQHVYIPLLFFSGVDYIDAPTPYMMGLHSGVDTSTLAMDGVVV
VDLEYNRITTSEEIPLIPEPEFSFLRGEIMKLLYPNVVGIDEMKTGMYSVSEHHPESRAK
HWGEDHDLQLRLIFLKFFATLLSGYRNFIENSSTHVFNTQAFLKKRSRSTNQPPEPMIAQ
FLDSHGFLDYLERGIGSDENSNNLLDKLQDAVGRGQNPMSILPSSLQEPEIITISESDVG
ISGSGAKYMYDRFPSNIRTEEQEEKRKQILAAVSNAFEYSGRHTPSKDPIADS
LSPLERAAERERMVLDIKVKLQWLRLLKLGATDDPLSSFEYGTILALIESDAEGIGGS
GFVECIREHIHSGWHCQLTEEQFIAVKELLKTAINRATSRNDLLTIRDALEVSSEMYKKD
INNVWDYVQRHLISLSIWEELRFWEGYFDYLMEQSSNASAYYASLVTAQLVVVASHMAGL
GLPDNDAWYMIETIAERNSIGSKQFIKLRGFLSHIQQLRNGYWGITSMKAQSVSSLGLPS
PRAKDVKDDDHQPTEATGRSWVQSMFSRDTASRSSSFSRVRRWTSDGGSSAANENGTPRK
QDLSTAGQKKLQTSVRILRGHNGAISALHCVTKREVWDLVGDREDAGFFISGSTDCSVKI
WDPSLRGSELRATLKGHTRTVRAISSDRGKVVSGSDDHSVLVWDKQTTQLLEELKGHDSS
VSCVRMLSGERVLTASHDGTVKMWDVRTDTCVATVGRYSSAVLCMEYDDNAGVLAAAGRD
AVANIWDIRAGRQMHKLLGHTQWIRSIRMVGDTVVTGSDDWTARIWSVSRGTCDAVLACH
AGPILCVEYSSLDKGIITGSTDGLLRFWENDDGGIRCVKNVTIHNSAILSINAGEHWLGI
GAADNSMSLFHRPQERLGGFSGTGSKTSGWQLYRTPQRTVAMVRCIASDLERKRICSGGR
NGLLRLWDATINI
>CAE.chafa.ISC494698.gnm1.ann1.ChfasH1.8G171300.1
MAPIFEYFVVCGIGPEIRTLDGNKGFHGTGYMYLPSLLDQYPPPNHSLYPPPPPQLPTCV
LPAGVEFYPSGFDANDLSSFPRSYPIVLTEGDGSKIYVSCISFRDPVCEDIADAYRIPAN
SFADKCICLVSRSPSFRVLRSALEELFALCFSPSGSSKPLWDVIAHVVSNVPLPT-GRER
VLFAIENCLLSVEAPVNDGLPHVDISFQPLVQCLDVDNLMRLFTAVLLERRILLRANKYS
LLTLASEAICHLIYPFRWQHVYIPLLFFSGVDYIDAPTPYMMGLHSGVDTSVLTMDGVVV
VDLEYNRITTTEEIPPIPEPEFTLFRGEMLKLLYPNVVGIDEIKAGMYGVSEHYPKFGTK
PWGDDHDLQLRLIFLKFFATLLSGYRNFVENSATHVFNNQAFLKKRSRATNIPPEPMIVQ
FLDSHGFLDYLERGIGSDENSNNMLDKLQDAIGRGQNPMSIIPSSSLEPEIITISDSDVG
ISGSGAKYTYDRFPSNIRTEEQEEKRKQILAAASSAFEYSGRHTPSKDTIADGLSPLERA
AERERMVLDIKVKLQWLRLLKLGPTDDPLSSFEYGTILALIESDAEGIGGSGFVECIR
EHIHSGWHCQLTEEQFIAVKELLKTAISRATSRNDLLTIRDALEVSSDMYKKDINNVADY
VQRHLISLSIWEELRFWEGYFDYLMEQASNKSANYSSLVTAQLVVVASHMIGLGLPDNDA
WFMIETIAERNNVGSKQFIKLRGFLSHIQQLRNGYWGITSMKGQSLSSLALQSPRTNDTK
DDHQQPAEATGRSWVQSMFSRDTASRSSSFSRVRKWTSDGAT----ENGTPRKLDLSTAG
QKKLQTNVRILRGHNGAITALHCVTKREVWDLVGDREDAGFFISGSTDCSVKIWDPSLRG
SELRATLKGHSRTVRAISSDRGKVVSGSDDHSVLVWDKQTTQLIEELKGHDAQVSTVRML
SGERVLTSSHDGTVKMWDVRTDTCVATVGRCSSAVLCLEYDDNAGVLAAAGRDAVANIWD
IRAGKQMNKLLGHTQWIRSIRMVGDTLITGSDDWTARIWSVSRGTCDAVLACHAGPILCV
EYSSLDKGIITGSTDGLLRFWENDDGGIKCVKNVTIHNAAILSVNAGEHWLGIGAADNSM
SLFHRPQERLGGFSSSGSKMGGWQLYRTPQKSAAMVKCISSDLERKRICSGGRNGLLRLW
DATINI
>PAP.lotja.MG20.gnm3.ann1.Lj4g3v3096100.1
------------------------------------------------------------
------------------------------------------------------------
------------------------------------------------------------
------------------------------------------------------------
------------------------------------------------------------
-----------------------------MKLLYPNVIGIDEMKAGIYNVSEHYPKFGAK
QWGEDHDLQLRMIFLKFFATFLSGYRNFLENSAAHVFNTQAFLKKRSRSSNQPPEPMIVQ
FLESHGFLDYLERAAGSDENNNNLLDKLQDAIGRDQNPMSILPSSLVEPEILTVSDSDVG
ISGSGAKYTYDRFPLNIRTEEQEEKRKQILAAISNAFEYSGRHTPSKDPLADSLSPLERA
AERDLMVLDIKVKLQWLRLLKLGATDDPLSSFEYGTILALIESDAEGIGGSGFVECIS
EHIHSGWHCQLTEEQFIAVKELLKTAINRATSRNDLLTIRDALEVSSDMYKKDNNNVPDY
VQRHLISLSIWEELRFWEGYFDYLMEQSSNKSANYASLVTAQLVILASHMAGLGLPDNDA
WYMIETIAERNNIGSKQFIKIRGFLSHIQQLRNGYWGVTSMKAQSMLSLALPSPHSKNTK
DEDQQPTEATGRNWVQSMFTRNTTSRSSSFSRVRRWTSDGGT---NENGTPRKLDLST
GGQKKLQTNIRILRGHNGAITALHCVTKREVWDLVGDREDAGFFISGSTDCSVKIWDPSL
RGSELRATLKGHTRTIRAISSDRGKVVSGSDDQSVLVWDKQTTQLLEELKGHDGPVSCVR
MLSGERVLTASHDGTVKMWDVRTDRCVATVGRCSSAVLCMEYDDNVGVLAAAGRDVVANI
WDIRASRQMHKLSGHTQWIRSLRVVGDTVITGSDDWTARIWSVSRGTCDAVLACHAGPIL
CVEYSSLDKGIITGSSDGLVRFWENDDGGIRCAKNVTIHNAAILSINAGEHWLGIGAADN
SSSLFHRPQERLGGFSGTGSKMAGWQLYRTPQKTVAMVRCIASDLERKRICSGGRNGLLR
LWDATINI
>PAP.medtr.A17_HM341.gnm4.ann2.Medtr8g104010.1
MSRIFEYFVVCGIGPEIRSIDGNKGYHGPGWMYLPSLLDQFPPSTHSLYPPPPPQLSTCV
LPAGVEFHASGFDPNDPSTFPRSYPIVLTEGDGSKIYVSCISFRDHVCEDVIEAYRIQGN
SYADKCICLVSRSPCFSVLRSTLEELFVLCFSPTGSSKPLWDIIAHTVSNVPLPTPGKER
VLFAIENCLLSVEAPPNCGLPHVDISFQPLVQCLDVDNLINLFTAVLLERRILLRANKYS
LLTLASEAICHLIYPFRWQHVYIPLLFYSGVDYIDAPTPYMMGLHSGVDTTGLTMDGVVV
VDLEYNRITTSEEIPPIPEPELSFLRGEIMKLLHPNVIGIDEMKAGIYSASEHFPKLSAK
QWGEDHDLQLRMIFLKFFATFLSGYRNFLENSATQVFNTQAFLKQRSRSTNQPSEPMIAQ
FLDSHGFLDYLERGVGFDENNNTVLDKLQDAIGRGQNPMSVFPSSSVEPEILTVSDSAVG
ISESGAKYTYDRFPANIRTEEQEEKRKQILATISNAFEYSGRHTPSKDPLADNLSPLERA
AERELMVLDIKVKLQWLRLLKLGSTDDPLSSFEYGTILALIESDAEGIGGSGFVECIR
EHMHSGWDCQLTEEQFIAVKELLKTAINRASSRSDWLTIRDALEVSSDMYKKDNNNVPDY
VQRHLISLSIWEELRFWEGYFDFLMEQSSNKSANYASLVTAQLVVLASHMAGLGLPDNDA
WYMIETIAERNSIGSKQFIKIRGFLSHIQQLRNGYWGFTSTKAQSALALALPSPHSKNAK
DEDQQPTEGTGRSWVQSMFSRNTTSRSSSFSRVRRWTSDGGNSATNENGTPRKQDSST
GGQKKLQTNVRMLRGHNGAITALHCVTKREVWDLVGDREDAGFFISGSTDCSVKIWDPSL
RGSELRATLKGHTRTVRAISSDRGKVVSGSDDQSVLVWDKQTTQLLEELKGHDGPVSCVR
TLSGERVLTASHDGTVKMWDVRTDRCVATVGRCSSAVLCMEYDDNVGILAAAGRDVVANM
WDIRASRQMHKLSGHTQWIRSLRMVGDTVITGSDDWTARIWSVSRGTCDAVLACHAGPIL
CVEYSSLDRGIITGSTDGLLRFWENDDGGIRCAKNVTVHNAAILSINAGEHWLGIGAADN
SLSLFHRPQERLGSFSGTGSKMAGWQLYRTPQKTVAMVRCIASDLERKRICSGGRNGLL
RLWDATINI
>CER.phach.longxuteng.gnm1.ann1.LXT02001.t1
MARIFEYFVVCGIGPEIRTLDGNRGYHGTSYMYLSSLLYQFPPLDHSLYPPPPPQLPTCV
LPAGVEFYSSGFDANIPSTFPRSYPIVLTEGDGSKIYVSCISFRDPVCEDIAEAYRIPAN
SFAEKCICLVSRSPSFKLLRSALEEIFSLCFSQNGSSKPLWDVIAHMVSNVPLPTPGKER
VLFAVENCLLTVESPPNDGLPYVEISFQPLVQCLDVDNLISLFTAVLLERRILLRANKYS
LLTLVSEAICHLIYPFRWQHVYIPLLFFSGVDYIDAPTPYMMGLHSGVDTSALAMDGVVV
VDLEYNRITTSEEIPPIPEPEFSFLRGEIMKLLCPNVVDIDEIKNGMYSVFEHHPKFGAK
QWGEDHDLQLRLIFLKFFATLLSGYRNFIENSATHVFNNQAFLKKRSRSTNQPPEPMIAQ
FLDSHGFLDYLERGLGSDENSNNLLDKLQDAIGRGQNPMSILPSSLQEPEIITISESNVG
ISGSGAKYTYDRFPSNIRTEEEEEKRNQILAAVSNAFEYSGRHTPSKDPIADS
LSPLERAAERERMVLDIKVKLQWLRLLKLGATDDPLSSFEYGTIVALIESDAEGIGGS
GFVECIREHIHSGWHCQLTEEQFIAVKELLKTAINRATSRNDLLTIRDALEVSSEMYKKD
INNVRDYVQRHLISLSIWEELRFWEGYFEYLMEQSSNTSANYASLVTAQLVVVASHMAGL
GLPHNDAWYMIETIAEKNSIGSKQFIKLKGFLSHIQQLHSSYWGITSTKAQSVSALGLPS
PHAKDVKTDDHQPTEATGRSWVQSMFSKDTASRSSSFR--GRWTSDGGSSAANENGTPRK
QDLSTAGQKKLQTSVRILRGHNGAISALHCVTKREVWDLVGDREDAGFFISGSTDCSVKI
WDPSLRGSELRATLKGHTRKI-GLSYDRG-------------------------------
------------------------------------------------------------
------------------------------------------------------------
------------------------------------------------------------
------------------------------------------------------------
-------------
>CER.phach.longxuteng.gnm1.ann1.LXT02002.t1
------------------------------------------------------------
------------------------------------------------------------
------------------------------------------------------------
------------------------------------------------------------
------------------------------------------------------------
------------------------------------------------------------
----------------------------METRVEAIERQLELLRKSNEETTRSHHSSEIK
FQN----LGQDVKGLGQEMGN----------LAKGLEEVRTLMRALLKQKGHNTEEDEE-
-SGEGN--------SNLRGELFSEEYKQALKKVELP-SFDG-KDPS-----GWIARAEKY
FEIHRTKEEMRVPL------------------------AFISMEGSAVH---WYRCLKNR
CPKSWE--------MLTEEMIRRYCGRQA--------RNPYERLSAVRQR---------
-----------------GWVDEFIEEFEELLAQVGEL--PELQVLGYFMSGLA-------
---ENIQRRHTLDPPNLLRAMEMARNVERELHG-------DEPEYVSWSLYSEKTKGTQ
-------------------RFDYPIKTQHF----------GN------------------
--SMKTGSGSFKHSEHPRARSESIHRPTNQSMTGNSETKGSTTGPSSSTNSTSSNGRFPN
SG---------------RPNRGKVVSGSDDQSVLVWDKQTTQLLEELKGHDASVSCVRML
SGERVLTASHDGTVKMWDVRTDTCVATVGRYSSAVLCMEYDDNAGILAAAGRDLVANIWD
IRAGRQMHKLLGHTQWIRSIRMVGDTVITGSDDWTARIWSVSRGTCDAVLACHAGPILCV
EYSSLDKGIITGSTDGLVRFWENDDGGIRCAKNLTIHNSAILSINAGEHWLGIGAADNSM
SLFHRPQERLGGFSGTGSKTSGWQLYRTPQRTVAMVRCIASDLERKRICSGGRNGLLRLW
DATINI
>CER.phach.longxuteng.gnm1.ann1.LXT43153.t1
MAKVFEYFVVCGIGPEIRALDGSRGYYGTSYMYLPSLLDQYPPPNHSLYPPPPPQLPTCV
LPAGVEFYSSGFDANIPSTFPRSYPIVLTEGDGSKIYVSCISFRDPVCEDIAEAYRIPAN
SFAEKCICLVSRSPSFQLHRSALEELFSLCFSQNGSRKPLWDVIAHMVSDVPLPTPGKER
VLFAIENCLLTVESPPNDGLPHVEISFQPLVQCLDVDNLIRLFTAVLLERRILLRANKYS
LLTLVSEAICHLIYPFRWQHVYIPLLFFSGVDYIDAPTPYMMGLHSGVDTSALAMDGVVV
VDLEYNHITTSEEIPPVPEPEFSFLRGEIMKLLYPNVVGIDDLKTGTYSVYEHHPKLGAK
HWGEDHDLQLRLIFLKFLATLLSGYRNFIENGSTHVFNTQAFLKKRSRSTNQPTEPMIAQ
FLDSQGFLDYLERGIGSDEISNNLLDKLQDAIGRGQNPMSILPSSLQEPEIITISEYDVE
ISGSGAKYTYDRFPSNIRTEEQEEKRKQILAGVSNAFEYSGRHTPSMDPLADGLTPLERA
AERERMVLDIKVKLQWLRLLKLEATEDPLSSFEYGTILALIESDAEGIGGSGFVECIR
EHINSGWHCLLTEEQFIAVKELLKTAINRATSRNDLLTVRDALEVSSEMYKKDVNNVQDY
VQRHLISLSIWEELRFWEGYFDYLMEQSSNASANYASLVTAQLLVVASHMAGLGLPNNDA
WYMIETIAERNSIGSKQFIKLRGFLSHIQQIHNSYWGITSMKAQSVSFFGLPSPRAKDVK
DDDHQRTEATGRSWVHSLFSRDTTSRSSSFSRAHRWTSDGGSSAANEDGTPRKKDLSTAA
QKKLHTSVRILRGHNGAISALHCVTKREVWDLMGDREDAGFFISGSTDCSVKIWDPSLRG
SELRATLKGHTSTVRAISSDRGKVVSGSDDQSVLVWDKQTTQLLEELKGHDASVNCVRML
SGERVLTASHDGTVKMWDVRTDVCVATVARYSSAVLCMEYDDNAGILAAAGRDVVANIWD
IRAGRQMHQLLGHAKWIRSIRMVGDTVITGSDDWTARIWSVSQGTCDAVLACHAGPILCV
EYSSLDKGIITGSADGLLRFWENDDGGIKCVKNVTLHNSSILSINAGEHWLGVGAADNSM
SLFHRPQERPGAFSGTGSKTGGWQLYRTPQRNVAMVRSVASDLERKRICSGGRNGLLRLW
DATLNI
>PAP.phavu.G19833.gnm2.ann1.Phvul.002G315300.1
MSRMFEYFVVCGIGPEIRTIDGSKGYHGPGWMYLPSLLDQYPPPNHALYPPPPPQLSTCV
LPAGVEFYSSGFDSNDPSSFPRSYPIVLTEGDGSKIYVSCISFRDLVCEDIAEAYRIQAN
SYADKCICLVSRLPSFSILRSALEEIFTLCFSSKGSSKPLWDVIAHMVSSVPLPTPGKER
VLFAIESCLLSVEAPPNDSLPHADISFLPIVQCLDVDNLVRLFTAVLLERRILLRANKYS
LLTLASEAICHLIYPFRWQHVYIPLLFFSGVDYIDAPTPYMMGLHSGVDISALAMDGVVV
VDLEYNLITTSEEIPPMPEPEFSILRGEIMKLIYPNVIGIDEMKSGIYRLYEHDSKLRAK
LWGEEHDLQLRMIFLKFFATLLSGYRNFLENSATQVFNTQAFLKKRSRSTNQPPEPMIAQ
FLDSHGFLDYLERGVGSDESNNNLLDKLQDAIGRGQNPMSVLPSSPVETEILTVSDSDIE
ISGSGAKYTYDKFPANIRTDEQEEKRKQTLAAISNAFEYSGRHAPSKDPLADTLSPLERA
AERDRMVLDIKVKLQWLRLLKLGATDDPLSSFEYGTILALIESDAEGIGGSGFVECIR
EHIHSGWDCHLTEEQFIAVKELLKTAINRATSRNDLLTIRDALEVSSDMYKKDNNNVPDY
CQRHLISLPIWEELRFWEGYFDYLMEQSSNKSANYASLVTAQLVVLTSHMAGLGLPDNDA
WYMIETIAERNSIGSKQFIKIRGFLSHIQQLRNGYWGISSVKAQSVLSHAMPSPHSKDAK
DENQQPTEATGRSWVQSMFTRNTTTRSSSFSHVRRWTSDGGTLATNDNGTPRKQDLL
SGGQKKLQTNVRTLRGHNGAITALHCVTKREVWDLVGDREDAGFFISGSTDCSVKIWDPS
LRGSELRATLKGHTRTVRAISSDRGKVVSGSDDHSVLVWDKQTTQLLEELKGHDGPVSCV
RTLSGERVLTASHDGTVKMWDVRTDRCVATVGRCSSAVLCMEYDDNVGVLAAGGRDVVAN
IWDIRASRQMHKLSGHTQWIRSVRMVGDTVITGSDDWTARIWSVSRGTCDAVLACHAGPI
LCVEYSSLDRGIITGSTDGLLRFWENDDGGIRCAKNVTIHNAAILSVNAGEHWLGIGAAD
NSLSLFHRPQERLGGFSGAGSKMAGWQLYRTPQKTVAMVRCVASDLERKRICSGGRNGLL
RLWDATINI
>OUT.prupe.Lovell.gnm2.ann1.Prupe.5G219600.1
MARIFEHLVVCGIGPEIRTLDGSKGFHGFGTYYMPSLLDQYPPPNHTLYPPPPPQLPTCV
LPAGVLFYSSGYDSNDASTIPRSYPIVLTEGDGTKIYVSCIAFRDPVSEDIAEAYCIPAN
SFADKCICLVSRSPSFRLLRNTLEELFTLCFSPGGSSKPLWDVIASLVSTVPLPTPGKDR
VLFAIDNCLLSVEAPPKDGLPHVDISFQPLVQCLDVDNLIKFFTAVLLERRILLRSNKYS
ILTLVSEAICHLLYPFRWQQVYIPLLFFSGVDYIDAPTPYMMGLHSGVDTSNLAMDGVVV
VDLECNRITTTEDIPPIPEPELGDLRGEITKLLHPNVVGIDQMKDGLYSLPEQYPKGGNK
PWGEDHDLQLRLVFLKFFASLLSGYRNFIEVTATHVFNTQAFLTMRSRSTGQPPEPMLTQ
FLDSHGFMDYLERGLGSEENTNNLLDKLQDAIRRSQNPISILPSNLVEPEIITIADTDVG
ASGSGAKYTYDRFPSNIRTEEQEEKRRQILAAASGLSSSSPSVLVGKDSKSETLTPLERA
AERECMVLDIKVKLQWLRLLKLGPTDDPLSSFEYGTILALIESDAEGIGGSGFIECIR
EHINQGWHCQLTEEQFLAVKELLKTAISRATSRNDLLTIRDALEVSAEMYKKDANNVADY
IQRHLISLSIWEELRFWEGYFDYLMERSANKSANYASLVTAQLKFVESHMAGLGLPDTDA
WYTIETIGEKNNIGYTQFIQLRGFLSHVVQLRIGYWGITAVKPQSMLSHGLASPHSKDNT
VEDQQPAEASGRSWVQSMFSRDTASRSTSFSRVRKWTSDGGSSATNENGTPRKRDLSA
AGQKKTQTNVRVLRGHSGSVTALHCVTRREVWDLVGDREDAGFFISGSTDCTVKIWDPSF
RGNELRATLKGHTRAVRAISSDRGKVVSGSDDHSVLVWDKQTTQLLEELKGHDAPVSCAR
MLSGERVLTAAHDGTVKMWDVRTDTCVATVGRCSSAVLCMEYDDSTGILAAAGRDAIANT
WDIRAGKAMHKLVGHTKWIRSIRMVGDTVVTGSDDWTARMWSVSRGTCDAVLACHAGPIL
SVEYSTLDKGIITGSTDGLLRFWENVEGGIRCVKNVTVHTAAILSINAAEHWLGIGAADN
SMSLFHRPQERLGSFSSTGTKMAGWQLYRTPQRTVAVVRCIATDLERKRICSGGRNGLLR
LWEATINI
>OUT.quisa.S10.gnm1.ann1.Qs0058580.1
MARIFEYFVVCGIGPEIRTLDGNKGYHGTGYMYMPSLLDQYPPLNHTLYPPPPPQLPTCV
LPAGVEFFLSGFDSNDPSTFPRSYPIVLTEGDGSKIYVSCIAFRDPVSEDIAESYRIPPN
SFADKCICLVSRSPSFRAIRSALEELFTLCFSPNGSSKPLWDVIAYMVSNVPLPTPGKER
VLFAIEDCLLSVEAPPKDGLPHADISFQPLVQCLDIDNLIKLFTAVLLERRILLRSNKYS
LLTLVSEAICHLIYPFRWQHVYIPLLFFSGVDYIDAPTPYMMGLHSGVDTSTLTMDGVVV
VDLEYNCITTTEEIPSIPEPELSCLRGELMKLLQPNVVGIDEMKAGIYSVSEHYIKSGSK
HWRDDNDLQLRFLFLKFFASVLSGYRNFIENPATHVFNAQAFLKKRSRSTSQPPDPMITQ
FLDSHGFLDYLERGVGSGENNNNLLDKLQDALGRGQNPLSILPTTSTEPEIITISESDVG
ISGSGAKYTYDRFPSNIRTEEQEEKRRHILETATGAFDYSGKHIPSKDSIADS
LSPLERAAERERMVLDIKVKLQWLRLLKLGATDDPLSSFEYGTILALIESDAEGIGGS
GFIECIREHIHSGWHCQLTEEQFIAVKELLKTAISRATSRNDMFTIRDALEVSADMYKKD
ANNVTDYVQRHLISLSIWEELRFWEGYFDYLMEKSSNKSTNYVSLVSGQLLLVASHMAGL
GLPDNDAWYMIETIAEKNNIGSKQFIKLRGFLSHIQQLRIGYWGITSIKAQSVSPLGLTS
PRSKDATDEGRQPAEATGRSWVQSMFSRDTASRSSSFSHVRKWTSDSGTTATNENGTP
RKQDLSTTGQKKLQTNVRMLRGHNGAITALHCVTKREVWDLVGDREDAGFFISGSTDCTV
KIWDPTLRGSELRATLKGHTRAVRAISSDRGKVVSGSDDQSVLVWDKQTTQLLEELKGHD
AQVSCVRMLSGERVLTASHDGTVKMWDVRTDTCVATVGRCSSAVLCMEYDDTTGVLAAAG
RDAVANIWDIRAGRQMHKFLGHTQWIRSIRMAGDIVLTGSDDWTARMWSVSQGTCDAVLA
CHAGPILCVEYSTLDKGIITGSMDGLLRFWENDEGGIKCVKNVTIHNAAILSINAGEHWL
GIGAADNSMSLFHRPQERLGGFSSTGSKMSGWQLYRTPQRTVAVVRCIASDLERKRICSG
GRNGILRLWDATINI
>OUT.quisa.S10.gnm1.ann1.Qs0257340.1
MARIFEYFVVCGIGPEIRTLDGDKGYHGTGYMYMLSLLDQYPPLNDTAYPPPPPQLPTCV
LPAGVEFYSSGFDSNDTYTFPRSYPIELTEGDGSKIYVSCIAF-----------------
-----------------AILCALEELFELCFSPNGSSKPLWDVIAHMVSNIPLPTPGKER
VLFPIENCLLSVEAPPKDGLPHADISFQPLVQCLDVDNLIKLFTAVLLEGRILFRSNKYS
LLTLVSEAICHLIYPFRWQGSY--LIFCVSCA------------EACVDTSTLAMDGVVV
VDLDYNRITTSEEVPSIPEPELSCFRDEIMKLLFPNVVGIDEMKAGICSVSEHYIKSGSK
HWGDDHDLQLRLLFLKFFASLLSGYRNFIENTATHVLNAQAFLKKRSRSTNQPPDPMITQ
FLDSHGFLDYLERGVGSGENNNNLLDKLQDAIGRGQNPLSILPATSIDPEIITILDSDVG
ISGLYAKYIYDRFPSNIRTEEQEEKRRQILAAASGAFDYSEKHTTSKGSMADS
HSPLERAEEREIMVLDIKVKLQWLRLLELGATDDPLSSFEYGTILALIESDAEGIGSS
GFVECIREHIHSGSHSQLTEEQFIAVKELLKTAISHATSQNDMLIIRDALEVSAQMYKKD
TNNVADYVQRHLISLSIWEELRFWEGYFDYLMELSSNKSSNYTSLVSGQLILVASHMAGL
GLPDNDAWNMIETIAEKNNIGSKQFIKLRGFLSHIQQLRMGYWGMTLIKAQSVSSLGLTS
PHPKDAKDEGQQPAEAIGRSWVQSLFSRGTASRSSSFSRVRRWTSDIGTTATSENGTL
RKQDLSTAGQKKLHTNVRMLKGHNGAITALHCVTKREVWDLVGDREDAGFVISGSTDCTV
RIWDPSLRGSELRATLKGHTRAVRAISSDRGKVVSGSEDQSVLVWDKQTTQLLEELKGHD
AQVSCVHMLSGERVLTASHDGNVKMWDIRTDTCVAAVGRCSSAVICIEYDDTTGILTAAG
RDVVANIWDIHAGRQMHKLLGHTQWIRSIRMAGDIVITGSDDWTARMWSISRGTCDAVLA
CHAGPILSLEYSTLDKGIITG--------------GIKCVKNVMSHNAAILSINAGEHWL
GIGAADNSMSLFHRPQERASGFSSTGSKMSGWKLYRTPQRTVAVVRCIASDLERKRICSG
GRNGILRLWDATINI
>CAE.sento.Myeongyun.gnm1.ann1.Sto08g253090
MAPIFEYFVVCGIGPEIRTLDGNKGFHGIGYMYLPSLLDQYPPPNHTLYPPPPPQLPTCV
LPAGVEFYSSGFDANDPSTFPRSYPIVLTEGDGSKIYVSCISFRDPVCEDIAEAYRIPAN
SFADKCICLVSRSPSFRVLRSALEELFSLCFSPNGSSKPLWDVIAHAVSNVPLPTPGRER
VLFAIENCLLSVEAPPNDGLPHVDISFQPLVQCLDVDNLMRLFTAVLLERRILIRANKYS
LLTLASEAICHLIYPFRWQHVYIPLLFFSGVDYIDAPTPYMMGLHSGVDTSSLAMDGVVI
VDLEYNRITTTEEIPPIPEPEFTLLRGEMLKLLYPNVVGIDEVKAGICGVSEHYPKSGTK
QWGEDHDLHLRLIFLKFFATLLSGYRNFVENSATHVFNTQAFLKKRSRSTNQPPEPMIVQ
FLDSLGFLDYLERGIGSDEHSNNMLDKLQDAIGRGQNPLSILPSSSLEPEILTISDSDVG
ISGSGAKYTYDRFPSNIRTEEQEEKRKQILAAASSAFEYSGRHTPSKDPIADG
LSPLERAAERERMVLDIKVKLQWLRLLKLGPTDDPLSSFEYGTILALIESDAEGIGGS
GFVECIREHIHSGWHCQLTEEQFIAVKELLKTAINRATSRNDLLTIRDALEVSSDMYKKD
INNVADYVQRHLISLSIWEELRFWEGYFDYLMEQSSNKSANYSSLVTAQLVVVSSHMVGL
GLPDNDTWFMIETIAERNNVGSKQFIKLRGFLSHIQQLRNNYWGITSMKSQSLSSLALPS
PRPKDAKDEHQQPAEATGRSWVQSMFSRDTTSRSSSFSRVRKWTSDGGTFSSSENETPRK
QDLSTAGQKKLQTNVRVLRGHNGAVTALHCVTKREVWDLVGDREDAGFFISGSTDCSVKI
WDPSLRGSELRATLKGHKRTVRAISSDRGKVVSGSDDQSVLVWDKQTTQLLEELKGHDAQ
VSRVRMLSGERVLTSSHDGTVKMWDVRTDTCVATVGRCSSAVLCMEYDDNAGVLAAAGRD
AVVNIWDIRAGKQMHKLLGHTQWIRSIRMVGDTLITGSDDWTARIWSVSRGACDAVLACH
AGPILCVEYSSQDKGIITGSTDGLIRFWENDEGGIKCVKNVTIHNATVLSINAGEHWLGI
GAADNSMSLFHRPQERLGGFSSTGSKMGGWQLYRTPQKTVAMVRCISSDLERKRICSGGR
NGLLRLWDATINI
>DET.singl.CAF01.gnm1.ann1.evm_model_Chr03_196
MARIFEYFVVCGIGPEIRTLDGDKGYHGTGYMYLPSLLDQYPPPDHTLYPPPPPQLSTCV
LPAGVEIYSSGYESNDPTTFPRSYPIVLTEGDGSKIYVSCISFRDPICEDIAEAYRIPAN
SFADKCICLVSRSPSFRLLRSALEELFSLCFSAEGSSKPLWDVIAHMVSNVPLPTPGMER
VLFSIENCLLSVESPPNDVLPHADISFQPLVQCLDVDNLIRLFTAVLLERRILLRANKYS
LLTLASEAICHLIYPFRWQHVYIPLLFFSGVDYIDAPTPYMMGLHSGVDTTVLTMDGVVV
VDLEYNCITTSEEIPPIPEPEFSSLRGEIMKLVCPNVVAIDEIKA----VSENCPKFGAK
HWGEDHDLHLRIIFLKFFATLLSGYRNFIENSASQVFNTQAFLKKRSRVTNQPQEPMIAQ
FLDSLGFMDYLERGLGSEENNNNLLDKLQDAMGRGQNPLSIFPLSSQEPEIITISDSDIG
ISGSGAKYTYDRFPSNIRSEEEEEKRKQILVAVSNAFEYSGRHAPSKDPIADSLSPL
ERAAERELMVLDIKVKLQWLRLLKLGPTDDPLSSFEYGTILAFVESDAEGIGGSGFVE
CIREHINSGWDCQLTEEQFIAVKELLKIAITRATSRNDLLTIRDALEVSSEMYKKDTNNM
ADYVQRHLISLSIWEELRFWEGYFDYLMEQCSNRSANYAALVTAQLIMVASHMAGLGLPD
NDAWYMIETIAERNSIGSKQFIKLRGFLSHILQLHNSYWGITSLKQQSMSSLTLPSPRSK
DAKDEGQQPAEATGRSWVQSMFSRDTTSRSSSFSRVRKWTSDSGNSAANENGTPRKQD
LSAAGQKKLQTSVRMLRGHNGPITALHCVTKREVWDLVGDREDAGFFISGSTDCSVKIWD
PSLRGSELRATLKGHTRTVRAISSDRGKVVSGSDDYIVLVWDKQTTQLLEELKGHEAQVS
CVRMLSGERVLSASHDGTVKMWDVRTDTCVATVGRCSSAVLCMEYDDNAGVLAAAGRDAV
ANIWDIRAGKQMHKLLGHTQWIRSIRMDGDTIITGSDDWTARIWSVSRGTCDAVLACHAG
PILCVEYSSLDRGIITGSTDGLIRFWENDEGGIKSVKNVTIHNAAILSINAGEHWLGIGA
ADNSLSLFHRPQERLGSFSSTSSKMAGWQLYRTPQKTPAMVRCISSDLERKRICSGGRDG
LLRLWDATINI
>OUT.vitvi.PN40024.gnm2.ann1.VIT_217s0000g03950.1
MAGIFEYFVVCGLGPEVRTLDGNKGFHGMGVMYLSSLLDQYPPSNHSLYPPPPPQLPTCV
LPAGVEFYSSGFDSNDVSTFPRSYPIVLTEGDGSKIYVSCIAFRDPVSDDIAEAYRIPPN
SFADKCICLVSRLPSFCMLRNALEELFALCFSPTGSSKPLWDVIEYMVSNVPLPTPGKDR
VLFAIENCLLSVEAPPKEGLPHADISFQPLVECLDVDNLITFFTAVLLERRILLRSDKYS
LLTLVSEAICHLIYPFRWQHVYIPLLFFSGVDYIDAPTPYMMGLHSGVDTSNLAMDGVVV
VDLAYNRITTTEEIPPIPEPDLSSLRGDLLKLLHPNVVGIDAMKASFGNSSEQYPKVGNK
PWGEDHDLQLRLIFLKFFASILGGYRNFIENTGTHVFNTQAFLKKRARSTNQPPEPMITQ
FLDSHGFLDYAERGLGSDENNSNLLDKLQDAIGRGQNPMSILPSSLVEPEIITISDPGVG
ISGSGAKYTYDRFPSNNRTEEQKEKRKQILAAASGAFDYSGRHTPSGKDKAES
LSPRERAAERERMVLDIKVKLQWLRLLKLGATDDPLSSFEYGTILALIESDAEGIGGS
GFVECIREHIHSGWQCHLTEEQFIAVKELLKTAIGRATSRNDMPTIRDALEVSAEMYKKD
ANNVPDYVQRHLISLSIWEELRFWEGYFDYLMDRSSNKSTNYATQVTTQLILVASHMAGL
GLHDNDAWYMIETIAEKNNIGNKQFIKLRGFLSHVQQLRISYWGISSVKAQSMSSFGLPS
PHSHDSTDDDQQPAEASGRSWVQSMFSRDTTSRTNSFSRVRRWTSDSGTLAANENGTP
RKQDLSSFGQKKIQTSVRMLRGHSGAVTALHCVTRREVWDLVGDREDAGFFISGSTDCLV
KIWDPTLRGSELRATLKGHTKTVRAISSDRGKVVSGSDDQSVIVWDKQTSQLLEELKGHD
GQVSCVRMLSGERVLTAAHDGTVKMWDVRTDTCVATVGRCSSAVLCMEYDDSTGILAAGG
RDAVANIWDIRAGRQMHKLLGHTKWIRSIRMVGDTVITGSDDWTARMWSVSRGTCDAVLA
CHAGPILCVEYLMSDRGIITGSTDGLLRFWENEEGGLRCVKNVTIHNAPILSVNAGEHWL
GIGAADNSMSLFHRPQERLGGFSSTGSKMAGWQLYRTPQRTVALVRCVASDLERKRICSG
GRNGLLRLWEATINI
