# Supplementary material for: Legume genome structures and histories inferred from Cercis canadensis and Chamaecrista fasciculata genomes
Source: Plant J. 2026 Jun 10;126(5):e70981. doi: 10.1111/tpj.70981 (PMC13252982; doi:10.1111/tpj.70981)
Supplement: Supplementary file 4 — Data S4. Manuscript supplement; Compressed directory of aligned sequences from 2212 low‐copy gene families, for calculation of a consensus species tree. [file TPJ-126-0-s010.gz › S4_consen_species_tree/40_aln_fas_cln1/Legume.fam3.06748]

>CAE.acacr.Acra3RX.gnm1.ann1.g12495.t1
MASWLKAAEDLFEVVDRRAKLVVSELADEQSDSKSPASSGQGSQGKRTKSKSKARKGQAV
PSPVSSDITKEQVGTPAEPV
DLTTLGDNADLVAENDGSASMSTSQADKEQQPTDKMPPLSGTSSTEVIANDVNKPEMD
KVEVLVNDNNAEPSTLSSNAQIPKENASDIHDGGSSPSNKVIGDPNNQSSDAGLI
LDSGNLDADLK-----TESLTSDTASNGD-IRKDTDLKVESIDDGKSQEDHKTD-NSKKV
EDQLDEAQGLLKTAKSTGQSKEARLARVCAGLSSRLQEYKAENAQLEELLSAERELSKSY
EGRIKELLKDLSECKREVSRVESNMSEALAAKNAEIETLVSSMDAVKRQAALSEGNLASL
QAGMESMMRNRELTETRMMQALREELASAERRAEEERAAHNATKMSAMDREVELEHRAVE
ASTALARIQRIADERTAKATELEQKVALLEVECASLNQELQDMEARIRREQKKSPEETNQ
VIQIQAWQEEVERARQSQRDAENKLSSLEAELQKMRVEMAAMKRDAEHYSRQEHMELEKR
YRELTDLLYYKQTQLETMASEKAATEFQLEKEIKRLQETQVEAERSRVSRRAASSWEEDT
EIKSLEPLPLYHRHLVGASAQLQKAVKLIDSGAVRATRFLWRYPIARVFLFFYLVFVHLF
LMYLMHRLQEQADELATREVALSMGLANPTLP
>PAP.aesev.CIAT22838.gnm1.ann1.Ae05g33230.1
MASWLKAAEDLFEVVDRRAKLVVSDLAEEQSDSKSPASNGQGSKGKRTKSKLKAHKRLSA
PSTVSSDVTTEKSDTPATPVDVATQRDKAEHVAENDGNTSVSTNQLNKEQKPADLTSPLL
GSSSSQMLADDDGKHGTDDVKILAADTDVEVATVSPNAEPAKENASEIHEGDPPPASKGI
DGPSDEPTTTGQTIKSGDLDASQIVDQERSESVSTDIAPSSDTIVKDGDVKVEATVNRNN
EEHHKTDISPEKVQDQLEEAQGLLKTTKSTGQSKEARLARVCAGLSSRLQEYKSENAQLE
ELLTAERELSKSFEARIKQLQKDLSESKREVTRVESNMVEALAAKNAEIEALLSSMDAVK
RQAAQSEGNLASIQANMESMMRNRELTETRMMQALREELASAERRAEEERAAHNATKMAA
MEREVELEQRAVQSSSALARIQRIADERTAKATELEQKVALLEVECASLNQELQDMEARL
RREQKKSPEEANQVIQMQAWQEEVERARQGQREAENKLSSVEAELQKMRVELAAMKRDAE
HYSRQEHMELEKRYRELTDLLYYKQTQLETMVSEKAATEFQLEKEIKRLQEAQAEAERSK
VSRRASTSWEDETEIKSLEALPLHHRHMVGASIQLQKAVKLIDSGAVRATRFLWRYPTAR
VILFFYLVFVHLFLMYLLHRLQVQADILADREVAASMGLSNQNLP
>OUT.arath.Col0.gnm9.ann11.AT2G19950.2
MASWLKAAEDLFEVVDRRAKSVVEDLSEEQNDLQLPASGRKGSQGKRTSSKKKAQKLVK
EESSNKRDSSGDQSGPGVSQSEVPPSKSSVST-DETSSSGPVLLTREIH---PTDDVQS
VLSLPLSVADTKS------DDAAVVAQEVDGDRSESKHDGDIPNDSLVQPSPSLPD-
--KEIEVVVENLMDAPKNGTQRELDDSSKRDVENLDSVVHAPSVNEGNVAQSDEVKV
GTSTNLKREQDRRADTTSMKIQDQLEEAQGLLKATVSTGQSKEAR
LARVCAGLSSRLQEIKAENAQLEELLTAEQELTKSYEASIRHLQKDLSAAKSEVTKVESS
MVEALAAKNSEIETLVSAMDALKNQAALNEGKLSSLQGDMESIMRNRELAETRMMQALRE
ELATTERRAEEERSAHNATKMAAMERERELEHRAVDASTALVRIQRIADERTAKVADFEQ
KVALLEAECTSLNQELQDMEVRARRGQKKAPDEANQVIQIQAWQDEVDRARQGQRDAEEK
LSLMEAEMQKLRVEMAAMKRDAEHYSRQEHTELEKRYRELTDLLYYKQTQLETMASEKAA
AEFQLEKEVKRLHEAQVEVEKSRVSRRASATWEEDSEIKTLEPLPLYHRHMATASTQLQN
AVKLLDSGAVRATRFLWRYPIARMFLLFYLVFVHLFLMYLIHRLQEQAEA---QEVA---
--------
>CER.bauva.BV-YZ2020.gnm2.ann1.rna-bv05225.t1
MAHWLRAAEDLFEVVDRRAKLVVSELSDEQTNSKSPASNGQGSQGKRTKSKPKAQKEQ-S
PSPTLSDTAKERSGTPEAQADATTGKDKVDLIAENEGTASTFTDQPNKEQQLADTALASL
SIPSTEILTDDVDRRDNDNKEVKASTADGEVATASANGELTKENALDIHEDHPPRSSKA
IEGPTDQPFDVVEIMKSGDVDTDLKLGQERSENVTADNAPNSDTTLRDADPKVESIVNK
EGERDHKTDISPKKVQDQLDEAQGLLKTAKSTGQSKEARLARVCAGLSSRLQEYKSENAQ
LEELLSAERELSKSYEARIKQLQRDLSESKREVTKVETNMAEALQAKNAEIEALVSSMDA
VKRQAAMSEGNLASLQASMESLMRNRELTETRMMQALREELASAERRAEEEHAAHHITKM
AAMEREVELEHRAVEASTALARIQRIADERMAKATELEQKVALLEVECSSLSQELQDMEA
RARREQKKSPEEANQLIQMQAWQEEVERARQVQREAENKLSSLEAELQKMRVEMAAMKRD
AEHYSRQEHMELEKRYRELTDLLYYKQTQLENMASEKAASEFQLEKEIKRLQEAQVEAER
SRFSRRASSSWEDETEIKALEPLPLHHRHMAVASAQLQKAVKLIDSGAVRATRFLWRYPT
ARVILFFYLVFVHLFLMYLLHRLQEQASARSMREVAESMGLSNPILP
>CER.bauva.BV-YZ2020.gnm2.ann1.rna-bv07929.t1
MAYWLRAAEDLFEVVDRRAKLVVSELSDEQSDSKSPASNGQGSQGKRTKSKPKAQKEE-S
PSPMLSDIAKERRGTPETPVDATTGKYKVDLIVENEGNASISTDQSNKEQQLVDSALPSI
SVPSIEMLTDGLDKCDTDSVEVLVSNDVGEVATASANDELIKENISDINEDHPPPSSKGI
KGPGDQPVDVNEIIKSGDVDADLKLGQERSENV----APDNDSVLKDASPKVESIVDEK
GKRDHKTDISPKKVEDQLDEARGLLKTTKSTGQSKEARLARVCAGLSSRLQGYKSENAQL
EELLSAERELSKSYEARIQQLQKDLSESKREVTRVESSMAEALTAKNAEVEALVSSMDAV
KKQAALSEGNIASLQASMESMMRNRELAETRMMQALREELASAERRAEEERAAHNATKKA
AMEREVELEHRAVEASTALARIQRIADERMAKASELDQKVALLEVECSSLSQELQDMEAH
ARREQLKSPEEANQVIQTQTWQEEIERARQGQKQAENKLSSLEAELQNMRVEMAAMKRDA
EHYSRQEHMELEKRYRELTDLLYYKQTQLENFASEKAASEFQLEKEIKRLQEAQVETERS
RVSCRASSSWEEETEIKTLEPLPLHQRHMAGASV--QKAVKLLDSGAVRATRFLWRYPTA
RVVLFFYLVFVHLFLMYLLHRLQEQA---SAREVAESLRLPNPILP
>CER.cerca.ISC453364.gnm3.ann1.Cecan.1G257900.1
MAYWLRAAEDLLEVVDRRAKLVVSELSDEQTDSKSPASNGQGSQAKRTKSKPKAQKEQ-S
PSPILSDTAKERSDTPEAPVDATTGKDKVDLIAENEGSASTSIDQPNKEQQPADTALPSI
SIPSTEMLTDDVDKRDTHNMEVLASDDNGEVAISSTNGELTKENASDILEDHPPPSSKGI
EGPSDQPVDAVEIIKSGDVDADLKLGQERSEHVTTDTAPDSDTILKDSDPKVESIVDKK
GKRDHKTDISSEKVQDQLDEAQGLLKTTKSTGQSKEARLARVCAGLSSRVQGYKSENAQL
EELLSAERELSKSYEARIKQLQKDLSESKREVTRVESSMAEALAAKNAEIEALVSSMDAV
KRQAALSEGNLASLQASMESMMRNRELTETRMMQALREELASAERRAEEEHAAHNATKMA
AMEREVELEHRAVEASTALARIQRVADERMAKATELEQKVALLEVECTSLSQDLQDMEAR
ARRDQKKSPEEANQVIQMQAWQEEVERARQGQREAENKLSSLEAELQKMRVEMAAMKRDA
EHYSRQEHMELEKRYRELTDLLYYKQTQLENMASEKAASEFQWEKEIKRLQEAQVDAERS
RVSRRASSSWEEETEIKDLEPHPLYHRHMAGASIQLQKAVKLLDSGAVRATRFLWRYPTA
RVILFFYLVFVHLFLMYLLHRLQEQADNLSAREVAESMGLSNPILP
>CAE.chafa.ISC494698.gnm1.ann1.ChfasH1.8G162900.1
MASWLRAAEDLFEVVDRRAKLVVSELADEQSDSKSPASNGQGSESKKKKSKPKVRKGQ
SVPSPSSSDTTKEQSGMPAAPVDLTT
PSDEADLVAENDGRDSTYSNQANKEQQLIDTTSSLLETPSTEKLTDDGDKHEMDNVEV
LASDTNAKPSTISANVQLAPDNASEIQAGHPPPFSKGIEGPSNQPADAGLVINPE
NLDADLKKDQARSESVTSETAPNSDTVPKDTNLKVESINNGKSQEDHKTD-SSKKVDDQL
DEAQGLLKTAKSTGQSKEARLARVCAGLSSRLQEYKAENAQLEELLSAERELSKSYEARI
KQLQKDLSECKREVSRVESNMSEALAAKNAEIETLVSSMDAVKRQAAVSEGNLASLQASM
ESMMRSRELTETRMMQALREELASAERRAEEERAAHNATKMAAMEREVELEHRALEASTA
LARIQRIADERTAKATELEQKLALLEVECASLNQELQDMEARARREQKKSPEEASQVIQI
QAWQEEVERARQGQREAENKLSSLEAELQKMRVEMAAMKRDAEHYSRQEHMELEKRYREL
TDLLYYKQTQLETMASEKAATEFQLEKEIKRLQEAQVEAERSRVSRRPSSTWEEDTEIKT
LEPLPLHHRHMVGASVQLQKAVKLLDSGAVRATRFLWRYPTARVILFFYLVFVHLFLMYL
LHRLQEQADELATRDVAVSMGLANPTLP
>PAP.lotja.MG20.gnm3.ann1.Lj0g3v0205819.1
MASWLKAAEDLFEVVDRRAKLVATDL-EDQSDSKSPNSNGQGSQGKGTKRKPKTKNGQ
SNSPSITTDATKEDSGFPAALVDVTTPSDKVDLVAENDGDASVSTDQPKKEQQTTDATSP
ILGTSLSEMLTDDVGKHDTDDVEVLVDDTAGEVATVSANGEPTRENASDSHEVDPPPAPK
GIKVPEDEPTSSGQIIKSGDSDANQNMDQEKSESVTSDLAPNSETAHKDSVIKVEPIEN
QKSHKDHKTDISPKKVQDQLDEAQGLLKTTKSTGQSKEARLARVCAGLSSRLQEYKSENA
QLEELLTAERELSKSYEASIKQLQKNLSESKREVTRVESNMADALSAKNAEIEALLSSME
AVKKQAALSEGNLASMQANMESMMRNRELTETRMMQALREELASTERRAEEERVAHNATK
MAAMERQVELEHRAVESSTALARIQVMS--------------------------------
------------------------------------------------------------
------------------------------------------------------------
------------------------------------------------------------
------------------------------------------------
>PAP.medtr.A17_HM341.gnm4.ann2.Medtr6g088595.1
MASWLKVAEDLFEVVDRRAKLVANETGEEQSDSKSPASNGQGSQGKRKKSKPKAQKGQSD
SSTIISDTTKEKNESPAATSDVTTPSDKVDPVAKNDGSDSISTNQSKEQQ-PTDAVSP
VLGTSLSTKLASDTVKHDTGDVEVLGNDTDVDVTTTSPNNEPVKEKASDINEVDPSPSPK
GIKDPNHEPTSTDQITKAVDLESNQNMDQEETETVADDVAPSSDTILKDSDIKAEPIVN
RKSQEDHKTDISPKKLQEQLEEAQGLLKTTRSTGQSKEARLARVCAGLSSRLQEYKSENA
QLEELLTAERELSKSYEASIKQLQRDLSESKKEVTRVESNMADALAAKNAEIEAVLSSVE
AIKRQAALSEGSLASMQANMESMMRNRELTETRMMQALREELASVERRAEEERAAHNATK
LASMEREVELEHRAVESSTALARIQRIADERTAKATELEQKVALLEVECSSLNQELQDME
ARLRREQKKSPEEANQVIQIQAWQEEVERARQGQREAENKLSSLEAELQKLRVEMAAMKR
DAEHYSRQEHTELEKRYRELTDLLYYKQTQLETMVSEKAATEFQLEKEIKRLKEAQAETE
RSRVSRRASSSWEDETDIKALEPLPLHHRHLAGASIQLQKAVKLLDSGAVRATRFLWRYP
TARVFLFFYLVFVHLFLMYLLHCLQVQADSMADREVAESMGLS-----
>CER.phach.longxuteng.gnm1.ann1.LXT02081.t1
MAHWLRAAEDLFEVVDRRAKLVVSELSDEQTNSKSPASNGQGSQGKRTKSKPKAQKEQ-S
PSPTLSDTAKERSGTPEAQADATTGKDKVDLIAENEGTASTSIDQPNKDQQPADTALALI
SIPSTEILTDDVGKCDNDNMEVLASSADGEVATASANGELTKEDALDIHEDHPPPSSKA
IEGPRDQTADAVEIIKSGDVDADLKLGQERSENVTVDNAPNSDTTLRDADPKVESI---
-GKKDHKTDIFPKKVEDQLDEAHGLLKTAKSTGQSKEARLARVCAGLSSRLQEYKSENAQ
LEELLSAERELSKSYEAHIKQLQKDMSESKREVTKVETSMAEALAAKNAEIEALVSSMDA
VKRQAALSEGNLASLQASMESMMRNRELTETRMMQALREELASAERRAEEERAAHNATKM
AAMEREVELEHRAAEASTALARVQRIADERMAKATELEQKVALLEVECTSLSQELQDMEA
RARREQKKSPEEANQVIQMQAWQEEVERARQGQREAENKHSSLEAELQKMRVEMAAMKRD
AEHYSRQEHTELEKRYRELTDLLYYKQTQVENMASEKAASEFQLEKEIKRLQEAQVEAER
SRVSRRASSSWEEETEIKALESLPLYHRHMAGASVQLQKAVKLIDSGAVRATRFLWRYPT
ARVILFFYLVFVHLFLMYLLHRLQEQA---SAREVADSMGLSNPILP
>PAP.phavu.G19833.gnm2.ann1.Phvul.004G170300.1
MDSWLKAAEGLFEVVDRRAKAVVTDLSDEQTDFKSPASNGQASEGKRGRSKPKAQKGLSN
SSTIISDTTKEKSGSPPAPAAITTSTDQVD--PENDGSTSQSTNQPKEPQ-SSDATSPLL
GTSLSKILDDDVAKHDTDDVEALVNDANVGVATVVTNDDPSQENASDIREMDPLPAPRGI
ENPSDEPTSAGQIIKSGDSDANKNMDQEKSESVAADTSLNNDTTLKDSDVKVESVVDRI
NPEDHNTEISPKKVQDQLEEAQGLLKTTKSTGQSKEARLARVCAGLSSRLQEYKSENAQL
EELLTAERELGKSYEASIKQLQKDLSESKREVTRVEANMAEALSAKNAEIETLLSSMDAV
KRQAALSEGNLASMQASMESMMRSRELTETRMMQALREELASAERRAEEERAAHNATKMA
AMEREVDLEHRAVESSTALARIQRVADERTAKATELEQKLALLEVECASLNQELQDMEAR
VRREQKKSPEEANQVIQMQAWQEELERARQGQREAENKLSSLETEMQKMRVEMAAMKRDA
EHYSRQEHMELEKRYRELTDLLYYKQTQLETMVSEKAAAEFQLEKEIKRLQEARAEAERN
RVSRRASSSWEDETEIKSLEPLPMHHRHLAGASIQLQKAVKLLDSGAVRATRFLWRYPTA
RVFLFFYLIFVHLFLMYLLHRLQEQADTNAAREVAESMGLSNQNI-
>OUT.prupe.Lovell.gnm2.ann1.Prupe.7G221400.1
MSSWLKAAEDLFEVVDRRAKLVVSEL-DDQLATQSPASNGQGSQAKRKKSKTKAQKRQS
NESPNTSDSAREQTSILTSQVDATPEIDSDAHLNDNDGTPSVPSSQPINEKQQNLEKDS
TVSIPLTETTAIEVGQSNAHEAEASTTSTDKEAVTSTSNGELVNEIPSDGHEEHPFPLS
KEVENHQVESVDAGQENKSRDADVHPETDQNRTESTTTTAISNRETQSKVADVNEE
PVIEQSKQVEHKAGSTPVKVQ
DQIEEAQGLLKTAVSTGQSKEARLARVCAGLSSRLQEYKSENAQLEELLVSERELNK
SYEARIKQLQKDLSASKSDVTRIESNMVEALAAKNSEIEALVSSMDALKKQAALSEGNLA
SLQANVESIMRNRELSETRMMQALREELSTVERRAEEERAAHNATKMAAMEREVELEHRA
LEASTALARIQRTADERTAKASELEQKMALLEVECANLNQELQDMEARARRGQKKSPEEA
NQVIQMQAWQEEVERARQGQRDAEGKLSSLEAEMQKMRVEMAAMKRDAEHYSRQEHMELE
KRYRELTDLLYYKQTQLETMASEKAAAEFHLEKELKRLQEAQVEAERSRVPRRASASWEE
DAEMKALEPLPLHHRHMVGASVQLQKAAKLLDSGAVRATRFLWRYPTARLILLFYLVFVH
LFLMYLLHRLQAQADNFSAREVAESMGLANTNLP
>OUT.quisa.S10.gnm1.ann1.Qs0057640.1
MASWFKAAEDLFEVVDRRAKLVVSELADEQSDSKSPASNGKGTQGKKTKSKSKQQKGPS
KSSPVASNTVKENSGTIIAPVNVTSGKDKAPVVDSNEGTASESTVNGKDDQQSIDRSS
SLLGTSLTEMLTNDMDKHDADNVEIVAKNIVSGAATSSANGELAKENALEIHEVLPPPTA
KGVEATTDHPTDGGFTITSGDADATLQITQERSDSENINSMPNIDSQMKDVDIKVEPIV
NKKSQKEHDADTSAMKVQDQLEEAQGLLKTTNSTGQSKEARLARVCAGLSSRLQGYKSEN
AQLEELLTAERELSKSYEAHIKQLQKDLSESKSEVTRVESNMAEALATKNSEIEALVNSM
DALKRQAASSEGNLASLQASMESMMRNRELTETRMMQALREELASVERRAEEERAAHNAT
KMAAMEREVELEHRAVEASTALVRIQRIADDRTSKAAELEQKVALLEVECASLNQELQDM
EARARRGQKKSPEEANQVIQMQAWQEEVERARQGQRDAESKLSSLEAEVQKVRVEMAAMK
RDAEHYSRQEHMELEKRYRELTDLLYYKQTQLETMASEKAAAEFQLEKELKRLQEAQIEV
ERSRVPRRASSSWEDETEIKALEPLPLHHRHMAGAIVQLQKAAKLLDSGAVRATRFLWRY
PTARVILLFYLVFVHLFLMYLLHRLQEQDDNFAAREVAQSMGLANPMLP
>OUT.quisa.S10.gnm1.ann1.Qs0258210.1
MASWLKAAEDLFEVVDRRAKLVVTDLADEQSDSKSPASNGQGTQGKKSKSKSKDQKELVK
IASLIVEN------TVMAPVDVTSGKNKAPISDAKDGTTSEPTVHRNDEQHNTERSSPL
LGTPLVEMLTNDVDKHDTDNVEAVESNTEAGAVTLSANGDLRNENASKVHEGSACPPAKG
VEASTDHPIDAGQTIESGDGDTTLKIEQERFESVITDSTSNSDHEMKDEDVKVEPVVNQ
KSHQEHEAGTFPMKVQDQLEEAQGLLKTANSSGQSKEARLARVCAGLSSRLQEYKSENAQ
LEELLVAEREISKSYEAHIKQLQNDLAEYKSEVTRVESKMAGALAAKNSEIEALVNSMDV
VKRQAATSEGNLASLQASMESMMRNRELTETRMMQALREELASVERRAEEERAAHNATKM
AAMEREVELEHRALDASTALARIQRIVDERTSKAAELKQKVAVLEVECASLNQEMQDMEA
HARHGQKKSPDEANQVIQMQAWQEEVERTHQGQRDAESKLSSLEAEVQKMRVEMAAMKRD
GEHYSRQEHMELEKRYRELTDLLYYKQTQLETMASEKSAAEFQLEKELKRLQEEQVEAER
SRVSRRASSSWEDETEIKALEPLPLHHRHMAGASVQLQKAAKLLDSGAVRATRFLWRYPT
ARVILFCYLVFVHLFLMYLLHRLQEQADNFADREVAESMGLANPTLP
>CAE.sento.Myeongyun.gnm1.ann1.Sto08g252230
MASWLKAAEDLFEVVDRRAKLVVSELADEQADFKSPASNGQGSQGKRTKSKPKAQKGL
SIHSPISSVSTKERSVSPAA
PVDITTPNDKDDLMAENDGSSSMSTNHTNEEQQLTETTLPLLETPLTEMPTGDVDKRE
MDSAEVLASDTNAEPSTLSENVEPAKENASDIQDGHPPPISKGIEGSSNQPTAAG
LIMNSGNFGADLKTGQESSESLTSDSAPNSGAVLKDSDLKVESIDNGKSQGDHKTH-TSK
KVQDQLEEAQGLLKTAKSTGQSKEARLARVCAGLSSRLQEYKAENAQLEELLSAERELSK
SYEARIKQLQKDLSECKREVTRVESNMSEALAAKNAEIETLVSSMDAVKRQAALSEGNLA
SLQANMESMMRSRELTETRMMQALREELSSAERRAEEERAAHNATKMAAMEREVELEHRA
VEASTALARIQRVADERTAKATELEQKVALLEVECSTLNQELQDMEARARREQKKSPEDA
NQLIQIQAWQEEVERARQGQREAENKLSSLEAELQKMRVEMAAMKRDAEHYSRQEHIELE
KRYRELTDLLYYKQTQLETMASEKAATEFQLEKEIKRLQEAQVEAERSRVSRRASSSWEE
DTEMKSLEPLPLHHRHMVGASVQLQKAVKLLDSGAVRATRFLWRYPTARVILFFYLVFVH
LFMMYLLHRLQEQADELATRDVAVSMGLANPTLP
>DET.singl.CAF01.gnm1.ann1.evm_model_Chr03_90
MAYWLKAAEDLFEVVDRRAKLVVSELADEQSDSKSPAANGQGSQGKKTKSKPRVQKGDSS
PSSIISDATKEKSGILAAPADVTTGKDSVDLMAENDGIASMSESNKEEEQQPSDPASPL
LGTPLTETLTSDVYKHDTENLDALATDTNAKVATVPANGEVADENASNIQEEHLPPVSKA
IGGPSDHLIDTGHSTNSEDVDANNKMDNERSESVTIDTAPSCDTVSKDADMKVESTAI
RMRQEDQKADISPKKVQDQLEEAQGLLKTAKSTGQSKEARLARVCAGLSSRLQEYKSENA
QLEELLGAERELSKSYEAQIKQLQRDLSECKGEVTRVESNMAEALAAKNAEIETLVSSLD
AVKRQAALSEGNLASIQATMESMMRNRELTETRMMQALREELASAERRAEEEHATYNATK
MAAMEREVELEHRAVEASTALARIQRIADERTAKAIELEQKVALLEVECASLNQELQDME
ARARREQKKSPEEANQVIQMQAWQEEVERARQGQREAENKLSSMEAELQKMRVEMAAMKR
DAEHYSRQEHMELEKRYRELTDLLYYKQTQLESMASEKSATEFQLEKEIKRLQEAQVEAE
KSKVSRRASSSWEEDTEIKALEPLPLYHRHMVGASMQLQKAVKLLDTGAVRATRFLWR
YPTARVILFFYLVFVHLFLMYLLHRLQEQADSFAAREFAESMGLANSTL-
>DET.singl.CAF01.gnm1.ann1.evm_model_Chr05_3495
MASWLKAAEDLFEVVDRRAKLVVSDLSDEQSDSKFPASVGQVSPSKRTESKPKDQKRHSN
PSP-ISDVSEERSSILAAPVDVTVGKDRVDHTAENDGGATMSTNQTDKGQQPSDPTSPLL
GTSITEMLNDNMDKRGTDNVEHLATDTDAEAAPDSTNGEIVEENISDRQKENPPADSKGT
EGPKDQSAEAGQGFKSEGEDADLKMDQERFESVTTDTSPNRDTTVKNADIKDESVSNKK
SQEEHK-NISPKKVQDELDEAQGLLETAKSTGQSKEARLARVCAGLSSRLQEYKSENAQL
EELLSAERELSKSYEARIKQLQKDLSECKREVTRVESNMADALAAKNTEIESLVSSMDAV
KRQAALSEGNLASIQASMESMMRNRELTETRMMQALREELASAERRAEEERAAHSETKMA
AMEREVELEHRAVEASTALARLQRIADERTAKATELEQKVALLEVECSSLNQELQDMEAR
ARCEQKKSPEEANQVIQ--AGQEEVESARQGQREAENKLSSLSVELQKMRVEMAAMKRDA
EHYSRQEHMELEKRYRELTDLLYYKQTQLETMASEKAATEFQLEKEIKRLQEAQVEAEK
SRVPRRASSSWEEDTEIKTLESLPLHHRHMVGASLQLQKAVKLLDSGAVRATRFLWRYPT
ARVILFFYLVFVHLFLMYLLHRLQEQADNLSAREVAESMGLANQTLP
>OUT.vitvi.PN40024.gnm2.ann1.VIT_211s0016g03230.2
MASWLKAAEDLFEVVDRRAKLVVSELSDEQHDGQAPDSNGQGSQTKKTKSKSKAQKRL
SNEPSKINDTAQVQTGTQPAVSDIAPDKDRATRSFENDETTSSSTAQANNEQQNGNK
DASVFGIPSLETLPNDMVKPEADLPEVAPTVTDVEAIASTSNGELVNDKA-DANEGQPTS
FSAGVEIVSDHPVEAGQNIKSRDADVPSQIDQEGSQSVNVDAPSSSDTQSNDSEIKV
ETISNQKKQQEHKGDASPMKLQDQLDEAQGLLKTAVSTGQSKEARLTRVCAGLLTRLQEC
KSENAQLEELLTAEKELSNSYEARIKQLQQDLSASKIEVSKVESIMVEALAAKNSEIEAL
VNSMDALKKQAAFSEGNLASMQANMESIMRNRELTETRMMQALREELASAERRAEEERAA
HHATKMAAMEREVELEHQAVEASTALARIQRVADERTAKAAEFEQKVALLEVECATLNQE
LHDMEARARRGQKKSPEEANQVIQMQAWQEEVERARQGQRDAEAKLSSMEAELQKMRVEM
AAMKRDAEHYSRQEHMELEKRYRELTDLLYNKQTQLEAMASEKAAAGFQLEKEVKRLKEA
QVEAERSRTSRRGSASWEDDTDIKALEPLPLHHRHMAAASIQLQKAAKLLDSGAVRATRF
LWRYPTARLLLLFYLVFVHLFLMYLLHHLQEQADELASREVAQSMGLATPTLP
