# Supplementary material for: Legume genome structures and histories inferred from Cercis canadensis and Chamaecrista fasciculata genomes
Source: Plant J. 2026 Jun 10;126(5):e70981. doi: 10.1111/tpj.70981 (PMC13252982; doi:10.1111/tpj.70981)
Supplement: Supplementary file 4 — Data S4. Manuscript supplement; Compressed directory of aligned sequences from 2212 low‐copy gene families, for calculation of a consensus species tree. [file TPJ-126-0-s010.gz › S4_consen_species_tree/40_aln_fas_cln1/Legume.fam3.06749]

>CAE.acacr.Acra3RX.gnm1.ann1.g12508.t1
MGNKIGRTTQVSSSEYYLHNLPSTYNLVLKEILGRGRFFKSIQCKHDEGLVLVKVYFKRG
DSIDLREYERRLAQIRDIFSGIDHPHVWPFQFWQETDKAAYLLRQYFFHNLHDRLSTPPF
LSLIEKKWLAFQLLLAVKQSHEKGVCHGDIKCENVLITSWNWLYLADFASFKPTYIPYDD
PSDFSFFFDTGGRRLCYLAPERFYEHGGETQVVQDASLKPSMDIFAVGCVIAELFLEGQP
LFELSQLLAYRRGHYDPSQHLEKIPDPGVRKMVLHMIQLEPESRFSAESYLKEYAAVVFP
PYFSPFLHDFYRCLNPLHSDMKVLLCQRAFQEILKQMMSCKSSEEAAATSGELLGEVVCK
ENVNFMKDSLIKRDEMGSGLIPDHYE------RLLKGAKNHGHLSGHQHVIGNAPNSTLS
ENLKNLQSSAELLQTISNAFGQNNHPFLKNITMNDLNSLMSDYDSQSDTFGTPFLPLPKD
SMRCEGMVLITSLLCSCTRNIKLPQLRRAAVLLLKASALYTDDEDRLQRVIPYVIVMLSD
PSAIVRCAALETLSDILPLVRHLPPSDAKIFPEYILAMLSMLPDDPEESVRICYASNIAK
LALTAYGFLIHTKSLSEAGVLDEMSSPHKSCISFSETSGRLQVINGDVQLLKLRKSIAEV
VQELVMGPKQTPNIRRALLQDIGKLCYFFGQRHSNDFLLPILPAFLNDRDEQLRSVFYEK
IIYVCFFVGERSVEEYLLPYIEQALSDTTEAVIVRALDCLTILCKSGFFRKTILLEMIER
AFPLLCYPSEWVRRSVVSFIAASSESLGAVDSYVYLAPVIQPFLRRQPVSLASATALFSC
LKPPVSRQVFHKVLENSRSSDMLERQRKIWYSSSSQSKLWEMDSLRKGIDELDSLKSWPD
KQQGPGGQQSIGTSFQQPGLTDCDEADTKLRNMGAFMHNDCSMIGHRDPQCSEKLQFSGF
MSPQVS-CSSLPYEKSSNGIPLYSFSVDRRAMGIPPAASDSPLQTNSLGISSSTMPWVSP
VSKSFNLACSVPAPKFVSGSFSISSGSKQFYRVVHEPDGRENETASVNSKTQDVGLSTDS
KGSSISLEDATNQTDASGFSSFAGTSIPDSGWRPRGVLIAHLQEHRSSVNDIAISTDHSF
FVSTSDDSTVKIWDSRKLEKDISFRSRLTYHLDRSRALCATMLRGSAQVVVGACDGLIHL
FSVDHISRGLGNVGEKYSGVADITKKDVKEGAILNLLNYPVDAYSIMFSTQNCGIHLWDT
RSSSSSWTRKVNPEQGYIPSLVVGPCGNWFVSGSSRGVLTLWDLRFLIPVNSWQYSLACP
IEKMCLFLPPPNASLSSTVRPLVYVAAGSNEVSLWNAENGSCHQVLKVTNYDSDAEKSEL
PWALARPSNKGTAKPDLRRNINPKYRVDELNEPPLRLPGIRSLLPLPGGDLMTGGTDLKI
RRWDHNSPDKSYCICGPVLKGVANDDLYEKKSSFGVQVVQETKRRPLSNKLTAKAVVTAA
ATDPAGCHRDSILSLASVKLNHRLLLSSSRDGAIKVWK
>PAP.aesev.CIAT22838.gnm1.ann1.Ae03g32370.1
MGNKIARTTQVSASEYYLHDLPSTYNLVLKEALGRGRFFKSIECKHDEGLVLVKVYFKRG
DSIDLTEYERRLSQIKLIFLSIDHPHVWPFQFWQETDKAAYLLRQYFFHNLHDRLSTRPF
LNLVEKKWLAFQLLLAVKQSHQAGVCHGDIKCENVLITSSNWLYLADFASFKPTFIPYDD
PSDFSFFFDTGGRRLCYLAPERFYEHGGEMQMAQDVPLKPYMDIFSIGCVIAELFLEGQP
LFELSQLLAYRRGQYDPSQHLEKIPDAGVRKMIQHMIQLEPESRSSAESYLKEYAAVVFP
TYFSPFLHDFYCCWNPLQPDMRVLLCQSAFLEILKQMMSKKPSEKTGTASGELLEEVIAK
ENVNFIKDSPMKRENTAKGLVH-------------------NHSSGPHHVKGDAPNSAFL
ENLQTLQSSGELLQTISSAFQGTNHPFLKKVALNDLNLSMSEYDTQSDTYGMPFLPLPND
SMKCEGMVLITSLLCSCIRNVKLPHLRRAAVLLLKASALYIDDENRLQRVIPYVIGMLSD
PAAIVRCASLKSLCDILPLVRDFPPSDAKIFPEYILPMLSMLPDDPEESVRICYSRNIAK
LALTAYGFLIHSIRLGEAGVLDELSSPQKPLVSSTQTYGKLKRVNADVQLEQLRKSIAEI
VQELVMGPKQTPNIRRALLQDIGRLCCFFGRRQSNDFLLPVLPAFLNDQDEQLRAVFYEK
LVYVCFFVGQISVEKYLLPYIEQALSDKTEAVIVKALNCLTILCKNGFFQKRILLEMMER
AFPLLGYPCGWVQRSAVSFVAASSESLGTVDSCVFLAPVIRPFLRRQPVSLASEQALLSC
LKPPVSRQVFYEVLENSRSSDMLERQRKIWYSTSSQSKLWEIDFLKNGIEELNSLKNWAD
KQHSPGVQQAVGSGFQQPGLTDCDAGEAKLSDTETFLHNNSNKVGHCDPQCFEKLQFSGL
MSPCVSDVKSLVYEKSSEGIPLYSFNMDRQTMGIPSAAFDTPLQMNSLGLSSSSMPWFNP
VNKSFNLASSVPARKLVSGSLSIRNGPKQFHIVVHEPDGRENETECVNSTFQDVGHS---
KGSSIALEDATAQTDLPGFQS--HTSILDSGWRPRGVLVAHLQEHCSAVNDIAISTDHNF
FVSASDDSTVKIWDSRKLEKDISFSSKLTYHLEGSRALCAAMIWGSGQVIVGASDGLIHM
FYIDHISRGLGDVVEKYSGIADITKKDTKEGSILSLVNYPVNNYTIMYSTQNCGIHMWDT
RSNSNEWTLKATPEEGYVSYLAPGPCGNWFVSGSSRGVLTLWDIRFLIPVNTWQYSLACP
IEKMCLFLPPPNAPLSSTARPLVYVAAGCNEVSLWNAENGRCHQVLRVANYDTNAEMSDR
PWALTKPSSKPGSKSGRRRNVNPKYKVDELNEPLPRLPGIRSLLSLPGGDLLTGGTDLKI
RRWDHCSPNRSYCICGPNLKEVGNDDFYETKSSFGVQVVQETKRRPLTTKLTAKAVLAAA
ATDSGGCHRDSILSLASVKLNQRLLLSSGRDGAIKIWK
>PAP.aesev.CIAT22838.gnm1.ann1.Ae05g33030.1
MGNKIARTTQVSASEYYLHDLPSTYNLVLKEVLGRGRFFKSIQCKHDEGLVLVKVYFKRG
SNIDLREYERRLSHIKDVFQSIDHPHVLPFQFWQETDKAAYLLRQYFFHNLHDRISTR
PFLSFVEKKWLAFQLLLAVKQSHEKGVCHGDIKCENVLITSSNWLYLADFASFKPTYIPY
DDPSDFSFFFDTGGRRLCYLAPERFYEHGGEMQVAQDSPLKPSMDMFAVGCVIAELFLEG
QPLFELSQLLAYRRGQFDPSQPLEKIPDLGIRKMILHMIQLEPESRFSAEGYLKEYAAAV
FPTYFSPFLHDFYRCWSPLHSDMRVLLCQSAFQEILKQMMNNKSSDDVKVTSGELLEEMV
AKESVSFMKDSLIRREDIGKGLAHDHY------SSLLKDAKKNNIPCGPRHVTGSSANSI
FPENLKYLQSSGELLQAISNAFRGNGHPFLKNITLNDLNSLMSEYDSQSDTFGMPFLPLP
KDSMRCEGMVLITSLLCSCIRNVKLPHLRRAAILLLRASALYIDDEDRLQRVIPYVIAML
SDPAAIVRCAALETLCDILPLVREFPPSDAKIFPEYILPMLSMLPDDPEESVRICYASNI
AKLAITAYGFLIHSISLSEAGVLDELSSPPKSLLSSSQTSGRVKRINSDVQLVQLRKSIA
EVVQELVMGPKQTPNIRRALLQDIGKLCSFFGVRQCNDFLLPILPAFLNDRDEQLRTVFY
EKIVYVCFFVGQRSVEEYLLPYIEQALSDTTETVIVRALDCLTILCKSGFLRKRIILLMI
ERAYPLLCYPSTWVRRSVVSFIAASSESLGAVDSYVFLAPVVRPFLRRQPVSLASERALL
SCLKPPVSRQVFYEVLDSTRSSDMLERQRKIWYSSS-QTKLWEMDLLKKGIEELDSLKNL
MDKQQGPEVQRAAGTASQQPGITDSDKAEAKLRDMGAFMHNDGNMVGHRDPQPVEKL
QFSGFMSPHFSVGNSLTYEKPSEGIPLYSFSVDRRGMGMPPAASDSPLQMNSLIVSSSAM
PWANPLSKSFNLANSVPAPKLFSGSFSISNGSKQFHRVVHEPDGRENETPYSTNTFQDVG
SSANSEGTSSSLEDATAQTDPSGFPSFARTSIPDSGWRPRGVLVAHLQEHRSAVNDITIS
ADHSFFVSASDDSTVRIWDSRKLEKDISFRSRLTYHLEGSRALCAATLPGSAQVIVGASD
GLIHIFSVDQISRGLGNVVEKYSGIADITKKDIKEGAILSLLNCPMDNYTIMYSTQNGGI
HLWDTRSNSNTWTLKSTPEEGYVSSIASGPCGDWFVSGSSRGVITLWDLRFLIPVNMWQY
SLACPIEKICLFLPPPNASPPSTSRPLVYVAAGCNEVSLWNAESGSCHQVLRMVNYDSDA
EMSDMPWALARSSSKPASQSDPRRNINRKYGVDELNDPPSRLPGIRSLLPLPGGDLLTGG
TDLKIRRWDHYSPERSYCICGPNLKGVGNDEFYESKSSFGVQVVQETKRRPLTTKPMAKA
VLAAAATDPAGCHRDSVVSLASVKLNQRLLLSSGRDGAIKVWK
>OUT.arath.Col0.gnm9.ann11.AT4G29380.1
MGNKIARTTQVSATEYYLHDLPSSYNLVLKEVLGRGRFLKSIQCKHDEGLVVVKVYFKRG
DSIDLREYERRLVKIKDVFLSLEHPHVWPFQFWQETDKAAYLVRQYFYSNLHDRLSTRPF
LSLVEKKWLAFQLLLAVKQCHEKDICHGDIKCENVLLTSWNWLYLADFASFKPTYIPYDD
PSDFSFFFDTRGQRLCYLAPERFYEHGGETQVAQDAPLKPSMDIFAVGCVIAELFLEGQP
LFELAQLLAYRRGQHDPSQHLEKIPDPGIRKMILHMIQLEPEARLSAEDYLQNYVGVVFP
NYFSPFLHTLYCCWNPLPSDMRVATCQGIFQEILKKMMENKSGDEIGVD-----------
--------SPVTSNPMNASTVQETF---------------ANHKL-------NSSKDLIR
NTV---NSKDEIFYSISDALKKNRHPFLKKITMDDLGTLMSLYDSRSDTYGTPFLPVEGN
-MRCEGMVLIASMLCSCIRNIKLPHLRREAILLLRSCSLYIDDDDRLQRVLPYVVALLSD
PTAIVRCAAMETLCDILPLVRDFPPSDAKIFPEYIFPMLSMLPEDTEESVRICYASNIAK
LALTAYGFLIHSFQLSDVGVLNELNSQQISTTPASETPSHLQKANGNAQLQQLRKTIAEV
VQELVMGPKQTPNVRRALLQDIGELCFFFGQRQSNDFLLPILPAFLNDRDEQLRSVFFEK
IVYVCFFVGQRSVEEYLLPYIDQALSDQTEAVIVNALECLSTLCKSSFLRKRALLQMIEC
VYPLLCYPSQWVRRAVVTFIAASSECLGAVDSYAFIAPVIRSYLSRLPASIASEEGLLSC
LKPPVTREVVYRIFEKTRNPEFMAKQRKMWYSSSPQSKDWEVDLFDKDAGELNSVECRA
EQKQSVEGKKQIKSASKQPEVQKYAEKDAKLRIPRNPRPNASNTVELRDPVYPEKLQFS
GFMAPYVSGANSFI---EPENIPLYSFSMDKRAATNPPVASESSLQMNSLGMGSLSVPWM
DSMSKSFNLASSVPVPKLISGSFHVGTNPKQFYRVVHEPESRENDISSAISKFQDLGVS
SSSKSASVTSEDASSPADLVGEPSLSRTSVPDSGWKPRGVLVAHLQEHRSAVNDIATSSD
HSFFVSASDDSTVKVWDSRKLEKDISFRSRLTYHLEGSRGMCTTMLRNSTQVVVGASDGV
IHMFSIDHISRGLGNVVEKYSGIVDIKKKDVKEGALVSLLNYTADSLSVMYSTQNCG
IHLWDTRSDLDAWTLKANPEEGYVSSLVTSPCGNWFVSGSSRGVLTLWDLRFRVPVNSWQ
YPIICPIEKMCLCFLPPSVSVSTTMKPLIYVAAGCNEVSLWNAEGGSCHQVLRVANYENE
TDVSEFQWKL--PSNKVNPKPNHRQNMSSKYRIEELNEPPPRLPGIRSLLPLPGGDLLTG
GTDLKIRRWDYSSPERSYCICGPSLKGVGNDDFYELKTNTGVQFVQETKRRPLATKLTAK
AVLAAAATDTAGCHRDSVQSLASVKLNQRLLISSSRDGAIKVWK
>CER.bauva.BV-YZ2020.gnm2.ann1.rna-bv05205.t1
MGNKIARTTQVSASEYYLHDLPSTYNLVLKEVLGRGRFFKSIQCKHDEGLVLVKVYFKRG
DFIDLKEYERRLSQIRDIFRGIDHPHVWPFQFWQETDKAAYLLRQYFFHNLHDRLSTRPF
PSLVEKKWLTFQLIVAVKQSHEKGVCHGDIKCENVLITSGNWLFLADFASFKPTYIPYDD
PSDFSFFFDTGGRRLCYLAPERFYEHGGEMQVAQDATSKPSMDIFSVGCVIAELFLEGQP
LFELSQLLAFRRGQYDPSQHLEKIPDPGIRKMILHMIQLDPDSRFSAESYLKEYAVVVFP
TYFYPFLHNFYRCWRPLHSDMRVLLCQSAFQEILKQMMNNKSPDLTGVASSELLEEMVAK
KNVNFLKDSLKKGEEIGKSLVHDHYELLGGISSLLGDAKRNNHSSGSHHVTGNVSNSTFP
QNIKNLQSPGELLQTISNAFRGNDHPFLKNISMNDLNSLMSEYDSQSDTFGMPFLPLPKD
SIRCEGMVLITSLLCSCIRNVKLPRLRRAAILLLKASALYIDDEDRLQRVIPYIIAMLSD
PAAIVRCAALETLCDILPLIRDFPPSDAKIFPEYILPMLSMLPDDPEESVRICYASNIAK
LALTAYVILIRSMSLSEAGVLNELGSTQKLSISSSQTPGRLQRMNRDVQLGQLRKSIAEV
VQELVMGPKQTPNIRRALLQDIGKLCYFFGQRQSNDFLLPILPAFLNDREEQLRAVFYEK
IVYVCFFVGRRSVEEYLLPYIEQALSDTTEGVIVRALDCLAVLCKSGFFRKRILLEMIER
AFLLLCYPGEWVRRSAVTFIAASSESLGEVDSYVFLAPVIRPFLHRQPVSLASEETLSSC
LKPPVSRQVFFEVLENSRSSDMLERQRKIWYSSSPQSKLWEMDLLKKGIDELDSLESWPD
KQQGPEGLQYVGTGLQQPGINDCDKAEAKLRDMGAFVYNECSMMGH------QKLQLSGF
MSPQVNGVNSLAYEKPSDGIPLYSFSVGRRAVGIPPAASDSPLQMNSLGISSSSMPWVNP
VSESFNLASSVPAPNLVSGSFSVNNGSIQFYPVVHEPDGRENDSAYSNSKFVDVGPSANT
KGGSIAVEEASTQTDLSVVPSFARTSIPDTGWRPRGVLVAHLQEHRSAVNDIAICTDHSF
FVSASDDSTIKIWDFRKLGKDISFRSRLTYHLEGSRALCAAMLRGSAQVIVGACDGFIHM
FSVDHISRGLGNVVEEYSGVTDLIKKDVKEGAILSLLNYPMDNYTIMYSTQNCGIHLWDT
RSSSNAWTLNATPEEGYVSSLVSGPCGNWFVSGSSRGVLTLWDLRFLIPVNSWQYSLSCP
IEKMCLFIPPPNVSLSSTARPLVYVAAGCNEVSLWNAENGSCHQVLRVVNYDSDAEMSDL
PWALARPLSKATSKLDLRRNVNPKYRVDELNEPPPRLPGVRSLLPLPGGDLLTGGTDLKI
RHWDHNSPDRSYSVCGPNLKGVGNDDFYEIKSSSGVQVVQETRRHPLTNKLTAKAVLAAA
ATDSVGCHRDSVLSLASVKLYQRLLLSSSRDGTIKM--
>CER.bauva.BV-YZ2020.gnm2.ann1.rna-bv28656.t1
MGNKIARTTQISASEYYLHELPSTYNLVLKEVLGRGRFFKSIQCKHDEGLVLVKVYFKRG
DFIDLTEYERRLSQIRDVFRGIDHPHVWPFQFWQETDKAAYLLRQHFFHNLHDRLSTRPF
LSLVEKKWLAFQLVVAVKQSHDKGVCHGDIKCENVLITSWNWLFLADFASFKPTYIPYDD
PSDFSFFFDTGGRRLCYLAPERFYEHGGEMQVAQDATLKPSMDIFSVGCVIAELFLEGQP
LFELSQLLAYRRGQYDPSQHLEKIPDPGIRKMILHMIQLDPESRFSAESYLMEYAAVVFP
TYFSPFLLDFYCCWSPLHSDMRVLLCQSAFQEILKQMD-NKSPEQTGVASSEIFEEMVAK
GNVNFLKDSLMKGEEIGKSLVHDHYELLGGFSGPLRDSKRNNHSSAPQHVTGNVPNSTFV
QNIKNFQSPGELLQAISNAFRGNDHPFLKNISMNDLNSLMKGYDSQSDTFGMPFLPLPKD
SMRCEGVVLITSLLCSCVRNVKLPHRRRAAVLLLKASALYIDDEDRLQRVIPYVIAMLSD
PAAIVRSAALETLCDILPLIRDFPPSDAKIFPEYILPMLSMLPDDPEESVRICYASNIAK
LALTAYGFLIHSISLNEAGVLHELSSTQKPLISSSQTSGRLQRINSDVQLGQLRKSIAEV
VQELVMGPKQTPNIRRALLQDIGRLCWFFGQRQSNDFLLPILPAFLNDQDEQLRAVFYEK
IVYVCFFVGQTSVEEYLLPYIEQALSDTTEAVIVRALDCLTILCKSGFFRKRILLEMIEH
AFPLLCYPGEWVRRSAVSFIAASSESLGAVDSYVFLAPVIQPFLRRQPVSLTSEKTIFSC
LKPPVSRRVFYEVLEKSRSSDMLERQRKIWYSSSPQSKLLEMDLLKKEMEELDSLESWPD
KQLGPEGQQYIGNSLQQPELTDCDKTDAKLRDVGTFIYNDCSMMGH------QKLQFSGF
MSPQVSGVNSLAYEKSSDGIPFYSFSVDQRAMRSPPAASDSPLQMNSLGISSSSMPWVNP
VSKSFNLANSFPAPKLLSGSFSINNGSKQFYRVVHEPDGKENESSYINSKFQDVGLSANM
KGGSVALEEASTQTDLSGVLSFARTSIPDSGWRPRGVLVAHLQEHRSAVNDIAISTDHSF
FVSASDDSTVKIWDSRKLEKDISFRSRLTYHLEGSRALCAAMLRGSAQVIVGACDGLIHM
FSVDHISRGLGDVVEKYSGIADITKKDIKEGAILNLLNYPMDNYTVMYSTQNCGIHLWDT
RSNSNTWTLKATPEEGYVSSLVFGPCGNWFVSGSSRGVLTLWDLRFLIPVNSWKYSLACP
IEKMCLFIPPPNAPLSSTARPLVYVAAGCNEVSLWNAENGSCHQVLRVANYESDAETSDL
PWALARPSNKATSKSDPRRNVNPKYRVDELNAPPPHLPGIRSLLPLPGGDLLTGGTDLKI
RRWDHYSPDRSYSICGPNLKGVGNDALYETKSSFGVQVVQETRRRPLTSKLTTKALLAAA
ATDSAGCHRDSILSLASVKLNQRVLLSSSRDGAIKVWK
>CER.cerca.ISC453364.gnm3.ann1.Cecan.1G260500.1
MGNKLARTTQVSASEYYLHDLPSTYNLVLKEVLGRGRFFKSIQCKHDEGLVLVKVYFKRG
DFIDLREYERRLSQIRDIFRGIDHPHVWPFQFWQETDKAAYLLRQYFFHNLHDRLSTRPF
LSLVEKKWLAFQLVVAVKQSHEKGVCHGDIKCENVLITSWNWLFLADFASFKPTYIPYDD
PSDFSFFFDTGGRRLCYLAPERFYEHGGEMQVAQDATLKPSMDIFAVGCVIGELFLEGQP
LFELSQLLAYRRGQYDPSQHLEKIPDPGIRKMILHMIQLDPESRFSAESYLKEYAAVVFP
TYFSPFLHDFYRCWSPLHSDMRVLLCQSAFQEILKQMMNNKSPEQTGVASSELLEEMVAK
ENVNFLKDSLIKGEEIGKSLVHDHYELLGGISNLLRDAKRNNHSSGPQHVTGNVPNSSFP
QNIKNLQSPGELLQTISNSFRGNDHPFLKNISMNDLNSLMSEYDSQSDTFGMPFLPLPKD
SMRCEGMVLITSLLCSCIRNVKLPHLRRAAVLLLKASALYIDDEDRLQRVIPYVIAMLSD
PAAIVRCAALETLCDILPLIRDFPPSDAKIFPEYILPMLSMLPDDPEESVRICYASNIAK
LALTAYGFLIRSISLSEAGVLDELSSTQKPSISSSQTSGRLQRMNSDVQLGQLRKSIAEV
IQELVMGPKQTPNIRRALLQDIGKLCCFFGQRQSNDFLLPILPAFLNDRDEQLRAVFYEK
IVYVCFFVGQRSVEEYLLPYIEQALSDTTEAVIVRALDCLTILCKSGFFRKRILLEMIEH
AFPLLCYPGEWVRRSAVSFIAASSESLGAVDSYVFLAPVIRPFLRRQPVSLASEKTLFSC
LKPPVSRQVFFEVLENSRSSDMLERQRKIWYSSSPQSKLWEMDLLKKGMEELDSLESWPD
KQQGPEGQQYVGTGLQQ-GLTDCDKAEAKLRDMGAFIYNDGSMMGH------QKLQFSGF
MSPQVSGVNSLAYEKPSDGIPLYSFSVDRRAMGIPPAASDSPLQMNSLGISSSSMPWVNP
VSKSFNLASSVPAPKLVSGSFSINNGSKQFYRVVHEPDGRENESTYINSKFQDVGLSANM
KGGSIALEEASTQTDLSGFPSFARTSIPDTGWRPRGVLVAHLQEHRSAVNDIAISTDHSF
FVSASDDSTVKIWDSRKLEKDISFRSRLTYHLEGSRALCAAMLRGSAQVIVGACDGFIHT
FSVDHISRGLGNVVEKYSGVADITKKDIKEGAILSLLNYPMDNYTVMYSTQNCGIHLWDT
RSNSNTWTLNATPEEGYVSSLVSGPCGNWFVSGSSRGVLTLWDLRFLIPVNSWQYSLACP
IEKMCLFIPPPNASLSSTARPLVYVAAGCNEVSLWNAENGSCHQVFRVAKYDSDAEISDL
PWALARPSSKPTSKLDLRRNVNPKYRVDELNEPPPRLPGVRSLLPLPGGDLLTGGTDLKI
RRWDHYSPDRSYFICGPNLKGVGNDDFYETKSSFGVQVVQETRRRPLTIKLTAKAVLAAA
ATDSAGCHRDSVLSLASVKLNQRLLLSSSRDGAIKVWK
>CAE.chafa.ISC494698.gnm1.ann1.ChfasH1.8G161300.1
MGNKIARTTQVSASEYYLHDLPSTYNLVLKEVLGRGRFFKSIQCKHDEGLVLVKVYFKRG
DFIDLKEYERRLSQIRDIFRGIDHPHVWPFQFWQETDKAAYLLRQHFFHNLHDRISTRPF
LSLIEKKWLAFQLLLAVKQSHEKGVCHGDIKCENVLITSWNWVYLADFASFKPTYIPYDD
PSDFSFFFDTGGRRLCYLAPERFYEHGGETQVVQDAPLKPSMDIFAVGCVIAELFLEGQP
LFELSQLLAYRRGQYDPSQLLEKIPDSGVRKLILHMIQLEPESRLSAEGYLEEYKTVVFP
TYFSPFLHDFYRCWSPLHSDMKVLLCQSAFQEILKQMMNSKSSEEVAVTSGELLGDVMTK
ENVNFMKDSLIKRDDIGNGLVHDRYELLGDISSLLRDAKNHNHVSCPQHVAANAPNSTFS
ENLKNLQSPGELLQTISNAFRGNGHPFLKNITMNNLNSLMSDYDSQSDTFGMPFLPLPKD
SMRCEGMVLITSLLCSCIRNIKLPHLRRAAVLLLKASALYTDDEDRLQRVIPYVIAMLSD
PAAIVRCAAIETLCDILPLVRDFPPSDAKIFPEYILPMLSMLPDDPEESVRICYASNIAK
LALTAYGFLIHSLSLSEAGVLDELSSSQKPSLSSSQTTGRLRRINGDGQLLQLRKSIAEV
VQELVMGPKQTPNIRRALLQDIGKLCYFFGQRNSNDFLLPILPAFLNDRDEQLRAVFYEK
IVYVCFFVGQRSVEEYLIPYIEQALSDTMEAVIVRALDCLAILCKSGFFRKRILLEMIER
AFPLLCYPSEWVRRSVVSFIAASSESLGAVDSYVFLAPVIRPFLRRQPKSLASERALFSC
LKPPVSRQVFCEILETSRSSDMLERQRRIWYNTSSQSKLWEIDLLRKGMEELDPLKNWPE
KQRSLGGQEFVGTDFQQPGLTDTEEADTNLRNMGAFLHSDCSMMGHRDPQCLEKLQFSGL
MSPQVGGMNSLTYEKSSDGIPLYSFSMDRRALGIPPAASDSPLQMNSLGISSSTMPWVNP
VSKSFNLASSVPATKFVSGSLSISNGSKQFYRVVHEPDGKENEAAYVNS---NTGSSADV
KGSSISLEDETTQPDVSGSPTFARPSIPDSGWRPRGVLVAHLQEHRSSVNDIAISTDHSF
FVSTSDDSTVKIWDSRKLEKDISFRSKLTYHLEGSRALCATMLRGSAQVVVGACDGLIHM
FSVDHISRGLGNVVEKYSGVADITKKDIKEGAILNLLNYPVDTHTIMFSTQNCGIHLWDT
RSSSSTWTRKATPEEGYISSLVSGPCGNWFVSGSSRGVLTLWDLRFLIPVNSWQYSLACP
IEKICLFLPPPNASLSSVVRPLVYVAAGSNEVSLWNAENGSCHQVLRVTNYESDAEKSEL
PWALARPSSKATSKPDLRRNINPKYRVDELNEPPPRLPGIRSLLPLPGGDLLTGGTDLKI
RRWDHYSPDKSYCICGPNFKGVGHDDLYETKSSFGVQVVQETKRRPLTNKLTAKAVVAA
AATDYAGCHRDSILSLASVKLNQRVLLSSSRDGAIKVWK
>PAP.lotja.MG20.gnm3.ann1.Lj2g3v0878940.1
MGNKIARTTQVSASEYYLHELPSTYNLVLKEVLGRGRFFKSIQCKHDEGLVLVKVYFKRG
DSLDLFDHERRLSQIKEIFTAIDHPHVWPFQFWQETDKAAYLLRQYFFHNLHDRLSTRPF
LSFVEKRWLAFQLVLAVKQCHEKGVCHGDIKCENVLITSSNWLYLADFASFKPTYIPYDD
PSDFSFFFDTGGRRLCYLAPERFYEHGGEMQVAQDAPLKPSMDIFAVGCVIAELFLEGQP
LFELSQLLAYRRGQYDPSQHLEKIPDIGIRKMIQHMIQLEPESRFSAERYLKEYAAVVFP
TYFSPFLHDFYRCWSPLHSDMRVLLCQSAFQEILKQMMNTHSSNDAGVTSGELLEEMFAK
ESVSFMKDSLMKREDIGKGLVHDNYELLGDINSLLRDAKINKYPSGPRHVTGNAHNSTFP
ENLKSLQSPGELLQTISNAFRGNDHPFLKSITMNDLNTLMSEYDSQSDTFGMPFLPVLKD
SMRCEGMVLITSLLCSCIRNVKLPHLRRAAVLLLKASALYIDDEDRLQRVIPYVIAMISD
PAAIVRCAALETLCDILPLVRDFPPSDAKIFPEYILPMLSMLPDDPEESVRICYASNIAK
LALTAYGFLIHSISLSEAGVLDELSSPQKPLISSTQTSGRVKRIHSDVQLLQLRKSIAEV
VQELVMGPKQTPNIRRALLQDIAKLCYFFGVRQSNDSLLPILPAFLNDRDEQLRAVFYEK
IVYVCFFVGERSVEEYLLPYIEQALSDMTEAVIVRALECLAILCKSGFFRKRILLQMIER
AFPLLCYPSEWVRRSVVSFIAASSESLGAVDSYVFLAPVIRPFLRRQPVSLASEKALLSC
LKPRVSRQVFYEVLENSRSSDMLERQRKIWYSSS-QSKLWEMDLLKKGIDELDSLKNWSD
KQQGPGVQQAVGTAFQEPGLTDCDKAEAKLRDIGAFMHSDSNIVGHRDSQGLEKLQFSGF
MSPTFSGVNSLTYEKPSEGIPLYSFSVDRRGMGIPPAASDSPLQMNSLGVSSSAMPWVNP
LSKSFSLANSVPAPKLFSGSFSITNGSKQFHRVVHEPDSRENEPAYVNSTFQDAGSSSNS
KGTSLSPEDATAQTDLSGFSSFARTSIPDSGWRPRGVLVAHLQEHRSAVSDIAISSDQSF
FVSASDDSTVKIWDSRKLEKDISFRSKLTYHLEGSRALCAAMLPGSAQVIVGASDGFIHM
FSVDHISRGLGNVVEKYSGIADITKKDIKEGAILCLSNCPLDNYTVMYSTQNCGVHLWDT
RSNSNTWTLKATPEEGYASSLASGPCGNWFVSGSSRGVITLWDLRFLVPVNSWKCSLSCP
IEKMCLFLPP-NASLSSTARPLVYVAAGSNEVSLWNAENGSCHQVLRMANYDSDAEMSDL
PWALSRPSTKTTSQSDPRRNVNRKYGVDELNEPLPRLPGIRSLLPLPGGDLLTGGTDLKI
RRWDHYSPDRSYCICGPNIKGVGSDDFYETKSSFGVQVVQVI------------------
--------------------------------------
>PAP.medtr.A17_HM341.gnm4.ann2.Medtr6g088835.1
MGNKIARTTQVSASEYYLHELPSTYNLVLKEVLGRGRFFKSIQCKHDEGLVLVKVYFKRG
DSINLSEYERRISTIKEIFSSIDHPHVWPFQFWQETDKAAYLLRQYFFHNLHDRLSTRPF
LSFVEKKWLAFQLLLAVKQSHEKGVCHGDIKCENVLITSSNWLYLADFASFKPTYIPYDD
PSDFSFFFDTGGRRLCYLAPERFYENGGEMQVAQDAPLKPSMDLFAVGCVIAELFLEGQP
LFELSQLLAYRRGQHDPSQHLEKIPDIGIRKMIQHMIQLEPESRFSAEMYLKEYAGVVFP
TYFSPFLHDFYRCWSPLHSDMRVLLCQSAFQEILKQMMNKQSSDDAGVTSGELLEEMVAK
ESASFM-DSRRKREDIGKGLVHDQYELLGDINSLLRDAKNNNKSPGPQQGIGNAQNSTF
PENLKSLQSPGELLQTISNAFRGNDHPFLKSITMKDLNSLMSEYDSQSDTFGTPFLPLPK
DTMRCEGMVLITSLLCSCIRNVKLPHLRRAAVLLLKASALYIDDEDRLQRVIPYVIAMLS
DTAAIVRCAALETLCDILPIVREFPPSDAKIFPEYIFPMLSMLPDDPEESVRICYASNIA
KLALTAYGFLIHSISLSEAGVLDELSLPQKPFTSSTQTPGRM-MINSDVQLLQLRKSIAE
VVQELVMGPKQTPNIRRALLQDIGKLCYFFGVRQSNDTLLPILPAFLNDRDEQLRTVFYE
KIVYVCFFVGQRSVEEYLLPYIEQALSDMTEAVIVRALECLAILCKNGFFRKRILLQMIE
RAFALLCYPSEWVRRSVVSFIAASSESLGAVDSYVFLAPVIRPFLRRQPVSLASEKALLS
CLKPPVSRQVFYEVLENSRSSDMLERQRKIWYSSS-QSKIWEMDLLKKGIDELDSLKSWA
EKQQGSEAQQIVGTGIQQPGLSDNDKAESKFRDMGAFMHNDSNMLGQRDPQFSEKLQFSG
FMSPTFSGANSLTYDKPSEGIPLYSFSVDRRGMGIPPAASDSPLQMNSLGVSSSAMPWVN
PLSKSFNLANSVPSPKLFSGSFSINNGTKQFHRVVHEPDPKENETAFLNSTFQDVGLSSN
NKGTSISLEDATTQADLSGFQSFARTSIPDSGWRPRGVLVAHLQEHRSAVSDIAVSSDNS
FFVSASDDSTVKIWDSKKLEKDISFRSKLTYHLEGSHALCVAMLPGSAQVIVGASDGFIH
MFSVDHISRGLGNVVEKYSGIADVTKKDTKEGAILGLLNCPMDNNSIMYSTQNCGIHLWD
TRSNSNSWTLKATPDEGYALSLASGPCSNWFVSGSSRGVITLWDLRFLVPVNSWKYSLAC
PIEKICLFLPPPNASLSSTTRPLVFVAAGCNEVSLWNAENASCHQVLRTANYDSDAEMSD
MPSALAKPSSKPTSQSDPRRNVNRKYRVDELNEPPPRLPGIRTLLPLPGGDLLTGGTDLK
IRRWDHYSPDKSYCICGPNLKGVGNDDFYETKSSFGVQVVQETKRRPLATKLTPKAILAA
AATDSAGCHRDSIVSVASVKLNQRLLLSSGRDGAIKVWK
>CER.phach.longxuteng.gnm1.ann1.LXT02100.t1
MGNKIARTTQVSASEYYLHDLPSTYNLVLKEVLGRGRFFKSIQCKHDEGLVLVKVYFKRG
DFVDLKEYERRLSQIRDIFRGIDHPHVWPFQFWQETDKAAYLLRQYFFHNLHDRLSTRPF
LSLVEKKWLAFQLILAVKQSHEKGVCHGDIKCENVLITSWNWLFLADFASFKPTYIPYND
PSDFSFFFDTGGRRLCYLAPERFYEHGGEMQVAQDATLKPSMDIFAVGCVIAELFLEGQP
LFELSQLLAYRRGQYDPSQHLEKIPDPGVRKMILHMIQLDPESRFSAESYLKEYAVVVFP
TYFSPFLHDFYRCWSPLHSDMRVLLCQSAFQEILKQMMNNKSPEQTRVSSSEHLEEMVAK
ENVNFLKDSLEKGEEIGKSLVHDHYELLGGISSLLKDAKRNNHSSGSQLVTRNVPNSTFP
QNIKNLQSPGELVQTISNACRGKDHPFIKNISMNELDSLMSEYDSQSDTFGMPFLPLPKD
SMRCEGMVLITSLLCSCTRNVKLPHLRRAAVLLLKASALYIDDEDRLQLVVPYVIAMLSD
PAAIVRCAALETLCDILPLIRDFPPSDAKIFPEYILPMLSMLPDDPEESVRICYASNIAK
LALTAYGFLIHSISLSEAGVLDELGSAQKPSISS-QSPGRLQRMDSDVQLGQLRKSIAEV
VQELVMGPKQTPNIRRALLQDIGKLCCFFGQRQSNDFLLPILPAFLNDREDQLRAVFYEK
IVYVCFFVGQRSVEEYLLPYIEQALSDTTEAVIVRALDCLAILCKSGFFRKRILLEMIEH
AFPLLCYPGEWVRRSAVSFIAASSESLGAVDSYVFLAPVIRPFLRRQPVSLASEKTLFSC
LKPPVSRQVFFEVLQNSRSSDMLERQRKIWYSSSPQSKQWEMDLLKKGIEELDSLDSWPD
KQQGPEGQECIASGLQQPGLTDCDKTEAKLRDMGAFMYNECSMMGH------QKLQFSGF
MSPQVSGINSLAYEKQSDGIPLYSFSVDQRAMGIPPAASDSPLQMNSLGISSSSMPWVNP
VSKSFDLASSVPAPKLVSGSFSISNGSKQFYRVVHEPDGRENESAYSNSKFLDLGLSANT
KGGSTAVEETSTQTDLSVFSPLSRTSVPDTGWRPRGVLVAHLQEHRSAVNDIAISADHSF
FVSASDDSTVKIWDSRKLEKDISFRSRLTYHLEGSQALCAAMLRGSAQVIVGACDGFIHT
FSVDHISRGLGNVVEKYSGVTDITKKDIKEGAILSLLNYPLDNHTVMYSTQNCGIHLWDT
RSNSNTWTLNATPEEGYVSSLVSGPCGNWFISGSSRGVLTLWDLRFLIPVNSWQYSHACP
IEKMCLFIPPPNASLSSTARPLVYVAAGCNEVSLWNAENGSCHQVLRVANYESDAEISDL
PWALARPSSKATSKLDLRRNVNPKYRVGELNEPPPRLPGVRSLLPLPGGDLLTGGTDLKI
RRWDHCSPDRSYSICGPNLKSVGNDDFYEVKSSFGVQVVQETRRRPLTNKLTAKAVLAAA
ATDSAGCHRDSVLSLASVKLNQRLLLSSSRDGAIKVWK
>PAP.phavu.G19833.gnm2.ann1.Phvul.004G175100.2
MGNKIARTTQVSASEYYLHDLPSTYNLVLKEALGRGRFFKSIQCKHDEGLVLVKVYFKRG
DFLDLSDYERRLSQIKQIFSSIDHPHVWPFQFWQETDKAAYLLRQYFFHNLHDRLSTRPF
LSLVEKKWLAFQLLVAVNQCHENGVCHGDIKCENVLITSSNWLYLADFASFKPTYIPYDD
PSDFSFFFDTGGRRLCYLAPERFYEHGGEMQMAQDTPLKPYMDIFAVGCVTAELFLEGQP
LFELSQLLAYRRGQYDPSQHLEKIPDIGIRKMILHMIQLEPESRFSAERYLKEYAAVVFP
IYFSPFLHDFYRCWSPLHSDMRVLLCQSAFPEILKQMMNNKPSDDAGANSGELLEEMVAK
ESVSFLKDSLRKREDIGKGLVHDNYEVLGDINGIPRDAKRNNNPS---DVAGKAHNSTFP
ENLTNLQT-GKLLQTISNAFRGNDHPFLKKITMNDLKSLMSEYDSQSDTFGMPFLPLPKD
SMRCEGMVLITSLLCSCIRNVKLPHLRRAAVLLLKASALYIDDEDRLQRVIPYVIAMLSD
AAAIVRCAALETLCDILPLVRDFPPSDAKIFPEYIFPMLSMLPDDPEESVRICYASNIAK
LALTAYGFLIHSVSLSEAGVLDELSLSQKPLTSSTQTSGRMKRINGDVQLLQLRKSIAEV
VQELVMGPKQTPNIRRALLQDIGKLCYFFGVRQSNDSLLPILPAFLNDRDEQLRTVFYEK
IVYVCFFVGQRSVEEYLLPYIEQALSDMTESVIVKAVECMSILCKSGFFRKRTLLQMIDR
GFPLLCYPSEWVRRSVVSFIAASSECLGEVDSYVYLSPVIRPFLRRQPVSLTSERDLLSC
LKPPVSRQVYYEVLENSRSSDMLERQRKIWYSSS-QSKLWEMDLLKKGIEELDSLKNWSD
KQQGPGVQQTVGTAFQQPGITDCDKAEAKLRDMGAFMHNDSN-VGHRDTQGLEKLQFSGF
MSPNFSGVNSLTFEKPSEGIPLYSFSVDRRGMGVPPAASDPPLPMNSLGVSSSAMPWVNP
LSKSFNLASSVPAPKLFSGSFSISNGSKQFHRVVHEPDARENETAYINSTFQDLGSSANV
KGTSIALEDATAQTDLSGFPSFARASIPDSGWRPRGVLVAHLQEHRSAVNDVAISADHSF
FVSASDDSTVKIWDSRKLEKDISFRSKLTYHLEGSRVLCAAMLPGSAQVIIGASDGFIHM
FSVDHISKGLGHVVEKYSGIADITKKDIKEGAVLNLLNCPVDNYTIMYSTQNCGIHLWDT
RSNSNTWNLKATPEEGYASSLASGPCGNWFVSGSSRGVITLWDLRFLIPVNSWQYSLACP
IEKMCLFLPPSNASLSSAARPLVYVAAGCNEVSLWNAENGSCHQVLRMANYDSDAEMSDL
PWALARPSGKPTSQSDLRRNVNRKYGVDEVNEPPSRLPGIHSLLPLPGGDLLTGGTDLKI
RRWDHYSPDRSYCICGPNIKGIGNDDFYETKSSFGVQVVQETKRRPLTIKLTAKAILAAA
ATDSGGCHRDSIVSLASIKLNQRLLLSSGRDGAIKVWK
>OUT.prupe.Lovell.gnm2.ann1.Prupe.2G065200.1
MGNKIARTTQVSASEYYLHDLPSSYNLVLKEVLGRGRFFKSIECKHDEGLVLVKVYFKRG
DSIDLREYERRLFHIKETFRALDHPHVWPFQFWQETDKAAYLVRQYFFNNLHDRLSTRPF
LSLIEKKWLAFQLLLALKQCHDKGICHGDIKCENVLVTSWNWLYLADFASFKPTYIPYDD
PSDFSFFFDTGGRRLCYLAPERFYEHGGEMQVAQDAPLRPSMDIFAVGCVIAELFLEGQP
LFELSQLLAYRRGQYDPTQLLEKIPDSGIRKMILHMIQLEPELRLSADSYLQEYTTIVFP
SYFSPFLHNFHCFWNPLHSDMRVALCQSVFHEILKQMMSNRSTEDTGTGLGTPP
QEVVTMQNKNFAKGSIRKREEIGKGLKCDQFELLGDINTLLRDVKQSNHYSVSKPV
LDDNPDSTFSQNLGNMQSPGELLQSISNAFRRNDHPFMKKITLNDLNSLMSKYDSQSD
TFGMPFLPLPEDSMRCEGMVLITSLLCSCIRNVKLPHLRRRAILLLKSSALYIDDEDRLQ
RVIPYVVAMLSDPAAIVRCAALETLCDILPLVRDFPPSDAKIFPEYILPMLSMLPDDPEE
SVRICYASNIAKLALTAYGFLIHSISLSEAGVLDELSSAKKPLASSSETSGQLQRVNSDA
QLAMLRKSIAEVIQELVMGPKQTPNIRRALLQDISNLCCFFGQRQSNDFLLPILPAFLND
RDEQLRAVFYGQIVYVCFFVGQRSVEEYLLPYIEQAVSDVTEAVIVNALDCLAILCKSGF
LRKRILLEMIERAFPLLCYPSQWVRRSAVTFIAASSDCLGAVDSYVFLAPVIRPLLRRQP
ASLASEKALLACLKPPVSRQVFYQVLENARSSDMLERQRKIWYNSWPQSKQWEVDLLPK
GVEELSSTRNWPDKQQNPENQKLTGKALQQAELTECEDGEAKLRSMGSFTRA-SSTVDIH
DPLSSEKLQFSGFMWPQGSGVNSFMCDKSSVGIPLYSFSMDRRAVGVPPAASDSPSQVNS
VGLGASSMPWMDPVNKSFSLASSVPAPKLVSGSFNMSSGSKQFYRVVHEPDGRDNDTAF
ASSKLQDMGLSGTSKGSSIAAEDASPPSDITGLPSSARSSIPDSGWRPRGVLVAHLQEH
RSAVNDIAISTDHSFFVSASDDSTVKVWDSRKLEKDISFRSRLTYHLEGSRALCTAMLRG
SAQVVVGACDGMIHMFSVDYISRGLGNVVEKYSGVADIKKKDIKEGAILSLLNFSADNCT
VMYSTQNCGIHLWDTRMNTNSWTLRATPEEGYVSSLVTGPCENWFVSGSSRGVLTLW
DMRFLIPVNSWQYSAVCPIEKMCLFLPPPNTSASAAARPLVYVAAGCNEVSLWNAENGSC
HQVLRVASYESDAETSEVPWALARSSSK-NSKPDLRRNVNPHYRVDELNEPPPRLPGIRS
LLPLPGGDLLTGGTDLKIRRWDHYSPDRSYSICGPNLKGVGNDDFYATRSSFGVQVVQET
KRRPLTSKLTAKAVLAAAATDSAGCHRDSILSLASVKLNQRHLISSSRDGAIKVWK
>OUT.quisa.S10.gnm1.ann1.Qs0258450.1
MGNKIARTTQVSASEYYLHDLPSTYNLVLKEVLGRGRFFKSIQCKHDEGLVLVKVYFKRG
DFIDLREYERRLSQIKDIFRSLDHPHVWPFQFWQETDKAAYLLRQYFFHNLHDRLSTRPF
LSLVEKKWLAFQLLVAVKQSHEKGVCHGDIKCENVLITSWNWLYLADFASFKPTYIPYDD
PSDFSFFFDTGGRRLCYIAPERFYEHGGEMQVAQDAPLRSSMDIFAVGCVIAELFLEGQP
LFELSQLLAYRRGQYDPSQHLEKIPDPGIRRLILHMIKLEPESRLSAESYLQEYATVVFP
NYFSPFLHDFYRCWNPLHSDMRVLLCQSAFPEILKQMMNNMSSKETGTGTGEL
LQEMVTKENVNFMKDSLCKKEEIGKGLVHDHFELLGDISTLLRDVKQNSHSSHPRHITGN
APISTFSKDLRNLQSPGELLQTISNAFHGNNHPFLKSITVNDLDTLMSEYDSQSDTFGMP
FLPLPKDSIKCEGMVLITSLLYSCIRNVKLPHLRRAAVLLLKASALYIDDEDRLQRVLPY
VIVMLSDSAAIVRCAAVETLCDILPLVRDFPPSDAKIFPEYILPMLSMLPDDPEESVRIC
YASNISKLALTAYGFLIHSISLTEAGVLDELSSTQKPLPSSSQTSGRLQRISSDTQLAQL
RKTIAEVVQELVMGPKQTPNIRRALLQDIGNLCCFFGQRQSNDFLLPILPAFLNDRDEQL
RAVFYGQIVYVCFFVGQRSVEEYLLPYIEQALSDATESVIIRALDCLAVLCKSGFFRKRI
LLEMIEHAFPLLCYPSQCVRRSTVTFIAASSESLGAVDSYVFLAPVIRPFLRRQPVSLAS
QKALFSCLKSPVSRQVFYEILENSRSSDMLERQRKIWYSSSPQSKLWEADLLKGGSGDL
NSMKKWPDKQQGPEGQKSSITALQQPELTECDKGEAKLRDMGSFLHNAYSTVETRDPHCS
EKLQFSGFMAPQASGINSFIYDKSSEGIPLYSFSVDRRAMGIPPTASDSTLQTNSQGISS
SSMPWVNPVNKSLNLASSVPAPKLVSGSFSINNGSKQFYRVVHEPDGRENETAYVNSKF
QDMGLSGTAKSSSITLEDANSPTDLTGLPSFRRASISDSGWRPHGVLVAHLQEHRSAVNN
IAVSTDRNFFVSASDDSTVKVWDSRKLEKDISFRSRLTYHLEGSRALCAAMLRGSAQVIV
GACDGLIHMFSVDYISRGLGNVVEKYSGIADISKKDIKEGAILSLTE-------------
------------------------------------------------------------
------------------------------------------------------------
------------------------------------------------------------
------------------------------------------------------------
-----------------------------------------------
>CAE.sento.Myeongyun.gnm1.ann1.Sto08g252080
MGNKIARTTQVSASEYYLHDLPSTYNLVLKEVLGRGRFFKSIQCKHDEGLVLVKVYFKRG
DFIDLRDYERRLSQIRDIFLGIEHPHVWPFQFWQETDKAAYLLRQYFFHNLHDRLSTRPF
LSLIEKKWLAFQLLIAVKQSHEKGVCHGDIKCENVLITSWNWLYLADFASFKPTYIPYDD
PSDFSFFFDTGGRRLCYLAPERFYEHGGEMQVAQDAPLKPSMDIFAVGCVIAELFLEGQP
LFELSQLLAYRRGHYDPSQLLEKIPDHGIRKMILHMIQLEPYLRFSAEGYLKEYATVVFP
TYFSPFLHEFYCCWSPLQSDMKVFLCQNAFQEILKQMRNSKSSDDVVITSGELLGEIVAK
EN----------------------------------DAKNHNNLSGPRHVTGNAPNFTFS
ENL---------LQTISNAFRGNDHPFLKNITMNDLNSLMSDYDSQSDTFGMPFLPLPKD
SMRCEGMVLITSLLCSCIRNIKLPHMRRAAVLLLKASALYTDDEDRLQRVIPYVIAMLSD
PAAIVRCAALETLCDILPLVRDFPPSDAKIFPEYILPMLSMLPDDPEESVRICYASNIAK
LALTAYGFLIHSISLSEAGVLDEMSSSQKPLVSFSQTSGRLRRINGDVQLLQMRKSIAEV
VQELVMGPKQTPNIRRALLQDIGKLCYFFGQRHSNDFLLPILPAFLNDRDEQLRAVFYEK
IVYVCFFVGQRSVEEYLLPYIEQALSDTTEAVIVRALDCLAILCRNGFFRKRTLLEMIER
AFPLLCYPSEWVRRSVVSFIAASSESLGAVDSYVFLAPVIRPFLRRQPVSLASEKALFCC
LKPPVSRQIFYEVLENSRSSDMLERQRKIWYSSSSQSNLWEMDLLRKGIEELDSLKSWPD
KQQSRGDQITVDTDFQQ--LSDCEQADTKLRNMGTFMHSDCSMVGNRDPQCLDKLQFSGL
MSPQVSGINSLTYEKSSDGIPLYSFSMDRRTMGIPPAASDSPLQMNSLGISSSTMPWVSP
VSKSFNLA-----------------------------------TAYVNTKVQDTGISADM
KGSSIALEDATTQTDVSGFPSFARTSIPDSGWRPRGVLVAHLQEHRSSVNDIAISADHSF
FVSTSDDSTVKIWDSRKLEKDISFRSRLTYHLEGSRALCAVMLRGSAQVIVGACDGLIHM
FSVDHISRGLGNVVEKYSGVADITKKDIKEGAILTLLNYPVDAYTIMQGFEVSGVMGW
VFRSDWISLYFSRSPDKSYSFNLLYGAIKVWNAHGSSNKFLKFWQKVDLINHGSFNWLYA
TLNSTLIILLKKHEKKLSRKAKSLRRDGSGCLNSTCFNLHNAVSHQ-----GDSTRPTAK
NKLFPSYTLHSSSRSKQGSRSRQNHKHHIQNLNAEHIPCHGIRGTVPWEGMGLVQLGTKF
GARYAGRFTLHISFRFCFVFMNLTVPLTFYDVTSSKTVKYLTVLVKR
NLTTEFSN---------------------------------------------
>DET.singl.CAF01.gnm1.ann1.evm_model_Chr05_3510
MGNKIARTTQVSASEYYLHDLPSTYNLVLKEVLGRGRFFKSILCKHDEGLVLVKVYFKRG
DFIDLTEYERRLSHIRDIFRATDHPHVWPFQFWQETDKAAYLLRQYFFHNLHDRLSTRPF
LSIVEKKWLAFQLLLAVKQSHEKGVCHGDIKCENVLITSWNWIYLADFASFKPTYIPYDD
PSDFSFFFDTGGRRLCYLAPERFYEHGGEMQVAQDAPLKPSMDIFAVGCVIAELFLEGQP
LFELSQLLAYRRGQYDPSQHLEKIPDTGIRKMILHMIQLEPELRFSSESYLKEYAAVVFP
TYFSPFLHDFYRCWNPLHSDMRVLLCQSAFPEILKQMMNK-AFQETGVGSSELLEGIVAK
ENVNFMKDSLINGEEIGKGLVHDHYELLGDISSLLRDAKKCNYPSGPRHVTGDAPNSTFS
QNLQNLQSPGELLQTISNAFRGNDHPFLKSITMNDLNSLLSEYDSQSDTFGMPFLPLPKD
SMRCEGMVLVTSLLCSCIRNVKLPHLRRAAVLLLKASALYIDDEDRLQRVVPYVIAMLLD
PSAIVRCAALETLCDILPLVRDFPPSDAKIFPEYIFPMLSMLPDDPEESVRICYASNIAK
LALTAYGFLIRSISLSEAGVLDELSSPQRPLVSSSQT-GKLQKMSSDMQLLQLRKSIAEV
VQELVMGPKQTPNIRRALLQDIGKLCYFFGQRQSNDSLLPILPAFLNDRDEQLRAVFYEK
IVYVCFFVGQRSVEEYLLPYIEQALSDSTEAVVVRALDCMAILCKSGFFRKRILLEMIER
AFPLLCYPSEWVRRSAVSFIAASSESLGAVDSYVFLAPVIRPFLRRQPVSLAFEKALFSC
LKPPASRQVFYEVLENSRSSDMLERQRKIWYSSSPQSKLLEIDVLKRGIEELDALKNWPD
KQQDPEVQQSAGTGLQPPGLTDCDKAESKLREMGAFVHNECSTVAHHDSRCPEKLQFSGF
MSPQVSGFNSLAHEKSSEGIPLYSFSVDRRAMGVPPASSDSPLQMNSLGISSSSMPWVSP
VSKSFNLASSVPAPKLVSGSFTVSNGSKQFYRVVHEPDGRENESSYVNSKFQDVGLSANV
KGGSISLEDAAAPPDLSGFSSFSRTPITDSGWRPRGVLVAHLQEHRSAVNDLAISTDHSF
FVSASDDCTVKIWDSRKLEKDISFRSRLTYHLEGSRALCAAMLRGSAQVIVGACDGLMHM
FSVDHISRGLGNVVEKYSGIADITKKDTKEGAILSLQNYPVDNYTIMYSTQNCGIHLWDT
RSSSETWTLNAIPEEGYISSLVSGPCGNWFVSGSSRGVLTLWDLRFLIPVNSWQYSIACP
IEQMCLFLSPPNTSLSSAARPLVYVAAGCNEVSLWNAENGSCHQVLRVSNYDGDAEISEI
PWALARPSSKATSKPDPRRNVNPKYRVDELNEPPPRFPGIRSLLPLPGGDLLTGGTDLKI
RRWDHHRPDRSYCICGPNLKGVGGDDIYETKSNFGVQVVQETKRRPLTTKLTAKGVLSAA
ATDSAGCHRDSVLSLASVKLNQRLLLSSSRDGAIKVWK
>OUT.vitvi.PN40024.gnm2.ann1.VIT_211s0016g03000.1
MGNKIARTTQASASEYYLHDLPSSYNLVLKEVLGRGRFFKSIQCKHDEGLVLVKVYFKRG
DSIDLREYERRLFQIQGIFRALDHPHVWPFQFWIETDKAAYLLRQYFFNNLHDRLSTRPF
LSLIEKKWLAFQLLCAVKQSHENGVCHGDIKCENVLVTSWNWLYLADFASFKPTYIPDDD
PSDFSFFFDTGGRRLCYLAPERFYEPGGEMQVAQGAPLRPSMDIFAVGCVVAELFLEGQP
LFELSQLLAYRRGQYDPSQHLEKIPDSGIRKMILHMIQLDPESRFSAESYLQNYASILFP
SYFSPFLHNFYSCLNPLDSDTRVAVCQSLFHEIHKQMMSNASAEVTSAELSTPL
KQVVAKQKLNLTKNSSRKQEN-EKGLIHNQFELLGDINSLLKDVKQSNNYSGVKSVVE
DAPNSSHQNSG--KDSPGRLVETISNVFKKNDYPLLKKITMDDLNTLMSEYDSQSDTFGM
PFLPLPQDCMSCEGMVLIASLLCSCIRNVKLPHLRRGAILLLKSCSLYIDDEDRLQRVLP
YVIAMLSDPVAIVRCAALETLCDILPLVRDFPPSDAKIFPEYILPMLSMLPDDPEESVRI
CYARSISRLALTAYGFLIHSLSLSEAGVLDELNSQQKSLAPSTETSGRLQK----TQLAQ
LRKSIAEVVQELVMGPKQTPNIRRALLQDIGNLCCFFGQRQSNDFLLPILPAFLNDRDEQ
LRAVFYGQIVYVCFFVGQRSVEEYLLPYIEQALSDATEAVIVNALDCLAVLCKSGFLRKR
ILLEMIAHAFPLLCYPSQWVRRSAVTFIAASSENLGAVDSYVFLAPVIRPFLRRQPASLA
SEKALLSCLKPPVSRQVFYEVLENARSSDMLERQRKIWYNSSVQPKQWEVDLHRRGAEE
LNLMKSLPDGQRALEAQNPVGNAAQQLELTQSNNSEARWRAVGSFMRNDSSTVDISDPLC
SDKLQFSGFMTPQIGGVNSFICDKSSEGIPLYSFSMDKRAAGVPPAASDSSLQLNSLGTG
SPSLTWMDPVSKSFNLANSFPAPKLVSGSFSFSNGSKQFYRVVHEPESRENDTAYVNSK
FQDMGISGTSKGSSITVEDSSSSTDITGLPSFARSSIPDMGWRPRGVLVAHLQEHRSAV
NDIAISTDHSFFVSASDDSTVKVWDSRKLEKDISFRSRLTYPLEGSRALCTAMLRNSAQV
IVGACDGIIHMFSVDYISRGLGNVVEKYSGIADIKKKDVGEGAILSLLNYCADGSPV
MYSTQNCGIHLWDTRTNSNAWTLKAIPEEGYVSSLVTGPCGNWFVSGSSRGVLTLWDLRF
LVPVNSWQYSLVCPIEEICLFVPPPNASVSTMARPLIYVAAGCNEVSLWNAENGSCHQVL
RVANNESDAEMSDLPWALARPSSKSNSKPDIRRNVNPKYRVDELNEPASRLPGIRSLLPL
PGGDLLTGGTDLKIRRWDHYSPDRSYCICGPTIKGVGNDDFFETKSSFGVQVVQETKRRP
LATKLTSKAVLAAAATDSAGCHRDSVLSLASVKLNQRLLISSSRDGAIKVWK
