# Supplementary material for: Legume genome structures and histories inferred from Cercis canadensis and Chamaecrista fasciculata genomes
Source: Plant J. 2026 Jun 10;126(5):e70981. doi: 10.1111/tpj.70981 (PMC13252982; doi:10.1111/tpj.70981)
Supplement: Supplementary file 4 — Data S4. Manuscript supplement; Compressed directory of aligned sequences from 2212 low‐copy gene families, for calculation of a consensus species tree. [file TPJ-126-0-s010.gz › S4_consen_species_tree/40_aln_fas_cln1/Legume.fam3.06751]

>CAE.acacr.Acra3RX.gnm1.ann1.g12523.t1
-TMESPLLGGDGLGSKKKSMKIILLLLAFMSLPILGLVIRGNRNFW----APKHNVGIQT
NQQDTIESELGVVAADDRRCSEVGASMLRRGGHAVDAAVATSLCLGVVYPSSSGIGGGAF
MVVRSSATSRTQAFDMRETAPLAASQNMYQNNPAAKSQGALSIGVPGELAGLHEAWLQHG
RLTWKTLFQPAINLAKSGFEVSPYLGHYIASHTDRVMNDPGLRNVFAPNGNLLKTGETCY
NVELGRSLEVVAEQGPQAFYNGTIGKKLVKDVREAGGILTMEDLSNYKAEITDAVTVNAM
GYTIYGMPPPSSGTLSLSLVLNIFDSYGSSDAAKGELGAHRLIEALKHTYAVRMNLGDPD
FANITSTVSDMLSPSFAKKIQEKILDNTTFPPEYYMNRWAQVRDHGTSHFCIVDADRNAV
SFTTTVNWVFGAGVLSPSTGIVLNNEMDDFSIPTIVSPEELPPAPTNFIRPNKKPLSSMT
PVIVTKDDRLVGVIGGSGGLHIFPSVIQVFLNHFILGMDPLDSVQSPRIYHTLIPNVVRY
ENLTGPYGDHIEVLEETRHFLEDRGHQLKEASPLAITQLIVQDFKTPIKMNRKIS----
-NVMHGTLTGVSDPRKGGCPAAI
>PAP.aesev.CIAT22838.gnm1.ann1.Ae05g32880.1
--MDSPLLRGHDANNHNKWKILLSFLFLFLAFTIVGLALRESINFEVLPRAEKFDG
GIKSAQGDIVESERGVVAADDARCSEIGASMLRQGGHAVDAAVATALCLGVVFSASSGIG
GGAFMVVRSSSTAKAEAFDMRETAPLAASQNMYQNNPKDKSSGALSMGVPGELAGLHAAW
LKYGRLPWKTLLQPAIKLAKDGFVVSPTLGDFLAKDASTIMSDPGLKSVYAPNGVLLKAG
EICTNVELGRSIEAVAEQGPQVFYDGTIGEKLVKDVREAGGILTMEDLRNYKVEITDAMT
VNVMGYTIYGMPPPSSGTLGLALVLNILDSYRVPGAAKGDLGLHRLIEALKHMFAVRMNL
GDPNFVDISYTESEMLSPSFAQNIQHKILDYTTFPPEYYLNRWSQLRDHGTSHFCIVDAD
RNAISMTTTVNFHFGAGVLSTSTGIVMNNEMDDFSIPTDISPDKLPPAPTNYIEANKRPL
SSMTPIIITKDDQLIGVIGGSGGMNIISAVTQVFVNHFILGMKPLDAIKRPRIYHKLIPN
VVRYENLTAHDGDHIELSKSARLFLQERGHQLVDSGALAVTQLVVQTLKTHMNMNRKVGE
GINSHTKFGTLTAVSDPRKGGRPAAV
>OUT.arath.Col0.gnm9.ann11.AT4G29210.1
-----PLLAIDHAEKKKQSKISLLLLLILLATS-GYYSFSDNITTVFLSR-QAI
DDDHSLSLGDVVESENGVVAADDARCSEIGASVLRSGGHAVDAAVAITLCVGVVNPM
SSGIGGGSFLIVSSQKDSKAEAFDMRETAPLAASKDMYKNDASAKSLGALSMGVPGEIAG
LYEAWKRYGRLPWKPLFEPAIKLARDGFVVYPYLGKAISTKVAMILKDPGMRSVFSRNGQ
VLKTGETCYNPELAQSLETISEQGPGAFYNGTVGEKLVKDVKKAGGIITMDDLRSYKVRV
TDAMSVDVMGYTVHGMPPPSGGTVGFSMVMNILDSYSNYTASGRELGLHRLIEAMKHMF
AARMDLGDPEFVNVTNSMNQMLSKAHAEEIQKRIFDNTTFPPEYYMNRWSQLRDQGTSHF
CVVDADRNSVSMTSTVNYRFGAGVLSPSTGIVLNNEMDDFSTPTEITPDMLPPAPTNFIE
PNKRPLSSMTPLVITKDGEFVAALGGAGGMHIIPAVLQVFLNCFVLNMKPKEAVESARIY
HRLIPNVVSYENFTTINGDHIGVSEDTKMFLAERGHELKELSGGAIVQLIVQSFKEEKEE
ERKIGK--KSKPLKGLLTAVSDPRKDGKPAAV
>CER.bauva.BV-YZ2020.gnm2.ann1.rna-bv29335.t1
--MESPLLGADGLPRTRKWSRVFCFLLAFMAVMAVGLVISGNLNYWLLEGAQKYNEGVKA
NQENIIESEVGVVAADHTICSEIGASTLRQGGHAVDAAVATAICLGVVSPASSGIGGGSF
MVVRSSSTSKAQAFDMRETAPSAASQNMYKDNPQAKYLGALAMGVPGEIAGLHEAWLQHG
RLAWRTLFQPAIKLAKEGFVVSEHLGYYIALYASKIMNDPGLKSVFAPNGKLLKAGDTCY
NVELGYSLEAVADQGPQAFYNGIVGEKLVKDVKEAGGILTMEDLSNYKVKITKATTVDVN
GYTIYGMPSPSSGTLGLSLVLNILNSYGNNIAAKGNLGLHRLIEALKHMFAVRMNLGDP
DFVDITNYISDMLSPSFAKQIKERIFDNTTFPPEYYMYRWSQLGDHGTSHFCIVDADRNV
VSMTTTINYVFGAGVLSASTGIVLNNEMDDFSIPTAMAPDKLPPAPANFIEPNKRPLSSM
TPIIVTKNDKVVGVIGGSGGMNIIPAVLQVFIKHFVLGMEPMAAVQSPRVYHKLIPNVVQ
YENTTA-EGYHIELSLEKRLFLKERGHQLSPTTAGAVTQFVIQTFKAPINVGRK----TK
SNIIRGTLTAVSDPRKGGSPAAV
>CER.cerca.ISC453364.gnm3.ann1.Cecan.1G262300.1
------------------------------------------------------------
--------------------------MLRLGGHAVDAAVATAICLGVVSPSSSGIGGGSF
MVVRSSSTSNIQAFDMRETAPLTASQNMYENKPEAKYSGALAMGVPGELAGLQEAWLQHG
RLPWRTLFKPAIKLAKDGFLVSHYLGNNIATCAKKIMNDPGLKNVFAPNVKLLKAGDICY
NVELGRSLEAVAEQGPQAFYNGTIGEKLVKDVREAGGILAMEDLRNYKVEITDAIAVNVM
GYTIDGMPPPSSGTLGLWWVLNIFDSYGSPTAANGNLGLHRLIEALKHMLAVRMNLGDP
EFIDITNYVSDMLSPSFAKHIQERILDNTTFPPEYYMNRWSQLRDHGTSHFCIVDADRNA
VSMTTTVNSPFGAGLLSASTGIVLNNEMDDFSIPTDITPDKLPPAPANFIQPNKRPLSSM
TPIIVTKDDQVVGVIGGSGGMSIIPAVVQVLTISWNLWLQFRAQESTTRFIVQLIP
NVVQYENLTA-EGDHIELSQERRQFLKEMGHQLSSTEGGAITQLVIQTLKTPINMGRK--
--TKSQIIHGTLTAVSDPRKGGSPAAI
>CER.cerca.ISC453364.gnm3.ann1.Cecan.4G171700.1
--MESPLLGADGLPNNRKWSRVFFFLLAFMAVMTVGLVVKGNLNYWLLGGAQKYNEGVKA
NHEDIIESELGVVAADHSTCSEIGASTLRLGGHAVDAAVATAICLGVVSPASSGIGGGSF
MVVRLSSTSKTQAFDMRETAPLAASQNMYQNKPEAKSSGALAMGVPGEIAGLHEAWLQHG
RLAWRTLFQPTIKLAKDGFVVSQHLGYYIASYASKIMNDPGLKSVFAPNGKLLKAGDICY
NVELGRSLEAVAEQGPQAFYNGIVGEKLVKDVREAGGILTMEDLHNYKVEITNAMAVDVN
GYTIYGMPPPSSGTLGLSLVLNIFNSYGSNIAAKGNLGLHRLIEALKHMFAIRMNLGDP
DFVDNTNYVSDMLSPSFAKQIQERILDNTTFPPEYYMNRWSQLRDHGTSHFCIVDADRNA
VSMTTTVNYPFGAGVLSASTGIVLNNEMDDFSIPTDITPDKLPPAPANFIQPNKRPLSSM
TPIIVTKDEQVVGVIGGSGGMNIIPAVLQVFLNHFVLGMEPLAAVQSPRIYHKLIPNVVQ
YENLTA-EGYHIELSPEKRQFLKERGHQLTSTQGGAITQFVIQTLKTPINMGRK----TK
SHVIHGTLTAVSDLRKGGSPAAV
>CAE.chafa.ISC494698.gnm1.ann1.ChfasH1.8G159900.1
--SQSPLLGGHGLPNNKKWCPILLFLLTFIAFA----FVRGNINFW----PQKHNIRKEI
NKKDIIESELGVVAADDRRCSEIGASMLRKGGHAVDAAVATALCLGVVYATSSGIGGGAF
MVVRSSATSQTQAFDMREPAPLAASQNMYQKNPEAKSTGALSMGVPGELAGLHEAWLQHG
RLKWKALFQPAIKLAKNGFTVSPYLGNYIYKYAYKITNDPGLKNVYAPNGKLLKVGDTCY
NVELGRSLEAVAEEGPRAFYNGSIGEKLVKDVREAGGILTMEDLRNYKVKKTDAVAVNVM
GYTIYGMPPPSSGTLALSLVLNIFNSYRSPDAAKGYLGLHRLIEALKHTFAVRMNLGDPD
FVNITSTEADMLSPSFAKKVQQKILDNTTFPPEYYMNRWIQLRDGGTSHFCIVDGDRNAV
SMTTTVNGPFGAGMLSTSTGIVLNNEMDDFSTPTSVSPQSLPPSPTNYIEPNKRPLSSMT
PIIVTKDDQLVGVIGGSGGMNIIAAVIQVFLNHFVLGMEPLDSVQSPRIYHTLIP
NVAKYENLTAPGGAHIEVSEELRHFLKERGHQLKETSPLAITQLVVQDLKTPTSINRKI
TKHTNSHTFHGTLTAVSDPRKGGCPAAI
>PAP.lotja.MG20.gnm3.ann1.Lj2g3v0894400.1
--MDSPLLQRDDLRSKSSSNVFLRSLLTSVAVTFFVLAIRGNISFERLQGVEKYDGGV
EANQGNVIESQVGVVAADDCRCSAVGVSMLRQGGHAVDAAVATALCLGVVFSASSGIGGG
GFMVVRSSSTSQAQAFDMRETAPLAASQNMYQNNPESKNAGALSMGVPGDIAGLHAAWLK
YGRLPWKTLFQPAIKLAKDGYVVSATLGDYMASSEKKIMNDPGLRNIYAPNGILLKEGEV
CRNPELGNTLEVVAEQGPQAFYNGNIGEKLGKDVREGGGILTMEDLHNYKVEITDAVTVN
VMGYTIYGMPPPSSGTLSLSLVGRFLSLLFSVSFPSFSV---------------------
------------------------------------------------------------
------------------------------------------------------------
------------------------------------------------------------
------------------------------------------------------------
------------------------
>PAP.medtr.A17_HM341.gnm4.ann2.Medtr6g090280.1
--MDSPLLGPNHSFNKFNRKFFLCFLLLFVATTIVGLGVRGNISFWILKGTERYNEG
KTANQGHVIESELGVVAADDARCSAVGVSMLRLGGHAVDAAVAAALCAGVVFQASSGIGG
GSFMVVKSSSSSKAQAFDMRETAPLAASQNMYQTDPEAKFLGALSVGVPGELAGLHAAWL
KHGRLPWKTLFQPAIGLAKNGFTVSPTLEEYLANDENKIMSDPGLRNIYAPNGTLLKGGE
VCSNVELGKSLEILAEEGPQAFYNGTIGEKLVKDVTEVGGILTVEDLRNYKVEITDAMTV
NVMGYTIHGMPPPSSGTLALSLVLNILDSYESPDSVKGNLGIHRLIEALKHTFAIRMNLG
DPDFENISGTSSEMLSRSFAQTIQRQILDNTTFPPEYYMDRWSQLRDHGTSHLCVVDADR
NAVSLTTSVNWHFGAGIRSTSTGIVVNNEMDDFSTPTDISPDKLPPAPTNFIEPNKRPLS
SMTPIIITKDDQLVGVIGASGGMSIIPAVTQVFLNHFILGMKPLDAVLRPRVYTKLLPDT
VSYENLIDRDGGHIELSDESRLFLKERGHKLCVCQGKAITQLIVHTPKTPLNINRKIGEN
ADSHVKRGTLTAVSDPRKGGCPAAV
>CER.phach.longxuteng.gnm1.ann1.LXT63423.t1
-SMESPLLGADGLPKTRKWSRVFCFFLAFLAVMAIGIAVRGNLSYWLLGEAQKYNEGVKA
NQENIIQSELGVVAADHGNCSAIGASTLRQGGHAVDAAVATAICLGVVSSASSGIGGGSF
MVVRSSSTSKAQAFDMRETAPLAASKNMYQNNPQDKYLGALAMGVPGEIAGLHEAWLQHG
RLAWRTLFQPAIKLAKDGFVVSEHLGYYIALYESKIMNDPGLRSMFAPNGKLLKAGDICY
NVELGHSLEAVAEQGPPAFYNGIVGEKLVKDVREAGGILTMEDLRNYKVEITDATTVDVD
GYTIYGMPSPSSGTLGLSLVLNILNSYGSLDAAKGNLGLHRLIEALKHMFAVRMNLGDP
NFVDITKYISDMLSPSFAEQIQERILDNTTFPPEYYMDRWSQLRDHGTSHFCIIDADRNV
VSMTTSVNYVFGAGILSTSTGIVLNNQMDDFSVPTNITPDKLPPAPANFIEPNKRPLSSM
TPIIVTKDDQVVGVIGGSGGMNIIPAVLQVFLNHFILGMGPMAAVQSPRIYHKLIPNVVQ
YENLTA-EGYHIELSQEKRLFLKERGHQLASTESGAVTQFVIQTFKNPINMGRK----AK
SHIFHGTLTAVSDPRKGGSPSAV
>PAP.phavu.G19833.gnm2.ann1.Phvul.004G173700.4
--MDSPLLLQSELPHKHQW--LKIIFCAFVATTIVGVVVKENTSYGIVSGAEKYNEGMR
SSKGDIAESDVGVVATDDARCSAIGVSVIKQGGHAVDAAVAAALCIGVVLSVSSGIGGGS
FMVVRSSSTSQTQAFDMRETAPAAASQNMYEKNLKDKSLGVLSMGVPGELAGLHAAWLKY
GRLPWKTLFQPAIELAEKGFVVSPALGNFIVTDAEKILDDPGLRKLYAPKGALLKEGDVC
KNAELGLTLEIVAEQGPQAFYNGSIAEKLVKDVKEAGGILTMEDLRNYKLEIADAMTLNV
MGYTIYGMPPPSSGTLALSLVLNILDSYGDPDAARGNLGVHRLIEALKFMFAIRMNLGDP
NFVNIDDTISKMLSPSFAKEIQQKILDNTTFPPEYYMNRWSQLRDHGTSHMCIVDADRN
AVSLTSTVNYHFGAGFRSVSTGILVNNEMDDFSAPTEITPDKLPPAPANFIEPNKRPLSS
MTPLIITKDDELVGVLGGSGGMNIAPAVIQIFINHFILGMKPLDAVMSPRIYHKLIPNVV
RYENLTALNGDHIQFSKERRIFLEERGHQLSECEALAVTQLVVQNLKTPVKMNRKIGKNI
NLQSKHGTLIAVR-----------
>OUT.prupe.Lovell.gnm2.ann1.Prupe.7G216500.1
-----PLLDSHGS----TTSRAFWLLLAFVAIIFVGFIFGGHTNGRVLRGANNYNEGF
KINDSDIVESEKGVVAADDARCSEVGASILRQGGHAVDAAVGTALCLGVVNSMASGIGGG
GFMLVRSSATSQTQAFDLRETAPIAASQNMYETNPKAKLLGALSMGVPGEIAGLHEAWLQ
HGRMAWKTLFQPAIKLAKDGYVIAPYLGGYISRFGDKILSDPGLRQVFAPNGKLLQTGDT
CYNVELGHSLEAVAELGPQTFYNGSVGEKLVKDVREAGGILTMEDLRNYKVSVVEPVAAN
VMGYNVFGMPPPSSGTLGLSLVLNIFDSYGTSDAAKGDLGLHRLIEALKHMFAVRMNLGD
PAFVDTSKYASDMLSSSFAKKIQQKIFDNTTFPPEYYLQRWSQLRDHGTSHFCIVDADRN
AVSMTSTVNYPFGGGVLSPSTGILLNNEMDDFSTPTEISPDRLPPAPANFIEPNKRPLSS
MTPLIIMKDNELAGVIGGSGGMNIIPAVTQVFLNYFVLGMEPLAAVQSPRIYHKLIPNVV
SYENLTLIDGDHIELSDEKKLFLQERGHQLEAKAGGAITQLVVQTLRKPVNMGRKSGQNS
NEQTFHGTLTAVSDPRKDGKPAAV
>OUT.quisa.S10.gnm1.ann1.Qs0258620.1
--MESPLLGTDDLANRKSWGSTPWFLLAFMAITIVCLVIGVNTNGWVLRGGNKYDERMR
VSNGEAIESEHGVVAADDGRCSEIGASMLRQGGHAVDAAVATAFCLGVVSPSSSGIGGGS
FMIVRSSSTSQTQAFDMRETAPLAASQNMYQNNSEAKYLGALSTGVPGELAGLHAAWLKH
GRLSWRTLFQPAIKLATNGFTVSPFVGNYISIYGKKVLNDPGLRQVFAPNGNLLKAGDIC
YNVELGRSLEKVAEKGIQAFYNGSVGEKFVKDVIEAGGILTMEDLRNYKVEVTDAMAVNV
MGYTIYGMPPPSSGTLGLSLVLNIFESYGSSDAAKGNLGLHRLIEALKHMFAVRMNLGDP
DFVNITKYISDMLSPSFAKQIRQKILDNTTFPPEYYLHRWNQLRDHGTSHFCIVDSDRNA
VSMTTSVNSVFGAGVLSASTGIVVNNEMGDFSTPTDISPDKLPPAPTNFIQPNKRPLSSM
TPIVVVKDDQLVGVIGGSGGMNIIPAVIQVFLNYFVFGMEPLAAVQNPRIYHQLIPNQVS
YENLTALDGNHIELSEERKQFLKARGHKLKPIGGAAITQVIVQTLQYPVGMDYKTRRHSN
SHTILGTLTAVSDPRKGGRPAAI
>CAE.sento.Myeongyun.gnm1.ann1.Sto08g251920
-SMESPLLAAHGLPNNNKWRTILFFLLAFLAYTCQFYFVRGNMYFW----PQSHDKGMN
GNRKDVIESELGVVAADDRRCSEVGASMLRQGGHAVDAAVATSSCLGVVHATSSGIGGGG
FMLVRSSETSRTQAFDMRETAPLAASQNMYQNNPEAKDSGALSMGIPGELAGLHEAWLQH
GRLKWKALFQPAIKLAKDGFVVSPYLGNYIVKYAYKIMNDPGLKNVYAPNGKLLKVGEMC
YNAELSRSLKAVAEEGPQAFYNGSIGEKLVKDVREAGGILTMEDLRNYKVEITDAVTVNV
MGYSIHGMPPPSSGTLSLSLVLNIFNSYGSPDAAKGDLGLHRLIEALKHTFAV
RMNLGDPDFVNITSTESDMLSPTFAKTIQKKILDNTTFSPE-----WSQLRDHGTSHFCI
VDADRNAVSMTTTVNGPFGAGVLSTSTGIVLNNEMDDFSIPTAVSPEKLPPAPTNYIEPN
KRPLSSMTPIIVSKDDQLVGVIGGSGGMNIIAAVIQVFLNHFVLGMEPLDSVQKPRIYHT
LIPNVVRYENFTAFGGDLFEVSEEIRHFLEERGHQLKETAALAITQFIVQSLETPININ
RKISKDTNSHTIHGTLTAVSDPRKGGYPAAI
>DET.singl.CAF01.gnm1.ann1.evm_model_Chr03_53
--MESPLLGARGSSRRNRMTPCFLLSFAFMALAIVGLVIRGNINLWIVQGT
EKYDERIKFSEKDITESEVGIVAADDGRCSEIGASMLRQGGHAVDAAVATALCLGVVYAT
SSGIGGGSFMVLRSSATSKPQAFDMRETAPSAASQNMYQNNSQAKYSGALAMGVPGELAG
LHEAWLKHGRLLWRNLFQPAIKLAKDGFVVSHYLGSYIHRYASMIMNDRGLQSVYAPNGK
LLQAGDVCYNVELGRSLEAIAERGPEAFYNGTIGEKFVKDVRQAGGILTMEDLRNYKVKI
TDAETVNVMGYTIYGMPPPSSGTLALSLVLNIFDSYGSADAAKGNIGLHRLIEALKHTFA
VRMGLGDPDFVDITSTVTKMLSSSFAKTIREKILDNTTFPPEYYMNRWSQLRDSGTSHFC
IVDADRNAVSMTSTVNTVFGAGVLSTSTGIVLNNEMDDFSIPTEITPDKLPPSPINFIEP
YKRPLSSMTPIIVTKDDQLVGVIGGSGGMNIISAVIQVFLNHFILGMEPLAAVESPRIYH
TLIPNVARYENLTAPAGDHIEVSEEKRLFLKRRGHQLKETSALAITQLIVQTLETPTDMD
GNISEDAKSQPTHGSLTGVSDPRKGGFPAAV
>OUT.vitvi.PN40024.gnm2.ann1.VIT_211s0016g02830.1
--MEDPLLGYGDHSKKRSFGRALCFFLAFIAITCLVLGFVGNSTSLSLTAESKYNEKTE
IEDAGIVESKQGVVAADDGRCSKIGAFMLRKGGHAVDAAVATALCVGIVNPMASGIGGGA
FMIVRSSSTSKSEAFDMRETAPLAASQNMYENNPRAKYLGALAMGVPGEIAGLHEAWLKH
GRLAWRSLFQPAIRLAKYGFVVAPYLAKAIANGAQLILNDPGLRQVFAPNGKLLQAGDIC
YNLELGNSLEAVAEQGPQAFYNGAVGEKLIKDVRKAGGILTMEDLRNYRVDVTDAMAVNT
MGYTIFGMPPPSSGTLGLSLVLNIFNSYGSSDAARGSLGLHRMVEALKHMFAIRMNLGDP
HFVNINNYTSDMLSPSFADTIRQKILDNTTFSPDYYLNRYSQLRDHGTSHFCIVDADRNA
VSMTTTVNYGFGAGVLSPSTGIVLNNEMDDFSTPTELSPDRLPPAPANFIKPNKRPLSSM
TPIIVVKDNQLAGVIGGSGGIYIIPAVLQVFLNHFIFGMEPLAAVQSPRVYHRLIPNVVF
YENWTVIDGDHIELSEERKLFLAERGHRLEAKAGGAISQLVVQTLEKPIDMGRKNGKDFN
AETFHGTLTAVSDPRKDGRPAAV
>OUT.vitvi.PN40024.gnm2.ann1.VIT_212s0142g00530.1
-------IGTSGSGLRDSSEQQLNQACQRLPGLVLGFVS-SSTSLS-PTTESKYNEKTE
IKDAGTVESKLGVVAADDGRCSGIGAFMLRKGGLAVNAEVATAWRVGIFNPMASGIGGRA
FMIVQSSSTLKSEAFGMRETAPLVAPQNMYENNPRAKYLGTLAMGVLKEIAGLRDAGLKH
GRLVWRSLFQPAIRLAKYGYMLQSRLEMYEVDNMKRLRSSPQ-RDLDSNAG
TVMRP-----------LIAAVTAAGGDASY--VIDGVLRMRETSIGDLVT--GLKQLGAD
VNGFLGTNCSPVRVNGNGGLPGGKMKLFESKSILDCFAY---------------------
------------------------------------------------------------
------------------------------------------------------------
------------------------------------------------------------
------------------------------------------------------------
--------------------------------
