# Supplementary material for: Legume genome structures and histories inferred from Cercis canadensis and Chamaecrista fasciculata genomes
Source: Plant J. 2026 Jun 10;126(5):e70981. doi: 10.1111/tpj.70981 (PMC13252982; doi:10.1111/tpj.70981)
Supplement: Supplementary file 4 — Data S4. Manuscript supplement; Compressed directory of aligned sequences from 2212 low‐copy gene families, for calculation of a consensus species tree. [file TPJ-126-0-s010.gz › S4_consen_species_tree/40_aln_fas_cln1/Legume.fam3.06753]

>CAE.acacr.Acra3RX.gnm1.ann1.g12541.t1
MRRRESNNRSSNSGISTMSHHTRFQDADEIIEDAAVSSNHDDSMCELDGA
HDKTSADYYFDSYSHFGIHEEMLKDTVRTKTYQNVIYQNKFLFKNKVVLDV
GAGTGILSLFCAKAGAEHVYAVECSDMADMAKEIVETNGYSNVITVLKGKIEEIELPLAK
VDIIISEWMGYFLLFENMLNTVLYARDKWLVDDGVVLPDKASLFLTAIEDADYKEDKIEF
WNNVYGFDMNCIKKQAIMEPLVDTVDKNQIVTNCHLLKTMDISKMVPGDASFTAPFKLVA
ERDDYIHALVAYFDVSFTRCHKLMGFSTGPRSRATHWKQTVLYLEDVLTICEGEAIVGSM
TVAQNKKNPRDVDIMLKYSLNGQRCVVSRVQYYKMR
>PAP.aesev.CIAT22838.gnm1.ann1.Ae05g32740.1
MGRRKNNNNQSNN-NNNNMNHLRFQDADEVIEDAAESSNHDQSMCEPEPSDD
KTSADYYFDSYSHFGIHEEMLKDTVRTKTYQNVIYQNKFLFKNKVVLDVGAGTGILSLFC
AKAGAEHVYAVECSDMADMAKQIVEANGYSNVVTVLKGKIEEIELPVAKVDIIISEWMGY
FLLFENMLNSVLYARDKWLVDDGIVLPDKASLHICGIEDADYKEDKIEFWNNVYGFDMSC
IKKQAIMEPLVDTVDQNQIATNCQLLKTMDISKMAPGDASFTAPFKLIAERDDYIHALVA
HFDVSFTRCHKLMGFSTGPRSRTTHWKQTVLYLEDILTICEGEAIVGSMTVAPNKKNPRD
VDIMLKYSLNGRRCNVSRVQYYKMR
>OUT.arath.Col0.gnm9.ann11.AT2G19670.1
----ENN---NNGSDETQTTKLHFEDADESMHDG------DDN--NADVADDITSADYYF
DSYSHFGIHEEMLKDVVRTKSYQDVIYKNKFLIKDKIVLDVGAGTGILSLFCAKAGAAHV
YAVECSQMADTAKEIVKSNGFSDVITVLKGKIEEIELPVPKVDVIISEWMGYFLLYENML
DTVLYARNKWLVDGGIVLPDKASLYVTAIEDAHYKDDKVEFWDDVYGFDMSCIKRRAITE
PLVDTVDGNQIVTDSKLLKTMDISKMAAGDASFTAPFKLVAQRNDHIHALVAYFDVSFTM
CHKKMGFSTGPKSRATHWKQTVLYLEDVLTICEGETITGSMTIAQNKKNPRDVDIKLSYS
LNGQHCNISRTHFYKMR
>OUT.arath.Col0.gnm9.ann11.AT4G29510.1
-TKNSNHDENEFISFPNQNTKIRFEDADEVAEGSGEETPQDESMFDAGES
DDTTSADYYFDSYSHFGIHEEMLKDVVRTKTYQNVIYQNKFLIKDKIVLDVGAGTGI
LSLFCAKAGAAHVYAVECSQMADMAKEIVKANGFSDVITVLKGKIEEIELPTPKVDVIIS
EWMGYFLLFENMLDSVLYARDKWLVEGGVVLPDKASLHLTAIEDSEYKEDKIEFWNSVYG
FDMSCIKKKAMMEPLVDTVDQNQIVTDSRLLKTMDISKMSSGDASFTAPFKLVAQRNDYI
HALVAYFDVSFTMCHKLLGFSTGPKSRATHWKQTVLYLEDVLTICEGETITGTMSVSPNK
KNPRDIDIKLSYSLNGQHCKISRTQHYKMR
>CER.bauva.BV-YZ2020.gnm2.ann1.rna-bv07877.t1
MGRRKNNSNAGGCNNGNMNQHTRFEEADEVIEEAAVSSNLDESMCEPEDS
DDKTSADYYFDSYSHFGIHEEMLKDTIRTKTYQNVIYQNKFLFKNKVVLDVGAGTG
ILSLFCAKAGAEHVYAVECSHMADMAKEIVEANGYSNVITVLKGKIEEIELPVAKVDIII
SEWMGYFLLFENMLDTVLHARDKWLVDGGTVLPDKASLYVTAIEDADYKEDKIEFWNSVY
GFDMSCIKKQAIMEPLVDTVDRNQIVTNCQLLKTMDISKMAPGDTFFTAPFKLVAERDDY
IHALVAYFDVSFTQCHKLMGFSTGPRSRATHWKQTVLYLEDVLTICEGEAVVGSMTVAQN
KKNPRDVDIMVKYSLNGRRCAVSRVQYYKMR
>CER.cerca.ISC453364.gnm3.ann1.Cecan.1G265200.1
MGRRKNSSTSGGCNNGNMNQHSRFEDADEVIEEGAVSSNLDESMCEPEDS
DDKTSADYYFDSYSHFGIHEEMLKDTIRTKTYQNVIYQNKFLFKNKVVLDVGAGT
GILSLFCAKAGAEHVYAVECSHMADMAKEIVEANGYSNVITVLKGKIEEIELPVAKVDII
ISEWMGYFLLFENMLDTVLHARDKWLVDDGIVLPDKASLYLTAIEDADYKEDKIEFWNNV
YGFDMSCIKRQAIMEPLVDTVDRNQIVTNCQLLKTMDISKMAPGDASFTAPFKLVAERDD
YIHALVAYFDVSFTQCHKLMGFSTGPRSRATHWKQTVLYLEDVLTICEGEAIVGSMTVAQ
NKRNPRDVDIMVKYSLNGRRSTVSRVQYYKMR
>CAE.chafa.ISC494698.gnm1.ann1.ChfasH1.8G157900.1
------------------NQHHRFEDADEVIEDAAVSSNLDDSICDADGC
DNKTSADYYFDSYSHFGIHEEMLKDTVRTKTYQNVIYQNKFLFKNKVVLDVG
AGTGILSLFCAKAGAQHVYAVECSDMADMAKEIVEANGYSNVVTVLKGKIEEIELPVAKV
DIIISEWMGYFLLFENMLNTVLYARDKWLVDDGIVLPDKASLYLTAIEDADYKEDKIEFW
NNVYGFDMSCIKKQAIMEPLVDTVDKNQIATNCQLLKTMDISKMVPGDASFTAPFKLVAE
RDDYIHALVAYFDVSFTKCHKLMGFSTGPKSRATHWKQTVLYLEDVLTICEGEAITGSMT
VAQNKKNPRDVDILLKYSFNGRRCSVSRVQCYKMR
>PAP.lotja.MG20.gnm3.ann1.Lj2g3v0910600.1
-------------------------------------------------------MHYFH
TSCRKVCTLQEMLKDTVRTKTYQSVIYQNKFLFKDKIVLDVGAGTGILSLFCAKA
GAKHVYAVECSQMANMAKEIVETNGYSNVITVLKGKIEELELPVPKVDIIISEWMGYFLL
FENMLNSVLFARDKWLADDGIVLPDKASLHLTAIEDAEYKDDKIEFWNNVFVFNMSCIKK
QAIMEPLVDTVDQNQIATNCQLLKTMDISKMAPGDASFSVPFKLVAARDDFIHALVAYFD
VTFTMCHKLMGFSTGPRSRGTHWKQTVLYLEDILTVCEGEAIVGSLTVAPNKKNPRDVDI
MLKYSFNGKRCNVSKVQHYKMR
>PAP.lotja.MG20.gnm3.ann1.Lj5g3v2146940.1
------------------------------------------------------------
------------------------------------------------------------
------------------------------------------------------------
--------------------------------------------------KAKQPGPITR
LLSCTDEQKKSYRGMHLAPTFEVPSMSKHPT--TGDWYPAIN------------------
------------------------------------------------------------
-----------------
>PAP.medtr.A17_HM341.gnm4.ann2.Medtr6g091770.1
MGSRKNNNQNTNMDNNNNNNHLRFEDADEVIEDVAETSNLDQSMCDLDDSNDKT
SADYYFDSYSHFGIHEEMLKDTVRTKTYQNVIYQNRFLFKNKVVLDVGAGTGILSLFCAK
AGAAHVYAVECSHMADRAKEIVETNGYSKVITVLKGKIEELELPVPKVDIIISEWMGYFL
LFENMLNSVLFARDKWLVDDGVILPDIASLYLTAIEDKDYKEDKIEFWNNVYGFDMSCIK
KQALMEPLVDTVDQNQIATNCQLLKSMDISKMSSGDCSFTAPFKLVAARDDFIHAFVAYF
DVSFTKCHKLMGFSTGPRSRSTHWKQTVLYLEDVLTICEGETIVGSMTVAPNKKNPRDVD
IMLKYSLNGRRCNASRVQYYKMR
>CER.phach.longxuteng.gnm1.ann1.LXT43025.t1
MGRRKNNPNSGGCSNGNMSQHTIFEDADEVIEETAVSSNLDESMCEPEDS
DDKTSADYYFDSYSHFGIHEEMLKDTIRTKTYQNVIYQNKFLFKNKVVLDVGAGT
GILSLFCAKAGAEHVYAVECSHMADMAKEIVEANGYSNVITVLKGKIEEIELPVAKVDII
ISEWMGYFLLFENMLDTVLHARDKWLVDGGIVLPDKASLYITAIEDADYKEDKIEFWNNV
YGFDMSCIKKQAIMEPLVDTVDRNQIVTNCQLLKTMDISKMAPGDTSFTAPFKLLAERDD
YIHALVAYFDVSFTRCHKLMGFSTGPRSRATHWKQTVLYLEDVLTICEGEAVVGSMTVAQ
NKRNPRDVDIMVKYSLNVRLLIVN--------
>PAP.phavu.G19833.gnm2.ann1.Phvul.004G172200.1
MGRRKSNNNSSSKEDTTMSSHLRFEDAEEAVEES---SNLDQSMCDIAESDDKTSADY
YFDSYSHFGIHEEMLKDTVRTKTYQNVIYQNKFLFKNKVVLDVGAGTGILSLFCAKAGAE
HVYAVECSHMADMAKEIVETNGFSNVVTVLKGKIEEIELPVAKVDIIISEWMGYFLLFEN
MLNSVLYARDKWLADDGVVLPDRASLHLTAIEDADYKEDKIEFWNNVYGFNMSCIKKQAI
MEPLVDTVDQNQIATNCQLLKTMDISKMAPGDASFTAPFKLVAERDDYIHALVAYFDVSF
TKCHKLMGFSTGPKSRTTHWKQTVLYLEDILTICEGEAIVGSMTVAPNKKNPRDVDIMVK
YSLNGKRCNVSRVQYYKMR
>OUT.prupe.Lovell.gnm2.ann1.Prupe.7G213600.1
MGRRKNNNNSNQFSHLPQGSKIRFEDEDEALKDASGSSNHDESMCDPELD
DDKTSADYYFDSYSHFGIHEEMLKDVVRTKTYQNVIYQNQFLFKDK
IVLDVGAGTGILSLFCAKAGAQHVYAVECSDMADMAKEIVEANGFSNVITVLKGKIEELE
LPVPKVDIIISEWMGYFLLFENMLNTVLYARDKWLVDDGVLLPDKASLYLTAIEDAEYKE
DKIEFWNNVYGFDMSCIKKQAMMEPLVDTVDQNQIVTNSQLLKTMDISKMTPGDASFTAP
FKLVAERDDFIHALVAYFDVSFTKCHKLMGFSTGPRSRSTHWKQTVLYLEDVLTVCQGES
IVGSMTVAQNKKNPRDIDIMLKYSLNGRRCTVSRVQYYKMR
>OUT.quisa.S10.gnm1.ann1.Qs0057150.1
------------------DQHIRFQDTDQAIEDATESSNLDESMCEPDGS
DDKTSADYYFDSYSHFGIHEEMLKDVVRTKTYQNVIYQNKFLFKNKV
VLDVGAGTGILSLFCAKAGAEHVYAVECSHMADMAKEIVESNGYSNVVTVLKGKIEEIDL
PVAKVDIIISEWMGYFLLFENMLNTVLYARDKWLVDDGVVLPDKASLYLTAIEDAEYRED
KIEFWNNVYGFNMSCIKKQAITEPLVDTVDQNQIVTNCQLLKTMDISKMAPGDASFTAPF
KLVAGRDDYIHALVAYFDVSFTKCHKLMGFSTGPRSRATHWKQTVLYLEDVLTICEGETI
VGSLAVAPNKKNPRDVDIILKYSLSGRRSTISRVQFYKMR
>OUT.quisa.S10.gnm1.ann1.Qs0258790.1
------------------DQHIRF---DQVIEEATESSNLNESMSEPDSS
DDKTSADYYFDSYSHFGIHEEMLKDVVRTKTYQNVIYQNK
FLFKNKVVLDVGAGTGILSLFCAKAGAKHVYAVECSHMADMAKEIVESNGYSNVITVLKG
KIEEMDLPVAKVDIIISEWMGYFLLFENMLNTVLYARDKWLVDDGVVLPDKASLYLTAIE
DADYKEDKIEFWNNVYEFNMSCIKKQAIMEPLVDTVDQNQIVTNCQLLKTMDISKMAPGD
ASFTAPFKLVAERDDYIHALVAYFDVSFTKCHKSIGFSTGPRSRATHWKQTVLYLEDVLT
ICEGEAIVGSLAVAPNMKNPRDVDIALKYSLHGRRSTVSKVQFYVMR
>CAE.sento.Myeongyun.gnm1.ann1.Sto08g251730
------------------NQHSRFEDADEVIVDAAVSSNLDDSICEADDS
DHKTSADYYFDSYSHFVTLQEMLKDSVRTKTYQNVIYQNKFLFKNKVVLDV
GAGTGILSLFCAKAGAGHVYAVECSDMADMAKEIVEANGYSNVITVLKGKIEEIELPVAK
VDIIISEWMGYFLLFENMLNTVLYARDKWLVDDGVVLPDKASLFLTAIEDADYKEDKIEF
WNNVYGFDMSCIKKQAIMEPLVDTVDKNQIVTNCQLLKTMDISKMVPGDASFTAPFKLVA
DRDDYVHALVAYFDVSFTRCHKLMGFSTGPRSRVTHWKQTVLYLEDVLTICEGESIVGSM
TVAQNSKNPRDVDIMLKYSLNGRRCAVSRVQVYKMR
>CAE.sento.Myeongyun.gnm1.ann1.Sto10g348880
MGRRKNNHHSTDCNNTQMLEHLRFEDEDQVIVDAAHTSNLDHSMCDATMADDKT
SADYYFDSYSHFGIHEEMLKDTVRTKTYQNVIYQNKFLIKNKIVLDVGAGTGILSLFCAK
AGAEHVYAVECSHMADMAKEIVEANGLSNVITVLKGKIEEIELPVAKVDIIISEWMGYFL
LFENMLDTVLYARDKWLVS-----------------------------------------
------------------------------------------------------------
------------------------------------------------------------
-----------------------
>CAE.sento.Myeongyun.gnm1.ann1.Sto10g348890
------------------------------------------------------------
------------------------------------------------------------
------------------------------------------------------------
-----------MDDGVVLPDKASLYLTAIEDAEYKEDKIEFWNNVYGFDMSCIKKQAIME
PLVDTVDQNQIVTNSQLLKTMDISKMAPGDVSFTAPFKLVAERDDYIHALVAYFDVSFTK
CHKLMGFSTGPRSRTTHWKQTVLYLEDVLTVCEGESIVGSMTVSPNKKN
PRDVDIMLKYSFNGARCTASRVQYYKMR
>DET.singl.CAF01.gnm1.ann1.evm_model_Chr05_3546
MSRQKNSINSGAAYSSIMHQHHRFEDADEVIEDAAESSNLDESPCDADAK
DDKTSADYYFDSYAHFGIHEEMLKDTVRTKTYQNVIYQNKFLFKNKVVLDVGAGTGIL
SLFCAKAGAKHVYAVECSHMADMAKEIVEANGYSNVITVLKGKIEEIELPVAKVDIIISE
WMGYFLLFENMLNTVLHARDKWLVDDGVVLPDKASLHLTAIEDADYKEDKIEFWNNVYGF
DMSCIKKQAIMEPLVDTVDHKQIVTNCQPLKTMDISKMAPGDASFTAPFKLVAERDDYVH
ALVAYFDVSFTKCHKLTGFSTGPKSRATHWKQTVLYLEDVLTICEREAIIGTLTVAPNK
RNPRDVDIMLKYSLNGHRCMVSRVQYYKMR
>OUT.vitvi.PN40024.gnm2.ann1.VIT_211s0016g02530.3
------------------------------------------------------------
---SDFLRLQEMLKDVVRTKTYQNVIYKNKFLFKNKVVLDVGAGTGILSLFCAKAGAKHV
YAVECSHMADMAKEIVEVNGFSDVITVMKGKVEEIVLPVAQVDIIISEWMGYFLLFENML
NTVLYARDKWLVNDGIVLPDKASLYLTAIEDAEYKEDKIEFWNSVYGFDMSCIKKQAMME
PLVDTVDQNQIVTNCQLLKTMDISKMAPGDASFTAPFKLVASRDDYIHALVAYFDVSFTK
CHKLTGFSTGPRSRATHWKQTVLYLEDVLTICEGETVVGSMTVAQNKKNPRDVDIMIKYS
FNGQRCQVSRTQYYKMR
