# Supplementary material for: Legume genome structures and histories inferred from Cercis canadensis and Chamaecrista fasciculata genomes
Source: Plant J. 2026 Jun 10;126(5):e70981. doi: 10.1111/tpj.70981 (PMC13252982; doi:10.1111/tpj.70981)
Supplement: Supplementary file 4 — Data S4. Manuscript supplement; Compressed directory of aligned sequences from 2212 low‐copy gene families, for calculation of a consensus species tree. [file TPJ-126-0-s010.gz › S4_consen_species_tree/40_aln_fas_cln1/Legume.fam3.06759]

>CAE.acacr.Acra3RX.gnm1.ann1.g12693.t1
MDSTEQTYQPRPFSIKLWPPSQSTRLMLVERMTKNLTTPSIFSRKYGLLSREEAEEDAKK
IEETVFTTANQHFEKESDGDGSSAVQIYAKESSKLMLEVLKRGPRVKEDGESIDEKVSVT
AETVFDISGGRRAFINGEEAAELLKPLGEPNSYTKICFSNRSFGLDAARVAEPILSSIKR
QLKEVDLSDFIAGRPEAEALEVMTIFSSVLEGCVLKSLNLSNNAMGEKGVRAFGSLLSSQ
INLEELYLVNDGISEEAAKAVSELIPSTEKLRVLHFHNNMTGDAGAIAIADILKHSPAME
NFRCSSTRVGSDGGVALAEALGTCTHLKKLDLRDNMFGVEAGVALSKVIPAFADLTEIYL
SYLNLEDEGAEAIAIALKESAPSLEVLEISGNDISAKGAASLAACIASKQFLTNLNLSEN
ELKDEGAILISKALEEGHGQLNEVDLSTNGIRRSGARLLAQAVVQKPGFKLLNINGNYIS
DEGIDELKNIFKNGPHMLGPLDENDPEGEDNDEAEEEDVDHDELESKLKGLNI
>PAP.aesev.CIAT22838.gnm1.ann1.Ae02g06450.1
MDSTAQAYQHRPLSIKLWPPSQSTRLMLVERMTKNLTTPSIFSRKYGLLSKEEAEEDAKQ
IEDVAFATATQHFEKEPDGDGSSAVQIYAKESSKLMLEVLKRGPRVKEDG---SENATIT
GETVFDISGGRRAFIDGEEAAELLKPLRGPNSYTKICFSNRSFGLDAARVAEPILLSIKD
QLKEVDLSDFIAGRPEAEALEVMTIFSSVLEGCVLRYLNLSNNAMGEKGVRAFRSLLKSQ
NNLEELYLMNDGISEEAAKAIAELIPSTEKLKVLHFHNNMTGDEGAIAIAELVKRSAALE
DFRCSSTRVGSDGGVVLAEALGACTHLKKLDLRDNMFGVEAGVALSKVIPAFADLTEIYL
SYLNLEDEGAEALANALKESAPSLEVLDMAGNDISAKGAASLAACISSKQFLTKLNLSEN
ELKDEGAVLISKALEGGHGQLLEVDLSTNSITGSGAKMLAEAVVQKPGFKLLNINANFIS
DEGIDELKSIFKDSPAKLGPLDENDPEGEDIDEGAEEDGDGDELESKLKGLEI
>OUT.arath.Col0.gnm9.ann11.AT3G63130.1
MDHSAKTTQNRVLSVKMWPPSKSTRLMLVERMTKNITTPSIFSRKYGLLSVEEAEQDAKR
IEDLAFATANKHFQNEPDGDGTSAVHVYAKESSKLMLDVIKRGPQEESEVEVSKDG----
-DVFFDISGGSRAFIEEEEARDLLRPLADPNSYTKIRFSNRSFGSEAAKFAASVLSSIK
DQLTEVDLSDFVAGRPEAEALEVMNMFSSALEGSKLRYLNLSDNALGEKGIRAFASLINS
QHDLEELYLMNDGISEDAARAVRELLPSTDKIRVLQFHNNMTGDEGATAIAEIVRECPSL
EDFRCSSTRIGSEGGVALAEALEHCSHLKKLDLRDNMFGVEGGIALAKTLSVLTHLTEIY
MSYLNLEDEGTEALSEALLKSAPSLEVLELAGNDITVKSTGNLAACIASKQSLAKLNLSE
NELKDEGTILIAKAVE-GHDQLVEVDLSTNMIRRAGARALAQTVVKKNTFKLLNINGNFI
SEEGIDEVNDMFKDCLDKLVPLDDNDPEGEDFEDEDEEEEGEDELESKLGSLKI
>CER.bauva.BV-YZ2020.gnm2.ann1.rna-bv10110.t1
MDSTTQTFQHCSFSIKLWPPSRSTRLMLVERMTKNLMTPSIFSRKYGLLSKEDASEDARQ
IEDIAFTTANQHFEKEPDGDGSSAVQIYAKESSKLMLEVLKRGPRLKGIPELVSEKANGT
TQTVFDISGGRRAFIDAEEAAELLKPLRGPNSYTKICFSNRSFGLDAARIAEPILLSIKD
QLTEVDLSDFIAGRPEAEALEVMTIFSSVLEGCDLRYLNLSNNAMGEKGVMAFESLLRSQ
NNLEELYLMNDGISEEAAKAVSELIPSTEKLRVLHFHNNMTGDDGAIAISEIVKRSPALE
DFRCSSTRVDSVGGVALAEALGTCAQLKKLDLRDNMFGVEAGVALSKAIPAFAGLTEIYL
SYLNLEDDGAEALADALKESAPSLEVLAMAGNDITAKGTASLAAFIASKQFLTKLNLSEN
ELKDEGAILISKALEEGHGQLNEVDLSTNSIRRSGARILAQAVVQKPGFKLLNINGNFIS
DEGIDEVKNIFKSSPDMLGPLDENDPEGEELDDAEEEDADHDELESKLKGLEI
>CER.bauva.BV-YZ2020.gnm2.ann1.rna-bv34591.t1
MDSTTETLQHRPFSIKLWPPSRSTRLMLVERMTKNLTTPSIFSRKYGLLSKEEASEDAKQ
IEDIAFATANQHFEKEPDGDGSSPVQIYAKESSKLMLEVLKRGPRLKEDG---SEKANAI
AQTVFDISRGPRAFIDADEAAELLKPLTGPNSYTKICFSNRSFGLDAARIAEPILLSIKD
QLRDVDLSDFIAGRPEAEALEVMTIFSSVLEGCDLRYLNLSNNAMGEKGVRAFGSLLRSQ
NNLEELYLMNDGISEEAAKAVSELIPSTEKLRVLHFHNNMTGDDGAVAISDIVKRSPALE
DFRCSSTRVGSDGGVALAEALGTCKLMKKLDLRDNMFGVEAGVALSKSISAFVDLSEIYL
SYLNLEDDGAEALADALKESAPSLEVLEMAGNDITAKGAASLAACIASTQFLTKLNLSEN
ELKDEGAILISKALEEGHGQLNEVDLSTNSIRRSGARVLAQTVLQKPGFKLLNINGNFIS
DEGIDEVKNIFKNSPDMLGPFDENDPEGEELEDAEEDDADHDELESKLKGLEI
>CER.cerca.ISC453364.gnm3.ann1.Cecan.1G432100.1
MDSTTQTFQHRPFSIKLWPPSQSTRLMLVERMTKNLTTPSIFSRKYGLLGKEEALEDAKQ
IEDIAFATANQHFEKEPDGDGSSAVQIYAKESSKLMLEVLKRGPRLKEDGELISEKANAT
AQTVFDISGGHRAFIDADEAVELLKPLRGPNSYTKICFSNRSFGLDAARIAEPILLSIKH
QLMEVDLSDFIAGRPEAEALEVMTIFSSVLEGCDLRYLNLSNNAMGEKGVRAFGSLLRSQ
NNLEELYLMNDGISEEAAKAVSELIPSTEKLRVLHFHNNMTGDDGAIAISEIVKRSPALE
DFRCSSTRVDSDGGVALAEALGTCTYLKKLDLRDNMFGVEAGVALSKAIPAFADLTEIHL
SYLNLEDDGAEALADALKESAPSLEVLEMAGNDITAKGATSLAACIASKQFLTKLNLSEN
ELKDEGAILISKALEEGHGQLNEVDLSTNSIGRSGARVLAQAVLQKPGFKLLNINGNFIS
DEGIDEVKNIFKNSPDMLGPLDENDPEGEELDEEAEEDADHDELESKLKGLEI
>CAE.chafa.ISC494698.gnm1.ann1.ChfasH1.8G270800.1
MESIEQTYQHRPFSIKLWPPSQSTRLMLVERMAKNLTTPSIFSRKYGLLSKEEAEEDAKK
IEYMVFNMANQHFEKEPDGDGSSAVQIYAKESSKLMLEVLKRGPKMKDEGESIDGKLTAN
GNTVFDISGGRRALLDGEEAAELLQPLRGPNSYTKICFSNRSFGLDAARVAEPILSSVKH
QLTDVDLSDFIAGRPEAEALQVMTLISSALEGCTLKSLNLSNNALGEKGVRAFGSLLRSQ
TNLEELYLMNDGISKEAAKAVSELIPSTEKLRVLHFHNNMTGDEGAVFIADILKHSPAVE
DFRCSSTRVGSDGGVALAEALGTCTHLKKLDLRDNMFGVDAGIALSKVIPAFADLTEIYL
SYLNLEDDGAEALADALKESAPSLEVLEMSGNDISAKGAASLAACIASKQFLTKLNLSEN
ELKDEGAILISKALEEGHGQLNEADLSTNAIRRSGARLLAHAVVQKPGFKLLNINGNFIS
DEGIDELKNIFKNCPDMLGPLDENEPEGEDIDEADEEDADHDELESKLKGLNI
>PAP.lotja.MG20.gnm3.ann1.Lj5g3v0975920.1
MDSAAQSYQHRSLSIKLWPPSQSTRLMLVERMTKNLTTPSIFSRKYGLLSKEEAEEDAKE
IEDVAFANAAQHFEKEPDGDGSSAVQIYAKESSKLMLEVLKRGPKVKDDGELVSEKAGST
AETVFDISGGRRAFIDGEEAAELLKPLRGPNSYTKICFSNRSFGLDAAHVAEPILISIKD
QLKEVDLSDFIAGRPEAEALEVMTIFSSALEGCALRYLNLSNNAMGEKGVRAFRSLLKSQ
YNLEELYLMNDGISEEASKAVAELIPSTEKLRVLHFHNNMTGDEGAVAIAEIVKRSPALE
DFRCSSTRVGSDGGVALAEALGACKHLKKLDLRDNMFGVEAGVALSKVIPAFVDLTEIYL
SYLNLEDDGAEALANALKESAPSLEILDMAGNDITAKAAASVAACISSKQFLTKLNLSEN
ELKDEGAVLISKALEEGHGQLNEVDLNTNSITWSGARLLAEAVVQKPGFKLLNINTNFIS
EEGVDELKNIFKNSPDTLGPLDENDPEGEDNDYEAEEDDEHDELESKLKGLGI
>PAP.lotja.MG20.gnm3.ann1.Lj5g3v0975930.1
MDSAAQSYQHRSLSIKLWPPSQSTRLMLVERMTKNLTTPSIFSRKYGLLSKEEAEEDAKE
IEDVAFANAAQHFEKEPDGDGSSAVQIYAKESSKLMLEVLKRGPKVKDDGELVSEKAGST
AETVFDISGGRRAFIDGEEAAELLKPLRGPNSYTKICFSNRSFGLDAAHVAEPILISIKD
QLKEVDLSDFIAGRPEAEALEVMTIFSSALEGCALRYLNLSNNAMGEKGVRAFRSLLKSQ
YNLEELYLMNDGISEEASKAVAELIPSTEKLRVLHFHNNMTGDEGAVAIAEIVKRSPALE
DFRCSSTRVGSDGGVALAEALGACKHLKKLDLRDNMFGVEAGVALSKVIPAFVDLTEIYL
SYLNLEDDGAEALANALKESAPSLEILDMAGNDITAKAAASVAACISSKQFLTKLNLSEN
ELKDEGAVLISKALEEGHGQLNEVDLNTNSITWSGARLLAEAVVQKPGFKLLNINTNFIS
EEGVDELKNIFKNSPDTLGPLDENDPEGEDNDYEAEEDDEHDELESKLKGLGI
>PAP.medtr.A17_HM341.gnm4.ann2.Medtr1g072250.1
MDSTVPSYQHRTLSIKLWPPSQSTRSMLVGRMVRNLTTPSIFSRKYGLLNKDEAEKDAKE
IEDAAFVTATQHFEKEPDGDGSSAVQIYAKESSKLMLEVLKRGPRGKENGELISEKGDA
AVETVFDISGGRRAFIDGEEASELLKPLMGPNSFTNICFSNRSFGLDAAHVVEPMLISIK
DQLKEVDLSDFIAGRPEAEAIEVMNIFSSALEGAVLRHLNLSNNAMGEKGVRAFRALLKS
QNDLEELYLMNDGISEEAAKAVAELIPSTEKLKVLHFHNNMTGDEGAFAIADVMKRSPAL
EDFRCSSTRVGAEGGVALAEALGACTHLKKLDLRDNMFGVEAGVALSKVIPVFADLTEIY
LSYLNLEDDGAEALANALKESAPSLEILDMAGNDITAKTAVSVAECISSKQFLTKLNLSE
NELKDEGAGLISKALE-GLGQLSEVDLSTNLITWSGAKLLAEAVVQKPGFKLLNVNANFI
SDEGIDELKDIFKNSPDILGPLDENDPEGEDIDEEAEENSDNDELESKLKGLEI
>CER.phach.longxuteng.gnm1.ann1.LXT03532.t1
MDSTTQTLQHRPFSIKLWPPSQSTRLMLVERMTKNLTTPSIFSRKYGLLSKEEASEDAKQ
IEDIAFSTANQHFEKEPDGDGSSAVQIYAKESSKLMLEILKRGPRLKEDQELMSENANAT
AQTIFDISRGQRAFIDADEAAELLKPLKGPNSYTKICFSNRSFGLDAARIAEHILLSIKD
QLREVDLSDFIAGRPEAEALEVMIIFSSVLEGCDLRYLNLSNNAMGEKGVRAFGSLLKSQ
NNLEELYLMNDGISEEAAKAVSELIPSTKKLRVLHFHNNMTGDDGAIAISEIVKRSPALE
DFRCSSTRVGSHGGVALAEALGTCTHLKKLDLRDNMFGVEAGVVLSKAIPVFVDLSELYL
SYLNLEDDGAEALAEALKESAPSLEILEMAGNDITAKGAASLAACIASKQFLTKLTLSEN
ELKDEGAILISKALEEGHGQLNEVDLSTNSIRRSGARVFAQAVSQKPGFKLLNINGNFIS
DEGIDEVKNIFKNSPDMLGPLDENDPEGEELEETEEEDADHDELESKLKGLEI
>PAP.phavu.G19833.gnm2.ann1.Phvul.007G172200.1
MDSSAQTYQHRPLTIKLWPPSQSTRIMLVERMTKNLTTPSIFSRKYGLLSKEEAEEDAKR
IEDDAFATATQHFEKEPDGDGSSAVQIYAKESSKLMLEVLKRGPIVKEDGELISDKAGAT
AETVFDLSGGRRAFIEREEAAELLEPLRGPNSYTKIIFSNRSFGLDAARIAEPILLSIKD
QLKEVDLSDFIAGRPEAEALEVMTIFSSALEGCALRYLNLSNNAMGEKGVRAFRSLLKTQ
INLEELYLMNDGISEEAAKAVSELLPSTEKLRVLHFHNNMTGDEGAIAISEIVKHSPALE
DFRCSSTRVGSDGGVALAEALGACKHLRKLDLRDNMFGVEAGLALSKVIPAYTDLTEIYL
SYLNLEDDGAEALANALKESAPSLEILDLAGNDITAKAAASVAACISSKQFLTKINLSEN
ELKDEGVVLISKVLEGGHGQLLEVDLSTNSITWSGAKVVAEAVVGKPGFKLLNINANFIS
DEGIVELNNIFKNSPDMLGPLDENNPEGEDSDEEAEEDGDHDELESKLKGLGI
>OUT.prupe.Lovell.gnm2.ann1.Prupe.8G240900.1
MDSQAQAFHQRSVSIKLWPPSQSTRILLVERMTKNFITPSFLSRKYGLLSKEEAEEDAKQ
IENIAFAAADQHFEKEPYGDGSSAVQIYAKESSKLMLEVLKRGPKVKEHGEVMQYENTA
THGSVFDISGSRRSFIDSEEAVELLKPLRDHKLYTKICFSNRSFGLDAAHVAEPILTSI
KDQLKEVDLSDIIAGRSETEALQVMNIFSSALEGCVLRYLNLSDNAMGEKGVNAFGSLLR
SQTNLEELYLMNDGISEEAARAVSKFIPSTEKLRVLHFHNNMTGDEGAIAISDMVKRSPL
LEDFRCSSTRVGSEGGIALAEALGTCSHLKKLDLRDNMFGVQSGIALSKSLSAFADLTEI
YLSYLNLEDKGTEALANSLKESAPSLEVLEMAGNDITARSAAALATCIAAKQFITRLNLS
ENELKDEGAILISKAVAEGHGQLTEVDLNTNSIRRAGARALAQAVVHKPGFKLLNINANF
ISDEGIDEVKEIFKNSLNVLGPLDENDPEGEDLDEEVEEDADNEDLESKLKGLEI
>OUT.quisa.S10.gnm1.ann1.Qs0106440.1
-----TTQQHLTFSIKLWPPSQSTRIMLVERMTKNLTTPSVFSRKYGLLSKEEAEEDSKQ
IEDIAFATANQHFEKEPDGDGTSAVQIYAKESSKLMLEFLKRGPRVKEDGDLISGKV--D
QQTVFDISGGRRDFIEAEEAEELLKPLTGPNSYTKICFSNRSFGLDAAHVAEPMLSSVKG
QLTEVDLSDFIAGRPEAEALEVMNIFSSALEGCALRYLNLSNNAMGEKGVRAFELLLKSQ
NTLEELYLINDGISEEAAKAVCELIPSTEKLRVLHFHNNMTGDEGAIAISEIVKHSPALE
DFRCSSTRVGSDGGVALAEALGTCTRLKKLDLRDNMFGVEAGVALSKSLPSFADLTEAYL
SYLNLEDHGAEALANALKESAPLLEVLELSGNDISAKGAASLAACISAKQFLSKLNLSEN
ELKDEGAILISKALEQSHGQLNEVDLSANSIRRAGARLLAQAVVRKPGFKLLNINGNFIS
DEGLDEVKDIFNNLPDVLGPLDENDPEGEDFDEEEEEEADHDELESKLRHLEI
>OUT.quisa.S10.gnm1.ann1.Qs0135140.1
MDSTVQTFQHRSFSIKLWPPSQSTRLMLVERMTKNLMTPSIFSRKYGLLSKEEAEEDAKQ
IEDVAFATANQHFEKEPDGDGTSAVQIYAKESSKLMLEVLKRGPKLQEDGNLTSEKV--A
HQTVFDISGGRRDFIEAEEAEELLKPLWGPNSYTKICFSNRSFGLDAAHVAESILLSVKD
QLTEVDLSDFVAGRPEAEALEVMNIFSSALEGCALRYLNLSNNAMGEKGVRAFESLLKSQ
NNLEELYLMNDGISEEAAKAVCELIPSTERLRVLHFHNNMTGDEGAIAISQIVKRSPALE
DFRCSSTRVGADGGIALAEALGTCTHLKKLDLRDNMFGLEAGVALSKSISAFADLREVYL
SYLNLEDGGAEALATALKESAPSLEVLDMSGNDITAKGAASLAACISAKQFLTKLSLSEN
ELKDEGAILICKALEQGHDQLSDIDLSTNLIRRAGARLLAQAVVQKPGLKLLNINGNFIS
DEGIDEVKNIFKNLPDVLGPLDENDPEGEDLDEEEEEDAEHDELESKLKGLEI
>CAE.sento.Myeongyun.gnm1.ann1.Sto08g237760
MDSSEQAYQHRPFSIKLWPPSQSTRLMLVERMTKNLTTPSIFSRKYGLLSKEEAEEDAKK
IEDMVFNMANQHFEKEPDGDGSSAVQIYAKESSKLMLEVLKRGPRMKEDGDSINGKSSMT
NDTFFDISGGRRAFIDGKEAAELLEPLRGPNSYTKICFSNRSFGLDAARVAEPILSSIKH
QLTEVDLSDFVAGRPEAEALEVMTIFSSVLEGCALKSLNLSNNAMGEKGVREFGSLLGSQ
TNLEELYLMNDGISKEAAKAVSELIPSTEKLRVLHFHNNMTGDEGAISIADILKRSPTME
DFRCSSTRVDSDGGVALAEALGTCTHLKKLDLRDNMFGVEAGVALSKVIPAFVDLTEIYL
SYLNLEDDGAEALASALKESAPSLEVLEMSGNDITVKGAASLAACIASKQFLTKINLSEN
ELKDEGAILISKALEEGHSQLTEVDLSTNAIRRSGARLLAHAVVQKPGFKLLNINANFIS
DEGIDELNDIFKNCPDKLGPLDENDPEGEDIDEAEEEDADHDELESKLKGLNI
>DET.singl.CAF01.gnm1.ann1.evm_model_Chr09_2613
MDSTTQTFQHRPFSIKLWPPSQSTRLTLVERMIKNLTTPSIFSRKYGLLSKEEAENDAKE
IEDRAFATANQHFEKEPDGDGSSAVQIYAKESSKLMLEVLKRGPRMKEDGDLVSEKANGD
GQDVFDISGGRRAFIDAEEAAELLKPLRGPSSYTKICFSNKSFGLDAAHVAEPILLSIKD
QLTDVDLSDFVAGRPEAEALEVMAIFSSTLEGCSLRYLNLSNNAMGEKGVRAFKSLLRSQ
NNLEELYLMNDGISEEAAKAVSELIPSTEKLRVLHFHNNMTGDEGAIAISEIVKRSHALE
DFRCSSTRIDSEGGIALAEALGACTHLKKLDLRDNMFGVDAGVALSKMIPAFADLTEIYL
SYLNLEDDGADALANALKESAPSLEVLEMAGNDITAKGAVSLVDCIASKQFLTKLNLSEN
ELKDEGAILISKALEVGHGQLVEVDLSTNSIGSSGAKLLAQALVQKPGFKLLNINGNYIP
EEGIDEVKNIFKNSPGVLGPLDENDPEGEELDGEEEANVDPDELESKLRGLEL
>OUT.vitvi.PN40024.gnm2.ann1.VIT_207s0104g00520.2
MDSTAQNFQHRKMSIKLWPPSQSTRLMLVERMTKNLTTPSILSRKYGLLMREEAEEYAKE
IEDAAFATANQHYEKEPDGDGSSAVQLYAKESSKLMLEILKRGPKTKEDGEVMTAEQTS
PLETVFDISGGRRAFIDAEEAEELLKPLKEPNSYNRICFSNRSFGIDAAYVTEPILSSL
KDQLMEVDLSDFIAGRPEAEALDVMNIFSSALEGCVLKYLNLSNNALGEKGVRAFGALLK
SQNNLEELYLMNDGISEEAARAVCELIPSTEKLRILQFHNNMTGDEGAIAISEMVKRSPA
LEDFRCSSTRVDSEGGVALAKALGTCTRLKKLDLRDNMFGVEAGVALSKALSAFKDLTEV
YLSYLNLEDEGAKAIANALKESTPSLEVLEMAGNDITVEAASTLAACIAAKQCLAKLSLA
ENELKDEGAILISKALEEGHNQLTEVDLNTNSIRRAGARFLAQTVASKPGFKLLNINGNF
ISDEGIDEVKDIFKNCPDVLGPLDENDPEGEDNDGEDEEEGNEDELESKLKRLDI
