# Supplementary material for: Legume genome structures and histories inferred from Cercis canadensis and Chamaecrista fasciculata genomes
Source: Plant J. 2026 Jun 10;126(5):e70981. doi: 10.1111/tpj.70981 (PMC13252982; doi:10.1111/tpj.70981)
Supplement: Supplementary file 4 — Data S4. Manuscript supplement; Compressed directory of aligned sequences from 2212 low‐copy gene families, for calculation of a consensus species tree. [file TPJ-126-0-s010.gz › S4_consen_species_tree/40_aln_fas_cln1/Legume.fam3.06770]

>CAE.acacr.Acra3RX.gnm1.ann1.g13220.t1
MTSFFSWFSRLRSSSKCFYENLTPNFHNFRTQKNAPTTNVMDFERAKPWMTWSSSVLP
LALAVSAGSLAFQPQFNPSLCDPPNSNIRGASLGGKGSTQFVAEGSQKEIPQDLLHELKA
ICQDNMTLDYDERYIHGKPQNSFHKAVNIPDVIVYPRSEEEVSKIVIACNGHKFPIVPYG
GATSIEGHTLSPNGGVCIDMSLMKRVKALHVEDMDVVVEPGIGWMELNEYLEPYGLFFPL
DPGPGASIGGMCATRCSGSLAVRYGTMRDNVISLKVVLANGDIVKTASRARKSAAGYDLT
RLMIGSEGTLGVITEVTLRLQKIPQHSVVAMCNFPSVKDAADVAIATMMSGIQVSRVELL
DEVQMKAINIANGKNLPESPTLMFEFIGTEAYAREQTEIVQRIVSEHSGSGFAFAEEPEA
KKELWKIRKEALWACFAMKPGLEAMTTDVCVPLSHLADLISRSKKELDASSLVCTVIAHA
GDGNFHTIILFDPTQEEQRLEAEKLNHFMVHAALSLEGTCTGEHGVGTGKMKYLEEELGV
EALKTMRNIKAVLDPNNIMNPGKLIPPHVCL
>PAP.aesev.CIAT22838.gnm1.ann1.Ae06g04990.1
MSNFISWFCRLRSSSSNYLHRTLHNIRRTRTHTDAPDPSNFSSHRTRPWMTWTASVL
PLA---AAGSLSLHPHFNPSFSDAN---SSSVSFGGKGSTQYVVKGSLKEFPQELLNELK
AICQDNISLDYEERYFHGKPQHSFHKAVNVPDVIVYPRSEEEVSKIVKSCNNHKVPIVPY
GGATSIEGHTLSPNGGVCIDMALMKRVKALHVDDMDVVVEPGIGWMDLNEYLEPYGLFFP
LDPGPGASIGGMCATRCSGSLAVRYGTMRDNVISLKVVLANGDIVKTASRARKSAAGYDL
TRLMIGSEGTLGVITEVTLRLQKIPQYSVVAMCNFPSVKDAADVAIATMMSGIQVSRVEL
LDEVQIKAINVANGKNFPECPTLMFEFIGTEAYAREQTQIVRRIVSEHNGSDFVFAEEPE
AKKELWKVRKEALWACFALEPNLEAMISDVCVPLSHLADLISRSKMELDASPLVCTVIAH
AGDGNFHTVILFDPNQAEQRREAERLNNFMVQAALSLEGTCTGEHGVGTGKMKYLEKELG
EEALRTMKKIKEALDPNSIMNPGKLIPPHVCL
>OUT.arath.Col0.gnm9.ann11.AT5G06580.1
-----AFASKFARSKTILSFLRCRQLHSTPK-STGDVTVLSPVGRRRLPTCWSSSLFP
LAIAASATSFAYLNLSNPSISESSALDSRDITVGGKDSTEAVVKGEYKQVPKELISQLK
TILEDNLTTDYDERYFHGKPQNSFHKAVNIPDVVVFPRSEEEVSKILKSCNEYKVPIVPY
GGATSIEGHTLAPKGGVCIDMSLMKRVKALHVEDMDVIVEPGIGWLELNEYLEEYGLFFP
LDPGPGASIGGMCATRCSGSLAVRYGTMRDNVISLKVVLPNGDVVKTASRARKSAAGYDL
TRLIIGSEGTLGVITEITLRLQKIPQHSVVAVCNFPTVKDAADVAIATMMSGIQVSRVEL
LDEVQIRAINMANGKNLTEAPTLMFEFIGTEAYTREQTQIVQQIASKHNGSDFMFAEEPE
AKKELWKIRKEALWACYAMAPGHEAMITDVCVPLSHLAELISRSKKELDASSLLCTVIAH
AGDGNFHTCIMFDPSSEEQRREAERLNHFMVHSALSMDGTCTGEHGVGTGKMKYLEKELG
IEALQTMKRIKKTLDPNDIMNPGKLIPPHVCF
>CER.bauva.BV-YZ2020.gnm2.ann1.rna-bv09524.t1
----MSWFSRLRSSSKLFNHNFASNFHNIRTHKNAPAANVFNFERTKPWLTWSGSVVP
LALAVYAGSLAFQPHFNPSLCDAPRANAR-VSIGGKGKTQFEVKGSHRDVPKELLEEMRA
ICQDNMTVDYDERYNHGKPQNSFHKAINIPDVIVYPRSEEEVSKIVKLCDDHKVPIVPYG
GATSIEGHTLSPNGGVCIDMSLMNRVKALHVEDMDVVVEPGIGWMELNEYLEPYGLFFPL
DPGPGASIGGMCATRCSGSLAVRYGTMRDNVISLKVVLANGRVVKTASRARKSAAGYDLT
RLMIGSEGTLGLITEVTLRLQRIPQHSVVAMCNFPSVKNAADVAIATMMSGIQASRMELL
DEVQVRAINIANEKKLPEYPTLMFEFIGTEAYAREQTQIVQRIVSENNGSDFVFAEEPEA
KKELWKIRKEALWACFAMKPDMEAMITDVCVPLSHLSDLISRSKKELDASPLVCAVVAHA
GDGNFHTVILFNPSDEEQRKEAERLNQFMVHAALSLEGTCTGEHGVGTGKMKYLEEEHGT
EALRTMKRIKAVLDPNNILNPGKLIPPHVCL
>CER.bauva.BV-YZ2020.gnm2.ann1.rna-bv34015.t1
--SYFSWFSRFCSSSKFFYRNFTSNFCNLRTHENTPSTNVFNFERTKPWLTWSGSVVP
LALVVYSGSLAFQPHFNLSLCDAPNADAR---IGGKGSTQFEVKGSHHEVPKELLEELKA
ICQDNMTVDYDERCIRGKPQNSFHKAVNIPDVIVYPRSEEEVSKIVKLCNDHKVPIVPYG
GATSLEGHTLSPSGGVCVDMSMMKRVKALHVEDMDVIVEPGIGWMELNEYLEPYGLFFPL
DPGPGASIGGMCATRCSGSLAVRYGTMRDNVISLKAVLANGDVVKTASRARKSAAGYDLT
RLMIGSEGTLGLITEVTLRLQKIPQHSVVAMCNFPSVKNAADVAIATMMSGIQVSRVELL
DEVQVRAINIANGKNLPECPTIMFEFIGTEAYAREQTQIVQRIVSEHNGSDFVFEEEPEA
KKELWKIRKEALWACFAMKPDMEAMITDVCVPLSHLADLISRSKTELEASPLVCTVIAHA
GDGNFHTFILFDPTNEEQRKEAERLNQFMVHAALSLEGTCTGEHGVGTGKMKYLEEELGV
EALRTMKRIKAALDPNNIMNPGKLIPPHVCL
>CER.cerca.ISC453364.gnm3.ann1.Cecan.1G353000.1
MSYFSSWFSRLRSSSKFFYHNFTSNFHNIRTHKNAPATNVFNFERTKPWLTWSGSVVP
LALAVYAGSLAFQPHFNLSLCDAPNADAR---IGGKGSTQFEVKGSHHEVPKELLEELKA
ICQDNMTVDYDERYIHGKPQNSFHKAVNIPDVIVYPRSEEEVSKIVKLCDDHKVPIVPYG
GATSIEGHTLSPNGGVCIDMSIMKQVKALHVEDMDVIVEPGIGWMELNEYLEPYGLFFPL
DPGPGASIGGMCATRCSGSLAVRYGTMRDNVISLKVVLANGDVVKTASRARKSAAGYDL
TRLMIGSEGTLGLITEVTLRLQKIPQHSVVAMCNFPSVKNAADVAIATMMSGIQVSRVEL
LDEVQVRAINIANGKNLPECPTLMFEFIGTEAYAREQTQIVQRIVSEHNGSDFVFAEEPE
AKKELWKIRKEALWACFALKPDMEAMISDVCVPLSHLADLISRSKKELDASPLVCTVIAH
AGDGNFHTVILFDPTDEEQRKEAERLNQFMVHAALSLEGTCTGEHGVGTGKMKYLEEELG
VEALRTMKRIKAVLDPNNIMNPGKLIPPHVCL
>CAE.chafa.ISC494698.gnm1.ann1.ChfasH1.8G216100.1
MSRTFSWLSRLRSSSKSFCGNLTPNLHNFRTHKNAPPTNAFDFERTKPWLTWSSSVLP
LALAVSAGSLAIQPHSNPSLCDASSSDIQGANLGGKGSTQFVVKGTQKEIPQDLLKELKE
ICQDNMTLDYDERYIHGKPQNSFHKAVNIPDVIVYPRSEEEVSKIVKSCNNHKVPIVPYG
GATSIEGHTLSPNGGVCIDMFLMKKVKALHVEDMDVVVEPGIGWMELNEYLEPYGLFFPL
DPGPGASIGGMCATRCSGSLAVRYGTMRDNVISLKVVLANGDIVKTSSRARKSAAGYDLT
RLIIGSEGTLGVITEVTLRLQKIPQYSVVAMCNFPSVKDAADVAIATMMSGIQVSRVELL
DEVQVKAINFANGKDLPECPTLMFEFIGTEAYAREQTEIVRRIVSEHNGSDFVFAEEPEA
KKELWKIRKEALWACFALKPDLEAMISDVCVPLSHLADLISRSKKELDASPLVCTVIAHA
GDGNFHTVIMFDPNQEEQRQEAERLNHFMVHAALSLEGTCTGEHGVGTGKMKYLEEELGL
EALKTMKKIKAVLDPNDILNPGKLIPPHVCL
>PAP.lotja.MG20.gnm3.ann1.Lj1g3v4763480.1
MSNFSSWFSRFRSSSKYLFHRTLHHSAPHQTAPSAAAATVFNSHNRT----RKPWMLPLA
LAASAGALALQPHFHPSLCDAPDASNRDVSFGGKGSTQYVVKGSQKEFPQELLEELKIIC
QDNISLDYDERYVHGKPQNSFHKAVNSPDVIVYPRSEEEVSKILKLCNSYKIPIVPYGGA
TSIEGHTLSPNGGVCIDMSIMKRVKALHADDMDVVVEPGIGWMELNEYLEPYGLFFPLDP
GPGASIGGMCATRCSGSLAVRYGTMRDNVISLKVVLANGDIVKTASRARKSAAGYDLTRL
VIGSEGTLGVITEVTLQLQKIPQCSVVAMCNFPSVKDAADVAIATMMSGIQVSRVELLDE
VQVKAINIANGKNLPECPTLMFEFIGTEAYAREQTQIVRKLVSEHNGSDFVFAEEPEAKK
ELWKVRKEALWACFAMEPDMEAMISDVCVPLSHLADIISRSKKVLDTSPLTCTVIAHAGD
GNFHTVILFDPSQEEQRKEAERLNHFMVHAALALEGTCTGEHGVGTGKMKYLEEELGEEA
LRTMKKIKAALDPNNIMNPGKLIPPHVCL
>PAP.medtr.A17_HM341.gnm4.ann2.Medtr7g107050.1
MSNLLSWLSRFRSSTSKYSFYRYRTLHNTHLKNSPTSSNLLNSHTTT--KKNPCWSI
PLFLALSAGSLCLQPHSHPSFSDSPDTDTRDVSLGGKGSTQYVVKGSQKEFP
QELLEELKIICEDNVSLDYDERYIHGKPQNSFHKAVNIPDVIVYPRSEEEVSKIVKSCNN
HKIPIVPYGGATSIEGHTLSPNGGVCIDMSSMKRVKALHVDDMDVVVDPGIGWMELNEYL
EPYGLFFPLDPGPGASIGGMCATRCSGSLAVRYGTMRDNVISLKVVFANGDIVKTASRAR
KSAAGYDLTRLVIGSEGTLGVITEVTLRLQKIPQFSVVAMCNFPSVKDAADVAITTMNSG
IQVSRVELLDEVQVKAINIANGKNLPESPTLMFEFIGTEAYAREQTQIVRKIVSEHNGSD
FVFAEEPEAKKELWKVRKEALWACFAMEPNMEAMISDVCVPLSHLADIISKSKKELDASP
LVCTVIAHAGDGNFHTVILFDPAKEEQRREAERLNHFMVHAALSLEGTCTGEHGVGTGKM
KYLEEELGVEALKTMKKIKSVLDPNNIMNPGKLIPPHVCL
>CER.phach.longxuteng.gnm1.ann1.LXT02867.t1
MSYFSSWFSRLRSSSKFFCHNFTTSFRNIGVHGNAPAANVFNFERTKPWLTWSGSLVP
LALAVYAGSLAFQTHYNLSLCDAPSAEDR---IGGKGSTQFEVKGSHHVVPKKLLEGLKA
ICQDNMTVDYDERYIRGKPQNSFHKAVNIPDVIVYPRSEEEVSKIVKLCNEHKVPIVPYG
GATSLEGHTLSPNGGVCVDMSMMKRVKALHVEDMDVIVEPGIGWMELNEYLEHYGLFFPL
DPGPGASIGGMCATRCSGSLAVRYGTMRDNVISLKVVLANGDVVKTASRARKSAAGYDLT
RLMIGSEGTLSLITEVTLRLQKIPQHSVVAMCNFPSVKNAADVAIATMMSGIQVSRVELL
DEVQVRALNIANGKNLPECPTLMFEFIGTEAYAREQTQIVQRIVSEHNGSDFVFAEEPEA
KKELWKIRKEALWACFAMKPDMEAMITDVCVPLSHLADLISRSKMELDASPLVCTVIAHA
GDGNFHTVILFDPTNEEQQKEAERLNKFMVHAALSLEGTCTGEHGVGAGKMKYLEEELGV
EALRTMKRIKAVLDPNNIMNPGKLIPPHVCL
>PAP.phavu.G19833.gnm2.ann1.Phvul.001G199000.1
MSNFSSWLFRLRSSSSKFFYRY-RTLHNKYA------PTVFNNHSTR--NASLTSLLPLA
LALSAGSLALHPHFSPSFCDTE----RGVNIGGKGSTQFVVKGSHKEFPQELLEELKIIC
QDNISVDYDERYIHGKPQNSFHKAVNIPDVIVYPRSEEEVSKIVSLCNMHKVPIVPYGGA
TSIEGHTLSPHGGVCIDMSLMKTVKALHVDDMDVVVEPGIGWMELNEYLEPYGLFFPLDP
GPGASIGGMCATRCSGSLAVRYGTMRDNVISLKVVLANGDIVKTASRARKSAAGYDLTRL
MIGSEGTLGLITEVTLRLQKIPQHSVVAMCNFPSVKDAADVAIATMRSGVQVSRVELLDE
VQVKAINIANGKNLPECPTLMFEFIGTEAYAREQTQIVRKLVSEHNGSDFVFAEEPEAKK
ELWKVRKEALWACFAMEPNLEAMISDVCVPLSHLGDLISRSKKELDASPLVCTVIAHAGD
GNFHTVILFDPSQEEQRREAERLNQFMVYAALSFEGTCTGEHGVGTGKMKYLEEELGVEA
LRTMKKIKSVLDPNNIMNPGKLIPPHICF
>OUT.prupe.Lovell.gnm2.ann1.Prupe.7G088800.1
--AMSSWFSRLRCSSKCFFNFL--ALRSSVSRKLVRTQTTTNSESTKPLLFWSSSLLPI
ALAVSAGSLALHPQSDPSLCEASSINSR---------AEFVVKGSHKEVPRELIDELKAI
CQDNMTLDYEERYNHGKPQNSFHKAVNIPDVVVFPRSEEQVSKIVNSCDKHKVPIVPYGG
ATSIEGHTLSPNGGVCIDMSLMNHVKALHVEDMDVVVEPGVGWMELNEYLEPYGLFFPLD
PGPGATIGGMCATRCSGSLAVRYGTMRDNVISLKVVLANGDVVKTASRARKSAAG
YDLTRLVIGSEGTLGVITEVTLRLQK
IPQYSVVAMCNFPTVKDAADVAIATMLSGIQVSRVELLDEVQVRAINIANGKSLPETPTL
MFEFIGTEAYSLEQTLIVQKIASEHNGSDFIFAEDPETKKELWKMRKEALWACFAMEPNF
EAMISDVCVPLSCLAELISRSKQELDASELICTVIAHAGDGNFHALILFDPYNEEHRREA
QRLNHFMVHTALSME-----VSGTRIGDGGFEDNEKNKSSIRSEQESRKAYSFSCLFL
SAYSLYTHTCM
>OUT.prupe.Lovell.gnm2.ann1.Prupe.7G088900.1
--AMSSWFSRLRCSSKCFFNSL--ALRTSVSRKLVRTQTTINSESTRPFLFWSRSLLPI
ALAVSAGSLALHPQSDPSLCEAPSVNSR---------AELVVKGSHKEVPRELIDELKAI
CQDNMTLDYEERYNHGKPQNSFHKAVNIPDVVVFPRSEEQVSKIVNSCDKHKVPIVPYGG
ATSLEGHTLSPNGGVCIDMSLMNRVKALHVEDMDVVVEPGVGWMELNEYLEPYGLFFPLD
PGPGATIGGMCATRCSGSLAVRYGTMRDNVISLKVVLANGDVVKTASRARKSAAGYDLTR
LVIGSEGTLGVITEVTLRLQKIPQYSVVAVCNFPTVKDAADVAIATMLSGIQVSRVELLD
EVQVRAINIANGKSLPETPTLMFEFIGTEAYSREQTLIVKKIASEHNGSDFVFAEDPETK
KELWKMRKEALWACFAMEPNFEAMISDVCVPLSCLAELISRSKQELDASELICTVIAHAG
DGNFHTVILFDPNNEEHRQEAQRLNHFMVHTALSMEGTCTGEHGVGTGKMKYLEQELGME
ALKTMKRIKAALDPNNTMNPGKLIPSHVCF
>OUT.quisa.S10.gnm1.ann1.Qs0222150.1
MSYFFSCFSRLRSSSKCFSSTFSSQFHNFKTQKDAPIKEVFNFENKKPWLNWSSSLLP
LALAVSAGSLTFQSHSNPSLCDTFNIDARGVSYGGKGSTEFVVKASHKEIPQELIDELKI
ICQDNMTLDYEERDIHGKPQNSFHKSVNIPDVIVYPRSEEEVSKIVKLCDKHKVPIVPYG
GATSLEGHTLSPSGGVCIDMSLMKHVKALHVKDMDVVVEPGIGWMELNEYLEPHGLFFPL
DPGPGASIGGMCATRCSGSLAVRYGTMRDNVISLKVVLANGDVVKTASRARKSAAGYDLT
RLIIGSEGTLGVITEVTLRLQKIPQYSVVAMCNFPSVKDAADVAIATMMSGIQVSRVELM
DEVIMKAINLANGKNLPECPTLMFEFIGTEVYAREQTQIVQNIVSEHNGSDFVFAEDPEE
KKELWKIRKEALWACFAMEPTMETMISDVCVPLSRLADLISKSKEELDMSPLVCSVIAHA
GDGNFHTMIMFDPNREEHRKEALRLNQFMVHAALSLEGTCTGEHGVGMGKMKYLEEELGM
EALRTMKRIKAVLDPNNIMNPGKLIPPHVCV
>OUT.quisa.S10.gnm1.ann1.Qs0276600.1
MSYFSSCFSRLRSSSKCFFNNLTSHFHNFRTREDGPITKVFNFDRKKPWIIWSSSLLP
VALAVSAGSLAFQSYSNPSLCDASNLDVR---------TEFVVKGSHKEIAQELIDELKT
ICQDNMTLDYEERYIHGKPQNSFHKALNIPDAIVYPRSEDEVSKIVKLCGKHQVPIVPYG
GATSIEGHTLSPNGGVCIDMSLMKSVKSLHIEDMDVVVEPGIGWMELNEYLEPYGLFFPL
DPGPGASIGGMCATRCSGSLAVRYGTMRDNVISLKVVLANGDVIKTASRARKSAAGYDLT
RLVIGSEGTLGVITEVTLRLQKIPQYSVVAMCNFPSVKDAADVAIATMMSSIQLSILLM-
------------GKNLPECPTLMFEFIGTEAYAREQTQIVQKIVSDHNGSDFVFAEDPKE
KNEIWKIRKEALWACFAMEPTLEAMITDVCVPLSHLADLISRSKQELDASPLVCSVIAHA
GDGNFHTLMMFDPDLEEHQKEVERLNQFMVRAALSLEGTCTGEHGVGTGKMKYLEEELGM
EALRTMKRIKAALDPNNIMNPGKLIPPHVCF
>CAE.sento.Myeongyun.gnm1.ann1.Sto08g243500
MSNFFLWLSRLRSSSKCFYENLTPNFHNFRT----------QNKRTRPWLTWSSSVLP
LALAVSAGSLAFQPHSNLSLCDASNSDIRGAGLGGKGSSQFVVKGSHKEIPQELLKELKD
ICQDNMTLDYDERYVHGKPQNSFHKAVNIPDVIVYPSSEEEVSKIVKSCNNHKVPIVPYG
GATSIEGHTLSPNGGVCIDMSLMKRVKALHVEDMDVVVEPGIGWMELNEYLEPYGLFFPL
DPGPGASIGGMCATRCSGSLAVRYGTMRDNVISLKVVLANGDIVKTASRARKSAAGYDLT
RLMIGSEGTLGVITEVTLRLQKIPQYSVVAMCNFPSVKDAADVAIATMMSGIQVSRVELL
DEVQMKAINIANGKNLPECPTLMFELIGTEAYAREQTQIVRRIVSEHNGSDFVFAEEPEA
KKELWKIRKEALWAGFAMKPDLEAMISDVCVPLSHLADLISKSKKELDASSLVCTIVAHA
GDGNFHTIILFDPAQEDQRLEAERLNHFMVHAALSMEGTCTGEHGVGTGKMKYLEEELGV
EALRTFKKIKAVLDPNNIMNPGKLIPPHVCL
>DET.singl.CAF01.gnm1.ann1.evm_model_Chr04_1526
MSHFSSWFSRFRSSSKSFYLNLTSSFHYFHHKNSSAVTNAYNFRKTTPWLTWESSVL
PLALAVSAGTLAYQPHFSPSLCDASDVDSR---IGGKGSTQFVVKGSHQEIPKELIEELK
AICQDNMTLDYDERYIHGKPQNSFHRAVNIPDVIVYPRSEGEVSKIVKLCNYYKVPIVPY
GGATSLEGHTISPNGGVCIDMSLMNQVKALHVQDMDVVVEPGIGWMELNEYLKPYGLFFP
LDPGPGASIGGMCATRCSGSLAVRYGTMRDNVISLKVVLGNGDVIKTASRARKSAAGYDL
TRLLIGSEGTLGVITEVTLRVQKIPQHSVVAMCNFPSVKDAADVAIATMMSGIQVSRVEL
LDEVQVRAINVANGKKFPECPTLMFEFIGTEAYAREQTQIVQRIVSEHNGSDFVFAEEPE
AKKELWKIRKEALWACFALKPDFEAMISDVCVPLSHLAELISRSKKELDASPLVCPVVAH
AGDGNFHTVILFDPNREEQRQEAERLNQFMVQAALSLEGTCTGEHGVGAGKMKYLEEELG
AEALRTMKTIKSVLDPNNIMNPGKLIPPHVCL
>DET.singl.CAF01.gnm1.ann1.evm_model_Chr09_1885
----MSWFSRLRSSSKSFYNNL----HYLRNLKNASSANVLNLDRTKPWLNWSNSVLP
FAVAVSAGSLAYQPDFNLSYCDAPVVDTRGASIGGKGSTQYMVKGSHQELPKELIEELKA
ICQDNLALDYDERYAHGKPQNSFHKAVNIPDVIVYPRSEEEVSKIVKLCNNYKVPIVPYG
GATSIEGHTLSPHGGVCIDMSVMKQVKALHINDMDVVVEPGIGWMELNEYLEPYGLFFPL
DPGPGASIGGMCATRCSGSLAVRYGTMRDNVINLKVVLPNGDVVKTASRARKSAAGYDLT
RLIIGSEGTLGVITEVTLRLQKIPQHSVVAMCNFPSVKDAADVAIATMMSGIQVSRVELL
DEVQVRAINLANGKNLPECPTLMFEFIGTEAYAREQTQIVQRIASEHNGSDFVFAEEPEA
KKELWMIRKEALWACFAMQPGLEAMITDVCVPLSQLADLISMSKKELDASPLVCTVIAHA
GDGNFHTVILFDPTQEGQQREAERLNQFMVHAALSLEGTCTGEHGVGTGKMKYLEKELGL
EALKTMKKIKTVLDPNNIMNPGKLIPPHVCL
>OUT.vitvi.PN40024.gnm2.ann1.VIT_208s0032g00690.1
--AYSSWFSRLRSSSRTIYANF-RN-PRFKTNHTNPINTTDVVTSTKPILSWSSSLLPLA
LAVSAGSLAIHVQTNPSLCDSFDVDARGVSVGGKGSTEFVVKGSHKDIPRELLDELKAIC
QDDMTMDYEERYIHGKPQNSFHKAVNIPDVVVFPRSEEEVSKIVKSCDMHKVPIVPYGGA
TSIEGHTLSPHGGVCIDMTLMKSVKALHVEDMDVVVEPGIGWLELNEYLEPYGLFFPLDP
GPGATIGGMCATRCSGSLAVRYGTMRDNVINLKVVLANGDVVKTGSRARKSAAGYDLTRL
VIGSEGTLGVITEVTLRLQKIPQYSVVAMCNFPTIKDAADVAIATMLSGIQVSRVELLDE
VQVKAINIANGKSLPEAPTLMFEFIGTEAYSREQALIVQRIASEHNSSDFVFTEDPQAKK
ELWKIRKEALWACFAMEPSFEAMISDVCVPLSHLAELISKSKQQLDASSLICPVVAHAGD
GNFHTIILFDPINDEHRREAERLNHFMVRTALKMEGTCTGEHGVGTGKMKYLEEELGIEA
LQTMKRIKTVLDPNNIMNPGKLIPPHVCF
