# Supplementary material for: Legume genome structures and histories inferred from Cercis canadensis and Chamaecrista fasciculata genomes
Source: Plant J. 2026 Jun 10;126(5):e70981. doi: 10.1111/tpj.70981 (PMC13252982; doi:10.1111/tpj.70981)
Supplement: Supplementary file 4 — Data S4. Manuscript supplement; Compressed directory of aligned sequences from 2212 low‐copy gene families, for calculation of a consensus species tree. [file TPJ-126-0-s010.gz › S4_consen_species_tree/40_aln_fas_cln1/Legume.fam3.06774]

>CAE.acacr.Acra3RX.gnm1.ann1.g13396.t1
---------EANGHREDRPVQAQCLSSYVDEGSIESHRYYLSRKTVLEMLRDRGFSIPS
SEIDLSLSEFRAIHGQSPDIERLRFSATHASDPSKRILVTFCWPGVVKVNVVRSLASQLF
NTDTLSGMILIVQDQITSQALKALENFKFKVEVFQITDLLVNITKHVLKPKHEVLTNQQK
QELLKKYNVEEKQLPRMLQKDAIAQYYGLERGQVVKITYTGDISQMHVSYRCVW
>PAP.aesev.CIAT22838.gnm1.ann1.Ae06g13870.1
-------EYEKQGEEDERGHLGECMIGYFDDGSTESHRYYLARRTTLEMLRDRGYSIP
SSEIDLSLSDFRATYTQFPDVDRLRFSATHISDPSKRILVVFCGPTIVKLNVIRGIVAQI
ANRDTLTGLILILQSQITSQALKLVNDIKLKVEIFQITDLLVNITKHVLKPKHEVLTDRQ
KKNLLKKYNLEEKQLPRILQTDAVAKYYGLEKGQVVKITYSGEVTQMHVTYRCVW
>OUT.arath.Col0.gnm9.ann11.AT2G41340.1
--------------------KEIVVGHSISKSSVECHKYYLARRTTMEMLRDRGYDVSDE
DINLSLQQFRALYGEHPDVDLLRISAKHRFDSSKKISVVFCGTGIVKVNAMRVIAADVLS
RENITGLILVLQSHITNQALKAVELFSFKVELFEITDLLVNVSKHVLRPKHQVLNDKEKE
SLLKKFSIEEKQLPRLSSKDPIVRYYGLETGQVMKVTYKDELSESHVTYRCV-
>OUT.arath.Col0.gnm9.ann11.AT3G57080.1
----------------KETASVLCLSKYVDLSSEESHRYYLARRNGLQMLRDRGYEVSDE
DINLSLHDFRTVYGERPDVDRLRISALHRSDSTKKVKIVFFGTSMVKVNAIRSVVADILS
QETITGLILVLQNHVTNQALKAIELFSFKVEIFQITDLLVNITKHSLKPQHQVLNDEEKT
TLLKKFSIEEKQLPRISKKDAIVRYYGLEKGQVVKVNYRGELTESHVAFRCVW
>CER.bauva.BV-YZ2020.gnm2.ann1.rna-bv09340.t1
-----------DGL-QAQLQRMRCLNCYVDEGSNESKRYYLSRRTVLEMLRDRGFAIPSS
EIGLSLSDFRSIHGEHPDIDSLRFSATHAVDTSKRILVVFSGPGIIKVNVIRSTLTQITN
RDTLTGLIFVLQNRVTSQALKAINLFPVKIELFQITDLLGNITKHVLKPKHVVLTEKEKQ
DLLKKYNIEQNQLPRMLQNDAMARYYGLERGQVVKITYSGEITQMHVTYRCVW
>CER.bauva.BV-YZ2020.gnm2.ann1.rna-bv34234.t1
-------------------------SCYVDEESRECKRYYLSRRTVLEMLRDRGFAIPSS
EIDLSLSNFRSIHGQTPDIDRLRFSATHTLDTSKRILVVFCGPDVVKINDVRSIFLQIAN
RNTLTGLILILQNHVTSQALKAINLFSFKVELFQIPDLLVNITKHVLKPKLVVLTEEEKL
ELLEKYSLKENQLPRMLQNDTTARYYGLERGQVVKITYSGEITQLHVTYRCVW
>CER.cerca.ISC453364.gnm3.ann1.Cecan.1G327400.1
------YEMEMDGV-QVQVQRGRCLSCYVDEESSESQRYYLSRRTVLEMLRDRGFAIP
SSEIDLSLSDFRSIHGQTPDIDRLRFSATHTFDTSKRILVVFCGPGVVKVNVIRSILTQI
ANKDTLTGLILILQNHVTSQALKAVNLFPFKVELFQITDLLVNITKHVLKPKLVVLTEKE
KQDLLKKYNLEENQLPRMLQRDAMARYYGLERGQVVKITYSGEITQMHVTYRCVW
>CAE.chafa.ISC494698.gnm1.ann1.ChfasH1.8G211800.1
----------GNGD-ADMEELGRCLSSYVDEGSIDSHRYYLSRRTVLEMLRDRGYSIPSS
EIDLSLSDFRAIHGESPDVERLRFSATHASDPSKRILVVFCWPGVVKVNVIRGLATQIVN
KDTLTGMILIVQNHVTSQALKAIDILSFKVELFQITDLLVNITKHVLKPKHQVLTDQQKQ
NLLKKHNIEEKQLPRMLQKDAIARYYGLERGQVVKVTYGGDITQLHVTYRCVW
>PAP.lotja.MG20.gnm3.ann1.Lj1g3v4159160.1
---------AENGGGHDGAREATCLSMKMDDGSRESHRYYLSRRTALEMLKDRGYTIPSS
EIQLSLSEFRETHGQKPDVDRLRFSATHSADPSKRVLVIFCGPGVVKVTSIRNIAGQIVN
KDTLSGVLLIVENNITGQALKAINLFSFKVEIFQITDLLVNITKHVLKPKHQVLTDRQKK
NLLKKFNIEEKQLPRMLQSDAIARYYGLQRGQVVKVTFSGEITQLHVTYRCVW
>PAP.medtr.A17_HM341.gnm4.ann2.Medtr7g090220.1
-------TMEINGDQPQLQEQPQCLFTKKDNGSIESHRYYLSRRTVLEMLKDRGYS
IPSDEIQLSLDDFRQIHGQSPDVDRLRLTATHATNPSKRILVVFSGPGIVKVNGVRDIAG
QIVNRESLTGLILIVQNQITSQALKAVNLLSFKVEIFQITDLLVNATKHVLKPKHQVLTD
KQKKNLLKKYDIQEKQLPRMLQTDAIARYYGLQRGQVVKVTYTGEITQMHVTYRCVW
>CER.phach.longxuteng.gnm1.ann1.LXT02663.t1
-------------------------SRYVDEESSESMRYYLSRRTVLEMLRDRGFAIPSS
EIDLPLSDFRSIHGQTPNVDRLRFSATHTSNTSKRILVVFCGPDVVKVYDIRSIFIQIAN
KDTLTGLILILQNHVTSQALKAINLFPFKVELFQITDLLVNITKHVLKPKLVVLTETEKL
DLLKKYNLKENQLPRMLQNDPTARYYGLERGQVVKIIYSGEITQMHVTYRCVW
>CER.phach.longxuteng.gnm1.ann1.LXT42566.t1
----------VNGV-QALMQPGRCLNCYVDEGSSESMRYYLSRRTVLEMLKDRGFAIPSS
EIDTSLSDFRSVHGENPDIDRLRFSATHAVDTSKRILVVFSGPGIVKVNVIRSILTQITN
RDTLTGLILILQNRVTSQALKAVNLFPVKIELFQITDLLVNITRHVLKPKLTVLTEKEKQ
DLLKKYNIEQNQLPRILQQDAMARYYGLERGQVVKITYSGEITQMHVTYRCVW
>PAP.phavu.G19833.gnm2.ann1.Phvul.001G125200.1
--------AEQEGAEEETEQVKGCLSKFIDDGTVESHRYYLSRRTTLEMLKDRGYSIPS
NEIDLSLSQFRHMHGHSPDPDRLRLSLAHATNPSKRILVIFCGPGVVKVTAIRNIAGQIV
NRDTLSGLILIVENHVTSQALKAVGLFSFKVEIFQITDLLVNITKHVLKPKHQVLTDRQK
KNLLKKFNIEEKQLPRMLQTDAIARYYGLERGQVVKVTYSGEITQMHVTYRCVW
>OUT.prupe.Lovell.gnm2.ann1.Prupe.7G043600.1
--------AEANGD-ANGEILGPCLTGYVDDGSPESHRYYLSRRTVLEMIRDRGYSVPSS
EIDLSLQDFRALHGQNPDVERLRFSATHRTDPSDRIMVIYCGPGIVKVNVIRGLHSQIAN
KDTLNGLILITQNQITSQALKTMELYPFKTEIFQITDLLVNITKHVLKPKHHVLTEQEKQ
KLLKKYNIEENQLPRLSRKDAIAQYYGLEKGQVVKVTYTGDITESHVTYRCIW
>OUT.quisa.S10.gnm1.ann1.Qs0173150.1
--------------ELNRDEQGRCLSSYVDEGSRVSHRYYLSRRTVMEMLRDRGYSVPSS
EIDLSLPEFRAIHSQNPDTDRLRFSATHQNDPSKRVLVVFCGPSIVKVNVIRGIATQIVN
REGLTGMILIVQDQVTSQALKAVKLFQFKVEIFQITDLLVNITKHVLKPKHRVLTNREKQ
NLLKKYNIEEKQLPRILQQDAIARYYGLERGQVVKVTYGGEITQLHVTYRCVW
>OUT.quisa.S10.gnm1.ann1.Qs0341190.2
--------------ELNREEQGRCLSSYVDEGSMESHRYYLSRRTVMEMLRDRGYSVPS
SEIDLSLPQFRIIHSQNPEIDRLRFSATHRTDPSKRVLVVFCGPSIVKVNVIRGVATQIV
NREGLTGIILIVQNQVTNQALKAVKLFQFKVENFQITDLLVNITKHVLKPKHRVLTDREK
QNLLKKYNIEEKQLLRLLQQDAIARYYGLERGQVVKVTYGGEIT
QLHVTYRCVW
>CAE.sento.Myeongyun.gnm1.ann1.Sto08g245700
----------GEGVEGNGEELGRCLSSYVDEGSPDSHRYYLSRRTVLEMLKDRGYSIPTS
EIDLSLSDFRAIHGQSLDVEKLRFSATHASDASKRILVVFCWPGIVKVNVIRSLAALIVN
KDTLTGMILIVQSHVTSQALKAIDLFTFKVEVFQITDLIVNITKHVLKPKHQVLTDRQKQ
NLLKKYNIEEKQLPRMLQKDAIARYYGLERGQVVKVTYDGDITQMHVTYRCVW
>DET.singl.CAF01.gnm1.ann1.evm_model_Chr04_1841
---------------GAGAEVRSCLSSFVDEGSTESHRYYLARRTALEMLRDRGYSVPPE
DIDLTLSDFRAIHGQSPDVDRLRVSATLRSDPSRRILVIFCGQSVVKVNSIRGIASQIAN
RDTLNGLILIVQNQVTSQALKAVNLLPFKVEIFQITDLLVNITKHVLKPRHRVLTDREKR
NLLKKYNVEEKQLPRMSQRDAIARYYGLEKGQVVKVTYGGEITQLYVTYRCVW
>OUT.vitvi.PN40024.gnm2.ann1.VIT_208s0007g05540.1
---------------NGDFEVKRCLSSFVDEGRIESHRYYLARRTLLEMLRDRGYSIPAL
DIDISLQDFRSFYSQKPDPDRLRISAALRSDPSKKILVIFCGPDVVKVNAIRSIATQIVN
KDSLSKLILVLQNHITSQALKAVDLFSFQVEKFQITDLLVNITKHVLKPKHRVLTDQEKN
KLLKKYSLNEKQLPRMLQQDAIARYYGLEKGQVVKVIYNGEITGSHVTYRCVW
