# Supplementary material for: Legume genome structures and histories inferred from Cercis canadensis and Chamaecrista fasciculata genomes
Source: Plant J. 2026 Jun 10;126(5):e70981. doi: 10.1111/tpj.70981 (PMC13252982; doi:10.1111/tpj.70981)
Supplement: Supplementary file 4 — Data S4. Manuscript supplement; Compressed directory of aligned sequences from 2212 low‐copy gene families, for calculation of a consensus species tree. [file TPJ-126-0-s010.gz › S4_consen_species_tree/40_aln_fas_cln1/Legume.fam3.06800]

>CAE.acacr.Acra3RX.gnm1.ann1.g13881.t1
-----------------------------------------MFHELLLSLLGYTGDLIID
QR--EQLSSNTSISDECTFKLAPDISFIEPSNRELIERIIALGFYYRELDRFATKSRNLS
WIRSANAYSLPETLDGKAEKPSVYRRALANGLLEILSIYRSAVLHLEQKLLSETMPI
LATVTQGLNKFFVLLPPLYELILEIERDNILGGQLLNLLHKRCHCGVPELQACIKRLLWQ
GHQVMYKQLASWMVYGILQDQHGEFFIRRQEDRDREHGSYHPDIAGKLAHLSTDDTTLTD
WHLGFHISLDMLPEYIPMRVAESILFAGKAVRVLRNPTPAFQSDTAMFHQLPRSFQKIQG
LAERFPFLKEAANSQGL-GEDLLPQSEADKIEAMLLELKESSEFHKRSFECAVDSIHAIA
ASHLWQLVVVRADLNGHLKALKDYFLLAKGDFFQYFLEESRQLMRLPPRQTTAEADLMVP
FQLAAIKTIGEEDKYFSKVSLRMPSFGISVKSSQSDLPKAANYADVSSGSSLSNASSELS
LDGWDGIALEYSVDWPLHLFFTQEVLSMYRRVFQYLLRLKRTQMELEKLWASVMHHGHSD
FAKHQKGRDKGSKTQQTRQRLQPMWHVREHMAFLVRNLQFYIQVDVIESQWNILQTRIQE
SHDFTELEGFHQEYLAALISQSFLDIGSVSRILDSIMKLCLQFCWKIENLDSYSNTSELE
HIAEEFNKKSNSLYTILRSSRLAGSQRAPFLRRFLLRLNLNSFFEATARGVLNV-RPRPA
LPVLNQE
>PAP.aesev.CIAT22838.gnm1.ann1.Ae02g05210.1
---------------SSPNFVGIRRKPRTKRKGGNQITNSKMLHELLLALLGFTGD
LIVDRREQRLLSGETPISDECTFALAPDISFIDPSDRELIERIIALGFYYRELDRFAAK
SRNLSWIRSASANALSEVSKGKTEKPSVYRRALANGIVEILSVYRSAVLHI
EQLLLSETKPILATVTQGLNKFFSLLPPLYELILEIERDDIRGGQLLNLLHKRCHCGVPE
LHTCIQRLLWHAHQVMYNQLASWMVYGILQDQHGEFFIRRQEDGDVE------------A
RLSTNDGSLTDWHLGFDISQDMRPEYIPNSVAESILFAGKAVRVLRNPSPSFQSGDAVYP
QMPKSIQKIHGLAGRFHFQRGPILNTGMGGEDLLPQAEADKIEAMLLDLKESSEFHKRSF
ECAVDSIQAIAASHLWQLVVVRADLNGHLKALKDYFLLAKGDFFQCFLEESRQLMRLPPR
QSTAEADLMVPFQLAALKTIGDEDKYFSKVSLRMPSFGIPVKPSLLDLSKTNTSVDVSSG
ASLSSASSEMSLDGWDGIALEYSVDWPLHLFFSQEVLSKYLRVFQYLLRLKRTQMELEKL
WASVMHQYHRDFSKHQKDRESSSISQQKPQ--RPMWRVREHMAFLIRNLQFYIQVDVIES
QWNILQTHIQDSHDFTELVGFHQEYLSALISQTFLDIGSVSRILDSIMKLCLQFCWNIEN
QDNCSNTSELEHIAEEFNKKSNSLYTILRSSRLAGSQRAPFLRRFLLRLNLNSFFEATAR
GVLNVVRPRPMN------
>OUT.arath.Col0.gnm9.ann11.AT3G53760.1
-----------------------------------------MLHELLLALLGFTGDLIVD
ERQRKTLGLDSPLSDECTFKLAPDISFIEPSERDLIERLIKLGFYYRELDRFAKK
SRNLSWIRSVTVHPLDELSKSREKKPSVYRRAIANGIGEILSVYRSAVLHIEQKL
LAETTPILATVTEGLNKFFVLFPPLYEVILEIERDDIRGGQLLNVLNKRCHCGVPELRTC
LQRLLWNGHQVMYNQLAAWMVYGILQDPHGEFFIKRQDDGDLDHRSSQEEVSEKLARTSV
HETSLTDWHSGFHISLDMLPDYIPMRLGESILFAGKAIRVLRNPSPAFQFQDKSFQQTM
RGSQRIRGFMHSDFPETETELDADLTGGELLPQSEADKIEAMLKDLKESSEFHKRSFECT
VDSVRAIAASHLWQLVVVRADLNGHLKALKDYFLLEKGDFFQCFLEESRQLMRLPPRQST
GESDLMVPFQLAATKTIAEEDKYFSRVSLRMPSFGVTVRSSQADMVRSKVSLTGKANLT-
----SDTSVDGWDAIALEYSVDWPMQLFFTQEVLSKYLKVFQYLIRLKRTQMELEKSWAS
VMHQDHIESAQHRKDGLNGSTSQQRRQGIRPMWRVREHMAFLIRNLQFYIQVDVIESQWK
VLQTHIHDSQDFTELVGFHQEYLSALISQSFLDIGSVSRILDSIMKLCLQFCWNIENQES
NPNTSELENIAEEFNKKSNSLYTILRSSKLAGSQRAPFLRRFLLRLNFNSFYEATARGVL
NVVRQRPALP-----
>CER.bauva.BV-YZ2020.gnm2.ann1.rna-bv10245.t3
------------------------------------------------------------
-------------------HLAPDISFIDPSDRDLIERIITLGFYYRELDCFATKSRNLS
WIR-----------------------AIVNGIVEILSVYRSAVLHIEQKLLSETIPILAT
VIQGLNKFFVLLPPLYELILEIERDDIRGGQLLNLLHKRCHCGVPELQICIQRLLWHGHQ
VLYNHLASWMVYGIHQDQHGEFFIRRYVPSQSKSGSTHPDVSEKLARLSTDDASS
TDWHLGFHISLDMLPEYIPMSVAESVLFAGKAVRVLRNPSSAFQSGDAMYHQIPKRFLKI
QGLAGRFPFQKGPLINAGLRGGELLPHSEADKIEAMLLDLKESSEFHKRSFECVVDSIQA
IAASHLWQLVVVRADLNGHLKALKDYFLLAKGDFFQCFLEGSRQLMCLPPRQSTAEADLL
VPFHNAAMKTIGEEDKYFSKVSLPMLSFGIPVKSSQLDIPKATN-ADGSA
GAS-----SEMSFDGWDGNALEYSVDWPLHLFFNQEILSKYRRVFQYLLRLKRTQLELEK
SWAAAMHQDHNDYAKRRNDRNKCSIIRQRRHGFRPMWRVREHMAFLIRNLQFYIRVDV-E
SQWNILQTHIHDSHDLTELVGFHQEYLSALISQSFLDIGSVSRILDGIMKLCLQFCWNIE
NQDSYSNTSEIEHIAEEFNKKSNFLYTILLSSRLAGSQRAPFLRRFLLRLNFNSFFEATA
RGVLNVVRSRPTVGDLNQQ
>CER.bauva.BV-YZ2020.gnm2.ann1.rna-bv34741.t1
-----------------------------------------MLHELLLALLGYTGDLIID
QR--EQLSAEAPINDECTFKLAPDISFIDPSDRDLIERVITLGFYYRELDRFATKSRNLS
WIRSANVHPLSEISKDKTEKPSVYRRAIANGIVEILSIYRSAVLHIEQKLLSETVPI
LATVIQGLNKFFVLLPPLYELILEIERDDIRGGQLLNLLHKRCHCGVPELQTCIQRLLWH
GHQVMYNQLASWMVYGILQDKHGEFFIRRQEDRDVEPGSSHPDVSEKMARLSTDDASLTD
WHLGFHICLDMLPEYIPMRVAESVLFAGKAVRVLRNPSSAFQSGGATYHQIPKSFQKIQG
LAGRFPFQKEPLINTGLRGEELLPQSEADKIEAMLLDLKESSEFHKRSFECAVDSIQAIA
ASHLWQLVVVRADLNGHLKALKDYFLLAKGDFFQCFLEESRQLMRLPPRQSTAEADLMVP
FQLAAIKNIGEEEKYFSKVSLRMPSFGIPVKSSLLDIQKATSNADGSSGASLSSASSEMS
FDGWDGIALEYSVDWPLHLFFTQEVLSKYRRVFQYLLRLKRTQMELEKSWAAVMHQDHSD
FAQHRKDRNKCSTTHQRRQQFRPMWRVREHMAFLIRNLQFYIQVDVIESQWNILQTHIQD
SHDFTELVGFHQEYLSALISQSFLDIGSVSRILDGIMKLCLQFCWNIEN----SNTSELE
HIAEEFNKKSNSLYTILRSSRLAGSQRAPFLRRFLLRLNFNSFFEATARGVLNVVRPRPT
AAVLNQQ
>CER.cerca.ISC453364.gnm3.ann1.Cecan.1G449900.1
-----------------------------------------MLHELLLALLGYTGDLIVD
DR--EQHSAEAPISDECTFKLAPDISFIDPSDRDLIERIITLGFYYRELDRFATKSRNLS
WIRSANVFPLSEISKGKTEKSSVYRRAIANGIVEILSVYRSAVLHIEQKLLSETMPI
LATVIQGLNKFFVLLPPLYELILEIERDDIRGGQLLNLLHKRCHCGVPELQTCIQRLLWH
GHQVMYNQLASWMVYGILQDQHGEFFIRRQEDRDIEPGSSHPDVSEKLARLSTDDASLTD
WHLGFHISLDMLPEYIPMRVAESVLFAGKAVRVLRNPSPAFQSGDAIYHQIPKRFQKIQG
LAGRFPFQKEPLINTGLRGEELLPQSEADKIEAMLLDLKESSEFHKRSFECAVDSIQAVA
ASHLWQLVVVRADLNGHLKALKDYFLLAKGDFFQCFLEESRQLMRLPPRQSTAEADLLVP
FQLAAIKTIGEEEKYFSKVSLRMPSFGIPVKSSQLDIPKATSNADGSSGASLSSASSEKS
FDGWDGIALEYSVDWPLHLFFTQEVLSKYGRVFQYLLRLKRTQMELEKSWAAVMHQDHSD
FANHRNDRNKCSITQQRRQRFRPMWHVREHMAFLIRNLQFYIQVDVIESQWNILQTHIQD
SHDFTELVGFHQEYLAALISQSFLDIGSVSRILDGIMKLCLQFCWNIENQDSCSNTSELE
HIAEEFNKKSNSLYTILRSSRLAGSQRAPFLRRFLLRLNFNSFFEATARGVLNVVRPRPT
VAVLNQQ
>CAE.chafa.ISC494698.gnm1.ann1.ChfasH1.8G282400.1
-----------------------------------------MLHELLLSLLGYTGDLIID
TR--EQLSPVSSISDECTFKLASDISFIEPSDRELIERIITLGFYYRELDRFATKSRNLS
WIRSGNAYPLSETSKGKAEKPSVYRRALANGIVEILSIYRSAVLHIEQKLLSETMPI
LATVTQGLNKFFVLLPPLYELILEIERDNIRGGQLLNLLHKRCHCGVPELQTCIKRLLWH
GHQVMYNQLASWMVYGILQDQHGEFFIRRQEDRDAENSSSPRGISEKLAHLSTDDATLTD
WHLGFHISLEMLPEYIPMHVAESVLFAGKAVRVLRNPSPAFQSGDAVHNQNPKSFQKIEG
LSGRFPFQKETIKSAGLEGEDLLPQSEADKIEAMLQELKELSEFHKRSFECAVDSIQAIA
ASHLWQLVVVRADLNGHLKALKDYFLLAKGDFFQCFLEESRKLMRLPPRQSTAEADLMVP
FQLAAIKTIGEEDKYFSKVSLRMPSFGIAVKPSQSDLPKAKSHADGSSSASLSNASSEQL
LDGWDGIALEYSVDWPLHLFFTQEVLSMYRRVFQYLLRLKRTQMELEKLWASVMHRDHSD
FAKRRNGRDKGPITQQRRQRLQPMWHVREHMAFLIRNLQFYIQVDVIESQWNILQTHIQE
SHDFTDLVGFHQEYLAALISQSFLDIGSVSRILDSIMKLCLQFCWKIQNQDSCSNTSELE
HIAEEFNKKSNSLYTILRSSRLAGSQRAPFLRRFLLRLNLNSFFEATARGVLNVVRPRPA
LPVLNE-
>PAP.lotja.MG20.gnm3.ann1.Lj5g3v1615810.4
------------------------------------------------------------
------------------------------------------------------------
------------------------------------------------------------
------------------------------------------------------------
-MYNQLASWMVYGILQDQHGEFFIRMQEDREAESSSSHPEISEKLARLSTDDASLSDWHL
GFHISLDMLPEYVPMRVAESVLFAGKAIRVLRNPSPSFLSGDAVYPQMPKSFQKIHGIAG
RFHFQREPVFNTGTGGEDLLPQSEADKIEAMLLDLKESSEFHKRSFECAVDSIQTIAASH
LWQLVVVRADLNGHLKALKDYFLLAKGDFFQCFLEESRQLMRLPPRQSTAEADLMVPFQL
AALKTISEEDKYFSKVSLRMPSFGITVKSSQLDLPKAATSADSSSAGSLSNASSEMSLDG
WDGIALEYSVDWPLHLFFTQEVLSKYLRVFQYLLRLKRTQMELEKLWASVMNQYHRDFAK
NKNDRDKWSTTQQRRQQFRPMWRVREHMAFLIRNLQFYIQVDVIESQWNILQSHIQDSHD
FTELVGFHQEYLSALISQTFLDIGSVSRILDSIMKLCLQFCWNIENQDNCSNTSELAHI
AEEFNKKSNSLYTILRSSRLAGSQRAPFLRRFLLRLNLNSFFEATARGVLNVVRPRPTLP
VLNQQ
>PAP.medtr.A17_HM341.gnm4.ann2.Medtr1g088410.1
-----------------------------------------MLHELLLALLGYTGDLIID
RR-DNNLSANTPISDECTFKLAPDISFIDPSDRELIERIITLGFYYRELERFSAKSRNLN
WIRSENANPL-----ENKEKPSVYRRALANGIVEILAVYSSSILHIEQLLLSETMPILAT
VTQGLNKFFSLLPPLYELILKIERGDIRGGELLNLLHKKCHCGVPELQTCIQRLLWHGHQ
VMYNQLASWMVYGILEDRHGEFFISRQEGRDVENSSSHQEISEKLSRLSTADASLSDWHM
GFHISLDMLPEYIPMRVAESILFAGKAVRVLRNPSPSFLSQDDVYPQEPKRFPKIHGFEG
RFNFQREPIINTGMRVEDLLPQSEADKIENMLLDLKESSEFHKRSFECAVDSIQAIAASH
LWQLVVVRADLNGHLKALKDYFLLAKGDFFQCFLEESRQLMRLPPRQSTAEADLMVPFQL
ASLKTIGEEDKYFSKVSLRMPSYGITVKPSLLNVPKATSAADGISGASISNASSEMSVD
GWDGIALEYSIEWPLHLFFTQEVLSRYLKVFQYLLRLKRTQMELEKLWASVMHQYHSIFA
KNKKDQDKSPITQQRDQRFRSMWRVREHMAFLIRNLQFYIQVDVIESQWNILQSHIQDS
HDFTELVGFHQEYLSALISQTFLDIGSVSRILDGIMKLCLQFCWNIENQDNFSNTSELEH
IAEEFNKKSNSLYTILRSSRLAGSQRTPFLRRFLLRLNLNSFFESTAKEVMNVVRPRPTF
PGLNQ-
>CER.phach.longxuteng.gnm1.ann1.LXT03680.t1
-----------------------------------------MLHEHLLALLGYTGDLIID
KR--EQLSAEAPTSDDCTFKLAPDISFIDPSDRELIERIITLGFYYRELDRFATKSRNLS
WIRSTNDYPLSEISKDKTEKPSVYRRALANGIVEILSIYRSAVLHIEQKLLSETIPI
LATVVQGLNKFFVLLPPLYELILEIERDDIRGGQLLNLLHKRCHCGVPELQTCIQR----
-----------------------------QEDRDVEPGSSHPDVSEKLAGLSTDDASLTD
WHLGFHVCLDMLPEYIPMRVAESVLFAGKAVRVLRNPSPAFQCGNAIYHQIPKSFQKIQG
LAGRSPFQKEPLINTGLRREELLPQSEADKIEAVLLDLKESSEFHKRSFECAVDSIQAVA
ASHLWQLVVVRADLNGHLKALKDYFLLAKGDFFQCLLEESRQLMRLPPRQSTAEADLMVP
FQLAAIKTIGEEEKYFSKVSLRMPSFGIPTKSSQLDIPKVTSNADGSSGASLSSTSTEMS
LDGWDGITLEYSVDWPLHLFFTQEVLSKYRRVFQYLLRLKRTQMELEKSWAAVMHQDHSD
FAQHRNDRNKCSTTQQRRQRFRPMWRVREHMAFLIRNLQFYIQVDVIESQWNILQTHIQD
SHDFTELVDFHQEYLSALISQSFLDIGSVSRILDGIMKLCLQFCWNIEN----SNTSELE
HIAEEFNKKSNSLYTILRSSRLAGSQRAPFLRRFLLRLNFNSFFEATARGVLNVVRPRPT
AAVLNQQ
>PAP.phavu.G19833.gnm2.ann1.Phvul.007G147200.1
-----------------------------------------MLHELLLALLGYTGDLIVD
RR--DHLTAEAPISDECTFKLAPDISFIDPSDRELIERIIVLGFYYREMERFSAKCRNLS
WIRSANTNPL-----EKKEKGSVYRRALANGIVEVLSVYRSAVLHIEQKLLSETMPILAT
VTQGLNKFFCLLPPLYELILEIERDDIHGGQLLNLLHKRCHCGVPELQTCMQRLLWHGHQ
VMYNQLASWMVYGILQDQHGEFFIRRQEDRDVGNNSSHPDISEKLARMSTDDASLSDWHL
GFHVYLKMLPEYIPERVAESILFAGKAVRVLRNPSPSFQSGDAMHPQMPKSFQKIHGLAG
RFHFHREPAINMGI-GDDLLPQSEADKIEAMLLNLKESSEFHKRSFECAVDSVQTIAASH
LWQLVVVRADLNGHLKALKDYFLLAKGDFFQCFLEESRQLMRLPPRQSTAEADLTVPFQL
AALKTIGEEDKYFSKVSLRMPSFGITVKPSLIDLPKPASSLDGS-------ALSEVSVDG
WDGIALGYSVDWPLHLFFTQEVLSKYVRIFQYLLRLKRTQMELEKLWASVMHQYHSDFAK
RRNDQEKCSETQQKQQRFRPMWRVREHMAFLIRNLQFYIQVDVIESQWNILQSHIQESRD
FTELVGFHQEYLSALISQAFLDIGSVSRILDSIMKLCLQFCWNIENQDNCSNTSELEHIA
EEFNKKSNSLYTILRSSRLAGSQRAPFLRRFLLRLNLNSFFEATARGVLNVVRPHPTLPA
LNQQ
>OUT.prupe.Lovell.gnm2.ann1.Prupe.8G262200.1
-----------------------------------------MLHELLLALLGYTGDLIID
ERHSKSLGVDAPISDEPTFKLAPDISFIQPSERDLIEKITTLGFYYRELDRFSVRSRNL
SWIRSANASSLSDLSKPKAEKPSVYRRAIANGIVEILSVYRSAVLHIEQKLLSETVPIL
ATVTQGLNKFFVLLPPLYELVLEIERDDIRGGQLLNLLHKRCHCGVPELQTCIQRLLWHA
HQVLYNQLAAWMVYGILQDQHGEFFIRRQEDKDVEHGSSHRDISEKLARMSTDDTSLTDW
HLGFHIYLDMLPEYIHMRVAESILFSGKAIRVLRNPSHAFRFQDIVYHQVPRGSHKVQG
FSGRFPFLKDPFADKELIGEELLPQSEADKIETMLLELKESSEFHKRSFECAIDSIRATA
ASHLWQLVVVRADLNGHLKALKDYFLLAKGDFFQCFLEESRQLMRLPPRQSTAEADLMVP
FQLAAIKTISEEDKYFSRVSLRMPSFGMTVKSSQVDLPKT----DGNAGTALSSASSEIS
LDGWDGIALEYSVDWPLQLFFTPDVLSKYCRVFQYLLRLKRTQMELEKSWASVMHQDHTD
FAKHRNDHVKGSVSQQGRQRSRPMWRIREHMAFLIRNLQFYIQVDVIESQWNVLQAHIQD
SNDFTGLVGVHQEYLSALISQSFLDIGSLSRILDSIMKLCLQFCWNIENQESSANTSELE
HIIEEFNKKSNSLYTILRSSRLVGSQRAPFLRRFLMRLNFNSFFEATAKGVLNVVRPRPT
LSVLNQQ
>OUT.quisa.S10.gnm1.ann1.Qs0136660.1
-----------------------------------------MLHELLLALLGYTGDLIID
ER--EQLSPNSPISDELTFKLAPDISFIDPSDRELIEKIITLGFYYRELDRFSTKSRNLS
WIRSANVHPQSELSKAKIETPSMYRRAIANSIVEILSVYRSAVLHIEQKLLSETMPI
LATVTQGLHKFFVLLPPLYELIIEIERDDIRGGQLLNLLHKRCHCGVPELQTCIQRLLWH
GHQVMYNQLASWMVYGILQDQHGEFFIKRQEDRDVEHSTSHPDISAKLARMSTDDTSLTD
WHLGFHISLDMLPEYIHMRVAESILFAGKAVGILRSPSPAFQFKDPVHNQMPNSFQKLQ
GFTVRFPSQKGSLTNTGLGGEDLLPQSEADKIEIMLLDLKESSEFHKRSFECAVDSIRAI
AASHLWQLVVVRADLNGHLKALKDYFLLAKGDFFQCFLEESRQLMRLPPRQSTAEADLMV
PFHLAAIKTIGEEDKYFSKVSLRMPSFGISVKPSQVDLPKALSQVDGNSGASLSSVSSEV
SLDGWDGIALEYTVDWPLQLFFTQEVLSKYRRVFQYLLWLKRTQMELEKSWASVMHQDHS
DFVKNRNDRDNCSVTQQRRQRFRPMWRVREHMAFLIRNLQFYIQVDVIESQWNVLQTHVQ
DSHDFTELVGFHQEYLSALISQSFLDIGSVSRILDSIMKLCLQFCWNIENQDSCSNTSEL
EHITEEFNKKSNSLYTILRSSRLAGSQRAPFLRRFLLRLNFNSFFEATARGVLNVVRPRP
AQ------
>CAE.sento.Myeongyun.gnm1.ann1.Sto08g236490
-----------------------------------YLGRQGSLRDNLYSLTPYKSFLYVD
SKNREQLSSDSPISEECTFRLASDVSFIEPSDRELIERIITLGFYYRELD
RFATKSRNLSWIRSANAYPLSETSKGKAEKPSVYRRALANGIVEILSIYRSAVLHIE
QKLLSETMPILATITQGLNKFFVLLPPLYELILEIERDNIRGGQLLNLLHKRCHCGVPEL
QTCIKR---------------------------------QEDRDTELGSSPPDVSEKLAQ
LSTDDATLTDWHLGFHISLEMLPEYIPMHIAESVLFAGKAVRVLRNPSPAFQSGDAVYHQ
IPKSFQKIQGLAGRFPFQKESVKSSGLGGEDLLPQSEADKIEAMLLDLKESSEFHKRSFE
YAVDSIQAVAASHLWQLVVVRADLNGHLKALKDYFLLAKGDFFQCFLEESRQLMRLPPRL
STAEADLMVPFQLAAIKTIGDEDKYFSKVSLRMPSFGITVKSSQL--PKATSYADGSSGA
ALSKASSEQLPDGWDSITLEYSVDWPLHLFFTQEVLSMYRRVFQYLLRLKRTQMELDKLW
ASGMHQDHSDFAKHRNGRSKGSISQQRRQRIQPMWHVREHMAFLIRNLQFYIQVDVIELQ
WNILQTHIQESHDFTELVGFHQEYLAALISQSFLDIGSVSRILDSIMKLCLQFCWKIENQ
DSCSNTSELEHIAEEFNKKSNSLYTILRSSRLAGSQRAPFLRRFLLRLNLNSFFEATAKG
VLNIVRPRPALPVLNQE
>DET.singl.CAF01.gnm1.ann1.evm_model_Chr04_589_1
-----------------------------------------MLHELLLALLGYTGDFIVD
KR--ENLSAETLISDECTFKLAPDISFIDPSDRDLIERIITLGFYYRELDRFASKSRNLS
WIRSANAYPLSEISKEKVEKPSVYRRALANGIVEILSVYRSAVLHIEQKLLSETMPI
LATVTRGLNKFFVLLPPLYGLVLEIERDDIRGGQLLNLLYKRCHCGVPELQTCIQRLLWH
GHQVMYNQLSSWMVYGILQDQHGEFFIRRQEDRDIEHGTSQPDVSEKLSRLSTEDATLTD
WHLGFHMSLDMLPEYVPMRVAESILFAGKAVRVLRNPSPAFQAGHAVYHQLPKSFQKVQG
LAGRYPFQKEPL-NAGLGGEDLLPQPEADKIEAMLLDLKESSEFQRRSFECAVDSIQAVA
ASHLWQLVVVLADLNGHLKAMKDYFLLAKGDFFQCFLEESRSLMRLPPRQSTAEADLMVP
FQLAAIKTIGEEDKYFSKVSLRMPSFGIPVKSSQLDIPKAAFYADGTSGASLLNASPEMS
LEGWDGIALEYSVDWPLHLIFTQEVLSKYRRVFQYLLRLKRTQMELEKSWASVMHQEHRN
FAKRHNDQDKYSTTQQRRQQFRPMWHVREHMAFLIRNLQFYIQVDVIESQWNILQTHIQD
SHDFTELVGFHQEYLSALISQSFLDIGSVSRILDGIIKLCLQFCWNVDNEQSCSNTSELE
HIAEEFNKKSNSLYTILRSSRLAGSQRAPFLRRFLLRLNFNSFFEATARGVLNVVRPRPT
LPVLNQQ
>OUT.vitvi.PN40024.gnm2.ann1.VIT_207s0005g00610.5
-----------------------------------------MLHELLLALLGYTGDLIID
EREQHNLSPDAPVSEDRTFKLAPDLSFIHPSERDLIEKVITLGFYYRELDRFATK
SRDLSWIRSTNVSPLSELLKGKPQKSSAYGRAIANGIVEILSVYRSAVLHIEQILLS
DPTPILATVIQGLNKFFVLLPPLYELILEIERDDICGGQLLNLLHKRCHCGVPELQACIQ
RLLWHGHQVMYNQLASWMVYGILQDQHGEFFIRRQEDRDVEHEASPSDMVEKLARMSTDD
ASLTDWHLGFHIFLDMLPDYIHMRVAESILFAGKAIRVLRNPSSAFRFQDTLNHQIPKG
SHRVQGLTGRFSFQKEPFMDMQLIGEELLPQSEADKIEAMLQELKESSEFHKRSFECAVD
SIRAIAASHLWQLVVVRADLNGHLKALKDYFLLAKGDFFQCFLEESRQMMRLPPRQSTAE
ADLMVPFQLAAIKTIGDEDKYYSRVSLRMPSFGITVKSSQADLPKEKTYADGILGSS---
---EMSLEGWDGIALEYSVDWPLQLFFTQEVLSKYRRVFQYLLRLKRTQMELEKSWASVM
HQDHTDFAQHRNDHINCTVSQQRRQRSRPMWRIREHMAFLIRNLQFYIQVDVIESQWNVL
QAHIQESHDFTELVGFHQEYLSALISQSFLDIGSVSRILDSIMKLCLQFCWNIENQESSS
NTSELERITEEFNKKSNSLYTILRSSRLAGSQRAPFLRRFLLRLNFNSYFEATARGVLNV
VRSRPSS------
