# Supplementary material for: Legume genome structures and histories inferred from Cercis canadensis and Chamaecrista fasciculata genomes
Source: Plant J. 2026 Jun 10;126(5):e70981. doi: 10.1111/tpj.70981 (PMC13252982; doi:10.1111/tpj.70981)
Supplement: Supplementary file 4 — Data S4. Manuscript supplement; Compressed directory of aligned sequences from 2212 low‐copy gene families, for calculation of a consensus species tree. [file TPJ-126-0-s010.gz › S4_consen_species_tree/40_aln_fas_cln1/Legume.fam3.06804]

>CAE.acacr.Acra3RX.gnm1.ann1.g14376.t1
MPQEQLGSYRRSLSRRRSLRSGADTDDRGWTPLHVCARKGDLKLVKKFIDEGMDVNVI
AWGPKSKGVTPLHLAAEGGHLEVMDVLLERGADIDARTKGACGWTPLHIAAKERSRAAVK
FLVENGAFLPPDINDCRFNPPVHYCPGLEWAYEEMKRLRENSSSSEETSCSSGS
>PAP.aesev.CIAT22838.gnm1.ann1.Ae05g02410.1
MLEEQIVLFRRSPSRRRMLRPGVGTDDRGWTSLHVCARKGDLKLVKRLLDEGMDVNVSAW
GPKSKGVTPLHLAAEGGHLGVMDELLERGANIDARTKGGVGWTPLHIAAKERRRDAVKFL
IENGAFLPPDISDCRFNPPLHYCPGLEWAYEEMKRLRHEDFSEGETSYSSES
>OUT.arath.Col0.gnm9.ann11.AT5G07840.1
MLQEQPVSFRPNSFRRRSMETGVDRDDRGWTQLHIKAREGDLKAVKELLDQGADVNAL
ACGPKSKGMTPLHLAAKGGHIEVMDLLLERGANMEARTSGACGWTPLHAAAKERKREAVK
FLVGNGAFLPDDITDSRFNPPVQYCHGLEWAYEERKKLSDTSLSCGDTSCSSA-
>OUT.arath.Col0.gnm9.ann11.AT5G61230.1
MLQEPSASLRRNSFRRR--SPRSNVDDRGWNPLHIKARKGDLKSVKQLLDQGMDVNAL
AWGPKSKGVSALHLAAEGGHIEVMDLLLERGANIDAKTWGSCGWTPLHAAAKERKREAVK
FLVENGAFLADDITDTRFNPPVHYCHGLEWAYEEMKKLNSSSSSGGDTSSSSDN
>CER.bauva.BV-YZ2020.gnm2.ann1.rna-bv20374.t1
MPQEQSGSLKRSLSRRRSLRPGVDTDDRGWTSLHVFSRKGDIKAVKKLLDEGMDVNAAAW
GPKSKAVTPLHLAAEGGHIEVMDELLERGANIDARIKGACGWTPLHIAAKERRREAVKFL
VENGAFLPPDMNDSRFNPPLHYCPGLEWAYEEMRRLQQENSSAGETSYSSES
>CER.bauva.BV-YZ2020.gnm2.ann1.rna-bv27503.t1
MPQGQPGSLKRSLSRRRSLRSEVDTDDRGWTSLHVFSRKGDIKVVKKLLDEGTDVNAAAW
GPKSKGVTPLHLAAEGGHIEVMDELLERGANIDARIKGACGWTPLHVAAKERRRKAVKFL
IENGAFLPPDINDSRFNPLFI-------------------------------
>CER.cerca.ISC453364.gnm3.ann1.Cecan.6G245700.1
MPQEQTGPLKRSLSRRRSSRSGVDTDDRGWTSLHVCARKGDIKVVKQLLDEGMDVNAAAL
GPKSKGVTPLHLAAEGGHLEVMDELLERGANIDARIKGACGWTPLHIAAKERRREAVKFL
IENGAFLPPDINDSRFNPPLHYCPGLEWAYEEMRRLRQENSSAGETSYSSES
>CAE.chafa.ISC494698.gnm1.ann1.ChfasH1.6G304100.1
MPQEQLGSLKRSLSRRRSLRSGSDTDDRGWTSLHVCARKGDLKVVKKLLDEGMDVNVVAW
GPKSKGVTPLHLAAEGGHLEVMDELLERGADIDARTKGACGWTPLHIAAKERRRAAVKFL
IENGAFLPPDMDDSRFNPPLHYCPRLEWAYEEMKRLRNDNSSYGDTSCSSES
>PAP.lotja.MG20.gnm3.ann1.Lj2g3v1549990.1
MIEEQPFELRKSPSRRRLLRPAVGTDDRGWTLLHVGSRKGDIKLVRKLLKEGTDVNVSAG
GPKSKGVTPLHLAAEGGHLGVMDELLERGANIDARTKGACGWTPLHIAAKERRKDAVKFL
IENGAFLPPDINDCRFNPPLHYCPGLEWAYEEMKRIRHVDSSAGETSCSSES
>PAP.medtr.A17_HM341.gnm4.ann2.Medtr5g026550.1
MLQERPISLRQSSSRRRLLRPGVDTDDRGWTSLHVYARKGDIKLVKRLLNEGMDVNVTAW
GPKSKGVTPLHLAAEGGHLGVMDELLERGANIDARTKGACGWTPLHIAAKERNRDAVKFL
VENGAFLPPDINDSRFNPPLHYCPGLEWAYEEMKRLRQEELSPEDTSCSSEN
>CER.phach.longxuteng.gnm1.ann1.LXT23204.t1
MPQEQSGSLKRSLSRRRSLRPGVDTDDRGWTSLHVFSRKGDIKVVRKLLDEGMDVNAAAW
GPKSKGVTPLHLAAEGGHIEVMDELLERGADIDARIKGACGWTPLHIAAKERRRKAVKFL
IENGAFMPSDINDSRFNPPLHYCPGLEWAYEEMKRFQEENSSAGETTDSSES
>CER.phach.longxuteng.gnm1.ann1.LXT54398.t1
MPQEQPGSLKRNLSRRRSLRSGVDTDDRGWTSLHVFARKGDIKVVKKLLNEGMDVNAAAW
GPKSKGVTPLHLAAEGGHIEVMDELLERGANIDARIKGACGWTPLHIAAKERRREAVKFL
IENGAFLPPDINDSRFNPPLHYFPGLEWAYEEMRRFLQENSVAGESSYSSES
>PAP.phavu.G19833.gnm2.ann1.Phvul.002G126500.1
MLEEQPVLFRRSPSRRR-LRPGFDTDDRGWTSLHVFARKGDIKLVKKLLDEGMNVNVSAW
GPKSKGVTPLHLAAEGGHIGVMDVLLERGADIDARTKGACGWTPLHIAAKERRRDTVKFL
IENGAFLPPDINDSRFNPPLHYCPGLEWAYEEMKRHRQLDLSAGEMSYSSES
>OUT.prupe.Lovell.gnm2.ann1.Prupe.5G018400.1
-------SLRRSLSRRRSFRSGVDMDDRGWTLLHIGCRKGDLKQVKRLLNEGMDVNVAAW
GPKSKGITPLHLAAEGGHLEVMDELLERGANIDARTKGACGWTPLHSAAKERRREAVKFL
VENGAFLPDDMYDCRFNPPLHYCPGLEWAYEEMKRLQLESASSGESSESSES
>OUT.quisa.S10.gnm1.ann1.Qs0122090.2
MPQEQSISLRRNLSRRRSFRSGKETDDRGWTLLHIGARKGDFKFVKQLLDEGMDVNVAAW
GPKSKGLTPLHLAAEGGHLEVMDELLERGANIDARTKGACGWTPLHSAAKERRREAVKFL
VENGAFLPPDMNDCRFNPPLHYCPGLEWAYEEMKRLQQGSSSGGEASYSSES
>OUT.quisa.S10.gnm1.ann1.Qs0147470.1
MPEEQPVSLRRSLSRRRSFRYGRDIDDRGWTSLHVGARKGDVKIVKQLLDEGMDVNVAAW
GPKSKGVTPLHLAAEGGHLEMMDELLERGANIDARTKGACGWTPLHSAAKGRRREAVKFL
VENGAFLPPDMNDCRFNPPLHYCLGLEWAYEEMKRLQQESSSGGDASYSSES
>CAE.sento.Myeongyun.gnm1.ann1.Sto06g202950
MPQEQPGPLRRSLSRRRSLRSELDTDDRGWTPLHVCARKGDLKVVKKLLDEGMDVNVIAW
GPKSKGVTPLHLAAEGGHLEVMDVLLERGADIDARTKGACGWTPLHIAAKERRRAAMKYL
IENGAFLPPDISDCRFNPPLHYCPGLEWAYEEMKRLRHENSSSGDTSCSSES
>DET.singl.CAF01.gnm1.ann1.evm_model_Chr01_4045
-PQVQPISLRRTLSRRRFLRCGRDTDDRGWTPLHVCARKGDLKVVKKLLDQGMDVNVPAW
GPKSKGVTPLHLAAEGGHLDVMDELLERGADIDARTKGACGWTPLHIAAKERRRDAVKFL
VENGAFLPPDINDSRFNPPLHYCPGLEWAYEEMKRLRQENIPSEDASFSSE-
>OUT.vitvi.PN40024.gnm2.ann1.VIT_202s0087g00100.1
MFETKPDSFRRNLSKKRSFRAAVGGDDRGWTLLHVGARKGDLNEVRRLLDEGMDVNVAAC
GPKSKGVTPLHLAAQGGHLRVMDELLERGANIDARTKGACGWTPLHNAAKERNKDAIKFL
IENGAFLAADINDNRFNPPLHYCTGLEWAYEEMKRIQNWSSSAGETSYSSES
