# Supplementary material for: Legume genome structures and histories inferred from Cercis canadensis and Chamaecrista fasciculata genomes
Source: Plant J. 2026 Jun 10;126(5):e70981. doi: 10.1111/tpj.70981 (PMC13252982; doi:10.1111/tpj.70981)
Supplement: Supplementary file 4 — Data S4. Manuscript supplement; Compressed directory of aligned sequences from 2212 low‐copy gene families, for calculation of a consensus species tree. [file TPJ-126-0-s010.gz › S4_consen_species_tree/40_aln_fas_cln1/Legume.fam3.06807]

>CAE.acacr.Acra3RX.gnm1.ann1.g14600.t1
MMAASWDGSNDPGSQSDESYHFERMHIEPIYDAFVCPLTKQVMRDPVTIETGQTFEREAI
EKWFKECKESGRKLVCPLTLKELKSTELNPSIALRNTIEEWTARNEAAQLDMARRSLNMG
SPENDTLQALHYIQHICQRSRSNKHIVRSAGLIPMIVDMLKSSSRKVRCTALGTLRIVVK
EDNENKELLAEGDTVRTIVKFLSHELSKEREEAVSLLYELSKSEPLCEKIGSINGAILIL
VGMTSSKSEDILTVEKAEKTLENLEKCENNVRQMAENGRLQPLLTQLLEGPPETKLAMAG
YLGELVLNNDVKVLVAKTVGSSLINIMKSGNMQSREASLKALNQISSCDPSAKVLIEAGI
LSPLVNDLFSMGPNQLPMRLKEVSATILANVVNSGEDFDSIPFGPDHETLVSEDIVHNLL
HLISNTGPAIECKLLQVLVGLTSSPTTVLSVVTAIKSSGAIISLVQFIEAPQKDLRVASI
KLLQNLSPLMGQELADALRGSVGQLGSLIKVISENAGISEEQAAAVGLLADLPERDLGLT
RQMLDEGAFQLVYSRVITIRQGEIRGSRFVTPFLEGLVKILARLTFVLADEPDAISFCRE
HSLAALFIELLQSNGLDNVQMVSAIALENLSQESKSLTKLPEMPSPGFCASIFPCLGKQP
VITGLCRLHRGLCSLKETFCLIEGQAVRKLVALLDHTNVNVVEAALAALSTLLDDGVDIE
QGVMVLFEAEGIKPILDVLLEKRTENLRRRAVWAVERLLRTDDIAYEVSGDQNVGTALVD
AFQHGDYRTRQIAERALKHVDKIPNFSGIFPNMG
>PAP.aesev.CIAT22838.gnm1.ann1.Ae08g01270.1
-MASSWDGSNDPGSQSDDSFYFERMHIEPIYDAFVCPLTKQVMRDPVTLENGQTFEREA
IEKWFKECRESGRKLVCPLTLQELKSAELNPSMALRNTIEEWTARNEAAQLDMARRSLTV
GSPENETLQALKYVQYVCRRNRSNKHMVRGAGLIPMIVDMLKSGSRKIRCRALETLRIVV
EDDDENKELLAEGDTVRTVVKFLSNELSKEREEAVSLLYELSKSETLCEKIGSINGAILI
LVGMTSSKSEDILTVEKADKTLENLEKFENNVRQMAENGRLQPLLTQLLQGPPETKLAMA
GYLGELVLNNDVKVLVAGTAGSSLINIMKSGNMQSREAALKALNQISSCEPSAKVLIEAG
ILPPLVNDLFAVGPNQLPTRLKEVSATILANVVNSGEDFDSIPFGPDHQTLVSEDIIHNL
LQFISNTGPAIECKLLQVLVGLTSAPTTVLSVVSAIKSSGATISLAQFIEAPQRDLRVAS
IKLLQNLSPHMGQELADVLRGSVGQLGSLVKVISENTGITEEQAAAVGLLAELPERDLGL
TRQLLDEGAFELVISRVIAIRKGEIRANRFMTPFLEGLVKILARVTYVLADEPDAKALCR
EHNLAALFIDLLQTNGLDNVQMVSAMALENLSQESKNLTRFRDLPPPGFCASVFKCFYTQ
PVITGLCRIHQGMCSLKESFCLLEGHAVSKLVALLDHTNVSVVEAALAALSTLIDDGVNI
EQGVSVLTEAEGVKPIIDVLLEKRTDNLRRRAVWAVERLLRTEDIAYEVSGDQNVGTALV
DAFQHGDYRTRQIAERALKHVDKIPNFSGIFPNMG
>OUT.arath.Col0.gnm9.ann11.AT1G20780.3
--------S-SDGDQSDDSSHFER-GVDHIYEAFICPLTKEVMHDPVTLENGRTFEREAI
EKWFKECRDSGRPPSCPLTSQELTSTDVSASIALRNTIEEWRSRNDAAKLDIARQSLFLG
NAETDILQALMHVRQICRTIRSNRHGVRNSQLIHMIIDMLKSTSHRVRYKALQTLQVVVE
GDDESKAIVAEGDTVRTLVKFLSHEPSKGREAAVSLLFELSKSEALCEKIGSIHGALILL
VGLTSSNSENVSIVEKADRTLENMERSEEIVRQMASYGRLQPLLGKLLEGSPETKLSMAS
FLGELPLNNDVKVLVAQTVGSSLVDLMRSGDMPQREAALKALNKISSFEGSAKVLISKGI
LPPLIKDLFYVGPNNLPIRLKEVSATILANIVNIGYDF-------DKATLVSENRVENLL
HLISNTGPAIQCKLLEVLVGLTSCPKTVPKVVYAIKTSGAIISLVQFIEVRENDLRLAS
IKLLHNLSPFMSEELAKALCGTAGQLGSLVAIISEKTPITEEQAAAAGLLAELPDRDLGL
TQEMLEVGAFEKIISKVFGIRQGDIKGMRFVNPFLEGLVRILARITFVFNKEARAINFCR
EHDVASLFLHLLQSNGQDNIQMVSAMALENLSLESIKLTRMPDPPPVNYCGSIFSCVRKP
HVVNGLCKIHQGICSLRETFCLVEGGAVEKLVALLDHENVKVVEAALAALSSLLEDGLDV
EKGVKILDEADGIRHILNVLRENRTERLTRRAVWMVERILRIEDIAREVAEEQSLSAALV
DAFQNADFRTRQIAENALKHIDKIPNFSSIFPNI-
>OUT.arath.Col0.gnm9.ann11.AT1G68940.2
-QSSNASSQRKYGNLSESLLPQVTQFMEPPYQAFICPLTKEIMEDPVTTETGVTCERQ
AVIEWFDSFGNSD-EINCPVTGQKL-TTELSANVVLKTIIQEWKVRNEAARIKVAHAALS
LGGSESMVIDALRDLQMTCEGKEYNKVQVREAGIIQLLDRYLTYRSKDVRFELLKFLRTL
ADEEDDGKEMIVKTITMSCVIKLLGSSHQPVRHAAQALLLELSKSQHACEKIGTARGAI
LMLVTAKYNRELDSFASETSDQILRNLEKCPENIKQMAESGLLEPLLGHLAEGSEETQVA
MAAYLVEIDIGHEKKTYVAEKACPALIGLVQSENIDARRAAFKALAHISLYHPNNKILVE
VGIIKIMVEEMFTKRVFSDLMNSRNEAATILANILESGLEHETFEVNTHGHTLGSDYFVY
NIIHMLKNSSPDLNIDLIRILLSLSKSPRAMATIVSVIKETDASFAMIELINNPHDELG
VGALKLLIALTPYIGHTLSERLCKTRGQPENLIQCPVEANQITEKHAVSAKLLAKLPHQN
LTLNLALVNESIVSEILHAIHLIQRSGARTSRYATDFLEGLVGILVRFTTTLY-EPQMMY
LARNHDLTSVFVDLLMKTSSDEVQRLSATGLENLSSTTMTLSRPPQPRSTKFMPR
SFSLRSSKKKQIEICAIHRGVCSAKNTFCLVEANAITKLLACLQSDKVEVVESALAAICT
LLDDKVEVEKSLSMLSEMNAVQLILNAVKEHKKESLLQKAFWMIDKFIIRDKYASEIS
QDRMLSG------DGGEIWGKIVWSGAVYKLDPLSHSF-------
>OUT.arath.Col0.gnm9.ann11.AT1G76390.2
-----------DGSQSDNSSQFEP-GIDNIYEAFICPLTKQVMHNPVTLENGQTFEREAI
EKWFQECRENGQPLSCPITSKELSITDLSPSIALRNTIEEWRARNDALKLDIARQSLYLG
NAETNILLALKNVREICRNIRKIRQRVCNPQLVRLITDMLKSSSHEVRCKALQTLQVVVE
GDEESKAIVAEGDTVRTIVKFLSQEPSKGREAAVSVLFELSKSEALCEKIGSIHGAIILL
VGLTSSKSENVSTVEKADKTLTNLERSEENVRQMAINGRLQPLLAKLLEGSPETKVSMAF
YLGVLALNNDVKVIVAQTVGSSLIDLMRTRDMSQREAALGALNNISSFEGSAKLLINTGI
LPPLIKDLFYVGPNQLPIRLKEVSATILANIVNIGYDFDKVPVGPHHQTLVSEEIVENLL
QLTSNTGPEIQGKLLAVLVGLTSCPNSVINVVSAIRNSAAIISLVQFVEIHENDLRLAS
IKLLHNISPHMSEELANALRSTVGQLGSLVSIISENTPITEEQAAAAGLLAELPERDLV
LTMRLLREGAFEKIISKIVGIRQGEIRGIRFERTFLEGLVSILARITFALTKETDATLFC
CEKNLPSLFLDLLQSNSQDNIQRASATALENLSLESKNLTKIPELPPPTYCVSIFSCLSK
PPVVLGICKIHQGICSVRESFCLVEGQAVDKLVDLLDHENDKVVGPALAALSTLLEDGLD
VVQGVRLIDEADGITPILNVLLENRTENLRIRAVWMVERILRIEEIAREVGEEQNVTAAL
VDAFQNADFRTRQIAEKALRHIDKIPNFSGIFTNIG
>CER.bauva.BV-YZ2020.gnm2.ann1.rna-bv15200.t2
-MAASGDASNDPGSPSDENYHFERLHIEPMYDAFVCPLTKQVMRDPVTLENGLTFEHEAI
ENWFKECRESGRKPVCPLTLKELRSTELNPSIALSKTIGEWTARNEAAQLDMARRSLNMG
SPENETLQALLYVRDICQRSQSNKQVVRNAGLLPMVVDMLKSSSRKVRSRALETLRTVVE
EDDENKEILAEGDTVRTIVKFLSHELSKEREEAVSLLYELSKSETLCEKIGSINGAILIL
VGMTSSKSEDLSTVAKADKTLENLEKCENNVRQMAENGRLRPLLNQLLKGPPEIKLSMAG
YLGELVLNNDVKVLVAKTVGSSLINIMKGGNLHSRETALKALNQISSSEPSAKVLIEAGI
LSPLVKDLFAEGPNHLPMRLKEVSATILANVVYSGDDFDSIPVGPDHQTLVSEDIVCNLL
HLISNTGPAIECKLLQVLVGLTSSQATVPSVVAAIKSSGATVSLVQFIEAPQKDLLVASI
KLLQNLSPHMGQELADALRGSVGQLGSLIKVISENIGISEEQAAAVGLLADLPERDLGLT
RQMLDEGAFQLVISRVISIRQGEIRGGRFMTPFLEGLVKILARVTYVLADEPDAIALCRE
NSLAALFIELLQTNGLDNVQMVSAIALENLSQECKNLTKLPEVPPPGVCASIFPCLSKQP
VITGLCRVHQGICSLKETFCLLEGRAVSKLVALLDHTNVNVVEAALAALSSLLDDGVDID
QGVMVLCDAEGIKPILDVLLEKRSDNLRRRAVWAVERLLRIEDIAYEVSGDQNVSTALVD
AFQHADYRTRQIAERALKHVDKIPNFSGIFPNMG
>CER.bauva.BV-YZ2020.gnm2.ann1.rna-bv24984.t1
-MASSWDASNDPGSQSDESYHFERFHIEPIYDSFVCPLTKQVMRDPVTLENGQTFEREAI
EKWFKECKESGRKPVCPLTLKELRSTELNPSIALRNTIEEWTARNEAAQLDMAQRSLNIG
SPENETLQALRYVQHICQRGQSNKRVVRNAGLIPMIVDMLKSSSRKVRSRALETLRTVVE
EDDENKEILAEGDIVRTIVKFLSHELSKEREEAVSLLYELSKSETLCEKIGSINGAILIL
VGMTSSKSEDLSTVEKADKTLENLEKCENNVRQMAENGRLQALLNQLLEGPPEIKLSMAG
YLGELALNNDVKVLVARTVGSSLIDIMKSGNLQSREAALKALNQISSCESSAKVLIEAGI
LSPLVKDLFAVGPNPLPMRLKEVSATILANLVYSGVDFDSIPVGPDHQTLVSEDIVHNLL
HLISNTGPAIECKLLQVLVGLTSSQTTVPSVVAAIKSSGATISLVQFIEAPQKDLRVASI
KLLQNLSPHMDQELADALRGSVGQLGSLIKVISESVGITEEQAAAVGLLADLPERDLGLT
RQMLDEGAFQLVISRVISIRQGEIRGNRFVTPFHEGLVKILARVTYALTDEPGAIAFCRE
NSLAALFIELLQSNGLDNIQMVSARALENLSQESKNLTTLPEVSSPGLCASIFPCLSKQP
VITGLCKVHRGICSLRETFCLLEGQAVSKLVALLDHANVNVVEAALAALCTVLDDGVDIG
QGVMVLCDAEGIKPILDVLLEKRSDNLRRRAVWAVERLLRTEDIAYEVSGDQNVSTALVD
AFQHGDYRTRQIAERALKHVDKIPNFSGIFPNMG
>CER.cerca.ISC453364.gnm3.ann1.Cecan.4G425700.1
-MAASWDASNDPGSQSDESYHFERMHIEPIYDAFVCPLTKQVMHDPVTLENGQTFEREAI
EKWFKECRESGRKPVCPLTLKELRSTELNPSIALRNTIEEWTARNEAAQLDMAQRSLNMG
SPENETLQALLYVRHICQRSRSNKHVVRNAGLIPMIVDMLKSSSRKVRSRALETLRTVVE
EDDENKEILAEGDTVRTVVKFLSHELSKEREEAVSLLYELSKSETLCEKIGSINGAILIL
VGMTSSKSEDLSTVEKADKTLENLEKCENNVRQMAENGRLRPLLNQLLEGPPEIKLSMAG
YLGELVLNNDVKVLVAKTVGSSLIDIMKSGNLQSREAALKALNQISSCEPSAKVLIEAGI
LSPLVKDLFAVGPNQLPMRLKEVSATILANVVYSGDDFDSIPVGPDHQTLVSEDIVHNLL
HLISNTGPAIECKLLQVLVGLTSSQTTVPSVVAAIKSSGATISLVQFIEAPQKDLRVASI
KLLQNLSPHMGQELADALRGSVGQLSSLIKVISENIGISEEQAAAVGLLADLPERDLGLT
RQMLDEGAFQLVISRVISIRQGEIRGSRFVTPYLEGLVKILSRVTYVLADEPDAIALCRE
NSLAAHFIDLLQANGLDNVQMVSATALENLSQESKNLTKLPEVPSPGLCASIFPCFSKQP
VITGLCRLHRGMCSLKETFCLLEGQAVSKLVALLDHTNVNVVEAALAALSTLLDDGVDIE
QGVMVLCDTEGIKPILDVLLEKRSDNLRRRAVWAVERLLRTEDIAYEVSGDQNVSTALVD
AFQHGDYRTRQIAERALKHVDKIPNFSGIFPNMG
>CAE.chafa.ISC494698.gnm1.ann1.ChfasH1.6G234300.1
MMAASWDGSNDPGSQSDESYHFERLHIEPIYDAFVCPLTKQIMRDPVTLENGQTFEREAI
EKWFKECKESGRKPVCPLTLKELRSTELNPSIALRNTIEEWTARNEAAQLDMARRSLNVG
SPENETLQALHYVRHICQRSRSNKHIVRSSGLIPMIIDMLKSSHRKVRCRALETLRVVVE
EDDENKELLAEGDTVRTIVKFLSHELSKEREEAVSLLYELSKSETLCEKIGSINGAILIL
VGMTSSKSEDILTVEKADKTLENLEKCENNVRQMAESGRLQPLLTQLLEGPPETKLSMAG
YLGELVLNNDVKVFVAITVGSSLINIMKSGNMQSREASLKALNQISSCEPSAKVLIEAGI
LSPLVHDLFAVGPNQLPMRLKEVSATILASIVNSGDDFDSIPLGPDHQTLVSEDIVHNLL
HLISNTGPAIECKLLQVLVGLTSSQTTVLSVVAAIKSSGATISLVQFIEAPQKDLRVASI
KLLQNLSPHMGQELADALRGSVGQLGSLIKVISENTGISEEQAAAVGLLADLPERDLGLT
RQMIDEGAFQLVHSRVITIRQGDVRGSRFVTPFLEGLVKILARATYVLADEPDAVAFCRE
YNLAALFIELLQANGLDNVQMVSATALENLSLESKNLTRLPEVPSPGFCASIFPCLSKQP
VITGLCRLHRGLCSLKESFCLYEGQAVHKLVALLDHTNVSVVEAALAALSTLLEDEVDIE
QGVMVLCEAEGVKQILDVLLEKRSENLRRRAVWVVERVLRTDEIAYEVSGDPNVSTALVD
AFQHGDYRTRQIAERALKHVDKIPNFSGIFPNMG
>PAP.lotja.MG20.gnm3.ann1.Lj1g3v3384770.1
------------------------------------------------------------
------------------------------------------------------------
-------------------------MVRSAGLVPMIVDMLKSSSRKIRCRALETLRIVVE
EDDENKEILAEGDTVRTVVKFLSHELSKEREEAVSLLYELSKSETLCEKIGSINGSILIL
VGMTSSKSEDLSTVQKADKTLENLEKCENNVRQMAENGRLQPLLTHLLEGSPETKLSMAG
YLGDLVLNNDVKVFVAKTVGSSLINIMKSGNMQSREAALKALNQIS-CEPSAKVLIEAGI
LSPLVKDLFAVGHNQLPTRLKEVSATILANVVNSGEDFDSIPFGTDDQTLVSEDIVHNLL
HLISNTGPAIECKLLQVLVGLTSSPTTVVGVVAAIKSSGATISLVQFIEAPQKDLRVASL
KLLQNLSPHMGQELADALRGSVGQLGTLVKVISENTGITEEQAAAGGLLADLPERDLGLT
RQLLDEDAFLMVISRVIAIRQGEIRGSRFLTPFLEGLVKILARVTYVLADEPDAVALCRN
HNLAALFIEQLQANGLDNVQMVSATALENLSQESKNLTRMPELPPPSFCASIFACFDNKP
VITGLCKIHRGLCSLKETFCLYEGQAVLKLVALLDHTNVTVVEAALAALSTLIDDGVDIE
QGVLVLCEAEAVRPILDVLLEKRSENLMRRAVWAAERLLRTDDIAYEVSGDQNVSTALVD
AFQHGDYRTRQIAEKALKHVDKIPNFSGIFPNMG
>PAP.medtr.A17_HM341.gnm4.ann2.Medtr3g115670.1
MMSSSWDGSNDPGSQSDDSFLFERMHIEPIYDAFVCPLTKQVMRDPVTLENGQTYEREAI
EKWFKECRESGRKLVCPLTLRELKSTEMNPSMALRNTIEEWTTRNEAAQLDMARRSLNTG
SPEKETLQALRYVQHICQRSRSNKHVVRSAGLIPMIVDMLKSSSRKVRCRALETLRIVVE
GDDENKELLAEGDTVRTVVKFLSHELSKEREEAVSLLYELSKSETLCEKIGSINGSILIL
VGMTSSKSEDLSTVEKADKTLENLEKYENNVRQMAENGRLQPLLTHLLEGPPETKLSMAG
ILGELVLDNDVKVLVARTVGSSLIDIMKSGNMQSREAALKALNQISSCEPSAKVLIEAGI
LSPLVNDLFAVGPHLLPTRLKEVSATILASVVNSGEDFDSIPLGPDHQTLVSEDIVHKLL
HLISNTGPAIECKLLQVLVGLASSPTTVLSLVSAIKSSGATISLVQFIEAPQKDLRLASI
KLLQNLSPHMGPELADALRGSVGQLSSLVKVISENIGITEEQAAAVGLLADLPERDLGLT
RQLLDEGAFFMAISKVIAIRQGEIRGTRFVTPFLEGLMKIVARITYVLADEPDAVALCRD
QNLAALFIELLQTNGLDNVQMVSAIALENLSLESKNLTKLPEMPEPAFCASFFSCFSKPP
VITGLCRIHRGKCSLKETFCLYEGQAVLKLVALLDHTNVNVVEAALAALCTVIDDGVDIE
QGVMVLCEAEGVKPILDVLLEKRTDNLRRRAVWAVERLLRTDDIAYEVSGDQNVSTALVD
AFQHGDYRTRQIAERALKHVDKIPNFSGIFPNMG
>CER.phach.longxuteng.gnm1.ann1.LXT18058.t1
-MASSWDASNDPGSQSDESYYFDRSHIEPIYDAFVCPLTKQVMRDPVTLENGQTFEREAI
EKWFKECRESGRKPVCPLTLKELRSTELNPSIALRNTIEEWTLRNESAQLDMARRSLNTG
SPENEALQALRYVQHICQRGRSNKRVVRDAGLIPMIVDMLKSSSRKVRSSALETLRTVVE
EDDENKEILAEGDIVRTIVKFLSHELSKERQEAVSLLYELSKSETLCEKIGSINGAILIL
VGMTSSKSEDLSTVEKADKTLENLEKCENNVRQMAENGRLQPLLNQLLEGPPEIKLSMAG
YLGELVLNNDVKVFVAKAVGSSLIEIMKSGNLQSREAALKALNQISSCDPSAKVLIEAGI
LSPLVKDLFAVGPNPLPMRLKEVSATILANLVYSGVDFDSIPVGPDHQTLVSEEIVHNLL
HLISNTGPAIECKLLQVLVGLTSSQTTVPSVVAAIKSSGATISLVQFIEAPQKDLRVASI
KLLQNLSPHMDQELADALRGSVGQLGSLIKVISENIGITEEQAAAVGLLADLPERDLGLT
RQMLDEGAFQMVISRVISIRQGEIRGNRFLTPFLEGLVKILARVTYVLADEPGAIALCRE
NSLAALFIELLQYTGLDNLQMVSATALENLSQESKNLTKLPEVSSPGVCASIFPCFSKQT
VITGLCRLHRGICSLKETFCLLEGQAVCKLVALLDHTNVDVVEAALAAISTLLDDGVDIE
QGVMVLCEAEGIKPILDVLLEKRSDNLRRRAVWAVERLLRTEDIAYEVSGDQNVSTALVD
AFQHGDYRTRQIAERALKHVDKIPNFSGIFPNMG
>CER.phach.longxuteng.gnm1.ann1.LXT61609.t1
-----MDASNDPGSQSDENYHFDRLHIEPMYDAFICPLTKQVMRDPVILENGQTFECEAI
ENWFKECRKSGRKPVCPLTLKELGSTELNPSIALRMTIGEWTFRNEAAKLDMAQRSLNMG
SPENETLQALLYVRDICQRSQSNKQVVRNAGLIPMIVDMLKSSSRKVRSRALETLRTVVE
EDDENKEILAEGDIVRTIVKFLSHELSKEREEAVSLLYELSKSEILCEKIGSINGAILIL
VGMTSSKSEDLSTVEKADKTLENLEKCENNVRQMAENGRLQPLLNQLLEGPPEVKLSMAG
YLGELVSNNDVKVLVAKTVGSSLIDIMKSGNLHSREAALKALNQISSCEPSAKVLIEAGI
LSPLVKDLFAEGPSQLPMRLKEISATILANVVYSGDDFDSIPVGPDHQTLVSEDIVHNLL
HLISNTGPAIECKLLQVLVGLTSSETTVPSVVAAIKSSGATISLVQFIEAPQKDLRVASI
KLLQNLSPDMGQELADALRGSVGQLGSLIKVISENLGISEEQAAAVGLLADLPERDLGLT
RQMLDEGAFQLVISRVVSIRQGEIRGSRFVTPFLEGLLKILARVTYVLADLPGAIALCRE
NSLAALFIELLQSNGLDNVQMVSAMALENLSQESKNLTKLPEVPPPGLCASIFPCFSKQP
VITGLCRLHQGICSLKETFCLLEGQAVSKLVALLDHTNVNVVEAALAALSTLLEDGVDIE
HGVMVLCDAEGIKPILDVLHEKRSDNLRRRAVWAVERLLRTEDIAYEVSGNQNVSPALVD
AFQNGDYRTRQIAERALKHVDKIPNFSGIFPNMG
>PAP.phavu.G19833.gnm2.ann1.Phvul.009G012400.1
MMAASWDGSNDPGSQSDDSFHFERLHIEPLYDAFVCPLTKQVMRDPVTLENGQTFEREAI
EKWFKECRESGRRLVCPLTLQELRSTELNPSMALRNTIEEWTARNEAAQLDIARRSLNMG
SPESETLQALKYVQYICQRSRSNKHAVRNAGLIPMIVDMLKSSSRKVRIRALETLRIVVE
EDDENKELLAEGDTVRTIVKFLSHELSKEREQAVSLLYELSKSAALCEKIGSINGAILIL
VGMTSSNSEDLLTVGKAEETLANLEMYEANVRQMAENGRLQPLLTQLLEGPPETKLSMAG
YLGELVLNNDVKVLVARTVGFSLINLMKSGNMQSREAALRALNQISSCDPSAKILIEAGI
LAPLVNDLFAVGPNLLPTRLKEISATILASVVNSGEDFYSISFGPDHQTLVSEDIVRNLL
HLISNTGPAIECKLLQVLVGLTTSPTTVLSVVAAIKSSGATISLVQFIEAPQKDLRLASI
KLLHNLSPHMGQELADALCGSVGQLGSLIKVISENTGISEEQAAAVGLLAELPERDLGLT
RQLLDEGAIVMVISRVIAIRQGEIRGTRFMTPFLEGLVKIVVRVTYVLAEEPDAIALCRD
HNLAALFIDLLQSNGLDNVQMVSATALENLSQESKNLTKLPEVPPLGYCAMVFSCFSKPP
VISGSCRLHRGICSLKETFCLYDGQAVLKLVGLLDHTNENVVEAALAALSTIIDDGVDIE
QGVAILVEADGVTPILNVLLEKRTETLRRRAVWAVERLLRTDDIACEVSADPNLSTALVD
AFQHGDYRTRQIAERALKHVDKIPNFSGIFQNIG
>OUT.prupe.Lovell.gnm2.ann1.Prupe.1G295900.1
-KSTSWVSKRKHGSMSGSLFPQVGEYMEPLYETFFCPLTKKIMDDPVTIRSGVTYERK
AIVEWFKKFNDSE-EIFCPITGQKLMSKSFNANIALKSTLEEWKERNQAARIKVARAALS
LASSENMVLEAVKDVQSICQRNPYSKVQVRSVGILPLLVQCLEYKDKDVRCAVLELLRQL
VEDDNDSKEMIAQTTNISTIIKMLSSSHQSIRHASLLYLLDLSRSQSLCERIGSVTGAIL
MLIRIKYRRSIDAFASEKADEILRNLEHSPNNIKNMAENGLLEPLLKNLTEGCEEMMMEM
ASYLGEIVLGHDSKTYVAERASPALIKMVHRGNTLTRRAAFKALAQLSSYQPNGKILEEA
GIVQIMVEEMFIRNIQNEPMNSKNEAVAILANILDAGIELENLQVNSHGHTMTSDYVVCN
IMYMLKNSTSDLNNNLIRILLFIAKIPRCAATIVSLVKETEASYTLIEFINNPHEELAI
AATTLLTVLSPLMGNVLAERLCKTRGQPEDLVQSPTDTTPITEKQAVSAKFLAQLPHQNL
TLNLALLYNNTVPTILEAISQIQKRGTRSSRFESAYLEGLVGILVRFTTTLY-EPQILFS
ARTHNFTAVFTELLIQPSSDEVQRLSAIGLENLSTESIRLSKPPQIKRKKLLPKYLFC
GSSRRRKIPLCPIHGGVCSSQNTFCIVDAKAVERLLVCLGNENAEVVEAALSTICTLLDD
KVDVEKSVSMLSEANAVQHVLNVVKEHKEEGLWQKSFWVIEKFLNKDKSASDISNDRV
LPAILVSAFHHGAGNTRQMAEKILRHLNKMPNLTSNYT---
>OUT.prupe.Lovell.gnm2.ann1.Prupe.5G009100.1
-MAESWHGNYDTGSQSDDSYKFERLHIEPIYDAFFCPLTKQVMRDPVTLENGQTFEREAI
EKWFRECRESGRKLVCPLTLKELKTADLKPSIALRNTIEEWNARNEAAQLDMARKSLNPS
SSESEVLLALKYVQQICQKSRSNKHVARNAGLIPMIVDMLKSGSRKVRCKALETLKTVVE
EDSDNKEILADGDTVRSIVKFLSHEQSKEREEAVSLLYELSKSEALCEKIGSINGAILML
VGMTTSKSDNILTVENAEKTLENLEKFENNVRQMAENGRLQPLLTQIREGPPETKLSMSN
FLGELVLDNDIKVLVAKSVGSSLINILRSGNMQSREAALKALNQISSCEASAKVLIEAGI
LPSLVKDLFAVGTNQLPMRLKEVAATILANVVNSDYDFDSILVGPDHQTLVSEDIVHNLL
HLISNTGPAIESKLLQVLVGLTLSHSTVISVVAAIKSSGAIISLVQFIEAPQKELRVASI
KLLQNLSPHVGQELADALRGTVGQLGSLIKVISENISITDEQAAAIGLLAELPERDLGLA
RQMLDDGAFKLVYSRVVKIRQGVSKGGRFVTPFLEGLVRVLARVTLVLADEQDAIALCRE
LNLAELFIELLQTNGLDNVQMSSATALENLSQESKNLTRLPELPTPGFCASIFPCFSQQP
AINGLCRLHRGTCSLKESFCLLEGQAVDKLVALLDHTNEKVVEAALAALSTLLDDGVDIE
QGVMLLCEAEGVKPILDVLLEKRTENLRRRAVWVVERLLRSDEIAYEVSGDPNVSTALVD
AFQHADYRTRQIAERALKHVDRLPNFSGVFPNVG
>OUT.quisa.S10.gnm1.ann1.Qs0127860.1
-KSASYACEEKYANMSRSLLPEVAQYMEPLYETFLCPLTKKLMNDPVTIESGVTYERK
AINEWFGNFSNPD-EIICPTTREKLPNRVFKTNIALKSTIAEWKERNEASRIKVARAALS
LASSDSMVLEAIKDLLSVSQRNQYTKSQGSIIGMLPLLIKFLEYNDKNVMCATLELLQQL
AEDDNDLKEMIAKIIDVSTIIKMLSSSHQPLKHSALTLLLQLSRSQYLCERIGSVTGGIL
MLITTKYKRSSDAFAAEKADKILKNLERSPYNIKCMAENGLLEPLLNHLIEGCDEMKMEM
ASYLGEIVLGHGSKTYVAQRASAALIEMVHSGNTLSRSSAFKALVQISSYQPNSKILVEA
GIVQIMVGEMFTRQIYNEPMNSKAEAAAILANIFESGLPINNIQVNVQGHTMTSDYVVYN
IICMLKNSSPDLNIGLIRILLCLAKIPKSITALVSALKHTESCYFLLELIDSPHEELII
ATVKLLITLSSYIGHTLSDMLCKSSGQPENLILRPAGITQITERQAVSANFLAKLPHQNT
TLNLALLNKNIVPEILQAISKIQRSGTRSGRYANNYLEGLVGILIRFTRTLY-EPQILLL
ARTFNFTKTFTELLVKTSSDEVLRLAANGLENLSSESVNLSKPSEVRRSKSHFPKL
PSFNSSKGRNSTCPIHRGACSSQNTFCLVDADAVPRLSGCLDHENVEVVEAALSAICTLL
DEKVDVEKSVSMLTENNTIQHVLNLINQHREVGLQQKCFWVIERFLMREKSVSDISQD
KLLPATLVSAFHHGDGNSRQMAEKILRRLNKMPKFSSIIY---
>OUT.quisa.S10.gnm1.ann1.Qs0158150.1
-MAESWDGSYDPGSQSDENYHFERLHIEPIYDAFVCPLTKQVMRDPVTLENGQTFEREAI
EKWFKECKESGRKLVCPLTLRELISTELNPSIALRNTIEEWIARNEASQLDMARKSLILG
SQENETLQALTYVQYICQRSQSNRHIACDAGLIPMIVDMLKSRSCKVRCRALQTLRIVVE
EVADNKEILAEGDTVRTIVKFLSHELSKEREEAISLLYELSKSEALSEKIGSINGATLIL
VGMTSSKSENISTVEKADKTLKNLEKCENNVRQMAENGRLQPLLTQLLEGPPEIKLSMAG
LLGQLVLNNDVQVLVANTVGSSLINIMKSGDMQSREAAVKALNQISSCEPSAKMLIEAGI
LPPLVKDLFTVGANQLPMRLKEVSATILANIVNSGHDFDSIPVGSGHQTLVSEDVVHNLL
HLISNTGPAIECKLFQVLVGLTTSPTTVLSVAAAIKSSGATISVVQFIEAPQKDLRVASI
KLLQNLSPHMGHELADALRGSVGQLGNLIKVISENTGITEEQAAAVGLLADLPERDLGLT
RQMIDEGVFQLVISKVISIRQGETRGSRFVTPFLEGLVRIIARVTFSLADEIDATALCRE
NNLTSLFIELLQANGLDNVQMVSAMAVENLSQESKKLTKLPNLPAPGFCTSIFPCFCKQP
VITGLCRLHRGTCSLRDTFCILEGQAVGKLVALLEHTNEKVVEAALAALSTLLDDGVDIE
QGVNVLCEVEGIRPILDVLLEKRTENLRRRAVWAVERLLRTDDIAVEVSGDQTVSTALVD
AFQHGDYQTRQIAEHALKHVDKIPNFSGIFPNT-
>OUT.quisa.S10.gnm1.ann1.Qs0326690.2
-MSESWDGSYDPGSQSDENYHFERLHIEPIYDAFACPLTKQVMRDPVTLENGQTFEREAI
EKWFKECKESGRKLVCPLTLRELRSTELNPSIALRNTIEEWIARNEAAQLDMARRSLNLG
SQENEILQALMYVQYICQRSRSNRHIARNAGLIPMIIDMLKSSSRKVRCRALETLRIVVE
EDADNKEILGEGDTVRTIVKFLSHELSKEREEAVSLLYELSKSEALCEKIGSINGAILIL
VGMTSSKSENILTVEKADKTLENLEKCENNVRQMAENGRLQPLLTQLLEGPPEIKLSMAG
LLGELVLNNDVKVLVANTVGSALINIMTSGNMQSREAALKALNQISSCEPSAKVLIEAGI
LPPLVKDLFTVGTNQLPMRLKEVSATILANIVNSGYDFDSIPVGPDHQTLVSEDIVHNLL
HLISNTGPAIECKLLQVLVGLTTSPTTVLSVVAAIKSSGATISLVQFIEAPQKDLRVASI
KLLQNLSPHMGHELADALRGSVGQLGSLIKVISENIGITEEQAAAVGLLADLPERDLGLT
RQMLDEGVFQLVNSRVISIRLGETRGSRFVTPFLEGLVKILAKVTFALADETDAVAFCRE
YNLTALFIEMLQANGLDNVQMVSAMALENLSQESKNLTKLPELPVPGFCASIFPCFSKQP
VITGLCRLHRGTCSLRETFCLLEGQAVGKLVALLDHTNEKVVEAALAALSTLLDDGVDIE
QGVNVLCDAEGIRPILDVLLEKRTDNLRRRAVWTVERLLRTEDIAVEVAGDQNVSTALVD
AFQHGDYRTRQIAESALKHVDKIPNFSGIFPNMG
>CAE.sento.Myeongyun.gnm1.ann1.Sto05g118030
MMASSWDGSNDPGSQSDESYHFDRLHIEPIYDAFVCPLTKQVMRDPVTLDNGQTFEREAI
EKWFKECKESGRKLVCPLTLKELKSTELNPSIALRNTIEEWTARNEAAQLDMARRSLNMG
SPENETLQALHYVRHICLRSRSNKHIVRSAGLIPMIVDMLKSGSRKVRCRALETLRIVVE
EDDENKELLAEGDTVRTIVKFLSHELSKEREEAVSLLYELSKSETLCEKIGSINGAILIL
VGMTSSKSEDILTVEKADKTLENLEKCENNVRQMAENGRLQPLLTQLLEGPPETKLSMAG
YLGELVLNNDVKVLVAKTVGSSLINIMKSGNMQSREASLKALNQISSCEPSAKVLIEAGI
LSPLVSDLFAVGPNQLPMRLKEVSATILANVVNSGDDFDSIPFGPDHQTLVSEDIVHNLL
HLISNTGPAIECKLLQVLVGLTGSPTTVLSVVTAIKSSGATISLVQFIEAPQKDLRVASI
KLLQNLSPHMGQELADALRGSVGQLGSLIKVISENTGISEEQAAAVGLLADLPERDLGLT
RQMLDEGAFQLVHSRVITIRQGEIRGSRFVTPFLEGLVKILARITYVLADEPDAIAFCRE
YSLAALFIELLQANGLDNVQMVSATALENLSQETKNLTKLPEVPSPGFCASIFPCLSKQP
VITGLCRLHQGLCSLKESFCLLEGQAVPKLVALLDHTNVNVVEAALAASCTLLNDEVDIE
QGVMVLCDAEGIKPILDVLLEKRTENLRRRAVWAVERLLRTDDIAYEVSGDQNVGTALVD
AFQHGDYRTRQIAERALKHVDKIPNFSGIFPSMG
>DET.singl.CAF01.gnm1.ann1.evm_model_Chr03_775
-MATSWDGTNDPGSLSDESSQFERLHVEPIYDAFVCPLTKQVMRDPVTLENGQTFEREAI
EKWFKECNESGRKPVCPLTLQELRSTELNPSIALRNTIEEWTARNEAAQLDMARHSLNVG
SPENETLHALQYVRYMCQKSRSNRHIVRNAGLIPMIVDTLKSSSRKVRCKALETLRTVVE
EDDENKEILAEGDIVRTIVKFLSHELSKEREEAVSLLYELSKSETLCEKIGSINGAILIL
VGMTSSNSEDVLTVEKAEKTLENLEKYENNVRQMAENGRLRPLLTQLLEGPPETKLSMAG
YLGELVLNNDVKVLVAQTVGSSLINLMKTGNMQSREAALKALNQISSSEPSAKVLIEAGI
LSPLVRDLLAVGPNQLPMRLKEVSATILANVVSSGDDFDSIPIGPDHQTLVSEDIIHHLL
HLISNTGPAIECKLLQVLVGLTSSPTTVLSVVSAIKSSGATISLVQFIEAPQKDLRLASI
KLIQNLSPHMGQEVADALRGSVGQLGSLIKVISENTGITEEQAAAVGLLADLPERDLGLT
RQMLDEGAFELVISRVTSIRQGEMRGVRFMTPYLEGQVKILARVTYVLADEPAAIALCRE
HNLAMLFVELLQSNGLDNVQMVAAMALENLSQESKNLTKLPEVPSPGFCASIFPCFSEPP
VISGLCKLHRGQCSLKETFCLLFGQAVEKLVALLDHTNVSVVEAALAALSTLIEDGVDVE
QGVLVLCDAEGVKPILDVLLEKRTESLRRRAVWAVERLLRTDDIAYEVSGDQNVSTALVD
AFQHGDYRTRQIAERALKHVDKIPNFSGIFPN--
>OUT.vitvi.PN40024.gnm2.ann1.VIT_201s0010g00710.2
-KSKCYRSQRNHENMSNGSMPQVTQFMEPFYETFFCPLTKNIMEDPVTIESGVTYER
KAITEWFEKYNNSA-EICCPATGQKLRSKGLSTNIALKTTIEEWKERNEAARIKVARAAL
SLAISESMVLEALNDLQSICGRKPYNKVQIRNVGMLPLLVKFLEYKDTNVRLATLEILRE
LAEDD-EGKEMVAKVMDISTTIKMLSSDHQPIRHAALLFLLELSRSQSLCEKIGSVAGGI
LMLITIKYNWSFDTFALEKADEILKNLETSPNNIKRMADNGYLEPLLHHLIEGCEEMKME
MGSYLGEIALGHDSKTYVAERASPALVKMLHTGNTLTKKAAFKALEQISSYHPNGKILVE
AGIVQIVVEEMLTRKIHNETMNSIKEAAAILGNLLESGIEFENLQVNTHGHTMGSDYIV
YSIIHMLKNSTPDLNTNLIRILLCLAKSPKSNATIVSVVRETEASYTLIELINNPHEEL
GIASMKLLITLSPYLGHTFAERLCKTRGQPQSLLQSPGGTNQITQKQAVSANFLADLPHQ
NLRLNLALLSNDSVPMILQSIHQMQRSGTRTSRYASAYLEGLVGIIVRFTTTLF-EPQML
FLARNYNFTSVLTELLTKTSSDKVQRLSAIGLKNLSSESVNLSKPPQIKRTKFLP
RSLSAGSSKSKKIQVCPVHRGACSSQNTFCLVDAKAVERLLACLEHENAEVIEAALSALC
TLLDDKVDVDKSVSLLSGVDCIQHVLNVVKEHREEGLREKSLWVIERFLMKDRSASYI
SQDRSLPATLVSAFHHGDGSTKQMAAKILRHLNQMPKVTTNFT---
>OUT.vitvi.PN40024.gnm2.ann1.VIT_218s0122g01040.4
-MAGSWDGSYDPGSQSDESHHFERSHLEPIYDSFVCPLTKQVMRDPITLENGQTFEREAI
EKWFKECKESGRKLVCPLTLKELRSTDLNPSIALRHTIEEWTARNEAVQLDMARRSLSLG
SQEVDILLALKNVQYLCLKSRSNKHIVRNADLIPMIVDMLKSGSRRVRCRALETLRIVAE
EDAENKEIMAEGDTIRTIVKFLSHELSKEREEAVSLLYELSKSETLCEKIGSLNGAILIL
VGMTSSKSENLLTVEKADKTLENLEMCENNIRQMAENGRLHPLLTQILEGPPETKLSMAT
YLGELVLNNDMQVFVARTVGLALINMMKSGNLQLREAALKALNQISSFDASARVLIEEGI
LPPLIKDLLTVGTNQLPMRLKEVSATILANVVQSGYDFDSIPVGSDHQTLVSEDIVHNLL
HLISNTGPAIECKLLQVLVGLTNSPTAVLDVVAAIKSSGATISLVQFIEAPQKELRLASI
KLLQNLSPHMGQELADALRGTAGQLGSLIRVISENIGITEEQAVAAGLLADLPERDLGLT
RQMLDEGAFQMVFSRVVRIRQGETRGNRFMTPYLEGLVRVLARVTFVLADEPDAIALCRE
YNLAAVFTELLQSNGLDKVQMVSAMSLENLSQESKNLTKLPELPAPGFCASIFPCLSKQP
VITGLCRLHRGTCSLKDSFCLLEGQAVEKLVALLDHQNEQVVEAALAAISTLLDDGVDIE
QGVNILCEAEGIKPILDVLLEKRTENLRRRAVWAVERILRTDEIAYEISGDPNVSTALVD
AFQHADYRTRQIAERALKHVDKIPNFSGIFPNIG
