# Supplementary material for: Legume genome structures and histories inferred from Cercis canadensis and Chamaecrista fasciculata genomes
Source: Plant J. 2026 Jun 10;126(5):e70981. doi: 10.1111/tpj.70981 (PMC13252982; doi:10.1111/tpj.70981)
Supplement: Supplementary file 4 — Data S4. Manuscript supplement; Compressed directory of aligned sequences from 2212 low‐copy gene families, for calculation of a consensus species tree. [file TPJ-126-0-s010.gz › S4_consen_species_tree/40_aln_fas_cln1/Legume.fam3.06809]

>CAE.acacr.Acra3RX.gnm1.ann1.g14618.t1
MAGQSSNDAPSASNVSAELSDSTVQLNVKTLDSHSYSFQVDKNMLVSLLKEKIANETGVP
VGQQRLIFRGKVLKDNHVLSEYHVENGDTLHLVQRQLNQSQTPDTSSGETTGTSGNRGND
ASSWMPHNRVGQISHSVVLGTFNVGDQGEGIVPDLNRVIGAVLNSIGIGGQSTGGVANGT
QSSTQGPSGNEGGGMQTQNQNQSGNQAQTAQTFPNQPFPSLPQVVQIPLAAG
SITVPSLSAPIPHSLDTLSEFISRMEQMLSQNGYQTNSSSLSGGEQHAELPSNRQGLPT
VEALSAVLHRAERLLSGHAIAALSHIAGRLEREGTTTDPNIRGQIQSESMQIGLAMQHLG
AFLLELGRTILTLRMGQSSVESAVNAGPAVYISPSGPNSIMVQPFPLQTSSLFGGSVPPS
TPATFGTVGVGNAPRNVNIHIHAGTSLAPI----GSRPNNGEGAPNERRNASGSGDLGSM
RALPVRNLIAAAVPAYPSGVGTVSGMQPS-GVPTSQLPSDSVTLSSVIADINSRARNILG
NIRGDSAVPSGQAESTNRDLPVGRESQPTPGNEQLDTMEANAAEASSVLSVACTSESGVW
KPQPEAAQTSNNEERDVLSNTFGSTSPNQDSLSWSRGEKLEKSENAQENAQSAGEKYATE
SAKPVPLGLGASGLERKRRARPQHPVSRGTDDGSDSSSGNQNQQSRTSGHNVLQDLASHG
TSMNQRNANGPSQVPASPGDGQIDVAGVMSQVLHSPALNGLLAGVSQQTGVGSPDVLRNM
LQQFTQSPQMRNTVNQIAQQVGSQDMGNMFAGMERGQGSGFDFSRMLQQMMPIVSQALGG
GTP-QSLSAERRDPQALYGTHSRDENIDDQSLQINLQPVVERMEHLSPQSDVFRTVVE
NAIQLSGSSY--NGLLDELCSDEFLAGDYVEMLRHDVSQRLNRDSGRD--
>PAP.aesev.CIAT22838.gnm1.ann1.Ae07g23790.1
MAGQSSNEGSSSGNIAAECSDSTFQLNIKTLDSRVYTFQVDKNMSVSLLKEKIANETGLP
VGQQRLIFRGKVLKDEDVLSEYHVENGHTLHLVERQPNQSQASGTSAGEPSGTNSNQGND
VGSAAPRNRVGQISHSVVLGTFNVGDQGEGIVPDLTRVIGAVLNSIGIGGQTTSSLPNAT
QTS-SAPSGNETDGMHAGNQNAAGNQAQSGQPSPGQAFQSLPQVVQIPVAAGAIPIPSLN
APIPDSLNTLSEFINRMEQTLTQNGYRPNFSSTNPGDQRAELPSSAQGLPTVEALSTILH
RAEQLLGHQAVAALSHIAGRLEREGTSSDLSIRGQIQSESAQIGLAMQHLGAFLLELGRT
MLTLRMGQSPAESVVNAGPAVYISPSGPNPIMVQPFPLQTNSLFGGPAPSSTPPTIGAIG
IGSAPRNVNIHIHAGTSLAPIVSAINSRANNGEGVRSEQRNEPGSGDSGSARVLPVRNVI
ATAIPSRAPGLGVASSMQSGLGVSTSQPPSAGSASSPTVAEVNSLIQNMLRNMQGNNNVP
SGQMESTGRDFSAASESRPAQGNEQLDRLEV-----------------------------
--NDQRDVVDDKCVSSSSGQGLQGCSSGETIVKSEQVEEAPSVSERQGVTEPTKAAPLGL
GLGGLERKRRTRPQPPVSKGADGGSSSSSVNQSQQT---SQHILQSLANHGSDVNLRY
ANGPSQRPVPSNDRQIDMAGLMSQVLHSPALNGLLEGVSQQTGAESADGLRNMLQQFTQS
PQMMNTVNQIVQQVGSQDIGNMFAGMARGQGGGLDLSRMFQQMMPIVSQALGGENSP-
LFSAAEPESLAPY----RDANSDNMSLQLNLQQVVDRIERQSPPTDVFRAVAENVVQVSG
GEGASGDLLEELCSNENLAREYVEMLQRDVRQRLNGNSELDK-
>OUT.arath.Col0.gnm9.ann11.AT5G42220.1
MEDQPINQCSSSTNASEKTPESTLELNIKTLDSRTYTFQVNKNETVLLFKEKIASETGVP
VGQQRLIFRGRVLKDDHPLSEYHLENGHTLHLIVRQPAESASSGTPSQ---GATANDGN
NT-NGGPSRNGRHVSHSVVLGSFNVGDQTEGIVPDLSRVIGAVLNSFGVSGQPTNHSTN
GTQSSSNAPPGNTSDGEGIGGQSQATGHSQPRQAFPGVSFQSMPRVVQIPVT
AATIPIPSFLTPIPDSLDTLMEFINRMEQALSQNGYQPDTSSAGSGGRREELPRNRRG
AATPEALSVVLRNAQHLLSGLGVSSLSHIAGRLEQDGSSSDPTLRSQIQTEAVQVGLAMQ
HLGALLLELGRTILTLRMAPSPELSYVNAGPAVYISPSGPNPIMVQPFPHQISPLFTGAT
VSSNPL-TGPVGLGTAQRHINIHIHAGTSGSPMLSSVGNQRSNGEGGQGDRDSNTSS---
-----------VPAAVPSHSTGENVSAGVQPGLG--------DDVSV----AQINARIRD
MVNIMQGRDQIPSG-IESLERDMSTGHGVATAMPEQPTNI----ATTCAPESSSGSLHDL
PSER----SNSVCQN-EKDLGGDLEHPARA--KDTSCTTGQSSAPSGDATGDA-KETNKA
TPEVATATPLGLGLGGLDRKKRSKQPKVSGKTEDSGTSATLEGVQQSSGTSGQQLLQSLF
SGSSRSDETGLRRGQ-----GSDDRVDVSSAMSQVLESPVLDGLLAGVSRQAGVDSPNML
RNMLQQFTQNPQIMNTVQQIAQQVDGQEIENMMSGGAQGEGGGFDFSRMVQQMMPLVSRA
FSGGPLPHPATI-QPD--------------DRQPSQVNVQSMAQMIEHSDPPEDVFRAM
VENAAI------SQDELVNELCCDEALSQEYAELLRRDIEGRLKDDQG----
>CER.bauva.BV-YZ2020.gnm2.ann1.rna-bv15229.t1
MADQCSNEGPSTTNVSAESSDSTVQLNIKTLDSRIYSFQVDKNMPVSFFKEKIANEIGVP
VGQQRLIFRGKVLKDDHVISEYHVENGHTLHLVERQPNQLQ--GTSSSETSGTNGNRGNG
ASSGAPRNRAGQISHSVVLGTFNVGEQGESIAPELTRVIGAVLSSIGIGGQSTNSIATAM
QPSSSAPSGNEA-----------GNQAQSGQTFPS-SFQSLPQVARIPLASGAIPVPSFN
APIPDSLHTLTEFINRTERALSQNGYLPNLSSNDIGEQQVELHSNMQGLPTPEALSIVL
RHTERLLSGHAVAALSHFAGRLEREGTTSDPGIRGQIQSEAVQIGLIMQHLGALLLELGR
IILTLRMGQSAAESVVNAGPAVYISPSGPNPIMVQPFPLQTSSLFGGSVSPSTAATFGPI
GGGGAPRNINIHIHAGT-----------RPTNGEGAQNEHPNGPGSSDSGSTRVLPVRNV
IASAVPSQLPGIAVASGSQSGVGVSTSQPP-DSVSLQSVLAEVNSRIRNLVGNLQGDNTV
LSGGVESTRQDFSVSAESRPTSGNEQLDTVDMNGIGGAPVSSVRLASESRVDEPQLEAVQ
ICNDGDRDASSNNFVSASD-GYFVSSSSGETISRSENVQEITPVGERQDLDEGAKAAPL
GLGVAGLERKRRPRALPSVGKGANGGSRS-SVDQHQHARIGGQHILQALASHGSVVNQRN
SDGPSQGSSASGNGQVDVAGVMSQVLHSPALDGLLTGVSQQTGVGSPDVVRNILQQITQS
PQ-RDTVNNIVQQVGSQDVGNIFAGIDRRQGGGIDLSRMFGHMMPIVSQALGSITPSQSF
SAAEPESQAPYGRLSRVDNSNNQSLQINLQPVAETIEGPSPPDVVFRAVAENAVQLSG
SGSASNALLEELCCDDGLAS--VSILR----------------
>CER.bauva.BV-YZ2020.gnm2.ann1.rna-bv24952.t1
-----ANEGASTSNVSAESSDSTVQLNIKTLDSRIYSFQVDKNMPVSLFKEKIANEIGVP
VNQQRLIFRGKVLKDDHVISEYHVENGHTLHLVERQPNQLQASGTSSVETTGTNGNRGND
ATSGAPRNRVGQISHSVVLGTFNVGEQGESIASDLTRVIGAVLNSIGIGGQSTNSINSAM
QSSGQAPVVNEAEGMRVGNQNQAGNQSQSAQTFPG-PFQSLPQVVQIPLAAGAI
PVPSLNAPIPDSLHTLSEFINRMERTLSQNGYQPNLSSNDTGEQQVELSSNVQGLPTPEA
LSSVLRQTERLLNGHAVAALSHIAGHLEREGTTSDPSVRGQIQSESMQMGIAMQHLGSLL
LELGRTILTLRMGQSAAESVVNAGPAVYISPSGPNPIMVQPFPLQTNSLFGGSVSPSSPA
TFGGIGIGTAPRNINIHIHAGTSLAPIVSAISSRPINGEATQGEQRNGPGSGDLGSTRVL
PVRNVVAAAVPSRPPGVAVASGSQTGLSISTSQPPSDSVSLQSVLAEVNSRLRNFAGNLR
GDSTVLSGQVESTGQDLSVGAESRPASGNEQLDTMEIDNAGAAPLSSVRRTSESRVDEPQ
LEAAQTCNNEGGDASSKNFISASFDGDSVNSSRGETISKSENGQEIASAGGRQDLDGGG
KAAPLGLGLTGLERKRRSRLQPPVSKGADGGSTS-SVDQNQQARIGGQHILQALASHGSA
VTQRNAEGPSQGSSASGDGQVDVAGVMSQVLHSPALNGLLAGVSQQTGVGSPDVFRNMLQ
QFTQSPQMRNSFNHIIQQVGSQDMGNIFAGMERGQGGGIDLSRMFQQMMPIVSEALGSIT
PSQSFSAAEPESQAPYSRPSRVDNSDNQSLQINVQPMAGTIEGRSPPAVVFRAVAENA
VQLSGSGSTSNALLEELCCDDGLASEYVEMLRRDLSERVNGEPGPDKC
>CER.cerca.ISC453364.gnm3.ann1.Cecan.4G421300.1
MAGQCSNDGSSTSNVSAESSDSTVQLNIKTLDSRIYSFQVDKNMPVSLFKEKIANEIGVP
VSQQRLIFRGKVLKDDHVISEYHVENGHTLHLVERQPNQLQASGTSSSETTGTNGNRGND
ASFGGPRNRVGQISHSVVLGTFNVGEQGESIAPDLTRVIGAVLNSIGIGGQSTNSITTAM
QSSGQAPLGNEAEGMRVGNQNQAGNQAQSGQTFPN-PFQSLPQVVQIPLAAGA
IPVPSLNAPIPDSLHTLSEFINRIERALSENGYLPNLSSNDTGEQQVELSSNVQGLPTP
EALSIVLRHTERLLSGHAVAALSHIAGRLEREGTTSDPSIRGQIQSESMQIGLAMQHLGA
LLLELGRTILTLRMGQSAAESVVNAGPAVYISPSGPNPIMVQPFPLQTSSLFGGSVSPST
PATFGAVGVGSAPRNINIHIHAGTSLAPIVSAIGSRPTNGEGTQSEHHNGPGSGDSGSTR
VLPVRNVITAAVPSRPPGIVVASGSQSGLGVSTSQPPSDSVSLQSALAEVNSRLRNFAGN
LQGDNTVLSGQVESTSRDLSVSAESRPASGNEQLDTMEMNSVGTAPVSSVRHTSESGVDE
PQLEAVQTCNKEDRDALSNNFISASSDGDFVSCSSGETISKSENVQEIASVGE
RQDLDEGAKAAPLGLGVTGLERKRRPRLQLPVSKGADGGSTS-SVDQNQQARIGGQHILQ
ALASHGSAVNQRNAEGPSQGSSASGDGQVDVAGVMSQVLHSPALNGLLTGVSQQTGVGSP
DVLRNMLQQFTQSPQMRNTVNHIVQQVGSQDMGNIFPGMERGQGGGIDLSRMFRQMMPIV
SEALGSITPSQSFSAAEPESQAPYGRLSRVDSSDNQSLQINLQPVAETIERPSPPAVV
FRAVAENAVQLSGSGSASNALLEELCCDDGLASEYVEMLRRDLSQRVKGESGLDKC
>CAE.chafa.ISC494698.gnm1.ann1.ChfasH1.6G237900.1
MAGQSSSDGPGASSISAQYSDSTIHLNIKTLDSHIYSFQVDKNMPVSSLKEKIANEVGIP
VGQQRLIFRGKVLKDDHNLSVYYVENGDTLHLVERQLNQSQAPGTSSGE---TNGNRGNE
ANSGAPRNRVGQISHSVVLGTFNVGDQGEGMVPDLNRVIGAVLNSIGVGGTGASGVMNVM
QSSTQGPSGTETEGMPVGNQNQSGNQAQSGQTFPSQPFLSLPQVVQIPLAAGSIN
IPSLSAPIPNSLDTLSEFMNRMEQTLSQNGYQPNLSS-NVGEQRVELPSNSQGLPTIDA
LSSVLHRAERLLGGHAVSALSHIAGRLEREGTTSDPSIRGQIQSESVQIGLAMQHLGAFL
LELGRTILTLRMGQSSAESVVNAGPAVYISPSGPNPIMVQPFPLQASSLFGGSVP-STPP
TFGTVGVGNAPRNVNIHIHAGTSLAPIVSAIGARPNNGEGAPNERRNASGSGDLGSTRVL
PVRNIIAAAVPASSPGVGVGGGTQPGLGVSASQPP-DSVSLSSVLAEVNSRIRNLVGNTQ
GDNTVLSGQVESNNRDLSVGSESRPTPGNEQLDTMETNGARAVSVSSVRHTSESGVNKSQ
PEAVQTGN-EGRDVLSNEFVSTSSNQDSLSCSSGETIAKSENAQSAG---EKQHATESAK
STPLGLGVGGLERKRRTKLQPPVGKGADDESASSSGNQNQQARTSGQHILQALASHGTSM
NQRSTNGPSQGPSSAGDGQIDVAGVMSQVLHSPALNGLLSGVSQQTGVGSPDVLRNMLQQ
FTQSPQMRNTVNQIVQQVGNQDMGNMFAGMERAQGGGIDLSSMFQQMMPIVSQALGGVSP
-QPFSAAGREPQAPYGTLNRDQNPDPRSLQINLLPVAERIERMSPPVDIFRALVENVI
QQSGSENF-DALLDELCSDEDLASEYMEMLRHDVSQQQKGNSGQDK-
>PAP.lotja.MG20.gnm3.ann1.Lj5g3v0266930.2
MADQCSNEGSTSANTSAQSSDSTVQLNIKTLDSRIFSFQVDNNMPVSSFKEKIANEIGVP
VSQQRLIFRGKVLKDEHVLSEYHVENGHTLHLVERQPNQSQASGTRSAEPTGTNGNRGND
TGSGAPRNRVGQISHSVVLGTFNVGEQGEGIVQDLTRVIGTVLNTIANGGQSTVNVPNAT
QTS-SAPPGNETEGVHAVRQNLAGNQAPSGQTFPGLAFQSMPQVVQIPMAAGAIPLPSLN
SPIPDSLNTLSEFINSMQQALSQNGYRPNLSSTNLADQRVELPSNAQGLPTLEALSTVLH
RAEQLLGSQAVAALSHIAGRLEQEGTSTDLGMRGQIQSESMQIGLAMQHLGALLLELGRT
MLTLRMGQSYAESVVNAGPAVYISPSGPNPIMVQPFPLQTSSLFGGPAPSSTPASLGTIG
IGSAPRNVNIHIHAGTSLAPIVSAIGSRPNNGEGTRSEHRNEPGSGDSGSTRVLPVRNAV
SATLPSHTPGVGIAGSTQTGSGVSTSQPPHDSAPFSSVLAEIHSRLRNSVGNMQGNNTVP
SGQMESSNRDLSSGPESRPPLGNEQQDTME-NGCEAASASSVGGTSETGVEKPQTEATQT
YNNEERDVLVDKFVSSSSNQDLPSCSSGETIVKSEKVQDAPSVIERRDGTEPAKAAPLG
LGVGGLERKRRTRPLSPLGKGADDGSSGSSINQSQQTRTDGQHLLQTLASHGSAVNLRNA
NRTSQQPLPSSSSQVDVAGLMSQLLHSPALNGLLEGVSQQTGVDSPDGLRNTLQQFTQSP
QMMNTVNQIVQQVGSQDMGNMFAGMERGQGGGIDLSSMFQQMMPIVSRALGGGNPPSLF
SATEPEPGAPY----RDESSDNRSIQLDLQSVAERIDRLNPPSDVFRAVAENAVELSGSG
SASSDLLDELCSNESLAREYVDMLRYDVNQLLEGQSESDK-
>PAP.medtr.A17_HM341.gnm4.ann2.Medtr1g026290.4
MASQSSNEGSSTGTIVSEQQDSTLHLNIKTLDSRIYTFQVDKNMPVSLFKDKIATEV
GLPVNQQRLIFRGKVLKDEHLLSHYHVENGHTLHLVERQPNQTQTSATGSGETTNANSN
RGNNVGSGAPRSRVGQISHSVVLGTINVGDQGEGISQDITRVIGAVLNSFANGGQGTMN
APNSAQTS-SAPPGNGTEG------NQAGNQAPSGQ-----AFQPFPHVVQIPMAAGAIP
VPSFNAPIPHSLNTLSVFINRMEHALSQNGYGPNISSTNLGDQRAELPSNTQGLPTLEAL
TTVLHRTEQLLSGQAVSALSHIAGRMEREGTSADLGVRGQIQSESVQIGIAMQHLGALLL
ELGRTMLTLRMGQSSAESVVNAGPAVYISPSGPNPIMVQPFPLQTSSLFGGPLSSSTPAT
LGPVGVGSAPRNVNIHIHAGASLAPIVSAIGSRPNNGEGTRTEHRSEPGSGDSGSTRGLP
VRNVISATLPSNPSGIGAAGSTPTGFSISTSQLPPDSAPLSSVLAEIQSHFRNSVGNMQG
DNTILSGQMQSTSRDLSSGSE----QVNEQRDTAEMSGHGASGVSSVGCTSESGVEKTQT
EAIKTCSNDERDVLVDKFVSSSSNQDLQNCSSGEATVKSEKVQDAPSSSEKQDVTEPAKT
APLGLGMSGLERKRRTRLQPP--KGADDGSSSSFINQSQETRTDGQNILQTLGGQGSAVN
LINADRPQ-RPLPTSGSQIDVAGLMSQALNSPALNGLLEGFSQQTGVDSPDGLRSMLQQF
TQSPQMMNTVSQIAQQVGSQDMGNMLTGTERGQRGGVDLSRMLQQMMPIVSQALGGGNPP
PLFSA
AEPETRAPYGNENSDNRSLQVFMHVDLQPVTDRIDRLSPPTDIFRAVAENAVQ
LSSSERASDDLLDELCCNESLAGEYLEMLRSDVSKLLEGRSGRDK-
>CER.phach.longxuteng.gnm1.ann1.LXT18024.t1
MAGQCSNEGSSTSSVSAESSDSTVQLNIKTLDSRIYSFQVDKNMPVSLFKEKIANEIGVP
FGQQRLIFRGKVLKDDHVISEYHVENGHTLHLVERQPNQLQASGTSSSDTTGINGNRGND
ASSGAPRNRVGQISHSVVLGTFNVGEQGESISSDLTRVIGAVLNSIGIGGQSTNSITTAL
QSAGQAPVGNEAEGMHVGNQNQAGNQTQSGQTFPS-PFQSLPQVVQIPLAAGAI
PVPSLNAPIPDSLHTLSEFINRLERALSQNGVLPNLSSNDTGEQQMELSSNVQGLPTLEA
LSTVLRHTERLLNGQAVAALSHIAGRLEREGTTSDPNIRDQIQSESMQIGLTMQHLGALL
LELGRTILTLRMGQSAAESVVNAGPAVYISPSGPNPIMVQPFPLQTSSLFGGSVSPSTPA
TFGSIGVGSAPRNINIHIHAGTSLAPVVSAISSRPINGEGTQNEQRNGPGSGDSGSTRVL
PVRNVVAAAVPSRPPGVAVTSGSQSGLGISISQPPLD--SLQSVLAEVNSRLRNIAGNLQ
GDNIVLSGQEESTSQGISVSAESQPSSGNEQLDTMEMDGVGAAPVSLVRHTPESRVDEPQ
LEAVQTYNNEDRDALSNNFISASSDGDSVRCLNGETISKSENVQEIASAGERQDLDGGA
KVAPLGLGVTGLERKRQPRLQPPVSKGADGGSTS-SVGQNQQARIGGQHLLQALASHGSA
ANQRNAEGPSQGSSASGDGQVDVAGVMSQVLHSPALNGLLTGVSQQTGVGSPDVLRNMLQ
QFTQSPQMRNTFDHVIQQVGSQDMGNIFTGMERGQGGGIDLSRMFRQMMPIVSEALGSMT
PSQSFSSAEPESRPPYSRPSRVDDSDNQSLQMNLQQVAETIERRSSPAVVFRSVAENA
IQLSGSGSASNPLLEELCHDDGLASEYVEMLRRDLSQRVNGEPGLDK-
>CER.phach.longxuteng.gnm1.ann1.LXT61642.t1
MAGQCSNEGPSTSNVSAESSDSTVQLNIKTLDSRIYSFQVDKNMPVSLFKEKIANEIGVP
VSQQRLIFRGKVLKDDHVISEYHIENGHTLHLVERQPNQLQ--GTSSSETTGTNGNRGND
ASSGAPRNRVGQISHSVVLGTFNVGEQGESIASDLTRVIGAVLNSIGIGGQSTNSIASAM
QSS-SSPN--LSG--QAPLGNEAGNQAQSGQTFPS-SFQSLPQVVQIPLAAGAIPVPSL
NAPIPDSLHTLTEFINRMEQTLSQNGYLPNLSSNDTGEQPVELSSNVQGLPTPEALSVV
LRHSERLLSGHAIAALSHIAGRLEREGTTSDPGLRGQIQSESMQIGLIVQHLGALLLELG
RTILTLRMGQSAAESVVNAGPAIYISPSGPNPIMVQPFP-QTSSLFGGSVSPSTPATFGA
IGVGGAPRNINIHIHAGTALAPIVSAIGSRPTNGEGTQNEHHNGSGSGDSGSARVLPVRN
VITAAVPLRPPGVAVASGSQSGIGVSTSQHP-DSVSLQSVLAEVSSRIRNLAGNLQGDNT
VLSGQVGSTNQDLSVNAEHQPASGNE-LDTMDMNSIGAAPVSSVRFTSESRADEPQLEAV
QTCNNGDRDASSNNFISASSDGDFVSSLSGETVSKSENVREIASVGERQDLNEGAKAAP
LGLGVTGLDCKRRPRPQPPVSKGADGGSTS-SVDQNQQAGVGGQHILQALASHGSAVNQR
NAEGPSQGSSASGNGQLDVAGVMSQVLHSPALNGLLTGVSQQTGVGSPDVLRNILQQFTQ
SPQMMNTVNHIVQQVGSQDVGNVFTGTDRGQGGGIDLSRMIQQMMPIVSQALGNITPSQS
FSAAEPESQAPYARLSRVDSSDNQNLQINLQPVVEMIERPSPPAVVLRAVAENAVQLS
GRGSTSNALLEELCCDDGLASEYVEMLRRDLSQRVKGESGLDKC
>PAP.phavu.G19833.gnm2.ann1.Phvul.001G001400.1
MAGQCSNEGSSTGNISAECSDSTVQLNIKTLDSRIYSFQVNKNMPVSLFKEKIANEIGVP
VSQQRLIFRGKVLKDEHVLSEYHVENGHTLHLVERQPNQPQASGTSADEPTGTSSNRGND
VGSGPPRNRVGQISHSVVLGTFNVGEQGEGIVHDLTRVIGHVLNSIGNGGQSTVNGPNAA
QTS-SAHPGNETEGMHAGNQNPAGNQAPSGQTFHGPTFQSVSHVVQIPAAAGSIALPSLN
APIPDSLNTLIEFMNQMEHTLTQNGYQSNFSLANPGDQRVELPSNSQGLPNLEALSIVLR
HAERLLGGQAVAALSHIAGRLERERASADPRIRGQIQSESVQIGLAMQHLGALLLELGRT
MLTLRMGQSSAESVVNAGPAVYISSSGPNPIMAQPFPLQTSSLFGGPVPSSTPATLGTIG
IGSAPRNVNIHIHAGTSLAPIVSAIGSRTNNGEGTRSELHNEPGSGGSGSSRVLPVRNVI
ATAIPSHPSGVGVCSSSQTGFGVSTSQPP-DSASLSSVLAEIDSRLRNVVGSMQGDNTVR
SGEMESISRDLSSGSESRPSALNAQQDTTEMNGVGAASASLVGCTSESEAQKLQTEAGQT
SSNDERDVLVDKFVSSSK-QDLQSCSSGEAIVKPENDIDVPAVSDRQDVTEPAKAAPLGL
GVGGLERKKRTRPQPPVSKVADDGSSSSSVNQNQQTRTDGQHILQSLASHGSALNSRNAN
GPPQRPLPSSNPSIDVAGLMSQALQSPALNGLLEGVSQQTGVDSPDGLRNMLQQFTQSPQ
LMNTVNQIVQQVGSQDVGNMFAGAERGQGGGIDISRMFQQMMPIVSQALGGANPSSLFSV
EEAEPGASYGTVNRDEYSDNQTSQLDLQPLAERIGHLSPSVDIFRAVAENAVQLSGSG
IASNDLLDELCHNESLAREYVDMLRCDVSKLLEGHSEPDK-
>OUT.prupe.Lovell.gnm2.ann1.Prupe.1G356800.1
MANQHSSEGSSSGNVAGESSDSTVEINIKTLDSQIYSFQVEKNMPVSLFKEKIANQIGVP
VGQQRLIFRGKVLKDDHPLSEYHLENGHTLHLVIRQPSQSQSSGTSSGDPHVNNGNEA-
---SGVPRGRIGQISHSVVLGTFNVGDQGEGIVPDLSRVIGAVLNSIGVGTQATTNVTGN
VQSTGQSPHGNDAEGSNVIGPNRGGNQAQSGQAFPAQPFQTFPQSVQSPAAA-
AFPIPSLNMPIPDSLNTLSEFMNRMEQALTQNGYQPNLSATNTGDVRVNLPSNAQGMPT
PEALGIVLRHAERLLSSHAVSALSHIAGRLEQEGASSDPSVRGQIQTEFMQVGLAMQHLG
ALFLELGRTIWTLRMGQSPGEAVVNAGPAVYISPSGPNPIMVQPFPLQTSTMLGGSVPQS
NPMTFGPVGVGSAPRNVNIHIHAGTSLAPIVSAVGARGSNGEGMPREHRNGSVSRDSG-
ARVLPVRNVIAGTMPTSQTGIAISGVSQPG--LSASQPPSDS-SLSSIVSELNSHIRNLV
GNMQGEDAVQSGQEVPNVQSSSVGFELRNDAGSERPSTAFVDGAGQSSVLLPGCTSEGGG
QK-DSGSVPTLKDDS------RFPAGG---PLSSSSGQNTLARKDEKESGPQSSEKHDMT
EGTKAVPLGLGLGVLDRKRQGRQQKPPAKNGDGGMASAPINQNQQV-TGGQQVLQSLASR
GSAVSRMNTSDEPRQTAPAIGQQVDMGSVMSQVLRSPALNGLLAG
VSEQTGVGSPDALRNMLQSFTQSPQMRNAVNQIVEQVDSQDVGNMFAGLGGGQGGGIDMS
RMFQQMMPIVSRALGGSTLGQPNPVLEPESHQPYNERSLRRDDNVPNPEINLQEVVQRI
GNLNAPGDVFHAVVENSVELSGRGSGPQELVDELCRDDGLSREYVEILRRDIRRRLEGNS
GQDKC
>OUT.quisa.S10.gnm1.ann1.Qs0158560.1
MAYQYSYEGSSTSNVPSESSGSAVQLNIKTLDSQIYSFHMDINMPVSVFKEKIANKIGLP
VSQQRLIFRGKVLKDDHLLSEYHVENGHTLHLVERQPVQAQPSGTSSSET---TGYNGND
AGSGGPRNRVGQISHSVVLGTFNVEDQGEGTVPDLSRVVGAVLNSIGIGSQTTANVATTA
QSSGQASQGNETEEMLAGSQNQAGNQAQSVQAFPSQPFQSLPQVVPIPLAAGAIP
VPSLHVPIPDSLSTLSEFMNRMEQTFSQNGYRPNLSSTNARELRVELPSSSQGLPTPEA
LSIVLCHAGRLLGGHAVAALSQIAGRLEQEGASSDSSVRSEIQTESMQIGLVMQHLGALL
LELGRTVMTLRMGRSPAESVMNAGPAVYISPSGPNPIMAQPFPLQTSSLFGGSVRPSNSA
TFGPVGVGSATRHTDPVYYKEPLLHQLFQQLVQEQEMGKGDRVNAIMALALVLQDQHRSY
LLEMSLQQLFH-RSTGVAVASAAQSGLGVSVSQPPPDSVSLPSVISVVNSRIRNFFGNLQ
GDNVAPSGQVESTSQNSSVGSESRDAERDQHLHTMEGNRAGDSSVSLVSYTSENEGQKGQ
ADSEKTCNNKETSVSSDYYSISSNEGSLSRSSGGGTISKSVDIAENACSSEKHNSTE
GSN-LPLGLGLGGLEHKRHGKQQNPLVKTANVGTSSSP----------------------
-----LNGSEPSPGQFPSSDGQIGVGSVMSQ-----------------------------
-----ESPQMTNTVNQIAQQVGSQDPGNMFAGMEGGQGGGIDSLSMFQRMMPIVSQA
LSGTNVSQPSPDIQPEWQAQYGILSRDDNPNDQSTQINLPSVVQRIEHLNQPGDVFS
AVVANVFRLSGGGSASDDLVNDLCSDEGTG------------------------
>OUT.quisa.S10.gnm1.ann1.Qs0326300.1
MANQYSDEGSSTSNVSAESSESTVQLNIKTLDSQIYSFPVDKNMPVSVFKEKIANEIGLP
VSQQRLIFRGKVLKDDHLLSEYHVENGHTLHLVERQPVQLQPSGASSSETTSNNGNRGND
AGPGAPRNRVGQISHSVVLGTFNVGEQGEGAVPDLNRVIGAVLNSFGIGSQTTANVTTAA
QPSGQAPQGNEAEAMHVGSQNQAGNQAR--QAFPSQPFQSLPQVVQIPLAAGAIP
VPSLHVPIPDSLNTLSEFMNRMEQTLSQNGYQPNLSATNAGELRLELPSNAQGLPTPEA
LSIVLRNAERLLSGHAVSALSHIAGRLEQEGASSDSSVRSQIQTESMQIGLAMQHLGALL
LELGRTILTLRMGRSPAESAMNSGPAVYISPSGPNPIMV-----QTSSLFGGSVPPLNSA
TFGPVGVGSAPRHVNIHIHAGPSLAPIV----SRTSNGEGANAEHRNGTGSADLSSTRVL
PVRNVIAAAVP-------------HSTGINLSQPPPDSVSLSSVISEVNSQIRNFVGNVQ
GDTVVPSGQVESTSLNSSVGPESQIAEGNQLLNTTD-NRAGDSSVSLVRCMSENGGQKAQ
AEPEQTSNNKETGVSSLKNASSSSTEGSLGCSSGGTTAKSVDIPENASSNVKNNLTEGA
K-APLGLGLGGLERKRHSKQQNSLAKGTSSGTTSSPVNQNQQARRGGQHILQALASRGSA
ASQMNSSEPSPGQFPSADGQIELGSVMSQVLQSPALNGLLAGVSEQTGVGSPDVLRNMLT
QFTQSPQIRNTVNQIAQQVGSQDLGNMFSGMERGQGGGMDLSSMFQQMMPIVSRALSST
TSSQPFPTIDSELQSHSSILNRDCKPIDQTSQINLQSVAQRIEHLNPPRDVFSSVVEN
AFQLSGVGSASDDLVDELCSDEDLASEYMEMLRRDVHKRINGDSQPDKC
>CAE.sento.Myeongyun.gnm1.ann1.Sto05g118370
MAGQCSNDSPSASSISAECSDSTVQLNIKTLDSHIYSFQVDKNMPVSLLKEKVANETGIP
VVQQRLIFRGKVLKDDHILSEYHVENGDTLHLVERQLNQSQAPGTSSGETTGTNGNRGND
AGSGAPRNRVGQISHSVVLGTFNVGDQGDGVVPDLSRVIGAVLNSIGIGGQSTSGVTNVM
QSSIQGSSGNGTEGMPVGNQN
HSGNQAQSGQTFSSQPFQSLPQVVQIPLAAGSITIPSLNAPIPDSLDTLAEFINRMEQTL
SQNGYQPNFSSTNAGEQRVELPSNPQGLPTVEALSTVLHRAERLLGGRAVAALSHIAGR
LEREGTTSDQSIRGQIQSESMQIGLAMQHLGAFLLELGRTILTLRMGQSSAESAVNAGPA
VYISPSGPNPIMVQPFPLQTSSLFGGSVP-STPATFGAVGVGNPPRNVNIHIHAGTSLAP
IVSAIGSRPNNGEGVPNERRNAPGSADLGSTRVLPVRNIIAAAVPARAPGVGVGGSTQPS
LGVSTSQPPSDSVSLSSVLAEVNSRIRNLVGNTQGDNTVLSGQVESTNQDLSVGSESRPT
PGNEQVDTRGSNGVGAASVSSVGCSSASGVTKPQPEAVQTNDNEGRDGLSSKSVSTSSNQ
DSLSCSSGETVLNPKNAQSDS---GKHHSTASAKAAPLGLGMGGLERKRRTRVPDPVGKG
TDDGSASSSSNQNQQARTSGQHILQALASHGTSMNQRNANVPPQGSSSPGDGQIDVAGVM
SQVLHSPALNGLLAGVSQQTGVGSPNDLRNMLEQFTQSPQMRNTVNQIVQQVGSQDMGNM
FAGMEREQSSGFDLSRMFQQMMPIVSQALGGGSPSQPFSSAGRDPQAPYGTLSRDENS
GYRSLQINLQPVAERIEHLSPPADVFRAVVENAIQLYGSGNSSDSLLDELCSDEGLASV-
---------------------
>DET.singl.CAF01.gnm1.ann1.evm_model_Chr03_822
MAGRCSNEGSSTCNVSAECSESTVKLNIKTLDSRIFSFQVDKNMPVSLFKEKIADEIGVP
VSQQRLIFRGRVLKDDHILSEYHVENGHTLHLVERQPSQSQSSNTSSDDASATNSNRGND
ANFGAPRSR--QIAHSVVLGTFNVGDQGEGTVPDLSRVIGAVLNSIGIGGQSTDSVT
PAMQSFSSASAGSETEGMRAPNQSQAGSQAQSGQTISTQPFQSLPQVAQIPLAAGAIPVP
SLTVPIPDSLNTLSEFINRMEQILAQNGYQPNLSSTDTGERQVELPSNAQGLSTPEALS
IVLRRAEQLLGSQAVAALSHIAGRLEQERTTSDPSVRSQIQSESTLMGLAIQHLGSLLLE
LGRTMLTLRMGRTSAESAVNAGPAVYISPSGPNPLMVQPFHLQTTSLFGGSAPPSTPAAF
GPVGIGNAPRNVNIHIHAGTSLAAIASAIGSRPNNGEGAQGERQNGPGSGDSGATQVLPV
RNVIAAAVPSRPPSIAVATSTQPVLGVSTSQPP-DSVSLSSVLAEVNSRFRNFVGNMQGD
STVLSGQMESASGDLSVGSESRPAPGNERSDTAETNGVGTMSAPSVGCTSEIGVQKSQSQ
TVEVK-----------------NEDSLNCASGENLSKSGSLQENASAGKKQDSTEAAKA
VPLGLGLGGLERKRRSKLQYSVSNGADGGSTSASVNQDQQSSTVGQHLLQALASHGSATS
PRNTSRPSQGASPAGDGQIDVANVMSQVLDSPALNGLLSGVSRQTGVGSPDVFRNMLQQF
TQSPQMRNTVNNIIQQVGSQDMGNMFAGMESGQGGGLDLSRMFQQMMPIVSQALGGAISS
QPFSAAEPEPQATNRTLSRDENSNNLNVEINLQPVVERIERLSVPADVFRAVAENAV
QLSGSGNA---LLDELCNDEGLVSEYMEMLQHDVNQRLKDDPGLDKC
>OUT.vitvi.PN40024.gnm2.ann1.VIT_209s0054g01880.1
MADQYSCEGSSLSPVSGDCSESTVELNVKTLDSRIHSFHVDKNLPVSLFKEKIANEIGVP
VEQQRLIFRGKVLKDDQLLAEYHVENGHTLHLVARDPTQSQSSGQSSGETNGNNGSRGN
DANAGGPRARVGQISHSVVLGTFNVGEQAEGIVPDLTRVIGAVLNSFGIGSQTTNTATGG
AQPNQSNAPGQASQGIDGTHGNANGQRQEGNQAQPSQPFQSLPQVMQFPVPGGAGPA
PQIQVPIPDSLHTLSEFMNRMGLSLSHNVYQPNSSPTNADIPRVELPSNSRGLPTPEALS
IVMRQAERLLSGNAVAALSHIAGRVEQEGASTDPTIRGEIQTEAMQVGLAMQHLGVLLLE
LGRTILTLRMGQSPDESSVNAGPAVYISPSGPNPIMVQPFPLQTSSFFGGSVPQSNPP-
---AGPGNAPRHINIHIHAGTSLPPIVSAAGTRAGNGDGMQGERANGNVSAQSD------
---------------------------ASISQAPSDSGALSSVIAEVNSRIRNLVDNMRG
GNQVPSGQASSTVQNMSTGSGPGNDVGSDQLKNMAVAGARETSLPSDTCIPGTDGHTSQ
PEHHQMNNNDKRGVSQSKDVPSTCVEGSFSCSSGSDEATSGPADDAPRSSQRQDI
PEEAKAVPLGLGMGGLQLKKRSKQPKSQGKNNDCGTSSPSVNQNQRTMTSAQQVLQSLA
SRGSTANRTDANCPPSQFLSSRSFRMDASG
VLGQVREGMSSGG--QGLAEQSGAGSPDVLSNMLQQLSQNPLMMNTVNQIAQQVDGQEL
ESMFSGLGRGQGGGIDLSRMVQQMMPIVSRALSGPNRGELFHGSEPQPQHSERRPSR
GDKPDVQNSQTDLREVAESIERQIPPQDIFRSVAENAVQLYANGTGPEGLLDVLCSDEHL
ATEFMEVLQRDVCNRLHGKSGAK--
