# Supplementary material for: Legume genome structures and histories inferred from Cercis canadensis and Chamaecrista fasciculata genomes
Source: Plant J. 2026 Jun 10;126(5):e70981. doi: 10.1111/tpj.70981 (PMC13252982; doi:10.1111/tpj.70981)
Supplement: Supplementary file 4 — Data S4. Manuscript supplement; Compressed directory of aligned sequences from 2212 low‐copy gene families, for calculation of a consensus species tree. [file TPJ-126-0-s010.gz › S4_consen_species_tree/40_aln_fas_cln1/Legume.fam3.06810]

>CAE.acacr.Acra3RX.gnm1.ann1.g14644.t1
MIVAGIEDEEKWLAEGIAGIQHNAFYMHRALDADNLREALKYSAHMLSELRTSKLSPHKY
YDLYMRAFDELRRLEMFFKDESRHGVSVVDLYELVQHAGNILPRLYLLCTVGSVYIRSKD
APVREVLKDLVEMCRGVQHPIRGLFLRSYLSQVSRDKLPDIGSEDEGDADSVMDSVEFLL
QNFTEMNKLWVRLQYQGPSQIREKKEKERNELRDLVGKNLHVLSQIEGVDLDMYKDTVLP
RVLEQVVNCKDELAQFYLMECIIQVFPDEYHLQTLETLLGACPQLQPTVDIKAILSQLME
RLSNYAASSTEVLPDFLQVEAFAKLSSAIGRVIEAQADMPIVGAIALQVSLLTFTLRVHP
DRLDYVDQVLGACVRKLSGKPKLDDNRATKQVVALLSAPLDKYNDIVTALTLSNYPRVMD
HLDNETNKVMAMVIIQSIMKNNTCISTADKVEVLFELIKGLIKDLDGTALDEYDEEDFNE
EQNSVARLMHMLHNDDPEEMVKIICTLKKHIMNGGPRRLPFTVPSLVFSALRLVRKLQGQ
DGDIVGEDIPTTPKKIFQLLNEIIEALSSVPSPELALRLYLQCAEAANDCDLEPVAYEFF
TQAFVLYEEEIADSRAQVTAIHLIIGMLQRMNVFGVENRDTLTHKATGYSAKLLKKPDQC
RAVYACSHLFWVDDQDGLKDGERVLLCLKRALRIANAAQQMANVTRGSSGPVTLFVEILN
KYLYYFEKENPQITSSAIQGLIELITTEIQN------PGSDVFFASTLRYIQFQKQKGGL
LAEKYDPIKV
>PAP.aesev.CIAT22838.gnm1.ann1.Ae07g06750.1
IVAEGIDDEEKWLAEGIAGIQHNAFFMHRALDENNLRDALKYSALMLSELRTSRLSPHKY
YELYMRAFDELRRLEIFFKDESRHGVLIVDLYELVQHAGNILPRLYLLCTVGSVYLRCKD
APIKDVLKDLVEMCRAVQHPIRGLFLRSYLAQISRDKLPDIGSGYGGDSGSVMDAVEFV
LQNFTEMNKLWVRLQHHGPVRIREKREKERNELRDLVGKNLHVLSQIEGVDLEVYKDTV
LPSVLEQVVNCKDELAQFYLMECIIQVFPDEYHLQTLETLLGACPQLQPTVDIKTVLSQL
MDRLSNYAASNNEVLPEFLQVEAFTKLSTAIGRVIEAQVDMPIVGAISLHVSLLTFTLRV
HPDRLDYVDQVLGSCVKKLSGKPKLDDKRATKQVVALLSAPLDKYNDIVTALTLSNYPRV
MDHLDNQTNKVMAMVIIQSIMKNNTCISTADKVEVLFELIKGLIMDLDGTAADEVDEEDF
NEEQNSVARLIHMFHNGDPEEMFKIICTVKKHIMIGGPRRLPFTVPSLIFSALRLVRQLH
GQDGDVPGEEVPTTPKNIFQHLNEIIETLYSVSSPELALRLYLQCAEAANDCDLEPVAYE
FFTQAFVLYEEEIADSKAQVTAIHLIIGTLQRMNIFGVENRDTLTHKATGYSAKLLKKPD
QCRAVYACSHLFWVDDQDGIKDGERVLLCLKRALRIANAAQQMANVARGSSGPVTLFVEI
LNKYIYYFEKGNPQITSATIQGLIDLIATELQTDSASAPPNSDPFFASTLRYIQFQKQKG
GILGEKYDSIKI
>OUT.arath.Col0.gnm9.ann11.AT1G75850.1
---AGVEDEDKWLAEGIAGIQHNAFFMHRALDANNLREVLKYSALMLSELRTSKLSPQKY
YDLYMRAFDQLRQLEIFFKDESRHGLPVVDLYELVQHAGNILPRMYLLCTVGSVYIKSKQ
APSKDVLKDLVEMCRGVQHPIRGLFLRSYLAQVSRDKLPEIGSDYEGDANTVMDAVEFVL
QNFTEMNKLWVRIQHQGPGTVREKQEKERNELRDLVGKNLHVLGQIEGVDLEMYKETVLP
RVLEQVVNCKDKLAQYYLMECIIQVFPDEYHLQTLETLLAACTQLMPTVDTKIVLTQLMD
RLSNYAASSPDVLHEFLQVEAFAKLSNAIGKVIDTQLEMPIVGAMTLFVSLLTFTLRVHP
DRLDYVDQVLGACVVKLSSVPKLEDARAMKQVVALLSAPLEKYSDIVTALTLSNYPRVMD
HLDDGTNKVMAMLIIQSIMKTDSCISTADKVEVLFELIKGLIKDLDETNAEELDEEDFQE
EQNSVARLIHMLDNEEPEEMLKIICVVRRHLMTGGPRRLPFTVPPLVFSAVRLVRQLESQ
GGDIAGED-SATPRKIFQILNQTIEVLTSVPCPELALRLYLQCAEAASDCDLEPVAYEFF
TQAFMLYEEEIADSKAQVTAIHLIVGTLQRINVFGVENRDTLTHKATGYSARLLKKPDQC
RAVYACSHLFWVDDPDGIKDGERVLLCLRRALRIANAAQQMASATRGSSGPVTLFVEILN
KYIYFFEKGNPHITPSDIQSLIELINNEMQSDNGNTTIHSDPFFTSTLRYIKFIKQKGGL
MGEKYDPIKL
>CER.bauva.BV-YZ2020.gnm2.ann1.rna-bv15264.t1
MISDGIEDEEKWLAEGIAGIQLNAFYLHRSLDDNNLREVLKFSAQMLSELRTSKLSPHKY
YELYMRAFDELRRLEMFFKDESRHGVSIVDLYELVQHAGNILPRLYLLCTVGSVYIRCKD
APVKDVLKDLVEMCVGVQHPIRGLFLRSYLSQVSRDKLPDIGSEYEGDSESVTDAVEFVL
QNFIEMNKLWVRLQHQGPSRTKEKRE--RTELRDLVGKNLHVLSQIEGVDLEMYKDTVLP
RVLEQIVNCKDELAQSYLMECIIQVFPDEYHLQTLETLLGAFPQLQPTVDIKTVLSQLME
RLSNYAASNADVLPEFLQVEAFAKLSSAISRVIEAQVDMPMVGAIDLHVSLLTFTLRVHP
DRLDYVDQVLGACVKKLSGKPKLDDNRATKQIVALLSAPLDKYNDIVTALTLSNYPLVMD
HLNNETNKVMAMVIIQSIMKNNTCISTADKVDVLFELIKGLIKDLDGTAVDEVDEEDFNE
EQNYVARLIHMLQNGDPEEMLKIICTVKKHIMGGGPRRLPFTVPALIFSALRLVRQLQGQ
DGDVVGGEVSTTPKTIFQLLNEAIESLSSVPSPELALRLYLQCAEAANDCDLEPVAYEFF
TQAFVLYEEEIADSKAQVTAIHLIIGTLQKMNVFGIENRDTLTHKATGYSAKLLKKPDQC
RAVYACSHLFWVDDPDGIKDGERVLLCLKRALRIANAAQQMANVTRGSSGPVTLFVEILN
KYLYYFEKGNPQITSATIQSLIELIKT----DSSSPLPASDAFFAGTLRYIQFQKQKGGL
LGQKYDSIEV
>CER.bauva.BV-YZ2020.gnm2.ann1.rna-bv24910.t2
------------------------------------------------------------
------------------------------------------------------------
------------------------------------------------------------
------NHESMIFGHAGPSRIKEKREKERNELRHLVGKNLNVLSQMEGMDLEMYKDT
VLPKVLEQVVNCKDELAQFYLMECIIQVFPDEYHLQTLETLLGASPQLQPTVDIKTVLSQ
LMERLSNYAASSKFVLPEFLQVEAFAKLSNAISR
VIEAQVDMPIVGAIGLHVSLLTFTLRVHPDRLDYVDQVLGACVKKIPGKPKLDDNRATKP
IVALLSAPLDKYNDVITALILSNYPLVMDRLNNETNKLMAMVIIQSIMKNNTCISTADKD
RIWMELWMRLMKKISM--RTKLCCSPYTHASKWGTRG-----------NVKDHMHCE
EAYHSGGPRRLPFTVPALIFSALRLVRRLQGQDGDVVGGEVPTTPQTIFQLLNEKNEALF
SLPSPELALRLYLQCAE---------------------------DSKAQVTAIHLIIGTL
QKMNGFGVENRDTLTHKATGYSAKIFKKPDQCRAVYACSHLFWVDDPEGIKDGERVSLCL
KRALR-------MANVTRGSSGPVTLFVEILNE---------------------------
------------------------------------------
>CER.cerca.ISC453364.gnm3.ann1.Cecan.4G415900.1
MISGGIEDEEKWLAEGIAGIQHNAFYMHRALDDNNLREALKFSAQMLSELRTSKLSPHKY
YELYMRAFDELRRLEMFFKDESRHGVSIVDLYELVQHAGNILPRLYLLCTVGSVYIRCKD
APVKDVLKDLVEMCIGVQHPIRGLFLRSYLSQVSRDKLPDIGSEYEGDSESVMDAVEFVI
QNFTEMNKLWVRLQHQGPGRIKEKREKERNELRDLVGKNLHVLSQIEGVDLEMYKDTVLP
RVLEQVVNCKDELAQFYLMECIIQVFPDEYHLQTLETLLGAFPQLQPTVDIKTVLSQLME
RLSNYAASSGDVLPEFLQVEAFAKLSSAISRVIEAQVDMPIVGAIGLHVSLLTFTLHVHP
DRLDYVDQVLGACVKKLSGKLKLDDNRATKQIVALLSAPLDKYNDIVAALTLSNYPLVMD
HLNNETNKVMAMVIIQSIMKNNTCISTADKVDVLFELIKGLIKDLDGTAVDEVDEEDFNE
EQNYVARLIHMLQNEDPEEMLKIICTVKKHITSGGPGRLPFTVPALIFSALRLVRRLQGQ
DGNVVGGEVPTTPKTIFQLLNETIEALFSVPSPELALRLYLQCAEAANDCNLEPVAYEFF
TQAFVLYEEEIADSKAQVTAIHLIIGTLQRMNVFGVENRDTLTHKATGYSAKLLKKPDQC
RAVYACSHLFWVDDPDGIKDGERVLLCLKRALRIANAAQQMANVTRGSSGPVTLFVEILN
KYMYYFEKGNPQITSATIQSLIELITTEMQSDSSLPLPASDAFFSGTLRYIQFQKQKGGL
LGEKYDSIKV
>CAE.chafa.ISC494698.gnm1.ann1.ChfasH1.6G242000.1
MIADGIEDEEKWLAEGIAGIQHNAFYMHRALDANNLREALKYSAHMLSELRTSKLSPHKY
YELYMRAFDELRRLEMFFKDESRHGVSIVDLYELVQHAGNILPRLYLLCTVGSVYIRSKT
APVRDVLKDLVEMCRGIQHPVRGLFLRSYLAQVSRDKLPDIVSEYEGDADSVMDSVEFVL
QNFTEMNKLWVRLQHQGPGLIREKREKERNELRDLVGKNLHVLSQIDGVDLEMYKETVLP
RILEQVVNCKDELAQFYLMECIIQVFPDQYHLQTLETLLGACPQLQTTVDVRAILSQLMD
RLSNYAASSPEVLPEFLQVEAFAKLSSAIGRVIEAQPDMPIVAATSLQVSLLTFTLRVHP
DRLDYVDQVLGACVKKLSGKPKLDDNRATKQVVALLSAPLDKYNDIVTALTLSNYPRVMD
HLDNQTNKVMAMVIIQSIMNNNTRITTAEKVEVLFELIKGLIKDLDGTDLDEVDEEDFNE
EQNSVARLIHMFYNDDPEEMVKIICTVRKHIMSGGPRRLPFTVPSLVFSALRLVRQLQGQ
DGDVVGEDIPATPKKLFQLLNETIEVLSAVPSPELALRLYLQCAEAANDCDLEPVAYEFF
TLAFVLYEEEIADSKAQVTAIHLIIGMLQRMNVFGVENRDTLTHKATGYSAKLLKKPDQC
RAVYACSHLFWVDDQDGIKDGERVLLCLKRALRIANAAQQMANVTRGSSGPVTLFVEILN
KYLYYFEKGNPQITSAAIEGLIELINTEIQN------PASDVFFASTLRYIQFQKQKGGI
LGEKYESIKV
>PAP.lotja.MG20.gnm3.ann1.Lj5g3v0240210.1
------------------------------------------------------------
------------------------------------------------------------
------------------------------------------------------------
------------------------------------------------------------
------------------------------------------------------------
--------------------------------------MPIVGAIALHVSLLTFTLRVHP
DQLDYVDQVLGSCVKKLSGKPKLDDNRATKQVVALLSAPLDKYNDVVTALTLSNYPRVMD
HLDNETNKVMAMVIIQSIMKNNTCISNADKVEVLFELIKGLITDLDGTAVDEVDEEDFNE
EQNSVARLIHMLHNNDPEEMFKIICTVKKHIMNGGPKRLPFTVPSLIFSALRLIRQLQGQ
DGDVVGEEVPLTPKKIFQLLNEIIEALSSVSSPELALRLYLQCAEAANDCELEPVAYEFF
TQAFVLYEEEIADSKAQVTAIHLIIGTLQRMNVFGVENRDTLTHKATGYSAKLLKKPDQC
RAVYACSHLFWVDDQDGIKDGERVLLCLKRALRIANAAQQMANVARGSSGPVTLFVEILN
KYIYYFEKGNPQITSANIQGLIELITSEMQSDTASALPVSDAFFASTLRYIQFQKQKGGI
LGEKYDSIKV
>PAP.medtr.A17_HM341.gnm4.ann2.Medtr1g025610.1
MIAKDFNDEEKWLAEGIASIQHNAFFMHRALDDNNLRDSLKYSAQMLSELRTSRLSPHKY
YELYMRAFDELRRLEMFFKDESRHGVSIVDLYELVQHAGNILPRLYLLCTVGSVYLRCKD
TPVRDVLKDLVEMCRGVQHPIRGLFLRSYLSQVSRDKLPDIGSDYEDDYGSVKDAVEFV
LENFSEMNKLWVRLQHQGAGRVKEKKDKERNELRDLVGKNLHVLSQIDGVDLEVYKDTVL
PSILEQVVNCKDELAQFYLMECIIQVFPDEYHLQTLETLLGACPQLQPTVDIKTVLSQLM
DRLSNYAASSTEVLPEFLQVEAFTKLSTAISRVIEAQVDMPIVGAIALHVSLLTFTLRVH
PDRLDYVDQVLGSCVNKLSGKPKLDDNRATKQVVALLSAPLDKYNDVVTALTLSNYPRVM
DHLDNVTNKLMALVIIQSIMKNNTYISTADKVEVLFELIKGLIIDLDGTSEDEIDEEDFS
EEQNSVARLINMLHNNDPEEMFKIICTVRKHIMIGGPRRLPFTVPSLIFSALKLIRQLQG
QGGDIAGEEEPATPRKIFQLLNETIEVLSSVSSSELALRLYLHCAEAANDCDLEPVAYEF
FTQAFVLYEEEIADSKAQVTAIHLIIGTLQRMSIFGVENRDTLTHKATGYSAKLLKKPDQ
CRAVYACSHLFWVDDQDGIKDGERVLLCLKRALRIANAAQQMANVARGSSGPVTLFVEIL
NKYIYYFEKGNPQITSAAIQGLIELIKTEMQSDSASALPASDPFFASTLRYIQFQKQKGG
ILGEKYDSIKV
>CER.phach.longxuteng.gnm1.ann1.LXT61676.t1
MISNGIEDEQKWLAEGIAGIQLNAFYMHRALDENNLRDVLKFSAQMLSELRTSKLTPHKY
YELYMRAFDELRRLEMFFKDESRHGVSIVDLYELVQHAGNILPRLYLLCTVGSVYIRCKD
APVKDVLKDLVEMCVGVQHPIRGLFLRSYLSQVSRDKLPDIGSQYEGDSESVMDAVEFVI
QNFTEMNKLWVRLQHQGPGRTREKRE--RNELRDLVGKNLHVLSQIEGVDLEMYKDTVLP
RVLEQVVNCQDELAQFYLMECIIQVFPDEYHLQTLETLLGAFPLLQ--------------
-----------VLPEFLQVEAFAKLGSAISRVIEAQVDMPIVGAIDLHVSLLTFTLRVHP
DRLDYVDQVLGACVKKLSGKPKLDDNRATKQIVALLSAPLDKYNDVVTALTLSNYPLVMD
HLNNETNKVMAMVIIQSIMKNNTCISTADKVDVLFELIKGLIKDLDGTAVDEVDEEDFNE
EQNYVARLIHMLQNEDPEEMLKIICTVKKHIMSGGPRRLPFTVPALVFSSLRLIRQLQGQ
DGDVVGGEVPTTPKTIFQILNETVEALFSVPSPELALRLYLQCAEAANDCDLEPVAYEFF
TQAFVLYEEEIADSKAQVTAIHLIIGTLQRMNVFGVENRDALTHKATGYSAKLLKKPDQC
RAVYACSHLFWVDDPDGIKDGERVLLCLKRALRIANAAQQMANVTRGSSGPVTLFVEILN
KYLYYFEKGNPQITNATIQSLIELIKTEMEGDSSSTLPASDAFFAGTLRYIQFQKQKGGL
LGQKYDSIEV
>PAP.phavu.G19833.gnm2.ann1.Phvul.001G006000.1
MIAERFEDEEKWLAEGIAGIQHNAFFMHRALDEDNLRDALKYSAQMLSELRTSRLSPHKY
YELYMRAFDELRRLEIFFKDERRHGVPIADLYELVQHAGNILPRLYLLCTVGSVYLRCKD
APVRDVLKDLVEMCRGVQHPIRGLFLRSYLSQVSKDKLPDIGYEHEEDSNDVMVAVEFV
LQNFTEMNKLWVRLQLQGPVRIREKKEKERNELRDLVGKNLHVLSQIEGVNLEMYKDI
VLPSVLEQVVNCNDELAQFYLMECIIQVFPDEYHLQTLETLLGACPQLQPSVDIKTVLSQ
LMDRLSNYAASSTEVLPEFLQVEAFAKLSTAISRVIEAQVDMPIVGAIALHVSLLTFTLR
VHPDRFDYVDQVLGSCVKKLSGKPKLDDSRATKQVVALLSAPLDKYNDIVTALTLSNYPR
VMDHLDHETNKVMAMVIIQSIMKNNTCISTADKVEVLFELIKGLIMDLDGTIVDEVDEED
FNEEQNSVARLIHMLHNDEPEEMFKIICTVKKHIMSGGPRRLPFTVPSLIFTALRLIRQL
HGQDGDIVGEEVPTTPKKIFQLLNEIIEALSSVSFPELALRLYLQCAEAANNCDLEPVAY
EFFTQAFVLYEEEIADSKAQVTAIHLIIGSLQRMNVFGVENRDTLTHKATGYSAKLLKKP
DQCRAVYACSHLFWVDDQDGIKDGERVLLCLKRALRIANAAQQMASVARGSSGPVTLFVE
ILNKYIYYFEKGNPQITSATIQGLIELIMTEMQSDSASALPASDAFFTSTLRYIQFQKEK
GGILGEKYDPIKV
>OUT.prupe.Lovell.gnm2.ann1.Prupe.1G362700.1
MILDGIGDEEKWLAEGIAGIQHHAFYMHRALDANNLRDALKYSALMLSELRTSRLSPHKY
YDLYMRAFDELRKLEMFFKDESRHGVSIVDLYELVQHAGNILPRLYLLCTVGSVYIKSKE
APAKDVLKDLVEMCRAIQHPMRGLFLRSYLSQVSRDKLPDIGSEYEGDADTVMDAVDFVL
QNFTEMNKLWVRMQYQGPGRVREKHEKERSELRDLVGKNLHVLSQIEGVELELYKDTVLP
RVLEQVINCKDELAQYYLMDCIIQVFPDEYHLQTLETLLAAFPQLQPTVDIKTVLSQLME
RLSNYAASSTDVLPEFLQVEAFSKLSSAIGRVIEAQIDMPIVGSISLYVSLLTFTLRVHP
DRLDYVDQVLGACVKKLSGTTKLEDNRAIKQVVALLSAPLEKYDDIVTALTLSNYPRVMD
HLDNGTNKVMAVVIIQSIMKNNSCISTADKVEVLFELIKGLIKDLDCTSADELDEEDFGE
EQNSVARLIHMLYNDDPEEMLKILCTVKKHIMSGGPKRLPFTVPPLILSALKLVRRLQGQ
DGEVVGEEMPATPKKIFQILNQTIEALSSVPSPELALRLYLECAEAANDCDLEPVAYEFF
TQAFVLYEEEVADSKAQVTAIHLIIGTLQRMNVFGIENRDTLTHKATGYSAKLLKKPDQC
RAVYACSHLFWVDDQDGVKDGERVLLCLKRALRIANAAQQMASVTRGSSGPVTLFVEILN
KYLYFFEKGNPQITSAAIQGLVELIKTEMQSDSTNVSPAPDAFFSSTLRYIQFQKQKGGV
MGEKYSPIKV
>OUT.quisa.S10.gnm1.ann1.Qs0158970.1
MISEGIEDEEKWLAEGIAGVQHNAFYLHRALDGNNLREALKYSAQMLSELRTSKLSPHKY
YELYMRAFDELRKLEMFFKDESRHGVSIIDLYELVQHAGNILPRLYLLCTVGSVYIRSKE
APAKDVLKDLVEMCRGVQHPIRGLFLRSYLSQVSRDKLPDIGSEYDGDADTVMDAVEFVL
QNFTEMNKLWVRLQHQGPGRVREKREKERNELRDLVGKNLHVLSQIEGIDLEIYKETVLP
RVLEQVVNCKDELAQFYLMECIIQVFPDEYHLQTLETLLGACPQLQPAVDIKTLLSQLMD
RLSNYADSSADVLPEFLQVEAFAKLSSSIGRVIEAQVDMPLVGAITLYVSLLTFTLRVHP
DRLDYVDQVLGACVKKLSGKPKLEDNRATKQIVALLSAPLEKYTDIVTALTLSNYPCVMD
HLDNETNKVMAMVIIQSIMKNETCISTTEKVEVLFELIKGLIKDLDGTNLDEVDEEDFKD
EQNSVARLIHMLYNEDPEEMLKIICTIKKHVMSGGPRRLTFTVPPLIFSALRLVRRLQGQ
NGDVVGEEVPATPKKIFQLLNETIETLSCLSSPELALRLYLQCAEAANDCDLEPVAYEFF
TQAFVLYEEEVADSKAQVTAIHLIIGSLQRMNIFGVENRDTLTHKATGYSAKLLKKPDQC
RAVYACSHLFW-NDQDGIKDGERVLLCLKRALRIANAAQQMANVTRGSSGPVTLFVEILN
KYLYFFEKGNPQITSAAIQSLVELITTEMQSDSTSSDPPSDAFFTSTLRYIQFQKQKGGA
LGEKYDPVKV
>CAE.sento.Myeongyun.gnm1.ann1.Sto05g118910
MIADGIEDEEKWLAEGIAGIQHNAFYMHRALDANNLREALKYSAHMLSELRTSKLSPHKY
YDLYMRAFDELRRLEIFFKDESRHGVSIVDLYELVQHAGNILPRLYLLCTVGSVYIRSKE
APVRDVLKDLVEMCRGVQHPIRGLFLRSYLSQVSRDKLPDIGSEYEGDADSVMDSVEFVL
QNFTEMNKLWVRLQHQGPGQIREKREKERNELRDLVGKNLHLLSQIEGVDLEMYKDTVLP
RVLEQVVNCKDELAQFYLMECIIQVFPDEYHLQTLETLLGACPQLQPTVDIRTVLSQLME
RLSNYAASSTDVLPEFLQVEAFTKLSSAIGRVIEAQVDMPIVGAIALQVSLLTFTLRVHP
DRLDYVDQVLGACVKKLSDKPKLDDKRATKQVVALLSAPLDKYNDIVTALTLSNYPRVMD
HLDNETNKVMAMVIIQSVMKNNTCISTADKVEVLFELIKGLIKDSDGTDLDEV
DEEDFNEEQNSVARLIHMLHNNDPEEMVKIICTVKKHIMSGGPRRLPFTVPSLVFSALRL
IRQLQGQDGDVVGEDVPATPKKIFQLLNETIEALSSVPSPELALRLYLQCAEAANDCDLE
PVAYEFFTQAFVLYEEEIADSKAQVTAIHLIIGMLQRMNVFGVENRDTLTHKATGYSAKL
LKKPDQCRAVYACSHLFWVDDQDGIKDGERVLLCLKRALRIANAAQQMANVTRGSSGPVT
LFVEILNKYLYYFEKGNPHITSATIQGLLELINTEIQS------PTSDAFFASTLRYIQF
QKQKGGILGEKYDSIKV
>DET.singl.CAF01.gnm1.ann1.evm_model_Chr03_879
MIADGIDDEEKWLAEGIASIQHNAFYMHRALDGNNLRDALKYSAQMLSELRTSKLSPHKY
YELYMRAFDELRRLEMFFKDESKHGVLVVDLYELVQHAGNILPRLYLLCTVASVYIRCKD
APVKDVLKDLVEMCRAVQHPIRGLFLRSYLSQVSRDKLPNIGSEHEGDTDSVMDAVEFVL
QNFTEMNKLWVRLQHQGASQIREKREKERNELRDLVGKNLHVLSQLEGVDLEMYKDTVLP
QVLEQIVNCKDELAQFYLMECIIQVFPDEYHLQTLETLLGACPQLQPTVDIKTVLSQLME
RLSNYAASSPDVLPEFLQVEAFAKLSSAIGRVIEAQADMPLVGVISLHVSLLSFALRVHP
DRLDYVDQVLGACVRKLSGKPKLEDTRATKQVVALLSAPLDKYNDIVTALTLSNYPRVMD
HLDYETNKVMAMVIIQSMMKNNTCISTADKVEVLFELIKGLIKDLGGASVDDVDEEDFKE
EQDSVARLIHMLHNDDPEEMLKIICTVKKHIMSGGLQRLPFTIPPLVFSALRLVRSLQGQ
DGDVAGEEVPTTPKKIFQLLNETIETLSTVPCPELALRLYLQCAEAANDCDLEPVAYEFF
TQAFVLYEEEIVDSKAQVTAIHLIIGTLQRMNVFGVENRDTLTHKATGYSAKLLKKPDQC
RAVYACSHLFWVDDHGGIKDGERVLLCLKRALRIANAAQQMANVTRGSSGPVTLFVEILN
KYLYYFEKGNPHITSSTIQGLIELITTEMQSDSASSLPTSDTFFASTLRYIQFQKHKGGI
LGEKYDAIKI
>OUT.vitvi.PN40024.gnm2.ann1.VIT_204s0023g03870.1
--VERAEDEEKWLAAGIAGLQQNAFYMHRALDSNNLRDALKYSAQMLSELRTSRLSPHKY
YELYMRAFDELRKLEMFFKEEARRGCSIIDLYELVQHAGNILPRLYLLCTVGSVYIKSKE
APAKDVLKDLVEMCRGIQHPVRGLFLRSYLSQVSRDKLPDIGSEYEGGADTVMDAVEFLL
QNFTEMNKLWVRMQHQGPAREKEKREKERSELRDLVGKNLHVLGQLEGVDLDMYKETVLP
RVLEQVVNCKDEIAQFYLMDCIIQVFPDEYHLQTLETLLGACPQLQPSVDIKTVLSQLME
RLSNYAASSAEVLPEFLQVEAFAKLSNAIWKVIEAQVDMPIFGAVTLYSSLLTFTLHVHP
DRLDYVDQVLGACVTKLSSAGKLEDSKSTKQIVALLSAPLEKYNDIVTVLKLSNYPRVME
YLDNRTNKVMAIVIIQSIMKNKTCIATAEKVEALFELIKGLIKDLDGDLHDELDDEDFKE
EQNSVARLIQMLYSDDPDEMLQIICAVRKHFLTGGPQRLPYTIPPLVFSSLKLIRKLQGQ
DENVVGEEASASPKKIFQLLNQTIEALSAVPASELALRLYLQCAEAANDCDLEPVAYEFF
TQAYILYEEEIADSKAQVTALHLIVGTLQRMHVFGVENRDTLTHKATGYSAKLLKKPDQC
RAVYACSHLFWVDDQDSIRDGERVLLCLKRALRIANAAQQMANVTRGSSGSATLFVEILN
KYLYFFEKGNPQITIAAIQSLIELITTEIQSDTMSQDPAADAFFASTLRYIQFQKQKGGA
LAEKYESIKV
>OUT.vitvi.PN40024.gnm2.ann1.VIT_218s0001g14680.1
MISNIAEDEDKWLAEGIAGIQHNAFYMHRSVDSNNLREVLKYSAQMLSELRTSRLSPHKY
YELYMRAFDELRKLEIFFKDESRHGCSIIDLYELVQHAGNILPRLYLLCTVGSVYIKSKE
APPKDVLKDLVEMCRGIQHPIRGLFLRSYLSQVSRDKLPDIGSDYEGDADTVMDAVEFVL
QNFTEMNKLWVRMQHQGPGRAKEKQEKERSELRDLVGKNLHVLSQIEGIDLEMYKDTVLP
RVLEQVVNCKDELAQYYLMDCIIQVFPDEYHLQTLETLLGACPQLQPTVDIKTVLSQLME
RLSNYAASSAEVLPDFLQVEAFAKLSSAIGKVIEAQVDMPVFGAITLYVSLLTFTLRVHP
DRLDYVDQVLGACVKKLSGKPKLEDSKATKQIVALLSAPLEKYNDIVTALTLSNYPRVMD
HLDNGTNKIMAMVIIQSIMKNSTCISTADKVEALFELIKGLIKDLDGFPVDELDEEDFKD
EQNSVARLIHMFYNDDPEEMLKIICTVKKHIMTGGLRRLPFTVPPLIFSALRLVRRLQGQ
EGDVVGEEEPATPKKIFQLLNQTIEALSSVPSPELALRLYLQCAEAANDCDLEPVAYEFF
TQAFILYEEEIADSKAQVTAIHLIIGTLQRMNVFGVENRDTLTHKATGYSAKLLKKPDQC
RAVYACSHLFWVDDQDGIKDGERVMLCLKRALRIANAAQQMATVARGSSGPVILFVEILN
KYIYFFEKGNSQVTSSAIQGLIELITSEMQSESTTPDPPSDAFFASTMRYIQFQKQKGGA
MGEKYDSIK-
