# Supplementary material for: Legume genome structures and histories inferred from Cercis canadensis and Chamaecrista fasciculata genomes
Source: Plant J. 2026 Jun 10;126(5):e70981. doi: 10.1111/tpj.70981 (PMC13252982; doi:10.1111/tpj.70981)
Supplement: Supplementary file 4 — Data S4. Manuscript supplement; Compressed directory of aligned sequences from 2212 low‐copy gene families, for calculation of a consensus species tree. [file TPJ-126-0-s010.gz › S4_consen_species_tree/40_aln_fas_cln1/Legume.fam3.06816]

>CAE.acacr.Acra3RX.gnm1.ann1.g14848.t1
--MASDFAPTVPPELESVLRLKTVEYFVTRRPWLDLYGINVRPVAPVGSASRKPYVDSAL
IHRCLPDEMLSEVFARMSPYDLGRASCVCRKWWYTIRNPVYWRNACLKAWQMSGAVENYK
ILHSKYESSWRKMWLLRPRLRTDGLYVSRNTYIRVGVAEWKTTNPVHVVCYFRYMRFFPS
GRFLYKNSSEKIKKVAKCMNFRSSKADCVFGGHYTLSDDKVEAAVLYAGRWPTVLRIRLR
LRGTTAGANNRMDLISLVTSGVSDNEASGTEEDILGVVGQWQDDETHNPDVPAVSHKRGM
TPFVFVPFDEVETSVFNLPLEKMDYFVPG
>PAP.aesev.CIAT22838.gnm1.ann1.Ae08g09260.1
MASGSDFALAASSELESVLRLKTVQYFVTRRPWLDLYGVNVRPVAPFGSASRKPYVDSAL
IHRCLPDELLFEVFARMTPYGLGRASCVCRKWRYTIRNPVFWRNACLKAWQFCGVVENYK
ILQSKYDGSWRKMWLSRPRLRTDGLYVSRNTYIRAGVAEWTITNPVHVVCYFRYIRFFPS
GRFLYKNSSQKIKDVVKIMNFRSSKADSVFGGHYTLSDDKVEAAVLYPGMRPTVLRIRLR
LRGTTAGANNRMDLMSLVTSGVNSSEASAPEEDILGVVEGWQDDETHNPDVPAVSHKRGM
TPFVFVPFEEVETSVLNLPVEKMDYFVTG
>OUT.arath.Col0.gnm9.ann11.AT1G21760.1
-----SDALTIPSELESALRLRTVQYFITKRPWLDLYGVHVRPVPPFGSTSRKPHFDPAL
IHRCLPDELLFEVFARMMPYDLGRASCVCRKWRYTVRNPMFWRNACLKAWQTAGVIENYK
ILQSKYDGSWRKMWLLRSRVRTDGLYVSRNTYIRAGIAEWKITNPVHIVCYYRYIRFYPS
GRFLYKNSSQKLKDVAKYMNFKASKSENLYKGTYTLSDDKIEAAVLYPGTRPTVLRIR
LRLRGTAIGANNRMDLLSLVTSGVNDEEISSTEEDILGLVEGWEDDETHNPDIPAVSHKR
GMTAFVFVPFEEVDESVLNLPPEKMDYYVTG
>CER.bauva.BV-YZ2020.gnm2.ann1.rna-bv30504.t1
--MASDFGLTVPPELESALRLKTVEYFITRRPWLDLYGVNVRPVAPVGSASRKPYVDSAL
IHRTLPDELLFEVFARMTPYNLGRASCVCRKWRYTIRNPVFWRNACLKAWQISGMVENYK
ILQSKYEGSWRKMWLLRPRLRTDGLYVSRNTYIRAGVAEWKITNPVHVVCYFRYMRFFPS
GRFLYKNSSQKIKDVAKCMNFRSAKADCVFSGHYTLSDDKVEAAVLYPGLRPTVLRIRLR
IRGTTAGANNRMDLISLVTSGVNDSEVGGPEDDILGVVEGWQDDETHNPDVPAVSHKRGL
TPFVFVPFEEVETSVLNLPVEKMDYFVPG
>CER.cerca.ISC453364.gnm3.ann1.Cecan.4G291200.1
--MASDFALTVPPELESSLRLKTVEYFITRRPWLDLYGVNVRPVAPFGSASRRPYVDSAL
IHRSLPDELLFEVFARMTPYNLGRASCVCRKWRYTIRNPVFWRNACLKAWQFSGVVENYK
ILQSKYEGSWRKMWLLRPRLRTDGLYVSRNTYIRAGVAEWKITNPVHVVCYFRYMRFFPS
GRFLYKNSSQKIKDVAKCMNFRSAKADGVFSGHYTLSDDKVEAAVLYPGLGPTVLRIRLR
LRGTTAGANNRMDLISLVTSGVNDSEVSGPEDDILGVVEGWQDDETHNPDVPAVSHKRGL
TPFVFVPFEEVETSVLNLPVEKMDYFVPG
>CAE.chafa.ISC494698.gnm1.ann1.ChfasH1.6G182500.1
--MASDFALTLPSELESALRLKTVEYFVTRRPWLDLYGVNVRPVAPVGSTSRKPYVDSAL
LHRCLPDEMLSEVFARMNPYDLGRASCVCRKWRYTIRNPVYWRNACLKAWQLSGVVENYK
ILHSKYESSWRKMWLLRPRLRTDGLYVSRNTYIRVGVAEWKTTNPVHVVCYFRYLRFFPS
GRFLYKNSSQKIKDVVKCMNFRSSKADCVFGGHYTLSDDKVEAAVLYPGMRPTVLRIRLR
LRGTAAGANNRMDLTSLVTSGVNDSEASGPEEDILGIVERWQDDETHNPDVPAVSHKRGM
TPFVFVPFDEVETSVLNLSVDKMDYFVPG
>PAP.lotja.MG20.gnm3.ann1.Lj1g3v0851740.1
MASGSDFALASSSELESILRLKTVDYFVTRRPWLDLYGINVRPVAPFGSISRKPYVDSAL
IHRCLPDELLFEVFARMTPYDMGKASCVCRKWKYTIRNPVFWRHACLKAWQFSGVVENYK
ILQSKYDGSWRKMWLLRPRLRTDGLYVSRNTYIRAGVAEWKITNPVHVVCYFRYIRFFPS
GRFLYKNSSQKVKDVVKCMNFRSSKAECVFGGNYTLSDDKVEAAVLYPGLRPTVLRIRLR
LRGTATGANNRMDLISLVTSGVNSNEASAPEEDILGVVDGWQDDETHNPDVPAVSHKRGM
TPFVFVPFEEVETSVLNLPVEK-------
>PAP.medtr.A17_HM341.gnm4.ann2.Medtr3g088580.1
MASGSDFALTVPSELESVLRLKTVNYFVTRRPWLDLYGVNVRPVAPFGSASRKPHVDSSL
LHRCLPDELLFEVFARMTPYDMGKASCVCRKWRYTIRNPAFWRNACLKGWQLSGAVENYK
ILQSKYDGSWRKMWLLRPRLRFDGLYASRNTYIRVGVAEWKITNPVHVVCYYRYLRFFPS
GKFLYKNSSQKIKDVVKSMNFRSSKTDCVFGGHYTLTDDKVEAAVLYPGMRPTVLRIRMR
LRGTTTGANNRMDLISLVTSGVDTNEASTSEEDILGVVEGWQDDETHNPDVPAVSHKRGM
TPFVFVPFEEVETSLLNLPVEKMDYYVPG
>CER.phach.longxuteng.gnm1.ann1.LXT16971.t1
--MASDFGLSVPPELESALRLRTVEYFITRRPWLDLYGVNVRPVAPFGSASRKPYVDSAL
IHRSLPDELLFEVFARMTPYNLGRASCVCRKWRYTIRNPVFWRNACLKAWQLSGVVENYK
ILQSKYESSWRKMWLLRARLRTDGLYVSRNTYIRAGVAEWKITNPVHVVCYFRYMRFFPS
GRFLYKNSSQKIKDVAKCMNFRSAKADCVFSGHYTLSDDKVEAAVLYPGLRPTVLRIRLR
IRGTTGGANNRMDLISLVTSGVNDSEVSGPEDDILGVVEGWQDDETHNPDVPAVSHKRGL
TPFVFVPFEEVETSVLNLPVEKMDYFVPG
>PAP.phavu.G19833.gnm2.ann1.Phvul.009G127300.1
MASGSDFALAVSSELESVLRLKTVDYFITRRPWLDLYGVNVRPVAPFGSASRRPYVDPAL
IHRSLPDELLFEVFTRMTPYDLGKASCVCRKWKYTIRNPVFWRNACLKAWQLSGIVENYK
ILQSKYYGSWRKMWLLRPRLRTDGLYVSRNTYIRAGVAEWKITNPVHVVCYFRYMRFFPS
GRFLYKNSSLKIKDVVKCMNFRSSKADCVFGGHYTLSDDKVEAAVLYPGMRPTVLRIRLR
IRGTTTGANNRMDLMSLVTSGVNSSEASVPEEDILGVVEGWQDDETHNPDVPAVSHKRGM
TPFVFVPFEEAETSVLNLPVEKMDYFVPG
>OUT.prupe.Lovell.gnm2.ann1.Prupe.1G494700.1
-LMASDFAFKVPAELESALRLNTVQYYITKRPWLDLYGINVRPVAPVGSTSRKVHVDPAL
LHRTLPDELLYEVFARMSPYDLGRAACVCRKWRYTIRNPVFWRIACLKAWQLSGVVENYK
ILQAKYDTSWRKMWLLRPRIRTDGLYVSRNTYIRTGIAEWKITNPVHLVCYYRYMRFFPS
GRFLYKNSSQKLKDVAKFMNFRSAKADSVFSGHYTFSDDKVEAAVLYPGMRPTVLRIRLR
LRGTTAGANNRMDLLSLVTSGVNDNEVCGPDEDILGVVEGWQDDETHNPDVPAVSHKRGL
TPFVFVPFEEVETSFLNLPVEKMDYFVPG
>OUT.quisa.S10.gnm1.ann1.Qs0268940.1
--MASDLALTATAELESVLQLKTVEYFITKRPWLDLYGINVRPVAPFGSISRKPHIDPAL
IHRCLPDELLFEVFARMNPYDMGKASCVCRKWRYTIRNPVFWRNACLKAWQLNGVVENYK
ILQSKYEGSWRKMWLLRPRLRTDGIYVSRNTYIRVGVAEWKVTNPVH
IICYVKQLKF--------------------------------------------------
------------------------------------------------------------
------------------------------------------
>OUT.quisa.S10.gnm1.ann1.Qs0268950.1
------------------------------------------------------------
------------------------------------------------------------
------------------------------------------------------------
-----------------YMNFRSAKADCIFSGHYTLSDDKVEAAVLYPGMRPTVLRIRLR
LRGTIPGANNRMDLISLVTSGVDSNEVNGPDEDILGIVERWQDDETHNPDVPAVSHRRGM
TPFVFIPFEEVETSVLNLPVDKMDYFVPG
>CAE.sento.Myeongyun.gnm1.ann1.Sto05g121570
------------------------------------------------------------
----------------MNPYDLGRASCVCRKWRYTIRNPVYWRNACLKAWQLSGVVDNYK
ILHSKYDSSWRKMWLLRPRLRTDGLYVSRNTYIRVGVAEWKTTNPVHVVCYFRYLRFFPS
GRFLYKNSSQKVKDVVKCMNFRSSKADCVFSGHYTLSDDKVEAAVLYPGMRPTVLRIRLR
LRGTTAGANNRMDLISLVTSGVNDSEASGPEEDILGVVEGWQDDETHNPDVPAVSHKRG
MTPFVFVPFDEVETSVLNLPVDKMDYFVPG
>DET.singl.CAF01.gnm1.ann1.evm_model_Chr05_224
VAKGINY-LHCLKPLVVHWDLKSPNLLIDRRHYVNLYGVNVRPISPFGCVSQKPY
VDPALIHHCQHDELLLEVFARMTPYDLGRASCVCRKWRYTIRNPVFWLNACLKAWQLRC-
--HLSITHGRATCAF---WLFEQPASKEK------------------PKPTEAVKILPY-
----CFRAITNSNCKELREVAKAMGPKQKDTE-------RVEQKKSSAKEIKSSIQS
HMHQGSQMIGKKTKGQGGKRLLQRL-------TPMKKKKEK-----RQWVSDRDFHK
EDPF--GGRGVKLLKIQDDRTVDMRLIQLKL---------
>DET.singl.CAF01.gnm1.ann1.evm_model_Chr06_2380
--MASDFALTVPPELESALRLKTVESFITRRPWLDLYGVNVRPVAPFGSVSRKPYVDPAL
IHRCLPDELLLEVFARMIPYDLGRASCVCRKWRYTIRNPVFWRNACLKAWQLSGVVENYK
ILQSKYEGSWRKMWLLRPRLRTDGLYVSRNTYIRAGVAEWKTTNPVHLVCYFRYIRFFPS
GRFLYKNSSQKIKDVVKFMNFRSFKADSVFSGHYTLSDDKLEAAVLYPGLRPTVLRIRLR
LRGTTSGANNRMDLISLVTSGVNSNEADGPEDDILGVVGGWQDDETHNPDVPAVSHKRGM
TPFVFVPFEEVETSLLNLPVEKMDYFVPG
>DET.singl.CAF01.gnm1.ann1.evm_model_Chr07_188
----------------------------------------MRPVASFGSVSRKPCVDLAP
THRCLPDELLLELFARMTPHNLGRASCVCRKWRYTIRNPIFWCNACFKAWQINGVVE
NYKILQLKYEGSWRKMWLSRPRLQTDGLYVSRNTYIRAGVAEWTTTNPV---CYFHYIRF
FPFGRFLYKNSSQKIKDVVKFMNFRSFKADSIFNGHYTLLDDKVEAVVLYLNLRSTVLRI
RLS------------------------NEASGLEDNILGVVGGWQDDKTHNPDMPV----
-GHDSFVFVPSKEMHFPFF-------------
>DET.singl.CAF01.gnm1.ann1.evm_model_Chr07_189
----------------------------------------MRPVASFGSVSRKPSVDLAL
IHHCLPDELLLELFARVTPYNLGRASCV--------------------------------
------------------RVENGGLYVSRNTYIRAGVAEWTTTNPVHL-AWFAILDF
FPSGRFPY----------------------------------KVEVAVLYLGLWPTVLRI
RLRIKYIIDRVNNGMDLILLVTSGVNSNEASGPKDDILGVVGGWQDDKTHNSDVLIVSN
NRGMTPFVFVPFEEIHFSFLFWVFK--------
>OUT.vitvi.PN40024.gnm2.ann1.VIT_218s0001g02630.1
--MASDFALKVPPELEAESRLRTVQYFVTHRPWLDLYGVHVRPVAPFGSASSKPFVDPAL
IHRCLPDELLSEVFARMTPYTLGRAACVCRKWRYTIRNPVFWRSACLKAWQLSGVVENYK
ILQSRYESSWRKMWLLRPRVRTDGLYVSRNTYIRAGVAEWRVTNPVHVVCYFRYIRFFPS
GRFLYKNSSQKVKDVVKCMNSRASKADCVFSGHYTLSDDKIEAAVLYPGMRPTVWRIRLR
LRGTTAGANNRMDASVTCYKWC--------------------------------------
-----------------------------
