# Supplementary material for: Legume genome structures and histories inferred from Cercis canadensis and Chamaecrista fasciculata genomes
Source: Plant J. 2026 Jun 10;126(5):e70981. doi: 10.1111/tpj.70981 (PMC13252982; doi:10.1111/tpj.70981)
Supplement: Supplementary file 4 — Data S4. Manuscript supplement; Compressed directory of aligned sequences from 2212 low‐copy gene families, for calculation of a consensus species tree. [file TPJ-126-0-s010.gz › S4_consen_species_tree/40_aln_fas_cln1/Legume.fam3.06826]

>CAE.acacr.Acra3RX.gnm1.ann1.g15100.t1
MAPPQQSQRSPSPSQPSGKGEVSDLKSQLRQLAGSRAPGVDDSKRELFKKVISYMTIGID
VSPLFGEMVMCSAASDIVLKKMCYLYVGNYAKVNPDLALLTINFLQRDCKDEDPMIRGLA
LRSLCSLRVANLVEYLVGPLGSGLKDSNSYVRMVAVIGVLKLYHISASTCVDAEFPSTLK
HLMLNDPDALVVANCLSALQEIWTLEASTAEEAAREREALLSKPVVYYFLNRIKEFSEWA
QCLVLELAAKYVPSDSNEIFDIMNLLEDRLQHANGAVVLATTKVFLQLTLSMADVHQQVY
ERIKAPLLTLVSSGSPEQSYAVLSHLHLLVMRAPYIFSGDYKHFYCQYNEPSYVKKLKLE
MLTAVANESNTYEIVTELCEYAANVDIPIARESIRAVGKIALQQYDVNAIVDRLLQFLEM
EKDYVTAEALVLVKDLLRKYPQWSQDCIAVVGNISSKNVQEPKAKAALIWMLGEYSQDMQ
DAPYALESLVENWDEEHSPEVRLHLLTAVMKCFFKKPPETQKALGAALAAGLADYHQDVH
DRALFYYRLLQYNVSVAERVVNPPKQAVSVFADTQSSEVKDRIFDEFNSLSVVYQKPSYM
FTDKEHRGPFEFSDELGNLSIGAESADTVVPAQSVEANDKDLLLSTTEKEDGRDLGSNGS
AYSAPSYS---SAATSQSHEELALTNASVLGQAPASSFAIDDLLGLDFPVGTAAAPPPP
PLRLNPKAVLDPGTFQQKWRQLPISSSQEYSMSPQGVALLTSPNALLKHMKDISIHCI
ASGGQSPNFKYFFFAQKAEETSTFLVEYIINTSSAKSQIKIKADDQSSSEAFSTLFQSAL
SKFGSP
>PAP.aesev.CIAT22838.gnm1.ann1.Ae08g12330.1
-PPPPHSQRSPSPSQPSGKSEVSDLRTQLRQFAGSRAPGADDAKRDLFKKVISNMTIGID
VSSLFGEMVMCSATSDIVLKKMCYLYVGNYAKVNPDLALLTINFLQRDCKDEDPMIRGLA
LRSLCSLRVANLVEYLVGPLGSGLKDNNSYVRMVAVVGVLKLYHISASTCMDADFPATLK
QLMLNDPDTQVVANCLSALQEIWTLESTTSEEASREREALLSKPIIYYFLNRIKEFSEWA
QCLVLELVAKYIPSDNSEIFDIMNLLEDRLQHANGAVVLATVKVFLQLTLSMADVHQQVY
ERIKAPLLTQVSSGSPEQSYAVLSHLHLLVMRAPYIFSSDYKHFYCQYNEPSYVKKLKLE
MLTAVANESNTYEIVTELCEYAANVDIPIARESIRAVGKIALQQYDVNAIVDRLLQFLEM
EKDYVTSEALVLVKDLLRKYPQWSQDCIAVVGNISSKNVQEPKAKAALIWMLGEYSQDMH
DAPYVLESLIENWDEEHSAEVRLHLLTAVMKCFFKRPPETQKALGAALAAGLADFHQDVH
DRALFYYRLLQYKVTVAESVVNPPKQAVSVFADTQSSEIKDRIFDEFNSLSVIYQKPSYM
FTDKEHRGTFEFSDELGNLSISAESGESAVPAQRVEANDNDLLLSTTEKEEGRDASSNGS
AYSAPSYNGTATAATTQSLADLAFSSTSVPSQAPASSLAIDDLLGLDFSVGTAATPSPP
PLNLNPKAALDPGTFQQKWRQLPISLSEDYSLSPQGVASLTSPHALLRHMQSHSIHCIAS
GGQSPNFKFFFFAQKAESTSVYLVECIINTSTAKSQIKIKADDQSTSQAFSTLFQSALSK
FGLP
>OUT.arath.Col0.gnm9.ann11.AT5G11490.2
MAPPAASQRYPSPSQPSGKSEVSDLKTQLRQLAGSRAPGVDDSKRDLYKKVISYMTIGID
VSSVFGEMVMCSATSDIVLKKMCYLYVGNYAKGNPDLSLLTINFLQRDCKDEDPMIRGLA
LRSLCSLRVPNLVEYLVGPLGSGLKDNNSYVRTIAVTGVLKLYHISPSTCIDADFPATLK
SLMLHDSDAQVVANCLSALQEIWSLEASHSEEACREKESLLSKPVIYYFLNRIKEFNEWA
QCLILELAVKYVPSDSNDIFDIMNLLEDRLQHANGAVVLATVKVFLQLTLSMTDVHQQVY
ERIKSPLLTLVSSGSPEQSYAILSHLHLLVVRAPFIFAADYKHFYCQYNEPSYVKKLKLE
MLTAVANESNTYEIVTELCEYAANVDIAIARESIRAVGKIALQQYDVNAIVDRLLQFLEM
EKDYVTAETLVLVKDLLRKYPQWSHDCISVVGGISSKNIQEPKAKAALIWMLGEYAQDMS
DAPYVLENLIENWEEEHSAEVRLHLLTAAMKCFFKRAPETQKALGTALAAGIADFHQDVH
DRALFYYRVLQYDVHVAERVVSPPKQAVSVFADTQSSEIKDRVFDEFNSLSVIYQKPSYM
FTDKEHRGPFEFSDEVGNISITPEASSDIVPAQQYEANDKDLLLGIDEKDENKGSNNNG
SAYTAPSLESSSN--ITSQMQELAISGPATSATTP-QSFGFDDLFGLGLSTAPAPTPSPP
LLKLNARAALDPGAFQQKWRQLPISLTQECSVNPQGIAALTVPQSLIKHMQSHSIHCIAS
GGQSPNFKFFFFAQKESEPSNYLTECIINTSSAKAQIKVKADEQSTCQAFTTVFETALSK
FV--
>CER.bauva.BV-YZ2020.gnm2.ann1.rna-bv15898.t1
MAPPAQSQRYPSPSQPSGKGEVSDLKSQLRQLAGSRAPGVDDSKRELFKKVISYMTIGID
VSSLFGEMVMCSATSDIVLKKMCYLYVGNYAKVNPDLALLTINFLQRDCKDQDPMIRGLA
LRSLCSLRVANLVEYLVGPLGLGLKDSNSYVRKVAVNGVLKLYHISASTCIDADFPATLK
YLMLNDPDTQVVANCLSALQEIWTLEASTSEEAARERETLLSKSIVYYFLNRIKEFSEWA
QCLLLELAAKYVPSDSNEIFDIMNLLEDRLQHANGAVVLAAIKIFLQLTLSMSDVHHQVY
ERIKSPLLTLVSSGSPEQSYAVLSHLHLLVMRAPYIFSSDYKHFYCQYNEPSYVKKLKLE
MLTAVANESNTYEIVTELCEYAANVDIPIARESIRAVGKIALQQYDVNAIVDRLLQFLEM
EKDYVTAEALVLVKDLLRKYPQWSQDCIAVVGNISSKNVQAPKAKAALIWMLGEYSQDMH
DAPYVLESLIENWDEEHSAEVRLHLLTAVMKCFFKRPPETQKALGAALAAGLTDFHQDVH
DRALLYYRLLQYNVSVAERVVNPPKQAVSVFADTQSSEIKDRIFDEFNSLSVVYQKPSYM
FIDKEHRGPFEFSDELGNLSISAEPADTVVPAQRVAENDKDLLLSVSEKEDGRDPSGNGF
AYSAPSYNASAP----------------VSGPAPASSFAIDDLLGLGFPSGTAATPSSPP
LRLNPKANLDPGTFQQKWRQLPISLSQEYSISPQGVAALTAPHALLQHMQGHAIHCIASG
GQSPNFKFFFFGQKAEEESTFLVECIINTSSAKSQIKIKADDQSSSQAFSTLFQSALSKF
VLP
>CER.bauva.BV-YZ2020.gnm2.ann1.rna-bv24194.t1
MAPPAQSQRSSSPSQPSGKGEVSDLKSQLRQLAGSRAPGVDDSKRELFKKVISYMTIGID
VSALFGEMVMCSATSDIVLKKMCYLYVGNYAKVNPDLSLLTINFLQRDCKDQDPMIRGLA
LRSLCLLKVANLVEYLVGPLGLGLKDSNNYVRMVAVNGVLKLYHISASTCIDADFPATLK
HLMFNDPDTQVVANCLSALQEIWTLEASTSEEAARERENLLSKSIVYYFLNRIKEFNEWA
QCLLLELVAKYVPSDSNEIFDIMNVLEDRLQHANGAVVLATIKVFLQLTLSMTDVHQQVY
ERIKAPLLTLVSSGSPEQSYAVLSHLHLLVMRAPYIFSSDYKHFYCQYNEPSYVKKLKLE
MLTAVANESNTYEIVTELCEYAANVDIPIARESIRAVGKIALQQYDVNAIVDRLLQFLEM
EKDFVTAEALVLVKNLLRKYPQWSQDCIAVVGNISSKNVQEPKAKAALLWMLGEYAQDMH
DAPYVLESLIENWDEEHSAEVRLHLLTAVMKCFFKRAPETQKALGAALAAGLADFHQDVH
DRALLYYRLLQYNVSMAERVVNPPKQAVSVFADTQSSEIKDRIFDEFNSLSVVYQKPSYM
FTDKEHRGPFEFSDELGNLSISAEAADTVVPAQRVEENDKDLLLSVSEKEDGRDASGNGS
AYSAPSYNSSTPAATSQTN------------SSPASSFAIDDLLGLGFPSETAAMPSPPP
LKLKQKAVLDPGTFQQKWRQLPVSLSQEYSLSPQGVASLTAPHVLLQHMQGHSIHCIASG
GQPPNFKFFFFGQEAEEESTFLVECIINTSSAKSQIKIRADDQSSSQAFLTLFQSALSKF
GLP
>CER.cerca.ISC453364.gnm3.ann1.Cecan.4G331900.1
MAPPAQSQRSPSPSQPSGKGEVSDLKSQLRQLAGSRAPGVDDSKRELFKKVISYMTIGID
VSALFGEMVMCSATSDIVLKKMCYLYVGNYAKVNPDLALLTINFLQRDCKDEDPMIRGLA
LRSLCSLRVANLVEYLVGPLGLGLKDSNSYVRTVAVNGVLKLYHISAPTCIDADFPATLK
HLMLNDPDTQVVANCLSALQEIWTLEASTSEEAARERETLLSKSIVYYFLNRIKEFSEWA
QCLLLELVAKYVPSDNNEIFDIMNLLEDRLQHANGAVVLATIKVFLQLTLSMTDVHQQVY
ERIKAPLLTLVSSGSPEQSYAVLSHLHILVMRAPYIFSSDYKHFYCQYNEPSYVKKLKLE
MLTAVANESNTYEIVTELCEYAANVDIPIARESIRAVGKIALQQYDVNAIVDRLLQFLEM
EKDYVTAEALVLVKDLLRKYPQWSQDCIAVVGNISSKNVQEPKAKAALIWMLGEYSQDMH
DAPYVLESLIENWDEEHSAEVRLHLLTAVMKCFFKRPPETQKALGAALAAGLADFHQDVH
DRALLYFRLLQYNVSVAERVVNPPKQAVSVFADTQNSEIKDRIFDEFNSLSVVYQKPSYM
FTDKEHRGPFEFSDELGNLSISAEPADTVVPAQRVEENDKDLLLSVSEKEDGRDPSGNGS
AYSAPSYNSSAPAATSQLNAELAFSNAIVSGPAPASSFAIDDLLGLGFPSGTAATPSPPP
LKLKPKAVLDPGTFQQKWRQLPVSLSQEYSISPQGVASLTAPHALLQHMQGHSIHCIASG
GQSPNYKFFFFGQKAEEESTFLVECIINTSSAKSQIKIKADDQSSSQAFSTLFQSALSKF
GLP
>CAE.chafa.ISC494698.gnm1.ann1.ChfasH1.7G272400.1
MAPPQQSQRSPSPSQPSGKGEVSDLKSQLRQLAGSRAPGVDDSKRELFKKVISYMTIGID
VSPLFGEMVMCSAASDIVLKKMCYLYVGNYARVNPDLALLTINFLQRDCKDEDPMIRGLA
LRSLCSLRVANLVEYLVGPLGSGLKDSNSYVRMVAVIGVLKLYHISASTCVDADFPATLK
HLMLHDPDAQVVANCLSALQEIWTLEASTSEEAARERETLLSKPVVYYLLNRIKEFSEWA
QCLMLELAAKYVPSDNNEIFDIMNLLEDRLQHANGAVVLATTKVFLQLTLSMADVHQQVY
ERIKAPLLTLVSSGSPEQSYAVLSHLHLLVMRAPYVFSADYKHFYCQYNEPSYVKKLKLE
MLTAVANESNTYDIVTELCEYAANVDIPIARESIRAVGKIALQQYDVNAIVDRLLQFLEM
EKDYVTAEALVLVKDLLRKYPQWSQDCIAVVGNISSKNIQEPKAKAALIWMLGEYSQDMH
DAPYALESLVENWDEEHSAEVRLHLLTAVMKCFFKRPPETQKALGAALAAGLADFHQDVH
DRALFYYRVLQYNVSVAERVVNPPKQAVSVFADTQSSEIKDRIFDEFNSLSVVYQKPSYM
FTDKEHRGPFEFSDELGNLSISAESADTVVPAQSVEANDKDLLLSTSEKEDGRDPGSNGS
AYSAPSYELSGPAATSQSHGELAISNSSVPSQAPTSSLAIDDLLGLSFPSSTVATPSP
PPLKLNPKAILDPGTFQQKWRQLPISLSQEYSLSPQGVASLIAPNALLRHMQSHSIHCIA
SGGQAPNFKYFFFAQKAEEASTFLVECIINTSSAKSQIKIKADDQSSSQAFSTLFQSALS
KFGSP
>PAP.lotja.MG20.gnm3.ann1.Lj1g3v2036740.2
--APPQSQRSPSPSQPSGKSEVSDLKLQLRQLAGSRAPGTDDLKRDLFKKVISNMTIGID
VSSLFGEMVMCSATSDIVLKKMCYLYVGNYAKGNPELALLTINFLQRDCKDMDPMIRGLA
LRSLCTLRVENLVEYLVGPLGSGLKDNNSYVRMVAVIGVLKLYHISASTCIDADFPATLK
HLMLNDPDTQVVANCLSALQEIWTLESGSSEEAAREREAVHSKPVIYYLLNRIKEFSEWS
QCVVLELVAKYVPSDNSEIFDIMNLLEDRLQHANGAVVLATTKVFLHLTLSMADVHQQVY
ERIKAPLLTQVSSGSPEQSYAILSHLHLLVMRAPYIFSSDYKHFYCQYNEPSYVKKLKLE
MLTAVANESNTYEIVTELCEYAANVDIPIARESIRAVGKIALQQYDVNAIVDRLLQFLEM
EKDYVTAEALVLVKDLLRKYPQWSQDCIAVVGNISSKNVQEPKAKAALIWMLGEYSQDMN
DAPYVLESLVENWDEEHSAEVRLHLLTAVMKCFFKRPPETQKALGAALAAGLADFHQDVH
DRALFYYRLLQYKVSVAESVVNPPKQAVSVFADTQNSEVKDRIFDEFNSLSVVYQKPSYM
FTDKEHRGILEFSDELGNLSISVESGDSVVPAQRVEENDKDLLLSTTEKDEVRDPGSNGS
AYNAPSYD----AAISQPLADLALPSTGLTGQAPASSLAIDDLLGLGFPVGTAATPSPPP
LNLNPKAVLDPGTFQQKWRQLPISLSEEYSLSPQGIVSLTAPNALLRHMQSHSIQCIASG
RQSPNFKFFFFAQKADEASVYLVECIINTSSGKSQINIKADDQSSSQAFSTLFQSALSKF
GLP
>PAP.medtr.A17_HM341.gnm4.ann2.Medtr3g109922.1
-PAPPQSNRSPSPSQPSGKSEVSDLKLQLRQLAGSRAPGTDDSKRDLYKKVISNMTIGID
VSSLFGEMVMCSATSDIVLKKMCYLYVGNYAKVNPDLALLTINFLQRDCKDQDPMIRGLA
LRSLCSLRVANLVEYLVGPLGSGLKDNNSYVRTVAVIGVLKLYHISASTCIDADFPETLK
HLMLNDQDTQVVANCLSALQEIWTLESTTSEEAARERETLHSKPIVYYLLNRIKEFSEWA
QCLVMELVAKYIPSDNSEIFDIMNLLEDRLQHANGAVVLATTKVFLHLTLSMADVHQQVY
ERIKAPLLTQVSSGSPEQSYAILSHLHLLVMRAPYIFSLDYKHFYCQYNEPSYVKKLKLE
MLTAVANESNTYEIVTELCEYAANVDIPIARESIRAVGKIALQQYDVNAIVDRLLQFLEM
EKDYVTSEALVLVKDLLRKYPQWSQDCIAVVGNISSNNVQEPKAKAALIWMLGEYSQDMH
DAPYVLESLVENWDEEHSAEVRLHLLTAVMKCFFKRPPETQKALGAALAAGLADFHQDVH
DRALFYYRLLQYNVSVAESVVNPPKQAVSVFADTQSSEVKDRIFDEFNSLSVVYQKPSYM
FTDKEHRGTFEFADELGNLSISAESGDSVVPVQRVEANDKDLLLSTTEKDDVRDTGSNGS
AYNAPSYNGSAPSAASQPLADLAFSSTSMTSQAPASGLAIDDLLGLDFSVGTVTTPSPPP
LTLNPKAVLDPGTFQQKWRQLPISLSEEYSLSPLAIASLTAPNALLRHMQGHSIQCIASG
GQSPNFKFFFFAQKAEETSIYLVECIINTSSAKSQIKIKADDQSSSRAFSTLFQSALSKF
GLP
>CER.phach.longxuteng.gnm1.ann1.LXT17301.t1
MAPPVQSQRSPSPSQPSGKGEVSDLKSQLRQLAGSRAPGVDDSKRELFKKVISYMTIGID
VSALFGEMVMCSATSDIVLKKMCYLYVGNYAKVNPDLALLTINFLQRDCKDQDPMIRGLA
LRSLCSLRVANLVEYLVGPLGLGLKDSNSYVRTVAVNGVLKLYHISASTCIDADFPATLK
HLMLNDPDTQVVANCLSALQEIWTLEASTSEEAARERENLLSKSVVYYFLNRIKEFNEWA
QCLLLELAAKYVPSDSNEIFDIMNLLEDRLQHANGAVVLATIKLFLQLTLSMTDVHQQVY
ERIKAPLLTLVSSGSPEQSYAVLSHLHLLVMRAPYIFSSDYKHFYCQYNEPSYVKKLKLE
MLTAVANESNTYEIVTELCEYAANVDIPIARESIRAVGKIALQQYDVNAIVDRLLQFLEM
EKDYVTAEALVLVKDLLRKYPQWSQDCIAVVGNISSKNVQEPKAKAALIWMLGEYAQDMH
DAPYVLESLIENLDEEHSAEVRLHLLTAVMKCFFKRPPETQKALGAALAAGLADFHQDVH
DRALLYYRLLQYNVSVAERVVNPPKQAVSVFADTQSSEIKDRIFDEFNSLSVVYQKPSYM
FTDKEHRGPFEFSDELGNLSISAEAADTVVPAQRVEENDKDLLLSVSEKEDGRDPSGNGS
AYSAPSYNSSAPAATSQTN------------SSPASSFAIDDLLGLGFSSETAATPSPPP
LNLKPKAVLDPGTFQQKWRQLPVSLSQEYSISPQGVASLTTPHALLQHMQGHSIHCIASG
GQPPNFKFFFFAQKAEEESTFLVECMINTSSAKSQIKIKADDQSSSQAFSTLFQSALSNF
GLP
>PAP.phavu.G19833.gnm2.ann1.Phvul.009G105700.1
-PPPPQSHRSPSPSQPSGKSEVSDLKSQLRQLAGSRAPGADDSKRDLFKKVISNMTIGID
VSSLFGEMVMCSATSDIVLKKMCYLYVGNYAKVNPDLALLTINFLQRDCKDEDPMIRGLA
LRSLCSLRVANLVEYLVGPLGSGLKDNNSYVRMVAVIGVLKLYHISASTCIDADFLATLK
HLMLNDPDTQVVANCLSALQEIWTLESSTSEEAARERETLLSKPVVYHLLNRIKEFSEWA
QCLVLEFVSKYIPADSSEIFDMMNLLEDRLQHANGAVVLATVKLFLQLTLSMADVHQQVY
ERIKAPLLTQVSSGSPEQSYAVLSHLHLLVLRAPYIFSSDYKHFYCQYNEPSYVKKLKLE
MLTAVANESNTYEIVTELCEYAANVDIPIARESIRAVGKIALQQYDVNAIVDRLLQFLEM
EKDYVTSEALVLVKDLLRKYPQWSQDCIAVVGNISSKNVQEPKAKAALIWMLGEYSQDMH
DAPYVLESLVENWDEEHSAEVRLHLLTAVMKCFFKRPPETKKALGAALAAGLADLHQDVH
DRALFYYRLLQYNVSVAESVVNPPKQAVSVFADTQSSEIKDRIFDEFNSLSVVYQKPSYM
FTDKEHRGTFEFADELGNLSITAESGESVVPAQRVEANDKDLLLSTSEKDEGREPGSNGS
AYNAPSYNGSAPSTTSQPLADLAFPSTGISGQASASSLAIDDLLGLDFAVGTAATPSPP
PLNLNPKAVLDPGTFQQKWRQLPISISEEYSLSPQGIASLTTPNALLRHMQSHSIHC
IASGGQSPNFKFFFFAQKAEAASIYLVECIINTSSAKSQIKVKADDQSSSQAFSTLFQSA
LSKFGLP
>OUT.prupe.Lovell.gnm2.ann1.Prupe.1G453100.1
MAPPPQSQRSSSPSQPSGKGEVADVKSQLRNLAGSRAPGVDDSKRELFKKVISYMTIGID
VSSVFGEMVMCSATSDIVLKKMCYLYVGNYAKVNPDLALLTINFLQRDCKDADPMIRGLA
LRSLCSLRVANLVEYLVGPLGAGLKDNNSYVRMIAVMGVLKLYHISASTCVDADFPAMLK
HLLLNDRDTQVVANCLSALQEIWSLEGSTSEEVSREREILLSKPVIYYLLNRIREFSEWA
QCLVLELVGKYVPADSSEIFDVMNLLEDRLQHANGAVVLATTKVFLQLTLSMTDVHQQVY
ERIKAPLLTLVSSGSPEQSYAVLSHLHLLVTRAPFIFSSDYKHFYCQYNEPSYVKKLKLE
MLTAVANESNTYEIVTELCEYAANVDIPIARESIRAVGKIALQQYDVNAIVDRLLQFLEM
EKDYVTAEALVLVKDLLRKYPQWSHDCIAVVGNISSKNVQEPKAKAALIWMLGEYSQEMQ
DAPYILESLIENWEDEHSAEVRLHLLTAVMKCFFKRPPETQKSLGAALAAGLADFHQDVH
DRALFYYRLLQYDMSTAEQVVNPPKQAVSVFADTQSSEIKDRIFDEFNSLSVVYQQPSYM
FTYKEHRGPFEFSDEIGNLSIGTESADTVAQAHRVEANDKDLLLSTSEKEETRGLNNNSS
AYSAPSYDVSVPVPTS-QMSELAISNPSVPGNAPQSGFAIDDLLGLGLPAAPAPAPSPP
PLKLNPKAVLDPTTFQQKWRQLPISLSQEYSITPEGVAALTTPQALLRHMQGQAIHCIAS
GGQSPNFKFFFFAQKAEESSTFLVECIVNTSSAKAQIKIKADDQSATQPFSSVFQSALSK
FGMP
>OUT.quisa.S10.gnm1.ann1.Qs0166520.1
MAPPAQSKRSASPSQPSGKSEVSDLKSQLRQLAGSRAPGVDDSKRELFKKVISYMTIGID
VSSLFGEMVMCSAASDIVLKKMCYLYVGNYAKGNPDLALLTINFLQRDCKDEDPTIRGLA
LRSLCSLRVANLVEYLVGPLGSGLKDNNSYVRMVAVIGVLKLYHISGSTCVDADFPVMLK
SLMLNDPDTQVVANCLSALQEIWSSEASTSEEASREREALLSKSVVYYFLNRIKEFSEWA
QCLVMELVAKYVPSDNNEIFDIMNLLEDRLHHANGAVVLAAIKVFLQLTLSMTDVHQQVY
ERIKAPLLTLVSSGSPEQSYAVLSHLHLLVTRAPYIFSADYKHFYCQYNEPSYVKKLKLD
MLTAVANESNTYEIVTELCEYAANVDIPIARESIRAVGKIALQQYDVNAIVDRLLQFLEM
EKDYVTAEALVLVKNLLRKYPQWSHDCIAVVGNISSKNVQEPKAKAALIWMLGEYSQDMH
DAPYILENLIENWDEEHSAEVRLHLLTAVMKCFFKRAPETQKALGAALASGLADFHQDVH
DRALFYYRLLQYNLSVAEQVVNPPKQAVSVFADTQSSEIKDRIFDEFNSLSVVYQKPSYM
FTDKEHRGPFEFSDELGNLSIGTESADTVVPAQIVEANDKDLLLSTDEKEEGRDPSSNGS
AYNAPSYDG----TASQTQIELAISSPSVPGHALPSSLAIDDLLGLGLQLGAATTPSPPQ
LKLNQKAVLDPGSFQQKWRQLPISLSQEYSISPQGVAALTSPPALLQHMQGQSIHCIASG
GQPPNLKFFFFAQKAEESSTFLVECIINTSSAKAQIKIKSDDQITSQAFSTLFQSALSTF
GFP
>OUT.quisa.S10.gnm1.ann1.Qs0202350.1
MAPPAQSHRSASPSQPSGKSEVSDLKSQLRQLAGNRAPGVDDSKRELFKKVISYMTIGID
VSSLFGEMVMCSATSDIVLKKMCYLYVGNYAKGNPDLALLTINFLQRDCKDVDPMIRGLA
LRSLCSLRVANLVEYLVGPLELGLKDNNSYVRMVAVIGVLKLYHISASTCVDEDFLATLK
HLMLNDPDTQVVANCLSALQEIWSSEASTSEEASREREALLSKPVVYYFLNRIKEFSEWA
QCLVLELVAKYVPSDSNEIFDIMNLLEDRLQHANGAVVLASIKVFMQLTLSMTDVHQQVY
ERIKAPLLTLVSSGSPEQSYAVLSHLHLLVIRAPYIFSEDYKHFYCQYNEPSYVKKLKLE
MLTAVANESNTYEIVTELCEYAANVDIPIARESIRAVGKIALQQYDVNAIVDRLLQFLEM
EKDYVTAEALVLVKDLLRKYPQWSHDCIAVVGNISSKNVQEPKAKAALIWMLGEYSQDMH
DAPYILENLIENWDEEHSAEVRLHLLTAVMKCFFKRPPETQKALGAALAAGLADFHQDVH
DRALFYYRLLQYNVSVAEHVVNPPKQAVSVFADTHSNEIKDRIFDEFNSLSVVYQKPSYM
FTDKEHRGPFEFSDEHVNLSPGTESADTVVPAQRVDANDKDLLLSTAEKDEGRDASSNGS
AYSAPSYD----IAASQTQKESSISNSNIPGNTLPSSSAIDDLLGLGFPIETATTPTPPP
LNLNQKAILDPGTFQQKWRQLPISLSQECSINPEGVASLTAPNALLRHMQSHSIHCIAQG
GQPPNFKLFFFAQKAEESSTFLVECIINTSSAKTQIKIKADDQSASQAFSTLFQTALSKF
GFP
>CAE.sento.Myeongyun.gnm1.ann1.Sto05g124740
MAPPPQSQRSPSPSQPSGKGEVSDLKSQLRQLAGSRAPGVDDSKRELFKKVISYMTIGID
VSPLFGEMVMCSAASDIVLKKMCYLYVGNYARVNPDLALLTINFLQRDCKDEDPMIRGLA
LRSLCSLRVANLVEYLVGPLGSGLKDSNSYVRMVAVVGVLKLYHISASTCVDADFPATLK
HLMLNDPDAQVVANCLSTLQEIWTLEASTSEEVAREREILLSKPVVYYLLNRIKEFSEWA
QCLVLELAAKYVPSDNNEIFDIMNLLEDRLQHANGAVVLATTKVFLQLTLSMADVHQQVY
ERIKAPLLTLVSSGSPEQSYAVLSHLHLLVMRAPYVFSTDYKHFYCQYNEPSYVKKLKLE
MLTAVANESNTYEIVTELCEYAANVDIPIARESIRAVGKIALQQYDVNAIVD
RLLQFLEMEKDYVTAEALVLVKDLLRKYPQWSQDCIAVVGNISSKNVQEPKAKAALIWML
GEYSQDMHDAPYVLESLVENWDEEHSAEVRLHLLTAVMKCFFKRPPETQKALGAALAAGL
ADFHQDVHDRALFYYRLLQYNVSVAEHVVNPPKQAVSVFADTQSSEIKDRIFDEFNSLSV
IYQKPSYMFTDKEHRGPFEFSDELGNLSISAESVDTVVPAQSVEANDKDLLLSTAEKDDG
RDPASNGSAYSAPFYDGSGPAATSQSHGELAVSNTSVSGQTPASSLAIDDLLGLSFPGE
VTATPTPPPLKLNPKAILDPGTFQQKWRQLPISSSQECSLSPQGVASLAAPNTLLRHMQG
HSIHCIASGGQSPNFKYFFFAQKAEEASTFLVECIINTASAKSQIKIKADDQSSTQAFST
LFQTALSKFGLP
>DET.singl.CAF01.gnm1.ann1.evm_model_Chr03_1737
MAPPSQSQRSSSPSQPSGKGEVSDLKSQLRQLAGSRAPGVDDSKRELFKKAISYMTIGID
VSSLFGEMVMCSAASDIVLKKMCYLYVGNYAKVNPDLALLTINFLQRDCKDMDPIIRGLA
LRCLCSLRVTNLVEYPVGPLGSGLKDCNSYVRMVAVIGVLKLYHISVSTCTDADFPAKLK
HLMLHDPDTQVVANCLSALKEIWTIEASTSEEAAKERENLLSKPVIYYLLNRIKEFSEWA
QCLVLELAAKYVPSDSNDIFDIMNLLEDRLQHSNGTVVLATIKVFMHLTLSMADIHQQVY
ERIKAPLLTLASSGSPEQSYAVLSHLHLLVMRAPYIFSSDYKHFYCQYNEPSYVKKLKLE
VLTAIANESNTYEIGKSL------------------------------------------
------------------------------------------------------------
------------------------------------------------------------
------------------------------------------------------------
------------------------------------------------------------
------------------------------------------------------------
------------------------------------------------------------
------------------------------------------------------------
---
>DET.singl.CAF01.gnm1.ann1.evm_model_Chr03_1738
------------------------------------------------------------
------------------------------------------------------------
------------------------------------------------------------
------------------------------------------------------------
------------------------------------------------------------
------------------------------------------------------------
--------------VTELCEYAANVDIPIARESVRAVGKIALQQYDVNAIVDRLLQFLEM
EKDYVTAEALVLVKDLLRKYPQWSQDCIAVVGNIRSKNVQEPKAKAALIWMLGEYSHEIH
DAPYVLESLVENWDEEYSVEVRLHLLTAVLKCFFKRSPETQKALGVALASGLADFHQDVH
DRALLYYRLLQYDVSVAQRVVNPPKQAVSVFADTQSSEIKDRIFDEFNSLSVVYQKPSYI
FTGKERRGPFEFSDEPENPSISADSADTGVPADRVEANDNDLLLGTSEKENGRDPNGNDS
ASNASPAP----STT--------LSSANPSAQSPASSFGMDDLLGLDFRTGTAATSSSPP
LKLNPKAVLDSSTFQQKWRQLPTSLSQEYAMIPQGVASLTTPQALQRHMQNYYIHCIASG
GQSPNLKFFFFSQKAEAASTFLVECIINTSLAKSQIKIKADDQNSSQTFLTLFQSALSGF
GS-
>DET.singl.CAF01.gnm1.ann1.evm_model_CTG_107_10
MAPPAQSQRSPSPSQPSGKGEVSDLKSQLRQLAGSRAPGVDDSKRDLFKKVISYMTIGID
VSSLFGEMVMCSATSDIVLKKMCYLYVGNYAKVNPDLALLTINFLQRDCKDMDPMIRGLA
LRSLCSLRAENLVEYLVGPLGSGLKDNNSYVRMVAVIGVLKLYHISAATCIDADFPATLK
HLMLKDPDTQVVANCLSALQEIWTLEASTSEEAAREREALLSKPIVYYLLNRIKEFSEWA
QCLVLELVAKYVPSDSNDIFDIMNLLEDRLQHANGAVVLATIKVFMHLTLSMTDIHQQVY
ERIKAPLLTLVSSGSPEQSYAVLSHLHLLVMRAPYIFSSDYKHFYCQYNEPSYVKKLKLE
MLTAVANESNTYEIVTELCEYAANVDIPIARESIRAVGKIALQQYDVNAIVDRLLQFLEM
EKDYVTAEALVLVKDLLRKYPQWSQDCIAVVGNISSKNVQESKAKAALIWMLGEYSQDMH
DAPYVLESLIENWDEEHSAEVRLHLLTAVMKCFFKRAPETQKALGAALAAGLADFHQDVH
DRALFYYRLLRYNVSVAERVVNPPKQAVSVFADTQSSEIKDRIFDEFNSLSVVYQKPSYM
FTDREHRGPFEFSDELGNLSISVESTDTVVPAHTVEANDQDLLLSTLEKEEGKDAGSNGS
AYNAPAYN-----------------SSSAPAEVPTSSFAIDDLLGLDFPTGTAAAASPPP
LKLNPKAASDPGTFQQKWRQLPLSLSQEYSLSPQGVALLTAPQALLQHMQGHSIHCIASG
GQAPNLKFFFFAQKAEEASTFLVECVINTSSAKSQIKIKADDQSSSQEFSTLFQSALSKF
GLP
>OUT.vitvi.PN40024.gnm2.ann1.VIT_204s0008g03880.1
MAPPAQSQRSPSPSQPSGKGEVSDLKLQLRQHAGSRAPGADDAKRELFKKVISYMTIGID
VSSLFGEMVMCSVTSDIVLKKMCYLYVGNYAKGNPDLALLTINFLQKDCKDEDPMIRGLA
LRSLCSLRVANLVEYLVGPLGSGLKDSNSYVRTVAASAVLKLYHISASTCVDADFPAILK
HLMLNDQDTQVVANCLSSLQEIWSSEASTSEEASREREALLSKPVIYYFLNRIKEFSEWA
QCLVLELVANYVPSDNSEIFDIMNLLEDRLQHANGAVVLATIKVFLQLTLSMADVHQQVY
ERIKAPLLTLVSSGSQEQSYAVLSHLHLLVMRAPILFSSDYKHFYCQYNEPSYVKKLKLE
MLTAVANESNTYEIVTELCEYAANVDIPIARESIRAVGKIALQQYDVNAIVDRLLQFLEM
EKDYVTAETLVLVKDLLRKYPQWSHDCIAVVGNISSKNVQEPKAKAALIWMLGEYSQDMH
DAPYVLESVVDNWDDEHSAEVRLHLLTAVLKCFLKRPPETQKALGAALAAGLADFHQDVH
DRALFYYRLLQYNVSVAERVVNPPKQAVSVFADTQSSEVKDRIFDEFNSLSVVYQKPSYM
FTDKEHRGPFEFSDELGSLSIGADSADNVVPAQRVEANDKDLLLSTSEKEESRGATNNGS
AYNAPMYDGTMPTGASQLQSELAISNTMVPSHSPSSSLAVDDLLGLGVPLAPASPPPPP
PLKLNEKAVLDPGTFQQKWRQLPISLSQDYSMSPQGVAALTRPQAFLRHMQGHSIHCIAS
GGQAPNFKFFFFAQKAEEPSTFLVECIINTSSAKGQIKIKADDQSMSQAFSTSFQSALSK
FGT-
