# Supplementary material for: Legume genome structures and histories inferred from Cercis canadensis and Chamaecrista fasciculata genomes
Source: Plant J. 2026 Jun 10;126(5):e70981. doi: 10.1111/tpj.70981 (PMC13252982; doi:10.1111/tpj.70981)
Supplement: Supplementary file 4 — Data S4. Manuscript supplement; Compressed directory of aligned sequences from 2212 low‐copy gene families, for calculation of a consensus species tree. [file TPJ-126-0-s010.gz › S4_consen_species_tree/40_aln_fas_cln1/Legume.fam3.06838]

>CAE.acacr.Acra3RX.gnm1.ann1.g15409.t1
--NFKENERGSISFTDFPEDVQLCILSFLTPSEIATFACTSKRFGSLCSNDSELWFSLCD
RKWGSKTQIAKWGNGKISYRLLYKILNEWENLIGFWRRSGPGS-TIGSPSLVIFEWGQSF
LAGSRVSPSKTGTYDILKSPFLRMGLSSEGQIVNFLDPDGKTEMSGNFEISEQDMPENE
LVPVNVSFMGKTHFVVEENQNFIHFNGQDKHGLRRSSSGTNLSSDDCNVEEDVIGADS
GLPGSLPDRLMSDIYQHFANRT----DKSRKQRRRQKERLARRKWEPEHFVKIVNCAPTP
SRPLQGLWKGIGDDMSLAFYLVVYDDIGGVACRQVGNPPEQFPSHAPVFWTTNATFLESP
FSPEEEFLYDTRIHLRPLEAANEIHQHFPL-------TENEVVNGILHINSSYELIIPDL
AGTVNPRSAEGRIWQYQNGTFGFGFLRDNFIVDLKHIAYDDCI---------
>PAP.aesev.CIAT22838.gnm1.ann1.Ae07g09110.1
-----------PSFSDFPEDVQLCILSFLAPNDIATFACTSKRFVSLCNSDSRLWFTMCE
RKWGSKTKIRKWVKGAITYKQVYRTLSEWENLIGFWRRSGQGSAAISSPSLLFFEWGDS
FVSGFRVSPSSKGSYEVVKSPFLWMGLSSDGQVVNFLDPDGRAEFLPEFAANGEGL
PDSELIPVNVSFMGSTHFVLEENQSFSAASCSNKNGFRRSSSSANLSGDECVV
GEDV----SGSPGSLPDRLMSEIYQHLANRTSPGSDKSRKQRRREKERLARRKWEPEHF
VKIVNCSPTLSRPLQGLWKGICDDMSLAFYLVAYDDIGGIACRRVGDPPEHLSSYAPVFW
TSKAIFLESPFTLEEETLYGSRLHLRPIQQDDEIQEQFPLDDQQFHLSDNEVV
KRILHISSSYDLVIPDMAGAINPRSAEGRIWQYQNGTFGFGFIRDNFVIDMKHIVHDGCL
VDTVNP---
>OUT.arath.Col0.gnm9.ann11.AT3G12350.1
--------TFALPFCEIPEDLQLRILSLLTPAEISSFACTSKRFASLCQEDGKIWHVMCD
QRWGKKTKIQKWANGQIPYRHLYKTLKGLENLIGFWRLCGRANPAASSPPLVFFDWGSSF
ILGSRVLSTGDDTYEVKKTPFLLMGISPEGRSENFLDLVGGN-LRSVDDDLKELEASNNL
VSVDVNFMGNGHIMVEENRCFTNNN-------RREDQ--RSSGDES---DDLISSPNF--
--------SEMYTQLANKTSPGGDR-RRQKRKEKERQASTKWEPEHFLKVADCSPTPTR
PLQGLWKGFC-EGSIELYLVKYDEVGGIICRKVEDLS--LSRYTPVFWTPKHTFIRSPF
SAEEELLLNSRIHISPFAEVHE-----------------NVVSGMLYMKSSCDLVLPGEP
GNIGFLRGEGRVWLYDNGTFGFGFLRDQFIIDLKRVAEDGCLADEVEAC--
>CER.bauva.BV-YZ2020.gnm2.ann1.rna-bv24605.t1
---FANNERALFSFNDFPEDVQLCILSFLTPSEIATFACTSRQFSNLCTNDSKLWFTLCY
RRWGSKTQVRKWGDGKISYRLLYRTLNQWENLIGFWRRSGPGSIVIQSPPLVFFEWGPSF
LAGSRISPSKTGKYDVIKSPFLWMSLSPEGQIVNFIDPDGRNELSSEFASSGQDFIDNE
LIPVNVSFMGKTHFVVEENQSFSSPNCQDKQGFRKSSSNANLSGDDCRTGEDAVGFES
GSPGSLPDRLMSEIYQHFANRTSPGGDKSRKQRRREKERLARRKWEPEHFVKIVNCAPTP
SRPLQGLWKGICEDMSLAFYLVAYDDIGGLACRRVGDPPERLSSYAPVFWTSKATFSESP
ISPDEASLFDGRIHLGPLEADNEIHEQPFL------LTENEVVHRILHICSSYDLVIPDL
AGVINPLNAEGRIWQYRNGTFGFGFLRDNFIIDMKHIAYDGCILDTVD----
>CER.cerca.ISC453364.gnm3.ann1.Cecan.4G379300.1
-ANQKENERDSFSFSDFPEDVQLCILSFLTPSEIATFACTSRQFGTLCTNDSKLW
FTLCDRRWGSKTQIRKWGDGKIAYRFLYRTLNQWENLIGFWRRSGPGSIVIQSPPLVFFE
WGPSFLAGSRVSPSKTGNYDVIKSPFLWMSLSPEGQIVNFIDPDGRNDLSSEFVSSGQD
FIDNELIPVNVSFMGKTHFVVEENQSFTPPNCQDKQGFRRSSSTANLSGDDCSTGGDV
MGFESGSPGSLPDRLMSEIYQHFANRTSPGGDKLRKQRRREKERLARRKWEPEHFVKIVN
CAPSPSRPLQGLWKGICDDMSLAFYLMAYDDIGGLACRRVGDPPERLSSYAPVFWTSKAA
FLESPISPDEAYLYDSRIHLGPLEADNEIHEQNFL------LTENEVVHRILHISSSYDL
VIPDLAGAVNPRNAEGRIWLYLNGTFGFGFLRDNFIIDMKHIAYDGCILDTVDPSTD
>CAE.chafa.ISC494698.gnm1.ann1.ChfasH1.7G236900.1
-----HNERGSLSFTDFPEDVQLCILSFLTPAEIATFACTSKRFGSLCTNDSKLW
FTICDRKWGSKTQIAKWGNGKIAYRLLYKTLNELENLIGFWRRSGPGSIAIASPSLIFFE
WGPSFVAGFRVSPSKNGTYGVTKLPFLWMSLSPEGQIVNFLDPDGQTEISGEFSVSEQD
LSESDLIPVNLSFMGRSHFVVEENQAFVNFNSQN-SGMPRSSSGTNLSGEDCSNGEDAIV
AETGLAGSLPDRLMSDIYQHFANRTSPGSDKSRKQRRREKERLARRKWEPEHFVKIVNCS
PTPSRPLQGLWKGLCHDLCLSFYLVVYDDIGGIACRRVGNPPDRFSGYAPVFWTSNTTFI
ESPFSLEEEYLYDTRIHIRPLEASNEIQDQEQL-----PFTQNEVVDRILHINSSYDLVI
PDLAGTTNPRSAEGRIWQYQNGTFGFGFLKDNFIVDMKQIACDGCILDLS-----
>PAP.lotja.MG20.gnm3.ann1.Lj5g3v0310300.1
-----NSSSSVVSFSDFPEDVQLCILSFLGPSEIATFACTSKRFLSLCTNDAKLWF
TLCHRRWGSETQITKWGQGKIAFKLLYNTLHEWDNLIGFWRRCGSGT---GTPSLLFFEW
GPSFLSGSRVSALQPGSYEVAKVPFIRMSLSEEGQEVNLLDPDGQADFDS----------
ENELIPVNLSFMGKTHFVVEENQ------------FRRSSSYANLSGDDCGAGEDL
IGSS--PPGSLPDRLVTEIYQRFANRTSPGSERSRRQRRKEKERLARRKWEPEHFVKIV
NCSPSPSRPLQGLWKVFL-NCSLLFIMFAFE---------------------------
------------------------------------------------------------
------------------------------------------------------------
>PAP.lotja.MG20.gnm3.ann1.Lj5g3v0310310.1
-----NSSSSVVSFSDFPEDVQLCILSFLGPSEIATFACTSKRFLSLCTNDAKLWF
TLCHRRWGSETQITKWGQGKIAFKLLYNTLHEWDNLIGFWRRCGSGT---GTPSLLFFEW
GPSFLSGSRVSALQPGSYEVAKVPFIRMSLSEEGQEVNLLDPDGQADFDS----------
ENELIPVNLSFMGKTHFVVEENQ------------FRRSSSYANLSGDDCGAGEDL
IGSS--PPGSLPDRLVTEIYQRFANRTSPGSERSRRQRRKEKERLARRKWEPEHFVKIV
NCSPSPSRPLQGLWKGICDDMSLAFYLVAYDDIGGIACRRLGDPPERFSTYAPVFWTSNA
AFLESPFPLEEESLYDSRIHLQP---HNDTHEQFDFSSQHFQLPDIEVVNGIL
HISSSYDLVIADLAGTINSRSAEGRIWLYHDGTFGFGFLRDNFVIDMKHIVHDGCIVNAV
NPSAD
>PAP.medtr.A17_HM341.gnm4.ann2.Medtr1g017940.1
--KNVNFSSSSPSFTDFPEDVQLCILSFLCPIEIASFACTSKQFGTLCSDDAKLWLSL
CDRRWGSKTQIKKWGEGKILYRNLYTVLHEWDNLIGFWRRSGPGSAVIESPSLVFFEWGS
SFIAGSRVSPTQSCGYQVKKVPFLKMGLSEDGQIVNLLDPNGRADLNF----NGN-
--GSELIPVNVCFMGKTHFVLEENV----------FGRSSSSSPGKNGGEDCFGGEDGI
GIESG---SPPDR-MLEIYQHLANRVSPGSDRSRRQRRKEKERMARRKWEPEHFVKVVNC
SPTALRPLQGLWKGICADLSLAFYLVAYDDIGGIACRRLGDPPERFSTYAPVFWTSNATF
LEAPFPLEEESLYGSRVHLQPVQPHNENHEQFPMDVQQFYLSDNEVVNRILHI
NSSYDLVIPDLAGATNPRSAEGRIWQYQDGTFGFGFVRDNFVIDMKNIVRDGCIVDAVNP
S--
>CER.phach.longxuteng.gnm1.ann1.LXT17693.t1
MANQKDNERASFSFNDFPEDVQLCILSFLTPSEIATFACTSRQFGNLCANDSKLW
FTLCDRRWGSKTQIRKWGDGKIAYRLLYRTLNQWENLIGFWRRSGPGSIVIQSPPLVFFE
WGPSFLAGSRISPSKNGKYDVIKSPFLWMSLSPEGQIVKFIDPDGRNDLSSEFASSGQD
FIDNELIPVNVSFMGKTHFVVEENQSFTAPSCQDKQEFRRSSSTANLSGDDCNTGEDVM
GFESGSPGSLPDRLMSEVYQHFANRTSPGGDKSRKQRRREKERLALRKWEPEHFVKIVNC
APTPSRPLQGLWKGICEDMSLAFYLVTYDDIGGLVCRRVGDPPERLSSYAPVFWTANATF
LESPISPDEAYLYDSRIHLGPLEAENEIHEQPFL------LTENEVVRRILYISSSYDLV
IPDLAGAINPRNAEGRIWHYQNGTFGFGFLRDNFIIDMKHIAYDGCILDTVD----
>CER.phach.longxuteng.gnm1.ann1.LXT61939.t1
MANQKDNEKDSFSFSDFPEDIQLCILSFLTPSEIANFACTSRQFGTLCMNDSKLW
FTLCDRRWGSKTQIRKWGGGRIAYRFLYRTLNQWENLIGFWRRSGPGSIVIQSPPLVFFE
WGPSFLAGSRVSPSKTGNYDVIKSPFLCMSLSPEGQIVNFIDPDGRNDLSSEFVSSGQD
FADNELIPVNVSFMGKTHFVVEENQNFTHPNCQDKQGFRRSSSTANLSGDDCSTEEDV
MGLESGSPGSLPDRLMSEIYEHFANRTNPGSDKSRKQRRREKERLAKRKWEPEHFVKIVD
CAPTPSRPLQGLWKGICDDMRLAFYLVAYDDIGGLACRRVGDPPEHLSSYAPVLWTSKAT
FLESPISPDEAYLYESRIHLGPIEADNELQEQHFL------MTENEVVHRILHINSSYDL
VI-------NPRNAEGRIWQYWDGTFGFGFLRNNFIIDMKHIAYDGCILDTVDPSTD
>PAP.phavu.G19833.gnm2.ann1.Phvul.001G028300.1
MANPEN-DDVSSSFTDFPEDIQVCILSFLDPSEIATLACTSKQLGSLCARDSKLWFSMCQ
RRWGSRTRITQWGKGTISYKHLYNTLHHWENLLGFWRRSGSGN-----PSLLFFEWGS
SFISASRVSPSESRAYGVTKTPFLWMSLSEEGDVVTFLDPDGKPGVER-----G---IQS
ELVAVDVSFMGRTHFVVEEKQ------------FRGSLS------DDC--GDEVV--E--
-SGSPPEKLMAEIYQHFANPRSPGGDRSRRQRRREKERLARRKWEPQHFVKIVNCSPTPE
RPLQGLWKGICGDMSLAFYLVAYDDIGGISCRLIGDPPEHFSGYAPVFWTSNATFLESPF
SLEEESLYASRVHLRPLQPDNETPAQFPSDDQQVQLSKN-VVNRILHISSSYDLFVPNL
AGTINPRSAEGRIWQYQNGTFGFGFLWDNFVVDMEHIVHNGCIVDTVKSSTD
>OUT.prupe.Lovell.gnm2.ann1.Prupe.1G422100.1
------ELGCSVSFADFPEDVQLCVLSFLTPPEIASFACTSKRFVSLCKNDGKLWFSMCD
RRWGSKTQIKKWGNGKITYRILYQTLSDWENLIGFWRQGGIVT----SPPLIFFEWGPSF
MTGFRVSPAKDGTYGVVKAPFLWMSLSPEGQVVNFLDPEGRTEISEDFANSKRKFAESD
LVPVNLSLMGKTHFVVEEDMS---------FGARRSSSSVSGRGEDGGVGEDLIGAESG
SPGTSPDQLVVEIYQYFANRTSPGGDRSRRQRRREKEKQARRKLEPQHFVKIVDCSPTP
TRPLQGLWKGIYDDMTLGFYLVAYDDIGGISCQKVCDSSGNFCSFAPVFWTMNP
TFIESPFSPEEENLYTSRIHLQPTAATDHIHQNLPL-------TGNKGVSRILCINFSHD
LAIPNLAGTTNPLHAQGRIWQYWDGTFGFGFLQDSFIRDLKRVAKNGCLLDTAEH---
>OUT.quisa.S10.gnm1.ann1.Qs0162090.1
---------DSLSFTDFPEDVQLCILSFLSHYEIATFACTSKRFLSICTNDSKLWFTMCV
RRWGSNTQISKWGNGKISYRLLYKTLNEWENLIGFWRRSGPGNIGILSPPLLFFEWGPSF
LTGYRVSPSTNGTYHVIKAPFLWMSLSPEGQIVNFIDSNGRAELSGEFASFEDDFSDNV
LIPVDVSFIGKTYFVVEESQSFAYSSCRDIKEFKRSSSTTSLHG------EDVIGEKS
GSSGSLPDRLMSEIYQYFANPTSPVGDRSRRQRRREKERQGRRKWEPEHFVKIINCSPS
PSRPLQGLWKGIC-GMNLEFYLVVYDDVGGIACRRVGNSFERFSSYAPVFWTSNATLIES
PFSPEEEYLYDSRIHLRPLEADNHIHGHFPL-------TENEVVCQILGINSSYNLVIPD
VAGTTNPRNVEGRIWQYGDGTFGFGFLPDNFIIDLKHIANDGCILDTLNLSR-
>OUT.quisa.S10.gnm1.ann1.Qs0330680.1
---------DSFSFTDFPEDVQLCILSFLTPSEIGTFACTSKRFASLCKDDSKMWFTMSD
RRWGSKTQIRKWGNGKIPYRLLYKTLNRWENLIGFWRRSGSGNIGISSPSLLFFEWGSSF
ITGSRVSPSKNGTYHVIKAPFLWMSLSSEGQFVNFLDPDGRAELSGEFARSGKDFSEND
LIPVNVSFMGKSHFVVEENQRFAYSSFQEKNGFKRCSSTESLHGDDGSVGEDAIGGES
GSPGNLPNRLMSEIYQYFANRTSPGGDRSRRQRRREKERQGKRKWEPEHFVKIVNCSPT
PSRPLQGLWKGFC-DMDLEFYLVVYDDVGGITCRRVGNSPEHYTSYAPIFWTSNATPIES
PFSTEEEYLFDSRMSCQPVEAGNHIRGHSPL-------IENEVVSRILHINSSYDIVVPD
LAGTTNPRNVEGRIWQYGDGTFGFGFLRDNFIIDMKHISSNGCILDTLNK---
>CAE.sento.Myeongyun.gnm1.ann1.Sto05g128720
-----DDERGSLSFTEFPEDVQLCILSFLTPSEIATFACTSKRFGSLCTNDSKLW
FSLCDRKWGSKTQIAKWGNGKITYRLLYKTLSEWENLIGFWRRSGQGSIAYASPSLVFFE
WGPSFLAGSRISPSKTGAYGVIKSPFLLMSLSPEGQIVNFLDPDGRTEMSGEFSISDQD
SFENELIPVNVGFMGKTHFVVEENQNYMYFNCQDKHGFRRSSSGTNLSGEDYSVGEDV
IGAESGSPGSLPDRLMSDIYQHFANRTSPGSDKSRKQRRKEKERLARRKWEPEHFVKIV
HCAPTPSRPLQGLWKVLSLSFNLLYFILCLVKAVKFRCNILLKLFIAFIFYAPVFWTS
NTTFLESPFTPDEEYLYDSRIHLRPPEADSEAQEQLPW-------TENEVVNRILHINSS
YDLVIPDLTGTINPRSAEGRIWEYQNGSFGFGFLRDNFIIDLKHIANDGCILDLS-----
>DET.singl.CAF01.gnm1.ann1.evm_model_Chr03_1267
----ANNEGGSISFNDFPEDVQFCILSFLAPSEIAIFACTSKRFGSLCTNDSKLWFTMCD
RRWGSKTQIRRWGNGKIAFRLLYKTLNEWENMIGFWRRSGPGSTGIPSPPLVFFEWGPSF
LAASRVSPSKTGTYDVIKAPFLFMSLSSEGQILNFLDPDGRTELSGEFASSGQDLAEND
LIPVDVSFMGKTHFVVEENLNFPYSNFKDKHGFSRSPSSTNLSGDDGSAGEDVIDAAG
GSPGSFPDRFMSEIYQHFANRTSPNGDKSRKQRRKEKERLARRKWEPEYFVKIVNCATTR
SRPLQGLWKGLCDDMSLAFYLVAYDDIGGLSCRRIWNPPERFASCAPIFWTSNATFLESP
FSSEEEYLYGTRIHLRP---GNEFHEHFPL------IENDEVVQRIFRISSSYDLVIPDL
AGSINPRSAEGRIWQYQNGTFGFGFLRDNFIIDMKPIADDDCILDIVGPSTD
>OUT.vitvi.PN40024.gnm2.ann1.VIT_218s0001g09030.1
MSNLTTDAVTSVSFSDFPEDVQLCILSFLTPSEIATFACTSKRFLSLCTCDSKLWFTLCD
RRWGSKTQIKKWGSGKITYRLLYRTLIEWENLIGFWRRSGQVTLGVASPPLIFFEWCPSF
IIGSRVSPSRLGTYHVIKAPFLCMSITPEGETMNFLDPDGKIESSEDFVNAVQGFLEND
LIPVHVSFMGKNHVVVEENLSFTSLNSQENTGFRRSSSSGNVRAEDIGVVEDMIGAES
GSPGSLPDRFMSEIYQYFANRTSPGGERSRRQRKREKARQGRRKWMPEHFVKIVNCSPT
PSRPLQGLWKGISDDKNLYFFLVAYDDIGGIACRTIGDSSKPLSGYSPVFWTSKTTFLEA
PFSPEEEYLYDSRIHLRPLATADHIHEHHPL-------TENEVVSHILCINSSYDLVIPD
LAGTSNPRDVEGRIWLYESGTFGFGFLRNHFIVDLKHIAQHGCLLEAMELCS-
