# Supplementary material for: Legume genome structures and histories inferred from Cercis canadensis and Chamaecrista fasciculata genomes
Source: Plant J. 2026 Jun 10;126(5):e70981. doi: 10.1111/tpj.70981 (PMC13252982; doi:10.1111/tpj.70981)
Supplement: Supplementary file 4 — Data S4. Manuscript supplement; Compressed directory of aligned sequences from 2212 low‐copy gene families, for calculation of a consensus species tree. [file TPJ-126-0-s010.gz › S4_consen_species_tree/40_aln_fas_cln1/Legume.fam3.06839]

>CAE.acacr.Acra3RX.gnm1.ann1.g15421.t1
----------AR--FHAKSSSMDRRIWSRLPPELLELILSFLPLKTFLNLRSTCKAFRSL
IYSPSFITKHSSSSSPFSSFLLLSHPQFHRQFRLYDCAVGTWRDVSLCFSDLSHISAHS
LVSSSGGLFCLSDFNSSSLLVCNLLAKSSRKIDLPTYSYRLEHLTLVSTAIGYKIFVLS
SESASNSAFVYDSDSLCWERFDCSDLFLSDHHHQQDASYNGGLYFTTPEPFSVVRFDFGS
GKWQRHNNSLPSQLSFARLVSDGEKMLYLVGGIGSNGISRSIKMWEMSELGNWVEVETLP
ELMCRKFVSVCYHNYEHIYCFWHQGMICICCYTWPEILYYKVSRRTWHWLPRCPSLPNKW
SCGFKWFSFVPKLYAL-
>PAP.aesev.CIAT22838.gnm1.ann1.Ae07g09010.1
----KSSLIMMNNYSPITPRQMDPKIWSKLQPEILEYILSFLPLKTFLNLRSTCKSFW
SLIFSPSFISKHSSSSSPFSSFLLLSHPQFHRHFPLYDCTIGTWRNISLSL
SDSLHYSSPPFTNSSGGLFCLHDPNSCSFLVFNLLAKSSRKIEYPSFNLHLEHLTFVT
TPKGYTIFAIFSEFGSSSTFVFDSKVLTWRKFEGFGVNLGDNNRQQGVFYKEGLY
FSTPEPFSVVRFDLGSGNWVRPIGVLPNNVTFLRLVSDDDGKLYMVGGVGNNGISRSIKL
WEMDENNNWVEIQSLPDLMCRKFVSVCYHNYEHVYCFWHEGMICICCYTWSEILYYLVS
RRTWHWIPKCPSLPVKCSCGFKWFSFVPNLYAAV
>OUT.arath.Col0.gnm9.ann11.AT5G43190.1
----------------SSPTNLDPNIWSNLPNHLLEHILSLLPFKTLLTLRSISRHLRSL
ILSPSFISDHSFS---LPSFLLLSHPQSFNSFPLFNPNLISWCTLPLPRS-LSLTCASSL
LSSSNGLLCFSLSPSSSLSIFNPLTRSSRSIKLPCYPFPFELLSLVTSPKGYKIFTLC
SSSSAASSCLYDSGDRSWRKFGGVDQVLPRGFNQDGVFYNGSLYFARSEPFLIVSVD
LNDGKWTTATGDFPADITFARLVSDPEKILYMVGGIGSNGICRSIKIWEFKEET
SWIEVETLPDIVCRKFTSVCYHNYEHVYCLWHKEMICVCCYNWPEILFFHVGRRTWHWVP
KCPSLPEKWSCGFRWFSFVPSLSASV
>CER.bauva.BV-YZ2020.gnm2.ann1.rna-bv15520.t1
-----NLSIFFAN-SPSNPSAMDPRIWSRLPVELLEHILSLLPLKTFWNLRSTCKRFRYL
VFSPSFISKYSSSSLPFSSFLLLAHPQCHRYFPLYDSNLGTWRSTSLPLSDLHHCWAPS
LLSSSGGLFCLSDFTSSSLIVCNLLAKSSRKIEFPTYSFRVDHLTLVSTAIGYKIFV
LCSES----AYVYDSILLSWRRFDGFDPILSENDHQEGAFHYGGLYFTTPEPFSVVRFDL
ESGKWERPNAVLPSQVTFVRLASDGEGKLYLVGGVGNNGISRSMKLWEMGESENWVEVAS
LPEMMCRKFMSVCYHNYEHVYCFWHLGMICICCYTWPEILYYKVSRKTWHWLPRSPALPE
KCSCAFRWFSFVPNLYSP-
>CER.cerca.ISC453364.gnm3.ann1.Cecan.4G380800.1
-----NLSIFATS-SPSNSSAMDPRIWSRLPVELLEHILSLLPLKTFLNLRSTCKRFRYL
IFSPSFISKHSSSSLPFSSFLLLAHPQCHRYFPLYDSILGTWRSTSLPLSDLHHCWAPS
LLSSSGGLFCLSDSTSSSLIVCNLLAKSSRKIEFPTYCFHVEHLTLVSTAIGYKIFVLC
SESASNCAFVYDSNVLSWRRFDGFDPILSDNDHQEGAFHYGGLFFTTPEPFSVVRFDLES
GRWERHNGVLPSQLTFVRLATDGEGKLYLVGGIGSNGISRSMKLWEKGESENWVEVASLP
EMMCRKFMSVCYHNYEHVYCFWHHGMICVCCYTWPEILYYKVSRRTWHWLPRSPALPEKC
SCAFRWFSFVPKLYALV
>CAE.chafa.ISC494698.gnm1.ann1.ChfasH1.7G235700.1
-KNSGDHAVVVRS--PVKSPSMDPRIWSRLPPELLEHVLSFLPLKTFLNLRSTCKGFRSL
IFSPSFIAKHSSSSSSFSSFLLLSHPQFHRRFPLYDSMLGNWRNVSLSLSDFFYSNSSP
LVSSSGGLFCLFDSLSSSLLVCNLLAKSSRKIYSPTYSSHLEHLTLVSTSIGYKIFMLCS
EAASNGAFVYDSNTLSWQRFDAFSLILSDNYQQQGVFYNGSLYFTTPEPFSVVRFDLESG
KWERLDSLLPGQLSFVRLVSDGENVLYLIGGVGSNGISRSIKIWEMGESGNWVELETLPE
MMCRKFVSVCYHNYEHIYCFWHQGMICICCSTWPEILYYKVSRTTWHWLPRCPSLPHKWS
CGFKWFSFVPKLYALV
>PAP.lotja.MG20.gnm3.ann1.Lj5g3v0308810.1
---------KWNNNNTLMMMKMDPKIWSKLPPEILEYILSFLPLKTLLNLRSTCKGFWSL
VFSPSFTSKYSSSSSPFSSFLLLSHPQFHRHYPLYDCTLGTWRNISLSLSDSSPSSF-TN
VVSSGGLFCLSDSMSCSLLIFNLLAKTSRKIQYPSYSLHLEHLTFVTTPSGYIIFSLFSA
SATNRAFVYDSEVRSWRRFNGFGPILGDKLHQQGVFFNRGLYFATPEPFSIVRFDLESGV
WERPVGELPGQLTFARLVSDGEGKLYLIGGVGNNGISRSMKLWELGEAGDWVEVQSLPEL
MCRKFVSVCYHKYEHVYCFWHEGMICICCYTWPEILYYLVSRRTWHWLPRCPSLPLKCSC
GFKWFSFVPKLYASV
>PAP.medtr.A17_HM341.gnm4.ann2.Medtr1g018140.1
--------------INLKSLPMDPTIWSKLPPEILEYILSFLPLKTFMSLRSTCKGFWPL
IFSPSFISKHSPSSSPFSSFLLLSHPQFHRHFPLYDCNLGTWRNISLSFSDSLH-S
SPSFTTSSGGLFCLSDSLSCSLLVCNLLAKSKRKIQYPNFNLHIEHLTFVTTPKGYMI
FVLSSESNSNSVFLYDSRVLSWRKFNGFGPTLSDNPHQQGVYFKGCLYFATPEPFSVV
YFDLESGKWEKPIGNLPEQLTFVRLVSVNDDKLFLIGGVGSNGISRSIKLWEMS
EEGNWVEIQSLPDLMCRKFVSVCYHNYEHVYCFWHEGMICICCYTWPEILYYLVSRRTWH
WLPRCPSLPFKCSCGFKWFSFVPKLYAEV
>CER.phach.longxuteng.gnm1.ann1.LXT61925.t1
-----NLSIFS-ANSPSNSSAMDPRIWSRLPAELLEHILSLLPLKSFWNLRSTCKRFRYL
VFTPSFITKFSSSSLPFSSFLLLAHPQCHRYFPLYDSNLGTWRSTSLPLSDLHHCWATS
LLSSSGGLFCLSDYTSPSLIVCNLLAKSFRKIEFPTYCFHIDHLTLVSTAVGCKIFVIC
SESASNGAFVYDSNALSWRRFDGFDPILNDNDQQEGAFHCGSLYFTTREPFSVVRFDLES
GKWERPKAVLPSQLTFVRLASDGEGKLYLVGGIGSNGISRSMKLWEMGESENWVEVASLP
EMMCRKFMSVCYHNYEHVYCFWHLGMICVCCYTWPEILYYKVSRRTWHWLPRSPALPEKC
SCAFRWFSFVPNLYALV
>PAP.phavu.G19833.gnm2.ann1.Phvul.001G027100.1
---------------------MDPKIWSKLPPEILEYILSFLPLKTFLNLRSTCKGFWSL
IFSPSFISKHSSPSSPFSSFLLLSHPQFHRHFPLYDCTLGTWRNISLSL
SDSSLHSCPSLTTSSGGLFCLSDSLSRSLLVCNLLAKSSRTIQYPTFSLHLEHLTFVT
TPTGYTIFVLCSHSASNSAFVYDSKVRTWNRFHGFGPVLGDNHHQQGVFFKGGLYFATPE
PFSVVMFDLGSGKWEKPVGGLPGQLTFLRLVSDGEGKLYMVGGVGNNGISRSIKLWELGG
DGKWVEVQSLPDLMCKKFVCVSYHNYEHVYCFWHEGMICICCYTWPEILYYLVSRRTWHW
LPRCPSLPLKCSCGFKWFSFLPNLYASV
>PAP.phavu.G19833.gnm2.ann1.Phvul.009G071100.1
--------------TTFTSTTMDPRVWSKLPPDVVEHILLLLPLKTLLNLRPTCKAFSS
LLFSPSFVSKHSSSSSPFSSFLLLSHPQCPLYFRLYDSNLSSWLTI
SPSLP---FSSSFSLVSSSGGLFCLFNPSSSSFLVCNLFAKTSRRIESPTHSLHFTHLAL
VTTPLSYNLVLLSSKSTSNTAFVYNSNHLSWKRFEGFDAILSDSCHQQGTFFHGGLYFTT
PEPFSVVRLDLESGKWERHVAELPQQLTFVRLVSDGEGKLYLVGGVGADGISRSIKLW
ELTGEGVWVEMAALPEIMCRKFVSVCYHNYEHVYCFWHEGMICVCCYMWPEILYYSVSRR
SWDWLPRCPYLPLKSTCGFKWFSFLPKLYASV
>OUT.prupe.Lovell.gnm2.ann1.Prupe.1G423100.1
-------------------PEMDAGLWSKLPQELLERILSFLPLKNFMNLRSTCKHFKSL
LFSPSFISKHSSSSS-FSSFLLLSHPQCYNHFAFYDSALGAWRNFALSLSALLPCAAG
SLLSTSNGLLCFS--LSNSFLVFNLLTKSSRVIGFPAYPFAFELFSLVSTPVGYSLFMVS
SGSRTKNTFVYDSKVQFWRKFNGFKPILSDNYHHQAVYYKGSLYFVTPEPFSVACFVLES
GKWERPNTELPRELMFVRLVSDGDGKLYLIGGVGRNGISRSMKLWELGEGMNWVEVESL
PEMMCRKLMSVCFHNYEHLYCFWHRGFICVCCYTWPEVLYFKVSRRTWHWLPKCPSLPDK
WSCGFRWFSFVPELYASV
>OUT.quisa.S10.gnm1.ann1.Qs0161950.1
------------IKSNARSSEMDSRIWSNLPVELLEHILCFLPFKILFNLRSTCKLFNTL
VYSPNFISKCSASSSPFSSFLLFSHPQCHNRFALYDSVVGTWHNISLPLSVLLPCSAPS
HLSSSNGLLCLSNPNSSSMLVCNLLTKSTRAIEFPTYPFEFELLTLVSTPEGYKIFMLCS
GSSSNCAFVYSSKFLSWQRFDGFQATLGDNFHQEGVPFNGCLYFTTPEPCSIVCFDLESG
KWDRPNVELPNQLTFVRLVSEKRGKLYMIGGIGSNGISRNIKLWEVDESGNRVELESLPE
MMCRKFGSVCYHNYEHVYCFWHQGMICICCYTWPEILYYKVTRKTWHWLPKCPSLPEKWN
FGFRWFSFVPEICAFV
>OUT.quisa.S10.gnm1.ann1.Qs0330520.1
---------------------MEPRIWSSLPEELLEKILSFLPFKMILNLRSTCKFFNSL
ISSPNFIYKYSSSSPLFSSFLLLSHPQCHHHLALYDSVVGTWRNNSVSPSLLLPSAAPS
ILSSSNGLVCLSVPSSSSLLVCNLLTNSTRSIEFPTYPFQFELLTLISTPGGYTIFILCS
WSSSTDVFLYDSKFLSWRRFDGSQPILSDNFHQKGAFFHGCLYFTTPEPCSIVCFDLETG
KWDRPNGELPDQLIFARLVSDGDGKLYMIGGVGTNGISRSMILWEMGEAGNWVKLDSLPE
FMCRKFGSVCYHNYEHVYCFWHQGMICICCYTWPEILYYKFSRRTWHWLPKCPSLPEKWS
CGFRWFSFVPELSALV
>CAE.sento.Myeongyun.gnm1.ann1.Sto05g128850
-------------RSPAQYRSMDHRIWSKLPAELLEHILSFLPLKTFLNLRSTCKGFRSL
IFSPSFIAKHSSSSSPFSSFILLCHPQFHRHFPLYDCTLGTWRNISLSFSDLFHSSHPS
LLSSSGGLFCLSDSPSSSLLVCNILAMTSRRIEFPTYSSHFEHLTLVSTPNGYKIFMLC
SGSASNNAFVYDSNTLSWHRFDAFDLILSDNSHQQGVFYNGGLYFTTPEPFSVVRFDLE
SRKWERSQGLLPIQLSFVRLVSEGENVLYLVGGIGSNGISRSIKIWEMDDESNWVELES
LPDMMCRKFVSVCYHNYEHIYCFWHHGMICICCYTWPEILYYKVSRRTWHWLPRCPSLPH
KWSCGFKWFSFVPKLYALV
>DET.singl.CAF01.gnm1.ann1.evm_model_Chr03_1252
------------------------------------------------------------
--------------------------------------LGTWRRFSLSLSNLLPSCAPTV
LSSAGGLLCLFDSISPSLIVCNLLARSSRRIEFPIYPVHFEHLTFVSTPIGYKIFMLCSE
SASNSAFVYDSNLLFWNRFDGFGPILSDNDHQEGVFFNGGLYFTTAEPFSVVRFDLESGE
WDRPNNALPSQLTFGRFVTDGEGKLYLIGGIGRNGISKSMKLWEIGEQGNWVEVESLPEM
MCRKFMSVCYHNYEHVYCFWHHGMICICCYTWSEILYFKVSRRTWHWLPRCPSLPEKCSC
GFKWFSFVPKLSAK-
>OUT.vitvi.PN40024.gnm2.ann1.VIT_218s0001g09110.1
--------------RAGKSQEMDPGIWGHLPVELLEHVLSFLPLKSFFNLLCTCKRFKSL
IYSPSFLAKYSPSSSALSSFLLLSHPQFYRRLPLYDSAIGNWRNLSLTCSILL
PYAATTLLSAANGLLCFSLPNSSSFLVCNLLVGSSRVLQFPGYPFAFEMLTLVPAPD
GYKIFMIASGSSSNNAWVYDSGVHSWREFQGFDPTLSDNCHQ-GVYCNGVLYFCTSEPFS
IVCFDLESGVWDRSVVELPGELTFVKLVSDGEGKLYLVGGIGRNGISKSMKLWELE-GEN
WVLVESLPEFMCQKLVSVCYHNYEHVYCFWHQETICVCCYTWPEILYYKVARRTWHWLPK
CPSLPDKWSCGFRWFSFVPELYAQ-
