# Supplementary material for: Legume genome structures and histories inferred from Cercis canadensis and Chamaecrista fasciculata genomes
Source: Plant J. 2026 Jun 10;126(5):e70981. doi: 10.1111/tpj.70981 (PMC13252982; doi:10.1111/tpj.70981)
Supplement: Supplementary file 4 — Data S4. Manuscript supplement; Compressed directory of aligned sequences from 2212 low‐copy gene families, for calculation of a consensus species tree. [file TPJ-126-0-s010.gz › S4_consen_species_tree/40_aln_fas_cln1/Legume.fam3.06857]

>CAE.acacr.Acra3RX.gnm1.ann1.g16214.t1
MTFQSCFLSRPDFISGSKLLCTARENRPKRMPMKVLAKISSYPFPFVSNCIGPSTSRSFS
ASRYGDNDRSFGRARLRCLCGSDDYLSGNNSVSKVNMKFIVELAKKGVILAAMVCGVLVV
GCRRVFAIEGVANAGYGVFGQSILFLRNAWPKVLQVLWMFKEQGLVLVFLLGLSAFFSMA
ETSITTLWPWKVRELAEKESENGVFRLLRSDVTRFLTTILIGTTVVNIGATALVTEAATA
IFGEAGVSAATGVMTVAILLLTEITPKSIAVHNPTEVARFVVRPVAWLSLVLYPVGRIVT
YLSMGMLKLLGLKGRSEPYVTEDELKLMLRGAELSGAIEEEEQDMIENVLEIKDTHVREV
MTPLVDVVAIDASASLVEFNDLWVTHQYSRVPVFEQRVDNIMGIAYAMDLLDYVHKGELL
ESTTVGDMAHKPAYFVPDSMSVWNLLREFRIRKVHMAVVLNEYGGTVGIVTLEDAVEEIV
GEIFDENDSKEEIQKKTGYIVMRAEGIFDVDANTSIDQLSEDLSIKMPEGHQYETVSGFV
CEAFGYIPRTGESVKVVLEREKDEDENDESNGDNQEAKEKYQIFKLEVLAGNARKVSAVR
FERINNGDEMLEAEEVTKLVPKLMKKRWNDVEESDS-AEYDGEAFPKRPQDSRLSDEVEH
EAED---
>PAP.aesev.CIAT22838.gnm1.ann1.Ae07g01660.1
MALESWVLGHQLFTGSSRLPYIAHRNRTRRVPIGVVATKDRYPFPFVSNYVDPCSFGS
FKVSNHGADAKLFGRTRLNCLGSSSDCFQEESPVSKVNSNFVKELMKSGVILAATVCGVL
VFGCRQVFAVEGVVNAGYGVIGQSILLLRNTWPKVLQVLRIFKEQGLILAILLGLSAFFS
MAETSITTLWPWKVRELAEKESENGVFRLLRSDVTRFLTTILIGTTVVNIGATALVTDAA
TAMFGEAGVSAATGVMTVAILLLTEITPKSIAVHNATEVARFVVRPVAWLSLVLYPVGRI
VTYLSMGMLKLLGLKGRSEPYVTEEELKLMLRGAELSGAIEEEEQDMIENVLEIKDTHVR
EVMTPLVDVVAIDASSSLVDFHHLWVTHQYSRVPVFEQRVDNIMGIAYAMDLLDYVQKGE
LLESTTVGDMAHKPAYFVPDSMSVWNLLREFRIRKVHMAVVLNEYGGTVGIVTLEDVVEE
IVGEIFDENDSKEEIQKKTGYIVMRAEGVFDVDANTSIDQLSEDLSIKMPEGHQYETVSG
FVCEAFGYIPRTGESIKVVLEREDEDDE-DESNAEHQDQKEKHQIFKLEILAGNARKVSA
VRFERINNDAEMLETKELTRLVPKIMKRKWSSDEDSEG-AEYDGDAFSKRPQADISNEY
VHDQENSDRD
>OUT.arath.Col0.gnm9.ann11.AT1G55930.1
MELDLSVLGRSFIVTRRNSSITRPCIQSSNFSVRVLQRNKHRPL-----CFSTNPSNSSF
IR-FQKGCDFSHRCQFVVLSADHVGISQKHSDSTEKVDSIRILLKRGIVLGAVVCGVL
FYGCGKVLASTSVVDVA---FSKSILLLKNAWPKTSQVLKVLREQGLILAVLLGLSAFFS
MAETSITTLWPWKVRELAEKEPENGVFRMLRSDVTRFLTTILIGTTVVNIAATALVTKAA
TAIFGEAGVSAATGVMTVAILLLTEITPKSVAVHNAQEVARIVVRPVAWLSLILYPVGRV
VTYLSMGILKILGLKGRSEPYVTEDELKLMLRGAELSGAIEEEEQDMIENVLEIKDTHVR
EVMTPLVDVVAIDGSGSLVDFHNFWVTHQYSRVPVFEQRIDNIVGIAYAMDLLDYVPKGK
LLESTTVVDMAHKPAFFVPDSMSVWNLLREFRIRKVHMAVVLNEYGGTIGIVTLEDVVEE
IVGEIFDENDSKEEIQKKTGYIVMRAEGIYDVDANTSIDQLSEELNIKMAEGHQYETVSG
FVCEAFGYIPKTGESVTVVLEKENWEENQDEGKHERQDQKEKHQIYRLEILAGNARKV
SAVRFERVSDMDQVSEARDVKNMVPKFV-RKWSSEEDSDGNLQAKNAVF-----------
-----------
>OUT.arath.Col0.gnm9.ann11.AT3G13070.1
MALELSVLGRSVI--DSKTLNLKRYGQKSKLSGRFLPRAEHCPVALSSS-----KHSNL
SFR-FRRSCEFSYRSRFMLFSSCHEGSQRKSDSGEKELESIKVLLKRGIVIGALVCGV
FLYGCQKVLASAGVVEAGYEVFGQSVVLFKNALPKIYQVLTVLREQGLILAALLSLSAFF
SMAETSITTLWPWKVRELAEKEPENGVFRMLRSDVTRFLTTILIGTTVVNIAATALVTEA
ATAIFGEAGVSAATGLMTVAILLLTEITPKSVAVHNAQEVARIVVRPVAWLSLVLYPVGR
IVTYLSMGILKILGLKGRSEPYVTEDELKLMLRGAELSGAIEEEEQDMIENVLEIKDTHV
REVMTPLVDVVAIDASASLVDFHSMWVTHQYSRVPVFEQRIDNIVGIAYAMDLLDYVQKG
DLLESTSVGDMAHKPAYFVPDSMSVWNLLREFRIRKVHMAVVLNEYGGTIGIVTLEDVVE
EIVGEIFDENDSKEEIQKKTGYIVMRDEGIYDVDANTSIDQLSEELNMKMPEGIQYETVS
GFVCEAFGYIPKTGESVKVVLEKESWEEDEEEGKQERQEPKEKNQIYRVEILAGNARK
VSAVRFERVNDMDQVSEASDVKSMVPKFV-RKWSSEEDDGNL-----SNEEDQSENAVLD
EHVLADNS----
>CER.bauva.BV-YZ2020.gnm2.ann1.rna-bv29523.t1
MALESWVLTQPVFTPGTKLIYIAHENRPKRIPMKVLARSNRYPFSVVSNCVGP-TYRSFS
IPKYGEDAKLFDRPRSRCLGRDSDCLCGKNAVPKVNLNFVLKLVKRGIIIAATVCGILVF
GSRRVFAIEDVANAGYGVFGQSILLLRNAWPKMLQVLQLFKEQGLILAALLGLSAFFSMA
ETSITTLWPWKVRELAEKEPENGVFRLLRSDVTRFLTTILIGTTVVNIGATALVTEAATA
IFGEAGVSAATGVMTVVVLLLTEITPKSIAVHNATDVARFVVRPVAWLSVILYPVGRVVT
YLSMGMLKLLGLKGRSEPYVTEEELKLMLRGAELSGAIEEEEQDMIENVLEIKDTHVREV
MTPLVDVVAIDASASLVDFHYLWETHQYSRVPVYEQRIDNIMGIAYAMDLLDYAQKGELL
ESTTVGDMAHKPAYFVPDSMSVWNLLREFRIRKVHMAVVLNEYGGTVGIVTLEDVVEEIV
GEIFDENDSKEEIQKKTGYIVMRAEGIFDVDANTSIDQLSEDLSIKMPEGHQYETVSGFV
CEAFGYIPRTGESIKLVLEREDRDDD-DESNGDHQDLKEKYQVFKLEILAGNARKVSAVR
FERINGDDEMLGNEEVTHLVPKLMKKK-RSDEDSES-SEYDGDAYTRKPQDAICDEIEDD
HHSSR--
>CER.cerca.ISC453364.gnm3.ann1.Cecan.4G200500.1
MALESWVLTQPAFTPGTKLLYIAHENRPKRVPMKVLAKSNKYPFSAVSNCAGPCTYRSFS
ISRYGEDAKLFDRARLRCLSRGSDSLCGKNAVSKANLNFIQELVKRGIIIAATVCGILVF
GSRRVFAIEDVANAGYGVFGQSILLLRNAWPKVLQVLLMFKEQGLVLAALLGLSAFFSMA
ETSITTLWPWKVRELAEKEPENGVFRLLRSDVTRFLTTILIGTTVVNIGATALVTDAATA
IFGEAGVSAATGVMTVVVLLLTEITPKSIAVHNATEVARFVVRPVAWLSVILYPVGRIVT
YLSMGMLKLLGLKGRSEPYVTEEELKLMLRGAELSGAIEEEEQDMIENVLEIKDTHVREV
MTPLVDVVAIDASSSLVDFHHLWVTHQYSRVPVFEQRVDNIMGIAYAMDLLDYAQKGELL
ESSTVGDMAHKPAYFVPDSMSVWNLLREFRIRKVHMAVVLNEYGGTVGIVTLEDVVEEIV
GEIFDENDSKEEIQKKTGYIVMRAEGIFDVDANTSIDQLSEDLSIRMPEGHQYETVSGFV
CEAFGYIPRTGESIKVVLEREDEDDDDDESNGDHQDLKEKYQVFKLEILAGNARKVSAVR
FERINSDDEMLESKEVTRWVPKLMKKKWSDDD-SES-VEYDGDAYTKKPQ-DVLSDQVED
DHDS---
>CAE.chafa.ISC494698.gnm1.ann1.ChfasH1.4G241600.1
MAFQSWVVGQPVFVSGSKLLYIASENRPKRVPMKVACASRSFSV------------S--R
IS--VNDDKLVGRARFRCLCTSNVNLGGNSSVSKANMNLVLGIVKGGVIVAATVCAVLAL
GCRRVVAIEGVVNAGYGVIGQSILLLRNTWPKVSLVLRLFKEQGLILALLLGLSAFFSMA
ETSITTLWPWKVRELAEKESENGVFRLLRSDVTRFLTTILIGTTVVNIGATALVTEAATA
IFGEAGVSAATGVMTVAILLLTEITPKSIAVHNPTEVARFVVRPVAWLSLVLYPVGRIVT
YLSMGMLKLLGLKGRSEPYVTEDELKLMLRGAELSGAIEEEEQDMIENVLEIKDTHVREV
MTPLVDVVAIDASLSLVDFHHLWVTHQYSRVPVFEQRVDNIMGIAYAMDLLDYVQKGELL
ESTTVGDMAHKPAYFVPDSMSVWNLLREFRIRKVHMAVVLNEYGGTVG
IVTLEDVVEEIVGEIFDENDSKEEIQKKTGYIVMRAEGIFDVDANTSIDQ
LSEDLNIKMPEGHQYETVSGFVCEAFGYIPRTGESIKVVLEREDEDEN-DESNSDNQDVK
EKYQIFKLEILAGNARKVSAVRFERINNDDEMLESKEVTRLVPKIMKKKWSDDDDSNG-T
EYIVNQVTKRPQDGPSDENGNE-------
>PAP.lotja.MG20.gnm3.ann1.Lj2g3v3248950.1
MALESWVLGHKVFSSGSRLLHPAHENRPRRMPIKVLGRNSRYPFPIVSNFVSPSSFSSFQ
VSSYGVETRLLGRARLRCLGSSSDCLHEKNGGSNGNLKFIQELLKRGV
ILAATVCGVLVFACPRVLAIEGVVNAGYGVIGQSILLLRNTWPTVLQILRLFKEQGLILA
VLLGLSAFFSMAETSITTLWPWKVRELAEKESENGVFRLLRSDVTRFLTTILIGTTVVNI
GATALVTEAATAIFGEAGVSAATGVMTVVILLLTEITPKSIAVHNATEVARFVVRPVAWL
SLVLYPVGRIVTYLSMGMLKLLGLKGRSEPYVTEEELKLMLRGAELSGAIEEEEQDMIEN
VLEIKDTHVREVMTPLVDVVAIDASSSLVDFHHLWVTHQYSRIPLLQHR--------
------------------------------------------------------------
------------------------------------------------------------
------------------------------------------------------------
------------------------------------------------------------
----------------------
>PAP.medtr.A17_HM341.gnm4.ann2.Medtr5g094740.1
MTLESWALGHRVFNSGSKLFYPVHENRTKRMPMKVLGTNGRYPFPIVSNCVGPFTCKSFH
LSSYGKNLKLVGGASLKCIGSDSDCLRAKTDVSDANLKFINELVKRGIILAAAVC
GVLVFGCPKVLATEGVVNAGYGVIGKCILLLKSTWPTVLQILRLFKEQGLLLALLLGLSA
FFSLAETSITTLWPWKVRELAEKESENGVFRLLRSDVTRFLTTILIGTTVVNIAATALVT
EAATAAFGEAGVSAATGVMTVAILLLTEITPKSIAVHNATEVARFVVRPVAWLSLVLYPA
GRIVTFLSMGMLKLLGLKGSSEPYVTEEELKLMLRGAELSGAIEEEEQDMIENVLEIKDT
HVREVMTPLVDVVAIDASSSLVDFHHLWVTHQYSRVPVFEQRVDNIMGIAYAMDLLDYVQ
KGETLESITVGDLAHKPAYFVPDSMSVWNLLREFRIRKVHMAVVLNEYGGTVGLVTLEDV
VEEIVGEIFDENDSKEEIQKKTGYIVMRAEGVFDVDANTSIDQLSEDLNIKMPEGHQYET
VSGFVCEAFGYIPRTGESIKLVLERDDEDDD-DDTNGDHQEPKEKKHIFKLEILAGNARK
VSAVRFERLHSGDEMLEAKEVTRMFPKIVKRKWNSGEESENDAEYDGYTFPKRPHEDISN
EYVVDQENSHR-
>CER.phach.longxuteng.gnm1.ann1.LXT16227.t1
MALKYSVLSQPACTPGKKLLSIAPENRPKRIPMKVLAESTKNSFSLRSNRVGPCTYKSFS
ISRNGESVKLFDRVPLKCISRDSDC-----------------------------------
----------VANEGYEVLGRSILSLRNAWPRALQVLLTFKEQGLILAALLGLSAFFSMA
ETSITTLWPWKVHELAEKEPENGVFRLLRSDVTRFLTTILIGTTVVNTGATALVT----A
IFGEAGISAATGVMTVAILLLTEITPKNIAVHNATEVARFVVRPVAWLSVVLYPIGRVVT
YLSMGMLKLLGLKRRSEPYVTEEELKLILRGAELSGAIEEEEQDMIENMLEIKDTRVGEV
MTPLVDVVAIDASASLVDFHHLWVTHQYSRVPVFEQRVDNIMGIAYAMDLLDYAQMGEVL
ESTTVGDMAHKPVYFVPDSMSVWNLLREFRLKKVHMAVVLNEYGG
TVGIVTLEDVFEEFVGEIFDENDSKEEIQKKTGYIVMRAEGIFDVDANTSVDQLSDDLNI
KMPEGYQCETVSGFVCEAFGHIPRTGKSIKVVFEKKDEDDNDDESNGDHEDIKEKYQVFK
LEILAGNARKVSSVRLQKINGEDAMLEIKNVTRWVRKLVKIK------------------
----------------------
>CER.phach.longxuteng.gnm1.ann1.LXT63211.t1
MALESWVLNQPAFTPGTKLIYIAHENRPKRIPMNVLAKSNRYPFSMVSNCVRP-TCRSFS
ISRYGEEAKLFDIARLRSLSRDSDCLCGKNAVSKANLNFVIELVKRGIIIAATVCGVLVF
GSRRAFAIEGVANAGYGVFGQSILLLRNAWPKVLQVLLLFKEQGLVLAALLGLSAFFSMA
ETSITTLWPWKVRELAEKEPENGVFRLLRSDVTRFLTTILIGTTVVNIGATALVTDAATA
IFGEAGVSAATGVMTVVVLLLTEITPKSIAVHNATDVARFVVRPVAWLSVVLYPVGRVVT
YLSMGMLKLLGLKGRSEPYVTEEELKLMLRGAELSGAIEEEEQDMIENVLEIKDTHVREV
MTPLVDVVAIDASASLVDFHHLWVTHQYSRVPVFEQRVDNIMGIAYAMDLLDYAQKGELL
ESTTVGDMAHKPAYFVPDSMSVWNLLREFRIRKVHMAVVLNEYGGTVGIVTLEDVVEEIV
GEIFDENDSTEEIQKKTGYIVMRAEGIFDVDANTSIDQLSEDLSIKMPEGHQYETVSGFV
CEAFGYIPRTGESLKVVIEREDRDDDDDESNGDNQDPKEKYQVFKLEILAGNARKVSAVR
FERINSDDEMLESKEVTPLVSKLMKKKWSD-EDSES-AEYDGDAYTRKPQDAVYDQEEDD
HHSS---
>PAP.phavu.G19833.gnm2.ann1.Phvul.008G276000.1
MALESWVLSYRSFNPRSRLFYPEHGNRRKSIPIKVLGRNARYPFPSVSSCVGPSTFSTLQ
ASSFGADAKLLDRTRLRCFDGGSDGLSERNAVSDTNLNFMHELLKRGIILAATVCGVLVF
GCPRVFAVEGVVDAGYGVIGQSILLLRNTWPKVLQVLRIFKEQGLVLAVLLSLSAFFSMA
ETSITTLWPWKVRELAEKESENGVFRLLRSDVTRFLTTILIGTTVVNIGATALVTEAATA
MFGEAGVSAATGVMTVAILLLTEITPKSIAVHNATEVARFVVRPVAWLSLVLYPVGRIVT
YLSMGMLKLLGLKGRSEPYVTEDELKLMLRGAELSGAIEEEEQDMIENVLEIKDTHVREV
MTPLVDVVAIDGSSSLVDFHHLWVTHQYSRVPVFEQRVDNIMGIAYAMDLLDYVQKGELL
ESTTVVDMAHKPAYFVPDSMSVWNLLREFRIRKVHMAVVLNEYGGTVGIVTLEDVVEEIV
GEIFDENDSKEEIQKKTGYVVMRAEGIFDVDANTSIDQLSEDLNIKMPEGHQYETVSGFV
CAAFGYIPRTGEFIKVVLEREDEDDN-NEASAEQQDQKEKNQIFKLEILAGNARKVSAVR
FERINN-DEMLETK-VTRMVPKIMKRKWISAENLEEDAEYDGDAFAKKPQDDSSGEKLVE
QENSSS-
>OUT.prupe.Lovell.gnm2.ann1.Prupe.4G235000.1
MALESSILTLPRYNSCSKSWSFMCCNRQTKFPMKVLLQNNRYPFQLGANCIGNSGFRGIL
GPRCEGVDLFVNRARLQALADDNESSGSADAVSGSKFDFVKELVKCGIVLAAMVCGVLIY
GCRRAFAVEGVVNAGYGVIGQSILLLRNAWPKTLQVLQLFKEQGLILALLLGLSAFFSMA
ETSITTLWPWKVRELAEKESEDGVFKLLRNDVTRFLTTILIGTTVVNIGATALVTDAATA
IFGEAGVSAATGVMTVAILLLTEITPKSVAVHNPTEVARFVVRPVAWLSLVLYPVGRVVT
YLSMGMLKILGLKGRSEPYVTEEELKLMLRGAELSGAIEEEEQDMIENVLEIKDTHVREV
MTPLVDVVAIDASATLVDFHDLWVTHQYSRVPVFEQRVDNIVGIAYAMDLLDYVQKGELL
ESTTVGDMAQKPAYFVPDSMSVWNLLREFRIRKVHMAVVLNEYGGTVGIVTLEDVVEEIV
GEIFDENDSKEEIQKKTGYIVMRAEGIFDVDANTSIDQLSEDLNVKMPEGHQYETVSGFI
CEAFGYIPRTGESIKVVLEKEIEEEIDNQDKKDKKDKKEKHQIFKIEILAGNARK
VGSVRFERIENDAATVETKEVTRLVPKIMKRKWSTDHDSDG-TVYDEDSFQKKPQNTISD
EHEDNVDNL---
>OUT.quisa.S10.gnm1.ann1.Qs0300520.1
MALEASLLSQSAFISSTKLLYFVNYNRRMRMPLKVLPKKDGYPSGLVSNCVGPCTFRSLF
ISRYGEDDIFIDKPRLRCVGKDSHSLPGGNAVSGASLNFVQELVKHGVILAAMVCGVLVF
GCRRVFAVEGVVNAGYGVIGQSILLLKSTWPKLLPVLRIFKEQGLVLAMLLGLSAFFSMA
ETSITTLWPWKVRELAEKESENGVFRMLRSDVTRFLTTILIGTTVANIGATALVTEAATA
MFGEAGVSAATGVMTVAILLLTEITPKSIAVHNATEVARFVVRPVAWLSLVLYPVGRVVT
YLSMGILKMLGLKGRSEPYVTEDELKLMLRGAELSGAIEEEEQDMIENVLEIKDTHVREV
MTPLVDVVAIDASATLVDFHHLWVTHQYSRVPVFEQRVDNIMGIAYAMDLLDYVQKGELL
ESTTVGDMAHKPAYFVPDSMSVWNLLREFRIRKVHMAVVLNEYGGTVGIVTLEDVVEEIV
GEIFDENDSKEEIQKKTGYIVMRAEGVFDVDANTSIDQLSEDLNIKMPEGIQYETVSGFI
CEAFGYIPRTGETIKVVLEKEIEEND--ESQNDHQEQKIKYQVFKLEILAGNARKVSAVR
FERINNDDSVLESKEVTRWLPKIMKRKWSNDEDSDS-TDEDEESVPERQEDGPSDEHEDD
RDSPAR-
>OUT.quisa.S10.gnm1.ann1.Qs0311110.1
MAVEASLLSQSAFVPSTKLLYFVNYNRRMRIPLKVLHKNNGYPSRLVSNCFGSCTFRSFF
ISRYREDHMFFDEPRLRCVGKASHSLPGGNAVSRASFDFVQELVKRGVILVAMVCGVLIF
GCRRVFAVEGVVNAGYGGIGQSILLLKSAWPKLLQVLWIFKEQGLVLAVLLGLSAFFSMA
ETSITTLWPWKVRELAEKETENGVFKMLRSDVTRFLTTILIGTTVVNIGATALVTKAATA
IFGEAGVTAATGVMTVVILLLTEITPKSIAVHNATEVARFVVRPVAWLSLVLYPLGQVVT
YLSMGMQKMLGLKGRSEPYVTEEELKLMLRGAELSGAIEEEEQDMIENVLEIKDTHVKEV
MTPLVDVVAIDASATLVDFHDLWVTQQYSRVPVFEHRVDNIMGIAYAMDLLDYVQKGELL
QNNTVREMAHKPAYFVPDSMSVWNLLREFRIRKVHIAVVLNEYGGTVGIVTLEDVVEEIV
GEIFDENDSKEEIQKKTGYIVMRAEGVFDVDANTSIDQLSEDLNIKMPEDIQYETVSGFI
CETFGYIPRTGETIKVVLEKENQEDN-DESKPEHQDQKKKYQNFKLEILEGNARKVSAVR
FERLSNDDSILETKEVTRWLPKIMKRKWSNEKDSDN-VEDEEDSFPQRQEDGTSDEHEDD
RDSP---
>CAE.sento.Myeongyun.gnm1.ann1.Sto09g299010
MAPESWVITQSFSNSGSRLLFFAHGNRPRRMAMNVSARGSGYRFPLVSNSVGPCTFG
GFLVSRYGEDDKLFGRARLGCIGSSGDCLHGKSSVSKENLNFVQ-LLKSGIILAATVCG
VLVLGCRQVFAVEGVENAGYGVFGQSILLLRSTWPKVLQVLRIFKEQGLILAILLGLSAF
FSMAETSITTLWPWKVRELAEKESENGVFKLLRTDVTRFLTTILIGTTVVNIGATALVTE
AATAIFGEAGVSAATGVMTVAILLLTEITPKSIAVHNATDVARFVVRPVAWLSLVLYPVG
RVVTYLSMGMLKLLGLKGRSEPYVTEEELKLMLRGAELSGAIEEEEQDMIENVLEIKDTH
VREVMTPLVDVVAIDASASLVDFHNLWVTHQYSRVPVFEQRVDNIMGIAYAMDLLDYVQK
GELLESTTVGDMAHKPAYFVPDSMSVWNLLREFRIRKVHMAVVLNEYGGTVGIVTLEDAV
EEIVGEIFDENDSKEEIQKKTGYIVMRAEGIYDVDANTTIDHLSEELD
IKMPEGHQYETVSGFVCEAFGYIPRTGETVKVVLERENDDDD-NESNGDHQDIKQKFQIF
KLEILAGNARKVSAVRFEHVNSDEEMLETNEVIPHVPK
LMKRKWSSDEDSMD-IENNGNASARKPED-AFSGKVDD-------
>DET.singl.CAF01.gnm1.ann1.evm_model_Chr06_1293
MAFESSVLGQPVFNSGTKLLHIAHGNWRKKMPMKVFAKSSRYPITLVSNYVVPCSSRNPF
ASRYGEDDKLFNRARLRCLGRSSDHFYEKKWFSKANLSFVQVLVKRGIILAAAVCGVLVF
GCRRVFAVEGVVNAGYGVIGQSILLLRNAWPKVLQILRIFKEQGLILALLLGLSAFFSMA
ETSITTLWPWKVRELAEKEPENGVFRLLRSDVTRFLTTILIGTTVVNIGATALVTEAATA
MFGEAGVSAATGVMTVAVLLLTEITPKSIAVHNATDVARFVVRPVAWLSVVLYPVGRVVT
YLSMGMLKMLGLKGRSEPYVTEEELKLMLRGAELSGAIEEEEQDMIENVLEIKDTHVREV
MTPLVDVVAIDASASLIDFHHLWVTHQYSRVPVFEQRVDNIMGIAYAMDLLEYVQKGELL
ESTTVGEMAHKPAYFVPDSMSVWNLLREFRIRKVHMAVVLNEYGGTVGIVTLEDVVEEIV
GEIFDESDSKEEIQKKTGYIVMRADGIFDVDANTSIDHLSEDLSIKMPEGHQYETVSGFV
CEAFGYIPKTGESIKVVLEKENDNDD-EESNAEHQDPKEKYHIFNLEILAGNARKVSAVR
FERINGDEEMLETKEATHLAPVAIKTEWGTDEDSDNDTAENGDASAVRPQHDAPNEDYH
RS------
>OUT.vitvi.PN40024.gnm2.ann1.VIT_219s0090g01820.1
-ALQASILGRPKLLTASKPSFFVVSNRRMNTPIKFSSLNFRYPSGISVNCVFSNSLSSSP
KL-TGP---SGRRSGLK-------G-GENPSSASGNLDFFGVLLRRGVVLGAMVCGVLVL
GCSRVFAVEGVVDADYGVLRRTMVVLRGAWPKTLQLLRVFKDQGLILAALLGLSAFFSMA
ETSITTLWPWKVRELAEKESENGVFKMLRSDVTRFLTTILIGTTVVNIGATALVTEAATQ
IFGEAGITAATAVMTVAILLLTEITPKSLAVHNATEVARFVVRPVAWLSFILYPVGRVVT
YLSMGMLKMLGLKGRSEPYVTEEELKLMLRGAELSGAIEEEEQDMIENVLEIKDTHVREV
MTPLVDVVAIDASATLVDFHELWLTHQYSRVPVFEQRVDNIVGVAYAMDLLDYLQKGEIL
ESSIVGDMAHKPAYFVPDSMSVWNLLREFRIRKVHMAVVLNEYGGTVGIVTLEDVVEEIV
GEIFDENDSKEEIQKKTGYVVMKGEGIFDVDANTSIDQLSEDLNIKMPEGHQYETVSGFI
CEVFGYIPRTGESIKVVLENQEENEEYTEQESDRQEQKEKQHIFKLEILAGNARKVSAVR
FERINNDDAALETKEVTRLVPKIMKRKWSDGEDSDSSADNDEDAHQMRPEDGL
SDGYVIAEHKDDH-
