# Supplementary material for: Legume genome structures and histories inferred from Cercis canadensis and Chamaecrista fasciculata genomes
Source: Plant J. 2026 Jun 10;126(5):e70981. doi: 10.1111/tpj.70981 (PMC13252982; doi:10.1111/tpj.70981)
Supplement: Supplementary file 4 — Data S4. Manuscript supplement; Compressed directory of aligned sequences from 2212 low‐copy gene families, for calculation of a consensus species tree. [file TPJ-126-0-s010.gz › S4_consen_species_tree/40_aln_fas_cln1/Legume.fam3.06858]

>CAE.acacr.Acra3RX.gnm1.ann1.g16354.t1
MAGIDDSVTLNCDWGPPSPSPRSFFSKVLGEDNLSRQISEPLGNGRTKELFVQQNQEIM
TGNFNTRDMAQDDDSGCQFNDTTSLSGNKSSSRGNLVERMAARAGFNAPRLNTESIRSA
DPMMNSDTRSAYLTIPPGLSPTTLLESPVFLSNSLAQPSPTTGKFPFSTNGNARGLELNP
GATGKTKDYNFDDIYASSFAFKTSTTDLDSFYNGAARKMNRTMLPEEYI---TAEVSA--
-----------------------LDLTNPPAQNDSRASVDEPADEGGGQRGNGDSQAAGV
GGTPSEDGYNWRKYGQKQVKGSEYPRSYYKCTHTNCPVKKKVERSHEGHITEIIYKGNHN
HPKPPTNRRSALGSVNALGDMQADASERTEPHGVGDGELGWTSTQKGNMSGNADSKHENL
EVTSSACVGPEFGNQSTNLQGQNGAQFESGDAVDGSSTFSNDEDDDDRATHGSVSGGYD
GEGDESESKRRKLESYPAELSGATRAIREPRVVVQTTSDIDILDDGYRWRKYGQKVVK
GNPNPRSYYKCTNAGCTVRKHVERASHDLKSVITTYEGKHNHDVPAARNSNQNNAAVSG
AAAAQ--ASFIHSHRGEGSQVHNGMGRLERPGLGSFNLPGRPQLGPSYGFSFGM
GQSGFPNIAMAALGPAHAKHPVMPVHPFLPNQRP-PNMGFMLPKGEPNLEPIPDREL
NMPAGSSVYQDIMNRMPLGPHM
>PAP.aesev.CIAT22838.gnm1.ann1.Ae05g26700.1
MAGIDDNVALPGDWGAPSPSPRTFFSRLLGEDAITRSIPEPPGSGGAGDLFLGTHEPT
QTGKGNAEDGAHDGNSGAQLTDTCFSADHKSGARGGLVERIAARAGFNAPRLNTESIRST
DLSLNTDVQSPYLTIPPGLSPTTLLDSPVFLANSLAQPSPTTGKFPFITNGNIRSSELLP
DARERCKDNGFDDIYASSFAFKPAMDSGSSFYHGVARKINSTTVPQQSLPGIEVPVQSEN
SFHSQSADAIKSQTENKSGLQLQADFIESPPQNDRSTPLDEQAD
EEGDQRGIGDSMAAGVGGAPSDDGYNWRKYGQKQVKGSEYPRSYYKCTHPNCQVKKKVER
SHEGHITEIIYKGEHNHPKPPPNRRSG-ASVNPRTDMQVDNPEHLEPQSGGDGDLGWANV
QKGNIAGAANWKHDNLEVTSSS-VGPEYCNQSANLQAQNGTQFDSGDAVDASSTFSNEED
EDDRGTHGSVSLGYDGEGDELESKRRKLESYATEMSGATRAIREPRVVVQTTSEVDILDD
GYRWRKYGQKVVKGNPNPRSYYKCTNAGCTVRKHVERASHDLKSVITTYEGKHNHDVPAA
RTSSHVNANASGGVTGQPAVLQTHVHRPEPSQIHNGIGRLERPTLGSFNLPGRQQLGPP
HGFSFGMNQPLLPNLAMPGLGPGHPKLPMMPVHPFLAHQRPQNEMGFMLPKGEPNVEPIP
V-----PSGS--YQELISRMPLGPHM
>OUT.arath.Col0.gnm9.ann11.AT1G55600.1
MSDFDENIEMTSYWPPSSPSPRTILAMLEQTDNGLNPISE---------IF-----PQ
ES-------LPRDHT-------------DQSGQRSGLRERLAARVGFNLPTLNTEENMS
DAFFRSSNVNSPVVAISPGFSPSALLHTPNMVSDSSQIIPPSS---------------
--------------------------ATNYGP-------------------LEMVETSGE
D-----------------NAAMMMFNNDLPYQPYNVD-----------------------
-----LPSLEVFD-----DIATEESFYIPSYEPHVDP---IGTPLVTSFESELVD-----
------------------DAHT--DIISIEDSESEDGNKD--------------------
---DDDEDF----QYEDEDE-------DQYDQDQDVDEDEEEEKDEDN----------VA
LDD-PQPPPPKRRRYEVSN--MIGATRTSKTQRIILQMESDEDNPNDGYRWRKYGQKVVK
GNPNPRSYFKCTNIECRVKKHVERGADNIKLVVTTYDGIHNHPSPPARRSNSRNRSAG
ATIPQNQNDRTSRLGRAPPT----P----TPPTPPPSSYTP-EEMR-PFS-SLATEI-DL
TEVYMTGISML----PNIPVY-----E----NSGFMYQNDEPTMNAMPD-------GSDV
YDGIMERLKFGVDM
>OUT.arath.Col0.gnm9.ann11.AT4G26440.1
------------------------------------------------------------
------------------NEDSLQTTFQESSRGALRERIAARSGFNAPWLNTEDILQ---
-------SKSLTISPGLSPATLLESPVFLSNPLL--SPTTGK-------------LSSV
PSDKAKAELFDDI-TTSLAFQTISGSG--------------------LDPTNIALEP---
--------------------------------D-----DSQDYEERQLGGLGDSMACC--
-APADDGYNWRKYGQKLVKGSEYPRSYYKCTHPNCEAKKKVERSREGHIIEIIYTGDHIH
SKPPPNRRSGIGSSGTGQDMQIDATEY----EGFAG------------------TNENIE
WTSPVSAELEYGSHSGSMQVQNGHQFGYGD--AAADALYRDENEDDRTSHMSVSLTYDG
EVEESESKRRKLEAYATETSGSTRASREPRVVVQTTSDIDILDDGYRWRKYGQKVVKGNP
NPRSYYKCTANGCTVTKHVERASDDFKSVLTTYIGKHTHVVPAARNSSHVGAGSSGTLQG
STQTHNHNVHYPMPHSRSEGLA---TANSSLFDFQS--HLRHPTGFSVYIGQSELSDL
SMPGLTIGQEKLTSLQ-APDIGD-----PTGLMLQLAQPKVEPVSPQGLDLSASSLIC
REMLSRLRQ----
>OUT.arath.Col0.gnm9.ann11.AT5G56270.1
MAGFDENVAVMGEWVPRSPSPGTLFSSAIGEEKSSKRVLERELSLNHGQVI-GLEEDTSS
--------NHNKD-----------SSQSNVFRGGLSERIAARAGFNAPRLNTENIRTTD
FSIDSNLRSPCLTISPGLSPATLLESPVFLSNPLAQPSPTTGKFPFLPGVN--GNALSS
---EKAKDEFFDDI-GASFSFHPVSRSSSSFFQGTTEMYNNRSSSHQSAEEVK
PGSEN-----IESSNLYGIETDNQNGQNKTSDVTTNTSLET----VDHQEEEEEQRR--G
DSMA---GGAPAEDGYNWRKYGQKLVKGSEYPRSYYKCTNPNCQVKKKVERSREGHITEI
IYKGAHNHLKPPPNRRSG---------MQVDGTEQVEQQQQQRDAATWVSCNNTQQQGG
SN--ENNVEEGSTR---FEYGNQSGSIQAQTGGQYESGDVVDASSTFSNDEDEDDRG
THGSVSLGYDGEGDESESKRRKLEAFAAEMSGSTRAIREPRVVVQTTSDVDIL
DDGYRWRKYGQKVVKGNPNPRSYYKCTAPGCTVRKHVERASHDLKSVITTYEGKHNHDVP
AARNSSHGGGGSGNGNSGGSAAVSHHYHNGHHS--EPPRGRFDRQNQSPFSRPF
QPHLGPPSGFSFGLGQTGLVNLSMPGLAYGQGKMPGLP-HPYMT-Q-PVGMSEAMMQRG
EPKVEPVSD------SGQSVYNQIMSRLPQ----
>CER.bauva.BV-YZ2020.gnm2.ann1.rna-bv28481.t1
MAGSNDNVVLTSDWGAPSPSPRTFFSRMLGEDNDGKATSDPPRSAITEELFLGARDPTAT
GKSNIEDTVQDGDSDGQFSDPNSLSEQKSSSRGGLVERMAARAGFNAPRLNTESIRSADL
SLNSDIRSPYLTIPPGLSPTTLLDSPVFLSNSLAQPSPTTGKFPFISNGNTRGIELSSDV
PGKSKDNVFDDIYASSLACKRTTDLGSSFYSSAARKINSTTQPQQSLPGIEVSFQSENSF
HSLNAGAVKVQA---------ADFVESPPQKEHSTPLEE
QADEEGDQRGSTDSMTTGVGSAPSEDGYNWRKYGQKQVKGSEYPRSYYKCTHPSCNVKKK
VERSYEGHITEIIYKGAHNHPKPPPNRRSAIGSLNPLTGMQVDNPEHIELSSGGDVELGW
ASAQKGNITRAADWKHDNLEVTSA-SAGPEYCNQSTNLQTQNGTHLESGDVVDASSTFSN
EEDEDDRATHGSVSLGYDGEGDESESKRRKLESYSTELSGATRAIREPRVVVQTTSEVDI
LDDGYRWRKYGQKVVKGNPNPRSYYKCTHAGCTVRKHVERASHDLKSVITTYEGKHNHDV
PAARTSSHVNAAASGTVSAQPTVIQSHVHKPEPSQVHNAMGRLERPALGSFNLPGRQQL
GASHGFSFGMNQPGMANLAMARLGPAQGKFPVIPVHPFFSQQRPPNEMGFMFPKGEPN
VEPIPERGLNMPSGSSVYQGMMNRMPLGPQM
>CER.bauva.BV-YZ2020.gnm2.ann1.rna-bv30741.t1
MAGIDDNVALTGDWGAPSPSPRTFF-RMIGEDNDAKPISGPPRNARTEELFMGVEDPIET
GKSNIEDTLQDGDSGGQFSNPSSFSEQKSRSRGGLVERMAARAGFNAPKLNTESIRSTDL
SLNSDIRSPYLTIPPGLSPTTLLDSPVFLSNSLAQPSPTTGKFPFISNGNIWGVELSSDA
PKKCKDNGFDDIYISSFAFKPTTDLGSSLYHGAERKMNLTTQPQQSLPGIQV--QSENSF
HSRSVDAVKVQAENKSSLPLQADFIESPPQKDLSIPLEE
QADEEGDQRGNADSMTAGVGGTPSEDGYNWRKYGQKQVKGSEYPRSYYKCTHTSCQVKKK
VERSHEGHITEIIYKGAHNHPKPSPNRRSAIGSVNPPTGMQVDNPEGSELPRAGDGDLGW
ASAQKGNITRAADWKHDNIEVTSSASVGPEYCNQSSNLQTHNGTHFESGDAMDASSTFSN
DEDEDDRATHGSVTLGYDGEGDESESKRRKLESFATELSGATRAIREPRVVVQTTSEVDI
LDDGYRWRKYGQKVVKGNPNPRSYYKCTNAGCTVRKHVERASHDLKSVITTYEGKHNHDV
PAARNSSHINAAASSTVAAQPSVIQSHVHRTEPSQVYNTMGRLERPALGSFNLPGRQQL
GPSHGFSFGMNQPGMANLAMAGLGPAQAKLPVMPVHQFFSQQRPPNEMGFMFPKGEPN
VEPIPERGLNMASGSSVYQGIMTRMPLGPQM
>CER.cerca.ISC453364.gnm3.ann1.Cecan.4G007200.1
MAGIDDNVALTGDWGAPSPSPRTFFSRMLGEDNDAKQISDPPRSARTEELFLGAQDPIET
GKSNIED----TDSGGQFSNPSSLSEQKSSSRGGLVERMAARAGFNAPRLNTESIRSADL
SLNSDIRSPYLTIPPGLSPTTLLDSPVFLSNSLAQPSPTTGKFPFISNGNIRGLELSSDV
PEKSKDNDFDDIYTPSFAFKPPTDLGSSFYHGATRKMNSTTQPQQSLPGIEVSVQSENSF
HSQSVDAVKVQAENKSSLPLQADFIESPPQKDHSTPLEE
QADEEGDQRGNADSMTAGVGGTPSEDGYNWRKYGQKQVKGSEYPRSYYKCTHPSCQVKKK
VERSHEGHITEIIYKGAHNHPKPPPNRRSAIGSLNPLTGMQVDNPERVELPSGGDGDLGW
ASAQKGNITRAADWKHDNLEVTSSASVGPEYCNRSTNLQTQNGTHFESGDAVDASSTFSN
DEDEDDRATHGSVSLGYDGEGDESESKRRKLESYATELSGATRAIREPRVVVQTTSEVDI
LDDGYRWRKYGQKVVKGNPNPRSYYKCTNAGCTVRKHVERASHDLKSVITTYEGKHNHDV
PAARTSSHVNAAASSTIPAQPAVIQTHVHRPEPSQVHNAMGRLERPALGSFNLPGRQQR
GPSHGFSFGMNQPGMANLAMAGLGPAQAKLPVMPVHPFFSQQRPPNEMGFMFPKGEPN
VEPIPERGLNMPSGSSVYQGIMSRMPLGPQM
>CAE.chafa.ISC494698.gnm1.ann1.ChfasH1.6G396100.1
MAGIDDNVPLTSDWGPPSPSPRTFFSRMLGEDNVTRSISEPPVSARTEEPFLPTQEEIM
TGKFNFKPTAQDDASGSKLTDTSPLSEHKSSSRGGLVERMAARAGFNAPRLNTESIRSA
DLAPNSDTRSPYLTIPPGLSPTTLLDSPVFLSNSLAQPSPTTGKFPFTSNGKFRCSESKS
GAPEKSKDNDLDDIYTSSFAFRTSTDLGS-VFHVAPRKMNPTTLPEQYLSGTEVSAQSKS
SFQSYCVDAIKVQTENKSGLHLQAEIIDLPTQNSNRTVLEEQADEEGDQRGNGDSVAAGV
GGTPSEDGYNWRKYGQKQVKGSEYPRSYYKCTHPNCQVKKKVERSHEGHITEIIYKGNHN
HMKPPPNRRSAIGSGNPFSEMQADLSESVEPQGGGDGELGWASGQKGNIDRASDCKHENL
EVTSSASLGPEYYNQSTNLQSQNGTHVESGDAVDVSSTFSNDEDEDDRGTHGSVSLGYD
GEGDESESKRRKLESYVTELSGATRAIREPRVVVQTTSEVDILDDGYRWRKYGQKVVK
GNPNPRSYYKCTNAGCTVRKHVERASHDLKSVITTYEGKHNHDVPAARNSSNHQINAAAT
TSTV-ASAVIHSHRAEPSSHSH-AHRPAALGLGSFTLPGQQQLGPPHAF
SFGMNQPGFPNLAMPALGPTHPKLPAMPTHPFLPHQRPPNEMGFILPKGEPNLEPI
PNRPHNLPTASSVYQEIMSRMPLGPHM
>CAE.chafa.ISC494698.gnm1.ann1.ChfasH1.7G307000.1
MAGIDDNVPLTSDWGPPSPSPRTFFSRMLGEDNVTRSISEPPVSARTEEPFLPTQEEIM
TGKFNFKPTAQDDASGSKLTDTSPLSEHKSSSRGGLVERMAARAGFNAPRLNTESIRSA
DLAPNSDTRSPYLTIPPGLSPTTLLDSPVFLSNSLAQPSPTTGKFPFTSNGKFRCSESKS
GAPEKSKDNDLDDIYTSSFAFRTSTDLGS-VFHVAPRKMNPTTLPEQYLSGTEVSAQSKS
SFQSYCVDAIKVQTENKSGLHLQAEIIDLPTQNSNRTVLEEQADEEGDQRGNGDSVAAGV
GGTPSEDGYNWRKYGQKQVKGSEYPRSYYKCTHPNCQVKKKVERSHEGHITEIIYKGNHN
HMKPPPNRRSAIGSGNPFSEMQADLSESVEPQGGGDGELGWASGQKGNIDRASDCKHENL
EVTSSASLGPEYYNQSTNLQSQNGTHVESGDAVDVSSTFSNDEDEDDRGTHGSVSLGYD
GEGDESESKRRKLESYVTELSGATRAIREPRVVVQTTSEVDILDDGYRWRKYGQKVVK
GNPNPRSYYKCTNAGCTVRKHVERASHDLKSVITTYEGKHNHDVPAARNSSNHQINAAAT
TSTV-ASAVIHSHRAEPSSHSH-AHRPAALGLGSFTLPGQQQLGPPHAF
SFGMNQPGFPNLAMPALGPTHPKLPAMPTHPFLPHQRPPNEMGFILPKGEPNLEPI
PNRPHNLPTASSVYQEIMSRMPLGPHM
>PAP.lotja.MG20.gnm3.ann1.Lj0g3v0272799.1
MAGIDDNVALTGDWGLHSPSPRTLFSRMLEEDNVTRSISEHPGSGRTGDLFPGTHDSSET
GRANMRESSQDGNSGVQLTDPSFQTEQKSNSRGGLVERMAARAGFNAPRLNTESIRST
DLSLNSDIRSPYLTIPPGLSPTTLLDSPVFLANSLAQPSPTTGKFLFTSNGNIRCSELSS
DAPEKRKDNGFDDFYASSFAFKPTTDSGSSFYHDAGRKTNQTTLPQQSLPGIEASVQSRP
SFQSQSVDAVKVQTENKSGL-------------EHSAPLEEQADEEGDQRVNVDTVAAGV
GGAPSEDGYNWRKYGQKQVKGSDYPRSYYKCTHPNCQVKKKVERSHEGHITEIIYKGAHN
HPKPPPNRRSSLGSVNPHTDMQVDNPEHVEPQRVGEGDLGWADAQKGNIAGAGNWKQDN
LEVTSSASVGPEYGNQSTNLQTQNGTNLDSGEAVDGSSTFSNEEEEDDQGTHGSVSLGYD
GEGDESESKRRYLYYSASS-----------------------------------------
------------------------------------------------------------
------------------------------------------------------------
------------------------------------------------------------
----------
>PAP.medtr.A17_HM341.gnm4.ann2.Medtr3g009470.1
MAGIDENLALNGDWGLPSPSPRSLFSRLLEEDNNIRPNSEHSGSGRT-----------
---------EGQDGDSGTQLSDTSYPTENKWSSRGGLVDRIAARTGFNAPRLNTESIRST
ELSLNSEIQSPYLTIPPGLSPTTLLDSPVFLANSLAQPSPTTGKFPFVSNGNIRSTELSS
DVQEKSKHNGFNDIYASSFAFKPTADSGPSFYQGAGRNMNTTTLSQHSLHGFEASVQS--
----QRVDAVNVQTENKSSLHLKAEFSDSPPQKDNSTQLEEQADEEGEQRVNGDSLVAGV
GGTPSEDGYNWRKYGQKQVKGSEYPRSYYKCTHSNCPVKKKVERSHEGHITEIIYKGAHN
HPKPPPSRRSGIGSTNPHADMQVDNPEHGEPQGGGGGDLGWANVQKGNIAGAGNWKHDNL
EATSAV--NPGYGNQSTNLQTQNGTHIDSGDAVDRSSTFSNEEEEDDQGTHGSVSLGYD
AEGDESESKRRKLESYA-EMSGATRAIREPRVVVQTTSEVDILDDGYRWRKYGQKVVKGN
PNPRSYYKCTNAGCTVRKHVERASHDLKSVITTYEGKHNHDVPAARSSSHVNANASNAAQ
GQSGLLQNHMHRPEPSQVHNGM----RPSLGSFNLPGRQQLGHPHGF-FGMNQH-LSNL
AMSGLGPSQAKLPGMPMNPFMMQQRAANEMGFMLPKGEPNVDANPEGGLNMQN
GSSMYQDIMNHMPLGPHM
>CER.phach.longxuteng.gnm1.ann1.LXT14896.t1
MAGIDDNVALTGDWGAPSPSPRTLFSRMLGEDNDAKPISEPPRSARTEELFLGA---IET
GKSNIEDTLQDGDSGGQFSNLS-LSEQKSRSCGGLVERMAARAGSNAPRLNTERIRSADL
SLNSDIRSSYLTIPPGLSPTTLLDSPVFLSNSLAQPSPTTGKFPFIPNGNIRGIDLSSDA
PGKSKDNGFDDIYTSSFAFKPSTDMGSCFYHDAERKMNSTTQPQQSLPCIEV--QSENSF
HSRSVDAIKVQAENKSSLPLQVDFVESPPQKDLSAPLEE
QADEEGDQIGNADSMTATVGGTPSEDGYNWRKYGQKQVKGSEYPRSYYKCTHPSCQVKKK
VERSHEGHITEIIYKGAHNHPKPPPNRRSAIGSVNPPTVMQVDNLEGIELPSGGDADLGW
ASAQKGNITRAADWKHDNIEVTSSASVGPEYCNQSTNLQTQNGTHFESGDAVDASSTFSN
DEDEDDRATYGSVSLGYDGEGDESESKRRKLESYATELSGATRAIREPRVVVQTTSEVDI
LDDGYRWRKYGQKVVKGNPNPRSYYKCTSTGCTVRKHVERASHDLKSVITTYEGKHNHDV
PAARTSSHINAAASGTVPTQPAVIQAHVHRPEPSQVHNTMGRLERPALGSFNLPGRPQQ
GPSHGFSFGMNQPGMANLAMVGLGPAQVKLPVMPVHPFFSQQRPPNEMGVMFPKGELN
MESIPERGLNMASGSSVYQGIISRMPLGPQM
>PAP.phavu.G19833.gnm2.ann1.Phvul.005G005800.3
MAGIDDNVALTGDWGLASPSPRTFFSRMLEEDHVTRSVSEHSGSGRTGEFFSGPHEPSET
GKKNMQDGAEDGDSGPQ----------KLNSRGGLVERMAARAGFNAPRLNTESMRTTDL
SLNSDIHSPYLTIPPGLSPTTLLDSPVFLANSLAQPSPTTGKFLFMSNGNMRHSELSSDA
PEKCKDNGFDDIYASSFAFKPATDSGSSFYHGAGRKINPTTVPQQSRHGIEVSAQSENSF
HSQSVDAVKVQTENRSGLHLQADFVESPPEKDHSTPVEEHG
DEEGDQRGNGDSVTGGVGGTPSDDGYNWRKYGQKQVKGSEYPRSYYKCTHPNCQVKKKVE
RSHEGHITEIIYKGTHSHPKPPPNRRSGIGSVNPHTEMQVDNPEHVESHNGGEGDMDWGN
VQKGNVAGAGNWKHENLEATSSASIGPEYCNQSTNLQSQNATLIDSGEAVDASSTFSNE
EEEDDRGTHGSVSLGYDGEGDESESKRRKLESYA-DLSGATRAIREPRVVVQTTSEVDIL
DDGYRWRKYGQKVVKGNPNPRSYYKCTNAGCTVRKHVERASHDLKSVITTYEGKHNHDVP
AARASSHVNANTSSAGQAS-GVLHTHVHRPESSQVHNGMGRLERPSLGSFNLPGRQQLGH
SHGFSFGMNQSMLSDLAMSGLGHMQAKLPVMPVHPFLAQQNPSNDFGFMMPKG
EPNVEGG--GGLNLPNGSSVYQEIMSRMPLGPHM
>OUT.prupe.Lovell.gnm2.ann1.Prupe.6G036300.1
MAGIDDNVAIIGDWVPPSTSPRAFFSSMLVDDIGSRSMLEPPSSNKTAEFFLGSQE----
GDTNGKNLSQGNASGEELNEVGSFSEYKSNSRGGLVERIAARAGFNAPRLNTESIRSSDL
SLNSDIRSPYLTIPPGLSPTILLDSPVFLSNSLAQPSPTTGKFPFVSNGHSRSSTLMTEG
LDKT--NFFEDI-NTSFAFKPIAESGS-FFLGPTSKMGSTSFPQQSFPSIEVSVQSENS-
-SQSIEPTKVQNQNTNNLQLQADFSRTSTEKDHSPTLDEQP
DEEGDQRGSGDSMAAAAGGTPSEDVYNWRKYGQKQVKGSEYPRSYYKCTHPNCQVKKKVE
RSHEGHITEIIYKGAHNHPKPPPNRRSAIGSSNPLNDMRPDIPEQGGPQSGADGDLVWA
STQKANV-GAPDWKHENLEVTSSASVGPDYCNQSSSMQAQNGTHLESGDVVDASSTFSND
EDEDDRGTHGSVSLAYDGEGDESESKRRKIEAYATEMSGATRAIREPRVVVQTTSEVDIL
DDGYRWRKYGQKVVKGNPNPRSYYKCTNAGCTVRKHVERASHDLKSVITTYEGKHNHDVP
AARNSSHVNSGPSNTMSGQSAGIQTHPHRPEPSQVHNSMARFERPSLGSFSLPGRHQ
LGPSHGFSFGMNQPGLANLAMAGLGPGQPKLPVMPVHPYFAQQRQVNEMGFMLPKGEPK
VEPMSESGLNMSNGSSVYQQLMSRLPLGPQM
>OUT.quisa.S10.gnm1.ann1.Qs0337460.1
MAGIDDNIAIIGDWVPPIPSPRTFFSTMLIDDIGSKPITGPSISSRTEELFLGPQKAKR
SGKFSIEDTAQGSASCEQFPKLDSFAEQKPNARGGLLERMAARAGFNAPRLNTESIKFTD
LPHNSDIRSPYLTIPPGLSPTTLLDSPVFLSNSLAQPSPTTGKFPFISNGTFRCSALTSE
DLDQNTDISFDDMNSSSFAFKPATESGSPFFLGASSKITPATLPQQSCPGADVSVQSENS
IQSRVVHAIKLQNQNKSGLHLLAEFTESSTEQNDSPPLD
EQPDDEGNQRGSGDSICAGGGGALSEDGYNWRKYGQKQVKGSEYPRSYYKCTHPNCQVKK
KIERSHEGHVTEIIYKGSHNHSKPPPNRRSGTGAVNPLTDMHLENPEQDEPQSGADGGLS
LANAQKGNIPGVADWKRDNLEVMSSASVDPEYGNQSSTLQAQNDPHFES---VDASSTFS
NDEYEHDQG-HGSLSLGYDGEGDESESKRRKIESYATEMSGATRAIREPRVVVQTTSEVD
ILDDGYRWRKYGQKVVKGNPNPRSYYKCTNAGCTVRKHVERASHDLKSVITTYEGKHNHD
VPAARNSSHVNAGASITLPAQAANIQAHV---KPSQVHNSMGRFERPAIGSFSLPGRQ
QLGIYHGFSFAMNQPGLDNLAMTGLDPGQAKLPVMPIHPYLAQQRSVNEMGFLLPKGETK
VEPMHDPGLNVSSGSAVYQQIMSGLPLGPQM
>CAE.sento.Myeongyun.gnm1.ann1.Sto05g161850
MAGIDDNVSLTSDWGHPSPSPRTFFSRVLGEDNFTRPVSEPPGSARTEESFLETQEHIMT
RKFNIKDTAQDDDSGGQLTDTNPLSEHKSSARGGLVERMAARAGFNAPRLNTESIRSAD
LTLNSDSRSPYLTIPPGLSPTTLLDSPVFLSNSLAQPSPTTGKFPFISGGNFRCLESNSG
APEKTKDNDFDDIYSSSFAFRTTTDLGS-FFHGATGKMNSTTLPEQYLTGTEVSAQSKNS
FQSLCVDAVKVQSENKSSLHLQADFIDSPTQNDNKTALEEQADEEGDQRGNGDSMAAGVG
GTPSEDGYNWRKYGQKQVKGSEYPRSYYKCTHPNCQVKKKVERSHEGHITEIIYKGNHNH
SKPP-NRRSAIGSVNPLGDMQLDMSESVEPQGGGDGELGWTSAQKGNITKAADWKHENLE
VTSSASLGPEICSQSTNLQGQNGTHIESGDAVDASSTFSNDEDEDDRATHGSISLGYDG
EGDESESKRRKLESYATELSGATRAIREPRVVVQTTSEVDILDDGYRWRKYGQKVVKG
NPNPRSYYKCTNAGCTVRKHVERASHDLKSVITTYEGKHNHDVPAARNSSNVNAATSST
LPPQ-----NHRAEPSHSHAHNSIGRLERPGLGSFNLHGQQQLGPPHAFSFG
MNQPMQAFPNLAALGPTHAKLPVMPVHPFLPHQRPPNEMGFILPKGEPNLDPIPNRAH
NLPAASSVYQEIMSRMPLGPHM
>DET.singl.CAF01.gnm1.ann1.evm_model_Chr06_184
MAGIDDNLAPNGDWGAPSPTPRTFFSRMLGEDDAAKLNSEPLSNDRCDELCLGTQEFIST
GKSNIEDSSQDGTSNGKLTDSISLSEQKSSSRGGLVERMAARAGFNAPRLNTEKIRSTD-
---SDIRSPYLTIPPGLSPTTLLDSPVFLSNSLAQPSPTTGKFPFIPNGTIRYSELSSCS
FEKNKI-GLEDIFTSSFAFKPATDMGTSFYHGAAREMNPTSLPQQSFPDIEVSVRSENSF
QSQNVDAVKGQVENKNGLHREADFNESPQNDNNSAPFEEQ
ADE-GCQRGNADLMAAGVGATVSEDGYNWRKYGQKQVKGSEYPRSYYKCTHPNCPVKKKV
ERSLEGHITEIIYKGAHNHPKPPPNCRSAMGSVTAHTDMQVDNPEHVKPQSGGDGEMCWT
NAQKGNIAVVGDVKQDNLEVTSSVSVGPEYFSESCNLPTQNGTQFELRDGVDVSSTFSNE
EDEDDRGTHGSVSLAYDGEGDESESKRRKLESYATELSGATRAIREPRVVVQTTSEVDIL
DDGYRWRKYGQKVVKGNPNPRSYYKCTSAGCTVRKHVERASHDLKSVITTYEGKHNHDVP
AARSSSHVNAAAATAQT-------PVIQRPEPSQVQNSMGRIDIPALSSFNLPGRQQLG-
---FSFGMNQPALPNLGMAGLGPPQGKLPVMPLHPYFS-QRPANELGFMLPKGEPSVDPT
PE--------CVLNQEIMSRMPLGPHM
>OUT.vitvi.PN40024.gnm2.ann1.VIT_219s0015g01870.2
MAGIDDHVAIIGDWVPPSPSPRMFFSMMLGDDVDSRATSEPTNENRNEGFFLGSPEQIMS
GDTDKK--TLAGDLGDQLTEFGAFSDQKLSSRGGLVERIAARAGFNAPRLNTESIRSADL
SLNPDVRSPYLTIPPGLSPTTLLESPVFLSTSHAQPSPTTGKFPFIPNVNNRSSMLIPAA
PDRSKEDLFEDFNTSSFAFKPVAESGSSFFNNGASKISAATIPQQSFPSIEVSVQSENSL
PSQIMEPTKVHSQSRNTFHVQADLSRSSTEKDHSPPLDEQQ
DEDGDQRGGVDNMV---GGAPAEDGYNWRKYGQKQVKGSEFPRSYYKCTHPNCQVKKKVE
RSHEGHITEIIYKGAHNHSKPPPNRRSAIGSSNPLSDMQLDIPEQAGPH-GGDGDPVWAS
TQKGTAAGAPDWRHDNLEVTSSS-LGPEFCNTSTTLQGQNGAPFESSDAVDASSTFSNDE
DDDDRVTHGSVSLGYDGEGDESESKRRKVEAYATEMSGATRAIREPRVVVQTTSEVDILD
DGYRWRKYGQKVVKGNPNPRSYYKCTNAGCTVRKHVERASHDLKSVITTYEGKHNHDVPA
ARNSSHVNSGASGTGPAQAATVQTHVHRSDSSQVHN-MARFDRPSFGTFNLP
GRQQLGPSHGFSFGMNQPGLANLGMAGLGPTQGKLPALPVHPYLGQQRQVNEMGFMLPKG
EPKVEPMSEPSLNLSSGSAVYHQIMSRLPLGPQM
