# Supplementary material for: Legume genome structures and histories inferred from Cercis canadensis and Chamaecrista fasciculata genomes
Source: Plant J. 2026 Jun 10;126(5):e70981. doi: 10.1111/tpj.70981 (PMC13252982; doi:10.1111/tpj.70981)
Supplement: Supplementary file 4 — Data S4. Manuscript supplement; Compressed directory of aligned sequences from 2212 low‐copy gene families, for calculation of a consensus species tree. [file TPJ-126-0-s010.gz › S4_consen_species_tree/40_aln_fas_cln1/Legume.fam3.06861]

>CAE.acacr.Acra3RX.gnm1.ann1.g16497.t1
MPPSKLNPSEKANIPGAQSQNGIASPASLFSEMAVLELLQPPAQGLDDHLIEFFEALKTV
AKALRQAAEGKASAQAEAAEWREKYELERAQNLQFEDKEKFNLENESDVDDVRVYNPANK
PALYDEQ---SKKCCSSHGICSHEVLWDGMPDPDSPVVRKASFKLSWCCKGEQSDQHKH-
VVSFERGNIITAERSSKQISLKWESFPRTVLMLTKPNSVSVQTLCAKMIRWLRDQKKLDI
YVEPRVRGELMKGSSYFDFLESWEDDEEISLLHTKVDIVITLGGDGTVLWAASMFKGPVP
PIVPFSSGSLGFMTPFYSEHYREYLESILKGPIGITLRNRLICHVVRNAAKNEHETEEPM
LVLNEVTIDRGISSFLTNLNCYCDDSFVTCVQGDGLIISTTSGSTAYSLAAGGSMVHPQV
PGILFTPICPHSLSFRPLILPEHVSVRVEIPTNTRSPAWASFDGKNRKKLEPGDALVCSM
ASWPVPTACLVDSTNDFLRSIHEGLHWNLRKTQSFDGPQDT
>CAE.acacr.Acra3RX.gnm1.ann1.g16500.t2
MPPSKLNPSEKANIPGAQSQNGIANSASLFSEMAVLELLQPPAQGLDDHLIEFSEALKTV
AKALRQAAEGKASAQAEAAEWREKYKLERARNLQLEDKEKLNLENGSDVDDVRTYNPANK
PALCDEQ---SNKCCAGHGICSHEVLWDGMPDSNSPVVRKASFKLSWCCKGEQSDQHKH-
VVSFERGNIITAERSSKQISLKWESCPRTVLVFTKPNSVSVQTLCAEMIRWLRDQKKLDI
YVEPRVRGELMKGSSYFDFLESWEDDEEISRLHTKVDIVITLGGDGTVLWAASMFKGPVP
PIVPFSSGSLGFMTPFYSEHYREYLESILKGPIGITLRKRLICQVVRNAAKNEHETEAPM
LVLNEVTIDRGISSFLTNLNCYCDDSFVTCVQGDGLIMSTTSGSTAYSLAAGGSMVHHQV
LGILFTPICPHSLSFRPLILPEHVSVRVEIPANTRNPAWASFDGKNRKRLEAGDALVCNM
APWPVPTACLVDSTNDFLRSIHEGLHWNLRKARSFDGPYDT
>CAE.acacr.Acra3RX.gnm1.ann1.g19224.t2
MAPNKLNSSVNENGSCSPSENGFARSFSLFPAEADHELLQSSIQESDGHLIEFSEALRTV
AKALRRAAEGKASAQAEAAEWKRKYELERARNLKLDHKVQSCRVNQGDLDGLKLDSPAKK
LVFCDEADELSERCCSRHGICSHEVLRDGNPDSDSKMLRKASFKLSWCSKGEQSDQHKHD
IVSFERGNITTAERSSKQISLKWESCPQTVLILTKPNSVSVQMLCAEMTRWLREQKKLNI
YVEPRVRKELLNVSSYYSFVETWKDDKEISLLHTKVDLVITLGGDGTVLWAASMFKGPVP
PVVPFSLGSLGFMTPFHSEHYREYLESILKGPISITLRHRLICHVVRDAAKSEYETEDPI
LVLNEVTIDRGISSYLTNLECYCDNSFVTCVQGDGLILSTTSGSTAYSLAAGGSMVHPQV
PGILFTPICPHSLSFRPLILPEYVTLRVQIPFNSRSPAWASFDGKDRKQLAPGDALVCSM
ALWPVPTACQVDSTNDFLRSIHEGLHWNLRKTQSFDGPRD-
>PAP.aesev.CIAT22838.gnm1.ann1.Ae04g36000.1
MAPNKLNSSGNSSIPCSQSENGFISSFSLFPEKAVQELLQSPVQGSDDHLIEFSEALRTV
AKALRRVAEGKASAQAEAAEWKRKYELERARNLQFEDEERSC-EHKADHDDLWKNKPAKQ
PALTDEANGRSERCCSRNGICSHEVLRDGKPNSDSKMVRKASFKLSWYCKGEQSDQHKHD
VVSFEKGNITTAERSSKQISLKWESSPQTVLILTKPNSASVQILCADMIRWLRQQKKLHI
YVEPRVRVELLTESSYFNFVETWTDDKEVLMLHTKVDLIITLGGDGTVLWAASMFKGPVP
PIVPFSLGSLGFMTPFYSEHYKECLESILKGPISITLRHRLQCHVVRDAAKNEYETEEPI
LVLNEVTIDRGISSFLTNLECYCDNSFVTCVQGDGLILSTTSGSTAYSLAAGGSMVHPQV
PGILFTPICPHSLSFRPLILPEHVTLRVQVPFNSRSPAWASFDGKDRKQLAPGDALVCSM
APWPVPTACLVDSTNDFLRSIHEGLHWNLRKTQSFDGPRDS
>OUT.arath.Col0.gnm9.ann11.AT3G21070.3
-------ANGDAKSLLPNPENGFTHLTSLQSEKAVQELLQTPMQATDDHLVEFSEAL
RTVAKALRGAAEGKALAQAEAAEWKRRYELERSKNVELQHKELSNGVCADESNGQRMEHL
AKSPRLYAQEI----SSNGMETICSHEVLQDGGFNSFNNKLRKASFKLSWGCKGMANDQ
HKKEIVSFERGNISTAERSSKQISLTWESDPQTVLIITKPNSTSVRVLSVDMVRWLRTQK
GLNIYVEPRVKEELLSESSSFNFVQTWEDDKEISLLHTKVDLLITLGGDGTVLWAASMFK
GPVPPIVPFSMGSLGFMTPFHSEQYRDCLEAILKGPISITLRHRLQCHIIRDKATHEYEP
EETMLVLNEVTIDRGISSYLTNLECYCDNSFVTCVQGDGLILSTTSGSTAYSLAAGGSMV
HPQVPGILFTPICPHSLSFRPLILPEHVTVRVQVPFNSRSSAWVSFDGKDRKQLEAGDAL
VCSMAPWPVSTACQVESTNDFLRSIHDGLHWNLRKTQSADGP---
>CER.bauva.BV-YZ2020.gnm2.ann1.rna-bv30022.t1
MAPSKQNSSGNASMPSSQSENGFVSSYSLFSEKAVHELLQSSIQGSDDHLIEFSEALR
TVAKALRRAAEGKASAQAEAAEWKRKYELERARNLRLEYKDQSCQENQNDLDGARIDDPA
NQPKLCGEAYDCSESCCARNGICSHEVLRDGKPDSDSKMLRKASFKLSWYCKGEKSDQHK
HDIVSFERGNITTAERSSKQITLKWESCPQTVLILTKPNSVSVRILCAEMVRWLREKKKL
DIYVEPRVRLELLSESSYFSFVETWKDEKEILLLHTKVDLVITLGGDGTVLWAASMFKGP
VPPIVPFSLGSLGFMTPFHSEHYRESLESVLKGPISITLRHRLLCHVIRDAAKNEYETEE
PILVLNEVTIDRGISSYLTNLECYCDNSFVTSVQGDGLILSTTSGSTAYSLAAGGSMVHP
QVPGILFTPICPHSLSFRPLILPEHVTLRIQIPFNSRSPAWASFDGKDRKQLAPGDALVC
SMAPWPVPTACLVDSTNDFLRSIHDGLHWNLRKTQSFDGPRDS
>CER.cerca.ISC453364.gnm3.ann1.Cecan.4G029400.1
MAPSKQNSSGNASMPSSQSENGFVSSYSLFSEKAVHELLQSPIQGSDDHLIEFSEALR
TVAKALRRAAEGKASAQAEAAEWKRKYELERARNLQLEYKDQSCQEHQNDLDDARMDNPA
NQATLSNEADDHSESCCARNGICSHEVLRDGKPNCDSKMLRKASFKLSWYCKGEQSDQHK
HDIVSFERGNITTAERSSKQISLKWESCPQTVLILTKPNSISVQILCAEMVRWLREKKKL
DIYVEPRVRVELLTESSYFSFVETWKDDKEILLLHTKVDLVITLGGDGTVLWAASMFKGP
VPPVVPFSLGSLGFMTPFHSEHYRECLESVLKGPISITLRHRLLCHVIRDAAKNEYETEE
PILVLNEVTIDRGISSFLTNLECYCDNSFVTCVQGDGLILSTTSGSTAYSLAAGGSMVHP
QVPGILFTPICPHSLSFRPLILPEHVTLRVQVPFNSRSPAWASFDGKDRKQLAPGDALVC
SMAPWPVPTACLVDSTNDFLRSIHEGLHWNLRKTQSFDGPRDS
>CAE.chafa.ISC494698.gnm1.ann1.ChfasH1.7G297000.1
MAPSKLNSSGNASMPCSQSENGVVGSVPLVSDKAVHELLQSPIQGSDDHLIEFSEALRTV
AKALRQAAEGKASAQAEAAEWKRKYELERARNLQLEHKEQLHQENRSDLDDVRMDNPACQ
PALCDEQ---SERCCARYGICSHEVLRDGRSDPDSPVFRKASFKLSWCCKGEQSDQHKHD
VVSFERGNITTAERSSRQISLKWESCPKTVLILTKPNSVSVQILCAEMVRWLREQKKLDI
YVEPRVRGELLTESSYYNFVESWKDDEEISRLHTKVDIVITLGGDGTVLWAASMFKGPVP
PIVPFSLGSLGFMTPFYSEHYRECLESVLKGPISITLRHRLICHVVRDAAKNDHETEEPI
LALNEVTIDRGISSFLTNLECYCDDSFVTCVQGDGLILSTTSGSTAYSLAAGGSMVHPQ
VPGILFTPICPHSLSFRPLILPEHVTLRVQIPFNTRSPAWASFDGKDRKKLEPGDA
LVCSMAPWPVPTACLVDSTNDFLRSIHEGLHWNLRKTQSFDGPRDT
>PAP.lotja.MG20.gnm3.ann1.Lj3g3v3611550.1
MAPNKLNPPGNENMSCSQPENGFISSFSLFPEKAVQDLLQSPVQGSDDHLVEFSEALRTV
AKALRRAAEGKASAQAEAAEWKRKFELERMRNLHIEDKENSCLEQQADLDVLKANNPAKH
PTLHNEANGQSEKCCSRNGICSHGVLRDGKPNSDSKMIRKASFKLSWFSKGE
QSDQHKHDIVSFERGNITTAERSSKQISLKWESCPQTVLILSKPNSVSVQILCAEMIRWL
RQQTKLHVYVEPRVRVELLTESSYFNFVETWNDDKEILMLHTKVDLVITLGGDGTVLWAA
SMFKGPVPPIVPFSLGSLGFMTPFYSENYKECLESILKGPISITLRHRLICHVVRDAAKS
EFETEEPILVLNEVTIDRGISSFLTALLSHAC---------------------------
------------------------------------------------------------
--------------------------------------------------
>PAP.medtr.A17_HM341.gnm4.ann2.Medtr4g076990.1
--PHKLNSPTGNSSVTSQAENGFISSYSPFSEKAVQELLQLPIQGSDDHLIEFSESLRTV
AKTLRKVAEGKAAAQAEAAEWKRKYELERTRNLQIENKGKSCLEHRADLDDVKTNNSAKQ
TTLYKVENGKSEECYSRNGICSHDVLRDGNPHSDSKMLRKASFKLQWCCKGEQSDQHKH
DIVSFERGNITTAERSSKQISLKWESSPQTVLILTKPNSDSVKILCAEMIRWLRQHKKLQ
VYVEPRVKVDLLEESSYFNFVETWSDDKEILRLHTKVDLVITLGGDGTVLWTASMFKGPV
PPIVPFSLGSLGFMTPFYSENYKECLESILKGPISITLRHRLICHVIRDAAKNEFETEEP
ILVLNEVTIDRGISSYLTNLECYCDNSFVTRVQGDGLILSTTSGSTAYSLAAGGSMVHPQ
VPGILFTPICPHSLSFRPLILPEHVTLRVQIPFNSRGSAWASFDGKDRKQLAPGDALVCS
MAPWPVPTACHGDSTSDFLHSIHEGLHWNLRKTQSSDAPRE-
>CER.phach.longxuteng.gnm1.ann1.LXT14966.t1
MAPSKQNSSGNTSMPSSQSENGFVSSYSLFSEKAVHEILQSSIQGSDDHLIEFSEALR
TVAKALRRAAEGKASAQAEAAEWKRRYELERTRNLQLEYKDQSCQEDQNDLDGARMDNLA
NHPTLCNEANNRSESCCARNGICSHEVLRDGKPDSDSKMLRKASFKLSWYCKGEESDQHK
HDIVSFERGNITTAERSSKQISLKWESRPQTVLILTKPNSISVRILCVEMVRWLREKKKL
DIYVEPRVRVELLTESSYFSFVETWKDENEISLLHTKVDLVITLGGDGTVLWAASMFKGP
VPPVVPFSLGSLGFMTPFHSEHYRESLESVLKGPISITLRHRLLCHVIRDAAKSEYETEE
PILVLNEVTIDRGISSFLTNLECYCDNSFVTCVQGDGLILSTTSGSTAYSLAAGGSMVHP
QVPGILFTPICPHSLSFRPLILPEHVTLRIQIPFNSRSPAWASFDGKDRKQLTPGDALVC
SMAPWPVPTACLVDSTNDFLRSIHDGLHWNLRKTQSFDGPRES
>PAP.phavu.G19833.gnm2.ann1.Phvul.011G022700.1
MAPNKLNSSNNNSMSCSQPENGFVNSFSLFPEKAVQEILQSPIQGSDDHLIEFSEALRT
VAKALRQVAEGKASAQAEAAEWKRKYELERDRNQKFEHAEKPCLEHQVDLDDQRTNSPAK
QLKSCNVANGQSGKCCSRNGICSHEVLKDGTPTSDSKIVKKASFKLSWFCKDDQSDQYKH
DIVSFERGNITTAERSSKQISLKWQSCPQTVLILTKPNSVSVQILCSEMIRWLRQAKNLH
IYVEPRVRVELLTESSYFNFVETWNDDEEVLMLHTKVDLVVTLGGDGTVLWAASVFKGPV
PPIVPFSLGSLGFMTPFYSEHYKECLESILKGPISITLRHRLQCHVIREAAKNEYETEEP
ILVLNEVTIDRGISSFLTNLECYCDDSFVTCVQGDGLILSTTSGSTAYSLAAGGSMVHPQ
VPGILFTPICPHSLSFRPLIFPEHVSLRVQVPFNSRSPAWASFDGKDRKQLAPGDALVCS
MAPWPVPTACLDDSTNDFLRSIHEGLHWNLRKTQSFDGPRET
>OUT.prupe.Lovell.gnm2.ann1.Prupe.4G254100.1
MAPSKVNSAGDASVSCSQPENGFLNSLSLSSEKAVQELLQSPVQSTDDHLIEFSDAMR
TVAKALRRAAEGKASAQAEAAEWKRKYELERARNLLLEHKGYN
CKERISEEQSHRENNGDDERNLASRSNEQSEQCCGSNGI
CSHEVLRDGDRDSASKVVRKASFKLSWCCKGDQSDQHKHDIVSFERGNITTAERS
SKQISLKWESQPQTVIILTKPNSTSVRILCAEMVRWLREQKKLDIYVEPRVRAELLTESS
YYNFVHTWKGETEIMLLHTKVDLVVTLGGDGTVLWAASMFKGPVPPVVPFSLGSLGFMTP
FHSERYQEYLDSILKGPISITLRHRLQCHVIREAAKNEYETEGPILVLNEVTIDRGISSY
LTNLECYCDNSFVTCVQGDGLILSTTSGSTAYSLAAGGSMVHPQVPGILFTPICPHSLSF
RPLILPEHVTLRVQVPFNSRSHAWASFDGKDRKRLAAGDALVCSMAPWPVPTACQVDSTS
DFLNSIHDGLHWNLRKTQSFDGPRD-
>OUT.quisa.S10.gnm1.ann1.Qs0092680.1
MAPSKNNSSENVSMSCSLPENGFIGPLSLFSEKAVHELLQPPVLGSDDHLIEFSEALRT
VAKALRRAAEGKASAQAEAAEWKRKYELERARSLQLEYKEQACGGHQGDFRDVQTDNSIN
QPALCNVE--QPERCCGRNGICSHDVLRDGEPSSNSRVLRKASFKLSWYCKGEQSDQHKH
DIVSFERGNITTAERSSKQISLKWESHPQTVLILTKPNSISVQILCIELVRWLREQKKLA
IYVEPRVKMELLTESSYFGFLETWKDEKEISLLHTKVDLVVTLGGDGTVLWAASMFKGPV
PPVVPFSLGSLGFMTPFHSEHYKECLESILKGPISITLRHRLLCHVIRDAAKNEYDTEEP
ILVLNEVTIDRGISSFLTNLECYCDNSFVTCVQGDGLILSTTSGSTAYSLAAGGSMVHPQ
VPGILFTPICPHSLSFRPLILPEHVTLRVQVPFNSRSSAWASFDGKDRKKLEAGDALVCS
MAPWPVPTACQVDSTSDFLHSIHEGLHWNLRKTQSFDGPRDS
>CAE.sento.Myeongyun.gnm1.ann1.Sto05g160330
----EFEFSGNVSKPCSQSENAIAGSVSLSSDKAVHELLQSPVQSSDDHLMEFSEALRTV
AKALRQAAEGKASAKAEAAEWRRKYELERERNLRLEHKEQLFLENQKDLDDVRTDNPANQ
PALSNEK---SERCCAKNGICSHEVLKDGRSDPDSPTVRKASFKLSWCCKGEQSDQYKHD
VVSFEKGNITTAERSSKQISLKWESCPKTVLILTKPNSVSVRNLCTEMIRWLREQKKLDI
YVEPRVRGELLTGSSYFNFVESWKDDEEISSLHTKVDIVITLGGDGTVLWAASMFKGPVP
PIVPFSLGSLGFMTPFYSENYKECLESVLKGPISITLRHRLICHVVRAAAKSDQETKDQI
LVLNEVTIDRGISSFLTNLECYCDNSFVTSVQGDGLILSTTSGSTAYSLAAGGSMVHPQV
PGILFTPICPHSLSFRPLILPEYVTLRVQIPSNTRSPAWASFDGKDRKKLEPGDALVCSM
APWPVPTACLVDSTNDFLRSIHEGLHWNLRKVQSFDGPRDT
>CAE.sento.Myeongyun.gnm1.ann1.Sto09g289680
---------ADLGVSCSPSENGFTSSFSLIPEVADHELLQSPIQGSDGHLIEFSEALRTV
AKALRRAAEGKASAQAEAAEWKRKYELERARNLHLDYKEQSHQENQGDFNDVRMNNLANQ
PALRNDASEQSQRCCSRNGICSHEVLRDGNSESDSKMVRKASFKLSWYCKGEKSDQHKHD
IVSFERGNITTAERSSRQISLKWESCPQMVLILTKPNSVSVRIVCAEMTRWLREQKKLNI
IVEPRVREELLKESSYYNFVETWKDDEEISLLHTKVDLVITLGGDGTVLWAASMFKGPVP
PVVPFSLGSLGFMTPFYSEHYREYLESILKGPISITLRHRLLCHVIRDEATNEFETEEPI
LVLNEVTIDRGISSFLTNLECYCDNSFVTCVQGDGLILSTTSGSTAYSLAAGGSMVHPQV
PGILFTPICPHSLSFRPLILPEHVTLRVQIPFNSRSPAWASFDGKDRKQLAPGDALVCSM
AAWPVPTACQVDSTNDFLRSIHEGLHWNLRKTQSFDGPRDS
>DET.singl.CAF01.gnm1.ann1.evm_model_Chr06_24
-----LQKPENGGMSRSPSENGY--SFSLFPESTVCELLQSPVQGSDDHLIEFSEALRTV
AKALRRAAEGKASAQAEAAEWKRKYELERARNLRLEYKEQSCQQHQGGVHDARIDSPVN
QPALYIDANEDSKRCCARNGICSHEVLRDGKYDSDSKMVRKASFKLSWYCKGEQSDQHKH
DIVSFERGNITTAERSSRQISLKWESCPQTVLILTKPNSISVRILCAEMVRWLWEERKLA
IYVEPRVRVELLTESSYFNFVETWKDDKEISLLHTKVDLVITLGGDGTVLWAASMFKGPV
PPIVPFSLGSLGFMTPFYSEHYRECLESVLKGPISITLRHRLLCHVIRDAAKNEYETEEP
ILVLNEVTIDRGISSYLTNLECYCDNSFVTCVQGDGLILSTTSGSTAYSLAAGGSMVHPQ
VPGILFTPICPHSLSFRPLILPEHVTLRVQVPFNSRSPAWASFDGKDRKQLAPGDALVCS
MAPWPVPTACQVDSTNDFLRSIHDGLHWNLRKTQSFDGPRDS
>OUT.vitvi.PN40024.gnm2.ann1.VIT_206s0004g02410.1
MAPSKLNPNGDASVSCSQPENGLIDLFN--SEKAVQELLQPPVQGIDDHLIEFSEALRT
VAKALRRVSEGKASAQAEAAEWKRKYELERARNLQLERKGDG
ELSSGEHNGDCSAENLTNQPMMCNEARKQSERCCGMHG
IFSHEVLHNGEIDSDTEMVRKASFKLSWWCKGEKSDQHKQDIVSFERGNITTAER
SSKQISLKWESHPQTVLILTKPNSTSVRILCVDMVRWLREQKKMEIFVEPRVKVELMTES
PNFDFVQTWKDDKETLLLHTNVDLVVTLGGDGTVLWAASLFKGPVPPVVPFSLGSLGFMT
PFHSEQYRECLDSILRGPFSITLRHRLQCHVIRDAAKSEYESEGPILVLNEVTIDRGISS
FLTNLECYSDGSFVTCVQGDGLILSTTSGSTAYSLAAGGSMVHPQVPGILFTPICPHSLS
FRPLILPEHVTLRVQVPFNSRGHAWASFDGKDRRQLAPGDALVVSMAPCPVPTACQVDST
SDFLRSIHDGLHWNLRKTQSFEGPRD-
