# Supplementary material for: Legume genome structures and histories inferred from Cercis canadensis and Chamaecrista fasciculata genomes
Source: Plant J. 2026 Jun 10;126(5):e70981. doi: 10.1111/tpj.70981 (PMC13252982; doi:10.1111/tpj.70981)
Supplement: Supplementary file 4 — Data S4. Manuscript supplement; Compressed directory of aligned sequences from 2212 low‐copy gene families, for calculation of a consensus species tree. [file TPJ-126-0-s010.gz › S4_consen_species_tree/40_aln_fas_cln1/Legume.fam3.06868]

>CAE.acacr.Acra3RX.gnm1.ann1.g16927.t1
MRKRERENPCGLCGHYHKYEEGEVCSICGHRVPVGSERTSIRVSAFPSVILPEFLYLGSY
DNASRSELLKTQGISRILNTVPSCQNLFRNSFTYHCLPDDKTLPFDEAIQFLEQCEKDKA
RVLVHCMSGKNRSPAIVIAYLMKSKGWRLTQSYQWVKERRPSVELTEGVYQQLQEYECRI
YGSVDTTSPPLFGFSAPAPPPISFGYPNITDPAAPPAFSNPGTPSIFAQVPSDVPPADF
TFGAAQTQNSVIGNPFNANPPNRSGSDTQMDGS
>PAP.aesev.CIAT22838.gnm1.ann1.Ae07g05120.1
MRKRERENPCGVCGHYHKYEEGEVCSICGHRIPVGSEKSSVQVSAFSSVILPEFLYLGSY
DNASRSELLKTQGISRILNTVPSCQNLYKNSFTYHCLPDDKTLPFDEAIQFLEQCEKDKA
RVLVHCMSGKSRSPAIVIAYLMKSKGWRFAQSYQWVKERRPSVELTEGVYQQLQEYENKI
FGSVEGGSTILTGFPPA--SSISFGFPKISESAPLPAFSTTGTTSIFARAPLDIAPTEFT
FGASQTQKGVAGSPFNPNPPNPNGTDIQMDGS
>OUT.arath.Col0.gnm9.ann11.AT2G04550.1
MRKRERENPCSICGHYHKYEEGEVCGVCGHCMPVSSDTQQVHVSAFPSEILPEFLYL
GSYDNASRSELLKTQGISRVLNTVPMCQNLYRNSFTYHGLDNEKVLQFDDAIKFLDQCEK
DKARVLVHCMSGKSRSPAVVVAYLMKRKGWRLAESHQWVKQRRPSTDISPEFYQQLQEFE
QGIFGS-----EMMSAMNINDAPTFGFGFPKIDNQAQAPVFNNAPTSSIFSSPASSIPPQ
EFTFGATPPK-------------------------
>CER.bauva.BV-YZ2020.gnm2.ann1.rna-bv29104.t1
MRKRERENPCGVCGHYHKYEEGEVCSICGHRIPVASEKPSIQVSAFPSVILPEFLYLGSY
DNASRSELLKTQGISRILNTVPSCQNLYKNSFTYHCLPDDKALPFDDAIEFLEQCERDKA
RVLVHCMSGKNRSPAIVIAYLMKSKGWRLAPSYQWVKERRPSVELSQGVYQQLQEYEHKL
YGSIDSGTSLLPAFPHAAPPSISFGFPKTNDAAAPPAFGNAAATSIFSQSTLDIPPTEF
TFGAGQAQKSATGNPFNVNPSNPNGSDIQMDGS
>CER.bauva.BV-YZ2020.gnm2.ann1.rna-bv31535.t1
MRKRERENPCGVCGHYHKYEEGEVCSICGHRIPVASEKTSIQVSAFPSVILPEFLYLGSY
DNASRSELLKTQGISRILNTVPSCQNLYKNSFTYHCLSDDKALPFDDAIEFLEQCERDKA
RVLVHCMSGKNRSPAIVIAYLMKSKGWRLAQSYHWVKERRPSVEITEGVYQQLQEYEHKL
FGSIEGGSPLPSMFRPTVPPSISFGFPKINDLAALPAFGNAGAPSIFARSTVENL
PTEFIFGAGQAQKNVTGNPFNANPSNPNGSDIQMDGS
>CER.cerca.ISC453364.gnm3.ann1.Cecan.4G131200.1
MRKRERENPCGVCGHYHKYEEGEVCSICGHRIPVPSEKTSIQVSAFPSVILPEFLYLGSY
DNASRSELLKTQGISRILNTVPSCQNLYKNSFTYHCLSDDKALPFDDAIEFLEQCERDKA
RVLVHCMSGKNRSPAIVIAYLMKSKGWRLAQSYHWVKERRPSIELTQGVYQQLQEYEHKI
YGSIDGGSSLLPAFPPAVPPSISFGFPKINDSAALPAFSNAGATSIFARSTLDIPPTEF
TFGAGQAQKSVTGNPFNANASNPNSSDIQMDGS
>CAE.chafa.ISC494698.gnm1.ann1.ChfasH1.4G231800.1
MRKRERENPCGVCGHYHKYEEGEVCSICGHRIPAASEKTSIRVSAFPSVILPEFLYLGSY
DNASRSELLKTQGISRILNTVPSCQNLYRNSFTYHCLPDDKTLPFDEAIQFLEQCEKDKA
RVLVHCMSGKNRSPAIVIAYLMKSKGWRLNQSYQWVKERRPSVELTEGVYQQLLEYEHKI
YGSVDSGSSPLFGFAPP-TPSISFGFPKTNDSVALPVFGGAGVTSIFAQAPPDVVPTDFT
FGAGQTQNSVIASPFNANPSNPTGSDTQMDGS
>PAP.lotja.MG20.gnm3.ann1.Lj2g3v2856060.1
MRKRERENPCSVCGHYHKYEEGEVCGICGHRIPVGSEKTPIQGSAFPSVILPEFLYLGSY
DNAARAELLKTQGISRILNTVPSCQNLYKNSFTYHCLPDDKTLSFDEANKLLEQCEKEKE
RVLVHCMSGKSRSPAIVIAYLMKSRGWRLAQSYQWVKERRPSVELSEGVNQQLQ------
------------------------------------------------------------
--------------------------------
>PAP.medtr.A17_HM341.gnm4.ann2.Medtr5g084720.1
MRKRERENPCGVCGHYHKVEEGEVCGICGHSVPIGSEKTSLQVSAFPSVILPEFLYLGSY
DNASRSELLKTQGISRILNTVPSCQNLYKNSFTYHCLPDDKSFQFEEANQFLEQCERDKE
RVLVHCMSGKSRSPAVVIGYLMKSRGWRLTQSYQWVKERRPAVELSEGAHQQLQEYEKKL
FGSVGSSLQLPVVFSPAAGPHLSFGFPKTNDIAPLPAFGCTTTPSIFSRAPSDIAPTNFT
FGAGQ---NVTGSPFNTNPSNPNVTDIQMDGS
>CER.phach.longxuteng.gnm1.ann1.LXT15677.t1
MRKRERENPCGVCGHYHKYEEGEVCSICGHRVPVESEKTSIQVSAFPSVILPEFLYLGSY
DNASRSELLKTQGISRILNTVPSCQNLYRNSFTYHCLSDDKALPFDDAIEFLEQCERDKA
RVLVHCMSGKNRSPAIVMAYLMKSKGWRLAQSYHWVKERRPSVELTEGVYQQLQEYEHKI
FGSIEGGSPLLPTFPPAVPPSVSFGFPKINDSASLPAFSNAGATSIFARSTPDNLPTEF
TFGAGQAQ-DVTGNPFNANPSNPNGSDIQMDGS
>CER.phach.longxuteng.gnm1.ann1.LXT22205.t1
--------------------------------------------------------MGNY
HNASHFELLKAVGISFILNTVPSCPNLHPSLFTYHSLPISKTWPFDEAVQFLEKCEKD
KVKVLVHCMSGNNRSPAIVAAYLMKSKGWRLAESYQWVKERRPSVELTEAVYRRLQEYER
GIYGSVDDGSSSYNANPPN-----------------------------------------
----------------------------------
>CER.phach.longxuteng.gnm1.ann1.LXT22209.t1
-RQDNGEDPCDICGHYHNY--GEACPICGHRRILASEQTTFQVDSFPSLILPEFLYLGN
FHNASHFELLKAVGIPFILNTVPSCPNLHPSLFTYHSLPTSKTWPFDEAVQFLEKCEK
DKVKVLVHCMSGNNRCPAIVTAYLMRSKGWRLAESYQWVKERRPSVKLTKAVHRQLQEYE
RGIYGSVDDGSSSYNANPPH----------------------------------------
-----------------------------------
>CER.phach.longxuteng.gnm1.ann1.LXT63688.t1
MRKRERENPCGVCGHYHKYEEGEVCSICGHRIPVPSDKNSIQVSAFPSVILPEFLYLGSY
DNASRSELLKTLGISCILNTVPSCQNLYKNSFTYHCLPDDKALPFDDAIEFLEQCERDKA
RVLVHCMSGKNRSPAIVIAYLMKSKGWRLSESYHWVKERRPSVELSQGVYQQLQEYQHKL
YGSIDTGSSLLPALPPAVPPSVSFGFPKTNDSAALPAFGNAGATSIFARSTIDIPPTEF
TFGAGQV----------HNPSNPNGSDIQMDGS
>PAP.phavu.G19833.gnm2.ann1.Phvul.008G215800.1
MRKRERENPCGVCGHYHKYEEGEVCSICGHRIPVGSEKTSIQVSAFPSVILPEFLYLGSY
DNASRSELLKTQGISRILNTVPSCQNLYKNSFIYHCLPDDKTLPFDEAIQFLESCEKDKE
RVLVHCMSGKSRSPAIVIAYLMKSKGWRLAQSYQWVKERRLSVELTQGVYQQLQEYEQKI
YGPMDSGSSLLPNFSPTVLPSISFGFPKIHDPAQPPSFSTAGTPSIFARPTLEVSPTEFT
FGAGPMQKNVAGSPFNANQTNPNGTDIQMDGS
>OUT.prupe.Lovell.gnm2.ann1.Prupe.3G206700.1
MRKRERENPCGVCGHYHKYEEGEVCGVCGHRMPDLSDKTSIPVSAFPSAIVPEFLYLGSY
DNASRSELLKTQGISRVLNTVPACQNLYKNSFTYHYLQDDKILQFEDANQFLEQCERDKA
RVLVHCMSGKNRSPAIVIAYLMKSRGWRLAQCYQWVKERRPSVELSEAYYRQLQEYEEKI
FGSGGSGNPTLPAFPPVVAPSFSFGFPRVHDSVPIPAFNNVGTTSIFSRPALDIPPLEF
TFGASQARNDISGSTFGASPPNSNTSDISMDSS
>OUT.quisa.S10.gnm1.ann1.Qs0098470.1
MRKRERENPCGVCGHYHKYEEGEVCSICGHRIPDPTEKTGLQVSAFPSEILPEFLYLGSY
DNASRSELLKTQGISHILNTVPSCQNLYKNSFTYHCVPDVKTLPFDDAIQFLEQCEKDKA
RVLVHCMSGKSRSPAIVIAFLMKSKGWRLAQSCQWVKERRPSMELTEGVYQQLLECEQKI
FGSVDSGNPVLLVFPPATAPSFSFGFPKVNDPNPLPAFSNA--TSIFARPPLDIPPHEFT
FGAGRIQNNVAESPFNAKPPNPNGSDVQMDSS
>OUT.quisa.S10.gnm1.ann1.Qs0227190.1
MRKRERENPCGICGHYHKYEEGEVCSICGHRVPDPTEKSGLQVSAFPSEILPEFLYLGSY
DNASRSELLKTQGISRILNVRFLRQCLLVKISTRIHLPIIKRYPLMMQLQFLEQC
ENDKARVLVHCMSGKNRSPAIVIAFLMKCKGWRLAQSYQWVKERRPSTELTEGVYQQLQE
YEQKIFGSFDSRNPVLPVFPPAAAPSFSFGFPKNNDPTPLPAFSSAGATSIFAH-PQDIP
PHEFTFGAGRIQNNVAERLFNIDPPNPNGNDVQMDSS
>CAE.sento.Myeongyun.gnm1.ann1.Sto05g140220
MRKRERENPCGVCGHYHKYEEGEVCSICGHRIPAASEKNSVRVSAFPSVILPEFLYLGSY
DNASRSELLKTQGISRILNTVPSCQNLYRNSFTYHCLPDDKTLPFDEAIQFLEQCEK
DKARVLVHCMSGKNRSPAIVIAYLMKSKGWRLAQSYQWVKERRPSVELTEGVHQQLQEYE
HKIYGSVDTGSSPLFGFPPPGPPSISFGFPKMNDSAPIPAFSSPAVTSLLAQAPPDISPT
NFTFGAGQTQNSVLGSPFNANVPNPTGSDTQMDGS
>DET.singl.CAF01.gnm1.ann1.evm_model_Chr06_407
MRKRERENPCAVCGHYHKYEEGEVCSICGHRMPVASEKSPIQVSAFSSVILPEFLYLGSY
DNASRSELLKTQGISRILNTVPACQNLYKNSFTYHCLPDDKALPFDEAIQFLEQCEKDKA
RVLVHCMSGKNRSPAIVIAYLMKSKGWRLAQSYQWVKERRPSVELSESVYQQLQEFERKL
YGSNDSGSSLLSVFPPAVPSQLSFGFPKINDSPPLPAFGNAAATSIFARTPLGIAPTEFT
FGAGQLEKSVTGIPFNVNPPNPNGSDIQMDGS
>OUT.vitvi.PN40024.gnm2.ann1.VIT_212s0059g01650.1
MRKRERENPCGVCGHYHKYEEGEVCGVCGHRIPASSEKTSIQVSAFPSEILPEFLYLGSY
DNASRSELLKTQGISRVLNTVPACQNLYKNSFTYYCLPDDKSLPFDDAIQFLEQCEKDKA
RVLVHCMSGKNRSPAIVIAYLMKCKGWRFAQSYQWVKERRPSVELSQAVHEQLQEYERSI
FGSMESISPTMPIFQPSGAASFTFGFPKANDPLPAPAFNTIGAASIFARPPADVPPHEFK
FGAGQTDKNIVESPFIANPSNPNSSDIPMDSS
