# Supplementary material for: Legume genome structures and histories inferred from Cercis canadensis and Chamaecrista fasciculata genomes
Source: Plant J. 2026 Jun 10;126(5):e70981. doi: 10.1111/tpj.70981 (PMC13252982; doi:10.1111/tpj.70981)
Supplement: Supplementary file 4 — Data S4. Manuscript supplement; Compressed directory of aligned sequences from 2212 low‐copy gene families, for calculation of a consensus species tree. [file TPJ-126-0-s010.gz › S4_consen_species_tree/40_aln_fas_cln1/Legume.fam3.06902]

>CAE.acacr.Acra3RX.gnm1.ann1.g18811.t1
MASPTSENESAGDRNLLSLYSDYIWNRLHGFYAFSSSNFIATVSARFRSRKRRECLP
LPLSSSLLDPSLVTSKPFRVHDVLEDIFEHVLTNLHSIQKNLLFWQSRAERSDTSKAYFM
ILERGPRAFIDETIHLLRGREAHGSSIQQLSQSASVYINERVTVLSNLRYSLATFLAQVY
FEVDKTGEELVKDPEQKLPSLLGTINDLFTTLEASIGHLHATRQSGSSVDGTYSIPLLFE
KLPDINQEGSQWTDCQIRDAINSVYRNLHKLDSYISILVTKHKKPRKITQYWIRYSCGAV
GLSICSIWLLKRSRLMGSSDIDNWIREVKDSTTNFYKEHVEQPILSIRDELFETFRKRHD
GIMELEEVKLTADSLHRMLLAFGEQIKGEKFPENSSDQELLEIVMSCYEKELTHPIQNLL
GGELARALLIQVQKLKLDIETAMLELNQILRANEINFAVLAALPAFSLSLLLIMVVRAWL
KQDKKAEGRGRVARVQRRLLVVEVEKNIMKRQNFVEQGMEKDAQYMFGLVLYSLNRLYNS
VKGHAEASGEWDHLRQDIIELASPNLPPAYKLKVMSRLENVYYCLLPVLSRK
>PAP.aesev.CIAT22838.gnm1.ann1.Ae07g03950.1
----ETESTENNNTAIISFYSNYLLNRLRSFYPFSPTNLLRSLAAPFSSIQTRQCL
PLPLPSNSIHSSLIVIKQSRVHGVLEDILEHVLNNLHSIQKNLQFWQNAAEKSDARKAYF
MVFERGPRAFFNEAVKLLRGRTAQGSSMQNLCQSASEYMYERVIVLSSLRYSLATFLAQL
YVEVDKIGEDLVKDPENKLPSLLVTLNDLFSTLESSIGHLHAVRKTDSSVDGSYSMPLLF
KKLPEINQEGSQWTDCEIRDAINSVYQNLHQLDSYISVLVTKHRKPKKITQHWIRYTCAA
VGLSACSIWLLKHSSLIGSSDLDNWVQTARDSTIGFYQDHVEQPILSIRDELFETFRKRH
-SIMDPEELELTSNKLHSMLLAFSERAKGQKIPENASDQEMLEIVMSRYEKQIMNPIQNL
IGGELAEALLIQIQKLKLDIETAMLELNQILRANEINFAILAALPAFFLSLLLLMLVRAW
FKQDTKAEGRGRTARIQRRLIVVEVEERILQYQNYIEKGLEKDAQCMFGLVLYSLDRLYR
FIKRHAEDSGEWQCLRQDIVNLAKPGLQTSYKLTVTSRMENVYDCLLPIVKRR
>OUT.arath.Col0.gnm9.ann11.AT5G12290.1
-----------NFGELVPFYSSYLWNRLASLLPTSKPIFLGKISNLYRQTKRSISFP
LPLPSDFPSSSTISADTARIHGVLEEIMADVLSNLHDIQKSLDFWRSRAEGSNARK
AYFMIFERGPTAFVNESTKFVSKSLSEDSAMQHLCQSSSSHMTERMRVLVELRSALASFI
AQLYVELDKRGEDLVKIPEKALPSLLAVINGLFSNLEGSFSHLHAVRECDSSVDGSYPMP
LVFDRLPEVNEEGSQWTDCELTDAINLVHKNLEKLNSYLSVMVGKHRKPRRMTLYWVRYT
CGAVGLSVFSIWLLRHSSLMGSSDIENWVHDAKEATMSFFSDHVEQPLLSIRDELFDTFR
KRHKGVMETEEVQLTQDSLHRMLRNFCEQATREKVPDNASDQEMLEVVMNRYEKELVHPI
HNLLSGELARGLLIQVQKLKLDIETAMLELDQILRANEINFAILAALPAFFLSIVMLTVL
RTWLKKDSKAQGRGRIARIHRRLLVVEIEKRIMQYQSYIEQGRDKDAETVFGLLIYSLER
LYRVVEKPARATDEWDLVKQDLIELGRPQQQTSYKLTVTQRLVTVYDCLLPTLKRQ
>CER.bauva.BV-YZ2020.gnm2.ann1.rna-bv31372.t1
MEASSSENEPMENKSLFSFYSSYLWNRVLGVYPFSNSNFLGKLAPSFRSGKRRE
SLPLPLPSNLLDSPLVLTEASRVHDILEDILDHVLINLHCIQKNLQFWQSKAQRSDTRKA
YFMIFERGPRAFIDGTIQLLRGSTAHGGSSQHLCESASAFINERVTVLSSLRYSLATFLA
QVYVEVDRVGEELVKDPQNKLPSLLAKINDSFSTLEASIGHLHAMHQSDSSVDGSYSIPL
LFEKLPEINQAGSQWTDCEIKDAINLVYQNLNKLDSYISILVSKHKKPRKLTRHWIRYTC
YAVGLSVCSIWVLQHSSLMGSSDIDNWIREAKDSTVSFFKDHVEQPLLSIRDELFETFRK
RHQGIMDLEEVQLTSNSLHRMLLAFSEHTKGQKFPENASDQEMLEIVMTRYEKELTHPLT
SLVSGELARALLIQVQKLKLDIETAMLELNQILRANEINFAILAALPAFFLSLFLVMVVR
AWVKQDKKAEGRGRVARIQRRLLVVEVEKRIMQYQTYIEQGLEKDAQCMFGLVLYSLDRL
YHSVKWHAIATGEWQCLREDIIYLARPGLQTPYKLTVTTRLQRVYDCLLPSLKRK
>CER.cerca.ISC453364.gnm3.ann1.Cecan.4G161900.1
MEVSSLEDKSTENKSLFSFYSSYLWNRVVGFYPFFNTNFLGKLTARFGSGKRRE
SLPLPLPSNLLDSSLVLTEASRVHGILEDILEHVLINLHFIQKNLQFWQSKAQRSDTRKA
YFMIFERGPRAFIDGTFQLLRGSTAQGCSLQLLCQSASAFINERVTVLSSLRYSLATFLA
QVYVEVDRVGEELVKDPENKLPSLLVKINDLFSTLEASIGHLHATHQSDSSVDGTYSVPL
LFEKLPEINQEGSQWTDCEIRDAINTVYQNLDKLDSYISILVTKHKKPRKLTQYWIRYTC
GAVGLSACSIWILQHSSLMGNSDIDNWIHEAKDSTVSFFKDHVEQPLLSIRDELFETFRK
RHQGIMDLEEVQLTSNSLHRMLLAFSEHTKGQKLPENASDQEMLEIVMTRYEKELTHPLT
NLVSGELARALLIQVQKLKLDIETAMLELNQILRANEINFAILAALPAFFLSLLLVMVVR
AWVKQDTKAEGRGRIARIQRRLLVVEVEKRIMQYQNYVEQGLEKDAQCMFGLVLYSLNRL
YHSVKRHAIATGEWQCVRQDIIDLARPGLKTPYKLKVTSRMERVYDCLLPSLKRQ
>CAE.chafa.ISC494698.gnm1.ann1.ChfasH1.7G027900.1
---SSSENESTVNRSLLSLYSNYLWNRVQGFYTFSSSNFLGSFRAAFRSNKRRECL
PLPLPSNSLDSSLLISEPSRVHDVLEDIFEQVLINLHSIQKNLQFWQSRAQKSDSSKAYF
MILERGPRAFIHETVQLLQGRAVKGSSIKHLSQSASAYINERVTVLSNLRYSLATFLAQL
YVEVDKIGEDLVMDPEQKLPSLLVTISDLFSTLEASIGHLHATRQSDSSVDGTYSLPLLF
EKLPEINQDGSQWTDCEIRDAINSVYQNLQKLDAYISVLVTKHRKPRRITRYWIRYTCGA
VGLSVCSIWLLQRSRLMGSSEIDNWIQEAKDSTISFFTEHVEQPLLSIRDELFETFRKRH
QGIMELEEVQLTSNSLHRMLLAFSEQIKGQKFPENSSDQEMLEIVMARYEKELTHPIQNL
LSGELARALLIQVQKLKLDIETAMLELNQILRANEINFAILAALPAFFFSLLLLMVVRAW
IKQDKKAEGRGRIARLQRRLLVVEVEKRIMQYQNYVVQGQERDAQCMFGLVLYSLNRLYN
SVKRHAEATREWPYLRQDLIDLASPGLETSYKLKVTSRLETVYDCLLPSVSRK
>PAP.lotja.MG20.gnm3.ann1.Lj2g3v3007500.1
MAETESSSSSDGDRKLIVSYSNYIRNRLKDLHRFSPFNLLSNLAARFRLSPRRECFPL
PLPYNLLDSSTTMTESSRAHVVLEDVLERVLMNLHLIEKNLQFWQSRAEGSDARKAYFMV
FERGPRAFIDETVRFLRCVA-QSSSSQNLCQFASDYISERKTVLDSLRFSLATFLAQVYV
EVDKIRKELRTDPENRLPSLLATINDLFSTLEASM------RQSDYSMDGSHSTPLLFEK
LPEINPESSQSTDCEIKDAINSVYQNLDKLDSYISFLVIKHRKPKKITQYWIRYTCGAVG
LSVCSIWLLRHSSLMGSSDLDNWIKEAKDSTVSFFKDRVEKPILSIRDELFETFRKRHHG
IMDLEEVQLTFNSLHRMLLAFSEQTKGEKFPANASDQEMLAIVMDRYEKELVHPIQNLVS
GELARAMLIQVQKLKLDIETAMLELNQILRANEINFAVLAALPAFVLSLLLIMLVRAWFK
QDTKAEGRGRAAQKMRRLLVVEVEERIIQYQNYVNEGLERDAQCMYGMLLYSLYRLYHSV
KRHPEDSGKWQRLRRDIIDLARPGLQTADKLYVTSRMERVYDCLLPILKRQ
>PAP.medtr.A17_HM341.gnm4.ann2.Medtr5g088780.1
MAVVPSETESSLNRNLPSLYSDFLRNRFSAFH-FSPSTFFSSLTSAFRSSRRRECLPLP
LPSNYLDSSMNYSNASRVHAVLEDVLERVLTNMHRIQKNLQFWQSIAQKSDNRKAYFMVF
ERGPRAFIGETVKLLRGRAAQDSSLQNICQSASDYVNERVTVLSFLRCSLAIFLAQIYVE
VDKVGEELITDPEHKLPSLLVTINELFSTLEASIGHLHAVRQSDSSVDGTYSIPLLFEKL
PEINQDGSQWTDCEIRDAISSVYQNLDKLESYICSLVVKHRKPKNITQHWVHYACGAVGL
SVCSLWLLRHSSLMGSSDLDNWIQEAKDSTVGFFTDHVEQPILSIRDELFETFRKRHQGI
MDFEEVRLTSNSLHRMLLAFSEQTKGQKSPVNASDQEMLEIVMDRYEKELMHPIQNLLNG
ELARAMLIQVQKLKLDIETAMLELNQILRANEINFAVLAALPAFFISLLLIMLVRAWFKQ
DTKAEGRGRVARIQRRLLVVEVERRIMQHQIYVEQGLERDAHYMLGLILYSLDRLYSSVK
RHAEASGEWQCLRQDIIDLARPGLQTSHKLAVTSRIIKVYDCLLPVLRP-
>CER.phach.longxuteng.gnm1.ann1.LXT15902.t1
MEDSSSENTPTDYRSLFSFYSSYLWNRVLGVFPFSNSNFLGKLTPRFRSGKRRE
SLPLPLPSNLLDSTLVLTEASRVHDILEDILEHVLVNLHCIQKNLQFWQSKAQRSDTRKA
YFMIFERGPRAFIDGTLQLLRGSTSQGFSLQLLCQSASAFINERITVLGSLRYSLATFLA
QVYVEVDRAGEELVKDPENKLPPLLAKINDLFSALEASIGHLPAMHQSDSSVDGSYSVPL
LFERLPEINQEGSQWTDCEIRDAINLVSQNLNKLDAYISILVTKHKKPRKLTQHWIRYTC
YAVGLSVCSIWILQHSSLMGSSDIDNWICEAKDSTVSFFKDHVEEPLLSIRDELFETFRK
RHQGIMDLEEVQLTSNSLHRMLLAFSEHTKGQKLPENASDQEMLEIVMTRYEKELTHPLT
NLVSGELARALLIQVQKLKLDIETAMLELNQILRANEINFAILAALPAFFLSLLLAMVVR
AWVKQDTKAEGRGRVARIQRRLLVVEVEKRIMQYQNYIEQGLEKEAQCMFGLVLYSLNRL
YHSVKWHAIDTGEWQCLRQDLIDLARPGLQTPYKLKVTSRLQTVYDCFLPSLKRK
>PAP.phavu.G19833.gnm2.ann1.Phvul.008G203700.1
MAVPLSETESTENTTFLSQYSHYIRNRIHALYPFYPKNFISNFAIRFRSTPRRECLPLP
LPSSSLDSPVLITKRSRVHGIVEGILERILINLHSIQKNLHFWQFRAKRSDSQKARFMIF
ERGPRAFIDETVKLLRGLTAQGSSTQSLCQSASGFIDERVAVLSSLRYSLATFLAQVYME
VDKIGEDLVADPETELPTLLVKMSDLFSTLEASIGHLHAMRESDSSVDGSYSFPLIFEKV
PEINQDGSQWTDCEIRDAINSIYQNLDKLDAYISFLVIKHRKPKKITQYWIRYTCGAVGL
SVCSIWLLRHSRLVGSSDLDNWVQEARNSTISFLKNHVEQPILSIRDELFETFRKRHQGI
MDLEEVQLTSNSLHRMLLAFSEQARGQNIPANASDQEMLEIVMDRYEKELMHPIQNLLNG
ELVRAILIQVQKLKLDTETAMLELNQILRANEINFAVLTALPAFFLSLLLIMVVRAWFKK
DTKAEGRGRVARIQRRLLVAEVKKRIVRYQNYVDQGLERDAQCMFGLALYSLNRLYHSIK
GHAEASGEWESLREDIIDLAAPGLQTSDKLSVISHM-VTYDCLLPSQNRR
>OUT.prupe.Lovell.gnm2.ann1.Prupe.4G269200.1
-----NGNENKGLKTLISLYSSCLWNRVVGFVPSSDSNFLGKIYFRGRSRKRRACLPL
PLPSNSLQYSPVTTEASRVCDVLHDILEHIFSNLHNIQKNMQFWQSRAEGSNAQKVKFMV
LERGPQAFIEGTIQLIHGCVAEGSSIKNICLSASAHISERIAILTNLRCSLATFLAEVYM
EIDRFGEELLRDPENSLPSLLIRINGLFFKLEASVGHLHAMRQCDSSVEGSYSVPLLFEK
LPEINQEGSQWTDCEIRDAINLVYQNLEKLDSYLSYIVAKHRKPRKVTQYWIRYTCGVVG
LSVCSMWLIGHSRLMGSPDIDNWLREARDSTIGFFSDHVEQPLLSIRDELFETFRKRHRG
MMDLEEVQLTSNSLHRMLLAFSEQTKGQKFPENAPDQEMLEIVMARYEKELTHPITNLLN
GELARAMLIQVQKLKLDIETAMLELNQILRANEINFAILAALPAFFLSLVLIMVVRAWFK
QDTRAEGRGRIARLQRRLLVVEVEKKIMQYRTFVDQGMEKDAQCVYGLLLYSLDRLYHAV
ERHAKATGEWQWLSQDIIDLGKPSLQTEHKLRVTARLERVYDCLLPSLKRQ
>OUT.quisa.S10.gnm1.ann1.Qs0100030.1
MEVTPSDDESKGDKTLFQFYSNYIWNRLTGFFPSSNPNFLGSVTFRIRSRKRRK
CLPLPLPSISLDSSLIMTESSRVHDVLEDILEHVFTNLHNIQKNLQFWQSRAERSDTRKA
YFMLFERGPLAFIDGTVQLLRECATHGSSMQHMCQSASVYIHERIAILSNLRYSLATFLA
QVYMEVDRYQEEL-----------------------ASIGNQHAQRQSDSSVEGSYSVPL
LFEKLPEINQEGSQWTDCEVKDAVNLVYQNLHKLDSYLAVLVTKHRKPRKLTLHWIRYTC
GAVGLSVCSIWLLRHSSLMGSSDIDNWIHEAKDSTDSFFNDHVEQPLLAIRDELFETFRK
RHKGMMDLEEVQLTSNSLRRMLLAFSEQTKGQKFPQNASDQEMLEIVMARYEKELMHPIQ
NLVSGELARALLIQVQKLKLDIETAMLELNQILRANEINFAILAALPAFFLSLLLLIVVR
AWFQRDTRAEGRGRIARLQRRLLIVEVEKRIMQYQNYVDQGMEKDAQCMFGLILYSLDRL
YHAVKGHAKATGEWQCLRQDIIDLGRPGLQTAYKLTVTSRMGRAYDCLLPAKR--
>OUT.quisa.S10.gnm1.ann1.Qs0100090.1
MEVTPSDDESKGDKTLFQFYSNYLWNRLTGFFPSSNPNFLGSVTFRIRSRKRRK
CLPLPLPSISLDSSLIMTESSRVHDVLEDILEHVFTNLHNIQKNLQFWQSRAERSDTRKV
YFMLFERGPLAFIDGTVQLLRECATQGSSMQHMCQSASVYIHERIAILSNLRYSLATFLA
QVYMEVDRYQEELVKDPENLLPSLLVTVNDLFSMIEASIGNQHARRQSDSSVEGSYSVPL
LFEKLPEINQEGSQWTDCEVKDAINLVYQNLHKLDSYLAVLVTKHRKPRKLTLHWIRYTC
GAVGLSVCSIWLLRHSSLMGSSDIDNWIHEAKDSTVSFFNDHVEQPLLAIRDELFETFRK
RHKGMMDLEEVQLTSNSLRRMLLAFSEQTKGQKFPQNASDQEMLEIVMARYEKELMHPIQ
NLVSGELARALLIQVQKLKLDIETAMLELNQILRANEINFAILAALPAFFLSLLLLIVVR
AWFQRDTRAEGRGRIARLQRRLLIVEVEKRIMQYQNYVDQGMEKDAQCMFGLILYSLDRL
YHAVKGHAKATGEWQCLRQDIIDLGRHGLQTAYKLTVTSRMGRAYDCLLPAKR--
>OUT.quisa.S10.gnm1.ann1.Qs0225630.1
---------------SSDSTYKYLWNRLIGFFPSFKTNFLRNVTFRIRSRKRRK
CLPLPLPSCSLDSSLIMTETSRVHDVLEDILEHVFTNLHNIQKNLQFWQSRAERSDVRKV
YFMLFERGPLAFIDGTIQLLLDSATQGSSVQHMCQSAFVYIHERIAVLSNLRYSLATFLA
QVYMEVDRYQEELVKDPEKLLPSLLVTINSLFSMLEASIGNQHALRLSDSSVDGSYSVPL
LFEKLPEVNQEGSQWTDCEVRDAINLVYKNLHKLDSYLAVLVSKHQKPRKLTMHWIRYTC
GAVGLSVCSIWLLRHSRLMGSSDIDNWISEAKDSTVCFFNDHVEQPLLAIRDELFETFRK
RHKGMMDLEEVQLTSNSLHRMLLAFSEQTKGQKLPQNASDQEMLEIVMAS-EKELTHPIQ
NLVSGELARALLIQVQKLKLDIETAMLELEQILRANEINFAILAALPAFFLSLLLLMVVR
RWFQRDKRAEGRGRIARLQRRLLIVEVEKRIMQYQNYVNQGLEKDAECMFGLILYSLDRL
YNAVKGHAKATGEWQCLRQDLIDLGRPSLQTTYKLTVTSRMERVYDCLLPAKR--
>CAE.sento.Myeongyun.gnm1.ann1.Sto09g295310
MAVPPSDNESIRNRSLVSLYSNYFWNRV-----LGPLYNLSNVTVRFRSSRRRECLPLPL
PSSSLDSSLFMSKPSRVHDLLEDIFKHVLINLHSTQKNLQFWQSRAMRSDTSKAYFMILE
RGPRAFIDETVQLFG-RAAQGSSIKHLSQSASAYINERVTVLSNLRYSLATFLAQVYVEV
DRIGEELVMDPEQKLPSLLVTINDFFSTLEASIGHLHATRQSDSSVDGTYSLPLLFEKLP
EINQDGSHWTDCEIRDAINSVYQNLHKLDAYISVLVTKHKKPRKITRYWIRYTCGAVGLS
VCSIWLLQHSRLTGSSDIDNWIREAKDSTVSFLTEHVEQPFLSIRDELFETFRKRHQGIM
EQEEVQLTSNSLRRMLLAFSEQITGKKLSENASDQEMLEIVMARYEKELTHPIQNLLSGE
LARALLIQVQKLKLDIETAMLELNQILRANEINFAVLAFLPALFLSVVLLGVVRTWFKQD
KKAEGRGRIARVQRRLLVVEVEKRIIQYQNYVEQGQERDAQCMFGLVLYSLNRLCHSVKR
HAEATGEWQYLRQDLIDLAKPGLQTAYKLTVTSRLESVYDCLLPLLSRR
>DET.singl.CAF01.gnm1.ann1.evm_model_Chr06_807_2
MEAQPSQSEIASSRGYLSFYSNYLWNRVLGLCPFSNTIFLGKIAAPFRSGKRRE
CLPLPLPSNSLDSTLLMTEASIVHDVLEDILEHVLINLDNIEKNLQFWQSRAERSDAR
KAYFMVFERGPRAFVDETVQLLRGCTTQGSPIQHLCQSASAYINERITLLSILRYSLATF
LAQVYVEVDRIGDDLVKNPENTFPSLLHTFNDLFSTLEASIGHLHAMRQSHSSVDGSYSF
PLLFEKLPEINQEGSQWTDCEIKDAINSVYQNLNKLDSYITVLVIKHRKPTKLTQYWIRY
TCGVVGLSACSIWLLRHSSLMGSPDIYNWICEAKDSTVSFFKDHVEQPLLSIRDELFETF
RKRHQGIMDQEEVDLTSDSLHRMLLAFSEQTKGQKFPENASNQEMLEIVMARYEKELMHP
ISNLLSGELARALLIQVQKLKLDIETAMLELNQILRANEINFAVLAALPAFFLSLLLVMV
VRAWAKQDTKAEGRGRIARIQRRLLVVEVEKRIMQYQNYIEKGMEKDALCMFGLVLCSLN
RLYHSVKRHAKATGEWQCLQQDIIDLARPGLPTAYKLTVTARMERVYDCLLPSMKRK
>OUT.vitvi.PN40024.gnm2.ann1.VIT_206s0009g02170.1
------------------------------------------------------------
------------EASRVFDVLEDILEHLFLNLHNIQKNLQFWQSRAEESNARKAYFMIFE
RGPRAFITRTVQFIRESVAQGSSLQLLSQSASAHISERITILTSLRYSLATFLAQVHIDI
DKFGEELVNDPEKSLSSLLVTINGLFSKLEAAIGHLHATRQSDSSVDGSYSFPLVFEKLP
DVNQEGSQWTDCEIRDAINLIYQNLYKLDSYLSILVSKHRKPRKLTLYWIHYTCGAVGLS
VCSVWLLRHSSLMGSNDIENWVREARDSTITFWNDHVEQPILSIRDELFETFRKRHRSVM
ELEDVQLTANSLHRMLLTFSEQTQGQKFPEHASDQQMLEIVMARYEKELMHPIQNLLKGE
LAHALLIQIQKLKLDIETAMLELNQILRANEINFAILAALPAFFVSLLLIMLVRAWVKQD
TRAEGRGRVARIQRRLLVVEVEKWIMQYQTCMNQGKEKDAQCMFGMVLYSLDRLYRAVER
HAKATGEWLCLRQDIVELAKPGLDTASKLILTARMERVYDCLLPSLKRQ
