# Supplementary material for: Legume genome structures and histories inferred from Cercis canadensis and Chamaecrista fasciculata genomes
Source: Plant J. 2026 Jun 10;126(5):e70981. doi: 10.1111/tpj.70981 (PMC13252982; doi:10.1111/tpj.70981)
Supplement: Supplementary file 4 — Data S4. Manuscript supplement; Compressed directory of aligned sequences from 2212 low‐copy gene families, for calculation of a consensus species tree. [file TPJ-126-0-s010.gz › S4_consen_species_tree/40_aln_fas_cln1/Legume.fam3.06903]

>CAE.acacr.Acra3RX.gnm1.ann1.g19319.t1
MSVNRKFTGSNGRMPLNSKSGKSNEASNESNSSRKCKKKPFFVWFLGVVALGIVWFF
ISSHSDMLRKEKRLGDCEERARILLQRHNISKKQLHAFVSFFSVSDQILSQCIDERRV
QKLLSSDLGNNLQMIFSENREFHKEHTGVTGQFELMEQCPVLNDSVQRNLESLLLMEKTV
SLAPYSAIMSNFVKNLLHGKNIVQSWVLELVAIQGYLT---LCIGYWWILVVITICCRLA
GFPLFW---NQKL-----VSQPKQSQHSAGQNPKGAGSWRKKLLVTFVLLGIVGSVWLFW
HLNNDIMRRRKEMLTNMCDERARMLQDQFNVSMNHVHALAILVSTFHHSKHPSAIDQKTF
GEYTERTSFERPLTSGVAYALKVLHSDREHFEKQHGWTIKKMEAENETLVQDCIPENLNP
APIQDEYAPVIFAQETVSHIVSIDMMSGKEDRENILRARATGKGVLTSPFKLLKSSHLGV
VLTFAVYNANFPPNATPEQRIEATVGYLGASYDVPSLVDKLLHQLASKQTIVVNVYDTTN
ASAPIKMYGTDVIDTGLLHISNVDFGDPTRKHEMHCRFKHKPPLPWTAINASVGVLVITL
LLGHIFYAAISRIAKVEDDYREMRELKVRAEAADVAKSQFLATVSHEIRTPMNGVLGMLQ
MLMDTELDESQMDCAQTAHKSGKDLISVINEVLDQAKIEAGKLELEAVEFDPRSILDEVL
SLFSGKSNEKRIELAVYVSKRVPAVVIGDPKRFRQIITNLVGNSLKFTHDKGHVFVSVHM
ANEVESPLHDMDVVLSQGF---RDMSDITYNTLSGIPVVNRWKSWANFKKLSSMNLMDES
GVIQLLVTVEDTGIGIPLEAQHRIFTPFMQADSSTSRTYGGTGIGLSIGKCLVDLMRGEI
GFVSEPEIGSTFSFSATFRMPKASHQDTKRQQCNPFVSECKGLRALVVDRRKIRAEVTRY
YLQRLGMSVDVAYSLNSAYSYLSGSSNKRISQQLEMIVIDKDALDKESSLLYVIKKQRQN
DIKRDPKSFPKIFLLANNLSPDEHGELKSVGVVDGILMKPLWFSILIRSYREALGSEKK
QIIRQKEPNLGNLLRQKHILVVDDNAVNRKVAEGVLRRYGAKVTCVEGGRAALKILMPPH
SFDACFMDLQMPEMDGFEVTRQIRCLEKEFNEKIARGEASTEMFGNVAHWHMPILAMTAD
ATQASIEECDRCGMDDYVLKPFEEEQLYKAVARCFGS--
>PAP.aesev.CIAT22838.gnm1.ann1.Ae07g00700.1
MSVNRRLSGSNGRLPPCMKPWKANEPLHMSNSHRTWRRKPFLLWILGVVAVGSVWF
LLSFNSNYLMSKEREAACEERARILLQRYNISRKQLHALSSLFSGSDQILSNCIDERRL
QMLLSSGIAHSSQLVCPENQELQREDRCFADTVEPIEQCPILDGYVQTRLELSFLLKKYV
PLASHPLLSSNVVNCLLSGKNILQSWELRVCKILDSVSSLNLVKGCWWVLIGIIMSCNFS
GFCFLRRSQNKKLVRGQKVGQQKRLQHFAQGPSKSAGSWRKRLLVIGVSLGIVGSIWLFW
HLNAGIMQRREEMLTNMCDERARMLQDQFNVSMNHVHALAILVSTFHHGKHPSAIDQKIF
GEYTESTAFERPLTSGVAYAMKVLHSDRMDFEKRHGWTIKKMETENEALVQDCFPENLDL
APIQDEYAPVIFAQETVSHIVSIDMMSGKEDRENILRARASGKGVLTSPFKLLKSNHLGV
VLTFAVYNSKLQADATPKQRIEATVGYLGASYDVPSLVDKLLHQLASKQTIVVNVYDTTN
ASAPITMYGTDVTDTGLLRISSLDFGDPLRKHEMHCRFKQRPPLPWTAINSSVGVLVITL
LVGHIFHAAINRIAQVEYDCDEMRKLKVRAEAADVAKSQFLATVSHEIRTPMNGVLGMLQ
MLMDTELDENQMDYAQTAHRSGKDLISVINEVLDQAKIEAEKLELEAVAFDPHAILDEVL
SLFSGKSIEKGIELAVYASNQVPEAVIGDPKRFRQIITNLVGNSLKFTHDKGHVFVSVHV
ANEVKNPPQTIDAVLREGLKLDQDMSDRIYNTLSGFPVGNRWKSWEKFEKLSSMNLMNEH
EMIQLLVTVEDTGIGIPMDAQSRIFTPFMQADSSTSRTYGGTGIGLSISKCLVELMGGEI
GFVSEPGIGSTFSFTATFRRGEVASLDSKWQKNNHFASQFQGLRALVVDKRKIRAEVTRY
YLQRLGMSIDVTLSLKSACSFLSSTCNMSMSSQLAMILIDKDAWDKDS-IIFTIKKQRQN
GFKGDPINFPKVFLLATHLSPNERDEIKSMGVVDDVLMKPLWLSVLIRCYRESLGTEKRQ
TNRRKVSKLGNLLLNKKILVVDDNAVNRRVAKGVLQKYGTVVTCVESGKTALQMLKPPHD
FDACFMDLQMPEMDGFEVTRQIRNLESEVNEKIACGGASAEMFGDISHWHTPILAMTADV
TQASSDESRKCGMDGYVSKPFDEEQLNMAVAQFFNSG-
>OUT.arath.Col0.gnm9.ann11.AT5G35750.1
---------------------TSKKAKKSSSSDKKWLKKPLFFLLCGSL-VIVLVMFLR
LGRS---QKEETDSCNGEEKVLYRHQNVTRSEIHDLVSLFSDSDQVTSECHKESSPGMW
TNYGITCSLSVRS-DKQETRGLPWNLHSISSTSCMCGNLEPILQQPENLEE--ENHE
E-------------GL-------------------EQGLSSYLRNAWWCLIGVLVCHKI
YVSHSKARGERKEKVHLQEALAPKKQQQRAQTSSRGAGRWRKNILLLGILGGVSFSVWWF
WDTNEEIIMKRRETLANMCDERARVLQDQFNVSLNHVHALSILVSTFHHGKIPSAIDQRT
FEEYTERTNFERPLTSGVAYALKVPHSEREKFEKEHGWAIKKMETEDQTVVQDCVPENFD
PAPIQDEYAPVIFAQETVSHIVSVDMMSGEEDRENILRARASGKGVLTSPFKLLKSNHLG
VVLTFAVYDTSLPPDATEEQRVEATIGYLGASYDMPSLVEKLLHQLASKQTIAVDVYDTT
NTSGLIKMYGSEIGDISEQHISSLDFGDPSRNHEMHCRFKHKLPIPWTAITPSILVLVIT
FLVGYILYEAINRIATVEEDCQKMRELKARAEAADIAKSQFLATVSHEIRTPMNGVLGML
KMLMDTDLDAKQMDYAQTAHGSGKDLTSLINEVLDQAKIESGRLELENVPFDMRFILDNV
SSLLSGKANEKGIELAVYVSSQVPDVVVGDPSRFRQIITNLVGNSIKFTQERGHIFISVH
LADEVKEPLTIEDAVLKQRLALGCSESG---ETVSGFPAVNAWGSWKNFKTCYST-ESQN
SDQIKLLVTVEDTGVGIPVDAQGRIFTPFMQADSSTSRTYGGTGIGLSISKRLVELMQGE
MGFVSEPGIGSTFSFTGVFGKAETNTSITKLERFDLAIQEFTGLRALVIDNRNIRAEVTR
YELRRLGISADIVSSLRMAC-----TCCISKLENLAMILIDKDAWNKEE---FSVLDELF
TRSKVTFTRVPKIFLLATSATLTERSEMKSTGLIDEVVIKPLRMSVLICCLQETLVNGKK
RQPNRQRRNLGHLLREKQILVVDDNLVNRRVAEGALKKYGAIVTCVESGKAALAMLKPPH
NFDACFMDLQMPEMDGFEATRRVRELEREINKKIASGEVSAEMFCKFSSWHVPILAMTAD
VIQATHEECMKCGMDGYVSKPFEEEVLYTAVARFFEP--
>CER.bauva.BV-YZ2020.gnm2.ann1.rna-bv29053.t1
MSVNGKLSGLNGRLPLSLKSWKANEPLHGSKSLRKCRRKSLFWWAFGFIAIISVCFFFSF
NNELARKEKVWDACEERGRSLLQRQNVSRKRFHALASLLYGSDQ----CIDEGGLQKLL
SNGIDSSQ-VIC-LEKQFSKDHPRVADNVESVEQCPVLDEYVQTNLELSVLVDKSISMAA
RSEHSSNFVNHLFYGKNMLQSWVLGIFAIPSFGSLSNLIKGSWWFLLGLSMCYKLSGFHL
FWKTQNQKGVQWKPVAQQKKQQHCVHGSPRGAGKWRKMFLILFVSFGILGSIWLFWHLN
NDIKLRRKEMLANMCDERARMLQDQFNVSMNHVHALAVLVSTFHHSKHPSTIDQKTFGEY
TERTAFERPLTSGVAYALKVPHSVREQFEKGHGWTIKKMETENETLVQDCIPEYLDPAPI
QDEYAPVIFAQETVSHIVSIDMMSGKDDHENILRARASGKGALTSPFKLLKSNHLGVVLT
FAVYNTDLPPDATPEQRIEATVGYLGASYDVPSLVDKLLHQLARKQTIVVNVYDTTNASA
PITMYGTDVADTGLLYVSNLDFGDPLRKHEMHCRFKERPPLPWTAINASVGVFVITLLLG
HIFYAAINRIAKVEDDYRKMMELKVLAEAADVAKSQFLATVSHEIRTPLNGVLGMLQMLM
DTELDENQMDFAETAHGSGKDLISVINEVLDQAKIEAGKLELEAVTFDPRAILDEVLSLF
SGKSSEKRIELAVYVSNQVPEAVIGDPKRFRQTITNLVGNSLKFTHDKGHVFVSIHLADE
VRSPLYIMDSVLRQGFNLDQNMPHRSYNTLSGFPVVNRWKSWENFKKLSSINLIDDPEII
QLLVTVEDTGIGIPVDAQSRIFTPFMQADSSTSRTYGGTGIGLSISRCLVDLMGGEIGFV
SEPGIGSTFTFTGIFRKGETASLDSKWQQYSPFISEFEGLRALVVDRRNIRAEVTKYYLQ
RLGMSVDVTSSLKSAYSYLS--SMKRMPTQLTMMLLEKDVWDKECSILCSIKKHGQNGMK
EDLVNFPKIFLLATHLSPDEHDKLKCAGVVDDVLIKPLWLDVVIRYHRETLGSEKRQIYR
KTASNLGNMLMQKRILVVDDNAVNRKVAEGFLQKYGAIVTCVNGGKAALKMLNPPHSFDA
CFMDLQMPEMDGFEASQQVRILENEVNEKIACGKASAEMFDNVAYWHTPVLAMTADVIQA
INEECSKCGMDDYVAKPFEEEQLYTAMARVFKF--
>CER.bauva.BV-YZ2020.gnm2.ann1.rna-bv31597.t1
MSVNRKLSGLNGRLPANLKPWKANEALQGPNSLRKYRRKSLLWWFFGFVAILSLSFFFSF
NNELVRKEKVWDACEERARILLQRYNVSRKRFRALASLFSGSDQ----CIDERELQKLL
TNGIDGS-QVKCPEK-QLSEDRPCVADNVESIEQCPILDDYAQRKLELSLLVDKSVSVAL
QSEHSSNLVNHLFCGKNILQSWLLEVFAMLSSGSLSSLVKGSWWVLLGLTMCYKFSGFHL
LWRSQNQKVVQRQPSAHQKQLQQSVHTPPRGAGRWRKKFLVLFVSLGILGSIWLFWHLN
EDIKLRRKEMLANMCDERARMLQDQFNVSMNHVHALAVLVSTFHHGKHPSTIDQKTFGEY
TEMTAFERPLTSGVAYALKVPHSLRDQFEKEHGWTIKKMETENETLVQDCIPEKLDPAPI
QDEYAPVIFAQETVSHIVSIDMMSGKEDHENILRARASGKGVLTSPFKLLKSNHVGVVLT
FAVYNTDLRPDATPEQRIEATAGYLGASYDVPSLVDKLLHQLASKQTIVVNVYDTTNASA
PITMYGTDVADTGLPFISNLDFGDPLRKHEMHCRFKQKPPLPWTAINASAGVLVITLLVG
HIFYAAINRIAKVEDDYRKMMELKVRAEAADVAKSQFLATVSHEIRTPMNGVLGMLQMLM
DTELDENQMDFAETAHRSGKDLISVISEVLEQAKIEAGKLELEAVAFDPRAILDEVLSLF
SGKSDEKRIELAASVSNQVPEVVIGDPKRFRQTITNLVGNSLKFTLDRGHVFVSIHLADE
LRSPVYIMDPVLRQGLNLDQDMPDRSYNTLSGFPVVNRWKSWENFKKLSSINPIDEPETI
QLLVTVEDTGIGIPIDAQSRIFTPFMQADSSTSRTYGGTGIGLSISKCLVDLMGGEIGFV
SEPGVGSTFTFTGIFRKGETTSLDAKWQQYSPHTSEFQGLRALVVDGRNIRAEVTRYYLQ
RLGMSVDVTVSLESAYSCLS--SNKSMSTQFAMMLLEKDVWDKEHSILCSIKKHRQNGIK
DDPINFPKIFLMATQLSPNERDELDSAGVVDYILVKPLWLSDVVRYFREALGSEKRQMHR
KKASNLGDLLTQKRILVVDDNAVNRKVADGVLQRYGAIVTCVNGGKAALKMLNPPHNFDA
CFMDLQMPEMDGFEVTWRVRCLENVVNEKIASGKASAEMFGNVTYWHTPILAMTADTIQA
TSEECSKCGMDGYVAKPFEEEQLYTTMEQFFEPD-
>CER.cerca.ISC453364.gnm3.ann1.Cecan.4G121500.1
MSVNRKLSGLNGRLPPTLKPWKANEPLHGSNSLRKCRRKSLLWWFFGFVAIVSLWFIFSF
NNELVRKEKVWDACEERARILLQRYNVSRKRYHALASLFSGSDQ----CIDERGLQKLL
SNGIDSS-QVICPE-KQFSKDHPCVADKVESIEQCPILDEYVRRKLELSLLVDKSVSVAS
RSEHSSNLVNHLFCGKNILQSWVLGVLAMPGSGSLFSLVKGSWWVLLGLTMCFQLSGFHL
LWRSQNQKVVHQQPVAQLQ--QHSAHGPPKGAGRWRKKFLILFVSLGILGSIWLFWHLNK
DIKLRRKEMLANMCDERARMLQDQFNVSMNHVHALAILVSTFHHSKHPSTIDQKTFGEY
TERTAFERPLTSGVAYALKVPHFVREQFEKGHGWTIKKMETENETLVQDCIPENLDPAPI
QDEYAPVIFAQETVSHIVSIDMMSGKEDHENILRARASGKGVLTSPFKLLKSNHVGVVLT
FAVYNTDLPPDATPEQRIEATVGYLGASYDVPSLVDKLLHQLASKQTIVVNVYDTTNASA
PITMYGTDVTDTGLLNISNLDFGDPLRKHEMHCRFKQRPPLPWTAINASVGVLVITLLLG
HIFYAAINRIAKVEDDYRKMMELKVRAEAADVAKSQFLATVSHEIRTPMNGVLGMLQMLM
DTELDENQMDYAETAHGSGKDLISVINEVLDQAKIEAGKLELEAVAFDPRAILDEVLSLF
SVKSNEKRIELAAYVSNQMPEVVIGDPKRFRQTITNLVGNSLKFTHDKGHVFVSIHLADE
VRSPLYIMDSVLRQGLNLDQDMSDRNYNTLSGFPVVNRWKSWENFKKLSSINLIDEPDII
QLLVTVEDTGIGIPVDAQSRIFTPFMQADSSTSRTYGGTGIGLSISKCLVDLMGGEIGFV
SEPGIGSTFTFTGIFRKGETASLDAKWQQYSPFISEFQGLRALVVDRRNIRAEVTRYYLQ
RLGMSVDVTFSLKSAYSYLS--SNKSMSTQLAMMLLEKDVWDKERSILCSIKKHRQNGMK
DDPINFPKIFLLATHLSPDERDELKSAGVVDDIIIKPLWLSVVIRYYREALGSEKRQIYR
KKASNLGNLLMQKRILVVDDNAVNRKVAEGVLQKYGAIVTCVNGGKAALKMLNPPHNFDA
CFMDLQMPEMDGFEVTRRVRSLENEVNEKIACGKASAEMFGNVAYWHTPILAMTADVIQA
TNEECSKCGMDDYVAKPFEEEQLYTAVARFFKFD-
>CAE.chafa.ISC494698.gnm1.ann1.ChfasH1.7G012300.1
MSVNRKLSSQSSKLGK-----ANNEALHESNSLKKCKRKKPLFFFLAVVAVGTVC
FFMSFHSELMKKDKRWDDYEERARILLQRYNVSKKQLHALISFFSVSDQILLQCIDE
RGVKKLLSSDFASTSQSICPENRECQKEHTCVTQNVELIEQCPILDDYVQRNLESSPIVE
KTVSLASHTVKLSNLVNGLLHGKNCLQSWVMELCATQHCLNWYNLVKGGWWVLVGITMCC
KLSGFFFVGWSPNPKL-----VAQQKQMQHSVRRNPKGGGRWRKRLLVAFVLVGIVASIW
LFWRMNKDNTMAREEMLTNMCDERARMLQDQFNVSMNHVHALANLVSTFHHSKHPSAIDQ
KTFGEYTERTAFERPLTSGVAYALKVLHSDREPFEKLHGWTIKKMETENETLVQDCIPE
NLDPAPIQDEYAPVIFAQETVSHIVSIDMMSGKEDRENILRARATGKGVLTSPFKLLKSN
YLGVVLTFAVYNANFPPNATPEQRIEATVGYLGASYDVPSLVDKLLHQLASKQTIVVNVY
DTTNASAPITMYGTDVVDTGLLHISNLDFGDPLRKHEMHCRFKHRRPLPWTAISASGAVL
VITLLLGYIFYAAINRIARVEDDFREMRELKVRAEAADVAKSQFLATVSHEIRTPMNGVL
GMLQMLMDTELDEGQMDYAQTAHKSGKDLISVINEVLDQAKIEAGKLELEAVEFDPRSVL
DEVLSLFSDQSSEKGIELAVYVSNQVPLVVIGDPKRFRHIITNLVGNSLKFTHNKGHVFV
SVHLTNEVKNPLHIMDAVLRQGI---QDMSDRTCNTLSGFPVVNRWKSWANFKKLSCLNS
MDDPEMIQLLVTVEDTGIGIPLDAQCRIFTPFMQADSSTSRTYGGTGIGLSISKCLVDLM
GGEIGFVSEPGIGSTFSFTGTFRIGKTTS-DAKWQHCNPSISEFQGLRALVVDRRKIRAE
VTRYYLQRLGMSVDVTFSLESAYSCLSGTCNMSISRQLAMILIDKDVLDKDA-----IKK
QRLKNVKGDPKNFPKIFLLVNHLSPEEHDELKSQGVIDDVLMKPLWLSALIHCYREALGS
EKKQIDRKKESNLGNLLRQKSILVVDDNAVNRKVAEGVLQRYGAKVTCVDGGRAALKVLK
PPHVFDACFMDLQMPEMDGFEVTRQIRSMEKEVNEKIACGEASAKMFGDVAHWHMPILAM
TADVTQASNEECSLCGMDDYVSKPFEEEQLYMALSRCFGSG-
>PAP.lotja.MG20.gnm3.ann1.Lj2g3v3338860.2
MSVNRRLSGSNGRLPPSMKSWKANEPLHGSNSHWTWRRKSLLLWIFGVVAIGSVLFILN
FSSM---HLKKEAVCEERAQALLQRYNVSRKQLHALASLISGSDQILSNCIDERRLQMLL
SSGIISPQLLMCPENQELQREHGCVADSLESIEQCPILDDLVQARLELSFPLIPLVMMAS
LSALSSNLVNFFLCGK--------------DHVCSSNLIKGCCLVFTGILMCYKLSSFCL
LWRSQKQKLVQKHPAAQQKPPQHFVQGPSKGAGKWWKRLLVVFVSLGIVGSGWLFWHLNT
DIMQRRVEMLANMCDERARMLQDQFNVSMNHVHALAILVSTFHHGKNPSAVDQKIFGEYT
ESTAFERPLTSGVAYAFKVLHSERIHFENQHGWTIKKMESENEALVQDCIPENLDPAPIQ
DEYAPVIFAQETVSHIVSIDMMSGKEDRENILRARASGKGVLTSPFKLLKSNHLGVVLTF
AVYNSKLPPDATVEQRVEATVGYLGASYDIPSLVDKLLHQLASKQTIVVNVYDTTNASSP
IAMYGTDVADTGLLKISSIDFGDPLRKHEMHCRFKQRPPHPWTATNASVGVFVITLLLGY
IFYAAINRIAEVEDDYRQMRKLKVRAEAAEVAKSQFLATVSHEIRTPTTGVLGMLQMLMD
TDLDENQMDCAQTAHMSGKDLISVINEVLDQAKIEANKLELEVVSFDPRAILDEVLSIFS
EKSNEKGIELAVYASNLVPEVVTGDPKRFRQIITNLVGNSLKFTHDKGHVFVSIHLANEV
KNPLHIMDAVLREGVNLNQDLSDKTYNTLSGFPVGNRWKSWATFRKLNSLNLMDEPEMIQ
LLVTVEDTGIGIPTDVQSRIFTPFMQADSSTSRTYGGTGIGLSISKCLVDLMGGEIGFVS
EPGIGSTFSFTGHFRKGEATSLDAKWWKYNLFASEFQGLKALVIDRRKIRGEVTRYHLQR
LGISVDVSFSLKSACTCLSNTCNTSISMQVAMILIDKDSWDKESSILYTIKKHRENGTKG
DPASFPKIFLLATHLSSSERDELKSAGIIDDILMKPLWPSVLIHYYRESLGTRKKQINRK
RVSKLGSLLSDKQILVVDDNAVNRKVAEGVLQKYGVIVTCVESGRAALKMLNPPHSFDAC
FMDLHMPEMNGFEVTAQIRCLESDVNEKIAHGQASAEMYGNISHWHTPILAMTADVTQAS
SEEWRECGMDGYVSKPFDEEQLYTVMAQFFEV--
>PAP.medtr.A17_HM341.gnm4.ann2.Medtr5g097410.1
---------VNGRCSSKIKSWKGNESLHVSNSSTTCRRKLFLFWVFGVAVIGSVWF
VFSTFNF--KHLIKETACEKSAQTLLQRYNVSKKQLHVLASLFSGSDQILSNCIDERRLQ
MLLSSDIINTPQLMCPKNLDLQKEHRYV---AESVEQCPILDDFVHMRLGLSFPWKAYVT
LVS--ALLSDLVSVLLRGK------VMRVCAVVDNVNLSSLIKGCCLVLIGIILSHKLSG
FCLLRRNQKQKVVKEHPTAPQKRIQHCMLGHSKATGWRRKKLLVIFMSVGILGSAWLFRY
MSSDIAQRREEMLATMCDERARMLQDQFNVSMNHVHALAILVSTFHHGKHPSAVDQKIFG
EYTESSAFERPLTSGVAYALKVLHSDRMHFEKQHGWTIKKMETENEALVQECIPENLDPA
PIQDEYAPVVFAQETVSHIVSIDMMSGKEDRENILRARASGKGVLTSPFKLLKSNYLGVV
LTFAVYDSKLPPDATPEQRIEATVGYLGASYDVPSLVDKLLHQLASQQTIAVNVYDTTNA
SDPITMYGTDVLDTGLLHISGLDFGDPLRKHEMHCRFKHTPPFPWTAFWASVGVFVITFL
LGYIFYAAINRIAKVEDDYCQMRELKVRAEAADVAKSQFLATVSHEIRTPMNGVLGMLQM
LMDTDLDDNQMDFAQTAHTSGKDLISVISEVLYQAKIEAGKLELEAVAFHPHAILDEVLS
LFSEKSDEKGIELSVYASNQVPEVVIGDPKRFRQIITNLVGNSLKFIHNKGHVFVSIHLA
NEVKNPLHIMDAVLRECLNLNQDMSERTCNTLSGFPVGNRWKSWEKFQKLN---LAHESE
TIQLLVTVEDTGIGIPTDAQSRIFTPFMQADSSTSRTYGGTGIGLSISKCLVDLMGGEIG
FVSEPEIGSTFSFTGNFRKGETESVDEKWQKNNPLASEFQGLRALVIDRRKIRAEVTRYH
LQRLGMSVDVNSSLQSACFSLSDTCNSSMLTQLAMILIDKDSWDKESSILYAIKKQGQNG
VKGDSLNFPKIFLLATHLSPNERKELKSVGIIDDVLMKPLWQSVLIRYYRESLGTGRKQI
DRKKVSQLENLLIHKRILVVDDNAVNRKVAEGVLRKYGAVVTCVDGGKAALKVLKPPHNF
DACFMDLQMPEMDGFEVTRRIRYMENEVNEKIACGEELAEMFGNISYWHIPILAMTADVT
QASNEECKKCGMDDFVSKPFEEEQLYTAVACVFSF--
>CER.phach.longxuteng.gnm1.ann1.LXT15599.t1
MAVNRKLSGLNGRLPASLKPWKANEFLQGSNSLRKCRRKSL-WCFFGFVAIISLSLFFSF
NNELVRKEKVWDACEERARILLQRYNVSRKRFRALASLFSGSDQ----CIDERGLQKLL
TNDIDSSQ---CPENQ-LSEDHPCVAGSVESIEQCPILDDYAHKKLELSLLVDKSASVAS
QSEHSSHLVDHFFCEKNILLSCLLEVFAMLGSGSLSSLVKGSCWVLLGLAMCYKLSGFHV
LWRSKNQV-IQRQPVAQQKQQQHSVHGPPKCAGRWRKRFLILFVSLGILGSIWLFWHLN
KDIKLRRKEMLANMCDERARMLQDQFNVSMNHVHALAVLVSTFHHGKHPSTIDQKTFGEY
TESTAFERPLTSGVAYALKVPHSVREQFEKEHSWTIKKMETENETLVQDCIPENLDPAPI
QDEYAPVIFAQETVSHIVSIDMMSGKEDRENILRARASGKGVLTSPFKLLKSNHVGVVLT
FAVYNTDLPRDATPEQRNEATVGYLGASYDVPSLVDKLLHQLASKQTIVVNVYDTTNASA
PITMYGTDVADTGLLHISNLDFGDPLRKHEMHCRFKQRPPLPWTSINASAGVFVITLLLG
HIFYAAINRIAKVEEDYRKMMELKVRAEAADVAKSQFLATVSHEIRTPMNGVLGMLQMLM
GTELDENQMDYAETAHGSGKDLISVINEVLDQAKIEAGKLELEDVAFDPRAILDEVLSLF
SGKSNEKRIELAAYVSNQVPEVVIGDPKRFRQTITNLVGNSLKFTHDKGHVLVSIHLVDE
VSSPVDIMDLVLRQGLNRDQDMPDRSYNTLSGFPVVNRWKSWENFKRLSSINPVDEPEII
QLLATVEDTGIGIPVDAQSRIFTPFMQADSSTSRTYGGTGIGLSISKCLVDLMGGEIGFV
SEPGIGSTFTFTGIFRKGETTSLDAKWQQNSPLTSEFQGLRALLVDRRNIRAEVTRYYLQ
RLGMSVDVTFSLESSYSYLS--SNNSMSTQLAIMLLEKDVWDKERSILCSIKKHRQNGFK
DDPMNFPKIFLLASHLSPSERDELESAGAVDDILVKPLWLSDVVRYFREALGSEKRQIYR
KKASNLGNLLMQKRILVVDDNAVNRKVADGVLQKYGAIVTCVNGGKVALKMLNPPHNFDA
CFMDLQMPEMDGFEVTRRVRCLENEVNEKIASGKASAEMFGNVAYWHTPILAMTADVIQP
TNEECSKCGMDGYVAKPFEEDQLYTTMARFFEPD-
>CER.phach.longxuteng.gnm1.ann1.LXT63745.t1
MSVNRKFSGLNGRLPLSLKPWKANEPLHGSNSLRKSRRKSLFWWFLGLVAIVCLWFFFSF
NNELVRKEKVRNAYEERGRSLLQRYNVSRKRFHALASLFAGSDQ----CIDEGRLQKLL
SNGIDRSK-VICPE-KQFSKDHPCVAENVESIEQCPILDECVQITRELSLLVDKSVSLVS
QSEHSSNLVNHLFHGKDILPSWVMGVFAIPGFGSLSSLFKGSWWVLLGLTMCYKLSSFQL
LWRTQNQKVVQWQPVAQQKQQQQSVHGSPGSAGKWRKKFLILFVLLGILGSIWLFWHL
NNDIKLRRKEMLANMCDDRARMLQDQFNVSMNHVHALAILVSTFHHSKHPSTIDQKTFGE
YTEQTAFERPLTSGVAYALKVPHSVREQFEKGYGWTIKKMETENETLVQDCIPENLDPAP
IQDEYAPVIFAQETVSHIVSIDMMSGKEDHKNILRARASGKGALTSPFKLLKSNHVGVVL
TFAVYNTDLPPDATPEERIEATVGYLGASYDVPSLVDKLLHQLASKQTIVVNVYDTTNAS
APITMYGTDVADTGLLYISNLDFGDPLRKHEMHCRFKERPPLPWTAINASVGVFVITLLL
GHIFYAAINRIAKVEDDYRKMMELKIRAEAADVAKSQFLATVSHEIRTPMNGVLGMLLML
MDTELDENQMDYAETAHSSGKDLISVINEVLDQAKIEAGKLELEAVAFDPRAILDEVLSL
FSGKSSEKTIELAAYVSNQVPEAVIGDPKRFRQTITNLVGNSLKFTQDKGHVLVSIHLAD
EIRSPLHIMDSVLRQGLNLD-EMSDRSYNTLSGFPVVNRWKSWENFKNLSIINLKDDPEI
IQLLVTVEDTGIGIPVDAQSRIFTPFMQADSSTSRTYGGTGIGLSISKCLVDLMGGEIGF
VSEPGIGSTFTFTGIFRKGETASLVAKWQQYSPFISEFQGLRAFLVDRRNIRAEVTKYYL
QRLGMSVDVTSSLKSACSYLS--SNKSMSTQLAMMLIEKDVWDKESNILCSIKKHGQNGM
EDDPVIFPKIFLLATHLSPDERDELKSAGIVDDILIKPLWLSAAIRYLREALGIEKRQIN
RKNLPNLGNLLMQKRILVVDDNAVNRKVAEGFLKKYGAIITCVNGGKAALKMLNPPHNFD
ACFMDLQMPEMDGFEVTRRVRALENEVNEKISCGKASAEMFGNVAYWHTPILAMTADVIQ
DTNEERSKCGMDDYVAKPFEEEQLYTAVARFFKFD-
>PAP.phavu.G19833.gnm2.ann1.Phvul.008G285800.1
MSVNRKPPASNGRLPSNMKCWKVNEPLHGSNSPRTCRRKPLLLWFFGFVAIGSIWFILSF
NSSYLVNKENEAICEKRARILLHRYNVSREQIYALASLFPGSDQILFNCIDERRLRMLLR
SGMVSTPQLMCPENEESKKERICVADTVEPIEQCPILNDYVQARLELSVSFKNYVSLASG
TALSTDLVSYFLRGKNIVQPLERRVSAIWGHVSSSDLTKGFWWVLNGIVMSY----FCLL
WRSQKQKLVQGHPAAQQKRLKHFAQGPSRGAGRWRKKLLVIFVSLGIFGSFWLFWHLNMD
IMQRREEMLTNMCDERARMLQDQFNVSMNHVHALAILVSTFHHDKHPSAIDQKIFGEYTE
STAFERPLTSGVAYALKVLHSDRMHFEKQHGWTIKKMETENEALVQDCIPGNLDPAPIQD
EYAPVIFAQETVSHIVSIDMMSGKEDRENILRARASGKGVLTSPFKLLKSNHLGVVLTFA
VYNTNLPLDATPEQRIEATVGYLGASYDVPSLVDKLLHQLASKQTIVVNVYDTTDASAPI
TMYGTDVTDTGLLRISSLDFGDPLRKHEMHCRFKQRPPLPWTAINASGGVFVITLLVGHI
FYAAINRIIKVEHGYSEMSKLKSRAEAADVAKSQFLATVSHEIRTPMNGVLGMLQMLMDT
ELDKRQMDYAQTAHDSGKDLISVINEVLDQAKIEAGKLELEAVAFDPRAILDEVLSPFSE
KS--KVIELAVYASNHVPQVVIGDPKRFRQVITNLVSNSVKFNHDKGHVFVSVHLANEVK
NPLHIMDAVLSEGFNINQDVSNRTYDTLSGFPVCNKWKSWANFEKLSS---TDDPEIIQL
LVIVEDTGTGIPTDAQSRIFTPFMQADSSPSRTYGGTGIGLSISKCLVDLMGGEIGFVSE
PGIGSTFSFTGTFRKGERTSLDAMWQ-NNNFGSEFQGLRALVVDSRKIRAEVTRYHLQRL
GMSVDITNSLNSACSCLSNTCNMSTSNQLAMILIDKEAWDKECLILCKIRKLRQNGIKRD
PI-LPKIYLLDAHPSIDEHAELKSVGIIDDILTKPLWLSSLVQSYKESLGTEKNEVNRKK
VSKLGSLLMNKQILVVDDNAVNRRVAKGFLQKYEAKVTSVESGMAALEVLKLPHNFDACF
MDLQMPEMNGFEATREIRRLESEVNEKIACGQASAEMYGNISYWHIPVLAMTADATQSSS
EECRNCGMDDYVTKPFEEEQLYTAMARFFLPD-
>OUT.prupe.Lovell.gnm2.ann1.Prupe.3G201700.1
MYLNFRVSGFNGILPGNFKLNKATEPLHGPNCVRKWRRKLLLLGLLGFI--TIIWFFVGF
NDGLGMREKTPDMSEGKARILQQHFNVSKDQLLALASLFSESDQIASECTKEPGPGMT
LSDDITCALKVLCSDSQEFQKRHKWVTENVEARDQCLVQDENIPRELHLSLLEDKSVS--
--CTPQSTISANRICEKKNFGSGVPVECAKDDSQMRCVMVIRYWWAFVGLILIYKMSGFS
LLWRNQKQKLVHQLKMVQEQKQQQQAQSPPKVAGKWRKNLLIVF
FVFGVITSFWLFWHLNERDFLWREETLANMCDERARMLQDQFNVSLNHVHALAILVSTFH
HGKHPSAIDQKTFGEYTERTAFERPLTSGVAYALKVTHAEREQFEKEHGWTIKKMETEDQ
TLVQDFLPESLAPAPIQDEYAPVIFSQETVSHIVSIDMMSGKEDRENILRARATAKGVLT
SPFKLLKSNHLGVVLTFAVYDTDLPPDATSEHRSQATVGYLGASYDVPSLVEKLLHQLAS
KQTIVVNVYDTTNASAPVNMYGTDVIDTGLLHISNLDFGDPQRKHEMHCRFKQKRPFPLT
AVSASMGVLVITLLVGHIFHAAISRIAKVEADYCAMMELKVRAEAADVAKSQFLATVSHE
IRTPMNGVLGMLQMLMDTDLKPNQQDYAETAHASGRELISLINEVLDQAKIESGRLELET
VPFDLRSVLDNVLSLLSGKSNEKGIELAVYVSNMVPEVVIGDPGRLRQIITNLVGNSIKF
THDKGHIFVSVHLADEVRAPPDVMDEVLRQGLNLVGDISNKTYNTLSGFPVVDRWKSWEC
FKALSST-TMEEPDMIKLLVTVEDTGVGIPLDAQSRIFTPFMQADSSTSRTYGGTGIGLS
ISKRLVDLMSGEIGFVSEPGTGSTFSFTGSFGKGEKSSLETKWQQYEPAVSEFEGLRALV
IDKSIIRTEVTKYHVQRLGIFVDTASSLESACSYLSNSGKTSLSSQLTMVLIDKDVWDKE
TGFSQSLKEHRQSNNVESLINLPKIFLLATSITPTECKELTSAGLVDEVLIKPLRLSV
IIACFQDALGSRKKRLLNLKKPTLGKLLREKKILVVDDNAVNRRVAEGALKKYGAIVTCV
DSGKAALLMLKPPHNFDACFMDLQMPEMDGFEATRLIRGMESEVKEKIASKEPSIEMFGN
VQTWHTPILAMTADVIQASNEECMKCGMDDYVSKPFEEEQLYSAVARFFES--
>OUT.quisa.S10.gnm1.ann1.Qs0098180.1
MSLNCKLSGSNGRLPASFKSCKAKEPLHGSSWLRKWRKRLIFLWILGVVTIGSMWVLLGF
NHVFIRKERTPNSCEEKTGILLQYQNVSMNKLHALTSLFADTDQMAAQSIKQGGSEML
VSDGIACTMKVQCSAEQEFEKEHRWIEENIQPIDQCPIGAEYVQRKLDLPL-LKPRVPGD
-----------RMLVGQD---------YSTATNGCESLCITGCWWVLVGIAVCCMMSIVS
LLWRKQKQILVQLQSVSQQKQQRQSAQDPPKSAGKWRKKLLALFVLIGILGSIWLFWYL
YVDIVFRREETLTNMCDERARMLQDQFNVSMNHVHALAVLVSTFHHGKHPSAIDQKTFGK
YTERTAFERPLTSGVAYALKVLHSEREQFEMQHGWTIKKMDTENQSLVQDCIPENLDPAP
IQDEYAPVIFSQETVSHIVSIDMMSGKEDRENILRARASGKGVLTSPFKLLKSNHLGVVL
TFAVFNSDLPPDATPEQRIEATVGYLGASYDVPSLVEKLLHQLASKQTIVVNVYDTTDAS
APINMYGTDVTDTGLLRISNLDFGDPLRKHEMHCRFKQKPPLPWPAIIASGGVLVITLLV
GHIFHAAISRIAKVEEDYREMMQLKVRAEAADVAKSQFLATVSHEIRTPMNGVLGMLQML
MDTNLDANQIDYARTAHASGKDLISLINEVLDQAKIESGRLELEAVPFDLRAVLDNVLSI
LSGKSNKNGIELAVYVSNQVPEVVIGDPGRFRQIITNLVGNSIKFTDDKGHIFVSVHLAS
EVRDPPEIMDEVLRQSLNLVQDMSDNTYNTLSGFPVVDRWKSWECFKK-SCSTDMDEPEM
IKLLVTVEDTGVGIPLEAQSRIFTPFMQADSSTSRHYGGTGIGLSISKRLINLMGGEIGF
VSVRGTGSTFSFTGIFRKGETGSLDTMWQHYDTSISELQGLTALLIDRRSIRAEVTRYYM
QRLGISLDVASSLKSACSYLSKTRNTSMSAHLSMIFIDKDVWDKETGFHHTLKEHMQI
SVKEEPVNFPKIFLLATAVSDDEREQLKSVGFVENVLMKPLRLSVLISCFQEALGNGKKR
KVNGKK-NLGTLLRERRILVVDDNKVNRKVAEGALKKYGAIVTCVESGSAAMEFLKPPHN
FDACFMDLQMPEMDGFEATRQIRCLESKVNEETECGKASVEMFGNVACWHTPILAMTADV
IQASNEECIKCGMDGYVSKPFEEGQLYKAVACFFES--
>OUT.quisa.S10.gnm1.ann1.Qs0227530.1
------------------------------------------------------------
-----------------------------------------------QSAKQRGSEMLLS
NCIACTVNVLCPVQQEFQKEDGWIAEIIEPIDRCPIGVEYVQGKLDLPL-LKSRVWADR-
----------MLVG-----------------------------------------DFSL
LWRKHKHK-----------QQQQSAQDPPKGAGKWRKKLLVIFVALGIGGSIWLFWYLTV
VIYLRREETLANMCDERARMLQDQFNVSLNHVHALAILVSTFHHGKHPSAIDQKTFGKYT
ERMDFERPLTSGVAYALKILHSEGEIFERQHGWKIRKINAENQTLVQDCIPENLDPAPIQ
DEYAPVIFSRETVSHIVSIDMMSGKEDHENILQARASGKGVLTSPFKLLKSNHVGVVFTF
AVYDSDLPADAAPEQRIEANVGYLGASYDVPSLVEKLLHQLASKQTIVVNVYDTTDATAP
INVYGTDVTDTGLLHISNLDFGDPLRKHEMHCRFKQKPPLPWTTIISSGRVLVITLLVGH
IFLAAIRRIAKVEEDYREMMRLKVRAEAADVAKSQFLVTVSHEIRTPMNGALGNCKVF--
-----------KTAHASGKDLISLMNEVLDQAKIESGRLELEAVRFDLRAVLDNVLSLFS
GKSNEQGIELAVYVSNQVPEVVIGDPGRFGQIITNLVGNSIKFTNDKGHIFVLVHLASEV
RDPHDIMDEVLRQSLNLVQDVSNNTYNTLSGFPVVDRWKSWECFEK-SCSTDMDEPEIIK
LLVTVEDTG--------------------------------LSISKRLVNLMGGEISFVS
ERGTGSSFSFTGTFRKGATGSLDTMWQHYDHAISEFQGLRALVIDKRSIRAEVTRYYMQR
LGISLDIASSLKSACSYLSKTCETSMSPLLAMILIDKDVCDKETGFHHSLKEKWQISV
KEESVNFLKIYLLATSISTQEHEVLKSVGFVDNVLMKPLRLSVLIACFQDALGNGEKRQV
KRKK-DLGNFLRER----------YRKVAEGALKKYGAIVNCVESGSAAIETLEPPHNFD
ACFMDLQMPQMDGFEATRKICCLESKVNEELACGKASAEMLGGVAFWHTPILAMTADVIR
ASNEECMKCGMDYYVSKPFEGEQLYKAVARFFES--
>CAE.sento.Myeongyun.gnm1.ann1.Sto06g185350
MSVNRRPSGLNGRMSPSSKSGKTNEALYESNSLRKCKRKCLLLWFLGVVPVGSAWFFM
SFHTEFMRKENKWGGCEERARILLQRYNVSKKQLQALVSVFSVSSD------------
------------------------------------------------------------
------------------QNIVRSWVLEFCANQDCLSLSILVKGCWWILVGITLCCKLSG
FHLLWRSPNQKL-----VAQQKQLQHSVGRNPKGAGRWRKTFLVTFVLLGIVGSIWLFWH
MNKDIMLRREEMLANMCDERARMLQDQFNVSLNHVHALAILVSTFHHSKYPSAIDQKTFG
EYTERTAFERPLTSGVAYALKVPHSDREHFEKKHGWTIKKMETENETLVQDRIPENLDPA
PFQDEYAPVIFAQETVSHIVSIDMMSGKEDRENILRARATGKGVLTSPFKLLKSNHLGVV
LTFAVYNANLPPDATPEQRIAATVGYLGASYDVPSLVDKLLHQLASKQTIVVNVYDTTNE
SAPITMYGTDVVDTGLLRISSLDFGDPLRKHEMHCRFKQRPPLPWTAINASVGVLVITLL
LGHIFHAAINRIAKVEDDYREMRELMVRAEAADVAKSQFLATVSHEIRTPMNGVLGMLQM
LMDTELDEGQMDYAQTAHSSGKDLISVINEVLDQAKIEAGKLELEAVEFDPRSILDEVLS
LFSGKSTEKGIELAVYVSNQVPEVVIGDPKRFRQIITNLVGNSLKFTHDKGHVFVSVHLT
NEVKSPLHIMDAVLRQGF---QDVSDKTDNTLSGFPVVNRWKSWANFKKISSMNLMDEPE
MIQLLVTVEDTGIGIPLDAQSRIFTPFMQADSSTSRTYGGTGIGLSISKCLVDLMGGEIG
FVSELGIGSTFSFSGTFRIGKTISPDAKLQQCTPFVSEFQGLRALVVDRRKIRAEVTRYH
LQRLGMSVDLNSCLESACSCLSVTCNTSISRQWAMILIDKDVMDMESNILHVIKKQRQNN
INGNRTNFLKIFLLANYLSPVERAELKSIGVVDDVLMKPLWLSALIRSYREALGSEKKQI
YRKKESNLGNLLRQKQILVVDDNAVNRKVAEGVLQRYGAKVTCVEGGRAALKMLKPPHSF
DACFMDLQMPEMDGFEATRQIRCMEEEVNEKIASGEASAAMFGNVVHWHIPILAMTADVT
QSSNEECSRCGMDDHVSKPFEEEQLFMAVARCFGSG-
>DET.singl.CAF01.gnm1.ann1.evm_model_Chr06_298
MSVNRKVSGLNGRLPPSLKSWRTNEAFCGCNCVRKFRRKSFFIWIFGLVALGSIFYFLSF
NSEMKKEKKSWNGCEERTRILLQHYNFSKKRLHALDSLLSGSDQ----CIDERGLQML
ISNGIVETPQLLCPQKQEFQKDHGCITGSVEPIEQCPILDDYVQRKIELPLLVEKHSLLS
SKFPLSSRLANLLLHGKNIVQSWVLGICSIQSCGSIFSLFKACWWSIVGIMICCTFGGFH
LLLRSEKHEQDQQQMDAKLRLLHHPAQGTQKGAGRWRKNFLVIFVSLGIVGSIWLFWHLN
RDIMHRREEMLANMCDERARMLQDQFNVSMNHVQALALLVSTFHHSKHPSTIDQKTFGEY
TERTAFERPLTSGVAYALKVLHSDRENFEKQHGWTIKKMETENETLVQDCIPENLDQAPI
QDEYAPVIFAQETVSHIVSIDMMSGKEDRENILRARASGKGVLTTPFKLLKSNHLGVVLT
FAVYNTDLPPDATAEQRIEATVGYLGASYDVPSLVDKLLHQLASKQTIVVNVYDTTNVSA
PITMYGTDVTDTGSLHISNLDFGDPLRKHEMHCRFKQTPPWPWTAINASVGVLVITLLLG
YIFYAAISRIAKVEDDYRKMMELKVRAEAADVAKSQFLATVSHEIRTPMNGVLGMLQMLM
DTDLDKHQMDYAQIAHKSGKDLISVINEVLDQAKIEAGKLELEAVGFDPRAVLDEVLSFY
SGKSKEKRIELAVYASNQVPEVVIGDPKRFRQIITNLVGNSLKFTRDKGHVFVSVHVANE
VKNSLHVMDTVLKQGLTMDQSIPDRTCHTLSGFPVVNRWKSWENFKKLSSTDLIDDPEMI
QLLVTVEDTGIGIPIDAQNRIFTPFMQADSSTSRLYGGTGIGLSISKRLVDLMGGEIGFV
SEPDIGSTFSFTGTFRKGETSSLDEKWQQYSPFVSEFCRLRALVVDRRSIPAEVRRYCLQ
RLGMFVDVTSSLMSAYSLFS-NGNKSTSSQLAMILIDKDAWDKESSILYAIKKQRQNGIK
EDPINSSKIFLLATNVSPSEFVELKSFG-VDDILSKPSWLGDLVQSYRKALGSDKSQVYM
KNTSSLENLLRQKRILVVDDNAVNRKVAEAILQKYGATAISVGSGKAALNLLKPPHNFDA
CFMDLQMPEMDGFEATRQIRNLESEVNEKIATGIASAEMFGNVAFWHMPILAMTADATQA
SNEECNKCGMDGYVSKPFEEEQLHATIAQFFTSG-
>OUT.vitvi.PN40024.gnm2.ann1.VIT_212s0057g00690.1
MSLNCKLSGFSGRLPANLKLKKSKEPLHGSNCVRKWRRKFLLLWLLGVI-IGLICFLSVL
NAGLSRKEKTPDLCEEKARILLEHFNVSKNQLHSLASLFAESDQIASECTKEAGFEMP
PGNAIACALKVPCSQNQEFEKQHDQAAESLEPNDQCPVRDENIPGKLDLSLLGDQSASFS
SQSTSSSVSLDGQSGEKI----RALANCTKEHCENFSLLVKVGWWVLVGMVVSCKLSGS
HVLWGNRKQKLVEQQKLVEQQQQQQPAQSSSKVAGKWRKKLLIIFVLL
GVIISIWLFWHLNKDINLRRRETLTNMCDERARMLQDQFNVSMNHVHALAILVSTFHHGK
HPSAIDQKTFGEYTERTAFERPLTSGVAYALKVLHSEREHFEKEHGWTIKKMETEDQTLV
QDCILENLDPSPIQDEYAPVIFSQETVSHIVSIDMMSGKEDRENILRARASGKGVLTSPF
KLLKSNHLGVVLTFAVYNADLPPDATPEQRIEATVGYLGASYDVPSLVKKLLHQLASKQT
IVVNVYDTTNASAPINMYGTNVTDTGLLRISNLDFGDPARKHEMHCRFKQKPPPPWTAIT
ASVGVLVITLLVGHIFHAAINRIAKVEGDYRQMMELKVRAEAADVAKSQFLATVSHEIRT
PMNGVLGMLKMLMDSGLDANQQDYAETAHASGKDLISLINEVLDQAKIESGRLELEAVPF
DLRAALDNVLSLFSGKSHEKGIELAVYISDQVPEFVIGDPGRFRQIITNLVGNSIKFTHD
KGHIFVSVHLADEVVGPPDLRDEVLRQSLNIVHDSSNNSYNTLSGFPVVNRWKSWEKFKK
LSCTDSMEETSIIKLLVTVEDTGVGIPSEAQSRIFMPFMQADSSTSRTYGGTGIGLSISK
RLVDLMGGEIGFESEPGTGSTFSFTVAFTKGETSLLDTKQQPHDPAGSEFQELRALVVDC
RSIRAEVTRYHLQRLGISVDKTFSLISACSYLSNNSDPSASTSVAMVLVDKEVWDKEAG
FHHMLKELRPNGTVEVQEKRPKIFLLDTSLSSAERNELKSAGFVDNVLMKPLRLSVLIS
CFQEVFGIGKRKQNRGKPLTLGNLLREKRILVVDDNAVNRRVAEFALKKYGAIVTCVDS
GKAALLMLKPPHNFDACFMDLQMPEMDGFRATQEIRRMESKVNERIKSGEVSIEMFANVA
YWHTPILAMTADVIQANNEECMKCGMDGYVAKPFEEDQLYSAVAHFFES--
