# Supplementary material for: Legume genome structures and histories inferred from Cercis canadensis and Chamaecrista fasciculata genomes
Source: Plant J. 2026 Jun 10;126(5):e70981. doi: 10.1111/tpj.70981 (PMC13252982; doi:10.1111/tpj.70981)
Supplement: Supplementary file 4 — Data S4. Manuscript supplement; Compressed directory of aligned sequences from 2212 low‐copy gene families, for calculation of a consensus species tree. [file TPJ-126-0-s010.gz › S4_consen_species_tree/40_aln_fas_cln1/Legume.fam3.06904]

>CAE.acacr.Acra3RX.gnm1.ann1.g19385.t1
MDKSSALEYINQMFPNEASLSGVEPLMQKIQNEIRTVDAGILAAVHQQSNSRTKAKEDLA
AATTAVEELMYKVREIKTKAVQSETMVQEICRDIKKLDFAKKHITTTITALHRLTMLVSA
VEQLQVMASKRQYKEAAAQLEAVNQLCSHFEAYRDIHKIIELREKFKNIKQILKSHVFSD
FSSLGTGKETEETTMVQHLSDACLVVDALEPSVREELVNNFCNRELTSYEQIFEAAELSK
LDKTERRYAWIKRRMRSNEDIWKIFPSSWHVSYRLCILFCKKTRKQLEDILANLKETPDV
GTLLLALQRTLEFEDELAEKFGGGTQSREIGNEIEEIGRGGNSSSSASDIRKKYERKLAA
HQESGNEGKDGSKDLVVPGAGFNFRGIISSCFEPHLTVYVELEEKTLMENLEKLVQEETW
DTEEGSQNNVLSSSMQLFLIIKRSLKRCSALTKNQTLFNLFKVFSRILKAYATKLFARLP
KGGSGIVAAATGMDGQIKTSDRDERVICYIVNSAEYCHKTAGELAESVAKIIDPQYADGV
DMSEVQDEFSAVITKSLVTLVHGLETKFDIEMASMTRVPWGTLESVGDQSEYVNGINMIL
TSSIPVLGSLLSPVYFQFFLDKLASSLGPRFYSNIFKCKQISETGAQQMLLDTQAVKTIL
LEIPSLGRQTSGAASYSKFVSREMSKAEALLKVILSPVDSVADTYRALLPEGTPMEFQRI
LELKGLKKADQQTILDDFNKHGPGIKQTQIPPAA---SQASPAVPNPISVGLMASREDVL
TRAAALGRGAATTGFKRFLALTEAAKDRKDGPFRKLFNA
>PAP.aesev.CIAT22838.gnm1.ann1.Ae04g00300.1
MDKSSALEYINQMFPNEASLSGVEPLMQKIQNEIRTVDAGILAAVRQQSNSGTKAKEDLA
AATRAVEELMYKIREIKTKAVQSETMVQEICRDIKKLDFAKKHITTTITALHRLTMLVSA
VEQLQIMASKRQYKEAAAQLEAVNQLCSHFEAYRDIPKIIELREKFKNIKQILKSHVFSD
FSSLGTGKETEETNLLQQLSDACLVVDALEPSVREELVNNFCNRELTSYEQIFEGAELAK
LDKTERRYAWIKRRMRSNEEIWKIFPSSWHVSYRLCILFCKKTRKQLEDILSYLKEKPDV
GTLLLALQRTLEFEDELAEKFGGGIQNREIGNEIEEIGRGASSGNNASDIRKKYEKKLAA
HQGSDTGEKNGSKDLAVPGAGFNFRGIISSCFEPHLTVYVELEEKTLMENLEKLVQEETW
DIEEGSQNSVLSSSMQLFLIIKRSLKRCSALTKNQTLYNLFKVFQRILKAYATKLFAKLP
KGGLGIVAAATGMDGQIKTSDRDERVICYIVNSAEYCHKTAGELAESVSKIIDHQFADGV
DMSEVQDEFSAVITKSLVTLVQGLETKFDNEMAAMTRVPWGTLESVGDQSEYVNAINLIL
TTSIPTLGSLLSPVYFQFFLDKLASSLGPRFYSNIFKCKQISETGAQQMLLDTQAVKTIL
LEIPSLGRQTSGAASYSKFVSREMSKAEALLKVILSPVDSVADTYRALLPEGTPMEFQRI
LDLKGLKKSDQQSILDDFNKHGPGIKQTQITPTVVPAPPVAPVVPSPSAAGL--SREDVL
TRAAALGRGAATTGFKRFLALTEAAKDRKDGPFRKLFNP
>OUT.arath.Col0.gnm9.ann11.AT1G50500.2
MDKSSALEYINQMFPTEASLTGVEPLMQKIQGEIRRVDASI
LSAVRQQSNSGTKAKEDLADATRAVEELSHKIQEIKSKAEQSEAMVQEICRDIKKLDFAK
KNITTTITALHRLTMLVSAVEQLQVMASKRQYKEAAAQLEAVNQLCNHFEAYRDVPKITE
LREKLNNIKQILKSHVFSDFSSLGTGKETEETNLLQKLSDSCLVVDALEPSVREELVNNF
CSRELTSYEQIFEGAELAKLDKTERRYAWIKRRIRTNEEIWKIFPASWHVPYRLCIQFCK
QTRKQVESILVNMKEKPVVAILLLALQSTVEFEKELEKKFGGGVPTKDIEDDIEEIGTWE
DNSQNISKIRKKYEKKFAASQETEQQEKTGNKDLSVTGAGFNFRGMISSCFEPHLT
PYIELEEKTLMDDLEKIVQEESWDVEDGSQNNVLSSSTQLFSNIKKSLKRCNTLSKNQTL
FNLFKVFQRVLKAYATKLFFKLPKGGTGIVAAATGMDGQIKVSERDERVICYIVNSAEYC
HKTSGELAENVSEIIDPHYADGVDMSEVQDEFSAVITKALVTLVLGLETKFDTEMAVMTR
VPWSTLESVGDQSGYVNGINTVLSGSIPVLGKLLTPVYFQFFLDKLASSLGPRFYANIFR
CKQLSETGAQQMLLDTQAVKSILLEIPSLARQTSTAASYSKFVSREMSRAEALLKVILSP
IDSVADTYRALFPEGTPMEFQRILELKGLKKADQQSILDDFNKHGPGFTQQSVAAAM
MPTPPAPPAITNPATAGFIANSEDVLTRAAALGRGAASTGFKKFIALTEAAKDRKDGP
LRRLFNA
>OUT.arath.Col0.gnm9.ann11.AT1G50970.1
MDKSSGLDFINQMFPVEASLSCVESFMQKICDEIRRVDATILAVVSQQGNSGTRAKENLN
DAICAAEELSHKIQEIKSKAEQTEAMVQDICSDIKKLDFAKKNITTAVTALSRLTMLVSA
VQQLQVMTSKRQYKEAATQLEAINELCNHFKAYMDLPKIMELREKLKNIKQILKFHVFSD
FSSLGTGTETEELFLLKKLSDSCLVVDALEPSVREELINNFCSRELTSYEQIYVGAELKT
LDEIELIYNQLSCLIRKNQGKWTIFPASWHVPYRLCIQLSRKTRVQVESILVNLKEKSDV
EKLLLELKRTLEFERELEMKFGGG---GSIGD--DIIGGGGNNSQK--------------
---------------------FNFRGMISSCFEPHLTIYIEKEEMELMQLLEKVVQEETW
DIEEE-------------------------------------------------------
------------------------------------------------------------
------------------------------------------------------------
------------------------------------------------------------
------------------------------------------------------------
------------------------------------------------------------
---------------------------------------
>CER.bauva.BV-YZ2020.gnm2.ann1.rna-bv32423.t1
MDKSSALEYINQMFPNEASLSGVEPLMQKIQNEIRSVDAEILSAVRQQSNSGTKAKEDLA
AATSAVEELMYKIREIKTKAVQSETMVQEICRDIKKLDFAKKHITTTITALHRLTMLVSA
VEQLQVMASKRQYKEAAAQLEAVNQLCSHFEAYRDIPKIIELREKFKNIKQILKSHVFSD
FSSLGTGKETEETNLLQQLSDACLVVDALEPSVREELVNNFCNRELTSYEQIFEGAELAK
LDKTERRYAWIKRRMRSNEEIWKVFPNSWHVSYRLCILFCKKTRKQLEDILSNLKEKPDV
GTLLLALQRTLEFEDELAEKFGGGSQSREVGNEIEEIGREGNASSNASDIRKKYERKLAA
HEGSGNEEKDGSKDLAVPGAGFNFRGIISSCFEPHMTVYIELEEKTLMENLEKLIQEETW
DIEEGSQNNVLSSSMQLFLIIKRSLKRCSALTKNQTLYNLFKVFQRILKAYATKLFVRLP
KGGTGIVAAATGMDGQIKTSDRDERVICYIVNSAEYCHKTAGELAESVSKIIDSQLSEGV
DMSEVQDEFSAVITKSLVTLVHGLETKFDIEMAAMTRVPWGTLESVGDQSEYVNNINMIL
TTSIPVLGSLLSPVYFQFFLDKLASSLGPRFYSNIFKCKQISETGAQQMLLDTQAVKTIL
LEIPSLGKQTSGAASYSKFVSREMSKAEALLKVILSPVDSVADTYRALLPEGTPMEFQRI
LELKGLKKADQQTILDDFNKHGPEIKQTQVTPAVPPASPPAPVVPSPTVVGLI-SR
EDVLTRAAALGRGAATTGFKRFLALTEAAKDRKDGPFRKLFNA
>CER.bauva.BV-YZ2020.gnm2.ann1.rna-bv36139.t1
MDKSSALEYINQMFPNEASLSGVEPLMQKIQNEIRTVDAGILAAVRQQSNSGTKAKEDLA
AATRAVEELMYKIREIKTKAVQSETMVQEICRDIKKLDFAKKHITTTITALHRLTMLVSA
VEQLQIMASKRQYKEAAAQLEAVNQLCSHFESYRDIPKIIELREKFKNIKQILKSRVFSD
FASLGTGKETEETNLLKQLSDACLVVDALEPSVREELVNNFCNRELTSYEQIFEGAELAK
LDKTERRYAWIKRRMRSNEDIWKIFPSSWHVSYRLCILFCKKTRKQLEDILSNMKEKPDV
GTLLLALQRTLEFEDELAEKFGGGAQSREVGNEIEEIGSAGNASSSASDIRRKYEQKLAA
HQGSGSEEKDGSKDLAVPGAGFNFRGIISSCFEPHLTVYIELEEKTLMENLEKLVQEETW
DIEEGSQNNVLSSSMQLFLIIKRSLKRCSALTKNQTLFNLFKVFQRILKAYATKLFVRLP
KGGTGIVAAATGMDGQIKTSDRDERVICYIVNSAEYCHNTAGELAESVSKIIDSQYEDGV
DMSEVQDEFSAVITKSLVTLVHGLETKFDIEMAAMTRVPWGTLESVGDQSEYVNNINMIL
TTSIPVLGSLLSPVYFQFFLDKLASSLGPRFYSNIFKCKQISETGAQQMLLDTQAVKTIL
LEVPSLGRQTSGAASYSKFVSREMSKAEALLKVILSPVDSVADTYRALLPEGTPMEFQRI
LELKGLKKADQQTILDDFNKHVPVIKQTQVTPAPVPTPPAPVVVPSPTAVGLI-SR
EDVLTRAAALGRGAATTGFKRFLALTEAAKDRKDGPFRKLFNA
>CER.cerca.ISC453364.gnm3.ann1.Cecan.3G242700.1
MDKSSALEYINQMFPNEASLSGVEPLMQKIQNEIRSVDAGILAAVRQQSNSGTKAKEDLA
AATCAVEELMYKIREIKTKAVQSETMVQEICRDIKKLDFAKKHITTTITALHRLTMLVSA
VEQLQVMASKRQYKEAAAQLEAVNQLCSHFEAYRDIPKIIELREKFKNIKQILKSHVFSD
FASLGTGKETEETNLLQQLSDACLVVDALEPSVREELVNNFCNRELTSYEQIFEGAELAK
LDKTERRYAWIKRRIRSNEEIWKIFPNSWHVSYRLCIQFCKKTRKQLEDILSNMKEKPDV
GTLLLALQRTLEFEDELAEKFGAGTQSREIGNEIEEIGRGGNASSSASDIRRKYERKLAA
HQGSGNEEKEGSKDLAVPGAGFNFRGIISSCFEPHLTVYIELEEKTLMENLEKLIQEETW
DIEEGSQNNVLSSSMQLFLIIKRSLKRCSALTKNQTLFNLFKVFQRILKAYATKLFVRLP
KGGTGIVAAATGMDGQIKTSDRDERVICYIVNSAEYCHKTAGELAESVSKIIDSQYADGV
DMSEVQDEFSAVITKSLVTLVHGLETKFDIEMAAMTRVPWGTLESVGDQSEYVNNINMIL
TTSIPVLGSLLSPVYFQFFLDKLASSLGPRFYSNIFKCKHISETGAQQMLLDTQAVKTIL
LDIPSLGRQTSGAASYSKFVSREMSKAEALLKVILSPVDSVADTYRALLPEGTPMEFQRI
LELKGLKKADQQTILDDFNKHGPGIKQTQITPAVVPAAPPAPVVPNPTAVGLI-SRED
VLTRAAALGRGAATTGFKRFLALTEAAKDRKDGPFRKLFNA
>CAE.chafa.ISC494698.gnm1.ann1.ChfasH1.1G211800.1
MDKSSALEYINQMFPNEASLSGVEPLMQKIQNEIRSVDAGILAAVRQQSNSGTKAKEDLA
AATSAVEELMYKIREIKTKAVQSETMVQEICRDIKKLDFAKKHITTTITALHRLTMLVSA
VEQLQIMASKRQYKEAAAQLEAVNQLCSHFEAYRDIPKIIELREKFKNIKQILKSHVSSD
FSSLGTGKETEETNLLQQLSDACLVVDALEPSVREELVNNFCNRELTSYEQIFEGAELAK
LDKTERRYAWIKRRMRSNEDIWKIFPSSWHVSYRLCILFCKKTRKQLEDILANLKEKPDV
GTLLLALQRTLEFEDELAEKFGGGTQSREVGNEIEEIGRGGNSGSSASDIRKKYEKKLAA
HQGSGSEEKDGSKDLAVPGAGFNFRGIISSCFEPHLTVYVELEEKTLMENLEKLVQEETW
DIEEGSQNNVLSSSMQLFLIIKRSLKRCSALTKNQTLFNLFKVFSRILKAYATKLFIRLP
KGGTGIVAAATGMDGQIKTSDRDERVICYIVNSAEYCHKTAGELAESVAKIIDPQYADGV
DMSEVQDEFSAVITKSLITLVHGLETKFDIEMAAMTRVPWGTLESVGDQSEYVNGINMIL
TTSIPVLGSLLSPVYFQFFLDKLASSLGPRFYSNIFKCKQISETGAQQMLLDTQAVKTIL
LEIPSLGRQTSGAASYSKFVSREMSKAEALLKVILSPVDSVADTYRALLPEGTPMEFQRI
LELKGLKKADQQSILDDFNKHGPGIKQTQIPSAVTPASPVAPVVPSPSAVGLIASREDV
LTRAAALGRGAATTGFKRFLALTEAAKDRKDGPFRKLFNA
>PAP.lotja.MG20.gnm3.ann1.Lj6g3v1693500.1
------------------------------------------------------------
------------------------------------------------------------
------------------------------------------------------------
------------------------------------------------------------
--------------MRSNEEIWKIFPSSWHVSYRLCILFCKKTRKQLEDILANLKEKPDV
GTLLLALQRTLEFEDELAEKFGGGTQNREVANAIEEIGRSANSSSSASDIRKKYEKKLAA
QQGSESEEKDGSKDLAVPGAGFNFRGIISSCFEPHLQVYIELEEKTLMESLEKLVQEETW
DIEEGGQSSVLSSSMQLFLIIKRSLKRCSALTKNQTLYNLLKVFQRILKAYATKLFARLP
KGGTGIVAAATGMDGQIKTSDRDERVICYIVNSAEYCHKTAGELAESVSKIIDPQFADGV
DMSEVQDEFSAVITRSLVTLVHGLETKFDIEMAAMTRVPWGTLESVGDQSEYVNSINLIL
TTSIPTLGSLLSPLYFQFFLDKLASSLGPRFYSNIFKCKQISETGAQQMLLDTQAVKTIL
LEIPSLGRQTSGAASYSKFVSREMSKAEALLKVILSPVDSVADTYRALLPEGTPMEFQRI
LELKGLKKADQQSILDDFNKHGPGIKQTQVSPAIVPAPPVAPVVPSPAAVGLVASREDVL
TRAAALGRGAATTGFKRFLALTEAAKDRKDGPFRKLFNP
>PAP.medtr.A17_HM341.gnm4.ann2.Medtr2g028270.1
MDKSSALEYINQMFPNEASLSGVEPLMQKIQNEIRTVDAGILSAVRQQSNSGTKAKEDLA
AATRAVEELMYKIREIKTKAVQSETMVQEICRDIKKLDFAKKHITTTITALHRLTMLVSA
VEQLQVMASKRQYKEAAAQLEAVNQLCSHFEAYRDIPKIIELREKFKNIKQILKSHVFSD
FSSLGTGKETEETNLLQQLSDACLVVDALEPSVKEELVNNFCNRELTSYEQIFEGAELAK
LDKTERRYAWIKRRMRSNEEIWKIFPSSWHVSYRLCILFCKKTRKQLEDILSNLKEKPDV
GTLLLALQRTLEFEDELAEKFGGGTQNREIGNEIEEIGRSPNSSSNASDIRKKYEKKLAA
HQGSESEERDGSKDLAVPGAGFNFRGIVSSCFEPHLTVYVELEEKTLMDSLEKLVQEETW
DIEEGGQSSVLSSSMQLFLIIKRSLKRCSALTKSQTLFNLFKVFQKILKAYATKLFARLP
KGGTGIVAAATGMDGQIKTSDRDERVICYIVNSAEYCHKTAGELAESVSKIIDHQFADGV
DMSEVQDEFSAVITRSLVTLVHGLETKFDIEMAAMTRVPWGTLESVGDQSEYVNAINLIL
TTSIPTLGSLLSPVYFQFFLDKLASSLGPRFYSNIFKCKQISETGAQQMLLDTQAVKSML
LEIPSLGRQTSSATSYSKFVSREMSKAEALLKVILSPVDSVADTYRALLPEGTPMEFQRI
LELKGLKKADQQSILDDFNKHGPGIKQTQITPAIAPAPPVAPVVPSPTAVGLVASREDVL
TRAAALGRGAATTGFKRFLALTEAAKDRKDGPFRKLFNP
>CER.phach.longxuteng.gnm1.ann1.LXT39405.t1
MDKSSALEYINQMFPNEASLSGVEPLMQKIQNEIRSVDAGILAAVRQQSNSGTKAKEDLA
VATRAVEELMYKIREIKTKAVQSETMVQEICRDIKKLDFAKKHITTTITALHRLTMLVSA
VEQLQVMASKRQYKEAAAQLEAVNQLCNHFEAYRDIPKIIELREKFKNIKQILKSHVFSD
FASLGTGKETEETNLLQQSSDACLVVDALEPSVREELVNNFCNRELTSYEQIFEGAELAK
LDKTERRYAWIKRRMRSNEEIWKIFPNSWHVSYRLCILFCKKTRKQLEDILSNMKEKPDV
GTLLLALQRTLEFEDELAEKFGGGSQSREVGNEIEEIGRGGNANSSASDIRRKYEKKLAA
HQGSGSEEKEGSKDLAVPGAGFNFRGIISSCFEPHLTVYIELEEKTLMENLEKLVQEETW
DIEEGSQNNVLSSSMQLFLIIKRSLKRCSALTKNQTLFNLFKVFQRILKAYATKLFVRLP
KGGTGIVAAATGMDGQIKTSDRDEKVICYIVNSAEYCHKTAGELAESVSKIIDSRYADGV
DMSEVQDEFSAVITKSLVTLVHGLETKFDVEMAAMTRVPWSTLESVGDQSEYVNNINMIL
TTSIPVLGSLLSPVYFQFFLDKLASSLGPRFYSNIFKCKQISETGAQQMLLDTQAVKTIL
LEIPSLGRQTSGAASYSKFVSREMSKAEALLKVILSPVDSVADTYRALLPEGTPMEFQRI
LELKGLKKADQQTILDDFNKHGPGIKQTQVTPPVVPASPPAPVVPSPTAVGLI-SRED
VLTRAAALGRGAATTGFKRFLALTEAAKDRKDGPFRKLFNP
>CER.phach.longxuteng.gnm1.ann1.LXT58827.t1
MDKSSALEYINQMFPNETSLSGVEPLMQKIQNEIRSVDAEILAAVRQQSNSGTKAKEDLA
AATSAVEELMYKIREIKTKAVQSETMVQEICRDIKKLDFAKKHITTTITALHRLTMLVSA
VEQLQVMASKRQYKEAAAQLEAVNQLCSHFEAYRDIPKIIELREKFKNIKQILKSHVFSD
FASLGTGKETEETNLVQQLSDACLVVDALEPSVREELVNNFCNRELTSYEQIFEGAELAK
LDKTERRYAWIKRRMRSNEEIWEIFPNPWHVSYRLCILFCKKTRKQLEDILSNMKEKPDV
GTLLLALQRTLEFEDELAEKFGGGTQSREIGNEIEEIGRGGNASSDASDIRRKYERKLAA
HQGSANEEKEGSKDLAVPGAGFNFRGIISSCFEPHMTVYIELEEKTLMENLEKLIQEETW
DIEEGSQNNVLSSSMQLFLIIKRSLKRCSALTKNQTLFNLFRVFQRILKAYASKLFVRLP
KGGTGIVAAATGMDGQIKTSDRDEKVICYIVNSAEYCHKTAGELAESVSKIIDSQYAEGV
DMSEVQDEFSAVITKSLVTLVHGLETKFDIEMAAMARVPWGTLESVGDQSEYVNNINMIL
TTSIPVLGSLLSPVYFQFFLDKLASSLGPRFYSNIFKCKHISETGAQQMLLDTQAVKTIL
LEIPSLGRQTSGAASYSKFVSREMSKAEALLKVILSPVDSVADTYRALLPEGTPMEFQRI
LELKGLKKADQQTILDDFNKYGPEIKQTQVTPAVVPAAPSAPVAPSPTAVGLI-SRED
VLTRAAALGRGAATTGFKRFLALTEAAKDRTDGPFRKLFNP
>PAP.phavu.G19833.gnm2.ann1.Phvul.006G134000.1
MDKSSALEYINQMFPNEASLSGVEPLMQKIQNEIRTVDAGILAAVRQQSNSGTKAKEDLA
AATRAVEELMYKIREIKTKAVQSETMVQEICRDIKKLDFAKKHITTTITALHRLTMLVSA
VEQLQVMASKRQYKEAAAQLEAVNQLCSHFEAYRDIPKIIELREKFKNIKQILKSHVFSD
FSSLGTGKESEETNLLQQLSDACLVVDALEPSVREELVNNFCNRELTSYEQIFEGAELAK
LDKTERRYAWIKRRMRSNEEIWKIFPASWHVSYRLCILFCKKTRKQLEDILSNLKEKPDV
GTLLLALQRTLEFEDELAEKFGGGTQNREIANEIEEIGRGTNSSSSALDIRKKYEKKLAA
HQGGDTEEKDGTKDLAVPGAGFNFRGIISSCFEPHLTVYVELEEKTLMESLEKLVQEETW
DIEEGSQSSVLSSSMQLFLIIKRSLKRCSALTKNQTLFNLLKVFQRVLKAYATKLFARLP
KGGTGIVAAATGTDGQIKTSDRDERVICYIVNSAEYCHKTAGELAESVSKIIDPQYAEGV
DMSEVQDEFSAVITKSLVTLVHGLETKFDIEMAAMTRVPWGTLESVGDQSEYVNAINLIL
TTSIPALGSLLSPIYFQFFLDKLASSLGPRFYSNIFKCKQISETGAQQMLLDTQAVKTIL
LEVPSLGRQTSGAASYSKFVSREMSKAEALLKVILSPVDSVADTYRALLPEGTPMEFQRI
LELKGLKKADQQSILDDFNKLGPGIKQTQVAPTIVPAPPAAPVVPSPSAVGLIASREDV
LTRAAALGRGAATTGFKRFLALTEAAKDRKDGPFRKLFNP
>OUT.prupe.Lovell.gnm2.ann1.Prupe.3G191700.1
MDKSSALEYINQMFPTEASLSGVEPLMQKIHSEIRRVDAGILAAVRQQSNSGTKAKEDLA
AATRAVEELMYKIREIKTKAEQSETMVQEICRDIKKLDFAKKHITTTITALHRLTMLVSA
VEQLQVMASKRQYKEASAQLEAVNQLCSHFEAYRDIPKITELREKFKNIKQILKSHVFSD
FSSLGTGKESEETNLLQQLSDACLVVDALEPSVREELVNNFCSRELTSYEQIFEGAELAK
LDKTERRYAWIKRRMRTNEEIWKIFPTPWHVPYRLCIQFCKKTRKQLEDIHNNQKEKPDV
GTLLLALQRTLEFEDELAEKFGGGTRGREIGNEIEEIGRGENTSQSASDIRKKYEKKLGA
HQESTEEK---DKDLSVPGAGFNFRGIISSCFEPHLNVYTELEEKTLMENLEKLVQEETW
DIEEGSQNNVLSSSMQLFLIIKRSLKRCSALTKNQTLFNLFKVFQRILKAYATKLFARLP
KGGTGIVAAATGMDGQIKTSDRDERVICYIVNSAEYCHQTSGELAESVSKIIDTQFADGV
DMSEVQDEFSAVITKALVTLVHGLETKFDAEMAAMTRVPWGTLESVGDQSEYVNGINMIL
ASSIPILGSLLSPIYFQFFLDKLASSLGPRFYANIFKCKQISETGAQQMLLDTQAVKTIL
LEIPSLGHQTSRAASYSKFVSREMSKAEALLKVILSPIDSVADTYRALLPEGTPMEFQRI
LELKGLKKADQQSILEDFNKHGPGITQPSIPPPALPTAPTVALISNPASAGLIAS
RDDVLTRAAALGRGAATTGFKRFLALTEAAKDRKDGPFRKLFNA
>OUT.quisa.S10.gnm1.ann1.Qs0034530.1
MDKSSALEYINQMFPNEASLSGVEPLMQKIHNEIRHVDAGILAAVRQQSNSGTKAKEDLA
AATSAVEELMYKIREIKTKAVQSEMMVQEICRDIKKLDFAKKHITTTITALHRLNMLVSA
VEQLQVMASKRQYKEAAAQLEAVNQLCSHFEAYRDIPKIIELREKFKNIKQILKSHVSSD
FSSLGTGKETEETNLLQQLSDACLVVDALEASVREELVNYLCNRELTSYEQIFEGSELAK
LDKTERRYAWIKRRMRSNEEIWKSFPPSWHVPYRLCIQFCKKTRKQLEDILENLKENPDV
GTLLLALQRTLEFEDELAEKFGVGAQSRDLVNEIEEIGKGETTSHNVSDIRKKYEKRLAA
HQESGNEEKDGHKDLSVPGAGFNFRGIISSCFEPHLTVYIELEEKTLMENLEKLVQEETW
DIEEGSQNNVLSSSMQLFLIIKRSLKRCTALTKNQTLFNLFKVFQRILKAYATKLFGRLP
KGGTGIVAAATGMDGQIKTSDRDERVICYIVNSAEYCHKTAGELAESVSKIIDPQFSDGV
DMSEVQDEFSVVITKALVTLVHGLETKFDVEMAAMTRVPWGTLESVGDQSEYVNGINMIL
TTSIPVLGNLLSSVYFQFFLDKLASSLGPRFYSNIFKCKQISETGAQQMLLDTQAVKTIL
LDIPSLGRQTSGAASYSKFLSREMSKAEALLKVILSPVDSVADTYRALLPEGTPMEFQRI
LELKGLKKSDQQSILDDFNKHGPGIKHPPITLVV-PAAAAAPVVTSPASFELVTSREDVL
TRAAALGRGAATTGFKRFLALTEAAKDRKDGPFRKLFN-
>OUT.quisa.S10.gnm1.ann1.Qs0207580.1
MDKSSALDYINQMFPNEASLSGVEPLMQKIHNEIRRVDAGILAAVRQQSNSGTKAKEDLA
AATCAVEELMYKIREIKTKAVQSESMVQEICRDIKKLDFAKKHITTTITALHRLTMLVSA
VEQLQVMASKRQYKEAATQLEAVNQLCSHFEAYRDIPKIIELREKVKNIKQILKSHVSSD
FSSLGTGKETEETNLLQQLSDACLVVDALEPSVREELVNNFCSRELTSYEQIFDGAELAK
LDKTERRYAWIKRRMRSNEEIWKIFPPSWHVPYRLCIQFCKKTRKQLEDILENLKEKPDV
GALLLALQRTLEFEDELAEKFGVGTQSREIGNEIEEIGKGETTSHSVSDIRKKYEKKLAA
HQE-GNDEKDRNKDLSVPGAGFNFRGIISSCFEPHLTVYIELEEKTLMENLEKLVQEETW
DIEEGSQNNVLSSSMQLFLIIKRSLKRCSALTKNQTLFNLFKVFQRILKAYAAKLFGRLP
KGGTGIVAAATGMDGQIKTSDRDERVICYIVNSAEYCHKTAGELAESVSKIIDPQFADGV
DMSEVQDEFSAVITKALVTLVLGLETKFDVEMAAMTRVPWGTLESVGDQSEYVNGINMIL
TTSIPVLGNLLSSVYFQFFLDKLASSLGPHFYSNIFKCKHISETGAQQMLLDTQAVKTIL
LDIPSLGRQTSGAASYSKFVSREMSKAEALLKVILSPVDSVADTYRALLPEGTPMEFQRI
LELKGLKKADEQSILDDFNKHGPGIKQPPITPAAVPVAPVVSLVSSPTSVGLVASREDVL
TRAAALGRGAATTGFKRFLALTEAAKDRKDGPFRKLFNA
>CAE.sento.Myeongyun.gnm1.ann1.Sto13g404030
---------------GEASLSGVEPLMQKIQNEIRSVDAGILAAVRQQSNSGTKAKEDLA
AATKAVEELMYKIREIKTKAVQSETMVQEICRDIKKLDFAKKHITTTITALHRLTMLVSA
VEQLQIMASKRQYKEAAAQLEAVNQLCSHFEAYRDIPKIIELREKFKNIKQILKSHVFSD
FSSLGTGKETEETNLLQQLSDACLVVDALEPSVREELVNNFCNRELTSYEQIFEGAELAK
LDKTERRYAWIKRRMRSNEDIWKIFPSSWHVSYRLCILFCKKTRKQLEDILASLKEKPDV
GTLLLALQRTLEFEDELAEKFGGGTQSREIGNEIEEIGKGGNSGSSASDIRKKYEKKLAA
HQGSGNEEKDGSKDLAVPGAGFNFRGIISSCFEPHLTVYIELEEKTLMENLEKLVQEETW
DIEEGGQNNVLTSSMQLFLIIKRSLKRCSALTKNQTLFNLFKVFSRILKAYATKLFVRLP
KGGSGIVAAATGMDGQIKTSDRDERVICYIVNSAEYCHKTAGELAESVAKIIDPQYADGV
DMSEVQDEFSAVITKSLVTLVHGLETKFDIEMAAMTRVPWGTLESVGDQSEYVNGINMIL
TTSIPVLGNLLSPIYFQFFLDKLASSLGPRFYSNIFKCKQISETGAQQMLLDTQAVKTIL
LEIPSLGRQTSGAASYSKFVSREMSKAEALLKVILSPVDSVADTYRALLPEGTPMEFQRI
LELKGLKKADQQSILDDFNKHGPGIKQTQIQPAVAPSSPAAPVVPNPTAVGLIASREDVL
TRAAALGRGAATTGFKRFLALTEAAKDRKDGPFRKLFNA
>DET.singl.CAF01.gnm1.ann1.evm_model_Chr01_703
MDKSSALEYINQMFPNEASLSGVEPLMQKIQNEIRSVDAGILAAVRQQSNSGTKAKEDLA
AATRAVEELMYKIREIKTKAVQSETMVQEICRDIKKLDFAKKHITTTITALHRLTMLVSA
VEQLQVMASKRQYKEAAAQLEAVNQLCSHFEAYRDIPKIIELREKFKNIKQILKSHVFSD
FASLGTGKETEESNLLQQLSDACLVVNALEPSVREELVNNFCNRELTSYEQIFEGAELAK
LDKTERRYAWIKRRMRSNEEIWKIFPDSWHVSYRLCILFCKKTRKQLEDILENLKEKPDV
GTLLLALQRTLEFEDELAEKFGGGTQSREIGNEIEEIGKAGNSSSSASDIRKKYEKKLAL
HQGNGTEGKDGSKDLAVPGAGFNFRGIISSCFEPHLTVYIELEEKTLMENLEKLVQEETW
DIEEGSQNNVLSSSMQLFLIIKRSLKRCSALTKNQTLYNLFKVFQRVLKAYATKLFSRLP
KGGTGIVAAATGMDGQIKTSDRDERVICYIVNSAEYCHKTAGELAESISKIIDPQFSDGI
DMSEVQDEFSAVITKSLVTLVHGLETKFDIEMATMTRVPWATLESVGDQSQYVNGINMIL
TTSIPVLGSLLSPVYFQFFLDKLASSLSPRFYSNIFKCKQISETGAQQMLLDTQAVKTIL
LEIPSLGRQTSGAASYSKFVSREMSKAEALLKVILSPVDSVADTYRALLPEGTPMEFQRI
LELKGLKKSDQQSILDDFNKHGPGIKQTQITPAAVPAVLPAPVLPRPSAAATARSGED
VLTRAAVLGRGAASEGFKRFLALTEAAKDR---PLRKFF--
>OUT.vitvi.PN40024.gnm2.ann1.VIT_209s0018g01620.1
MDKSSALEYINQMFPTEASLSGVEPLMQKIHSEIRRVDAGILAAVRQQSNSGTKAKEDLA
AATHAVEELMYKIREIKTKAEQSETMVQEICRDIKKLDFAKKHITTTITALHRLTMLVSA
VEQLQVMASKRQYKEAAAQLEAVNQLCSHFEAYRDVPKITELREKFKNIKQILKSHVFSD
FSSLGTGKETEETNLLQQLSDACLVVDALEPSVREDLVKNFCSRELTSYRQIFEGAELAK
LDKAERRYAWIKRRLRTNEEIWKIFPPSWHVAYLLCIQFCKMTRTQLVEILDNLKEKPDV
GTLLLALQRTLEFEEELAEKFGGDTRRKDIGNDIEEVDRGENKSQTVSDIRKKYEKKLAA
NQGSGTEEKDGNKDLSVPGAGFNFRGIISSCFEPHLTVYVELEEKTLMENLEKLVQEETW
DIEEGSQTNVLSSSVQVFLIIRRSLKRCSALTKNQTLFNLFKVFQRILKAYATKLFARLP
KGGTGIVAAATGMDGQIKTSDRDERVICYIVNTAEYCHKTSGELAENVSKIIDSQLSDAV
DMSEVQDEFSAVITKALITLVHGLETKFDAEMAAMTRVPWGTLESVGDQSEYVNAINLIL
TSSIPALGSLLSPIYFQFFLDKLASSLGPRFYLNIFKCKQISETGAQQMLLDTQAVKTIL
LEIPSLGRQTSGAASYSKFVSREMSKAEALLKVILSPVDSVANTYRALLPEGTPLEFQRI
LELKGLKKADQQSILDDFNKRGSGITQPSITATPTPTAPVAPTVANPASVGVI
ASREDVLTRAAALGRGAATTGFKRFLALTEAAKDRKDGPFRKLFNA
