# Supplementary material for: Legume genome structures and histories inferred from Cercis canadensis and Chamaecrista fasciculata genomes
Source: Plant J. 2026 Jun 10;126(5):e70981. doi: 10.1111/tpj.70981 (PMC13252982; doi:10.1111/tpj.70981)
Supplement: Supplementary file 4 — Data S4. Manuscript supplement; Compressed directory of aligned sequences from 2212 low‐copy gene families, for calculation of a consensus species tree. [file TPJ-126-0-s010.gz › S4_consen_species_tree/40_aln_fas_cln1/Legume.fam3.06905]

>CAE.acacr.Acra3RX.gnm1.ann1.g19386.t2
--NSAMEMVTDAPAPPPPPLPPPPPSHQRRPRVREVSSRFMSPVVSSVQRRPRQQ
TADENAENSETPLPFGSQCKSNVVNIQRKQRAVKPFKENGGGGRVEQQP
-PHPSKSCSGRIGNGFTSPSLRPDTPTVTV--SSRYRLTPHQRSVSMNATVAAKLLQASG
INSLKGNVGSPQRETNSMSGTSSVCSDDESEVNCSIQSLPEFRS
EGDTLPTVSTRSVDEKTGKGAVSGDSLKFPTTPFSRSLNMSSSGSEHLLNHSGS
EKHVTSLVKQYTNSAKVGGLCLPPVAPCPKPVIDTKKGKKGSGHQEDVHSLRLLYNRYLQ
WRYANAKTESSMKAQQRDSEKELYSLALKMSEFRDSVNLKRSEVQLLKRAKTLLTILEAQ
IPYVEEWSNLEEEYSVSLTETTEALLNASVQLPVGGNVKVDAREVGEAINSSMKMMESIV
FHVQRFMSKVEETDISISELARVVGGERAFIGECGSLLARAYKSQVEECSLRSQLMQIHS
IGHKAKTV--
>PAP.aesev.CIAT22838.gnm1.ann1.Ae04g00320.1
----TITTSSAVSDAAAPPPPPPPPSHHRRPRVREVSSRFMSPAVSSTPRRRHQV
SSDENNENSETPFPIGSQFKGNLGNTQRKQRAVKLFKENNSGS
-YNNGGERDPSRSCSGRIG-GSATPCSRPDTPTVVV-VPSRYKLTPHHKG-
-GNISAAAKLLQASGM-SMKGNAGCGLGETNSVSGASSVCSDDDSGVSCSIQS
LPELCSDADMLPTVSNRSVAEKIGRSVLVNGDLKLHASPFYRPI
SLPSPGVDNLLVHSGGKKLLPKLFGIQSNHVKVGA-SLPPVPPCAKPVAETRKGE
KGCGPKEDMLCLRMMYNRYLQWRYANAKAVSMMKVQQRESEKALYSHAMKISEMRDSVKR
KRVELELLRRSKALSTILESQTPYLDEWSALEEDYSVSITEAVQALVNASVQLPVGGNAR
VDVREVGEALNSALKMMETIVSNIQKLMPKAQETEVSISELARVAGGERALIGECGDLLS
KTYESQVEECSLRGQLIQLHSTCHKNKITE-
>OUT.arath.Col0.gnm9.ann11.AT2G44190.1
----MEHPSTP--AINAPAPVPPPS--TRRPRVREVSSRFMSPISSSSSSSSSSSAGDLH
QLTSNSPRHHHHQNQRSTSA-QRMRRQLKMQEGDE--NRPSETARSSPFPLQQVDGG
---KNPKHRLDTPTTAMPPPSRSRLNQ-QRL--LTASAATRLLRSSG
I--------S-------------LSSSTDGEEDNNNREFKSNGP--DLLPTI--RTQAK
AFN-----T----PTASPLSRSLSSDDASMFRDVRASLSLKN-------G------VGLS
LPPVAPNSKIQADTKKQKKALGQQADVHSLKLLHNRYLQWRFANANAEVKTQSQKAQAER
MFYSLGLKMSELSDSVQRKRIELQHLQRVKAVTEIVESQTPSLEQWAVLEDEFSTSLLET
TEALLNASLRLPLDSKIKVETKELAEALVVASKSMEGIVQNIGNLVPKTQEMETLMSELA
RVSGIEKASVEDCRVALLKTHSSQMEECYLRSQLIQHQKKCHQQE----
>OUT.arath.Col0.gnm9.ann11.AT3G60000.2
------EAKTSGPKQIQPSTPAPPP-STRRPRVREVSSRFMSPVTSSSSS-----AGDLH
SLTCNSPKQHHHQIQRSVSA-QRLRRQLKMADGDE--NRSSETARSSPFTLSQS
R-KS--SKPSHRLETPTPMVPPPSRSRLSQ-QRL-----PTATRLLQLSG
I--------S-------------ACYEKEGIINIQEKP-KSNGS--DQFPTLSCRTHLKV
FN-----NP----VPSSLNRSVSSPSSSC-NVRESSSFSRL---------------GLPL
PPMAP--KVPADTKKQRKVTEQLEDVHSLKLLHNRYLQWRFANANAQVKTQTHKTQTETM
IHSFGSKISELHDSVQRKRIELQRLLKTKALLAITESQTPCLEQWSAIEEEYSTSVSQTI
QAFSNASLRLPLDGDIMVDSKQLGDGLVAASKIVDGITQNVGNYMPKAKEMESLLSELTR
VARSERSLTENCVVALLKTQASQIEECSMRSQLIQQTTKEE-------
>CER.bauva.BV-YZ2020.gnm2.ann1.rna-bv36136.t1
--NPVMEETGAVSAAPAPPPPPPPPSHHRRPRVREVSSRFMSPVVSSVQRRPRQQ
TADENIENSETPFPTMSQCKANESTTQKRQRAVKLFKENNGGGRVEQPL--HPSK
SCSGRIRNGFTTPS-RPDTPTITV--SSRYRLTSQQRSNSLNTTAATKLLQASGM
NQLRGHFGSPQKEANSVHSTASLCSDDDSEVNCSIQSLPDFRSEGDMLP
TVSTRSVAEKIGRSAVSGDSLKFPASPFTRSLNLPPTGSEHLLCHSGSDKHVSSV
PKQYTNSLKMGGLCLPPVPPCAKPGTDARKVKKGSSHQEDVHTLKLLYNRHLQWRYANAK
AEFSMKAQQRESEKALYSLAMKISELRDSVNRKHIELGLLRRAKTLSTILESQIPNLDEW
SALEGDYSVSLTEATQALLNASVQVPIGRNVRVDVKEMGEALNSALKVMETIALHVQRFV
PKAEETDNTISELARVIGGERALIGECGVLLSKTCKSQVEECSLRGQLMQLHSICHEN--
---
>CER.cerca.ISC453364.gnm3.ann1.Cecan.3G242900.1
--NSVMEESGAVSAAPAPPPPPPPPSHHRRPRVREVSSRFMSPAVSCVQRRPRQQ
TADENIQNSETPFPSVSQCKANVGTTQKKQRAVKLFKENSGGGRVEQPL--HP
SKSCSGRIGNGFTTPS-RPDTPTVTM--SSRYRLIQQQRSNNLNATAATKLLQASGM
NQLKGNVGSPQKEANSVHMTASLCSDDDSGVNCSIQSLPDFRSEGDM
LPTVSTRSVAEKIGRSAVSGDCLKFPASPFSRSLNLPPAGGEHLLCHSGSEKHVS
SVSKQYTNSVKMGGLCLPPVPPCAKPGTDARKVKKGSSHQEDVHTLRLLYNRYLQWRYAN
AKAEFSMKAQQRESEKALYSLAMKISELRDSVNRKHIELGLLQRAKALSTILESQIPYLD
EWSALEGDYSVSLTDAIQALLNASVQLPIGGNVRVDVRELGEALNSALKVMETIAFYVQR
FIPKAEETDITISELARVVGGERALIGECGVLLSKTYKSQVEECSLRGQLMQLHSICHKN
RNTE-
>CAE.chafa.ISC494698.gnm1.ann1.ChfasH1.1G211500.1
--NSAMETVAAAAAVPAPPPPPLPPSQHRRPRVREVSSRFMSPSVQRRPRQQQHQ
TADENIENLETPFSFGSHCKANLGNTQRKQRAVKLFKENSGGGRVE
HHQAPHPSKSCSGRIGNGFTSPSSRPDTPTVTV--PSRYRLNQHQRS-LLQASGMSL
GSQSSTTNPQKGNFGSPQKDTNSVSGTSSVCSDDESGVNCSIQSLPEWRSEV
DMLPTVSTRSVDEKTGKCAVSGDNMKFPTTPLSRSLNMLSSVSEHLLTHSGGEK
QVPSLVKQHTNSVKVGGLCLPPVPPCPKQGADTRKAKKCSSHQEDFHCLRMLYNRHLQWR
YASAKAQSSMKAQQRESEKALYSLAMNISELRDSVNRKRIELGLLQRAKTLSNILEAQIP
FLDEWSTLEEDFSVSLSEMVEALLNASVQLPVGGDVRADAKEMGEALNSAAKVMETVVFH
VQRFMPKVEETDKSISELARAVSGERALIGDSGNLLAKAYKSQVEEWSLRSQLIQCHSIS
HKAKTG--
>PAP.lotja.MG20.gnm3.ann1.Lj4g3v0073560.1
-----------DSDNPAPPPPPPVP-HTRRPRVREVSSRFMSPAASSSQRRQHRADSDLS
DENSESSFPIA----NSVAQ-RKQRAAMKLFRESNGVDQVPNHPHPHPSKSCSSRI
GNSIATPS-RPDTPTPSVFVPSRFRLTPHHRSING
SASVAAKLMQASGMSQSLSKANA--AAAASALSQLESNSRDDSAISCSTQSLPELCSEND
-RDRLTLNDAAKIGN----SGE-LKSHPSPLSRSVTLPASSSEHLLLVKGSEKQ----PA
SVSNHVKLGGLSLPPVAPQCAPALDTRKGRKGSSHQEDVHSLRLLHNRYLQWRFANAKA
AASMKAQQKESEKALYSHAMKISEMRDSVNRKRAELELLQRYKTLSTILDAQMPYLEEWS
SMEEDYSVSLTEATQALVNASVQLPVGGNVRVDEREVGEALNSASKMMETIVSNIQRLVP
KAEETDSSISELARVVGGERALIGESGDLLSKTYKSQYEGI-------------------
--
>PAP.lotja.MG20.gnm3.ann1.Lj6g3v1693590.1
-----------DSDNPAPPPPPPVP-HTRRPRVREVSSRFMSPAASSSQRRQHRADSDLS
DENSESSFPIA----NSVAQ-RKQRAAMKLFRESNGVDQVPNHPHPHPSKSCSSRI
GNSIATPS-RPDTPTPSVFVPSRFRLTPHHRSING
SASVAAKLMQASGMSQSLSKANA--AAAASALSQLESNSRDDSAISCSTQSLPELCSEND
-RDRLTLNDAAKIGN----SGE-LKSHPSPLSRSVTLPASSSEHLLLVKGSEKQ----PA
SVSNHVKLGGLSLPPVAPQCAPALDTRKGRKGSSHQEDVHSLRLLHNRYLQWRFANAKA
AASMKAQQKESEKALYSHAMKISEMRDSVNRKRAELELLQRYKTLSTILDAQMPYLEEWS
SMEEDYSVSLTEATQALVNASVQLPVGGNVRVDEREVGEALNSASKMMETIVSNIQRLVP
KAEETDSSISELARVVGGERALIGESGDLLSKTYKSQYEGI-------------------
--
>PAP.medtr.A17_HM341.gnm4.ann2.Medtr2g028220.1
-------QTNTVSDPTPPPPPPPPPTNNRRPRTREVSSRFMTPSASTTHRRQRDDS
DDEN---SESSFPIG----YSFQKKQLQQRAIKLFKEST-NNRVENTPNP
HPPKSTTSRIENSTSTPCSRPDTPTISV--SSRYRHTPHHRSSNSRSSAAT
KLVQSSVNSLSRGNSIS-----------LNSHSHDDIGISCSTQSLPELRSESDSDREVL
IQQQSNVNN-GSVA---EKIGNNNLSRSVSLSSSGIDHLLVRG-SERQ------------
-HASVTKPPVAPQFAPVVDTRKGKKGSSHQEDVHSLRMFYNRYLQWRFANARAVNAMKV
QQKECEKALFSRAMKISEMRDSVHRKRLELELLRRSKTLSIVLEAQIPYLDEWSAMEEDY
SVSINEAIQALLNASVRLPTGGNIRVDVREVGESLNSALKVMETIISNTQRLMPKAEETD
TSISELARVVGGERALIEECGGFLSKTHKSQVEECSLRAQLIQLHSICHKNKNNE-
>CER.phach.longxuteng.gnm1.ann1.LXT39407.t1
-----MEETGAVSAAPAPPPLPPPPSHHRRPRVREVSSRFMSPVVSSVQRRPRQQ
TADENIENSETPFLTMSQCKAIEGTTQKKQRVVKLFKENSGGGRVEQPL--HPSK
SCSGRIRNGFTTPS-RPDTPTVTV--SSRYRLTPHQRSNSLNTTAATKLLQASGM
NQLKGNFGSPQKEANSVQITVSLCSDDDSEVNCSIQSLPDFRSEGDMLP
TVSTRSVAEKIGRSAVSGDCLKFPAGSFSRSLNLPPTGSEHLLCHSGSEKHVSSV
SKQYTNSVKTGGVCLPPVPPCTKPGTEARKVKKGSSHQEDVHTLRLLYNRYLEWRYANAK
AEFSMKAQQRESEKALYSLATKISELRDSVNRKRIELGLLQRAKTLSTILESQIPYLDEW
SALEGDYSVSLIEAIQALLNASVQLPIGLNVRVDVRELGEALNSALKVMETIAFHVQSFI
PKAEETDGTISELARVVGEERALVGECGVLLSKTCKSQVEECSLRGQLMQFHSICHENRQ
M--
>PAP.phavu.G19833.gnm2.ann1.Phvul.006G134011.1
-QVQIMQENNN-PDLTAPPPPPPLP-HQRRPRVREVSSRFMSPSVQRRPRLEPDSPVDEN
---SETQSSMG----CFVSQ-RKQQRSMKLFKENN--NGHEQVP-LHPSKSCSGRIGSGN
STPCSRPGTPTPSVYVSSRYRLSQHHRFANGMASAAEKLMQASGLNQAKP
NA---------------ACSSDDSGVNCSVQSLPELVDRDMLQSNLSVGEKIGGSN---
--GGDLKFRHPPLSRSVNLPSSGTEKQPPSS-----VSKQHGNGNQLAKSGGLSLPPVP
PQSLPSVDVRRGKKGSGHQEDMHSIRLLYNRYLQWRFANARAHSTTKAQQVESQKALYS
QAMTISEMRDSVNKKRIELEFLRRSETLSRILETQIPYLDEWSTMTEEYSVSITEVIQAL
VNASVQLPVGGNVRVDVREVGDALNSALKMLETMISNIQRFVPK----------------
---------------------------------------------
>OUT.prupe.Lovell.gnm2.ann1.Prupe.4G000100.1
------------AAACAPPHPPPPPTAHRRPRVREVSSRFMSPAVSTGDLP
HH-QCSDENTGFSSTPS
QSWLPPEHMLNYTGRKQRPVKPFKENG-GGKVQQQQKQHLTKTCTGKGSNAFTTPS
-RPDTPMVTADRTSRFRLIQ-QRSTNITPTAAAKLLQSSGMANT
QDATSAPQLDPSSPSSLPDVNNHSQVVPSCSTRCLPDIRSEADLLPSVSSRQLVD
KNSRGNASDDFLKCSASPCSRSLKLPLSSSDILSFQPGSERLTSVVSKPYTN
TGKMGGLCLPPVPPSTSLSSDTRRGKKVSGHLEDVHSLRVLHNRYLQWRYTNARAEAS
MRAQQRETERTLYSLAVKIAELYDSVKRKRIELGILQRTETLSAILDAQIPYLDQWFALQ
GDHSSSLAEATQALSNASFQLPISGNVRVDLQEVKEALNSAVEVMEIIDLQVQRSTAKAE
ETENLISELARVTGGERALIEECGNMLSKTYTTQVEEWSLRGQIIQLKRCC--------
>OUT.quisa.S10.gnm1.ann1.Qs0034550.1
---------VSTSPAPPPPPPPPTPSHHRRPRVREVSSRFMSPAVSSVQRRSRPH
CADENINNSESPLPMASQCKATVST--RKHRAVKLLKENNGGGRAEQQP--
HPSKSFSGRIGNSFITPS-RPDTPTVNI--PSRFRLSQ-QCFASHNATAATKLLQSSGM
NQLKVNVGSPQKEAISVSIHSSMGCDDESVISCSTRSLPELRSEGDM
VPTVSSRVLADKIGRGNVSGDCLKFPASPCSRSLNFSSSSDEQSLFNSGIERPVS
GHSKPCTNSIKMGGLSLPPVPPCAKMGIDSRKGKKGSSHQEDVHSLRLLHNRYLQWRYAN
ARAESSMQTKQKESERALYSLGVKISELYNSVKRKRIELGILQRAKSLSTILEAQIPYLD
QWSALEGDYSVSLTEVIGALLNASLQLPVSGNIKVDIREMEEALNSAMKVMQTIALHVQR
FVLKGEETDNCISELARVVSGERVIVAECGDLLSKTYRSQVEECSLRGQLIQLYRSCRK-
-----
>OUT.quisa.S10.gnm1.ann1.Qs0207540.1
-----MEAATMVSTTPAPPLPPPPPSNHRRPRVREVSSRFMSPAVSSVQRRPRQH
CADENIENSESPSQIQ-----------RKQRAVKLFKENSGGGRAEQQP--
HPSKSCSGRIGNGFTTPS-RPDTPTVNV--PSRFRLSH-QRSSSLNASAATKLLQSSGL
NQLKVSVGSPQKEAFSVSNHSSLGSNDDSLVNCSTQSLPDLCSNGDMV
PTVSARVLADKIGRGNVSSDCLKFFASPFSRSLAFTSSSDEHTLFNSGIEKPVSG
NSKTNTSSAKMGGLSLPPVPPCAKMGIDTRKGKKGSSHQEDVHSLRLLHNRYLQWRYANA
KAEGSMQVLQNESERALYSLGLKMSDLYDSVKRKHIELRILQRAKTLSTILEAQIPYLDE
WSALEEDYSVILTEVIEALLNASLQLPISGNIKVDIREMGVALNSAVKVMETIVLNVR
RFTPKVEETDNYISELARVVNGERGLVEECGGLLSKTYNSEVEECSLRGQIIQLHTSCYK
------
>CAE.sento.Myeongyun.gnm1.ann1.Sto13g404040
------------------------------------------------------------
------------------------------------------------------------
-------------------------------NATAAAKLLQASGMQSSKSNAGSPQ
KDTNSVSVTASVCSDDESGVNCSIQSLPELRSEGDMLPTVSTRSVDEKTGK
GAVSGDNMKFPTTPLSRSLSLSLSGSEHLLNHSGSEKQVPSTVKHYTNSVKVGGLC
LPPVPPCPKPGIDTRKGKKGSSHQEDVHCLRLLYNRYLQWRSANARAESLMKAQQRESEK
SLYSLAMKISELRDTMKMKRIELGLLQRAKTLSNILEAQIPYLDEWSTLEEDYSVSLTEI
VEALLNASVQLPVGGNVRVDTKEVGEALNSAAKVMETVVSHVQRFMSKVEQTDISISELA
RIVGGERGLIGECGDLLAKAYKSQVEECSLRSQLIQQHSIGHKAETS--
>DET.singl.CAF01.gnm1.ann1.evm_model_Chr02_995
-SNSTMEGSAAVSAAPPPPPLPPTPAHNRRPRVREVSSRFMSPVVSNVQRRPRQP
AADENIENSETPFPVGSQCKASLGTLQRKQRPLKLFKENGGGGRVELPP--HPSKSC
SGRIGSGFTTPS-RPDTPIITV--PSRYRLTPQQRSGSLSSTAATKLLQASGM
NQPKGNVGSPKKEANTVPTTSSVCSDDDSEVNCSTQSLPELLSEGDMLPTV
CTRSVAEKVGRSTLSGDCLKFPSTPLSRSVTLPSSGSEHSLFPTGSEKQMSSLSK
QNINSAKVGGLSLPPVAPCAKPGIDVKKGKKGSSHQEDVHSLRLLYNRYLQWRYANAKAE
SSLKARQRESEKALYSLAMKISELRDSVNRERIELGLLRRTKTLSTILEAQIPYLDEWSS
LEGDYLVSLTELVQALVNASVQLPIGGNIRADLGEIGEALNSASKLIEIIFSHVQRFTPK
AEEIDISVSELARVVGGERALIGEWEGLLSETHKSQVEEWSLRGQLIQMYLLFQKDKT--
-
>OUT.vitvi.PN40024.gnm2.ann1.VIT_205s0094g00420.1
---TMVEVNAPVPTNSSTGAVPPPP---RRPRVREVSSRFMSPVVSSSSSG
Q--QCADENARSLETPFV--
SQCKAPLMSSQRKQRVVKLFKENG--GRGEQQLDGLRSKVCDGGIGSTNGVASLRP
DTPIVSSIVSSRFRLMTSHRSAMPAASAATKLLQSSGM
AQNRANEP-ALSDSESCSSIKPI-SSS
SPVQNCKTRSHNELRSEADMLPTMSTRLLAERNCRGNVNGASSKFSASPFSRSLN
LTPSSSDQSLFHSTSEKLASVLSKPHTNSMKNGSIYLPPLPPCTKPGTDARKGRKVSG
HQEDVHSLKLLHNHYLQWRFANAKAEATMQAQRRETEKALYSLGVKISDLYELVKGKRIE
LGLLQRTNILVTILEAQMPFLDEWSILEGDYSVSLSEAIQALVNASLQLPINGNIRADIR
EVNEALYSATKMMEIIISNVQMFMPKAEEMDNLVSELARVTGGERTLSEECGYLLSRTHA
LQVEECSLRSQLIQQQRSSSSSCS---
