# Supplementary material for: Legume genome structures and histories inferred from Cercis canadensis and Chamaecrista fasciculata genomes
Source: Plant J. 2026 Jun 10;126(5):e70981. doi: 10.1111/tpj.70981 (PMC13252982; doi:10.1111/tpj.70981)
Supplement: Supplementary file 4 — Data S4. Manuscript supplement; Compressed directory of aligned sequences from 2212 low‐copy gene families, for calculation of a consensus species tree. [file TPJ-126-0-s010.gz › S4_consen_species_tree/40_aln_fas_cln1/Legume.fam3.06907]

>CAE.acacr.Acra3RX.gnm1.ann1.g19657.t1
----APPCSRSWSISEDSLRRYVHFASESCIQELLSASDSDRGSGGGGWKVQGVENGV
EISRRRSGSLHTFRSRWLLRSLSPQQFITVANAIDAAKQWDSDLVEARYIKDLEDNLSII
RLRFGDNSKPLFRNREFIVYERRETMEDGTLVVAVASLPKEIAAGLHPKQSNAIRGLLLQ
SGWVVEKLEDDSCVVTYVVQLDPAGWLPKCFVNRLNTKLVMIIENLRKLAQASPTHH--
>PAP.aesev.CIAT22838.gnm1.ann1.Ae01g31510.1
MSSSPAPCSRSWSISEDSLRRYVEFASESCIQELLAASDVT-NNNLFGWKQVVVDGG
VEISKRRSASLHTFRSRWVLRSVSPQQFITVANAIDAAKQWDPDLVEARYIKDLEENLSI
IRLRFGDNSKPLFRNREFMVYERRETMQDGTLVVAVASLPKEIAAGLHPKQSNAIRGVLV
QSGWVVEKLLDDSCLVTYVVQLDPAGWLPKCFVNRFHTKLVMIIENLTKLLAHQPSS-
--
>OUT.arath.Col0.gnm9.ann11.AT5G49800.1
--NGPVPSSRSWSVSEESLRRYVRFASESCIQELLSSSEAGFGNASNGWKMVRHDNGV
EISKRDSGSLHAFRSRRILTSVSPEQFITVANAIDAAKQWEGDLVEATHIRDIDENLSVI
RLRFGENSKPLFRNREFIIYERRETMQDGTLVVAVASLPKEMAEGLEPKKNNYIRGF
LVESGWVLEKLEDTSCMITYVVQLDPAGWLPKCFVNRLNTKLVMIIDNLRKVAQAY----
--
>CER.bauva.BV-YZ2020.gnm2.ann1.rna-bv32435.t1
MSSCPAPCSRSWSISEDSLGRYVH-----CIQELLSASDSNRGNGSDGWKVLNLDNGVE
ISKRRSGSLHTFRSRWLLRSVSPQQFITVANAIDAAKQWDSDLVEAKYIRDLEDNLSIIH
LRFGENSKPLFRNREFIVYERRKTMEDGTLVVAVASLPKEIAAGLHPKQSNAIRGLLQRS
GWVVEKLESDSCVVTYVVQLDPAGWLPKCFVNRFNTKLVMIIENLWKLAQACHSNGD-
>CER.bauva.BV-YZ2020.gnm2.ann1.rna-bv32439.t1
MSSCPAPCSRSWSISEDSLRRYVHFASESCIQELLSASDSNRGNGSDGWKVLNLDNGVE
ISKRRSGSLHTFRSRWLLRSVSPQQFITVANAIDAAKQWDSDLVEAKYIRDLEDNLSIIH
LRFGENSKPLFRNREFIVYERRETMEDGTLVVAVASLPKEIAAGLHPKQSNAIRGLLQQS
GWVVEKLESDSCVVTYVVQLDPAGWLPKCFVNRFNTKLVMIIENLWKLAQACPSNGD-
>CER.bauva.BV-YZ2020.gnm2.ann1.rna-bv36153.t1
MSSSPAPCSRSWSISEDSLRRYVHFASESCIQELLSASVSNRGNANDEWKVLNLDNGVEI
SKRRSGSLHTFRSRWLLRSVSPQQFITVANAIDAAKQWDSDLVEARYIKDLEDNLSIIRL
RFGENSKPLFRNREFIVYERRETMEDGTLVVAVASLPKEIAAGLHPKQSNAIRGLLLQSG
WVVEKLENDSCVVTYVVQLDPAGWLPKCFVNRFNTKLVMIIENLRKLAQACPSNGD-
>CER.cerca.ISC453364.gnm3.ann1.Cecan.3G240700.1
MSSSPAPCIRSWSISEDSLRRYVHFASESCIQDLLSASDSNRGNANDGWKVLNLDNGVEI
SKRRSGSLHTFRSRWLLRSVSPQQFITVANAIDAAKQWDSDLVEARYIKDLEDNLSIIRL
RFGENSKPLFRNREFIVYERRETMEDGTLVVAVASLPKEIAAGLHPKQSNAIRGLLLQSG
WVVEKLENDSCVVTYVVQLDPAGWLPKCFVNRFNTKLVMIIENLRKLAQACPSNGD-
>CAE.chafa.ISC494698.gnm1.ann1.ChfasH1.1G214100.1
--PTPAPCSRSWSISEDSLRRYVRFASESCIQELLSASDSNRGSGNDGWKVLALENGVE
ISKRRSGSLHTFRSRWLLRSLSPQQFITVANAIDAAKQWDSDLVEARYIKDLEDNLSIIR
LRFGENSKPLFRNREFIVYERRETMEDGTLVVAVASLPKEIAAGLHPKQSNAIRGLLMQS
GWVVEKLEDDSCAVTYVVQLDPAGWLPKCFVNRLNTKLVMIIENLRKLAQPCPSEM--
>PAP.lotja.MG20.gnm3.ann1.Lj4g3v0060680.2
MSSRTAPCSRSWSISEDSLKRYVQFASESCIQELLAASDTNRGSGNDGWKVLTLDNGVEI
SKRRSGSLHTFRSRWVLRSVSPQQFITVANAIDAAKQWDSDLVEARYIKDIEDNLSIIRL
RFGDNSKPLFRNREFIVYERRETMEDGTLVVAVASLPKEIAAGLHPKQNNAIRGLLLQSG
WVVDKLEDDSCVVTYVVQLDPAGWLPKCFVNRLNTKLVMIIENLRKLAQACPVEGE-
>PAP.medtr.A17_HM341.gnm4.ann2.Medtr4g134400.1
MSRRTVPCSRSWSISEDSLKRYVQFASESCIQELLAASDTNRGNSNDEWKVLTFDNGVE
ISKRRSGSFHTFRSRWVLRSVSPQQFITVANAIDAAKQWDSDLVEARYIKEIEDNLSIIR
LRFGDNSKPLFRNREFIVYERRQTMEDGTVVVAVASLPKEIAAGLHPKQNNSIRGLLLQS
GWVVEKLEDNSCAVTYVVQLDPAGWLPKCFVNRFNTKLVMIIENLRKLAQACPNEAE-
>CER.phach.longxuteng.gnm1.ann1.LXT39388.t1
MSSSPAPCSRSWSISEDSLRRYVHFASESCIQELLSASDSNRGNANDGWKVLNLDNGVEI
SKRRSGSLHTFRSRWLLRSVSPQQFITVANAIDAAKQWDSDLVEARYIKDLEDNLSIIRL
RFGENSKPLFRNREFIVYERRETMEDGTLVVAVASLPKEIAAGLHPKQSNAIRGLLLQSG
WVVEKLENDSCVVTYVVQLDPAGWLPKCFVNRFNTKLVMIIENLRKLAQACPSNGD-
>PAP.phavu.G19833.gnm2.ann1.Phvul.003G090300.1
MNSSPAPCSRSWSISEDSLRRYVQFASESCIQELLAASDTNRGNDNDGWKVLTLDNGVEI
SKRRSGSLHTFRSRWVLRSVSPQQFITVANAIDAAKQWDSDLVEARYIKDLEDNLSIIRL
RFGDNSKPLFRNREFIVYERRETMEDGTLVVAVASLPKEIAAGLHPKQSNAIRGLLLQSG
WVVEKLGDDSCVVTYVVQLDPAGWLPKCFVNRFNTKLVMIIENLQKLAQACPSEAE-
>OUT.prupe.Lovell.gnm2.ann1.Prupe.1G587600.1
--TSPAPCSRSWSISEDSLKRYVQFASESCIQELLSASDSNANNANDGWKVLT
LDNGVEISKRRSGSFHTFRSRWLLTSVSPQQFITVANAIDAAKQWDPDLVEARYIKD
LEDNLSIIRLKFGDNAKPLFRNREFIVYERRETMEDGTLVVAVASLPKEIAAGLQPKQNN
AIRGLLLQSGWVVEKLEGDSCMVTYVVQLDPAGWMPRCFVNRLNNRLVMIIENLKKLAQA
CPIDGD-
>OUT.quisa.S10.gnm1.ann1.Qs0034450.1
----------------------------------------RAGNANDGWKVLPLDNGVEI
SKRRSESLHTFPSRWLLRSVSSQQFITVANAIETAKQWDSDLVEARYIKDLEDNLSIIRL
RFGDNSKPFFRNREFIVYERRETMEDGTLVVAVASLPKEMAAGLYPKQNNAISGLLLQSG
WVVEKLEDVACMVTYVVQLDPAGWLPKCFVNRLNTKLVMIIENLKKLGRACPIDGQ-
>OUT.quisa.S10.gnm1.ann1.Qs0207650.2
-MSSPAPSSRSWSISEDSLRRYVRFASESCIQELLSASDSNRAENADGWKVLTLDNGVE
ISKRRSGSLHTFRSRWLLRSVSPQQFITVANAVDAAKQWDSDLVEARYIKDLEDNLSIIR
LRFGDNSKPLFRNREFIVYERRETMEDGTLVVAVASLPKEIAAGLHPKQNNAIRGLLLQS
GWVVEKQEDDACMVTYVVQLDPGGWLPKCFVNRLNTKLVMIIENLRKLAQACPIDGH-
>OUT.quisa.S10.gnm1.ann1.Qs0344610.1
-VSSPAPYSRSWSTSENSLRRYLHFARESCVQELLSASDYNAGNANDGWKVLPLDNGVE
ISKRRSESLHTFPSRWLLRSVSSQQFITVANAIETAKQWDSDLVEARYIKDLEDNLSIIR
LRFGDNSKPFFRNREFIVYERRETMEDGTLVVAVASLPKEMAAGL---------------
----------------------------------------------------------
>CAE.sento.Myeongyun.gnm1.ann1.Sto13g403830
--TSPAPCSRSWSISEDSLRRYVHFASESCIQELLSASDSNRGSGNDGWKVLALENGVE
ISKRRSGSLHTFRSRWLLRSVSPQQFITVANAIDAAKQWDPDLVEARYIKDLEDNLSIIR
LRFGDNSKPLFRNREFIVYERRETMEDGTLVVAVASLPKEIAAGLHPKQSNAIRGLLLQS
GWVVEKLEDDSCVVTYVVQLDPAGWLPKCFVNRLNTKLVMIIENLRKLAQACPSDGE-
>DET.singl.CAF01.gnm1.ann1.evm_model_Chr01_714
MSSSPSPCSRSWSISEDSLRRYVHFASESCIQELLSASDSNRGNGNDGWKVLALDNGVEI
SKRRSGSLHTFRSRWLLRSVSQQQFITVANAIDAAKQWDSDLVEARYIKDVEKNLSIIRL
RFGDNSKPLFRNREFIVYERRETMEDGTLVVAVASLPKEIAAGLHPKQSNAIRGLLLQSG
WVVEKLEDDSCVVTYVVQLDPAGWLPKCFVNRLNTKLVMIIENLWKLAQSCPRS---
>DET.singl.CAF01.gnm1.ann1.evm_model_Chr02_1009
MSNSPSPCSRSWSISEDSLKRYVHFASESCIQELLSASDSNKGNSNDGWKVLSLDDGVEI
SKRRSGSLHTFRSRWLLRSVSPKQFITVANAIDAAKQWDSDLVEARYIKDLADNLSIIHL
RFGDNSKPLFRNREFIVYERRETMEDGTLVVAVASLPKEIAAGLHPKQSNAIRGLLLQSG
WVVEKLEDNSCVVTYVVQLDPAGWLPKCFVNRLNTKLVMIIEDLKKLAQACPADAE-
>OUT.vitvi.PN40024.gnm2.ann1.VIT_212s0035g02080.1
-MSSPAPCTRSWSISEDSLRRYVYFASESCIQELLSASDTTVGNSSDGWKVLTLDNGVE
ISKRRSGSLHTFRSRWLLRSVSPEQFITVANAIDAAKQWDSDLVEAKYIKDLEDNLSIIR
LRFGESSKPLFRNREFIVYERRETMDDGTLVVAVASLPKEIAAGLHPKQNNAIRALLLQS
GWVVEKLEDDSCMVTYVIQLDPAGWLPKCFVNRLNTKLVMIIENLRKQVQACPINGD-
