# Supplementary material for: Legume genome structures and histories inferred from Cercis canadensis and Chamaecrista fasciculata genomes
Source: Plant J. 2026 Jun 10;126(5):e70981. doi: 10.1111/tpj.70981 (PMC13252982; doi:10.1111/tpj.70981)
Supplement: Supplementary file 4 — Data S4. Manuscript supplement; Compressed directory of aligned sequences from 2212 low‐copy gene families, for calculation of a consensus species tree. [file TPJ-126-0-s010.gz › S4_consen_species_tree/40_aln_fas_cln1/Legume.fam3.06929]

>CAE.acacr.Acra3RX.gnm1.ann1.g20572.t1
-------------------------------LGLLLVVCTVLVMLPEASATRFIVGGNMG
WSPNVNYTNWVKGKHFYFDDWLFFVYDRNQQSVLEVNKTNYETCNTDHPLHNYTTGAGRD
VAHLNVTRDYYFVSGNGFCFGGMKIHVHVEKAPPPPQVSPVKAASSTLSSSGHVLVLPLV
FAIGAAWDALIRFW-
>PAP.aesev.CIAT22838.gnm1.ann1.Ae05g26110.1
-----------------MEGIKRVLRSISPSMVLLFLAFTVLVMVPEASATRWTVGGNMG
WTTNFNYTTWAKDKHFYNGDWLFFVYDRNQMNVLEVNKTNYESCNSDHPLHNWTTGAGRD
VVPLNVTRNYYFVSGKGFCFGGMKIAVHVENLPPPPKAAPEKAAAPKMLSSSQIVLLPV
VFAIGAAWDAFIHFW-
>OUT.arath.Col0.gnm9.ann11.AT3G01070.1
-------------------------------VLVAGAVLAFLLAATNVTAKRWTVGDNKF
WNPNINYTIWAQDKHFYLDDWLYFVYERNQYNVIEVNETNYISCNPNNPIANWSRGAGRD
LVHLNVTRHYYLISGNGGCYGGMKLAVLVEKPPPPPAAAPNKNSARRTFSVSYQFL
IPVVFAVG-----------
>OUT.arath.Col0.gnm9.ann11.AT4G12880.1
------------------------MVLIS-AVVLAFLVAA---PIPEVTAKKYLVGDKKF
WNPNINYTLWAQGKHFYVGDWLYFVFYRDQHNILEVNKADYEKCISNRPIRNYTRGAGRD
IVPLYETRRYYLLDGRGGCVQGMKLDVLVETPPPPPPFTP--------------------
---------------
>OUT.arath.Col0.gnm9.ann11.AT5G15350.1
-----------------------------TAVVLAFLMAA---PMPGVTAKKYTVGENKF
WNPNINYTIWAQGKHFYLGDWLYFVFDRNQHNILEVNKTDYEGCIADHPIRNWTRGAGRD
IVTLNQTKHYYLLDGKGGCYGGMKLSVKVEKLPPPPKSAPVKNIGSVSMVTGAQFMIPV
LFAFPAMWDVISRM--
>CER.bauva.BV-YZ2020.gnm2.ann1.rna-bv06774.t1
-----------------MEGLKKTFGSGSPAMVLLLLLCAVLVMLPEASATRWTVGSNMG
WNTNVNYTIWAKDKHFYNGDWLFFVYDRNQMNVLEVNKTDYESCNSDHPLHNWTTGAGRD
VAPLNVTRNYYFISGKGFCFGGMKLAVHVENPPPPPVAAPIKASAPTLSSRGQILLLPVV
FAIGAAWDAFVHFW-
>CER.cerca.ISC453364.gnm3.ann1.Cecan.1G124300.1
-----------------MEGLKKTFGSGSSAMVLLLLFCAVLVMLPEASATRWTVGANMG
WTTNVNYTIWAKDKHFYNGDWLFFVYDRNQMNVLEVNKTDYETCNADHPLHNWTTGAGRD
VAPLNVTRNYYFISGKGFCYGGMKLAVHVENLPPPPAAAPIKDSAPTLSSRGQILLLPVV
FAIGVAWDAFVHLW-
>CAE.chafa.ISC494698.gnm1.ann1.ChfasH1.1G355100.1
--------------------------------LLLLLIAAVILMSPEASATRWTVGGNMG
WTTNVNYTIWAQDKHFYNGDWLFFVYDRNQMNVLEVNKTDYENCNADHPLHNYTTGAGRD
VAPLNVTRHYYFISGKGFCYGGMKLALRVENPPPPPHASPIKSNAPSSPSHHALVLFPLA
LAFVSV---------
>PAP.lotja.MG20.gnm3.ann1.Lj2g3v1068990.1
-----------------MERVKKKML-GSPAMVLLFLGFAVLLMVPEVSAKRWLVGDGKF
WNPNVNYTVWARDKHFYIDDWLFFVYDRNQMNVLEVNKTNYENCIAEHPIHNWTTGAGRD
VVPLNVTRHYYFISGNGFCYGGMKLAVRVEKLPPPPKAAPEKAGAPSLSSRGAILLMPVV
FAIGAAWDAFIY---
>PAP.medtr.A17_HM341.gnm4.ann2.Medtr6g013200.1
----------------------KLLVSMSQAMMILLLVCTVLVMLPVASAKRWIVGDKKG
WTTNINYSTWIEGNNFYNGDWLFFSYDRNQMNVLEVNKTDYETCNSDHPIYNWAAGAGRD
VVPLNVTRDYYLISGKGFCFGGMKLAIHVKNYPPPPVARGVHGLGQ--------------
---------------
>PAP.medtr.A17_HM341.gnm4.ann2.Medtr6g013420.1
------------------EGRKKRVFASTPTMVFLLLGFAVLVMLPMVSATRFMVGGR
MGWNTNFNYTTWAKGKHFYNGDWLFFVYDRNQMNVLEVNKTDYETCNSDHPLHNWTTGAG
RDVVPLNVTRHYYFISGKGFCFGGMKLAVHVENLPPPPKAAPERAAATFLSSKGQIFLMP
IVFAIGAAWDSFIYL--
>CER.phach.longxuteng.gnm1.ann1.LXT00423.t1
-----------------MEGLKKTFGSGSPTMVLLLLFCAVLVMLPEASATRWTVGGNMG
WNTNFNYTIWAGDKHFYNGDWLFFVYDRNQMNVLEVNKTDYESCNSDHPLHNWTTGAGRD
VAPLNVTRNYYFISGKGFCFGGMKLAIHVENPPPPPVAAPIKASAPTLSSRGQILLLPVV
FAIGAAWDAFVHFW-
>PAP.phavu.G19833.gnm2.ann1.Phvul.004G032800.1
----------------MEDMMKKRVFSPP--IVLLLLAFSLLLMLPEASATKFTVGDNRF
WNPNINYTEWAKGKHFYLGDWLYFVYDRNQANVLEVNKTEYETCNSDHPLQNWTRGAGRD
VVPLNVTKTYYIISGKGFCFSGMKVAVHVEKLPPPPKASPVVSGAPNLFSSGHILLMPVV
FAIGTAWDAFIHLW-
>OUT.prupe.Lovell.gnm2.ann1.Prupe.3G261600.1
-----EQPLDSARK-RAMEGLRRGVGSGL-AMVLVVLLCFVLVMVPEVSATRFIVGGNK
GWTSNVNYTIWAQDKHFYNGDWLFFVYDRNQMNVLEVNQTDYVSCNADHPLHNWTTGAGR
DVVPLNVTRHYYFISGNGFCYGGVKIAVKVENPPPPPSAAPLKSKSSALTPAYSQFVLP
AVFAIGAMWDALVRFC-
>OUT.quisa.S10.gnm1.ann1.Qs0070090.1
-----------------MEGLRKGFLSGSPAMVLMVLMCTVVVRLPEASATRWTVGANMG
WTTNVNYTIWAKDKHFYNGDWLFFVYDRNQMNVLEVNKTDYETCNTDHPLHNWTTGAGRD
VVPLNVTRHYYFVSGKGFCYGGMKLAVRVENLPPPPSSSPIISWAPSVNSRDQNLLLPVV
FAIGAAWDVFLQFW-
>OUT.quisa.S10.gnm1.ann1.Qs0253570.1
-TSLDRVWLKLERERELWPVIKHSNGGDERRNSVKFIMCTVLLMLPEASATRY
IVGANKGWTTNVNYTIWAKDKHFYNGDWLFFVYDRHQMNVLEVSKTDYETCSADHPLHNW
TTGAGRDVAPLNVTRHHYFISGKGFCYGGMKLAIPVENLPSQPSSSPVKKEAPSLNSRNQ
ILLFRVVSAIGE----------
>OUT.quisa.S10.gnm1.ann1.Qs0253580.1
-----------------MEGLRKGILLSSPAMVFLVLLCAVLVMLPEASATRWIVGANMG
WTTNVNYTIWAKDKHFYNGDWLYFVYDRNQMNVLEVNKTDYEMCNADHPLHNWTTKAGRD
VAPLNVTRHYYFISGKGFCYGGMKLSHSCRKFPCQKWSSKSKLLKPDSSVSS
HWCSMGYISPVGSTRLIFEIQY-
>CAE.sento.Myeongyun.gnm1.ann1.Sto13g421450
-------------------------------AFLLLLLCTLLLALPEASATRWTVGGNMG
WTSNVNYTIWAQGKHFYNGDWLFFVYDRNQMNVLEVNKTDYENCISDHPLHNYTTGAGRD
VAPLNVTRHYYFISGKGFCFGGMKLAIRVENPPPPPVASPIKAAASTTLSFSHILLLPV
AFAVGAAWDAFLHFW-
>DET.singl.CAF01.gnm1.ann1.evm_model_Chr04_3460
------------------ERLKKTLGSSSPTMAALLLILALLVMLPEASATRFIVGGNMG
WTTNVNYTNWAKGKHFYNGDWLFFVYDRNQMNVLEVNKTNYETCNSDHPLHNWTTGAGRD
VVPLNVTRNYYFISGKGFCYGGMKLAVSVENLPPPPVAAPVKDGASTLSSGSRILLLPVV
FAVGAAWDAFIHFW-
>DET.singl.CAF01.gnm1.ann1.evm_model_Chr09_769
-----------------MEGLKKTLGSSSPAMAMLLLLCALLVMLPEASGTRFIVGGNMG
WTTNVNYTIWANGKHFYNGDWLFFVYDRNQMNVLEVNKTDYESCNSDHPVHNWTTGAGRD
VVPLNVTRHYYFISGKGFCYGGMKIAVHVENSPPPPVAAPIKAAAPPALSSTQVFLLPV
VFTIGATWDAFIHFW-
>OUT.vitvi.PN40024.gnm2.ann1.VIT_214s0108g01320.1
--------------------------------LAVVLMCAVVLMLPDVSATRWTVGGNQG
WSTNVNYTVWAKDKHFYNGDWLFFVYDRNQMNVLEVNETNYESCNSDHPLHNWTTGAGRD
VVPLNVTRKYYFLSGKGFCYSGMKIAINVENPPPPPSASPIKESNDSPSSNYRQIVVPA
VFAIAAVWDSFLRLY-
