# Supplementary material for: Legume genome structures and histories inferred from Cercis canadensis and Chamaecrista fasciculata genomes
Source: Plant J. 2026 Jun 10;126(5):e70981. doi: 10.1111/tpj.70981 (PMC13252982; doi:10.1111/tpj.70981)
Supplement: Supplementary file 4 — Data S4. Manuscript supplement; Compressed directory of aligned sequences from 2212 low‐copy gene families, for calculation of a consensus species tree. [file TPJ-126-0-s010.gz › S4_consen_species_tree/40_aln_fas_cln1/Legume.fam3.06942]

>CAE.acacr.Acra3RX.gnm1.ann1.g1734.t1
-----------------------------------SFIAHTCSHLPT
SYLCPRAYCAPFSCSKGTDDDDN---KKINDHHPHEEDNI--VDNKSYV--SSSSDN
EANYMSSVRRFTFWVSATITFDIGVGFIEGIDKASEFFTGYILEQLLSADNLCVFILIFK
YFKVPKKHQNRVLSYGIAGAIFFRLTFILLGSATLQKFEVLNLGLASILLYSSFKLFHSD
DEKSDLSDNLVVKTCKRLIPVTTFYDGNRFITNQNGVWKATPLLLSVAVIEVSD
IAFAVDSVSAVFGVTRDPFIVFSSNLFAIMSLRSLYSVISKVMSDLKYLQPSVAVVLGFF
GCKMILDYFGIHVSTVTSLGFVASSLTIGVLLSVLKKSKKL--
>CAE.acacr.Acra3RX.gnm1.ann1.g21412.t1
---MGFASVFHHGVRIPTNSDLGLPSVSQRVPAKWSGVHSHASRFYSVFHCRRAYCVPI
SCSKGTDHDDDLSAS-GKRVSAKPRDGIDNIEKPQSVDNTKESQGNEAYTSSIRTAA
LWVGTAVAFGVGVGFKEGLDKAAEFFAGYMLEQSLSVDNLFVFVLTFKYFKVPIMYQNRV
LSYGIVGAIVFRLTLILLGTATLQRFEAVNLLLAGILLYSSFQLFTGEEDESDLSDNFIV
KTCQRFIPVTTYYDGNRFITNQDGIWKATPLLLTVAVIEFSDIAFAVDSIPAVFGVTRDP
FIVFTSNLFAIVGLRALYTIISEGMSELEYLQPSIAVVLGFIGCKMILDYFGIHVSTEAS
LGFVASSLTIGVALSLAKKS-----
>PAP.aesev.CIAT22838.gnm1.ann1.Ae06g02110.1
---MGMASVVQNPLSSYYCHGRNSRRLTVKTSSAPPPPSKCLLSSAHRRCLRRPLR
FTVSCSKPTGRDHESHASERKSIAAQPRDDVTSTETPHSSEDTQDSQQHLDYASS
VRAVALWVCTAVAFGVGLGFKDGFGKASEFFAGYILEQSLSVDNLFVFVLIFKFFKVPIM
YQSRVLSYGIAGAVFFRLTIILLGTATIQRFEAVNLLLAAVLIFSSFKLFASEDDESDLS
NNFVVKTCQKFIPVTTYYDGNRFITNQNGIWKATPLLLTVAVIELSDIAFAVDSIPAVFG
VTRDPFVVFTSNIFAILGLRSLYTIISEGMSELEYLQPSIAVVLGFIGCKMILDYFGFHV
STEASLGFVASSLSIGVLLSLAKKNDQLK-
>OUT.arath.Col0.gnm9.ann11.AT5G12130.1
---MSLASVIHHGILPPAKSDRIFLTIDFRARGKSPFSLLINPSLASAANRRL
SHLPPIACSRGIDQEDEEKES--RELLPHKNDENATTSRSSDSGGLKDYQQEETYKT
SFKTVALCVGTAVAFGIGIGLKEGVGKASEFFAGYILEQSLSVDNLFVFVLVFKYFKVPL
MYQNKVLTYGIAGAIVFRFTLILLGTATLQKFEAVNLLLAAVLLYSSFKLFASEEDDTDL
SDNFIVKTCQRFIPVTSSYDGNRFFTKHDGILKATPLLLTVAVIELSDIAFAVDSIPAVF
GVTRDPFIVLTSNLFAILGLRSLYTLISEGMDELEYLQPSIAVVLGFIGVKMILDFFGFH
ISTEASLGVVALSLSTGVLLSLTNKSSD---
>CER.bauva.BV-YZ2020.gnm2.ann1.rna-bv09857.t1
---MGLASVVLNGVQIPLNFDLGMLRVSPIPQARVHFGRRHIARVSTEYHCRRAQR
FPISCSKGIDQEHHLSASEGKRVSAQPRDDNNNNGTSRSVNNSQESQGHGSYITSAR
TVALWVCTSVAFGIGLGFKDGIGKASEFFAGYILEQSLSVDNLFVFVMIFKYFKVPIMYQ
SRVLSYGIAGAVIFRLTLILLGTATLQSFEAVNLLLALILLYSSFKLLVSEEDESDLSDN
FIVKTCQKFIPVTTYYDGNRFFTKQNGLWKATPLLLTVAVIELSDIAFAVDSIPAVLGVT
RDPFIVFTSNIFAILGLRSLYTIIAEGMSDLEYLQPSIAVVLGFIGCKMILDYFGIHVST
EASLGFVASSLTIGVLLSLAKKSD----
>CER.bauva.BV-YZ2020.gnm2.ann1.rna-bv33643.t1
---MGLASIVHNGIQIPLNFDIGVLRVSPVTQAGVHFVRRHISRVSTVYHCRRAQC
FQISCSKGIDREDHLSASEVKRVRAQPRDDISNIETSRSVNNTQDSQGHESYITSVR
TVALWVCTSVAFGIGLGFKDGVGKASEFFAGYILEQSLSVDNLFVFVLIFKYFKVPIMYQ
NRVLSYGIAGAVVFRLTVILLGTATLQSFEAVNLLLALILLYSSFKLFASEEDESDLSNN
FIVKTCQKFIPVTTYYDDNRFFTKQDGVWKATPLLLIVAVIELSDIAFAVDSIPAVFGVT
RDPFIVFTSNFFAILGLRSLYTIISEGMSDLEYLQPSIAVVLGFIGCKMILDYFGIHVST
EASLGFVASSLTIGVLLSLAKKSD----
>CER.cerca.ISC453364.gnm3.ann1.Cecan.1G396800.1
---MGLASVVHNGVQIPLNFDVGVLRVSPAPQAGVHFVRRQISRFSTVYHCRRAQC
VPISCSKEIDQEDHLSASEGKRVSAQPRDDICNIKTSRSVNNTQESQGHESFITSVR
PVALWVCTAVAFGISLGFRDGVGKASEFFAGYILEQSLSVDNLFVFVLIFKYFKVPIMYQ
NRVLSYGIAGAVVFRLTLIVLGAATLQSFEAVNLLFALILLYSSFKLFASEEDESDLSNN
FVVKTCQKFIAVTTYYDGNRFFTKQDGVWKATPLLLTVAVIELSDIAFAVDSIPAVFGVT
RDPFIVFTSNFFAILGLRSLYTMISEGMSDLEYLQPSIAVVLGFIGCKMILDYFGIHVST
EASLGFVASSLTIGVLLSLAKKSD----
>CAE.chafa.ISC494698.gnm1.ann1.ChfasH1.1G501600.1
---MGFAPAFRHAVPIPVNFDLGLLTVSHRLPAGVCLVRPHPSRFRSVYRCRRAHC
IPISCSKGTGQEDELSTS-GKGISARPHDENSKIKTSRSVDDTQKSQGHETYISSVR
TVALWVCAAVAFGVGVGFQEGVGKASEFFAGYILEQSLSVDNLFVFVLIFKYFKVPIMYQ
NRVLSYGIAGAVVFRLIIILLGTATLQRFEAVNLLLAGILLYSSIKLFTSEDDESDLSDN
FLVKTCQKFIPVTTSYDGNRFLTNQDGVWKATPLLLTVAVIELSDIAFAVDSIPAVFGVT
RDPFIVFTSNLFAILGLRSLYTIISEGMSELEYLQPSIAVVLGFIGCKMILDYFGFHVST
EASLGFVASSLTIGVLLSLAKKSE----
>PAP.lotja.MG20.gnm3.ann1.Lj5g3v0615600.1
---MGLASVVHNCVQFPFNFDHRFHRVSHSPSKQLHFVHHPISTFCSVYHHRRPHRVP
VQFFRRIFQN----ASEVKKICAKPNDGNNDLETSR------TQTSVETYNSSIRTVALW
VCAAVVFGIGVGFKEGYDKAAEFFAGYILEQSLSVDNLFVFVLIFKYFKVPMSYQSRVLS
YGIAGAIVFRLTIILLGTATLQRFEAVNLLLAAILLYSSFKLFSSEEDESDLSDNFLVKT
CQNLIPVTTSYDGNRFITNQGGVWKATPLLLTVAVIELSDIAFAVDSIPAVFGVTRDPFI
VFSSNLFAILGLRSLYVIISEGMAELKYLQPSIAVVLGFIGFKMIVDYFGFHVSTEASLG
FVASSLTIGVVLSLANKSD----
>PAP.medtr.A17_HM341.gnm4.ann2.Medtr1g067200.1
---MSLASVVHNGIQTPLNHTDLIRRASHSKTSTLQFLHRPISSFSSVYHLHRPLRLPL
PCSKPIRQVHPFHTSDVKRITAQRDDEIS--------------STEESQSSAVRTVALWV
CAAVAFGVGVGFTEGYEKASEFFAGYILEQSLSVDNLFVFVLIFKYFKVPVLYQNRVLSY
GIAGAVVFRLIIILLGTATIQRFEAVNLLLAAILLFSSFKLFASEEEESDLSDNFLVKTC
QKLIPVTTYYDGNKFITNQDGIWMATPLLLTVAVIELSDIAFAVDSIPAVFGVTRDPFIV
FSSNLFAILGLRSLYVIISEGMSELKYLQPSIAVVLGFIGCKMISDYFGFHVSTEASLGF
VASSLSIGVILSLANKSD----
>CER.phach.longxuteng.gnm1.ann1.LXT03218.t1
---MGLASVVHNGVQIPLNFDLGVLRVSQIRQAGVHFVRRHISRVSTVYHCRRAQC
VPISCSKGIDQEDHLSASEGKRLGAQPLDDISNIETSQ
SVNNTQESQGQESYITSVRTIALSVCTAVAFGIGLGFKDGVSKASEFFAGYILEQSLSVD
NLFVFFLIFKYFKVPIIYQNRVLSYGIAGAVVLRLTIILLGTATLQSFEAVNLLLALILI
YTSFKLFASEEDESDLSNNFIVKTCQKFIPVTTYYDGNRFFTKQDEVWKATPLLLTVAVI
ELSDIAFAVDSIPAVFGVTRDPFIVFSSNFFAILGLRSLYKIISEGMSDLEYLQPSIAVV
LGFIGCKMILDYFGIHVSTEASLGFVASSLTFGVLLSLAKKSD----
>PAP.phavu.G19833.gnm2.ann1.Phvul.007G161800.2
---MGLASVIHNSVRIPFNLDH-IPRISHSAPA----LHHPISSFCSVYHHRPPHPVPLL
CSRRIGQD--NFAPEVKRINAQPKDDIGNIDKSP----TQESLANEDYNSSLRAVALWVC
TAVAFGVGLGFKEGFDKASEFFAGYILEQSLSVDNLFVFVLIFNFFKVPVAYQSRVLSYG
IAGAVVFRLTLILIGTATIQRFEAVNLLFAAILLYSSFKLFASEEDESDLSDNFVVKACQ
KFIPVTTFYDGDRFITNLGGVWKGSNIL--------------------------------
------------------------------------------------------------
---------------------
>OUT.prupe.Lovell.gnm2.ann1.Prupe.6G244800.1
---MGMASVVHNGVHIPLKLSSRLPRVSSPSPARPHLFHLHIPRIRTGGHSRRGQS
APIARSRTTEQDDDLSTSEGERVDSQSHDDIGDVDTSH-TSSPEKTQGREAYVSSVRTVA
LWVCAAVAFGVGLGFKDGVGKATEFFAGYLLEQSLSVDNLFVFVLIFKYFKVPIMYQNRV
LSYGIAGAVVFRFTLILLGTATLQRFEAVNLFLAAILLYSSFKLFTSEDDDTDLSNNFVV
KTCQRFIPVTSSYDGNKFFTFQDGVQKATPLLLTVAVIELSDIAFAVDSIPAVFGVTRDP
FIVFSSNLFAIVGLRSLYTLISEGMSDLEYLQPSIGVVLGFIGCKMILDYFGFHVSTEVS
LGFVATSLSTGVLLSLMKKSD----
>OUT.quisa.S10.gnm1.ann1.Qs0103380.1
---MKLASVVYNGVRIPLSSDHGLFRVSQRARAGVHFVHHHIHRYDTVDHCLRGQY
LPIACSKGTDQEDDLSTSECDRISNQLPDDINNVRTSSSISNAEETEGHESYGSSVR
TVALWVCTAVAFGVGLGLKDGVEKASEFFAGYILEQSLSVDNLFVFVLIFKFFKVPTAYQ
NRVLSYGVAGAVVFRLTLILLGTVTLQRFEAVNLLFAAVLLYSSFKLFASEDDETDLSDN
FLVKTCQKFIPVTTYYDGNRFITNQDGLWKATPLLLTVAVIELSDIAFAVDSIPAVFGVT
RDPVIVFTSNIFAILGLRSLYTMISEGMSDLEYLQPSIAVVLGFIGVKMILDYFGFHVST
EASLGFVATSLTTGVLLSLMKKSD----
>OUT.quisa.S10.gnm1.ann1.Qs0132330.1
---MGLPSVVYNAVQIPLNYDQRLYRVSQRTRAGLQFVHHYSSRYDTVNHCRHAQH
LPTACSKRTDQEDDLSTAEGNGISVQPYDDMNRVKSTHSNSNTEEAEGHESYVSSV
RTVALWVCTAVAFGVGLGLKDGVGKATEFFAGYLLEQSLSVDNLFVFVLIFKYFKVPTMY
QNRVLSYGIAGAVVFRLTLILLGTATLLRFEAVNLLLAVILLYSSFKLFASEDNETDLSN
NFLVKTCQKFVPVTTYYDGNRFITNQDGLWKATPLLLTVAVIELSDIAFAVDSIPAVFGV
TRDPFIVFTSNLFAILGLRSLYKLISEGMSELEYLQPSIAVVLGFIGFKMISGLF-----
--WSVYCILSSIYV---------------
>CAE.sento.Myeongyun.gnm1.ann1.Sto13g436200
---MGFASVFHHGLRIPVNFDLGLPSVSQRVPARWSGLHFVRPHHAPVYHCRRAHSVPV
SCSKGTDQEDDLSTS-GKRISAQPRDDIGKIETSHSVNSTQESQEHETYKSSVTTVA
LWVCTAVAFGIGVGFKEGVEKASEFFAGYILEQSLSVDNLFVFVLIFKYFKVPIMYQNRV
LSYGIAGAVIFRLILILLGTATLQRFEAVNLFLAGILLYSSFKLFTNEEDESDLSDNFVV
KTCQKFIPVTTYYDGNRFITNQDGVWKATPLLLTVAVIELSDIAFAVDSIPAVFGVTRDP
FIVFTSNLFAILGLRSLYTIISEGMSELEYLQPSIAAVLGFIGCKMILDYFGIHVSTEAS
LGFVASSLTIGVLLSLAKKSK----
>DET.singl.CAF01.gnm1.ann1.evm_model_Chr09_2295
---MGLPSVIHNGIQIPMNFHPAMLNLSWRSRPGIHFAHHRLSRFCSVDHRGRA
RNIPILSSKAANQEDDLSASEGKRITAQPHNDINNVETSRSVNKTEKSQGHETHVTS
VGTVALCISTAVAFGAGLGFKDGIGKASEFFAGYLLEQSLSVDNLFVFVLIFKYFKVPVM
YQNRVLSYGIAGAVIFRLTLILLGAATLQRFEAVNLLLAGILIYSSFKLFASEEDDSDLS
NNFVVKTCQEFIPVTTYYDGNRFITKQDGLWKATPLLLTVAVVELSDIAFAVDSIPAVFG
VTRDPFIVFTSNLFAILGLRSLYTLISDRMSELEYLQPSIAVVLGFIGCKMIVDYFGIHV
PTEASLGFVASSLSIGVLLSLAKKSD----
>OUT.vitvi.PN40024.gnm2.ann1.VIT_208s0040g03010.1
---------IYYGVRTPLKFDSALKWTTTRSTTRLRFTFPHFPPLSAVR
NAGGARCSPLACSRRTQQEDGLSTSEGERISA-PYDGLSNVAVPHAGNPEEITQG
PETYVSSIRTVALWVCMAVIFGVGVGFKDGVGKASEFFAGYLLEQSLSVDNLFVFVLIFK
YFQVPTMYQGRVLSYGIAGAIIFRLSLILLGTATLQRFEAVNLLFAAILLFSSFKLFAAD
EDETDLSNNFVVKTCQKFIPVTANYDGNLFVTIQDGVWKATPLLLTVVVIELSDIAFAVD
SIPAVFGVTRDPFIVFTSNLFAILGLRSLYTLISESMSELEYLQPSIGVVLGFIGCKMIS
DFFGFHVSTEASLGFVATSLGAGVLLSLMKKSD----
