# Supplementary material for: Legume genome structures and histories inferred from Cercis canadensis and Chamaecrista fasciculata genomes
Source: Plant J. 2026 Jun 10;126(5):e70981. doi: 10.1111/tpj.70981 (PMC13252982; doi:10.1111/tpj.70981)
Supplement: Supplementary file 4 — Data S4. Manuscript supplement; Compressed directory of aligned sequences from 2212 low‐copy gene families, for calculation of a consensus species tree. [file TPJ-126-0-s010.gz › S4_consen_species_tree/40_aln_fas_cln1/Legume.fam3.06949]

>CAE.acacr.Acra3RX.gnm1.ann1.g21698.t1
--GSGSG------HRPYGVVSGKGYSSNCSYTPGSACPAPGSGNRGSQSAPKPWGF
KDPEAKRRKRISKYKVYTVEGKVKTSLRKGLRWIKNKCSQIVNGY
>PAP.aesev.CIAT22838.gnm1.ann1.Ae06g06300.1
MDGYGSGHRPYSGGRRMEVVSGKRYGSSQSYTSGSPD--------PAAGSEKPWRFSDPE
SKRKKRIAKYKVYGVEGKVKATLKKGLRWIKKKCSQIAHGY
>OUT.arath.Col0.gnm9.ann11.AT2G47480.1
--GYGSGQRTYGVDRRKEIVSGKRYGTRDYP-PSLPPGKVAAGRSNASSSLRIGG
LSDAEMKRKKRIARYKAYTVEGKVKSTLKNGFRWIKNKCCQIVHRF
>OUT.arath.Col0.gnm9.ann11.AT3G62640.1
MDGFGSHPRTLAVDQWMDIVNGKGYGVGGTTQPDSPKPPPPGSTSKTRTT
ATPWRLIDAETKRKKRIATYKTYALEGKVKSTVKKGFHWIKDRYSHIIHG-
>CER.bauva.BV-YZ2020.gnm2.ann1.rna-bv10287.t1
MDGFGSGHPPYSGERRMEIVSGKSYGCNQNE-------ATRASHGGESSVPKPWNFKDPE
SKRKKRIAKYKVYAVEGKVKATFRKGLRWIKNKCSQIVHGY
>CER.bauva.BV-YZ2020.gnm2.ann1.rna-bv34787.t1
MDVFGSGHRPYGGNRRLEIVSGKSYGCNQNYTARSPDDATLASHSGAASVPK
PWSFNDPESKRKKRIAKYKVYTVEGKVKATLRKGLRWIKNKCSQIVHGY
>CER.cerca.ISC453364.gnm3.ann1.Cecan.1G455800.1
MDGFGSGHPPYSGDRRLEIVSGKSYGCNQNYTARSPDEATRASHSGEASAPK
PWSFNDPESKRKKRIAKYKVYAVEGKVKATLRKGLRWIKNKCSQIVHGY
>CAE.chafa.ISC494698.gnm1.ann1.ChfasH1.8G286200.1
----NSEAAMESGERKVEIVSGKSYS-----------ELTRASHSGAPSVPKPWSFNDG
DAKRRKRLAKYKVYTLQGKLKATLTNGFR-------------
>PAP.lotja.MG20.gnm3.ann1.Lj5g3v1601880.1
--GYGSGHVSYCGGQRAEIVSGKSYGFSQSYPSRGGSEGTRASHSGATVAAK
PWSFGDPQAKRRKRIAKYKVYAVEGKVKATLRNGIRWIKQTCSRIVHGY
>PAP.medtr.A17_HM341.gnm4.ann2.Medtr1g087730.1
MEGYGYGHGSFGSERRIEIVSGRSYGFSQSYYVGRSEEVTRASHDGAAPVAKPWS
FNDAATKRRKRIARYKVYAVEGKVKATFRNGIRWIKHTCSRIVHGY
>PAP.medtr.A17_HM341.gnm4.ann2.Medtr7g109290.1
MEGYRSGHPSYDGNRRVDVVSGKGYGSSGTRSANSTQ-----------GNEKPWRFNDP
EAKRKKRIAKYKVHSVEGKVKATLKKGLRWIKKKCSQITHGY
>CER.phach.longxuteng.gnm1.ann1.LXT03719.t1
MDVFGSGHRPYAGDRRMEIVSGKSYGCNQNYTSRAPDEATRASHNGAASVPKPW
SFNDPESKRKKRIAKYKVYAVEGKVKATLRKGLRWIKNKCSQIVHGH
>PAP.phavu.G19833.gnm2.ann1.Phvul.001G211500.1
--GHGPGHQTYGGDRRIEVVSGRSHGWSGSRSPNSTQ-----------VSEKPWRFSDPE
AKRKKRIAKYKVYGVEGKVKATLKEGLRWIKKKCSQIAHGY
>OUT.prupe.Lovell.gnm2.ann1.Prupe.1G125500.1
------------------------YGPSGDRSFDNEGYAWESKKNSSHKSSSIYSFSQSE
LKRQRRVAKYKSYVVEAKFKSALKNGVRWFKNKYFALV---
>OUT.quisa.S10.gnm1.ann1.Qs0108310.1
MEGFGSDTRSQNYDRRLEIVSGKSYGPNLNYKP---DQVTRASYSGASS
VSKPWNFKEPEMKRKRRIAKYKVYTVEGRVKATFKKGLRWIKNKCSQIVHGY
>CAE.sento.Myeongyun.gnm1.ann1.Sto13g440100
--GSGS------GHRAYGVVSGKGYNSNQRRYWNGA---------GSPESAPNVMGKDAE
TKRKKRIAKYKVYAVEGQVKATFRKGFRWIKNKCSQILHRY
>DET.singl.CAF01.gnm1.ann1.evm_model_Chr04_529
MDGFGSVHRPYGCDRRLEIVSGKGYGSNQTYAATRPRQGTRASHSGAASVP
KPWSFSDPETKRKKRIAKYKVYTVEGKMKATIRKSIRWIKNKCSQIVHGY
>OUT.vitvi.PN40024.gnm2.ann1.VIT_205s0077g01380.1
-------PRAYSTN--MQ-VSGVSYPPPRSGKTSVSK-----NYYYEDSSSSSWGFSDPE
IKRRKRIALYKAYGVEGKMKASLRGGFRWVKNKCSQLIHGY
>OUT.vitvi.PN40024.gnm2.ann1.VIT_207s0005g01125.1
MDQSTSGHRFSGVDRRPGIVSGKNFSNGQTYMPHSPDPPRGESVNHGSSAAKPW
DFGDPDMRRRKRIAKYKVYTVEGKVKSSLRKGLRWFKNKCHEIIHGY
