# Supplementary material for: Legume genome structures and histories inferred from Cercis canadensis and Chamaecrista fasciculata genomes
Source: Plant J. 2026 Jun 10;126(5):e70981. doi: 10.1111/tpj.70981 (PMC13252982; doi:10.1111/tpj.70981)
Supplement: Supplementary file 4 — Data S4. Manuscript supplement; Compressed directory of aligned sequences from 2212 low‐copy gene families, for calculation of a consensus species tree. [file TPJ-126-0-s010.gz › S4_consen_species_tree/40_aln_fas_cln1/Legume.fam3.06958]

>CAE.acacr.Acra3RX.gnm1.ann1.g22184.t1
MDFGAPNQRRLIGDYILGPQIGSGSFAVVWLARHRHSGLEVAVKEIDKKQLSPKVSENLL
KEIHILRTINHPNIIRLFEAIQTNDRIYLILEYCNGGDLATYIHRRSKVSESVARHFMKH
LAAGLMVLHEKHLIHRDLKPQNLLLSSTGGVPLLKIGDFGFARSLTPQGLADTLCGSPLY
MAPEIIQNQKYDAKADLWSVGAILFQLVTGRPPFDGNSQLQLFQNILASTELRFPQEALD
ELHPDCLDLCRSLLRLNPVERLTFREFFDHNFLKEPRSIVNVERSSIQPPDRSMVQQYG
STSDKRHLHSGHHLERSVDDPVVISSAVNETVLLQRKHSGNTADTKSVKGLMSTTTCD
KQGIA-------------SDLMESIEKGYVLVNPHFASSEDFFDSFEASMQENITSRVSI
CPSKSVDLEVGVANQTKDLASCYVDE-EMTKSDKLEAS----SVSVLRKEQGASSKQPSS
RLGLLHQYLQILSEFSQEKYNAGVHLESFAIELVVLALWRKVVEICNFWLASIAESKLPG
STTAKESTITCGDQSMSQPMLEKIDFSDPSAVSLWAKKGFIFAVDHAEKLSFLIRNMDGA
AEMPDAMEIIFQKALSIGKSGAVDEYMGDRGKAAVSYSKAKLLLSFIVDEAVHLPLKPPF
SLTPGNKKRILQYISNLQSHQRYSTSEHSKASDI---
>PAP.aesev.CIAT22838.gnm1.ann1.Ae06g10940.1
MDFGG-GTTRVIGDYILGPRIGSGSFAVVWRSRHRHSGLEVAVKEIDKKHLSPKVSDNLL
KEITILSTINHPNIIRLFEAIQTNDRIYLVLEYCGGGDLAAYINRHGKVSEATARHFMRQ
LAAGLQVLQEKNLIHRDLKPQNLLLATTATTPLMKIGDFGFARSLTPQGLADTLCGSPLY
MAPEIIQNQKYDAKADLWSVGAILFQLVTGRPPFDGNSQLQLFQNILTSTELQFPPEALK
ELHSDCLDLCRSLLRQNPVERLTFKEFFNHNFLKEPRSIMHAEQSLLHPSERSMVQPIV
PTAYKVQLHSGHYVEPFVDDPAVVSSAVNETALLRSNPGKRTAGTQSVV----------
-KSNIG-GSHLSKEPQVSHLMESIEKDYVLVNRHFASLEAFSDYFEASVQDNSTCKVSIC
SSKKNNVEIGVTKQINDPFPCYVDGIGDSKSNELQASAASCAFNALSKVHGTSSVCPSSR
LQLLHLYVQILVELSFERYNAGLYLESFAVELVVLAIWKKALEICNSWLASIDEGVFPGN
TSTNEVKTSPGDFCLSQNMEPKINFSDPASVSLWVKQGFIVAVDRAEKLSRHIQNMDGAA
EMPDAMEIIFQEALLVGKSGAVDEYMENRGRAAASYSKAMLLLSFIVGEAVNLPLNPPFS
LTAANKKRILQYILNLQSHQKSSSESCSKAAHILL-
>OUT.arath.Col0.gnm9.ann11.AT3G61960.1
-------SARLVGDYALGPRIGSGSFAVVWLAKHRSSGLEVAVKEIDKKLLSPKVRDNLL
KEISILSTIDHPNIIRFYEAIETGDRIFLVLEYCSGGDLAGYINRHGKVPEAVAKHFMRQ
LALGLQVLQEKHFIHRDLKPQNLLLSSKEVTPLLKIGDFGFARSLTPESMAETFCGSPLY
MAPEIIRNQKYDAKADLWSAGAILFQLVTGKPPFDGNNHIQLFHNIVRDTELKFPEDTRN
EIHPDCVDLCRSLLRRNPIERLTFREFFNHMFLREPRQIPDVEHSGFSTCTGKSLLPSAQ
PSTST-NRFKSSAEN-VHKHGSSSSASNSQISM------------------PHTSFEKTR
KDTE-GQCSSNQSGVVDSLELIEREYVLVNRPSASLEGSSDCFDTSLQDSGFPNILPRNE
KVSSSSLEAQKPLSDVSGPRPASVS----------------YLLTEVQRLTIVHPPTKLQ
LLHQYAQALTELASEMGNTGQVKESFAVTLVVLAVWRKALEICDSWMMSVGENEVNPDPT
TAPET-S-----IP-------DLNSPAPAKTWVTQEFVTALNQAENLSTQLNETSAATHM
PDAMETIYERALAYGKSGGAEEYLSNKESAATLYKKAILLLSFIIEEAVTLSLNPSFSLT
PDDKKRILYYISNLQHRRSH--------------
>CER.bauva.BV-YZ2020.gnm2.ann1.rna-bv04115.t1
MDFGGTNQPRLIGDYILGPRIGSGSFAVVWRSRHRHTGLEVAVKEIDKKQLSRKVSENLL
KEISILSTIDHPNIIRLFEAIQTQDRIYLVLEFCGGGDLDAYIRRHGKVSEAIARHFMRQ
LAKGLQVLQEKHLIHRDLKPQNLLLATGEATPLLKLGDFGFARSLTPQGLADTLCGSPLY
MAPEIIQNQKYDAKADLWSVGAILFQLVTGRPPFDGNSQLQLFQNILTSTELQFPHVALK
ELHPDCLDLCRSLLRQNPVERLTFKEFFDHKFLQDPRSMVNAEQSLLLPSEKLMIQQSAS
DHVS-QLYGRHHVNSYVDDRVVNSSDVNETVLLQTKDGWSTSGTKSVQGLTSTIVHEKVG
KSVG-GAHRSNKPRVSHLMESIEKDYVLVNPHFESLEAFSDYFEASVQDGSTSRVPICAS
TRNELEIGVVEQVKDATSC-ADGTKNLESNELEASAASWAFAALRKVQGILSMQPSNRLK
LLYQYVQILAELSQEKYNTGKYLESFAVELVVLAIWKKALEICDSWLTPTTAVELR----
--------GTMGLSQTREEKIDFGNPSSVSSWAKQGFIFAVDRAEKLSCHIQSIDGAAEM
PDAMEIIFQKALSVGKSGAVDEYMEDKGKAAASYSKAMLLLSFIVGEAVHLPLNPPFALT
PANTKRILQYILNLQSHQSSSSEPSSRAAHI---
>CER.cerca.ISC453364.gnm3.ann1.Cecan.7G227700.1
MDFGGTNQTRLIGDYILGPRIGSGSFAVVWRSRHRHTGLEVAVKEIDKKQLSQKVSENLL
KEISILSTINHPNIIRLFEAIQTQDRIYLVLEYCGGGDLAAYIHRHGKVSEAIAWHFMRQ
LAKGLQVLQEKHLIHRDLKPQNLLLATGEATPLLKIGDFGFARSLTPQGLADTLCGSPLY
MAPEIIQNQKYDAKADLWSVGAILFQLVTGRPPFDGNSQLQLFQNILTSTELQFPQEALK
ELHPDCLDLCRSLLRQNPVERLTFKEFFDHKFLQDPRSMVNVEQSLLLPSEKFMVQQFG
SASDKVQLHAGHHVESYVDDPVVNSSAVDETMLFQRKDGGNPAGTKRVQGLTSTVVRDK
VGKSVG-GAHLSNKPRVSHLMESIEKDYVLVNPHFESLEAFSYYFEASVQDSSTSRVSIY
TSNRNELEIGVAEQVKDAT-SYADGAEKLQSNELEASAASCAFAALRKVQGISSMQPSNR
LQLLYQYVQIFAELSQEKYDAGQYLESFAVELVVLAIWKKALEICNSWLASTTEGELRGT
TSVNESTFVSGDMGFSQTMEEKIDFVNPSSVSSWAKQGFIFAVDRAEKLSCHIQSMDGAA
EMPDAMEIIFQKALSVGKSGAVDEYMENRGKAAASYSKAMLLLSFIVGEAVHLPLSPPFS
LTPANKKRILQYILNLQSHQSSSSEPSSKAAHIP--
>CAE.chafa.ISC494698.gnm1.ann1.ChfasH1.5G175100.1
MDFGNPNQTRLIGDYILGPRIGSGSFAVVWHSTHRVSGLEVAVKEIDKKQLSPKVSESLL
KEISILSTINHPNIIRLFEAIQTNDRIYLILEYCNGGDLATYIHRRGKVSESVARHFMGH
LAAGLQVLQEKHLIHRDLKPQNLLLSTTGGTPLLKIGDFGFARSLTPQGLADTLCGSPLY
MAPEIIQNQPYDARADLWSVGAILFQLVTGRPPFNGNSQLQLFQNILTSTGLQFPQEALN
ELHPDCLDLCRRLLRQNPDERLPFKEFFNHNFLQGPRSITNVEQFSVLPSESLTVQHRV
PTYDKMWLHSGHHFETSVDDKVLISSAVNRTAQLQRQDTGSIAGNKSGQGIILTSACD
NQGNIISTSAYLSNQPQVSHLMESIEKDYVIVNPHIASLEAFSDFFEASMQDTLT
NRVSICPLKRVDVEVGVSEKTMDLAFCHIEGEEKLKSDELEAS----LFAVLSKVQGVSL
LHPSSRLELLHQYVQILTELSQEKYNAGLCLESFAVELVVLAIWKQALEVSNSWLASITE
GQYPGNTLAKESTFSCRDVCTSRTMEQKTDFSEPSSVSLWAKQGFIFAVDHAEKLSCYIQ
DMDVAAEMPDAMEIIFQKALSVGTSGAVDEYMENQSRAAASYSKAMLLLSFIVREAVHLP
LNPPFSLTPANKRRILQYILNLHSHQFSSPEPSSKASHIL--
>PAP.lotja.MG20.gnm3.ann1.Lj3g3v2519970.1
MDLGGHIMTRLVGDYILGPRIGSGSFAVVWRSRHRHSGLEVAVKEIDKTRLSPKVGESLI
KEISILSTINHPNIVRLFEAIQTSDRIYLVLEYCGGGDLAAYINRRGRVSESVARHFMRQ
LAAGLQVLQEKNLIHRDLKPQNLLLATTAATPIMKIGDFGFARSLAHQQLADTLCGSPYY
MAPEIIDSQKYDAKADLWSVGAILYQLVIGRPPFDGNSQLQLFQNILASTELRFPPEALE
ELHSDCLNLCRSLLRRNPEERLTFKDFFNHNFLREPRSVVNIEQSQLHQPESSMVHQVDG
SASEK-------M-----------------SQL---------------------------
-QLGAGTHLSNQAQVSRLLESIEKDYVFINSHFASLEDFSDYFEALAQDNSSSRVSIGPS
KRTNLEISVAKQTKDLPSSSTGGLGNFKSN---------EFAALTKDQGISSLHPSNRLE
LLHQYLQVLGELSQEKYNTELYLESLALELVVLAIWKKAIEICNSWKAS-----SSESSS
ANQSEITCGGLGLSQTTELKINFCDPPSVSLWAKHGFIGAVDRAEKLSCHIQNMDGAAEM
PDAMEIIFQQALLVGTSGAVDEYMKNRDRATAAYSKAMLLLLFIVGEAENLPLNPPFSLL
AADKKRILQYIRNLQFHLKSSSESSSKEADAL--
>PAP.medtr.A17_HM341.gnm4.ann2.Medtr8g024100.1
MDLVGPTMTRLVGDYILGPRIGSGSFAVVWRSRHRNSGLEVAIKEIDKTQLSSKVRDNLI
KEISILSTIHHPNIIQLFEAIQTNDRIYLVLEYCGGGDLSAYIQRYGRVSESVARHFMRQ
LAAGLQVLQEKNLIHRDLKPQNLLLATTSATPLMKIGDFGFARSLTPLQLADTLCGSPYY
MAPEIIQSQKYDAKADLWSVGAILYQLVVGKPPFDGNSQLQLFQNILASTELYFPPTILK
ELHPDCVDLCRSLLRRDPDERLTFKAFFSHNFLQEHRSIVNIEQFHSHQSDSSMVNQLVG
SAFEKQSHSKYHVESFVDDPVAVSSAVNETMLLQRKGGKSTTDTQSAKGLNPTNAHDK
PGKSIDVDINLSNQARVSHLMESIEKGYVLINPHFTSSEDFSDYFEASVQDNPSSGVS
ICPLKGT-SNLDIGKQTKDPSSSSTDGLNNFKSNELDAFVASCEFSTVRKEREFSLLYPS
NRLEMLDQYVQVLGELSQEKYNTGLYLESLAVELVVLAIWKKALDICSTWSVPISEGELN
GRSSINESIIASGDASLSQTMEQKINFSDHSSVSLWAKHGFVIAVNRAEKLSCHIQNMDG
AVEMPDAMDIIFQQALLVGTNAAVDEYMNNKDKSAESYSKAMLLLSFIVGEAENLPLNPP
FSLLADDQKRIVQYICNLQFHKKSLTESASRESHT---
>CER.phach.longxuteng.gnm1.ann1.LXT34630.t2
MDFGGTNQPRLIGDYILGPRIGSGSFAVVWRSRHRHTGLEVAVKEIDKKQLSQKVSENLL
KEISILSTINHPNIIRLFEAIQTQDRIYLVLEYCGGGDLAAYIQRHGKVSEAIARHFMRQ
LAKGLQVLQEKHLIHRDLKPQNLLLATGEATPLLKIGDFGFARSLTPQGLADTLCGSPLY
MAPEIIQNKKYDAKADLWSVGAILFQLVTGRPPFDGNSQLQLFQNILTATELQFPQEALK
ELHSDCLDLCRSLLRQNPVERLSFKEFFDHKFLQDPRSLVNVEQSLLLLSEKFMGHQFG
SASDKGPLYAGHHVKSYVDDPAVNSSAVDETM---------TAGTKRAQGLPSTIVHDT
VGKSVG-GAHLSNKPLVSHLMESIEKDYVLVNPHYESLEAFSDYFEASVQDSSTSRVSIY
TSNRNELEIGVAEQVKEAT-SGADRAEKLENNELEASAASCAFAALMKVQGTSPMQPSNR
LRLLYQYVQILGELSQEKYNAGEYLESFAVELVVLAIWKKALEICDSWLAST--------
-------------------TEKKDFVNPSSVSSWAEQGFIVAVDRAEKLSCHIQSIDGAT
EMPDAMEIIFQKALSVGKSGAVDEYMENKGKAAASYSKAMLLLSFIVGEAVHLPLNR
PFSLTPANKKRILQYILYLQSHQSSSSEPSSKAAY----
>PAP.phavu.G19833.gnm2.ann1.Phvul.010G120500.1
------MESRVIGDYIMGPSIGSGSFAVVYRSRHRASGLEVAIKEIDQRQLSPKVKEHLF
KEISILSTIKHPNIVRLFETIQTNDRIYLVLEYCAGGDLGAYIHRHGKVSETVARHFMRQ
LAAGLQVLQEKNLIHRDLKPPNLLLATTAATPIMKIGDFGFARSLAPQGLADTLCGSPYY
MAPEIIENQKYDAKADLWSVGAILYQLVIGRPPFDGNNQYQLFRNILASTELNFPPEALE
ELHSDCLDLCRNLLRQNPDERLTFKAFFNHNFLQNSRSTV----------RKLTVHQSGG
SLSEM---------------------------------------------SPTTASRKMG
KAVDAD---------SRLMQSVEKDYVLVNSHFASLEAFSDYFDASVQDDSLYRISLTHS
KITDLDIGVAKKTEDLTSSSSRELENLKSNKLETCVASFEFTPLRKEHEISSLHPSNRIE
LLHQYVKILKELSQQKYGKGLYLESLAVELVVLAIWKKALEISNSWLASLTGNELPESSS
SNESR-SSINMELSQTSEPKIDFSDPPSVSMWAKHEFIVAVDRAEKLSCRIQNMDGAAEM
PDAMEIIFQSALSIGTNGAVDEYMENRDRANESYSRAMLLLSFLVREAENLPLNPPFSLI
ATNKERILQYIHKLQSRKKSSLESSSNKPHSLT-
>OUT.prupe.Lovell.gnm2.ann1.Prupe.2G200500.1
MDFRDPNQSRLIGDYILGPKVGSGSFAVVWRSRHRQLGIEVAVKEIDKKQLSPKVSDS
LLKEISILSTINHPNIIRLFEAIQTQDKIYLVLEYCDGGDLAAYIHRHGKVSENVAKHFM
RQLAAGLQVLQEKHLIHRDLKPQNLLLSTTEETPLLKIGDFGFARSLTPQDLADTLCGS
PLYMAPEIIQNQKYDAKADLWSVGAILFQLVTGKPPFDGNCQLQLFQNILTSTGVRF
PQGALEELHADCVDLCRSLLRQNPVERLSFTEFFNHKFLREASAPRNVEHTSLLPP
LKSMVEQSNSSVSDKQLNSKHPINSSSRNLSSDFPSAHDRKMLQRKDCGSTSSTRSVQ
GLVQDVACDRLRKSINQDPNIQDHLGVSDSMESIEKDYVMVNPHFASMESFSYYLETSLQ
LNSTTRASISGSKQNDRDISVAKKTEEQATSSI-GVESSQTCGSAKSPTSCESILLLEVQ
GLSVLHPSTRLHLLHQYAQVLADLSQEKDNAGLFLDSFSVQLVVLAIWKKALQICSTWSE
A---KELPEGSSANESSRVQGGAGLSPNASGSVDFSRPSSVSMWAEQGFIGAFDRAEKLS
YRIQDMDGAAEVPDAMEIIFQKALVVGTRGAVDEYLENKGSAEALYSKAMLLLSFIAGEA
TSLPLNPPFSLTPANKKRIQQYIVNLESRRINFLKSQPAP------
>OUT.quisa.S10.gnm1.ann1.Qs0238940.1
MDFGDPNRPRLIGDYILGPRIGWGSFAVVWRSTHRHSGLEVAVKQIDKKQLSQKVSENLS
REISILSTINHPNIIRLFEAIETEDSIYLVLEYCNGGDLAAYIHRHGKVSETTARHFMRQ
LAAGLQVLQEKHLIHRDLKPQNLLLEATEEIPLLKIGDFGFARSLTPQGFADTLCGSPLY
MAPEIIQNQKYDAKADLWSVGAVLFQLVSGRPPFHGNSQYQLFQNILASTELRFPQGVLE
KLNPDCLDLCRGLLRQNPVERLTFKEFFNHKFLGESRSLVDPEQSSPLLSKTLVIEQYFS
ASSS----------------------VHESRLLQGKDGQSTSGTKSVHGLTSNTAGDRLR
KSVDGYSHSSNENRVSDSMESIENDYVLVNARFNSLEAFSYYFGASMQDNLTSRVSVYPS
KRNDLEIAVPAEAKELAPCSPDGAEKSRSHEPDASATSCVSTVTKEGQEISLSHPSNRLQ
LLHQYVQILTELSQEKYNGGLHLDSFAVELVVLAIWEKTLEICTSSLASTAEGGLHGSSS
AKESALVQG------------------------EHGFIIAFDRAEKLSFHIRNMDGSTEV
PDAMEIIFQEALSVGTIAAVDEYMENWDSAAASYSKAMLLLSFIVGEAVPLPLNPPFLLT
PANKKRILQYILNLQSHQSLMSKPSSKASPHT--
>OUT.quisa.S10.gnm1.ann1.Qs0282500.1
MDFGDSNQPRLIGDYILGPRIGSGSFAVVWRSTHRHSGLVVAVKEIDKKQLSQKVSENLL
KEISILSTINHPNIIRLFEAIETKDRIYLVLEYCNGGDLANYIHRHGKVSETIARHFMRQ
LAAGLQVLQEKHLIHRDLKPQNLLLASTEATPLLKIGDFGFARSLMPQGLADTLCGSPLY
MAPEIILNQKYDAKADLWSVGAILFQLVSGRPPFNGNSQVQLFQNILTATELRFPQGVLE
ELNPDCLDLCRGLLRQNPVERLTFKEFFGHKFLEESRSLVDVEQSSPQQFDFSSIDKSS-
-----RLHSGYPLESSVKAPTPTNSSVHESTLLQRKDGQSTSGTKSIHGITSNIAIDWPR
KSVDGYSLPSNQPQVSDSMESIEKDYVLVNAHFNSVETFSYDFEASVQNNSTSRVSFYPP
KRNDLEIAVPVQAKELVPCSSDGAENSRSHEPDATASSRPSTVIREVQAISLSHPTNKIQ
LLHQYVQILTELSQDKYNGGLYLESFAIELVVLAIWKKALEIINSCLVSTSKSELLGSNS
ANESVLVLGGAGSSESTEEKIDFSKASSVSLWAEKRFFAAFDRAEKLSFHIQNMDGSAEM
PDAMEIIFQKALSFGTSGAVDEYMGNRDTAAASYSKAMLLLSFIVGEAVSLSLNPPFLLT
PENKNRIMQYILNLQAHHSLMSEPSSKAS-----
>CAE.sento.Myeongyun.gnm1.ann1.Sto01g006420
MDFGG---SRLIGDYILGPQIGSGSFAVVWHSRHRHSGLEVAVKEIDMKKLSPKVSESLL
KEISILSTINHPNIIRLFEAIQTNDRIYLILEYCNGGDLATYIHRCGKVSESVACHFMRH
LAAGLQVLQEKNLIHRDLKPQNLLLSTIGGTLLLKIGDFGFARSLTPQGLADTLCGSPLY
MAPEIIQNQQYDARADLWSVGAILFQLVTGRPPFEGNNQLQLFQNILQSTELKFPQEAIN
KLHPDCLDLCRNLLRQNPDERLTFKEFFNHNFLREPRSIVNVEQSSLLPPERLMVQQYG
STSDKMRLHSGHHFEISAYDPVVISLPVKETMLLQRKDTGSTAGTKKVQGRISTTSCD
KQGNFVGTGSHLSNQPRVPRLMESIEKGYVLVNRHFASMEGFSDYFEAPMKENLTSRLSI
CPPKRVEPEVEVGKKMTDSASCYLDGSEKLKSDDLEAS---TLFPVLSKVQGVSMLQPSS
RLELLHQYVQILKELSQEKYNAGLYLESFSVELVVLAIWKKALEVCNSWLASISEGKIPE
STSEKESTFSCRDVCTSKTMEQKTDFSEPSSVSLWAKQGFIFAVDHAEKLSCHIQSVDGA
AEMPDAMEIIFQKALSVGRSGAVDEYMENKGRAAESYSKAMLLLSFIVGEAVQLPLNPPF
SLTPANKKRILQYILYLQSHQSSSSEPSSKASRIL--
>DET.singl.CAF01.gnm1.ann1.evm_model_Chr10_558
------AKIDRKTDPVVVFVICAGFHHVFWTPQHRHSGSEVAV
TEIEKKQLSRKVGENLLTEISILSTIDHPNIIRLFEAFGTHDRIFLVLEYCGGGDLAAHI
YRYGKVSEAIAQHFMRQLAGGSQVPQGKHLIHRDLKPQNLLLATTDAMPLLKVG
DFVFA------SLVEALCGSPLYMAPEIIGNQKYDAKMLIYGVLGNIVPASKREAPFDG
NSQLQLFQNVLTSAELQFPLEALEVIHPDFLDLRRSLLRQNSANCMAYTYLHYYYYF
IFW---CCMAVLLLFQSETLTVPQFHSASDKMHLHSAYDVGTSVIDAGVTISIVSETM
LLQRKDVGGHLD--------LTIACNRLGKSVDGAGHLSNQPLASSSMESIEKGYAFFNA
HLARLHQW--------------RLSVITLR------------------------------
----------------------HPSH-----------------------LTLSQMEMT--
----WKVDLQIKQQIQ----------------------PLAVP--MRQKNKKEKMNSRHL
YCRLHLLSLLTMTTRLN-------------------------LTKISVVEELMENGGRAP
GLYSKAMLLLSFVVGEEVHLPPSPPFSLIPANKKRILQYVLNLQSHQSSSSEPLSEAD
VY---
>DET.singl.CAF01.gnm1.ann1.evm_model_Chr11_1430
MDFGGANQPRVIGDYILGPRIGLGSFAVVWRSRNRHSGLEVAVKEIDTKHLSQKVSENLM
TEICILSTINHPNIIRLFEAIRTHDRIFLVLEYCGGGDLAAYIHRHGKVSEAIAKHFMRQ
LAAGLQVLQEKNLIHRDLKPQNLLLANSEAMPLLKIGDFGFARSLTPQGLADTLCGSPLY
MAPEIIQNQKYDAKADLWSVGAILFQLVTGRPPFDGNNQLQLFQNVLTSSELQFPQEALE
VLHPECLDLCRSLLRRDPVERLTFKDFFNHNFLQESRLTVMVEDPSLIPSERLTNTQLGD
FACDLQLHSRYDVRLSGRHSGYDARPSGSHSGY---DAGPSSGSHSGYDVGPSGSKAVV
TSSTSGSAHLSNKPPVSPLMQSVENNYVLVNPQFASLDTFSDYFEASVRENTMSRVSIG
PPNRTDQETGVLEQTKDLASSHTDLREKSKINEPSPL--SSEVAVLGEVQGISLMHPLDR
LKLLHQYVQILEELSQEKYNTGCYQECFAVELVILAIWKKALEICESWLAS---------
--TTESTFSCEVVGLSQAGQRKIDFSEPSSASLWAQQGFIFAVNHADKLSCHIRIMDGED
EMPDAMEIIFQEALSVGKSGAVEEFNGNKGRAAASYSKAIHILSFIVEDAVHLPLNPPFS
LTPANGKRIKRYIINLLSHQRQCS------------
>OUT.vitvi.PN40024.gnm2.ann1.VIT_215s0048g02400.1
------------------------------------------------------------
------------------------------------------------------------
---------------------------------------MYARDLT-QGLADTQCGSPLY
MAPEIIQNQKYDAKADLWSVGAILFQLVTGRPPFDGSTQFQLFHNILSASELRFPQGALQ
ELHPDCVDLCRRLLRQNPVERLTFNEFFNHKFLVEPRLTVDVEQPSLLPQTKPLVVQFE
DSTQSPQLPFAHQLNSSTRNPSLTSSIHDVNSKLHRQEHGSTSSNKGGYRF
MPS---------------IAHDDPIADSMESIEKGYVLVNAHFASMETLSSSLETSLQDN
PAARATIYSPNKNDEDVAVAMKTTELTATSVGAVESPGNYEPDPSTPSCASTILKEDQEL
SVLHSSRRLHLLHKYAHAISKLAQEKLKDGQFLESFSVELVVLAIWKKAVQVCSSWLAST
AGSDLPETSSTNESAPVQEVAGLSNSQEEEIDFSKPSSVSILVESEFIAACDHAEKLSS
HLQDMDGNSKMPDAMEIIFQAALAFGKSGAVDEYMENKGSAAALYSKAMLLLSFIVGEAT
LLPLNPPFSLTPANKHRIQRYIIYLESHLFQIS------------
