# Supplementary material for: Legume genome structures and histories inferred from Cercis canadensis and Chamaecrista fasciculata genomes
Source: Plant J. 2026 Jun 10;126(5):e70981. doi: 10.1111/tpj.70981 (PMC13252982; doi:10.1111/tpj.70981)
Supplement: Supplementary file 4 — Data S4. Manuscript supplement; Compressed directory of aligned sequences from 2212 low‐copy gene families, for calculation of a consensus species tree. [file TPJ-126-0-s010.gz › S4_consen_species_tree/40_aln_fas_cln1/Legume.fam3.06970]

>CAE.acacr.Acra3RX.gnm1.ann1.g23468.t1
MVAVAAATAYSHLVFSKSSSPTRLCPLQLCVFDPKSDLSATNHKKKQGSSDG
FRCTAVGSPSTGTKKRSGYEIETLTGWLLKQEVAGVIDAELTIVLSSISMACKQIA
SLVQRANISNLTGIQGATNIQGEDQKKLDVISNEVFSNCLRSSGRTGIIASEEEDVPVAV
EESYSGNYVVVFDPLDGSSNIDAAVSTGSIFGIYSPNDECLADIEEDSTLDKAEQRCVVN
VCQPGSNLLAAGYCMYSSSIIFVLTLGQGVFAFTLDPMYGEFVLTQENVQIPKAGKIYAF
NEGNYQLWDDKLKKYIDDLKEPGPSGKPYSARYIGSLVGDFHRTLLYGGIYGYPKDKKSK
NGKLRLLYECAPMSFIVEQAGGKGSDGHQRILDIQPHEIHQRVPLYIGSKEEVEKVEKYL
A
>PAP.aesev.CIAT22838.gnm1.ann1.Ae06g28450.1
MVAMAAATASSHLILSKPSSASRLCPFHLCVSDTKSVLSSSSSRRKNFAGGGIRC
MAVGEAATETKKKSSFELQTLTSWLLKQELEGVIDAELTIVLSSISMACKQIASLVQRA
NISNLTGVQGAVNVQGEDQKKLDVVSNEVFSNCLRSSGRTGIIASEEEDVPVAVEESYSG
NYIVVFDPLDGSSNIDAAVSTGSIFGIYSPNDECLADIGDDPTLGTAEERCVVNVCQPGS
NLLAAGYCMYSSSIIFVLTIGKGVFVFTLDPLYGEFVLTQENLKIPRAGKIYAFNEGNYQ
LWDDKLKKYIDDLKDPGPSGKPYSARYIGSLVGDFHRTMLYGGIYGYPRDKKSKNGKLRL
LYECAPMSFIVEQAGGKGSDGHQRILDIQPTEIHQRVPLYIGSVEEVEKVEKYLA
>OUT.arath.Col0.gnm9.ann11.AT3G54050.1
MAATAATTTSSHLLLSSSSQPSILSPRSLFSNNGKRAPTGV---RNHQYASGVR
CMAVAADKTAARKKSGYELQTLTGWLLRQEMKGEIDAELTIVMSSISLACKQIASL
VQRAGISNLTGVQGAVNIQGEDQKKLDVISNEVFSNCLRSSGRTGIIASEEEDVPVAVEE
SYSGNYVVVFDPLDGSSNIDAAVSTGSIFGIYSPNDECIVDDSDDSALGSEEQRCIVNV
CQPGNNLLAAGYCMYSSSVIFVLTLGKGVFSFTLDPMYGEFVLTQENIEIPKAGRIYSFN
EGNYQMWDDKLKKYIDDLKDPGPTGKPYSARYIGSLVGDFHRTLLYGGIYGYPRDAKSKN
GKLRLLYECAPMSFIVEQAGGKGSDGHSRVLDIQPTEIHQRVPLYIGSTEEVEKLEKYLA
>CER.bauva.BV-YZ2020.gnm2.ann1.rna-bv00577.t1
MVAIAAATASSQLIFSKSLSPSRLCPFQLCVFESKSVFSSSSGRRRL-AGAGVRCMAVAA
E---TKQKSGYALQTLTSWLLKQEQVGLIDAELTIVLSSISMACKQIASLVQRANISNLT
GVQGAINVQGEDQKKLDVVSNEVFSNCLRSSGRTGIIASEEEDVPVAVEESYSGNYIVVF
DPLDGSSNIDAAVSTGSIFGIYSPNDECLADIGDDHTLGTAEQRCVVNVCQPGSNLLAAG
YCMYSSSVIFVITLGKGVFVFTLDPMYGEFVLTQENLQIPKSGKIYAFNEGNYQLWDDKL
KKYIDDLKDPGPSGKPYSARYIGSLVGDFHRTLLYGGIYGYPRDKKSKNGKLRLLYECAP
MSFIVEQAGGKGSDGHRRILDIEPEEIHQRVPLYIGSIEEVEKVEKYLN
>CER.bauva.BV-YZ2020.gnm2.ann1.rna-bv03471.t1
MVALAAATASSHLIFSRALSPSRLCPFQLCVLESKSVLSSSSGRRRHVGA-GVRCMAVET
E---AKKRSGYELQTLTNWLLKQEQAGVIDAELTIVLSSISMACKQIASLVQRANISNLT
GVQGATNVQGEDQKKLDVVSNEVFSNCLRSSGRTGIIASEEEDVPVAVEESYSGNYIVVF
DPLDGSSNIDAAVSTGSIFGIYSPNDECLPHIGDDPTLDTTEQRCVVNVCQPGSNLGTA-
------------------------------------------------------------
------------------------------------------------------------
-------------------------------------------------
>CER.cerca.ISC453364.gnm3.ann1.Cecan.7G152500.1
MVAIAAATASSQLLFSKALSSSRLCPFQLCVFESKSVLSSSSGRRRHVGA-GVRCMAVAT
---ETKKKSGYELQTLTNWLLKQEQAGVIDAELTIVLSSISIACKQIASLVQRANISNLT
GVQGAVNVQGEDQKKLDVVSNEVFSNCLRSSGRTGIIASEEEDVPVAVEESYSGNYIVVF
DPLDGSSNIDAAVSTGSIFGIYSPNDECLADIGDDPTLGTTEQRCVVNVCQPGSNLLAAG
YCMYSSSVIFVITLGNGVFVFTLDPMYGEFVLTQENLQIPKAGKIYAFNEGNYKLWDDKL
KKYIDDLKEPGPSGKPYSARYIGSLVGDFHRTLLYGGIYGYPRDKKSKNGKLRLLYECAP
MSFIVEQAGGKGSDGHQRILDIKPEEIHQRVPLYIGSVEEVEKVEKYLN
>CAE.chafa.ISC494698.gnm1.ann1.ChfasH1.5G011300.1
MVAIAAATASSHLVFSSSSSSSAFCPFQLC---PKSDLSG---RRKQVS
GGGFRCSAVGSPATAAKKKSGYEIETLTGWLLKQEQAGVIDAELTIVLSSISMACKQI
ASLVQRANISNLTGVQGAVNVQGEDQKKLDVVSNEVFSNCLRSSGRTGIIASEEEDVPVA
VEESYSGNYIVVFDPLDGSSNIDAAVSTGSIFGIYSPNDECLADVGDDTTLDSAEQRCI
VNVCQPGSNLLAAGYCMYSSSIIFVLTLGNGVFGFTLDPMYGEFVLTQENIQIPKAGKIY
AFNEGNYQLWDDKLKKYIDDLKDPGPTGKPYSARYIGSLVGDFHRTLLYGGIYGYPRDKK
SKNGKLRLLYECAPMSFIVEQAGGKGSDGHKRILDIQPEEIHQRVPLYIGSVEEVEKVEK
YLA
>PAP.lotja.MG20.gnm3.ann1.Lj1g3v3438870.1
MVAMAAATASSQLIFSKPCFSSRLCPFQLCVFDTKTVISNS-SRRKHVGGSGVRCMAVGE
ATTETKKRSGYELQTLTSWLLKQEQAGVIDAELTIVLSSISMACKQIASLVQRASISN
LTGIQGAVNIQGEDQKKLDVVSNEVFSNCLRSSGRTGIIASEEEDVPVAVEESYSGNYIV
VFDPLDGSSNIDAAVSTGSIFGIYSPNDECLADVGDDPTLDTEEQRCIVNVCQPGSNLLA
AGYCMYSSSVIFVLTVGKGVFVFSLDPMYGEFVLTQENLQIPKAGKIYSFNEGNYLLWDD
KLKKYIDNLKEPGPSGKPYSARYIGSLVGDFHRTILYGGIYGYPRDKKSKNGKLRLLYEC
APMSFIVEQAGGKGSDGHQRILDIQPTEIHQRVPLYIGSVEEVEKVEKFLA
>PAP.medtr.A17_HM341.gnm4.ann2.Medtr7g066120.1
MVAMAAATASSQLIFSKPCSPSRLCPFQLCVFDTKSVLSSS--RRKHVSGGGVRCMAVG
EVAAETKKRSSYELITLTSWLLKQEQTGVIDAELTIVLNSISLACKQIASLVQRANISNL
TGVQGAVNIQGEDQKKLDVVSNEVFSNCLRSSGRTGIIASEEEDVPVAVEESYSGNYIVV
FDPLDGSSNIDAAVSTGSIFGIYSPNDECLADVSDDPTLGTEEQRCIVNVCQPGSNL
LAAGYCMYSSSVIFVLTIGKGVFVFTLDPMYGEFVLTQENLQIPKSGKIYSFNEGNYKLW
DDNLKKYIDDLKEPGANGKPYSARYIGSLVGDFHRTLLYGGIYGYPRDKKSKNGKLRLLY
ECAPMSFIVEQAGGKGSDGHQRVLDIQPTEIHQRVPLYIGSTEEVEKVEKYLA
>CER.phach.longxuteng.gnm1.ann1.LXT33989.t1
MVAIAAATASSQLIFSKALSPSRLCPFQLCVFESKSILSSSSGRRRHVGS-GVRCVAVAA
E---TKKRSGYELQTLTNWLLKQELAGVIDAELTIVLSSISMACKQIASLVQRANISNLT
GVQGAINVQGEDQQKLDVVSNEVFSNCLKSSGRTGIIASEEEDVPVAVEESYYGNYIVVF
DPLDGSSNIDAAISTGSIFGIYSPNDECLADIGDDPTLGSTEQRCVVNVCQPGSNLLAAG
YCMYSSSVIFVITLGKGVFVFTLDPMYGEFVLTQENLQIPKAGKIYAFNEGNYQLWDDKL
KKYIDDLKDPGPSGKPYSARYIGSLVGDFHRTLLYGGIYGYPTDKKSKNGKLRLLYECAP
MSFIVEQAGGKGSDGHRRILDIKPEEIHQRVPLYIGSIEEVEKVEKYLN
>CER.phach.longxuteng.gnm1.ann1.LXT71901.t1
MVALAAATASSQLIFSKALSPSRLCPFQLCVFESKSVLSSSSGRRRL-AGAGFRCMAVAT
---ETKKQSGYALQTLTNWLLKQEQAGEIDAELTIVLSSISMACKQIASLVQRANISNLT
GVQGAINVQGEDQKKLDVVSNEVFSNCLRSSGRTGIIASEEEDVPVAVEESYSGNYIVVF
DPLDGSSNIDAAVSTGSIFGIYSPNDECLADIGDDSTLGTAEQRCVVNVCQPGSNLLASG
YCMYSSSVIFVITIGTGVFVFTLDPMYGEFVLTQENLQIPKSGKIYAFNEGNYQLWDEKL
KKYIDDLKDPGPSGKPYSARYIGSLVGDFHRTLLYGGIYGYPRDKKSKNGKLRLLYECAP
MSFIVEQAGGKGSDGHQRILDIQPEEIHQRVPLYIGSIEEVEKVEKYLN
>PAP.phavu.G19833.gnm2.ann1.Phvul.008G112000.1
MVAIAAATASSQLIISKPCSPSRLCPFQLCVFDTKSVLSSSSSRRRYVGGSGVSCMAVGQ
ATTETKKRSGYELQTLTSWLLKQEQAGVIDAELTIVLSSISMACKQIASLVQRANISNLT
GVQGAVNVQGEDQKKLDVVSNEVFSNCLRSSGRTGIIASEEEDVPVAVEESYSGNYIVVF
DPLDGSSNIDAAVSTGSIFGIYSPNDECFADIGDDSTLGTTEQRCVVNVCQPGSNLLAAG
YCMYSSSIIFVLTLGKGVFVFTLDPMYGEFVLTQENLQIPRAGKIYAFNEGNYQLWDDNL
KKYIDDLKDPGPSGKPYSARYIGSLVGDFHRTLLYGGIYGYPRDKKNKNGKLRLLYECAP
MSFIVEQAGGKGSDGHQRILDIQPVEIHQRVPLYIGSVDEVEKVEKYLA
>OUT.prupe.Lovell.gnm2.ann1.Prupe.6G267900.1
MVAATLTSPSSQLLCSSSRSISQLSPLQQCLFGSKAIVSCPSNSKKRHVGDGVKCMA
VAAE-TEPKKKGGYQIQTLTNWLLKQEQEGVIDAELTIVLSSISLACKQIASLVQRASVS
NLTGIQGAVNIQGEDQKKLDVVSNEVFSNCLRSSGRTGIIASEEEDVPVAVEESYSGNYI
VVFDPLDGSSNIDAAVSTGSIFGIYSPNDECFASIEEDSTLDSAEQKCVVSVCQPGSNLL
AAGYCMYSSSVIFVLTIGKGVFAFALDPMYGEFVLTQENVQIPKAGKIYSFNEGNYQLWD
DKLKKYIDDLKDPGPSGKPYSARYIGSLVGDFHRTLLYGGIYGYPRDKKSKNGKLRLLYE
CAPMSFIVEQAGGKGSDGSARVLDIQPTEIHQRVPLYIGSVEEVEKLEKYLA
>OUT.quisa.S10.gnm1.ann1.Qs0232090.1
MVAMAATTASSQLIFSNSCSSSRLSPFQLCVFDTKTVLSSPIGKKKHVGS-GIRCMAVGS
AKAETKKKSGYEILTLTSWLLKQEQAGVIDAELTIVLSSISMACKQIASLVQRA----
-------VNIQGEDQKKLDVVSNEVFSNCLKSSGRTGIIASEEEDVPVAVEESYSGNYIV
VFDPLDGSSNIDAAVSTGSIFGIYSPNDECLAEIEDDSTLDKVEQRCVINVCQPGSNLLA
AGYCMYSSSVIFVLTIGKGVFSFTLDPMYGEFVLTQESIQIPKSGKIYSFNEGNYQLWDD
KLKKYIDDLKDPGPSGKPYSARYIGSLVGDFHRTLLYGGIYGYPRDKKSKNGKLRLLYEC
APMSFIAEQAGGKGSDGHQRVLDIKPEEIHQRVPLYIGSVEEVEKLEKFLA
>OUT.quisa.S10.gnm1.ann1.Qs0232100.1
--VQSISASSFHTLFSTSSSDSHLSPLHVFHHNRTQTITSSQAPKSHSQLTEIE
SKAVKGN--DTKRKNEFALENLTTWLLKQEQAGHIDAELTIVLSSISLACKQIASLLQRS
SIFNLTGGHGTINIQGEDQKKLDVISNELFCNCLRSSGRTGIIASEEEDVPVAVEETYSG
NYIVVFDPIDGSANIDIALTTGSIFGIYGPDKQCLFDIEDDSMLDQARQKCVVSVCQPGS
YLLAAGYCLYSSSVVLTFSIGRGVFSFTLDPSYGEFV-----------------------
------------------------------------------------------------
-------------------------------------------------------
>CAE.sento.Myeongyun.gnm1.ann1.Sto01g023310
MVAVAAATASSHLLFSSSVSPSRLCPFQLCVFDPKSDLWGANIRKRQVGG-GI
RCTAVGEATTATKKKSGYEIETLTGWLLKQEQAGVIDAELTIVLSSISMACKQIASLV
QRANISNLTGVQGAVNVQGEDQKKLDVVSNEVFSNCLRSSGRTGIIASEEEDVPVAVEES
YSGNYIVVFDPLDGSSNIDAAVSTGSIFGIYSPNDECLADIGDDSTLDTAEQRCIVNVCQ
PGSNLLAAGYCMYSSSIIFVITLGKGVFGFTLDPMYGEFVLTQENIQIPKAGKIYAFNEG
NYQLWDDKLKKYIDDLKDPGPTGKPYSARYIGSLVGDFHRTLLYGGIYGYPRDKKSKNGK
LRLLYECAPMSFIVEQAGGKGSDGHKRILDIEPEEIHQRVPLYIGSVEEVEKVEKYLA
>DET.singl.CAF01.gnm1.ann1.evm_model_Chr10_1592
MVTVAAATTSSQLLSSKTSSQSRLCPFQLCVFGAKSDLSSSNCKRKQVGAARVRCTA
VEAEAAVTKKKSGYELQTLTSWLLKQELTGVIDAELTIVMSSISMACKQIASLVQRANI
SNLTGVQGALNVQGEDQKKLDVVSNEVFSNCLRSSGRTGIIASEEEDVPVAVEESYSGNY
IVVFDPLDGSSNIDAAVSTGSIFGIYSPNDECLADIGDDPTLGKTEQRCVVNVCQPGSNL
LAAGYCMYSSSIIFVLTLGKGVFVFTLDPMYGEFVLTQENLQIPRSGKIYAFNEGNYQLW
DDKLKEYIDDLKDPGPSGKPYSARYIGSLVGDFHRTLLYGGIYGYPRDKKSKNGKLRLLY
ECAPMSFIVEQAGGKGSDGHQRILDIQPTEIHQRVPLYIGSVEEVEKVEKYLA
>OUT.vitvi.PN40024.gnm2.ann1.VIT_208s0007g01570.1
--SATATTASSQLHFSSSHSISRLSPFHLRVYDSRTLVSFPTNSKRGHGVSGVRCMAVGT
AEAETKKKSGFEIQALTSWLLKQEQAGVIDAELTIVISSISMACKQIASLVQRASISNL
TGVQGAVNVQGEDQKKLDVVSNEVFSNCLRSSGRTGIIASEEEDVPVAVEESYSGNYIVV
FDPLDGSSNIDAAVSTGSIFGIYSPNDECLADIGDDSTLDSTEQRCVVNVCQPGSNLLAA
GYCMYSSSIIFVVSIGTGVFAFTLDPMYGEFVLTQENIQIPKSGKIYSFNEGNYQLWDDK
LKKYIDDLKDPGPSGKPYSARYIGSLVGDFHRTLLYGGIYGYPRDKKSKNGKLRLLYECA
PMSYLVEQAGGKGSDGHQRILDIQPVEIHQRVPLYIGSVEEVEKLEKYLA
>OUT.vitvi.PN40024.gnm2.ann1.VIT_208s0007g01590.1
-------------------------------------------------AKGIRTGCPDA
PSDGFRKKNEFEIENLTTWLLKQEQDGIIDAELTIVLSSISLACKRIASLLQRSSISNLT
GGQGTINVQGEDQKKVDVISNEVFCNCLRSSGRTGIIASEEEDVPVAVEETYSGNYIVVF
DPIDGSANIDTSLTTESIFGIYGPDEQCLFDIDDDSMLDQTKQKCVVSVCQPGSNLLAAG
YCLYSSSVVFTLSIGKGVFAFTLDPTFGEFVLTHADIKIPRSGKIYSFNEGNHELWDDNL
KRYLHHLRQPGPNGKPYSGRYIGCLVGEIHRMLLYGGIYGNPKNMNSKKGNLRLLYECAP
MSYLVEQAGGKATDGNQRILDIQPTE---RTPIFIGSPVEVEKLEKYLA
