# Supplementary material for: Legume genome structures and histories inferred from Cercis canadensis and Chamaecrista fasciculata genomes
Source: Plant J. 2026 Jun 10;126(5):e70981. doi: 10.1111/tpj.70981 (PMC13252982; doi:10.1111/tpj.70981)
Supplement: Supplementary file 4 — Data S4. Manuscript supplement; Compressed directory of aligned sequences from 2212 low‐copy gene families, for calculation of a consensus species tree. [file TPJ-126-0-s010.gz › S4_consen_species_tree/40_aln_fas_cln1/Legume.fam3.06984]

>CAE.acacr.Acra3RX.gnm1.ann1.g24335.t1
-----TTT---ASAVKRRHARRAEAASAVEVDRRVDMGKKSV--YSQASFMQWTIA
DAVYVVRFHWIPCLFAFGLLFFMAVEYTLRMVPSTSPPYDLGFVATRSLHRLLQSSPQLN
TLFAALNTVFVAMQTTYILWTWLIEGRPRATISALFMFTCRGILGYTTQLPLPQGFVGSG
VDFPVGNVSFFLFFSGHVAGSVIASLDMRRMKRWEMAYTFDVLNALQAVRLLGTRGHYTI
DLAVGLGAGILFDSLAGKYEDSKRKKTTHFA------------
>PAP.aesev.CIAT22838.gnm1.ann1.Ae09g01350.1
-----------AVSAKRRQANQTEKTNGVKVVTMGNSTKKPVSFSSKAS
FLKWTVNDVVHVATYHWIPCLFAMGLLFFMGVEYTLRMVPPSSPPFDLGFLATRSLHRVL
EASPNLNTVLAFLNTVFVGMQTSYILWTWLIEGRPRATISALFMFTCRGILGYSTQLPLP
QGFVGSGVDFPVGNVSFFLFFSGHVAGSVIASLDMRRMQRRELAWTFDILNVLQAVRLLG
TRGHYTIDLAVGVGAGILFDSFAGKYEDSCKKFSASSNGN----------
>OUT.arath.Col0.gnm9.ann11.AT3G15820.1
------AAETDVSLRRRSNSLNGNHTNGVAIDTNTHMAKKTDN
WRSKASFTTWTARDIVYVVRYHWIPCMFAAGLLFFMGVEYTLQMIPARSEPF
DLGFVVTRSLNRVLASSPDLNTVLAALNTVFVGMQTTYIVWTWLVEGRARATIAALFMFT
CRGILGYSTQLPLPQDFLGSGVDFPVGNVSFFLFFSGHVAGSMIASLDMRRMQRLRLAMV
FDILNVLQSIRLLGTRGHYTIDLAVGVGAGILFDSLAGKYEEMMSKRHLGT-GFSLISKD
SL--
>OUT.arath.Col0.gnm9.ann11.AT3G15830.1
----------------KANPINGKHTNGVTIPINSQMAQKTDD
WTSKASFMTWTMHDIIYVARHHWIPCLFAAGVMFFTVVEYTFQMTPASSQPFDLGFV
ATRYLHSILASSPNLNTVLAALNTILVGMQTTYIGCTWAVEGRPRATIAALFMFTCRGIL
GYSTQLPRPQEFLGSGVDYPVGNVSFFLFYSGHVAGSMIASLDMKRMQRFRLAMVFDILN
VLQSIRLLGTRGHYTIDIAVGVGAGILFDSLAGKYEEMSKRHLRNT-RCSLISKDSLV-
>CER.bauva.BV-YZ2020.gnm2.ann1.rna-bv04501.t1
------SAVTTTTTVKRRHRHKTTVEGDLGG--GRGMAKKPL--CIQASFLKWTVADAVH
VARHHWMPCLFALGLLFFMGVEYTLKMVPFSSPPFDLGFVATRSLHRVLESWPELNTLLA
GLNTVFVGMQTSYILWTLLIEGRPRATISALFMFTCRGILGYSTQLPLPKEFVGSGVDFP
VGNVSFFLFFSGHVAGSVIASLDMRRMQRWEMAWTFDFLNLLQAVRLLATRGHYTIDLAV
GLGAGILFDSLAAKYQESKSKSS----------------
>CER.cerca.ISC453364.gnm3.ann1.Cecan.7G275900.1
----SAVTTTTATTVTRRHRHETSVTNGVKGGGGGGMAKKPL--CTRASFMKWTIAD
AVHVAIHHWIPCLFALGLLFFMGVEYTLKMVPSSSPPFDLGFVATRSLHRVLESWPELNT
LLAGLNTVFVVMQTSYILWTWLIEGRARATISALFMFTCRGILGYSTQLPLPQGFVGSGV
DFPVGNVSFFLFFSGHVAGSVIASLDMRRMQRWEMAWTFDFLNMLQSLRLLATRGHYTID
LAVGVGAGILFDSLAAKYQDSLVTTNA---------------
>CAE.chafa.ISC494698.gnm1.ann1.ChfasH1.3G014900.1
------TTTATAGVVKRRNKNQPESVNAVVNDRDGEMTKKKSSNINQASFLQWT
VADAVHVARFHWIPCFFAICLLFFMAVEYTLRMVPSSSPPFDLGFLATRPLHRLLQSSPE
LNTLLAGLNTVFVGMQTCYILWTWLIEGRPRSTIAALFMFTCRGVLGYSTQLPLPEGFLG
SGVDFPVGNVSFFLFFSGHVAGSVIASLDMRRMQRWELAWTFDVLNVLQAVRLLGTRGHY
TIDLAVGVGAGILFDALSAKYEETYKMRRTTSSSV----------
>PAP.lotja.MG20.gnm3.ann1.Lj3g3v2186960.1
MNGGAAPPSGDASVLNHRRTHQTPTPPPSTS-PDPSMAKSFSSYYTEASFMKWTIAD
AVHVATHHWIPCLFGLSLLFFMAVEYTLFMIPPSSPPFDLGFIATQSLHRALESSPNLNT
LLAALNTVFVGMQTSYILWTWLVEGRPRATISALFMFTCRGILGYSTQLPLPQGFLGSGV
DFPVGNVSFFLFFSGHVAGSVIASLDMRRMQRWELAWTFDVLNMLQAVRLLGTRGHYTID
LAVGLGAGFLFDSLAGKYEECKRKTTS-AN--GFSSKH----
>PAP.medtr.A17_HM341.gnm4.ann2.Medtr4g010120.1
MNGGAASSSGDATVLKRRH-TTTNQTNHSNQ-KNP-MPKNSSSLYSSASFLKWTIS
DVVHVATHHWMPCLFACGLLFFMAVEYTLFMVPSSSPPFDLGFVFTRSLHRVLESSPQLN
NVLAALNTVFVLMQTSYILWTWFIEGRPRATISALFMFTCRGICGYSTQLPLPQGFLGSG
VDFPVGNVSFFLFFSGHVAGSVIASLDMRRMNRWGLAWTFDLLNVLQAVRLLGTRGHYTI
DLAVGLGAGYIFDSLAGKYLEDSKLKIAKNSVNGHASKHDLV-
>CER.phach.longxuteng.gnm1.ann1.LXT35015.t1
------SAITTTTTVKRRHGHKTSVTNDVKGSVGGGMAKKPL--CTQASFMKWTIA
DAVHVARHHWIPCLFALGLLFFMGVEYTLKMIPSSSPPFDLGFVATRSLHRVLESWPELN
TLFAGLNTVFVGMQTSYILWTWLIEGRPRATISALFMFTCRGILGYSTQLPLPKEFVGSG
VDFPVGNVSFFLFFSGHVAGSVIASLDMRRMQRWEMAWTFDFLNLLQSVRLLATRGHYTI
DLAVGLGAGILFDSLAAKYQESKSRSSL---------------
>PAP.phavu.G19833.gnm2.ann1.Phvul.010G156400.1
-----------NSSVKRRGKNHTLPANGVKV-ANGAMAKAASTHYSDASFMKWTVADAV
HVATHHWMPCLFALGLLFFMGVEYTLLMVPPSSPPFDLGFIATRHLHAILEASPHLNTLF
AALNTVFVGMQTTYILWTWLIEGRPRATISTLFMFTFRGILGYSTQLPLPQEFLGSGADF
PVGNVSFFLFFSGHVAGSVIASLDMRRMQRRELAWTFDVLNVLQAVRLLGTRGHYTIDLA
VGVGAGLLFDSLAAKYEDSKRKTALTT-------------
>OUT.prupe.Lovell.gnm2.ann1.Prupe.3G087400.1
------------------------------------SSKKLHVYGGKASFMTWRLHDVLY
VAKHHWIPCVFAMGFLFFGSVEFTLGMVPSSSPPFDVGFVTTRSLHLLLASKPKLNTFLA
GFNTVYVGMQITYILWTWLVEGRPRATISALFMSTCRGILGYSTQLPLPQGFLGSGADFP
VGNVSFFLFFSGHVAGCAIASLDMRRMQRWEMAWTFDALNVLQALRLLGTRGHYTIDLAV
GVGAGFLFDSLAGKYEESKRSKAPTPNGTK---------
>OUT.prupe.Lovell.gnm2.ann1.Prupe.3G087500.1
-----------PHVVHTNHNSEVHQVQDIMSSSSSSFSKKLRVYGGKASFMTWRLHD
VLPVAKHHWIPCVFAMGLLFFMGVEYTLRMVPSSSPPFDVGFITTRSLHLLLASKPKLNT
LLAGLNTVFVGMQTTYIVWTWLVEGRPRATISALFMFTCRGILGYSTQLPLPQGFLGSGA
DFPVGNVSFFLFFSGHVAGSVIASLDMRRMQRWEMAWTFDALNVLQALRLLGTRGHYTID
LAVGVGAGFLFDSLAGKYEESKRSKAPTKTGT----------
>OUT.quisa.S10.gnm1.ann1.Qs0243850.1
-----TSTVTTTTTVKRRPKLKGEGANGVKGKAGGDMGKVAM--YNRASFMNWKVADVVF
VATHHWIPCLFAMGLLFFMAVEYTLLMVPSSSPPFDLGFVVTRGLHSLLDSWPELNTLLA
GLNTVFVGMQTTYILWTWLIEGRPRATISALFMFTCRGILGYSTQLPLPQDFLGSGADFP
VGNVSFFLFFSGHVAGSVIASLDMRRMQRWELAWTFDALNVLQSVRLLVTRGHYTIDLAV
GVGAGILFDFLAGKYEESKRKPATGI--WNSAT------
>CAE.sento.Myeongyun.gnm1.ann1.Sto09g283470
----------NALSVNRRHRDKTEPVDGVKGDVTMKMMKKEGSVYGEASFLQWT
LADALHVARFHWIPCLFALGLLFFMGVEYTLRMVPSSSPPFDLGFVATGSLHRLLQSSPH
LNTLLAALNTVFVGMQTCYILWTWLIEGRPRATISALFMFTCRGILGYSTQLPLPQGFVG
SGVDFPVGNVSFFLFFSGHVAGSVIASLDMRRMKRRELAWTFDVLNVLQAVRLLGTRGHY
TIDLAVGVGAGILFDTLAAKYEDSKRTIASSAT------------
>CAE.sento.Myeongyun.gnm1.ann1.Sto12g396940
------------------------------------------------------------
-----------------------------------------MRQTEVEIPRPSSTNSKDS
DDN-----MNLPIALRKGVETEKTKGKEDSPERKPARGIWG---------GFFG------
-GERIVLPVLFGTRGGIGDSTLDMRRR---ELACTFDVLNVLQAVRLLGTRRHYTIDLA
VGVAEAE---------------------------------
>DET.singl.CAF01.gnm1.ann1.evm_model_Chr10_165
-------STVTTTVVKRKHSHRAEAVNGLKGDQGGGMAKKAL--YCQASFLKWTMADVVH
VATHHWIPCLFALGLLFFMAVEYTLRMVPSSSPPFDLGFIATRSLHRVLQSWPELNTLLA
GLNTVFVGMQTTYILWTWLMEGRPRATISALFMFTCRGILGYSTQLPLPQGFLGSGMDFP
VGNVSFFLFFSGHVAGSVIASLDMRRMQRWELAWTFDALNMLQAVRLLGTRGHYTIDLAV
GVGAGILFDSLAGKYEECKKIKSLTK-------------
>OUT.vitvi.PN40024.gnm2.ann1.VIT_209s0002g06990.1
-NGHQP-LRSSC-TLKTRSNKSKAAAISLRASGDGEMKKKTANFWSKASFMN
WSMDDAVGLFRFHPMPCVFAVSLLFFMGVEYTLRMVPSSSPPFDLGFVATEWLHRILASS
PDLNTLLAGLNTVFVGMQTTYIIWTWMVEGRPRATISALFMFTCRGILGYSTQLPVPQGF
LGSGVDFPVGNVSFFLFFSGHVAGSVIASLDMRRMKRWGMAWTFDVLNILQGVRLLGTRG
HYTIDLAVGIGAGVLFDSLAGKYEEGKRRAAASTA------------
