# Supplementary material for: Legume genome structures and histories inferred from Cercis canadensis and Chamaecrista fasciculata genomes
Source: Plant J. 2026 Jun 10;126(5):e70981. doi: 10.1111/tpj.70981 (PMC13252982; doi:10.1111/tpj.70981)
Supplement: Supplementary file 4 — Data S4. Manuscript supplement; Compressed directory of aligned sequences from 2212 low‐copy gene families, for calculation of a consensus species tree. [file TPJ-126-0-s010.gz › S4_consen_species_tree/40_aln_fas_cln1/Legume.fam3.06989]

>CAE.acacr.Acra3RX.gnm1.ann1.g25083.t1
MISTLKSVFLINPKLSHA--SMSLSNAPNSLKFHSLLKTPNSTLCA--VPNGLYPNGFLT
LNRRAPLILAF-AASRDDAQQDIEVDSGKEELEMGSEESQEAWKQALDTFKEQAKKFQGI
SQEAYEEYSKKAIVILKDTTEQLKVQADKARHDLTVAAKEIGEEGKEYITTAAEKSPEVK
EIVETFTSPTDDLSHLSGVRDFYVGIPYGLILSVGGFLSFMVTGSLAAFRFGMILGGLHL
FLSISSLRAFRRGESSLRALNGQAAIASLLFLREAFLLGRGPLITWFTALISGAVAAFYV
YRLVLERKPLEDSNLETGPGN
>PAP.aesev.CIAT22838.gnm1.ann1.Ae06g30770.1
----MTSFTVLSPKLATTHVSVPFNKLPHCLRFDPLLRTRAFGVSI-GVPQNGVGAGFLT
LKRRTPLTVVFTTPREESEHREVEVEKEDGQLQVGSEESQEAWKQALDTFKEQALK
FQGISQEAYEQYSQKAVVILTDTAEQLKVQTDKARHDLSVAAKEITEEGKEYISTATEKS
PEVKEIVETFTSPSDDLSRISGVRDFYVGVPYGLFLSLGGFLTFMVTGSIAAIRFGVILG
GILLALSISSLRSYKRGHLSLKALQGQAAIAIILFLREMRVLGRGS--TYFSALISGAVA
AFFVYRLVLDGK-QKGPDLEAESE-
>OUT.arath.Col0.gnm9.ann11.AT2G38550.1
MSIPMELMSIRNPNSTLLAHSRPPVKL--CAPPRSLLPSR-RHFSAAVVSYPGIRF
GFTSPEVLNRSVVAFAASHEDSGESGVEVGKEKSDIDVEDDTSKEAWKQTLESFKEQVS
KMQSVSSEAYSVNSQKAMTVLKETSEQLRIQAEKAKEELGTKAKVVSEEGREYILKAAEE
SPSVKEIVEAFAS-TEDLKNVSRANDFHVGIPYGLLLLVGGFINFMVSGSIPAIRFGVI
LGGALFALSLASLKSHRKGESSTKFLKGQMAIVAIIFLRELRLLSQKSFLGFFTTLTS
GGVLGFYLYKMVVKRE--KGPTLEDGGE-
>CER.bauva.BV-YZ2020.gnm2.ann1.rna-bv00043.t1
MSLTMESISVLNPILTHV--SLPFKKVSRSLKFEPLLRNRVCRVSANGFSPK
GLASGFLTLNPRTSLVVAFTASHEESKHREIEVEKENDEPHIGSEESQEAWKQALD
TFREQATKIQSVSQEAYEIYSKKAVIILKDTSEQLKIQADKARNDLSVAAKEISEEGKEY
LTTAAENSPEVKEIVETFISPADDLNEISQVRDFYVGIPYGLILSVGGFVTFMVTGSIA
AIRFGVILGGVLLAFSILSLKSYKRDEDSTLAMRGQLAIATLLFVREVNLLSKGSFLTF
FTALISGAVMAFYWYRVSLEGNHKKGSNFGRGAE-
>CER.bauva.BV-YZ2020.gnm2.ann1.rna-bv02499.t2
MTFSMESISVLNPKLTHG--SMPLKKVLQSLKFEPLLRNRVCRVSANGVSPK
GLASGFRTLNPRTPLIVAFTAPHEESKHREIEVEKENDEPHIGSEESQEAWKQALD
TFREQASKIQSVSQEAYEIYSKKAIIILKDTSEQLKIQADKARHDLSVAAKEISEEGKEY
LIIASDNSPEVKEIVQTFTSPTDDISEISEVRDFYVGIPYGLILSLGGFLSFMVSGSIA
AIRFGVILGGVLLALSIASLKSYKRDKPSPLALKGQLAIASILFLRELSLVSKGSLVTY
FTALISGAVMAFYIYRLVLERKDQKGTNLEGGAEN
>CER.cerca.ISC453364.gnm3.ann1.Cecan.7G060600.1
MSFTMESISVLNPKLTHG--SIPFKKVSQSLKFEPLLRNRVCRVSANGVSPK
GLATGFLTLNPRTSLIVAFTAPHEESKHQEIKVEKENDEPHIESEESQEAWKQALD
TFREQASKVQSVSQEAYEIYSKKAIIILKDTAEQLKIQADKASHDLSVAAKEISEEGKEY
LTTAAENSPEVKEIVQTFTSPTDDLNEISGVRDFYVGIPYGLILSLGGFLSFMVTGSIA
AIRFGVILGGVLLALSILSLKSYKRDKSSPLALKGQLAIASILFLQKISLLSKGSLVTY
FTASISGAVVAFYVYRLLLERNHQKGKNLESGAEN
>CAE.chafa.ISC494698.gnm1.ann1.ChfasH1.3G141700.1
MISTMDSVSLINPKLTHPSISMPLTKLPHYVTFATRSSTLCLSPNSLVVAPRSL--PL
LRPRSRTPFLVAFAASQEDSKHQEVEVENGKENPDIGSEESEEAWKQALDTFREQAKKIQ
GVSQEAYETYSKKAIVILKDTSEQLKIQADKARHDLTVAAKEISEEGKEYLNAAAENSPD
VKEIVETFTSPPEDLNQISGVLDFYVGIPYGLVLSLGGFLTFMVTGSITAIRFGMILGGV
LLALSISSLRAFKRGESLPLALKGQAAIASILFLREINLVAKGSLITWFTALISGAVAA
FYVYRLVLDRKPQKDSNFESGAE-
>PAP.lotja.MG20.gnm3.ann1.Lj1g3v2482510.2
MSLSMDSVSVLNPKISNTHFSVPSNKLPHCVKFNPLLKPRTFRLSAAAVPAKGLAACFL
APNRRNPFMVRFAASSSEQGEFEVKGSDEKPPNDVASEESQEAWKQALDTFTEQAVKLKG
ISEEAYELYSKKAIVVLKDTSEQLKIQAEQAKHDLSVAAKEIAEGGKVYLSAASENSPEV
KDIVETFTSPTDDLSNISGVQDFYVGVPYGLVLSLGGFLLFMVTGSVAAIRFGVILGGVL
LALSISSLKSYKRGKPSPLALKGQTAIAAILFLRELASIGKGS--SYFTALISGAAVAFY
VYRIVLERNQQKGSNLEGEAE-
>PAP.medtr.A17_HM341.gnm4.ann2.Medtr7g073340.1
MSFTMDSVSVLNPKLSLN-----HTHLSHSPNFHPLLKHRHTTFKL-S-------LPRYA
LNQRKPLTLVFAAPQHDSDHGEIEVEKGNDVS--SEEESQEAWKQALDTFKEQALKL
QGVSQEAYEVYSKKAIVVLQDTSEQLKIQADKARHDLSVVAKEITEEGKEYFSSAAENSP
EVKEIVETFTSPDDDLSKVSGVRDFYVGIPYGLLLSAGGFLSFMITGSIAAIRFGVILGG
VLLALSISSLKSYKKGQPSSLALKGQTAIAGILFLREISVLGRGS--TYFTALISGAVAA
FYVYRLVLEGKPQKGSNFEGEAGN
>CER.phach.longxuteng.gnm1.ann1.LXT32577.t1
MSFTMESISVLNPKLPHG--SMLFKKVLQSLKFQPLLRNRVSRVSANGLSPK
GLATGFRTVNSRTPLIVAFTAPQGESKHREIEVEKGSDEPHIGSEESQEAWKQAVD
TFREQASKIQGVSQEAYEIYSKKAIIILKDTTEQLKIQADKARHDLSVAAKEISEEGREY
LSAAAENSPEVKEIVQTFTSPTDDINEISGVRDFYVGIPYGLMLSVGGFLSFMVTGSTA
AIRFGVILGGVLLALSILSLKSYKRDKSSPLVLKGQLAIASILFLREISLVSKGSIVTY
FTALISGAVVAFYVYRLVLERNHQKGTNLESGADN
>PAP.phavu.G19833.gnm2.ann1.Phvul.008G082300.1
----MDSVSVLNPKLAHCNFSLPFNKSPRTFNFHPLLKPR----ALNAAPPNALAASFLT
IHRRKPSTVAFTASHQDSEHGEIEVEKERDVI-AGSEESQKAWKQALETFKEQAERLQGV
SQDAYKLYSEKASVILKETTEQLTVLADKTKHELSTAAKEITDEGKEYLSSAAESSPEVK
DIVETFTTPSDDIQKLSGLRDFYVGLPYGLLLSLGGFLYFMVTGSVSAIRFGVILGGALL
ALSILSLKSYKKGRASPLALKGQAAIASILFLREISAIGKGS--SYFTALISGAVAAFYI
YRIVLERNQQNGSNLETEPGN
>OUT.prupe.Lovell.gnm2.ann1.Prupe.6G294000.1
MSVTLQSFSLLNPNPSCGKKPAPLALCSSSLRFHQLTGARGYGAPI--VLPKGLTG
AYLSLHRRTRPIVAAAASQEESKHPEIEVEKEKDTAKLKSEESEEAWKQTLAAFKEQ
ALKMQGISQEAYELYSKKALVILKETSEQLKIQADKARIDLSEIAKEISEEGKEYISTAA
KNSPEVKEIVETFNSSADDLNDVSKVRDFHVGIPYGLLLSLGGFLSFMVTGSISAIRFG
VIIGGALLFLSVSSLRSYKQGESSPLTLKGQAAIASIIFLREVRLLAQRSFPNLTTTLV
SGAVVAFYVYKIVQNRKHQKGSNFEKETE-
>OUT.quisa.S10.gnm1.ann1.Qs0234250.1
MSSTFESVLALNPNPRYGKKSMALSSL-QFLKYDSIPRTSGYKVSLTGASQKW
LGTGFLTIDSTNRLTVAS-AASREDPLPEIEVEKEQDEHKLGSVESQEAWKQALDSF
KEQALKIQSVSQEAYELYSKKAIVILQDTAEQLKIQTDKATHDLSVVAKEISEEGKEYLS
LAAEHSPEVKEIVETFTSSTDNLNEISSVHDFYIGIPYGLILSVGGFLSFMITGSIAAI
RFGVILGGALLVLSVSSLRSYRRRESFPLALKGQAAFASIIFLRNIGLLSKGAVLSYFN
TLISGAVVAFYVYRINLDRK-EKRSNFESGTEN
>OUT.quisa.S10.gnm1.ann1.Qs0321850.1
MSSACEFVSVLNPNPSYGLISLKKKSMLRYFKYDSILRTRGCKVSLNGISQNWL
GAGFLTLDSRNPSIVAS-SASRDDPHPEIEVEKEQDELKSGSEESEEAWKQALDSFK
EQALKIQS---------QKKSVKKVKSISPQLQ---------------------------
--ENSPEVKEIVETFTSSTDDLNGISGVRDFHIGIPYGLILSVGGFLSFMVTGSIAAIR
FGVILGGALLVLSVSSLRSYRRRESFPLALKGQAAIASIIFLRKIGLLSKRSVLSYFNT
LISGAVVAFYIYRILLDRK-EKGSNLESGTEN
>CAE.sento.Myeongyun.gnm1.ann1.Sto06g165760
MISSVDSVSLLNPNLAHP--SMPFRKLARCLNFHPLLTTRASTLSL---VSHGVSPNGLP
LHRRTPLIVAFAAQHEDSKHREIEVDDGKEKPDIGSEESQEAWKQAVETFREQAKKIQGV
SQEAYEVYSKKAIIILKDTSEQLKVQAEKARQDLSVAAKEISEEGKEYLTTATENSPEVK
EIVETFTSPTDDLNQISEVRDFYVGIPYGLILSLGGFLSFMVTGSTAAIRFGMILGGVLL
ALGISSLKAYKRGETSPLAFKGQAAIASILFLREINLLAKGSLITWFTALISGAVVAFY
VYRWVMDGKPQKDTNLESGAQ-
>DET.singl.CAF01.gnm1.ann1.evm_model_Chr02_2100
MSFTMDSVSVLNPKLTNR-VSIPLKKVVECVKFDPLLRTRRCRVSLNAVSFKGVGVGF
PPLNRRTPLVVPF-AASHEDSHQEIEVEGNTDQPHLGSAESQEAWKQALDTFREQAS
KIQSVSQEAYELYSKKAMVILKNTSEQLKIQADQARHELSVAAKEIGEEGKEYLTTAAEN
SPEVKEIVETFTSPTDDLSEISGVRDFYVGIPYGLMLSLGGFLSFMVTGSVTAIRFGLI
LGIVLLALSISSLRSFKRGETSRLALKGQTAIAIILFLRELSLICKGSLITYFTALISG
AVVAFYVYRITLERK-KKGPNFESGAE-
>DET.singl.CAF01.gnm1.ann1.evm_model_Chr10_2554
----MDLVSVLIPKLATD-DSMLFSKPAQCLKFAPLVRTRGCTVSVYGVSSKDFGAGF
LSLNRRTPLIVAS-AAPHEEPHGEIEVEKVKDDPHIGSEESREAWKQALDTFREQAS
KIQSVSQEAYEVYSKKATIILKDTTKQLKIQADKVRHELSVAAKEINNEGKEYLTTATEN
SPEVKEIVKIFTSLTADLNDISGVQDFHVGIPYGLILSLGGFLSFMVTGSTAAVRFGLI
LGGALLALSILSLKSYKRGEFSPLALKGQAAIASILFLRESSLIAKGSLITYLTALISG
AVVAFYVFKMTFIHKQQKDPSLESGAE-
>OUT.vitvi.PN40024.gnm2.ann1.VIT_208s0058g01350.1
MSVTLESISLSSPNPNPSTPYHPSSQSSSSLRFASLLGPRPHGVSA
RTLSPIGLGHGLVPLTRRNRLVLASAASREDS--SKIEVEKENTNVGAGAEASEEE
WQKTLASLKEQALKMQSVSQEAYEIYSERAKVILIETSKQLKAQADKASQDLNELAKVIG
EDGKEYLSLAAENSPVLKDVVETFTSPSDDLDKISKVRDFYLGIPYGVALSVGGLLSFM
LTGSIPAVRFGVILGGALLALSISSLRAWKKGESLALALKGQTAIAGIIFLREICLLSQK
PFSTRLATIISGAMVAFYLYRIMLDGDLIKGSNGEDGKEN
