# Supplementary material for: Legume genome structures and histories inferred from Cercis canadensis and Chamaecrista fasciculata genomes
Source: Plant J. 2026 Jun 10;126(5):e70981. doi: 10.1111/tpj.70981 (PMC13252982; doi:10.1111/tpj.70981)
Supplement: Supplementary file 4 — Data S4. Manuscript supplement; Compressed directory of aligned sequences from 2212 low‐copy gene families, for calculation of a consensus species tree. [file TPJ-126-0-s010.gz › S4_consen_species_tree/40_aln_fas_cln1/Legume.fam3.07018]

>CAE.acacr.Acra3RX.gnm1.ann1.g26066.t1
--MSDNDLAFETFRALVESADRKFARVRDVPAYGRVSQNHFYQKVFRAYTRLWKYQQENR
SKLVECGLKRWEIGEIASRIGQLYFGQYMRTSECRYLVEAYVFYEAILNRRYFEGSEGSP
KDPGIRFKELRFYARFLLVSVILNRTEMVKHLMDRFMALLDDCKSNFRETNLKEWRQVVQ
EIVRFTKAENGFAIRPLRYCATTDTHQASLPYVARFHAKRFLKFRDALLTSYHRNEVKFA
ELTLDTYRMMQCLEWEPSGSFYQKSIVKPIENGDSIDHSGTSGLINMNLAADMTDPNVPP
NPRKAVLYRPSVTHLIAVLAAICEELPPDSVVLVYLSASGMAGYNNIHHLENSGGSSKHS
KHKVLSQSSQEQSSGSSDSQINGKRESNSYFDSYLWFGPKGIDGSNNLYPGDLIPFTRKP
LFFIIDSDNSHAFKVLRGAERGEKAALFLSPLIPVFKNPSDASLHNGSQFTFFLTAPLSA
FCQMVGLSPSEVDKDVYDQAENILANAFAEWEIILCSSTSLDLVWAQIITDPFLRRLIL
RFIFCRSAISFYCPPEESEQYMPLCLPHLPIPVAPGSVAVRTAVVQIATQFEVADSFHFS
D-----------------------------------------------------------
------------------------------------------------------------
------------------------------------------------------------
------------------------------------------------------------
------------------------------------------------------------
------------------------------------------------------------
------------------------------------------------------------
------------------------------------------------------------
--------------------------------
>PAP.aesev.CIAT22838.gnm1.ann1.Ae03g27770.1
-MSESDDLPLQTFRALVESADRKFARVRDVPTYGRVSQNHFFHKVFKAYTRLWKYQQENR
LKLVQCGLNRWEIGEIASRIGQLYFGQYMRTSDIRFLVEAYVFYEAILSRKYFEGSGGS
PRDLGIRSKELRFYARFLQVSIILNRTEMVNHLMERFVALVDDCKSNFRETNFREWKLVV
QEIVRFTKVDKGFSIRPMRYCATFDQHRASLPYVARFHAKRVLKFQDALLASYHRNEVKF
AELTLDTYRMIQCLEWEPSVSFYPKHTVRPNENGDSIDHSGASGIINMNLAADMTDPTMP
PNPRKATLYHPSVTHLMAVMATICEELPLDCVVLVYLSASGRAGLNNVSQMENSGGSSKS
SRHKVLSQTSQEQNSGTFESQINGKRELS-CYDNYLWFGPKGNGGSNNLYPGDLIPFTRK
PLFLIIDSDNSHAFKVLHGAERGETAALFLSPLRPIFKNPSDVNSQNGGQFTLFLTAPLS
AFCQMLGLSPNEADADVYNEAENILASAFSEWEIILCSSTSMDLVWAQIISDPFIRRLIL
RFIFCRSVLSFFCPHEESEQYIPLCLPHLPTSVSPKSEAVRSAVAKLAMHFDVTDSFHLT
D-----------------------------------------------------------
------------------------------------------------------------
------------------------------------------------------------
------------------------------------------------------------
------------------------------------------------------------
------------------------------------------------------------
------------------------------------------------------------
------------------------------------------------------------
--------------------------------
>OUT.arath.Col0.gnm9.ann11.AT4G40050.1
-----GEDVSSNFRALVENADRKFARVRDLPAFG-RAQSHYFQKVFKAYMKLWNYQQSHR
SKLVESGLNRWEIGEIASRIGQLYFSQYMRTSEARFLLEAFVFYEAILKRSYFDEAQG--
KDLGARFKELRFYARFLLVSLIVDRKQMLLHLADKLRLLVDHSISNFRETNFKEWRLVVQ
EITRFIESDTNLYLRPLRYCAMLDSYPASQTYLARFHAKKLFKFRDALLASYHRNEVKY
AEVTLDTYRMMQCLEWEPSGSFYQKKPVEAKENGFVVDHTLTSGLIDMNLAADMADPSLP
PNPRKAILYRPTVSHLLAVLAMICDELSPETVMLLYLSASGGPARENVAQPENSVGSSRT
SKSKLLARASQEQKSYKSEPHSNGKLMSAEYYENHLWLGPRGSSGSNNLYPGDLIPFTR
KPLFLIIDSDTSRAFKVLGGAERGEPVAMLLSPLKPSFENPSTDDALNGSQFTFFLTA
PLQAFCQMLGLSNTKPDPELCDEAESILSASFSEWETILLTSKVLNLVWAQVLPDPFLRR
LILRFIFCRSVLTSFSRTEDDDPYLPQCHPNLPELLSSVSKPVQSSVQRLAEHLGVAKSF
HFTN--------------------------------------------------------
------------------------------------------------------------
------------------------------------------------------------
------------------------------------------------------------
------------------------------------------------------------
------------------------------------------------------------
------------------------------------------------------------
------------------------------------------------------------
-----------------------------------
>CER.bauva.BV-YZ2020.gnm2.ann1.rna-bv12425.t1
--MSENEVVSQTFRALVESADRKFARVRDIPAYGRVSQNHFYQKVFKAYMRLWKYQQENR
AKLVQSGLKRWEIGEIASRIGQLYFGQYTRTSDCRFLVEAYVFYEAILSRRYFEGSESSP
KDLGVRSKELRFYARFLLVSLILNRTEMVKHLMESLMALIDDCKSTFRETSFKEWRQVVQ
EIVRFTKVDIGFTVRPLRYCVALDTHRAALPYVARFHAKRVVKFRDALLTSYHRNEVKFA
EITLDTYRMMQCLEWEPSGSFYQKRTVYSNESGNAVDNSLASGLIEMNLAADMTDPTYPP
NPRKAVLYRPSVTQVLAVMATICEELPPDSVVLVYLSASGKASHNNVSQMENSGGSSKYS
RHTVLSQTCQEQSIGITESQINGKRELSCYYDNYLWFGPKGNGGSNSLFPGDLIPFTRKP
LFLIIDSDNSHAFKVLHGAERGETAALFLSPLRPVFKNPSDVDSHNGSQFTFFLTTPLSA
FCQMISLNTSEADTDIYKEAESILANAFAQWEVILCSSTKIDLVWAQVLSDPFLRRLIIR
FIFCRSVISFFCPAEESEQYVPVCLPHLPTSVAPNSEAVRSAVVQLAKHFDVADSFHFTD
------------------------------------------------------------
------------------------------------------------------------
------------------------------------------------------------
------------------------------------------------------------
------------------------------------------------------------
------------------------------------------------------------
------------------------------------------------------------
------------------------------------------------------------
-------------------------------
>CER.cerca.ISC453364.gnm3.ann1.Cecan.2G024900.1
--MSENDFVSQTFRALVESADRKFARVRDVPAYGRVSQNHFFQKVFKAYTRLWKYQQENR
GKLVECGLKRWEIGEIASRIGQLYFGQYMRTSECRFLVEAYVFYEAILSRRYFEGSESSP
KDLGVRFKELRFYARFLLVSLILNRTEMVKHLMDKLMALVDDCKSTFRETNFKEWRQVVQ
EIVRFAKVDMGFTVRPLRYCVTLDTHRAALPYVARFHAKRVVKFRDALLTSYHRNEVKFA
ELTLDTYRMIQCLEWEPSGSFYQKRTVYSNENGDAVDDSGASGLIEMNLAADMTDPTCPP
NPRKAVLYRPSVTHLIAVMATICEELPPDSVVLVYLSASGKASNNNASQMENSGGSSKYS
RHKVLSQTCQEQSSGIPESQINGKRELSCYYDNYLWFGPKANGGSNSLFPGDLIPFTRKP
LFLIIDSDNSHAFKVLHGAERGETAALFLSPSRPVFKNPSDVDSYNGSQFTFFLTAPLSA
FCQMIGLNPSEADTDIYKEAENILANAFTQWEVILCSSTNMGLVWAQVISDPFLRRLIVR
FIFCRSVISFFCPAEESEQYLPLCLPHLPTSVAPNSEAVRPAVVQLAMHFDVADSFHFTD
------------------------------------------------------------
------------------------------------------------------------
------------------------------------------------------------
------------------------------------------------------------
------------------------------------------------------------
------------------------------------------------------------
------------------------------------------------------------
------------------------------------------------------------
-------------------------------
>CAE.chafa.ISC494698.gnm1.ann1.ChfasH1.2G223800.1
--MSENDVVFQTFRALVESADHKFARVRDVPAYGRVSQNHFFHKVFKAYTRLWKYQQENR
SKLVQCGLNRWEIGEIASRIGQLYFGQYMRSSECRYLVEAYVFYEAILSRRYFEGSEGSR
KDLGVRFKELRFYARFLLVSVILNRTEMVKHLMDRLLALVDDCKSTFRETNLKEWRQVVQ
EIVRFTKVDKGFTIRPLRYSATYDTHQASLPYVARFHAKRVLKFRDALLSSYHRNEVKFA
ELTLDTYRMIQCLEWEPSGSFYQKPVVQSNENGESIDHSAASGFINMNLAADMTDPTMPS
NPRKAVLYRPSVTHLIAVMATICEELPPDSVVLVYLSASGKAGYNNVYQLENSGGPSKHS
RHKFLSQTSQEQSSGTFDSQINGKRELSGYYDNYLWFGPKGVDGSNNLYPGDLIPFTRKP
LFLIIDSDNSHAFKVLHGAERGETAALFLSPLRPIFKNPSDVHSHNGSQFTFFLTSPLSA
FCQMVGLAPSEVDTDVYNKAESIFGNALAEWEIILCSSTSMDLVWAQMITDPFLRRLILR
FIFCQSAISYFCPADESEQYLPLCLPHLPTLVSPNSEAVRSVVVQLATHFEVADSFHFTD
------------------------------------------------------------
------------------------------------------------------------
------------------------------------------------------------
------------------------------------------------------------
------------------------------------------------------------
------------------------------------------------------------
------------------------------------------------------------
------------------------------------------------------------
-------------------------------
>CAE.chafa.ISC494698.gnm1.ann1.ChfasH1.3G308700.1
--MSENDVVLQTFRALVDNADHKFARVRDAPLYGHVSQNHLFHKVFKVYMRLWKYQQE
NRAKLVQCGLKRWEIGEIASRIGQLYFGQYMRTSDCRFLIGAYVFYEAILNRRYFEKSQA
SSKDLGVRFKELRFYARFLLVAMILNQTEMVKHLMDQFIALVDDFNSTFRETHFKEWRQL
VQEIVRFTKVDEDFTTRTLRYRATIDNHRASIPYVARFHAKRVLKFKDALLASYHRNEVK
FAELTLDTYRMMQCLEWEPSESFFQTRTVKSFENGDSIDHSGTSGFIDMDLTADMMDPNS
PSNPRKAVLYHPSVTHLVAVMATICEELPPDCVVLVYLSASGKVAHNYFSNVEVSGGSSD
YSRETTFSQSSQDQNSDISEVSMNGKRDRSQYYDNYLWFGPKGSDGLNNLYPGDLMAFTR
KPLFLIIDSDNSHAFKVLHGAERGEAAALFLSPLKQVFKNPPDIDSHNGSQFTFFLTAPL
SAFCQMVGLFPSEVETDVYNEGENILAEAFTEWEVILCSSTCMDLVWAEIITDPFLRRLI
LRFIFCRSVISYFCPPEESEQYLPLCLPHLPLSVAPTSEAVRAAIVQLALHFQVADLFHQ
I-----------------------------------------------------------
------------------------------------------------------------
------------------------------------------------------------
------------------------------------------------------------
------------------------------------------------------------
------------------------------------------------------------
------------------------------------------------------------
------------------------------------------------------------
---------------------------------
>PAP.lotja.MG20.gnm3.ann1.Lj0g3v0352709.2
------------------------------------------------------------
----------------------------MRTSDSRFLVEAYVFYEAILSRRYFEGSEASA
KDLVVRSKELRFYARFLLVSLILNRAEMVNHLRDRFVALVDDCKSNFRETNFKEWKQVVQ
EIVRFTKVDKGFGLRPLRYCATFDSHKASFPYVARFHAKRVLKFHDALLTSYHRNEVKFA
ELTLDIYRMIQCLEWEPSGSFYQKHTAKPHENGDSIDHSATSAIIDMNLAADMTDPTIPP
NPRKATLYRPSVTHVIAVMATICEELPPDSVVLVYLSASGKAGLNNVSQMESSEGSSK-S
RHKVFSQSSQQMNSGTTESQNNGQREMI-CHDSCLWFGPKGNSGLNNLYPGDLIPFTRKP
LFLIIDSDNSHAFKVLHGAERGEAAALFLSPLKPIFKNLSDVNSHNGSQFTFFLTAPLSA
FCQMIGLYPSEADIDVYEEAENIISNAFTEWETILCSSTIMDLVWAQVIPDPFLRRLILR
FIFCRSVISFFCPPEESELYVPLCLPHLPTSVAPKAEAVRSAVVQLAMHFDVADSFHFTD
------------------------------------------------------------
------------------------------------------------------------
------------------------------------------------------------
------------------------------------------------------------
------------------------------------------------------------
------------------------------------------------------------
------------------------------------------------------------
------------------------------------------------------------
-------------------------------
>PAP.medtr.A17_HM341.gnm4.ann2.Medtr8g089935.1
-MSEDNDLTLQTFRALVENADHKFARVRDVPAYGRVNQNHFFHKVFKAYTRLWKYQQENR
AKLIQCGLKRWEIGEIASRIGQLYFGQYMRASETRFLVEAYVFYEAILSRRYFEGSES--
KDLGVRSKELRFYARFLLVSLILNRVEMVKHLMDRFVALVDDCKSTFRDTNFKEWKLVVQ
EIVRFTKADKGFSIRPMRYCATFDSHQASLPYVARFHAKRVLKFHDALLASYHRNEVKFA
ELTLDVYRMLQCLEWEPSGSFYQKRIVRPKENGDVIDHSGASGIIDMNLAADMIDPNIPS
NPTKATLYRPSVTHVIAVMATICEELPPDSVVLVYLSAPGKAGVNN-------GGSSKYS
RHKVLSQSSDELNSGMSEFQNNGKRESSCHQDDFLWFGPKGNSGSNNLYPGDLIPFTRKP
LFLIIDSDNSHAFKELHGAERGETAALFLSPLRPTFKKPADVNIHNGSQFTFFLTAPLSA
FCEMIGLIPNEADTDVYNDAENIITNAFSEWEVILCSSTIMDLVWAQVITDPFLRRLILR
FIFCRSVISFFCPPEESELHLPLCLPHLPTSVAPKSEAVRSVVVQLAKHFDVADSFHFTD
N-----------------------------------------------------------
------------------------------------------------------------
------------------------------------------------------------
------------------------------------------------------------
------------------------------------------------------------
------------------------------------------------------------
------------------------------------------------------------
------------------------------------------------------------
-------------------------------
>CER.phach.longxuteng.gnm1.ann1.LXT27259.t1
--MSENDLVSQTFRALVESADRKFARVRDVPAYGHVSQNHFYHKVFKAYMRLWKYQQENR
AKLVQCGLKRWEIGEIASRIGQLYFGQYMRTSDCRFLVEAYVFYEAILSRRYFEGSESSP
KDLGIRSKELRFYARFLLVSLILNQTEMMKHLMEKLMALVDDCKSTFRETNFKEWRQVVQ
EIARFTKVDIGFTVRPLRYCVTLDTHRAALPYVARFHAKRVVKFRDALLTSYHRNEVKFA
ELTLDTYRMMQCLEWEPSGLFYQKRTVYSNESGDAVDHSAASGLIEMNLAADMTDPTYPP
NPRKAVLYRPSATQLLAVMATICEELPPDSVVLVYLSASGKGNHNNVSQMENSGGSSKYS
RHKV-----QEQSSGISELQINGKRELSCYYDNCLWFGPKGNGGSNSLFPGDLIPFTRKP
LFLIIDSDNSHAFKAGLSKLAGETAALFLSPLRPVFKNLSDVDAHNGSQFTFFLTAPLSA
FCQMIGLNPSEADTDIYKEAENILANAFTQWEVILCSSTNIDLVWAQVLSDPFLRRLIIR
FIFCRSVISFFCPAEESEQYVPVCLPHLPTSVTPNSEAVRSAVVQLAMHFDVADSFHFTD
------------------------------------------------------------
------------------------------------------------------------
------------------------------------------------------------
------------------------------------------------------------
------------------------------------------------------------
------------------------------------------------------------
------------------------------------------------------------
------------------------------------------------------------
-------------------------------
>PAP.phavu.G19833.gnm2.ann1.Phvul.002G261000.1
-MSEDTERALQTFRALVESADRKFGRVRDVEAYGQQQQQHAFQKVFKAYTRLWKY
QQENRSKLVECGLRRWEIGEIASRIGQLYFGQYTRTSECRFLVEAYVFYEAILSRRYFQG
SEPNAKDLGVRSKELRFYARFLLVSVILNRTEMVNHLVERFGALVEDCKSTFRETNFKEW
KQVVQEINRFTKVDKGFSFRPLRYCATFDTHRASLPCVARFHAKRVLKFHDALLTSYHRN
EVKFAELTLDMYRMIQCLEWEPSGTFYQKHTFKPKENGDTIDHSGASGIIDMNLTADMSD
PTIPPNPRKATLYRPSVTHVIAVMATICEELPPDSVVLVYLSASGNAGLNNVSQVENSGG
SSKSSRHKVPSQTSHGQNSGLSETQNNGKRERG-YYDNYLWFGPKGNSGTNNLYPGDLIP
FTRKPLFLIIDSDNSHAFKVLHGAERGETAALFLSPLRPVFKNPSDVNSNSGSQFTFFLT
SPLSAFCQMIGVFPNEADTDVYNEAENIIANAFTEWEIILCSSTTMDLVWAQVISDPFLR
RLILRFIFCRSVISFFCPPEESEQCLPICLPHLPTSVAPSSQAVRSAIVQLAMHFDVADS
FHFTD-------------------------------------------------------
------------------------------------------------------------
------------------------------------------------------------
------------------------------------------------------------
------------------------------------------------------------
------------------------------------------------------------
------------------------------------------------------------
------------------------------------------------------------
------------------------------------
>OUT.prupe.Lovell.gnm2.ann1.Prupe.6G192800.1
--MSDNDVVSGTFRALVESADRKFARVRDVPAYGRVHNQHYFHKVFKAYMRLWKYQQEKR
SKLIEAGLNRWEIGEIASRIGQLYFGQYMRTSEARFLVEAYVFYEAILSRSYFEGSNSS
KKDLGVRFKELRFYARFLLVSLILNRTEMVQLLAERFKALVDDCKANYRETNFKEW
RLVVQEIVRFMKVDTAFNVRPLRYSTLFDSHPSSLPYVARFHAKRVLKFQDALLTSYHR
NEVKFAELTLDTYRMLQCLEWEPSGSFYQKRAVESKENGTFIDHSGASGVIDMNLAA
DMTDPTLPPNPRKAVIYRPSVTHLIAVMATICEELPLDSIMLVYLSASGKAGRNNVTQAY
NSGGSHKSSKNKVPLP---AQNNSMPESCINNKGESSGYYDQYLWFGPRGNGGLSNLYPG
DIIPFTRRPLFLIIDSDNSHAFKVLHGAERGETAALFLSPLRPAFKNPADADMQNGSQF
TFFLTAPLSAFCQLVGFSSSDTEAEVYNNAESILSAAFSEWEVILCTSTSLDLVWAQVIS
DPFLRRLILRFIFCRAVLSFFCPPEDSEQYLPICLPLLPISVSPDSEVVQSAVHRVAKHL
SVSDFFHFVD--------------------------------------------------
------------------------------------------------------------
------------------------------------------------------------
------------------------------------------------------------
------------------------------------------------------------
------------------------------------------------------------
------------------------------------------------------------
------------------------------------------------------------
-----------------------------------------
>OUT.quisa.S10.gnm1.ann1.Qs0017950.1
--MSNNDVVTRTFRALVESADRKFARVRDVPAYGSVNQNNYFQKVFKAYTRLWKYQQENR
GKLVESGLKRWEIGEIASRIGQLYFGQYMRTSEARFLVEAYVFYEAILSRKYFEGSGNSA
KDLGVKFKELRFYARFLLVSLILNRMEMVKHLMDRFMVLVEDCKSTFRETNFKEWRQVVQ
ELVRFMEVDKGFNVRPLRYCPTIDTHRASLDYVARFHAKKVKKFQDALLTSYHQNEVKF
AELTLDTYRMMQCLEWEPSGSFYQKRPVKPHENGDLLEHSGASGLINMNLAMDMTDPTLP
PNPRKAILYRPSVTHLIAVMATICEELPPDSVMLIYLSASGKVGQSYVSQTEHSGGSLKS
SKFKVLSQTSKEHNSSSPESQINGKRESGCYYDNCLWFGPKGNGGSNNLYPGDIIPFTRK
PLFLIIDSDISHAFKVLHGAERGETVALFLSPLRPAFRNSSSVIIHNGSQFTYFLTAPLL
AFCQMLGLLPSE---DVYSEAENILSNAFSGWEVMLCKSTSMDLVWAQILKDPFLRRLLL
RFIFCRSVLSFFCPSEESEQYLPVCLPNLPSSVAPQSEAVRAAVVRLAKHLEVADSFHFD
D-----------------------------------------------------------
------------------------------------------------------------
------------------------------------------------------------
------------------------------------------------------------
------------------------------------------------------------
------------------------------------------------------------
------------------------------------------------------------
------------------------------------------------------------
--------------------------------
>OUT.quisa.S10.gnm1.ann1.Qs0219270.1
--MSDNDVVPRTFRALVESADQKFARVRDVPAYGSVNQNHYFQKVFKAYTRLWKYQQENR
AKLVEFGLKRWEIGEIASRIGQLYFSQYMRTSEARFLVEAYVFYEAILSRKYFEGSGSSP
KDLGVRFKELRFYARFLLVSLILNRMEMVKYLMERFMTLVEDCNSTFRETNFKEWRKVVQ
EIVCFMKVDKGFNVRPFRYCPTIDTHRASIGYVARFHAKKVLKFRDALLTSFHRNEVKF
AEFTLDTYRMLQCLEWEPSGSFYRKPIVKPKENGDLLEHSGASGLINMNLAMDMTDPTLP
PNPRKAILYHPSVTHLIAVMATICEELPADSVMLIYLSASGKAGYSNVSQREHSGGSSKS
SKFKVFSQFSKEHNSAIPESHINGNREPSCYYDTCLWFGSKGNGGSNNLYPGDIIPFTRK
PLFLIIDSDVSHAFKVLNGAERGETAALFLSPLRPAYKNSSSVITHNGSQFTFFLTAPLL
ALCQMLGLFSSEGDTDIYKEAENILSNAFSEWEVILCKSASMDLAWAQILKDPILRRLIL
RFIFCRSVLSFFCPLEESEQYLPVCLPHLPTAMAPKSEAVRSAVVRLTRHLKVADFFHFD
D-----------------------------------------------------------
------------------------------------------------------------
------------------------------------------------------------
------------------------------------------------------------
------------------------------------------------------------
------------------------------------------------------------
------------------------------------------------------------
------------------------------------------------------------
--------------------------------
>CAE.sento.Myeongyun.gnm1.ann1.Sto03g084020
-SENENGLVFQTFRALVESADHKFARVRDVPAYGRVSQNHFFHKVFKAYTRLWKFQQENR
SKLLQCGLKRWEIGEIASRIGQLYFGQYMRTSECRYLVEAYVFYEAILNRRYFEGSEGSP
KDLGVRFKELRFYARFLLVSVILNRAEMVKHLMDRLMALVDDCKSTFRETNLKEWRQVVQ
EIVRFTKVDNGFTMRPLRYCTINDTHQASLPYVARFHAKRVLKFRDALLTSYHRNEVKFA
ELTLDTYRMIQCLEWEPSGSFYQKPVVKSNENGDSIDHSAASGIINMNLAADMTDPTVPS
NPRKAVLYRPSVTHLIAVMATICEELPPDSVVLLYLSASGKAGYNNVYQLENSGGSSKHS
RHKGLSHTSQEQSSGATESQINGLKEFSGYYDNHLCFGPKGIDGSNNLYPGDLIPFTRRP
LFLIIDSDNSHAFKVLHGAERGETAALFLSPLRPIFKNSSDVNLHNGSQFTFFLTAPLSA
FCQMVGLTPSEVDTDVSNKAENILANAFAEWEIILCSSTSMDLVWGQIITDPFLRRLILR
FIFCQSAISSFCPPDKSEQYLPLCLPHLPSSVAPQSEPVRSAVVQLAAHFEVADSFHFTD
------------------------------------------------------------
------------------------------------------------------------
------------------------------------------------------------
------------------------------------------------------------
------------------------------------------------------------
------------------------------------------------------------
------------------------------------------------------------
------------------------------------------------------------
-------------------------------
>DET.singl.CAF01.gnm1.ann1.evm_model_Chr07_3126
--MSDNDGVLQTFRALVESADRKFARVRDVPAYGRVSQNHFFQKVFKAYMRLWKYQQENR
GKLVQSGLKRWEIGEIASRIGQLYFGQYMRTSDCRFLVEAYVFYEAILNRRYFEGSEGSP
KDLGVRFKELRFYARFLLVSMILNRSEMVKHLMERLVALVDDCKSDFRETNFKEWRQVVQ
EIVRFTKLDNGFIVRPLRYCTTIDSHRSSLPYVARFHATRVLKFQDALLTSYHRNEVKFA
ELTLDTHRMIQCLEWEPSGLFYQTSSAKPKENGDSVDHSGASALIDMNLVADMTDSSLPS
NPRKAVLYRPSVTHLIAVMAMICEELPPDSIVLVYLSASGKASYGNVSQMENSGGSSKHT
RHKLLSQASQEKNSSILEAQNNGKRESSGYYDSYLWFGPKGNSDSSNLYPGDLIPFTRKP
LFLIIDSDNSHAFKVLHGAERGETAALFLSPLRPVFKNPSDANSHNGSQFTLFLTAPLSA
FCQMLGLSSKEADVEVYKEAENILTNAFTEWEIILCSSTGMDLVWAQIIADPFLRRLILR
FIFCRSVISFFWSPEESEQYQPLCLPHLPNSVAPNSEIVRSVVIQLARHFDVVDYFHFTD
KQ----------------------------------------------------------
------------------------------------------------------------
------------------------------------------------------------
------------------------------------------------------------
------------------------------------------------------------
------------------------------------------------------------
------------------------------------------------------------
------------------------------------------------------------
-------------------------------
>DET.singl.CAF01.gnm1.ann1.evm_model_Chr08_140
--MTDNDVVWQTFRALVESADRKFARVRDVPAYGRVSQNHFFQKVFSAYTRLWKYQQENR
GKLVDSGLKRWEIGEIASRIGQLYFGQYMRTSECRYLIEAYAFYEAILNRRYFEGSEGTP
KELGVKFKELRFYARFLLVSVILNRTEMVKHLTERFVALVDNCKSNFRETNFKEWRQVVQ
EIVRFTKVDNGFTVRPLRYCPTIDTHRASLPYVARFHAKRCLKFRDALLTSYHRNEVKFA
ELTLDTYRMIQGLEWEPSELFYQNCTVKPRENGDALIHSGASGLIDMNLAADMTDPT
LPSNPRKAVLYRPSVTHLIAVMATICEELPPDSVVLVYLSASGKAGYGNVSQMENSGESS
KYSKHKVLAETSQGMNSATVESQINGERGSSCYYDSYLWFGPKGNYGSNNLYPGDLIPFT
RKPLFLIIDSDNSHAFKVLHGAERGETTALFLSPLRPVFKNPSDMNSSNGSQFTFFLTAP
LSAFCQMIGLSPSEDDAEVYNEAENILTNAFTAWEVILCSSTSMDLVWAQIITDPFLRRL
ILRFIFFRSVISFFCPLEDSEQYLPLCLPNLPSSVAPKSEAVRSAVTQLAMHLGVVDSFH
FSDEK-------------------------------------------------------
------------------------------------------------------------
------------------------------------------------------------
------------------------------------------------------------
------------------------------------------------------------
------------------------------------------------------------
------------------------------------------------------------
------------------------------------------------------------
----------------------------------
>OUT.vitvi.PN40024.gnm2.ann1.VIT_207s0191g00140.1
----GDNVVARTFRALVESADQKFARVRDVPTYG-RGPNHYFQKVFKAYTRLWQYQQENR
LKLVEAGLQRWEIGEIASRIGQLYFGQYMRTSEARFLLESYIFYEAILNRGYFQGSKGSM
KDLGVRFKELRFYARFLLVSLLLNRSEMVRVLVERFRALVDDCKVTFRETNFREWTLV
VQEIVRFMKVETAFNVRPLRYCNLFDSYPSSVPYVARFHAKKMLKFRDALLASYHRNEV
KFAELTLDTYRMLQCLEWEPSGSFYQKRQVKLNENGALTDHSGTSGLIDINLVVDM
TDPTLPPNPRKAILYRPSVTHLIAVIATICEELPPDSVMLVYLSASGKSGRGNISQMENS
GGTRKSSKVKVVSEISHELDSSMPEAPVNNKGHSSDCHENFLCLCPKGNGGSNNLYPGD
IIPFTRRPLFLIIDSDNSHAFKGFTWCRKGRDG--------------------------
------------------------------------------------------------
------------------------------------------------------------
------------------------------------------------------------
------------------------------------------------------------
------------------------------------------------------------
------------------------------------------------------------
------------------------------------------------------------
------------------------------------------------------------
------------------------------------------------------------
------------------------------------------------------------
----------------------------------------
