# Supplementary material for: Legume genome structures and histories inferred from Cercis canadensis and Chamaecrista fasciculata genomes
Source: Plant J. 2026 Jun 10;126(5):e70981. doi: 10.1111/tpj.70981 (PMC13252982; doi:10.1111/tpj.70981)
Supplement: Supplementary file 4 — Data S4. Manuscript supplement; Compressed directory of aligned sequences from 2212 low‐copy gene families, for calculation of a consensus species tree. [file TPJ-126-0-s010.gz › S4_consen_species_tree/40_aln_fas_cln1/Legume.fam3.07021]

>CAE.acacr.Acra3RX.gnm1.ann1.g26116.t1
----------------------------------------------AHDVDNCFDYGRDR
CDRPGSQESVSKDILDLLPSDPFGMDISSTVTAITGWLEDLEADYVGYRGKDVGASDGNY
QLVAGLNLIWNNAMRLHAFPGSLCVENKPHIASGFDDGFQKEAGVASSNNDFGSSCNTGD
MLGFGYKDSGIDCWSPDTCMNDGNHPE-DELAHHPALGYALSHLGVRDLLAVERVCKSLN
YLVREDPLLWKSIHIDQPINEKITDDLLLQLTKRAQGNLQSLSLVECTRITDDGLKQVLE
GNPNLTKLSVPGCTRLNVECIVNILKDFKSTGTHGVKHLRMGGLYGVTEEHFEELMLLLG
TDTQMLQRSRKPHFYHRGNLYLSDDDDCAIDIEMCPRCQNFKLVYDCPAEGCQGMGHAAQ
ACRACTLCIARCSQCGQCINDNEYEETFCLELLCADCADCPVP-----------------
----
>PAP.aesev.CIAT22838.gnm1.ann1.Ae03g24730.1
MALNFSHRPIFPGGLSEDNLAAPMRI--------QERGSGDGFGKSWHDVDNCF--GRD
RCDRGATQDNVSRDILDLLPSDPFGMDISTTFTAITGWLEDLEVDYSGYRTDDLRSS
NNNYQLFAGLNFIWNSAMRLHT--GNVCAEETSQGPSGFGECSWKEVGAPSCSFDFGSD
CNMDDVLGFGSECEDVGIASRDTHMDEENCLGGDELGLHPAFSFCFDYLSLSDLLLVE
RVCKSLHSMVRGDPLLWRSICIDQPLNDRITDDVLLQLTNRAQGNLYCLSLVECTRITDD
GLKRVLEANPKLTKLIIPGCTRISIEGLVTILKASKSMGILGLKHLHIGGLYGVALKHFE
ELKVLLGTDSQMLQHSHKPHFYRRGDLYLSFDDDRAIDIEVCPRCQNLRLIYDCPAEGCQ
GLGDAT-QCRACTLCIARCSQCGRCVNDSEYEETFCLELLCSSCSEQLVKCSGRPD-SVG
SGESVVIHEQS
>OUT.arath.Col0.gnm9.ann11.AT3G26000.1
MALNFSHRPFS-SHLSEEPM----MIANG----------------NWC---SSFDNG--R
KNTGGDA--SSVDILDVLPSDPFGMDINNTFTAITGWLEDLENQYGRRRRDDIWIG
DGNRQLFAGLSFFWNNAMQFQSFDGSLFSTCSSGENNGFGG
AL---DGDGSCHGAFISASSVDEVLSHENARNGEVVGSSD------RCNNGEEDAVHPA
IGFCLYHLRGKDLLSVSMVCKSLHTTVCDDTLLWKHIHICRPLNEKITEEALLHLTERAQ
GTMQCLRIVDCCRITDDCLKRVVARNRQVVKIGVPGCTRITIDGILSVLRDLKSAGKLQV
KHLQLRGLFGVTKDHYDELIDLLNIDNKVKQTIQKPRFYHRGEACVSCDDDRALDIEMCP
KCQNFKLVYDCPAEDCKGKKKGSEECRACSLCIQRCYHCGRCIIDTEYEEMFCLELLCAV
CSKPTPKL--------------------
>CER.bauva.BV-YZ2020.gnm2.ann1.rna-bv15142.t1
MALNFSHPPIFPAHLSEDNLVAPMRIANGYIVEGIPEKSADGFGKSWHDVENRFDYGRDR
CDRAGSQESVSKDIIDLLPSDPFGMDITSTFTAITGWLEDLEVDYGGYRTDDVGASGDSY
QLFAGLNFIWNNAMRFHTFPGSMLVDNKSHVQSGFGESSQEEVVVTSCNGGFGSACTMGG
MMSFGHNGAASTSQRSDACMDDGNNMEGDDVSPHPALNYALSYLSLCDLLLVETVCKSLH
STVRGDPLLWRSIHIDQPLNEKITDDLLLQLTNRAQGDLACLSLVECPRITDDCLKHILE
SNPKLTKLNVPGCTRLSIDGIVSILRDFKLTGTRGVKHLRIGGLYGVTQKHYEELLLLLG
TDSQMLQHSRKPHFYHRGNLYLSCDDDHAIDIEICPRCQNLRLVYDCPVEGCQGMG-ASQ
VCRACTLCIARCIQCGQCINDNEYEETFCLELLCSSCWKQLVKCQEGHDRKATPTKSVLY
DQ--
>CER.cerca.ISC453364.gnm3.ann1.Cecan.2G389000.1
MALNFSHRPIFPAHLSEDNLVAPMRIANGYIVEGIPEKSADGFGKSWHDVENCFDYGRDR
CDRAGSQESVSKDILDLLPSDPFGMDITTTFTAITGWLEDLEVDYGGYRMDDVGASDDNY
QLFAGLNFIWNNAMRFHTFPSNVHVDNKSHVLSGIGECSQKEVGVASCNGGFGAACSMGD
MLSFGHKGVGSTGQCSDTCMDDGNHMEGDDVSPHPALNFALSYLSLRDLLLVETVCKSLH
STVRGDPLLWRSIHIDQPLNEKITDDLLLQLINRAQGNLQCLSLVECPRITDDGLKQILE
SNPKLTKLNVPGCTRLSIDGIVSILRDFKSMGTQGVKHLRIGGLYGVTQKHYDELLLLLG
TDSQMLQHSRKPHFYHRGNLYLSCDDDHAIDIEMCPRCQNLRLVYDCPVEGCQGMG-ATQ
VCRACTLCIARCIQCGQCINDNEYEETFCLELLCCNCWKQLVKCHERHDRKVTPTKSVVL
YEQS
>CAE.chafa.ISC494698.gnm1.ann1.ChfasH1.2G229800.1
MALNFSHRPIFAARLSEDNWVAPMRISNGYIVDGIPDKSGDGFGKSWHEVENCFDYGRD
RCDKPGSQESVSKDIIDLLPSDPFGMDISTTFTAITGWLEDLEVDYVGYRKKEMGASD
DNYQLFAGLNFIWNNALRFREFPGSMCLENQPRVLNGHGEFF-QEVGVDSSNNDSGSSCN
TGDMLGFDYKDVGIACWSADTFMDDGNHPEGDEVAHHPALGYALSYLGVRDLLVVERVCK
SLNSLVRGDPLLWKSIHIDQPINEKITDDMLLQLTKRAQGNLQCLSLVECTRITDDGLKH
VLESNPNLTKLSVPGCTRLSIEGIVSILKDFKSTGTHGVKHLRIGGLYGVTERHFEELKL
LLGTDSQMLQRSHKPHFYHRGNLYLSCDDDRAIDIEMCPRCQNLRLVYDCPAEGCQGMG
HVTQVCRACTLCIARCSQCGKCINDNEYEETFCLELLCSSCAASQVPAE---------
----------
>CAE.chafa.ISC494698.gnm1.ann1.ChfasH1.4G022500.1
MALNFSHRPVFQSHLSEDNLVAPMRIGNGYLVEGISDKSGDGFGKAWHDVENCFDYGRDR
CDRASSQESVSKDIIDLLPSDPFGMDISTTFTAITGWLEDLEIDYGKYASDDIGSS-DDY
QLFAGLNFIWNNAILFHAFPGNPGKENKSHVYNGFGEYTPKEVGVAPSGGGYESACVMS
DVLDFSYKDEGIANRSSDLYMGVGNHLEDKVEVTHPDLSVALGYLGVRDLLVVESVCKS
LHSMIRGDPFLWTKIHIEQPLNEKLTDDLLLKLTNRAQGHLRCLSLVECTRITDDGLKRV
LESNPKLTKLSVPGCTRLSIEGIVSILKAFKSIATQGVKHLRIGGLYGVTQQHFEDLKIM
LGIDCQMMPHSHKPHFYRRGNLYLSCDDNRAIDIEMCPRCQNLRLVYDCPAASCQGTRHA
AQVCRACTLCIARCSQCGECINDNEYEETFCLELLCSCC-SQLVKCSDEDN---------
------
>PAP.lotja.MG20.gnm3.ann1.Lj4g3v2523910.1
MALNLSRRSFF---ADEDNL----RMGNGYRVEGKKPEMGDSFGKVWPGVENPF--
ASDRCNRGPNQDSVSKDILDILPSDPFGMDISTTFTGITGWLEDL
EFDYGGYQRDQLRPTEHSYQLFAELNFFWNNAMRFHGFPGNTGVEEVLHGQSGPGES
SSRGDGAVSCNFDFGYACDMHDMLGLGREFKDVAIASSTSCMDDVSCLGGDDLAP
HPALSFCLSYLGLPDLLVVEGVCKYLQSTVRGDPLLWRSIHIDQPLNERITDDVLLELTS
RAQGNLQCLSLVECTRITDEGLKRVLLANPKLIKLSVPGCTRLSIEGIVGILRVHNSRGT
QRVKHLHIGGLYGITQKHFEELQLLLGTDSQLQQHSHKPHYYSRANLYMSCDDDQAIDIE
VCPRCQNLRLVYDCPAEGCQGDGHPTQMCRACTLCIPRCSQCGRCINDSEYEETFCLELL
CSSCSKQLVKCSEKIERKDRPSNSFVIDEQS
>PAP.medtr.A17_HM341.gnm4.ann2.Medtr8g080000.1
MALNFSHRPIFSAGLSEDNL----RMGNGYRVEGISETGGDGFGNGWHNVD
NCFDYGSDRCDRGGGQDSVSKDILDLLPSDPFGMDISTTFTAITGWLEDLDFDY
GGYHNDEIGTSGENYPLFAGLNFIWNNAVRFHTFPGNVCIEEKDF
GMSGFGEFSRREVGEASCSFGAG
SSCDMDAVLDFRCDYKDVAIANSDTDMDDVNFLEGDERILHSVINSSLRYLGLSDLLV
LERVCKSLHSTVR-DPQMWTSIHIDQPLNERITDDILLELTNRAQGLLQCLSLVECTRIT
DDGLRRVLEVNPKLSKLSVPGCTRLSIEGIVGMLKAYNSMGTQKVKHLHIGGLYGVTQKH
FEQIKLLLGTDKQLLEHSHKPHFYCRWNLYLPC
DDDRDLDIEVCPRCQNLRLVYDCPAEGCQGVGHATQLCRACTLCIPRCSQCGRCINDSE
YEETFCLELLCSHCSQHLVKPLEGTVGKIALVSSVLPEQ--
>CER.phach.longxuteng.gnm1.ann1.LXT11610.t1
MALNFSHPPIFPAHLSEDNLVAPMRIANGYIVEGIPEKSADGFGKSWNDVENRFDYGRDR
CDRAASQESVSKDILDLLPSDPFGMDITTTFTAIRGWLGDLEVDYCGYRTDDVGTSGDSY
QLFAGLNFIWNNAMRFHTFPGNMHVDNKSHVPSGFGECSQKEVVATSCDGEFGSACTMGD
MLSFGHNGVGSTGQCSDTCMDDGNHMEGDDVSPHPALNYALSYLSLRDLLIVETVCKSLH
STVRGDPLLWRSIHIDQPLNEKITDDLLLQLTNRAQGDLECLSLVECPRITDDCLKHILE
RNPKLTKLNVPGCTRLSIDAIVSILRDFKSTGTQGVKHLRIGGLYGVTQKHYEELLLLLG
TDSQMLQHSRRPHFYHRGNLYLSCDDDHAIDIEICPRCQNLRLVYDCPVEGCQGLG-ATQ
LCRACTLCIARCIQCGQCINDNEYEETFCLELLCSSCWKQLVKCQEGHDRKDTLTNSVLL
CEQS
>PAP.phavu.G19833.gnm2.ann1.Phvul.002G176800.1
MALNFSHRPIF----SKDKLVSSMRM-------GIPEKS---------GVENCFDYGRDR
AGGGASHD----DIVDLLPSDPFGMDISTTFTAITGWLEDLEVDYGGYRRDELGASDENY
QLFAGLNFIWNNAFRFRA-----CVEEKIEENIGFGECSDDGTAAASNNFGVGSASD
AD-MSGFPATSGSGDVVRRDVVRDDGGGGGGDECGPHPALSFSLGYLGLSDLLVVE
RVCKSLHATVHDDPLLWRSIHVDQPLNERITDDVLFRLANRAQGNLQCLSLVECTRITDD
GLRRVLETNTKLTKLSVPGCTRLSIEGIVGMLKAYNSVGAQGVNHLHIGGLYGVTQKHFE
ELRFLLGADNQQMQQSHKPHFYRRGNLYLSCYDDRAMDIEVCPRCQNLRLVYDCPAESC
QGMGHTPQMCRACTLCIPRCSQCGHCINDSEYEETFCLELLCSSCSKQLVKCS---DGKA
GPAKSVIIHEQS
>OUT.prupe.Lovell.gnm2.ann1.Prupe.1G234900.1
MALNFSYRPIFPGHLSEDNLVSPMRIANGYLVEGMPERNGDGFGRPWHSNRQVEDFF-DR
CDRGGLQDPVSNDILDLLPSDPFGMDMSTTFTAISGWLEDLEVDYGGYGRHHVGTSNGNY
ELFAGLNFFWNNAMRFHAFPGNIGVDHKSNVANGFAGCSEKGVGDASCHGGFGSACAVA
DILNFGNESCGFSNQKN-VEFQDGNGILTDEDGPPCALMFALGYLGVRDLFVVEKV
CRSLRSTVHGDPLLWRSIHIDQPLNEKITDDILLQLTNRAQGSLQCLSLVECSKITDDGL
KRVLESNPRLAKLSVPGCTKLSIEGIVNNLKAFKSKGAQDLKHLRIGGLYGVTQQHFEEL
KFLLGTDSQMKQNPRKLHFYHRGNFYLPNDDDSDIDIEMCPRCQNLRLVYDCPAEVCPGK
RHPTQVCRACTLCIGRCVQCGRCITDDEYEETFCLEKLCSDCG-KGHKSQERQDRKYGPS
KSVILHEQ-
>OUT.quisa.S10.gnm1.ann1.Qs0218650.1
MALNFSHRPIFPTHLPDDNLVAPIRIANGYLVDSIPERNTDGFGKPWHDVGDCFDYG
KDRCDRGGCQESVSKDILDLLPSDPFGMDINTTFTAITSWLEDLEVDWGGYERDEVGSSN
ENYQLFTDLNFIWNNAMKFQNFPGNMGVGNKSNLVSGFGGYFEKEVSDASFPGIFGPDCS
VHSILEFGNEGVGTAEACQ----GKGTCPEGDEVVPHPALSFSLSYLGLRDLLVVESVCK
SLHSTVRGDPLLWRSIHIDQPWNEKITDDVLLQLTDRAQGNLQCLSLVECPRITDDGLRR
VLESNPKLTKLSVPGCTRLSIEGVVNSLKAFKSVGTQGVKHLRIGGLYGVTEKAF-----
------------------------------------------------------------
------------------------------------------------------------
-------
>OUT.quisa.S10.gnm1.ann1.Qs0235650.1
MALNFSHRPIYPTHLPEDNLVSPIRIANGYLVDSIPERNGDGFGKPWHDVGDFFDYG
RDRCDRGVAQESVSKDILDLLPSDPFGMDISTTFTAITGWLEDLEVGCGGYGRDEVGAG
DENCQLFAGLNFIWNNAMRFQAFPGNMEVCTKSNVVSGFGGRLEKEVGDASCHGVSGSVC
DVESIMEFDIEGAESVKVCG----SKGTCSEGDEVVPHPAISFSLGYLGLRDLLVVDSVC
KFLHSTVRGDPLLWRSIHIDQPLNEKITDDVLLQLTDRAQGNLQCLSLVECPRITDDGLK
RVLESNPKLIKLSVPGCTRLSIEGIVSILKAFKSMATQGVKHLRIGGLYGVTEKHFEELK
FLLGTDSQMLQEAYKPHFYHRGNLYLSCDDDRAIDVELCPRCQNHRLVYDCPAEGCKGKE
HATQACRACTLCIARCIQCGRCINDSEYEETFCLELLCYGCWKQ----QELKDRKIGPIK
SAVLHEQS
>CAE.sento.Myeongyun.gnm1.ann1.Sto10g346130
MALNFSHRPIVQAHFSEDNLVAPMRIGNGYLVEGISEKIGDGFGKAWHDAENCFDYGRDR
CDRASTQESVSKDIIDLLPSDPFGMDISSTFTAITGWLEDLEIDYGKYTRDDVGTSDGNY
QLFAGLNFFWNNAILFHAFPGSTCIDNKSHVLSGFGECSQKEVGDASSNGGFESACDMDD
MLCFSYKDEGIASRSSDPYVDVGNHLE-DKLTSHPDLSVALGYLGVRDLLAVETVCKSLH
STVRGDPFLWTKIHIEQPLNEKLTDDLLVELTNRAQGHLQCLSLVECTRITDDGLKRVLE
INPKLTKLSVPGCTRLSIEGIVSMLKAFKSIGTQGVKHLRIGGLYGVTHEHFEDLKLLLG
TDSQMLQHSRNPHFYRRGNLYLSCDDDRVIDIEMCPRCQNLRLVYDCPAEGCQGTGHSTQ
ACRACTLCIARCSQCGQCINDNEYEETFCLELLCSGC-SSLVKCSDGDGLQELS------
----
>DET.singl.CAF01.gnm1.ann1.evm_model_Chr08_70
----------------------------------------------------------ED
CDRAGAQDSVSKDIIDLLPSDPFGMDISTTFTAITGWLEDLEVDYSPYGRNGVGTADDNY
QLFAGLNFIWSNAMKFHGFAGNICIDNNPHGLSGFGECSQKEAGLVSCNDGFGSACSMGE
MLGLSCKGAGIGDQCTDIYMDDRDQSQGDEVGPHPAISFSLSYLGVRDLLVVERVCKPLC
STVRGDPLLWRSIHIDQPLNEKITDDLLLQLTNRAQGNLQCLSLVQCARITDDGLKRVLE
SNPNLTRLSVPGCTKLSIEGIMSLLRAFKSMSTQGVKHLRIGGLYGVTQKHYEELKLLLG
TDSQMLQHSRKPHFYRRGNLYLSCDDDCAIDIEVCPRCQNLRLVYDCPAEGCQGVERATQ
VCRACTLCIARCSQCGRCINDNEYEETFCLELLCSCCWREVLNCQERHDGKVCPMKSDVL
QDQS
>OUT.vitvi.PN40024.gnm2.ann1.VIT_201s0010g02380.1
MALNFSHRPIFPAHLAEDNLVSPIRIANGYLVEGILDKNGDGFCKPWHEVADCFDYG
RDRDDRGGSQESVSNDILDLLPSDPFGMDISTTFTAITGWLEDLEVDYGGYGTDEIGTS
QGNYELFAGLNFIWNNAMRFQALPGKAWLDDKSDIACGFGGFTEKEVADPSYNCRFGPI
CVVEDVLSSGNENVCGASCQEEFREFNGSCYDGDGAAPHAAVSFALGYLGLRDLLSVER
VCRSLRATVQSDPLLWRSIHVDQPLNERITDDILLQLTRRAQGNLQGLHLVECPRITDDG
LKRVLESNPRLTKLCVPGCTRLSIEGVVNMLRAFQSTGTPGIKHLRIGGLYGVAHKHFEE
LKLLLGIDIHEQKNAHKPHFYNRGNFYLLGDDDRAIDIETCPRCQNLRLVYDCPADGCQV
KENAAQVCRACTLCIARCVQCGRCINDGEYEETFCLEWLCSDCFKQQPQCQETSNL----
----------
