# Supplementary material for: Legume genome structures and histories inferred from Cercis canadensis and Chamaecrista fasciculata genomes
Source: Plant J. 2026 Jun 10;126(5):e70981. doi: 10.1111/tpj.70981 (PMC13252982; doi:10.1111/tpj.70981)
Supplement: Supplementary file 4 — Data S4. Manuscript supplement; Compressed directory of aligned sequences from 2212 low‐copy gene families, for calculation of a consensus species tree. [file TPJ-126-0-s010.gz › S4_consen_species_tree/40_aln_fas_cln1/Legume.fam3.07041]

>CAE.acacr.Acra3RX.gnm1.ann1.g27060.t1
MGSDKNDYSFLKEIGLDSTNIGGFVDGKWKASGSSVTSVNPSNNKAIAKVTEATVQDYEE
GLRACSEAAKLWMTIPAPKRGEIVRQIGDALRTKLDPLGRLVSLEMGKILAEGIGEVQEI
IDMCDFSVGLSRQLSGSIIPSERPDHMMFEVWNPLGIVGVITAFNFPCAVLGWNACIALV
CGNCVVWKGAPTTPLITIAVTKLIAEVLERNKLPGAIFTSFCGGAEIGQAIAKDTRIPLV
SFTGSTKVGLMVQQTVNARFGKCLLELSGNNAIIVMDDADIKLAVRSILFAAVGTAGQRC
TTCRRLFLHESIYRNVLDQLVGLYKQVKIGDPLEKGTLVGPVHTRASVEIFKKGMSTIKS
QGGKILTGGSVLESEGNFLEPTIVEISPDAPVVKEELFGPVLYVMKFHTLEEAFALNNSV
PQGLSSSIFTKRPEAIFRWIGPLGSDCGIVNVNIPTNGAEIGGAFGGEKATGGGREAGSD
SWKQYMRRSTCTINYGSELPLAQGINFG
>PAP.aesev.CIAT22838.gnm1.ann1.Ae04g19000.1
MGSDDKGLGFFKEIGLGLNNIGCYINGQWKASGSSISSVNPSNNQVIAQVTEATLQDYEE
GLEACTEAAKIWMAVPAPKRGEIVRQIGEALRAKLDQLGRLVSLEMGKILAEGIGEVQEI
IDMCDYAVGLSRQLSGSIIPSERPDHMMFEVWNPLGVVGVITAFNFPCAVLGWNACIALV
CGNCVVWKGAPTTPLITIAVTKLVAEVLEKNNLPGAIFTSFCGGAEIGQAIAKDTRIPLV
SFTGSTKVGLMVQKSVHDRFGKCLLELSGNNAIIVMDDADTKLAVRSILFAAVGTAGQRC
TTCRRLFLHETIYKDVLDQLVDLYKQVKIGDPLEKGTLVGPLHTRSSVENFQKGISAIKS
QGGKILTGGSIIESEGNFVQPTIVEISPDAAVVKEELFGPVLYVMKFKTLEEAIALNNSV
PQGLSSSIFSKRPEVIFKWIGPHGSDCGIVNVNIPTNGAEIGGAFGGEKATGGGREAGSD
SWKQYMRRSTCTINYGSELPLAQGINFG
>OUT.arath.Col0.gnm9.ann11.AT1G54100.2
MGSANNEYEFLSEIGLTSHNLGSYVAGKWQANGPLVSTLNPANNQPIAQVVEASLEDYEQ
GLKACEEAAKIWMQVTAPKRGDIVRQIGDALRSKLDYLGRLLSLEMGKILAEGIGEVQEV
IDMCDFAVGLSRQLNGSVIPSERPNHMMLEMWNPLGIVGVITAFNFPCAVLGWNACIALV
CGNCVVWKGAPTTPLITIAMTKLVAEVLEKNNLPGAIFTAMCGGAEIGEAIAKDTRIPLV
SFTGSSRVGSMVQQTVNARSGKTLLELSGNNAIIVMDDADIQLAARSVLFAAVGTAGQRC
TTCRRLLLHESVYDKVLEQLLTSYKQVKIGNPLEKGTLLGPLHTPESKKNFEKGIEVIKS
QGGKILTGGKAVEGEGNFVEPTIIEISADAAVVKEELFAPVLYVLKFKSFGEAVAINNSV
PQGLSSSIFTRNPENIFRWIGPLGSDCGIVNVNIPTNGAEIGGAFGGEKATGGGREAGSD
SWKQYMRRSTCTINYGNELPLAQGINFG
>CER.bauva.BV-YZ2020.gnm2.ann1.rna-bv11839.t1
MGSDKKEYGFFKEIGLDSTNIGCYIDGKWKASGSCITSVNPSNNQTIAKVTEATIQEYEE
GLRACSEAAKIWMTVPAPKRGEIVRQIGDALRAKLDPLGRLVSLEMGKILPEGIGEVQEI
IDMCDYAVGLSRQLNGSIIPSERPDHMMFEMWNPLGIVGVITAFNFPCAVLGWNACIALV
CGNCVVWKGAPTTPLVTIAVTKLVAEVLEKNKLPGAIFTSFCGGADIGQAIAKDIRIPLV
SFTGSSKVGLIVQQTVNERFGKCLLELSGNNAIIVMDDADIRLAVRSILFAAVGTAGQRC
TTCRRLFIHESIYQNVLDQLVGVYKQVKIGDPLENGTLVGPLHTRASVENFQKGISSIKS
QAWKILIGGSVIESEGNFVQPTIVEISPDAPVVKEELFGPVLYVMKFQTLEEAIALNNSV
PQGLSSSIFTRKPEAIFKWLGPRGSDCGIVNVNIPTNGAEIGGAFGGEKATGGGREAGSD
SWKQYMRRSTCTVNYGSELPLAQGINFG
>CER.bauva.BV-YZ2020.gnm2.ann1.rna-bv13884.t1
MGSDKKEYGFLKEIGLDSTNIGCYVNGKWKASGSSVTSVNPSDNQAIAKVTEATIHDYEE
GLRACSEAAKTWMTVPAPKRGEIVRQIGDALRAKLNPLGRLVSLEMGKILPEGIGEVQEI
IDMCDYAVGLSRQLNGSIIPSERPDHMMFEMWNPLGIVGVITAFNFPCAVLGWNACIALV
CGNCVVWKGAPTTPLVTIAVTKLVAEVLEKNKLPGAIFTSFCGGAEIGQAIAKDTRIPLV
SFTGSSKVGLIVQQTVNERFGKCLLELSGNNAIIVMDDADIRLAVRSILFAAVGTAGQRC
TTCRRLFIHDSIYQSVLDQLVGVYKQVKIGDPLENGTLVGPLHTRASVENFKKGISSIKS
QAWKILLGGSVIESEGNFVQPTIVEISPDAPVVKQELFGPVLYVMKFQTLEEAISLNNSV
PQGLSSSIFTRRPEAIFKWLGPRGSDCGIVNVNIPTNGAEIGGAFGGEKATGGGREAGSD
SWKQYMRRSTCTVNYGSELPLAQGINFG
>CER.cerca.ISC453364.gnm3.ann1.Cecan.2G238300.1
MGSDKKEYGFLKEIGLDSTNIGCYINGKWKASGSSVTSVNPSNNQTIAKVTEATIQDYEE
GLRACSEAAKIWMTVPAPKRGEIVRQIGDALRAKLDPLGRLVSLEMGKILPEGIGEVQEI
IDMCDYAVGLSRQLNGSIIPSERPDHMMFEMWNPLGIVGVITAFNFPCAVLGWNACIALV
CGNCVVWKGAPTTPLITIAVTKLVAEVLEKNKLPGAVFTSFCGGTEIGQAIAKDTRIPLV
SFTGSSKVGLIVQQTVNERFGKCLLELSGNNAIIVMDDADIRLAVRSILFAAVGTAGQRC
TTCRRLFIHESIYQNVLDQLVGVYKQVKIGDPLENGTLVGPLHTRASVENFQKGISSIKS
QGGKILLGGSVIGSEGNFVQPTIVEISPDAPVVKEELFGPVLYVMKFQTLEEAIALNNSV
PQGLSSSIFTQRPEAIFKWLGPRGSDCGIVNVNIPTNGAEIGGAFGGEKATGGGREAGSD
SWKQYMRRSTCTVNYGSELPLAQGINFG
>CAE.chafa.ISC494698.gnm1.ann1.ChfasH1.2G344800.1
MGSDKSDYGFLKEIGLDSSNFGGFIDGKWKASGSSVNSVNPSNNQTIAKVTESTVEDYEE
GLRACSEAAKIWMTVPAPKRGEIVRQIGDALRAKLDPLGRLVSLEMGKILPEGIGEVQEI
IDMCDYAVGLSRQLNGSIIPSERPDHAMLEVWNPLGIVGVITAFNFPCAVLGWNACNALV
CGNCVVWKGAPTTPLITIAITKLIAEVLEKNKLPSAIFTSFCGGAEIGQAIAKDTRITLV
SFTGSTKVGLMVQKTVHERFGKCLLELSGNNAIIVMDDADIKLAVRSILFAAVGTAGQRC
TTCRRLYLHESIYQNVVDQLVGLYKQVKIGDPLEKGTLVGPVHTRSSVENFQKGISTIKS
QGGKILTGGSVLESEGNFVQPTIVEISPDAPVVKEELFGPVLYVMKFQTLEEAFALNNSV
PQGLSSSIFTRRPEAIFRWIGPLGSDCGIVNVNIPTNGAEIGGAFGGEKATGGGREAGSD
SWKQYMRRSTCTINYGSELPLAQGINFG
>PAP.lotja.MG20.gnm3.ann1.Lj6g3v1177340.1
MGSDNNDLSFLNEIGLGSSNIGCYINGKWKATGSSATSVNPSNNQTTATVTEASIQDYEE
GLQACSEAAKTWMTVPAPKRGEIVRQIGEALRAKLDPLGRLVSLEMGKILPEGIGEVQEF
IDMCDYAVGLSRQLNGSIIPSERPDHMMFEVWNPLGIVGVITAFNFPCAVLGWNACIALV
CGNCVVWKGAPTTPLITIAVTKLVAEVLERNNLPGAIFTSFCGGADIGQAIAKDTRIPLV
SFTGSSKVGLSVQQTVNERFGKCLLELSGNNAIIVMDDADIKLAVRSILFAAVGTAGQRC
TTCRRLFLHESIYTNALNQLSEAYKQVKIGNPLENGILVGPLHTRSSAENFQKGISVIKS
QGGKILTGGSVLESEGNFVQPTIVEISPDAPVVKEELFGPVLYVMKFKTLEEAIALNNSV
PQGLSSSIFTQTPGSIFKWIGARGSDCGIVNVNIPTNGAEIGGAFGGEKGTGGGREAGSD
SWKQYMRRSTCTINYGSELPLAQGINFG
>PAP.medtr.A17_HM341.gnm4.ann2.Medtr2g042330.2
MGSDQNNLEFLKEIGLGSTNIGGFINGQWKANGSSVTSVNPSTNQTIATVTEATVIDYE
EGLQACSEAAKTWMTIPAPKRGEIVRQIGDALRAKLDPLGRLVALEMGKILAEGIGEVQE
IIDMCDYAVGLSRQLNGSIIPSERPDHMMFEVWNPLGIVGVITAFNFPCAVLGWNACIAL
VCGNCVVWKGAPTTPLITIAITKLISEVLERNKLPGAIFTSFCGGADIGQAISKDRRIPL
VSFTGSSKVGAEVQKTVNERFGKCLLELSGNNAIIVMDDADIKLAVRSIFFAAVGTAGQR
CTTCRRLFLHESIYANVLDQLAGLYKQVKIGNPLEKGTLVGPLHTRSSVENYKKGIAAIK
SQGGKILTGGSVLESDGNFVQPTIVEISADAAVVKEELFAPVLYVMKFQNLEEAIALNNS
VPQGLSSSIFTQRPDTIFKWIGPRGSDCGIVNVNIPTNGAEIGGAFGGEKATGGGREAGS
DSWKQYMRRSTCTINYGSELPLAQGINFG
>CER.phach.longxuteng.gnm1.ann1.LXT28715.t1
MGSDKKEYAFLKEIGLDSTNIGCYINGKWKASGSFVTSVNPSNNQTIAKVTEATVQDYEE
ALRACSEAAKIWMTVPAPKRGEIVRQIGDALRAKLDPLGKLVSLEMGKILPEGIGEVQEI
IDMCDYAVGLSRQLNGSIIPSERPDHMMFEMWNPLGIVGVITAFNFPCAVLGWNACIALV
CGNCVVWKGAPTTPLVTIAVTKLVAEVLEKNKLPGAIFTSLCGGAEIGQAIAKDTRIPLV
SFTGSSKVGLIVQQTVNGRFGKCLLELSGNNAIIVMDDADIRLAVRSILFAAVGTAGQRC
TTCRRLFIHESIYQNVLDQLVGVYKQVKIGDPLENGTLVGPVHTGASVENFQKGISSIKS
QAWKILLGGSVIESEGNFVQPTIVEISPDASIVKEELFGPVLYVMKFQTLEEAIALNNSV
PQGLSSSIFTRRPEAIFKWLGPRGSDCGIVNVNIPTNGAEIGGAFGGEKATGGGREAGSD
SWKQYMRRSTCTVNYGSELPLAQGINFG
>PAP.phavu.G19833.gnm2.ann1.Phvul.009G226700.2
MGSENNSFDFLKEIGLGSSNIGSYVNGQWKATGSSVTSVNPSNNQTIAEVTEATLQDYEE
GLQACSEAAKTWMTIPAPKRGEIVRQIGEALRAKLDPLGRLVALEMGKILPEGIGEVQEI
IDMCDYAVGLSRQLSGSIIPSERPDHMMFEVWNPLGIVGVITAFNFPCAVLGWNACIALV
CGNCVVWKGAPTTPLITIAVTKLVAEVLEKNNLPGAIFTSFCGGADIGQAIAKDTRIPLV
SFTGSTKVGLMVQQTVNDRFGKCLLELSGNNAIIVMDDADIKLAVRSILFAAVGTAGQRC
TTCRRLFLHESIYANVLDQLVGLYKQVKIGNPLEKGTLVGPLHTRTSVENFQKGISVIKS
QGGKILTGGSVLESEGNFVQPTIVEISSDAPVVKEELFGPVLYVMKFQTLEEAIALNNSV
PQGLSSSIFTQRPGTIFKWIGPRGSDCGIVNANIPTNGAEIGGAFGGEKATGGGREAGSD
SWKQYMRRSTCTINYGSELPLAQGINFG
>OUT.prupe.Lovell.gnm2.ann1.Prupe.7G196700.1
MGFAKKEYEFLSEIGLGPENPGGFINGKWKASGPVISTVNPSNNQQIAKVTEVSIEDYEE
GLRACNEAAKTWKSLPAPKRGEIVRQIGDALREKLQHLGRLVSLEMGKILAEGIGEVQEV
IDMCDYAVGLSRQLNGSIVPSERPNHMMFEVWNPLGVVGVITAFNFPCAVLGWNACIALV
CGNCVVWKGAPTTPLVTIAVTKLVAEVLEKNNLPGAIFTSFCGGAEIGEAIAKDTRIPLV
SFTGSSKVGSKVQKIVNERFGKCLLELSGNNALIVMDDANIGLAVRSILFAAVGTAGQRC
TTCRRLYLHESIYQSVLDQLVGLYKQVKIGDPLEKGTLVGPVHTQASRENFEKGISTIKS
QGGKILTGGSVIESDGNFVQPTIVEISSDASVVKEELFGPVLYVMKIKTLEEAIELNNSV
PQGLSSSVFTSKPETIFKWIGPHGSDCGIVNVNIPTNGAEIGGAFGGEKATGGGREAGSD
SWKQYMRRSTCTINYGSELPLAQGINFG
>OUT.quisa.S10.gnm1.ann1.Qs0011290.1
MGFEKKEYEFLREIALDSTNTGCFINGQWKATGSVVTSVNPSNNQTIAKVTEATIQDYEE
GLQACSEAVKTWMAIPAPKRGEIVRQIGEALRSKLEHLGRLVSLEMGKILPEGIGEVQEI
IDMCDYAVGLSRQLNGSIIPSERPNHMMFEVWNPLGIVGVITAFNFPCAVLGWNACIALV
CGNCVVWKGAPTTPLITIAVTKLVAEVLEKNNLPGAIFTSFCGGAEIGQAISKDSRIPLV
SFTGSSKVGLMVQRTVNERFGKCLLELSGNNAIIVMDDADIKLAVRSILFAAVGTAGQRC
TSCRRLFLHESISQNVMDQLVGVYKQVKIGDSLEKGTLVGPLHTRASRENFEKGISIIKS
QAWKILVGGSVIESEGNFVQPTIVEISQDAPVVKEELFGPVLYVIKFQTLEQAIEMNNSV
SQGLSSSIFTSRPEAIFKWIGPLGSDCGIVNVNIPTNGAEIGGAFGGEKATGGGREAGSD
SWKQYMRRSTCTINYGSELPLAQGINFG
>OUT.quisa.S10.gnm1.ann1.Qs0157160.1
MGFEKKEYEFLREIGLDSNNTGSFINGQWKSSGSVITSLNPSNNQAIAKVTEATIQDYEE
GLHACSEAAKTWMTIPAPKRGEIVRQIGEALRSKLEHLGRLVSLEMGKILPEGIGEVQEI
IDMCDYAVGLSRQLNGSIIPSERPNHMMFEVWNPLGIVGVITAFNFPCAVLGWNACIALV
CGNCVVWKGAPTTPLITIAVTKLVAEVLEKNNLPGAIFTSFCGGAEIGQAISKDSRIPLV
SFTGSSKVGLMVQKTVSERFGKCLLELSGNNAIIVMDDADIKLAVRSILFAAVGTAGQRC
TSCRRLFLHESIYQSVLDQLVGLYKQVKIGDPLEKGTLVGPLHTRASRENFEKGVSIIKS
QARKILIGGSVIESEGNFVQPTIVEISPDTPVVKEELFGPVLYVMKFQTLEQAIEMNNSA
PQGLSSSIFTRRPEAIFKWIGPQGSDCGIVNVNIPTNGAEIGGAFGGEKATGGGREAGSD
SWKQYMRRSTCTINYGSELPLAQGINFG
>CAE.sento.Myeongyun.gnm1.ann1.Sto03g060210
MGSDKNDYGFLKEIGLGSSNIGGFLDGKWKASGSSVNSLNPSNNQTIAEVTEATVQDYEE
GLRACSEAAKLWMTIPAPKRGEIVRQIGDALRAKLDPLGRLVSLEMGKILPEGIGEVQEI
IDMCDYAVGLSRQLSGSIIPSERPDHMMFEVWNPLGIVGVITAFNFPCAVLGWNACIALV
CGNCVVWKGAPTTPLITIAVTKLIAEVLERNKLPSAIFTSFCGGAEIGQAIAKDTRIPLV
SFTGSTKVGLMVQKTVHERFGKCLLELSGNNAIIVMDDADIKLAVRSILFAAVGTAGQRC
TTCRRLYLHESIYQNVVDQLVGLYKQVKIGDPLEKGTLVGPVHTRTSVENFQKGISTIKS
QGGKILTGGSVIESEGNFVQPTIVEISADAPIVKEELFGPVLYVLKFQTLEEAFALNNSV
PQGLSSSIFTKRPEAIFRWIGPLGSDCGIVNVNIPTNGAEIGGAFGGEKATGGGREAGSD
SWKQYMRRSTCTINYGSELPLAQGINFG
>DET.singl.CAF01.gnm1.ann1.evm_model_Chr07_1566
------------------------------------------------------------
------------------------------------------------------------
---------MMSLLSSDVIISAP---FTPQIWNPLGMVGVITAFNFPCAVIGWNARIALV
CGICVVLKGAPTTPLVTIAITKLVAEV---------------------------------
--------GPTVRQTVSERFGKCSLELSGNNTIIVMDDADIKLAVLSILFAAVGTAGQRC
TSCRRLFINMHIYQNVVDQLIGACKQVNIGETLEKGTLVGPLHTCTSVEN
FQKGISAIKSQGWKILVGGSLIESEGNFVQPTIVEITPDAPVVQEELFGPVLYVMKFQT
LEDAIASNNSVPQGLSSSIFTMKPETIFKWIGPHGSDCGIVNVNIPTNGAEIGGAFGGEE
ASGGGREAGSDSWKQYMRCSTW-----------------
>DET.singl.CAF01.gnm1.ann1.evm_model_Chr07_1567
------------------------------------------------------------
------------------------------------------------------------
------KLLMMSLLSSDVIISAP---FTPQIWNPLGIVSVITAFNFPCAVIGWNARIALV
CGICVVLKGTPTTPLVTIAITKPVAEV---------------------------------
--------GPTVRQTVSERFGKCSLELSGNNTIIVMDDADIQLTVRSILFAAVGTAGQRC
TSCRRLFLHESIYQNLVDQLIGAYKQVKIGEPLEKGTLVGPLHTCTSVENFQKGISAIKS
QACTKLVYGSILDVLCVLASSTIVEITPDLPVV
QEELFGPVLYVMKFQTLEDAIASNNSVPQGLSGSIFTQKPETIFKWIGPHGSDCGIVNIN
IPTNGAEIGGAFGGEKASGGGREAGSDSWKQYMRRSTW-----------------
>DET.singl.CAF01.gnm1.ann1.evm_model_Chr08_1614
MGSEKKEYEFLKEIGLGSTNVGCYIDGQWKAAGSSFSSVNPSNNQTIAQVTEANLQDYEE
GLRACSEAAKIWMAVPAPKRGEIVRQIGDALRAKLDPLGRLVSLEMGKILPEGIGEVQEI
IDMCDYAVGLSRQLNGSIIPSERPDHMMFEVWNPLGIVGVITAFNFPCAVLGWNACIALV
CGNCVVWKGAPTTPLVTIAVTKLVAEVLERNKLPGAIFTSFCGGAEIGQAIAEDTRIPLV
SFTGSSKVGSIVQQTVNERFGRCLLELSGNNAIIVMDDADIKLAVCSILFAAVGTAGQRC
TTCRRLFLHESIYQNVLDQLIGVYKQVKIGDPLERGTLVGPLHTRTSVENFRKGISVIKS
QGGNIPLGGSVIESEGNFVQPTIVEISPDAPVVKEELFGPVLYVMKFQTLEEAIALNNSV
PQGLSSSIFTQKPGAIFKWIGPLGSDCGIVNVNIPTNGAEIGGAFGGEKATGGGREAGSD
SWKQYMRRSTCTINYGSELPLAQGINFG
>OUT.vitvi.PN40024.gnm2.ann1.VIT_209s0002g01010.1
---ARSEYMFLSEIDLSVVHPGYYVNGKWKGRSSSVTSVNPVDNETIAAVTEGSIEDYE
EGIQACSKAAKLWMKTPVSKRCEIVRQIGDALRAKLQLFGRLVSLEVGKILVAGIGEVQ-
-------------------------------LRNPFGVVGVITPFNFPCAVLGRNACMAL
VTGNCVVWKGSRTTPLVTIAITKLVAGVLKNNNLPGAIFTSFCGGAPIGQAMAEDKRIPL
VSFTGTSKVGLMVQQRVNDRFGKCLLELSGNNAITVMGDADIPLVVQAVLLDAVGIAGQC
RITCHRLFIQETIYELVIERLLLEYTLVTIGDPLKTGTLLGPLHTKALKRNFRTVMQK
IKSQGGKVFI-GDVVSTVGNFVRPTIVEISPNADVVKEELFVPVLYVIKFTTFEEAMQIN
NSISPGSSNSIFTRKPHLVVPGIRSLGIDCGIVNVNLPTRG------------RGG---A
GSDSWEQYTRRTIW-----------------
>OUT.vitvi.PN40024.gnm2.ann1.VIT_211s0016g00900.3
MSFERKEYQFLAEIGVGPANPGCYINGEWKARGPLVSSVNPSNNQRIAVVTEASIEDYEE
GLMACSEAAKTWMKIPAPKRGEIVRQIGEALRAKLGSLGRLVSLEMGKILAEGIGEVQEI
VDMCDYAVGLSRQINGSIIPSERPDHMMCEVWNPMGIVGVITAFNFPCAVLGWNACLALV
CGNCVVWKGAPTTPLVTIAVTKLVAEVLEKNNLPGAIFTSFCGGAEIGEAISKDARIPLV
SFTGSSKVGLMVQQAVNQRFGKCLLELSGNNAIIIMEDADIGLAVRSVLFAAVGTAGQRC
TTCRRLLVHESIYETVLNQLIDVYKQVKMGDPLEKSTLVGPLHTRASKENFEKGIEIIKF
QGGNILIGGSTVESEGNFVQPTIVEISPNASVVKEELFGPVLYVMKFQTFEEAVEMNNSV
PQGLSSSIFTRKPEVIFKWIGPHGSDCGIVNVNIPTNGAEIGGAFGGEKATGGGREAGSD
SWKQYMRRSTCTINYGNELPLAQGINFG
