# Supplementary material for: Legume genome structures and histories inferred from Cercis canadensis and Chamaecrista fasciculata genomes
Source: Plant J. 2026 Jun 10;126(5):e70981. doi: 10.1111/tpj.70981 (PMC13252982; doi:10.1111/tpj.70981)
Supplement: Supplementary file 4 — Data S4. Manuscript supplement; Compressed directory of aligned sequences from 2212 low‐copy gene families, for calculation of a consensus species tree. [file TPJ-126-0-s010.gz › S4_consen_species_tree/40_aln_fas_cln1/Legume.fam3.07042]

>CAE.acacr.Acra3RX.gnm1.ann1.g27140.t1
MAPTPSSKPNHPTQSKTPQSRHRLNFNSAKG-HQTPNPHSAAKEAPSEHPVEVIARIRDY
PDRKDKPLSVLQINSNLQSIRVRADFGYRDFTLDGVSVSEDEDLDDFYKKFVESRIKAVR
LGEKCTIMMYGPTGSGKSHTMFGCSKQAGIVYRSLRDILGDGDEGSDSKGEHPCLGNFV
QVTVLEVYNEEIYDLLSTNGGG-GFAGLWPKGNAPKVKLEVMGKKAKNATYISGTEAGKI
SKEIQKVEKRRIVKSTLCNERSSRSHCMIILDVPTVGGRLMLVDMAGSENIEQAGQTGFE
AKMQTAKINQGNIALKRVVESIANGDSHVPFRDSKLTMLLQDSFEDDKSKILMILCASPD
PKEIHKTISTLEYGAKAKCIVRGPLTPVKDEEC-SAVILGSRIAAMDGFIMKLQMENKAR
EKERNEAHKKLMKKEEEVAALRAKLEN-EPKENHPSEEEINMKVFERTQLLKQELEKKLE
ECQRMANEFVELERRRMEERILQQQEEVELLRKRLEEIELQLRCSEDGYSQENESKEM
EPSGFAKRLMRIYKSEEDPGMVKSMDLDMDDPEPLV--------MCRVDNNTSQNFSSCQ
PLNSLNGVSESDVFAPRYG----LTTVYEDEEEGEKDNEERVEDEEVEKEIIEEKRVCSV
LTSSNLPRRSPKQDDHCFKHNQEEDKDDSSRLLRIQNIFTLCGNQRELSQHVGT
PIPPSKKSSDF--IKVSPVTSSERSSIFKVSNKENMGPHYVVGN
>PAP.aesev.CIAT22838.gnm1.ann1.Ae09g16780.1
MAPTPSSKSTHHTQLKTPHSKHRLNFNALNKPHPPPNPNPNPNHNAPEHPVEV
IARIRDYPDRKDKPLPVLQAGSDSSSIRVRADFGYRDFTLDGVSVSEEEGLDEFYKKFVE
SRINGVKLGEKCTIMMYGPTGSGKSYTMFGSSKEAGIVYRSLRDILGNNGD-GDGEGLVL
GIGTFVQVTVLEIYNEEIYDLLSTNGGGVGFGLGCHKGSASKTKLEVMGKKAKNAT
YISGNEAGKILKEIQKVEKRRIVKSTLCNERSSRSHCMVILDVPTVGGRLMLVDMAGSEN
IEQAGQTGFEAKMQTAKINQGNVALKRVVESIANGDSHVPFRDSKLTMLLQDSFEDDKSK
ILMVLCASPDPKEIHKTMSTLEYGAKAKCIVRGPHTPIKDDESSSAVILGSRIAAMDEFI
MKLQMENKLREKERNEAHKKLLKKEEEVAALRARLVATEGKGTPTSEEEINLKVNERTRL
LRQELEKKLEECQRMTNKFVELERKRMEERILQQQEEVEILRKRLEEIELQLCHSTERSS
EVNESKDMESIGFARRLLRIYKSEEDPSMVKSMDLDMDDQEPLAREVKIIGGMCRSDYN
VMQLSSYQHYPNTLNDVQQDNVCAPNFGQRLGLSTVFEEEEEEEQDYEDNKED
GEVKKEVIEEKRVCSVDI------KSPKIEGYYC----SKENSEEDRLLRIQNIFSLCGN
QRELSQNFGTPIPAKKGSDERSDFMFSDVKTNEKDLVIKLCNKENMDPNNVV--
>OUT.arath.Col0.gnm9.ann11.AT4G14330.1
MAPTPSSRSNQTTLIRTPQTKQRLNFHS-K----TPNPDGSKDPSPPEHPVEVIGRI
RDYPDRKEKSPSILQVNTDNQTVRVRADVGYRDFTLDGVSFSEQEGLEEFYKKFIEERIK
GVKVGNKCTIMMYGPTGAGKSHTMFGCGKEPGIVYRSLRDILGDSDQD----G-----VT
FVQVTVLEVYNEEIYDLLSTNSSN-NLGIGWPKGASTKVRLEVMGKKAKNASFISGTEAG
KISKEIVKVEKRRIVKSTLCNERSSRSHCIIILDVPTVGGRLMLVDMAGSENIDQAGQTG
FEAKMQTAKINQGNIALKRVVESIANGDSHVPFRDSKLTMLLQDSFEDDKSKILMILCAS
PDPKEMHKTLCTLEYGAKAKCIVRGSHTPNKDKESASAVILGSRIAAMDEFIIKLQ
SEKKQKEKERNEAQKQLKKKEEEVAALRSLLTQREA--CATNEEEIKEKVNERTQLLKSE
LDKKLEECRRMAEEFVEMERRRMEERIVQQQEELEMMRRRLEEIEVEFRRSNG-------
GSVDETSGFAKRLRSLYSD-DDPGMVKSMDLDMGDPEPVK---QVWGAVSHQSSNTIS--
--SNFTNLLQPKPSENMLTQMYPDRVCLSTVFEEEEV-E---------EEEEKVIVEDKS
ICLITTPMSLNSEGLG-KENCF-NGADDKESASSRRLRIQNIFTLCGNQRELSQHSGQE
EDANIASPDKKDNQFFSITNKAEALAVEEAKENNIS-------
>CER.bauva.BV-YZ2020.gnm2.ann1.rna-bv25898.t1
MAPTPSSKSNHPTQLKTPQSKHRLNFNGAKA-HPSPNPNMAAKENPPEHPVEVIARIRDY
PDRKEKPVSALQINSNTQSIRVRADFGYRDFTLDGVSVSEEEDLDAFYKKFVQSRINGVK
LGEKCTVMMYGPT------------------------------EDCDSKGEHPGMGTFVQ
VTVLEIYNEEIYDLLSNNGGG-GLGLGWPKGSAPKVKLEVMGKKAKNATYISGNEAGKIL
KEIQKVEKRRIVKSTLCNERSSRSHCMIILDVPTVGGRLMLVDMAGSENIEQAGQVGFEA
KMQTGKINQGNVALKRVVESIANCDSHVPFRDSKLTMLLQDSFEDDKSKILMILCASPDP
KELHKTISTLEYGAKAKCIIRGPLTPVKEDDSSSAVILGSRIAALDEFILKLQMESKVKE
KERNEAHKKLLKKEEEVAALRAKVDIMEGKGTNASEEEINSKVNERTQSLKQELEKKLEE
CQRMANEFVELERRRMEERILQQQEEVEMLRKRLEEIEFLLCSSREGSGSENEPKEMESS
GFLRRLMRVCKSEDDLGMVKSMDLDMDDQEPPAREVRIVGGMCRTDNNVIQNFPNQTLP
NSLNGAVDADVFAPKFSERACLSTVYEEEEEEEEEQEEKGEDEEVEKEIIEVKRV
CSVEKPSAAVNQSPKQE---------DGKDASSRLLRIQNIFTLCGNNREISQHIGTPIP
AKKKPETL-EFKLSPAKTHEKDSIFKISNKENMEPHYVVGN
>CER.cerca.ISC453364.gnm3.ann1.Cecan.2G127000.1
MAPTPSSKSNHPTQLKTPQSKHRLNFNGAKA-HPSPNPNMAAKETPPEHPVEVIARIRDY
PDRKEKPVSVLQINSNAQSIRVRTDFGYRDFTLDGVSVSEEEDLDAFYKKFVESRINGVK
LGEKCTIMMYGPTGSGKSHTMFGSSKQAGIVYRSLRDILGDGEEDCDSKGEHLGMGTFVQ
VTVLEIYNEEIYDLLSSNGGG-GLGLGWPKGSASKVKLEVMGKKAKNATYISGNEAGKIS
KEIQKVEKRRIVKSTLCNERSSRSHCMIILDVPTVGGRLMLVDMAGSENIEQAGQVGFEA
KMQTAKINQGNIALKRVVESIANGDSHVPFRDSKLTMLLQDSFEDDKSKILMILCASPDP
KELHKTISTLEYGAKAKCIVRGPLTPVKADDSSSAVILGSRLAALDEFIFKLQMESKLKE
KERNEAHKKLLKKEEEVAALRARVDLMEGKGTTTSEEEINLKVNERTQSLKQELEKKLEE
CQRMANEFVELERRRMEERILQQQEEVEILRKRLEEIEFLLRSSREGCSGENEPKEMESS
GFLRRLMRVYKSEEDPGMVKSMDLDMDDQEPPAREVRIVGGMCRTDNSVIQNFSN-----
SLNGVVDADVFAPKFGERACLSTVYEEEEEGEREQEEKGEDEEVEKEIIEEKRVC
SVEKPSAAVSKSPKREDYCLKQSSEDGKDASSRLLRIQNIFTLCGNNRELSH-IGTPIP
AKKRCETS-EFKLSPVKTHEKDSIFKISNKENMEPHYLVGN
>CAE.chafa.ISC494698.gnm1.ann1.ChfasH1.2G353200.1
MAPTPSSKPNHHTQLKTPQSKHRLNFHGVKA-HPSPNPNL--KETPPEHPVEVIARIRD
YPDRKDKPVSVLQINSNSQSIRVRADFGYRDFTLDGVSLSEEEDLDAFYKKFVESRINGV
KLGEKCTIMMYGPTGSGKSHNMFGCSKQPGIVYRSLRDILGDGDDGTD---DVVGLGNFV
QVTVLEIYNEEIYDLLSTNGGG-GFGLGWPKGNSSKVKLEVMGKKAKNATYISGTEAGK
ISKEIQKVEKRRIVKSTLCNDRSSRSHCMIILDVPTVGGRLMLVDMAGSENIEQAGQIGF
EAKMQTAKINQGNIALKRVVESIANGDSHVPFRDSKLTMLLQDSFEDDKSKILMILCASP
DPKEIHKTITTLEYGAKAKCIVRGPITPVKEEDSSSAVILGSRIAAMDEFIMKLQMENKA
REKERNEAHKKLMKKEEEVAALRAKLEVVEGKGSTPSEEEINLKVFERTQLMKQELEKKL
EECQRMANDFVELERRRMEERILQQQEEVELLRKRLEEIELQLSCSK-----ENESKEVE
TSGFAKRLMRIYKSEDDPGMVKSMDLDMDDQEPLV--------MCRSDNTSVQEFLNQPH
LKTLNGVAYSDVFAAKYGDRVCLSTVYEDEEEGEKDHEDKGEDEEEEKEVIEEKR
VCSVLTSSNLPSRSPEKEDHFLKHSSEEDKDASSRLLRIHNIFTLCGNQRELSQ
HGTTPIPAKKRTEATCDFKISPLKSSEKDSVIKICNKENMDPTVCCG-
>PAP.lotja.MG20.gnm3.ann1.Lj5g3v1176870.1
MAPTPSSKSNHFTMLKTPQSKHRLNFNGVKASHPSPNHNPNPNSGPHEHPIEVIARIR
DYPDRKDKPLPVLQTNSQSRSIRVRADFGYRDFTLDGVSVSEEEDLDSFYKKFVESRISG
VKLGEKCTIMMYGPTGSGKSHTMFGCSKQAGIVYRSLRDILGDGDSDGDGDGFSLG
VGTFVQVTVLEIYNEEIYDLLSTNGGGGGFGFGWPKGSGSKVKLEVMGKKAKNATYIS
GNEAGKISKEIQKVEKRRIVKSTLCNDRSSRSHCMVILDVPTVGGRLMLVDMAGSENIEQ
AGQSGFEAKMQTAKINQGNTALKRVVESIANGDSHVPFRDSKLTMLLQDSFEDDKSKILM
ILCASPDPKEIHKTISTLEYGAKAKCIVRGPHTPVKDEDSSSAVIMGSRIAAMDEFIMK
LQMENKLREKERNEAHKKLMKKEEEVAALRAKLEVTVGKGIPPSEEEINLKVNERTRLLR
QELEKKLEECQRMTNEFVEYERKRMEERILQQQEEVEILRKRLEEIELQLCSSSR-RTEE
NEPKDVESSGFARRLMRIYKSEEDPGMVKSMDLDMDDQEPVAREVNIVGGMCRSGYNVV
QDFSNQLCPNILNGAQEDYASAPNFGQRAGLSTVYEEEEEEEQDQEDKGEDEEVEK
EVIEEKRVCSVDKPSAIHSRSPKREDHSFKGNSVDDKENGSRLLRIQNIFTLCGN
QRELSQHIGTPVPSKKRSDETLDLKFSPV----KDSVLKVSNKENMGPHNVVGN
>PAP.medtr.A17_HM341.gnm4.ann2.Medtr1g075680.1
MAPTPSSKQIHTTHLITPRSKHRLNFNGVKPPHPSPHPNFNNKDSPPEHPIE
VIARIRDYPDRKDKPLSVLQASSNSRSIRVKADFGYRDFTLDGVSVSEEEELDLFYKKFV
ESRINGVKLGDKCTIMMYGPTGSGKSHTMFGCSKQAGIVYRALRDILGDGDTDSESDG
FCLGVRTFVQVTVLEIYNEEIYDLLSTNGGGGGFGFGWSKSNASKVKLEVMGK
KAKNATYISGNEAGKISKEIQKVEKRRIVKSTLCNDRSSRSHCMVILDVPTVGGRLMLVD
MAGSENIEQAGQTGFEAKMQTAKINQGNIALKRVVESIANGDSHVPFRDSKLTMLLQDSF
EDDKSKILMILCASPDPKEIHKTISTLEYGAKAKCIVRGPHTPVKEEDSSSTVILGSRIA
AMDEFIMKLQMENKLREKERNEAHKKLMKKEEEIAALRTKVETAPA-----SEEEINLKV
NERTRHLRQELEKKLEECQRMTNEFVELERKRMEERILQQQEEVEILRKRLEEIELQLCS
SKQERKDENESKEMEPNGFMRKLLSVYKSTDDLGMVKSMDLDMDDQEPFLAREVIVG--
-------MQISPNQPCPNTLNGVQEDYVCAPNFGQKACLSTVYEEEGEAEQDHDK
VEEDEEVEKEVIEEKRVCSV------VNKSPKIEDYTG---ADKENNGSNRLLRIHNIFT
LCGNQRELSQY-GTPIPTKKRSDESFDFKCSPVKSSEKDSVLRVSNKENLEA-Y----
>CER.phach.longxuteng.gnm1.ann1.LXT09548.t1
MAPTPS-KSNHPTQLKTPQSKHRLNFNGAKA-HPSPNPNMAAKETPPEHPVEVIARIRDY
PDRKEKPVSAMQINSNAHSIRVRADFGYRDFTLDGVSVSEEEDLDAFYKKFVQSRINGVR
LGEKCTVMMYGPTGSGKSHTMFGSSKQAGIVYRSLRDILGDGEEDCDSKGEHLGMGTFVQ
VTVLEIYNEEIYDLLSNNGGG-VLGLGWSKGTASKVKLEVMGKKAKNATYISGNEAGKIL
KEIQKVEKRRIVKSTLCNERSSRSHCLIILDVPTVGGRLMLVDMAGSENIEQAGQVGLEA
KMQTAKINQGNVALKRVVESIANGDSHVPFRDSKLTMLLQDSFEDDKSKILMILCASPDP
KELHKTISTLEYGAKAKCIVRGPLTPVKKDDSSSAVILGSRMAALDEFILKLQMESKLKE
KERNEAHKKLLKKEEEVAALRAKVDLMEGKGTTTSEEEINLKVNERTQSLKQELEKKLEE
CQRMASEFVELERRRMEERILQQQEEVEILRKRLEEIEFLLCSSREGCSGDNEPKEMESS
GFLRRLMRVYKSEEDPGMVKSMDLDMDDQEPPAREVRIVGGMCRTDNTVIQNFP-----N
SSNGAVDADVFAPKLGERTCLSTVYEEDEEGEREQEEKGEDEEVEKEIIEVKRVCSVEK
PGAAVSKSPKQEDYCLKQSSEDGKDASSRLLRIQNIFTLCGNNRELSHHIGTPIPAKKR
HDTL-ESKLSPVKTHEKDSVFKISNKENMEPYYVAGN
>CER.phach.longxuteng.gnm1.ann1.LXT27877.t1
MAPTPSTKSNHPIQLKTPQSKHRLNFNGAKA-HPSPNPNMAAKEIPPEHPVEVIARIRDY
LDRKEKPVSVLQINSNTQSIRVRADFGYRDFTLDGVSVSEEEDLDAFYKKFVESRINGVK
LGEKCTIMMYGPTGSGKSHTMFGSSKQAGIVYRSLRDILGDGEEDCDSKGEHLGMGTFVQ
VTVLEIYNEDIYDLLSNNGGG-GLGLGWPKGSASKVKLEVMGKKAKNATYISGNEAGKIY
KEIQKVEKRRIVKSTLCNERSSRSHCMIILDVPTVGGRLMLVDMAGSENIEQAGQVGFEA
KMQTGKINQGNVALKRVVESIANGDSHVPFRDSKLTMLLQDSFEDDKSKILMILCASPDP
KELHKTISTLEYGAKAKCIVRGPLTPVKEDDSSSAVILGSRIAALDEFILKLQMENKLKE
KQRNEAQKKLLKKEEEVAALRAKADLMEGKGATSNEEEINLKVNERTESLKKELEKKLEE
CQRMANEFVELERRRMEERILQQQEEVEILRKRLEEIEFLL---REGCSRENEPKEMESS
GFLRRLMRVYKSEEDPGMVKSMDLDMDDQELPTREVRIVGGTCRIDNSAIQNFSNQTPPN
SFNGVVDADVFAAKFSERACLSTVYEEEEEGEREQEEEGEDEEVEKEIIEEKRVCSVE
KPSAAVSKSPKLKDNCLEHSSEDGKDASSRLLRIQSIFTLCGNNRELSQHIGTPIPAKK
RSATL-EFKLSPVRSHEKDSIFKISNKENMEPHYVVGN
>PAP.phavu.G19833.gnm2.ann1.Phvul.010G069638.1
MAPTPSSKQNHPTQMKTPQSKHRLNFYGPKSIHPSPNPNSANKEPPPEHPIEVVAR
IRDYPDRKDKPLSVLQTSSNSSSIRVRADFGYRDFTLDGVSVSEEEDLDVFYKKFVQSRI
NGVKLGDKCTIMMYGPTGSGKSHTMFGCSKQAGIVYRSLRDILGDGDNDGDSSGE
HLGLGTFVQVTVLEIYNEEIYDLLSTNGGGGGFGFGWPKGSASKVKLEVMGKKAKNA
TYISGNEAGKISKEIHKVEKRRIVKSTLCNDRSSRSHCMVILDVPTVGGRLMLVDMAGSE
NIEQAGQTGFEAKMQTAKINQGNIALKRVVESIANGDSHVPFRDSKLTMLLQDSFEDDKS
KILMILCASPDPKEIHKTISTLEYGAKAKCIVRGPHTPVKDDESSSAVILGSRIAAMDEF
ILKLQMENKQREKERNEAHKKLLKKEEEIAALRSKLNLAEGKGTKPSEEEINLKVNERTR
LLRQELEKKLAECQRMTNEFVELERKRMEERILQQQEEVETLRRRLEEIELQLSCSRQG
NSEENESKDMESSGFMRRLLRVYKSEEDPGMVKSMDLDMDDQEPLGREVNIVGGMCRTD
YNVKQDFSNQPCPNTLNGGKDD--FAPNFGQRVCLSTVYEEEGEGDED---KGGDEEVEK
EVIEETRVCSVEKPSNLSNTSPQKEDCCI---NVDDKDGPSRLLRIQNIFT
LCGNQRELSQNIGAPVPTKKRSDETLE--FSPAKTTDKDSVFKISNKENFEPHNVLGN
>OUT.prupe.Lovell.gnm2.ann1.Prupe.1G005500.1
------------------------------------------------------------
------------------------------------------------------------
------------------------------------------------------------
------------------------------------------------------------
----------------TVDDLNQSTDIIILDVPTVEGRLMLVDMAGSENIEQAGQIGFKA
KMQTAKINQGNIALKRVVESIANGDSHVTQH
DSKLTMLLQDSFEDAKTKILMVLCASPDPKEIHKTISTLEYGAKAKC
IVRDPHTPIKDKEDSSAVILGSRIAAMDEFILKLQRENKLKEKERNEAHRELQKKEE
EVAALRAKFELVEGTGSGKKEEEINLKVT--------ELEKKLEECQRMENEFVELERKR
MEERILQQQQEVEILRRRLEKIELELCRSGDGNVEY------------------------
------------------------------------------------------------
------------------------------------------------------------
------------------------------------------------------------
--------------------
>OUT.prupe.Lovell.gnm2.ann1.Prupe.1G042100.1
MAPTPSSKSNHSSLMKTPQSKQRLQF--LKA-HPSPNPNSAAKEPPAEHPVEVLARI
RDYPDRKEQPTSVLQINPQKQSIRVRADFGYRDFALDGVSLSEEDDLGSFYSKFVQSRI
DSVKLGEKCTIMMYGPTGSGKSHTMFGCCKQPGIVYRSLKDILGDVGE-DDCAGSM--AG
AFVQVTVLEIYNEEIYDLLSSNGGG-GFGFGWSKGSNSKVRLEVMGKKAKNATYISGN
EAGKISKEIQKVEKRRIVKSTLCNERSSRSHCMIILDVPTVGGRLMLVDMAGSENIEQAG
QIGFEAKMQTAKINQGNIALKRVVESIANGDSHVPFRDSKLTMLLQDSFEDDKTKILMVL
CASPDPKEIHKTISTLEYGAKAKCIVRGPHTPIKDKEDSSAVILGSRIAAMDEFILK
LQRENKLKEKERNEAHRELQKKEEEVAALRAKLELMEGTGSGKKEEEINLKVTEVAQTLK
LELEKKLEECQRMANEFVELERRRMEERILQQQQEVEMLRRRLEEIELELCRSGDGNGKE
SGTKDHDGTQFAKRLLGIYASDDAGGMVKSMDLDMDDQEPFAREVKYVGGAYQSDSSIV
NA-------------VNIDSFEPKYADRVCLSTVFEEEMEEEEGLKENVEAEEVEKEVI
EEKRVCMVDGSSNMGSLTSLPKDYQHTPTGEDDCKPDDRLVRIRN
IFTLCGNYRELSQHVTSPAPQHVTSPAP---TVASVKSENEQKLMALA
SKENYNPSDVV--
>OUT.prupe.Lovell.gnm2.ann1.Prupe.4G184200.1
------------------------------------------------------------
------------------------------------------------------------
------------------------------------------------------------
------------------------------------------------------------
--------------------------MIILDVPTVGGRLMLVDMAGSDNIEQADT-----
---TAKINQGNIALKRVVESIANGDSHVPFRDSKLTMLLQDSFEDDKTKILMVPCASPDP
EEIHKTISTLEYGAKAKCIVRGPHMLIKDKEDSSAVILGSRIAAMDEFILKLQRENK
LKEKE-------------------AKLELMEGTGSGKKEEEINLKVTDR------ELEKK
LEECQRMANEFVELERRRMEERILQQQQEAEMLRRRLEEIELELCRSGDGYGKESGTKDH
DGTQFAKRLLGIYASDDAGGMVKSMDLDMGDQEPFAREVKYVGGAYQSDSSIVNA----
---------VNIDSFEPKYADREGLKEN--------------VEAEEVEKEVIEEKRVCM
VDGSSNMGSLTSLPKDY--QDTPTGG--PDDRLVRIRNIFTLCGNYRELSQRVTT
PAPTVASIKSETDVKWEASKEN----------------------
>OUT.quisa.S10.gnm1.ann1.Qs0000230.1
MAPTPYSKSNHSTQLRTPQSKHRLHSNAGKG-QLSPNPNLATRENHPEHPVEVIARIR
DYPDRKDKPISILQTNSNTQSLWVRADFGYRDFTLDGVSLSEEEDLDVFYKKFVESRISS
VKLGEKCTIMMYGPTGSGKSHTMFGCSKQAGIVYRSLRDILGNGEEEIHSNGERVGLGTF
VQVTVLEIYNEEIYDLLSSNGGG-GLGLGWPKGSASKVKLEVMGKKAKNATYISGNEAGK
ISKEIHKVEKRRIVKSTLCNDRSSRSHCMIILDVPTVGGRLMLVDMAGSENIEQAGQIGF
EAKMQTAKINQGNIALKRVVESIANGDSHVPFRDSKLTMLLQDSFEDDKSKILMLLCASP
DPKDIHKTISTLEYGAKAKCIVRGPHTPIKDKDSSSTVILGSRIAAMDEFIFKLQR
ENKLREKERNEAHKELLKKEEEVAALRARLELTEGKGSSASEEEINFMVNERAKILKQEL
EKKLEECQKMANEFVELERRRMEERILQQQQEVEMLRKRLEEIESELCRSRDESGEGNES
KIMDASGFARRLLRIYKSEEDPGMVKSMDLDMDDQESLAFEMKLVGGICRSD
-NVIQEISKQPHQNTLNGVVGDDVFEPNYGDKVCLSTVYEEEEEMEEEHEEKVEDEVV
EKEIIEEKRVCIIDQPDN-----RRQQQYC
KESSQETSKDASSRLLRIQNIFTLCGNHRELSHHIDTPIPAKKRSE
TV-DCKSSPVKTSGNDSALKDSNKENMEPPYG---
>OUT.quisa.S10.gnm1.ann1.Qs0179950.1
------------------------------------------------------------
------------------------------------------------------------
------------------------------------------------------------
------------------------------------------------------------
--------------------------MIILDVPTVGGRLILVDMAGSENIEQAGQIGFEA
KMQTAKINQGNIALKRVVESIANGDSHVPFRDSKLTMLLQDSFEDDKSKILMILCASPDP
REIHKTISTLEYGAKAKCIVRGPHTPIKDKDSSSIVILGSRIAAMDEFIFKLQREN
ELREKERNEVHKELLKKEEEVSALRARLGLIEGKGSSASDEEINLMVNERAKILKQELEK
KLEECQKMANEFVELERRRMEEKILQQQQEVEMLRKRLEEIESELCHSRDESGEGNKSKI
MDASGFAKRLLQIYKSQEDTGMVKSMDLDMDDQEPLA-EVKLGGPPCKSGHNAI
PDFSNQPHLNTFSGVVGQEIFAPNCGDKACLSTVYEEEEEEREDEHEEKEDEEVEKEIIE
EKRVCTVDQPSPLPGRNRKRQEYCKRSS
QETAKDASSRLLRIQNIFTLCGNHRELSQHIRTVDCKSPLKDSNKEN-MEP----P
YGLGLKDSNKENMEPPYG---
>CAE.sento.Myeongyun.gnm1.ann1.Sto03g059300
MAPTPSSKSNHLTQIKTPQSKHRLNFNGVKA-HPSPNPNLAAKDTPPEHPVEVIARIRD
YPDRKDKPLSVLQVNSNSQSIRVRADFGYRDFTLDGVSLSEEEDLDAFYKKFVGSRINGV
KLGEKCTIMMYGPTGSGKSHTMFGCSKMAGIVYRSLRDILGDGDEGSD-----VGIGTFV
QVTVLEIYNEEIYDLLSTNGGG-GFGLGWTKGSASKVKLEVMGKKAKNASYISGTEAGK
ISKEIQKVEKRRIVKSTLCNDRSSRSHCMIILDVPTVGGRLMLVDMAGSENIEQAGQIGF
EAKMQTAKINQGNIALKRVVESIANGDSHVPFRDSKLTMLLQDSFEDDKSKILMILCASP
DPKEIHKTISTLEYGAKAKCIVRGPLTPVKEEDSSSAVILGSRIAAMDEFIMKLQMEKKA
REKERNEAHKKLTKKEEEVAALRAKLEVIEGKGTTPTEEEINMKVFERTQLLKQELEKKL
EECQRMANEFVELERRRMEERILQQQEEVELLRKRLEEIELELCCSREGCSEENESKD
MESSGFARRLMRIYKSEDDPGMVKSMDLDMDDQEPLV--------MCKGDNNSIQGFSNQ
PHLNSLNGVGDSDVFAAKYGDR-----NFE------------------------------
V-TSSNLPSRSPQQDDNCFKHSSEDGKDASSRLLRIHNIFTLCGNQRELCQHNVTPI
PAKKKPEAL-DFKTSPVKSSEKDSIFKISNKENLEPQYVVGN
>DET.singl.CAF01.gnm1.ann1.evm_model_Chr07_533
MAPTPSSKSNHTSHIKTPHSKHRINFNGVRA-HPSPNPNMAAKENPPEHPVEVIARIRDY
PDWKEKPLSILQANSSLQSIRLRADFGYRDFTLDGVSLSEEEDLDAFYKKFVQSRINGVK
LGEKCTIMMYGPTGSGKSHTMFGCSKQAGIVYRSLKDILGDGDEDNDSKG--LGFGTFVQ
VTVLEIYNEEIYDLLSTNGGG-GLGFGWPKGSASKVKLEVMGKKAKNATYLSGNEAGKIS
KEIQKVEKRRIVKSTLCNDRSSRSHCMIILDVPTVGGRLMLVDMAGSENIEQAGQTGFEA
KMQTAKINQGNIALKRVVESIANGDSHVPFRDSKLTMLLQDSFEDDKSKILMILCASPDP
KEIHKTISTLEYGAKAKCIVRGPLTPVKDEDSSSAVILGSKIAAMDEFIMKLQTESKLRE
KERNDAHKKLLMKEEEVAALRARLEVTEGKGISVSEEEINSKVNERTCLLKQELEKKLEE
CQRMANEFVELERRRMEERILQQQEEVEILRKRLEEIEFQLRCSRDGCNEANESKDMETS
GFARRLLRIYKSEEDPGMVKSMDLDMDDQEPPAHEVRLVSGMCRNDNTSSQDFLNQNQP
NFLKGAADTDIFAPTYGERAGLSTVYEEDEEGDENYEEKGEDEEVEKEIIKEKIICTVDK
TFLLHSKSPNQDDHGLKQSSEDDKENSSRLLRIQNIFTLCGNQRELYQ
HIGTPMPAKKRSETF-DFKLSPAKTSEKDSVLRDYNKENMEPQYA---
>OUT.vitvi.PN40024.gnm2.ann1.VIT_205s0049g01350.1
MAPTPSSKSNHATQMKTPNSKHRLHFNGGKVTQPSPNPHSVAKEPPAEHPVEVIGRI
RDYPDRKDKPLSILHINPDRQTVRVRTDIGYRDFSLDGVSLSEEEDIDGFYKKFVESRIN
GVKMGEKCTIMMYGPTGSGKSHTMFGCSKQPGIVYRSLKDILGGADEENDGNEQRVGVGT
FVQVTVLEIYNEEIYDLLSSNTGG-GLNLGWAKGGSSKVRLEVMGKKAKNATFISGTEAG
KISKEIQKVEKRRIVKSTLCNDRSSRSHCMIILDVPTVGGRLMLVDMAGSENIEQAGQTG
LEAKMQTGKINQGNIALKRVVESIANGDSHVPFRDSKLTMLLQDSFEDDKSKILMILCAS
PDPKEIHKTISTLEYGAKAKCIVRGPHTPVNDKDSSSGVILGSRIAAMDQFIYKLQ
MENKLREKERNEAHKALLKKEEEVAALRAKIELMEGKESGISEEVINFKVNERTQFLKHE
LEKKLQECQSMANEFVELGRKRMEEKILQQQQEVELLRYRLEEIESELFFSRSINGKVNV
SRDLEGNGFAKRLVEIYAD-EDPGMVKSMDLDMGDQEPYVRDVRHIRGVHQLNNNVNQG
FLNHLHQNILNEEVDDDVFAAKYGDRVCLSTVFEDEAEEDEEHKGNLEDEEVMKEIIEE
KTVCSGGMDGNTGSSSPLNLEKGLVSEPENAKDASSRRKRIQNIFT
LCGNQREISHHT--KVA-PGRCETF-DPQSSPVKKTGDDSATTTLPEELL--------
