# Supplementary material for: Legume genome structures and histories inferred from Cercis canadensis and Chamaecrista fasciculata genomes
Source: Plant J. 2026 Jun 10;126(5):e70981. doi: 10.1111/tpj.70981 (PMC13252982; doi:10.1111/tpj.70981)
Supplement: Supplementary file 4 — Data S4. Manuscript supplement; Compressed directory of aligned sequences from 2212 low‐copy gene families, for calculation of a consensus species tree. [file TPJ-126-0-s010.gz › S4_consen_species_tree/40_aln_fas_cln1/Legume.fam3.07049]

>CAE.acacr.Acra3RX.gnm1.ann1.g27403.t1
------VEASITKLTTSDHASVVSMNLFVALLCACIIIGHLLEEYRWINESITALVIGLC
TGIFILFTTGGKSSHLLVFSEDLFFIYLLPPIIFNAGFQVKKKHFFRNFMTIMLFGAVGT
LISFGIISLGAIHFFPKLDIGSLKIGDYLAIGAIFSATDSVCTLQVLNQDETPLLYSLVF
GEGVVNDATSVVLLKAIQNFDLSHIDLITGFHLIGNFFYLFTASTLLGVLAGLLSAFIIK
TLYFGRHSTDREVALMILMAYLSYMLAELFNLSAILTVFFCGIVMSHYTWHNVTESSRVT
TKHAFATLSFIAEIFIFLYVGMDALDIEKWRFARQSPGKSAGISSLLLALIMVGRAAFVF
PLSFLANLPKKSQSEKIEIKQQVTIWWAGLMRGAVSMALAYNQFTRLGHTKLRENAIMIT
STITVILFSTVVFGLMTKPLVRLLLPISKHKGIIASPPGTPKPFMQPLLEDGQESEDG
TRNAHRPSSLRLLLSLPTRSVHHYWRKFDDAVMRPVFGGRGFVPFVPGSPLEQSVHQWQ
>PAP.aesev.CIAT22838.gnm1.ann1.Ae01g29840.1
----AGLYEKLTTVMTSDHASVVSMNLFVALLCACIIIGHLLEENRWINESITALVIGLC
TGVFILRNTGGKSSHIFVFSEDLFFIYLLPPIIFNAGFQVKKKQFFRNFMTIMLFGAVGT
LISFCIISLGAIHFFQNLDIGSLKIGDYLAIGAIFSATDSVCTLQVLNQDETPLLYSLVF
GEGVVNDATSVVLLKAIQNFDLAHIDFATALELIGNFLYLFIASTVLGILVGLLSAYIIK
KLYFGKHCTDREVALMILMAYLSYMLAELFSLSAILTMFFCGIVMSHYTWHNVTQSS
RVTTKHAFATLSFIAEIFIFLYVGMDALDMEKWRFVSQSPRKSIGISSLLLGLILVGRAA
FVFPLSFLSNLMKKSQSEKIDLKQQVTIWWSGLMRGAVSIALAYNQFTRLGHTKLRENAI
MITSTISVVLFSTVVFGMMTKPLVRLLLPSSKHILSIPSPPATPKSFSVPLLGNGHDSG-
EAQNGPGTSTLRMLLSISSRGVHHYWRKFDDSVMRPVFGGRGFVPYIPGSPLEPGLHQWH
>OUT.arath.Col0.gnm9.ann11.AT3G06370.3
---LSTMLEKTEALFASDHASVVSMNLFVALLCACIVLGHLLEETRWMNESITALIIGSC
TGIVILLISGGKSSRILVFSEDLFFIYLLPPIIFNAGFQVKKKQFFRNFMTIMLFGAIGT
LISFVIISFGAKHLFEKMNIGDLTIADYLAIGAIFSATDSVCTLQVLNQDETPLLYSLVF
GEGVVNDATSVVLFNAIQRFDLTNINSAIALEFAGNFFYLFILSTALGVAAGLLSAFVIK
KLYIGRHSTDREVALMMLLAYLSYMLAELFHLSSILTVFFCGIVMSHYTWHNVTDKSKVT
TKHTFAAMSFLAEIFIFLYVGMDALDIEKWDVVRNSPGQSIGVSSILLGLILLGRAAFVF
PLSFLSNLTKSSPDEKIDLKKQVTIWWAGLMRGAVSMALAYNQFTTSGHTKVLGNAIMIT
STITVVLFSTVVFGLLTKPLVKHLQPSSKQSSTTALQITLRSSFHDPILHEPLLSTQS
EYDPEQHVSFRMFWKSPSRAIHHYWRKFDNAVMRRIFGGRGVSPVVPGSPIENSVPQWS
>CER.bauva.BV-YZ2020.gnm2.ann1.rna-bv12624.t1
-MAVESLLTKLTAFMTSDHASVVSMNLFVALLCACIIIGHLLEENRWINESITALVIGIC
TGFFILLTTGGKSSRILVFSEDLFFIYLLPPIIFNAGFQVKKKQFFRNFMTIILFGAVGT
LISFGIISLGAIHFFQKLDIGSLKIGDYLALGAIFSATDSVCTLQVLNQDETPLLYSLVF
GEGVVNDATSVVLLKAIQNFDLAHIDLTTALELIGNFLYLFIASTMLGVLAGLLSAYIIK
KLYFGRHSTDREVALMILMAYLSYMLAELFALSAILTVFFCGIVMSHYTWHNVTESSRVT
TKHAFATLSLIAEIFIFLYVGMDALDIEKWRFVYQSPGKSIGVSSTLLALILVGRAAFVF
PLSLLANLPKKSSDQRIEFKQQVTIWWAGLMRGAVSMALAYNQFTRLGHTKLRENAIMI
TSTITVVLFSTVVFGLMTKPLVRLLLPSSKHVISIPSPPSTPKSFLVPLLGNGNGNG
GGTQDAGRPSGLRMLLSIPSCDVHHYWRKFDDAVMRPVFGGRGFVPFVPGSPLEQSV
HQWS
>CER.bauva.BV-YZ2020.gnm2.ann1.rna-bv25537.t1
--AVEVLFSKLTALMTSDHASVVSLNLFVALLCACIVIGHLLEENRWINESITALVIGVC
TGFFILLSTGGKSSHIMAFSEDLFFIYLLPPIIFNAGFQVKKKQFFRNFMTIMLFGAVGT
LISFGIVSLGAIHFFPKLDIGSLKIGDYLALGAIFSATDSVCTLQVLNQDETPLLYSLVF
GEGVVNDATSVVLLKAIQNFDLSHIDLTTALDLIGNFLYLFIASTVLGVLAGLLSAYIIK
KLYFGRHSTDREVALMILMAYLSYMLSELFDLSAILTVFFCGIVMSHYTWHNVTESSRVT
TKHAFATLSFIAEIFIFLYVGMDALDIEKWRIVYPSPGKSVAVSSLLLALILVGRAAFVF
PLSFLANLLKRSSDQRIEFEQQVTIWWAGLMRGAVSMALAYNQFTRSGDTKSSENAIMI
TSTITVVLFSTVVFGLMTKPLVRLLLPSSKHIISMPSPPSTPKSFTVPLLRNGHDAEG
GTQNVRRPSSLRMLLGIPSGGVHHYWRKFDDAVMRPVFGGRGFVPFVPGSPLEQSVHQWS
>CER.cerca.ISC453364.gnm3.ann1.Cecan.2G182800.1
--AFEALFTKLTALMTSDHASVVSMNLFVALLCACIIIGHLLEENRWINESITALVIGIC
TGFFILLTTGGKSSHILVFSEDLFFIYLLPPIIFNAGFQVKKKQFFRNFMTITLFGAVGT
LISFGIISLGAMHFFQKLDIGSLKIGDYLALGAIFSATDSVCTLQVLNQDETPLLYSLVF
GEGVVNDATSVVLLKAIQNFDLAHIDLTTALELLGNFLYLFIASTVLGVFAGLLSAYIIK
KLYFGRHSTDREVALMILMAYLSYMLAELFALSAILTVFFCGIVMSHYTWHNVTESSRVT
TKHAFATLSLIAEIFIFLYVGMDALDIEKWRFVYQSPGKSIGVSSLLLALILVGRAAFVF
PLSLLANLAKKSSDHRIEFKQQVTIWWAGLMRGAVSMALAYNQFTRLGHTKLRENAIMI
TSTITVVLFSTVVFGLLTKPLVRLLLPSSKHIISIPSPPSSPKSFTVPLLSNGHDSGG
GTQNVRRPSSLRMLLSIPSRGVHHYWRKFDDAVMRPVFGGRGFVPFVPGSPLEQSVHQWS
>CAE.chafa.ISC494698.gnm1.ann1.ChfasH1.2G380900.1
--YIEALYAKLTPSMTSDHASVVSMNLFVALLCACIIIGHLLEENRWINESITALVIGLC
TGVFILLTSGGKSSHIFVFSEDLFFIYLLPPIIFNAGFQVKKKQFFRNFMTIMLFGAVGT
LISFGIISLGAMHFFPKLDIGSLKLGDYLAIGAIFSATDSVCTLQVLNQDETPLLYSLVF
GEGVVNDATSVVLLKAIQNFDLSHIDLTTGLHLIGNFFYLFTASTALGVFAGLLSAFIIK
KLYFGRHSTDREVALMILMAYLSYMLAELFNLSAILTVFFCGIVMSHYTWHNVTESSRVT
TKHAFATLSFIAEIFIFLYVGMDALDIEKWRFVRQSPGKSIGISSLLLALILVGRAAFVF
PLSFIANLPKKSQAEKIELNQQVTIWWAGLMRGAVSMALAYNQFTRSGHTKLRENAIMIT
STITVILFSTVVFGLMTKPLVRLMLPSSKHMSSIPSPPSTPKSFIVPLLRNGEESGGS
AQSARRPSSLRLLLRLPTRGVHHYWRKFDDAVMRPMFGGRGFVPFVPGSPLEQSVHQWQ
>PAP.lotja.MG20.gnm3.ann1.Lj4g3v2373730.1
------------------------------------------------------------
------------------------------------------------------------
------------------------------------------------------------
------------------------------------------------------------
---------------MILMAYLSYMLAELLSLSAILTVFFGGIVMSHYTWHNVTESSRVT
TKHAFATLSFIAEIFLFLYVGMDALDIEKWRIVSQSPRKSIGVSSLLLALILVGRAAFVF
PLSFLSNLFTKSPSEKIEFKQQVTIWWAGLMRGAVSIALSYNQFTKLDHTKLSEKAIMIT
STITVVLFSTLVFGLMTKPLVRLLLPSSKYILIIQSPPPTPKSLTLPLLGNVHDSG-DTE
NGTQPSNL-----------HHYWRKFDDSVMRPVFGGRGFVPYVPGSPVE-------
>PAP.medtr.A17_HM341.gnm4.ann2.Medtr4g118770.1
--GEGALYEKLTTMFTSDHASVVSLNIFVALLCTCIVIGHLLEENRWINESITALLIGLC
TGVLILFTTGGRSSHIMVFSEDLFFIYLLPPIIFNAGFQVKKKQFFRNFMTIMLFGAIGT
LISFCIISLGAIHFFQKLDIGSLKIGDYLAIGAIFSATDSVCTLQVLNQDETPLLYSLVF
GEGVVNDATSIVLFKAIQNFDLSHIDLTTALHLLGNFLYLFIASTVLGIFVGLFSAYIIK
RLYFGKHSTDREVALMILMAYLSYMLAELFSFSAILTVFFCGILMSHYTWHNVTESSRIT
TKHTFATMSFIAEIFIFLYVGMDALDMEKWRFVSQSQKKSIGVSSLLLALILVGRAAFVF
PLSFISNLSKKSQSEKIEFKQQVTIWWAGLMRGAVSIALAYNQFTRLGHTKLRENAIMIT
STITVVLFSTVVFGLMTKPLVRLLLPSSKHIISIPSPPSSPKSFSVPLLGNGEDVG-GN
GGTQRPSRLRTLLRIPSHGVHHYWRKFDDSFMRPVFGGRGFVPYVPGSPL--------
>CER.phach.longxuteng.gnm1.ann1.LXT09947.t1
-MAVEALYTKLTALMTSDHASVVSMNLFVALLCACIIIGHLLEENRWINESITALVIGVC
TGFFILLSTGGKSSHILVFSEDLFFIYLLPPIIFNAGFQVKKKQFFRNFMTITLFGAVGT
LISFGIISLGAIHFFQKLDIGSLKIGDYLALGAIFSATDSVCTLQVLNQDETPLLYSLVF
GEGVVNDATSVVLLKAIQNFDLTHIDLTTALELIGNFLYLFIASTVLGVLAGLLSAYIIK
KLYFGRHSTDREVALMILMAYLSYMLSELFALSAILTVFFCGIVMSHYTWHNVTESSRVT
TKHAFATLSFIAEIFIFLYVGMDALDIEKWKLTYQSPGKSAGVSSLLLALILVGRAAFVF
PLSFLANLLRKSSDQRIEFKQQVTIWWAGLMRGAVSMALAYNQFTRLGHTKSRENAIMI
TSTITVVLFSTVVFGLMTKPLVRLLLPSSKHVISIPSPPSTPKSFTVSLLSNGHDSGG
GTQNVHRPSSFRMLLNIPSGGVHHYWRKFDDAVMRPVFGGRGFTPFVPGSPLEPSVHQWS
>CER.phach.longxuteng.gnm1.ann1.LXT28312.t1
-MAVEALMTKLTAVMTSDHASVVSMNLFVALLCACIIIGHLLEENRWINESITALVIGIC
TGFFILLTTGGKSSHILVFSEDLFFIYLLPPIIFNAGFQVKKKQFFRNFMTIMLFGAVGT
LISFGIISLGAIHFFQKLDIGSLKIGDYLALGAIFSATDSVCTLQVLNQDETPLLYSLVF
GEGVVNDATSVVLLKAIQNFDLAHIDLTTALELIGNFLYLFIASTVLGILAGLLSAYIIK
KLYFGRHSTDREVALMILMAYLSYMLAELFALSAILTVFFCGIVMSHYTWHNVTESSRVT
TKHAFATLSFIAEIFIFLYVGMDALDIEKWRFVYQSPGKSIGVSSTLLALILVGRAAFVF
PLSFLANLPKKSSDQRIEFKKQVTIWWAGLMRGAVSMALAYNQFTRLGHTKLRENAIMI
TSTITVVLFSTVVFGLMTKPLVRLLLPSSKHVISRPSPPSTPKSFIVPLLSNGHDSGG
GTQNVSRPSSLRMLFSIPSCDVHHYWRKFDDAVMRPVFGGRGFVPFVPGSPLEQSVHEWS
>PAP.phavu.G19833.gnm2.ann1.Phvul.003G100600.1
---VGAMFQKLTTVMTSDHASVVSMNIFVALLCACIIIGHLLEENRWINESITALLIGLC
TGVSILLTSGGKSSHILVFSEDLFFIYLLPPIIFNAGFQVKKKQFFRNFMTIMLFGAVGT
LISFCIISLGAIHFFQKLDIGSLKLGDFLAIGAIFSATDSVCTLQVLNQDETPLLYSLVF
GEGVVNDATSVVLFKAIQNFDLSHIDLSTALQLIGNFLYLFIASTVLGIFAGLLSAYIIK
KLYFGKHSTDREVALMVLMAYLSYMLAELFSLSAILTVFFCGIVMSHYTWHNVTESS
RVTTKHVFATLSFIAEIFIFLYVGMDALDIEKWRIVSESPRKSIGVSSLLLALILVGRAA
FVFPLSFLSNLFKKSQAEKTDLKQQVTIWWAGLMRGAVSIALAYNQFTRSGHTKLRENAI
MITSTITVVLFSTLAFGLMTKPLVRLLLPSSKHVMSLASPPSTPKSFTVPLLGSGREDS
GGTPNGPPPTTFRMLLSIPTRGVHHYWRKFDDSVMRPVFGGRGFVPYVPGSPLEQT
IHQWH
>OUT.prupe.Lovell.gnm2.ann1.Prupe.1G142700.1
-----SLSRSVEMLMTSDHTSVVSMNLFVALLCACILLGHLLEESRWMNESITALAIGL
CTGVIILLTTGGKSSHLLVFSEDLFFIYLLPPIIFNAGFQVKKKQFFRNFMTIMTFGAVG
TLISFAIISLGAMHFFHKFNIGSLKIGDYLALGAIFSATDSVCTLQVLNQDETPLLYSLV
FGEGVVNDATSVVLFNAIQSFDLSHINTSTALQFIGNFLYLFAASTILGVVAGLLSAYVI
KKLYFGRHSTDREVALMILMAYLSYILSELFYLSAILT
VFFCGIVMSHYTWHNVTESSRVTTKHTFATLSFVAEIFIFLYVGMDALDIEKWRFVSDSP
GKSIAVSSILLALVLVGRAAFVFPLSFLTNLTKKSPSDKISLKQQVTIWWAGLMRGSVSM
ALAYNQFTRSGHTDLRANAIMITSTITVVLFSTVVFGLMTKPLVRILLPSSKHIGMISS
EPSSPKSITVPLLSNGQDSEHGPVNIPRPTSLRMLLSSPSHTVHHYWRK
FDNAFMRPVFGGRGFVPYVPGSPVEQNDHQWH
>OUT.prupe.Lovell.gnm2.ann1.Prupe.8G253100.1
----SALMRLGVKSTTTDEAPINSITLFVVLLCFCIVIGHLLEKSRWMTESVTALLIGLC
TGIVILLNTEWKSSRVLVFNEDIFFIYLLPPIIFNAGFQVKKKRFFQNFMTIMLLGAVGS
FISFVIVWLGSLHLFEKMDIGFLEMNDYLALGAILSATDTVCTLQVLNQDETPLLYSLVF
GEGVVNDATSVVLFNAIQRFDLSHINSTIVMEFIGNFLYLFLTSTLLGIAVGLLSAYIMK
KLYLGRHSTDREVALMILMAYLSYMVAELFDLSGILTVFFCGIVMSHYTWHNVTERSRVT
TKHAFATLSFVSEIFIFLYVGMDALDIEKWKFVSESPGTSIGVSSILLGLVLIGRAAFVF
PLCFASNLTRKHQSDKIGFKQQVTVWWAGLMRGAVSVALAYNWFTMSGHTQRRGNAVMIT
STITVVLFTNVVCGLLTKPLVRWLLPQHKHSGSIMSSESSEMSLAMPLLTNGDDPK
MAGDRIPRRTVLRMLLMTPVRSVHYYWRMFDDSFMRPVFGGRGFVPFAPGSPNEDIVHQS
-
>OUT.quisa.S10.gnm1.ann1.Qs0003180.1
-MAVQAFFTKFGTSMASDHTSVVSMNIFVALLCACIIIGHLLEENRWTNESITALIIGLC
TGVVILLTSGGKSSHILVFSEDLFFIYLLPPIIFNAGFQVKKKQFFRNFLTIMLFGAVGT
LISFGIISFGAMHFFQKMDIGSLKIGDYLALGAIFSATDSVCTLQVLNQDETPLLYSLVF
GEGVVNDATSVVLFNAIQSFDLSHINFSSGLQLIGNFLYLFIASTVLGVLAGLLSAYMIK
KLYFGRILPIVRLQLMILMAYLSYMLSELFYLSAILTVFFCGIVMSHYT
WHNVTESSRVTTKHAFATLSFVAEIFIFLYVGMDALDIEKWRIVSQSPGKSVGVSSILLG
LILVGRAAFVFPLSFLSNLTKKSQFEKIELKQQVTIWWAGLMRGAVSMALAYNQFTRLGH
TKLRGNAIMITSTITVVLFSTMVFGLMTKPLVRLLVPSSKHITSMLSLPS-P--------
------------------------------------------------------------
--------
>OUT.quisa.S10.gnm1.ann1.Qs0176770.1
-MAVQALFSKLGTSMTSDHSSIVSMNIFVALLCTCIIIGHLLEESRWTNESITALIIGLC
TGVVILLTTGGKSSHILVFSEDLFFIYLLPPIIFNAGFQVKKKQFFRNFMTIMLFGAAGT
FISFGIISLGAMHFFQKMNIGSLEIGDYLALGAIFSATDSVCTLQVLNQDETPLLYSLVF
GEGVVNDATSIVLFNAIQSFDLSHINFSSGLQLIGNFIYLFIASTVLGVLAGLLSAYIIK
KLYFGRHSTDREVALMILMAYFSYMLSELFYLSAILTVFFCGIVMSHYTWHNVTESSRKT
TKHAFATLSFMAEIFIFLYVGMDALDIEKWRFVSQSPGKSVGVSSILLGLVLLGRAAFVF
PLSFLSNLTKKYQFEKIELKQQVTIWWAGLMRGAVSMALAYNQFTRSGHTKLPGNAIMIT
STITVVLFSTVVFGLMTKPLVRLLVPSSKHLTSLPSPPSTPKPITDPLLSNGHDSE
LGSQNVFRPNSLRMLLGIPIHSIHHYWRKLDNAIMRPVFGGRGFVPLVPGSRVEQSVHQ
WH
>CAE.sento.Myeongyun.gnm1.ann1.Sto03g056330
------MYTKLMTSLTSDHASVVSMNLFVALLCACIIIGHLLEENRWINESITALVIGLC
TGVFILLTSGGKSSHILVFSEDLFFIYLLPPIIFNAGFQVKKKQFFRNFITIMLFGAVGT
LISFAIISLGAIHFLQKLDIGSLKLGDYLAIGAIFSATDSVCTLQVLNQDETPLLYSLVF
GEGVVNDATSVVLLKAIQNFDLAHIDLTTGLHLIGNFFYLFTASTVLGVLAGLLSAFIIK
KLYFGRHSTDREVALMILMAYLSYMLSELFNLSAILTVFFCGIVMSHYTWHNVTESS
RVTTKHAFATLSFIAEIFIFLYVGMDALDIEKWRFVRQSPGKSIGISSMLLALILVGRAA
FVFPLSFIANLAKKSQSEKIELKQQVTIWWAGLMRGAVSMALAYNQFTRSGHTKLRENAI
MITSTITVILFSTVVFGLMTKPLVRLLLPTSKHMSSIPSPPSTPKSFIVPLLGN------
--ENVRRPNSLRLLLSLPTRGVHHYWRKFDDAVMRPMFGGRGFVPFVPGSPLEQTDHQWQ
>DET.singl.CAF01.gnm1.ann1.evm_model_Chr08_2078
-MAFENMYTKLTALMTSDHASVVSMNLFVALLCACIIIGHLLEENRWINESITALVIGLG
TGFCILLTTGGKSSHILVFSEDLFFIYLLPPIIFNAGFQVKKKQFFRNFMTIMLFGAVGT
LISFAVISLGAIHFFPKLDIGSLKIGDYLAIGAIFSATDSVCTLQVLNQDETPFLYSLVF
GEGVVNDATSIVLFKAIQNFDLSHIDLNTGLQLIGNFLYLFISSTVLGVVAGLLSAYIIK
KLYFGRHSTDREVALMILMAYLSYMLSELFALSAILTVFFCGIVMSHYTWHNVTESSRVT
TKHAFATLSFVAEIFIFLYVGMDALDIEKWRFVSQSPRKSIGVSSLLLALILVGRGAFVF
PLSFLSNLTKKSSNNKIELKQQITIWWAGLMRGAVSIALAYNQFTRLGHTKLRENAIMIT
STITVVLFSTVVFGLMTKPLVRLLLPSSKHTANIPSPPCTPKSITLPLLGNGQDSAG
TLHNVCRPSSLRMLLSIPTRGVHHYWRKFDDAVMRPVFGGRGFVPFVPGSPIEQSVHQWS
>OUT.vitvi.PN40024.gnm2.ann1.VIT_205s0020g01960.1
----GSVVMKLGMVSTSDHSSVVSMNLFVALLCACIVVGHLLEEYRWMNESITALALGLC
TGIIILLTTRGKSSHILVFSEDLFFIYLLPPIIFNAGFQVKKKQFFRNFMTIMLFGAIGT
LISFGIISLGAIHFFKKMKIGSLDIGDYLALGAIFSATDSVCTLQVLNQDETPLLYSLVF
GEGVVNDATSVVLFNAIQSFDLSHIDSSIALQFIGNFLYLFITSTMLGVFAGLLSAYIIK
KLYFGRHSTDREVAIMILMAYLSYMLAELFYLSAILTVFFCGIVMSHYTWHNVTESSRVT
TKHAFATLSFVAEIFIFLYVGMDALDIEKWRFVSDSPGKSIGVSSILLGLVLVGRAAFVF
PLSFLSNLTKKSSSEKIHIKQQVTIWWAGLMRGAVSMALAYNQFTRAGHTQLRGNAIMIT
STISVVLFSTVVFGLMTKPLVRLLLPSPKPFTMISSEPSSPKYLVVPLIGNGEETEQ
ASQNVPRPTSLRMLLSTPSHTVHHYWRKFDDSFMRPVFGGRGFTPFIPGSPTEPNLGQWR
>OUT.vitvi.PN40024.gnm2.ann1.VIT_207s0104g01280.1
----------LGMRSTSDQVSIDAITLFVALLCACIVIGHLLEEYRWMNESITALFIGLC
TGIVLLLTTGGKISLILLFNEELFFIYLLPPIIFNAGFQVKKKQFFRNFMTIILFGAIGT
LISFGIISLGAIQLFKKLDIGFLEIGDYLAIGAIFSATDSVCTLQVLNQDETPLLYSLVF
GEGVVNDATSVVLFNAIQRFDLSHITSGIAFQFVGNFLSLFFASTLLGVFIGLLSAYIMK
KLYFGRHSTDREVALMIVMAYLSYIMAELFYLSGILTVFFCGIVMSHYTWHNVTESSRVT
TKHTFATLSFVSEIFIFLYVGIDALDIEKWRVVSNSPGTSIGVSSILLGLVLIGRAAFVF
PLSFLSNLTKKSESDKIGFKQQITIWWAGLMRGAVSVALAYNQFTMSGHTQLRGNAIMIT
STITIVLFSTLVFGLMTKPLISFLLPPPKYFSMMSSEPSSPKSFSMPLLANGQDPDG
DSHNTPPPTNLRMLWTTPTHTVHHYWRKFDNAYMRPVFGGRGFVPYVATSLTERNAPQ--
