# Supplementary material for: Legume genome structures and histories inferred from Cercis canadensis and Chamaecrista fasciculata genomes
Source: Plant J. 2026 Jun 10;126(5):e70981. doi: 10.1111/tpj.70981 (PMC13252982; doi:10.1111/tpj.70981)
Supplement: Supplementary file 4 — Data S4. Manuscript supplement; Compressed directory of aligned sequences from 2212 low‐copy gene families, for calculation of a consensus species tree. [file TPJ-126-0-s010.gz › S4_consen_species_tree/40_aln_fas_cln1/Legume.fam3.07058]

>CAE.acacr.Acra3RX.gnm1.ann1.g27646.t1
------------------------------------------------------------
------------------------------------------------------------
-----------------------------MASIYSCTECGSNLSLNPAHLFPPDFYFEAG
NKGTTSFSVVDASKFRFEKEDKIRPFFETLNYWGIQRNRTKIKCNSCGSLVGYVYDDGPP
LTDSPGQFHMGPSQVIPRAPRYRFKNKALRITSQS-------------------------
>PAP.aesev.CIAT22838.gnm1.ann1.Ae05g03820.1
------------------------------------------------------------
------------------------------------------------------------
-----------------------------MASTYSCTECGSNLNLNPSYAYPPDYYFEAG
NKDSVSFSAVDPTKLRFEKEDKIRPFFETLNYWGIQRKRTKMICNSCGRLLGYIYDDGPP
LIDTPGQFHMGPSQVIPRAPRYRFKNKALRITS---------------------------
>OUT.arath.Col0.gnm9.ann11.AT2G17705.1
------------------------------------------------------------
------------------------------------------------------------
-----------------------------ASTIYTCKECGSDLNLNPNDLFPPDFYFEAG
NKGTLSFAAVDAEKFRFEKEDKIMPFFETLNYWGIQRKRTKIKCTSCNHLIGYIYDDGPP
LTGGIGQYGFGPSQVIPRAPRYRFKTKAVQVSSQ--------------------------
>CER.bauva.BV-YZ2020.gnm2.ann1.rna-bv20236.t1
------------------------------------------------------------
------------------------------------------------------------
-----------------------------MASIYCCTECGINLNLNSAHVFPPDFYFEAG
NKGTISFSMVDNTKFRFEKEDKIRPFFETVNYWGIQRKRTKIKCNSCGRLVGYVYDDGPP
LTDSPGQFHFGPSQVIPRAPRYRFKNKALRITSQS-------------------------
>CER.cerca.ISC453364.gnm3.ann1.Cecan.6G261100.1
------------------------------------------------------------
------------------------------------------------------------
-----------------------------MASIYCCTECGTNLNLNSAHVFPPDFYFEAG
NKGTISFSMVDNTKFRFEKEDKIRPFFESVNYWGIQRKRTKIKCNSCGRVVGYVYDDGPP
LTDSPGQFHFGPSQVIPRAPRYRFKNKALRITSQS-------------------------
>CAE.chafa.ISC494698.gnm1.ann1.ChfasH1.6G316800.1
------------------------------------------------------------
------------------------------------------------------------
-----------------------------ASSIYSCTECGSNLNLNPAYVYPPDFYFEAG
NKGSISFSMVDTSKFRFEKEDKIIPFFETVNYWGIQRKRTKIKCNSCGHVVGYVYDDGPP
LTDSPGQFHMGPSQVIPRAPRYRFKTKSLRITSES-------------------------
>PAP.lotja.MG20.gnm3.ann1.Lj2g3v1648050.1
------------------------------------------------------------
------------------------------------------------------------
---------------------------DSSSSIYCCTECGTDLNLNPAYAFPPDFYFEAG
NKHSVSFSAVDSTKFTFEKEDKIRPFFETLNYWGIQRKRTKIKCCNCRRLVGHIYDDGPP
LTDSPGQFHMGPSQVIPRNPRYRFKTKALRITSPTSK-----------------------
>PAP.lotja.MG20.gnm3.ann1.Lj2g3v1659640.1
------------------------------------------------------------
------------------------------------------------------------
---------------------------DSSSSIYCCTECGTDLNLNPAYAFPPDFYFEAG
NKHSVSFSAVDSTKFTFEKEDKIRPFFETLNYWGIQRKRTKIKCCNCRRLVGHIYDDGPP
LTDSPGQFHMGPSQVIPRNPRYRFKTKALRITSPTSK-----------------------
>PAP.medtr.A17_HM341.gnm4.ann2.Medtr5g022990.1
------------------------------------------------------------
------------------------------------------------------------
-----------------------------MASIYTCSECNTNLNLNTSYTYPPDFYFEAG
NKNSISFSTIDATKFKFEKEDKIRPFFETINYWGIQRKRTKIKCNNCNHLVGYVYDDGPP
LINTPGQFHMGPSQVIPRAPRYRFKSKSLRITSQ--------------------------
>CER.phach.longxuteng.gnm1.ann1.LXT23343.t1
------------------------------------------------------------
------------------------------------------------------------
-----------------------------MASIYCCTECGTNLNLNSAYVFPPDFYFEAG
NKGTISFSMVDSTKFRLEKEDKIRPFFETVNYWGIQRKRTKIKCNSCGRLVGYVYDDGPP
LTDSPGQFHFGPSQVIPRAPRYRFKNKALRITSQS-------------------------
>PAP.phavu.G19833.gnm2.ann1.Phvul.002G104600.1
------------------------------------------------------------
------------------------------------------------------------
-----------------------------MASAYTCKVCGSNLNLNSAYAFPPDFYFEAG
NKDSLSFSAVDAANFKFEKEDKIRPFFETLNYWGIQRKRTKIKCNTCASLLGHVYDDGPP
LTDSPGQFHMGPSQVIPRAPRYRFKTKSLTIAS---------------------------
>OUT.prupe.Lovell.gnm2.ann1.Prupe.7G175100.1
------------------------------------------------------------
------------------------------------------------------------
---------------RNVFFSKKFNSTMASDSIYTCTECGANLNLSASYLYPPDFFFEA
GNKGTLSFSWVDGTKFRFEKEDKIRPFFETRNYWGIQRTRTKIKCNGCGRLVGHIYDDGT
PMTDSPGQLHMGPSQVIPRAARYRFKTKALRVSSS-------------------------
-
>OUT.quisa.S10.gnm1.ann1.Qs0120780.1
------------------------------------------------------------
------------------------------------------------------------
-----------------------------MASIYSCKECGANLNLNSVHLFPPDFYFEAG
NKGTLSFTSVDTTKFRFEKEDKIRPFFETLDYWGIQRKRTKIKCNNCGRLVGYVYDDGPP
LTDSPGQFHFGPSQVIPRAPRYRFKKKALHITSES-------------------------
>OUT.quisa.S10.gnm1.ann1.Qs0146110.1
------------------------------------------------------------
------------------------------------------------------------
-----------------------------MASIYSCKECGANLNLNSIHLFPPDFSFDAG
NKGTVSFASVDSTKFRFEKEDKIRPFFETLDYWGIQRKRTKIKCNSCGCLVGYVYDDGPP
LTDSPGQFHFGPSQVIPRAPRYRFKNKALHITYE--------------------------
>CAE.sento.Myeongyun.gnm1.ann1.Sto06g201660
------------------------------------------------------------
------------------------------------------------------------
-----------------------------MASIYSCTECGSNLNLNPAHVFPQDFYFEAG
NKGTISFSMVDTSKFRFEKEDKIRPFFETLDYWGIQRKRTKIKCNSCGRLVGYVYDDGPP
LTDSPGQFHFGPSQVIPRAPRYRFKTKALRITSQS-------------------------
>CAE.sento.Myeongyun.gnm1.ann1.Sto06g201700
------------------------------------------------------------
------------------------------------------------------------
-----------------------------MGCIYTCTDCGTNLNLNPDSLYPPDFYFDAG
NKGTISFSMIDQTKFKFEQEDKVRPFFETLSYWGLHRKRIKILCNTCSRLIGHVYDDGPP
LTNNPGQYHMGPTQVIPRASRFRFKTKALRIVSDSDSQ----------------------
>DET.singl.CAF01.gnm1.ann1.evm_model_Chr12_995
------------------------------------------------------------
------------------------------------------------------------
-----------------------------MASIYSCTDCGSNLNLNTAHVFPPDFYFEAG
NKGTISFSAVDTTKFRFEKEDKIMPFFETVNYWGIQRKRTKIKCNGCGRLVGYVYDDGPP
LTDSPGQFHFGPSQLAEGMTPDSFQLSCSAFCAISCQLNLYC----PSLSWKMEFGLNLP
>OUT.vitvi.PN40024.gnm2.ann1.VIT_200s0264g00060.2
------------------------------------------------------------
------------------------------------------------------------
-----------------------------MASVYSCRECGTNLNLNATHLFPSDFYFDAG
NKGTLSFACVDATKFRFEKEDKIRPFFETLDYWGIQRKRTKIKCNSCGRLVGYIYDDGPP
LTDSPGQLHFGPSQVIPRAPRYRFKTKTLQIASQ--------------------------
