# Supplementary material for: Legume genome structures and histories inferred from Cercis canadensis and Chamaecrista fasciculata genomes
Source: Plant J. 2026 Jun 10;126(5):e70981. doi: 10.1111/tpj.70981 (PMC13252982; doi:10.1111/tpj.70981)
Supplement: Supplementary file 4 — Data S4. Manuscript supplement; Compressed directory of aligned sequences from 2212 low‐copy gene families, for calculation of a consensus species tree. [file TPJ-126-0-s010.gz › S4_consen_species_tree/40_aln_fas_cln1/Legume.fam3.07064]

>CAE.acacr.Acra3RX.gnm1.ann1.g27836.t1
MSFSLFSTPQQQSP----FQPQQQQQ----HSSLFLPQQQQPQLQLQPQ---PQPPPPQ
QLFLFTTDKTPANYSSKWADLHPDSQKFLLEIEERILEYRDESQRLDQCHRLYDSSISNE
GFELDASHIVQELGGISTAMERQKTLLQELMFVVKDMLRNTEVAIRSFMMLRPRFLHPS
GGASSATAPLQTPGTTVTPSSSSQPITTTIVPVFDFYYGLPKKPSPFLQQSVLRFEKYLG
ECRQWIEELEQLLLLDSEKNGSNNRSSLLESLPKVLTNVHDFFVHVAAKAESIHQYIESM
KSAYLADQRRWGEVNDPFLEADRRETARQEAASKRVHPTLHLPANTQPSTQVAGLFSSSG
TQGTLTASQTSATTTSSSSGSGLSLFSTPSSVPPSSMPSMFTTPTTSAPAPSLFVSSSAT
PQPLAFGSSS-SLFAPSSSPSLFSSSASPFGAST-GGLLFSTPFASGPAIGSGASFGAS
KSSRPKSRTARR
>PAP.aesev.CIAT22838.gnm1.ann1.Ae05g06000.1
MAFSLFSTPQQQQQQPQLFQPQQQQQPFQQSSLFLPPQQQQQQQQQLQPQFQQ
QPQQQQQLFLFTNDKTPASYGTNWSDLHPDSQKFLLQIEERILEYRDESQRLDQCSRLYD
SSVSNDGFELDASHIVQELGGINTALERQKTVLQELMSVVKDMLRNTEVAVRSFMMLRPR
FLHPSGGASSATAPSQTPGST------SQPTAT-IVPVFDFYSGLPKKPSPFLQQTVLRF
EKYLGECHQWIEELEQLLLLDSERNSSANGSSLLQSLPKVMTNVHDFFVHVAAKVESIHQ
YIESMKSAYLADQRRRGEVNDPFLEADRRETARQEAASKRVHPTLHLPANSQPS
TQVAGLFSSSGTQGALTAPTTSAATSSSSSGSGLSLFSTPSSAPSSS---LFTTPSTPAP
GSSLFGPSTATPQTSLFGSTTPSLPGPASTPSLFSSTASLFSSTPAGNSLFSSSFVSGAA
TGSGASFG-SKNPRPKSRTARR
>OUT.arath.Col0.gnm9.ann11.AT4G37130.1
---SIFSQSQPQQTNS-IFSQQQTNSQQQQQTSLFQPQQFQ----QQQQQLN
QQQQQQQQLYLFTNDKAPANYSTKWADLHPDSQKLLLQIEEKILEHRSESQRLDQCSR
LYDSSVSSEGFEFDASRIVQELGGINTAMDRQKAVLHELMIVAKDMLRNAEIAVRSFMML
QPRFPHWKGVVSVGSQPSQGQGTNPAPSSGQQQAVTTTVQVSDFYRGIPKKPTAFL
LQTVVRFEKYLNECRQWVEELEQLLALDSDKYSRH--ASLLESLPKVMSNVHDFFVHVAA
KVESIHQYIESMRTSYLADQRRRGECHDPFLEADRRETAKQEAAAKRVHPTLHLPAST
QPSTQVAGLIASSATPGGSNPPQTSVPTSNPSSGAGFSFLNTPASGPSSS---LFATPS
STAPTSSLFGPSPTPTQTPLFGSSPASTFG--STQSLFGQTTPS--------LTMPSQFG
GATP-GSGASFGMTKSSRPKSRTTRR
>CER.bauva.BV-YZ2020.gnm2.ann1.rna-bv19982.t1
MSFSLFSTPQQQQSPFQPQQQQQQQSPFQPGSLF-VPQQQQFQQQQQQQFQQQQQQQQQQ
LFLFTNDKAPGNYSTKWADLHPDSQKTLLQIEEKILEYRDESQRLDQCSRLYDSSVSNDG
FELDASHIVQELGGISAAMERQKTLLQELMFVVKDMLRNTEVAVRSFMMLRPRFLHPSGG
VSSATAPSQTPGATVTPSSGSQRMATSITPVFDFYSGLPKKPSPFLQQTVSRFEKYLGEC
RQWIEELEQLLLLDTERNISNNGSSLLQSLPKVMTNVHDFFVHVAAKVESIHLYIESMKS
AYLADQRRRGEVNDPFLEADRRETARQEAASKRVHPTLHLPVNSQPSTQVAGLFSSSGTH
AAPNATQTSVATSS---GSGFSLFNMPSSAPSSSMSSLFTTPTTSAPGSSLYGPSSATPQ
ASLFGSSA-SLFAPSSTPSLFSTIP--------GASPLSTPFASGAATGSGASFN-SKSS
RQKSRTTRR
>CER.bauva.BV-YZ2020.gnm2.ann1.rna-bv27813.t1
MSFSLFSTPTQQQQ--SLFQPQQQQSPFQPGSMFL-PQQQQ--QQQQQQQIQPQQQQQQ
QLFLFTNDKAPGNYSTKWADLHPYSQKTLLQIEEKILEYRDESKRLDQCSRLYDSSVSND
GFELDASHIVQELGGISAAMERQKTLLQELMFVVKDMLRNTEVAVRSFMMLRPRFLHPS
GGASSATAPSQTPGATVTPSSGSQPTATSIMPVFDFYSGLPKKPSPFLQQTVSRFEKYLG
ECRQWIEELEQLLLLDSERNISNNGSSLLQSLPKVMINVHDFFVHVAAKVESIHQYIESM
KSAYLADQRRCGEVNDPFLEADRRETARQEAASKRVHPTLHLTVNSQPSTQVAGLFSSSG
THVASAAPQTSVATSS---GSGFSLFTTPSSAPSTLVSSLFTTPTTSAPGSSFFGTSNAT
PQASLFGSSA-SLFAPSSTPSLFSTTP--------GVSPFSTPFASGAAIGSGASFN-SK
SSRQKPRTTRR
>CER.bauva.BV-YZ2020.gnm2.ann1.rna-bv27815.t1
------------------------------------------------------------
-------------------------------MEKILEYRDESQRLDQCSRLYDSSFSNDG
FELDASHIVQELGGISGAMERQKTLLQELMFVVKDMLRNTEVAVRSFMMIRPRFLHPSG
GASSATAPSQNPGTTVTPSSGSQPTATSIMPVFDFYSGLPKKPSPFLQQTVSRFEKYLGE
CREWIEELEQLLLLDSERNISNNGSSLLQSLPKVMINVHDFFVHVAAKVESIHQYIESMK
SAYLADQRRCGEENDPFLEADRRETARQEAASKRVHPTLHLPVNSQPSTQVAGLFSSSGT
HVASAASQTSVATSSGSGTPGVSPFSTPFAS----------------------------
------------------------------------------------------------
-----------
>CER.cerca.ISC453364.gnm3.ann1.Cecan.6G289800.1
MSFSLFSTPTQQQQ--SLFQPQQQQQPFQPGSLFFQQQQQQ
FQPQQQQQQFQPQQQQQQQLFLFTKDKAPGNYSAKWADLHPDSQKTLLQIEEHILE
YRDESQRLDQCSRLYDSSVSNDGFELDASHIVQELGGISAAMERQKTLLQELMFVVKDML
RNTEVAVRSFMMLRPRFQHPSGGASSATAPSQTPGATVTPSSSSQPTATSIMPVFDFYS
GLPKKPSPFLQQTVSRFEKYLGECRQWIEELEQLLLLDSERNISNNGSSLLQSLPKVMTN
VHDFFVHVAAKVECIHQYIESMKSAYLANQRRRGEVNDPFLEADRRETARQEAASKRVHP
TLHLPVNSQPSTQVAGLFSSSGTHVALAAPQTSLATSS---GSGFSLFTMPSSAPSSSMS
SLFTTPTTSAPGSSLFGPSSATPQASLYVSSA-SLFAPSSTPSLFSTTP--------GV
SPFSTPFASGAATGSGASFN-SKSSRQKSRTTRR
>CAE.chafa.ISC494698.gnm1.ann1.ChfasH1.6G339000.1
MSFSLFSTPQQQP----LFQPQQQQQQQQQGSMFF-PQQQQQQPQPQPQ-LQPQMQPQ
QQLFLFTTDKAPANYSTKWADLHPDSQKILLQIEERILEYRDESQRLDQCSRLYDSSISN
EGFELDASHIVQELGGISTAMERQKTLLQELMFVVKDKLRNTEVAIRSFMMLRPRFLHPG
GGASGATAPSQTPGTTMTPSSSSQPTSTTIVPVFDFYNGLPKKPSPFLQQTVLRFEKYL
GECRQWIEELEQLLLLDSERNNSNNRSSLLQSLPKVMANVHDFFVHVAAKAESIHQYIES
MKSAYLADQRRWGEVNDPFLEADRRETARQEAASKRVHPTLHLPANTQPSTQVAGLFSSS
GTQVVSAIPQASAATAASSSGSGFSLFSTPSSAPSSSMSSLFTTPTTSAPASNLFGSSS
ATPQPSLFSSSSASLFAPSSTPSLFGGTTTPFGAST-GGSLFSTPFASGAATGSGASFG
GSKSSRPKSRTARR
>PAP.lotja.MG20.gnm3.ann1.Lj2g3v1828890.1
MSFSLFSTPQQQQQPQQLFQP-QQQSPFQQ-NSLFNSQQQQFQQQQQ------QQQQ
QHQLFLFTNDRTLASYGTNWSDLHPDSQKILLQIEERILEYRDEGQRLDQFSLLYDSSVS
NDGFEVDACHIVQELGGISTAMERQKALLQELMSVVKDMLRNTEVAVRSFMMLRPRF-HP
SGGSSSATAPSQAPGVTTTPSSSSQPTSTSMVPVFDFYSGLPKKPSPFLQQTVLRFEKYL
GECHQWVEELEQLLLLDSERNTSSNGSSLLQSLPKVMTNVHDFFVHVASKVEGIHQYIES
MKSAYLADQRRRGEVNDPFLEADRRETARQEAASKRVHPTLHLPANSQPSTQVAGLFSSS
GTQGLLNAPQTSAAPSSSSSGSGFSLFNTTSSAPSSSMPSLFATPSTPAPGSSWFASSS
TTPQSSLFGSASSSFLGSASTPSLFGNTAPLLNTPPATSSFFSNPFPSGAATGSGASFGG
QKNPRPKGRVST-
>PAP.medtr.A17_HM341.gnm4.ann2.Medtr5g018390.1
MAFN-FSTPQQSQPQQTLFQPQQQQSPFQQQSSLFQPQQPQFQPQFQQQQFQAQQQ
QQQQLFLFTNDKTPASYSTNWADLHPDSQKFLLQIEERVLEYRDESQRLDQCNRLYDSSV
SNDGFEVDASHIVQELGGISTAMERQKTLLQELTSAVKDMLRNTEVAVRSFMILRPRFHY
PSGGASSATAPSQTPGAT-TPSLNSQPPATSMVPVFDFYSGLPKKPSPFLQQTILRFEKY
IGECHQWIQELEQLLLLESEKNASSNGSSLLQSLPKVMTNVHDFFVHVAAKVESIHQYME
SMKTAYLADQRRRGEVNDPFLEADRRETARQEAASKRVHPTLHLPANSQPSTQVAGLFSS
SGTQGALVSQQTAATTPSLSIGSGSSLFNTPSSAPSTT-PSLFGTPTTPAQGASWPAPSS
STPQGSLFGSASSSLPGATSTPSLFGNSTPLFNSTPAGTSVFPSPYVSGAATGSGASFG-
AKNPRSKSRTARR
>CER.phach.longxuteng.gnm1.ann1.LXT23598.t1
MSFSLFSTPTQQQQS--PFQPQQQQSPFQPSSLFFQPQQQQQQQQQLQPQQQPQQ-QQQ
QLFLYTNDKAPGNYSTKWADLHPDSQKTLLQIEEKILEYRDESQRLDQCSRLYDSSVSND
GFELDASHIVQELGGISAAMERQKTLLQELMFVVKDMLRNTEVAVRSFMMLRPRFLHSSG
GASSATAPSQTPGATVTPSSSSQPTATSIMPVFDFYSGLPKKPSPFLQQTVSRFEKYLGE
CRQWIEELEQLLILDTERNISNNGSSLLQSLPKVMTNVHDFFVHVAAKVESIHQYIESMK
SAYLADQRRRGEVNDPFLEADRRETARQEAASKRVHPTLHLPVNLQPSTQVAGLFSSSGT
QATLAATPTSVATSS---GSGFSLFNTPSSAPSSSMSSLFMTPTTSASGSSLFGSSSATP
QASLFGSSA-SLFAPSSTPSLFSQTP--------GVSPFSTPFASGAATGSGASFN-SKS
SRQKSRTTRR
>PAP.phavu.G19833.gnm2.ann1.Phvul.002G022500.1
MSFSLFATPQQQQQPQ------PQQSPFQQQTSLFQSQQQQFQPQQQQQ--QPQQA-
QQQLFLFTNDRTPASYSTNWADLHPDSQKILLQIEERILEYRDESQRLDQCSRLYDSSVS
NDGFELDAGHIVQELGGISTGMERQKTLLQELMSNVKDMLRNTEVAVRSFMILRPRFHHP
SGGSSSATAPSQTPGVTMAPGSSGQPINASIVPVFDFYSGLPKKPSPFLQQTILRFEKYL
GECHQWIEELEQLLLLDSERNASSNGSSSLQSLPKVMTNVHDFFVHVAAKVESIHQYIES
MKSSYLADQRRRGEVNDPFLEADRRETARQEAASKRVHPTLHLPANPQPSTQVAGLFSSS
GTQAVLPAPQTSAATSSLSSGSGFSLFSTPASAPSSSMLSLFTTP-TPAPV--------
--PQTSLFGSAT-SVPGPASTPSLFGNTTPLFSTTPATNSLFSTPFGSGAATGSGASFG
GSKNPRAKSRTARR
>OUT.prupe.Lovell.gnm2.ann1.Prupe.7G142300.1
MAFSFYSTPQPQPQQQSLFQTQQPSQLFPQSSPFFSQQQQQPQQQQQQ
QQQQQQQQQQQQMFLFTNDKAPASYSTKWADLHPDSQKILLQIEERILGHRDESQRLDQC
SRLYDSSVSNDTFEHDASRILQELGGIGTAMDRQKALLHELMAIVKDMLRNSEVSVRTFM
ILRPRFLHPNGGTSNAIAPSQASGATVPPGSSSQPTATSIVPVFDFYNGLPRKPSPFLQ
QTIARFEKYLVECRQWIEELEQLL-LASERNSANDGSSLLQSLPKVMSNVHDFFVHVAAK
VESIHQYIVSMKSAYLANQRRLGDGNDPFLEADRRETARQEAAAKRVHPTLHLPATSQPS
TQVAGLFASSGTQGASPAPQISTATITASSGSGLSLFNTP-SAPSSSMSSMFATPITSG
PISSLFGSSSATPQTSLFSSSSASLFGAASTPSLLGNTAAAFGSTPIGSSLF----ASG
APTGMGSSFTSSKSTKSRGRGGR-
>OUT.quisa.S10.gnm1.ann1.Qs0118580.1
MSFSLFSTPQPQPRPQQLFQHQQPQQ----NSLFFPQQQQQFQQQ---QQFQ--QQQQ
NQLFLFTKDKTPANYSTKWADLHPDSQKALLQIEERILEFKDESQRLDQSSRLFDPSVSN
DGFEHDASHIVQELGGISTGMERQKALLQELMVIVKAMLHNTEVAVRSFMMLRPRFLHPN
GGASSATMPAQPPGATVTPGSNGQPTATSVLPVFDFYNGVPRKPSPFLQQTVLRFEKYL
GECRQWIEELEQILLLNSDRNGSSSGSSLLESLPKVMSNVHDFFVHVAAKVESIHQYIES
TKTAYLADQRHQGDLNDPFLEADRRETARQEAAGKRVHPTLHLPAISQPSTQVAGLFSSS
AIQPPSTAPQTSAATTSASPGSGLSLFSTP-SASSSSMSSLFTTPATS----SLFGSST
ATTQTSFPGSSSASLFGSTSTPSLFGSTTSFSSTTPAGGPLFSSPFATGAATGSGAS
FGASKSSRPKSRTARR
>OUT.quisa.S10.gnm1.ann1.Qs0143690.1
MSFSMFSTPQPQQQTRQLFQPQQPQQPFQQNTLFFPQQQQQQQQQLQLQ
QQQQQQQQQHQLFLFTNDRTPANYSTKWADLHPDSQKFLLQIEERILGYRDESQRLDQSS
RLYDSAVSNDGFEHDANHIVQELTGISTGMERQKTFLQELMVIVKDMLHNTEVAVRSFIM
LRSRFLHPNGGASSATVPPQTPGATVTPGSNSQPTSASIVPVFDFYSGVPKKPSPFLKK
TILRFEKYLGECRQWIEELEQLLLLDSDRSGSSSGSSLLDSLPKVMSNVHDFFVHVAAKV
ESIHQYIESMKTAYLAEQRRRGDVNDPFLEADRRETARQEAATKRVHPTLHLPANLQPSI
QAAVLFSSSGVQPPSTGPQASAVTSA-SSGSGLSLFSTP-SAPSSSMSSLFTTPATS--
--PLFGLSSATAQTSFLGSSSASLFGSASTPFVWKYYSFWFCNSCWRFTLFNSICFRC-
-----------------------
>CAE.sento.Myeongyun.gnm1.ann1.Sto11g365300
------------------------------------------------------PQQPQQ
IFLFTRDKTPATYSTKWADLHPDSQRFLLQIEERILEYRDESQRLDQSSRLFDSSVSNEG
SESDASHIIKELGGISTAIGRQKNLLQELTSVIKNLLRNTEVAVRSFMMLRPRFLHPSG
NASSATAPSHTPGVTVMPSLSNQPSPTSIVPVLDFYNGVPKKPSPFLQKTISRFENNLA
ECRRRIEELEQLLVLDSERKTYNSGSSRLQSLPKVVTNVHDVFVNVAAKVESIHQHINSM
KSVYLAEQRHRGEVNNPFVEADRRETARQEASSKRVHPTLHLPANSQPSTQVAGLFSSSG
TQGALAAPHTSPLTSNS-SGSGLSVFSTPSSAPSSSMPSLFPTPTTSAPVSSLFGSSSAT
PKTSGFKVSSGSLFG--STPSQFGNTNPSFGSVP-GGSVFPTPSTSVSSVGSSSATP
--KTSRFKVSTS--
>DET.singl.CAF01.gnm1.ann1.evm_model_Chr01_4479
MSFSLFSTPQQQQQSP--FQQ---QS-------IF-PQQQQ--QQFQPQ--QPSKQQ-QQ
LFLFTNEKTPANYSTKWADLHPDCQKTLLQIEERILEYRVESQRLDQCSRLYDSSVSNDG
FELDASHIVQELVGISTAMERQKVLLQELMSNDKDMLRNMEVAVHSFMMLRPRFLHPSW
GASSATSPLQVPGATGASSSSSQPTATSIVPVMDFYSGLPKKPSPFLQQTVSRFEKYISE
CRQWIEELEQLLLLDSEGKNSNNGSSLLQSLPKVMTNVHEFFVHVAARVESIHQCIESMK
LAYLDDQRQRGEVNDPFLEADRRETVRQEAASKRVHPTLHLPANSQPSTQVAGLFSSSGT
QGSLPAQQTAAATSSSSSASGFSLFNTPTSAPSSFMSSLFTTPTTSAPVSSLFGSSSAT
PQSSLFSSSS-ALFPSASTPSLFSGSASSFGSTPTVGSLFSTPFASGAATGSGVSFGATA
VS---------
>DET.singl.CAF01.gnm1.ann1.evm_model_Chr12_724
MSFSLFSTPQQQSP----FQPQQQQQPFQTGSLLFPPQQQQQQQQQQQQYFQPQQQ-
-QQLFIFTNDKAPANYSTKWADLHPDSQKFLLQIEERILDYRVESQKLDQCSRLYDSSVS
NDGFELEAGHIVQELGGINTAMERQKTLLHELMSNVKDMLRNTEVAVRSFMMLRPRFLVP
SGGALTATAPSQTPGVTVTSSSSGQPTATSIVPVFDFYSGLPKKPSPFLQQTVSRFEKY
LGECCLWIQELEQLLLLDSERNASNKGSSLLQSLPNVMTNVYDFFVHVAAKVESIHQYID
SMKSAYLADQRCHGEVNDPFLEADRRETARLGSCFKKSSSNVAFTWKFTTFN------SS
CRVVFQFRNSRSIGCPTNICN--NFIKFTCK-----------------------WVLTIQ
CTFS-SIFLYVIFSVYNTNNFCACFLFVWIIQFSTPKLPYWFFICFLISFC---------
-------------
>DET.singl.CAF01.gnm1.ann1.evm_model_Chr12_730
MSFSLFSTPQQQSP----FQPQQQQQPFQTGSLLFPPQQQQQQQQQQQQYFQPQQQP
-------------------AAGLHEKGIQ-LKHIMERILDYRVESQKLDQCSRLYDSSVS
NDGFELEAGHIVQELGGINTAMERQKTLLHELMSNVKDMLRNTEVAVRSFMMLRPRFLVP
SGGALTATAPSQTPGVTVTSSSSGQPTATSIVPVFDFYSGLPKKPSPFLQQTVSRFEKY
LGECCLWIQELEQLLLLDSERNASNKGSSLLQSLPNVMTNVYDFFVHVAAKVNGKKY---
------------------------------------------------------------
------------------------------------------------------------
------------------------------------------------------------
-------------
>OUT.vitvi.PN40024.gnm2.ann1.VIT_207s0255g00010.1
MAFSLFSSPQPQQPQQ-LFQPPQPQQPFQQPNPFLQQQQQQQQQQQQQQQFQQ
QQQQQQPLYLFTNDKAPATYSTKWADLHPDSQKFLLQIEERILEYRDESQRLDQCGRLY
DSSVSNDAFELDASRIVQELGGVSTAMERQKAVLQELMAVVKDMLRNTEVAVRSFMMLRP
RFLHPGGAVSSAPAPSQAPGATVVPSASSQLTVTSMAPVFDFYSGLPRKPSPFLLQTVA
RFEKYLGECRQWIEELEQLL-IDFDRNSSNGSSSLLQSLPKVMSNVHDFFVHVAAKVKKT
FLFFK-------------------------------------------------------
------------------------------------------------------------
------------------------------------------------------------
------------------
