# Supplementary material for: Legume genome structures and histories inferred from Cercis canadensis and Chamaecrista fasciculata genomes
Source: Plant J. 2026 Jun 10;126(5):e70981. doi: 10.1111/tpj.70981 (PMC13252982; doi:10.1111/tpj.70981)
Supplement: Supplementary file 4 — Data S4. Manuscript supplement; Compressed directory of aligned sequences from 2212 low‐copy gene families, for calculation of a consensus species tree. [file TPJ-126-0-s010.gz › S4_consen_species_tree/40_aln_fas_cln1/Legume.fam3.07078]

>CAE.acacr.Acra3RX.gnm1.ann1.g28258.t1
---MWCLCVGTLVIIWITHWVYRWRNPRCNGKLPPGSMGLPLLGETLHFFSPNTTDNIP
PFIKLRMEKYGPIFKTNLVGRPVVVSTDSALNHFIFQQEGNLFQSWYPDTFTEIFGRQNV
GSLHGFMYKYLKNMVLHLFGPESLKNMISEVEQTVCTTLQQWSFQESVELKEATAKMIFD
LTAKKLISYDSSNSSENLMENFVAFIQGLISFPLNIPGTAYYKCLQGRKKAMKMLKNMLQ
ERKAMPRKEQSDFFDYVVEELQKEGTILTEEIALDLMFVLLFASFETTSLALTCAIKFLV
ENPLVLKGLEEEHEAILKQREDPNSGVTWKEYKSMTFTFQFINETARLANIVPGIFRKAL
REINFKGYTIPADWAVMACPPAVHLNPDIYKDPLSVNPWRWQGMETNGRSKNFMAFGGGM
RFCVGTEFTKVQMAVFLHCLVTKFRWRPIKGGNILRTPGLQFPDGYHVQIIEKDQKMP--
-
>PAP.aesev.CIAT22838.gnm1.ann1.Ae05g09490.1
---MWALYLGALVIIGITHWVYRWRNPSCNGKLPPGSMGLPLLGETLQFFSPNTTDDIPP
FVKQRMKRYGPIFKTNLVGRPLVVSTDPDLNYFIFQQEGNVFQSWYPDTFTEIFGRQNVG
SLHGFMYKYLKNMVLSLFGPESLKKMLSEVEHAACKTLEQWSCQDSVELKEATAKMIFDL
TAKKLISYDSTKSSENLRDNFVAFIQGLISFPVDVPGTAYHKCLQGRKRAMKMLKNMLQE
RRAKPRKEQSDFFDYVVEELKKEGTILTEAIALDLMFVLLFASFETTSLALTYAIKVLSD
NPLVLKQLQEEHEAILKQREDPNSGVTWKEYKSMTFTFQFINETARLANIVPGIFRKALR
EINFKGYTIPAGWAVMVCPPAVHLNPAKYQDPLAFNPSRWQGMELNGATKQFMAFGGGLR
FCVGTDFTKVQMAIFIHCLVTKYRWQPIKGGNILRTPGLQFPDGFHVQMIKKDQGKQEP-
>OUT.arath.Col0.gnm9.ann11.AT1G12740.4
---MWALIWVSLLLISITHWVYSWRNPKCRGKLPPGSMGFPLLGESIQFFKPNKTSDIP
PFIKERVKKYGPIFKTNLVGRPVIVSTDADLSYFVFNQEGRCFQSWYPDTFTHIFGKKNV
GSLHGFMYKYLKNMVLTLFGHDGLKKMLPQVEMTANKRLELWSNQDSVELKDATASMIFD
LTAKKLISHDPDKSSENLRANFVAFIQGLISFPFDIPGTAYHKCLQGRAKAMKMLRNMLQ
ERRENPRKNPSDFFDYVIEEIQKEGTILTEEIALDLMFVLLFASFETTSLALTLAIKFLS
DDPEVLKRLTEEHETILRNREDADSGLTWEEYKSMTYTFQFINETARLANIVPAIFRKAL
RDIKFKDYTIPAGWAVMVCPPAVHLNPEMYKDPLVFNPSRWEGSKVTNASKHFM
AFGGGMRFCVGTDFTKLQMAAFLHSLVTKYRWEEIKGGNITRTPGLQFPNGYHVKLHKKR
-------
>OUT.arath.Col0.gnm9.ann11.AT1G55940.2
MKEMWGLFVIALVVVKISLWLYRWANPNCSGKLPPGSMGFPVIGETVEFFKPYSFNE
IHPFVKKRMFKHGSLFRTNILGSKTIVSTDPEVNFEILKQENRCFIMSYPEALVRIFGK
DNLFFKQGDFHRYMRHIALQLLGPECLKRFIQQIDIATSEHLKSVSFQGVVDVKDTSG
RLILEQMILMIISNIKPETKSKLIESFRDFSFDLVRSPFDPSWNALYNGLMARSNVMKM
LKRMFKERREEDDSKYGDFMETMIYEVEKEGDTINEERSVELILSLLIASYETTSTM
TALTVKFIAENPKVLMELKREHETILQNRADKESGVTWKEYRSMNFTHMVINESLRLGS
LSPAMFRKAVNDVEIKGYTIPAGWIVLVVPSLLHYDPQIYEQPCEFNPWRWEGKELLSGS
KTFMAFGGGARLCAGAEFARLQMAIFLHHLVTTYDFSLIDKSYIIRAPLLRFSKPIRITI
SENPLS-----
>OUT.arath.Col0.gnm9.ann11.AT1G65670.1
--EVYELVMVSLIVVKLFHWIYQSKNPKPNEKLPPGSMGFPIIGETFEFMKPHDAFQF
PTFIKERIIRYGPIFRTSLFGAKVIISTDIELNMEIAKTNH---APGLTKSIAQLFGENN
LFFQSKESHKHVRNLTFQLLGSQGLKSVMQDIDLLTRTHMEEGARRGCLDVKEISSKIL
IECLAKKVTGDMEPEAAKELALCWRCFPSGWFRFPLNLPGTGVYKMMKARKRMLHLLKET
ILKKRAS-GEELGEFFKIIFEGAET----MSVDNAIEYIYTLFLLANETTPRILAATIKL
ISDNPKVMKELHREHEGIVRGKTEKETSITWEEYKSMTFTQMVINESLRITSTAPTVFRI
FDHEFQVGSYKIPAGWIFMGYP-NNHFNPKTYDDPLVFNPWRWEGKDLGAIVRTYIPFG
AGSRQCVGAEFAKLQMAIFIHHL-SRDRWSMKIGTTILRNFVLMFPNGCEVQFLKDTEVD
N---
>OUT.arath.Col0.gnm9.ann11.AT1G78490.1
MSSIWNMLMVALVVVRISHWLYRWSNPKCPGKLPPGSMGFPIIGETLDFFKPCGVEGI
PTFVKKRMIRYGPLFRTNIFGSKTVVSTDPDVIHQIFRQENTSFELGYPDIFVKVFGKDN
LFLKEVFIHKYLQKITMQILGSEGLKTMLGNMDKATRDHIRSIASQGSFNVRKEVENLV
VAYMTPKLISNLKPETQSKLIDNLNAFNLDWFKSFLRLSWKAVTKALKSREEAIQVMKD
VLMMRKET-REKQEDFLNTLLEELEKDGSFFDQGSAINLIFLLAFALREGTSSCTALAVK
FISKDPKVLAELKREHKAIVDNRKDKEAGVSWEEYRHMTFTNMVSNEVLRLANTTPLLF
RKAVQDVEIKGYTIPAGWIVAVAPSAVHFDPAIYENPFEFNPWRWEGKEMIWGSKTFMAF
GYGVRLCVGAEFSRLQMAIFLHHLVAYYDFSMVQDSEIIRSPFHQYTKDLLINISQSP--
-----
>OUT.arath.Col0.gnm9.ann11.AT3G44970.1
-NLFWNFCVIVLVVARVGHWWYQWSNPKSNGKLPPGSMGFPIIGETLDFFKPYGFYEI
SPYLKKKMLRYGPLFRTNILGVKTVVSTDKDVNMEILRQENKSFILSYPDGLMKPLGKDS
LFLKIGNIHKHIKQITLHLLSSEGLKKILKDMDRVTREHLSSKAKTGRLDVKDAVSKLI
IAHLTPKMMSNLKPQTQAKLMGIFKAFTFDWFRTSYLISGKGLYNTLWACREGMREIKD
IYTMRKTS-EEKYDDFLNTAIEESEKAGELLNENAIITLIFTLSCVTQDTTSKAICLAVK
FLLENPKVLAELKKEHEVILESREDKEGGVTWEEYRHMTFTNMVINESLRITNLAPMLF
RKAVKDVEIKGYTIPAGWIVMIIPSVVHFDPEIYENPFEFNPWRWEGKELRAGSKTFMVF
GTGLRQCAGAEFARLQISVFLHHLVTTYNFSLHQDCEVLRVPAAHLPNGISINISKCPK-
-----
>OUT.arath.Col0.gnm9.ann11.AT4G15300.1
--------MVSLFLVKIFHWVYQWRNPKTNGKLPPGSMGFPFIGETFEFFKPHDALQFST
FIKDRVLRFFSFFRTSLFGDKAIISMDMELNLEMAKANS---VPGVTKSVIR
LFGENNLFLQSKESHKHVRNLTFQLLGPQGLKRMIEDVDLLARTYMEEGARNGYLDVKE
TSSKILIGCLAKKVMGEMEPEAAKELALCWRYFQSGWFRFFLNLPGTGVYKMM
QARKRMMKLLRKTVLTKRAS-GEELGEFFNIIFGEMEGEGETMSVENAVEYIY
TFFLVANETTPRILAATVKFISDHPKVKQELQREHEEIVRGKAEKEGGLTWEDYKSMHFT
QMVINESLRIISTAPTVLRVLEHDFQVGDYTIPAGWTFMGYP-HIHFNSEKYEDPYAFNP
WRWEGKDLGAIVKTFIPFGAGRRLCVGAEFAKMQMAVFIHHL-FRYRWSMKSGTTIIRS
FMLMFPGGCDVQISEDTEV-----
>OUT.arath.Col0.gnm9.ann11.AT4G15310.1
---IYVLVVFSLIVVKLCHWVYQWSNPKCKGKLPPGSMGFPIIGETFEFMTPFDSL
VVSPYLKKRISRYGSVFRTSLFGAKVIVSIDPDVNMEIAKASS---QLRATESVTRIFG
ENNPFLQSKEIHKYVRNLTSRFVGPEGLKRLIHDIDNLLRNDVENGARNGSFDVREATI
KMVGELIAKKIMGETESEAVKELGLCWSAFRTSWFQFSYNIPGTTVYRLVKARRKAAKLL
KALILKKKAS-KEGLGDFLDIIFDEMEKDGTALDIDKAVNLIFVFFILSQETTPGVQGAV
VKLVADHPSVMEELQREHEAIVQNRADKDTGVTWEEYKSMTFTHMVIKESLRFTSTQPTV
HRIPDQDVQIGDYTLPAGWLFFGIP-QVHFDEEKYDDPLTFNPWRWQGKDINSTVREYM
PFGAGGTHCVGSEFAKLIIAILLHHL-SRFRWSLDPKTEVLRRYTLVFPAGCVVHISKES
-------
>OUT.arath.Col0.gnm9.ann11.AT4G15393.2
--EFWA-VIVSLIVVKLCHWIYQWKNPKGNGKLPPGSMGYPIIGETFEFMKLHDAIQLPT
FVKEKLLRHGPVFRTSLFGGKVIISTDIGLNMEIAKTNH---IPGMPKSLERLFGATNLF
VNKD-THKHARSLTNQFLGSQALKRMIQDIDFLARTHMKEGARKGCLDVKETASKIVIE
CLSKKVMGEMEPEAAKELTLCWTFFPRDWFRFAWNFPGTGVYRIVKARNRMMKVIKETVV
KKRAS-GKKLGEFFETIFGDTES--VTMSIEIATEYIFTLFVLANETTPGVLAATIKLIS
DNPKVMQELRREHEGIVQDKKDETADLTWEDYKSMTFTQMVINESLRITSTVPTVLRI
IDHEIQFGDYTIPAGWIFMGYP-YVHFNPEKYDDPLAFNPWRWKGKDLSTIVKTYLPFG
SGTRLCVGAEFVKLQMAIFIHHL-FRYRWSMKAETTLLRRFILVLPRGSDVQIS------
----
>OUT.arath.Col0.gnm9.ann11.AT4G15396.1
--EFWA-VIVSLIVVKLCHSIYQWRNPKSNGELPPGSMGYPIIGETFEFMKPHDAIQLPT
FVKEKVLRHGPVFRTSLFGGKVIISTDIGLNMEIAKTNH---IPGMPKSLARLFGANNLF
VNKD-THKHARSLTNQFLGSQALKRMLQDIDFLVRTHLKEGARKGSLDIKETTSKIIIE
CLAKKVMGEMEPDAAKELTLCWTFFPREWFGFAWNIPGTGVYRMVKARNRMMKVLKETVL
KKRAS-GEELGDFFKTIFGDTERGVKTISLESATEYIFTLFLLANETTPAVLAATIKLIS
DHPKVMQELQREHEGIVRDKKNEKADLTWEDYKSMTFTQMVINESLRITSTVPTVLRI
IDHEFQFGEYTIPAGWIFMGYP-YVHFNAEKYDDPLAFNPWRWKGKDLSAIVRTYIPFG
SGSRLCVGAEFVKLKMAIFIHHL-SRYRWSMKTETTLLRRFVLILPRGSDVQILEDTKA-
----
>OUT.arath.Col0.gnm9.ann11.AT5G48000.1
-SFVWSVWVIAVAAVVISKWLYRWSNPKCNGKLPPGSMGLPIIGETCDFFEPHGLYEI
SPFVKKRMLKYGPLFRTNIFGSNTVVLTEPDIIFEVFRQENKSFVFSYPEAFVKPFGKEN
VFLKHGNIHKHVKQISLQHLGSEALKKMIGEIDRVTYEHLRSKANQGSFDAKEAVESVI
MAHLTPKIISNLKPETQATLVDNIMALGSEWFQSPLKLTLISIYKVFIARRYALQVIKD
VFTRRKAS-REMCGDFLDTMVEEGEKEDVIFNEESAINLIFAILVVAKESTSSVTSLAIK
FLAENHKALAELKREHAAILQNRNGKGAGVSWEEYRHMTFTNMVINETLRMANMAPIMY
RKAVNDVEIKGYTIPAGWIVAVIPPAVHFNDAIYENPLEFNPWRWEGKELRSGSKTFMVF
GGGVRQCVGAEFARLQISIFIHHLVTTYDFSLAQESEFIRAPLPYFPKGLPIKISQ----
-----
>CER.bauva.BV-YZ2020.gnm2.ann1.rna-bv19537.t1
---MWAICIGVLIIIAITHWVYRWRNPFCNGTLPPGSMGLPLLGETIQFFSPNTCNDIP
PFVKQRMKRYGPIFRTNLVGRPVVVSTDPDLNYFIFQQEGQLFQSWYPDTFTEIFGRQNV
GSLHGFMYKYLKNMVLHLFGPESLKKMLCEVEQTACRKLHQWSCQDSVELKEATASMIFD
LTAKKLISYDSTNSSDNLRDNFVAFIQGLISFPLNIPGTAYHKCLQGRKRAMKMLKNMLQ
ERRTMPRKQKSDFFDYVIEELEKQGTILTEAIALDLMFVLLFASFETTSLALTLAIKFLS
DHPLVLKKLQEEHEAILKRREDPNSRVTWKEYKSMTFTFQ----------AIPGIFRKAL
REINFKGYIIPADWAVMVCPPAVHLNPAKYQDPLAFNPWRWEGVELKGATKNFMAFGGGM
RFCVGTEFTKVQMAVFLHCLVTKCWWQPIKGGNIVRTPGLQFPDGFHVQLTEKEQRKQEM
-
>CER.bauva.BV-YZ2020.gnm2.ann1.rna-bv28221.t1
---MWAICVGTLAIIGITHWFYRWRNPCCNGSLPPGSMGLPLLGETLQFFSPNTSNDIP
PFVKQRMKRYGPIFRTNLVGRPVVVSTDPDLNYFIFQQEGQLFQSWYPDTFIEIFGRQNV
GSLHGFMYKYLKNMALHLFGPESLKKMLCEVEQTACRKLHEWSCQDSVELKEATASMIFD
LTAKKLISYDSTKSSENLRDNFVAFIQGLISFPLDIPGTAYHKCLQGRKRAMKMLKNLLQ
ERRAMPRKQEIDFFDHVIEELEKEGTILTEAIALDLMFVLLFASFETTSLALTLAIKFLS
DHPLVLKKLQEEHEAILKRREDPNLGVTWKEYKSMTFTFQVINETVRLANIVPGIFRKAL
REINFKGYTIPAGWAVMVCPPAVHLNAARYQDPLAFNPWRWEGVELNGATKNFMAFGGGM
RFCVGTDFTKVQMAIFLHCLVTKFRWQPIKGGNILRTPGLQFPNGFHVRTTEKEQTKQEP
-
>CER.cerca.ISC453364.gnm3.ann1.Cecan.6G343200.1
---MWAICVGALVIIGITHWVYRWRNPCCNGTLPPGSMGLPLLGETLQFFSPNTSDDIP
PFVKQRMKRYGPIFRTNLVGRPVVVSTDPDLNYFIFQQEGQLFQSWYPDTFTEIFGRQNV
GSLHGFMYKYLKNMVLHLFGPEGLKKMLCEVEQTACRKLHQWSCQDSVELKEATASMIFD
LTAKKLISYDSTKSSENLRDNFVAFIQGLISFPLDIPGTAYHKCLQGRKRAMKLLKNMLQ
ERRAMPRKQESDFFDHVVKELEKEGTILTEAIALDLMFVLLFASFETTSLALTLAIKFLS
DHPLVLKKLQEEHEAILKRREDPNSGVTWKEYKSMTFTFQVINETLRLANIVPGIFRKAL
REINFKGYTIPAGWAVMVCPPAVHLNPAKYQDPLAFNPWRWEGVELNGATKNFMAFGGGM
RFCVGTEFTKVQMAVFLHCLVTKCRWQPIKGGNKIRTPGLQFPNGFHVQITEKEQRKQE-
-
>CAE.chafa.ISC494698.gnm1.ann1.ChfasH1.6G377700.1
---MWCLCFGVLVIIGITRWVQRWRNPICNGKLPPGSMGLPLLGETLHFFSPNTSSDIP
PFIKHRMERYGPIFKTSLVGRPVVVSTDPALNHFIFQQEGQLFQSWYPDTFTAIFGRQNV
GSLHGFMYKYLKNMVLNLFGPEGLKKMIFEVEQTAHTTLQQWSFQDSVDLKEATARMIFD
LTAKKLISYDSTKSSENLRNNFVAFIQGLISFPLDIPGTAYHKCLQGRKKAMKMLKKMLQ
ERRENPRKEQSDFFDYVVEELKKEGTILTEAIALDLMFVLLFASFETTSLAITYAIKSLT
DNPLVLKQLQEEHEAILKQREDPNSGLTWKEYKSMKFTFQFINETARLANIVPGIFRKAL
REINFKGYTIPAGWAVMVCPPAVHLNAAKYKDPLSFNPGRWEGLETNGASKNFMAFGGGM
RFCVGTEFTKVQMAVFLHCMVTKYRWRPIKGGNIVRTPGLQFPNGFHVQIIEKDQKKQE-
-
>PAP.lotja.MG20.gnm3.ann1.Lj2g3v2017310.2
---MWALCLGALVIIGITHWVYRWRNPSCKGKLPPGSMGLPLLGESLQFFSPNTSSDIPP
FVKQRMKRYGPIFKTNLVGRPVVVSTDPDLNHFIFQQEGQTFQSWYPDTFTEIFGKQNVG
SLHGFMYKYLKNLVLNLFGPESLKKMLSEVEQSTSRTLQEWSCQDSVELKEATAEMIFDL
TAKKLISYDSTKSSENLRDSFVAFIQGLISFPLDVPGTAYHKCLQGRKRAMAMLKNMLQE
RREMPRKEQKDFFDYVIEELKKEGTVLTEAIALDLMFVLLFASFETTSLALTYAMKLLSD
HPLVLKQLQEEHEAILKRREDPNSGVTWQEYKSMTLTFQVIAETVRLANIVPGIFRKALR
DINFKGYTIPAGWAVMVCPPAVHLNPAKYQDPLAFNPWRWEGGEVNGASKHFMAFGGGMR
FCVGTDFTKVQMAVFLHCLVTKHRWQPIKGGNIVRTPGLQFPNGFHVQITEKDQMKQEP-
>PAP.medtr.A17_HM341.gnm4.ann2.Medtr5g010750.1
---MWVLCLGALVTICITRWVYRWRNPSCNGKLPPGSMGLPLLGESLQFFSPNTSCDIP
PFIRKRMKRYGPIFKTNLVGRPVVVSTDPDLNYFIFQQEGKIFQSWYPDTFTEIFGQQNV
GSLHGFMYKYLKNMMLNLFGPESLKKMISEVEQAACRTLQQASCQDSVELKEATETMIFD
LTAKKLISYDPTESSENLRENFVAFIQGLISFPLNIPGTAYNKCLQGRKKAMKMLKNMLQ
ERREMPRKQQMDFFDYVIEELRKEGTLLTEAIALDLMFVLLFASFETTSQALTYAIKLLS
DNPLVFKQLQEEHEAILERRENPNSGVTWQEYKSMTFTFQLITETARLANIVPGIFRKAL
REINFKGYTIPAGWAIMVCPPAVHLNPAKYQDPLVFNPSRWEGMEPSGATKHFLAFGGGM
RFCVGTEFAKVQMAVFLHCLVTKYRWRPIKGGNIVRTPGLQFPNGFHVQITEKDQKKHES
-
>CER.phach.longxuteng.gnm1.ann1.LXT24030.t1
---MWAICLGALVIIGITHWVYRWRNPCCNGTLPPGSMGLPLLGETLQFFSPNTSNDIP
PFIKQRMKRYGPIFRTNLVGRPVVVSTDPDLNYFIFQQEGQLFQSWYPDTFTEIFGRQNV
GSLHGFMYKYLKNMVLNLFGPESLKKMLCEVEQTACRKLHQWSCQDSVELKEATASMIFD
LTAKKLISYDSTNSSENLRDNFVAFIQGLISFPLNIPGTAYHKCLQGRKRAMKMLKNMLQ
ERRAMPRKQASDFFDCVIEELEKEGTILTEAIALDLMFVLLFASFETTSLALSLAIKFLS
DHPLVLKKLQDEHEAILERREDANSGVTWKEYKSMTFTFQVINETVRLANIVPGIFRKAL
REINFKGYIIPAGWAVMVCPPAVHLNPTKYQDPLAFNPWRWEGVELNGATKNFMAFGGGM
RFCVGTEFTKVQMAVFLHCLVTKCRWQPIKGGNIVRTPGLQFPNGFHVILTEKEQMKQEP
-
>CER.phach.longxuteng.gnm1.ann1.LXT55090.t1
---MWAICAGSLFIIGITHWVYRWRNPCCNGTLPPGSMGLPLLGETLQFFAPNTSDDIP
PFIKQRMKRHGPIFRTNLVGRPVVVSTDPDLNYFIFQQEGQLFQSWYPDTFTEIFGRQNV
GSLHGFMYKYLKNMVLHLFGPESLKKMLCEVEQTACRKLHEWSCQDTVELKEATASMIFD
LTAKKLISYDSTKSSENLRDNFVAFIQGLISFPLDIPGTAYHKCLQGRKKAMKMLTNMLQ
ERRAMPRKQESDFFDYVIEELEKEGTILTEAIALDLMFVLLFASFETTSLALTLAIKFLS
DHHLVLKKLQEEHETILKRREYPNSGVTWKEYKSMTFTFQVINETVRLANIVPGIFRKAL
REINFKGFTIPAGWAVMVCPPAEHMNPARYQDPLAFNPWRWEGVELNGATKNFMAFGGGM
RFCVGTEFTKVQMAVFLHCLVTKFRWQPIRGGNIMRTPGLQFPNGFHVHITKKEQRKHD-
-
>PAP.phavu.G19833.gnm2.ann1.Phvul.002G154400.1
---MWPLCLAALVIIGITHWVYRWRNPSCHGKLPPGSMGLPLLGETLQFFSPNTSSDIPP
FIKQRMKRYGPIFKTNLVGRPIVVSTDPDLNYFIFQQEGQVFQSWYPDTFTEIFGRQNVG
SLHGFMYKYLKNLVLNLFGPESLKKMLSEVEQTACRTLEKWSFEDSVELKEATARMIFDL
TAKKLISYDSTKSSENLRDNFVAFIQGLISFPLDVPGTAYHKCLQGRKKAMKMLKKMLQE
RRGMKRKEQKDFFDYVIEELKKEGTVLTEAIALDLMFVLLFASFETTSLALTYAIKVLSD
NPLVLKQLQEEHEAILKRREDPNSGITWKEYKSMTYTFQFINETVRLANIVPGIFRKALR
EINFKGYTIPAGWAVMVCPPAVHLNPAKYQDPLTFNPQRWEGMELTGATKNFMAFGGGMR
FCVGTDFTKVQMAIFLHSLVTKYRWRPVKGGNIVRTPGLQFPNGFHVQIMEKDQRKQEP-
>OUT.prupe.Lovell.gnm2.ann1.Prupe.5G092000.1
---MWALCLAALLIISITHWVYRWRNPRCHGKLPPGSMGLPLLGETLQFFTPNTSSDIPP
FIKKRMKRYGPIFRTNLVGRPVIISTDPDLNYFVFQQEGNLFQSWYPDTFTEIFGKQNVG
SLHGVMYKYLKNMVLHLFGPENLKKMIPEVEQAALSRLQQWSYQDITELKDATASMIFDL
TAKKLISYDSNKSSENLRENFVAFIQGLISFPLDIPGTAYHKCLQGRKNAMRMLKNMLQE
RRAESRKQPVDFFDYVLEELKKEGTILTEGIALDLMFVLLFASFETTSLAITLAMKFLSD
HPLVLKQLTEEHEMIIKQREIADSGLTWKEYKSMTFTFQFINETVRLANIVPGIFRKAVR
EINFKGYTIPAGWAVMVCPPAVHLNPAKYEDPVAFNPWRWEGVEVSSASKHFMAFGGGMR
FCVGTDFTKVQMAVFLHCLVTKYRWEAIKGGDIVRTPGLQFPNGFHVKIMEKDTRNRK--
>OUT.prupe.Lovell.gnm2.ann1.Prupe.5G092300.1
---MWALCMAALAIISITHWVYRWRNPKCHGKLPPGSMGLPLLGETLQFFTANTSSDIPP
FIKKRMEKYGPIFRTNLVGRPIIISTDPDLNYFVFQQEGNLFQSWYPDTFTEIFGKQNVS
SLHGVMYKYLKNMVLHLFGPESLKKMIPDVEQAALSRLQQWSCQDITELKDATASMIFDL
TAKKLISYDSSKSSENLRDNFVAFIQGLISFPLDIPGTAYHKCLQGRNRAIGMLKDMLRE
RRGKSQDQPNDFFDYVIEELEKEGTILTEEISLDLMFVLLFASFETTSIAMTLAIKFLSD
HPLVLKQLTEEHEMILKQRKNADSGLTWKEYKSMTFTFQFINETVRLGNIAPCIFRKALK
EINFKGYTIPAGWGVMVSNTTVHLNPEIYDDPVAFNPWRWEGTETNSASKDFMAFGGGQR
LCVGADFAKVEMAVFLHCLVTKYRWEAIRGGNIVRTPGLQFPEGFHIRILEKDNRKQ---
>OUT.quisa.S10.gnm1.ann1.Qs0114400.1
------------------------------------------------------------
------------------------------------------------------------
------------------------------------------------------------
------------------------------------RTTYHKCLQGRKRAMKMLKNMLQE
RRAKPSRLQSDFYDYVLEELQKEGTVLTAAIALDLMFVLLFASFETTSLALTAAVKFLSD
HPRVLEQLEEEHQTILKQREDPNSGVTWKEYKSMTFTFQFINETVRLANIVPGIFRKALR
EINFKGYTIPAGWAIMVCPPAVHLNPAKYRDPLAFNPWRWEGMESNGASKHFMAFGGGMR
FCVGTEFTKVQMAIFLHCLVTKHRWQVIKGGNIVRTPGLQYPNGFHIQITEKGLQKHEP-
>OUT.quisa.S10.gnm1.ann1.Qs0304030.1
---MWALWLAALVIISTTHWVYRWRNPKCNGKLPPGSMGLPLLGETLQFFSPNTTSDIPP
FIKGRMERYGPIFRTNLVGRPVVISTDPDLNYFIFQQEGKLFQSWYPDTFTEIFGRQNVG
SLHGFLYKYLKNMVLNLFGPESLKKMLPEVEHAACRRLQQWSFQDSVELKEATASMIFDL
AAKKLISYDPDKSSENLRVSFVAFIQGLISFPLDIPGTAYHKCLQGRKRAMKMLKNMLQE
RRAKPRRQQSDFFDYVLEELQKEGTVLTEAIALDLMFVLLFASFETTSLALTAAIKFLSD
HPLALKQLEEEHEAIIKQREDPNSGVTWKEYKSMAFTFQ----VVRLANIVPGIFRKALG
EINYKGYTIPAGWAIMVCPPAVHLNPAKYQDPLAFNPWRWVGMELNGASKHFMAFGGGMR
FCVGTEFTKVQMAVFLHCLVTKHRWRVIKGGNIIRTPGLQYPNGFHIQIMEKELQKDE--
>CAE.sento.Myeongyun.gnm1.ann1.Sto06g194750
---MWCLCLAALVIISITRWVYRWRNPICNGKLPPGSMGFPLLGETLHFFSPNTSFDVP
PFIKHRMERYGPIFKTSLVGRPVVVSTDPTLNHFIFQQEGQVFQSWYPDTFTEIFGRQNV
GSLHGFMYKYLKNMVLNLFGPEGLKKMLSDVEQATCNALQHWSFQDSVELKESTARMIFD
LTAKKLISYDSVKSSENLRENFVAFIQGLISFPLEIPGTAYHKCIQGRKKAMKMLKQMLQ
ERRAKPRKEQSDFFDYVVLELEKEGTILTEAIALDLMFVLLFASFETTSLAITTAIKLLT
DNPLALKQLQEEHEAILKQREDPNSGVTWKEYKSMTFTFQIINETARLANIVPGIFRKAL
RDINFKG-----------------------------------------------------
------------------------------------------------------------
-
>DET.singl.CAF01.gnm1.ann1.evm_model_Chr12_171
---MWALFLAAFVIISIAHWVYRWRNPSCSGKLPPGSMGFPLLGETLQFFAPYTSSDIHP
FVKRRIERYGPIFRTSLVGRPVVVSTDPDLNYLVFQQEGQLFRSWYPDTFTEIFGRQNVG
SLHGFMYKYLKNMVLHLFGPESLKKMLSEVEQRACATLQQWPRQDSVELKEATARMIFDL
TAKKLISYDSTESEENLRDNFVAFIQGLISFPLEIPGTAYHKCLQGRQKAMKMLKNLLQE
RRAMPRKQPGDFFDYVVEELEKEGTILTEAIALDLMFVLLFASFETTSLAITCAVKFLSD
NPSVYKQLQEEHEAILKQREDPSSGLTWKEYKSMTFTFQLINETVRLANIVPGIFRKALK
EITFKGYTIPAGWAVMVCPPAVHLNPAKYQDPLAFNPSRWQGVEMNGGGKHFMAFGGGM
RFCVGTEFTKVQMAVFLHCFATKYKWRPIKGGDIVRSPGLQFPNGFHVQIIKKD------
-
>OUT.vitvi.PN40024.gnm2.ann1.VIT_202s0025g04080.1
------------------------------------------------------------
------------------------------------------------------------
-----MYKYLKNMVLNLFGPESLKKMLPEVEHATCRNLDRWSCQDTVELKEATARMIFDL
TAKKLISYEQDKSSENLRENFVAFIQGLISFPLDIPGTAYHKCLQGRKKAMSMLKNMLKE
RRAMPRKKQSDFFDYVIEELKKEGTILTEAIALDLMFVLLFASFETTSLAITLATKFLSD
HPLVLKKLTEEHEAILEKREIVDSELTWKEYKSMTFTFQ
FINETVRLANIVPGIFRKALREIQFKGYTIPAGWAIMVCPPAVHLNPAKY
EDPLAFNPWRWEGVESSGASKHFMAFGGGMRFCVGTDFTKMQMAVFLHCLVTKYRWQTVR
GGDIVRTPGLQFPNGFHVQILGK--------
>OUT.vitvi.PN40024.gnm2.ann1.VIT_215s0048g01960.1
------------------------------------------------------------
------------------------------------------------------------
-------------------------------------------------------MVFEY
FAKKLFGYEEAKASKKLRESYKAFLDGLISFPLNIPGTAFHACLKGRENAIKVINNVINE
RKSS-QKLCHDFLDFLLEEAKSKDTILNEAIIVDLVFLLLFASYETTSEAITLVMKFLSD
HPSVVVELTKEHEEILKNRKNEELGITWTEYKSMTFTHMVINETLRLGNIVPGIFRGVTK
DIEMKGTTIPAGSTVMVCPSAVHLNPAKYNDPLAFDPWRWEGQELHAGSKNFVAFGGGSR
LCAGAHFAKVQVAVFLHYLVTKYRWKKIRGGDIIRKPGLVFPDGLHIQISAKY-------
>OUT.vitvi.PN40024.gnm2.ann1.VIT_216s0100g00600.1
---LWYFAFTATLLVCITHWVYSFRKPKFNGKLPPGSMGLPILGETLQFFAPNTALDVA
PFIRERMNRYGPLFRTSLVGWPLVISTDPDLSRFILQQEGKLVHSWYTESFDNVVGKQNV
LSAKGAMHKCLRNLILNQFGSESLKRFLTQVEELVLKHLQLWSNCTSVELKEAIASMIF
GFTAKKLFDYDESRTPEKLRENYAAFLDGLISFPLKIPGTSYWKCLQGRKRAMKTIRNML
DERRASPEREDKDYIDFVLEEMQKDQTILTEEIVLDLLFALPFATYETTSSALVLAIQYL
GSHPSALAEITKEHESILRSRERVDSGITWNEYKSMNFTMMVINETVRLGNIVPGIFRKV
AKDIEIKGYTIPAGWMVMISPPAVHFNPTLYKDPLVFNPWRWQCQEPNAGSRNFMGFGGG
IRQCVGAEFVKLQMAIFLHHLLTKYRWTVIKGGDTVWKPGLVFPKGFHVQISERTK----
--
>OUT.vitvi.PN40024.gnm2.ann1.VIT_216s0100g00610.1
------VGIVTLLLVCIPHWLRSWRKPQCNGKLPPGSMGWPILGETLQFSTPYTNRGVSP
FIRKRMDRYGPLFRTKLLGWPFVISADPDVSRFVLQQEGKLFHCWYMESFDNLFGPQNVL
SSQGALHKCLRSLILSQFGSESLRRVLSQVEELVLKKLQLWSNHTSVDLKEGITSMMFD
FTAKMICNYDESKTPEKLRENYSAFLSGLISFPLNIPGTSYWKCLKGRERARKTLRNRLL
ERLASPEREHKDIMDFIIQEMKKDDTILTEEIAVDLLFGLPFGANETTSSTLILAVQYLG
SHPSALAEITREHESILRNRKQKDSGITWEEYKSMSFTMMVVNETVRMGSILPSIFRKVD
KDIEIKGYTIPAGWMVLVSPPAAHFNPNVHKDPHVFNPWRWQGQEPTSGSNALMGFGGGI
KLCAGVDFAKLEIAIFLHHLVTKYRWEVIKGGEVVWRQGPIFPNGFHVRISEKTK---
---
>OUT.vitvi.PN40024.gnm2.ann1.VIT_218s0001g00030.1
----WSLCVVSLFIASIIHWVYKWRNPKCNGKLPPGSMGFPLIGETIQFFIPSKSLDV
SSFIRKRMKKYGPLFCTNLVGRPVVVSSDPDFNYYIFQQEGRLVEIWYLDSFARLVGQDA
SQSASGYVHKYLRNLVLAHFGTEVLKKLLSKAEDMIRTRLHDWSKLPALEFKTCVSS
MIFDFTANELFSYDIKKMGENFSERFTNIIQAVASFPLNIPGTTFHKCLKNQKEVIKLIR
DILKERKVSPESRKGDFLDQIVDDIKKE-KFLSDDFIVLVMFGILLASFETISATLTLAV
KLLIENPSVMQELIVSDN------------------------------------------
------------------------------------------------------------
------------------------------------------------------------
-----
>OUT.vitvi.PN40024.gnm2.ann1.VIT_218s0122g01460.1
---VW-LGVVTLFIAGITHWVYKWRNPKCNGKLPPGSMGLPLIGETIQFFIPSKSLDVPN
FIKKRMKKYGPLFCTNLVGRPVVVSSDPDFNYYIFQQEGKLVEFWYLDSFAKLVGLDPSS
NATGYVHKYARNLILAYLGTEVLKKLLSKAEDLIRTRLHDWSKLPAFEIKACLSSMVF
DLTGMEVLSDDFKKMGAHFIEKFANILQALFSFPLNIPGTSFHECLKNQKEAKRLIRDLL
IERKVTLESCKGDLLDKLVDDAKKE-KFLSDDYIVIFVFGILLASFETISTATTLALKFL
TEHPLAMQELIEEHEAILKNKENPNSGISWKEYKSMTFTHQVINETLRLANIVPGILRRA
IKDIQVNGYTIPAGWIILLYPAALQLDPNTFADPLTFNPWRWKDIGAGVRAKNFMPFGCS
SRSCAGAEFTKVLMATFLHVLVTNYRLTKIKGGKIARSPSLIFENGFHINISKKH-----
--
>OUT.vitvi.PN40024.gnm2.ann1.VIT_218s0122g01470.1
----WSLCVVSLFIASITHWVYKWRNPKCNGKLPPGSMGFPIIGETIQFFIPSKSLDV
SSFIKKRMKKYGPLFCTNLAGRPVVVSSDPDFNYYIFQQEGKLVELWYMDSIAKLVGLDT
SQSATGYVHKYLRNLALAHFGTEALKRLLAKAEDMIRTRLHDWSKLPALEFKSCVSS
MIFDFTATILFGYDFETKGAHFSEKFTNIIHVLMSFPLNIPGTTFHKCLKDQKEIMKLIH
DALKEKKASPKTLQGDFLDQMIDDMKKE-KFLSDDFVVFVMFGILFASFETISSTLTLAI
KLLIEHPLVMQQLIEEHEAILKNREDPNSGISWKEYKSMTFTHQVINEVLRLGSVAPGIL
RRAIKDIQVNGYTIPAGWTIMVVPAALQLNPDTFVDPLTFNPWRWKDMGVGVVAKNFIPF
GGGSRLCIGAEFAKVLMTTFFHVLVTNYRLTKIKEGQIARSPVLTFGNGLHINISKKH--
-----
>OUT.vitvi.PN40024.gnm2.ann1.VIT_218s0122g01480.1
-------------------------------------MGFPLIGETIQFFIPSKSLDVSS
FIKKRMKKYGPLFCTNLAGRPVVVSSDPDFNYYIFQQEGKLVELWYMDSFARLVGLDPSQ
SSTGYIHKYVKNLALAHIGTEALKGLLSKAEDMIRTRLHDWSKLPAFEFKACVSSMI
FDFTATSLFGYDFKMKGAHFSEKFTNIVHALIAFPLNIPGTTFHKCLKDQKEAMKLIRDV
LKEKKASSKTLEGDFLDQMVDDMKNE-KFLSDDFVVFVVFGFLLASFETISSTLTLAIKL
LIEHPLVMQELIEEHEAILKNREDPNSGISWKEYKSMTFTHQVINEALRLGSVAPGILRR
AIKDIQVNGYTIPAGWTIMVVPAALQLNPNTFVDPLAFNPWRWKDMGVGVVAKNFIPFGG
GSRLCVGAEFTKVLMTTFFHVLVTNYRLTKIKGGQIARSPALTFGNGLHINISKKHQ---
---
