# Supplementary material for: Legume genome structures and histories inferred from Cercis canadensis and Chamaecrista fasciculata genomes
Source: Plant J. 2026 Jun 10;126(5):e70981. doi: 10.1111/tpj.70981 (PMC13252982; doi:10.1111/tpj.70981)
Supplement: Supplementary file 4 — Data S4. Manuscript supplement; Compressed directory of aligned sequences from 2212 low‐copy gene families, for calculation of a consensus species tree. [file TPJ-126-0-s010.gz › S4_consen_species_tree/40_aln_fas_cln1/Legume.fam3.07108]

>CAE.acacr.Acra3RX.gnm1.ann1.g29380.t1
MVKSSDNGFGSVAPFLKKCYEMVDDESTDSLISWSKNNDSFIIWDMTEFSVSLLPKYFKH
NNFSSFIRQLNIYGFRKTDTDRWEFANDDFIRDQKHLLKNILRRKHPHVADQRKPLQQQE
NHNVPSQEVKCYDLWKEVENLKDDKNALTQELVNLRQHQESSKDKLLLLTNRLQGMEKNQ
QQMLSFLVMAMQIPGFMVQLLQPKENGWRTTETSNMLEHSVEDVQPVASDGMIMKYQPPL
SEKLKPVVTPSRFSDEQPESNLCTDGLKDYFINSDFLKVLMDENLCQIDTHSPFNLPNLP
DDNAWEQLLLGSPFTEN-EDSNRESDKPTNNGMEIEPAICETLTDKFQNCVGLMPEMDKT
QKSGSASANGVHLEKLQSLESLTEEIEFL
>PAP.aesev.CIAT22838.gnm1.ann1.Ae03g33830.1
MVKSGESGCG-VAPFLNKCYDMVEDDSTDSVISWTSPGGSFLISDITQFSLTLLPSYFK
HNNFSSFIRQLNIYGFRKVDTDRWEFANDNFIRGQKHLLKNIRRRKHPHNADQQKVPPQQ
DNCDEASQEAPNHGLLKEVENLKSGKNSLMQELVKLRQHQESADSKLLLLTDRLQGME
KHQQQMLSFLVMVVQSPGFMVQLLHPKENNWLMAESGNMLDRGIQDGKPVASDGMIIKYK
PPVGEKLNPVVPLSPVFDSQPEPELSVDGLKDFCISSEFLKVLMDEKLSPLENHSPFLLP
DLPDDGSWEKLFLADPFLGKVDDSNEEKEGATVSGMEIEPTTCEDQSEKSQSFESLMIEM
EKAEAALELCGDEVHSEGTQNLESLTEQMELL
>OUT.arath.Col0.gnm9.ann11.AT1G67970.1
MVKSTDGGSSSVAPFLRKCYDMVDDSTTDSIISWSPSADSFVILDTTVFSVQLL
PKYFKHSNFSSFIRQLNIYGFRKVDADRWEFANDGFVRGQKDLLKNVIRRKNVQSSEQSK
HESTSTTY---AQE--KSGLWKEVDILKGDKQVLAQELIKVRQYQEVTDTKMLHLEDRVQ
GMEESQQEMLSFLVMVMKNPSLLVQLLQPKEKNWRKAGEGAKIVEEVTDEGESNSYGP
LVTYQPPSDNNGTAKSN--------------SNDVNDFLRNADMLKFCLDE------NHV
PLIIPDLYDDGAWEKLLLLSPSRKKTKKENIVKKGKDDLTLEEEEEDGTMELDKSYMLK
LISEEMEKPDDFE---FGQLTPERSRNLEILTEQMELL
>CER.bauva.BV-YZ2020.gnm2.ann1.rna-bv01454.t1
MVKPIQNGFASVPPFLKKCYEIVDDESTDSIISWSQSNNSFVIWDMTEFSVNLLPKFFKH
NNFSSFIRQLNIYGFRKIDTDRWEFSNDGFIRGQKHLLKNIVRRKHPHAADQKTTMQQQQ
KCGENPQEVANLGLWKEVENLKVDKNALTQELVKLGQHQESSKNRLLLLGDKIEGMETSQ
QQMLSFLVMAMQS-GILVKFLQSKEHNWRMAEAGNMLEQ---DDKQVPSDGMIVKYKSPI
REKLRPIDTVPVVSNSEAEADSAADGLKDIFINSDFLKALMDEKLCQVEHHSPFILP-
--DDGSWEQLLLGSPVL----DSNLENEEPTNSEMEVETSALEIANEKFPDFESLIAEM
EKELEEH---GDGVHS----------------
>CER.bauva.BV-YZ2020.gnm2.ann1.rna-bv26671.t1
MVKPTQNGSNSVPPFLKKCYAMVDDESTDSIICWSRSNDSFVISDITEFSVKLLPKFFKH
SNFSSFIRQLNIYGFRKIDTDRWEFYNEGFVRGQKHLLKNITRRKHPQVADQKTTPQQPD
NS---IQEDANHGLWKEVENLTADKIALTQELVKLGQHQESSKNSLLLLGDQLQVMEKTQ
QQMLPFLVMAMQS-GILVKLLQSQEHNWRMAEAGNMLDQ-------VASDGMIIKYTSS-
-----PFVA---------EA--DIPAMDDISINSDFLKVLMDEKLCQAEHQSPFILPDSP
DDGGWEQLLLDSPFAE---DSMQENEESSNSDMEMKAT-----NEKSPDFESLIAEMEKT
QKWGE------------------------
>CER.cerca.ISC453364.gnm3.ann1.Cecan.6G117900.1
MVKPTQNGSASVPPFLKKCYEMVDDESTNSIISWSQSNDSFVILDMTEFSVNLLPKFFKH
NNFSSFIRQLNIYGFRKIDTDRWEFSNEGFVRGQKHLLKNITRRKHPQVADQKTTLQQQD
NCDEKPQ-VANPGLWKEVENLKTDKNALTQELVKLGQHQESSKNTLLLLGDQLEGMETNQ
QQMLSFLVMAMQS-GIFLQLLQSNEHNWRMAEAGNMLEQVEQDDKQVASDGMIIKYTSPV
GEKLKPVVTPSFVSDKQAEADSAADGLKDIFINSDFLKVLMDEKLCQVENHSSFILPDS
PDDGAWEQLLLGSPFLENVEDSNLENEEPTNSGMEMETTTSEITNEKFQDFESLIAEMEK
TQKELEEHANGVHVEKLQNVESLTEQMGLL
>CAE.chafa.ISC494698.gnm1.ann1.ChfasH1.6G217800.1
MVKSANSGSGSVPPFLKKCYEMVDDESTDSLISWSKTSDSFVIWDMTEFSVRLLPKYFKH
NNSSSFVRQLNIYGFRKIDTDRWEFANDDFVRGQKHLLKNICRRKHPHVADQQKPSHQQD
NSDMPSPEVKNDMLLKEVENLKTDKNALMQELVKVRQHQEMSENKLLLLTNQLQGMEKNQ
QQLLSFLVMAMQIPGFMVQLLQPKENNWRMTEAGNMLENCKDNDQQVPFDGTIMKYKPQI
SEKLMPVVTTSCGSDKQSEPDLSADGLKDYLINSDFLKVLMDDKLCQIDNHSPFILPDLP
DDSGWEQLLLGSPFSENAEKSDVESERPADSEMEIEPIACETVNEKSQNFVELIPENDNT
QKNGCGSASGVRLEKLQSLESLTEQIQLL
>PAP.lotja.MG20.gnm3.ann1.Lj4g3v3113350.2
------------------------------------------------------------
------------------------------------------------------------
----------------------------MQELVHLSQHLESAESKMLVLSDRLQGMEKHQ
QQMLSFLVMVVQSPGFMVQLLHPKENSWRLAEAGNMFDPGKEDDKPVASDGMIVQYKPPV
GEKRKHVIPLSPGFDRQPEPELSADRLKDLCISSEFLKVLLDEKVSPLDNHSPFLLPD
LPDDGSWEQLFLGSPFLENIEDTDHENEEPTVGGMEMEATIPETPNEHSRIFESMIMEME
KTQ----------------------------
>PAP.medtr.A17_HM341.gnm4.ann2.Medtr8g105780.1
-----GSGSGSVAPFLNKCYDMVEDPSTDSIISWSDSNNSFIISNADQFSLTLLPNYFK
HNNFSSFVRQLNIYGFRKIDADHWEFANENFIRGQKHLLKNIRRRKHPHVADQQKPLPP
KDNRDEPSQEAVNHGLWREVENLKSDRKTLTQELVKHKQHLESSESKLLLLSDRLEGMEK
HQQQMLSFLVMVVQCPGFLVQLLHPKENNWRFSEAGNMWDQGNQDDRPVSSDGMIIKYTP
PVAEKLKPVVPRSPAFNKQPEPEVSTDGLKDLCISSEFLKLLLDEKLCPLDNHSPFLVPD
LPDDGSWEQLFLGSPILKNVEDTDRENEEQTVSDTEMDHIISEALNETS-DFEAMIIEME
NTH----------------------------
>CER.phach.longxuteng.gnm1.ann1.LXT22094.t1
MVKPIQNGFASVAPFLRKCYEMVDDESTDSIISWSQSNNSFIIGDMTEFSVKLLPKFFKH
NNFSSFIRQLNIYGFRKIDTDRWEFSNDGFVRGQKHLLKNIIRRKHPQVADQKTTMPQQH
KCDENPQEVAYPGLWKEVENLKADKNALTQELVKLGQHQESSKNRLLLLGDKLEGMETSQ
QQMLSFLVMAMQS-GIFVKLLQSKEHNWRMAEAGNMLEQ---DDKQVASDGMMVKYT
SPIGEKRKPVDTPPFVSDRQAEADFASDGLKDIFINSDFLKVLMDEKLCQVEHHSPFV
LPDSPDEGAWEQLLLDSPFLENVEDTNLENDEPTNSGMEVETTTFEIANEKFPDFESLIA
EMEKTHKELEEHDNGVDADADPNSNEIQKN----
>CER.phach.longxuteng.gnm1.ann1.LXT53489.t1
MVKPTQNGSDSVPPFLKKCYEMVDDESTDLIICWSQSNDSFVISDMTEFSVKLLPKFFKH
NNFSSFIRQLNIYGFRKIDTDRWEFYNEGFVRGQKHLLKNITRRKYPQVADQKTTLQQQD
NCDENSQEVANHGLWKEVENLKIGKNALTQELVKLGQHQESSKNRLLLLGDQLEVMEKDQ
QQMLSFLVMAMQS-GILVQLLQSKEHNWRMAEARNMLEQIEQDDKQVASDGMIVKYTSHV
GEKLKPVVTPSFVSDKQAEADSATDRFKDIFINSEFLKVLMDEELCQADHQSPFILPDS
PDDGEWEQLLLGSPFVENAEDSKQENEEHTNSGMEMETATIEITNEKSKDFESLIAEMEK
TQKKGEEHA---------------------
>PAP.phavu.G19833.gnm2.ann1.Phvul.002G322700.1
MVKSNENGSASVPPFLKKCYDMVEDRSTDSVIRWSDAGDSFVISNTTQFSVTLLPTYFKH
NNFSSFIRQLNIYGFRKIDTDCWEFANENFVRNQKQLLKNIRRRKHPHIADQQKALPLND
NCDEPPQEAPDHGLWKEVENLKSDKNSLTQELVKLRQHQESAESNLLLLSDRLQGMEKHQ
QQMLSFLVMVVQSPGFLVQLLHPKENNWRLSESWNILDQDKQDDKPIASDGMIIKYKPPV
SEKLKPVVPLSPAF--EKEPELSADGLKDLCISADFMKVLLDEKLCPLESHSPFLLPDLP
DDGSWEQLFLGSSFLGNIEDSSKESEGHTDSGMEIEPTISDIPDENSRAFESMVVEMERT
RE---------------------------
>OUT.prupe.Lovell.gnm2.ann1.Prupe.1G335100.1
-VKSGDSGSGSVAPFLRKCYEMVDDNDADSIISWSETGDSFVIWDMTQFSILLLPKYF
KHSNFSSFMRQLNIYGFRKIDSDRWVFANEGFIRGQKHLLKNISRRKHPQGTDQRKTLQQ
KDNPDGPCENIVENGLWREVENLKTDKVALKQELVKLRQHQEISENNLLLLRNRLHGMEK
NQQQMLSFLVMAMQSPGFLVQLLQPKENSWRIAEPGNMLEQGVDDGIPITSDGAIVRYQP
PVDEAPKPVLAANSGSDKQTEFDSYIDGMNDFVVNPDFMKMLMDEKLSSLENQAPYTLPD
VSDDGAWEQLLLASPFLEDIEAAKEDGKETVDSRMEVESTASELQE--SQNFDTLIEQMK
KSQNFAESTVYGSNVESSQSLEHITEQMGYL
>OUT.quisa.S10.gnm1.ann1.Qs0247840.1
MVRKSPSGSSLLPPFLKKCYKMVDDEETNSIISWSQNSNSFVILDMAEFTLRLLPKYFK
HNNLSSFIRQLNYYGFRKVDTDRWEYSNNGFIRG--------------------------
--------------LMKEVKSLKADRKALTQELVKLSQQQESTENRLLLLSDRLQGMEKN
QQQMLSFLVMAIQSPDILAQLFQPKERNWLLAEAGIIKEQGNPGDGPVFSDG--------
---------------------------V---IVSDDFLKLLMDENLSPPDNHSPLILPDL
PDDGTMEKLLLDCQSL--------------------------------------------
------------------------------
>OUT.quisa.S10.gnm1.ann1.Qs0341660.1
MVRKSENGSASVPPFLKKCYQMVDDESTDSVISWSQNNDSFVIWDMTQFSVGLLPKY
FKHNNFSSFIRQLNIYGFRKVDTDRWEFANEGFIKGQKHLLKNISRRKHTPGADQQKGSN
QQDKSDEQTEGVANFGLWNEVENLKADRNALTQELVKLSQHQESAENKLLLLRNRLQGME
KNQQQMLSFLVMAMQSPGILVQLLQPKENNWRMSEAGIMLEQDNRANETVVSDGMIVTYK
PPVSEAAKPVQTPHAGSEEQHNSDSSADGLKDFFINSEFLEVLMDEKLSPLDNHSPFILP
DLPDDGAWEQLLLDSPFLEKGEDSVLEGEVPIDNGMEMEPIIPETPIKKSQDFELLVAQL
ENTQNFGDSAISEDDLENSQSLEFLTEQMGLL
>CAE.sento.Myeongyun.gnm1.ann1.Sto06g187660
MVKSADNRSGSVPPFLKKCYEMVDDESTDSLISWSKSNDSFIISDMTEFSVRLLPKYF
KHSNFSSFIRQLNIYGFR
KTDTDRWEFANDDFVRGQKHLLKNICRRKHPHIADQQKPSQQQDDSDIPSQEIKKNYLWK
EVENLKTDKNALMQELVKLGQHQESSKNKLLLLTDRLEGMETNQQQMLSFLVMAMQIPGF
MVQLLQPKENNWRMTEAGNMLEHSI-DDQPVPSDGMIMQYKPALSGKRKPLVSPSRASDE
EPEPDVYADGLKDYVINSDFLKVLMDEPLCQIDNHPPLILPDSPDDNAWEQLLLDSPFWE
NAEKSYLESDSPTESERDIESTECETPNENSQNFVGLIPEMDKTQKRGCAYGKGVHL
EEMESLESLTEQIELL
>DET.singl.CAF01.gnm1.ann1.evm_model_Chr01_2632
MVKSSENGSGSVPPFLKKCYEMVDDESTDSIISWGKSNDSFVIWDMTEFSVNLLSKYF
KHNNFSSFIRQLNIYGFRKIDTDRWEFANDGFVRGQKHLLKNISRRKHPQVADQQKALQQ
QDNCDESSQENSNDGLWKEVEVLKTDKNTLMQELIKLRQHQESAENKLLLLRDRLQGM
EKNQQQMLSFLVMAMQSPGFLVQLVQPKENNWRMAEGGNILELDMQDDNPAASDGIIVKY
KLPIGEKLKPVAT-TSCSDKEAEADHSADGLKDFFISTDFLKVLMDEKMCQLENNSPFIL
PDSPDDGAWQQLLLGSPFLGNIKDSNQENGGPTNSDMEFESFVSENPNEECQTFESLIAE
MELNQKSGELCASCPGAEKLQSMESLTEQMELL
>OUT.vitvi.PN40024.gnm2.ann1.VIT_201s0011g05970.1
MVKSTEAGSV-VPPFLKKCYEMVDDEASDAIISWNLSNDSFVIRDTTEFSHQLLPKYFKH
NNFSSFMRQLNIYGFRKIDTDHWEFANEGFIRGQKHLLKNIRRRKQLQGQDKQKSSHQRD
KSAGACEEIEASKLWNDVEILKTDRNALTQQLVKLRQHQETAESKLLVLRERLQGMEKNQ
QQMLSFLVMAMQSPEFLVQFMQPKEKNWRMAEGKNMLERRAENGEPAASDVMIVRYQPP
MDETPKPLPIPTSN----SEKSLESDGMSDFFM
NIDFMKILMDGNMGSSEHQEPLILPDLPDDDILDQLLLENFADAKLDN----QQAPIDSG
MVMDPTVNQTQLDEPQHFELLNLEQKMPLKRMESTLHGTRFEKSQHSELLTE
QMG--
