# Supplementary material for: Legume genome structures and histories inferred from Cercis canadensis and Chamaecrista fasciculata genomes
Source: Plant J. 2026 Jun 10;126(5):e70981. doi: 10.1111/tpj.70981 (PMC13252982; doi:10.1111/tpj.70981)
Supplement: Supplementary file 4 — Data S4. Manuscript supplement; Compressed directory of aligned sequences from 2212 low‐copy gene families, for calculation of a consensus species tree. [file TPJ-126-0-s010.gz › S4_consen_species_tree/40_aln_fas_cln1/Legume.fam3.07110]

>CAE.acacr.Acra3RX.gnm1.ann1.g29408.t1
MAASKALMASLTHLRPLTCAASVSKSYPMRLVPQPPDLIKWVRKQGGFVHTAVKIAQDES
KGLGLMASEEIPTGSDLIVLPHHLPLKFLESNNEDELDSVLVNLARHVPEELWAMKLG
LKLLQERAKVGSFWWPYVSNLPETFSVPIFFPGQDIKNLQYAPLLHQVNKRCRFLLDFEQ
ECWRALDNLKPDKHPFGGQEVDASALGWAMSAVSSRAFRLYGDKRPDGAHTEIPMMLPLI
DMCNHSFNPNARIVQEKDNGTMKMLVKVVADTEIKQDDPLLLNYGFLSNDFFLLDYGFVV
PSSPYDCVELKYDSAFLDAASMAAGVFSPSFSAPASWQEQVLCQLNLAGEAPDLKVTLGG
REIVDGRLLAALRVLLTSDVEAVQNCDLNTLKSLTAEAPLGIANEVAALRTTIALCVIAL
GHFPTKIMDDESLLKQGASGSTELAIQFRIQKKSVIIDVMRDLTRRVKLLSSKEKATAES
>PAP.aesev.CIAT22838.gnm1.ann1.Ae03g33650.1
MATSKAVMASLSHLRPLTCAAASSSCYSTRVAPHPPDLIKWVTREGGFVHRALKIAQHH
SNGLGLAANEEIPKGSDLIVLPDHIPLRFLEFDLHDGLDSVLLQLARQVPEELWAMRL
GLKLLQERAKVGSFWWPYISNLPETYTVPIFFPGEDIKNLQYAPLLHQVNKRCRFLLEFE
QEVKRALVNVTPDKHPFGGQEVDASSLGWAMSAVSSRAFRLYGNKRPDGIHIDIPMMLPL
IDMCNHSFNPNARIVQEQDTSDMKMQVKVVAETTIKEDDPLLLNYGCLNNDFFLLDYGFV
IHSNPYDCIELKYDGALLDAASMAAGVSSPNFSAPAPWQELILSQLNLAGEASDLKVSIG
GQDVVEGRLLAAMRVLLASDAETVQKYDLNALKCLSVEAPLGITNEVAILRTLIALCVIA
LGHFPTKIMDDESLLKQGASGSTELAIQYRIQKKSVIIDVMRDLSRRVKLLSSKETVTAE
G
>OUT.arath.Col0.gnm9.ann11.AT1G24610.1
MANSKMAIASLAQIRPFTCLAA---SLPSRLAPHPPDLIRWIKREGGFVHHAVKLSQET
QFGIGLISTEQISPGTDLISLPPHVPLRFESDDSSSSSSSLLSALARRVPEELWAMKLGL
RLLQERANADSFWWPYISNLPETYTVPIFFPGEDIKNLQYAPLLHQVNKRCRFLLEFEQE
IRRTLEDVKASDHPFSGQDVNASALGWTMSAVSTRAFRLHGNKKQGGSSDDVPMMLPLI
DMCNHSFKPNARIIQEQNGADSNTLVKVVAETEVKENDPLLLNYGCLSNDFFLLDYGFVI
ESNPYDTIELKYDEQLMDAASMAAGVSSPKFSSPAPWQHQLLSQLNLAGEMPNLKVTIGG
PEPVEGRLLAALRILLCGELVEVEKHDSDTLKSLSAVAPFGIANEIAVFRTVIALCVIAL
SHFPTKIMEDEAIIKQGVSATAELSIKYRIQKKSVIIDVMKDLTRRVKLLSSKETPTA--
>CER.bauva.BV-YZ2020.gnm2.ann1.rna-bv01496.t1
MAASKVLMASLTHLRPLTCAASASASYPTRLVSQPPDLIKWVRREGGLVHQAVKIAQD
ESRGLGLVAAEEIPKGSELIILRDHMPLRFTELEHEDGLDSVLVNLASQIPEELWAMK
LGLKLLQERAKVGSFWWPYVSNLPETYSVPIFFPGEDIKNLQYAPLVHQINKRCRFLLDF
EQEVKRSLENLKLDNHPFGGQEVDSSSLGWAMSAVSSRAFRLYGNKRTDGTRIDIPMMLP
LIDMCNHSFNPNAQIVQEQDTGNAKMLVKVVAETAIKPYDPLLLSYGCLNNDLLLLDYGF
VVHSNPYDCIELKYDGDLLDAASMAAGVSSPSFSAPAPWQQQILSQLNLAGEAPDLKVTL
GGPETVEGRFLAALRVLLASNAETAQNCDLDTLKCISSEAPLGVANEVAAFRTVMALCVI
ALRHFPTKIMEDEALLKQGASGSTELAIQFRIQKKSVIIDVMRDLSKRVKLLESKEKITA
E-
>CER.bauva.BV-YZ2020.gnm2.ann1.rna-bv26696.t1
MAASKALMASLTHLRPLTCAASASASYPTRLVPQPPDLIKWVRREGGFVHRAVKITQDES
KGLGLVAAEEIPRGSEIIVLPEHLPLRFVELEHEDGLHSVLVNLARQIPEELWAMKLG
LKLLQERAKVGSFWWPYISNLPETYSVPIFFPGEDIKNLQYAPLLHQVNKRCRFLLDFER
EVKHSLENLKPDNHPFGGQEVDASSLGWAMSAVSSRAFRLYGNKRIDGTHIDIPMMLPLI
DMCNHSFNPNAQIVQEQDPGNLKMLVKVVAETAIKPDDPLLLNYGCLNNDLLLLDYGFVI
HSNPYDCIELKYDGALLDAASMAAGVSSPSFSAPAPWQQQILFQLNLAGEAPDLKVSLGG
TEIVEGRFMAALRVLLASDAETVQNCELNTLKSTSSEAPLGVANEIAAFRSVIALCVIAL
GHFPTKIMDDEALLEESASGSTQLATQFRIQKKSVIIDVMRDLTRRVKLLSSKETVN---
>CER.cerca.ISC453364.gnm3.ann1.Cecan.6G122500.1
MAASKALMASLTHLRPLTCAASAAASYPTRLVPQPPDLIKWVRREGGFVHRAVKIAQDES
KGLGLVAAEEIPKGSELIVLPDHLPLRFAELEHEDGLDSVLVNLARQIPEELWAIKLG
LKLLQERAKVGSFWWPYISNLPETYSVPIFFPGEDIKNLQYAPLVHQVNKRCRFLLDFER
EVKRSLENLKPDNHPFGGQEVDASSLGWAMSAVSSRAFRLYGNKHTDGTHIDIPMMLPLI
DMCNHNFNPNAQIVQEQDTRNVKMLVKVVAETAIKPDDPLLLSYGCLNNDLLLLDYGFVI
HSNPYDSIELKYDGALLDAASMAAGVSSPSFSAPAPWQQQILSQLNLAGEAPDLKVSLGG
PEIVEGRFLAALRVLLASNTESVQNCDLNTLKCTSSEAPLGVANEVAAFRTVIALCVIAL
GHFPTKIMDDETLLKQGASGSTELAIQFRIQKKSVIIDVMRDLTRRVKLLSSKETVTAEG
>CAE.chafa.ISC494698.gnm1.ann1.ChfasH1.6G218900.1
MAASKALMASLTHLRPLTCAASVSTSHSSRLVPQPPDLIKWVRKEGGFVHQAVKISQLE
SNGLGLVASEEIPKGSDLIVLPHHLPLRFGSLQ-EDSLDSVLLDLARKVPEELWAMKLGL
KLLQERAKVGSFWWPYISNLPEMYSVPIFFPGEDIKNLQYAPLLHQVNKRCRFLLDFDQE
AKHALDSLKPDNHPFGGQEVDASSLGWAMSAVSSRAFRLYGNKSPDGTHIDIPMMLPLID
MCNHSFDSNARIVQEQDTDTAKMLVKVVADTEIKQDSALLLNYGCLSNDLFLLDYGFVIP
SNPYDIIELKYDGTFLDAASMVAGLSSPNFSAPAPWQEQVLSQLNLAGEAPDLKVSLGGP
EIIDGRLLAALRVLLSSDKDTVQSYELNTLKSLAAEAPLGIANEVAAFRTAIALCAIALG
HFPTKIMDDESLLKRGVSASTELAIQFRIQKKSVIIDVTRDLTRRVKLLSLKENVTAQ-
>PAP.lotja.MG20.gnm3.ann1.Lj4g3v3113050.1
MATSKMVMSSLTHLRPLTCAASAS-----RIVSHPPDLINWVTREGGFVHRAVKIAQLGS
NGLGLVAKQEIPMGSELIVLPHHIPLQFPSLDVNP-HDSALLQLVHHVPEELWALKLGLK
LLQERAKVGSYWWPYISNLPITYSVPIFFPGEDIKNLQYGPLLHQVNKRCRFLLEFEQEV
KRALASLTPDKHPFGGLEVDAPSLGWAMSAVSSRAFRLHGNKDPNGTHVDIPMMLPLIDM
CNHSFNPNAKIIQEQDSSSTKMQVKVVAKTTIKEDDPLLLCYGNLSNDLFLLDYGFVMHS
NPYDYIELKYDGAFLDAASTAAGVSSPNFSTPAPWQEHILSQLNLAGEAPDLKVSLGGQE
IIEGRLLAALRALRASDAETVQKHDLNTLKSLHAEAPLGVANDIAVFRTLIALCVIALGH
FPTQIADDESLLKQGAPGSTELAIQFRMQKKSVIIDVVRDLSRRVKLLSSKETVTAEG
>PAP.medtr.A17_HM341.gnm4.ann2.Medtr8g105200.1
-KTAMLMSSSLSHVRPLTCSSSTS--SSSRIAPHPHDLIKWVTREGGFVHRAVKIAQLDS
SNLGLVAKEDIPIGTDLIALPQHIPLHF---NHDDNSHSLLLQLTSHVPDELWSMKLGL
KLLLERAKLGSFWWPYISNLPQTYTLPIFFPGEDIKNLQYAPILHQVNKRCRFLLDFEQK
VKHALVGLTPDKHPFGGQEVDASSLGWAMSAVSSRAFKLHGNKQSNGINFDIPMMLPLID
MCNHSFNPNARIVQEQETGSTKMWVKVVAEKAIKEDDPLLLCYGCLSNDLFLLDYGFVIQ
SNPYDCIELKYDGALLDAASMAAGVSSPNFSTPAPWQELILSQLNLAGETPDLKVSLGGQ
EIIEGRLLAALRVLLASDMASVQKHDLNTLKSLNAEAPLGVANDLAVFRTLIALCVIALG
HFPTKLMDDESLLKQGASGSTELAIQFRIQKKSVIIDVMKNLSRKVKLLSSKETVTAEG
>CER.phach.longxuteng.gnm1.ann1.LXT22131.t1
MAASKVLMASLTHLRPLTCAASASASYPTRLVPQPPDLIKWVRREGGFVHRAVKIAQDES
RGLGLVAAEEIPKGSELIVLPDHLPLRFAELEHEDGLDSDLANLARQIPEELWAMKLG
LKLLQERAKVGSFWWPYISNLPETYSVPIFFPGEDIKNLQYAPLVHQVNKRCRFLLDFEQ
EVKHSLENLKPDNHPFGGQEVDASSLGWAMSVVSSRAFRLYGNKSTDGTRIDIPMMLPLI
DMCNHNFNPNAQIVQEQDTGNVKMLVKVVAETAIKPNDPLLLKYGCLNNDLFLLDYGFVI
HSNPYDCIELKYDGAILDAASMAAGVSSPSFSAPAPWQQQILSQLNLAGEAPDLKVTLGG
SEIVEGRFLAALRVLLASNAETVQKCDLNTLKSISSKAPLGVANEEAAFRTVIALCVIA
LRHFPTKIMDDEALLKQGASGSTELAIQFRIQKKSVIIDVMRDLTRRVKLLESKETTTAE
-
>CER.phach.longxuteng.gnm1.ann1.LXT53511.t1
------------------------------------------------------------
------------------------------------------------------------
------------------------------------------------------------
------------------------------------------------------------
------------------------------------------------------------
--------------------------------------------------ELAVRLGGPE
IIEGRFVAALRVLLESNAETVQNCDLNTLKSISSEAPLGVANEVAAFRSVIALCVIALGH
LPTKITDDEALLKQGASGSTELAIQFRIQKKSVIIDVMRDLTRRVKLLSSKETVN---
>PAP.phavu.G19833.gnm2.ann1.Phvul.002G320700.1
-------MCSLTHLRPLSCAASAA---ASRLVPYPPDLVKWVTREGGFVHRALEIAQLGS
SNLGIVAKEQIPRGTDLIVLPHHLPLRFTTLEHDP----LLHHLARQIPEELWAMKLGL
KLLQERAKVGSFWWPYISNLPETYTVPIFFPGEDIKNLHYAPLLHQVNKRCRFLLDFEQE
VKRALVSVKPDSHPFGGQEVDASSLGWAMSAVSSRAFRLYGEKDQNGDRVHLPMMLPLID
MCNHSFNPNARIVQQEDTSSMKMQVKVVAETAIKEDDPLLLCYGCLNNDFFLLDYGFVMH
SNPYDCIELKYDGALLDAASTAAGVSSPNFSAPAPWQQLILSQLNLFGETPDLKVSLGGQ
ETVEGRLVAALRIVLSSNMETVQKYDLSTLQSLDVEAPLGVANDIAVFRTLIALCVIALE
HFPTKIMDDESLLKQGASGSTELAIQYRIQKKCVIIDVMKNLSRRVKLLSSKETATAEG
>OUT.prupe.Lovell.gnm2.ann1.Prupe.1G332800.1
MAASKMVMASLTAFRPLTCGASTSTSYPGRLAPYPPDLIKWVRREGGFVHEAVKIAQDSS
FGLGLVASEEIPKGSELIVLPEHVPLRFLESEGGDGLDSVIVNLARHVPEELWAMKL
GLKLLQERAKTGSFWWPYISSLPETFNIPIFFPGEDIKNLQYAPLLYQVNKRCRFLLDFE
QEVKCALENLKPNDHPFGGQAVDASSLGWAMSAVSSRAFRLYGKKLSGEINNDVPMMLPL
IDMCNHSFKPNAIILQDQDDRDVTMLVKVVAETGIKQNDCLVLNYGCLNNDLFLLDYGFV
IPSNPYDCIELKYDGALLDAASMAAGVSSPNFSAPSPWQKEILCQLKLDGEAPLLKVCLG
GSELVEGRLLAALRVVLASDMETVQKLDLDKLKSISVEAPIGIANELAAFRTIIALCVIA
LGHFPTKIMEDESLLQKGVSDSTQLAIQFRIEKKSVIIDVMRDLTRRVKLLASKETATAQ
G
>OUT.quisa.S10.gnm1.ann1.Qs0333300.1
MAASKAIMASLTHLRPLTCAASASGSYPSRIVPQPPDLIKWVRKEGGFVHRAVTIAQDDT
KGLGLVASEEIPRGTDLIALPDHIPLRFLELDGENGLDSALVNLAHRVPEELWAMRLG
LKLLQERAEIGSFWWPYISNLPETYSVPIFFSGEDIKNLQYAPLLHQVNKRCRFLLDFEK
EVKHFLENLKQDDHPFGGQEVHASSLGWAMSAVSSRAFRLYGKKLPDGNHKNIAMMLPLI
DMCNHSFTPNVQIVQEQDADNVKMQVKVVAETEIKQDDPFLLNYGCLNNDLFLLDYGFVI
PSNPYDCIELKYDGALLDAASKAAGVDSPNFSAPTPLQQQILSQLNLAGEASDLKVSLGG
REIVDGRLLAALRVILASNTETLQNYDLNSLKSLSPEAPLGVANELAASRTIIALCVIAL
GHFPTKIMEDESLLNQRASGSTELAIQFRIQKKSVIIDVMRHLTRRVKLLSSKETVPAEG
>CAE.sento.Myeongyun.gnm1.ann1.Sto06g187380
MAASKALMASLNHLRPLTCAASVSASYPARLVPQSPDLIKWVRKEGGFVHQAVNIAQDE
SKGLGLVASEEIPRGSDLIVLPHHVPLRFLESGHEDALDSLLVDLARQVPEELWAMKL
GLKLLQERAKVGSFWWPYISNLPEMYSVPIFFQGEDIKNLQYAPLLHQVNKRCRFLLDFE
KEVKRALHNLKPDKHPFGGQEVDASSLGWAMSAVSSRAFRLYGNKRSDGTHIDIPMMLPL
IDMCNHSFNPNAQIVQEQNIGNSKM--QVVAETEIKQDSPLLLNYGCLSNDLFLLDYGFV
IPSNPYDCIELKYDGAFLDAASMAAGVASPNFSAPAPWQEQILSELNLAGKAPDLKVSLG
GQEIVEGRLLAALRVLLASDMEAVQNCDLSALKSLAAEAPLGIANEVAAFRTAIALCVIA
LGHFPTKIMEDESLLSKGASGSTELAIQFRIQKKSVIIDVMRDLTRRVRLLSSKEKC---
-
>DET.singl.CAF01.gnm1.ann1.evm_model_Chr12_2508
MAASKATMASLTHLRPLMCAASAAAAYPSRIVPQPPDLIKWVRREGGFVHQAVKIAQDDS
KGLGLVASEEVPRGTDLIVLPDHVPLRFPEADHYDDLDSVLVNLARQIPEELWAMKLG
LKLLQERAKVGSFWWPYISNLPETYTVPIFFQGEDIKNLQYAPLLHQVNKRCRFLLDFEL
KVKHALKNLELDNHPFGGQEVDASSLGWAMSAVSSRAFRLYGNKRPDNTYMDIPMMLPLI
DMCNHSFNSNARIVQEQDADNM-LQVKVVAESEIKQNDPLLLCYGRLNNDLFLLDYGFVM
PSNPYDCIELKYDAALLDAASMAAGVSSPNFSTPASWQQEILSQLNLVGEASDLKVSLGG
PEIVEGRFLAALRILLANYMATVHNHDFDTLKSFSAEAPLGVANEIAAFRTIIALCVIAL
GHFPTKIMDDESLLKQGASGSTELAIQFRIQKKSLIIVVMRDLTRRVKLLSSKLTDTTD-
>OUT.vitvi.PN40024.gnm2.ann1.VIT_201s0011g05690.1
-------SKILTQFRPLTCAAAATACHPGRLVPHPPDLIKWVRREGGFVHQAVTIAP
SADSCLGLVASQDIPKGSDLIALPHHIPLRFLESEGVDTIDSVLVNLARQVPEELWA
MRLGLKLLQERASIGSFWWAYISNLPETYSVPIFFPGEDIKNLQYAPLLYQVNKRCRFLL
DFEKEVKRVLKNLKPDDHPFRGQDVDASSLGWAMSAVSSRAFRLHGKKLSDGTHVDVPMM
LPLIDMCNHSFNPNAQIVQEQDAGSTNMLIKVVAETQIKQDDNLVLNYGCLNNDFFLLDY
GFVIPSNPYDCIELKYDGALLDAASMAAGVMSPNFSSPAPWQQQILSQLNLDGEAPVLKV
NLGGSELVEGRLLAALRVLLASDLETVQKHDLNTLKSLAAEAPLGISNEVAALRTVIALC
VIALGHFPTKIMEDEALLKQGVSGSAELAIQFRIQKKSVIIDVMRGLTSRVKLLSSKEKI
SAQG
