# Supplementary material for: Legume genome structures and histories inferred from Cercis canadensis and Chamaecrista fasciculata genomes
Source: Plant J. 2026 Jun 10;126(5):e70981. doi: 10.1111/tpj.70981 (PMC13252982; doi:10.1111/tpj.70981)
Supplement: Supplementary file 4 — Data S4. Manuscript supplement; Compressed directory of aligned sequences from 2212 low‐copy gene families, for calculation of a consensus species tree. [file TPJ-126-0-s010.gz › S4_consen_species_tree/40_aln_fas_cln1/Legume.fam3.07116]

>CAE.acacr.Acra3RX.gnm1.ann1.g3197.t1
------------------------------------------------------------
------------------------------------------------------------
------------------------------------------------------------
------------------------------------------------------------
-----MANGFGESTSTSS-QSPSCSGNG--SNDAGDFECNICFDLAQDPVITLCGHLFCW
PCLYRWLHHHSHSQECPVCKALVQEEKLVPLYGRGKTQSDPRKKYPVMEIPSRPAGQRP
EAAPAPEA--NPFGNYGFGSMGGFIPT-ATARMGNFTLSTAFGNIQFHGFPDA
PVYGATSGYPFG--FNAFHGGHARDFAHT-TGQGH--RHEDNVLKNLLLLVGVLVLLALI
F-------------------------------------------------
>PAP.aesev.CIAT22838.gnm1.ann1.Ae05g05520.1
------------------------------------------------------------
------------------------------------------------------------
------------------------------------------------------------
------------------------------------------------------------
-----MASGFGASTRASQ-PSPSCSGNN-GSNDAGDFECNICFDLAQDPVITLCGHLFCW
PCLYRWLHHHSHSQECPVCKALIQEEKLVPLYGRGKTQTDPRNKYPGMEIPHRPSGQRP
QTAPP-PPEANPFGNYGFGLMGGFIPM-ATARIGNFTLSTAFGNIQFHG
FQDATVYGTTSGYPFG--FNTFQGGNARGFSQANTGQVQ--RQEDNVLKNLLLLIGFLI
LLTVIFVW-----------------------------------------------
>OUT.arath.Col0.gnm9.ann11.AT2G23780.2
------------------------------------------------------------
------------------------------------------------------------
------------------------------------------------------------
------------------------------------------------------------
-----------------T-STSYSDSNNDTNDQGGDFECNICFELAQDPIVTLCGHLFCW
PCLYRWLHHHSHSQECPVCKAVVQDDKLVPLYGRGKNQTDPRSKYPGLRIPNRPTGQRP
ETAAPPQPAASNFFNYGIGLMGGIMPMMATTRFGNFSM--GFGNFQFHGFH
DATLYGSTPGYPYGGYHNGFRGVPPRGQERP-MARGG--NQSDAFLKNILFFVGICVVIF
LI--------------------------------------------------
>CER.bauva.BV-YZ2020.gnm2.ann1.rna-bv20022.t1
------------------------------------------------------------
------------------------------------------------------------
------------------------------------------------------------
------------------------------------------------------------
------------------------------------------------------------
------------------------------------------------------------
-------------------MGGFIPT-ATARIGNLTLSTAFGNIQFHGFQDAT
VYGTTSGYPVG--LNSFHGWNVHGYPQP-TGHRR--RHDDNVLKNLLILIGVLVLLALIF
GW-----------------------------------------------
>CER.bauva.BV-YZ2020.gnm2.ann1.rna-bv27782.t1
------------------------------------------------------------
------------------------------------------------------------
------------------------------------------------------------
------------------------------------------------------------
-----MASGSGESTSVPP-QSSSCSSNG--SNDTGDFECNICFELAQDPVITLCGHLFCW
PCLYRWLHHHSQSQECPVCKALIQEEKLVPLYGRGKVQNDPRTKYPGMEIPHRPTAQRP
ETAPPPQQ--NPFGNYGFGFMGGFIPT-ATSRIGNLTLSSAFGHTQFHGFQDA
TVYGTTSGYPVG--FNSFYGWNVHGYPRP-AGHRP--RHDDNVLKNLLMLIGVLVLLALI
F-------------------------------------------------
>CER.cerca.ISC453364.gnm3.ann1.Cecan.6G285400.1
------------------------------------------------------------
------------------------------------------------------------
------------------------------------------------------------
------------------------------------------------------------
-----MASGSGESTSAPP-QTPSCLSNG--SNDAGDFECNICFELAQDPVITLCGHLYCW
PCLYRWLHHHSHSQECPVCKALIQEEKLVPLYGRGKIQSDPRTKYPGMEIPHRPTAQRP
ETAPPPQP--NPFGNYGFGFMGGFIPT-ATARIGNLTLSTAFGNIQFHGFQDA
TVYGTTSGYPVG--FNSFYGWNVHGYPQP-TGHRQ--RHDDNVLKNLLMLIGVLVLLALI
FGW-----------------------------------------------
>CAE.chafa.ISC494698.gnm1.ann1.ChfasH1.1G137000.1
------------------------------------------------------------
------------------------------------------------------------
------------------------------------------------------------
------------------------------------------------------------
-----MASGFGESTSTSP-QSPSCSGNG--SNDAGNFECNICLDLAQDPVITLCGHLFCW
PCLYRWLHQHSHSQECPVCKALIQEEKLVPLYGRGKTQTDPRTKYPGMEIPHRPTGQRF
ETAPPPEA--NPFGNYGFGLMGGFIPM-ATARIGNFTLATAFGNIQFHGFQDA
TVYGTTSGYPFG-GFNTFHGGHGHGFHQP-TGQGQVHRHDDNVLKNLFLLIGALVILAL
IFGW-----------------------------------------------
>PAP.lotja.MG20.gnm3.ann1.Lj2g3v1815200.1
------------------------------------------------------------
------------------------------------------------------------
------------------------------------------------------------
------------------------------------------------------------
-----MASGYGESTRAAP--STSCSGNS--PNDAGDFECNICFELAQDPVITLCGHLFCW
PCLYRWLHHHSQSQECPVCKALIQEEKLVPLYGRGKAPTDPRTK----------------
------------------------------------------------------------
------------------------------------------------------------
------------------------------------------
>PAP.medtr.A17_HM341.gnm4.ann2.Medtr5g019300.1
------------------------------------------------------------
------------------------------------------------------------
------------------------------------------------------------
------------------------------------------------------------
-----MSRRFGESTKSASASNPSCSSGNSSNNDVGDFECNICFDLAQDPVITLCGHL
FCWPCLYRWLHHHSHSQECPVCKALVQEEKLVPLYGRGKTQTDPRTKYPGMEIPRRPSG
QRPQTAPNPPPHNNGNFTAGIGLMGGFIPT-ATARFGNFSFSPGFGNIHF
HGFQDATVYGTTSGYPFG--FNGFQGGNARGFNSQATGQVQ--RQEDNCLKNLLMLIGFL
VLLTVIFF------------------------------------------------
>CER.phach.longxuteng.gnm1.ann1.LXT23559.t1
------------------------------------------------------------
------------------------------------------------------------
------------------------------------------------------------
-------------------------------------QRSVFRKRISAVLLEITLLSTKS
GICVGMASGSGESTSAPP-QSPSYSSNG--SNDTGDFECNICFELAQDPVITLCGHLFCW
PCLYRWLRHHSHSQECPVCKALIQEEKLVPLYGRGKSQSDPRTKYPGMDIPHRPTAQRP
ETAPPPQP--NPFGNHGFGFMGGFIPT-ATARIGNLTLSTAFGNIQFHGFQDA
TVYGTTSGYPVG--FNSFYGWNVHGYPQP-TGHRR--RHDDNVLKNLLILIGVLVLLALI
FGW-----------------------------------------------
>CER.phach.longxuteng.gnm1.ann1.LXT54663.t1
------------------------------------------------------------
------------------------------------------------------------
------------------------------------------------------------
------------------------------------------------------------
-----MASGSGESTSAPP-QSSSCSSNG--CNDAGDFECNICFELAQDPVITLCGHLFCW
PCLYRWLHHHSHSQECPVCKAIIQEAKLVPLYGRGKIQNDPRTKYPGMEIPQRPTGQRP
ETAPPPQP--HPFGNYGFGFMGGFIPT-ATARIGNFTLSTAFGNIQFHGFQDA
TVYGTTSGYPVG--FNSFHGWNVHGYPQP-AGHRP--RHDDNVLKNLLMLIGVLVLLTLI
FGW-----------------------------------------------
>PAP.phavu.G19833.gnm2.ann1.Phvul.002G026100.1
------------------------------------------------------------
------------------------------------------------------------
------------------------------------------------------------
------------------------------------------------------------
-----MTSGFGESTRPSA-PSPSCSGNS--SNDAGDFECNICFDLAQDPVITLCGHLFCW
PCLYRWLHHHSHSQECPVCKALVQEEKLVPLYGRGKTQTDPRTKYPGMEIPHRPSGQRP
QTAPPPPPEANPFGSYGFGLMGGFIPM-ATARFGNFTLSTAFANIHFHGFQD
ATVYGTTSGYPFG--FNSFHGGGTRGYPQATGGQVQ--RQEDNVLKNLLMLIGFLVLLTV
IFVW-----------------------------------------------
>OUT.prupe.Lovell.gnm2.ann1.Prupe.2G123600.1
------------------------------------------------------------
------------------------------------------------------------
--------------------------MASNNEIRTPIESPIMPSISPLEFFPPQCDWDGN
MIMPSISPLEFSPPKSDWNETMDDDYYYYEEEGD--DDDDGGGGVVSSLLDQFDQLFMKT
KPSNSCTTHVHEHERDTPGLNPTLHQDQHPPRSASYFECNMCMKMAR
EPVVTTCGHLYCRPCLYTYSS---QKEECLVCKSKVFNSLITPIY----NCRDLNS---G
FSVPPRPSSRAQQAISKQWQNKDFAVEEGHQMVGELIYHWQVLAEEHLVPRSVYH
ADKWETMHTSIEHLQKSRSQCAAHHLELQGL--RNQAQEVEAQIAKLQTDL
KTIRNKEKEVHLQLQTNLKKSWELQKQITTTAQPGLEKSHVIILKGSTLRADMDAKFKFL
KVILTSLV-
>OUT.prupe.Lovell.gnm2.ann1.Prupe.7G148100.1
------------------------------------------------------------
------------------------------------------------------------
------------------------------------------------------------
------------------------------------------------------------
-----MASGFGESTSVPP-QSPSCSGNN--ANDVGDFECNICFDLAQDPIITLCGHLFCW
PCLYRWLHHHSHSQECPVCKALVQEEKLVPLYGRGKTQTDPRSKYPGINIPNRPAGQRP
QTAPPPET--NQFTNYGSGFMGGFVPM-ATARIGNFTLATAFGNIHYHGFPDA
TVYGTTSGFPYG--FSSFHGGHAHGFPQP-ASQRQ---QVDNVLKNLFLLIGVFVILALI
CW------------------------------------------------
>OUT.prupe.Lovell.gnm2.ann1.Prupe.8G105200.1
------------------------------------------------------------
------------------------------------------------------------
------------------------------------------------------------
------------------------------------------------------------
-----------------EIDENSCSSIDARDDHACGFKCNICLEVAQDPIVTPCGHLYC
WPCLHRWLRSQSNKPRCPACTAVIKERKMIPIYGIKSDRRSPSV-LRGIKFPNRPSP
FSSSLIGTLNAASAFNASFSSSSIGRAVPQAVASALNTDHFSKVFE
GIGVVVLSGGYFWWLSKPLASTQVLDSVEQV-CDSWETC-DGRLVGWKKV----
-KAMCSLGLRVFYCLI--------------------------------------------
------
>OUT.quisa.S10.gnm1.ann1.Qs0118890.1
------------------------------------------------------------
------------------------------------------------------------
------------------------------------------------------------
------------------------------------------------------------
-----MASGFGEPTSSPA-QSQSCSGNG--VNDAGDFECNICFDLAQDPIITLCGHLFCW
PCLYKWLHFHSHSQECPVCKALILEEKLVPLYGRGKQQTDPRSKYPGMEIPNRPAGQRP
ETATPPQP--NQFGSFGFGLMGGFVPM-ATARFGNFTLATAFGNIQLHGFPDA
TVYGTTSGFPYG--FNTLHGGHTHGIPQPTRG-GQ--QNADNVLKNLLLLIGVFVILALI
CCW-----------------------------------------------
>OUT.quisa.S10.gnm1.ann1.Qs0144200.1
------------------------------------------------------------
------------------------------------------------------------
------------------------------------------------------------
------------------------------------------------------------
-----MDSGMEKSTSSAT-PTRSCSGNG-----DNDADGSVITHILKNAL--FVSLLYRR
RNWFLYME-------------------------GGKQVTDPRSKYRGMEIPNRPAGQRP
QTAPPPQP--NQFGSSGFGLIG-LIPS-------------LF-NIQFHGFPDATVYGTTS
GFPYG--FNTFHGGHAHGIGIPQSTQGG--QQNDNVLKNVLLLIGIFIILALICW----
--------------------------------------------
>CAE.sento.Myeongyun.gnm1.ann1.Sto11g364980
------------------------------------------------------------
------------------------------------------------------------
------------------------------------------------------------
------------------------------------------------------------
-----MASGFGESTSTYP-QSPSCSANG--SNDAGDFECNICFDLAQDPVITLCGHLFCW
PCLYRWLHHHSHSQECPVCKALIQEEKLVPLYGRGKTQTDPRTKYPGMEIPHRPTGQRP
ETGPPPEA--NPFGNYGFGLMGGFIPM-ATARIGNFTLSTTFANFQYPAFQDA
TVYGTTSGYPFG--FNTFHGAHAHGFPQP-TGQGQGHRHEDNVLKNLFLLIGALVILALI
FGW-----------------------------------------------
>DET.singl.CAF01.gnm1.ann1.evm_model_Chr01_4438
------------------------------------------------------------
------------------------------------------------------------
------------------------------------------------------------
------------------------------------------------------------
-----MSSGFGESTSMPP-QSPLCSGNN--SNEAGDFECNICFELAQDPVITLCGHLFCW
PCLYRWLHHHSHSQECPVCKALIQEEKLVPLYGRGKTPTDPRTKYPGMEIPHRPTGQRP
ETAPPPEA--NPFGNFGFGMAGGFIPP-ASGRFGNFTLSTAFGNIQFHGFQDA
TVYGTTSGYPFG--FNAFHGAHAHGYHQP-TGQAQ--RHEDNVLKNLLLLIGVLVLLALI
FGW-----------------------------------------------
>OUT.vitvi.PN40024.gnm2.ann1.VIT_204s0023g01130.1
------------------------------------------------------------
------------------------------------------------------------
------------------------------------------------------------
------------------------------------------------------------
-------------------ASGACGGSG--SNDVGDFECNICFELAQDPIVTLCGHLYCW
PCLYEWLHHHSHSQECPVCKALIQEEKLVPLYGRGKTPSDPRSKIPNDSIPSRPAGQRP
ETAP-PVA--NPVSHLGVGLMRGFAPV-RTARFGNFALSAAFD-----------------
------------------------------------------------------------
-------------------------------------------
