# Supplementary material for: Legume genome structures and histories inferred from Cercis canadensis and Chamaecrista fasciculata genomes
Source: Plant J. 2026 Jun 10;126(5):e70981. doi: 10.1111/tpj.70981 (PMC13252982; doi:10.1111/tpj.70981)
Supplement: Supplementary file 4 — Data S4. Manuscript supplement; Compressed directory of aligned sequences from 2212 low‐copy gene families, for calculation of a consensus species tree. [file TPJ-126-0-s010.gz › S4_consen_species_tree/40_aln_fas_cln1/Legume.fam3.07120]

>CAE.acacr.Acra3RX.gnm1.ann1.g3503.t1
MDEVNEGPPNRELYALLNLSPEASDEEIRRAYRQWAQAYHPDKYQAPHMKDIATANFQRI
CEAYEVLSDPNKRQIYDIYGMEGLTSGLELGAKLDKAEEIKAELDRLRRMKEMQKMSAHF
RTSGTILANMSLPHCRNGDGLMRGMSMASEVQSQLSKRNSVAIGGNLAVNGNAGGGVATA
LLRHEISKVSSIEFMASAGLRALIGVQTTRQLSAHSDATVGLAMSLQDGSLNLSNSWTRQ
LSETASGHIQLALGPQSSIAVGWRKKDERRSASGEVKFGTSSFDVAAHYTHHLSSKSHGR
IAGRIGSSTLEIEIGGGRKVSKFSTVRWLYTIGIQGIIWKFELHRGGQKLIIPILLTRHL
DPVFASGALIIPASLYFLLKKFLIKPYYLKRNKQKALENAKKTSAQVQEARATAEKAQQ
LQQTVANRKRNRQLEAGGLVITRALYGNHVILNKMNSSSATSSESASEVIDVTIPLNFLV
SDSGQLKLHEGVKKSGIMGFCDPCPGEPKKLYVEYSYAGNQYKVLVDDYEALSIPRGVPR
I
>PAP.aesev.CIAT22838.gnm1.ann1.Ae05g08760.1
MDEPNESPENRELYALLNLSPEASDEEIRRAYRQWAQVYHPDKYQAPHMKDIATENFQRI
CEAYEILSDPNKRQIYDIYGMEGLNSGLELGPRLNRVEEIKAELERLKRMKEQEKMKAHF
QSSGTILANMSLPHCLNGVGLFRGMAMTSEIQSNLSKRDAVTIGGNLEVDGKEGGGAATA
LFRHQISEVSSIEFVASAGLRALIGVQTSRTLSSHSAATMGIAMSLRDGSLNLSNLWTRQ
LSETASGHIQLALGSQSSIAVGWQKKDERRSASGEVKFGTSSFETAVHYTHRFSPKSLGC
IAGRLGSSSLEIEVGGGRKISRFSSVRWLYTIGIQGIFWKFELHRGGQKLIIPILLTRHL
NPMFATGALIVPASTYFLVKKFFIKPYYLRRNKQKALEKEEKTSSQVKEARAAAEKAQKL
QENVANRKRNKQLEIDGLVIMKALYGNQRILNSMHSTSETSFDSTSEVMDVTIPLNFLVN
DSGQLKLHEGVKKSGIMGFCDPCPGEPKQLYVEYAYAGNHHKCPVP--------------
>OUT.arath.Col0.gnm9.ann11.AT2G35720.1
-----TGPPNRELYALLNLSPEASDEEIRKAYRQWAQVYHPDKIQSPQMKEVATENFQRI
CEAYEILSDETKRLIYDLYGMEGLNSGLELGPRLSKADEIKEELERIKRRNEEAKKMAHF
QPTGSILFNLSVPHFLVGDGIMRGMVMASQVQSQLSKDDAIAIGGNLAANEKSGGGVATA
ILRRQISPVSSIEFVASTGLQSLIGVQTTRQLTIHSTATINISKSLSDGSINLTNTWTRQ
LSETSSGNIELALGMRSAITVGWKKRDENVSAAGDFKIESGGLGASARYTRKLSSKSHGR
IVGRIGSNALEIELGGGRQISEFSTVRMMYTVGLKGIFWKVELHRGSQKLIVPILLSAHL
APVFATGAFIVPTSLYFLLKKFVVKPYLLKREKQKALENMEKTWGQVGEARARAEKAQQL
LQTVATRKKNRQVETDGLIVTKALYGDPKAIERRNEGVE---GLDSGVIDVTVPMNFLVS
DSGQLKLHEGVKKSGIMGFCDPCPGQPKQLYIAYTYHSQPFEVIVGDYEELSIPQEG---
>CER.bauva.BV-YZ2020.gnm2.ann1.rna-bv28125.t1
MEEDKEGPPNRELYALLNLSPQASDEEIRKAYRQWAQVYHPDKYQAPHMKDAATENFQRI
REAYEILSDPNKRQIYDIYGMEGLTSGMELGPKLDKAEEIKAEMERLRRRKELEKISAHF
RSSGTILTNLSLPDRLDGDGILRGMAMTSEVQSQLSKRNVVAIGGNLAVSGNDGGGAATA
LFRHQLSEVSSVELMGSTGLRALIGVQASRRLSIHSTATTGLAVSLKDGSLNLSNSWTRQ
LSETASGNIQLALGSHSSIAVGWLKKDEKRSASGEVKFGTGTFETAAHYTYKFSSKSHGR
IAGRFGSSALEVEVGGGRKLSKFSTVRWLYSIGIQGIFWRFELRRGGQKLIIPILLTRHL
NPVFATGALVLPASLYFLLKKFVVKPYYLRRDKQKTSENAEKISVQVQEAKAAAEKAQQL
QQNVANRKKNRQLETGGLVITRALYGSHEVLDKINASRETNHESASKVLDVTIPLNFLVS
DSGQLKLHEGVKKSGIMGFCDLCPGKPKQLLVEYTYAGNQYKVMVGDYEELMIPSGGYRI
>CER.cerca.ISC453364.gnm3.ann1.Cecan.6G330000.1
MEEGKEGPPNRELYALLNLSPEASDEEIRKAYRQWAQVYHPDKYQAPHMKDAATENFQRI
REAYEILSDPNKRQIYDIYGMEGLASGMELGPKLDKAEEIKAELERLRRREELEKISAHF
RSSGTILANLSLPDSLDGDGILRGMAMTSEVQSQLSKRNVVAIGGNVAVSGNDGGGAATA
LFRHQISEVSSVELMASTGLRALIGVQASRQLSIHSAATTGLAMSLKDGSLNLSNSWTRQ
LSETASGNIELALGSQSSIAVGWLKKDAKRSASGEVKFGTSTFETAAHYTHNFSSKSHGR
IAGRFGSSALEIEVGGGRKLSKFSTVRWLYSIGIQGIFWRFELRRGGQKLIIPILLTRHL
NPVFATGALVLPASLYFLLKKFIVKPYYLRRDKQKALENAEKTSVQVQEAKAAAEKAQQL
QQNMANRKRNRQLETGGLVITRALYGSHIVLNKINASSETSHESASKVMDVTVPLNFLVN
DSGQLKLHEGVKKSGIMGFCDLCPGEPKQLLVEYTYAGNQYKVMVGDYEELMIPSGGHRI
>CAE.chafa.ISC494698.gnm1.ann1.ChfasH1.1G167900.1
MDEHDEGPPNRELYALLNLSPEASDEEIRRAYRQWAQTYHPDKYQAPHMKDIATENFQRI
CQAYEVLSDPNKRQIYDIYGMEGLTSGLELGSKLDKAEEIKAELERLRRMKEQEKILTHF
ATSGTILANMSLPHYLEGDGVMRGMAMTSEVQSQLSKRNNLAVGGNLAVDGNAGGGVATA
MFRHQISEASSIEFMASAGLRALIGVQSTRQLSVHSAATMGLSMSLRDRSLNLSNLWTRQ
LSETASGHIQLALGPQSSIAVGWQKKDERRSASGEVKFSTSSFDVTANYTHRFSSNSHG
RIAGRIGSTALEVEIGGGRRLSKFSTVRWLYTIGIQGIIWKFELRRGGQKLIIPILLTRH
LNPVFASGALVIPTSLYFLLKKFLLKPYYLRRKKQKALDNAEKTSAQVQEARTAAEKAQQ
LQQTVANRKRNKQLEIGGLVITRALYGNHVVLNRINTSSGTSNESTSEVIDVTIPLNFLV
SDSGQLKLHEGVKKSGIMGFCDPCPGEPKKLYVEYSYAGNQFKVLVGDYEELLIPQGAHR
I
>PAP.lotja.MG20.gnm3.ann1.Lj2g3v2001660.1
MDEETEAPDTRELYALLNLSPEASDEEIRKAYRQWAQAYHPDKYQAPHMKDIATVNFQRV
CEAYEILSDPNKRQIYDIYGMEGLTSGLELGPTLDKAQEIKAELERLKKMKEREKMAAHF
QSSGTILANMSLPEFLRGDSLFKGMAMTSEIQSQLSKRNAVTLSGNLAVDGRDGGGAATA
VFRHQLSEVSSIEFVGSAGLRALVGVQTSRNISLHSTATMGIAMSLKDGSLNLSNLWTRQ
LSDTASGHIQLTLGPQSSVAVGWQKKDERGSASGEVKFGTGSFETSAHYSHRFSSKSLGC
IGGRVGSSSLEIEVGGGRKLSKFSTVRWMYVIGIQGISWKFELYRGGQKLIFPILLSKHL
NPVFATGAFVVPASLYFVVKKFLIKPYYLKRNKQKALEKEEKTSTQVQEARAAAEKSQKL
QQNVANRKRNKQLETGGLVIMRALYGNQIFLDNLRSS-ETSFESTSEIIDVTTPMNFLVN
DSGQLKLHEGVKKSGIMGFCDPCPGERKQLYVEYVNAGNQHKVWVGDYEELLIPQGTHMI
>PAP.medtr.A17_HM341.gnm4.ann2.Medtr5g012530.1
MMEQNSEQDNRELYAILNLSPESSDEEIRKAYRQWAQAYHPDKYQNPLMKDAATENFQRV
CEAYEILSDPNKRQVYDIYGMEGLKSGLELGSRLDRAEEIKAELERLKRRREHEKMVANF
QSSGTILANLSMPQYLDGDGLFRGMAMTSEVQSQLSKRNVVGIGGNLAVEGHQGGGAANV
VLSHQLSEASSIEFIASAGLRSLIGVQTSRVISSHSSATAGLSMSLRDGSLNLSNAWTRQ
LSETTNGHIQLMLGSQPSVAVGWKKEDERRTATAEVKLGTGPFETSARYTHRFSSKSHGC
IGGRFGSSSIEMEVGGGRKLSKFSTVRWLYVVGLQGISWRFEFCRGGQKLIIPVLLTNHL
NPMFATGALVIPASFYFVLKKFVIKPYYRKRNKQKALEKEGKTSTQVQEARAAAEKAQKL
QQNVANRKRNKQLETSGLVIMKALYGSDTILNNLYSSNGTSFESTSGVIDVTTPLNFLVN
DSGQLKLHEGVKKSGIMGFCDPCPGETKLLYVEYAHAGNQHKVLVGDYEELVIPQGIHRI
>CER.phach.longxuteng.gnm1.ann1.LXT54994.t1
MEEEKEGPPNRELYALLNLSPEASDEEIRKAYRQWAQVYHPDKYQAPHMKDAATENFQRI
CEAYEVLSDPNKRQIYDIYGMEGLISGMELGPKLDKAEEIKAELERLRRRKELEKTTAHF
RSSGTILTNLSLPDRRDGDGIFRGMVMTSEVQSQLSKRNVVAIGGNVAVSGNDGGGAATA
LFRHQISEVSSVELMASTGLRALIGVQTSRQLSVHSTATTGLAMSLKDGSLNLSNSWTRQ
LSETATGNIQLALGSHSSIAVGWLKKDEKRSTSGEVKFGTGTFETAAHHTYKFSSKSHGR
IAGRFGSSALEIEIGGGRKLSKFSTVRWLYSIGIQGISWRFELRRGGQKLIIPILLTRHL
NPVFATGALVLPASLYFLLKKFVVKPYYLRRNKQKDLENADKISVQVQEARAAAEKAQQL
LQNVANRKRNRQLETGGLVITRALYGSHIVLNKINASSEISHESASKVLDVTIPLNFLVN
DSGQLKLHEGVKKSGIMGFCDLCPGEPKQLLVEYTYAGNQCKVVVGDYEELVIPSGGQRI
>PAP.phavu.G19833.gnm2.ann1.Phvul.002G062800.1
MEERNESQDNRELYALLNLSPEASDEEIRRAYRQWAQAYHPDKYQAPHMKDIATENFQRI
CEAYEILSDPHKRQIYDIYGMEGLTSGLELGPKLNGAEEIKAELERLKKMKEREKMAAHF
LPSGTILANMSLPRYLDGGGLLEGMAMTSEIQSHLSKRNDFTIAGNLAVNGEEGGGAANA
LFRHQLSEVSSVEFVASVGLRALIGVQTTRNLSSHSTATMGVAMSLRDGSLNLSNLWTRQ
LSETASGHIELNLGPQSSIAVGWQKKDQRRSASGELKLGTGLFEAAVHCTHRFSPKSLGC
IVGRVGSSSLEIEVGGGRKLSKFSSVRWLYIIGIQGISWKFELYRGGQKIILPILLTRHL
DPVFATGAFVIPASLYFVLKKFLVKPYYLRRSKQKALEEEKESSAQVKEARAASEKAQKL
QENVANRKRNRQLETGGLVITRALYGNEIVLNNLKSSSEISFESTSDVIDVTIPLNFLVN
DSGELKLHEGVKKSGIMGFCDPCPGRPKELYVEYVYAGNQYQVWAGDYEKLEIPKGSHRI
>OUT.prupe.Lovell.gnm2.ann1.Prupe.5G069100.1
MKEEEEGPPDRELYALLHISPDASDEEIKKAYRQWAQIYHPDKCQAPHMKDTATENFQRV
SRAYEILLDENKRKIYDIYGMEGLTSGLELGKKLNKAEELKEELERLRKLKEE
QEVSAHFRPSGTMWADMSLPDLLHGHGIMRGMAMTSSVQSHISKHNILSIGGNL----
-------------KISSVSSIEFIGSAGLWPLIGVQTSRNLSSHLTATMGLSMSLRDGSL
NLSNTWVRRLSESTSGNIQLALGSDSALSVGWRKKNEKLSAAGQLKCGIDSFAASAHYKH
RFSSKSRGCIAGKVGSNALELEVGVGRKLSNLSSVRMLYSIGIQGISWKFKLRRGGQKLV
IPILLSGDLDPVFAAAAVIIPTSLYFVLKKFVLKPYYLKREKQKALENMEKTSTPVLEAR
AAADKAQKLLQNVANRKQNRQLEIGGLVITKAWYGN---LKALKKRDELVESNDSPVIDV
KLPLNFLVSDSGQLKLHEGVKKSGIMGFCDPCPGEPKQLYVEYTYGDGRYEVTVDDYDKL
LIPQEEHRI
>OUT.prupe.Lovell.gnm2.ann1.Prupe.5G069200.1
MKEEEEGPPNRELYALLHISPEASDEEIRKAYRQWAQVYHPDKYQSPNMKDTATENFQRI
CQAYEILSDENKRKIYDIYGMEGLTSGLELGTKLNKAEELTEELERLRKLKEQEKVLAHF
RPSGTILANMSLPHLLHGHGIMRGMAMTSSVQSQISKHNTLSIGGNLAVNGNSGGGAATI
VFGHRLSSVSSIEFIGSAGLRSLIGVQTSRNISSHLTATMGLSMSLRDGSLNLSNTWVRQ
LSETASGNIQLALGSDSAVSVGWRKKNQKLSAAGELKCGIDSFAASAHYNHRFSSKSHGR
IVGKIGSNALEVEVGGGRKLSNFSTVRMLYSIGIQGIFWKFELHRGGQKLIIPILLSRHL
DPMFAAGAFIIPTSVYFVLKKFVLKPYYLKREKQKALENKQKTSAQVLETRAAADKAQKL
LQNVANRKTNKQLEIGGLVITKALYGN---LKALKKRDEPVESNDSPVIDVKLPLNFLVS
DSGQLQLHEGVKKSGIMGFCDPCPGEPKQLYVEYTYGDGRYEVTVDDYDKLVIPQEEHRI
>OUT.quisa.S10.gnm1.ann1.Qs0115490.1
MKDEGEGPPNRELYALLHLSPEAPDEEIRKAYRQWAQVYHPDKYQASHMKDIATENFQRI
CEAYEILTDVNKRT---IYGMEGLRAGLELGAELNKAQELKVELEKLRRKQEQKKIVAHF
LPSGTILASMSFPHFRDGDGFMRGMAMTSEVQSQLSKRNGVVIAGNLKVADNSGGGAATV
VFRHQVSPVSSVELMAAAGLESLVGVQTTRQLSLHSAATMGLALSLSDGSLNLSNSWTRQ
LSETAAGNILLALGSESSIAVGWQKKDEKMSANGELKVRPLF--LLKHVKLFFLKPDKIC
EEGQDWGRYIAAAILKPEKYCLNLTFGYLYAIGFCCNIWI------------------
------------------------------------------------------------
------------------------------------------------------------
------------------------------------------------------------
--
>OUT.quisa.S10.gnm1.ann1.Qs0305150.1
MKEGGEGQPNRELYALLHISPEASDEEIRKAYRQWAQVYHPDKYQAPHMKDIATENFQRI
CEAYEILSDVNKRTIYDIYGMEGLNSGLELGAKLNKAEELKAELEKLRRKREQEKVVAHF
LPSGAILANMSFPHFLDGDGFMRGMAMTSKVQSQLSKSNNVEIGGNLHVDGNSGGGAATA
VFRHQVSPASSVEFMAGAGLQSLVGVHTTRNLSLHSTATMGLTLSLNDGSLNLSNSWVRQ
LSETTVGNIVLALGSESSIAAGWQKKDENMSATGELKFGTSSFGATANYTHRFSSKSHGR
IVGRVGSTALEIEVGGGRRLSRFSTVRWMYSIGVQGISWKFELNRGGQKLIIPILLTRHL
NPIFATGALIIPSSIYFLLKKFVVKPYYLKKKRLKALENTEQTSAQVREARAAAEKAQKL
LQNVANRKRNRQLETGGLVITRALYGSHEALTKIDKSREINDESSLKVMDVTIPLNFLVN
DSGQLKLHEGVKKSGIMGFCDPCPGEPKQLHVEYTHAGQEYKVVVDDYEELLLPQGSHRI
>CAE.sento.Myeongyun.gnm1.ann1.Sto11g368350
MDELNEGPSNRELYALLNLSPEASDEEIRRAYRQWAQTYHPDKYQAPHMKDIATENFQRI
CQAYEVLSDPNKRQIYDIYGMEGLAAGLDLGFKLDKVEEIKAEMEKLRRMKELEKMSSRF
LTSGTILAKMSVPHFREGDGIMRGMAMTSQVQSQLSKRDSVAIGGNLAVDEVTGGGVANT
VFRHEISEVSSVEFMASVGLQSLIGVQTSRHLSAHSAATMGLSMSLQDCSLNLSNLWTRQ
LSETAGGHIQLALGTQSSIAVGWHKKDKRGSASGEVKVGTRSFDVTALYSHRFSSNSHGR
IVGRFGSSALEVEIGGGRKISKFSSVRWLYTIGYQGIFWRFELRRGGQKFIIP
ILLTRHLNPVIASGALVIPASLYFLLKKFVIKPYYLRRNKQKAVEDSEKNSVEVREAKA
AAEKAQQLQQTVANRKRNKQLEIGGLVITRALYGNHDVLNKINASNETSHESTSDIIDVT
VPLNFLVSDSGQLKLHEGVKKSGIMGFCDPCPGKPKKLYIEYSYRGKQYKVLVGDYDDLL
IPQGAHRI
>DET.singl.CAF01.gnm1.ann1.evm_model_Chr01_4904
MEEDKEGPPNRELYALLNLSPEASDEEIRRAYRQWAQVYHPDKYRVPHMKDIATENFQRI
CEAYEILSDPTKRQIYDIYGMEGLTSGLELGSKLNKAEEIKAELERLRQREEQAKILAHF
RSSGTILVNMSLPHCRDGDGFFRGMAMTSEIQSMLSKRNLVAIGGNLAVQGNHGGGAASA
LFRHAISESSSIEFMASAGLRALVGVQTSRQLSAHSNATMGIAMSLRDGSLNLSNSWTRQ
LSETVSGNIEIALGPQSAVVVGWHKKDEKRSASGEVKFDTGSFEAAVHYTHHFSSKSHGR
IAGKVGSSALEIEVGGGRRLSKFSTVRWLYSIGIQGIFWRFELRRGGQKLIIPILLTRDL
NLALATGALVIPASLYFLLKKFVVKPYYLKRNKQKALENAEKTYTQVQEARATAEKAQQL
LQNVANRKRNRQSETDGLVVTKALYGNIKVLNKIDASSETSDESTSEVIDVTIPLNFLVS
DSGQLKLHEGVKKSGIMGFWDPCPGEPKQLYVEYTYASNQHKVMVGDYEELMIPQGAHKI
>OUT.vitvi.PN40024.gnm2.ann1.VIT_202s0154g00550.1
MKEEDAGPPNRELYALLNISPDASDEEIRKAYRQFAQVYHPDKYQPHQMKEIATENFQRI
CEAYEILSDEHKRQIYDIYGMEGLTAGLELGPKLNRAEEIKQEFERLRRRKEQEKVSAHI
RPSGSILANLSLPEFLNGDGIMIGMSMSSDLQAQISKRNAIAIGGNLAVNGNVGGGAATA
VFRHQISSVSSIEFMASAGLRALIGIQTSRNLSLHSTATTGIAVSLRDGSINLTNAWTRQ
LSETTSGTIQLALGPESSVAVGWQKKEEKMSASGELKFGTSSFGATASYIRRFSSKSHGR
IAGRVGSSALEIEVGGGRKLSDFSTVRMLYSIGIQGIYWKIEFHRGGQKLIIPILLSRQL
DTVFATGAFMIPTSIYFLLKKFIVKPYYLRREKQKKLENIEKTSVQVQEARAAAEKAQQL
LQNVANRKRNRQLETGGLVITKAVYGNRKALNEPGEGDD---QLASQVVDVTLPLNFLVN
DSGQLKLHEGVKKSGIMGFCDPCPGEPKQLYVEYTYGGDRYEVIVDDYEELLIPQRSHR-
