# Supplementary material for: Legume genome structures and histories inferred from Cercis canadensis and Chamaecrista fasciculata genomes
Source: Plant J. 2026 Jun 10;126(5):e70981. doi: 10.1111/tpj.70981 (PMC13252982; doi:10.1111/tpj.70981)
Supplement: Supplementary file 4 — Data S4. Manuscript supplement; Compressed directory of aligned sequences from 2212 low‐copy gene families, for calculation of a consensus species tree. [file TPJ-126-0-s010.gz › S4_consen_species_tree/40_aln_fas_cln1/Legume.fam3.07123]

>CAE.acacr.Acra3RX.gnm1.ann1.g3762.t1
MGCCYSSIEREEMVSRCKARKRYMKQFVLARHAFSAAHVMYIRSLRTTGSALLQFANAET
TLHHHHHLPPEPEPIRPLPPQRTPVAMPPPLPPM-SPSSDTWTSMTASPAPPPP
PPPPPPPVSSSAWDFWDPFVQPPPSSRSVTEEEWEATTTTGSEIVVTTTG-AASVTAP
PSMLSGFSKETPSDLAMVVSRNTKDLVEIIKELDDYFLKAAEAGGHVSMLLEVPAAGFSN
QSKESKVYNYGWGLSPSLWAWGSNPKPNGFGKFAQEISVSNFVAKVGGGSHCSTVER
LYAWEKRLYQEVKNAETLKIEHEKKAAVLRKLEMKRADYVKTEKTKKEVEKLESQMMVAS
QAIESTSAEIIKLRETELYPQLLELVKALMCMWRNMYECHQVQKHIVQQLEFLNTIPSKQ
PTSEIHRQATLQLELEVQQWHQSFSNLFKALRDYIQSLTGWLRLSLFQFSQSPLSRTTGD
SKIYSLCEEWHLAVDHIPDKVASEGIKSLLTVIHAIIVQQSEEHKQKKKSDSAFKGLEKK
VVELRSLECKYGPYSMPESV---RNKDPVVEKRARVETLKVKAEEEKNKHEKSVSVTRAM
TLNNLQIGFPHVFQGIVGFSCVCTEVFESVYNKAKITQQEHDVKRILP
>PAP.aesev.CIAT22838.gnm1.ann1.Ae05g04090.1
MGCCQSRIEREETVSRCKSRKRYMKHFVQARHAFSAAHVMYIRSLRATGSALLHFANAET
ETTLHHHLPPEPQPLLPSPPPRTPTPMPPPPPPPMSPSSDTWTTSMTSPALPPPPPP
PPPPASSSGWDFWDPFMQQPPSSRSATEEEWEATTTTGSEMVVMAEGAAASVT
APPSVVSGFSKGTTSSLAMVVSRNTKDLVEVIKELDEYFLKAADAGSHVSVLLEVPSSDF
SHQSKASKVYGYGW---PSLWTWGSSPKLNGFGKLAEELPVGNFGGN-GGGGHSSTV
ERLYAWEKKLYQEVKNAKTIKMEHEKKAALLRKMEMKRADYVKTEKTKKEVEKLESQMMV
ASQAIDTTSAEIIKLREVELYPQLINLVKGLMCMWGSMYELHQVQQHIVQQLEYINTIPS
TIPTSEIHRQSTLQLEVEVQQWHQSFCNLFKAHRDYIQSLTGWLRLSLFQFGRTPLSRTS
EESKIYSLCEEWNLAVDRIPDKVASEGIKSLLTVIHAIVVQQTEEHKQKKKSDSAFKELE
KKVVQLRSLECKYGPYSMPESFSTMRTKDPVSQKRAKVEALRAKAEEEKTKHEKAVSITR
AMTLNNLQMGCPHVFQGIVGFSSVCMEVFESVYNKAKVNEQGNEVKRILP
>OUT.arath.Col0.gnm9.ann11.AT3G51290.2
MGCCQSRIDSKEIVSRCKARKRYLKHLVKARQTLSVSHALYLRSLRAVGSSLVHFSSKET
PLHLHH-NPPSPS---PPPPP----PPRPPPPPL-SPGTTTWTTTTTSSVLPPPPPPP
PPPPPSSTWDFWDPFIPPPP---SSSEEEWEEETTTGSDAAVTTAP-TTAT
PQASSVVSGFSKDTMTELAVVVSRNGKDLMEIIKEVDEYFLKAADSGAPLSSLL
EISTTDFSGHSKSGKMYNYECNLNPSFWTRGFAP-----SKLSEYRNAGVIGG
NCIVGSHSSTVDRLYAWEKKLYQEVKYAESIKMDHEKKVEQVRRLEMKRAEYVKTEKAKK
DVEKLESQLSVSSQAIQSASNEIIKLRETELYPQLVELVKGLMCMWRSMYESHQVQTHIV
QQLKYLNTIPSTEPTSELHRQSTLQLELEVQQWHHSFCNLVKAQRDYIQSLTGWLRLSLF
QFSKNPLVRSSYESKIYSFCEEWHLAIDRIPDKVASEGIKSFLTAVHGIVAQQADEHKQK
KRTESMLKDFEKKSASLRALESKYSPYSVPESR----KKNPVIEKRVKVEMLKGKAEEEK
SKHEKSVSVTRAMTLNNLQMGFPHVFQAMVGFSSVCMQAFESVYNQAKSIGEDQEEDYV-
-
>CER.bauva.BV-YZ2020.gnm2.ann1.rna-bv20209.t1
MGCCYSRIEREETVSRCKARKRYMKQFVQARHAFSAAHVMYIRSLRSTGSALLQFANAET
IVHHHHPPHPQPQPILPSPPPRTPTPMPPPPPPM-SPSSDTWTSVTASPALPPPPPP---
PVSSTAWDFWDPFMPPPPSSRSVTEEEWEATTTTGSEVVVTTTG-AASMTAPPSVVSGFS
KETTSELAMVVSRNTKDLVGVIKELDDYFLKAADAGGQISALLEVPTSGLSNENKGGK
VYNYGWSLSPSLWSRGSSPKPHGFGKLGWEIPAINFGAKTVSGSHCSTVERLYAWEKKL
YQEVKNAESIKIEHEKKVALLRKLEMKRADYVRTEKMKKEVEKLESQMMVASQAIESTSD
EVIKLREKELYPQLLELIKGLTCMWRSMYECHQVQKHIVQQLQYLNAIPSTKPTSEIHRQ
ATLQLELEVQQWHQSFCNLFKAHRDYIQSLTGWLRLSLFQFSRNPLGTTAQESKIYSLCE
EWHLAVDRIPDKVASEGIKSFLTVIHGIVVQQTEENKQKKRSDCAFKELEKKVVQLRSLE
CKYGPYSMPDTL---RTKDPVTEKRAKVETLRAKAEEEKTKYEKSVSVTRAMTLNNMQMG
FPHVFQGIVGFSSVCTEVFESVYNKAKITEQQHDVKRLLP
>CER.cerca.ISC453364.gnm3.ann1.Cecan.6G264000.1
MGCCYSRIEREETVSRCKARKRYMKQFVQARHAFSAAHVMYIRSLRSTGSALLQFANAET
IVHH-HHPHPQPQPILPSPPPRTPTPMRPPPPPM-SPSSDTWTSVTASPALPPPPPPPP-
-VSSTAWDFWDPFMPPPPSSRSATEEEWEATTTTGSEVVVTTTG-AASMTAPPSVVSGFS
KET-SELAMVVSRNTKDLVVVIKELDDYFLKAADAGGQISALLEVPTSGFSNESKGSK
VYNYGWGLSPSLWAWGSSPKLNGFGKLGEEIPAINFGAKTVSGSHCSTVER
LYAWEKKLYQEVKNAESIKKEHEKKVGLLRKLEMKRADYVKTEKMKKEVEKLESQMMVAS
QAIESTSAEIIKLRESELYPQLLELVKGLTCMWRSMYECHQVQKHIVQQLEYLNAIPSTK
PTSEIHRQATLQLELEVQQWHQSFCNLFKAHRDYIQSLTGWLRLSLFQFSRNPLGRTSQE
SKIYSLCEEWHLAVDRIPDKVASEGIKSFLTVIHGIVVQQAEENRQKKRSDCAFKELEKK
VVQLRSLECKYGPYSMPETM---RTKDHVTEKRAKVETLRAKAEEEKTKHEKLVSVTRAM
TLNNMQMGFPHVFQGIVGFSSVCTEVFESVYNKAKITEQQHDVKRLLP
>CAE.chafa.ISC494698.gnm1.ann1.ChfasH1.1G124400.1
MGCCHSRIEREETVSRCKARKRYMKQLVQARHALSASHVMYIRSLRSTGSALLQFANAET
AVLLHHHLPPEPPPIRPSPPP-------PMPPPM-SPSSDTWTSMTASPLPPPPPPP
PPPPPASSGWDFWDPFMPPPPSSRSPTEEEWEATTTTGSEVVVVAAPSVTTTTAPPSV
VSGFSKEPPSDLAMVVSRNTKDLVEIIKELDEYFLKAADAGKHVSFLLEVPTSDFSDQ
TKGSKVYNYGRNLNPSLWAWGSGPKPNGYSKFDDGMCFSHFGGKVGNSSHCSTVERL
YAWEKKLYQEVKYAENVKIEHEKKVGLQRKLEMKRADYVKTEKTKKEVEKLESQMMVASQ
AIESTSAEIIKLRETELCPQLIELVKGLMCMWRTMYECHQVQKHIVQQLEYLNTIPSNKP
TCEIHRQATLQLELEVQQWHQSFCNLFRAHRDYIQSLTEWLRLSLFQITRNPLTRTTQDS
KIYALCEEWHLAVDRIPDKVASEGIKSFLTVIHAIVVQQAEEHKQKKKSDSAFKELDKKV
VQLRNLEGKYGPYSIPEPSGLARGKNPVMEKRAKVETLKAKAEEEKNKHEKSVSVTRAMT
LNNLQMGFPHVFQGIVGFSSVCTEVFESVYNKAKITQEEHDVKRILP
>PAP.lotja.MG20.gnm3.ann1.Lj2g3v1671030.1
------------------------------------------------------------
------------------------------------------------------------
------------------------------------------------------------
------------------------------------------------------------
------------------------------------------------------------
--------MEHEKKVAFLRKLEMKRADYVKTEKTKKEVEKLESQMMVASQAIESTSAEIV
KLREIELYPQLIELVKGLMCMWRSMYECHQVQKHIVQQLEYLNTIPSNNPTTEIHRQSTL
QLELEVQQWHHSFCNLFKAHRDYIQSLTGWLRLSLFQFSRNPLSKTSEESKIYSLCEEWH
LAVDRIPDKVASEGIKSLLTVIHAIVVQQTEEHKQKKRSDYAFKEFEKKVVQLRSLECKN
GPYSVPETI--RRTKDPVAEKRAKVESLRGKAEEEKSKYEKSVSVTRAMTLNNLQMGCPH
VFQGIVGFSSVCMEVFESVYNKAKATEQNHDVKRIMP
>PAP.medtr.A17_HM341.gnm4.ann2.Medtr5g022530.1
MGCCYSRVDREETVSHCKSRKRYMKQLVEARHAFSASHVMYIRSLRSTGSALFHFANAEK
TTHLNHHLPPEPQPILPPPPPRAPSPMPPPPPPM-SPSSYTWTSGTGSSALPPPPP
PPPPPVISSGWDFWDPFMQQPPSSRSATEEEWEAATTTGSEVVVMAGGAAASMAT
PASGVVGYSKVSGSELAMVVSRNSKDLVEVIKELDDYFLKAADAGSHVSYLLQVPSSGFS
DHSKTSKMYGNGWNLSPSMWAWGSSPKLNGFGKLSQEVSVGSFRANVGNGGHCSTLE
RLYAWEKKLYQEVKNAKTIKMEHEKKVELVRKLEMRRADYVKTEKAKKEVEKLESQMMVA
SQTIDSTSAEIVKLREIELYPQLIELVKGLMCMWRSMYECHQVQKHIVQQLEYLNTIPSN
NPTSEIHRQSTLQLELEVQQWHQSFCNLFKAHRDYIESLSGWLRLSLYQFSRNPLSRTTE
ESKIFTLCEQWHLAVEHIPDKVASEGIKSLLTVIHAIVVQQTEEHKQKKKSEYAFKEFEK
KVVQLRSLECKYGPYSMSERSGSRRTKDPVVEKRAKVEAFRAKAEEEKIKHEKAVSVTR
SMTLNNLQMGCPQVFQGIVGFSSVCMEAFESVYNKAKVAEQERDVKRILP
>CER.phach.longxuteng.gnm1.ann1.LXT23374.t1
MGCCYSRIEREETVSRCKARKRYMKQFVQARHALSAAHVMYIRSLRSTGSALLQFANAET
IVHHHHHPHPQPQPILPSPPPRTPTPMPPPPPPM-SPSSDTWTSVTASPALPPPPPPPPP
PVSSTAWDFWDPFMPPPPSSRSVTEEEWEATTTTGSEVVVTTTG-AASMTAPPSVVSGFS
KETTSELAMVVSRNTKDLVGVIKELDDYFLKAADAGGQISALLEVPTSGFSNESKGGKVY
NYGWSLSPSLWTWGSSPKLNGFGKLGGEVPAVNFGAKTVSGSHCSTVERLYAWEKKLYQ
EVKNAESIKIEHEKKVALLRKLEMKRADYVKTEKMKKEVEKLESQMMVASQAIESTSAEI
IKLRETELYPQLLELVKGLTCMWRSMYECHQVQKHIIQQLEYLNAIPSTKPTSEIHRQAT
LTLEHEVQQWHQSFCNLFKAHRDYIQSLTGWLRLSLFQFSRNPLGTTAQESKIYSLCEEW
HLAVDRVPDKVASEGIKSFLTVIHDIVVQQAEENRQRKRSDCAFKELEKKMVQLRSLECK
YGPYSMPETL---RTKDPVTEKRTKVETLRTKAEEEKNKYEKSVSVTRAMTLNNMQMGFP
HVFQGIVGFSSVCTEVFESVYNKAKITEQQHDVKRLLP
>CER.phach.longxuteng.gnm1.ann1.LXT54531.t1
MGCYYSRIEKEETVSRCKARKRYMKQFVQARHAFSAAHVMYIRSLRSTGSALLQFANAET
IVHQH-----QPQQILTSPPPRTPTLMLPPPPPM-SPCSDTWTSVTAFPALPPPPPPPP-
-VSSSAWDFWDPFMHPPSSSRSVPEEEWEATTTTGSEVVVTTTG-AASMTAPPSMVNGFL
NETTSELAMVVSRNTKDLVVVIKELDDYFLKAADAGGQISAILEVPTSGFSNESTGSKVY
NHGWSLSPSLWTWGSSPKLNGFSA--KD-T--------VSGSHCSTVERLYTWEKKLYQ
EVKNVESIKIELEKKVALLRKLEMKRADYVKTQKLKKEVEKLESQMMVASQAIDSTSAEI
IKLKETELYPQLLELVKELICMWRSMYESHQVQKHIVQQLEYLNAIPSTKPTTEIHRQAT
LQLELEVQQWHQSFCNLFKAHRDYIQSLTGWLRQSLFQFSRNPLERTGQESKIYSLCEEW
HLAVDRIPDKVASEGIKSFLTVIHGIVVQQAEENRQKKRSDCAFKELEKKVVQLRALEYK
YGPYSMPETM--IRTKDHVMEKRAKVETLRAKAEEEKTKHEKSFSVTRAMTLNNMQMGFP
HVFQGMVGFSSVCTEVFESVYNKAKITEQQHDVKRLLP
>PAP.phavu.G19833.gnm2.ann1.Phvul.002G106900.1
MGCCHSRIEREETVSRCKARKRYMKQFVQARHAFSAAHAMYIRSLRATGSALFQFANAET
TVLHHHHLPPRPQPILPPPPLQTPTPMPPPPPPPMSPSSYTWTSDTTSPALPP
PPPPPPP-VPSSAWDFWDPFMPAAVASRSVTEEEWEATTTAGSEVVVMA---AASVTA
PPSVVSGFSKETPSELAMVVSRNTKDLVEVIKELDDYFLKAADAGSHVSLILEVSNSGF
SDNSKACKVHSHGWNLSPSLWTWGSSPKLNGFGKLDEGVSVGTFGANGGSVGHGSTV
ERLYAWEKKLFQEVKNAKTIKMEHEKKLALLRKMEMKRAEYVKAEKTKKEVEKLESQMMV
ASQAIDSTSTEIIKLREVELYPQLLELVKGLMCMWRSMYECHQVQKHIVQQLEYLNTVPS
NNPTSEIHRQSTLQLELEVQQWHQSFCNLFKAHRDYIQSLTGWLRLTLFQFSKNPLSRTP
EESKIYSLCEEWHLAVDRIPDNVASEGIKSLLTVIHAIVVQQAEEYKQKKKSDCAFKELE
KKVVQLRSLECKYGPYSMPESSGSMRKKESVTEKRAKVEALRAKAEEEKSKYEKAVNVTR
AMTLNNLQMGCPHVFQGIVGFSSVCMEVFESVYNKAKVAEQEHDVKRILA
>OUT.prupe.Lovell.gnm2.ann1.Prupe.7G171300.1
MGCCYSRIDREEMVSRCKSRKRYMKQLVKARQAWSAAHTMYLRSLRSTGAALLQFSNAET
TVHHHHHSPPQPQ---TPQTPLTPQPPPPPPPPPLSSSSDTWTTSTTSTA
LPPPPPPPPPP--SSTWDFWDPFVAS--SSRPVTEEEWEDNTTA-SEAVITV--TAASTA
APLSVVSGFSKESGAELAMVVSRNAKDLVEIIKELDEYFLKAADAGGLLSLLLEVPT
PGFSSQNKGGKVYNHGCNLSPSLWTWGSSPKFGGFGKMGCDMVLSHLGSGVV
SSSHCSTVERLYAWEKKLYQEVKDAETIKIEHEKRVATLKKLEMKRADYVKTEKTKNDVE
KLESQMMVASQAIDTTSAEIIKLRETELYPQLIELVKGLMCMWRSMYECHQVQKHIVQQL
KYLNTIPSTEPTSEIHRQATLQLELQVQQWHQSFCNLVKAQLDYIQSLTGWLRLSLFQFR
RHPISKTSQESRIYMLCEEWHHAVDRIPDKVASEGIKSFLTVVHAIVVQQAEEYKQKKKS
ESTFKELEKKATVLRSLESKYGPYSMPDSA-STSTKNPVVEKRAKVEVLRAKAEEEKSKH
EKSVSVTRVMTLNNLQMGFPHVFEAMVGFSSVCMQAFESLYNQAKSANQELDVKRLLP
>OUT.quisa.S10.gnm1.ann1.Qs0145890.1
MGCCYSRIEREEMVSRCKARKRYMKQFVQARQAFSAAHVMYLRSLRSTGSALLQFANAET
IVHHH-----QPQPILPPPPPQIPTPLPPPPPPM-SPSSDTWTSVTDSPALPPPPPPPPP
PPASSTWDFWDPFVPS--SSRSGTEEEWEATTTTASEVVVTVTG-AASVTAPPSVVSGFS
KETPSELAMVVSRNTKDLTEVIKELDDYFLKAADAGAQVSLILEVPSSGFPNQPKGGKVY
NYGWSLSPSLWGWGSNPKLNGFGKLGEEFSGSNLGDKIESGGHCSTVERLYAWEKKLFQ
EVKNAETLKIEHEKQVALLRKLEIKRADYMKTEKTKKEVEKLESQMMVASQAIDSTSAEI
IKLRATELYPQLLQLVNGLMGMWRSMYECHQVQKHIVQQLEYLNTIPSTEPTSEIHRQST
LQLELEVQKWHQSFCNLFKSHRDYIQSLTGWLRLSLFHFSRNPHGRTTQESRIYSLCEEW
HLAVDRIPDKVASEGIKSFLTVIHAIVVQQAEEHKQKKKSESAFKVLEKKVVQLRSLECK
YGPYSMSESYGS-TSKDPVTEKQAKVDAQKAKAEEEKTKHEKLVSVTRAMTLNNLQMGFP
HVFQALVGFSSVCMEAFESVYNQSKIIDQEHDVKRILP
>CAE.sento.Myeongyun.gnm1.ann1.Sto11g363790
------------MVSRCKARKRYMKQFVEARHAFSASHVMYIRSLRSTGSALLQFANAET
TVHHHHHLPPEPHPIRPSPPPRTPSPMPPPLPPM-SPSSDTWTSMTASPALPPPPPPPP
PPVSSSAWDFWDPFVPPPPSSRSVTEEEWEMTTTTGSEVVVTG---AASMAAPPSVVS
GFSKETPSDLAMVVSRNSKDLVEVIKELDDYFLKAAEAGDHVSFLLEVPRSGFSNQTKT
SRVYNYGWSLSPSLWAWGSSPKFNGFGKFSEEISVSNFGGKVSGGSHCSTVERLY
AWEKKLYQEVKNAESIKMEHEKKASVLRKLEMKRGDYVKTEKTKKEVEKLESQMMVASQA
IESTSNEIIKLRETELYPQLLELVKGLMCMWRSMYECHQVQKHIVQQLEYLNTIPSNKPT
CEIHRQATLQLELEVQQWHQSFCNLFRAHRDYIQSLTGWLRLSLFQFNRNPLTRTAEDSK
IYSLCEEWHLAVDRIPDKVASEGIKSFLTVIHAIVVQQTEEHKQKKKSDSAFKVLEKKVV
QLRSLECKYGPYSIPESSEGTRSKNPVMEKRTKVETLKAKAEEEKNKHEKSVSVTRAMTL
NNLQMGFPHVFQGIVGFSSVCTEVFESVYNKAKITQQEHDVKRILA
>DET.singl.CAF01.gnm1.ann1.evm_model_Chr01_4224
---------------------------------------MYVRSLRSTGSALLQFANAET
AVHHHHHLAPEPV--LPSPPPRPPTPITPPPPPL-SPISDTWTSITSSPALPPPPPPP
PP-VSSSTWDFWDPLMPPPPCPRPVTEEEWEATTTTGSEVVATTT-EAVSVTAPPSVM
SGFSKETTSELAMVVSRNPKDLVEVIKELDDYFLKAADAGGQVSLLLEVPSSGFSNPNKG
SKVYNYGWSLSPSLWAWGSSPKPSGFGKLSEEIPGCHYGGKVISGGHCSTVERLHAWEK
RLYQEVKNAETIKVDHENKVGLLRKLEMKRADYVKTEKMKKEVETLESQMMVASQAIEST
SAEIIKLRETELYPQLLELVKGLMCMWRSMYECHQVQKHIVQQLEYLNTIPSMKPTSEIH
RQATLQLELEVQQWHQSFCNLFKAHQGLYSVTHGLAKAKPFSIQQKPFRHNHAREDILS
LRRMAH------------------------------------------------------
------------------------------------------------------------
-------------------------------------------
>OUT.vitvi.PN40024.gnm2.ann1.VIT_204s0023g03760.1
------------MVSRCKARKRYMKQFVKARQALSAAHSMYIRSLRGTGSALLQFATAET
NLHYHHHHHHHLTPIPPSPPPQQPSP--PPPPPPMSPSSDTWTSITASPSPPPPP
PPPPPPPAQSSWDFWDPFVPS--SSRSVTEEEWEATTMA-SEAPATTA-VSASVTAPPSV
VSGFSKDTSSELAMVVSRNSKDLAEIVKEVDDYFLKAADAGSEVSLLLEIPRSTFSN-QT
GGKVYSCGKSSNPLWCPWASNSKLNGFGRLCEEMVVTDIAGGSGSSSHCSTVERLYA
WEKKLFQEVKNAESIKIEHEKCVAQLRKLEVKRADYVKTEKTKKEVEKLESRMMVASQA
IETTSTEIIKLRESELYPQLLDIVKGSMSMWRSMYECHQVQMHIVQQLKYLNAIPSTEPT
SEIHRQSTLQLELEVQQWHSTFCSLVKTQRDYIQALTGWLRLSLFQFSKNPLSKTRQESM
IYSLCEEWHLALDRVPDKVASEGIKSLLTVIHAIVVQQADEQKQKKRSESAFKDLEKKLV
ELRALECKQSPFSTPESSAITRSKDPIAEKRAKVATLRAKAEEEKSKHEKAVSVTRSVTL
NNLQMGFPHVFQAVTGFASVCTHAFESVHNQAKCMDQELDVKRILP
