# Supplementary material for: Legume genome structures and histories inferred from Cercis canadensis and Chamaecrista fasciculata genomes
Source: Plant J. 2026 Jun 10;126(5):e70981. doi: 10.1111/tpj.70981 (PMC13252982; doi:10.1111/tpj.70981)
Supplement: Supplementary file 4 — Data S4. Manuscript supplement; Compressed directory of aligned sequences from 2212 low‐copy gene families, for calculation of a consensus species tree. [file TPJ-126-0-s010.gz › S4_consen_species_tree/40_aln_fas_cln1/Legume.fam3.07128]

>CAE.acacr.Acra3RX.gnm1.ann1.g4242.t1
-EGNVKLDKWGYEVRTSSQACISSINAFYDQVLGYGKDRSVILEAAAHDNGCVLANILAA
HFLSSSDSWRA-PFLQAAKSNLEQATRYEKLVFDAVSYLVSKDRDDDVAIELHLKLLKEF
PRDLASLKRAQILCFYTGQVDLSLSLVRQVLPENEGDNYIYGLLSFALLEVGQMRDAQKA
AKKGLEINKEDVWAQHALCHVFQYECKFKEAVQFMEGCASSWSSCLTFMLTHNWWHVALC
YLEGDAPTQRVLELYDHHIWKELERADAA-AEVYLNAVGLLLRLHVRGELDIFGDRLKIL
AGCLSDQANWYIEWLLDVMTVWVLAKTGN-SRAGDLLNGLKYRISRMSKTKQQSMQRAMQ
LAEALYAYGRGDDRQGLELLGSDFDACNYKIIGASDEQLDVFNEVWYVMLLNAGETMKAI
EVIEKQIKKREGVPFMWRLLERAYRLANRPEAGKASEKARALERAYF-
>PAP.aesev.CIAT22838.gnm1.ann1.Ae03g04850.1
MERGIKLDKWGYEVTTSSQSCISAINAYYHQVLSYGRERYVILEASSHDKDCVLANILSA
HFLHCSAPSKASSFLEAAKSHLKQATLYEKLVFEAISYLISKDRDDYLAYELHSKLLKEF
PRDLVSLKRAQVLCFYMGRPDISLSLVHQVLPQNKGESYIYGMIAFPLLELGHMKEAEEA
AEKGFAINKEDIWAQHSLCHVLQYECRFREAVKFMEGCSSSWNSCSSFMLTHNWWHVALC
YLEGNAPRKRVLEIYDHHIWKELDEPDAVSSEVYLNAAGLLLWLFVRGGMDIVRDRLKIL
AECLTDQANWYMKWHLDVLTVWVLAKTRKFSKAEELLKGLEDRILRLTKKKQQTMQRVIV
LAEALYAYGRGDDRHGLEILGPDFDANDYKMIGASDEQLDVFNEVWYVMLLNAGEAMKAI
DVIEKRIEAREGAAFLWRLLERGYRRAKRPEARIAKEKARALECAYF-
>PAP.aesev.CIAT22838.gnm1.ann1.Ae05g13850.1
MEGSVKLDRWGYEVRTSSQSCISAINSYYHQVLSYGRERRVILEAVTHDKDCLLANILAG
HFLLSSDPSRAPSCLDAAKSNLEHATLYEKLVFDAISYLISEDRDDDVAVELHSKLLKEF
PKDLVSLKRAQILCFYLGRPDLSLSLVNQVLPQNEGENYIYGMLAFPLLELGQMKDAEEA
GKKGFEINKQDSWSQHALCHVLQYECHFKEAVEFMEGCSSSWNSCSSFMLTHNWWHVALC
YLEGNAPRQRVLDVYDNYIWKELDKTDAVGPEVYLNAVGLLLRLYVHGELDFFGDRLKVL
AECLTNQVNWYIEWHFDVLTVWALALTREISKAEDILNGLRERVSRMTKKKQQVMQRAMK
LAEALYAYGRGNDRDGLELLGPDFDAADYKIIGASDEQVDVFNEVWYSMLLNAGEATKAI
EVIEKRIKTRDGVPFLWRTLERAYKLANRPEAAYANDKAKALESAYFN
>OUT.arath.Col0.gnm9.ann11.AT1G27110.1
MKEESRFVSCGYEVNTSSDDCIASINSYSDQVLGYGREKKVILEAPNYDNDCVLANILAA
HYLSSFDPVRARSYALAAESRLGKATLYEKAVFEAVSYLLSENMDDDVALELHSKLLKKF
PKDLLSWKRVETLCSYMGRHDLSLPLFRKILPQNEGQVYVNGMLAFCLIELGHLREAEEA
ARKGCEINENDSWAHHALCHVLQTECRFKEAVKFMEEHSDSWDSCSSLRFSHNWWHVAVC
YLEGGSHISKVEEVYDHQMWKELEKDDAVARDVYTDALGLLLRLDTRGKLDGFQDRLEK
LADSLTDKAMWYQDWLFDITTIWALSKVEKTSLAHELLEGLKSRTSAMNPKKQKLMQKAI
LLAEAVYEYGKGNYEIALELLGLDFDAANYKVIGGSGLQMDVFNEIWYKLLLLNGKSSTA
IEVLEKVTKQRDGAPFLWRLLEESYSMEGKEKAISAGKKAKALESSYFK
>OUT.arath.Col0.gnm9.ann11.AT1G27150.1
MEKTVRCVRWGYEVNTSSDACIDAINSYFQQVLSYGRKRKVILEAPLYDKDCVLGSILAA
HFLSSSDPSRANSYVEAAASNLEQSTPYEKAVYEAVTYLISEDRDDDLAFEMHTKLLKRF
PKDLASLKRAQLLSFYMGQPDPFLGLVQQVLPANQEESYIHGLLAFPLLELGRMEEAAAA
SRKGYEINKEDAWAHHCLCHVLQHECRFKEAVEFMEALAGTWPSCSSFMYTHNWWHVALC
YLEGGSPMSKVEEIYDHHIWKELEKDDAVPPEVYLNALGLLIRLDVRDALDGFEDRLKNL
AVRLTNQANWYLEWHLDILIVWALAKVGETSRAHELLEGLKFRLSKKNKKKQQVMQKGIQ
LGEAVYEYARGNYEKALELLGSEFNAIGYKIVGASDEQIDVFNEMWCQLLLKTGQSSTAK
EVIRERIKARDGIPFMWRLLEKSYSMEGNAEASSARERAKKLESCYF-
>CER.bauva.BV-YZ2020.gnm2.ann1.rna-bv20739.t1
MEETVKLDKWGYKVRTSSDSCISAINAFYHQVLSYGRQRSVILEAPAHDKDCVLANILAA
LHLFSSDPSRTSSYLEAAKSHLDQATSYEKAIFDVISYLISEGRDDEVAVQLHSNFLKEF
PRDLLSVKRAQVLCFYMGRPDLSLPLVHQVLPHNEGENYIYGMLAFPLLELGRMREAEKA
ARKGFEISKEDLWAQHALCHVFQYECHFKEAVQFMEGCSSSWNSCSSFMLTHNWWHVTIC
YLEGNAPRQRVLEVYDHRIWKELDRSDAVKAEVYLNAIGLGLRFYVRDEIDIFGDRLKIL
AGCLTDQANWYLEWHLDVLIVWALAETDEISKAEELLKGLKYRLSKMPEKKQQIMQKGML
LAEAMYAYGRGNDKHGLELLGPDFDAVDYKIIGASDEQADVFNEVWYKMLLNTGEALTAI
EVLEKQIKKREGTPFLWRLLEKGYRLANREEAGIAREKARALETAYF-
>CER.cerca.ISC453364.gnm3.ann1.Cecan.6G204000.1
MEGAVKMDKWGYKVRTSSDACISAINAFYHQVLSYGRERSVILEAPAYDKDCVLANLLAA
HFLFSSDPSRASSYLEAAKSHLEQATLYEKAIFDAISYLISEGRDDEVAVQLHSKFLKEF
PRDLVSLKRAQVLCFYMGRPDLSLSLVHQVLPQNEGENYIYGMLAFPLLELGRMKDAEEA
ARKGFEINKEDPWAQHALCHVFQYECHLKEAVQFMEGCSSSWSSCSSFMLTHNWWHVALC
YLEGNAPRQRILEVYDHHIWKELDRSDA-DAEVYLNAVGLGLRFYVRDEIDIFGDRLKIL
ATCLTDQANWHLEWHLDILTVWALAKTDEISKAEDLLKGLKCRLSKMPEKKQQIMQRGML
LAEALYAYGRGNDRHGLELLGPHFDANDYKIIGASDEQVDVFNEVWYDMLLNNGEALKAI
EVLEKRIKKREGIPFLWRLLEKGYKLANREEAGIAREKARTLETAYF-
>CAE.chafa.ISC494698.gnm1.ann1.ChfasH1.1G021700.1
-EGGIKLDKWGYEVRTSSHACISAINAFYHQVLSYGRKRSVILEAPAHDEDCVLANVLAA
HYLHTSDPSRAPSFLDAAKSHLEQATLYEKLVFDAVSYLVSKNRDDDVAVDLHFKLLKQF
PRDLVSLKRAQILCFYMGRPDLSLTLVHQVLPDNEGENYIYGMLAFPLLELERMRDAEEA
AKKGFQINKEDPWAQHALCHVFQYECRFKEAVQFMEGCSSSWSACLPFMVTHNWWHVALC
YLEGNAPKQRVLEVYDHHIWKELDNTDAASSEVYLNAMGLLLRLYVRDGVDILEDRLKI
LAGCLSDQANWYIEWHLDVMTVWALAKIGEFSRAEELLSGLKYRISRMVKKKQQLMQKGM
LLAEALYAYGRGNDRQGVELLGPDFDANNFKIIGASDEQLDVFNEVWYVMLLNAGEATKA
IEVIEKRIKKREGVPFLWRLLERGYKLANKPEARIANEKAKALESAYFQ
>PAP.lotja.MG20.gnm3.ann1.Lj2g3v1349460.1
--GTVKLDSCGYEIITSSQACLSAINSYYHQVLIYGRKRSVILEAVGHDQNCVLANTLAA
HFVYPPASSRARPYLDAANSFLEHATLYEKLVFDTISYLVSEDRDDDVAIQLHSKLLEEF
PRDLVSLKRAQVLCFYMGRPDLSLSLVHQVLPQNEGQNYIYGMLAFPLLELGQMKDAEKA
AQRGFEINKQDIWSHHGLCHVLQYECRFKEAIQFMEECSSSWSSSSSFMLTHNWWHVALC
YLEGNAPLQRVLEIYDNYIWKELDKTDTGSAEVYLNAVALLLRLCVRDELDMLGDRLKIL
AECLTDQANWYMEWHLDVLTVWALAKTGEIYKAEDLLKGLRDRVSRMTKKKQQLMQKGMK
LAEALYAYGRGNDKHGVELLGPDFDANDYKIIGASDEQVDVFNDVWYNMLLNSGEAENAI
EVIEKRIKKREGIPYTWRLLERGYKLANRPEAGIASKQAKALESAYFD
>PAP.medtr.A17_HM341.gnm4.ann2.Medtr5g037400.1
MEGRIKLNGCGYDVTTSSQLCISIINSYYQQVLSYGRERSVIMEAVVHDNYCVLANTLAA
HFINSSDSSRAASLLHTAKSHLEHATLYEKLVFDVISYLMSEDRDDDVAVELHSKLLKEF
PRDLVSLKRAQILCFNMGRPDLSLSLVNQVLPQNEGENFIYGMLAFPLLELGQMKEAEEA
AKRGFEINNQDGWSQHATCHVLQYECRFREAVEFMEECSPSWNSFLSFMLTHNWWHVALC
YLEGNAPMQRVLEVYDNYIWKELDKTDATVAEVYLNAVALLLRLCVRDELEFFGDRLKML
ADRLADQANWYLEWHLDILTVWALAKTGQISKAEELLKGLKERISRMTKKKQQIMQKGMV
LAEALYAYGRGNNKHGVELLGPDFDANDYKIIGASDEQVDVFNEVWYIMLLNNGDAIKAI
EVIEKQIKKRDGTAFLWRLLERGYKLANRPEAAIANEKAKVFESAYFN
>CER.phach.longxuteng.gnm1.ann1.LXT22820.t1
MEEAVKLDKWGYKVRTSSDACISAINAFYHQVLSYGRERSVILEAPAHDKDCVLANILAA
LFLFSSDPSRTTSYLEAAKSHLDQGTSYEKAIFDVISFLMSEGRDDEVAVQLHSKFLKEF
PRDLVSVKRAQVLCFYMGRPDLSLSLVHQVLPQNEGESYIYGMLAFPLLELGRMREAEEA
ARKGFEINKEDLWTQHAVCHVLQYKCRFKEAVQFMEGCSSSWTSYSSFMLTHNWWHVALC
YLEGDAPRQRILEIYDQHIWKELERSDAVNAEVYLNAIGLGLRFYVRDEIDIFGDRLKIL
AGCLTDQANWYLEWHLDVLIVWALAKTDEISKAEDLLKGLKYRLSKMPEKKQKIMQRGML
LAEAMYAYGRGNERHGLELLGLDFDAKDYKIIGASDEQVDVFNEVWYKMLLNNGEALK
AIEVLEKRIKKREGVPFLWRLLEKGYKLANREEAGTASEKARSLETAYF-
>PAP.phavu.G19833.gnm2.ann1.Phvul.002G080300.1
MEESVKLNMWGYQVATSSQACVSAINSYCHQVLIYGRKRSVILEALAHDNQCVLANILAA
HFLYSPDSSRALTCLHAAESRLDHATLYEKLVFDAISYLLSEDRDDDVALEMHSKLLKEF
PRDLVSLKRAQVLCFYMGLPGLSLSLIQQVLPQNEGQNYIYGMLAFPLLELGRMEDAEKA
ASRGFEINKQDIWSQHALCHVLQYKCCFREAVKFMEECSSSWCSASSFMLTHNWWHAAIC
YLEGNAPRQRVLEIYDNYIWKELDKNDSMKAEVYLNAAGLLLRLCVRGELDICGDRLKLL
SECLTNQENWYIEWHFDVLIVWTLAKSGEISKAEDLLKGLKNRFLRMTKGKQQIMKRGMM
LAEALYAYGIGDEKHGLDLLDPDFDATDYKIIGASDEQVDVFNEVWYNMLLNTGKALKAI
EVLEKQIKKRDGVPYLWRLLERGYKLANKPEEKIASEKATSLESRYFN
>OUT.prupe.Lovell.gnm2.ann1.Prupe.1G265000.1
MEGGVKVDKWGYEVRTSSDACISAIDDFYDQVLSYGRDRSVILEAPSHDKDCVLANILAA
HFLCSSDPSRAPSHLQAAKSRLEQATQYEKAVFDAVNCLISENRDDDVAVELHSKLLKSF
PKDLVSLKRAQVLCFYMARPDLSLDLVQQVLPNNEQENYIYGMLSFPLLELGRMTEAEKA
AKKGYEINKQDCWVHHNLCHVLQYDCRFKEAVEFMKECSSSWDSCSSFMVTHNWWHVALC
YLEGHSPIQTVLNVYDHCIWKELEKPDAASPEVYLNALGLLLRVHVRGEIDAFEDRLKTL
ANCVTDQCAWYLEWHLDVLILWALANTGEIS
KAEDLLKGLTSRIAKMKKKKQQLMQRPIQLAEALYEYGRGNEKQALELLGPDFDADDCKM
VGASGEQLDIFNEVWYCMLLKNGQAAKAIEVIEKRIKTREGIPFLWRLLERGYKLTGREE
AAIASAKAKLLETAYF-
>OUT.quisa.S10.gnm1.ann1.Qs0150910.1
-----------------------PINDFYHQVLIYGRKRYVILEAPVHDKDCVLANILAA
LFSYSSDPSQALSFLQAAKSCLEQATSYENAVFSAVSYLISEDRDDDVAFELHLKLLKEF
PKDLVSLKRAQVLCFYMGRPDLSLILVQQVLPENEEENYIYGMLAFPLLELGRMTDAEEA
AKKGFKINKQDGWLQHALCHVHQYNCQFRKAVEFMEGCSPSWTCYSSFMLTHNWWHVALC
YLEGHAPIKRIVQIYDHHIWKELEKSDAVPAEVYLNAAGLLLQVFVRGEIDAFGDRLKIL
ASCLTDQANWHLEWHLDILTIWALANTREYSKAEDLLKGLKSRISRMIKKKQRLMQRGMM
VAEALYEYGRGNDRQALEILGPDFDANDCKMIGASDEQLDVFNEVWYTMLLNTGQAMKAI
EVIEKQLKKRDGIPFLWRLLERGYNLANRQEARIVDEKARALEIAYFN
>CAE.sento.Myeongyun.gnm1.ann1.Sto11g359430
MEGGVKLDGWGYEVKTSSDACISAINAYYHQVLSYGRERSVILKAPDHDEACVLANILAA
HYLYHSDPSRATSFLEAAKSHLEQATLYERLVYDALSYLVSEDRDDDVAFELHRKLLKEF
PRDLSSLKRAQILCFYMGRPDLSLSLVHQVLPENEGENYIYGMLAFPLLELGQMRDAEEA
SRRGFEINKEDVWAQHALCHVFQYECCFKEAVQFMEGCSSSWNSCCPFMLTHNWWHVALC
YLEGNAPKQRVLEIYDHHIWNKLDNTDAVSGEVYLNAVGLLLRLYVRGEIDILGDRLKI
LARCLSDQANWYSEWHLDVMTVWALAKTGEFSRAEDLLNGLKYRISRMAKKKQQLMQRGM
LLAEALYAYGSGNDRQGLELLGPDFDANNCKMIGASDEQLDVFNEVWYTMLLNAGEAMKA
IEVIEKRIKKREGVPFLWRLLERGYKLANKPEAGIANEKARALESAYF-
>CAE.sento.Myeongyun.gnm1.ann1.Sto11g359550
MEGGVKLDGWGYEVKTSSDACISAINAYYHQVLSYGRERSVILKAPDHDEACVLANILAA
HYLYHSDPSRATSFLEAAKSHLEQATLYERLVYDALSYLVSEDRDDDVAFELHRKLLKEF
PRDLSSLKRAQILCFYMGRPDLSLSLVHQL------------------------------
------------------------------------------------------------
------------------------------------------------------------
------------------------------------------------------------
------------------------------------------------------------
------------------------------------------------
>DET.singl.CAF01.gnm1.ann1.evm_model_Chr12_1593_8
MEGTVKFDKWGYEIKTSSDACISAINDFYIQVLGYGRERSVILEALSHDKDCVLANVYAA
YFLCASDSSRACLYLEAAKSSLDKATSYEKAVFGIISYLMSEAIDEDVAIELHSKFLKEF
PRDLASLKRAQVLTFYMGRPDLTLSFIHQVLPENEGEDYIYGMLAFAFLEVGQMRDAEQA
AKRGFAINKHDSWSQHALCHVLQYECRFQEAVQFMEACSSSWSSCLSFM
LTHNWWHVALCYLEGNGLRQRILEIYDHHIWKELDKNDAVKAEVYLN
GVGLFLRLYVRGELDLFQDRFKILVGCLTDQANWYVEWHLDVLTVWALAKTGKISKALDL
LKGLKDRISKMTEKKKKLMQRALLLAEALYAYGTGDDRHGLELLGPDFDASTCKIIGASD
EQVDVFNEVWYIMLLNTGQATKAIEALEKRIKRREGIPFLWRLLV---------------
------------
>OUT.vitvi.PN40024.gnm2.ann1.VIT_201s0026g01400.1
MGEEVKVDKWGYEVNTSSDACISAINAYYHQLLIYGRERSVILEAPLRDQHCVLANILAA
HFLCSADPSRAPLHIQAAKSRLQQASAYEKAVFDAVSCLISQDRDDDLALELHSKLLKDF
PRDLVSLKRAQVFCFYMGRPDLSFNLVQQVLHENQNENYIYGMLAFSLLECGQMVDAEKA
AKRGFEINKQDCWSQHALCHVLQYECRFKEAVEFMEECSSSWSLCSSFMLTHNWWHVSLC
YLEGHSSIRKVLEVYDNYIWKELERPDAASAEVYLNALGLLLRVYVRGHAVVFEDRLKTL
VSRLTDQSTWYIEWHLDLLTIWALASTGELVKTEALLQGLKSRLSRMSKKKQQTMQRGIL
LAEALYEYGRGNHIRALELLGPDFNANHCKMIGASDEQLDVFNELWYSMLLSTGQATKAI
EVIEKQVKNREGVPFLWRLLERGYSMTGKQEARVAGEKAMALETSYFK
