# Supplementary material for: Legume genome structures and histories inferred from Cercis canadensis and Chamaecrista fasciculata genomes
Source: Plant J. 2026 Jun 10;126(5):e70981. doi: 10.1111/tpj.70981 (PMC13252982; doi:10.1111/tpj.70981)
Supplement: Supplementary file 4 — Data S4. Manuscript supplement; Compressed directory of aligned sequences from 2212 low‐copy gene families, for calculation of a consensus species tree. [file TPJ-126-0-s010.gz › S4_consen_species_tree/40_aln_fas_cln1/Legume.fam3.07136]

>CAE.acacr.Acra3RX.gnm1.ann1.g5403.t2
---------MGSIAKKGINNYVKQLQQHPLRTKVITAGVLSGISDIVSQKLTGIRKIQLR
RLLLRAIFSGAYLGPFGHFFHIGLEKIFRGKRDSKTVAKKVLIEQLTASPLNNLLFLIYY
GYVVEGRPWVHVRAKVRKDFPSVQYTSWTFWPAVGWISHQFLPLHFRVIFRFFVAFCWGI
FLNLRARTLVLTKA----------------------------------------------
--------------------------------------
>CAE.acacr.Acra3RX.gnm1.ann1.g5404.t1
---------MGSIAKKGLNSYVKQLKQHPLRTKVITAGVLSGISDVVSQKLTGIQKIQLR
RLLLKVIFGAAYLGPFGHYFHMVLEKIFRGKKDTKTVGKKVLIEQLTVSPLNNLLFLIYY
GYVVEGRPWVHVKAKVRKDYPSVQYAAWTFWPVVGWINHQFMPLHFRVVFQSLIAFCWGI
FLNLRARTQVLTKA----------------------------------------------
--------------------------------------
>PAP.aesev.CIAT22838.gnm1.ann1.Ae04g01690.1
---------MGSLAKKGLNNYLKQLQKHPLRTKVITAGVLSALSDIVSQKLTGIQKLQFK
RILLKVIFGAAYLGPFGHYFHIILDKFFKGKRDSKTVAKKVVIEQLTSSPLNNFLFLIYY
GLVIEGRPWIHVKAKVKKDYPSVQYTSWTFWPVVGFINHKFMPLHFRVVFHSLIAFCWGI
FLNLRARSMVLIK-----------------------------------------------
--------------------------------------
>OUT.arath.Col0.gnm9.ann11.AT4G04470.1
---------MGSSPKTTLQRYLSQLQQHPLRTKAITAGVLSGVSDVVSQKLSGIQKIQ
LRRVLLKVIFAGGFLGPAGHFFHTYLDKFFKGKKDTQTVAKKVILEQLTLSPLNHLLFMI
YYGVVIERTPWTLVRERIKKTYPTVQLTAWTFFPVVGWINYKYVPLHFRVILHSLVAFFW
GIFLTLRARSMTLA----------------------------------------------
----------------------------------------
>CER.bauva.BV-YZ2020.gnm2.ann1.rna-bv35962.t1
---------MGSIAKDGLNKYVLQLRQHPLRTKVITAGVLSGISDIVSQKLIGIHKIQLR
RLILKVIFGAAYLGPFGHFFHIILDKIFKGKKDSKTVAKKVLIEQLTASTWNNLLFLIYY
GWIVEGRPWLHVKAKVKKDYPSVQYTAWTFWPVVGWINHQYMPLHFRVVFHSLIAFCWGI
FLNLRARTLALTKA----------------------------------------------
--------------------------------------
>CER.cerca.ISC453364.gnm3.ann1.Cecan.3G264100.1
---------MGSIAKKGLNKYLLQLRQHPLRTKVITAGVLSGISDIVSQKLTGIQKIQLR
RLILKVIFGAAYLGPFGHFFHIILDKIFRGKKDSKTVAKKVLIEQLTSSPWNNLLFLIYY
GWIIEGRPWVHVKAKVKKDYPSVQYTAWTFWPVVGWINHQYMPLHFRVVFHSLVAFCWGI
FLNLRARSLALTKA----------------------------------------------
--------------------------------------
>CAE.chafa.ISC494698.gnm1.ann1.ChfasH1.1G270900.1
---------MGSIAKKGLNNYVKQLQQHPLRTKVITAGVLSAVSDVVSQKLTGIQKIQLK
RILVKVIFGAAYLGPFGHYFHTALDKIFKGKKDSKTVAKKVLIEQLTASPLNNLLFLIYY
GVFVEGRPWVHVKAKVRKEYPPVQYTSWTFWPVVGLINHKFLPLHFRVVFQSLVAFFWGI
FLNLRARSMALTKA----------------------------------------------
--------------------------------------
>PAP.lotja.MG20.gnm3.ann1.Lj6g3v1827400.1
---------MGSVAKNGLNNYVKQLQQHPLRTKVITAGVLSGISDIVSQKLTGIQRLQFK
RLLLKVIFGAAYLGPFGHFFHIMLDKIFKGKKDTKTVAKKVLIEQLTSSPWNNLLFLIYY
GLVVEGRPWVHVKAKVKKDYPSVQYTSWTFWPVVGWINHKFMPLHFRVVFHSFIAFGWGI
FLNLRARSMV--------------------------------------------------
--------------------------------------
>PAP.medtr.A17_HM341.gnm4.ann2.Medtr2g023850.1
---------MSSVAKNGLNSYVKQLQEHPLRTKVITAGVLSGISDIVSQKLTGIQKLQVK
RLLLKVLLGAGYLGPFGHYFHIILEKIFKGKKDSKTVIKRVLIEQLTSSPLNNLIFMIYY
GLVIEGQPWVNVKARVKKGYPSVQKASWTFWPVVGWINYKFMPLHFRVVFHSLVAFVWGI
FLNLRARSMTLTK-----------------------------------------------
--------------------------------------
>CER.phach.longxuteng.gnm1.ann1.LXT39562.t1
---------MGSIAKNGLNKYLLQLRQHPLRTKVITAGVLSGISDIVSQKLTGIQKIQLK
RLILKVIFGAAYLGPFGHFFHIILEKIFKGKKDSKTVAKKVLIEQLTASPWNNLLFLIYY
GWIVEGRPWVHVKAKVKKDYPSVMYTAWTFWPVLGWINHQYMPLHFRVVFHSLVAFCWGI
FLNLRARSLALTKA----------------------------------------------
--------------------------------------
>PAP.phavu.G19833.gnm2.ann1.Phvul.006G148300.1
---------MGSLVKKGLNNYVKQLQEHPLRTKVITAGVVSAISDVVSQKLSGIQKLQLK
RLLLKVLFGAGYIGPFGHFFHLILDKIFKGKRDTKTVAKKVLIEQCTSSPWNNLLFMIYY
GLVVEGQPWVNVKAKVRKDYPSVQYTAWTISPVVGWINHKFLPLHFRVVFQSVAAFFWSI
YLNLRARSLALTKA----------------------------------------------
--------------------------------------
>OUT.prupe.Lovell.gnm2.ann1.Prupe.4G018300.1
---------MGSIAKKGLQQYLLQLQHHPLRTKAITAGVLSAISDIVSQKLTGIQKLQLR
RLLLKVLFGAVYLGPFGHFLHLILDKIFKGKKDSKTVAKKVLVEQLTSSPWNNLLFMLYY
GLVVEGRPWMHVKNKIKKDYPSVQYTSWTFWPVLGWINHQYVPLHLRVVFHSLVAFGWGI
FLNLQARSVALPKA----------------------------------------------
--------------------------------------
>OUT.prupe.Lovell.gnm2.ann1.Prupe.4G049900.1
---------MGSIAKKGLQQYLLQHQHHRLRTKVVVCGVLSAIRDIVSRK
LTGIQKRQLRRLLLEVLFGAVYHGPFGHFLHLLLDKIFKGKKDSKTVAKK----------
---------------------------------------FWPVLGWINHQYVPLHLRVVF
HSLVAFGWGIFLNLQAIYVALPRA------------------------------------
------------------------------------------------
>OUT.quisa.S10.gnm1.ann1.Qs0036040.1
-----------------------SYRNIHLRTKAITAGVLSAISDIVSQKLTGIQKLQLR
RLLLKVLLGAAYLGPFGHFLYIILDKIFKGKKDTKTVAKKVVLEQLTASPWNNFVFMVYY
GMVIEGRPWTHVKAKIKKDYPSVQVTSWTFWPVVGWINHQYVPLQLRVIFHSLVAFGWGI
FLNLQARSMALTK-----------------------------------------------
--------------------------------------
>OUT.quisa.S10.gnm1.ann1.Qs0100770.1
---------MGSIAKKGLQNYLTQLQKHPLRTKAITAGVLSAVSDIVSQKLTGIQKLQVR
RLLLKGLLGAAYLGPFGHFLHIILDKIFKGNKDTKTVAKKVVVEQLTASPWNNLVFMLYY
GLVIEGTPWTNVKAKIKKDYPSLQVTSWTFWPVVGWINHQYVPLQFRVIFHMLVGFGWGI
FLNLQARTMALTKK----------------------------------------------
--------------------------------------
>OUT.quisa.S10.gnm1.ann1.Qs0206040.1
-----------------IKDVIEIYRQHPLRTKAITAGVLSAVSDIVSQKLTGI
QKLQLRRLLLKALLGAAYLGPFGHFLHIILDKIFKGNKDPKTVAKKVVVEQLT
ASPWNNLVFMLYYGLAIEGHPGRIVKAKIKKDYPSLQVTCWV
HFPHVCWINYGIEPKEAEVNWLNTKGYVW
VVMLGVIGGALTVVNTLQHGGQVGMVFDMYMGNAGFLKLMEETIESNVSKRYTERRENR
EILEMKVALQLGRSLSELKHIAALSSENRESKIKEFASKLF
>CAE.sento.Myeongyun.gnm1.ann1.Sto02g029090
---------MGSIAKKGLSNYVKQLQQHPLRTKVITAGVLSAISDVVSQKLTGIQKIQLK
RLLLKVIFGAAYLGPFGHFFHIVLDKIFKGKKDSKTVAKKVLIEQLTSSPLNNLLFLIYY
GLVVEGRPWAHVKAKVRKDYPPVQYTAWTFWPVVGWINHKFMPLHFRVVFHSLVAFCWGI
FLNLRARSLALTKA----------------------------------------------
--------------------------------------
>DET.singl.CAF01.gnm1.ann1.evm_model_Chr01_523
---------MGSLAKNGLNKYLKQLQQHPLRTKVITAGVLSGISDIVSQKLTGIQKIQLR
RLILKVIFGAAYLGPFGHFYHIILDKIFKGKKDSKTVAKKVLIEQFTSSPWNNLLFMIYY
GLIVEGRPWVHVKAKVKKDYPSVQYTSWTFWPVVGWINHQYMPLHLRVIFHSLVAFFWGI
FLNLRARSTALL------------------------------------------------
--------------------------------------
>OUT.vitvi.PN40024.gnm2.ann1.VIT_210s0116g01400.1
---------MGSLAKKGLQQYLLQLQHHPLRTKAITAAVLSAVSDIVSQKLSGIQKLQLK
RLLLKVLLGFVYLGPFGHFLHILLDKLFKGKKDSKTVAKKVVLEQLTASPWNNFVFMVYY
GLVIEGRNWSQVKTKIKKDYPAVQYTSWTFWPVVGWVNHQYVPLQLRVIFH
QYVPLQLGIFLNLQARSIAAKK-------------
------------------------------------------------------------
------------
