# Supplementary material for: Legume genome structures and histories inferred from Cercis canadensis and Chamaecrista fasciculata genomes
Source: Plant J. 2026 Jun 10;126(5):e70981. doi: 10.1111/tpj.70981 (PMC13252982; doi:10.1111/tpj.70981)
Supplement: Supplementary file 4 — Data S4. Manuscript supplement; Compressed directory of aligned sequences from 2212 low‐copy gene families, for calculation of a consensus species tree. [file TPJ-126-0-s010.gz › S4_consen_species_tree/40_aln_fas_cln1/Legume.fam3.07142]

>CAE.acacr.Acra3RX.gnm1.ann1.g6141.t1
MGGSVKDVQSKAELDNLIRTGAPVILHFWASWCAASKHMDQVFSHLSTDFPHANFFRVEA
EEQPEISEAYSVSAVPFFVFCKDGKTFDTLEGADPSSLANKVAKVAGSINPGDAASPASL
GLAAGPTILETVKEMAKENGSPKETIQVQPGLSDALKKRLQQLINSQPVMLFIKGSPEEP
RCGFSRKVVEILNKEKVKFGSFDILSDNEVREGLKKFSNWPTYPQLYCKGELLGGCDIVI
AMHEGGELKDVFKDHGIDTKMEEKVTESGISKGGISESTGLSTILTARLESLINSSPVML
FMKGKPDEPKCGFSRKVVEILWQENVPFQSFDILADEEVRQGLKVYSNWSSYPQLYIKGE
LIGGSDIVLEMQKGGELKKVLLEKGIVSEATIEDRLKKLVASSEVMLFMKGTPDAPRCGF
SSKVVDALRAEGVSFGSFDILSDEEVRQALKVFSNWPTFPQLYYKGELIGGCDIVMELRN
NGELKSTLSE
>PAP.aesev.CIAT22838.gnm1.ann1.Ae03g00870.1
MGGSVKDVKSKKELDEVVNGGAPVILHFWASWCEASKHMDQLLSHLSTDFPHAHFFRVE
AEEQPEISEAYSVSAVPYFVFFKDGKTFDTLEGADPSSLANKVAKLAGSINPGEAASPAS
LGMAAGPAVLETVKELAKENDTSKVKSQVQSGLSAPLKKQLQQLIDSNPVMLFMKGSPEE
PKCGFSRKVVDILKEEKVKFGTFDILSDSEVRDGLKKFSNWPTYPQLYCKGELLGGCDIA
IAMHESGELREVFKDHGVDTVGETKVTESGNAKGGISKSTDLSTTLTSRLESLINSSPVM
LFMKGKPDEPKCGFSRKVVDILQQENVQFESFDILTDEEVRQGLKVFSNWPTYP
QLYYKGELIGGCDIVMELRNNGELKSTLSE------------------------------
------------------------------------------------------------
-----------------
>OUT.arath.Col0.gnm9.ann11.AT4G04950.1
MSGTVKDIVSKAELDNLRQSGAPVVLHFWASWCDASKQMDQVFSHLATDFPRAHFFRVEA
EEHPEISEAYSVAAVPYFVFFKDGKTVDTLEGADPSSLANKVGKVAGSSTSAEPAAPASL
GLAAGPTILETVKENAKASLQDRAQ---PVSTADALKSRLEKLTNSHPVMLFMKGIPEEP
RCGFSRKVVDILKEVNVDFGSFDILSDNEVREGLKKFSNWPTFPQLYCNGELLGGADIAI
AMHESGELKDAFKDLGITTVSKESQDEAGKGGGVSSGNTGLSETLRARLEGLVNSKPVM
LFMKGRPEEPKCGFSGKVVEILNQEKIEFGSFDILLDDEVRQGLKVYSNWSSYPQLYVKG
ELMGGSDIVLEMQKSGELKKVLTEKGITGEQSLEDRLKALINSSEVMLFMKGSPDEPKCG
FSSKVVKALRGENVSFGSFDILTDEEVRQGIKNFSNWPTFPQLYYKGELIGGCDIIMELS
ESGDLKATLSE
>CER.bauva.BV-YZ2020.gnm2.ann1.rna-bv32878.t1
MGGSVKDVQSKKELDDLVKTGAPVVLHFWASWCEASKHMDQVFSRLSTDFPHASFLRVEA
EEQPEISEAYSVSAVPFFVFCKDGKTFDKLEGADPSSLANKVAKVAGSINPGKDSSPASL
GMAGGATVLETVQQLAKENDSSKGKNQVQPGLSDSLKKRLQQLIDSNPVMLFMKGSPEEP
KCGFSRKVVDILKEEKVKFGSFDILTDNEVREALKKFSNWPTYPQLYCKGELLGGCDIAI
AMHESGELHEVFKDHGIKTSDETKVAEPGNVKGGITVSTGLSTLLTSQLQSLISSNPVML
FMKGKPDEPKCGFSRKAVEILRQENVPFESFDILSDEEVRQGLKVYSNWSSYPQLYIKSE
LIGGSDILLEMQKSGELKKLLYEKAIIKEETLQDRLKKLITSSPVMLFMKGTPDAPRCGF
SSKVVNALQEEGVTFGSFDILTDEEVRQGLKVFSNWPTYPQLYYKGELMGGCDIVMELRN
NGELKSTLSE
>CER.cerca.ISC453364.gnm3.ann1.Cecan.3G161100.1
MGGSVKDVQSKKELDDLVKTGAPVVLHFWASWCEASKPMDQVFSRLSTDFPHTSFLRVEA
EEQPEISEAYSVSAVPFFVFCKDGKTFDTLEGADPSSLANKVAKVAGSINPGKDSSPASL
GMAAGPTVLETVQELAKENDSSKGKNQVQPGLGDSLKKRLQQLLDSNPVMLFMKGNPEEP
KCGFSRKVVDILKEEKVKFGSFDILSDNEVREGLKKFSNWPTYPQLYCKGELLGGCDIAI
AMHESGELQEVFKDHGINTSDETKVAEPGNVKGGISESTGLSTTLTSRLQSLISSSPVML
FMKGKPDEPKCGFSRKVVEILQQENVPFESFDILSDEEVRQGLKVYSNWSSYPQLYVKSE
LIGGSDIVLEMQKSGELRKVLHEKGIIKEETLQDRLKKLTTSSPVMLFMKGTPDAPRCGF
SSKVVNALQEEGVTFGSFDILTDEEVRQGLKEFSNWPTYPQLYYKGELIGGCDIVMELRN
NGELKSALSE
>CAE.chafa.ISC494698.gnm1.ann1.ChfasH1.5G220600.1
MGGSVRDVQSKGELDDLVRTGAPVILHFWASWCDASKHMDQVFSHLSTDFPNAHFFRVEA
EEQPEISEAYSVSAVPFFVFCKDGKTFDTLEGADPSSLANKVAKIAGSINPGDAASPASL
GLAAGATILETVKELAKENGSSKGKHQVQSGLSDTLKRRLQQLVGSQPVMLFMKGSPEEP
KCGFSRKVVDILKEEKVNFGSFDILSDNEVREGLKKFSDWPTYPQLYCKGELVGGCDIVI
AMHEGGELQEVFKDHGIDTSNETKVAESGNAKGGISESTGLSTVLTSRLESLINSSPVML
FMKGKPDEPKCGFSRKVVDILRQENVQFKSFDILSDEEVRQGLKVYSNWSSYPQLYIKGE
LIGGSDIVLEMQKSGELKKVLHEKGIVPEETLQDRLKKLIASSPVMLFMKGTPDAPKCGF
SSKVVDAVRGEGVSFGSFDILTDEEVRQGLKVFSNWPTFPQLYYKGELIGGCDIVMELRN
NGELKSTLSE
>PAP.lotja.MG20.gnm3.ann1.Lj4g3v0451080.1
------------------------------------------------------------
------------------------------------------------------------
-MAAGSAVLETVKEFAKD---SKEKSQVQVGQSTPLKKRLQQLIDSHPIMLFMKGSPEEP
QCGFSRKVVDVLKKEKVKFGSFDILSDLEVRDGIKKFSNWPTFPQLYCKGELLGGCDIAI
AMHESGELHEVFKDHGIDTVDETQVSDSGNAKGGISKSTDLSTTLTSRLESLVNSSPVML
FMKGKPDEPKCGFSRKVVEILQQESVPFNSFDILTDEEVRQGLKVYSNWSSYPQLYIKGE
LIGGSDIVLEMQKSGELQKILHEKGILPKETIQDRLKKLIASSPVMLFMKGTPDAPRCGF
SSRVVGALQEEGVDFGHFDILTDDEVRQGLKTFSNWPTFPQLYYKSELIGGCDIVMELRN
NGELKSTLSE
>PAP.lotja.MG20.gnm3.ann1.Lj4g3v0451090.1
MGGSVRDVKSKAELDEVVHGGAAVALHFWASWCEASKHMDKIFSHLSTDFPHAHFLRVEA
EEQPEISEAYSVSAVPFFVFCKDGKTVDTLEGADPSSLANKVAKVAGSVNPGEAASPASL
GMAAGSAVLETVKEFAKD---SKEKSQVQVGQSTPLKKRLQQLIDSHPIMLFMKGSPEEP
QCGFSRKVVDVLKKEKVKFGSFDILSDLEVRDGIKKFSNWPTFPQLYCKGELLGGCDIAI
AMHESGELHEVFKDHGIDTVDETQVSDSGNAKGGISKSTDLSTTLTSRLESLVNSSP---
------------------------------------------------------------
------------------------------------------------------------
------------------------------------------------------------
----------
>PAP.medtr.A17_HM341.gnm4.ann2.Medtr4g088905.1
MGGSVRDVKSKSELDEVVRGGSPAVLHFWASWCEASKHMDQLFSHLAIDFPHTHFLRVEA
EEQPEISEAYSVSAVPFFVFFKDGKTVDTLEGADPSSLANKVSKVAGSINSGDAASPASL
GMAAGSAVLETVKELAQDNLSSNEKSKVQPGLSSHLKKRLQELVDSHPVLLFMKGSPEEP
KCGFSRKVVDILKEEKVKFGSFDILSDSEVREGLKKFSNWPTFPQLYCKGELVGGCDIAI
AMHESGELKDVFKDHGIDTVDETNITDSGNTKGGISKSTDLSTNLASRLDGLVNSGSVML
FMKGKPDEPKCGFSRKVVEILRQENVPFESFDILTDEEVRQGLKVYSNWSSYPQLYIKGE
LIGGSDIVLEMQKSGELQKTLHEKGVLPKETIEDRLKKLIASSPVMLFMKGTPDAPRCGF
SSRVVNALREEGVDFGHFDILSDDEVRQGIKVFSNWPTFPQLYYKGELIGGCDIIMELR
NNGELKSTLSE
>CER.phach.longxuteng.gnm1.ann1.LXT38792.t1
MGGSVKDVQSKKELDDLVKTGVPVILHFWASWCEASKHMDQVFSRLSADFPHASFLRVEA
EEQPEISGAYSVSAVPFFVFCKDGKTFDTLVGADPSSLANKVAKVAGSINPEKDSSPASL
GMAAGPTVLETVQELAKENDSSKGKNQVQPGLSDSLKKRLQQLIDSNPVMLFMKGSPEEP
KCGFSRKVVDILKEEKIKFGSFDILSDNEVREGLKKFSNWPTYPQLYCKGELLGGCDIAI
AMHESGELQEVFKDHGINTSDETKVDEPGNVAGGTSDSTGLSTILTSRLRSLTSSSPVML
FMKGKPDEPKCGFSRKVVEILRQENVPFESFDILSDEEVRQGLKVYSDWSSYPQLYIKGE
LIGGSDIVLEMEKSGELKKVLHEKGIIKEETLQDRLKKLTTSSPVMLFMKGTPDAPRCGF
SSKVVNALQEEGVTFGSFDILTDEEVRQGLKAFSNWPTYPQLYYKGELIGGCDIVMELRN
NEELKSTLSE
>CER.phach.longxuteng.gnm1.ann1.LXT58334.t1
MGGSVKDVQSKKELDDLVKTGAPVVLHFWASWCEASKHMDQVFSRLSTDFPHANFLRVEA
EEQPEISEAYLIAAVPFFVFCKDGKTFDTLEGADPSSLANKVAKVAGSINPGKDSSPASL
GMAGGPTILETVQELAKENDSSKGKNQVQPGLSVSLKKRLQQLIDSNPIMLFMKGSPEEP
KCGFSRKVVDILKEEKVKFGSFDILSDNEVREGLKKFSNWPTFPQLYCKGELLGGCDIAI
AMHESGELHEVFKDHGINTSDETKVAEPGNVKGGIAESTGLSTTLTSRLQSLISSSPVML
FMKGKPDEPKCGFSRKAVEVLRQENVSFESFDILSDEEVRQGLKVYSNWSSYPQLYIKSE
LIGGSDILLEMQKSGELKKVLHEKGILKEETLQDRLKKLITSSPVMLFMKGTPDAPRCGF
SSKVVNALQEESVAFGSFDILTEEEVRQGLKVFSNWPTYPQIYYKGELIGGCDIVMELRS
NGELKSTLSE
>PAP.phavu.G19833.gnm2.ann1.Phvul.002G228300.1
MGGSVKDVKSKGEVDAVVAGGSPVILHFWASWCEASKHMDQLFTHLSTDFPKAHFLRVEA
EEQPEISEAYSVSAVPFFVFFKDGKTFDTLEGADPSSLANKVAKIAGSINPGEAASPASL
GMAAGSAVLEAVKELAKENDSSKEKNVVQPGLSGPLRKRLQQLVDSHPVFLFMKGTPEEP
KCKFSRKVVDVLKEEKVKFGSFDVMSDSELREGLKKFSNWPTFPQLYCKGELLGGCDIAV
AMHENGELREVFKDQGIDTTDEAKEKESGDAKGGISKSTNLSSALSSRVESLINSNAVML
FMKGKPDEPKCGFSRKVVEILQQESVPFDSFDILTDEEVRQGLKVYSNWSSYPQLYIKGD
LIGGSDIVLEMQKSGELQKTLREKGIIPAETIQDRLKRLIASSPVMLFMKGTPDVPRCGF
SSRVVDALRQEGLSFGFFDILSDDDVRQGLKVYSNWPTFPQLYYKSELIGGHDIVMELKN
NGELKSTLSE
>OUT.prupe.Lovell.gnm2.ann1.Prupe.4G045700.1
--GSFDVLTDNEVMEGIKYSNWPIIPQIYRGWCDTESLMRR--SGELEEVPRDH
GID--------TAADSTGAKVTEL------EEVSREHGMDTTDSAGAKVTEAGS---GKS
GIPASTGSSHEQMQVQVQNIRQKG-------IQVQNGLDDNLERRLQQLIDSYPVMLFTK
GTPEEPKCKLSKLAIDMLKEEKIKFASFDVLSDNEVMEGIQKYSNWPTLPQLYIEGKARG
LRHIRT------------------------------------------------------
------------------------------------------------------------
------------------------------------------------------------
------------------------------------------------------------
----------------
>OUT.prupe.Lovell.gnm2.ann1.Prupe.4G045800.1
MGGSVKDVQSKKELDSAVHSGAPVILHFWASWCEASKHMDEVFAHLSTDFPHAHFLRVEA
EEQPEISEAYSVSAVPYFAFVKDGKVAYTLEGADPSSLANKVARIAGSIRPGEPAAPASL
GMAAGPTILETVQALAKENGSSQVQIQVQNGPADALKRRLQQLIESNPVMLFMKGSPEEP
KCGFSQKVVDILKEEKVKFGSFDILLDNEVREGLKKYSNWPTFPQLYCKGELLGGCDIAI
SMHESGELEEVFRDHGIDTTDSAKVTEAGSGKGGISASTGLSETLTSQLESLIHSSPV
MLFMKGKPDEPKCGFSRKVVDILVQEKVEFESFDILSDEEVRQGLKVYSNWSSYPQLYIK
GELIGGSDIVLEMQKSGELKKVLAEKGIVPKDTLEDRLRKLITSSPVMVFIKGTPDAPRC
GFSSKVINALREEGVSFGSFDILSDEDVRQGLKVFSNWPTFPQLYYKGELIGGCDIVMEL
KNNGELKSTLTE
>OUT.quisa.S10.gnm1.ann1.Qs0029060.1
MGGSVKDVQSKVELDNLVRTGAPVALHFWASWCEASKHMDQVFSHLSTDFPHAHFLRVEA
EEQPEISEAHSVSAVPFFVFFKDGKAIDTLEGADPSSLANKVAKVAGSVNHGEPAAPASL
GMAAGPTVLETVKEFAKENGSSKVGSQVQPVLSDALKKKLQHIIDSHPVMLFMKGSPEAP
QCGFSRKVVEILKEEKVKYGSFDILSDNEVREGLKKFSNWPTFPQLYCKGELLGGCDIAI
ALHESGELHEVFKDHGIDSIEEAKISEPVNLSGGTTQSTGLSATLTSRLESLVNSSTV
MLFMKGKPAEPKCGFSRKVVEILQQEKVDFESFDILSDEEVRQGLKVFSNWSSYPQLYIK
GELIGGSDIVLEMQKSGELKRVLEEKEILQKETLEDRLKKLIGSSPVMLFMKGNPDSPKC
GFSSKVVNALREDGVNFGSFDILTDEEVRQGLKVFSNWPTFPQLYYKGELIGGCDIVMEL
RNNGELKSTLSE
>OUT.quisa.S10.gnm1.ann1.Qs0211760.1
MGGSVKDVQSKLELDNLLRTGAPVVLHFWATWCEASKHMDQVFSHLSTDFPYAHILRVEA
EEQPVISEAHSVSAVPYFVFFKDGKATDTLEGADPSSLANKVAKVAGAVNHGEPAAPTSL
GMVAGPTILEAVKEFAKEN-----------------------------------GSPEEP
KCGFSQKVVEVLKEEKVKFGSFDILSDNEACEGLKRFSNWPTFPQLYCNGELLGGCDIAI
AMHESGKLQEVFKDNEIDNLEEAKVTDPLNVSGGMTESTGLSATLTSQLESLVNSSPV
VLFMKGKPDEIEVWLQ--------------------------------------------
------------------------------------------------------------
------------------------------------------------------------
------------
>CAE.sento.Myeongyun.gnm1.ann1.Sto02g025690
MGGSVKDVQSKAELDNLVRTGVPVILHFWASWCEASKHMDQVFSHLSTDFPHSHFLRVEA
EEQPEISEAYSVSAVPYFVFCKDGKTFDTLEGADPSSLANKVAKVSGSIKPGDAASPASL
GLAAGPTVLETVKELTKENGSSKGTSQVQVGLSDNLKMRLQQLVDSQPIMLFMKGSPEEP
KCGFSRKVVDILKEEKVQFGSFDILSDNEVREGLKKFSNWPTFPQLYCKGELLGGCDIVI
AMHESGELQEVFKDHGIDTRNEAKTTESGNAKGGTSESTGLSTGLTSRLRSLINSSPVML
FMKGTPDEPKCGFSRKVVDILRQENVHFESFDILSDEEVRQGLKVYSNWSSYPQLYIKDE
LIGGSDIVLEMQKSGELKKVLHEKGIVPAETLQDRLKKLTASSPVMLFMKGTPDAPRCGF
SSKVVDALRGEGVSFGSFDILTDEEVRQGLKEFSNWPTFPQLYYKGELIGGCDIVMELRS
NGELKSTLSE
>DET.singl.CAF01.gnm1.ann1.evm_model_Chr02_1603
MSGSLKDVQSKSELDNLVGTGAPVVLHFWASWCDASKHMDEVFSRLSTDFPHAHFLRVEA
EEQPEISEAFSVSAVPFFAFCKDGKTIDTLEGADPSGLANKVAKVAGTVNPKDAASPASL
GMAAGPVVLETVQELAKENDSSQQKSEIQSGLGDTLKKRLQQLIDSKPVMLFMKGSPSEP
KCGFSRKVVDILKDEKVEFGSFDILSDNEVREGLKKFSNWPTYPQLYCKGELLGGCDIVI
AMHESGELQVVFKDHGIDGRDKAKVSETGNAKGGILVSTDLSTTLTSQLQSLINSGPVML
FMKGKPDEPKCGFSRKVVEILRQENVQFESFDILSDDEVRQGLKVYSNWSSYPQLYIKGE
LIGGSDIVLEMQKSGELKKILHEKGIVQKETLEHHLKKLVTSSPVMLFMKGTPDAPRCGF
SSKVVDALRTEGVTFGSFDILSDEEVRQGLKSFSNWPTYPQLYYKGELIGGCDIVMELRS
NGELKSTLSE
>OUT.vitvi.PN40024.gnm2.ann1.VIT_210s0597g00030.1
MGGSVKDVESKEELDNVVRQGAPVILHFWASWCEASKHMDQVFSHLSTDFPHAVFFRVEA
EEQPVISEAYSVSAVPYFVFFKDGKTVDTMEGADPSSLANKVAKVAGSINPGEAAAPASL
GMAAGPTVLETVKEFAKENGASQVESQLPSGLSDTLKIHLQKVIETQPVMLFMKGSPEEP
KCGFSRKVVEILREEKVKFGSFDILLDTEVREGLKKFSNWPTFPQLYCKGELLGGCDIAI
AMHESGELKEVFRDHGIETSNEAKETKPGSGKGGISESTGLSVTLTSRLESLINSSPV
ILFMKGKPDEPRCGFSRKVVEILQQEKVDFGSFDILSDDEVRQGLKVHSNWSSYPQLYIK
GELIGGSDIVLEMQKSGELARVLAEKGITQKETLEDRVRNLINSSPTMLFMKGTPDAPKC
GFSSKVVDALRAENVSFGSFDILTDEEVRQGLKVFSNWPTFPQLYYKGELIGGCDIIMEL
RNNGELKSTLSE
>OUT.vitvi.PN40024.gnm2.ann1.VIT_217s0053g00023.1
------------------------------------------------------------
------------------------------------------------------------
--------------------------------------GIVELFERGQVRSWVASPAESQ
RAVIPTKLCCLLHWTDVGFSSYEALVTTDLLVRIKSKAS----QRIIGSTISAS
GSLFAYSEHVKPSLFELKSAHGKETM-----------------------------DLLIT
KTGIEMEKDSIVVEKDRKLEREA------DNASLALLDVLTDKEISQGLKVFSNGSAFPP
LYCESGSIGGGDIIMEILR----------KPLVSNNTCRSMVPFLKSQS-----------
------------------------------------------------------------
----------------
