# Supplementary material for: Legume genome structures and histories inferred from Cercis canadensis and Chamaecrista fasciculata genomes
Source: Plant J. 2026 Jun 10;126(5):e70981. doi: 10.1111/tpj.70981 (PMC13252982; doi:10.1111/tpj.70981)
Supplement: Supplementary file 4 — Data S4. Manuscript supplement; Compressed directory of aligned sequences from 2212 low‐copy gene families, for calculation of a consensus species tree. [file TPJ-126-0-s010.gz › S4_consen_species_tree/40_aln_fas_cln1/Legume.fam3.07149]

>CAE.acacr.Acra3RX.gnm1.ann1.g6624.t1
--AKDEGYTVVSDLINFLNASPTAFHAVDEAKKRLQSAGYEQISERDDWKLAAGKKYFFT
RNHSTIVAFAVGKKYVAGNGFHILGAHTDSPCLKLKPVTKVVKGGYLEVGVQTYGGGLWY
TWFDRDLTVAGRVIIRQEKEGSTSYLHRLVRIEEPIMRIPTLAIHLDRDVNNGFKPNTQS
HLVPILATLVKAELNKAAGDDDSIENGPQNDGKKENDKTGSKNAKHHSLLLQVLASELGC
EPDDICDFELQACDSQPSIVAGAAKEFIFSGRLDNLCMSFCSLKALIDSTSSDSSLEEET
GVRMVALFDHEECGSNSAQGAGSPVMLSAVSRVTSSFSLDSKLLDKVVQKSFLVSADMAH
ALHPNYTDKHEENHQPKLHGGLVIKHNANQRYATNAVTAFIFREVARKHNIPVQDFVVRN
DMPCGSTIGPILASGVGIRTIDVGAPQLSMHSIREMCAVDDVKHSYEHFKAFFQEFSLLD
AKIAVDV
>PAP.aesev.CIAT22838.gnm1.ann1.Ae01g19100.1
MAKEQDNYAVASDLLSFLNASPTPFHAVEEAKNRLRIAGFLQLSEKEAWDLEAGKRYFFT
RNHSTIVAFAIGKRYVAGNGFYIVGAHTDSPCLKLKPITKVVRGGYLEVGVQTYGGGLWH
TWFDRDLAVAGRVIIREGKEGAASYSHRLVRIEEPIMRIPNLAIHLDRNVNDGFKANT
QSHLLPILATSVKAELNKVVSAKGSVESGK-----KANDKADTSNTKHHSLLLQLLASKL
GCEPDDICDFELQACDTQPSVIAGAAKEFIFSGRLDNLCMSFCSLKALIDATSSESSLEE
ETGVRMVALFDHEECGSNSAQGAGSPVMLNALSRVTNSFSSDSKMLEKAIQRSFLVSADM
AHALHPNYMDKHEDNHQPKLHGGLVIKHNANQRYATNAVTSFIFREIASIHNLPIQDFVV
RNDMPCGSTIGPIVASGVGIRTVDVGAPQLSMHSIREMCAVDDAKHSYEHFKAFFQELSH
LDAKIVVD-
>PAP.aesev.CIAT22838.gnm1.ann1.Ae04g14900.1
-AKEGDQYDVVSDLISFLNSSPTAFHAVDEAKKRLHSAGFVQLSEKELWELKPGNKYFFT
RNHSTVVAFAIGKRYDAGNGFHIIGAHTDSPCLKLKPVTKVVKGGILEVGVQTYGGGLWH
TWFDRDLTVAGRVIVRDEKAGSVSYSHRLVRIEEPIMRVPTLAIHLDRGVNDGFKINTQT
HLLPILATSLKADLNKVASENGSVEGGKQSDGKKSNDKTSTANTKHHTLLLQLLASKLGC
EPDDICDFELQACDTQPSIIAGAAKEFIFSGRLDNLCMSFCSLKALIDATASDSSLEEET
GVRMVALFDHEECGSNSAQGAGSPVMLNALSRITNSFNSDPKLLDKAIQRSFLVSADMAH
ALHPNYMDKHEENHQPKLHGGLVIKQNANQRYATNAVTSFIFREIAVKHNLPVQDFVVRN
DMSCGSTIGPILASGVGIRTVDVGAPQLSMHSIREMCATDDVKHSYEHFKAFYQEFSHLD
AKIVVDI
>PAP.aesev.CIAT22838.gnm1.ann1.Ae08g23780.1
-AKEGDQYDVVSDLISFLNSSPTAFHAVDEAKKRLHSAGFVQLSEKELWELKPGNKYFFT
RNHSTVVAFAIGKRYDAGNGFHIIGAHTDSPCLKLKPVTKVVKGGILEVGVQTYGGGLWH
TWFDRDLTVAGRVIVRDEKAGSVSYSHRLVRIEEPIMRVPTLAIHLDRGVNDGFKINTQT
HLLPILATSLKADLNKVASENGSVEGGKQSDGKKSNDKTSTANTKHHTLLLQLLASKLGC
EPDDICDFELQACDTQPSIIAGAAKEFIFSGRLDNLCMSFCSLKALIDATASDSSLEEET
GVRMVALFDHEECGSNSAQGAGSPVMLNALSRITNSFNSDPKLLDKAIQRSFLVSADMAH
ALHPNYMDKHEENHQPKLHGGLVIKQNANQRYATNAVTSFIFREIAVKHNLPVQDFVVRN
DMSCGSTIGPILASGVGIRTVDVGAPQLSMHSIREMCATDDVKHSYEHFKAFYQEFSHLD
AKIVVDI
>OUT.arath.Col0.gnm9.ann11.AT5G60160.1
-----DKSSLVSDFLSFLNASPTAFHAVDESKRRLLKAGYEQISERDDWKLEAGKKYFFT
RNYSTIVAFAIGHKYVAGNGFHIIGAHTDSPCLKLKPVSKITKGGCLEVGVQTYGGGLWY
TWFDRDLTVAGRVILKEEKAGSVSYSHRLVRIEDPIMRIPTLAIHLDRNVNEGFKPNTQ
THLVPVLATAIKAELNKTPAESGEHDEGK-------KCAETSSKSKHHPLLMEIIANALG
CKPEEICDFELQACDTQPSILAGAAKEFIFSGRLDNLCMSFCSLKALIDATSSGSDLEDE
SGIRMVALFDHEEVGSNSAQGAGSPVMIDAMSHITSCFSSDTKVLKKAIQKSLLVSADMA
HALHPNFMDKHEENHQPKMHGGLVIKHNANQRYATNAVTSFVFREIAEKHNLPVQDFVVR
NDMGCGSTIGPILASSVGIRTVDVGAPQLSMHSIREMCAADDVKHSYEHFKAFFQEFTHL
DAKLTIDV
>CER.bauva.BV-YZ2020.gnm2.ann1.rna-bv14849.t1
--AKRETCSVASDLISFLNASPTAFHAVDEAKKRLRSAGYEQISEREDWRLQAGKKYFFT
RNHSTIVAFAIGKRYVAGNGFYIVGAHTDSPCLKLKPVSKVVKAGYLEVGVQTYGGGLWH
TWFDRDLTVAGRIIIREEKEGSVSYLHRLVRIEEPIMRIPTLAIHLDRG-SDGFKPNTQS
HLLPVLATSVKAELNKVVAENGPVESGTQNEGKESIENNSSSKGKHHSLLLQLLAKKVGC
APADICDFELQACDTQPSIVAGAAKEFIFSGRLDNLCMSFCSLKALIDASASDSSLDEET
GVRMVALFDHEEVGSNSAQGAGSPVMLDALSRVTHSFSSESKVLEKAIQRSFLVSADMAH
ALHPNYMDKHEDNHQPKLHGGLVIKHNANQRYATNAVTSFIFREIASRHNLPVQDFVVRN
DMACGSTIGPILASGVGIRTVDVGAPQWSMHSIREMCAVDDVEYSYQHFKAFFQELAHLD
AKIVVDV
>CER.cerca.ISC453364.gnm3.ann1.Cecan.2G352400.1
-MAKEETCSVVSDLISFLNASPTAFHAVDEAKKRLRSAGYEQISEREDWKLQAGNKYFFT
RNHSTIVVFAIGKRYVGGNGFHIVGAHTDSPCLKLKPVSKVVKHGYLEVGVQTYGGGLWH
TWFDRDLTVAGRVIVREEKEGSVSYLHRLVRIEESIMRIPTLAIHLDRG-NDGFKPNTQS
HLLPVLATSVKAELNKVVAGNGSVESGTQNDGKKSNENPRSSNAKHHSLLLQLLANKVGC
GPDDICDFELQACDTQPSIVAGAAKEFIFSGRLDNLCMSFCSLKALIDASASDSSLEEET
GVRMVALFDHEEVGSNSAQGAGSPVMLDALSRVTHSFSSESKVLEKAIQRSFLVSADMAH
ALHPNYTDKHEDNHQPKLHGGLVIKHNANQRYATNAVTSFIFREIALRHKLPVQDFVVRN
DMPCGSTIGPILASGVGIRTVDVGAPQLSMHSIREMCAVDDVEHSYQHFKAFFQEFSHLD
AKIVVDV
>CAE.chafa.ISC494698.gnm1.ann1.ChfasH1.3G277600.1
-MAKEDSYSVASDLINFLNASPTAFHAVDEAKNRLRSAGYEQLSERDEWKLDAGKRYFFT
RNHSTIVAFAIGKKYVAGNGFHILGAHTDSPCLKLKPVTKVTRAGYLEVGVQTYGGGLWH
TWFDRDLTIAGRVIIRQEKEGSSSYLHKLVRIEEPIMRIPTLAIHLDRGVNDGFKANTQS
QLLPILATAVKAELNKATTENSSVDSGIQNDVKRSSEKTGSNNGKHHSVLLQLLASKLGC
EPDDICDFELQACDTQPSIVAGAAKEFIFSGRLDNLFMSFCSLKALIDATSSDSSLDEET
GVRMVALFDHEECGSNSAQGAGSPVMLNALSRVTNSFSSDSKLLDKAIQRSFLVSADMAH
ALHPNYMDKHEENHQPKLHGGLVIKHNANQRYATNAVTAFIFREIATKHNIPVQDFVVRN
DMACGSTIGPILASGVGIRTVDVGAPQLSMHSIREMCAVDDAKHSYDHFKAFFQDFSHLD
SKISVD-
>PAP.lotja.MG20.gnm3.ann1.Lj0g3v0302719.1
--STEDSHGIVSDFIDFLNASPTAFHAVDEAKKRLRNAGYEHLSEKEVWELKPGSKYFFT
RNHSTIVAFAIGKRYVAGNGFHLIGAHTDSPCLKLKPVSKVVKGEILEVGVQTYGGGLWH
TWFDRDLTVAGRVIVREGNN--AGYSHRLVRIDEPIMRIPTLAIHLDRDVNDGFKVNKQT
HLLPILATALKAEVNKVSSGNGPVESGKQSDGKKENDKS-----KHHPILLQLLASKLGC
EPDDICDFELQACDTQPSIVAGAAKEFIFSGRLDNLCMSFCSLKALIDATSSDSSLEEET
GVRLVALFDHEECGSNSAQGAGSPVILNALTRITNSFSSNSKLLETAIQRSFLVSADMAH
ALHPNYMDKHEENHQPKLHAGLVIKNNANQRYATNAVTSFIFREIASKHNLPVQDFVVRN
DMACGSTIGPILASGMGIRTVDVGAPQLSMHSIREMCAIDDVNYSYKHFKAF--------
-------
>PAP.medtr.A17_HM341.gnm4.ann2.Medtr3g088860.1
MAKEESTHTVVSDLINFLNASPTAFHAVDDAKKRLQSAGYHQISEKETWELKAGHKYFFT
RNHSTIVAFAIGKRFVGGNGFHIVGAHTDSPCLKLKPVSKVVKGGILEVGVQTYGGGLWH
TWFDRDLTVAGRVILKKENAGSVSYSHRLVRIEEPIMRVPTLAIHLDRGVNDGFKVNTQT
HLLPILATSLKAEVNKVSSENSSVESGK-----KENDKTGSSNAKHHPILLQLLASKLEC
EPDEIYDFELQACDTQPSIVAGAAKEFVFSGRLDNLCMSFCSLKALIDATSSDSSLEEEP
GVSMVALFDHEECGSNSAQGAGSPVVLDAISRITESFSPNSKLLEKAVQRSFLVSADMAH
ALHPNYMDRHEENHQPKLHGGLVIKQNANQRYATNAVTSFIFREIASKHNLPVQDFVVRN
DMACGSTIGPILASGIGIRTVDVGAPQLSMHSIREMCAVDDVKYSYEHFKAFFKEFSHLD
ANIVVDI
>CER.phach.longxuteng.gnm1.ann1.LXT11316.t1
--AKEKTGSVVSDLISFLNASPTAFHAVDEAKKRLRNAGYEQISEREDWKLQAGKNYFFT
RNHSTIVAFAIGKRYVPGNGFHIVGAHTDSPCLKLKPVSKVVKTGYLEVGVQTYGGGLWH
TWFDRDLTVAGRVIVREEKEGSVSYLHRLVRIEEPIMRIPTLAIHLDRG-SDGFKPNTQS
HLLPVLATSVKAELNKVVAENGSVESGTQNDGKKSN-------AKHHSLLLQLLANKVGC
GPDDICDFELQACDTQPSIVAGGAKEFIFSGRLDNLCMSFCSLKALIDASASDSSLEEET
GVRMVALFDHEEVGSDSAQGAGSPVMLDALSRVTHSFSSESKVLEKAIQKSFLVSADMAH
ALHPNYVEKHEDNHQPKLHGGLVIKHNANQRYATNAVTSFIFREIASRHNLPVQDFVVRN
DMACGSTIGPILASGVGIRTVDVGAPQLSMHSIREMCAVDDVEHSYQHFKAFLQEFAHLD
AKIVVD-
>PAP.phavu.G19833.gnm2.ann1.Phvul.009G167900.1
-MAKQQSHDVVSDLIDFLNASPTAFHAVDVAKQRLQSAGFQQLSERELWELQPGNKYFFT
RNHSTIVAFAIGKKYVAGNGFYIIGAHTDSPCLKLKPVSKVVKGGILEVGVQIYGGGLWH
TWFDRDLTVAGRVILREENAGSVSYSHHLVRIEEPIMRIPTLAIHLDRTVSDGFKFNNET
HLIPILATALKGELNKLSSENG-----NQTDVKKASDKTGTANTKHHLLLLQLLASKLGC
ETDDIYDFELQACDTQPSTVGGAAKEFIFSGRLDNLCMSFCSLKALIDATSSESSLEEET
GVRMVALFDHEEVGSDSAQGAGSPVMLNAVTRVTNSFGTKPNLLEKAAQRSYLVSADMAH
ALHPNYMEKHEANHQPKLHGGLVIKNNANQRYATNIVTSFLFREIASKHNLPVQDFVVRN
DMSCGSTIGPILASGVGIRTVDVGAPQLSMHSIREVCAVDDVKYSYEHFKAFYQEFSHLD
GKMVVDI
>OUT.prupe.Lovell.gnm2.ann1.Prupe.5G153700.1
-----EGSSVVSDLINFLNASPTAFHAVDEAKKRLQNAGYEPVSEREDWKLEAGKKYFFT
RNYSTIVAFAIGKKYVAGNGFHIVGAHTDSPCLKLKPVSKVVKGGYLEVGVQTYGGGLWH
TWFDRDLTIAGRVIVREEKDGSVSYSHKLVRIEEPIMRIPTLAIHLDRDVRDAFKVNTQS
HLLPVLATSIKAELNKVVAENGQADSDAQTHGKKSNERNTSNNSKHHSLLLQLLADQLGC
EPEHISDFELQACDTQPSVVAGATKEFIFSGRLDNLCMSFCSLKALIE--SSESNLEDET
GVRLVALFDHEEVGSDSAQGAGSPAMLNTLSRITNSFTADSKLLEKAIQRSFLVSADMAH
ALHPNYMDKHEDNHQPKLHGGLVIKHNANQRYATNAVTSLIFREIARNHNLPVQDFAVRN
DMACGSTIGPILASGVGIRTVDVGAPQLSMHSIREMCAVDDVQYSYEHFKAFFQEFSHLD
EKIKVD-
>OUT.quisa.S10.gnm1.ann1.Qs0012030.1
-MAKEETHSVVSDLISFLNASPTAFHAVDEAKKRLQNVGYEQISEREDWTLEAGKKYFFT
RNHSTIVAFAVGKRYVAGNGFYIVGAHTDSPALKLKPVTKVTKGGYLEVGVQTYGGGLWH
TWFDRDLTVAGRVIIREDKEGSVSYLHQLVRIEEPIMRIPTLAIHLDRGVNDGFKVNTQN
HLLPVLATSIKVALNKV----GSVEKEVQDNGKNSNESTTSNNSKHHSLLLQLLANQIGC
EPDKICDFELQACDTQPSLVAGAAKEFIFSGRLDNLCMSFCSLKALIEATSSDSSLEDET
GVRMVALFDHEEVGSDSAQGAGSPVMLNALSRVTNSFSSDSKLLEKAIQRSFLVSADMAH
ALHPNYMDKHEDNHQPKLHGGLVIKHNANQRYATNAITSFIFREIATKNNLPVQDFVVRN
DMPCGSTIGPILASGVGIRTVDVGAPQLSMHSIREMCAVDDVKHSYEHFKAFFQEFSHFD
AKITVDI
>OUT.quisa.S10.gnm1.ann1.Qs0216690.1
-MAKEETYSVVSDLVSFLNASPTAFHAVDEAKKRLRNAGYEQISKREDWKLEVGKKYFFT
RNHSTIVAFAIGKRYVAGNGFHIVGAHTDSPALKLKPVTKVTKCGYLEVGVQTYGGGLWH
TWFDRDLTVAGRVIIREEKESSLSYLHRLIRIEEPIMRIPTLAIHLDRDVNNEFKVNTQN
HLIPVLATSVKAELNKVVAENGPVEKGSQGDGKNSSEKTSSNKLKHHSLLLQLLASQIGC
EPDEICDFELQACDTQPSLVAGAAKEFIFSGRLDNLCMSFCSLKALIDATSSESSLSDEI
GIRMVALFDHEEVGSKSAQGAGSPVILNALSRITNSFISDSKLLEKAIQRSFLVSADMAH
ALHPNYMDKHEDNHEPKLHGGLVIKHNANQRYATNAVTSFIFKEIATKHNLPIQ------
------------------------------------------------------------
-------
>CAE.sento.Myeongyun.gnm1.ann1.Sto04g088130
-MAKEESYSVVSDLISFLNASPTAFHAVDEAKKRLQSAGYELLSERDVWKLEAGKTYFFT
RNHSTVVAFAVGKKYVAGNGFHILGAHTDSPCLKLKPVTKVVRGGYLEVGVQTYGGGLWH
TWFDRDLTVAGRVIIRQEKEGSSSYLHRLVRIEEPIMRIPTLAIHLDRGVNEGFKANTQ
SQLLPILATSVKAELNKPAAENGPVE-GVQNDGKKENEKTGSNNWKHHSVLLQLLASKLG
CQPDDICDFELQACDTQPSIVAGAAKEFIFSGRLDNLFMSFCSLKALIDSTSSGSSLDEE
SGVRMVALFDHEECGSNSAQGAGSPVMLNALSRVTNSFSSDPKLLDKAIQRSFLVSADMA
HALHPNYMDKHEENHQPKLHGGLVIKHNANQRYATNAVTSFIFREIAAKHNIPVQDFVVR
NDMACGSTIGPILASGVGIRTVDVGAPQLSMHSIREMCAVDDAQHSYEHFKAFFQEFSSL
DAKIAVDV
>DET.singl.CAF01.gnm1.ann1.evm_model_Chr08_525
--AREESCSVVSDLIGFLNASPTAFHAVDEAKKRLKIAGYEQLSEREDWNLQTGKKYFFT
RNYSTIVAFAIGKKYVAGNGFHIVGAHTDSPCLKLKPVTRVVKVGYLEVGVQTYGGGLWH
TWFDRDLTVAGRVIIREEKEGSVSYLHQLVRIEEPIMRIPTLAIHLDRGVNDGFKANTQT
QLVPILATSVKAELNQVVAKNGSVESGMQNDGKKSNEKSGSSNAKHHSLLLNLLASKLGC
EPDDICDFELQACDTQPSIVAGAAKEFIFSGRLDNLCSSFCSLKALIDATSSESSLEEET
GVRMVALFDHEEVGSNSAQGAGSPVMLDALSRITSSFNSESKLLQKAIQRSFLVSADMAH
ALHPNYMDKHEDNHQPKLHGGLVIKHNANQRYATNAVTSTILTEIASKHNIPVQDFVVRN
DMPCGSTIGPILASGVGIRTVDVGAPQLSMHSIREMCAVDDVNYSYEHFKAFFQEFTHID
AKFAVD-
>OUT.vitvi.PN40024.gnm2.ann1.VIT_205s0020g00180.1
----------------------------------------------HAWP-PCNTQSHCT
RNDTDLLQVCTRRSS--GI-----GSPSSLEC---------------GTFIPTI
GAYVFHSWYSSVPLSESSVLY-----ASVTYDRVKSSVLESFALSSGLNFNGDS-VPNKL
EIPGFTFLLKMVLLTVE-----LMRK------------QKSNERTKTDNSRHHSLLLQLH
ATRLGCEPDDICDFGLQACDTQPNTVADPMKEFIFSGKLNLIIMTLYLVAAL-------
-----EAQRYMRIHFTHHEI------------------RFDRALEKRKNVDKYAEKEKAK
TRRKMHEFENPLEADEFQICQRCSM-----------------------------------
------------------------------------------------------------
--------------
>OUT.vitvi.PN40024.gnm2.ann1.VIT_217s0000g01740.2
---QIEGNDVVSDLINFLNSSPTAFHAVDEAKKLLKESGFVQVSERDNWNLEAGKRYFFT
RNYSTIVAFAIGKKYVPGNGFCIVGAHTDSPCLKLKPISKVTKGGYLEVGVQTYGGGLWH
TWFDRDLTVAGRVIIRE---GKDAFSHKLVRIEEPIMRIPNLAIHLDRGVNDGFKVNAHS
HLVPILATEIKAELNKVVSENGPVKSGA--DEKKSNERTKTDNSRHHSLLLQLLATRLGC
EPDDICDFELQACDTQPSTVAGAMKEFIFSGRLDNLCMSFCSLKAMIDATASESTLEEET
GVRMVALFDHEEIGSNSAQGAGSPVMFDALSQITNSFTSDSKLLQIAIQRSFLVSADMAH
ALHPNYMDKHDENHQPKLHGGLVIKHNANQRYATNAVTSFIFKEIAAKHNLPVQDFVVRN
DMPCGSTIGPILASGVGIRTVDVGAPQLSMHSIREMSAVDDVKHSYEHFRAYFQEFSCLD
AKITVDI
