# Supplementary material for: Legume genome structures and histories inferred from Cercis canadensis and Chamaecrista fasciculata genomes
Source: Plant J. 2026 Jun 10;126(5):e70981. doi: 10.1111/tpj.70981 (PMC13252982; doi:10.1111/tpj.70981)
Supplement: Supplementary file 4 — Data S4. Manuscript supplement; Compressed directory of aligned sequences from 2212 low‐copy gene families, for calculation of a consensus species tree. [file TPJ-126-0-s010.gz › S4_consen_species_tree/40_aln_fas_cln1/Legume.fam3.07150]

>CAE.acacr.Acra3RX.gnm1.ann1.g6640.t1
---SSSSSPASKIILIAIFSFLSSFAVT--VKGQTRPFKKIYAFGDSFTDTGNTRSASGP
SGFGHVSNSPYGSSFFNHSTNRYSDGRLVIDFVAESLSLPYLPPYLHSKGNDTFGVNFAV
AGSTAINHLFFVRNNLTLDITPQSIQTQLLWFNRYLDSQGCKANSSECKDFDDILFWFG
EIGVNDYAYTLGSTVSADTIRKLSISSISNALQALLQRGAKYLVVQGLPLTGCLPLSLYL
EPEDDRDNLGCVKSVNEKSNAHNLVLQDKLQQFRNQYPHAMIAYADYYNAYLTVMQNPAK
FGFRERFTVCCGAGEGPYNFSVFATCGTPNSTVCSSPSQYVNWDGVHLTEAMYNVVSNMF
VRGNYTQPPFSSMLDKKERQG
>PAP.aesev.CIAT22838.gnm1.ann1.Ae01g19300.1
-----SKTKTILILTIFTLSSVLPTSSS--SSSSPRPFKKIYAFGDSFTDTGNTKNANGP
SGFGHVSNSPYGSTFFNHSTNRYSDGRLVIDFVAESLSLPYLPPYRHLKNNDTNGVNFA
VAGSTAINHEFFVMNNLSLDVTPQSIQTQLLWFNRYLESQECQGIESDCHNFNETLFWFG
EIGVNDYAYTLGSTIQDDTVRKLAISSATGVLQTLLEKGAKYVVVQGLPLTGCLSLAMYL
ASPDDRDDIGCVKSANDQSYNHNLALQAKIQDFRKQYPDSVIVYADYWNAYRAVMKNPSK
YGMTELFKVCCGSGEPPYNFSVFATCGTPNATACASPSQYINWDGVHLTEAMYKVVSSMF
LQGNLTQPPFNSLLEKKERQG
>OUT.arath.Col0.gnm9.ann11.AT3G48460.1
-SSSISPLTTAISVAILLFSTISTAATI---PNIHRPFNKIYAFGDSFTDTGNSRSGEG
PAGFGHLSSPPYGMTFFRRPTNRYSDGRLTIDFVAESMNLPFLPPYLSLKATD
THGVNFAVSGSTVIKHAFFVKNNLSLDMTPQSIETELAWFEKYLETLGT---NQKVSLFK
DSLFWIGEIGVNDYAYTLGSTVSSDTIRELSISTFTRFLETLLNKGVKYMLVQGHPATGC
LTLAMSLAAEDDRDSLGCVQSANNQSYTHNLALQSKLKQLRIKYPSATIVYADYWNAYRA
VIKHPSKYGITEKFKACCGIGE-PYNFQVFQTCGTDAATVCKDPNQYINWDGVHLTEAMY
KVMADMFLDGTFTRPRFSDLLIKKL---
>CER.bauva.BV-YZ2020.gnm2.ann1.rna-bv10998.t1
----VSTSFKITVVTICIISSFLSIACA---EGKPRPFNKIYAFGDSFTDTGNTKNGNGP
SGFGHVSNSPYGSTYFHHSTNRYSDGRLVIDFVAEALSLPYLPPYLHFKGNDTFGVNFAV
AGSTAINHEFFVKNNLTLDLTPQSIQTQLLWFNRYLEGQGCNGAASDCKDFDDALFWFG
EIGVNDYAYTLGSSVSQDIIRKLAMYSVSEAIRTLLQKGAKYVVVQGLPLTGCLPLAMYL
APEDDRDDIGCVKSVNNQSYTHNLVLQAKLQELGKQYPKAVIAYADYWNAYRTVMKNPSQ
YGFTETFQVCCGSGGPPLNFDVFAVCGTPNATICSSPSHYINWDGVHLTEAMYKVVSNMF
LQGNFSQPPFNVLLDMKGKQG
>CER.bauva.BV-YZ2020.gnm2.ann1.rna-bv14830.t1
----ASTLCKITFVTICVISSFLSVACA---KGQPRLFKKIYAFGDSFTDTGNTKSGNGP
SGFGHVSNSPYGTTFFNHSTNRYSDGRLVIDFIAEALSLPYLPPYRHFRGNDTFGVNFAV
AGSTAINHEFFVMNNLTLDLTPQSIQTQLLWFNRYLERHGCTGKASDCKDFDDTLFWFG
EIGVNDYAYTVGSSISQDIIRKLAMYSVSDALQALLEKGAKYVVVQGLPLTGCLPLSLYL
APEDDRDDIGCVKSVNNQSYTHNLLLQAKLKEFRKQYPKAVIVYTDYWNAYRTVMKDPVK
YGFTETFQACCGSGGPPLNFDVFGVCGTPKVKFCSSPSHYINWDGVHLTEAMYKVVSRMF
LHGNFSRPPFKFLLHKKGRHG
>CER.cerca.ISC453364.gnm3.ann1.Cecan.2G350000.1
-----STSFKITFITICILSSFLSIACA---EGQPRPFKKIYAFGDSFTDTGNTKNGNGP
SGFGHVSNSPYGSTFFHHSTNRYSDGRLVIDFVAEALSLPYLPPYLHFKGNDTFGVNFAV
AGSTAINHEFFVKNNLTLDLTPQSIQTQLLWFNRYLESQGCDGAASDCKDFDDALFWFG
EIGVNDYAYTIGSSVSQDIIRKLATYSVSEVLQTLLQKGAKYVVVQGLPLTGCLPLAMYL
APEDDRDDIGCVKSVNNQSYTHNLVLQAKLQELRKQYPKAVIIYADYWNAYRTVMKNPSQ
YGFTETFQVCCGSGGPPLNFDVFAVCGTPNATICSSPSHYINWDGVHLTEAMYKVVSSMF
LQGNFSQPPFNFLLDKKEKQG
>CAE.chafa.ISC494698.gnm1.ann1.ChfasH1.6G114300.1
-------I-AIIITIICISSSLISTDSA--EEGQTRPFNKIFAFGDSFTDTGNTKNANGP
SGFGHVSNDPYGSSFFNHSTNRYSDGRLVIDFVAESLSLPYLPPYLHKKSNDTFGVNFAV
AGSTAINHLFFVRNNLTLDVTPQSIQTQLLWFNRYLESQGCKGESSECKDFDDTLFW
FGEIGVNDYAYTLGSEVSQDTIRKLAMYSVSDVLKTLLDKGAKYLVVQGLPLTGCLPLAM
YLAAETDRDDIGCVGSVNNQSYTHNLVLQSKLQQLRDQYPQAVIVYADYWNAYRTVIKDP
TKYGFTEKFAVCCGSGDPPYNFSVFATCGTPNATTCSSPTHYINWDGVHLTEAMYKVVSD
MFLRGNFTQPPFSVLVDKKERQG
>PAP.lotja.MG20.gnm3.ann1.Lj4g3v1389220.1
MASYVVSISSITLITICILSSVLLPPSAHQEDPAARPFNKIYAFGDSFTDTGNTK
NAEGPSGFGHVSNSPYGTTFFNHSTNRYCDGRLVIDFVTESLSLPYLQPYRHSKNDST
FGVNFAVAGSTAINHMFFVMNNLSLDITPQSIQTQMLWFNRYLESQKCIGVESKCKDFDD
TLFWFGEIGVNDYAYTLGSSVSGDTIRKLAISTVSGALQTLLQKGAKYLVVQGLPLTGCL
PLAMYLASEDDRDDIGCVKSVNNQSYTHNLVLQAKLQEFRKQYPNATIVYADYWNAYRAV
MKNPSKYGFKEVFEVCCGSGDPPYNFSIFATCGTPNATVCTSPSQHINWDGVHLTEAMYK
AVSEMFLQGNFTQPPFNFLLERKQSQG
>PAP.medtr.A17_HM341.gnm4.ann2.Medtr4g104240.1
------SMSTITLITIYTFSLLFSITSSSTAEQPSRPFKKIYAFGDSFTDTGNTHNAE
GPSGFGHVSNSPYGTTFFNHSTNRYSDGRLVIDFVTESLSLPYLPPYRHIKSNDTFGVN
FAVAGSTAINHEFFVRNNLSLDITPQSIQTQILWFNKYLESQGCQGVDSKCKDFDETLFW
FGEIGVNDYAYTLGSTVSEDTIRKLAMSSVSGALQSLLEKGAKYLVVQGHPPTGCLTLTM
YLAPEDDRDDLGCVKSANDLSNNHNLMLQARLQEFRKQYPHAVIVYADYFNAYRTVMKNP
SKYGFKDLFSVCCGSGEPPYNFTVFETCGTPNATVCTSPSQYINWDGVHLTEAMYKVVSN
MFLQGNYSQPPFDFLLENKERHG
>CER.phach.longxuteng.gnm1.ann1.LXT29549.t1
--------FKTNFVAICIISSFLSIACA---EGKPQPFRKIYAFGDSFTDTGNTKNGNGP
SGFGLVSNSPYGSTFFHHSTNRYSDGRLVIDFVAEALSLPYLPPYLHFKDNDTFGVNFAV
AGSTAINHEFFVKNNLTLDVTPQSIQTQLLWFNRYLESQGCNGAASDCKDFDDALFWFG
EIGVNDYAYTLGSSVSQDIIRKLAMYSFSEVLQTLLQKGAKYVVVQGLPLTGCLPLAMYL
APVDDRDDIGCVASVNNQSYTHNLVLQAKLQELRKQYPKAVIIYADYWNAYRTVMKNPSQ
YGFNETFQVCCGSGVPPLNFNVFAVCGTPNATICSSPSHYINWDGVHLTEAMYKVVSSMF
LQGNLSQPPFNFLLDKKGKQG
>PAP.phavu.G19833.gnm2.ann1.Phvul.003G208000.1
---CVTSMSTILLITICTLSSILSVASASSVEGRTRPFKKVYAFGDSFTDTGNTKN
AEGPSGFGHVSNSPYGITFFNHSTNRYSDGRLVIDFVAEDLSLPYLPPYRHSKGNDTYGV
NFAVAGSTAINHLFFVKNNLSLDITPQSIQTQMIWFNRYLESQEC--EESKCKDFDDTLF
WFGEIGVNDYAYTLGSTVPDDTIRKLAISSVSGALQALLEKGAKYLVVQGLPLSGCLTLS
MYLAPPDDRDEIGCVKSVNNQSNYHNLVLQNKLQEFRKQYPQAVILYADYFNAYRTIMKN
PTKYGFKEVFNVCCGSGEPPYNFSVFGTCGTPNATACTNPSQYINWDGVHLTEAMYKVIS
SMFLQGNFTQPPFNFLLAQKEKAG
>OUT.prupe.Lovell.gnm2.ann1.Prupe.5G157800.1
--------TLIAITTICILSSSSCSASSTKVNPRPRPFKKIYAFGDSFTDTGNTRSAT
GPSGFGHVSNPPYGTTFFHRPTNRYSDGRLVIDFIAESLSLPYLKPYRSIMTDAAHG
VNFAVAGSTAIEHQFFVKNNLSLAITPQSIQTQLLWFDKFLESQGCKVAGAACKAFDD
TLFWVGEIGVNDYAYTIGSSIPGDTIQQLGISRVTSFLQALLKKGAKYVVVQGLPLSGCL
PLAMTLAPEDDRDGIGCVKSANNQTYSHNLVLQAKLQQLRTQFPHAVITYADYWNAYFTV
MKNPNQYGFKESFKACCGTGD-PYNFEVFAVCGTPSASACPSPSQYINWDGVHLTEAMYK
VLTDMFLNGKATHPPFSYLLDMKLRHG
>OUT.quisa.S10.gnm1.ann1.Qs0012300.1
MASSLASF-SSIIISMIIFIFSFSTASTGATGSHPGPFKRIYAFGDSFTDTGNTKNANGP
SGFGHVSNQPYGSTFFHKPTNRYSDGRLVIDFLAETLSLPYVPPYLHIKGNESSGVNFAV
AGSTAINHEFFVKNNLSLDVTPQSLQTQLLWFNKYLESQGCKGSATECKAVDDALFWFGE
IGVNDYAYILGSSISGDTIRKLAIYSTTSVLEALLQKGAKYLVVQGLPLNGCLPLAMYLA
PEDDRDDIGCVKSVNIQSYTHNVVLQAKLQEFRKRYPHAVIAYADYWNAYRTVMKNAGQY
GIKEKFKACCGSGTPPYNFDVVAVCGTPSAKACTNSSQYINWDGVHLTEAMYKVVSNMLL
HGSFSHPPFNYLLNMKQKQG
>OUT.quisa.S10.gnm1.ann1.Qs0218720.1
MNSKFLFLHVAIFIAILSFTPTSAHNKST---SFKGS
FSKVYAFGDSYTDTGNAYH------LGALKTFVKGIITHNSTNNRLSNGRLVIDYL
CDALALPPLTPFKDLSTNSSAGVNFAIAGSTALSSDFFINHKIAHSLIPESFQTQI
DWFHKFIQDTECKGSLSECKDFDNSLFWIGEMGGNDYARLYGSTVAVRFLTELAVNHV
CKLVTTMLETGAKYIVVQGLPPAGCLPLNLALHPLHDRDAMGCSASANAIIQAHNELLQK
KLDEIRRQFSGCMIVYADYWGAFHKILSNLKQFHFEEPFKACCGAGEGPFNFDLHCLCGA
TGSSTCADPSKFISWDGIHLTEAMHRHLAELLFNQGYCKPSFQDLIKMKT---
>OUT.quisa.S10.gnm1.ann1.Qs0218740.1
MNSKFLFLHVAIFIAILSFTPTSAHNKST---SFKGS
FSKVYAFGDSYTDTGNAYH------LGALKTFVKGIITHNSTNNRLSNGRLVIDYL
CDALALPPLTPFKDLSTNSSAGVNFAIAGSTALSSDFFINHKIAHSLIPESFQTQI
DWFHKFIQDTECKGTLSECKDFDNSLFWIGEMGGNDYARLYGSTVAVRFLTELAVNHV
CKLVTTMLETGAKYIVVQGLPPAGCLPLNLALHPLHDRDAMGCSASANAIIQAHNELLQK
KLDEIRRQFSGCMIVYADYWGAFHKILSNLKQFHFEEPFKACCGAGQGPFNFDLHRLCGA
TGSSTCADPSKFISWDGIHLTEAMHRHLAELLFNQGYCKPSFHDLIKMKT---
>CAE.sento.Myeongyun.gnm1.ann1.Sto12g381550
---------KIILVTICILSSILSTV-----ESQTRGFKKIYAFGDSFTDTGNTKNANGP
SGFGHVSNSPYGTSFFNHSTNRYSDGRLVIDFVAEALSLPYLPPYLHCKGNDTFGVNFAV
AGSTAINHEFFVRNNLTLDATPQSIQTQLLWFNKYLENQGCKGPSSACKDFEDALFW
FGEIGVNDYAYTLGSSVSRDTIRKLSMYSVSDALQALLEKGAKYLVVQGFPLTGCLSLAM
YLAPENDRDDMGCVKSENNLSYTHNLVLQAKLQQLREQYPHAVIIYADYWNAYRTVMKNP
ARYGFTERFSVCCGSGEPPYNFSVFATCGTPNATVCSSPTHYINWDGVHLTEALYKVVSD
MFLRGNYSQPPFSFLLDKKVRQG
>DET.singl.CAF01.gnm1.ann1.evm_model_Chr07_2662
----ISSKNTLIIGFCIILSSIVSVASE--EGQPTKPFKKIYAFGDSFTDTGNTKSLSGP
SGFGHVSSSPYGTTFFHHSTNRYSDGRLVIDFVAEALSLPYLPPYLHLKGNDNFGVNFAV
GGSTAINHQFFVRNNLSLDITPQSIQTQLLWFNRYLETQGCEGTTSNCKVFDDALFW
FGEIGVNDYAYTLGSAVSQDIIRELAMVSVSRVMETLLQKGAKYMVVQSFPLTGCLPLAM
FLTPQDDRDELGCAKSVNNQSYTHNLVLQSKVQELRKNYPNATIIFADYWNAYRTVMKNP
RQYGFTEIFKVCCGSGEPPLNFNPVATCGTHDVTGCKNPSQYINWDGVHLTEAMYKVVSS
MFLDGSFTQPPFSFLLKQKERQG
>DET.singl.CAF01.gnm1.ann1.evm_model_Chr08_551
-------IRNTLIFSFCLLSSFFSCGSAIHSETKPHPFKKIFAFGDSFTDTGNTKTAS
GPSGFGHVSNPPYGSTHFNHSTNRYSDGRLVIDFVAESLSLPYLPPYLHLRGNDTFGVNF
AVGGSTAINHLFFVNNNLSLDITPQSIQTQLLWFNRYLDSKGCKGAASDCKHFDDAL
FWFGEIGVNDYAYTLGSTVSPDTIRKLAMYSLSGVLEGLLQKGAKYLIVQGLPLTGCLPL
SMYLTPEDDRDELGCAKSVNRLSYIHNLFLRAKVQEFRKKYPQATIIYADYMNAYRAVMM
NSSQYGFTETFRVCCGSGGPPLNFDVFATCGTENVTACKYPTRYVNWDGVHLTEAMYKVV
STMFLKGNFTQPPFSFLLRKKERQG
>OUT.vitvi.PN40024.gnm2.ann1.VIT_201s0010g02190.1
------------------------------------------------------------
------------------------------------------------------------
----------------------------------------------ACKQLENSLFWVG
ELGMYDYSRTYGSSVSIKWLIDLSVSSTCRLVKALLDRGAKYIVVQSLPPTGCLPFDISL
SPVSDHDNLGCADTANTVTQTHNELLQAKLAEQQKQYPDSIIAYADIWNAYYTVLKNPSQ
FGFSEPFKACCGCGKGDLNFDLRSLCGARNTRVCSDPSKHITWDGVHLTEAMHHVLADLL
LNKGYCKPSFDQLVKKKRS--
>OUT.vitvi.PN40024.gnm2.ann1.VIT_217s0000g10060.1
-----SSLSSLTTILILILLSSLCTASTAPTGTNSPPFKRIYAFGDSYTDTGNTRSATGP
NAFTYVSNLPYGSTFFHHPTNRYSDGRLVIDFVAQALSLPFLPPYRSQKANTSTGVNFAV
AGSTAIPHEFFVKNNLTLDITPQSIQTQLIWFNEFLEKQGCRGKNSGC-TFDDTLFWV
GEIGANDYAYTVGSSVPGSTIQELGIKSITSFLQALLKKGVKYLVVQGLPPTGCLTLALT
LAPDDDRDAIGCVGSVNKQSYSHNTILQAKLHDLRVQFPHAVIVYADYWNAYHTIMKNGD
RYGFKEPFKTCCGSGGDPYNFDVFATCGSSSASACPNPSQYINWDGVHLTEAMYKVVANS
FLHGGFCHPPFDYLLSRKQHL-
