# Supplementary material for: Legume genome structures and histories inferred from Cercis canadensis and Chamaecrista fasciculata genomes
Source: Plant J. 2026 Jun 10;126(5):e70981. doi: 10.1111/tpj.70981 (PMC13252982; doi:10.1111/tpj.70981)
Supplement: Supplementary file 4 — Data S4. Manuscript supplement; Compressed directory of aligned sequences from 2212 low‐copy gene families, for calculation of a consensus species tree. [file TPJ-126-0-s010.gz › S4_consen_species_tree/40_aln_fas_cln1/Legume.fam3.07155]

>CAE.acacr.Acra3RX.gnm1.ann1.g6993.t1
MLLRSSSTPILNSWHPHS-KDSSPEPEIVHQIPRNRSITLSASSSSLSRMDDSINKMTRA
LSETDLRDLVPKKKPFGGLSVEDEEELVEKAHSRTPSFGGGLFPFSELDEE
CEVGEDDGVLVGGGGGGGGSDKGDYGRSASWDSNHGNDSVGFY
YQTMIEANPGNPLLLSNYAKYLKEVRADYVKAEEYCSRAILANPSDGNALSMFADLIWEG
HKDASRAEAYHNQAVKAAPDDCYVLASYAHFLWDAEDEDDKVEEEGSEKYPSFFHGAP
PALPPLAAAS
>PAP.aesev.CIAT22838.gnm1.ann1.Ae01g23480.1
MLLRSSSSSMLSSWLPHS-NHSSPEPEMLNHIRRTRSITLTASSCSMSKIEGSANRLAR
VLSETDLSSPHWVSSP-----------------SRTTSFGPTLFSFCELDEFGGVG---
G--IGEGGG-GG--NDYGGGSGFWHSNHGNDHTDEFYRTMIEANPGNPIYLGNYARYLKE
VREDYDKAEEYCGRAILADPNDGKVLSMYADLIWENHKDAPRAECYFDQAVKASPDDCYV
LASYAHFLWDAVEEDDVVEEDPTGKSPSFFHGAPPAATPLAAAA
>OUT.arath.Col0.gnm9.ann11.AT4G32340.1
MIMRSASSLDLNLRAAQK--PS------VPRVV-TTARTVSAATPR------VAKPITRA
SSDGNLYKI---QSP----------E----SITKTISVYHEETASLRVLEGSRLP-QGG-
-SNGGGGRGG-DGAGGGGGG------GGGSVDGYYEEMIQRYPGDTLLLSNYARFLKEV
KGDGRKAEEYCERAMLSESGDGELLSMYGDLIWKNHGDGVRAQSYYDQAVQSSPDDCNV
LASYARFLWDAEEE--VEEEESKHHEDGFSDS--TYNPSVSV--
>OUT.arath.Col0.gnm9.ann11.AT5G20190.1
MLLRSASTPLLNSLVHVSPRDSPIETESVHQIQRHRSITLSASSSSVHSSD
DSSRRMKRTASDSDLRHLTSTKPPLSGGALMEDVDGIGFGLIRTSSYDGISWALD
EDTEVAGGG-GGGMFHGGGKGSGGSDGGD----------GGDDNTDVHYRKMIEANPG
NGIFLSNYAKFLKEVRKDYLKAEEYCGRAILVSPNDGNVLAMYAELVWKIHKDSSRAENY
FNQAVAAAPEDCYVQASYARFLWDAEEEEEEEKEERHEEEMNFFTGPSP----
-----
>CER.bauva.BV-YZ2020.gnm2.ann1.rna-bv14347.t1
MLLRSSSTPLLNSWFSHT-KDSSPEPEMVHQTPRTRSITLSASSSSLSMIDDSTKKMTRT
LSETDIRDLVPKKKFFNGLSIKDEEEKRERAHSRTASSGRGLFTFSELDED
CEVGNEQGVLVGGGGGGGGSDNGDDERSGFWDSNHGNDSTDIYYQ
QMIEANPGNPLLLSNYAKYLKEVRADYVKAEEYCGRAILANPNDGNVLSMYADLIWESHK
DASRAESYFDRAVKAAPDDCYVLASYAHFLWDAEEDDDTVEEAASDKSPSFFHGATP---
PLAAAS
>CER.cerca.ISC453364.gnm3.ann1.Cecan.2G291500.1
MLLRSSSTPLLNSWLPHS-KDSSPELEMVHQIPRTRSITLSASSSSLSMIDDSTRKMTRA
LSETDIRDLVPKKKPFNGLSIQDEEEKRELAHSRTASLGRGLFTFSELDEE
CEAGNEEGVLVGDGGG-GGSDNGDDERSGFWDSNHGNDSTDMYYQQMIEAN
PGNPLLLSNYAKYLKEVRADYVKAEEYCGRAILANPNDANVLSMYADLIWESHKDAPRAE
SYFDQAVKAAPDDCYVLASYAHFLWDAEEDDDAVEEDACEKSPSFFYGATP---PLAAAS
>CAE.chafa.ISC494698.gnm1.ann1.ChfasH1.6G075900.1
MLLRSSSTPILNSWHPHS-KDSSPDLEIVHQIPRNRSITLSASSSSLSRMDDSVNKMTRA
LSETDLRDLVPKKKPFGGLSVEDEDQK--VVYSRTASIGCGLFSFSE
LDEETEDDAMLSVLVGGGGGGGGSDHGDDERSGFSGSNRGSDSADMYYK
TMIEANPGNALLLSNYAKYLKEVRADFVKAEEYCSRAILANPNDGNVLSMYADLIWEGHK
DASRAETYFDQAVKAAPDDCYVLASYAHFLWDAEEEDDAVEEDGSEKTPSFFHEAPPAP
PPLAAAS
>PAP.lotja.MG20.gnm3.ann1.Lj4g3v1880730.2
MLLQSSSTPIMNSFLPHS-KDPSTEPEHLHRIPRTRSVTLSGSWS---PIEGRRSRMTRA
LSETDLTAA-PKRKPPSHGLFDEDEGKASTARSRTTSLGPALFSFSELEEGVSGIR
DEGVLVEGGGGRGGWDRSDGGGSGFWDKNHGSDSTDLYYRTMIEANPGNP
LFLSNYARYLKEVRLDYVKAEEYCGKAILANPNDGEVMSMYADLIWESYKDATRAETYYD
QAVKASPDDCYVLASYAHFLWDAEEDDDVEQENSSEKSLSFFHGAPPPPPPLAAAS
>PAP.medtr.A17_HM341.gnm4.ann2.Medtr4g114690.1
MLLRSSSTPVMNPWIPHTSKDSSPEPEFLHRIPKSRSVTLSASSSTRSPICGSVSK
MTRALSETDLSSQ-LNRKPLHRRQFDEDEEESRTARSRTASFSSALCSLTEFEESQ
SEVRDGGVLVEEGGG-GGFDKNDGGVSRFGDSNHGNDSTDLYYRTMIEANPGNPL
FLGNYAKYLKEVRKDYVKAEEYCGRAILANPNDGNVLSLYADLIWECHKDAPRAETYFDQ
AVKAAPDDCYVLASYAHFLWDADEEEE--EEDEAEKSFGFFNGAAPSHPQLAAAS
>CER.phach.longxuteng.gnm1.ann1.LXT10841.t1
MLLRSSSTPLLNSWLSHS-KDSSPELEIVHQIPRTRSITLSASSSSLSMIDDSTKKMTRA
MSETDIRDLMPKKKLFNGLSMKDEEEQRELAYSRTASSGPGLFTFSELDEDC
EVGNEQGVFVGGGGGGGGSDNGDNEHSGFWDSNHGNDSTDMYYQQ
MIEANPGNPLLLSNYAKYLKEVRADYVKAEEYFGRAILANPNDGNVLSMYADLIWESHKD
ASRAESYFDRAVKAAPDDCYVLASYAHFLWDAEEEDDAVEEDASDKSPSFFHSAAP--PP
LAAAS
>CER.phach.longxuteng.gnm1.ann1.LXT29117.t1
ILLRSSSTPRLNSWLPHS-KDSSLVSEMVHRIPRTRSITLSASSSSLSMIDDSTKKMTRT
LSETDIRDLVPKKQPFNGLPIEDDEEKSELSRSRTASLGRQLFTFSELDEG
CEVGNEEGVLAGGGG-GGGSDDGNDERTGYWDSNHGNGSVDMYYRQMIEAN
PGNPLLLSNYAKYLKEVRADYVKAEAYCGRAILANPNDGNVLSMYADLIWERHKDAPRAE
SYFDQAVKAAPDNCYVLGSYAHFLWDAEE-------DASEKSPSFFHG--ANSPPLAAAS
>PAP.phavu.G19833.gnm2.ann1.Phvul.003G165900.1
MLLRSSSTPILNSCIPNPLKDSPHEHEILHRIPPTRSLTLSASSSSLS-LDASPSRMTR
ALSETDLPAR-----------------------SKTTSFGSALFSFSESDECESASVEGG
---GSGGG-GGWDNSGGGGSGFWNSNNGNDSTDLYYRTMIEANPGNPLFLGNYARYLKEV
RGDFVKAEEYCGRAILANPNDGKVLSLYADLIWESHKDASRAETYFDQAVKAAPDDCYVL
ASYAHFLWDAEEEEDEVVEDSCEKSGCFIHEVAPPPTPLAAAS
>OUT.prupe.Lovell.gnm2.ann1.Prupe.7G244700.1
MLLRSSSTPVLNSWLPHS-KDSSQQPEMVPQIAKTRSLALSASSRSLSPINDSA
RKMTRAVSEADLRDLTPKRKPLNGFEEREEDEEMEMEFRRTVSFVEGEI
GLSENKGLLDVLVEGGICGGNGGGGGGSDGGDDGSSGFWDSNNGSGNTEIYY
QKMIDAYPGNPMILSNYARFLKEVRGDFEKAEEYCGRAILANPNDGNVLSMFADLVWQNH
KDAPRAQTYFDQAVQAAPDDSFVLASYAKFLWDSEEDEEDLKEGANNRAPNLLQG
VPPSPPPLAAAA
>OUT.quisa.S10.gnm1.ann1.Qs0017350.1
MLLRSSSTPIINSWIPHSGKESSPEYEMIHQIPRTRSITLSASSSSVSSFDDSMRKMTRT
LSETDLRDLVPKKKPLSGLSVAEEEDGFH-NHVRSASVDLGLFSSSGLDEGCEVG
RDKGVLVGGGGGRGGSNGGNDGNSGFWDSNHGNDNTDVYYQKMIEANPGNSLLL
SNYAKFLKEVRADFIKAEEYCGRAILANPNDGNVLSMYADLIWQSHKDAPRADSYHDQAV
KAAPDDCYVLASYAHFLWDTEEDE-EVEEETTKTSFSFLHGPPPPPPPLVAAS
>OUT.quisa.S10.gnm1.ann1.Qs0259370.1
MLLRSSSTPIINSWNPHSGKDSYPEHEMVHQIPRTRSITLSASSSSVSSVDDSMRKMTRA
FSETDLRDLVPKKKPLNGISVEEDEDKVEMNHGRSASVDLGLFLSSGLDQ
YSEVGRDNGVMVNGGGGGGGSDGGDDGNSGFWDSNRENNMTDV
YYQNMIEANPGNPLFLSNYARFLKEVRADFVKAEEYCGRAILANPNDGNVLSMYADLIWQ
SHKDAPRAESYYDQAVKASPDDCNVLASYAHFLWDTEED--EVEEDTSKTSPSFFRGAP
P----LAAA-
>OUT.quisa.S10.gnm1.ann1.Qs0340070.1
MLLRSSSTPIINSWNPHSGKDSYPEHEMVHQIPRTRSITLSASSSSVSSVDDSMRKMTRA
FSETDLRDLVPKKKPLNGISVEEDEDKVEMNHGRSASVDLGLFLSSGLDQ
YSEVGRDNGVMVNGGGGGGGSDGGDDGNSGFWDSNRENNMTDV
YYQNMIEANPGNPLFLSNYARFLKEVRADFVKAEEYCGRAILANPNDGNVLSMYADLIWQ
SHKDAPRAESYYDQAVKASPDDCNVLASYAHFLWDTEED--EVEEDTSKTSPSFFHGAP
P----LAAA-
>CAE.sento.Myeongyun.gnm1.ann1.Sto12g385560
MLLRSSSTPILNSWYPHS-KDSSPEPEVVHQIPRNRSITLSASSSSLSRMDDSVNKMTRA
LSETDLLDLVPKKKPFGGLSVEDEEQKVEKAYSRTASFGRGLFSFSELDEE
SEICQNDGVLVGGGGGGGGCGGGGGGGSDNGDSNHGSESVDMYYQTMIEANPG
NSLLLSNYAKYLKEVRGDYVKAEEYCSRAILANPNDGNVLSMYADLIWEGHKDASRAETY
FDQAVKAAPDDCYVLASYAHFLWDAEEDDDVAEEDASEKTPSFFHGAPP---PLAAAS
>DET.singl.CAF01.gnm1.ann1.evm_model_Chr08_1098
MLLRTLSTPVLDSFLYHS-KDSSPEPEFVPQIPRTRSITLSASSGSLSAYDDPGKKMTRA
FSETDLHVLVPKKKTINGFSGEDEED--GGAHSTTASLGRRLFSFSELDEECEAD
KDDGVLVG---GGGGSENGDGGRSGSWDSNHGHDTTDMYYQ
QMIEANPGNPLLLGNYAKYLKEVRADYVRAEEYCGRAILANPDDANVLSMYADLIWESHK
DAPRAESYFNQAVKAAPDDCYVLASYAHFLWDAEEEEDAVEEDSSEKAPSLVHGISPSL
PPLTAAS
>OUT.vitvi.PN40024.gnm2.ann1.VIT_209s0002g06810.1
MLLRSSSTPILNSWIQPYGKDTSPETDLVHQIPKTKSLSLSASFQSITTSAGS
LQKMARALSETDLRDP-PKRNTFSPPTVDEGEEQDSI-RSLLSSSGLGESERCGVE
DGGPATEMGGGIRGNGGGKGG-GDGDGHGGGAYESNYGHESTDVYYQKM
IEANPENALFLGNYAKFLKEVRGDLVKAEEYCGRAILVNPSDGNVLSFYADLIWNNQKDA
QRAETYFNQAVRVAPDDCYVLASYAHFLWETEEEDDSRYETATANTPSFFPG-G
PFHSPLAAAS
>OUT.vitvi.PN40024.gnm2.ann1.VIT_211s0016g05430.1
MLLRSSSTPILNSWPPNS-KESSSEPEMVPQILLSRSISL--TTSSLSSVEGSSKKMSRA
LSETDLRELLPKRKPLSSLPVDEREEEDSCPISRTASYGGLWWGVGSDAGCE
GVCVEGG--SEGGGGDGGYAHGK---SGYGDSNNGNGNMESYYRTMIEANPGNALLLGN
YARFLKEVRGDYIKAEEYCGRAILANPNDGNILSLFADLIWQVHKDSDRAESYFDQA
VKASPDDCFVLASYAHFLWEEEEEEERVEGEYMKETHPVFRGASPSLPPLAAAS
