# Supplementary material for: Legume genome structures and histories inferred from Cercis canadensis and Chamaecrista fasciculata genomes
Source: Plant J. 2026 Jun 10;126(5):e70981. doi: 10.1111/tpj.70981 (PMC13252982; doi:10.1111/tpj.70981)
Supplement: Supplementary file 4 — Data S4. Manuscript supplement; Compressed directory of aligned sequences from 2212 low‐copy gene families, for calculation of a consensus species tree. [file TPJ-126-0-s010.gz › S4_consen_species_tree/40_aln_fas_cln1/Legume.fam3.07173]

>CAE.acacr.Acra3RX.gnm1.ann1.g7917.t1
MHCIGENKQWSCGRAGTMNLQKVSAILRDIGDPCLSQLPAKVVLIVNRMLKPDKWQSTFD
SEGKVSGFHKALKLIVLGGIDPSIRPEVWEFLLGCYALGSTAEYRRRLREARRERYRDLV
KLCQTMHSRVGTGSLAYIVGSKIMDMRTSSRDDWKMKAQAERSTANGNIVEGENWCDKDD
KYTDAKNVSQQETSSDWVDLVSLRASVDGAAHDSSSPQNWNSVNLGEEAHESFFMKDNYF
NFPPLPVTNLFEKNGKD-LSCMGLDANFSVQHNSKFEDDSMHSFEISNNVDLVIESKDRQ
LFPAFHPVDSETGIVSPDEHEPQRLVNNSANEAQMVNQLRIVDVPQPATIRTSISQERPA
NEDRVSEWLWTLHRIVVDVVRTDSHLEFYEDTRNLARMSDILAVYAWADPATGYCQGMSD
LLSPFVVLFEDDADAFWCFEMLIRRMRENFQMEGPIGVMRQLQALWHVLELTHREIFVHL
SRIGAESLHFAFPMLLVLFRRELSFKEALSMWEMMWATDFDESLVHDLEGKCLEALVIKL
PEDLGHEMKGEIANINDG-VRSGSQSNNSEIDSAKSGLQSNHGNIDHSACDSKLKLLSS
HTFCGFTRNFWSRNAQIEMSIISSLSRKENEELPIFCVAAILVINRQKIIRETHSFDDMI
KMFNDKMLKINVKSAIRMAIKLRKKYLYKVIRRKRHLTQ---
>PAP.aesev.CIAT22838.gnm1.ann1.Ae10g17130.1
MYCGGEEKQWSCGRAGTVNLRRVGSIMRDIGDPCLSHSPVKI----NRMLKPDKWQAMF
DSEGKVFGFRKALKLIVLGGVDPSIRSEVWEFLLGCYTLSSTTEYRRSLRAARRKHYRDL
IKQCQAMHSSVGTGSLAYVVGSKVMDMRTSSRNDQKAQANVERLTSNNNNIEVGNCCDRS
ITCTEAANASQQESSNGWVELVSLRASTDSATYDSSGQQNCISPKLGREPDGSHYEIDSS
FDFPSLPVTNLFEKSSEDKNSGIEHDDKISAQRKLRFKGDRMHSFQISNNVDLVIESNGQ
QPLATFHPMDSEIEIVSPDEDETEFLSNNPVYEAQMVNQLKISDVPQPAMISASMSQGWS
PSEDRVSEWLWTLHRIVVDVVRTDSHLEFYEDRKNLARMSDILAVYAWVDPATGYCQGMS
DLLSPFVVIFEDNADAFWCFEMLLRRMRENFQMEGPTRVMNQLRALWHILELTDKEMFAH
LSQIGAESLHFAFRMLLVLFRRELSFNEALSMWEMMWAADFDESLSYDLKEKCLEALNVH
LPGDSMHGMREEIADNGDASVKSGSQSNHKENDSTKANQQSNHGNTDHFVSDVKLKSLSS
HPFCGLARNIWPRNDQVQMGIISSLTRRGDDELSIFCVAAILVLNRQKVIRETHSFEDMI
KMFNDKMLKIDVKRCITMAVRLRKKYFNKVIKNKKKN-----
>OUT.arath.Col0.gnm9.ann11.AT2G43490.7
MCSGGEGKQWSCGKAGVVSLQKVGSLVRDLSEPCLSQSRIQVVITIGKMLKPEKWQASFD
SDGRVSGFQKALKLIILGGIDPSIRAEVWEFLLGCYALSSTSEYRNQLRVARRKRYNDLL
KQCQTMHSSVGTGSLAYVVGSKVMDMRKSYRDEAVKVATTDENREDDNANTENH
HSDWSNNGTDTSHLHRRGSSSESVDLVSGRESPESVVYNTSSFVSASSP-YGYAS-----
-PDGYFDFPSLPVTDLFGRNSLDKIEVSTPDEDASLKSELRSEDEGMHNFRIDKNADLIR
EQRRSTP---------EIKVMHSDSVGPS---SYTGRNAEIVDGLRISDVPEMASVKDTP
SRVGNVTEDRVSEWLWTLHRIVVDVVRTDSHLEFYEDPGNLGRMSDILAVYAWVDPATGY
CQGMSDLVSPFVVLFEDNADAFWCFEMLIRRTRANFQMEGPTGVMDQLQSLWHILQITDK
DIFSHLSRIGAESLHFAFRMLLVLFRRELSFNEALRMWEMMWAADYDESVTETLENDCLE
PLVIQLPRKSEPEVSEEMIEDGIGNSTKISKSGPISKSSSRSGLLPKSGPLPK
TFSDSEIKSASSYHFCGLTRSLWSRNDRTHVPCVVSSIKKGDDALPVFCVAAIL
IMNRHKIMKETRSIDDMIQIFNDKVLVFRVRRCIRTAMKLRRKYMYKVIKTKSHTQSQ
--
>OUT.arath.Col0.gnm9.ann11.AT3G59570.3
MFSAGEGKKWTRRKAGLVSLQKVASLVRDLREPCLSQSRIQVVLTIGKMLKPEKWQALFD
GDGKVSSFHKALKLIILGGIDPSIRAEVWEFLLGCYALSSTSEYRTQLRVARRERYNELL
KQCQMMHSTVGTGSLAYVVGSKVMDMRKSYKNEVVKE-DIDESREADGHENTDNHGDW
SNNDTEKSPVRRSGSSSESVDLVSP----DSTIYETSSFVPPSS-PYGFPSPGPF--ADD
IFDFPSLPVTDLFGRSSLGKKGLSTPDEETSTQSDLRSEDERMHSFRIDKNADLVIEPHG
SSYNDVTASINSEIEVVHLQSVEK--L-SHSVCTSEIVDGLRISDVPETPSARETHTRGG
TVKEDRVSEWLWTLHRIVVDVVRTDSHLEFYEDPGNLGRMSDILAVYAWVDPATGYCQGM
SDLVSPFVFLFEDNADAFWCFEMLIRRTRANFQMEGPTGVMDQLQSLWRILQLTDKEMFS
HLSRIGAESLHFAFRMLLVLFRRELSFNKALRMWEMMWAADFDESFAETLEKDCLKPLVV
QLPKRSGVDMGDHKIDDGNGTTTNTSKSDRTSKSSSKSGLLPESGPLPKTSD
DFGMKPAGSYSLCGLTRNLWSRNERTHASCVVSSCGKGDDPLPVFCVAAILIMNRHKIMK
ETRSIDDMIKICNDKLLAIRVRRCIRTAIKLRKKYLYKVIKIESHIQSQN-
>CER.bauva.BV-YZ2020.gnm2.ann1.rna-bv23911.t2
MHCIGEDKQWSCGKAGTVNLQKVSSFVRDIGDPCLSQSPVKV----KRMLKPDKWHATFD
SEGKVFGFHKALKLIVLGGVDPSIRPDVWEFLLGCYALGTTAEYRRRLRTARRERYKDLI
KQCQKMHSSIGTGSLAYVVGSKVMDMRTSSKDDWKMEAKLERSASQSN--EVGKC-DGDN
FSKDAENAHQQESSSNWVDLMSMRASMDNAECDSPSPQNCTSPNLGREADGSYYNTDNGF
GFPPLPVTNLFEKSSKDRKPSTDLGDKLSTQHKLRFEHDRMHSFEISNNVDLVIESNGQQ
APTALHAIKSEIEIASPHKDEPESRSRNSVNEARMVNQLRVSDIPQSATINTSISQGRSV
SEDRVSEWLWTLHRIVVDVVRTDSHLEFFEDTSNLARMSDILAVYAWVDPATGYCQGMSD
LLSPFVVLFEDNADAFWCFEMLLRRMRENFQMEGPTGVMKQLQALWHILELTDREIFKHL
SNIGAESLHFAFRMLLVLFRRELSFSEALSMWEMMWAADFDESFVYDLEEKCLEPLVVNL
PRDLGGEMGEENADTDDASVKSGSHSNHNENESTNAGLQLNREVIDHSTTDVKLKSMSSH
SFCGLTRNFWSRNGRLQISTVASLTKKGSHVLPIFCVAAILVLNRQKIIRETHSFDDTIK
MFNDKMLKINVKRCVRMAIKLRKKYFYKIIRRRSRVSQKR-
>CER.cerca.ISC453364.gnm3.ann1.Cecan.5G340900.1
MYCVGEDKQWSCGKAGTVNLQKVGSIVRDIGDPCLSQSPVKVVITVNRMLKPDKWQATFD
SEGRVFSFHKALKLIVLGGVDPSIRPDVWEFLLGCYALGTTAEYRRRLRTARRERYRDLI
KQCQTMHSSVGTGSLAYVVGSKVMDMRTSSKDDGKMEAKIERSTSKNNNIEVGKC-DGD
DICTDAANARQQESSSNWVDLVSLRASMDSAAYDSSGPQNCISPNLGREADGSYYVTDSC
FEFPPLPVTNLFEKSSTDKKPCMDLGDKLSTQHKLRFERDRMHSFEISNNVDLVIESNGQ
QALTALHAIDSEIEIASPHEDEPEFLSNNSVNEARMINQLRISDVPQSTTINTSISQGRS
VSEDRVSEWLWTLHRIVVDVVRTDSHLEFYEDTRNLARMSDILAVYAWVDPATGYCQGMS
DLLSPFVVLFEDNADAFWCFEMLLRRMRENFQMEGPTGVMKQLQALWHILELTDREMFSH
LSNIGAESLHFAFRMLLVLFRRELSFSEALSMWEMMWAADFDESLVYDLEEKCLEPLVVH
LPRDLGDEMREENADTDDASVKSGSQSNHNENESTKAGLQLNHENIDHSTADVKLKSMSS
HSFCGLTRNFWPRNDRVQISTISSLTRKGSDELPIFCVAAILVLNRQKIIRETHSFDDMI
KMFNDNMLKINVKRCIRMAIKLRKKYFYKIIKRKSRVSQKR-
>CAE.chafa.ISC494698.gnm1.ann1.ChfasH1.2G062200.1
-CRGGEHKRWGCGKAGTVNLQQ------------------KV----NRMLKPDKWRATFD
SEGRAFGFKKALKFIVLGGIDPSIRPEVWEFLLGCYTLGSTAEYRRRLRTARRERYSDLI
KQCQTMHSSIGTGSLAYVIGSKVMDMRTSANGDQELETNIERSTSINNNIEVGKCCNRSN
TCTEVANATQQESSNDCVDLVSLRSCTDNAAYDSSGPQNC-SPKLGRETDGSCCNTDSRF
DFPPLPVANPFEKSDKDKKSSKRHRNKQSTKHKLRFEDERMHSFQICNNVDLVIESNGQQ
PLASLQPIDCEIDIASSDEDKPEILSNNLVNKVQMVNQRRFSDVPQPAIISTAIPQERPV
NEDRVSEWLSTLHRIVVDVVRTDSHLEFYEDTRNLARMSDILAVYAWVDPATGYCQGMSD
LLSPFVVLFEDNADAFWCFEILLRRMRENFQMEGPIGVMKQLQALWHILELTDREMFAHL
SKIGAESLHFAFPMLLVLFRRELSFGEALSMWEMMWAADFDESLMYDLKEKCLEALVVHL
PEDSGQ-MREGNADTDDESVKS--GSHQNENEIKKVGFQSNHGK-----CNVRLKWRLSR
RFCGLIRIFWPRNGSKQMSIVASVTRKGNCELPTFCVAAILVLNRQKIIQETHSFDDMIK
MFNDKMLKINVNRCIRRAIKLRKRYSYKIIKRKSHTSQK--
>CAE.chafa.ISC494698.gnm1.ann1.ChfasH1.4G002700.1
MYCGGENKQWSCGKAGTVNLQKVSFIVSDIGDTCLYQSPRKV----NRMLKPDKWQATFD
SEGRVFDFHKALKLIVLGGIDPSIRSEVWEFLLGCYELGSTAEYRRRLREARREHYEDLI
KQCQKMHASIGTGSLAYVVGSKVMDMRTPSKDDQKIEAKIELSTTNDSNGEARKCCDRDD
TC----KASQQEGSSDWVDLVSLRTSIDQPVYDSYSPESCSSPTLG-EVDESLYMNDSFF
DFPPLPVTNLFEKSEKGKTSCEGQDVNFSALPKLRFKDDRIHSFGISNNIDLVIESNDQQ
PLATFHPINSNLGIVSTFEDEPKLLLDSPASDPQVVNQLRISDVPEQAMIRTSISQGKPS
NDDRVSEWLWTLHRIDVDVVRTDAHLEFYEDKKNLARMSDILAVYAWVDPATGYCQGMSD
LLSPFVVLFEDNADAFWCFEMLIRRMRENFNMEGPTGVMKQLQALWRVLELTDREMVAHL
SKIGAESLHFAFPMLLVLFRRELSFNEALSMWEMMWAADFDEALV-DLEEKCLEALVVQL
PEDSGHETREEKEDTDDGSMKNGSHSNHTDDDRTNAGLQANHGHIDDSSFEVKFKSLSS
HSFCGLTRTFWPRNNHIQTRTLSSLSRKENDELPIFCVAAILVMNRHKIIRETHSFDDII
KMFNDKKLKINVKRSIHMAIKLRKKYFYKIIKRKIHVTQR--
>PAP.lotja.MG20.gnm3.ann1.Lj3g3v0339150.2
MNCGGEEKQWSCGKAGSVNFRKVSSIVRDIGDPCLSQSPVKVVVTVNRMLKPDKWQALS
DSEGKVLGFRKALKLIVLGGVDPSIRPEVWEFLLGCYALSSTAEYRRRLRAARREHYSDL
VKQCQTMHSSVGTGSLAYVVGSKVMDMRTSSKLEREMK----------------------
----EAAKEGHHESSNGSVDLASLRASTDGATYDSYGQQNCSSPNLGRETDGSHCVIDSP
FDFPALPVPNLFEKSGKDNNSSTEHGSKLSARHRLRFDDE-MHTFQINDNVDLIGESNGQ
QPRGILHSTNSEIEVASPDEDEPEFPSDNAVYEAQMVNQLKISDVPQPARISAAMSQEWP
VGEDRVSEWLWTLHRIVVDVVRTDSHLDFYEDTRNLARMSDILAVYAWVDPATGYCQGMS
DLLSPFVVIFEDNADAFWCFEMLLRRMRENFQMEGPTRVMKQLRELWHILELADKEMFAH
LSKIGAESLHFAFRMLLVLFRRELSFNEALSMWEMMWAADFDESLAYDLEVNCLEALDIH
LPRDSSNDLREEVADSDDGSVKSGSQSNHNENDNTKASQQSNHENTDVSVWDAKLKSL
SSYPFCGLARNMWPRNGRVQMSTMSSLTRKEKDELAIFCVAAILVLNRQKVIRETHSFDD
MIKMFNDKMLKINVKRCIRTAIKLRKKYLNKVIKKKNRVSEKE-
>PAP.medtr.A17_HM341.gnm4.ann2.Medtr2g099185.1
-----------------------------------------CVVTVNRMLKPDIWQALSD
SEGKVSGFRKALKLVVLGGVDPSIRPEVWEFLLGCYALSSTAEYRKRLRAARRELYRDLV
KQCQAMHSSVGTGSLAYIVGSKVMDMRTSSKDERKIEAKLERSTSNDNNVEVEQCHGRSI
ICAEVANTDHHERSDDWLNLVSSRASTDSAASDFSGHQNCSSPKIGREPDGSHNRID
SNFDFPPLPVTNLFEKSGEDKNSGTEHGNKLSTQRKLSFEDDRMHSFHINNNIDLVIESN
GQ-PPTTSHPVNSEIETASPDEDEPEFPSDNPVYETPMVNQLKISDVPQPAMTSASMSQG
WAASEDRVSEWLWTLHRIVVDVVRTDNHLEFYEDRRNLARMSDILAVYAWVDPATGYCQG
MSDLLSPFVVIFEDNADAFWCFEMLLRRMRENFKMEGPTRVMKQLRALWHILELSDKELF
AHLSKIGAESLHFAFRMLLVLFRRELSFNEALSMWEMMWAADFDESWAYELEENCLEALD
LHLPRDSSNYIKEAVADSDDDSIKSDSQSNHNENDNTKASPQPHHVNTDHPVCDVKLKLQ
TSNTFCGLARNIWSRNGRVQTRTISSLARKGNDELATFCVAAILVLNRQKIIRETNSFDD
MIKA----------------------------------------
>CER.phach.longxuteng.gnm1.ann1.LXT57483.t2
MHCVGEDKQWSCGKAGTVNLQKLGTFVRDIGDPCLSQSPVKVVITVSRMLKPDKWQATFD
SEGKVLGFRKALKLIVLGGVDPSIRPDVWEFLLGCYALGTTAEYRRRLRTARRERYRDLI
MQCQKMHSSIGTGSLAYVVGSKVMDMRTSSKDDWKMEAKIERSASKINNIEVGKS-DGDN
ICTDAANVHQQESSSNWVDPVSMRASMDDAEYDSPSPQNCTSPDLGREADRSYYATDNCF
DFPTLPVTNLFEKSSKDIKPCTDLGDKLSTQHKLRFEHDRMHSFEISNNVDLVIESNGQQ
PLTALHTIDSEIEIASLHEDESE------SHEAGRISQLRISDIPQSATINTSISQGRSV
DEDRVSEWLWTLHRIVVDVVRTDSHLEFFEDTRNLARMSDILAVYAWVDPATGYCQGMSD
LLSPFVVLFEDNADAFWCFEMLLRRMRENFQLEGPTGVMKQLQALWHILELTDREMFNHL
SNIGAESLHFAFRMLLVLFRRELSFSEALSMWEMMWAADFDESFVYDLEERCLEPLMVNL
PRDLGGEMREENVDTDDASVKSGSHSNHNENESTKAGLQLNHENIDHSIDDVKLKSMSSH
SFCGLTRNFWPRNGRLQISTVASLTKKGSHVLPIFCVAAILVLNRQKIIRETHSFDDIIK
MFNDNMLKINVKRCIRMAIKLRKKYFYKIIKRRSRVSQKR-
>PAP.phavu.G19833.gnm2.ann1.Phvul.005G155000.4
MYCGEEDKQWKCGKAGAVSFRKVTSIVRDIGDPCLFHSPVKVVVTVKRMLKPDKWQAMSD
SEGKVSGFRKALKLIVLGGVDPSIRPEVWEFLLGCYTLSSTTEYRRRLRAARREHYSDLI
KQCQTMHSSVGTGSLAYVVGSKVMDMRTFSKDRQKLQDDTEESTCYDNNVEVEKCCDRSN
ICTE-EKASHWKSSDNGVDLVDLRVSY-NAAYDSSGQRNSSSPKLGREEEESDYVSDSSL
DFSHSSVTNMFGNSGKDRQSGTEHRDKLPVPEQSRFEDDSMHSFRINNNVDLVIESNSKQ
PLPTLHPMDSEIGIASPDAKELELLSKNQVYQAQMVNQLKISDVPQPAMIRSSLSQAWPV
SEERVSEWLWTLHRIVVDVVRTDSHLEFYEDTRNLARMSDILAVYAWVDPATGYCQGMSD
LLSPFVVIFEDNADAFWCFEMLLRRMRENFQMEGPTRVLKQLRALWHILELLDKEMFAHL
SKIGAESLHFAFRMLLVLFRRELSFNEALSMWEMMWAADFDESLAYDLEENCLEALELHL
PRDSSNDMREVIADSDDGSVKGRSQSNHNENDNTKASPHSNLERTYTSGYRIKLKTFSSH
SFCGLARNMWQKNDRAQMSSVSS-TMKANNELAIFCVAAILVLNRQKILREAHSFDDIIK
IFNDKMLKINVKRCVTTAIKLQKKYFNKVMKKMNNSEEN--
>OUT.prupe.Lovell.gnm2.ann1.Prupe.1G200000.1
MPCGGEDKQWGCGKCGAVNLQRVGSIVRDIGDPCLSQSPIKVVIAVNKMLKPEKWQAT
FDSDGKNFCFQKALKLIVLGGVDQSIRPEVWEFLLGCYALGSTAESRRQLRTARRERYRD
LIKQCQMMHSSIGTGSLAYVVGSKVMDVRAPSKDDEGGEAKVEHRQTSDNTNKVENYCD
RNNNCTDTSYACQQESSSESADLVSVRESTDSAAYDSSCFIDCSSPKLGREADG
TKYVPKSYFEYPTLPVADLFEKCEEDDEGRV-SDDKLSAQCKSRLKKDSMHSFQVNNNVD
LVIESNCSPSKNVSRTINSEIEMVRTDAHHSVLQSNNMGKKKEIVNRMRISDVPDTEFRN
TTMSQGGTVSEDRVSEWLWTLHRIVVDVVRTDSHLEFYEDAKNLARMSDILAVYAWVDPA
TGYCQGMSDLLSPFVVLFEDNADAFWCFEMLLRRMRENFQMEGPTGVMKQLQALWNILEL
TDREMFAHLSHIGAESLHFAFRMLLVLFRRELSFDDALCMWEMMWAADFQESLAYNLEDS
CLEALVVQLPRDLEAEMRGESAEG-GGDMKG--------------GSHSNHGNPEHSMSD
TGMKSASTYHFCGLTRNFWSKNDRMHICTAVSSTRNGDDELPVFCVAAILIMNRQKIIRQ
TRSIDDMIKIFNDNLLKISVKRCIRTAVKLRKKYFYKVDRLAY-------
>OUT.quisa.S10.gnm1.ann1.Qs0091950.1
MSCGEEGKQWSCGKAGTVNLQKVTSIVRDIGDPCLSQSPIKV----NKMLKPDKWQATLD
SEGKVFGFHKALKLIVLGGVDPSIRPAVWEILLGCYALDSTAEYRRQLRTARRERYRDLI
QQCQMMHSSIGTGSLAYVVGSKVMDMRTPSKDDRTIEAKVERRSASNNTNKIVECSGRD
ANCTDTTNECLRECSSDLADISSLRETTDSAVYDSSGFTNCTSPKVGREADGSH
YLTGNCFDFPTLHVTDLFERSGEDKEASMENGDKLLMQHKYRYDDDRMDHFQISNNVHIA
MESNGQEANNTSHPLESEIEIASPDVDEPDFQSSNLGNRSQMISKLRISDVPEMEILSTS
PSQGRVVNEERVSEWLWTLHRIVVDVVRTDSHLEFYEDTRNLARMSDILAVCAWVDPATG
YCQGMSDLLSPFVVLFEDNADAFWCFEMLLRRMRENFQMEGPTGVMKQLQALWHILELTD
REMFAHLSHIGAESLHFAFRMLLVLFRRELSFGEALSMWEMMWAADFDESLAQKLEDSCP
EPLVIQLPKDSDSEILEESADTDDGNVKSGLGSNHNENGSKKGGLQLNHGNIDHCMSDL
KLKSLSSHPFCGLTRNFWSKNDPVQICTVITSARNGDDELPVFCVAAILIINRHKIIKET
RSFDDMIKIFNDKMLKINVKRCIRMAIKLRKKYFYKIIKRKRSAARN--
>OUT.quisa.S10.gnm1.ann1.Qs0295160.1
MFCGEEEKQWSCGKAGTVNFQKVSSIVRDIGDPCLSQSPMKV----NKMLKPDKWQSTFD
SEGKVYGFQKALKLIVLGGVDPSIRAEVWEFLLGCYALGSTAEYRRRLRTARRERYGDLV
KQCQMMHSSIGTGSLAYVVGTKVMDMRTSSKDGRRIEAKVERISDSKNTNKIVECSDRD
VYCTDTIDAHQSECSGDLVDTASLRESTDSAAYDSSGSTNCTSPKVGREAIGAH
YITEKCFDFPPLPVPDLFERSEEDKKASMEHGDHLSMPRKLRYDDGRMHSFQINNNIDLV
MESNGREADNSSHPIDSETEIASSDVDDPDFQSNYLGSRTQMINQLRISDIPEIAIISTS
TSQGRATNEDRVSEWLWTLHRIVVDVVRTDSHLEFYEDTRNLARMSDILAIYAWIDPATG
YCQGMSDLLSPFVVLFEDNADAFWCFEMLLRRMRENFQMEGPTGVMKQLQELWHILELTD
REMFAHLSHIGAESLHFAFRMLLVLFRRELSFSEALSMWEMMWAADFDESWAYKLEENCL
GPLVIHLQRDSVSEIREESADTDDGNVKSGLQSNHDENGSKKGGLQLNHGNIDHSMSDI
KLKSLSSHPFCGLTRNFWSRNDPVQICTVVSSTRNGDDELPVFCVAAILIINRHKIIKET
CSFDDMIKIFNDNMLKINVKRCIPMAIKLRKKYLYKVR-----------
>CAE.sento.Myeongyun.gnm1.ann1.Sto07g224100
MYRGGEHKQWSCGKACTVNLQKVSSIVRDIGDPCLSQSSVKVIITVNRMLKPDKWQATFD
SEGRAFGFKKALKLIVLGGIDPSVRPEVWEFLLGCYALGSTAEYRTRLRTARREQYRNLI
KQCQKMHSSIGTGSLAYVVGSKVMDMRTSSNNDQKMETKIERSTSINNNIELGKFCNMGN
NCIEVADASLVQSSSDWVDHASLRATIDNAVYDSSGPKNCSSPKLGREADGSCYTTTDSF
DFSPLPVANLFEKSDKDKNSCMRHRNKMSAQQKIRLEDDRMHSFQIRNNEDLVIESNGQK
PIATLHPVNCEIEIASP-EAKPEILSNNPVTEVQMVNQGRLSDVPQAAMIGTKSSQGMPV
SEDRVSEWLCTLHRIVVDVVRTDSHLEFYEDVRNLARMSDILAVYAWVDPATGYCQGMSD
LLSPFVVLFEDNADAFWCFEMLLRRMRENFQMEGPTGVMKQLQALWHILELTDREMFAHL
SNIGAESLHFAFPMLLVLFRREFSFDEALLMWEMMWAADFDESLAYDLKEKCLKALVVHI
PKGLGEEMKEGNADIDDGSMKN--DSHQNEHDVKRAGLQSNHGNANHSICDIRLKWRWSH
RFCGLIRIFQPRNGCVQMSTVGSVTMKGNYELPIFCVAAILVINRQKIIQETHSFDDMIK
IFNDKMLMINVKRCVQKAIKLRKKYLYKFIKRNSHAAQKR-
>CAE.sento.Myeongyun.gnm1.ann1.Sto12g374920
MHCGGQNKLWTCGKAGTVNLQKVTSIVRDIGDPCLSHSPGKVVLIVNRMLKPDKWQATFD
SEGKVSGFHKTLKSIVLGGIDPSIRPEVWEFLLGCYALDSTSEYRRRLREARREHYRGLI
KQCQTMHSSVGTGSLAYIVGSKVMDMRTSSKGDQKIEAEIELSTANDNNVEERKHCNRGD
TCT----ASQQESSSDWVDLISLRSSIDNAEYDSYSPKNCSSVKLHKEAYESLYDTDSYF
DFPALPVTNLFEQGEKDKISCMGQDVSYSAQRKLRFEDDRMHSFEISNNVDLVIESNVQQ
PLAAFHPIDSNFGIVSPVEDEPELLLNNPAMEAQGVNQLRVSDVPQPAIIRTSISQGKPG
NGDRVSEWLWTLHRIVVDVVRTDIHLEFYEDRRNLARMSDILAVYAWVDPATGYCQGMSD
LLSPFVVLFEDDADAFWCFEMLIRRMRDNFLMEGPTGVIKQLEALWHILELTDREMFAHL
SKIGAESLHFAFPMLLVLFRRELSFNEALSMWEMMWAADFDEFLAYDLEEKCLEALVVQL
PEDSGHETREEKADTNDKSVRGGSLSNYAENYRTKAGLQPNHGNIDNPVFEVKLKSMSS
HSFCGLTRNFWPRNDHIEMSTVSSLSRKENDELPIFCVAAILVINRQKIIRETHSFDDMI
KA----------------------------------------
>DET.singl.CAF01.gnm1.ann1.evm_model_Chr05_2708_1
MYCSGEVKQWGCGKGGNVNFQKVSSIVRDIGDPCLSQSPVKVVIALHRMLKPEKWQATFD
SEGKVFGFHKALKLIVLGGIDPSIRPEVWEFLLGCYAPGSTAEYRRRLRAARRERYQDLI
KQCQRMHSSVGTGSLAYVIGSKVMDMRTSSKNDRKIESEIELQSSNDNNVEVGKSCDGED
SCPDVKNAPQQESSSGWVDPVSLRASIDFSANDYSGLHNCSSPNSVREADESLYVTDT-Y
EFPPLLVTNLFDKSSKDQNSCLGLGDEISTEHTLRFEDEGMHSFQISNNIELFIESNGQK
TLEALHPVDSEIEIASPDDDEPELLS-------QMVNQLRISDVPQPAMINTSISEGRTA
SEDRVSEWLWTLHRIVVDVVRTDSHLEFYEDTRNLARMSDILAVYAWVDPATGYCQGMSD
LLSPFVVLFEDNADAFWCFEMLLRRMRENFQMEGPTGVMKQLQALWHILELTDKEIFTHL
SNIGAESLHFAFRMLLVLFRRELSFSDALSMWEMMWAADFDESLVYDLEEKCLEELVVHL
PRNSGDEIREDNADTDDASVKSGPPSNHNENDSTKGGFQSNHVNNVHSTCDGKLKSLSSH
SFCGLTRNLCPKNDHQGLSTIASLTRKGYNELPIFCVAAILVMNHQKIIRETHSFDDMIK
MFNDKMLKIDVKRCIRMAIKLRKKYLYKIIKRKSHVARKE-
>OUT.vitvi.PN40024.gnm2.ann1.VIT_200s0226g00020.2
------------------------------------------------------------
------------------------------------------------------------
----MMHSSVGTGSLAYVVGSKVMDMRTFSKDDKRREAEVKSEQASDNTNKLDNYYDWN
NNCTDMSFACQRESSSDSVDLVSVRASTDSAAYDSSYLINCNSPKPGSEEHGSQ
YVTGTYFDFPAIPVIDLFEKSADEKKEFGMFDDRPSTQHKLRFEDDSMHSFQINNNVDLI
MESNGSPSNNISHHINSEIEMVHSDANEPVVRSKDPGYKKEMVNRLRISDVPETPKLNAT
TSQGEAVSEDRVSEWLWTLHRIVVDVVRTDSHLEFYEDTKNLARMSDILAVYAWVDPATG
YCQGMSDLLSPFVVLFEDNADAFWCFEMLLRRMRENFQMEGPTGVMKQLQALWHILELTD
REMFGHLSRIGAESLHFAFRMLLVLFRRELSFSDALCMWEMMWAADFDESVAFKF-ENCL
EPLEVQLPRDSGAESGEESIENGDGGSKG--------------GLQSKHGNIEHSDSDV
GMKSASNSPFCGLTRNLWSKNDNMQICTVDS-TRSGEYDLPVFCVAAILIMNRHKIIRET
RSIDDLIKIFNDNMLKIRVKRCIHTAIKLRKKYFYKLIKNKSPGAHN--
>OUT.vitvi.PN40024.gnm2.ann1.VIT_200s0226g00160.1
--CYEEDKQWSCGKAG------LSSIMRDIGEPCLHHSPIKM----SKMLKPDKWHATF
NGEGRVFGFQKALKLIILGGVDPSIRAEVWEFLLGCYAVDSTAEHRRQLRTARRERYKDL
IKQCQLMHSSIGTGSLAHVVGSKVMDIRTLSKDDKKWEAGAKSQQVSDNTNKIDNYSDW
NNNCTDTSFACPRESSSDSADFVSMRRSADGTAHNSSSLTDCNSPKPGSEEHGS
QYITGTYTDVPSLPIIDLVEKSGEEKNEHGVFDDRLSTQHKLRFKDENMHRFQINNNADL
IQKSNGSASNNISYAMNSEIQMVHSDAHEPVLQSNNLGHKKE-INRLRISNVPETLKINS
SRSQGGAVSKDRVSEWLWTLHQIVIDVVRTDSHLEFYEDPKNLARMSDILAVYAWVDPAT
GYCQGMSDLLSPFVILFEDNADAFWCFEMLLRRMCENFQMEGPTGVMKKLQALKHILELT
DREMFAHLSRVGSENLLFAFRMLLVLFRRELSFSDALCMWEMMWAADFDESVASNV-GSR
LAPLVVQLPWDSGAESKRESMENGNGHSKG--------------GLQSKHGNTEGSDAD
VAIRSVSAYPLCGLTKNFWSKNDNMQICAVVSSTRNANDELPVFCVAAILIMNRHKIIRE
TRSVDDLIKIFNDKVLKINVKRCIHMAIKLRKKYFYKLKTKN--------
