# Supplementary material for: Legume genome structures and histories inferred from Cercis canadensis and Chamaecrista fasciculata genomes
Source: Plant J. 2026 Jun 10;126(5):e70981. doi: 10.1111/tpj.70981 (PMC13252982; doi:10.1111/tpj.70981)
Supplement: Supplementary file 4 — Data S4. Manuscript supplement; Compressed directory of aligned sequences from 2212 low‐copy gene families, for calculation of a consensus species tree. [file TPJ-126-0-s010.gz › S4_consen_species_tree/40_aln_fas_cln1/Legume.fam3.07175]

>CAE.acacr.Acra3RX.gnm1.ann1.g7967.t1
---------PPPPPPPLVSLPRILHPSRRRLSATFLHSFPPLSSPTHLAWVSLQGRLVNS
EEASSVQTIGGALTPQEALAWELFNPIHRFLIVAVIGVAAAESKKSHQIWHLKKSVELRD
QVLLSMQEKLDSLCELLNHTKEQSIGAMKKSLQKDGEMALNEICDSDKAQFVDCDYWLN
DQHSDLFAEN---SVTKYSCGNEVM-YKTPLFNEEQEERRMSDLS-WASSVTSASDIQLN
SLALEQDFFSLKRDCKEKDTKIKELTDLLNVSEVARSKRVAELEDILRRKNSTITKLKKE
LVVLEQKVMQLSRLRRPSSSSCDSRDDQVAHVRENLLYDMESSTGPSSSDSDSAPLNSSK
KAIAGAHVLNKSCTSAGNQKFKSAKSISSSGRALEQHLDSRPVNS-QKVSGNRKVSA
ASSKP-NRSSAHADLKSRRR----------------
>PAP.aesev.CIAT22838.gnm1.ann1.Ae10g17560.1
-----TQD-APYAPPPVVSVAPLSASG-RRLSATFVNRTRPVPSEPPLAWISLQGRLEN
AQVASSARTV--GFTGEQALAWELFTPIQRFLLVAVIGVAVAESKKNQQIWNLKKSVELR
DQVLSSMQQKLDDLCEQLSSTKEQSNATFNKLPHKDGELQLNETFGAEKIKFVDCGCWH
CEEHCGLFNELVGASVTRVSNGNEVLQYKIPFSNEEPEERRMSDLSDWASSVTSAADIQ
LNALVVDQDIYNLKRDCEEKDATIKELTTVLNTSKVANYKRVTELEDIVRRKNSTITKLK
KDLVVLEQKVVQLSRQRRPSFSANDSNGSSLPQMRENLIYDMDSTTSPSSSDSDTSPV
YSAK--------------------------------TLSSPSRSRSVSPLREISTNRKSS
VASSS-QKQLSARGDLKKSRRRSLSGAKSATAPKRWV
>OUT.arath.Col0.gnm9.ann11.AT5G12930.1
--------GSYPIPHASVHLAPFFSPYTRRLSTHFTRRCQPLQSSPPLAYISLQGLLVNS
DEASSARSIGGGLSREESLAWELFTPYQRFLLVAVIGVAAAQSKKNGVIRQLQKSVDLRD
QLLSSMQQKLDDLCHELNLAKDQSG-AVSKVSDHDPQSALKEKFGSERINFVDCGCWLC
DQHHHSSPAVQ-----DKAPTNLVL-------DAEPEERRMSYMSDWCSSVTSAAETHFD
SLSLDQDMLSLRKECQEKDATIKDLTSFLQLTNKAGSKRETELEEIISRKKTIIKKLKRD
VLVLEDKVTQLTRLRRSSYSPAVSNTHEFPMRMDNLLYDMDVLTASSSSDSE-ATVNTPQ
EAPVDSVKEEPATLGQTN-KSAPA---KSSTSLVKSVKPPSVVSP----STTRKPV
SVSSSSRRRGSSTGDSKKPRRPIQTIRDSSGSHKRWV
>CER.bauva.BV-YZ2020.gnm2.ann1.rna-bv19289.t1
----------ARAAPFLLSLAPHSPMLRRRLSSSFVEPSRPVSSARQVAWISLQGRL
VNAEEASSAQTIGGGLTRDEALAWELFSPIQRFLIVAVIGVSVAESKKNQHILQLKKSVE
LRDQVLSSMQQKLDNLCEQVNDTEEHSSSVIKKSFTENGELPLDKTFGKESIKFVD
CGCWLCDQHGDLFDGLMRSSVKRVSSGNEVLQYKIPFSNEEQEERRMSDLSDWASSVTSA
TDIQLSSWAFEQDIYNLKRDCEEKESTIKELTTLLSSSEVANSKRVAELEDIIRRKNTTI
TKLKKDLVTLEQKVVHLSRLGRPSFSASG---GELLHTRDNLLYDMDSTTSPSSSDSDTT
PINRAQDSATDVLVQNQGSPSASNQNSIPTKPFISSRKAIQHNSKSRSVSPLKEIST
NWKSDAASFSRQRNLSARIDLKNSKRRSLSGTKSLPAHKRW-
>CER.cerca.ISC453364.gnm3.ann1.Cecan.5G335000.1
-DEADQEPRRSEAAPVLVSLAPHSPMPGRRLSSSFVEPSRPVSSARQVAWISLQG
RLVNGEEASSAQTIGGGLSRDEAVAWELFSPIQRFLIVAVIGVAVAESQKNQHIWQLKKS
VELRDQVLSSMQQKLDNLCEQVNNTKEHSSAVVNKSFTKNGELPLGETFG
TDRIKFVDCGCWLCDQHGDLFDGLMGSSVIRVSSGNEVLQYKMPFSNEEQEERRMSDLSD
WASSVTSAADIQLNTLAFDQDIFNLKRDCEEKESTIKELTTLLNSSEVANSKRVAELEDI
IRRKNTTITKLKKDLVTLEQKVVHLLRLRRPSFSASDSNGGELLHMRDNLLYDMESTTSP
SSSDSDTTPINRAQDSATDVLVLNKGSPSASNQNSTPTKPFISSRRAIQQNSKSRSV
SPLKEISTNWKSDTDSCLRQKQLSARIDLKKSRRRSLSGTKSLTAQKRW-
>CAE.chafa.ISC494698.gnm1.ann1.ChfasH1.2G056000.1
---VDDGDAKPHAPPFVVSLAPFSPSSSRRLSAAFLAPPCPISSPSRPAWLSLQGRLVN
AHEASSARTIGGNLCRDEAVAWELFDPIHRFLIVAVIGASVAQSHKNSQIWRLQKSVELR
DQVLSSMQQKLDNLCEELDKTKEHSVAAISNSFTKSEESTLNETIDSENFKFVDCGCWLC
DQHSSF-TGLMQNSATRVSGGSEVVQYKMPFSNEEQEERRMSDLSDWASSVTSAADVQ
LNSLAIEQDIYNLKKDCEEKDTTIKELTNLLNSSGVANSKREAELEDIIRRKNSTITKLK
KDLVVLEQKVIQLSRLRRPSFSACESNAVTPTHLRDNLLYDMESSTSPSSSDSDSTPSNR
AQALKADVLVLNEGSVLTNCEKSMPEKALNVSEIATEQLSQLSSSSPLKEISTNWKLD
TAFSSSSRQLSVRGDLTKSRRRPLSSSKRATVQKRWV
>PAP.lotja.MG20.gnm3.ann1.Lj3g3v1718900.2
--DANGGAVPPP-PPCLVSIAPFSSRR-RRLSATFVRQSLPVS---PVAWISLQGRLINA
EEASSARIIRGGLTSEQALAWDLFPPIHRFLIVAVIGAAVAQSQKNRQIWYLQKSVELRD
QVLSSMQQKLDNLCEQVNTSKENSP-----AAIKDSELKLDEAFGTEKIKFVDCGCWHC
ERHSPFFNESMQDAAMRASSGNEVLQYKMPCSNEEQEERRMSDLSDLASSVTSAADIQL
NNLAVEQDIYNLKRDCEEKNTTIKELTTQLNYSEVANSKRVTELEDIIRRKNTTITKLKN
DLVVLEQKVVQLTRLRRASFSASTSNCSPLPQMRDNLVYDMDSTTSPSSSDTDGSPANKA
QDPQVDVIVSNQGSASGIDQIPMPAEVFSSSGRVFERRSKSRSISPLKEVSMNRKSNA
ASSSSSKQLSARGDLKKSRRRSLNGPKSATALKRWV
>PAP.medtr.A17_HM341.gnm4.ann2.Medtr2g098330.2
-NNSNGNPNSTSPLPCLVSIPPITLSRRHRLSATTVEPRCPISFSKPMAWINLEGRVVNA
NEASAARTIGGGLSDELAFAWDLFPPIHRFLIVAVIGVAAAQSKKDREIFNLKKSVELRD
QLLSSMQEKLDNLCEQFNSSKENTVAAVNKLSTKDGELQLDETFGSERIKFVDCGCWHCD
EHSSFCNEYMQGASRRASGGNEVLQYKSPFSNEDQEERRMSGLSDLASSVTSAADIQFN
NLAVEQDVYNLKRDSEEKETTIKELTTLLNSSEVANSKRVSELEDIIRRKNTTISKLKKD
LVVLEQKVMQLSRLRRPSFSASIPNEIQLPQMRDNLIYDMDSTTSPSSSDSDSSPVNNVQ
DLPVDVIMPIKSSESTIGQMSTPAKSLNSSGGLIERRSKFRSAGPLKEIPSYQKSNAASS
SSQKQLSPRKDLKKSRRRSLNGTKCASANKRWV
>CER.phach.longxuteng.gnm1.ann1.LXT50525.t1
-------RSEVHAAPVLLSLAPHSPMLKRRLSSSFVGPSRPVSSARQVAWISLQGRL
VNAEEASSAQTIGGGLSRDEAVAWELFSPIQRFLIVAVIGVAVVESQKNQHILQLKKSVE
LRDQVLSSMQQKLDNLCEQVNDTKEHSSAVVKKSFTENEELPLGETFGKDSIKFVD
CGCWLCDQHSDLFDGSMGSSVKRVSSGNEVFQYKTSFSNEEQEERRMSDLSDWASSVTSA
ADIQ--------------RDCEEKESTIKELTTLLSSSEVANSKRVAELEDIIRRKNTTI
TKLKKDLVTLEQKVVHLTRLRRSSFSASDSIVGELLHMRDNLLYDMDSTTSPSSSDSDTT
PIIRAQDTATDDLVLNHGSPSASNHNSALTKTFISSRKEIQQNSKSRSSLT------
------------------------------------------
>PAP.phavu.G19833.gnm2.ann1.Phvul.L011043.1
---AANGDGAPS-PPLFVSVAALSASR-RRLSASFVERSRPVSSEKPTAWLSLQGRLLNA
DEASSARTIGGGLSAELALAWNLFPPIQRFLVVAVIGAAAARSRKDLRICHLNKSVELRD
QVLSSMQQKLDTLCELVNNSKEYSTTAMENSCDKDGELQLNETFGIEKVKLVDCGCWHCE
QHSASVNEG--ASVARNSGANEVLQYKTPFPNEDQEERRMSDMSDWASSVTSSADIQLNN
LAVEQDIYNLRKDCEEKDTTIKELMTLLNSNEVANCKRIAELEDIIRRKNTTISKLKKDM
SVLEQKVVQLTRLRRPSFSASGSNDSQLPRMIDNLLYDMESTTSSSSSDSDSSSVFKEP
DLPAHIVL-KQNSASKIDQKHTPAKVSS---------------------------SSASS
SVQKQLSARGDLKKSRRRSLNGDKSTTAQKRWV
>OUT.prupe.Lovell.gnm2.ann1.Prupe.6G022100.1
-------------GSARVSLTPILAPSTRRLSSSFIETSRPVPARRKLAWVSLDGRLVN
ADEASSARAIKGGLNPEQAVAWELFSPTQRFLFVAVISVAAAESKKNRHITQLTKSVELR
DQLLSSMQQKLDSLCEQMNNIKDHSA-TVDPSTLENAELQRNESFGSHKIKFVDCGCWLC
DQHRDLQNGLGGNNVMKASNGDETLQYKMSFPVQEQEERRMSDLSDLASSVTSAADIQL
NTLAIEQDIYNLKKDCEEKDGTIQDLTTLLQSSENAGSRRIAELEDIIRRKNSTITRLKR
DMVVLEQKVVHLTRLQRPSFSSSNSHDIQIPHMTDNLLYDMDSTTSPSSSDSDCSPVNRT
KAPPSEV--PQVHDSLSTSQKLVKEKASISMVKPTASHIKYQSLNPLKEITMNSRP
VHSVSKKPQPMSPRPVHSVSK-----------------
>OUT.quisa.S10.gnm1.ann1.Qs0091280.1
------------------------------------------------------------
------------------------------------------------------------
------------------------------------------------------------
------------------------------------------------------------
------MYNFKREREEKDATIEELTGLLNSSELANSKRIAELEEIIRRKNTIITKLRKDM
VVLEQKVVHLSRLRRPSFSASDSYNDQPRHMRDNLVYDMDSTTSPSSSDSDSVPANRPQ-
VPA----------TKID------------------ESKSQSASPLKEKSRNWKSNMVSSS
GQKQLSARGDLKKNRRRSLLASNTASPKTRW-
>OUT.quisa.S10.gnm1.ann1.Qs0294700.1
---------KAHTAPSLVTLAPFSHIPLRRLSSSFTQQSRQLSSVRQLAWVSLQGRL
VNAEEASSALTIKGNLSPEQAIAWELFSPIQRFLILAVIGVSVADSKKNRQIWNLKKSVE
LRDQVLSTMQEKLDNLCQQVNNIKDHSSAEVSMPCTNNVEIPTNETFGSDKIKFVDCGCW
LCDEHSSMFNGSMGKSVAKVSSGNEVLQYKTTFSEAEQEERRMSDLSDWAPSVTSATDI
QTDTLAVGQDMHNFKRECEEDDTTIEELTSLLNSSELAGSKRIAELEDIIRRKNAIITKL
RKEMVVLEQKVVHLTRLRRPSFSASDSYNAHILHMTDNLLFDMDSTTSPSSSDSDIVPTN
RPKS--KEVPVQKNSYHSTRNQKITQAK---GSSFQTEQLSKSKSASPLKEICTN
RKSNIVSSSFQKQLPARGNLKKNRRLSLTGSNTASPQKKWM
>CAE.sento.Myeongyun.gnm1.ann1.Sto07g222410
-------GSDPHASPFLVSLAPFSPSSTRRLSAAFLQPNRPVSSPSHLAWLSLQGRLVNA
QEASSARTVGCNLPKDQALAWELFDPIHRFLIVAVIAVSVAQSEKNRQIWSLKKSVELRD
QVLSNMQQKLDNLCEQLNNTKEHSTASISKSFTKNEESPLNDTFGSENFKFVDCGCWICD
QHCDFFHGLMQNSVTRVSVGNEVAQCKMSFANEEQEERRMSDLSDWASSVTSATDIQLN
SLAIEQDIYNLKRDCEEKDSTIKELATLMNSSEVANSKRVAELEDMIRRKNATITKLKKD
LVILEQKVIQLSRLRRSSFSGCESNVGKLTHMRDNLLYDMESSTSPSSSDSDSTPSNSGK
DLAVKFETASSGKK---QRSKRDTHSLSTSTNFIKLLTVLAKRVDMN
IIESLRVANVSRGYKRSTISKLHTLVQSDQL---------------
>CAE.sento.Myeongyun.gnm1.ann1.Sto12g375470
-SDMDEEDQHVHAPPPLVSLAPFSPIPRRRLSTCFVP---PLSSPAPLAWLSLQGRL
LNAEEATSIRSIGADFSSDQALAWHLFTPIQRFLIVAVIGVAVAESRKNYQICQLKKSVQ
LRDEVLSSMQQKLDNLCEQL---KEHSIAATNKSFTKNGESELSETCG------FACKCW
LCDQHSDLFNALMGSSVTRLSCGNEVL-HKMPLSNEQQEERRMSDLSDWASSVTSAADIQ
LSSLGLEQDLYNLKRDCEEKDTTIKELTTLLNSSEVAKSKRVAELEDIIRRKNTTITKLK
KDLVVLEQKVMQLSRLGRPS-SGRDSYGDQVAHVRDNLLYNMDTSTSPSSSDSDTTPLNR
VQDSAVVVHILNRASASASSHKSAPVKPISSSGKPLEPHLKSPSLSPLQEISANRKC
NAASSSSRNQLSAREDLKKSRRRYLSGTKNTASHKKII
>DET.singl.CAF01.gnm1.ann1.evm_model_Chr05_2598
--------DDPHASPVLLSLSPITLIPTRRLSSCFVQPSRPVLSAKQLSWMSLQGRL
VNAEEASSARTIGGGLSPEQAVAWELFTPIQRFLIVAVIGVAVAESQKNHRIWQLKKSVE
LRDQVLSSMQQKLDNLCEQLYNTQEHSIAAINKSFPKDGESPQSETFGSDKIKFVDCGCW
LCDQHCNFFDGLKGTSDKRGSIGNEVLQYKMPFSNEEQEERRMSDLSDWASSVTSAGEIQ
LNSLAIEQDLCNLKRDCERKDATIKEMTTLLSSAEAANSKRVAELEDIIRRKNSTITKLK
KDLVVLEQKVVQLSRLRRPSYSACDTNGGQLLHMRDNLLYDMERSTSPSSSDSDVSPVNR
AQSSASDALVPSKESSPASNQKYKPERAISSSKKSIEFELSSGSMSPLKEISSNLRS
NAASS-KQKQLSARVDLMKSRRRSLSGTKSIAAQKRWV
>OUT.vitvi.PN40024.gnm2.ann1.VIT_206s0004g01730.1
----------TAPAPALVSLLPFSPSVPRRLSSNFTQPSRPVRAARQLAWVDLRGRL
VGAEECSSARAIGSGLRREEAVAWELFSPIHRILIVAVIAVAATESKKNHRIMQLNKSVQ
TRDQVLLSMQQKLDSLCEQVNSIKDQPD----MLLIKNVLLPSSEVFASDKLKLVGCGCR
LCDQHLGLSNDLMDNLVSKTSSEDEIFKYKM---EAEQEERRMSDLS-WISSVTSSIEIQ
---STSEQDICNLKRQCEERDATIKELSAFVHSSNIAGSKRISELEDIIRRKNSTIIKLK
KDLVTLEQKVVQLSRLRRPSFSATSPKSRQIPLLADNLLYDMDSTTSPSSSDSDCAPEN
SRQAKIQEIPAHNSDFVSRRIQKSARAKTSGSLVMPTDWHTKSRPSSPLQEKMMNQT
SDAVSSFKKQLLPPNGGVTKSRRRAQIRSNDVVPQKKWV
