# Supplementary material for: Legume genome structures and histories inferred from Cercis canadensis and Chamaecrista fasciculata genomes
Source: Plant J. 2026 Jun 10;126(5):e70981. doi: 10.1111/tpj.70981 (PMC13252982; doi:10.1111/tpj.70981)
Supplement: Supplementary file 4 — Data S4. Manuscript supplement; Compressed directory of aligned sequences from 2212 low‐copy gene families, for calculation of a consensus species tree. [file TPJ-126-0-s010.gz › S4_consen_species_tree/40_aln_fas_cln1/Legume.fam3.07182]

>CAE.acacr.Acra3RX.gnm1.ann1.g8381.t1
MVGGLVIPTNSPHLRKSGSRTVVSDLDDNEAENGVDEGFLHSIELNDLRGVTMPMTAS
AIMPSPVLLWRFKVLMFLCWGFICCKIGWNSVMRMSADKRDLFLYEAFLYYNPLLLVTLM
VWLWGINLWFFAQAGVNYAKIFDFDQNHLSHREIWKCAMWMTIVVPTSMTAYLYLYSRGE
VSYAASQPVLLYAAVVMILIFPFDIFYLSSRYYFLRTLWRIMLPLQAISFCDFFLADILT
SMAKVFSDLERSVCRMVHRQVATIAWLEADSVCGSHSIAIPLALVLPYLFRLNQCLRQYK
DTGERTTLLNALKYSTAVPVIFLSALKYHVLPVNWTNLYRPLWLLSSVVNSLYSFYWDVT
RDWDLSSFTRIFKFSKPHPLSNSLHGRRWVYVWVIGSNLILRCTWTYKLSAHLRHNHLTV
FAIASSEIFRRFQWIFFRVENELNKMNTKSHVQLPMSDMSNEEEKFLLSNDHS-
>PAP.aesev.CIAT22838.gnm1.ann1.Ae04g26930.1
MLGGLVIPINSPHLRKSGSRLVVSDLGANERENGANEGSLHSTDVNDSKGCSIPISAATI
VPSPILLWRFKVLFFLVWGFICSKVGWDSVMRMSADKRNLFLYEAFLYYNPLLLATLMVW
LWGINLWFFAQAGVNYAKIFDLDQNHLTHREVWKCATWMTVVAPTSMTAYIYLYSQGEVS
YAASQPVLLYAVVVMVLVSPFDIFHLSSRYYFLKTLWRIVFPLQAISFADFFLADILTSM
AKVFSDLERSVCRMVHRQVATIAWLEADSVCGSHSVAIPFALVLPYFFRLNQCLRQYKDT
GEKAALLNALKYSTAVPVIFLSALKYHVFPERWTYFYRPLWLMSSVVNSLYSFYWDVNRD
WDLSGFTRIFKFSKPHLLSHLLHGRRWVYIWVIGSNLILRCTWTYKLSAHLRHNHLTVFT
IAALEIFRRFQWIFFRIEKEWNKMNSKSHIQLSIKDMPNEEEKLLHSNNH--
>PAP.aesev.CIAT22838.gnm1.ann1.Ae10g20650.1
MFGGAAVPANSPHLRKSGSRAVVSNLDQHEVENGGLEDLLYPGEANDSRGGSTPMSAVAI
MPSPVLLWRFKVLLFLVWVFICCKIGWDSVMRMSADKRDLFLYEAFLYFNPLLLAALMVW
LWGINLWFFAQAGVNYAKIFDLEQNHLTHREIWKCATWMTIIVPTSMTTYIYLYSHGEVQ
YAASQPVLLYAGVVMVLIFPFDIFYFSSRYYFLRTCWGIVFPLQAISFSDFFLADIFTSM
AKVFSDLERSVCRMVHRQVATIAWLEADSVCGSHSIAIPLVLVLPYLFRLNQCLRQYKDT
GEKTSLLNALKYSTAVPVIFLSALKYHVFPDRWTNFYRPLWLFSSVVNSSYSFYWDVTRD
WDLSAFTRIFKFSKPHVLSHLLHGRRWVYIWVIGSNLILRCTWTYKLSAHLRHNYLTVFA
IASLEIFRRFQWVFFRVENEWNKMNSRSHLQLSTSDISNEDEKLLDSMNHNV
>OUT.arath.Col0.gnm9.ann11.AT2G32295.2
MFGGVLMPVNNPHLRKSGSRHIVTNLG-----------------DNDLKTASMLLSTYA
KLQTPIFLRSLKVALYIGGLYVCGKVGLESVMKMGVETRELFFYETFLYYNPLLLITLMV
WLWGVNLWVFSRSGVDYAAIFYLGSDHLSHREIWKCARWMTIIILTSMTAYLYLYSHGDV
KLAASQPVVLYFSAVIILIIPFNIFYMSSRYYLLWTFWRILFPVHAVTFSDFFLADILTS
MSKVLSDLERSVCRMVHRQVATVAWFEADSVCGSHSAAIPLVLVLPYLFRLFQCIRQYKD
SKDIANIYNAGKYLTAVPVIFLSALKYYIDPDTWTYSIQPAWILSGLANTFFSFFWDILR
DWDLSVFTRIFKFTRPNLFSHLLYGRRWVYVWVIGSNLVLRWTWTYKLSAHLRNNYITVF
IITALEIYRRFQWAFFRIENVWYKINNPKHTAHLQHDIDSEHEKLLAHS----
>OUT.arath.Col0.gnm9.ann11.AT5G35730.1
--------SNSPHLRKSSSKSVFIDPGLN----G------HLGEMGDLKGSNSPLHITTM
VPSPIFLWRFKVVLFLFWALCCCKIGWDSVMRMSIDLRDLFLYEAFLYYNPLLLVTMMVW
LWGVNLWVFSQGSVNYSKVFDLDHNHLTHREMWKCSMWMTIIVPTSMTAYLYLYSHGEVS
LAASQPVLLYIAFALVLIFPFDIFYLSSRYFLLRTLWRIAFPLQPITFPDFFLADILTSM
VKVFSDLERSVCRMVHRQVATIAWFEADAVCGSHQIAIPLVLVFPYICRLLQCLRQYKDT
KEKSSLLNALKYSTAVPVIFLSALKYHVMPESWTSFYRPLWLFSSVINSLYSFYWDVTRD
WDLSGFTKIFKFSRPSTISNLLYGRQWVYFWVIGSNLVLRCAWTYKLSAHLRHNYITVFT
MTAMEMLRRFQWVFFRVENEWNKI-TKSH---PMGEISLEEDKLLGST----
>CER.bauva.BV-YZ2020.gnm2.ann1.rna-bv18840.t1
MFGGLVVPSNSPHLRKSGSRPVVSDLDASDVENGVEENLLHPLEPNGLRGAA-PMNTTAI
MPSPVLLWRFKVLMFLVWGFICCKTGWGSVMRMSADKRDLFLYEAFLYYNPLLLVTLMVW
LWGINLWFFAQAGINYAKIFDLEQNHLTYREIWKCATWMTIIVPTSMTAYLYLYSHGEVS
YAASQPVILYAAVVMILIFPFDIFYLSSRYCFLRTLWRIVFPLQAISFSDFFLADILTSM
PKVFSDLERSVCRMVHRQVATIAWLEADSVCGSHSVAIPLVLVLPYLFRLFQCLRQYKDT
GEKTTLLNALKYSTAVPVIFLSALKYHVLADRWTNFYRPLWLLSSVVNSLYSFYWDVTRD
WDLSGFTRIFKFTKPHFCSHLLHGRLWVYFWVIGSNLVLRCTWTYKLSAHLRHNYLTVF
TIAALEIFRRFQWIFFRVENEWNKMNSKSHIQLSAIEIPNEGEKLLDSVNRNV
>CER.bauva.BV-YZ2020.gnm2.ann1.rna-bv22270.t2
---------LSPHLRKSGSRHVVSDLDASEMENGVEEVLLHSLEVNSLRAAT-PMNAAVI
MPSPVLIWRFKLLMFLIWGFICCKFGWDSVMRMSADKRDLFLYEAFLYYNPLLLVALMVW
LWGINLWFIAQAGVNYAKIFDLEQNHLTHKEIWRCATWMTIIVPTSMTAYLYLYSHGEVS
YAASQPVILYAAVGMILIFPFDIFYFSSRYYFLRTLWRIVFPLQAISFSDFFVADILTSM
AKVFSDLERSVCRMVHRQVATIAWLEADSVCGSHSVAIPLVLVLPYLFRLFQCLRQYKDT
GEKTTLLNALKYSTAVPVIFLSALKYHVFPDRWTNFYRPLWLLSSVVNSLYSFYWDLSRD
WDLSGFTRIFKFTKPHICSHLLHGRLWVYFWVIGSNLVLRCTWTYKLSAHLRHNYLTVFA
IAALEIFRRFQWIFFRIENEWNKMNSKSHVQLSAIEIPNEEEKLLDSSNRNV
>CER.cerca.ISC453364.gnm3.ann1.Cecan.5G275400.1
MFGGLVIPTNSPHLRKSGSRPVVSDLDASEVENGVEEDLLHLLEANGLRGAT-PMNTTAI
MPSPVLLWRFKVLMFLIWGFICCKIGWDSVMRMSADKRDLFLYEAFLYYNPLLLVTLMVW
LWGINLWFFAQAGVNYAKIFDLEQNHLTHREIWKCATWMTIIVPTSMTAYLYLYSHGEVS
YAASQPVILYAAVVMILIFPFDIFYLSSRYYFLRTLWRIVFPLQAISFSDFFLADILTSM
AKVFSDLERSVCRMVHRQVATIAWLEADSVCGSHSVAIPLVLVLPYLFRLFQCLRQYKDT
GEKTTLLNALKYSTAVPVIFLSALKYHVFPDRWTNFYRPLWLLSSVVNSLYSFYWDVTRD
WDLSGFTRIFKFTKPHFCSHLLHGRLWVYFWVIGSNLVLRCTWTYKLSAHLRHNYLTVFT
IAASEIFRRFQWVFFRVENEWNKMNSKSHIQLSAIEIPNEEEKLLDSINHNV
>CAE.chafa.ISC494698.gnm1.ann1.ChfasH1.6G130600.1
MFGGFVIPTNSPHLRKSGSRSVVSDLDAGEVENG-DESLLHSVELNDMKGATTAISAAAI
VPSPILLWRFKVLLFLGWGFICCKIGWDSVMRMSADKRHLFLYEAFLYYNPLLLATLMVW
LWGINLWFFTQAGVNYAKIFDLDQNHLSHREIWKCATWMTIVVPTSMTAYLYLYSHGEVS
YAASQPVLLYAAVIMILIFPFDIFYLSSRYYFLRTLWRIVFPFQAISFCDFFLADILTSM
AKVFSDLERSVCRMVHRQVATIAWLEADSVCGSHSIAIPLALGLPYIFRLNQCLRQYKDT
GEKSTLLNALKYSTAVPVIFLSALKYHVLPDDWTNFYRRLWLFSSVVNSLYSFYWDVIRD
WDLSGFTRIFKFSKPHPLSHMLHGRKWVYIWVIGSNLVLRCTWTYKLSSHLRHNHLTVFT
IAALEIFRRFQWIFFRVENELNKMNPKSHIQLPMSDMSKEEGKLLLSDNHSV
>PAP.lotja.MG20.gnm3.ann1.Lj3g3v1340550.2
MFGGAAVPANSPHLRKSGSRTVVYDHDEYEVKNGVEEGLLYPLEANDSRGGTTPMSASAI
MPSPVLLWRLKVLFFLIWGFICCKIGWDSVMRMSADKRELFLYEAFLYFNPLLLSALMVW
LWGINLWVFAQGGVNYAKIFDLDLNHLSHREIWKCATWMTIIVPTSMTAYIYLYSRGEVS
YAASQPVLLYAAIVVVLIFPFDIFYFSSRYYFLRTLWRILFPLQAISFSDFFLADILTSM
VKVFSDLERSVCRMVHRQVATIAWLEADSVCGSHSVAIPLVLVLPYLFRLNQCLRQYKDT
GEKSCLLNALKYSTAVPVIFLSALKYHVFPDKWTNFYRPLWLLSSVVNSSYSFYWDVTRD
WDLGGFTRIFKFSKPHVFSHMLHGRRWVYFWVIGSNLILRCTWTYKLSAHLRHNYLTVFT
IAALEIFRRFQWIFFRVENEWIKMNSKSHIQLSPGDVSSDEEKLLHSIN---
>PAP.medtr.A17_HM341.gnm4.ann2.Medtr2g088870.1
----FAVPANSPHLRKSGSRPVVYDLDEFEEENGADESLLHSVEGNDSRGGATPMNGSGM
MPSPVLLWRFKVLLFLIWGCICCKIGWDSVMRMSADKRELFLYEAFLYFNPLLLAALMVW
LWGINLWVFAQGGVNYAKIFDLDQNHLTHGEIWKCAMWMTIIVPTSMTAYIYLYSHGEVA
YAASQPVLLYAAIVMVLIFPFDIFYFSSRYFFLRTLWRIVFPLQAISFADFFLADILTSM
VKVFSDLERSVCRMVHQQVATIAWLEADSVCGSHSVVIPLVLVLPYLFRFNQCLRQYKDT
GEKTSLLNALKYSTAVPVIFLSALKYHVFPEQWTNFYRPLWLLSSVVNSSYSFYWDVTRD
WDLSGFTRIFKFSKPHLFSYLLYGRRWVYVWVIGSNLVLRCTWTYKLSAHLRHNYLTVFT
IAALEIFRRFQWIFFRVENEWNKMNNKSHMQLSTSEKSNEEENLLHSMNYNV
>CER.phach.longxuteng.gnm1.ann1.LXT50084.t1
MFGSLVVPGNSPHLRKSGSRPVVSDLDASEVENGVEENLLHSLEPNGLRGAT-PMNTTAI
MPSPVLLWRFKVLMFLIWGFICCKTGWGSVMRMSADKRDLFLYEAFLYYNPLLLVTLMVW
LWGINLWFFTQAGVNYAKIFDLEQNHLTYREIWKCATWMTIIVPTSMTAYLYLYSHGEVS
YAASQPVILYAAVMMVLIFPFDIFYLSSRYYFLRTLWRIVFPLQAISFSDFFLADILTSM
AKVFSDLERSVCRMVHRQVATIAWLEADSVCGSHSVAIPLVLVLPYLFRLLQCLRQYKDT
GEKTTLLNALKYSTAVPVIFLSALKYHVFADRWTNFYRPLWLLSSVVNSLYSFYWDATRD
WDLSGFTRIFKFTKPHLCSHLLHGRLWVYFWVIGSNLVLRCTWTYKLSAHLRHNYLTVFT
IAASEIFRRFQWIFFRVENEWNKMNSKSHIQLSATETPDEGEKLLDSVNRN-
>PAP.phavu.G19833.gnm2.ann1.Phvul.005G113400.1
MFGGVAVPANSTHLRKSGSRPVVYDLDEHEGENGSEEGLLHPVEADDSKGSVTAVGAASM
MPSPALLWRFKVLLFLIWGFICGKIGWDSVMIMSADKRDLFLYEAFLYFNPLLLATLMVW
LWGINLWFFAQGGVNYPKIFDLDQNHLTHREIWKCATWMTIIVPTSMTAYIYLYSQGEVS
YAASQPVLLYAAAIMVLIFPFDIFYFSSRYFFLRTLGRIVFPFQAISFADFFLADILTSM
AKVFSDLERSVCRMVHQQVATIAWLEADSVCGSHSVAIPLVLVLPYLFRLNQCLRQYKDT
GEKTSLLNALKYSTAVPVIFLSALKYHVFPERWTNFYRPLWLLSGVLNSSYSFYWDVNRD
WDLSGFTRIFKFNKPHLFSHMLHGRRWVYFWVIGSNLILRCTWTYKLSAHLRHNYLTVFI
IAALEIFRRFQWIFFRVENEWNKMNSKSHPYLSPKEIPNDEEKLLHSINYSV
>OUT.prupe.Lovell.gnm2.ann1.Prupe.2G153500.1
------------------------------------------------KSPSSQLHSAAI
FPSPAFLWRFKVLLFMIWGFSCCKIGWDSVMRMSADLRNLFLYEVFLYYNPLLLVTLMVW
LWGVNLWVFSQSNVGYAKIFDLDQNHLTHKEIWKCSTWMTIIVPTSMTAYLYFYSNGNVS
LAALQPVSLYIAVAMVLISPFDIFYLSSRYLLLRTLWRIALPLQAISFPDFFLADILTSM
AKVFSDLERSVCRMVHRQVATIAWLEADSVCGSHSIAIPLVLVFPYLCRLFQCLRQFKDT
KEKTTLFNALKYSTAVPVIFLSALKYHVFPDRWTNFYSPLWLLSSAVNSLYSFYWDIARD
WDLSGFSRIFKFSRSSMLSNMFYGRKWVYFWVIGSNLVLRCTWTYKLSSHLRHNYLTVFT
ITALEILRRFQWIFFRVENEWNKINRSSLDQLPMTGIQAEEEMLLETNNHI-
>OUT.prupe.Lovell.gnm2.ann1.Prupe.3G220700.1
MFGGLAVPSNSPHLRKSGSRPVVSDLGISDNENGAEEGFLNLTEANDMKGGSMPISTAA
IMPSPALLWRFKVLLFFVWGFICCKIGWDSVMRMSVDLRDLFLYEAFLYYNPLLLVTMMV
WFWGINLWVFAQANVNYAKIFDLDQNHLTHREIWKCATWMTIVVPTSMTAYLYLYSHGEV
SLAASQPVLLYAAVAMILIFPFDIFYLSSRFYLLRTLWRIVLPLQAISFSDFFLADILTS
MSKVLSDLERSVCRMVHRQVATIAWFEADSVCGSHSVAIPLVLVLPYLFRLFQCLRQYKD
TGEKTTLLNALKYSTAVPVIYLSALKYHVFPEKWTNFYRPLWLLSGVLNSLYSFYWDVTR
DWDLSGFTRIFKFGKAHLLSNLIHGRKWVYFWVISSNLILRCTWTYKLSSHLRHNYLTVF
AITALEIFRRFQWVFFRVENEWNKMNSKSNIQLSMSDTANEEERLLVSNGHNV
>OUT.quisa.S10.gnm1.ann1.Qs0042500.1
MFGGLVIPSNSPHLRKSGSRHTVSDLGTNELENGIEEGFLHSIEANDLKSPATPMSTTAI
IPSPILLWRFKVLLFFLWGFSCCKIGWDSVMRMSTDKQDLFLYEAFLYYNPLLLVAMMVW
LWGINLWFFTQAGVNYAKIFDLDQNHLTHREIWRCAIWMTIIVPTSMTAYLYLYSHGEVS
FAASQPVLLYAAAVMILIFPFDIFYLSTRYYLLRTLWRIAFPLQAISFSDFFIADILTSM
VKVFSDLERSVCRMFHRQVATIAWLEADSVCGSHSVAIPLVLVLPYLFRLFQCLRQYKDT
GEKTTLLNALKYSTAVPVIFLSALKYHVFPDKWTSFYRPLWLLSSVVNSLYSFYWDVTRD
WDLSGFTRIFKFSKPHFLSHLLYGRKWVYFWVIGSNLILRCTWTYKLSAHLRHNYLTVFT
IAASEIFRRFQWIFFRIENELNKMNSKSNIQLSEGDMPNEEEKLLGDVNRTV
>OUT.quisa.S10.gnm1.ann1.Qs0086460.1
MFGGLVVPTNSPHLRKSGSRPIVSDLGTNELENGAEEGFLHSIEANDLKGVATPMSTTA
IMPSPIWLWRFKVLLFFLWGFSCCKVGWDSVMRMSADKQDLFLYEAFLYYNPLLLVTMMV
WLWGINLWFFAQAGLNYAKIFDLDQNHLTHREIWR-------------------------
-------VLLYAAVVMVLIFPFDIFYFSSRYYLLRTLWRIALPLQAISFSDFFLADILTS
MAKVFSDLERSVCRMVHRQVATIAWLEADSVCGSHSVAIPLVLVLPYLFRLFQCLRQYKD
TREKTTLLNALKYSTAVPVIFLSALKYHVLPDKWTNLYRPLWLISSVVNSLYSFYWDVTR
DWDLSGFTRIFKFSKPDLFSHLLYGRKWVYFWVIGSNLILRCTWTYKLSAHLRHNYLTVF
AIAASEIFRRFQWIFFRVENEVNKMNSKSNIQLSEGDMPNEEEKLLNSVDRNV
>CAE.sento.Myeongyun.gnm1.ann1.Sto12g379830
MFGGLVTPTNSPHLRKSGSRAVVSDLDADEAENGVDEGLLHSLELIDLRGATTSISASAI
MPSPILLWRFKVLLFLGWSFICCKIGWDSVMRMSADKRDLFLYEAFLYYNPLLLATLMVW
LWGINLWVFAQTGVNYAKIFELDQNHLSHREIWKCATWMTIIVPTSMTAYLYLYSHGEVS
YAASQPVLLYAAIIMILIFPFDIFYLSSRYYFLRTLWRIVFPLQAISFSDFFLADILTSM
AKVFSDLERSVCRMVHRQVATIAWLEADSVCGSHSIAIPLALVLPYLFRLNQCLRQYKDT
GEKTTLLNALKYSTAVPVIFLSALKYHVLLDNWTNLYRPLWLFSSVVNSLYSFYWDVTRD
WDLSGFTRIFKFSKPHPLSHMLHGRRWVFIWVIGSNLVLRCTWTYKLSAHLRHNHLTVFT
IAALEIFRRFQWIFFRVENEVNKMNSKSHVQLPMSDMPTEEQKLLHSNDHSV
>DET.singl.CAF01.gnm1.ann1.evm_model_Chr02_2825
----YLVPANSPHLRRSGSRVVVPDLDTNEGENGDEQGLLHSTESNDMKGAPLQISTAAI
MPSPILLWRLKVLLFLVWGFICCKIGWNSVMRMSADKRDLFLYEAFLYYNPLLLVALMVW
LWGINLWFFAQAGVNYARIFDLDQNHLAHREIWKCATWMTIIVPTSMTAYIYLYSQGEVS
YAASQPVLLYTAVVMALIFPFDIFYLSSRYYFLRTLWRIVLPLQAISFSDFFLADILTSM
AKVFSDLERSVCRMVHRQVATIAWLEADSICGSHSVAIPLILVLPYLFRLFQCLRQYKDT
GEKTTLLNALKYSTAVPVIFLSALKYHVFPEKWTNLYRPLWLLSSVMNSLYSFYWDVTRD
WDLSGFTRIFKFNKPHLFSRLLHGRRWVRIVLRSQALEFKTYFTSVVLGLLRFDDL----
----------------------------------------------------
>OUT.vitvi.PN40024.gnm2.ann1.VIT_212s0059g02490.1
MFGAVAVPTNSPHLRKSGSRPVFSDPGSGELGSGAEEGFLHSVEVDEMKGASAPLSTAA
IMPSPIFLWRFKVLLFFIWGFSCCKIGWDSVMRMSVDLRDLFLYEAFLYYNPLLLVTMMV
WLWGVNLWIFAQSSVNYAKIFDLDQSHLTQREIWKCATWMTIIVPTSMTAYLYLYSHGEV
SLAASQPVLLYTAIALVLIFPFDIFYLSSRYFLLKTLWRIVLPLQAITFSDFFLADILTS
MAKVFSDLERSVCRMLHRQVATIAWFEADSVCGSHSVAIPLVLVLPYLFRFFQCLRQYKD
TGEKTTLLNALKYSTAVPVIFLSALKYHVFPDRWTSIYRPLWLLSSVLNSLYSFYWDVTR
DWDLSAFTRIFKFSKASLLSNLLYGRRWVYFWVIGSNLVLRCTWTYKLSAHLRHNYLTVF
TITALEIFRRFQWVFFRVENEWNKMNSKSNIQLSMSDT-SEEDKLLGSNERNV
