# Supplementary material for: Legume genome structures and histories inferred from Cercis canadensis and Chamaecrista fasciculata genomes
Source: Plant J. 2026 Jun 10;126(5):e70981. doi: 10.1111/tpj.70981 (PMC13252982; doi:10.1111/tpj.70981)
Supplement: Supplementary file 4 — Data S4. Manuscript supplement; Compressed directory of aligned sequences from 2212 low‐copy gene families, for calculation of a consensus species tree. [file TPJ-126-0-s010.gz › S4_consen_species_tree/40_aln_fas_cln1/Legume.fam3.07183]

>CAE.acacr.Acra3RX.gnm1.ann1.g8531.t1
MASLFKDLSKLSAYRDRKFPGTQEEFELALLTSTTVYVGNMSFYTTEEQVYELFSRSGEI
KKIIMGLDKNSKTPCGFCFVLYYSREDTEDAVKYISGTILDDRPIRVDFDWGFQDGRQWG
RGRTGGQVRDEYRTDYDPGRGGYGKLVQKELEAQRQLVDYGAGSLGSFPPVLPPSYGRHG
------GSHRYGRDYHRKRHRDDDRHAYESSKRSSDHESRRNSDHDSRPEKNPRFRESGD
SDDDEEDDRKRRS
>PAP.aesev.CIAT22838.gnm1.ann1.Ae10g22380.1
MASLFKDPSKLSAYRDRRFPGNQEEFEHALQTSTTVYVGNMSFYTTEEQVYELFSRTGEI
KKIIMGLDKNTKTPCGFCFVLYYSREDTEDACKYISGTILDDRPIRVDFDWGFQEGRQWG
RGRSGGQSPFGFLNSHIR-RGGYGKLVQKELEVQRQLVDYGAGSLGSFPPVLPPSYGRHG
GGHGHGGSHRHGRDYYRKRHRDDDRHTREPSKRSSDHESRRDTDHESRPEKNPRFRE
SGDSDEDEEDDRKRRA
>OUT.arath.Col0.gnm9.ann11.AT5G44200.2
MASLFKEQAKLSAYRDRRFSGTQEEFDEALRASTTVYIGNVSFYTTEEQLYELFSRAGEI
KKIIMGLDKNTKTPCGFCFVLFYSREDTEDAVKYISGTILDDRPIRVDFDWGFQEGRQWG
RGRSGGQVRDEYRTDYDPARGGYGKLVQKELEAQRQLVDYGTGSLGAYPQAAPTNYGR
RGGGYGQGGQNRHGRDYHRKRQRDDDRYGRDNSRRNTDHESRRDTDSDMRPEKNPRFR
ESGDSDDDGEDDRKRRS
>CER.bauva.BV-YZ2020.gnm2.ann1.rna-bv18696.t1
MASLFKDPAKLSAYRDRRFPGSQEEFEHALQTSATAYVGNMSFYTTEEQVYELFSRAGEI
KKIIMGLDKNSKTPCGFCFVVYYSREDTEDAVKYISGTILDDRPIRVDFDWGFLEGRQWG
RGRSGGQVRDEYRTDYDPGRGGYGKLVQKELEAQRQLVDYGAGSLGSFPPVMPHSYGRHG
GGHGHGGSHRQGRDYYRKRQRDDDRHAHEPSKRTSDHESRRNSDHDSRPEKNPRFRESGD
SDDDEDEDRKRRS
>CER.cerca.ISC453364.gnm3.ann1.Cecan.5G257300.1
MASLFKDPAKLSAYRDRRFPGSQEEFEHALQASTTAYVGNMSFYTTEEQVYELFSRAGEI
KKIIMGLDKNSKTPCGFCFVLYYSREDTEDAVKYISGTILDDRPIRVDFDWGFQEGRQWG
RGRSGGQVRDEYRTDYDPGRGGYGKLVQKELEAQRQLVDYGAGSLGSFPPVMPPSYGRHG
GGHGQGGSHRHGRDYYRKRQRDDDRHTHEPSKRTSDHESRRNSDNDSRPEKNPRFRESGD
SDDDEDEDRKRR-
>CAE.chafa.ISC494698.gnm1.ann1.ChfasH1.2G068500.1
MASLFKDLTKLSAYRDRRFPGSQEEFEHALEASTTVYVGNMSFYTTEEQVYELFSRAGEI
KKIIMGLDKNSKTPCGFCFVLYYSREDTEDAVKYVSGTILDDRPIRVDFDWGFQEGRQWG
RGRSGGQVRDEYRTDYDPGRGGYGKLVQKELEAQRQLVDYGAGSLASYPPVMPPSYGRH-
---GHGGSYRHGRDHYRKRYREDDRHTHDSSKRSSDHESRRNSDHDSRPEKNPRFRESGD
SDEDEEDDRKRRN
>PAP.lotja.MG20.gnm3.ann1.Lj3g3v2812180.1
MASLFKDLTKLSAYRDRRFPGTQDEFEQALLASTTVYVGNMSFYTTEEQVYELFSRAGEI
KKIIMGLDKNTKTPCGFCFVLYYSREDTEDACKYVSGTILDDRPIRVDFDWGFQEGRQWG
RGRSGGQVRDEYRTDYDPGRGGYGKLVQKELEAQRQLVDYGSGSLGSFPPMVSTSYGRHG
RNHGHGGSHRPGRDYHRKRHRDDDHHTNESSKRTSDHESRRNSDHESRPEKNPRFRESGD
SDDEEEDDRKRRS
>PAP.medtr.A17_HM341.gnm4.ann2.Medtr2g090655.1
MALLFKDPAKISAYRDRRFPGNQEEFEHALKTSTTVYVGNMSFYTTEEQIYELFTRAGEI
KKIIMGLDKNTKTPCGFCFVLYYSREDTEDACKYISGTILDDRPIRVDFDWGFQDGRQWG
RGRSGGQVRDEYRTDYDPGRGGYGKLVQKELEVQRHLVDYGTGSLGSFPPVIPSSYGRHG
GGHGHGGSYRHGRDYQRKRYRDDDRYTHEPSKRTSDHESRRNSDHESRPEKNPR
FRESGDSDDEEEDDRKRR-
>CER.phach.longxuteng.gnm1.ann1.LXT49947.t1
MASLFKDPTKLSAYRDRRFPGSQEEFEHALETSTTAYVGNMSFYTTEEQVYELFSRAGEI
KKIIMGLDKNSKTPCGFCFVSYYSREDTEDAVKYMSGTILDDRPIRVDFDWGFQEGRQWG
RGRSGGQVRDEYRTDYDPGRGGYGKLVQKELEAQRQLVDYGAGSLGSFPPVMSHSYGRHG
GGHGHGGSHRHGRDYYRKRHRDDDRHAHEPSKRTSDPESRRNSDHDSRPEKNPRFRESGD
SDDDDDEDRIRRS
>PAP.phavu.G19833.gnm2.ann1.Phvul.005G100900.1
MALLFKDPSKLSAYRDRRFPGTQEDFEHALLTSTTVYVGNMSFYTTEEQVYELFTRAGEI
KKIIMGLDKNTKTPCGFCFVLYYSREDTEDACKYISGTILDDRLIRVDFDWGFQDGRQWG
RGRSGGQVRDEYRTDYDPGRGGYGKLVQKELEVQRQLVDYGTGSLGSFPPVIPSSYGRHG
GGHGHGGSHRHGRDYYRKRHRDDDRHTHESSKRTSDHDSRRNTDHESRPEKNPRFR
ESGDSDDDEEDDRKRRA
>OUT.prupe.Lovell.gnm2.ann1.Prupe.3G134700.1
MASLFKDQSKLSQYRDRRFPGPQEEFEQALLASTTVYIGNMSFYTTEEQVYELFSRAGEI
KKIIMGLDKNTKTPCGFCFVLYYSREDTEDAVKYISGTILDDRPIRVDFDWGFQEGRQWG
RGRSGGQVRDEYRTDYDPGRGGYGKLVQRELEAQRTLVDYGTGSLGTFPPVMPPHYGRHG
GGHNHGGTHRPGRDYHRKRHRDDDRHSYESSKRNSDYESRKNSDHESRPEKNPRFRESG
DSDDEEDEQKRQ--
>OUT.quisa.S10.gnm1.ann1.Qs0043930.1
MASLFKDPAKLSAYRDRRFSGTQEEFEHALQTSTTIYIGNMSFYTTEEQIYELFTRAGEI
KKIIMGLDKNSKTPCGFCFVLYYSREDTEDAVRYISGTILDDRPIRVDFDWGFLEGRQWG
RGRSGGQVRDEYRTDYDPGRGGYGKLVQRELEAQRQLVDYGTGSLGAFQPVMAPQYGRHG
GGHGHGGSHRHGRDYNRKRYRDDDRHAHDSLKRASDHESRRNPD--SRPEKNPRFRESGD
SDEEDEEDRKKRS
>OUT.quisa.S10.gnm1.ann1.Qs0043970.1
MASLFKDPAKLSAYRDRRFSGTQEEFEHALQTSTTIYIGNMSFYTTEEQIYELFTRAGEI
KKIIMGLDKNSKTPCGFCFVLYYSREDTEDAVKYISGTILDDRPIRVDFDWGFLEGRQWG
RGRSGGQVRDEYRTDYDPGRGGYGKLVQKELEAQRQLVDYGTGSLGAFQPVMAPQYGRHG
GSHGHGGSHRYGRDYNRKRYRDDDRHVHDSSKRASDHESRRNPD--SRPEKNPRFRESGD
SDEEDEDDRKKRS
>CAE.sento.Myeongyun.gnm1.ann1.Sto07g211020
MASLFKDLSKLSAYRDRRFPGTQEEFEHALETSTTLYVGNMSFYTTEEQVYELFSRAGEI
KKIIMGLDKNTKTPCGFCFVLYYSREDTGDAVKYISGTILDDRPIRVDFDWGFQEGRQWG
RGRSGGQVRDEYRTDYDPGRGGYGKLVQKELEAQRQLVDYGAGSLGSYPPVMPPSYGRHG
GGH--------GHDYYRKRHRDDDRHTHESSKRSSDHESRRNSDHDSRPEKNPRFRESGD
SDDDEDDDRKRRN
>DET.singl.CAF01.gnm1.ann1.evm_model_Chr05_1784
MASLFKDLSKLSAYRDRRYPGSQEEFEHALQTSTTVYVGNMSFYTTEEQIYELFSRAGEL
KKIIMGLDKNSKTPCGFCFVVYYSREDTEDAVKYISGTILDDRPIRVDFDWGFQDGRQWG
RGRSGGQVRDEYRTDYDPGRGGYGKLVQKELEAQRQLVDYGTGSLGTFPPVMPPSYGRHG
GTHGHGGSYRHGRDYYRKRQREDDRHVHEPSKRSSDHESRRNSDHDSRLEKNPRFRESGD
SDDEEEDDRKRRS
>OUT.vitvi.PN40024.gnm2.ann1.VIT_212s0028g03150.3
MALLFKDPSKLSAYRDKRFPGTQEDFEHALLTSMTVYIGNMSFYTTEEQVYELFSRAGEI
KKIIMGLDKNSKTPCGFCFVLYYSRDDAEDAVKYISGTVLDDRPIRVDFDWGFQEGRQWG
RGRSGGQVRDEYRTDYDPGRGGYGKLVQRELEAQRQLVDYGSGSLGSFPPVMPSQYGRHG
GSQGHGGSNRHSRDYPRKRHRDDDRHSHDFSKRTSDHDSRRNSDHDSRPEKNPRFRESGD
SDDEEEDDRKRR-
