# Supplementary material for: Legume genome structures and histories inferred from Cercis canadensis and Chamaecrista fasciculata genomes
Source: Plant J. 2026 Jun 10;126(5):e70981. doi: 10.1111/tpj.70981 (PMC13252982; doi:10.1111/tpj.70981)
Supplement: Supplementary file 4 — Data S4. Manuscript supplement; Compressed directory of aligned sequences from 2212 low‐copy gene families, for calculation of a consensus species tree. [file TPJ-126-0-s010.gz › S4_consen_species_tree/40_aln_fas_cln1/Legume.fam3.07191]

>CAE.acacr.Acra3RX.gnm1.ann1.g9361.t2
------------------------------------------------------------
------------------------------------------------------------
------------------------------------------------------------
-----------------------------------------------------------M
TPVCPFVKAARPDDTTSKKSGENSVKHQAGSESKAKKESNNPAS
ASPKCPFGYDSQTFKIGPLSCMICQALLFETSKCVP
CSHSFCKACISRFKDCPLCGADIEKIEPDANLQGIVDHFIEGHARIKRSVSSDKGGE-EE
NKPVIYEDVSLERGSFLVQQAMRAFRAQNIESAKSRLSLCAEDIRCQLEKMGNTSELCSQ
LGAVLGMLGDCCRAMGDASSAISYFEESVEFLSKLPKDDLEITHTLSVSLNKIGDLKYYD
GDLQTARSYYFRSLNVRRDVVKHHSDVPSQVLDVTVSLAKVADVDRNLGNERLATDGFQE
AIDLLESLTLKSEASGLEQRRLSVLEFLRSQLTDKQEQAEATV-----------------
-------------------------------------------------
>PAP.aesev.CIAT22838.gnm1.ann1.Ae10g00970.1
------------------------------------------------------------
------------------------------------------------------------
------------------------------------------------------------
-----------------------------------------------------------M
TPVCPFVKAARPDDSTCKKSGESSVKHQVEPDNKVKKEVSDSASASPKCPFGYDSQTFKI
GPLSCMICQALLFESSKCVPCSHAFCKACISRFKDCPLCGADIEKIEPDANLQGMVDRFI
EGHARIKRSVSSDKGEEATESGAVIYEDVSLERGSFLVQHAMRAFRAQNLESAKSRLSLC
AEDIRNQLEKVGNTSELCSQLGAVLGMLGDCCRAMGDASSAVAYFEESVEFLSKLPKDEL
EITHTLSVSLNKIGDLKYYDGNLQAARSYYSQSLNVRRDVIKHNSDVPTQVLDVAVSLAK
VADVDRNLGDEKIATDGFQEAIDLLESLTINSEESGIAQRRQSVLEFLKSQLADKQEQVE
STT---------------------------------------------------------
---------
>OUT.arath.Col0.gnm9.ann11.AT3G54360.1
------------------------------------------------------------
------------------------------------------------------------
------------------------------------------------------------
--------------------------------------TTTSVCPFSKAARPDDGQ
GEITASGCPFSKAARPDDAKSARPDENGSKGCPEQEGNLNKDST
DSATVPAKCPFGYDSQTFKLGPFSCMLCQALLYESSRCVPCTHVFCKVCLTRFKDCPLCG
ADIESIEVDENLQKMVDQFIEGHARIKRSVNGTEKEEVENDKKVIYADVSMERGSFLV
QQAMRAFSAQNYESAKSRLAMCTEDIRDQLGREGNTPELCSQLGAVLGMLGDCSRAMGDS
SSAVKHFEESVEFLMKLPLNDLEITHTLSVSLNKIGDLKYYDEDLQAARSYYDRALNVRR
DAMKHHPNAPSQILDVAVSLAKVADIDRTLQNEVAATDGFKEGMRLLESLKLDSEDSALE
QRRLSVLEFLKKQVETDAET----------------------------------------
-------------------------------
>CER.bauva.BV-YZ2020.gnm2.ann1.rna-bv17769.t1
------------------------------------------------------------
------------------------------------------------------------
------------------------------------------------------------
-----------------------------------------------------------M
TPVCPFVKAARPDDSSSKKSGENSVRHLAEPESKLKKEFNNSANASPKCPFGYDSQTFKL
GPLSCLICQALLFDSSRCVPCSHVFCKACISRFNDCPLCGADIEKIEPDENLQRTVDRFI
EGHARIKRSISSDKGEEAAENKPVIYEDVSLERGSFLVQQAMRAFRAQNIESAKSRLSI
CAEDIRGQLEKMGNTSELCSQLGAVLGMLGDCCRAMGDADSAIAYFEESVEFLSKLLKDD
LEIAHTLSVSLNKIGDLKYYDGDLQASRSYYFRSLNVRRDVVKQKSDVLSQVIDVAVSLA
KVADADRNLGNESSATDGFQEAIDLLESLTLKSEASGLEQKRLSVLEFLRSQLADKQEEA
------------------------------------------------------------
----------
>CER.cerca.ISC453364.gnm3.ann1.Cecan.5G118500.1
------------------------------------------------------------
------------------------------------------------------------
------------------------------------------------------------
-----------------------------------------------------------M
TPVCPFVKAARPDDNSSKKSGENSVKHQVEVESKVKKEFNDSAGASPKCPFGYDSQTFKL
GPLSCLICQALLFDSSRCVPCSHIFCKACISRFNDCPLCGADIQKIEPDENLQGMVDRFI
EGHARIKRSISSDKGEEAAESKPVIYEDVSLERGSFLVQQAMRAFRAQNIESAKSRLSIC
AEDIRGQLEKMGNTSELCSQLGAVLGMLGDCCRAMGDAGSAVAYFEESVEFLSKLPKDDL
EITHTLSVSLNKIGDLKYYDGDLQASRSYYFRSLDVRRDVVKQNSDVPSQVIDVAVSLAK
VADVDRNLGNESSATDGFQEAIDLLESLTLKSEASDLEQRRLSVLEFLRSQLADKQEEA-
------------------------------------------------------------
---------
>CAE.chafa.ISC494698.gnm1.ann1.ChfasH1.3G215500.1
------------------------------------------------------------
------------------------------------------------------------
------------------------------------------------------------
-----------------------------------------------------------M
KPVCPFVKAARPDDTTSKKSGENSVKHQAESESKAKKESNESASASPKCPFGYDSQTFKI
GPLSCMICQALLFESSKCVPCSHAFCKACISRFKDCPLCGADIKKIEPDENLQGIVDRFI
EGHARIKRSISSDKGEAAEESKPVIYEDVSLERGSFLVQQAMRAFRAQNIESAKSRLGVC
AEDIRSQLEKVGNTSELCSQLGAVLGMLGDCCRATGDASSAIAYFEESVEFLSKLPKDDM
EITHTLSVSLNKIGDLKYYDGDLQASRSYYFRSLNVRRDAIKLNSDAPSQVLDVAVSLAK
VADVDRNIGNESLATDGFQEAIDLLESLTLKSEASGLEQRRLSVLEFLRSQLADKQEETE
ATV---------------------------------------------------------
---------
>PAP.lotja.MG20.gnm3.ann1.Lj0g3v0224379.1
------------------------------------------------------------
------------------------------------------------------------
------------------------------------------------------------
-----------------------------------------------------------M
TPVCPFVKAARPDDNGSKKPGEMSIKHQVEPDSKVKKEANDSASASPKCPFGYDSQTFK
LGPLSCMVCQALLFDTSTCVPCSHVFCKACVSRFKDCPLCGADIVKSEPDANIQGVVDRF
IEGHGRIKRSVSSDKGEEATESKSVIYEDVSLERGSFLVQQAMRAFRAQNLESAKSRLSL
CAADIRSQLEKVGNSSELCSQLGAVLGMLGDCCRAIGDASSAVTYFEESVEFLSKLPKDD
LEITHTLSVSLNKIGDLKYYDGDLRAARSYYFQSLNVRRDVMKHNSNVTSQVLDVAVSLA
KVADVDRNIGDEKLATDGFQEAIDLLESLSLESEGSGLEQRRLSVLDFLRNQLADKTEQT
EQTV--------------------------------------------------------
----------
>PAP.medtr.A17_HM341.gnm4.ann2.Medtr3g011510.1
------------------------------------------------------------
------------------------------------------------------------
------------------------------------------------------------
-------------------------------------------------------WRFNM
KPVCPFVKIPRPDDSASKKSNENSNKHHVEHDSKVKKEVKDSASVSPKCPLGYDSQTFK
IGPLSCMVCQALLFDTSKCVPCSHVFCKACILRFKDCPLCGADIEKIEPDADLQGVVDRF
IEGHARIKRSVNLDNGEEAAENKPVIYEDVSLERGSFLVQQAMRAFRAQNLESAKSRLN
LCAEDVRSQIEKVGNTSELCSQLGAVLGMLGDCCRAMGDSSSAVTYFEESVEFLSKLPKD
DLEITHTLSVSLNKIGDLKYYDGDLQAARSYYFQSLNVRRDVVKNNSNVSSQVLDVAVSL
AKVADVDKSLGDEKSASDGFQEAIDLLESLTLKSEASGLEQRRLSVLDFLRSQKANKQEQ
VEQTV-------------------------------------------------------
-----------
>CER.phach.longxuteng.gnm1.ann1.LXT48985.t1
------------------------------------------------------------
------------------------------------------------------------
------------------------------------------------------------
-----------------------------------------------------------M
KPVCPFVKAARPDDNSSKKSGENSVKHLAEPESKLKKESNDSANASPKCPFGYDSQTFKL
GPLSCLICQALLFDSSRCVPCSHVFCKACISRFNDCPLCGADIKKIEPDENIQGMVDRFI
EGHARIKRTISSDKGEAAAENKPVIYEDVSLERGSFLVQQAMRAFRAQNVESAKSRLSIC
AEDIRGQLEKMGNTSELCSQLGAVLGMLGDCCRAMGDAGSAIAYFEESVEFLSKLPKDDL
EIAHTLSVSLNKIGDLKYYDGDLQSSRSYYFRSLNVRHDVVKQNSDVPSQVIDVAVSLAK
VADVDRNLGNESSATDGFQEAIDLLESLTLKSEASGLEQKRLSVLEFLRSQLANKQEEA-
------------------------------------------------------------
---------
>PAP.phavu.G19833.gnm2.ann1.Phvul.005G012800.1
------------------------------------------------------------
------------------------------------------------------------
------------------------------------------------------------
---------------------------------------------------------MNM
TPVCPFVKAARPDDNASKKLGENSMKHQVDSESKVKKEANDSASASPKCPFGYDSQSFK
IGPLSCTVCQALLFDTSKCVPCSHVFCKACISRFKDCPLCGADIVKIEPDANLQGVVDRF
IEGHARIKRSVSSDNGEEAAESKQVIYEDVSLERGSFLVQQAMRAFRAQNLESAKSRLNL
CAEDIRDQLEKVGNTSDLCSQLGAVLGMLGDCCRAMGDASSAVSYFEESVQFLTKLPKDD
MEITHTLSVSLNKIGDLKYYDGDLQAARSYYFKSLDVRRDVVKQNSNVPSQVLDVAVSLA
KVADVDRNIGEEKLATDGFQEAIDLLESLTLKSEASGLEHRRQSVLDFLRSQLPDKQEQA
EATV--------------------------------------------------------
----------
>OUT.prupe.Lovell.gnm2.ann1.Prupe.2G051700.1
------------------------------------------------------------
------------------------------------------------------------
------------------------------------------------------------
-----------------------------------------------------------M
RPVCPFVKAARPSEP-------------SKKES-----SADTATISPKCPLGYDSQTFKL
GPLSCMICHALLFDSAKSVPCSHSFCKACISRFKDCPLCGADIEKIEADINLQNLVDRFI
EGHARIKRSNAEDKQDSTPESKRVIYEDVSLERGAFLVQQAMRAFRAQNI
ESAKSRLSLCAEDIRGQLETMGNTSELCSQLGAVLGMLGDCSRATGDAGSAVSYFEESVE
FLSKLPRNDQEITHTLSISLNKIGDLKYYDGDLKAARSYYFQSLNVRRDAVKDDPNVPSQ
ILDLAVSFAKVADVDRNLGDEDVAIDEFQEGIKLLESLTLKSEDTGLEQRRLSVLEFLKS
QIVEKQ------------------------------------------------------
-------------------
>OUT.quisa.S10.gnm1.ann1.Qs0053160.1
------------------------------------------------------------
------------------------------------------------------------
------------------------------------------------------------
-----------------------------------------------------------M
TPVCPFVKAACPDDTSSRKSGNNLVKHQSETESKVKKDSSESTNPSPKCPFGYDSQTFKL
GPLSCMVCQALLFESSKCVPCSHAFCKLCISCFKDCPLCGADIEKIEPDAKIQDVVDHFI
EGHARIKRSINTDKEEAETENKPVIYEDVSLERGAFLVQQAMRAFRAQNVESAKSRLNL
CADDICDQLERMGNTPELCSQLGAVLGMLGDCCRATGDASSAVAYFEESLKFLSKLPKDD
PEIIHTLSVSLNKIGDLKYYDGDLQAARSYYSQALDVRRDAIKQHSKVPSQILDVATSLA
KVADVDKNIGNKNLATDGFQEAINMLESLTLKSESGGLEQRRLSVLEFLRNQLADKQP--
------------------------------------------------------------
----------
>OUT.quisa.S10.gnm1.ann1.Qs0336490.1
------------------------------------------------------------
------------------------------------------------------------
------------------------------------------------------------
-------KPVCPFVKAARPDDTSSRKSGDNPVKHQSETDMKPVCPFAKAARPDDTS
GDNMKAVCPFNKAVRPDDTSSRKSDDDPVKHQSETESKAKKDYSDSTSTSPKCPFGYDSQ
VFKIGPLSCLICQALLFESSKCVPCSHVFCKLCISRFKDCPLCGADIDKIEPDANLQDLV
DRFIEGHARIKRSVNTEKEEAATENKSVIYEDVSLDRGAFLVQQAMRAFRAQNVESAKS
RLNLCAEDIRDQLERMGNTSELCSQLGAVLGMLGDCCRATGDTSSAVACFEESLEFLSKL
PTDDSEITHTLSVSLNKIGDLKYYDGDLQGARSYYSQALDVRRDVIKHCSTVPSQILDVA
MSLAKVADVDRNIGNENVAIDGFQEAINMLESLTLNSESSGLEQRRLSVLEFLRNQLVDK
QL----------------------------------------------------------
--------------
>CAE.sento.Myeongyun.gnm1.ann1.Sto04g111410
------------------------------------------------------------
------------------------------------------------------------
------------------------------------------------------------
-----------------------------------------------------------M
KPVCPFVKAARPDDTTSKKSGENSVKHQAEPESKAKKDSNDSASVSPKCPFGYDSQTFKI
GPLSCMICQALLFESSKCVPCSHAFCKACISRFKDCPLCGADIEKIEPDANLQGTVDRFI
EGHARIKRSINSDKGEAAEESKQVIYEDVSLERGSFLVQQAMRAFRAQNIESAKSRLSLC
AEDIRGQLEKMGNTSELCSQLGAVLGMLGDCCRAKGDASSAVAYFEESVEFLSKLPKDDL
EITHTLSVSLNKIGDLKYYDGDLQAARSYYFRSLNVRRDVIKCKSDVPSQVLDVAVSLAK
VADVDRNLGNENSATDGFQEAIDMLESLTLKSEASGLEQRRLSVLEFLRSQLADKQEQAE
TTV---------------------------------------------------------
---------
>CAE.sento.Myeongyun.gnm1.ann1.Sto07g229430
------------------------------------------------------------
------------------------------------------------------------
------------------------------------------------------------
-----------------------------------------------------------M
TPVCPFVKAARPDDNMSKKSGEKSVKHQAEFESKVKKESNESASASSKCPFGYDSQTFKI
GPLSCMICQALLYECSKCVPCSHVFCKACISRFKDCPLCGADIEKIELDANLQSVVDRFI
EGHARIKRSISSDKGEEEAESKPVIYEDVSLERGSFLVQQAMRAFRAQNIESAKSRLGLC
AEDIRGQLEKVGNTSELCSQLGAVLGMLGDCCRAIGDAGSAVAYFEESVEFLSKLPKDDL
EITHTLSVSLNKIGDLKYYDGDLQAARSYYFQSLNVRRDVMKHKSDVPSQVQDVAVSLAK
VADVDRNLGNESLAIEGFQEAINLLESLTLKSDTSGLEQRRLSVLEFLRSQLADKQEQAE
LT----------------------------------------------------------
---------
>CAE.sento.Myeongyun.gnm1.ann1.Sto10g327930
------------------------------------------------------------
------------------------------------------------------------
------------------------------------------------------------
------------------------------------------------------------
------------------------------------------------------------
------------------------------------------------------------
------------------------------------------------------------
------------------------------------------------------------
-------------------------------------RDKSKARNLGISSVLDVAVSQAK
VADVDWNLGNENSAIDEFQEAVDMLETLTLKSEASGLEQRDNSFVAHLNNKV--------
------------------------------------------------------------
---------
>DET.singl.CAF01.gnm1.ann1.evm_model_Chr02_3561
------------------------------------------------------------
------------------------------------------------------------
------------------------------------------------------------
--------------------------------------------------------LMNM
TPVCPFVKAARPDDNTSKKSVENSVKHQVEPEIKVKKEGKDSGI
SSPKCPFGYDSQTFKLGPLSCMICQALLFESSRCLPCSHVFCKACISRFK
DCPLCGADIEKIEPDSDLQGLVDRFIEGHARIKRSISSGKGEEVAESKPVIYEDVSFERG
SFLVQHAMRAFRAQNIESAKSRLSICAEDIRGQLEKMGNTTELCSQLGAVLGMLGDCCRA
MGDSGSAVTYFEESAEFLSKLPKDDLEITHTLSVSLNKIGDLKYYGGDLQAARSYYFRSL
NVRRDAVKSNSDNPSLVLDVAVSLAKVADVDRNLGNETVATDGFKEAIDLLESLTLKSEA
SVLEQRRLSVLEFLRSQLGENQAE------------------------------------
-----------------------------------
>OUT.vitvi.PN40024.gnm2.ann1.VIT_213s0047g00170.5
------------------------------------------------------------
------------------------------------------------------------
------------------------------------------------------------
-----------------------------------------------------------M
TPVCPFVKAARPDDATSRKPNECPHKHQLELEGKGKKDSGDSASISPKCP
FGYDSQTFKLGPLSCMICQALLFESSKCVPCSHVYCKACISRFKDCPLCGADIEKIEADM
NLQNTVDRFIEGHGRIKRPVNTDSEEAVGDDKTVIYEDVSLERGAFLVQHAMRAFRANN
VESAKSRLSICAEDIRGQLEKLGNTSELCSQLGAVLGMLGDCCRATGDADSAVTYFEESV
DFLRKLPADDLEITHTLSVSLNKIGDLKYYDGDLEAARSYYSQSLDVRRNAIKDRSNVPS
QILDVAVSLAKVADVNRNVGNEDVAINGFEEAIKLLESLTLSSEEAGLEQRRLSVMEFLN
KQIAEK------------------------------------------------------
--------------------
