# Supplementary material for: Legume genome structures and histories inferred from Cercis canadensis and Chamaecrista fasciculata genomes
Source: Plant J. 2026 Jun 10;126(5):e70981. doi: 10.1111/tpj.70981 (PMC13252982; doi:10.1111/tpj.70981)
Supplement: Supplementary file 4 — Data S4. Manuscript supplement; Compressed directory of aligned sequences from 2212 low‐copy gene families, for calculation of a consensus species tree. [file TPJ-126-0-s010.gz › S4_consen_species_tree/40_aln_fas_cln1/Legume.fam3.07196]

>CAE.acacr.Acra3RX.gnm1.ann1.g987.t1
MVGKDDS-------RKMFWRSASWSASRSAGHNPDGEEKDFVDLDGVGNFNGESRRYPP
APLTPRSQQNCKARSFLPPLQPLSIARRSLDEWPKASSDDIGEWT-HPPTPSGRGNG---
ERLKLDLSSIQRNPDKNAGLVKRDKIACFDKECSKVAEHIYLGGDAVARDRDILKQNGIT
HILNCVGFVCPEYFKSDFVYRTLWLQDSPSEDITSILYDVFDYFEDVREQNGRVFVHCCQ
GVSRSTSLVIAYLMWREGQSFDDAFQYVKAARGIADPNMGFACQLLQCQKRVHAVPLSPS
SLLRMYRIAPHSPYDPLHLVPKMLTNPSPCALDSRGAFIIHIPYAIYVWIGNNCEAIMER
DARGAVCQIVRYEKVQGSISLIKEGEEPDYFWDAFSKFLPLMEKSDNIIENGKSAINISP
GERRVDSYNVDFEVFQKAIMGGFVPPFASAEDELETRLPARESCWSVLRRKFASANMKEF
VSEPKLSYSKVYLDSVSGTHSLINSSPSSSLSSTTS--SSSSPYLSPDSISSDSSNSSKN
-SETSLDSPYAALTSTPASSSLSNFSNLSLVSSCSSQPVTEGAETCSVKLSQPCHQSA
SLLLKKPSTSLAERRGSLSKSLKLPLISDKTRVMNRSSTFNATREDRALMNGTTSYLHQS
DNIEDSSDLNNHVKGKGLDSTQQCKVFLCSGAADSIDYSNASFIGNCSDPWVRISSGEGI
KSTSSNGIDGSGLLQSNNKQNLVCHWPSLEKIVTFGASHLDSKAAFVIFSSSLSKNAR
NVLYLWLGSSFSFATSQARLDSNRVIDCRGEVDWNQVGCDVLAHFGLPNDTIIKIVKENE
EPEEFLALLSKL
>PAP.aesev.CIAT22838.gnm1.ann1.Ae06g35120.1
MVGSSSNNDDDARQRKMFWRSQSWSSSRSAARNPSGE----ADPNP---GNGQNRP
LPPPPLTPRSQQSNKARSSLPPLQPLAIARRSLDEWPRASSDDIGEWPQPPLTPSGGL
RG-NGERLKLDLSSIQMNSNNNGGLLKRDRIAFFDKEC
SKVADHVYLGGDSVARSRDILKKNGITHVLNCVGFVCPEYFKADFVYRTLWLQDSPSEDI
TSILYDVFDYFEDVREQDGRVFVHCCQGVSRSTSLVIAYLMWREGQSFDDAFQLVKAARG
IADPNMGFACQLLQCQKRVHAVPLSPSSLLRMFRMAPHSPYDPLHLVPKMLTDPSPSGLD
SRGAFIVHVPTALYVWFGKNCEAMMERDARDAVGQIVRYERVDGPVVLVKEGEESAEFWN
AFSKFLPLLEKSGGKEENSKSSAKVWPGERKVDTYNVDYEVFQKAIVGGIVPPFPSSEDE
HETHLPARESSWSALRRKISAAKMKEFVSSSKPPFPRVYSDSMLFIHSPANSSPSSLMSS
STSLSSSSPLYVSPDPISSDSSTHLMFLSEMSPDNSA-------VSSSLSKFSKLSLSP
NSTSHPVSNSVDIHDVMLSQPRSQSASVPVKKPTTSLADRRGSLSKSLKLPLMNDKMQ
VIDNPSALHASQQDGVLANGDFNSFQQS--------------------------------
-----------------------------GSSLNGLGEGGSFPYNITQTLVYSWPSLEKI
EPFGASHLDSKAAFVMFSPSMHGHAGNILYFWLGRSFNCDASQVQLDSDRKSDFLGATDW
NGTGRDVLTRLSLPMNTIIKVTKESEEPQEFLSLLSSL
>OUT.arath.Col0.gnm9.ann11.AT3G55270.1
MVGREDADEAPPGSKKMFWRSASWSASRTASQVPEGDEQSLNIPCA--ISSGPSRRC
PAAPLTPRSHHNSKARACLPPLQPLAISRRSLDEWPKAGSDDVGEWP-HPPTPSGN---K
TGERLKLDLSSTQQRVDKSSGLAKREKIAFFDKECSKVADHIYVGGDAVAKDKSILKNN
GITHILNCVXFICPEYFKSDFCYRSLWLQDSPSEDITSILYDVFDYFEDVREQSGRIFVH
CCQGVSRSTSLVIAYLMWREGQSFDDAFQYVKSARGIADPNMGFACQLLQCQKRVHAFPL
SPTSLLRMYKMSPHSPYDPLHLVPKLLNDPCPGSLDSRGAFIIQLPSAIYIWVGRQCETI
MEKDAKAAVCQIARYEKVEAPIMVVREGDEPVYYWDAFASILPMIGG---------SVIK
VQPGDRKVDAYNLDFEIFQKAIEGGFVPTLASSNNEHETHLPARENSWSSLKCKFASRFD
KGFRYVSKTPLSRVYSDSMMIVHSS--GSPSSTTSS---SSTASPPFLSPDSVCSTNSGN
SLKSFSQSSGRSSLRPSIPP-SLTLPKFSSLSLLPSQTSP-----KESRGVNT-----FL
QPSPNRKASPSLAERRGSLKGSLKLPGLADSNRGTPAFT-LHPDDSNDIVFN--------
-------L---EGIRNGDLYPPSDCKGTSVDSDLPEKEI-----------ISLISCSKSD
R--HKSGGDTDS------SGQPLACRWPSMEMITKLSRAYLDSESVIAIPLPSDAETG
SRNLYIWIGKSFSLDNNCSLVDSNKAADTVENVDWVQIGESILCQMDLPKDTPIKIVRES
EDQTELLALLSAL
>CER.bauva.BV-YZ2020.gnm2.ann1.rna-bv05500.t1
MVGEDDAPCQLSGNRKVFWRSASWSSSRSAAHNPNGEEKDFTDPDGISNTNEQTRRY
PPAPLTPRSQHNCKARSSLPPLQPLSIARRSLDEWPKASSDDIGEWPPQPPTPSGRGSA
---ERLKLDLSSIQRNPDKNGGLVKRDKIAFFDKECSKVAEHIYLGGDAVARDRDILKQN
GITHVLNCVGFVCPEYFKADFVYRTLWLQDSPSEDITSILYDVFDYFEDVREQGGRVFVH
CCQGVSRSTSLVIAYLMWREGQSFDDAFQYVKAARGIADPNMGFACQLLQCQKRVHAFPL
SPSSLLRMYRIAPHSPYDPLHLVPKMLTDPSSSALDSRGAFIIHIPSAIYVWIGKYCEAI
MERDARGAVGQIFRYERVQGPIVMIKEGEEPSYFWDAFSKFLPLMDKSGNRLETSKSSVK
ICPGERKVDSYNVDFEVFQKAIMGGFVPPFASSEDELETHLPARESSWSVLRRKFASANM
REFVSVPKLSFSRVYSDSMLCIHSSTHSSPSSFSSSSSSSSSSSPAYLSPDSISSDS
SSNSKCFSESSLDSPLAASSSIPISSSLSNFSNLSLLSNCTSQPASNNAEVHCVDLSQ
PCSLSALSKLRKPSTSLAERRGSLSKSLKLPVTNDKTRMINRSSTFHASRKDDVVLNSNV
NCSHQSDDTDRLSESSNCVESR-VNSF----------------EKGVTFTENCGESWVDS
SSKEELKSGSCNGIDESALLLCSMTQTLVYRWPSLEKIATFGAGDMDSKAAFAIFSLSTS
KNAESILYFWVGRSFNCDVSQVQLDSDRESDYLGVNDWNRIGSDVLAQFNVPKDTVIKIV
KENEEPAEFLAFL---
>CER.bauva.BV-YZ2020.gnm2.ann1.rna-bv08881.t1
MVGKEDAPCQLSGNRKMFWRSASWSSSRSASHNPDGEEKEFADPDGIGNTNGQTRRY
PPTPLTPRSQHSSKARSCLPPLQPLSIARRSLDEWPKASSDDIGEWPPQPSTPSGRGSG
---ERLKLDLSSIQRNPDKNGGLVKRDKIAFFDKECSKVAEHIYLGGDAVARDRDILKQN
GITHILNCVGFACPEYFKADFMYRTLWLQDSPSEDITSILYDVFDYFEDVREQGGRVFVH
CCQGVSRSTSLVIAYLMWREGQSFDDAFQYVKAARGIADPNMGFACQLLQCQKRVHAFPL
SPSSLLRMYRIAPHSPYDPLHLVPKMLSDPSSSALDSRGAFIIHIPSAIYVWIGKNCDPI
MERDARGAVGQIVRYERVQGPIIMVEEGEEPGCFWDAFSKILPLMDKSGNRLETSKSSIK
ICPGERKVDLYGIDFEVFQKAIMGGFVPPFASSEDEHETHLPARESSWSVLRRKFASTNM
REFVSAPKLSFSRIYSDSMLCIHSSTNSSPSSSLSSTSSSSSSSPAYLSPDSISSD
SSTNSKYCSELSLDSPS-------VSSSLSNFSNLSLLSNCISQTVSNNAEIRSVNIS
QPCSVSTPSELKKPSTSLAERRGSLSKSLKLSLMNEKTRMINRSTSLHVSREDDAVLNSN
VNLSHQSNSIDCLSESTNYVEKRGLNSMQLCEAASCAVATATVNSKGATFTENGSEPW
VGSSSEEELKSDSSNGIDESALLRCNMAQTLVYRWPSFEKIAKFGASHMDSKAVFVIFSL
STSKNAESILYFWVGRSFDCDISQVQLDSDRESDYLRGHDWNQIGRDVLAQFGLPKDTNI
KIVKENEEPAEFLAFLK--
>CER.cerca.ISC453364.gnm3.ann1.Cecan.1G049000.1
MVGNDDAPCQLSGNRKMFWRSASWSSSRSAAHNPDGEEKDFADPDGIGNTNGQTRRY
PPAPLTPRSQHNSKARSCLPPLQPLSIARRSLDEWPKASSDDIGEWPPQPPTPSGRGSG
---ERLKLDLSSIQRNPDKNGGLVKRDKIAFFDKECSKVAEHIYLGGDAVARDRDILKQN
GITHILNCVGFVCPEYFKADFVYRTLWLQDSPSEDITSILYDVFDYFEDVREQGGRVFVH
CCQGVSRSTSLVIAYLMWREGQSFDDAFQYVKAARGIADPNMGFACQLLQCQKRVHAFPL
SPSSLLRMYRIAPHSPYDPLHLVPKMLTDPSSSALDSRGAFIIHIPSAIYVWIGKNCEAI
MERDARGAVGQIVRYERVQGPIIMIKEGEEPAYFWDTFSKFLPLMDKSGNRLETSKSSVK
IYPGERKVDSYNVDFEVFQKAIMGGFVPPFASSEDEHETHLPARESSWSVLRRKFASANM
REFVSAPKLSFSRVYSDSMLCIHSSANSSPSSSSSSSSSSSSSSPAYLSPDSISSDSS
TNSKYFSESSLDSPSATSSSIPVSSSLSNFSNLSLLSNCTSQPVSNSAEICCGNLSQP
CSQSASSQLKKPSTSLAERRGSLSKSLKLPLMNDKTRVINRSSTFHASREDGVVLNSNVN
HSYQSDSIDRLSESNNCVENRGLNSIQLCEVALCAGAVARVNSKGGTFTKNGGEPWVD
SSSK-EVKSDSSNGIDESALLRCNMAQTLVYRWPSLEKIATFGASHMDSKAAFVIFSLNT
SKNAESILYVWVGRSFKCDISQVQLDSDRESDYLGVNDWNQIGCDVLAQFGLPKDTIIKI
VEENEEPAEFLAFLSKL
>CAE.chafa.ISC494698.gnm1.ann1.ChfasH1.8G017100.1
MVGKEDAPCQLSGSPKMFWRSASWSSSRSSALSREGDEKDFTDPDGVGNFSGQNRRF
PPVPLTPRSHQNCKARSCLPPLQPLSIARRSLDEWPKASSDDIGEWP-QPPTPSGRGNG-
--ERLKLDLSSIQRNPDKNGGLVKRDKIAFFDKECSKVAQHIYLGGDAVARDREILKQNG
ITHILNCVGFVCPEYFKADFVYRTLWLQDSPSEDITSILYDVFDYFEDVREQGGRVFVHC
CQGVSRSTSLVIAYLMWREGQSFDDAFQYVKSARGIADPNMGFACQLLQCQKRVHAFPLS
PSSLLRMYRIAPHSPYDPLHLVPKMLVDPSPFALDSRGAFIIHIPSAIYVWIGKNCEAIM
ERDARGAVGQIVRYERVQAPIVMIKEGEEPAYFWDAFSKYLPLMDKSGNQAGNSNSSVTN
SPGKRKVDLYDVDFEVFQKAIVGGFVPPFASSEDEHETHLPARESNWSILRRKFASANMK
EFVTLPKLSFSRVYSDSILLNYSSVNSSPSSSQSSSSSSSFSSPPYLSPDSISSDSSTNS
KNNSETSPDSPFATSTSAPVSSSLSNFSNLSLLSSCTSQPVSNKPEVHGVQL-------
TSSALKKPLTSLAERRGSLSKSLKLPLANDKIQVINRPSTIHAIWEDGSMENSKH-----
------------------------------------NEDRECSFVRNCGESSLCSPSREN
LKSISLDKIDREGMSQLNVIQPLVCHWPSLEKIATFVESDLDSKSAVVIFSRSMGKHA
ANVLYFWVGRSFNCDAS--WLDSDSESDHLKVVDWNQIGCSVIDQLSLPKDTIIKIIKEN
EEPDDFLSLLRTL
>PAP.lotja.MG20.gnm3.ann1.Lj1g3v3183530.1
MVGNDDAPCHLPTSRKMFWRSASWSSARNS-------DKGFADPDS--GGDAASR
RFTQPPLTPRSQQNCKARSCLPPLQPLSIARRSLDEWPKASSDDIGEWPQPPITPGGRGN
NNNGERLKLDLSSIQQSNKNNGGLVKRDKIAFFDKECSKVADHVYLGGDA
VARDREILKKNGITHVLNCVGFVCPEYFKADFVYRTLWLQDSPSEDITSILYDVFDYFED
VRELNGRVFVHCCQGVSRSTSLVIAYLMWREGQSFEDAFQFVKAARGIADPNMGFACQLV
QCQKRVHAFPLSPSSLLRMYRIAPHSPYDPLHLVPKMLSDPSPAALDSRGAFIVHIPSAI
YVWIGKNCEAIMERDARGAVGQIVRYERVQGPTIMIKEGEEPAYFWDAFSKFLPLMDTSG
NRVGSSRPGVKIFPGERKVDSYDVDFEVFKRAITGGFVPPFASSEDEHETHLPARESSWS
ALRGKVSSANTKEFVSAPKSSIPRVHSDSMLYIHTSAKSSPSPSISLSSSSSYSSPSF
VSSDSISSESSTRSKFLPALSPDSSS----------------------------------
------------------------------------------------------------
------------------------------------------------------------
------------------------------------------------------------
------------------------------------------------------------
------------------------
>PAP.medtr.A17_HM341.gnm4.ann2.Medtr7g023250.1
MVGNDDAPCHLSNSRKMFWRSASWSSARSAASNPSGEESNFTDPNSGGGGDNTNR
RFPPPPLTPRSQQNCKARSCLPPLQPLSIARRSLDEWPKASSDDIGEWPQPPITPGGRG
NGNNGERLKLDLSTIQQNNRNNGGLVKRDKIAFFDKECSKVAEH
VYLGGDAVAKDREILKRNGITHVLNCVGFVCPEYFKGDFVYRTLWLQDSPSEDITSILYD
VFDYFEDVREKNGRVFVHCCQGVSRSTSLVIAYLMWREGQSFDDAFQFVKAARGIADPNM
GFACQLLQCQKRVHAVPLSPSSLLRMYRIAPHSPYDPLHLVPKMLTDPSLSALDSRGAFI
VHIPSALYVWIGKYCAAIMERDARGAADQIVRYERVQGSIIMIKEGEEPPSFWDAFSKFL
PLMDMPGNRVESYKSSVRIFPGERKVDAFDVDFEVFRKAIVGGFVPPFASSENDHETHLP
ARESSWSVLRRKNSCPDVKEFLSAPKLSLPRVYSDSMLCIHASANSFPSPSMLSTDSS
SSSSPPFVSPDSISSDSSNHSKLLLELSPDSSSLVFTPVPVSSSLSSFSNLSLLSNYSSQ
PVSNCTDIHGVKLPHLCSRSASLPLKKPSTSIAERRGSLSKSLKLPLMNDNTKVIDKPS
TIPSSREHGVLASSKFSCMQDSDSIEYLFESTANVKNGGMNSIQQCEPASCPDIADCVGC
NELSVLRNCVEPSVDSLSGEDLKSASSKGNYESGSSQCSKIQSLVYRWPSLEKIEAFGAN
HLGSEAAFAVFSPSIHMHARNILYIWVGSSFKLDASQVRLDSDRRSDLIGAVDWNKIGCD
LLAQFNLPHNTVTKIVKENEEPQEFLALLSSL
>CER.phach.longxuteng.gnm1.ann1.LXT01049.t1
MVGMDDAPCQLSGNRKIFWRSASWSSSRSAAHNPDGEEKDFADPDGIGNINGQTRRY
PPAPLTPRSQHNCKARSSLPPLQPLSIARRSLDEWPKASSDDIGEWPPRPPTPCGRGSG
---ERLKLDLSSIQKNPDKSGGLVKRDKIAFFDKECSKVGEHIYLGGDAVARDRDILKQN
GITHILNCVGFVCPEYFKADFVYRTLWLQDSPSEDITSILYDVFDYFEDVREQGGRVFVH
CCQGVSRSTSLVIAYLIWREGQSFDDAFQYVKAARGIADPNMGFACQLLQCQKRVHAFPL
SPSSLLRMYRIAPHSPYDPLHLVPKMLIDPSSSALDSRGAFIVHIPSAIYVWIGKNCEAI
MERDARGAVGQIVRYERVQGPIIMIKEDEEPSCFWDAFSKFLPLMDKSGNRLETNKSSIK
IFPGERKVDSYDVEFEVFQKAIMGGFVPPFASSEDEHETHLPARESSWSVLRRKFASANM
KEFVSAPKLAFSRVYSDSMLCIFSSTHSSPSSSSSSSSSTSSSSPAYLSPDSISSD
SSTNSKYFSESSLDSPLAALSSIPISSSMSNLSNLSLLSGCTSQPVSNNAEVHCVNLS
QRCSLSASSLLKKPSTSLAERRGSLSKSLKLPGMNDKTRVINRSSTFHASREDDVILNSS
VNCSHQSDGIDRLSESNNFVESR-VNSFE----------------KAATFTKNCGESWVD
SSSKEEVKSGSCNGIDGSALLRCNMTQTLVYRWPSLEKIATFGASHMDSKAAFVIFSLST
SKNAESILYFWVGRSFNCDISQVQLGSDRKSDYLGVNDWNQIGCDVLAQFNLRKDTVIKI
VKENEEPAEFLAFLSKL
>CER.phach.longxuteng.gnm1.ann1.LXT43956.t1
MGGKDDAPCQLTGNRKMFWRSASWSSSRSAAHNPDGEEKEFADPDGIGNTNGQTRRY
PPAPLTPRSQHTSKARSCLPPLQPLSIARKSLDEWPKASSDDIGEWPPQPSTPSGRGSG
---ERLKLDLSSIQRNPDKNGGLVKRDKIAFFDKECSKVAEHIYLGGDAVARDRDILKQN
GITHILNCVGFACPEYFKADFIYRTLWLQDSPSEDITSILYDVFDYFEDVREQGGRVFVH
CCQGVSRSTSLVIAYLMWREGQSFDDAFQYVKAARGIADPNMGFACQLLQCQKRVHAFPL
SPSSLLRMYRIAPHSPYDPLHLVPKMLTDPSLSALDSRGAFIIHIPSAIYVWIGKNCEAI
MERDARGAVGQIVRYERVQGPIIMIKEGVEPGYFWDAFSKFLPSMDKSGNRQETSKSSVM
ICPAERKVDSYNIDFEVFHKAIMGGFVPPFASSEDEHETHLPARESSWSVLRRKFASPNM
REFVSAPKLSFSKVYSDSMLCINSSANSSPSSSSSLPSSSSSSSPAYLSPDSISSDSSTN
SKYFSESSLDSS-------PVSSSLSNFSNLSLLSNCTSQAVSNNAEIGCVNLSQPCS
LSAPSELKKPPTSLAERRGNLSKSLKLQLMNEKTRMINRSTRFHVNREDGAVLNNNVNHS
HQSDSIDCLSESNNCVEKRGLNSIQLCEAVSCAGAVAPVNSKGAIFTNNGIEPWVGSS
SKAELKSDSSNGIDEIALLRCNMTQTLVYRWPSFEKIATFGAGQMDSKAAFVIFTLSTNK
NAESILYFWVGRSFDCDISQVQLDSDRESDYLGVHDWNQIGCDVVAQFGLPKDTIIKIVK
ENEEPAEFLAFLSKL
>PAP.phavu.G19833.gnm2.ann1.Phvul.008G015300.1
MVGNDDA-GHLSASRKMFWRSASWSSSRTAANASSGEGKGFADSGSVEGSHGQNRRFP
PPPLTPRSQQNCKARSCLPPLQPLSIARRSLDEWPKAGSDDIGEWPQPPTTPGGRGNGSN
GERLKLDLSSIQHNNSNNGGLVKRDKIAFFDKECSKVADHVYLGGDAVARDRDIL
KHNGITHVLNCVGFVCPEYFKADFVYRTLWLQDSPSEDITSILYDVFDYFEDVREQGGRV
FVHCCQGVSRSTSLVIAYLMWREGQSFDDAFQFVKAARGIADPNMGFACQLLQCQKRVHA
FPLSPSSLLRIYRIAPHSPYDPLHLVPKMLMDPSSAALDSRGAFIVHIPSAIYVWIGKNC
EAIMERDARGAVGQIVRYEKVQGPIVMIKEGEEPAYFWDAFSNFLPLMDKSGNRVEDRNL
SSKVLPDERRVEAYDVDYEVFKKAIMGGFVPPFASSENEHETHLPARESSWSALRRKVAS
ANMKEFVSTPKLSFPRVYSDSMLCIHTSANLSPSSSLSSSSSSSSSSPSFVSPDSISS
DSSTHSKFLSEVSPDSSSLVLTPVPVSSSLSSFSNLSISSNSTSKTVSNSTDILGVKLSH
PWSQSASLPLKKPSTSLAERRGSLSKSLKLPLRNDKKQVMDKPSTFDNSQEYDIVGNGN
VSYLQLSDSKDNFCESNNHAKDGSVDSFQKCELALCPSTVDSTHLKESSLVRNSVEPLID
SSSVEDAQSAALEGTNESGLQQFNVAQTSVYHWPSLEKIETFGTGHLDSKAAFVIFS
PGTHVHAGNMLYIWVGRSFNCEASQVHLDIDKQLDCLGAVDWNQIGCDLLVRFSLPKNTV
FKIVKENEESSEFLALLSSL
>OUT.prupe.Lovell.gnm2.ann1.Prupe.2G228100.1
MVSKEDAPAQLSSSRKMFWRSASWSASRTTPHNPETEEKDLADPNAVGNSVQN
HRRFPV-PLTPRSQQNSKARSCLPPLQ-LPLARRSLDEWPKAGSDDIGEWP-QPPTPSGR
GG---GERLKLDLSTIQRNPEKNGGLVRRDKIAFFDKECSKVAEHIYLGGDAVARDRDIL
KQNGITHVLNCVGFVCPEYFKADFVYRTLWLQDSPTEDITSILYDVFDYFEDVREQGGRV
FVHCCQGVSRSTSLVIAYLMWREGQSFDDAFQYVKAARGIADPNMGFACQLLQCQKRVHA
FPLSPSSLLRMYRIAPHSPYDPLHLVPKMLNDPSPSALDSRGAFIVHIPSAIYVWIGKNC
EAIMERDARGAVCQIVRYERVQGPITIIKEGEEPAYFWDAFSNILPLMDRSGNGGEVGES
TVKIRPGARKTDGYNVDFEIFQKAIRGGFVPPFASSENEHETHLPARESSWSMLRRKFAS
GSMKEFVLAPRISLSRVYSDSMMLVHTAKTNS--SASSSSSSSSSSSPLYLSPDSISSES
STSSKYFSESSMDSPSAASCSLPVSSTLSNDSDVSLLSKSSDQPMSNSPENVVSNCSQ
SYSRSTSLPSKKLS-SLAERRGSLS--LKLPVMSDKMRLMCTSSKFLSTKEDGVRINDST
CSVGHLDDIDKVLEPKDGVQNGGEDSRQQCNICQ----------KEPSFIKHSAEPWKNC
PLEEGAGSSASKETGESCRAQCNFMQPFVCRWPSLEKIATFGVRELDSKSAFTIYSPNTG
KSEDSVLYLWVGRFFHCGNFPIQLDSGRERTDVEETDWDQVSCDVLIQMGMPKDTIIK
IVKENEEPVEFLELLSLL
>OUT.quisa.S10.gnm1.ann1.Qs0072610.1
MVGNDDAPTQLSGSRRMFWRSASWSSSRSSLINPDGEVKDYADPDGIGKSNGQ
NRRFPPAPLTPRSQQN-KARSCLPPLQPLSIARRSLDEWPKAGCDDIGEWP-LPPTPSGR
GNG---ERLKLDLSSIQRNPDQNGGLVKRDKIAFFDKECSKAAGHIYFGGDAVARDRDIL
KQNGITHVLNCVGFVCPEYFKVDFLYRTLWLQDSPSEDITSILYDVFDYFEDVREQGGRV
FVHCCQGVSRSTSLVIAYLMWREGQSFDDAFQYVKAARGIADPNMGFACQLLQCQKRVHA
FPLSPSSLLRMYRIAPHSPYDPLHLVPKMLTDPSPSALDSRGAFIMHIPSAVYVWIGKNC
ESIMEREARGAVGQLVRYERVKGPILMIREGQEPGYFWDAFSNNLTLLEKSGNGVEVGNC
AV-----KKKVDSYDVDFEVFQKAIMGGFVPPFASSENEHETHVPARESSWSVLRRKFAS
TDMKEFVSAPKLSFSRVYSDSMMLVHSSTNSSPPSLSSMSS--SSSSPPYLSPDSLSSDS
----KYFSKSSLDSPSGTLCSLPVSSSLFN------------------------------
------------------------------------------------------------
------------------------------------------------------------
------------------------------------------------------------
------------------------------------------------------------
--------------
>OUT.quisa.S10.gnm1.ann1.Qs0277050.1
MVGNDDAPTQLSGSRKMFWRSASWSSSRSSLHNPDGEEKDFADPDGIGKSNGQ
NRRFPPAPLTPRSQQN-KTRSCLPPLQPLSIARRSLDEWPKAGSDDIGEWP-QPPTPSGR
GSG---ERLKLDLSSIQRNPDKNSGLVKRDKIAFFDKECSKVAGHIYLGGDAVARDRDIL
KQNGITHVLNCVGFSCPEYFQADFMYRTLWLLDSPSEDITSILYDVFDYFEDVREQGGRV
FVHCCQGVSRSTSLVIAYLMWREGQSFDDAFQYVKAARGIADPNMGFACQLLQCQKRVHA
VPLSPSSLLRMYRIAPHSPYDPLHLVPKMLSDPSPSALDSRGAFIILIPSAIYVWIGKNC
ESIMERDTRGAVGQLVRYERVQGPILMIREGAEPSYFWDAFANLLPLMEKSGNGVEIGHS
TV-----KRKVDSYDVDFEVFHKAIMGGFVPPFASSENEHETHLPARESSWSVLRRKFAS
PDMKEFVSAPKLSFSRLYSDSMMLVRSSTNSSLPSLSSMS--SSYSSPFYLSPDSLSSDS
SNNSKCLSESSLDSPFVASCSHPVSSPLSNFSNLSLISNCSSQPISNSLKVPDVNLTQ
SFSHSDSSPSKKISPSLAERRGSLTKSLKLPLVTDKTRVTNSPSTLLTSQEYGVKLNTDV
NL-RESESMKKSEK--ENVEHGEVNSARLSELKIFPGDVASVDSKEAVFVRKHGEPWK
NNISREGLGFSASNAIDESGSVRSNPTLGLVCHWPSLEKIVNFGASDLDSEAAFAIFLPS
ASKNEETILYFWIGRSFHCDVSQIGLDSERELGYIEVIDWNKVGCDVLTRMGLPKDTS
IKIIKENEEPLEFRALLSIL
>CAE.sento.Myeongyun.gnm1.ann1.Sto08g259280
MVGKEDAPCQLSGSPKMFWRSASWSSSRSSALGRDGDEKDFADPDGMGNFSGQNRRF
PPVPLTPRSQQNCKARSCLPPLQPLSIARRSLDEWPKASSDDIGEWP-QPPTPSGRGNG-
--ERLKLDLSSIQRNPDKNGGLVKRDKIAFFDKECSKVAQHIYLGGDAVARDRDILKQNG
ITHILNCVGFVCPEYFKADFVYRTLWLQDSPSEDITSILYDVFDYFEDVREQGGKVFVHC
CQGVSRSTSLVIAYLMWREGQSFDDAFQYVKAARG-------------------------
-----------------------------------------------------KNCEAIM
ERDARGAV----------------------------------------------------
------------------------------------------------------------
------------------------------------------------------------
-------------------VSSSLSNFSNLSLLANCTSQPLSDRAEVHGVKFSGPYSQ
SSSSALKKPLISLAERRGSLSKSLKLPLTNDKPQVINRPPTFCAIRGDGFVVNSK----H
DD--------------DR-GNSI-----LQCPIPVKNMDYKEVSYIRNCGEPLVCSSSTE
DLKSTTSNKIDKGGLSQSTMTQTLVYDWPSLEKIVTFRKSHLDSKSAFVIYTPNMGKH
AENVLYFWVGQSFNCDASQAWLDSDRESDYLRAVDWNQIGCSVLAQFSLPEDTIIKE---
--------------
>DET.singl.CAF01.gnm1.ann1.evm_model_Chr09_283
MVGKEDAPC-LSGCPKMFWRSASWSSSRSTAHNPEGQEKEFADPDG--NIHGQNRRYPPA
PLTPRSQQNCKARSCLPPLQPLSIARRSLEEWPRASSDDIGEWPPQPPTPSGRGNG---
ERLKLDLSSIQRNPDKNAGLVKRDKVAFFDKECSKVAKHIYLGGDAVARDRDILKQNGIS
HILNCVGFVCPEYFKADFVYRTLWLHDSPSEDITSILYDVFDYFEDVREQGGRVFVHCCQ
GVSRSTSLVIAYLMWREGQSFDDAFQYVKAARGIADPNMGFACQLLQCQKRVHAFPLSPS
SLLRMYRIAPHSPYDPLHLVPKMLTDPSTSALDSRGAFIVHIPSAIYVWIGKDCEAIMER
DARGAVGQIVRYEKVQVPITMVKEGEEPTCFWDAFSSFLPSMDKSGNKVEGSRSSVQNCP
GERKVDSYNVDFEVFHKAIMGGFMPPFASSEDEHETHLPARESSWSVVRRKFASASMKEF
VSAPRLSFSRVYLDPILGIHLSTNSSPSSSLSSS---SSLSPLYYSPDSVSSDSSTNSSH
FSESSLDSPSVPLSSVSVSSPLSNFSNMSLLSSCTSHLVPNTEEIYGVNLSQPGSHSA
SS-LQKPSTSLAKRRGSLSKSLKLPLVNESAWGMNRPSPFLSSQG--AV-N-GIGDLDHS
DIIYQLPESNISVTNRGLDSFPNRQMTVYPDAIASVDSKGAGFFRNFGDSRADSSSR-
DVKSTLSNGL---GLLQCNMIQTLVYRWPSLEQIAEFGASDLDSDAAFVIFSSSTSKN
AESILYFWLGRSFNSDKSLVRLDRNKGSDNPSVTDWNLIGHDLLAQFGLPKDTIIKIVRE
SEEPADFLALLSKL
>OUT.vitvi.PN40024.gnm2.ann1.VIT_213s0019g00070.4
MVGKEDGPYQVAGNRKTFWRSASWSSSRTGLRNPESEEKDCSDPNGIGNNSGQNRR
FPA-PLTPRSQQNCKARACLPPLQPLSIARRSLDEWPKASSDDVGEWP-QPPTPSGRDMN
KGGDRLKLDLSAIQKNPDKNGGLVRRDKIAFFDKECSKVAEHIYLGGDAVAKDREILKQN
RITHILNCVGFVCPEYFRADFVYRTLWLQDSPSEDITSILYDVFDYFEDVREQGGRVFVH
CCQGVSRSTSLVIAYLMWREGQSFEDAFQYVKAARGIADPNMGFACQLLQCQKRVHAFPL
SPSSLLRMYRIAPHSPYDPLHLVPKMLNDPSPSALDSRGAFIVHVPSAIYVWIGKNCEFI
MERDARAAVCQIVRYERVQGPITVIKEGEEQSYFWDAFSNLLPLMDKSVNGVEVGKSMVD
VCLGERKVDSYNVDYEIFKKAISGGFVPPFASSETEHETHLPVRESSWSALRRKFAFGNM
KEFISAPRLSFHRVFSDSMLIVGVDTSSSPSSSSSASSSS
SSSSPPYLSPDSISSDSSGTSKYFSESPLMSPSTVACPLPLSSTLSTLSNLSLFTSSTSN
TSSNNPELVSVT-SQHSSQSVSLPFKRFPVSLAERRGSLSKSLTLPVL
TDETRLKNNVSTSVSCQEDAVRIDNTCSFSEPCSSVEHVSEFKNGARNGDGNSTEQCEL
RISSGRVASDDSKDIGFVRNGDETLRNDPLEGSQDSTVLTGMMEA---HGDPVQPLVCC
WPSLEKFASFGAGDLDSKAAFVFFFPSTGKAEDRIIYIWVGRSFNHGNTRALLDSSRE
VGDLEEIDWNQVGCDVRSQLGLPEDTAIKV--QNLCFSIFCLILL--
