# Supplementary material for: Legume genome structures and histories inferred from Cercis canadensis and Chamaecrista fasciculata genomes
Source: Plant J. 2026 Jun 10;126(5):e70981. doi: 10.1111/tpj.70981 (PMC13252982; doi:10.1111/tpj.70981)
Supplement: Supplementary file 4 — Data S4. Manuscript supplement; Compressed directory of aligned sequences from 2212 low‐copy gene families, for calculation of a consensus species tree. [file TPJ-126-0-s010.gz › S4_consen_species_tree/40_aln_fas_cln1/Legume.fam3.07221]

>CAE.acacr.Acra3RX.gnm1.ann1.g23270.t2
--VSSGSNASKMLPPRQQSRAGGLQTSLSLVSSDPRLSPEEPRSNSDNIRESPTE
SASSRETWPTAEATAGKKMDNGKAENDFPEQSVIRRVSSADKITLQDIGRERVDMISEKM
DHLPEEFLEQLKNSLRVILEGGNGSQHREEFFNLQKLVQSRTDLTAKTLIRAHRVQLEIL
VAINTGIQAFLHPNISLSQTSLIEIFVYKRCRNIACQNLLPADDCTCEICTSRNGFCNLC
MCVICNKFDFEVNTCRWIGCDLCSHWTHTDCAIRDQLICMGPSAKSGAGPSEMVFRCHAC
KRTSELLGWVKDVFQHCAPSWDGEALMRELDSVSRIFHGSKDPRGTKLFWKCDDLKEKMK
SGRVEPNAACSAILMFFQELEVDSPKSLENGESGRMIAPQEACNRIADVVQEAIRKMELV
ADEKMKMFKKARLALEACDRDLADKAREAAELKMDRQKKKLQIEELERIVRLKTAEADMF
QLKANEAKREAERLQRIALAKSDKSEEEYTSNYLKQRLSEAEAEKQYLYEKIKLQEGSRS
WQSS-GGDPSQILMYSKIHDLLS--------------------
>PAP.aesev.CIAT22838.gnm1.ann1.Ae07g00720.1
-----------MLPPRQQSRVGGLQTSLSLVSSDPRLSPEDPRSNSDNLRESPTESASSR
ETWPTADAIAAKKMENGKAEIDCPEQSVIRRVSSADKITLQDIARERVDVICEKMHHLPE
EFLDELKNGLRLILEGGNGSQNREEFFILQKLVQSRSDLTAKTLIRAHRVQLEILVAINS
GIQGFLHPSISLSQTSLIEIFVYKRCRNIACQSQLPAEDCTCETCTNSNGFCNLCMCVVC
SKFDFEVNTCRWIGCDLCSHWTHTDCAIREQLISMGPSVKSGAGASEMVFRCQACNRTSE
LLGWVKDVFQHCAPSWDGEALIRELDFVSRIFHGSKDPRGRKLFWKCDDLKEKLKTGKVE
SKAACRAILMVFQELEMDSPKSLENAESGRLIAPQEACNRIAEVVQEAIRKMEIVADEKM
RMFKKARLALEACDRELADKAREAAELKMDRQKKKLQVEELERIVRLKTAEADMFQLKAN
EAKREAERLQRIALAKSDKSEEEYTSNYLKQKLSEAEAEKQYLYEKIKLQESSRVSQSSS
GGDPSSMLMYSKIHDLLYSVPPKADSQSNDCHPFRSNP
>OUT.arath.Col0.gnm9.ann11.AT3G07780.2
MGTSSGSNLHQMLPPRQQ-----LQTSLSLVSSDPHLS----RSNSGIVRESPAESASS
QETWPTSKSIMGRKTDSGKTGPDSHDQHVIRHVSIADKVSLRDIARERLDIVAERMHRLP
EEYLEELKNGLKAILEG-NGAQPIDEFMFLQKFVQTRSDLTSKTLVRAHRVQLEVLVVIN
TGIQAFLHPNINLSQSSLIEIFVYKRCRNIACQNELPADGCPCEICANRKGFCNLCMCVI
CNKFDFAVNTCRWIGCDVCSHWTHTDCAIRDGEISMGVSPKSVSGMGEMLFKCRACNHTS
ELLGWVKDVFQHCAPNWDRESLMKELDFVSRIFRGSEDTRGRKLFWKCEELMEKIKGGLA
EA-TAAKLILMFFQEIELDSPKSLESGEGGGTIAPQDACNRIAEVVKETLRKMEIVGEEK
TRMYKKARMGLEECEREVEEKAKQVAELQMERQKKKQQIEEVERIVRLKQAEAEMFQLKA
NEAKVEAERLERIVKAKKEKTEEEYASNYLKLRLSEAEAEKEYLFEKIKEQE----S-GG
NGGEASQAVMYSKIREMLYNASPRVDPRSNQRNPFRSNP
>OUT.arath.Col0.gnm9.ann11.AT5G48160.1
MGTSSGSNHHQMLPPRQQQRSGGLETALSLVSSDQ-----EPR------RESPAESAS
SQETWPLGDTVAGKKSMSQKTEPDSMEQTVMHHVSNADKVSVRDIARERVELVAERMH
RLPDEFLDELKNGLKSILEG-NVAQSVDEFMFLQKVVQSRTDLSSVTLVRAHRVQLEILV
AINTGIQAFLHPNISLSQPSLIEIFVYKRCRNIACQNQLPADDCYCDICTNRKGFCNLCM
CTICNKFDFSVNTCRWIGCDLCSHWTHTDCAIRDGQITTGSSAKNNSGPGEIVFKCRAC
NRTSELLGWVKDVFQHCAPNWDRESLMKELDFVSRIFRGSEDQRGRKLFWKCEELIDKIK
GGLAEA-TAAKLILMFFQEIESDSAKSFENGEGGRLMAPQDACNRIAEVVQETLRKMEIV
AEEKMRMFKKARMALETCDRELEDKAKEVSELKAERQKKKLQIDELERIVRLKQAEADMF
QLKANEAKREADRLQRIVLAKMDKSEEEYASNYLKQRLSEAEAEKQYLFEKIKLQENSRV
ASQSSGGDPSQVMMYSKIRDLLYNLSPKVDPQLNERNPFRSNP
>CER.bauva.BV-YZ2020.gnm2.ann1.rna-bv29051.t1
-----------MLPPRQQSRVGGLQTSLSLVSSDPRLSPEEPRSNSDNNRDSPTESASSR
ETWPTADAIAAKKMENGKAENDGMEQSVIRRVSCADKITLQDIARERVDMISEKMEHLPE
EFLEELKNGLRVILEGGNGSQHREEFFILQKLVQSRTDLTAKTLLRAHRVQLEILVAINT
GILGFMHPSISLSQNSLIEIFVYKRCRNIACQNQLPADDCTCEICTNRNGFCNLCMCVIC
NKFDFEVNTCRWIGCDLCSHWTHTDCAIRDQLICMGPSVKSGAGPSEMVFRCQACNRTSE
LLGWVKDVFQHCAPSWNGEALMRELDFVSRIFQGSKDPRGTKLFWKCKELKEKMKSGIAE
SKAACRAILLFFQELEVESPKSLENGESGRLIAPQEACNRIAEVVQEAIRKMDMVADEKL
RMFKKARMALDSCDRELADKAREAAELKMERQKRKLQVEELERIVRLKTAEAEMFQSKAN
EAKREAERLQRIALAKQDKSEEEYTSNYLKQRLSEAEAEKKYLYEKIKLQESSRTSQGSS
GGDPSQMLLFSKIHDLL---------QPNERHSLRTNP
>CER.cerca.ISC453364.gnm3.ann1.Cecan.4G121300.1
-----------MLPPRQQSRVGGLQTSLSLVSSDPRLSPEEPRSNSDNNRDSPTESASSR
ETWPTADAIAAKKMENGKAENDGMEQSVIRRVSSADKITLQDIARERVDMISEKMEHLPE
EFLEELKNGLRVILEGGNGSQHREEFFILQKLVQSRTDLTAKTLIRTHRVQLEILVAINT
GIQGFLHPSISLSQNSLIEIFVYKRCRNIACQNQLPADDCTCEICTNRNGFCNLCMCVIC
NKFDFEVNTCRWIGCDLCSHWTHTDCAIRDQLICMGPSVKSGAGPSEMVFRCQACNRTSE
LLGWVKDVFQHCAPSWDGEALMRELDFVSRIFHGSKDPRGRKLFWKCEELKEKMKSGMAE
SKTACRAILVFFQELEVDSPKSLENGESGRLIAPQEACNRIAEVVQEAIRKMEMVADEKL
RMFKKARLALDSCDRELADKAREAAELKMERQKRKLQVEELERIVRLKTAEAEMFQSKAN
EAKREAEKLQRIALAKQDKSEEEYTSNYLKQRLSEAEAEKQYLYEKIKLQESTRTSQSSS
GGDPSQMLIFSKIHDLL---------QPNERHPFRTNP
>CAE.chafa.ISC494698.gnm1.ann1.ChfasH1.7G012100.1
-AASSGSNSSKMLPPRQQSRVGGLQTSLSLVSSDPRLSPEEPRSNSDNIRESPTES
ASSRETWPTADASAAKKMKNGKADNDCPEQSVIRRVSSADKITLQDIARERVDIVSEKML
HLPEEFLEELKNSLRVILEGGNGSQHRDEFFILQKFVQSRTDLTAKTLIRAHRVQLEILV
AINTGIQGFLHPNISLSQTSLIEIFVYKRCRNIACQNQLPADDCSCEICTGRNGFCNLCM
CVICNKFDFEVNTCRWIGCDLCSHWTHTDCAIRDQLISMGPSTKSGTGPSEMVFKCHACK
RTSELLGWVKDVFQHCAPSWDGEALMRELDFVSRIFHGSKDPRGRKLFWKCDDLKDKMKS
GIVEPNAACRAILMFFQELEVDSPKSLENGESGRLIAPQEACNRIADVVQEAIRKMEMVA
DEKMRMLKKARLALDACDRELADKAREAHELKMDRQKKKLQIEDLERIVRLKTAEADMFQ
FKATEAKREAERLQRIALAKSDKSEEEYTSNYLKQRLSEAEAEKQYLYEKIKLQESSRAS
QSSNGGDPSQMLMYSKIHDLLYSVPPKADSQPNDRHPFRTNP
>PAP.lotja.MG20.gnm3.ann1.Lj0g3v0001909.1
-----------MLPMRQQSQVGGLQTSLSLVPSDPHLSPDEPRSNSD--RESPTESASSQ
ETWPTADAPAAKKVENGKAEINCIEQSVIRRVSSADKITLQDIARESVDIICEKMHRLPE
EFLEEMKNGLRLILEGGNGSQHREEFFILQKLVQSRTDLTPRTLVRAHRVQIEILAAINT
GIQGFLHPSISLSQTSLIEIFGYKRCRNIACQNQLPADDCTCEICTNNNGFCNLCMCVVC
NKFDFEVNTCRWIGCDLCSHWTHTDCAIREQLICMGPSVKSGAGPSEMVFRCQACNRTSE
LLGWVKDVFQHCAPSWDGEAFVRELDYVSKIFHVSKDPRGRKLYWKCDDLKEKLRTRKMD
SKAACRAILMLFQELEVDSPKGLENGESGRVVAPQDACNRIAEVVQEAIRKMEMVADEKM
RMFKKARLALDACDRELADKAREVAELKMERQKKKSQVEELEKIVRLKNAEADMFQLKAN
EAKREAERLQRIALAKQDKSEEEFTSNYLKQRLNEAEAEKQYLYEKIKLQESSRVSHSG
SGGDPSQILMYSKIHDLLYNVPPKADSQANLRHPFRTNP
>PAP.lotja.MG20.gnm3.ann1.Lj0g3v0089799.1
------------------------------------------------------------
------------------------------------------------------MHRLPE
EFLEEMKNGLRLILEGGNGSQHREEFFILQKLVQSRTDLTPRTLVRAHRVQIEILAAINT
GIQGFLHPSISLSQTSLIEIFGYKRCRNIACQNQLPADDCTCEICTNNNGFCNLCMCVVC
NKFDFEVNTCRWIGCDLCSHWTHTDCAIREQLICMGPSVKSGAGPSEMVFRCQACNRTSE
LLGWVKDVFQHCAPSWDGEAFVRELDYVSKIFHVSKDPRGRKLYWKCDDLKEKLRTRKMD
SKAACRAILMLFQELEVDSPKGLENGESGRVVAPQDACNRIAEVVQEAIRKMEMVADEKM
RMFKKARLALDACDRELADKAREVAELKMERQKKKSQVEELEKIVRLKNAEADMFQLKAN
EAKREAERLQRIALAKQDKSEEEFTSNYLKQRLNEAEAEKQYLYEKIKLQESSRVSHSG
SGGDPSQILMYSKIHDLLYNVPPKADSQANLRHPFRTNP
>PAP.lotja.MG20.gnm3.ann1.Lj2g3v3337760.1
-----------MLPPRQQSRVGGLPTSLSLVSSDPRLSPEEPRSNFDALRESPTESANS
RETFPTADAIAAKKMENGKAEINFPDQSIIRRVSSADKISLQDIARERVDVICEKMHRLP
EEFLEELKSGLRVILEGGNGSQHREEFFVLQKLVQSRADLTAKTLIRAHRVQLEILVAIN
TGIQGFLHPSISLSQTSLIEIFVYKRCRNIACQNQLPADDCTCETCTNNNGFCNLCMCVI
CSKFDFEVNPCRWIGCDLCSHWTHTDCAIREQLICMGPTVKSGAGPSEMVFRCQACNRTS
ELLGWVKDVFQHCAPSWDGEALMRELDFVSRIFHGSKDPRGRKLFWNCDDLKEKLKX---
------------------------------------------------------------
------------------------------------------------------------
------------------------------------------------------------
---------------------------------------
>PAP.medtr.A17_HM341.gnm4.ann2.Medtr5g097360.1
-----------MLPPRQQSRVGGLQTSLSLVSSDPRLSPEDPRSNSDNLRESPTESASSR
ETWPTADAIAAKKMENGKADIDCPDQSVIRRVSSADRISLQDIARERVDVIHEKMLRLPG
EFLEELKTGLRVILEGGNGMQHRDEFFILQKLVQSRSDLTAKTLIRAHRVQLEILVAINT
GIQGFLHPNISLSQPSLIEIFLYKRCRNIACQNQLPADDCSCETCTNNSGFCNLCMCTIC
SKFDFEVNTCRWIGCDLCSHWTHTDCAIREQLICMGPPVKSGSGPSEMVFRCQSCSRTSE
LLGWVKDVFQHCAPSWDGDSLMRELDFVSRIFHGSKDHRGMNLFWKCDDLKEKLKSRKME
AKAACRAILTVFQELDLDSPKSLENVESGRLIAPQEACNRIAEVVQEAIRKMEFVADEKM
RMFKKARLALEACDRELADKAREAEELKMERQKKKSQIEELERIVRLKNAEADMFQLKAN
EAKREAERLQRIALAKSDKSEEEYTSNYLKQKLSEAEAEKQYLYEKIKLQESSRLSQSS-
-GDPSSMLMYSKIHDLLYNGPPKADSQSNDCHPFRTNP
>CER.phach.longxuteng.gnm1.ann1.LXT15597.t1
MGTSSGSNSSQILPPHQQSRVGGLQTSLSLVSSDPRLSPEEPRSNSDNNRDSPME
SASSRETWPTADAIAAKKMENGKAENDGMEQSVIRRVCSADKITLQDIARERVDMISEKM
EHLPEEFLEELKSGLRVILEGGNGSQHREEFFILQKLVQSRTDLTAKTLIRAHRVQLEIL
VAINTGIQGFLHPSISLSQNSLIEIFVYKRCRNIACQSQLPADDCTCEICTKRNGFCNLC
MCVICSKFDFEVNTCRWIGCDLCSHWTHTDCAYRDQLICMGPSVKSAAGASEMVFRCQAC
NRTSELLGWVKDVFQHCAPSWDGEALMRELEFVSRIFHGSQDPRGKKLFWKCEDLKEKMR
SGVVESKAACRAILLFFQELEVDSPKSLENGESGRLIAPQEACGRIAEVVKEAIRKMEMV
ADEKLRMFKKARLALDNCDRELADKAREAAELKMERQKRKLQVEELERIVRLKTAEAEMF
QSKANEAKREAERLQRIALAKQDKSEEEYTSNYLKQRLSEAEAEKQYLYEKIKLQESTRT
SQSSSGGDPSQRLIFSKIHDLL---------QPNERHPFRTNP
>CER.phach.longxuteng.gnm1.ann1.LXT63747.t1
-----------MLPPRQQSRVGGLQTSLSLVSSDPRLSPEEPRSNSDNNRDSPTESASSQ
ETWPTADALAAKKMENGKAETDGTEQSVIHRVSSADKITLQDIARERVDMISEKMEHLPE
EFLEELKNGLRVILEGGNGSQHREEFFILQKLVQSRTDLTTKTLMRAHRVQLEILVAINT
GIQGFLHPSISLSQNSLIEIFMYKRCRNIACQSQLPADDCTCEICTNRNGFCNLCMCVIC
NKFDFEVNTCRWIGCDLCSHWTHTDCAIRDQLICMDPSMKSGAGPSEMVFRCQACNRTSE
LLGWVKDVFQHCVPSWNGEALMRELDFVSRIFHGSKDPRGTKLFWKCKELKEKMKSGIAE
PKAVCRAILLFFQELELDSPKGLENGESGRLVAPQEACNRITEVVREAIRKMEMVADEKL
RMFKKARLALDSCDRELADKAREAAELKMERQKRKLQVEELERIVRLKTAEAEMFQSKAN
EAKREAERLQRIALAKQDKSEEEYTSNYLKQRLSEAEAEKKYLYEKIKLQESTRTSQSSS
GGDPSQMLIFSKIHDLL---------QPNERHSLRTNP
>PAP.phavu.G19833.gnm2.ann1.Phvul.008G285600.1
-----------MHPPRQQSQVGGLQTSLSLVSSDPRLSLEEHRSNTGNLRESPTESASS
REIWPMAAAIKKES------------------VSGADKITLHDVARERVDVVYEKMLHLP
CEFLDELKNGLRVILEGGNGSQHREEFFILQKLVQSRADLTTKTLVRTHRVQLEILVAIN
TGIQGFLHPSINLSQASLIEIFLYKRCRNLACRSQLPAEDCTCETCANGNGFCNLCMCVI
CSKFDFEVNTCRWIGCDLCSHWTHTDCAIREQLICMGPATQNGTGPSEMVFKCQACNRTS
ELLGWVKDVFQHCVMSWDGEALIRELDFVSRIFHGSKDPRGRKLHWKSDDLKENLRSGKV
ESKAACKAILMVFKELELDSQKTLENAESERLIAPQEACNRISEVVHEAVRNMEMVAN
EKMRMFKKARLSFDACERELAEKAREAGELNMDRQKKKLEIEELERIVRLKSAEADMFQM
KANEAKRESERLQRILLAKSDKSEEEYTSNYLKQRLSEAEAEKQYLYEKMKMQETSRLSQ
SSGGGDP---LMFSKIHDLLYSVPPNADGPSNDCHPFRKNP
>OUT.prupe.Lovell.gnm2.ann1.Prupe.3G201500.1
MGTSSGSNSSKMLPPRQQPRAGGLQTSLSLVSSDPRLSPEEPRSNSDHRRESPTE
SASSRETWPTADAIMAKKMENGKAENDCPEQSVIRRLSSADKISLRDIARERVDIISEKM
HHLPDEFQEELKNNLRVILDGNGGSQQRDEFFILQKLVQSRTDLTAKTLIRAHRVQLEIL
VAINTGILAFLHPNISLSQTSLIEVFVYKRCRNIACQNQIPADDCTCEICTKRNGFCNLC
MCVVCNKFDFEVNTCRWVGCDLCSHWTHTDCAIRDGLICMGASGKSGSGSSEMLFRCRAC
NRTSELLGWVKDVFQHCAPAWDPEALTRELDFVSRIFHGSEDPRGQKLFWKCKELKEKIE
SGLAESSAACRAILMFFQELEVDSPKSLENGESGRLIAPQEACNRIAEVVQEAIRKME
MVADEKMRMYKKARMAVEACDRELQDKAREVQELKLERQKKKVQIEELEKIVRLKHAEAD
MFQLKANEAKREAERLQRIALAKSDKSEEEYASSYLKQRLSEAEAEKQYLFEKIKLQESS
RASQSSGGGDPSQLLMYSKMHDMLYNAPPKADCLPNERHPFRKNP
>OUT.quisa.S10.gnm1.ann1.Qs0098160.1
MGTSSGSNPSKMLPPRQQSQAGGLQTSLSLVSSDPYLSPEEPRSNSNNIRESPTE
SASSRETWPNANAIAAKKMENGKSD-ECPEQSVIRRLSSSDKISLRDIARERIDIISDKM
YHLPEEFLDELKNGLRLILEGGNGSQHREEFFILQKLIQSRIDLIAKTLIRAHRVQLEIL
VAINSGIQGFLHPSISLSQTSLIEIFVYKRCRNIACQNLLPADDCTCEVCTNRNGFCNIC
MCVICNKFDFEVNTCRWIGCDLCSHWTHTDCAIRERLISIGPSVKSGAGPSEMVFRCQAC
NQTSELLGWVKDVFLHCTQTWDGEALMRELDFVSRIFYGSEDPQGRKLFWKCEDLKEKMK
SGLLESKAACRAILMFFQELELDSPKSLENGESGRLIAPQEACNRIAEVVQEAIRKMELV
ADEKLRMFKKARMAFETCDHELEDKAREAAELKMERQKKKQQIEELERIVRLKTAEADMF
QSKANEAKREAERLHRISLAKTDKSEDEYASNYLKQRLNEAEAEKQYLFEKIKLQESSRA
SQSNSGGDPSQMLIYSKIHDLFYS--TKTDSQPNERHPFRTN-
>OUT.quisa.S10.gnm1.ann1.Qs0227550.1
MGTSSGSNPSKMLPPRQQPRAGGLQTSLSLVSSDAHLSPEEPRSNADNILESPAE
SASSRETWPTADAIVAKKMENGKSE-ECPEQSVIHRVSSADKISLRDIARERVDIISEKM
CHLPEEFLDELKNGLRLILEGGNGSQHREEFFILQKLVQSRTDLTAKTLIRAHRVQLEIL
VAINTGIQGFLHPSISLSQTFLIEIFVYKRCRNIACQNQLPADDCTCEICTNRNGFCNLC
MCVICNKFDFEVNTCRWIGCDLCSHWTHTDCAIRDRLISMGPSLKSGAGPTEMVFRCQAC
NRTSELLGWVKDVFQHCAPAWEGEALMRELDFVSRIFHGSEDPRGRKLFWKCEDLKEKMR
SGLVESKNACRAILMFFQELEVDSPKSLENGESGRLIAPHEACNRIADVVQEAIKKMEIV
ADEKLRMFKKARLALEACDRELDDKAREAAELKMERQKKKQQIEELEKIVRLKTAEADMF
QFKANEAKREAERLRRISLAKPDKSEEEYASNYLKQRLSEAEAEKQYLFEKIKLQESSRA
SQSNSVGDPSQMLMYSKIRDLFCN--TKTDSKPTEHHPFRTNP
>CAE.sento.Myeongyun.gnm1.ann1.Sto06g185260
-----------MLPPRQQSRVGGLQTSLSLVSSDPRLSPEEPRSNSDNIRESPTESASSR
ETWPTADAIAAKN------------------VSGADKITLQDIARERVDIISEKMHHLPD
EFLEELKSSLRVILEGGNGTQHREEFFILQKFVQSRTDLTAKTLIRAHRVQLEILVAINT
GIQGFLHPNISLSQTSLIEIFVYKRCRNIACQNQLPADDCTCEICTNRNGFCNLCMCVIC
NKFDFEVNTCRWIGCDLCSHWTHTDCAIRDQLICMGPSAKSGAGPSEMVFRCHACKRTSE
LLGWVKDVFQHCAPSWDGEALMRELDFVSRIFHGSKDPRGRKLFLKCNDLKEKMKSGIVE
PNAACRAILMFFQELEVDSPKSLENGESGRLIAPQEACNRIAEVVQEAIRKMELVADEKM
RMFKKARMALEACDRELADKAREAAELKIDRQKKKLQIEELERIVRLKTAEADMFQFKAT
EAKREADRLQRIALAKSDKSEEEYTSNYLKQRLSEAEAEKQYLYEKIKLQESSRASQSSS
GGDPSQMLMYSKIHDLLYSVPPKIDSQPNEHHPFRTNP
>DET.singl.CAF01.gnm1.ann1.evm_model_Chr06_296
MGRSSGSNSPKMLPPRQQSRMGGLQTSLSLVSSDPHLSAEEPRSNSENNRESPTE
SASSRETWPTADATAAKKMENGKAENDCAEHSVVRHVSGADKITLQDIAGDRVDAVSEKM
HHLPDEFLEELKNGLRIILEGGNGSQHREEFFILQKLVQGRTDLTAKTLIRAHRVQLEIL
VAINTGIQGFLHPSISLSQTALIEIFVYKRCRNIACQNQLPADDCTCEICTNRNGFCNLC
MCVVCNKFDFEVNTCRWIGCDLCSHWTHTDCAIRDQLISMGPSVKSGAGPSEMVFRCQAC
NRTSELLGWVKDVFQHCAPSWDGEALLRELDFVSRIFHGSKDPRGKKLFWKCEELKEKMK
NGMLESKAACRGILLFFQELEVDSPKSLENGDTGRLIAPQEACNRIAEVVQEAIRKMEMV
ADEKMRMFKKARLALEACDRELSDKAREAAELKLERQKKKLQIEELERIVRLKTAEADMF
QSKANEAKREAERLQRIAMAKTDKSEEEYTSNYLKQRLSEAEAEKQYLYEKIKLQESSRT
SQNTSGGDPSQMLMYSKIHDMLYSVPPKS--------------
>OUT.vitvi.PN40024.gnm2.ann1.VIT_200s0941g00020.1
---PSRMNPLPMLPPRQRPRPGRLQPSLSIGGSTS-------------------V
RAGSRETWAIADAILAKKLDKGKEKVDCS-----------DNMSLLDIARGEVDIISQR
LKHLSEEFLEGLKNELRVILEGADGSQHGDEFLILQKLIQKRGDLTANTLTGAHRVQLEI
LVAINTGMQAFLHPSMSLSQTSLIEVFLFKRCRNIECQSQLPADDCTCKVCANTDGFCNL
CMCVSCNKFDFEGNTCRWIGCDLCSHWTHTDCAIRDGQIGMGADVKTGAGTTEILFRCGA
CNRTSELLGWVKDIFQICAPSWDRQALMKELEFVTKIFRGSLDSRGRRLSWICEDLIEKM
KCGMSES-VACRIIMFFFQELEIESS--RRKFEEGRMIAPQEACSRISEVLQEAIAKME
KVEEERARMLKKARLDLEVCDRELENKAREMMELKMERKKKKEETEELESIAKLKQAEAD
TWELKAIEARREAERLQSIALPKSHKAKKEHCSGYLQLRLNNE-----------------
---------------------------------------------
>OUT.vitvi.PN40024.gnm2.ann1.VIT_212s0057g00680.2
MGTSSGSNQSTMLPPRQQPRTGGLQTSLSLVSSDGRASPDEPRSNSDQVRDSP
SESASSRETWPTAEAVMGKKLANGKTDNDIPEQSVIRRYSNLEKLTLRDIARERVEMIAE
RMLLLPDELLEELKSRLRIILEGNGGSQHREEFLILQKLVQSRSDLTAKTLIRAHRVQLE
ILVAINTGIQGFLHPNISLSQTSLIEVFVYKRCRNIACQNQLPAEDCTCEVCTTRNGFCN
LCMCVICNKFDFEVNTCRWIGCDLCSHWTHTDCAIRDVLICMGPSVKSGAGAGEMLFRCR
ACNRTSELLGWVKDVFQHCAPAWDREALMRELDFVSRIFRGSEDTRGRKLFWKCEELIEK
MKGGVPES-AACRVILMLFQELEVDSPKNTEAGEGGRLIAPQEACNRIAEVVQEAVRKME
MVADEKLRMFKKARLALEACDRELEDKAREVNELKLERQRKKQQIDELESIVRLKQAEAD
MFQLKANEARREAERLQRIALAKSEKSEEEYASRYLKLRLSEAEAEKQYLFEKIKLQESS
RSSQSNGAGDSSQMLMLSKIQDLLYHVPPKSECQPSEHHPIRSNP
