# Supplementary material for: Legume genome structures and histories inferred from Cercis canadensis and Chamaecrista fasciculata genomes
Source: Plant J. 2026 Jun 10;126(5):e70981. doi: 10.1111/tpj.70981 (PMC13252982; doi:10.1111/tpj.70981)
Supplement: Supplementary file 4 — Data S4. Manuscript supplement; Compressed directory of aligned sequences from 2212 low‐copy gene families, for calculation of a consensus species tree. [file TPJ-126-0-s010.gz › S4_consen_species_tree/40_aln_fas_cln1/Legume.fam3.07251]

>CAE.acacr.Acra3RX.gnm1.ann1.g2209.t1
MSRVLCKFFAHGACLKGEHCEFSHDWKDPPNNICTFYQKGVCAYGSRCRYDHVKASCEQ
SYHPSSSASLHPLNSDSSILGSTRVTSNGATITELSHSGPSLPIIPAWNGE
PVYQGFLQDSGVSESRITDASERPICSFAAANCPRKEKCPFIHGDLCPTCG
KQCLHPFRPEEREEHMINCQKKQKHLEALKRSQEIECSVCLERVLSKPSVAERKFGLLSE
CDHPFCISCIRNWRSSNPSSGMDLNTTLRACPICRKLSYFVIPSVIWYSTTEEKNEIIDS
YKEKLKSIDCKHFDFGSGNCPFGTSCFYKHAYRDGRLEEVVLRHLGAADGNTVIAKDVRL
SDFLSNMHLR--------------------------------------------------
--------------------------------------------
>PAP.aesev.CIAT22838.gnm1.ann1.Ae10g01400.1
MSRVLCKFFAHGACLKGEHCEFSHDWKDPPNNICTFYQKGVCAYGSRCRYDHVKVSRAQ
SSTSSSVTEQQPLVSGS-----TGIASNHLTTSEFSISPSFRHCIPAWNQESEYHG
FPEEDDVGQPRITSPAELPICSFAAAHCPRGESCPHVHGDLCSTCGKHCLHPFRQEERE
EHIKSCENKQKHLDALKRSQEIECTVCLERVLSKPTAAERKFGLLSECDHPFCISCIRNW
RSSNPTMGMDVNSTLRACPICRKLSYFVIPSVIWYSTNEEKMEIVDSYKAKLKSIDCKHF
DFGDGNCPFGTSCFYKHAYRDGRLEEVVLRHLGAADGDTVIAKDIRLSDFLANMHLR---
------------------------------------------------------------
-------------------------------
>OUT.arath.Col0.gnm9.ann11.AT3G08505.3
MSRILCKFFVHGSCLKGENCEFSHDSKDPPNNVCTFYQKRICLYGSRCRYDHVRAASNL
PLS-----------SDSESL------DRSI-----STTPS-----RHLQQQGDNND---G
DKSSNVYCIHPREYPICSFAAADCPRGNQCPHMHGDLCNTCGKKCLHPFRPEEREEHTK
ECEKKQKHIEALKQSQDIECSVCLDRILSKATPGERKFGLLTECDHPFCIQCIRNWRSSA
PVSGMDVNSTLRACPICRKLSYFVVPSVVWYSSPEEKKEIIDIYKAKLRSIDCKHFNFGN
GNCPFGASCFYKHAYSDGHLEEVVLRHLGSQEGETVITDSIRLSEFLGG-----------
------------------------------------------------------------
---------------------------
>CER.bauva.BV-YZ2020.gnm2.ann1.rna-bv18011.t1
MSRVLCKFFAHGACLKGEHCEFSHDWKDPPNNICTFYQKGVCAYGSRCRYDHVKASRAQ
SSSSSSAIEHKPLVSDSLVFDNTRIGSNGVISVEVLDSPSFHPSTPAWNLKYEYHD
FVKEGDVGELRITSPAERSICSFAAVNCPRGENCPHIHGDLCPTCGKQCLHPFRPEERE
EHKRSCEKMQKHLDALKRSQEIECSVCLERVLSKPKAAERKFGLLSECDHPFCISCIRNW
RSSNPTTGMDVNNTLRACPICRKLSYFVIPSVIWYSTNEEKQEIVDSYKAKLKSIDCKHF
DFGNGNCPFGTSCFYKHAYRDGRLQQVSLRHLGAADGDTVIAKDVRLSDFLANMRIR---
------------------------------------------------------------
-------------------------------
>CER.bauva.BV-YZ2020.gnm2.ann1.rna-bv23029.t1
MSRVLCKFFAHGACLKGEHCEFSHDWKDPPNNICTFYQKGVCAYGSHCRYDHVKASRAQ
SFSSSSEIESKHFVSDSLAFGNTRIGSNGVTSVELPDSSSFHPSAPAWSGEFECHD
PFEEGDVGESRITSPAERAICSFAAANCPRGEKCPHIHGDMCPTCGKCCLHPFRPEERE
EHMRNCDKMQKHLDALTRSQEIECSVCLERVLLKPTAAERKFGLLSECDHPFCISCIRNW
RSSNPTSGMDVNSTLRACPICRKLSYFVIPSVIWYSTNEEKQEIVDSYKAKLKSIDCKHF
DFGNGNCPFGTSCFYKHAYQDGRLEEVSLRHLGASDGNTVIAKDVRLSDFLANMHLR---
------------------------------------------------------------
-------------------------------
>CER.cerca.ISC453364.gnm3.ann1.Cecan.5G163500.1
MSRVLCKFFAHGACLKGEHCEFSHDWKDPPNNICTFYQKGVCAYGSRCRYDHVKASRAQ
SSSSSSAIEREPLVSDSLVFGNTRIGSNGVTSVELPDSPSFHPSTPAWNQEFECHD
FLEEGDVGESRITSPAERSICSFAAANCPRGAKCPHIHGDMCPTCGKQCLHPFRSEERD
EHMRTCEKMQKHLDALKRSQEIECSVCLERVLSKPTAAERKFGLLSECDHPFCISCIRNW
RSSNPTSGMDVNSTLRACPICRKLSYFVIPSVIWYSTNEEKLEIVDSYKAKLKSIDCKHF
DFGNGNCPFGTSCFYKHAYRDGRLEQVSLRHLGAGDGNIVIAKDVRLSDFLANMHLR---
------------------------------------------------------------
-------------------------------
>CAE.chafa.ISC494698.gnm1.ann1.ChfasH1.2G147200.1
MSRILCKFFAHGACLKGEHCEYSHDWKDPANNICTFYQKGVCAYGSRCRYDHVKVSHEQ
SYISSSASSPQPLNSDI------RVTPNGVTASELLSNSSLHPVIPAWNGE
SEYQDFLEVGDVGQSRIVAPSELPICSFAAANCPRKENCPFI
HGDLCPTCGKHCLHPFRPEERDEHTKICEKRHNHLEALKRSQEIECSVCLERVLSKPTAA
ERKFGLLSECDHPFCISCIRNWRSSNPTLGMDVNSTLRACPICRKLSYFVIPSVIWYSTS
EEKQEIVDSYKEKLKSIDCKHFDFGNGSCPFGSSCFYKHAYRDGRLEQVVLRHLGAADGD
TVIAKDIRLSDFLANMHLR-----------------------------------------
-----------------------------------------------------
>PAP.lotja.MG20.gnm3.ann1.Lj3g3v0850570.1
MSRVLCKFFAHGACLKGEHCEFSHDWKDPPNNICTYYQKGVCAYGSRCRYDHVKASQAQ
SSASSSVVEHQPLVSGSFVFGNPRISSNGVAAAESSKSPYIHTSKPAWNQESNYHD
LLGEDDVGQPITTLPSELSICSFAAVNCPRGEKCPHIHGDLCPTCGKHCLHPFRPEE
REEHIKSCEDKQKHLEALKRSQEIECSVCLERVLSKPTAAERKFGLLSECDHPFCISCIR
NWRNSNPTLGMDVNGTLRACPICRKLSYFVVPSVIWYSTSEEKQEIVDTYKAKLKSIDCK
HFDFGDGNCPFGTSCFYK------------------------------------------
------------------------------------------------------------
---------------------------------
>PAP.medtr.A17_HM341.gnm4.ann2.Medtr3g028170.1
MSNRVCKFYARGVCLKGDQCDFSHQRKDTASDICSYYQKGSCAYGSRCRYKHVRASQASS
SA-----S---MVSDSAVPRSAKVASNWVKVTKV-PSPD-KRGVKGLQRK--HQD--
-STDVGESSTGRPHENLFCKFAAANCPGG--CSRIHGNQCLYCRKYCLHPTDKKEKEN
HLRTCDKKEKYLLALKNSEEIECNVCLERVLSKPKPSECKFGLLPECDHAFCLSCIRNWR
SSAPTSAMEIGSTVRTCPVCRKLSYFVIPSGIWFTTKEEKQEIIDNYKANCRLIDCK
HFDSGNGNCPFGASCFYKHTVKPGSYTWRHRRPPPQRRQNHFDMHDML--DVLGEVDLSS
GEFYSIMRDSDFFEGMDPFEMMALSDSLALGPFDSDDDDGFRVSRMAAMQEA
MAIIDDFGPDGIDPMDAALISMMMHSHM
DDEEDDEDYDE--
>PAP.medtr.A17_HM341.gnm4.ann2.Medtr3g028190.1
MSRVLCKFFAHGACLKGEHCEFSHDWKAPPNNICTFYQKGVCAYGSRCRYDHVKASRAQ
SSTSSSITEHQPLVSESAVLGNTRVTSNGVTAAEFFSTPFVLPSEQAWNQESAQLD
FLREDDVVQSVITSPSELPICSFAAANCPRGEQCPHVHGDLCPSCGRQCLHPFRPEERE
EHMMSCRNKQKHLEALKRSQEIECSVCLERVLSKPTAAERKFGLLSECDHPFCVSCIRNW
RSSNPTLGMDVNSTLRACPICRKLSYFVVPSVIWYATSEEKMEIIDTYKAKLKSIDCKHF
DFGEGNCPFGTSCFYKHAYRDGRLEEVALRHLGAADGDTIIAKDIRLSDFLANMHLS---
------------------------------------------------------------
-------------------------------
>CER.phach.longxuteng.gnm1.ann1.LXT49243.t1
MSRVLCKFFAHGACLKGEHCEFSHDWKDPANNVCTFYQKGLCAYGSRCRYDHVKASRAQ
SSSSSSAIEREPLVSDSLVVGNTRIGSNGVASVELPDSPSFHPGVPAWNREYEYHD
FIEECEVGELRITSPAERSICSFAAANCPRGEKCPHIHGDLCPTCGKHCLHPFRSEERD
EHMRTCEKMHKHLDALKRSQEIECSVCLERVLSKPKAAERKFGLLSECDHPFCISCIRNW
RSSNPTSGMDVNGTLRACPICRKLSYFVIPSVIWYSTDEEKQEIVDSYKAKLKSIDCKHF
DFGNGNCPFGASCFYKHAYRDGRLEQVSLRHLGAADGNIVIAKDVRLSDFLANMHIR---
------------------------------------------------------------
-------------------------------
>PAP.phavu.G19833.gnm2.ann1.Phvul.005G019900.1
MSRVLCKFFAHGACLKGEHCEFSHDWKDPPNNICTFYQKGVCAYGSRCRYDHIKASQAQ
TSISSSVIEQHTLVPDTGAFGNIITTSTGVTAAEFSTGPYILPTEPAWNNE
FEYYEILGDDNVGRSIITSPSELSICSFAAANCPRGGKCPHLHGDLCATCGKHCLHPF
RPEEREEHVKSCENKHKYLEALKRSQEIECSVCLERVLSKPTAAERKFGLLSECDHPFCI
SCIRNWRSSNPTLGMDVNSTLRACPICRKLSYFVIPSVIWYSTTEEKQEIIDNYKAKLKS
IDCKHFDFGDGNCPFGTSCFYKHAYRDGRVEQVVLRHLGAADGNTVIAKDIRLSDFLSNM
HLR---------------------------------------------------------
-------------------------------------
>OUT.prupe.Lovell.gnm2.ann1.Prupe.2G011700.1
MSRVLCKFFAHGACLKGEHCEFSHDWKATPNNICTFYQKGACAFGSRCRYEHVKASRAQ
SSGSSSPNSRQSLAVDSLSLHPSRTSSSGVILSELSSSPFLPPSKPAWNGS
DDYSDNGDNDDDGAGVTRRPEDHAICSFAAANCPRGEKCPHIHGDICPSCGKHC
LHPYRPMEREEHMKTCEEKQKQLEALKRSQEIECSVCLERVLSKPTVAERKFGILSECDH
PFCVSCIRNWRSSSPTSGMDVNSALRACPICRKLSYFVIPSVIWYNTKEEKQEIIDSYKS
RLRSIDCKHFDFGNGNCPFGTSCFYKHTVKPGSYVWKFHRPPPPPRRYDIVPMDVIF
--HMFE-HLEEWDDYI-LEDLENED-LNPLERELLMQ---MGFDTSDSSDEIDLWPVS-
---------------------------------------------
>OUT.quisa.S10.gnm1.ann1.Qs0078960.1
-----CKFFAYGACLKGEHCKFSHSQKDAPNNICRSYQKGVCAYGSRCRYEHVKASEAQ
SSSSFSANGRQYRVSGSVPSRAAGGAVSWV-------AKDKQP---------------L
STPIRESGIVPPDEHSICSFADTNCSHGEKCPHIHGDLCPTCGKYCLHPSQPVEREEHM
KTCEKKQKHLEALKRSQEIECSVCMEHVLSKSTAAERRFGVLSECDHPFCISCIRNWRNS
SPSPGMDVNSTLRACPVCRKLSYFFVPSTIWFYSKEEKQEIIDCYKAKLKSIDCKHFEFG
NGHCPFGTSCFYKHTVKPGSYAWIHHGPPRPGGSNYFDMDDVL--DMYSEL
DLEPEEFYMMMKDSEFFDGCSPLEILELAEMLGFNTEDSDDE----LF-------
------------------------------------------
>OUT.quisa.S10.gnm1.ann1.Qs0078970.1
MSRILCKFFAHGACLKGEHCEFSHDWKDPQNNICTFYQKGVCAYGSHCRYDHVKASRTQ
SLASSSINGHQSLVSDSVLPYAPRGTSPVVSDIELSSRPFFPPNKPAWNQESEFEDF
LEDGDLSESNIVSPAERSICSFAAANCPRGEKCPHMHGDLCPTCGKNCLHPFRPEEREE
HMKSCEKKQKHLDSLKSSQDIECSVCLERVLSKPTAAERKFGLLSECDHPFCISCIRNWR
SSSLTSGLDISNTVRACPICRKLSYFVIPSVIWYSTKEEKQEIVDNYKAKLKSIDCKHFD
FGHGNCPFGTSCFYKHAYRDGRLEEVVLRHLGAEDGHTVIAKDVRLSDFLGNLHLR----
------------------------------------------------------------
------------------------------
>CAE.sento.Myeongyun.gnm1.ann1.Sto07g226860
--RILCKFFAHGACLKGEHCEFSHDWKDPQNNICTFYQKGVCAYGSHCRYDHVKVSREQS
YTSSSASVHQPLNSDTR------IMSNGVTGSELFSSPSLNPIIPAWNQE
SGYQDFIEESDVGQSRITAPSELSICSFAAANCPRKEKCPFI
HGDLCPTCGKHCLHPFRAEEREEHMKSCEKKQKHLEALKQSQDIECSVCLERVLSKPTAA
ERKFGLLSECDHPFCISCIRNWRSSNPTLGMDVNSTLRACPICRKLSYFVIPSVIWYSTT
EEKQEIIDSYKEKLKSIDCKHFDFGNGNCPFGTSCFYKHAYRDGRLEQVVLRHLGAADGD
TVIAKDIRLSDFLANMHLR-----------------------------------------
-----------------------------------------------------
>DET.singl.CAF01.gnm1.ann1.evm_model_Chr02_3733
MSRILCKFYAHGACLKGQHCEFSHDWKDPPNNICTFYQKGLCAYGSRCRYDHVKVSQAQ
SSTSSSAIEDQPLSTNPVMYGSTRISSNGFTATELSSSLSLQFRPTAWIQEFEPEN
FPEEGDNGESRVTAPAERSICSFAAASCPRGEKCPHIHGDLCPTCGKHCLHPFRAEERE
EHMKACETRQKHLEALKRSQDIECSVCLERVLSKPMASERKFGLLSECDHPFCISCIRNW
RSSNPTMGMDVNSTLRACPICRKLSYFVIPSVIWYSTNEEKQEIIESYKAKLKSIDCKHF
DFGNGSCPFGTSCFYKHAYRDGRLEEVVLRHLGAADGNTVIAKEIRLTHFINFFLL--
------------------------------------------------------------
---------------------------------
>OUT.vitvi.PN40024.gnm2.ann1.VIT_213s0064g01090.6
-SRVQCKFFAHGACLKGDHCEFSHDWKASPNNICTFYQKGVCSYGGRCRYEHVKVSHSQ
PSASSSTSSHQLLVPDSASLHPSRTVTNGLPAPGVSSRPLFPPTQPAWNQE
SGDQDFL-ENNIGEPRTDRPADQSICSFAAASCPRGEKCPHIHGDLCPTCGKHCLHPFR
PEEIEEHLRTCEKKQKHLEALKHSQEIECSVCLDRVLSKPTAAERKFGLLSECDHPFCIS
CIRNWRSSSPASGMDINTALRACPICRKLSYFVIPSVIWYSTKEEKQEIVDSYKAKLRSI
DCKHFDFGNGTCPFGTSCFYKHAYRDGRLEEVVLRHLGAEDGHVMIAKNIRLSDFLGGLH
IRMSTTMNYEGNVCYFTDAEDLNCQCHSPVIFLVEWNSNK----------------
----------------------------------------
