# Supplementary material for: Legume genome structures and histories inferred from Cercis canadensis and Chamaecrista fasciculata genomes
Source: Plant J. 2026 Jun 10;126(5):e70981. doi: 10.1111/tpj.70981 (PMC13252982; doi:10.1111/tpj.70981)
Supplement: Supplementary file 4 — Data S4. Manuscript supplement; Compressed directory of aligned sequences from 2212 low‐copy gene families, for calculation of a consensus species tree. [file TPJ-126-0-s010.gz › S4_consen_species_tree/40_aln_fas_cln1/Legume.fam3.07253]

>CAE.acacr.Acra3RX.gnm1.ann1.g10578.t1
---AASASAASSLFGTRLPDVHSTFSRFQARFGFGAKKNPPKKALKPSS-DRPLWYPGAQ
APEWLDGSLVGDYGFDPFGLGKPAEYLQFELDSLDQNLAKNLAGDVIGTRTEASDVKSTP
FQPYGEVFGLQRFRECELIHGRWAMLATLGALAVEWLTGVTWQDAGKVELIEGSSYLGQP
LPFSMTTLIWIEVLVIGYIEFQRNAELDPEKRLYPGGKFFDPLGLAADPEKKATLQLAEI
KHARLAMVAFLGFAVQAAATGKGPLNNWATHLSDPLHTTIIDTFTSSS
>PAP.aesev.CIAT22838.gnm1.ann1.Ae02g18150.1
--SATATAAASSFIGTRLLETYPNSGRVQARFGFGSKKSSPPKKFNKPSSDRPLWYPGA
KAPEWLDGSLVGDYGFDPFGLGKPAEYLQFDLDSLDQNLAKNLAGDVIGTRTEVADVKAT
PFQPYSEVFGLQRFRECELIHGRWAMLATLGALTVEWLTGITWQDAGKVELVEGSSYLGQ
PLPFSITTLIWIEVLVIGYIEFQRNAELDPEKRLYPGGKFFDPLGLASDPEKKATLQLAE
IKHARLAMVAFLGFAVQAAATGKGPLNNWATHLSDPLHTTIFDTFSSSS
>PAP.aesev.CIAT22838.gnm1.ann1.Ae06g29000.1
----AATAATSSFLGTRLTGLQTNTARVSARFGFGSKKTATKKVKKS-GSERPLW
YPGAKAPEWLDGSLVGDYGFDPLGLGKPAEYLQFDLDSLDQNLAKNVAGEVIGTRTEGAE
VKSTPFQPYSEVFGVQRFRECELIHGRWAMLATLGALAVEWLTGVTWQDAGKVELVEGSS
YLGQPLPFSITTLIWIEVLVIGYIEFQRNAELDPEKRLYPGGKFFDPLGLAADPEKKATL
QLAEIKHARLAMVAFLGFAVQAAATGKGPLNNWATHLSDPLHTTIFDTFSSSS
>OUT.arath.Col0.gnm9.ann11.AT3G08940.2
MAATSTAAAASSIMGTRVSDISSNSSRFTARFGFGTKKASPKKA-KTVISDRPLWFPGA
KSPEYLDGSLVGDYGFDPFGLGKPAEYLQFDLDSLDQNLAKNLYGEVIGTRTEAVDPKST
PFQPYSEVFGLQRFRECELIHGRWAMLATLGAITVEWLTGVTWQDAGKVELVDGSSYLGQ
PLPFSISTLIWIEVLVIGYIEFQRNAELDSEKRLYPGGKFFDPLGLASDPVKKAQLQLAE
IKHARLAMVGFLGFAVQAAATGKGPLNNWATHLSDPLHTTIIDTFSSS-
>OUT.arath.Col0.gnm9.ann11.AT5G01530.1
-ATSAAAAAASSIMGTRVPGIHPGSGRFTAVFGFGKKKAAPKKSKKTVTTDRPLWYPG
AISPDWLDGSLVGDYGFDPFGLGKPAEYLQFDIDSLDQNLAKNLAGDVIGTRTEAADAKS
TPFQPYSEVFGIQRFRECELIHGRWAMLATLGALSVEWLTGVTWQDAGKVELVDGSSYLG
QPLPFSISTLIWIEVLVIGYIEFQRNAELDSEKRLYPGGKFFDPLGLAADPEKTAQLQLA
EIKHARLAMVAFLGFAVQAAATGKGPLNNWATHLSDPLHTTIIDTFSSS-
>CER.bauva.BV-YZ2020.gnm2.ann1.rna-bv02275.t1
MATTTSAAATSSFLGTRLPDVPSNSGRVQARFGFGKK-APPKKV-RKPSSDRPLWYPGAK
APEWLDGSLVGDYGFDPFGLGKPAEYLQFELDSLDQNLAKNSAGDIIGTRTETVDVKSTP
FQPYSEVFGLQRFRECELIHGRWAMLATLGALTVEWLTGVTWQDAGKVELENGSTYLGQP
LPFSITTLIWIEVLVIGYIEFQRNAELDPEKRLYPGGKFFDPLGLAADPEKKATLQLAEI
KHARLAMVGFLGFAVQAAVTGKGPLNNWATHLSDPLHTTIIDNFTSSS
>CER.cerca.ISC453364.gnm3.ann1.Cecan.7G031300.1
MATTTSAAATSSFIGTRLPDVHSNSGRIQARFGFGKKKKAPPKKVSKPSFDRPLWYPGAK
APEWLDGSLVGDYGFDPFGLGKPAEYLQFELDSLDQNLAKNSAGDIIGTRTELADVKSTP
FQPYSEVFGLQRFRECELIHGRWAMLATLGALTVEWLTGVTWQDAGKVELVEGSSYLGQP
LPFSITTLIWIEVLVIGYIEFQRNAELDPEKRLYPGGKFFDPLGLAADPEKKATLQLAEI
KHARLAMVAFLGFAVQAAATGKGPLNNWATHLSDPLHTTIIDTFTSSS
>CAE.chafa.ISC494698.gnm1.ann1.ChfasH1.5G005100.1
---AASASAASSFIGTRLHDANSNSGRFAARFGFGSKKTPAKKSSSRVSNDRPLWYPGA
KAPEWLDGSLVGDYGFDPFGLGKPAEYLQFDLDSLDQNLAKNLAGDVIGTRTEAADVKST
PFQPYSEVFGLQRFRECELIHGRWAMLATLGALTVEWLTGVTWQDAGKVELVEGSSYLGQ
PLPFSITTLIWIEVLVIGYIEFQRNAELDPEKRLYPGGKFFDPLGLAADPEKKATLQLAE
IKHARLAMVAFLGFAVQAAATGKGPLNNWATHLSDPLHTTIIDTFTSSS
>PAP.lotja.MG20.gnm3.ann1.Lj0g3v0021579.1
-TATATAAATSSFIGTRLRDAQPSLGRVQARFGFGKKKAAPKKVARPGPTERPLWYP
GAKAPEWLDGSLVGDYGFDPFGLGKPAEYLQFDLDSLDQNLAKNLAGDVIGTRTEFEDVK
STPFQPYSEVFGLQRFRECELIHGRWAMLATLGALTVEWLTGITWQDAGKVELVEGSSYL
GLPLPFSITALIWIEVLVIGYIEFQRNAELDPEKRLYPGGSFFDPLGLAADPEKKATLQL
AEIKHARLAMVAFLGFAVQAAATGKGPLDNWATHLSDPLHTTIIDTFSSS-
>PAP.medtr.A17_HM341.gnm4.ann2.Medtr4g015570.1
-AATATAAATSSFIGTRLREVQSNSGRIQARFGFGKKKAAPKKPSRSSPTDRPLWFPGA
KSPEWLDGSLVGDYGFDPFGLGKPAEYLQFDLDSLDQNLAKNLAGDVIGTRTEFADVKST
PFQPYSEVFGLQRFRECELIHGRWAMLATLGALTVEWLTGVTWQDAGKVELVEGSTYLGQ
PLPFSITTLIWIEVLVIGYIEFQRNAELDSEKRLYPGGKFFDPLGLASDPEKKATLQLAE
IKHARLAMVAFLGFAVQAAATGKGPLNNWATHLSDPLHTTIIDTFSSS-
>CER.phach.longxuteng.gnm1.ann1.LXT32811.t1
MATATSAAATSSFIGTRLPNVPSSSGRIQARFGFGKKS-PPKKV-RKPSSDRPLWYPGAK
APEWLDGSLVGDYGFDPFGLGKPAEYLQFELDSLDQNLAKNPAGDIIGTRTEVADVKSTP
FQPYSEVFGLQRFRECELIHGRWAMLATLGALTVEWLTGVTWQDAGKVELVEGSSYLGQP
LPFSITTLIWIEVLLIGYIEFQRNAELDPEKRLYPGGKFFDPLGLAADPEKKAILQLAEI
KHARLAMVGFLGFAVQAAATGKGPLNNWATHLSDPLHTTIIDTFTSSS
>PAP.phavu.G19833.gnm2.ann1.Phvul.010G002100.1
-TATATAAATSSFMGTRLLEAHSGSGRVQARFGFGPKKKAPKKVSKGSGTERPLWYPGA
KSPEWLDGSLIGDYGFDPFGLGKPAEYLQFELDSLDQNLAKNEAGLIIGTRTEVADVKST
PFQPYSEVFGLQRFRECELIHGRWAMLATLGALTVEWLTGVTWQDAGKVELVEGSSYLGQ
PLPFSITTLIWIEVLVIGFIEFQRNAELDPEKRLYPGGSYFDPLGLASDPEKKATLQLAE
IKHARLAMVGFLGFAVQAAATGKGPLNNWATHLSDPLHTTIIDTFSSS-
>OUT.prupe.Lovell.gnm2.ann1.Prupe.6G276200.1
MATTAGAAATSSFIGTRFPDVYSNSGRVQARFGFGTKK--PKKASKSTFTDRPLWYPGA
KAPEWLDGSLVGDYGFDPFGLGKPAEYLQYDYDGLDQNLAKNLAGDVIGTRTETADVQST
PFQPYNEVFGLQRFRECELIHGRWAMLATLGALTVESVTGITWQDAGKVELIEGSSYLGQ
PLPFSITTLIWIEVLVIGYIEFQRNAELDPEKRLYPGGKFFDPLGLASDPEKKATLQLAE
IKHARLAMIGFLGFAVQAAVTGKGPLNNWATHLSDPLHTTIIDAFTSS-
>OUT.quisa.S10.gnm1.ann1.Qs0232740.1
-ASTTAAAATSSFIGTRLADVYSNSGRVQARFGFGTKKSPPKKSTKPSF-DRPLWYPGAK
APEWLDGSLVGDYGFDPFGLGKPAEYLQYDYDSLDQNLAKNLAGDVIGTRFETSDVQSTP
FQPYSEVFGLRRFRECELIHGRWAMLATLGALSVEWLTGVTWQDAGKVELVEGSTYLGQP
LPFSLTTLIWIEVLVIGYIEFQRNAELDPEKRLYPGGKFFDPLGLASDPEKKATLQLAEI
KHARLAMVAFLGFAVQAAVTGKGPLNNWATHLSDPLHTTIIDAFTS--
>CAE.sento.Myeongyun.gnm1.ann1.Sto01g022790
---AASASAASSFIGTVLPDVYSNSGRVVARFGFGGKKSPAKKASRQPSNDRPLWYPGAK
APEWLDGSLVGDYGFDPFGLGKPAEYLQFELDSLDQNLAKNLAGDVIGTRTEAADVKSTP
FQPYSEVFGLQRFRECELIHGRWAMLATLGALSVEWLTGVTWQDAGKVELVEGSSYLGQP
LPFSLTTLIWIEVLVIGYIEFQRNAELDPEKRLYPGGKFFDPLGLAADPEKKATLQLAEI
KHARLAMVAFLGFAVQAAVTGKGPLNNWATHLSDPLHTTIIDAFTSS-
>DET.singl.CAF01.gnm1.ann1.evm_model_Chr10_1454
--ATTTAAATSSFIGTRLPDVYSTSGRVQARFGLGRKKIQPKKSAKQNS-DRPLWYPGAK
APEWLDGSLVGDYGFDPFGLGKPAEYLQFELDSLDQNLAKNTAGDVIGTRTDTLDVKSTP
FQPYSEVFGLQRFRECELIHGRWAMLATLGALTVEWLTGVTWQDAGKVELVEGSSYLGQP
LPFSITTLIWIEVLLIGYIEFQRNAELDPEKRLYPGGKYFDPLGLAADPEKKATLQLAEI
KHARLAMVAFLGFAVQAAATGKGPLNNWATHLSDPLHTTIFDTFSSSS
>OUT.vitvi.PN40024.gnm2.ann1.VIT_208s0007g02190.1
-TTAAAAAATSSFMGTRLPDVHSNTGRVQARFGFGRKKAPAKKAAKRVS-DRPLWFPGAV
APEWLDGTLVGDYGFDPFGLGKPAEYLQYDYDSLDQNLAKNIAGDVIGTRFEGGEVKSTP
FQPYTEVFGLQRFRECELIHGRWAMLATLGALAVESLTGVTWQDAGKVELIEGSSYLGQP
LPFSMTTLIWIEVLVIGYIEFQRNAELDPEKRLYPGGKFFDPLGLAADPEKKAVLQLAEI
KHARLAMIGFLGFAVQAAVTGKGPLNNWATHLSDPLHTTIIDNVF---
