# Supplementary material for: Legume genome structures and histories inferred from Cercis canadensis and Chamaecrista fasciculata genomes
Source: Plant J. 2026 Jun 10;126(5):e70981. doi: 10.1111/tpj.70981 (PMC13252982; doi:10.1111/tpj.70981)
Supplement: Supplementary file 4 — Data S4. Manuscript supplement; Compressed directory of aligned sequences from 2212 low‐copy gene families, for calculation of a consensus species tree. [file TPJ-126-0-s010.gz › S4_consen_species_tree/40_aln_fas_cln1/Legume.fam3.07256]

>CAE.acacr.Acra3RX.gnm1.ann1.g10803.t1
---LHSHIPQTHRAILSPFTTFTSSKPFCISFANPSITIHQRYPLFTSNV-KDR
LLSLSTVPRKLLCKPPQGTFVREDYLVKKLSADEVQELVRGERNVPLIIDFYATWCGPC
ILMAQELEMLAVEYENNAIIVKVDTDDEYEFARDMQVRGLPTLFFISPDPNKEAIRTEGL
IPIQMMRDIIDKEM
>PAP.aesev.CIAT22838.gnm1.ann1.Ae10g00570.1
MALIHCHAPHRSVTTLPPISPFS-SKPLCFSLPNPSSITHQRYPVFTTKDTSNTPLS
LSTLPRKFLCKPPQGKYVKDDYLVKKLSAQEIQELVKGERTVPLIIDFFATWCGPCILMA
QELEMLAVEYENNAMIVKVDTDDEYEFARDMQVRGLPTLFFISPDPNKDAIRTEGLISIQ
MMRDIIDNEM
>OUT.arath.Col0.gnm9.ann11.AT3G06730.1
MALVQSRTFPHLNTPLSPILSSL-HAPSSLFIRRE--IRPVAAPFSSSTA-GNLPFSPLT
RPRKLLCPPPRGKFVREDYLVKKLSAQELQELVKGDRKVPLIVDFYATWCGPCILMAQEL
EMLAVEYESNAIIVKVDTDDEYEFARDMQVRGLPTLFFISPDPSKDAIRTEGLIPLQMMH
DIIDNEM
>CER.bauva.BV-YZ2020.gnm2.ann1.rna-bv17849.t1
-TLLHSHAPPSQSAKFPPFSSSSSSRPLCISLAQPSSVTHQRYPFLTTTNPNNSHLSL
SVVPRKLLCKPPQGKHVREDYLVKNLSAQEVQELVRGERKVPLIIDFFATWCGPCILMAQ
ELEMLAVEYEKNVMIVKVDTDDEYEFARDMQVRGLPTLFFVSPDPNKDAIRTEGLIPIQM
MRDILDKEM
>CER.bauva.BV-YZ2020.gnm2.ann1.rna-bv23186.t1
-TLLHSHAPLTQSPKFPPFSTFS-FRTLHISPTHPSSVTHQRYPLFTTTNPNNSPLSLS
TVPRKLLCKPPQGKHVREDYLVKKLSAQEVEELVRGERNVPLIIDFYATWCGPCILMAQQ
LEMLAVEYEKNAMIVKVDTDEEYEFARDMQVGGLPTLFFISPDLNKDAIRTEGLIPIQMM
RDILDKEM
>CER.cerca.ISC453364.gnm3.ann1.Cecan.5G131700.1
-TLLHSHAPPTQSPKFPPFSTFSC-RPLCISLAHPSSITHKRYPLFTTTNPNNSPLSLS
TVPRKLLCKPPQGKHVGEDYLVKKLSAQEVQELVRGERNVPLIIDFFATWCGPCILMAQE
LEMLAVEYESNAMIVKVDTDDEYEFARDMQVRGLPTLFFISPDPNKDAIRTEGLIPIQMM
RDILEKEM
>CAE.chafa.ISC494698.gnm1.ann1.ChfasH1.3G208500.1
MALLYSHTLHRSIATLSPFTSFTSSKPFCISFAKSSSITHHPYPLFTPNH---R
PLSLSTLPTRLLCKPPQGKHVREDYLVKKLTAQEVQDLVRGERNVPVIIDFYATWCGPC
ILMAQELEMLAVEYENNAIIVKVDTDDEYEFARDMQVRGLPTLFFISPDPNKEAIRTEGL
IPLQMMRDIIDKEM
>PAP.lotja.MG20.gnm3.ann1.Lj0g3v0106609.1
MALFHCHVPSHHSTTLSPFSTFFTPKPPCVSSSS--LTHQHPYPLSTTTELSSKPLS
LSTLPRKLLCKPPQGKFVRQDYLVEKLSAKEVQDLVKGERDVPLIIDFYATWCGPCILMA
Q-----------------------------------------------------------
----------
>PAP.medtr.A17_HM341.gnm4.ann2.Medtr1g037680.1
------------------------------------------------------------
---------------------KKLSAEEIQELVKGDRNVPLIIDFYATWCGPCILMAQEL
EMLAVEYENNAIIVKVDTDDEYEFARDMQVRGLPTLLFISPDPKKDAIRTEGLIPIQMMR
DIIDKEM
>PAP.medtr.A17_HM341.gnm4.ann2.Medtr3g014240.1
MALFHSYTLPHHKSTLSPFSTFS-SKPLSVSPSSSASSTHHPYPLTISTDFN----
-----NRKLLCKPPKGKHVKEDYLVKKLSAEEIQELVKGDRNVPLIIDFYATWCGPCILM
AQELEMLAVEYENNAMIVKVDTDDEYEFARDMQVISLFCFLCI-----------------
-----------
>CER.phach.longxuteng.gnm1.ann1.LXT49071.t1
-TLLHSHSPPTRSPKFPPFSTFS-SKPLCISLAHPSSVTYQRYPIFTSTNPNNSHLSLS
VVPRKFLCKPPQGKHVREDYLVKKLSAQEVQELVRGERNVPLIIDFFATWCGPCILMAQE
LETLAVEYESNAMIVKVDTDEEYEFARDMQVRGLPTLFFISPDPNKEAIRTEGLIPIQMM
RDILDNEM
>PAP.phavu.G19833.gnm2.ann1.Phvul.005G025600.1
MFLSHCHVPHHTMPTLSPFN----SKPLSSSLPNPSFLTHHPYPLTTTTHLNNKPLSL
STIPRKFLCKPPQGKYIRDDYLVKKLSAEEIQELVKGERKVPLIIDFYATWCGPCILMAQ
ELEMLAVEYENKAVFVKVDTDDEYEFSRDMQVRGLPTVFFISPDPNKDAIRTEGLIPIQM
MRDIIDKDM
>OUT.prupe.Lovell.gnm2.ann1.Prupe.2G039200.1
----HSYGFSSKTHSHSPMVLSFHFPPPSRLVTHFSVKTHQQNSLFSIQ---NTPLSLST
VTRKLLCRPPQGKHVREDYLVKKVSAQEVQELVKGERNVPLVVDFFATWCGPCILMAQEL
EMLAVEYESNVKIIKVDTDDEYEFARDMQVRGLPTLLFVSPDPSKDAIRTEGLIPLQMMR
DIIDNEM
>OUT.quisa.S10.gnm1.ann1.Qs0052560.1
------------------------------------------------------------
-----SCKPYTRKHVREDYLVKKLSAHEIQELVRGEINVPLIIDFCATWCGPCILLAQE
LEMLAV------------------------------------------------------
--------
>OUT.quisa.S10.gnm1.ann1.Qs0077570.1
MSLLHFHTPHCNIFTLSPIFT-SSYRQPYVTVPHSFLKTHQQYSLFSTNQSDNRPSSLS
TLPRKFLCKPPQGKYVREDYLVKKFSAQEVQELVRGERNVPLIIDFYATWCGPCILMAQE
LEMLAVEYESNAMIIKVDTDDDYEFARDMQVRGLPTLFFISPDPNKDAIRTEGLIPIQMM
RDIIDNEM
>OUT.quisa.S10.gnm1.ann1.Qs0341510.1
MSLLHFHTPHFNIFTLSPIFT-SSYRQPYVTVPHSFLKTHQQYSLFSTNQSDNRPSSLS
TLPRKLLCKPPQGKYVREDYLVKKFSAQEVQELVRGERNVPLIIDFYATWCGPCILMAQE
LEMLAVEYESNAMIIKVDTDDDYEFARDMQVRGLPTLFFISPDPNKDAIRTEGLIPIQMM
RDIIDNEM
>CAE.sento.Myeongyun.gnm1.ann1.Sto04g110650
MALLHSHAPHRSIATFLPFATFAPSKPLCFSFANPS-VTHHRCPLFTTND---TPLSLS
TLPRRLLCKPPQGKHVKEDYLVKKLSAQEVQELVRGERNVPIIIDFYATWCGPCILMAQ
ELEMLAVEYESNAIIVKVDTDDEYEFARDMQVRGLPTLFFISPDPSKEAIRTEGLIPIQM
MRDIIDKEM
>DET.singl.CAF01.gnm1.ann1.evm_model_Chr02_3983
MALVGSHVPHQSMAILSPISNFS-SKPLCISISQPSSITHERYPLFITNTPSSNTLSLST
LPRKMLCQPPLGKYIKDDYLVKKLSAQEVQDLVRGERNVPLIIDFYATWCGPCILMAQEL
EMLAVEYEKNAMIVKVDTDDEYEFARDMQVRGLPTLFFISPDPNKDAIRTEGLIPIQMMR
DILDKEM
>OUT.vitvi.PN40024.gnm2.ann1.VIT_213s0084g00790.1
MAMMQTATPHSTITSVSPMIPLQG-PPSHLCFSHS-PMTHQPNLLFSTT--NTRPFSL
R-PPRKLLCTPPRGKYVREDYLVKKMSAKEVQELVKEERTVPLIIDFYATWCGPCILMAQ
ELEMLAVEYESNALIVKVDTDDEYEFARDMQVRGLPTLYFISPDPTKNAIRTEGLIPIQM
MRDIIDNEM
