# Supplementary material for: Legume genome structures and histories inferred from Cercis canadensis and Chamaecrista fasciculata genomes
Source: Plant J. 2026 Jun 10;126(5):e70981. doi: 10.1111/tpj.70981 (PMC13252982; doi:10.1111/tpj.70981)
Supplement: Supplementary file 4 — Data S4. Manuscript supplement; Compressed directory of aligned sequences from 2212 low‐copy gene families, for calculation of a consensus species tree. [file TPJ-126-0-s010.gz › S4_consen_species_tree/40_aln_fas_cln1/Legume.fam3.07266]

>CAE.acacr.Acra3RX.gnm1.ann1.g11203.t1
MAAAKPQRTPQEVEDIIIKKIFLISLTDSAVNDPRVVYMELTAAVMLSEGKELRLSRDMM
EDILMDRLSGSYSSVESPFQYLIGCYQRAHDEGKKIGNMKDKSLRGEMESVVREAKKLCV
MFCRMHLANPGTFQSGNTASKQLNSPLLQLIFSEVGGTINGFGDSGNAGGVKSPPGFLE
EFFRDSHSD-LDSILKGLYEELRGSVVKVSALGNFQDSLRALLFLVRFPIGAKSLVSHAW
WIPKGVYMHGRAIEMTSIIGTFFHISALPDQAFFKSQPDVGQQCFSDASTRRPSDLLSSF
TTIKTVVNNLYDGLSELLLILLKSTDSRENVLEYLAEVINRNASRAHIQVDPMTCASSGM
FVNLSAVMLRLCEPFLDANLTKRDKIDAKYVFYSNRLDLRGLTALQASSDEVAEWIKS--
----------NDGAKRLQQSQEATSSGSNDAGGPSNAKPASAEKIKYPFICECFFMTAR
VLNLGLLKAFSDFKHLVQDLSRCEDSLSTLKDMQAQSSSPQLELDITRLEKEIELYSQEK
LCYEAQILRDNTFIQNALSFYRLMIVWLVGLVGGFKMPLPSTCPMEFASMPEHFVEDAME
LLIFASRIPKALDGVVLDEFMNFIIMFMASPEFIKNPYLRAKMVEVLNCWMPRRSGSSAT
ATLFEGHQLSLEYLVRNLLKLYVDIEFTGSHTQFYDKFNIRHNIAELLEYLWQVPSHRNA
WRQIAKEEEKGVYLNFLNFLINDSIYLLDESLNKILELKELEAEMSNTTEWEQRPAQERQ
ERTRLFHSQENIIRIDMKLANEDVSMLAFTSEQITVPFLLPEMVERVASMLNYFLLQLVG
PQRKSLTLKDPEKYEFRPKHLLKQIVHIYVHLARGDTDNIFPSAISKDGRSYNDQLFSAA
ADVLRRIGEDGRVIHEFVELGAKAKVAATEAMDAEAVLGEIPDEFLDPIQYTLMKDPVIL
PSSRITVDRPVIQRHLLSDSSDPFNRSHLTADMLIPNDELKARIEEFVRSQELKKHDQGQ
SVQSSKATIQATNAEMLID
>PAP.aesev.CIAT22838.gnm1.ann1.Ae05g26070.1
MAAAKPQRTPQEVEDIIIRKIFLVSVTDSEASDSRIVYLELTAAEILSEGKDLRLSRD
LMERVLIDRLSGDFPGTESPFQYLLGCYHRAHEESKKIANMKDKTLRSEMESVVKQA
KKLCVSYCRIHLANPELFPNRNPSSGPGSSPVLPLIFAEVGGGIDAFGGTSGGGGV
KSPPGFLEEFFRDSDFDSLDPILKGLYEELRGSVMKVSALGNFQDSLRALLYLVRFPIGA
KSLVNHEWWIPKGVYMNGRAIEMTSILGPFFHVSALSDQTFFRSHPDVGQQCFSDASTRR
PSDLLSSFSTIKTVMNNLYDGLYEVLFILLKSKDTREKVLEYLAEVINLNASRAHIQVDP
ITCASSGMFVNLSAVMLRLCEPFLDANLTKRDKIDPKYVHDSNRLKLSGLTALHASSEEV
TEWLNSNKRAKAGENNQSNDDQKRLQQSQEASSSGSISTGELSNENSGHGEKTEYHFICE
CFFMTARVLNLGLLKAFSDFKHLVQDISRCEDALSTFKAMQERSPTPQLELDISRLEKEL
ESYSQEKLCYEAQILRDNNLIQNALSFYRLMIVWLVGLVGGFKMPLPSNCPMEFATMPEH
FVEDAMELLIFASRIPKALDGVVLDEFMNFVIMFMASPKYIKNPYLRAKMVEVLNCWMPR
RSGSSATATLFEGHQLSLEYLVRNLLKLYVDIEFTGSHTQFYDKFNIRHNIAELLEYLWQ
VPSHRNAWRQIAKEEEKGVYLNFLNFLINDSIYLLDESLNKILELKELEAEMSNTTEWEQ
RPVQERQERTRLFHSQENIIRIDMKLANEDVSMLAFTSEQITAPFLLPEMVERVASMLNY
FLLQLVGPQRKSLSLKDPEKYEFRPKHLLKQIVHIYVHLARGDTNSIFPAAISKDGRSYN
DQLFSAAADVLRRIGEDGRIIQEFAQLGAKAKVAASEAMDTEATLGEIPDEFLDPIQYTL
MKDPVILPSSRITVDRPVIQRHLLSDSTDPFNRSHLTADMLIPDNELKARIEEFVRSQEM
KKHNEGLSVQSTKDTIQTTNGEMLID
>OUT.arath.Col0.gnm9.ann11.AT5G15400.1
MATSKPQRSPAEIEDIILRKIFYVTLTESTDSDPRIVYLEMTAAEILSEGKELLLSRDLM
ERVLIDRLSGDFSDAEPPFPYLIGCHRRAYDESKKIQSMKDKNLRSEMEIVTKQAKKLAV
SYCRIHLGNPDMFGNSDSG-GLDNSPVLPLIFAEVGSGLDMFGA--SSSG
VQAPPGFLDEFFKDSDFDSLDSILKELYEDLRSTVINVSVLGDFQPPLRALKYLVSLPVG
AKSLVSHEWWVPRGAYMNGRAMELTSILGPFFHISALPDNTLFKSQPDVGQQCFSEASER
RPADLLSSFSTIKNFMNILYSGLHDVLMILLKSTDTRERVLQFLAEVINANASRAHIQVD
PVSCASSGMFVNLSAVMLRLCEPFLDPHLTKRDKIDPKYAFCGHRLKLSDLTALHASSEE
VTEWIGKDAMANANDAGRENGNESRLLQSKEATSSSSNASGQ--NAKS----ATKYTFIC
ECFFMTARVLNLGLLKALSDFKHLAQDISRGEDNLATLKAMRDQAPSPQLELDISRMEKE
LELSSQEKLCHEAQILRDGDFIQRALSFYRLMVVWLVGLVGGFKMPLPSTCPMEFSCMPE
HFVEDAMELLIFASRIPKALDGVPLDDFMNFIIMFMASPEYVRNPYLRAKMVEVLNCWMP
RSSSSSATSTLFEGHQLSLEYLVRNLLKLYVDIEFTGSHTQFYDKFNIRHNIAELLEYL
WQVPSHRNAWRRIAKDEEKGVYLNFLNFLVNDSIYLLDESLNKILEIKQIEADMSNTAEW
EQRPTQERQERTRLFHSQENIVRIDMKLANEDVTMLAFTSEEITAPFLLPEMVERVANML
NYFLLQLVGPQRKSLSLKDPEKYEFRPKQLLKQIVRIYVNLARGDTVNIFPGAISSDGRS
YNEQLFNAGADVLRRIGEEGRIIQEFMELGTKAKAAASEALDAEAALGEIPDEFLDPIQY
TLMRDPVILPSSRITVDRPIIQRHLLSDNHDPFNRAHLTSDMLIPDIELKAKIDEFVKSH
QSKKRTSGED-SSNKERIQTTNSDMLID
>CER.bauva.BV-YZ2020.gnm2.ann1.rna-bv06768.t1
MATAKPQRTPQEVEDIILRKIFLVSLTDSMETDPRVVYLELTAAEILSEGKELKLSRDLM
ERILIDRLSRNFPSAELPFQYLIGCYRRAYDEGKKIANMKDKNLRGEMESVVKQAKKLCV
SYCRIHLANPDLFQSENSAKKPETSPLLPLIYSEVGSSINGYGGSSSAGGIQSPPGFLE
EFFRDSDYDSLDPILKGLYEDLRGSVLKVSALGNFQDPLRALLFLVRFPIGAKSLVNHPW
WIPKGTYMNGRATEMTSILGPFFHISALPDPTFFKSQPDVGQQCFSDASTRRPSDLLSSF
TTIKTVMNSLYDGLAEVLLILLKSTDTRENVLEYLADVINKNVSRAHIQVDPMSCASSGM
FVNLSAVMLRLCEPFLDATLTKRDKIDPKYVHHSNRLELSGLTALHASSEEVSEWLNSDK
TSKVDGINQYNDGEKRLKQSQEATSSGSNDADEPSTAKSASAEKTKYTFICECFFMTAR
VLNLGLLKAFSDFKHLVQDISRCEDTLSTLKAMQGQTPSRQLELDISRLEKEIELYSQEK
LCYEAQILRDNTLIQNALTFYRLMVVWLVGLVGGFKMPLPSTCPMVFAAMPEHFVEDAME
LLIFASRIPKALDGVFLDDFMNFIIMFMASPNYTKNPYLRAKMVEVLNCWMPRRSGSSAT
TTLFEGHQLSLEYLVRNLLKLYVDIEFTGSHTQFYDKFNIRHNIAELLEYLWQVPSHRNA
WRKIAKEEEKGVYLNFLNFLINDSIYLLDESLNKILELKELEAEMSNTAEWERRPAQERQ
ERTRQFHSQENIIRIDMKLANEDVSMLAFTSEQITAPFLLPEMVDRVASMLNYFLLQLVG
PQRKSLSLKDPEKYEFRPKHLLKQIVHIYVHLERGDADNIFPAAISKDGRSYNDQLFSDA
ADVLRKIGEDGRIIQEFIELGNKAKVAASEAMDAEAALGDIPEEFLDPIQYTLMKDPVIL
PSSRTTVDRAVIQRHLLSDNTDPFNRSHLSVDMLIPDNELKAKIEEFVKSQQLKKRGEGL
SIQSSKDTIQTTAGEMLID
>CER.cerca.ISC453364.gnm3.ann1.Cecan.1G123600.1
MATAKPQRTPQEVEDIILRKVFLVSLNDSMETDSRVVYLELTAAEILSEGKELKLSRDLM
ERILIDRLSGNFPSAEPPFQYLIGCYRRAYDEGKRIANMKDKNLRVEMESVVKQARKLCV
SYCRIHLANPELFQSGNSAKKPDTSPLLPLIYSEVGSSINSYGGSSSAGGIQSPPGFLE
EFFRDSDYDSLDPILKGLYEDLRGTVMKVSALGSFQDSLRALLFLVRFPIGAKSLVNHPW
WIPKGTYMNGRATEMTSILGPFFHISALPDPTFFKSQPDVGQQCFSDASTRRPSDLISSF
MTIKTVMNNLYDGLAEVLLILLKSTDTRENVLEYLADVINKNASRAHIQVDPMSCASSGM
FVNLSAVMLRLCEPFLDANLTKRDKIDPKYVHYSNRLELRGLTALHASSEEVTEWLNSDK
PSKVDGINQYNDGEKRLKQSQEATSSGSCNAGEPATAKPASAEKTKYPFICECFFMTAR
VLNLGLLKAFSDFKHLVQDISRCEDTLSTLKAMQGQSPSRQVELDISRLEKEIELYSQEK
LCYEAQILRDNTLIQNALTFYRLMVVWLVGLVGGFKMPLPSTCPMAFAAMPEHFIEDAME
LLIFASRIPKALDGVVLDDFMNSIIMFMASPNYIKNPYLRAKMVEVLNCWMPRRSGSSAT
ATLFEGHQLSLEYLVKNLLKLYVDIEFTGSHTQFYDKFNIRHNIAELLEYLWQVPSHRNA
WRQIAKEEEKGVYLNFLNFLINDSIYLLDESLNKILELKELEAEMSNTAEWEQRPAQERQ
ERTRLFHSQENIIRIDMKLANEDVTMLAFTSEQITVPFLLPEMVERVASMLNYFLLQLVG
PQRKSLSLKDPEKYEFRPKHLLKQIVHMYVHLARGDTNNIFPAAISKDGRSYNDQLFSAA
ADVLRRIGEDGRIIQEFIELGGKAKVAASEAMDAEATLGEIPDEFLDPIQYTMMKDPVIL
PSSRITVDRPVIQRHLLSDNTDPFNRSHLTADMLIPDNELKAKIEEFVKSQELKKRSEGL
SIQSTKATIQTTTGEMLID
>CAE.chafa.ISC494698.gnm1.ann1.ChfasH1.8G013300.1
MAAAKPQRTPAEVEDIILRKIFLVSLSDAVESDSRVVYLELTAAEILSEGKELRLSRDLM
ERVLIDRLSGNFSSAESPFQYLISCYQRAYDEGKKIANMKDKSLRGEMESVVRQAKKLCV
SYCRIHLGNPDMFASGNSGNRRENSPLLPLIYSEVGSTINGFGGSSSAGGVKSPPGFLE
EFFRDSDFDSLDPILKGLYEELRGSVMKVSALGNFQDSLRALLFLVRFPIGAKSLVRHDW
WIPKGVYMNGRAIEMTSILGPFFHISALPDQAFFKSQPDVGQQCFSDASTRRPADLLSSF
TTIKTVMNSLYDGLGEVLLILLKSTDTRENVLEYLAEVINKNASRSHIQVDPITCASSGM
FVNLSAVMLRLCEPFLDASLTKRDKIDAKYVFYSNRLELRGLTALHASSEEVAEWIKS--
----------NNSEKRLQQSQEATSSGSNSASDPSNAKTASGEKTKYTFICECFFMTAR
VLNLGLLKAFSDFKHLVQDISRCEDSLSTLKDMQAQSSSPQLELDIARLEKEIELYSQEK
LCYEAQILRDNTFIQNALSFYRLMVVWLVGLVGGFKMPLPSTCPMDFASMPEHFVEDAME
LLIFASRIPKALDGVVLDEFMNFIIMFMASPNFIKNPYLRAKMVEVLNCWMPRRSGSSAT
ATLFEGHQLSLEYLVRNLLKLYVDIEFTGSHTQFYDKFNIRHNIAELLEYLWQVPSHRNA
WRQIAKEEEKGVYLNFLNFLINDSIYLLDESLNKILELKELEAEMSNTTEWERRPAQERQ
ERTRLFHSQENIIRIDMKLANEDVSMLAFTSEQITAPFLLPEMVERVASMLNYFLLQLVG
PQRKSLSLKDPEKYEFRPKHLLKQIVHIYVHLARGDTDNIFPSAISKDGRSYNDQLFSAA
ADVLRRIGEDGRIIHEFIELGSKAKVAASEAMDAEAVLGEIPDEFLDPIQYTLMKDPVIL
PSSRITVDRPVIQRHLLSDSTDPFNRSHLTADMLIPDNELKARIEEFVRSQELKKHGKGQ
NIQSSKASIQTTTGEMLID
>PAP.lotja.MG20.gnm3.ann1.Lj2g3v1069200.1
------------------------------------------------------------
------------------------------------------------------------
------------------------------------------------------------
------------------------------------------------------------
------MNGRAIEMTSILGPFFHVSALPDQTFFRSLPDVGQQCFSDSSTRRQADLVSSFS
TIKNVMNNLYGGLSEVLLVLLKSSDTRENVLEYLAEVININASRAHIQVDPITCASSGMF
VNLSAVMLRLCEPFLDANLTKRDKIDPNYVHYSNRLKLSGLTALHASSEEITEWLNSKNP
SKAGGIDQCNDDKKRLQQSQEASSSGSNNAGGLSKENSARGQKSKYSFICECFFMTARVL
NLGLLKAFSDFKHLVQDISRSEDALSTLKGMQGHSPSPQLELDISRLEKELELYSQEKLC
YEAQILRDNTLIQNALTFYRLMIVWLVGLVGGFKMPLPQTCPMEFATMPEHFVEDAMELL
IFASRIPRALEGVVLDEFMNFIIMFMASPDFIKNPYLRAKMVEVLNCWMPRTSGSSATAT
LFEGHQLSLEYLVRNLLKLYVDIEFTGSHTQFYDKFNIRHNIAELLEYLWKVPSHRNAWR
QIAKEEEKGVYLNFLNFLINDSIYLLDESLNKILELKELEAEMSNTAEWERRPVQERQER
TRLFHSQENIIRIDMKLANEDVSMLAFTSEQITVPFLLPEMVERVASMLNYFLLQLVGPQ
RKSLSLKDPEKYEFRPKDLLKQIVHIYIHLARGDTNAIFPAAISKDGRSYNDQLFSAGAD
VLRRIGEDPKVIQEFIQLGAKAKVAASEAMDAEATLGEIPDEFLDPIQYTLMKDPVILPS
SRITVDRPVIQRHLLSDASDPFNRSHLTADMLIPDVELKARIEEFVRSQEMKKHGEGLSI
QSSKATIQTTNGEMLID
>PAP.medtr.A17_HM341.gnm4.ann2.Medtr6g013690.1
-TATKPQRTPQEVEDIIIRKIFLVSITGESTTDSRIVYLELTAAEILSEGKDLLL
SRDVMERVLIDRLSGDFTVTSSTFHYLVGCYNRAHDESKKIVNMKDKNLRSEIETVI
KQAKKLCVSYCRIHLANPELFSGARSASGTGASPLLPLIISECGGGMGVF
GGETRIAGVKSPPGFLDEFFRDSDFETLDKILKGLYEELRGSVMKVSVLGNFQDSLRVLL
FLVRLPIGAKSLVSHEWWIPKGVYMNGRAIEMTSILGPFFHVSALPDQNFFKSSPDIGQQ
CFSDASTRRPADLLSSFTTIKTVMNTLYDGLSEALRILLKSTDTRENVLEYLAEVINLNA
SRAQMQVDPITSASSGMFVSLSAVMLRLCEPFLDANLTKRDKIDAKYVHHSNRLNLSGLT
ALHASSEEVAEWLKSKNPATAVDINQYNDGGKRLQESQEASSSGSNNAS-----------
-PKYSFICECFFMTARVLNLGLLKAFSDYKHLAQDISRSEDTLSTLKTMQEQSPSPQLAL
DITRLEKELELYSQEKLCYEAQILRDNTLIQNALSFYRLMIVWLVGLVGGFKMPLPNPCP
MEFSTMPEHFVEDALELLIFASRIPKALDGVVLDEFMNFIIMFMGSPDFIKNPYLRAKMV
EVLNNWMPRRSGSSATSTLFEGHQLSLQYLVRNLLKLYVDIEFTGSHTQFYDKFNIRHNI
AELLEYLWNVPSHRSAWRQIAKEEEKGVYLNFLNFLINDSIYLLDESLNKILELKELEAE
MSNTAEWERRPVQERQERTRLFHSQENIIRIDMKLANEDVSMLAFTTEQITAPFLLPEMV
DRVASMLNYFLLQLVGPQRKSLSLKDPEKYEFRPKHLLKQIVHVYVHLARGDTNSIFPSA
ISKDGRSYNDQLFSSAADVLRRIGEDGRIIQEFIQLGAKAKVAASEAMEAEDTLGEIPDE
FLDPIQYTLMKDPVILPSSRITVDRPVIQRHLLSDSSDPFNRSHLTADMLIPDVELKAKI
EEFIRSQEMKKHGESINIQSSKATIQTTDSEMLID
>CER.phach.longxuteng.gnm1.ann1.LXT00430.t1
MATTKPQRSPQEVEDIILRKIFLVSLSESMETDPRVVFLELTAAEILSEGKELKLSRDLM
ERILIDRLSGNLPSAEPPFQYLIGCYRRAYDEGKKIANMKDKNLRGEMESVVKQAKKLCM
SYCRIHLANPELFQSGNSAKKPDTSPLLPLIYSEVGSSINGYGGSSSAGALQSPPGFLEE
FFRDPDYDSLDPILKGLYEDLRGSVLKVSALGNFQDSLRALVFLVRFPIGAKSLVNHPWW
IPKGTYMNGRATEMTSILGPFFHVSALPDPTFFKSQPDVGQQCFSDASNRRPADLMSSFT
TIKTVMNNLYDGLAEVLLILLKSTDTRENVLEYLADVINKNASRAHIQVDPMSCASSGMF
VNLSAVMLRLCEPFLDANLTKIDKIDPKYVHFSNRLELRGLTALHASSEEVTEWLNGDKP
SKVDGINQPNDGEKRLKQSQEATSSGSYDAGEPSTAKPSHAEKTKYPFICECFFMTARV
LNLGLLKAFSDFKHLVQDISRCEDTLSTLKAMQGQSPSRQPELDISRLEKEIELYSQEKL
CYEAQILRDNTLIQNALTFYRLMVVWLVGLVGGFKMPLPSTCPMVFAAMPEHFVEDAMEL
LIFASRIPKALDGVLLDDFMNFIIMFMASPNYINNPYLRAKMVEVLNCWMPRRSGSSATT
TLFEGHQLSLEYLVRNLLKLYVDIEFTGSHTQFYDKFNIRHNIAELLEYLWQVPSHRNAW
RQIAKEEEKGVYLNFLNFLINDSIYLLDESLNKILELKELEAEMSNTAEWEQRPAQERQE
RTRQFHSQENIIRIDMKLANEDVSMLAFTSEQITVPFLLPEMVERVASMLNYFLLQLVGP
QRKSLSLKDPEKYEFRPKHLLKQIVYIYVHLARGDTNNIFPAAISKDGRSYNDQLFSAAA
DVLRRIGEDGRIIQEFIELGNKAKVAASEAMDTEATLGDIPDEFLDPIQYTLMKDPVILP
SSRMIVDRTVIQRHLLSDNTDPFNRSHLTVDMLIPDNELKAKIEEFVKSQELKKRSEGLS
IQSTKDTIQTTTGEMLID
>PAP.phavu.G19833.gnm2.ann1.Phvul.004G033100.1
MAATKPQRTPQEVEDIIIRKIFLVSIIENTNADSRIVYLELTGAEILSEGKELCLSR
DSMERVLIDRLSGDFSTSESPFQYLIGCYHRAHEEGKKIANMKDKSLRSEMEAVV
RQAKKLCVNYCRIHLANPELFPSRSAGGSDANSPLLPLIFAEVGGG-NVFGG--GGGGAK
SPPGFLEEFFRDPDFDSLDLILKGLYEELRGSVMNVSALGNFQDSLRALLYLVRFPFGAK
SLVNHEWWIPKGVYVNGRAIEMTSILGPFFHISALPDQAFFKGQPDVGQQCFSDASTRRP
ADLLSSFSTIKTVMNNLYDGLAEVLLILLKSTDTRERVLEYLAEVININASRAHIQVDPI
TCASSGTFVNLSAVMLRLCEPFLDANLTKRDKIDAKYVHYSNRLKLSGLTALHASSEEVA
EWLNSKSPAKTGATSQYNDDQKRLQQSQEASSSGSNNAGELSNENSARAEKTKYSFICEC
FFMTARVLNLGLLKAFSDFKHLVQDISRCEDALSTLKAMQERSPTPQAELDINRLEKEME
LYSQEKLCYEAQILRDNTLIQKALSLYRLMIVWLVGLVGGFKMPLPPTCPMEFATMPEHF
VEDAMELLIFASRIPKALDGVVLDEFMNFIIMFMASHEFIKNPYLRAKMVEVLNCWMPRR
SGSTAAATLFEGHQLSLEYLVRNLLKLYVDIEFTGSHTQFYDKFNIRHNIAELLEYLWQV
PSHRNAWRQIAKEEEKGVYLNFLNFLVNDSIYLLDESLKKILELKELEAEMSNTVEWEQR
PAQERQERTRLFHSQENIIRIDMKLANEDVSMLAFTSEQITAPFLLPEMVERVASMLNYF
LLQLVGPQRKSLSLKDPEKYEFRPKHLLKQIVHIYVHLARGDTNSIFPSVISRDGRSYND
QLFSAAADVLRRIGEDGRIIQEFIQLGAKAKVAASEAMDAEATLGEIPEEFLDPIQYTLM
KDPVILPSSKTTVDRPVIQRHLLSDSTDPFNRSHLTADMLIPNDELKARIEEFVRSQEMK
KHGEALNLQTNKDTIQTTNGEMLID
>OUT.prupe.Lovell.gnm2.ann1.Prupe.3G259400.1
MATPKPQRSREELEDIVLRKIFLVSLTDSSESDSRIVYLEMTAAEILSEGKELRLTRDLM
ESILIDRLSGDFASAEPPFQYLIGCYKRAYDEGKKIAAMKDKNLRSELESVVRQAKKLSV
SYCRIHLGNPDSFSNPN---KSNASPLLPLIFSEGGGSVDGFGVSGSGGGIQCPPGFLDE
FFTDPDFDSLDPILKGLYEELREIVLKVSALGNFQQPLRALYFLVKLPVGARSLVNHPWW
IPKGVYLNGRVIERTSILGPFFHVSALPDHPIFKSQPDVGQQCFSEASTRRPADLLSSFT
TIKTVMNNLYDGLAEVLLLLLKNADTRENVLEYLAEVINKNSSRAHIQVDPLSCASSGMF
VNLSAVMLRLCEPFLDANLTKRDKIDPKYVFYSNRLELRGLTALHASSEEVTEWINKDNM
GNPDGSRHSGDGENRLLQSQEATSSGNSVN-----VNP-SNEKAKYSFICECFFMTARVL
NLGLLKAFSDFKHLVQDISRSEETLATLKNMQGQSSSPQLEMDLARLEKEIELYSQEKLC
YEAQILRDGTLIQSALSFYRLMVVWLVRLVGGFKMPLPLTCPTEFASMPEHFVEDAMELL
IFASRIPKALDGVLLDDFMNFIIMFMASPEYIRNPYLRAKMVEVLNCWMPRRSGSSITST
LFEGHQLSLEYLVRNLLKLYVDIEFTGSHTQFYDKFNIRHNIAELLEYLWQVPSHQNAWK
QIAREEEKGVYLNFLNFLINDSIYLLDESLNKILELKELEAEMSNTAEWERRPAQERQER
TRLFHSQENIIRIDMKLANEDVSMLAFTTEQITAPFLLPEMVERVASMLNYFLLQLVGPQ
RKSLSLKDPEKYEFRPKQLLKQIVYIYVHLAKGDTENIFPAAISKDGRSYNEQLFSAAAD
VLRRIGEDGRVIQEFIELGAKAKVAASEAMDTEAVLGDIPDEFLDPIQYTLMKDPVILPS
SRITVDRPVIQRHLLSDNSDPFNRSHLTADMLIPDNELKGRIQEFIRSQELKKRGEDLSM
QSSKATIQTTTSEMLID
>OUT.quisa.S10.gnm1.ann1.Qs0070160.1
------------------------------------------------------------
------------------------------------------------------------
------------------------------------------------------------
------------------------------------------------------------
------------------------------------------------------------
------------------------------------------------------------
------------------------------------------------------------
------------------------------------------------------------
------------------------------------------------------------
---------------------MVGWVGWLVGGFKMPLPSTCSMEFASMPEHFVEDAMELL
TFASRIPKALDGVLLDDFMNFIIMFMASPQFIKNPYLRAKMVEVLNCWMPRRSGSSVTAS
LFEGHQLSLEYLVRNLLKLYVDIEFTGSHTQFYDKFNIRHNIAELLEYLWQVPSHRNAWR
QIAKEEEKGVYLNFLNFLINDSIYLLDESLNKILEHKELEAEMSNTAEWERRPAQERQER
TRLFQSQENIIRIDMKLANEDVTMLAFTSEQITAPFLLPEMVERVASMLNYFLLQLVGPQ
RKSLCLKDPEKYEFHPKQLLKQIVHIYVHLARGDIENIFPAAISKDGRSYNEQLFSAAAD
VLRRIHEDGRIIQEFVELGAKAKVAASEAMDAEATLGEIPDEFLDPIQYTLMKDPVILPS
SRITIDRPVIQRHLLSDSTDPFNRSHLTADMLIADDELKARIDEFIKSQQLKKHSEGLSM
QSTKDTIQTAAGDMLID
>OUT.quisa.S10.gnm1.ann1.Qs0253640.1
MATAKPQRSSQEVEDTILRKIFRVSLTDSVETDTRIVYLELTAAEILSEGKELRLSRDLM
ERVLIDRLSGSFPLAEPPFQYLIGCYRRAYDEGKKIAN-KDKNLRSEMESVVKQGKKLTV
SYCRIHLGNPELFPSGDSNADEPNSPLLPLIFSEVGSTVDNFGGSTSAGGIRCTPGFLD
EFFRDSDLDTLDPILKGLYEDLRGSVLKVSALGNFQQPLRALLFMVSFPVGAKSLVNHPW
WIPKGVYLNGRVIEVTSILGPFFHVSALPDHTIFKSQPDVGQQCFSDASTRRPADLLSSF
TTIKTVMNNLYDGLAEVLLSLLKNSNIREYVLEYLAEVINKNSSRAHIQVDPISCASSGM
FVNLSAVMLRLCEPFLDASLTKRDKIDPKYVHHCNRLDLRGLTALYASSEEVAEWLQSVN
---LVGVNQYSDGEKCVRQSQEATSSNSNAGVSSKPEPTSSGERTKYPFICECFFMTARV
LNLGLLKAFSDFKHLVQDISRSEDTLSTLKAMQGQSPSPQLELDISRLEKEMELYSQEKL
CYEAQLLRDNTLIQHALSFYRLMVVRLVGLVGGFKMPLPSTCPMEFASMPEHFVEDAMEL
LIIASGIPKALDVILLDDFINFIIMFMASPQFIRNPYLRAKMVKVLNCWMPRTSGSSI
PASLL--HQLSLEYLVRNLLKLYGDLEFTGSHTQFYDKFNIRHNIAELLEYLWQIPCHHN
AWRQIAKEEEKGVYLNFLNFLINDSIYLLDESLNKILELKELEAEMSNTAEWERRSAQER
QERTRLFHSQENIIRIDMKLANEDVSMLAFTSQQITVPFLLPEMVERVASMLNYFLLQLV
GPQRKSLSLKDPEKYEFRPKQLLKQIVHIYVHLARGDTDNIFPAAISKDGRSYNEQLFTA
AADVLHRIDEDGRIIQEFVELSAKAKVAASEAMDAEAALGEIPDEFLDPIQYTLMKDPVI
LPSSRITIDRPVIQRHLLSDTTDPFNRSHLTADMLIPNHELKSRINEFIRSQELKKRSEG
LSMQSTKDSIQTTAGDMF--
>CAE.sento.Myeongyun.gnm1.ann1.Sto08g259550
MAAAKPQRTPQEVEDIILRKIFLVSLTDAMESDSRVVYLELTAAEILSEGKELRLSRDLM
ERILIDRLSGNFASAESPFQYLISCYQRAHDEGKKIANMKDKNLRGEMESVVKQAKKLCV
SYCRIHLGNPELFPSGNSANKRENSPLLPLIFSEVGTTIDGFGGSGSAGGVKSPPGFLE
EFFRDSDFDSLDPILKGLYEELRGSVMKVSALGNFQDSLRALLFLVRFPIGAKSLVNHDW
WIPKGVYMNGRAIEMTSILGPFFHISALPDQAFFKSQPDVGQQCFSEASTRRPSDLLSSF
TTIKTVMNNLYDGLGEVLLILLKSTDTRENVLEYLAEVINKNASRAHIQVDPITCASSGM
FVNLSAVMLRLCEPFLDANLTKRDKIDAKYVFYSNRLDLRGLTALHASSEEVAEWVKS--
----------NDGEKRLQRSQEATSSASNSAGDPSNAKSSHGEKTKYTFICECFFMTAR
VLNLGLLKAFSDFKHLVQDISRCEDSLSTLKDMQAQTSSPQLELDIARLEKEIELYSQEK
LCYEAQILRDNTFIQNGLSFYRLMVVWLVGLVGGFKMPLPSTCPMEFASMPEHFVEDAME
LLIFASRIPKALDGVVLDEFMNFIIMFMASPKFIKNPYLRAKMVEVLNCWMPRRSGSTAT
ATLFEGHQLSLEYLVRNLLKLYVDIEFTGSHTQFYDKFNIRHNIAELLEYLWQVPSHRNA
WRQIAKEEEKGVYLNFLNFLINDSIYLLDESLNKILELKELEAEMSNTTEWERRPAQERQ
ERTRLFHSQENIIRIDMKLANEDVSMLAFTSEQITAPFLLPEMVDRVASMLNYFLLQLVG
PQRKSLSLKDPEKYEFRPKHLLKQIVHIYVHLARGDTNTIFPSAISKDGRSYNDQLFNAA
ADVLRRIGEDGRIIHEFVELGAKAKVAASEAMDAEAVLGEIPDEFLDPIQYTLMKDPVIL
PSSRITVDRPVIQRHLLSDSTDPFNRSHLTVDMLIPDDELKARIEEFVKSQELKKHGKGQ
SMQSTKDTIQTTNGEMLID
>DET.singl.CAF01.gnm1.ann1.evm_model_Chr04_3456
MAAAKPQKTPQEVEDIILRKIFLVSLTGSLENDSRVVYLEQTAAEILSEGKELRLSRDLS
ERIVVDRLSGDFPSAEPHFEYLIGCYRRAYDEGKKIVNMKDKDLRAEMELVVKQFKNLLV
SYCRIHLGNPEIFQSGNSTKKPKTSPLLPLILSEVSSPINGYGG----SGNKSPPGFLE
EFFSDSDFDSLGPILKGLYEDLRGSVMKVSALGNFQDYLRALLFLVRFPMGAKSLVSHPW
WIPKGVYMNGRAIEMTSILGPFFHISALPDPTFFKSEPDVGQQCFSEASTRRPSDLLSSF
ATIKNVMNNLYDGLSEVLLILLKRTDTREYVLEYLASVINKNASRAHIQVDPMSCASSGM
FVNLSAVMLRLCEPFLDANLTKRDKIDVKYVHFSGRLELRGLTALHASSEEVAEWLNCDM
PAEADCVNHYNDDGNYLKQSQEATSSGSSSAGEPSGGKSSSREKMKFSFICECFFMTAR
VLNLGLLKSFSDFKHLVQDISRCEDSLSTLKAMQGQSPSPQLEQDISKLEKQIELYSQEK
LCYEAQILRDNALIQNALSFYRLMVVWLVDLVGGFKMPLPSTCPMEFASMPEHFVEDAME
LLIFASRIPKALDGIILDDFMNFITMFMASPEFIKNPYLRAKMVEVLNCWMPHSSSSSAT
ATLFEGHQLSLDYLVRNLLKLYVDIEFTGSHTQFYDKFNIRHNIAELLEYLWQVPSHRNT
WRQIAKAEEKGVYLNFLNFLINDSIYLLDESLNKILELKELEAEMSNTVEWERRPAQERQ
ERTQLFHTQENIIRIDMKLANEDVSMLAFTSEQITAPFLLPEMVERVASMLNYFLLQLVG
PQRKSLTLKVPEKYEFHPRRLLKQIVHIYVHLARGDTNNIFPAAISKDGRSYNDQLFSAA
VGVLHRIEEDRRVIQEFVELGAKAKVAATEAMDAEAALGEIPDEFLDPIQYTLMKDPVIL
PSSRITVDRPVIQRHLLSDNTDPFNRSHLTVDMLIPDNELKLRIEEFIRSQELKKHSEGL
SMQNSKAAIQTTTN-----
>DET.singl.CAF01.gnm1.ann1.evm_model_Chr09_784
MAAAKPQRSPQEVEDIILRRIFLVSLTE-PVNDSRILYLESTAAEILSEGKELKLSRDLM
ERILIDRFSGDFPSSEPQFEYLVNCYRRAYEEGKKIANMKDKNLKAEMESVVKQAKELCV
SYCRMHLANPELFQSENSDRKPETSPLLPLIFSEVGGTINGFGGSSSAGGIKSPPGFLE
EFFRDSEFDTLDSILKGLYEDLRGSVMKVSALGNFQDSLRALLFLVRIPIGAKSLVSHPW
WIPKGVYMNGRAIEMTSILGPFFHISALPDPIFFKSYPDVGQQCFSDASTRRPADLLSSF
TTIKTVMNNLYDGLAEVLLILLRRADSREYVLEYLAYVINKNASRAHIQVDPMSSASSGM
FVNLSAVMLRLCEPFLDANLTKRDKIDPRYVFHSNRLELRELTALHASSEEVAEWIGHDK
RAKADGTSQYNDGEKRLKQSQEATSSGSNNAGESSNTEPASGEKTKYPFICECFFMTAR
VLNLGLLKAFSDFKHLVQDISRSEDTLSTLKAMQGQSPSSQLESDISRLEKEIESYSQEK
LCYEAQILRDNTLIQSALAFYRLMVVWLVDLVGGFKMPLPSTCPMEFACMPEHFVEDAME
LLIFASRIPKALDGVMLDDFMNFIIMFMASPKFIKNPYLRAKMVEVLNCWMPRRSGSLAT
TTLFEGHQLSLEYLVSNLLRLYVDIEFTGSHTQFYDKFNIRHNIAELLEYLWQVPSHRNA
WRQIAKEEEKGVYLNFLNFLINDSIYLLDESLNKILELKELEAEMSNTAEWERRPTQERQ
ERTRLFHSQENIIRIDMKLANEDVSMLAFTSEQITAPFLLPEMVERVASMLNYFLLQLVG
PQRKSLTLKDPEKYEFRPKHLLKQIVHIYVHLARGDTANIFPSAISKDGRSYNDQLFLAG
ADVLRRIGEDERIIQEFIELGAKAKVAATEAMDAEAALGEIPDEFLDPIQYTLMKDPVI
LPSSRITVDRPVIQRHLLSDNTDPFNRSHLTVDMLIPDDELKARIEEFVRSQELKKHSES
ISVQNSKATIQTTTGEMLID
>OUT.vitvi.PN40024.gnm2.ann1.VIT_214s0108g01390.1
MATKKPQLSPDEIEDIILGKIFLVSLNDSMESDSRIVYLEMTAAEILSEGRPLKLSRDLM
ERVLIDRLSGHFPGAEPPFPYLIGCYRRACDEGKKIASKKDKNLRSELELVVKQAKKLAV
SYCRIHLGNPDMFSNWDSGANDSASPLLPLIFSEVSSSVDGFGGS----SIGCPPGFLE
EFFRDSDFDSLDPIFKGLYENLRSIVLKVSALGNFQQPLRAFLYLVRFPFGAKSLVSHRW
WIPQGAYMNGRVIEMTSILGPFFHVSALPDRGIFQGQPDVGQQCFSEASTRRPADLLSSF
TTIKTVMNGLYDGLAEVLLSLLKNADTRESVLKYLAEVINKNSSRAHIQVDPLSCASSGM
FVSLSAVMLRLCEPFLD--LTKMDKIDPKYVFYSTRLDLRGLTALHASSEEVAEWINKDS
PGGTEGSRQYSDGESRLLQSQEATSSGSNAHGPLHNAKPISSEKAKYSFICECFFM
TARVLNLGLLKAFSDFKHLVQDISRCEDSLATLKAVQGQAPSPELEADIARFEKEIELYS
QEKLCYEAQILRDGTLLQHALSFYRLMVVWLVRLIGGFKMPLPSTCPMEFACMPEHFVED
AMELLIFASRIPKALDGVLLDDFMNFIIMFMASPNFIRNPYLRAKMVEVLNCWMPRRSGS
SATTTLFEGHRLSLEYLVRNLLKLYVDIEFTGSHTQFYDKFNIRHNIAELLEYLWQVPSH
RNAWRQIAKEEEKGVYLNFLNFLINDSIYLLDESLNKILELKELEAEMSNTVEWERRPAT
ERQERTRLFHSQENIIRIDMKLANEDVSMLAFTSEQITVPFLLPEMVERVANMLNYFLLQ
LVGPQRKSLSLKDPEKYEFRPKQLLKQIVHIYVHLARGDTQKIFPTAISKDGRSYNEQLF
SAAADVLRRIGEDGRIIQEFSELGARAKVAASEAMDAEAALGEIPDEFLDPIQYTLMKDP
VILPSSRITVDRPVIQRHLLSDNTDPFNRSHLTSDMLIPNIELKARIEEFIRSQELKKHA
EGLTMQQSKAAMQTTTGEMLI-
