# Supplementary material for: Legume genome structures and histories inferred from Cercis canadensis and Chamaecrista fasciculata genomes
Source: Plant J. 2026 Jun 10;126(5):e70981. doi: 10.1111/tpj.70981 (PMC13252982; doi:10.1111/tpj.70981)
Supplement: Supplementary file 4 — Data S4. Manuscript supplement; Compressed directory of aligned sequences from 2212 low‐copy gene families, for calculation of a consensus species tree. [file TPJ-126-0-s010.gz › S4_consen_species_tree/40_aln_fas_cln1/Legume.fam3.07270]

>CAE.acacr.Acra3RX.gnm1.ann1.g11325.t1
-----SSSSLSSSSNYHLIFTLLAFLFSGLIFLLTHKSKSKKLNLPPGPPGWPIVGNLFQ
VARSGKPFFEYVEDLRPKYGPIFTLKMGTRTMIILTDGNLAHQALIGKGQLYATRPPENP
TRNIFSANKFTVNASVYGPVWRSLRRNMVQNMLSSSRIKEFRGVRDNAMDRFINRLKAEA
EANEGLVWVLKNARFAVFCILVAMCFGLEMDEETIEKIDQVMKSVLITLDPRIDDFFPIL
SPFFSKQRNKALSVRKEQIDFLVPIIEQRRRAIQNPGSDHKATSFSYLDTIFELKVEGRK
SGPNNAELVSLCSEFLNGGTDTTATAVEWGIAQLIANPQIQQKLFDEITHTVGSKKVDET
DVEKMPYLQAIVKEILRKHPPTFFTLTHAVTEPTTLAGYDIPTDANIEIFTPAIGEDPKV
WSNPEKFDPDRFITGGEEADITGVTGVKMIPFGAGRRICPGLGMGTVHILLMMARMVQEF
EWEAYAPAKKVDFTGKLEFTVVMKESLRAKIKPR--
>PAP.aesev.CIAT22838.gnm1.ann1.Ae02g14130.1
-----------------------WLGGVGLIFLLTQKTKSKRLNLPPGPPGWPVVGNLFQ
VARSGKPFFQYVNDLRLKYGPIFTLKMGTRTMIFLSDAKLIHEALIEKGATYASRPKENP
TRNIFSANKFTVNAAKYGPVWRSLRRNMVQNMLSSSRLKEFRCVRENAMNKLIDRLKAEA
EAHEGVVWVLKDARFAVFCILLTMCFGLEMEEETVEKMDQIMKKILMTLDPRIDDYLPIL
SPFFSKQRKRALDVRKEQIGFIVPFIEQRRRAIQTPGSDLTATSFSYLDTLFDLKVEGRK
SAPSNAELVTLCSEFLNGGTDTTATAVEWGIAELIANPDIQTKLFEEVEKTVGNRKVNE
KDVEKMPYLQAVVKELLRKHPPTYFSLTHAVTEQTTLAGFDIPTDANIEIYLPPIGQDPR
LWTNPERYDPERFLSGVEDADITGVTGVRMMPFGVGRRICPGLVMATVHVHLMLARMVQE
FEWSAYPEGKKLDFSGKLEFTVVMKEALRATIKPRS-
>PAP.aesev.CIAT22838.gnm1.ann1.Ae09g18960.1
---SSSSSSSSLSSYYHLIFTALAFTISCLILLLSHKTKSKRVNLPPGPPGWPIVGNLFQ
FARSGKQFFEYVNDLRSKYGPIFTLKMGTRTMIIITDSKLVHEALIQKGATYATRPPENP
TRNIFSANKFTVNAALYGPVWKSLRRNMVQNMLSSTRLKEFKHVRDNAMDRLIEKLRADA
ENNNGVVWVLKDARFATFCILVAMCFGLELDEEKLEKIDQVMKSVLITLNPRIDDYLPIL
SPFFSKQRKMAKQVRKEQVEFMVPLIEQRKRAIQNPGTDQAATTFSYLDTLFDLRVDGRK
TGPSNSELVSLCSEFLNGGTDTTATAVEWGIAQLIENPNVQEKLYQEIKITVGEKRVDEK
DIEKMHYLHAVVKELLRKHPPTHFVLTHAVTEPTTLGGYDIPLYANVEVYTPAIGEDPKL
WSNPEKFDPERFISGGEEADITGVTGVKMMPFGVGRRICPGLAMGTVHIHLMIARMVQEF
EWSAYPPGKNLDFSGKLEFTVVMNEPLRAIIKPR--
>OUT.arath.Col0.gnm9.ann11.AT3G10560.1
--------------SSNVFLTILAIIISGLLKTITYKHNSNHLNLPPGPPGWPVIGNLF
QFTRSGKQFFEYVEDLVKIYGPILTLRLGTRTMIIISDASLAHEALIERGAQFATRPVET
PTRKIFSSSEITVHSAMYGPVWRSLRRNMVQNMLSSNRLKEFGSVRKSAMDKLIERIKSE
ARDNDGLVWVLQNSRYAAFCVLLDICFGVEMEEESIEKMDQLMTAILNAVDPKLHDYLPI
LTPFNYNERNRALKLRRELVDFVVGFIEKRRKAIRTA----TVSSFSYLDTLFDLRIEG
SETTPSDEDLVTLCSEFLNAGTDTTGAAIEWGIAELIANPEIQSRLYDEIKSTVGDRAVD
ERDVDKMVLLQAVVKEILRRHPPTYFTLSHGVTEPTTLSGYNIPVGVNIEFYLPGISEDP
KIWSEPKKFDPDRFLSGREDADITGVAGVKMMPFGVGRRICPGMGMATVHVHLMIARMVQ
EFEWLAYPPQSEMDFAGKLVFAVVMKKPLRAMVRPRV-
>OUT.arath.Col0.gnm9.ann11.AT3G10570.1
---------------------FYTILISSLVLLILTSAKSKIVKLPPGPPGWPVVGNL
FQFARSGKQFYEYVDDVRKKYGPIYTLRMGSRTMIIISDSALVHDVLIQRGPMFATRPTE
NPTRTIFSSNTFTVNASAYGPVWRSLRKNMVQNMLSSIRFREFGSLRQSAMDKLVERIKS
EAKDNDGLVWVLRNARFAAFCILLEMCFGIEMDEESILNMDQVMKKVLITLNPRLDDYLP
ILAPFYSKERARALEVRCEQVDFIVKLIERRRRAIQKPGTDKTASSFSYLDTLFDLKTEG
RITTPSNEELVSLCSEFLNGGTDTTGTAIEWGIAQLIVNPEIQSRLYDEIKSTVGDREVE
EKDVDKMVFLQAVVKEILRKHPPTYFTLTHSVTEPTTVAGYDVPVGINVEFYLPGINEDP
KLWSDPKKFNPDRFISGKEEADITGVTGVKMMPFGIGRRICPGLAMATVHVHLMLAKMVQ
EFEWSAYPPESEIDFAGKLEFTVVMKKPLRAMVKPR--
>OUT.arath.Col0.gnm9.ann11.AT5G04630.1
----------DISNYVFFFFTLVTILLSCLVYILTRSHNPKCANLPPGPKGWPVVGNLL
QFARSGKQFFEYVDEMRNIYGPIFTLKMGIRTMIIISDANLAHQALIERGAQFATRPAET
PTRKIFSSSDITVHSAMYGPVWRSLRRNMVQNMLCSNRLKEFGSIRKSAIDKLVEKIKSE
AKENDGLVWVLRNARFAAFCILLDMCFGVKMEEESIEKMDQMMTEILTAVDPRIHDYLPI
LTPFYFKERKNSLELRRKLVQFVVGFIEKRRLAIRNLGSDKTASSFAYLDTLFDLRVDGR
ETSPSDEDLVTLCSEFLNAGTDTTGTAIEWGIAELISNPKIQSRLYDEIKSTVGDRTVE
EKDLNKMVFLQAFVKELLRRHPPTYFTLTHGVTEPTNLAGYDIPVGANVEFYLPGISEDP
KIWSKPEKFDPDRFITGGEDADLTGVAGVKMMPFGIGRRICPGLGMAVVHVELMLSRMVQ
EFEWSSYPPESQVDFTGKLVFAVVMKNPLRARVKAR--
>OUT.arath.Col0.gnm9.ann11.AT5G04660.1
--------------PTSLDFTFFAIIISGFVFIITRSNSKKRLNLPPGPPGWPVVGNL
FQFARSGKPFFEYAEDLKKTYGPIFTLRMGTRTMIILSDATLVHEALIQRGALFASRPAE
NPTRTIFSCNKFTVNAAKYGPVWRSLRRNMVQNMLSSTRLKEFGKLRQSAMDKLIERIKS
EARDNDGLIWVLKNARFAAFCILLEMCFGIEMDEETIEKMDEILKTVLMTVDPRIDDYLP
ILAPFFSKERKRALEVRREQVDYVVGVIERRRRAIQNPGSDKTASSFSYLDTLFDLKIEG
RKTTPSNEELVTLCSEFLNGGTDTTGTAIEWGIAQLIANPEIQSRLYDEIKSTVGDRRV
DEKDVDKMVFLQAFVKELLRKHPPTYFSLTHAVMETTTLAGYDIPAGVNVEVYLPGISED
PRIWNNPKKFDPDRFMLGKEDADITGISGVKMIPFGVGRRICPGLAMATIHVHLMLARMV
QEFEWCAHPPGSEIDFAGKLEFTVVMKNPLRAMVKPR--
>CER.bauva.BV-YZ2020.gnm2.ann1.rna-bv06852.t1
----SLFSSASLSSYYHLFFTLLAFLVSGSIFLLTQKSKSKKLNLPPGPPGWPIVGNLFQ
FARSGKPFFEYVEGLRKNYGSIFTLKMGTRTMIILSDPKLIHEALIEKGPLYASRPRENP
TRNIFSANKFTVNAAVYGPVWRSLRRNMVQNMLSSLRLKEFRGVREKAMNRLINRLRAEA
EANNGQVWVLKNARFAVFCILVAMCFGLEMDEEEVEKMDQTMKSVLITLDPRIDDYLPIL
SPFFSKQRKKALEVRKQQIEFIVPFIEQRKRAIQNPGSDSTATTFSYLDTLFDLKVEGRN
SPPTSAELVTLCSEFLNGGTDTTATAVEWGIAQLIANPQVQTKLLDEITRTVGDREVDER
DVDKMPYLQAVVKELLRKHPPTYFSLTHAVTEPTTLAGYDIPIDINVELYLPSLAHDPNM
WSDPEKFDPDRFISGREEADITGVTNVKMLPFGVGRRICPGLGMATVHIHLMLARMVQEF
EWSACPPGKVLDFTGKLEFTVVMKESLKATIKPRG-
>CER.cerca.ISC453364.gnm3.ann1.Cecan.1G134400.1
---SKI-SSASLSSYYHL-FTILVFLISCLIFLLTQKSKSKKLNLPPGPPGWPIVGNLFQ
FARSGKPFFEYVEGLRQKYGLIFTLKMGTRTMIILSDPKLIHEALIQKGALYASRPRENP
TRNIFSANKFTVNAAVYGSVWRSLRKNMVQNMLSSIRLKEFRSVRENAMNKLINRLRAEA
ETNNGLVWVLKNARFAVFCILVAMCFGLEMEEENIEKMDQMMKCILITLDPRIDDYLPIL
SPFFSKQRKRASEVRKQQIEFIVPFIEQRKRAIQNPGSDSTATTFSYLDTLFDLKVEGRK
SPPTSAELVSLCSEFLNGGTDTTATAVEWGIAQLIVNPDVQTKLFDEITRTVGEREVDEK
DVDNMPYLQAVVKELLRKHPPTYFSLTHAVTEPTTLAGYHIPTDVNVELYLPSIAEDPKL
WSHPERFDPDRFISGRDEADITGVTGVKMLPFGVGRRICPGLGMATVHIHLMLARMVQEF
EWTAYPPDKHLDFTGKLEFTVVMKEPLRATIKPRN-
>CAE.chafa.ISC494698.gnm1.ann1.ChfasH1.8G111600.1
----SAFSSYSFSSSYHLFFTLLAFLLSGLIFLLTHKSKSRKLNLPPGPPGWPIVGNLFQ
VARSGKPFFEYVSELRLKYGSIFTLKMGTRTMIILSDAKLVHEALIEKGQVYATRPPENP
TRNIFSANKFTVNASLYGSVWRSLRRNMVQNMLSSSRIKEFRGVRDNAMETLINRLKSEA
EANNGVVWVLKNARFAVFCILLAMCFGLEMDEETVEKMDQVMKSVLITLDPRIDDYLPIL
SPFFSKQRKKALEVRKQQIEYIVPFIEKRKRAIQNPGSDHTATSFSYLDTLFDLKVEGRK
SGPTSPELVSLCSEFLNGGTDTTATAVEWGIARLIANPHIQHKLFDEITQTIGTKKVDEK
DVEKMPYLQAIVKELLRKHPPTYFSLTHAVTEQTTLGGYDIPTNVNVEIFLPAIAHDPQL
WSQPEKFDPDRFFAGGEEADMTGVTAVKMIPFGAGRRICPGLGMGTVHIHLMLARMVQEF
EWEAYPPEKKVDFTGKMEFTVVMKETLRAKIKPRK-
>PAP.lotja.MG20.gnm3.ann1.Lj5g3v1770440.1
----SLTSPPFFTSSNHLIFTALVFLLTCLIFILTQKTNSRKLNLPPGPPGWPVVGNLFQ
IARSGKPFFEYLDEVTAKYGSIVTLKLGTTTMIILADAKLVHEAMIQKGAISSTRPRENP
TRNIFSAGKTTVNAAVYGPVWKSLRRNMVQNMLSSSRIKEFRGVRENAMDKMINKLKTEA
EKNDGVVWVVKNARFAVFCILVAMCFGLEMDEENLERVDQVMKNVLIAVDPRIDDYLPIL
SPFFSKQRKRVLEVRKEQIEFLVPYIEQRKRAIENPGSDQTATTFSYLDTLFDMKVEGRK
STPSDGELVSLISEFLNGGTDTTATAVEWGMAQLIANPDIQKRLYNEIKSTVGDKKVDEK
DVEKMPYLQAVVKEQMRRNPPTFFALTHAVTEPITLAGYDIPTNANVEVYIPAIGNDPTL
WSNPEKFDPERFISGGEDADITGVKEVRMVPFGVGRRICPGLNMATVHIHLMLARMVQEF
EWSPYPPGKDVDFSWKMEFTVVMKNPLRAIIKPR--
>PAP.medtr.A17_HM341.gnm4.ann2.Medtr1g492820.1
--SSLFSSSASLSTYYHLIFTVLAFLLSALIFFLTQKTKSKHHNLPPGPQGWPVVGNLFQ
VARSGKQFQDYVKDMKAKYGSIFTLKMGTRTMIIITDAKLVHEAFIQKGALYASRPPENP
TRNIFSANKFTVNAAVYGPVWKSLRRNMVQNMLSSTRLKEFKSVRDKAMDKLINRLKVNA
ENNNGVVIVVRDARFAVFCILVVMCFGLEMDEEKLERIDQVMKNVLITLDPRIDDFLPIL
SVFFSKQRKRALEVRKEQVEFLVPFIEQRRRAFQNPGSDQTATTFSYLDTLFDIKVEGK
KSTPSNEELVSLISEFLNGGTDTTATAVEWGIAQLIDNPEIQAKLYQEINSIVGDKKVEE
KDVEKMPYLQAVVKELLRKHPPTHFVLTHAVTEPTTLGGYDIPIDANVEVYTAGIGEDPK
LWSNPEKFDPERFLSKGEEADITGVTGVKMMPFGVGRRICPGLAIGTVHIHLMLARMVQE
FEWSAYPPGKKIDFSGKMEFTVVMKESLRAKIKPRG-
>CER.phach.longxuteng.gnm1.ann1.LXT00341.t1
-----LIPSASLSSYYHLFFTVLAFLVSCLIFLLTQKSKSRKLNLPPGPPGWPIVGNLFQ
FARSGKPFFVYVEGLKQKYGSIFTLRMGTRTMIILSDPKLIHEALIGKGPLYASRPRENP
TRNIFSANKFTVNAAVYGPVWRSLRRNMVQNMLSSTRLKEFRGVREKAMNTLINRIRAEA
EANGEQVWVLKNARFAVFCILVAMCFGLEMDEENIEKMDQTMKNVLITLDPRIDDYLPIL
SPFFSKQRKKALDVRKQQIEFVVPFIEQRKRAIQNPGSDSTATTFSYLDTLFDLKVEGRK
SPPTSAELVTLCSEFLNGGTDTTATAVEWGIAQLIVNPQVQTKLFDEITRTVGDREVDEK
DVDKMPYLQAVVKELLRKHPPTYFSLTHAVTEPTTLAGYDIPTDINVELYLPSLGNDPNL
WSEPEKFDPDRFISGRDEADMTGVTGVKMLPFGVGRRICPGLGMATVHVHLMLARMVQEF
EWSASPPGKVLDFTEKMEFTVVMKEPLRARIKPRR-
>PAP.phavu.G19833.gnm2.ann1.Phvul.007G104800.1
------------------SFTAFALFISGLVFFLTRKTKSKRLNLPPGPPGWPIVGNLFQ
VARSGKPFFEYVNDVRLKYGSIFTLKMGTRTMIILTDAKLVHEAMIQKGATYATRPPENP
TRTIFSENKFTVNAALYGPVWKSLRRNMVQNMLSSTRLKEFRTVRDNAMDKLINRLKAEA
ENNDGVVWVLKDARFAVFCILVAMCFGLEMDEKTMERIDHVMKNVLITLDPRMDDYLPIL
SPFFSKQRKRALKVRREQIEFLAPIIQQRRRAIQNPGSDHTATTFSYLDTLFDLKIDGKK
SAPSDAELVTLCSEFLNGGTDTTATAVEWGIAQLIANPHVQTKLYEEIKRTVGEKKVDEK
DVEKMPYLHAVVKELLRKHPPTHFVLTHAVTEPTTLGGYDIPIDANVEVYTPAIGEDPKY
WSNPEKFDPDRFISGGEEADITGVTGVKMIPFGVGRRICPGLGMATVHIHLMMARMVQEF
EWGAYPPQKELDFTGKWEFTVVMKESLRATIKPRE-
>OUT.prupe.Lovell.gnm2.ann1.Prupe.2G086300.1
-----SFSSASLSPYYHLFFTALAFLISGLIFLLTQKSKSKHLNLPPGPPGWPIVGNLFQ
FSRSGKSFIEYADELRLKYGPIFTLRMGTRTMIILSDAKLVHEALIEKGVVFATRPSENP
TRTIFSCNKFTVNASLYGPVWRSLRRNMVQNMLSSTRLKEFRSVRENAMNTLIERIKAEA
QANDGVVSVLKTARFAVFCILLAMCFGIEMDEETVEKMDQMMKAVLIVLDPRIDDYLPIL
SPFFSKQRKRALEVRNEQIDYIVPFIERRRRALENPGSDPQATTFSYLDTLFDLKVDGRK
SAPSHAELVSLCSEFLNGGTDTTATAIEWGIAQLIDNPEVQEKLYREVKASVGDRKVDEK
DVDKMPYLQAVVKELLRKHPPTYFSLTHAVTEPTTLAGYDIPTGVNVELYLPAISEDPKL
WSDPKKFNPDRFVSGGEEADITGVTGIKMMPFGVGRRICPGLGMATVHVHLMLARMVQEF
EWSAYPAGEKLDFAGKLEFTVVMKNKLSAKIKPR--
>OUT.quisa.S10.gnm1.ann1.Qs0066040.1
----LTLSSASLSSYYHLFFTVLAFLISGLIFLLTQKSKSKKLNLPPGPPGWPIVGNLFQ
VARSGKPFFEYVEGLRPKYGSIFTLKMGTRTMIILSDAKLLHEALIEKGILYATRPRENP
TRNIFSCNKFTVNAALYGPVWRSLRRNMVQNMLSSTRIKEFRVVRENAMDKLINRIRAEA
ESNEGRVWVLKNARFAVFCILLAMCFGLEMEEETVEKMDQVMKSVLIVLDPRIDDYLPIL
SPFFSKQRKRALEVRKEQVEFIVPFIEKRRRALDNPGSDKSATSFSYLDTLFDLKIEGRI
SSPSNAELVSLCSEFLNGGTDTTATAIEWGIAQLIVNPDIQNKVFDEITQTVGNRKVDEK
DVEKMPYLQAVVKELLRKHPPTYFSLTHAVTEPTTLAGYDIPTDANVEIYLPGIGEDPKL
WTNPEKFNPDRFISGREEADITGVKGVKMMPFGVGRRICPGLSMATVHVHLMLARMVQEF
EWSAYPPNKKLDLAGKLEFTVVMKDSLRALVRPRV-
>OUT.quisa.S10.gnm1.ann1.Qs0192420.1
---SLIVSSASLSSYYHLFFTVLAFLISCTIFLLTQKTKSKKLNLPPGPPGWPIVGNLFQ
VARSGKPFFEYVEGLRPKYGSIFTLKMGSRTMVILSDPKLIHEAFIEKGALYSTRPRENP
TRSIFSCNKFTVNASLYGPVWRSLRRNMVQNMLSSTRIKEFRHVRDNAMNKLINKLRAEA
ETNEGAVWVVKNARFAVFCILLAMCFGLEMDEETVEKMDQVMKSVLIVLDPRIDDYLPSL
SPFFSKQRKRALEVRKEQVEFIVPFIEKRRRALENPGSDKSATSFSYLDTLFDLKIEGRK
SSPTNSELVTLCSEFINGGTDTTATAIEWGIAQLIANPGVQHKLFDEITQTVGNRKVDEK
DVDKMPYLQAVVKELLRKHPPTYFALTHAVTEATTLAGYDIPTDANVEIYLPGIGEDPKL
WSNPEKFDPDRFISGGEDADITGVTGVKMLPFGVGRRICPGLGMGTVHIHLMLARMVQEF
EWSAYPPGKKLNFTGKLEFTVVMKDPLRALIRPR--
>CAE.sento.Myeongyun.gnm1.ann1.Sto08g257040
---SILTS-ASLSSSYHLIFTLLAFLLSGLIFLLTHKSKSRKLNLPPGPPGWPIVGNLF
QVARSGKPFFEYVNELRLKYGPIFTLKMGTRTMIILSDAKLIHEALVEKGQVYATRPPEN
PTRNIFSCNKFTVNASVYGPVWRSLRRNMVQNMLSSSRLKEFRGVRNNAMEKFINRLKAE
AEANNGVVWVLKNARFAVFCILLAMCFGLEMDEETVEKMDQIMKTVLITLDPRIDDYLPI
LSPFFSKQRKKALEVRKKQIEFIVPLIEQRKRAIENPGSDHSATSFSYLDTLFDLKVEGR
KSGPTSAELVTLCSEFLNGGTDTTATAIEWGIAQLIANPQIQHQLFDEITQRVGNKRVDE
KDVEKMPYLQAVVKELLRKHPPTHFSLTHAVIEPTTLAGYDIPMEANVEIYLPPIAEDPK
VWSNPEKFDPDRFISGGEDADMTGVSGVRMMPFGVGRRICPGLGMATVHVHLMLARMVQE
FEWEAYPLGKKVDFTGKMEFTVVMKETLRAKIKARG-
>DET.singl.CAF01.gnm1.ann1.evm_model_Chr09_297
---------PPIFSHHHLFFTILVFLITALIFFLTQRPKSKKLNLPPGPPGWPVVGNLFQ
VARSGKPFFEYVHELRQRYGSIFTLKMGTRTMIILSDAKLIHEALIEKGALYASRPRENP
TRNIFSANKFTVNAATYGGVWRSLRRNMVQNMLSSSKLKEFRDIREKAMEKLIKRLKSEA
EANDGAVWVLRNARFAVFCILLSMTFGIEMDEETVEQMDQVMKTVLITLDPRIDDYLPIL
SPFFWKQRKRALEVRKQQLEFIVPFIEQRRRALQCPGSDLSATSFSYLDTLFDLRVEGRK
NPPTNAELVTLCSEFLNGGTDTTATAVEWGIARLIENPKIQAKLFAEINDVVGDRKVDEK
DVEKLPYLQAVVKELLRKHPPTYFSLTHAVTEPTTLAGYDIPTDANVEIYLPPIGDDPKL
WSLPEKFDPDRFVSGGEEADITGITGVKMMPFGVGRRICPGLGMATVHIHLMLARMVQEF
EWSAYEEGKELDFAGKLEFTVVMKEILRAKVKPR--
>OUT.vitvi.PN40024.gnm2.ann1.VIT_213s0074g00390.1
------AASSTYSPYYHIFFTALAFLISGLIVLLSRKTKSKKLNLPPGPPGWPIVGNLFQ
FARSGKQFFQYVRELRPKYGPIFTLKMGNRTMIIISSAELAHEALIEKGQSFASRPRENP
TRTVFSCNKFTVNAAVYGPVWRSLRRNMVQNMLSASKIREFSNLRDVSMDKLIDRLRSEA
EANDGAVWVLKNARFAVFCILLSMCFGVEMDEETIEVMDDLMKTVLITLDPRLDDYLPLL
SPFFSKQRKAATEVRKRQIKTVVPFIERRRAALENPGSDKTAASFSYLDTIFDLKIEGRK
SSPTNPELVTLCSEFLNGGTDTTGTAVEWAIARMIENPEIQSKLYEEIKTTVGDRKVQEK
DMEKMPYLNAVSKELLRKHPPTYFSLTHAVTEPAKLAGYDIPTDANVEFFLPPISEDPKL
WKNPEKFDPDRFFLGGEDADITGVTGVKMMPFGVGRRICPGLSMATVHVNLMLARMVQDF
EWSAYPENSKIDFSEKLEFTVVMKNPLRAKIKPR--
