# Supplementary material for: Legume genome structures and histories inferred from Cercis canadensis and Chamaecrista fasciculata genomes
Source: Plant J. 2026 Jun 10;126(5):e70981. doi: 10.1111/tpj.70981 (PMC13252982; doi:10.1111/tpj.70981)
Supplement: Supplementary file 4 — Data S4. Manuscript supplement; Compressed directory of aligned sequences from 2212 low‐copy gene families, for calculation of a consensus species tree. [file TPJ-126-0-s010.gz › S4_consen_species_tree/40_aln_fas_cln1/Legume.fam3.07271]

>CAE.acacr.Acra3RX.gnm1.ann1.g11349.t1
MAISRSSSLLPEIDDNTGGYDVSFRSIRDRFPFKRNPTHSRDRLRASSDRQLPRT
TR--SHLNTRFNRKGLLWLFPFKGKSGFYTMIIFVLFLFALASMVLQSSIMSVLRQAGDR
GRLSRPNMRFGTTLKFVPGKESRRFMLGDGLDRVRLQPRIGVRAPRLALILSHMKKDPQS
LMLVSIIQNLQKLGYVFKIFAVGNANTHSIWEKIDGRLSFLGPEDKGQINWSIFEGVIVD
SLESKEAISSLMQAPFCSVPVIWIVQEDNLSSRLKLYEQMGWEHLLSHWRNAFGRATVVV
FPDFTFPMLYSVLDSGNFFVIPGSPVDVWAAESYSKTHSKDQLRDINGIHKYDILVVIVG
SSIFYDGLSWDYAVAMHSIGPLLLKYARKKDSTESYKFIFLCGNSTDGYGDALQEVASSL
GLPDDSLRHYGLNGDVNNVLLMADIILYGSAQDIQGFPPLLARAMTFGVPVIVPDFPVLK
KYIVDGVHGIFFSKHSPDSLMTAFSLLLSNGRLSKFAQDIASSGRQLAKNVLALECVTGY
ARLLENVLSFPSDALLPRPVSQLQQGKWEWDFFENEIGLGAHMQRADDEF-VQKVSIVYA
LEQDLAGTNNATNIPEYETEVPSHDIPTKLDWDILQEIERSEEVEMLETEELEERMEKEG
GLWDVIYRNARKSEKLKFEANERDEGELERMGQPVCIYEIYSGSGAWPFLHHGSLYRGLS
LSRRALRQWSDDVDATNRLPILNDTSFQDILCEMGGMFAIANRVDSIHRRPWIGFQSWRA
AGSKVALSAEAERVLSEALQENSKGDVIYFWANLDIGQGVIGGNNALTFWSMCDILNGGN
CRTAFQDGFRQMYALPTHVEALPPMPEDGHYWSALHSWVMPTPSFLEFVMFSRMFVDSID
ALHTNSSNSTMCMLGSSEIERKHCYCRVLELLINVWAYHSARKMVYIDPNTGNMEEQHPV
EQRRPVMWAKFFNFTTLKSMDEDLAEAADDGDHPRYMWLWPLTGEVHWQGVYEREREERY
RVKMDKKRKLKEKLNERMKYGYKQKSLGR
>PAP.aesev.CIAT22838.gnm1.ann1.Ae09g18640.1
MGLSRNASSQPEIDDAGNGSDVGFHSIRGRFPFKRNPSHHRHHRSSSFD
RQLPRTTAARSHLQNRFTRKGLLWLFPFKGKSGFYAMIIAVVFLFALASMVMQN
SITSVFRQRGERGRNLREGLKFGSTLKFVPGRASQRFLAGDGLDRVRSQPRIGVRPPKIA
LILGHMKIDPESLMLVTVIQSLKKLGYVFKIFAEGHGKARSIWESIDSDLSPLTTVQQGQ
IDWSIFEGVIVDSLDAKEAISSLMQEPFCSVPLIWIIQEDSLSSRLPVYEKTGWQHLVSH
WRSAFSRASVVVFPDFTYPMLYSELDTGNFFVIPGSPVDVWAAESYSKTHAKDQLREHSG
FGKNDMVVLVVGSTIFYDDLSWDYAVAMHSIGPLLTKYARKNDADEPFKFVFLSGNSTDG
YDDALKEVASRLGLLDGSIRHYGLNADVNSVLLMADIILYGSAQEVQGFPPLLIRAMAFE
IPVIVPDFPVLKKYIVDGVHGIFFSKHNPEALMNAFSLLLSNGGLSKFAQGIASAGRELA
KNVQALECITGYARLLENVLNFPSDASLPGPVSQIQQGAWQWNLFQDEIELGIDMPKTDG
DFSIRKTNIVYAVEQELGSLNYSTGISENGIEVPLQDKLTELDWSILREIEISEENDMLE
MEEVEERMEKDVGVWDEIYRNARKSEKLKFEANERDEGELERTGQPVCIYEIYNGAGVWP
FLHHGSLYRGLSLSRRAQRQSSDDVDAVGRLPILNDTYYRDILCEMGGMFAIANRVDSIH
GRPWIGFQSWRAAGRKVALSAEAEKVLEQTMEDSFQGDVIYFWGRLDMDGDVIGSNNALT
FWSMCDILNGGNCRTVFQDAFRQMYALPSNTEALPPMPEDSGHWSALHSWVMPTPSFLEF
IMFSRMFVDSIDALHQDSRTDEKCLLGSSKFEEKHCYCRVLELLINVWAYHSARKMVYLN
PITGSMEEQHPIEQRKGFMWAKYFDFSMLKTMDEDLAEAADDGDHPRDMWLWPMTGEVY
WVGLAKRNESDGRKSRIRRSKEERKAMVETFIKKYQESNNG-
>OUT.arath.Col0.gnm9.ann11.AT5G04480.1
-------SLSLEIDDNGGNGDTSFHSIRDRLRLKRNSSDRRDRSHS
GLDRPSLRTRP--HHIGRSLNRKGLLSLLKPRGTCLLYFLVAFTVCAFVMSSLLLQNSIT
W---QGNVKGGQVRSQIGLGSTLKYVPGGIARTLIEGKGLDPLRSAVRIGVRPPRLALVL
GNMKKDPRTLMLVTVMKNLQKLGYVFKVFAVENGEARSLWEQLAGHVKVLVSEQLGHADW
TIFEGVIADSLEAKEAISSLMQEPFRSVPLIWIVHEDILANRLPVYQRMGQNSLISHWRS
AFARADVVVFPQFTLPMLHSVLDDGNFVVIPESVVDVWAAESYSETHTKQNLREINEFGE
DDVIILVLGSSFFYDEFSWDNAVAMHMLGPLLTRYGRRKDTSGSFKFVFLYGNSTKGQSD
AVQEVASRLGLTEGTVRHFGLNEDVNRVLRMADILVYASSQEEQNFPPLIVRAMSFGIPI
ITPDFPIMKKYMADEVHGIFFRRNDPDALLKAFSPLISDGRLSKFAQTIASSGRLLTKNL
MATECITGYARLLENMLHFPSDTFLPGSISQLQVAAWEWNFFRSELEQPKSFILDSAYAF
IGKSGIVFQVEEKFMGVIESTNPVDNNTLFVSDELPSKLDWDVLEEIEGAEEYEKVESEE
LEDRMERDVEDWEEIYRNARKSEKLKFEVNERDEGELERTGEPLCIYEIYNGAGAWPFLH
HGSLYRGLSLSSKDRRLSSDDVDAADRLPLLNDTYYRDILCEIGGMFSVANKVDSIHMRP
WIGFQSWRAAGRKVSLSSKAEESLENIIKQETKGEIIYFWTRLDIDGDAYGSKNALTFWS
MCDILNQGNCRTTFEDAFRHMYGLPEHIEALPPMPEDGHHWSSLHNWVMPTPSFLEFVMF
SRMFSESLDALHNNLNDSKSCSLASSLLERKHCYCRVLELLVNVWAYHSGRKMVYINPRD
GSLEEQHPLQQRKGLMWAKYFNFTLLKSMDEDLAEAADDKDHPRERWLWPLTGEVHWKGV
YEREREERYRLKMDKKRKTKEKLYDRIKNGYKQKSLG-
>CER.bauva.BV-YZ2020.gnm2.ann1.rna-bv06887.t1
MGRNSSAPFPPEIDDTGGGNDVGLHSIRDRFPFKRNSTHHRDRSRTSFDRQLPRT
SN-RSHHH-RFYRKGLVSFFPFKGKSGFYVMIIFAVFLFSLASMVLQSSIMSVFRQGSDR
GRLLMQGFKFGSTLKFVPGRISERFLLGDGLDRVRSQPRIGIRSPRIALILGNTKKDPQS
LMLVTVVKNLQKLGYVFKIFALGNAKAHSIWDEIDGGLSFLGPEQQGQIDWLIFEGVILA
SLEAKEAVSSLMQEPFCSVPLIWIIQEDNLSSRLQVYQEMGWSHLVSHWTSAFSRANVVV
FPDFTFPMLYSVLDTGNFFVIPGSPIDVWAAESYMKTHSKEKLREFNGFGEDDLLVLVVG
SSIFYGNLSWDYAVAMHTIGPLLTKYARRNDEAGSFKFLFLCGNSSDSYDDALEEVASRL
GLPHGSVRHYGLNGDVNGLLLMADIVLYGSAQDVQGFPPLLIRAMTFAIPVIVPDFPVLR
KYVVDGVHGIFYSKHNPDALMNAFSLLLSNGKLSKFAQDVASSGRQLSKNVLALECITGY
ARLLENVLSFPSDAVLPSPVSQLQQEAWEWDLLNNELDLSADMLEIDDDSMIGKVSIVYT
LEKELASLNYSTSISDNHTEGQIQDIPTELDWDILREIERSEENEFLEMEEVDERMEKAA
GVWDEIYRNARKSEKLKFEANERDEGELERTGQPVCIYEIYNGAGTWSFLHHGSLYRGLS
LSRRAQRQRSDDVDAVSRLPLLNNTYYRDILCEMGGMLAIANRVDGIHRRPWIGFQSWRA
AGRKVSLSVEAEKILEETIRQNPIGDVIYFWARLDRDGGVIGSNNVLTFWSMCDILNGGN
CRTAFEDGFREMYGLPTYAEGLPSMPEDGGYWSALHSWVMPTPSFLEFIMFSRMFVDSLD
ALHKNSSKFHTCLLGSSEIERKHCYCRVLEVLINVWAYHSARKMVYIDPETGSMEEQHPV
EQRRSFLWAKYFNITLLKRMDEDLAEAADDGDHPRDVWLWPLTGEVHWQGIYEREREERY
RLKMDKKRKTKEKLYERMKYGYRQKSLGR
>CER.cerca.ISC453364.gnm3.ann1.Cecan.1G138200.1
MGRNSSSPSPPEIDDTGGGNDVGFHSIRDRFPFKRNPTHHRDRSRTSSDRQLP
RTSN-RSHHP-RFNRKGLVFLFPFKGKSGFYVMIIFAVSLFALASMVLQSSITSVFRQGS
DRGRLLREGLKFGSTLKFVPGRISQRFLLGDGLDRVRSQPRIGIRSPRIALILGHTKKDP
QSLMLVSVIKNLQKLGYLFKIFAVGNGKAHSMWDEIDGGLSFLGPEQQGQIDWLIFEGVI
VDSVEAKEATSSLMQEPFCSVPLIWIIQEDILSSRLQVYEKMGWSHLVSHWTSAFSRASV
VVFPDFTFPMLYSVLDTGNYFVIPGSPVDVWAAESYIKIHSKDKLREFSGFGKDDVLVLV
VGSSIFYDDLSWDYAVAMHAIGPLLIKYARRNNEAGSFKFLFLCGNSTDGYDDALQEVAS
RLGLPHGSVRHYGLNGDVNGVLLMADIILYGSAQDVQGFPPLLIRAMTFAIPVIVPDFPV
LRKYVVDGVHGIFYSKHNPDALMNAFSLLLSNGKLSKFAQDVASSGRQLAKNVLALECIT
GYARLLENVLSFPSDAVLPSPVSQLQQGAWEWNLLNNELDLSADMLEIDDDSSIGKVSIV
YTLEKALASLNYSTSISENETEGQMQDIPTELDWDILREIERSEENEYLEMEEVEERMEK
AAGVWDEIYRNARKSEKLKFEANERDEGELERTGQPVCIYEIYNGAGAWPFLHHGSLYRG
LSLSRRAQRQRSDDVDAVGRLPLLNDTYYRDILCEMGGMLAIANRVDGIHRRPWIGFQSW
RAAGRKVSLSVEAEKVLEETIQQNSMGDVIYFWARLDMDGGVIGSNNVLTFWSMCDILNG
GNCRTAFEDGFRQMYMLPPYAEGLPPMPEDGGYWSALHSWVMPTPSFLEFIMFSRMFVDS
LDALHTNSSKFSMCLLGSSEIERKHCYCRVLELLINVWAYHSARKMIYIDPDTGSMEEQH
PVEQRRGFMWAKYFNFTLLKSMDENLAEAADDGDHPRDMWLWPLTGEVHWQGIYEREREE
RYRLKMDKKRKTKEKLYERMKYGYKQKSLGR
>CAE.chafa.ISC494698.gnm1.ann1.ChfasH1.8G108800.1
MGIAREASSPPKIDDNSNNNDASFHSIRDRFPFKRNPPHYRDRQRVFSDRQLPRTTR-
-SHLTTRFNRKGLLWLFPFRGKSGFYVMIIFVVFLFAFASMVLQSSITSVFRQATDRGR
LLRRNLKFGTTLKFVPGKVSQRFMLADGLDRVRSHPRIGVRPPRLALVLGHMRKDPRSLM
LVTVIQNLQKLGYVFKIFALGNGKARSIWEKMDSHLSFLGPEQQRQTDWSSFEGIIVDTL
ESKETISSLMQEPFCSVPLIWIIQEDNLSSRLQVYEQMGWEHLISHWKSAFGRASVVVFP
DFTFPMLYSAIDTGNFFVIPGSPVDAWAAESYSKTHSKYQLRELGGYYKDDILVLVVGSS
IFYDDLSWEYAVAMHAIGPLLLKYGRRTDASESYKFIFLCGNSTDGYDDALQEIASRMGL
PHGAIRHYGLNGDVNSVLLMADIILYGSAQDVQGFPPLLIRAMTFGVPIIVPDFPVLRKY
VVDGVNGIFFSKHNPDSLMSAFSLLLSNGRLSKFAQAIASSGRQLAKNVLALECTTGYAR
LLENVLSFPSDALLPGPVSQLQQGKWEWNLFEDEIDLGVHLQKIDDDSSIGKVSIVYALE
QELAGLNNSINAPEHETEVLMHDVPTKLDWDILQEIETSEENEMLEMEEIEERMEKLAGN
WDEIYRNARKSEKLKFEANERDEGELERTGQPVCIYEIYSGSGAWPFLHHGSLYRGLSLS
KRSLRLRSDDVDAVSRLPILNETYFRDILCEMGGMFAIANRVDSIHRRPWIGFQSWRAAG
RKVALSVEAERVLAEAIQENLKGDVIYFWAHLDMVGGVIGSRNALTFWSMCDILNGGNC
RTAFEDGFRQMYALPSYAEALPPMPENGGYWSALHSWVMPTPSFLEFIMFSRMFVDSVDA
LQSRSSKSNMCLLGSSEIERKHCYCRVLELLINVWAYHSARKMVYIDPNTGTMEEQHPIE
QRRAFMWAKYFNFTLMKSMDEDLAEAADDGDHPREMWLWPLTGEVHWQGVYEREREERYR
VKMDKKRKLKEKLNERMKHGYKQKSLGR
>PAP.lotja.MG20.gnm3.ann1.Lj5g3v1699450.1
MGLSRNSSSPPEIDDAAAGTDVGFHSIRGRFPFKRNPSHNRDRQKSSSDRQLPR
SNNTRSHLHNRFTRKGLLFLFPLKSKSGLYAMIISVVFLFALASMVMQSSITS
VFRQRTERGRHLREGLKLGSALKFVPGRVSQRFLSGDGLDRVRSQPRIGVRAPRIALILG
HMMIDPQSLMLVTLIQNLQKLGYVFRIFAVGHGNARSIWENIDGGLTPLSTEQQGRIDWS
TFEGIIADSLEAKEAISSLMQEPFCSVPLIWIIQEDSLSSRLPVYEQMGWQHLVSHWRSA
FSRASVVVFPDFTYPMLYSELDSGNFFVIPGSPIDVWAAESYSKTHTKDQLRELSGFGKN
DMLVLVVGSSIFYDDLSWDYAVAMHSLGPLLTKYARRNDDAESFKFVFLCGNSTDGYDDA
LQEVASRLGLPHGSIRHYGLNGDVNSVLLMADIILYGSAQDVQGFPPLLIRAMTFEIPVI
APDFPVLKKYIVDGVHGIFFSKHNPEALMNAFSLLLSSGRLSKFAQAIGLSGRQFAKNML
ALDCITGYARLLENVLSFPSDALLPGPVSQIQQGGWEWNFFQNEIELDIKLRTMDDEISY
GKGTIIHAVEQDLASLNYSTSFLENETEVPMQDKLTKLDWDVLREIEIAEENEMLEMEEI
EERMEKYVGVWDDIYRNARKSEKLKFEANERDEGELERTGQPVCIYEIYSGTGAWPFLHH
GSLYRGLSLSKRSQRQSSDDVDAVGRLPLLNDTYYRDILCEMGGLFAIANRVDSIHKRPW
IGFQSWHAAGRKVALSAEAERVLEETMHENLRGDVIYFWGRLDMDGSIIGSNNALTFWSM
CDILNGGNCRTVFQDGFRQMYALPPHAEALPPMPEDGGYWSALHSWVMPTPSFLEFIMFS
RMFVDSIDAVHTDSSKYSMCLLGSSEIEKKHCYCRVLELLINVWAYHSARKMVYINPNT
GSMEEQHPIEQRKGFMWAKYFNFSLLKSMDEDLAEAADDGDHPREVWLWPMTGEVHWQGV
YEREREERYRLKMDKKRKTKEKLYERMKYGYKQKSLG-
>PAP.medtr.A17_HM341.gnm4.ann2.Medtr1g090860.1
MGLSRTSSSQPEIDDTGG-TDVAFSSIRGRFPFKRNPSHHRQKSL-SSDRQLPRSST-RS
HLHNRFSRKSLLSLFP---KSGFYALIFAVVFLFAFASMVMQSSITSVFRQRNERGRNLR
EGLEFGSTLKFVPGKVSQRFLSWDALDRLRFQPRIGVRAPRIALILGHMTVDPQSLMLVT
VIQNLQKLGYVFKIFGVGRGNARSIWENIGGGLSPFSTDQQGQIDWSNFEGIIVDSLEAK
EAISSLMQEPFCSVPLIWIIQEDSLSNRLPVYKQMGWQHLISHWRSAFSRASVIVFPDFT
YPMLYSELDTGNFFVIPGSPVDVWAAESYSKTHTKDQLRELSGFGKNDMVVLVVGSSIFY
DDLSWEYAVAMNSIGPLLTKYARRNDAAESFKFVFLCGNSTDGYDDALQEVASRLGLPHG
SIRHYGLNGDVNSVLLIADIVLYGSAQVVQGFPPLLIRAMTFEIPVIAPDFPVLRKYILD
GVHGVFYSKHNPEALMNAFSLLLSSGRLSKFAQAIGSSGRQFAKNGLALDCIIGYARLLE
NVLSFPSDSLLPGPVSQIQQVAWGWSFFQNEIELDIDLLKMDDDFSNGKATVVHAVEKEL
ASLNYSTNFLENGTDVPIQDELTKLDWDILREIEISEESEMLEIEQVEERLEKDVGVWDE
IYRNARKSEKLKFEANERDEGELERTGQPVCIYEIYSGAGVWPFLHHGSLYRGLSLSRRS
QRQSSDDVDAVGRLPLLNDTYYRDILCEMGGMFAIANRVDSIHRRPWIGFQSWRAAGRKV
ALSVEAESVLEETMHENARGDVIYFWGRLDLDGGAIGSNNALTFWSMCDILNGGNCRNVF
QDSFRQMYSLPPHAEALPPMPEDGGYWSALHSWVMPTPSFLEFVMFSRMFVDSIDAFHRD
SGKYSMCLLGSSEIEEKHCYCRMLELLINVWAYHSSRKMVYINPNTGSLQEQHLVEQRKS
FMWAKYFNFSLLKSMDEDLAEAADDGDDPRDKWLWPMTGEVHWQGIYEREREERYRIKMD
KKRKTKEKLYERMKYGYKQKSLG-
>CER.phach.longxuteng.gnm1.ann1.LXT00312.t1
MGRNSSSPFPPEIDDTGGGNDVGFHSIRDRFPFKRNPPYHRDRSKTSSDRQP
PRTSN-RSHHS-RFNRKGLAFFFPLKGKSGFYVMLIFAVFLFALASMVLQSSIMSVFRQG
SDRGRLLKQGLKFGSTLKFVPGRMSQRFLLEDGLDRVRSQPRIGIRSPRIALILGNTKKD
PQSLMLVTLVKNLQKLGYVFKIFAVGNVKAHSIWDEIDGGLSLLGPEQQGQIDWLIFEGV
IVSSVEAKEAISSLMQEPFCSVPLIWIIQEDNLSSRLQVYQETGWGHLVSHWTSAFSRAS
VVVFPDFTFPMLYSVLDTGNFFVIPGSPVDVWAAESYMKTHSKEKLREFSGFGKDDLLVL
VVGSSIFYDGLSWDYAVAMHTIGPLLIKYARRNDEAGSFKFLFLSGNSTDGYDDALQEVA
SRLGLPHGSVRHYGLNGDVNGVLLMADIVLYGSAQDVQGFPPLLIRAMTFEIPVIVPDFP
VLRKYVVDGVHGIFYSKHNPDALMNAFSLLLSNGKLSKFAQDVVSSGRELSKNVLALECI
TGYARLLENVLSFPSDAVLPSPVSQLQQGTWEWDLLNNELDLSADMLEIDNDSLIGKFSI
VYTLEKELASLNYSTSISDNHTEDQMQDIPTELDWDILREIERSEENEFLEMEEVDERME
KAAGVWDEIYRNARKSEKLKFEANERDEGELERTGQPVCIYEIYSGVGTWSFLHHGSLYR
GLSLSKRAQRQRSDDVDAVSRLPILNSTYYRDILCEMGGMLAIANRVDGIHRRPWIGFQS
WRAAGRKVSLSVEAEKVLEETIQQNPVGDVVYFWARLDMDGGVIGSNNVLTFWSMCDILN
GGNCRTAFEDGFRQMYGLPQYAEGLPPMPEDGGYWSALHSWVMPTPSFLEFIMFSRMFVD
SLDALHSNSSKFRMCLLGSSEIQRKHCYCRVLEVLINVWAYHSARKMIYIDPDTGSMEEQ
HPIEQRRGFMWAKYFNFTLLKSMDEDLAEAADDGDHPRDMWLWPLTGEVHWQGIYERERE
ERYRLKMDKKRKTKEKLYERMKYGYKQKSLGR
>PAP.phavu.G19833.gnm2.ann1.Phvul.007G141200.1
MGLSRNAASQPEIDDAGG--DIGFHAIRGGFPFKRNPSHY--RHRGSFDRQLPRSSN
SRSHLHSRLTRKGLLLLFPSKCKSGFYALIIVVVFLFAFSSMVMQNSITSVFRQ
RTERGRYHREGLRFGTALRFVPGRVSQGFLSGDGLDRVRSQPRLGVRPPRIALILGHMTI
DPQSLMLVTVIRNLQKLGYVFKIFAVGNGKAHSIWENIGGGISHLNTERQGLIDWSIFEG
IIVGSLEAKEAISSLMQEPFCSIPLIWIIQEDSLSSRLPVYEQMGWEHLLSHWRRAFGRA
SVVVFPDFTYPMLYSELDTGNFFVIPGSPVDVWAAERYHKTHAKDQLRELNGFDKYDMVV
LVVGSTVFYDDLSWDYAVAMHSIGPLLTKYARRNDATESFKFVFLCGNSTDGSDDALQEV
ASRLGLRQGSVRHYGLNGDVNSVLLMADIILYGSAQEVQGFPPLLIRAMTFEIPVIAPDF
PVLKKYIVDGVHGIFFPKQNTEVLMNAFSLLLSNGRLSKFAKAIASSGRKLAKNVLSLDC
ITGYARLLENVLSFPSDALLPGPVSQIQQGSWEWNLLQHEINLGIHLSNMDGGFFNGKVS
VVYAVENELAGLNYSTSIFENRTEVSEEDELTQLDWDVFREIEISEENEMFEIAEVEERM
DKEVGVWDNIYRNARKSEKLRFEVNERDEGELERTGQPVCIYEIYNGAGVWPFLHHGSLY
RGLSLSRRGQRQSSDDVDAVGRLPLLNDTYYQEILCEMGGMFAIANKVDNIHRRPWIGFQ
SWRAAGRKVALSPTAEKVLEQRMQENSRGDVIYFWGHLDMDRTIIGNNNVFSFWYMCDIL
NGGNCRTVFQDGFRQMYALPPDVETLPPMPEDGGYWSALHSWVMPTPSFLEFIMFSRMFV
DSIDALRRDSRKYGLCLLGSSKIETKHCYCRVLELLINVWAYHSARRMVYINPSTGSMEE
QHPIEQRKGFMWAKYFNFSLLKSMDEDLAEAADDGDHPRDMWLWPMTGEVHWHGIYERER
EERYRLKMDKKRKTKEKLFERMKHGYKQKSLG-
>OUT.prupe.Lovell.gnm2.ann1.Prupe.2G095400.1
--MGRNSSSPPAILDDGGGNDLGFHSIRGRLPSKRNPSHHPDRARAYTDRSFQRP
RS---HNT-RFYRKGLLWLFPFKGKSVFYVVLIFAVFVFAVATMVLQSSMTLVFRQGSER
GRLLREGLKFGSAFRFVPGRVSKRFVEGDGLDRVRMEARIGVRPPRLALILGNMKKDPQS
LMLITVMKNIKKLGYELKIFSVAKGKAYKMWEQLGGHISILAPEHSGLIDWSIFGGVIVD
SLEAKESMSSLMQEPFCSVPLIWIIQEDTLANRLQLYGEMGLKHLVSHWKRAFNRANVVV
FPDFTLPMLYSVLDTGNFFVIPGSPVDVWAAERYSKTHSKDQLRKSNGFEEDDMLVVVVG
SSFLYNELSWDYAVAMHAIGPLLLKYARREDAGGSFKFVFLCGNSSDGYDDAFQEVASPL
GLPRGSVRHFGLNGDVNSMLLMADIVLYGSFQDVQGFPPLLIRAMTFGIPVIAPDFPVLK
KYVTDGVHINTFPNHNPDALMKSFSLMISNGKLSKFARTVASSGRLLAMNLLASECITGY
ARVLENALNFPSDALLPGPISELQRGTWEWNLFGNEIDYTTDMQGIDEQSSLESTSVVY
ALEEEFSGLAYSTNISDNGTWESAQDIPTQLDWDLLTEIENSEEYERVEMEELSERMERD
PGLWDDIYRNARKVEKFRFEANERDEGELERTGQSVCIYEIYSGSGTWPFLHHGSLYRGL
SLSIRARRSTSDDVDAVDRLPILNETHYRNILCEIGGMFAIANKVDSVHKRPWIGFQSWR
AAGRKVSLSKKAEKVLEEAIQDNREGDVIYFWGRLNMNGGMTGSKDALTFWSACDILNGG
HCRNVFEHAFRWMYALPNNTEALPPMPEDGGHWSALHSWVMPTHSFLEFVMFSRMFVNSL
DALHTNNSGQSMCLLGSSELEQKHCYCRVLEVLVNVWAYHSARKLVYIDPISGSMEEQHR
IDQRQAFMWAKYFNATLLKSMDEDLAEAADDGDHPRENWLWPLTGEVHWQGIYEREREVR
YRLKMDKKRKTKEKLLERMKYGYKQKTLG-
>OUT.quisa.S10.gnm1.ann1.Qs0065800.1
--MGRNSSSSPEIDDTGGGSDVGFNSIRDRFPFKRNSAHHRDRARASSDRTLLHRNR-
-SHYR--FNRRGIVSLFPFKGKYGFYVMIIFLVFLFAMASMVLQSSITSVFRQGSERGRL
HRPGLKFGSTLKFVPGRNSQRFLLGNGLDQMRSQPRIGVRAPRLALIVGNMKKDPQSLML
ITVIKSLQKLGYVFKIFAVGNGKSLSLWEQVIGQLSVLSPEKHGHIDWSMFEGVIVDSLE
AKVAISSLMQEPFCSVPMIWVIQEDRLADRLKAYEEMGLKHLVSHWRSTFSRANVVVFPD
FTLPMLYSVLDTGNFFVIPGSPVDVWIAESYSKTHSKNQLREESGFSKDDMLILIVGSSF
FYNDLSWDYAVAMHAIGPLLMKYARGNGADGSFKFVFLCGNSTDVYDDALQEVASRLGLP
HGSIRHYGLNGDANGVLLMADIILYGSAQDVQGFPPLLIRAMTFGIPVVSPDFAVLKKYV
VDGVNGIFFPKHNPDALMRTFSLLISNGKLSKFAQAVASSGRLLAKNMLALECITGFARL
LENVLSFPTDALLPGPVSLLQQGAWEWNLFNYEVDLSINMPKVDQETSTKEYSVIYALE
KEFISLNYSTSISENGTDVSVEDTLTELDWDVLREIERSEESERLEMEELEERMDKDA
GIWDDLYRNARKSEKLKFEANERDEGELERTGQPVCIYEIYSGAAGWPFLHHGSLYRGLS
LSRRAQRLRSDDVDAVGRLPLLNDTYYRDALCEMGGMFSIANRVDSIHMRPWIGFQSWRA
AGRKVSLSARAEKVLEEKVQENARGEVIYFWARLDKDGGVTGTNNVLTFWSMCDILNGGN
CRTAFEDAFRQMFALPSSIEALPPMPEDGGHWAALHSWVMPTPSFLEFIMFSRMFTDSLD
ALHTNSSKFTTCLLGSSEIERKHCYCRVLELLVNVWAYHSARKMVYIDPRSGSLLEQHPV
EQRRGFMWAKYFNFTLLKSMDEDLAEAADDGEQPRDMWLWPLTGEVYWQGIYEREREERY
RLKMDKKRKAKEKLFERLKNGYRQRSLG-
>OUT.quisa.S10.gnm1.ann1.Qs0192170.1
--MGRNSSSSPEIVDNGDGNDVSFHSIRDRFPFKRNPVHHRDRARASSDRTLLLRNR-
-SHYS-RFNRRGLVWLFPFKGKSGVYVMIIFVVFLFAMASMVLQSSITSVFRQGSERGRL
FRQGLKFGSNLKFVPGRISRRFLLGDGLDRVRLQTRIGVRAPRLALILGNMKKDPQSLML
ITVIKSLQKLGYVFKIFAVGSGKSRSMWEQVVGQLSVLGPEQHGHIDWSMFEGIIIDSLE
AKVAISSLMQEPFCSVPLIWVIQEDSLANRFQAYEELGWKRLVSHWRSAFSRANVVVFPD
FTLPMLYSVLDTGNFFVIPGSPVDVWIAEIYIKTHSKNQLKEESGFSKDDLLILIVGSSF
FYNDLSWDYAVAMHAISPLLMKYARRNDADGSFKFVFLCGNSTDGYDDALKEVASRLGLT
RGSIRHYGLNGDVNGVLLMADIIVYGSAQDGQGFPPLLVRAMTFGIPIVAPDSAVLKKYV
VDGVHGIFFPKHNPDALLRAFSLLISNGKLSKFAQTVASSGRLLAKNMLASESITGFARL
LENVLNFPSDALLPGPVSLLQHGSWEWNLFKYEDDLS--MPKGNPDTSTKEFSIIYALEK
EFMILNGSTSISENGTEVSTEDVPTELDWDVLREIERSEESERLEMEELEERMDKDTG
M----------------------KGSLRGQVQPVCIYEIYNGPAGWPFLHHGSLYRGLSL
SRRAQRIRSDDVDAIGRLPLLNDTYYRDVLCEMGGMFSIANRVDSVHMRPWIGFQSWQAA
GRKVSLSVKAEKVLEETMQENARGDVIYFWARLDMDGGVSGANNVLTFWSMCDILNGGNC
RAAFEDAFRKMYTLPLSVEALPPMPEDGGYWSALHSWVMPTPSFLEFIMFSRMFTDSLDA
LHSQ--------------------------------------------------------
------------------------------------------------------------
----------------------------
>CAE.sento.Myeongyun.gnm1.ann1.Sto08g256620
------------------------------------------------------------
----------MLWLFPFKGKSGFYVIIIFVVFLFAFASMVLQSSITSVFRQGGDRGRRWR
PNMKFGSTLKFVPGRVSRRFMLGDGLDRVRTQPRIGVRPPRVALILGHMKKDPRALMLVT
VIQNLQKLGYFFKIFAVGNGEARTIWEKIDSRLSFIGPEQQGQVDWSSFEGVIVDSLESK
EAISSLMQEPFWSVPLIWIVQEDILSSRLQLYEKKGWEHLISHWRSAFGRASVVVFSDFT
FPMLYSVLDTGNFFVIPGSPVDVWAADNYSKTHSKDHLRKLSGFR---------------
---------------PLLLKYARRTDATESYKFVFLCGNSTDGDDGALQEVASRMGLPQG
SIRHYGLNGDVNNVLLMADIILYGSAQDIQGFPPLLIRAMTFKVPVIVPDYPLLRKYVAD
GVNGIFFSKHNPDSLMNAFSLLLSNGRLSKFAQAIASSGRQLAKNVLALECTTGYARLLE
NVLNFPSDALLPSPVSELQQGAWEWNMFENQIDLDVHMQKIDDDSSIGTVSIVHALEQEL
ADLNDSTNILEHETEVPMQDIPTNLDWDILEEIERSEES------EVEERMEKHAGNWDE
IYRSARKSEKLKFEVNERDEGELERTGQPVCIYEIYSGSGAWPFLHHGSLYRGLSLSRRS
LRQRSDDVDAVSRLPILNETYFRDILCEMGGMFAIANRVDSIHRRPWIGFQSWHAAGRKV
ALSAEAERVLAEAIQENLKGDVLYFWAHVDMDGGVIGSNNALTFWSMCDILNGGNCRTAF
EDGFRQMYALPSYAEALPPMPEDGGHWSALHSWVMPTPSFLEFIMFSRMFVDSVDALHMN
TSKSNLCLLGSSEIEQKHCYCRVLELLINVWAYHSARKMVYIDPKTGSMEEQHPVEQRRP
YMWAKYFNFTLMKSMDEDLAEAADDGDHPRDMWLWPLTGEVHWQGVYDKEREERYRLKMD
KKRKMREKLNERMKHGYKQKSLGR
>DET.singl.CAF01.gnm1.ann1.evm_model_Chr04_2719
-----------EIHDTAGGNGFGFHSIRDRLPFKRT------HRRASSDRQLPDTNK
RSQHPNHRCNRKGLVLLFPFKGKSGFYVMIIFVVFMFALASMVMQSSITLVFRQGRDRGR
LLREGLKFGSTLKFVPGRVSQRFLMGDGLDRVRSQPRIGVRAPRIALILGNMKKDPHSLM
LITVIKNLQKLGYAFKIIALGNGKAQSMWEHIDPGLSILSSEQQDKVDWSIFEGVIVGSL
EAKEAISSLMQEPFCSVPLIWIIQEDNLSSRLQVYEQVGWKHLISHWRSAFSRADVVVFP
DFTFPMLYSVLDTGNFFVIPGSLVDVWTAESYSKIHSKDQLRELCGFGKDDMLVLVVGSS
IFYDELSWDYAVAMHTIGPLLINYARRKDAGGAFKFVFLCGNATDGYDEALQEVASRLGL
PYGSVRHYGLNGDVNSVLLMADIVLYGSAQDAQGLPPLLIRAMTFGIPVIVPDVPLLKKY
VGDGVHGVFFPKHDPDALMNAFSLLLSNGKLSKFAQAVALSGRQLARNVLALECIAGYAR
LLENVVSFPSDAILPGPVSQLRQGTWEWDLFNNEIEIGVDMLKIDDDSYNGKVSIVNVLE
QELASDNYSSSIFETETETQLQHIPTELDWDILNEIERTEENEMLEMEEIEERMDQEAGV
WNEIYRNARKAEKLKFEANERDEGELERTGQSVCIYEIYNGAGACPFLHHGSLYRGLSLS
SSAYRQRSDDVNAISRLPLLNETYYRDILCEMGGMFAIANKVDSIHRRPWIGFQSWRAAA
RKVSLSREAGKALEETIQENFRGDVIYFWARLDMDGTVIGSNNVLTFWSMCDILNRGNCR
TAFEDSFRLMYALPAYTEALPPMPEDGGYWSALHSWVMPTPSFLEFIMFSRMFVDSLDAL
HTNSSKYDLCFLGSSKIERKHCYCRVLDLLINVWAYHSARKMVYIDPNTGSMHEQHPVEQ
RRGYMWAKYFNFTLLKSMDEDLAEAADDGDHPRYMWLWPLTGEVHWQGIYDREREERYRL
KMDKKRKMRGKLYERMKYGYKQKSLGR
>DET.singl.CAF01.gnm1.ann1.evm_model_Chr09_621_4
---GRNSSFYAEIHDSAAGNGVGVHLVRDRFPVKRN---HRDRSRASSDQQ
LPRTINSLSQYG-RFNRRGLVLLFPFKGKSGFYVMILSVVFLFALASMVMQNSITLVFR
QRSEQRRLLREGLKFGSTLKFVPGRVSQRFLMGDGLDRVRSQPRIGVRPPRLALILGHMK
RDLHSLMLVTVIKNLQKLGYAFKIFAVESGKAQSMWEKVDDQLSFLGPEQQGQIDWSIFE
GIIVGSLEAKEAISRLMQEPFCSVPLIWIIQEDKLSSRLQLYDQMGWSHLVSHWRSAFSR
ASVVVFPDFTFPMLYSVLDTGNFFVIPGSPIDVWAAESYSRVHSKGQLRELSGFGKDDML
VLVVGSSIFNDDLSWDYDVAMHTVGPLLISYGRSNDALGSFKFVFLCGNSTDGNDDALQE
VASHLGLPYGSVRHYGFNSDVNSVLLMADILLYGSSQDTQGFPPLLIKAMTFGIPVIVPD
FPVLRKYVVNGVHGVFYSIHNSDALMNAFSLLLSNGKLSKFAREIASSGRQLAK
NLLALECITGYARLMENVLIFPSDALLPGPVSQLLQGAWEWNLYNNEIDLGVDMLKIEDE
SSNQKISIVYALEQQLASLDHSTSIGENETGVHMEDVPSGLDLDILREVERSEENVMFEM
EELEGRMDKDTGLWNEVYHNARKYEKLKFEANETEEGELERTGQPVCIYEIYNGAGGWPF
LHHGSTYRALSISRRALRQRPDDVDAVGLLPLLNETYYQDILCEMGGMFAMANKVDSIHR
RPWIGFQSWRAAGRKVSLSEEAGNALEETIQDNLRGDVMYFWARLDMDEGMTGSNNALSF
WSLCDILNEGNCRTAFEDSFRQMYTLPAYAEALPPMPVGSGYWSALHSWVMPTPSFLEFM
MFSRMFVDSLDALHTNSSKIHNCLLGSSENEKKHCYCRMLDVLVNVWAYHSARKMVYIDP
NTGATEEQHPVEQRRGFIWGRYFRFALLKSMDEDLAEASDDGDHPRDMWLWPMTGEVHWQ
GVYEREREENYRLKMSKKRRSRWRRYQRMKYGYKQ-----
>OUT.vitvi.PN40024.gnm2.ann1.VIT_200s0250g00030.1
-------------------PDLAIPPNRGPLPVRRNPNPNPNPRAPSGHQRDPRPQGIRV
ARAHRGARRGSFCTMW-----RFLSGSIAFSVLFIVFLMVMQTKI-----RVPEQGWSFL
DGIKSGKSLKFGQGSLLRRFGQRNGLDHLRSEMRIGVRRPTLALILGNMKKNPPSLMLFT
VIKNLQGLGYLFKIYAVHDDNSRSIWEQLGGQISILSPEIYSHNDWTTFEGIIVDSLEAK
EAILSLMQEPFCFIPLIWIIQEDTLAKRLPFYEKLGWEHLVSYWRSAFSRADVVVFPDFS
LPMLYSVLDTGNFFVIPASPVDVWAAESYSKTHSKYQLREDLGFNKDDMLVLVVGSSFFY
DELSWDYAVAMNDIGPLLSKYARSKNAGAMFRFVFLCGNSTDGYNDHLKEV
ASHLKLLPGSVRQYGMNSDVNGLILMADVVIYASSQVEQGFPPLLTRAMSFGIPVIAPDL
PDIRKYVVDGVHVVIFPKNNPDALMRAFSLLISNGKLSKFAKAVALSGRLLAKNMLASEC
VNSYAKLLENVLSFPSDVLLPGHISQSQHDAWEWNSFRTA-DMPL---IENGSASMRKSS
VVDVLEETLSNQLDSGNISNSETE---NDVLTQLDWDVLREIESIEEMERLEMEELEERM
EKNPGIWDEIYRNARKVERVKFETNERDEGELERTGQPLCIYEIYNGAGAWPFLHHGSMY
RGLSLTTSARRLRSDDVDAVDRLPVLNDTYYRDIFCDIGGMFSIAFRVDKIHKRPWIGFQ
SWHAVGSKVSLSSRAEKVLEETIQEETKGDVLYFWAHLNVDDGPTQKNRIPTFWSMCDIL
NGGNCRTAFEDAFRQMYAMPSYIEALPPMPEDGGYWSALHSWVMPTPSFLEFIMFSRMFA
DSLDALHMNSRQPTVCLLGSSKLEKKHCYCRVLELLVNVWAYHSARKM
VYINPYSGQLEEQHPVEQRRGFMWAKYFNSTLLKSMDEDLAEAADDGDHPRERWLWPLTG
EVHWQGIYEREREERYRSKMDKKRKAKEKLVERMKHGYKQKPIGR
