# Supplementary material for: Legume genome structures and histories inferred from Cercis canadensis and Chamaecrista fasciculata genomes
Source: Plant J. 2026 Jun 10;126(5):e70981. doi: 10.1111/tpj.70981 (PMC13252982; doi:10.1111/tpj.70981)
Supplement: Supplementary file 4 — Data S4. Manuscript supplement; Compressed directory of aligned sequences from 2212 low‐copy gene families, for calculation of a consensus species tree. [file TPJ-126-0-s010.gz › S4_consen_species_tree/40_aln_fas_cln1/Legume.fam3.07278]

>CAE.acacr.Acra3RX.gnm1.ann1.g11470.t2
--------------------------PQETPNARFSPPPLLSSSYPITLKFEDVGYRVKV
DRKK-GGINIKRMVSLMSV-DGGTTAAAGQEKIILNGVTGMVSPGEILAVLGPSGSGKST
LLNALAGRLGGQGLTGTILANGCKLSKPVLRRTGFVTQDDVLYPHLTVRETLIFCSLLL
LPRTLSKAEKISVCDSVIAELGLVKCENTIIGNAYIRGVSGGERKRVSIGHEMLMNPSLL
ILDEPTSGLDSTAAHRLMTTLTTVVAKGKTVVASIHQPSSRVFQMFDKILVLSEGQCL
YFGKGSEAMSYFETLGFKPSFPMNPADFLLDLANGVWHQASVSERERPNIKQTLVHS
YNTILAPKVKEAILNNTDTSTKHTQTLEITSHRDGRSYITISLS
NWFNQFSVLLQRSLKERKHESFNPLRVFQVVAAALLAGLMWWHSDYGDVQDHLGLLFFIS
IFWGVFPSFNSVFAFPQDRALFVKERASGMYTLSPYFTARIVGDLPMELLLPFIFLTITY
WMSGLRPDLWSFLLTLLVVLFYVLVSQGLGLFLGAAIMDAKQASTVAAVVMLGFVLIGGY
YVHKVPSCMGWLKYVSMTFYCYRILIYIQYGDGKRIADFLGCANHISDRGHCKFVE
QDLVGQISPWVCFGALVFMFVGYRMLAYLALRKIKT
>PAP.aesev.CIAT22838.gnm1.ann1.Ae09g20550.1
-PSPTPQGTETTPNGEDSSSNTTHFPPKHAPRESRDLPPLFSPSYPITLKFMDLGYRVKI
ENKQAKGGCIKRLFAADSSAPSDPRSTVVQERTILNGVTGIAYPGEILAILGPS
GSGKSTLLNALAGRLHGHGLTGTILANSGKLTKPILRRTGFVTQDDILYPHLTVRETLVF
CSMLRLPRSLPRAAKVAAAESAIAELGLGKCEDTIIGNSFVRGVSGGERKRVSIAHEMLV
DPSLLVLDEPTSGLDSTAAHRLVSTLGSLAKKGKTVVTSVHQPSSRVYQMFDKVLVLSEG
HCLFFGRGSDAMRYFESVGFAPSFPMNPADFLLDLANGVCHVEGLSEKDRPNIRQNLVHS
YNTILAPKVKAACMDTPNVPTKSTHPLGTTSSKERRYSDRVSLLDWFNQFSILLQRSLK
ERKHESFNTLRVFQVIAAAILAGLMWWHSDYRNIQDRLGLLFFISIFWGVFPSFNSVFAF
PQERAIFMKERASGMYTLSSYFMARIVGDLPMELILPTVFLIVTYWMGGLKPDLGAFLLT
WLVILGYVLVSQGLGLALGAAIMDAKQASTVAAVTMLAFVLTGGYYVHKVPSSMAWIKYI
STTFYCYRLLTRIQYGDGKKISYMLGCYHGGADSAGCKFVEEDVVGQIGTVGSIGVLFLM
FVGYRLLAYFALRRIKS
>OUT.arath.Col0.gnm9.ann11.AT1G71960.1
--------AFDGVENQMNGPDSS----PRLSQDPREPRSLLSSSFPITLKFVDVCYRVK
IHGMSNDSCNIKKLLGL-KQKPSDETRS-TEERTILSGVTGMISPGEFMAVLGPSGSGKS
TLLNAVAGRLHGSNLTGKILINDGKITKQTLKRTGFVAQDDLLYPHLTVRETLVFVALLR
LPRSLTRDVKLRAAESVISELGLTKCENTVVGNTFIRGISGGERKRVSIAHELLINPSLL
VLDEPTSGLDATAALRLVQTLAGLAHKGKTVVTSIHQPSSRVFQMFDTVLLLSEGKCLF
VGKGRDAMAYFESVGFSPAFPMNPADFLLDLANGVCQTDGVTEREKPNVRQTLVTAYDTL
LAPQVKT-CIEVSHFPQDNARFVKTRVNGGGITT---CIATWFSQLCILLHRLLKERRHE
SFDLLRIFQVVAASILCGLMWWHSDYRDVHDRLGLLFFISIFWGVLPSFNAVFTFPQERA
IFTRERASGMYTLSSYFMAHVLGSLSMELVLPASFLTFTYWMVYLRPGIVPFLLTLSVLL
LYVLASQGLGLALGAAIMDAKKASTIVTVTMLAFVLTGGYYVNKVPSGMVWMKYVSTTFY
CYRLLVAIQYGSGEEILRMLGCDSKAATSAGCRFVEEEVIGDVGMWTSVGVLFL
MFFGYRVLAYLALRRIKH
>CER.bauva.BV-YZ2020.gnm2.ann1.rna-bv07089.t1
------TGAFGGVETPSRDSPDTPASSKHGPRVSRDLPLLISSSYPITLKFLDVGYRVKI
ESKQ-GGSSIKRMLTHGSLSSSDERSRAVQERTILNGITGMVSPGEILAILGPSGSGK
STFLNALAGRLHGHGLTGTILANGAKLSKSVLRRTGFVTQDDVLYPHLTVRETLIFCSLL
RLPRSLSRRDKIAVAESVIAELGLVKCENTIVGNSFVRGISGGERKRVSIAHEMLVNPSL
LILDEPTSGLDSTAAHRLMITLGSLAQKGKTVVTSIHQPSSRVYQVFDAVLLLSEGQCLY
FGKGSEAMSYFQSVGFRPSFPMNPADFLLDLANGVCQVEGLSEKDRPNIKQNLVHSYNSI
LAPKVKAACTDSTAVPRI-ENFLGNSSSKERRFSDRITFSNWLNQFSILLQRSLKERKHE
SFDTLRVFQVIAAALLAGLMWWHSDYRDIQDRLGFLFFISIFWGVFPSFNSVFAFPQERA
IFMKERASGMYTLSSYFMARIVGDLPMELILPTVFLLVTYWMGGLKPDLWAFLLTLLVVL
GYVLVSQGLGLAFGAAIMDAKQASTVAAVTMLAFVLTGGYYVHSVPSCMAWTKYISTTFY
CYRLLINVQYGDGKKISNLLGCSDSGRDRATCKFIEEDIAGQINPLVSIGVLLLMFVG
YRLLAYLALRRIK-
>CER.bauva.BV-YZ2020.gnm2.ann1.rna-bv07294.t1
------TAAFGGVETVNGDSLDTPASSKHGPRESRDLPPLISSSYPITLRFVDVSYRLKI
ENKL-GGSSIKRMLTHGSSSPSDERSRIVQERAILNGITGMASPGEILAILGPSGSGK
STLLNAIAGRLHGHGLTGTIHASGAKLSKSVLRRTGFVTQDDVLYPHLTVRETLIFCSLL
RLPRSLSRKEKIAVAESVIAELGLVKCENTIIGNSFIRGVSGGERKRVSIAHEMLINPSL
LILDEPTSGLDSTAAHRLMTTLGSLAQKGKTVVTSMHQPSSHIYQLFDAVLVLSEGQCLY
FGKGSEAMIYFESVGFTPSFPMNPADFLLDLANGVCPVEGLSERDRPNIKQNLVHSYNTV
LAPKVKATCVDTTRVSRK-ENFLGNNSSKEPRFNDRVTFPNWFNQFSILLKRSLKERKHE
SFNTLRVFQVIAAALLAGLMWWHSDYRNIQDRLGLLFFIAIFWGVFPSFNSVFAFPQERA
IFMKERASGMYTLSSYFMARIVGDLPMELILPTVFLLVTYWMGGLKPDLWAFLLTLLVVL
GYVLVSQGLGLALGAAIMDAKQASTVAAVTMLAFVLTGGYYVHKVPSCMAWIKYISTTFY
CYRLLIDVQYGDGKKISHQLGCSASGRDSATCKFIEEDMVGQINPIGSIGVLLLMFVG
YRLLAYLALRRIK-
>CER.cerca.ISC453364.gnm3.ann1.Cecan.1G165000.1
------TAAFGGVETPNGDSPDVPASSKHGPRESRDLPPLISSSYPITLKFMDVAYRVK
IENKQ-GGSSIKRMLTHGSSSPSDERSRIVQERTILNGITGMVSPGQILAILGPSGSG
KSTFLNAIAGRLHGHGLTGTILANGAKLSKSVLRRTGFVTQDDVLYPHLTVRETLIFCSL
LRLPRSLSRREKIAVAESVIAELGLVKCENTIIGNSFIRGVSGGERKRVSIAHEMLINPS
LLILDEPTSGLDSTAAHRLVTTLGSLAQKGKTVVMSMHQPSSRVYQVFDAVLVLSEGQCL
YFGKGSEAMSYFKSVGFTPSFPMNPADFLLDLANGVCQVEGLSERDRPNIKQNLVHSYNT
ILAPKVKAACMDTTTVPRK-ENLLGNSSSKEPRFSDRVTFSNWFNQFSILLQRSLKERKH
ESFNTLRVFQVIAAALLAGLMWWHSDYRDIQDRLGLLFFISIFWGVFPSFNSVFAFPQER
AIFMKERASGMYTLSSYFMARIVGDLPMELILPTVFLLVTYWMGGLKPDLWAFLLTLLVV
LGYVLVSQGLGLALGAAIMDAKQASTVAAVTMLAFVLTGGYYVHKVPSCMAWIKYISTTF
YCYRLLINVQYGDGKKISYLLGCSASGRDKATCKFVEEDIVGQINPIGSIGVLLLMFV
GYRLLAYLALRRIK-
>CAE.chafa.ISC494698.gnm1.ann1.ChfasH1.8G095400.1
---------------------ANPPTQSHHQLSRDNLPSLLSSSFPITLKFIDVQYKVKI
ETKQARSSITRMLFSS--SEPSPPSDQ--SERTILKGITGMVFPGEILAVLGPSGSGKST
LLNALAGKLHKHNLTGSILLNGSKLTKPMLRRTGFVTQDDVLYPHLTVRETLVFCSLLRL
PKTLKNHEKIAVVDSVIAELGLSKCQNTIIGNGFIRGVSGGERKRVSIAHEMLVNPSLLI
LDEPTSGLDSTAAYRLVTTLGVMAKRGKAVVASMHQPSSRVFQMFDKLLVLCEGQCLYF
GKANRAMDYFDSVGFKPNFPMNPADFLLDLANGVCQVDSVSDRDKPNIKQSLIHSYNTI
LAPKVKAICMDNTTTPTRNNEITTSPKENSHRHRDRTTLSDWFNQFTILL
QRSLKERKHESFNPLRVFQVLAASLLAGLMWWHSSYHDIQDRLGLLFFISIFWGVFPSFN
AVFAFPQDRAMFTKERGSGMYTLSSYFSSRIVGDLPMELLLPFVFLTVTYWMGGLRPDLW
AFVLTLLVVLGYVLVSQGLGLFLGAAIMDAKQASTVVAVVMLGFVLIGGYYVHKVPSCLS
WVKYVSSTFYCYRLLIDIHYGDGKRISEFLGCDGGLGDRGSCKFVEEDVVGQISPL
SSIGALAIMFVGYRVLAYLALRRIK-
>PAP.lotja.MG20.gnm3.ann1.Lj5g3v1866730.1
------TATFGGVQTSNGDSPINHAPPKHSPHESRDTPPLLSASHPITLKFMDVKYRLKI
ENKQGKGGSIKRLFTANESSPSDQRSTVGTERTILNGVTGIACPGEILAILGPSGSGKST
LLNALAGRLHGSGLTGTILANSAKLGKSILRRTGFVTQDDVLYPHLTVRETLVFCAMLRL
PRTVSHEEKLAAAESAISELGLEKCENTIIGNSFVRGVSGGERKRVSIAHEMLVDPALLI
LDEPTSGLDSTAAHRLISTLGTLAKKGK--------------------------------
------------------------------------------------------------
------------------------------------------------------------
------------------------------------------------------------
------------------------------------------------------------
------------------------------------------------------------
------------------------------------------------------------
----------
>PAP.lotja.MG20.gnm3.ann1.Lj5g3v1866750.1
------------------------------------------------------------
------------------------------------------------------------
------------------------------------------------------------
------------------------------------------------------------
-------------------------------------------MFDKVLVLSEGQCLYFG
RGGDAMRYLESVGFAPSFPVNPADFLLDLANGVCHVDGSSERDKPNIKQSLVHSYNTVLA
PKVKAACIDTASVPTKNT-----HSSRERRYNDRVSFLDWFYQLSVLLQRSLKERKYESF
NTLRVFQVIAAALLAGLMWWHSDYRNIQDRLGLLFFISIFWGVFPSFNSVFAFPQERAIF
MKERASGMYTLSSYFMARVVGDMPMELILPTVFLIVTYWMGGLKPDLWDFLLTLLVLLGY
VLVSQGLGLFLGAAIMDAKQASTVAAVTMLAFVLTGGYYVHKIPSCMAWIKYISSTFYCY
RLLTRIQYGDGKKISYLMGCYHG--ESAGCKFLEEDVVGQIGTVGSIGILFFMFVFYRVL
AYLALRRFKS
>PAP.medtr.A17_HM341.gnm4.ann2.Medtr1g096580.1
-PTT--KEAFGGVESPNVDSSNTHTPPKHSSRESCDLPTLLSSSYPITLKFMDVGYRIKI
ENKSAKGGCIKKLFTPLESSPSDQRST--QERIILNNVTGIAYPGEILAILGPSGSGKST
LLNSLAGRLHTHNLTGTILANSSKLDRTILRRTGFVTQDDILYPHLTVRETLVFCSMLRL
PRQLTRETKVAAAESAIAELGLTKCENTIIGNSFIRGVSGGERKRVSIAHEMLVDPALLI
LDEPTSGLDSTAAHRLVSTLGSLARKGKTVVTSVHQPSSRVFQMFDRVLVLSEGNCMYYG
KGAEAMRYFESVGFAPSFPVNPADFMLDLANGVCHVDGVGEKDRPNIKQNLINSYNTVLG
PKVKSLCMDTTNASTKNHHPSRTSSSKERRYNDRVNIFDWFYQFSILLQRSLKERKYES
FNTLRVFQVVAAALLAGLMWWHSDYKNVQDRLGLLFFISIFWGVFPSFNSVFAFPQERAI
FVKERASGMYTLSSYFMARIVGDLPMELLLPTIFLVITYWMGGLKPDLLSFLLTLLVVLG
FVLVSQGLGLALGAAIMDAKQASTVAAVTMLAFVLTGGYYVHKVPSCVAWIKYISTTFYS
YRLLTRIQYGDGKKIANLIGCNHVTSDGANCKFLDEDVVGQIGTMGCIGVLFFMFVFY
RLLAYLALRRIKS
>CER.phach.longxuteng.gnm1.ann1.LXT00052.t1
------TAAFGRVETPTTDSPDAPAFSKHGPRVSRDLPPLICSSYPITLKFMDVGYRVKI
ENKQ-GGSNIKRMLTHGSLSSSDERSSIVQERTILNGIKGMVSPGEILAILGPSGSGK
STFLNAIAGRLHGHGLTGTILANGAKLGKSVLRRTGFVTQDDVLYPHLTVRETLIFCSL
LRLPRSLSRREKIAVAESVIAELGLVKCENTIIGNSFIRGVSGGERKRVSIAHEMLINPS
LLILDEPTSGLDSTAAHRLVTTLGSLAQKGKTVVTSMHQPSSRVYQMFDAVLLLSEGQCL
YFGKGSEAMSYFESVGFRPSFPMNPADFLLDLANGACQVEGLSERDRPNIKQNLVHSYNT
ILAPKVKAVCMDTTAVPRK-ENFLGNSSSKEPRYSDRITFSNWFNQFSILLQRSLKERKH
ESFDTLRVFQVIAAALLAGLMWWHSDYRDIQDRLGLLFFICIFWGVFPSFNSVFAFPQER
AIFMKERASGMYTLSSYFMARIVGDLPMELILPTVFLLVTYWMGGLKPDLWAFLLTLLVV
LGYVLVSQGLGLALGAAIMDAKQASTVAAVTMLAFVLTGGYYVHRVPSCMAWIKYISTTF
YCYRLLINVQYGDGKKISRLLGCSTSGRDRATCKFVEEDMTGQINPIVSIGVLLLMFV
GYRLLAYLALRRIK-
>PAP.phavu.G19833.gnm2.ann1.Phvul.007G088800.1
-------------PTPNGDSSNTNLPPKHNPQESCDLPPFLSSSYPITLKFMDVAYRLKI
EDKQKTGGSIKRLFTPHQSSPSDQGSRAPQERVILKGVTGIAHPGEILAVLGPSGSGK
STLLNALAGRLHGNGLTGTILANSGKLNKSVLRRTGFVTQDDILYPHLTVRETLVFCAML
RLPRALPRAAKVAAAESAIAELGLRKCEHTIIGNSFIRGVSGGERKRVSIAHEMLVDPLL
LILDEPTSGLDSTAAHRLVVTLGTLAKKGKSVITSVHQPSSRVYQMFDKVVLLSEGQCLY
FGKGSDAMRYFQSVGFAPSFPMNPADFLLDLANGVSHVDGQSEKDRPNIKQSLIHSYNTI
LGPKVKAACMDTATVPTKSTNPLRSSCSKECRRSNRVSFFDWFYQFSILLQRSLKERKHE
SFNTLRVFQVIAAALLAGLMWWHSDYRNIQDRLGLLFFIAIFWGVFPSFNSVFAFPQERA
IFMKERASGMYKLSSYFMARIVGDLPMELILPTIFLVITYWMGGLKQDLWAFVLTLLVVL
GYVMVSQGLGLALGAAIMDAKQASTVAAVTMLAFVLTGGYYVHKVPSCMAWIKYISTTFY
CYRLLTRIQYEDGKKISYLLDCYHG--DKGGCRFVEEDVVGQIGTLGCTGVLLFMFVFYR
LLAYLALRRIKS
>OUT.prupe.Lovell.gnm2.ann1.Prupe.8G058800.1
--------------------------TPNRDLPSDHSPFMINSSFPITLKFLDVCYRV
KIDNKLTGGCCFSKGRLMQKGQPGQE----PEERTILHGITGMVSPGEILAILGPSGS
GKSTLLNALAGRLT-RRHHGTVLANGRSLTKAVLRRTGFVTQDDVLYPHLTVRETLVFCS
LLRLPQSLSKRDKISAAESVISELGLHKCENTIIGNTFIRGVSGGERKRVSIGHEMLMNP
SLLILDEPTSGLDSTAAHRLVSTLGSLAQKGRTIVTSMHQPSSRVYQMLESVLVLSDGKC
LYFGKGSEAMTYFGSLGFSPAFPMNPADFLLDLANGVCQLNGVSERDTPNMKEILVSSYN
TLLAPKVKAECLGNGLVSTKENYIENHSCNKEERRNKIPRVSTWFNQFNILLQR
SLKERKHEAFNSLRVFQVAAGALLAGLMWWQSDYLDVQDRLGLLFFISIFWGVLPSFNSV
FAFPQERAIFLKEQASGMYTLSSYFMARLVGDLPMELILPTIFLSIAYWMAGLKPDFGAF
LLTLLVLLGYVLVSQGLGLALGAAIMDAKQASTVATVTMLAFVLTGGYYVHKVPSCLAWI
KYISTTFYSYRLLINVQYGEGPKISSLLGCSSQGDHKVNCKFVEQDVAGQISPVV
SVCVLLFMFFAYRLLAYLALRRIK-
>OUT.quisa.S10.gnm1.ann1.Qs0257170.1
MPAAVFGGGSGEQSTPNGDSSVCPHPSKHGPRDSRALPSLMSPFFPITLKFMDVNYRVKI
GNQQGGGGRIKRMLTQ-GPTPSDERTSTIQERTILNGITGMVSPGEILAIL
GPSGSGKSTLLNAITGRLQGNGFTGTILANGRKLNKSVMRRTGFVTQDDVLYPHLTVRET
LIFCSLLRLPKSLSKSEKISLAESVISELGLSKCENTIIGNSYIRGVSGGERKRVSIAHE
MLINPSLLILDEPTSGLDSTAAHRLVTTLGSLAQKGKTVVTSMHQPSSRVYQLFDAVLVL
SEGRCLYFGKGSEAMRYFESVGFKPPFPMNPADFLLDLANGVCPTDGLSERDKPNIKQNL
IQSYDTLLAPKVKAACMETSTISTKETSPESKSSKEHKRSSSSISISTWLNQFSILLQ
RSLKERKHESFNILRVFQVITAALLAGLMWWHSDFRDIQDRLGLLFFISIFWGVFPSFNS
VFAFPQERAIFMKERASGMYTLSSYFMSRIVGDLPMDLILPTIFLIVAYWMGGLKPEFGA
FLLTLLILLGYVLVSQGLGLALGAAIMDAKQASTLVTVTMLAFILTGGFYVHKMPSCMAW
IKYVSTTFYCYRLLINVQYGDGKKILKFLGCSLHGSDKASCKFVEEDIVGQISPAESI
GVLLLMFVGYRLLAYLALRRIKA
>CAE.sento.Myeongyun.gnm1.ann1.Sto08g255310
-PTQTQNAPFGGTTQAQAQTQTAPPNPKHAPRESRDLPPLLSSSYPITLKFVDVGYRVK
IDTKQGGGRSVKRMLSA-TTTSSDERSTPPQERTILNGITGMVSPGEILAVLGPSGSG
KSTLLNAIAGRLQGHGLTGTILANGSKPTRPILRRTGFVTQDDVLYPHLTVRETLIFCS
LLRLPRSLSKEEKIAVVDAVIGELGLVKCENTIIGNGFIRGVSGGERKRVSIGHEMLVNP
SLLILDEPTSGLDSTAAYRLVTTLGALAQKGKTVVASMHQPSSRVYQMFDKVLLLSEGQ
CLYFGKGSRATSYFESIGFKPSFPMNPADFLLDLANGVCQVDGVSERDRPNIKQTLIHSY
NTILAPKVKSICMDTPTRTHNHHNTLEITSPKEHRYSDRITLSSWFHQFSILLQ
RSLKERKHESFNPLRVFQVLAAALLAGLMWWHSDYRDIQDRLGLLFFISIFWGVFPSFNS
VFAFPQDRVIFAKERASGMYTLSSYFMARIVGDLPMELFLPFVFLTVTYWMGGLRPDLWA
FLLTLLVVLGYVLVSQGLGLFLGASIMDAKQASTVAAVVMLAFVLIGG------------
------------LLINIQYGDGKRISEFLGCSNNLSDRGSCKFVEEDVVGQISPLR
SIGALFIMFVGYRLLAYLALRRIK-
>DET.singl.CAF01.gnm1.ann1.evm_model_Chr04_2492
-PTTTATAAFGGVETAKAGSSDVAAPPKYGPRESRDLPPLLSSSYPITIKFMDVSYRV
KIENKKQGGKTMKRILAPRNSPPSDHRSTAVHERTILNGITGMVSPGEILAILGPSGS
GKSTLLNALAGRLHGHGLTGTILANGSKLGRPVLKRTGFVSQDDVLYPHLTVRETLIFCS
LLRLPRTLSRKEKVSMAESVIAELGLVKCENTIIGNSFIRGVSGGERKRVSIAHEMLINP
SLLILDEPTSGLDSTAAHRLVTTLGMLAQKGKTVVTSMHQPSSRVYQMFDAVLVLSEGQC
LYFGKGSEATSYFEAVGFVPSFPMNPADFLLDLANGVCQVGGLSERDRPTIKQTLVHSYN
TILAPKVKAACMDNST-PTK-HPILGNNSSKERRRRNQISFSSWFNQFVILLQRSLKERK
HESFNSLRVFQVVAAALLAGLMWWHSDYSNIQDRLGLLFFISIFWGVFTSFNSVFAFPQD
RAIFMKERASGMYTLSSYFMARIVGDLPMELILPTIFLIVTYWMGGLKPDLWSFLITLLV
LLGYVLVSQGLGLALGAAIMDAKQASTVAAVTMLAFVLTGGYYVHKVPSCMAWIKYISTT
FYSYRLLINIQYGDGKKILHLLGCSHIGDHRASCKFVEEDIVGQISPAASAGVLLLM
FVGYRFLAYLALRRIKA
>OUT.vitvi.PN40024.gnm2.ann1.VIT_218s0072g01220.2
---------MGGGDAPNGGASEGSERVKPSSQDSRDLNFLMASCYPISLKFIDICYRVKL
EKKKSRGGLCRPMLGG-PTKSSDRGSTTIQEKTILNGVTGMACPGEILAVLGPSGSGK
STLLNALAGRIQGHCFTGTVLANGRKLTKPVLRRTGFVTQDDILYPHLTVRETLIFCSLL
RLPNTLTKQEKISLADSVIAELGLAKCENTIIGNSFIRGVSGGERKRVSIAHEMLINPSL
LILDEPTSGLDSTSAYRLVSTLVSLANKGKTIVTSMHQPSSRVYQMFHSVLVLSEGRCLY
FGKGSQAMSYFETVGFTPSFPMNPADFLLDLANGVCHLDGVSEREKPNIKQALVSSYNSL
LAPKVKDACNMDTNVAPKETSLASKECRR---RCSYSGLSTWFNQFSILLQRGLKERK
HESFNSLRVFQVIAAALLAGLMWWHSDFLDIQDRLGLLFFIAIFWGVFPSFNSVFAFPQE
RAIFMKERASGMYTLSSYFMARIVGDMPMELILPMVFLTVAYWMAGLKPEVGAFLLTLVI
LLGYVLVSQGLGLALGAAIMDAKKASTMVTVTMLAFVLTGGFYVHKMPSCMTWIKYISTT
FYSYRLLINVQYGEGKRISSLLGCSHHGINRASCKFIEEDIGGQISPAFCITAMVFMFVG
YRLLAYLALRCIKA
