# Supplementary material for: Legume genome structures and histories inferred from Cercis canadensis and Chamaecrista fasciculata genomes
Source: Plant J. 2026 Jun 10;126(5):e70981. doi: 10.1111/tpj.70981 (PMC13252982; doi:10.1111/tpj.70981)
Supplement: Supplementary file 4 — Data S4. Manuscript supplement; Compressed directory of aligned sequences from 2212 low‐copy gene families, for calculation of a consensus species tree. [file TPJ-126-0-s010.gz › S4_consen_species_tree/40_aln_fas_cln1/Legume.fam3.07279]

>CAE.acacr.Acra3RX.gnm1.ann1.g11485.t1
MAQQRQSGMERIGVRGSHDLHDANGAADHVTVGVYAPT-HKHPRHRRSVRSDRTRKLSAG
LILVFLFLALGVTVVAYYYLSIDELNKDSDESDDLKNDSDFLTNVPRIERSRVLEFGNV
SVGHGRDSRYWDRDDRRRDGDYNEDAVEKISKDENID--KSSASGKMNGNIRSSNGDSHK
GSVKRGVGLYNEAGRHELKKYEAEYEASLKNAVNSSENYDKISNHDDLEKINALIDVDDE
YDDFSESQDAEMEDYGNNRNTGARHSNSNIVS-----------------------DSAEG
NISLNRKTFHSVKGNSQVIH-EDGQLMKKSNLEAKKKHKRRKFSGSCEMKLLNSTSQIVE
PLESRKFVRFNLQYTEKEEKPLRDEQWMPRFAGHQSLEEREKSFLAQDQNIKCGFVRGPE
GSPSTGFDLSEDDANYISRCHVAVISCIFGNSDRLRSPATKTVTRVSRKNVCFVMFIDEV
TLRTLVSDGHEPDRMGFIGFWKLIVAKNLPYDDMRRVGKIPKLLPHRLFPSARYSIWLDS
KLRLQLDPLLILEYFLWRKGYEFAISNHYDRHCVWEEVARNKKLNKYNHTLIDEQFAFYR
ADGLKRFDASDPNKLLPSNVPEGSFIIRAHTPMTNLFSCLWFNEVDRFTPRDQLSFAYTY
QKLRRMNPDKPFHLNMFKDCERRKMAKLFHHRVEEKHQQKA----
>PAP.aesev.CIAT22838.gnm1.ann1.Ae09g20440.1
MAQQRQSGMERFGVRTDPHHHANGGSVDHVAVGIRGGAAAKQHRLRRSGRSDRLSRLPVL
AILLFLFLVLVVTVVAFYYISRDEISNSGDIVDDLKSDSDFLTNVPRIEKKKVLDFGHGS
GGHGRDSRYWDKDDRRRDDDYDEDMVEQASGETGDEKTEDDSLAKMKHDNRSSQDGSDTS
EKRRATGLYNEAGRHELKRYEAEYEASLKNVEHSAEGDGKMSHDADPEK-NPIDDIIDDY
DDFFDLHDAQMDDTDNSKNMRGKVSNSTVTRSDIEIQKESHDSSDAGINDDIVSEDDEGA
FSLSKRSSHDGQTNSRQA--------KKSHPETKKKSRRRKYSGSCEMKLFNSTAQLVEP
LESRKFARFNLQYTETEEKPQGDEQWVPRFAGHQSLEERENSFFARDQKINCGFVKGPQG
SPSTGFDLAEDDASYISRCHIAVISCIFGNSDRLRTPAYKTITRLSRKNVCFVMFTDEVT
VQTLSAEGHMPDRMGFIGFWKIVVVKNLPYDDMRRVGKIPKLLPHRLFPFARYSIWLDSK
LRLQLDPYLILEYFLWRKGYEFAISNHYDRHCVWEEVAQNKKLNKYNHTVIDQQFAFYRA
DGLERFNASDPNKLLPSNVPEGSFIIRAHTPMSNLFSCLWFNEVDRFTPRDQLSFAYTYQ
KLRRMNPDKPFHLNMFKDCERRHIAKLFRHRMDEKRNTKA----
>OUT.arath.Col0.gnm9.ann11.AT1G34550.1
MAQFRQSGTDRFSVRG----NGGGASSDHVTIGIRNGVKGNNNRWRRSVRADKIRR
LGIGSVVFVLCFVLLVTVLAYCYISGFTYNSYDDKGFVDSYEGDFLTNVTRLDPSKVLEF
GQGSVIHGRDSRYWDKDDRRRDDDYNEDEVKKDVQQVHN---------------------
-----PVKGIGLYNEAGRNELKMYEAEYKATLGKGGHEKNNEGV---DRDREDDDAIDSH
DG--DEYVDSHEDDNEEVHKEKVVHLVTKQENVDKDDGGVSKMS---------------
--LGDSSLV---------------SKGGKSGKTSRSDTKRRGRRRS-SGSCEMKLLNSSQ
PIVEPLNTRKSARFSLQYIEKEDKPDEEEQWEPRFAGHQSLQEREDSFVAQDKKIHCGFV
KGPKGSSSTGFDLTEDDTNYISRCHIAVSSCIFGNSDRLRPPANKMISRLSRKNVCFIVF
VDEITMQTLSAEGHAPDRAGFIGLWKLVVVKNLPYADMRRVGKIPKMLPHRLFPSARYSI
WLDSKLRLQLDPLLILEYFLWRKGHEYAISNHYDRHCLWEEVAQNKKLNKYNHTVINQQF
QFYKADGLTRFNASDPFKLLPSNVPEGSFIVRAHTPMSNLFSCLWFNEVERFTPRDQLSF
AYTYQKLRRMNPDKPFNLHMFKDCERRKIAKLFRHRSDEKRNLIQAAI-
>OUT.arath.Col0.gnm9.ann11.AT4G09630.1
MAQYRQSGTERFGGRSGYNPYVNGGSSDHVAIGIRNGGQHKASRWRRST
RLDRNRRCGVGSLVFVLCVVLVVCVSAYYYFSGYT-NFGKDDKGIDTAEGDFLTNVSRTD
PLKILKFGHGSVLHGRDSRDWDKDDRRRDEDYNEDDVEDKSVVEERS----VSEVKKDVS
LRNPL----KGSDWKGVGFYNEAGRDELKKYEVEYQASLVKGGQSLKENDGQPFDTES
NEDDSIDSHDTQGDEYVDMHDGDENEESHKDNHKHNEDGAEESHKDSHRHNDGAEESH
KETASVFLHSTTKH-QKIEKVHGATSKRSRGKSSLLSGKSGKTSQTDAKRRARSHRFSG
SCEMKLLNSSQQIQEPLKTQNFAAPSLQYIQMEDKPDGEEQWEPKFAGHQSLQEREDSFL
VQEQKIHCGFVKAPEGLPSTGFDLTEDDANYISKCHIAVISCIFGNSDRLRHPANKMVSS
LSRKDVCFVVFVDEITMQTLSAEGQVPDGAGFVGLWKLVVVRNLPYTDMRRVGKIPKLLP
HRLFTSARYSIWLDSKLRLQLDPLVILEYFLWREGHEYAISNHYDRHCLWEEVAQNKKLN
KYNHTVIDQQFEFYQSDGLTRFNASDPHKLLPSNVPEGSFIVREHTPMSNLFSCLWFNEV
ERFTPRDQLSFAYTYQKLTRMNPDTPFNLHMFKDCERRKITKLFRHRSEEKRNLIQAAT-
>CER.bauva.BV-YZ2020.gnm2.ann1.rna-bv07076.t1
MAQQRQSGMERFGVRGSHDLHQSNGTSDHVAVGIRGST-HKQHRLRRSARSDKSRHLSVV
VIIVFLFLVLVVTVLAYYYISTDEINNHNDENDDLKSDSDFLINVPRIGKNKVLKFGQ
GSVGHGRDSRYWDRDDRRRDEDYNEEVMEQSNRDTRDEKKAKDYASKMNHNIRSSDDNS
HKDLEQRVVGLYNEAGRHELKRYEAEYEASLRNGGHLTEDNGRVSYDAGLGKKNAAIDI
DDEYDDFFDSHDGQMEDYDDSRNNSGKYFSSNVLNSQNEVHEESLDSFDTEKKDDVISE
DVVA-SSLQKKTFHVAKKDPRYVSAIDGQSTK-----PKKKPKRRKFSGSCEMKFINSTS
QLVEPLESRKFARFNLQYTEREEKPLQEEQWVPRFGGHQSLEEREKSFLAHDQKINCGFV
KSPEGSPSTGFDLSEGDASYISRCHIAVISCIFGNSDRLRTPGGKTVTRLSRKNVCFVMF
IDELTLQTLSSEGHAPDRMGFIGFWKIVVVKNLPYDDMRRVGKIPKLLPHRLFPSARYSI
WLDSKLRLQHDPLLILEYFLWRKNYEFAISNHYDRHCMWEEVAQNKRLNKYNHTVIDQQF
AFYRADGLQRFNASDPNKLLPSNVPEGSFIIRAHTAMSNLFSCLWFNEVDRFTPRDQLSF
AYTYQKLRRMNPDKPFYFNMFKDCERRHIAKLFRHRSDEKRNRQKAT--
>CER.bauva.BV-YZ2020.gnm2.ann1.rna-bv07306.t1
MAPQRQSGMERFGFRGSHDLHQSNGTSNHMAIGIRGST-HKQHRLRRSGRSDKSRQLSLV
AIIVFLFLVLVVTALAYYYISTDEINNLNDENDDLKIDSDFLINVPRIKKNKVLEFGQ
GSVAHGRDSRYWDRDDRRRDEDYNEEVIEQTNRDSRDEKIDKNDASKMNHNIRSSDDNS
HKDLERRGVGMYNEAGRHELKRYETEYEASLRNGGHLTEDNGKVNYDTGLEKKNSVTDFD
DEYDDFSDSHDGQMEDYDDSRNNRGKHFNSDILNSSNEVQNESLDSFDTEKKDDIISEDV
LHK-----KTF-HVKKDPRYVSPLDGQSTK-----TKKKSRRRKFSGSCEMKFINSTSQL
IEPLESRKFARFNLQYIEREEKPPQEEQWVPRFGGHQSLEEREKSFLAHDQKINCGFVRG
PEGSPSTGFDLSEGDASYISRCHIAVISCIFGNSDRLRTPGGKTVTRLSRKNVCFVMFID
EVTLQKLSSEGHVPDRMGFIGFWKIVVVKNLPYDDMRRVGKIPKLLPHQLFPSARYSIWL
DSKLRLQLDPLLILEYFLWRKGYEFAISNHYDRHCLWEEVAQNKKLNKYNHTVIDQQFAF
YRAEGLQRINASDSNKLLPSNVPEGSFIIRAHTAMSNLFSCLWFNEVDRFTPRDQLSFAH
TYHKLRRMNPDKPFYLNMFKDCERRHIAKLFRHRSDEKRNRLKA---
>CER.cerca.ISC453364.gnm3.ann1.Cecan.1G163500.1
MAQQRQSGMERFGVRDSHDLHQSNGTSDHVAIGIRGST-HKQHRLRRSARSDKSRQLSVV
AIVVFLFLVLVVTVLAYYYISTDEINNHNDENDDLKSDSDFLINVPRIEKNKVLEFGQ
GSVGHGRDSRYWDRDDRRRDEDYNEEVMEQTNRDSRDEKIDKDDALKMNHNIRSSDDNS
HKDLQRRGVGLYNEAGRHELKRYEAEYEASLRNGGHLIEDNGKVSYDAGLEKKNAAIDID
DEYDDFSDSHDGQMEDYDDSRNNRGKHFNSNVLNSQNEVHEESLDSFDAEKKDDIISEDV
EA-SSLRKKTFHVVKKDPRHVSPIDGQSTK-----TKKKPRRRKFSGSCETKFINSTSQL
VEPLESRKFARFNLQYTEREEKLPQEEQWVPRFGGHQSLEEREKSFLAHDQKINCGFVKG
PEGAPSTGFDLSEGDASYTSRCHIAVISCIFGNSDRLRTPGGKTVTRLSRKNVCFVMFID
EVTLQTLSSEGHVPDRMGFIGFWKIVVVKNLPYNDMRRVGKIPKLLPHRLFPSARYSIWL
DSKLRLQLDPLLILEYFLWRKGYEFAISNHYDRHCVWEEVAQNKKLNKYNHTVIDEQFAF
YQADGLQRFNASDPNKLLPSNVPEGSFIIRAHTAMSNLFSCLWFNEVDRFTPRDQLSFAY
TYQKLRRMNPDKPFHLNMFKDCERRHIAKLFRHRSDEKRNRQKTT--
>CAE.chafa.ISC494698.gnm1.ann1.ChfasH1.8G094000.1
MAQQRQSGMERIGVRSYYDLNNANGSADHVSIGVHGST-HKQPRLRRSARSDRTSRL
TVVLILVFLILVLGVTVLAYYHLSIDELNNENGENDDLKSDSDFLTNVPRIERSRVLKFG
HGSVGHGRDSRYWDRDDRRRDGDYNEDVVERINRDGNID--KDNAFVKKNSNTRSSNNA
SHNGLERRGVGLYNEAGRHELKMYEAAYEASLKNGTNSTEDDGS--HDAIYEKKNAAIDI
DDEYDDFSDSHDASVEDYGDSKNMGEKHSNSNILKANNDVHEASFDSFDHGIKDDNISD
DAEGTISLDRKTSHFAQSNSEHVSHKDAQLMKKTHPETKRKRRRRKFSGSCEMKLLN
STSQLVEPLESRKFVRFNLQYAETEEKPLGEENWVPRFAGHQSLEERENSFLAQDQKINC
GFVKGPEGSPSTGFDLSEDDESYISRCHIAVISCIFGNSDRLRTPAVKTVTRISRKNVCF
VMFIDEVTQQTLLSDGQVPDRMGFIGFWKLVVVKNLPYDDMRRVGKIPKLLPHRLFPSAR
YTIWLDSKLRLQLDPLLILEYFLWRKGYEFAISNHYDRHCVWEEVAQNKRLNKYNHSVID
EQFAFYQADGLQRFNASDPNKLLPSNVPEGSFIIRAHTPMSNLFSCLWFNEVDRFTPRDQ
LSFAYTYQKLRRMNPDKPFHLNMFKDCERRHMAKLFRHRVDEKQRQRAAA--
>PAP.lotja.MG20.gnm3.ann1.Lj5g3v1853450.1
MAQQRQSGTERLGVR-THDLHLANGAADHVAVGIRGGVAHKQQRLRRLARSARGKSLSM
AAILVFLFLVLVVTLLAFSYISRDEISHSGDDTDEVKSESDFLTNVPRIQRKKVLDFGHG
SEGHGRDSRYWDRDDRRRDGDYDEKMMEQTSRDPRDEHTKDDAPVKMNHDMKSSQDGSHT
GLKRKGVGLYNEAGRHELKRYEAEYEASLKNLGHSTEDDGKMSHDADLEKKNAADDIDDE
YDDFFDFHDAQMEDSTDSKNMGGKHSNPKVLSSDNEVQKDSHDSSDVGINDN-TSEDIDG
ESSLNKKVSHNGQTNSRHAN---EQSNRKSHPETKKKGKRRKFSGSCDMKLLNSTSQLV
EPLESRKFSRFNLHYTETEEKPPGEEHWLPRFAGHQSLEERENSFLARDQKINCGFINGP
EGSPSTGFDLAENDASYISRCHIAVISCIFGNSDRLRNPGTKTVSRLSKKNVCFVMFTDE
ITVRTLTAEGHAPDRSGFIGFWKLVVVKNLPYDDMRRVGKIPKLLPHRLFPFARYSIWLD
SKLRLQLDPLLILEYFLWRKGYEFAISNHYDRHCVWEEVARNKKLNKFNHTVIDQQFAFY
QADGLQRFNASDPNKLLPSNVPEGSFIIRAHTPMSNLFSCLWFNEVDRFTPRDQLSFAYT
YQKLRRMNPDKPFHLNMFKDCERRHIAKLFRHRVDEKKNTHQKET-
>PAP.medtr.A17_HM341.gnm4.ann2.Medtr1g096320.1
MAQQRQSGTERLGVRGSLDLHSTNGSSDHVAIGIRGGVGIKQPRLRRSARSDRGVRFSV
IAILVFLFIVLVVTFMVFSYISREELSNKGDDTDDIKGDSDFLTNVPRIEKK-V
LDFGHDSGGRGRDSRYWDKDDRRRDGGYDEDMKDQISKDLGDANADDANRVKMNHSIKFS
QDGSHTGLRRKGVGLYNEAGRHELKRYEAEYEASLKNVRHSAGDGEKLPHDADMEKKNAA
VDIDDEYDDFFDSHDPQTEDSADSGNMGGKHS--NALSLDSEVQNESHDSSDMGTNDDVT
PEDIDGESSLNKKNSPGGKTNSRLSDIANERTNRKSRPETKRKGKRRKYSGSCEMKVLN
STSQLVEPLESRKFARFNLQYVETEEKPLGVEQWTPRFAGHQSLEERENSFLARDQNIKC
GFVKGPEGSPSTGFDMSEDDESYISRCHIAVISCIFGNSDRLRTPATKTISRLSRKNVCF
VMFTDEITVRTLTSEGHPPDRMGFIGFWKLVVVKNLPYDDMRRVGKIPKLLAHRLFPSAR
YSIWLDSKLRLQLDPLLILEYFLWRKGYEFAISNHYDRHCVWEEVAQNKKLNKYNHTVID
QQFAFYRADGLQKFNASDLNKLLPSNVPEGSFIIRAHTPMSNLFNCLWFNEVERFTPRDQ
LSFAYTYQKLRRMNPDKPFHLNMFKDCERRHMAKLFHHRMDEKRNTRKKAI-
>CER.phach.longxuteng.gnm1.ann1.LXT00067.t1
MAQQRQSGMERFGVRGSHDLHQSNGTSDHVAIGIRGST-HKQHRLRRSARSDKSRQLSVV
AIIIFLFVVLVVTVLAYYYISTDEINNHNDENDDLKSDSDFLITVPRIQKNKALEFGQ
GSVGHGRDSRYWDRDDRRRDEDYNEEVMEQTNRDSRDEKIDKDDASKMNHNVRSSDDNS
RKDLERRGVGLYNEAGRHELKRYEAEYEASLTNGGHLTEDSVKVSHDTGLGKKNVAIYID
DEYDDFFDSHDGQMEDYDDSS---GKHFNSNALNSQNEVHEESVDSFDTEKKDNIISEEV
EA-SSLGQKTINVVKKDPRHVGAIYGQSTK-----TKKKPRRRKFSGSCDMKFINSTSQL
VEPLESRKFARFNLQYTEREEKPPQEEQWVPRFGGHQSLEEREKSFLAHDQKINCGFVKG
PEGSPSTGFDLSEGDASYISRCHIAVISCIFGNSDRLRLPGGKTVTRLSRKNVCFVMFID
EVTLQTLSSEGHVPDRMGFIGFWKIVVVKNLPYDDMRRVGKIPKLLPHRLFPSARYSIWL
DSKLRLQLDPLLILEYFLWRKGYEFAISNHYDRHCVWQEVAQNKKLNKYNHTVIDQQFAF
YQADGLQRFNASDPNKLLSSNVPEGSFIVRTHTAMSNLFSCLWFNEVDRFTPRDQLSFAY
TYHKLRRMNPDKPFYLNMFKDCERRHIAKLFRHRSDEKRNRQKAAE-
>PAP.phavu.G19833.gnm2.ann1.Phvul.007G090000.1
MAQQRQSGMERLGVRGPHDLHHTNGAGDHLAVGIRGGAAHKQQRSRRSARSERGTQLSV
VAILVFLFLVLVVTVLVFSYISRDEISNNGDDSVDLKSESDFLTNVPRIQKKKVLDFGHG
SGGHGRDSRYWDKDDRRRDGDYDEDMMEQTGKDPGDEIAEEDDAVKKDQDTKSSHDG---
-LKRRGDGLYNEAGRHELKRYEAEYEASLKNLRHSTEDDGKLLHETDLEKKNASDDIDDE
YDDFFDFNDVQLENTSYSKNMRGEHSNANVLGLDNEVQKESNDSLAEENNDDVTSEDI
EGASSLNKKILLEGKTNSKHASNFNGQSTRKSHPETKKKVRRRKFSGSCEMKLLNSTSQL
VEPLESRKFARFNLHYTEMEEKPLGEEQWVPRFAGHQSLEERESSFLARDQKINCGFVKG
PEGSQSTGFDLTEDDTSYISRCHIAVISCIFGNSDRLRIPATKTVTRLSRKNVCFVMFTD
EITIRTLSSEGHVPDRMGFIGFWKLVVVKNLPYDDMRRVGKIPKLLPHRLFPFARYSIWL
DSKLRLQLDPLLILEYFLWRKGYEFAISNHYDRHCVWEEVAQNKKLNKYNHTVIDQQFSF
YRADGMERFDASDPNKLLPSNVPEGSFIIRAHTPMSNLFSCLWFNEVDRFTPRDQLSFAY
TYQKLRRMNADKPFHLNMFKDCERRHIAKLFRHRLDEKKTH------
>OUT.prupe.Lovell.gnm2.ann1.Prupe.8G056900.1
MAQHRQPGMERLGLR-GHDVHHSNGGPDHVAVGIRTAP-HKPGRGRRSGRSDKG
FRISIGAVVLVLALVFVFTLLAFYYLSRNELNTYHAEEDDIKNDPDFLTNVTRTETSK
VLRFGKGSVVHGRDSRYWDKDDRRRDGDYNEDGSAGVSDEATDK--GDVHVRVKNSDKKS
LNDDFPKSSSRKG-GLYNEAGRNELKIYEAEYEASLKNSRESKDE--------DLDKQKE
VIDVDDEYDDGIDFHETHMDEYEDMGHQNDHFDEEKSRDEDSG---ESIDLPDVGTNDQN
VANKVEKVSTNHSRNLDEVNTKPRHVSIHSGQSSKKSRSTSKRKPKRRKYSG
SCEMKFLNSTAQLIEPLESRKFARFSMQYTQAEDKPEGEEHWEPRFAGHQTLQERENSF
LANDQKIKCGFVKGPKESPSTGFDLAEDDTNYISRCHIAVMSCIFGNSDRLRMPYGKTVS
RLSRKYVCFVMFVDEVTLQTISSEGQIPDRMGFIGLWKIVVVKNLPYTDMRRVGKIPKLL
PHRLFPSARYSIWLDSKLRLQLDPLLILEYFLWRKGYEYAISNHYDRHCVWEEVAQNKRL
NKYNHTIIDQQFAFYQADGLTRFNALDPNKLLPSNVPEGSFIVRAHTPMSNLFSCLWFNE
VERFTPRDQLSFAYTYQKLRRMNPGKPFQLNMFKDCERRAIAKLFRHRSDEKQNIRQKAT
E
>OUT.quisa.S10.gnm1.ann1.Qs0058990.1
MAQYRQSVMERFGLRGNHDLHHSNGTSDHVAIGVRSGL-HKQHRHRRSALSDKSLQFLVG
AVMVFLSLVLVVTVLAYYYLSTDEIKNLDMENDDLRSDSDFLTNVTRFETNKVLMFGQ
GSVGHGGDSRYWDRDDRRRDKDHNEDVLEHTSQHSKND----ALAKMKAGNKRFSLDNSH
ERLERRGVGLYNEAGRNELKMYEAEYEASLRKGGQLIEDNSHQLSLDDAKNRNEMADV
DDEYEDNMDTHDAEMEEYDNSRHRRA---HSNVVKSQVESHKEASDSLDIGIKDGIASVD
VEGESSLITKTSDDVKTKSRHGKFLDGHSTK-----SKRKPRRHKFSGSCQV
KFANSIAQLVEPLESRKFARFMLQYTELEEKPIGEEQWMPRFAGHQKLEEREKSFFARDQ
KINCGFVKGPEGFPGTGFDLAEDDASYISMCHIAVVSCIFGNSDNLRTPTDKTVTRLSRK
NVCFVIFMDEVTLRTLSYDGQVPDRMGFIGLWRIVVVKNLPYDDMRRVGKIPKLLPHRLF
PSARYSIWLDSKLRLQLDPLLILEYFLWRKGYEYAISNHYDRYCVWEEVAQNKKLNKFNH
TIIDQQFAFYQADGLKRFNSSDANKLLPSNVPEGSFIIRAHTPMSNLFSCLWFNEVDRFT
PRDQLSFAYTYQKLRRMNPDKPFHLNMFKDCERRAIAKLFRHRSQEKRNILRTTA-
>OUT.quisa.S10.gnm1.ann1.Qs0257050.1
MAQYRQSGMERFGLRGSHDLNLSNGTSDHVAIGVRAAP-HKQHRPRRSARSDKSLQFSVG
AVIVFLALVLAVTVLAYYYLSRDEIKNLDMENDDLKSDSDFLTNVTRFETDKVLKFGQ
GSIGHGGDSRFWDRDDRRRDEDYNEDVFEHTNQHAKDETTHVDNAAKTNANKIPSLDD
SHKGLGRRGVGLYNEAGRNELKMYEAEYEASLRKGGQLTEDNSNPSHDDDVGNGNEV
TDINDEYDDNIDSHDAEMEEYDNSRQRRG--VRSNVVKSHVESRKEASDSFDSGIKNGVA
SEDVDGV--VTKSFEGESSLITKTSHDVKTKTTRKSHLESKRKPRRRKFSGSCETKFLNS
NSQLVEPLESRKFARFTLQYTELEEKPIGKEQWVPRFAGHQNLEEREKSFLARDQKINCG
FVRSPEGFPGTGFDIAEDDASYISMCHIAVVSCIFGNSDRLRTPTDKMVTRLSRKNVCFV
MFMDEVTLEALTYEGQVPDRMGFIGLWRIVVVKNLPFDDMRRVGKIPKLLPHRLFPSARY
SIWLDSKLRLQFDPLLILEYFLWRKGSEYAISNHYDRHCVWEEVAQNKKLNKFNHTIIDQ
QFAFYQADGLKRFNSSDPNKLLPSNVPEGSFIIRAHTPMSNLFSCLWFNEVDRFTPRDQL
SFAYTYQKLRRMNPDKPFHLNMFKDCERRAIAKLFRHRSQEKRNIPRI---
>CAE.sento.Myeongyun.gnm1.ann1.Sto08g255210
MAQQRQSGMERIGVRPSHDLQNANGTADHAFIGVHGSTAHKHPRHRRSARSDRTRKLIPG
LIMLFLLLVLGVTVLAYYHLSTDELNKDNDDNDDLKSDSDFLTNVPRIER
SRVLEFGRGSVGHGRDSRYWDRDDRRRDGDYNEDVVEKINKDENIG--KDNASVKINSDS
RSSNADSHKGLERKGVGLYNEAGRHELKMYEAAYEASLKNGVNFTEDDGKVPYDANQEKR
NAAIDIDDEYDDFSDSHDARVEDDGDTRNIKEKHSNSDILKANNEVREASLNSFDTRIKD
DNVFESAEGV-SSNKKNFHFAKTNSQQISQGDSQLMKKSHPETKKKRRRRKFSG
SCEMKLLNSTSQLVEPLESRKFVRFNLQYTETEEKPLGEEQWVPRFAGHQSLEERE
KSFLAQDQKIKCGFVQGPEGSPSTGFDLTEDDASYISRCHIAVISCIFGNSDRLRVPATK
TVTRISRKNVCFVMFIDEVTMKTLLSDGHVPDRMGFIGFWKLVVVKNLPYDDMRRVGKIP
KLLPHRLFPSARYTIWLDSKLRLQLDPLLILEYFLWRKGYEFAISNHYDRHCVWEEVAQN
KRLNKFNHSVIDQQFAFYQADGLKRFNASDPHKLLPSNVPEGSFIIRAHTPMSNLFSCLW
FNEVDRFTPRDQLSFAYTYQKLRRTNPDKPFHLNMFKDCERRHIAKLFRHRLDERHRQRA
----
>DET.singl.CAF01.gnm1.ann1.evm_model_Chr04_2453
MAQQRQSGMERFGARGSHDLHHTNGNGDHVSIGIRTTAHHKQPRLRRSARSDKT-PYSL
MAMIVFLLIMLIVTVLAYYYLSIDEMNNHNDENEDLKIDSDFLMNVPRIERNRVLGFG
KGSGGHGRDSRYWDRDDRRRDGDYNEDVVEQTSKDSMEENIAIDDAAELNHGIGSSHND
SVKDLEHRGIGLYNEAGRHELKRYEAEYEASLKNGGHLKEHDES---DADFGNKNAAIDT
DDEYDDFFDFNDTRMENDNDSRNKEGKNSNSDVTKSQDNV-KESLDSFDAGNQDDIASAD
---------KTSHNLKSNTQQVNLSDGHSAK-----TKKKTRRRKFSGTCEMKLINS-SK
LVEPLVSRKFARFNLQYAETEEKPLGDEQWVPRFAGHQSLEGRANSFLARDQKINCGFVK
GPQGSPSTGFDLTEDDESYISRCHIAVISCIFGNSDRLRTPAGKTITHLSRKNVCFVMFT
DEVTLQALSSDGQVPDRMGFIGFWKIVVVKNLPYNDMRRVGKIPKLLPHRLFPSARYSIW
LDSKLRLQVDPLLILEYFLWRKGYEFAISNHYDRHCVWEEVTQNKKLNKYNHTVIDEQFA
FYQADGLQRFNASDPNKLLPSNVPEGSFIIRAHTPMSNLFSCLWFNEVDRFTPRDQLSFA
YTYQKLRRTNPDKPFHLNMFKDCERRHIAKLFHHRLDEKRRQKA----
>OUT.vitvi.PN40024.gnm2.ann1.VIT_218s0072g01020.1
MAQYRQSGSDRYALR-GHDLHNGNGASDHVSIGIRAQH--KQSRARRSSKGS---RISVG
AVVLILSLVLTVTVFAYNYISGDEINTYHAQDDDSKDELDFLTNVTRIDKSKVLEFGQG
SGVHGGDSRYWERDDRRRDEDYNEEALEHSTMSTRDGSIDKSRVKGKNDNEKIFFDNS
IKGSGGRGSGLYNEAGRDELKIYEAEYEASLKNVGQSINEHGDLFDDAGFGMHNEEM
DADDEYDDGIDSHDARMVEDDDNGHENGDISNVAKSH-------DSSDSISAGTKDGNIV
EEVDESSSV---SSSLNSQNSRHVSVVDGRSTRKKRPESKRK-RRHKFSGSCEMK
LLNSTAQLVEPLESRKFARFSLQYTAVEEKPNGQEHWEPRFSGHQSLQEREESFLAHDQK
INCAFVKSPKGYPSTGFDLAEDDVRYISSCHIAVISCIFGNSDRLRSPAGKTISRLSRKN
VCFVMFMDEITLQTLSSERQMPDRMGFIGLWKTVVVKNLPYTDMRRVGKIPKLLAHRLFP
SARYSIWLDSKLRLQLDPLLILEYFLWRKGHEYAISNHYDRHCVWEEVAQNKKLNKYNHS
IIDQQFAFYQADGLKRFNASDPNKLLPSNVPEGSFIVRAHTPMSNLFSCLWFNEVDRFTP
RDQLSFAYTYQKLRRVNPGKPFHLNMFKDCERRAIAKLFRHRSEEKRNILQAAA-
