# Supplementary material for: Legume genome structures and histories inferred from Cercis canadensis and Chamaecrista fasciculata genomes
Source: Plant J. 2026 Jun 10;126(5):e70981. doi: 10.1111/tpj.70981 (PMC13252982; doi:10.1111/tpj.70981)
Supplement: Supplementary file 4 — Data S4. Manuscript supplement; Compressed directory of aligned sequences from 2212 low‐copy gene families, for calculation of a consensus species tree. [file TPJ-126-0-s010.gz › S4_consen_species_tree/40_aln_fas_cln1/Legume.fam3.07280]

>CAE.acacr.Acra3RX.gnm1.ann1.g11588.t1
MDCRVVAAAN--LWGLVGVGGIGGGFSHESEHDLAMMVSDFLENGSSGAESWCSSDS
ESGSSDFAQLAEKIQICKLSAVKYESDLLSVVHSLILSMNEANLRSINSSPCYGSCIRFY
LVELLRLSGYDAGVCASKWQASGKVPGGDNEYIEVV-GDNFGTSERLIIDIDFQSHFEIA
KAVDSYDRILNSLPVVYVGSFSRLKQFLGIMVDAARSSLKQNSMPLPPWRSLAYLQAKWQ
PPYQRYTRLEGNNMSNDNPFNHGQCCGVLKKLQASLQSEMEAERMLKPRNKEINWRMK
PDRCRHSKFG--
>PAP.aesev.CIAT22838.gnm1.ann1.Ae06g34640.1
MDCRVCIAAAGNLWVNGGGGGGGGGFSHESE-DLAMMVSDFLENGSSGPDSWCSSDS
DSGHSDFAHLAEKIQISKLSVAQHESDLMSVVHSLIRSMNETNLQVMNSGPCYASCIRFY
LVKLMRLSGYDAGVCACKWQGSGKVPGGDHEYIDVVVDNKSGSSERIIVDIDFRSHFEIA
RAVDSYDRILKSLPVVYVGSFTRLKQFLGIMEEATRTSLKQNSMPLPPWRSLAYLQSKWQ
SPFERYTQSEEDNISDGSCFNHKQCCAHLKRLQSCLQSGMEPERMLKPRNGDSNRRTKH
DIWRHSLLRP-
>OUT.arath.Col0.gnm9.ann11.AT2G39650.1
MDLRVVPAEE---WLNRGID-----SSHDGEHDLGLMVTDFLEGGSGGAGSWCSSDSD
SGFPDPSYLSDKIQYLKYSMAQHETEVLSVVRTLMLTIKEKDLHSVKSGTCNASCIRFYL
AKLLRLSGYDAAVCSARWQGGGKVPGGDNEYIDIISDTEVGQDDRLIVDIDFRSHFEIA
RAVDSYQRIMESLPVVYVGTVARLNQFLQVMVDAAKFSLKQNSMPLPPWRSLNYLRSKWH
SPHKRHLGPIDQQGPGMSPGLHGQCAENLKRLQFALQVEQEAERFMKKKSG--------
-----------
>CER.bauva.BV-YZ2020.gnm2.ann1.rna-bv06419.t1
MDCRVCVPAG-DFWVSVCGDGTDGGFSHESESDLAMMVSDFLENGSSGAESWCSSDS
DTCISDFAHLAEKIQICKLSVAQYESDLQSVVQSLIQSMKESCLQSFNSGLCYASCIRFY
LVKLLRLSGYDAGVCASKWQAIGRVPGGDYEYIDVI-NCNSGNSERLIIDIDFRSHFEIA
RAVESYDRILDSLPVVYVGSFTRLKQFLGIMAEATVTSLKQNSMHVPPWRTLTYLQAKWQ
SPYQRYIHPEGKGNINGSAFNHKQCSGHLKRLQSCLVSEREADRMLKLRNCENNWRMKPD
KRRHSFFRPL
>CER.bauva.BV-YZ2020.gnm2.ann1.rna-bv07832.t1
MDCRVCVPAG-DLWVSVCGDGTDGGFSHESESDLAMMVSDFLENGSSGAESWCSSDS
DTCISDFAHLAEKIQICKLSLAQYESDLLSVVQSLIQSMDESCLQSINSGPCYASCIRFY
LVKLLRLSGYDAGICASKWQAIGRVPGGDYEYIDVI-NCNSGNSERLIIDIDFQSHFEIA
RAVDSYDRILDSLPVVYVGSFTRLKQLLGIMAEATVTSLKQNSMHVPPWRTLTYLQAKWQ
SPYQRYIHPEGNGNSSSNPFNHKQCSGHLKRLQSCLQSERETERKLKPRNCENNWR
MKHDRRRHSLFRPL
>CER.cerca.ISC453364.gnm3.ann1.Cecan.1G063400.1
MDCKVCVPAG-DLWVSVYGDGTDGGFSHESEGDLAMMVSDFLENGSSGAESWCSSDS
DTCISDFAHLSEKIQIGKLSVAQYESDLLSVVQSLIQSMKDTCLQSINSGPCYASCIRFY
LVKLLRLSGYDAGVCASKWQAIGRVPGGDYEYIDVI-NCNSGSSERLIIDIDFRSHFEIA
RAVDSYDRILDSLPVVYVGSFTRLKQFLGIMAEATVTSLKQNSMHVPPWRTLTYLQAKWQ
SPYQRYIHPEGNGNSSGNPFNHKQCSGHLKRLQSCLQSEREAERILKPRNSENNWRMKPD
KRRHSFFRPL
>CAE.chafa.ISC494698.gnm1.ann1.ChfasH1.8G082400.1
MDCRVVSAAN--LWVSVGGGAIGGGFSHESEHDLALMVSDFLENGSSGADSWCSSDS
DSVVSDFAHLAEKIQICKLSVVQYESDLLSVVHSLILSMTETNLRSINSGPCYASCIRFY
LVKLLRLSGYDAGVCASKWQASSKVPGGDNEYIDVV-NDNSGTSERLIIDIDFRSHFEIA
RAVDSYDRILNSLPVVYVGSLARLKQFLGIMVEAAKTSLKQNSMPLPPWRSLAYLQAKWQ
SPYQRYIHLEGDAVNIGNSFNHGQCNGLLKRLQACLQSEMEADRMLKPKNGENNWRMKP
DRWRHPMFRPL
>PAP.lotja.MG20.gnm3.ann1.Lj1g3v3234450.1
MDCRVCVAPGGDLWVSIGGRG-GGSFSHESEHDLALMVSDFLENGSCGAESWCSSDSES
GLSDFAHLAEKIQICKLSMAQHEGDLLSVVHSLIRSMNESNLQFMNSGPCYASCIRFYLV
KLMRLSGYDAGVCASKWQASGEVPGGGHEYIDVLVNNNSGNSERLIIDIDFRSHFEIARA
VDSYDRILSSLPVVYVGSLTTLKQLLGIMEEATRSSLKQNSMPLPPWRSLAYLQAKWQSP
FERYTHSEGNNISDVDCFDHKQCRGHLKRLQSCLQSGMEVDRMLKPRNSESNRRMKPDRW
RHSLFRPI
>PAP.medtr.A17_HM341.gnm4.ann2.Medtr7g083080.1
IDINVCVAADGDLWVSVGSAGGPGQFSVESEHDLAHMVSDFLEAGSFGAESWCSSDSD
SGFNDFAHLAEKIQICKRSMTQHESDLLPVVHSLIRSMQETNLEMMNSGPCYANCIRFYL
AKLMRLSGYDAGVCTSKWQPTGKIPGGDHEYIDVLVENNSGKSERLIIDIDFRSHFEIAR
AVDSYNRILNSIPVVYVGSPTRLKQFLGIMVEATRTSLQQNSMPLPPWRSLAYLQAKWLS
PYERITHSDNIDFNDDKCFDHKQCHGHLKKLQSCLQTGMEVERMLKARNMESNRRIKP
DRWRHSLLRPI
>CER.phach.longxuteng.gnm1.ann1.LXT44083.t1
------------------------------------------------------------
-----------------------------------MDESCLQSINSGPCYASCIRFYLVK
RLRLSGYDAGVCSSKWQAMGRVPGG--------------------------IHFEIARAV
DSYDRILDSLPVVYVGSFNRLKQFLGIMAEATVTSLKQNSMHVPPWRTLTFLQDKWQSPY
QRYVHPEGNGNNYGNPFNHKQCSGHLKRLKSCLQSERETERKLKPRNCENNWRMKTDRRR
HSFFRPL
>CER.phach.longxuteng.gnm1.ann1.LXT44085.t1
------------------------------------------------------------
-----------------------------------MDESCLQSINSGPCYASCIRFYLVK
RLRLSGYDAGVCSSKWQAMGRVPGG--------------------------IHFEIARAV
DSYDRILDSLPVVYVGSFNRLKQFLGIMAEATVTSLKQNSMHVPPWRTLTFLQDKWQSPY
QRYVHPEGNGNNYGNPFNHKQCSGHLKRLKSCLQSERETERKLKPRNCENNWRMKTDRRR
HSFFRPL
>CER.phach.longxuteng.gnm1.ann1.LXT44087.t1
MDWKVCVAAG-DLWVSVCGDGTDGGFSHESESDLAMMVSDFLENGSSGAESWCSSDS
DTCISDFAHLAEKIQICKLSVVQYESDLLSVVQSLIQSMDEFCLQSINSGPCCASCIRFY
LVKLLRFSGYDAGVCSSKWQAMGRVPGGDYEYIDVT-NCNSGNSDRLIIDIDFRSHFEIA
RAVDSYDRILDSLPVVYVGSFNRLKQFLGIMAEATVTSLKQNSMHVPPWRTLTYLQAKWQ
SPYQRYLHPEGNVNNSGNPFNHKQCSGHLKRLKSCLQSERETERKLKPRNCENNWRMKTD
R-RHSFFRPL
>PAP.phavu.G19833.gnm2.ann1.Phvul.008G010300.1
MDCRVCMAPDSDLWARVGGAGIDGGFSHESEHDLALMVSDFLENGSSGAESWCSSD
SESGLSDFAQLAERIQICKLSVAQHESELLSVVHSFIRSMNETNLKVMNSGPCYASCIRF
YLVSLMRLSGYDAGVCASKWPGSGKVPGGDHEYIDVVVDNNSGSQERLIVDIDFRSHFEI
ARAVDSYDRILHSLPVVYVGSYARLKQFLGIMEEATRSSLKQNSMPLPPWRSLAYLQAKW
QSPCERYMHSEGSNIGHGNCFDHKQCRGHLKRLKSCLQSGMEIERMLKPRNGESNWRMKP
ERWRHAMFRPI
>OUT.prupe.Lovell.gnm2.ann1.Prupe.2G235800.1
MDCRVCMAGG-DVWMRGQI---GGNFSHESEHDLALMVTDFWENGSAGAESWCSSDSDSA
LSDLAHLADKIPFYKRSVAQYEKDLTSVVHSLILSISENDLHFVKSGPCNASCLKFSLVK
LLRLSGYDAAVCVARWQGSGKVPGGDHEYVDVVNFNNSGSSERLIIDLDFRSHFEIARAV
HSYDRILNSLPVVYVGSLTRMKQFLQVMVEAARSSLKQNSMPLPPWRSLAYLQAKWQSPY
QREFNLDEENANGAYSSDHKQCSGQLKMLQSLLQSEIEADRMLKPINNDHIRRHKPDRRR
HSLLWT-
>OUT.quisa.S10.gnm1.ann1.Qs0072200.1
MDCRVCVAPG-DLWFRAGGGVIGGGFSHESEHDLALMVSDFLENGSLGSESWCSSDSD
SGLFDLAHLAEKIPFCKLSMAQYESDLLSVVHSLLLSMNETNLQSINFNPCYASCIRFYL
VKLMRLSGYDAGVCASKWQGSGKVPGGDHEYIDVVNYNSSGSSERLIIDIDFRSHFEIAR
AVESYDRILNSLPVVYVGSFTRLKQFLGIMVEAARSSLKQNSMPLPPWRSLAYLQAKWQS
PYQRQTNPQSKIISSANSFNHEQCSEQLRRLQSSLHSEMDVEQLLKPRNSESNWQLKPDR
WRHPLFRPL
>OUT.quisa.S10.gnm1.ann1.Qs0277500.1
MDCRVCVASG-DLWVRVGGGGIGGGFSHESEHDLAMMVSDFLENGSCGAESWCSSD
SDSGLSDLAHLAEKIPFCKLSMTRYESDLLSVVHSLLLSMKETNLQSVNFNPCYASCIRF
YLVKLLRLSGYDAGVCASKWQGSGKVPGGDHEYIDVVNYNSSGSSERLIIDIDFRSHFEI
ARAVESYERILNSLPVVYVGSLIRLQQFLGIMVEAARSSLRQNSMPLPPWRSLAYLQSKW
QSPYQRQIIPEEKITSSTDSFNHEQCSEQLRRLQSSLHSEMEVERMLKPRNSDNNWRLKP
DRRRHLLFRPL
>CAE.sento.Myeongyun.gnm1.ann1.Sto08g277480
MDCRVVAAAN--LWVTVGGGGIGGGFSHESEHDLALMVSDFLENGSSGAESWCSSDS
DSVVSDFAHLAEKIQICKLSVVQYEIDLLSLVHSLILSMNESNIRSTNSRPCYASCIRFY
LVKLLRLSGYDAGVCASKWQASGKVPGGDNEYIDVV-NDNSGTSERLIIDIDFRSHFEIA
RAVDSYDRILNSLPVVFVGSFARLKQYLGIMVEAARYSLKQNSMPLPPWRSLAYLQAKWQ
SPYQRYTHLEGNNINNSIHKHRANCLELLLLYYKCLPITMFATRLLII-----------
-----------
>DET.singl.CAF01.gnm1.ann1.evm_model_Chr09_182
MGCRVCVAPSGDLWVSQIS----GGLSHESEHDLAIMVSDFLENGSVGAESWCSSDSDS
NVSDFAYLAENIQICKLSVAQYECDLLSVVHSFLLSMSESGLQSITSSPCCASCIRFYLV
NLMRLAGYDAGVCVSKWQTSGKVPGGDHEYIDVV-NNNSGGYERLIIDIDFQSHFEIARA
IDSYDRLLNSLPVVYVGPFTRLTQFLGVMVEAARCSLKQNSMPLPPWRSLAYLQAKWQSP
YHRYIQPRGNNDASGNSFDHKQCIEHLKRLQLGIQSEIEAEKMMKPRNFENNRRMKPDRC
RHSYFKT-
>OUT.vitvi.PN40024.gnm2.ann1.VIT_213s0019g01100.1
MDCRVCVAAG-DFLVRLSGVGQIGGFSHESEHDLAMMVSDFLENGSVGAESCCSSDSDS
GFSDLAFLPEKISFYKHSMDRYESDLLSMVHSFMLSINETDLHFVNSGPCNTSCIRFCLV
KRLRLSGYDAAVCSSRWQGCGKVPGGDHEYIDVVNYKDNGSTERLIIDIDFRSHFEIARA
VESYDRILSSLPVIYVGSLTKLKQFLQVMVEAARSSLKQNSMPLPPWRSLDYLEAKWQSS
YQRQFNPDGESIKNGISSDHKQCSEHLKRLQHALQLEVEAERLLKPINSDNNWRLKPGRR
RHSSLRI-
