# Supplementary material for: Legume genome structures and histories inferred from Cercis canadensis and Chamaecrista fasciculata genomes
Source: Plant J. 2026 Jun 10;126(5):e70981. doi: 10.1111/tpj.70981 (PMC13252982; doi:10.1111/tpj.70981)
Supplement: Supplementary file 4 — Data S4. Manuscript supplement; Compressed directory of aligned sequences from 2212 low‐copy gene families, for calculation of a consensus species tree. [file TPJ-126-0-s010.gz › S4_consen_species_tree/40_aln_fas_cln1/Legume.fam3.07283]

>CAE.acacr.Acra3RX.gnm1.ann1.g11793.t1
MGNIVPSSTPSLLFSLFFFWLIMAKEHVSSLSPDGQALLSLISSAKASSSVLSS
WNPSSLTPCSWHGVTCSPQGRVISLSIPDTFLNLSSLPSQLSSLSYLQLLNLSSTNISGS
IPPSFGLLSHLRLLDISSNALTGSIPEELGKLSSLQFLYLNSNGLTGRIPQQLANLTSLQ
VFCLQDNLFNGSIPSQLGSLTSLQEFRIGGNPYLSGAIPQQLGLLTNLTTFGAAATGLSG
AIPSTFGNLINLQTLALYDTEISGSIPPELGLCSELRNLYLHMNKLTGSIPPHLGKLQKL
TSLLLWGNALSGSIPAEISNCSSLVVFDASANELLGEIPYNFGKLVVLEQLHLSDNSLTG
KIPWQLSNCTNLATLQLDKNQLSGTIPWQVGRLKYLQYLFLWGNSVSGTIPASFGNCTEL
YALDLSRNKLTGSIPDEIFGLKKLSKLLLLGNSLSGELPPSVSNCESLVRLRLGENQLSG
HIPREIGQLQNLVFLDLYMNHFSGSLPVEIGNITVLELLDVHNNQITGDIPSQLGELVNL
EQLDLSRNSLTGGIPWSFGNLSYLNKLILNNNLLTGSIPKSIRNLQKLTLLDLRYNNFSG
DIPSEIGYVTSLTISLDLSSNAFTGEIPESMSGLTQLQSLDLSHNLLYGGIEILGSLTSL
TSINISYNNFSGPIPVTPFFRTLSSNSYLGNAHLCESLDGTTCSS-LLRRNGLKSAKTIA
LISVILASLTIVVIASWILVTRNHKNMIEKSLGTSTSASGAEDFSYPWTFIPFQKLNFSI
DNILDCLKDENVIGKGCSGVVYRAEMANGELIAVKKLWKANKEEETVDSFAAEIQILGHI
RHRNIVRFLGYCSNRSVKLLLYNYIPNGNLRQLLQGNRYLDWETRYKIAVGSAQGLAYLH
HDCSPAILHRDVKCNNILLDSKFEAYLADFGLAKQMSSPNYHHAMSRVAGSYGYIAPEYG
YTMNITEKSDVYSYGVVLLEILSGRSAVESHVGDGVHIVEWVKRKMGSFEPAVSILDTKL
QGLPDQMVQEMLQTLGIAMFCVNSSPAERPTMKEVVALLMEVKSPPEEVGKTSQPLIKQS
SNQS
>PAP.aesev.CIAT22838.gnm1.ann1.Ae09g20930.1
------LSVTTLLFSLLFLCITMTKIELACVSSDGQALLSLVSASRSQYSVLSSWNPS
SSTPCSWKGITCSPQGRVISLSIPDTFLNLSYLPPQLSSLSMLQLLNLSSTNVSGSIPPS
FGQLSHLQLLDLSSNSLTGPIPDELGMLSSLQFLFLNSNRLTGTIPQHLANLTSLEVLCL
QDNLLNGSIPSQLGSLTSLQQFRIGGNPYLTGEIPSQLGLLTNLTTFGAAATGLSGSIPS
TFGNLINLQTLALYDTEISGPIPQELGLCSELRNLYLHMNKLSGSIPPQLSKLQKLTSLL
LWGNALSGPIPAEISNCSSLVVLDASSNDLSGEIPEDFGKLVVLEQLHLSDNSLTGKIPW
QLSNCTSLATVQLDKNQLSGTIPWQVGKLKFLQSFFMWGNSVSGTIPSSFGNCTELYALD
LSRNKLTGSIPEEIFRLKKLSKLLLLGNSLSGGLPPSVADCQSLVRLRVGENQLSGSIPK
EIGQLQNLLFLDF-----------------------------------------------
------------------YLNKLILNNNLLTGSIPKSIRNLQKLTLLDLSYNNLSGGIPS
EIGYVTSLTISLDLSSNAFTGEIPESMSALKQLQSLDLSNNMFYGGIKVLGSLTSLTSLN
ISYNNFSGPIPVTPFFRTLAFNSCLQNPLLCQSIDGITCSSSLIQKNGLRSAKTIALITV
ILASVAIIVIVSCILVTRSSRYQVEKTLGGLASTSGAEDFSYPWTFIPFQKLNFSIDNIL
DCLKDENVIGKGCSGVVYKAEMPNGELIAVKKLWKANKEDETVDSFAAEIQILGYIRHRN
IVRLIGYCSNRSVKLLLYNYIPNGNLRQLLQGNRNLDWETRYKIAVGSAQGLAYLHHDCV
PPILHRDVKCNNILLDSKYEAYLADFGLAKLMNSPTYHQAMSRVA--------EYGYSMN
ITEKSDVYSYGVVLLEILSGRSAVESHVGDGQHIVEWVKRKMGSFEPAVSILDTKLQGLP
DQMVQEMLQTLGIAMFCVNSSPAERPTMKEVVALLMEVKSQPEEIGKTSQPLIKHSSNQ
S
>OUT.arath.Col0.gnm9.ann11.AT1G34110.1
-----ERERSNFFFLFLFCSWVSMAQPTLSLSSDGQALLSLKR---PSPSLFSSWDPQDQ
TPCSWYGITCSADNRVISVSIPDTFLNLSSIPD-LSSLSSLQFLNLSSTNLSGPIPPSFG
KLTHLRLLDLSSNSLSGPIPSELGRLSTLQFLILNANKLSGSIPSQISNLFALQVLCLQD
NLLNGSIPSSFGSLVSLQQFRLGGNTNLGGPIPAQLGFLKNLTTLGFAASGLSGSIPSTF
GNLVNLQTLALYDTEISGTIPPQLGLCSELRNLYLHMNKLTGSIPKELGKLQKITSLLLW
GNSLSGVIPPEISNCSSLVVFDVSANDLTGDIPGDLGKLVWLEQLQLSDNMFTGQIPWEL
SNCSSLIALQLDKNKLSGSIPSQIGNLKSLQSFFLWENSISGTIPSSFGNCTDLVALDLS
RNKLTGRIPEELFSLKRLSKLLLLGNSLSGGLPKSVAKCQSLVRLRVGENQLSGQIPKEI
GELQNLVFLDLYMNHFSGGLPYEISNITVLELLDVHNNYITGDIPAQLGNLVNLEQLDLS
RNSFTGNIPLSFGNLSYLNKLILNNNLLTGQIPKSIKNLQKLTLLDLSYNSLSGEIPQEL
GQVTSLTINLDLSYNTFTGNIPETFSDLTQLQSLDLSSNSLHGDIKVLGSLTSLASLNIS
CNNFSGPIPSTPFFKTISTTSYLQNTNLCHSLDGITCSSHTGQNNGVKSPKIVALTAVIL
ASITIAILAAWLLILRNN-HLYKTSQNSSSSPSTAEDFSYPWTFIPFQKLGITVNNIVTS
LTDENVIGKGCSGIVYKAEIPNGDIVAVKKLWKTKDNNETIDSFAAEIQILGNIRH
RNIVKLLGYCSNKSVKLLLYNYFPNGNLQQLLQGNRNLDWETRYKIAIGAAQGLAYLHHD
CVPAILHRDVKCNNILLDSKYEAILADFGLAKLMNSPNYHNAMSRVAGSYGYIAPEYGY
TMNITEKSDVYSYGVVLLEILSGRSAVEPQIGDGLHIVEWVKKKMGTFEPALSVLDVKLQ
GLPDQIVQEMLQTLGIAMFCVNPSPVERPTMKEVVTLLMEVKCSPEEWGKTSQPLIKPSS
---
>CER.bauva.BV-YZ2020.gnm2.ann1.rna-bv07005.t1
MENIVPHATPSLLFSLLFFWLTVTKTSVFSLSADGQALLSLLPSAKSSSSVLSTWNPS
SSTPCSWQGITCSPHGRVISLSIPDTFLNLSSLPSQLSSLSSLQLLNLSSTNVSGSIPSS
FGQLSQLRLLDLSSNSLSGSIPAELGRLSSLQFLFLNSNRLSGKIPPQLANLTSLQVLCL
QDNLLNGSIPSQLGSLISLEQFRIGGNPYLSGEIPSQLGLLTNLTTFGAAATGLSGVIPS
TFGNMINLQTLALYDTEISGSMPPELGLCSELTNLYLHMNKLSGSIPPQLGKLQKLTSLL
LWGNALSGPIPADISNSSSLVVFDVSANTLSGEIPADFGKLAVLEQLHLSDNSLTGKLPW
QLSNCTSLATVQLDKNQFSGAIPWQIGKLKFLQSFFLWGNLVSGTIPSSFANCTELYSLD
LSRNKLTGSIPEEIFSLKKLSKLLLLGNSLSGRLPPSVANCQSLVRLRLGENQLSGRIPK
EIGQLQNLVFLDLYMNHFSGSLPVEIANITILELLDVHYNYITGEIPTELGELVNLEQLD
LSRNSLTGEIPWSFGNFSYLNKLILNNNLLTGSIPKSFRNLQKLTLLDLSYNSLSGVIPA
EIGDITSLTISLDLSTNAFTGEIPESMAGLTQLQSLDLSHNLLFGSIEVLGSLTSLTSLN
ISYNDLSGPIPVTPFFRTLSSNSYNQNPHLCQSLDGTTCSSSLIRRNGLKSAKTIALIAV
ILASLTMIVIASWILVTRNHRYMIEKSLGASASTSGVEDFSYPWTFIPFQKLNFTIDNIL
DCLKDENVIGKGCSGVVYKAEMPNGELIAVKKLWKANKEEETVDSFTAEIQILGHIRHRN
IVRLLGYCSNRSVKLLLYNYISNGNLRQLLQGNRNLDWETRYKIAVGSAQGLAYLHHYCV
PAILHRDVKCNNILLDSKFEAYLADFGLAKLMSSPNYHHAMSRVAGSYGYIAPG------
------------------------------------------------------------
------------------------------------------------------------
>CER.cerca.ISC453364.gnm3.ann1.Cecan.1G154400.1
MENIVPHATPSLLFSLFFFWLTMTKTSVFSLSADGQALLSLLSSAKSSSSVLSTWNPS
SSTPCSWQGITCSPQGRVISLSIPDTFLNLSSLPSQLSSLSSLQLLNLSSTNVSGSIPPS
FGQLSHLRLLDLSSNSLSGSIPAEFGRLSSLQFLFLDSNRLSGKIPPQLANLTSLQVLCL
QDNLLNGSIPTQLGSLTSLEQFRIGGNPYLSGEIPSQLGLLTNLTTFGAAATGLSGVIPS
TFGNMINLQTLALYDTEISGSIPPQLGLCSELTNLYLHMNKLSGSIPPQLGKLQKLTSLL
LWGNALSGPIPAEISNCSSLVVFDVSANTLSGGIPGDFGKLVVLEQLHLSDNSLTGKIPW
QLSNCTSLATLQLDKNQFSGTIPWQVGKLKFLQSFYLWGNLVSGTIPSSFGNCTELYALD
LSRNKLTGSIPDEIFNLKKLSKLLLLGNSLSGGLPPSVANCQSLVRLRLGENQLSGRIPK
EIGQLQNLVFLDLYMNHFAGSLPVEIANITVLELLDVHNNYITGEIPSELGELVNLEQLD
LSRNSLTGEIPWSFGNFSYLNKLILNNNLLTGSIPKSFRNLQKLTLLDLSYNSLSGVIPA
EIGYVTSLTISLDLSSNAFTGEIPESMASLTQLQSLDLSHNMLFGSIKVLRSLTSLTSLN
ISYNNLSGPIPVTPFFRTLSSNSYNQNPRLCESFDGTTCSSSLIRKTGLKSAKTIALIAV
ILASVTMIVIASWILVTRNHRYMTEKSLGASASTSGVEDFSYPWTFIPFQKLNFTIDNIL
DCLKDENAIGKGCSGVVYKAEMPNGELIAVKKLWKENKEEETVDSFAAEIQILGHIRHRN
IVRLIGYCSNRSVKLLLYNYISNGNLRQLLQGNRNLDWETRYKIAVGSAQGLAYLHHDCV
PTILHRDVKCNNILLGSKFEAYLADFGLAKLMSSPTYHHAMSRVAGSYGYIAPEYGYTMN
ITEKSDVYSYGVVLLEILSGRSAVESHVGDGAHIVEWVKRKMGSFEPAVSILDTKLQGLP
DQMVQEMLQTLGIAMFCVNSSPSERPTMKEVVALLMEVKSPSEEMGKTSQPLIKQSSNQ
S
>CAE.chafa.ISC494698.gnm1.ann1.ChfasH1.8G057900.1
----------NIVFPLFFFFMMMTNQEVASLSPDGQALLSLLSSAKSSSSVLSTWNP
SSSTPCSWSGITCSPQGRVISLNIPDTFLNLSSLPSQLSSLSSLQLLNLSSTNISGSIPS
SFGLFSHLRLLDLSSNSLTGSIPQELGKLASLQFLFLNSNRLSGKIPQQLANLSSLEVLC
LQDNLLNGSIPSQLGSLGSLQEFRIGGNPYLSGEIPQQLGLLTNLTTFGAAATGLSGIIP
STFGNLINLQTLALYDTEVSGSIPPELGLCSELRNLYLHMNKLTGSIPPQLGKLQKLTSL
LLWANALSGPIPSEISNCSSLVVFDASANDLSGELPDDFGKLVVLEQLHLSDNSLTGKIP
RQLSNCTSLATLQLDKNQFSGTIPWELGRLKYLQSFFLWGNSVSGTIPSSFGNCTELYVL
DLSRNKLTGSIPDQIFGLKKLGKLLLLGNSLSGELPPSVSNCESLVRLRLGENQLSGQIP
KEIGQLQNLVFLDLYMNHFSGSLPVEIANVTVLELLDVHNNYITGVIPSQLGELVNLEQL
DLSRNCLKGEIPWSFGNLSYLNKLILNNNLLTGSIPKSIRSLQKLTLLDLSYNNFSGAIP
SEIGYVTSLTISLDLSSNAFTGEIPESMSSLTQLQSLDLSHNMLYGKIMILGSLTSLTSL
NISCNNFSGPIPVTPFFRTLSSNSYLENSHLCESLDGTTCSS-LLQRNGLKSAKTIALIS
VILASLTIIVIASWVLVTRNHRYMVEKSLGISASASGAEDFSYPWTFIPFQKLNFTIDNI
LDCLKDENVIGKGCSGIVYKAEMPNGELIAVKKLWKANKEEESVDSFAAEIQILGHIRHR
NIVRLLGYCSNRSVKLLLYNYISNGNLRQLLQENRYLDWETRYKIAVGSAQGLAYLHHDC
VPAILHRDVKCNNILLDSKFEAYLADFGLAKLMNSPTYHHAMSRVAGSYGYIAPEYGYTM
NITEKSDVYSYGVVLLEILSGRNAVESHVGNGVHIVEWVKRKMGSFEPAVSILDSKLQGL
PDQMVQEMLQTLGIAMFCVNSSPAERPTMKEVVALLMEVKSPPEEVGKTSQPLIKQSSNQ
S
>PAP.lotja.MG20.gnm3.ann1.Lj5g3v1902660.1
------------------------------------------------------------
---------------------------------------MLQLLNLSSTNVSGSIPPSFG
ELTHLELLDLSSNSLTGSIPAELGKLSSLQFLFLNSNRLSGNIPQDLSNLTSLEVLCLQD
NLLNGSIPSQLGSLTSLQQFRIGGNQYLTGQIPSQLGFLTNLTIFGAASTGLSGAIPSTF
GNLINLQTLALYDTDVSGSIPPELGFCSELRNLYLHMSKLTGSIPPQLGKLQKLTSLLLW
GNSLSGPIPPEISNCSSLVIFDASSNELSGELPGDFGKLMFLQQLHLSDNSLSGQVPWQL
SNCTSLAIVQLDKNQFSGSIPWQVGKLKLLQSFFLWGNSVSGTIPSSFGNCTELYSLDLS
GNKLTGSIPEEIFRLKKLSKLLLLGNSLTGRLPPSIANCQSLVRLRVGENQLSGQIPKEI
GQLQNLVFLDLYMNHFSGNLPVEIANITVLELLDVHNNYLTGEIPSVFGGLENLEQLDLS
RNSLTGEIPWSFGNLSYLNKLILNNNLLTGSIPKSIRYLQKLTLLDLSYNYFSGGIPPEI
GYVTSLTISLDLSSNAFTGEIPDSMSSLTQLQSIDLSHNALYGGIKVLGSLTSLTFLNIS
YNNFSGPIPVTTFFRTLSSNSYLHNLNLCQSSDGTTCSSRVIRKNGVESVKTIVLVMVIL
ASVAAIVIASWILVARNYRYNVERTLGISSLTSGVEDFSYPWTFIPFQKLNFSIDNILDC
LKDENVIGKGCSGVVYKAEMPNGELIAVKKLWKANKTEETIDSFAAEIQILGYIRHRNIV
RLIGYCSNRSVKLLLYNFIPNGNLRQLLEGNRNLDWETRYKIAVGSAQGLAYLHHDCVPA
ILHRDVKCNNILLDSKFEACLADFGLAKLMSSPNYHQAMSRVAGSYGYIAPEYGYSMNIT
EKSDVYSYGVVLLEILSGRSAVESHFGDGQHIVEWVKRKMGSFEPAVSILDSKLQSLPDQ
MVQEMLQTLGIAMFCVNSSPTERPTMKEVVALLMEVKSQPEEMGKTSQPLIKQSSTQS
>PAP.medtr.A17_HM341.gnm4.ann2.Medtr1g097580.1
------ISVTSLFFCLLFFSITKI-QVITSLSPDGQALLSLAT---SSPSILSSWNPSTS
TPCSWKGITCSPQSRVISLSIPDTFLNLTSLPSQLSSLTMLQLLNLSSTNLSGSIPPSFG
QLSHLQLLDLSSNSLTGSIPNELGSLSSLQFLFLNSNRLTGTIPKQFSNLTSLEVLCLQD
NLLNGSIPSQLGSLKSLQQFRIGGNPFLTGELPSQLGLLTNLTTFGAAATSLSGSIPSSF
GNLINLQTLALYDTEISGSIPPELGLCSELRNLYLHMNNLTGSIPFQLGKLQKLTSLLLW
GNTLSGKIPSEISNCSSLVIFDVSSNDLTGEIPGDFGKLVVLEQLHLSDNSLTGQIPWQL
SNCTSLATVQLDKNQLSGTIPYQLGKLKVLQSFFLWGNLVSGTIPPSFGNCSELYALDLS
RNKLTGSIPDEIFSLQKLSKLLLLGNSLTGRLPASVAKCQSLVRLRVGENQLSGEIPKEI
GQLQNLVFLDLYMNHFSGRLPVEIANITVLELLDAHNNYLGGEIPSLIGELENLEQLDLS
RNSLTGEIPWSFGNLSYLNKLILNNNLLTGSIPKSVRNLQKLTLLDLSYNSLSGSIPPEI
GHVTSLTISLDLSSNSFIGEIPDSMSALTQLQSLDLSRNMLFGGIKVLGSLTSLTSLNIS
YNNFSGPIPVTPFFKTLTSSSYLQNRHLCQSVDGTTCSSSLIQKNGLKSAKTIAMITIIL
ASVTIIVIASWILVTRNHRYNVEKALRISGSASGAEDFSYPWTFIPFQKLNFSIENILD
CLKDENVIGKGCSGVVYKAEMPRGEVIAVKKLWKTSKGDEMVDSFAAEIQILGYIRHRNI
VRLIGYCSNGSVKLLLYNFIQNGNLRQLLEGNRNLDWETRYKIAVGSAQGLAYLHHDCVP
SILHRDVKCNNILLDSKFEAYIADFGLAKLMNSPNYHHAMSRVA--------EYGYTMNI
TEKSDVYSYGVVLLEILSGRSAVEDHVGDGQHIVEWVKKKMASFEPAVSILDTKLQSL
PDQVVQEMLQTLGIAMFCVNSSPVERPTMKEVVALLMEVKSQPEEMGKTSQPLIKQSST
QC
>CER.phach.longxuteng.gnm1.ann1.LXT00176.t1
MENIAPHATPSLLFSLLFFWHTMTKTSVFSLSADGQALLSLLPSAKSSPSVLSTWNPS
SSTPCSWQGITCSPQGRVISLSIPDTFLNLSSLPSQLSSLSSLQLLNLSSTNVSGSIPPS
FGQLSHLRLLDLSSNSLSCPIPAELGRLSSLQFLFLNSNRLSGKIPPQLANLTSLQVLCL
QDNLLNGSIPSQLGSLTSLEQFRIGGNPYLSGEIPSQLGLLSNLTTFGAAATGLSGVIPS
TFGNMVNLQTLALYDTEISGSIPPELGLCSELTNLYLHMNKLSGSIPPQLGKLQKLTSLL
LWGNALSGPIPAEISNCSSLVVFDVSANALSGEIPGDFRKLTVLEQLHLSDNSLTGKLPW
QLSNCTSLATLQLDKNQFSGTIPWQVGKLKFLQSFFLWGNLVSGTIPSSFGNCTELYALD
LSRNKLTGSIPEEIFSLKKLSKLLLLGNSLSGGLPRSVANCQSLVRLRLGENQLSGRIPK
EIGQLQNLVFLDLYMNHFSGSLPVEIANVTVLELLDVHNNYITGEIPSELGELVNLEQLD
LSRNSLTGEIPWSFENFSYLNKLILNNNLLTGSIPKSFRNLQKLTLLDLSYNSFSSVIPA
EIGYITSLTISLDLSSNAFTGEIPESMAGLTQLQSLDLSQNMLSGSIKVLGSLTSLTSLN
ISYNNLSGPIPVTPFFRTLSSNSYHQNPHLCQSLDGTTCSSSLIRRNGLKSAKTVAWIAV
ILASVTMIVIASWILVTRNHRYMIEKSLGASASTSGVEDFSYPWTFIPFQKLNFTIDNIL
DCLKDENVIGKGWSGIVYKAEMPNGELIAVKKLWKANKEEETVDSFTAEIQILGHIRHRN
IVRLLGYCSNRSVKLLLYNYISNGNLRQLLQGNRNLDWETRYKIAVGSAQGLAYLHHDCV
PAILHRDVKGNNILLDSKFEAYLADFGLAKLMSSPNYHHAMSRVAGSYGYIAPKYIWPL
FF----------------------------------------------------------
------------------------------------------------------------
-
>PAP.phavu.G19833.gnm2.ann1.Phvul.007G084400.1
MENIVSRSVTTLLFSMIFFCLTLTKIRVTCLSPDGQALLSLLPPAAKSSPVLSSWKP
SSSTPCSWKGITCSPQGRVISLSIPDTFLNLSSLPPQLSSLSMLQLLNLSSTNVSGSIPP
SFGQLSHLQLLDLSSNSLTGPIPAELGSLSLLQFLFLNSNRLTGSIPQHLSNLTLLEVLC
LQDNLLNGSIPSQLGSLTSLQQFRIGGNPYLTGQIPSHLGLLTNLTTFGAAATGLSGAIP
STFGNLINLQTLALYDTEISGSMPPELGLCSELRNLYLHMNKLTGSIPPQLSKLQKLTSL
LLWGNALTGPIPAELSNCSSLVIFDVSSNDLSGEIPGDFGKLVVLEQLHLSDNSLTGKIP
WQLSNCTSLSTVQLDKNQLSGTIPWELGKLTVLQSFFLWGNLVSGTIPSSFGNCSELYAL
DLSRNNLTGSLPEEIFGLKKLSKLLLLGNSLTGRLPPSVANCQSLVRLRVGENQLSGQIP
KEIGQLQNLVFLDLYMNHFSGSIPVEVANITVLELLDVHNNYLTGEIPSVIGELENLEQL
DLSRNSLTGKIPWSFGNFSYLNKLILNNNLLTGSIPKSIRNLQKLTLLDLSYNSLSGGIP
PEIGHVTSLTISLDLSSNSFTGEIPESVSALTQLQSLDLSHNMLYGEIKVLGSLTSLTSL
NISYNNFSGPIPVTPFFRTLSFNSYIQNPELCQSIDGATCSSSLIRKNGLQSAKTIAMIT
VILASVTIILIASWILVTRNHVYKVEKTLGASTSASGAEDFSYPWTFIPFQKVNFSIDNI
LDCLKDENVIGKGCSGVVYKAEMPNGELIAVKKLWKASKADEILDSFAAEIQILGYIRHR
NIVRLIGYCSNRSVNLLLYKYIPNGNLRQLLQGNRNLDWETRYKIAVGSAQGLAYLHHDC
VPTILHRDVKCNNILLDSKFEAYLADFGLAKLMHSPNYHHAMSRVAGSYGYIAPEYGYSM
NITEKSDVYSYGVVLLEILSGRSAVESHVGDGQHIVEWVKRKMGSFEPAVSILDTKLQGL
PDQMVQEMLQTLGIAMFCVNSSPSERPTMKEVVALLMEVKSQPEEMGKTSQPLIKQSLNQ
S
>OUT.prupe.Lovell.gnm2.ann1.Prupe.8G043000.1
-----EQNRTHFLFSFTLIYITMAKLLVTSLSSDGQALLSLLPQSSSSSSVLSSWD
PSSQTPCSWQGITCSPQNRVISLSLPNIFLNLSSLPPQLSSLSYLQLLNLSSTNISGTIP
PSFGQLTHLRLLDLSANSLTGSIPPELGNLSALQFLFLNSNRLSDKMPQQLANLTSLQVL
CLQDNLINGSIPSQLGSLVSLQQFRVGGNPYISGEIPSQLGLLTNLTTFGAAATGLSGTI
PSTFGNLVNLQTLALYDTEIVGSIPPELGLCLELRNLYLHMNKLTGSIPPQLGKLQKLTS
LLLWGNALSGPIPAEISNCSSLVILDASANDLSGAIPRDIGKLVVLEQLHLSDNSLTGTI
PSQLSNCTSLTALQLDKNQFSGTIPWQVGNLKSLQSFFLWGNLVSGTIPSSFGNCTELYA
LDLSRNKLTGSIPEEIFSLKKLSKLLLLGNSLSGGLLPSVAHCQSLVRLRLGENQLSGQI
PKEIGQLQNLVFLDLYMNHFSGGLPVEIANITVLELLDVHNNYISGEIPSELGELVNMEQ
LDLSRNSFTGEIPWSFGNLSYLNKLIINNNLLTGSIPKSIRNLQKLTLLDLSFNSLSGPI
PPEIGHVTSLTISLDLSSNSFTGEIPETMEGLTQLQSLDLSHNMLFGNIKVLGSLTSLTS
LNISCNNFSGPIPVTPFFRTLSSSSYLKNPHLCESADGTTCSSSLMRKNGLKSAKTVALI
SVILASVTIAVIASWIVVMRNHRYMVKKSLGALALSSGAEDFSYPWTFIPFQKLNFTIDN
ILDCLKDENVIGKGCSGIVYKAEMQNGDLIAVKKLWKTKQEEEPIDSFAAEIQILGHIRH
RNIVKLLGYCSNRSVKLLLYNFIPNGNLQQLLQGNRNLDWETRYKIAIGSAQGLAYLHHD
CVPAILHRDVKCNNILLDSKYEAYLADFGLAKLMNSPTYHHAMSRVAGSYGYIAPEYGYT
MNITEKSDVYSYGVVLLEILSGRSAVQPQIGDGLHIVEWVKKKMGSFEPAVSILDAKLQG
LPDQMVQEMLQTLGIAMFCVNSSPAERPTMKEVVALLMEVKSQPEEWGKTSQPLIKQSSA
QS
>OUT.quisa.S10.gnm1.ann1.Qs0059410.1
-------NTFSLFFPLLFLFLMTMNNTVTSLSPDGQALLSLLSSAKSSSSVISS
WSPSSPTPCSWKGITCSPQDRVISLSLPDTFLNLSYLPSQLSSLSSLQLLNLSSTNVSGT
IPSSFGQLSYLRLLDLSSNSIFGSIPTELGRLSMLQFLFLNSNKLSGSIPQQLANLTSLQ
VLCLQDNLLNGSIPSQLGSLASLQEFRIGGNPYLTGEIPSQLGLLTNLTTFGVAATGLSG
NIPPTFGNLVNLQTLALYDTEVSGSIPPEIGLCSELRNLYLHMNKLTGSIPFQLGKLQKL
TSLLLWGNALSGKIPAELSNCSSLVVLDASANDLSGEIPGDLGKLVVLEQLHLSDNSLTG
TIPGQLSNCTSLTALQLDKNQLSGKIPWQVGNLKFLQSFFLWGNSVSGIIPSSFGNCTEL
YALDLSRNKITGSIPEEIFSLKKLSKLLLLGNSLSGRLPRSVANCQSLVRLRLGENQLSG
QIPKEIGQLQNLVFLDLYMNHFSGGLPLEIANITVLELLDVHNNYITGEIPSQLGELVNL
ELLDLSRNSLTGEIPWSFGNLSYLNKLILNNNLLIGTIPKSIRNLQKLTLLDLSYNSLSG
AIPPEVGYITSLTISLDLSSNGFTGEIPETMAGLTQLQSLDLSHNMLYGRIKVLGSLTSL
TYLNISYNNFSGPIPVTPFFRTLSSNSYIQNPSLCASLDGTTCSSSLLRKNGLKSSKTIA
VISIILASVTIIVIASWILVMLNHRYMVEKSLGTSATAPGTEDFSYPWTFIPFQKLNFTI
DNILDCLKDENVIGKGCSGVVYKAEMPNGELIAVKKLWKTKREEEILDSFAAEIQILGHI
RHRNIVKLLGYCSNKSVKLLLYNYISNGNLQQLLQGNRNLDWETRYKIAVGSAQGLAYLH
HDCVPAILHRDVKCNNILLDSKFDAYLADFGLAKLMNSPNYHHVMSRVAGSYGYIAPEYG
YTMNITEKSDVYSYGVVLLEILSGRSAVESRVGDGQHIVEWVKKKMGSFEPAVSILDTKL
QGLPDQLVQEMLQTLGIAMFCVNSSPVERPTMKEVVALLMEVKSPPEEMGKTSQPLIKQT
SNQS
>OUT.quisa.S10.gnm1.ann1.Qs0256570.1
--NIFPH---SLFFPLLFFSMTMTNTVLTSLSPDGHALLSLLSSAESSSSVLST
WNSSSQTPCSWKGITCSPQDRVISLSLPDTFLNLSSLPSQLSSLSSLRLLNLSSTNVSGT
IPSSFGQLSHLRLLDLSSNSLFGSIPAELGGLSSLQFLFLNSNKLSGRIPKQLANLTSLQ
VLCLHDNLLNGSIPSQLGSLRSLQELRIGGNQYLTGEIPSQLGLLTNLTAFGAAATGLSG
NIPPTFGNMVNLQTLALYDTEVSGPIPPEIGLCSELRNLYLYTNKLTGSIPSQLGKLQKL
TSLLLWGNALSGPIPAEISNCSSLVVLDASANDLSGEIPGDLGKLVVLEQLHLSDNVLTG
TIPWQLSNCTSLTALQLDKNQLSGKIPWQVGNLKLLQSFFLWGNSVSGTIPSSFGNCTEL
YALDLSRNKLTGSIPEEIFSLKKLSKLLLLGNSLSGELPRSAASCQSLVRLRLGENQLSG
QIPKEIGQLQNLVFLDLYMNHFSGGVPSEIANITVLELLDVHNNYITGEIPSQLGELVNL
EQLDLSQNSLTGDIPWSFGNFSYLNKLILSNNLLTGSITRSIRNLQKLTLLDLSYNSLSG
TIPPELGYVTSLTISLDLSSNGFTGEIPESVAGLTQLQSLDLSHNMLYGRIMVLGSLISL
TTLNISCNNFSGPIPVTPFFRTLSSNSYLQNPSLCEFIDGTTCSSSLLGKSGLKSAKTII
VISIVLASVTIIVLASWILVTRNHRYMVEKSLGTTATVPGTEDFSYPWTFIPFQKLNITI
DNILDCLKDENVIGKGCSGVVYKAEMPNGELIAVKKLWKTKQEEETVDPFAAEIQILGHI
RHRNIVKLLGYCSNRSVKLLLYNYISNGNLQNLLQGNRNLEWETRYKIAVGSAQGLAYLH
HDCVPAILHRDVKCNNILLDSKFDAYLADFGLAKLMNSPTYHHAMSRVAGSYGYIAPEYG
YTMNITEKSDVYSYGVVLLEILSGRSAVESRVGDGQHIVEWVKKKMGSFEPAVSILETKL
QGLPDQLVQEMLQTLGIAMFCVNSSPAERPTMKEVVTLLMEVKCPPEEMGKTSQPLIKQS
SNQS
>CAE.sento.Myeongyun.gnm1.ann1.Sto08g257870
-GNIVPSNTPSLLFSLFFLWLTMTKEEVTCLSPDGQALLSLISSAKSSSSVLST
WSPSSSTPCSWHGITCSPQGRVISLSIPDTFLNLSSLPSQLSTLSSLQLLNLSSTNISGS
IPPSFGQLSYLRLLDLSSNSLTGSIPEELGKLASLQFLFLNSNRLSGRIPQQLANLTSLE
VLCLQDNLLNGSIPSQLGSLTSLQQFRIGGNPYLSGEIPSQLGLLTNLTTFGAAATGLSG
VIPSTFGNLINLQTLALYDTEVSGSIPPELGLCSELRNLYLHMNKLTGTIPPQLGKLQKL
TSLLLWGNALSGSIPSEISNCSSLVVFDVSANELSGVIPGDFGKLVVLEQLHLSDNSLTG
KIPWQLSNCTSLATLQLDKNQLSGTIPWQVGRLKYLQSFFLWGNSVSGTIPSSFGNCTEL
YALDLSRNKLTGSIPDEIFGLKKLSKLLLLGNSLSGELPPSVANCESLVRLRLGENQLSG
QIPKEVGQLQNLVFLDLYMNHFSGSLPVEIANITVLELLDVHNNYISGDIPSQLGELVNL
EQLDLSRNSLTGEIPWSFGNFSYLNKLILNNNLLTGSIPKSFRNLQKLTLLDLSYNNFSG
DIPSEIGYVTSLTISLDLSSNAFTGEIPESMASLTQLQSLDLSHNMLYGRIKVLGSLTSL
TSLNISYNNFSGPIPVTPFFRTLSSNSYLHNSHLCESLDGTTCSS-LLRKNSYKSAKTIA
LISVILASVTIVVIASWILVTRSHKYMVEKSLGTLASSSGAEDFSYPWTFIPFQKLNFSI
DNILDCLRDENVIGKGCSGIVYKAEMPNGELIAVKKLWKANKEEEMVDSFAAEIQILGHI
RHRNIVRLLGYCSNRSVKLLLYNYISNGNLRQLLQENRYLDWETRYKIAVGSAQGLAYLH
HDCVPAILHRDVKCNNILLDSKFEAYLADFGLAKLMHSPNYHHAMSRVAGSYDILMAE
YGYTMNITEKSDVYSYGVVLLEILSGRSAVESHVGDGVHIVEWIKRKMGSFEPAVSILDT
KLQGLPDQMVQEMLQTLGIAMFCVNSSPAERPTMKEVVALLMEVKSPPEEAGKTSQPLIK
QSSNQS
>DET.singl.CAF01.gnm1.ann1.evm_model_Chr03_755
------------------------------------------------------------
---------------------------------HLSSLAHLQLLNLSSTNISGSIPPSFG
QFSHLRLLDLSSNSLIGSIPEELGKLSSLQFLFLNSNRLAGKIHPQLANLTSLQVLCLQD
NLLNGSIPSQLGSLTSLEQLRIGGNPYLSGEIPSQLGLLTNLTTLGAAATALSGVIPSTF
GNLINLQTLALYDTEISGSVPAELGKCCELRNLYLHMNKLSGSIPPQLGKLQKLTSLLLW
GNALSGKIPAELSNCSSLVVFDVSANDLSGEIPGDFGKLVVLEQLHLSDNSLTGNIPWQL
SNCASLVTLQLDKNQLSGRIPWQVGNLKFLQSFFMWGNSVSGTIPASFGNCTELYALDLS
RNKLTGSIPEEIFSLKKLSKLLLLGNSLSGRLPPSVANCQSLVRLRLGENQLSGPIPKEI
GQLQNLVFLDLYINHFSESLPVEIANITVLELLDVHNNYFTGEIPPQLGELVNLEQLDLS
HNSFNGEIPSTFGNLSYLNKLILNNNLLSGPIPNSIRNLQKLTLLDLSYNNFSGEIPAEI
GYITSLTISLDLSSNAFTGEIPESMAGLTQLQSLDLSHNMFYGKIKVLGSLASLTSLNIS
FNNFSGPIPVTPFFRTLSSNSYVQNPQLCQSLDGTTCSSSLVQKNGLKSAKTIVLIIVIL
ASVTVIIFAAWILVTRNHKYMVEKSLGVSSSTSGVDDFSYPWTFIPFQKLNFTIDNILDC
LKDENVIGKGCSGVVYKAEMPNGELIAVKKLWKANKDEEIVDSFAAEIQILGHIRHRNIV
RLLGYCSNSSVKLLLYNYISNGNLRQLLQGNRNLDWETRYKIAVGSAQGLAYLHHDCVPA
ILHRDVKCNNILLDSKFEAYLADFGLAKLMSSPNYHQAMSRIAGSYGYIAPEYGYTMNIT
EKSDVYSYGVVLLEILSGRSAVESHVGDGMHIVEWVKRKMGSFEPAVSILDTKLQGLPDQ
MVQEMLQTLGIAMFCVNSSPAERPTMKEVVALLMEVKSPAEEMGKTSQPLIKQSSNQS
>DET.singl.CAF01.gnm1.ann1.evm_model_Chr05_2829
----------------------MTRTQVACLSPDGQALLSLLYSAKSSPSILSSWK
PESPTPCLWRGITCSPQGRVISLSIPDTFLNLSSLPSQLSTLSYLQFLNLSSTNISGSIP
PSFGQLSHLHLLDLSSNSLTGSIPAEVGRLSSLQFLFLNSNRLTGRIPPQLANLASLQVL
CLQDNLLNGSIPSQLGSLTSLEQFRIGGNPYLTGEIPLQLGLLTNLTTFGAAATGLSGVI
PSTFGKLINLQTLALYDAQISGSIPPELGLCSELSNLYLHMNKLSGSVPPELGKLQKLAS
LLLWGNALSGPIPAELSNCSSLVVFDASDNDLSEQIPADFGKLVVLEQLHLSDNSLTGKI
PWQLSNCTSLATLQLDKNQLSGNIPLQVGKLKSLQFFFLWGNSVSGTIPSSFGNCTELYA
LDLSRNRLTGSIPEEIFSLKKLSKLLLLGNSLSGGLPACVANCQSLVRLRLGENQLSGRI
PKEIGQLQNLVFLDLYMNQFSGSLPVEIANVTVLELLDVHNNYLTGEMPSQLGELVNLEQ
LDLSRNRLRSEIPWSFENFSYLNKLILNNNLLMGSIPKSIRNLQKLTLLDLSYNNFSGEI
PSEIGYVKSLTISLDLSSNAFTGEIPKSMSGLTQLQSLDLSHNMLHGGIEVLASLTSLTS
LNISCNSFSGPIPVTPFFRTLSSNAYLQNPRLCESLDGTTCSSSLIGTNGLKSAKTIALI
VIILVTVAIIVIASWMLVTRNRRYMVEKSFGTSTFASGSDDFSYPWTFIPFQKLSFTIDD
ILDCLKDENVIGKGCSGVVYKAEMPNGELIAVKKLWKANKE-EMVDSFAAEIEILGHIRH
RNIVRLLGYCSNRSVKLLLYNYFSNGNLRQLLQGNRNLDWEIRYKIAVGSAQGLAYLHHD
CVPAILHRDVKCNNILLDSKFEAYLADFGLAKLMSSPNYHNAMSKVAGSYGYIA
IEYGYTMNITEKSDVYSYGVVLLETLSGRSAVESQVGDGEHIV
EWVKRKMGSFEPAVSILDRKLQGLPDQMVQEMLQTLGIAMFCVNSSPAERPTMKEVVALL
MEVKSPPEEMGKTSQPLIKQSSNQ-
>OUT.vitvi.PN40024.gnm2.ann1.VIT_218s0001g02590.1
-----------------------AQTLVTSLSPDGQALLSLLASSKSSSAVLSSWN
PSSSTPCAWQGITCSPQDRVISLSLPNTFLNLSSLPSQLSSLSFLQLLNLSSTNVSGTIP
PSFGLLSHLRLLDLSSNSLSGPIPPQLGGLSSLEFLFLNSNRLSGSIPQQLANLSSLQVL
CLQDNLLNGSIPFHLGSLVSLQQFRIGGNPYLTGEIPPQLGLLTNLTTFGAAATGLSGVI
PPTFGNLINLQTLALYDTEVFGSVPPELGLCSELRNLYLHMNKLTGSIPPQLGRLQKLTS
LLLWGNSLTGPIPPDLSNCSSLVILDASANELSGEIPGDLGKLVVLEQLHLSDNSLTGLI
PWQLSNCTSLTALQLDKNQLSGPIPWQVGYLKYLQSFFLWGNLVSGTIPSSFGNCTELYA
LDLSRNKLTGSIPEEIFGLKKLSKLLLLGNSLSGRLPRSVSNCQSLVRLRLGENQLSGQI
PKEIGQLQNLVFLDLYMNHFSGRLPHEIANITVLELLDVHNNYITGEIPSQLGELVNLEQ
LDLSRNSFTGGIPWSFGNFSYLNKLILNNNLLTGSIPKSIRNLQKLTLLDLSFNSLSGPI
PPEIGYITSLTISLDLGSNGFTGELPETMSGLTQLQSLDLSQNMLYGKIGVLGLLTSLTS
LNISYNNFSGPIPVTTFFRTLSSTSYLENPRLCQSMDGYTCSSGLARRNGMKSAKTAALI
CVILASVIMSVIASWILVTRNHKYMVEKSSGTSASSSGAEDFSYPWTFIPFQKLNFTIDN
ILDCLKDENVIGKGCSGVVYKAEMPNGELIAVKKLWKTMKDEDPVDSFASEIQILGHIRH
RNIVKLLGYCSNKCVKLLLYNYISNGNLQQLLQGNRNLDWETRYKIAVGSAQGLAYLHHD
CLPTILHRDVKCNNILLDSKYEAYLADFGLAKMMISPNYHQAISRVAGSYGYIAPGK---
------------------------------------------------------------
------------------------------------------------------------
--
