# Supplementary material for: Legume genome structures and histories inferred from Cercis canadensis and Chamaecrista fasciculata genomes
Source: Plant J. 2026 Jun 10;126(5):e70981. doi: 10.1111/tpj.70981 (PMC13252982; doi:10.1111/tpj.70981)
Supplement: Supplementary file 4 — Data S4. Manuscript supplement; Compressed directory of aligned sequences from 2212 low‐copy gene families, for calculation of a consensus species tree. [file TPJ-126-0-s010.gz › S4_consen_species_tree/40_aln_fas_cln1/Legume.fam3.07295]

>CAE.acacr.Acra3RX.gnm1.ann1.g12378.t1
MALTPFHSEREIINNP-HN-HHAFRPPPLKVRKDSHPVNKPASPSLLSPTSNSGSSTI-
--VFARSKPQQRQPIIIYTHTPKIIHTHPSSFMALVQKLTGLSQSHSDVA----ASDLL
QPKQELGSTVDRDGGDFKK-GLVNEDNETSSVITEENNCSSSIGDTQANSCFMP
NPPMLDPPLNPYMTNLPVFASNSAEFLCSNQPFFNY-DPLFFPHNMRSSMTSNAT
LEGMNDFRGY
>PAP.aesev.CIAT22838.gnm1.ann1.Ae05g34320.1
MSPSQLDAKKEITSTT---NNNGLLPPHLKIKKDSHVIKKSSSPSPSSSSSSTSSSS
LASTMKTTNKPPQRHPVIIYTHSPKVIHTHPRDFMALVQKLTGLSRSGEDGCN
NSNQQHSHHTKQEPMSVTTERDRDCKKLEVGNEDNETSSVVTEENNCCSSIGENQ
VNSCFM--TPIMEPPVNPYMANLP-----AGEFMCSHPPLLNYSDSMLFSHSMRTYIPS
STTLLGYNEFHEY
>OUT.arath.Col0.gnm9.ann11.AT3G18360.1
--HHHHHPKREPNENNLYTPSPSPSPPTLKVNKDSHVIKKP---PSPSSFSSA----
--------AKP--RHPVIIYTHTPRIIHTNPKDFMALVQKLTGMTHSDEDLGGNAMDP
GVVKSINRTVSETVDRKNNRNRNTMISEDSESSSVI
TTEENI----GEHQVNSVAIPQPPPHPPPPPPYLPTFP
IFPPPADNFLCGNQPFANFDDPLFFAPNMRSSFSSSSGFDGLTEFRDF
>CER.bauva.BV-YZ2020.gnm2.ann1.rna-bv05309.t1
MSPAQFHSKREIAHSSNNNNHASLCPPSLKINKESHFIKKSP-SSSSSSSSSSTSS
SLVNGVKGAAKPQQQRPVIIYTHSPKIIHTNPKDFMALVQKLTGLSRPEEDG----RN
APRTQPKQEPGSGDKEDSNDHKNKIVSNEDNETTSVVTDDNNSASNVGDSQVSSCFV-
APRILEPPLNPYVGNLPVFTPNPADFLCSNQPFLNYTDSLFFPHNMMSSITSSATLEGV
NELREY
>CER.cerca.ISC453364.gnm3.ann1.Cecan.1G244200.1
MSPSQFHSRREITNNNNNNNNSSLCPPPLKINKDSHFIKKSQSSSSSSSSSSSTSSLL
VNGVMVATKPQQRHPVIIYTHSPKVIHTHPRDFMALVQKLTGLSRSEDDG----GIAPRP
QPKQEPGISVKENSNDHKTKVISNEDNETTSVVTDDNNSGGNIGDNQVSSCFM-APPIL
EPPLNPYMANLPVFTPNSAEFLCSNQPFLNYTDSLFFSHNMMSSIPSSAALEGVNEFRE
Y
>CAE.chafa.ISC494698.gnm1.ann1.ChfasH1.8G174000.1
MSPTPFHPKREIHTTTNHNQNHALCPPPLKIHKDSHSIKKSSSASSSSS
SSSSASSSLVNGVIGANKPQQRHPVIIYTHSPKVIHTHPRDFMALVQKLTGLSKSDNNND
GAAADPPPPQTKPEQGN-----GSSEKK-VCANEDNETSSVITEENNCSSSVGDTQVNS
CFLNPVPMMDPPLNPYMANLPVFPPNSAELFCSNQPFLNY-DSLLFSHNM
RASMPSATTLEGMNDFRDF
>PAP.lotja.MG20.gnm3.ann1.Lj2g3v0724280.1
------------------------------------------------------------
-------------------------------MALVQKLTGLSRSQDDGGCNNN--PSSQL
KQEPGGVSRDKESDRKMVMARSEDNEASSGITDENNCSSSIGENQVNSCFVAEP
PIMEPPLNPYMTNFAMLPPNSADFMCSSQPFLNYSDSLFFSNNMRASIPNSASLEGIKEF
RDY
>PAP.medtr.A17_HM341.gnm4.ann2.Medtr6g084200.1
MSPSQFHPKKEIISTTKSNTNNGLLPPHLKINKDSHFIKKSSSPSSSSSSSSSTSS
AMMNTMVASNKPQHRSPVIIYTHSPRVIHTQPKDFMALVQKLTGLSRSEEDDSKNGK
SSSQYQPKKEPVSMIGDKENDRKNVLLRNEDNDTSSVITDENNYGNNVGE
NQVNSCFISDTLMLEPPLNPYMTNFL--ASSSAEFMCSSQPLLNYSDS-FFSHNMRT--
-----LGGMKEFGDY
>CER.phach.longxuteng.gnm1.ann1.LXT01976.t1
MSPTQFHSKREITNNN---NVISSCPSPLKINKESHFVKKSPS-SSSSSSSSSASSPLLN
GVTAATRQQQRHPVIIYTHSPKIIHTHPRDFMSLVQKLTGLPRSDDDG-RDGCKATRP
QPKQEPGSCAKENGNDQKV--VSNDDNETASVVTDDNNSGSNSGDNQASSCFV-APTI
LEPPLNPYVANLPVFTPNSADFLCSNQPFLNYTDSLFFPHNMMSSIPASASLEGGNEFR
EY
>CER.phach.longxuteng.gnm1.ann1.LXT43174.t1
MSPPHSHSKGEITSNNINNNNASFCPHPLKINKDSHFIKKSSSPSSSSSSSSSSSPRV
MAAAAAAAKPQQRQPVIIYTDSPKVIHTDPKDFMALVQKLTGHDGGD---------ARRR
QPKQEPGSCVKENSNDDENKVVSNEDNETTSVITDDNNSGGSVGDSQVSSCFM-APAIL
EPPLKAYVANLPVFKPSSAEFLFSNQPLLNYTDSLFFSHNMMGSLPSSATLEGMNQFPE
Y
>PAP.phavu.G19833.gnm2.ann1.Phvul.004G156300.1
MSPSQFHPKKELTTNNKNN-TNGLLPPPLKINKESHLIKKSSSPQSSSSSSSSISSSL
VNNAMTQYRPQQRHPVIIYTHSPKVIHTQPKDFMSLVQKLTGLTRAKEEE-DD
DDPPPQQSSKQESGGVIGDKESDGESIIVRNEENEASSVITEENNC---IGENQV
NSCFMGEGAMLEPPLNPYVTMLP---PSSGKFVCSSQPLMNYSDSLFFSHNLRT-----
-TLEGRKEFHEH
>OUT.prupe.Lovell.gnm2.ann1.Prupe.5G222000.1
MSPH-ATNKRDVNVIINNNNNNGLYPPSLKINKDSHFIKKSSSSSSPSSSASSST
SSLVNAVAGSARPQQRHPVIIYTHSPKIIHTHPRDFMALVQKLTGLSRFDEDA-
-QVAPPQQQQTKAERGELLEEEMMSGKGVVMRNEDNDSSSVITAEENCSS
N---LQMNSCFV-------PP-NPYIGGIPVFTPNAADFF
SSNP----------------------------------
>OUT.quisa.S10.gnm1.ann1.Qs0190800.1
MSPTQFHAKKEITHSN---NNGAMHPPPLKINRDSHFIKKSSPPPSCSTSSSSSSSSI
VNGVMAATKPQQRHPVIIYTHSPKVIHTHPRDFMALVQKLTGLSRSDEDDNNNSKK
PPKPKSKAETANVSGDKVSTENGKMVGNEDNESSSVVTDENNCSSYSGDGQVNSCFM-
TPPIFEPPSNLYMTNIPVFTPSSADFLCSNQQFLNYTDSLFFSHNMRTSVSSSASLEGM
NDLREY
>CAE.sento.Myeongyun.gnm1.ann1.Sto08g253370
MSPTRFHPKREILTHN---HHTALCPPPLKIHRDSHSIKKSS---STSSASS----TL--
----VNKPIQRHPVIIYTHSPKVIHTHPRDFMALVQKLTGLHRSDNNNNNDAGDPPPP
PPQQQPAKQEGGGAENYKK-ACANEENETSSVITEENNCSSSAGETQVNSCFMTNPPILD
AALNPYMTNLPVFPPNSADLLCSNQPFLNY-DSLFLSHNIRNSMPSTANLEGMNDFREY
>DET.singl.CAF01.gnm1.ann1.evm_model_Chr05_3359
---------RE----I-SNSNNALGPPQLKIHKDSHLIKKS-----CTSSSSSTPSSLVK
S-------QHRPPVIIYTHSPRIIHTHPGDFMALVQKLTGRSHSDEHN----NKPPQSKP
KQADGD------DENKK--VGNDCNETSSVITDENNCSSSIGDHQIPSCFMAGAPIVE
PSLNPYVTNSPMFSP---EILCSSKRSLNFTESLFLSHGMRNNVPSLPALEGMNEFYQY
>OUT.vitvi.PN40024.gnm2.ann1.VIT_201s0011g03650.1
MSPTKFHDEQQPRKEI-----NGPRPSPLKINKDSHSINKP---SSTLSFSKP-------
---PAAKHQQRHPVIIYTHSPKIIHTQARDFMALVQKLTGLSSS-SDSVQNNA-PAQPQ-
--EAVK-------ASS-----RDDNESSSVLT-DDHCGG-AGDAQVSSSSV--SPIFNAS
-NPYLADIPLFTPNSTDFFCSPCPFYRYPDPAFSSPNMANSI-SPSVFEFMKGLPEY
>OUT.vitvi.PN40024.gnm2.ann1.VIT_217s0000g03595.1
-------------------NDHAHTKNGLKINKDSHLIKKS-SPPSSSSSSAM-------
---AVKPQQHRHPVIIYTHSPKIIHTHPRDFMALVQKLTGLSRSDDDG-----PAQQAQR
KAEKGD-LSEDHRNNVK-----DEMESTSVIS-DENCSSGATANLVDPQFA---------
---------------------------------------------------------
