# Supplementary material for: Legume genome structures and histories inferred from Cercis canadensis and Chamaecrista fasciculata genomes
Source: Plant J. 2026 Jun 10;126(5):e70981. doi: 10.1111/tpj.70981 (PMC13252982; doi:10.1111/tpj.70981)
Supplement: Supplementary file 4 — Data S4. Manuscript supplement; Compressed directory of aligned sequences from 2212 low‐copy gene families, for calculation of a consensus species tree. [file TPJ-126-0-s010.gz › S4_consen_species_tree/40_aln_fas_cln1/Legume.fam3.07302]

>CAE.acacr.Acra3RX.gnm1.ann1.g12643.t1
MMLRIRSRDGLERVSVDNPHITVAQLKSLIQSQLQIPVHNQTISANQNLLLAKTHEDLLR
FTDMSNPDTPISALNLSHGSIVFLSYEGERRVAGP-AFSPAGSFGRKMTMDDLIAKQMRV
SRQENPHCELVSFDRDCANAFQHYVNETLAFAVKRGGFMYGAVSEVGKVEVNFIYEPPQQ
GSEDDLLLFRDPDEEKLVEAIAVGLGMRKVGFIFTQTVSQDKKDYTLSNREVLQAAELHA
ESGLKEWVTAVVKLEVNENAG-ADVHFEAFQMSDTCIKLFKEGWFETEIGNDDDPKLSKM
KKDVVVGVKDTKEVDNDFFLVVVKIFDHQGPLSSTFPIENRNTQVTMKALKNHLERTKNL
PFVKRIADFHLLLVLARVLDVAADVPALAECVQTQCAVPEGYQILIESMANTA
>PAP.aesev.CIAT22838.gnm1.ann1.Ae06g05260.1
MMLRIRSRDGLERVTVDNPHATVSQLKSLIENQLGIPSENQTLSTNQNLLLSKSLEDLRR
FTDMSDPNTPLSSLGLSHGSILFLSYGGERNVPGPAAFCPAGSFGRKMTMDDLIAKQM
RVSRQENPHCELVSFDRDCANAFQHYVNETLAFAVKRGGFMYGNVSEEGKVEVDFIYEPP
QQGTEDNLVFFRDPDEEKLVEAIAIGLGMRKVGFIFTQTISQDKKDYTLSNREVLQAAEF
HAESGLKEWVTAVVKLEVNEDGMGADVHFEAFQMSDMCVRLFKEGWFETEIKEDDDPKLS
KMKKDVVVGVKDTREVDNDFFLVVVKIFDHQGPLTSTFPVENRNTLLTMKALKNHLDRTK
NLPFVKRISDFHLLLVLARVLDLTADVPALTECVQTQTSVPEGYQILIESMASAA
>OUT.arath.Col0.gnm9.ann11.AT2G47970.1
MMLRIRSRDGLERVTAEGAHITVSQLKTLIADQLQIPLHKQTLSTNRDLLLAKTPADLLA
FTDLTDPNLPLSSLNLGHGSMLYLAYDGERSIPGAPPVTPAGSFGRKMTVDDLIARQMRV
TRQETSHCDSVSFDRDAANAFQHYVNESLAFAVKRGGFMYGTVTEEGQVEVDFIYEPPQQ
GTEANLILMRDADEEKRVDAIAMGLGMRRVGFIFNQTVVQDKTEYTLSNAEVLQAAELHA
ESELKEWVTAVVKLEVNEDGG-ADVHFEAFQMSDMCIRLFKEEWFETEIMPDDDPKLSKM
KKEVVVGVKDLKEVDNDFFLVLVRILDHQGPLSSTFPIENRSSRATMRALKTHLDRAKSL
PLVKKMSDFHLLLFVAQFLDVSSDVPALAECVRLQSPVPEGYALLIESMANTC
>OUT.arath.Col0.gnm9.ann11.AT3G63000.1
-MLRVRSRDGLERVSVDGPHITVSQLKTLIQDQLQIPIHNQTLSTNRNLLLAKSPSDFLA
FTDMADPNLRISSLNLAHGSMVYLAYEGERTIRGGPAVTPAGSFGRKMTVEDLIARQMRV
GRQEKAHCDSVSFDRDCANAFQHFVNESLAFAVKRGGFMYGNVSEDGQVEVNFIYEPPQQ
GMEDNLILMRDSEEEKRVDAIALGLGMRRVGFIFNQTVTQDKKEYTLSNVEVLLAAQLHA
ESELKEWVTAVVKLEINEDGG-ADVHFEPFQMSDMCVRLFKEGWFETEIGPEDDPKLSKL
KKEVVVGVKDVKEVDNDFFLVLVKILDHQGPLSCTFPIENRNTQTTMRALKTHMERARSL
PFVKRISDFHLLLFVAQFLDVSSDVPALAECVRLQSHVPEGYELLIDSMANT-
>CER.bauva.BV-YZ2020.gnm2.ann1.rna-bv10171.t1
MILRIRSRDGLERVSVDSPHISVAQLKSLIQSQLQIPIHNQTISTNQNLLLAKTHEDLLR
FTDMANPDTPLSALNISHGSIVFLSYEGERRVAGP-AFNPAGSFGRKMTMDDLIAKQMRV
ARQENPHCELVSFDRDCANAFQHYVNETLAFAIKRGGFMYGTVSEEGKVEVNFIYEPPQQ
GSEENLLLFRDPDEEKLVEAIAAGLGMRKVGFIFTQTISQDKKDYTLSNREVLQAAELHA
ESGLKEWVTAVVKLEVNEDGAGADVHFEAFQMSDICIRLFKEGWFETDIGQEDDPKLSKM
KKDVVVGVKDTKEVDNDFFLVVVKISDHQGPLSSSFPIENRNTQLEMRALKNHLDRTKNV
PFVKRISDFHLLLVLARVLDPAADIPALAECVQTQTTVPEGYQLLIESLASTA
>CER.bauva.BV-YZ2020.gnm2.ann1.rna-bv34657.t1
MMLRIRSRDGLERVSVDSPHITVGILKSLIQSQLQIPIQNQTLSTNQNLLLAKTHEDLLR
FTDMANPDTPLSALNLSHGSIVFLAYEGERRVAGP-AFNPAGSFGRKMTMDDLIAKQMRV
IRQENPHCELASFDRDCANAFQDYVNETLAFAIKRGGFMYGTVSEEGKVEVDFIYEPPQQ
GSEENLLLFRDPDEEKLVEAIASGLGMRRVGFIFTQTISQDKKDYTLSNREVLQAAELHA
ESGLKEWVTAVVKLEVNEDGGGADVHFEAFQMSDVCIRLFKEGWFEKDIGQEDDPKLSKM
KKDVMVGVKDTREVDNDFFLVVVKISDHQGPLSSTFPIENRNTPVEMRALRNHLDRTKNL
PFVKRISDFHLLLVLARVLDPAADVPALTACLQTQTAVPEGYQLLIESLANA-
>CER.cerca.ISC453364.gnm3.ann1.Cecan.1G439900.1
MMLRIRSRDGLERVSIDSPHITVAQLKSLIQSQLQIPIHNQTLSTNQNLLLAKTHEDLLR
FTDMANPDTPLSALNLSHGSIVFLSYEGERRVSGP-AFNPAGSFGRKMTMDDLIAKQMRV
TRQENPHCELVSFDRDCANAFQHYVNETLAFAVKRGGFMYGTVSEEGKVEVDFIYEPPQQ
GSEENLLLFRDPDEEKLVEAIAAGLGMRKVGFIFTQTISQDKKDFTLSNREVLQAAEFHA
ESGLKEWVTAIVKLEVNEDGGSADVHFEAFQMSDVCIRLFKEGWFETDIGQEDDPKLSKM
KKDVVVGVKDTKEVDNDFFLVVVKISDHQGPLSSTFPIENRNTQVEMRALKNHLDRTKNL
PFVKRIADFHLLLVLARVLDLAADVPALTECVQTQTTVPEGYQLLIESLASTA
>CAE.chafa.ISC494698.gnm1.ann1.ChfasH1.8G276400.1
MMLRIRSRDGLERVSVDNPHITVAQLKSLIQSQLQIPIHNQTLSTNQNLLLAKTHEDLLR
FTDMSNADTPLSALNLSHGSIVFLAYEGERRVAGP-AFNPAGSFGRKMTMDDLIANQMRV
SRQENPHCELVSFDRDCANAFQHYVNETLAFAVKRGGFMYGTVSEEGKVEVNFIYEPPQQ
GSEDSLLFFRDPDEEKLVDAIAVGLGMRKVGFIFTQTISQDKKDYTLSNREVLQAAEFHA
ESELKEWVTAIVKLEVNEEGV-AAVHFEAFQMSDTCIKLFKEGWFETEIGEDDDPKLSKM
KKDVVVGVKDTREVDNDFFLVVVKIFDHQGPLSSTFPIENRNTQVTMRALKNHLDRTKSL
PFVKRISDFHLLLVLARVLDLNADVPALTECVQTQSTVPEGYQILIESMASTA
>PAP.lotja.MG20.gnm3.ann1.Lj1g3v4764200.1
MMLRIRSRDGLERVTVDNPHTTVSELRRLIEHQLGIPTHNQTLSTNQNLLLSKSPEDLL
RFTDMTNPNAPLSALNLGHGSIVFLAYDGERRVPGPAVFSPAGSFGRKMTMDDLIAKQMR
VSRQENPHCELVSFDRDCANAFQHYVNDSLAFAVKRGGFMYGTVSEEGKVEVNFIYEPPQ
QGTEESLLFFRDPEEEKLVGAIAAGLGMRSVGFIFTQTVSQAKKDYTLSNREVLQAAEYH
AESGLKEWVTAVVKLEVNEETGGADVHFEAFQMSDVCIRLFKEEWFDTDIKEDQDPKLSI
MKKEVVVGVKDIKEVDNDFFLVVVKIFDHQVFLSFV------------------------
------------------------------------------------------
>PAP.lotja.MG20.gnm3.ann1.Lj1g3v4764210.1
MMLRIRSRDGLERVTVDNPHTTVSELRRLIEHQLGIPTHNQTLSTNQNLLLSKSPEDLL
RFTDMTNPNAPLSALNLGHGSIVFLAYDGERRVPGPAVFSPAGSFGRKMTMDDLIAKQMR
VSRQENPHCELVSFDRDCANAFQHYVNDSLAFAVKRGGFMYGTVSEEGKVEVNFIYEPPQ
QGTEESLLFFRDPEEEKLVGAIAAGLGMRSVGFIFTQTVSQAKKDYTLSNREVLQAAEYH
AESGLKEWVTAVVKLEVNEETGGADVHFEAFQMSDVCIRLFKEEWFDTDIKEDQDPKLSI
MKKEVVVGVKDIKEVDNDFFLVVVKIFDHQGPLSTTFPIENRNTQVPMRALKNHLERTKN
LPFVKRIADFHLLLVLARFLDLNADVPALTECIQTETTVPEGYQILIDSMASAA
>PAP.medtr.A17_HM341.gnm4.ann2.Medtr7g107480.1
MMLRIRSRDGLERVTLDNPNKTVSDLKTIIEKQLRIPTHNQTLSTNQNLLLAKSLQDLL
LFTDMSNPNTPLTALNLSHGSIIFLAYEGERTVQGPAAFSPAGSFGKKMTMDDLIAKQMR
VSRQENPHCELVSFDRDCANAFQHYVNENLAFAVKRGGFMYGTVTEEGKVEVNFIYEPPQ
QGLEDNLLFFRDPEEEKCVEAIAAGLGMKRVGFIFTQSVSQDKKDYTLSYREVLQAAEYH
AESGLKEWVTAVVKLEVNEEMGGADVHFEAFQMSDVCIRLFKEGWFDTEVKEDHDPKLSI
MKKDVVVGVKDTKEVDNDFFLVVVKISDHQGPLSSTFPVENRNTQVTAMALKNHLERTKN
LPFVKRISDFHLLLVLARVLDVSADVPALTECVQTQSAVPEGYQILIESMASAA
>CER.phach.longxuteng.gnm1.ann1.LXT03597.t1
MMLRIRSRDGIERVSVDSPHITVALLKSLIQSQLQIPIHNQTISTNQNLLLAKTNEDLLR
FTDMANPDTPLSALNLSHGSIVFLAYEGERRVAGP-TFNPAGSFGRKMTMDDLIARQMRV
TRQENPHCEMVSFDRDCANAFQHYVNETLAFAVKRGGFMYGTVSEEGKVEVDFIYEPPQQ
GSEENLLLFRDPDEEKLVEAIASGLGMRRVGFIFTQTISQDKKDYTLSNREVLQAAELHA
ESGLKEWVTAVVKLEVNEDGGGADVHFEAFQMSDICIRLFKEGWFETDIGQEDDPKLSKM
KKDVMVGVKDTKEVDNDFFLVVVKIADHQGPLSSTFPIENRNTPVEMRALKNHLDRTKNL
PFVKRISDFHLLLVLARVLDLAADVPALTACVQTQTAVPEGYQLLIESLAST-
>PAP.phavu.G19833.gnm2.ann1.Phvul.001G201100.1
MMLRLRSRDGLERVMVENPHTTVLGLKRLIEAQLRIPVQNQTLSTNQNLLLAKSREDLH
RFTDMANPDVTLSSLNLAHGSIVFLTYEGERHVAGP-AFNPAGSFGRKMTMDDLIAKQMR
VTRQENPHCELVSFDRDCANAFQHYVNDTLAFAVKRGGFMYGNVSEEGKVEVDFIYEPPQ
QGSEENLLFFRDPEEEKLVEAIAAGLGMRRVGFIFTQTISQDKKDYTLSNREVLQAAEYH
AESGLKEWVTAVVKLEVNEDMS-ADVHFEAFQISDVCVRLFKEGWFETEIKEDDDPKLSK
MKKDVVVGVKDTKEVDNDFFLVVVKISDHQGPLSSTFPVENRNTQMTVKALKNHLDRTKS
LPFVKRISDFHLLLVLARVLDVNADVPALTECVQTQTSVPEGYQILIESMASTA
>OUT.prupe.Lovell.gnm2.ann1.Prupe.8G251000.1
MMLRVRSRDGLERVTVDNPQTTVSQLKALIQTQLRIPFQNQTISTNQNLLLAKTHDDIS
RFTDMANPNTPLSALNLSHGSIVYLAYDGERTVAGP-TFHPAGSFGRKMTMDDLIAKQMK
VTRQENPHSELVSFDRDCANAFQHYVNDTLAFAVKRGGFMYGTVSEEGKVEVDFIYEPPQ
QGTEANLVFFRDPDEEKSVEAIAMGLGMRRVGFIFTQTVSQDKKDYTLSNREVLQASEFH
AESGLKEWVTAMVKLEVNEDGG-ADVHFEAFQMSDMCIRLFKEGWFETEIEEGHDPKLSK
MKKDVVVGVKDTREVDNDFFLVVVKIFDHQGPLSSSFPIENRNTPVTLKALKNHLDRAKS
LPFVKRISDFHLMLLLARFLDVAADIPALAVCVHTESPIPEGYQLLIESMANA-
>OUT.quisa.S10.gnm1.ann1.Qs0107100.1
MLLRIRSRDGLERVSVDNPRVTVSQLKSLIQSQLQIPVHNQTLSTNQNLLLAKTHEDLLR
FTDMSNPSTPLSALNLSNGSILFLAYEGERKVAGP-PVNPAGSFGRKMTMDDLIAKQMRV
SRQENPHCELVSFDRDCANAFQQYVNETLAFAVKRGGFMYGTVSEEGKVE----------
------------------------------------TISQDKKDYTLSNKEVLQAAELHA
ESGLKEWVTALVKLEVNEDGG-ADVHFEAFQMSDVCIRLFKEGWFESDIGVDADPKLSKM
KKDVVVGVKDTKEVDNDFFLVVVKIFDHQGPLSTTFPIENRITQVTMNALKNHLDRSKSV
SFVKRISDFHLLLLVARFLDLNADVPALAECVQTQSSVPEGYQLLIESLASA-
>OUT.quisa.S10.gnm1.ann1.Qs0135720.1
MMLRIRSRDGLERVSVDNPHSTVSQLKSLIQSQLQIPLHNQTLSTNQNLLLAKTHEDLLR
FTDMSNLNTPLSALNLSHGSILFLSYEGERTVAGP-PINPAGSFGRKMTVDDLIAKQMRV
TRQENPHCELVSFDRDCASTFQHYVNEKLAFAVKRGGFMYGTVSEEGKVEVDFIYEPPQQ
GTEESLLLLRDPDEEKLVEAIALGLGMRKVGFIFTQTISQDKKDYTLSNKEVLQAAEFHS
ESGLNEWVTALVKLEVNEDGG-ADVHFEAFQISDMCIRLFKEGWFETEIGENDDPKLSKM
KKDVVVGVKDIKEVDNDFFLAGGKNFRSSGP-----------------------------
-----------------------------------------------------
>CAE.sento.Myeongyun.gnm1.ann1.Sto08g237110
MMLRIRSRDGLERVSVDNPHITVAQLKSLIQSQLQIPIHNQTLSTNQNLLLAKSHEDLLR
FTDMSSPDTPLSALNLSHGSIVFLAYEGERRVAGP-AFNPAGSFGRKMTMDDLIAKQMRV
SRQENPHCELVSFDRDCANAFQHYVNETLAFAVKRGGFMYGTVSEEGKVEVNFIYEPPQQ
GSEDNLLLFRDPDEEKLVDAIALGLGMRKVGFIFTQTISQDKKDYTLSNKEVLQAAEFHA
ESGLKEWVTAVVKLEVNEDAG-ADVHFEAFQMSDTCIKLFKEGWFETEIGEDDDPKLSKM
KKDVVVGVKDTREVDNDFFLVVVKIFDHQVEYATIH------------------------
-----------------------------------------------------
>DET.singl.CAF01.gnm1.ann1.evm_model_Chr09_2672
MMLRIRSRDGVERVSVDDPNITVSQLKSLIQSQLQIPLQKQTLSTNQNLLLAKSQEDLLR
FAEMINPDTPLSALNLSHGSIVFLAYEGERRVAGP-AFNPAGSFGRKMTMDDLIAKQMRV
SRQENPHCELVSFDRDCANAFQHYVNETLAFAVKRGGFMYGTVSEEGKVEVNFIYEPPQQ
GTEENLLFLRDPDEEKLVEAIAIGLGMRKVGFIFTQTISQDKKDYTLSNREVLQAAEFHA
ESGLKEWVTAVVKLEVNEDGG-ADVHFEAFQMSDVCIRLFKEGWFETEIGEDDDPKLSKM
KKDVVVGVKDTREVDNDFFLVVVKIFDHQGPLSASFPIENRNTQVTMRALKNHLDRTRSL
PFVKRISDFHLLLLLAKFLDLTADVPALTECVQTQASVPEGYQFLIESMATAA
>OUT.vitvi.PN40024.gnm2.ann1.VIT_207s0104g01080.1
MLIRIRSRDGLERLTLDNPHATISQLKTLIQQHLHIPISSQTLSTNQNLLLAKTPSDIAR
FTDMSDPQTPIAALGVTHGSIVYLAHDTQRTVSGP-TFSPAGSFGRRMTMDDLIAKQMRV
TRQETPHCESVSFDRDAANAFQHYVNETLVFAVKRGGFMYGTVADDGAVRVDFIYEPPQQ
GTEENLILMRDTDEERLVDAIAMGLGMRRVGFIFTQTISQNKKDYTMSNSEVLQAAELHG
ESGLKEWVTAVVKLTVNEDDG-ADVHFEAFQMSDMCVRLFKEGWFETDIGEEVDPKLSRM
KKDVVVGVKDTREVDNDFFLVLVKILDHQGPLSSTFPIENRITQVTMRALKNHLDRAKNL
PFVKRISDFHLLLLLSRFLDINSDVPALAECVQTQSAVPEGYQLLIESLASAC
