# Supplementary material for: Legume genome structures and histories inferred from Cercis canadensis and Chamaecrista fasciculata genomes
Source: Plant J. 2026 Jun 10;126(5):e70981. doi: 10.1111/tpj.70981 (PMC13252982; doi:10.1111/tpj.70981)
Supplement: Supplementary file 4 — Data S4. Manuscript supplement; Compressed directory of aligned sequences from 2212 low‐copy gene families, for calculation of a consensus species tree. [file TPJ-126-0-s010.gz › S4_consen_species_tree/40_aln_fas_cln1/Legume.fam3.07311]

>CAE.acacr.Acra3RX.gnm1.ann1.g12964.t1
-------FSSVLIILFFFHTTSAQTAPA-APSGPTNITQVLEKAGQFTTFIKLLKATQVA
DRINAQLNNSNQGLTIFAPTDNAFASLKSGLLNSISSQEQLQLVQFHILPNLYTVSQFQT
ASNPLQTQAGNGGDGQFPLNVTTSGNQVNVTTGVVDASVANTIYSDSQLAVYQVDQVLLP
LALFGA-PPTPAPAPAPTRPEKNVRAADSPSSTT--PVNTSGVLGLIGLRGKGAILSVAV
IAASCLWL
>PAP.aesev.CIAT22838.gnm1.ann1.Ae06g02480.1
-ANLYLPLLSLITILFSMHTISAQTIAP-APSGPTNITKVLEKAGQFTTFIKLLKATQ
TADRINSQLNNSNQGLTIFAPTDNAFANLKAGTLNSISSQDQLQLIQFHILPTLYTMSQF
QTASNPLHTQAGSSDDGQYPLNITTSGNQVNVTTGVVDTTVSNTIYTDNQLAVYQVDKVL
LPLALFGAPTAAPSEAPAPSKPEKNVRDSDAPSGSSDSSVDTSSAVGVKGG---VV
AFVVAVVAMI----
>OUT.arath.Col0.gnm9.ann11.AT5G03170.1
------FIFSLFIFFLVIATTYGQAPAP-GPSGPTNITAILEKAGQFTLFIRLLKSTQA
SDQINTQLNSSSNGLTVFAPTDNAFNSLKSGTLNSLSDQQKVQLVQFHVLPTLITMPQF
QTVSNPLRTQAGDGQNGKFPLNITSSGNQVNITTGVVSATVANSVYSDKQLAVYQVDQVL
LPLAMFGS-SVAPAPAPEKGGSVSKGSAGDDGGDSTDSSDAERTGFGF----GIRITT
VAAIAASSSLW-
>OUT.arath.Col0.gnm9.ann11.AT5G60490.1
MEHSLIILLFVLLLLTTTPGILSQPSPAPAPPGPTNVTKILEKAGQFTVFIRLLKST
GVANQLYGQLNNSDNGITIFAPSDSSFTGLKAGTLNSLTDEQQVELIQFHVIPSYVSSSN
FQTISNPLRTQAGDSADGHFPLNVTTSGNTVNITSGVTNTTVSGNVYSDGQLAVYQVDKV
LLPQQVFDP--RPPAPAPAPSVSKSKKKKDDSDSSSDDSPADASFALRNVGSVCDAVSFC
VMSVMLAWFY-
>CER.bauva.BV-YZ2020.gnm2.ann1.rna-bv09808.t1
MAKQFLPLLSLVLALIHCTTIGAQA---PAPAGPTNVTQVLEKAGQFTTFIKLLTATQVA
DRINSQLNNSNQGLTIFAPTDNAFSSLKAGTLNSINSQEQLQLLQFHILPTLYTISQFQT
ASNPLHTQAGDSGDGQFPLNVTTSGTQVNITTGVVTTPVANTIYSDKQLAVYQVDQVLLP
MALFGAPTPAPAPTPTPSATKPLKKAADAPSGSDSS--DTSGVAALGSQLLTVVTFT
TALVTIT----
>CER.bauva.BV-YZ2020.gnm2.ann1.rna-bv33699.t1
MAKQLLPLLSLVLALIHCATISAQTSQAPAPAGPTNVTKVLEKAGQFTTFIKLLTASQVA
DRINSQLNNSNQGLTIFAPTDNAFASLKAGTLNSINSQDQLQLLQFHILPTLYTTSQFQT
ASNPLHTQAGDSADGQYPLNVTTSGTQVNVTTGVVTTSVANTIYSDNQLAVYQVDQVLLP
MALFGAPTPAPAPAPTPADATKPLKKADAPTGSSDAS-DSSGAAALGNQLLTVVTFTI
ALVAASSLW-
>CER.cerca.ISC453364.gnm3.ann1.Cecan.1G390600.1
MAKQFLPLLSLMLALIYCTRICAQTAQAPAPAGPTNITKVLEKAGQFTTFIKLLTATQVA
DRINAQLNNSNQGLTIFAPTDNAFSSLKAGTLNSINSQEQLQLLQFHILPTLYTISQFQT
ASNPLHTQAGNSDDGQFPLNVTTSGTQVNVTTGVVSTSLANTIYSDKQLAVYQVDQVLLP
LALFGAPTPAPAPAPTPATTKPEKKAADAPSGSSDTS-DSSRVAALGNQLITVVTFT
IALVTASSLW-
>CAE.chafa.ISC494698.gnm1.ann1.ChfasH1.1G498700.1
-------LLSVLVIVCLLQTCYAQTAAQPAPSGPANITKILEKAGQFSTLIKILKVT
QESDRMNAQLNSSNQGLTMFAPTDNAFSNLKAGTLNSINSQQQLQLVQFHILPTLYTI
SQFQTASNPLQTQAGNSDYGQFPLNVTTSGNQVNLTTGVVTTSVSNTIYTDNHLAVYQ
VDQVLLPLALFGSPTASPAPAPAPTKPQKNVRPSDAPSASSDDA---SGVLPLNTP-PL
LFFFTLIIMPAS----
>CAE.chafa.ISC494698.gnm1.ann1.ChfasH1.8G243400.1
MAKHLLPLLL---LLSLIHIINAQTPTT-VASGPTNITKVLEKAGQFTTLIKLLKATQVA
DRINAQLNNSNQGLTIFAPTDNAFSSLKSGTLNSINTQQQLQLLQYHILPTLYTISQFQT
ASNPLQTQAG--GDNGFPLNVTTSGNQVNLTTGVVDVTISNTIYTDSQLAVYQVDQVLLP
PALFSPPTAAPA--PSPTSPEKTVRPSDAPSGSSTTPPATSGVMGLPILTTNALLLHIF
ITVIG----
>PAP.lotja.MG20.gnm3.ann1.Lj1g3v4579440.1
----LLPLLLLNMFLFLFQTISAQTAAAPAPAGPTNITQILEKAGQFTTFIKILKATQVA
DRINSQLNNSNQGLTIFAPTDNAFSSLKPGTLNSINTQDQLQLIQFHILPTLYSMSQFET
ASNPLHTQAGNSGDGEYPLNVTTSGNQVNITTGVVETTVSNTIYSDKTLAVYQVEKVLLP
LALFGQPTAAPAEAPAPTKPEKNVRASDSPSGSSDASVDTSSAVGV---SVTYIGAVV
AAIVVSCLWM
>PAP.medtr.A17_HM341.gnm4.ann2.Medtr7g101080.1
MAKLFFPLFFVFIIVTLFQRISAQPAISPAPSGPLNITKVLEKAGQFTTFIKLLKA
TQVSDRINSQLNNSNQGLTIFAPTDNAFSSLKSGTLNSISTQNQLQLLQFHILPTLYTIS
QFQTASNPLHTQAGNSDDGEYPLNVTTSGNQVNVTTGVIDTTVSNTIYSDNQLAVYQVDQ
VLLPMALFGQPTAAPAEAPAPTKPEKSVRASDAPKGSSDSPADDSSAVGLNGYIVNGAT
LFVAVFAVSCLWM
>CER.phach.longxuteng.gnm1.ann1.LXT03169.t1
MAKQFLPLLSLMLALIHCTTICAQTAQAPAPAGPTNITKVLEKAGQFTTFTKLLTATQVA
DRINSQLNNSNQGLTIFAPTDNAFSSLKAGALNSINSQQQLQLLQFHILPTLFTTSQFQT
ASNPLHTQAGDSDDGQFPLNVTTSGTQVNVTTGVVTTSVANTIYSDKQLAVYQVDQVLLP
MALFGAPTPAPGPAPTPEATTKEKKAADAPSGTSGTT-DSSGVAALGDQLITVVTFTI
ALVTASSMW-
>PAP.phavu.G19833.gnm2.ann1.Phvul.001G176400.2
--------LFHFLLLLFIQTISAQVAP--APAGPTNITQVLEKAGQFTTFIKLLKATQTA
DRLNSQLNNSNQGLTVFAPTDNAFTSLKAGTLNSINSQDQMQLVQFHILPTLYTISQFQT
ASNPLHTQAGNSDDGEYPLNVTTSGNQVNVTTGVVDTTVSNTIFSDNQLAVYQVDKVLLP
MALFGSPAAAPAEAPAPTKPEKNVRAGAADSPSG-SSADASGAVSLKRKTVEVVTFVV
AVIAVSCF--
>OUT.prupe.Lovell.gnm2.ann1.Prupe.6G238300.1
---ISFFTFFTLIIFLHSATVSAQSPAAAPAPSATNVTAILEKAGQFTTLIKLLKSTRMA
DQIDTQLSTSNQGITLFAPTDNAFSSLKSGTLNSISEQQKLALMQFHVLPNFFSVSQFQT
VSNPLHTQAGNSNDGQFPLNVTTAGNQVNITTGVVNATVANTIFTDNQLAVYEVDQVLLP
LNIFGP--AAPAPAPS--APKKSVKGADAPSGSSDTGPDASAAMGLKHHGMIAVSMGV
AAILAAVF--
>OUT.quisa.S10.gnm1.ann1.Qs0102850.1
MAKQSLPLSFVLLFFLHCTLIFAQTPAQPAPSGPTNITKVLEKAGQFTTFIKILKAT
--------QLNNSNQGLTIFAPTDNAFANLKSGSLNSLNSQQQLQLIQFHILPTLFTLSQ
FQTASNPLHTQAGNSDDGQFPLNVTTSGNQVNITTGVINATVANSIYSDTQLAVYQVDQV
LLPLAIFGSPTTATAPAPAPSKPEKSVRAAGSPSGSSDASVDNSGVIGLNCKPSEVITIC
FAVVAAVCLWM
>OUT.quisa.S10.gnm1.ann1.Qs0131890.1
MAKQHSLTLFLPLLLFFLHCSFAQQAQAPAPSGPTNITKVLEKAGQFTTLIKILKATQ
QDDRLNSQLNNSNQGLTVFAPTDNAFANLKSGTLNTLNSQQQLQLIQFHILPALYTLSQF
QTASNPLSTQAGNSGDGQYPLNVTTSGNQVNITTGVVNATVANTIYSDSQLAVYQVDQVL
LPLALFGS---PAAPAPAPSKPEKSVRAADSPSGSSDPSVDSSGVMSLKNKPVAVITIIY
AVMAAICLL-
>CAE.sento.Myeongyun.gnm1.ann1.Sto13g435780
MAKQLLPLLS-LVLVFFFPTISAQTSAQPAPAGPTNITKILEKAGQFTTLIKILQATQ
VADRINAQLNNSNQGLTILAPTDNAFSNLKAGTLNSINSQQQLQLVQFHILPTLYTMSQF
QTASNPLHTQAGNSDDGQFPMNVTTSGNQVNITTGVVTATVANTIYSDNQLAVYQVDKVL
LPMALFGAPTA--APAPAPTKPEKNVQASDAPSGTSDTSVDTSGVIGLNRQAIEGGAFI
IAVITMTA---
>DET.singl.CAF01.gnm1.ann1.evm_model_Chr09_2237
-------------------------------KCPTNITKVLQKAGQFTTFIKLLTATQVA
DRINSQPDNSNQGLAIFAPTDNAFSNFKAGTLNSINSQEQLQLVQFHILPNLYTMFQFQT
ASNPLSTQARNSGDGQFPLNVTTSEP------------------RQIQLVVYQVDQVLLP
LGLFGLPTAA--PAPAPTKPWKDARASDAQTAGTYTHVKSSGAVRMTGQTVTAASFSVV
AFTVTAF--
>OUT.vitvi.PN40024.gnm2.ann1.VIT_206s0004g03050.1
MMKQCAFFFSLVFFFFHFPATLAQPSQAPAPSGPTNITQILEKAGQYTILIRLMKGTQVA
DQINTQLNNSNQGLTVFAPTDNAFSTLKAGTLNSLTDQQKVQLIQFHVVPNFLSISQFQT
VSNPLRTQAGNSNNGEFPLNVTTSGNQVNVSTGIVDATVANTVYTDNQLAVYQVDKVLLP
LDIFAP--PSPAEAPAPAKSKKKASAADSPS-SDDASLDSSDAVSLMRR-AMGVSFGV
AVIVAFCL--
>OUT.vitvi.PN40024.gnm2.ann1.VIT_208s0040g01970.1
MMKQLVSPVLLLILFLQCTRTSGQSSAPPAPAGPTNITAILEKAGQYTTFIRLLKSTQM
DDRINIQLNNSNQGLTIFAPTDNAFSNLKAGTLNSFTDQQKAQLVQFHVVSSFLSTSQFQ
TVSNPVSTQAGGSNSGDFSLNITTSGNQVNMTSGLTNTSVANTVYTDGQLAVYQIDQVLL
PMGVVRP-S---APPPETPKPKKAASPSDAPSDSTPASVDSSDATRLPRNPPITVSFA
VAVAAALHLWL
>OUT.vitvi.PN40024.gnm2.ann1.VIT_208s0040g01980.1
MKQFLSPALLLLIFFLLCSTTSGQSSGPSGPS
GSVEITAVLKKARKFSTFIGLLKSTQMDAEINTRLKKSNQGITVFAPTDNAFSDLQTGTL
NTFTDQQKTELARFHIIPSFISMSQFETVSNPLHTAVD-GDTVGFPLNVVGNGTQVNMTT
GVVNTTVDSTVYSDGQLAVYEIPQVLLSQGILRP--QAPAPAPLPPKPKKATPLTQAPS
TPTTVSVHSSGATGLPRYAPTVVSIGVAVLAALPLCL
>OUT.vitvi.PN40024.gnm2.ann1.VIT_208s0040g01990.1
MKQLLSPALLVLIFFLLCTTTSGQSSAPGSSSGPPDITAILRKAGKFTT
FIGLLKSTQVDDLINNQLKA-NLGFTIFAPTDSAFSDLKSGTLNSFTDEQKTALTKFHIV
PSFLTISQFQTVSNPVNTVAG--DSVEFPLNVISNGTQVNITTGLVNTTADSTVHSDGQL
AVYEIGEVLLSQGILKP----LAEAPLSPKPKKASPPAYAPSKSTGASAISSDATCLSP
YAPTVASVGVAVLAAVRLCL
>OUT.vitvi.PN40024.gnm2.ann1.VIT_208s0040g01995.1
-------------------------------------------------MRKLLISSFLL
LLFLLHLCSTSAQSSSTGPIDIIAVLGKAGTLNSFIDQQKLALTQFHIVHSFFTVPQFQ
TVSNPLHTEAG-ENSAEFPLNVIGNGTQVNMTTGLVNTTVDSTVYSDGQLAVYEIPQVLL
SQGILRT--QAPAPAPLPQKPKKVTPLSQAPSTSTTSAVDSSDGTALPNHATIVVSIGV
AVLAALRLCL
>OUT.vitvi.PN40024.gnm2.ann1.VIT_208s0040g02003.1
MKKLLSPTLLLLIFSLLCTTNSGQPSAPSASSG
PADIVAILRKARKFSTFIGLLKSTQMDAEINSELKKSNAGFTIFAPTDSAFSDLKTGTL
NSFSDNQKAALTKFHIINSFLTISQFQTVSNPLHTSAN-GNTKEFPLNVIGNGTQVNMTT
GLVNTTVDSTVYSDGQLAVYEIPQVLLSQGILRT--QAPASAPLPPKPKKATPLSHAPS
TSTTVSVDSSEATGLPHYAPIMVSIGVAVVAALPLCI
>OUT.vitvi.PN40024.gnm2.ann1.VIT_208s0040g02006.1
----------------------------------------------------------MD
AQINDELKKSTPGITVFAPTDSAFSDLKPGTLNSFSDQQKAALTQFHVVPTFLTVSQFQ
TVSNPLHTEAG-ENTVEFPLNVVGNGTQVNMTTGLVNTTVDSTVYTDGQLAVYEIPQVLL
SQGILSP--QAPAPAPLPPKPKKATPLSAAPSKSTTVSVDSSGAGGLPHYAPTAVSIGV
AVLAALSLSL
>OUT.vitvi.PN40024.gnm2.ann1.VIT_208s0040g02010.1
MMKQLSSFLLLLALLHLCTRTSGQS----NPSGASDVTSVLRKSGKFTTFIGLLKSTQMD
EPINSQLQKSSQGFTVFAPTDSAFSDLQTGTLNSFTDEQKVKLAQFHIIPTFLAISQFQ
TVSNPVRTEAG-NDAVDFPLNVVSNGTQVNITTGLVNTTVDSTVYSDGQLAVYEIGDVLL
SPGILGT--GAPAPAPLPPKAKKASPPSQAPSRSTTASVDSSGATGLPHYAPMVASIGV
AVLAALSLCL
>OUT.vitvi.PN40024.gnm2.ann1.VIT_208s0040g02015.1
------------------TTVSGQSSPPSGPSGPPDIISVLQKASKFTTFIGLLKS
SQVDVLINTQLKKSNQGFTVFAPTDSAFSDLKTGTLNSFTDQQKAELTKFHVIPSFLTIS
QFQTVSNPIHTQAG-ENTVEFPLNVIGNGTHVNMTTGLVNTTVDSTVYSDGQLAVYEIPQ
VLLSQGILSP--QAPAPAPLAPKPKKAAPLALAPTRSTTVSVDSSDATCLPHYAPTVVS
IGVAVLAAMSLSL
>OUT.vitvi.PN40024.gnm2.ann1.VIT_208s0040g02020.1
MQRLLSPTLLLLILFLLCTTTYGQSLAPSSPSGPTDINVILG
KAGKFTTFIGLLKSTQMDSQINSELQKSNPGFTIFAPTDSAFSDLKTGTLNSYTDEQKA
ALTKFHVLHSFLTISQFQTVSNPLHTEAA-ANTEEFPLNVIGNGTQVNITTGLVNTTVDS
TVYSDGQLAVYETPQVLLAQGILRPQHH--------------------------------
---------------------------
