# Supplementary material for: Legume genome structures and histories inferred from Cercis canadensis and Chamaecrista fasciculata genomes
Source: Plant J. 2026 Jun 10;126(5):e70981. doi: 10.1111/tpj.70981 (PMC13252982; doi:10.1111/tpj.70981)
Supplement: Supplementary file 4 — Data S4. Manuscript supplement; Compressed directory of aligned sequences from 2212 low‐copy gene families, for calculation of a consensus species tree. [file TPJ-126-0-s010.gz › S4_consen_species_tree/40_aln_fas_cln1/Legume.fam3.07318]

>CAE.acacr.Acra3RX.gnm1.ann1.g13235.t1
MGVFSLSSSSVLPGRLVRVPENNDLCPTRRKAIILCCQGGGNVMKPSGISSVLTERSP
LMNTDH-TATVMDSGSLVLSPNGKSQAEIVVNDLMPYNNGSPTTSMGLEDGIGIVNF
LKGKKFFITGATGFLAKVLIEKILRTEPDVGKMYLLIKAKNKQAAMERLQNEIINTELFK
CLRQTHGKSYQAFMLSKLVPVVGNICESRLGLDEDLSEIIADEVDVIVNSAANTTFDERY
DTAIDINTKGPRRLVGFAKKCKKLELFLHVSTAYVNGQRQGKITERPFIIGDSIAREKFV
SEEQPEALPSLEIEGEMKLVSYYKGKYEGNLLAQKMKELGLERARLYGWQDTYVFTKAMG
EMMIDKLREDLPVVIIRPSVIESTFREPFPGWMEGKRMMDPIILCYGKGQLTGFLVDPNG
VLDVVPADMVVNATMAAMAKHGTARKPEIKVYHIASSVVNPLVFQELARLLHKHYTSSPS
IDSKGRPIQVPFMKLFSSIEDFSAHLWTDAIQKTGLTAM----DNLPRNLRTLCRKSVEQ
AKYLANIYKPYTFYGGRFDNSNTERLREMMSEEEKREFGFDVKGIDWEDYITNVHIPGLR
RHVVKGRGMD-
>PAP.aesev.CIAT22838.gnm1.ann1.Ae02g05060.1
MGVLSLSSSSNLLSKIIGISENNELYHSRKKTSVVYCQGGGNVIKSSSISSVLTERSAL
VSTDHAPTTIMDAGSLVLSQNGKSQSDIVVKDLVPFGGPSSSTLIGLEDGIGIAKFLRG
KKFFITGATGFLAKVLIEKILRTEPDVGKIYLLIKAKNKQVALERMQNEIINTELFKCLR
QIHGKSYQSFMLSKLVPVVGNICESNLGLDEDSFDTITDEVDVIVNSAANTTFDERYDTA
ININTKGPCRLMAIAKKCKKLKLFLHVSTAYVNGQRQGRIMERPFSIGDCIAREKFISEV
PPSFLPTLDIEGEINMVSNCKGKIEDNLLAQKMREMGLERARRFGWQDTYVFTKAMGEMM
IDKLREDIPVVVIRPSVIESTFKEPFPGWMEGNRMMDPIVLCYGKGQLTGFLVDPNGVLD
VVPADMVVNATLAAMARHGMAQKADINVYQIASSVVNPLVFQDLARLLYEHYSSSPCIDS
KGRPIQVPLMKLFSSTEEFSGHLWRDAIQKSGLTAMASSNGKMSQKLENICRKSVEQAKY
LANIYEPYTFYGGRFDNSNTERLMEIMSEEEKMEFGFDVKSINWKDYITNVHIPGLRRHV
MKGRGMSS
>PAP.aesev.CIAT22838.gnm1.ann1.Ae06g05190.1
MGIFSLSSSSVLHNKIIRLHENSNLVHARRRTSVVHCQGGGNVSKSSGLSSILTERPTFV
STDH-TATLMDPGSLVLSQNGKNQAEIVMKDLVSYGGPASTTLIGLEDGIGIVKFLRGKK
FFITGATGFLAKVLIEKILRTEPDVGKLYLLIKAENKQAAIERLQNEIINTELFECLRHI
HGKSYQAFMMSKLVPVVGNICESNLGLDEDSSDVIADEVDVIVNSAANTTFDERYDTAIN
INTKGPCHLMGVAKKCKKLKVFMQVSTAYVNGQRHGRIMERPFSIGDCIARENFIPEDSP
KLLPTLDIEGEINLVSNYKGNIEDNSLAQKMRELGLERARKYGWQDTYVFTKAMGEMMID
KLRDDIPVVIIRPSVIESTFKDPFPGWMEGNRMMDPIVLCYGKGQLSGFLVDPNGVLDVV
PADMVVNATLAAMARHGKTQNAEMNVYQIASSVVNPLVFQDLARLLYKHYTSSPCIDSKG
RPIQVPLMKLFSSTEEFSDHVWKDAIQKTGLIDTKSHSKEASQKLENICRKSVEQAKYL
ANIYEPYTFYGGRFDNSNTERLMEIMSEEEKREFGFDVKGIDWENYITSVHIPGLRRHVM
KGRGMGS
>OUT.arath.Col0.gnm9.ann11.AT3G11980.1
----FLSSSSVASNKLTRLHNHCVWIRDKKRFGPTWCRVGGNAERP
IRVSSLLKDRGQVLIREQ-SSPAMDAETLVLSPNGNGRIEINVKTLMPFSGA---SMV
GMKEGLGIISFLQGKKFLITGSTGFLAKVLIEKVLRMAPDVSKIYLLIKAKSKEAAIERL
KNEVLDAELFNTLKETHGASYMSFMLTKLIPVTGNICDSNIGLQADSAEEIAKEVDVIIN
SAANTTFNERYDVALDINTRGPGNLMGFAKKCKKLKLFLQVSTAYVNGQRQGRIMEKPFS
MGDCIATENFLEGNR----KALDVDREMKLALEAARKTQNQDEAQKMKDLGLERARSYG
WQDTYVFTKAMGEMMINSTRGDVPVVIIRPSVIESTYKDPFPGWMEGNRMMDPIVLCYGK
GQLTGFLVDPKGVLDVVPADMVVNATLAAIAKHGMAPEPEINVYQIASSAINPLVFE
DLAELLYNHYKTSPCMDSKGDPIMVRLMKLFNSVDDFSDHLWRDAQERSGLMSMSSVDS
KMMQKLKFICKKSVEQAKHLATIYEPYTFYGGRFDNSNTQRLMENMSEDEKREFGFDVGS
INWTDYITNVHIPGLRRHVLKGR----
>CER.bauva.BV-YZ2020.gnm2.ann1.rna-bv34042.t2
MGILSLNSSSIIPSNLLRVTQKSDWCPVRRQAT-VFCQGGGNVIKSSGVSSVLTERSSLG
STDH-AATVMDAGSLVLSKNGKTQTEIVVKDLVPYGGATSTTLKGLEDAIGIVKFLKGKK
FFITGATGFLAKVLIEKILRTEPDVDKIYLLIKAKNKQAAIKRMQNEIINTELFKCLRKT
HGKSYQAFMLSKLVPVVGDICESNLGIEEELSNVIADEVDVIVNSAANTTFDERY
DTAININTRGPCRLMALAKKCKNLKLFLQISTAYVNGQRQGRIMERPFNIGETIARQNFL
SKIPQKFLPTLDIEGEIKLSANYEANVEDNLLPQKMRELGLERARRYGWQDTYVFTKAMG
EMMIDKLREDIPVVIIRPSVIESTFREPFPGWMEGNRMMDPIVLCYGKGQLTGFLVDPNG
VLDVVPADMVVNATLAAMATHGMAQKPDINVYQIASSVVNPLVFQDLARLLYKHYSSSPC
IDSKGRPIQVPLMKLFSSTEEFSDHLWRDALQRSGLTAMASSNQKVSQKLENICRKSVEQ
AKYLANIYEPYTFYGGRFDSSNTQRLMEIMSEEEKREFGFDVKGIDWEDYITNVHIPGLR
RHVMKGRGMG-
>CER.cerca.ISC453364.gnm3.ann1.Cecan.1G349700.1
MGILSLNSSSILPSNLLRVTRNSDWCPARRQANAVFCQGGGNVIKSSGVSSVLTERSSLV
STDH-AATLMDAGSLVLSQNGKTQTEIVVKDLVPYGGPTSTTLIGLEDGIGIVKFLRGKK
FFVTGATGFLAKVLIEKILRTEPDVGKMYLLIKAKNKQAAMERMQNEIINTELFKCLRQT
HGKSYQAFMLSKLVPVVGNICESNLGLDEELSNVIADEVDVIVNSAANTTFDERYDTAIN
INTRGPCRIMALAKKCKNLKLFLQVSTAYVNGQRQGRIMERPFNNGETIARQKFISEIPP
KFLPTLDIEGEIKLSSNYKGNVEENLLAQKMRELGLERARRYGWQDTYVFTKAMGEMMID
KLREDIPVVIIRPSVIESTFREPFPGWMEGNRMMDPIVLCYGKGQLTGFLVDPNGVLDVV
PADMVVNATLAAMAGHGMAQKPDINVYQIASSVVNPLVFQDLARLLYEHYSSSPCIDSKG
RPIQVPLMKLFSSTEEFSAHLWRDAIQRSGLTAMASSKQKVSQKLENICRKSVEQAKYLA
NIYEPYTFYGGRFDSSNTQRLMESMSEEEKREFGFDVKGINWEDYITNVHIPGLRRHVMK
GRGMG-
>CAE.chafa.ISC494698.gnm1.ann1.ChfasH1.8G193700.1
MGVFSLCASSVLPGKLFGVPTTTDLCLSRRKAIVLCCQGSGNVMKSSGLSSVLTERSALV
STDH-SATVMDAGSLVLSPNGNSQAEIVVKDLVPYAGT---NLIGLEEGIGIVNFLRGKK
FFMTGATGFLAKVLIEKILRTEPDVGKMYLLIKAKNKQAAIERLQNEIINTELFKCLRQT
HGKSYQAFMLSKLVPVVGNICESNLGLDEDLSDVIADEVDVIVNSAANTTFDERYDTAID
INTRGPCRLMGFAKKCKKLKLFLHVSTAYVNGQRQGKIMERPFMIGDSIAREKILSQVPM
EVPPILDIEGEIKLVSNYKGEIEDNLLAQKMKELGLERARLYGWQDTYVFTKAMGEMMID
KLREDLPVVIIRPSVIESTFKDPFPGWMEGNRMMDPIVLCYGKGQLTGFLVDPNGVLDVV
PADMVVNATMAAMARHGMAEKAEVNVYHIASSVVNPLVFQELARLLYQHYTSSPCIDSKG
RPVQVPLMKLFSSSEDFSTHLWTDAIRKCGLSAMPSSTHKVSQKLETLCRKSVEQAKYLA
NIYEPYTFYGGRFDNSNTERLMEMMSEEEKREFGFDVKGIDWEDYIIKVHIPGLRRHVMK
GRG---
>PAP.lotja.MG20.gnm3.ann1.Lj0g3v0144589.1
MGVMSTSCSSNLLSKLTGVPENNDWYPSRRKTNVVFCQGGGNVVKSSGLSSVLTERSP
LVGSDHAPATLMDAGSLVLSPNGTSQPEIVVKDLVPYGGSTSTTLIGLEDGIGIAKFLRG
KKFFITGATGFLAKVLIEKILRTEPDVGRIYLLIKAKNKQAAMERMQNEIINTELFRCLR
QIHGKSYQAFMSSKLVPVVGNVCEANLGLDEDLSDVIADEVDVIVNSAANTTFDERYDTA
ININTKGPCRLMGIAKKCKKLKLFLHVSTAYANGQRQGRIIERPFRIGDCIAREKLVSGV
PPKYLPSLDIESEINLLSDNRGNIEDNLRAQKMREMGRERARRYGWQDTYVFTKAMGEMM
IDKLREDIPVVVIRPSVIESTFKEPFPGWMEGTRMMDPIVLCYGKGQLTGFLVDPNGVLD
VVPADMVVNATLAAMAKHGNAQKPDINVYQVASSVVNPLIFQDLARLLHEHYSSSPCFDS
KGRPIQVPLMKLFSSTEEFSGHLWKDAIQKSGLTAMASSKGKMSQKLENICRKSVEQAKY
LANIYEPYTFYGGRFDNSNTQRLMESMSEDEKKEFGFDVKGIDWKDYITNVHIPGLRRHV
MKGRGMGS
>PAP.lotja.MG20.gnm3.ann1.Lj5g3v0747190.1
MGVMSTSCSSNLLSKLTGVPENNDWYPSRRKTNVVFCQGGGNVVKSSGLSSVLTERSP
LVGSDHAPATLMDAGSLVLSPNGTSQPEIVVKDLVPYGGSTSTTLIGLEDGIGIAKFLRG
KKFFITGATGFLAKVLIEKILRTEPDVGRIYLLIKAKNKQAAMERMQNEIINTELFRCLR
QIHGKSYQAFMSSKLVPVVGNVCEANLGLDEDLSDVIADEVDVIVNSAANTTFDERYDTA
ININTKGPCRLMGIAKKCKKLKLFLHVSTAYANGQRQGRIIERPFRIGDCIAREKLVSGV
PPKYLPSLDIESEINLLSDNRGNIEDNLLAQKMREMGLERARRYGWQDTYVFTKAMGEMM
IDKLREDIPVVVIRPSVIESTFKEPFPGWMEGTRMMDPIVLCYGKGQLTGFLVDPNGVLD
VVPADMVVNATLAAMAKHGNAQKPDINVYQVASSVVNPLIFQDLARLLHEHYSSSPCFDS
KGRPIQVPLMKLFSSTEEFSGHLWKDAIQKSGLTAMASSKGKMSQKLENICRKSVEQAKY
LANIYEPYTFYGGRFDNSNTQRLMESMSEDEKKEFGFDVKGIDWKDYITNVHIPGLRRHV
MKGRGMGS
>PAP.medtr.A17_HM341.gnm4.ann2.Medtr1g054635.1
MGILSISHSTNLLSKIIKIPQNNDWIPTRRKTRVVFSHQGGNVIKSSNLSSVLT
ERSSLVSSDHAATTLMDAGNLVLSQNGKNQTDIVVKDIVPYGGPTTTTLIGLDDGIGI
VKFLRGKKFFVTGSTGFLAKVLIEKILRTEPDVGKMYLLIKAKNKQAAMERLQNEIINTE
LFRCLRQIHGKSYQAFMLSKLVPIVGDICETNLGLDEELYDIIADEVDVIVNSAANTTFD
ERYDTAININTRGPCRLMAIAKKCKKLKLFLHVSTAYVNGQRQGRIMERPFSIGDCIARE
KLIPGVPPKYLPTLDIENEINMILKNKGNIEDNLLAQKMKEMGLERARRYGWQDTYVFTK
AMGEMMIDKLREDIPVVVIRPSVIESTLNEPFPGWMEGNRMMDPIVLCYGKGQLTGFLVD
PNGVLDVVPADMVVNATLAAMAKHGTTQKRDINVYQIASSVVNPLVFQDLTRLLYEHYTS
SPCIDSKGNPIQVPIMKLFSSSEEFSGHLWRDAIQKTGLTAMASSNGKMSQKIENICRKS
VEQAKYLAKIYEPYTFYGGRFDNSNTQRLIEMMSEEEKREFRFDVKGIDWKDYITNVHIP
GLRRYVMKGRGMSN
>CER.phach.longxuteng.gnm1.ann1.LXT02845.t1
MGILSLNSSSIIPSNLLRVTQNSDWCSVRRQANAVFCQGGGNIIKSSGVSSFLTERSS
LVSNDN-AATLMDAGNMVLSQNGNTQTEIEVKDLVPYGGPTSTPLTGLEGGIGIVKFLRG
KKFFITGATGFLAKVLIEKILRTEPDVDKIYLLIKAKNKQAAMKRMQNEIINTELFKCLR
QTHGKSYQAFMLSKLVPVVGNICESNLGIEEELSNVIADEVDVIVNSAANTTFDERYDTA
ININTKGPCRLMALAKKCKNLKLFLQVSTAYVNGQRQGRIMERPFSIGETIARQKFISK-
--KFLPKLDIEGEIKLSSNYKGNVEDNLLAQKMRELGLERARRYGWQDTYVFTKAMGEMM
IDKLREDIPVVIIRPSVIESTLREPFPGWMEGNRMMDPIVLCYGKGQLTGFLVDPNGVLD
VVPADMVVNATLAAMARHGMAQEPEINVYQIASSVANPLVFRDLARLLYEHYSSSPCIDS
KGRPIQVPLMKLFSSTEEFSAHLWRDAIQRSGLTATASSNQKVSQKLENICRKSVEQAEY
LANIYEPYTFYSGRFDSSNTQRLMEIMSEEEKREFGYDVQGIDWEDYITNVHIPGLRRHV
MKGRGMG-
>PAP.phavu.G19833.gnm2.ann1.Phvul.007G262300.1
----SISYSSSLLSKLIGVPQKSNVNSSRRKTNVVYCQGGGNVIKSSGLSSVLTERS
SLVGTDNAATTLMEAGSLVLSQNGKTQAEIAVKDLVPYGGP--TTLIGLEDGTGIVKFLR
GKKFFITGATGFLAKVFIEKILRTEPDVGKMYLLIKADNKQAAMDRLQNEIINTDLFRCL
QQVHGKSYQAFMLSKLVPVVGNICEHNLGLDEDISNVIEEEVDVIVNSAANTTFDERYDT
AININTLGPCRLMNIAKKCKNLRLFLHVSTAYVNGQRQGRIMERPFSIGECIAKEKFISE
ISPKYLPTLDIEGEINLVSNYKGDIEDSLLAQKMKEIGLERARRYGWQDTYVFTKAMGEM
MIDKLRGDIPVVIMRPSVIESTFSEPFPGWMEGNRMMDPIVLCYGKGQLTGFLVDPNGVL
DVVPADMVVNATLAAMARHGVSQKSDLNVYQIASSVVNPLVFQDLAKLLYEHYSSSPWID
SKGRPIQVPLMKLFSSTEEFSGHLWRDAIQKRGLTAMASSKGKMSQKLENMCRKSVEQAN
YLANIYEPYTFYGGRFDNSNTQRLMESMSEEEKRKFGFDVKSIDWKDYITNVHIPGLRRH
VMKGRGMSS
>OUT.prupe.Lovell.gnm2.ann1.Prupe.7G084900.1
----SFSSPTIAPDKILRVSDHRGWCLLRRKKSVILCQGSGNAIKTIGFSSK------
---------AVKDAGNLVLSPNQKSQNNIAVKDLVSFGGSPSTSLVEMHDGIGIVK
FLRGKGFFITGATGFLAKVLIEKILRTQPDVGKIFLLIKAKNKEAAMERLKSEIINAELF
KCLRQTYGKSYQAFMLSKLVPVVGNVSDSDLGLEHDIAGLIAKEVDVIVNSAANTTFHER
YDVAIDINTKGPCHLMAFAKKCKKLKLFLQVSTAYVNGQRQGRIMEKPFYIGESIAGENY
ISETPPGFYP-LDVENEINLALNSKGAYANNEVAQKMKELGLERARKYGWQDTYVFTKAM
GEMLIDKMRGDIPVVIIRPSVIESTCKEPFAGWMEGNRMMDPIVLYYGKGQLTGFLVDPN
GVLDVVPADMVANATLAAIANHGMAQKKDINIYQITSSVANPLNFQELSTLLYEHYSSSP
CVDSKGRPIQVPSMKLFSSMEDFSAHIWRDALQRSQLTALNSSNGKLSRKLEMICRKSVE
QAKYLAAIYEPYTFYGGRFDNSNTQRLMERMSEEEKRKFGFDVGSIDWKDYITNVHIPGL
KRHVLKGRGVC-
>OUT.quisa.S10.gnm1.ann1.Qs0222430.1
MGVLFQNSSSIAPNKLARVPGKREWCFLRRKKSVVYCQGDGNVVKSSGVSSVLKEKST
LVNTDHTAAALMDAGSLVLSQKRKSHAEIAVKDLVPYGGPTSTTLVGLEDGIGIVKFLGG
KKFFITGATGFLAKVLIEKILRAEPDVGKIYLLIKAKNKEAAIERLKSEIINAELFKCLQ
QIHGKSYQAFMLSKLVPVLGNICESKLGLDDELNDVIANEVDVIVNSAANTTFDERFDVA
ININTRGPCHLMGLARKCKKLKLFLQVSTAYVNGQ-------------------------
-----------SEIELALKYNQNFEDNLAAQKMRQLGLERARRHGWQDTYVFTKAMGEMM
IDKLRGEIPVVIIRPSVIESTLREPFPGWMEGNRMMDPIVLCYGKGQLTGFLVDPNGVLD
VVPADMVVNATLAAIARHGMAQKPDVNIYHIASSAVNPLVFQDLARLLYEHYSSSPCIDS
KGRPVHVPLMKLFSSTEEFSAHLRKDAIQRSGLTAMASSNEKLSQKLEIICRKSVEQAKH
LANIYEPYTFYGGRFDNSNTQTLMESMSEEEKRMFGFDLSGIDWKDYIPNVHIPGLRRHV
MKGRGMCS
>OUT.quisa.S10.gnm1.ann1.Qs0276310.1
MGVLFHNSSSIAPNKLVRVSGKPDWCFLRRKKSVVYCQGGGNVVKSTGVSSVLTERST
LVNTDHNTSALMDAGSLVLSQKGKSPAEIAVKDLVPYGGPTSTTFVGLEDGIGIVKFLRG
KKFFITGGTGFLAKVLIEKILRTEPDVGKIYLFIKAKNREAAIERLKSEIIDAELF----
---------------------------------------EFDVIVNSAANTTFDERYNVA
IDINTRGPCNLMDLARKCKKLKLFLQVSTAYVNGQRQGRIIERPFGDGDNIARGNFISEI
PPRSLPALNIEGEIELALKYKEKFQDNSAAQKMRELGLERARRHGWQDTYVFTKAMGEMM
IDKLRGEIPVVIIRPSVIESTMREPFPGWMEGNRMMDPIVLCYGKGQLTGFLVDPNGVLD
VVPADMVVNATLAAIARHGMAPKPDVNIYQIASSVVNPLVFQDLARLLYEHYSSSPCIDS
KGRPIHVPLMKLFSSTEEFSAHLWKDAIQRSGLTALASSNEKLSQKLEVICRKSVEQAKH
LANIYEPYTFYGGRFDNSNTQILMESMSEEEKREFGFDVRGIDWKDYITNVHIPGLRRHV
MKGRGMCN
>CAE.sento.Myeongyun.gnm1.ann1.Sto08g243690
MGVFSLSSSSVLHRKFLRVPENHELCSSRRKPIVVCCQGGGNVMKSSGVSSVLTERS
SLVTTDH-TASVMDAGTLVLSPNGKSQADILVKDLVPYGDS-DTTLMGLEDGIGIVKFL
RGKKFFITGATGFLAKVLIEKILRTEPDVGKMYLLIKAKNKQAAMERMQNEIINTELFKC
LRQTHGKSFQAFVLSKLVPVVGNICETNLGIDEDLSDVIADEVDVIVNSAANTTFDERYD
TAININTKGPCRLMGFAKKCKNLKLFLHVSTAYVNGQRQGKIMEKKFMIGDSIAREKNLS
QVPNEVLPLLDIEGEMKLVSNYKAKFEDNLISQKMKELGLERARLYGWQDTYVFTKAMGE
MMIDKLREDLPVVIIRPSVIESTFKDPFPGWMEGNRMMDPIVLCYGKGQLTGFLVDPNGV
LDVVPADMVVNATLAAMARHGKAQKADMNVYHIASSVVNPLVFEELARLLYKHYTSSPCI
DSKGRPIQVPIMKLFSSSQDFSAHLWTDTIQKTNHNS-------MSQKLEALCRKSVEQA
KYLANIYEPYTFYGGRFDNSNTERLMEMMCEEEKREFGFDVKGIDWEDYITNVHIPGLRR
HVMKGRGMGS
>DET.singl.CAF01.gnm1.ann1.evm_model_Chr09_1850
MGILSLSSSSFLSSNLFRVFEKNEKCYPLRKANIVYCQGSGNVIKSSKVSSVLTERSTL
VSSDHTSATLMDAGSLILPQHGKSQPEIVVKDLVPYGGPTSTTLMGLEEGIGIAKFLRGR
KFFITGATGFLAKVLIEKILRTEPDVGRMYLLIKAKNKQAAMDRLQNEIINTELFKCLQQ
THGKSYQAFMLSKLVPVIGNICESNLGLDEDLSDVMADEVDIIVNSAANTTFDERYDTAI
NINTKGPCRLMAFAKACKKLKLFLQVSTAYVNGQRQGRIMERPFSIGDTIAREKFISEVP
PKYLPTLDIEGEIKLASKHLGNVEDSLLAQKMKEMGLEKARRYGWQDTYVFTKAMGEMMI
DKLREDIPVVIIRPSVIESTFKEPFPGWMEGNRMMDPIVLCYGKGQLSGFLVDPNGVLDV
VPADMVVNATLAAMAKHGMSQKPDINVYQIASSVVNPLVFRELAILLYEHYSFL------
------------------------------------------------------------
------------------------------------------------------------
-------
>OUT.vitvi.PN40024.gnm2.ann1.VIT_205s0124g00300.1
-------------------------------------------------TSLWKRKHTI
FCCQS-----GESDRALMQQS-KTQKVRALKEMAVSTTTTPNT--SITNGLGILQFLAGK
TYFITGATGLLAKAVVEKILRRAPDVGKIFILIKAKNKEAAVDRLKTEIINSELFECLKQ
RHGKYYQDFMLSKLAPVVGNLCESDLGIDANLISEIAEEVDVIINSAANTNFEERYDVSL
HANTIGPCRLMDFAKKCKNLRVFLHVSTAYVNGEREGMITEKPFYMGESIAREKVASEF
LPLSYPALDVDDEIKIALDSKVAFEGNLEDQKMKELGLERARIHGWHNPYEFTKAMGEMM
INSMRGDIPLVIIRPTAIESTLEDPFPGWIQGNRMLDPM
ILSYGKGNLPSFLVNPEVVIDMIPVDMVVNAIIAAMAKHGIAGKPGIKVYHVGSSAVNLL
PLGDLFKYSYEHFICSPIMDTEGKTTDMKEMKFFSSMDDFSSHMQTEIVQQRRLAI---
SGNNASQRLERKCKMIVEHAINLARVYQPHMFFRGRFDNSNTHKIMEGMSEEEMKRF---
------------------------------
>OUT.vitvi.PN40024.gnm2.ann1.VIT_208s0007g07100.1
MGALFFSSPSFATKRVVKFSGWC--DHLKRRKSVVHCQTSGNGVRSSGVSSVLSERSMLA
SKDH------SAGSLVLSPNG--------KDLVPYGPPSTTPFVEMNDGIGIDNFLRG
KSFLITGATGFLAKVLIEKILRTEPDVGKIYLLIKAKNQEAAMERLKNEIINAEVFDCLQ
QAYGKSYQAFMLSKLVPVAGDVCGSSLGLEKDFAEAIAKEVDVIVNSAANTTFDERYDIA
IDINTKGPCHLMNFAKNCKKLKLFLQVSTAYVNGQRQGRIMEKPFCIGDSIARESNISEA
PPRLLPTLNIEAEIKLALDSKEAFKGSTLAQKMKELGLERAKKHGWQDTYVFTKAMGEMV
IDQMRGEIPVVIIRPSVIESTCREPFPGWMEGNRMMDPIVLYYGKGQLTGFVADPNGVLD
VVPADMVVNATLAAMARHGGSGKAETNIYQIASSV
VNPLIFQDLTSHFYEHFKSSPCLDNKGNPIHVPIMKLFSSIEDFSSHLWRDAILRSGLSA
MPSQTGKLLRKLE----KTVKQAKYLADIYQPYTFYGGRFDNSNTQRLMDCMCEEEKSKF
GFDVGSIDWKDYISNVHIPGLRRHVMKGR----
