# Supplementary material for: Legume genome structures and histories inferred from Cercis canadensis and Chamaecrista fasciculata genomes
Source: Plant J. 2026 Jun 10;126(5):e70981. doi: 10.1111/tpj.70981 (PMC13252982; doi:10.1111/tpj.70981)
Supplement: Supplementary file 6 — Data S6. Manuscript supplement; Compressed directory of aligned sequences from 250 gene families with high rates of gene duplication consistent with whole‐genome duplications in the legume subfamilies. [file TPJ-126-0-s006.gz]

Archive with 1,770 entries (1,762 files):
- S6_consen_wgd_tree
- S6_consen_wgd_tree/wgd_copy_concat_60pct_mod5.faa.raxml.bootstraps
- S6_consen_wgd_tree/wgd_copy_concat_60pct_mod5.faa.raxml.supportFBP
- S6_consen_wgd_tree/40_wgd_copy_trees_fasttree
- S6_consen_wgd_tree/40_wgd_aln_fas
- S6_consen_wgd_tree/wgd_copy_concat_60pct_mod5.faa.raxml.supportTBE
- S6_consen_wgd_tree/41_hmm_align_table_wgd_all_squareup
- S6_consen_wgd_tree/43_hmmalign_trim2_wgd_fams
- S6_consen_wgd_tree/40_wgd_aln_manual
- S6_consen_wgd_tree/wgd_copy_concat_60pct_mod5.faa.raxml.rba
- S6_consen_wgd_tree/wgd_copy_concat_60pct_mod5.faa.raxml.bestTree
- S6_consen_wgd_tree/wgd_copy_concat_60pct_mod5.faa
- S6_consen_wgd_tree/wgd_copy_concat_60pct_mod5.faa.raxml.startTree
- S6_consen_wgd_tree/wgd_copy_concat_60pct_mod5.faa.raxml.mlTrees
- S6_consen_wgd_tree/40_wgd_aln_manual_wgd_copy_fasta
- S6_consen_wgd_tree/wgd_copy_concat_60pct_mod5.faa.raxml.log
- S6_consen_wgd_tree/wgd_copy_concat_60pct_mod5.faa.raxml.bestModel
- S6_consen_wgd_tree/40_wgd_copy_trees_astral.out
- S6_consen_wgd_tree/40_wgd_copy_trees.nh
- S6_consen_wgd_tree/40_wgd_aln_manual_wgd_copy
- S6_consen_wgd_tree/40_wgd_aln_manual_wgd_copy/Legume.fam3.01639
- S6_consen_wgd_tree/40_wgd_aln_manual_wgd_copy/Legume.fam3.00981
- S6_consen_wgd_tree/40_wgd_aln_manual_wgd_copy/Legume.fam3.01433
- S6_consen_wgd_tree/40_wgd_aln_manual_wgd_copy/Legume.fam3.01854
- S6_consen_wgd_tree/40_wgd_aln_manual_wgd_copy/Legume.fam3.01405
- S6_consen_wgd_tree/40_wgd_aln_manual_wgd_copy/Legume.fam3.01254
- S6_consen_wgd_tree/40_wgd_aln_manual_wgd_copy/Legume.fam3.02041
- S6_consen_wgd_tree/40_wgd_aln_manual_wgd_copy/Legume.fam3.00745
- S6_consen_wgd_tree/40_wgd_aln_manual_wgd_copy/Legume.fam3.00577
- S6_consen_wgd_tree/40_wgd_aln_manual_wgd_copy/Legume.fam3.02818
- S6_consen_wgd_tree/40_wgd_aln_manual_wgd_copy/Legume.fam3.02211
- S6_consen_wgd_tree/40_wgd_aln_manual_wgd_copy/Legume.fam3.01067
- S6_consen_wgd_tree/40_wgd_aln_manual_wgd_copy/Legume.fam3.00942
- S6_consen_wgd_tree/40_wgd_aln_manual_wgd_copy/Legume.fam3.01060
- S6_consen_wgd_tree/40_wgd_aln_manual_wgd_copy/Legume.fam3.01094
- S6_consen_wgd_tree/40_wgd_aln_manual_wgd_copy/Legume.fam3.02423
- S6_consen_wgd_tree/40_wgd_aln_manual_wgd_copy/Legume.fam3.01609
- S6_consen_wgd_tree/40_wgd_aln_manual_wgd_copy/Legume.fam3.03398
- S6_consen_wgd_tree/40_wgd_aln_manual_wgd_copy/Legume.fam3.02415
- S6_consen_wgd_tree/40_wgd_aln_manual_wgd_copy/Legume.fam3.01263
- S6_consen_wgd_tree/40_wgd_aln_manual_wgd_copy/Legume.fam3.02049
- S6_consen_wgd_tree/40_wgd_aln_manual_wgd_copy/Legume.fam3.02680
- S6_consen_wgd_tree/40_wgd_aln_manual_wgd_copy/Legume.fam3.01839
- S6_consen_wgd_tree/40_wgd_aln_manual_wgd_copy/Legume.fam3.00927
- S6_consen_wgd_tree/40_wgd_aln_manual_wgd_copy/Legume.fam3.01002
- S6_consen_wgd_tree/40_wgd_aln_manual_wgd_copy/Legume.fam3.02441
- S6_consen_wgd_tree/40_wgd_aln_manual_wgd_copy/Legume.fam3.02817
- S6_consen_wgd_tree/40_wgd_aln_manual_wgd_copy/Legume.fam3.00743
- S6_consen_wgd_tree/40_wgd_aln_manual_wgd_copy/Legume.fam3.01201
- S6_consen_wgd_tree/40_wgd_aln_manual_wgd_copy/Legume.fam3.01989
- S6_consen_wgd_tree/40_wgd_aln_manual_wgd_copy/Legume.fam3.02161
- S6_consen_wgd_tree/40_wgd_aln_manual_wgd_copy/Legume.fam3.01522
- S6_consen_wgd_tree/40_wgd_aln_manual_wgd_copy/Legume.fam3.01710
- S6_consen_wgd_tree/40_wgd_aln_manual_wgd_copy/Legume.fam3.01170
- S6_consen_wgd_tree/40_wgd_aln_manual_wgd_copy/Legume.fam3.01514
- S6_consen_wgd_tree/40_wgd_aln_manual_wgd_copy/Legume.fam3.01183
- S6_consen_wgd_tree/40_wgd_aln_manual_wgd_copy/Legume.fam3.00607
- S6_consen_wgd_tree/40_wgd_aln_manual_wgd_copy/Legume.fam3.00852
- S6_consen_wgd_tree/40_wgd_aln_manual_wgd_copy/Legume.fam3.02309
- S6_consen_wgd_tree/40_wgd_aln_manual_wgd_copy/Legume.fam3.00806
- S6_consen_wgd_tree/40_wgd_aln_manual_wgd_copy/Legume.fam3.00653
- S6_consen_wgd_tree/40_wgd_aln_manual_wgd_copy/Legume.fam3.00459
- S6_consen_wgd_tree/40_wgd_aln_manual_wgd_copy/Legume.fam3.01786
- S6_consen_wgd_tree/40_wgd_aln_manual_wgd_copy/Legume.fam3.01576
- S6_consen_wgd_tree/40_wgd_aln_manual_wgd_copy/Legume.fam3.01112
- S6_consen_wgd_tree/40_wgd_aln_manual_wgd_copy/Legume.fam3.00691
- S6_consen_wgd_tree/40_wgd_aln_manual_wgd_copy/Legume.fam3.02300
- S6_consen_wgd_tree/40_wgd_aln_manual_wgd_copy/Legume.fam3.01512
- S6_consen_wgd_tree/40_wgd_aln_manual_wgd_copy/Legume.fam3.01171
- S6_consen_wgd_tree/40_wgd_aln_manual_wgd_copy/Legume.fam3.01343
- S6_consen_wgd_tree/40_wgd_aln_manual_wgd_copy/Legume.fam3.00854
- S6_consen_wgd_tree/40_wgd_aln_manual_wgd_copy/Legume.fam3.00637
- S6_consen_wgd_tree/40_wgd_aln_manual_wgd_copy/Legume.fam3.01178
- S6_consen_wgd_tree/40_wgd_aln_manual_wgd_copy/Legume.fam3.01944
- S6_consen_wgd_tree/40_wgd_aln_manual_wgd_copy/Legume.fam3.02193
- S6_consen_wgd_tree/40_wgd_aln_manual_wgd_copy/Legume.fam3.00891
- S6_consen_wgd_tree/40_wgd_aln_manual_wgd_copy/Legume.fam3.04002
- S6_consen_wgd_tree/40_wgd_aln_manual_wgd_copy/Legume.fam3.01113
- S6_consen_wgd_tree/40_wgd_aln_manual_wgd_copy/Legume.fam3.01583
- S6_consen_wgd_tree/40_wgd_aln_manual_wgd_copy/Legume.fam3.00663
- S6_consen_wgd_tree/40_wgd_aln_manual_wgd_copy/Legume.fam3.01541
- S6_consen_wgd_tree/40_wgd_aln_manual_wgd_copy/Legume.fam3.00807
- S6_consen_wgd_tree/40_wgd_aln_manual_wgd_copy/Legume.fam3.00699
- S6_consen_wgd_tree/40_wgd_aln_manual_wgd_copy/Legume.fam3.01122
- S6_consen_wgd_tree/40_wgd_aln_manual_wgd_copy/Legume.fam3.00670
- S6_consen_wgd_tree/40_wgd_aln_manual_wgd_copy/Legume.fam3.00684
- S6_consen_wgd_tree/40_wgd_aln_manual_wgd_copy/Legume.fam3.03205
- S6_consen_wgd_tree/40_wgd_aln_manual_wgd_copy/Legume.fam3.00878
- S6_consen_wgd_tree/40_wgd_aln_manual_wgd_copy/Legume.fam3.02979
- S6_consen_wgd_tree/40_wgd_aln_manual_wgd_copy/Legume.fam3.01992
- S6_consen_wgd_tree/40_wgd_aln_manual_wgd_copy/Legume.fam3.00840
- S6_consen_wgd_tree/40_wgd_aln_manual_wgd_copy/Legume.fam3.00882
- S6_consen_wgd_tree/40_wgd_aln_manual_wgd_copy/Legume.fam3.01198
- S6_consen_wgd_tree/40_wgd_aln_manual_wgd_copy/Legume.fam3.00885
- S6_consen_wgd_tree/40_wgd_aln_manual_wgd_copy/Legume.fam3.01154
- S6_consen_wgd_tree/40_wgd_aln_manual_wgd_copy/Legume.fam3.02580
- S6_consen_wgd_tree/40_wgd_aln_manual_wgd_copy/Legume.fam3.01795
- S6_consen_wgd_tree/40_wgd_aln_manual_wgd_copy/Legume.fam3.00812
- S6_consen_wgd_tree/40_wgd_aln_manual_wgd_copy/Legume.fam3.02117
- S6_consen_wgd_tree/40_wgd_aln_manual_wgd_copy/Legume.fam3.02587
- S6_consen_wgd_tree/40_wgd_aln_manual_wgd_copy/Legume.fam3.00823
- S6_consen_wgd_tree/40_wgd_aln_manual_wgd_copy/Legume.fam3.02589
- S6_consen_wgd_tree/40_wgd_aln_manual_wgd_copy/Legume.fam3.01902
- S6_consen_wgd_tree/40_wgd_aln_manual_wgd_copy/Legume.fam3.00884
- S6_consen_wgd_tree/40_wgd_aln_manual_wgd_copy/Legume.fam3.01199
- S6_consen_wgd_tree/40_wgd_aln_manual_wgd_copy/Legume.fam3.00883
- S6_consen_wgd_tree/40_wgd_aln_manual_wgd_copy/Legume.fam3.01394
- S6_consen_wgd_tree/40_wgd_aln_manual_wgd_copy/Legume.fam3.02175
- S6_consen_wgd_tree/40_wgd_aln_manual_wgd_copy/Legume.fam3.01197
- S6_consen_wgd_tree/40_wgd_aln_manual_wgd_copy/Legume.fam3.01481
- S6_consen_wgd_tree/40_wgd_aln_manual_wgd_copy/Legume.fam3.01016
- S6_consen_wgd_tree/40_wgd_aln_manual_wgd_copy/Legume.fam3.00766
- S6_consen_wgd_tree/40_wgd_aln_manual_wgd_copy/Legume.fam3.02857
- S6_consen_wgd_tree/40_wgd_aln_manual_wgd_copy/Legume.fam3.01884
- S6_consen_wgd_tree/40_wgd_aln_manual_wgd_copy/Legume.fam3.00509
- S6_consen_wgd_tree/40_wgd_aln_manual_wgd_copy/Legume.fam3.01284
- S6_consen_wgd_tree/40_wgd_aln_manual_wgd_copy/Legume.fam3.00994
- S6_consen_wgd_tree/40_wgd_aln_manual_wgd_copy/Legume.fam3.00735
- S6_consen_wgd_tree/40_wgd_aln_manual_wgd_copy/Legume.fam3.01283
- S6_consen_wgd_tree/40_wgd_aln_manual_wgd_copy/Legume.fam3.01277
- S6_consen_wgd_tree/40_wgd_aln_manual_wgd_copy/Legume.fam3.00769
- S6_consen_wgd_tree/40_wgd_aln_manual_wgd_copy/Legume.fam3.01017
- S6_consen_wgd_tree/40_wgd_aln_manual_wgd_copy/Legume.fam3.00758
- S6_consen_wgd_tree/40_wgd_aln_manual_wgd_copy/Legume.fam3.02037
- S6_consen_wgd_tree/40_wgd_aln_manual_wgd_copy/Legume.fam3.01679
- S6_consen_wgd_tree/40_wgd_aln_manual_wgd_copy/Legume.fam3.02008
- S6_consen_wgd_tree/40_wgd_aln_manual_wgd_copy/Legume.fam3.01249
- S6_consen_wgd_tree/40_wgd_aln_manual_wgd_copy/Legume.fam3.00734
- S6_consen_wgd_tree/40_wgd_aln_manual_wgd_copy/Legume.fam3.01247
- S6_consen_wgd_tree/40_wgd_aln_manual_wgd_copy/Legume.fam3.01416
- S6_consen_wgd_tree/40_wgd_aln_manual_wgd_copy/Legume.fam3.01240
- S6_consen_wgd_tree/40_wgd_aln_manual_wgd_copy/Legume.fam3.03108
- S6_consen_wgd_tree/40_wgd_aln_manual_wgd_copy/Legume.fam3.01204
- S6_consen_wgd_tree/40_wgd_aln_manual_wgd_copy/Legume.fam3.01036
- S6_consen_wgd_tree/40_wgd_aln_manual_wgd_copy/Legume.fam3.01452
- S6_consen_wgd_tree/40_wgd_aln_manual_wgd_copy/Legume.fam3.01660
- S6_consen_wgd_tree/40_wgd_aln_manual_wgd_copy/Legume.fam3.01455
- S6_consen_wgd_tree/40_wgd_aln_manual_wgd_copy/Legume.fam3.01693
- S6_consen_wgd_tree/40_wgd_aln_manual_wgd_copy/Legume.fam3.00922
- S6_consen_wgd_tree/40_wgd_aln_manual_wgd_copy/Legume.fam3.02649
- S6_consen_wgd_tree/40_wgd_aln_manual_wgd_copy/Legume.fam3.01497
- S6_consen_wgd_tree/40_wgd_aln_manual_wgd_copy/Legume.fam3.02027
- S6_consen_wgd_tree/40_wgd_aln_manual_wgd_copy/Legume.fam3.00971
- S6_consen_wgd_tree/40_wgd_aln_manual_wgd_copy/Legume.fam3.01633
- S6_consen_wgd_tree/40_wgd_aln_manual_wgd_copy/Legume.fam3.01065
- S6_consen_wgd_tree/40_wgd_aln_manual_wgd_copy/Legume.fam3.01091
- S6_consen_wgd_tree/40_wgd_aln_manual_wgd_copy/Legume.fam3.01096
- S6_consen_wgd_tree/40_wgd_aln_manual_wgd_copy/Legume.fam3.03507
- S6_consen_wgd_tree/40_wgd_aln_manual_wgd_copy/Legume.fam3.01657
- S6_consen_wgd_tree/40_wgd_aln_manual_wgd_copy/Legume.fam3.03100
- S6_consen_wgd_tree/40_wgd_aln_manual_wgd_copy/Legume.fam3.01491
- S6_consen_wgd_tree/40_wgd_aln_manual_wgd_copy/Legume.fam3.00543
- S6_consen_wgd_tree/40_wgd_aln_manual_wgd_copy/Legume.fam3.00749
- S6_consen_wgd_tree/40_wgd_aln_manual_wgd_copy/Legume.fam3.01496
- S6_consen_wgd_tree/40_wgd_aln_manual_wgd_copy/Legume.fam3.01205
- S6_consen_wgd_tree/40_wgd_aln_manual_wgd_copy/Legume.fam3.00581
- S6_consen_wgd_tree/40_wgd_aln_manual_wgd_copy/Legume.fam3.01453
- S6_consen_wgd_tree/40_wgd_aln_manual_wgd_copy/Legume.fam3.02010
- S6_consen_wgd_tree/40_wgd_aln_manual_wgd_copy/Legume.fam3.00747
- S6_consen_wgd_tree/40_wgd_aln_manual_wgd_copy/Legume.fam3.01063
- S6_consen_wgd_tree/40_wgd_aln_manual_wgd_copy/Legume.fam3.00979
- S6_consen_wgd_tree/40_wgd_aln_manual_wgd_copy/Legume.fam3.00946
- S6_consen_wgd_tree/40_wgd_aln_manual_wgd_copy/Legume.fam3.01256
- S6_consen_wgd_tree/40_wgd_aln_manual_wgd_copy/Legume.fam3.00983
- S6_consen_wgd_tree/40_wgd_aln_manual_wgd_copy/Legume.fam3.01055
- S6_consen_wgd_tree/40_wgd_aln_manual_wgd_copy/Legume.fam3.00970
- S6_consen_wgd_tree/40_wgd_aln_manual_wgd_copy/Legume.fam3.00657
- S6_consen_wgd_tree/40_wgd_aln_manual_wgd_copy/Legume.fam3.01120
- S6_consen_wgd_tree/40_wgd_aln_manual_wgd_copy/Legume.fam3.00650
- S6_consen_wgd_tree/40_wgd_aln_manual_wgd_copy/Legume.fam3.02932
- S6_consen_wgd_tree/40_wgd_aln_manual_wgd_copy/Legume.fam3.01572
- S6_consen_wgd_tree/40_wgd_aln_manual_wgd_copy/Legume.fam3.02555
- S6_consen_wgd_tree/40_wgd_aln_manual_wgd_copy/Legume.fam3.01912
- S6_consen_wgd_tree/40_wgd_aln_manual_wgd_copy/Legume.fam3.01323
- S6_consen_wgd_tree/40_wgd_aln_manual_wgd_copy/Legume.fam3.01111
- S6_consen_wgd_tree/40_wgd_aln_manual_wgd_copy/Legume.fam3.01714
- S6_consen_wgd_tree/40_wgd_aln_manual_wgd_copy/Legume.fam3.00632
- S6_consen_wgd_tree/40_wgd_aln_manual_wgd_copy/Legume.fam3.00858
- S6_consen_wgd_tree/40_wgd_aln_manual_wgd_copy/Legume.fam3.00867
- S6_consen_wgd_tree/40_wgd_aln_manual_wgd_copy/Legume.fam3.01510
- S6_consen_wgd_tree/40_wgd_aln_manual_wgd_copy/Legume.fam3.01379
- S6_consen_wgd_tree/40_wgd_aln_manual_wgd_copy/Legume.fam3.00851
- S6_consen_wgd_tree/40_wgd_aln_manual_wgd_copy/Legume.fam3.02154
- S6_consen_wgd_tree/40_wgd_aln_manual_wgd_copy/Legume.fam3.01187
- S6_consen_wgd_tree/40_wgd_aln_manual_wgd_copy/Legume.fam3.01110
- S6_consen_wgd_tree/40_wgd_aln_manual_wgd_copy/Legume.fam3.03029
- S6_consen_wgd_tree/40_wgd_aln_manual_wgd_copy/Legume.fam3.01325
- S6_consen_wgd_tree/40_wgd_aln_manual_wgd_copy/Legume.fam3.02139
- S6_consen_wgd_tree/40_wgd_aln_manual_wgd_copy/Legume.fam3.00804
- S6_consen_wgd_tree/40_wgd_aln_manual_wgd_copy/Legume.fam3.01313
- S6_consen_wgd_tree/40_wgd_aln_manual_wgd_copy/Legume.fam3.01119
- S6_consen_wgd_tree/40_wgd_aln_manual_wgd_copy/Legume.fam3.00803
- S6_consen_wgd_tree/40_wgd_aln_manual_wgd_copy/Legume.fam3.02591
- S6_consen_wgd_tree/40_wgd_aln_manual_wgd_copy/Legume.fam3.01340
- S6_consen_wgd_tree/40_wgd_aln_manual_wgd_copy/Legume.fam3.02360
- S6_consen_wgd_tree/40_wgd_aln_manual_wgd_copy/Legume.fam3.01723
- S6_consen_wgd_tree/40_wgd_aln_manual_wgd_copy/Legume.fam3.04894
- S6_consen_wgd_tree/40_wgd_aln_manual_wgd_copy/Legume.fam3.00850
- S6_consen_wgd_tree/40_wgd_aln_manual_wgd_copy/Legume.fam3.01976
- S6_consen_wgd_tree/40_wgd_aln_manual_wgd_copy/Legume.fam3.02164
- S6_consen_wgd_tree/40_wgd_aln_manual_wgd_copy/Legume.fam3.00859
- S6_consen_wgd_tree/40_wgd_aln_manual_wgd_copy/Legume.fam3.02732
- S6_consen_wgd_tree/40_wgd_aln_manual_wgd_copy/Legume.fam3.01188
- S6_consen_wgd_tree/40_wgd_aln_manual_wgd_copy/Legume.fam3.00866
- S6_consen_wgd_tree/40_wgd_aln_manual_wgd_copy/Legume.fam3.01144
- S6_consen_wgd_tree/40_wgd_aln_manual_wgd_copy/Legume.fam3.02163
- S6_consen_wgd_tree/40_wgd_aln_manual_wgd_copy/Legume.fam3.00861
- S6_consen_wgd_tree/40_wgd_aln_manual_wgd_copy/Legume.fam3.00629
- S6_consen_wgd_tree/40_wgd_aln_manual_wgd_copy/Legume.fam3.00616
- S6_consen_wgd_tree/40_wgd_aln_manual_wgd_copy/Legume.fam3.01192
- S6_consen_wgd_tree/40_wgd_aln_manual_wgd_copy/Legume.fam3.01195
- S6_consen_wgd_tree/40_wgd_aln_manual_wgd_copy/Legume.fam3.01168
- S6_consen_wgd_tree/40_wgd_aln_manual_wgd_copy/Legume.fam3.02183
- S6_consen_wgd_tree/40_wgd_aln_manual_wgd_copy/Legume.fam3.00680
- S6_consen_wgd_tree/40_wgd_aln_manual_wgd_copy/Legume.fam3.02123
- S6_consen_wgd_tree/40_wgd_aln_manual_wgd_copy/Legume.fam3.01799
- S6_consen_wgd_tree/40_wgd_aln_manual_wgd_copy/Legume.fam3.01593
- S6_consen_wgd_tree/40_wgd_aln_manual_wgd_copy/Legume.fam3.00687
- S6_consen_wgd_tree/40_wgd_aln_manual_wgd_copy/Legume.fam3.01755
- S6_consen_wgd_tree/40_wgd_aln_manual_wgd_copy/Legume.fam3.01558
- S6_consen_wgd_tree/40_wgd_aln_manual_wgd_copy/Legume.fam3.02981
- S6_consen_wgd_tree/40_wgd_aln_manual_wgd_copy/Legume.fam3.01535
- S6_consen_wgd_tree/40_wgd_aln_manual_wgd_copy/Legume.fam3.02178
- S6_consen_wgd_tree/40_wgd_aln_manual_wgd_copy/Legume.fam3.00845
- S6_consen_wgd_tree/40_wgd_aln_manual_wgd_copy/Legume.fam3.01504
- S6_consen_wgd_tree/40_wgd_aln_manual_wgd_copy/Legume.fam3.01194
- S6_consen_wgd_tree/40_wgd_aln_manual_wgd_copy/Legume.fam3.00889
- S6_consen_wgd_tree/40_wgd_aln_manual_wgd_copy/Legume.fam3.01167
- S6_consen_wgd_tree/40_wgd_aln_manual_wgd_copy/Legume.fam3.04071
- S6_consen_wgd_tree/40_wgd_aln_manual_wgd_copy/Legume.fam3.02326
- S6_consen_wgd_tree/40_wgd_aln_manual_wgd_copy/Legume.fam3.01557
- S6_consen_wgd_tree/40_wgd_aln_manual_wgd_copy/Legume.fam3.00688
- S6_consen_wgd_tree/40_wgd_aln_manual_wgd_copy/Legume.fam3.01134
- S6_consen_wgd_tree/40_wgd_aln_manual_wgd_copy/Legume.fam3.01102
- S6_consen_wgd_tree/40_wgd_aln_manual_wgd_copy/Legume.fam3.01566
- S6_consen_wgd_tree/40_wgd_aln_manual_wgd_copy/Legume.fam3.02541
- S6_consen_wgd_tree/40_wgd_aln_manual_wgd_copy/Legume.fam3.02579
- S6_consen_wgd_tree/40_wgd_aln_manual_wgd_copy/Legume.fam3.00820
- S6_consen_wgd_tree/40_wgd_aln_manual_wgd_copy/Legume.fam3.01308
- S6_consen_wgd_tree/40_wgd_aln_manual_wgd_copy/Legume.fam3.00738
- S6_consen_wgd_tree/40_wgd_aln_manual_wgd_copy/Legume.fam3.01083
- S6_consen_wgd_tree/40_wgd_aln_manual_wgd_copy/Legume.fam3.00990
- S6_consen_wgd_tree/40_wgd_aln_manual_wgd_copy/Legume.fam3.00964
- S6_consen_wgd_tree/40_wgd_aln_manual_wgd_copy/Legume.fam3.01617
- S6_consen_wgd_tree/40_wgd_aln_manual_wgd_copy/Legume.fam3.03372
- S6_consen_wgd_tree/40_wgd_aln_manual_wgd_copy/Legume.fam3.01889
- S6_consen_wgd_tree/40_wgd_aln_manual_wgd_copy/Legume.fam3.01218
- S6_consen_wgd_tree/40_wgd_aln_manual_wgd_copy/Legume.fam3.00762
- S6_consen_wgd_tree/40_wgd_aln_manual_wgd_copy/Legume.fam3.00937
- S6_consen_wgd_tree/40_wgd_aln_manual_wgd_copy/Legume.fam3.01811
- S6_consen_wgd_tree/40_wgd_aln_manual_wgd_copy/Legume.fam3.00754
- S6_consen_wgd_tree/40_wgd_aln_manual_wgd_copy/Legume.fam3.01023
- S6_consen_wgd_tree/40_wgd_aln_manual_wgd_copy/Legume.fam3.00561
- S6_consen_wgd_tree/40_wgd_aln_manual_wgd_copy/Legume.fam3.00906
- S6_consen_wgd_tree/40_wgd_aln_manual_wgd_copy/Legume.fam3.00991
- S6_consen_wgd_tree/40_wgd_aln_manual_wgd_copy/Legume.fam3.00996
- S6_consen_wgd_tree/40_wgd_aln_manual_wgd_copy/Legume.fam3.00505
- S6_consen_wgd_tree/40_wgd_aln_manual_wgd_copy/Legume.fam3.02056
- S6_consen_wgd_tree/40_wgd_aln_manual_wgd_copy/Legume.fam3.01412
- S6_consen_wgd_tree/40_wgd_aln_manual_wgd_copy/Legume.fam3.02005
- S6_consen_wgd_tree/40_wgd_aln_manual_wgd_copy/Legume.fam3.01210
- S6_consen_wgd_tree/40_wgd_aln_manual_wgd_copy/Legume.fam3.02208
- S6_consen_wgd_tree/40_wgd_aln_manual_wgd_copy/Legume.fam3.01217
- S6_consen_wgd_tree/40_wgd_aln_manual_wgd_copy/Legume.fam3.00900
- S6_consen_wgd_tree/40_wgd_aln_manual_wgd_copy/Legume.fam3.00797
- S6_consen_wgd_tree/40_wgd_aln_manual_wgd_copy/Legume.fam3.02206
- S6_consen_wgd_tree/40_wgd_aln_manual_wgd_copy/Legume.fam3.00936
- S6_consen_wgd_tree/40_wgd_aln_manual_wgd_copy/Legume.fam3.00764
- S6_consen_wgd_tree/40_wgd_aln_manual_wgd_copy/Legume.fam3.01470
- S6_consen_wgd_tree/40_wgd_aln_manual_wgd_copy/Legume.fam3.01219
- S6_consen_wgd_tree/40_wgd_aln_manual_wgd_copy_fasta/Legume.fam3.01639
- S6_consen_wgd_tree/40_wgd_aln_manual_wgd_copy_fasta/Legume.fam3.00981
- S6_consen_wgd_tree/40_wgd_aln_manual_wgd_copy_fasta/Legume.fam3.01433
- S6_consen_wgd_tree/40_wgd_aln_manual_wgd_copy_fasta/Legume.fam3.01854
- S6_consen_wgd_tree/40_wgd_aln_manual_wgd_copy_fasta/Legume.fam3.01405
- S6_consen_wgd_tree/40_wgd_aln_manual_wgd_copy_fasta/Legume.fam3.01254
- S6_consen_wgd_tree/40_wgd_aln_manual_wgd_copy_fasta/Legume.fam3.02041
- S6_consen_wgd_tree/40_wgd_aln_manual_wgd_copy_fasta/Legume.fam3.00745
- S6_consen_wgd_tree/40_wgd_aln_manual_wgd_copy_fasta/Legume.fam3.00577
- S6_consen_wgd_tree/40_wgd_aln_manual_wgd_copy_fasta/Legume.fam3.02818
- S6_consen_wgd_tree/40_wgd_aln_manual_wgd_copy_fasta/Legume.fam3.02211
- S6_consen_wgd_tree/40_wgd_aln_manual_wgd_copy_fasta/Legume.fam3.01067
- S6_consen_wgd_tree/40_wgd_aln_manual_wgd_copy_fasta/Legume.fam3.00942
- S6_consen_wgd_tree/40_wgd_aln_manual_wgd_copy_fasta/Legume.fam3.01060
- S6_consen_wgd_tree/40_wgd_aln_manual_wgd_copy_fasta/Legume.fam3.01094
- S6_consen_wgd_tree/40_wgd_aln_manual_wgd_copy_fasta/Legume.fam3.02423
- S6_consen_wgd_tree/40_wgd_aln_manual_wgd_copy_fasta/Legume.fam3.01609
- S6_consen_wgd_tree/40_wgd_aln_manual_wgd_copy_fasta/Legume.fam3.03398
- S6_consen_wgd_tree/40_wgd_aln_manual_wgd_copy_fasta/Legume.fam3.02415
- S6_consen_wgd_tree/40_wgd_aln_manual_wgd_copy_fasta/Legume.fam3.01263
- S6_consen_wgd_tree/40_wgd_aln_manual_wgd_copy_fasta/Legume.fam3.02049
- S6_consen_wgd_tree/40_wgd_aln_manual_wgd_copy_fasta/Legume.fam3.02680
- S6_consen_wgd_tree/40_wgd_aln_manual_wgd_copy_fasta/Legume.fam3.01839
- S6_consen_wgd_tree/40_wgd_aln_manual_wgd_copy_fasta/Legume.fam3.00927
- S6_consen_wgd_tree/40_wgd_aln_manual_wgd_copy_fasta/Legume.fam3.01002
- S6_consen_wgd_tree/40_wgd_aln_manual_wgd_copy_fasta/Legume.fam3.02441
- S6_consen_wgd_tree/40_wgd_aln_manual_wgd_copy_fasta/Legume.fam3.02817
- S6_consen_wgd_tree/40_wgd_aln_manual_wgd_copy_fasta/Legume.fam3.00743
- S6_consen_wgd_tree/40_wgd_aln_manual_wgd_copy_fasta/Legume.fam3.01201
- S6_consen_wgd_tree/40_wgd_aln_manual_wgd_copy_fasta/Legume.fam3.01989
[truncated: 1,470 more entries]
