# Supplementary material for: Legume genome structures and histories inferred from Cercis canadensis and Chamaecrista fasciculata genomes
Source: Plant J. 2026 Jun 10;126(5):e70981. doi: 10.1111/tpj.70981 (PMC13252982; doi:10.1111/tpj.70981)
Supplement: Supplementary file 6 — Data S6. Manuscript supplement; Compressed directory of aligned sequences from 250 gene families with high rates of gene duplication consistent with whole‐genome duplications in the legume subfamilies. [file TPJ-126-0-s006.gz › S6_consen_wgd_tree/wgd_copy_concat_60pct_mod5.faa.raxml.bootstraps]

((((CAE.Senna.B:0.098799	CAE.Chamaecrista.B:0.123349):0.022704	CAE.Acacia.B:0.163812):0.078939	((((OUT.Vitis:0.227303	OUT.Arabidopsis:0.571295):0.039774	OUT.Prunus:0.225333):0.066365	(OUT.Quillaja.B:0.107460	OUT.Quillaja.A:0.107070):0.064628):0.077045	(((CER.Bauhinia.B:0.059926	CER.Phanera.B:0.052454):0.021578	((CER.Phanera.A:0.053747	CER.Bauhinia.A:0.065180):0.021111	CER.Cercis:0.027032):0.005515):0.070726	(DET.Sindora.B:0.166713	DET.Sindora.A:0.157036):0.035648):0.009239):0.008987):0.007884	((((PAP.Medicago.B:0.179092	PAP.Lotus.B:0.138935):0.028183	PAP.Phaseolus.B:0.159099):0.023648	PAP.Aeschynomene.B:0.160856):0.051058	(PAP.Aeschynomene.A:0.176402	(PAP.Phaseolus.A:0.161779	(PAP.Lotus.A:0.145894	PAP.Medicago.A:0.184652):0.028387):0.023493):0.053264):0.027604	((CAE.Senna.A:0.108730	CAE.Chamaecrista.A:0.129712):0.027255	CAE.Acacia.A:0.176289):0.075095);
(((OUT.Arabidopsis:0.563725	OUT.Vitis:0.230761):0.031639	OUT.Prunus:0.218002):0.057492	(OUT.Quillaja.B:0.108439	OUT.Quillaja.A:0.103182):0.067603	(((((CER.Phanera.A:0.052069	CER.Bauhinia.A:0.066079):0.022680	CER.Cercis:0.026123):0.005082	(CER.Phanera.B:0.054082	CER.Bauhinia.B:0.059879):0.022703):0.073709	(DET.Sindora.A:0.156580	DET.Sindora.B:0.169219):0.036211):0.009032	((((((PAP.Medicago.B:0.178758	PAP.Lotus.B:0.134331):0.026134	PAP.Phaseolus.B:0.159650):0.023659	PAP.Aeschynomene.B:0.160595):0.051145	(((PAP.Lotus.A:0.141796	PAP.Medicago.A:0.182203):0.022974	PAP.Phaseolus.A:0.158500):0.025734	PAP.Aeschynomene.A:0.176652):0.053897):0.024456	(CAE.Acacia.A:0.176402	(CAE.Senna.A:0.107005	CAE.Chamaecrista.A:0.140837):0.026165):0.075426):0.008344	((CAE.Chamaecrista.B:0.125886	CAE.Senna.B:0.096511):0.023301	CAE.Acacia.B:0.167828):0.074002):0.010053):0.078299);
(((((CAE.Senna.A:0.108713	CAE.Chamaecrista.A:0.129111):0.027834	CAE.Acacia.A:0.177338):0.073399	(((CAE.Senna.B:0.093187	CAE.Chamaecrista.B:0.123020):0.024454	CAE.Acacia.B:0.166919):0.073545	(((DET.Sindora.B:0.168696	DET.Sindora.A:0.158036):0.037482	((CER.Cercis:0.028586	(CER.Bauhinia.A:0.067691	CER.Phanera.A:0.054829):0.023701):0.005599	(CER.Bauhinia.B:0.059677	CER.Phanera.B:0.054361):0.023197):0.071729):0.007164	(((OUT.Arabidopsis:0.556507	OUT.Vitis:0.221791):0.037288	OUT.Prunus:0.217732):0.063129	(OUT.Quillaja.A:0.099293	OUT.Quillaja.B:0.101842):0.067847):0.078450):0.007886):0.011389):0.024975	((PAP.Phaseolus.B:0.160654	(PAP.Medicago.B:0.173803	PAP.Lotus.B:0.138158):0.023991):0.027210	PAP.Aeschynomene.B:0.161529):0.051492):0.052623	(PAP.Phaseolus.A:0.164614	(PAP.Lotus.A:0.142505	PAP.Medicago.A:0.185476):0.023867):0.025055	PAP.Aeschynomene.A:0.175402);
(((((CER.Bauhinia.A:0.062203	CER.Phanera.A:0.056308):0.022416	CER.Cercis:0.024964):0.005160	(CER.Phanera.B:0.050381	CER.Bauhinia.B:0.058816):0.024866):0.069356	(DET.Sindora.B:0.161922	DET.Sindora.A:0.162818):0.037553):0.007526	((CAE.Acacia.B:0.172591	(CAE.Chamaecrista.B:0.122604	CAE.Senna.B:0.101472):0.024373):0.074338	(((((PAP.Lotus.B:0.140219	PAP.Medicago.B:0.182718):0.025824	PAP.Phaseolus.B:0.158396):0.023732	PAP.Aeschynomene.B:0.159600):0.057248	(((PAP.Lotus.A:0.148410	PAP.Medicago.A:0.187885):0.025280	PAP.Phaseolus.A:0.165388):0.020844	PAP.Aeschynomene.A:0.176546):0.053490):0.029179	((CAE.Senna.A:0.109361	CAE.Chamaecrista.A:0.138595):0.024401	CAE.Acacia.A:0.179787):0.081765):0.008661):0.009745	((OUT.Quillaja.B:0.109224	OUT.Quillaja.A:0.107479):0.068322	((OUT.Vitis:0.238118	OUT.Arabidopsis:0.590567):0.034886	OUT.Prunus:0.224133):0.063819):0.075675);
((((CAE.Chamaecrista.A:0.128228	CAE.Senna.A:0.109585):0.026233	CAE.Acacia.A:0.170915):0.070066	((((PAP.Medicago.A:0.184085	PAP.Lotus.A:0.139836):0.026225	PAP.Phaseolus.A:0.162149):0.024383	PAP.Aeschynomene.A:0.173305):0.053184	(((PAP.Lotus.B:0.134796	PAP.Medicago.B:0.181041):0.023607	PAP.Phaseolus.B:0.162635):0.024055	PAP.Aeschynomene.B:0.159442):0.054008):0.025176):0.010052	(((DET.Sindora.B:0.165984	DET.Sindora.A:0.154378):0.033270	(((CER.Bauhinia.A:0.066495	CER.Phanera.A:0.055822):0.020683	CER.Cercis:0.024947):0.006105	(CER.Phanera.B:0.052223	CER.Bauhinia.B:0.061215):0.021483):0.072396):0.007969	((OUT.Prunus:0.220875	(OUT.Vitis:0.234197	OUT.Arabidopsis:0.566400):0.032650):0.064433	(OUT.Quillaja.A:0.099467	OUT.Quillaja.B:0.104966):0.067763):0.075014):0.008470	((CAE.Senna.B:0.096382	CAE.Chamaecrista.B:0.125099):0.021954	CAE.Acacia.B:0.168931):0.078534);
((((((((CER.Phanera.A:0.053307	CER.Bauhinia.A:0.062515):0.020954	CER.Cercis:0.026509):0.005544	(CER.Bauhinia.B:0.061397	CER.Phanera.B:0.051286):0.022750):0.069503	(DET.Sindora.B:0.160503	DET.Sindora.A:0.163033):0.035659):0.008284	(((OUT.Arabidopsis:0.543962	OUT.Vitis:0.227466):0.033308	OUT.Prunus:0.210990):0.060714	(OUT.Quillaja.A:0.102597	OUT.Quillaja.B:0.099695):0.069055):0.072585):0.008880	((CAE.Chamaecrista.B:0.115229	CAE.Senna.B:0.094621):0.024578	CAE.Acacia.B:0.163754):0.070482):0.009039	((CAE.Chamaecrista.A:0.131819	CAE.Senna.A:0.107081):0.025105	CAE.Acacia.A:0.166617):0.072700):0.024776	((PAP.Phaseolus.B:0.154523	(PAP.Medicago.B:0.172926	PAP.Lotus.B:0.135037):0.025677):0.019897	PAP.Aeschynomene.B:0.154847):0.055039	((PAP.Phaseolus.A:0.162452	(PAP.Lotus.A:0.140579	PAP.Medicago.A:0.175783):0.025087):0.025923	PAP.Aeschynomene.A:0.172596):0.052083);
(((PAP.Phaseolus.B:0.160930	(PAP.Lotus.B:0.137144	PAP.Medicago.B:0.175855):0.029150):0.023777	PAP.Aeschynomene.B:0.158913):0.049793	(((CAE.Chamaecrista.A:0.135640	CAE.Senna.A:0.106004):0.029336	CAE.Acacia.A:0.179610):0.072209	(((DET.Sindora.B:0.163306	DET.Sindora.A:0.163009):0.040164	((((CER.Phanera.A:0.054522	CER.Bauhinia.A:0.064053):0.021935	CER.Cercis:0.027189):0.004843	(CER.Phanera.B:0.054451	CER.Bauhinia.B:0.060928):0.021906):0.073419	(((OUT.Vitis:0.233522	OUT.Arabidopsis:0.579320):0.029668	OUT.Prunus:0.219600):0.065945	(OUT.Quillaja.B:0.108669	OUT.Quillaja.A:0.106787):0.068371):0.070757):0.007840):0.012747	((CAE.Senna.B:0.102200	CAE.Chamaecrista.B:0.122341):0.024557	CAE.Acacia.B:0.171296):0.075378):0.009416):0.028171	(PAP.Aeschynomene.A:0.182992	(PAP.Phaseolus.A:0.165782	(PAP.Medicago.A:0.182997	PAP.Lotus.A:0.144349):0.027802):0.027056):0.052384);
((OUT.Prunus:0.221874	((((((CAE.Senna.A:0.110369	CAE.Chamaecrista.A:0.136081):0.025320	CAE.Acacia.A:0.176000):0.075754	((PAP.Aeschynomene.A:0.175082	((PAP.Lotus.A:0.139161	PAP.Medicago.A:0.183299):0.024039	PAP.Phaseolus.A:0.170149):0.025807):0.053201	(((PAP.Lotus.B:0.139267	PAP.Medicago.B:0.179374):0.024200	PAP.Phaseolus.B:0.161709):0.025290	PAP.Aeschynomene.B:0.155508):0.051127):0.026008):0.008453	((CAE.Chamaecrista.B:0.121752	CAE.Senna.B:0.102329):0.021934	CAE.Acacia.B:0.173102):0.078028):0.009011	((DET.Sindora.B:0.173829	DET.Sindora.A:0.156671):0.035188	((CER.Phanera.B:0.053334	CER.Bauhinia.B:0.058828):0.021289	(CER.Cercis:0.027131	(CER.Bauhinia.A:0.063366	CER.Phanera.A:0.056841):0.019743):0.005241):0.072743):0.008207):0.074844	(OUT.Quillaja.B:0.109090	OUT.Quillaja.A:0.103567):0.070378):0.063632):0.034332	OUT.Vitis:0.227009	OUT.Arabidopsis:0.576492);
(CAE.Acacia.B:0.171858	(CAE.Senna.B:0.100000	CAE.Chamaecrista.B:0.121380):0.024527	((((PAP.Aeschynomene.A:0.172012	((PAP.Medicago.A:0.184706	PAP.Lotus.A:0.143272):0.024327	PAP.Phaseolus.A:0.162988):0.024460):0.053084	(((PAP.Lotus.B:0.130793	PAP.Medicago.B:0.174711):0.026610	PAP.Phaseolus.B:0.161421):0.026723	PAP.Aeschynomene.B:0.167195):0.050092):0.025017	((CAE.Chamaecrista.A:0.130480	CAE.Senna.A:0.106536):0.023921	CAE.Acacia.A:0.173481):0.077603):0.007480	((((OUT.Vitis:0.230275	OUT.Arabidopsis:0.563020):0.031337	OUT.Prunus:0.217343):0.061844	(OUT.Quillaja.B:0.106902	OUT.Quillaja.A:0.107938):0.068524):0.076515	(((CER.Phanera.B:0.055852	CER.Bauhinia.B:0.058427):0.023611	((CER.Phanera.A:0.053907	CER.Bauhinia.A:0.063174):0.019973	CER.Cercis:0.025465):0.004844):0.075989	(DET.Sindora.B:0.170935	DET.Sindora.A:0.157769):0.034670):0.007086):0.011110):0.071916);
((OUT.Quillaja.A:0.100676	OUT.Quillaja.B:0.108114):0.069302	((OUT.Vitis:0.237570	OUT.Arabidopsis:0.581413):0.030419	OUT.Prunus:0.217179):0.060912	((((CER.Phanera.A:0.058273	CER.Bauhinia.A:0.063855):0.022460	CER.Cercis:0.026744):0.005766	(CER.Bauhinia.B:0.063135	CER.Phanera.B:0.057405):0.022233):0.071588	((DET.Sindora.B:0.168892	DET.Sindora.A:0.161971):0.040920	((((CAE.Senna.A:0.108696	CAE.Chamaecrista.A:0.136909):0.024556	CAE.Acacia.A:0.178177):0.071759	((((PAP.Medicago.B:0.177260	PAP.Lotus.B:0.136607):0.027003	PAP.Phaseolus.B:0.162506):0.022890	PAP.Aeschynomene.B:0.156068):0.054887	(PAP.Aeschynomene.A:0.178318	((PAP.Medicago.A:0.176045	PAP.Lotus.A:0.140681):0.027864	PAP.Phaseolus.A:0.168017):0.028288):0.048810):0.028836):0.009686	((CAE.Chamaecrista.B:0.125966	CAE.Senna.B:0.098352):0.024911	CAE.Acacia.B:0.172955):0.071745):0.010110):0.007680):0.077741);
((((CAE.Senna.A:0.115306	CAE.Chamaecrista.A:0.134267):0.029357	CAE.Acacia.A:0.179416):0.072178	((PAP.Aeschynomene.A:0.168814	(PAP.Phaseolus.A:0.164675	(PAP.Lotus.A:0.138286	PAP.Medicago.A:0.185238):0.026333):0.022207):0.054369	(((PAP.Lotus.B:0.132409	PAP.Medicago.B:0.176366):0.024437	PAP.Phaseolus.B:0.158871):0.023950	PAP.Aeschynomene.B:0.158835):0.049959):0.025335):0.010702	(((((OUT.Arabidopsis:0.560372	OUT.Vitis:0.228065):0.036869	OUT.Prunus:0.216521):0.060739	(OUT.Quillaja.A:0.099740	OUT.Quillaja.B:0.104437):0.068450):0.073371	(((CER.Phanera.A:0.051682	CER.Bauhinia.A:0.063728):0.021009	CER.Cercis:0.027516):0.006010	(CER.Phanera.B:0.055665	CER.Bauhinia.B:0.055348):0.023733):0.072030):0.007663	(DET.Sindora.A:0.157301	DET.Sindora.B:0.165622):0.040933):0.009613	(CAE.Acacia.B:0.165881	(CAE.Senna.B:0.092534	CAE.Chamaecrista.B:0.120172):0.024946):0.073186);
((((OUT.Prunus:0.214624	(OUT.Arabidopsis:0.540672	OUT.Vitis:0.229662):0.034745):0.062887	(OUT.Quillaja.A:0.104084	OUT.Quillaja.B:0.106143):0.069071):0.074106	(((CER.Phanera.B:0.052980	CER.Bauhinia.B:0.062534):0.020356	(CER.Cercis:0.023973	(CER.Bauhinia.A:0.063130	CER.Phanera.A:0.053997):0.020443):0.005219):0.068770	(DET.Sindora.A:0.159564	DET.Sindora.B:0.163478):0.036368):0.008598):0.009385	(((PAP.Aeschynomene.A:0.175723	((PAP.Medicago.A:0.184303	PAP.Lotus.A:0.136320):0.027558	PAP.Phaseolus.A:0.162329):0.023955):0.053564	(PAP.Aeschynomene.B:0.161388	((PAP.Medicago.B:0.176170	PAP.Lotus.B:0.135034):0.022365	PAP.Phaseolus.B:0.155888):0.024850):0.049755):0.027394	(CAE.Acacia.A:0.177449	(CAE.Senna.A:0.107832	CAE.Chamaecrista.A:0.134763):0.023928):0.070512):0.010285	(CAE.Acacia.B:0.169043	(CAE.Chamaecrista.B:0.123933	CAE.Senna.B:0.097813):0.021717):0.074939);
((((((PAP.Lotus.A:0.140471	PAP.Medicago.A:0.186871):0.022794	PAP.Phaseolus.A:0.172860):0.026145	PAP.Aeschynomene.A:0.167354):0.051414	((PAP.Phaseolus.B:0.159606	(PAP.Lotus.B:0.138146	PAP.Medicago.B:0.177015):0.027126):0.023041	PAP.Aeschynomene.B:0.159700):0.050950):0.026051	((CAE.Chamaecrista.A:0.134133	CAE.Senna.A:0.114060):0.024859	CAE.Acacia.A:0.173667):0.075908):0.010728	(((((CER.Bauhinia.A:0.064089	CER.Phanera.A:0.057653):0.021948	CER.Cercis:0.026205):0.006216	(CER.Bauhinia.B:0.060341	CER.Phanera.B:0.054017):0.022396):0.071925	(DET.Sindora.B:0.173244	DET.Sindora.A:0.164080):0.032121):0.009205	((OUT.Prunus:0.216511	(OUT.Arabidopsis:0.558535	OUT.Vitis:0.231194):0.042114):0.053427	(OUT.Quillaja.B:0.108161	OUT.Quillaja.A:0.103579):0.070192):0.076574):0.009504	(CAE.Acacia.B:0.167261	(CAE.Senna.B:0.096269	CAE.Chamaecrista.B:0.127438):0.023847):0.073886);
(((((CER.Phanera.B:0.055197	CER.Bauhinia.B:0.060599):0.021445	((CER.Bauhinia.A:0.064145	CER.Phanera.A:0.056539):0.022537	CER.Cercis:0.028513):0.004666):0.071151	((OUT.Prunus:0.223377	(OUT.Arabidopsis:0.576331	OUT.Vitis:0.231423):0.035619):0.063974	(OUT.Quillaja.B:0.103671	OUT.Quillaja.A:0.106632):0.068557):0.073270):0.007748	(DET.Sindora.A:0.164313	DET.Sindora.B:0.166153):0.040956):0.009967	(CAE.Acacia.B:0.171605	(CAE.Chamaecrista.B:0.127186	CAE.Senna.B:0.100434):0.026228):0.075836	((CAE.Acacia.A:0.180138	(CAE.Chamaecrista.A:0.136291	CAE.Senna.A:0.114271):0.021824):0.078080	((PAP.Aeschynomene.B:0.161031	((PAP.Medicago.B:0.174761	PAP.Lotus.B:0.136651):0.024280	PAP.Phaseolus.B:0.165168):0.023436):0.052725	(PAP.Aeschynomene.A:0.173342	((PAP.Medicago.A:0.178223	PAP.Lotus.A:0.145971):0.021898	PAP.Phaseolus.A:0.165818):0.024147):0.048449):0.027496):0.008427);
((((OUT.Prunus:0.215963	(OUT.Arabidopsis:0.567797	OUT.Vitis:0.233406):0.032069):0.062238	(OUT.Quillaja.A:0.104361	OUT.Quillaja.B:0.110239):0.070253):0.075688	(((CAE.Senna.B:0.094315	CAE.Chamaecrista.B:0.125888):0.025812	CAE.Acacia.B:0.169794):0.072081	((((PAP.Phaseolus.B:0.156527	(PAP.Medicago.B:0.186505	PAP.Lotus.B:0.134679):0.025809):0.025549	PAP.Aeschynomene.B:0.164049):0.049387	(PAP.Aeschynomene.A:0.175122	((PAP.Medicago.A:0.178545	PAP.Lotus.A:0.148289):0.025497	PAP.Phaseolus.A:0.164387):0.024572):0.051223):0.025306	(CAE.Acacia.A:0.174949	(CAE.Senna.A:0.114693	CAE.Chamaecrista.A:0.131537):0.023225):0.076372):0.009624):0.009515):0.007758	((CER.Bauhinia.B:0.060851	CER.Phanera.B:0.054984):0.022783	(CER.Cercis:0.024730	(CER.Phanera.A:0.055507	CER.Bauhinia.A:0.065223):0.019987):0.003809):0.074148	(DET.Sindora.A:0.158349	DET.Sindora.B:0.169000):0.039112);
(((OUT.Quillaja.B:0.106524	OUT.Quillaja.A:0.106957):0.069282	(OUT.Prunus:0.216861	(OUT.Vitis:0.227415	OUT.Arabidopsis:0.551764):0.033116):0.066099):0.075883	((((CAE.Senna.A:0.106256	CAE.Chamaecrista.A:0.133809):0.025183	CAE.Acacia.A:0.171864):0.078983	((((PAP.Medicago.B:0.170385	PAP.Lotus.B:0.139206):0.026010	PAP.Phaseolus.B:0.159223):0.026023	PAP.Aeschynomene.B:0.159421):0.056414	((PAP.Phaseolus.A:0.159126	(PAP.Lotus.A:0.141826	PAP.Medicago.A:0.182606):0.024315):0.026268	PAP.Aeschynomene.A:0.177476):0.053553):0.022315):0.009692	(CAE.Acacia.B:0.167407	(CAE.Senna.B:0.097593	CAE.Chamaecrista.B:0.116981):0.023893):0.077559):0.010251	((DET.Sindora.A:0.157635	DET.Sindora.B:0.166098):0.036941	((CER.Phanera.B:0.055346	CER.Bauhinia.B:0.058448):0.023423	(CER.Cercis:0.027605	(CER.Phanera.A:0.057972	CER.Bauhinia.A:0.065389):0.022322):0.006541):0.070120):0.007287);
(((OUT.Prunus:0.213904	(OUT.Arabidopsis:0.568501	OUT.Vitis:0.229159):0.036445):0.060189	(OUT.Quillaja.B:0.105036	OUT.Quillaja.A:0.107546):0.066461):0.075817	((((((PAP.Medicago.B:0.175039	PAP.Lotus.B:0.132385):0.024151	PAP.Phaseolus.B:0.151197):0.024276	PAP.Aeschynomene.B:0.161572):0.051776	((PAP.Phaseolus.A:0.164847	(PAP.Medicago.A:0.183091	PAP.Lotus.A:0.147766):0.029111):0.023509	PAP.Aeschynomene.A:0.175232):0.054329):0.024294	(CAE.Acacia.A:0.180203	(CAE.Senna.A:0.100928	CAE.Chamaecrista.A:0.138333):0.026741):0.069891):0.008533	(CAE.Acacia.B:0.165596	(CAE.Chamaecrista.B:0.122714	CAE.Senna.B:0.095543):0.024918):0.074537):0.009246	((((CER.Phanera.A:0.053243	CER.Bauhinia.A:0.066828):0.021807	CER.Cercis:0.028230):0.005145	(CER.Bauhinia.B:0.061190	CER.Phanera.B:0.054242):0.023692):0.070196	(DET.Sindora.A:0.166272	DET.Sindora.B:0.167163):0.031892):0.008992);
(((((PAP.Medicago.A:0.181013	PAP.Lotus.A:0.142788):0.024770	PAP.Phaseolus.A:0.167010):0.023078	PAP.Aeschynomene.A:0.178971):0.052722	((PAP.Phaseolus.B:0.155187	(PAP.Lotus.B:0.135168	PAP.Medicago.B:0.179214):0.026332):0.026564	PAP.Aeschynomene.B:0.164051):0.052074):0.026887	((CAE.Senna.A:0.102966	CAE.Chamaecrista.A:0.134523):0.026681	CAE.Acacia.A:0.172077):0.077855	(((CAE.Senna.B:0.098030	CAE.Chamaecrista.B:0.128508):0.023008	CAE.Acacia.B:0.172583):0.070802	((((CER.Phanera.B:0.055756	CER.Bauhinia.B:0.059842):0.023991	((CER.Phanera.A:0.058169	CER.Bauhinia.A:0.063948):0.023172	CER.Cercis:0.026360):0.005518):0.071744	((OUT.Quillaja.B:0.108076	OUT.Quillaja.A:0.102217):0.070277	((OUT.Arabidopsis:0.573012	OUT.Vitis:0.221817):0.031332	OUT.Prunus:0.218035):0.064092):0.076521):0.007085	(DET.Sindora.B:0.172392	DET.Sindora.A:0.161282):0.036096):0.011256):0.008813);
(((CAE.Chamaecrista.A:0.135649	CAE.Senna.A:0.113245):0.026523	CAE.Acacia.A:0.186157):0.077813	(((PAP.Phaseolus.A:0.171244	(PAP.Medicago.A:0.180847	PAP.Lotus.A:0.146453):0.023704):0.024174	PAP.Aeschynomene.A:0.178085):0.053871	(PAP.Aeschynomene.B:0.160397	(PAP.Phaseolus.B:0.154694	(PAP.Medicago.B:0.183504	PAP.Lotus.B:0.133486):0.023521):0.025031):0.054593):0.026247	(((CAE.Chamaecrista.B:0.122537	CAE.Senna.B:0.101583):0.021788	CAE.Acacia.B:0.169868):0.076316	(((((CER.Phanera.A:0.058903	CER.Bauhinia.A:0.067733):0.021842	CER.Cercis:0.027317):0.004611	(CER.Bauhinia.B:0.058873	CER.Phanera.B:0.055740):0.025581):0.070244	(DET.Sindora.A:0.167067	DET.Sindora.B:0.172478):0.035383):0.010190	(((OUT.Arabidopsis:0.561632	OUT.Vitis:0.235350):0.034999	OUT.Prunus:0.219879):0.061779	(OUT.Quillaja.A:0.108649	OUT.Quillaja.B:0.111847):0.065215):0.077435):0.008524):0.010225);
((((CAE.Chamaecrista.A:0.133225	CAE.Senna.A:0.107694):0.028454	CAE.Acacia.A:0.171322):0.072048	(((PAP.Phaseolus.B:0.159502	(PAP.Lotus.B:0.138204	PAP.Medicago.B:0.175437):0.019543):0.025786	PAP.Aeschynomene.B:0.157943):0.051652	(((PAP.Lotus.A:0.142468	PAP.Medicago.A:0.178429):0.025661	PAP.Phaseolus.A:0.158523):0.026053	PAP.Aeschynomene.A:0.173300):0.050395):0.025000):0.010798	((((OUT.Arabidopsis:0.558243	OUT.Vitis:0.231203):0.033249	OUT.Prunus:0.220368):0.060537	(OUT.Quillaja.A:0.104383	OUT.Quillaja.B:0.105542):0.067495):0.074028	(((CER.Phanera.B:0.053471	CER.Bauhinia.B:0.059762):0.022587	(CER.Cercis:0.027307	(CER.Bauhinia.A:0.064089	CER.Phanera.A:0.053423):0.021207):0.006599):0.073459	(DET.Sindora.B:0.168480	DET.Sindora.A:0.163385):0.036985):0.007629):0.009207	((CAE.Chamaecrista.B:0.120598	CAE.Senna.B:0.099717):0.024890	CAE.Acacia.B:0.162626):0.074071);
(((OUT.Quillaja.A:0.103703	OUT.Quillaja.B:0.102515):0.067548	(OUT.Prunus:0.216925	(OUT.Vitis:0.241093	OUT.Arabidopsis:0.565804):0.034223):0.064975):0.079594	((DET.Sindora.A:0.161652	DET.Sindora.B:0.167810):0.035746	((CER.Bauhinia.B:0.058106	CER.Phanera.B:0.053688):0.024540	((CER.Phanera.A:0.060539	CER.Bauhinia.A:0.062585):0.021698	CER.Cercis:0.027272):0.006220):0.073118):0.007627	((((((PAP.Lotus.B:0.141118	PAP.Medicago.B:0.176731):0.026353	PAP.Phaseolus.B:0.160342):0.025955	PAP.Aeschynomene.B:0.159154):0.053552	((PAP.Phaseolus.A:0.163522	(PAP.Medicago.A:0.182384	PAP.Lotus.A:0.139327):0.024186):0.025718	PAP.Aeschynomene.A:0.172865):0.052454):0.027997	(CAE.Acacia.A:0.175182	(CAE.Chamaecrista.A:0.136385	CAE.Senna.A:0.107098):0.026822):0.072514):0.011832	((CAE.Senna.B:0.100094	CAE.Chamaecrista.B:0.122134):0.023837	CAE.Acacia.B:0.169097):0.074992):0.008865);
((DET.Sindora.B:0.168784	DET.Sindora.A:0.163846):0.036519	((((CAE.Chamaecrista.B:0.127114	CAE.Senna.B:0.097952):0.024085	CAE.Acacia.B:0.170616):0.075887	(((CAE.Senna.A:0.110460	CAE.Chamaecrista.A:0.131512):0.024499	CAE.Acacia.A:0.170787):0.077413	((((PAP.Lotus.B:0.132759	PAP.Medicago.B:0.181616):0.027678	PAP.Phaseolus.B:0.159747):0.024345	PAP.Aeschynomene.B:0.158794):0.053932	(PAP.Aeschynomene.A:0.171990	((PAP.Lotus.A:0.142076	PAP.Medicago.A:0.178003):0.029180	PAP.Phaseolus.A:0.164508):0.024019):0.051690):0.024890):0.008723):0.010241	(((OUT.Vitis:0.226009	OUT.Arabidopsis:0.557452):0.033973	OUT.Prunus:0.211536):0.065019	(OUT.Quillaja.B:0.107636	OUT.Quillaja.A:0.106800):0.069121):0.073541):0.008055	(((CER.Phanera.A:0.056552	CER.Bauhinia.A:0.066287):0.021993	CER.Cercis:0.025183):0.005213	(CER.Bauhinia.B:0.058469	CER.Phanera.B:0.051850):0.021202):0.070143);
(((CAE.Acacia.A:0.172302	(CAE.Senna.A:0.109111	CAE.Chamaecrista.A:0.137503):0.028205):0.071368	((((PAP.Medicago.A:0.179714	PAP.Lotus.A:0.137972):0.024540	PAP.Phaseolus.A:0.163288):0.023657	PAP.Aeschynomene.A:0.176364):0.054165	(PAP.Aeschynomene.B:0.157350	(PAP.Phaseolus.B:0.157232	(PAP.Lotus.B:0.130460	PAP.Medicago.B:0.174514):0.022863):0.023204):0.052548):0.024824):0.009431	(((DET.Sindora.B:0.170868	DET.Sindora.A:0.161293):0.034870	(((CER.Phanera.A:0.054050	CER.Bauhinia.A:0.064380):0.022163	CER.Cercis:0.027698):0.004808	(CER.Bauhinia.B:0.059470	CER.Phanera.B:0.053223):0.021470):0.070373):0.009149	(((OUT.Vitis:0.233900	OUT.Arabidopsis:0.563860):0.034615	OUT.Prunus:0.218612):0.061382	(OUT.Quillaja.A:0.102703	OUT.Quillaja.B:0.103840):0.068056):0.074833):0.009451	(CAE.Acacia.B:0.165842	(CAE.Senna.B:0.102155	CAE.Chamaecrista.B:0.122448):0.024143):0.070767);
((PAP.Lotus.B:0.129306	PAP.Medicago.B:0.175937):0.023484	(PAP.Aeschynomene.B:0.154194	(((((((CER.Phanera.B:0.052266	CER.Bauhinia.B:0.058573):0.020992	((CER.Phanera.A:0.055383	CER.Bauhinia.A:0.063514):0.022072	CER.Cercis:0.027132):0.005869):0.070715	(DET.Sindora.B:0.167209	DET.Sindora.A:0.163594):0.032556):0.006941	((OUT.Prunus:0.219980	(OUT.Arabidopsis:0.554176	OUT.Vitis:0.224763):0.037076):0.060608	(OUT.Quillaja.A:0.104737	OUT.Quillaja.B:0.104192):0.066171):0.077271):0.010443	(CAE.Acacia.B:0.173840	(CAE.Chamaecrista.B:0.121342	CAE.Senna.B:0.104511):0.022636):0.071800):0.008358	(CAE.Acacia.A:0.166894	(CAE.Senna.A:0.105571	CAE.Chamaecrista.A:0.135260):0.026632):0.073408):0.024710	(((PAP.Lotus.A:0.138999	PAP.Medicago.A:0.181684):0.024964	PAP.Phaseolus.A:0.164022):0.024287	PAP.Aeschynomene.A:0.177752):0.051924):0.051684):0.026152	PAP.Phaseolus.B:0.156431);
((DET.Sindora.A:0.163408	DET.Sindora.B:0.160795):0.037890	(((CAE.Chamaecrista.B:0.123751	CAE.Senna.B:0.101901):0.022225	CAE.Acacia.B:0.164497):0.072269	(((PAP.Aeschynomene.A:0.166850	((PAP.Medicago.A:0.184393	PAP.Lotus.A:0.140421):0.026404	PAP.Phaseolus.A:0.153491):0.025950):0.055359	(PAP.Aeschynomene.B:0.164237	(PAP.Phaseolus.B:0.156430	(PAP.Medicago.B:0.173666	PAP.Lotus.B:0.131619):0.029291):0.024718):0.048523):0.023342	(CAE.Acacia.A:0.179665	(CAE.Senna.A:0.112973	CAE.Chamaecrista.A:0.134689):0.023429):0.077913):0.010123):0.009510	(((CER.Cercis:0.027295	(CER.Bauhinia.A:0.067048	CER.Phanera.A:0.057057):0.019860):0.005519	(CER.Bauhinia.B:0.058553	CER.Phanera.B:0.055038):0.023075):0.074793	((OUT.Quillaja.B:0.107448	OUT.Quillaja.A:0.099580):0.069302	((OUT.Vitis:0.230789	OUT.Arabidopsis:0.569395):0.034925	OUT.Prunus:0.217200):0.060016):0.068932):0.009172);
((DET.Sindora.B:0.169588	DET.Sindora.A:0.163268):0.033433	(((CAE.Acacia.B:0.169636	(CAE.Senna.B:0.098974	CAE.Chamaecrista.B:0.127791):0.023412):0.071255	(((CAE.Chamaecrista.A:0.134244	CAE.Senna.A:0.108820):0.027195	CAE.Acacia.A:0.170913):0.073896	((((PAP.Medicago.A:0.187832	PAP.Lotus.A:0.140978):0.027563	PAP.Phaseolus.A:0.160569):0.024627	PAP.Aeschynomene.A:0.179151):0.051645	((PAP.Phaseolus.B:0.155304	(PAP.Medicago.B:0.174387	PAP.Lotus.B:0.131486):0.025589):0.022970	PAP.Aeschynomene.B:0.157318):0.054259):0.024463):0.008667):0.010216	(((OUT.Vitis:0.233599	OUT.Arabidopsis:0.575157):0.035640	OUT.Prunus:0.218780):0.063401	(OUT.Quillaja.A:0.106513	OUT.Quillaja.B:0.112658):0.068285):0.076633):0.008281	((CER.Bauhinia.B:0.058454	CER.Phanera.B:0.052737):0.023264	(CER.Cercis:0.027877	(CER.Bauhinia.A:0.061734	CER.Phanera.A:0.056974):0.020447):0.006219):0.070034);
((((OUT.Quillaja.B:0.105762	OUT.Quillaja.A:0.105178):0.068271	((OUT.Vitis:0.228730	OUT.Arabidopsis:0.558258):0.031581	OUT.Prunus:0.215843):0.058493):0.075457	((((CAE.Senna.A:0.110609	CAE.Chamaecrista.A:0.134581):0.023577	CAE.Acacia.A:0.171545):0.072631	((((PAP.Lotus.A:0.146846	PAP.Medicago.A:0.181279):0.025748	PAP.Phaseolus.A:0.161045):0.024561	PAP.Aeschynomene.A:0.173807):0.054176	(((PAP.Medicago.B:0.171903	PAP.Lotus.B:0.130852):0.025045	PAP.Phaseolus.B:0.156858):0.023654	PAP.Aeschynomene.B:0.159088):0.049803):0.024975):0.009439	((CAE.Chamaecrista.B:0.123086	CAE.Senna.B:0.098873):0.023758	CAE.Acacia.B:0.169598):0.073459):0.010320):0.008839	((CER.Cercis:0.025506	(CER.Bauhinia.A:0.060986	CER.Phanera.A:0.056315):0.022145):0.005944	(CER.Phanera.B:0.050699	CER.Bauhinia.B:0.057164):0.021987):0.068956	(DET.Sindora.A:0.160280	DET.Sindora.B:0.167502):0.032911);
((((PAP.Lotus.B:0.135873	PAP.Medicago.B:0.179620):0.024153	PAP.Phaseolus.B:0.159808):0.022700	PAP.Aeschynomene.B:0.164371):0.051129	(((PAP.Medicago.A:0.186770	PAP.Lotus.A:0.139143):0.022172	PAP.Phaseolus.A:0.164088):0.026054	PAP.Aeschynomene.A:0.175795):0.051685	(((CAE.Chamaecrista.A:0.136863	CAE.Senna.A:0.108288):0.023367	CAE.Acacia.A:0.172182):0.077649	(((((OUT.Arabidopsis:0.571003	OUT.Vitis:0.241641):0.034076	OUT.Prunus:0.225649):0.058886	(OUT.Quillaja.B:0.108120	OUT.Quillaja.A:0.107302):0.070513):0.073826	((((CER.Bauhinia.A:0.062631	CER.Phanera.A:0.053657):0.022070	CER.Cercis:0.026957):0.005969	(CER.Phanera.B:0.055914	CER.Bauhinia.B:0.058426):0.023211):0.069806	(DET.Sindora.B:0.173031	DET.Sindora.A:0.166568):0.033967):0.009865):0.009475	(CAE.Acacia.B:0.168050	(CAE.Chamaecrista.B:0.122196	CAE.Senna.B:0.095695):0.026240):0.072830):0.010815):0.024798);
((CAE.Acacia.A:0.167800	(CAE.Senna.A:0.108727	CAE.Chamaecrista.A:0.132485):0.023793):0.075383	(((CAE.Senna.B:0.091609	CAE.Chamaecrista.B:0.120340):0.022966	CAE.Acacia.B:0.166689):0.077653	((((CER.Bauhinia.B:0.059363	CER.Phanera.B:0.055120):0.024266	(CER.Cercis:0.026061	(CER.Bauhinia.A:0.063721	CER.Phanera.A:0.052754):0.022002):0.004875):0.067341	(DET.Sindora.B:0.168996	DET.Sindora.A:0.160136):0.034682):0.007984	((OUT.Quillaja.A:0.099319	OUT.Quillaja.B:0.103171):0.068052	((OUT.Arabidopsis:0.564363	OUT.Prunus:0.194849):0.026336	OUT.Vitis:0.250622):0.065145):0.079210):0.008740):0.011826	(((PAP.Phaseolus.A:0.166273	(PAP.Medicago.A:0.186242	PAP.Lotus.A:0.140259):0.023642):0.023420	PAP.Aeschynomene.A:0.171957):0.055150	(PAP.Aeschynomene.B:0.159278	(PAP.Phaseolus.B:0.157959	(PAP.Medicago.B:0.177228	PAP.Lotus.B:0.137521):0.024916):0.023232):0.049649):0.024612);
((((CER.Cercis:0.027056	(CER.Bauhinia.A:0.059620	CER.Phanera.A:0.053742):0.020633):0.005428	(CER.Bauhinia.B:0.058930	CER.Phanera.B:0.051520):0.021169):0.071438	(DET.Sindora.A:0.158047	DET.Sindora.B:0.160573):0.035240):0.007121	((((((PAP.Medicago.A:0.183725	PAP.Lotus.A:0.136366):0.025880	PAP.Phaseolus.A:0.160975):0.024606	PAP.Aeschynomene.A:0.174299):0.050158	(((PAP.Medicago.B:0.177715	PAP.Lotus.B:0.137087):0.022242	PAP.Phaseolus.B:0.158124):0.025639	PAP.Aeschynomene.B:0.160042):0.047432):0.025794	(CAE.Acacia.A:0.170037	(CAE.Senna.A:0.106731	CAE.Chamaecrista.A:0.132233):0.027301):0.072679):0.009039	((CAE.Chamaecrista.B:0.122495	CAE.Senna.B:0.098445):0.020438	CAE.Acacia.B:0.163133):0.071611):0.010830	((OUT.Quillaja.A:0.103252	OUT.Quillaja.B:0.105476):0.066522	(OUT.Prunus:0.212127	(OUT.Vitis:0.229156	OUT.Arabidopsis:0.567471):0.033204):0.065103):0.072626);
(PAP.Phaseolus.A:0.160175	(PAP.Medicago.A:0.180258	PAP.Lotus.A:0.146046):0.026232	(((((((DET.Sindora.B:0.170655	DET.Sindora.A:0.164225):0.033015	((CER.Phanera.B:0.053078	CER.Bauhinia.B:0.061510):0.020719	((CER.Bauhinia.A:0.063861	CER.Phanera.A:0.052677):0.020989	CER.Cercis:0.026613):0.005934):0.075707):0.006976	((OUT.Quillaja.A:0.111541	OUT.Quillaja.B:0.104292):0.069173	(OUT.Prunus:0.219829	(OUT.Arabidopsis:0.572557	OUT.Vitis:0.232494):0.033882):0.062849):0.079508):0.010566	((CAE.Chamaecrista.B:0.126297	CAE.Senna.B:0.104478):0.022947	CAE.Acacia.B:0.170652):0.072325):0.010192	(CAE.Acacia.A:0.176833	(CAE.Chamaecrista.A:0.131686	CAE.Senna.A:0.108699):0.028337):0.073717):0.025582	(((PAP.Medicago.B:0.187394	PAP.Lotus.B:0.133390):0.024490	PAP.Phaseolus.B:0.158464):0.023931	PAP.Aeschynomene.B:0.164876):0.049465):0.048497	PAP.Aeschynomene.A:0.180753):0.025577);
(PAP.Aeschynomene.B:0.160840	((PAP.Lotus.B:0.141338	PAP.Medicago.B:0.184790):0.024300	PAP.Phaseolus.B:0.155433):0.023841	((((CAE.Senna.A:0.106894	CAE.Chamaecrista.A:0.133439):0.026021	CAE.Acacia.A:0.178584):0.074470	((((DET.Sindora.A:0.161192	DET.Sindora.B:0.172553):0.037106	(((CER.Phanera.A:0.055130	CER.Bauhinia.A:0.067629):0.022134	CER.Cercis:0.026198):0.005930	(CER.Phanera.B:0.054223	CER.Bauhinia.B:0.059233):0.020853):0.070646):0.007994	((OUT.Quillaja.A:0.102166	OUT.Quillaja.B:0.106013):0.070644	((OUT.Arabidopsis:0.580736	OUT.Vitis:0.239827):0.030532	OUT.Prunus:0.216735):0.062019):0.076563):0.010318	((CAE.Senna.B:0.098258	CAE.Chamaecrista.B:0.124585):0.024470	CAE.Acacia.B:0.168372):0.070034):0.009793):0.025579	(((PAP.Medicago.A:0.184431	PAP.Lotus.A:0.139095):0.026525	PAP.Phaseolus.A:0.161081):0.024741	PAP.Aeschynomene.A:0.168797):0.051272):0.050002);
((((CER.Cercis:0.026452	(CER.Bauhinia.A:0.062847	CER.Phanera.A:0.052977):0.022569):0.006540	(CER.Bauhinia.B:0.059764	CER.Phanera.B:0.050609):0.021305):0.071469	(DET.Sindora.B:0.175026	DET.Sindora.A:0.161837):0.032872):0.006152	(((CAE.Acacia.A:0.178653	(CAE.Senna.A:0.101681	CAE.Chamaecrista.A:0.131922):0.025636):0.070990	((((PAP.Medicago.B:0.174218	PAP.Lotus.B:0.143532):0.023001	PAP.Phaseolus.B:0.153244):0.025480	PAP.Aeschynomene.B:0.161766):0.052235	(((PAP.Medicago.A:0.186897	PAP.Lotus.A:0.138717):0.027747	PAP.Phaseolus.A:0.158230):0.022222	PAP.Aeschynomene.A:0.174826):0.051935):0.025985):0.010851	(CAE.Acacia.B:0.172855	(CAE.Chamaecrista.B:0.122516	CAE.Senna.B:0.091658):0.025320):0.073087):0.009636	((OUT.Prunus:0.217282	(OUT.Vitis:0.223468	OUT.Arabidopsis:0.572500):0.035688):0.059775	(OUT.Quillaja.A:0.105616	OUT.Quillaja.B:0.109110):0.067023):0.079870);
((((CAE.Senna.B:0.098155	CAE.Chamaecrista.B:0.128349):0.023228	CAE.Acacia.B:0.169959):0.070352	(((PAP.Aeschynomene.B:0.164369	((PAP.Lotus.B:0.135892	PAP.Medicago.B:0.173713):0.023736	PAP.Phaseolus.B:0.151270):0.026954):0.048254	(((PAP.Lotus.A:0.145605	PAP.Medicago.A:0.179336):0.026786	PAP.Phaseolus.A:0.159866):0.022116	PAP.Aeschynomene.A:0.175882):0.051423):0.026165	(CAE.Acacia.A:0.170249	(CAE.Senna.A:0.105267	CAE.Chamaecrista.A:0.128681):0.028048):0.072043):0.009438):0.011493	(DET.Sindora.A:0.160135	DET.Sindora.B:0.169127):0.036584	(((OUT.Quillaja.B:0.105647	OUT.Quillaja.A:0.106116):0.065412	((OUT.Vitis:0.228153	OUT.Arabidopsis:0.568234):0.031757	OUT.Prunus:0.222366):0.062220):0.067921	((CER.Cercis:0.025201	(CER.Bauhinia.A:0.064116	CER.Phanera.A:0.052868):0.019561):0.005098	(CER.Bauhinia.B:0.059215	CER.Phanera.B:0.053669):0.022566):0.070785):0.007770);
(((CAE.Senna.A:0.103789	CAE.Chamaecrista.A:0.133380):0.023422	CAE.Acacia.A:0.175082):0.076774	(((PAP.Phaseolus.B:0.155101	(PAP.Lotus.B:0.135509	PAP.Medicago.B:0.175673):0.022243):0.023884	PAP.Aeschynomene.B:0.156669):0.052999	(((PAP.Lotus.A:0.134423	PAP.Medicago.A:0.186803):0.024063	PAP.Phaseolus.A:0.165973):0.022574	PAP.Aeschynomene.A:0.173750):0.053908):0.025507	(((CAE.Chamaecrista.B:0.124162	CAE.Senna.B:0.099880):0.023941	CAE.Acacia.B:0.162346):0.072838	(((((CER.Phanera.A:0.054722	CER.Bauhinia.A:0.062908):0.020256	CER.Cercis:0.025999):0.005136	(CER.Phanera.B:0.053828	CER.Bauhinia.B:0.060650):0.023573):0.074654	(DET.Sindora.B:0.165548	DET.Sindora.A:0.161018):0.034614):0.007983	(((OUT.Arabidopsis:0.561839	OUT.Vitis:0.232998):0.028031	OUT.Prunus:0.219816):0.061740	(OUT.Quillaja.B:0.104523	OUT.Quillaja.A:0.099457):0.062969):0.074153):0.009382):0.009667);
(PAP.Phaseolus.B:0.154083	((((((((OUT.Quillaja.A:0.099909	OUT.Quillaja.B:0.108196):0.064378	(OUT.Prunus:0.211539	(OUT.Arabidopsis:0.572403	OUT.Vitis:0.231821):0.034114):0.065761):0.073592	((CER.Cercis:0.027205	(CER.Bauhinia.A:0.066602	CER.Phanera.A:0.053942):0.021000):0.005838	(CER.Phanera.B:0.054162	CER.Bauhinia.B:0.058041):0.022462):0.067941):0.007878	(DET.Sindora.B:0.168335	DET.Sindora.A:0.162374):0.039219):0.009941	((CAE.Senna.B:0.096154	CAE.Chamaecrista.B:0.122961):0.025953	CAE.Acacia.B:0.169426):0.071033):0.008905	((CAE.Senna.A:0.109244	CAE.Chamaecrista.A:0.137439):0.024003	CAE.Acacia.A:0.181524):0.075263):0.024796	((PAP.Phaseolus.A:0.164784	(PAP.Lotus.A:0.138025	PAP.Medicago.A:0.178210):0.023324):0.023921	PAP.Aeschynomene.A:0.172784):0.054513):0.048035	PAP.Aeschynomene.B:0.158727):0.022792	(PAP.Lotus.B:0.136504	PAP.Medicago.B:0.173078):0.028882);
((CAE.Acacia.A:0.171316	(CAE.Chamaecrista.A:0.130687	CAE.Senna.A:0.105516):0.027880):0.076624	(((PAP.Phaseolus.A:0.164254	(PAP.Medicago.A:0.189723	PAP.Lotus.A:0.136103):0.024895):0.026170	PAP.Aeschynomene.A:0.179598):0.054776	(PAP.Aeschynomene.B:0.154173	((PAP.Medicago.B:0.182066	PAP.Lotus.B:0.134494):0.022959	PAP.Phaseolus.B:0.158332):0.022875):0.051106):0.025696	(((((CER.Phanera.B:0.053400	CER.Bauhinia.B:0.059356):0.022462	(CER.Cercis:0.026833	(CER.Bauhinia.A:0.064068	CER.Phanera.A:0.055459):0.019966):0.005058):0.069877	(DET.Sindora.A:0.167399	DET.Sindora.B:0.169717):0.033899):0.008816	((OUT.Quillaja.A:0.103521	OUT.Quillaja.B:0.111611):0.070204	((OUT.Arabidopsis:0.568453	OUT.Vitis:0.217333):0.034758	OUT.Prunus:0.211882):0.062551):0.077855):0.010518	(CAE.Acacia.B:0.168117	(CAE.Senna.B:0.096912	CAE.Chamaecrista.B:0.123245):0.026386):0.073275):0.009636);
((((CAE.Acacia.A:0.171532	(CAE.Chamaecrista.A:0.131439	CAE.Senna.A:0.102661):0.027694):0.079515	(((PAP.Phaseolus.B:0.160914	(PAP.Lotus.B:0.135289	PAP.Medicago.B:0.168721):0.023954):0.021866	PAP.Aeschynomene.B:0.154435):0.052507	(((PAP.Lotus.A:0.138217	PAP.Medicago.A:0.180775):0.026288	PAP.Phaseolus.A:0.157565):0.022958	PAP.Aeschynomene.A:0.171325):0.054274):0.023097):0.009564	(((OUT.Prunus:0.219022	(OUT.Vitis:0.227175	OUT.Arabidopsis:0.572503):0.028027):0.065099	(OUT.Quillaja.B:0.105579	OUT.Quillaja.A:0.103302):0.069294):0.072793	(((CER.Bauhinia.B:0.058823	CER.Phanera.B:0.052824):0.022901	(CER.Cercis:0.025694	(CER.Bauhinia.A:0.064692	CER.Phanera.A:0.054638):0.020675):0.005058):0.070578	(DET.Sindora.B:0.161955	DET.Sindora.A:0.164500):0.037372):0.009845):0.010064):0.074152	(CAE.Chamaecrista.B:0.124192	CAE.Senna.B:0.098576):0.024600	CAE.Acacia.B:0.167040);
(((CAE.Senna.B:0.098056	CAE.Chamaecrista.B:0.120300):0.023230	CAE.Acacia.B:0.166047):0.073706	(((PAP.Aeschynomene.B:0.160942	(PAP.Phaseolus.B:0.161483	(PAP.Lotus.B:0.131465	PAP.Medicago.B:0.180596):0.022898):0.023862):0.050499	(((PAP.Medicago.A:0.181503	PAP.Lotus.A:0.146390):0.024275	PAP.Phaseolus.A:0.166884):0.023221	PAP.Aeschynomene.A:0.174596):0.054446):0.026556	((CAE.Senna.A:0.107385	CAE.Chamaecrista.A:0.136920):0.024169	CAE.Acacia.A:0.174002):0.074646):0.011106	((((CER.Cercis:0.025297	(CER.Bauhinia.A:0.060588	CER.Phanera.A:0.055512):0.021173):0.005002	(CER.Phanera.B:0.053347	CER.Bauhinia.B:0.059798):0.024240):0.068524	(DET.Sindora.B:0.160784	DET.Sindora.A:0.160018):0.035434):0.007208	(((OUT.Vitis:0.231992	OUT.Arabidopsis:0.551753):0.031741	OUT.Prunus:0.217634):0.066535	(OUT.Quillaja.B:0.105191	OUT.Quillaja.A:0.105801):0.068634):0.072934):0.010759);
(((PAP.Lotus.A:0.142693	PAP.Medicago.A:0.184027):0.022368	PAP.Phaseolus.A:0.167001):0.027044	PAP.Aeschynomene.A:0.176864	((((CAE.Acacia.B:0.162650	(CAE.Chamaecrista.B:0.118204	CAE.Senna.B:0.101429):0.024119):0.073744	((((OUT.Arabidopsis:0.545210	OUT.Vitis:0.232993):0.036895	OUT.Prunus:0.217089):0.059840	(OUT.Quillaja.A:0.102674	OUT.Quillaja.B:0.104114):0.065457):0.071421	(((CER.Cercis:0.025700	(CER.Phanera.A:0.055751	CER.Bauhinia.A:0.064903):0.021216):0.006069	(CER.Bauhinia.B:0.057465	CER.Phanera.B:0.052741):0.023601):0.067229	(DET.Sindora.A:0.151111	DET.Sindora.B:0.169101):0.037520):0.007697):0.009533):0.010643	(CAE.Acacia.A:0.175996	(CAE.Chamaecrista.A:0.131811	CAE.Senna.A:0.104490):0.024945):0.073185):0.025959	((PAP.Phaseolus.B:0.152642	(PAP.Medicago.B:0.170319	PAP.Lotus.B:0.139446):0.023861):0.021647	PAP.Aeschynomene.B:0.164498):0.051925):0.054629);
((((PAP.Phaseolus.B:0.158804	(PAP.Lotus.B:0.134578	PAP.Medicago.B:0.173663):0.029389):0.020945	PAP.Aeschynomene.B:0.167538):0.051065	(((PAP.Medicago.A:0.181009	PAP.Lotus.A:0.148911):0.023134	PAP.Phaseolus.A:0.161490):0.023891	PAP.Aeschynomene.A:0.175709):0.050588):0.023851	((((((CER.Phanera.A:0.055030	CER.Bauhinia.A:0.064371):0.022203	CER.Cercis:0.026252):0.006087	(CER.Bauhinia.B:0.059633	CER.Phanera.B:0.054139):0.023286):0.071795	(DET.Sindora.A:0.165398	DET.Sindora.B:0.171596):0.033408):0.007709	((OUT.Prunus:0.213819	(OUT.Arabidopsis:0.562924	OUT.Vitis:0.233553):0.032593):0.067323	(OUT.Quillaja.A:0.102373	OUT.Quillaja.B:0.105251):0.067140):0.075800):0.009390	((CAE.Senna.B:0.095599	CAE.Chamaecrista.B:0.124216):0.022447	CAE.Acacia.B:0.173681):0.074024):0.010444	((CAE.Chamaecrista.A:0.129832	CAE.Senna.A:0.106969):0.026580	CAE.Acacia.A:0.178500):0.077291);
(((PAP.Medicago.B:0.172673	PAP.Lotus.B:0.139419):0.023485	PAP.Phaseolus.B:0.156782):0.024220	PAP.Aeschynomene.B:0.161634	((((((((CER.Bauhinia.A:0.065084	CER.Phanera.A:0.056667):0.021589	CER.Cercis:0.027993):0.006561	(CER.Bauhinia.B:0.059954	CER.Phanera.B:0.054802):0.021833):0.067845	(DET.Sindora.A:0.157326	DET.Sindora.B:0.169745):0.036109):0.008985	((OUT.Quillaja.B:0.104470	OUT.Quillaja.A:0.107570):0.067227	(OUT.Prunus:0.222547	(OUT.Arabidopsis:0.567355	OUT.Vitis:0.230584):0.036120):0.060934):0.081080):0.009439	(CAE.Acacia.B:0.168840	(CAE.Chamaecrista.B:0.122764	CAE.Senna.B:0.091907):0.024482):0.073611):0.009602	((CAE.Chamaecrista.A:0.135027	CAE.Senna.A:0.111013):0.024573	CAE.Acacia.A:0.178073):0.076150):0.025177	(PAP.Aeschynomene.A:0.172311	(PAP.Phaseolus.A:0.162173	(PAP.Lotus.A:0.139880	PAP.Medicago.A:0.185836):0.022491):0.023636):0.053348):0.051566);
((((((PAP.Phaseolus.A:0.164944	(PAP.Medicago.A:0.183395	PAP.Lotus.A:0.138994):0.025053):0.022721	PAP.Aeschynomene.A:0.167304):0.051004	((PAP.Phaseolus.B:0.151323	(PAP.Medicago.B:0.171561	PAP.Lotus.B:0.136324):0.023698):0.023942	PAP.Aeschynomene.B:0.152369):0.050766):0.026007	((CAE.Senna.A:0.109625	CAE.Chamaecrista.A:0.125476):0.023791	CAE.Acacia.A:0.173545):0.076123):0.009337	((CAE.Senna.B:0.097310	CAE.Chamaecrista.B:0.121447):0.023680	CAE.Acacia.B:0.164245):0.072049):0.010180	(((OUT.Prunus:0.209651	(OUT.Vitis:0.224995	OUT.Arabidopsis:0.555450):0.031721):0.058429	(OUT.Quillaja.B:0.100519	OUT.Quillaja.A:0.103371):0.069604):0.071610	(((CER.Phanera.A:0.053074	CER.Bauhinia.A:0.063887):0.020707	CER.Cercis:0.027437):0.005223	(CER.Bauhinia.B:0.057134	CER.Phanera.B:0.050706):0.022168):0.070743):0.006619	(DET.Sindora.A:0.165341	DET.Sindora.B:0.165296):0.034758);
((((PAP.Medicago.B:0.180463	PAP.Lotus.B:0.139672):0.023651	PAP.Phaseolus.B:0.155393):0.022962	PAP.Aeschynomene.B:0.165604):0.051160	((PAP.Phaseolus.A:0.162562	(PAP.Medicago.A:0.183792	PAP.Lotus.A:0.146052):0.026633):0.025127	PAP.Aeschynomene.A:0.170397):0.052050	((((((CER.Phanera.B:0.053887	CER.Bauhinia.B:0.058908):0.022119	((CER.Bauhinia.A:0.062982	CER.Phanera.A:0.054420):0.021425	CER.Cercis:0.027805):0.006836):0.068467	(DET.Sindora.B:0.171343	DET.Sindora.A:0.163988):0.032220):0.007522	((OUT.Quillaja.A:0.107525	OUT.Quillaja.B:0.102416):0.066549	((OUT.Prunus:0.211847	OUT.Vitis:0.246295):0.025103	OUT.Arabidopsis:0.583466):0.049221):0.076977):0.009605	(CAE.Acacia.B:0.169735	(CAE.Senna.B:0.101346	CAE.Chamaecrista.B:0.125529):0.021887):0.073125):0.009496	((CAE.Chamaecrista.A:0.131412	CAE.Senna.A:0.104801):0.026565	CAE.Acacia.A:0.177205):0.075697):0.027450);
(((DET.Sindora.A:0.168051	DET.Sindora.B:0.167798):0.034173	(((CER.Bauhinia.A:0.066408	CER.Phanera.A:0.055800):0.020664	CER.Cercis:0.025492):0.006924	(CER.Phanera.B:0.056394	CER.Bauhinia.B:0.061922):0.023813):0.071336):0.009745	((OUT.Prunus:0.219612	(OUT.Vitis:0.237480	OUT.Arabidopsis:0.576225):0.035620):0.059613	(OUT.Quillaja.A:0.106830	OUT.Quillaja.B:0.112765):0.071074):0.077404	((((CAE.Senna.A:0.108929	CAE.Chamaecrista.A:0.132870):0.027616	CAE.Acacia.A:0.174484):0.073515	((((PAP.Medicago.B:0.170710	PAP.Lotus.B:0.135989):0.025852	PAP.Phaseolus.B:0.156654):0.024005	PAP.Aeschynomene.B:0.160322):0.052796	((PAP.Phaseolus.A:0.160923	(PAP.Lotus.A:0.143308	PAP.Medicago.A:0.179070):0.027640):0.023492	PAP.Aeschynomene.A:0.173510):0.053333):0.026700):0.011281	((CAE.Chamaecrista.B:0.120613	CAE.Senna.B:0.098886):0.023014	CAE.Acacia.B:0.174392):0.073674):0.007906);
(((((CAE.Chamaecrista.B:0.125387	CAE.Senna.B:0.101169):0.024801	CAE.Acacia.B:0.167537):0.074877	((((CER.Bauhinia.B:0.060131	CER.Phanera.B:0.052890):0.024762	((CER.Phanera.A:0.055916	CER.Bauhinia.A:0.065083):0.020805	CER.Cercis:0.026315):0.004870):0.074469	(DET.Sindora.B:0.167570	DET.Sindora.A:0.159564):0.035247):0.009931	((OUT.Quillaja.A:0.100581	OUT.Quillaja.B:0.108458):0.068774	((OUT.Arabidopsis:0.576394	OUT.Vitis:0.222497):0.034094	OUT.Prunus:0.219342):0.063273):0.075317):0.007787):0.012007	(CAE.Acacia.A:0.180394	(CAE.Senna.A:0.110161	CAE.Chamaecrista.A:0.136974):0.025861):0.077587):0.023160	(((PAP.Medicago.B:0.173350	PAP.Lotus.B:0.132595):0.027285	PAP.Phaseolus.B:0.160503):0.025513	PAP.Aeschynomene.B:0.156610):0.047118	(((PAP.Medicago.A:0.180732	PAP.Lotus.A:0.140352):0.024294	PAP.Phaseolus.A:0.166640):0.023248	PAP.Aeschynomene.A:0.177176):0.054962);
(((OUT.Arabidopsis:0.565889	OUT.Vitis:0.232880):0.031349	OUT.Prunus:0.218962):0.065123	(OUT.Quillaja.A:0.106034	OUT.Quillaja.B:0.103643):0.071903	(((CER.Phanera.B:0.053603	CER.Bauhinia.B:0.059017):0.020251	((CER.Phanera.A:0.054131	CER.Bauhinia.A:0.062693):0.021758	CER.Cercis:0.026587):0.006270):0.073065	((DET.Sindora.A:0.158838	DET.Sindora.B:0.171233):0.039444	(((CAE.Chamaecrista.B:0.119823	CAE.Senna.B:0.101320):0.024407	CAE.Acacia.B:0.173797):0.073707	((((PAP.Phaseolus.B:0.157740	(PAP.Lotus.B:0.135948	PAP.Medicago.B:0.174925):0.024902):0.023973	PAP.Aeschynomene.B:0.156763):0.052092	(((PAP.Medicago.A:0.180493	PAP.Lotus.A:0.142108):0.024530	PAP.Phaseolus.A:0.163643):0.024213	PAP.Aeschynomene.A:0.174810):0.052665):0.024827	((CAE.Senna.A:0.104934	CAE.Chamaecrista.A:0.130221):0.028878	CAE.Acacia.A:0.175070):0.069324):0.010109):0.011063):0.007437):0.069654);
((((PAP.Phaseolus.A:0.161481	(PAP.Lotus.A:0.143644	PAP.Medicago.A:0.187150):0.023456):0.027085	PAP.Aeschynomene.A:0.178893):0.050898	(((PAP.Medicago.B:0.183940	PAP.Lotus.B:0.139318):0.023364	PAP.Phaseolus.B:0.161989):0.022242	PAP.Aeschynomene.B:0.167657):0.048587):0.025789	(((CAE.Senna.B:0.102262	CAE.Chamaecrista.B:0.124201):0.024213	CAE.Acacia.B:0.167990):0.079618	((((OUT.Quillaja.A:0.107529	OUT.Quillaja.B:0.112131):0.072801	(OUT.Prunus:0.225068	(OUT.Arabidopsis:0.583002	OUT.Vitis:0.234282):0.036495):0.063632):0.068439	((CER.Cercis:0.028708	(CER.Bauhinia.A:0.063544	CER.Phanera.A:0.055095):0.022211):0.005407	(CER.Bauhinia.B:0.059312	CER.Phanera.B:0.051955):0.023763):0.067007):0.006859	(DET.Sindora.A:0.159472	DET.Sindora.B:0.170901):0.039999):0.011314):0.008025	(CAE.Acacia.A:0.177975	(CAE.Chamaecrista.A:0.131953	CAE.Senna.A:0.108652):0.026185):0.076910);
(((((OUT.Prunus:0.214260	(OUT.Arabidopsis:0.556494	OUT.Vitis:0.233838):0.032805):0.059448	(OUT.Quillaja.B:0.108302	OUT.Quillaja.A:0.101040):0.066268):0.070413	((CER.Cercis:0.028233	(CER.Phanera.A:0.055224	CER.Bauhinia.A:0.063868):0.020581):0.005014	(CER.Bauhinia.B:0.058722	CER.Phanera.B:0.053166):0.024979):0.071857):0.007511	(DET.Sindora.B:0.168005	DET.Sindora.A:0.157862):0.036727):0.010182	((CAE.Senna.B:0.094175	CAE.Chamaecrista.B:0.119825):0.023160	CAE.Acacia.B:0.171132):0.072509	(((CAE.Chamaecrista.A:0.130445	CAE.Senna.A:0.107374):0.026951	CAE.Acacia.A:0.173362):0.076689	((((PAP.Medicago.B:0.177063	PAP.Lotus.B:0.130133):0.027620	PAP.Phaseolus.B:0.154468):0.022113	PAP.Aeschynomene.B:0.157383):0.054374	(((PAP.Lotus.A:0.140534	PAP.Medicago.A:0.179336):0.023236	PAP.Phaseolus.A:0.163576):0.024894	PAP.Aeschynomene.A:0.167280):0.054363):0.024260):0.009991);
(((OUT.Vitis:0.228273	OUT.Arabidopsis:0.545598):0.039208	OUT.Prunus:0.217055):0.059832	((((CER.Bauhinia.B:0.057638	CER.Phanera.B:0.055085):0.022096	(CER.Cercis:0.027091	(CER.Bauhinia.A:0.061481	CER.Phanera.A:0.054890):0.021312):0.004407):0.068168	(DET.Sindora.B:0.161225	DET.Sindora.A:0.160968):0.036553):0.008716	((((((PAP.Medicago.A:0.181597	PAP.Lotus.A:0.137968):0.021224	PAP.Phaseolus.A:0.158277):0.023931	PAP.Aeschynomene.A:0.166245):0.051084	(((PAP.Medicago.B:0.173086	PAP.Lotus.B:0.140180):0.023054	PAP.Phaseolus.B:0.154107):0.024000	PAP.Aeschynomene.B:0.155309):0.051182):0.025536	((CAE.Senna.A:0.105884	CAE.Chamaecrista.A:0.128748):0.027673	CAE.Acacia.A:0.171336):0.076558):0.009474	((CAE.Senna.B:0.097911	CAE.Chamaecrista.B:0.125113):0.024321	CAE.Acacia.B:0.170245):0.069774):0.010267):0.073312	(OUT.Quillaja.A:0.104274	OUT.Quillaja.B:0.102205):0.065475);
