# Supplementary material for: Legume genome structures and histories inferred from Cercis canadensis and Chamaecrista fasciculata genomes
Source: Plant J. 2026 Jun 10;126(5):e70981. doi: 10.1111/tpj.70981 (PMC13252982; doi:10.1111/tpj.70981)
Supplement: Supplementary file 6 — Data S6. Manuscript supplement; Compressed directory of aligned sequences from 250 gene families with high rates of gene duplication consistent with whole‐genome duplications in the legume subfamilies. [file TPJ-126-0-s006.gz › S6_consen_wgd_tree/wgd_copy_concat_60pct_mod5.faa.raxml.supportFBP]

(((OUT.Prunus:0.218045,(OUT.Arabidopsis:0.565001,OUT.Vitis:0.229722)96:0.033649)100:0.062111,(OUT.Quillaja.B:0.105823,OUT.Quillaja.A:0.104035)100:0.068006)100:0.075698,((((((PAP.Medicago.B:0.176322,PAP.Lotus.B:0.135421)100:0.025120,PAP.Phaseolus.B:0.158104)100:0.023966,PAP.Aeschynomene.B:0.159624)100:0.051403,((PAP.Phaseolus.A:0.162801,(PAP.Medicago.A:0.181987,PAP.Lotus.A:0.141879)100:0.025295)100:0.024404,PAP.Aeschynomene.A:0.173179)100:0.052468)100:0.025382,(CAE.Acacia.A:0.175304,(CAE.Senna.A:0.107466,CAE.Chamaecrista.A:0.133217)100:0.026231)100:0.074733)100:0.009230,(CAE.Acacia.B:0.168345,(CAE.Chamaecrista.B:0.122136,CAE.Senna.B:0.097841)100:0.023821)100:0.073565)100:0.009936,((((CER.Phanera.A:0.054997,CER.Bauhinia.A:0.063824)100:0.021054,CER.Cercis:0.026421)100:0.005526,(CER.Bauhinia.B:0.059357,CER.Phanera.B:0.053763)100:0.022507)100:0.070955,(DET.Sindora.A:0.160537,DET.Sindora.B:0.168717)100:0.035487)76:0.008061);
