# Supplementary material for: Legume genome structures and histories inferred from Cercis canadensis and Chamaecrista fasciculata genomes
Source: Plant J. 2026 Jun 10;126(5):e70981. doi: 10.1111/tpj.70981 (PMC13252982; doi:10.1111/tpj.70981)
Supplement: Supplementary file 6 — Data S6. Manuscript supplement; Compressed directory of aligned sequences from 250 gene families with high rates of gene duplication consistent with whole‐genome duplications in the legume subfamilies. [file TPJ-126-0-s006.gz › S6_consen_wgd_tree/wgd_copy_concat_60pct_mod5.faa.raxml.supportTBE]

(((OUT.Prunus:0.218045,(OUT.Arabidopsis:0.565001,OUT.Vitis:0.229722)0.960000:0.033649)1.000000:0.062111,(OUT.Quillaja.B:0.105823,OUT.Quillaja.A:0.104035)1.000000:0.068006)1.000000:0.075698,((((((PAP.Medicago.B:0.176322,PAP.Lotus.B:0.135421)1.000000:0.025120,PAP.Phaseolus.B:0.158104)1.000000:0.023966,PAP.Aeschynomene.B:0.159624)1.000000:0.051403,((PAP.Phaseolus.A:0.162801,(PAP.Medicago.A:0.181987,PAP.Lotus.A:0.141879)1.000000:0.025295)1.000000:0.024404,PAP.Aeschynomene.A:0.173179)1.000000:0.052468)1.000000:0.025382,(CAE.Acacia.A:0.175304,(CAE.Senna.A:0.107466,CAE.Chamaecrista.A:0.133217)1.000000:0.026231)1.000000:0.074733)1.000000:0.009230,(CAE.Acacia.B:0.168345,(CAE.Chamaecrista.B:0.122136,CAE.Senna.B:0.097841)1.000000:0.023821)1.000000:0.073565)1.000000:0.009936,((((CER.Phanera.A:0.054997,CER.Bauhinia.A:0.063824)1.000000:0.021054,CER.Cercis:0.026421)1.000000:0.005526,(CER.Bauhinia.B:0.059357,CER.Phanera.B:0.053763)1.000000:0.022507)1.000000:0.070955,(DET.Sindora.A:0.160537,DET.Sindora.B:0.168717)1.000000:0.035487)0.920000:0.008061);
