# Supplementary material for: Legume genome structures and histories inferred from Cercis canadensis and Chamaecrista fasciculata genomes
Source: Plant J. 2026 Jun 10;126(5):e70981. doi: 10.1111/tpj.70981 (PMC13252982; doi:10.1111/tpj.70981)
Supplement: Supplementary file 6 — Data S6. Manuscript supplement; Compressed directory of aligned sequences from 250 gene families with high rates of gene duplication consistent with whole‐genome duplications in the legume subfamilies. [file TPJ-126-0-s006.gz › S6_consen_wgd_tree/wgd_copy_concat_60pct_mod5.faa]

>CAE.Acacia.A
-LYRL-GFQSSDVAMPFGLIPTWVEAGGAGSDIIFAPEVYITDFITCWLKAACRIAIRSEFPYYVAASIQKQRGRVKDIEKSSIFNDFSFSKIEVNPAKISSSTELAGKQ-WC-VKIFMMHWYAAVITLLPLKTIAMRLTITMYFPHSDLLCFSVIWGSVLIRVVAGEFSILLHIIYGVVGVIIEDELCFMVSCPYSALTIARKSGPSGPTTTVRGTIPGGLAKTSAHDGSSDPCVCGALRLSVKTETLSNVVIFRDKLVQEGKLSAAMGVQVYPADVDVQEVGLAPIGFKLPGDYRWYPRTRYVDSKPVDSSELHKSFPALKGLVDDKQVPILSSEVLSADAFKDGQLESVAAYVQDGTFAHSEVYLAPESGWEKDLGVHLLEDDSKFDPEKGISPYAGVGSDRPIQAWLSSMDIRAASRIDFLIDKNSTRILHSVVAVSPKLDYLPFPWWFSYMYYFSSIRIIHAVLVTAIYRRLQAVKSELSLWLSMHDIYVELGRIETHPKVEKVDVMEGDLDIASRLEVAALPVSTESIVYYFDSKQAQTMAAALALKLEMVYSALLIEKYILYPLPIGTDALECLHSAQVRPFPRTSGDFGHVDIAGLYRRYGSIFLSSADAQIIMETVLVSMRGRGHESVLIY-YGMLLFIDWGASEQLELYVFSAVMIRAMKLGFLILTVAVMRGMFIPFLSIAKEWVCIEVSE-SSEMISGFREKRSGHYTASNSHAHCLTLTPFCLKDWAKKVKRSTTALRPTPKQLGRRLVGKHLEDSEEMEEEEG--RPEERTGLLAVYYDVYIPVIPIALCGGCVLCYWPGIKKGELVPSIQLGAAPWRLFEQPKMFPKE-TVNGSSFVPKEVLFPEREVIPLAARADFPVLSAKSLDRLHKRKYEGLSFKIVHMQCVKVLIEGIMRLGLAFMLLPIALFESFAAKRAVV-SLLQREKCNSYCSAPLKSDLKVSSIPFPIGLYVGLEGIWGWDKFKWDSFSQECESGTVRLLRPADCPLQRSSEGLWGYDMTYRDITPQYGGYQVLPEYGGFPIPSPLQPYALVGSPSPVPAISYQSGEEPYEPHLTPLPYVPDAPLVVGSELGSSSGSSQSASHAEEKTKPQFG-ELKQV--IKKPAALTLIARSSTVIMSFL--PNSFTSSLLPKSKVKKPLCTKDDQDKEAERSPEGAGFKHETSELEKGILGYMGVAAPDKCEAKELKENYFSEAFSSRELTIKEKVPAECATASSTSYAQYLIHLKSS-KYISVSRMRKLSTDPQIDSESLPTTIASSIEVLFSNDRPWYLRTPDVAGQDYLCSGDMLKGCKSQKCLAYSASPLPSDLFFLFSSCLCGLLSVAGREGDGDTDMEIEGVDDAPFGCERLDCVKTHTAERSRLHVLPCEALKIDRKVIGYLEVGVHTGDGQGVHIKLRALRGRRMYGIPIRKGLLS--KGLTALSHGEGEPRILVDHYKDLIRGVLDEKLN------LLPLYKDLRCTSLISCSFLSLLTHLLFPREVGSTLYPLLCIGLLGSTVLPLLMTLLYGSLLTAPDFPDEIGSQVRVWVLSSALFPWQDSILLGGKLGESDLPLLSTDSGLDAYRILVKNIWFFIDSKVAKIEEQALHLTKESLGWKASDIVLGDKTKIGELSFLRDEKTGLDEVMLAVEQKLYDATHSKFDGFLLAAAKIKSHFSGPWLTSLDYPCEKSSHAKFIYTLNGIYSLAIHKVTMLGDIIRIHGDSDQPFQQTLGPAFHDST-QICQNPQSKEKERPSKGGDQEGRQHRKMRCGLYQLAFMLEPSST-ATWFQSSIQYLEPVIFADYEREKHGGEYEVGQLCLPWFYGGHHGHPSHIEIKLFIIDDPPDDIAGEDTWDAPAELYHDIDYKPGTILSYWTKEAAVYISIEQGTLKGRETADSRERVLVGAQIHTPKGQWSYFFHFICGWPRFQKMLGLEEAYAAPKPDYPKWTAPARGYGTFYPGKRAESVQFALSIQPITTAKVWRGFLVTYI-SVHFSGKVKSLHVP-RQKGLGESKWFDDGWIPNCYCTWRSVGWKVIDLLNLEICSKHE-FAIHMAEPKQKTKV-LE-EFESAQAHETEEELCPNNSLVLDKGI-WHKLAINTSYRKW--RFSPPSAWYRHHEPSNIASQYDAILGSLRTSKKDAMFYFKTESLNCQCRGTHFCPPPEVIQKFGPYQETLGGDTPAAIGQPMRWGELFGEGEDQSMDQSLYDPYAPKAWNRDSDKHLTAVAKVSLDGWSTHFHKELYEISMHEKILMRKLDFSEKGLPTQTIGEFLVLSVLEPMLQKMPYIQHRWTDRFGVLPKTKYCLRIIDEVAIELEDVDPDPAFEVGDQGASFSVRIIG-SVVIMDVVHDEIDQFAPKSNMVGLIPHVLNEASRLKKRITLEQASALPQLDSPVTLSKHSPQSQSPPPQPPP--------------KPLPP--PPDPPPSLPQPGPGP-GPGAKPAAPP-PRLSSLLQERVDEAASKKHKIVSADDECEKDKFKEAIQKVEKMYQGFLESMKKLDEILAGKAPFRGELGLNRQLLHQKKKASSSASSAIDDGVVEYLMAKKGHAFWRPTESDFEIKSHKKVIDQFILDMKDKDRAEKLHVREVMMKGFPAITQKAMIPQARVDSLSIELTGSWLKGVEARKSGDKCLEVYGVKSSSGVTRVFISMPDSDCPTLKLDKPEVALKAEYARCFSAQGMDLKELELTIPKDDWPFMTLTLAPLPGSRGRTLKLRS-SSSVKATSRSSPITPS-KSVPGSWMLLPSRISPKSRVSVSSGERPKVSSRKADIPPYGRSASVDDSQVQVTSFVILTLGIIALGRAGSLFYGAFEYAACSWTIALKDGKILTEIVAFLIYSYPAAVIMDIRSVLVPFGFIYKLHFSVLSVMRQPARDAP--RCLSLGIFPDAQALKYSWKSYIPIFQKLKVLVSVSVKLWWCLTDLADLLWCVLEPLYKIGLLGRLLNPLKDECLWLSITLFRYDS--KSSGITGIRVPNNSSYLLVLARGLVKLEVQKDAMQMRTHIENTGHGNMGLHIDLFAT-DKSPCLSDELSIDSLECPTTDSAPESMWDHVVLSELKEEMLANLKTASEKTVVSIYYTPKPKRQAEPTSQSSNKVPPVMTRARMMIHNEQFLIRSMGQGKGISMSMATTESEKRCIEKIIDFDANESMDMGDGKETISLGIKVYAALLSAILLSHYEPKYARDQPGTNPGSAGGPSPDVSTP-APHPSAIGGDQTFNGWQNQFAQPHSHPSQGTMSGHTPGPSSGTLRPAKDMRIYLDGLDVIAFGKVYGISDPTGFIGSSSGGLGDRASTASMLALPNSSSSYYFGSDSPALKSPSFGRDDSRTEVSSYELSSKIGMSGHNKRTSVEHSYLPFQPSISFTSP--SKSTGS-QDDDSLAEARVNR-DQNDRERKRIEATEEAAEAVARAEEEAARRRAAMDFRPAVSTGMSDIPFGRVRAADRREEAGLYEPDAVTPQQADAEPDE-DRPLWVSNARSLHGVSTFEQLGTVICEQLLILKHFFSFDEKKLQLGLSECLGAYGLELFSLIFLGLIVCGGWPIVQLPQPIAAASIGLLAPDEVESVKKLSLGEHDLPQLHEDEESDSYNLADSNIPSTSKRGVGEASSSCVGGDIQQKLQGLLMSSLGFRDCETVASKVHDLLPSKGAIIIVEETRSYEKEETKWHAGVLPELLLQFETILQSQGKVEFRQRTIPLQMSSMPLSLGPAIAPMAMFTGGEIGYLS-TSHLVSTSKQEIHPTDSLDLEAFLMCSLPLSLLRHVLDVESASTDAADVRADAESTTKKGIVEYEKHVVMSFPMVSTSYARFVPFVLQEIRTVHSSTLAVPPDLSQSYSVASLHGELFDWPRCRVPCDWVSKKGPCICYTPIPFKPRPLQVPSDILGKPYPASVILSVLTAAFISVGVLGTLRQRVFLFPVPILHGGGFFVKTLAFYKIVSTRAAMMFFLAAIAKDIGSLFRVTIYYPLPAEWEAGITTMNRLGKKIVEAHPSMFKTGSERLYSASLVSSLFKSNVLVEVVVYDQYRHSSLDLEQDIHSAPHVGEGKSLTFKLRDQPKSACKSLQAPASSVAFPALALLLLAHERHKGSSTTGEDIARGFSLDSTSCESYLMSSFYLKIPVSTSGGGPSSLALAFVTVDISPGVGPAMERDWQGGKVRWSSKAAMNSIV-------------------------------------------------------------------------------------------------------------DALQLSRQEQRWERCQEPEIYWQRCHITLAGLPASKLL-GVSSQ-ESLGLEYKSSIVSESQPMLILSDEVTGMMPMCFDTD-TQQDAPMSPGTMNSFSCSNVRNSTDQDCRDSQMSRSTWRDSFSRLDKDLSMTVSNDEVRIET-SSVEPIDSRRRKLQGDIHV-SEPFFFEWFTDVYGDMEAET-GDPQSRFA-ASLRLDGASLDPRLEKIDELEARLDKEVGSGDATGSSTACVVDEPLCDAPSPGGLISGFFVLLIKLLKMLSSTDGHKSSASETFCKIIVSLIFALQSVFLGLVVKLDILEWSTSSIGSPMLNSKLIFEPTEAISTEQPKKEWLITVLTIPKTSVVGTGSIPYPPVSFKIITPSGADAFPWDLTVLLGTTFPPLSISFQVSLSLSLLGLDFPIGGPPRDPTKGASGFRSEPSEQVFSPHEKVKKAASLFRDADPDVLTYGVKDSKSARLSHAVLLPLGEGKSMSFPSAHLDGKFAPRELQKTSDDEGDEAKTSVCVQRPDNSEISRYVVVAVILKEVSLGDSEPKLPTQTGSGFGEEDDTLWLSERPTELGNLVAPPCPPSEGFGHSIHSEVCVGDLIDGVAARLRIRTPFWDTTAQTVVLKRQWLIDSELLDPVEM-DGEQGEFSRE----SRISIPEESTRYVSEGEMKRLALLARNLSL--PTLMRLAP-S-RMEEKKEGSLLFRPAELYVKSMRMRMLPVD-KTPSLDLALTIKLYDPTSIKIRDWSERLHILIVLRLLDD-K-NKKTTMED-EDNIMLSHMLSRPPSVFGSIPEEPISTTLDKVMKITELLIELAPVAIPLALVDEDLFKILLRESLFTRPQIRLGCPQCGGYSPGAETMKMIAAIVHHGRHTDFVCDATSHLDDTFVRYDEGTRDKHEWGGAAALSTARCVRPKALIPGQSVTCAADCDKRDKPAVKRPELCIRGAIGAERSIVPLKGINIDVPLMCTAHLLSVIINLSFMITLEGQTFKHDVSVDIEIDSAILSGGDGYALLK-----------RPRPSKRIRAESSVSDLSFRTEKRSYWTVPIEADMLELYPFSEALVREGLITFLVQSSHSIESQSSAVPAPLELGYVDDVCAQFHIFKEDDASELDKARFRGGLLRYALMVEFCYRLLASLASQTLGQFSDICDGVGVARLIRDIDGVKTGSKKLVKKLGPSSPSRSSASPDKKPVRRVSGKRGQKPSIKKPELCIKGAMSPTLLGAAVMVALSMQLKPLLMKPDALAVGSKAPDFTDAGSDIGDAIGIDIDAAVLGMCRPCGTMR---LS-IPARCPTIIDQSLTTLRDNRAQSVIVLSMVTPDPGGDVEYEPEYIVEFMIVMALMTGQRLVQAQCVGFVREVRQVVYRVGVVVIWGNGGSWPPDSSCGDSGRFYKQWTYIAAISDCIHQVGRRPEIDEHPLPVSRVVLRKNGPVVVCPIYVGVFFGTQDALPVSDLRPLNDSPSPCW-----CMTLLYSKFEDIVQLLRARLGIPGSS-GGGSSMSKELDRSADESKRCDVFEVGFWFPKSKPSVREDVFAYIVFEQKHQPKTGRLVFEYIEDESDSSAMARP----DLSFTQAPSRLDQHAGIGGMSQVPIGCRLSVPQRRDGRTFDVCHQQSVSNVYTLISQGTSGGSLISGGLPVDPLVLVHDYEAVHIPFNLPVKPRRLGTILRVTWIPSTPSSLVISHAHTLISIATITQFLERQLMLFIQYEQLHFSVGTILSLPPIEPQIAQTIGGLYKRGIRSGSTTPSESPSGLSSFGYYRVASIRSSRPAPCEHKPATPPPPSVAQKSKGSLTPLVDWSLECPRPEPIRRDGGEMELGLRVFVYARTSSKVRRATVTTVIAAVDQVRKMLSGKHTSLEIRLTGELILVGRSRALQDSHFLVKERPTPPS-HGQSITPAVLALVEVRPSIPVESLSPQLDVSEVQSYSLPYSKKAIIQAAKGPPLSLPPTGSSQPGTDLRDKAKSVKQMGVILRDQLTSDLLKKKDKEQPRLDLQAKLAGTKDLGTFIGSQEKVSVGVVKVQDFFEREFVHKPMFQVEGFSVRSSQVMSCLTKTLDTPLK-KLAEERQMSGEDLEVEAHSPVRTAGVPMSVDARSAWAMLDESRASIEETSLATVVGKIKVIGEKVDSHLKLDHYDSSLKITAEFCSLKRAIKEEPILV---RISERGLAEHAIVVSMVLGVDVLNMPCTSSHHDLPLQPFDASPVSNSCNSQA--PNPIGRTPATTDGPLRSPCLQHLLHDFLQ-ASLGKKERAQDENGHVQQMTSPRDAPKEQKCSQVKSKVKGRQRRSIEHQHKSRLEWGVVPVEFDMLEIADELEGSMFQGLETDMLQYAEDKEACAEFLEDIVIVVIALVSAFSERDAYDAFRHSDKRTVSILGETALTRFLGGSYACEGSDIQDGTAVEIDSKLGDEKIPKVECSRARKMMTSLHEEGHHYREIDYRVGQTRVEIDEVDVVYIQLDVGSTRECDIAAADQSVGTSAHKDLRSVPGGQSKADIFFELSRIRTCGTLRDAESLLTLGFPPDARHGSGSQGYMTSRYLFKLIRTKDLGLTYKVSLEAMRPLQSVAPKQEWFQLYTSICQHKEVNSGGIGLSSWMGLVVHTVVPEPTLRDVAYKTRAHAHSLDTRSLDPKKEDARRSKDDMLKPAKH-GTTSHAVADRNDRRLHLHLSRRSSSDRATSTILLAVV-SQEDRVRADLFLYYKLYYMSDVEQERQEDYRDLIRADLPLESRAEQILVILPSTM-PFLSCLTKCLSVRSHFKNDFDPLEPAVDVSSVLK-QPLPMEDMESLILDSLYTSPVLASDEFKNVGKIAHGGVSYSHMILMEWTPQGKANTMQDKKFKGKLAAVKLEVRIQMFPYPFTIFTLSIVDVFPKREGDARFQMQLVSFDACCYLSYQFKIFSSSLSNLVGESITSLTAAGYGAEGKKGMLLEWRADARWEKQGGIFPVDLVTALKCPFNPAWSSGKSFRLTGCQEDLADRAYC-LSF-AMLSISLLVTTVSPRDGNSDEIQAVELPCADPNSRARGYVFYPKSIYDQYTEKG-QTPVGGIDSVDVEVEDWQGYARRPTKPSAPQESMAGLGHKAYGS-HCRPAGVHRAIMSPLRYGKTHVVYERLMVVISSSSYSASLDGSIGGFNALGPFPIPDEESSFQPLGTEGSFEDHYK--ILDVREDQIDVSLLDWSLFPWGPACHLTARRKDSFESPDKKRCEVQQQLLEPELAWIVILFRLALPGDGSEDLKGGHRLMCLADVSQQGRLGGHQFKLRQGKIGVRGRKPKDGEKVQRRETDEVDLIDSPVKFSDAQSADGRLTDELKFREAVIFDDTGDIMTIPAQARIITLIGVDSLARGCLQHLAQASTGLKFEMLRFVEEEAGLVLIDCFGCLFMVGEIMSGLQSPKSASL-DTESTSGPSNSLLDSTILYRFIVLKEMDKRAFETRPLGSSYPRSPSRAPVRSPSGLQRQKTQGFAQFQEAQALQKIQMSELLAGASK--GQTGVSQALARHVPRQISSTAHDSAPGVTFEMLPQMHAEQLQTGQQRKVIREQSP-HQAEIDPVEDVMVPSQCDEVLAPSNSPSYDTSMLKEVRIAKDLKRRIQMYRQAATLQLWARYLKDEVEQPEVTYGAESAQEAGIEDKHVSGYLSGEKMYKHPWYSFKKEKTITIIADLDQLLELEKWFLDTILERDLSCIYSRDVYYCKLFESWIQRSLEWYGEASCLALTDKVRRIVSESDLRIRKDGRELHYHLLELDWTVREARLGERPDEEARRIDMQDSAPNASSMSSSDSIEASQWDEPKVAEGGLDADSAQKPAQSIEHWILKIKLDQLKGSDDRVFMMFRKFKDEPIVQQRGPLATHENSPPPVRSRGPAGP-LPGDVSRQQSEENSCSKMGA-IMVVLQYSGELYSMSEASLRIRHAP-IRPPQ-QYHGYSDEIPKSAKFCSSPLHQLSQSLQSKLFCLYKTSGITLSLGNMTSSSLVSFSEDEVVIRGGGHKIGAANTHDRGDHRECTMGLTPGLPRETYSSCLGIRVKIFIAGIPYYCRVRLSLAKKFVHCVFVVTPAMGRK------------SHQQNQLGAEKMEMFATGSKCISCQKNFDYAADGTAAISFSCS-Q-TS--PFSKPT--AIKPIFAERPSTFDCVTINGSSHVQKWQFIGLGPDFTVLFIASQLDHILPSEQIRNSDKRDPQSRWYGPGKQELCLFRETECFSTPQQSDLLEAQPALKTFTLVELETFTKKQRKLKVRSFKEEAVHSHFESFQTIS-QDQRKQAALAYE-------SKPVREENIVS-R-SYSGRVE-GDEERGIADE-S--VDLVNDNGVSISVVQQS-----DYDPGTYKVRYMDDDTHVINLLLGWEQEL-KSHLTQSLQWVTDRHLSASIALG----GAEIMSFSLG-SAEFLKSEHASF--IKTYAERRLYKRRLHDPANH-DENTVTKKIAATEMVRARELTMKFCEVFKMSHKFQHFTSYHFSDIAHGWIETRIMGHAPDLLCFRRIYVASLTFFTSMIPARDLYVRNIVAYDWSRLYARELALAIWEGVLTAEGRSRIITGLLGLSSHGEFFDRYEGTESVVPARICFTGSHVELFIRYIARFKKKELKSLITLRLLIFLTMSSYPMKLTVSIRGIKLKSQEALVYRMEIVLEKLVREKSSKKSLPDAKRETQDEIPSLIHLEIRTKVTPVGPMKMRYTSTYTVHSISSREDLGVYWRPAWFRVAILLNFLGAKFKGEDGKDCGDDPIRSVDDDDDDFSGALEKLASSSSSANSEFGGFDFDVVTPQSHQYYQDSSAATYAGSNQGMQYALSTEASGAQQSYQYAEVSSHSSSLEVIHDYETQEHGGAGLDSSQVVVGYCPGSKREDELKHRTKEKVTYRPLSLKQGPADDMLPCGVTYVAGWVTLLWEHVESLHRPRELIQLLKLAL-NVEHYPDFHGAHEHVTSAIA-VFRSGSRGLVRRGYLELPPATSDEREIPAMRFSSSLFPESQATSFTFIMFSSFPEGIFSHFH-KQCVLYHQAILAADKPLGTEFTGVAPSVAGFRRTFLSRLRGSGAPSER-GEAAFYTVVRSKTRMFDPLWLRLSPSKQPFFGLDIHILQSLGMELSEKLPQSV-SKGVQSSLCEGLSYMRSRAGSTTSIMGDGFLVQETEFYVELKYFKEHAVVEELRSTAEIFQSLWCPLSGSIKPHPVAPHGGSLTSTHTILPGQDTLPFQVDEEKDSADVSLYVYDLHDHCGIAKEPCEFDALDGTALTEEGTRGDYDKDMDARTSKDLSSATATSSASVTKKERPTLGLHWRASQIIECKMGFKFPLQISYELKLVSAWERPPDFIVLTCFAHCILSSCASQAEVGFSGVSSSR-SIFYPLRISFGFFCSLRWADVVPQGFACKGES----TSGVSGQMSRDYEIGERSTVSEDLYLAPEHANSQPYILAHEEKARCISSRSVWILIEGLIFDERVTIIIQLALTHGGYCRGKTLFLAGCKEPFFMLSRDSIALAKNEDGPSRKQTFNPEVKGMTTYESCGHTLMYDTKRLVTSAHVFGDHIFIEYEKVKV--MPIAISAALDYARPQILVGRNEENCEEGQIERTFTMGEDKVALFQRLFEISVILRIGPPPLTREGSSRMMRTRCSANGPG-WALP-GFPAPGLDDP-ESGTGGGVPVAKSLEDMGFKITGAMEFFVRVEWISWPWRTGSQWVIRIMIMKLTSSGDIRSDISQSLMAIKQTLEHVEQNQNCRVTDTLPTLDASKIKAAPVCIADYMLQGKLEKQQKKWRLPGVHRSVDFSPSLASHPTTHLRS---LTELGSVLNIDLRVGQDYQAKMLVASHALMSDFLKRVTSSYELEHKCGAVHRVQDVRRSKMVESRSFELYRDEAEEEAQMDKVDYGLTLQFLELGPYVGELLRDGPYQIFFPDRPVPRESKIEILSSVQSKDLSGFTESLPSSIKGFQHTSGGSCGTDTGELSQFYLDRFCIEPPDTMVPRLFINSKAVTSLSPIGLQPGLMGVSHYFVAGWAQLTIHDVDTARGDIEVMSSLIVTDRDIVQRDKAEKETLIIIFAISGDGQIAPRCADTEEITKDAAPKHSMPSFGPGYYPSAVDTPEDYKYYVSVAKGFTTGGAFDEVIDTVQEEPSGHLSTSEVLASTKITIEHDRSGIPELREREKEKQMHNLVREAIKSPDQVKRLNSDVS-TTANPAMELATMDKLEQEASFQLELAQCLKQSLHELQELLGQEKALESLTLSSYGTE-EAMRAAEEARLMAEPQTSRID-EVAMLGVFAPCCSCDF-ALSKYQRLLLIVSIIIDLALTFYEAYVYPNAWPDEVAAQLKEGVTTPGDLIKPSKAVLSRAARVHLFRHLFAMSE-DLKLVGVSSSEVTFKCGIQLLLFRDWESPSGFLYPSTPVSRPTMPVGKFKRDSK-NDPAAMEAGGARLKKKSRGEAIEGTRKRFCEKPEAFYEGMSQSGFLIHDIAGKVKASTSFWECYKYKYGDLIQVQAFLHLEVELSREAVRTALSAGSLLSSLPMRRNQPLKSPVGDLVRRFGPECEKLYLECLASISELLDPFEGAVRHWAVVIDTTGSSGSKTRQELVGLKDVEALNRRVTPFSSSY-----SDVHLPSGSTLAELELD-NSPFFVVEISGHRFPKSAELRRENLDAKVVLSLFGIVSFPEEQLESVKQRIQKVRLEMSELDNPLLTAFDTADEHSKSMCVPP-LLSRQYYYTITVTPVTASGVALDFCPYDAQSTNGPSTAVSAGHLAKPTRDLDLLGLSVHGEYSFFFSLECWVTEGCITVTGQPTDLIALGVWMSSSKIPSFLFVLSEDA-IAYKNHILLRVALRDIESKIKAVPVFK--LNSSTLVARLDEMQG--CGRSKLNDPEIKEKNESMPPHDVLMCNEDDECHDLLEMSGELAEDCPSSGSSLSALESDDSGCSSYQSNIGGQLYYSSG--K-ADLDSEAPQFHGFDESEAQMICLKRGDKQCDTSLSLLVSVK-MNFLVLPYLTYPIIPPWEGVYYIHALLVFCAGAGCAQPLDGAGFGPSSAPVGNKAQK-----GVISGISIVTMPKETHYQRHCILRGKKRIQCILYSSHASRDVVLVGLAGPQDSFPDYQMAYREDAFEKAKQREASQEEIGKERERESFFEPGGGTKSSESPIEVPDKLRAAHHGSALISSCPVEGKSLTLELLDDQCRRDVESASQFFQATALETHLAL-----------------------------------------------------------------------------------------DSQLDRYKLDFAPDSFRYRHLVAKVEKRLAMTRAKFPAFQMSIREEYHH-DFDVVIYSAYSYPGAAIAHDALIERIKAQEISEAN-A-----VVPRDCPLISLSLKSFLWH-MFLKDKHENELWAVVLQGSSQKSADEYAGHNTVLEESDLKIASDYT-D-ETEHLSLKQTEHQQPRSGNQLE-DG-CGMTGQ--ESKGPSTRWLSDFQEEVYTVTGDLSGKDGYGKFIGFATCVERDLKGQAQNKSRAFGLAKQLGILLYGVTRALDHITSWVDVRVKKPTWEQSGFPEIKEASTPIPSLGGKPELGMVSYHAGDVDLHEWGPVRFKTSMMHVQSLKDNAIETWSSLGLRSSESAARAFLPLLAKASPLFEPR--VAGPKDIRSKMLRLHFCLIETPMGAETTHDMGIHAPIPVKTEPPFEGGHTYKCDFIFIFFDGAGVFGAYRFVQGSPTYAAVAPLPVDKGASALVSSQLGGVSAAGVGPTINISWKTDIALGFAPPWLPGSAALHPSTDPQEVFGAGAYCIIPGTIGTVTAAVTATVGGKHPYSLTTSRALTRRKHLLVPNHALAGQLVLLVRSKSFSSPQFFELKYPGILRGIVGGESHSKELDGIDVEKYVGDKAQCPQASLSSSMLECADKKWSQTKQSHYISSFASRQETQLSIGGETALPTADRLDIAFDLEPLELEDKIKATESLTTRDIE-KQLAEGPLMPSEAMAGLVDEGTKILKICGDSI------------------------------------------------------------------------------------------------------------------------------------------------------------DSDYREGVDEKFDLLRVISKVEQDEFLYVLLKDRTFVYLFPWILLVDLSAKLKPFLLADEDGEAKYIVYEMLPYDQEKAQPLIVSKPTA-QRVRVAIVASPGGGPRA-MG-GFIKDETIRTDTREVVSGGMEDERKEVSPDGRTHITGQSRSFSADETRCLTLGRTSAIPVTSVVDKEEAAAKEETLIQDEDKSEPLSNSFLDPSTVSEEWCDVTPAPGDLLFYSSERQCMYEKITRVASSSVDAPESDETKGQSPRIDLYFSMRL-VKSLQQLRKLLRTIALEFGHRAQ----K-NSPMERPQEEDRRKVLTEEYLRQAKKTFNNST--RSCSFALYRMGSLFDSKIAASSSEMFDPGVSSDGLSLPHAHHHVLSRDTRGLWTEELLSRKEKGIKKFGGL-SPSQFLLTFRAACGSTSGSDEFFPDRFCIALKKSGFVETKMVVTDHDLSYGDTLVESRLLRSVQETALGDGLGSVIRMDPSVWYQRDTVTDEHPPVQRGLKATLEMVDPINSEREAGSVLSGAPMITFGTAGSEYSPSKPPSPASQGSKGSFIGAIPIGIPVEIGAHGSDGVSVIKPESGTPSG-K--RRAMPVAECSRPEQMIKPT--IES-YLDEGVLIKKNLIHLIFYSLKVAELPHADILPHPFPHEFLIARILKPDEMMSPVGIKRDESRIHAWRKLETESAKLEAAHLADMDRLK-RAASTSSKEQGKSIEVELGIAAKTQKTKIEEPADALEQQKFSAKVLSLREINLNKMDEQEDKQALRKHEDDNTD-LEMDTMPPEAESKEQEPDQGEALVAKFQKKRKQGKMGISSKDELIQTAKLGKSIEELLLQITVDTAEQDGTELQTHGRLFKSMHSSFLKFVVFPF-FFSLYQETSTQDSKAFHKEDRPGICPVQITRKGMVQKIEGRCVLTGLMHAFWTDGRKAARTRTGGEYQKDKVSFHRTSQWVESGKVYDSPDGLATVMTVRQDKKSGQDHPGIGLGGPKLSKHEGFIIRRKASSSGEEALQRSC--TRGWLAPLSHAEYKRYGEHVSVNWSSQVCPSADVGAFSESDIESNRDLQGDRPLVQLLAKKLSGGDKPPKT-SVVPVQEKARLETTPEPDETTDPLASQTEDFSDRNEEFLTYLIGPRRRDLREFRSTSRLSVCHVRWRQGPFTATTKCSGVKADVD-AGYMVPSF--GVPLYFISEDSHPCGVGSSGPAKWEAIFAPCDFKDHLRGKGTDKSLPELAALDWSQTRKDHPYAMPVMGMSCETKIRVLLSVELDHYHDDDNKDVRVMAHAALVDEYFLVTKTKILRELLSAEYDFVLKLEKVPFAEKFSPAKFMGDTVGKGDFLKSDVGVKEWQTKIIGPDLADDVKHFPKDNSE-----------------------------------------------------------------------------------------------------------------------------------------------------------------------------------------------------------------------------------------------------------------------------------------SSQPRSPAVLSSAWDPVLKSPDSASQPRKSPPAHDSDRGRHRAHDPRPAPPVLLPLFPLDTISDLGKFLLLVGRRAVGS-ID-QDVGGRMLLLPSSIKFF-EASV-GPPDIWWYVGAFYGAGHHVHVWRHDPIDLPALPSSPVVMVVQYWWTHKRSGDWDVFHEAGESQLKVDQLSKVLCVRNTIPTVEKSKGVGTAAVEMEYNLLKKVEPETGMKARQYCICICERKQCAPDFPYSKDKDAKAGVTQLVCESPEGTAFCVVTSCCQFDGPDCELPKYSYMYGWLVARMRQDHMGVLYTCAPRGLQSGGYYGLGLQGLDKFSRPTARADRYDLRCHQYQRFCVLCVGCVGTPVSLSEFKKPGGIFRSIIRRTAFTLCCLLNVKKPLEDDAGFRAHSILEHLLTHTATSGHKGFSEHLPVRHLPSRILPLFIDWEARWRFIPWVAIHETGARPWLTKISQHWYRERCVSSFLAPDSSTLGLSLLTALTLPHQSCAASPLLIKGPTPRALLVFHPKEGHQSGGVTKGETIHLMRPSLVTARLDHADAFLDTTASSVILRGKDIKVKEVLLPLEAADHSYDLERLESPALSVQTYAPPSLGEKLDKINKVRDRFKGSKRRPDSDGTDHEKSRACKCQDSRLRDKDDGEDIVKHVAELPRESGEHKSQPHGAPGEWSKGIETGGTLMCSTCVETSASRKTPTPVTSLFRCKIGLREERFKPHGLGGDSPMGLVDQGGLFYVCLPARDFDPVDLRGLGLVIPNFRELLLTSSLHVSRHTLQSGLLSGRPLTPTDFSTLRFLIHITVCMQLQTWQSPRDVLHSQRPIITKPISSVMLPKDIEHDKESYESHTR--KKDQEVDFLSDTSDKKSAKSRPRKKTPSGP-DVQFTVTSEYFPDGSRLCKRAQATLMIVEVFVKKCEEVIALKSRKLNTSFGQGSCKSQLTGSESPVSATKKGTDVPMPRLLLLYSLRLLRSFISER-QSDRT-DDMEVKDILEDVRLGDPVFCRHRDIMELIDYIIERVSPSWDDSRGSDSSNKSIGGPVFQLAVKKGVVSKMAKTTRYQSGA---GSDDESGDDHNGRGRGRNDNDRHLRDYGPTHLSVTWSGGQSIRMFFCESEHCPPTIKEGRDSSGSERQTGSLLISQRMTPSHGQLDPVLERFWQVTYPSSSEASITALLLEVLIPEPRAFQVVPIFHAPLGRHLELWDIVLREQCFMTRRSLKIFDKIIKSGRQCERKRELSNQQRSSTFISTQKKSHLTITIAYSYTIYCGSKSEDSLQAVLAGEHLLCISHFDPRCRVYRDPPGSFLSVQHTYQVLGSSKCSESVHLVT--SIKEL-RPDPRVFRGVIDEVRVGRILLHGQRVYPWPKVLASGMLSVVLQLVALTSSDPIKSITKDNFLRGGHARCEEKHLDASSGSISFPTREAAHIRYKPTFKSCESTSSRR-VVDPCEVKPEVRERLIEDAFLAEESAASPFHWRRSECAAHPRAYCSGSTESSTGCKGGHASSSSDPFFELPA-EVTAEDRQTDELKPIQIKTDPLKKTGTPLVGSTNGLVLDDKIPLSNLHEKILLVKEPDLLQIRTSGEHKYTIDDEVMLLERGQMAIVPETSERQEESAPDGESQLVPSLKVSLQVTLQAEFFKREEQFSKFPPNMLKLWIFLIWRYIEKSPVKPVSPCHGGSKSVLEGFLRVGYIALEVIHLIREEGHWKTSGVILFDKGTGVAEYLIPRLKAESPLLCAKVAFRIIDPNSAHVSGSISQSHTSCGTRLFEIKSSSHWKEALSPIKHVLTVTRSVDAGGKKELEVSVAIRKGHLVCDIECEATRAYDMVERDAITVFEWKPGSRKGLYFKAKLSAASLLEPFRQGLPQDWRTGQGTVDRGPRADIGYPAAASSSIVGRISHQLLKKTESYCYAVRDLTRLRYEQKKVLPAEEQQQVAEEIYDYYTR-PYWLEMFFTPEMICMRTDHCQVAKPYFWRFRLNSNTKDWETTRVLSSYKSSVIEEEKSLDSVIERSSSTVHVTPTENASDHREEKAILLVRSSRTRRKQDVQELKSLLEIYYGE-LKKLIEREMLLDLLKCAESQDALREAAVVREKALRQFAFENEVQHLMVMEQKVFIEESQRLSTGEIKYEKTLEQREKKLMAKSLRTSESTITSLEERHQDTENSVRFDELEEEYLVETVDHGVSLKSLSLIGRYYTAGGYLYLILGDKAGMAQDGEVMSIEPDFLETHEKLTQTTRAIQPDIES-EKRFESFVPEEDLA-PWGRVSKKEIGPLETMRVE-GSVAKIEAGFDEAKVRDPTSPDHGDTLESSYSRGPVQYITRAQPVTQLIPYASGSTTSYLRFFACLSIVGRFFVMIYQAATFFTLCLSRLSLGFLYLEKLGGTPVKASVSDLAPLIMFFYRGWMGVILPITFAKTEILVIKHQSIHPMG--HV-AG-ELVDKVAAHIHEDFKPIGERVVDAVGVVESLQDAQGMAFSYVGTWEGGMLHEDVEGR-PSLPFSHTGRVGAPKTG-ATALESPQHQKDAPIRHQQLFLNRQVSSVKVSKSPPRD--DAQ--QHKSNKLQRLL-KHL-STPLESGYTTDGNESCVWQSLHMDCFE-NY-VGSELDRKAIDEVRENRDLAAQSELMRMQVKQFILLDVEPLDGRSEGEKITEAKLIDVRVTMEDRSRDGEGSTELEKKGSSPLQNYLDLSDAQSEDFDDKVQDGSLKQDGDYCDVESGDLGDLAEASMKDSSSTHAKDISNVYDVPDSSTAFVDDSDSDKTL------SAQEELCDLSDVAHSIAIASLPTTEKLESS-SAQASEMAVRDEGES-KDKLGSQNFDARSQPKAVLSSQK-LSIPLWVLE-QIQLSFPEQF-ALEYRPPSGSVSHVGSNEDASQLKSSEHSAKS-PRIAKSPRDQSTRSVERGDW-LLGAGG-GGGSQTWTRWCVP-VLGETLFPDESPTRDFPKIEQAAIGKLTEFVYHIDLSDLLFSRVSGRCGLPCIEEATALESEVDFGLVHFALQALETRASETISLLQPAIAQLPKLPSSGSKARFDPKKEAPSAEGFGLSDICFLEMLVVATKLERAYLDQLISEARTSSVIGHVASAGADLSIAKSLQIRSSSGSPVLTSTGIAGHELSERDEMRAGQFLGGFLSGHEGAFLPEELLHALPPMPRKQTSVPSRKESMAKKAKAIHALERQIIKRYVSVKGGDWSPAIHDLKTQTHISDSVGHDAITPMGVTLRIFVLSLIKMEKSPATQRIVKCKLLPAFDVVMFQQTITDYAEQSWFEDQESEFTGVHFGSLEWSQTRKGFTLRSAAGWYYHPAETNRMDSYSH-AVQLISESLKAWASYTITRSLLLIPHESALLLADFVKPLLHVRVSQGLFPSESGAPLLFSVLLVTRASTVEKLGAVIKSPSGLRTATSENMHRGIMSQIHSCLVLVKDKQAKLLSDQIPGGSVYDGERKSQARDRQMVKRDQVRSPDACRMSAIVC--IEELESTTSVESSKLDEKTLQIVRPESLSSKIMSSEKSE-VGKERRRKEGLGGKEIYATARPFIRVGRLDDAIPYLHIILVDSHTTPLYDGEKGEIGESTRRTPPLPTLFFSYERAAQKRKPLRSSFQGADPFFEWGAKDSVKKVNEILVTSPLHEVSSKDTPEVLKFVTFHDIKDDVDQVTELLHSYQVLAIQCPCELDIKTNVHS--EFSAMTEETKNFKTPKSY-RLL-SKEVDSKSG---RFAIQLKEKFTTRDNPLITVIYLTISYSRIDQSKPSTFVPGWH-THSSPALRSGAIEPPPDLWVKLALNEQVWFKEGS-SSFEAKGLGRDSCTESMNRMPWLLVCAYG-PHEPYQSLRVGARDSCDGTNHIWEDRLDAPRSDVVFVTGARRHRELIHDAERQKVLMHSLGTWMTTSASADGEPGKGECYPYESCASSDESSIGGHLDVGFEACLQFDCHSPMIGDACGVCGSSCDHEQVYPKSNRICACQCDTEGALLSL-MLTADESLRNPLDKDTPKDERGSAERGSYIHKDSQRGEMAGQPIDIDQYETTSASPWETDMARQLEGKEQYERSKTETSWPQFVAASSYDKSLRHEKHITMSHLHDETLFWIQLILHRGVRQMFLRRRPPSYIPEVIQSHLSVYRRDERPRARVGGLPLAIPFVDRRAILAWTPVFMGLTRALGASIYVKLIYSPVESEEFAIAGTDEDYRGVTEKFSIMYYQILILSLILSLPSPFPALIIGTSISLHVPCILLTVYWQWECGYETALYIGFRLWDAGDGLSISLAFHVSFMQLQYRADAKPSMAVKPVDTLGQRMLLHVFPYRPKKVQVPGIFKKPVGRPMDWVGEPP-----------------------------------------------------------------------------------------------RSKPPFHGKILIAPVSKGVALRAGDCGGKVKKSGSESASDDMY-VPDLPSYHDNAVLVGVQSPCVSSQLSKHGAPCGSAITKDISLRFVSLYDVVNTILCGQMDLCGATAVYLQTETITQLISGHRQRLIGYPLKNIINRDVKKQRRRREEYLPITNCGAYVAVQRHSICFIFVPTDQELRLMLQIS-DEC-I-------KIL-T-CLPYLVLEEFSSCNYEELVRFRVVSPCQYLDEYLQEKSEHILPLPKPSDSCDAVEIKLSTGEAQSERTEANGSDLQSSDDQRPYCDQHQDRFWHVGICLPSDPIKKSIDMSSKLELFHSADLVRLHLAIEGVLAQAHFKLKGSQHTAADDGVYDMYRFTRPSMKQVLKIDEVRPLIGGKRAIEVVCEGLETVKKQLKESPIFIYVGIRCQPMYLLDLKLQDRESAIKRHV-DMGRTFMKDLYGRYTFADDPLLKVRKSLIAMSDPVYPLGKVQSGTRVQGKLVDASRFH-PLEAEEP-DSGSK---QVF--ASTVPRSVEQGDLMIDSSELRGQALEYDGHTRSFKTISRTLKGYAHPQFLATIVHKYWASISGRLPSIVGSFVRRLALSTVVFLDALKRHSDTISSMSVDISNPRPFLAEEKIEQAYEFVEEAVEYTFPQKE-ELCATSLGLCRFFTS-AGSSLFLGSYYTSPVPVEPYHFHACKRCRKCPSLYVMSPAPVKTLSGDDSFERNEVFSRSDSLVSEGYSRFTPLALIIAPLAGLWSSLELDVLVCYSWVIMEIHLELYMFILRDTWPMYRGISEVFFFVLSVFQLDKSPRSKAERVYRRGGEVARIKNKTSVLLSLPQIIAIDLSA-SPFFTCVSCFAQRVIKVSPVLTRLYISCFTEEVETTGWKGTVLSEIKEGSESLFVCAMKLVSVDSSCPKSGFQASLPVISAKEEASKDKSDGERPIPIDRKFPQDPLEDILGKLRFERRTFPACKFTIIPWMLYPGKEIRARMKIRMLQYDHGILQLAVTLLIYEEAELGKGKKASTRIEDEDFFHSRASSLSMFGSCGESDIMEDFSVITKAFPKDGKDHEIKWISFELANPAGSVPIQ-NLHEKFAPKKTSKMTGIACGLVDIKIQTEWDPSSGRTLHSPPKKL-KNERESLTWEVFSCVAIIGGSCDLGFAKGQQSSRLYSTFTRIAGPLLSDISPLTFEVG-DQDNCLPPAMITQEYSN-VIVMLVVPSILKKTHDSKGAWRVKKVALGLLAFLEAAYPLSKFIMEDSTGSGQLEEKVTVFKLKDPCGLPEDKHQNVDTATFYDAGVKVKWPQHFQTRPEGFQLPISNPGLQYSVWKEEDCQAWELVADTMKSQYLGTLELGIPSLEIIQIQAVDHGGNLEAELGVLDTRVPLSFIYFAEIHDAEHKLFLTLDCLMTWSPGLWGLSFSAVPPCTAVTPDAPTTDGPEPQQREHQLWSVVELTVVSLATIAFVARMLERIDRWVSRSEFSRWPMFLDLQNASTAARSAFFAQSAEQT-QN-VQAQPPMQSMVSFSVSQWVLALLQQPRDTLILMVSFLDGIVDAVSRTYSMGPWVVDEWLVGSRCSRI-AYDLKLKFLSIELRQCSYLQIVWKSRGGDTETKSIFVYPKESPHDLIIGKPLLLIRVVGGGVVSFEAGWHGVPGLVWIQGGGSVGTVAISSADHATLYGVSTVGGLLVCVSTAHDTLVCAHGQRFHLSKAGVFVRRKKLVLDRTLQLVASPSRFSATSTKLKVKQQRMESELKRAIPPPGESSSETYLTNGASTSDSVQWEILRVRHWERTSGVMSGRFVGTHGQLKTPGTVEWAITVGGLCRPRLPLVRSMNPESGTDYECRGLGNSDWVVFYFKFSQGAGNHLWVAVRFILGSRAFALIALVGVITGPGRNSYWVGLRDCCKSTPVGRPKKDLGYHKDAVAAEELPLAKVLGRPSVTQIKTEGAGEEFPVDTLDPPLLAWTRQFRRITSPTEVKGTGPGVSLISIYRFFIRLSPIEVPKSLGTSRSVVSLSWSQIKTESAQKTHLFVDELEVDQGDLPYGFSKGKFVSGAAFRRIRASSVAGALTKSVASETEKLGEVNTQSGRLFGAPDKMCNESRKCFARYHVTAKRERSNAKEEVRYMVFAFISKAYSE-KHSLASSITSSLSSL-GRMSSSSAGYVKKSNSYSRGVGDCISAVCSHAKKIGVFC-LGSTAKIPEDPPEKISEPVTS-SEIGSARSSQIDGCRRPQTRRERRSSKPSKGVVSRAKQLRSPDYN-VTTGKQIMVPLLSRPPTEHPAAELSPTVRKEVMHVSMSFQFWDWSVSEEKRQILLVT-------------------------------------------------------------------------------KPKCIFAIRAHED---AVEV-ARCFGYYHNEHSLELSLNKEAVGELFQDLDLEVYSHKIRMAERKGAS-DRFIKKPKGEIGKIREKRVGRIHLMRTLYGDFT--STLSSSAEDKCDEPLEDQEACSSSSSSVPDETFNLESTQKYLFWSLSVCLVEYPVRKKVHPQDGLEEIMLEKLDMDES-AEETAIEQSSGIHGVEKGSSKDAVPKTKSPKKVKPPLSMLDGALVALSASDLAEHFQYQTGKEVRALAQISERLKAVAQASYRVKFGVVLKKAEGDLIELKYQAQYYATMSIGQSLKQYLLDLEVETYRLRKEVMSY-PAP-YALQVQCSSFYGPVPRIHRERVHTAKPVRKKSDESGPAIDASIVGKIGLGADKCKLLDLKREKALGQPHFDRW-PLL-GSSMSGSGDRCYHWKQQRDRSTSEASCSDYIFYDAGQASGPAFGPMILYSLAEAFVTFVAQAPADADCCAEAYGLSLFLLMGGNIGPYQRIPTYGTLRVKFTVRDMVLPESEPSLEKTLLYTKKTQV-SEGARGAKSSGWTKD-QRKFATAVQAQA-DAAL--ASYARLRRDMTAISTREILIMARNN-P-STSSDAQMDFPSYYSAAQRRERQHAPLASSTSDRQWVISDHDLRSLLRTYLGGEDIILPFTIRAPFSKIEEIHEGSINNGDLKCDDLLSIPDRPSKFFEAVLRVKLWLQTAGSIFTGDAIQSPDFLSRKKDEALFKEEGAINLASVMVKLAE-FKASCVTIRIRHDTARMSVSAEACYVGIVPKD-DVTGPPSAGSRR-KWGTCKQKAKAGSEQKMSLAPDTVEKAAIETSDGLEVARIIGDIEGVTASVLLVISDVKQFLKIVAAIMDDVETGRLDSQ-SRMKFGCFEIDLALKIMCEKSDMGFSKS-SCCEWKEQAVIAVELESEIRIRFMEFYATAMLAYKLADVFRLQPVSEGPRDGPDTILSDGDI-GKVSVGYYARQTALQERQG-KVKCGVLPWSMHHAPSMLICAKEQY-IFWSVFSYQESYEDKIECKEFADNQLALASLVDQKQH-PRSSVVQTSGSSVAGIRSMSETGGFWLGPFGVHPDEFPAASVIRLKDAKQSCTARYRYLCVQDPAVLISLTYKLSSLMVATLQDISLASQALKWSSSDCVVVPFGMLGVFSVAFYEPLFIELVLSGEAYSSQAFWTYAWLLLDVYRAYWIQYPCDAHIAHECPDTAHRICVCPAVECLHGVDEAQRTGVFEHHY--ASQHHIVVGWKPNKAKKKMQTIGYDAHIFLRSSRESLRTMDLEADIFDIQSYYKSFLGECIMDPVDYVVSIHLLRAAATSLYSHASDEESPRKEQTIMDLASSSASPTPGMGSSEFDSSIESWERRIVCKKTAIVYLPDIEKAMRRDSHGGSRKRGRHKAQAKRQELGVDFHDDS-SSSEAESDFPQTDKPVTASLSSGMRTLSQWLLVGECSSVRVGQMPAERVEPAERQLVAGKVLISLIEQFHLKPDFRGKHTKSDVVDLSLPQVAKFQVRLVQGFKKSE--L-SFVHVGLTLGGGAWIFSSVVDQSAGSQHELFFSSKDQSGP-KQKRSSGFKNKSIKKLESH-DSPISFSCAMVN-IYEEDRSDERPFISSSVGELGRPLKEETIKKSGATPVIISDFVKMKYGLTKCFDKPSAIGDLLECDTPGEISDDLHSRFALPFFHFLKLI-SGKPVGCSPVVGRRTMSPRWRSAPVRKFIERNVGDEVEKEIQLQDSKDIKHMKICSKHKLWTKAEINILVAWLKVLLCRDFSYTFFDFTRFEQQYVIALTKKAFRMTRLIPEYSLRTFHDYYSSQASRPKKEAVAATLPSATSMEYSLTTLADLLGHENILPIKKAVALVLKRSRASMRALSTTRALSGEDLDQELPGVAKGRPSNRTQKDWDIWEATGLTGVGMLMQDLAGSKLWIFSDVSETVLGQKAVSEGVKHVFTREEDDDSSKIPNGAKKIE-SQGLSGELTRMGAQAGTKSIYMPYAESVHDLDKKTTTRISELGLIGLLETEAGISASKMSPVATPSDSSYRLTDLPSPSTIVPFLDEMVSAIIRPRFVVLSDQVQQEPRGKVLLFRAEYWGHLSWKYKVVSTIVHSPDYHYVSGLPSVDLEHTVRGAKYSWLEPGGQAVGFDDRPGPESFWGMDLEPPKEQNEIQFSSEASSMVFSSEASY-LDGKEGHASDN-TEEDKSQAYLQVQAHYAQAANSAILTLSLGMYG-LSNEIENSVKSETDVAVKDDLSITEDHSFSIDVGSETAVKVCVCGVASEGAPEPRQSCSTNQHEMSTDD---SPVLVAATTSK-QEAIKKL-SANSAKL-DKAPGSTAKEAERAAPLMHCATDSFTIQGGESPSWEQMVGEQSSSTPSNSQILPHPLWPWPSADSSSASPVMVPDKMLLQPHVSKKLPKKDKGESHWQVASAVAAQAAEIGAIGSARAAMKASIDSACHQKDVTPSMSLEHD-----S-VKKVDQTLASDPVEPAGGRKSVREE-YGVVFKSVERKTGLDPLEIEQTEIKRVVKSFGGKKSK-PDLDISSMYGPPSSAKPLE-TERTESKSHSFSFASSQSKSLSSIDVLCIYRYEGLSGISPDSAVSSRDNHKELYIGSAAPHASEHELKCKASEVEDSDVTFQSRRSFSSSARVLFEFHKYPECCMHLVLAATLTDTTHWLSLALNELGPSTEPPFVHFSHLSEQEEFKTQFLKKQARKEAYGLLSKKNLN-GSQTFPS--AFELCE-PPPSRHYGKNGVNVDTTKQAVSAVPIVEKEKDHLIKPLYCMTQTEDVPFDQPLLIIDQPRMYISITLKRTPAHLYSIVFHEASGITCIAGEMGHLDKGEWAKLTVGAEILYTHVVKEKIDLAFKEKYLLLYKKDIDLADVDAWDAARQEQAASRELGHDVDFIVSKRGIDGAGEVVFRHYLFTLVSYTFVVVCLGFILSFAAGRACVLFHGWMMSVLSTIPSRYQEPMSTAR-NSPPLLERKKISELLRLPAQRFSLVSSFSRIRVKCGCTSAGTQEKLAFIVESIAGVKMDIQFTLSGTFQKGPVFSDWLFDSRICKKSAVALWEEYWSPAWNSKIKILTFVVPYLDSRLPDTLNSKGLYEATKLLEAAQLYDLELMIVLMDPATMSFEELIAGDVVLLSIVVAINLKDAVAKEEYQQVTVVIKLGTASDALTSIKMIWMMVLRSPPAATVKFVVTVDLRSFVFQGALDQSFGSHMQKSMLEIYGATMICLILSFESAYPGARIIEYPDMMTGKKPHCDSEEPVHHKQELPECASVRGVGLRPPDFSWNKRDSEELEEEEYYGVHKNKGQTDGRKWVRLGWERAGFGFLHAEEMEPSIFITV-SPWVYTSLFPSTHIHHSRKAWHRLRSITKMKAQLNAGPLQTTLLKKESSLG-----FLTVSGVEIALKVPTQWSSIVLTTQLLVASPFHQLPYLFAQGVDAFIGGQFSGMLFEIELGQ-GHRKDPACYGGFVSPVPCMSEIFF------------------------------------------------------------------------------GAKHSLILKPFKYSSHWRVPALSPFLREHRYSLVALSPFRQTGKADDLTHTERIESQSYAVRGRIITLQFVESFDKLVYSVGKHALIHVRRKFMSLFRTTKPEAGDAQVVCTEKYLLAYLILNGGPRSGGIISGYKSHLVQWPGVYGDGGWTYLAVLYVNIEIDVCGAWIPILGFSVINFGIIMAGHFPIVTYSCLSDGVCNSLGFSFCDCAIGSASLSFAFGLGQLTVATLVLSEMARELILEQMTHPIVAISASPRRGVYLGWLTVSLLLIQALMRSLDEVRSMDPSAAKYFEDEQMGMVGDTSVEGELRCRIVGPPLHVSSDRLDTQVSCASLMGTFPLDEIIMARACERHTLSDRALAKHSATFKSQMIDIDEIQTEAARIRLGKRLGEVDPHHEDHGQCRPSEQEPKSVIRALHSRSLSSQHNPDQVLKECDLAPEFYVTLNSDLDVISNALKDQRSCSPYTCKESNSLEALQCYPIGVLQ-PQQSFSS-SQC-VLELTCDDTLSILSSMLGSAESPCSFSNVEIRPASLFGVEEDEEEKSKHLPEAGILEQPWEWYSNPFSIPYRGPSEEKGKRQEQRREMRVLSEER-ESEGFRGEMHVAGEEARLRKRADQRLFRPSSAATTCDIIVEAPQQALLANLVPQYELIIWMFCVLPRYYLLLRMASLVRQHGGRAEQKAPLKRLKTLMLREATQRLSARLKSSGELSRCKYMVRAFLVLMSVLRHYHRAAEISTKAGDRDSTCTADGIVKMALVASCAVTWRLKFSGLTKEIEVVNEVDNPLSTAFHTEAGITSPPITLQEQPNVGPGMAKQAYCTFMQSWSEKEKRFRRRGKDADENSGTCMGVVKEIDIVRFLCVPLLPASLLRSADIAAAKLRHIQLVVALLRSALLIMHMKDLTSVPCSGSCHSAPKDSQHPFSTDFKIALNFIIIGAYSLMDPSTIPRAGTRIHGAAKIRVSAWLLIGYAISFDEIPEGKGMEGSHEGGCGSSAMFFFAIVYLDIAVEISLRIPYYKLDFKREKTLSIIELVAVHLKVAK-SSIFSFTVGRKAYKW-FKSCLKKGMALVPEVDSII-SSGGTSFSFEMAVANSNSMLKFVKPKEVITTDDFLGEDAQIKGLELKLSPIWALAYQFGILDCLSMVGEDRVMTETQNKESGIEYTSKSVSPSYFELKLAQEKEFGILDWHELHEMVRMFKFEAGIIRLFRSSVPAWQHHRALLKPSKKKKIIDLAVDKPTRDVTRKSCFAFKRTDLGMRVILLLRLTGACIYRLGMDFAGLYALGPRWYNSVDHVISFDVSNAAPEWGLARDTRKSSAEVHATYIKPMPPSDELTPDLTERYKEGMLPAKAIGKFDRKSQKNF-LDVCVLELGFPQKKADNTSTAISR-LEHGARSLEANEMMMQPPQIPTEPFHQKVITQVFKSSDAPEKKNDSACGIPGLSSMALKFSVLSEYDGTVPMWWMASPQPLYGESESAKQPESSAPDSIGLSWAESSIELVREKKRFSLGVLHTKVIKMFQGESAQ-SDSFKVRDWVYTKRFK-LPQSS-GDARDDGKVDDKI-VFIKSPQLKIWAPRTEYRKFPKVSQLYMQMEPPVDFFQPMSNASPGDIKPSSLTPFSVMGPDCSMCLYACYKLEPHTRGPDSLRYVSLVEVTGRVQDIDIDALDLKFDAYTYNASRIADSEIKMYIGSHLKLRF-ISYHSDWFVSFEFHYLYFYHDGSWAYVEFTILSSHGGGDGSRGSRKMSGLVDLIKRFTYTTVSKVIYDPAKVGCDVKVDGISLSGGSDTDSVLPSGLLSPGWILGVRYPSRHHSGYSLFKRPFRVSVIFIPRDLRRNHN-SGYNPFWDYIDALYEAKEMGLHDSWGCVIAELVLFPIYSALFPVPMTHDYRAYHLKQDVSEAKGSLLFRESTTLLAEAVFCGESMDMSIMEKTQELYSECVAGAMEFFDEATREGFQGGSVGFLCPVQDFLQYKSSEAFPLDASAL-EDCLMSILIFLSSMMIIDRGLVSPSEYRKCARFERAGSFRRHRCIGSKANSGKLESVASSLLTQMPEPGAFAPVAGRLPVFASTMVYKILFYRELLSYRASSSDSPRIDKKKKTPRTRFTGVFGMMVVEVATEAVCSYAGASAGRCGQEGDDVAFKGASSPAYQAFWWPLFRELLKDKILIYTFYWDFGFLKRHDRTSCPFDGVTTGSPKL---------------------------------------------------------------------------------------------------------------------------------------------------------------APERVTTDGVTIYGDTKSFLQAGVDEDLALATAVSRELDASHLFYVSFTKSRADLYADSIGTECISLKLTECSKYSTAIMIEGGWHWCEDTSVLPLSCEVFPSTPLKCSQYTFDHCAPHEDQSREQRDSGIEEEFSSLDVESYLKPQPTGGMMSAIALRGRRHGKLESSENSSHVFGPFGVLGSILTSLAELSHVKQSLP-SFRSDSLAAAREHNQEEFETAAMRHRFRALDRMSTRLDVMGEEVVSGALMIFHFGHSDLSKHFSRVKVDKLLAKLKSTLAFQVYLENASRGKPHLHCQEPHQFLRLVSEAKDYSVPSQSAG-FL--HQMIYLSDTGMGQWSPKAVEYLLPYFMSLVGVTLTTP--KLFLFDDMELDETSTEAGKKA-AGESGGLMVSIKIELLLMGLAVHHQTMVPNDHQMQMNNMEAMLEWSILDGDCE-RDRCGLRCPCMTIARLEPPRKSDHKVAAAATFIAQGRLKVDARVRRQYAPQIMSRH----DDIQKHPSTS-S---QFGPRRSPTALQEAGRKHTGDPYSSFKSKSLEPVKKLKGKKMVLGLASAISMGLESMLLPDLQFSIVPFLEESVKSEIDQYLSKGLLLAQEMGRSEKLLTASSTLDSNTSFKEPDSFSPFQVVEPPVQIS-S-EFPGSSRGTCSGSVERCKKYAEGEE-SLDVVKQKLDREGFAQTESSADSVELRESREIKSPRGSGTLKSVTERDLKAHQQAVEDTAEQVK-LDCLDTAQETVTNHQME--KAK-VKHD-LTCSLNLIHEKHWELQKARSGWAKFGDVCSSRQSAFIEKINWTYLYEHGESASDEY--Q-SD-YQFASRCV-MKSFSGKELPEPAAWVVRHSRKKFMSQLK-KKQGYLHWDLIKRMGSGYPGLHESIQHDTHSLTCASGGQSSLGLGSCTVRQRNGSRGISRGSSNPHSMEIPPEVQFSPPAQQSQTALQRQAMAPLVSHPTH-ARGVRQPPPQKGQSLADNRPPPHQKVKVDQPLTSLLMVHHSDGTVTD--KAQVKSPGQASQPSLLQDSTP----
>CAE.Acacia.B
PHYKLGRSPSSNLIIPFGLIPSWVEAGGGASTIIFATEVYVTPFLSCWLKAGCRIAVRSDFPYYVAAAIQKHRGRVKDVEKSSIEQDFSVSEHGPTQANLSSSTELSSKPAWCEGKMFMMHWYAAFTTLLPLQTTAMRLSVTMYLGHSQFLGFNKLWGAIMLRVVAGEFSILLYIIYGPTGIKNED-VCFLVSCSLSTLTIARKSGPSGPTSAVRGTIPGGLAKTSAHDGHTDPCVCGALRLSVDTESLNYVVIFRDKLVREGKLTAAMGYQLFPADIDVLEVGLAPIGFKLPGDLRWYPRTRYVDSTPVDSSELHKSFPALKGLVDDKQVLVLSTEVLPAEAFKDGQLESVAAYVQDSTFAKAAVYLAPEAGWEKDLGVHLLEDGDKFHPEEGIAPYAGVGSDRPIEAWLSSMDTQARSRIDFLIRDDSTRFLHGIVVVTPKLSYAPVPWWLSYMFYLSSIEIIHAVAVTALVRRLQAVKSE-----PMRDIYVELGRIETRPKVAKVDIMEIDHDILWNLEIAALPVSTESVVYYFDSKQAQTMAAALASRLELVYSALLIEKYILYPLPIGADALERLHSAQVRPFPRTSGDFRHVDIAGLYRRYGSIYLSDADAQITMETFLVSVRGRGHESTLIYTYLLLLFIDWGASENLELYVASGVMIKAMKIIFLILTVAVMRGMFIPFLSIAK--------------------------------AHCLTFKPFLSKNWAHKVKASTTVL-PQE-TLGRRLIRQYLNDSEENGEETE-EKPEDP-GLFVVYYDPDIPVIPIGLFGGCVLCFWPGMKKGELVPSIQLGVTPWRLFEQPSMFPKESDINGSSFVPKEVLFPEREVMHMAVRADFPVLSAKSLDRLHKRKYEGLSFKIVHVQCIKVLIEGIMRLGLAFIHLPSALFESFAAKRAVV-SPLQKSKCSPYCPQPLKSDLKVSSIPFTIGLYVGLADIWGWDQLKWDTFSQQCESGAVKLLRPGDCPLLRSSEGLRAYDITYRDITPQYGGYQVLPEYGGFPVPSRFQSYALVGSPNPVPTNSYQSIQEPYEPHLVPMPYVPDAPLVASSELSLSSGSSQSASHDRKINRPKFR-GLLIV-AVKKPAALSLIAKTSMVIMSFVMIESGFTPSLVPKSKVKKPLCTKDDQDKEAERSPEGGGFRREASELEKRIMSYMGVAAT-KCQAAELQESYFSEVISGKELTIKEKVPAECAT--STSYAEYLIHLKSTAKYSSVSRMRKFAAEPQVESDTL-FFLAPSIESLFTTGRPWYLSTPDVAGQDYLCTGNRLKGCSSENCLAYSATPLPSNIFLLLSSLFSGLLLVAGVNEEGNGDFKIEGVDDAPFGCERLDCVKTATAKRFRLHVLPCDALEIDRKAIGHLEVGVHTGDGQGVHIKLRALRGRRMYGIPIRKGLLSMVKKLTALSHADGEPRILVENYKDLIRGVLRDVLSP-----FFPLSKDLGCTTLIPCTYLSLLTPLLFPNEVGSTLSPLMCIGLLGSTILPLLMTLLYGSLLTSPDFPEEIGSRVRVWVLSKALFPWEDSILLGGKLGESDFPLMSPDSGWNAYRIFVKRIWFFIDSKVVKIEEQALHLTKESLGWKASDIVLGDKNKIGELSFLGEERTGIDDVMLAVEQKLCDATPARCEESLLAAAKIRSQFFGPWLTALDEPYGDSSQAKFLYTLIGMYSHAIQKITMLGDIIGLHGDSDQSYHQTLGPAFCSCSHH-EQTESH-DMANGGKNV-KKGREHRRMRCGLYQLAMMLEAPSN----FGSGGKCWEPVFLADYGRQSHGGEYEVGQLCLPWFYGGHHGHPSHVQIKLFIIDDAPDDIAGEDTWDTPAEMYHDIEYKPGTILKYWNKEEGVYIAIEQGVLRGSEL-----RVYVTAKIHTPKGEWSYFFQYICGWPRFQKMLGMEEVYAGPKPDYPKWTAPARGYGTFYPGKRAESVLFDLKAQPIKTSMVWESLLVSYIFSAHFSGKVKSLHAPGRQKGLGESKWFDDGWIPSCYCEWRSVGGKVLDLLNIEICSKHENFATHMAEPKQKAEIVLEIEFESAQLDETGEESPPADSDIVIESIKWHQLAIETSYRKRDSRYSPPPAWY--PEPSFTANPHEVILGSLRTSKKDVLCYYSINSLICHCRGTHNCPPPEVIQKFGPYRETIGGDTPAAIGQPMRWGELFGEGEDQSLDQKIYDPYSPKNWHRPSDKHLTVEAGVSLDGWSTHFHKELYEVTMRETILMRKLEFSEKGLPMESIDEYLMLSELEPMLQKVPHLHQRWTDRFGVQLKTKYCIRVIDEVAIDLDDVAPRAAFEVGDHGVSFSYRTIVDSVVITDMVHDDTDQISPKSDKQGQVPYVSPAEAAVGKKIE-KQAPPPPYSQ--PPHTVNP-----PPPIPPSPQSPAPPAPVGPPPRPFPPPSPPPPGPSPPAPRPSPLPPAPRPATPPKPRPVSLVQEHLDEAASKKHRIVSADDECEKDKFKEVIQKVEKMYQGFLDNMKRLDEILQGKAPFKGVLGLGRQLLHQKKEISSSASTAIDDGVVGQLLAKKGHAFWRPAESEFEIKSHKKVIDQFILDMKDKDRAEKVHVREVMMKEFPAITQKATIPQARIDSLSVELTGSWLRRVEARKSGDKYLEVYGVKSASGPTQVFFSMHDSYCPTLKLEKPEVALKAEYERC---------------------------------------------------------------------------------------------------------------LVTSFVILTLGIISLGRAGSLFYGAFQYAACSWTIALKNGKILTEIVAFLVYSYPVAVIMDILSVLVPFGFIYKLHFSILSL-RTPQRDNPTHRCLSLAIFPDVGAIKYSWKSYTVTLQKLKVLIRVAQK-WWISVDLDDLGWCVLEPLSKIGLLGEPLNFPKNIGFWLSIVLLA-HHAIMSIGVAGIQVPNISSYSLMLAAGLIKLEIDKSATKAKTHIETFGHEDKGLHVSYLAQEKGPLNLSYGLIVDSLECPSVGSAPESMWDSIVASELKEEMLSKMKQGSERIIVSIYYTPKPKRQAEPATQSSTREPSVMTRARMMVHIEQIHMGLISPG--VALSMNITESEKEQVEKIIDFDIGDSMDSSDGKETISLGTKVYAALLSSILLSQYEPKYAREQPGMKSSSAGGSATRMT----SHPGPTGVDLPFSGWQGQFAQPHSHPSRSSMSGHSPGASSGTFRHAKDLRIYLDGLDVISFGKVYGISDPTGFIGR-SGGMGDQASALSSSGLPSASSSYYFGTDSPALKHSNFPSEGPTSDVSSFEFSSRIGVSDRGKKSSGGPTSQPFQPLVSFASPI-AK--G-VPEDDGLAEARVSRGDQKDQERRRLEATEEAVEAVARAEEEAARRRAAMDFRPALFTGMSDIPFGRLRAADRREEAGLYEPDAATPQQADAEPNEPDGRLWV-DARSLHGVSTFEQLGTGICEQLLVLKHFCSFDEGKLQLGLSECLGASGLELSPLVFLGLIISGIRPIVHLAQPKAASPFSTLVPDEIEEVKKISSSKRDLDHSIED-ESEFSDEANSVVDSTVKWGVGEGSASCAGGEIQQELQALLMSSSIFRDCETVATKVHDLLPSKGAIIIIEEAQTYEKEESKWHAGVLPELLLQFEATFQSQGKMQFRQSMIPLQLSPIPLPLGSAIAPMLMFTSGGMGYLSVSQQSVSMAKLQITSADTNDLEAFIMCSIPL-FLQQLLDIESGSTDAADVRADAESAAKKGIFEYEKQLVMAFHMLCTSYARFVPLVLQEFKTVHSSTLAVPPDLSQSYSAVELHGELFDWPRCKKPCDWVSRKGPCIC--GIPLKPRPFQIPQDILGDPYPASVVMGHLTAAFISIGVLGTLRQRAFLFPVPILHGGGLFMKTLAFYKIVSTRAAMMFFLAAIAKDIGSLARVTIYYPLPAEWEGSIATMKRLGKKIIEAHPSMCKKVYERLSSSSLVSGIFKSYVLMEVVVYDQYRHSSLDLEQDIQSASHVGEGKGLTVKLRDQPKSACKSMETPELTIPFPVLAFVLLTRERHQGSSVTGEDITQAFSLDSASCQSFAMSSFYLKIPVSTSGGGPSSLGLASVTVDILPGVGSAMERDWQGGKVHWSSKAVSKSFVRSFFSGEGLSRDSHFLSVTLKS-VSIGVVPEEIKVSVRATIDLQSQVESAVAQEPEFTTFSPISAATTP-GTPPVISSCGALGDQYHFKSGVGPSPTMTLAYPAPPISNGALQLTRQERRWERCQEPEIYWQRCHITLAGLPSSKLLDGGSSYGESFDLEDKSLIVPESQPRFILSDEVTGMIQICYDSN-IQHGSPISLGTLDSFSCSEVKTSTEYECRDSQMSRSTWRDSFSRLDKDLSMTILSEGGG-KTDHMVEPTDSCRSKLDSDVHFVSEPFFFEWFSDIYGDMEAET-ED-NVRFTGASLRIDGTNLDPRFEKIDELEARLDKEDGSGDATGSLSSCGIDDRLCDAPSPGGLVCGLFVLLIKLLRMLSSTEGHKSSASETLCKVFRSLIFALQSVLQGLLVKLDILRSSTAAVGSSLLQSVLF--KAEKRSTENPRKEWLMTVLNIPVTSVVGTGSIPYPPVTLKIILVSGVDAFPWDHTVLLGTTLPPLEIALQNSLSLTILGLAFPIGGPPSSPAKGASGFRPEPAEQPFSPHEKVTTAASLFRDADPDVLTYGVKDPKSARLSHARLLPLGEGKSMSFPSAHLDGKFAPRELQRSGNEEAGEAKTSVCVQRPDHSEISQYVVCAAVLKEVSLGDGGHKLPILTGSGFGEENETLWLSERPTELGTLMSPPCPPSEGFGHPIHSEVCVGDLIDGPAARLRIRTPFWDTTAQTVVLKRQWLIDCELLDPVEMSDSGQGEFSRKPSSPSRISDEEESQRFVSEGEMRRLALLARTISLD--GLR-SGPSSEEVDEKKEKSLLFRPSELYVTSMRMRMLQVESKIPNLDLALVIKLYVPISIKIRDWSERLQLLIVLRLLDDSKGPKSTTMDDSDDMIVLSHMVIRS-SARLSIPEEPISTTLDKVLKITELLIELAPVAIPLALVDEDLFNIQLRE----------------------------------------------------------------------------SR-KGNLPGKSVTCSADCDTRDKPSVKKPELCIRGAVGGERSIIPLMRIGIDVQLMCTAHLVNVVVQFSFMDTLEAYMFKHDTAVDIEVDAAMLSRGDAYAVLKGESATVGGFERPPRSSKPLRAESSTSDLSFRTEKRSYWTVPIEKDMLELYPSSEALVRQGLMSLQVQSINSIESEGTAVPSPLGLGTEDEVSAQFHSFKEDDNSDPDRAKIRGGLLRYALTIDFSYRLLASLASQTLGQFYDICHGVGVARSLRDIDGEKVGSKKLVTKLGPPSPSRSGASPEKKPVRRVSGKRGQKPSLKRPELCIKGAVGSTMLGASVMVVQSMQLKPLLMKPDALAVGATAPDVAESGVDVGEVIGIDIDAAVLASTAVSGTLRLSSFSQTVARCTPILEQSSTVLRNGRAQSAVALSIVAPDGSGKVDYEPKYVVEFMIAMALMTGQRFCQAQCVGFIREVRQVIYHKGEVFIWGKGGSWPSQDSCGDSGRFYKQWTYIAAISDCIHQVGRRPEIDEHPFAVSRSLLRKRGQVVVCRIYVGVFFGTQDALPISDLRPLKDSPAPCWTEKSVCSTVLYSKFDVIEQLLRAKLGVQGSSNVG-FS------------------------------------------------------------------------------------------------PVILRLSASQQHDGRTFDVCQQQSVDDTYTLISQGTSGGSLISGGLPVDPLVLVHDYEAIQIPFILPVKPRRLGTILRITWLPSNPSLLISSQAHTLLSISTIAQFLERQALIAIQYAQLLFSTGSILSSPPIEPQIAPTIGGLYKTNIGNGTSSPPDSPKGVSSFGYYRATSHRSPRPAPFQAKPTTPPPPSVGQSSKVAVMPLVDWSLECPRPEPIRKDGGEMELGLRVFVYTRTSSKVRRATVTTVITAIDQVRKMLIGRYTSLEIGLTGEFILVGRARALQGSHFLVKERPDPPTDHGQTLTPAVLALVEVRSSIPVESLSPQLDASEAHSYSLTHSKKAVMQPPKSPPLSIPLTESSRAATHLRDKPKSVKRMGVPLQDQLTCDLFKKKDKESPRLDLQAKLAGTKDLGTFIGSQEKVGVTVVSVQDFFEREFVHKPMFQVDGFTVRSS------------------------------------------------------------------------------------------------------LKRAIKEEQILGRSSRISERGHDEHAVVVSIVFGADAFTVPPTISQLHLPLEPFAA---STSCNLRVLNLIS-GRSSATRGGPSMSTHMHDILQD----APLGKKEEAQDESEHVKQMTSPRNGPKERRCSQIKSKVKGRQRRGIEHQHKSKLEWGVVPVEFDLLEIADELEGS-FQGL------------------------------------------------------------------------------------------------------------HRYKDVDFRVGQTRVEIEEVDVVDNQLDVGSTRECDIAAADQS-GAPASKDLRSVPGGQSKADIFFELSRIRTCGTLREAESVVTLGFPSDNRHDNSSQSYLISRYLFKLIRTKDLGLTYQVPLESMRPLQSVASKQEWFSFT-SLYEY-DKDSRGINHL-QMVPMD-------G-RHVHYKKDESPDSL-----LPKKRASRRPQDHILK-WRHNSSASRAEADRKDRRLHLPFSRPSP-DNTTLTVFFVVVESEENRLNADLFMYHILYYMLDVEEDKQEDYKDLIRAELPFAARTRHALLLLSATVAQFLSCLTKCLGAQSHFKEDFDSLEPAADASSVLKSKAFPLEEIKSMIPDSQYTSPILAIDEFKFVRKLVDGEMSYSHMIIMEWTPQGKDSTMQDKKFKGKLAALKLEVRIQLFPYPFTIFTLLIVDVFPKREGDARFQMQLVQFDACCYLSYQFKLFASSVSALAGGSLASLTAAGYGAQGRKGMPLEWRADARWKKQGGIFPVDLVTGLKCPFSPAWSSGKSFRLLGCQDDIADRAYCDSFLDAMLSISLLVTSVAPSDDKADEIHAVALTSADESSRPRGYVFYPKSIYDQHMEKNSLAPISGVDSMDVEVEDWQGYVRRPTKPTAARESMARLGHKTYGSDH---DGIFRAIMSPLRYGKTHVVYERLMVVVISGSYSSSLDASIRGFKAFGPFSMNDKGSSFQLLGHENSFEEHSKVSTLEVREDQIDVSLLDWSLFTWGPACLVTARAEDSLESSDKKKFEKQLQLLEPELAWIVMLSRLALPGDGSESLQVDQRGMCLADVSQEGQVCGYQFKLRQGKVGVRGRKQKDGEKVQRRETDEVDLIDLPVRFKNAQSADGRLTDELKFMEAVIFDDTGDIMAIPAQARIITLIGVDSLERSCLKHLAATNTGLKFEMVRFVEEGAGLVLIDCFECLFIGGEIMSGLRSSKTA-IADPGSSSSSASNSLPSTILYRFIVMQEMHKRILEARCRRSS--RSPSMPPVRAPSGQQRPKTQGFPQSQEGQVLKKMQMTELLACSSQQDGQGGMTQALARHVPKQVSST-HDSAPVGVIELAPQMHLDPLQTGLQRKVIREQAPLHQAEIDPSEDAMV-VQ-DGVLA-TKSPSHDTSMLKEVAIAKDLKLRIQMYRQAALLQLWARYLKDEVEQSELTYGAEAAQEAGIEDKHVSGYLSGEKMYKHPWYSFKKEKTISIIADLDQLLELEKWFPDTILERDLSCIYFRDVYYCKLFESWIHRSLEWYGEASCLALTDKVRRIVPESNLRIRKDGRELHYLPMELDWTVREARFADRPHEGARNIDGQDGAPSVSSLFPSDSVEASQWDEPKVAESGLDADSAQKP-RSIEQWISKVKFGQLKGCDDRVCMMFRKFEDGSALHQKEPLVTQDTVPLPVRSRGPAGSKGSGDVTR-MHEEVSNARMGGGIMVVLQYSGELYSMSEASARIK-PPPIRPP-FRWHSY-QVIPHKTKFCSCMSPPIAQSLHSNLFCWYKSSAITLSLGTLTSSSLVSFSKDEVVFRSGGHKIGATKTHDRGDHGESTLGLPPGMPYETYCSCLGIRIKLFIAGNPYYCRVHMTLAKQFVHCVYVVTPAMGRKQEDPSET-ESPTPREVMPKVRSSMALLFAGSKCISCQKHFDYAADGTASISGRRARQQTSSTPFSVSTPLAIKTISAEKPGEFDCVTISGRSHVQKWTFIGLGPDFTALFIASQLDHFLPSHQIRGSGKRDPQPTWYGPGKQELCLFRESECFSTPQQSDLLEGQPAPKTFTLVELETFTKKQRKLKIRSFKEEAVHSHFESFQTISKQNQRKQAAMAYELITKIKTEKSVREEMVGPFRPSFSGSTEREDEDRRVEDDECEDGEQIQRKGVSIAVVEQSTVSSLTYDSGTYKVRYMDDDAHVVKLLLGWEQDLPKSQSTRSQHWMDPQHLSSALALQQSGEEPEVMSFALEPSAEFLKAQQRSSSDIKTYAERRLCSRKLQRSSPDESEDAV-KKITATETVRARELTMKFCAVFKMSHKYQHFTSYHFEQVVHGWIETRILGHTAALICFRRVYVASLTLFPSIIPARDLYVRRLAVYDWSRLYARQL-LAIWEGVLI---KSRVITELLGLDSRGEFFERYERTESVKPARICFRTSHIELFIRFIARTNGKELKSLITLRLLILLTLSLSPVKLTVSIRGIKLRSQEALVYRM-TLSDKLVKNMSSKRSLPK-KRETEEEIPSLIHCEIRTKRFPVGPMKMRYTSTYTVHSVPKREDLGVFWLPAWFRVAILLNFMGAKHKGEEGKACGDDPIRSVNEDNDDFSSGNEQLEV-CTSAKSKFGGFDFCVNNRQLHQYFQDTNIT---GTSQGMQYATS-ETNNARQSYQYVDRGSQ---LETSYDFAIQGHGGAGLNSSQVVNGYCPGSKREDELKHHTKENTTDHPITLKQGPADDMLPCGVTFMTDWVTLLWEHVETLHRPRELMQILKLALATVEHYRGFNGA-EPVTSSINIVIRSASHSLVRQGFMEPVPSPSEEREIPSIRFSSSLFLETQVSSQPFIMHSSFHDGLFS---MKQCVVYHQPILSADKPLDVEFTGVAPSVAGFRRTFLSRLRGMGAPSEP-AEAAFYTIVRYKTRMSDPLWLRLSHSKQHFFGSDIHILQPLGAELSEKFPQSKEEMDLPSSLCEGLSYMRRYAGSTTS------LVQETEFYVELKYFKEHAVVEELRSTAEIFQSLWCPLSGSLKPHPVAPHGGSLTSSHPMLSGQDTLPFQVDEEKDSTDVSLYVYDLHDHCGIAKEPCEFDALDGTALTEEGTRGDFDKDTDARTSKDLSSATASASAAVAKKERPTLGLHWRASQIIECKMGFKFPLQISYELKLPSAWEKPPEFMVLTCFTACILYSCSGQAELGFSGISSSRAERFQPIDILSSFFCSVRWAHKVSQGFACKGERYTSDPPRVSEQMSRDYEIGERPAISEDLYIAPEHATCQPYILAREERARCISCRSVWILIEGLVFDERVTIIIQLTLTHGGYCRGKALFLAGCKAPFFMLSRDSIALAKNGDDPSRKQTFPPEVTGMTFYESCGHTLMYDTQSLVTSAHVVGDHLFIEHEEV--GTMSVAISAALAYSRPQIVVTSAKQSADEGQSERKFSMGEDKVALFQRLFEIAVILRIGPPPLTRYGSSRMMRTRSPAQSAGDWALPRGFPAPGLEESEEAANGGGVPIAKSLEDIGFKITGAMEFFVRVEWISWPWRSDSHWVIRIMIMKLNASGGVRSDISQSLMVVKQSLQYIEQSR-TRVTDTLPTLDASKVKAAPVSLSGYSLQGKLEKQQKKWKLMATRRSAGFFCSLNSL-PPAPRSQNTLTELVRLVTIDFRVGQEYAAKILVAPHTFKADFLKRATSSYELEYKCGAIYRVQDVRSSKTVESRFFELSRYEAEEEAQMDKVDYGLTLQFLELGPYVGELLRDG-YHFFFPDRPVTK-SKIDFISSILSKDPSGFAESVPTSPKTFHPQSESSCGTDTREVCQFYLDRFCILDEDTMVT-FFISSHIVTAVRPIGLKPGLMDVSHYFVAGWAQFTIHDVDTPRGDIEAMSSLIVTKRDIVQRDKAEEKTLIIIFTISGDGQIAPSCAGKEDITKDAAPKYSMPSF-PSCYPMTMDTPEDYKYYVTVAKGFTTGGAFDEVIDTVQEEPSGHLSTSDVLASTKITIEHDRSGIPELREREKEKHMHTLVREAIKSPDQAKRLCSDGSEATASPTMELATMDKLLQEETLQLELAQCLKQAPQELQELLGQEKALESLIMSVYVIDADAMRAAEEIKLMAEPQTEEKDDTVAMLGVFAPCCHCDFLVLSKYQRLLLIVSIIITLALTLYEAYVYPDAWPDGVAAQLREGVTTAGDLLKPSKEAVSQTARVHLFQHLFAMSGRQLKLVGVPSSEVTFKCGIQLLLFWDWEAPSGSHYPSAPGSSPAMPVGKFKRDSKSEEPAALEAGGARLKKKSRGEAVEGTRKRFCEKPEAFYEGMSQSGFLIHDIAGKVKASSTHWECFRYKYGDLIQVQAFLHLEVELPREVVRTALSGRSFLSPLPMRRSQQLKSPVGDLIRRFGPKCEKLYLDDLACIVELLEPFAGAVSHWAILVDTSGSSGTKTNEELASTQDVEALTRELTPLGSSHYLPL-GDGQNPMHSTLEEVEFSVHSPLFLVEINGSRLPKLIEVQPEILAAKVVFSIFGLVFFEEEQLESRRPRREKVKLE---FSRPLLSTFDAADENIQEMCMPPSVLSRS---TITVSPVTTSGVALDYCPYDAHSVSGPSTAVPACILSKPSRELNLLGLSVHGEFAHLFSFECWATDGCITVTGQPTDLISPGVWTSSSRIPSFLLMLSEDSDIAYKGNILLRVSVRDIETKIKVVPVFDSPLKTGGLRSKISEMVERESKRSEIDNAEIKEGDKTMSRPEVSMYDEDDECNDLLEMSGESTDTGLSSGSSLDVLESDESGYPAYKSSIPSQLYNPSSSSEHAELAAELPQFHGFEE-ELQMICLKRGNKQCDTSLTM------MFSLPLPYLTYPVVPPWEGVVYSHGLLVFCSGAGCAQPLDGAGFGPSVSPKGNKARKGGYGMEAIAETSIVTMPEEVHYSRLSISRGNKKIHCLLNGSQASQEAFFIEPTGPGDSNPDDQMAFKEEASLKARGREALQEEIDKERERQHFFQSGGGTKSAERPIEVPDKLRAAHHGAALLSSCPVEGKSLTFELFDDQARRDVEFSYQFFVASALDTHHALMSRSDAEVVTPGGMEDEKKMVTTGPSRGVCEKDRMHLFKLYVKMPQQLVHPPLFMEIYLTASLLFGVITKSPHVMVRSTCFEPPTAELAASQLDRYKLDFTHVPFRYRHLVVKADKRMAWSRAKFSAFQMTYRDEFHLHEFEVAIFSDYSFPNLNLLHDALIDRIKAQEISEAGSMQMASYLTPRDCPLISLSLKSFHWHMM-LKDKHEDNVWAAVLQDSSQITADEHAGHRTLPEKSDIKIATDYSGFMETEHLRLKENKA--AKSGEKLEGCGT--ITGEAV-LKGPSTRWLADFQEEIYTVTGDLSGKDGYGKFIGFDICVERDLKGQAQTKAKPFGLAQYLGVLLYGVTRGLDQITSWVDVKVKKPTWEPSGFPEGKEASIPIPTLGGAPELGMVSYHVGDVDLQEWGPVSFKSSMFHVQSLKDKTVETWSSLGVRSSDSFVRAFLPLVAKASSLIEPERTVVGPKNIRSKMFKFQLCLVETPTGAETTHDMGLHAPTPVKTQPPFEGGHSYRCDFIFIFFDGAGMFGAYRFVQGSPTYAAVAPLPVDKGASPLVSSQLGGVSSAGVGPIINISWKTDTALGFAPPWPPESAALHPSTDPQEVFGAGAYCIVPDTVGTVTAAATSSVGGKHPYSLTSSRALTRRKHLLVPSHALAGQLVLLVRSKSFSSP-F-NLKPCEVLKGLVGGERQSKDLDGIDVLEFLGDKGQCPLASLSS--LECSEKNWNHAKHSQRIPSFVSRQENALGIGDVHALPTADKFDRTLHLEPLKLEDKGKRTQSMT-RDFESQQLADAPS-ASVGISRVLEEGTKILRICGDSVMLSLTISKLIEEIGSIWVGLAEEKDFDTRSELFSLLGLLVETTFQEDVQLDERFSFLTVQERGPIPTRYCVERRPYAKKIGLLCAKDKYQLTTEKQTPVDKPDFRFESELPMRGYLLGEEMGYFSRRTVYLALTANFYAVKPNGHWQLGVRYYRSIDSNYREGVDEKFDLLRVISKVEQDEFLYVLLKDRTFVYLFPWILLVDLSAKLKPFLLADEDGEAKFIIYEMLPYDQEKVQPLIVSKPGTQQRVRAAMVASPRGGPRAS--------------------------------------------------------------------------------------------------------------------------------------------------------------------------------------LELTKKEIRIDTPQEENRKRQMTEEYLRQVKKTVDSSSTYLSCSFPLRQLASLSDSKISTSSSGIFDPGSTSEGLSLPHAHHYMLAQDTRGVRAQDLLSRKEKRVKKFGGIPKCSEFLLNFCLAQGSISGSDDFHPDRFCIALKKSTCV-TKMVVTDHDLSYGDTLVESRLLRSVQDTAVGDRLGSVMRMDPNVWYQTDTVTDEHPPVERGLKATLEEIDAIENECDTGSVLSGASMVTFGSAGSEFNPSKPPSPASQGSQGSFIGALPIGVPIEIGAPGSDGVSVVKQKSASATAGSIG-MHSTIVSSSKREPIKRSSKRIDGKFLDEGVLLRKKLIHLVYLSLCIAQLQHAEILPHPFPHEFLIAKLRKPTEMMSPVGVKRDESRVHAWRKLDVESAKLEAAHLAEMDKAKPKVTPTKSKEQAKSVDIELGIATKTRRTKVEKQPNVLEQQQLESKVLSLREIDLDEMDEQEDEKDLTN-DDGRTNDVE-DTKSSKSQ-ESEHADRGETLVSKFKKKKRGEK-DLESKDEMTQTQKG-RSIAELSLSITAYTAEQDGSELQNRRRLFKSIHALLSKFAILSLSRAHLLGFESSKEEPFILKKDRPGICPTQITRRGMVQKIEGRCTMSGLMSAFWTEGKVAAQTRSGGEFQKEKVTYHRSSQWVESGKVYDSPDGQGVFITVRQDRCADQDHPAIGLGGSKLSKQQELM--KKGSSSGKEGLQCAQSLGQGWLAPLSQGEYRRYSEHAVANWSAQFCTFSDAGVFSESNYESKLDFCGDHALAL---TNFSDRDKPPKFVFSLPVKEGTRLDASPEPEETADPLASQIEDFL--KKEFLTYLDGPRRRDIREFRPTSRLSVSQVRWRQGLFILQANCFEVRADVRSAGYKVPSFPEGFPLYFIGEDSNPCGVGSSGPAKWEAIFAPDDFKDHLRVKGNDKSLPELSALGWSQTRKDSPYN-GFVGMSCESKIRLLSIEELDDYHEDDDKDVSVMAHAALLDEYFFVNKTKVLRELLSAEYDFVLKLQAVPFAEKFSPAKFLGESVGKGDFLKSEVGVKEWQTKIIGPDIADDVKHFPKDSKEATLAKRLTHCFRQVGLLDEPRFRFSFVNPIWSRMYFYTSTSMSGVVYSTTAADESIKSGEEFILMTIMPPEVKRDQTQAYSKYVNGLAVRGEGTLEDVEITSRGDYDDFDEKKEVFYHGRQQIATLPIRDYHEFRGVDLIRFKSDGVRLFGVHLKAGKIVKSKLKMESKVDTKARLLKEHEKAIEAEAVFKQEGLSKVRLEKSQALQREKCLIRSTWPYDQELVCGGIPRLRYKETLKDSAVTISTMRFETRFGKTKIAISIKMGLSLSSIKEKHADEEER-----------------------------------------------------------------------------------------MLLPPFSLVFFFEAAEMEPPDIWWYVGALYGAGHPVHVWRHDPIDLPALPSSPVIMVVQYVWTHKRSGDWDVFHEAGEGHLRVDQLSKLFCVKKVLPAVTK-KSLGTAAAEMEYSLLKSIEPETGSKAQQYCICICERKQCAPDFPYSKDKDVKAGVTQLVCEAPEGKAFCVVTSCCRYDGPDCELPKYSHTYTWISARMRQDPMGLLYACTPRGIQSSGYCGMGLQGVDKFSRPTARAERYDLRCHRYQRFWLLCVKCVGPGVPMSEIKRPGGMFRSIVRRTAFTLCCLLDVKRPLEDDAGFRAHSILEHLLSHTATSDHKGFYEHLPVRHLPSRILPLFVDWEARWRFIPWIAIHETGAKPWLTKISEHWYRERCLSSFLAPDASTSGLSLVTSLTLPHQSCAASPLIVKGPTPKALLLFHTKEGQQSGGVTKGETIHLMRPSLVTARLDHADAFLDTTASSVILRGKDIKVKEVLLPVEAADKSYDQERPEPPGLSPQSIAPYTVSEKPDKGDKLRDRSKGSKYRPDSGGSDHEKFRVWKRPGSRWRDKDEEEDMAKFVRELPRECGEYKSQPRG-VGEWSKGIETGGTLMCSACVDTSASRKTPTPLTALFTCKIGLREERFMPHEQGGDSPVGPVDQGELFYMSRPAHDFDPVDLRGLGLVIPNFRELLLTPLVRVSRHTLQSGLLSGRPLWPKDLSTLQFLIHITLCMDLQSSQNPRDVLHPQRPLIRNPISSVMLPRDIRHDKEPYESNTRVAKKDQEVDFLSSTSDNKTAMSKQRKKKPPG-VKILHAVTSDFVSDDPRPCKRAQLSLASNK-TVKKSEEADMMKSRKLNNSSRQGPYRSQLTVSQSLALATNKETNVPTPQSLLQRSLR-LRSFATEG-ASDQVHDSGEGLAILEDI-------------------------------------------------------------------------------------RGRSDDERHLRDYCSTFLSVTWSGGQLISFFFCLSDHCPPTIKEGRDSSGSERQTGSLLISQRMTPSHGQLDPVLENFWQVTYSPGSEGSITALLFEFLIPEPRAFQVVPIFHAPLGQGLELWDIALREHCFMTRRSLNILDITVKSGRQRERKRGLSDRQRSSTFKSPLETYCLTLVIVYSYSIYCGPKSEDSLQDVLAGEHMLCIAHFDPRCRVDRDPPGSFISERDPYKVLNSH-RSEDNHHVTIPTICEPSRPDSRVFRGVIDEVRVGQILLHGQRVYPWPKVLASGMLSVVLQLVALIASDPIKSI-QEHFLRGGYARHEEKELDAPSGSISFPTKNYISIRYKPTFKTYESVSSTRGVVDPIQVKPEVREKLLEDSFL-EESAESGFHWRRSECAS--AVYCSGSAESSSGCKGGHAVSS-GPT-EHPMIVVSAEDRETDELHPIQIKMDPLKKVITPLLGSIGHLVLDNKIPFYTFHEKILLFREPDLLQIHTSAESSYTVDDEVTLLEQGQMAIVPETSDRLEEAAPDGESQLFPSVKINIQVLLQTEFLKRKEQFTKPAPDMLKLWIFLIRRYIDKSPIKSASPCHFGSKSVLEGFLRVGYIALEVIHLIREEGHWKTAAVILFDKGTGVAEYLVPRLKTESPLLCAKVAFRTIDSPNT-RSSSLSQ-YTTCGTRWHSMKSSSYWEKALTPIKHVLTVTRTVDAGGKKELEISLAIKKGHLVFDIHCEPTREYDVVEKDAITVFEWKPGTRRGLYFKAKLSAASLLEPFRRGLPQDWHTGQGTVDRGPRADIGYPAAASSSLIGRISHQLLKKTEAYCYAVKDLTRLKYEQKKVLPAEEQQQVAEEKYDSHTRGPYWLELYFTHEMVCIRTDHCQVVKPHFWRFHLDSETNDWEITKLSSSFKSSVIEEEESLNMVMERSSSTGH---T-HVGDQKQEKSLLLVRTSRVRRKQDVQELKSLLEILSGVEL-KLLEKEMLLELLNTDESKEGLRDAAVVREKALKQFAYEKEVQDLITLELNISTEESQRLVTGEIKKRKTLEQKEKKLKAKAF-KIEKMITSLEEKQQDPEC-VF-GDLEEEYLVQTANSGVSEKSLRLIGRYYTTGPYLYLILGDKAGMAQDGELASIEPEFLESHEKSTQMSRSIVPDTS-SLKRFQSFD---------------------------------------------------------------------------------------KFFGCLSTVGRFFGMIFKAATALPISLSRLSLGFLYMHKRSVTPVKSSVMGLAPVILFFYRGWLVVLVHITFAQTVILVIKRQMTHQMGGVEIEAVVDSVDRLANLIHEDFKPIGESVVDAAGVVDASEDAGGTAFEYVGTWEGGTLHEDIEQRAPCFPISDQGRESEPKRGSSTALDSIQRQKDAPIRRQGLFRSSQVSLVSVIKIPPREPPDVHQRSFLSKRFQRSPAKS-LTPPQQTCYKTEGGETRN-SSLTVQCFEIKHLVRAELDMEGIYECREDRDLAVQAELMRMQVKQFILLDVEPLDGRSEKEKVAEVKLVNVRASMEDRVKDREGSTELETKMAYPLQAYADLSDKQSEASDDKEQDGLFEHDGETCEMESENLEDVAESTMLDASLSIAKETSDAY--SDPRIDYAN-PDADKILSTSQTLAVQEDKCVLSVLFQA------TFLEEMKSSTSSEASEVAVRDED-ILECE--PQTFAARTQHQAALSSQKS-LIPLWV-ESQIKLRYPEPFSAFEYRSPVG-VHPFPVDQQLTEMESPEHSAMSEPRIAKTPNDQSAPPVERGDWELLAD-GIGGPPMKWTKWCV--VLGDTLFPDKSEVNDFPKIQQAAIGKLTQFVFHLDLSDLLFSRVSGRCGLPCI-LATALESEVDFGLIHFALQALETRASETISLLQPAIAQLPKLPSGGSKTRFDPKKESPSAEGYGLTDICFLEMLVVATKLDRAYLDQSISEARTSSVIGHIATAGADLSLAKSLQIRSASGSPVLTSTGIASNELRERDEMITAQFVGGFLVGPEGAFLPEELLHALPPMPRKQTSIPSRKESLAKKVKAIHALDRQIVKRY-SVKGGDWSAVNYDLRAQNHMSESLG-DTNSPLGITLTIFALPLVKMEKAPATQRIVKCKFLPPFDVVMFEQAITD-----------EQFTGVHFGTLEWSQTRKGFTLRHV--WYYLPAP-SRMEPNSNSAVKKVSESLRSWPQYTIAKTLLLIPRESVLLLSDLVLPLLHVHVDQGLFPTESGAPLLFSVLLQTRILTVEKVGIAVRSPSKHRTTISVDMQRGIMSHIHCCLVLVRDKQAKLVSDQIPGGSVHDGERRLQGRDNQITKRDQVRSPETCRMSTIINRSDEDLDSTT-VDSPKLIYQGSNSVRAESLSRRVMSSERSETVGRGRRRKEGLGGKEIYATARPFIRVGRLNDAIPYLHVILIDSRTTPLYDGEKGEIGESTRRTPTLPTLFYSYERAAQKRKPRRTSFQGSDPFFEWAAKDSSK-PYETLITSPLREVPSKDSAKVAKFWTFHDIKDDVDQVTELLHSYRILVIRCPSELDGQSHGKN-K--LAGTEETKKSATPVSHVPLLTSMGAD-RSAKITWFAVQLKEKYTTREHPLFTVIYLAVSYSKVDQSKSESSIPASGGDQSSAALKVGA--PPPDLWVKLALNEQIWFRSDPSSSFEAKGLGRDTCAESMSHLPRLVLWAHGRSHEPYQGLRVGARDSCDGTFHIWEERLNAPRSDLVSVTGARRHRELIHDSERQRVLMHSLGTWLTTSASADGEPGTGECYPYKSCASSDESSTGGHLDLGFEACVQFDCHSPKIGDVCGVCGSSCDHEQVYPKGDQICDCQCDTEGSMLSLVMVTSKDSVRTPPIKDGPKDEKGSAERGSYSHKDSQRGEIVGQPIDVEQYEGTSATPWETDMGRQWEGKDQHERSKTETSWPQFAAASSYDKHLRHEKHITMSHLHDETLFWIKLILHNGVNQMFLRRRPQSYIPEVIQSRLTVYRRDQRPRDRVGGLPLAIPFVDRRAILSWNPVFMGLTRALGASVVIKLIYAPGDSEEFAIAGIDEDYRGVTEKFSVIYYDIMILSLTLSLPSPFPALVISSSIASHVKCIFLTVYWQWECGYQTALYIGFRLWDAADGLSVSLAFHVSFMQLQYRADAR-SMAVRLVDTLRQRMLLLVFPYRPKKVQFPGIFKKPVGRPMDWVGQPPLLSDITMQLILALISLQAVPVSTKISTIPIFAMPLSVDGEKKSYAASITPSTYHGPSENVGGIGLQADQWGSGEAFTSDTDSGGTSSHMVVLIKGPSKPPFQGKIVIAPISKGVALKAGDCDGKVKKAPSEQASDSMHHATHLVPYHETTVLVGIQTPCISRQLSIDGASCGTAITKDISLRFSTLHDGISNIVHGRIDLGGITVVYLKKETITQLISEHRKRVIGYPLKSVVKRDMGKQRRRKEQYLPITCYCAYVEVRKHSICFIFVPTDKELKLLLQAEGDQGQLRCCRRESGLLAVLYVKCLVQEEYTSCNFEELVAFGVVSPCGYLDEYLQDKSEHILPLAMPSDFSDAVEIKLSAEVAMRERAEVGDSD---PHKQRPYSPHHQDRYWHVGICLPCDLKHKSIE---KLELFFTADLVRLHLAIEGVLAQAHYKLKGSQHTAADDGVYDMYRFSRPSMKQFIII-ELRPLIGGKRAIEVVCEGLETVKNQLHES-MWLFIGLRYQPFFLLDLNLQERESTIKRHAQDMGRTLMKDLYGRYTFADDTLLKIRKSLIAMSDPVPALGKVDSGARVQGRNLRNTRLNSPLEEEEPWNSGQSSAQ-S-PFAITVPRNTQAGDLMIDSSELRGEALEYDGHTRSFKAISRALKGYAHPQYLATIFHKYWACISGRRRLIVGSFVKRLALSTVVFLDSLKRHSDTIKFMPIKFSDTQAFLEVKEKEDYDGEAETNVEYTFPQKEKELCASLLGLCRFFTGTSGSSLFLGSYYSSPIQVEPFDSHTCKRCRKCPSLYV-G-------TTSDSSSSGEVFSRSNSFVGEGYSRFSPVAIVVAPLAVFWSYIEIQVLVCYYWLIMEIHLELYMFILRETWPMYRVISEVFFIVLSTFQLDKSP-TKLEKAYHRSGEVARIKKRASVLLRLPQIIAVTLSS---------------------------------------------------------------------------------------------------------------------------------------------------------------------------------------------------------------FAAVTTSLSINGMPHDIKWISFEVATPAGPISLHPALHAKFAPK-ALKVAGMACGLGDIKNQTGWDPSTGRPLNSPSKTHLKKDRDSLTWEVFSCVAVIESSCDLGFAKGQQSSRSYSTFTRVAGPLLSDVSPLTFEIAINRDRCLPPAETTQEYSTTVIVMLIVPSILKKTHDSKGAWRVKKVALGLLAFLEQAYPLSKFIMEDSTGAGQLEEKVTVFKLKDPCGLPDDKHQTVDTGTFYDAGVKVKWP------------------------------------------------------------------------------------------------------------GLWGLSFSAVPPCTAVTPEASTTDGPEPQQREHQLWSVVDLAVVSLATIAFAARMLERIDRWVSRSEFSRWPMLL-LPTPSTAARSAFFAQSAEQSQHQPTQVQPPTHSVVSFAMSQWVRALQPQPRDTLILMISFLEAIFESVSRTYRMGPWVVDEWLVGSRCSTISAYDLKLKFLSIELRQFCYLRIAWKSRGGDNGTSSSFSHPKDSPHDLIIKRSLLLIKVEGGGLVSFEAGWHGIPGLVWVQGAGSVGAVAISSTDHATLYGVSTVGGLLVCVSTAHDTLVCAHGQRFHLAKAGVYVRRKKAVLDKALQLVAQPSRFSATSIKLKVQQQKMECELKRAILLPHESVSEVYLTDGTHVSDLVQWEILRVRHWEKTGKAMSGRFVGTHGQLKTPGTVEWAITVGGLCRPRLPLVRSMSPESGTDYERRG---DDWVVFYLDFSQGTGDHLWVAVRFILGSRAFALIALVGVITGPGHASYWVWTKDCCKETPVGRPKKDLAYHKDAVAAEELPLAKELGRPSVTQIKIEGAGEEFPVDALDPLLIAWTRQFRKITLPAEVKGTVHGVGLISIYRFLVRLSPIEVPKSLETCQSVVSLLWSQVKIESAQKAHSFIDEFEVDQGDLPYGFSKGKFASGAAFKQLRASSVSGALAQS-APNTNKL-ELSTQSGRLFGAPDKMC-ESRRGFAKYQISVKQDRNQ-KEELSYVGFVCTKSMYSA----ILNNLTTELSALPGRMAAGQAGYLKKSDRTSRGMGACINAMCSHANTIGIFCKLRSTSLVSE--NEKISGGK-GMVKIGNARSSHTSCALPPETRRERRTTKPSKGIV-RATQLRSPDNSRIQN-KHKM-PLLSRNATEHSAAELL--AREEVMHVSMSFQFLDI-------------SQQTPPPMMLYPHLHHGWHECGIKSFSEYMPAGDSDVLASKAKVDAGSIPGGSATGTRQVPCFELGRRFGAPYPPAYGVRPKCIFPIHPHEDGGMAVEIMVKRLKSRQAEHFLEFSGLKEAVGEVLQDLDREG--QGVRKEDRKDTPDKRFIKKTKEQFGKIRSRRT-GSHLMRTLYGELTTE-VQNCSVKDDCNE---IQ-SSSSSSVSSPD-PSVLESIIKYLLRSLFFCLIDYPIRNMVLPQDELEEIMFEEEEIHECTQNQVPIEESSGICGVESSSTKDAASQTKSPRRAKISSSMLDGALLALCAGELGEHFQYQAGREFRALAQISERLKAIAQASYRIKFGVVLKKAEGELIELRYRAQHYTSATIGQGLKQYLLDVQVETDRLRAEAMSYPPAPPYSTPPYSNSFYNPAPQVHREHVYSATP-KKKSDESEPARDSSIIGKIGLGANKCKLMELKREK-------------------------------------------------------------ILLFLSEAFVTFVAAAPADADCCAEAYGLSLFLLMGGSVKPYRRIPAYGTLRVAFTVHDMVLPESEPSLQNTLLYTDKTQV--DRARRTKSSGWSKGPEPKFD-ATPDQ------HTASYARLRRAMSAIERT-FMIVSN----ES----G-SEF---YSFAPRPEKRH---------RQWMMSDDDWRELLRTYLGGDDIIFPLRKRISFSNVEELHEGPLADMNVRCDEQLSIPNKPSKFFVATLRVKIWLHNVGSIFTGDAIHAPDILSKKKDEVSFKDEGAIKLSSVMEKLAQGFKAGFVTIRIRHDAARMSSFVGTCFTGIVQKSNAANDPPSVGPRRGGWGTCKQKAKAGSPDKMSLAPDTVEKAAIETSDGLEVARIIGDVQGVTVAVLLIISDVKQILKIMAAIMDDVEVGRLATVVTRMRFSCIEVSLALKIMCEKSDRGLSK-AMCCDWKEKEVIAVQLESEIRIRFTELYTTAMLAYYLTEIFSLQSVTEGQRD--GNMQSEGDITGKVSEDDYARQMALQGRRVFKLKSGVLPWVMHHF-ST-MCTKNQ-KIFWSVFSREDSYED-IECRELADQQATFAVRAAQEPRGPRSSMLQSSGSGVVLGSSASETGSFW-GQYIVHPHDFPAASVIKLKDAKQSCTARYRYLCVQDPESLISLIYKLSSLMIAKLQDISLTGQGLKWSASDCVVVPFGMLGVFSVAFYEPLFIELVLSGEVYSSQAFWTYTWLLLDVNRAFWAPYPCAVHIDHECPETVSRVCVCPAVECLHGLDEPPRTSLFENQCPI-FQKDIAGSCKFSKTKKKITTIGYHANDFMQSSRESLHTMDLEPDIFDIQSYYKSFLGETIVDPMDYMVSIHLLRSAATSLYSHASDDDSSSKEPTNIESISPSASPAYGRGPSEFESSIGSWEDRITCKRTAVVYLPDVEKAMRRGSHGVLRKRGKPKS-VKRLEFGVDFPDDSSSLFED-SDLPGSSKPVTATLSSTKRSITQWLLVGECSSVKSGS-AAERVEPAEHQLVAGKLLMFLIEQLHLKPDFRGRHTKSDTADRAFPIISKFQPRLAPQ--KSAP--GVHDRSTLTLRDGTWRKSSAA--APGAQR------KDGSGSDKQKRDSPLESILTKKL-SYRDSLYGSSSVLTDASSEESQLDEGSFISSLVGSWERPLKKAVLRSDGAIPVIMSDFLKLKYGSTQSYVTPRAIILELECDTPGEVSDDLPSEFAAPLFHFARLMYSGNPAVYSPIVGRRTMTPRWASAPVKHDIERKVDNEVDKEMDLQGSRDYKSSKICSKHKLSTKVEIVVMIAWLKVFICRDFSYTF---------------------------------------------------------------------------------------------------------------------------------------------------------------------------------------------------------------------------------------KISDLGLIGLLESEAGISASKMSPVATQSDSSYRLTELPFAAVAAPFLEEMM----RSCCALLSAEALQEPREKLLLFSKDHWGHLSWKYNVVSTIQHSPEYHYVSGLPSIDLEHTVRGAKYSWLEPGGQSIGFDDRPGPESYWGMELEPPKEHSDIQFGSESSSMVL-SETSFKLVLEEDHSSDNETVGDKSQVSVETQTQSAQAATVAKPN--MRIGN-VSDETQSSV--ESEVNETSG-SSTDGLSSTRSVDSETAVKICASEVSPQKVGGAGASCCTKQDESVTGSD-SSHLLVIATISKKQEAPKKLPSAKSAK-TGKI--SATKERERRVSPIHSPTDACTVQGGESPTWEQLQ--QGSATPST-QAVAHSLWPWTSAGSPSV----VADKLLLPSHITKKVPQKDKTESHWQVGAAVAAQAIEIGAIRSARAAMKASLDSAFQGKGAELSKNFEHDSTGDDSRFKKIDKTLATDPVEPADGRGSVEGEEHGVLIKSDEHKTGLTHSEIEQTEIKRVVKSFVGKKPKTSGRDI-PVHGPSVSTKPLEGTERTESKSHPFSFASSQRKSLSTIDVLCIYRYEGLSGISPDNSVSSRDTLKELFIGSVAPYAPEHELKCKALEVEDSDFTFQSRRSLSSSARVLFEFHRYPECCMHLVLAATITDKNHWFSLAL-GFAPSNEGALFDISPMSDHEDFKTQFLKKQARKEKYSALANEKAAEGKQALTAMAAFELCEDCPTPKLYWEQGIDEDTAKQAVAAVPITEKEKDHLIKPLYCMTQTEDVPFEQHLLIIDQPKMYLAISLKRTPSHLFSIVFYEASGITCIAGEMGHSDKGEWAKLTVGAEILYTFVVKEKIELAFKEEYLLLYKKDIDLADVDAWDAARQDQTASRELGFDTDFLVSKRGTDGAGEVIFRHYSFTLVSYSFVVVCQGFILAFAAGRTCVLFHGWLMSVLMTLPSRYQEPLSSAKKS-SPSDERKN-TEILQQQAQQFMIVVTFLRIRARCGCKSAGSKEKMAFTVEAIAGVKIDIQFTSSGAFQKGPVFDDWLLLSRISKKSAVTIWEGYWSPPRSQKIKIAPLVSPYLDA-----------------------------------------------------------------EEYQEVKVVVKLGTASDALASIKLIWMMVLRSPPAATVKFVVTMDLRSYVFQGALDQSFGSHMQKSMLEVYGATMICLILSFESAYPGARIIEY---------------------------------------------------------------------------------------------TVPSPCYYTSLFRSTNAFHDKKAWHHLRSMTKMKCHL-ARPHQTKLVMGS-SLGNQLC-LVVVAPVDVALKVPSQWSSIVLTTQLLVASPFHLLPYLFAQGVDAFIGGQFSGMVFEIELGQSAHKKDPACYGGFVSPVPCMTRLCFGVEI-RMMVCQCKVSEEKTCRFVRAPRYDSILKGEMAEQTLCSADSRRPHPRGYRLALIVREAWDVLPGCGCILHSDKGRRHRAILKALKFTSHWGGPALSPLLQEQHYSAVAICPFRQSGKADDLSHTERIESQSYGVRGRIITLQFVESFDRLVYSVGKHALIHVKRKFMSLFRTTKPEVGDAQVVCTEKYLLAYLVLSG-PRSGGIISGYKSHLVQWPGVYGDGGWSYLAVIYVIIDVDVCGAWIPILGFSVVHFGIIMAGHFPIMTSSCLSEGVCSSLGLSSYDCAIESASLSFFFGLGQLIVATLVLWEMARELILKQMTHLIVEISASPRRGLYLGWLVVSLLLVRASMRSLDEVRSMDPSAAKYFDDEQMGVVGETSVESEIRDRVVGSPLQISSDRLDTQTSCGSLMGTYPLDETILARRVRCHMLSDRSLAKHSAACNSQMIDADEVQAEAATIRLGKKLGGVDTSHC-HSPCAPSEQEPKSAIRTRSSATLSSYQH-DHLSQQCDLPSEFYIAFNTDLDGVSSALKEQRSCSPFTCKESEALEAHLCESIGLLVEPQRSSF--SQWQILLLEDKDSLEVSSGMLGNSEGSSIFTLVEIAQARMFDEETDDEEKESTWTEP-ILEKPCEWYSSLVTIPFRGPSEEKGRRQSKRKEIRALSEQTDESEGFREE-NGANEQAKIRKRADQQVLRSPSSAKSCEAVLEIPQQALFAGLFPQYELVIWMFCVLPRLLQLLKKASLVRKNGGKAQQKAHFHRLQTLLLREHTQRLSAQLKPTDDLSECRYVLREIFVQLSLLRRHHRAAELTIKATDKDSTCTPDAIV-MALVASCAISWRLKSSGFTNEIEAPGEVDHPLSSTLQTET-TPNPPTAMQQQVILSLGLAKQSYRNFMQSRSKIARRFRQRGKHADD--GTCMGVPKEIDIVRFLCVPLLPAALLKSADIAAAKLKTIELVVHLLCSALLIMEAKDLTSVPCSGSCH--QQH-HHPFSTDFMIALTFIIIGAYSLMDPSSIARAGARIHGASKIKVSAWILFGLAISYDEIPEGKGMEGSQEGGCGSASMFFFTIVILDVAVEISLRTPYYKLDFKRETTLSIIELVSVQKKVAKMAFILSWIVGRKSSKQLIKIVSRKGMAVLPEVDSLIGSSEGAPIAFEISTLKPDPVPQFLKPGEIIITEDFLGEDVQVEGIQLKLPQNWAIAYQFGALDCFSMVGEDKVMNETQNKQLGLEYTVKSVLPSYYEVKMAHEKDLGILDWHELHETVKAPKFEAGVIRLLKSSVSPWQHYRALLKPNRKKKIIDLAVDEPIRDFTRKSCSAFKRSDLGMKVILILRLFGASIYRLGMNFVGFYALGVRWYIQIDLIMSNDLSGTAPEWGLVRDTRKSSVEVQSTHISPSPPSDELSPDLTERYKDGMLTAKA-GKFDRKRQRYFTLDVCVLEWGFPKKNTERDSTLVSLEFEHDARSLEANEMMMQPPQIPTEPFHPKLITQVFKSVDAPEKKKDSAYGISRLSSMALKYSVLSEYDGTVPMWWMAPPQPLYEESESAKHSESSPPDSKGLSWAESGVELVREKKRFSLGVLHTRVIKMFHGESAQWIDSFKVRDWVFTKRFQSSPPSSF------------------------------------------------------------------------MGSDCGMCLYACYKLEPHTRGPDSLRYVSLVAVTGRVQDIDIDALDLKFDAYTFDASRIADSKLDMYIGSHLKLRVFAHYRSDWFVSFEFYYLYFYHDGSWSYAEFTILPSLGGGDGSRDSSKMSDLVDLIKRFTYSSVSTKIYDPAKIGCDVEVDGIGLSGGSDTDSVLPSGLLSPGRILLVRYPSRQVSGFSLFKRSFRVSIISIPTVLKGRAPGLAYDPFWDFIDALYEVKELGFHDSWACVIAEMVLFPIYAALFPVPMTLDFRAYHLKQDVSEAKGSLLFRESTTLLAEAVFCGDSMEISIMEKTHELYAECAAGTMRFFDEATREGFAGGRVGFTCPVREFFQYKSFEAFPPDASVLIEECLICILIILSSMILIVRGLPLVSEYKKCARFERAGFARQHRDIGFESSKGELESVADTLLTELKESSVFDPAAGKLPLISGVFNYKISSYR-ILSYRAGSSDPPRIDKKKRAPRTRFTGVFGSMQVEVGAEVMCSYGAAAAGKCGQDGDAVAFRGGATPAYQAFLWPLFTGLFKDKMLIYAFYWDFGYLRRNDRSYCPYDGVTTGSPKL--------------LMKAQQYQNDFDDKAEMLQAERPCVETLFDREESQ-EVAKKRMDIQMELAGKEDKSRKSSLNGKEGLELLERVPKEDPKTVAVQSFAGYPEYLESIIQLDGQANKVNRTSSHDSLLRERQLDLPRQSAFDSTEVAERQKEILK--APERVSTDGLTIYGDTKIFLQVAVDEDLALATAVARELDASHLFYVDFAESSADLYADSIGTECISLKLTECSQYSMAIMVAGGLLWCEDRSAF-SSCEAFPSPPLKCSQYSFAHCTPHEVNPSEHRDSGIEDEFSSLEVESHLKRPPTSGMMSAIALRGRRQGKLESSEDSCHVFGPFGVLGSISPLLAELSHVKQGIPGILRSESLASAREHK-QEMETAAMRHRFRALDRMSTRLDVMGEEVVGGALMIIRFGQEEISKRFSRVNVDKLLAKLKSILAFQIYLDEAARAKAQPHC-DQHSFLHGDSESKDYTASSEVGGVSLFLKQMIYLPDSGMGQCGNKAIYYLLPYFMTLKERPITTPPAKLLLLDEMELDETSTDSGKKAQARGSG--MINIKIELLLMQGLALDNMLSQQSHQMQVKDLEAMLEWQALEFECEREEKCGLRCACTRIVRLSSPRKITTSASLRAT--AQGRLKVEAKLHRRIVPKIMSRYTVWGNVMGRHASTSHQEECQSSPRRAPTALQESGKRHSDNP-SSVKPVSMDCAEELKGKKLILGLAGGVSLGLDSCLLPDIEFLLVPLLIETVKSEINQYLSKGLLLAQEMGRSEKLLIAPSTL------------------------------------------------------SLDVVKRKLDREGFAQTESSADSAELIKSREIKSPRGSGTLKNVIKRTPDFGQQAAGALTEQLKELNCVDNGKDT-TGNLIESVKDKLVKPDLLTLNFRLIREMYWELQKARSERAKFE-EGRSEQAAFHQTITWTYTYEYVESASDEYYSYMPELYQNAPRTVTLKSFSGKEFPETKTWVDRHSAKKYMSQQKRKKQSFLHWDLIKRMGSGYPGLQESIQRDVHTLTCTTGGQSSLGLGSYTVRQRNGSRGMSRGSNSSHTVEMPQEVQFAPPAQQSQVALQRQAMAPPIS--SQKQRGVRQPPAQK-QALEEVQPPSQQLTKI--PLQSQPIMPHRDDTMTDSAKPLTSPPGQPSPPSLFQDSAS-QRV
>CAE.Chamaecrista.A
-LYRLDGFYSSNIAMPFGLIPSWVEAGGGGSGVIFATEVYVTHFLSCWLKAGCRIAVRSDFPYYVAAAIQKKRGRVKDVEKSSIDDDFSVTKHNAEQAIASSSTELSGKQSWCSVKIFMMHWYAAVITLLPLKTAALRLSVTMYFG-SDLLGFNMLWGSIFIRVIAGEFSILLHIIYGLDGVRNE-E-CLVVSCPYSKLTIARKSGPSGPTTAVRGTIPGGLAKTPAHDGTTDPCVCGALRLSLKTESLRYVVIFRDKLVQEGKLTAAMGIQLFPVDVDVLEVGLAPIGFKLPGDFRWYPRTRYVDSKPIDSSDLHTTFPALKGFVDDKQVPILSSEVLPAEAFKDGQLESVAAYVQDGTFAKAAVYLAPESWWEKDLGVHLLEDDAKFHSEKGIAPYAGVGSDRPIQAWLSSMETQAESRIDFLIDDNSTRMLHTIVAITPGLGYAPIPWWLSYMFYLSSIQIVHAILVTAINRRLMAVKSELSLWLPMREIYVELGRIETRPKVKKVDVMEGELDIVSKLEVANLPISTESVVYYFNNKQAQTMAAALATRLEMVYSALLIEKYIHYPIPIGADALERLHSAQVRPFPRTSGDFRHVDIAGLYRRYGSIFLSAADAQITMETVLVSARGRGHESVLVYIFGMLLFIDWGGSEKSELYVASAVMIRALKVIFLILTVAVMRGMFIPFLSIAKEWDCIEVSESSSEMISGFSEKRSGSFTASLSHAHCIALSPFWQTHLVKKIKKSTTGLSPTIKRLGRRLVSKHLHD-EERH--A---EGEEQTGLFTVYYG-YVPVFPIGLCGGCVLCFWPGIVRGELVPSMPLGVGPWRLFEQPSMFPKEDSAGSASFVPKEVLFPEREVMPMAVR-DFPVLSAKSLDRLHKRKYEGLSFKMVHVQCVKVLIEGIMRLGLAFIHLPSALFESFASKRAVV-Q-LQRSKCNPYCSVPLKADLKVSSIPFPTGLYVGLAGIWGWDKLKWDTFSQQCETGAVKLLRPGDCPLL-----------------------------------------------------------------------------------------------DKERTKQQIDSELVVAVVVKKPAALSLIARS-TVMLSFLTINHRFTSSLVPKSKVKKPLCTKDDQEKEAERSPEGAGFKRDASEVEKRILGYMGIAAPDICEAEELEKNYFSEVSSSKTLTIKEKVPAECASEASTSYGQYLIHLKSSAKYISVNNLSKLSCDSKMDSETLFFPQAPAIEALLSANRPSYLRSPDVAGQDYLCPGDALEGCQSQKCLAYSATPLPSDLSFLFSSHLNGLMAVAGLDEDGDSDLKIEGVDDAPFGCERLDRVKTHTAKRFRLHVLPCDALEIDRKAIGYLEVGVHTGDSQGVHIKLRALRGRRMYGVPIRKGLLSMVSKLTALSHGEGEPRVMFNTYKDLIRGVL-----------LFPLYKDLRCTSLISCSFLSLLTHLLFPTEVGSSLYPLLCIGLLGATVLPLLMRLLYGSLLTEPDFPDEIGSQVRVWVLSRALFPWEDSILLGGKLGDSDFPLLSPESGLNDYRSLVKNIWFFIESKVAKVEGEALHLTQESLGWKASDIVLGDKTKIGELSFLGDEKSGVEEVMLAVEQKLYDATHT-FNESLLAAAKIRSHFCGPWLNALDKPFEKSSSAKFIYKLSGIYSMAINRVTMLGDIIKIHGDSDQPFQQTLGPKFHDNSQHF-QTLQSKEKERPAKGDEQEGRQHRKMRCGLYQLAFMPEASSA--NLSQSSVQYCHPPIFADYERQQHGGEYEVGQLCLPWFYGGHHGHPSHVEIKLFIIDDAPDDIAGEDTWDAPAEMYSDIDYKPGTILKYWTKEAAVYIAIEQGILKGKTTEESREKTLVSAQIHTPKGQWSYYFQYICGWPRFQKMLGLEEAYAGPKPDYPKWTAPARGYGTFYPGKRAESVQFALGIQPIKTALVWEGILVSYIFWVHFAGKVKSLHAPGRQKGLGESKWFEDGWIPQCFCLWRSVGWKVLDLLTIEICSSHESFATHMAEPKQNTEIEFEIELESAQADETGEELCPKNSDLFSKSIKWHKLAIKTSYRKR--RFPPPPAWYPHLDPPFIVSQYEAILGSLKARKKDIMCYFKTESLNCQCRGTHFCPPPEVIQKFGPYQETIGGDTPAAIGQPMRWGELFGEGEDQSLDQSLYDSYSPKNWQRRSDKHLTVVADVSLDGWSTHFHKELYEVTMREKILMRKLEFSEKNLPTETINEYLMLSVLEPMLQKIPYLQQRWTDRFGVPKMTNYCIQTIDVAAIDLDDVAPTTAFE-SDQDVLFSHRNIV-SVVM--VVDSDTDQMSTKSNKMGLIPYV-PKKQLSKKRLG---GSPL-QLDPPASP-LPSP-PFEP-P---PPSSPLPPVPPPPPPGS-PE---P-PSPT-PQPGPLPGPPGPQPGPPP--R-ASLVQERTDQAATKKHKIVAADDDCEKDKFKEVIQRVEKMYEGFLDSMKKLDEILSGKAPFKGVLGLNSQLLHQKKENSSSASSGIDDGVVGYLLAKKGHAFWRPADSEFEIKSHKKVIDQFILDMKDKDRAEKVHVREVMMKEFPAITQKAMIPQARVDSLSIELTGSWLRGVEARKSG-KFLEVYGVKTASGISPVFLSLPESDSPTLQLVKPEVALKAEYERCFSGQGVDLKELELAIPKDDWPFMTLTLAALPGSRGRTLKSRS-TTSVRAVSRSSPTTPS-KSMPGAWMLLPSRISPRSRVSVSSGERPKLSSRKADIPPYGRSASVDDSQVGVTSFVILTLGIIVLGRAGGLFYGAFEYAACSWTIAFKDGKILTEIVAFLVYNYPAAVIMDILTVLVPFGFIYKMHFSVLSVMRHPARDAP--RCLSLGIYPDSGVVKYSWMSYVSTLQQLKVLVSVSSKLWGVLADLADLRWCVLEPLYQIGLLGESLNTLEDEGFWQ-ITLFSYDATVKSAGISGVNALNPGSYLLVLARGLIKLEICKSAVQMRTHIETFGHGDLGLHVTVFLS-EKPPHLSDSLSIDSLECPSTDSFPESMWDHRESSELKEEMLANLKIGSEKTIVSIYYTPKPKRQAEPTSVSATKTSPVMTRARMMLDNQQFLICSMGQGKGIAMSMTTTESERRHIEKIIDFDSSDSMDLSDGNETISLGIKVCAALLSAILLSQYEPKYARDQPGTKPSSA-GSSPDVASPAGSHPSTIGVDQAFSGWQSQFAQPHSHPSQGAMSGHSSGSSSGTFRPAKDLRIYLDGLDVIAFGKVYGISDPTGFIGCSSGGLGDRASTRSDSALPSSSSSYYFGSDSPALKLTKFPSEDSSTEVSSFDFSSVIGVTDRDKKSSVEPTYQPFPPLISFTSP--SKSTSPAQDGDGLAEARVNR-DQKDRERRRVEATEEAVEAVARAEGEAARRRAAMDFRPALFTGMSDIPFGRLRAADQREEAGLYEPDAVTPQQADAE-DEPDGRLWVSDARSLHGASTFEQLGTGICEQLLILKHFCSFDEGKLQLGLSECLGASGLELFSLVFLGLTICSIRPIVHLPQPIADASVGSLVPDEVESSRKLSLGKHDLDQLHEE-ERDFSDEAGSDVGPTSKWAVGEAGSCCVGGDIQQELQTLLMSSRCFRDCETVASKVHDLLPSKGAIIIVEEARSYEKDDSKWHAGVLPELLLQFDAILQSQGKVEFRQSMIPLQMSLMPLSLGPVVTPMMMFTNGEIGYLS-VRQSVSASKIDIHSADSHDLEVFMMCSLPLTRPRHALDIESISTDAADVCADAES--KKGIVEFEKQMVMAFPMVSTSYARFVPFVLQEIKTVHSSTLAVPPDLSQSYSVAELHGELFDWPRCRVPCDWASKKGPTI-YGCIPLKPRSLQVPSDILGKPYPASVVLSQLTAAFISVGVLGTLRQRVFLFPVPILHGGGVFLKTLAFYKIVSTRAAMMFFLAAIAKDIGSLLRVTIYYPLPAEWEASITTMKRLGKKIIEAHPSMFKKASERFSSASLVSSLFKSSVLMEVVVYDQYRHSSLDLEQDIHSASHVGEGKSLTFKLRDQPKSACKSMEAPASSITFQAVALVLLAHERHKGSSVTGEDITQGFSLDYASCQSYLMSSFFLKIPVSTSGGGPSSLALDSVTVDISPGVGPAMEHDWQGGKVHWSSKAAMNSCVL------------------------------------------------------------------------------------------------------------DALQLSRQERRWERCQEPEIYWQRCHITVAGLPASKLLDAMSSH-ESFDLEYKSSLIPEAQHRLVFSDEVTGMMPICFDSV-TQQGAPTSLGTLDSFSCSDVRNSTDHDCRDSQLSRSTWHDNFSRLDKNLSMTMSSDGGGINTDPSV-AVDSQRSKSSREIDVVSETFFCE-LTDIFGDMEAET-GEPNSKFT-ASLR-NGASLDPRLEKIDELEARLDKGDGSEDATGSLTACSLDERLCDANSPGGLIIGLSVLVIKLLRMLSSTDGRRSSSSETFCKVIVCLIIALECVFLGLLVLLDVLERSNSGIGSPVLNSMLIFEPTEEMSTEKPKKEWLITVLEIPKTSMVGTGNIPYHPASFKIIRLSSFDAFPWDSSVLLGTTFPPLGVSVQYSLSLSMLGLDFPIGGPPRGPTKGASGFRSEPNEQVYSPHEKNKKAASLFRDADPDVLTYGVKDPKTARLSHAALLPLGEGKSMSFPSAHLDGKFAPRELQKTTEDEGGEAKTSVCVQRPDGSDISQYVVCAVVLKEVSLGDGKPKLPTLTGSGFGEEDDTMWLSERPAELGTLVAPPCPPSEGFGHPIHSEVCVGDLIDGPAARLRIRTPFWDTTAQTVVLKRQWLIDYELLDPVEMSDGEHGEFSRE----HRISQPEESTRHVAEAQMRRLALFARNISI-MESLMKMASS-HKADEKKEGSLLFRPAELYVKSMRMRMLQVD-KTPSLDLALIIKLYDPMTIRIRDWSERLHILIVLRLLDDPRQAKKTTMDE-DD-VVLSHMLIRPPTALGSIPEEPISTTLDKALKITELLLELAPIAIPLALVDEDLFKIQLRE-FSTSPQIRLGCPQCGGYAPGAEIMKMIAAIVHHGRHTDFVCDATSHLDDTFVRYDEGTRDKHEWGGAAALSTAKCRRSKGLIPGKSVTCTADCDKR-NPSVKKPELCIRGAVG-DRSIPPLKGIDIDVLLMCTAHLLSVIVNLSFLDSFEGHIFRHDTSVDIEIDSALLSGR-RYAVLKEERATVGGIERRPPSIQQIRADSSVSDLSFRAEKRSYRTVPIEADMLELYPSSEALVREGLITFLVQSSHSIESQSSAVPAPLELCSDDDVSAQFHSFKEDDGSDLDRSRFRGGLLRFALMVEFCYRLLAALASQTLGQFSDICNGVGVARLLRDMDGVKVGSKKLVRKLGPSSPSRSG-SGDKKPVRRVAGKRGQKPSLKKPELCIKRSLSPTMLGAAVMVVLSMQLKPLIMKPDALAVGAKASDMTDAGADVGAATGIDIDTAILVTSGAIGVMR-A-VTNKHARCSPIVSESHTTLRDGRAQSVISLSMAALEDKGNADFAPDRVVHFMIVIAEMTGQRRVQAQCVGFIREIREVVFRGGMVEVWGDGGNWPASNPCGDSGRFYKQWTYISAISDCIHQVGRRPEIDEHPVPLSRSLLKKRGLIVVCPIYVGVFFGASDAVPISDLRPLKDSPFPCWS----CSTLLYSRFEDVVQLLHAKIGGQGSA-GGGSDMSEELDRSADDTKKHDVFDEDFWFAKVKPSVREDVFAYIVFEQKHQPKTGRLVFEYIEDESDSSTMARPA--KLHSYTQAPSRLDQHAGIGGMSQIPVGSRLSIPQQHDGRTFDVCHQQTVDRIYTLISQGTSGGSLISGGLPVDQLVLVHDYEAIHVPFTLPVKPRRLGTILRVTSLPTTPSLFISLHTHTLLSTAAMAQFLERQVFLSIQYEQLHFSVGSILSSPPIEPQTAQTIGGLYRTGIRSGSTTPSESPKGVSSFGYYR--S-RSSRPT-QEPKPSSNPPLSVAQNSKGSLTPLVDWSLECPRPEPIRRDGGEMELGLRVFVYARTSSKVRRATVTTVIEVMDQVRKMLSGRYMSLEIRLTGEFILVGRSRALQDSHFLVKERPSPPTNHGQSITPAVLALVEVGPSIPLESLSPQLDASETQSYS--HVKKAIIQ--KGPPLSLPP-GSSKPATNPRDKAKSVKQMGAMLPDQLTSDLLKKKGKEQPRLDLQAKLAGTKDLGTFIGSQEKVSVGVVKVQDFFEREFVHKPMFQVDGFNVRSSQMVRCL-NTLDKHYQSKIAEERQKSGEDLEVEAHSPVRTAGVPMSVDARSAWAM-EESPPSVEETSLATVVGTLKVIGEKFEGHLKLDHYDSALKVTAGFCSLKRAIKEESIPG---RISERGLDEHAVVVSMVLGVNALTVPCASSQHHLPFQPFDAAPVSIPCML-VMIPNSV-KCPAVNDGP----SLLDLLHDFLQ-GSLGKKEEVQYKSEDVQQLTSPRDGPKEGKFSQVKSKVKGRQRRGIEHQHKSKLEWGVVPVEFDLLEIADELDGTMFQG-ASEMLQYAEDKEACAKFLEDVVIVIIALVSAFSERDAYDAFRHSDRKKVTIQGETALTRFLGGSYVCEGTDLQDGTAVEIDSKLGDEKIPKVDCKRPRKMMTSLHEEGYHYKEVDYRVGQTRVEIDEVDVVHAQLDVGNTRDCDIQAADQSVSPPAHKDLRSVPGGQSKADVYFELSRIRTCGTLRDAESLLTIGFP-DGRHGSGSQSYLPSRYLFKLIRTKDLGLTYQVSLETMRPLQSVAPKQEWFLQITPTYQHIETDSGGISPFSRVGSMVHTEAPRRSLRDVAYKTGDA--SLDARSLDPKRRETRRSQDDMLKPAKH-ATTSRAVSDRKDRRLHLHFSRPSFSSKPTFTIFVALAEPEEDRVRADLFLYFKLYYMLDVEQEKQEDYKDLIRADLPVAQRAKHVFVILSANVAPFLTCLKKWLAVQTHFKKDFDQFEPA--ASSVLKTRALPMVEMKSLIPDSQYTSPVLTRD-FKHVGKVADGA-GYNH-VLAEWTPEGKASSMQDKKFKGKLAALKLEVRIQLFPYPFSTFTLYIVDTFPKREGDARFQMQLVSFDACCYLSYQFKIFASSLSKKVSFSI-PLTAAGYGAQGRKGMPLEWRADARWEKQGGLFPVDLVTELKCPFDPAWSSGKSFRVRGCQEDLADRAYC-LSPPAFLSISLLVTAVAPCDGSSDEIQAVALPC-DHSSRSRGYVFYPKSIYDQYTEKG-QTPVNLADSMEVEVEDWQGYARRPTKPSAARESMAGLGNRTYGSDRYRPAGIFRAIMSPLRYGKTHVVYERLMVVISSSSYSASLDG-IGGFTTLGPVSIHEKESSLQPLGAESPFEENSRVNTLDVREAQIDVSLLDWSLFPWGPACHVTARRKDSLELSDKKKYEMQHQLLESELAWIVVLSRLALPGDGSESLLDGQRLVCLADVSQEGRLSGHQFKLRQGKIGVRGKKQKDGEKVQRRETDEVDLIDSPVKFSDAQSADGRLTDELKFREAVIFDDTGDIMTIPAQARIITLIGVDSLKHACLQHLASANTGLKFEMLRFVEEDAGLVLIDCYKCLFMGGEIMSGLQSPKSAVIVDAESSSGSSNSFLTTTILYRFIVLKEMDKRAFEARPLGTSYPRSSSR--------------------------------------------------------------------------------------------------------------------------------------------------------------------------------------------------------------------------------------------------------------------------------------------------------------------------------------------------------------------------------------------------------------------------------------------------PFMGVKIMVVLQYSGELYSMSDASLRIRHPP-VRPA-FQRYGYVD-IP-SDKFYSISEEEEVGSLQSKLFCCYRSSGITLSLGTMTSSSLVTFSEDEVVMKGGGHKIGATKVHHRGDHRESTMGLTPGLPRETYSSCVGVRIKIFISGMPYHCRIHLSLAKKFVHCVYVVTPAMGRK----GH-HH-GVIANDNEHQR-SMEMLFTGSKCISCQKHLDYAADGTAALSLHCPT-VTSANAFSALT--SIKPIFAERPKNFDCVTISGNSHIQKWTFIGLGPDFTALFIASQLDQMLPSHQVSSSEKRDPQSSWYGPGKQELCLFRETECFSTPQQSDLLEAQSVLKTFTLVELETFTKKQRKLKIRSFKEEAVHSHFESFQTISRQDQRKQAALVYE-I---KT--PVREEMIAS-GSSYSGSVD-EYEERKREDDDS--SEQFKGNDVSITVIQQSGISFLTYDPGTYKVRYSDDDAHVVDLLLGWEQDL-KSHSTRSQHWVE--HLSASM-LVRS-EEEEVMSFSLE-SAEFLKSAHPSFLNLKCYAERRLYCRKLQRPAHH-EENRITKKITATEG-RARELTMKFCEVFKMSHKFQHFTSYHFENVAHGWIETRIMGHAPALICFRRIYVASLTFFPSMIPARDLYVRRLVVYDWSRLYARELALAIWEGVLTVEGKSRIITELLGLSSHGEFFERYEGAESVMPAKICFRTSNVELFIRYIARFKRKELKSLITLRLLIFLTMSLSPMKLTVSIRGIKLKSQEALVYRME-VVERLVRENSSKRSLPDSKRQVEDEIPSLIHLEIRTTGTPVGPMKMRYTSTYTVHSIPTREDLGVHWRPAWFRVAIFINFMGAKFKGEDGKACAQDPIRSVDDDVNDYGAGFEILALLSSSAKSEFGGIEFDVVTQQFYQYYQDTSAATYAGTSPRMQYAMS-EAHRAQQSYQHTKFRG-SPSLEVIHDYEVQGYGGAGLDSSQVV-GYCPGSKKEDELKHRTKEKT-YHPMSLKQGPADDMLPCGVTHMVGWVTLLWEHVESLHRPRELIQILKLALATVEHYPDFHGAHEHVTSA-ATVFRS-SRGLVRKGYLEPAPATSEEREIPSMRFSSSLFPESQATSNMFIIYSSFPEGMFSTFHMKQCVVYHHAILAADKPLGNEFTGVAPSVAGFRRTFLSRLRGSGAASERNNEASFYTVVRCKTRMSDPLWLRLSHSKHPFFGLEIHILQSHGMELSETLPEITDKKD--SSLCEGLSYMTTRAGSTTSAMGEGFLVQETEFYVELKYFKEHAVVEELRSTAEIFQSLWCPLSGSIKPHPVAPHGGSLTSTHAMLPGQDTLPFQVDEERDSADVSLYVYDLHDHCGIAKEPCEFDALDGTALTEEGTRGDYDKDTDARTSKDLSSATATVSATVTKKERPTLGLHWRASQIIECKMGFKFPLQISYELKLVSAWERPPDFIVLTCFAHCVLSPCSTQAEVGFSGISSSRVERLFSIRILTEFFCSVRWAHN-AQGFTCKGER-TPDRSRLPQQMSRDYEIGERSTESEDLYLAPEHTDSQPYILAHEEKARCISSRSLWVLIVGLIFDERVTILIQLTLTHGGYCRGKTLFLAGCKAPFFMLSRDSIALAKDEDETSRKQTFTPDVKGMTAYESCGHTLMYDTKALVTSAHVVGDHLFIEYEEVSS-TMSVAIGAALAYARPQIVVAIRDESGDEGQVERKFSMGEDKVALFQRLFEISVILRIGPPPLTREGSSRMMRTRCPAQTSGEWALPREFPTPGLEES-ESGTGGGVPVSKSLEDMGFKIAGAMEFFVRVEWISWPWRFDSQWVIRIMITKL--SGLIGTDIGQTLMVTKQTMKYVEQSRDGRVTDTLPTLDASKVKAVPVSISVHTLQGKLEKQQKKWKLVEDRRSTDFFNSLK--QPI-IRSNHH-Q-LAR-MNIDFNVGQEYQAKMLIAPHTMKAEFLKRATSSYELEYKCGAIHRVQDVRRSKMVEPRSFELYRDEAEEEAQMDKVDYGLTLQFLELGPYVGELLRDGF--IFFPDRPVAREIKIEFLSSVQSKDSSGFSESFPFS-TSFQIPSGDSCGTDTKELRHFYLDGFCIEPPENMAVSHFISL-AVTSVRPIGLQPGLMGVSHYFVAGWAQLTIHDVDTARGDIELMSSIIVTNRDIVQRDKAEKGTLIIIFTISGDGQIAPMCVEKEEITKDSAPKHSMPSFGP--YPTATDTPEDYKYYVSVAKGFTTGGAFDEVIDTVQEEPSGHLSTSDVLASTKITIEHDRSGIPELREREKEKHMHSLVREAIKSPDQVKCLSSDASETMASPAMELATMDKLQQEESLQLELAQCLKQSLQELQELMGQEKALESLILSSYGIEVEVMRAAEEVKLMAEPQAP-RDEKVAMLGLFAPL-------LCKYQRFLLVVSIIIVPALNLYEACVYPNAWPDAVAEQLSEGVTTPGDLLKPSKAILSQVARVHLFSQLFA----NLKLVGVPSSEVTFKCGIQLLLFRDWECPSGSLYPSAPG-K-AMPVGKFKRDSRTDDPAAMEAGGARLKKKSRGEAIEGTRKRFCEKPEAFYEGMSQSGFLIHYIEGKVKASTSFWECYKYKYGDLIQVQAFLHLEVELPREVVRTALSARSFLSPVPMRRSQPLKSPVSDLARPFAPGCEKLYLEGLACIAVLLEPFGDAVSHWATLIDTTGSSGSKTRQELTDLKEVGSLSRRFSPIGSSNHLPS-SDVQSPAGSTLTELELS--YPFLLVEISGCRFPKSIEVPLEFLVAKVVFSIFGIVSSSEEQLESTKQRIKKIRLEIGQLDKPLLIKFDIADENSQSGCVPPRVLSRENDKTITVSPVTT-GVALDICPYDAQSTSGPSTAVSVCYLI--------------------------------------------------------------------------------------------------------------------------------MSPPDVSMFDEDDECHDLLEMSGESTDDCQSSSFPLDAVESADSGHSANQCTIQ-QLYHESDHPDHADLDSEVPQFHGFDESEAQMICLKRGDKRCDTSLSLMVTVVSMILLPLPYLTYPIIPPWAGVIYLHAVLVFCSGAGCAQPLDGAGFGPSESAVGNKAEK-----QLISEISIITMPKELHYQPHCISQGKRRIHCILDSSQVSQDVILGGPTGPKDSDPDYQMAYSEKASEKAKHRKASQEEIDKELERDHFFEPGGGTKSSESPIQVPDKLRVAHHGSSLISSCPVEGMSLTLELLDDQCRRDVESTSQFFQSTALQTHLALMTRSDVEITTNEAVDNEKRMVATGPSRGVCEKDRIHLFKLYVKMPQQLVHPSLFMEIYLTASLLFGVITKTPHVMVRSTCFDPPTAELAESQLDRYKLDFSPDAFRYRHLVAKADKRLVLARAKFPAFQMSIREEYQLADFEVAIYSAYSYPGGAI-HESLIERIKAQEISE--Q-TE--SGVPRDCPLISLSLKSFLWHSVLLKDKHENELWAVVLQSSSQRSADEYAGHRSLAEESDLKISSDYSGD-DTEHLSLKPTAHDAPRSGDQLE-EGTC-MTGQK-KSKGPSSRWLANFQEEVHTVTGDLSGKDGYGKFIGFATCVERDLKGQAQTKTKAFGLAKYQGILLYGVTRELEHITSWVDVKVKKVTWEQSGVPEVKEASSPVPSMGGKAVLGMVSYHVGDLDLQEWGQAGVTKTMFHVQMLRDKAVETWSSLGLRSSESVARMFLPLLAKAS-DVASG--ANGPKDIRSKMFKLQFRLVETPAGAETTHDMGLHSPIPVKTQPPFEGGHTYKCDFIFIFFDGAGMFGAYRFVQGSPTYAAVAPLPVDKGASALVSSQLGGVSAAGVGPIINISWKVDIALGFAPPWLPGSAALHPSTDPQEVFGAGAYCIIPGSIGIVTGAVTASVGGKHPYSLTSSRALTRRKHLLVPNQALAGQLVLLVRSKSF-SPQLFYLKYSEVLKGIVGGEHQSKELNGIDVNGYVGDKAQCPQASLSSSMLDCAEKKWSQTKHSHNIPSFTNRQESQLGIGGKIALPTTDKLDRALDLK-LKLEDK-KSTESLT-RDTESKQLAE--LINSEDMAAI-EEGTKILKICG-SIMLSLKISKLVEDAGSIFVGLAEEKEFDSRSELFSLLGLLVETTFQEDVQLDERFTFLTVQERGPIPTRYSVERRPYAKKIGLLCAKDKYQLTTEKQTPVDKPSYRFESELPMRGYLLGEEMGYFSRRTVYLALTAHFYAVKPNGHWELGVRYYRSVDSDYREGVDEKFDLLRVISKVEQDEFLYVLLKDRTFVYLFPWILLVDLSAKLKPFLLADEDGEAKFIVYEMLPYDQEKAQPLIVSKPGTQQRVRVAIVASPRGGPRAGMG-CLIYDETLRTDTREVVSGGMEDERKEVSPDGKTHITGQSRSFSADETRCLTLGRTSAIPVTSVVDKEEGTAKEETLINNLDKRDPLSDSILDPPTVSEEWCDVTPARGNMLLDSSERSCMYDTITSVASSSVDAPKSDETKGQSPRIDLYFSMRLSVITLQQLRKLLQTIVLEFGRRSH-----------------------------------------------------------------------------------------------------------------------KFDLAYGTASVSDDFFPDRFCIALKKSAFVDTKMVATDHDLSYGDTLVESRLLRSVQETAVGDRLGSVMRMDPRVWYQTDTVTDEHPPVQRGLKATLERVDAIQSECEAGSVLSGA-II-FGAHD-AYHPSKPPSP-SHGTQGSFVGAIPIGVPVEIGALGSEGMSVVKRSFDTPSG-RIG-MNTSVT-SSG-PAMIRPNK-IDSKFLDGGVLVKKNLIHLIFYSLKIAELPHADVLPHPFPHEFLIARILKPDEMLTPVGVKRDESRIHAWRKLEVDSAKLEAAHLADLDRLK-KVPS-LSKEQGKSIEIELGIAAKTQTTKVEEPPDELQQQKFSTKVLSLREINLNEMDEQEDKQMFREHENDKTDEVE-DTMQTELEVKSESSDKGETLMSNFQMKRKQGDMHIVSKDELTQTVKMGESIEELLLSITDDTAEQDGTELQTQTKLFKSMHSGFLKFGILPFDFF-SNVV-TSKES-SGEMEDRPGICPVQISRKGMVQNIQGRCVLTGLMHAFWTDGRAAAATRTGGEYQKEKVSYHRASQWVESGRVHDSPDGL-AVMAVRQDKQSGQDHPGIGLGGPKLSKQEEFV-RRKGSSSGEETVQCAHLLTRGWLASLSPVEYKRYNEPVSVNWSAQPCAASDTGLFSESDRESNTDLLDDHSLAQILSKKFSGRDKSPESVSVGPVKEKTRLDATIEPDETAEPLASQIEDFSLSKEEFLTYLNGPRRRDLREFRSTSRLSVCHVRWRQGP-TATTKCHGVKADASHAGYMVNSFN-GVPLYFISEDSMPCGLGSSGPAKWEAIFAS-EFKDHLRNSGVEKSLPELGALIWSQTRKDHPYSEPTMGM-CETKIRVLFS-ELDHYHDDYSKDVRVMAHAALVDEYFFVNKTKVFSELLTAEYDFVLKLEKVPFAEKFSPVKFMGDTVGKGDFLKSEVAVKEWQTKIIGPDLAEDVKHFPKDNSEAALAKRLTQCFRQVGLLDEPRFRFSFVSPIWSRMYFYATTPESGATYSTSTADDLIKSGDEFILLTIMSPEVKRDQTSAYSKYVGSLAVRGEGTLEDVEITSHGDHDDFDEKKEVFYHGRQQIATLPIRDYYDFRGVDLVRFKSDGVRLFGVHLRAEKLVKSQLNMKSKVDLKARLLEGQEQAIEEETLFKQEGVFKTKLEKAQALQREKCLIRCTWSYDQELVCGGIPRLRFKETLKESAVTISTMRLESRFGKTKIAISTKMGLSLSSIKEKYAEEEERSSGPRPPTVLSNGWAPVLRSPDPTSQTRKSLPAHDSDRSRHRGHDPRPGPPVLVPLFPFDTICDQGKFLLVVGRRTVTSAITRSDLGEY-LFPSVSQIF--KASDANPPDIWWYVGAFYGAGHPVHVWRHDPIDLPALPSSPVVMVVQYWWTHKRSGDWDVFHEAGEGYLKVDQLK-IQCVKESIPTVNRIKSLGTAAVEMEYTLLKNVEPETGGLARQYCICICEKKQCAPDFPYSKDKDTKAGVTQLVCESPEGKAFCVVTSCCQYDGPDCETPKYSYMYGWIAARMRQDSMGVLYACTPRKLQSRNYYGLGLQGLDKYSCPAARADKYDLTCHSYQKFWVLCVKCVGEPVGLSEFKRPGGVFRSIIRRTAFTLCCILDVKKPLEDDAGFRAHSILEHLLSHTATSEHKAFSEHLPVRHLPSRILPLFVDWEARWRFIPWVAIHETGARPWLTEISEHWYTE-CLSSFLEPDASTFGLSLVSPLTFPHQSCASSPLIIEGPTPKALLVFHTKEGQQSGGITKGETIHLMRPSLVTARLDHADAFLDTTASSVILRGKDIKVKEVLLPVEAADKSYDLERSESPGLSSQVTSPYSVAEKLDKGDRVRDKLKGSKSRPDSVGTDQEKLRVWKRPGSKLRDKDEVEDRVKHVRELPREFGENKSQPHGAVGEWDKGVETGGTLMCSACVETSASRKTPTPVTALFTCKIGLREERFMPLVHGWDSPMGPVDQSGLFYVILPARDFDPVDLRGLGLVIPNFRELLLTPLLHVSRHSLQSGLLSGRPLSPTDFSTLRLLIHITLCMRLQT-QIPRDALHSQRPVITKPISSVMLPREIVQDKEPCESHTR--KKDQEVDFLSETSDEKPAKSKPRKLKPSGP-KVQ--VTSEFFPDGSRPCKRAQATLMVVEAFGKKSEEAGTMKSRKLNASSGQGSHKSQPTMSQSPAFAKKKETDIPMIQYLLLNSLKLLRSFATEG-HSDQIRDSMEGMDILEDIKLSDPVFCRHRDLMDLIDYVIERVPPNWEDSRSSDSSSKSLGGPMFQLAVKKGVVSRMAKTKQYRPGGWVSGSDDESSDD-KGSGRGRSDIERHLRDYGATLLSICWSGGQSIRTFFCQSDYCPPTIKEGRDSSGSERQTGSLLVSQRMIPSHGQLDPVLESFWQVTYPSSSEGSITALLFEVLIPEPRSFQVVPIFHAPLGRQLELWDIALREQCFMTRRSLKIFDSTIKSGRQCEKKRELSDRQRSSTFKSTQERSYLTIVIAYSYSIYCGSKSEDSLQAVLAGEHLLCISHFDPRCRVDRDPPGSFLSAQLPYQVLGSSKCSEAIRLVTISAISE--TPDSRVFRGVVDDVRIGRILLHGQRVYPWPKVLASGMLSVVLQLVALIASDPIKSI-D-TFLRDTYSRCRQHKL-VSSGSI--PTEAQKH-RYKPALK---STSSTSGVVN----------KFIEDSFLNEESAASPFHWRRSECAVHPEVYCSGSAESSTGCKGGHASSSSDPFFELPAIEVTAEDPQTDQLKPIQIKSDPLKKVGTPLVGSISKLVLDEKIPLSTLHEKILLVREPDLLQIRTSGENAYTLDDEVMLLERGQMAIVPEDSERREESAPDGESQLFPSLKATIQVTLQAEFFKQQAQFSRSPTEMLKLWIFLVWRNIDKNPIKSVSVCHCGSKSVLEGFLRVGYIALEVIHLIREEGHWKTSAVILFDKGTGVAEYLVPRLKAESPLLCGKVAFRTIDSPSTQSSCSLSHSITTSGTRWLQINSSSHW-KALCPIKHVLNVTRAIDAGGRKELEIRVAIKKGHLVCDIKCEATEGYDMVERDAITVFEWKPGSRKGLYFKAKLSAASLLEPFRQGLPQDWHTGQGTVDRGPRADIGYPAAASSSFVGRISHQLLKKTESYCYAVKDLTRLKYEQKKVLPAEEQQQVADEKYDSHTR-SYWLEICFTPEMICVRPDHCQVVKPYFWKFHLDSDTKDWEIIKVLSSYKSSVIEEEKSLDSVIERSSSTGHVTPSETAGDHKQEKAVLLVRSSRTKRKQDVQQLTSLLEIYSGEELKKLIEREMLLDLLKCAENKDALREAALVREKALRQFAFEKQVHDLVVMEQKVLVEEYKRLCTGQIKSRKTLEQKEKKLKAKSLKKIERMINSLEERQLDTECSAEFGDLEEEYLVQTAEHGVSHKSLRLIGKYYTIGPFLYIILGDKAGMAQDGEEVSIEPEFLENHSESTQVIE-IEPDFDRD----K---TVEDLN-PWGRVSKKEIGPLEPMRVEKGSVAKIEAGFDETKVRDPTSADHTDALEPSYSRSPVQYITRAQPVTQLIPYGSGSPTSYLKVFVCLSIVGRFFAMIFRASTCFSFCLSRLSLGFIYIETTGGAPVKSTVSNLAPLILFFYRGWVGLVLPITLAKPVIVVIKHQSIHPMGGVEMSTHVEPVEKLAAFIHENFKPIGPSVVDAVGVLPSLEDARGVAFSYVGTWEGGALHEEI-------------------------------------------------------------------------------------------------------------------------------RQDRDIAAQAELMRMQVRQLILLDVEPLDGRSEGEKIAETKLNDVRSTMQDCFRDGERSIDLKIKLTLPLQRYADLSQKQSEASDDKEQDGSLEHDSDKCDVESEDLEDLAETSIKDSTSSLAKEMSAVYDAADSSIARVDHSHT-KILSTSEIQSFQEAKRYLSR-----AIPSLPSMEKLESYTSVQV-EVQVRDEDENMRDGLASQAFVARSQQE-TPSSQTELPIPLWFLESQIKLRYPEQF-GLQYSPPGDSESPI--ELQLSTSESSEHSATSEPRIAKSPKDQSPPPIERGDWELVNAGG-GGPSLTWTGWCVASVLGETLFPEESSTSDFPKIAQAAIGKLSEFVFHIELSDLLFSRVSGRCGLPCGSEATALESEVDFGLVHFALQALETRASETISLLQPAIAQLPKLPSSGLKARFDPKKEIPSAEGYGLSDICFLDMLVVATKLDRAYLDQLISEARTSAVIGHIASVGADLSSARSLQIRSASGSPALTSSGIASHDHSERDETRAVQFLGGFLSGHEGAFLPEELLHALPPMPRKQTSVPSRKESMAKKVKAIHALERQIVKRYVSVKGGDWSAAAHDLRTQTQVSDSIEHDAISPLGVTLMVFALSLIKMEKTPANQRIVKCKLLPAFDVVMFQQTITD-------DE--IEFTGVHFSTLEWSQTRKGFTLR-DTNWYYH-ADSSRMDSCHPHSIDLVSESLRIWALYTISGTLLLIPRESTFLLAESVGPLLKVHVGQGLFPSESGAPLLFSVLLITQAATVERLGIAVKNPSGLRTASSEDMQRGIMSQIHSCLVLVKDKQAKLLSDQIPGGSTHDGERKLQARDKQMVKRDQVRSPE-CRMSTIVS-SSEDLESTTSVGSEKLVEEKLQNARPESLSSK-MSSEKSDN-GKERRRKEGLGGKEIYATARPFIRVGRLDDAVPYLHIILIDSHTTPLYDGEKGEIGESTRRTPPLPTLFYSYERAAQKRKPLRSSFQGADPFFEWGAKDSIKKVYEILITSPLCEVPSKDTAKVMKFVTFHDIKDDIDKVTELLHSYRVLAIQCPSQLDGQNHEFPDKELLSVTEETKHS--TKSYGQSLRSKE---PHVKVSRFAVQLMEKYTTRDNPLITVIYLTISYSRVEQSRTE-VLPGTTVDQSSAVLKSTTIDPPPDLWVKLALHEQIWFQEGPGSLFEAKGLGKDSCSESMNH-SWFLVWAHGRSHEPYQGLRVQARDSCDGTFHIWEERLNAPRSDIVFVTGARRHRELIHDAERQKVLMHSLGTWLTTSASADGEPGRGECYPYKSCASSDESSTGGHLDVGFEACVQFDCHSPRIGDVCGVCGSSCDHDQVYPKGDRICDCQCDTEGALLSL-MLRTIKPPRAPTSNDSPKDERGSAERGSYTHKDAQRGEISGQPIDIDQYESTSTSPWETDM-QQFEGKDQYERSKTETSWPQFAAASSYDKSLRHEKHITMSHLHDETLFWIQLILHKGLKQMFLRRRPTSYMPEIIQSHLTVYRRD-RSKPRVGGLPLAIPFVDRRAILSCNPVFVGLTRALGASIRIKLIYSPDESEEFAIAGIDEEYRGVTEKFSVMYYLIVILSLILSLPSPFPALIIGTVILSHVPCIFLTVYWQWECGYETALYIGFRLWDAADGLSTSLAFHVSFMQLQYRADAKPSMAVTPVDTLGQRMLLQIFPYRPKKVQVPGIFKKPVGRPMDWVGEPPLLSDITMQLILALISLQAVPASTKLSSIPIFALPLSIDGDKKSYAAAISPTTYHGPSETLGGIGLQADQWGSGESFHSDTDSGGTSSHRAML---PSNPPFHGKIVIATVAK-VALRAGDCDGKVKKRDSKSASDDMHHVTHLAFYHDSAVLIGVETPCISRQLAIDGAPCGSAITKDISLRFSNCYDGITIIHSGPADSGGTTVAYLQSEEITQLI-EHRQRLIGYPLKSIVKRDLRKMRRSQKEYLPITGCGAYVAVPRHSICFIFVPTDKELKLMLQIEGDQCHIRCCRGKSNIIVTSCLTCLVWEEYTSCHHEKLAHFGVVSPCRYLDECLPENSEHILPLPKPSDSCDAVEIKLSTGGAQNERAEADG-EIQS--EQRPYCHQNQDRFWHVGICLPCDLEKRTIEMSSALELFHTADLVRLHLAIEGVLAQAHYKLKGSQHTAGDDGVYDMYKFSRPSMKQVLIVDEIRPLIGGKRAIELVCEGLETVKKQLQESPIFIYVGVRMQPVYLLDLNLQDRESAIKRHTQDMGRTFMKDLYGRYTFADDPLLKVKKSLIAMNDPVRPLGKVLSGARVQGMLM-STRLQPPLKHEQP--SGHT--S-V--TAITVPRSTQHGDLMIDSSELRGKALEYDGQTRSFKTISRTLKGYAHPQFLATIVHKYWASISGRLPLIVGSFVRRLALSTVVFLDALKRHSDTIGSMSVEFSHASSLLEEEK-EQD-DFVEEFVEYTFPQKERELCATSLGLCRFFTGGAGSPLFLGSYYSSSVQVEPFHSHACKRCRKCPSLYMMGAAPD-LRVGSESSEKGQAFSRSDSLVSEGCSRFSPMAMVIAPLAVFWSSLELEVLVCYSWVIMEIHLELYMFILRDTWPMYRGISEVFFFVLSVFQLDDSPDKKIQRSYRRSGEVARIKKRMSVLLRLPQVIAIDLT-FRTFITCVSCYSQRIIKVSPVFTRLYISCFTEQVETTGWKGTVLSEIKEGSESLFVCAMKVVSVDSSCPKSNFQESLSVFSGKEEASKDKSDGERPIPADTKFSTDPLEDILGSLRFERRTFPACKFTIIPWMLYPDKEIRARMKVRLLDFDHGILKLAATTLIYESAELVTGKKAPTRIEEDEFIQSRASSLSMFGSCGQSDIMEDFTLITRSFPKD-VRHEIKWISFELATPAGPDSLQPTLHVKFAPSKTSKMAGIACGLGDIKNQTGWDSSSPRSLHSPPKKL-KKERESLTWELFSCVAIIEDSCDLGFAKGQ-SSRLYSTFTRIAGALLSDVSPFT-KVAGVQ-NCLPPAETTQEYPSAVIVMLIVASILKKTHDSKGAWRVKKVALGLLAYLEAAYPLSKFIMEDSTGAGQLEEKITVFKLKDPCGLPEDKHQTVDCGTFFDAGVKVKWPQHFQIHQEGFRLPIPVPG-SYSAWKSEDSLAWELVAETMKSQYLEILELGIQSTEIIQLRPVDHGGNLEAELGVLDTRVPLSFVYFVDIHDAEHKFFLMLEYLITRSPGLWGLSFSAVPPCTAVTPEASTTDGPEPQQRDHQLWSVVELAVVSLATIAFAARMLERIDRWVSRSEFSRWPMLLDVQSPTTAARSVFFAQSVEQ--QN-LQ-QLPIHSVVSFSLSQWILALQQQPKDTLILMISFMDGTFDSVSRSYGMGPWVVDEWLVGSRCTRISAYDLKLKFLSIELRQFRYLRIVWKSRGGDTETNSSFLHPKDSPHDLIIRKPLLLIKVEGGGVVSFEAGWHGVPGLVWVQGGGSVGAVAISSTDHATLYGVSTVGGLLVCVSTAHDTLVCAHGQRFHLSKAGVFMRRKKLVLDKALQLAARPSRFSATSIKLKVQQQRVESELKRVILPPRESISESYLPDGQSVSDSVQWEILRVRHWERTGRVMYGRFVGTHGQLKTPGTVEWAITVGGLCRPRLPLVRSLSLESGTDYECRGLKNSDWVVFYQKFSQGTGDHLWVAVRFILGSRAFALIALVGVITGPGQNSYWVGLRDCCKDTPVGRPKKDLGYHKDAVAAEELPLAKVLGRPSVTQIKIDGAGEEFPVDTLDPLLLAWTRQFRRITSPPEVKGTVPGVSLVSIYRFFLKLSPIEVPKSLGTSRSVVTVSWSQVKLESAQKIHSFVDELEVDQGDLPYGFSKGKFASGAAFRQLRASSVSGALTKSSASETVKLGEI-TQSGRLFGAPDKMCRESKRRFAKYQVSVKREKNPGEKVLRYMVVACIQPFFSA-GHTLSSFITSPLAPV-ARMASSAAGYLKKS-GASRGLGRCISAVCSHAKTMGIFC-LGSTSLIPEVQPEKISEPKTAVSEIGSARSSHIDGC-RPQTRRERRSSKPSKAVVSRAKQLRSPDYP-V-TGKQKMVPLLSRPHTEHTAAELL--ARKEVMHVVMSFQFWDWSQCHDKRQILLVSSQQPQPPAMLYPHLHHGWHECGIKSFSEYMPAGDSDVLASKAKVDAGSVPGGSATGTRQVPCFELGRRFGGPYPPAYGVRSRCIFPIHDHEDSETAVEV-AKE-KSCNTDHSLELSCDKEAVVELLRDLNLERHGHRFRMTERKGASE-RFIRKPKEKIGKIRGKKKGRVNLKRSLYGDFTAKSTLHNCLEGNSDEASEIQEHCSYSSISSPDELSNLESNQKYLFWSLSFCLVEFSVRKKVLPQDSLEEIILEE--IDESIP-ESVIEQSSGIHGVENSSSKNAGSKTRVPKTVKSSPSMLDGALVALSASELEEHFQYQKGREFRALAQTSERLLAVAEASYRIKFGVVLKKAEGEFIELKYQAQYYTSISIGQSCKQYLLDVEIETYRLRKEAMSYPPPPPYTLPPQCSSFYGPVPRIHREHDFTAKPVRKKSNESEPARDSSILGKIGLGGGKCKLLELKREKALGEQHYDRWQPLLVGSSISGSGDRCYHWKQL-GRATSEPSCSNYIFYD-GQASAPAFGPMILSLLAEAFVTFVAQASADADCCAEAYGLSLFLLMGGNIRPYQRIPTYGTLRVSFTVRDMVLPESEPSLENTLLYTKKAAEQDKSGKGAKSSGWSKTNTSKFATAAVVKATDA-LGVASYARLRRDMTAIENRDIMIMTS-----SGSSDAQ-DFPSYYSAAPRRERQHAPLASTTSD-QWVMSDDEWREPLRTYLGGEDIILPFTRRIPFSKIEEVHEVSTNDEKFKCDDQLSIPHRPSKFFEAILRVKIWLHTAGSIFTGDAIQTPDILSRKKDEVLFKEEGAIKLTSVMVKLAEGFNA-FVY-RIRHDTARMSISVEACYVGITGRNGAVTDPPSVGARR-GWGTCKQKAKGGSVEKMSLAPDTVEKAAIETSDGLEIAQIIGDIEGVAASVLLIISDVKQFLKIMAAIMDNVEGGRLASGLPRMRFGCFEMDLALKIMCEKRDMGSSKSASSCEWKEQGVIAVKLESEIRIRFMEYYTTAMLAYYLADVFRLQSVSEGIRDGPDAIQSDGDIKSKVAEGDYARQMALQEGKALKIKCGVLPWS-HSLKTTLICAKQHHGIFWSVYS-DDSYEGKIECKEFADQVLALSSLVDQKPLSPTTCPMPSNGSTVVLRSSMSETANFW-GHFGVHPDDFPAASVIRLKDAKQSC-TRYRYLCVQDPSVLISLTYKLSSLMVAKLQDISLASQALKWSSSDCVVVPFGMLGVFSVAFYEPLFIELVLSGEAYSSQAFWTYAWLLLDVYRAFWIPYPCTAHIAHECPETARRICICPAVECLHGVDEAQRTGFFEHLYSLASQHHIAGSWKSKKAKKKIQTIGYDAHNFLHSSRESLHTMDLEPDIFDIQSYYKSFLGETIMDPVDYVVSIHLLRSAATSLYSHASDEESPRKEQTIMDLISSSASPTLGWSFSEFESSIESWERRIVCKKTAVIYLPDVEKAMRRDSHGGSRKRGRHKAEVKRQDLGVDFNDGS-SSSETDSDLPQSTKPTTASLS-KTTAFSQWLLVGECSSVKTGQMLSVRVEPAEQQLVAGKLLISLIEQFHLKPDLRGKHTKSDAVDLASIHIAKFSVRIVLGFRRSE--LVSHAQLTLSLRGGTWTFSSAVKQSAGVQQERIVRSKDSSGP-EQKH-SGLKNKLIKKLESFLDSLLSSSSAMT-VDYEEEQSDERPFISYFVGELERPLKE-SSRNAGATPVIISEFVKMKYGLSQHYAKPSAI-DLLECDTPGEISDDLHSGFALPLFHFLKWMASGKPVVYSPVVGRRTMTPKWRSVPVRKRIQCRVGNEVDKEV-IQDSQDLNLLNICSKNKIWTKVEINILTAWPKVLLCRDFSYTFCDFKNFEQQYVIALTKKAYRMTALIPEYAMKTFHGYYSSQASRPKMEAVAATLPSATSMEYSLTALANMLGHEHILPIKKAVALVLKRSRASMRALSTTRALSGEDLDQELPGVAKGRPGNWTHKDWDIWEATGLTGVGMLMQDLAGSKLWIFSDISEAVLDQKAVSEGVKHFIKRVEDDDSSKMPQRSKHVE--QENSAELTRMGAQAGTKSSYMPYTEFVHDLDKKTTPKISELGLIGLLETDAGISASKMSPVATPSDSSYRLTDLPSPTLVAPFLDEMMAAIVRPCFVVLSDEIQQEPRVKVLLFRMDYWGHLSWKYRVVSTIVHSPDYHYVSGLPSVDLLHTVRGAKYSWLEPGGLAMGFDDRPGPESYWGMDLEPPKEQNEIQFSSESSSMVFSSEAPD-LSLEEGHPSDNETEEDKSQASAHIQTQYTHAA--ANLTVNLRISGLMSD-TENCVKSEIDVALNSEFSITEGMSCFMDSG--TVVKVCISMVPSGRAPEPEQSCCTKQDGMVTDS---SLELVT-TTSNKQEAVKKLPSANRAKVSGKIPCSTTKEAERMAPLMHSSTDSFTIQGGESPSWEQTVGDQGSSTPSN-QALVHPLWPWASADASSTSLVLMADKMLLQPLVPQKVLKKDKGESHWQVAAAVAAQAAE-GAIGSARATMKASIDSACQLKCGQLCVSLEQDPSDDDLQIKKIDKTLANDPVEPAGGRGSVQEE-HGVLIESEEHKARLAPLEIEHTEIKRVVKSFGGKKSK-ADHDISPVGAPSSSAKPME-TERTESKSHSFSFASSQRKSLSSIDVLCIHRYEGLSGISPESAVSSRDTLKDLYIGSAAPHSSEHELKCKAPEVEDSDVTFQSRRSSSSSARVLFEFHKYRECCMHLVLASNLTDTTHWFSLALPEF-PSAESSFLHLSQLADGGEFKTQFLKKQARKETYALLS-S---SG--AFPSNAAFELCEGPPAPKHYGKQGVDEGTAKQAVAAGPVVEKEKDYLIKPLYCMTQTEDVPFDQPLLIIDQPRMYISIELKRTPLHLYSIVFHEASGITCIAGEMSNSDKGEWAKLTVGAEIIYTYLVKEKIELAFEEEYLLLYKKDIDLADVDAWDAARQDREASRELRLDVDFIVSKRGTDGAGEVVFRHYSFTLVSYSFVVVCLGFILSFAAGRTCVLFHGWMMSVLSTVPNRYQDPMSTAKKSSSSYDERKHLSELLRQQSQRFSLVSSFFGIRARCGCNSAGSQEKLVFIVESIAGVKMDVQFTLSGSFQKGPVFSDFLFHSRICKKSAVKLWEEYWSPPVNKKIKISTFVIPFLNSSLPDTMTSKNLYEATKLLEAAQLYDLELMIVLMEPATMSFEELIAGDVVLLSVVVAIDLKDAVA-EEYQEVTVVLKLGTASDALTSIKMIWMMVLRSPPAATVKFVVTVDLRSYVFQGALDQSFGSHMQKSMLEVYAATMICLILSFESAYPGARIVEYPNMITGKKPRCDSSDPVNHKQELPECIFARGVGLRPPDFSWNRPDSEELKEGDYYGVHKNKGQTDGRKWVRLGWERAGFGFLHSEEMEPSIFITVSTPCVNTTLF-STHVHYERKAWHRLRSMTKMKGQLI-YPHPTNLLKEESSLGQELCGALAVSGVDVALNVPTQWS-IVLTTKLLVASPFHQLPYLFAQGVDAYVGGQFSGMLFEIELGQNGHKKDPACYGGFVGPEPCMSGLFFGVEIRRVIVGQCRV---VSLKFVRAPGFDSMLKGNMAEHSLCSSESRRPHPRGYRLALIVREAWDVLSSGGCILHSDRGVRYGVILKVLKNSSHWSGPALSPLLRDQRYSVIAVSPFRHTGKADDLTHTERIESQSYSVRGRIITLQFVESFDKLVYSVGKHALIHVTRKFMSVFLTAKPEAGDAQVVCTEKYLLAYLQLSGGPRSGGLISGYQSHLVQWPGVHGDGGWIYLAVFYVNIEVDVCGAWIPILGFSVANFGIIMAGHFPIVTHSCLSDGVCNSLSLSLCYCAIESASLSFIFGLGQLTVATLVLYEMARELILKHMTHLIVGISALPRRGLYLGWLVVSLLLTKALMSSLDEVRLTNPSAAKHFDEEQMCIVGDSSVESELRNRIVGPPLQF-SDRLDTQGCCGPLMGLFPLDEIISARGGHRHILSDRSLAKYSAACKSKMIDVDEVQTEAATIRLGKRLEEAETDHDDHDPCRPSEQEPKSAIRP-RSRSLSSHHRTEPLLEDFDLVSKFYVALKTDLDGISSTLKEQRSCSPFACEESKSLEALQCDPIGLLEEPQQPFM------------SKALPVT-CMLGSAQNDSWFSELEIP-ARLYFEESDEEEKSNRWPEASILEEPWEWYSISFSIPFRGPSEEKGKKQEHRKEIRALSK-S-ESEGFRGEMYVAREEARLRKRADQRLPRPSSAATTCDIIVEAPQHALLASLVPQYELILWMFCVLPRSHQLLRKASLVRQHGGKAEQDAQFQRLKTLMLREATQRLSARLRHSSELSKCKYRVRAFLVLMSVLRCYHRAAEVTTKAGDRDSTCTADGIVKMALVASCAVTWRLKFSALTKEIEVVEEVDQPLSTSPHTEAGMTSPPITMQEQPNATPGMAKQAYCNFMQSWSEKEKRFRRRGKDADEN-GTSMGVVKEIDIVRFLCVPLLTAALLKSADISAAKLGRIQLVVALLLSALLIMHMKDLTSVPCSGSCYVAPEDSRHPFSTDFKIALNFIIIGAYSLMDPSTVPSAGTRIHGAAKIKISAWLLIGYAVSFDEIPEGKGMEGSQEGGCGSAAMFFFAIVYLDIAVEISLRIPFYKLDFKREIPLSIIELVAVHLKVTK-ALILSLVISRKAHKL-IKIVSKKGIAVLPEVDSIVNSSGTAFISFEVSALKSEPMPQFAKPREVITTEDFLGEDVEIQGMKLKLSPVWAMALKFGTLDCLTIVGEDRVITETQNKESGMEYTSKSFSPS-YELKVAQEKDFGILDWHELHEKVKELKFEAGLIKLFRSSVSPWQHFRALLKPSKKKKILDLAVDKPTRDVTRKSCYAFKRTDLGMKIILVLRLSGAHVYRLGMDFAGFYALGPKWYISVDLVLSFDLSGAAPEWGLVKDTRKSSPEVHPTHINPMPPSDELTPDLTERYKEGMLVAKAIGKFDRKSQRCS-LDVCVLELGFPLKKADNTSTPVSA-FEHGARSLKADGMTMQPPQIPTEPFHPKVITQVFKSGDAPEKKKDSTGGIPELSSTALKHSVLSEYDGTVPMWWMAPPQPLYGESESAKP-ESSPPDSKVLSWAES----GRDKKRFSLGVLHVRVIKMFQAESAQWSDSFKVR-WLYTKRFKSLPPS-LGDPRDESKVDDKVDFFTSSSHEKIWAPRTEYRKFSK-SQPCVLIATAVDFLQPIVQVPSAEIQPSSLTSFPVMGPDCSMCLYAFYKLEPHTRGPDSLRYVSLVDVTGKVQDIDIDALELKFDAYTYTASRIADSKVAMYIGSHLKLRFFFSYHSDWFVSFEFHYLYFYHDGSWAYAEFTILPSNGGGDGSRGFSMMSGLVDLIKRLSYSTASKVIYDPSKVGCDVSVDGLSLSGGSDTESVLPSGLLSPGRIFVLRYPSRQHSGLSLFKRPFRVSILFIPRDPRGNFNSLGYGPFWDFVDALYEVKEMAFQDSWGCVIAELVLFPIYAALFPVPMTLDYRAYHLKQDVSEAKGSILFRESTTLLAEAVFCGNSMEISVMEKTQELYAECVAGTMRFFDEATREGFKGGCVGFNCPVEEFFQYKSSEVFPPDASVLIEDCLISILIFLSSMMLLDRGLVLLSEYKKCARFERAGFFRRHRCIGIKSGSGKLESAASPLITKLPETSLFVPLAGKLPLIASITIYKIFSYRELLSYRASSSDPPRIDKKRTNSRV-FTGVFGSMVVEVS-DVVCDGGGVSAGRCGQDGDDVAFKSASAPAYQAFWWPLFIALFKDKVLIYTFYWDFGFLKRHDRTYCPFDGVTTGSPKLLKAVLSDSFEEECRSVEATPSHYEFGEKASILQVDKPLVETLFEREGTSDEALQITL----KQAGKEDKASKASIEDREGLNLLERIPSEDRRSIAVQSYAGYPEYLRSIVQLSGPASRVDKTSSHDSLLRKRQLDLSRQSAFDSTEVAEREKKISKSGAPERVTTDGVTIYGDTKSFLQVGVDEDLALATAVSRELDVSHLFYVDFTESRADLYADSIGTECISLKLTERSKYTTAIMVEGSLLWCEDHSVL-STCEA-PSSPLKCSHYSFSHCVPH-D-NVEPRDSGIEDEFSSFEVESHLKRTPTGGMMSAIALRGRRQGKLESSEASSHVFGPFGVLGSILPSLAELSRAKQSLA-SLRSESLAAAREHNDPETETAAMRHRFRALDRMSTRLDVMGEEVVSGALMIFHFVHTDVSKHFSRVKVDKLLAKLKSNFPFQDYLAEGSRGKSHLSCREKR-----VSNARDRSASSEIGGIFLALQQ-IYLPDSGMGQWS-KAMEYQLPYFMCLLEGSLTTS--KLFFFEDLELDETSTEAGKKRDAAGSGELMISIKIELFLMQGGAL-TST-GQSRQVQVKKLKAAFEWKIIEFECRKRERCGLRCACTSVARLSSPRKSEHKVAAAATS-AQGRLKVEARVRRNNAPKIMWRHRSWRDVIP-HPSTSSSKVDA-VPRRGPTALQESGRKHSGDPYSSFRSKSVEIDEDLKGRKLALGLSGAISLGLESLLLHDLKFSLVPVLVETVKSEVDQYLSKGLLLAQEMGRSEKLLIASSVLSSNTSFK-PDSFSSR-VVDDPVQIP----PRGSSRGTCSAAVINCKKYAEGEEYLLDAVKRKLDREGFAQTESSADSAELGESREIKSPRGSGAMKSVTGQILNLWQQAVVAPV-LIK-LDCLNTAQETLTGHQVKSVEVK-VKVDPAAGGMNLIRETHWELQKARSRWAKFEDEDWSKQAEFHQTINWTYAYEQGESASDEHYSQLADLYQFGPRSV-MKSFSGKDFPEV-AWIDRHSKKKFMSQLKRKKQGFLHWDLFKRMGSGYPGLQESIPHDTHSLTCPSGGQTSLGLGSYTVKPRGASRGLSRGSSNPHSMEMSQEAQFAPPAQQLQTALQRQAVAP-VSLPTLKQRGVRQTPPQKGHSPGEIPPPPYQLTKAD-PLASTPIVQHIDDAATEP----DTSPGQPSQSSLYQESAPQQCG
>CAE.Chamaecrista.B
SMHRLSRSTSSNLAMPFGLIPGWVEAGGGGSEIIFATEVYVTEFLSCWLKAGCRIAVRSDFPYYVAAAIQKHRGRVKDVEKSSIEKDFSVSEHVSEQATTSSSTELSSKQAWC-GKMFMMHWYAAVITLLPLKTMAMRISVTMYLGDTGLLGFSKLWGAVMLRVVAGEFSILLYVIYGPTLITNEDKVCCFVSCPYSALTVARKSGPSGPTSAVRGTIPGGLAKTSAHDGHTDPCVCGALRLSVDTEALKYVVIFRDQLVQEGKLAAAMGYQLYPSDIDVLEVGLAPIGFKLPGDFRWYPRTRYVDSTPLNSSDMHKSFPALKGLVDDKQVLILSTEVLPADAFKDGQLESIAAYVQDGTFAKAAVYLAPEAGWERDLGVHLLEDDDKFHPEKGIAPYAGVGSDRPIKAWLSSMETQAGSRIDFLIGEDSTRILHSIVVLSPNIGYAPGPWWLSYMFYVSSIEIIHAVAVTALVRRLMAVRSELSLWLPMRDIYVELGRIETRPTVAKVDVMEIDLDILWNLEVAALPVSTESVVYYFGSKQAQTMAAALATKLEMVYSALLIEKYVLYPLPIGADALERLHSAQVRPFPRTSGDFRHVDIAGLYRRYGSIYLSDADLQITMETFLVSMRGRGHESTLIY-YLMLLFIDWGASEQIELYVASGVMIRAMKIIFLILTVAVMKGMFIPFLSIAKDR-CNQVSE-TSEMRSGFGEKRSARHKSSLSSAHCLTI---S-K-WAHRVKASTTVL-RVQRRLGRRLISRHLCD-EDEEEEEG-REPEDPIGLFAVYYDVDFPIIPIGLCGGCVLCFWPGIKKGELVPSIQFGVTPWRLFEQPSMFPKESDVNGTSFVPKEVLFPEREVMHMSVRADFPVLSAKSFDRLHKRKYEGLSFKIVHVQCIKVLIEGIMRLGLAFIHLPSALFESFAAKQAVVGPK-QALKCSPYCNQPLKSDLKVSSIPFPTGLYVGLADIWGWYKLKWDSFSQQCESGAVKLLRPGDCPLLRSSEGLWGYDITYRDITPQYGGYQVLPEYGGFPVPSRLQPYALVGSPNPVLTISYQSSEEPYEPHLTPMPYVPDAPLVVGSDITSSSGTSQSATHDRESDKPQFGDDLTDAGAAKKPAALSLIAKSSMVIITFVIIHSGFASSLHPKSKVKKPLCTKDDQDKESERSPEGGGFKREASEQEKSIIGYMGTAAP-RCEAQELQQTYFTDVISSKALTIKEKVPAECAQESSTSYAEYLIHLKSTAKYASVIRMKKLSADPQMNSETLLLPLAPSIEALFAAGRPWYLSSPDVAGQDYLCPGDRLKGCKSEKCLAYSA-PLPSDLFFCLSSCSCALLSVARSD-KGDSDFEIEGVDDAPFGCERLDRVKTRTATRFRLHVLPCDALEIDRKAIGYLEVGVHTGDAQGVHIKLRALRGRRMYGIPIKKGLLDMRKKLTALSHADGEPRIMVEDYKDLIRGVLQDEAKSKHSATLLSLYKDLRCSTLIPCSLLSLLTDLLFPREVGSSLSPLMCIALLGIKILPLLMELLYGSLLTSPDFPDEIGSGVQVWVLSKALFPWEDSILLGGELGESDLPLLSPDSGWNAYRVFVKNIWFFIDSKVAKIEEQALHLTKESLGWKASDIVLGDKTKIGELSFLGDEKTGVDEVMLAVEQKLCDATHTRFDESLLSAAKVRSQFSGPWLTALDEPWEKSAHAKFIYTLMGIYSPAIPRITMLGDIIRIHGDSDQSFQLTLGPE-------------------SAKNKNNQGRQHRKMRCGLYQLALMSRAPSN---LVQS--------------------------------------------------------------------------------------------------------------VFITAQIHTPKGEWSYFFQFICGWPRFQKMLGLEEKYASPKPDYPKWTAPARGYGTFYPGKRAESVLFALVVQPIKTAKEWESILVSYIFWVHFSGTVKSLHVPGRQKGLGESKWFDDGWIPHCYCEWRSVGGKVLDLLTIEVCSRHEDFATHMAEPKQKADVVLDIEFESAQADETGEELPSRESDHLGKSVKWHQLAIKTSYRKRDSRISPPPAWYPHPEPPFVASKHEVILGSLRTTKKDVMCYFQVSSLVCQCRGTHSCPAPEVIQKFGPYRETIGGDTPAAIGQPMRWGELFGEGEDEAMDQRLYDPYPPRTWHRPSDNHLTVVANVSLDGWSTHFHKELYEVTLHENILMRKLEFSEKGLPMESLDEYLMLSELEPMLQKVPHLQQRWTDRFGVQVKTKYCIRVIDEVAIDLDDVAPRAAFEVGDHDVLFSHRIIVDSVVIMDLIYDDTDLISPKLDKQGIVPYVSPAEVTVEKKMA-EQASPPPHLDSSVQPTGCPPELSPPPAYT--P-PSRPPPPPRPAPR-FPPPSPPPPGPSPPAPHPSPLPPGPRLAAPPKPRPASLVQEYIDEAASKKHRIVSADDECEKDKFKEVIQKVEKMYQGFLDNMKKLDEILQGKAPFKGVLGLGRQLLHQKKEINSSASSTIDDGVVGYLMTKKGHAFWRPAESEFEIKSHKKVIDEFILDMKDKDRTEKVHVREVMMKEFPAITQKATIPQARVDSLSIELTGSWLSRVDARKSGDKYLEVYGIKSPSGPLRVFFTVPDSDLRTLKLEKPEVALKAEYERCFSEQIIDLRELELTIPKDDWPFMTLILAPLP-SRGRTLKSRSVTTSTKVITRSTPTTPSSKSVPGVWMLLPSRISSRSRVSVSSGERPKLSSRKADIPPYGQSASVDDSEV---------LGIIALGRAGSLFYGAFLYAACSWTIALKDGKILTEIVAFVVYSYPAAVIMDVLSVLVPFGFIYKLHFSILSL-RLPATDNPAHRCFSLAIFPDTSAISYSLKSYTSTLEDLKILVSVTKKLWWLLLDLDDLCWCVLVPLSKIGLLGESLKYIKDLGFW-SIVLFACNHAVRSVGVTGVKSEPSTSYCLVLQGGLVKLEIEKSAMKLRSHIETFGHEDTGLHISYFGGEESPPNLSHGLLIDSLECPTVGSVPES-WDKLLEPELKEEMLMKIKSGSEKIIVSIYYTPKPKRQAESASLSPSKEPPVMTRARMIVHVEQIQMGLIGQGKGVHLSMNITESEKRHVEKMINFDTGDSMDSSDGKETISLGTKVHAALLSAILLSQYESKYAREQPGMKCSSAGGTSNIVTYSSASYPSPTGVHPTLNGWQSRFSQPNSHPSQSSITGHSSGLSSVTFRHSKDMRIYLDGLDVIGFGKVYGISDPTGFIGSGSGGVGDPASILSSSGLTSSSSSYYFGSDSPPLTSSKFPSGDSSNDVSSFEFSSGLGVP-RNKKSSVEPTSQSFQPLVSFASP---KSTGP--EDDSLAEARFSRGDQKDQERRRIEATEEAVAAVARAEEEAARRRAATDFRPTVFSGMSDIPFGRLRAADRREESGLYEPDAVTPQQADAEPNEAEGRLWV-DARSLHGASTFEQLGTGICEQLLVVKHFCSFDEGKLKLGLSECLGASGLELSYLVFLGLIISGIRPIVRLAQPKAAAPVSSIFPDEVDDVNKLSSSKRDLDNVLGD-DSEFSDEANSIIDSTVKWGVGDGS-NCVGGEIQQDLQTLLMSSMGFRDCETVASKVHDLLPSKGAIIIIEEARAYEKDETKWHAGVLPELLLQFDAILQSQGKMQFRQSMIPLQLQPMSLFLGTVVAPMMMFTNGGIGYLSITQQSVSGAKLEITSADTQDLEAFMMCSIPLTFLLHLLDIESGLTDAPDVRADAESAAKKGIFEFEKQLVMAFHMVGTSYARFVPFVLQKYKTIHSSTLAVPPDLSYLFSAVELHGELFDWPRCREPCDWVFTKGPCI---GIPLKPRSICIPSDILGKPYPASVVMSDLTAAFLSVGVLGTLRQRVFLFPIPILHGGGLFMKTMAFYKFVSTRAAMMFFLAAIAKDMGSLARVTIYYPLPAEWESNIATMKRLGKKIMEAHPSMFKKISERFSSSSLVSGVFKSSVLMEVVVYDQYRHSPLDLEQDIQSASHVGEGKSLTLKLRDQPKSACKSMEAPASKIPVPVLALVSLAQERHQGSSVTGEDITQEFSLDSATCQSFAMSSFYLKIPVSSSGGGPSSLALASVTIDISPGVGSAMEHDWQGGKVHWSSKAVVKSFV-TFFSGEELPRDSDFLSVTLKS-ISIG-VPKEIKVSSEIIIDLPSEVETAV--EP--STYS-IS-A-PT-GTPPVINSCGALGDQYHFKSGVGSSSPETLIYPTLPLS-DALQLSRQEQHWERCQEPEIYWQRCHITLAGLPASKLLDGMSRHKESIALEDKSPIVPESQPKLVFSDEVTGTLPICFVSG-THRGAPTSLGTSDSFLHNEVKTSTDNDCRDSQMSRSTWRDSFSRLDKDMSMTMSSEGGGLKTM--VESIDSGKSKS-----VLSETCFFEWLPDIFRDMEAET-GDPRSRFTEASLR-DGTNLDPRFEKIDELEARLDKDDGSGDATGSTTACVLDEHLCDAPWPGGLISGLFLLLIKLLKMLSSTEGHKSSASETFCKVISLLIFALQSVFEGLVVLLDILRSSTAGIGSSLLHSMLIFEKAERGSTDNPRKEWLMTVLAIPETSMVGTGSIPFPPASFKII-VTGTDAFPWDSSVLLGSTLPPLDISLQNSLALTLLGLEFPIGGPPKSPTKGASGFRPESTEQPFSPHEKVTKAASLFRDADPDVLTYGVKDPKSARLSHAMLLPLGEGKSMSFPSAHLDGKFAPRELQKSSDDEGVEAKTSVCVQRPDHSEISRYVVCAAVLKEVSLGDAEPKLPTLTGSGCGEEDDTLWLSERPTELGTLVSPPCPPSEGFGHPIHSEVCVGDLIDGPAARLRIRTPFWDTTAQTVVLKRQWLIDRELLDPVEMSDGGQGEFSREPLSPSRIAMAEESRRFVAEAEMRRLALMARNISLE-QSLNKMGSDSSKAEEKKEGSLLFKPQELYVKSMRMRMLQVDSKTPNLDLAIIIKLYVPTSIRIRDWSERLQLLIVLRLLDDPKPPKAETMGD-NDIIVLS-MVIRPPSSCGSTPEGPLSTMLDRVLKITELFSERNPVDVPLTLVEEHTYLLILRSLLSINPQIRLGCPQCGGYSPGAETMKMIAAIVHHGRHTDFVCDATSHLDDTFVRYDEGTRDKHEWGGAAALSSAKC-RTKGTLPGKSITCAADCDTHDKPSVKKPELCIRGAVGGERSILPLKHVDIDVLLMCTAHLINVVVQFSFMDTFEAYMFKHDTAVDIEVDAAMLPFGDAYAILK---VPVGGFERRP-SSKPVRADSSTSDLSFRTEKRSYWTVRIEADMLELYPSSEALVRQGLITFQLQSIHSTESDGTAVPAPLELGSEDHAIAQFHTFKEDDASDHDRSRFRGGLLRFALMVEFSYRLLASLASQTLGQFYDICCGVGVARSLRDIDGEKVGSKKLVTKLGPPSPSRSGSSAEKKPVRRVAGKRGQKPALKKPELCIKGAVGSTMLAASVMVVQSMHLKPFLMKPDALAVGAKAPDVTDTGPDVGEAIGVDIDAAVLASSAGTGTLRISSYSRIDARCTPIIDQSSSILRAGRAHSAVALSVVAPDFRGKAEYEPKYVVEFMISQALMTGQRFCQAQCVGFIREVRQVIYYKGEVFIWGKGGTWPVEDSCGDSGRFYKQWTYIAAIYDCIHQVGRRPEIDEHPFAVSRSLLRKRGQVMVCQIYVGVFFGTQDALPISDLRPLKDSPTPCWSEKS-CSTVLYSKFEDIEQLLLAKLGGQDAS-TGSFS----------------------------------------------------------------------------------------------SFPVSRRLSNSQQRDGRTFDVCQQQSVDDTYTLISQGTSGGSLISGGLPVDPLVLVHDYEAIHIPFMLPVKPRRLGTILRVTWIPSTPSLLISLHAHNLLCVATIVQFLERQVLLIVQYEQLHVSVGPILSAPPIEPQSSQAIGGLYKDGIRNGTNRPNDSPSGVSSFGYYRALSLRS-RPPPFHPKPTAPPPPSVAESASVSMMPLVDWSLECSRPEPIRREGGEMELGLRVFVYTRTSSKVRRATVTTVIAAMDQVRKMLSGRYISLEVRLTGEFILVGRARALQDSHFILKERPTPPTDHGQSASPAVLGLVGRRSSIPVESVSPQLDASEAQSYSLAHSKK-IIQPVEGPPLS-PPTGSSRTV-HLKEKAKSVKQMGVTHQDQLTSDLLKKKDKEAPRLDLQAKLAGTKELGTFIGSQEKVSVTVVIVQDFFEREFVHKPMFQVDGFNVRSS------------------------------------------------------------------------------------------------------LKRAIEEEQIFGLSTRISDRGLSEHAVVVSMVLGADALTVLCAISQLLLPSQPFEASLAPTSCMMQTLTLSSFGRSPATTDGPSICLCFQDLLQ------SLGKKEKAQDESEHVKQTTSPRDGPKEKVC-QVKSKVKGRQRRGIEHQHKTKLEWGLVPVEFDLLTIADELEGA-FQVLASDMLQYAEDKEACAEFLEDLVFVIIALVSAFSERDAYDAFGHSDKKTVSILGETALTRFLGGSYACEGRDLQDGTAVEIDSKLGDEKIPKVECSRPRAMMTSLHEE-HRHRDVDYRVGQTRVEIDEVDVVHMQLDVGSTRECDIAAADQS-GPSAAKDLRSVPGGQSKADIFFELSRIRTCGTLREAESVVTIGFPSDNRHGSGSQSYLASRYLFKLIRTKDLGLAYQVPMEAMRPLQSVASKREWFSFTT-LYDHREKDSRGNN---WMGSVD-------G-RDVAYKKNGPPD---P---EPKKRDTRRKQDHILKPLKHLSTVSHAEADRKDRKLLLRFSRVSSSDKTTSTIFFVLMDSEEDRVRADIFLYYGLYFMSGIKEDKQEDYKDLIRAELPLASSAKQALLLLS-D--PF-NRLTKYLGVQSHFKEDFDSLEPAADASSVLKIHALPMEEMKSLVLDFQYTSPVLATDEFKYVGKMADSRMSFSH-VVMEWTPQGKDTSMQDKKFKGKLAAFKLEVRIQLFPYPFATFTLFIVDVFPKREGDARFQMQLVQFDACCYLSYQFKIFAFSVVKLSGGSLASLTAAGYGEQGKKGMPLEWRADARWEKQGGIFPVDLVTGLKCPFQPAWSSGKSFRVMGCQDDIADRAYCD------------------------------------------------------------------------------------------------------------GAIFRAIMPPLRYGKTHVVYERLMVVIASGSSSSSLDGSIRGPKAFGPLSF-DKGSVSHPLGNESPFAEH-IVSTLEVREDQIDVSLLDWSLFSWGPACHVTARAEDGLDSSDKKRFELNQQLLEPELAWIVVLSRLALPGDGSESLLGEQRGICLAVVSQEGQLNGHQFKLRQGKIGVRGRPQKDGEKVQRRETDEVDLIDSPVRFADAQSADGRLTDELKFSEAVIFDDTGDIMTIPAQARIITLIGVDSLTHSCLQHLALASTGLKFEMLRFVEEDAGLVLIDCYKCLFMGGEIMSGLQSSKIAVIADPESASGS-SSSLSSRILYRFIVLEEMDKRIFEAR-LGS-YPKSS--GPVRSPSGQQKQKTQGFPQVQEVQVLQNMQMAEMLACSAQEDGQGGMTQALARHMPRQISSTAHDSASGALFELVPQMYLDHLQKGQQQKVIREQAPVHQAEIDPSEDVMV-AQ-DGVLADPTSSSHDTSMLKEVTIAKDLKSRIQMYRQAALLQLWARYLKDEVEQPELTYGAEAAQEAGIEDKHVSGYLSGEKMYKHPWYSFKKEKTISVIADLDQLLELEKWFPDTILERDLSCIYFRDVYYCKLFDSWIQRSLEWYGEASCLALTDKVRRIVSESDLRIRKDGRELHYHLMELDWTVREARLGERPHEGARHIEGQNGAPSVSSLFSSDSMEASQWEEPKIGDSRLDVDSTQKPSHSIEQWVSKIKFDHLKGSDDRVCMMFRKFKDGSILQQKEPPITHDTTQPPVRSRGPAGPQGPGFVTR-QCDETSQ-SMSE-IMVVLQYSGELYSMSEASARIRH-PHIRPPPFHWF-YPQEIPHNAKFCSPQ-PMISQTLQ-N-FSYYRSSGITLSLGSLTSSSLVSFSSDEVVFRSGGHKIGAANIQDKGDHGETTMGLPPGMPPETYSSCLGIRVKLFIAGIPYYCRVHMTLAKEFVHCVYVVTPAMGREQEEPHDPSESATVQEVASKRR-AMALLFAGSKCISCQQHFDYAADGTAAISGRWPPHRHR--SFLCVPNLAIKPISALRPGEFNCVTISGKSHVQKWTFIGLGPDFTALFIASQLDHFLPSHQVRGSEKRDPQSRWYGPGKQELCLFRESECFSTPQQSDLLEGQPASKTFTLVELETFTKKQRKLKIRSFKEEAVHSHFESFQTISRQDQRKQAAMAYELITKIKTEKSVREEMVGQFRPSFSGSTEREDEERR-EDEECEDGEQVQGKGVSIAVVEQSTVSSLTYDSGTYKVRYMDDDAHVVKLLLGWEQDLSKSQSTRSQHWVDARHLCAAMALMHKGEEAEVMTFALEISAEFLKVPSLSTFTIKSYAERRLYSRKLQR-PHDESEDRV-KKITATEKGRARELRMKFCAVFKMSHKFQHFTSYHFQEVAHGWIETRIMGHAPALICLRRVYVASLTFFPSMVPARDLYVRRLVIYDWSRLYARQLVLAIWEGVLT---KSRLITELLGLSPGGEFFERYEGTESVKPARICFTSV-VELFIRYIARAKAKELKSLITLRLLILLTMLFDPMKLTVSIRGIKLRSQEALVYRVVNPSDKLVKEMSSRRSLPDSRR-VEEEMGSLIHLEIRT--TPIGPMKMKYTSTYTVHLIPTREDLGVYFSPAWFRVAVLLDFMGVRHMGEEGKACTHDPIR-----------------------------------------------------------------------------------------------------------------------------------------------------------------------------------------------------------------------------------------------------------------------MRQCVAYHQSILSADKPAD-EFTGVAPSVAGFRRTFLSRLRVSGG-SEL-GEAAFYTVVRAKTRMSDPLWLRLSHSKQPFFGLDIHILQPLGAELSEEFPQSKGEKDLSS-LCEGLSYMRRYAGSTTS------LVQETEFYVELKYFKEHAVVEELRSTAEIFQSLWCPLSGSLKPHPMAPHGGSLTSSHTILPGQDTLPFQVDEEKDSADVSLYVYDLHDHCGIAKEPCEFDALDGTALTEEGTRGDFDKDTDARTSKDLSSATASASAAVTKKERPTLGLHWRALQIIECKMGFKFPLQISYELKLASAWERPPEFMVLTNFTACILCSCASQAEIGFSGISSSRAERNP-IRILATFFCSVRWTHGAAQGFACKGDRYTSDPSRISEQMSRDYEIGERLAMSEDLYIAPEH-NFQPYILAREKKARCISSRSVWVLIEGLIFDERVTIIIQLTLTHGGYCRGKNLFLAGCKAPFFMLSRDSIALAKN------------------------------------------------------GTMSVAIGAALAYARPQIVVTDAEEGDDEGQSERKFSMGEDKVALFQRLFEIAVILRIGPPPLTRDGSSRMMRTRCAAQTGGDWALPRGFQAPGLHES-EAGAGGGVPIVKSLEDMGFRITGAMEFFVRVEWISWPWRSDSHWVIRIMIMKLGANGGIRSDISQSLMVVKQTLKYVEQSRNVRVTDTLPTLDASKVKAAPVSISGYSLQGKLEKQQKKWKLVGIRRSAEFFFSLSR-SPTNPRSQD---ELVKVSIIDFRVGQEYAAKMLVAPHTLKTDFVKRATSSYELEYKCGAIYRVQDVRTSKMVESRWFELSRNEAEEEAQMDKVDYGLTLQFLELGPYVGELLRDGS-NLFFPDSPVRK-EKIE-LSSILSKDPSGFTESLPSS--S--P--EGSCGIDTREMSQFNLDRFCIETEETMVTRFFISLNVVTAVRPIGLKPGLMGVSHYFVAGWAQLTIHDVDTARGDIESMSSLIVTKRDIVQGDKAEEKTLIIIFTISGDGQIAPRCADNEEITKDAAPKYSMPSF-PSGYPTATDTPEDYKYYVTVAKGFTTGGAFDEVIDTVQEEPSGHLSTSDVLASTKITIEHDRSGIPELREREKEKQMHTLVREAIKSPDQVRRLSSDISEATASPTMELATMDKLLQEEALQLELAQCLKQASQELQELLGQEKALESLMLAVYGIEVEVMRTAEEAKLMAEPQTREKADPVAMLGVFAPCCFCDFPVLSKYQRLLLVVSIIIASALTLAESYVYPDAWPEAVAAQLREGLTTAGDLIKPSKAAVSQSARVHLFQHLFAMSGRQLKLVGVPSSEVTFKCGIQLLLFRDWEAPSGSLYPSAPASRTTMPVGKFKRDSKSDDPAAMEAGGARLKKKSRGEAIEGTRKRFCEKPEHFYEGMSQSGFLIHDISGKVKASTSFWECYKYKYGDLIQVQSFLHLEVELPREAVRTALSARSFLSQLPMRRSQQLKSPVGNLLRLFGPECDKLYLEALSSIVELLESFVCAVSHWAILVDTSGSSGAKTREELTSLQC-DPLDRRFTPSSSSYYLSLPSDVQNHAQSTLTEVELSGHSPLFLVEISGSRLPKSIEVQPEFLVAKVVFSIFGIVSSEEEQLDSWKLRREKVRLE---LGKPLLITFDVADENSHEMCMSPRILCRS---TITVSPFTNSGIALDYCPYDAHSTSGPSTAVPAHDL-KPSRDLNLLGLSVHGEFSHLFSFECWVTEGCITVTGQPTDLISPGVWTSSSRIPSFLLMLSEDSDVAFKGHILLRVSVRDIESKIKVVPVFGHPLKTGG-RPKSSEM-RRESKRSE---------MDTMSHPEVSMYDEDDECPDLLEMSDESTDTCPSSGSSFDPIESNESGYPTYQSTIPSEIYHPSGSSEHAVLASEMPQFHGI-ESEAQMICLKRGEKQCDTSLSL------MLSVPLPYLTYPIVAPWEGVLYFHGLLVFCSGAGCAQPLDGAGFGPSVSPVGNKARKVSFGIEVIAEIAIVTLPDEIHYQRHCISCGKKKIHCVLP-SSMS-EAFGVEPTGPKSPLPDDQMAYKEDASVEARRRESLQEEIDEEREREYFFQLGGGTKSSESSVEVPDKLRTAHYGSALISSCPVEGKSLTLELLDDLARRDVEFSCQFFQATALETHRALMSRSDAEVVTHKGAEDEKKIVTTGPSRGVCEKDRMHLFKLYVKMPQQLVHPPLFMEIYLTASLLFGVITKSPHVMVRSTCFDPPTAELAASQLDRYKLDFTHVPFRYRHLVVKADKRIVWSRAKFTAFQMSYRDEYHLHDSEVAIFSDYSFPSATLLHDALIDRIKAQEISEDGTTLL-SCWAPRDCPLVSLSLKYFHWHMK-LKDKHEQHVWTVVVQDSQQISADEYAGHNVLPEKSDLRISSDHIGFMETEHLSLKQTGIDQTRSGEPLE--GTQGMTGKVL-LKGPSTRWLADFQEEIYTVTGDLSGKDGYGKFIGFATCVERDLKGQAQTKAKSFGLAKHLGILLYGVTRGLDHITSWVDVKVKKPTWEPSGFPEGKEASSPVPSLGGVPELGMVSYHVGDVDLQEWGPVSFKTSMFHVQSLKDNTIETWSSLGVRSSDSFVRAFLPLVAKASPIIEPERTVAGPKDIRSKMFKFQLCLVETPTGAETTHDMGLHAPTPVKTQPPFEGGHTYRCDFIFIFFDGAGMFGAYRFVQGSPTYAAIAPLPVDKGASPLVSSQFGGVSSAGVGPIINISWRTDIALGFAPPWPPGSAALHPSTDPQEVFGAGAYCIIPGTVGTVTAAVTASVGGKHPFSLTSSRALTRRTHYLVPS-ALAPL-VLLVRSKN-SF------HPS-V--------------D---T-----D---E---------EHWAEKKWTHTKHRHHMPSMINRQEERLGIGDV-ALPTADKLDRAVRLEPLRLEDKGKATQVLEPRDFE--P-AD-GM-MSVKMMTVLEEGTRILGICDDSI-LSLTISKLVEEIGSIWVGLAEEKDFDTKSELFSLLGLLVETTFQEDVQLDERFSFLTVQERGPIPTRYCVERRPYAQKIGLLCAKDKYQLTTEKQTPVDKPSYNFESELPMRGYLLGEEMGYFSRRTVYLALTADFYAVKPAGHWQLGVAYYRSV-SDYREGVDEKFDLLRVISKVEQDEFLYVLLKDRTFVYLFPWILLVDLSAKLKPFLLADEDGEAKFIVYEMLPYDQEKAQPLIVSKPATQQRVHAAMVASPRGGPRAGMEECLLKDETLRSDSWEVVSGGMEDARKEVSPDGRTHLTGESRSFSADETRCLTLARTSAIPVTSVVDKEERTAKVETLIQDPDKSDPLSDSFLDPSTVNEDCYDLPPAAGDLLM-TSERACMYET-VH-SP------KGDESEGQGPRIHLYISLRLTTSSLQQLRKLLRTIILEFGPRTHLELRKKELRMERPQEEDRRREMTEEYLRQVKKAVNSSSTHESCSFPFRQMGSLSDSKIATSSSGMFDPGSTSDGLSLPHAHHYVLAHDTRGVKSQELLSRKEKRVKKFGGIPKCSEFLLSFELAQGK-NDSDDFFQDRFCIALKKSTC-DTKMVVTDHDLSYGDTLVESRLLRSVQETAVGDRLGSVMRMDPSVWYQIDTVTDEHPAVQRGLRATLEDVDAIQTECDAGSVLSGASLVTFGSAGSAFNTSKPPSPASQGSQGSFIGALPIGVPVEIGAPGSEGVSVVKQKSGTASA-KIGEMQFPVVSTSKIDQIKKSSRRFDGRFLHEGVLDRKRLIHLVFLSLCLAKLPHAAILPHPFPHEFLIARLLNPAEMLSPMGIKRDESRIQAWRKLEVQSAKLEAAHLAEMDRAKPRVSTKPSKEQTKSIDIELGIATKTLGTKIEKQPDQAEQQKFTTKVLALREIDLDEMDEQEGE--INKHQEDKVDDVDEDTKPESTLANSEHANRGESLVSKFTKKKKEGEEEIQSKDELTQTQKG-RLLVELSLLITADTAEQDGSDLQSQRRLFKSINASWFQLALLSFCTS----TTEHKSLKSIKGENRPGICPVQITRRGMVQKIEGRCVLSGLMSAFWTEGRDAARTRIGGEYQKERVSYHRSSQWVEFGR----------------------------------------------------------------------------------------------------------------------------------------------------------------------------------------------------------FTARAKCSEVKADV-EAGYRLKSFPKAIPLYFIGEDSSARGVGSSGPAKWEAIFAPDDFKDHLRRS-VEKSLPELIALGWSQTRKDHPYASPVMGIACETKIRFIALEELDHFN-DDDKDVSVMAHAALIDEYFFVNKAKILHELLSAEYDFALKLQSVPMAEKFSPAKFLGESVGKGEFLKSEVGVKEWQTKIIGPDIADEVKNFPKDTSEAVPTKRLTYCFRQVGLLDEPRFRFSFTSPIWSRMYFYSATTVSGVVYSTTEADDLIKSGEEFILLTTMSPEIKRDQTQAYSKYVNSFAVRGEGTLEDVEITSRGDFDDFDEKKEVFYHGRQQIATLPIRDYHDFRGVDLIRFKSDGVRLFGVHLKGGKTVKSQLKMESKVDMKAKLLKGHEKAIEEEAVFKQEGLSKVRLEKAQALQREKCLIKSTWSYDQELVCGGIPRLKFKETLKDSVITISTMRLESRFGKTKIAISIKMGLSLSSIKEKYADEEERTNNSGKPVLTVS-WPPFLG-KDSTSQI----P----NRGR-N-HDPRPPSP--QAFHSRDAISDKGSFLTLIGLRASRSTHD-------MLLPPVSLVFFFDAAEREPPDIWWYVGALYGAGHPVHVWRHDPIDLPALPSSPVLMVVQYWWTHKRSGDVDVFHEAGEGHLRVDQHS-LLCVKKVIPAVSK-KSVGTAAAEMEYTLLKSLEPETGGKAKQYCICICERKQCAPDFPYSKDKDAKAGVTQLVCESTEGKAFCVVTSCCRYDGPDCELPKYSYMYTWVAARMRQDSMGVLYASKPRGIQP-GNLGLGLQGVDKFNRPTAAADKYDLRCHRYQKFWVLCVNCVGSGVTMSEIKTPGGIFRSIIRRTAFTLCCLLDVKKPLEDDAGFRAHSILEHLLSHTATSEHKGFYEHLPVRHLPSRILPLFVDWEARWRFIPWIAIHETGAKPWLTKISEHWYREKCFTSFLAPDASTLGFSLVSSLTHPRKSCAASPLVVKGPTPKVLLLVQEKEGHQSGGVTKGETIHLIRPSLVTARLDHADAFLDTTASSVILRGKDIKVKEVLLPVEAADKSYDQERPESPGLSTQTSTPYSVSEKLDKGDKVRDRSKGSKYRSDPGGTDHEKFRVWKRPSPRWREKDDEEDMIKFVREVPRECGEYKSQSRGVVGEWSKGIETGGTLMCSACVDTSASRKTPTPLTALFTCKIGLREERFMPHEHGGDSPAGLVDQGGLFYFCHPARDFDPVDLRGLGLVIPNFREMLLTSLVHVSRHSLQSGLLSGRPLSPRDLSSLQFLIHITLCMGLQA-HDPRDVLFPQRPMIWKPISSVMLPRDMGHDKEAYQSHMRAAKKDQEVDFLSETSEKKPAISKQRKKKPPGPEKIHHTVTSDFVPDSPRPCKRAQ-SLTSGKITVKKSDEAGAMKSRKLDTLSGQGPLKSQLTMSQSSAVATKKETDVPTTQFLLQHSLRLLRSFATEGKLSDQISNSREGMAILEDTRLGDPVFCRHRDIMDFIDYVIERVSPNWDDSRGSDSSSKSLGGPPFQLAVKKGVVSRMAKTRRFQSGGWESGTDEESADDYKGGGRVRSDDERHLRDYGPTHLSVTWSGGQLIRLFFCQSNHCPPTIKEGRDSSGSERQTGSLLISQRMTPSHGQLDPVLDKFWQVTYSPGSEGKITDLLFEVLIPEPRAFQVVPIFHAPLGEGLELWDITLREQCFMTRRSLKNSDP--TSDTQCDVKPELAD--SISGFNSTEGSYYLTLVIAYSYSIYCGTKSEDSLKDVLAGEHLLCIAHFDPRCRVDRDPPGSFLSHQYPYEVLNPRICSETSPIVTISTQ----RPDSRIFRGVVDEVRVGRILLHGQRVYPWPKVLASGMLSVVLQLVALIASDPIKSITQQHFLRGMHPRNDHKDR-ASSASI-FPTKHYPHIRYKPTFK-YKSASSTRGVVDPFKVKPHVREKL-DDSFLGEESAASTQ-WRRSECANH--SYCSGSAHTTSGCKGGHVSSS-DPLSEHPV-VVSAEDREVDELHTIQIKTDPLKKIGTPLIGSIERLVLGEKIPLYTLHEKIILVREPYLLQIHTSAVSSYSVDNEMTLLEQGQMAIVPETPEKLEEAAPDGESQLFPELKVNLQVLLQTEFLKRKEQFSKET-DMLKLWIFLIRRYIDKSPIKSVSACHFGSKSVLEGFLRVGYIALEVIHLIREEGHWKTSAVILFDKGTGVAEYLVPRLKTESPLLCAKVAFRTIDSASTQSS-SLS-VHTSCGTRW-ELNSSSYW-EAFCPIKHVLTVSRTVDAGGKKELEISVAIRKGHLVCDV-CEPAHAYDVLEKDAITVFEWKPGSRRGLYFKAKLSAASLLEPFRQGLPQDWRTAQGTVDRGPRADIGYPAAASSAFVGRISHQLLKKTEAYCYAVKDLTRLKYEQKKVLPAEEQQQVAEEKYDSHTRRSYWLQIYFTHEMICVRTDHCQVVKPYFWRFHLDSNTNDWEITRVLSSFKSSVIEEEESLGMVIERSSSTG---PT-HNGNQKQEKAVMLVRAGRARRKQDIQELKSLLEIESGEELKKLIEKEMLLELLKCDESKEALRDAVMIREKAIKQFAFEKDVQDLTVTEQNISIEESQKLVTGEIKTRKKLEQKEKKLKAKTV-KIERMITSSEEKQQDA-RHEKSGDLEEEYLVQTANSGVSDKSLRLVGRYYTTGPYVYLILGDKAGMAQDGEVVSIEPEFLESHEKSTKVSHSIMPDAE--EKGFKSFDTE-EVEQLWGRVSKKEIGPLEPMRVEEGSVAKIEAGFDETKVRDPTTTDHADTFESSYSRGSVQYITRAQPVSQLIPYASGS-SSYFKVFGCLSTVGRFFGMIYRSATCFSGSLSRLSVGFIYMAKGSATPVKSSVIELTPLILFFYSDWLVVVLHISFAQTVIVVIKHQMMHPMGGVEIETVVDSVERLATLIHPEFKPIGESLIDAVGVVEATEDAKGMAFSYIGTWEGGTLHEDIEARGPCFPISSQGRESEPKEGSSTALDSLRQQKDVPIRHQGLFRSSQVSLVAVVKIPSREPPDVSQRPL-SKKLQRSPARN-VTPPQESCCKNEGGENTTSHSLY-QRFEIWRSVGAEVDKDGIEECREDRDLAVQAELMRMQVRQFVLLDVEPLDGRSEGEKVAEVKLINVRATMVDRLKDGESSTELETKI--ALQAY-DLSDK-SEASDDKEQDGLFEQDGKKYDMESEGLEDNAESSKTDLPLSLAREESDVCDDSEHSIDSVSHFDSEKNLSTSQTKSVHEDKCVHSVVFQDAA-ASLSSSEESNPSAHREVSEVVLGDEDLTVEGE-QSRTFAARAHHQDPASLNQS-SIPLWALESQMKLRYPEQFPAFEYRPPGGSACS---DQQPNALESPEHWDIPEPRIAKTPKDQSAPPVERGDW-----------KMTWTRWCISSVLGETLFPDQSDTNDFPKIEQAAIGKLTEFVFHLEVSDLLFSRVSGRCGLPCNPEATALESELDFGLVHFALQALETRASETISLLQPAIAQLPKLPSGGVKARFDPKKEAPSAEGYGLSDICFLEMLVVATRLDRAYLDQLISEARTSSVIGHIASAGADLSVTKSLQIRSASGSPVPTASGIAGHGLSERDEMRTGHFLGGFLMGHEGAFLSEELLHALPPMPRKQTSIPSRKESMAKKVKAIHALERQIMKRYVSVKGGDWSVANYDLKAQNPMPDSVGNDTITPLGITLIVFVLTLIKMEKTSATQRIVKCKLLPAFDVVMFEQTITDYTRESPNSDEEGEFTGVHF-NLEWSQTRKGFSLRHM--TYYHPAYTSRMEEMSHHAVQMVSESLRTWPQYTIAKSLLLIPRESSLLLSDLVMPLLHVRVDQSLFPSQSGAPLLFSVLLLIRMLTVEKVRTAIRKPSGFRTTSSEDMHRGIMSHIHSCLVLVKDKQAKLVLDRISGGFIHDGERRLEGRDNEMAKRDQVLTPEMCRMSTIVIRSDEDLESTTSVESSKLVEKILRIVRAESLSSKVMSSERSEKVGKEHRRNEGLGGKEIYATARPFIRVGRLDDAVPYLHVILIDSRTTPLYDGEKGEIGESTRRTPTLPTLFYSYERAAQKRKPLRSSFQGADPFFEWVRKDSGKKPFETLITSPLRDVSSKDTAKLVKFWTFRDVRDDVDQVTELLHSYQVLAIRCPSELDRQTNGKPDN--LAVTEETKPSATPSLDGPLLTSKEV-TRSGKISRFAIQLMEKYTTREHPLITVIYLAVSYSKVDQSRS-SSIYASGGDQSSSALKVGTIDPPPDLWVKLALHEQVWFGSGPTSSFEAKGLGRDSCAESMNHMPRHVVWAHGRSHEPYQGLRVHARDSCDGAFHIWEERLYAPRSDLISVTGARRHRELIHDAERQKVLMHSLGTWLTTSASADGEPGTGECYPYKSCASSDESSTGGHLDLGFEACVQFDCHSPKIGDVCGVCGSSCDHEQVYPKGDRICDCQCDTEGSMLSLVMVSGKKPVRTPITKDSPKDERGSAERGSYNHKDAQRGEIVGQPIDIDQYEGTSATPWETDMGQQCEGKDQCERSKTETSWPQFAAASSYDKCLRHEKHITMSHLHDETLFWIRLILHNGVKQMFLRRRPRSYVPEVIQSRLSVYRRDERPRARVGGLPLAIPFVDRRVILSWTPVFVGLTRALGASVIIKLIYAPGESEEFAIAGTDEDYRGVTEKFSVMYYEIMILSLILSLPSPFPAIIISTIIAAHVPCIFLTVYWQWECGYQTALYIGFRLWDAADGLSVSLAFHVSFMQLQYRADAK-NMAVRPVDTLKQRMLLLVFPFRPKKVQVPGIFKKPVGRPMDWVGQPP-MTDITMQLILALISLQAVPASTKLASIPIFALPLSVDGDKKSYAASITPTTYHGPSELMGGVGLQVDQWGSGDAFLADTDSG-TSSHRVI-LNGPSKPPFNGKIVISPLARGIALRAGNCDGKVKRTASEPASDGMYHVTHLAPYHETTVLVGIQTPCISRQLSIDGAPCGSAITKDISLRFSTLHDGINTIVHRLMDLGGTTVVYLKKESISQLISEHRQRVIGYPIKSTLKRDTRHQKRRK-KYLPITCCNARVLVPRHSICFIFVPTDQESRLLLQAEGDQSHIRCCSGKS-ILVILCLTCLFWEEYASCNFEELLGFGVVSPCRYLDESLWENSEHILPLPNPSDLCDTSEIKLSTNESESNRTEDDD-ECE-PDEQRPYSYHHQDRLWHVGICLPCDLQHKSIE---DLELFSTADLVRLHLAIEGVLAQAHYKLKGSTHTAADDGVYDMYRFNRPAMKQFIKVDEIRPLIGGKRAIELVCEGLETVKKQLQDST-YIFIGVRYQPMYLLDLKFQDREQTIKRHAQDIGRTFMKDLYGRYTFADDELLKFR-GMIGMSDPVPSLGKVQSGARVQGKIEG-PRLQSPLVNEEPWTSGQT-----SAF--TVPRSTNHGEKMIDTSQLRGESLEYDGHTRCLKSISRALKGYAHPQYLATIVHKYWASISGRLRLIVGSFVKRLALSTVVCLDSLRRHSDTITSMSINFTDTQAFLGDDEEEDDDDITERNVEYTIPQTEKELCATSAGPCRFFMGRPGSSSFLGAYYSSTIQVEPFDSHACKRCRKCPSIYVMGIVPTVLRSDEDSTDKNTVFSRSDSFVSEGSSRFSPVAIVIGPLANFWSYLEVEVLVCYCWVIMEIHLELYMFILRDTWPMYRGISEVFFFVLSIFQLDG----------------------------------------------------------------------------------------------------------------------ISAKEEASKDKSDGERPIPIDTKFPMDPLEDILGKLRFERKTFPACKFTIIPWMLYPGKEIRARMKVRMLQYDHGVLQLAVTMLIYEHAELVKGKKASTRVEEDDFFHSRASSLSMFGSCGESDIMEDFTAITRSLPTDGQPHEIKWISFEVATPAGSISLLPALHAKFAPRRTSKVAGIACGFGDIKSQAGWDPSTGRSLNSPPKKSLKKERESLTWEVFSCVAIIESSCDLGFAKGQQS-RSYSSFTRIAGLLLSDVSPLT-------NNCLPPAETTQEYSTTVIVMLIVGSILKRTHDSKGAWRVKKVALGLLAFLEQAYPLSKFIMEDSTGAGQLEEKVTVFKLKDPCGLPDDKHQNVDTGTFYDAGVKVKWP---EINQDGFELSVP-PSHHYSTLRSEDSSPWELVADTMKSQYLELLPLHIKSKEIIQMNPIDHGGNCEAELGVLDIRVPLSFVYFVDIHDAEHKFFLALEELITRSPGLWGLSFSAVPPCTAVTPEAPTTDGPEPQQREHQLWSVVDLAVVSLATIAFTARMLERIDRWVSRSEFSRWPMLL-LSSPSTAARS-FFAQ-SEQSQHQQSQVQPAIQSVVSFTLSQWVLALQQQPRDTLILMVAFLEGIFESVSRTYSMGPWVVDEWLVGSRCSRISAYDLKLKFLSVELRQFRYLRIVWKSRGGDTETSSSFAHSKDSAHDLIIKKPLLLIKVEGGGVVSFEAGWHGNPGLVWVQGGGFVGAVAISSTDHATLYGVSTVGGLLVCVSTAHDTLVCAHGQRFHLSKAGVFVRRKKLVLDKA-QL-ARPSRFSATSIKLKVQQQKMESELKRATPPPHESISENFHTDGLIVSNLVQWEILRVRHWDRTGKAMSCRFVGTHGQLKTPGTVEWAITVGGLCRPRLPLVRSMSPESGTDYECRGLG-SDWVVFYLNFSQGTGEHLWVAVRFILGSRAFALIALLGVITGPGHSSYWLGTKDCCRDTPIGRPKKDLGYHKDAVAAEELPLAKELGKPSVSQIKIEGAGEEFPVDALEPLLLAWTRQFRKITSPTEVK-KVHGVGLISIYRFFVRISPIEIPKSSGTSQSVVSLSWLQVKLESAQQAHSFVDELGVDQGDLPYGFSKGKFAAGAAFKQLRASSYSGALT-CSSFE--RA-ELITQSGRLFGAPNKMCHDSRARFDKYQISVKKER-E-KA-L-YVVFACVEIMYSA-DL-IWASLTTELYSLQGRMTAGQAGYLKKSERASRGVGVCISAMCSHASTIGIFCKLKST---PDEDPDKIS--R----SIGNP-SSH-DG-LRPDTKRERRSTKP-KGIVSRAKHLRSPHFSRIQTKEEKMVPLTSTPNTEHSAAELS-SVRTEVMH---SFRFWDW-------------SQTRQPPAMLYPHLHHGWHECGIKSFSEYMPAGDSDVLASKAKVDAGSIPGGSSTGTRQVPCFELGRRFGAPYPPAYGVRARCIYPIHAHEDGKTVVEVIVNRLKSCRSELSLDSSDHNEAVGELLQDFNLEGNGQRIYMADRKFTSDKRFIKKSI-RFGKIRVKRIDRMHLISTLYGDFTGE-TPDNSVEDNCDEVLETQESCSSSSISFPDEPFVLESINKYLLWSLFFCLIDYPVRKKVLPQDELAEIMDLE--IHGCNQSELVIEQTSGICGAKKSCIKDAASRPKSPRRVKISLLLLDGALIALCASELEEHFQYEMGREVRALAQISERLKAVAQASYRIKFGVVVKKAEGELIELKYQAQYYASMSIGQSLKQHLLDVQVETDRLRKEDMSYPPAPPYTPPTQCSSFYGPPPRVHRLHVYTATP-RKKTDDSGPAGDSSIIGKIGLGADKCKLMELKREK------------------AMGSGDRCFHWKQL--RHTSEAPCTDYIFYHQA-A-VPPFTHMIVTLLAEAFTTFVAAAPADADCCADAYGLSLYLLMGGSVKPYRKIPTYGSLRVVFTVKDMVLPEPEPS-ENTLLYTKK-AS-QSPGR-GKSSGWKRG-STKFTS--CQ--T----SITSYARLRRAMRAINTPHIRMMSSRPSSQN-N--AA-DY--SYSFAPRGP-QHPPLVSTT--QQWMMTDEDWREPLRTYLGGDDVIFPLTKRVLFSKVEDIHEGPFADMNFKCDDQLSIPHTPSKFFEATLRVKIWLQTVGSIFSGDAILDPDILSKKKDEVSFKDAGAINLNSVIVKLAEGFRAAFVTIRIRHDSARMSTSGETCYTGINQKSSAVTDPP-VGPRRGGWGTCKQKAKAGSTDKMSLAPDTVEKAAIETSDGLEVARIIGDIQGVTASVLLIISDVKQILKIMAAIMDDVDVGRLASVVSRMRFSCFEVEVDLKIICEKSDMGLSKSATCCDWKEIEVIAVQLESEIRIRFTQLYSTAMIAYFLIDIFRLQYVMEGP---PD-MQSDADITGKVT-DDYARQMALQERKGFKLKSGALPWSMNHFSSTLICAKEQ-NIFWSVFSF-SSYEDIIECREFADHQLAL-ARAAQKRRGPR-SMMPSSGSAVVLGSSMSETDGFWAGQFGVHPEEFPAASVIRLKDAKQSCLTRYRHLCVQDSEVSLSLTYKLSSLMIARLQDISLSGQALKWSASDCVVVPFGMLGVFSVEFYEPLFIELVLSGEVYSSQAFWTYGWLLLDVNHAFWLPYPCTGHIDHECPETASRVCVCPAVECLHGVDEAQRTGLFE-LSPQTFENHMAGFWKSSKAKKKFKTIGYDAHIFLQSSRESLHTMDLEPDIFDIQSYYKSFLGEAIMDPVDYVVSIHLLR-AATSLHSHASDDDPTRKEHTNMESISSLAFPTPGRCFSEFESSIESWEDANVCKR--VIYLLDVEEAMRRGSDGDSRKRGKHKTQVKRLELGVDIVEDSSSAFEDDSDLPESRRPVTPSLSSVKKAISQWLLVGECSSVKSGQMPAERVEPAEHQLVAGKLLMSLVEQLHLKPDFRGKHTKSDSVDQALAMVAKFRARLVPSLKKSEP--SCHDRATLTLREGSWKQLSAS--ATGAKQ------KGESGTDKQKRDNPLESTFIKKLENFINSLLSSSFARTDAPSGEDQLDESSFISSFVGVWVRPLKRTELRRDGATPVITSDFLKYKYASTQSYATPSAIIYKLECDTPSEISDDLQSEFAPPFFHFVILTFLGNPAVYSPVVGRRTMTPRWRSIFIRHDIERKVGDGVDKEINLQNSKDVKTSKICSKHKLSTKVEISILIVWLKVLLCRELYYTFFYFKQSEQQYVIALTKKAYRMTTLIPEYALKTFHDYYSLQTSRPKEEAVAATLPSATSMEHSLTIPADLLGHEHILPIKKAVALVLKRRRASMRALSTTRALSGEDLDQELPGVAKGRVSDQTHNDWDIWEATGLTGVGMLMQDLAGSKTWTFSDRAQIVLDQKAVPEGIKHVKK-GEDDDSSKVHQGLN--EFIGEQSGELTRMGAQASRKSLYMPYAELVHDLDKKTTAKISDLGLIGLLETEAGISASKMDPVATPSDSSFRLTDLPSA-MAPPFLEEMMAAIIRSCCVVMSNEAQQEPREKLLLFSLDYWGHLSWKYNVVSTIQHSPDYHYVSGLPSIDLEHTVRGAKYSWLDPGGQAVGFDDRPGPESYW-MDLEPPKEHSEIQYSSESSSMVFVSDNPEDLGVEEDHCSDDESATDKSKVTVETQPQSVQVAK-ARLNVGMIMDY-VS-ATQSCVNCEIDAEAVNGVSLTEDLGSSMNVASGTVVKTCVSALPPQKVMVSGVSCCTKQDEIVTDSDPLSHVHVIAT--KKHEAIKKSPSGKKAK-AGKK--STPKEGERGVSLMHSATDSFTVQGGESASWEQVQ--QGSATHSS-QAMAHPLWPWTSADSPSVSPVLVTDKLLLQ-LVAKKLSKKDKRESHWQVAAAVAAQATD-GAIGSARATMKASVDSAFQQNAAEPSKNPENDSIGGDSQVNKVDKTLATDPVEPAGGRGSVQEEEYGVLIKSDEHKAESAPLEIEQTEIKRVVKSFGGKKPKQANQDI--LYGPSISTKPLEGTERTESKSHSFSFASSQRKSLSSIDVLCIYRYEGISGITPESAVSSRDTHKELFIGSVAPHNSEHELKCKASEVEDTDVTFQSKRSFSSSARVLFEFHRYPECCMHLVLAATITDT-HWFSLALPGFAPSNEGPLLELTPMSDMEEFKTQFLKKHARKEAFSLLSKENRDNGMREG-HMS-FELCEDSPTPKRYGQQGVDGDTAKQAVAAVPIMEKEKDYLIKPLYCMTQTEDVPFEQPLLIIDQPRMYIAISLKRDPAHLYSIVFHEASGITCIAGEMGNSDKGEWAKLTVGAEILHTYVVKEKIELAFKEEYLLLYKRDIDLADVDAWDAARQDQSSSHELGFDADFLVSKRGTDGAGEVVFRHYSFTIVSYSFVVVCSGFILAFAAGRACVLFHGWMISVLSTIPARYQEPMSAAKN---------------------------------------------------------------------------------------------------------------------LPDTVVTKSLYEATRLLEAAQLYDLELMIVLMDPATLSFEAMIAGDVVLLPIVAAISLKDAVAE----------------------------------------------------------------------------------------------PDVIAGKQPFCDERDPVKHKYELPKCASTRGVGLRPPDFSWKRPDSDELEEEEYYGVHKNKGQTVGRKWVRLGWDRAGFGFLHAEEMEPSIFI--FSPCLSSSLFDST--HQKRKAWHHLRSMTKMKCHLTVTPLQTNLVIKR-QLGNQLCSLLVVSPVDVALKVPSQWSSIVLTTQLLVASPFHQLSYLFAQGVDAFIGGQFSGMVFEIEIGQSGHKKDPACYGGFVSPVPCMSAYFFGVEIRRLIVTQCRVEKDSTLNFVRSPKFDSILKGEMAEQTLCSADSRRPHPRGYRLALIVRDAWDVLPGCGCILHSDKGRRYRVILKASKFSSRWRGSALSPFLREQRYSAIAISPFRQTGKADDLTHTERIESQSYGVRGRIITLQFVESFDKLVYCVGKHALIHVNGKFMSLFRTTKPESGDAQVVCTEKYLLAYLVLSGGPRSGGLISGYKSHLVQWPGVYGDGGWRYLAVFYVIIDVDLSGAWIPILGFSVVYFGIVMAGHFPIVTTSCLSEGVCATSGLSSCDCAIESASLSFVFGLGQLIVATLVLWEMARELILKQMTHFIVGISASPRRGLYLGWLVVSLLLAKASMRSLDEVRSMDPSAAKYFDDEQMGVVGETSVESELRDRVVGPPLQISSDRLDTQVSCGSLMGSFPLDETILARG-EYHTISNRLLTKHSAVCKNLMIDVDEVQAEAATIRLGKRLE--DPDHH--SPCKPSEQEPKSSIRPQISKSLSSYQ-LDQILKQCDLASEFYKNFLTDLDEISTALKEQRSCSPFTCKEFEALEALQCESIGLLRELSQLLSSGSRCIVLA-EDKDSLEVTSEMLGNSE-LSIFTMVEIAQARLFDEEEDEEEKRSPW-EASILTPPWEWYSNNISIPFRGPSEEKGRRQSKRKEIRAFSNK-DESEGFRGEMNVASEQAKIRKRADQQVSRSSSSAKSCDTVLEIPQQALFAGLLPQYELVVWMFCVLPRLLQILRMASVVRKHSGKAQQKAPFQRLQTLLLREATQRLSARLRPTDDLSKCRYMVRETIVLMSVLRRYHRAAEITIKAGDKDSTCIADGMVKMALVASCAVTWRLKFSALTREIEVHDEVDHPLSSTSQAE--TTSPPITMQEHPGITPGLSKQTYFTFVQSRIEKEKRFRRRGKDADEHFGTCMGVVKEIDIVRFLCVPLLPAALLKSANIAAARLKTIELVVDLLCSALLIMQRSELTSVPCSGSCHTAPED-QHPFATDFKIALSFIIIAAYSLMDPSTFPRAGTRIHGAAKIKVSAWILFGLAISYDDIPKGKGMEGSQEGGCGSAAMLFFAIVYLDVAVEISLRIPYYKLDFKREKTLSIIELVAVHMRVSKMVFILSWIVGRKASKQLIKIVSKKGMAVLPEVDSLIGISGGASVSFEISTLKPDSVLQLSKPGEFIITEDFLGEDVQVEGIQLKLPSNWAIAYQFGTLDCFSVVGEDKVMNETQSKQLGMEYAVKSVLPSNFDLKMAQEKDLGILDWHELQEVVKVPKFEGGVIRLLRSSVSPWQHYRALLKPSIKKKIIDLAVDEPTGDITRKSCSAFKRSDLGMKVILLLRLFGAVTHRLGMDFVGFYALGPRWYIDIDLIMSNELSGTAPEWGLVRDTRKSSVDAKSTHISPSPPSDELSPDLTERYKDGMLAVKA-SKFDRKRQRYFTRDVCVLEWGFPQKKNDH-STSVSLEFEHGARSLEADEMMMQPPQIPTEPFHPKLITQVFKSTDAPEKKKDSTYGISRLSSMALKYSVLSEYDGTVPMWWMAPPQPLYEESESAKHSESSPPDSKSLSWAESGVESVREKKRFSLGVLHTRVIKMFQGDSIQWSDSFKVRDWVFTKRFQSSPPSSFGDAREDGKVADKIEVFTKSSQSKIWAPRTEYRNFSKVSQLCMQMALPLDFLQPF-HASSQDIKPSSLTPFSVMGSDCNMCICACYKLEPHSRGPDSLRYVSLVEVTGKVQDIDIDALDLRFDAYTFDSSRIADSKVDMYIGSHLKLR----------------------------------------------------------------------------------------------------------------------TLFKRLFRVSVIFIPTDHRGRPHGLGYDPFWDFIDALYEVKELGFNDSWGCVITELVLFPIYAALFPLPMTLDYRAYHLKQDVSESKGSLLFRESTTLLAESVFCRDSMEISIMEKTHELYAECVAGTMRFFEEATREGFAGGRVGFTSPVREFFQYKSSELFPPDASVLIEECLMSTLIILSSMILIVRGLLHTSEYKKCARFERAGFVSQHRYIGCESSKRKVESVARPLLTELLETNTFAPVGGKLPLVMSISIYQVLSYREILSYRASSSDPPRIEKRKKIPRTSFTGVFGSMQVEVIAEAVCANAGASAGKCGQEGDEVAFKGTSTPAYQAFWWPLFTALFKDKILIYTFYWDFGYLKRHDRTYCPYDGITTGSPKL--------------VSESKQSHND-DEKASILQVDRPCVETLFDREGTQKEAVKKRMEIQMDEVGKEDKSNKSSLEDKEGIELLERVPKEDPKSVTVQSYAGYPEFLDVIVQLSGQATKVDRTSSHDSLLRERQLDLSRQAAFDSTEVADRQKEIIK--APERVSTDGVTIYGDTKIFLQVAVDEDLALATAVTRELDASHLFYVNFTESRADLYADSIGTECISLKLTECSQYSMRIMVEGSLLWCEEPSALNTNCESI-TTPLKCSQYSFANCTPHHA-RKEYRDSGIEEEF-SLDVESHLKPPPTSGMMSAIALRGRREGKLESSETSSHVFGPFGVLGSISPSLAELAHVKQGLPSVLRSESVASARHHQQQNLETAAMKHRLRALDRMSTRLDVMGEEVVRGALMIFHFGNTDVSKYFCRVKVDKLLAKLKSIFTLQI---GKSRGESQPHCQEQQPFLHDNSEASDYSASSLI-GILLLLKQL-------MGQ-NSKSIDYLLPYFMALGEGPITSSPAKMFMLDEMELDETSTDSAKKAQARESG--MINIKIELVLMNGQVTQHMLNQQSQQLQVKKLEAMFEWQVIE-ECKVELKCGLRCVCMSIARLSSPRKT-IKIPL--SS-AQGRLKVEARLRR-IIPKILSGYTVWRDAMPR---TSSQKECQSGPKRGPTAVQES-KRHSGDPYSSFNSIDN--E-ELKGKKLVLGLASGITMGLDSCLLPDLEFSLVPILVETVKSDIDQYLSKRLLLAQEMGRSEKLLIAPSTLE-KTKFKEPDSFTETISIDNPVQIT----S-GSSRGTCNNVLSNCKTYAEGEEYSLDVVKRKLDREGFAQTESSADSAELGKSREIKSPRGSGALKNVTKRAPDYCQPAAEALTEQIKGLNCLDPAQEA--GNQ-KSVEDKLVKHDLLTCSLHLTRETNWELQKARSELAKFEDEDRMK-AAFHQTITWTYFYENGESASDEYYSHMTDLYQNAPRSVAVKSFSGKEFPEPAAWVDRHGAKKFMSQPKRKKQSFLHWDLIKRMGSGYPGLQESIQRDVHTLTCTSSGQSSFGLGSFTVRQRSGSRGMSRGSNSPHSMEMPQEVPFAPPAQQPQTAIQRQAIPPQMSVS-QKQRGVRQPPAQKGQPLGDVQSSPHQLTLQDQPLPSQPIVQHKDDTTTDSAKTPVGSPGQPSPPSLYQESAS-QRV
>CAE.Senna.A
SFYKLGGLPSSNMAMPFGLIPGWVEAGGGASEIIFATEVYVTHFLSCWLKAGCRIAVRSDFPYYVAAAIQKRRGRVKDVEKSSIEHGFSVAKIIANQGKLSSSTELSGKQSWCSVKMFMMHWYAAVITLLPLKTSALRLSITMYFAHTD----NKLWGSIMLRVVAGE------IIYGRAGVISE----------------------------------------------------------------------RDKLVQEGKLAAAMGIQLYDIDVDVLEVGLAPIGFKLPGDFRWYPRTRYVDSEPVDSSDLHTGFPALKGFVDDKQVPILSSEVLPAEAFKDGQLESVAAYVQDGTFAKSAVYLAPESWWEKDLG-----DDNKFHPEKGIAPYAGVGSDRPIEAWLSSMEAQAGRRIDFLIDDNSTRILHSIVAVSPGLGYVPIPWWFSYMFYVSSIQIVHAVSVTAIYRRLQAVKSELSLWLPMRDIYVELGRIETRPKVQKVDVMEGELDITSKLEVAALPVSTESVVYYFNSKQAQTMAAALAMKLEMVYSALLIEKYILYPIPVGADALERLHSAQVRPFPRTSGDFRHVDIAGLYRRYGSIFLSAADAQITMETLLVSMRGRGHESVLIYRYAMLLFIDWGASEKSELYVAS---IRALKITFLILTVAVMRGMFIPFLSIAKEWEYIESSDSSSEMISGFREKRSGTYSTSLSHEKCLTLSPFRHSHWAKKVKMSTTVLYPTQKRLGRRLVSKHLRDEAEDEENAE--EAEEPAGLFTVYYD-YVPVIPIGLCGGCVLCFWPGIVRGELVPSIQLVVAPWRLFEQPSMFPKD--VNGASFVPKEVLFAEREVTPMAVRADFPVLSAKSLERLHKRKYEGLSFKIVHLQCVKVLIEGIMRLGLAFIHLPAALFESFAAKRAMVSTSLQNNKCNPYCDGPLKSNLKVSSIPFPIGLYVGLAGIWGWDKLKWDTFSKQCQTGVVKLLRPGDCPLLRSSEGLWGYDITYRDITPQYGGYQILPEYGGFPIPSPLQPYAIVGSPNPGPTMSYQSGEEPYEPHLMPLPYVPDAPLVVGSELSSSSGSSQSVSHDRERTMLQFGGEFVNV-VVKKPVALSLIARS-MVILSFLIINSSFTSSLLPKSKVKKPLCTKDDQEKESERSPEGAGFKRDASELEKRILGYMGFAAS-NCEANELEKAYFSEIISSKALTIKDKVPAECASQSSTSYTKYLIHLKTSAKYISARSLRKLSSKKEEDSDTLTSHLAPSIEALFTTDRPWYLPAPDVAGQDYLCSGDMLRGCKSQKCLAYSAKPLPSDLFFL------------GLEEDGDSDLEIEGVDDAPFGCERLDRVKTHTAKRFRLHVLPCDALEIDRKAIGYLEVGVHTGDSQGVHIKLCALRGRRMYGVPIRKGLLIMVKALTALSHGEGEPRILVNDYKDLIRGVLS-----------LPLYKDLRCSTLISCSFLSLLTHLLFPSEVGSTLFPLLCIGLLGSTILPLLMTLLYGSLLTAPDFPDEIGSQVRVWVLSRALFPWADSILLGGRLGESDLPLLSSNSGLDEYRIFVKNIWFFIDSKVAKVEEQALHLTKESLGWKASDIVLGDKTKIGELSFLGEEKTGVDEVMLAVEQKLYDA---------------------------------------------------------------------------------------------------------------MRCGLYQLAFMLERSRTT-TLSQCSVHYCESAIFADYEREKHGGEYVVGQLCLPWFYGGHHGHPSHIEIKLFIIDDAPEDIAGEDTWDAPAEMYHDIDYKPGTILKYWTKEATVYIDIEQGVLRGRTTAESRDK-LVSAQIHTPKGQWSYYFQYICGWPRFQKMLGLEEAYAGPKPDYPKWTPPAKGYGTFYPGKRAESVQFPLGVLPIKTALVWESILMTYIFSVHFSGKVKSLHAPGRQKGLGESKWFEDGWIAQCYCLWRTVGWSVLDLLTIEICSRHESFATHMAEPKQKTEVVLKIEFESAQADETGEDLCPKNPILLSKSMKWHKLAIKTSYRKK--RFSPPSTWYPHPDPTFIASGYEIILGSLRTTKKDIMCYFKTESLNCQC--L-------VIQKFGPYQETI----PAAIGQPMRW------GEDQSLDQSLYDPYAPKTWHRHSDKHLTVVADVSLDGW------------------MRKLEFSEKGLPTETIDEYLMLSVLEPMLQKVPYLQQRWTDRFGVQPKTKYCIRIVDEVAIDLDDVAPTAAFEGGDQDVLFSHRTIVDSVVIMTVVHNDTNQLSPK---LVLIPYV-LAR-FLQKRLTSQEELSLLQLDSLILPSRYPPQLQSPP-SPPPSCPPDPPSPPSPPPKPP-PPGPPPPP-SPPQPQPSHQPPGPKPAAGPA-R-ASLVKELTDEAASKKHKIVSADDECEKDKFKEVIQKVEKMYQGFLDSMKKLDEILTGRAPFKGVLGLGRQL--------SSASSAIDDGVVGYLMAKKGHAFWRPAESEFEIKSHKKVIDQFILDMKDKDRAEKVHVREVMLKEFPAITQKATIPQARVDSLSIELTGSWLRGVEARKSG-KYLEVYRVKSAPGTTRAFFSVPDSECPTLKLNKPEVALKAEYARCFSAQGVDLKELEITIPKDDWPFMTLTLAPIPGSRGRTLKSRS-TTSAKAVSRSSPTTSAPMRMSGVWMLLPSRISSRSRVSLSSGERPKLSSRKADIPPYGRSASVDDSLA---------LGIIVLGRAGGLFYGAFEYAACSWTIALRDGKILTEIVAFLVYSYPAAVIMDILSMLVPFGFIYKVHFSILSV-KHPARD-PA-RCLSLGIFPDSGMVKYSWKSYTATLQQLKILLTVSSKLFWILSDLADLPWCVLAPLSKIGLLGELLNPLEDLGFWQSIALFAYDNAVNSAAITGVNSPNPGNYLLVLARGLIKLEIHKSAVQMRSHIETFGHGDMGLHVDLFAS-KSPPHLSDGLSIDSVECPTTESVPESMWDHVVLSELKEEMLANLKNGSEKTIVSIYYTPKPKRQAEPTSLSATKTPPVMTRARMMLHNEPLLVRSMGQGKRVSMSMTITESEKRHIEKIIDFDSSESMDLNDGKETISLGIKVYAALLSAILLSQYEPKYARDQP-TKPSSAGGSSPDVASPSASHPSAIGMDQTFSGWQNQFAQPHSHPSQGAMSGHSSGSSSGTFRSAKDLRIYLDGLDVIAFGKVYGISDPTGFIGSSSGALGDPASI-SN--LPSSSSSYY-----EALK------KDSSTEVSSFDFSSGIGVSDRSKKSSVEPTYQPFHPFVSFTSP---------HGGDGLAEARV--------------ATEEAVEA-ARA--EAARRRAATDFRPALFTGMSDIPFGRLRAADRREEAGLYEPDAVTPQQADAEPDQP--PLWVSDARSLHGASTFEQLDTGICEQLLILKHFCSFDEGKLQLGLSECLGASGLELFSLVFLGLIIRGVRPIVHLPQPIAEASVGLLVPDEAESVKKLSSGEHDLDQLHED-ELEFSDSTDSDVESASKWGVGEASS---GGDIQQELQTLL--SRGFRDCETVASKVHDLLPSKGAIIIVEEARSYEKEESKWHAGVLPELLLQFETILQSQGKMEFRQSMIPLQLSPTALSLGPVVASMMLFTSGEIGYLS-MQQSVSTSKLEIQSADSQDLEAF-MCSLPLTLLRRVLDIELTH-DTADVRADAESATNK------KQLVMAFPMVSTSYARFVPFVLQEIRTVHSSTLAVPPDLSQKYSVAELHGELFDWPRCRVPCDWVCKKGPCIC--------------------------------------------------------------------YKIVSTRAAMMFFLAAIANDIGSLLRITIYYPLPAEWEASITTMKRLGKKIIEAHSSMFKKASERFSSASLVSSLFKSSVLMEVVVYDQYRHSPLDLEQDIHSASHVGEGKSLTFKLRDQPKSACKSMEAPASSISSPAVALVLLTQERHKGSSVTGEDITQGFSLDSASCQSYLMSSFYLKIPVSTSGGGPSS----SVTVAISPGVGPEMEHDWQGGKVHWSSKAAMKSCV-------------------------------------------------------------------------------------------------------------DALQLSRQERRWERCQEPEIYWQRCHITLAGLPASKLLDGMSSR-ESLELEYKSSIVPESQPRLILSDLVTGMMPICFDSG-TQQIAPISFDTFCSLSCS-VRNSPDRDCRDSQMSRSTWRDSFSRLDKDLSITMSS-DGGIKIDPSIEPIDSGRSKLPGDVLVTSESFFFEWFSDFYGDMEAET-GD---RFT-ASLRLDGPSLDPRLDKIDELEARLDK--GSGDATGSSTSCSVDEPLCDVPSPGGLIRGFLVLLIKLLKMLSSTDGYRSSANETFCRVIVSLIFDLQSVFLGLLVMLDILERSSSGIGSPMLNSKLIFEPTEK-STDKPKKEWLITVLAIPKTSMVGTGSIPYPPASFKII------AFPWDSTVLLGTTFPPLGISLQMSLSLSMLGLDFPIGGPPSGPTKGASGFRSEPNEQVFSPHEKVKKAATLFRDADPEVLTYGVKDPKSARLSHASLLPLGEGKSMSFPSAHLDGKFAPRELQKTTDDEGGEAKASVCVQRPDNSDISQYIVCAAVLKEVSLGDDKPKLPTLTGSGFGEEDDTLWLSERPTELGALVAPPCPPSEGFGHPIHSEVCVGDLIDGTAARLRIRTPFWDTTAQTVVLKRQWLVDCELLDPVEMSDGEQGDFSRD----SRISVPEESTRYVAEGEMRRLALLARKISI-METLMRLAGSDHKLEEKKEGSLLFRPAELYVKTMRMRMLQVD-KTPGLDLALIIKLYDPMSIRIRDWSERLHILIVLRLLDDPKSPKKTTMDENDENIVLSHMI--PPTAFGSIPEEPISTTLDKVLKITELLIELAAIAIPLALVDEDLFKIQLRE-----------------------------------------------------------------------------------------------------------------------------------------------------------------------------------------AGAFDRRPRSQKPIRAESSVSDLSFRTGKRSYWTVPIEADMLELYPSSEALVRQGLMTLIVQSSHSIESQNTAVPAPLELGSVDDVSAQFHGFKEDDAPELDRARFRGGFLRFALMVEFCYRLLASLASQTLGQFSDICHGVGVARLLRDIDGVKVGSKRLVKKLGPSSPSRSG-SGDKKPVRRVAGKRGQKPSLKKPELCIKGALSPTMLGAAVMVVLSLQLKPLIMKPDTLAVGAKASDVADAVADVGDAIGIDIDSAIL-TPTAYGLLR------------------------------------------------------------------------------------------------------CGDSGRFYKQWTYISAIADCIHQVGRRPETDEHPTPVSRILLRK-GSIVVCPIYVGVFFGTQDALPISDLRPLKVSPQPCW-----CSTLLYAMFEDIVQLLQAKIGGQGSSGGGGTSMSKELDRSAEE-KKCHVFDA-FWFPKVKPSVREDVFAYIVFEQKHQPKTGRLVFEYIEDESDSSTIPRHA--ELLAYAQAPSRLDQNAGIAGMSQIPVGRRLSVPQQRDGRTFDVCHQQSVDDVYTLISQGTSGGSLISGGLPVDPLVLVHDYEAIHIPFTLPVKPRRLGTILRVTWISTTPSLLVSLHAHILSSTAAITQFLVRQLLLIIQYEQLHFSVGSILSSPPIEPQTAQTIGGLYRTGIRSGSGAPSESPSGVSSFGHYRTAS-RSSRPPS-ETKPITPRP-SVAQSSKGGLTPLVDWSLECPRPEPIRRDGGEMELGLRVFVYARTSSKVRRATVTTVIAAMDQVRKMLSGRYMSLEIRLTGEFILVGRSRALQDSHFLLRERPAPPTDHGQSITPAVLALVEVGPSIPVESLSPQLDASEAQSYSLAHVKKAIIQL-KGPPLS-TN-GSSQPATNVRDKAKSVKQMGAILKDQLTSDLLKKKSKEAPRLDLQAKLAGTKDLGTFIGSQEKVSVGVVKVQDFFEREVVHKPMFQVDGFNVRSSQMMRCLSNTLDTQQTKKIAEERQKSGEDLEVEAHSPVRTAGVPMSVDARSAWAMDGESRPSVEETSLATVVGKLKVIGEKVEGHLKLDHYDSALKVTASFCSLKRAIKEEPILG---RISERGLDEHAVVVSMVLGVDALTVSCARSQQHLPLQPFDASPLTTSCMLWAMTPNPIGKSPPMTDGTLMSPCIPNLLHDFLQ-ASLGKKEEAQDESGHVQQMTSPRDGPKERKCSQVKSKVKGRQRRGIEHQHKSKLEWGVVPVEFDLLEVADELDGSMFQGLEPDMLQYAEDKEACAKFLEDIVIVIIALVSAFSERDAYD--EYLDRKTVTILGETALTRFLGGSYVCEGTDLQDGTAVEIDSKLGDEKIPKVECKRPRKMMTSLHEEGYHYREIDYRVGQTRVEIDEVDVVHSQLDVGSTRDCDIAASDQSVGPPAHKDLRSVPGGQSKSDIFFELSRIRTCGTLREAESLLTIGFPPDSRHGSGSQSYLF----YKLIRTKDLGLTYQVSLEAMRPLQSVGPKQEWFLIITSTYQRRETNSGSIDPLSRMESA------GSALRDVAYKTGDPVHS----------------QDDMLKPAKH-GTTSRAVADRKDRRLHLHLSRPSSSNKTTSTVFVALVEPEEDRLRADLFLYYRLYYMSDVAQEKQEDYKDLIRADLPFAPRA------------------------------------------------------------------------------------------ILWEWSPQGKDSSMQEKKFKGKLAALKLEVRIQLFPYPFAIFTLYIVDTFPKREGDACFQMQLVSFDACCYLSYQFKIFSSSLS-LVGGSIAPLTAAGYGAQGRKGMPLEWRADARWEKQGGIFPVDLVTALKCPFDPAWSSGKSFRVRGCQEHLADRAYC-LSRVAMLSISLLVTTVAPCDSNSDEIQAVALPCANHSSKSRGYVFYPKSIYDQYTEKG-HTPVTGADSMEIEVEDWQGYARRPTKPSAARESMAGLGHKTYGSDHCR-AGLYRAIMPPLRYGKTHVVYERLMVVINSSSYSASLDGSIGSFNGLGPFSIHDKESSFQPLGTENPFEEYSRVSTLDVREAQIDVSLLEWSLFPWGPACHVTARRKESLELPDKKKYDTHHQLLEPELAWIVVLSRLAVPGDGSESLLGGQRVICLADVSQE-RLSGHQSRLLVGKIGVRGRKQKDGEKVQRRETDEVDLIN---------------------------------MTIPAQARIITLIGVDSLKHSCLQHLASASTGLKFEMLRFVEEDAGLVLIDCYKCLFMGGEIMSGLQSSKSAVIADAESTSGSSNSFLSSTILYRFIVLKEMDKRAFEARPLGSSYPRSSSR-------------------------------------------------------------------------------------------------------------------------------------------------------------------------------------------------------------------------------------------------------------------------------------------------------------------------------------------------------------------------------------------------------------------------------------------HIDEANFPKMGVSVMVVLQYAGELYSMSEASLRIRHSP-IRPPYHRVYGYVQ-IPM-SKFCSYS-QEISPSLQSKLFCRYRSSGITLSLGTMTSSSLVTFSEDEVVIRGGGHKIGAANVHDIGDHRESTMGLPPGLPKETYSSCLGIRVKIFIAGMPYYCRVHLSLAKKFVHCVHVVTPAMGRN--SQQSSDSHQQVREQHQQYVDKKELLFTGSKCISCR----YAADGTAAISLF--------------------PIFAQRPGEFHCVTVSGNSHVEKWTFIGLGPDFTALFIASQLDHLLPSEQVRSSEKRDPQSKWYGPGKQELCLFREPECFSTPQQSDLLEARPALKTFTLVELETFTKKQRKLKIRSFKEEAVHSHFESFQTISKQDQRKQAALAYQ-I---KTEKPVREEMIA--RPFYPNSVE-EDEN-RKEDD-S--GAQVKGNGVSIAVVQQSGISS-DYDHGTYKVRYMDDDAHVVKLLLGWEQDL-QTQSTRSQHWVDPRHLSASIALVRLGEEEEVMSFSVEK--------------MKSYAERRLYCRKLHRPYSF-EADTVTKKITATEMMRARELTMKFCEVFKMSHKFQHFTSYHFEHVTHGWIDTRIMGHAPAVICFRCIYVASLTFFPSMIPARDLYVRRLVVYDWSRLYARELALAIWEGVLT-----RIITELLGLSSHGEFFERYEGTESVAPARICSRTSHVELFIRYIARFKRKELKSLITLRLLIFLTMSLSSMKLTVNIRGIKLKSQEALVYRMTVVLERLVKEKSSKRSLPDSKREMEDEIPSLIHLEIRTRGSPVGPMKMRYTSTYTVHPIPAREDLGV-WRPAWFRVAILLNFMGARFKGEDGKDCGDDPIR------------------SNSSVKNVFGGFDFNVVNQQLQQYFQDASGAKYAGTSQGMQYASSSENQNAQQNYQYVD-NNQSPSLEIIYDFENQGYGGAGLDSNQVVDGYCPGSKREDELKHRTKENAAYHPMSLKQGPADDMLPCGVTYLAGWVTLLWEHVESLHRPRELILVLKLALATVEHYPGFHGAHEPVTSAI-TVIRSNSRGLVRRGYLEPAPTTSEEREIPSMRFTSSLFLEAQATSKMFLMSASFPVGMFSTFHMKQCVLYHQAILAADKPLDTDFTGVAPSVAGFRRTFLSRLRGSGAASERSGEAAFYTVVRCKTRMSDPLWLRLSHSKHPFF-LDIHLFHP--HDLSEQVPE---DKV----TCEGLSYMTTRAGSTTSVMGDGF-------YVELKYFKEHAVVEELRSTAEIFQSLWCPLSGSIKPHPVAPHGGSLTSSHTMLPGQDTLPFQVDEERDSADVSLYVYDLHDHCGIAKEPCEFDALDGTALTEEGTRGDYDKDTDARTSKDLSSATAAVSATVTKKERPTLGLHWRASQIIECKMGFKFPLQISYELKLVSAWERPPDFIVLTCFAHCILSSCASQAEVGFSGVSSSR-------------------------------------------------------------------ANSQPYLLAHEKKARCISSRSIWILIEGLIFDERVTIIIQLTLTHGGYCRGKTLFLAGCKAPFFMLSRDSIALAKDEDQPSRKQTFTPEVTGMMTYESCGHTLMYDTKTLVTSAHVVGDHLFIEYEEVSAVAMSVALGSALSYARPQILVTSSKESGDEGQ-ERKFPMGEDKVALFQRLFEISVIIRIGPPPFTREGSSRIMRTRCPAQSSGEWALPRGFPAPGLEEG-ESGTGGGVTVAKSLEDMGFKITGSMEFFVRVEWISWPWRSDSQWVIRIMITKLVGSSGIRNDISQSLMVLKQTMKYVEQSRDGRVTDTLPTLDASKVKAAPVSITGYTLQGKLEKQQKKWKAP-------FFYSLTTHTPN-PRSDDKLTEFGR-LNIDFRLGQEYQAKMLVAPHTLKTDFLKRTTSSYELEYKCGAIDRVQDVRGSKKVESRSFELSRDEAEEEAQMDKVDYGLTLQFLELSPYVGELLRDASYHIFFPDRPVTRESKIEFLSSVQSKDPSGFTETLPSSSNVFQ-PSGGSCGTDTIKLSHFHLDRFCIENP--MVARFIIGM-TVTSVRPVGLQPGLMGVSHYFVAGWAQ-KIHDVDTARGDIELMSSVIVTERDILQRDKAEKKTLAIIFTISGDGQIAPRCVDKEEITKDAAPKYSMPSFGPSHYPSSTDTPEDYKYYVSVAKGFTTGGAFDEVIDTVQEEPSGHLSTSDVLASTKITIEHDRSGIPELREREKEKQMHSLVREAIKSPDQIKRLSSDVSETTANPAMELATMDKLQQEESLQLELAQCLKKALQELQELLGQEKALESLILSSYGI--GAMRAAEEVKLMAEPQAPVRDEKVAMLGVFAPCCSCDF--LSKYQRLLLIVSIMIAPALTLYEAYVYPNTWPEAVAAQMSEAVSTPGDLLEPSKAALSQAARVHLFRHLFA----NLKLVGVSHSEVTFKCGIKLLLFWDWECPSGSLYPSAPGSVPAMPVGKFKRDSKTDDPAAMEAGGARLKKKSRGEAIEGTRKRFCEKPEAFYEGMSQSGFLIHYIEGKVKASTSFWECYKYKYGDLIQVQAFLHLEVEL-------------------MRRSQQLKSPVGDLVRRFGPGCEKIYIEGMASIEELLEPFGGAVRHWATLVDTTGSSGSKIRQELTGLKDVDALGRQFTPFSS-----SSSDV--S-RPTLREPE-S-HSPFFLIEISGCRFPKSIEVPPECLVAE------------E---------DE----E---LDKPLLTTFDINDEHSQSMCVPP--NVKENHKTIPVSPVTSSGVALDLCVYDAQSTSGPISSMKIAMS---AMDLDL--LSIHGEYSHFFSFECWVTEGCITVTGQPTDLIAPGVWTSSSKIPSFLFVLSEDS--AYKNHILLRVALRDIESKIKLVPVFKTKLKSLELRLKTGPF-ARNYKVDA------------MSPPDVSMFDEDDECHDLLEMSGETTEDCQPSGPSMNAVDSDDPGISAYQSTIQ---------SDHADLNSEVQQSHGFDGSEAQMICLRRGDKQCDTSLSIIVSVVSMDSLPLPYLTYPILPPWAGVIYLHALLVFCSGAGCAQPLDGAGFGPSVAPVGHKAQK-----GVISHISIITMPEEIHYQRHCISYGKRKIHCILDGSQVSEEVVFGGPTGPKHSDPDYQMAYREAASEKAKKNQASQEEIEKERERERFFELGGGTKSSESPIEVPDKLRAAHHGSALISLCPVEGKSLTLELLDDQCRRDVESASQFFQATALETHLAL--------------------------RGVCEKDRIHLFKLYVKMPQQLVHPSLFMEIYLTASLLFGVITKTPHVLVRSTCFDPPSAELAESQLERYKLDFTPNSFRYRHLVAKADKRLVLSRAKFPAFQMSIREEYHLHEFEVAIYSAYSYPSATL-HEALIERIKAQEISEANAMP----GITRDCPLISLSLKSFLWHSLLLKDKHEKDLWAVVLEDSSQRTADEYAGHKAIPEESDLKISSDYSEDNETEHLSLKQTSP-QPRSGGQLEEEGNGNMTGQP--SKGPSTRWL---------PNGDLSGKDGYGKFIGFAT---RDLKGQAQTKVKAFGLAKHLGILLYGVTRGLDHITSWVDVKVKKLTWEQSGLPEVKEASSPVPSFGGTPVLGMVTYHVGDVDLQEWGPVGFKTSMFHVQSLKDKAVETWS----RSSESLARAFLPLLAKASSFVESG--VTNPKDIRSKMLKLHFYLVETPTGAETTHDMGLHAPIPVKTQPPFEGGHTYKCDFIFIFFDGSGMFGAYRFVQGSPTYAAVAPLPVDKGASALVSSQLGGVSSAGVGPIINISWKVDIALGFAPPWLPGSAALHPSTDPQEVFGAGAYCIIPGTIGTVTAAVTASVGGKHPYSLTSSRALTRRKHLLVPNQALAGQLVLLVRSKSFSSPQFFELKYSEVLKGIVGGEHQSKELDGIDVEGYIGDKAQCPQASLSSSMLECAEKKWSQTKHGQNIPSFTTRQETQLGIGGETSIPTVDKLDRAFNLDSLKLEDKGKSTKLL-TRDILKRQLAAEPLLPSEAMTGILEEGTKILVICGDSIMLSLKISKLVEEAGSIWVGLAEEKEFDSKSELFSLLGLLVESTFQEDVQLDERFTFLTVQERGPIPTRYSIERRPYAKKIGLLCAKDKYQLTTEKQTPVDKPSYRFESELPMRGYLLGEEMGYFSRRTVYLALTAHFYAVKPTGHWELGVRYYRSADSDYREGVDEKFDLLRVISKVEQDEFLYVLLKDRTFVYLFPWILLVDLSAKLKPFLLADEDGEAKFIVYEMLPYDQEKAQPLIVSKPVSQQRVRVAVVASPRGGPRAGMG-GLIKDETLRTDTREVVSGGMEDERKEVSPDGRTHITGQSRSFSADETRCLTLGRTSAIPVTSVVDKEEGTAKEETLIHDDNKSEPHSDSILDPPTV--EWCDKTPAPGDSLTSPSERPCMYETFTSVAPSSAETPKSDDTKGQSPRIDLYFSMRISVATLQQLRKLLRTIALEFGRKTH----------TRAQEEERSEVMTEEYLRQTKL-PKPSH-HESCPFSLCRMSNHCDSKIATSSSAIFDAANSSDNLSLPHAHHHVL-----GLWIEKLLSRKEKGVKKFGGIHLGSDFLLTFDIAYGSTGVSDEFFQDRFCIALKKSAFV------------------------------------------------------------------------------------GTPIITFGTTGPEYDISRPPSPAPQGSKGSFVGAIPIGVPVEIGAIGSEGMTVVKQKSET-SGGET---QGAVVSSSYP-QMIRPSK-IESKFLDEGVLIKKNLIHLIFYSLKIAELPHADVLPHPFPHEFLIARILKPDEMVTPAGIKREESRIHAWRKLEVESAKLEAAHLADMDRLK-KGTS-PSKEQGKSIEIELGIAATTQINKIEEPLDALHQQKFSTKVLSLTEINLNELDEQEDKQIFSEHEGDKTDDAE-----DELEANETEADQDETLVTKFQRKRKQGEL-KESKDELSQTVKMGKSIEELLLSITAETAEQDGTQLQNQGLLY-----NFLKFGFFPFDFFHNAVTTSSKESTRFEKEDRPGICPVQITRKGMVQKIEGRCVLTGLMHAFWTDGRDAARTRTGGEYQKDKVSYHRTSQWVHSGKVYDSPDGM-ALMAVRQDKQSGQDHPGIGLGGPKLSKHAEFIIRMKASSSGEEALQCARPITRGWLAPLSQAEYKRYGEHVSVNLSGQA-AYSDIGALSESDCDSNTDL-DDHALAQILAQK-SGKDKPPKSVSVVPVKEKKRLDITVEPDETSSPIASQIEDFSLN-AQFLTYLNGPRRRDLREFRSTSR----QVRWRQGQSTARSKCSGVKADAGNAGYMVTSFP-GVPLYFISSDSAPCGLGSSGPAKWEAIFAAGDFKDHLRGKGVEKSLPELAALIWSQTRKDHPYT-PVMGINCETKIRVLFSQELGSYHDDGDKDVRVMAHAALVDEYFFVTKTKILSELLSAEYDFVLKLEKVPFAEKFSPAKFMGDTVAKGDFLKSEVGVKEWQTKIIGPDIAEDVKHFPKE---AVLLKQLTQCFRQVGLLDEPRFRFSFVSPIWSRMYFEVDTSESGSSYSTSAADDLIKSGDEF----IMSPEVKRDQTSAYSKYVGSLAIRGEGTLEDVEW-----YDDFDEKKEVFYHGRQQIANLPIRDYRDFRGVDLVRFKSDGVRLFGVHLKAGKLVKSQLKMESKVDLKARLLKGQEEAIEEEAFFKQEGLFKAKLEKAQALQREKCLIRCTWPYGQ-LVCGGIPRLRFKETLKDSAVSISTMRLESRFGKSKIAISIKMGLSLSSIKEKYAEEEG-SSVPRPE-VLSSGWAPLLRVPDPTSQTRKSPPAHDSDRGRHRGHDPRPGPPVLLPLFPFDAISDQGKFLLIVGRRAATS--TQSDRGEHMLLPPLSLR--IEAFEVDAPDIWWYVGAFYGAGHHVHVWRHDPIDLPALPSSPVVMVVQYWWTHKRSGDWDVFHEAGELHLKVDQLKELLCVKNTIPTVERARGLGTAAVEMEYSLLKNVEPETGSIARQYCICICERKQCAPDFPYSKDKNAKAGVTQLVCESPEGKAFCVVTSCCQYDGPDCELPKYSYMYGWIAARMRQDPMGVLYVSTPRGLQSSNYYGLGLQGLDKFSRPTARADRYDLKCHCYQKFWVLCVDCVGEPVALSEFKTPGGIFRSIVRRTAFTLCCILDVKKPLEDDAGFRSHSILEHLLSHTATCEHKGFSEHLPVRHLPSRILPLFIDWEARWHFIPWVTIHETGARPWLTKISQHWYRE-LFPSFLAPDASTLGLSLVSSLTFPHQSCAASPLIIKGPTSKALLLFHAKEGQQSGGVTKGETIHLMRPSLVTARLDHADAFLDTTASSVILRGKDIKVKEVLLPVEAADKSYDLERPESPGLSPQATAPYSVGEKKDKGDRVRDRLKGSKFRPDSGGTDHDKFRVWKHQGFRLRDKDEAEDRVKHVKELPRECVENKSQPHFGVGEWLKGIESGGTLMCSACVETSASQKTPTPVTALFTCKIGLREERFMPHVHGWDSPVGLVDQGGLFYVCFPARDFDPVDLRGLGLVIPNFRELLLTPLLHVSRHSLQSGLLSGRPLSPSDFSTLRFLIHITVCMQFQTWQIPRDALHSQRPIITKPISSVMLPRDMEHDKETYESHTR--KKDQEVDFLSETSDEKPAKSKPRKKKPSGP-KIQLTVTSEFFPDGSRPCKRAQETLMIIEVFVKKSEEVGTMKSRKLNTSSGQGFHKSQLTMSQSPAFAKKKETDLPMTQFLLLYSLRLLRSFTTEG-HSDQIRDSMEGMDILEE-RLADPVFCRHRDIMDLIDYIIERVPPSWDDC-GSDSSNKSLGGPMFELAVKKSVVSRMAKTKRCQSGGWVSGSDDESGDDFKGSGRGRSDNERQLRDYGPTHLSVGWSGGQSIQMFFCQSEYCPPTIKEGRDSSGSERQTGSLLISQRMTPSHGQLDPVLERFWQVTYSSSSEGSITALLFEVLIPEPRAFQVVPIFHAPLGRHLELWDIALREQCFMTRRSLKIFDPTVKSGRQGGKKRELSDRQRSSTFKSTQERSYLNIVIVYSYSIYCGPKGEDSLQAVLAGEHLLCISHFDPRCRVDRDPPGSFLSG----QVPGSSKNSEAIHLVTISTISEPPKPDSRVFRGVVDEVRVGRILLHGQRVYPWPKVLASGMLSVVLQLVALIASDPIKSIT-QHFLRS-GERAREK-V-ASSSSISFPDL----MRYKPSFKCCPSQSSTK-VLDP-----DVREKLIIDSFLDEESAASPFNWRRSECAGHPVTYCSGSAESSTGCKGGHASSSSDPFFELPAIEVTAEDRQTDELKPIQIKKDQLKKVGTPLVASM-RLMLDEKIPLSTLREKILLVREPDLLQIRTSGESAYTLDDEVMLLERGQMAIVPETSEGTEESAPDGESQLFSNLKVCVQVTRQAEFFKKEDQFSKSPSD------TLMWRYVDKNPIKSVSACHGGSKSVLEGFLRVGYIALEVIHLIREEGHWKTSAVILFDKGTGVAEYLVPRLKAESPLLCGKVAFRTIDTPSS----SLSHSHTSSGTRWTLVKSSSHW-KALSPIRHVLTVTRSVDAGGRKELEISVA--------DIECEATRCYDMVEKDAITVFEWKPGSRKGLYFKAKLSAASLLEPFRPGLPQDWHTGQGTVDRGPRADIGYPAAASSSFVGRISHQLLKKTESYCYAVKDLTRLKYEQKHVLPAEEQQQV-EEKYDSHTR--YWLEIYFTPEMICIRTDKLQNKTPHFWRFHLDSDTKDWESTRVVNSYKSSVIEEEKSLDSVIERSSSTGHVAPT-NAGDNRQEKSVLLVRSSRTRRKQDVQELTSLLEISSGEELKKLIEREMLLDLLKCDESKDALREAAVVREKALKQFAFEKEVKDLVVMEQKASMEESQRLFTGEIKSRITLEQKEKKLKAKSLKKIERMINSLEERAKDTET-VKVSDLEEEYLVQTAEQGVFDKSLRLIGTYYTLGSYLYLILGDKAGMAQDGEVVSIEPEFLESHEKSTQVIRGIEPNSE----------TGEVLTEPWGRVSKKEIGPLEPMRVEKESVAKIEAGFDEAKVRDPTSADHTDALETSYSRSPVQYITRAQPVTQLIPYGSGSPTSYLKFFICLSIVGRFFVMIFRAASCITIALSRLSLGFIYLHPKGGAPVRPSVSDLAPLILFFYRDWMGVILPIAFAKIAILVIKHQSIHTMGNVELETVVESVDKVASLVHEDFKTIG-SVIDAVGVVDAQEDARGAEFSYVGTWEGGNLHEDIEPRESCFPILCLGRLCDPKSINSTALDSLHHPKNAPIRHQGLFRSSQVSTIEVSRSVPRDP-N----P-L-KRK-KSQPKHVLT--VESGNTIVGIETRK-HSL-HPCFGMFEQVGAELEMEMIDELREDRDLAVQAELMRMQVRQFILLDIEPLDGRSEGEKIAEAKLIDVRATMDDCSRDGERLTELETKLTSPLQRYLDLSDKQSEASDDKEHDGSFEHDGDKCDVESEDLEDLIKTPMKDSPSSLAKEVSDVYDFIDSSTASVGHSDTDKTLSTSHIQSVQE-ICDHS------AIASL-------M-TSAQAMEVV-------------------RSKQE-ALSSQAEIPIPLWVLESQIKSRSPEQF-GLEYRSPGDSVSPI--DHQLNTSEPSEH-T-SEPRIAKAPKDQSAPPIERGDWELLLAGG-GGPSSTWTGWCVPAVLGETLFPDESPANDFPKIDQAAITKLSEFVFHIELSDLLFSRVSGKCGLPFT-EATALEGEVDFGLVHFALQALETRASETISLLHPAITQLPKLPSSGLKARFDPKKEAPSAEGYGLSDICFLEMLVVATKLDRAYLDLLISEARTSSVIGHISSAGADLSVAKSLQIRSSSGSPVLTSSGIAGHELSDRDEVRTGQFLAGFLPGHEGAFLPEELLHALPPMPRKQTSVPSRKESMAKKVKAIHALERQIMKRYVSVKGGDWSAA------QIHVSESVEHDVISPLGVTLIIFVLSLIKMEKTPATQRIVKCKLLPAFDVVMFQQTITDHTR-T-VLE--VEFTGVHFGSLEWSQTRKGFTLR-AAGWYYHPADSRRMDSCSHHSV--VSQSLRSWTSYTIPQSLLLMPLESTLLLSYFVRPLLHVPVGQGVFPSESGAPLLFSVLLLIGAPTVERLGTAIKSPSGLRTASSEDMHRGIMSQIHSCLVLVKDKQAKLLSDQIPGGSAHDGERKLQARDKQMVKRDQVRSPEACRMSAIFN--IEDLESTTSV-LSKLVETNLQIARSESLSSKIMSSE--ES-GKVRRRKEGLGGKEIYATARPFIRVGRLDDAVPYLHIILIDSHTTPLYDGEKGEIGESTRRTPPLPTLFYSYERAAQKRKPLRSSFQGADPFFEWGAKDSVKK--------PVYEVPSRDTAKVLKFASFYDIKDDIGQVTELLHSYRVLVIQCPSELDGQ-HGHPDKELLAVTEETKNH-----HGHLLRSKEV--PSGKISRLATQLMEKYTT-DNPLITVIYLIISYSRVDQSRPE-FISSSAVDQSSPTLKLGAIEPPPD----LALHELIWFKEGSESSFEAKGLGRDSCSESMKHMSRLLICTQGRSHEPYQGLRVLARDSCDGTLHIWEERLDAPRSDLVVVTGARRHRELIHDAERQKVLMHSLGTWLTTSASADGEPGRGECYPYKSCASSDESSMGGHLDV--EACVEF-VSAVL-STVCGVCGSSCDHEQAYPKGNRICDCQCDTEGAR----MLTSDESLRTPVENDSPKDERGSAERGSYTHKDSQRREMAGQPIDIDQYESTSTSPWETDMGQQIEGKDQYERSKTETSWPQFAAASSYEKSLRHEKHIIMSHLHDETLFWILLILHNGLTQMFLRRRPPSY--EVIQSHLTVYRRDERPRPRVGGLPLAIPFVDRRGILSWTPVFVGLTRALGASIHIKLIYAPGDSEEFTIAGIDEDYRGVTEKFSVMYYLILILSLILSLPSPFPALLIGTSILSHVPCIYLTVYWQWECGYQTALYIGFRLWDAADGLSISLAFHVSFMQLQYRADAKPSMAVRPVDTLGQRMLLHVFPYRPKKVQVPGIFKKPVGRPMDWVGEPPLLSDITMQLILALITLQAVPASTKLSSIPIFALPLSIDGDKESYAAAITPSTYHGPSETLGGIGLQADQWGSGEAFHSDTDSGGTSSHRVML---PPKPPFHGKIVIAPVAKGVALRAGDCDGKVKRRDSESASD-MHRVNHL--YHDSSILVGIRNPCVSRQLSFGRAPCGSEITKDISLRFNNHYDGANTI-HGQ-DLGG-TLVYLQTETVTRLI-EHRQRLIGYPLKSIVKRDLE--------YLPIS----YVAVRRHSICFIFVPTNQELRLMLQIEGDRCHIRCCQGRSKTLVTSCLTCLVWEEYTSCHYEELVCFGVVSPCRFLDEYLQEKSEHILPLPKPSGSCDAVEIKLST--IQSERAKADG-EIQSPEEQRPYCRQHQDRFWHVGICLPCNLEKKSIEMSSKLELFHTADLVRLHLAIEGVLAQAHFKLKGSQHTAADDGVYDMYRFSRPSMKQVLE-DELRPLIGGKRAIELVCEGLETVKKQLQESPIFTYIGVRKQPVYLLDLKLQDRESTIKRHAQDMGRTFMKDLYGRYTFADDPLLKVRNSLITMSDPVRPLGKVLSGARVQGNLV-ATRFHPPLESEEP-ESGPSKSQ-QVSSASTVPRTTEQGELMIDSSELRG-ALEYDGHTRSF--ISRTLKGYAHPQFLATIVHKYWASISGRLALIVGSFVRRLALSTVVFLDALKRHSDTITS---------------------------------------------------------------------------------------------PATLRAGSES-DKVNRFSRSDSLVSEGYSRFTPMAIVIAPLAVFWSSLELEVLVCYSWVIMEIHLELYMFILRDT-PMYRSISEVFFFVLSVFQLDNSNRKKLQKAYHRDGEAARIKKRAWVLVRLPEIIAIDLSSFRPLITCVSCYAQRIVKVSPVFTRLYISCFTEEIETTGWKGTVLSEIKEGSESLFVCAMKLVSVDSSCPKSTFQASLFVLSGRGEASKDKSDGERPIPIDAKFSAD--EDILGRLRFERRTFPAYRFTIIPWMLYPSKDIRARMKIRLLHYDHGILQLAVSSLIYEAAELATGNKVPTRIEEDEFFLSRASSLSMFGSCAQSDIMEDFTVITRSFPIDG-KHEIKWISFELATPAGPVSMQPTLHLKFSPRKTSKMAGIACGLGDIKIQTGWDPSSGRSLHSPPKKL-KKERESLTWEVFSCVAIIEGSCDLGFAKGQQSSRLYSTFIRIAGPLLSDVSPLTFEVAGDQDSCLPPAETAQEYS--VIVMLIVASILKKTHDSKGAWRVKKVALGLLAYLEATYPLSKFIMEDSTGAGQLEEKVTVFKLKDPC-----KHQTVDTGTFYDAGVKVKWPQPFQIHQEGFHLILPVPVQHHSPLKS-----WELVAETMQNQYLEALELGIQSTQIVQLKALDQGGNLEAELGVLDTRVPLSFVYFAEIHDAEHKFFLMLESLKASSPGLWGLSFSAVPPCTAVTPEAPTTDGPEPQQREHQLWSVVELAVVSLATIAFAARMLERIDRWVSRSEFSRWPMLLDIQSPTTAARSAFFAQSAEQQ----VHAQTPIQSVVSFSLSQWVLALQQQPRDTLILMVSFMDGIFDPVSRTYSMGPWVVDEWLVGSRCSRISAYDLKLKFLSIELRQFRYLRIVWKSRGGDTETNSTFVHPKDSPHDLIIRKPLLLIKVEGGGVLSFEAGWHGVPGLVWVQGGGSVGAVAISSTDHATLYGVSTVGGLLVCVSTAHDTLVCAHGQRFHLSKAGVYMRRKKLVLDKALQLVARPSRFSATSIKLKVQQQRMESELKRVIPPPHESMSEIYLTD------SVQWEILRVRHWERTSRI--GRFVGTHGQLKTPGTVEWAITVGGICRPRLPLVRSLCLEAGTDYECRGLGTSDWIVFYIKFSQGTGEHLWVAVRFILGSRAFALI---------GRDSYLVGLRDCCKDTPVGRPKKDLGYHKDAVSAEELPLAKVLGRPSVTQIKIDGAGEEFPVDTLDPLLLAWTRQFRRITSPTEVKGTVPGVSLISIYRFFIRLSPIEVPKSLGTSRSVVSISWSQVKLESAQKVHSFVDELEVDQGDLPYGFSKGKFASGAAFRQLRASSGVGALTKASESETVKLGEVGTQSGRLFGAPDKMCHASSKRFAKYQVTVKRERHSSRDKSRYMVVACVKKMYSARQLD---------------MSSPGAAYLKKSGKDSRGVGQCISAVCSHA--------------------------------------IH-RCRAPVETRRERRSSKPSKGMVSRAKQLRSPDYQ-ITTGKQKMVPLLSRPPTEHSAAELSFT-RKEVMHVSMSFQLWDWTL-LDKRQIILVASQQTTPPAMLYPHLHQGWHECGIKSFSEYMPAGDSDVLASKAKVDAGSVPGHSATGTRQVPCFELVRRSGGPYPPAYGVRTKCIFAIRSHEDGETTVEI-AKGLKSCNIDHSLELSRDKEAVGELLQDLDLEGHGCRTRMTERKGAS-ERFIKKPEEKIGKIKEMKIGKNHLLRSLYGDFTSESTLHSCVEDKSDEVLEIQEACLSSSISSPDELSNLESIQQYLFWSLNFCLVEYTVREEVLPQDRLEEIMLETQDVDESI--EF-IEQSSGIRGVEKARSKDAGPKTRTPKTVKSSSSMLDGALVALCASDLEEHFQYQKGREVRALAQTSERLNAVAQASYRIKFGVVLKKAEGDFIDLKYQAQYYTSISIGQSLKQYLLDLEVETYRLRKEVMSYPPA-PYTMY-QSSSVYGAVPRIHQEHIYTANPVRKKSNESGPATVPFIVSKIGLGADKCKLMELKREKALGQPHLDRWQPLLVGSSFSGSGDRCYHWKQQ-DRSTSDPSCSDYIFYDDAQATAPAFGP------------------------------------------------------------MVLPESEPSLDKTLLYTKKAAKESGAEKGAKSSGWTSSRVTKFAPAAADKATDAALGFASYARLRRAMTAIERREINIMTR-HSNESVSSDAQIEFPSYYSVAPRRERQHAPLASTTSD------------------------VPFTTRVQFSKIEEIHEGLINDGDFKCDDQLSIPHGPSKFFEAILRVKIWLQTVG-----DAIQSADVLSKKKDQALFKEEGAIKLSSVMVKLAEGFKATCVTIRVRHDTARMSNSVEACYIGIVPKSSDVSGPPSVGPRRGGWGTCKQKAKAESVEKMSLAPDTVEKAAIETSDGLEVARIIGDIEGVTASVLLIISDVKQFLKIMAAIMDDVEVGRLASGLSRMRFGCFEMSLSLKIMCEKSDMGLSKSAGCCEWKEQGVIAVKLESEIRIRFMEFYTTAMLAYYLMDVFRLLPVSEGRQDGPDTIQSDGDINGKVAEGDYARQMALQEGRAFKIKCGALPWSMHQ-PSTFICAKHH-NIFWSVKDTQESYEDDIECKEFAD-LLALHSLLDQKPRPPIASAMQPSGSAVA-RSNMSETGGFWLGQFGVHPDELPAASVIRLKDAKQSCMTRYRYLCVQDDAVLISLTYKLSSLMVAQLQDISLASQALKWSSSDCVVVPFGMLGVFSVAFYEPLFIELVLSGEAYSSQAFWTYAWLLLDVFRAFWIPYPCTVHIAHECPETARRICVCPAVECLHGVDEAQRTGFFEH-----FQHHIAGSWKSSKAKKRIQTIGYDAHNFLHSSRESLHSMDLEADIFDIQSYYKSFLGESLMDPVDYVVSIHLLRTAATSLYSHASDDESPRKEQAIMDLISSSASPTPGWGFSEFESSIESWERRIVCKKTAVMYLPDVEKVMRRDSHGGSRKRGRHKAQVKGQDFGVDFFDDS-SSSEADSDLPQSRKPKTASLSSGKNAFTQWLLVGECSSVRSGQMLPERVEPAEQQLVAGKLLISLIEQFHLKPDLRGKHTKADAVDLALAQVGKFLVRLVLG-----------------------------------------------------------------------------------------------------------------------------------------------------------------------------------MCSPVVGRRTMTPRWQS-PLTEHIQRKVGDEVDKEMEIQDSKDSKCLKICSKHKLWSKVEINILEAWVKVLLCAE-----SDFKHFEQHYVIALTKKAYRMTTLIPEYSLKTFHGYYSSQASRPKKEAVAATLPSATSMEYSLTALANMLGHEHILPIKKAVALVLKRSRASMRALSTTRALSGEDLDQELPGVAKGRPSNRTHKDWDIWEATGLTGVGMLMQDFAGSKLWIFSDVSEAVLDQMAVSEGVKHVIKREEDDDSSKIPQGPKQIQSFQENSVELTRMGAQAS--SFYMPYAEFVHDLDKKTT-----------------------------------------------------------LFAVLSDELQQEPRAKVLLFRMDYWGHLSWKYRVVSTIVHSPDYHYVSGLPSVDLEHTVKGAKYSWLEPGGLAVGFDDRPGPESYWGMDLEPPKEQNEIQFSSESSSMVFSSEAPDGLNFEVGHSSDNETEEDKSKSSAQSQAQYTQAASIANHTLSLNISGLM-DATENCVKSEIDVAVNSEFSITEGSTCSMDVDSETDVKAYISVHPSERAPQPGESCSTKQDEMVTDS---SHELVTASLSNKQEAIKKLPT-KRAKVSGKIPQGTTKEAERVASLMHSATDSFTIQGGESPSWEQAVGDQGSSTPSS-QALVHPLWPSASADSSSTSPVLVSDKTLLQPHVPKKVPKKDKAESHWQVAAAVAAQATEIGAIGSARARMKASIDSACQPEGLKLFIILENDSSDDESPTKKVDKTLANDPVEPAGGRGSVQEE-LGVLIKSQEHKAGLAPLEIEHTEIKRVVKSFGGKKSK-TDHEISSVYGPSSSTKPLE-TERTESKSHSFSFASSQRKSLSSLDVLCIYRYEGLSGISPDSAVSSRDNHKELYIGSAAPRASEHELKCKASEVEDSDVTFQSRRSSSSSARVLFEFHKYPECCMHVVLASSLTDATHWF--ALSAFAPSTE--LLHL-QLN-EGEFKTQFLKKQARKEAFTLLSMK-----AQAFPT-STFVLCE-APTP----------------EQIVPIVEKEKDYLIKPLYCMTQTEDVPFDQPLLVIDQPKMYISIDLKRTPAHLYSIVFHEASGITCLAGEMGHLDKGEWAKLTVGAEILYTYIVREKIDLAFEEEYLLLYKKDIDLADVDAWDAARQDQEASREIGFDTDFIVSKRGTDGAGEVVFRHYSFTLVSYSFVVVCLGFILAFAAGRACVLFHGWMMSVLSTVPSRYQDPMSTAR-------ERKQLYELLRLRTQRFSLVSTFSRIRARCGCKSAGSQERLAFIVESIAGVKMDIQFTLSGTFQKGPVFSDWLFNSRICKKSAVSLWEEYWSPPVNNKIKISQFVVPCLDMTLPDTLTSKSLYEATKILEAAQLYDLDLMIVLMDPATLSFEELIAGDVVLLSIVVAISLKDAVAREEYQEVTVVLKLGTASDALTSIKMIWMMVLRSPPAATVKFVVTVDMRSYVFQGALDQSFGSHMQKSMLEVYAATMICLILSFESAYPGARIVEYPNLMTGKKPHCDSGDPVRHKQELPECIPARGVGLRPPDFSWNRPDSEELEEGDYYGVHKNKGQTDGRRWVRLGWERAGFGFLHAEEMEPSIFITVSSPK-NTSLFNST-LFHDRKAWHRLRSMTKMKGTLIGYPHQIKLLK-ESSLGKQL-GAVAVSGVDVALKVPTQWSSIVLTTQLLVASPFHQLSYLFAQGVDAYIGGQFSGMLFEIELGQRGHKKDPACYGTFVSPVPCMSGLFFGVEIRRLIVGQSRVSVI-SLQFVRAPQFDSMLKGEMAKKSLCSSDSRRPHPRGYRLALILREAWDVLPGGGCILHSDRGAKYRVI------PGHWSGSALSPFLREQRYSMVAISPFRQTGKADDLTHTERIESQSYTVRGRIITLQFVESFDKLVYSVGKHALIHVTRKFMSVFLTTKPEAGDAQVVCTEKYLLAYL--------------------KWPGIYGDGGWSYLAVFYVNIEVDVCGAWIPILGFSVLLFGIIMAGHFPIVTYSCLPDGVCKSLGISLCDCAIESASLSFIFGLGQLTVATLVLCELARELILKQMTHIIVGISASPRRGLYLGWLVVSLLLARALMRSLDEVRSMDPSAAKYFEDEQMCIVGETSVESELRNRIVGPPLQISTDRLDTQVCCGSLMGMFPLDEMILARG----------------------IDADEVQTEAATIRLGKRLGEVETDQDDQGPCRPSEQEPKSAIRPQHSRSLSSYHHMDQVLEEYDLVSEFYVALMMSETNVRKSGSNSPQKV-FSK-GN-TK--LPVLSGIPIN---------SQC-VLQSV--TTLTVTCEMLGSSK----FSMVQIT-ARLTDE--EAEEKSNSCPEASILEQPWEWYSNSFSIPFRGPSEEKGKKQEDRKEIRIPSK-QDESEGFRGEMRVAQEEARLRKRADQRIS----AATTCDIIVEAPQHALLASLVPQYELLLWMFCVLPRYHLLLRMASLVRQHGGKAEQKAQFQRLKTLMLREATQRLSARLRHSGELSKCKYMVRALLVLMSVLRRYHRAAEVTIKAGDRDSTCTADGILKMALVASCAVTWRLKFSALTKEIEDVEEVDHPLSTTSHTEAGITSPPITMQEQPNASPGMAKQAYCNFMQSWSEKEKRFRLTPSSS--------GVVKEIGIVRFLCVPLLPAALLKSADIAAAKLRTIQLVVTLLCSALLIMHMKDLTSVPCSGSCHAAPEDSQRPFSTDFKIALSLIIIGAYSLMDPSTIPRAGTRIHGAAKIKVSAWLLTGFAVSFDEIPEGKGMEGSQEGGCGSSAMVFFAIVYLDIAVEISLRIPYYKLDFKREKTLSIIELVAVHLKVAK----------------------------LPEVDSVINSSGDASITFEVSTLKSEPILQFTKRGEVITTEDFLGEDAQVEGMKLKLSPIWAVAIQFGVLDCLSIVGEDRVMTETQNKESGTEYTSKSVNPS-YELKMAQEEHFGILDWHELHEKVKVLKFEAGVIRLFRSSVSPWQHFRALLKPSKKKRILDLAVDKPTRDVTRKSCSAFKRTDLGMKVILILRLSGASVYRLGMDFAGFYALGPKWYISVDLVLSFDVSGTVPEWGLVRDTRKSTAEVHLIHINPLPPSDELTPDLTERYKEGMLSAKAIAKFDRKSKRHV-RDVCVLELGCPQKKADTTSTSVST-FEHGARSLEADEMMMQPPQIPTEPFHPKVITQVFKSGDIPEKKKDSTCGIPGLCSMALKHSVLSEYDGTVPMWWMAPPQ---------------------------------------------------------------------------------------------------------------------------------------------------------IGPDCSMCLFACYKLEPHTRGPDSLRYVSLVEVTGKVQDIDIDALELKFDAYTYNASRIADSKVAMYIGSNLKLRF--SYHSDWFLSFEFHYLYFYHDGSWAYAEFTILPSHGGGDGSRGFSKMSGLVDLIKRLSYSSVSKVIYDPAKVGCDVKVDGISLSGGSDTGSVLPSGLLSSGRILVVRYPSRQHSGFSLFKRHFRVSILFVPKDI--R--SLGYDPFWDFIDALYEVKEMAFKDSWGCVIAELVLFPIYAALFPVPMTLDYRAYHLKQDVSELKGSLLFRESSTLLAEAVFCGDSMEISVMEKTQELYAECVAGTMRFFDEATREGFKGGSVGFVCPVHDFFQYKMSEAFPPDASVLIEECLISILIFLSSMMLIDRGLVLLSEYKKCARFER----------GSKSSSGKLEPVASPLLTELPETGVLAPIAGRFPLIAIIMIYKILSYREIL----SSSDPPRIDKKKKTPRTRFTGVFGAMVVEV--EVVCSYGGASAGRCGQDGDDVAFKGASAPAYQSFWWPLFGGLFKDKILIYTFYWDFGFLKRHDRTYCPFDGITTGSPKLLKAVLSDSFEEECRSLNATNSQYELGEKASMIQVDRPPVETLFEREGNSEEGLKLTL----KKAGKEDKFNKANIKDREGLNLLERIPKEDRKSITVQSYAGYPEYLSSIVQLDGPASKVERTSSHDSLLRERQLDLPRQSAFDSTEVAEKQKKILKSSAPERVSTDGVTIYGDTKSFLQVGVDEDLALATAVSRELDGSHLFYVDFTESRADLYADSIGTECISLKLTECSEYSSAIMVAGSLLWCENPSVLP--CEALPSTPLKCSQYGFAHCTPHDV--EQQRDSGIEEEFSSLDVESHLKPPPTGGMMSAIALRGRRQGKLESSEISSHVFGPFGVLGSILPSIAELSHVKQGLP-NLRSESLAAAREHSQQEMETAAMRHRFRALDRMSTRLDVMGEEVVSGALMIFHFGHTEVCKHFSRVKVDKLLAKLKSSFQFQVLPEEGSRSK-LLHCQEKR-SV---P--------RETAGIFLVLHQMIY--DSG---------------------------------------------------------------------------------PQSREVKNLLEAIELQIIELDCT-RE-CGMRCPCTSIARLSTPRKS-HFVGGAATGNAQGKLKVVARIR----PKIMSRH--WRDIVLKHPSSSSSKVRS-VPRRGPTAVQESQRR-AGDPY---------------------------------------------------------------------------------------------------------------------------------------------------------------------------------------------------------------------------------------------------------------------------------------------------------------------------------RKKFMSQLKRKKQGFLHWDLVKRMGSGYPGLQESIQRDSHSLTCA-GGQSSLGLGSYTVRPRGGSRGISRGSSSPPSMEMSQEVQFAPPAQQPQSALQRQAMTPLVSLPTQKQRGVRQPPAQKGHPLGEIQPPPHQLTKVDQPLTSQPIVQ-SDDAANDPLRPPGNS-GQPAKPSMYQGSAPQQCG
>CAE.Senna.B
TLHKLGLS---NLVMPFGLIPSWVEAGGGGSEIIFATEVYVTQFLSCWLKAGCRIAVRSDFPYYVAAAIQKRRGRVKDVEKSSIVQDFSVSEHVAEQAETSSSTELSSKQAWCNVKMFMMHWYAAVITLLPLKTMAMRLSITMYLHHTQLLGFSKLWGGIMLRVVAGEFSIL---IYGPRGIRIEKKVCCFVSCP--------KSGPSGPTSAVRGTIPGGLAKTTAHDGHTDPCVCGALRLSVKTESLNYVVIFRDKLVREGKLAAAMGYQLYPVDIDVLEVGLAPIGFKLPGDFRWYPRTRYVDSTPIDSSDMHKSFPALKGLVDDKQVLI---------------------------------------------------DDAKFHPEKGIAPYAGVGSDRPIKAWLSSMETQAGSRIDFLIGDDSTRILHSIIALSPNAGYAPVPWWLSYMFYLSSIEIIHAVAVTALVRV-----TGLSLWLPMRDIYVELGRIETRPTVEKVDVMEIDHDILWNLEIAALPVSTESVVYYFGSKQAQTMAAALASRLEMVYSALLIEKYILYPLPIGADALERLHSAQVRPFPRTSGDFRHVDIAGLYRRYGSMFLSESETQITMETFLVSMRGRGHESTLIYPYVMLLFIDWGASERIELYVASGVMIRAMKITFLILTVAVMRGMLIPFLSIAK-W-CIQVSEETSEMVSGFREKRTGSHTSSLTSAHCITFPPLW--TWAHKVKASTTVL-RRGRQLGRRLVSQHLCD--E-----EDGEPDD--GLFVVYYDVDIPVFPIGLCGGCLLCFWPGIKKGELVPSIQLGVTPWRLFGQPSMFPKESDVNGTSFVPKEVLFPEREVMHMSVRADFPVLSTKSLDRLHKRKYEGLSFKIVHVQCIKVLIEGIMRLGLAFIHLPSALFEAFAAKQAVV--PSQKSKCSPYCAQPLKADLKVSSIPFATGLYVGLADVWGWDQLRWDTFSLQCESGAVKLLRPGDCPLLRSSEGLWGYDITYRDITPQYGGYQVLPEYGGFPVPSRLQPYALVGSPNPVPTISYQSGEEPYEPHLMPLPYVPDSPLVVGSELTSSSGTSQSVSH-RESEKLQFGDDLSDTGEVKKPSALTLIAKSSLMLMTFVINHSG---SLHPKSKVKKPLCTKDDQDKEAERSPEGGGFKREASELEKRIIGYMKFAAPDRCVAEELQKTYFSEVISSKALTIKQKVPAECAS--STSYSEYLIHLKSAARY-SV-RMKELP-DPHEGSETL-------------------------------------------------------------TPCLCGLLSVAGSDKEGDSDSEIEGADDAPFGCERLDRVKTKTATRFRLHVLPCDALEIDRKAIGCLEVGVHTGDAQGVHIKLRALRGRRMYGIPIKKGLLEMVKKLTALSHADGEPRIMINIYMEITKGVLRDGMRSKHSGS---KYKDLRCTTLLPCTSLSLLTPLLFPREVGSTLLPLMCIGLLGSTILPLLMKLLYGSLLASPDFPDEIGSRVRVWVLSKALFPWEDSILLGEELGESDFPLMSPESGWNAYRVFVKKIWFFIDSKVAKIEEHALHLTKESLGWKASDIVLGDKTKIGELSFLGDEKTGIDDVMLAVEQKLCDATHTRFDESLLAAAKIRSQFSGPWLTALDQPREKSSHAKFIYSLMGIYSPAIPRVTMLGDIIRIHGDSDQSYQQTLGPA--------------------------------------------------------------ESAIFADYEHDNHGGEYEVGQLCLPWFYGGHHGHPSHIEIKLFIIDDAPDDIAGEDTWDAPAEMYHDIEFKPGTILKYWNKEDGIYIAIEQGIVKGRTTEESRE------------------------------MLGLEEAYAGPKPNYPKWTAPARGYGTFYPGKRAESVLFALKIQPIKTAMVWESILVSY----------------------------------------------VLDLLTIEVCSRHEDFATHMAEPKQKAEVVLEIEFESAQADENGEELASIETDLVNKSAKWHQLAIKTSYRKRDSRISPPSVWYPHPEPPFMASPHEVILGSHTVTKKDVMCYFKITSLICQCRGTHSCPPPEVIQKFGPYRETIGGDTPAAIGQPMRWGELFGEGEDQSLDQKLYDPYPPKGWHRPSDNHLTVMANVSLDGWSTHFHKELYEVKMRENILMRKLEFSEKGLPMESIDEYLMLSELEPMLQKVPHLQQRWTDRFGVQLKTKYCIRVIDEVAIDLDDVAPRAAFEVGDHDVLFSHRIIVDSVVIIDVAYDDTDLISPK-DKQGQVPYVSPAEATVEKKIA-EQASVTPHLL--IPPLADGP----PP--PP---S-TPP--PRA-PRPLPP-SPPPPRPLPPAPRPPPPPPGPR-APPPKPRPASLVQEYIDEASSKKHRIVSADDECEKDKFKEVIQKVEKMYQGFLDNMKKLDEILQGKAPFKGVLGLGRQLLHQKKEIN-------------------------L-ESEFEIKSHKKVIDQFILDMKDKDRAEKVHVREVMMKEFPAITQKATVPQARVDSLSIELTGSWLSCVDARKSGDKYLEVYGVKSASGPTRVFFSVPDSDYPTLKLEKPEVALKAEYER-FSPQVVDLRELELSIPKDDWPFMTLILAPLPGTRGRTLKSRSVTTSTKVVSRSTPTTPSSKSVQG--MLLPSRTSSRSRASVSSGERPKLSSRKADIPPYGRSASVDDSQV---------LGIIALGRAGSLFYGAFQYAACSWTIALKDGKILTEIVAFVIYSYPAAVIMDVLSVLVPFGFIYKMHFSILSLMRTPARDPPTHRCLTLAIFPQTGAITYSWKSYTPALQELKVVVRVAQKLCWILVNLDDLCWCVLEPLSKIGLLGESLKCIKDLGFWPSIVLFAYNHAVRSAGITGVEPDSTSSYIVVLSSGLIKLEIGKSAIKSRTHIETFGHDDTGLHISYFAGSESPPNLSYGLLIDSLECPTLGSVPES-WDRVVASELKEEMLMKIKSGSEKIIVNIYYTPKPKRQAESAALSSTTEPPVMTRARMMMHVEQFQMGFLGQGKGIALSMNITESEKGHVEKIIDFNTGDSMDSSDGNETISLGTKVYAALLSAILLSQYKPKYAREQPGMKSISAGGSSTIVA----SHPSPTGVDQTFNGWQSQFAQPHSHPSQASMSGHSSGPSSGTFRHAKDMRIYLDGLDVIGFGKVYGISDPTGFIGS-PGGVGDPASVLSSSGLTSSSSSYYFGSESPSLNASKFPSEDSSNDVSSFEFSSRIGVSARSKKSS-EPTSQPFQPLVSFASP---KSTGPVQEDDGLAEARVSRGDQKDQERRRLEATEEAVEAVARAED-AARRRAAMDFRPAVFTGMSDIPFGRLRAADRREEAGLYEPDAVTPQQADAEPNEADGGLWV-DARCLHGVSTFEQLGTGICEQLLGLKHFCSFDEGKLQLGLSESLGASGVELSSLVFLGLIISGIRPIVHLAQPKAAAPVSSLFPDELEGVNKLSSGKRDLDNSPED-ESEFSDEAKSVIDSAVKWGVGNG-S--AGGEIQQDLQTLLMSSMIFRDCETVASKVHDLLPSKGAIIIIEEARTYEKEETKWHAGVLPELLLQFEAILQSQGKMQFRQSMIPLQLSPMPLSLGPIIAPMMMFTNGGIGYLTIPQQSVSTAKLEITSTDTQDLEAFMMCSIPLTFLRHLLDIESGSTDASNVRADAESATKKGIFEYEKQLVMAFHMVCTSYARFVPFVLQQYKTVHSSTLAVPPDLSQSYSVMELHGELFDWPRCREPCDWVSRKGPCIC---IPLKPRPFQVPHDILGKPYPASVVMGDLTAAFISVGVLGTLRQRVFLFPVPILHGGGLFMKTLAFYKIVSTRAAMMFFLAAIAKDLGSLARVTIYYALPAEWEGNIATMKRLGKKIIEAHPSMFKKISERLSSSSLVSGLFKSPVLMEVVVYDQYRHSSLDLEQDIQSASHVGEGKSLTLKLRDQPKSACKSMEAP-STFPFPVLALPVLAQERHQGSSITGEDITQAFSLDSATCQSYAMSSFYLKIPVSTSGGGPSSLALASVTIDISPGVGPAMQHDWQGGKVHWSSKAVVESFFHSFFSGEGLPRDSQFLSVHLKS-ISIRGVPEGIKVSLHITIDLPSQVETAVTEEPEFTTYSPISVATTSS-TPPVITTCGALGDQYHFKSGVGPSPPTTLAFPTSPMSKDALQLSRQERRWERCQEPEIYWQRCHITLAGLPASKLLDAMSSHKESFGLEDKGSVVPESVPKLILLDEVTGMVPICFDSG-TQQGAPISLVTLDSFSCNEMRTLTDHDCRDSQMSRSTWHDSFSRLDKDLSMTMSFEGEGINIDPSIESIDSGRSKLNSVVHVLSETFFFEWFSDIYGDMEAET-GDPSSRFTEASLRIDGTSFDPRFEKIDELEARLDKEDGSGDATGSSTACGIDEHLCDAPSPGGLISGLCVLLIKLLRMLSSTEGHKSSASETFCKIIRSLIFALQSVFEGVVVLLDILGSSTAGIGSSLLNSMLI---------------------------------------------VSGLDAFPWDHTVLLGTTLPPLGISLQNSLTLTILGLDFPIGGPPSSPTKGASGFKPEPTEQLFSPHEKVTTAASLFRDADSDVLTYGVKDPKSARLSHASLLPLGEGKSMSFPSAHLDGKFAPRELQKTSDDEGVEAKTSVCVQRPDHSEISRYVVCATVLKEVSLGDGKPKLPTLTGSGFSEEDDTLWLSERPTELGNLVSPPCPPSEGFGHPIHSEVCVGDLIDGPAARLRIRTPFWDTTAQTVVLKRQWLIDRELLDPVEMSDGGQGEFSREPLSP-RIADAEESQRFVAEGEMRRLALMDKALSID-DSLLRLGSPSKSLEEKKEGSLLFRPAELYVKSMRMRMLQVESKTPNLDLAIIIKLYVPTSIRIRDWSERLQLLIVLRLLDDPKPAKKTTMDDPDDPTVLSHMVVRLPSSCPSIPEDPLSTTLDKVLKITELLIELAPVAIPLALVDEDLFQIQLRE-LSTSPQIRLGCPQCGG----AETMKMIAAIVHHGRHTDFVCDATSHLDDTFVRYDEGTRDKHEWGGAAALSSAKCGRTKGIFPGKSVTCAADCDTHEKPSVKKPELCIRGAVGGERSILPLKRIDIDVTLMCTAHLVIVVVQFSFMDTLDAYMFKHDTSVDIEVDAAMLSRGDAYAVLK-----------------------------------------------------------------------------------------------------------------------------------------------------------------------------SPSRSGPS-EKKPVRRVAGKRGQKPSLKKPELCIKGAVGSTMLGASVMVVHSMQLKPFLMKPDALAVGAKAPDVTDSGADVGEVIGIDIDAAVLAPSAASGTLRLSSFSHPVARCKPIMEQSSSILRDGRSQSAVALSVVAPDVGGKANYEPNYVVEFMISVAMMTGQRLCQAQCVGFIREVRQVIYYKGEVFIWGKGGSWPFQDPCGDSGRFYKQWTYIAAIADCIHQVGRRPEIDEHPFAVSRSLLRKRGRIVVCQIYVGVFFGTQDALPISDLRSLKDSPTPCWTEKSVCSTLLYSKFEDIEQLLQAKLDGNASSGGP-FS---------------------------------------------------------------------------------------------AQSPVRDRMSVSQQRDGRTFD----QSVDDMYTLVSQGTSGGSLISGGLPVDPLVLVHDYEAIHIPFILPVKPRRLGTILRVTWLPSTPSLLISLHAHTLLSTATIAQFLERQVLLIIQYEQLNFT-TPILSTLPIEPQITETIGGFYKHGRPNGT-GPPDSPSGVSSFGYYR---VRSSTPAPPQHKPTSPPPLSVVQSAKVGKVPLVDWSLECPRPEPIRREGGEMELGLRVFVYSRTSSKVRRATVTTVIAAMDQVRKMLSGRYTSLEIRLTGEFILVGRARALQDSPFV-HERPTPPTDP-QSSTPAVLALASLSSSIP-NSHSPQLDASESQSYS----KKAIIQPPSGPPLSPPPTESSRGGSVVKDKAKSVKQMGVTVQDQLTSDLLKKKDKEAPRLDLQAKLAGTKDLGTFIGSQEKVSVTVVTVQDFFEREFVHKPMFQVDGFTVRSS------------------------------------------------------------------------------------------------------LKRAIKEE--MKLSIRVSERGINEHAVVVSMVFGADALTVPCTISQLLLPLQPFEASLASTSCMFQALTHSSFGRSPATTDGR-IFPCLQNLLQD----APLGKKEETQDESEHVKQISSPRDEPKERRCSQVKSKVKGRQRRGIEHQHKSKLEWGVVPVEFDLLEIADELEGSAFQGLASHMLQYAEDKEACAEFLEDIVIVIIALVSAFSERDAYDAFRHSDKNTVSILGETALTRFLGGSYVCEGSDLQDGTAVEIDSKLGDEKIPKVECSRPRKMMTSLHEE-HRHRDVDYRVGQTRVEIDELDVVHTQLDIGNTRECDIAAADQS-GPSAAKDLRSVPGGQSKTDIFFELSRIRTCGTLRGAESVVTLGIPSDNRHGSGSQSYLC-------------------------------------------------------------------------------------------------------------------------------LRLHFSRPSSSDKTTSTIFFVLVQSEEDRLGADIFMYYGLYFMSGVEEDKQEDYNDLIRAELPFASRAKQILLLLPATL--TLSCLTKFLGVQSHFKEDFDSLEPAADASSVLKGHALPMEEIKSLILDSQYTSPVLATDEFKYVGKIADGGMNYSHMIMMEWTPQGKDKTMQDKKFKGKLAAVKLEVRIQLFPYPFATFTLYIVDAFPKREGDARFQMQLVQFDACCYLSYQFKIFASSVSRLAGGSLASLTAAGYGSQGRKGMPLEWRADARWELQGGIFPVDLVTDLKCPFQPAWSSGKSFRVTGCQDDIADRAYCDLSFDAMLSISLLVTTVAPHDARSDEIQAVALP--DPTSRPRGYVYYPKSIYDLYIDKSAQAPVSGVDLMDVEVEDWQGYARRPTKPSAGRESMGRLGHKAYGSDHNRPGAIFRAIMPPLRYAKTHVVYERLMVVIISGSYSSSLDGSTRRFKAF--LSIHDKRSSFQSLGNESPYEEHSKVSTLEVRADQIDVSLLVWLLFSWGPACHFTARTKDSLDSSDKKKFDMHQKLLEPELAWIVVLSRLALPGDGSESLLGEQRGPCLADVSQEGQLGGHQFKLRQGKIGVRGRKQEDGEKVQRRETDEVDLID----FSDAQSADGRLTDELKFREAVIFDDTGDIMAIPAQARIITLIGVDSLKRSCLQHLALAST-----------EDAGLVI----KCSFMGGEILSGLQSSKTAVIVDPESKSVSASNSLPSTILYRFIVLQELDKQIFDARSLGSTYPRSSSTTPVRSPSGQQRQKAQGFPQIQEGQVFQKMQMTELLACSAQDDGQGGTTQALARHMPRQVSSTAHDSTPGGMFEPAPQMHLDNLQKGQQGKVIREQAPGHQCEIDLNEDIVI-AQ-DGVLA-TKSSSHDTSLLKEVTIAKDLKLRIQMYRQAALLQLWARYLKDEVEQPELTYGSE---EAGIEDKHVSGYLSGEKMYKHPWISFKKEKTISIIADLDQLLELEKWFPDTILERDLSCIYFRDVYYCKLFDSWIQRSLEWYGEASCLALTDKVRRIVSENDLRIRKDGRELHYHLMELDWTVRDARLGERPYEGARYVDGHDGVPSVSSLLSSDSIEASQWDEPKVAESGLDAEPAQKPTRSAEQWISKIKFDQLKGSDDRVCMMFRKFKDGSILLQKESLSTQDITPPPVRSRGPGGSQGPGVTTRQMCEETSHSAMASNIMVVLQYSGELYSMSEASARIRHPPAIRPPPFEWVGY-Q-IPHKNKFCSC-APPLAKSLQ----SWYRSSGITLSLGSLTSSSLV---EDEIVFRSGGHKIGAANIHDRGDHGESTMGLPPGMPHETYSSCLGIRVKLFIAGIPYYCRVHLTLAKKFVHCVYVVTPAMGRKQEDPSEPSDSATVHEVVPKDRASMALLFAGSKCISCQKHFDYAADGTAAISGR--------------------PISALKPGNFECVTISGHSHVQKWTFIGLGPDFTALFIASQLDHFLPSHQIRGSEKRDPQSRWYGPGKQELCLFRESECFSTPQQSDLLEGQPAPKTFTLVELETFTKKQRKLKIRSFKEEAVHSHFESFQTISQQDQRKQAAMAYELITKIKTEKSVREGMAGPFRPSFSGSNEREDEERR-EDEECEDCEQIQGKGVSIAVVEQSTVSSLTYDNGTYKVRYMDDDAHVVRLLLGWEQDLPKSHSTRSQHWVDPRHLSAALALQREGREAEVMSFAVE-SAEFLKAHARSAAHIKGYAERRLYSRKLQRPPHGESEDTV-KKITATEKGRARELTMKFCAVFKMSHKFHHFTSYHFEEVAHGWIETRIMGHAPAL----------LTFFPSMVPARDLYVRRLVVYDWSRLYGRELVVAIWEGVLT-----RIITELLGLSPSGEFFERYEGTESVKPARICFRTS-VELFIRYIARIKGKELKSLITLRLLILLTMSLAPMKLTVSIRGIKLRSQEALVFRVVSLSDRLVKEMSSKRSLPDSKREEEDEMPSLIHLEIRIKITPLGPMKMRYTSTYTVHPIPTREDLGVYWPPAWFRVAMLLNFMGVRHKGEEGKACGDDPIRSVDDDVDDFNSGN--LELSSSSAKNEFGGFDFFVVNQQSQQYFQDANVANYAGTSQGMQYASSSENQNAQQSYRYVDGNNQSPSLEITYDFKIQGYGGAGLDSNQVVDGYCPGSKREDQLKHRTKENATYHPMSLKQGPAEDMLPCGVTYLTGWVTLLWEHIETLHRPRELILILKLALATVEHYPGFQGGQEPVTSAI-KVIRSNSRGLVRRGYLEPAPTTSEEREIPSMRFTSSLFPEAQATSQPFLMSSSFSEGIFSTFHMKQCVVYHQSILSADKPFDNEFTGVAPSVAGFRRTFLSRLRGPG--SEE-KGAAFYTVVRGKTRMSDPLWLRLSHSKDPFIGLDIHILQP-RAELSEKLPQSNENKD--SCLCEGLSYMRHCAGSTTS------LVQETEFYVELKYFKEHAVVEELRSTAEIFQSLWCPLSGSLKPHPVAPHGGSLTSSHIMLPGQDTLPFQVDEERDSADVSLYVFDLHDHCGIAKEPCEFDALDGTALTEEGTRGDFDKDTDARTSKDLSSATASASAAVTKKERPTLGLHWRALQIIECKMGFKFPLQISYELKLASAWERPPEFIVLTCFTACILYSCASQAEVGFSGISSSRENRFHPIRILNHFFCSVRWAHKVPQGFVCRGERYASDQTRVSEHMPRDYEIGERPAISEDLYIAPED-----------------SSRSVWVLIEGLIFDERVTVIIELTLTHGGYCRGKALFLAGCKAPFFMLSRDSIALAKDEDSPNRKQTFTPEVRGMTIYESCGHTLMYDSKSLVSSAHVVGDHLFTEYEEKGVGTMSVAIGAALGYARPQIVVT-AKESADEGQSERKFSMGDEKVALFQRLFEIAVILRIGPPPLTRDGSY------------------------------EAGAGGGVPVVKSLEDMGFKITGAMEFFVRVEWISWPWRSDSQWVIRIMIMKLSASGGIRSDISQSLMVVKQTLKYVEQSRESRVTDTLPTLDASKVKAAPVSISGYSLQGKLEKQQKKWKLVATRRSNEFFYSLTSE-ST-SRLQDNLTELVSLVIIDFRVGQEYAAKILVAPFTLKKDFIKRATSSYELEYKCGAIYRVQDVRASKMVESRWFELSRDEAEEEAQMDKVDYGLTLQYLELGPYVGELLRDGSYHLFFPDRPVS-ESKIEFLSSILSKDPSGFTETLPP-----DLHSEGSCGTDTRELCQFYLDRFCIEPPETMVTRFFISLNVVTSMRPIGLKPGLMGVSHYFVAGWAQFTIHDLDTARGDIEAMSSLIVTKRDIVQRDKAEKKTLIIIFTISGDGQIAPGCADKEEITKDAAPKYSVPSF-PSCYPTATDTPEDYKYYVTVAKGFTTGGAFDEVIDTVQEEPSGHLSTSDVLASTKITIEHDRSGIPELREREKEKQMHTLVREAIKSPDQVRHLGSDVS--AASPTMELATVDKLQQEETLQLELAQCLKQASQELQELLGQEKALESMIL-VYGIEVEAMRAAEEAKLMAEPQTQEEDDPVAMLGVFAPCCFCDF--LSKYQRLLLVVSIIIALVLTLYESYVYPDAWPDAVAAQLTEGVTTAGDLMKPSKAAVSQAARVHLFQHLFAMSGRQLKLVGVPSSEVTFKCGIQLLLFRDWEAPSSSLYPSAPGSE--MPVGKFKRDSKSDDPAAMEAGGARLKKKSRGEAIEGTRKRFCEKPEAFYEGMSQSGFLIHDIAGKVKASTSFWECYKYKYGDLIQVQAFLHLEVELPREAVRTALSARSFLSPLPMRRSQQLKSPVGDLFRRFGPECETLYLEGLACIVELLEPFAAAVSHWAILVDTSGSSGAKTVRALKSLEEVETLGRRFTPLGRAYYLPLPCDVQNPTHSALTEVELSAHSPLFLVEVSGSRLPKSIEVQPEFLVAKVVFSIFGIVSCEEEQLESRKPRRE-VRLE---LGKPLLLIVDVAEENSKEMCVPP--------ATITV-PVTS-GIALDYCPYDAHSTSSLYIV-------KPSRDLNLLGLSVHGEFSHLFSFECWVTEGCITVTGQPTDLISPGVWTSSSRIPSFLLMLSEDSDIAFKGNILLRVSVRDIESKIKVVPVFGHPLKTGG-KEKSSEMERRESKRSELDDPDTKERGDTM-SPEVLMFDEDDECHDLLEMSGESTDTCPSSDSSYEAIESDESGYHAYKPTIPSQLYRPSGSSEHAELANEMPQFHGIEE-EAQMICLKRGDKQCDTSLSL------MLSVPLPYLTYPIVPPWEGVVYFHALLVFCSGA---QPLDGAGFGPSVAPVGNRAQSVALAMEVIAEKSIVT--DENHYQRHCISSGKKKIQCVLHASPPSQEASVVGLTAPEHSDPDDLMAYKEDASVKARRQEASQEEIDRERERDDILQSGGGTKRSESPIEVADKLRSAHHGSALIWEFPVEGKSLTMELLDEQARRD--------EATALTTHHAIMSRSDAQVITHEGMEDEKKIVTTGPSRGVCEKDRMHLFKLYVKMPQQLVHPPLFMEIYLTASLLFGVITKSPHVMLRSTCFDPPTAELAASQLDRYKLDFSHVPFRYRHLAVKADKRIVWLRAKFTAFQMSYRDEYHLHDFEVAIFSDYSFPNVTLLHDALIDRIKAQEIS-DGSMKV----APRDCPLISLSLKSFRWHIISLKDKHELKVWAVVVQDSSKITADEYAGHKAL------------------------------------------------------------ADFQEEIYTVTGDLSGKDGYGKFIGFATCVERDLKGQAQTKAKSFGLANHLGILLYGVTRGLDQITSWVDVKVKKPTWEPSGFPEGKEASSPIPSLGGAPELGMVSYHVGDVDLQEWGSVSFKTSMFHVQSLKDKTVETWSSLGVRSSDSFVRAFLPLVAKASSIVEPERTVAGPKDIRSKMFKLQLCLVETPTGSETTHDMGLHAPTPVKTQPPFEGGHTYRCDFIFTFFDGAGMFGAYRYVQGSPTYAAVAPLPVDKGASPLVSSQLGGVSSAGVGPIIDISWKSDIALGFAPPWPPGSAALHPSTDPQEVFGAGAYCIIPDTLGTVTAAVTASVGGKHL--------------------------------------------------------------------------------------------------------------------------------------------------------------------------------------------MLSLTISKLVEEIGSIWVGLAEEKDFDTRSELFSLLGLLVEATFQEDVQLDERFSFLTVQERGPIPTRFCVERRPYAKKIGLLCAKDKYQLTTEKQTPVDKPSYNFESELPMRGYLLGEEMGYFSRRTVYLALTANFYAVKPNGYWQLGVLYYRSVDQDYREGVDEKFDLLRVISKVEQDEFLYVLLKDRTFVYLFPWILLVDLSAKLKPFLLADEDGEAKFIVYEMLPYDQEKAQPLVVSKPG--QRVRAAMVASPRGGPRAG--------------------------------------------------------------------------------------------------------------------------------------------------------------------------------------LELRKKEIRMETPQEEDRKRETTEEYLRQVKKTVNSSGTHESCSFPMRQMASLSDSKIATSSSGMFDPGSTSDGLSLPHAHHYVLAHDTRGVRAQELLSRKEKRVKKFGGIPKCSEFLL------------------------------DTKMVVTDHDLSYGDTLVESRLLRSVQETAVGDRLGSVMRMDPSVWYQIDTVTDEHPAVQRGLRATLEEVDAIQSECDAGSVLSGASIVTFGSNGSEFGPSKPPSPASQGSQGSFIGAIPIGVPVEIGAPGSEGVSIVKQSSGTNTA-KIG--HCPVVSSSK-EQIKKPSRRIDGKFLDEGVLVRKRLIHLVYFSLCLANLPHASILPQPFPHEFLIARLLNPSEMLLPVGIKRDESRV-FWKTEEDPSSDSESVHVFMFNRYAPKVPNTPSKEQTKSIDIELGIATKTIRTTIEEQPNLMEQQQFSTKVLSLRQIDLDEMDEQEDEKDFSEHQDDKLNEVD-DIS------------KRETLVSKFKKKKKEGEEEIQSKDEITQTQKG-KSIVELSLSITAYTAEQDGEDLQNQRRLFKSIHALFLKLSILSLPF--EKGS-MS-N-H---KEERPGICPVQI----MVQKIEGRCVLSGLMTAFWTEGRDAARTRTGGEFQKEKVSYHRSNQWVESGTVYDSPDGQVVVMAVRQDKQTGQDCPCIGL-GPKLSKHQEVMVRKKGSSSGEEVLQCARSF--GWLAHLSRVKYKRCREHVSINWSAQVCTSSGTGAFSESDREFKMDL---HALAHSS--KFSDR-----FVSAVPVKERKRLETNPEPDETPDSTASEIED----------------RRDIREFRPTSRL---QVRWRQGAFTARAKCTEVKADV-DAGYKVGSFP-GIPLYFIGEDSQPCGVGSSGPAKW--------FKDHLR-----------------QTRKDHPYDTPVMGMDCDTKIRFLSLEELDHYH-DDDKDVGVMAHAALIDEYFFVNKTKVLRELLSAEYDFVLKLQAVPFAEKFSPAKFLGDSVGKGEFLKSEVGVKEWQTKIIGPDIADDVKHFPNDTSE---------------------------------------TSVS-LVYSTTAADDLIKSGEEFILLTIMSPEVKRDQTQAYSKYVNSLAVRGEGTLEDVEITSRSDYDDFDEKKEVFYHGRQQIATLPIRDYHEFRGVDLIRFKSDGVRLFGVHLKGGKIVKSQLMMESKIDMKARLMKRNEKTIEEMA----------------------------------------------------------------------------------------------SIQRSSV-SLNTCD-ALI-SD-TSQTRRTLS-HDNSCGRRR-NAPRP--P-LPP-Y-YSTISDQGRFLILILS--TSIDQS-------MLLPPVSLVFFLEAADKEPPDIWWYVGAVYGAGHHVHVWRHDPIDLPALPSSPIAMVVQYWWTHKRSGDLDVFHEAGEAHLGVDQLS---DVKKVIPAVTK-KSVGTAAAEMEYSLLKSIEPETGSKAQQYCLCICEKKQCAPDFPYSKDKDVKTGVTQLVCETPEGKA-EIV------DGPDCEIPRYSYMYTWISARMRQDAMAILYASTPRGLQSSGYFNMGLQGVDKFSRPTARAERYDLRCHRYQTFWVLCVECVDPGVTMSEVKRPGGIFRSIIRRTAFTLCCLLDVKKPLDDDAGFRAHSILEHLLSHTATSEHKGFYEHLPVRHLPSRILPLFVDWEARWRFIPWIAIHETGAKPWLTKISEHWYRETCFSSFLAPDASTLGLSLVTSLTMPLQSCASSPLIIKGPTPKALLLVHAKEGHQSGGLTKGETIHLMRPSLVTARLDHADAFLDTTASSVILRGKDIKVKEVLLPVEAADKSYDQERPESPGLSPPATTPYSVSEKLDKGDKIRDRSKGSKYRPDSGGTDHEKFRVWKRPGSRWREKDEEEDMVKFVRELPRECGEYKPQPRGVVGEWSKGIETGGTLMCSACVDASASRKTPTPLTALFTCKIGLREERFMLHEHGGDSPVGLVDQGGLFYISRPARDFDPVDLRGLGLVMPNFKELLLTPLVRVSRHSLQSGLLSGRPLSPKDLSSLQFLIHITLCMESQAW-------------------------------------------------LSETSNVKPAMSKQRKKKPPGPEKIHHTVTSDFVPDNPRPCKRAQVSLMSVKNTVKKSDGADAMKSRKLDTSSGQGPFKSQLTMSQSLGLATKKGTDVPTSQFLLHHSLRLLRSFATEGRLSDQLSESREGMVILEDTRLGDPVFCRHRDIMDFIDYVIERVQPNWDDSRGSDSSSKSLGGPTLQLAVKKGVVTRMAKTRRYQSGAWES-SVEESGDDYKGAGRGRSDDDRHLRDYGSTHLSVTWSGGQLIRLFFCLSDPCPPTIKEGRDSSDSERQTGSLLISQRMTPSHGQLDPVLEKFWQVTYSPGSQGSITALLFVVLIPEPRAFQVVPIFHAPLGESLELN---------MTRRSLKIFSATVKSGRQSERKRDLSDRQRSSTFKSTQEKYYLTLVIAYSYSIYCGPKSEDSLQDVLAGEHLLCIAHFDPRCRVDRDPPGSFLSDQ-FYKVVNSR-CSEASHPVTISTPVERPRPDSRVFRGVVDEVRVGRILLHGQRVYPWPKVLASGMLSVVLQLVALIASDPIKSIS--------------------------------------------------------------------------------------------------------------------------------------------------------LKGTREQ-VLGEKIPLYTLHEKILLVREPYLLQIHTSAESSYSVDNEMTLLEQGQMAIVPETSEKLEEAAPDGECQLFPKLKVNVQVLLQTEFLKTKEQFSKETPDMLKIWIFLIRRYIDKSPIKSVSPCHFASKPVLEGFLRVGYIAL-------------------------------------------------------HSSQSLS-SHTSSGTRWAGAKSSSYWDKALCPIKHVLAVSRTVDAGGKRELEISVAIKIGHLVCDVRCEPAKAYDLVEKDAITVFEWKPGAKQGLYFKAKLSAASLLE---------------------------------SFVGRISHQLLKKTEAYCYAVKDLTRLKYEQKKVLPAEEQQQVAEENYDSHTRGSFWLQIFFTHEMICVRTDHCQVVKPYFWRFHLDSDTNDWEITRVLSSFKSSVIEMEEGLEMVIERSSSTGH--PTMHAGNHLQEKTVLLVRSSRARRKQDVQELKSLLEI-SGDELKKLTEKEMLLELLKCDESKEALKDATVVREKALRQFAIEKEVQNLIVTEENISIKKSQRVVTGEIRIGKTLEEKEKKLKAKTL-KIERMITSMEERQQDNE-AIKSGDLEEEYLVQTAHSGVSDKHLRLIGSYYTTGSYVYFILGDK-GMAQDGEVVSIEPEFLESHGKSTQVSDSILPDTS-DFERAV---TEKEPIATWGRVSKKEIGSLEPMRVEEGSVAKIEAGFDEAKVRDPTTTDHTDTFESSYSRSSVQYITRAQPVTQLIPYASGSSTSYL--------------MILRAATCFRLSLSRFSLGFIFMLVKSAAPVKSSVMYLAPLIVFFYKAWSAVIVHISFARTVIVVIKHQMIHPMGGVEIEAVVDMVERIATLIHPEFKPIGELVIDAVGVVEASEDAKGMAFSYIGTWEGGMLHEDIQGRGPCFPVSSHGRESEPK-GSSTALDSLKNQKDGPIRHQGLFRSSQVSLVSVVKIPPREPPDESQRSLLSKKLQRSPAKDLLT-P-ESCYKTEGTETREVHSLTSH-YEIWSSVRAELDTDGIEECREDRDLAVQAELMRMQVKQFTLLDVEPLDGRSEGEKVAELKFINVRATMEDCIKDGDSSTELETKMTYSLQAYADLSDK-SESSDGKEQDGLFEQDGEKHDMESEDLENVTESSMIDASLLLTREVSNVYDVSEPSIACVSHFDTDKNLSISQIKPVRGEKIVHSVVFQATAVASLPSSEEFKSSVSREASEVVLRDEDVIVEGE--SQTFA-RAHHQAALSSDRSLPIPLWVYESQIKLRYPEQFSAFEYRPPGSSLYP---GQQQNASESPEHWALSEPRIAKTPRDQSAPPVERGEW---------GPSMTWTRWCVSGVLGETLFPDESDTTDFPKIEQAAIGKLSEFVFHLDLSDLLFSRVSGRCGLPCE-EATALESEVDFGLVHFALQALETRASETISLLQPAIANLPKLPSGGLKARFDPKKEAPSAEGYGLSDICFLEMLVVATKLDRAYLDQLISEARTSSVIGHIASAGADLSVAKSLQIRSASGSPGLTSSGIAGHELSEKDEMRTGHFLGGFLVGHEGAFLPEELLHALPPMPRKQASIPSRKESMAKKVKAIHALERQIMKRYVSVKGGDWSAASYD--SPNHMSDSIGHDYIAPLGITLIVFILSLIKMEKTPATQRIVKCKLLPAFDVVMFEQTITD-------------FTGVQF-NLEWSQTRKGFQQVEEKTTYYMP--------------QMVSESLRTWPEYTIAKSLLLMPRESALLLADLVLPLLHVRVGQGLFPSQSGAPLLFSVLLQTRTLTVEKVSTAIRRPSGIRTTSSENMNRGIMSHIHSCLVLVKDKQAKLVSDRIPGGSVHDGERRLQGRDLEMAKRDQVRTPQTCRMATIVKWSDEDLESTTS-EPSKLVYKALRMVRSESLSRKVMSSERSEKVGKERRRKEGLGGKEIYATARPFIRVGRLNDAIPYLHVILIDSRTTPLYDGEKGEIGESTRRTPILPTLFYSYERAAQKRKPLRSSFQGSDPFFEWVAKDSGNKPCETLITSPFREVSSKDTAKVVKFWTFHDIKDDVDQVTELLHSYRVLAIRCPSELDGQSHGKPDK--LAMTEETKKTATPNSYDQLLTFKEVDVRSGKITSHSYYIMEKYTTREHPLITVIYLAVSYSKVDQSRSESSLPAK-PNILIR-LTVIQQQKKPYRLLFLAAPSVLTYKGLPFGAYSAHGIGKCLQTQLIV-MARFVVWAHGRSHEPYQGLRVKARDSCDGAIHIWEERLNAPRSDLVSVTGARRHRELIHDAERQKVLMHSLGTWLTTSASADGEPGTGECYPYKSCASSDESSTGGHLDVGFEACVQFECHSPKIGDVCGVCGSSCDHEQVYPKGDRICDCQCDTEGSMLSLVMVSSKESLRTPITKDSPKDERGSAERGSYSHKDSQRGEIVGQPIDIDQYEGTSATPWETDMGQQREGKDQHERSKTETSWPQFAAASSYDKSLRHEKHITMSHLHDETLFWIRLILHNGVKQMFLRRRPRSYIPEVIQSRLTVYRRD-------------------------------------------------------------------------------------------------FIASHVPCIFLTVYWQWECGYETALYIGFRLWDAADGLSVSLAFHVSFMQLQYRADAKSHMAVAPVDTLRQRMLLQVFPYRPKKVQVPGIFKKPVGRPMDWVGQPP------MQLILSLITLQAVPASTKLSSIPIFALPLSVDGDKKSYAASITPSTYHGPSELVGGVGLQVDQWGSGEAFVSDTD-----------LKGPSKPPFHGKIVIAPVAKGIAVRAGDCDGKVKKTASEPASDAMYHATHLSPYHETTVLVGIQTPCISRQLSIDGAQCGSAIAKDISLRFSTLHDGISTIVHGRIDLGGTTVVYLQKETITQLISEHRQRVIGYPLKSVVKRDTRKKKRRKREYLPIMCCSAYALVSKHSICFIFVPTDQESRLLLQAEGDQCHIRCCQEKF-LL----ITCLVWEEYTSCHFEEMLDFGLVSPCKYLDEFLWENSEHILPLAKPSDFCDAIEIKLPDDVAE-KRAEVGD-EQQPPDEQRPYSHHHQDKFWHVGICLPCDLKHKSIE---SLELFSTADLVRLHLAIEGVLAQAHYKLKGSQHTAADDGVYDMYRFNRPAMKQFLKIDEVRPLIGGKRAIELVCEGLETVKQELQESSIRLFIGVRYQPMYLLDLNLQHRESTIKRHAQDMGRTLMKDLYGRYTFADEHMLKIRKSLIAMSDPVPSLGKVQSGARVQGMSEGRTRLDS----DEPWNSS-SS-K----METTVPRSTQQGDLMIDSSELRGEALEYDGQ------ISRVLKGYAHPQYLASIVHKYWASISGRLRLIVGSFVKRLALSTVVFLDSLKRHSDTITSMSINFSDTQAFLGDEEKEDDDDISERNLDYTFPQKDRELCATSLGLCRFFTGGPSSSLYLGSYYSPSIQVEPFDSHTCKRCRKCPSIYVMG-APTVLRF-D--K--NEVFSRSDSFVSEGYSRFSPVVIVIAPLAVFWSYLELEVLVCYCWLIMEIHLELYMFILRDTWPMYRGISEVFFFVLSIFQLDGSTRSKLEKAYHRSGEVARIKKRGSVLLRLPQIIAVALST---------------------------------------------------------------------------------------ADKSDGERPIPIDTKFSMDPLEDILGKLRFERKNFPACKFTIIPWMLYPGKEIRARMKIRMLQYDHGVLQLAVTTLIYEHAELGKSKKASTRMEDDDFVHSRASSLSMFGSCGESDIMEDFTAITRSLLTDVQPHEIKWIPFEVATPAGPISLEPALHAEFAPR---KVAGIACGLGDIKSQTGWDPSTGRPLNSPPKKHLKKERESLTWEVFSCVAIIEGSCDLGFAKGQQS-RLYSTFTRIAGPLLSDVSPLTFEVAVNQDNCLPPAETTQEYSTTVIVMLIVPSIL--------AWRVKKVALGLLAFLETAYPLSKFIMEDSTGAGQLEEKVTVFKLKDPCGLPDDKHQTVDTGTFYDAGVKVKWPQHIQANQDGFELGAPIPSYQYSALRSEDSLPWELVADTMKSQYLELLPLHIKSKEIIQMNPIDHGGNCEAELGVLDTRVPLSFIYFVDIHDAEHKFFLALEELMTRSPGLWGLSFSAVPPCTAVTPEAPTTDGPEPQQREHQLWSIVDLAVVSLATIAFTARML--IDRWVSRSEFSRWPMLL-LPSPSTAARAPFFAQSAEQSQHHQSQVQPPIHSVVSFTLSQWVLALQQQPRDTLILMVSFLEGIFDSVSRTYRMGPWVVDEWLVGSRCSKRN--------------------------------------------------------------------------------------------------------------------------------------------------------------------------------------------------------------------------FVGTHGQLKTPGTVEWAITVGGLSRPRLPLVRSMSPESGTDYECRG---GSWVVFYLSFSRGTGDHLWLAIRFILGSRAFALIALVGVISGPGHSSYWVGTKDCCRE---GRPKKDLGYHKDAVAAEELPLAKELG-PSVSQIKIEGAGEEFPVDALEPLLIAWTRQFRKITSPTEVKGSVPGVGLISIYRFFIRLSPIEIPKSLDTGQSVVSLSWSQVKLESAEEAHSFLDELGVDQGDLPYGFSKGKFASGAAFKQLRASSSSGALTYSSAKETE-LGEMITQSGRLFGAPDKMCRDSRHRFAKYQVSVKQERTKEG-KYRYVACACIKTTYSAWPAR-----------------------------------------------------LGSS-SIPEK--EKIS-------AIGNARSSHFDA-LRPDTRRERRHAKPSKGIV-RAVQLRSPD-NRSQI-KEKMLP-LSTPPTEHSAAELS-SLRDEVMHV-MSFQFWDW-------------STQTQPPAMLYPPLHHGWHECGIKSFSEYMPAGDSDVLASKAKVDAGSIPGSSATGTRQVPCFELGRRFSAPYPPAYGVRAKCIFPIHAHEENDTAVEVISKRLKSCLAEHSLELSRHKEAVEEPLQDLDLEGYDQRIRKADSKGTSDKRFIKKHKEQFGMIRDKRIDRIHLMRTLYGDFAVE-TPNSSVGDKCNKILEIQESCLSSSISSPDDPFVLESINKYLLWSLFFCLIDYPVRKKVLPQDELEEIMLEEPNIHECTQSELVIEQSSGICRVKISSAKD--IQTKSPRRVKISLLLLDGALLALCASELEEHFQYQMGREVRAMAQISERLKAVAQASYRIKFGVVLKKAEGELIELKYQAQNYTSISIGQGLKQYLLDVEVETDRLRKEAMSYPPAPPYTPAPQSSSYYGPAPQVHREHVYTATP-RKNSDASGPARDSSILGKIGLGTNKCKLMELKREKAI-E-QYDSWELVL-GSSM-RSGDRCFHWKHH--RHT-EAHCSDYIFYHDG-TA-PQF-------LAEAFVTFVGAAPADADCCADAYGLSLFLLMGGNVHPYKKIPTYGTLRVSFTVKDMVLPEGEPSF-NTLLYTKKAR------------GWSNANVTKFAASSVTK-------PASYARLRR-MTAIQRRDMVIMSS-EV-QSPS--A-SD--CYYSFAPRQERQHAPLVSTTSDRQWLMSDDEWRGPLRTYLGGDDIIFPFTIRVLFSKVEEIHEGPIADVDYRCDDQLSIPHKPSKFFEATLRVKIWLQKVGSIFTGDAIHAPDILSRKKDEASFKDEGAVKLTSVMVKLAEVFKAYIVTIRIRHDAARMSTSIETCYTGIVQKSSGVTDPPSVGPRRGGWGTCKQKAKAGSADKMSLAPDTVEKAAIETSDGLEVARIIGDIQGVTASVLLIISDVKQILKIMAAIMDDVEVGHLASVISR--------------------------ARCCDWKEKEVIAVQLESEIRIRFTQLYTTAMLAYYLIDIFCLQSVMEGHRDGPD-MQSDADITGKVTD-DYARQMALQEKRGFKQTQGTK-ISMHH-PSTLICGKDQ-DIFWSVYSY-EPYEDNIECREFADQQLAL-ARAAQKRPGPR-DMMHSSGSGVVLGSSVTETGSFWNGQFGVHPEEFPAASVIRLKDAKQIN-IRYRHLSVQDLVVLTSLTYKLRSLMIAKLQDILLAGQALKWSASDCVVVPFGMLGVFSVTFYEPLFIALVLSGEVYSSQAFWTYGWLLLDVNRAFWLPYPCAAHIDHECPETASRFCVCPAVECLHGVDEARRTGLFEHQSPQSFQNHIAGSWKPSKAKKKIKTIGYDAHNFLQSSRESLHTMDLEPDIFDIQSYYNSFLGEAIMDPVDYVVSIHLLR-AATSLCSHASDDDSQRKEHTNMESIHSSVSPTPGQGLSELESSIESWEDTIVCKRTAVIYLPDVEKAMKRGSDGGFRKRGKHKA-VKRLELGVDFQEDSSSSFENDSDLPQSRRPVAASLSSSKKAISQWLLVGECSSVKVAQMHAERVEPAEHQLVAGKLLMSLIEQLHLKPDFRGKHTK-ESVDRPLAVVAKFLARLAPS-------IEERKCVILTLREGTWK----------AQQ------KDQSETDKQKHDNPLESILVKKLERF-DSLLSSSSAWTEAPSE-DQLDECSFLSSSVGVWVRSLKITVLRRDGATPVITSDFLKIKYGSNQSYVRPNAIIHKLECDTPSEISDDLQSDFAPPFFHFVKLMFLGNPAVYSPVVGRRTM----------EDIERKVGDEVDKEMDLKNSKDIKSSEICSKHKLWTKVEISILVAWLKMMLCRELYYTFFYVKHSEQRYVIALTKKAYRMTALIPEYALKTFHGYYSLQTSRPKKEAVAATLPSATSMEHSLTIPADLLGHEHILPIKKAVALVLKRRRASMRALSTARALSGEDLDQELPGVAKGRADDWSHKDWDIWEATGLTGVGMLMQDLAGSKTWTFSDVSQTVLDQKALSEGIKHVLK-GEDDDSSKVSQGLNQAESFGEQSGELTRMGAQASRKSLYMPYAEMVHDLDKKTT--ISELGLIGLLETEAGISASKM-PVATPSDSSYRLTDLPSAAMG-PFLEEMMAAII-AVCLVLSGEAQQEPRAKLLLFSSDYWGHLSWKYNVVSTIQHSPEYHYVSGLPSIDLEHTVRGAKYSWLEPGGQAVGFDDRPGPGSYW------------------------------------------------------------------------------------------------------------------------------------------------------------------------------------------------------------------------------------------------------------------------------------------------------------------------------------------------------------------------------------------------------------------------------------FSFASSQRKSLSSIDVLCVYRYEGLSGISPDSAVSSRDTHKELFIGSVAPHTSEHELKCKASEVEDSDVTFQSRRSFSSSARVLFEFHRYPECCMHLVLAATITDTTHWFSLALPGFAPSNE-----------------------------------------------------------KRYGEQGVDGDTAKQAVAAVPIVEKEKNYLIKPLYCMTQTDDIPFEQPLLIIDQPKMYIAISLKRTPAHLYSIVFYEASGITCIAGEMGHSDKGEWAKLTVGAEILYTYVVKEKIELAFKEEYLLLYRKDIDLADVDAWDA-RQDQAASHELVFDTDFLVSKRGTDGAGEVVFRHYSFTLVSYAFVVVCMGFILAFAAGRACVLFHGWMISVLMTIPSRYQEPLSTAK-S-SPSVDRKQINELLHQHAQRFSLVSSFSRIKAKSGCKSAGSQEKLAFVVESIAGVKMDIQFTSSGTFQKGPVLSDWLLHSRICKKSAVTFWEEYWSLPKNHKIKVETFVAPYLTFSLLDTLC-QCLYEATEILEAAQLYDLELMIVLMDPATLSFEELIAGEVVLLRII---------------------------------------------------------------------------------------------------------SDVIAGKRPFSDEHGPVRHKYELPKCASTRGVGLRPPDFSWKRPDSDELEEEEYYGVHKNKGQTAGRKWVRLGWQRAGFGFLHAEEMEPSIYI--PSPYPYSSLFRSHY-HH--KAWHHLRSMTKMKCR----P--T-LVK-EV-LGNQLCRLVVVAPVDVALKVPSEWSSIVLSTQLLVASPFHQLPYLFAQGVDAFIGGQFSGMVFEIELGQSGHKKDPACYGGFVSPVPCMSAYLFGVEMRRLIVTQCRVSEILTNNYVRAPHYDSILKGEMAEQTLCSTDSRRPHPRGYRLALIVREAWDVLPGCGCILHSDKGPRYRVI------SSHWRGPALSPFLQEQRYSALAMSPFRKTGKADDLTHTERIESQSYGVRGRIITLQFVESFNKLVYCVGKHALIHVSRKFMSIFRTTKPAAGDAQVVCTEKYLLAYLVLSGGPRSGGLISGYKSHLVQWPGVYGDGGWSYLELLFVTIDVDVSGAWIPILGFSVVHFGIIMAGHFPIVTTSCLSEGVCSSLGLSSCVCAIESASLSFIFGLGQLIVATLVLWEMARELILKQMTHFIVGFSASPRRGLYLGWLVVSLLLAEASMRSLDEVRSMDPSAAKYFDDEQMGIIGETSVESELRDRVVGPPLQISSDRLDTQVSCGSLMGTFPLDETILARG-----LTDRLLAKHSAVCKNRMIDVDEVQDEAATIRLAKRLGKVDP-HCGHSPCKPSEQEPKSAITPQKSRSPSS-QRLDQILKECDLASEFYSDLITDLDGISSALKEQRSCSPFTCRESEALEALQCESIGMLTESSQAFSS-SQC-VLPVEDTDSCSVTSNMLGDGETESIFTMVEIAHARLH--------------EASILEHPWEWYSSLISIPFRGPSEEKGRRQDKRKEIRALSRRTDESEGFRGE-NVASEQAQIRKRADQQVSRSSSSAKTCETVLEIPQQALFAGLSPQYELVVWMFCVLPRYLQLLRTASFVRKHSGKAQQKAPFQRLQTLLLREATQRLSARLRPTDDLSKCGYVVRETLILMSVLRRYHRAAEITIKASDKDSTCTADGIVKMALV-----------SALTREIEIVDEVDHPLSSTSRTEAVTTSPPVTMQEHQG---GLSKQTYCTFMQSWSEKEKRFRRRG-MSQ---GSCMGVVKEIDIVRFLCVPLLPAALLKSADISAAHLRSIELVVDLLCSALLIME---LTSVPCSGSCHT------------------------------------------AAKIKVSAWILFGLAISYDDIPEGKGMEGSQEGGCGSAAMLFFAIVYLDVAVEISLRIPYYKLDFK-------------------MVFIVSWIVGRKASKQLIKIVSKKGMAVLPEVDSLIGSSGGASISFEISTLKPDSVPQFSKPGEIIIAEDFLGKDVQVEGIQLNLPPNWAIAYQFGTLDCFSMVGEDKIMNETQNKLLGMEYTVKSVLPSYYELKMAQEKDLGILDWHELHEVLKVPKFEAGVIRLVRSSVFPWQHYRAILKPSKKKKIIDLAVDEPARDLTRKSCSAFKRSDLGMKVVLLLRLFGASTHRLGMDF-----LGPRWYIHIDLIMSNDLSGTAPEWGLVRDTRKSSVEVQSTHISPSPPSDELSPDLTERYKDGMLSVKA-GKFDRKRQRYFTRDVCVLEWGFPQKKTDRVSTLVSLEFEHGARSLEADEMMMQPPQIPTEPFHPKLITQVFKSADAPEKKKDSAYGISGLSSMALKYSVLSEYDGTVLMWWMAPPQPLYEESESAKHSESSPPDSKSLSWAESGIESVREKKRFSLGVLHTRVIKMFQGESVQWSDSFKVRDWVFTKRFHSSPPSSFGDGRDDPKVDDKIDAFTKSVHVKIWAPRTEYRKFSKISQLGVKMGPSLDFLQPIS-SSSADIKPSSLTSFSAMGSDCSICLYACYKLEPHSRGPDSLRYVSLVEVTGKIQDIDIDALDLKFDAYTFDASRIADSKVDMYIGSHLKLR----------------------------------------------------------------------------------------------------------------------TLFKRLFRVSVIFIPNDSRRRNPGLGYDPFWDFIDALYDVKELGSHDSWGCVIAELVLFPIYSALFPVPMTLDYRAYHLKQDVSEAKGSLLFRESTTLLAEAVFCGNSMEISIMEKTLELYAECVAGTMRFFDEATREGFAGGRVGFTSPVHDHFQYKSSEVFPPDASVLIEECLISILIILSNMILIVRGLLPISEYKKCARFERAGFVSQHRCIGCESSKGKLESVTSPLLTELLEAGVFAPFAGKLPSISSVLIYKIVN---ILSYRASSSDAPRIDRM-RENRARLTGVFGSMQVEVRTEAVCLYGGASAGKCGQDGD-----GTSTPAHQAFWWPIFTGLLKDKILIYTFYWDFGYLKRHDRTYCPYDGITTGAPKL--------------VVAAQPSHTDLDEKAAMLQVERPCVETLFEREGSQEEGVKKRMDLQMDQALKEDKSYKSSLEDKEGLELLERVPKEDPKSISVQSFAGYPEFLESIVQ----ASKVDRTSSHDSLLRERQLDLSRQAAFDSTEVAERQKEIIK--APERVSTDGVTIYGDTKIFLQVAVDEDLALATAVAKELEASHLFYLDSTESKADLYADSIGTECISLKLTECSQYSTTIMVVGSLLWCEDPSAL-S-----PSTPLKCSQYSFAHCTPH------HRDSGIEDEF-DLNAESHLKNPPTSGMMCAISLRGRRQAKLESSETSSHVFHPFGVLGSISPSLAEVSHVKQGLAGILRSETLASAREH---ELETAAMRHRFRALDRMSTKLDVM----VRGALMIFHFGLSDISKHFSRVKVDKLLAKLKPIFSFQVYLDERARGKSQPHC-EHHPFLHDNSEARDGSASSQI-GNLLVLKLVIYLPD--MGQWSSKSIAYLLPYFMGLGEGPITTSPAKMAPLGEMELDETSTDSAKKAQAGGSC--MINIKIELLLMHGGASQ-MLSQQSRQMQVKEMEAVFEWQVLENDCE-RE-CSAWSN-F--ARRSSPIKNA-QNAL-A-CNAQGRLKVEAKLRR-AVPKIMSIKTVW-EVMPRQSSSSHV-ECQYSPRRAPTALQETGRRQSGDPY------SVVCARELKGKRLVLGLAEAITLGLDSCLLPHLEFSLVPILVETVKSEIDQYLSKKLLLAQEIGRSEKLLVASSTL-----F-EPDSF-PCLEIDGPVQIPS-S-MASSSRGVCSGELSRCKRYADGEQCSLDVVKRKLDREGFAQTESSADSAELGKSREIKSPRGSGTLKNIAKRAPDCCQQAAEALTEQIKGLNCLDNAQE-VTGNQMESEKDKVVKHDLPNCSLHLIRETHWELQKARSEWAKFEAEDRSK-AAFHQSITWTYSYEHGESASDEYYPHLTELYQNAPRSVAVKSFSGKEFPETAAWVDRHSVKKFMSQPKRKKQSFLHWDLIKRMGSGYPGLQESIQRDVHALTCTPSGQSSLGLGSYTVRQRSGSRGMSRGSNSPHTMEMPQDAQFAPPSQQPQTAIQRQAMAPPISAS-QKQRGARQPPVQKGQSLTETQPSPHQLTKMQ--LPSQSIVQHSDDTTTDSDKSPVSSPGQPSSPSLYQESASTQRV
>CER.Bauhinia.A
QHYKLGNETSSDLYMRFGLIPGWVEAGGGGSRIIFATEVYVTQFLACWLKAGCRIAVRSDFPYYVSAAIQKRRALVK------IEQDFSVSKHVKEQAKTSSSAELSSKRTWCNRKMFMMHWYAAVITLLPLKTTAMRLSITMYLGHNDVLGFSLLWGGIMIRVVAGEFSILLHVIYGETGIRIEEEVCLLVSCPFSQLTIARRSGPSGPTTAVRGTIPGGLAKTPAHDGNTDPCVCGALRLSLKTEALKYVVIFRDKLVREGKLTAAMGYQLFPGDIDVLEVGLAPIGFKLPGDFRWYPRKRYVDSTPVDSSDLHKKFPALKGIVDDKQVPI------------------------------------------------------------------------------------------------------------------------------------------------------LSLWLPMRDIYVELGRIETRPKVDKVDVMEGDLDIVWRLEVASLPVSTESVVYFFNSKQAQTMAAALASKLEMVYSALLIERYILYPLPIGTDALERLHSAQVRPFPRTSGDFRHVDIAGLYRRYGSLFLSAADAQITIETLLVSLRGRGHESVLIYPYGLLLFIDWGASEKIELYVTNGVMIRAMKIIFLILTVAVMRGMFIPFLSIAK--------------------------------VHCLTFPPLWHNNWAQKVKLSTTILSPVQKRLGRRLVSQHLPDQEEMQDEEEGGEPEYPTGLFAVYYGVDIPVIPIGVCGGCMVCFWPGIKKGELVPSIQLTATPWRLFESPSMIPKESVVDGTSFVPKEVLFPEREVMPMAVRADFPVLSAKSLDRLHKRKHEGLSFKIVHMQCIKVLIEGIMRLGLAFIHLPSALFESFAAKQAVVGASVQKSKCSPYCAHPLKADLKVSSIPFSIGLYVGLSDVWGWDRLKWDSFSQQCGSGTVKLLRPGDCPLLRSSEGLWGYDITYRDITPQYGGYQVLPEYGGFPLPSPIQPYALVGSPDPAPTISYQSGEEPYDPHLMPLPYVPDAPLVVGSELSSSSGTSQNVSHDRESVNSQFSGELLVVG-LKKPAALSLMAKSSMVMMPFVSVNSGFAPSLVPKSKVKKPLCTKDDQDKEAERAPEGAGFRRDASEQERRLLGYMGVAA-ERCQAAELQKTYFSDVISSKELTIKDKIPAECATESSTSYSEYLIHLKSAAKYCSVSGMKKLS-DPQVDTETLTFPLTPSIEVLFST-RPWYLASPDVVGQDYLCSGNRLGGCLSEKCLAYTATPLPSDLFLLLSSRLGGVVSVAELDEDEDSDLEIEGVDDAPFGCERLDRVKTQTAKRFRLHVLPCDALEIDRKAIGYHEVGVHTGDAQGVHIKLRALRGGQMYGVPIRKGLLD------------------------LIRGVLR--LSCKRSTTIFPLYKDLRCTLLVPCTFLSLLTHLLFPREVGSTLFPLLCIGLLGSTILPLLMTLLYGSLLTQPDFPDEIGTLVRVWVLARALFPWQDSVLLGGKLGESDFPLLSPDSGIDAYRVFVKRIWFFIETKVIKIDERALHLTKESLGWKASDIVLGDKTKIGELSFLGDEKTGIDEVHLSVEQKLYDANHTGFDDSLLAAAKIRSQFSGPWLTTLDQPFEKSSHAKYIYTLTGIYSQKIHNVTMLGDIIRIQGDSDQPFQQTLGPAFDDSTQHPTQTPHSKEKERPAKGEAQEGRQHRKMRCGLYQLAFMLEASSTT-TLI-SNVQYCEPLVFADYESENHGGEYEVGQLCLPWFYGGHHGHPSHIDIKLFIIDDAPDDIAGEDSWDAPAEVYHDIEYKPGTILKYWTKESGVYIAIEQGIFRGRTSEESRE---------------------------------------------------------------------------------------------------------------------------------------VLDLINIEICSKHESFATHMAEPKQKTDDVLQVGSDSAQADETGKELLPKFSTPLGKDTKWHQLAIKTSYRKRDGRFSPPPPWLPHSDPPFITSRLEVILGSLRNNKKDVLCYFDVETLVCQCRGTHFCPPPQVIQKFGPYTGTIGGDTPAAIGQPMRWGELFGEGEDQSLDQSLYDPYAPKTWHRQGDKHLTVAADVSLDGWSTHFHKELYEITMREKILMRKLEFSEKGLPMESIDEYLMLSELEPMLQKVPHLQQRWTDRFGVQRKTQYCIRVIDELAIDLDDVAPTAAFEVGHHDVLFANTCIVDSVVITDVVHDDTDELSPKTEKQVQVPYV-PAEVA-EKKITLEQTPRPPHLESPVPPSGSPPQLWSSPG--P-P-P-YFP-PPAPPPTPFPP-SPSPPGPFPPAPHPLPPPPGPGPGAPPAPRPTSLVQEHIDEAASKKHRIVSADDECEKDKFKEVIQKVEKMYQGFLDSMKKLDEILQGKAPFKVVLGLGRQLLHQKKEVSSSASSTIDDGVVGYLMAKKGHAL--PAESEFEIKSHKKVIDQFILDMKDKDRAEKLHVREVMTREFPAITQKAMIPQARVDSLSIGLTGSWLSRVEAGKSGDKYLEVYGVKCSSGPTRVFFSIPDSDSAPLKLNKPEVALKAEYERCFSAQVVDLKELELTLPKDDWPFMTLVLAPLPGSRGRTLKSRSGTTSTK-VSRSTPTTPSSKSVPGVWMLLPSRTSTRSRLSVSSGERPKLASRKADIPPYGRSASVDDSHVSLTSFVILTLGIIALGRAGSLFYGAFQYAACSWTIGLNDGKILTEIVAFVVYNYPAAVIMDILSVLVPFGFIYGIHFSILSLMRQPVRDLPTN-CLSLGIFPDTGAIKYSWKSYTPTLQELKILIRIAQKLRWVLEDLGDLSWCVLEPLSKIGLLGELF--------WQSIVLFASDAFVRSAGITGVKSTQSASYALLIGSGLVKLEIDKSALKMRTHIETFGHEDMGLHVTFYAG-NKPPDLSYGWLIDSLECPTTESVPESMCDRVISSELREEMLMKSKSGSEKTIVSIYYTPKPKRQAEPASLASTKDPPIMTRAKMMAHVEQNQTGSTGHGKGMPLSTSITESEKGHVEVIIDFDASDSLESVDGKGTISLGTKVYAALLSAILLSQYEPKYAHDQPDMKPSSARSFSPDGTSTSACHPGPTGMDQTFSGWQSQFAQPQSHPSQGALSRHLSGPSSGTFRHAKDLRIYLDGLDVIGFGKVYGISDPTGFIGSSSE--GDPASLLSSSGLTSSSSSYYFGSDSPALKSLKFRGDDSRTEVSSFEFGSKVEVSDRSKKSSVEPASQPFRPLISFISPLTSKSAGPVQEGDGLAEARVGRVDQRDQERRRIEATGEAVEAVARA--EAARRRAAMDFSPAVFTGMSDIPFGRLRAADRREEAGLYEPDAATPQQADAEPNEPEGRLWVSDARSLHGTSTFEQLGTGICEQLLVLKHFCSFDEGKLQLGLSECLGASGLEMSSLVFLGLIIRKTRPIVQLPQPKAATSISTLVPDELEGIKKLSPGKRDLDHLVKDKESEFSDEADADIGSTGKWGGRETSSCCVGGEIQQELQTLL-SSRLFRDCETVASKVHDLLPSKGAIIIVEEARAYEKEETKWHAGVLPELLLQFDSILQSQGKMQFRQNMIPLQLTPMPLSLAAVISPMGVFTNSEMGYLSLAQQSVPAAKLDITSTDSHDFEAFLMCSLSLTFLRHILDIGSGSTNAADVKADAESATKKGIVEYEKQLAMAFPMVSTSYARFVPFVLQERKTVHSSTLAVPPDLSQSYSAVELHGELFDWPRCRAPCDWVSKKGPCMCYSSIPLKPRPIQIPQDILGKPYPASVVLAELTAAFISVGVLGTLRQRVFLFPVPILHGGGVFLKTLAFYKIVSTRSAMMFFLAAIAKDLGSLARVTIYYPLPAEWEASLATMKRLGKKIIEAHSSMFKKISVKLSSSSLVSSIFKSSILVEVVVYDQYRHTPLDLEQDIESASHVGEGKGLTIKLRDLPRSACKSMEESASVILLRTLALVLLAQERHQGSSVTGEDITQGYSLDAASCQSYAMSSFSLKIPVSTSGGGPTSLSLASITVDISPGVGQAMEHDWQGGKVHWSSKAVVKSFVHAFFSGEELSRESDVLSLTLKTCTSISGISEEIKVSLHISVDLSSQVETAKDQEPEIRTFQSIAVASTSTPTPPVVT-CGALGDQYHFKSGVGAPPPSSLSF-TSPISQDALQLSRQERRWERCQEPEIYWQRCHITLAGLPASKLVTGVSSPRVSFELEDKSSVVPQS-AGIILSDEVTSLMPICFESGDTRQESPISIGTI--FSCNEMKTSNVHNCRESQMSRSSWRDSFSRLEKD--MTL-SDG-EVEGDPA--AVYSDRIKLSGAVHIVSESVFFEWFPDFLNDMEAETLED-HSRFTEASLRFDGPSLDTRFEKIDELEAHLAKEDGSGDATGSSTACAVDEHLCDAPSPGGLISGFFVLRIILLRMLSSTEGQKSSASETFCKLIGSLVFALQSVIEGLLVLLDILGSSSAAIGSPLLHSMLIFEELEKRSTDKPKKEWLMTVLAIPKTSMVGTGSLPYPPAAFKIILVGGADAYPWDNTILLGTTLPPLGISLRMSLSLSILGLDFPIGGPPNGPSKGASGFKSEPTEQIFAPHEKATKAASLFRDADSDVLTYGVKDSKSARLSHAVLLPLGEGKSMSFPSAHLDGKFAPRELQKTSDDEGAEAKTAVCVQRPDHSEISQYVVCAAILKEVSLGGDERKLPTLTGSGFGEEDDTMWLSERTAELGNLVSPPCPPSEGFGHPIHSEVCVGDLIDGPAARLRIRTPFWDTTAQTVVLKRQWLIDRELLDPVEMSDGEQGDFSREPLTPSRISDPEESPRFVAEGEMRRLALLGRPISID------------------------------------------------------------------------------------------------------MLIRPPSACGSIPEDPISTALDTVLKITELLIELAPVAVSLALVDEDLFKIQLREHLSTSPQIRLGCPQCGGYSPGAEIMKMIAAIVHHGRHTDFICDATSHLDDTFVRYDEGTRDKHEWGGAAALSSARCSR-KGAFPGKSVTCAADCDTRDKPSVKKPELCIRGAVGGERSIVPLKRVDIDVPLMCTAHLVIVIVQFSFMDTLEGFMFKHDTSLDIEVDAALLSR-VAYAVIKDEFVTVGGFERRPRSSKPIRAESSTSDLSFHAAKRSYWTVPMEADMLELYPSSEALVREGLSTIRVQSSHSLERKNTAVPAPLELGSDDDVSAQFHSFKEDDP--HDRAKSRGGLLRFALMIEFCYRLLASLASQTLGQFSDICYGVGAAKLLRDIDGEKVGSKKLVTKLGPSSPGRSGSSSEKKPVRRVAGKRGQKPAIKKPELCIKGAVGPTMLGAAVMVLQSLQLKPFLMKPDALAVVAKAPDVTETGADVGNAVGIDINAAALARSGPSGTMRSSSFSHPPARCAPLLDQASTSLRDGRAQSAVALSILAPGGGGKAEYEPQRVVEFMIVMALMTGQRLCQAQCVGFIREIRQVIYNVGEVLIWGKGGTWPFQDSCGDSGRFYKQWTYIPAIADCIHQIGRRPEIDEHLFPIARGLLRKRGPIVVCQIYVGAFFGTQDALPISDLRPLNDAPAPCWSEKSVCSTVLYSKFEDIEQLLPAKLGCQGSSGGGGFSMSKELDQSADEGKKSDVFPTGFWFAKSKPSVREDVFAYIVFEQKHQPKTGRLVFEYIDDESESSAPDHPQSRELISYAQAPSRLDQHAGIVGMTQIPVTLRLSTTQRRDGRTFDVCQQKSVDEVYTLVSQGTSGGSLISGGLPVDPLVLIHDYEAIKIPFNLPVKPRRLGTILRITWVPSTPSLLIVLHAHTLLSTATIAQFLERQVLLFIQYVQLHLSLGSILTSPPIEPQSAQTIGGLYKTGLRSGS-NPSESPSGASSFGYYRAPSIRSSRPNPTQPKPTPTPPPFVAQSSKISHTPLVDWSLECPRPEPIRREGGEMELGLRVFVYARTSSKVRRATVTTVIAAMDQVRKMLSGRYVSLAIRLTGEFILVGRSRALQDSHFLQKERPSGPTDHQQSITPAVLALVEVRSSIP--SLSPQLDV-EAHSYSLAYIKKAIIQPPKGPPLSLPPTSSSPPPTHVRDKAKSVKQMGITIQDQLTSDLLKKKSKEAPRLDLQAKLAGTKDLGTFIGSQEKVSVGVVTVQDFFEKEFVHKPMFQVDGFSVKSSQAFRCLSPTLDKTQKIKLAEERQKSGEDLQVEAHSPVRTAGVPMSVDARSAWAMAAESRPAIEETSLAAVVGKIKVIGEKVDPHLKLDHYDSALKMTADFVSLKRAIKEEPILGFSIRISEQGIDEYAVVVSMVLGADAHTVPCAIAQLDLPSQPFELSAISASSILQAMALSTFARSPSIIEGFSISPRLQDLLNDLLQAVSLGKKEKVQNESGHVQQMTSPKDGPKERKCSQVKSRVKGRQHRGIEHQHKSKLEWGIVPVEFDLLEIADELQGSMFQT-VSDILQYAEDKEACAEFLEDIVIVIVALVSAFSERDAYDLFRHSDKKKVTILGEIALTRFLGGSYAREDSDLQDGTAVEIDSKLGDEKIPKVECSRPRKMMTSLHEEGYHFRDVDFRVGQTRVEIDEVDVVHNQLDVGSTRECDIAAADQSLGPPAAKDLRSVPGGQTKADIFFELSRIRTCGTSRDAESVLTIGIPTDGRHGSGNQGYLTNRYIFKLIRTKDLNLTYQVSLEAMRPLQSVAPKQEWFSITTQQYEHRERDSGGIGPVNWMGTAGHIEARGLALRDVAYKAVDPIDSSDARHLDPKKRANRRPQDYLLKPARHLKTTSRKVADKKDRRLHLQFSRPSHSDKATSTILLVVVESEEDRVHADLSLYYVLYYMSDIEQDKQEDYKDLIRAALPFASRVKQVFLILSANDTPFLSCLTKRIGVQEHFKEDFDSLEPAADALSALKTQILPMEEVKSLILGSQYTSPVLTTNKFKYVGELADSGMSYNHMILMEWTPQGKDSTMQDRKFKGRLAAVKLEVKIQLFPYPFTIFTLFIVGVFPRREGDSRFQMQLVPFDACCYLSYQFKIFASSISTLVGGPLMALTAAGYGAEGRKGMPLEWRADARWEKQGGIFPVDLVTDLKCPFEPAWSSGKSFRIRGCQDDIADRAYCDMSFAAMLSISLLVTAIVPCDSKSDEIQAVVLPNADNTSRSRGYVFYPKSIYDQYVEKGAQTPVSGGDSMDVEVEDWQGYARRPTKPSAARESMAGLDHKNYGSEHCRPSGIFRAIMPPLRYGKTHVVYERLMVVIASGSYSASLDASIGGLKALGPLSIDEKDSSFNPLGT-SPFVEHSKVSTLEVRETQIDVSLLDRSLFPWGSACHVTARVKD-FESPVKKKYEMDHKLLEPELAWIVVLSRLAVPGDGSESLLGGQRMAILAHVSQKGQVSGHQYKLRQGKVGVRGRKEKDGEKVQRRETDEVDLLDVPVKFSEAQSADGRLTDELKFREAVIFDDTGDIMIIPAQARIITLIGVDSIKRSCLQHLAAANTGLKFEMLRFVEEDAGLVLIDCYKCLVMGGEIMSGLQSSKSAV--DPESSPGSSRTFLTSTILYRFIVLREMDKRFYEARSLGS-FPRSSA-APVRSPSGQQRQKAQGFAQFPEGQVMQKMQMSELLAASSQQDGQGGATQPLARHMPRQVSSTVHDSAPGGMFEL-PQA--EHLQSGQQ-KVIREQAPVHKVEIDPSEDVTTSAQSDGVLAAAKSSLHDTSLLKEVTIAKDLKLRIQMYRQSALLQLWARYLKDEVEQPELTYGAEATQEAGIEDKHVSGYLSGEKMYKHPWHSFKKEKTISIIADLDQLLELEKWFPDRILERDLSCFYSRDVYYCKLFDSWIQRSLEWYGEAGSLALTDKVRRIVSESDLRIRKDGRELHYHLMKLDWTVREARLGERPPEGARHIEGQDVGPNVTSLSSFDSMEASQWDEPKVAESRLDGDPSQKPAHPIEHWISKIKLDQVKGSDDRVYMMFRKFKDESVVQQKEPPPTHES-QPPVRSRGPPGS-GPGVVTRL-------------------------------------------------------------------------PKLFCSYKSSGITLSLGTLTSSSLVSFSKDEVVFRSGGHKIGSAKVQDRGDHGETTMGLPPGMPKETYSSCLGIRVKLFVAGVPYYCRVHLSLAKEYVHCVFVVVPAMGR-SED-SDPSDSLTAQEMAPKGRTSMAFLFAGSKCIACQKAFDYAADGTAAVSGHWLRQQTSAAPLTVITALAIKPISAQRPGTLDCVTISGNSHVQKWTFIGLGPDFTALFVASQLDHFLPSHQIRGSEKRDPQPRWYGPGKQELCLFRESECFSTPQQSDLLEAHPAPKTFTLVELETFTKKQRKLKIRSFKEEAVHSHFESFQTISRTDQRKQAAMAYELITTIKTEKSIREEMIAPFRPSFSGSTEREDEDRRVEDEETEDPEQIRGKGVSIAVVEHSTVSALTRDSGTYKVRYLDDDTHVVALLLGWEQDLPKSHSTRSQHWMDPRHLSAALALLRSGEEPDVMTFAIESSAEFLKAQEHSAAPIKGYAERKLYSKKLERPTDDASQERITKKITATESVRARELKMKFCAVFKMSHKFQHFTSYHFEEVAHGWIETRIMGHAPALIFFRGIYVASLTSFHSMIPARDLYVRRVVVYDWSRLYAREFALAIWEGVLIVESKSRIIIELLGISSSGEFFERYEGTESVSPARICFRTS-VELFIRYTARFKQKELKSLITLRLLIFLTMSFDPMKLAVSIRGIKLKGQEALVYRMGIVL------------------ETEDEIPSLIHLEIRTKGTPLGPMKMRYTSTYTVHSIPRREDLGVYWPPAWFRVAILIDFMGGKFKGEEGKACGDDPIRSVDDDVDDFSAGIGKLAL-NGSANNEFGGFNFGVIAQQSQQ-YQDASTAKYTGTSQGMQYALSSETHRAQQSYQYVDVSSHSPSLEVIYDFGVQAYGGAGLDSSQVVEGYCPGSKRGDELKHRTKEKATYHPTSLKQGPADDMLPCGVSQMAGWVTLLWEHVESLHRPRELIQILRLALATVEHYPGIHGAHEPVTSAIATVFRSGSRSLVRRGYLEPAPATSEEKEIPSMRFSSSVFPEAQAM--TFIMSSSFPGGMFSTFQMKQCVVYHQVVLAADKPIDSDFTGVAPSVAGFRRTFLSRLRGSGPPSERGSEAAFYTIVRSKTRMADPLWLRLSHSKQSVFGLDIHILHPFGIELSEKFPQTATYKNLS-SLCEGLSYMSNRVGSTTSIIGDGFLVQETEFYVELKYFKEHAVVEELRSTAEIFQSLWCPLSGSLKPHPVAPHGGSLTSSHTILPGHDTLPFQVDEDRESADVSLYVYELHDHCGIAKEPCEFDALDGTALTEEGTRGDFDKDTDARTSKDLSSATATAPVAVTKKERPTLGLHWRASQNIECKMGFKFPLQISYELKLVSAWERPQDFIVLTCVAHCILCSCASQAEVGFSGVSSSRAERFAPIRILSGFFCSVRWAHKVSQGIACRGERYTSDEPRVSEQMSRDYEIGERPTFSEDLYIAPEQTTSQPYILAREEKGRCMSSRSVWILIEGLIFDDRVTIIIQLTLTHGGYCRGKNLFLAGCKAPFFMLSRDSIALAKD----------APEVKGLPLYDSCGHTLMYDTKQLATSAHVVGDHNFLEYEEVNKGTMSVAIGAALSYGRPQIEAMNKKESADEGQIERKFSMGEDKVALFQRLFEIAVIIRIGPPPLTRDGSSRMMRTKCAAQTPGDWSLPSGFPAPGLEEAEEVGTGGGVPVTKSLEEMGFKITGAMEFFVRVEWISWPWRSDSQWVIRIMIMKLIASSGIKTDISQSLMVVKQTLQYVEQSREGRVTDTLPSLDASKVKAAPVSINGYSLQGKLEKQQKKWKLVGTRRSQEFFHSLTLKRATHPRSHDTLTEVVKPPMIDFRAGQEYTAKILVAPHTLKTEFLNRTTSSYELEHKCGAIHRIQDVKASKTVEARSFELHRDEAEEEAQMDKFDYGLTLQFLELGPYGGELLRDGSYHIFFPDRPVSRETKLEVLSSFQSKNPSNFTEALPSTSKSFL-SFGSSCGTDTREMSQFYLDRFCIEPPET--------LTVATAVRPIGLKPGLMGVSHYFVAGWAQFTIHDIDTARGDVEAMSSLIVTKRDILQRDKAEEKTLIIIFTVSGDGQIAPSCADKEEITKD------MPSYGLSYYPSATDTPEDYKYYVTVAKGFTTGGAFDEVIDTVQEEPSGHLSTSDVLASTKITIEHDRSGIPELREREKEKQMHTLVREAIKSPDHLKRLSSDFSETTASPTVELATMDKLEQEESLQLELAQYLKQTLQELQELLGQEKALESLILAVYGIEVEAMRAAEEIKLMAEVQVPEKDDKVAMLGVFAPCCSCDFPVLSKYQRLLLVVSIIIAPALTLYEAYVYPNAWPDAVAAQLREGVTTAGDLLKPSRATVSQTARVHLFRHLFAMSGRQLKLIGVPSSEVTFKCGIKLLLFRDWDAPSGSLYPSAPGSRPAMPVGKFKRDSKSDDPAAMEAGGARLKKKSRGEAIEGTRKRFCEKPEAFYEGMSQSGFLIHDIAGKVKASTSFWECYKYKYGDLIQVQAFLHLEVELPREAVRTILSARSFLSPIPMRRSQQLKSPVGDLMQRFGPECEKLSLEGFTCIVELLEPYAAAVSHWATLVDPTGSSGTETCEEGTDLKDVDALSSQATPLGSPS--PLLDDVQSPTCSTLRELELSAQSPFFRVEISGRRLPKSVEVQPEYLVAKVVISIFGIVYSHEEPLESKRPRGEKDRLEISKLS-PLLMRVEVADEHCHGMC---KLLFKGVGTSITVTPVTTFGIALDYCPYDAQSTSGPTTAVPACCLAKPTRDLDLLGLSIHGEFSHLFNFECWVTEGCITVTGQPTDLVSPGVWASSSKIPSFLLVLSEDSDITFKAHILLRVSIRDLESKIKVVPVFETPVKTGGLIPKTGEMDRRESKKSELGDPEIKERDDTMSLPELSMFDEDDECHDLLEMSGESTDEHPSSGSALDALKSGESGYAAYQATVSSQLYHPSGSSEHAELDSELSESHG-DESEAQMICLKRGDDQCDTSLSLAVSVVSMLSLPLPYLTYPIIPPWEGVVLYHALIVFCSGAGCAQPLDGAGFGPSVSPVGHKAQKVEVGREVIADISIVTMRQEGHYQRHSISRGKRRIKCILG-PQASHEVVILRRTGRGDSDAQDQMAYREEVSGKAKSHEASREEIDNEREREHFFEPGGGTKSSESPIEVPDKLRAAHHGSALISSFPAEGKSLTLELLDDQVRRDVESSSQFFQATALDTHRALMSRSDAEVIVHEGTEDERKIVTTGPSRGVCEKDRVHLFKLYVKMPQQLVHPPLFMEIYLTASLLFGVITKTPRVMVRSTCFDPPTGELRASQLERYKLDFSHVPFRYRNLVVKADKRIVLSRAKFTAFQLAYREEYNL-DFEVSIYSDYSYPGATLLHDALIDRIKAQEISEGGALPVASSCVPRDCPLISLSLKFFLWHLTSLKDKHERQVWTVVVQESSQISADEYAGHGELAEKLDLKISTNYSGDMETESLSMKER-HQKPRSGDALETDGMYHITGK-CRLKEPSTR--ADFQEEIYTVTGDLSGKDGYGKFIGFATCVERDLKGQAQTKTKSFGLAKHLGILLHGVTRGLDNITSWVDVKVKKPTWEDSGFPEVKEANSAISSFGSAPELGMVSYHVGDVDLQEWGPASFKKTMFHVQNLKDRAIETWSSLGVRASESFVRAFLPLMAKASRII-QERTVVGPNGIRSKMFKLQFCLLETPTGAETTHDMGLHAPIPVKTQPPFEGGHIYTCDFIFIFFDGAGMFGAYRFVQGSPTYAAVAPLPVDKGPSPLASSQLGGVSAAGVGPIIKISWKIEIALGFAPPWPPGSAALHPSTDPQEVFGAGAYCIIPGTLGTVTAAVTASVGGKHPYSLTSSRALTRRKLLLVPPQALAGQLVLLVRSKSFSSPQVFSLKHSEVVKGLVGGEHQSKELDRIDVGSYLGDKAQCPQASLSSSMPESAEKKWSQIKHSNG-TSFMSRQETALGIGDVRALPTTDNFDTAVDLEPLKLEDKGKASESLAARDTESRQLADTPLIPSEAMLGILEEGTKIL-ICGDSIMLSLTISKLVEEMGSIWVGLAEEKDFDTRSELFSLVGLLVETTFQEDVQLDERFSFLTVQERGPIPTRFTVERRPYAKKIGLLCAKDKYQLTTEKQTPVDKPSYKFESELPMRGYLLGEEMGYFSRRTVYLALTAHFYAVKPTGHWQLGVRYYRSIDSDYREGVDEKFDLLRVISKVEQDEFLYVLLKDRSFVYLFPWILLVDLSAKLKPFLLADEDGEAKFIVYEMLPYDQEKAQPLVVSKQGSQQRVRAAMVASPRGGPRAGMGQRYMKDETLRTDHREVVSGGMEDERKEVSPDGRTHIAGESRSFSADETRCLTLGRTSAIPVTSVVDKEEGTAKEETLIHDEEKSEPFSDSFLDPPT-EEECCDYIHVESDLLMLPFERTCMDETITGSAFY-----SSNEAKGQTPKIHLYFSMRLSVTSLQQMRKMLLTIALELGRKTLFELRKKEFRMERLQEEDRKRAITEEYLRETKL----STTWKSCS--LRQMSSLSESKIATSSSGMFDPGSTSDGLSLPHAHHYVLAHDSRGLKTQKLLSRKEKRVKKFGGIPKSSEFLLTFDLA-GPTSASDDFFPDRFCIALKKSTYIETKMVVTDHDLFYGDTLVESGLLRSVQETAVGDRLGSVMRMDPTLWYQTDTVTEEHPAVRRGLKATLEGVDAIQSECGAGSVLSGASIITFGSDSSEFNPSKPPSPASNGSQGSFIGALPIGVPVEIGAPGSDGVSVVKQKSVTPTG----VMHSGVISSSNRAQIKKPSRKLDSKFLDEGVLVRKVLIHLIFFSLCLAELPHAQILPHPVPHEFLIARMLKPAQMLLPVGAKRDESRVQAWRKLEAHSARLEGAHLADMDRMKPKVTATPSQEQAKSLEIDLGIATKAQKTKAEEQPD-LDEKKFTAKVLSLREISLNKLDELEDKKLLREYQEDKTGDVEPDIKPPELEADSEDVDRGETLLSKFKKKKKQEQEDMQSRDELTQTQKVGKSLMEWLQSITADTAEHDGTELHNQRQLFKSVHASFIKFGILPFEFFPA---SESKEDQLVYERDRPGICPVQITRRGMVERIQGRCVLTGLMSSFWTEGRKAAESRVGGEFEKETVSYHRTAQWVESGKVYDSPDGLAAVMEVRQDKQTGQDQPYNGLGCPKLSKHEELTMGKKGGSSGEEVLQCARSLTQGWLAALPKVEYKRCSEHVPVDWSAQVCASSDMGVFSESDCESKMDLLGNHPLAQLLGKKFSDKDKPPKFV-VVPVKEKARLDTTAEPDETPDPMASQIEDFSLDKEEFLTYLNGPKRRDLREFRATSRVSACQVRWRQGPFAARAKCQGAKADIDVAGYLVQSFPKGVPLYFIGEDSTPYGVGSSGPAKWEAIFAP-DFKDHLKV--VEKSLPELAALVWSQTRKDYPYTTPVMGIECETKIRLLSLDELDRYQDDDDKDVRIMAHAALVDEYFFVTKTKILRELLSAEYDFALRLQAVPFAEKFSPAKFMGDSVGKGDFLKSEVGVKEWQTKIIGPDLADDVKNFPKDSSEALLARQLTYCFRQVGLLDEPRFRFSFVSPVWIRMYFYAETPVSGLVYSTSAADELIKSGEEFILLTIISPEVKRDQTQAYSKYVGSLAVRGEGTLEDVEITSRGDHDDFDEKKEVFYHGRQQISTLPIRDYHDFRGIDLIRFKSDGVRLFGVHLKAGKLLKSQLKIESKVDLKVRLMKGQEKVIEEEAVFKQEGLSKDKLEKAQALQREKCLIRSTWQYNQELVCGGIPRLRFKETLKDSVVTISTMRLASRFGKTKIAITTKMGLSLSSIKEKYAEQEE-TYHPLPPTVLSSGWAPVLR-LDPTSQTRKSPSAHGSDPGRHRGHDARPAPPFLVPLFPFDTISDQGKFLILVGRRAVPGTTTGT-PGSHMILPPFSSVLVLAAAEVQPPDIWWYVGALYGAGHPAHVWRHDPIDLPALPSSPVVMVVQYMWTHKRSGDWDVFHEAGEAHL----------VKKVIPTVQKAKSVGTAAVEMEYSLLKSIEPETGSK-----VCICEKKQCAPDFPYSKDKDQKVGVTQLVCESPEGKAFCVVTSCCRYDGPDCELPKYSYTYMWIAARMRQDPMDVLYACTPWGLQSSCYFGLGLQGVDKFSRPTARAERYDLRCRHYQRFWMLCVECVGAPVTLSEFRRPGGIFRSIIRRTAFTLCCLLDVKKPLDDDAGFRSHSILEHLLSHTATSEHKGFSEHLPVRHLPSRIIPLFVDWEARWRFIPWVAIHETGAKPWLTKISQHWYKERCFSSFLEPEASTLGLSLVSSLTFPHQSCAASPLIVKGPTSQALLVFHAKEGSQSGGVTKGETIHLMRPSLVTARLDHADAFLDTTASSVILRGKDLQVEEVLLPVEAADKSYDLERPESPGSPPQATAPYSVAEKIDRGDKVRDRSKGSKYRPDSGGTDHEKFRVWKRPGSRWRHKDEEEDVVKFVRELPKECGEHKSQHRGVVGEWSKGIETGGTLMCSALVDTSASRKTPTPVTSLFTCKIGQREERFMPHEHGCDSPVGLVDQGGLFYMCLPAREFDPVDLRGLGLVIPQFRQLLLSPSVHVSRHSLQSGLLSGRPLTPIDLSSLEFLIHFTICMQSQTLQTPRDVLHSQRPIITKPISSVMLPRDMEYDKEPYESQARVAKKDQNVDFLSETSGQKSAKSKPRKMKSPGPVKIDHTVTSEFVPDGSRPCKRAQLTLVTAEAFVTKSEEAGSMRSRKLDTSFRQASCKSQLTTSQSAAFDSKKETDVPMSQFLLEYSLRLLRSFATEGGLSDQL-DSGEEMDILDDARMADPVFCRHRDIMELIDYIIERVSPSWDDSRGSDASGMSIGGPRFQLAVKKGVVSRMAKTKGRQSGDWEFGSDDESSDGYKGTGRGRSDDERQLRYYGPTHLSVTWSGGQSIRLFFCLSDHCPPTIKEGRDSSGSERQTGSLLISQRMMPSHGQLDPVLEKFWQVTYLSVSEGNVTALLFEVLIPEPRAFQVVPIFHAPLGERLELWDIALREQCFMTRRSLKIFDVTVKSGRQCDRKWELSDRQRSSTFKSTQEKSYLTLVIAYSYTIYCGSESEDSLQTVLAGEHLLCISHFDPRCRVDRDPPGSILSSRGPCQVLSSCKCSEATHLVTISTTSELPRPDSRVFRGVVDEVRVGRILLHGQRVYPWPKVLASGMLSVVLQLVALIASDPIKSITEEQFLRGGYARCEEQDWDASSGSMTFLTRHYTHIRYKPTFKHYESTSSSRGVVDPCDVKPEVIEKLIEDAFLVEEGAASGFHWRRSECAAH-ATYCSGSAESTTGCKGGHASSSSGPFFEHPTIEVTAEDRQTDELYPIQIKTDPLKKIGTPVIGSMSRIMLDEKIPLSALHDKTLLVREPDLLQIRTSAEGAYTLDDEVTLIERGQMAIVPEAFEKREESAPDGESQFFPSLKGDVQVLHQTEFLKRKEQFSKHPPDMLKLWIFLIRRYIDKNPIKSVSPGHGGSKPVLEGFLRVGYIALEVIHLIREEGHWKTAAVILFDKGTGVAEYLVPRLKTESPLLCAKVAFRTIDSVITHSHPTLSHPHTTSGTRWHEMKSSSHWEKAFSPIKHVLSVTRTLDTGGRKDLEISLAIKKGHLVCDVHCKPTREYDVVEKDAITVFEWKPGTRPGLYFKAKLSAASLLEPFRRGLPQDWRTDQGTVDRGPRADIGYPAAASSAFVGRISHQLLKKTEAYCYAVKDLTRLKYEQKNVLPAEEQQQVAEEKYESN-RGSYWLEIFFTPEMICVRTDHCQVVKPYFWRFHLDSDTKDWEISRVLFSYKSSVIEEEKSLDSFTERSSSTGHLILAGRASNHK-EKAELLVRSSRTRRKQDVQELQSLLEIYSGQELKKLIERDLLLDLLKCDDSKEGLREAALVREKALGQFALAKEAQDLIVMDL-VSMEESERFVTGEIKSSTTLEQKEKELKAKNLKKIERLITSLEDTLHDTERLSN-TDLQEDYLVQTADRGVSDKALKLVGRYYTAGSYLYLILGDKAGMAQDGESVSIEPEFLDTHE-STQLSHSIVPDTAESVKILY---TEENPSEPWGRVSKKEIGPLEPMRVEKASVAKIEVGFDEAKVRDPTSSDHTDTLESSYSRSPVQYITRAQPVTQLIPYVAGSSTSYLRFFGCLSTVGRLFGMIYRATTCFTLSLSRLSLGFLYLNDAGATPVRSSVPGLAPVILFFYRRWLAVILPITFANIVIWVIKHQSMHPMGGVEIEIVVASVERLGNLIHEDFKPIGGSVIDAVGVVN-LEDAKGLAFSYIGTWEGGALHEDIEGKAPCFLISCYDREAEPKTGSSTALDSLQYQRDSPIRHQALLRSSQVSLVAVIKLPPRDPPDLSQRKLLPKRLQRSPAKHLLTPPQESCYTTKGGETRKRHSLTIQCFVIWNQVRAELDKEGIEEYREDRDLDVQAELMRMQFKQFILLDVEPLDGRSEGEKGTEAKLLDIRTTMEDCLKDGESSAELDTKMMSPL-GYPDLSEKQIESSDDKEQDGSSEQDGDNQDMNHADKGNNTESSMIDSSISLFSEVSDVDGFLVPNVA-VSRSDDDKFIST-HNLSVQEVNYIRSPKIQTPAFASLTSMKELGFSTFVEASVVVVRDEAEGVGDDCGSHTSVATTQQQIALSSKKPLPAP-WVFENQIKLRYPEPFSAFDYRPPGGSIPPLTSDQQLSASELSEIPETSQPRIAKTPKDQSAPPVERPDWGLLTAGGVGGPSLAWTRWCVA-VLGETLFPDESSTSDFPKISEAAIGKLTEFVSHLDLSELLFSRVSGRCGLPCVIEATALESEIDFGLVHFALQALETRASETISLLQPAIRQLPKLPSSGLKVRFDPKKEAPSAEGYGLSDICFLEMLVVATKLDRAYLDQLISEARTSLVIGHIATAGADLSVAKSLQIRSSSGSPVLTYSGIAGHELSERDEVRTGHFLGAFLMGHEGAFLPEELLHALPPMPRKQTSTPSRKESMAKKVKAIHALERQIMKRYVSLKGGDWSATTYDLKSQTHMSDSVGHDAITPQGISLIIFVLSLIKMEKTPATQRVVKCKLLPAFDVVMFEQTITDFTAENGFDD-DDEFTGVHFGSLEWSQTRKGFLLRSATGWYYPPAQTSRMPSYSHHSVEKVSESLGAWTVYTIAKSLLLIPRESGFLLSNLVLPLLHVRVDQGLFPSESGAPLLFSVLLLTKTPTVEKVGAAARNPSGLRTTTSEDMHRGIMSQIHSCLVLVKGRHAKLVSDQIPGKSGLDGERRLQARDKQMVKRDQVRSPETCRMATISRWSDEDLESTTRI-SSKLLDKTLQIMREGSLSSKIMSSERSENVGKNRRRKEGLGGKEIYATARPFIRVGRLDDAIPYLHIILVDSHTTPLYDGEKGEIGESTRRIPPLPTLFYSYERAAQKRKPLKSSFQGSDPFFEWA-KDS-KKPYETLITSPFREVSSKDTAKILKFWTARDIKDDVEQVTEILHSYRVLAVRCPSELEWQSHAHLDKGLLAMTEETKYITPANSHGQLLTSKEVDSLSAITCRFAIQLMEQYTTREHPLITVIYLAVSYSKVDQSRAESSTPASGIDESSSALKVGALDPPPDLWAKLALHEQLWFG-GHSGSFEAKGLGRDSCAESMN-MSRVFVWAHGRSHEPYQSLRVGARDSCDGTFHIWEERLDAPRSDLVSVTGARRHRELIHDAERQKVLMHSLGTWLTTSASADGEPGTGECYPYKSCASSDESSTGGHLDVGFESCVQLNCHRPKMGDVCGVCGSSCDHEQVYPKGDRICDCQCDTEGSPLSLVMLSIQDSVRTPVTKDSPKDEKGSAERGSYSHKDSQRGDIVGQPVDIERYESTSATPWETDMGRQCEGKDQYERSKTETSWPHFAAASSYDKSLPHEKHITMSHLHDETLFWIRLILHKGLKQMFLRRRPRSYIPEVIQSHLAVYRRDERPRGTVGGLPLAIPFVDRRGILSWTPVFVGLTRALGASVHIKLIYSPEEGEEFAIAGLDEEYRGVTEKFSVMYYLILVLSLILSLPSPFPALIIA-FIASHVPCIYLTVYWQWECGYETALYIGFRLWDAADGLSVALAFHVSFMQLQYRADAKPSMAVRPVDTLSQRMLLQVFPYRPKKVQVPGIFKKPVGRPMDWIGQPPVLSDVTMQLILALISLQAVPASTKLSAIPIFALPLSIDGDKKSYAAAITPSTYHGPSEMLGGIGLQADQWGDGEAFHSDSDSGGTSSNTGML--GPLKPPFHGKIVIAPVSKGIALRAGDCDGKVKKSASESACDDMSHATHLVPIHETVVLVGIQTPCISIQLSLDGAPCGSAITKDISLRFSSLLDGVSTTLHGQIGLGGTTIVYLQKETITQLISEHRQRLIGYPLKEIVRRDLRKQRRRGKMHLPITSCGTYVVVRRHSICFIFVPTDRELRLLLQAEGDQCRIRCCRGESKIFAILCVKCLLWEEYTSCHFEELRSFGVVSPCRYLDEYLPEKSEHILPLPKPSESCDVVEIKLSSEGAQSERAEVANSDLQSTEGQRPYSRHHQDQFWDVGICLPCDLDKKSIDMSTKLELFFTADLVRLHLAIEGVLAQAHYKLKGSQHTAGDDGVYDMYRFSRPSMKQVVKTDELKPLIGGKRAIEMVCEGLETVKKQLQESEIFIFIGVRCQPTYLLDLKLQDRESTIKRHAQDTPRTFMKDLYGRYTFADDPLPKIRRSLIAMNNPFPSLGKVHSCARVQGKFEHSTRFNSSLESEEPWRSGQCQAQHAVAFASTVPRSPNPGELMIDSSELRVQALEYDGHTRSLKAISRTLKGYAHPQFLATIVHKYWASISGRLPLVVGSFVRRLALSTVVFLDILKRHGDTITS--IDFSDTLALLEEEMQEDDSDVVERPVEYTFPQKERELCATSLGPCRFFTSGNGSSVFLGSYYSSPVQAEPFDFHACKRCRKCPSLFVLGAAPTQLRLGEDSSKNARIFSRSDSFVSEGSSRFSPLAIVITPLAVFWSYIELEVLVCYSWLIMEIHLELYSFILRDSWPMYRGISEVFFFVLSIFQLDGSP-SKPEKAYQRSGEVARIKKRTSVLLRLPQIVAVALS-FQLLTTCVSCYAQRNIKISPVFTKLYISCFTEEVETSGWKGTVLSEIKEGSESLFVCAMRLVSVDTNCSKSSFQASHLAISGKEEASKDKSDGERPIPIDAKFSMDTLEDILGRLRFERKTFPASKFTIIPWILYPSKEIRARMKIRLLQYDHGILQLAVTTLIYDLAELVKSKKVSTRIEEDDFFQSRASSLSMFGSCGESDIMEDFTAITRSLPTEEAPHEIKWISFELATPAGSAPSKASLHAKFAPRKTSRAAGIACGLGDIKIQNGWDTSNGRSFHSPPKKLQKKERESLMWDVFSCVAIIESSCDLGFAKGQKSSKSYSTFTRIAGPLLSDVSPLTFEV--NQDSCLPPAETTQEYSTTVIVMLIVSSILKKTHDSKGAWRVKKVALGLLAFLEAAYPISKFIMEDSYGAGQLEEKVSVFKLKDPCGLPDDKHQNVDTGTFFDAGVKVKWPQHIQIHHDGFELAIPVPGLQYSAFRSEDS-PWELIADRMKSQYLEMLPLSIKSAEIIQMRPVDHGGELEAELGVLDTRVPLSFVHFVNIHDADHKFFLAMEPLRTRSPGPWGLSFSAVPACTVVTPEVPTTDGPEPQQREHQLWSVVELAVVSLATIAFAARMLERIDRWVSKSEFSRWPMLLDGQSPSTAARSAFFSQSVEQTQHQQVQVQPPIHSVASFTLSQR----HQQPRDTLILMVSFMDGIFEPVSRTYGMGPWVVDEWLVGSRCSRISAYDLKLKFLLIELRQFRYLWIVWKSRGGDTEASSIFVHSKDSPHDLIIKKPLLLIKVEGGGVVSFEAGWHGIPGLVWVQGGGPVGAVAISSTDHATLHGVSTVGGLLVCVSTAHDTLVCAHGQRFHLSKAGVYVRRKKLVLDKALQLIARPSRFSATSIKLKVQQQKTESELKRVILPPSEAVSEIYVADGQNVSDLSQWEILRVRNWEKTGRAMPGRFVGTHGQLKTPGTAEWAITVGGLCRARLPLVRSMSLECGTDYECRGLGYSDWVVFYFDFSQGTGDHLWVAVRFILGSRAFALIALVGVITGPGR-SYWVGLRDCCKDVPVGRPKKDLSYHRDAVSAEELPLAKELGRPSVTQIKVEGAGEELPVDALDSLLLAWTRQFRRITSPTEVKGTVPSVSLISIYRFFIKLSPIEVPKSFGTSRSVVSISWSQVKLESAQKTHSFVDELEVDQGDLPYGFSKGKFAFGAAFKQ-RASPSSGALTKAGSNEMEKLGTM-TQSDRLFGTPDK-CKPPQKRFARYQVTVKEERSKAKDKSRNLLFACAK-KYSVLSHSLCSSLTSQLSSVSGRITAGQAGYLKKSDRASRGMGVCISAMCSHASTVGIFFKFGSAQLTPDKQPGKISDPQMGVSEIGSARSSQTDACRRPQTRRERRTGKPSKGIVTRAKQLRSPDSGRIQNTKPKMVPLLSRPPTEHSAAELSPIHRKEVMHVIMSFNLWDWSQGE-KRQILLVASQQTPPPAMLYPHLHHGWHECGIKSFSEYMPAGDSDVLSSKAKVDAGSIPGGSATGTRQVPCFELGRRFGAPYPPAYGVKPKCIFSIRAHEDGEAAVEIMSKESKSHHEKHSLELSHDKEAVGELFQDLDLECHGPRVRKTETKGSSGKRFIKKHKEQIGKIRAKKIGRIHLVRSLYGDFTTESTLESNVQEKCDEILEVQEACLSSSISSPDESIVLESIHGYLLWSLFFCLIEYPVRKKVLPQDGLEEIMFEKKG------------QSSGTHGVEKSS-PDAVPRTRSPRQVKSSLSQLDGALLALCASELEEHFQYQMGREVRALAQISERLKAVAQASYRVKFGVVLKKAEGELIELKYQAQYYTTTSIGQSLKQYLLDLEIETDRLREEEMSYPPSHPYTHPPQYSPYYGPVPQIHREHVYTAKPATKKSDASGPARDSSIIGKIGLGSEKCKLMELKREKALGEVPFDRWLFHLAGSSF--SGDRCFHWKQHLGRSTNESPCSDYIFYDEAQASGPPYGPMILYFLAEVFVTFVAQAPADADCCADAYGLSLFLLMGGSIKPYQRIPAYGSLRVSFTVKRMVLPDSEPSLEKTLLYTKKTTKPSVRERAAKSTGWTKASTTKFAPDNVDRATAAALGIASYARLRRAMTALARKDMKIMSSGSSSESASSEAQADFPTYYSVAPRRERQHAPLFSTTSHNHWVISDDDWRVPLRTYLGGDDIIFPFTKRVPFSKVEEIHEGTIAEVNFRCDDQLSIPHRPSKFFEAILRVKIWLETIGSIFSGDAIHPADILSRKKDETSFKDQGAIKLSSVM-------------ATRRHDTARLSTSVEACYIGIVSKSVAVMGPPSVGPRRRGWGTCKQKAKAGSADKMSLAPDTVEKAAIETSDGLEVARIIGDIQGITASVLLIILDVKQFLKIMAAIMDEVEVGRLASVQPRMRLGCFEVNLALKIMCEKSDMGLSKSTSCCEWKQRGVILVQLESEIRIRFTELYTTAMLAYYLAEIFRLQPLTEGRRDGPDGMHADGDISGKVADEYCARQMALQDGKIFKFKSGGLP--MHHFPSMLICAKEQHKIFWSVYPYDESYEEEIESLEFADNQLALSSLVTQKRLAPR-NGMQSSGSGVMLGSTVSETGGFWLGQFGVHPDEFPAASVIRLKDAKQSCMKRYRYLCVHDPTALISLIYKLSSLMVAKLQDITLASQALKWSSTDCVVVPFGMLGVFSVAFYEPLFIELVLSGEAYSSQAFWTYAWLLLDVYRAFWIPYPCVGHIDHECPETASRICVCPAVECLHGVNEARRSGLFEHRFRLSLHHNIAVCWKSNKAKRKIQTIGYEAHNFLQSSKECLHTLDLEPDIFDVQSYYKSYLGEAIMDPVDYVVSIHLLTKAATSLYSHASDDESPRKEHTIMESISSSASPTPGRSFNEFESSIESWERRSVCKKTAVIYLPDVEKVMRRDSDGGSRKRGRHKAEMKRMDFGVDFDDDSGSSSEVESDLPQTKEPVKASLSSGKKTFSQWLLVGECSSVRAGTMPAERVEPAEHQLVAGKVSISYIEQFHLKPEFRGKHTKGDAVDRALAMVAKYIARLVPSFKKSEPKLDFQGRITLSLREGSWKQSLATSLSSGAQQERKSSPKDQSGSDERKHD-NHNKKMVKKLKSILDSLSSSSSAITDLASEEGQLDERPFISSYVGVLERPLKAATLRDIGATPVIMPDFVKIKYGSTQCYVIPSAISCLLECETPGEISDDLQ-CFALPSFHFVKIMALGRPVGYSPVVGRRTMTPRWRSPPVRQDFKRNVGDEVDDEISLRESEDVKPLKICSKERLRIKVEIRILVAWLKVLLCRDFSYTFCDLKHFEQHYVIALTKKAYRMTTLIPQYALRTFHDYYSSQASRPKTDAVASTLPSATSMEHSLTTPADSLGHEHILPIKEAVALVLKRSRASMRALSTTRALSGEDLDQELPGVAKGRPNDRIHKDWDIWEATGLTGVGMHMQDLASSKMWTFLDIGQTVLDQKALSEGGKHILKKEEDDDSPKISQGPKQVQSFQEHSGELTRMGALADR--SYMPYAELVHDLDKKTTMKISDLGLIGLLESEAGISASKMSPVATPSDSSYRLTDLPCPTMVTPLLDEMKAAIIRPCCVVLSDGIQQEPRAKLLLFRLDYWGHLSWKYKVVSTIKHSPDYHYVSGLPSIDIEHTVRGAKYSWLEPGGLSVGFDDRPGPESYWGMDLEPPKEHSEIQYSSESSSMVFTSEAPDGVSVEDIHSSDNEAAQEKSQESAKIKTQSAQASKVASLSVDLRVSSLISDANQSSVKSESDAAVKGGFSITEGF-SPMNVGSEN-VQTSVR--PSEKAPEPKQSCCMRQDEILIESDQLSFILAATTVSKQQEAPKKLPPAKKAEVSGKVPASTTKEGERGVSLMHSATDSFTVQGGESPSWEQILGEQGSTTPSSSQAVTHP-WPWTSADTSSTASILDADKSMLQSHALKKLSKKEKRESHWQVAAAVAAQALEIGAIGSARATMKASVDSACRQKGGQLSKSLERDSLGDNSLVKKVEKTLATDPVEPAGGRGSVQEETHGVLIKSEEHKAGSDPLEIEQTEIKRVVKSFGGKKPKQTNHEISSKFGQSTSSKPLESTERTESKSHPFSFASSQRKSLSSIDELCVYRYEGLSGISPDSGVSSRDTHKELYISSAAPRSSEHELKSKASEVEDSDVTFQSRRSFSSSARVLFEFHRYQECCMHLVLAAAITDTTHWFSLALPAFAPSTEGALLELSQLSNQEDFKTQFLKKQARKETFSFLSSESPASGEQAFPGLSPFELCEDSLAPRHYGKQGVATDTAKQALAAVPVVEKEKDHLVKPLYCMTQTEDVPFEQPLLVIDQPRMYIAISYKRTPAHLFSVVFHEASGITCIAGEMGQSDKGEWAKLTVGAEILCTYVIKEKIELAFKEEYLLLYNKEIDLADVDAWDAARQEQAASLEVGFDADFIVSKRGTDGAGEVIFRHYTFTLVSYSFVIVCLGFILAFAAGRACVIFHGWVLSVLSTIPSRYQEPFSTARASSSPRDERKQTNELLQKQSQRFALVSIYSRIRAKSGCKSAGSQEKLAFIVGAIAGVKMDIQFTSSGTFQKGPVFSDWLFRSRICRESAVTLWEEYWSPPTSLKIKIAPFVVPYLDSSLPDTITSKSLYEATRLLEAAQLFDLELMIVLMDPATLSFEELIAGDIVLLSIVVPISLKDAVAKEEYHEVTVVKKLGTASDALASIKMIWMMVLRSPPAATVKFVVTVDLRSFIFQGALDQSFGSHMQKSMLEVYGAVMICLILSLESAYPGARIVEYPDVLAGKKPLCDEREPVRHKKELPRCANTRGVGLRPPDFSWRRPDLEKLEEEEYYGVHKQKGQTDGQKWVRLGWEKAGFGFLHAEEMEPSIFIALPSPGFYTSLFRRTHLHHDRKAWHHLRSMTKMKGQFTLRPHQAKSLMEESSLGQELCSLLVVAPVDVALKVPTEWSSIVLTTQLLVASPFHQLPYLFAQGVDAFIGGQFSGMMFEIELGQRGHKNNPACYGGFVSPVPCMSKLFFGVEIGRLMVNQCRVKEKALVKFVRAPQFDSMLKGEMGEQTLCSADSRRPHPRGYRLALIVREAWDVLPGGGCILHSDQGAKNRVILKALKSSSNWRGPALSPFVREQRYSVVAISPLRQTGKADDLTHTEQIESQSYTVRGRIIALQFVESFDKLVYSVGKHALIHVSRKFMSVFRTTKPEAGDAQVVCTEKYLLAYLQLSGGPRSGGIISGYKPHLVQWPGVYGDGGWTHLAVFYVHIEVDVCGGWIPILGFSTVHFGMIMAGHYPIVTTSCLSKGVCSSLGLSSCECGFEGASLSFSFGLGQLIVATLVLWEMARELILKQMTHFIVGISGSPRRGMYLEWLAVSLLLARASMRSLDEVRSMDPSAAKYFDDEQMGIVGN-SVEIESRDRIVGPPLQISSDNLDTQNSCGSIMGTYPLDDIILSRGVERHTLSDRSLAKYTAACKSQMIDVNEVQAEAATIRLGKRLGEVESSHGSHSPCKPSEKEPKSAIRPKRSRSLSSYHH-YQMLKQCDFALEFYVTLSTDLDGIS-AFKEQRSCSPFACKESKSLEVLQCDPIGLLEEPQQSFSSSSQCPVLSEKDKDALPVMSGMLGNAELPSSFTLVEIIVARLSDADNDDEEKSGLCP-ASILEEPWQWYSSGFSIPFRSPSEEKGKRQEKRKEIRVLYKKTDESEGFR-EMQAAKEEARLRKRAEQRLFRSSSAAKICDIIVEAPQHALLAGLVPQYELLLWMFCVLPRSHQLLRMASLVRQHGGKAVQKAQFQRLHTLLLREATQRLSARLRPSDDLSKCRYLVQEYLVSLSVLRRYHRAAEITTKAGDRDSTCTADGIVKMTLVASCAVTWRLKLSALTKDVEVVAEVDQPLSTTSHTEPGIAS--ITTQEQPGAPPGMAKQAYCNFMQSWSDKEKRFRQRGKDGDEQSGACMG-VKEIDIVRFLCVPLLPAALLKSSDIAAAKLKTIQLVVALLRSALLIMHMKDLTSVPCSGSCHTASEDSQHPFSTDFKIALDFIIIGAYSLMDPSTIPRAGTRIHGAAKIKVSAWILFGFAISYDEIPEGKGMEGSQEGGCGSAAMFFFAIVYLDVAVEISLRIPYYKLDFKREKTLSIIELIAVHLNVAKMVFIVSWVVGKKASKQFIKIISKKGKALLPEVDLLIVSS-GASISFEISTLKPDPLPQLSKPREVIITEDFLDEDVQVDGIKLKLSPNWALAYQFGAIDCFSLAGEDRVMTETQTKQSGIVYSVKSVSPSYYELKIAQEKDFGVLNWHELHEMVKVLKFEAGVIRLLRSSVTSWQHYRVLLKPSKKKKIIDLAVDKPTKDVTRKSCSAFKRSDLGMKVILLLRMSGASVYRLGMDFVGFYALGPKWYISIDLIMSYDPSGSAPEWGLVRDTRKSTTEACSTHMVPLPPSDELMPDLTERYIDGVLTVKANVKFDRKRKRFFTRDVCVLGLGFPQKKADQVCTSVSADFEHGARSLEADEMTMQPLQIPTEPFHPKLITQVLKSADAPEKKKDSTFDISGLSSMALKCSVLTEYDGTVPMWWMAPVQPLYGESESAKPS-FTPQDNKSLSWAESGLESAREKKRFSCGVLHTRVIKMFQGESAQWSDSFKVRDWVFTKRFQSSPLSSLGDTRDDSKIDDKIDDFTASSQAKIWAPRTEYRKFPKPCRFSVMMATSFDFLQPIMQAS-GEIKPSSLTPFSVMGPDCSMCLYACYKLEPHTKGPDSLRYVSLVHVTGKIQDIDIDALEIKFDAYTYTASRVADSKVAMYIGSHLELR----------------------------------------------------------------------------------------------------------------------TLFKRPFRVSVIFIPTDSRGRPTGL-YAPFWDFIDALYEVKEMVSHDSWGCLIAELVLFPIYATLFPVPMTLDYRAYHLKQDVSEAKGSLLFRESTNLLAEAVFCGDSMEISIMEKTDELYAECVAGTMRFSDEATREGFAGGAVGFTSPV-EFFQYKGSEAFPPDASVLIEDCLISILILLSSIVLLVRGLLHVSEYKKCARFDRAGILSQHRFV--KSSSGKLETVASPLLTVFPKDFVFAPVAGKLPVVASVL-YKLLNYREILLYRASSSDPPRIDKKKRTPRTLFTGVFGAMQVEVAREAVASYAGASAGKCGRDDDDVAFKAASTPAYQAFWWPLSNELFKDKILIYTFYWDFGFLKRNDRTSSAYDDITTGSPKLLKAVLSDSFDEQCRFISSPRSQSELGE-AAMLQIDKPGVEAMFERERSSEEAIKKML---MEE-GKED-LYQTRLGDQEGLELLERISKDEPRSIAVKSYAGYPEYLSSIVQLCGQASKVERTSSHDSLLRERQLDLSRQSAFDSTEVAERQKEILKARAPERVSTDGVTIYGDTKSFLQTDVDEDLALVTAVARELDASHLFYVDFTKSRADLYADSVGTECISLKLTERSQYSMTIMVAGRLLWCEDPSVLPLSCEAFPSTPLKCSQYAFDHCTPHEDKSKEHRDSGIGEEF-SLDVESHLKPPPTSGMMSALALRGRRQGKLESSEITSHVFGPFGVLGSISPSLAELSHVKQGLPSTLRSESLASAREHHQQDLETAAMKHRFRALDRMSTRLDVMGEEVVSGALMIFHFGLSDLSKHYSRVKVDKLLAKLKSVLPFQLFVDD-SRNKSHSRCQEQNHFLHN-SEGKDYSASSQI--IFLVLHEM-YLPDSGMGHWSRKAIEYPLPYFMTLVERPLSTSPAKLRLSDDMELDETSTESAKKDQARGSGGLMISIKIELVLMQGGFIQRWM-QQRQQIQLQQLEAVFEWEVLECECSARERCRLRCPCECIARQSTPRKKDHKV-VAATCIAQGKLKVEARLRRHSVPKILSRYRVWRDVIPKH-S-SSSKE-QCCPRRGPTALQESGRRHSGDPYSSFRSKSIEIVSEVKGKELVLGLASGITLGLESILLPDLEFSLVPIMIETVKSEIDQYLSKGLLLAQEMGRSDKLLTASSTLDQKTSFKDPDSFSARLVIDDPVQIPSGF-FPGSSRGICS-VPSSCKKYAEGKEY---VVKRKLDREGFAQTESSADSAELGELREIKSPRGSGTLKSVKERAPDSCQQAMKAPTEELKGLDCLDTAQDTVTGHQVESMKERGVMPDSSVNSLRLIREPHWELQKGRSAWAKFEDQDRSKQAAFHQTMTWTYTYEQGESASDEYYSLTTE---FSPRSVVMKSFSGKEFPEPAAWVDRH-GKKFMSQPRRKKQSFLHWDLIKRMGSGYPGLQESIQRDVHSLTCTPGGQS-LGLGSYTVRQRPGSRGMNRGSSSPHSMEMPQEVQFAPPAQQPPTALHRQAMAPLVSLTTQKQRGARQPPAQKGQPLGDIHPPPHQLTKMDQALPSQPIVQHSDDTSADPMKPPVSSPGQPSQPSSYEESAPQQRV
>CER.Bauhinia.B
-----GGFQSSNLYMPFGIIPGWVEAGGGGSQIIFATEVYITQFLACWLKAGCRIAVRSDFPYYVSAAIQKRRARVKDVEKSSIEQDFSVAEHVKQQERTSSSTELASKQAW-NWKMFMMHWYAAVITLLPLKTTAMRMSITMYFGHSDLLCFNLLWGGIMLRVVAGEFSILLHIIYGQTGIIIEKKFCHLVSCPFSQLTIARRSGPSGPTTAVRGTIPGGLAKTPAHDGNTDPCVCGALRLSLKTEALNYVVIFRDKLVQEGKLAAAMGYQLYPGDIDVLEVGLAPIGFKLPGDFRWYPRTRYVDSKPVDSSDLHMQFPALKGLVDDKQVPILSTEVLPAEAFKDGQLESVAAYVQDGTFAKAAVYLAPEAWWEKDLGVHLLEDDHKFHPEKGISPYAGVGSDRPIMAWLSSMETQAGSRIDFLIDDDSTRIMHSIVVLSPDLGYAPFPWWFSYMFYISSIKIVHAVAVTAVVRRLQAVRSE------------------------------------------------------------------------------------------------------------------------------------------------------------------------------------------------------------------DWDSIEISESSSEMISGFREKRPGSYTASLSPAHCLTYPPLCHNSWAHKVKVSTTILSPVQKRLGRRLVRQHLPDHEEMQEEEEEGEPEYPTGLFAVYYGVDVPVIPIGVCGGCLLCFWPGIKKGELVPSIQLPVTPWRLFEPPSMFPKESVAHGTSFVPKEVLFPEREVMPVAVRTDFPVLSAKSLDRLHKRKYEGLSFKIVHMQSIKVLIEGIMRLGLAFIHLPSALFESFAARRAVV-IS-QKSKCSPYCGQPLKADLKVSSIPFSIDLYVGLADIWGWDSLKWDSFSQQCGSGTVKLLRPGDCPLLRSSEGLWGYDITYRDIPPQYGGYQVLPEYGGFPVPSPIHPYALVGSPGPAPTISYQSSEEPYDPHLTPLPYVPDTSLVVGSELSSSLGTSQSVSY-----------------------------------------------SLLPKSKVKKPLCTKDDQDKEAEKAPEGGGFRRDGSEQERRFIGYMGIAAPERCQAAELEKTYFSDVITSKELTIKDKVPAECARE-STSYAEYLIHLKRAAKYCSVSRLKKLSGDPRVDSETLTFPLAPSIETLFST-RPWYLVSPDVAGQDYLCSGDRLGGCLSEKCLAYSASPLPSDLFLLLSSRLSRLLPVAGLDDDGDSDLEIEGVDDAPFGCERLDRVKTQTAKRFRLHVLPCDALEIDRKAIGYHEVGVHTGDAQGVHIKLRALRGRRMYGIPIRKGLLGMVKTLTALSHAEGEPRIRVEEYKDLIRGVLRDGLSSKRSAPLFPLYKDLRCKLLIPCTFLSLLTHLLFPREVESTLFPLLCIGLLGSTILPLLMKLLYGSLLTKPDFPDEIGTLVRIWVLSRALFPWEDPILLGGKLGESDFPLLSHDSGIDAYRVFVKRIWFFIETKVIKMDEQALHLTKESLAWKASDIVLGDKTKIGELSFLGDEKTGLDQVHLSVEQKLYDATDTRFDDSLLAAAKIRSQFSGPWLNTLDQPFEKGSHAKFIYTLTGIYSQNIHNVTMLGDIIRIHGDSDQPFQQTLGPAFHDSTQSITQAPQSKEKQRPAKGGAQEGRQHRKMRCGLYQLAFMLEASSTTTALIQTSVQYCEPLVFADYEREKHGGEYEVGQLCLPWFYGGHHGHPSHIEIKLFIIDDALDDIAGEDTWDAPGEMYHDIEYRPGTILKYWTKESGVYIAIEQGIFRGRTSEESRERLFVTGKIHTPKGQWSYYFQYICGWPRFQKMLGLEEAYADPKPDYPKWTAPARGYGTFYPGKKAESVLYDLQVQPIKTAPIWESILVSYIFSVHFSGKVKSLRAPGRQKGLGETKWFDDGWIPHCYCQWRSVGV-VLDLLNIEICSRHESYATQMAEPKQKADVALQMDFESAQADETGEELLPIDSTPPGKSTKWHQLAIKTSYRKRDSRFSPPPPWYPHSDPAFMASRPEVILGSLRNNKKDVLCYFEIQSLVCQCRGTHSCPPPQVIQKFGPYTETIGGDTPAAIGQAMRWGELFGEGEDQSLDQSLYDPYAPKAWHRPGDKHLTVAADVSLDGWSTHFHNELYEMNMREKILMKKLEFSEKGLPMETIGEYLVLSELEPMLQQVPHLQQRWTDRFGVPRKTEYCIHVIDKIAIDLDDVAPTAAFEVGDHDVLFTNRSIVDSVVITDMVHDDTD-LSPKTDKQVQVPYVSPAEAA-EKKIELEQAS-P-QINSPIPPSVLPP--WSSSGKPP-PHAPDTPDPLRLPPKPFPPPHPPPPGPSLPAPSPLPPPLGPRPAPGG--RPSSLVQELVDEAA-KKHRIVSADDECEKDKFKEVIQKVEKMYQGFLDSMKKLDEILQGKAPFKAVLGLGRQLLHQKKEN-SSASSTIDDGVVGYLMAKKGHAFWRPAESEFEIKSHKKVIDQFILDMKDKDRAEKVHVREVMMKEFPAITQKAMVPQARVDSLSIELTGSWLSRVEAGKSGDKYLEVYGVKCASGPTRVFFSVPDSDSPSLKLDKPEVALKAEY-RCFSAQVVELKELELTLPKDDWPFMTLALAPLPGSRGRTLKARSATISIKAVSRSSPTTPSSRSVPGVWMLLPSRTSSRSRLSVSSGERPKLSSRKADIPPYGRSASVDDSHV-PTSLVILTLGIISLGRAGSLFYGAFQYAACSWTIGLNDGKILTEIVAFLVYNYPAAVIMDILSVLVPFGFIYEMHFSILSLMRVPARD--TY-CFSLGIFPDTGAIKYSWKSYTATLQELKVLVRVAQKL--ILQDLGDLSWCVLEPLSKIGLLGELLKPLKDLVVWLSIVLFASDAVVRSAEITGVKPPNSASYALLIGSGLVNLEIDKSALKMRTHIETFGHEDMGLQITFFTG-NKPPDLSNGWLIDSLECPTAGTVPESMCDRVISPKLKEEMLMKSKSGSEKTIVSIYYTPKPKRQAEPVSLALTKDPPIMTRAKMMAHIEQNQIDSTGHG-------SITESEKGHVDVIIDFDVSDSMESVDGKGTISLGTKVYAALLSAILLSQYEPKYAHDQPGMKLSSAGGSSPDAASSSACHPGPTGVDQTFSGWQSQFARPHSHPSKGALSRHASGPSSGAFRHAKDLRIYLDGLDVIGFGKVYGISDPTGFIGSSSGGR----SFLSQSGLTSSSSSYYFGSDSPALKSSKFPGDDSSTEVSSFEFSSRIEVSDRSNKSSVEPVSQPFRPLISFTSPLTTKSGGPAQEGDDLAEARVSRLDQRDQEKRRIEATEEAVEAVARAEEEAAQRR--VDFRPPVFTGMSDIPFGRLRAADRREEAGLYETDAATPQQADAEPDEPEGRLWVADARSLHGTSTFEQLGTGICEQLLILKHFCSFDAGKLQLGLSECLGASGLELSSLVFLGLIIRNTRPIVQLPQPKAATSLGTLAPDELEGVKKLSSGKRDLDHLLEDEEGESSDEADTDIGSASKWGGGAASSCCVGGEIQQELQTLL--SWLFRDCETVASKVHDLLPSKGAIIIVEEARAYEKEETKWHAGVLPELLLQFDSILQNQGKMQFRQSMIPLQLTPMPLSLATVITPMGIFTSGEMGYLSLTQQSVPAAKLEITSTDTHDLEAFMMCSLPLTFLRHILDIGSGSTDAADVRADAESSTKKGIVEYEKQLVMAFPMVSTSYARFVPFVLQERKTVHSSTLAVPPDLSQSYSAVELHGELFDWPRCRAPCDWASKKGPCICYSSIPLKPRPFQIPQDILGKPYPASVVMAELTAAFISVGVLGTLRQRVFLFPVPILHGGGIFLKTLAFYKIVSTRAAMMFFLAAIAKDLGSLARVTIYYPLPAEWEASIATMKRLGKKIIEA-PSMFKKISERLSSASLVSSLFKSSVLIEVVVYDQYMHAPLDLEQDIESAPHVGEGKGLTLKLRDQPKSACKSMEGPASF-----LALVLLAQERHQGSSATGEDITQGYSLDSVLCQSYATSSFYLKIPVSTSGGGPSSLALASVTVDISPGVVQAMEPDWQGGKVHWSSKPVVKSFVQAFLSGEELSRDSEFLALTLKTCTSISGVSEEIKISLQVAINLSSQVETAVDEEPEFTTFPPIAVATTATMTPP-VTACGALGDQYHFKSGVGAPPPSTLSFPSSPMSRDALQLSRQERRWERCQEPEIYWQRCHITLAGLPSSKLVTAVSSTGESFELEDKSSVVPQS-AGIILLDEMTNLMAICFESGDTS-V---CIGTLDSFSCSEVKTSNDHDCRESQLSRSSWRDSFSRLDK---MTL-SDG-GDKGDPA--PVDS-SIKSSG-VHVVSKPFFFEWFPDFLGDMEAETPEDTNSRFTEASLRFDGRSLDPRFEKIDELEARLDKEDGSGDATGSSTACAVDEHLCDSPSSGGLILGFFVLLITLLRMLSSTEGQKSSASETFCKVIGSLVFALQNVFEGLLVLLDVLVSSSAAIGSPLLHSML-LEQLEE-STDKPKKEWLMTVLAIPKTSMVGTGSIPYPPAAFKIILVSGADAYPWDNTILLGTTLPPLGLSLQMSLSLSILGLEFPIGGPPNGPSKGASGFRSEPTEQVLAPHEEVTKAASLFRDADSNVLTYGVKDSKSARLSHAALLPLGEGKSMSFPSAHLDGKFAPRELQKTSP-EGAVAKTAVCVQRPDHSEISQYVVCAAILKEVSLGGVKPKLPTLTGSGFGEEDDTMWLSE-PAELGNLLSPPCPPSEGFGHPIHSEVCVGDLIDGP-------TPFWDTTAQTVVLKRQWLIDRELLDPVEMSDGEQGDFSRE-----------------------------------MESLIRLSTTISEIEEKKEGPLLFRPQELYVKSMRMRMLEVDNKTPDLDLAIIIKLYVPLSIRIRDWSERLQILIVLRLLDDPRSSRKATMDE-DDAITLSHIVIKPPSPYGSVPEDPISTTLDKVLKITELLIELAPVAVPLALVDEDLFKIQLRE----------------------------------------------------------------------------SRVKGAFPGKSVACAADCDTRDKPSVKKPELCIRGAVGGERSIAPLKRVDIDVPLMCTAHLVNVMVNLSFMDTLDGFMFKHDTSLDIEVDAALLSRGVAYAVLNDESATVGGFERRPRSSKPIRAESSTSDLSFHGAKRSYWTVPIEADMLELYPSSEALVREGLTTFRVLSSHSLESKDTAVPAPLELGCDDDVSAQFHSFKEDDA--HDRAKSRGGPLRFALMIEFSYRLLASLASQTLGQFFDICYGVGAARLLRDIDGEKVGSKKLVTKLGV-SP-RSGSSSEKKPVRRVAGKRGQKPAIKKPELCIKGAVGPTMLGAAVMVVQSMQLKPFLMKPDALAVGAKAPDVTETGTDVGDTVGIDIHAAALAEPRLSGTLR-SPFS--EARCTPLMDQASTTLRDGRAQSVVVLSIVAPDSNGDADYEPRHVVEFMIVMALMTGQRMCQVQCVGFLREIRQVIYHAGEVSIWGKGGTWPVQD-CGDSGRFYKQWTYIPAIADCIHQVGRRPEIDEHPFPVARGLMRKRVPIVVCQIYVGVFFGTQDALPVSDLRPLKDAPSPCWSEKSVCSTVFYSKFEDIEQLLPAKLECRYSSVAEAFNMSKELDQSADEGKKSDVFPTGFWFTKSKPSVREDVFAYIVFEQKHQPKTGRLVFEYIDDESDSSVMLLPPSGELLSYTQAPSRLDQQAGIGGTAQIPVYLRLSTSRRHDGRTFDVCQQNSVDEVYTLVSQGTSGGSLISGGLPANPLVLVHDYEAIKIPFNLPVKPRRLGTILRITWISSTPSLLISLHAHALLSTATIAQFLERQVLLFI-Y-QLHLSVGSIL-PPPIEPQSAQTIGGLYKTGLRSGSSTPSDSPSGVSSFGYYRAPSVRSSRPAPTQPKPAPPPPTSVVQNSKVSLTPLVDWSLECTRPEPIRREGGEMELGLRVFVYARTSSKVRRATVTTVIAAMDQVRKMLSGRYMSLAIRLTGEFILVGRSRALQDSHFLLNERPSPPTDHGQSITPAVLALVEVRSSIPVESLSPQLDA-EVQSYSLAYVKKAIIQPQKGPPLSHPPTGSSPPPTRVRDKAKSVKQMGITLHDQLTSDLLKKKSKESPRLDLQAKLAGTKELGTFIGSQEKVSVGVVMVQDFFEREFVHKPMFQVDGFNVRSSQVIGCPSSALDKSDKTKLAEERRKSGENLQVEAHSPVRTAGVPMSVDARSAWAMAAESRPSIEETSLATVVGKIKVIGEKVNDHLKLDHYDSALKVIDDFVSLKRAIKEEPILGFSIRISERGIDEHAVVVSMVLGADAHPVPCASAQLHLPSQPFEASRISTSCMLLAMALSAIGRS--IIEGLSLPPRLQDLLNDFLQVAPLGKKEEAQDESGHVQQMTSPRDGPKERKCSQVKSKVKGRQRRGIEHQHKSKLEWGVVPVEFDLLEIADELEGSMFQGLVSDILQYAEDKEACAEFLEDIVIVIVALVSAFSERDAYDAFRHSDKKNVTILGETALTRFLGGSYAQEDSDLQDGTAVEIDSKLGDEKIPKVECSRPRKMMTSLHEEGYHYRDVDYRVGQTRVEVDEVDVVHNQLDVGSTRDCDVAAADQSVGPPAAKDLRSVPGGQSKPDIFFELSRIRTCGTTRDSESVLTLGIPSDGRHGSGSQSYLTNRYIFKLIRTKDLKLTYQVSLEAMRPLQSVAPKQEWFSF------HRD-DSGKVSTVSWMGSA--TEARGSALRDVAYKTVYPADSLDARNLDPKKRATRRSQDDILKPAKHLDTISHAVADKKDRRLHLHFSRPSPFSVATSTILLAVVEPEEDRVRANLSLYFELYYVSDIEQHKQEDYKDLLRAELPFPSRAKQIFLILSATDTPFLSCLTKYLGVQRHFKEDFDPLEPAADASSVLKTQALPMEAIKSLILSSQYTSPVLTTDEFKYVGKIADSGLSYSHMILIEWTPQGKDSTMQDKKFKGKLAAVKLEVRMQLFPYPFSIFTLFIVEAFPKREGDARFQIQPVPFDACCYLSYQFKIFASSISTSAGGSLMPLTAAGYGAQGRKGMPLEWRADARWEKQGGIFPVDLVTDLKCPFEPAWSSGKSFRIRGCQDDIADRAYCDMSFAAMLSISLLVTAVVPCDGKSDEIKAVVLPTANHTSRSRGYVFYPKSIYDQYVEKGAQTLVSGGDSMDVEVEDWQGYARRPTKPSAARESMAGLGHRNYGSEHCRPGGLYRAIMSPLRYGKTHVVYERLMVVIASGSHSASLDGSIGGFKTLGPLSING--SSFHPLGT-SPFVEHSKVSTLEVRETQIDVSLLDWSLFPWGPACHVTARKKD-FESPVKKRYEMRHQLLEPELAWIVVLSRLAVPGDGSESLLGGQRLVILADVSQEGRISGHQFKLRQGKIGVRGRKQKDGEKVQRRENDEVDLLN-PVKFSEAQSADGRLTDELKFREAVIFDDTGDIMTIPAQARIITLIGVDSIKRTCLQHLAAANTGLKFEMLRFVEEDAGLVLIDCYKCLFMGGEIMSGLQSSKSAVIVDPESSSGSSRSFLTSTILYRLIVLREMDKRVYEARSLGS-FPRSSARAPVRSPSGQQRHKAQGFAQFQEGQVLQKMQISELLAASTQQDGSGGATQALARHMPRQVSSTVHDSPPGGMFEL-PHVHSEQSQSGQQ-KVIREQAPVHKVEIDPSEDVMASAQSDGVLATAKGSSHDTSMLKEVTIAKDLKLRIQMYRQAALILLWARYLKDEVEQPELTYGAEAAQEAGIEDKHVSGYLSGEKMYKHPWHTYKKVKTISIIADLDHLLELEKWFPDTILERDLSCFYSRDVYYCKLFDSWIQRSLEWYGEAGCLALTDKVRRIVPESDLRIRKDGRELHYHLMKLDWTVREARLAERPPEGARQIDGHDGGPSVTSLSSSDSMEASQWDEPKVAESGLDGDSSQKPAHPIEHWMSKIKLDQVKGSDDRVFMMFRKFKDESVVQQKEPLPTHEISQPPVRSRGPAG-LGPGVVTRLQYEE--QTKMAAGIMVVLQYSGELYSMSEASVRIR-APQIRPIYYHYHGYTDVIPHHTKFCECSTPALAESLQSNIFCFYKSSGITLSLGTLTSSSLVSFSKDDVVFRSGGHKIGAAKIQDRGDHGESTMGLPPDMPQETYSSCLGVRVKLFIAGIPYYCRVHLTLAKEFVHCVYVVIPGMGRKSEEPSDASESVTAQEMTPKSRASMALLFAGSKCIACQKTFDYAADGTASISG-RPQQQTSAAPLTVISALAIKPISAEKPGTFDCVTISGHSHVQKWTFIGLGPDFTALFIASQLDHFLPSHQIRGSEKRDPQSRWYGPGKQELCLFRESECFSTPQQSDLLEAQPALKTFTLVELETFTKKQRKLKMRSFKEEAVHSHFESFQTISKTDQRKQAAMAYESI-TIKTDKSIREEMIAPFRPSFSGSTEREDKDGRPEDEKNKDAEQVRGKGASIAVVEQSTVSTLAHDPGTFKVRYLDDDIHVIGLLLGWEQDLAKSQSTRSQHWMDPRHLSAALSLLRSGEEPGVMSFALESSAEFLKTQERSANPIKSYAERRLYSKKLERPAHDESEETIMKKITATENGRARELTMKFCAVFKMSHKFQHFTSYHFEEVSHGWIETRIMGHAPALICFRRIYVASLTFFHSMIPARDLYVRRLVIYDWSRLYAREFVLAIWEGVLTVECKSRIIIELLGISSSGEFFGRYEGTENVTPARIYFKAS-VELFARYIARFKQKELKSLITLRLLIFLTMSLDPMKLAVSIRGIKLRSQEALVYRMEKVLERLVKEKSSKRSLPDAKR-AEDEIPSLIHLEIRTKGTPLGPMKMRYTSTYTVHSIAYREDLGVYWRPSWFRIAILLDFAGGKFKGEEGKACGDDPIRSLDDDVNDFTAGIEKLAM-SGTANSEFGGFDFGVVAQESQQ-YQDASTAQYSGTIQGMQYSLSIETHRAQQT--------QSASLEVAYDFGIPAYGGAGLDSTQVVDGYCPGSKRGDELKHRAKEKAAYHPLFLKQGPAEDMLPCGVSQMAGWVTLLWEHVESLHRPRELVQILRLALATVEHYPGIHGAHEPVTSAIATVFRSGSRGLVRRGYLEPAPATSEEREIPSMRFSSSVFPEAQATPKTYIVSSSFPEGIFSTFHMKQCVVYHQAVLAADRPVDSEFTGVAPSVAGFRRTFLSRLRGSGPPSERGSEAAFYTIVRAKTRMSDPLWLRLSHSKQSFFGLDIHRLHPFGIDLSEKLPQT---NNLTSSPCEGLSYMCNRAGSTTSMIGDGFLVQETEFYVELKYFKEHAVVEELRSTAEIFQSLWCPLSGSLKPHPVAPHGGSLTSSHTILPGQDTLPFQVDEERETADVSLYVYELHDHCGITKEPCEFDALDGTALTEEGTRGDFDKDTDARTSKDLSSATATVSTAVTKKERPTLGLHWRASQIVECKMGFKFPLQISYELKLVSAWERPPDFIVLTCVAHCILCSCASQAEVGFSGISSSRAERFAPIRILSGFFCSVRWAHKVSQGFACKGERYTSDDSRT-EQMSRDYEIGERPTVSEDLYIAPEQ----------------------------------------------------------------------------EDGPTRKQTFPPEVKGMSLYESCGHTLMYDIKQLATSAHVVGDHHFSEYEEIS-GTMSVALGAALSYARPQIEVTNKKESTDEGQNERKFSMGEDKVALFQRLFEIAVIIRIGPPPVTRDGSSRMMRTKCAAQTPGDWSLPRGFPAPGLEESEDAGTGGGVPVTKSLEDMGFKINGAMEFFVRVEWISWPWRSDSQWAIRIMIMKLNATSGIRNDISQSLMVVKQTLEYVEQSREGRVTDTLPTLDASKVKAAPVSISGYILQGKLEKQQKKWKLVGNGRSREFFCSLTSPKGTYPRSHDTLT-VVSPSMIDFRKGQEYTAKILVAPHTLKTDFLKRTTSSYELEHKCGAIYRMQDVKASKKAESRSYELQRDEAEEEAQVDEFDYGLTLQFLELGPYVGELLRDGSYHIFFPDRPVSIETKLEVLSSIQSKDPSRFSEALPSSSKSFL-SSGSSCGTDTREGSQFYLDRFCIEPIETMVTRFFISLTVATAVRPIGLKPGLMGVSHYFVAGWAQFTIHDIDTARGDIEAMSSLIVTKRDIVQRDTAEEKTLIIIFTISGDGEIAPSCADKEEITKDAAPKFSMPSFGPSHYPCATDTPEDYKYYVTVAKGFTTGGAFDEVIDTVQEEPSGHLSTSDVLASTKITIEHDRSGIPEVREREKEKQMHTLVREAIKSPDHVKRLSSDVSETTASPTMELATMDKLQQEESLQLELAQCLKQSAQELQELLGQEKALESLILAVHGIEVEAVRAAEEIKLMAEPQAPEKDDKVAMLGMFAPCCSCDFPVLSKYQRLILIVSIIIAPALTLYEAYVYPNAWPDAVAAQLREGVTTAGDLLMPSRATVSQTARVHLFKNLFA-S-DQLKPVGVPSSEVTFKCGIQLLILRDWDAPSGSLYPSAPDNRSATPVGKFKRDSKSDDPAAMEAGGARLKKKPRGEAIEGTRKRFCEKPEAFYEGMSQSGFLIHDIAGKVKASTSFWECYKYKYGDLIQVQAFLHLEVELAREVVRTALSARSFLSPLPMRRSQQLKSPVSDLVRRFEPGCEKLCLEGLSSILELLEPFVAAVNHWATLVDPTGSSATKTSEEWTGL-FV---------------------VEN-MCSALSELDLS--SLYFRVEISGCRLPKSVGVQAEYLVAKVIYSIFGIVYFHEEQLESKQPRSQKDRLEIS-LSKPLLIRLDLADDDCQAMCVLPRLLCKGVGTSITITPVTTPGIALDYCPYDAQSVNGPSAAVPACCLPKPTRDLDLLGLNVHGEFSHLFTFECWVTEGCITVTGKPTDLISPGVWASSSKIPSFLLVLSEDSDIAFKAHILLRVFVRDLESKIKVVPVFGTPVKTGL---KTGEMDRRESKRSELDDPEIKERD-TMSVPEVSMFDEDDESHDLLEMSGESTDECPSSGSVLDASESDESGNTAYQSTILSQLYHPSGSSEHAELDSGLYQLHGFDESEAQMICLKRGNKQCDTSLSLAVAVVSMLSLPPPYLTYPIIPPWEGVLLYHALIVFCSGAGCAQPLDGAGFGPSLAPVGYKARKVATGREVIADISIVTMRQQVHYQRHSITRGRRRIKCILD-PQASQGATLLRSVSPGNSDPDDQMAYREEASEKAKRHEASQEEIDKERERQHYFEPGGGTKSLESPIEVPDKLRTAHHGAALI-PFPVEGKSLTLELLDDQARRDVGSSSQFFRATALDTHRALMSRSDAAGVVHEGTEDERKIVTTGPSRGVCEKDRMHLFKLYVKMPQQLVHPPLFMEIYLTASLLFGVITKTPHVMVRSTCFDPPTAELIATQLDRHKLDFSHVPFRYRHLVVKADKKVVLSRAKFTAFQMTYREHYDLCDFEVSIYSDYSYPGAPLLPDALIDRIKAQEISEAGALPVVSSCVPRDCPLISLSLKSFLWYSTSLRDKHERHVWTVVVQESSQISADENAGHGALPEKSDLKISTDYSGDMETEHLSMKQSSNQKPRSGDTLETDGMCHITGKVCRLKEPSTRWLADFQEEIYTVTGDLSGKDGYGKFIGFATCVERDLKGQAQTKAKSFGLVKHFGILLYGITRGLDHITSWVDVKVKKPTWEQSGFPEVKEANSAIPSFGSAPELGMVSYHVGDVDLQEWGSVGFKTTMFHVQSLKDRAIETWSSLGLRSSESFVRAFLPLVVKATPIIGPERTVAGPKDIRSKMFKLQFCLVETPTGAETTHDMGLHAPIPVKTQPPFEGGHTYKCDFIFIFFDGAGMFGAYRFVQGSPTFAAVAPLPVDKGASPLVSSQLGGVSAAGVGPMIKISWKIDIALGFAPPWLPGSAALHPSTDPQEVFGAGAYCIIPGSIGTVTAAVTASVGGKHPYSLTSSRALTRRKQLLVPPQALAGQLVLLVRSKSFSSPQFFSLKHSEVVKGLVGGEHQSKELDGIDVGSYLGDKAQCPQASLSSSMPECAEKKWSQTKHSN-NTSFMSRQETALGIGDVRALPTADKLDTAVDLEPLKLEDKGKATESLTARDTDSGQLADTPLIPSEAILGVLEEGTKILGICGDSIMLSLKISKLVEGIGSIWVGLAEEKDFDSRSELFSLVGLLVETTFQEDVQLDERFSFLTVQERGPIPTRFTVERRPYVEKVGLLCAKDKYQLTTEKQTPVDKPSYKFESELPMRGYLLGEEMGYFSRRTVYLALTAHFYAVKPTCHWQLGVRYYRSTDSDYREGVDEKFDLLRVISKVEQDEFLYVLLKDRTFVYLFPWILLVDLSAKLKPFLLADEDGEAKFIVYEMLPYDQEKSQPLVVSKPGSQQRVRAAMVASPRGGPRAGMGQHYMKDETLRTDNREVLSGGMEDERKEVSPDGKTHIAGESRSFSADETRCLTLGRTSAIPVTSVVDKEEGTAKEEVLIQD-DKSEPFSDSFLDPSRSNEECCDYIHAAEELLPLSSGRTCMDETITGSAFSVVDGLKSTEPKGQTPNIHLYFSMRLSVTSLQQLRELLRTIALGMGRRTHFELKMKKLRMEQPQEEDRKRTMIEEYLRQPKKTFKPSTSCESCS-PLRQMTSLSESKIATSSSGMFDPGSTSDGLSLPHAHHYVLAHDSRGLKTQMLLSRMEKRVKKFGGIPKSSEYLLIFDLAHG--SVSDDFFPDRFCIALKKSTFIETKMVVTDHDLSYGDTLVERGLLRSVQETAVGDRLGSVMRMDPTVWYQTDTVTEEHPAVRRGLKATLEGVDAIQSECEAGSVLSGASIITFGSAGSEFSPSKPPSPASNGSQGSFIGAVPIGVPVEIGAPGSDGVSVVKQKSVAPTGS-IGVMHSGVISSS-RDQIKRPSRKNDSKFLDEGVLVMKRLIHLIFFSLCKAELPHAQILPHPFPHEFLLARILKPAEMMLPVDAKRDESRVQAWRKLAAHSARLEGAHLADMDRMKPRVTI-ASQEQTKSLEIDLGIAAKAQKTKAEEQPG-LDQQKF-TKVLSLRDIDLDELDQQ-EKKVLREYQD-KTGD--PDTKPPEVKD--EDVDRGEILVSKFKKKRKQAEADMQSRDELTQPQKGSKSIMELQLSITDDTAETDGTDLQSQRRLFKSMHAFFIKLGILPFDFFTSVSASSSKEDEAVSKKDRPGICPVHIIRKGMVQKIQGRCVLTGLMTAFWTDGRDAAKTRVGGEFRKETVSYHRTAQWVESGKVYDSPDALSAVMEVRQDKQTGQDQPCIGLGNPKLSKQEELTVRKKGSSSGEEALQCARSLTRGWLAPLSQAEYKSCSDHVPVDWSAQVFASSDMGVFSESDCESKVDLLGGHSLAQLLGKKFSGRDKPPKLASVVPIKEETRLD-TAEADETEDQMASQIEDFSVDKNEFLTYLNGPRRRDLREFRATSRVSVCHIRWRQSPFAARTKCRGVRADVDVAGYMDLSFPKGVPLYIIGEDSTPYGVGSSGPAKWEAIFAPDDFKDHLKITGVEKSLPELAALVWSQTRKDHPYANPVMGIECETKIRFLSLEELDRYH-DDDKDVRIMAHAALVDEYFFITKTKILRELLSAEYDFALKLQAVPFAEKFSPAKFMGDTVGKGDFLKSEVGVKEWQTKIIGPDLADDVKNFPKDSSEALLIRQLTYCFRQVGLLDEPRFRFSFVSPIWSRMYFYSETPVSGVVYSTSAADESIKSGEEFILLTIMSPEVKRDQTQAYSKYVGSLAVRVEGTLEDVEITSLGDYDDFDEKKEVFYHGRQQITTLPIRDYHDFRGVDLIRFKSDGVRLFGVHLKAGKLVKSQLKMDCKVDLKARLLKGQEKAIEEEAVFKQEGLSKAKLEKAQALQREKCLIRSTWPYNQELVCGGISRLRFKETLKDSTVTISTMRLESRFGKSKIAISIKMGLSLSSIKEKYAEEEER-SQPRPP-VLSSGWAPVLR-SDPTPQNRKSTSAHGSDPGRHRGHDARPAPPILVPMFPYDTISDQGKFLLLVGRRSVAGTITGPDLGSHMILPPFSLVFVLGAVEVQPPDIWWYVGALYGAGHPVHVWRHDPIDLPALPSSPVIMVVQYLWTHKRSGDWDVFHEAGKAHLRVDQLKKLLCVRKVIPTVLKVRSVGTAAVEMEYNLLKSIEPETGNRAKQYCICICEQKQCAPDFPYSKDKDNKAGVTQLVCESPEGKAFCVVTSCCRYDGPDCEVPQYSYMYAWIAARMRQDPMGVLYDCTPWGLQLTRYFGLGLQGVDKYSRPTARAGRYDLSCQHYQRFWILSV-CVDVPVTLSEFERPGGIFRSIIRRTAFTLCCLLDVKKPLDDDAGFRSHSILEHLLSHTATSEHKGFSEHLPVRHLPSRILPLFVDWEARWRFVPWVAIHETGAKPWLTKISQHWYGERCFSSFLEPEASTLGLSLVTSLTFPHQTFAASPLIVKGPTPKALLLFHAKEGQQCGGVTKGETIHLMRPSLATARLDHADAFLDTTASSVILRGKDLKVKEVLLPVEAAEKSYDLERPESPGMPPQATAPY-VAEKLDKSDKVRD-SKGNKYRPDSGGTDHEKFRVWKHQGSGWRHKDEEEEVVKFIGELPRECGEYKSQHRGVIGEWSKAIETGGTLMCSARVDTSASWKTPTPVTALFTCKIGQREERFMSHEHGCDSPVGLVDQGGIFYMCLPAREFDPVNLRGLGLVIPQFRPLLLSPLVHVSRHSLQSGLLSGRPLTPTDLSTLQFLIHITLCMQLQTWQIPRDVLHSQRPIITRPISSVMLPRDTEYDKEPYESCS-VAKKDQNVDFLSETSGQKPVECKPRKKKPPGAVKIHHPVTSEFVPDGPRPCKRAQLTLITTEAFVKKSEEAGLTKSRKLNTSSRQALYKSQLTISQSAAFDTKKETDVPMTQFLLQYSLRLLRSFATEGGLSDQLRDSREGTDILDD-RLGDPVFCRHRDIMELIDYVIERVSPSWDDSRGSDSSSVSIGGPRFQLAVKKGVVSRMAKTKRYLSGSWESGTDDQSAEDYNGTGRGRSDDERQLRDYGPTHLSVTWSGGQSIRLFFCLSDHCPPTIKEGRDSSGSERQTGSLLISQRMTPSHGQLDPVLEKFWQVTYSSGSEGNLTALLFEVLIPEPRAFQVVPIFHAPLGERLELWDIALREKCFMTRRSLEIFDVAVKSGRQGERKWELSDRQRSSTFKSSQEKYYLTLVIAYSYSIYCGTKSEDSLQAVLAGEHMLCISHFDPRCRVDRDPPGSILSSGHPFQVLSSCKSSEAIHLVTISTTSELPRPDSRVFRGVVDEVRVGRILLHGQRVYPWPKVLASGMLSVVLQLVALIASDPIKSITEEQFLRGGCGRCEEKELDVSSGSLTFPTRRFTHIRYKPTFKSFESTSSSRGVVDPCEVKPEVRERLIEDAFLGEEGAASGFHWRRSECAAHPDTYCSGSAESTTVCKGGHASSSSDPFFELPTI---------------------------------------------------------------------------------------------------------------------------------------LKLWIFLIRKYIDKNPIKSVSPCHGGSKSVLEGFLRVGYIALEVIHLIREEGHWKTAAVILFDKGTGVAEYLVPRLKTESPLLCAKVAFRTIDSVITHGSPSLSHPHTTSGTRWDEVKSSSHWEKAFCPIKHVLSVTRTIDTGGRKDLEISLAIKKGHLVCDVHCEPTREYDVVEKDAITVFEWRPGTRRGLYFKVKLSSASLLEPFRQGLPQDWHTDQGTVDRGPRADIGYPAAASSAFAGRISHQLLKKTEAYCYAVKDLTRLKYEQKNVLPAEEQQQVADDKYEPN-RGSYWLEIYFTHEMICVRTDHCQVVKPYFWRFYLDSDTKDWEITRVLFSYKSSVIEEEKSLDSVIERSSSTGHHISEERASDHSQEKAVLLVRSSRTKRKQDVQELQSLLDIYSGEELKKLIERELLLDLLKCDERNEALREAAVVREKALGQFASAKETQDLTVMDQKVSMEESDRLVTGEIKSGKTLEQKEKKLKA-SLKKIERIITSLEETQQDTECLSKSGDLEEEYLVQTAEPGVSDKSLKLIGRYYTIGSYLYLILGDKAGMAQDGEAVSIEPEFLDTHEKSTQLSHSIAPDTEGSKKGFNSSGPEEDATEPWGRVSKKEIGPLEPMRVEKASVAKIEVGFNEAKVRDPTSADHTDTLELSYSRSPVQYITRAQPVTQLIPYASGSASSYLKFFGCASTVGRLFGMIYRATTCFSLSLSRLSLGFIYLNHTGATPVRSSVPGLAPVILFFYSGWLAVVLPITFANLVIWVIKHQSIHPMGGAEIEMVVACVDRLGTLIHEDFKPIGGTVIDAIGVVP-LEDAKGIAFSYVGTWEGGALHEDVDAKAPYFPLSCYGRESEPKTGSSTALDSLQHQKDSPIRHQGLFRSSQVSLVAFIKPPPRDPPDLSQSSLLPKRLQRSPAKHLLTAPQESCYTTKGGETRKCQSLTIQCFEIWYQVRAELDKEGIEECREDRDLAVQAELMRMQFKQFTLLDVEPLDGRSEGEKATDAKFIDVRANMEDCIKDGESSAELDTKMMSPLQGYADLSDQQIESSDDKEQDGSSDQDGDKSDIDHVDQGNNKESSMKDSSLSLSREVFDVDYFLVPNVACVGRSDIDKLISTSHSQSVQEVIY-CSIVVPTPAIASLTSMKELGTSTSMEVSELVVRDETENVGDECGSHTLVATAHQQIALS-EKPLPAPLWVLETLVNLRYPGPFPAYDYRPPGGSVSLPTTDQQLTASELSELPTNSEPRIATTPKGQSAPPVERGDWELLTAGGIGGPSLTWTRWCVASVLGEALFPDESSTSDFPKITQAAIGRLTEFVSHLDLSDLLFSRVSGRCGLPCLIEATALESEIDFGLVHFALQALETRASETISLLQPTIRQLPKLPSSGLKARFDPKKEAPSAEGYGLSDICFLELLVVATKLDRAYLDHLISEARTSSVIGHIASAGANLSLAKSLQIRSSSGSPVLAYSGIASHELSGRDEMRTGHFSGGFLIGHEGAFLPEELLHALPPMPRKQTSIPSRKESVAKKAKAIHALERQIIKRYVSVKGGDWSATTYDLKQQTHVSDSAGNDAITPLGISLIIFVVSLIKMEKTPATQRVVKCKLLPAFDVVMFGQTITD---QCSFEDQNPEFTGVHF-SLEWSQTRKGFVHRSAAGWYYQPAQTSRMPSYQHHSIEMVSESLEAWTLYTIARSLLLIPRESGFLLADLVLPLLHVRVDQGLFPSQSGAPLLFSVLLLTETLTVEKVGSSIRNPSGLRTSTSEEMHRGIMSQIHSCLVLIKDQQAKLVSDQIPRKSSLDGERRLQARDKQMVRRDQVRSPETCRMSTIISWSDEDLESTTSVQSSKLLDETLQIRRPGSLSSKVMSSERSENVGKNRWRKEGLGGKEIYATARPFIRVGRLDDAIPYLHIILIDSHTTPLYDGEKGEIGESTRRTPPLPTLFYSYERAAQRRKPLRSSFQGSDPFFEWAAKES-KKPYETLTTSPFREVSSKDSAKIMKFWTARDIKDDIDQVTELLHSYRVLAVRCPSELEWQSHALLDKALLAMTEETKNFTPPSSHGPMLTSKEVDSRSTKISRFAIQLMEKYTTREHPLITVIYLAVSYSKVDQSRTDSSTPASGVDQSSSALKVGILDPPPDLWVKLALHEQLWFGVGHNSSFEAKGLGRDSCGESMI-MLRLVVWAHGRSHEPYQGLRLGARDSCDGSFHIWEERLDAPQSDLVSVTGARRHRELIHDSERQKVLMHSLGTWLTTSASADGEPGTGECYPYKSCASSDESSTGGHLDVGFEACVQFDCHSPKIGDVCGVCGSSCDHEQVYPKGDRICDCQCDTEGSLLSLVMLSSK-SVRTPITRDSPKDEKGSAERGSYSHKDLQRGEIVGQPVDIEQYEGTSATPWETDMGRQPEGKDQYERSKTETSWPHFAAASSYDKSLPHEKHITMSHLHDETLFWMRLILHRGLKQMFLRRRPRSYIPEVIQSHLTVYRRDERPRVTVGGLPLAIPLVDRRGIVSWTPVFVGLTRALGASVYAKLIYAPGEGEEFAIAGLDEEYRGVTEKFSVMYYLILVLSLILSLPSPFPALIIA-FIASHVKCIFLTVYWQWECGYNTALYIGFRLWDAADGLSIPLAFHVSFMQLQYRADAK-SMAVRPVDALRQRMLLQVFPYRPKKVQVPGIFKKPVGRPMDWVGQPP--SDITMQLILALISLQAVPASAKLSAIPIFALPLSIDGDKKSYAAAITPYTYHGPSEMIGGIGLQADQWGDGEAFHSDTDSGGTSSNRGMVLK-PSKPLFHGKIVIAPLSRGVALRAGDCDGKVKKTASESACDDMIHSTQLVPFRETSVLVGIQTPCVSVQLSFDGAPCGSAINKDISLRFSSLYDGVSTMLHGKIDLGGTTIVYLQKETITQLISVHRQRLIGYPLKEIVRRDLRKQRRRG-MYLPITSCGAYVVARRHSICFTFVPTDRELRLLLQAEGDQYYIRCCRGESRISAILYVKCLVWEEYTSCHFEELRSFGVVSPCRYLDEHLPEKSEHFLPLTKPSDSSDAVEIKLSSEGAQSEKAEVSNSDLQSAEEQRPYSHHHQDRFWRVGICLPCDLDKKSIEMSTKLELFFTADLVRLHLAIEGVLAQAHYKLKGSQHTAGDDGVYDMYRFSRPTMKQVLKADEIKPLIGGKRAIELVCEGLETVKRQLQESTIFIYLGVRCQPTYLLDLKLQDRESTIKSHAQDMPRTFMKDLYGRYTFADDPLLKIRRSLIAMKDPVPSLGKVDSGARVQGKLEVTTGLKSSLESEEPWRSGQKNAQPAVAFASTVPRSPHSGELMIDSSELRSQALEYDGHTRSLKPISRTLKGYAHPQFLATIVHKYWASISGRLPLIVGSFVRRLAFSTVVFLDVLKRHGDTITSMYIDFSDTVVLLEGEQQEDDSEVVERTVEYTFPQKDRELCATSLGQCRFFTGGHGSSVFIGSYYSSPVQVEPFDSHACKRCRKCPPLFVLGAAPTTLRLGEDTSENARTFSRSDSFVSEGSSRFSPIAIVITPLAVFWSYIELEVLVCYSWLIMEIHLELYMFILRDTWPMYRGISEVFFFVLSTFQLDQSARSKLEKAYRRSGEVARIKKRTSVLLRLPQIIAITLSSFRLLFACVSCYAQRNIKMSPVFTKLYISCFTEEIETTGWKGTVLSEIKEGSESLFVCAMKLVSVDTNCPKSTFQASHLAMSGKEEASKDKSDGERPIPIDAKFSMDTLEDILGKLRFERKTFPACKFTIIPWMLYPSKEIRARMKIRLLQYDHGILQLAVTTLIYDLAELVKGKKVSTRIEEDDFFQSRASSLSMFGSCGESDIMEDFTAITRPLPTEEPPHEIKWISFELATPAGSTHIEPSLHAKFAPRKISKTAGIACGLGDIKMHTGWDTSSGRSLHSPPKKLKKKERESLMWDIFSCIAIIENSCDLGFAKGQQSSRSYSTFTCIAGPLLSDVSPLTFEV---QDSCLPPAETTQEYSTTVIVMLIVSSILKKTHDSKGAWRVKKVALGLLAYLEAAYPLSKFIMEDSYGAGQLEEKVSIFKLKDPCGLPDDKHQSVDTGTFFNAGVKVKWPQGLQIHDDGFELAIPVPGLQYSALRSEDS-PWELVADRMKSQYLEILPLGIKSAEIIQMHPVDHGGDLEAELGVLDTRVPVSFVYFVDIHDADHKFFLALQPLRTRTPGPWGLSFSVVPPCTAVTPEAPTTDGPEPQQREHQLWSVVELAVVSLATIAFAARMLERIDRWVSRSEFSRWPMLLDLQSPTTAARSAFFAQSADLTQHQ-VQVQPPIHSVVSFTVSQWVLALHQQPRDTLILMVHFLEVIFESVSRTYSMGPWVVDEWLVGSRCNRISAYDLKLKFVSIELRQFRYLRIVWKSRGGDTEVSSTFVHSKDSPHDLIIKKPLLLIKVEGGGVVSFEAGWHGIPGLVWVQGGGSVGAVAISSTDHATLHGVSTVGGLLVCVSTAHDTLVCAHGQRFHLSKAGVYVKRKKLVLDKALQLVARPSRFSATSIKLKVQQQKMESELKRVILPPHESASEIYSTDGQNVSDLLQWEILRVRHWEKTSRAMSGRFVGTHGQLKTPGTAEWAITVGGLCSPRLPLVRSMSLESGTDYESRGLGYSDWVVFYFDFSRGTGEHLWVAVRFILGSRAFALIALVGVITGHVRGSYWAWLKDCCRDAPVGRPKKDLGYHKDAVAAEELPLAKELGRPSVTQIKIEGAGEELPVDALNSLLLAWTRQFRRITSPTEVKGTVSGVSLISIYRFFIKLSPIEVPKSFGTSRSVVSISWSQVKLESPQKVHSFVDELEVDQGDLPYGFLKGKFASGAAFKQSRASGSSGALHKDVSKETEKLGTVGTQSGRLFGAPDKMCDDSSKRFARYHVSVKEERTKAKDKVIYFSFACVKRKYSVLGHSL-STLTSQLSSISGRMTAGQAGYLKKSDRASRGMGACFSAMCSHAKTVGIFCKLGSAQLIPD-QPEKISDPQMGVSEIGSARSSHTDACRRPQTRRERRTGKPSKGIVARAKQLRSPDYGRIQVGKPKMVPLLSRPPTEHPAAELAGDARKEVMQVLSSFNMWDWSQGEDRRQILLVASQQPQPPSMLYPHLHHGWHECGLKSFSEYMPAGDSDVLASKAKVDAGSIPGGSATGTRQVPCFELGRRIGAPYPPAYGVKPKCIFSIRAHEGGETSVEIMAKGSKSRHEEHPLELSHHKEAVGELLQDLDLEGYGQRVRKAVRKGSSGKRFIKKPEEQIGKIRAKKIGRIHLMRSLYGDFTAESALKSIVRDKSDETLEVQEACLSSSISSPDEHIVLESIHVYLLWSLFFCLIEYPVRKKVLPQDVLEEIMFEKPVIDESSHSQFVIEQSSGIRGVEKSSGKNAVSRIRSPRQVKSSSSELDGALLALCASELEEHFQYQMGREVRALAQISERLKAVAQASYRIKFGVVLKKAEGELIELKYQAQYYNTISIGQSLKQYLLDLEIETDRLRKEPMSYPPSHPYTHPPQYNPFYGPTPQIHREHVYTAKPATKRSDESGPARDSSILGKIGLGSEKCKLMELKREKALGEAPFDRWEPLLAGSSF--SGDRCFHWRQSEGRSTSEASCPDYIFYDEAQSLGPPFGPMVVCYLAEAFVTFVAQAPADADCCADAYGLSLSLLMGGSIQPYQRIPAYGSLRVSFTVKRMVLPEPEPSLEKTLLYTKKTTKPLVREKAAKSSGWTKASTTKFAQDTLDRATEAALGIASHARLRRAMTAIDRREMKIMSSLSS-ESASSDAHVEFPSYYSVAPRREKQHAPLVSTTSDRRWMISDDDWRVPLRTYLGGDDIIFPFTKRVPFSKVEETHEGTIAEMNFRCDDQLSIPHQPSKFFEAILRVKIWLQTIGSIFTGDAIQSPDILSRKKDEASFKDDGAIKLSSVMVKLAESFKTAFVTIRIRHDVARMSISVEACYFGIVSKGGAVTGPPSVGPRRSGWGTCKQKAKARSADKMSLAPDTVEKAAIETNDGLEVARIIGDIQGVTASVLLIISDVKQFLKIMAAIMDDVEIGRLSSVVSRMRFGCFEIDLALKIMCEKSDMGLSKSASCFEWKEQGVILVQLESEIRIRFLQLYTTAMLACYLVEIFRLQPLTEGRRDGPDGMQADGDISGKVGYEDYARQMALQEKKIFKFKSGVLPWSMHHFPSTLICAKEQYKVFWSVYPYIESYEKEIESKEFADQQLALDSLVTRKRLAPR-SGMQSSGSGVVLRSTISETGGFWLGQFGVHPDEFPAASVIRLKDAKQSCMNRYRYLCVHDSAALISLIYKLSSLMVAKLQDISLASQALKWSSSDCVVVPFGMLGVFSVAFYEPLFIELVLSGEAYSSQAIWTYAWLLLDVYRAFWIPYSCVGHIDHECPETASRICVCPAVECLHGVDEPRRSGLFEHHFPPSLHHNTAVCWKSNNAKKKIQTIGYEAYYFLQSSKECLRTMDLEQDIFDVQSYYKSFLGEAIMDPVDYVVSIHLLRTAATSLYSHASDDESPRKEHTIMESISSSASPTPGRSFSEFESSIESWERRSVCRKTAVIYLPDVEKAMRRDSEGGSRKRGRHKAEVKRMDLGVDCDEDSGSTSEMESDSPQAEKPVRASLSSGKK-FSQWLLVGECSSVRAG-MPAERVEPAEHQLVAGKLSMSYIEQFHLKPEFGGRHTKADVVDR-LAMVAKYLARLAPSFKKSEPKLGFHSNVTLSLREGTWKLSSATYQSAGTQQERMSSPKNQ-GPDKHKHD-DHSSKFIKKLQGILDSLPSSSTAMTDVASEEDQLDERPFISSFVGALGRPLKDATLRGIGATPVIMLDFVKIKYGSTLCYVTPSAISYLLDCETPSEISDDLQSGFAFPFFRFVKIMGIGRPVGYNPVVGRRTMTPRWRS-PIRQDIRRNVGDEFDKEMSLQESEDVKPLKICSKKRLLTKVEIRILVAWLKVLLCRDFSYTFCDSNHFEQQYVIALTKKAYRMTTLIPEYALKTFHDYYSSQASRPKMDAVAATLPSATSMEHSLTTPADLLGHENILPIKKAVALVLKRSRASMRALSTTRALSGEDLDQELPGVAKGRSNDRI-KDWDIWEATGLTGVGMHMQDLASSKMWIFSDVAQTVLDQKALSEGVKHILKREENDDSS-IPQGPKQAESFEERSGDLTRMGALAGRKPSYMPYAELVHDLDKKTTMKISELGLIGLLESEAGISASKMSPVATPSDSSYRLTDLPCSAIVAQFLEEMTAAII--VCVILSDQLQQEPRARLLLFWLEYWGHLSWKYKVVSTIEHSPDYHYTSGLPSIDIEHTVRGAKYSWLEPGGLAVGFDDRPGPESYWGMDLEPPKEHSEIQYSSESSSMVLTSEAPDGLSVEDGHSSDDGTAQEKSVGSARIKTQSAQAAKVASLSFDLRVSSLISD-TQNGVRSESDVAVKCEFSITEAFSSPMYVGSENSVQTSVR--PHEKATEPEQSCCNKQDESQIDSGQLSFLLASAIV-KKQERIKKSPPAKRAKVSGKVPGSKIKEGER-VSLMH-ATDSFTVQGGESPSWEHIL--QGSTTTSSSQAVAHPIWPWTSADAS-NASILAADKILLHPHVPKKLPKKEKRKSHWQVAVAVAAQALEIGAIGSARATMKASIDSACQQKGGELSKSFEHDTLGDNSRIKKVDKTVATDPIEPAGGRGSVQEETYAVLIKSEEHKAGSASLDIEQTEIKRVVKSFGGKKSKQTSHDISSM-GPSSSTKPLEGTERTESKSHPFSFASSQRKSLSSIDELCIYRYEGLSGISPDSAVSSRDTHKELYIGLAAPHPSEHELKCKASEVEDSDVTFQSRRSFSSSARVLFEFHRYPECCMHLVLAATIADATHWFSLALPAFAPSTEGALLELAQMSDEEDFKTQFLKKQARKETFSFLSSEP-ASGTQAFPGLSPFELCEDSPTPRHYLKQGVEADTTKQAVAAVPVVEKEKDHLIKPLYCMTQTEDVPFEHPLLVIDQPKMYIAISYKRTPAHLFSVVFHEASGITCIAGEMGQSVKGEWAKLTVGAEILYTYVVKEKIELAFKEEYLLLYQKDIDLADVDAWDAARQDKVASLDLGFDVDFLVSKRGTDGAGEVIFRHYTFTLVSYSFVVVCLGFILAFAAGRACVLFHGWVMSVLSTIPLRYQEPMSSARASSSPRDERKQINELLQQQAQRFSLVSIYSRIRAKSGCKSAGSQEKLAFIVGAIAGVKIDIQFTSSGTFQKGPVFSDWLFRSRICKKSAVTLWEEYWSPPRSLKIKIAPFIVPYLDSSLPDTMTSKSLYEATRLLEAAQLFDLELMIVLMDPATLSFEELIAGDVVLLSIVAPISLKDAVA-EEYHEVSVVKKLGTASDALTSIKMIWMMVLRSPPAATVKFVVTVDLKSHIFQGALDQSFGSHMQKSMLEVYGATMICLILSLESAYPGARIVEYPDVIAGKKPLCDEREPVRHKLELPQCATTRGVGLQPPDFSWKRPDLEELEEEEYYGVHKHKGQTDGRKWVRLGWERAGFGFLHAEEMEPSIFI--------------------------------------------------------------------------------------------------------------------------------------------------GVEVGRLVMNQYWSNEKQLVRYVRAPQFDSMLKGEMGEQTLCSADSRRPHPRGYRLALIVREAWDVLPGGGCILHSDQGARYRVILKALKSSSNWRGPALSPFVREQHYSVVAISPFRQTGKADDLSHTERIESQSYTVRGRIITLQFVESFDKLVYSVGKHALIHVSRKFMSIFRTTKPEAGDAQVVCTEKYLLAYLLLSGGPRSGGIISGYKSHLVQWPGVYGNGGWTHLAVFYVHIEVDVCGGWIPILGFSIVHFGMIMAGHFPIVTTACLSEGVCNSLGLSSCECGFESASLSFIFGLGQLIVATLVLWEMARELILKQMTHFIVGISASPRRGIYLGWLAVSLLLARASMRSLDEVRSMDPSAAKYFDDEQMAIVGN-SIESELRDRIVGPPLQISSDGLDTQTSCGSIMGTFPLDEIILSRGVERHTLSDRSLTKYSAACKSQMIDVDEVQAEAATTRLGKRLGEVESSHDDHSPCRPSEKEPQSAIRPKRSRSLSSYHHLDPMLKQCKFASEFYVALSTDLDEVS-ALKEQRSCSPFACKESKSLEALQCHPIGLLE-SQQSFSSSSQCLVLSEKDKDGLHIMSGMLGNAEMASLFSLVEITVARLDDAVDAEEEKSGLWP-ASILGEPWKWYSAGFSILFRSPSVEKGRRQDKTKEIRVRDKKPGESEGFRGE-QVANEQARLRKRAEQRLSRSSSAAKTCDVIVEAPRDALLAGLVPQYELVLWMFCVLPRSHQLLRVASLVRQHSGKAEQKAYFQRLQTLLLREATQRLSARLRPSDDLSKCRYLIREYVVSLSVLRRHHRAAEITTKVGDRDSTCTADGIVKMTLVASCAVTWRLKFSALTKEIEVVAEVDYPLSTTSHTEAVIASPPITTQEQSGAAPGMAKQAYCTFMQTWSDKEKRFRRRGKDAD-QS----NVVKEIDIVRFLCVPLLPAALLKSADIAAAKLKTIHLVVALLRSALLIMHMKDLTSVPCSGTCHTASEDSQHPFSTDFRIALGFIIIGAYSLMDPSTIPRAGTRIHGAAKIKVSAWILFGFAISYDEIPEGKGMEGSQEGGCGSAAMFFFAIVYLDVAVEISLRIPYYKLDFKREKTLSIIELVAVHLNVAKMVFIVSWVVGRKASKQLIKIISKKGMAVLPEVDSLIATS-GASISFEISTLKPDSVTQLSKPTEVIITEDFLNEDVQVEGIKLKLSPNWALAYQFGAIDCFSMVGDDRVMTETQTKQLGWEYTVKSVSPSYYELKMAQEKDFGVLDWHELHEMVKVLKFEAGVIRLLRSSVTSWQHYRVLLKPSEKKKIIDLAVDKLTKDITRKSCSTFKRSDLGMKVILLLRVSGASIYRLGMDFVGFYALGPRWYISIDLIMSYDLSGSAPEWGLVRDTRKSTRQVHSTHVGPTPPSDEVTPDLTERYKDGMLAVKAIVKFDRKRQRYFTRDVCVLEWGFPQKKVDHVSTSVSTDFEHGARSLEADDMKMQPPQIPTEPFFPKLITQ--RSADAPEKKKDSTYSISGLSSMALKYSVLSEYDGTVPMWWMAPPQPLYEESESAKHSEPTPQDIKSLSWAESGLESVREKKRFSLGVLHTRVIKMFQGESAQWSDSFKVRDWVFTKRFQSSPSSSFGETRDDSKIDDKIDVFAGSPQAKIWAPRTEYRKFPKPSDFGVMMATSFDFLQPMMQASSGEIKPGSLTPFSVMGSDCGMCLYACYKLEPHTKGPDSLRYVSLVDVTGKVQDIDIDALEIKFDAYTYVASRIADSQVAMYIGSHLDLRLFT-YHSDWFASFEFYYLYFYHDGSWAYAEFTILPSLGGGDGSRESSKMSGLVDLIKRFTYSSVSKVLYDPAKIGCDVQVDGMSLSGGSDTDSVLQSGLLSPGHILVVRYPSRQLSGFTLFKRPFRVSIIFIPSDPRRRSTGL-YDPFWDFIDALYEVKEMCKHDSWGCVIAELVLFPIYAALFPVPMTHDYRAYHLKQDVSEAKGSLLFRESTTLLAEAVFCGDSMDISIMEKTEELYAECVAGTMRFFDEATREGFAGGGVGFTSPV-EFFQYKGSEAFPPDASVLIEECIISIPTLLSSIVLIVRGLLVVIEYKKCARFERSGFLRQHRFVACKSKSGKRETVASPLLTVLPKELVFAPIAGKLPFVA-VLIYKILDYGAILFYRASSSDSPRIDKKERSAMTIFTGVFGSMQVEVAEEVVFSYAGASAGRCGEEGDEVAFKAASTPAYQAFWWPLSIGLFKDKILIYTFYWDFGFLKRNDRTYSAYNGVTTGSPNLIMAVLSDSFDEECRLKRSSQFQSELGEKVAILQVDRPCVETLFERDGSQ-EGFKKMLDIQTEQAGKED--YKAGLGDQEGLELLERIPKEDPKSVSVQSYAGYPEYLKSIVQLSGPARKVERTSSHDSLLRERQLDLSRQSAFDSTEIAERQKKILKS-APDRVSTDGVTIYGDTKSFLETDVDEDLALVTAVARELDTSHLFYVDFTESRADLYADSIGTECISLKLTERSQYSKTIMVAGSFLWCEDPSALPLSCEAIPSTPLKCSQYAFSHCTSHEDKSKEHRDSGIEEEFSSLDVESHLKPPPTSGMMSALALRGRRQGKLESSETASHVFRPFGVLGSISPSLAELSHAKQGLPSTLRSESLASAREHHQQDLETAAMKHR-RALDRMSTRLDVMGEEVVSGALMIFHFGHLDLSKHYSRVKVNKLLAKLKSLLPCQVGVD-GSRNA-RLSCREQKHFR-N-QSAN-YPHNGGI-DF-A-LDQT-YLPDSGMGHWSPEAVEFLLPYFMTLVEGPLSTSPAKMTLLDDMELDETSTESAKKAQARGSGGLMISIKIELLLMHGSASQRMVHQQRQKIQLKQLEALFEWEVLE-ECS-RERCGLRCPCESDARLS-PRKKHHKVAAAATGIAQGKLKVDARLRRQNSPKVLSRNRVRRDVIPNHSGNSESKERQSGPRRGPTALQ-S-RRHSGDPFSSFRSKSIDIVEEIKGKELVFGLASGITLGLDPILLPDLQFSIVPILTETVKSEIDQYLSKGLLLAQEMGRSEKLQIASSTLDPKTSFKDPDCFSGRLVVDDPVQIPSGSVFPGCSRGTCSSPVSSCRKYAEGEEYSFDVVKRKLDREGFAQTESSADSPELGELREIKSPRGSGTLKSVKERSPDFRQQAIVTPTERIKGLDCLDTAQDTVTSHQMESVNDRGVKPDPPVSNMHLMRETHWELQKARSEWAKFEDQDRSKQAAFYQTITWTYAYEQGESASDEYYSQVPELYQFSPRSVVVKSFSGREFPEPAAWVDRH-GKKFMSQPRRKKQSFLHWDLIKRMGSGYPGLQESIQRDAHSLTCTSGGQSPLGLGSYSVRQRPGSRGMNRGSSSPHSMDMPQEVQFAPPAQQPPTSLHR-AMAPLDTLTTQKQRGARQPPAPKGQPLGDIQPPPHQLTKMDQALPSQPIVQHGDDATTDSMKPPVGSPGQPSQPSTYEESASQNCV
>CER.Cercis
QLHKLGGFQSSNLYMPFGLIPGWVEAGGGGSEIIFATEVYVTQFLACWLKAGCRIAVRSDFPYYVSAAIQKRRARVKDVEKSSIEQDFSVSKHVKEQAKTSSSTELSSKQTWCNGKMFMMHWYAAVITLLPLKTTAMRLSITMYLGHSDLLGFSLLWGGIMLRVVAGEFSILLHIIYGQTGITIENEVCVLVSCPFSQLTIARRSGPSGPTTAVRGTIPGGLAKTPAHDGNTDPCVCGALRLSLKTEALKYVVIFRDKLVQEGKLAAAMGYQLYPGDIDVLEVGLAPIGFKLPGDFRWYPRTRYVDSKPIDSSDLHMEFPALKGLVDDKQVPILSTEVLPAEAFKDGQLESVAAYVEDGTFAKAAVYLAPEAWWEKDLGVHLLEDDDKFHPEKGIAPYAGVGSDRPIKAWLSSMDTQARSRIDFWIGDDSTRILHTIVVLSPDLGYAPVPWWFSYMFYFSSIKIVHAVAVTAVVRRLQAVRSELSLWLPMRDIYVELGRIETRPTVDKVDVMEGDLDIVWRLEVASLPVSTESVVYFFDSKQAQTMAAALASKLEMVYSALLIEKYILYPLPIGTDALERLHSAQVRPFPRTSGDYRHVDIAGLYRRYGSLFLSASDAQITMETLLVSMRGRGHESVLIYPYGLLLFIDWGASEQIELYVTSGVMIGAMKITFLILTVAVMKGMFIPFLSIAKNWDCIEVSESSSEMISGFREKRSGSYTASLSPAHCLTFPPLRHNNWAQKVKLSTTILSPVQKRLGRRLVSRHLPDQEEMQE-EEGGEPEYPTGLFAVYYGVGIPVIPIGFCGGCMLCFWPGIKKGELVPSIQLAVTPWRLFESPSMFPKESVVHGTSFVPKEVLFPEREVMPMAVRTDFPVLSAKSLDRLHKRKYEGLSFKIVHMQCIKVLIEGIMRLGLAFIHLPSALFESFAAKLAVVGTSLQKSKCSPYCAHPLKADLKVSSIPFSIGLYVGLAGIWGWDKLKWDSFSQQCGPGTVKLLRPGDCPLLRSSEGLWGYDITYRDITPQYGGYQVLPEYGGFPVPSPMQHYALVGSPGPAPTISYQSGEEPYDPHLMPLPYVPDAPLVVGSELSSSSGTSQSVSHDRESVNSQFSDELLVVG-LKKPAALSLITKSSMAIMTFVIINSGFTPSLLPKSKVKKPLCTKEDQDKEAERAPEGGGFRRDALEQERRFLGYMGIAAPERCQAAELQRTYFSDVITSKELTIKEKVPAECATESSTSYAEYLIHLKSAAKYCSVTRMKKLSGDPQVDSETLTFPLAPSIEALFST-RPWYLVSPDVAGQDYLCSGDRLGGCLSEKCLAYSATPLPSDLFLLLSSRLSGLLSVAGLDDDGDSDLEIEGVDDAPFGCERLDRVKTQTAKRFRLHVLPCDALEIDRKAIGYHEVGVHTGDAQGVHIKLRALRGRRMYGVPIRKGLLGMVKTLTALSHAEGEPRILVEEYKDLIRGVLRDGLSSKRSTTLFPLYKDLRCNLLIPCTFLYLLTHLLFPREVGSTLFPLLCIGLLGSTILPLLMTLLYGSLLTEPDFPDEIGTLVRVWVLSRALFPWEDLILLGGKLGESDFPLLSPDSGIDAYRVFVKRIWFFIETKVIKIDEQALHLTKESLGWKASDIVLGDKTKIGELSFLGDEKTGLDEVHLSVEQKLYDASHTRFDDSLLAAAKIRSQFSGPWLTTLDQPFEKTSHAKFIYTLTGIYSQNIHNVTMLGDIIRIHGDSDQPFQQILGPAFHDSAQDITQTPHSKEKERPAKGEAPEGRQHRKMRCGLYQLAFMLEASSTTTTLIPTSVQYCEPLVFADYERGTHGGEYPVGQLCLPWFYGGHHGHPSHIEIKLFIIDDAPDDIAGEDTWDAPAEMYHDIEYKPGTILKYWTKGSGVYIAIEQGIFRGRTSEESRERLFVTGQIHTPKGQWSYYFQYICGWPRFQKMLGMEEAYAGPKPDYPKWTAPARGYGTFYPGKKAESVLYALKVQPIKTAPIWESILVSYIFSVHFSGKVKSLHAPGRQKGLGEAKWFDDGWIPHCYCQWRSVGGKVLDLLSIEICSRHESFATHMAEPKQKADVVLQMDFESAQADETGEELLPIDSAPLGKSTKWHQLAIKTSYRKRDSRFSPPPPWYPQSDPPFIASRLEVILGSLRNNKKDVMCYFEIESLVCQCRGTHFCPPPQVIQKFGPYTETIGGDTPAAIGQPMRWGELFGEGEDQSLDQILYDPYAPKTWHRQGDKHLTVAADVSLDGWSTHFHKELYEVHMREKILMRKLEFSEKGLPMESIDDYLMLSELEPMLQKVPHLQQRWTDRFGVQRKTQYCIRVIDELAIDLDDVAPTAAFEVGDHDVLFTNRSIVDSVVITDEVHDDADQLSPKTDKQVQVPYVSPAEAA-EKKITLEQASPPLHLDSPVPPSGSPPQLPSSPIRPPPPAPPAPPSPPRPPPGPFPPPHPPPPRPMPPAPSPIPPPPGPGPAAPPAPRPTSLVQEHIDEAASKKHRIVSADDECEKDKFKEVIQKVEKMYQGFLDSMKKLDEILQGKAPFKVVLGLGRQLLHQKKEISSSASSTIDDGVVGYLMAKKGHAFWRPAESEFEIKSHKKVIDQFILDMKDKDRAEKLHIREVMMKEFPAITQKAMIPQARVDSLSIELTGSWLNRVEAGKSGDKYLEVYGVKCASGPTRVFFSVPDSDCPSLKLDKPEVALKAEYERCFSAQVVDLKELELTLPKDDWPFMTLALAPLTGSRGRTLKSRSATTSTKPVSRSTPTTPSSKSVPGVWMLLPSRTSSRSRLSVSSGERPKLSSRKADIPPYGRSASVDDSHVKLTSLVILTLGIIALGRAGSLFFGAFQYAASSWTIGLNDGKILTEIVAFLVYNYPAAVIMDIMSVLVPFGFIYEIHFSILSLMRQPARDAPTY-CFSLGIFPDAGAIKYSWKSYTATLLDLKVLVRVEQSLRWVLEDLGDLSWCVLEPLSKVGLLGELLKSLKDL-VWQSIVLLASDAVVRSARITGVKADHSQSYALLIGSGLVKLEIDKSALKMRTHIETFGHEDMGLHVTFFAG-NKPPDLSYGWLIDSLECPTTESVPESMWDRVISSELKEDMLMKSKSGSEKTVVSIYYTPKPKRQAEPASLASTKDPPIMTRAKMMAHIEQIQMGSIGQA-GRSLSTSITESEKGHVEVIIDFDASDSMESVDGKGTISLGTKVYAALLSAILLSQYEPKYAHDQPGMKPSSAGGSSPDGTSSSACHPGPTGVDQTFSGWQSQ-AQPHSHPSQGALSRHSSGSSSGTFRHVKDLRIYLDGLDVIGFGKVYGISDPTGFIGCSSGGLGDPASFLSSSGLTSSSSSYYFGSDSPALKSSKFPGDDSSTEVSSFEFSSRIEVSDRSKKSSVEPASQPFQPLISFTSPLTSKSAGPAQEGDGLAEARVSRVDQRDQERRRIEATEEAVEAVARAEEEAARRRAAMDFRPPVFTAMSDIPFGRLRAADRREEAGLYEPDAATPQQADAEPDEPEGRLWVSDARSLHGTSTFEQLGTGICEQLLVLKHFCSFDEGKLQLGLSECLGASGLELSSLVFLGLIIRNTRPIVQLPQPKAATSLSTLVPDELEGVKKLSSGKRDLDHLLEDDESEFSDEADADIGSTGKWGGGEASSCCVGGEIQQELQTLL-SSWLFRDCETVASKVHDLLPSKGAIIIVEEARAYEKEETKWHAGVLPELLLQFDPILQSQGKMQFRQNMIPLQLTPMPLSLAAVIAPVGMFTSGE-GYLSLTQQSVPAAKLEITSADTHDFEAFMMCSLPLTLLRHILDIGSGSTDAADVRADAESATKKGIVEYEKQLVMAFPMVSTSYARFVPFVLQERKTVHSSTLAVPPDLSQSYSAVELHGELFDWPRCRAPCDWVSKKGPCMCYSSIPLKPRPFRIPQDILGKPYPASVVMAELTAAFISVGVLGTLRQRVFLFPVPILHGGGLFLKTLAFYKIVSTRAAMMFFLAAIAKDLGSLARVTIYYPLPSEWEASIATMKRLGKKIIAAHPSMFKKISERLSSASLVSSIFKSSVLMEVVVYDQYMHTPLDLEQDIESASHVGEGKGLTLKLRDQPKSACKSMEASASVISVPTLALVFLAQERHQGSSVTGEDITQGYSLDAASCQSYATSSFYLKIPVSTSGGGPSSLALASVTVDISPGVGQAMEHDWQGGKVHWSSKAVVKSFLQAFLSGEELSRDSDFLSLTLKTCISISGVSQEMKISLQITIDLSSQVETAVDQEPEFTTFPPIAVATTPTMTPPVVTPCGALGDQYHFKSGVGAPPPSTLSFPTSPMSKDALQLSRQERRWERCQEPEIYWQRCHITLAGLPASKLVTGVSSPGESFELEDKSSVVPQS-AGIILSDGVTSLMPICFESGDTRQGSPISIGTLDSFLSSEVQTSNDHDCRESQMSRSSWRDSFSRLEKD--MTL-SDG-GVKGEPA--PGDS-RIKFSGVVHVVSESFFFEWFPDFLGDMEAETLED-HSRFTEASLRLDGPSLDPRFEKIDELEARLAKEDGSGDATGSSTACAVDEHLCDAPSPGGLILGFFVLLITLLRMLSSTEGQKSSASETFCKVIGSLVFALQSVFEGLLVLLDILGSSTAAIGSPLLHSMLIFEQLEERSTDKPKKEWLMTVLAIPKTSMVGTGSIPYPPAAFKIILVSGADAYPWDNTVLLGTTLPPLGVSLQMSLSLSILGLEFPIGGPPSGPSKGASGFRSEPTEQVFAPHEKVTKAASLFRDADSDVLTYGVKDSKSARLSHAALLPLGEGKSMSFPSAHLDGKFALRELQKSSDDEGSEAKTAVCVQRPDHSEISQYVVCAAILKEVSLGGAEPKLPTLTGSGFGEEDDALWLSQRPAELGNLVSPPCPPSEGFGHPIHSEVCVGDLIDGPAARLRIRTPFWDTTAQTAVLKRQWLIDRELLDPVEMSDGEQGDFSREPLTPSRISDPEESPRFVAEGEMRRLALLARPISIDMESVMRLAPKSNRIEEKKEGSLLFRPTELYVKSMRMRMLQVDTKTPMLDLALIIKLYVPLSIRIRDWSERLQILIVLRLLDDPKPPRKTTMDEPDDAIMLSHMLIKPPSAYGSIPEDPISTTLDKVLKITELLIELAPVAVPLALVDEDLFKIQLREPLSTSPQIRLGCPQCGGYSPGAEIMKMIAAIVHHGRHTDFVCDATSHLDDTFVRYDEGTRDKHQWGGPAALSSARCSRTKGAIPGKSVTCAADCDTRDKPSVKKPELCIRGAVGGERSIVSLKRVDIDVPLMCTAHLVIVIVQFSFMDTLDGFVFKHDTSLDIEVDAALLSRSDAYAVLKDKSATVGGFERRPRSSKPIRAESSTSDLSFHTAKRSYWTVPMEADMLELYPSSEALVREGLTTFRVQSSHSLESKDTAVPAPLGLGSDDDARAQFHSFKEDDA--HDRAKSKAGLLRFALMIEFCYRLLASLASQTLGQFSDICYGVGAARLLRDIDGEKVGSKKLVTKLGP-SLSRSGSSSEKKPVRRVAGKRAQKPAIKKPELCIKGAVGPTMLGAAVMVVQSMQLKPFLMKPDALAVGAKAPDVTETGADVGDAVGIDIHAAALAESRPSGTLRISSFSNPPARCTPLMDQASTSLRDGRAQSAVALSILAPGGGGKADYEPRRVVEFMIVMALMTGQRLCQAQCVGFVREIRQVIYYAGEVLVWGKGGNWPFQDSCGDSGRFYKQWTYIAAIADCIHQVGRRPEIDDHLFPVAKGLLRKRGLIVVCQIYVGVFFGTEDALPISDLRPLKDAPSPCWSEKSVCSTILYSKFEDIEQLLPAKLGCQGSSGGGGSSMSKELDQSADEGKKSDVFPTGFWFAKSKPSVREDVFAYIVFEQKHQPKTGRLVFEYIEDESDSSAMPRPPSRELLSYTQATSRLDQHAGIGGMAQIPVNLRLSTTQRRDGRTFDVCQQKSVDEVYTLISQGTSGGSLISGGLPVNPLVLVHDYEAIQIPFNLPVKPRRLGTILRITWVPSTPSLLISLHAHTLLSTATIAQFLERQVLLFIQYVQLHFSVGSIL-QPPIEPQSAQTIGGLYKTGLRSGNNTPSDSPSGISSFGYYRAPSVRSSRPTPTQPKPTPTPPPSVAKSPKVSLTPLVDWSLECPKPEPIRREGGEMELGLKVFVYARTSSKVRRATVTTVIAAMDQVRKMLSGRYISLAIRLTGEFILVGRSRALQDSHFLLKERPSPPTDHGQSITPAVLALVEVRSSIPVESLSPQLDA-EAQSYSLAYVKKAIIQPPKGPPLSFPPTGSSPPPTHVRDKAKSVKQMGITLQDQLTSDLLKKKSKEAPRLDLQAKLAGTKELGTFIGSQEKVSVGVVMVQDFFEREFVHKPMFQVDGFSVRSSQIFRCLSSTLDRALKSKLAEERQKSGEDLQVEAHSPVRTAGVPMSVDARSAWAMAAESRPSIEETSLATVVGKIKVIGEKVDPHLKLDHYDSALKVTTDFVSLKRAIKEEPILGFSIRISERGIDEHAVVVSMVLGADAHTVPCASAQLHLPSQPFEASLISASCMLRAMALSAIGRSPSIIEGLSVSSSLQDLLNDFLQAAPLGKKEEAQDESGHVQQMTSPRDGPKERKCSQVKSKVKGRQRRGIEHQHKSKLEWGVVPVEFDLLEIADELEGSMFQGLASDMLQYAEDREACAEFLEDIVIVIIALVSAFSERDAYDAFRHSDKKKVTILGEIALTRFLGGSYAREDSDLQDGTAVEIDSKLGDEKIPKVECSRPRKMMTSLHEEGYHYRDVDYRVGQTRVEIDEVDVVHNQLDVGSTRDCDIAAADQSLGPPAAKDLRSVPGGQSKADIFFELSRIRTCGTLRDAESVLTLGIPSDGRHGSGNQSYLTNRYIFKLIRTKDLKLTYQVSLEAMRPLQSVAPKQEWFSFTTSQYEHRERDSGGISPVSWMESAGRIEARGSALRDVAYKTVDPVDSLDARNLDPKKRATRRSQVDILKPAKHLETTSRAVADKKDRRLHLHFSRPSHSDKATSTILLVVVEPEEDRVRADLSLYYELYYMSDIEQDKQEDYKDLIRAELPFASRAKQIFLILSATDTPFLSCLTKCLGVQKHFKEDFDSLEPAADASSVLKTQALPMEEVKSLILGSQYTSPVLTTDEFKYVGMIADSGMSYSHMILIEWTPQGKDSSMQNKKFKGKLAAVKLEVKIQLFPYPFAVFTLFIVEVFPRREGDARFQMQLVQFDACCYLSYQFKIFASSISTLAGGPLMALTAAGYGAEGRKGMPLEWRADARWEKQGGIFPVDLVTAFKCPFEPAWSSGKSFRIRGCQDDIADRAYCDMSFAAMLSISLLVTAVVPCDGKSDEIQAVVLPSADHTSRSRGYVFYPKSIYDQYIEKGAQTPVSGGDSMDVEVEDWQGYARRPTKPSAARESMAGLGHKTYGSEHCRPGGIFRAIMSPLRYGKTHVVYERLMVVIASGSYSASLDGSIGGFKALGPFSIHDKDSSFHPLGT-SPFVEYSKVSTLEVRETQIDVSLLDWSLFRWGTSCHVTARVKD-FESHVKKKYGMHHQLLEPELAWIVVLSRLAVPGDGSESLLGGQRVVILADVSQEGRLS-HQFKLRQGKIGVRGRKEKDGEKVQRRETDEVDLLDSPVKFSEAQSADGRLTDELKFREAVIFDDTGDIMTIPAQARIITLIGVDSIKRTCLQHLAAANTGLKFEMLRFVEEDAGLVLIDCYKCLIMGGEIMSGLQSSKSAVIVDPESSSGSSRSVLTSTILYRFIVLREMDKRLYEARSLGS-FPRSSARAPVRSPSGQQRQKAQGFAQFQEGQVIQKMQMSELLAASTQQDGQGGATQALARHMPRQVSSTVHDSAPGGMFEL-PQVHLEQLQSGQQ-KVIREQAPVHKVEIDPSEDVMASAQSDGVLAAAKSSSHDTSMLKEVTIAKDLKLRIQMYRQAALLQLWARYLKDEVEQPELSYGAEATQEAGIEDKHVSGYLSGEKMYKHPWHSFKKEKTISIIADLDQLLELEKWFPDTILERDLSCFYSRDVYYCKLFDSWVQRSLEWYGEAGCLALTDKVRRIVPESDLRIRKDGRELHYHLMKLDWTVREARLGERPPEGARHIDGQDGGPSVTSLSSSDSMEASQWDEPKVAESGLDGDSSQKPAHPIEHWISKIKLDQVKGSDDRVFMMFRKFKDESVVQQKEPLPTHESSQPPVRSRGPAGSAGPGVVTRLQYEEESYARMGASIMVVLQYSGELYSMSEASVRIR-APQIRPIYYHYHGYTDVIPHKTKFCECSTPPL-ESLQSKLFSFYRSSGITLSLGTLTSSSLVSFSKDEVVFRSGGHKIGAAKIQDRGDHGETTLGLPPGMPQETYSSCLGIRVKLFIAGIPYYCRVHLALAKEFVHCVYVVIPAMGRKSEDPS--TDSVTS-EMTPKGRTSTAFLFAGSKCIACQKTFDYAADGTAAISGRWPQQQTSAAPLTVISALAIKPISAERPGTFDCVTISGHSHVQKWTFIGLGPDFTALFIASQLDNFLPSHQIRASEKRDPQPRWYGPGKQELCLFRESECFSTPQQSDLLEAEPAPKTFTLVELETFTKKQRKLKIRSFKEEAVHSHFESFQTISKTDQRKQAALAYELITTIKAEKSVREEMIAPFRSSFSGSTEREDEDRRVEDEETEDAEQIRGKGVSIAVVEQSTVSTLAHDPGTYKVRYLDDDIHVVGLLLGWEQDLPKSHSTRSQHWMDPRHLSAALALLRSGEEPDVMTFALESSAEFLKAQEHSASPLKSYAERRLYSKKLERPTHDESEETIMKMITATENGRARELTMKFCAVFKMSHKFQHFTSYHFEEVAHGWIETRIMGHAPALISFRRIYVASLTFFHSMVPARDLYVRRLVVYDWSRLYAREFALAIWEGVLTVESKSRIIIELLGISSSGEFFERYEGTESVTPARICFRSS-VELFIRYIARFKQKELNSLITLRLLIFLTMSLDPMKLAVSIRGIKLKSQEALVYRMGIVLERLVKEKSSKRSLPDAKRETEDEIPSLIHLEIRTKGTPLGPMKMRYTSTYTVHSIPCREDLGVYWRPSWFRVAILLDFMGGKFKGEEGKACGDDPIRSVDDDVDDFSACVEKLAL-NGSANSEFGGFDFGVVAQQSQQ-YQDASTAKYAGTSQGMQYALSTETHRAQQSYQYVDVSSQSPSLEVIYDFGVQAYGGAGLDSSQVVDGYCPGSKRGDELKHRTKEKATYHPISLKQGPADDMLPCGVSQMAGWVTLLWEHVESLHRPRELIQILRLVLATVEHYPGIHGAHEPVTSAIATVFRSGSRGLVRRGYLEPAPATSEEREIPSMRFSSSVFPEAQATPKTFIMSSSFPEGMFSTFHMKQCVVYHQSVLAADRPVDSEFTGVAPSVAGFRRTFLSRLRGSGPPSERGTEAAFYTIVRSKTRMSDPLWLRLSHSKQSFFGLDIHILHPFGIELSEKLPQTAGEKNLSSSLCEGLSYMSNRAGSTTSIIGDGFLVQETEFYVELKYFKEHAVVEELRSTAEIFQSLWCPLSGSLKPHPVAPHGGSLTSSHTILPGQDTLPFQVDEERDTADVSLYVYELHDHCGIAKEPCEFDALDGTALTEEGTRGDFDKDTDARTSKDLSSATATASAAVTKKERPTLGLHWRASQIIECKMGFKFPLQISYELKLVSAWERPPDFIVLTCLAHCILCSCASQAEVGFSGISSSRAERFAPIRILSGFFCSVRWAHKVSQGFACKGERYTSDESRVSEQMSRDYEMGERQTVSEDLYIAPEQTTSQPYILAREEKARCMSYRSVWILIEGLVFDDRVTVIIQLTLTHGGYCRGKNLFLAGCKAPFFMLSRDSIALAKDEDDPTRKQTFPPEVKGLPLYESCGHTLMYDTKQLATSAHVVGDHHFLEYEEVSKGTTSVAIGAALSYTRPQIVVTNEKESADEGQIERKFSMGEDKVALFQRLFEIVVIIKIGPPPLTRDGSSRMMRSKCAAQSPGDWSLPRGFPAPGLEEPEEAGTGGGVPVTKSMEEMGFKITGAMEFFVRVEWISWPWRSDSQWVIRIMIMKLIANSGIRTDISQSLMVVKQTLKYVEQSREGRVTDTLPTLDASKVKAAPVSINGYTLQGKLEKQQKKWKLIGTRRSWEFFYSLTS-KATYPRSHDTLTEVVKPPMIDFRAGQEYTAKILVAPHTLKTDFLKRTTSSHELEHKCGAIYRMQDVKTSKTVESRSYELHRDEAEEEAQMDKFDYGLTLQFLELGPYVGELLRDGSYRIFFPDRPVSRETKLEVLSSIQSKNPSGFTEALPSSSKSFL-SSGSSCGTDTREMSQFYLDRFCIEPPETMVTRFFICLTVATVVRPIGLKPGLMGVSHYFVAGWAQFTIHDIDTARGDIEAMSSLIVTKRDIVQRDKAEEKTLIIIFTISGDGQIAPSCADKEEITKDAAPKFSMPSFAPSCYPSATDTPEDYKYYVTVAKGFTTGGAFDEVIDTVQEEPSGHLSTSDVLASTKITIEHDRSGIPELREREKEKQMHTLVREAIKSPDHVKRLSSDVSETTASPTMELATMDKLQQEESLQLELAQCLKQALQELQELLGQEKALESLILAVYGIEVEAMRAADEVKLMAELQAPEKDDKVAMLGVFAPCCSCDFPVLSKYQRLLLIVSIIIAPALTLYEAYVYPNAWPDAVAAQLREGVTTAGDLLKPSRATVSQTARVHLFKHLFAMSGRQLKLIGVPSSEVTFKCGIQLLLFRDWEAPSGSLYPSAPGSRPAMPVGKFRRDSKSDDPAAMEAGGARLKKKSRGEAIEGTRKRFCEKPEAFYEGMSQSGFLIHDIAGKVKASTSFWECYKYKYGDLIQVQAFLHLEVELPREAVRTTFSARSFLSPVPMRRSQQLKSPVGDLMQRFGPECEKLSLEGLTCIVELLEPFAAAVSHWATLVDPTGSSGTKTCEEETGLKDVDDLSSQVTPFGSVYHLPLLSDVKGATCSTLRELELSAQSPFFLVEISGRRLPKSVEVQPEYLIAKVVFSIFGIVYFYEEQLESKRPRGQKDRLEISELS-PLLIRVDVADEHCHTMCAPP---NKGVGTSITVTPVTTFGIALDYCPYDAQSTSGPSTAVPACCLAKPTRDLDLLGLSVHGEFSHLFNFECWVTEGSITVTGQPTDLISPGVWASTSKIPSFLLVLSEDSDIAFKAHILLRVYVRDLESKIKVVPVFGSLVKTGGLIPKTGEMERRESKRSELDDPEIKERDDTMSSPEVSMFDEDDECHDLLEMSGESTDECPSSGSALD-LESDESGYTAYQSTISSQLYHPSGSSEHAELDSEMSQLHGFDESEAQMICLKRGDKQCDTSLLLTVSVVSMLSLPLPYLTYPIIPPWEGVLLYHALIVFCSGAGCAQPLDGAGFGPSVAPVGNKAQKVAVGRQVIADISIVTMRQEVHYQRHSISRGKRRIKCILD-PQASQEVF-LRPTSPGDSDPDDQMSYREEASEKAKRHEASQEEIDKEREREHFFEPGGGTKSSESPIEVPDKLRAAHLGSSLISSVPSEGKSLTLELLDDQARRDVESSSQFFRATALDTHRALMSRSDAEVVMHEGTEDERKIVTTGPSRGVCEKDRMHLFKLYIKMPQQLVHPPLFMEIYLTASLLFGVITKTPHVMVRSTCFAPPTAELKASQLDRYKLDFSHVPFRYRHLVVKADKRIVLSRAKFTAFQMSYREEYDLYDFEVSIYSDYSYPGATLLHDALIDRIKAQEISEASALPVASSCVPRDCPLISLSLKSFLWHLTSLRDKHERQVWTVVIQDSSQISADEYAGHGALAEKSDLKISTDYSGDMETENLSMKQSSHQKPKSRDALETGGMCHITGKVYRLKEPSTRWLADFQEEIYTVTGDLSGKDGYGKFIGFATCVERDLKGQAQTKAKSFGLAKHLGILLYGVTRGLDHITSWVDVKVKKPTWEQSGFPEVKEASSPIPSFGSAAELGMVSYHVGDIDLQEWGSVGFKTTMFHVQSLKDGAIETWSSLGLRSSESFVRAFLPLMAKASPIIE-ERTVAGPKDIRSKMFRLQFCLVETPTGAETTHDMGLHAPIPVKTQPPFEGGHTYKCDFIFIFFDGAGMFGAYRFVQGSPTYAAVAPLPVDKGASQLVSNQLGGVSATGVGPMIKISWKIDIALGFAPPWPPGSAALHPSTDPQEVFGAGAYCIIPGSVGTVTAAVTASAGGKHPYSLTSSRALTRRKQLLVPPQALAGQLVLLVRSKSFSSPQFFSLKHSEVVKGLVGGEHQSKELDGIDVESYLSDKAQCPQASLSSSMPECAEKKWSQTKHSNYTTSFMSRQETALGIGDVRALPTADKFDTAVDLEPLKLEDKGKASESLTARDTESRQLADTPLIPSEATLGVLEEGTKILGISGDSIMLSLTISKLVEETGSIWVGLAEEKDFDTRSELFSLVGLLVETTFQEDVQLDERFSFLTVQERGPIPTRFTVERRPYVKKIGLLCAKDKYQLTTEKQTPVDKPSYKFESELPMRGYLLGEEMGYFSRRTVYLALTAHFYAVKPAGHWQLGVLYYRSIDSDYREGVDEKFDLLRVISKVEQDEFLYVLLKDRTFVYLFPWILLVDLSAKLKPFLLADEDGEAKFIVYEMLPYDQEKVQPLVVSKPGSQQRVRAAMVASPRGGPRAGMGQRYMKDETLRTDNREVVSGGMEDERKEVSPDGKTHIAGESRSFSADETRCLTLGRTSAIPVTSVVDKEEGTAKEETLIQDEDKSEPFSDSFLDPPTVDEECCDYIHAAGELLLLSSERTCMDETITGSAFSGVDGFESNEPKGQTPKIHLYFSMRLSVTSLQQLRQMLRAIALELGRRTHFELRKKELRMERPQEEDRRRAMTEEYLRQAKKTFKLSATCESCSFPLRQMTSLSESKIATSSSGMFDPGSTSDGLSLPHAHHYVLAHDTRGLKTQKLLSRKEKRVKKFGGIPKSSEFLLTFDLAHGSTSVSDDFFPDRFCIALKKSTFIETKMVVTDHDLIYGDTLVESGLLRSVEETAVGDRLGSVMRMDPTVWYQTDTVTEEHPAVRRGLKATLEGVDAIQSECEAGSVLSGASIITFGSAGSEFSPSKPPSPASNGSQGSFIGALPIGVPVEIGSPGSDGVSVVKQKSVTPTGS-IGVMPSGVVSSSKRDQIKRPSRRLDSKFLDEGVLVRKRLIHLIFFSLCIAELPHAQILPHPFPHEFLVARMLKPAEMMLPVGAKRDESRVQAWRKLETDSAKLEAAHLADMDRIKPKVTTTPSQEQAKSLEIDLGIAAKAQKTKAEEQPY-LDQQKF-TKVLSLREIGLNELDELEDKKVLREYQD-DTGDVEQDTKPPELEA--EDVDRGETLVTKFKKKKKQGEVEMQSKDELTQTQKGGKSIVELLLSITTDTAEHDGTELQSQRRLFKSMHATFIKFGILPFDFFPVVSASGSEEDEFDGQKDRPGICPVQITRKGMVEKIQGRCVLTGLMPAFWTDGRNASKTRVGGEFEKETVSFHRTAQWVESGKVYDSPDGLAAVMEVRQDKQTGQDQPCIGLGSPKLSKQEELTIRKKGSSSGEEALQCARSLTRGWLAPLSQAEYKRCSEHVPVDWSAQVCASSDMGVFSESDCESKMDLLGDHPLAQLLGKKFSDRDKPPKLVSVVPVKEKTRLDITAEPDETPDPMASQIEDFSLDKEEFLTYLKGPKRRDLREFRATSRVSVCHVRWRQGPFAARAKCRGVKTDVDVAGYMVLAFPKGVPLYFIGEDSTPYGVGSSGPAKWEAIFAPVDFKDHLKITGVEKSLPELTGLVWSQTRKDHPYAAPVMGIECETKIRLLSLDELDGYQDDDNKDVRIMAHAALVDEYFFVTKTKILRELLSAEYDFALKLQAVPFAEKFSPAKFMGDTVGKGDFLKSEVGVKEWQTKIIGPDLADDVKNFPKDSSEALLARQLTYCFRQVGLLDEPRFRFSFVSPIWTRMYFYAETPVSGLVYSTSAADELIKSGEEFILLTIMSPEVKRDQTQAYSKYVGSLAVRGEGTLEDVEITSRGDYDDFDEKKEVFYHGRQQISTLPIRDYHDFRGVDLIRFKSDGVRLFGVHLKAGKLVKSQLKMESKVDLKARLLKGQEKAIEEEAIFKQEGLSRAKLEKAQALQREKCLIRSTWPYDQELVCGGIPRLRFKETLKDLAVTISTMRLESRFGKSKIAITIKMGLSLSSIKEKYAEEEERSSQPRPPTVLSSGWAPVLRSSDPTLQTRKSPSAHGSDPGRHRGHDARPAPPILVPLFPFDTISDQGKFLLVVGRRPVAGTITGPDQGSHMILPPFSLVFVLGAAEVQPPDIWWYVGALYGAGHPVHVWRHDPIDMPALPSSPVVMVVQYWWTHKRSGDWDVFHEAGETHLRVDELKKLLCVKKVIPTVVKARSVGTAAVEMEYSLLKSIEPETGSRAKQYCICICERKQCAPDFPYSKDKDDKAGVTQLVCESPEGKAFCVVTSCCRYDGPDCELPKYSYMYVWIAARMRQDPMGVLYACTPWGLQSSCYFGL-LRGVDKFSRPTARAERYDLRCHHYQRFWVLCVECVGAPVTLSEFKRPGGIFRSIIRRTAFTLCCLLDVKKPLDDDAGFRSHSILEHLLSHTATSEHKGFSEHLPVRHLPSRILPLFVDWEARWRFIPWVAIHETGAKPWLTKISQHWYKERCFSSFLEPESSTLGLSLVTSLTFPHQSCAASPLIVKGPTPKALLLFHAKEGQQSGGVTKGETIHLMRPSLVTARLDHADAFLDTTASSVILRGKDLKVKEVLLPVEAADKSYDLERPESPGLPPQATAPYSVAEKLDKGDKVRDRSKGSKYRPDSGGTDHEKFRMWKRQGSRWRHKDEEEDVVKFVRELPRECGEYKSQHRGVVGEWSKGIETGGTLMCSARVDTSASRKTPTPVTALFTCKIGQREERFMPHEHGCDSPVGLVDQGGLFYMCLPAREFDPVDLRGLGLVIPQFRQLLLSPLVHVSRHSLQSGLLSGRPLTPSDLSTLQFLTHITLCMQLQTWQIPRDVLHSQRPIITKPISSVMIPRDMEYDKEPYEAHSRLAKKDQNVDFLSETSGQKPAKSKPRKKKPPGPVRIHHTVTSEFVPDGSRPCKRAQLTLITAEAFVKKSEEAGTMKSRKLDTSSRQAYCKSQLTTSQSAAFATKKETDVPMTQFLLQYSLRLLRSFATAGGLSDQLRDSREGLDILDDARLADPVFCRHRDIMELIEYVIERVSPSWDDSRGSDSSSMSVGGPGLQLAVKKGVVSRMAKTKRYQSGGWELGSDDESADDYKGTGRGRSDDERQLRDYGPTHLSVTWSGGQSIHLLFCLSDHCPPTIKEGRDSSGSERQTGSLLISQRMTPSHGQLDPVLEKFWQVTYLSGSEGNITALLFEVLIPEPRAFQVVPIFHAPLGERLELWDIALREQCFMTRRSLKIFDVTVKSGRQCERKWKLSDRQRSSTFKSTQENYYLTLVIAYSYSIYCGTKSEDSLQTVLAGEHLLCISHFDPRCRVDRDPPGSILSSRRPCQVLSSCKCSEATHLVTISTTSELPRPDSRVFRGVVDEVRVGRILLHGQRVYPWPKVLASGMLSVVLQLVALIASDPIKSITQEHFLRGSYGRCEEKELDVSSGSMTFPTRHYTHIRYKPTFKSYESTSSSRGVVDPCEVKAEVREKLIDDSFLGEEGAASGFHWRRSECAAHPATYCSGSAESTTGCKGGHASSSSDPFFELPTIEVTAEDRQTDELNPIQIKTDPLKKIGTPVVGSISRLMLDEKIPLSALHEKILLVREPDLLQIRTSAEGAYSLDNEVTLLERGQMAIVPEAFERREESAPDGESQLFPSLKASVQVLLQTEFLKRKEQFSKPPPDMLKLWIFLIRRYIDKDPIKSASPCHGGSKSVLEGFLRVGYIALEVIHLVREEGHWKTAAVILFDKGTGVAEYLVPRLKTESPLLCAKVAFRTIDSVITHGSPSLSHPHTTSGTRWDEMKSSSHWEKAFSPIKHVLSVTRTLDTGGRKDLEISLAIKKGHLVFDVHCQPTREYDVVEKDAITVFEWKPGTRLGLYFKAKLSAASLLEPFKQGLPQDWRTDQGTVDRGPRADIGYPAAVSSSFVGRISHQLLKKTEAYCYAVKDLTRLKYEQKNVLPAEEQQQVAEEKYESN-RGSYWLEIYFTHEMICVRTDHCQVVKPYFWRFYLDSNTKDWEITRVLFSYKSSVIEEEKSLDIVIERSSSTGHLIPAGRASDHRQEKAVLLVRSSRTRRKQDVQELQSLLEIYSGKELKKFIESELLLDLLKCDESKEALREAAVVREKALGQFALAKEAQDLIVMDQKVSMEESERLVTGEIKSSKTLEQKEKKLKAKSLKKIERMITSLEETQQDTECLSKSGDLEEEYLVQTADHGVTDKSLKLIGRYYTVGSYLYLILGDKAGMAQDGEVVSIEPEFLDTHEKSTQLSHSIVPDTEGSVKIFKSFDTEEDATEPWGRVSKKEIGPLEPMRVEKASVAKIEVGFDEAKVRDPTSADHSDTLESSYSRSPIQFITRAQPVTQLMPYASGSSTSYLRFFACLSTVGRLFGMIYRATTCFSLSLSRLSLGFIYLNNTGAAPVRSSVPGLAPVILFFYRGWLAVILPITFASTVIWVIKHQSIHPMGGVEIEIVVASIDRLGNLIHDDFKPIGGSVIDAVGVVNRLEDAKGIAFSYVGTWEGGVLHEDIEGKAPCFPISCYGRESEPKIGSSTALDSLQLQKDSPIRHQGLFRSSQVSLVVVIKLPPRDPPDLSQRSLLAKRLQRSPAKHLLTPPSESCYTTEGGETRKWHSLTIQCFEIWYQVRAELDNEGIEEYREDRDLAVQAELMRMQFKQFILLDVEPLDGRSEGEKATEAKFVDVRATMEDCIKDGESSAELDTKMMSPLQGYADLSDKQTESSDDKEQDGSSEQEGDKSDVDHVDQGNNTESSMIDSSISLSREVSDVDDFLVSNVAF-GRSDTDKLISTSHSQSVREVIYFCSVIVQTPAIDSLTSMKELGSSTSMEASEVIVRDEHESVGDECGSHTFAATAQQQTALPSEKPVPAPLWVLESQIKLRYPEPFSAFDYRPPGGSVSPPTSDQQLSASELSEIPATSEPRIAKTPKDQSAPPVERGDWELLTAGGNGGPSLTWSRWCVASVLGETLFPDESSTSDFPKIVQAAIGKLTEFVSHLDLSDLLFSRVSGRCGLPCVIEATALESEVDFGLVHFALQALETRASETISLLQSAITQLPKLPSSGLKARFDPKKEAPSAEGYGLSDICFLEMLVVATKLDRAYLDQLISEARTSLVIGHIATAGADLSVAKSLQIRSSSGSPVLTYSGIAGHELSERDEMRTGHFLGGFLMGHEGAFLPEELLHALPPMPRKQTSIPSRKESMAKKVKAIHALERQIMKRYVSVKGGDWSATTYDLKPQTHMSDSVGHDAITPLGISLIIFVLSLIKMEKTPATQRVVKCKLLPAFDVVMFEQTITDFTQENGFD-QDDEFTGVHFGSLEWSQTRKGFVLRSAAGWYYPPAQTSRMPSCSHHSVEMVSESLGAWTLYTIARSLLLIPRESGFLLADFVLPLLHVRVNQGLFPSQSGAPLLFSVLLLTKTPTVEKVGAAIRNPSGLRTTTSEDMHRGIMSQIHSCLVLVKDQQAKLVSDQIPGKSVLDGERRLQARDKQMVKRDQVRSPETCRMSTINGWSDEDLESTTSVQSSKLLYKTLQIMRPGSLSSKIMSSEQSGNVGKNRRRKEGLGGKEIYATARPFIRVGRLDDAIPYLHIILIDSHTTPLYDGEKGEIGESTRRTPPLPTLFYSYERAAQKRKPLRSSFQGSDPFFEWGAKDSGKKPYETLITSPFREVSSKDTAKIMKFWTTRDIKDDIDQVTELLHSYRVLAVRCPSELEWQSHAHLDKELLAMTEETKSFTTPNSHGQLLTSKEVDSRSAKISRFAIQLMEKYTTREHPLITVIYLAVSYSKVDQSRTESSIPASGVDQSSSALKVGVLDPPPDLWVKLALHEQLWFGVGHSSSFEAKGLGRDSCAETMN-MSRLVVWAHGRSHEPYQGLRVGARDSCDGTFHIWEERLDAPRSDLVSVTGARRHRELIHDAERQKVLMHSLGTWMTTSASADGEPGTGECYPYKSCASSDESSTGGHLDVGFEACVQFDCHSPKIGDVCGVCGSSCDHEQVYPKGDRICDCQCDTEGSLLSLVMLSSKESVRTPVTKDSPKDEKGSAERGSYSHKDSQRGEIVGQPVDIEQYEGTSSTPWETDMGRQCEGKDQYERSKTETSWPRFAAASSYDKSLPHEKHITMSHLHDETLFWIRLILHKGLKQMFLRQRPRSYIPEVIQSHLTVYRRDERPRGTVGGLPLAIPFVDRRSILSWTPVFVGLTRALGASIYVKLIYSPGEGEELAIAGLDEEYRGVTEKFSVMYYLILVLSLILSLPSPFPALIIATIIASHVPCIYLTVYWQWECGYQTALYIGFRLWDAADGLSIALAFHVSFMQLQYRADAKPSMAVRPVDTLRQRMLLLVFPYRPKKVQVPGIFKKPVGRPMDWVGQPPVLSDITMQLILALISLQAVPASTKLSAIPVFALPLSIDGDKKSYAAAITPSTYHGPSEIVGGIGLQADQWGDGEAFHSDTDSGGTSSNRGMLLKGPSKPLFHGKIVIAPLSKGVALRAGDCDGKVKKAASESACDDMFHATRLVPFRE-AVLVGIQTPCISIQLSLDGAPCGSAITKDISLKFSSLYDGVSTMLHGQIDLGGTTVVYLQKEIITQLISEHRQRLIGYPLKEIVRRDLRKQRRRGKMQLPITSCGAYVVVRRHSICFIFVPTDRELRLLLQAEGDQCHIRCCRGESRIFAILCVQCLVWEEYTSCHFEELRNFGVVSPCRYLNEYLPEKSEHILPLPKPSDSCDAVEIKLSSEGAQSERAEVANSDLQSTEEQRPYSHHHQDRFWHVGICLPCDLDKKSIEMSTKLELFFTADLVRLHLAIEGVLAQAHYKLKGSQHTAGDDGVYDMYRFSRPSMKQLVKTDELKPLIGGKRAIELVCEGLETVKRQLQESSIFILLGVRCQPTYLLDLKLQDRESTIKRHAQDMPRTFMKDLYGRYTFADDPLLKIRRSLIAMNNPVPSLGKVHSGARVQGKLEDITRFNSSLESEEPWRSGQKQAQPAVAFASTVPRSPHPGELMIDSSELRGQALEYDGHTRSLKRIARILKGYAHPQFLATIVHKYWASISGRLPLIVGSFVKRLAFSTVVYLDVLKRHGDTITSMSIDFSDTQALLEEEQQEDDDEVVERTVEYTFPQKERELCATSLGPCRFFTGGHGSSVFLGSYYSSAVQVEPFDSHACKRCRKCPSLFVLGAAPTVLRLGEDSSENARVFARSDSFVSEGSSRFSPIAIVISPLAVFWSYIELEVLVCYSWLIMEIHLELYMFILRDTWPMYRGISEVFFFVVSIFQLDESPRSKLEKAYHRSGEVARIKKRTSVLLRLPQIVAVALSSFRLLITCVSCYAQRSIKMSPVFTKLYISCFTEEVETTGWKGTVLSEIKEGSESLFVCAMKLVSVDTNCPKGSFQASHLAMSGREEASKDKSDGERPIPIDAKFSMDTLEDILGKLRFERKTFPACKFTIIPWMLYPSKEIRARMKIRLLQYDHGILQLAVTTLIYDLAELVKGKKVSTRIEEDDFFQSRASSLSMFGSCGESDLMEDFTAITRSLPTEEPPHEIKWISFELATPAGSVPIEPSLHAKFAPRKTSKTAGIACGLGDIKIQTGWDTSSGRSLHSPPKKVQKKERESLTWDVFSCVAIIESSCDLGF-KGQQSSRSYSTFTRIAGPLLSDVSPLTFVV--SQDSCLPPSETTQEYSTTVIVMLIVASILKKTHDSKGAWRVKKVALGLLAFLEAAYPLSKFIMEDAYGAGQLEEKVSIFKLKDPCGLPDDKHQTVDTGTFFDAGVKVKWPQHVQIHHDGFELAIPVPGLQYSALRSEDS-PWELVAERMKSQYLEMLPLSIKSAEIIQMRPVDHGGELEAELGVLDTRVPLSFVYFVDIHDADHKFFLALEPLRTRSPGPWGLSFSAVPPCTAVTPEAPTTDGPETQQREHQLWSVVELAVVSLATIAFAARMLERIDRWVSRSEFSRWPMLLDLQSPSTAARSAFFAQSTEQTQHQQVQVQPPIHSVVSFTLSQWVLALHQQPRDTLILMVSFLDGIFEPVSRTYSMGPWVVDEWLMGSRCSRISAYDLKLKFLSIELRQFRYLRIVWKSRGGDTEASSTFVHSKDSPHDLIIKKPLLLIKVEGGGVVSFEAGWHGIPGLVWVQGGGSVGAVAISSTDHATLHGVSTVGGLLVCVSTAHDTLVCAHGQRFHLSKAGVYVRRKKLLLDKALQLVARPSRFSATSIKLKVQQQKMESELKRVVLPPHESVSEIYLTDGQNVSDLLQWEILRVRHWEKTGRAMSGRFVGTHGQLKTPGTVEWAITVGGLCRPRLPLVRSMSLESGTDYECRGLGYSDWVVFYFDFSQGTGDHLWVAVRFILGSRAFALIALVGVITGPGGGSYWVGLRDCCRDAPVGRPKKDLGYHKDAVAAEELPLAKELGRPSVTQIKTEGAGEELPVDALDSLLLAWTRQFRRITSPTEVKGTVPSVSLISIYRFFIKLSPIEVPKALGTSRSVVSISWSQVKLESAQKAHSFIDELEVDQGDLPYGFSKGKFASGAAFKQLRASPSSGALTKAGSYETEKLGTVGKQSGRLFGAPDKMCDDSSKRFARYHVSVKEERSKAKDKSRYLLFACVKRKYSVLCHSLSSSLTSQLSSISGRMTSGQAGYLKKSDRASRGMGDCISAMCSHASTIGIFCKLGSAQLILDKQPEKISDPQVGVSEIGSARSSHTDGCRRPQTRRERRTGKPSKGIVSRAKQLRSPDYGRIQVGKPKMVPLLSRPPTEHSAAELSPIARKEVMHVLMSFNLWDWSQGEDKRQILLIASQQTQPPAMLYPHLHHGWHECGLKSFSEYMPAGDSDVLASKAKVDAGSIPGGSATGTRQVPCFELGRRFGAPYPPAYGVKPKCIFSIRAHEDGETAVEIMAKGSKSRHEEHSLELSHHKEAVGELLQDLDLEGYGQRVRKAERKGSSDKRFIKKPKEQIGKIRAKKIGRIHLMRSLYGDFTTESTLNSIVQDKCDETLEIQEACLSSSISSPDEPIVVESIHGYLLWSLFFCLIEYPVRKKVLPQDGLEEIMFEKQDIDESSQSQFVIEQSSGIRGVEKSSTKDAVSRTRTPRQVKSSLSQLDGALLALCASELEEHFQYQMGREVRALAQISERLKAVAQASYRVKFGVVLKKAERELIEVKYQAQYYTAISIGQSLKQYLLDLEIETDRLRKESMSYPPSPPYTHPPQYSPFYGPAPQIHREHVYTAKPATKKSDESGPARDSSILGKIGLGSEKCKLMELKREKALGEAPFDRWLLHLAGSSF--SGDRCFHWKQALDRSTSEAPCSDYIFYDEAQASGPPFGPMILCFLAEAFVTFVAQAPADADCCADAYGLSLFLLMGGTIRPYQRIPAYGSLRVSFTVKRMVLPESEPSLEKTLLYTKKTTKPSVRERAAKSTGWTKASTTKFAPDTLDRATDAALGIASYARLRRAMTAIDRKDMKIMSSASSSESASSEAQADFPSYYSVAPRRERQHAPLVSTTSDRQWMISDDDWRVLLRTYLGGDDIILPFTKRVPFSKVEEIHEGTIAEMNFRCDDQLSIPHRPSKFFETILRVKIWLQTIGSIFTGDAIQSPDILSRKKDEASFKDDGAIKLSSVMVKLAESFKAAFVTIRIRHDTARMSTSVEACYIGIVSKSGAVTGPPPVGPRRSGWGTCKQKAKAGSANKMSLAPDTVEKAAMETSDGLEVARIIGDIQGVTASVLLIISDVKQFLKIMAAIMDDVEVGRLASVLSRMRFGCFEVDLALKIMCEKSDMGLSKSASCCEWKEQGVILVQLESEIRVRFIQLYTTAMLAYYLAEIFRLQPLTEGRRDGPDGMQADGDISGKVADEDYARQMALQERKIFKFKSGVLPWSMHHFPSMLICAKEQYSVFWSVYPYDESYEE-IESREFADQQLALSSLVTQKRFAPR-SGMQSSDSGVMLRSTISETGGFWLGQFGVHPDEFPAASVIRLKDAKQSCMKRYRYLSVHDPAALISLIYKLSCLMVAKLQDISLASQALKWSSSDCVVVPFGMLGVFSVAFYEPLFIELVLSGEAYSSQAFWTYAWLLLDVYRAFWIPYSCVGHIDHECPETASRICVCPAVECLHGVDEARRSGLFEHHFPPSLHHNIAVCW-FSKAKKKIQTIGYEAHSFLQSSKECLHTMDLEPDIFDVQSYYKSFLGEAIMDPVDYVVSIHLLRTAATSLYSHASDDESPRKEHTIMESISSSASPTPGRSFSEFESSIESWERRNVCKKTAVIYLPDVEKVMRRDSDGGSRKRGRHKAEVKRMDLGVDFDDDSGSSSEVESDLPQTKEPVTALLSSGKKTFSQWLLVGECSSVKAGPMPAERVEPAEHQLVAGKLLMSYIEQFHLKPEFRGKHTKAEAVDRALAMVAKYLARLVSSFKKSEPKLGFHGRVTLSLREGTWKLSSATYQSAGAQQERMSTPKDQSGPDKRKH--NHNSKLIKKLQSILDSLPSSSSAMTDVASEEDQLDERPFISSFVGALERPLKDPILRGIGATPVIMSDFVKIKYGSTQCYVTPSAISCLLDCETPGEISDDLQSGFALPYFHFVKIMALGRPVVYSPVVGRRTMSPRWRSPPVRQDIKRNVGDEVDKEMSLQESEDVKPLKMCSKKKLMTKVEMRILVAWLKVLLCRDFPYTFCDFQHFEQQYVIALTKKAYRMTTLIPEYALRTFHDYYSSQASRPKMDAVAATLPSATSMEHSLTTPADLLGHEHILPIKKAVALVLKRSRASMRALSTTRALSGEDLDQELPGVAKGRPNDRIHKDWDIWEATGLTGVGMLTQDLAGSKMWIFSDVAQIVLDQKALSEGVKHILKREEDDDSSKIPQGPKQVESFQEHSGELTRMGALAGRKPSYMPYAELVHDLDKKTTMKISDLGLIGLLESEAGISASKMSPMATPSDSSYRLTDLPCPAMVAPFLEEMMAAIIRPCCVVLSDGVEQEPRAKLLLFRLDYWGHLSWKYKVVSTIEHSPDYHYVSGLPSIDIEHTVRGAKYSWLEPGGLAVGFDDRPGPESYWGMDLEPPKEHSEIQYSSESSSMVFTSEAPDGLSVEDRHSSDDGTAQEKSQGSAQIKTQSAQAAKLASLSFDLRVSSLISDATQSSVRSESEVAVKGGFSITEGFSSPMDVGSEN-VQTSVR--PPEKAPEPEQSCCTKQDEILIDSDQLSLILAAATVSKKQEGIMKLPPTKRAKVSGKVPGITTKEGERGVSLMHSSTDSFTVQGGESPSWEQILGDQGSTTPSSSQAMAHPIWPWTSADASSTASILVADKILLQPHAPKKL-KKEKRESHWQVAAAVAAQAVEIGAIGSARATMKASIDSACRQKGGQLSKSLEHDSLGDNSQIKKIDKTLATDPVEPAGGRGSVQEETHGVLIKSEEHKAGSAPLEIEQTEIKRVVKSFGGKKSKQTNHDISSIYGPSTSTKPLESTERTESKSHPFSFASSQRKSLSSVDELCIYRYEGLSGISPDSAVSSRDTHKELYIGSAALHSSEHELKCKASEVEDSDVTFQSRRSFSSSARVLFEFHRYPECCMHLVLAATITDTTHWFSLALPAFAPSTEGALLELSQLSDHEDFKTQFLKKQARKETFGFLSSESPASGAQAFPGLSPFELCEDSPTPRHYGKQGVVGDRAKQAVSAVPIVEKEKDHLIKPLYCMTQTEDVPFEPPLLVIDQPRMYIAISYKRTPAHLFSVVFHEASGITCIAGEMGQSDKGEWAKLTVGAEILYTYVVKEKIELAFKEEYLLLYKKDIDLADVDAWDAARQEQAASLELGFDADFIVSKRGTDGAGEVIFRHYTFTLVSYSFVVVCLGFILAFAAGRACVIFHGWVLSVLSTIPSRYQEPTSTARASSSPRDERKQINELLQQQAQRFALVSIYSRIRAKSGCKSAGTQDKLAFIVGAIAGVKMDIQFTSSGTFQKGPVFSDWLFRSRICKKSAVTLWEEYWSPPRSLKIKIAPFVVPYLNSSLPDTITSKSLYEATRLLEAAQLFDLELMIVLMYPATLSFEELIAGDVVLLSIVVPISLKDAVAKEEYQEVTVVKKLGTASDALASIKMIWMMVLRSPPAATVKFVVTVDFRAYIFQGALDQSFGSHMQKSMLEVYGATMICLILSLESAYPGARIVEYPDVIAGKKPFCDERGPVRHKQELPQCATTRGVGLRPPDFSWKRPDLEELEEEEYYGVHKQKGQTDGRKWVRLGWERAGFGFLHAEEMEPSIFITVPSPCFHTSLF-RTHLHHDRKAWHHLRSMTKMKGQFTLRPHQTKSLMEGSSLGQELCSLLVVLPVDVALKVPTQWSSIVLTTQLLVASPFHQLPYLFAQGVDTYIGGQFSGMIFEIELGPRGHKKDPACYGGFITPVPCMSK-FFGVEIGRLMMNQCRVNEKALVQFVRAPQFDSMLKGEMGEQTLCSADSRRPHPRGYRLALIVREAWDVLQGGGCILHSNQGSRYRVILKALKSSSNWRGSALSPFVREQRYSVVAISPFRQAGKADDLTHTERIESQSYAVRGRIITLQFVESFDKLVYSVGKHALIHVSKKFMSVFCTTKPEAGDAQVVCTEKYLLAYLQLSGGPRSGGIISGYKSHLVQWPGVYGDGGWTHLAVFYVHIEVDVCGGWIPILGFSTVHFGMIMAGHFPIVTTSCLSEGVCSSLGLSSCECGFEGASLSFIFGLGQLIVATLVLWEMARELILKQMTHFTVGISASPRRGIYLGWLAVSLLLARASMRSLDEVRSMDPSAAKYFDDEQMGIVGN-SVESELRDRIVGPPLQISSDGLDTQVSCGSLMGTYPLDEIILSRGGERHTLSRRSLAKYSAACKSQMIDVDEV-AEAATIRLGKKLGEVESSHDSHSPCRPSEKEPKSVIRPKHSRSLSSYLHLDQILKQCDFASEFYVALSTDLDGIS-AVKEQRSCSPFACKESKSLEALQCHPIGLLEESQQSFSSSSQCLVLSCEDKDTLPVMSGMLGNAELPSLFSLVEITLARLSDAEDEDDEKSGLWP-ASILEEPWEWYSAGFSIPFRSPSEEKGKRQDKRKQIRVLSKKTDESEGFREQMHVAKEEARLRKRAEQRLSRSSSAAKTCDIIVEAPQHALLAGLVPQYELMLWMFCVLPRSHQLLRMASLVRQHGGKAEQKAQFQRLQTLLLREATQRLSARLRPSDDLSKCRYLVREYLVLLSVLRRYHRAAEITTKAGDRDSTCTADGIVKMTLVASCAVTWRLKFSALTKEIEVVAEVDHPLSTTSHTEAGIASPPITTQEQPDAAPGMAKQAYCTFMQSWSDKEKRFRRRGKDADEQSGACMGVVKEIDIVRFLCVPLLPAALLKSADIAAAKLKIIQLVVALLRSALLIMHMKDLTSVPCSGSCHTASEDSQHPFSTDFKIALDFIIIGAYSLMDPSTIPRAGTRIHGAAKIKVSAWILFGFAISFDEIPEGKGMEGSQEGGCGSAAMFFFAIVYLDVAVEISLRIPYYKLDFKREKTLSIIELVAVHLKVAKMVFIVSWVVGRKASKQLIKIISKKGMAVLPEVDSLIASS-GASISFEISTLKPDSVPELSKPREVIITEDFLNEDVQVDGIKLKLSPNWALAYQFGAIDCFSMVGEDRVMTETQTKQLGMEYTVKSVSPSYYELKMAQEKDFGVLDWHELHEMVKVLKFEAGVIRLLRSSVTSWQHYRVLLKPSKKKKIIDLAVDKPTKDVTRKSCSAFKRSDLGMKVILLLRLSGASIYRLGMDFVGFYALGPRWYISIDLIMSYDLSGSAPEWGLIRDTRKSTTQVHSTHIGPTPPSDELTPDLTERYKDGMLAVKAIVKFDRKRQRYFTRDVCVLEWGFPQKKADHVSTSVSGDFEHGARSLEADEMTMQPPQIPTEPFHPKLITQVFKSADAPEKKKDSTHGISGLSSMALKYSVLSEYDGTVPMWWMAPPQPLYEESESAKHSESSPQDIKSLSWAESGLESVREKKRFSLGVLHTRVIKMFQGESAQWSDSFKVRDWVFTKRFQSSPPSSFGDTRDDSKIDDKIDVFTASSQAKIWAPRTEYRKFPKPSQFGVMMATSFDFLQPMMQASSGEIKPSSLTPFSVMGSDCSMCVYACYKLEPHTKGPDSLKYVSLVDATGKIQDIDIDALEIKFDAYTYAASRVADSNVAMYIGSHLDLRFFSLFHSDWFASFEFYYLYFYHDGSWAYAEFTILPSLGGGDGSRDSSKMSGLVDLIKRFTYSSVSKVLYDTAKIGCDVQVDGISLSRGSDTDSVLPSGLLSPGLILVVRYPSRQLSGFTLFKRPFRVSVIFIPTDPRRRPTGL-YAPFWDFIDALYEVKEMGSHDSWGCVIAELVLFPIYAALFPVPMTHDYRAYHLKQDVSEAKGSLLFRESTNLLAEAVFCGDSMEISIMEKTEELYAECVAGTMRFFDEATREAFAGGGVGFTSPV-EFFQYKGHEAFPPDASVLIEECLISILILLSSIVLIVRGLLLVSEYKKCARFERAGFLRQHRFFGYKSSSGKLETVASPLLTVLPKDVVFAPIAGKLPLVASVLIFKILNYRETLSYRASSSDPPRIDTKKRTPRALFTGVFGTMQVEVAHEVVSSYAGASAGRCGQDAEDVAFKAASTPAYQAFWWPLSSGLFKDKILIYTFYWDFGFLKRNDRTCSVYDGIITGSPKLLKAVLSDSFDEQCRLLDSPQSQSELGERAAMLQVDRPCVETMFEREGSSEEAVKKML---TEQAGKED-FYKARLGDQEGLELLERISKEEPKSVTVQSYAGYPEYLSSIVQLSGQASKVERTSSHDSLLRERQLDLSRQSAFDPTKVAERQKEI-KSTAPERVSTDGVTIYGDTKSFLQTDVDEDLALVTAVSRELDASHLFYVDFKESRADLYADSIGIECISLKLTERSQYSMTIMVAGSLLWCEDPSALTLSCEAFPSTPLKCSQYAFAHCTPHEDKSKEHRDSGIEEEFSSLDVESHLKPPPTSGMMSALALRGRRQGKLESSETTAHVFGPFGVLGSISPSLAELSHVKQGLPSTLRSESLASAREHQ-QDLETAAMKHRFRALDRMSTRLDVMGEEVVSGALMIFHFGHSDLSKHYSRVKVDKLLAKLKSMLPFQLFVDDGSRSKSHLRCEEQNHFLHNISEGKDYSASSQIGGTFLVLHHMVYLPDSGMGHWSPKSIEYLLPYFMTLVEGPLSTSPAKLCLLDDMELDETSTESAKKAQAGGSGGLMISIKIELLLMQGGTSQR-MLQQRQQIQLKELEAVFEWEVLECECSERERCRLRCPCESIARLSTPRKKDHKVAAAATCIAQGRLKVEARLRRQSIPKILSRYRVLRDVIPKHTSTSSSKERQSGPRRGPTALQESGRRHGGDPYSSFRSKSIEIVSEVKGKKLVLGLASGITFGLDSILLPDLEFSLVPILTETVKSEIDQYLSKGLLLAQEMGRSEKLLIASSTLDPKTSFKDPDSFTGRLVVDDSVQIPSCSVFPGSSRGTCSGPVSSCKKYAEGEEYSLDVVKRKLDREGFAQTESSADSAELVELREIKSPRGSGTLKSVKEQAPDSCQQAVEAPPEQIKGLDCLDTAHDTVTGHQMESVKERGVKPDPPISSLRLIRETHWELQKARSEWAKFEDQDRSKQAAFHQTITWTYTYEQGESASDEYYPQMTELY-FAPRSVAVKSFSGKEFPEPAAWVDRHSGKKFMSQPRRKKQSFLHWDLIKRMGSGYPGLQESIQRDVHSLTCTPGGQSSLGLGSYTVRQRPGSRGMNRGSSSPHSMEMPQEVQFAPPAQQPPTALHRQAMAPLVSLTTQKQRGVRQPPAQKGQPLGDIQPPPHQLTKMDQALPSQPIVQHSDDTTTDPMKPPVSSPGQPSQPSSYEESAPQQRV
>CER.Phanera.A
RLYKLGGFQSSKLYMPFGLMPGWVEAGGGGSQIIFATEVYVTQFLACWLKAGCRIAVRSDFPYYVSAAIQKRRARVKDVEKSSIEQDFSVSKHVSEQAKKSSSTELSGTQTWCKEKMFMMHWYAAVITLLPLKTTAMRLSITMYLGHASQLGFSLLWGGIMLRVVAGEFSILLHIIYGKTGIIIEKEVSLLVSCPFSRLTIARRSGPSGPTTAVRGTIPGGLAKTPAHDGNSDPCVCGALRLSLKTEALKYVVIFRDKLVQEGKLTAAMGYQLYPGDLDVLEVGLAPIGFKLPGDFRWYPRTRYVDSSPVDSSDLHKKFPALKGLVDDKQVPI------------------------------------------------------------------------------------------------------------------------------------------------------------------------------------------------------------------------------------------------------------------------------------------------------------------------------------------------------------------------MWDSIELSDSSSEMISGFREKRPGSYTASLSAAHCLSFPPLRHNSWAQKVKVSTTILSVGQQRLGRRLVSQNLPDQEEMQEEGGSGEPEYPTGLFAVYYGVDVPVIPIGVCGGCMACFWPGLKKGQLVPSIQLAVPPWRLFESPSMIPKESVVDGNSFVPKEVLFPEREVMPMAVRADFPVLSAKSLDRLHKRKHEGLSFKIVHMQCIKVLIEGIMRLGLAFIHLPSSLFESYAAKRAVVGASLQKSKCRPYCAHPLKADLKVSSIPFSIGLYVGLADIWGWDKLKWDSFSQQCESGAVKLLRPGDCPLLRSSEGLWGYDITYRDITPQYGGYQVLPEYGGFPVPSPIQPYALVGSPDPAPMVSYQSGEEPYDPHLMPLPYVPDAPLVVGSEISSSSGTSQNVSHDRESVNSQFSGEVLVVG-LKKPAALNLIAKSSMVIMPFVTINSGFTESLLPKSKVKKPLCTKDDQDKEAEKAPEGGGFRRDATEQEKRLIGYMGVAAPERCQASELQKTYFSDVVSSKELTIKEKVPAECASESSTSYAEYLIHLKSAAKYCSVTGMKKLS-DSQVDAETLTFPIAPSIEDLIST-RPWYLVSPDVAGQDYLCSGNKLGGCLSAKCLAYSATPLPSDLFLLLSSRLSGLLSVAGVDDDGDSDLEIEGVDDAPFGCERLDRVKTQTAKRFRLHVLPCDALEIDRKAIGLHEVGVHTGDAQGVHIKLRALRGRRMYGVPIRKGLLGMVKTLTALSHAEGEPRILVEEYKDLIRGVLRDGLSSKRPTPLFPLYKDLRCTFLIPCIFLPLLTHLLFPCEVGSTLFPLLCIGLLGSTILPLLMTLLYGGLLTQPDFPDEIGTLIRVWVLSRALFPWEDSILLGGKLGESDFPLLSPDSGIDAYRVFVKRIWFFIETKVVKIVELALHLTKESLGWKASDIVLGDKTKIGELSFLGDEKTGLDEVHLSVEHKLFDASHIGFDDSLLAAAKIRSQFSGPWLTTLDRPFEKSSNAKFIYTLTGIYSRNIKNVTMLGDIIRIHGDSGQPFVQALGPAFHDSAQHFTQTPHSKEKVRQAKGEAQEGRQHRKMLCGLYQLAFMLEASSTTTTLIPTNVQYCEPMVFADYERETHGGEYEVGQLCLPWFYGGHHGHPSHIEIKLFIIDDAPDDIAGEDTWDAPAEMYHDIEYKPGTILKYWNKESGVYIAIEQGVFRGRTSDESRE----------PKGQWSYFFQYICGWPRFQKMLGMEEAYANPKPDYPKWTAPARGYGTFYPGKKAEGVLFALKVQPVKTAPIWQGFLVSYIFWVHFSGKVKSLRAPGRQKGLGEAKWFDDGWIPHCYCQWRSVGYDVLDLLSIEICSRHESFATHMAEPKQKTDVVLQMYFESAQADETGEELLPLDSTPLGKSTKWHQLAIKTSYRKRDGRFSPPPPW-PHSEPPLIASRLEVILGSLRNNKKDVLCYFEVESLVCQCRGTHFCPPPQVIQKFGPYTETIGGDTPAAIGQPMRWGELFGEGEDQSLDQSLYDPYAPKTWHRQGDKHLTVVADVSLDGWSTHFHKELYEVNMREKILMRKLEFSEKGLPMEGIDEYLMLSELEPMLQKVPHLQQRWTDRFGVQRKSQYCIRVVDELAIDLDDVAPTAAFEVGDHDDLFANRSIVDSVVITDGVHDDTGQLSPKTEKQVQVPYVSPAEVA-EKKVTLEQAP-LPHLVSPVPPSGSPP---------------------------------------------------------------------------------------------------------------------------------------------SSASSTIDDGVVGYLMAKKGHAFWRPAESEFEIKSHKKVIDQFILDMKDKDRAEKLHVREVMTKEFPAITQKAMIPQARVDSLSIELTGSWLSRVEAGKSGDKYLEVYGVKCASGPARVFFSVPDSDS-SLKLYKPEVALKAEYERCFSAQIVDLKELELTLPKDDWPFMTLVLAPLARSRGRTLKSRSATTSTRVVSRSTPTTPSSKSVPGVWMLLPSRTSSRSRLSVSSGERPKLSSRKADIPPYGRSASVDDSHVSITSLVILTLGIIALGRAGSLFYGAFQYAAGSWTIGLDDGKILTEIVAFLIYNYPAAVIMDILSVLVPFGFIYGIHFSVLSLMRQPARDPPTS-CLSLGIFPDTGAIKYSWKSYIATLLELKVLVRLAQKLRWVLEDLGDLSWCVLKPLSKIGLLGETLKSLKDLVVWQSIVLFASNAFVRSAGITGVKATQSASYALLIGSGLVKLEIDKSALKMRTHIETFGHEDMGLHVTFYAG-NKPPDLSNGWLIDSLECPTTESVPESMCDRVISSELKEEMLMKSKSGSEKIIVSIYYTPRPKRQAEPASLASTKDPAIVTRA-MMEHVEQNQTGSMGQGKGMSLSKSITESEKGHFEVIIDFDASDSMESVDGKGTISLGTKVYAALLSAILLSQYEPKYAHDQPGMKPSSAGGSSPDGTSSSACHPGPTGVDQIFSGWQSQLAQPHSHPSQGALSRHFSGPPSGTFRHAKDLRIYLDGLDVIGFGKVYGISDPTGFIGSNSGGLGDPASFLSSSGLTSSSSSYYFGSDSPALKSLEFPRDDSSIEVSSFEFSSKIEASDRSKKSSVEPASRPFWPLISFTSPLTSKSAGPVQEGDGLAEARVGRVDQRDQERRR-EATEEA---VARAEEEAARRR--MDFSAAVFTGMSDIPFGRLRAADRREEAGLYEPDAATPQQADC-PDEPEGRLWVSDARSLHGTSTFEQLGTCICEQLLVLKHFCSFDDGKLQLGLSECIGASGLELSSLVFLGLIIRKIRPIVQLPQPKAATSVSTLVPDELEGIKKLSSGKRDLDHLLKDDEGESSDEANADIGSTGKWGGREASSCCVGGEIQQELQTLL------------------------------------------------------------------------------------------------------------------------------MCSLSLTFLRLILDIESGSTNANDVRADAESATKKGIVEYEKQLVMAFPMVSTSYARFVPFVLQERKTVHSSTLAVPPDLSQSYSAVELHGELFDWPRCRAPCDWVSKKGPCMC--------------------------------------------------------------------------------------------------------------------------------------------------------------------------------------------------------------------------------------------------------------------------------------------------------------------------------------------------------------------------------------------------------------------------DALQLSRQEQRWERCQEPEIYWQRCHITLAGLPASKLVTGVLSHGESFDLEDKSSVVPQS-AGIILSDEVTSLMPICFESGDTRQDSPISIGTVDSFSCSEVKTSNDHDCRESQLSRSSWRDSFSRLEKD--MTL-SYG-GVKSDLTIYPLDSDRIKLSGVVHIVSESVFFEWFPDFLSDMEAETLED-HSRFTEASLRFDGPSLDIRFEKIDELEARLAKEDGSGDATGSLTACVVDEHLCDAPSPGGLIMGLLVLLIILLRMLSSTEGQKSSASETFCKVIGSLVFALQCVFEGLLVLLDILGSSTAAIGSPLLHSMLILEEKEERSTDKPKKEWLMTVLAIPKTSMVGTGSLPYPPAAFKIILVSCADAYPWDNTILLGTTLPPLGVLLQISLSLSILGLEFPIGGPPNGPSKGASGFRSEPAEQIFAPHEKVTKAASLFRDADSDVLTYGVKDSKSARLSHAALLPLGEGKSMSFPSAHLDGKFAPRELQKTSDDEGAEAKTAVCVQRPDHSEISQYVVCAGILKEVSLGGAEQKLLNLTGSGFGEEDDALWLSERPAELGNLVSPPCPPSEGFGHVIHSEVCVGDLIDGPAARLRIRTPFWDTTAQTVVLKRQWLIDRELLDPVEMPDGEQGDFSR-PLTPSRISDPEESPRFVAEGEMRRLALLARPISIDMESLMRLASKSPKIEEKKEGPLLFRPEELYVKSMRMRMLEVDTKTPGLDLAIIIKLYVPSSIRIRDWSERLQILIVLRLLDDSKKPRKTTMDESDDAITLSHMLIKPPSPYGFIPEDPISTTLDTVLKITELLIELAPVAVPLALVDEDLFKILLRE----------------------------------------------------------------------------SRTKGAFPGKSVTCAADCDTCDKPSVKKPELCIRGAVGGEGSIVLLKRVDIDVPLMCTAHLVIVMVQFSFMDTLDGFMFKHDTSLDIEVDAALLSRSDAYAVLKDELATVEG------NSKPIRAESSTSDLSFQAAKRSYWTVPMETDMLELYPSSEALVREGLTTIRVQSSHSLESKDTAVPAPLELGFDDDVTAQFHSFKEDDA--HDRAK--GGLLRF-------------------------------------------------------SPIRSGSSSEKKPVRRVAGKRGQKPSIKKPELCIKGAVGPTMLGAAVMVLQSMQLKPFLMKPDALAVVAKAPDITETGFDVGDAVGIDINAAALAEPRTSGTLRSSSFSHPPARCAPLMDQASTSLRDSRAQSAVALSIRAPGGGGKADYEPRHVVEFMIVMALMTGQRLCQAQCVGFIREIRQVIYYVGEVLIWGKGGSWPFQDSCGDSGRFYKQWTYIPAISDCIHQVGRRPEIDEHLFPVARGLLRKRGPIVVCQIYVGAFFGTQDALPISDLRPLKDTPAPCWSKKSVCSTILYSKFEDIEQLLPAKLGCQGSSGGGGFIMSKELDQSADEGKKSDVFPTGFWFAKSKPSVREDVFAYIVFEQKHQPKTGRLVFEYIDDESDSSTMQRPQS-ELLSYTQAPSRLDQHAGIGGMAQIPINLRLSTTQRRDGRTFDVCKQKSVDKVYTLISQGTSGGSLISGGLPVDPLVLIHDYEAIKIPFNLPVKPRRLGTILRITWVPSTPSLLISSHAHILLSTATIAQFLERQVLLFIQYEQLHLSVCSIL-QPPIEPQSAQTIGGLYKTSLRSGSSNPSESPSGASSFGYYRAPSVRSSRPAPTQPKPTS-PPPSVAQSPKVSLTPLVDWSLECPKPEPIRREGGEMELGLRVFVYARTSSKVRRATVTTVIAAMDQVRKMLSGRYMSLGIRLTGEFILVGRSRALQDSHFFIKERPSPPTDHEQSITPAVLALVEVRSSIPVESLSPQLDA-EAHSYSLAYIKKAIIQPPKGPPLS-PPTRSSPPPTHVRDKAKSVKQMGITIQDQLTSDLLKKKSKEAPRLDLQAKLAGTKELGTFIDSQEKVSVGVVMVQDFFEREFVHKPMFQVDGFSVKSSQIFRCLSSTLDRTVKIKLAEERQKSGEDLQVEAHSPVRTAGVPMSVDARSAWAMTAESRPSIEETSLATVVGKIKVIGEKVDPHLKLDHYDSALKVTADFVS-----------------------------------------------------------------------------------------------------------------------------------------------------------------------------------ASDILQYAEDKEACAEFLEDIVIVIVALVSAFSERDAYDAFRHSDKTKVTILGEIALTRFLGGSYAREDSDLQDGTAVEIDSKLGDEKIPKVECSRLREMMTSLHEEGYHYRDVDYRVGQTRVEIDEVDVVQNQLDVGGTRDCDIAAADQSLGPPAAKDLRSVPGGQTKADIFFELSRIRTCGTIRDAESVLTLGIPTDGRHGSGNQSYLTNRYIFKLIRTKDLNLTYQVSLEAMRPLQSVAPKQEWFSLTTSQYEHRERDSGGISPVKWMGSADHTEARGSALRDVAYKTVDPVDSSDARNLDPRKRATRRSQDDILKPAKPMETTSHTVADKKDRRLHLPFSRPSPPDKATSTILLAVMETEEDRVGADLSLYYELCYMLDIEQDKQEDYKDLIRAELPLASRA-----------------------------------------------------------------------------------------MILMEWSPQGKDSSMQNRKFKGKLAAVKLEVRIQLFPYPFAIFTLFIVDVFPRREGDARFQVQPVPFDACCYLSYQFKIFASSISTLAGGPLLALTAAGYGAEGKKGMPLEWRADARWEKQGGIFPVDLVTDLKCPFEPAWSSGKSFRIRGCQDDIADRAYCDMSFDAMLSISLLVTAIVPCDGKSDEIQAVLLPSADHTSRSRGYVFYPKSIYDQYMEKGAQTPVNVGDSMDVEVEDWQGYARRPTKPSAARESMAGLGHKTYGSDRCRPSGLFRAIMPPLRYGKTHVVYERLMVVIASASYSASLDGSIGGFKALGPLSIHEKDSSFNALGN-SPFEEHSQVSTLEVRETQIDVSLLDWSLFPWGPACHVTARVED-FESPVKEKYEMHNQLFEPELVWIVVLSRLAVPGDGSESLLGGQRLVILAHVSQEGQLSGHQFKLRQGKIGVRGRKEKDGEKVQRRDTDEVDLLD-PVKFSESQSADGRLTDELKFREAVIFDDTGDIMIIPAQARIITLIGVDSIKRTCLQHLSAAST-NLFEMLRFVEEDAGLVLMDCYKCLAMGGEIMSGLQSSKSAVIVDNESSSGSSRSSLTSTILYRFIVLRELDKRLCEARSLGS-FPRSSARAPVRSPSGQ-RQKAQGFTQFQEGQVMQKMQMSELLAASTQQEGQGGATQPLARHMPRQVSSTVHDSAPGGMFEL-PQV--EQLQSGQQ-KVIREQAPVHKVEIDPNEDVMASAQSDGVLAAAKNSLHDTSMLKEVTIAKDLKLRIQMYRQSALLQLWARYLKDEVEQPELSYGAEATQEAGIEDKHVSGYLSGEKMYKHPWHSYKKVKTISIIADLDQLLELEKWFPDTILERDLSCFYSRDVYYCKLFDSWIQRSLEWYGEAGCLALTDKVRRIVPESDLRIRKDGRELHYHLMKLDWTVREAKLGERPPEGARHIDGQDGGPNVTSLSSFDSMEASQWDEPKVAESRLDGDSSQKPAHPIEHWISKIKLDQVKGSDDRVFMMFRKFKDESVVQQKEPLPTHESGQPPVRSRGPAGS-GPGVVTRLQYEDESYARMGASIMVVLQYSGELYSMSEASVIIR-APQIRPIYYHYHGYTDVIPHTTKFCECSTPTLAESLQTKLFCFYRSSGITLSLGTLTSSSLVSFSKDEVVLRSGGHKIGAAKIQDRGDHGETTMGLPPGMPKETYSSCLGIRVKLFVAGIPYYCRVHLTLAKEFVHCVFIVVPAMTR-SEEPSDASDSVNAQEITPKVRTSMALLFAGSKCIACQKTFDYAADGTASVSGRWPQQQTSAAPLTVISALAI-PISAERPGTFDCVTISGNSHVQKWTFIGLGPDFTALFIASQLDHFLPSHQIRASEKRDPQPRWYGPGKQELCLFRESECFSTPQQSDLLEAESAPKTFTLVELETFTKKQRKLKIRSFKEEAVHSHFESFQTISRTEQRKQAAMAYELITTIKNEKSVREEMIAPFRPSFSGSTEREDEDRRVEDEETEDAEQIRGKGVSIVVVEQSTVSTLAHDPGTYKVRYLDDDIHVVALLLRWEQDLPKSHSTRSQHWTDPRHLSAALALFRSGEEPDVMTFALESSAEFLKGQERSAAPIKGYAERMLYSKKLERPTHDESQETIMKKIIATEKGRARELTMKFCAVFKMSHKFQHFTSYHFEDVAHGWIETRIMGHAPALICFRRIYVASLTFFHSMVPARDLYVRRLVVYDWSRLYSREFALAIWEGVLTVESNSRIIIELLGIISSGEFFERYEGTESVSPARICFRTSRAELFIRYIARFKQKELKSLITLRLLIFLTMSLDPMKLAVNIRGIKLKSQEALVYRMGIVLERLVKEKSSKRALPDAKRETEDEIPSLIHLEIRTKGAPLGPMKMRYTSTYTVHSIPRQEDLGVDWRPAWFRVAILVDFLGGKFKGEEGKACGDDPVRSVDDDLDDFSAGMEKLAL-CRSANSEFGGFDFGVVAQQSQQ-YQDATTAKYAGASQGMQYALSAENHRAQQSYQYVDVSSQSSSLEVMYDFGVQAYGGAGLDSSQVVDGYCPGSKRGDELKHRTKEKAAYHPISLKQGPADDMLPCGVSHMASWVTLLWEHVESLHRPRELIQILRLALATVEHYPGIHGAHEPVTSAI-TVFKSGSRGLVRRGYLEPAPATSEEKEIPAMRFSSSVFPEVQATPQTFITSSSFSEGMFSTFQMKQCVVYHQVVPAADRPVDSEFTGVAPSVAGFRRTFLSRLRGSGPPSERGTEAAFYTIVRSKTRMADPLWLRLSHSKQSFFGLDIHILRPFGVELSEKLPQTVGEKNLSSSLCEGLSYMSNRVGSTTSIIGDGFLVQETEFYVELKYFKEHAVVEELRSTAEIFQSLWCPLSGSIKPHPVAPHGGSLTSSHTILPGQDILPFQVEEERDTADVSLYVYELHDHCGIAKEPCEFDAMDGTALTEEGTRGDFDKDTDARTSKDLSSATATASVPVTKKERPTLGLHWRASQIIECKMGFKFPLQISYELKLVSAWERPPDFIVLTCVAHCILCSCASQAEVGFSGVSSSRAERFAPIRILSGFFCSVRWAHKVSQGFACRGERYTSDESRVSEQMSRDYEIGERATFSEDLYIAPEQTTSQPYILAREEKARCMSSRS-------------VTIIIQLTLTHGGYCRGKNLFLAGCKAPFFMLSRDSIALAKDEDDPTRKQTFPPEIKYWLFYESCGHTLMYDTKQLATSAHVVGDHHFLEYEEISK---------------------------------------------------------------------------------------------------E-GSGGGVPVTKSLEEMGFKITGAMEFFVRVEWISWPWRSDSQWVIRIMIMKLMANSGIRTDISQSLMVVKQTLKYVEQSREGRVTDTLPTLDASKVKAAPVSINGYSLQGKLEKQQKKWKLVGTRKSREIFYSLTS-KATHPRSHDSLTEVVKPHMIDFRAGQEYTAKILIAPHTLKSEFLKRTTSSYELEHKCGAIHRIQDVRASKTVESRSFELHRDEAEEEAQMDKFDYGLTLQFLELGPYVGEMLRDGSHHIFFPDRPVSRETKLEVLSSIQSKNPSDFAEALPSSSKSFL-SSGSSCGTDTREMSQFYLDRFCIEPPET---------------------------------------------------------------------------------------------------AAPKFSMPSY--NYYPSATDTPEDYKYYVTVANGFTTGGAFDEVIDTVQEEPSGHLSTSDVLASTKITIEHDRSGIPELREREKEKQMHTLVREAIKSPDPVKRLSSDVSERTASPTMELATMDKLQQEESLQLELAQCLKQTLQELQELLGQEKALESLILGVYGIEVEAMRAAEEIKLMAEIQAPEKDDKVAMLGVFAPCCSCDFPVLSKYQRLLLIVSIIIAPALTLYEAYVYPNAWPDAVAAQLKEGVTTAGDLLKPTRATVSQTARVHLFKHLFAMSGRQLKLIGVPSSEVTFKCGIQLLLFRDWDAPSGSLYPSAPGSRPAMPVGKFKRDSKNNDPAAMEAGGARLKKKSRGEAIEGTRKRFCEKPEAFYEGMSQSGFLIHDIAKE-------------------------------PREAVRTILSARSFLSPVPMRRSQQLKSPVGDLMQRFGPECEKLSLEGFTCIVELLEPFAAAVSHWATLVDPTGSSGTETCEEGTDLKDVEALSSRVTPLGS-H-SPLLSDVQNPTCSTLRELELSAQSSFFLVEIFGRRLPKSVEVQPDYLIAKVVFSIFGIVYFHEEPLESKRPRGKKVKLEISELS-PLLIRIDVADEHCHGMCVAP---NKGVGTSITVTPVTTFGIALDYCPYDAQSTSGPSTAVPACCLAKPTRDLDLLGLSIHGEFSHLFNFECWVTEGCIIVTGQPTDLISPGVWASSYKIPSFLLVLSEDSDVTFKAHILLRVSVRDLESKIKLVPVFETPVKTGGLIHKTGEMDRRESKRSELDDPEIKGRDDSMSSPELSMFDEDDDCHDLLEMSGESTDERPSSSSALDALQSGESGYTAYRATVSSQLYYPSGSSEHAELDSEMSQLHG-DESEAQMICLKRGDKQCDTSLSLTVCVVSMLSLPLPYLTYPIIPPWEGVLLYHALIVFCSGAGCAQPLDGAGFGPSVSPTGNKAQKVAFGGEVIADTSIVTMRQEDHYLRHSILRGKRRIKCILD-PQASQEVVFLDPTGPGDSDLDDQMAYREEASEKATRHEASQEEIDKEREREHFFEPGGGTKSSESPVEVPDKLRAAHHGSALI-SFPAEWKSLTLELLDDQARRDVESSSQFFRATALDTHHALMSRSDAEVVMHEITEHQRKLVTTGPSRGVCEKDRMHLFKLYVKMPQQLVHPPLFMEIYLTASLLFGVITKTPHVMVRSTCFGPPTAELKASQLERYKLDFSHVPFRYRQLVVKADKRIVLSRAKFTAFQMAYREEYDLHDFEVSIFSDYSYPGATLLHDALIDRIKAQEISEAGAFPVASSYAPRDCPLISLSLKSFLWHLASLKDKHERQVWALVVQDSSQKSADEYAGHGALAEEST-KISTDYSGDMETENLSMKES-HQKDRSGDALETDGMCHITGKVCRLKEPSTRWL------------------------------------------------------------------------------------------------------------------------------------------------------------------------------------------FCLVETPTGAETTHDMGLHAPIPVKTQPPFEGGHTYKCDFIFIFFDGAGMFGAYRFVQGSPNYAAVAPLPVDKGPSPLVSSQLGGVSAAGVGPMIKVSWKIDVALGFAPPWPPESAALHPSTDPQEVFGAGAYCIIPGTVGTVTAAVTASVGGKHHY-------------------------------------------------------------------------------------------------------------------------------------------------------------------------------------------MLSFTISKLVEEIGSIWVGLAEEKDFDARSELFSLVGLLVETTFQEDVQLDERFSFLTVQERGPIPTRFTVERRPYVKKIGLLCAKDKYQLTTEKQTPVDKPSYKFESELPMRGYLLGEEMGYFSRRTVYLALTAHFYAVKPTGHWQLGVRYYRSIDSDYREGVDEKFDLLRVISKVEQDEFLYVLLKDRTFVYLFPWILLVDLSAKLKPFLLADEDGEAKFIVYEMLPYDQEKAQPLVVSKPGSQQRVRAAMGASPRGGPRAGMGQRYMKDETLRTDQREVVSGGMEDERKEVSPDGRTHIAGESRSFSADETRCLTRGRTSAIPVTSVVDKEEGTAKEETLIQDEDKSEPFSDSFLDPP-VEEECCDYIHAAGELLLLSPERTCMDETITGSAFSCVDGFKSDEPKGQTPKIDLYFSMRLSVTSLQQLRQMLRTIALELGRRTRLELRKKELRMERPQEEDRKRAITEEYLRQTKKTFKPSTPFESCSFPLRQMSSLSESKIAALSSGMFDPGSTSDGLSLPHAHHYVLAHDTRGLKTQKLLSRKEKRVKKFGGIPKRSEFLLAFALAHGSTSISDDFFPDRFCIALKKSTYIETKMVVTDHDLFYGDTLVESGLLRSVQETAVGDRLGSVMRMDPTLWYQTDTVTEEHPAVRRGLKATLERVDAIQNECEAGSVLSGASMITFGSAGSEFDPSKPPSPASNGSQGSFIGALPIGVPVEIGAPGSDGVSVVKQKSVAPTGS-IGVMHSGVVSSSKRDQIKRPSRKLDSKFLDEGVLVMKRLIHLI----CKAE-----------PHEFLIARI---------VGAKRDESRVQAWRKLEAHSARLESAHLADMDRMKPKVTTTPSQEQAKSLEIDLGIAAKAQKTKAEEQPD-LDQQKF-TKVLSLREISLNELDELEDKKVLREYQE-DTGNVEQETKPPELEANTQDVGRGETLVTKFKTKKKQEEEEMQSKDDLTQTQRVGKSLMEWLLSITADTAEHDGTELQSQRRLFKSMHASFIKFGILSFEFFLVVKASASKEDEPVSQKDRPKICPVQITRKGMVQKIEGR-VLTGLMRAFWTYGRKAAKTRVGGEFEKETVSYHRTAQWVESGKVYDSSDGLATGMEVRQDKQTGQDQPCIGLGSPKLSKQEELTINKKGSSSGEEALQCTRSLTRGWLAALPQVEYKRCGEHVPVDWSAQVFASSDIGVFSESDCESKMDLLGNHPLAQLPRKKFSDRDKPPKFV-VLPVKEKARLDTAAEPDETPDPMTSQIEDFSLEKEEFLTYLQGPKRRDLREFRATSRVSVCHVRWRQGP---------------------------------GEDSQPYGVGSSGPSKWEAIFAP-DFKDHLKIVGVEKSLPELAALVWSQTRKDYPYPAPVIGIECETKI--------------------------------------------------------------------------------------------------------------ALLARQFTYCFRQVGLLDEPRFRFSFVSPIWIRMYFYAETPMSGLVYSTSAADELIKSGEEFILLTIMSPEVKRDQTQAYSKYVGSLAVRGEGTLEDVEITSRGDYDDFDEKKEVFYHGRQQISTLPIRDYHDFRGVDLIRFKSDGVRLFGVHLKAGKLVKSQLKMESKVDLKAMLLKREEKAIEEEAAFKQERLSRAKLEKAQALQREKCLVRSTGPYDQELVCGGIPRLRFKETLKDSAVTISTMRLESRFGKSKIAITIKMGLSLSSIKEKYAGEEERSSQPRPPTVLSSGWAPVLRSLDPTSQTRKSPSAHGNDPGRHRGHDARPAPPFLVPLFPLDTISDQGKFLILVGRRPVPGTIAGPDLGSHMILPPLSLVFVLAAAEVQPPDIWWYVGALYGAGHPMHVWRHDPIDLPALPSSPVVMVVQYMWTHKRSGDWDVFHEAGEAHLRVDELN---------------------------------------------------------------------------------------------------------------------MGILYACTPWGLQSSCYFGLRLQGVDKFSRPTARAERYDLRCHHYQRFWMLCVECVGAPVTLSEFKRPGGI----------------------------------------------------------------------------------------------------RCFSSFLEPEASTFGLFLVSSLTFPHQSCAASPLIVKGPTSQALLLFHAKEGQQSGGVTKGETIHLMRPSLATARLDHADAFLDTTASSVILRGKDLQVKEVLLPVEAADKCYDLERPESPGLSPQATVPYSVSEKPDKGDKVRDRSKGSKYRPDSGGTDHEKFRVWKRQGSRWRHKDEEEDVMKFVRELPKECGEYKSQHRGVVGEWSKGIETGGTLMCSARVDTSASRKTPTPVTALFTCKIGQREERFMPHEHGGDSPVGLVDQGGLF---------------------------------------------------------------------------------------------------------------------------------------------------------------------------------------------------------------------------------------------------------------------------------------------------------------------------------------------------------RGRSDDERHLRYFGPTHLSVTWSGGQSIRLLFCLSDHCPPTIKEGRDSSGSERQTGSLLISQRMTPSHGQLDPVLEKFWQVTYLSGSEGNITALLFEVLIPEPRAFQVVPIFHAPLGERLELWDIALREQCFMTRRSLKIFDVTVKSGRQRDRKWELSDRQRSSTFKSTQEKFYLTLVIAYSYSIYCGSESEDSLQAVLAGEHLLCISHFDPRCRVDRDPPGSILSSRGPCQVLSSCKCSEAT---SISTTSELPRPDSRVFRGVIDEVRVGSILLHGQRVYPWPKVLASGMLSVVLQLVALIASDPIKSITEEHFLRGGYGRCEEQDLDVSSGSMTFLTRRYTHIRYKPTFKAHESTSSSRGVVDPFEVKPEEIE-LIEDSFLVDEGAASGFHWRRSECAAHPATYCSGSAESTTGCKGGHANSSSDPFLELPTIEVTAEDRQTDELNPIQIKTDPLKKIGTPVIGSLNRLMLDEKIPLSALHDKVLLVREPDLLQIRTSAEGAYSLDDEVTLLERGQMAIVPEAFERREESAPDGESQLFPSLKASVQVLLQTEFLKKKEQFSKPPPDMLKLWMFLIRRYIDKNPITSVSPGHGGSKSVLEGFLRVGYIALEVIHLIREEGHWKTAAVILFDKGTGVAEYLVPRLKTESPLLCAKAAFRSIDSVII-RSPTLSNPHTTSGTRWVKMKSSSHWEKAFSPIKHVLSVTRALDTGGRKELEISQSIKKGHLVCDVHCEPTREYDVVEKDAITVFEWKPGTRLGLYFKAKLSSVSLLEPFRQGLPYDWRTDQGTVDRGPRADIGYPAAASS--------------------------LRYEQKNVLPAEEQQQVAEEKYESN-RGLYWLEICFTPEVICVRKDHCQAVKPY------------------------------------------------------------------------------------------------------------------------------------------------------------------------------------------------------------------------------------------------------------------------------------------TEEDVTEPWGRVSKKEIGPLEPMRVEKASVAKIEVGFDDAKVRDPTSVDHTDTLESSYSRSPIQYITRAQPVTQLMPYASGSSTSYL-------------------------------------------------------------------------------------------------------------------------------------------------------EGKAPCFPISCYGRESEPKTGSSTALDSLQYQKDSPIRHQGLFRSSQVSLVAVIKLPPRDPPDLSQRPLLPKRLQRSSAKHLLTPPSESCYTTKGGETRKWHSLTNQCFEIWYQVRSELDKKGIEEYREDRDLAVQAELMRMQFKQFILLDVEPLDGRSEGEKATEAKFIDVRVTMEDCIKDGESSTGLDTKMMSPL-GYADLSEKQTESSDDKEQDGSSEQVGDNSDMGHVDQGNNTEASMIDSSISLSRQVSDADGFFVPNVA--G-SDADKFISTSHNQSVQDVIYVRSVVLQTPAFASLTSIKKLGTSTSMEASE--VRYEAESVGDDCGSHILVATSQQHIALSQKEPIPAPLWVPESQIKVRFPEPFSAFDYRPPGDSVSPPTSDRQLSALDLSEIPATSEPRISKTSKDQSTPPVERGDWGLLIAGGVGGPSLTWTRWCVA-VLGETLFPDESSTSDFPKIAQAAIGKLTEFVSHLDLSDLLFSRVSGRCGLPCVI--------------------------------------------------------------------------------------------------------------------------------------------------------------------------------------------------------------------------------------------------------------------------------------FTAENGFDDVDEEFTGVHFGSLEWSQTRKGFLLRSAAGWYYPPAQTSRMPSCSHHSVVKVSESLGAWTVYTIARSLLLIPRESGFLLSNLVLPLLHVRVNQALFPSESGAPLLFSVLLLTKMQTVEKVGAAIRTPSGLRTTTSENMHRGIMSQIHSCLVLVKGRQAKLLSDQIPGKSVLDGERRLQARDRQMVKRDQVRSPETCRMSTIISWSDEDLESTTRVQSSKLPDKTLQITRPGSFSS-I----------------------------------------------------------------------------------------------------------------PYETLITSPFREVTSKDTAKILKFWTARDIKDDIDQVTELLHSYRVLAVRCPSELEWQSHGHL---LLAMTEETKNFTPPNGHGQLLTSKEVDSRSAIISRFAIQLMEQYTTREHPLITVIYLAVCYSKVDQSRSESSTPASVVDESSSALKMGALDPPPDLWAKLALHEQLWFG-GHSSSFEAKGLGRDSCAESMN-MSRLFVWAHGRSHEPYQGLRVGARDSCDGTFHIWEEWLDAPRSDLVSVTGARRHRELIHDAERQKVLMHSLGTWLTTSASADGEPGTGECYPYKSCASSDESSTGGHLDVGFESCVQLDCHSPKIGDICGVCGSSCDHEQVYPKGDRICDCQCDTEGSSLSLVMLSSEDSVRTPISNDSPKDEKGSAERGSYSHKDSQRGEIEGQPVDIEQYEGTSATPWETDMGRQFEGKDQYERSKTVTSWPHFAATSSYDKSLPHERHITMSHLHDETLFWMRLILHKGLEQMFLRRRPRSYIPEVIQSHLAVYRRDERPRGTVGGLPLAIPFVDHRGILSWSPVFVGLTRALGASVYVKLIYAPGEGEEFAIAGLDEEYRGVTEKFSVMYYLILVLSLILSLPSPFPALVIS-FIASHVPCIYLTVYWQWECGYQTALYIGFRLWDAADGLSIALGFHVSFMQLQYRAGAKPSMAVRPVDTLSQRMLLQVFPYRPKKVQMPGIFKKPVGRPMDWLGEPP---MITMQLILALISLQAVPASTKLSAIPVFALPLSIDGDKKSYAAAITPSTYHGPSEMVGGIELQADQWGDGDAFHSDTNV-GTSSNRRM-LKGSPKSPFHGKIVIGPVSKGIALRAGDCDGKVKKSASETACDDMSRATRLVSFREIAVLVGIQTPCILVQLSLDGAPCGSAIMKDISLRFNSLHDGVSTMLRGQIDLGGTTIVYLQKETITRLISEHRQRLIGYPLKEIVRRDLRKQRRRGEMHLPITSCGAYVVVRRHSICFIFVPTDRELRLLLQAEGDQCHIRCCRGESKISALLCIKCLVWEEYTSCNFQELRSFGVVSPCRYLDEYLPEKSEHILPLPKPSGSCDAVEIKLSSEGAQCERAEVANSDLQSTEGQRPYSGHHQDRFWHVGICLPCDLDKKSIDMSTKLELFFTADLVRLHLAIEGVLAQAHYKLKGSQHTAGDDGVYDMYRFSGPSMKQVVKTDELKPLIGGKRAIELVCEGLETVKRQLQESEIFIILGMRCQPTYLLDLKLQDRESTIKRHAQDMPRTFMKDLYGRHTFADDPLLKIRRSLIAMNNPVPPLGKVHSCARVQGKLEDSTRFNS---------------------------------------------------------ISRILKGYAHPQFLATIVHKYWASISGRLPLIVGSFVRRLAFSTVVFLDVLKRHGDTITSMSIDFSDTQALLEEEQHEDDSEVVERTVEYTFPLKEGELCATSLGPCRFFTGGNGSSVFLGSYYSSPVQVEPFDSHACKRCRKCPSHPVLGV--TILRFCEGSSEKVRIFSRSDSFVSEGSSRFSPVAIVITPLAVFWSYIELDVLVCYSWLIMEIHLELYMFILRDTDPMYRGISEVFFFVLSIFQLDGSPRSKLEKAYHRSGEVARIKKRTSVLLRLPEIVAVALSSFQLLTTCVSCYTQRNIKMSPVFTKLYISCFTEEVETTGWKGTVLSEIKEGSESLFVCAMKLVSVDTNCSKSSFQTSHLA------ASKDKSDGERPLPMDARFSMD--EDILGKLRF-------------PWMLYPSKEIRARMKIRLLQYDHGILQLAVTTLIYDLAELVKGKKVSTRIEEDDFFQSRASSLSMFSSCDESDIMEDFPTIARSVPTEEIPHEIKWISFELATPAGSVSTKPSLHAKFATRKTSKAAGIACGLGDIKIQTGWDTSSGRSLHSPPKKLQKKERESLMWDVFSCVATIENSMD------------------------------------------------------VIVMLIVSSILKKTHNSKGAWRVKKVALGLLAFLEAAYPLSKFIMEDSYGAGQLEEKVSIFKLKDPCGLPDDKHQTVDTGTFYDAGVKVKWPQHIQIHHDGFELAIPVPCLQYSALRSEDS-PWELVADRMKSQYLEKLPLSIKSAEIIQMRPVDHGGELDADLGVLDTRVPLSFIYFVDIHDADHKFFLALQPLRTRSPGPWGLSFSVVPPCTAVTPEAPTTDGPEPQQREHQLWSVVELAVVSLATIAFAARMLERIDRWVSRSEFSRWPMLLDLQSPSTAARSAFFAPSAEQTQHQQVQVQPPFHSTVSFT-SQWILALHQQPRDTLILMVSFLDGIFEPVSRTYSMGPWVVDEWLVGSRCSRISAYDLKLKFLSIELRQFRYLRIVWKARGGDTEASSTFVHSKDSPHDLIIKKPLLLIKVEGGGVVSFEAGWHGIPGLVWVQGGGSVGAVAISSTDHATLHGVSTVGGLLVCVSTAHDTLVCAHGQRFHLSKAGVYVRRKKLVLDKALQLVARPSRFSATSIKLKVQQQKMESELKRVIFPPSESVSEIYLTDGQNVSDLSQWEILRVRHWEKTGRAMPGRFVGTHGQLKTPGAVEWAITVGGLCKPRLPLVRSMSQESGTDYESRGLGHSDWVVFFFDFSQGTGDHLWVAVRFILGSRAFALIALVGVITGPGRGSYWVGLRDCCRDAPVGRPKKDLSYHKDSVAAEELPLAKEL---SVTQIKVEGAGEEFPVDALDSLLLAWTRQFRRITSPTEVKGTVPSVSLITIYRFFIKLSPIEVPKSLGTSRSLVSISWSQVKLESAQKTHSFVDELEVDQGDLPYGFSKGKFASGAAFKQSRASPSSGALTKAGSNETEKLGTVGTQSGRLFGEPDK-CGDSSKRFARYHVSVKEQRPKAKDSSKYLLFACGK-TYS-----LSSTLTPQLSSINGRMTAGQVGYLKKADRASRGMGLCISAMCSHASTVGIFFKFGSAQLTFDKKPERISDPQMGVSEIGSARSSHIDACRRPKTRRERRTGKPSKGIVSRSKQLRSADYGRIQVGKPKVVPLLSRPPTEHSAADLSPIARKEVMHVLMSFNLWDWSQGEDKRQILLVASSRQTPPAMLYPHLHHGWHECGIKSFSEYMPAGDSDVLSSKAKVDAGSIPGGSATGIRQIPCFELGRRFGAPYPPAYGVKPKCIFSIRAHEDDETAVEVMSKGSKSQHEENSLELSYHKETVGELFQDLDLEGYDPRVYKAERKGSPGKRFIKKPKEQIGKIRAKKIGRIHLVRSLYGDFTTESTLKSNVQEKCDEPLDIQEACLFSSISSPDESIILESIYGYLLWSLFFCLIEYPVRKKVLPQDGLEEIMFGKQDIEESSQSQFVIEQSSGIHGVEKSL-KDAVQR-RSPSQVKSSLSKLDGALLALCASELEEHFQYQMGREVRAIAQISERLKAVAQASYRVKFGVVLKKAEGELIELKYQAQYYTTTSIGQSLKQYLLDLEIETDRLRKEAMSYPPSPPYTHP-EYSHLYGPVPQIHREHVYTAKPATKKSDESGPA-DSSILGKIGLGSEKCKLMELKREKALGEAPFDRWLLHLAGSSF--SGDRCFHWKQQLDRSTSESPCSDYIFYDEAQSLGPPFGPMILCFLAEAFVTFVAQAPADADCCADAYGLSLFLLMGGSIKPYQRIPAYGSLRVSFTVKRMVLPEPEPSLEKTLLYTKKTTKPSVRERAAKSTGWTKASTTKFAPDTVDRATDAALGIASYARLRRAMTAIDRKDMKIMSSTSSSESASSDAQADFPSYYSVAPRRERQHAPLVSTTSQ------------------------------------------------------------------------------------------------------------------------LMASFVTIRIRHDTARMFISVETCYIGIVSKSVAIEGPQSVGPRRSGWGTCKQKAKAGSADKMSLAPDTVEKAAIETSDGLEVARIIGDIKGITASVLLIISDVKQFLKIMAAIMDDVEVGRLGSVQSRMRFGCFEVDLALKIMCEKSDMGLSKS----------------------------------------------------------------------------------------------------------------------------------------------------------------------------------------------------------RLRYLSVHDPAAFISLIYKLSSLMVAKLQDISLVSQALKWSSSDCVVVPFGMLGVFSVAFYEPLFIELVLSGEAYSSQAFWTYAWLLLDVYRAFWIPYSCVGHIDHECPETASRICVCPAVECLHGVDEARRSGLFEHHSRSSLHHNIAFCWKSNKAKKKIQTIGYEAYTFLQSSKECLRTLDLEPDIFDVQSYYKSYLGEAIMDPVDYIVSIHLLRTAATSLYSHASDDESPRKEHTIMESISSSGSPTPGRCFSEFESSIESWERRSVCKKTAVIYLPDVEKAMRRDSDGGSRKRGRHKAEVKRMDLGVDFEDDSGSSSGAGSDLPQPKELVKGSLSSGKKTFSQWLLVGECSSVKAGPMPAERVEPAEHQLVAGKVLISYIEQFHLRPEFRGKHTKGDAVDRALAMVAKYLARLVPSFKKSEPKFGSHGCFTLSLRGGTWKLSSATYQSAGAQQERKFTPKDHSGSDKRKHN-NHNR-LIKKLKSILDSLQSSSSAITDLSSEEDRLDERPFISSF-GVLERPLKDATLRGIGATPVIMSDFVKMKYGSIQCYVTPNAFSCLLECETPGEISDDLKSGFALPLFHFVKIMALGRPVVCSPVVGRRTMTPRWRSPTVRQDIQRNVGDEIDKEVSLQESEDVKPLKICSKKRLLTKVEIRIFVAWLKVLLCRDFSYTFCDFKHFEQQYVIALTKKAYRMTTLIPQYALRTFHDYYSSQASRPKMDAVASTLPSATSMEHSLTTPADLLGHEHILPIKEAVALVLKRSRASMRALSTTRALSGEDLDQELPGVAKGRPNGRIHKDWDIWEATGLTGVGMHMQDFASSKMWIFSDIGQTVLDQNALSEGVKHVLKKEEDDDSSKVSQGPNQVESFQEHSGELTRMGALAGR--SYMPYAELVHDLDKKTTMKISDLGLIGLLESEAGISASKMSPVATPSDSSYRLTDLPCPTMVAPFLEEMKDAIIRSCCVLLSDGMQQEPRAKLLIFRPNYWGHLSWKYKVVSTIEHSPDYHYVSGLPSIDIEHTVRGAKYSWLEPGGLAVGFDDRPGPESYWGMDLEPPKEHSEIQYSSESSSMVFTSEAPDGVSIEDRHSSDDGTAQEKSQGSAKIKTQSAQATEVASLSFDLRVSSLISDATQSSVRSESNVALKGGFSITEGF-SPMDVGSEN-VQISVR--PPEKAPEPKQSCCTRQDEILIDSDQLSFILAAATVSKNQEGPKKLPPAKKAKVSGKVPGSTPREGERGVSLMYSATDSFTVQGGESPSWEQILGDQGSTTPSSSQAVGHPMWPWTSADASSTISILVADKIMLQSQALKKLPKKEKRDSHWQVAAAVAAQALEIGAIGSARATMKAFIDSACRQKGGQHSKSLDQDSLGDNSPIKEVDKTLATDPVEPAGGRGSVQEEAHGVLIKSDEHKAGSAPLAVEQTEIKRVDKSFGGKKPKQTNQDISSK-RPSTSSKPLESTERTESKSHPFSFASSKRKSLSFIDELCIYRYEGLSGISPDSVVSSRDTHKELYIGSAAPHSSEHELKCKASEVEDSDVTFQSGRSFSSSARVLFEFHRYQECCMHLVLAATITDTTHWFSLALPAFAPSTEGALLELSQLSNQEDFKTQFLKKQARKETFGFLSNESPPSGAQAFPGLSPFELCEDSPAPRHYGKHGVAGDTAKQAVAAVPVVEKEKDHLIKPLYCMTQTEDIPFEQPLLVIDQPKMYIAISYKRTPAHIFSVVLHEASGITCIAGEMGQSNKGEWAKLTVGAEILYTHVVKEKIELAFKEEYLLLFKKEIDLADVDAWDAARQEQIASVELGLDADFIVSKRGTDGAGEVIFRHYTFTLVSYSFVVVCLGFILAFSAGRACVIFHGWVMSVLTTIPSRYQEPMSTARA---------------------------------------------------------------------------------------------------------------------LPDTITSKSLYEATKLLEAAQLFDLELMIVLMDPATLSFEELIAGDTVLLSIVVPISLKDAVSKEEYHEVTVVKKLGTASDALASIKMIWMMVLRSPPAATVKFVVTVDFRSFIFQGALDQSFGSHMQKSMLEVYGATMICLILSLESAYPGARIVEYLDVIA-RKPFCDEGEPVRHKKELPQCATTRGVGLRPPDFSWKRPDLEELEEEEHYGVHKQKGQTDGRKWVRLGWERAGFGFLHAEEMEPSIFI----------------------------------------------------------RLLVVSPVDVALKVPTQWSSIVLTTQLLVASPFHQLPYLFAQGVDAYIGGQFSGMMFEIEMGQRGHKKDPACYGGFISPVPCMSK-FVGIEIGRLMMNQCRVNEKVLVQFVRAPHFDSMLKGEMGEQTLCSADSRRPHPRGYRLALIVREAWDVLPGGGCILHSDQGARNRVILKALKSSSNWRGRALSPFVRGQRYSVVAISPFRQTGKADDLTHTERIESQSYTVRGRIIALQFVESFDKLVYSVGKHALIHVSRKFMSVFRTTKPEAGDAQVVCTEKYLLAYL-------------------------------------------------------------------------------------LSSCECGFESASLSFLFGLGQLIVATLVLWEMARELILKQMTHFIVGISASPRRGMYLGWLAVSLLLARAAMRSLDEVRSMDPSAAKYFDDEQMGIVGN-SVESELRDRIVGPPLQISSDSLDTQISCGSLMGTFPLDEIILSRGVERHTLSDRSLAKYSAACKSQMIDVDEMQAEAATIRLGKRLGEVESNHDSHSPCRPSEKEPKSVIRPKHSRSLSSFHH-HQILKQCDFALKFYVALSTDLDGIS-ALKEQRSCSPFACKESKSLEALQCDPIGLLEEPQQSFSSSSQCLVSSYEDKDTLYVMSGMLGNAELPSLFRLVEIALARLSDAENADEEKSSLWP-VSILGEPWEWYSAAFSIPFRSPSEEKGKRQEKRKEIRALAKK-DESEGFRVEMQAAQEEARLRKRAEPRLSRLSSAAKTCDIIVEAPQHALLAGLVPQYELILWLFCVLPRSHQLLRVASLVRQHGGKAEQKAQFQRLQTLLLREATQKLSARLRPSDDLSKCRYLVREYLVSLSVLRRSHRAAEITTKAGDRDSTCSADGIVKMTLVASCAVTWRLKLSALTKDVETVADVDHPLSTASYTEAVIASPLITAQEQPGAAPGMAKQAYCTFMQSWSDKEKRFRRRGKDADEQSGACMGVVKEINIVRFLCVPLLPAALLKSADIAAAKLQTIQLVVDLLLSALLIMHTKDLTSVPCSGSCHTASVDSQHPFYTDFKIALDLIIIGAYSLMDPSTIPRAGTRIHGAAKIKVSAWILFGFAISYDELPEGKGMEGSQEGGCGSAAMFFFAIVYLDVAVEISLRIPYYKLDFKREKTLSIIELVAVHLKVAKMVFIVSWVIGRKASKQLIKIISKKGRAVLPEVDSLIASS-GASISFEISTLKHNSVPQLSKPREVIITEDFLDDDVQVDGIKLKLSPNWALDYQFGAIDCFSMVGEDRVMTETQTKQVGMQYTVKSVSSSYYELKMAQEKDFGVLDWHELHEVVRVLKFEAGVIRLLRSSVTSWQHYRVLLKPSKQKKIIDLAVDKPTKEVTRKSCSAFKRSDLGMKVILLLRLSGASVYRLGMDFVGFYVLGPRWYISIDLVMSYDLSGSAPEWGLIRDTQKSTIQVRSTLIVPTPPSDELTPDLTERFQDGMLTVKAIVKFDRKRQRHFTRDVCVLGLGFPQKKTDHVSTSVSADFEHGARSLEADEMMMQPPQIPTEPFHPKLITQVFKSADAPEKKKDSTFGISGLSSMALKYSVLSEYDGTVPMWWMAPRQPLYGESESAKPSESSPQDIKSLSWAESGLESAREKKRFSCGVLHTRVIKMFQGESAQWSDSFKVRDWVFTKRFQSSPPSSLGDTRDDSKIDDKIDVFTASSQAKIWAPRTEYRKFPKPSQYSVMMATSFDFLQPMMQAS-GEIKPSSLTPFSVMGPDCSMCLYACYKLEPHTKGPDSLRYVSLVDVTGKVQDIDIDALEIKFDAYTYTASRIADSQVAMYIGSHLDLRFFSLYHSDWFASFEFYYLYFHHDGGWAYAEFTILPSLGGGDGSRESSKMSSLVDLIKRFTYSSVSKVLYDSAKIGCDVKLEGISLSGGSDTDSVLPSGLLSPGHILVVRYPSRQLSGFTLFKRPFRVSVIFIPTDPRRRPTGL-YAPFWDFIDALYEVKEMGSRDSWGCVIAELVLFPIYASLFPVPMTHDYRAYHLKQDVSEVKGSLLFRESTNLLAEAVFCGDSMEISVMEKTEELYAECVAGTMRFFDEATREAFAGGAVGFTSPVREFFQYKDSEAFPLDASV-IEECLISILILLSSIGLLVRGLPLVSEYKKCARFDRAGFLRQHKFAGGKSGSGKLETVASPLLTVLPKDFVFAPIAGKLPLVVSVLIYKILNYREILSYRASSSDPPRIDKKKRTPRTLFTGVFGTMQVEVAHEVVSSYAGASAGRCGQDDDEVAFKVASTPAYQAFWWPLSSDLFKEKILIYTFYWDFGFLKRNDRSYSAYDGITTGSPKLLKAVLSDSFDEQCRFLASPQSQSELGE-AAILQVDRPCVEAMFERERS-EEAIKKML---TEHAGKED-FYKARLGDQEGTELLERISNEEPRSVAVQSYAGYPEYLRSIVQLDGPVSKVERTSSHDSLLRERQLDLSRQSSFDSTEVADRQKEILKARAPERVSTDGVTIYGDTKSFLQTDVDEDLALVTAVARELDASHLFYVDFTKSRADLYADSVGTECISIRA-----------------WCEDGSALPLSCEAFPSNPLKCSQYAFAHCTPHEDKSKEHRDSGIEVEFPSLDVESHLKPPPTSGMMSALALRGRRQGKLESSEITSHVFGPFGVLGSISPSLAELSHVKKGLPSTLRSESLDSAREHHQQDLETAAMKHRFHALDRMSTRLDVMGEEVVSGALMIFHFGHSDLSKHYSRVKVDKLLAKLKSVLPFQLFVDDGSRNKSHLRCQEQNHFLHNISEGKDCSASNQIGAIFLVLH--IYFSDSSMGHWRQKAIEYPLPYFMTLVEGPLSTSPAKLRLLDDMELDETSTESAKKAQARGSGGLMISIKIELLMMQGGTSQRWLHQQRQQIQLHQLEALFEWEVLECEYSKRERCRLRCPCECIARLSTSGKKDHKVAAAATCIAQGRLKVEARLRRQTIPKILSRYKVWRDVIPKH-SASSSKERQSGPRRASTALQESGRWH-----SSFRSKYIEIVSSVKGKKLVLGLASGITLGLDSILLPDLEFSLVPILTETVKCEIDQYLSKGLLLAQEMGRSEKLLIASSTLDPNTSFKDPDSFSGRLVIDDPVQIPSGSKFPGSSRGICSGPVGSCEKYAEGEGYSLDVVKRKLDREGFAQTESSADSAELGELREIKSPRGSGTLKSVK--APDSCQQAVEAPTEQLRGLDCLD-AQDTVTNH-MESMKERGVMPDSPVSSLRLIQEPHWELQKARSEWAKFEDQDRSKQAAFDQTITWTYTYEQGESASDEYYLLMTELYQFASRPVVMKSFSGKEFPEPAAWIDRHSGKKFMSQPRRKKQSFLHWDLIKRMGSGYPGLQESIQRDVHSLTYTPGGQSSLGLGSYTVRQRPGSRGMNRGSSGPHSMEMPQEVQFASPSQQPPTALHRQGMAPLVCLATQKQRGARQTPAQKGQPLGDIQPPQHQLTKIDPALPSQPIVQHSDDTTADPMKPPMSSPGQPSQPSSY-ESVSQQRV
>CER.Phanera.B
-----GGFQSSDLYMPYGLIPTWVEAGGGGSQIIFATEVYVTEFLACWLKAGCRIAVRSDFPYYVSAAIQKRRARVKDVEKSSIEQDFSISEHVKRQEKTSSSTELSSKQTWCNGKMFMMHWYAAVITLLPLKTTAMRLS------HSDLLCFNLLWGGIMIRVVAGEFSILLHIIYGQTGIAIEK-YCHLVSCPFSQLTIARKSGPSGPTTAVRGTIPGGLAKTPAHDGSTDPCVCGALRLSLKTEALKYVVIFRDKLVQEGKLAAAMGYQLYPGDIDVLEVGLAPIGFKLPGDFRWYPRTRYVDSRPIDSSDLHKQFPALKGLVDDKQVPILSTEVLPAEAFKDGQLESVAAYLEDGTFAKAAVYLAPE-------------DDNKFHPEKGISPYAGVGSDRPIMAWLSSMETQAGSRIDFLIDDDSTRILHTIVVLSPDFGYAPVPWWFSYMF--------------------------LSLWLPMRDIYVELGRIETRPKVEKADVMEGDLDIVWRLEVASLPVSTESVVYFFESKQAQTMAAALASKLEMVYSALLIEKYILYPLPIGTDALERLHSAQVRPFPRTSGDYRHVDIAGLYRRYGSLFVSAAAAQITMETLLVLARGRGHESVLIYPYGLLLFIDWGASEKLELYVTSGVVIRAMKIIFLILSVAVMRGMFIPFLSIAKDWDSIEVSESSPEMISGFREKRPGSYTASLSTAHCLTFSPLWHHNWAQKVKVSTTILSPVQKRLGRRLVSQHLPDQEEMQKVEDGGEPDYPTSLFAVYYGVDVPVIPIGVCGGCVLCFWPGIKKGELVPSIQLAVTPWRLFE-PSMFPKESVVHGTSFVPKEVLFPEREVMPMAVRADFPVLSAKSLDRLHKRKYEGLSFKIVHMQCIKVLIEGIMRLGLAFIHLPSALFESFAARRAVVGTSLQKSKCSPYCAQPLKADLKVSSIPFSIDLYVGLADVWGWDSLKWDSFSQQCGSGTVKLLRPGDCPLLRSSEGLWGYDITYREITPQYGGYQVLPEYGGFPVPSPVQPYALVGSPGPAPAI-YQSVEEPYDPHVTPLPYVPDAPLVVGSELSSSSGTSQSVSH-----------------------------------------------NLLPKSKVKNPLCTKDDQDKEAEKAPEGGGFRRDASEQERRFLGYMGIAAPERCQAAELQKTYFSDVITSRELTIKDKIPAECARESSTSYAEYLIHLKRAAKYCSVSRMKKLS-EPRVDSETLTFPLAPSIETLFST-RPWYLVSPDVAGQDYLCSGDRLGGCLSEKCLAFSATPLPSDLFLLLSSRLNGLLSVAGLDDDGDSDLEIEGVDDAPFGCERLDRVKTQTAKRFRLHVLPCDALKIDRKAIGYHEVRVHTGDAQGVHIKLRALRGRRMYGIPIRKGLLG-----------------------------------------LFPLYKDLRCKLLIHCTFLPLLTHLLFPGEVGSSLFPLLCIGLLGSTILPLLMELLYGSLLTKPDFPDEIGTLVRVWVLSRALFPWEDSILLGGKLGESDFPLLSPDSGIDAYRVFVKRIWFFIETKVIKIDEQALHLTKESLGWKASDIVLGDKTKIGELSFLGDEKTGLDPVLLSVEQKLYDASHTGFDDFLLAAAKIRSQFSGPWLNTLDQPFEKSSHAKFIYTLTGIYSRNMHNVTMLGDIITIQGDSDQPFQQTLGPAFHDSTQEITQTPHSKEKERP-KGEAQEGRQHRKMLCGLYQLAFMLEASSTTTTLIQTTVQYCEPLVFADYEREKHGGEYEVGQLCLPWFYGGHHGHPSHIEIKLFIIDDAPDDIAGEDTWDAPAEMYHDVEYKPGTILKYWTKESGVYIAIEQGIFRGRTSEESRERMLVTGKIHTPKGQWSYYFQYICGWPRFQKMLGLEEAYADPKPDYPKWTAPARGYGTFYPGKKAESVLYDLKVQPIKTAPIWEGILVSYIFSVHFSGKVKSLHTPGRQKGLGETKWFDDGWIPHCYCQWRSVGGKVLDLLSIEICSRHESFVTQMAEPKQKADIVLQMDSESAQADETGEELLPIDSTPLGKSNKWHQLAIKTSYRKRDSRFSPPPPWYPHSDPPFIASRPEVILGSLRNNKKDVLCYFEIELLVCQCRGTHFCPAPQVIQKFGPYTETIGGDTPAAIGQPMRWGELFGEGEDQSLDQSLYDPYAPKAWHRPGDKHLTVAADVSLDGWSTHFHKELYDMNIREKILMRKLEFSEKGLPMESIDEYLMLSELEPMLQKVPHLQQRWTDRFGVQRKTEYCIRVIDEIAIDLDDVAPEAAFEVGDHDVLFMN-SIVDSVVITNMIHDDTDQLSPKTDKLVQVPYVSPAEAT-ENKMTLEQTT-P-QLDSSIPPFGLPPKLLSSL-K--PP-S-RPPGSHLS-PKPFPPPS-PPPGPFLPPPRPLS-PLGPRPPAPPAARPTSLVQELIDEAASKKHRIVPADDDCEKDKFKEVIQKVEKMYQGFLDSMKKLDEILQGKAPFKIVIGLGRQLLHQKKEK-SSASSAIDDGVVGYLMAKKGHAFWRPAESEFEIKSHKKVIDQFILDMKDKDRAEKVHVREVMMKEFPAITQKAMIPQARVDSLSIELTGSWLSRVEAGKSGDKYLEVFGVKCAPGPTRVFVSVPDSDSPSLKLDKPEVALKAEYERCFSAQLVDLKELELTLPKDDWPFMTLVLAPLPGNRGRTLKSRSATTSTKAVSRSTATTPSSKSVPGAWMLLPSRTSSKSRLSVSSGERPKLSSRKADIPPYGRSASVDDSHVSVTSLVILTLGIIVLGRAGSLFYGAFQYAASSWTIGLDDGKILTEIVAFLIYNYPAAVIMDIMTVLVPFGFIYEIHFSILSLMRQPSRD-PTY-CLSLGIFPDTGAIKYSWKAYTATLQELKVLVRVAQKL-----NLGDLSWCVLEPLSKIGLLGELLKSLKDSVVWQSIVLFASDAVVRSAGITGVKADTSQSYALLLGSGLVKLEIDKSALKMRTHIETFGHEDMGLYVTFFAG-NKPPDLSYGWLIDSLECPTTGSVPESMWDRVISPELKEEMLMKSKSGSEKTTVSIYYTPKPKRQAEPANGASTKDPPIMTRAKMMAHIEQNQMSSKGQGNGMSLSASITESEKRHVDVIIDFDASDSMESADGKGTISLGTKVYAALLSAILLSQYEPKYAHDQPAMKLSSAGGSSPDGASPPACHPGPTGVDQTFSGWQSQFAQPHSHPSQGALSRHSSGPSSGAFRHAKDLRIYLDGLDVIGFGKVYGISDPTGFIGCSSGGR----SFLSSSGLTSSSSSYYFGSDSPVLKSSKFPGDDSSTEVSSFEFSSRIEVSDKSEKSSVEPMSQPLRPLISFRSPLTSKSAGPAQEGDGLAEARVSRLDQRDQERRRIGATEEAVEAVARAEEEAARRRAAMDFRPAVFTGMSDIPFGRLRVADRREEAGLYEPDAATPQQADAESDEPEGRLWVADARSLHGTSTFEQLGTGICEQLLVLKLFCSFDAGKLQLGLSEGLGASGLELSSLVFLGLIIRNTRPIVQLPQPKAATSLGTLIPDELEGVKKLSSGKRDLDHLLEYDEGEFSDEGDADIGSTSKWGGGAASSCCVGGEIQQELQTLL--SWLFRDCETVASKVHDLLPSKGAIIIVEEARAYEKEESKWHAGVLPELLLQFDPILHNQGKMQFRQNMIPLQLTPMPLSLAAVIAPIGIFTSGEMGYLSITQQSVPASKLEITSTDTHDFEAFMMCSLPLTFLRHILDIGSGLTDATDVRADAESSAKKGIVEYEKQLVMAFP-----------------------------------------------------------------CSSIPLKPRPFQIPQDILGKPYPASVVMSELTAAFISVGVLGTLRQRVFLFPVPILHGGGIFLKTLAFYKIVSTRAAMMFFLAAIAKDLGSLARVTIYYPLPAEWENSIATMKRLGKKIIEARPSMFKKIGERLSSASLVSSIFKSSVLIEVVVYDQYRHAPLDLEQDIESAPHVGEGKGLTLKLRDQPKSACKSMEGPASVIPVPTLAQVLLAQERHQGSSVTGEDITPGYSLDAASCQSYATSSFYLKIPLSTSGGGPSSLALASVTVDISPGVAQAMEPDWQGGKVRWSSKAVVKSFVQAFLSGEKLSRDSEFLSLTLKTCTSISGVSEKIKVSLQITIDLSSQVDTAVDQEPEFITFPPIAVATTTTVPPPVVTACGALGDQYHFKSGVGAPPPSTLSFPTSPLGKDALQLSRQERRWERCQEPEIYWQRCHITLAGLPASKLVTGVSSTAESFELEDKSSVVPQS-AGIILSDEVTGLMAICFESGDT----PICIGPLDFFSCSEVKASNDHDCRESQMSRSSWRDRFSRLEKE--MTL--DG-GVKG-SA--PVDS-RIKLSG-VHVVSESFFFEWFPDFLGDMEAETPED-HSRFTEA---FDGPSLDPRFEKIDELEARLEKEDGAGDATGSSSACTVDERLCDSPSPGGLILGFFVLLITLLKMLSSTEGQKSSASETFCKVIGSLVFALQNVIEGLLVLLDVLESSTAAIGSPLLHSMLI--------------------------------------------LVSGADAYPWDNTILLGTTLPPLGVSLQMSLSLSILGLEFPIGGPPHGPSKGASGFRSEPTEQVFSPHEKVTKAVSLFRDADSDVLTYGVKDSKSARLSHAALLPLGEGKSMSFPSAHLDGKFAPRELQKTS-DEGAEAKTAVCVQRPDHSEISQYVVCVAILKEVSLGGVEPRLPTLTGSGFGEEDDTLWLSE-PAELGNLLSPPCPPSEGFGHPIHSEVCVGDLIDGPAARLRIRTPFWDTTAQTVVLKRQWLIDREFLDPVEMSDGEQGDFSREPLAPSRISDPEESLRFVAEGEMRRLALSARPISIEMESLMRLAPKK-EIEEKKEGSLLFRPAELYVKSMRMRMLQVDSKVLGLDLAIIMKLYVPLSIRIRDWSERLQILIVLRLLDDPSPPRKTTMDEPDDAIMLSHMLIKPHSAYGSIPEDPISTTLDKVLKITELLIELAPVAIPLALVDEDLFKILLREHLSTSPQIRLGCPQCGGYSPGAEIMKMIAAIVHHGRHTDFICDATSHLDDTFVRYDEGTRDKHEWGGAAALSSAKCSRVKGAFPGKSVTCAADCDTREKPSVKKPELCIRGAVGGERSIAPLKRVDIDVSLMCTAHLVIVIVQISFMDTLDGFMFKHDTSLDIEVDAALLTRSVAYAFIKDESATVGGFERRPRSTQPIRAESSTSDLSFHAAKRSYWTVAIEADMLELYPSSEALVREGLTTFRVQSSHSLETKDNAVPAPLELGSDDDVSAQFHGFKEDDA--HDRVKSRGGLLRIALMIEFSYRLLASLASQTLGQFSDICYGVGAARLLRDIDGEKVGSKKLVTKLG--SP-RSGSSSEKKPVRRVAGKRGQKPSMKKPELCIKGAVGPTMLGAAVMVVQSMQLKPFLMKPDALAVGAKAPDVTET-TDVGDTVGIDVHAAALAKSRPSGTMR-SPFSLSTARCTPLMNQASTTLRDGRAQSAVALSILEPDGGGSADYEPRHVVEFMIVMALMTGQRMCQAQCVGFIREIRQVIYYAGEVLIWGKGGTWPLQDSCGD-GRFYKQWTYIPAIADCIHQVGRRPDIDEHPVPVARGLLRKRGPVVVCQIYVGVFFGTQDALPISDLRPLKDAPSPCWSEKSVCSTILYSKFEDIEQLLPAKLGCKSSSDAEAFSMSKELDQSADEGKKADVFPTGFWFTKSKPSVREDVFAYIVFEQKHQPKTGRLVFEYIDDESDSSVMLRPPSRELLSYTQAPSRLDQHAGIGGMAQILVSLRLSTTQRRDGRTFDVCQQKSVDEVYTLVSQGTSGGSLISGGLPVNPLVLVHDYEAIQIPFNLPVKPRRLGTILRITWV-STPSLLISSRADTLLSIATIAQFLVRQLLLFT-YVQLHLSLGSIL-PPPIEPQSAQTIGGLYKTGLRSGNSTPSDSPSGVSSFGYYRTPSVRSSRPAPTQPTSTSNPPTSAVQNYEVSPAPLVDWSLECPRPGPIRREGGEMELGIRVFVYAITSSKVRRATVTTVIAAMDQVRKMLSGRYMSLAIRLTGEFILVGRSRALQDSHFLLKERPSPPTDHGQSITPAVLALVEVRSSIPVESLSPQLDA-EVQSYSLVYVKKAIIQPQKGPPLSFPPTGSSPPPTHVRDKAKSVKQMGITLHDQLTSDLLKKKNKEAPRLDLQAKLAGTKELGTFIGSQEKVSVGVVTVQDFFEREFVHKPMFQVDGFNVRSSQIIGCLSSTLDRALKTKLAEERQKSGENLQVEAHSPVRTAGVPMSVDARSAWTIAAERRPSIEETSLATVVGKIKVIGDKVE-HLKLDHYDSALKVTAPFASLKRAIKEEPILGFSIRIFERGIDEHAVVVSMVLGADAHPVP-ASAQLHLPSQPFEASLMSASRMLRAMALSSVGRSPSI--GLSLPPPFQDLLNDFLQTAPLGKKEEAQDESGHVQQMTSPRDGPKQRKCSQVKSKVKGRQRRGIEHQHKSKLEWGVVPVEFDLLEIADELEGSMFQGLASDILQYAEDKEACAEFLEDIVIVIVALVSAFSERDAYDAFRHSDRKKVTILGETALTRFLGGSYAKEDLDLQDGTAVEIDSKLGDEKIPKVECSRPRKMMTSLHEEGYHYREVDYRVGQTRVEIDEVDVVHNQLDVGSTRECDIAAADQSLSSPAAKDLRSVPGGQSKADIFFELSRIRTCGTLRDAESVLTLGIPSDGRHGSGSQSYLTSRYIFKLIRTKDLTLIYQVSLEAMRPLQSVAPKQEWFSFTTHQYEHRGRDSGGVSPVCWIGSAGRTEARGSALKDVAYKTVDPVDALDARNLDPKKRSTRRSQDDILKPAKNLYTASSAVADKKDRR--------------------------------------------------------------------KQIFLILSATDTPFLSCLTKYLGVQKHFKEDFDPLEPAPDASSVFEAQALPMEGVKSLILGSQYTSPVLTSDEFKYVGKIADSDMSYSHMILIEWTPQGKDSTMQDKKFKGKLAAVKLEVRIQLFPYPFAVFTLFIVEAFPKREGDARFQIQPVPFDACCYLSYQFRIFVSSLF------------------------------------------------------------------------------ISFDAMLSISLLVTAVVPCDGKSDEIQAVVLPTADHSSRSRGYVFYPKSIYDQYIERGAQTPVSGGDSMDVEVEDWQGYARRPTKPSAARESMAGLGHKTYGSGHCRPDSIFRAIMSPLRYGKTHVVYERLMVVIASGSYSASLDGSIGGFKALVPLSIHDKDSSFHPLGT-STFVEHFKFSALEVRETQIDVSLLDWSLFPWGPACHVTARTED-YESPVKEKYEMHHQLLEPELAWIVVLFRLAVPGDGSESLLGGQRLVILADVSQEGRLSGHQFKLRQGKIGVRGRKQKDGEKVRRRESDEVDLLN-PVKFSESQSADGRLTDELKFREAVIFDDTGDIMTIPAQARIITLIGVDSIKRSCLQHLAAANTGLKFEMLRFVEEDAGLVLIDCYKCLRMGGEIMSGLQSSKSAVIVDPESSSGSSRTFLTSTILYRLIVLREMDKRVYEARSLGS-FPRSSARAPVRPPSGQQRHKAQGFAQFREGQVLQKMQMSE-LAASTQQDGPGGATQALARHMPRQISSTVHDSAPSGMFEM-PHVHSEQLQSGQQ-KVIREQAPVHKVEIDPSEDVMASVQSDGALAAAKGSSHDTSMLKEVTIAKELKLRIQMYRQAALLQLWARYLKDEVEQPELTYGAEATQEAGIEDKHVSGYLSGEKMYKHPWHGYKKEKTISIIADLDQLLELEKWFPDTILERDLSCFYSRDVYYCKLFDSWIQRSLEWYGEAGCLALTDKVRRIVPESDLRIRKDGRELHYHLMKLDWTVREARLGERPPEGARHIDGHDGGPSVTSLSSSDSMEASQWDEPKVAESGLDEDSSQKPAHPIEHWMSKIKLDQVKGSDDRVFMMFRKFKDESVVQQKEPLPTHESSQPPVRSRGPAG-LGPGVVTRL----TSLTRMGASIMVVLQYSGELYSMSEASVRIRHAPQIRPIYYHYHGCTDVIPHKAKFCEASTPAL-ESLQSNLFCFYRSSGITLSLGTLTSSSLVSFSKDEVVFRSGGHKIGTSKIQDRGDHGEATMGLPPDMPKETYSSCVGIRVKLFIAGIPYYCRVHMTLAKEFVHCVYVVVPAMGRK-----------------------------------------------------RPQQQTSAAPLTVISALAIKPISAERPGTFDCVTISGHSHVQKWTFIGLGPDFTALFIASQLDHFLPSHQIRASEKRDPQSRWYGPGKQELCLFRESECFSTPQQSDLLEAEPALKTFTLVELETFTKKQRKLKMRSFKEEAVHSHFESFQTISKTDKRKQAAMAYQLI-TIKTDKSIREEMIAPFRPSYSGSTEREDEDKRVEDKENEDAEQIRGIGVNIAVVEQSTVSNLAHDPGTHKVRYLDDDIHVIGLLLVWEQDLPKSHSTKSQHWVDPWHLSAALSLLRSGEEPDVMDFALE-SAEFLKAQEHSVAPIKSYAERRLYSKKLERLAHDESDETIMKKITATENGRGRELTMKFCAVFKMSHKFQHFTSYHFEEVAHGWIETRIMGHAPALIWLRRIYVASLTFFHSMIPARDLYVRRLVVYDWSRLYVREFVLAIWEGVLTVESKSRIIIELLGFSSSGEFFERYEGTESVTPARIYFKT-TVELFVRYTARLKQKELKSLITLRLLIFLTVSLDPMKLAVSIRGIKLRSQEALVYRVGIVLERLVKEKSSKRSLPDAKRETEDEIPSLIHLEIRTKGAPLGPMKMRYTSTYTVHSIPHREDLGVYWCPAWFRVAILLDFMGGKAKGEEGKACGDDPIRSVDDDVNDFTAGIEKLAMSNRSANSEFGGFDLGVVAQ-SQQ-YQDANSAKYSGTRQGMQYALSIESHRAQQSYQYVDVSSQSSSLEVTYDFGIQAYGGAGLNSTQVVDGYCPGSKRGDELKHRTKEKAAYHPISLKQGPAEDMLPCGVSQMAGWVTLLWEHVESLHRPRELVQILRLALATVEYYAGIHGAHEPVTSAIATVFRSVSGGLVRKGYLEPAPATSEEREIPSMRFSSS-FPEAQATPKTFIMSSSFPEGMFSTFH--------------------------------------------------------------------------------------------------------------------------------------LVQETEFYVELKYFKEHAVVEELRSTAEIFQSLWCPLSGSLKPHPVAPHGGSLTSSHTILPGQDTLPFQVDEERDTADVSLYVYELHDHCGIAKEPCEFDAMDGTALTEEGTRGDFDKDTDARTSKDLSSATATASTAVTKKERPTLGLHWRASQITECKMGFKFPLQISYELKLVSAWERPPDFIVLTCVAHCILCSCASQAEVGFSGISSSRAERFAPIRILGGFFCSVRWTHKVSQGFACKGERYTSDESRISGQMSRDYEIGERPTVSEDLYIAPEQ----------------------------------------------------------------------------ENSPTRKQTFPPEVKGMRMYESCGHTLMYDTKQLATSAHVVGDHRFLEYEEVSKGTMSVALGAALSYARPQIVVMHKKESADEGQVERKFSMGEDKVALFQRLFEITVIIRIEPPPFTRDGSSRMMRTKCAARNPGDWSLPRGFPAPGLEESEE-GPGGGVPVTKSLEEMGFKITGAMEFFVRVEWISWPWRCDSQWAIRIMIMKLNATGGIRSDISQSLMVVKQTLKYVEQSREGRVTDTLPTLDASKVKAAPVSINGYVLQGKLEKQQKKWKLMGTRRSWEFFYSLISP-GTYPRSHDTLTEVVSPPVIDFRAGQEYAAKILVAPHTLKTDSLKRTTSSFELEHKCGAIYRMQDVKTSKMVEPRSFELHRDEAEEEAQVDKFDYGLTLQFLELGPYVGELLRDGSY-IFFPDRPVSRDTKLEVQSSILSKDPSGFTEALPSSFKSFL-SSGSSCGTDTREVSQFCLDRFCIEPTETMATRFFISLTVATAVRPIGLKPGLMAVSHYFVAGWAQFTIHDIDTTRGDIEAMSSRIVTKRDILQRDKAEEKTLIIIFTISGDGEIAPNCADKEEITKDAAPKFSMPSFGPSYYPCATDTPEDYKYYVTVAKGFTTGGAFDEVIDTVQEEPSGHLSTSDVLASTKITIEHDRSGIPELREREKEKQMHTLVREAIKSPDHVKHLSSDVSETTASPTMELATMDKLQQEESLQLELAQCLKQIGSELQELLGQEKALESLILSVHGIEVEAMRAAEEIKLMAELQAPEKDDKVAMLGTFAPCCSCDFRVLSKYQRLLLIVSIIIAPALILYEAYVYPNAWPDAVAVQLREGVTTAGDLLKPSKATVSQAARVHLFRHLFAMSGRQLKLVGVPSSEVTFKCGIQRLIFMDWDAPSGSLYPSAPGSRPAMPVGKFKRDSKSDDPAAMEAGGARLKKKPRGEQL--------------------------------------------------------------AREAVRTALSARSFLSSPPMRRSQQLKSPVNDLVRRFEPGCEKLCLEGLACIVELLEPFVAAVNHWATLTDPTGSSATKTSEEWIGL-DV---------------------VQS-TCSTLSELELS--SLYFHVEISGRRLPKSVEVQAEYLVAKVIYSIFRIVYFHEKRLESKRPRGQKDRLEIS-LNKPLLIRVDVADDHCQAMCVFPKLLCKGVGTSITVTPVTTSGIALDYCPYDAQSANNNSAAVPACCLAKPTRELDLLGLNVHGEFSHLFNFECWVTEGCITVTGKPTDLISPGVWASSSKIPSFLLVLSEDSDIAFKAQILLRVSVRDLESKIKVVPVFGTLVKTGALIAKTGEMDRRESKRSELDDPEIKERDDTMSTPEVSMFDEDDECHDFLEMSGESTEECPSSGASLDTLESDESGNTAYQSTVSYQLYHPPGSSEHPELDSEISQLHGFDESEAQMICLKRGDKQCDTSLSLAVSVVSMLSLPLPYLTYPIIPPWEGVLLYHALIVFCSGAGCAQPLDGAGFGPSIAPVRYKAQKVATAREMIADISIVTMRQQVHYQRHSISQGKKRIKCILE-LNPSQEVF-LRPTGPGDSRPDDQMAYREEASEKAKRHEASQEEIDKEREREHYFKPGGGTKSSESPIEVPDKLRTAHHGSALISSFPVEGKSLTLELLDDQARRDVESSSQFFEATALDTHRALMSRSDAEVVVHEGTEDERKIVTTGPSRGVCEKDRMHLFKLYVKMPQQLVHPPLFMEIYLTASLLFGVITKTPHVMVRSTCFDPPTAELGASQLDRYKLDFSNVPFRYRHLVVKADKKIVLSRAKFTAFQMTYREQYDLYDFEVSIYSDYSYPGAALRHDVLIDRIKAQEISEAGALPVASSCVPRDCPLISLSLKSFLWHSMSLRDKHERQVWTVVVQDSSQISADEYAGHGALAEKSDMKISTDYSGDMETEHLSMKQSSYQKPRSGDALATDGMCHTTGKVF-SKEPSTRWLADFQEEIYTVTGDLSGKDGYGKFIGFATCVERDLKGQAQTKAKSFGLAKHFGIFLYGVTRGLDHITSWVDVKVKKPTWEQSGFPEVKEANSAIPSFGSAPELGMVSYHVGDVDLQEWGSVSFK-TMFHVQSLKDRAIETWSSLGLRSSESFVRAFLSLMGKATPIIVSERTVAGPKDIRSKMFKLQFCLVETPTGAETTHDMGLHAPIPVKTQPPFEGGHTYKCDFIFIFFDGAGMFGAYRFVQGSPTFAAVAPMPVDKGASLLVSSQLGGVSAAGVGPMIKISWKIDIALGFAPPWLPGSAALHPSTDPQEVFGAGAYCIIPGSIGTVTAAVTASVGGKHPYSLTSSRALTRRKQLLVPPQALAGQLVLLVRSKSFSSPQFFSLKHSEVVKGLVGGEHQSKELDGIDVGSYIGDKAQCPQASLSSSMPECAEKKWSQTKQSNS-TSFMSRQETALGIGDVRALPTADKFDTAVDLEPLKLEDKGKATEPLTARDTESGQLADTPLIPSEAMLGVLDEGTKILGISGDSIMLSLKISKLVEGTGSIWVGLAEEKDFDTRSELFSLVGLLVETTFQEDVQLDERFSFLTVQERGPIPTRFTVERRPYVKKVGLLCAKDKYQLTTEKQTPVDKPSYKFESELPMRGYLLGEEMGYFSRRTVYLALTAHFYAVKPTGHWQLGVCYYRSVDSDYREGVDEKFDLLRVISKVEQDEFLYVLLKDRTFVYLFPWILLVDLSAKLKPFLLADEDGEAKFIVYEMLPYDQEKTQPLVVSKPGSQQRVRAATVASPRGGPRAGMGQRYIKDESLRTDNRAVVSGGMEDARKEVSPDGKTHIAGESRSFSADETRCLTLGRTSAIPVTSVVDKEEGTAKEETLIQDEDKSEPFSDSSLDPPT-NEECCDYIHAAEELLLLSSERTCMDETITGCAISGDDGFNSTEPKGQTPKIHLYFSMRLSLTSLQQLRQLLRTIALGMGRRSHFELRKKELRTERPQEEDRKGAMIEEYLRQAKKTFKPSATCESCS-PLRQM-SLSESKIATSSSGMLDPGSTSDGLSLPHAHHYVLAHDSRGLKTQMLLSRKEKRVKKFGGIPKSSEFLLAFDVAHG--SAYDDFFPDRFCIALKKSTFIKTKMVVTDHDLSYGDTLVERGLLRSVQETAVGDRLGSVVRMDPAVWYQTDTVTDEHPAVRRGLKATLEGVDAIQSECEAGSVLSEASIITFGSAGSEFSTSKPPSPASNGSQGSFIGALPIGVPVEIGAPGSDGESVLKDKSVTPTGS-IGVMHSGVISSSKRDQIKRPSRRLDSKFLDEGVLVRKRLIHLIFFSLCVAELPHAQILPHPFPHEFLIARILKPAEMMLPVGAKRDESRVQAWRKLEAHSARLEAAHLADMDRMKPRVTTAPSQEQAKSLEIDLGIAAKTQKTKTEDQPD-LDQQKF-TKVLSLREIGLNELNEREHKKVLREYQD-DTGNLEQGAKPPELKADSEDVDRGETLMTKFQKKKKQGEADMQSRDELTQTQKRGKSIMELRLSITDDTAEHDGTELQSQTKLFKSMHAFFVMFGILPFDLFTAVSTSGSKEDNAVKKRDRPGICPVHITRKGMVAKIQGRCVLTGLMTAFWTDGRDAAKTRVGGEFTKETVSYHRTAQWVESGKVYDSPDALAAVMEVRQDKQTGQDQPCIG-GSPKLSKQEELTIRKKGSSSGEEALQCARSL-RGWLASFSQAEYKSCSEHVPVDWSAQVSAFSNMGAFSESDCESNIDLLGDQSLAQLLGKEFSDRDKPPKLVSLVPIKEETRLDTTTEPDETPDQMASQIEDFSVDKEEFLTYLKGPRRRDLREFRATSRLSVFHIRWRQGPFAARAKCRGVKADVDVAGYMVLSFPKGIPLYIIGEDSTPYGVSSSGPAKWEAIFAPDEFKDHLKMTGVEKSLPELAALVWSQTRKDHQYATPVMGIECETKIRLLSLDELDHYQ-DDDKDVKIMAHAALVDEYFFVSKSKILRELLSAEYDFALKLQAVPFAEKFSPAKFMGDTVGKGDFLKSEVGVKEWQTKIIGPDLADDVKHFPKDSSEALLARQLTYCFRQVGLLDEPRFRFSLVSPVWTRMYLYSETPVSGLVYSTSAADELIKSGDEFILLTIMSPEVKRDQTQAYSKYVGSLAVRGEGTLEDVEITSRGDYDDFDEKKEVFYHGRQQILTLPIRDYHDFRGIDLIRFKSDGVRLFGVHLKAGKLVKSELKMECKVDLKARLLKGQEKTVEEEAVFKQEVLSRANLEKAQALQREKCLIRSTWPYDQELVCGGIPRLRFKETLKDSAVTISTMRLESRFGKSKIAITIKMGLSLSSIKEKYAEEEERASPPRPPSVLSCGWAPVLRLSDPTPQTRKSPSAHGSDSGRYRGHNARPAPPILVPLFPYDTISDQGKFLLLVGRKPIASTITGPDPGSH---------------------------------------------------------------------------------------RLLCVRKVIPTVLKVRSLGTAAVEMEYNLLKSIEPETGNRAKQYCICICERKQCAPDFPYSKDKNDKAGVTQLVCESPEGKAFCVVTSCCRYDGPDCEVPKYSYMYVWIAARMRQDPMGVLYACTPWGLQSSFYFGLGLQGVDKFSRPTAGAENYDLRCHHYQRFWILCVECVDAPVTLSEFKRPGGILRSIIRRTAFTLCCLLDVKKPLDDDAGFRSHSILEHLLSHTATSEHKGFFEHLPVRHLPSRILPLFVDWEARWRFIPWIAIHETGAKPWLTKISQHWYGERCFSSFLEPEASTLGLSLVTSLTFPHQSFAASPLIVKGPTPKALLLFHAKEGQQSGGVTKGETIHLMRPSLVTARLDHADAFLDTTASSVILRGKDLKVKEVLLPVEAADKSYDLERPESPGLPPQATAPYSVSEKLDKNDKVRD-SKGSKYRPDSGGTDHEKLRVWKRQGSRWRHKDEEEDVVKFVRELPRECGEYKSQQRGVVGDWSKGIETGGTLMCSARVDSSASWKTPTPVTASFTCKIGQREERFMPHEHGYDSPVGLVDQGGLFYMCLPAREFDPVDLRGLGLVIPQFRPLLLSPLVHVSRHSLQSGLLSGRPLTPADLSTLQFLIHITLCMQLQTWQIPRDVLHSQRPIITKPISSVMLPRVMDYDKEPYESRSRVAKKDQNVDFLSEMSGPKPVKCKPRKKKPPGPVKIHHTVTSEFVPDGSRPCKRAQLTLVTTEAFVKKSEEACTMKSRKPNASSRQASCKSQLTISQSASFATKKETDVPMTQFLLQYSLRLLRSFATEGGLSDQL-SSREGMDILDDAKLGDPVFCRHRDTMELIDYVIERVSPSWDDSKGSDSSSRSIGGPRYQLAVKKGVVSRMAKTKQYQSGSWELGSDDESAEDYKGTGRGRSDDERQLRYYGPTHLSVTWSGGQSIRLFFCLSDHCPPTIKEGRDSSGSERQTGSLLISQRMTPSHGQLDPVLVKFWQVTYSSGSEGNITALLFEVLIPEPRAFQVVPIFHAPLGEHLELWDIALREECFMTRRSLKIFDVAVKSGRQRERKWELSDRQRSSTFKSTQDKYYLTLVIAYSYSIYCDTKSEDSLQAVLAGEHMLCISHFDPRCRVDRDPPGSILSSRRDFQVLSSCKCSEAIHLVTISNTSELPRPDSRVFRGVVDEVRVGRILLHGQRVYPWPKVLASGMLSVVLQLVALIASDPIKSITEEHFLRGGYGRWEDKDLDVSSGSLTFPTRHYTHIRYKPSFKSYESTSSSRGVVDPCQVKSEVREKLVEDSFLGEEGAASGFHWRRSECAAHPASYCSGSAESTTVCKGGHASSSSDPFFELPTIEVTAEDRQTEELHPIQIKTDPLKKIGTPLIGSISRLMLDEKIPLSTLHEKILLVREPDLLQIRTSAE-AYSLDDEVTLLERGQMATVPEAFEKREESAPDGESP----LKAGVQVLLQTEFLKRKEQFSKPPPD-LKLWIFLMRKYIDKNPIKSVSPCHGGSKSVLEGFLCVGYIALEVIHLIREEGHWKTAAVILFDKGTGVAEYLVPRLKTESPLLCAKVAFRTIESVISHGSSSLSQPHTTSGTRWDEMKSSSHWEKAFCPIKHVLSVTRTIDTGGRKDLEISLAIKKGHLVCDVHCEPTREYDVLEKDAITVFEWRPGTRRGLYFKAKLSAASLLEPFRQGLPQDWRTDQGTVDRGPRADIGYPAAASSAFVGRISHHVLKKTEAYCYAVKDLTRLKYEQKNVLPAEEQQQVAEEKYESN-RGSYWLEIYFAHEMVCVRSDHCQVLKHYFWRFYLDSDTKDWEITRVLFSYKSSVIGEEKSLDSDIERSSSTGHLIPAGPASDHRQEKAVLLVRSSRTRRKQDVQELQSLLEINSGEELKKLIERDLLLDVLKCDERKEALRETAVVREKALGQLASAKEAQDLTVRDQQVSMEESERLVTGEIKSIKTLEQKEKKLKASNPKKIERMMTSLKETQQDEECLSESGDLEEEYLVQTADHGVSDKPLKLIGRYYTVGPYLYLILGDKAGMAQDGEVVSIEPEFLDIHEKSTQLSRSIAPDTEGSTKIFNSSDTEENATEPWGRVSKKEIGPLEPMRVEKTSVAKIEVGFDEAKVRDPTSADHTDTLESSYSRSPIQFITRAQPVTQLIPYASGSASSYFRFFGCLSTVGRLFGMIYRATTCFSLSLSRLSLGFIYLNNTGATPVRSSVPGLAPVILFFYRGWLAVILPIPFAYTVIWVIKHQSIHPMGGVEIEIVIASIDRLGSLIHEDFKPIGGSVIDAIGVVP-LEDAKGTAFSYVGTWEGGALHEDVEGKAPYFPLSCYGRESEPKTGSSTALDSLQQQKDSPIRHQGLFRSSQVSLVVVIKLPPKDQPYLSQSSLLPKRLQRSPAKH-LTPP-ESCYTTKGGETRKWQSLTNQCFEIWYQVRAELDKEGIEEYREDKDLAVQAELMRMQFKQFTLLDVEPLDGRSEGRRTTEAKLMDVRTTMEDCVKDGESSAELDTKIMSPLQGYADLSDKQTESSDDKVQDGSSEQDGDKSDTDHVDQEKNIEFSMTDSSLSLSREVFDVDDFLVPNVTFVGHSDNAKLISTSHSQSVWEVINICSVVIQIPAIASLTSMKELGTSTSVEASEVAVRDEAEGVGDECGSDTFVATAQQPNALSQEKPLPSPLWVLESLIKLRYPEPFSGFDYRPPRGSVSPSTTGQQLSASELSETPANSEPRIAKTPKDQSAPPVERGDWGLVTAGGIGGPSLTWTRWCVASVLGETLFPDESSTSDFPKIEQAAIGKLTEFVSHLDLSDLLFSRVSGRCGLPCLIEATALESEIDFGLVHFALQALETRASETISLLQPAIRQLPKLPSSGLKARFDPKKETPSAEGYGLSDICFLEMLVVATKLDRAYLDHLLSEARTSSVIGHIASAGADLSVAKSLQIRSSSGSPVLSYSGIASHE-SERDEMKTGHFLGGFLIGHEGAFLPEELLHALPPMPRKQTSIPSRKESMAKKVKAIHALERQIIKRYVSVKGGDWSATTYDLKSKTHLSDSAGNDLITPMGISLIIFALSLIKMEKTPATQRVVKCKLLPAFDVVMFEQTITD----------------------------------------------------------MFFESLGVWTLYTIAQSLLLIPRESGFLLADLVVPLLHVRVNQGLFPSQSGAPLLFSVFLLTNMLTVEKVGAAVRNPSGLRTTTSEDMHRGIMSQIHSCLVLVRDQQANLVSDQIPRKSGLDGERKLQARDKQMVRRDQVRSPETCRLSTIISWSDEDLESTTRVQCSKLLDKTLQIIRPGSLSSKIMSSERYENVGKNRRRKEGLGGKEIYATARPFIRVGRLDDAIPYLHIILIDSHTTPLYDGEKGEIGESTRRIPPLPTLFYSYERAAQKRKPLRSSFQGSDPFFEWAAKESGKKPYETLTTSPFREVLSKDTAKIMKFWTTRDIKDDIDQVTELLHSYRVLAVRCPSELEWQSHGHLDKELLAMTEEAKKFPPPDSPGQLLTSKEVDSRSIKIRRFAIQLMEKYTTREHPLITVIYLAVSYSKVDQSRTGSSTPASGVDHSSSALKMGVIDPPPDLWVKLALHEQLWFGVGHSSSFEAKGLGRDSCAESMS-MLRLVVWAHGTSHEPYQGLRVGARDSCDGTFHIWEERLDAPQSDLVSVTGARRHRELIHDAERHKVLMHSLGTWLTTSASADGESGSGECYPYKSCASSDESSTGGHLDVGFETCVQFDCHSPKIGDVCGVCGSSCDHEQVYPKGDRICDCQCDTEGSLLSLVMISSKESVRTPITKDSPKDEKGSAERGSYSHKDSQRGDIVGQPVDVERYESTSATPWETDMGRQCEGKEQYERSRTETSWPHFAAASSYDKSLPHEKHITMSHLHDETLFWIRLILHKGLKQMFLRRRPRSYIPEVIQSHLAVYRRDERSRGTVGGLPLAIPFVDRRGILSWTPVFMGLTRALGASVHVKLIYAPGEGEEFAIAGLDEEYRGVTEKFSVMCYLILLLSLILSLPSPFPALIIATFLASHVKCIFLTVYWQWECGYNTALYIGFHLWDAADGLSVALAFHVSFMQLQYRADAKSSMAVRPVDTLRQRMLLQVFPYRPKKVQVPGIFKKPVGRPMDWVGQPPVLSDITMQLILALISLQAVPASTKLSAIPIFALPLSIDGDKKSYAAAITPSTYHGPSETVGGIGLQADQWGDGEAFHSDTDSGGTSSDRGMVLKGSPKPPFHGKIAIAPLSK-VALRAGDCDGKVKKAASESACDDMIHATQLVPFRETAILVGIQTPCVSVQLSLDGAPCGSAITKDISLRFTSLYDGVSTMLRGKIDLGGTTIVYLQKETITQLISAHRQRLIGYPLNENVRRDLRKQTRRGKMDLPITSCGAYVVVRRHSICFIFVPTDRELRLLLQAEGDQCHIRCCQGESRISGILCVKCLVWEEYTSCHFEDLRSFGVVSPCRYLDEYLPEKSEHILPLPKPSDSCDAAEIKISSEGAQSERAEVANSDLQSTEEQRPYSHNHQDRFWHVGICLPCDLDQKSIEMSTKLELFFTADLVRLHLAIEGVLAQAHYKLKGSQHTAGDDGVYDMYRFSRPTMKQVLKADEIKPLIGGKRAIEMVCEGLETVKRLLQESSIFIFLGVRCQPGYLLDLKLQELESTIKRHAQDMPRTFMKDLYGRYTFADDPLLKIRRSLITMKDPVPSLGKVHSGARVQGKLEGTTRFKS---SEEPWRSCQKQAQPAVAFASTVPRSPDSGELMIDSSELRS-ALEYDGHTRSLKPISRILKGYAHPQFLGTIVHKYWASISGRLPLIVGSFVRRLAFSTVVFLDVLKRHGDTIASMSIDFSDTQVLLEEEQQEDDSEVVERTVEYTFPQKERELCAASLGLCRFFTGGHGSSVFLGSYYSSPVQVEPFDSHACKRCRKCPSLFVLGAAPTVLRLGEDSSEKVRTFSRSDSFVSEGSSRFSPVAIVITPLAVFWSYIELEVLVCYSWLIMEIHLELYMFILRDTWPMYRGISEVFFFVLSIFQLDQSARSKLEKAYRRSGEVARIKKRTSVLLRLPQVIAVALSSFRLLSTCVSCYAQRNIKMSPVFTKLYISCFTEEVETTGWKGTVLSEIKEGSESLFVCAMKLVSVDTNCPKSTFQAPHLAISGKEEASKDKSDGERPIPIDAKFSMDTLEDILGKLRLERKTFPACKFTIIAWMLYPSKEIRARMKIRLLQYDHGILQLAVTTLIYDLAELVKGKKVSTRIEEDDFFQSRASSLSRFGSCGESDIMEDFSAITRSLPIGELPHEIKWISFELATPAGSVPIEPSLHATFAPRKTSKAAGIACGLGDIKIQTGWDTSGGRSSHSPPKKLQKKERESLMWDIFSCVAIIESSCDLGFVKGQQSSRSYSTFICIAGPLLSDVSPLTFEV--SQDSCLPPAETTHEHP--VIVMLIVSSILKKTHDSKGAWRVKKVALGLLALLEAVYPLSKFIMEDSYGAGQLEEKVSIFKLKDPCGLPDDKHQTVDTGTFFNAGVKVKWPQHFQIHEDGFDLAIPVPGLQYSALRSEDS-PWELVADRMKSQYLEILPLGIKSAEIIQMHPLDHGGDLEAELGVLDTRVPLSFVYFVDIHDADHKFFLALKQLRTRSPGPWGLSFSAVPLCTAVTPEAPTTDGPEPQQREHQLWSIVELAVVSLATIAFAARMLERIDRWVSRSEFSRWPMLLDLQTPSTAARSAFFAQSAELTQHQ-AQIQPPIHSVVSFTLSQWVLALHQQPRDTLILMVNFVEGIFESVSRTYSMGPWVVDEWLVGSRCGRISAYDLKLKFVSIELRQFRYLRIVWKSRGGDTETSSTFVHSKDSPHDLVIKKPLLLIKIEGGGVVSFEAGWHGIPGLVWVQGGGSVGAVAISSTDHATLHGVSTVGGLLVCVSTAHDTLVCAHGQRFHLSKAGVYVRRKKLVLDKALQLVARPSRFSATSIKLKVQQQKMVSELKRVILTPHESLSEIYSTDGQNVSDLLQWEILRVRHWEKTGRAMSGRFVGTHGQLKTPGTVEWAITVGGLCRPRLP-ARSMSLESGTDYERRGLGYSDWVVFYFDFSRGTGDHLWVAVRFILGSRAFALIALVGVITGPGRGSYWVGLRDCCRDAPVGRPKKDLGYHKDAVAAEELPLAKELGRPSVTQIKIEGAGEELPVDALDSLLLAWTRQFRRITSPTEVKGTVPGGSLISIHRFFIKLSPIEVPKSLGTSRSVASISWSQVKLESPQKIHSFVDELEVDQGDLPYGFSKGKFASGAAFKQLRASPSSAALTKDGSYETEKLGRVGTQSGKLFGAPDKMCDDSPKRFARYHVSVKEERQKAKEEIRYLLFTCVK-EYSALSHSLLSNLTSQLSSISGRMTAGQTGYLKKSDRASRRMGACISAMCSH-RTIGIFFKLGSAQLIPDEQPEKISDPQSMASEIGSARSSHTDACRQPQTRRERRTGKPSKGIV-RAKQLRSPDYGRIQVGKPKMVPLLSRPPTEHSAAELSPIARKEVMHVLMSFNLWDWSQGEDRRQILLVASQQTQPPAMLYPHLHHGWHECGIKSFSEYMPAGDSDVLASKAKVDAGSIPGGSATGTRQVPCFELGRRFGAPYPPAYGVKPKCIFSIRAHEGGETAVEIMAKRSKSRHEEHSLELSHHKEAVGELLQDLDLEGFGQRVRRAEKKDSSDKRFIKKPEEQIGKIIAKKIGRIHLRRSLYGDFTTESTLQS-ALDKCDETLEVQQACLSSSISSPDEPIVLESIHGYLLWSLFSCLIEYPVRKKVLPQDGLEEIMFEKQDIDESSQSGFVIEQSSGIRGVEKSS-KNAVSRIRSPRQVKSSSSQLDGALLALCASELEEHFQYQTGREVRALAQTSERLKAVAQASYRIKFGVVLKKAEGELIELKYQAQYYNTISIGQSLKQYLLDLEIETDRLRKEAMSYPPSPPYTHPPQYSPFYGPAPQIHREHVYTAKPETKRSDESGPARDSSILGKIGLGSEKCKLMELKREKALGEAPFDRW-PHLAGSSF--SGDRCFHWKQALDRST-EAPCPDYIFYDDAQALGPPFGPMVLCFLAEAFVTFVAQAPADADCCADAYGLSLFLLMGGTIQPYQKIPAYGSLRVSFTVKRMVLPEPEPSLEKTLLYTKKTTKPSVREKAAKSLGWTKAPTTKFAPDTLDRATDAALGIASHARLRRAMTAIDRREMKIMSSTSSSESASSDAQVDFPSYYSVAPRRERQHAPLVSTTSDRGWMLSDDDWRVPLRTYLGGDDIILPFTKRVRFSKVEEIHEGTIAEVNFRCDDQLSIPHRPSK-FEEILRVKIWLETIGSIFTGDAIQSPDILSRKKDEASFKDDGAIKLSSVMVKLADSFKAAFVTIRIRRDTARMSTSGEACYIGIVSKGDAVTGPPSVGPRRGGWGTHKQKAKTGSADKISLAPDTVEKAAIETSDGLEVARIIGDIQGVTASVLLIISDVKQFLKIMAAIMDDVEVGRLASAISSMRFGCFEIDLALKIMCEKSDMGLSKSASCCEWKEQGVILVQLESEIRIRFLQLYTTAMLACYLAEIFRLKPLTEGRKDGPDGMQADGDISSKVAHEDYARQMALQEGKIFKFKSGVLPWSMHHFASTLICAKQQYKVFFSVYPYDESYEEEIESKEFEYQQLALSSLVTQKRLAPR-SGVKSSGSGIMLRSTMSETGGFWL---GAHPEEFPAASVIRLKDAKQSCM--LRYFIVHDPAALISLIYKLSSLMVAKLQDISLASQALKWSSSDCVVVPFGMLGVFSVEFYEPLFIELVLSGEAYSSQAFWTYAWLLLDVYRAFWIPYSCVGHIDHECPETASRICVCPAVECLHGVDEARSSGLFEHHFPPSSPHNIAVCWKSNKAKKKIQTIGYEAHYFLQSSKECLHTMDLEPDIFDVQSYYKSFLGESIMDPVDYVVSIHLLRTAATSLYSHASDDESPRKGHTIMESISSSASPTPGRSFSEFESSIESWERRSVCRKTAVIYLPDVEKAMRRDSDGGSRKRGRHKAEVKRMDLGVDFDEDSGSPSEVESDSPQA-EPVTASLSTGKNTFSQWLLVGECSSVRVGPMPAERVEPAEHQLVAGKLLMTYVEQFHLKPEFRGRHTKADAVDRSLAIVAKYLARLVSSFKKAEPKLGFHSHVILSLREGTWKLSSTAYQSAGAQQERMSTPKDQSGPDKRKHN-DHDSKFVKKLQSISDSLPSSSSAMTDVASEEDQLDERPFISSFVGALERPLRDPTLRGIGATPVIMSDFVKIKYGSALCYVTPSAVSCLLEFETPSEISDDLKSGFALPFFHFVKIMGLGRPVGYSPVVGRRTMTPRWRSPPVRQDIRRNVGDEVDKETSLQESEDVKPLKICSKKRLLTKVEIRILVAWLKVLLCRDFSYTFCDFKHFEQQYVIALTKKAYRMTTLIPEYALKTFHDHYSSQASRPKMDAVAATLPSATSMEHSLTTPADLLGHENILPIKKAVALVLKRSRASMRALSTTRALSGEDLDQELPGVAKGRPNDRIHKDWDIWEATGLTGVGMLIQDLASSKMWIFSDVAQTVLDQKALSEGAKHIFKREEDDDSSRIPQGPKQVESFQEHSVELTRMGALAGRKPSYMPYAEIVHDLDKKTTMKISDLGLIGLLESEAGISASKISPVATPSDSSFRLTDLPCPAMVAPFLEEMMAAII--MCVVLSDRVQQEPRAKLLLFRLDYWGHLSWKYKVVSTIEHSPDYHYVSGLPSIDIEHTVRGAKYSWLEPGGLAVGFDHRPGPESYWGMDLEPPKEHSEIQYSSESLSMVLTSEAPDGLSVEDGHSSDDGTAQEKSHGSPQIKTQSAQAAKVASLSTDLRVSSLISDATQNSVKS----AV-DGFSITEGFSSPMDVGSEN-VQTSVG--PPEKATGPEQS-CTKPDE-LIDSDQLSFILAAATISKKQEGIKKLSPAKRAKVSVKVPGSKTKEGERGV-LMHSATDSFTVQGGESPRWEQILGDQGSTTTSSSQAVAHPIWPWTSADASSTASTLVAVRILLHPHTPKKLPKKEKRKSHWQVAAAVAAQALEIGAIGSARATMKASIDSACQQKGGQLSKRFEHDTLGDNSPVKKIDKTVATDSVEPAGGRGSVQEETYGVLIKSDEIKAGSAPLDIEQTEIKRVVKSFGGKKPKQTNHDISS--GPSTSTKPLESTERTESKANPFSFASSQRKSLSSIDELCIYRYEGLSGISPDSAVSSRDTHKELYIGSAAPHSSEHELKCKASEVEDSDVTFQSRRSFSSSARVLFEFHRYPECCMHLVLAANITDATHWFSLALPAFAPSTEGTLLELSQLSDQEDFKTQFLKKQARKETFGFLSSESPASGEQAFPGLSPFELCEDSPTPRHYGKRGVATDTAKQAVAAVPIVEKEKDHLIKPLYCMTQTEDVPFEQPLLVIDQPKMYIAISLKRTPAHLFSVVFHEASGITCIAGEMGQSDKGEWAKLTVRAEVLYTYVVKEKIELAFKEEYLLLYKKDIDLADVDAWDAARQERAASLDVGFDADFIVSKRGTDGAGEVIFRHYTFTLVSYSFVVVCLGFILAFAAGRACVMFHGWVMSVLSTIPSRYQEPMSSARASSSPRDERKQIYELLQQQAQRFSLVSIYSRIRAQSGCKSAGSQEKLAFIVRAIAEVKIDIQFTSSGAFQKGPVFSDWLFRSRICKKSAVTLWEEYWSPPRSLKIKIAPFVVPYLDS-LPDTMTSKSLYEATRLLEAAQLFDLELMIVLMDPATLSFEELIAGDVVLLSIVAPISLKDAVSKEEYHEVTVVKKLGTASDALTSIKMIWMMVLRSPPAATVKFVVTVDFRSCIFQGALDQSFGSHMQKSMLEVYGATMICLILSLESAYPGARIVEYPDVIAGKKPLCDERGPVHHKQELPQCATTRGVGLRPPDFSWKRPDLEELEEEEYYGVHKHKGQTDGRKWVRLGWERAGFGFLHAEEMEPSIFISVPSPCLCTSLFCRTHLHHDRKAWHHLRSMTKMKGI-FYR-RQTNSLM-ESSLGQELCSLLAVAPVDVALKVPTQWSSIVLTTQLLVASPFHQLPYLFAQGVDAYIGGQFSGMMFEIELGPRGHKKDTACYGGFISPVPCMSK-FFGVEIGRLIINQCRIREKTLVRFVRAPQFDSMLKGEMGEQTLCSADSRRPHPRGYRLALIVREAWDVLPGGGCILHSDQ--------------------ALSPFVREQRYSVVAISPFRQTGKADDLCHTERIESQSYTVRGRIITLQFVESFDKLVYSVGKHALIHVSRKFMSVFRTTKPEDGDAQVVCTEKYLLAYLPLSGGPRSGGIISGYKSHLNQWPGVYGDGGWTHLAVFYVHIEVDVCGGWIPILGFSTAHLGMIMAGHFPVVTTSCLSEGVCSSLGLSSCECGFEGASLSFFFGLGQLIVATLVLWEMARELILKQMTHFIIGISASQRRGIYLGWLAVSLLLARASMRSLDEVRSMDPSAAKYFDDEQMGIVGN-SVESELRDRIVGPPLQISSDGLDTQASCGSLMGTFPLDEIILSRGAEHHTLSDRSLAKYSAACKSQMIDVDEVQTEAATIRLGKRLEEVESSHDDCSPCRPSEKEPKSAIRPKHSRSLTSYHHLEQMLKQCKFSSEFYVALNTDLDGIS-ALKEQRSCSPFACKESKSLEALQCHPIGLLEESRQSFSSS------------------------------------------------------------------------------------------------------------MQVAKEEAQLRKRAEQRLSRSSSAAKTCDIIVDAPQDALLAGLVPQYELILWMFCVLPRSHQLLRMASLVRQHGGKAEQKAQFQRLQTLLLREATQRLSARLRPSDDLSKCRYLVREYFVSLSVLRRFHRAAEITTKAGDRDSTCTADGIVKMTLVASCAVTWRLKFSALTKEISAVAEVDYPLSTTSHTEAGIESPPMTTKEQPGAAPGMAKQAYYTFMQSWSDKEKRFRRRGKDADEQSSSFIGVAKEIDIVRFLCVPLLPAALLKSADIAAAKLKTIQLVVALLRSALLIMHMKDLTSVPCSGSCDTASEDSQHPFSTDFRIALGFIIIGAYSLMDPSTFPRAGTRIHGAAKIKVSAWILLGFAISYDEIPEGKGMEGSQEGGCGSAAMFFFAIVYLDIAVEISLRIPYYKLDFKREKTLSIIELVAVHLKVAKMVFIVSWVVGRKASKKLFKIITKKGMAVLPEVDSLIANS--ASISFEISTLKPDSMPRLSKPREVIITEDFLTEDVQVDGIKLKLSQNWALAYQFGAIDCFSMVGDDRVMTETQTKQLGVEYTVKSVLPSYYELKIAQEKDFGVLDWHELHEMVKVLKFEAGVIHLLRSSVTPWQHYRVLLKPSKKKKIIDLAVDKLTKDVTRKSCSAFKRSELGMKVILLLRLSGASIYRLGMDFVGFYALGPRWYISIDLIMSYDLSGSAPEWGLVRDTRRSTIQVHSTHISPTPPSDEVTPDLTERYKDGMLAVKAIVKFDRKRQRYFTRDACVLEWGFPQKKVDHVSTSVTADFEHGARSLEAAEMNMQPPQIPTEPFHPKLITHVFKSADAPEKKKDSTYGISGLSSTALKYSVLSEYDGTVPMWWMAPPQPLYEESESAKHSEPTPQDIKSLSWAENGLESVREKKRFSLGVLHTRVIKMFQGESAQWSDSFKVRDWVFTKRFQSSPSSSFGDTRDDSKIDDKIDVFTASPQAKIWAPRTEYRKFPKPPQFGVMVATSFDFLQPMMQASSGDIKPSSLSPFSVMGSDCGMCLYACYKLEPHTKGPDSLRYVSLVDVTGKVQDIDIDALEIKFDAYTYVASRIADSRVAMYIGSHIDLRFCSSYHSDWFASFEFYYLYFYHDGSWAYAEFTILPSLGAGDGSRDSSKMSNLVDLIKRFTYSSVSKVLYDPAKIGCDVQVDGISLSGGSDTDSVLPSGLLSPGAILVVRYPSRQLSGFTLFKRPFRVSVIFIPTDPRRRPTGL-YTPFWDFIDALYEVKEMGSHDSWGCEIAELVLFPIYAALFPVPMTHDYRAYHLKQDVSEAKGSILFRESTTLLAEAVFCGDSMEISIMDKTEELYAECVAGTMRFFDEATREGFAGGGVGFTSPV-ESFQYKGLEAFPPDASVLIEECLISVLTLLSSIVLIVRGLHLVSEYKKCARFERSGCLRQRRFVGCKSGSGKLETVASPLLTVRPE-LVFAPIAGKLPFVASVLIYKIWDYREILSYRASSSDTPRIEKKKRTYRTLFTGVFGTMQVEVAHEVVSSYAGASAGRCGQDGDDVAFKAASTPAYQAFWWPLSIGLFKDKILIYTFYWDFGFLKRNDRTDSAYDGITTGSPKLLMAVLSDSFDKQCRLIESPQFQGESGEKASMLQLEKPCVETLFERDGK-QEKVKKMLEIQTEEAGKKD-SYKARLGEQEGLELLERISKEEPKSVTVQSYAGYPEYLKSIVQYDGPARKVERTSSHDSLLRERQLDLPRQSAFDSTEVAERQKKILKSPAPERVSTDGVTIYGDTKNFLKTDVDEDLALVTAVARELDASHLFYVDFTESRADLYADSIGAECISLKLTERSQYSMTIMVAGSLHWCEDPSALPLSCEALPSTPLKCSQYAFAHCTSHEDKSKEHRDSGIEEEFSSSDVESHLKPPPTSGMMSALALRGRRQGKLESSETTSHVFSPFGVLGSISPSLAELSHAKQGLPSTLRSESLASAREHHQQDLETAAMKHRLRALDKMSTRLDVMGEEVVSGALMIFHFGHFDLSKHYSRVKVDKLLAKLKSLLLFQFFVDDGSRSKSNLRCREQNHFLHNISEGKDYSASSQIGDFFLVLHQGIYHPDSGMGHWSPKASEYLLPYFMTLVEGPLSSSPAKLRLLDNMELDETSTESAKKAQAGGSAGLMINIKIELNLMQVGTSQRWLAHQRQQIQLKQLEAVFEWEVLESECRKRERCRLRCPCECIARLSTPRKKNHKVAAAATSIAQGKLKVEARLRRQ-SPKVLSRNRVWRDVIPNHAGTSSSKERQSDPRRGRTALQESGRRHSGDPFSSFRSKSIEIVSELKGKELVFGLVSGITLGLDSLLLPDLEFSLVPILTETVKSEVDQYLSKGLLLAQEMGRSEKLQIASSTLESKTSFKDPDCFSGRLVVDDPVQIPSGSVFPGSSRGTCSGPVSSCRKYAEGEEYSFDVVKRKLDREGFAQTESSADSVELGELREIKSPRGSGILKSVKERSPGFRQQAMEAPTEHIKGLDCLDTAQDTVTGHQMESLKDRGVKPEPPVSSLHLIRETHWELQKARSDWAKFEDQNRSKQAEFHQTVTWTYTYEQGESASDEYYSQMPELYQFAPRPLVVKSFSGREFPEPAAWVDRHTGKKFVSQPRRKKQSFLHWDLIKRMGSGYPGLQETIQCDLHSLTCTPGGQSSLGLGSYTARQRPGSRGMNRGSSSPHSMEMPQEVQFTPPAQQPPTALHRQAMAPLVSLTAQKQRGARQPPAQKGQSLGDIQAPPHQLTKMDQALPSQPIGQHGDDTTTDPMKPPVGSPGQPSQPLSEQESAPQQRV
>DET.Sindora.A
GYYKLGGHQSSDINMPFGLIPSWVEAGGGGSEIIFATEVYVTQFLSCWLKAGCRIAVRSDFPYYVAAAIQKRRGRVKDVEKSSIEQDFSVANHVAEQEKTSSSTELSSKM-WCSAKIFMMHWYAAVITLLPLKTTAMRFSITMYLGHSQTLGFSKLWGAIMIRVVAGEFSILLHIIYGETGIKSEK--CIYVSCSFSQLTIARRSGPSGPTATVRGTIPGGLAKSPAHDGHTDPCVCGALRLSVQTETLDYVVIFRDKLVQEGKLTAAMGYQVYPADIDILEVGLAPIGFKLPGDFRWYPRTRYVDSKPVDSTDLHRGLPALKALVDDKQVAILSTEVLPAEAFKDGQWESIASYVQDGTFAKAAVYLAPEAWWEKDLGVHLLEDDSKFHPYKGIAPYAGVGSDRPIKAWLSSMEAQAGSRIDFLIDDDSTRILHSIMVLSPELGYAPLPWWFSYMLYTVFIKIIHAVFVTAIVRRLQAVRSELSLWLPMRDIYVELGRIETRPKVDSVDVMLAI-VIHWGLEVAALPVSTESVVYFFESTQAQTMAAALASKLEMVYSALLIEKYILYPLPMGTDAVERLHSAQVRPFPRTSGDFRHVDIAGLYRRYGSLFLSAADAQLTMETLLVSMRGRGHESVLIYPYCLLLFIDWGSSENLELYVASTLRIRAMKITFLILTVAVMKGMFIPFLSIAKNW-CIEEQDSSSQIISGFREKRSGSYSTSPSAAHYLTLPPYFHKPLLKKIRISTTTFSPVQKKLGRRLVSQNLCDENEVHELEEGAEPEEPSGLFTVYYDVEIPVFPIGLCGGCVLCFWPGIKKGELVPSIPLGVAPWRLFEQPSMFPKEDSPHGASFVPKEVLFPEREVMPMAVRGDFPVLSAKSLDRLHKRKYEGLSFKIVHMQCIKVLIEGIMRLGLAFIHLPSALFESFKDKRAVVDTA-QGSKCSPYCAIPLKANLKVSSIPFSVGLYVGLAGIWGWDKLKWDTFSQQCQSGAVKLLRPGDCPLLQGSEGLWAYDITYRDITPQYGGYQVLPDYGGFPVLSPLQPYPVVGSPP-VPTVSYQSGEEPYDPHLTPLVYVPDAPLVVAPEPNSSSGASQSVTTDKKSNTPQIGGELLTVGVVKKPGALSLIAKSGMIVMNVLTIHTLSAPSLLPKSKIKKPLCTKDDQDKEAERSPEGVGFRRDASEQEKGILGYMGIAAF-KCEAQELQKTYFSEVILSKELTIKDQVPAECASE-STSYAEYLIHLKRVAKYTSVSTM-KLP-EPQMDSEALFHPLSSLIEALFTAHRPWYLGAPDVAGQDYLCSGDRLGGCSSEKCLAYSAAPLPSGLFLLLSASLSGLLSVAGLDEDGDSDLEIEGVDDAPFGCERLDKVKTSTAKRFRLHVLPCDALEIDRKAIGYLEVGVHTGDAQGVHIKLRALRGRRMYGIPIRKGMLGMVKTLTALSHADGKPRILVLEYKDLIRGLLQDGLSSRRSTTFSPLSKDLSCTTLVSCTFLTLLTHLLFPKEVGSTLFPLLCIGLLGSTILPLLMTLLYGSLLTTPDFPEEIGSQVRVWVLSRALFPWEDSILLGRKLGESDLPLLSPDSGIDPYRVFVKKIWFFIESKVVRAGEHALHLIKESLGWRASDIVLGDKAKIGELSFLGDEKTGIDEVMLSVEQKLYDATYNVFDESLLAVAKIRSQFSGPWLNSLDEPCEKSSHAKFIYMLMGIYSLAIHKVTMLGDIIRIPGDSDQPFVQTLGPSFHDFIPHFTQTPQSKEKQRPTKGE-EEGRQHRKMKCGLYQLAFMLEITSPTARLYQSNVQYCEPAIFADYDREKHGGEYEVGQLCLSWFYGGHHGHPSHIEIKLFIIDDAPDDIAGEDTWDAPAEMYHDIDYKPGTILKYWTKEAGVYIAIEQGILKGTPTEESRERVWVTARFHTPKGQWSYFFQYICGWPRFQKMLGLEEAFAGPKPDYPKWTAPARGYGSFYPGKRAESVLFSLGVQAIKTAIVWQSILVSYIFDVHFAARVKSLHVPGRQKGLGEATWFEDGWIPHCYCLWRTVGWKVLDLLKIEICSEHESFATHMAEPKQKAEVELRIGFESAQIDEIGEELLPIDSTRLTKSIKWHLLAIKTSYRKRDSRFSPPPVWYPHPDPTYIANRFEVILGSLRSAKKEVLCYFKIESLVCQCRGTHSCPTPEVIQKFGPYQETIGGDTPAAIGQPMRWGELFGQGEDQSLDQSP--T-APKKWHRHADNHLTVVAKVSLDGWSTHFH-------------MRRLEFSEKGLSMESLGEYLMLGELEPMLQKVPHLQQRWTDRFGVQTKTAYCIHVIDEVAIDLDDVAPASAFEVGDQDVFFPKRIIVVFVVITDMVLADTEELSQKSDKQVPVPYVSPAEVAVENKITSEQASPPVHLDCSVLPSDHPPLSWSRPPTPPSPLPPAPP-PPHPPPGPMP-PCPPPPGPMPPAPCPGPPPPGPPPRPPPGPRGASLVQELIDEAK-KKQRIVPADDECEKDKLKEVIQHVEKMYQGFLDSMKKLDEV-------------------------SSASSAIDDSVVGYLMAKKGHAFWRPAESEFEIKSHKKVIDQFILDMKDRDRAEKLHVREVMMKEFPAITQKAMIPQARVDSLSIELTGSWLRRVEARKSGDKYLEAHGVKSASGVTRVFFSVPESDNSTMKLNKPEVALKAEYERCFSAQAVDLKELDLTLPKDDWPFMTLALAPFPGVRGRTLKSRAVTTSTKAVTRSTPTTPSSKSVPGVWMLLPSRTSPRSRLSVSSGERPRLASRKADIPPYGRSASVDDSQVGVTSFVILTLGIIALGRAGSLFYGAFHFAICSWTLALKDGKILTEIVAFIVYNYPLAVIMDILSVLVPFGFIYKPHFSILSL-RHPARDEPTH-CLSLGIFPNSNAIKYSYESYTFTLEQLKVLVRVAQK-CGIILDLADFYWCVLKPLSKIGLLGELLKYLKEMSFWLSFMLFAYDALVRSAGITGVKAPSNSSYAIPLGRGLIKLEVTKSGLNMRMHIETFGHEDMGLHVSYFTGSGKPPSLSYGWLMDSLECPTTESVPESMWDRAMSPELKEEMLMNLKSANEKNIVSIYYTPKPKRQAEPASLASRKDPSNMTRAKMMVHIEPIQM-SIGQAKGIPLSMTISESEKGTVEKIIDFDANDSMDSDDGKETIPLGMKVYAALLSAILLSHYEPKYARDQPALMPSLAGGTSPDVTPSSTSHPSPTSVDQAFSGWQGQFAQPHSQPSQGALSGHSSGSSTGTFRHVKNLRIYLDGLDVIGFGKVYGISDPTGFIGCSSGS-NDPASFLSSSDLTSSDSSYYFGSEPPALKTSKFPSDDPSTDVSPFEISSGIGIPDRHKKSLIEPTSQPFQPSISFASPITSMSTGPTEEGGGLAEARVNRVDQKELQERR-EATEEAVEAVARAEEEAARRRAAMDFRPAVFTGMSDIPFGRLRAADRREEAGLYEPDAATPQQADAEPDEP-RWLWVADARGLHGVSTFEQLENGICEQLLVLKHFCSIDEVKLRLGLSECLGASGLEWSSLVFLGLIISGIRPIVYLPQPKAAASV-MLIPDEAESIKSLSSRKGDLCPLL-D-ESECSDDVGSDVDSTGKWGDGDASSCCVGGEIQQVLHTLL--SWVFRDCETVASKVHDLLPSKGAIIIVDEARSYEKEETKWHAGVLPELLLQFDSILQSQGKMQFRQNIIPLQLSHMPLSLGGVIAPIMLFTSGEIGYLSLRQRSVSTTKMAINSTDTHDLGSFMMCSLPLTFLQHILDIQSGTTDAVEIRADAETVTKKGVVQQERQLLMAFPMVSTSYARFVPFVLQELRTVHSSTLAVPPDLSQSYSVVALHGELFDWPRCRAPCDWVSKRGPCI-YGGIPLKPRPFRIPQDILGKPYPASVVMSELTAAFISVGVLGTLRQRVFLFPVPILHGGGLFVKTLAFYKIVSTRAAMMFFLAAIAKDMGSLARVTIYYPLPAEWEASIATMKRVGKEIIEAHSQ-PKEISERLPSSSLVLSIFRSSVLTEVVVYDQYQHSSLDLEQDIQSASHVGEGKSLTIRLRDQPRPACKSMEAPQTVIC---LALVLLAQERHQGSSVTGEDITQGFSLDSASCQSYAISSFYLKIPVSTSGGGPSSLALDSVTVDISPGIGPAMERDWQGGKVHWSSRAVAMSFVRAFLSGEGPSRNDDFLSVTLGSCISLSDISEEVKVSIRIVLDLQSQLETAVDEHPELTT-LPIAVATTPSVLPPVVTSCEALGDQYHFKSGVGPS-PTTLSFPTSPISKDPLQLSRQERRWERCQEPEIFWQRCHITLAGLPASKLLPGMSSPGESFELDDKSSI-PPSRSQVNLSDEAVA-MPICFDSADTQQGSPISLSNHDALSCHEEKTLADHDCRDSQMSRSTWRESFSRLDKELSMSLSA---GMKIDPSIEPVDSGKSK-LGIV----ETFFFEWFPDIIGDMDAEISGSPHARFTLASLRLDGASFDLRYDKIDELEARLDKEDGSGDATGTSTACVVDEHLCDAPSAGGLILGFFVLLIMLLRMLSSTEGQKSSASETFRKIINSLIFGMQSVFERLLVLINILESSTASVGSPMMCSMIILEHWEERGEDKPKKEWLMTVLAIPKTSVVGTGSIPYPPATFKII-VSGGDAFPWDSTVLLGSTLPPLEISLQMSLALSLLGLQFPIGGPPSGS-QGASGFRSEPTEQVFAPHEKVKKAASLFRDADPDVLTYGVKDSKSARLSHAVLLPLGEGKSMSFPSAHLDGKFAPRELQKTSD-EGGEAKTAVCVQRPDHTEISQYVVCEAVLKEVSLGSGEPKLPTLTGSGFGEEDDTLWVSQRPTELGTLVAPPCPPREGFGHPIHSEVCVGDLIDGPAARLRIRTPFWDTTAQTVVLKRQWLIDRELLDPVEMSDGDQGDFSREPLSPSRIVNPEECPRFIAEGEVRRLALLARQISIDMESLMRLVPST-EVEEKKEGSLLFKPAELHVKTMRMRMLEVDSKTPDLDLALIIKLYVPSTIRIRDWSERLQILIVLRLLDDAKSSRRATMDESDDQLTLSHTLIRFPSICKSIPEDPISTTLDKVLKITELLIELAPVAIPLALVDEDLFNILLREPLSTSPRIRLGCPQCGGYSPGAETMKMIAAIVHHGRHTDFICDATSHLDDTFVRYDEGTRDKHEWGGAAALSSARCSRTKGAIPGKSITCAADCDTREKPSVKKPELCIRGAVGGEQSIFPLKHVEIDVPLMCTAHLVTLVVQLSFMETLEGYMFKHDTSVDIEIDAALLSRGDAYTVLKNELATVGGFERRPRSLKPIRAESSTSDLSFHVEKRSYWTVPIEIDMLELYPSSEALVREGLITFRVQSCNSLESKGTAVPAPLDLGSDCDVIAQFHSFKEDEASEHDKSKSRVGLLRFTLMIDFSYRLLASLASQTLGQFSEICQGVGAARLLRDIDGEKVGSKKLVNKLGPS--NRSGSSEDKKPVRRVVGKRGQKPSIKKPELCIKGAVGPTMLGAAVMVVLSLQLKPLVMKPDALAVGAKAPDFTDTGTDVGDALEIEIDAAMLSPSKTYGTLRISSFSNPPARCSPLIDQASTSLRDGRAQSAVALSMVEPDAGGQVDYEPTHVVEFMIVMAVMTGQRFCQAQCVGFIREVRQVIYHKGEVTIWGKGGTWPSENLCGDSGRFYKEWTYIAAITDYVHQVGRRPEIDEHPFPVTRGLLKNRGPLVVCLIYVGVLFGAQDALPISDLRSLKDSPSPCWTEKSVCSTLLYSKFEDIVQLLQAKLGGQG-GVDGKLSMSNEMDRSADECRKSDVFAAGFWFTKSKPSVREDVFAYIVFEQKHQPKTGRLVFEYIDDESDSSAIQRPSSRELLSYTQAPSRLEQNAGITGMALVPVNGRLS-SQKHDGRTFDVCQQQSVDDTYSLISQGTSGGSLISGGLPVDPLVLVHDYEALHIPFNLPVKPQKLGTILRITWML-S-SLLISLRVHALLSTTTIAQFLERQVLLFIHYEHLHLSPGSILSSPPIEPQSAQTIGGLYKTGFRSGSSAPTESPSGVSSFAYYRAA-VRSSRPAPHQHKPTTTPPPSIVQSSNTSLMPLVDWSLECPRPEPIRREGGEMELGLRVFVYGRTSSKVRRATVTTVILAVDQVRKMLSGRFMSLETRLTGEFILVGRSRALQDSYFLVKERPSPPTNHGQSITPAVLALVEVRSSIPVESLSPQLDA-EAQSYSLAQSKKAIIQPSKGPPLSLPP-GSSAPAKQVRDKAKSVKQMGATLQDQLTSDLLKKKNKEAPRLDLQAKLAGTKDLGTFIGSQEKVSVGVVVVQDFFEREFVHKPIFQVDGFSVSSSQIMRCL-QTLDKTLERRVTEERQKSGENLEVEAHSPVRTAGVPMSVDARSAWAIDGESRPSIEETSLATVVGKIKVIGEKIDPHLRLDHYDSALEITAEFCSLKQAIKEEQIFE-PIRIPERGLDEHAVVVSSVLAADAFNVL-SNAQVHLPTLPFQGSMNSTSCMLQAMTLSSISRSPAMINGSSMYPRSQDFFHSFL--ALLGKEEEAHDESGHVQRMTSPRDGPKERKCSPVKSKVKGRQRRGIEHQHKSKLEWGMVPVEFDLLEIADELEVSMFQGLSLDMLQYAEDKEACAEFLEDIVIVIVALVSAFSERDAYDAFRHSDKKTVTI-GETALTRFLGGSYACEGTDLQDGTAVEIDSKLGDEKIPKVECSRPRKMMTSLHEEGHRNRDVDYRVGQTRVEIDEIDIVNTQLDVGSTRECDIAAAEQSAGPPAHKDLRQVPGGQSKADVFFELSRIRTCGTLRDAESILTLGLPSDSRH-SGSQGYLAGRYIFKLIRTKDLGLTYRVPIEAMRPLQSVASKEEWFSFTTSQYELRDKDSGGISPINKMGSDSHSEAPGSALKDVVYKESDS-NS-EARSFDSKKRATRRSQDDILKPTRHLVTTSRQVADRKDRRLRLHFSRPRSYLC-SSTVLLAVVNSEEDRIRADLFLYYGLYYMMNIEQDKQEDYKDLIKAELPFASRV-----------------------VQSHFREDFDSLEPAPDASS-------------SLIFGSQYTSSVLKADEFKYVGKIADG-NFEPPMTLMEWTPQGKDSTMQDKKFKGKLAAFKLEVRIQLFPYPFTLFTLYIVDAFPKREGDARFQMQLVQFDACCYLSYQFKLFVSSVSRAAGGSLVSLTAAGYGAQGRKGMPLQWRADARWEKQGGIFPVDLVTELKCPFKPAWSTGKSFRVRGCQDDIPMF-ILLFLANAMLSISLLVTAIAP-----DEIQAVALHSADHNSRSRGYVFYPKSIYDQFVEKGAQTPVCGTDSIDVEVEDWQGYTRRPTKPSGARESMAGLARNTYGSEHCRPGNILRAIMPPLRYGKTHVMYERLTVVISSGSYSSSLDGSIGEFNAFGPFSIHEKRASF-PWGNKSPFDEHFKASALEVREDQIVVSLLDWSLFPWGPACHVTARRKGSLDLHDKKKYELQHQLLEPELAWIVALFRLALPGDGSESLLRGQRGVSLADVSQEGRLAGHQFKLRQGKIGVRGKKEKDGEKVQRRETDEVDLIDQPVRFSDAQSADGRLTDELQFEEAVIYDDTGDIMIIPAQARIITLIGVDSLERGCLQHLASASTGLKFEMLRFVEEDAGLVLIDCYKCLFMGGEIMSGLQSPKSTGFADPESSTGSTSNSLPSTILYRLIVLMEMDKRVFEARSLGSSYPRSSARGPPRSPPGQ-RHKAPGIAQLHEGPALQKMLMAELLAASAQQDGQGGVTSSLAHHMPRQASSTAHDLTPNGV-EPAPQMHVEQ-QSGQQ-KVIREQAPVQQAELDPSEDGIASADSDGILASTKSSTHDTSMLKTVTVAKDLKLRIQMYRQAALLQLWARYLKREVEQPELTYGAEAAQEAGIEDKHVSGYLSGEKMYKHPWNSFKKEKTISIIADLDQLLELEKWFHDTILERDLSCVYSREVYYCKLLESWIQRSLEWFGEASCLALTDKVRRIVPESDLRIRKDGRELHYHLMKLDWTLRETRLGERPREVA---------------------------EPKVAKSGLNAASVQKPVHSINHQMLKIKLDQLKGSNDKIGMMFKKFKDETALQSREP-AKNDSAQPPVRSRGQSGPAGQGVVTR-QYEERSYAKTGA-IMVVLQYSGELYSMSEASVRIRHSPQIRPMHYHLYGYADEIP-NAKFCES-APAIA-TLQSKLLSFYRAKAITLSLGNLTSSSLVSFSKDEVVFRSGGHKIGASKIQDRGDQEESTMGLPPGLPEETYSSCVGIRVKIFIAGIPYYCRLHLALAKKFVHCVFVVAPAMGRDSTEPAEQSDSPNAREVTPKDRPSKAFLFAGSKCIAFQKHFDYAADGTAAISGRWPNRQTSATPLTVITPFAIKPISAERPGKFDCVTISGHSHVQRWTFIGLGPDFTTLFIASQLDHFLPSHQIRSSEKRDPQSRWYGPGKQELCLFRESECFSTPQQSDLLEAQPAPKTFTLVELETFTKKQRKLKIRSFKEEAVHSHFESFQTISKQDQRKQAALAYESITSIKNEKSVREEVIAPFRPSFSGSTEREDEDRRIEDEETQDGEQVRGKGVSMDVVEQSSVSTLTNDSGTYKVRYKDDDTHVVSLLLGWEQDLPRSQSIRLQHWVDPRHLSAALALLRSGEEPDVMSFAIETSAEFLKALERSAFKVKSYAERSLYSRKLQWSFHG-SEDVVMKNITATERGRARELTMKFCAVFKMSHKFQHFTSYHFEEVTHGWVETRIMAHAPALICCRRIYVASLTFFHTIIPARDLYVRRLVVYDWSRLYAREFVLAIWEGVLTVGSKSRIVTELLGLSLSGEFFELYEGTESVKPVRICFRTSHVELFIRYIARFKRKELRSLITLRLLIFLTMLSHSAKLTVSIRGIKLKSQEALVYRMTAVPERLVKERSSKRSL-DSKRQVEDEIPSLIHLEIRTKGTPLGPLKMRYTSTYTVHSIPCREDLGVYWHPAWFRVAILLDFMGAKFKREEGKACGDDPIR-----------------------------------------YYQAATAAKYARTSNGMQYALSTEVHNDQQSYHYVNGSNQSPNLEVIYDFGVQKYGGAGLDSSQVVNGYCPGNKRSDELKHRTKEKATYHPMSLKQGPADDMMPCGVTHMAGWVTLLWEHVETLHS------------------------------------------------------------------------------------------------MNQCVLYHQSVLEADKPLDSEFTGVAPSVAGFRRTFLSRIRVPGSPSERNGETAFYTIVRSKTRMSDPLWLYLSHSK-SLFRLDIHIIQPLGSELSEKLPQSVGEKDLSASLCEGLSYMRSYAGSTTSSIGDGF----NEFYVELKYFKEHAVVEELRSTTEIFQSLWCPLSGSIKPHPVAPHGGSLTSSHAMLPGQDTLPFQVDEEKDSADVSLYVYDLHDHCGIAKEPCEFDALDGTALTEEGTRGDFDKDTDARTSKDLSSATATVSTAVTKKERPNLGLHWRAAQIVECKMGFKFPLQISYELKLASAWEKPPDFIVLTCFAHCILCSCATQAEVGFSGVSSSRPQRFSPIRILTGFLCSIRW-N--KQGLACKEKGCTTDLSGEQDHGSRDYEIGETPKVSEDLYIAPEHTMSQPYILAREEKARCISSRSVWILIGGLIFDEKVTIVIQLTLTHGGYCRGKPLFLAGCKAPFFMLSRDSIALAKDEDDPSRRMTFTPEVKSLEKYESCGHTLMYDTKTLVTSAHVVGDHLFPLSS----GTMSVAIGASLAYTRPQIVVSEKKENAEEGQVERKFLMGEEKVALFQRLFEIAVIIRIEPPPLTRNGSSRMMRTKC-AQSPSDWALPSGFPPPGLEEPEEAATAGGVPVAKSLEDMGFKITGSMEFFVRVEWISWPWKSDSQWAIRLMIMKLVAGSGIRSDISQSLMVVKQSLRYVEQSREGRVTDTLPTLDASKVKAAPVSITAYLLQGKLEKQQKKWKFVRDRRSAEFS-SLSAHPPTCPRSH-ILT-LVSPLRID-KMGQEYAAKILVAFHTLKTDILKRIASAYELEYKCGAINRVEDVKTSKMVESRSFELSRDEAEEEAQMDKVDYGLTLQFLELGPYVGELLRDGSYYIFFPDRPVPKESKIEFLSSIQSKNA-GFTSSSPSCSKSFQPHLGSSCGTDGSEVKRFYLDRFCIE-PDTMVTKFFISLNAVTAVRPIGLKPGLMGVSHYFAAGWAQLTIHDVDTARGDVEAMTSLIVTNRDIVQRDKAEEKTLIIIFTISGDGQIAPRCAEKEEITKDAAPKYSIPSYGPSRYPSVTDTPEDYKFYVAVAKGFTTGGAFDEVIDTVQEEPSGHLSTSDVLASTKITIEHDRSGIPELREREKEKQMHNLVREAIKSPDSVKRLSSDVSEETASPSKELATMDKLKQEESLQLELAQCLKQNLQELQELLGQEKALESLMQAVFGIEAEAKRAAEEAKLMAEQEASGRDDNVAMLGVFAPCCSCDFPVLSKYQRLLLIVSIIIAPALTLYEAYVYPDAWPDAVAAQLREGVTTAGDLLKPSRAAVSKAARVHLFRHLFAMSGTQLKLVGVPAAEVTFKSGIQLLLFRDWEAPSGALYPSAPGSRSAMPVGKLKRDSKCDNPAAMEAGGARLKKKSRGEAIEGTRKRFCEKPEAFYEGMSQSGFLIHDIAGKVKASTSFWECYKYKYGDLIQVQAFLHLEVEL------------------------------------------------------------------------------------------------------------------------------------------------------------------------------------------------------------------RALFRAVETSIP-TPVTTFGIALDYCPYDAQSTNGPSTAV-AGCAVKPTRDLDLLGLGVHGEFSHLFSFECWATEGCITVTGQPTDLISPGVWTSSSKIPPFLIMISEDSDIAFKNHLLLRVSVRDIENKIKMVPVFGTPIKTGCFRPRTSELDQRESKRSELDDPGIKESGEKMAPPDES-FGEDNECHDLLEMSGESNDDSPSFDSHLDALEADEPGYYTHQSTIASQLCNPSGSSE-ADLDSEMPQFHGFDESEAQMICLRRGGKQCDTSLELIASLLSMLSLKLPYLTYPIITPWEGVVYVHALLVFCSGAGCAQPLDGAGFGPSISPVGHKARR--------------------------------------------------------------------------------------------------------------------------------------------------------------------MSRSDAEFIANEDTEAEKKIVTRGPSRGVCEKDRMHLFKLFVKMPQQLVHPTLFMEIYLTASLLFGVITKTPHILVRSTCFDPPTAELKASQLERYKLDFSYVPFRYRHLVLKADKRIVLLRAKFAAFQMCYREEYDLYDFEVTIYSDYSYPSVTLLHDALIDRIKAQEISDDG-TPVASSTAPKDCPLISLSLKSFLWHSVSQKDKHEQ-LWAVVVQDSSRINADEYAGHKALPVKLEFKISTDYSGDKETEQLGLKQTGHNQPRSGDQLETDGMCGITGKFCGSKGPSTRWLSEFQEEVHTVIGDLSGKDGYGKFIRFPTCVERDLKGQAQTKAKAFGLVTHLGILLYGVTRRIDHITSWVDVKVKKSTWAQSGFPEGKDASSPIPVFGGAPELGMVSYHVGDADIQEWRSVGFETTMFHVQTLKDKTVETWSSLGARSSDSFVRAFLPLGVKATPIVEPERTAAGPTDIRNSMVLFKFCFVETPTEAGTTYDMGLHAETPVKTEPPWEGGHSYKCDFIFIFYDGAGMFGAYRFVQGSPTYAAVAPLPVDKGASALVSSQLGGVSSVGVGPIIKISWKKDIALGFAPPWPPGSAALHPSTDPQEVFGAGAYCIIPGTVRIVTAAVTASVGGKHPYSLTSSRALTRRKQLLVPPQALAGQLVLLVRSKSFSSPQFFSLKNSEVVKGLVGGEHQSKELDGIDVECYLGEKGQCPQASLSSSMPECAEKKWAQTKQSQLNPSFVGRNETALGIGDVRALPTADKLDRAVDLEPLKLEDKGKATESLTTRDTEFKQPADTPLIPSEAMLGALEEGTKILGICGDSI-LSLKISKLVEGLGSIWVGLAEEKDFDNRSELFSLLGLLVETTFREDVQLDERFSFLTVQERGPIPTRYAVERRPYAEKIGLLCAKDKYQLTTEKQTPVDKPSYKFESELPMRGYLLGEEMGYFSRRTVYLALTAHFYAVKPRGHWELGVRYYR--DSDYREGVDEKFDLLRVISKVEQDEFLYVLLKDRTFVYLFPWILLVDLFAKLKPFLLADEDGEAKFIVYEMLPYDQEKAQPLIVSKPSTQQRVRATMVASPRGGPRAGMGQRHIKDETIRTDSREVVSGGMRDQRKEVSPDGRTHIAGESRSFAADETRTLTLGRTSAIPVTSVVDKEESKAKEESLIQDECKNGPLSDSIPDPSTANKNCSDNPPAACVLLLKFSERACMYEM-TG-FSSAVDSSKS-EP--QTPRIQLYFSMRLSVISLQKLRKLLSTIALEFVRRSNVELRK-NLRLERPQEEGRKRVMTEEYLRQVRELSKSSVTHESCSVH-KQMASLSDSKIGPSFRAMFDPRSTSDILSLPHAHHYILARNTRGIKTHELLSRKEKRVKKFGAVPKCCEFLLAFEPAHSSTSVSDDFFPDRFCIALKKSAFVETKMVVTDHDLSYGDTLVETRLLRSVQETSVGDRLGSVMRMDPCVWYQTDTVTDEHPPVRRGLKATLERVDAIQSECETGSVLSGASIVTYGPTGSEFNPTKPPSPASHGSQGSFIGAYPIGVPIEIGAPGSDGMSIVKQKSGSLTGSKIGAMHSSVASSSKADQIKKPSRKIEEKFLNEGVLIKKKLIHLVYYSLCIAELQHAEILPHPFPHEFLIARILKPSEMMMPVGVKMDESRI-----------------------------------------IELGIAAKTQKTTIEKQPTEDDQQKFSSKVLSLKDVDLDEMDELEDKKILGEYEDNKTSDVE----------DSEHEDRGEILMNKSLRKKKQGEPQME-RDELTQTQILGKSIAELLLSITDDTAENGGMELQDQRRLFKSMHG---------------------TAE-LIYKEERPGICVVQISRRGMVQKIRHRCVLTGVIDAFWTNGKEGATTREGGEFQKEKVSYHLLSQWVESGK--------------------------------------------------------------------------------------------------ESDCESHMDLLGNHHLAQLLTKKVSDKDKPRKLVSTVPVEENTRLDINAEPDETADPMVSQVEDFSQDKEEFLTYLKGLKRRDLREFRSTSRLSVCQVRWRQGPFATRVKCTGVKADTDSAGYMVRSFP-GIPFYFIGEDTTPCGMGSSGPAKWEAIFAPTDFKDHLRIS-VEKSLPEL-SLVWSQTRKDHPYAGPVVGIDCETKIRLLSPQELDHYLD-DDKDVRIMAHAALVDEYFFATKSKVLRELLSAEYDFVLKLRAVPFAEKFSPAKFMGHTVGKGDFLKSKVGVKEWEAQVVGPEFANDAKHFPKH-G-PVLARRLTYCFRQVGLLDEPRFRFSFVSPIWTRMYFYAT---------TSAAEDLIKSGEEFILLTIMSPNVKRDQTQAYSKYVGSLAVRGEGTLEDVENTTRGEYDDFDEKREVFYHGRQQIMSLPIRDYHDFKGVDLIRFKSDGVRLFGVHLKTGKLVMSQLKMESVVDLKARLLKGQEKAIEEDAFFEQETLSKAKLEKAQALQREKCLIRSTWQYDQELICGGIPRLRFKETLKDSAVTISTMRLESRFGKSKIAISIKMGLSLSSIKEKYAEERGH-----------------------------------------------------------------------------------------MLLPPIKFIFFFEASEVMPPDIWWYVGAYYGAGHHVHVWRHDPIDLPALPSSPVVMAVQYWWTHKRSGDWDVFHEAGESHLKVDELTRVLCVKKIIPTVVRAKSLGTAAAEMEYVLLKNMEPETGAKAQQYCLCVCERKQCAPDFPYSKDKDVKAGVTQLVCEASEGKAFCVVTSCCRYDGPDCELPKYSYMFVWIAARMRQDTMGILIASRPQGIQSGNYFGLGLQGVDKFSRPTARAERYDLRCHHYQRFWVLCVECVDMPVGMSEFRTPGGIFRSIIRRTAFTLCCLLDVKKPLGDDAGLRAHSILEHLLSHTATSEHKGFSEHLPVRHLPSRILPLFVDWEARWRFVPWVAIHETGAKPWLTKISEHWYSERCLFSFLAPDASTLGLSLVTSLTFPHQSCASSPLIVKGPTPKALLLFHTKEGQQSGGTSKGETIHLMKPSLATARLDHADAFLDTTASSVILRGKDLKVREVLLPVEAADKSYDLERPESPGLSPQPIAPYSVAEKLDKADKARDWLKSSKNRPDSGGTDHEKIRVWKRPGPRWRDRDDEDDMVKLVRELSKEFGEHKSQSRGIVGEWSKGIETGGTLMCSARVDTSASRKAPTPVTALFTCKIGQREERFIPHELGCDSPVGLVDQGGLFYLCHPAHDFDPVDLRGIGLVIPQFKELLLTPLVRVSRHSLQSGLLSGQPLTPADLSTLQFLIHITLCMHFQT-QIPRDVLHSQRPIITKPISSVMLPGDMGHDKESCQSHSRVAKKDKTIDFLSETSEKNPA-SKSRKKKQSRPVNISRTVTSEYPPDGSLPCKRAQVTLMTGDILTKKSGDVGTLKSKKVDTSSLQGSYKSQ-MMLQSPALIAKKETDVPMTQFLLQYSLRQLQSFATEG-LSDQLRESREGMDILVD-RLADPVFCRHRDIMDLIDYIIERVAPSWDDSRGSDASDKSIGGPGFQLAVKKGVVSRMAKAKQHQSGGWES-SDDESGDDYKGSGRGRSDDDKHLRDYGPTHLSVTWSGGQSIHLFFCLSDHCPPTIKEGRDSSGSERQTGSLLISQRLTPSHGQVDPVLEKFWQVTYPSGSEGRISVLLFEVLIPEPRAFEVVPIFHSPLGERLELWDIALREQCFMTRRSLKIFDPTLKSGRQCEGKLELSDRERSSTFKSTREKNFFTLVIAYSYSIYCGSKSEDALHAVLAGEHLLCITHFDPRCRVDRDPPGSFISDQHP--DLGSCQCSDAAHIVTCPTSCEIPRPDSRVFRGVVDEVRVGRILLHGQRVYPWPKVLASGMLSVVLQLVALIASDPIKSI-EDDFLRGGYTRCEEKGLDVSSGSMPFPAKHYTHIRYKPTFKSYESTSSPKGVVGPCDVKPEVREKLTDDAFLGEESKASSFRWRRSECADHPAAYCSGSNESTTGCKGGHASSSSDPFFELPAIEVTAEDRQTDELHPIQIKTDALKKMGTPMIGSISRLMLDEKIPLSTFHEKLLLLREPDLLQVRTSAGNAYTLADEVTLLERGQMAIVPEVFERREESAPDGESQLFPSLKASVQVLLQPEFLKRKEQFSKSPSGMLKLWIFIMWIHIDKSSICSGSPCHLGSQSVLEGFLRVGYIALHIF----------------------------------------------------HGSRSLSNPHTDSGTRWNSMKSSSHWEKAFFPIKHVLTVTRTVDAGGRKELEISVAIKKGHLVCDVHCEPTREYDVIEKDAVTVFEWRPGTRQGLYFKVKLSAASLLEPFQRGLPQDWRTSQGTVDRGPRADIGYPAAASSSLVGRINHQLLKKTEAYCYAVKDLTRLKYEQKNVLPAEEQQQVAEEEYESD--NSYWLEIFLTPEMVCIRTDHCQVVKPYFWRFYRDSDTKDWEITRVLCSYRSPVIEEEKSLGSVIERSSSTGHMDHSEHANDNGPEKVVLLVKSNRTKRKQDVQELRSLLEICSGKVLKKLIEREMLLDLLKCDEGKEDLREAAMVREKALRQFAIEKEVHDLIAMEQKFSMEQSQILFMGEIKSMKTLGQKEKKLKAKSLKKIERLITSFEGRQQDEECSTKLGELEEEYLVQTANHGVSEKSLKLIGTYFTIGSYLYLILGDKAGMAQDGEVVSIQPEFLESHEKSTQVSRSIIPDIEGSVRRFKSFDAEGEPNAPWGRVSKKEIGTLEPMRVEKGSVAKIEAGFDEAKVRDPTSTDQTDTLETSYTRGPVQYINRAQPVTQLIPYASGSSASYL----CLSTVGRFFGMIYKAATCLPLSLSRLSLGLFYLKKKGATPVKSSVSGLAPVILFFFQGWLIVILPITFANTAIIVIKHQSIHLMMGVEIELVVDSLDKLANLIHLDFKPIGESVIDAVGVVNALEDARGMVFSYVGTWEGGVLHEEVEGRAPCFPVSRQGREPAPK-GSSTALDSLQNQRDSPIRHQGLFGNSQVSLIESTRLPSKEALDIYQKPLFQKKLPRASAKHLPTPP-APCYRKDSGETRRWHSLFIQCFEIWHHVQAELDKEGIDEYREDRDLSVQAELMRMQFKQFTLVDVEPLDGRSEGKAVTEGKLLDVRSTMEDCIIDGESTTELDAKGIAQSQGYVDLSYKLAEASTDKGQDGSPEQDGDRCDV--GGIVDVAESSMMDMSFS--RELCDVIEVLVPHTDL---SSSDKLLSTDQAQSVQEVIYVHSGIVGVPIISKLRLMEELDSATSMEGPVVVVTEEDEHANDEIGLHIFVVTNQEKAAPSSQKPLPIPLWFLESLITLKYPEHFPSFEYRPPGSSTGSF-VDQQTNASEFSGVSATSEPHVAKVPQDQSAPPVERGDWELLSTGGIGGPSLTWTKWCVPSVLGEALFPDESPTSDFPKIEQAAIGKLTEFVFHIDLSDL---------------EATALESEVDFGLVHFALQALETRASETISLLQPAIAQLPKLPSSGLKARFDPKKEAPSAEGYGLSDICFLEMLVVATKLDRAYLDQLISEARTSSVIGHVATAGADLSVAKSLQIRSSSGSPAL-SSGIAGHELSERDEMRAGQFLGGFLMGHEGAFLPEELLHALPPMPRKQTSIPSRKESMAKKAKAIHALERQIMRRYVSVKGGDWSPSMDDLKTHTHMSDSVGCDAITPLGVTLTIFALSLIKMEKTPATQRIVKCKLLPAFDVVMFEQTITDFTNESNFDDETRAFTGVHFGSLEWSQTRKGFALRSAPGWYYQPAIAGRMEPSSHHSIHIVSESLGSWSLYTIAKSLLLIPHESSLLLANLAMPLLHIHVNRGLFPSESGAPLFSSVLLVIKTPTVEKVGTAIRISSGLRTPTSESMHRGIMSHIHSYLVIVRDQQANLVADQIPGGQVFDGERIFQARDWQMIKRDQVRSPETCRMSTIIGWSDEDLESTTSV--SKLIDKTLQIARSESLSSRLMSSEKSEKEGKDRRRKEGLGGKEIYATARPFIRVGRLDDAIPYLHVILVDSHTTPLYDGEKGEIGESTRRTPPLPTLFYSYERAAQKRRPLRSSFQGVDPFFEFGAKDLSKKPHDTLITSPFREVPSKDTAKILKFWTFREVKDDIDQVTELLHSYRILAVRCPNEINGQSHGHPENEPLAMTEETKDFATPKSQGQLLRSKEISSRSGKISRFATQLMEKYTTREHPLITVIYLAVSYSRVDQSRSESSTLGSSGGQSSPALKVGSVDPPPDLWVKLALNEQVWFGGIPSSSFEAKGLGRDSCTESMDHMPRLVVWAQGKSHEPYQDLRVEARDSCDGIFHVWEERLDAPRSDLVSVTGARRHRELIHDAERQKVLMHSLGTWLTTSASADGEPGAGECYPYKSCASSDESSTGGHLDAGFEACVQFDCHSPKMGDICGICGSSCDHEQVYPKGDRICDCQCDTEGSMLSLVMFGRKEPVRTPISRDSPKDERGSADRGSYIHKDSQRGEIKGQPIDLDQYESTSATPWETDMGRNWEGKDQYERTKTETSWPHFAAASSYDKSLSHERHITMSHLHDETLFWICLILHRGLKQMFLRQRPRSYIPEVIQSHLTVYRRDERPRNRVGGLPLAIPFVDRRAILSWTPVFMGLTRALGASVFIKLICAPAESEEFPIAGIDEEYRGVTEKFSVMYYLILILSLTLSLPSPFPALLIGTLIAPQVKCIFLTVYWQWECGYQTALYIGFCIWDAANGLSIVLAFHVSFMQLQYRADAKSSMAVSLVDTLRQRIMLLVFPYRPKKVQVPGIFKKPVGRP--------VLSDITMQLILALISLQAVPASTKMSSIPIFALPLSIDGDKKSYAATITPSTYHGPSELLGGIGLQGDQWGSGEAFHSNTDSGGTSSQRVFLLKGLSKPPFHGKIAIAPLSRGVAVRAGNCDGKVKKAASESATDDISHVTRVAPYHESAVLVGIQNPCISRQLSIDGAPCGSAITKDISLRFSSLYDGFNAMLRGQTDFGGTTVVYLQKQTITQLISGHRQRLIGNPLKPIAKKQLRKQSRSE-RHFPITSCGSYAIVGRHSICFIFVPTDQALRLMLQAEGDQCCIRCCSGESGVLLVLSIACLVWEEYTSCHFELLISFGVVSPCRYLDESLLEKSEHILPLPKPSDSSDAVEIKLSTEEAKSERAEADDSELGSHDEQRPYSHSHQDRFWRVGICLPCDLKKKSIEMSIKIELFYTADLVRLHLAIEGVLAQSHFKLKGSQHTAGDDGVYDMYRFARPTMKQFLNTEEFRPLIGGKRAIELVCEGLETVKKQLQES-ILVFLGVRCQPLYLLDLKLQERDSTIKRHTQDM-RTFMKDLYGRYTFADDRLLKIQKSLIALSDPVPSLGKVESGARVQGKLDEGTRFK-PLG-EEPWKSGQS-SSQQYAFANTVPRSAQQGDLMIDSSQLRGQALEYDGHTRSFKPISRTLKGYAHPQVLATIVHKYWASISGRLPLIVGSFVRRLAFSTVVFLDTLRRHADSITPMSIDFSDRRTLLEESMKEEDSEVVER-LEYNPPQNERELCATSLGVCRYFSLVSGSSLFLGSYYSSPVQVEPFDAHACKRCRKCPSIF-TDTAPAVLRIAEGSSERAEDFSRSDSFVSEGSSRFTPAAIAIAPLT-FV----MEVLLCYSWLIMEIHLELYMFILRDTSPVYRGCSEIIFFQLHLSSVA-SSRSKLDKAYRKSGEVARIKKRASVLQRLPELVAVALSSFRPVITCVSCYSQRIVKVSPAFTMLYISCFTEEVETTGWKGTVLSEIKEGSESLFVCAMKLVSVDSGCPKSSFQASDFV----------------------------------KLRFERKTFPACKFTIIPWMLYPGKEIRARMKIRMLQYDHGILQLAVTMLIYELADLVKGKKAATRLEEDDFFHSRASSLSMFGSCGESDLMEDFTAIARSLPTDESPHEIKWISFELATPAGPVLQQQSLHAKFAPRKT--VAGVACGLGEIKIKTRWDPSSGRSFHSPPKKLQKRERESLTWEVFSCAAIIESSCDLGFAKGQQS-ELYSTFTRIAGPLLSDVSPLSFNVGVDQDSCLPPAETTQEYSTTVIVMLIVPSILKKTHDSKGAWRVKKVALGLLAYLEAAYPLSKFIMEDSTGAGQLEEKVNVFKLKDPCGLPEDKHQTVDTGTFYDAGVEVKWPQHIQIQQDGFDLAIPVPGLQYSALRTDESLPPQLVADKMKAQYLELLPLRIKSKEIIQMHPVDHGGKCEAELEVLDTRVPLSFLYFVDIQDAEHKFFLTLEPLKTRTPGLWGLSFSAVPPCTVVTPEAPTTDGPEPQQREHQLWSVVELAVVSLATIAFAARMLERIDRWVSRSEFSRWPMLLDLQNPSTTARSAFFAQSAEQTQHQPVQVQPPMHSVISLTLSQWVLALQQHPRDILILMVTFLDGIFEPVSRTYSMGPWVVD------------AYDLKLKFLTIELRQFRYLRIVWKSRGGDTETSSTFVHPKDSPHDLIIKKPLLLIKVEGGGVLSSEAGWHGVPGLVWVQGGGSVGAVAISSTDHATLHGVSTVGGLLVCVSTAHDTLVCAHGQRFHLSKAGVFVRRKKLMLDKALQL-AGPSRFSATSIKLKVQQKKMESELKRVIVPPQESVSRSYLTDGQSVSDLVQWEILKVRHWDKTSRVMSGRFVGTHGQLKTPGTVEWAITVGGLCRPRLPLVRSMSLESGTDYECRGPGYSDWVVFYLKFSQGTGFHLWVVVRFILGSRAFALIALVGVITGPGNGSYWVWLRDCCKETPVGRPKKDLGYHKDAVAAEELPLAKVLGRPSVSQIKVEGAGEEMPVDALDSLLLAWTRQFRRIPSPNEVKGTVPSVSLISIYRFFVMLSPIEVPKSLGTGRSMVSLSWSQVKLESAQKVHSLVDELEVDQGDLPYGFSKGKFA------QSRASTTSGALTRG-ALETEKLGTMHTQSGHLFGPPDKMCHESKKRFARYHIDVKQARSKAK-EVRYILFACISETYSALTLSIIFSVTNELSSLNGRMTAGQAGYLKKSDRSSRKVGACISAMCSHAGTIGIFWK--STQVIPGDQPDKVSDPQMELSEIGNAGASHICACRRPKTRRERRNGKPSKWVVTRAKQLRSPDYGRIQTGKQKMVPLLSRPPTEHSAAELSSFGKKEVMHVSMSFQNWDWSH---KRQILIVASQSQQPPTMLYPGVHHGWHECGIKSFSEYMTAGDSDVLASKAKVDAGSIP-GSSTGTRQAPCFELGRRFGAPYPPAYGVKPKCIFSIHVHEDGETAVQIMARGEKSHHAQHSLELR--KEAVGEMFRDLDSEEYGVRIRKAERKGSSDKRFLKKPKEQIGKIRGKKMGRVHLMKSLYGDFTIESTLDRSVEDKCDEALEIQNTCSQSTISAPEEPFEQEAMHDYLLGSLFFCLIEDPVREKVLPQDDLGEIMLEEQE--ECTQSQFVIEQSSGISGVEKSSSKNSGSQTKSPRTFKLPSTLLDGALLALCASQLEEHFQYQMGREVRALAQISERLKAVAQASV----------------------------------------------------MSYHTSPPYTPPPQYSSFF--AAQVHEEYVYTAKPAKKKSDESGPATDSSILGKIGLGEDKCKLMELKREKALGDPPFDRWEPFLAGSSFPGSGDRCFHWKQAIERST-ESPCSDYIFYDEGQAAGPSFGPMVLCYLAEAFVTFVAQAPADADCCADAYGLSLFLLMGGSIQPYQPIPTYGTLRVAFIVKNMVLPEPEPSLEKTLLYTKRTARQSGEARTMRSSGWKTQSTTKFASDSLDGATDAVLGIASYARLRRAMTAIERKDIRIMLSTSSSESANNDAQ-----YYSAAPRREKQHSPLVSTTS-RHWMMSDDDWREPLRTYLGGDDIILPFTKRVQFSKIEEIHEGPTAKRDFICDSQLSIPHNPS--FEAIL-VKIWLQTAGSIFTGDAIHAPDILSRKKDEASFKEEGSIKLSSVVVKLAGAFKAAFVTVRVRRDTARMSTSVEACYTGIGTRNGAVNGPPTVGPRRGGWGTCKQKAKAGSADKMSLAPDTVEKAAIETSDGLEVARIIGDIQGVAASVLLIISEVKQFLKIMAAIMDDVEVGRLDSVLVRMRFGCFEVDLSLKTMCEKSDMGLSKAVACCGWKEKGVVLVQLDAEMRIRFTQLYTTAMLAYYLIDIFCLEPLTEGRND-RDGMVSD-DINGKVADEDYARQMALQDRR-LKVKSGVLPWSMHHFASMLICAKEQYHLFWSVFSYDESYEGAIECREFADQQLALSSLVAVK-RGPRSGVIQSSGSAAVFKSTMSETGGLWLGRFGVHPQDFPAASVIRLKDAKQSCQTRYRYLCVQDPAVLISLIYKLSSLMVAKLQDMSLASQALKWSSSDCVVVPFGMLGVFSVAFYDPLFVELVLSGEAYSSQAFWTYAWLLLDVYRAYWIPYPCVAHIDHECPETANRICVCPAVECLHGVDEAQRTGLFEH--------HIACSWKSTKAKNKIQTIGYDAYNFLQSSRESLHNMDLGPDIFDIKSYYKSFLGETIMDPVDYVVSIHLLRTAATSLYSHASDDDSPRKEQTILELVSSSASPTPGRSFSEFGSSIQSWERRLVCKRTAVIYLPDVEKAMRRDSHGGSRKRGKNKAEAKRMELVVDFDEDSSSSSEDESDIPQPKKPATFTISSGKKAFSQWLLVGECSSVRAGQ--AERVEPAERQLVAGKLLMSLIEQFHLKPDFRGKHTRSDSVDQRLAMIAKHLARLALGFRKS--QLG---QVTLSLREGSWNVSSATAQSAGAQQEGMSTLKDESEPQKPEYDLTLKNKLSKKLESTPEALPSHSSVVSDLTSEEDDLDESPFISSFVGEMERPLKNSPLRSVGASPVMMSDFVRIKYASTQCYVTPGAIGYL-ECETPGEISDDLQ-DFDCPFFRFTKTMALGKPVVYSPVVGRRTMTPRWRSPPVRDDIERKVGDEVVKEMGLQDSKDLRALKICSKQKLLTKVEITILAAWLKVLLCRDFSYTFCEFKHFEQQYVIALTKKAYRMTTLIPDYALKTFHGYYTSQASRPKVDAVAATLPSATSMEYSLTTPAVELGPEHILPIRQAVALVLKRSRASMRALSTTRALSGEDLDQELPGVAKGRPSHRNHKDWDIWEATGLTGVGMLAQDLAGSKMWLFSDV-QAILDQRALSEGVKHVLKREEDDDSSKIQQGPKRFELSKENSGELTRMGALASRKPFYMPYAELVHDLDKKTTMKISDLGLIGLLETEAGISASKMSPVAAPSDSSYRQTDLPCAAMLTPFLEEMMVAIMRPCFVVLSDEVQQEPRAKLLLFSMDHWGHLSWKYKVVSTIEHSPEYHYVSGIPSVDLEHTVRGAKYSWLEPGGLAVGFDDRPGPESYWGMDLEPPKEHSEIQYSSESSSMVFTSEAPDGLRLEGQHSVDEETSEEKPQSSVQIQMQSSQAVNDGSHI--LRISGLISDVSQNTVKSEIDTEMKCGLPITEDCASSVDIGGETVAQTCVNAVHLQRALEPGE--CTKQGDSVGDSELPSLALVITTTSKQQEAVKKLPSTIMAKLLGKAPGSTTKEREKGVPLLRSATD-FTVQGGESPSWEQIQGEQGSATSSSSPAVAHPLWPWTNADSSSTAPVLVTDKTLLQPHVPKKAPKKDKRESHWQVAAAVAAQAADI-AIASARATMKASIDSAYLQKGVTHSKRVEHDSSGNDIAVKKVDKTLANNPVGPAGGRGSVQEETHGVLAKSDEHRAGSAPLEIEQTEIKRVVKSFGGKKSKLTDHDASSLYGPSTSTKPLEGAERTESKSHSFSFATSQRKSLSSIDALCIYRYEGLSGISPDSAVSSRDTHKELYIGSAAPRTSDHELKCKASEVEDSDVTFQSRRSFSSSARVLFEFHKYPECCMHLVLAATITDTTRWFSLALSAFAPSNEGGLLELDQLSDQEDFKTQFLKKQARKESFGVLSTEKAPSSKHAFPGLSPSQL-EDSQTPRHYGQQGVDGSTAKQAVAALPIVEKEKNHLIKPLYCMTQVEDVPFEQPLLIIDQPKMYIAIALKKEPAHLFSIIFKEASGITCIAGEMGESNRGEWAKLTVGAEILYTYVVKEKIELALKEDYLLLYNKEIDLADVDAWDAARQEQEASLELGFDADFIVSKRGTDGAGEVIFRHYSFTLVSYAFVVVCQGFILAFSAGRACVLFHGWVLSVLSTIPSRYQEPMSTARENSSPPDERRQIYELLRQVAQRFAMVSILSGIRAKCGCKSAGSQEKLAFIVGSVAAVKIDIQFTSSGTFQKGPVFSDWLFSLRICKKSAVSLWEEYWSPPKSNKVKIGPFIVPYLESSLPDTIPNKYLYEATRLLEAAQLYDLELMIVLMDPATLSFEELIAADVVLLSIVAAISLKDAVAREEYLEVTVVKKLGTASEALASIRMIWMMVLRSPPAATVKFVVTVDLRSYVFQGALDQSFGSHLQKSMLEVYGATMICLILSLESAYPGARIVEYPEVIAGKRPLCDE-GPVHLKEELPKCATTRGVGLQPPDFSWKRPDSEELEEEEYYGVHKHKGQTNGRKWVRLGWERAGFGFLHAEEMEPSIFITVPSPCLYTSLLTSTQF-HERKAWHHLRSMTKMKG-LFVRQHQKNFLMRNSQLGH---KLLVVAPVDVALKVPTQWSKIVLTTQLLVASPFHQLPYLFAQGVDAFIGGQFSGMIFEIELGVNGHKKNPACYGGFTSPVPCMSGLVIGVEI-RLIVGPCRVSEKN--QFVRAPKFDSMLKGEMSEESLCSAESRRPHSRGYRLALIVREAWDVLPGGGCILGSDNAAIYRVTLKALKGSSHWRVPALSPFLWEPRYALIAISPFRQTGKADDLSHTERIESQSYAVRGRIITLQFVESFDKLVYSVGKHALIHVSRKFMSIFRTTQPEAGDAQVVCTEKYLLAYL---GGPRSGGIISGYKSHLVQWPGVYGDGGWNYLGVLYVNVEVDVSGSWIPILGFSVVHFGMIMAGHFPIVTNSCLSEGVCSSLDVSSCDCAIEGASLSFIFGLGQLIVATLVLREMARELILKQMTHSIVGISASPRRGLYLGWLVVSLLLAKASMRSLDEVRSMDSSNAKYFEEEQMDIVGGPSVESELRDRIVGPPLQIPSDRLDTWASCGSVMGKFPLDEIILAR-GEHHTLSDRSLAKHSAACKSQRIKADEVQAEAATIQLGKTVGEVEASQDGYSPCRPSEEDPKSAISPKHSMSLSSYHGLDQMLTQCDGASEFYVALSTDLDGISNALKEQRSCSPFACKESKCLEALECDPVAFLGNSGKSF---PQCLVLSGIEKDALEIMSAMLGSAESKYLFTLVEITHARIDGSENE-EENSNVWPEASILEQPWEWYSSSFPFPFRGPSEEKGKRQE-RKEIRALS-KTEESEGFRGE--DAKEGARLRKRAGQRITRSTCAAKTCDIIVEAPQIALIANLVPQYELMLWMFCVLPRSQQLLRPASLVRQHGGKAQQKAQFQRLKTSLLREATQRMSARLRPSDDLSKCRYIVRKVLVLMAVLRRYHRAAEISSKASDRDSTCTADVIVKMSLVASCAVTWRLKFSALTKEVEA-DEVDHPLSTPS-TGTGVTSPPITMREQPGVAPGMINQPYCTFMQPWSEKEKRFRRRGKDADDAS--CMDVVKEIDIVRFLCVPLLPAALLKSANIAAARLKAIQLVVALLLSALLIMHVRDLTSVPCSGSCHSASEDSHHPITTDFRVALSCIIIGAYSLMDPSNIPRAGTRIHGAAKIKVSAWLLFGFAISYDEIPKGKGMEGSQEGGCGSAAMFFFAIVYLDVAVEISLRIPYYKLDFKREKTLSIIELVAVHMNVSK-----------------------------PEVDSLTSVSGGSAISMEISTLKPDSTPQLSKLKEVIIAEDFLGEDVQFDGMKLKLPPDWAVAYQFGMLDRISMIGEDRVMSETQNKQSGMEHPIKSVSPSYYELKVAQETDFSVLHWHDLHEMMEVLKFEAGVIRLLRGSVSPWQHFRALLKPSKKRKILDLAVDKPTRDVTRKSCTAFKRSDLGMNVILLLRLSGASVSRLGMDFAGFYALGPKWYISIDLILSYDLSNTVPEWGLVRDTRKSSAQILSTHLFPLPPSDEITPDLTERYVDGVLAVKAIGKFDRKKQKASTQDVCLLETSVPQKKVDCTSTLVSAEFEHGARSLEADEMMMQPLQLPTEPLYPKLITQVLKSFDAPERKRDSAYCISGLSSTALKCSVITEYDGTVATWWMAPVQPLYGESESAK-------SSG-LSWAQS----LREKKGFSCGVLHTRVIKMFQGESAQWTDNFKVRDWSYTKRIQSSPPSS-GDARDDVKVDDKIDAFASSSKAKIWAPRTEYRKFPKASQFSVLIGAPLDFLQPMSA--SADINSNSLTEFSVMGSDCSMCLYACYKLEPHTKGPDSLRYVSRVQVTGKIQDVNIDALELKFDAYTYEASHIADLKVDMYIGSHLKLRFIPPYHSDFFTSFEFYYLYFYHDSSWAYADFTILPSLGGGDGSRGSSKMSSLVDFIKRSTYSTVSKVLYDPAKIGCDVNVDGISLSGGSDTDKVLPSGLLPPGKILLVRYPC------SLFKRPFRVSVIMIPSDS-GRSAGLGYDPFWDFIDALYEVKEMGFRDSWGCVIAELVLLPIYAALFPVPMTHDYRAYHLKQDVSESKGSLLFRESTT--------RDSMDILIMEKTEELYPECWTGTMRFF--------------------DFFHYKGSEAFPPDASALLEECLISILILLSSMVLLVRGLVRISEYKKCARFERACFLKQYRHIGYKSSSGKLESVASPLLTVLSEKVVFAPVAGKLPLVACVSVYKILSYREILLYRASSSDPPRIEKKKNTGRARITGVFGTMQVEVGTEVVCSFAGVSAARCGQGGDDVAFRGASAPARQAFLWPLFRGLFKDN---------------------------------LKAVLSSSFDEECRLVDGPQSQSELGDKVAMLQVDRPCVETIFEREGSE-EAMKRMLDIRVEQVEKEDKLNEDSIEDKEGVELMERVPRNDPKSVTVQSYAGYPEYLSSVVQLSRQASKVERTSSHDSLLRERQLDLSRQSAFDSTEVAQRQKTILKSGAPERVSTDGVTIYGDTKKFLQVGVDEDLALATAVARELDASHLFYANFAESWADLYADSIGTECISLKLTECSQYSVAISVEGSLLWCEDPSALPSSCEILSSTPLKCSQYAFDQCAPHDDNIEEPWDSGIEDEFPSSNVDSHLKSPPTSGMMSAIALRGRRQGKLESSESSSHVFGPFGVLGPISPSLADLSQVKQGLTITLRSESLASAREHRQQEFETAAMRHRFRVLDRMSTRLDVMGEEVVSGALMILHFGQFDLSK-FSRVKVDKLLAKLKSMLAFQMNLDGGPRSKSQLRCQKLGQFLHNVTEGKE-SVSGEI-CMLLVWQPIIYLPESGMGQWSSKAIENLLPYFMTLVEGPLSTSPAKL-LLEAMELYETSTDSAKKYQARGSSGLMIGIKVELDLMQGNASHRRMCQQRQQIQVKELEAVFEWQVLEFECRERERCRLRCGCASIARLA-SRKKDHKA-AASTCNAQGRLKVEARLRRQSLPKVMLKHRLWQDFIPKHASVSSSVECQSGPRRDPTALQESGRRHSGDPY------------ELNGKKIVLGLGSGISLGLDSLLLSDLELALVPILIEIVKSEIEQYLSKGLLLAQVVGRSDKLLIASSTLDRKTSFKEPDSFSGRLVVDEPIQIPSGSLFPGSSRGVCSGALNSCKKYAEGEEFSFDFVKRKLDREGFAQTESSADSAELGKSRVIKSPRGSGSLKSVTKRAPHSHHEPEESLAEQKEGLDTLNTAQETLISH-VKAGSDKEVKPNHQTCSLHLIQENQWELQKARSECAKFENLERSKRAAFLQTMTWTYNYEQGESASDEYDSQMNQYYQLSPRSVPVKSFSGKEFPESTEWVDRHGGKKFMSQSRRKKQSFLHWDLIKRMGSGYPGLQESIQRDVHSLTCTPGGQSPLGLGSYTVRQRSGNRGMSRGSSAPPTMEMPQEPQFAPAAQQTQA-LQRQAMAPLVSHPSQKHRAVRQTPSQKGHPLGEMQ--PHQMTKMDQPLPSQAIVQHCDDATTDPVK-PACSPGQPSQPSLYLESAPQQQV
>DET.Sindora.B
--------------MPFGLIPSWVEAGGGGSDAIFSMEVYVTEFLSCWLKADCRIAVRSNFPYYV-----KRRGRVKDVEKSSIEQDFSVSERATEQPSASSPSELSSKMTWSSAKMFMMHWYAAVITLLPLKTTAMRLSVTMYFGHGGLLGFSMLWGGIMIRVVAGEFSILLHIIYGETGIRIEA-VCVLV-CPFSVLTVARRSGPSGPTTAVRGTIPGGLAKSPAHDGHSDPCACGALRLSVQTESLTYVVVFRDQLVQEGKLTAAMGYQIF-TDIDVQEDGLAPIGFKLPGDFRWYPRTRYVDSKPVNASDLHKGFPALKELVDDKKVAI------------------------------------------------------------------------------------------------------------------------------------------------------------------------------------------------------------------------------------------------------------------------------------------------------------------------------------------------------------------------NW-CIEE-DLSLQVISGFREKRLGSYST----AHFLAFPSFLPKSWTQKVKHSTTAGVEVFKRLGRRLVSQHLSE-EDEFDEEDSEGREESTGLFAVYYGTDIPVIPIGVCGGCVLCFWPGIKRGEIVPSIQLGAVPWRLFEQPSM--------------PDFLFPEREVIPMAVKVDFPVLSAKLLERLHKRKYE-----VAYSQCIKVLIE-------ALIRLPS-------------GTC-EKGKCSPYCAIPLKDDLKVSSIPFSFELYVGLAGIWGWDKLKWDTFSQQCESGAVKLLRPGDCPLLRGSEGLWAYDITYRDIAPQYGGYLLLPEYGGFPVPSP-QPFRIIGPPSPVPAISYQSGEEPYDPHLTPIPYVPDRPLVVVPELISSSGTSQSISHDRESNNPQFGGELLVVGEVKKPAALSLRAKSGMTIMGFCKVQS----SLVPKSKVKKPLCTKDDQDKEAERSPEGGG-KQGALEQEKRIIGY------------------------------------------STSYAEYLIHLKVAAKYNSVSTMKKLPADPKIDSETLTCPLAPSIESLFSTHRPWYLSTPDVAGQDYLCSGDRLGGCLSEKCLSYSATPLPSDLFLL-NTSLNGLLFVAGLNE--GTNLEIEGADDAPFGCERLDRVKTHTAKRLRLHVLPCDALAIDRKSIGNLEVGVHTGDAQGVHIKLRALRTSRVYGIPIK-----MVKTLTALSHADGEPRILVEEYKDLIRGVLGNRLNCAHSTTFFLLYKDLRCTTLVSCTFLSLLTHLLFPREVGSTLFPLLCIGLLGSTILPLLMTLLYGSLLTGPDFPNEIGSQVRVWVLSRALFPWVNPILLGGKLGESDLPLLSPESAIEAYRAFVKKIWFFIESKVARAEEQALHLIKESLGWKASDIVLGDKTKIGELSFLGEEKTGIDEVMLAVEQKLYDA---------------------------DEPCEKSSQANFIYTSVGIYSHAIQRMTMLGDIIRIQGDSDQPFIQALGPAFHDMVQ--TTTPQSKDKFKPAKGD--EGRQHRKMQCGLYQLAVGIEATSTATTMFQSNEQFCDPAIFADYERGQHGGEYEVGQLCLPWFYGGHHGNPSHIEIKLFIIDDAPDDIAGEDTWDAPAEMYNDIDYKPGTILKYWTKESGIYIAIEQGILKGAATGESREKIFVTAKFHTPKGEWSYYFQYICGWPRFQKMLGLEEAYAGPKPDYPKWAPPARGYGTFYPGKRAESVLFSLKVQPIKTVNVWQSILLTYIFSIHFAGQVQSLRVPGKQKGLGTSKWFEDGWIPQCYCEW------VLDLLNIEICSKHENLATHMAEPKQKAEVELQTNPESAQADEIGEEALPIDSTQLSKTVKWHQLAIKTSYRKKGGRFSPPS-CYPHLNLTF--RRLEAILGSLRSSKKRVMCYFTFKSVTCQCRGTHFCPPPEVIQKFGPYEESIGGDTPAAIGQPMRWGELFGEGENQSLDQSLYDPYPPTTWHRHADKHLTVVAKVSLDGWSTHFHKELYEVVMREKILMRKLEFSEKGLPMESIDEYLMLSEIEPMLQRVPHLQQRWTDRFGVQPKTEYCIRVIDEFAIDLDDVAPMSAFEVSDH-VLYSNMSIVFSVVITGVVHDDTDQPSPKSDKQGVVPYVTPAEL--EKKIISEQLLQPLHLDPAVPPSRSPPLLIEPPPSPLAPHPPRPPPPPRPPPKPLPPPSPPPPRPLPPAPTPIPPPPGPRPGPPPAPRTTSLVKELIDEATPKKHRIVPADDDCEKDKFKEVIQKVEKMYQGFLDNMKKLDEILQGKAPFKGVLGLGRQLLHQKKEVSSPASSAIDDGVVGYLIAKKGHAFWRPAESEFEIRSHKKVIDHFILDMKDKDRAERVHVREVMMKEFPAITQKAMIPQARIDSLRIELTGSWLGRVQAGKSGDKCLEVYGVKGASGHTQVFFSVLNPDAPMLKLNKPEVALMAEYEQCFSAQDVDLKELTSTLPKDDWPFTTLALVPLAISRVRTLKSRSVATSTKAVSRSSPTTP-SKSTSGVWMLLPSRTSPRSRVCVSSGERPKLSSRKADIPPYGRSASVNDSHVVVTSFVILTLGIISLGRAGSLFYVAFLYAACSWTLALKDGKILTEIVAFLVYSYPAAVIMDILSVLVPFGFIYNLHFSILSIMRHPARDAPTS-CMSLGIFPDSTAIKYSYMSYTLSLQELKILIKVEGK-WWVLEDLADFHWCVLEPLYKIGLLGELL--------WRFLMMFPNDIVVRSLGITGVKADSTVSYILVLASGLVKLEVHKNALKMRTHIETLGHEDTGLHVNFFTGPDKPPSLSYGWLMDSLECPTTTSVPESMWDRTMSTELKEEMLMKLKSPSEKTIVSIYYTPKPKRQAEPTSLARTKDPPIMTRARMMVHIEQIQMSSAGQGKGIALSMQINESEKGHVEKIIDFDAIDSMDSVDGKETISLGIKVHAALLSAILLSQYEPQYAHGQPGMKASS-----PDLRCSSTPQPSPTSIDQALSGWQSQFAHPHSHPSQVSLSGHSSGSSTGTFRHAKDLRIYLDGLDVIGFGKVYGVSDPTGFIGCSSGGLGDPASFGSRSDLQGSNSSYYFGSDSPGLKSSRFPGGDSSTDVSSFEVSSRVGISDRSKKNTVEPTSQPF--LISFASPVTSKSAGPVQEGDGIAEARVNRVDQRDQERRRIEVTEEAVEAVARAEEDAIRRRAAMDFRPAVFTGMSDIQFGRLRAADRREEAGLYQPDAATPQQADAEPDEPERPLWVSDARSLHGASTFEQLGTGNCEQLLVLRQFCSLDERKLQLGLSECLGASGLEWTSLVFLGLVINGVRPIVHLPQPKADTSLNTLAPDEAEGVKKFSSSKRDLDPLREDVERESSYEADLDIESTGKWGGGKARSCCVGGEIPQELHTLLMSSWVFRDCEAVASKVHDLLPSKGAIIIVEEARSYEKEESKWHAGVLPELLLQFDPILQSQSKLQFRQNIIPLQLSPMSLSLGVVIVPMMMFTNGEIGYLSLSQQPVSTAKLEISSTDNHDLEAFM-------------------------------------------------MVSTSYARFVPFVLQEIKTVHSSTLAVPPDLSQSYSAVSLHGELFDWPRCRGPCDWVSKKGPCICYGAIPLKPRPLQIPQDILGKPYPASVVMSQLTAAFISVGVLGTLRQRVFLIPVPILHGGGLFLKVLAFYKIVSTRAAMMFFLAAIAKDIGSLARVTIYYPLPAEWEASIATMKRLGKKIIEAQSSMFKKISERLSTASLVSSIFRSSVLMEVVVYDQYRHSPLDLEQDIQSASHVGEGKSLTLKLRDQPKSACKSMEAPKFLIPAPTLALVLLVEERRHGTSFTGEDITHGFSLDSASCQSYVMSSFHLKIPISTSGGGPSSIALASVAVDISPGVGPVIEYDWQEGKINWSTKAIMNGIV-TFLSGEGLSRDSDFLSVTLKLCISMIGVPEKIKVTLQINLDLPSQAETAIDEEPEFRSYSAIS----PLATPPIVTSCGSLGDQYHFKSGVGPSS-ATL-FTASLIP-DPLQLSRQERRWERCQEPEIYWQRCHITLAGLPASKLLAGMSSTGESFGFQDKSSVIPQSQPQIISSDEMTATM-ICFAPGDTQPD------------CAEVKNS-DHDCRDSQMSRTTWRDSFSRLDKDLSMTVSSDGGGIKFN-SNEVVDSDRSKSSGVVHI----FFFEWFPDIIGDMEAETVGD-HPRFTDASLRLDGASLDPRYEKIDELEARLENEDGSGDATGSSTACVVDEHLCDAPSPCGLILGFFVLLIRLLRMLSSTEGQKSSASETFCKVINSLIFALQCVFEGLLVLLDILASSTASIGSSLLHSMLILEHMDG-SEDKPKREWIISVLAIPKTSIVGTGSIPYPPASFKIILVSGADAYPWDSTILLGTTLPPLGVSLQMSLTLSLLGLAFPIGGPPPSPTKGASGFRSEPAEQVFSPLEKVKKAASLFRDADPDVLTYGVKDSKSARLSHAGLLPLGEGKSMSFPSAHLDGKFASRELQKTSEDDGGEAKTAVCVQRPDNSEISQYVVCEVILKEVSLGCGEPKLPTLTGSGFGEEDDTLWLSERPTELGSLVAPPCPPSEGFGHPIHSEVCVGDLIDGLAARLRIRTPFWDTTAQTVVLKP-------------------------PSPPSRITDPEDSPRFVAEGEMRRLALLGKEISID-EGLVRLAP---RVDEKKEGSLLFRPAELHVKQMRMRMLEVNGKTPTVDLALIIKLYVPSSVRIRDWSERLHTLIVLRLLDDPGSSKK-TMDYSDDQLKLSHTLIRFPSICKSIPEDPISTTLDKVLKITELLIELAPVAIPLALVDEDLFNILLREPLSTSPRIRLGCPQCGGYSPGAETMKMIAAIVHHGRHTDFICDATSHLDDTFVRYDEGTRDKHEWGGAAALSSARCGRTKGPISGKSVSCAADCDTREKPSVKKPELCIRGAVGGERSIIPLKRVDIDVPLMCTAHLLSLIVQLSFMETTEGCMFKHDTSVEIEVDAALLSRSAACAILK-----------------------------------------------------------------------------------------------------------------------------------------------------------------------------SVSRSGSSSEKKPVRRVSGKRGQKPSIKKPELCIKGAVGPSMLGAAVMVVQSMQLKPLLMRPDALAVGARAPDFTETSTDVGDVVGIEVDVALLGPSKTYGTLRISSFSQLLARCAPLMAQSSTSLRDGRAQSAVAVSILAPDGGGQIDYEPRHVVQFMIVMALMTGQRLCQAQCVGFIREIRMVIYYKGEVYIWGKGGTWPIQELCGDSGRFYKEWTYIAAIADCVHQVGRRPTIDEHPTPAARGLLKKRGPIVVCKIYVGVFFGAQDALPT-------------------CSTLLYSRFEDIEQLLQAKLGGQSSSG-GGFSMSNEVDQSADEGKKSDVFPTSFWFAKSKPSVREDVFAYIVFEQKHQPKTGRLVFEYIDDETDSSA--PPPSRERLSYPQSPSRLEQHAGIGNMAHIHVD-RLSAHQKRDGRTFDVCQQQSVEGIYTLVSQGTSGGSLISGGLPVDPLVLVHDYEAIHIPFTLPVKPRRLGTILRVTWIPSTPSLLMLLHAKSLVSTATIAQFLEQQVLLFIQYGQL----------------TAQTIGGLYKTGLRSGSSAPSESPTGVSSFGYYRAASVRSSRPAAHQPKPTITPPLSVVQSSKISHTPLVDWSLECPRPEPIRKEGGEMELGLRVFVYARTSSKVRRATVTTVIAAMDQVRKMLSGRYMSLEVQLTGEFILVGRSRALQDS----------------RITPAVLALSEVRSSIPVESLSPQLDASDAHSYSLVHVKKAIISPPKGSPLSLPPTGSSQPAMQVRDKAKSVKQMGATLQDQLTSDLFKKKNKEAPRLDLQAKLAGTKDLGTFIGSQEKVSVGVVKVQDFFEREFVHKPMFQVDGFSVRSSQIMRCLSKTLDKPHINKLAEERQKSGEDVEVEAHSPVRTAGVPMSVDARSAWAVEGESNTSIEETSLATVVGKIKVIGEKVDPHLKLDHYDSALQITADFCSLKRAIKEEPIFG--NGVSDRGLDEHAVVVSMILGADAPTVPCASSQLRLTSLAFEASLVSTSYMLQAMTPTTIGRSPATINGPSMPPCLQDLLHGILHAVSLGKTEEAQGESGHVQQMTSPRNGPKEGKCSQVKSKVKGRQRRGIEHQHKSKLEWGVVPVEFDMLEIADELEGSMLQGLLSEMLQYAEDREACAEFLEDIVIVIVALVSAFSERDAYDAFRHSDKKIVTI-SETALTRFLGGSYTFEGMDLQDGTAVEIDSKLGDEKIPKVECKRPRRMMTCLHEEGHHHRDVDYRVGQTRVEIDEVDVVHTQLDVGSTRECDIVAAEQSA-PPAPKDLRSVPGGQSKADIFFELSRVRACGTLREAESVLTLGFPSDSRHGGGSQSYSSRRYIFKLIRTRDLGLTYQAPIEVMRPLQSVAFKQEWFSFASSP------DVEDISSVN--------------RRDLVYKEVDPVNSFVARSIDPKKSPIRRSQDAILKPTRHQVTAAHAVADRKDRRLRLHFSRPRSYLR-SSTVLLAVVNSEEARIRADLFLYYGLYYMMNIEQDKQEDYKDLIKAELPFASRVKHIFMILPATVAPLLSCLTKYLGVQRHFREDFDSLEPAADASSVLKARALPIEGIKSLILESQYASPVLTADAFKYVGKIADSRISYSHMVLTEWTPQGKDSSMQDKKFKGETAALKLEVRIQLFPYPFAIFTLFIVDIFPKREGDSRFQMQLVQFDACCYLSYQFKIFASTVSRLAAGSLASLAAAGYGAHGKKGMPLEWRADARWEKQGGIFPVDLVTSLKCPFQPAWSSGKSFRVTGCQDDIADRAYCERPNAAMLSISLLVTAIAPRDCKSDEKQAVALPSAEPNSRPRGYVFYPKSIYDQYIEKVAQAPVNANDSMDVEVEDWQGYARRPTKPSAARESMAPMVQKAYGS-HCRPGGIFRAIMPPLRYGKTHVVYERLMVVITSSSYSASLDGSIGGFKVFGPFSIQDKGSSVHPLGN-SSYEEHSKASTLEVREDQIDVSLLDWSLFLWGPACHVTARRNDSLELCDKKKYEIHIQLLEPELAWIVALFRLALPGDGSESLLGGERVMSLADVSQEGQLRGHQFKLRQGKIGVRGKKQKDGEKVQRRETDEVDLLDSPVRFSDAQSADGRLTDELKFREAVIFDDTGDIMAIPAQARIITLVGVDSLLRGCLQHLASASTGLKFDMLRFVEEDAGLVLIDCYRCLFMGGEIMSGLQVPKSTVIVDPESTPGPVGSFLPSTILYRLIVLKDMDKRVFEARSLGSSIPRSSVRAPVRSPSGHQRQKAQ-IAQYQEVQVLRKMQMSELLAASSHQDGQGGGTQPLARLMPRQISSNAHEPPPGGVFELPPPMHADQLQSGQQQKVIREQAPMHQAEIDPSEDVMASAQSDGVLASIKTSSHDTAMLKMVTIAKDLKLRIQMYRQAALLQLWARYLKDEVEQPELTYGAEVAQEAGIEDKHVSGYLSGEKMYKHPWYSFKKEKTISVIADLDQLLELEKWFSDTILERDLSCIYSRDVYYCKLFDSWIQRSLEWYGEASCLALTDKVRRIVSESDLRIRKDGRELHYHLMELDWTVREARLGERPPEGARQIDGQDGGLCASSLSSSDPIEASQWDEIKVAESLS-ADSALKPAHSVEHWVSKIKLDQLKGSDDRVFMMFKKFKDESIVQPREPLPTNES-LPPVRSRGPAGP--AGVVTRLQYEETSQSRMGASVMVVLQYSGELYSMSEASARIR-APQVRPAQYHLYGYADGIPYKSKFCACNAPPLAKSLQSKLFSFYRSSVITLSLGTLTSSSLVSFD-DQVVFTSGGHKIGASKVQDREDQAESTMGLPPGMPEETYSSCMGIRVKIFMAGIPYYCRVHLSLAKKFVHCVFVVAPGM-------NDATDSIPVREGTPKSRVGMALLFAGSKCAAFQKHFDYAADGTAAASGPCPLQQTSPTPLTVITAVAIKPISAQKPGNFDCVTISGASHVQKWTFIGLGPDFTALFIASQLDHFLPSHQIRGSEKRDPQSRWYGPGKQELCLFRESECFSTPQQSDLLEAQPAPKTFTLVELETFTKKQRKLKIRSFKEEAVHSHFESFQTISD-------------------------------------------------------------------------------------------------------------------------------------------------SAEFLKSQKCSADAIRSYVERRLYCRKLQRPLHDELEDTVTKRITATEKGRARELTMKFCTVFKMSHKFQHFTSYHFGEVAHGWIEMRIMGHATALTCLRRVYVASLIFFHSMIPARDLYVRRLVVYDWSRLYARQLALAIWEGVLSVESKSRIITELLGLSSRGEFFERYEGTESVTPARICFSTSHVELFIRYIARSKRKELKSLITLRLLIFLTMSPNSVKLTVSIRGIKLRSQEALVYRMVVVLERLVKEKSSKRSLPDSKREVKDEIPSLLHLEIRTKGAPLGPMKMRYTSTYTVHSVPRREDLGVYWHPAWFRVAILLDFMGAKFKGEEGKACGDDSIRSVDDDIDDFSAAIEKLALSSSSANSEFGGFDFSVVMQHSQQYYQDAIAGKYAGTSHGMQYALSTEAHKSQQIYQYIHCNNQSPSLEAIYDFGVQGYGGAGLDSSQVVNGYCPGSKREDELKHRTKEKATYHPMSLKQGPADDMLPCGVTHLAGWVTLLWQHVETLHRPRELIQILKLALPTVEHYPGFHGAQEPVTS-TAPVFISESRGLVGQGYLEPAPATSEGREIPSMRFSSSLFPEAQATSTTFIMSSSSPEGMSSKFQMKQCVVYHQAILAADKPYDNEFTGVAPSVAGFRRTFLSRLRGSGPPSERSGEAAFYTIVRSKTRMSDPLWLRLSHSKQPFFGLDIHILQPFRTELSEKLPQSVGEINLSSSLCEGLSYMTSLAGSTTSIIGDGFLVQETEFYVELKYFKEHAVVEELRSTTEIFQSLWCPLSGSLKPHPVAPHGGSLTSTHTMLPGQDTLPFQVDEEKDSADVSLYVYDLHDHCGIAKEPCEFDALDGTALTEEGTRGDFDKDTDARTSKDLSSATASASAAVTKKERANLGLHWRASQIIECKMGFKFPLQISYELKLASAWEKPPDFIVLTCFAHCVLCSCVSQAEIGFSGVSPSR-------------------------------------------------------------------AISQPYILAHEKKARCMSSISVWVLIVGLIFDERVTVIIQLTLTHGGYCRGKPLFLAGCKAPFFMLSRDSIALAKD-SER-N-LRFLKGDKSFEKYKLA--SL-YH--TMITFA-L--------------AAMSAAIGAVLGYARPQILVT-RKESAEEGHVERKFSMGEDKVALFQRLFEIAVIIRIGPPPLTRDGSSRMIRTRSPAQGPGDWALPRGFPPPGLEEAEDAGSSGGVPVAKSVEDMGFKITGAMEFFVRVEWISWPWRPDSEWVIRIMIMKLIANSGIKSDISQSLMVVKQSLKYVEQSHESRVTDTLPTLDATKVKAAPVSINGYTLQGKLEKQQKKWKLVESKRSAEFFYSLSPE-PTHARS--ALTYIVIPLRID-RVGEEYAARILFAPHTLKTDYLKRNTSSFELEYKCGAVYRMLDVRTSKMVDSRSFELNRDEAEEEAQMDKVDYGLTLEYLELGPYVGEMLRDGSHHIFFPDRPLPRESKIEFFSSSQSKNSSDFTQSLLSSSKSFQPPSGSSCGTDVRDHQQFYLDRFCIEPLN-MATKFFISLTIATAVRPIGLKPGLMGVSHYFVAGWAQLTIHDVDTPRGDVEAMTSQIVTKRDIVQRDKAEEKTLIIIFIISGDGQIAPSCADKEEITKDAAPKYSVPSFGPSCYPSAADTPEDYKYYVTVAKGFTTGGAFDEVIDTVQEEPSGHLSTSDVLASTKITIEHDRSGIPELREREKEKQMHSLVREAIKSPDSV--LNSDISETTASPSMELATMDKLQQEESLQLELAQCLKQNLHELQELIGQEKALESLMLTLYGINVDVKRVAEEVKLMAEPQAQEKDDKVAMLGVFAPCCSCDFSVLSKYQRLLLIVSIIIAPALTLNEAYVYPDAWPDAVAAQLREGVTSAGDLLKPSRAAVSHAARVHLFRHLFA-----------------------------------------------------------------------------------------------------------------------------------------------PREAVRTALSARTFLSPVPMRRSQQLKSPVGDLVRRFAPECEKLYLERLACIAELLQPFVGAVSHWAILADPTGSSGTRKLEEV------EVLSRPFAPFVSSYQLTLSSDVQSNKCSTLTGLEMSTLFPFFLVEICGCRLPKSIEVQSDFLVAKVVFSIFGIVSCAEEQPGSRKLRSEKTRLSISELGKPLLVTIDVADEHSGEICVPPRALCRAVETTITVTPFTAPSIALDYCPYDAQSASGPSTAVPATCAAKSTRDLDLLGLGVHGEFSHLFTFECWATEGCIVVTGQPTDLISQGVWVSSSKIPSFLLALREDSEIAFKDGILLKVSVRDVKNKIKMVPVCGSLVKTGDHTHKTSEMEQ-ESKRSELDDPGVTEKGETMPCPDVSMFDEDVECNDLLEMEGEPTDDCSSSGSSFDALESDESGYSSYQTTIASQCYQPTGSSENAEIDIDMPQFHGFDESEAQMFCLKRDDKQCDTSLSLMASVVSMLSLTLPYLTYPIIPPWEGVIYIQGVLVFCSGAGCAQPLDGAGFGPSNSPVGHKAQK---GREAIAEISIVTMPNEVHYQRTCITQGRRKIQCILDNSQVSQDV-LVGLIPPADPDPDDQMAYREEASEKAKKREAEQEDIDKEREREYFFEPGGGTKSSESPVDVPDKLRAAHHGSALISSFPVEGKSLTLELLDDQTRRDVESSSQFFRATALETHRALVSRSDAE-----G--DEKEVITKGPSRGVCEKDRMHLFKLFVKMPQQLVHPPLFMEIYLTASMLFGVITKTPHIIVRSTCFQPPTAELLASQLDRYKLDFAHVPFRYRNLGLKADKKTSLSRAKFTAFQMSYREEYDLYDFEVAIYSDYSYPSANLLHDALIDRIKAQEISEDGIKPVASSSTPRDCPLVSLSLKSFLWHSTSPKDKHEQQLWAVVVKDSPQISADEYAGHRTVPEKSDFKISRDYSGVRETEQLSLKQTVHQQPRSGDPLETDGMCDITGKLFGSKGPSTRWLADFQEEVYTVTGDLSGKDGYGKFIGFPICVERDLKGQAQTKAKAFGLIKYLGILLYGVTRGLDHITSWVDVKVKKSTWEESGFPEGKEASSPLPVFGGAAELGMVSYHVGNVDLQEWGGASFETTMFHVQSLKDRAVEAWSSLGMRSSESFVRAFLPIVAKAGPIIESERTVAGPVDIRSKMFKLQFCLVETPTGAETTHDMGLHAPTPVKTQPPFEGGHSYKCDFIFIFYDGAGMFGAYRFVQGSPTYAAVAPLPVDKGASALVSSQLGGVSSAGVGPVINVSWKKDNALGFAPPWPPGSAALHPSTDPQEVFGAGAYCVIPGAIRTVTAAVTASVGGKHPYSLTSSRALTRRQQLLVPPQALAGNLVLLVRSKSFSSPHFFTLKNSEVLKGIVRGERQSKELDGIDVSEYLGEKGQCPKASLNASMPDCAEKKWAQIKHPHYLPSFMEPQETALGIGDVRAWPTAGKLDQAVDLEPLKVEDNGKATEPLSERDTESKQLAVTPLISWEAMLSVLEDGTKNLGIC-DSI-LSLTISKLIEELGSIWVGLAEEKDFDTRSELFSLLGLLVETTFQEDVQLDERFSFLTVQERGPIPTHFAVERRPYAKKIGLLCAKDKYQLTTEKQTPVDKPSYRFESELPMRGYLLGEEMGYFSRRTVYLALTANFYAVKPKGHWELGVLYYRSVISDYREGVDEKFDLLRVISKVEQDEFLYVLLKDRTFVYLFPWILLVDLSAKLKPFLLADEDGESKFIVYEMLSYDQEKVQPLTVTKPGTPQRVRAAMVPSPKAGPRAGMGQHYIKDETLRTDTREVVSGGMEDERKEVSPDGKTHIAGESRSFSADETRCLTLGRTSAIPVTSVVDKEEGAAKEETHIQDDDKSEPLSDSILDPPT-YENSIDYTLWAGDLRGCFSEPPCMYETTTGVI-STVASSKIEEPKGQIPRIHLYFSMRLSLATLKQLRKLSLTISLELGRRS-FELRTKDSRIERPQEESRKRVMTEEYLRQVKKTFESSDTHESCSFSLRQMASLSDSKIATSSSATFDPGSTSDGLSLPHAHHYVLARDTRGLRTQELLSRKEKRVKKFGGIPKCSEFLLPFDLAPGS-SVSDDFFPDRFCIALNKSTFV-------------------------------------IMRMDPRIWYQIDTVTDEHPPVRRGLRAILEGVDAIESECKAGSVLSGASIVTYGPTGSEFNPTKPPSPASHGSQGSFIGAYPIGVPIEIGAPGSDGMSIVKQKSGSLTGSKIGSMPSSVVSSSYRGQMRTPSRKIDEKFLNEGVLIRKRLIHLIYFSLCTANLPHAQILPHPFPHEFLIARMFKPAEMMTPVGIKKDESRVHAWRKLEVNSAKLEAAHLADMDRTKPKVTT-VSKLQAKSLEIELGIAATTQRTKSAKQPTGK-EHKFLTKVLDLREVDLDEIDEQEDRK-VRDLTLGKVKNDF---------------DHGEALMSKLQKKRKQG--NMQ-KDELTQTQKRGKSTTELMLSIMAETAEQDGTDLQHESQLFKNMQRLFLKFGILPLDFFNS----ASKESEFVQQENRPGICPVQMTRKGMVQKIEGRCVLTGLMSAFWTDGRNAAQTRTGGEFQKEEVSYHRTSQWVEAGQVYDSPDGLALRMAVRQDKQASQDHPCVGLESPKLSKHEELIIRKKGSSSGEEPLQSFRSLTRGWLPSVSQAECKRCRKHVPV-WSAQVFA-SDIAVYSESDCESNMDYLGDHALAQRL-EKLLD-DKPEKLMSIVPVQDKTILDTTAEPDEAPEPMTSQVEDFSIEKEEFLTYLKASKRRDLREFRSTSRVSMCQIRWRQG-STASTKCTGVKADTDSAGYMVHSFP-GIPLYFIGEDSKPCGVGSSGPAKWEAIFAPTDFKDHLRIAGVEKSLPELAALGWSQTRKDHPYARPVMGIDCETKIRLVSLEELEDYHEDDNKDVRIMAHAALVDEYFFVTKTKILRELLSTEYDFVLKLQAVPFAEKFSSAKFMGDVVGKGGFLKSEVGVKEWQTKIIGPDLADDVKNFPKDSGEPVLARRLTYCFRQVGLLDEPRFRFSFVSPIWTRMYFYATTPMSGVVYSTSAADELVKSGDEFILLTIMFPEVKRDQTHAYSKYVGSLAVRGEGTLEDVEITSRGDFEDFDEKKEVFYHGRQQIITLPIRDYHDFRGVDLIRFKSDGVRLFGVHLKAEKLVKSQLKTESQVDLEARLLKEQEKAIEEEAFFKQGELSKAKLEKAQALQREKCLIRSTWAYDQELVCGGIPRLRFKETLKDSVVSISTMRLESRFGKSKIAISIKMGLSLSSIKEKYAEEEERSNRRRPAVTSSNVWAPVLRSLDPSSQTRKSTPARDTDRSRHRGHDQRPPQPFVVP-YPVNTISDQGKFLILVGRRTVTSATTSP-FRGHMLLPPISFVFFFGAAELLPPDIWWYVGAYYGAGHSVHVWRHDPIDLPALPSSPVVMVVQYWWTHKRSGDWDVFHEAGESHLKVDQLTKVLCVKKIIPAVVKAKSLGTAAAEMEYNLLKSIEPETGTRAQQYCICICERKQCAPDFPYSKDKDAKTGVTQLVCEEPEGKAFCVVTSCCKYDGPDCELPKYSYMYIWVAARMRQDT-CILYVSMPRGIQSSNYFGLGLQGADKFSRPTAQAVRYDLRCHHYQRFWVLCMECVGAPVTLSEFERPGGIFRSIIRRTAFTLCCLLNVKKPLEDDAGFRSHSLLENLLSHTATSEHKGFSEQLPVRHLPSRILPLFVDWQARWRFIPWIAIHETGAKAWLTKISQNWYQDRCFSSFLGPEASTLGLSLVTSLTLPHQSCASSPLIVKGPTSKALLLFHAKEGQQSGGVTKGETIHLMRPSLVLARLDHADAFLDTTASSVILRGKDLKVKEVLLPVEAAEKCYDLER----------------------------------------------------------------------------------------------------------------------------------------------------------YVCLPARDFDPVDLRGLGLVIPDFRELLLTQLVRVSRHSLQSGLLSGRPLSPKDLSTLQFLIHITLCMHLQTWQVPRDVLHSQRPIVRMPISSVMFPGDMGCDK--CESHSMVAKKDKNVDFLSETSDDKLVKSKPRKKKPPGSVKIHHTVASEFALDSWRPCKRTQVTLSTGAVFAKKSEEA-TMKSRRLDISSRQGSYKSQLTMSQSPNSAARKETEVLATQFLLQYSLRLLRSFATERCLSDQLRESS-GLDILEDTRLADPVFCRHRDIMDLIDYIIERVAPSWDDSRGSDASDKSIGGPRFQLAVKKGVVSRMAKAKQHQSGGWES-SDDESGDDYKGRGR-RNDDERQLRDNGPTQISVTWSGGQSIHLFFCLSDRCPPTIKEGRDSSGSERQIGSLLISQRMAPSHGQLDPVLEKFWQVTYPSGSEGKIAELLFEVLIPEPRAFQMVPIFHAPLEERLELWDIALREQCFMTRHSLKN-KPTDNSSRQCERKLEFSDQERSSTFKSTRETYYLSLAIPYSYSIYCGTKSEDSLQAVLAGEHLLCIRHFDPRCRVDRDPPGSFLSPE-PQQILGSSQCSKATHLVTCSTSSELRRPDSYVFRGVVDEVRVGRILLHGQRVYPRPRVLTSGMLSVVLQLVALIASDPIKSIAGE-FLRATYVTCT-QESDASSGSMSFPTKHYAPIKYKPTFKSYESTSSKRRVESP--VKLEARENLMDDAFLGEEGAASTFHWRRSECATHPDTYCSGSAESTTGCKGGHGSSSSDPFVELPTTEVNAEDRQSDELHSIQIKTESLKRIGTPMIGSLSIIVLDEKIPLTTLREKMLLVGEPDLLQVRTMVEGAYTLHDEVTLLERGHMAIVPEMFERREEAAPDGDSQLVSTVKTNLQVMLQTEFFRKREHFSKTPT-MLKFWLFLVRRYIDKSPIKSVSPCHGGSKSVLEGFLRVGYVALEVIHLIREEGHWKTAAVILFDKGTGVAEYLVPRLKTESPLLCGKVAFRTIDAISAHSSGSLSHHHTTSGTRWHSMKSASHWEKAFSPIKHVLTVTRTVDVGGRKELEIGLAIKKGHLVCDINCEPSRAYDVV----------------------------------------------------------------SFVGRITHQLLKKTEAYCYAVKDLTRLKYEQKKVLPAEEQQQVAEEKYESQ-RGSYWLEIYFTHEMICVRTDHCQVV---FWKFYRDSDTKDWEISKVLCSYRSSVIEEEDSLDSTIIMSSST-H----EHANNHGQERAVLLVRSIRIRRKQDVQELQSLLEIYSGEELKKLIEREMLLELLKCAEGRDVLREAAVVREKALKQFAIEKEVQDLIVMEQKISMEESQKLVIGEIKSRKAFEQKEKNLQEKNLNKIEGKITSLEERQQNREYSSKIGDLAEEYVVQTADNGVSDKSLRLIGRYYTIGPYLYLILGDKAGMAQDGEIVSIEPEFLERH-KSTQVSRSILPNTE-SVIRFESFHAE-QLAEPWGRVSKKEIGSLETMRVEKGSVAKIEVGFDEAKVRDPTSA-HADTLESSYTRGPIQYITRAQPVTQLIPYATGASTSYL--FGCLSTVGRFFGMIFKASTCFSFSLSRLSLGFLYLNKKGATPVRSSAPGLAPVIMFFNDGWMVVILPITFAKTVIVVIERQSLHHMGSVEIEIVIDSIDRLASLIHRDFKPIGTSVIDAVGVVNALADARGMEFSYIGTWEGGNLHENIEGRAPCFPMS-HGGKSEPKRGSSTALDSKRHNKDSPIKHQDMFKSSQVGIVEVTKPPPK-PPDV--RLLLQRKFQRSQAKHLLAAPQESCYTTDGVETRKWQSLTNQCFEIWYQLQVELDKEGIDEWREDRDLAVQAELMRMQFRQFTLLDVEPLDGRSEGEKVTEARLIDVRATMEDCFKDGESPPEIDTKMTYPFKGYVDLSDKRAEVCTNKEQDGSLEHDGNKCDADPADVLD-TESSVMDSSFPY-RDVSDVNNLLAPDIT---HSDTDKLLSTGKAQSVQEVIYVHSELMEAPDRGSLSSKEEFVVSTLMDASEVVLREEDESEKDECGSHPFVERIQQQAALP-Q-PLSMPLWV-ESPITFRYPEQFPTFEYRPPGRSTSPF---QQISASGASEIPASSELRIAKTPKDQSAPPVERGDWDLLT--GIGGPSLTWTRWCV-QVLGESLFPDESAISDFPKIEQAAIGKLTEFVFHLDLSDLLFSKVSGRCGLPCAHAATALESEVDFGLVHFALQALETRASETISLLQSAIAQLPKLPSSGLKARFDPKKEAPSAEGYGLSDICFLEMLVVATKLDRAYLDQLISEARTSLAIGHTATAGADLSVAKSLQIRSSSGSPVLTSNGIACHEVSERDEMGTGQFLGAFLIGHEGAFLPEELLHALPPMPRKKTSTPSRKESMVKKVKAIRALERQIMKRYVSVKGGDWSAATYEPQTETHMSDSLAHSAITPMGITLVVFALSLIKMEKAPATQRIAKCKLLPAFDVVMFEQTITDYTHEPPFDDQ-AEFTGVHFGSLEWSQTRKGFAFRSASSWYYHPAETSRMEPCSHTSVKTVAESLGPWTVYTIARFLLLIPSESSLLLSDLVRPLLHVRVYRGLFPSESGAPLFFSVLLVTGAPTVERLGTAMRSPSGLRTTSSEDMHRGIMSHIHSCFVLVKDRQAKLVSNQIPGASAHDGERKFQARDKQMIKRDQVRSPETCRMSIIVNRSDEDLESTTSV--SKLVDKTLQFARPESLLR-I--------------------------TARPFIRVGRLDDAIPYLHIILIDSHTTPLYDGERGEIGESTRRTPPLPTLFYAYERAAQKRKPLKTSFQGADPFFEWGAKDSV--PYETLVTSPFREIPSKDTAKIMKFWTFHDIRDDIDQVTELLHSYRILAVWCPSEIDGQSHGHPEKEVLAMTEETKKFAAPKSHGPFLLSKEVESQSGNI-RFAIQLIEKYTTREHPLITVIYLAVSYSKVDQSRSESYIPTSGGDESSQASRVGVLDPPPDLWVKLALQEQLWFGAGPRSSFEAKGLGRDSCGESMNGMPRLVVWAQGTSHEPYQGFRVEARDSCDGTLHIWEERLEAPRSDLVPVTGARRHRELVHDAERQKVLMHSLGTWLTTSASADGEPGTGECYPYKSCASSDESSTGGHLDAGFEACIQFDCHSPKLGDVCGVCGSSCDHEQVYPRSDRICDCQCDTEGSLLSLVMLSRIESGRTPIAKDSPKDERGSAARGSYSHKDSQRGEIVGQPVDIDQYETTSATPWETDMGPQSEGKDQYERSKTETSWPHFAAASSYDKSLPHEKHITMSHLYDETLFWIRLILHSGLKQKFLRRRPPSYIPEVIQSRWSVYRRDERPRARVGGLPLAIPFVDQRVILAWSPLFLGLTRALGASIRIKLIYAPVESEEFAIAGLDEEYRGVTEKFSVMYYLILVLSLILSLPSPFPALIIGTFIASQVPCIFLTVYWQWECGYQTALYIGFRLWDAADGLSVALAFHVSFMQLQYRADAKPPMAVTLVDTLSQRMLLLVFPYRPKKVQVPGIFKKPVGRPMDWVGQPPLLPDITMQLILALISLQAVPASTKLSSIPMFALPLSTDGDKKSYAAAITPSTYHGPSEMLGGIGLQADQWGSGESFHSDTDSGGTSSQRVLFPRVPSKPPFHGKIVIAPVGKGVAVRAGDCDGKVKKSASESASDDIFHATHSTPYNEAAVLVGIQTPCISRQLSVDGAPCGSAITKDISLRFSSVYDGINNIIRGKVDLGGTTVIYLQKETITQLISEHRQRLIGYPLKPIVKKELRKQRRRENLYLPIVGCGAYVAVRRHSVCFIFVPTDQELRLLLQAEGDQCHIRCCWGNQ-ILFT--VACLLWEEYISCQVEELVGFGIVSPCRFLDEYLQEKSEHVLPLPKPSDTCDAVEIKLSAVGAQNESAEVGDSELQSPEGHRPYSDHHQDRFWRVGICLPSDLKKKSIEMLSKLELFYTADLVRLHLAIEGVLAQAHYKLKGSQHTAGDDGVYDMYRFNQPTMKQLLKAEESNPLIGGKRAIEMVCEGLETVKKQLQES-ISVSSGVRCQPMYILDLKLQSRDAVIKRHSKDVGRTFMKDLYGRYAFADNQVLKVRKSFIAFNDPL------------------------PLD-EEPYKSRNKSAQPGLAYASTVPRSPQQGDLMIDSSELKGQALEYDGHTRSIKPISRTLKGYAHPQVLAFIAHKYWASISGRLSLIVGSFVKRLALSTVVFLDALKRHADTITSMSIDS-GTHSLLEQNKKEEDSGVVVRTVQYNSPQKGRELCATSLGLCRYFTCGSASSAFFGGYYNSPAQVEPFYSHACKRCRKCPSLFVMGTANTTLRLDTNSSDHAEFLSRSDSFVSEGYSRFSPVAIVITPLAVFWSCLEAEVIVCYCWLVMEIHLELYMFILRDTWPMYRLRPGRGLIAGHDVPYD-SPR-KLEKTYHRSGEAARIKKRASVLQRLPQIIAVAVSSFRPLFPCVSCYAQRIVKTSPVFTRLYISCFTEEVETTGWKGTVLSEINEGSESLFVCAMKLVNVDSSCPKSTFQASLFV----------------------------------------------------------------MKFRLLQYDHGILQLAVRALIHEYANMGGVKKFKTRVEEEDGIQSRAFSPSKFGSCRESDILEDF-TVAESLPTDESPHEIKWISFELATPAGPVSQQQSLHAKFAPKKTPRMAGVACGLGDIKIKSAWEPSNRRSLNSPSKKLQKKERESLTWEVFLCVAIIESSCDLGFTKGPQSSSLYSTFTPIAGHFLSDVSHLTFEVGVDQNSCLPPAETTQEYSTTVIVMLIVPSILKRTHDSKGAWRVKKVALGLLAFLEAAYPLSKFIMEDSTGAGQLEEKVNVFKLKDPCGLPEDKHQTADTGTFYDAGVEVKWPQHLRIQQDGFDLAIPVPGLHYSAWKSDDSSPWELVADTMKSQYLVLLPLHIKSREIIQMCPVDHGGECEAELGVLDTRVPLSFLYFVDIHDAEHKFFLIMEHLKTRSPGLWGLSFSAVPPCTSVTLEAATTDGPEPQQREHQLWSVVELAVVSLATIAFVARMLERIDRWVSRSEFSRWPVLLDFQSPSSAARSAFFAQP--QTQHH-LQVQQPIQSVSSFTLSQWILALQQQPRDTLILIVTFLDGIFESVSRTYRMGPWVVDEWLVGSKCSRISAYDLKLKFLSIELRQFRYLRIVWKSRGGDTEASSTFVYLKDSPHDLIIKRPLLLIRVEGGGVVSFEAGWHGVPGLVWVQGGGLVGAVAISSTDHATLHGVSTVGGLLVCVSTAHDTLVCAHGQRFHLSKSGVFVRRKKLVLDKALQLAARPSRFSATSIKLKVKQQKMESELKRTITPPRESVSESYLADGQSISDLAQWEILRVRHWEKTSRAMSGRFVGTHGQLKTPGTVEWAIAVGGLCRPKLPLARSMSLESGIDYECRGLGHSDWVVFYLNFSPGTGFHLWVAVRFILGSRAFALIALAGVITGIGSGSYWVGLKDCCKD------------------------------------------------------YLGTRQYRRITSPNEVKGAVPG-------RVKLKLSPIEIPKSLGTSRSVVSLPWSQVKLESA---RHFIDELEVDQGDLTYGFSKGKFP----Q--LRASSTSGALTKGSEVEMEKLGETSTQSGRLFGVPDK--------------------KTAKLETGLYVFSCIK--------------------------------------------------------------WGSTTLVPEK-TDKISDPSSELSEIGSASSSHTDNCSRP-TRRERRSGKPSKGIVTRAKQLRSPDYSRIQNGNQKMVSPLSRPSTKHSAAELPPFDKKEFMHVSSSYQTWDWTLPETNSQILLVVSQQAQPPAMLYPGVHHGWHECGIKSFSEYMPAGESDVLASKAKVDAGSVPGGSATGTRQVPCFELGRRFGAPYPPAYGVKPKCIFSIHDHEDGESAMEVMVEGPKSRHAEHSLELSHQTEAVGELLHDVDLEG--QQIRKVEKKGTLDKRFIKRSKEQVGKIRVKRMGGIHLMRSLYGDFTNESSLNNRLEDKCDETLETQKTCSSSFSSSPDESFVQESMHEYLLWSLFFILIEYPVRKEVLPQDGLEEIILEGQEINGCSQ-QVVIEQSSGLHGVER-SSKDAVSQTRSPRKVKCSLSLLDGALLALCASELEEHFQYQMGREVRAFSQISQRLNAVAQASYRIKFGVVLNKAEGELIRLRYEAQYYTSISIGQGLRQYLLDLDVETSRLRKES------PPYAPPPQYSSLYGPQAQVHKEHVYTAKPARKKSDESGPATDSTILGKIGLGANKCKLMELKREKALGDQPFDRWDPLLAGSSFPGSGDRCFHWKQLQSRST-EAPCSEYIFYDEGQACGPPFGPMLLCYLAQAFVTFVADAPADADCCADAFGLSLFLLMGGSIQPYKKIPAYGTLRVNFTVKNMVLPDPEPSLQKTLLYTKKTSKLERGAKTAKSSGWTKGSTTKFASATVDRATDAALGIASFARLRRAMTAIERRDIRIMSSSPSSESASSDAHVDFPSYYSAAPRRERQHAPLVSTTSDREWMISDDEWWGRLRTYLGGDDIILPLTKRILFSKIEEIHEE-DADVNFRCDDRLSIPHQPPKFFEAILRVKIWLQTVGSIFTGDAIQSPDILSRKKDEASFKEEGAINLTSVMVKLAEAFKAVFVTIRTRHDTARMSSSVDACYTGIITKSGMVTDPPSVGPRRGGRGTWKQRAKAGSPDKMSLAPDTVEKAAIE-SDDLE-TPIIGDIQGVTASVLLIISDVNQFLKIMAAIMDDVELG----------------------------------IGSCEWKEQGVVLVKLESEIRVRVMQLNATAMLAYYLADIFHLQPLTEGRRFGTAGMFSDGDING-SENDDYARQMALQEGKLFKIKSGTLPWSMRHFPS-FTRAKDNNSMFWSVFAI-ESYEEAIESRDFTDKQLALSDLVAQKSRGPRSGV-QSSGS-GMARSSMSESR-FWLGRFG-------AASEIKLKDAKQSCQARYRYLCVQDPPVLISLIYKLTRLMVARLQDISLASQALRWSSSDCVVIPFGMLGVFSVAFYDPLFIELVLSGEAYSSQAFWTYAWLLLDVYRAYWIPYPC--------------------------------------RNPSAFPQHIAASWKSSKPKKKIQTIGYDAHNFLQSSRESLHTMDLEPDIFDIQSYYKSFLGEAIMDPADYVVSIHLLRR-----------------------------------------------------------------------------------------------------------------------------------------------MPAERVEPAEHQLVAGKLMMSLIEQVHLKPDFRGKHTKADSVDGALAMVAKFQARLAPSFRSSEPRLDHHDWRSLSLGDGSWNFSLFSEQPSGPHQ---YTDKNQPGPEKLKHD-NFKRKLIKKLESTSDRLPSYSPAGTDVTFKEDHLDKTIFISPLFRELERSLRDASLRNVGAIPVIVSEFVKIKYGSTNCHVTPSAISLL--CETPGEITDDLHSNFALTLFHFVKSLALGYPVVYSPVVGRRTMTPRWHS-AVRQDIQRKVGDQVDKEM-LQDSKDLKSLRMCSRQKLLTKVEISIMIAWVKVLLCRDFSYTFFDSKLIEQRYVIALTKKAYRMTALIPEYALKTFHGYYTSRSSRPTMDVVAATLPSAKSMEYSLTTPAVQLGHQHILPIKKAVALVLKRSRASMRALSTTRALSGDDLDQELPGVAKGRPGDRVHKDWDIWEATGLTGVGMLAQDLASSKLWLFSD-AQAVLDQKALPEGVKHVIKREEDDDSSKIPQGSN--ESFQEDSGELTRMGALSGVKCSYMPYAELVHDLDKKTTMKISELGLIGLLETEAGISASKMSPVATPSDSSFRLTDLPCNAMVAPFLDEMMAVII--------------------------WGHLSWKYRVVSTIKHSPDYHYVSGLPSIDLEHTVRGAKYSWLD-------------------MDLEPPKEHSEIQYSSESSSMVFISEAPDGLGSEEGHSVDD-TEDEKSQASVQIQAQSVLAAKDVSLSIVLRTSGSMSDATQN--KSESDVAL-RGSSITEVISSFMNASIGTVTLTESNAVSPE-VPDIGQ-CSANEEDGVYDFDQPSLIL--ATTSKQQEPTKKLLS-KRAKVSGKIPGSTTKEGERGVSLMHSATD-FTVQGGESPNWEQIKGDQGSATPST-QAVAHPLWPWTSADSLSTASVLVGDKMHLQPHVPKKVPRKDKRESHWQVAAAIAAQAAEVGSIVSARATLKTSIDSAYRQGGGGHSKSLDNTSSGDD-QRRKVDKTLANEPVEPAGGRGSVQEEEHGVIVKCDEHKA-SA-LEIEQTEIKRVVKSFGGKKSKQTEHDISLMYGPSTSTKPLEGTERTESKSHSFSFAASQRKSLSSIDVLCIYRYEGLSGVSADSAVSSRDSQKELYIGSAAPPTSEHELKCKASEVEDSDVTFQSKRSFSSSAKILFEFHRYPECCMHLVLAATITDTTHWFKLASPELAPSN-GGLLELSQL---EEFKTQFLKKQARKEAYGLMSIDKVPSPAQAFPGLSPFDLCED-FTPRRYGHHGVDGDTAKQAVAAVPIVEKERDHLIKPLYCMTQTEDVPFEKPLLIIDQPKTYIAIALKRTPTHLYSIVFHEASGITCIAGEMGQSDRGEWAKLTVGAEILYTYVVKEKIELAFKEKYLLLYKKDIDLADVDAWDAARPEQGASLELGFDTEFIVSKRGTDGAGEVIFRHYSFTLVSYSFVVVCLGFILAFAAGRACVLFHGWLMSILSKIPSRYQEAISSASK--------------------KFAIVSAYSRIRTKCGCKSAGNQEKLAFIVGSIAGVKMDIQFTSSGRFQKGPVFSDS----------------------------------------LADTISTKCLYEATRLLEAAPLYDLELMIVLVDPASLSFEELIAGDVVLLSIVAPISLKDAVSREEYQEVAVVKKLGTASDALASIKMVWMMVLRSPLAATVKFVVTVDLRSYVFQGALDQSFGSHMQKSMLEVYGATMICLILSLESAYPAARIVEYAEAMGGKRPFSDERDPVRHKEELPRCADTRGVGLRPPDFSWKRPDSEELEEEEYYGVHRNKGQTDGRRWVRLGWD------------------TI-SPCLHTNLLRSTQL-QERKAWHHLRSMTKMKDHFNTRPHRSTSRMRLSSLGQELCKLLVVSPVDVALKVPTQWSNIVLTTKLLVASPFQQLPYLFAQGVDAFIGGLFSGMIFEIELGERGHKKDPACYGGFISPVPCMSGFLFGVDIRRLIVALCRVGEKNPFQFVRALQFDSMLKGEMAEDTLCSSDSRRPHPRGFRLALIVREAWDVLRVGGCILHSDNRARYRVMLKAQKSSGHWAGPALSPFLRDQHYTVITISPFRQTGKADDLTHTERIESQSYTVRGRIITLQFVESFDKLVYCVGKHALIHVSRKFMSVFCTTKPEAGDAQVVCTEKYLLAYL----------------SHLVQWPGIYGDGGWNHLAVFYVYIEVDLCGSWIPILGFSVVHFGMIMAGHFPIVGSSCLSEGVCSSLGLSSCDCAIESASLSFIFGLGQLIVATLVLWEMARELILKQMTHFIVGISASPRRGMYLGWLVVSLLLAKASMRSLDEVGSMGSSAAKYFEDEQMGIVGHASVESELRDRVVGPPLQISYDRLNTQTSCGSLMGTFPFDEIILSRINERHTLSDRTLAKHSAACKSQMIDADEVQMEAATIRLGKRLGEVDTSHDGHSPCKPSEHEFKSAIAPKPSMSLSSYRLLDQILKEYDVASEFYLALSSDLEGISDVLKEQTSCSPFASKESRRLEALQCEPIAVLE-PQHSFSH-SQCLVLSL-HKESLTVMTAMLGYAA-PSLFTFIEIMCARFYNEEVEDEENGGVWPEASILEEPWEWYSSSFTIPFRCPSDEKGKRQE-RKEIRALS-KSDESEGFRVEMNVAKEEARLRKRAEQRLSHSSSASKTCDIIVEAPQSALLAGLVPQYELVLWMFCVLPRSHQLLRSASLVRHHGGKAHQKAQFQRLKTSLLREATQRLSARLRPSDDLSKCRYLIREGLGLMSVLRRYHRAAEISSKAGDRDSTCTADGIVNMALVASCAVTWRLKFSALTKETEVVHDLDHPLSTTSYTEAGVTSPPITTQEQPGVAPGVAKQAYCTIMQSWSEKEKRFRRRGKDADEPSGTCMALVKEIDIVRFLCVPLLPAALLRSADIAAAKLKTIQLVVALLRSALLIMQMKDLTSVPCSGSCPTA----THPFSTDFRIALSLIIIGAYSLMDPSTVPRAGTRIHGAAKIKVAAWLLFGLAVSYDEIPEGKGMEGSQEGGCGSAAMFFFAIVYLDVAVEISLRIPYYKLDFKREKTLSIIELVAVHLKVSK---------------------------------------------------------------------------------------------------------------------------------------------------------------------------------------------------------------------------------------------------------------------------------------------------------------------------------------------------------------------------------------------------------------------------------------------------------------------------------------------------------------------------GDTRDDIKVDDKIDDFTPSSQAKIWAPRTEYRKFPKPPQLSVLMGTSLDFLQPLLQGSSAELNPSSLAEFPVMGSDCSMCVWACYKLEQHTKGPDSLRYVSRVEVTGKIQDIDIDALDLKFDAYTYDASRIADSKVAMYIGSHLKLRLITSYHSDFFASFEFYYLYFYYDSSWAYADFTILPSLGGGDGNRVSSKMSGLVDLIRRVTYSTVSKVLYDSAKIGCDVNVDGISLSGGSDTDSVLPSGLLSPGGLVLVRYPSRRLSGF-------------------------------------------------------------------------------------AKGSLLFREGTTLLAEAVFCGGSMEISIMEKTGELYAECVAGTMRFFDEATREEFVGGKVGFTSPVQDFFQYKSSDAFPPD-SVLIEECLISILILLSSMVLIVRGLILV-EYKKCARFE-NG-LSQHKHIGCKSSSGKLESAAVPLLTVSPETGVFAPVVGKFPLLTSVSIYKIFSYGEILSYGTSSSDPPRIDK-KKTGRARIMGVFGAMQVEVGPEVVCSYAGASAGRCGQDGDDVAFKGASTPAYQAFWWPLFSGLLKDNILIYTFYWGFGFLKRQERTYCPYDGVTTGSPRLLKAVLSSSFDEECRLVDGPQSQSELGDKVAMLQVDRPCVETIFEREGSE-EAMKRMLDIRVEQVEKEDKLNEDSIEDKEGVELMERVPRNDPKSVTVQSYAGYPEYLSSVVQLSRQASKVERTSSHDSLLRERQLDLSRQSAFDSTEVAQRQKTILKSGAPERVSTDGVTIYGDTQSFLQVGVNEDLALATAVNRELDASHLFYVDFTESRADLYADSIGTECISLKLTECSQYSVAISVEGSLLWCEDHSTLPLSCEVFPSTPLKCSQYAFAQCTSHEDKSKEYRDSAIEEEFPSLDVESHLKSPPTSGMMSAIALRGRRQSKLESSENSSHVFVPFGVLGSISPSLADLSHVKQSLPTNLRSESLASAREHHHHETETAAMRHRFRALDRMSTRLDVMGEEVVSGALMIFHFGHLDLSKHFTRVQVDKLLAKLKSMLTFLVYFNQGPRNQSQLHREKQNQFLPDVSEGKGYNASNQIGAMFPPLQSMIYLPDSGMGQWRLKAIENLLCCFITHLEGPLSNSPAKLFLLDDMELGETSTGGAKKAQARKSSKLMISIEIELLL---------SSSARQQ-ASERARADL------FECREGRKCRLRCGCASIARLTSPRKKGQEVAAAATCVAQGKLKVRARFVQTGLPNIMSRRPAWSDVISKHASNSSSVDCQVGPKRGPTAYQESGRRHDGDPYSSFKCKSAE-M-SLKGKRIASGLAGGLNLGLDSFFLSELKVSLVPMLIETVKSETDQYLSKGLLLAQEVGRSEKLLIAASTLDQKAGFKDPDSFSGRLVVDEPVQIFAGSEFPGSSRGTCSGPLSSCKKYAEGEEDSFDVVKRKLDREGFSQTDSSADSAELGESREIKSPRASGKLKSVKDRATNSHQQDVEA--EQINGSECLDAAQESVTVPQVETVID--LKPDLKTCSLRLIREVRWELQKARSEWAKFEDEDSYKQTAFHQVLTWTYNYEQGGFIPEEYYSQMIEVYQIAPRPIAGKSFSGKDFPETAAWVDRNSGKKLMSQQRRKKQSFLHWDLIKRMGSGYPGLQESIQRDVHSLTCT-GGQPSLGLGSFGVRPRTGSRGMSRGSSSPHTIE-PQEVPFAQPAQQSQSALQRQAMSPLVSLPTHKQRGVRQPPAHKGQPLGEMQPPPHQLAQM-QAIASQPIMQHSDDVTTDPVKPPVSSPGQPSPPLLYQESAPHQS-
>OUT.Arabidopsis
-QHKLDDLNSSGARMPFGIIPSWVEAGGGGSDFIFMSEVYITEFLSFWLKAGCRIAVRSEFPYYVAAAIQRRRGRVKDVEKSSIKQNISV-PK--RQAPTTSSAELASKV----LKMFMMHYYAAFITLLPLTTTALRFSVTLYVFAGDPLFFSQLLGTVLINAIAGEFNVLLHIIYGKDCIKLEG--IFYSSCPYVYLTIARTSGPSGPTVAVRGTVPGGLAKTSAHDGSTDPCVCGALRLSVKTESLSHVVIFRDNLVQDGKLSAAMGYQTYSAALDVQEVGLAPIGFKLPGDRKWYPRSRYVDTTPLNSSGAHGGFPSLKKVVDDKKVSILSTEVLPAEAFKDGQLESVGSYVQDGTFAKAAVYLASEAGWEKDLGVHFLEDDKKFHPDKGIAPYAGVGSDRPVNAWLTSMDTQSGSRIDFLIREDSTRVLHTIVCLSPQLGYAPIPWWLSYMIYLCSVKIVHAVLVTAIIRRLQAVRSELTLWLPMRDIYVELGRIESRPKVNKVDVMEGELDIVWSLEVAALPVSTESMVYFFDTSQVQTMAAALATKLELVYSALLIEKFILYPIPLGADALERLHSAQVRPFPRTSGDFRHVDIAGLYRRYGSLFLSAADAQLTMETLLVSVRGRGHESVLIYEYGLLFFIDWGASELFELYVTSGVMIRAMKIIFLILTLVMMKGMFVPFLSIAKMT-VTESSE-VSDMISGFNERGSGSFTPSL--GQGLALPPLLDDPWSSKV-ASTSTLQGETRSLGQRLTRQNLSE-EY---EED-EESQGSTGLFAIYYDFGVPVIPIGLCGVCLLFFWPGIRRGELVPSLQFAVTPWRLFEQPGMFPKE-VQSGSSFVPKEVLFPEREVVPMAVRSDFPVLSAKALDRLHKRKYEGLSFKIVHVQCIKVLIEGIVKLASSFIHLTASLFESFAAKRAIVGSFLQDSKCRAYCGLPLQTDLKVSSIPFPTGLYSGLGNVWGWDRLKWDAFSEECQSGSVKLTRPGDCPLLRGSEGIWGFDITYRNLTPQHGGYQVLPEYGGYPA-QSMQPYALVGPPNAPQSIPY-S-EQPFDTHA-HLVFIPDSPLV-GSDLSTGASHED-----------------VNV-WRK-PGALALIARAGTILLAGVAVASVLSETVTPKSKVKKPLCTKDDQDKEAER-PEGAAFR-EASEQERQLLGYMGLIA-INCEAKELQSSYFSYMVESHELTVKKKVPAVCAKQASTSYSHYLIHLRSSARHIEVNKFRKL--DPSL--DSLIF-PPPSIESLFS--KPWYLSPPDVSGRDYLCRGDRLGLCKRDKCLAYTAHPLPSNLHLIISSSL--LPS-ARLSRDGDAELPIEGVDDAPFGCERLESVKTRTAKRFRLHVLPCDALAVDRKAIGYIEVGIHTGDAQGVHIKLRALRGRRMYGIPIRKGLVSMGKSLTGLSHAEGEPRVLVEEYRELIRGVLRGSLRLPHSSS-LPLIKDLNCSSVLPCAYLALLTQILFPKEVGFTLSPLMCIGLLGSTILPLLMKLLYGSLITKPDFPAEIGSRIRVWVLSKALFPSQGSLLLGGKLGESDFPLLSPDSGIGAYRLLAKKMWFFIEAKVTRSGEQALHLSKESLGWKASDIIIGDKTKIGELSFLRDEKTGIDEILLSVESDLNDATY-PYDVSLLSAAKIRSQFTGPWLTALDKPWEKTSQSKFLYTVSGIYS-GLPRMTMLGDIIKMQGDSDQPFYQTLGPAFPDSIHPVEKSAASQPNTR-GS----EDRQHRKMNCGLYQLTVSLEG-SS-TSL-T-AEESC--VVFYLYEREQHGGEYELGQFCLPWFYGGHHGHPFHVEVKLFIIDDAPDDIAGEESWDATAEMYSDIDYRPGTILKYWDKDASVYIAIEQGILKGKPE-EVKERIFTTAQIHTPKGQWSYYFHYICGWPRFQKMLGLEQAYAGPKPDYPKWTAPARGYGTFYPGKKVESIQFSLSVPPIKTAMTWGNFLMTYIFNIHFAGKIKSLHTPGWWKGLGKGKWFEDGWIPRCYCEWRFIGGKVLNLLSTEITSNHEAFATHTAEPKQKGIVVLI-----AQS-EMEEDL--VDEGTIEKKN-WHQLAIKTSFKKRENRYLPPP-I--HPNPVIAPGPSEVILGSLRAS-KELLCYFKTAPIVCQCRGSHYCPPPQVIQKFGPYQETIGGDSPAAIGQPMRWGEVFGNGEDQSKDQSIYDPYPPKGWHRHNDKHLTVVSEVSLDGWSTHFHKELYEMTIRESVLMRKLEFSGKGLPMESVDDYLMLSELEPMLQKVPHLQQRWTDRFGLQRITKYCLRVIDEIAIDLDEVAPTETFEIHDVDVVFSHHTIVDSVIER-V-DQD-EKLSQKAAKQGMVPYVTPSKALSRSSPPAPTTSSPLSSPPEGPPSSPPPQPPYSPRLPPTPSP-SPPLPPSPPPGPSPPPGPPPPGPMPPAPGPMPPAPGPRPAPPPRPRPASLVQDHTDEAASKKQRIVPADDECEKDKFKEVFQKVEKMYQGFLDSMKKLDEILQGNAPFGVVLGLGRQLLHQKKEVPPSASSAIDDGVIGFLMAKMGHAFWKPAESEFEIKSHKKVIDQFLLDMKDKDRTQELQVREVMMREFPSITQKATIPQARVDALSVELTGSWVHRVEASKSGDKFLEALGVKTPVGPDKVFFTLTTLECPTLKLGKPEVALKAEYEQ-FSSR-MDLRELELTI-KDDWPFMTTSLASLQGSRGRTLKSRMLLSSARTGTRSSPITPSTTATPAVWMLLPSRSSPRSR-SVSSGERPKLSSRKADIPPYGRSASVEESRLVLTSFVILTLGIITLGRAGRLFFGAFLHAAGSWTIAANDGKTLTEVVAFLVYSYPAAVITDVLLAILPFGFIYNVHFSILSVMKQTARESPPPKCFCLGIFPDTQTIEYSWQSYTETLERLNVLVRVTQKLWQMTSSLADLHWCVLGPLSKIALLGELLKTLKKSDLSTAIRF-VHVN--ETMTIFGLKIPTPEFYVAVFAGGLVKLEIGKSAARMRTHIENFGHEDTGL-IVYYGSKMDPPSMSDGWLLDTLDCEKVESTPESMFD-LVSWELNEEVLERQKPGNERSVVSTFYTPRPKRPATPGAG--TNLNTVMTTARMMVHIEMMQLKE--QG-G-------TESDKGTVEEIIDFGSGESMDVGN-EETIYLGLKICAALLSPTLLSRYEMIFAGEKPETAGTSGGTSNPEISSVHNSHSNPAS-MR-FSSWQSPHTPSIAHPPRASISGHGSRSSSGGFRHSKDLRIYLDGLDVIEFGKVYGISDPTGFIGSSSRGLGDPAQFYA-DDVSSPAPAYYFESESPPMK-SKFPTKEERSEVSP-DFT-GINGS----KPSVSKD-NP---FVSFSTP---KIAVRSQDGAGVADARRNRDYRKDRAAKRIEATEEVVDAVARAAEEARRRRAAKDFRPTFFLGLSDIAFGRLRAADRKVEGGLYEPDAVTPQQADAE-----VRLWVLDARLLHEISTFEQLWTGICEQLLVLKYFFTFDGGNLQLGLSECLGAYGLEFASLVFLGLLISTRRPVVYLAQPKAAT-NSA-TPEKLECTKVLIHGSQDL-DTIEI-ESESSKSGDDNVRTSGKWKE-DNNSP-SKGKIQLGLQTLLMLGRTFRDCETVASKVHDLLPSKGAIMIVEEIRDNERGDAKWHAGVLPELILQFDPFLQSQGKVEFRLQMVQRQ-SGLPL--RSFITTSNLFAVTE-GY-QLA--SASSN-TNGQSSTMYDLEVFIMCS-PFNSSHHVLDMSEEG-QC-SVRSDAEMAGEQTVVELQKQLVMVMNMVRTSYPRFVPFVLQQTKTVHTSTLVVPPDLSQSYSAVELHGQLFDWPRCRKPVDWVTNKGPCL-YGHAPLKPRNFKIPKDILGKPYPASVVTSKLTAAFISVGVLGTVRQRVFLFPVPILHGGGGFMKTLAFYKFVSTRAAMMFFLAAIAKDMGSLARVTIYYPLPAEWEQSIATMKRLKKKLMGAHP-MFTA-SRGFTS-ELLTSIFRNRILLEVVVYDQYRHFPLDLQQDINSASHVGEGKSLTFRIRDKPNSACKSMEGPTFRFILHS---AGLAESRHLGPSVTGEDISHGFSSDSTSCRSYTASSFYLKIKVSTSGGGPSSLGLASVTVDISPGVSSAMQHDWQEGKVRWSSKSLRRIL---------------------------------------------------------CTLFT-ATIAVTPPT-PPVVSSCGSLGDQYHFKSGVGQTPPITFSYSPSIAL-ETS-KSRQECRWERCQEPEIYWQRCHITLAGLPSSKYLSAISNSDESSDQEFENAPVPEKLL-EVKLHGLSSLTEICFDSGDKSH-APACDDRLETFHGFGPKSSIDKDCRDSPLSRSTWHDDFSRLDKALSMDREAAA--PPTTNG-KTF-SRNSS-GE-C-II--AIFFDWLQPFCGDMEAETLLKPR-CFTKPSLRFNRPSLDPRTFKIDELEAQVKS--CSGDATGSSSSCSVDEALCDAPTSGALILGLCLLVVLLLKMLSATEGKKSSSSETFCKVIGSLIFALECIFQ-FLIRLDILASSSQSIGTPLLQNFLI----SKRSTEKPKKEWLLTVLPMPKTSIVGTGSLPYFPVSFQNIRVTGFDAFPWDNTVLLGKTLPPLALPLKDDLSLSLLGLEFPIGGPPGGRRKGASTFRREPAEQVLSPNDRVVRAASLFRDADPDVLTYGVKDSKSARLSDASLLPLGEGKSMTFSSAHLDGKFAPRELQKVR--LGVQARTAVCVHKPDHSELSQYVVCAAVLKEVSLGDCGSKLLTLTGSGFGDEDELMWISEWATELGRLVSPPCPPTEGFGHPVHSEVCVGDLIDGTAARLRVRTPFWETTAQTVVLKRQWLIDRELLDPVEMSEGD-GDFSRE--VPKRIHKTEERMRFISEEGMRRLAL-GK-ISI-METLMRWASMSPRSEAKKEGSLLFRATEIYATTMRCKMLQVP-KAPILELALILKLYVAISIRIRDWSERLQILIVLRLMDDPPYNRLDTM-E--DLISLS-S-TRAPT-VLLAAQDPISTTLDKVLKISELLLELAPIAIPLALVDEDLFRIQLRDQFFPSPEIRLGCPQCGGYSPGAEIMKMIASIVHHGRHTDFVCDATSHLDDTFVRYDEGTRNKHEWGGPAALSPSRCGKSKGLLSGKCVTCAADCDTKEKPSVKKPELCIRGAVGGERSIVLLKQMNIDVPTMSMAHLLDIIVSISFMETSSTY-FKHETAMEIEVDAAWLTHSDSYAAVKEDHSTVGGFDRGPRTRKRIRSDSSTSELSFSAEKRSYWIVPIEKDMLELYPMTEALVRQGLVHFRDQASSSFEYMDAAVPAPLQLEYDNVVNGQFHVFKDDETPDSEKTKSRGGLLRFALTMEFSYRLLASLGSQTLGQFSDILHGVGAAQLLRDIDGEKVGSKKLVNKLGSSSTNRSGTSPEKKPVRRCSGKRGQKPSLKKPELCIKGAVGPTMLTASVMVSSSMQLKPLLTKPDALAVGAKAPDMHGSGSDVGEIIEIDVDGAQLTSTDWGGTVRISLYKHPAARCSPIIEQSSTILRIGRAQSVVTLGMSVPDKGLGVNYEPVRVVEFMIVMALMTGQRFCQAQCVGFIKEIRQVIYQGGEVNIWGKGGSWPDADTCGDAGRFYKQWTYILAIADCIHQVGRREEIDEHPCPITKGLLKKRGPLMVCKIYVGVFFGANDALPISDLRPLKEAPAPCWN-DSGCSTLMNGKFDDIEQLLKAKLGGCD-GTSVGYSMARE--RSADDV---RVFS-GFWFLKAKPSVREDVFAYIVFDQKHQPKTGRLVFEYIDDDSDSN----L-----LSL-GNSG-FEDQAGHNGM--LLT-PRFSRPHKRDGRTFDVCQQQSVDDVYSLISQGTSGGSLIGGGLYVDPLVLVHDYDAVSIPFSLPVSPRHLGTILRVTSIP-SPS-TIQSRSKSLKVLSVITKFLERNIIVYI-YEQIQFYV-EILSQPPQEPPSPQGIGGLYKTGFTTGTSTPSESPADLSCFGSYR---LRSRKPKVLQSKPAITPPPMTTTKTKVGSTPLVDWSLECPRPEPIRREGGEMELGLRIFVYARTSSKVRRATVVTVTTK-DQVRKMLTGRT-SLEIRMTGELVLVKMSRALQDSLFFS-SRPSPSLDPTLVLTPAVLALADVRSSMPAGSLSPQLSASEAHSYP----KRSMIQPPEYPPRALP-RQVATRKTEAKDKPKSVKQMGAVINDQLTSDLLKKKSKETPRLDLQAKLAGTIDLGTFIGT-NKVSVGVVMLK-FFEKESVHRPMFNVEAFTVRSS--IRCLS-TEETIIVETLAQDKQSSGENLELEAHS-VGTARIPMSVDRRAAWPMPTESGPSIEESSIAEAVGRLKVVGNQREPHLKLDHYDSALDVT-NHVSLRNAISEESL--L--KTRERGLDELAVVVSMVLGANEF-V---------HL---QAQ--SE-C-----H-S-FE--DQM-D--------Q-------K--LLGK-VELQE-SLHVCQTTSTSS-----EPSQVKGVTKGRQRRGIEHQHKSE--WGVVPVEFDLLEITDELECK-IPG-ESNMLQYAEDKEACADFLEDLIIVVIALLSAFSERDAYDAFRHSDKSTITILSEIALTKFLGGSYVCDDIDVQDGTAVEIDSKLGDEKLPKVECNRPRKMMTSLHEE-HRYRDVDYKVGQTRIEIDGLDIVRPQLDIGNTRRCDILAAEQSGGHRAS-DLRAIPSGQTKRDIVYELSRVRSCGTMREAESVLSVGLPADSRNG-APVSYSSSRYFFKLIRTKDHSLRLQVSTEAMGPLHSVEFKEEWFVIPYKERQSREEYQKNINPASFKESAIEYNHDGNGERRM-YIHDRE-D-YEA--VN-QKS-D-RSQEDMLKYVKH--EHSAPTAEKKDRKLLFHFFQISSSN-TSFSLLLAI-ETEEDRVRADLKLFLGLLYMAEILEDKQEEYKDLIKADLPFASREEKFIVFVENKAGGFLYCLRMNLRVRDYFREDFDALEPATEVSSVQKSQAVPLDDIESLIHNSRYTSPILTTEDFKFVSKLADH--DINH-VILNWTPQNKDGSMQSKKFTGKIAALKLDVRIQLIPYPFAIFTLHIVEAFPKREGDARFQIQLVNFDACCYLSFQFTIFVSSVWKLNGFWNQVPTAAGYGAQGRKGMPLDWRGDARWEKQGGLFPVDLVSALTCPFNPAWSSGRAFRVMGCQDQIADRLYC-GTKNAMLSISLFPTFVS-GTSR-EEFHSSALPP--AESRS-GYVFYPKSIYDQN-EKGGNNPIG-NDSMEVEVEDWQGYHRRPTKPS--RESVDNQVHRSYGQENYRPGAISRAIKSPLRYGKTHVVYDRLMVVT-SGN-STSLDTGWGG-RPFRPLPIKS-EPVVPP-TLGNSSSA-AKLSPLDVREEQIVASLRDWSMFQWGPVCHVTSRLRDTLELQEKKK-PKLRELIEPDLAWIVALFDLALPGDGSESL-SGLRMVSLADVSQGDLAKSHQYKLRQGKIGIRGK-PQDGEKVQRRENSEEDLMETPVKFSAVQSADGRLTNERTFREVVISNDTGDILQIPAQVRIITLVGVDTLKHGLLQHLSAASTGLKYEMLRFVEEDAGLVLIDCFKCLVMGGEIMSGVHSPKPSVFADSEATPGVLSDLLATQILYRSIVLKEMDKQVYEAA-MESS-P-AQ--GPMRSPSQQQRQNNQGFSQFQQSQMIQK-QMSDLLPASAQS-TQGGMANAWARHM-RQVPSSPHDSASARPFEPQPLEQSEQLNSSSQRKVIREPAPTSKSDLEAIEDLSNAAQFDS-AA-GVNPSYDTS-LKEFTIAKDLKSRVQMYRQNAVLQLWARYLKGEVEQPELTYGAEAVQEARIEEKHVSGYLSGEKMYKHPWHSYKKEKTISVIADLDQLLELDKWFPDTILERDLSCIYARDAYYCKLFDSWIQRSLEWYGEADCLALTDKVRRIVSESDMRIRKDGRELHYHLMELDWTVREAKLIGRPKEAERNIDGHGGCPSRSPSSSSDSLEASQWDEPKLTDS-QDS--SQ-PAHSTEAW-SRIKLDQLKGGEDRVSMMFRKFKDESATGQKESQ-SQEG-HPPIRSRSPGVPLRPNVVTRL---------MAQSPMVVLQYSGQMYSMSEASIRIRVFNT-RPVLQTFY-Y-DIVP-MPKFCNWGSLDNDKSF--KLPSFYKSSSVTLSLGTLGSSSYVSFDKDEVVLKSGGHKIGAAKIQDRGDHSESSMGLPEGMPEQTYTSTMEIRTTQFIAGVPYVCRVRQNLAKKFVHCVRVVTPAMGRNTEEPHDPSFPATLQMVVQKISVALAILFAGSKCISCYSGFDYAADGTASGSSH-------STSLSLISRLAIKPISAQKPKTFMCITVSGPSHVQKWTFIGLGPDFTALFIASQLDHLLPSHQVSGSDKRDPVPRWYGPGKQEFCLFRESECFSTPQQSDLVEAHSAQKTFTLVELETFTKKQRKLKIRSFKEEAVHSHFESFQTIS-HDQRKHAALDFNCVMRISKRKAV-EESEGNSSPSFSGGSEREDPPRRKEDEDSEEEEEVQVDGVSIDIVEQFRVSSLGSDSGTFKVRYMDDDTDVIKLLLGWEQDLPRMQSARFQKWFD-LHVSSPLSIVNSGVEAEVMSFALAQSAEFLKSPHRPADELREYVEKRLHTRKLQRSSSNGLEDAVTKKV-SMERSKARELTMKFGSVFKMSHKFQHFTSYHFQEVAHGWIETRMMAHAATLICFRRVYVGSLTFFYNRLPARELYVRRLVVYDWSRLYAREFVLAIWEGVLR---KSRIVTELLGLSTPGEFFERYEEAESIKPVRICFSN-SVELFIRYVARFKKKELKSLITLRLLIFMTLFRV-MKMSLGIRGVKMRSQEALIYRVSPVLEKLLKEKSTKRSLPPGKR-LEDERPSLIHLELRTIDVPLGPQKMSYTSTYTVHSVPLREDLGVYWKPAWFRLSMLIAFMGAKHKGEEGKACGDDPIRSLDDDVDDFG-GTIVAGSAHRSMKIEFDGFA-QVVTQQSQQYYQDMSTNNYT-ANQGMQYASQTQTSDNQQSYQWAAASN-SPK-GI-VNFSVQS-GGAGLDNSGVVSGYDPGSKREDKLRYRSKEKAVYQPMSLKQGPAQDMLPCGVSFLPSWITLLWEHIDTLHRPRELTQMLKQALSMVEHYPGFHGAKEQLVSATGAVFISLSRGIV-KGYLEPAPALSSSPEIHSTRYSSTIFADPRSA--MYISHSSFP--TFL-LQ-KQCVLYHHHVLSADKPLDSEFTGVAPSVAGFRRTFLSRLRGS-SPSDRGGEAAFYTVVRSKTRMADPLWLRLSHSKQPFFGMNIQSLHF-RANSPDKVPQR---KEELLSLCEGLSYMRTRVGSATIVIGDGFLVQETEFYVELKYFKEHAVVEELRSTAEIFQSLWCPLSGSLKPHPVAPHAASLTSSHTILPGPDTLPFQVDEEKDSAEVSLYVYDLHDTCGIAKEPCEFDAMDGTALTEEGTHGDYDKDTDARSSKDLI-EAATANQSVTKKERPALGLHWRAPQIVECKMGFKFPLQISYELKLVSAWEKPNDFAVLTCALHCVMCACASHAEVGFSGASSSRSERIAVIFMPE-YFCAVRLRKNSEIRFV-RRDTVFSDTTRLPEQMSHDYEIGEGS-VSEDLFVSPA--EGQPYILARKKETRCFSSRSVWILIEGLIFEQRVTVVIDLTLTHGAYCRGKNLFLAGCKAPFFMLTKDSVAIAKTDGDNSRTQTFSSEVKGMSSYASCGHTLMYD--SLVTSAHKVGDHFFVEYEETSK-TSVVGIGAALEYARPQIIVA-AKENEDDGHQERKFQTGEEKVALFQRLFAIPVVIRIGPPPVTRDGSSRMMKTRSPVQTL-DLPMPNGFSVPKLSGP-EGGSGGGVPVMKSMEDLGFKVTGAMEFFVRVEWISWPWKSESNWVIRIMLMKLLMSSGVQCDVSQTLAVIKQTLKYVEQGRPNRVTDTLPTLDASKVKAAPVSITSYPIQGKLEKQQKKWKLQSAPRSKILFPPKKSN-PD-PR---ASISVVK-V----HTGRQYSPKILDAPHSLKAEEVRRVTSSYELEYRFGSVYRVQDVKASNEVEARFFELSRDEAEEEANKDGV--------------------SYAYPIIFPDWPLPRRSKIVSLSGGLP-DP--FDLSAGS--QQLE----SSCGTDSKEFDVFYLDSFCIEESGVMSSPRFNKLFFVTATRPIGLMPGLMCVSHYFVAGWAKFRIHNVDTPRGDVEVMTSTIVTNQDVIQRDKAEEETLAMIFSISGDGQIAPKCANKEEITKDST-RA-LPTLSPSIFPSGIDTPEDYTYYVAVAKGFTTGGAFDEVIDTVQEEPSGHLSTSDVLASTKITIEHDRSGIPELREREKEKQMHSLVREAIKSPDQAK-LNLEFSDG----MIELATVDQLHQEESLQLELAQCLNRSSKELQELIGQEKALESLALPMYGI-SDPMRVAEEARLMADPDEAQRVTKVAMMGIFAPCCSCDFSALSKYQRLLLSVSVISAPALTL-EAYVYPDAWPDAVATQLREGVTTAGDLLKPSKAAVSESARVHLFSHLFAMS-DGLKVTGIPPSEVTFKCGTQLLVFRDWETPPA-LYPSAPSAETPMPIGKLQKDSKSDQPAAMEAGGARLKKKSRGEAIEGTRKKFCEKPEAFYEGMSQSGFLIHDIVGKVKASTSFWECYKYKYGDLIQVQAFLQLEVELPREAVRTALSVASFLSPTPMRRTQELKSPVGDVVRRFEVGCEKLCLDGLSSIV-IL-SLVVVVDHWVTIINPSGSSGSRMREEAMQLNELDSLDRPLVPLSMPC-F-V--GIPDS-SPTLAES---VL---FLVEICENTLPKLVDVQ---FVARVVFRMLGMADHPENTL---N-RAEVARLE-AELEKLLKSSTELADDTSQAVSATP--------TEIATTPATIVDVVLDICEYAAQSTSGPSVLIPSTLF-KPTRDLNLLGLEVNGEFTHLFSLECWVTEGCVTVTGQPTDLISPGVWKSKARVPSFVVTLSEDSHTTFRANILLQVSVRRIVSKSKVVPVFG--LKDHG-AERTT-ITK-------LDDPEIKDG-NKMPDSGVLTFDNDDTYSEFGEMSDDSNGD-PE-MNAYEQQTSDDEL-S-HRDYF---YCQEIKSSEPRELMASMAK--K-EGSDAQIVCLKRGKSGYDTSLSSLPPLE-MFTTFLPYLTYPVISPWEGVLYSYSLLVFCSAAGCAQPLDGANFGPSISAVGRKAQKVAAGRDLIDKITIVQMPKRKHYQRFSISRGRRKIECTLETSILT-HV-LGQ--SDREASPDDKTSFREDASEKAKTQEAAQDKLKREREREQFFESGGGTKSVESPIEVPDKLRTAHHGASLT--SVAEGKSLTLELLDDQARSDVESSRIFFQATALDTHHALMSRSDAECVSKQGAPDVKRMVTTGPSRGVCEKDRMHLFKLYVKMPQQLVHPPLFMEIYLTASMLFGVITRTPHIMVRSTCFDPPTAELC-------------------------------------------------------------------------------------------------------------------------------------------------------KISINSTGRFETEQLNMKRT------SG--L-R--TI-STLTYMNNNQPSSKWLTDLQEEVHTITGDLSGMDGYGKFIGFPTCVERELKGQAQTKARAFGLAEDFGVLLYGVTREFENMTSWIQVQVKKPTWEESGLPEGKEANSPIPVFGAAPALGMIAHHVGEMDEQEWGPKSFNTTMFHVQKLNDNTVETWSSLKLRYRDSFARAFQPLHSKALTEPAAEASSASPKDVRTKMFKLN-CFLETPKGAETTHDMGLHAPMPVKTQPPYEGGHSYSCHFIFKFFDGAGMFGAYRFVQGSPTFAAVAPLPVDKGASPMVSNQLGGVSAHGVGPIIKITWKEDIALGFAPPWAAGSAALHPSTDPQEVFGAGAYCIIPVTIRTVTSAVTASVGGKHPQTVTSSRSLTSRKTLLVPPQALAGQFVLLVRSKSFSSPNILFFGFAEVLRGLVGGDHQGKELDGIDV-AYLGDKGQCPHASLSS-VPEFAEIKWGQSKQKA-V--Q-AKNERKFGIGSEKSKPVVEKMDRTLEITELKVEDNRDITEFLSNRDKECKQLVDAEF-ESDD-VDIRDEGAEVLGICDEGI-ISLVVSKLIEEKFSIFVGVDEEKDFDNRYELFSLLGLLNEETFQEDVRLDERFSFLTVQERGPIPTRYCVERRPFAKKIGLLCAKDKYQLTTEKQRPVDKPSYRFESELPMRGYLLGEEMEYFSRRTVYLALTAHFYAAKPQGQWQLGVLYYRAHDSDYREGVDEKFDLLRVISRVEQDEFLYVLLKDRTFVYLFPWILLVDMSGKLKPFLLSDEDGEAKFIVYEMLPYEQENNQPLHVSRRASNQRVRAAMA--QRARTQAM-GQRFLRDETLRTDPRQVVSGGMDDERKEVSPDGKTHLAGESRSYFADESRGLTLGRTTAIPVTSVVDREERVAKEEARIQEDGKSLSLS-PHVDGQHVVDVCCSYVCNTKEVISDSYEGTCVS-TENNW-PMPSAGQERHEFKAQMPRIHLYFKMRITITSLYLLRRLLRSVSLDSGRKK-FGLNKKGHRM-SYEEEDRKRTMTDEHLRQVEKTLD-KVDSDPS-FSWRQ--SLSESKIAVSSSSTFDSGSSLDSLSLPHAHHYVLAHESKGLRALDLLSRKEKRIRKFGGVPKCPDFLASFELANGSR-VSDIFFPDRFCIALKK-SFVALKMVVTDNELSYGDTLVETELLRSVNDTALGDKLGSVMRMDSRVWYHTDTATDEHPAVERGLKATLESIDPIEEEYDQKSVFSGAHLL-LGS-APAFHASKPPSPSSPGTRGSFIGSFPIGVPPEIGNSGSEGMSVVKNKQSTPPSSDIGSV-GSVVNCSSKSQIKRPSRRLSEKFLDEGVLTKKRLIHLSHYSLCIADLPHAHILPHPFPHEFLIARAFEPMEMMIPVGAQRNQSRLQAWRKLEVQSAKLEAAHLADFDKSGPKATPKVSPEQAKSLEIELGIATKKQKAVSRQE-DRLKKEKFSTKVLSLRGITLDELDLQDDNKDSKE--SHGES-NENEDKDLESDKDPDEQGKGETLMDK--KKKKQDENY-ESQDELAQSQKRGKSLRDLALEITSDTAEQDGTELEGSQRLFKSMYTSFLNFALSPLKS-VEKPTSGSKEDEVSVSEDRPGICPVQITKKGMIHKIEGRCVFSGLMSAFWTNGREAAKTRTGGEFAKETVSFHRTEQWVQSG-VYDNPDDFTGVMAVRQDKWA-QDKPYMDMGGQKSTKCEELVSGSGG-S-GEQAREIKLVPPKLYKFPSVSSP-KRINAHLQPDWSPQAVT-KDSGSFS-AN----RDLV--DALVALASRKWSNK-EAS---GVMPLQE-RRIDCSKDPDEV-KPETYEVEIFNLDQ-EFLIYLKTVRKRDLKEFRSTGRIEAVSMRWRQA-NAANASCRGLKADSAGAGYLVDSFPDGIAFFLI-ETSKPYGLGSSGPAKWEAIFAN-DFKDHLKGS-VEKSLPEL-VLVWSQTRKDELYV-P-VGVDCVAKIRFLAFSELESEMDDGDPDVRILAHAALVDEYFFETKTKVLKGLLHAEYDFSLKIEAVAFAEKFSTAKFLGESLGKGDFLKSEVGVKEWQMKIIGPEIAEDVKHFPSETSEALSAIQLVYCLREIGLLDLGRYRFSFMEPIWFKMYFYAS--QSGVVFSPAAADELIKSGEEFILLTLMSPEVKRDQTQAYSKYIDPLAIRGEGTLEDVETASRSDYDDFDEKKEVFYHGRQQISILPIRDYNDFKGVDLIRFKSDGVRLFGVHLKAGKVLKSKQQLEGRVDLTLRLTKEYENVSEE-KIYKREVLSKLKLEKAQALQREKCLSKTTWRYDQELVCGGIPRLKFKETLRESFTTISVMRLETRFGKAKIAISIKMGLSLSSIKEKYAEVDD-SSRPRPP-ALAGGWAPSLKSLDPIAAPRQS-ATHGNNR--HRGQESASPAPIL---YPFDMISDGGRFLQLHGKNRGSDALSGLAQA--MLIRPLKLKPLGATPS-KPPDIWWYVAAIYGAGHPVHVWRHDPIDFPALPSSPVAMVTQYWWTHKRSGDLDVFHEAGEGHLKVEKLK-TLAVKDIIPTVSKFKRVGTAAAEMEYTLLKGMEPETGTKAKQYCTCICEKKQCMPDFPYAKDDDVKSGVTQLVCEAEEGKAFCVVTSCCRYDDLDCETPKYSYTVLWGGARMRQETMDVLYLCRSHGLQPVTYLGLGLRGVDRFTVPSARAEMYDLRCHHYQKFWQLWAGCLDKPVILSEYSLHGGIIRSIIRRTAFTLCCLLDVKSPLSDDAAFRAHSILEHLLSHTASSEHKGFAEHLPVRHLPSRILPLFIDWNARWRFIPWITIHETGAKPWLTKISEHWYKETCLSSFLAPDASTFGLSLVKALTFPYQSFSASPAIITGPTYRASVIFQTKEGGQSGGITKGETIHLIKPSMVIARLDHADAFLDTTASSVILRGKDIKVKEVLLPVEAADRSYDLERPEHPGSHPQVSGPYLSHEKIEGGEKAPDRQKG-KYRSDSGGASREKFKLWKRLSIRWMDKDEEEEPVKPDKESARECGEYKPQ-RGSVGEW-KGVETGGTLMCSTRVDKSASRKTPSPMSALFTCKIGLREERFTQQNLGSDSPLGAVDQGGLF-MFEPARDFDPVDLRGIGLIIPQFRELLLTPLLHISRRSLQAGVLSGRPLFPTDFSSLEFLTHIAVCMQLQTWRIPKDVLHSRRSSIR-PISHVMLQRSSMNQF--FEPRSRTAKKDQQVDFLHETSEQKLENPGTRKKKSPRP-EIRHTVISELISDDPRPCKRSQVTLTESATLANKV-ESATLKNKKAS-A-T-TVCS-QGTLTQSPAGWDKKGLDNA--EFLFSMMLRPIRSFIT--G-LEQVKESSETLDILED-RLEDPVFCRHRDIMEFIDYVIENV-PGWDDSRGSDSSSRSLGGSRFQLAVKKGVVTRMAKT-QYNSGS---HSSEESGDDYKGAGMGRSDD-ANLGNHGPSHLSVAWSGNQSILWYSCLSDPCPPTIKEGRESSESEKETGSLIISQRMIPSHGQLDPVLDNFWQVTYPSGSPGRIRSLLLEVLIPDPRALEVVPIFHPPLNQRIELWDVELREQCTMTRRFNKVFDGEVKSDKQYELKSELAERERSSTFDTSEESSYLSLV-TYSYSIYCGSKNEDSLHSVLAGEQLLCIMHFDPRCQVDRDPPGQLLRSQTSISHLTHC-CSEA--LITVPQNVVKPPPDSHVFRGVIDEVRVGRILLHGQRVYPWPKVLASGMLTVVLQLVALTVAEPIKSID-----------------------------------------------------------------------------ATFTVWRRSECASHQPSYCSGSPAAIHGCKGGHGKSSSGPLIELPD--VTAEDRQN--ETTKQLKQDPFKKGSDPVVGNVSRLVLDDKIVLSPFHSKIPLVREPDLLQLRSAAKSMYSLYNEVTLLERGQMAIVPES-DRTEEAAPDGEAQLFPDLKAALQVLLQPEFFSQETQLSKP---MLKLWLFFLRRLIDRNNIKSSTNCHCGFRSVLEGFLRVGYIALEVIHLIREEGQWKTAAVILFDKGTGVAEYLIPRLKTERPLLCAKVSFRTIETGT------SDDSHTASGTGWEAVGSATHWEKAIAPIKHVLTVTRKFDAGGRRKLSISLGIRDGHLVCDLACEPTDAYDVVEKDAVTVFEWGAGTRRGLYFKAKLSAASLLEPFQRGLPQDWRKNQGTVDRGPRADIGYPAAASSHLVGKINHQLLKKTEAYCYAVKDITRFRYEQKRVLPAEEQQQVAEKK-KYPTRGSQWLEFFLTHEMICVRTDHCQVAKPFFWRFHSESDTKDWELTRISLSYKSSLIEDEMDFDSGAERSSVTA--PS-PEGGDNRNEKGALLVRLSREKQKQDLEELESLLEG-IREHLKKLTEKEMLLDLLKCVESKECLEEAAVVREKALKQFMMEKEARELLSMDERVNIENMQRKVAEEIKLVKTLEQKEMKVKTKSIQKAEKLITSINEKQ-------Q-EVIEEEYLVQIANPGVSEKSLSLMGRYYNIGPYLYILLGDK-GMAQDGESLAIEPDFLQEHDSNSQCDASIGLDVKVSIESY-----EEALSLSWGRVAKKEIGPLEYMRVDVGSVAKIEVEFDDAKIRDPQSEEHNDALDSSYVHAAVQYIARAKPVTQLIPYSAGYTGSYLKPIARLGTIGRYNGMLSPATTFFKYAASRLSLGMLFTALRFATPVKSSVFPLAPMILFFFRTWSVVLLPLTFARSLIVVIKHQTIHGMGGAEIKAVVEAGQRLAGLIHPDFKPISEPIIDAVAVENSVEDARGMTFSYVGTWEGGHLQQHIDGKIPSIHI---GRTSDSKAAT-TALDSLSARLDGPIRQHNRVVERQLST-PV-KT--REP-NLM-RHTESKNLQ-PPSSTL-KPS-TNSFQ---PETRRWHSLVPNCFEIWSELEAELDEEGIEEYREDQDLAVQAELMRMQFKQFVLVDVEPLDGRSEEDKASGAKFLDVRSSMQSENTSVEGSEE-N-ETTGDL-FSLDPSDKGSEPSNNGSADGLFESVSDSCPV--SSVEDLGRSAF-DSSCEVVPDKAEVVDCLG-DVCG-DESVSSGVI-ISNSHEV-SLSKIFS--TPDSDVSS-STS-ETGNNK-K--GPVSPQN-TEDSNE---------RAAL--FFAPIK-FPP-LWVPESSINSL--GEFSQFD-S-P---IELAQFDETTKVNESN-DVC--YPRVAKSPKDQSAPPVERGEW-LFVSGGGGGNSNNWRNWCV--ILGDSLFPSQSPTNDLPKIVRAAIGRLTEFVYHIALSDLLFSSFVGRCGF-CVQEATALESEVDFGLVHLALQALETRASETISLLQQAIMQLPKLPTANSKARFDPKKEAPSAEGYGLSDICLLETLVVATKLERAYLDQLIAEARTSSVIGHVS-AGADLSLSKSLQIRSASGSPAHAHSGIAGREFAEREEMRTLNFLGGFLIGNDSAFLPEELLHALPPMPRKQTSVPSRKESGGKKTKSIHGLERQILKRYASAKGGDWPGNTYGDKTQTSESENS-VDLVSPMSSSLVVFVLFLIKMEKSPATQRIVKCKLLSAFDVVMFEQTIND--------QDTWLFTGVHFAELEWSQTRKGFSLRSAA-AHYS-YASVRLDDVSQY---MVSTSLQKWSLYTITKSLVFLPRESPLLLSDLVVPLLRLHVGLSLFSSQSGSPLLSSVLLKDSTVNVQ-VGILLRKSRGLRTGASEEMQRGIMSHIHSCLVFVRDRQAKLVDDNLPGVPGDDGERKLQARDRQMVKRDQVLPP--SNSNNIVRWSSDDLDSTTFFHRAKLIE--GILRT-KHLSMKTMGSGVSNKAEKKKRRKEGLGGKEIYATARRFIRVGRLRDAIQYLHVILVDTKTTSHYDGERGEIGEIALRVSSLPTLFLSYERYEQRRRPNRTSFQGSDPF-EWASR-N-KRAQEALVTYPIREVRSKDGPKVIKFWTARDIKDDIEQTTELMYSYKILAVRCPCEIEFQPD---NKKHVASTEETQKGA-------AKQAKDIVSRSNTITKYSLQLLEKYTTREQPLITVIYLAVSYSKVDQSRSE-SISTSIGDESSPLSEARFLNPPPDLWVKLALCEQAWFNADTGM-FEAKGLGRDTCTESLD--RLLSIGAHIVSHEPYQSFRVDVRDSCNGSVNVWDKRLDAPRSDLVAVTGARRHRELIHDAERQKVLMHSLGTWLTTSASADGQPGTGECYPYKSCASSDESSTGGHLEFGFEACVQFDCHRPKVGDICGVCGSTCDHEQVYPKGDRICDCQCDTAASSLVCI-VEERKLPKTPV-KDTPKDERGSAERGVYVQKDTQRGEIVGQPVDI-NF-KASGTPWETDVRKQCEGKDQYHRSSTETSWPRFAAASSYDKSLPHERHVTMSQLHSETLFWMRLILHTGVKQMFLRRRPRSYTYEVIQSHLAVYRRD-RPVSRVCGLPLAIPFVDKRAIMAWRPAFVGLTRALGANIKVKIIIAPAGSEEFGIAGIDEEYSGVTEKFSIMFYQIVILSLILSLPSPFPGFVLI-FAS-HIKCIFLTVYWQWECGYQTALYVGFRLWDSGDGLSVVLAFHVSFVQLQYRAGAKCSMAVQLVDTLRQRMLLHVFPYRPKKVQVPGIFKKPVGRPMDWAGQPP-LSDITMQLILGLISLQAVPASSPIAAIPLFALPLSVDGDKKAYATAITPTTYHGPSETLGGVNLQADQWGSGEAFHNNSDTGGTSGYSII-VEGSSKAVFPGKISIPPTARGVAILA-SCEGKVKKIIDEIASNDVNHATSATPFSAPVVLAGVHFNCISQQLLTDRAPCGSTIVKDIPIRFNSTYNGANFMNERPADLAGSTRAYLQRETITQLITEERQRKSQSALREIL-KGMKKQRRRSKFFLPIP-CGSRIIVGRHRICFIKVPSVNEQDLALEVDEESSNVRSRQEKC-------KKC-LLEEYISCTSKELVQFSVVSPCNT-DEFLEEESEHLIPLPPPSESGDLTNIKVP-----SGKD-SSG-EFRS--NQQSYSSKHQDRFWCVGICLPSKLKKKKVEMRIQIELFLSADLIRLHLAIEGVLAQAHYKLKGSQHTAADDGVFDMYRFNRPTMKHVLDVSEFRPLIGGDRAIEIVCEGLETVKKELQN--ILSFLGVRWQPVYMLNLKLQERGGNIKGHS-EIKRDFMKDLYGRYTFADDVLLKIRKNLIAMGDPVPTLGKVQSGARVQRLSVSGARLSSPLKKQEPE-SKNI--K-K-FFKITVPRTLSIGEMMIDSSKLRGQPLEYDGQSRSLKMISRILKGYAHPQFLSTVFHKYWACVSGRVWLIVGSFVKRFALSSVVCLD-LKRHGDAIGN----S-SLA-KLKSSN-DN--EYYGE-VEYSSPQKEKDFCTTGPGPCRYFTTFTASSVFLGNYYGSSMRAEPYDFHPYKRCRKCS-E-VVN-AATGVRSGGSVDDDAGNFSRSDSFVSEGTSRFSPTVIVITPLAVLWSYLD-EVLVCYCWFIMEIHLELYMFILRDSWPMYRTISEVFFFVLSIFQLDG-ITVRSSRKYFQSGEAALIKKRISVLIRLPQITAVSLS---VL-SCLSCYAKRSIKMSPVFTQLYISCFIEQVERSGWKGTVLSEVREGSESLFVCAMKMVSVDVECAKTMYQLQVL-YSGREEASKDKADGERPIPIDSKFSGDPLEDILGKLRFERKSLPACKFTIIPWMLYPGKEIRARMKLRLLQYDHRILQLAVSALIYEQADMSKGKKVQARIEEDDFSQSRASSLSMFGSCTESDILDDFAHVAPVLHSLDSSFEIKWISFELETPEGSMSMQQDLHERFAPKA-ERRAGVACGS-EIKD-NGWDQPTSKTLHSPVKKISTKERESLIWEIFTCVAIIENSCELGFASA--SPRLYSTFTRLAGPLLSDVSPLTFDVTINE-KCLPPAETTQEYSTSVIVMLIVPSILKKTHDSKGAWRVKKVALGLLAYLDQAYPISKFIMEDATGAGQLEEKVIVFKLKDPCALPEDRHQEVDTGTFFDAGAEVKWPQHLQPQD--DELAPP-PGIHYSAVRSDEG--WALVADTLQSQYLENLPLSIKTLEIIQIKPVDYGGTCEIKLGVLDVRIPLSFVYFADIHDAEHIMFVAMKGLKTKSPGLWGLSFSAVPHCTVVTADAPTTDGPEPQQREHQLWSVVDLAVVSLATIAFAARMLERIDRWVSRSEFSRWPLML-LQNPSNAARAAFFSQQQQQSQQQPVNVQSSMHSN-TFSLS-WPSAQQHPPRESLILMISFN-AIFEPVSRSYSMGPWVVDEWLVGSKCNRIGAYNLKLKFLKIELKQFRYLKIVWKTRGGATSASPTATHNKDSQHDLIIKKTLLLIRVEGGGFVAFEAGWHGIPGLVWIRGGGQVGAVAISSTDHPTLHGVSTVGGLLVCVSTAHDTLVCAHGQRFHLSKAGVYVRRRKL-LDKTLQLAIRLSRFSASYIKLKVQQQKLESELKK-VLQPHESAA-AQPND--VI-NGVQWEILRVRHWEKSAR-MQGRFVGTHGQLKTPGTVELAISVGGLCRAQLPLCASLSPESGMEYEVMGV-YS-WIVFFTEFSKGTGRHLWITIRFVLGSQAFALIALAGVITGVGRTRYFVGLKKCCK-TPAGRAKKDLNYHKDAVVAEELPLATVLGRPSVTQIKVDGAGEAFPVDSLDPLLLAWTRQFRHISSPTEVKGAVPGVKLISLYRFFIDLSPIEVPKSSETSQGVVSLTWTEVKLESAQKTHAFIDELEVEQGDLPYGFSKGKFVSGAAFRQ-RASSPVAALVKTSDTEA-KVDQQITQSGRLFGAPDK----SRKRFSKYGVTVRKKD-E-K-EIAFVVFACLQS-FSV----FASAVSSELSSMSGRMTAGFAGYLKKSDRTGRGMGSCINAMCSQSTTIAIFC-LPSGVL-LEEN-NKISSPD---SVIGSA-SS--DG-RRPETRRERRNNKP-LGVVKRA--PRSPDFNRQSMVRPKACSAVSRPNTEH-SAELQVA-K---MEVSMSFVYWEVNDVQDNKVSL---SVNPQP-PIMY-HHHHGWHESDVKSFSDFMPAGNSDVLSSKAKVEAGSIPGGLGTGTKEVPCFELGRRPGPQYVPAYGVKARCMFLLHPL-RQETIVAIKAQERRTC-NERSIEITNK-ELIGGLLQDLDP-G--S-LSKE-RKSISLLRYIKK----F-KLK---KDRTHLSRSLYNRSKAL-TP-NEIEV-EDAVLELSEQNLSSCEAPPEEPSAWDA-SEYLSYFLIFCLIE-PVRKEVLPQDGIDEILLH-----------SMIKQSSGIQGIDD----E--DNVM--TTVK-L-SLLNGAHLELCAKELEEHFQYQSGKEVRALAEILARLKAVAQASYRIKLGVILKKAEEELIEIKYQAQYYTSTSIGQELKQYLLDLKVETERLNKKLMSNPP-PPYNTPQPSGQQYGMMPQVNRDYVFTGKPAKKKPDSS-PASS-LILGKIGLGIAKCKMLDLKREKALGNNPLNLWQQQLAGSTMSGSGDRCFHWKQTTERSTHEASCSEYIFYGEGQTTAPPF-PMVLSTLSEAIVTFVAQAPADADCCTDAYGLSLDLLMAGGIIPYQKIPTFGTLRVSFTVSDMVLPDPEPSLTKTLLYSKKTSESD-NNDSAKSSGWTRI-TGKFAPKPP-QEE---N-IAAHAKLRRAMTAIGR-KF-IM-S-----SASSDAQ-EY-TYYSAAPKRERQQAPLISTTH-KQWMIPDSRRKEFPRTYIGGSDIILPLDKRVSYSKTEEAHEDLGVDLEFKCSDQISIPNCQTKFFGLMLRVKIWLQTVGSIFTGDAIVSPDILSRKKDEASFKDNPAVKVTSVMVKLAG------INLR-RQDRARMSSQSKSCGVGITS-QQNST-PP--NPNAPNWGTCKQKAKTG-PDKMSLAPDTVEKAAIETSDGLEVARIIGDIQGVTGSVLLVISDVKQFLKIMAAIMDEVEETRFSKM----RLNCDEIELALKEMCEKTEKGVSKSIRCCALKELENILVQLDAEIRLRFMQLYTTAMFVYSIGDVLHLQPPGEGHRGTLDGMYSGGDIHGKTAEDEYARQMALQDRRIFKFRSGMLPWS---SSPMLICESRQYKIFF-VPLHDDSYEDEIDCMDSNDDPLALDFLVGEVTQSPRM-DITSSGSGLD-GSPMP--N-FWFSAFGMHPDDLPAASVIRLKDAKQFK--RHRSLSVQQLTVLVSLTYKLSSLMIATLQDMSLATQALKWSASDCVVVPFRMLGIFSVTYQEPLFIELVLSGEAYSSQAFWTYRWLLLDVYRAYWIPFPCTIHIDHECPETAKRSCVCPAVECLHGEIEGGKTGIFE-ESPSTFHHHITGSWKNNLSKEKSTTLGYGAEEFLHSGSESLRTMDVEPDIFDVHSYYKSFLGEVLMDPVDYVVSIHLLR-NAVSLHSNASDDESPTK--AFMEVASSPTSHST-KGQRETSSSLESADRHMHCRKSMVAYLPDIEKAMRRDFHASSKKRGKLKT-EKGSHSSVDK-EESECSCLDESDVT--KR-VKSPV--HTKTFSNWVLVGEDSSVK-GKMSAERVEPAEHQLVAGKFSMSLTEQVHLRPDYRGKHTKVDSVGALVA--DKHNIRLVPG--------GGNKRVELSLRSGEWAI-SSTV-R-QS-K---Y-ESNASG--K-STEADKHRELKTELKTP-SGF---SFDMT-LGSR----DEKPFLSSLDGDPPRPLKERNTSQ-AATPVIMSDCVKLRFGGV-SSE-ERAK---Y---TPSAISDDLKLQFSAEIFPFVST-------RCTPVVGRRTMNPRWRVAPIDEEIRRGVDDLASKRIRIKECEDLRTSSICSKRGLLTKLEIEVMAAWLKVVLCRDFSYTFIDWSRLEQHYVIALTRQAYRMTTLIPEYDLKTFHSFYT--SSQPNLDAVATMLPSATSMEHSLTKPAESLGHEDILPVKKAIAFVLKRRRASMRALSSTRALSGEDLDQELPGLAKGRIEDWTHKAWDIWEATGLNGVGMI-QDLSASKVWIL-DIAVVVLNQRALSEGVKQVRDNSDDDDS-KSTVDD----T-EKRINELTRMGAQSNTEVRYMPYAELVHDLDKKTT--ISELGVIGLLESEAGINASKDSPVPT-SDSPFRPTDLPSSIVF-ENMEEMGFIIINSCYIVVSDSVIIEPRSRLLIFATEFWGHLSWKYKVVSTIEHSPEYHYVSGLPSVDLEHTVKGAKYSWLEPGGLAVGFDDRPGPGSYW-MDLEPPKDHSEINFSSESSSMVVDSEMPEELPTSD-QVPSSNTTGDQAEGI--ESEEDYLSGSAKNAK--VRP-G-ELTELET----KH-TSE---FTYDEKETSVRKLVVTESTESL-DLLTSYKPSQAESESAVQEEEPVNPP-KDSMV-I--TSV-DLSTLEKNSNS-LQKV--TIPDKKPKEGGEGVAIKSAGTD-LTVQGGESAGWVQAL---GPTSPSSVQQALHPVWPWQGVDPS--HTSTTARKPSLQSFANSMMPKQEKKDAHWQQDAAVAAQALDD-GIASAKATMKASLHNAYQEKE-E-Q----SDPLGDDPKAAKVERSLASEKVEPAAGRGKVHEENHEILVKSIEKRAVMDPVVIELTQIKRVVKPSNSKKSF-AE-PRSE--VTTHSSKPLEETERTESKSH-FSFDSSERKSLS-IEVLCIYRYEGLSGITPDSAVSSRD-ARELYIGAAAPKESDHELKCKATEVEDPEVTFQSKRSLSSSAGILFEFHRYKECCMHMVLAATIADATAWLSLAVNGFAPSID-DWQKCSYM---ESMKTRFLKEQARKESYTFLFLF-FQKQIGVT---------------RQYAKQGVDDDTAKQAVAASPIVEQEKDALIKPLYCMTQTDGVPFEKPLLIIDQPMMYMAVTLKRSPVHVYSIVFHEASGITCIAGEMGFMEEGEWAKLTVEAEILFTRVVKEKIDLAFKEDYLLLYRKDIELADVDAWDAARQEQTVSLNLGFDADFVVSKRGTDGAGEVIFRHYTFTLTSYSFVVVCLGFIFAFSAGRGCVLFHSWTLSVLSTVPSSYQEPISTAKIVSSPNQEEKSISEILHQAAQRFSLVSSSEKIKVKTGCKSGGKNDMIGLLVSSIGKVPIDIDFVTSKTFQKGKTSSEHMFLNHICKKSVVSLWESYWITSKREKVKLAPFPLPYFISLLPDTLPSKSMYEATKLLEAAQLYDLELMIVLVDPATLSFDDLIAGDVVLLSIVAAISLKDAVAREEYHEVTVVKKLGTASDALSSIKMVWMMVLRNPPAATVKFVVTVDMRSYVFQGALDQSFGSHMQKSMLEVYAATMICLILSFESAYPGARIVEFPLPLASKQPICDAANPMKQKNELPRCAEIRGVGLRPPDFSWKRPDLSDLEQEPYYGVHKNKGQTDGTKWVRLGWDRAGFGFLHAEDMEPSIHVLSSSPY-GTSLFNS-H--QDSKAWHHLRSMTKMKGKADADSQSVA-LT-E--LGGELCATSVVAPVEVALRVPPAWSSIVLTTQILVASPFRNLPYLFAGGVDSFIGGMYNNMMFEIEIGQ-PHKADPACYGQFVSPVPCMDSIALEIGVRRRF-RTYRIDAS--WEYVRSPQFDSLMKQKMKMVLPASADARRPHPRGVRLALAVREAWQILPNEGSALQSDS-TSVSFSTRVAKHTRHWY-EALSPVVRNDRPSVIACTLCRETGKADDLSHTERIESQSYSVRGRIIALQFVESFDKLVYSVGKHALIHVSGKFMAEFRTTRPEAGDAEVVCTEKYLLAYLPWTGAFRSGGIVSGYKSHLTPWPGLYGDGGWEYISLFIVHIDLDVSGSWIPILGFSVLLFGIILAGHFPIFGTSCLEIGVCSSGGVSLFNCGTESASLSFFFGLSRFMVATLVLHELTRELILKQMTHGMVEVSAVARRG-YCGWIVVDLLLAKAAMRSLDEVKSM-GPRARCFEDEQIPSVGDASVEDQSVYDVVGPPLRISAHRLDTEDSCASVMGM-PTDDIVVERA-E-HLLMDRSLAKYSAAGKCRIIQTEEIQTSDASIRIKH-------DNE--HPCTPSEQEPKTEIAQKSFASISDYSSTDDHIGPIDFASEYLTGLSEEFEEISGTLKQQISCSQFVSKECPSLEALQCRSIVSADEPAET-GNK--YHALPSDNSNSLKLS-DLLG-FEETRRLTFVEVRN-CISEEETEEEEKRGLC--A-ILNHPSALFSSTISIPFRAPSDEKGKRQTKPKAIGLAVVRPKRSEGFR---GVAKEEARLRRRAEQRVPRPSNAAKTCDIIVEAPEQALLADLVPQYELLLWFFCVLPRTYQLLQVASLTRQHGGKPEQKAHFQRSETLFLREATQRLSARLRPSDELSNCGYLRRPFLVALKVLRRYHRTAEIT---GDRDLTCTADGIIAMTLVRPCAVTWRLKFSPLTLQSETGSALGQPLSTTGLKAVGATSQPLTMREIMSGAPGMA---YCNYMQSWNEKEKRFRRRGKDDDEESSKCK--LKEIDIIRLLCVPLLPAALLKSANLSATKLENIQLIVYLLLSALLIMQMKELTSVPCSGSCHVAPEESNHPFYTDFKMSIKFIIIGAYSLMDPSTIPRSGARIHGAAKIKISAWILIGLAVSYDQLPLGKGMEGAQEGGCGSAAMLFFAIVVLDVAIEISLRIPYYRLDFRREEPLSIIDLIAVHLKVDKMAFIISWVVGKKASKQLLKIVSKKGMAVMTELDPLICIS-SASFSFAVTISKSDSSPQLSKPREAIVFEDLVDEDIQIDGFQLKLHTMWAVEYQFGVLDCLPMVGTVKVMSQNKTGKPGLENTVKSVLPSCYEFKMAQENDLGILHWHELYENVPNVKFEAGLICLLRTSA-PWQHYRSLLKSSKKKRIIDLAVEKPTRGVAKKSCSAFKRSDLGLKIILYLRLSGACIFRFGLDFVGFYALDVRWYISVDLIISFDLSSVAPEWGLARDTRRH-STVDPTHIGPSPPSDEVSPDLAERYKDGVIPSKAVDKFDRKRQRYFSRDVCVLEWGFPQKQPGS--GSIDIEFEHQYRSMEASEMMMQPPQIPTEPFHPKLITQVFKSTDAPEKKKDSNHGISGLSSMAIKYSVLSEYDGTVPMWWMAPPHPLYEESESSKH-DR-SSDSRALS-AE-NIDVPREKKRFSLGVLHTRVIKMFH-DSTQWSDSFKVRDWVFTKRFQSSPPYSFGDPLEDVNFDDKFDVFTSSTQSKIWAPRTEYRTFSPLLSFGMQ-LDGQDFFHPM-ST-PD---AAPLTPLFDMGSDCGFCVYVCYKLEPHSKGPDSLRYVTLVDITGKYQDIDLDRLELKFDAYTYEASRIADGKVAMYIGSHLKLRFSLSFFSDWFSSFEYFY-YFYHDGSWLYAEFTVVPAVGGGHGSRVSKAMTSLVDFIKRVSFGSVTKSIYDPAKVGCDVSVDGISLSGGSDTESVLPSGLLSPGGIVLIWYPSRQLSG-SLFKRGFRVLVILVPTSGLGRLSGSDYGPFWDFMDALYEVKEMRVNDSWACVIAELVLFPIYPALFQVPMTHDYRAYHLRQDASEDKGSLLFRENNTLLAEAVFCGDSMEISIMEKTGDLYPECVAGTMRLFDEATRERFAGGRVGFTCQVNDLCQLKNSEEFPPDASTCLGKCMMSIVI-MSSSEQF-RGLLLVSEYRKCARFE-TGSPGRVRLCGGKTGSGNLNSTTSPLLTVLVEIQTFAPVAGKMPLFSCILLYKVFAYRQILSYRANSSDKSRLEKK--RVRGRFTGVFGSMQLEVV-EVTCY-AGSAAGKCGQKLDDVAFRANSGPANESFWWPVLEHLFKDGILIYTFYWDFGFLKRQDRTYCRHDSITTGSPQ-SAETSCQPWDGLPSFGSFPHAQSSMGEK-ALLQIDRPCVETLFEREGNRKEELKVELELKVEQTTKEHKKNKFQLKEQVGLALLERVRSEEPKKVSVKSYAGYPEYLQNVVQLSGQASTVSRTSSHDSLLRERQLDLSRQSAFDSTEVADRQKRILNQGAPERVSTDGVTTYGDTNSYLHQGVDEDLALATAVARELEASHLFYKSFTESSPDLYASSIGTECISLKLTESTQYSVAIMVAGSLLWCDDLSVLPS-CAQSPASPLKCSQYSFDQCISHEDSRSKQRDS-IEEQV-VIDVESYVKLPPVGGMMSAITLRGGGQSKLESTQTISHVFGPFGVLRSILPSLAELTYVKQGLPSILRSESLASAKEQQQQELEAAAM-HR--VLDKMSTRLDVMGEEVVSGALMILQIGAIEGFKLDSRFKVDKLLAKLKCVSEY--FS-EPS-TKTP-SS-DLSYLL--SSEPPSE--MIQ-AEIWEHLDQA-YLPGSGMGT-SSKKTGYQD-HLLCVVS-SLSTSS-KMSCM--LELEETSVK-GNK-----SCFKIISVEIRLMRMQNQGLGSLLQSQKQQYQMRKMEAMLEWRVLEYEFG-S-KCNLRCECTRIARVPESRKKRRKVAAAATSDAQGRLRVESRVRRPNFPKISSRS--Y-AEIINYI-ET--SICQT-ASDSPTAASESDKKHNGDPYSQFRSRQP-VIPNLKGKILKLGLAGAITLDLESFLLPQLNMIIVPALTESVKCKIDQYLWKGLLLAQEMGWSSRLLMGSSTLE-NK-FKDPDSF-ELLIVQEPIQV-SGSGLPGSSCGICQF-VDSCKDYAEEE--SLDVGKRKLDREGFTQTESSADSVELSELQEAKSPRDSGATCNVVKPSLDYAG-ALG--AKQSEGTEHVEYSKETTDTI-SNAEKGEVSLIDVLDLSMKLIKETRWELQKARCERANFE--ELTC-AEF-HSMIMTYGYERGESAYDEYFSHLSDLNNMDSRSVCLKSFSGKEFPEPKAWSDR--GKKFHSQPKRKKQNFLHWDLITRMGSGYPGLQESIKRDVQSLTCGS-GQPSTGLGSFGLRQRSASRGVNRGASGPHAMEM---APFGPALQSSQTA-QRQPMQSPTPMPNQ-LRGGR-SPTLKGQQLGEAPVTPLQ-GSMDQTLPSL-RAQNKEPTTPDAAESQVNSSG--GQPELTK--AP-QK-
>OUT.Prunus
[truncated: 335,876 more chars]
