# Supplementary material for: Legume genome structures and histories inferred from Cercis canadensis and Chamaecrista fasciculata genomes
Source: Plant J. 2026 Jun 10;126(5):e70981. doi: 10.1111/tpj.70981 (PMC13252982; doi:10.1111/tpj.70981)
Supplement: Supplementary file 6 — Data S6. Manuscript supplement; Compressed directory of aligned sequences from 250 gene families with high rates of gene duplication consistent with whole‐genome duplications in the legume subfamilies. [file TPJ-126-0-s006.gz › S6_consen_wgd_tree/wgd_copy_concat_60pct_mod5.faa.raxml.startTree]

(((OUT.Quillaja.A:0.100000	CAE.Chamaecrista.B:0.100000):0.100000	(CER.Phanera.B:0.100000	(PAP.Aeschynomene.B:0.100000	(CER.Cercis:0.100000	((PAP.Lotus.B:0.100000	(DET.Sindora.A:0.100000	(PAP.Phaseolus.A:0.100000	((PAP.Medicago.A:0.100000	DET.Sindora.B:0.100000):0.100000	(PAP.Medicago.B:0.100000	CAE.Senna.A:0.100000):0.100000):0.100000):0.100000):0.100000):0.100000	(((OUT.Quillaja.B:0.100000	CER.Bauhinia.B:0.100000):0.100000	CAE.Senna.B:0.100000):0.100000	(OUT.Vitis:0.100000	((OUT.Arabidopsis:0.100000	((PAP.Aeschynomene.A:0.100000	(PAP.Lotus.A:0.100000	CER.Phanera.A:0.100000):0.100000):0.100000	CER.Bauhinia.A:0.100000):0.100000):0.100000	CAE.Acacia.A:0.100000):0.100000):0.100000):0.100000):0.100000):0.100000):0.100000):0.100000):0.100000	((PAP.Phaseolus.B:0.100000	OUT.Prunus:0.100000):0.100000	CAE.Acacia.B:0.100000):0.100000	CAE.Chamaecrista.A:0.100000);
((PAP.Aeschynomene.A:0.100000	((PAP.Lotus.B:0.100000	CER.Phanera.A:0.100000):0.100000	(CAE.Senna.A:0.100000	(OUT.Quillaja.A:0.100000	(CAE.Senna.B:0.100000	(DET.Sindora.B:0.100000	((CER.Cercis:0.100000	((PAP.Medicago.A:0.100000	OUT.Quillaja.B:0.100000):0.100000	(OUT.Arabidopsis:0.100000	(PAP.Phaseolus.A:0.100000	(PAP.Phaseolus.B:0.100000	CAE.Chamaecrista.B:0.100000):0.100000):0.100000):0.100000):0.100000):0.100000	CAE.Acacia.A:0.100000):0.100000):0.100000):0.100000):0.100000):0.100000):0.100000):0.100000	(((OUT.Prunus:0.100000	DET.Sindora.A:0.100000):0.100000	CER.Phanera.B:0.100000):0.100000	(PAP.Aeschynomene.B:0.100000	(PAP.Lotus.A:0.100000	CAE.Acacia.B:0.100000):0.100000):0.100000):0.100000	(PAP.Medicago.B:0.100000	((OUT.Vitis:0.100000	CER.Bauhinia.B:0.100000):0.100000	(CER.Bauhinia.A:0.100000	CAE.Chamaecrista.A:0.100000):0.100000):0.100000):0.100000);
((CAE.Chamaecrista.B:0.100000	(CER.Bauhinia.B:0.100000	(DET.Sindora.A:0.100000	(OUT.Vitis:0.100000	(PAP.Medicago.B:0.100000	(PAP.Aeschynomene.B:0.100000	CAE.Acacia.A:0.100000):0.100000):0.100000):0.100000):0.100000):0.100000):0.100000	(CAE.Senna.A:0.100000	((PAP.Phaseolus.A:0.100000	OUT.Quillaja.A:0.100000):0.100000	(CER.Phanera.B:0.100000	((PAP.Lotus.B:0.100000	CER.Bauhinia.A:0.100000):0.100000	CAE.Acacia.B:0.100000):0.100000):0.100000):0.100000):0.100000	(PAP.Medicago.A:0.100000	(PAP.Lotus.A:0.100000	(((OUT.Quillaja.B:0.100000	((PAP.Aeschynomene.A:0.100000	DET.Sindora.B:0.100000):0.100000	(OUT.Prunus:0.100000	(CER.Phanera.A:0.100000	(OUT.Arabidopsis:0.100000	(PAP.Phaseolus.B:0.100000	CER.Cercis:0.100000):0.100000):0.100000):0.100000):0.100000):0.100000):0.100000	CAE.Senna.B:0.100000):0.100000	CAE.Chamaecrista.A:0.100000):0.100000):0.100000):0.100000);
((PAP.Medicago.A:0.100000	CAE.Acacia.A:0.100000):0.100000	(((PAP.Phaseolus.B:0.100000	DET.Sindora.A:0.100000):0.100000	(DET.Sindora.B:0.100000	(OUT.Quillaja.B:0.100000	CAE.Senna.B:0.100000):0.100000):0.100000):0.100000	(CER.Bauhinia.A:0.100000	(PAP.Lotus.B:0.100000	(OUT.Prunus:0.100000	(((OUT.Vitis:0.100000	CER.Phanera.B:0.100000):0.100000	CAE.Chamaecrista.B:0.100000):0.100000	(CER.Bauhinia.B:0.100000	(OUT.Quillaja.A:0.100000	((PAP.Phaseolus.A:0.100000	(CER.Cercis:0.100000	CAE.Senna.A:0.100000):0.100000):0.100000	(PAP.Medicago.B:0.100000	(((PAP.Aeschynomene.B:0.100000	PAP.Aeschynomene.A:0.100000):0.100000	OUT.Arabidopsis:0.100000):0.100000	(CER.Phanera.A:0.100000	(PAP.Lotus.A:0.100000	CAE.Acacia.B:0.100000):0.100000):0.100000):0.100000):0.100000):0.100000):0.100000):0.100000):0.100000):0.100000):0.100000):0.100000):0.100000	CAE.Chamaecrista.A:0.100000);
(((CER.Bauhinia.A:0.100000	(PAP.Phaseolus.B:0.100000	CAE.Senna.B:0.100000):0.100000):0.100000	(OUT.Quillaja.B:0.100000	(PAP.Phaseolus.A:0.100000	(((OUT.Vitis:0.100000	OUT.Arabidopsis:0.100000):0.100000	CER.Bauhinia.B:0.100000):0.100000	CAE.Acacia.A:0.100000):0.100000):0.100000):0.100000):0.100000	(OUT.Prunus:0.100000	(CAE.Chamaecrista.B:0.100000	CAE.Acacia.B:0.100000):0.100000):0.100000	((PAP.Lotus.B:0.100000	(PAP.Medicago.B:0.100000	((PAP.Aeschynomene.B:0.100000	DET.Sindora.A:0.100000):0.100000	(DET.Sindora.B:0.100000	(PAP.Lotus.A:0.100000	CAE.Senna.A:0.100000):0.100000):0.100000):0.100000):0.100000):0.100000	((CER.Phanera.A:0.100000	(PAP.Aeschynomene.A:0.100000	((PAP.Medicago.A:0.100000	(OUT.Quillaja.A:0.100000	CER.Phanera.B:0.100000):0.100000):0.100000	CER.Cercis:0.100000):0.100000):0.100000):0.100000	CAE.Chamaecrista.A:0.100000):0.100000):0.100000);
((CER.Phanera.A:0.100000	((PAP.Aeschynomene.B:0.100000	(OUT.Vitis:0.100000	((PAP.Aeschynomene.A:0.100000	OUT.Arabidopsis:0.100000):0.100000	CAE.Senna.A:0.100000):0.100000):0.100000):0.100000	(PAP.Medicago.B:0.100000	(((PAP.Phaseolus.B:0.100000	DET.Sindora.B:0.100000):0.100000	(OUT.Prunus:0.100000	(CER.Bauhinia.A:0.100000	CAE.Chamaecrista.B:0.100000):0.100000):0.100000):0.100000	CAE.Acacia.A:0.100000):0.100000):0.100000):0.100000):0.100000	(CER.Cercis:0.100000	((DET.Sindora.A:0.100000	(((PAP.Phaseolus.A:0.100000	PAP.Lotus.A:0.100000):0.100000	OUT.Quillaja.A:0.100000):0.100000	((OUT.Quillaja.B:0.100000	CER.Bauhinia.B:0.100000):0.100000	(PAP.Lotus.B:0.100000	CAE.Senna.B:0.100000):0.100000):0.100000):0.100000):0.100000	CAE.Acacia.B:0.100000):0.100000):0.100000	(CER.Phanera.B:0.100000	(PAP.Medicago.A:0.100000	CAE.Chamaecrista.A:0.100000):0.100000):0.100000);
(CAE.Acacia.A:0.100000	(PAP.Medicago.A:0.100000	CAE.Acacia.B:0.100000):0.100000	(((OUT.Prunus:0.100000	(PAP.Phaseolus.B:0.100000	(PAP.Phaseolus.A:0.100000	CER.Bauhinia.B:0.100000):0.100000):0.100000):0.100000	(CER.Cercis:0.100000	(DET.Sindora.B:0.100000	(OUT.Vitis:0.100000	((((PAP.Lotus.A:0.100000	PAP.Aeschynomene.A:0.100000):0.100000	(OUT.Quillaja.B:0.100000	CER.Bauhinia.A:0.100000):0.100000):0.100000	((PAP.Lotus.B:0.100000	(OUT.Arabidopsis:0.100000	CER.Phanera.A:0.100000):0.100000):0.100000	CAE.Senna.B:0.100000):0.100000):0.100000	(PAP.Aeschynomene.B:0.100000	(DET.Sindora.A:0.100000	(CAE.Senna.A:0.100000	((OUT.Quillaja.A:0.100000	CER.Phanera.B:0.100000):0.100000	(PAP.Medicago.B:0.100000	CAE.Chamaecrista.B:0.100000):0.100000):0.100000):0.100000):0.100000):0.100000):0.100000):0.100000):0.100000):0.100000):0.100000	CAE.Chamaecrista.A:0.100000):0.100000);
((PAP.Aeschynomene.A:0.100000	(CAE.Senna.A:0.100000	((PAP.Lotus.A:0.100000	CER.Bauhinia.B:0.100000):0.100000	((OUT.Quillaja.B:0.100000	OUT.Arabidopsis:0.100000):0.100000	CAE.Acacia.A:0.100000):0.100000):0.100000):0.100000):0.100000	((((PAP.Phaseolus.B:0.100000	PAP.Lotus.B:0.100000):0.100000	((PAP.Medicago.B:0.100000	((PAP.Phaseolus.A:0.100000	PAP.Aeschynomene.B:0.100000):0.100000	(DET.Sindora.B:0.100000	CER.Phanera.A:0.100000):0.100000):0.100000):0.100000	(CER.Bauhinia.A:0.100000	(CER.Cercis:0.100000	((OUT.Quillaja.A:0.100000	DET.Sindora.A:0.100000):0.100000	CAE.Senna.B:0.100000):0.100000):0.100000):0.100000):0.100000):0.100000	(OUT.Prunus:0.100000	CAE.Chamaecrista.B:0.100000):0.100000):0.100000	(PAP.Medicago.A:0.100000	CAE.Acacia.B:0.100000):0.100000):0.100000	((OUT.Vitis:0.100000	CER.Phanera.B:0.100000):0.100000	CAE.Chamaecrista.A:0.100000):0.100000);
(CAE.Acacia.A:0.100000	((PAP.Medicago.B:0.100000	OUT.Quillaja.B:0.100000):0.100000	(((PAP.Lotus.A:0.100000	OUT.Prunus:0.100000):0.100000	(CER.Bauhinia.A:0.100000	(((PAP.Aeschynomene.B:0.100000	(OUT.Arabidopsis:0.100000	CER.Phanera.B:0.100000):0.100000):0.100000	(CER.Cercis:0.100000	CER.Bauhinia.B:0.100000):0.100000):0.100000	((DET.Sindora.A:0.100000	(CER.Phanera.A:0.100000	CAE.Senna.A:0.100000):0.100000):0.100000	CAE.Chamaecrista.B:0.100000):0.100000):0.100000):0.100000):0.100000	((PAP.Lotus.B:0.100000	(OUT.Quillaja.A:0.100000	(PAP.Aeschynomene.A:0.100000	DET.Sindora.B:0.100000):0.100000):0.100000):0.100000	(PAP.Medicago.A:0.100000	(((PAP.Phaseolus.A:0.100000	OUT.Vitis:0.100000):0.100000	(PAP.Phaseolus.B:0.100000	CAE.Senna.B:0.100000):0.100000):0.100000	CAE.Acacia.B:0.100000):0.100000):0.100000):0.100000):0.100000):0.100000	CAE.Chamaecrista.A:0.100000);
((CER.Phanera.B:0.100000	(OUT.Quillaja.B:0.100000	((PAP.Lotus.A:0.100000	(CER.Cercis:0.100000	(OUT.Arabidopsis:0.100000	(DET.Sindora.B:0.100000	CAE.Senna.A:0.100000):0.100000):0.100000):0.100000):0.100000	((PAP.Phaseolus.A:0.100000	DET.Sindora.A:0.100000):0.100000	(PAP.Phaseolus.B:0.100000	((CER.Phanera.A:0.100000	(PAP.Medicago.A:0.100000	((OUT.Vitis:0.100000	CER.Bauhinia.B:0.100000):0.100000	(CER.Bauhinia.A:0.100000	(PAP.Medicago.B:0.100000	CAE.Chamaecrista.B:0.100000):0.100000):0.100000):0.100000):0.100000):0.100000	(PAP.Aeschynomene.A:0.100000	(OUT.Prunus:0.100000	(OUT.Quillaja.A:0.100000	((PAP.Lotus.B:0.100000	CAE.Senna.B:0.100000):0.100000	CAE.Acacia.A:0.100000):0.100000):0.100000):0.100000):0.100000):0.100000):0.100000):0.100000):0.100000):0.100000):0.100000	(PAP.Aeschynomene.B:0.100000	CAE.Acacia.B:0.100000):0.100000	CAE.Chamaecrista.A:0.100000);
(((((CER.Phanera.B:0.100000	CER.Bauhinia.B:0.100000):0.100000	CER.Cercis:0.100000):0.100000	(CER.Bauhinia.A:0.100000	CER.Phanera.A:0.100000):0.100000):0.100000	(DET.Sindora.A:0.100000	DET.Sindora.B:0.100000):0.100000):0.100000	(((PAP.Aeschynomene.A:0.100000	((PAP.Medicago.A:0.100000	PAP.Lotus.A:0.100000):0.100000	PAP.Phaseolus.A:0.100000):0.100000):0.100000	(PAP.Aeschynomene.B:0.100000	((PAP.Medicago.B:0.100000	PAP.Lotus.B:0.100000):0.100000	PAP.Phaseolus.B:0.100000):0.100000):0.100000):0.100000	(CAE.Acacia.A:0.100000	(CAE.Senna.A:0.100000	CAE.Chamaecrista.A:0.100000):0.100000):0.100000):0.100000	((CAE.Acacia.B:0.100000	(CAE.Chamaecrista.B:0.100000	CAE.Senna.B:0.100000):0.100000):0.100000	((OUT.Prunus:0.100000	(OUT.Arabidopsis:0.100000	OUT.Vitis:0.100000):0.100000):0.100000	(OUT.Quillaja.A:0.100000	OUT.Quillaja.B:0.100000):0.100000):0.100000):0.100000);
((((((PAP.Lotus.A:0.100000	PAP.Medicago.A:0.100000):0.100000	PAP.Phaseolus.A:0.100000):0.100000	PAP.Aeschynomene.A:0.100000):0.100000	((PAP.Phaseolus.B:0.100000	(PAP.Lotus.B:0.100000	PAP.Medicago.B:0.100000):0.100000):0.100000	PAP.Aeschynomene.B:0.100000):0.100000):0.100000	((CAE.Chamaecrista.A:0.100000	CAE.Senna.A:0.100000):0.100000	CAE.Acacia.A:0.100000):0.100000):0.100000	((((CER.Bauhinia.A:0.100000	CER.Phanera.A:0.100000):0.100000	CER.Cercis:0.100000):0.100000	(CER.Bauhinia.B:0.100000	CER.Phanera.B:0.100000):0.100000):0.100000	(((OUT.Prunus:0.100000	(OUT.Arabidopsis:0.100000	OUT.Vitis:0.100000):0.100000):0.100000	(OUT.Quillaja.B:0.100000	OUT.Quillaja.A:0.100000):0.100000):0.100000	(DET.Sindora.B:0.100000	DET.Sindora.A:0.100000):0.100000):0.100000):0.100000	(CAE.Acacia.B:0.100000	(CAE.Senna.B:0.100000	CAE.Chamaecrista.B:0.100000):0.100000):0.100000);
((((CER.Phanera.B:0.100000	CER.Bauhinia.B:0.100000):0.100000	((CER.Bauhinia.A:0.100000	CER.Phanera.A:0.100000):0.100000	CER.Cercis:0.100000):0.100000):0.100000	((DET.Sindora.A:0.100000	DET.Sindora.B:0.100000):0.100000	((OUT.Prunus:0.100000	(OUT.Arabidopsis:0.100000	OUT.Vitis:0.100000):0.100000):0.100000	(OUT.Quillaja.B:0.100000	OUT.Quillaja.A:0.100000):0.100000):0.100000):0.100000):0.100000	((CAE.Acacia.B:0.100000	(CAE.Chamaecrista.B:0.100000	CAE.Senna.B:0.100000):0.100000):0.100000	(CAE.Acacia.A:0.100000	(CAE.Chamaecrista.A:0.100000	CAE.Senna.A:0.100000):0.100000):0.100000):0.100000	((PAP.Aeschynomene.B:0.100000	((PAP.Medicago.B:0.100000	PAP.Lotus.B:0.100000):0.100000	PAP.Phaseolus.B:0.100000):0.100000):0.100000	(PAP.Aeschynomene.A:0.100000	((PAP.Medicago.A:0.100000	PAP.Lotus.A:0.100000):0.100000	PAP.Phaseolus.A:0.100000):0.100000):0.100000):0.100000);
(((((OUT.Prunus:0.100000	(OUT.Arabidopsis:0.100000	OUT.Vitis:0.100000):0.100000):0.100000	(OUT.Quillaja.A:0.100000	OUT.Quillaja.B:0.100000):0.100000):0.100000	((CAE.Senna.B:0.100000	CAE.Chamaecrista.B:0.100000):0.100000	CAE.Acacia.B:0.100000):0.100000):0.100000	((((PAP.Phaseolus.B:0.100000	(PAP.Medicago.B:0.100000	PAP.Lotus.B:0.100000):0.100000):0.100000	PAP.Aeschynomene.B:0.100000):0.100000	(PAP.Aeschynomene.A:0.100000	((PAP.Medicago.A:0.100000	PAP.Lotus.A:0.100000):0.100000	PAP.Phaseolus.A:0.100000):0.100000):0.100000):0.100000	(CAE.Acacia.A:0.100000	(CAE.Senna.A:0.100000	CAE.Chamaecrista.A:0.100000):0.100000):0.100000):0.100000):0.100000	((CER.Bauhinia.B:0.100000	CER.Phanera.B:0.100000):0.100000	(CER.Cercis:0.100000	(CER.Phanera.A:0.100000	CER.Bauhinia.A:0.100000):0.100000):0.100000):0.100000	(DET.Sindora.A:0.100000	DET.Sindora.B:0.100000):0.100000);
(((OUT.Quillaja.B:0.100000	OUT.Quillaja.A:0.100000):0.100000	(OUT.Prunus:0.100000	(OUT.Vitis:0.100000	OUT.Arabidopsis:0.100000):0.100000):0.100000):0.100000	((CER.Phanera.B:0.100000	CER.Bauhinia.B:0.100000):0.100000	(CER.Cercis:0.100000	(CER.Phanera.A:0.100000	CER.Bauhinia.A:0.100000):0.100000):0.100000):0.100000	((((CAE.Senna.A:0.100000	CAE.Chamaecrista.A:0.100000):0.100000	CAE.Acacia.A:0.100000):0.100000	(((((PAP.Medicago.B:0.100000	PAP.Lotus.B:0.100000):0.100000	PAP.Phaseolus.B:0.100000):0.100000	PAP.Aeschynomene.B:0.100000):0.100000	((PAP.Phaseolus.A:0.100000	(PAP.Lotus.A:0.100000	PAP.Medicago.A:0.100000):0.100000):0.100000	PAP.Aeschynomene.A:0.100000):0.100000):0.100000	(CAE.Acacia.B:0.100000	(CAE.Senna.B:0.100000	CAE.Chamaecrista.B:0.100000):0.100000):0.100000):0.100000):0.100000	(DET.Sindora.A:0.100000	DET.Sindora.B:0.100000):0.100000):0.100000);
((((OUT.Prunus:0.100000	(OUT.Arabidopsis:0.100000	OUT.Vitis:0.100000):0.100000):0.100000	(OUT.Quillaja.B:0.100000	OUT.Quillaja.A:0.100000):0.100000):0.100000	(((((PAP.Medicago.B:0.100000	PAP.Lotus.B:0.100000):0.100000	PAP.Phaseolus.B:0.100000):0.100000	PAP.Aeschynomene.B:0.100000):0.100000	((PAP.Phaseolus.A:0.100000	(PAP.Medicago.A:0.100000	PAP.Lotus.A:0.100000):0.100000):0.100000	PAP.Aeschynomene.A:0.100000):0.100000):0.100000	(CAE.Acacia.B:0.100000	(CAE.Chamaecrista.B:0.100000	CAE.Senna.B:0.100000):0.100000):0.100000):0.100000):0.100000	((CAE.Acacia.A:0.100000	(CAE.Senna.A:0.100000	CAE.Chamaecrista.A:0.100000):0.100000):0.100000	(DET.Sindora.A:0.100000	DET.Sindora.B:0.100000):0.100000):0.100000	(((CER.Phanera.A:0.100000	CER.Bauhinia.A:0.100000):0.100000	CER.Cercis:0.100000):0.100000	(CER.Bauhinia.B:0.100000	CER.Phanera.B:0.100000):0.100000):0.100000);
(((((PAP.Medicago.A:0.100000	PAP.Lotus.A:0.100000):0.100000	PAP.Phaseolus.A:0.100000):0.100000	PAP.Aeschynomene.A:0.100000):0.100000	((PAP.Phaseolus.B:0.100000	(PAP.Lotus.B:0.100000	PAP.Medicago.B:0.100000):0.100000):0.100000	PAP.Aeschynomene.B:0.100000):0.100000):0.100000	(((CAE.Senna.B:0.100000	CAE.Chamaecrista.B:0.100000):0.100000	CAE.Acacia.B:0.100000):0.100000	((CAE.Senna.A:0.100000	CAE.Chamaecrista.A:0.100000):0.100000	CAE.Acacia.A:0.100000):0.100000):0.100000	(((CER.Phanera.B:0.100000	CER.Bauhinia.B:0.100000):0.100000	((CER.Phanera.A:0.100000	CER.Bauhinia.A:0.100000):0.100000	CER.Cercis:0.100000):0.100000):0.100000	(((OUT.Quillaja.B:0.100000	OUT.Quillaja.A:0.100000):0.100000	((OUT.Arabidopsis:0.100000	OUT.Vitis:0.100000):0.100000	OUT.Prunus:0.100000):0.100000):0.100000	(DET.Sindora.B:0.100000	DET.Sindora.A:0.100000):0.100000):0.100000):0.100000);
(((CAE.Chamaecrista.A:0.100000	CAE.Senna.A:0.100000):0.100000	CAE.Acacia.A:0.100000):0.100000	(((PAP.Phaseolus.A:0.100000	(PAP.Medicago.A:0.100000	PAP.Lotus.A:0.100000):0.100000):0.100000	PAP.Aeschynomene.A:0.100000):0.100000	(PAP.Aeschynomene.B:0.100000	(PAP.Phaseolus.B:0.100000	(PAP.Medicago.B:0.100000	PAP.Lotus.B:0.100000):0.100000):0.100000):0.100000):0.100000	(((CAE.Chamaecrista.B:0.100000	CAE.Senna.B:0.100000):0.100000	CAE.Acacia.B:0.100000):0.100000	(((((OUT.Arabidopsis:0.100000	OUT.Vitis:0.100000):0.100000	OUT.Prunus:0.100000):0.100000	(OUT.Quillaja.A:0.100000	OUT.Quillaja.B:0.100000):0.100000):0.100000	(DET.Sindora.A:0.100000	DET.Sindora.B:0.100000):0.100000):0.100000	(((CER.Phanera.A:0.100000	CER.Bauhinia.A:0.100000):0.100000	CER.Cercis:0.100000):0.100000	(CER.Bauhinia.B:0.100000	CER.Phanera.B:0.100000):0.100000):0.100000):0.100000):0.100000);
((((((OUT.Arabidopsis:0.100000	OUT.Vitis:0.100000):0.100000	OUT.Prunus:0.100000):0.100000	(OUT.Quillaja.A:0.100000	OUT.Quillaja.B:0.100000):0.100000):0.100000	((CAE.Chamaecrista.A:0.100000	CAE.Senna.A:0.100000):0.100000	CAE.Acacia.A:0.100000):0.100000):0.100000	(((PAP.Phaseolus.B:0.100000	(PAP.Lotus.B:0.100000	PAP.Medicago.B:0.100000):0.100000):0.100000	PAP.Aeschynomene.B:0.100000):0.100000	(((PAP.Lotus.A:0.100000	PAP.Medicago.A:0.100000):0.100000	PAP.Phaseolus.A:0.100000):0.100000	PAP.Aeschynomene.A:0.100000):0.100000):0.100000):0.100000	((((CER.Phanera.B:0.100000	CER.Bauhinia.B:0.100000):0.100000	CER.Cercis:0.100000):0.100000	(CER.Bauhinia.A:0.100000	CER.Phanera.A:0.100000):0.100000):0.100000	(DET.Sindora.B:0.100000	DET.Sindora.A:0.100000):0.100000):0.100000	((CAE.Chamaecrista.B:0.100000	CAE.Senna.B:0.100000):0.100000	CAE.Acacia.B:0.100000):0.100000);
(((OUT.Quillaja.A:0.100000	OUT.Quillaja.B:0.100000):0.100000	(OUT.Prunus:0.100000	(OUT.Vitis:0.100000	OUT.Arabidopsis:0.100000):0.100000):0.100000):0.100000	((DET.Sindora.A:0.100000	DET.Sindora.B:0.100000):0.100000	((CER.Bauhinia.B:0.100000	CER.Phanera.B:0.100000):0.100000	((CER.Phanera.A:0.100000	CER.Bauhinia.A:0.100000):0.100000	CER.Cercis:0.100000):0.100000):0.100000):0.100000	((((((PAP.Lotus.B:0.100000	PAP.Medicago.B:0.100000):0.100000	PAP.Phaseolus.B:0.100000):0.100000	PAP.Aeschynomene.B:0.100000):0.100000	((PAP.Phaseolus.A:0.100000	(PAP.Medicago.A:0.100000	PAP.Lotus.A:0.100000):0.100000):0.100000	PAP.Aeschynomene.A:0.100000):0.100000):0.100000	(CAE.Acacia.A:0.100000	(CAE.Chamaecrista.A:0.100000	CAE.Senna.A:0.100000):0.100000):0.100000):0.100000	((CAE.Senna.B:0.100000	CAE.Chamaecrista.B:0.100000):0.100000	CAE.Acacia.B:0.100000):0.100000):0.100000);
