# Supplementary material for: Legume genome structures and histories inferred from Cercis canadensis and Chamaecrista fasciculata genomes
Source: Plant J. 2026 Jun 10;126(5):e70981. doi: 10.1111/tpj.70981 (PMC13252982; doi:10.1111/tpj.70981)
Supplement: Supplementary file 6 — Data S6. Manuscript supplement; Compressed directory of aligned sequences from 250 gene families with high rates of gene duplication consistent with whole‐genome duplications in the legume subfamilies. [file TPJ-126-0-s006.gz › S6_consen_wgd_tree/wgd_copy_concat_60pct_mod5.faa.raxml.mlTrees]

(((PAP.Lotus.A:0.141880	PAP.Medicago.A:0.181988):0.025296	PAP.Phaseolus.A:0.162803):0.024405	PAP.Aeschynomene.A:0.173180	((PAP.Aeschynomene.B:0.159626	((PAP.Medicago.B:0.176322	PAP.Lotus.B:0.135422):0.025121	PAP.Phaseolus.B:0.158106):0.023967):0.051403	(((CAE.Senna.A:0.107467	CAE.Chamaecrista.A:0.133218):0.026232	CAE.Acacia.A:0.175306):0.074734	(((CAE.Senna.B:0.097843	CAE.Chamaecrista.B:0.122137):0.023821	CAE.Acacia.B:0.168346):0.073566	(((((CER.Phanera.A:0.054999	CER.Bauhinia.A:0.063825):0.021054	CER.Cercis:0.026422):0.005526	(CER.Bauhinia.B:0.059358	CER.Phanera.B:0.053764):0.022508):0.070956	(DET.Sindora.B:0.168718	DET.Sindora.A:0.160538):0.035488):0.008062	(((OUT.Arabidopsis:0.564981	OUT.Vitis:0.229720):0.033650	OUT.Prunus:0.218045):0.062112	(OUT.Quillaja.A:0.104036	OUT.Quillaja.B:0.105824):0.068007):0.075700):0.009936):0.009230):0.025383):0.052469);
(((DET.Sindora.A:0.160538	DET.Sindora.B:0.168718):0.035488	((CER.Bauhinia.B:0.059358	CER.Phanera.B:0.053764):0.022508	(CER.Cercis:0.026422	(CER.Phanera.A:0.054999	CER.Bauhinia.A:0.063825):0.021054):0.005526):0.070956):0.008062	(((OUT.Arabidopsis:0.564981	OUT.Vitis:0.229720):0.033650	OUT.Prunus:0.218044):0.062112	(OUT.Quillaja.A:0.104036	OUT.Quillaja.B:0.105824):0.068007):0.075699	((((CAE.Senna.A:0.107467	CAE.Chamaecrista.A:0.133218):0.026232	CAE.Acacia.A:0.175305):0.074734	((PAP.Aeschynomene.B:0.159625	(PAP.Phaseolus.B:0.158105	(PAP.Lotus.B:0.135422	PAP.Medicago.B:0.176322):0.025121):0.023967):0.051403	((PAP.Phaseolus.A:0.162802	(PAP.Lotus.A:0.141880	PAP.Medicago.A:0.181988):0.025296):0.024405	PAP.Aeschynomene.A:0.173180):0.052469):0.025383):0.009230	((CAE.Senna.B:0.097842	CAE.Chamaecrista.B:0.122137):0.023821	CAE.Acacia.B:0.168346):0.073566):0.009936);
(((((((OUT.Arabidopsis:0.564993	OUT.Vitis:0.229721):0.033649	OUT.Prunus:0.218045):0.062111	(OUT.Quillaja.A:0.104035	OUT.Quillaja.B:0.105823):0.068006):0.075699	(((CER.Bauhinia.B:0.059357	CER.Phanera.B:0.053763):0.022507	(CER.Cercis:0.026421	(CER.Phanera.A:0.054998	CER.Bauhinia.A:0.063824):0.021054):0.005526):0.070955	(DET.Sindora.B:0.168717	DET.Sindora.A:0.160537):0.035487):0.008061):0.009936	(((((PAP.Lotus.B:0.135421	PAP.Medicago.B:0.176321):0.025120	PAP.Phaseolus.B:0.158104):0.023966	PAP.Aeschynomene.B:0.159624):0.051403	(((PAP.Medicago.A:0.181987	PAP.Lotus.A:0.141879):0.025296	PAP.Phaseolus.A:0.162801):0.024405	PAP.Aeschynomene.A:0.173179):0.052468):0.025382	((CAE.Senna.A:0.107466	CAE.Chamaecrista.A:0.133217):0.026231	CAE.Acacia.A:0.175304):0.074733):0.009230):0.073565	CAE.Acacia.B:0.168345):0.023821	CAE.Senna.B:0.097841	CAE.Chamaecrista.B:0.122136);
(((DET.Sindora.B:0.168714	DET.Sindora.A:0.160535):0.035486	((CER.Phanera.B:0.053762	CER.Bauhinia.B:0.059355):0.022507	(CER.Cercis:0.026420	(CER.Bauhinia.A:0.063822	CER.Phanera.A:0.054995):0.021053):0.005526):0.070953):0.008061	((OUT.Quillaja.A:0.104032	OUT.Quillaja.B:0.105820):0.068005	((OUT.Arabidopsis:0.565015	OUT.Vitis:0.229722):0.033648	OUT.Prunus:0.218044):0.062109):0.075697	((CAE.Acacia.B:0.168343	(CAE.Chamaecrista.B:0.122134	CAE.Senna.B:0.097839):0.023820):0.073563	(((CAE.Senna.A:0.107465	CAE.Chamaecrista.A:0.133215):0.026230	CAE.Acacia.A:0.175302):0.074732	((((PAP.Medicago.A:0.181985	PAP.Lotus.A:0.141876):0.025295	PAP.Phaseolus.A:0.162799):0.024404	PAP.Aeschynomene.A:0.173176):0.052466	(((PAP.Medicago.B:0.176320	PAP.Lotus.B:0.135419):0.025119	PAP.Phaseolus.B:0.158102):0.023966	PAP.Aeschynomene.B:0.159622):0.051401):0.025381):0.009230):0.009935);
(((DET.Sindora.A:0.160538	DET.Sindora.B:0.168718):0.035488	((CER.Phanera.B:0.053764	CER.Bauhinia.B:0.059358):0.022508	((CER.Bauhinia.A:0.063825	CER.Phanera.A:0.054999):0.021054	CER.Cercis:0.026422):0.005526):0.070956):0.008062	((OUT.Quillaja.A:0.104036	OUT.Quillaja.B:0.105824):0.068007	((OUT.Vitis:0.229720	OUT.Arabidopsis:0.564981):0.033650	OUT.Prunus:0.218045):0.062112):0.075700	(((CAE.Acacia.A:0.175306	(CAE.Senna.A:0.107467	CAE.Chamaecrista.A:0.133218):0.026232):0.074734	(((PAP.Phaseolus.B:0.158106	(PAP.Lotus.B:0.135422	PAP.Medicago.B:0.176322):0.025121):0.023967	PAP.Aeschynomene.B:0.159626):0.051403	(PAP.Aeschynomene.A:0.173180	((PAP.Lotus.A:0.141880	PAP.Medicago.A:0.181988):0.025296	PAP.Phaseolus.A:0.162802):0.024405):0.052469):0.025383):0.009230	((CAE.Senna.B:0.097843	CAE.Chamaecrista.B:0.122137):0.023821	CAE.Acacia.B:0.168346):0.073566):0.009936);
((((OUT.Quillaja.B:0.105824	OUT.Quillaja.A:0.104036):0.068007	((OUT.Arabidopsis:0.564981	OUT.Vitis:0.229720):0.033650	OUT.Prunus:0.218045):0.062112):0.075700	(((CAE.Senna.B:0.097843	CAE.Chamaecrista.B:0.122137):0.023821	CAE.Acacia.B:0.168346):0.073566	(((PAP.Aeschynomene.B:0.159626	((PAP.Medicago.B:0.176322	PAP.Lotus.B:0.135422):0.025121	PAP.Phaseolus.B:0.158106):0.023967):0.051403	(PAP.Aeschynomene.A:0.173180	(PAP.Phaseolus.A:0.162803	(PAP.Lotus.A:0.141880	PAP.Medicago.A:0.181988):0.025296):0.024405):0.052469):0.025383	((CAE.Senna.A:0.107467	CAE.Chamaecrista.A:0.133218):0.026232	CAE.Acacia.A:0.175306):0.074734):0.009230):0.009936):0.008062	((CER.Bauhinia.B:0.059358	CER.Phanera.B:0.053764):0.022508	((CER.Phanera.A:0.054999	CER.Bauhinia.A:0.063825):0.021054	CER.Cercis:0.026422):0.005526):0.070956	(DET.Sindora.A:0.160538	DET.Sindora.B:0.168718):0.035488);
(CAE.Acacia.A:0.175304	(((PAP.Aeschynomene.B:0.159625	((PAP.Medicago.B:0.176324	PAP.Lotus.B:0.135421):0.025120	PAP.Phaseolus.B:0.158105):0.023966):0.051402	(((PAP.Medicago.A:0.181989	PAP.Lotus.A:0.141879):0.025295	PAP.Phaseolus.A:0.162802):0.024404	PAP.Aeschynomene.A:0.173180):0.052467):0.025381	(((((CER.Phanera.B:0.053762	CER.Bauhinia.B:0.059356):0.022507	(CER.Cercis:0.026421	(CER.Bauhinia.A:0.063823	CER.Phanera.A:0.054996):0.021053):0.005526):0.070954	(DET.Sindora.A:0.160537	DET.Sindora.B:0.168717):0.035486):0.008061	((OUT.Quillaja.B:0.105821	OUT.Quillaja.A:0.104034):0.068005	((OUT.Arabidopsis:0.565026	OUT.Vitis:0.229725):0.033651	OUT.Prunus:0.218048):0.062110):0.075697):0.009935	((CAE.Chamaecrista.B:0.122136	CAE.Senna.B:0.097841):0.023820	CAE.Acacia.B:0.168345):0.073564):0.009230):0.074733	(CAE.Senna.A:0.107466	CAE.Chamaecrista.A:0.133216):0.026230);
(PAP.Aeschynomene.A:0.173178	(PAP.Phaseolus.A:0.162801	(PAP.Lotus.A:0.141879	PAP.Medicago.A:0.181987):0.025295):0.024405	((((((OUT.Quillaja.A:0.104035	OUT.Quillaja.B:0.105823):0.068006	((OUT.Arabidopsis:0.564995	OUT.Vitis:0.229721):0.033649	OUT.Prunus:0.218045):0.062111):0.075699	((((CER.Phanera.A:0.054997	CER.Bauhinia.A:0.063824):0.021054	CER.Cercis:0.026421):0.005526	(CER.Phanera.B:0.053763	CER.Bauhinia.B:0.059357):0.022507):0.070955	(DET.Sindora.B:0.168716	DET.Sindora.A:0.160537):0.035487):0.008061):0.009936	((CAE.Senna.B:0.097841	CAE.Chamaecrista.B:0.122136):0.023821	CAE.Acacia.B:0.168345):0.073565):0.009230	(CAE.Acacia.A:0.175304	(CAE.Senna.A:0.107466	CAE.Chamaecrista.A:0.133217):0.026231):0.074733):0.025382	(((PAP.Lotus.B:0.135421	PAP.Medicago.B:0.176321):0.025120	PAP.Phaseolus.B:0.158104):0.023966	PAP.Aeschynomene.B:0.159624):0.051402):0.052468);
(CAE.Senna.A:0.107466	(CAE.Acacia.A:0.175304	((((PAP.Phaseolus.B:0.158104	(PAP.Lotus.B:0.135420	PAP.Medicago.B:0.176321):0.025120):0.023966	PAP.Aeschynomene.B:0.159624):0.051402	(PAP.Aeschynomene.A:0.173178	((PAP.Lotus.A:0.141878	PAP.Medicago.A:0.181986):0.025295	PAP.Phaseolus.A:0.162801):0.024404):0.052468):0.025382	((((DET.Sindora.B:0.168716	DET.Sindora.A:0.160536):0.035487	((CER.Phanera.B:0.053763	CER.Bauhinia.B:0.059357):0.022507	(CER.Cercis:0.026421	(CER.Phanera.A:0.054997	CER.Bauhinia.A:0.063824):0.021054):0.005526):0.070955):0.008061	((OUT.Prunus:0.218045	(OUT.Arabidopsis:0.564996	OUT.Vitis:0.229721):0.033649):0.062111	(OUT.Quillaja.B:0.105822	OUT.Quillaja.A:0.104034):0.068006):0.075698):0.009936	((CAE.Senna.B:0.097841	CAE.Chamaecrista.B:0.122136):0.023821	CAE.Acacia.B:0.168345):0.073565):0.009230):0.074733):0.026231	CAE.Chamaecrista.A:0.133216);
((CAE.Acacia.B:0.168345	(CAE.Senna.B:0.097841	CAE.Chamaecrista.B:0.122136):0.023821):0.073565	(((((PAP.Medicago.B:0.176321	PAP.Lotus.B:0.135421):0.025120	PAP.Phaseolus.B:0.158104):0.023966	PAP.Aeschynomene.B:0.159624):0.051403	(((PAP.Medicago.A:0.181987	PAP.Lotus.A:0.141879):0.025295	PAP.Phaseolus.A:0.162801):0.024405	PAP.Aeschynomene.A:0.173178):0.052468):0.025382	(CAE.Acacia.A:0.175304	(CAE.Senna.A:0.107466	CAE.Chamaecrista.A:0.133217):0.026231):0.074733):0.009230	(((DET.Sindora.B:0.168717	DET.Sindora.A:0.160537):0.035487	((CER.Cercis:0.026421	(CER.Phanera.A:0.054997	CER.Bauhinia.A:0.063824):0.021054):0.005526	(CER.Bauhinia.B:0.059357	CER.Phanera.B:0.053763):0.022507):0.070955):0.008061	(((OUT.Arabidopsis:0.564995	OUT.Vitis:0.229721):0.033649	OUT.Prunus:0.218045):0.062111	(OUT.Quillaja.A:0.104035	OUT.Quillaja.B:0.105823):0.068006):0.075698):0.009936);
((((OUT.Prunus:0.218045	(OUT.Arabidopsis:0.564997	OUT.Vitis:0.229722):0.033649):0.062111	(OUT.Quillaja.A:0.104035	OUT.Quillaja.B:0.105823):0.068006):0.075699	(((CER.Phanera.B:0.053763	CER.Bauhinia.B:0.059357):0.022508	(CER.Cercis:0.026421	(CER.Bauhinia.A:0.063824	CER.Phanera.A:0.054998):0.021054):0.005526):0.070955	(DET.Sindora.A:0.160537	DET.Sindora.B:0.168717):0.035487):0.008061):0.009936	(((PAP.Aeschynomene.A:0.173179	((PAP.Medicago.A:0.181987	PAP.Lotus.A:0.141879):0.025296	PAP.Phaseolus.A:0.162801):0.024405):0.052468	(PAP.Aeschynomene.B:0.159625	((PAP.Medicago.B:0.176322	PAP.Lotus.B:0.135421):0.025120	PAP.Phaseolus.B:0.158105):0.023966):0.051403):0.025382	(CAE.Acacia.A:0.175305	(CAE.Senna.A:0.107467	CAE.Chamaecrista.A:0.133217):0.026231):0.074733):0.009230	(CAE.Acacia.B:0.168345	(CAE.Chamaecrista.B:0.122136	CAE.Senna.B:0.097842):0.023821):0.073565);
((((((PAP.Lotus.A:0.141877	PAP.Medicago.A:0.181986):0.025295	PAP.Phaseolus.A:0.162799):0.024404	PAP.Aeschynomene.A:0.173177):0.052467	((PAP.Phaseolus.B:0.158103	(PAP.Lotus.B:0.135419	PAP.Medicago.B:0.176321):0.025120):0.023966	PAP.Aeschynomene.B:0.159623):0.051402):0.025382	((CAE.Chamaecrista.A:0.133215	CAE.Senna.A:0.107465):0.026230	CAE.Acacia.A:0.175303):0.074732):0.009230	(((((CER.Bauhinia.A:0.063823	CER.Phanera.A:0.054996):0.021053	CER.Cercis:0.026421):0.005526	(CER.Bauhinia.B:0.059355	CER.Phanera.B:0.053762):0.022507):0.070954	(DET.Sindora.B:0.168715	DET.Sindora.A:0.160536):0.035486):0.008061	((OUT.Prunus:0.218045	(OUT.Arabidopsis:0.565014	OUT.Vitis:0.229723):0.033648):0.062110	(OUT.Quillaja.B:0.105821	OUT.Quillaja.A:0.104033):0.068005):0.075697):0.009936	(CAE.Acacia.B:0.168344	(CAE.Senna.B:0.097840	CAE.Chamaecrista.B:0.122135):0.023820):0.073564);
(((((CER.Phanera.B:0.053762	CER.Bauhinia.B:0.059356):0.022507	((CER.Bauhinia.A:0.063823	CER.Phanera.A:0.054996):0.021053	CER.Cercis:0.026421):0.005526):0.070954	(DET.Sindora.A:0.160536	DET.Sindora.B:0.168716):0.035486):0.008061	((OUT.Prunus:0.218045	(OUT.Arabidopsis:0.565011	OUT.Vitis:0.229723):0.033648):0.062110	(OUT.Quillaja.B:0.105821	OUT.Quillaja.A:0.104034):0.068005):0.075698):0.009936	(CAE.Acacia.B:0.168344	(CAE.Chamaecrista.B:0.122135	CAE.Senna.B:0.097840):0.023820):0.073564	((CAE.Acacia.A:0.175303	(CAE.Chamaecrista.A:0.133216	CAE.Senna.A:0.107465):0.026231):0.074732	((PAP.Aeschynomene.B:0.159623	((PAP.Medicago.B:0.176321	PAP.Lotus.B:0.135420):0.025120	PAP.Phaseolus.B:0.158103):0.023966):0.051402	(PAP.Aeschynomene.A:0.173178	((PAP.Medicago.A:0.181986	PAP.Lotus.A:0.141878):0.025295	PAP.Phaseolus.A:0.162800):0.024404):0.052467):0.025382):0.009230);
((((OUT.Prunus:0.218045	(OUT.Arabidopsis:0.565005	OUT.Vitis:0.229723):0.033649):0.062111	(OUT.Quillaja.A:0.104034	OUT.Quillaja.B:0.105822):0.068006):0.075698	(((CAE.Senna.B:0.097841	CAE.Chamaecrista.B:0.122136):0.023820	CAE.Acacia.B:0.168345):0.073565	((((PAP.Phaseolus.B:0.158104	(PAP.Medicago.B:0.176321	PAP.Lotus.B:0.135420):0.025120):0.023966	PAP.Aeschynomene.B:0.159624):0.051402	(PAP.Aeschynomene.A:0.173178	((PAP.Medicago.A:0.181987	PAP.Lotus.A:0.141878):0.025295	PAP.Phaseolus.A:0.162801):0.024404):0.052468):0.025382	(CAE.Acacia.A:0.175304	(CAE.Senna.A:0.107466	CAE.Chamaecrista.A:0.133216):0.026231):0.074733):0.009230):0.009936):0.008061	((CER.Bauhinia.B:0.059356	CER.Phanera.B:0.053763):0.022507	(CER.Cercis:0.026421	(CER.Phanera.A:0.054997	CER.Bauhinia.A:0.063823):0.021053):0.005526):0.070955	(DET.Sindora.A:0.160536	DET.Sindora.B:0.168716):0.035487);
(((OUT.Quillaja.B:0.105821	OUT.Quillaja.A:0.104033):0.068005	(OUT.Prunus:0.218045	(OUT.Vitis:0.229723	OUT.Arabidopsis:0.565016):0.033648):0.062109):0.075697	((((CAE.Senna.A:0.107465	CAE.Chamaecrista.A:0.133215):0.026230	CAE.Acacia.A:0.175303):0.074732	((((PAP.Medicago.B:0.176321	PAP.Lotus.B:0.135419):0.025120	PAP.Phaseolus.B:0.158103):0.023966	PAP.Aeschynomene.B:0.159623):0.051402	((PAP.Phaseolus.A:0.162799	(PAP.Lotus.A:0.141877	PAP.Medicago.A:0.181986):0.025295):0.024404	PAP.Aeschynomene.A:0.173177):0.052467):0.025381):0.009230	(CAE.Acacia.B:0.168343	(CAE.Senna.B:0.097840	CAE.Chamaecrista.B:0.122135):0.023820):0.073564):0.009936	((DET.Sindora.A:0.160535	DET.Sindora.B:0.168715):0.035486	((CER.Phanera.B:0.053762	CER.Bauhinia.B:0.059355):0.022507	(CER.Cercis:0.026421	(CER.Phanera.A:0.054996	CER.Bauhinia.A:0.063822):0.021053):0.005526):0.070953):0.008061);
(((OUT.Prunus:0.218045	(OUT.Arabidopsis:0.565001	OUT.Vitis:0.229722):0.033649):0.062111	(OUT.Quillaja.B:0.105823	OUT.Quillaja.A:0.104035):0.068006):0.075698	((((((PAP.Medicago.B:0.176322	PAP.Lotus.B:0.135421):0.025120	PAP.Phaseolus.B:0.158104):0.023966	PAP.Aeschynomene.B:0.159624):0.051403	((PAP.Phaseolus.A:0.162801	(PAP.Medicago.A:0.181987	PAP.Lotus.A:0.141879):0.025295):0.024404	PAP.Aeschynomene.A:0.173179):0.052468):0.025382	(CAE.Acacia.A:0.175304	(CAE.Senna.A:0.107466	CAE.Chamaecrista.A:0.133217):0.026231):0.074733):0.009230	(CAE.Acacia.B:0.168345	(CAE.Chamaecrista.B:0.122136	CAE.Senna.B:0.097841):0.023821):0.073565):0.009936	((((CER.Phanera.A:0.054997	CER.Bauhinia.A:0.063824):0.021054	CER.Cercis:0.026421):0.005526	(CER.Bauhinia.B:0.059357	CER.Phanera.B:0.053763):0.022507):0.070955	(DET.Sindora.A:0.160537	DET.Sindora.B:0.168717):0.035487):0.008061);
((((CAE.Senna.A:0.107465	CAE.Chamaecrista.A:0.133215):0.026230	CAE.Acacia.A:0.175303):0.074732	((((PAP.Medicago.A:0.181986	PAP.Lotus.A:0.141877):0.025295	PAP.Phaseolus.A:0.162799):0.024404	PAP.Aeschynomene.A:0.173177):0.052467	((PAP.Phaseolus.B:0.158103	(PAP.Lotus.B:0.135419	PAP.Medicago.B:0.176321):0.025120):0.023966	PAP.Aeschynomene.B:0.159623):0.051401):0.025381):0.009230	((CAE.Senna.B:0.097840	CAE.Chamaecrista.B:0.122134):0.023820	CAE.Acacia.B:0.168343):0.073564	((((CER.Phanera.B:0.053762	CER.Bauhinia.B:0.059355):0.022507	((CER.Phanera.A:0.054996	CER.Bauhinia.A:0.063822):0.021053	CER.Cercis:0.026421):0.005526):0.070953	(DET.Sindora.B:0.168715	DET.Sindora.A:0.160535):0.035486):0.008061	((OUT.Quillaja.B:0.105821	OUT.Quillaja.A:0.104033):0.068005	((OUT.Arabidopsis:0.565016	OUT.Vitis:0.229723):0.033648	OUT.Prunus:0.218045):0.062109):0.075697):0.009936);
(((CAE.Chamaecrista.A:0.133215	CAE.Senna.A:0.107465):0.026231	CAE.Acacia.A:0.175303):0.074732	(((PAP.Phaseolus.A:0.162800	(PAP.Medicago.A:0.181986	PAP.Lotus.A:0.141877):0.025295):0.024404	PAP.Aeschynomene.A:0.173177):0.052467	(PAP.Aeschynomene.B:0.159623	(PAP.Phaseolus.B:0.158103	(PAP.Medicago.B:0.176321	PAP.Lotus.B:0.135419):0.025120):0.023966):0.051402):0.025382	(((CAE.Chamaecrista.B:0.122135	CAE.Senna.B:0.097840):0.023820	CAE.Acacia.B:0.168344):0.073564	(((((CER.Phanera.A:0.054996	CER.Bauhinia.A:0.063823):0.021053	CER.Cercis:0.026421):0.005526	(CER.Bauhinia.B:0.059355	CER.Phanera.B:0.053762):0.022507):0.070954	(DET.Sindora.A:0.160536	DET.Sindora.B:0.168715):0.035486):0.008061	(((OUT.Arabidopsis:0.565013	OUT.Vitis:0.229723):0.033648	OUT.Prunus:0.218045):0.062110	(OUT.Quillaja.A:0.104033	OUT.Quillaja.B:0.105821):0.068005):0.075697):0.009936):0.009230);
((((CAE.Chamaecrista.A:0.133214	CAE.Senna.A:0.107464):0.026230	CAE.Acacia.A:0.175302):0.074732	(((PAP.Phaseolus.B:0.158102	(PAP.Lotus.B:0.135418	PAP.Medicago.B:0.176320):0.025119):0.023965	PAP.Aeschynomene.B:0.159621):0.051401	(((PAP.Lotus.A:0.141876	PAP.Medicago.A:0.181985):0.025294	PAP.Phaseolus.A:0.162798):0.024404	PAP.Aeschynomene.A:0.173176):0.052466):0.025381):0.009230	((((CER.Phanera.B:0.053761	CER.Bauhinia.B:0.059355):0.022506	(CER.Cercis:0.026420	(CER.Bauhinia.A:0.063822	CER.Phanera.A:0.054995):0.021053):0.005525):0.070953	(DET.Sindora.B:0.168714	DET.Sindora.A:0.160534):0.035486):0.008061	(((OUT.Arabidopsis:0.565018	OUT.Vitis:0.229723):0.033648	OUT.Prunus:0.218044):0.062109	(OUT.Quillaja.A:0.104032	OUT.Quillaja.B:0.105820):0.068005):0.075697):0.009935	((CAE.Chamaecrista.B:0.122134	CAE.Senna.B:0.097839):0.023820	CAE.Acacia.B:0.168342):0.073563);
(((OUT.Quillaja.A:0.104032	OUT.Quillaja.B:0.105820):0.068005	(OUT.Prunus:0.218044	(OUT.Vitis:0.229723	OUT.Arabidopsis:0.565019):0.033648):0.062109):0.075697	((DET.Sindora.A:0.160534	DET.Sindora.B:0.168714):0.035486	((CER.Bauhinia.B:0.059355	CER.Phanera.B:0.053761):0.022506	((CER.Phanera.A:0.054995	CER.Bauhinia.A:0.063822):0.021053	CER.Cercis:0.026420):0.005525):0.070953):0.008061	((((((PAP.Lotus.B:0.135418	PAP.Medicago.B:0.176320):0.025119	PAP.Phaseolus.B:0.158102):0.023965	PAP.Aeschynomene.B:0.159621):0.051401	((PAP.Phaseolus.A:0.162798	(PAP.Medicago.A:0.181985	PAP.Lotus.A:0.141876):0.025294):0.024404	PAP.Aeschynomene.A:0.173176):0.052466):0.025381	(CAE.Acacia.A:0.175302	(CAE.Chamaecrista.A:0.133214	CAE.Senna.A:0.107464):0.026230):0.074732):0.009229	((CAE.Senna.B:0.097839	CAE.Chamaecrista.B:0.122134):0.023820	CAE.Acacia.B:0.168342):0.073563):0.009935);
