# Supplementary material for: Legume genome structures and histories inferred from Cercis canadensis and Chamaecrista fasciculata genomes
Source: Plant J. 2026 Jun 10;126(5):e70981. doi: 10.1111/tpj.70981 (PMC13252982; doi:10.1111/tpj.70981)
Supplement: Supplementary file 6 — Data S6. Manuscript supplement; Compressed directory of aligned sequences from 250 gene families with high rates of gene duplication consistent with whole‐genome duplications in the legume subfamilies. [file TPJ-126-0-s006.gz › S6_consen_wgd_tree/wgd_copy_concat_60pct_mod5.faa.raxml.log]

RAxML-NG v. 1.2.0 released on 09.05.2023 by The Exelixis Lab.
Developed by: Alexey M. Kozlov and Alexandros Stamatakis.
Contributors: Diego Darriba, Tomas Flouri, Benoit Morel, Sarah Lutteropp, Ben Bettisworth, Julia Haag, Anastasis Togkousidis.
Latest version: https://github.com/amkozlov/raxml-ng
Questions/problems/suggestions? Please visit: https://groups.google.com/forum/#!forum/raxml

System: Intel(R) Xeon(R) Gold 6240R CPU @ 2.40GHz, 48 cores, 754 GB RAM

RAxML-NG was called at 22-Oct-2025 14:22:35 as follows:

raxml-ng --all --msa 54_concat_align_wgd/wgd_copy_concat_60pct_mod5.faa --model LG+G8+F --seed 2 --threads 30 --bs-metric fbp,tbe

Analysis options:
  run mode: ML tree search + bootstrapping (Felsenstein Bootstrap + Transfer Bootstrap)
  start tree(s): random (10) + parsimony (10)
  bootstrap replicates: parsimony (max: 1000) + bootstopping (autoMRE, cutoff: 0.030000)
  random seed: 2
  tip-inner: OFF
  pattern compression: ON
  per-rate scalers: OFF
  site repeats: ON
  logLH epsilon: general: 10.000000, brlen-triplet: 1000.000000
  fast spr radius: AUTO
  spr subtree cutoff: 1.000000
  fast CLV updates: ON
  branch lengths: proportional (ML estimate, algorithm: NR-FAST)
  SIMD kernels: AVX2
  parallelization: coarse-grained (auto), PTHREADS (30 threads), thread pinning: OFF

[00:00:00] Reading alignment from file: 54_concat_align_wgd/wgd_copy_concat_60pct_mod5.faa
[00:00:00] Loaded alignment with 26 taxa and 27974 sites

Alignment comprises 1 partitions and 22102 patterns

Partition 0: noname
Model: LG+FC+G8m
Alignment sites / patterns: 27974 / 22102
Gaps: 8.15 %
Invariant sites: 29.78 %


NOTE: Binary MSA file created: 54_concat_align_wgd/wgd_copy_concat_60pct_mod5.faa.raxml.rba

Parallelization scheme autoconfig: 2 worker(s) x 15 thread(s)

[00:00:00] Generating 10 random starting tree(s) with 26 taxa
[00:00:00] Generating 10 parsimony starting tree(s) with 26 taxa
Parallel parsimony with 30 threads
Parallel reduction/worker buffer size: 1 KB  / 0 KB

[00:00:00] Data distribution: max. partitions/sites/weight per thread: 1 / 1474 / 235840
[00:00:00] Data distribution: max. searches per worker: 510

Starting ML tree search with 20 distinct starting trees

[00:01:23] [worker #0] ML tree search #1, logLikelihood: -552958.076170
[00:01:37] [worker #1] ML tree search #2, logLikelihood: -552958.076015
[00:03:05] [worker #1] ML tree search #4, logLikelihood: -552958.075794
[00:03:06] [worker #0] ML tree search #3, logLikelihood: -552958.075218
[00:04:25] [worker #1] ML tree search #6, logLikelihood: -552958.076200
[00:04:38] [worker #0] ML tree search #5, logLikelihood: -552958.076158
[00:05:49] [worker #0] ML tree search #7, logLikelihood: -552958.076067
[00:05:52] [worker #1] ML tree search #8, logLikelihood: -552958.075156
[00:07:12] [worker #0] ML tree search #9, logLikelihood: -552958.075124
[00:07:20] [worker #1] ML tree search #10, logLikelihood: -552958.075169
[00:08:05] [worker #0] ML tree search #11, logLikelihood: -552958.075155
[00:08:22] [worker #1] ML tree search #12, logLikelihood: -552958.075597
[00:08:57] [worker #0] ML tree search #13, logLikelihood: -552958.075355
[00:09:13] [worker #1] ML tree search #14, logLikelihood: -552958.075121
[00:10:00] [worker #0] ML tree search #15, logLikelihood: -552958.075750
[00:10:16] [worker #1] ML tree search #16, logLikelihood: -552958.075094
[00:11:04] [worker #0] ML tree search #17, logLikelihood: -552958.075723
[00:11:18] [worker #1] ML tree search #18, logLikelihood: -552958.075505
[00:11:56] [worker #0] ML tree search #19, logLikelihood: -552958.076190
[00:12:04] [worker #1] ML tree search #20, logLikelihood: -552958.076206

[00:12:04] ML tree search completed, best tree logLH: -552958.075094

[00:12:04] Starting bootstrapping analysis with 1000 replicates.

[00:12:45] [worker #0] Bootstrap tree #1, logLikelihood: -557848.541301
[00:12:45] [worker #1] Bootstrap tree #2, logLikelihood: -555125.204172
[00:13:16] [worker #1] Bootstrap tree #4, logLikelihood: -554890.657603
[00:13:18] [worker #0] Bootstrap tree #3, logLikelihood: -555217.156490
[00:13:56] [worker #1] Bootstrap tree #6, logLikelihood: -549510.368700
[00:13:58] [worker #0] Bootstrap tree #5, logLikelihood: -555386.840444
[00:14:36] [worker #1] Bootstrap tree #8, logLikelihood: -554393.289862
[00:14:39] [worker #0] Bootstrap tree #7, logLikelihood: -558791.461039
[00:15:09] [worker #1] Bootstrap tree #10, logLikelihood: -558864.441499
[00:15:13] [worker #0] Bootstrap tree #9, logLikelihood: -554280.686672
[00:15:42] [worker #1] Bootstrap tree #12, logLikelihood: -549220.486013
[00:15:53] [worker #0] Bootstrap tree #11, logLikelihood: -553060.266407
[00:16:15] [worker #1] Bootstrap tree #14, logLikelihood: -554696.869152
[00:16:27] [worker #0] Bootstrap tree #13, logLikelihood: -555104.197941
[00:16:56] [worker #1] Bootstrap tree #16, logLikelihood: -553746.905331
[00:17:00] [worker #0] Bootstrap tree #15, logLikelihood: -556023.743325
[00:17:29] [worker #1] Bootstrap tree #18, logLikelihood: -556162.408113
[00:17:41] [worker #0] Bootstrap tree #17, logLikelihood: -553695.830439
[00:18:02] [worker #1] Bootstrap tree #20, logLikelihood: -554462.961304
[00:18:21] [worker #0] Bootstrap tree #19, logLikelihood: -554876.204621
[00:18:43] [worker #1] Bootstrap tree #22, logLikelihood: -551934.028289
[00:18:52] [worker #0] Bootstrap tree #21, logLikelihood: -555462.213779
[00:19:16] [worker #1] Bootstrap tree #24, logLikelihood: -554148.257359
[00:19:25] [worker #0] Bootstrap tree #23, logLikelihood: -551230.147937
[00:19:56] [worker #1] Bootstrap tree #26, logLikelihood: -553970.206859
[00:20:06] [worker #0] Bootstrap tree #25, logLikelihood: -554751.644373
[00:20:30] [worker #1] Bootstrap tree #28, logLikelihood: -552181.515342
[00:20:39] [worker #0] Bootstrap tree #27, logLikelihood: -550461.297592
[00:21:03] [worker #1] Bootstrap tree #30, logLikelihood: -547805.293886
[00:21:20] [worker #0] Bootstrap tree #29, logLikelihood: -549778.528744
[00:21:37] [worker #1] Bootstrap tree #32, logLikelihood: -555704.220226
[00:21:54] [worker #0] Bootstrap tree #31, logLikelihood: -557615.429326
[00:22:10] [worker #1] Bootstrap tree #34, logLikelihood: -549911.380718
[00:22:27] [worker #0] Bootstrap tree #33, logLikelihood: -551620.364718
[00:22:43] [worker #1] Bootstrap tree #36, logLikelihood: -554298.383318
[00:23:07] [worker #0] Bootstrap tree #35, logLikelihood: -549068.035240
[00:23:17] [worker #1] Bootstrap tree #38, logLikelihood: -552429.008299
[00:23:48] [worker #0] Bootstrap tree #37, logLikelihood: -553877.997028
[00:23:50] [worker #1] Bootstrap tree #40, logLikelihood: -548447.227903
[00:24:29] [worker #0] Bootstrap tree #39, logLikelihood: -552560.272407
[00:24:30] [worker #1] Bootstrap tree #42, logLikelihood: -554400.857681
[00:25:03] [worker #0] Bootstrap tree #41, logLikelihood: -560210.814168
[00:25:10] [worker #1] Bootstrap tree #44, logLikelihood: -556196.935302
[00:25:36] [worker #0] Bootstrap tree #43, logLikelihood: -549352.516328
[00:25:51] [worker #1] Bootstrap tree #46, logLikelihood: -556247.552924
[00:26:10] [worker #0] Bootstrap tree #45, logLikelihood: -557190.108260
[00:26:25] [worker #1] Bootstrap tree #48, logLikelihood: -553251.966686
[00:26:44] [worker #0] Bootstrap tree #47, logLikelihood: -553394.129978
[00:27:11] [worker #1] Bootstrap tree #50, logLikelihood: -548601.331757
[00:27:16] [worker #0] Bootstrap tree #49, logLikelihood: -549905.959844
[00:27:16] Bootstrapping converged after 50 replicates.

Optimized model parameters:

   Partition 0: noname
   Rate heterogeneity: GAMMA (8 cats, mean),  alpha: 0.623058 (ML),  weights&rates: (0.125000,0.018574) (0.125000,0.097217) (0.125000,0.229190) (0.125000,0.420507) (0.125000,0.692201) (0.125000,1.093082) (0.125000,1.759985) (0.125000,3.689243) 
   Base frequencies (empirical): 0.068511 0.056098 0.011044 0.056583 0.018214 0.039704 0.068842 0.066425 0.025396 0.051154 0.095661 0.061469 0.022921 0.040607 0.056177 0.102725 0.051754 0.012747 0.027367 0.066601 
   Substitution rates (model): 0.425093 0.276818 0.395144 2.489084 0.969894 1.038545 2.066040 0.358858 0.149830 0.395337 0.536518 1.124035 0.253701 1.177651 4.727182 2.139501 0.180717 0.218959 2.547870 0.751878 0.123954 0.534551 2.807908 0.363970 0.390192 2.426601 0.126991 0.301848 6.326067 0.484133 0.052722 0.332533 0.858151 0.578987 0.593607 0.314440 0.170887 5.076149 0.528768 1.695752 0.541712 1.437645 4.509238 0.191503 0.068427 2.145078 0.371004 0.089525 0.161787 4.008358 2.000679 0.045376 0.612025 0.083688 0.062556 0.523386 5.243870 0.844926 0.927114 0.010690 0.015076 0.282959 0.025548 0.017416 0.394456 1.240275 0.425860 0.029890 0.135107 0.037967 0.084808 0.003499 0.569265 0.640543 0.320627 0.594007 0.013266 0.893680 1.105251 0.075382 2.784478 1.143480 0.670128 1.165532 1.959291 4.128591 0.267959 4.813505 0.072854 0.582457 3.234294 1.672569 0.035855 0.624294 1.223828 1.080136 0.236199 0.257336 0.210332 0.348847 0.423881 0.044265 0.069673 1.807177 0.173735 0.018811 0.419409 0.611973 0.604545 0.077852 0.120037 0.245034 0.311484 0.008705 0.044261 0.296636 0.139538 0.089586 0.196961 1.739990 0.129836 0.268491 0.054679 0.076701 0.108882 0.366317 0.697264 0.442472 0.682139 0.508851 0.990012 0.584262 0.597054 5.306834 0.119013 4.145067 0.159069 4.273607 1.112727 0.078281 0.064105 1.033739 0.111660 0.232523 10.649107 0.137500 6.312358 2.592692 0.249060 0.182287 0.302936 0.619632 0.299648 1.702745 0.656604 0.023918 0.390322 0.748683 1.136863 0.049906 0.131932 0.185202 1.798853 0.099849 0.346960 2.020366 0.696175 0.481306 1.898718 0.094464 0.361819 0.165001 2.457121 7.803902 0.654683 1.338132 0.571468 0.095131 0.089613 0.296501 6.472279 0.248862 0.400547 0.098369 0.140825 0.245841 2.188158 3.151815 0.189510 0.249313 


Final LogLikelihood: -552958.075094

AIC score: 1106054.150189 / AICc score: 1106054.496375 / BIC score: 1106622.643313
Free parameters (model + branch lengths): 69

Best ML tree saved to: /project/legume_project/steven.cannon/25/urlegume/50_tree_work_manual/54_concat_align_wgd/wgd_copy_concat_60pct_mod5.faa.raxml.bestTree
All ML trees saved to: /project/legume_project/steven.cannon/25/urlegume/50_tree_work_manual/54_concat_align_wgd/wgd_copy_concat_60pct_mod5.faa.raxml.mlTrees
Best ML tree with Felsenstein bootstrap (FBP) support values saved to: /project/legume_project/steven.cannon/25/urlegume/50_tree_work_manual/54_concat_align_wgd/wgd_copy_concat_60pct_mod5.faa.raxml.supportFBP
Best ML tree with Transfer bootstrap (TBE) support values saved to: /project/legume_project/steven.cannon/25/urlegume/50_tree_work_manual/54_concat_align_wgd/wgd_copy_concat_60pct_mod5.faa.raxml.supportTBE
Optimized model saved to: /project/legume_project/steven.cannon/25/urlegume/50_tree_work_manual/54_concat_align_wgd/wgd_copy_concat_60pct_mod5.faa.raxml.bestModel
Bootstrap trees saved to: /project/legume_project/steven.cannon/25/urlegume/50_tree_work_manual/54_concat_align_wgd/wgd_copy_concat_60pct_mod5.faa.raxml.bootstraps

Execution log saved to: /project/legume_project/steven.cannon/25/urlegume/50_tree_work_manual/54_concat_align_wgd/wgd_copy_concat_60pct_mod5.faa.raxml.log

Analysis started: 22-Oct-2025 14:22:35 / finished: 22-Oct-2025 14:49:52

Elapsed time: 1636.929 seconds
