# Supplementary material for: Legume genome structures and histories inferred from Cercis canadensis and Chamaecrista fasciculata genomes
Source: Plant J. 2026 Jun 10;126(5):e70981. doi: 10.1111/tpj.70981 (PMC13252982; doi:10.1111/tpj.70981)
Supplement: Supplementary file 6 — Data S6. Manuscript supplement; Compressed directory of aligned sequences from 250 gene families with high rates of gene duplication consistent with whole‐genome duplications in the legume subfamilies. [file TPJ-126-0-s006.gz › S6_consen_wgd_tree/40_wgd_copy_trees_astral.out]

(((((((((((PAP.Medicago.A:0.157356,PAP.Lotus.A:0.117853)1.000000:0.012750,PAP.Phaseolus.A:0.134494)1.000000:0.021702,PAP.Aeschynomene.A:0.144791)1.000000:0.055912,(((PAP.Medicago.B:0.150510,PAP.Lotus.B:0.123767)1.000000:0.011134,PAP.Phaseolus.B:0.147290)1.000000:0.018168,PAP.Aeschynomene.B:0.154372)1.000000:0.037003)1.000000:0.028217,((CAE.Chamaecrista.A:0.118777,CAE.Senna.A:0.101628)1.000000:0.023696,CAE.Acacia.A:0.138394)1.000000:0.080592)1.000000:0.014784,((CAE.Senna.B:0.102421,CAE.Chamaecrista.B:0.117093)1.000000:0.024778,CAE.Acacia.B:0.141819)1.000000:0.079856)1.000000:0.010592,((((CER.Bauhinia.A:0.052616,CER.Phanera.A:0.044677)1.000000:0.019203,CER.Cercis.o:0.022311)1.000000:0.005671,(CER.Bauhinia.B:0.050599,CER.Phanera.B:0.043504)1.000000:0.017221)1.000000:0.075561,(DET.Sindora.A:0.126558,DET.Sindora.B:0.154286)1.000000:0.030223)0.976659:0.012791)1.000000:0.067266,(OUT.Quillaja.O1:0.080259,OUT.Quillaja.O2:0.075134)1.000000:0.069262)1.000000:0.043495,OUT.Prunus.O:0.206708)0.998718:0.010809,OUT.Arabidopsis.O:0.498188):0.107098,OUT.Vitis.O:0.107098);
