# Supplementary material for: Legume genome structures and histories inferred from Cercis canadensis and Chamaecrista fasciculata genomes
Source: Plant J. 2026 Jun 10;126(5):e70981. doi: 10.1111/tpj.70981 (PMC13252982; doi:10.1111/tpj.70981)
Supplement: Supplementary file 6 — Data S6. Manuscript supplement; Compressed directory of aligned sequences from 250 gene families with high rates of gene duplication consistent with whole‐genome duplications in the legume subfamilies. [file TPJ-126-0-s006.gz › S6_consen_wgd_tree/40_wgd_copy_trees.nh]

((CAE.Acacia.B:0.158298686,(CAE.Chamaecrista.B:0.072717002,CAE.Senna.B:0.084082291)0.953:0.027281678)0.953:0.029034941,(DET.Sindora.A:0.077847989,DET.Sindora.B:0.191847296)0.867:0.018587238,((CER.Bauhinia.A:0.115178726,((CER.Bauhinia.B:0.058091318,CER.Phanera.B:0.049591375)0.992:0.028236227,(CER.Cercis.o:0.025970402,CER.Phanera.A:0.076929623)0.807:0.004218004)0.878:0.013195050)1.000:0.078801020,(…
((CAE.Senna.B:0.139522637,(CAE.Acacia.B:0.146627876,CAE.Chamaecrista.B:0.134743246)0.895:0.057137338)0.999:0.098874526,(DET.Sindora.B:0.180260290,(PAP.Aeschynomene.B:0.104131739,(PAP.Medicago.B:0.129648916,PAP.Phaseolus.B:0.123028868)0.507:0.020218600)0.960:0.040527772)0.358:0.018908439,((DET.Sindora.A:0.157227754,(CAE.Senna.A:0.116257667,(CAE.Acacia.A:0.191816405,CAE.Chamaecrista.A:0.121495875)0…
((((CER.Bauhinia.B:0.026808965,CER.Phanera.B:0.034401095)0.856:0.010687565,(CER.Cercis.o:0.028073957,(CER.Bauhinia.A:0.026599077,CER.Phanera.A:0.026789837)0.996:0.024797913)0.800:0.008172969)1.000:0.057262209,((PAP.Aeschynomene.B:0.068399082,PAP.Phaseolus.B:0.067324080)0.909:0.015545973,(PAP.Medicago.B:0.069584961,PAP.Lotus.B:0.075870155)0.798:0.011730250)0.997:0.034356901)0.696:0.013153388,((DET…
((((OUT.Quillaja.O1:0.049892699,OUT.Quillaja.O2:0.028351324)1.000:0.040532112,(OUT.Vitis.O:0.094600295,(OUT.Prunus.O:0.080927019,OUT.Arabidopsis.O:0.146641264)0.913:0.011938799)0.985:0.019851549)1.000:0.038300211,((CAE.Acacia.A:0.125041062,(CAE.Chamaecrista.A:0.088011936,CAE.Senna.A:0.061372456)0.994:0.022049328)1.000:0.047754519,(CAE.Acacia.B:0.080566151,(CAE.Chamaecrista.B:0.055535669,CAE.Senna…
((CAE.Chamaecrista.B:0.145639063,CAE.Senna.B:0.126570702)0.985:0.116805409,(CER.Cercis.o:0.058289659,(CER.Phanera.A:0.142343506,(CER.Bauhinia.B:0.077829424,CER.Phanera.B:0.048733557)0.634:0.002819174)0.837:0.020848610)0.991:0.108015585,(((((OUT.Quillaja.O1:0.086415052,OUT.Quillaja.O2:0.187729644)0.969:0.129282783,(OUT.Vitis.O:0.333176805,(OUT.Arabidopsis.O:0.698324572,OUT.Prunus.O:0.594410850)0.8…
(((CAE.Acacia.A:0.298667790,(CAE.Chamaecrista.A:0.232955158,CAE.Senna.A:0.213589997)0.928:0.084237512)0.981:0.145769914,(CAE.Acacia.B:0.427929501,(CAE.Chamaecrista.B:0.356516949,CAE.Senna.B:0.227651276)0.954:0.130207413)0.960:0.100860201)0.972:0.097755805,(((PAP.Aeschynomene.B:0.324682076,(PAP.Phaseolus.B:0.770498544,(PAP.Lotus.B:0.369150349,PAP.Medicago.B:0.554732286)0.275:0.016819257)0.951:0.10…
(((PAP.Aeschynomene.B:0.142589283,((CAE.Acacia.A:0.152635438,(CAE.Chamaecrista.A:0.084631035,CAE.Senna.A:0.063550241)0.850:0.021758717)0.973:0.046743215,((CAE.Chamaecrista.B:0.096080057,(CAE.Acacia.B:0.141948042,CAE.Senna.B:0.051032455)0.748:0.010982518)0.984:0.045100474,((DET.Sindora.A:0.109789819,DET.Sindora.B:0.146716591)0.942:0.035430219,(((CER.Cercis.o:0.023885720,(CER.Bauhinia.A:0.039980191…
((CAE.Acacia.B:0.061351906,(CAE.Chamaecrista.B:0.034520136,CAE.Senna.B:0.031310933)0.891:0.012627775)0.999:0.057681473,((CER.Bauhinia.B:0.026744794,CER.Phanera.B:0.018713241)0.973:0.013436745,(CER.Cercis.o:0.015859056,(CER.Bauhinia.A:0.020292414,CER.Phanera.A:0.037901376)0.984:0.021242147)0.460:0.002435192)0.996:0.036358040,(((OUT.Quillaja.O1:0.041092061,OUT.Quillaja.O2:0.044793303)0.992:0.039913…
((((PAP.Lotus.A:0.082333534,PAP.Medicago.A:0.109786709)0.862:0.025427573,PAP.Phaseolus.A:0.084955674)0.692:0.024936554,PAP.Aeschynomene.A:0.083722201)0.954:0.031590852,((CAE.Acacia.A:0.225310647,(CAE.Chamaecrista.A:0.060449929,CAE.Senna.A:0.112898000)0.063:0.017799958)0.984:0.042165755,((CAE.Acacia.B:0.100828977,(CAE.Chamaecrista.B:0.224451642,CAE.Senna.B:0.043157478)0.196:0.031676453)0.995:0.053…
(((PAP.Aeschynomene.A:0.093518497,((PAP.Lotus.A:0.109196248,PAP.Medicago.A:0.113737236)0.907:0.031795087,PAP.Phaseolus.A:0.077181278)0.846:0.015353770)0.961:0.022914260,(PAP.Aeschynomene.B:0.120107195,(PAP.Phaseolus.B:0.150587037,(PAP.Lotus.B:0.093249697,PAP.Medicago.B:0.159353703)0.578:0.020734194)0.980:0.038480877)0.909:0.026172161)0.997:0.043083458,((CAE.Acacia.B:0.203990333,(CAE.Chamaecrista.…
((CER.Cercis.o:0.049444168,(CER.Bauhinia.A:0.105810205,CER.Phanera.A:0.066714216)0.830:0.015014282)1.000:0.135702553,(PAP.Aeschynomene.A:0.234759346,(PAP.Phaseolus.A:0.212975094,(PAP.Lotus.A:0.165729226,PAP.Medicago.A:0.228591818)0.911:0.047998482)0.915:0.045989365)0.914:0.068331261,(((CAE.Acacia.A:0.280378822,(CAE.Chamaecrista.A:0.308215824,CAE.Senna.A:0.212760285)0.977:0.107013215)0.985:0.11852…
((CER.Phanera.A:0.046861877,(CER.Cercis.o:0.037655147,(CER.Bauhinia.A:0.062415491,(CER.Bauhinia.B:0.035066677,CER.Phanera.B:0.062944535)0.816:0.011369255)0.179:0.009067918)0.832:0.014138336)0.980:0.052286994,(DET.Sindora.B:0.096719166,(OUT.Prunus.O:0.128517642,((OUT.Arabidopsis.O:0.249316282,OUT.Vitis.O:0.166180342)1.000:0.216869267,(OUT.Quillaja.O1:0.022853750,OUT.Quillaja.O2:0.101465099)0.943:0…
(CAE.Acacia.B:0.205419483,(CAE.Chamaecrista.B:0.166767111,CAE.Senna.B:0.145717226)0.870:0.032824035,((DET.Sindora.A:0.157940633,((CER.Bauhinia.B:0.107992620,CER.Phanera.B:0.094003260)0.965:0.062535193,(CER.Cercis.o:0.043277882,(CER.Bauhinia.A:0.118291251,CER.Phanera.A:0.075741069)0.305:0.031881737)0.366:0.031300830)0.993:0.086475751)0.941:0.055587601,((CAE.Acacia.A:0.241216762,(CAE.Chamaecrista.A…
((PAP.Phaseolus.A:0.204874808,(PAP.Lotus.A:0.137334095,PAP.Medicago.A:0.215252019)0.860:0.049448349)0.940:0.069371328,((CAE.Senna.B:0.216563081,(CAE.Acacia.B:0.149012812,CAE.Chamaecrista.B:0.117751527)0.614:0.021716125)0.840:0.027250171,(PAP.Aeschynomene.A:0.231263962,(CAE.Senna.A:0.260667754,(CAE.Chamaecrista.A:0.313266448,CAE.Acacia.A:0.162912311)0.700:0.032255485)0.994:0.146546932)0.528:0.0321…
((CER.Cercis.o:0.028554614,((CER.Bauhinia.A:0.081946587,CER.Phanera.A:0.049854401)0.910:0.019856797,(CER.Bauhinia.B:0.049704737,CER.Phanera.B:0.035646352)0.956:0.022824843)0.741:0.006079171)1.000:0.102214494,(DET.Sindora.B:0.105432438,DET.Sindora.A:0.212262024)0.918:0.035321180,((((OUT.Arabidopsis.O:0.494926127,(OUT.Prunus.O:0.237433013,OUT.Vitis.O:0.254151329)0.398:0.021990801)0.895:0.042575131,…
((PAP.Medicago.B:0.090950490,(PAP.Aeschynomene.B:0.084269961,PAP.Phaseolus.B:0.157540614)0.726:0.017827400)0.998:0.068005313,((CAE.Chamaecrista.A:0.076562493,(CAE.Acacia.A:0.119195580,CAE.Senna.A:0.064191834)0.787:0.011007888)0.984:0.032917163,((CAE.Acacia.B:0.138928479,(CAE.Chamaecrista.B:0.057844922,CAE.Senna.B:0.068139965)0.967:0.034527396)0.994:0.046774740,(DET.Sindora.B:0.222006354,(((OUT.Pr…
(((OUT.Arabidopsis.O:0.524825126,((OUT.Quillaja.O1:0.128338204,OUT.Quillaja.O2:0.072194722)0.895:0.048518072,(OUT.Prunus.O:0.102063997,OUT.Vitis.O:0.153409060)0.864:0.041055379)0.815:0.029165912)0.168:0.033032378,(DET.Sindora.A:0.269714290,DET.Sindora.B:0.180422670)0.600:0.043086677)0.671:0.009750125,((CAE.Acacia.B:0.205604676,CAE.Senna.B:0.394898265)0.061:0.014630883,CAE.Chamaecrista.B:0.1428239…
((CAE.Acacia.B:0.099297917,(CAE.Chamaecrista.B:0.092371572,CAE.Senna.B:0.067871122)0.958:0.018950091)1.000:0.059849101,(PAP.Aeschynomene.B:0.136181830,(PAP.Lotus.B:0.136601474,(PAP.Phaseolus.B:0.148726986,PAP.Medicago.B:0.188926386)0.674:0.032459994)0.991:0.042531383)0.970:0.037825929,(((CAE.Acacia.A:0.097451819,(CAE.Chamaecrista.A:0.087190419,CAE.Senna.A:0.049507228)0.014:0.009281407)1.000:0.043…
(((OUT.Quillaja.O1:0.053908091,OUT.Quillaja.O2:0.058188656)0.989:0.049023495,(OUT.Vitis.O:0.129788719,(OUT.Arabidopsis.O:0.394850153,OUT.Prunus.O:0.088582083)0.708:0.014646885)0.890:0.021920563)0.999:0.074211601,(DET.Sindora.A:0.084200460,DET.Sindora.B:0.177656270)0.861:0.031480116,(((CER.Bauhinia.B:0.040259670,CER.Phanera.B:0.053539688)0.916:0.012928567,((CER.Bauhinia.A:0.055343450,CER.Phanera.A…
((((OUT.Arabidopsis.O:1.034727872,((OUT.Quillaja.O1:0.290633303,OUT.Quillaja.O2:0.099291654)0.988:0.078738725,(OUT.Prunus.O:0.319990845,OUT.Vitis.O:0.203509698)0.951:0.077973826)0.526:0.062570763)0.500:0.014186151,(CAE.Acacia.B:0.469080568,CAE.Chamaecrista.B:0.368526234)0.992:0.365360773)0.867:0.032518582,(DET.Sindora.B:0.313828850,((CER.Cercis.o:0.029182529,(CER.Bauhinia.A:0.143754687,CER.Phaner…
((DET.Sindora.A:0.060289197,(((PAP.Phaseolus.A:0.125007386,(PAP.Aeschynomene.A:0.074834676,(PAP.Lotus.A:0.073546558,PAP.Medicago.A:0.091485345)0.981:0.036679734)0.016:0.014018481)0.935:0.025034103,(PAP.Aeschynomene.B:0.113463323,(PAP.Lotus.B:0.077441445,PAP.Medicago.B:0.126005091)1.000:0.064444665)0.921:0.034207295)0.852:0.013644179,((CER.Cercis.o:0.032133135,(CER.Phanera.A:0.035435788,CER.Bauhin…
(OUT.Vitis.O:0.180831742,(OUT.Prunus.O:0.100187543,OUT.Arabidopsis.O:0.326064389)0.968:0.037615315,((OUT.Quillaja.O1:0.054106756,OUT.Quillaja.O2:0.066034940)0.985:0.031340076,(DET.Sindora.B:0.284883856,((((PAP.Medicago.B:0.351681261,PAP.Phaseolus.B:0.070055630)0.759:0.013316134,(PAP.Lotus.B:0.115529228,PAP.Aeschynomene.B:0.100451063)0.609:0.018120847)0.946:0.025706910,(CAE.Senna.B:0.082482604,(CA…
(((((CER.Cercis.o:0.015004629,(CER.Bauhinia.A:0.102332296,CER.Phanera.A:0.061715884)0.955:0.019687307)0.846:0.003701069,(CER.Bauhinia.B:0.049573815,CER.Phanera.B:0.023952328)0.967:0.013778847)1.000:0.081602760,(DET.Sindora.A:0.139029671,DET.Sindora.B:0.188876806)0.961:0.028830951)0.934:0.021231691,((OUT.Quillaja.O1:0.144405320,OUT.Quillaja.O2:0.096932740)0.999:0.079447696,(OUT.Vitis.O:0.205155613…
((CAE.Acacia.B:0.103225449,(CAE.Chamaecrista.B:0.098538731,CAE.Senna.B:0.064676650)0.810:0.020453704)1.000:0.067629643,(OUT.Arabidopsis.O:0.198620073,((OUT.Quillaja.O1:0.076616150,OUT.Quillaja.O2:0.044396010)0.982:0.038639563,(OUT.Prunus.O:0.078087430,OUT.Vitis.O:0.083836984)0.929:0.027778487)0.769:0.020708758)0.992:0.043977701,(((CAE.Chamaecrista.A:0.081431545,(CAE.Acacia.A:0.097424147,CAE.Senna…
(((PAP.Aeschynomene.B:0.139337630,(PAP.Lotus.B:0.197844171,PAP.Medicago.B:0.197147078)0.988:0.038629648)0.998:0.036523377,(PAP.Medicago.A:0.242478663,PAP.Phaseolus.A:0.246025600)0.996:0.049393359)0.993:0.031642800,(((OUT.Vitis.O:0.412924192,(OUT.Prunus.O:0.242531797,OUT.Arabidopsis.O:0.366959819)0.052:0.026007358)0.945:0.029113043,(OUT.Quillaja.O1:0.152699165,OUT.Quillaja.O2:0.127376388)1.000:0.1…
(CER.Phanera.A:0.016483471,(CER.Phanera.B:0.032471224,((CAE.Acacia.B:0.093598991,(DET.Sindora.A:0.033641416,DET.Sindora.B:0.090070304)0.748:0.013765194)0.494:0.014299113,((((PAP.Phaseolus.B:0.193943967,(PAP.Lotus.B:0.114012755,PAP.Medicago.B:0.066029775)0.892:0.049117001)0.788:0.028953796,(CAE.Chamaecrista.B:0.107325158,PAP.Aeschynomene.B:0.083863118)0.225:0.020693830)0.396:0.023586237,((OUT.Prun…
(((DET.Sindora.A:0.106767208,(CAE.Acacia.A:0.092509188,(CAE.Chamaecrista.A:0.093767837,CAE.Senna.A:0.055685359)0.866:0.015076317)0.973:0.020553905)0.936:0.012712356,((PAP.Aeschynomene.B:0.066607406,(PAP.Phaseolus.B:0.086062365,(PAP.Lotus.B:0.055943653,PAP.Medicago.B:0.056080761)0.906:0.009906827)0.947:0.013377386)0.991:0.024149068,((PAP.Lotus.A:0.067688988,PAP.Medicago.A:0.133379095)0.929:0.02069…
((PAP.Aeschynomene.B:0.066491466,(PAP.Medicago.B:0.128422291,(PAP.Lotus.B:0.121458932,PAP.Phaseolus.B:0.084480079)0.255:0.012837405)0.885:0.014746217)0.999:0.054668406,(PAP.Aeschynomene.A:0.101147069,(PAP.Phaseolus.A:0.145469839,(PAP.Lotus.A:0.190508137,PAP.Medicago.A:0.173707501)0.518:0.018376878)0.957:0.033366438)0.985:0.032797266,((((DET.Sindora.A:0.099811865,DET.Sindora.B:0.097670419)0.929:0.…
((((PAP.Lotus.B:0.150410836,PAP.Medicago.B:0.197925159)0.888:0.030799100,PAP.Phaseolus.B:0.126777334)0.876:0.028264619,PAP.Aeschynomene.B:0.087287243)0.988:0.049743222,((CAE.Acacia.A:0.083427017,(CAE.Chamaecrista.A:0.075349647,CAE.Senna.A:0.093986559)0.956:0.035246461)0.993:0.055420391,(PAP.Aeschynomene.A:0.052675013,(PAP.Phaseolus.A:0.084858555,(PAP.Lotus.A:0.033039403,PAP.Medicago.A:0.043165543…
((PAP.Phaseolus.B:0.129470713,(PAP.Aeschynomene.B:0.139065213,(PAP.Medicago.B:0.197151594,PAP.Lotus.B:0.075978602)0.159:0.014599488)0.823:0.049927784)0.988:0.089056428,(((CER.Bauhinia.B:0.086249621,(CER.Phanera.B:0.047386589,(CER.Bauhinia.A:0.132709351,(CER.Cercis.o:0.070929554,CER.Phanera.A:0.066490232)0.428:0.006047460)0.880:0.019440356)0.023:0.014887712)0.978:0.063477553,((OUT.Prunus.O:0.25361…
((CAE.Acacia.A:0.291770327,(CAE.Chamaecrista.A:0.136229014,CAE.Senna.A:0.163111465)0.885:0.041894494)1.000:0.184843999,((PAP.Aeschynomene.B:0.276921260,(PAP.Lotus.B:0.136261447,(PAP.Phaseolus.B:0.235013105,PAP.Medicago.B:0.161234755)0.753:0.025509232)0.956:0.037815143)0.996:0.049245495,(PAP.Aeschynomene.A:0.235847233,(PAP.Phaseolus.A:0.337793048,(PAP.Lotus.A:0.137465090,PAP.Medicago.A:0.232390150…
(((CER.Cercis.o:0.013089898,(CER.Bauhinia.A:0.028772796,CER.Phanera.A:0.056446324)0.950:0.022015247)0.746:0.003405750,(CER.Phanera.B:0.038686116,CER.Bauhinia.B:0.073438430)0.781:0.006204717)0.992:0.027857316,((DET.Sindora.A:0.119687892,DET.Sindora.B:0.104837716)0.826:0.015748816,((CAE.Acacia.A:0.134989209,(CAE.Chamaecrista.A:0.095929286,CAE.Senna.A:0.039425109)0.943:0.038021975)1.000:0.101690017,…
(((CAE.Acacia.A:0.106121050,(CAE.Chamaecrista.A:0.094055257,CAE.Senna.A:0.051283808)0.984:0.021988733)1.000:0.076319214,(CAE.Acacia.B:0.152656732,(CAE.Chamaecrista.B:0.129916254,CAE.Senna.B:0.073527534)0.945:0.019070941)1.000:0.068680153)0.863:0.008366269,((PAP.Aeschynomene.A:0.115421799,(PAP.Phaseolus.A:0.141670959,(PAP.Lotus.A:0.102316446,PAP.Medicago.A:0.132755213)0.965:0.022409201)0.962:0.021…
((((CER.Bauhinia.B:0.048813559,CER.Phanera.B:0.042041712)0.945:0.010712879,(CER.Cercis.o:0.024872300,(CER.Bauhinia.A:0.052236995,CER.Phanera.A:0.058029410)0.999:0.027529433)0.869:0.005035855)1.000:0.058445681,(DET.Sindora.A:0.125483626,DET.Sindora.B:0.156292436)0.983:0.026761133)0.488:0.006744211,(((PAP.Aeschynomene.A:0.087729105,PAP.Phaseolus.A:0.124163122)0.848:0.023396078,(PAP.Lotus.A:0.085107…
((CAE.Acacia.A:0.228045714,(CAE.Chamaecrista.A:0.139060898,CAE.Senna.A:0.088657906)0.785:0.025922358)0.999:0.069058217,((PAP.Aeschynomene.A:0.110949390,(PAP.Medicago.A:0.149678191,(PAP.Lotus.A:0.104958468,PAP.Phaseolus.A:0.180929377)0.189:0.013890503)0.968:0.020378397)1.000:0.057976762,(PAP.Aeschynomene.B:0.239955963,(PAP.Medicago.B:0.147173978,(PAP.Lotus.B:0.122533510,PAP.Phaseolus.B:0.200940749…
(((OUT.Quillaja.O1:0.075694789,OUT.Quillaja.O2:0.083332717)1.000:0.060557189,(OUT.Arabidopsis.O:0.604549948,(OUT.Prunus.O:0.128795076,OUT.Vitis.O:0.178266376)0.901:0.026322745)0.445:0.013675173)1.000:0.055290668,((PAP.Aeschynomene.B:0.220774772,(PAP.Phaseolus.B:0.153243802,(PAP.Lotus.B:0.153563304,PAP.Medicago.B:0.234056503)0.952:0.035630890)0.918:0.018390595)0.999:0.056639732,(PAP.Aeschynomene.A…
(CER.Cercis.o:0.022833669,(CER.Bauhinia.A:0.038821104,CER.Phanera.A:0.052776558)0.966:0.023301240,((((OUT.Quillaja.O1:0.119513200,OUT.Quillaja.O2:0.136838512)0.942:0.045018766,(OUT.Prunus.O:0.131204683,(OUT.Arabidopsis.O:0.623144385,OUT.Vitis.O:0.326234646)0.968:0.141759255)0.876:0.048597161)0.986:0.066104461,(DET.Sindora.A:0.273147154,((CAE.Acacia.B:0.084345076,(CAE.Chamaecrista.B:0.072656304,CA…
((CER.Bauhinia.B:0.022749385,(CER.Phanera.A:0.015750446,(CER.Bauhinia.A:0.018643879,CER.Cercis.o:0.012685170)0.760:0.003071256)0.908:0.011782719)0.983:0.019847544,((CAE.Acacia.B:0.064753460,(CAE.Chamaecrista.B:0.114216608,CAE.Senna.B:0.027444079)0.739:0.008588025)0.966:0.026432311,((OUT.Quillaja.O1:0.049814139,OUT.Quillaja.O2:0.038156844)0.853:0.024601576,(OUT.Prunus.O:0.055918767,(OUT.Arabidopsi…
((OUT.Arabidopsis.O:0.228596195,(OUT.Quillaja.O1:0.097298656,(OUT.Prunus.O:0.119803386,OUT.Vitis.O:0.134807883)0.872:0.026244334)0.833:0.017238412)0.998:0.054359433,((CAE.Acacia.A:0.082780162,(CAE.Chamaecrista.A:0.037274364,CAE.Senna.A:0.053947816)0.200:0.019474650)0.998:0.050690230,(CAE.Acacia.B:0.122070751,(CAE.Chamaecrista.B:0.109176545,CAE.Senna.B:0.062746125)0.243:0.014081291)0.955:0.0275079…
((CAE.Chamaecrista.B:0.053344385,(CAE.Acacia.B:0.091513466,CAE.Senna.B:0.034909028)0.397:0.010810412)0.994:0.039865559,(((DET.Sindora.A:0.125149964,DET.Sindora.B:0.096269956)0.750:0.024091015,(((OUT.Prunus.O:0.155645541,OUT.Quillaja.O1:0.145679013)0.958:0.050888023,(OUT.Arabidopsis.O:0.355349570,OUT.Vitis.O:0.096689815)0.264:0.020745836)1.000:0.234303269,OUT.Quillaja.O2:0.102875115)0.891:0.029909…
(DET.Sindora.B:0.213885612,((OUT.Quillaja.O1:0.060704334,OUT.Quillaja.O2:0.105782783)0.993:0.050714123,(OUT.Arabidopsis.O:0.373324961,(OUT.Prunus.O:0.143141752,OUT.Vitis.O:0.181957858)0.566:0.024733621)0.902:0.028187151)0.994:0.038955954,(((PAP.Aeschynomene.A:0.120260742,(PAP.Phaseolus.A:0.159649284,(PAP.Lotus.A:0.152056372,PAP.Medicago.A:0.129331467)0.634:0.009950389)0.912:0.025931302)0.999:0.06…
(((CAE.Senna.B:0.086426604,(CAE.Chamaecrista.B:0.183474001,CAE.Acacia.B:0.198744038)0.032:0.006390598)1.000:0.104133297,((PAP.Aeschynomene.A:0.272630727,(PAP.Lotus.A:0.235757486,(PAP.Phaseolus.A:0.243758271,PAP.Medicago.A:0.519488769)0.000:0.034461576)0.252:0.044491168)0.997:0.074375306,(PAP.Aeschynomene.B:0.214749992,(PAP.Phaseolus.B:0.164760370,(PAP.Lotus.B:0.297476180,PAP.Medicago.B:0.13358562…
(((CER.Bauhinia.B:0.068629047,CER.Phanera.B:0.056664906)0.999:0.033888340,(CER.Cercis.o:0.021549434,(CER.Bauhinia.A:0.068803982,CER.Phanera.A:0.055347092)1.000:0.038821753)0.379:0.010056159)1.000:0.141999261,((DET.Sindora.A:0.245898649,DET.Sindora.B:0.184078671)0.992:0.044954358,((OUT.Quillaja.O1:0.108528652,OUT.Quillaja.O2:0.117370425)1.000:0.116850400,(OUT.Prunus.O:0.263466591,(OUT.Arabidopsis.…
((CAE.Acacia.A:0.130451954,(CAE.Chamaecrista.A:0.207445780,CAE.Senna.A:0.102245925)0.579:0.023050391)1.000:0.103711485,(((PAP.Lotus.A:0.239053403,PAP.Medicago.A:0.237130739)0.937:0.040381939,(PAP.Aeschynomene.A:0.103172023,PAP.Phaseolus.A:0.219232878)0.470:0.017288272)1.000:0.080164460,(PAP.Aeschynomene.B:0.209220948,(PAP.Medicago.B:0.117145506,PAP.Phaseolus.B:0.113222521)0.662:0.017730669)0.996:…
(((PAP.Aeschynomene.B:0.130996901,PAP.Aeschynomene.A:0.132007230)0.867:0.035441008,(((OUT.Quillaja.O1:0.059813072,OUT.Quillaja.O2:0.053967681)0.942:0.057238820,(OUT.Prunus.O:0.114754112,OUT.Arabidopsis.O:0.408461949)0.716:0.048155295)0.969:0.061378623,(((PAP.Phaseolus.A:0.084382679,PAP.Medicago.A:0.189784119)0.736:0.020042357,PAP.Lotus.A:0.522133033)0.781:0.026185103,((CAE.Acacia.A:0.108130111,(C…
((((OUT.Arabidopsis.O:0.381086078,((OUT.Quillaja.O1:0.089806205,OUT.Quillaja.O2:0.071875201)0.999:0.071817185,(OUT.Prunus.O:0.173188730,OUT.Vitis.O:0.147015102)0.680:0.026297557)0.788:0.026730102)0.966:0.047625408,((CER.Bauhinia.B:0.058002626,CER.Phanera.B:0.043653639)0.990:0.020494282,(CER.Cercis.o:0.029819027,(CER.Bauhinia.A:0.046637126,CER.Phanera.A:0.041074463)0.899:0.010515025)0.597:0.007627…
(((OUT.Quillaja.O1:0.055865177,OUT.Quillaja.O2:0.074016764)0.963:0.027161817,(OUT.Prunus.O:0.092940636,(OUT.Arabidopsis.O:0.221338396,OUT.Vitis.O:0.304067710)0.698:0.037783833)0.975:0.048715434)0.997:0.037547453,((CER.Cercis.o:0.014272204,((CER.Bauhinia.B:0.046521932,CER.Phanera.B:0.030527686)0.905:0.007238054,(CER.Bauhinia.A:0.023405412,CER.Phanera.A:0.034684664)0.933:0.007809818)0.000:0.0000000…
((((CAE.Acacia.B:0.090945947,CAE.Chamaecrista.B:0.165451707)0.865:0.042993488,(CAE.Senna.B:0.128877776,OUT.Arabidopsis.O:0.799590169)0.703:0.050052901)0.910:0.048324484,((PAP.Aeschynomene.A:0.170624343,PAP.Phaseolus.A:0.129224520)0.043:0.023732401,(PAP.Lotus.A:0.113149727,(PAP.Medicago.A:0.175522777,(CAE.Acacia.A:0.114361778,(CAE.Chamaecrista.A:0.185549596,CAE.Senna.A:0.104391153)0.794:0.03070539…
(((DET.Sindora.A:0.141996186,DET.Sindora.B:0.175732956)0.995:0.074758385,(CAE.Acacia.A:0.166611613,(CAE.Chamaecrista.A:0.084741587,CAE.Senna.A:0.079276808)0.940:0.038349349)0.997:0.073662033)0.882:0.024600916,((PAP.Phaseolus.A:0.179441758,(PAP.Medicago.A:0.112227871,(PAP.Aeschynomene.A:0.108184755,PAP.Lotus.A:0.077505662)0.935:0.031106741)0.680:0.009967385)0.985:0.047561985,(PAP.Phaseolus.B:0.130…
((OUT.Arabidopsis.O:0.410413892,((OUT.Quillaja.O1:0.072748666,OUT.Quillaja.O2:0.065016969)0.898:0.036429485,(OUT.Prunus.O:0.159195362,OUT.Vitis.O:0.219425117)0.929:0.064675345)0.768:0.039834754)0.885:0.051076063,(((CER.Bauhinia.B:0.049955291,(CER.Phanera.B:0.047311840,(CER.Cercis.o:0.003527417,(CER.Bauhinia.A:0.039487681,CER.Phanera.A:0.036030999)0.847:0.006841238)0.754:0.000000005)0.292:0.004991…
(((DET.Sindora.A:0.000000005,DET.Sindora.B:0.002590265)1.000:0.056085453,(CAE.Acacia.A:0.081530869,CAE.Chamaecrista.A:0.065634284)0.167:0.010306253)0.779:0.012661005,((PAP.Aeschynomene.B:0.082640857,((PAP.Lotus.B:0.048204503,PAP.Medicago.B:0.076493836)0.987:0.033884321,PAP.Phaseolus.B:0.054248021)0.344:0.005986568)0.920:0.017276872,((CER.Phanera.B:0.030452933,(CER.Bauhinia.A:0.015297515,CER.Cerci…
((PAP.Aeschynomene.A:0.083749875,(PAP.Phaseolus.A:0.104271230,(PAP.Lotus.A:0.078451174,PAP.Medicago.A:0.107348156)0.199:0.015663907)0.957:0.031182693)1.000:0.068078022,((CAE.Senna.B:0.047413894,(CAE.Chamaecrista.B:0.072883496,CAE.Acacia.B:0.061619979)0.429:0.011956975)0.999:0.068793228,(OUT.Vitis.O:0.138200490,((OUT.Quillaja.O1:0.102128145,OUT.Quillaja.O2:0.024742837)1.000:0.066966945,(OUT.Prunus…
(DET.Sindora.A:0.158602205,(((CER.Bauhinia.B:0.049877877,CER.Phanera.B:0.034064993)0.990:0.019771133,(CER.Cercis.o:0.026090430,(CER.Bauhinia.A:0.053128056,CER.Phanera.A:0.080140871)0.946:0.013152230)0.853:0.006911963)1.000:0.044492796,((OUT.Quillaja.O1:0.106272474,OUT.Quillaja.O2:0.101926293)0.999:0.048751742,(OUT.Vitis.O:0.162658468,(OUT.Arabidopsis.O:0.331190452,OUT.Prunus.O:0.137050892)0.307:0…
((DET.Sindora.B:0.136782924,((CER.Bauhinia.B:0.064530436,(CER.Cercis.o:0.015603176,(CER.Phanera.B:0.058031756,(CER.Bauhinia.A:0.057022758,CER.Phanera.A:0.063357789)0.987:0.029755731)0.428:0.002492575)0.809:0.007095244)1.000:0.064063020,((OUT.Quillaja.O1:0.116033676,OUT.Quillaja.O2:0.064747554)0.997:0.057819799,(OUT.Prunus.O:0.112584318,(OUT.Arabidopsis.O:0.233912945,OUT.Vitis.O:0.137517339)0.874:…
(((CER.Cercis.o:0.025693082,(CER.Bauhinia.A:0.053402442,CER.Phanera.A:0.034407883)0.996:0.039298897)0.941:0.016351395,(CER.Bauhinia.B:0.163123007,CER.Phanera.B:0.078695757)0.971:0.044639955)0.992:0.046959254,(DET.Sindora.A:0.143511820,DET.Sindora.B:0.143691260)0.937:0.036273462,((CAE.Acacia.B:0.156497428,(CAE.Chamaecrista.B:0.150071360,CAE.Senna.B:0.103025891)0.864:0.026821847)1.000:0.087326687,(…
(((PAP.Aeschynomene.A:0.064896642,(PAP.Phaseolus.A:0.100232986,(PAP.Medicago.A:0.057709072,PAP.Lotus.A:0.099214727)0.533:0.019962211)0.932:0.027947808)0.966:0.025498518,((CAE.Acacia.A:0.100105380,(CAE.Chamaecrista.A:0.086069194,CAE.Senna.A:0.071109334)0.944:0.034649648)0.992:0.044497421,((CAE.Chamaecrista.B:0.037786756,(CAE.Acacia.B:0.061703933,CAE.Senna.B:0.042805319)0.221:0.005695106)1.000:0.05…
(((OUT.Quillaja.O1:0.177379862,OUT.Quillaja.O2:0.080220995)0.971:0.128434280,(OUT.Arabidopsis.O:0.350693334,(OUT.Prunus.O:0.502372143,OUT.Vitis.O:0.367876277)0.894:0.127986416)0.951:0.157350981)0.883:0.065875583,((PAP.Phaseolus.A:0.225558389,(PAP.Lotus.A:0.186905640,PAP.Medicago.A:0.143260522)0.531:0.023520456)0.948:0.075595417,(PAP.Aeschynomene.B:0.274175166,(PAP.Phaseolus.B:0.517780512,(PAP.Lot…
(PAP.Aeschynomene.A:0.104077591,(((CAE.Acacia.A:0.127246551,(CAE.Chamaecrista.A:0.139812881,CAE.Senna.A:0.112169689)0.951:0.052689894)0.980:0.046980621,((((CER.Phanera.A:0.026761943,CER.Bauhinia.A:0.060493897)0.914:0.010925732,(CER.Bauhinia.B:0.034315443,CER.Phanera.B:0.020450012)0.986:0.020876187)0.505:0.006702074,CER.Cercis.o:0.007224639)0.994:0.037122123,(((OUT.Quillaja.O1:0.107278402,OUT.Quil…
(((CAE.Senna.B:0.071497849,(CAE.Chamaecrista.B:0.110177470,CAE.Acacia.B:0.137119283)0.222:0.012554614)1.000:0.092230208,(PAP.Aeschynomene.B:0.170371255,(PAP.Medicago.B:0.097652444,(PAP.Lotus.B:0.092726987,PAP.Phaseolus.B:0.145309054)0.810:0.018779837)0.948:0.027904458)0.998:0.067806633)0.894:0.013914507,((CAE.Acacia.A:0.138944134,(CAE.Chamaecrista.A:0.104513873,CAE.Senna.A:0.068087755)0.952:0.022…
(((PAP.Aeschynomene.A:0.247136899,(PAP.Phaseolus.A:0.204086480,(PAP.Lotus.A:0.163195237,PAP.Medicago.A:0.235774000)0.924:0.030075868)0.972:0.032982319)0.997:0.048641551,(CAE.Acacia.A:0.123799298,(CAE.Chamaecrista.A:0.068768900,CAE.Senna.A:0.056176806)0.844:0.015911323)0.998:0.033268852)0.626:0.002888604,((DET.Sindora.A:0.100754173,DET.Sindora.B:0.093605739)0.839:0.009811289,(((CER.Cercis.o:0.0139…
(((PAP.Aeschynomene.A:0.247136899,(PAP.Phaseolus.A:0.204086480,(PAP.Lotus.A:0.163195237,PAP.Medicago.A:0.235774000)0.924:0.030075868)0.972:0.032982319)0.997:0.048641551,(CAE.Acacia.A:0.123799298,(CAE.Chamaecrista.A:0.068768900,CAE.Senna.A:0.056176806)0.844:0.015911323)0.998:0.033268852)0.626:0.002888604,((DET.Sindora.A:0.100754173,DET.Sindora.B:0.093605739)0.839:0.009811289,(((CER.Cercis.o:0.0139…
((CAE.Acacia.A:0.201267734,(PAP.Aeschynomene.A:0.111119152,(PAP.Phaseolus.A:0.076558715,(PAP.Lotus.A:0.146952451,PAP.Medicago.A:0.199779519)0.632:0.041923492)0.994:0.073630315)0.994:0.075758045)0.937:0.034163160,((PAP.Phaseolus.B:0.140578364,(PAP.Lotus.B:0.140107054,(PAP.Aeschynomene.B:0.101976171,PAP.Medicago.B:0.217262168)0.131:0.021406055)0.924:0.026249274)0.970:0.042505092,((CAE.Chamaecrista.…
(((CER.Bauhinia.B:0.041176566,CER.Phanera.B:0.044497288)1.000:0.025607286,(CER.Cercis.o:0.014679988,CER.Bauhinia.A:0.125650244)0.648:0.002724946)1.000:0.093718865,((DET.Sindora.A:0.225852988,DET.Sindora.B:0.208013931)0.954:0.032116404,(CAE.Acacia.A:0.164835663,(CAE.Chamaecrista.A:0.149107568,CAE.Senna.A:0.085646671)0.933:0.020378048)1.000:0.082790704)0.581:0.010621579,((((PAP.Lotus.A:0.132794994,…
((PAP.Aeschynomene.A:0.063822889,(PAP.Phaseolus.A:0.052945577,(PAP.Lotus.A:0.049749015,PAP.Medicago.A:0.068834473)0.926:0.019251577)0.894:0.013857304)0.948:0.019227587,(((CAE.Chamaecrista.A:0.058535040,CAE.Senna.A:0.077182652)0.988:0.037046001,(DET.Sindora.B:0.089120939,(PAP.Medicago.B:0.110376752,(PAP.Aeschynomene.B:0.058760836,PAP.Phaseolus.B:0.126039518)0.219:0.016379853)0.971:0.035592494)0.84…
(((CER.Bauhinia.B:0.026071794,CER.Phanera.B:0.036320514)0.971:0.016341750,(CER.Cercis.o:0.009203175,(CER.Bauhinia.A:0.035342622,CER.Phanera.A:0.036586985)0.978:0.016477178)0.109:0.001893169)1.000:0.037524439,((OUT.Quillaja.O1:0.087074963,(OUT.Prunus.O:0.120798569,((OUT.Arabidopsis.O:0.263628094,OUT.Quillaja.O2:1.099859181)0.948:0.095119688,OUT.Vitis.O:0.118952642)0.872:0.032427622)0.850:0.0191264…
((CAE.Acacia.A:0.221301141,(CAE.Chamaecrista.A:0.147671179,CAE.Senna.A:0.120766742)0.885:0.031296149)1.000:0.090253090,((PAP.Aeschynomene.A:0.231562825,(PAP.Phaseolus.A:0.247127083,(PAP.Lotus.A:0.211617046,PAP.Medicago.A:0.232397281)0.200:0.021755029)0.924:0.034704386)1.000:0.085664965,(PAP.Aeschynomene.B:0.212146847,(PAP.Phaseolus.B:0.189931349,(PAP.Lotus.B:0.185593600,PAP.Medicago.B:0.197972395…
(((PAP.Aeschynomene.B:0.216585533,(PAP.Medicago.B:0.197005782,PAP.Phaseolus.B:0.168889106)0.943:0.074832364)0.986:0.088972827,(PAP.Lotus.A:0.279942204,(PAP.Aeschynomene.A:0.439644489,PAP.Medicago.A:0.395569912)0.160:0.063318884)0.999:0.186534755)0.515:0.037868362,(CAE.Acacia.A:0.224068457,(CAE.Chamaecrista.A:0.152125539,CAE.Senna.A:0.082585641)0.558:0.026717426)0.996:0.072816858,((CAE.Acacia.B:0.…
(DET.Sindora.B:0.160425310,((((OUT.Quillaja.O1:0.115302316,OUT.Quillaja.O2:0.210117439)0.999:0.099569365,(OUT.Vitis.O:0.571958609,(OUT.Arabidopsis.O:0.733072498,OUT.Prunus.O:0.231237539)0.587:0.052722444)0.981:0.130482876)1.000:0.138992842,((CER.Bauhinia.B:0.067855375,CER.Phanera.B:0.052944146)0.969:0.022548436,(CER.Cercis.o:0.008883496,CER.Bauhinia.A:0.119501312)0.637:0.005454991)1.000:0.0794161…
(DET.Sindora.A:0.106512620,(CAE.Acacia.B:0.060353269,(CAE.Chamaecrista.B:0.133064724,CAE.Senna.B:0.035493349)0.886:0.035888046)0.962:0.037840170,(((CAE.Senna.A:0.107963474,(CAE.Acacia.A:0.074181972,CAE.Chamaecrista.A:0.079211094)0.680:0.024108938)0.865:0.019491009,((PAP.Lotus.B:0.120493498,(PAP.Medicago.B:0.125706831,PAP.Phaseolus.B:0.126889681)0.846:0.034454928)0.956:0.040064019,((PAP.Lotus.A:0.…
((OUT.Quillaja.O1:0.048746504,OUT.Quillaja.O2:0.055286755)1.000:0.122719215,((DET.Sindora.A:0.317789219,((CER.Bauhinia.B:0.060360993,(CER.Cercis.o:0.018418851,(CER.Bauhinia.A:0.075975643,CER.Phanera.A:0.056837501)0.364:0.007604681)0.886:0.021310298)0.998:0.056857642,(DET.Sindora.B:0.141139066,(CAE.Acacia.B:0.134991345,(CAE.Chamaecrista.B:0.100275524,CAE.Senna.B:0.039696640)0.828:0.025906890)0.982…
(((CAE.Acacia.A:0.148672493,(CAE.Chamaecrista.A:0.116588985,CAE.Senna.A:0.070776786)0.916:0.023420520)0.999:0.079926217,(CAE.Acacia.B:0.160746268,CAE.Senna.B:0.113265955)0.988:0.050713706)0.842:0.012652301,((PAP.Phaseolus.A:0.138358268,(PAP.Aeschynomene.A:0.130250119,(PAP.Lotus.A:0.133072927,PAP.Medicago.A:0.152137354)0.867:0.020848400)0.265:0.009587941)0.983:0.027335492,(PAP.Aeschynomene.B:0.123…
((((CER.Cercis.o:0.025905455,(CER.Bauhinia.A:0.076183089,CER.Phanera.A:0.064995876)0.989:0.018943179)0.435:0.005137211,(CER.Bauhinia.B:0.063839714,CER.Phanera.B:0.058621332)0.933:0.012708310)1.000:0.073434587,(CAE.Acacia.A:0.164048437,(CAE.Chamaecrista.A:0.092455483,CAE.Senna.A:0.081651545)0.949:0.017773583)0.999:0.045784570)0.827:0.008352698,((PAP.Aeschynomene.A:0.136778245,(PAP.Phaseolus.A:0.16…
(PAP.Medicago.B:0.101038841,PAP.Phaseolus.B:0.045530515,(PAP.Aeschynomene.B:0.050957736,(((PAP.Aeschynomene.A:0.089400036,(PAP.Phaseolus.A:0.114431434,(PAP.Medicago.A:0.104145089,PAP.Lotus.A:0.084782798)0.556:0.013717290)0.454:0.014687706)0.971:0.025987854,PAP.Lotus.B:0.046046421)0.636:0.005244767,(((DET.Sindora.A:0.079953909,DET.Sindora.B:0.088306252)0.974:0.021899851,((CAE.Acacia.B:0.184138221,…
((PAP.Aeschynomene.A:0.124253705,(PAP.Phaseolus.A:0.120091890,(PAP.Medicago.A:0.155666756,PAP.Lotus.A:0.114028828)0.369:0.010578640)0.993:0.022503619)1.000:0.039407354,(PAP.Aeschynomene.B:0.086472470,(PAP.Phaseolus.B:0.067214904,(PAP.Medicago.B:0.112211809,PAP.Lotus.B:0.097427902)0.066:0.014554351)0.980:0.014217080)1.000:0.027353558,(((((OUT.Quillaja.O1:0.066711539,OUT.Quillaja.O2:0.077997558)1.0…
((PAP.Aeschynomene.A:0.443629882,(PAP.Phaseolus.A:0.178114199,(PAP.Lotus.A:0.211011680,PAP.Medicago.A:0.441487437)0.993:0.102860118)0.931:0.052258910)0.732:0.030039535,(((OUT.Quillaja.O1:0.106872055,OUT.Quillaja.O2:0.233089357)1.000:0.228273162,(OUT.Arabidopsis.O:0.955845707,(OUT.Prunus.O:0.589056444,OUT.Vitis.O:0.349750238)0.664:0.061252646)0.489:0.090064338)0.985:0.107148699,(((CER.Cercis.o:0.0…
((CAE.Acacia.A:0.124747146,(CAE.Chamaecrista.A:0.133138957,CAE.Senna.A:0.059339953)0.771:0.018953289)1.000:0.073042098,(CAE.Acacia.B:0.139588041,(CAE.Chamaecrista.B:0.108777457,CAE.Senna.B:0.035529931)0.961:0.050569925)0.986:0.047533502,(((((OUT.Quillaja.O1:0.063222157,OUT.Quillaja.O2:0.287619661)0.998:0.084193545,(OUT.Prunus.O:0.134990834,(OUT.Arabidopsis.O:0.271893032,OUT.Vitis.O:0.202321544)0.…
(((OUT.Quillaja.O1:0.191446516,OUT.Quillaja.O2:0.049984155)0.955:0.053330406,OUT.Prunus.O:0.261276798)0.567:0.013240570,(OUT.Arabidopsis.O:0.611129025,((CAE.Acacia.A:0.414753668,(CAE.Chamaecrista.A:0.623911045,CAE.Senna.A:0.441156778)0.820:0.241549479)0.999:0.449636940,OUT.Vitis.O:0.256143393)0.839:0.059131259)0.850:0.047485270,(((PAP.Phaseolus.B:0.264058654,(PAP.Medicago.B:0.228232564,(PAP.Lotus…
((CAE.Chamaecrista.B:0.199697324,CAE.Senna.B:0.055531248)0.892:0.054068527,CAE.Acacia.B:0.123670550,((((OUT.Quillaja.O1:0.092079163,OUT.Quillaja.O2:0.095793607)0.934:0.030301595,(OUT.Prunus.O:0.148549888,(OUT.Arabidopsis.O:0.280734345,OUT.Vitis.O:0.168544120)0.061:0.035410690)0.972:0.057090483)0.991:0.049466625,(PAP.Aeschynomene.B:0.109248143,(PAP.Lotus.B:0.068910746,(PAP.Medicago.B:0.095461252,P…
(DET.Sindora.B:0.011787876,(CAE.Chamaecrista.A:0.019974130,(CAE.Acacia.A:0.049943093,CAE.Senna.A:0.024840716)0.848:0.011170012)0.947:0.017782848,((((CAE.Chamaecrista.B:0.015027068,(CAE.Acacia.B:0.015228425,CAE.Senna.B:0.021470458)0.752:0.002859878)0.974:0.018898818,((PAP.Lotus.A:0.014678785,(PAP.Aeschynomene.A:0.043986350,PAP.Medicago.A:0.117471037)0.622:0.012733296)0.925:0.016381208,(PAP.Aeschyn…
(((OUT.Quillaja.O1:0.120038309,OUT.Quillaja.O2:0.114460697)0.876:0.022351802,((OUT.Prunus.O:0.135795618,OUT.Vitis.O:0.166318216)0.921:0.028151074,OUT.Arabidopsis.O:0.521025522)0.897:0.022486145)1.000:0.073121336,(DET.Sindora.A:0.124592976,((CER.Bauhinia.B:0.083359552,CER.Phanera.B:0.093432050)0.993:0.026281336,(CER.Cercis.o:0.021217930,(CER.Bauhinia.A:0.038588831,CER.Phanera.A:0.039926963)0.989:0…
((DET.Sindora.A:0.183214066,DET.Sindora.B:0.130183673)0.950:0.026022784,(((CER.Bauhinia.B:0.040471859,CER.Phanera.B:0.056043264)0.940:0.013656198,((CER.Bauhinia.A:0.063330154,CER.Phanera.A:0.050074423)0.999:0.025230735,CER.Cercis.o:0.039107636)0.098:0.003333483)1.000:0.067864999,((OUT.Quillaja.O1:0.082550680,OUT.Quillaja.O2:0.084621582)0.982:0.037837021,(OUT.Prunus.O:0.155307773,(OUT.Arabidopsis.…
(((OUT.Arabidopsis.O:0.346117140,(OUT.Vitis.O:0.124998254,(OUT.Prunus.O:0.151790702,(OUT.Quillaja.O1:0.100249568,OUT.Quillaja.O2:0.087014528)0.993:0.045692540)0.683:0.009135198)0.005:0.017633491)0.993:0.054765514,(DET.Sindora.A:0.137162307,DET.Sindora.B:0.080081645)0.823:0.023080582)0.676:0.002404643,(((PAP.Lotus.B:0.071827219,PAP.Medicago.B:0.110278380)0.932:0.019161527,(PAP.Aeschynomene.B:0.071…
(((((CER.Bauhinia.B:0.061655795,(CER.Cercis.o:0.028159527,(CER.Bauhinia.A:0.036075813,(CER.Phanera.A:0.047232919,CER.Phanera.B:0.055432993)0.137:0.006960835)0.804:0.006620544)0.326:0.003874307)0.973:0.034494425,(DET.Sindora.A:0.055927177,DET.Sindora.B:0.119999678)0.991:0.049128440)0.582:0.008318406,((OUT.Quillaja.O1:0.082630415,OUT.Quillaja.O2:0.042781562)0.995:0.063878474,(OUT.Arabidopsis.O:0.30…
(((OUT.Quillaja.O1:0.112834934,OUT.Quillaja.O2:0.086514279)1.000:0.057563878,(OUT.Prunus.O:0.208453107,(OUT.Arabidopsis.O:0.658037019,OUT.Vitis.O:0.456974560)0.867:0.053858218)0.999:0.073392729)1.000:0.070899651,(((CER.Bauhinia.B:0.060374253,CER.Phanera.B:0.052162900)1.000:0.025423174,(CER.Cercis.o:0.021893088,(CER.Bauhinia.A:0.060057432,CER.Phanera.A:0.049392773)1.000:0.020697083)0.887:0.0047526…
(DET.Sindora.A:0.219577478,(((OUT.Quillaja.O1:0.095915190,OUT.Quillaja.O2:0.044573655)0.991:0.036174814,(OUT.Prunus.O:0.165785902,(OUT.Arabidopsis.O:0.447798246,OUT.Vitis.O:0.096858351)0.277:0.036786796)1.000:0.064377060)1.000:0.056847209,(DET.Sindora.B:0.068331474,(CER.Bauhinia.B:0.059320277,(CER.Cercis.o:0.015726765,(CER.Bauhinia.A:0.056911502,CER.Phanera.A:0.030973240)0.979:0.017570883)0.824:0…
((CAE.Senna.A:0.013308049,(CAE.Chamaecrista.A:0.024688206,CAE.Acacia.A:0.021219468)0.250:0.002654149)0.997:0.017303748,(CAE.Acacia.B:0.042347766,(CAE.Chamaecrista.B:0.028125478,CAE.Senna.B:0.015110289)0.569:0.002766393)0.998:0.016695416,((DET.Sindora.A:0.055600558,DET.Sindora.B:0.031707263)0.986:0.015273152,(((PAP.Phaseolus.B:0.024301738,(PAP.Lotus.B:0.104437230,PAP.Medicago.B:0.043923477)0.921:0…
(((((PAP.Aeschynomene.A:0.126089446,(PAP.Lotus.A:0.242948623,PAP.Medicago.A:0.225965276)0.810:0.038281773)0.583:0.021880266,PAP.Phaseolus.A:0.112813650)0.996:0.077566713,(PAP.Aeschynomene.B:0.201366399,(PAP.Phaseolus.B:0.234702103,(PAP.Lotus.B:0.158707107,PAP.Medicago.B:0.198025972)0.945:0.051048919)0.900:0.045727355)0.982:0.049952395)0.843:0.021249466,((((CER.Cercis.o:0.008266589,(CER.Bauhinia.A…
(((PAP.Aeschynomene.B:0.189267157,(PAP.Phaseolus.B:0.103838616,(PAP.Lotus.B:0.118087899,PAP.Medicago.B:0.130965074)0.973:0.050919250)0.541:0.025989799)0.998:0.092100186,((CAE.Senna.A:0.041985563,(CAE.Chamaecrista.A:0.058980956,CAE.Acacia.A:0.067373906)0.410:0.004878449)0.980:0.038183559,(CAE.Senna.B:0.037582758,(CAE.Chamaecrista.B:0.068298551,CAE.Acacia.B:0.088945565)0.706:0.006871791)0.971:0.037…
((PAP.Aeschynomene.A:0.071102722,(PAP.Medicago.A:0.101493973,(PAP.Lotus.A:0.111502731,PAP.Phaseolus.A:0.138443738)0.830:0.020760603)0.955:0.039660581)0.932:0.032548606,(PAP.Aeschynomene.B:0.183005823,(PAP.Lotus.B:0.135639512,(PAP.Medicago.B:0.207332445,PAP.Phaseolus.B:0.161724328)0.225:0.026393049)0.945:0.046964720)0.975:0.060079758,(((CER.Bauhinia.B:0.056703027,CER.Phanera.B:0.092665004)0.948:0.…
(((((CAE.Acacia.B:0.092730987,(CAE.Chamaecrista.B:0.080480530,CAE.Senna.B:0.069521823)0.810:0.017699041)1.000:0.071837593,(CAE.Senna.A:0.085204835,(CAE.Chamaecrista.A:0.077206513,CAE.Acacia.A:0.209107103)0.446:0.015239976)0.997:0.050423115)0.054:0.008591037,((PAP.Aeschynomene.A:0.175885103,(PAP.Phaseolus.A:0.141058263,(PAP.Lotus.A:0.117686451,PAP.Medicago.A:0.097675477)0.972:0.037306539)0.641:0.0…
((CAE.Acacia.A:0.133358997,(CAE.Chamaecrista.A:0.115026155,CAE.Senna.A:0.090210482)0.966:0.029734443)0.993:0.030489129,(PAP.Aeschynomene.A:0.046436225,(PAP.Phaseolus.A:0.061460411,(PAP.Medicago.A:0.076036680,PAP.Lotus.A:0.100502137)0.696:0.015975097)0.934:0.015524860)0.972:0.016265538,(((PAP.Lotus.B:0.075700232,(PAP.Phaseolus.B:0.081417372,PAP.Aeschynomene.B:0.075882156)0.627:0.010383274)0.772:0.…
((CAE.Acacia.A:0.160613310,(CAE.Chamaecrista.A:0.206742592,CAE.Senna.A:0.120877480)0.884:0.027032975)1.000:0.081555044,(CAE.Acacia.B:0.179407895,(CAE.Chamaecrista.B:0.093158432,CAE.Senna.B:0.124988138)0.944:0.028468432)0.999:0.067412091,((PAP.Aeschynomene.A:0.212267456,(PAP.Phaseolus.A:0.166125947,(PAP.Lotus.A:0.136517161,PAP.Medicago.A:0.159563395)0.949:0.034506041)1.000:0.091081760)0.919:0.0247…
((((PAP.Phaseolus.A:0.268669667,(PAP.Lotus.A:0.213837730,PAP.Medicago.A:0.328035209)0.925:0.049433705)0.999:0.117554156,(PAP.Aeschynomene.B:0.201040627,((PAP.Medicago.B:0.146084304,PAP.Lotus.B:0.541436474)0.900:0.049949422,PAP.Phaseolus.B:0.175427633)0.945:0.046019942)0.965:0.055500584)0.968:0.043751704,((CAE.Acacia.B:0.330176031,(CAE.Chamaecrista.B:0.171363631,CAE.Senna.B:0.135717546)0.684:0.036…
(((CER.Bauhinia.B:0.040234810,CER.Phanera.B:0.047871936)0.960:0.017042180,(CER.Cercis.o:0.017851067,CER.Bauhinia.A:0.058655870)0.816:0.004496172)1.000:0.055048068,((CAE.Acacia.B:0.098095060,(CAE.Chamaecrista.B:0.052676681,CAE.Senna.B:0.041385416)0.868:0.018354503)0.975:0.030114915,(DET.Sindora.A:0.082972388,DET.Sindora.B:0.066439609)0.875:0.016904059)0.816:0.009523368,(((OUT.Quillaja.O1:0.0699194…
(((((PAP.Aeschynomene.A:0.072763153,(PAP.Phaseolus.A:0.085835014,(PAP.Lotus.A:0.104422812,PAP.Medicago.A:0.086692747)0.948:0.016567714)0.903:0.010021788)1.000:0.028509502,((PAP.Lotus.B:0.058476800,PAP.Medicago.B:0.090333495)0.967:0.015853234,(PAP.Aeschynomene.B:0.036862921,PAP.Phaseolus.B:0.055993652)0.717:0.007097493)0.996:0.021424731)0.999:0.024534898,(DET.Sindora.A:0.096552019,DET.Sindora.B:0.…
(((CAE.Acacia.A:0.171523708,(CAE.Chamaecrista.A:0.226010068,CAE.Senna.A:0.113036160)0.703:0.027673340)0.994:0.062335059,(OUT.Arabidopsis.O:0.239494687,(OUT.Prunus.O:0.103258022,OUT.Vitis.O:0.168318305)0.635:0.029951489)0.914:0.030765390)0.835:0.013574075,(((PAP.Lotus.A:0.042820443,PAP.Medicago.A:0.134837944)0.847:0.023444879,(PAP.Phaseolus.A:0.071791116,PAP.Aeschynomene.A:0.065273345)0.705:0.0081…
((CAE.Senna.B:0.031148044,(CAE.Acacia.B:0.085188058,CAE.Chamaecrista.B:0.061183606)0.555:0.008528041)0.995:0.022653714,((CER.Phanera.B:0.052278542,CER.Bauhinia.B:0.042296997)0.984:0.019262218,((CER.Phanera.A:0.050353270,CER.Bauhinia.A:0.013733100)0.969:0.013456364,CER.Cercis.o:0.012450047)0.383:0.002767603)0.998:0.020420110,(DET.Sindora.A:0.060875788,(((PAP.Aeschynomene.B:0.149900413,(PAP.Phaseol…
(((CAE.Acacia.B:0.205790325,(CAE.Chamaecrista.B:0.158500728,CAE.Senna.B:0.159040671)0.979:0.029005825)1.000:0.075391977,DET.Sindora.B:0.257430026)0.458:0.020116402,(((CER.Cercis.o:0.034987489,(CER.Bauhinia.A:0.071994367,CER.Phanera.A:0.073482329)1.000:0.049604840)1.000:0.059441904,(CER.Bauhinia.B:0.095958502,CER.Phanera.B:0.080410697)1.000:0.098460508)1.000:0.076993113,((OUT.Quillaja.O1:0.1364588…
(PAP.Aeschynomene.B:0.221122871,(PAP.Lotus.B:0.161822017,(PAP.Medicago.B:0.199548487,PAP.Phaseolus.B:0.159552261)0.173:0.020688491)0.939:0.056512067,((((PAP.Aeschynomene.A:0.335631568,PAP.Medicago.A:0.222388831)0.224:0.044478069,PAP.Phaseolus.A:0.143165722)0.524:0.033394233,PAP.Lotus.A:0.195174412)0.788:0.018756876,((((OUT.Quillaja.O1:0.055845118,OUT.Quillaja.O2:0.126808942)0.986:0.123951222,(OUT…
(((CAE.Acacia.A:0.209520822,CAE.Senna.A:0.284095740)0.999:0.114356720,((PAP.Aeschynomene.A:0.165973267,(PAP.Phaseolus.A:0.106638656,(PAP.Lotus.A:0.090927937,PAP.Medicago.A:0.154665233)0.158:0.013868485)0.979:0.032507239)1.000:0.058240139,(PAP.Aeschynomene.B:0.073874345,(PAP.Phaseolus.B:0.071426081,(PAP.Lotus.B:0.082558665,PAP.Medicago.B:0.077657357)0.729:0.022969958)0.994:0.039462018)0.985:0.0326…
(((OUT.Quillaja.O1:0.177552523,OUT.Quillaja.O2:0.218364753)1.000:0.164901051,(OUT.Prunus.O:0.428386848,(OUT.Arabidopsis.O:1.132528707,OUT.Vitis.O:0.339814991)0.339:0.070352566)1.000:0.200726344)1.000:0.151962278,(DET.Sindora.A:0.273963080,DET.Sindora.B:0.222215348)0.941:0.029161402,(((PAP.Aeschynomene.B:0.215922945,(PAP.Lotus.B:0.214114996,PAP.Medicago.B:0.242407291)0.990:0.070888442)0.997:0.0694…
((PAP.Phaseolus.B:0.146088150,(PAP.Aeschynomene.B:0.095008750,(PAP.Lotus.B:0.082872808,PAP.Medicago.B:0.104638752)0.969:0.061379554)0.355:0.027643834)0.916:0.032313038,(PAP.Lotus.A:0.122550845,(PAP.Aeschynomene.A:0.091730316,(PAP.Medicago.A:0.244260218,PAP.Phaseolus.A:0.330626884)0.888:0.063831624)0.391:0.015669782)0.959:0.048579735,((CAE.Acacia.A:0.146953654,(CAE.Senna.A:0.089035436,CAE.Chamaecr…
(((PAP.Phaseolus.A:0.243276047,(PAP.Lotus.A:0.185753592,(PAP.Medicago.A:0.265099124,PAP.Aeschynomene.A:0.384995794)0.797:0.037516883)0.879:0.027245402)0.998:0.065540612,(PAP.Aeschynomene.B:0.135107651,(PAP.Phaseolus.B:0.142500526,(PAP.Lotus.B:0.090975301,PAP.Medicago.B:0.101038977)0.939:0.017342093)0.942:0.020179874)0.998:0.042212300)0.976:0.021009779,((CER.Cercis.o:0.034894392,(CER.Bauhinia.A:0.…
(DET.Sindora.A:0.080581814,DET.Sindora.B:0.198900615,(((((CER.Bauhinia.A:0.049895459,CER.Phanera.A:0.049833333)0.960:0.019107947,(CER.Cercis.o:0.021732270,(CER.Bauhinia.B:0.018472114,CER.Phanera.B:0.029118219)0.890:0.008145028)0.107:0.003967016)0.999:0.046131119,(((OUT.Quillaja.O1:0.040693946,OUT.Quillaja.O2:0.050418309)0.985:0.037453847,(OUT.Vitis.O:0.149249986,(OUT.Arabidopsis.O:0.192503527,OUT…
((OUT.Quillaja.O1:0.069566766,OUT.Quillaja.O2:0.089774200)1.000:0.152214731,(DET.Sindora.A:0.167573242,DET.Sindora.B:0.115066938)0.999:0.054416108,(((CER.Bauhinia.B:0.085917012,CER.Phanera.B:0.052911783)0.999:0.030202083,(CER.Cercis.o:0.021864645,(CER.Bauhinia.A:0.066990512,CER.Phanera.A:0.057628079)0.996:0.028360083)0.802:0.006185770)1.000:0.074484133,((CAE.Acacia.B:0.107379190,(CAE.Chamaecrista…
((CAE.Acacia.A:0.192211302,(CAE.Chamaecrista.A:0.184479895,CAE.Senna.A:0.136746661)0.916:0.059159049)0.999:0.182829467,(PAP.Phaseolus.A:0.142807596,(PAP.Aeschynomene.A:0.195378177,(PAP.Lotus.A:0.180443692,PAP.Medicago.A:0.259942138)0.924:0.056350445)0.798:0.031845624)0.995:0.088155585,((CAE.Acacia.B:0.420613564,CAE.Chamaecrista.B:0.358946137)0.968:0.180948485,((PAP.Aeschynomene.B:0.282490805,(PAP…
((((DET.Sindora.B:0.079796315,(CAE.Acacia.B:0.059100380,(CAE.Chamaecrista.B:0.039627087,CAE.Senna.B:0.029500870)0.700:0.010645074)0.999:0.024311878)0.851:0.007650436,((OUT.Arabidopsis.O:0.357024847,(OUT.Prunus.O:0.105071166,OUT.Vitis.O:0.093511340)0.036:0.006852049)0.860:0.012198325,(OUT.Quillaja.O1:0.075132897,OUT.Quillaja.O2:0.051265013)1.000:0.035784773)0.996:0.024308322)0.835:0.008150383,(CER…
((CAE.Senna.A:0.017297086,(CAE.Chamaecrista.A:0.040153067,CAE.Acacia.A:0.064684551)0.150:0.004891087)1.000:0.026181790,(DET.Sindora.A:0.066720997,DET.Sindora.B:0.052517655)0.985:0.016127274,((CAE.Chamaecrista.B:0.035396237,(CAE.Acacia.B:0.055368539,CAE.Senna.B:0.043683458)0.713:0.005389378)1.000:0.036453759,((((PAP.Lotus.A:0.042102238,PAP.Medicago.A:0.057793727)0.911:0.014519716,(PAP.Aeschynomene…
((CAE.Acacia.A:0.148409490,(CAE.Chamaecrista.A:0.112189593,CAE.Senna.A:0.109675659)0.974:0.028127536)1.000:0.094229863,((CAE.Acacia.B:0.174017228,CAE.Chamaecrista.B:0.454781803)1.000:0.110183554,(((CER.Bauhinia.B:0.041374677,CER.Phanera.B:0.040227176)0.978:0.012791359,(CER.Cercis.o:0.020284399,CER.Bauhinia.A:0.083234164)0.869:0.007388334)1.000:0.058452599,(((OUT.Quillaja.O1:0.084618415,OUT.Quilla…
((((PAP.Lotus.B:0.020384246,PAP.Medicago.B:0.041714632)0.823:0.007265396,PAP.Phaseolus.B:0.034966746)0.763:0.006313290,PAP.Aeschynomene.B:0.005245769)0.999:0.026538390,(CAE.Acacia.B:0.030393881,(CER.Bauhinia.A:0.014058864,(CER.Cercis.o:0.016125443,((CER.Bauhinia.B:0.013007089,CER.Phanera.B:0.015186010)0.987:0.015405604,CER.Phanera.A:0.010795785)0.470:0.002914369)0.743:0.004472754)0.997:0.01724801…
(((CER.Bauhinia.B:0.016323805,CER.Phanera.B:0.014725867)0.924:0.008573327,(CER.Phanera.A:0.015483767,(CER.Bauhinia.A:0.018920914,CER.Cercis.o:0.013139646)0.790:0.003372767)0.848:0.003696026)0.989:0.015656455,(DET.Sindora.B:0.072619826,(CAE.Senna.B:0.023385038,(CAE.Acacia.B:0.058059919,CAE.Chamaecrista.B:0.045165031)0.448:0.009276086)0.954:0.014667550)0.722:0.005727773,((((PAP.Aeschynomene.A:0.029…
((CAE.Chamaecrista.B:0.302506612,(CAE.Chamaecrista.A:0.116033775,(CAE.Acacia.A:0.145303363,CAE.Senna.A:0.105729810)0.428:0.019137809)1.000:0.064601407)0.945:0.028347059,((PAP.Aeschynomene.A:0.221408445,(PAP.Phaseolus.A:0.204301697,(PAP.Lotus.A:0.116458252,PAP.Medicago.A:0.151133539)0.946:0.027863879)0.980:0.039534591)0.989:0.036982487,(PAP.Aeschynomene.B:0.184776999,(PAP.Phaseolus.B:0.194997644,(…
(((DET.Sindora.A:0.339433192,DET.Sindora.B:0.107120476)0.819:0.015425770,((CER.Cercis.o:0.025620977,((CER.Bauhinia.A:0.062750429,CER.Phanera.A:0.055881627)0.995:0.044314322,(CER.Bauhinia.B:0.077658151,CER.Phanera.B:0.069263948)0.999:0.041483013)0.788:0.005079374)1.000:0.063755642,((OUT.Quillaja.O1:0.076139235,OUT.Quillaja.O2:0.145963420)1.000:0.064185778,(OUT.Vitis.O:0.269633876,(OUT.Prunus.O:0.1…
(((PAP.Aeschynomene.A:0.158470608,(PAP.Phaseolus.A:0.160075204,(PAP.Lotus.A:0.175936638,PAP.Medicago.A:0.138725944)0.837:0.036449741)0.809:0.033266464)0.929:0.048018757,(((CER.Bauhinia.B:0.068049306,(CER.Phanera.B:0.115839409,(CER.Cercis.o:0.021651792,(CER.Bauhinia.A:0.067572338,CER.Phanera.A:0.056510062)0.898:0.035396932)0.735:0.008403287)0.586:0.006140206)0.948:0.061032888,(CAE.Acacia.B:0.09976…
((CAE.Acacia.B:0.071720596,(CAE.Chamaecrista.B:0.035105374,CAE.Senna.B:0.013902865)0.922:0.014351443)0.994:0.029987974,((DET.Sindora.A:0.117184659,(CER.Cercis.o:0.018245083,((CER.Bauhinia.A:0.028826275,CER.Phanera.A:0.037230369)0.970:0.019779368,(CER.Bauhinia.B:0.028993322,CER.Phanera.B:0.045878971)0.831:0.004952571)0.745:0.002591867)0.994:0.040895133)0.950:0.020522777,(DET.Sindora.B:0.109313780,…
(((PAP.Aeschynomene.A:0.144800444,(PAP.Medicago.A:0.194188536,(PAP.Lotus.A:0.124407186,PAP.Phaseolus.A:0.139009731)0.774:0.019290129)0.909:0.037732725)0.939:0.038822070,(PAP.Phaseolus.B:0.254395797,(PAP.Medicago.B:0.166037476,PAP.Aeschynomene.B:0.231050518)0.499:0.009997014)0.964:0.056587805)0.932:0.027081850,((CAE.Acacia.A:0.159646051,(CAE.Chamaecrista.A:0.250166331,CAE.Senna.A:0.179177456)0.972…
(DET.Sindora.B:0.266403348,(DET.Sindora.A:0.264261470,OUT.Arabidopsis.O:0.506920106)0.178:0.034683107,(((CER.Bauhinia.B:0.079821661,((CER.Cercis.o:0.039264965,CER.Phanera.B:0.045715812)0.818:0.006198482,(CER.Bauhinia.A:0.141220666,CER.Phanera.A:0.060220968)0.993:0.056414200)0.323:0.011277607)1.000:0.121763748,((CAE.Acacia.B:0.168052672,(CAE.Chamaecrista.B:0.218326367,CAE.Senna.B:0.122619043)0.954…
((PAP.Aeschynomene.A:0.281256866,(PAP.Lotus.A:0.172481876,(PAP.Medicago.A:0.252977762,PAP.Phaseolus.A:0.212137243)0.756:0.020326273)0.742:0.021686465)1.000:0.096636570,((PAP.Lotus.B:0.127706254,PAP.Medicago.B:0.226521714)0.845:0.026424984,(PAP.Phaseolus.B:0.242799425,PAP.Aeschynomene.B:0.257359225)0.140:0.016283403)1.000:0.068663163,((CAE.Acacia.A:0.222969139,(CAE.Chamaecrista.A:0.196744742,CAE.S…
((((OUT.Quillaja.O1:0.152273432,OUT.Quillaja.O2:0.145359030)0.967:0.096352716,(OUT.Vitis.O:0.389888860,(OUT.Arabidopsis.O:0.517674371,OUT.Prunus.O:0.258880907)0.048:0.037473835)0.941:0.062982491)0.987:0.076121761,(DET.Sindora.B:0.159948936,((CER.Bauhinia.B:0.140466419,CER.Phanera.B:0.092478342)1.000:0.087819265,(CER.Cercis.o:0.069786324,(CER.Bauhinia.A:0.147626262,CER.Phanera.A:0.137825818)0.942:…
((((CAE.Acacia.A:0.188841746,(CAE.Chamaecrista.A:0.132995130,CAE.Senna.A:0.097305220)0.993:0.030573501)1.000:0.092901109,((CAE.Acacia.B:0.238251057,CAE.Senna.B:0.156344183)1.000:0.098220084,((PAP.Aeschynomene.A:0.183223626,(PAP.Phaseolus.A:0.208175842,(PAP.Lotus.A:0.168415246,PAP.Medicago.A:0.235456404)0.985:0.030125636)0.957:0.022459174)0.999:0.054854662,(PAP.Aeschynomene.B:0.189125679,(PAP.Phas…
(((((PAP.Lotus.A:0.042507371,PAP.Medicago.A:1.472163596)0.599:0.108591106,PAP.Aeschynomene.A:0.194228048)0.536:0.017062514,PAP.Phaseolus.A:0.246452211)0.923:0.053543310,(((PAP.Medicago.B:0.215569552,PAP.Phaseolus.B:0.187649934)0.000:0.000000005,PAP.Lotus.B:0.189867621)0.825:0.027361038,PAP.Aeschynomene.B:0.296370508)0.938:0.059117776)0.341:0.019677696,(CAE.Acacia.B:0.366491774,(CAE.Chamaecrista.B…
(((PAP.Aeschynomene.B:0.138496281,PAP.Phaseolus.B:0.095135409)0.296:0.020523341,((PAP.Lotus.B:0.087570870,PAP.Medicago.B:0.185311287)0.935:0.044201196,(PAP.Lotus.A:0.138711023,(PAP.Aeschynomene.A:0.138208664,(PAP.Phaseolus.A:0.126674177,PAP.Medicago.A:0.151671743)0.499:0.030973192)0.940:0.043501835)0.998:0.095827848)0.575:0.004758347)0.992:0.082227847,(CAE.Acacia.B:0.265784044,(CAE.Chamaecrista.B…
(DET.Sindora.B:0.107283370,((DET.Sindora.A:0.258903550,(PAP.Phaseolus.A:0.117631879,(PAP.Aeschynomene.A:0.150891175,(PAP.Lotus.A:0.106138097,PAP.Medicago.A:0.110417064)0.867:0.024853249)0.655:0.018612760)0.999:0.066194012)0.346:0.010944765,((CAE.Acacia.A:0.062448171,(CAE.Chamaecrista.A:0.091141214,CAE.Senna.A:0.086545514)0.952:0.022878955)0.996:0.050032253,(OUT.Arabidopsis.O:0.355807768,OUT.Vitis…
(((DET.Sindora.A:0.005184305,DET.Sindora.B:0.000000005)0.992:0.054278123,(OUT.Arabidopsis.O:0.492808922,OUT.Vitis.O:0.153663583)0.829:0.048982426)0.504:0.008840055,((OUT.Prunus.O:0.156267638,(OUT.Quillaja.O1:0.019367328,OUT.Quillaja.O2:0.062748180)0.962:0.054683064)0.934:0.041297795,(CER.Bauhinia.A:0.059645979,((CER.Bauhinia.B:0.043579930,CER.Phanera.B:0.051887893)0.869:0.018123727,(CER.Cercis.o:…
(((CAE.Acacia.B:0.081793173,(CAE.Chamaecrista.B:0.068506489,CAE.Senna.B:0.039280532)0.972:0.017827957)1.000:0.032196139,(((PAP.Aeschynomene.A:0.080940241,(PAP.Phaseolus.A:0.086026585,(PAP.Lotus.A:0.074482433,PAP.Medicago.A:0.112347539)0.512:0.010869957)0.989:0.020342010)1.000:0.034398973,(PAP.Aeschynomene.B:0.070802572,(PAP.Phaseolus.B:0.089082593,(PAP.Lotus.B:0.074197227,PAP.Medicago.B:0.0840688…
(((((PAP.Lotus.A:0.137177776,PAP.Medicago.A:0.417761502)0.901:0.053173097,PAP.Phaseolus.A:0.198128373)0.893:0.032555300,PAP.Aeschynomene.A:0.375142628)1.000:0.179715216,(PAP.Aeschynomene.B:0.252419417,(PAP.Phaseolus.B:0.241619492,(PAP.Lotus.B:0.143766050,PAP.Medicago.B:0.229601678)0.883:0.029726794)0.935:0.037554850)0.984:0.056763406)0.944:0.035625549,(CAE.Acacia.A:0.217924822,(CAE.Chamaecrista.A…
(((CAE.Chamaecrista.B:0.066315858,(CAE.Acacia.B:0.088138035,CAE.Senna.B:0.090187782)0.299:0.010904185)0.921:0.032236326,(CAE.Acacia.A:0.141252931,(CAE.Chamaecrista.A:0.104351205,CAE.Senna.A:0.060932975)0.215:0.029239014)0.951:0.046770323)0.564:0.026005159,(((PAP.Aeschynomene.B:0.130489727,(PAP.Medicago.B:0.162695955,PAP.Phaseolus.B:0.110413960)0.893:0.048425837)0.955:0.028491798,((PAP.Aeschynomen…
(((OUT.Quillaja.O1:0.042976236,OUT.Quillaja.O2:0.045536584)0.994:0.040432221,(OUT.Prunus.O:0.091006653,(OUT.Arabidopsis.O:0.237302353,OUT.Vitis.O:0.087295296)0.852:0.028258349)0.977:0.033415883)1.000:0.084440025,(CER.Bauhinia.A:0.047601001,(CER.Cercis.o:0.018203592,(CER.Bauhinia.B:0.041081775,CER.Phanera.B:0.032275238)0.997:0.034445830)0.551:0.010926294)0.996:0.039835840,((CAE.Chamaecrista.B:0.07…
(((OUT.Quillaja.O1:0.107188163,OUT.Quillaja.O2:0.156763485)0.996:0.096262570,(OUT.Arabidopsis.O:0.680768749,(OUT.Prunus.O:0.284168523,OUT.Vitis.O:0.371813439)0.051:0.049072287)0.713:0.039854195)0.964:0.072634966,((CER.Bauhinia.B:0.122270562,((CER.Cercis.o:0.026350265,(CER.Phanera.A:0.048375663,CER.Bauhinia.A:0.072970433)0.961:0.023126916)0.403:0.007630702,CER.Phanera.B:0.059023091)0.476:0.0187604…
(((PAP.Medicago.A:0.061600342,(PAP.Lotus.A:0.037477799,PAP.Phaseolus.A:0.101236003)0.784:0.015775741)0.979:0.028476669,(PAP.Aeschynomene.B:0.052341624,(PAP.Lotus.B:0.039495726,(PAP.Medicago.B:0.049835480,PAP.Phaseolus.B:0.028858832)0.888:0.008767093)0.235:0.005933556)0.859:0.005253075)0.559:0.006295542,((CAE.Senna.A:0.037547681,(CAE.Acacia.A:0.041311599,CAE.Chamaecrista.A:0.039646366)0.321:0.0115…
((PAP.Lotus.A:0.083969685,(PAP.Medicago.A:0.104089429,PAP.Phaseolus.A:0.058353952)0.904:0.019140646)0.961:0.022936486,((((OUT.Quillaja.O1:0.032305769,OUT.Quillaja.O2:0.043609991)0.992:0.037022999,(OUT.Vitis.O:0.098289021,(OUT.Prunus.O:0.091003689,OUT.Arabidopsis.O:0.208980440)0.194:0.012356233)0.983:0.035604212)0.997:0.032948212,((CER.Cercis.o:0.011319744,((CER.Bauhinia.B:0.024118068,CER.Phanera.…
(((((CER.Bauhinia.A:0.045158351,CER.Phanera.A:0.035236499)0.919:0.009217688,(CER.Bauhinia.B:0.052659708,CER.Phanera.B:0.055280055)0.871:0.007168160)0.259:0.002332947,CER.Cercis.o:0.015615795)1.000:0.037637573,((CAE.Acacia.B:0.082456601,(CAE.Chamaecrista.B:0.072145116,CAE.Senna.B:0.040000726)0.782:0.008455305)1.000:0.042756828,(DET.Sindora.A:0.140555429,((OUT.Quillaja.O1:0.066021788,OUT.Quillaja.O…
(((((OUT.Quillaja.O1:0.083535749,OUT.Quillaja.O2:0.061794705)0.905:0.028547214,(OUT.Vitis.O:0.171226258,(OUT.Arabidopsis.O:0.259226109,OUT.Prunus.O:0.101166640)0.581:0.035294112)0.874:0.047498161)0.996:0.066903483,((PAP.Aeschynomene.A:0.166461317,(PAP.Lotus.A:0.095049017,(PAP.Medicago.A:0.121293407,PAP.Phaseolus.A:0.068606281)0.902:0.028599597)0.524:0.035317671)0.994:0.082268061,(PAP.Aeschynomene…
(((PAP.Aeschynomene.A:0.442419104,(PAP.Phaseolus.A:0.269993709,(PAP.Lotus.A:0.215273626,PAP.Medicago.A:0.278956419)0.980:0.042008204)0.808:0.029058635)1.000:0.118112172,(PAP.Aeschynomene.B:0.130916919,(PAP.Phaseolus.B:0.131212980,(PAP.Lotus.B:0.089026786,PAP.Medicago.B:0.142885393)0.979:0.024090222)0.575:0.010821592)0.996:0.038303819)1.000:0.043277691,((CAE.Acacia.A:0.236786875,(CAE.Chamaecrista.…
(((DET.Sindora.A:0.033234067,DET.Sindora.B:0.022938122)1.000:0.121089883,((PAP.Phaseolus.B:0.123714374,(PAP.Lotus.B:0.117543225,PAP.Medicago.B:0.093942270)0.912:0.028206078)1.000:0.071774435,((CER.Bauhinia.B:0.049690865,CER.Phanera.B:0.066612999)0.916:0.016394272,(CER.Cercis.o:0.025669081,CER.Bauhinia.A:0.081064258)0.397:0.006273708)0.998:0.058139351)0.191:0.008100665)0.681:0.015176992,(((PAP.Lot…
((PAP.Aeschynomene.B:0.153456671,(PAP.Medicago.B:0.078743516,(PAP.Lotus.B:0.077111758,PAP.Phaseolus.B:0.147156314)0.844:0.010763760)0.892:0.015231339)0.995:0.041564492,((CAE.Senna.B:0.046949624,(CAE.Chamaecrista.B:0.063855880,CAE.Acacia.B:0.100013976)0.833:0.008827959)0.991:0.027637177,((DET.Sindora.A:0.069768163,DET.Sindora.B:0.117586470)0.811:0.021702173,(((CER.Cercis.o:0.012040372,(CER.Bauhini…
(((DET.Sindora.A:0.137120288,DET.Sindora.B:0.153899169)0.994:0.041063572,(((CER.Bauhinia.B:0.028236172,CER.Phanera.B:0.039691793)0.998:0.021526758,(CER.Cercis.o:0.013520379,(CER.Bauhinia.A:0.037737442,CER.Phanera.A:0.035975015)0.995:0.023837454)0.127:0.002872681)1.000:0.055312043,((OUT.Quillaja.O1:0.067212530,OUT.Quillaja.O2:0.098807375)1.000:0.064204118,(OUT.Vitis.O:0.217709087,(OUT.Prunus.O:0.3…
((((PAP.Lotus.A:0.396228369,PAP.Phaseolus.A:0.341132656)0.724:0.059743711,(PAP.Aeschynomene.A:0.559716233,PAP.Medicago.A:0.444113336)0.234:0.072099707)0.999:0.179162745,(PAP.Aeschynomene.B:0.210636102,(PAP.Phaseolus.B:0.405778597,(PAP.Lotus.B:0.334105352,PAP.Medicago.B:0.281510470)0.879:0.049890568)0.921:0.058569694)0.637:0.050870685)0.896:0.057044975,(DET.Sindora.A:0.164052963,DET.Sindora.B:0.37…
(DET.Sindora.A:0.139290348,(DET.Sindora.B:0.128027376,((((CAE.Acacia.B:0.272739791,CAE.Chamaecrista.B:0.227940980)0.978:0.135979296,(OUT.Prunus.O:0.306933922,(OUT.Arabidopsis.O:0.824995848,OUT.Vitis.O:0.210976746)0.043:0.046270397)0.914:0.079190605)0.004:0.001181152,(PAP.Phaseolus.B:0.165122883,(PAP.Lotus.B:0.220393335,PAP.Medicago.B:0.214484124)0.784:0.041568112)0.965:0.075394354)0.801:0.0265305…
((CAE.Acacia.A:0.169150122,(CAE.Chamaecrista.A:0.096313171,CAE.Senna.A:0.106251241)0.912:0.018868581)1.000:0.092831587,((CAE.Acacia.B:0.212595716,(CAE.Chamaecrista.B:0.102000354,CAE.Senna.B:0.122386736)0.985:0.044645162)1.000:0.086229882,((OUT.Quillaja.O1:0.110761513,OUT.Quillaja.O2:0.137022392)0.988:0.052298331,(OUT.Prunus.O:0.191969374,(OUT.Arabidopsis.O:0.429293783,OUT.Vitis.O:0.287971808)0.77…
(DET.Sindora.B:0.103713096,((OUT.Quillaja.O1:0.065584338,OUT.Quillaja.O2:0.024014166)0.885:0.015670507,(OUT.Vitis.O:0.086625282,(OUT.Prunus.O:0.067320505,OUT.Arabidopsis.O:0.282313380)0.733:0.019599460)0.961:0.025859156)0.982:0.028604009,((((CAE.Acacia.A:0.128189045,(CAE.Chamaecrista.A:0.060262830,CAE.Senna.A:0.074911455)0.488:0.014687279)0.990:0.034675823,((PAP.Aeschynomene.B:0.070670694,(PAP.Ph…
(((OUT.Quillaja.O1:0.128062204,(OUT.Vitis.O:0.239774832,(OUT.Prunus.O:0.184466708,OUT.Arabidopsis.O:0.534434651)0.078:0.058133922)0.950:0.073252782)0.972:0.057899083,((((PAP.Aeschynomene.B:0.227216126,(PAP.Lotus.B:0.165015201,(PAP.Medicago.B:0.224992805,PAP.Phaseolus.B:0.218680771)0.834:0.044535946)0.926:0.041527316)0.973:0.056279181,(PAP.Phaseolus.A:0.186762039,(PAP.Lotus.A:0.191415564,(PAP.Aesc…
(PAP.Aeschynomene.A:0.070911917,((CAE.Senna.A:0.049400335,(CAE.Chamaecrista.A:0.021867258,CAE.Acacia.A:0.074359681)0.798:0.014756580)0.910:0.023589517,(((((PAP.Aeschynomene.B:0.025274615,DET.Sindora.A:0.111935651)0.850:0.013608844,(PAP.Medicago.B:0.065295154,PAP.Phaseolus.B:0.133821550)0.900:0.023369053)0.756:0.015261827,PAP.Lotus.B:0.072818332)0.933:0.025367818,(((OUT.Quillaja.O1:0.038239789,OUT…
((((DET.Sindora.A:0.091952796,((OUT.Quillaja.O1:0.063327181,OUT.Quillaja.O2:0.088035153)0.992:0.057769360,(OUT.Prunus.O:0.092452966,(OUT.Arabidopsis.O:0.253161868,OUT.Vitis.O:0.081218990)0.946:0.038676928)0.959:0.046786782)0.986:0.040209810)0.811:0.007166522,(((PAP.Lotus.A:0.086465714,PAP.Medicago.A:0.107764684)0.914:0.019697896,(PAP.Aeschynomene.A:0.078791026,PAP.Phaseolus.A:0.110636009)0.880:0.…
(((PAP.Aeschynomene.A:0.148513950,(PAP.Phaseolus.A:0.164217497,(PAP.Lotus.A:0.140578459,PAP.Medicago.A:0.163858595)0.926:0.019731501)0.995:0.030387904)1.000:0.042418360,(PAP.Aeschynomene.B:0.220285324,(PAP.Phaseolus.B:0.202258995,(PAP.Lotus.B:0.148271040,PAP.Medicago.B:0.178936119)0.973:0.025262586)0.777:0.021669286)1.000:0.043339553)0.996:0.030846458,(CAE.Acacia.A:0.214174087,(CAE.Chamaecrista.A…
((CAE.Acacia.A:0.256564969,(CAE.Chamaecrista.A:0.255703000,CAE.Senna.A:0.104953442)0.958:0.066001899)0.999:0.124723406,(CAE.Acacia.B:0.189658087,(CAE.Chamaecrista.B:0.175780891,CAE.Senna.B:0.238247364)0.953:0.068950958)0.958:0.054365609,(((((OUT.Quillaja.O1:0.143671927,OUT.Quillaja.O2:0.200409637)0.994:0.100178753,(OUT.Prunus.O:0.307112917,(OUT.Arabidopsis.O:0.909139792,OUT.Vitis.O:0.321696511)0.…
((PAP.Lotus.A:0.141713175,PAP.Medicago.A:0.138519546)0.928:0.039602337,PAP.Phaseolus.A:0.108001199,(((PAP.Aeschynomene.B:0.126497365,(PAP.Medicago.B:0.173230064,PAP.Phaseolus.B:0.148098313)0.781:0.011931285)0.996:0.051990145,(((OUT.Quillaja.O1:0.062634738,OUT.Quillaja.O2:0.121201864)0.994:0.063943362,(OUT.Prunus.O:0.127721477,(OUT.Arabidopsis.O:0.495215816,OUT.Vitis.O:0.117501807)0.874:0.03470399…
(((OUT.Quillaja.O1:0.080470199,OUT.Quillaja.O2:0.113158480)1.000:0.112651015,(OUT.Prunus.O:0.214723776,(OUT.Arabidopsis.O:0.590348987,OUT.Vitis.O:0.509895474)0.980:0.107051158)0.977:0.086619532)1.000:0.118209167,(((CER.Bauhinia.B:0.088418532,CER.Phanera.B:0.065243032)0.968:0.023374251,(CER.Bauhinia.A:0.094605899,CER.Cercis.o:0.043124910)0.547:0.012792376)1.000:0.125335706,(DET.Sindora.A:0.1515838…
((PAP.Aeschynomene.A:0.251881195,(PAP.Medicago.A:0.325819699,(PAP.Lotus.A:0.171163752,PAP.Phaseolus.A:0.302258103)0.637:0.032962718)0.910:0.048498979)1.000:0.109286870,(PAP.Phaseolus.B:0.237037097,(PAP.Aeschynomene.B:0.383692569,(PAP.Medicago.B:0.430657773,PAP.Lotus.B:0.201900062)0.860:0.042531024)0.132:0.012401875)0.997:0.072735175,((CAE.Acacia.A:0.483548035,CAE.Senna.A:0.381558061)0.994:0.14540…
((CAE.Acacia.B:0.285753236,(CAE.Chamaecrista.B:0.190514396,CAE.Senna.B:0.127413431)0.991:0.034142193)1.000:0.117273544,(((OUT.Quillaja.O1:0.211487179,OUT.Quillaja.O2:0.194300088)1.000:0.241573028,(OUT.Arabidopsis.O:1.288827625,(OUT.Prunus.O:0.602136429,OUT.Vitis.O:0.693178104)0.995:0.162846492)0.938:0.102489960)1.000:0.146200207,((CER.Cercis.o:0.034051816,((CER.Bauhinia.A:0.121173429,CER.Phanera.…
(DET.Sindora.A:0.114517383,((CAE.Acacia.A:0.161247236,(CAE.Chamaecrista.A:0.065958825,CAE.Senna.A:0.138656545)0.899:0.027643486)0.977:0.045584760,((CER.Cercis.o:0.028057989,((CER.Bauhinia.A:0.069963660,CER.Phanera.A:0.047420667)0.977:0.033443590,(CER.Bauhinia.B:0.053693776,CER.Phanera.B:0.040914697)0.256:0.010064538)0.631:0.002251643)0.998:0.083236967,DET.Sindora.B:0.129203884)0.482:0.014507252)0…
(((PAP.Aeschynomene.A:0.103337835,(PAP.Phaseolus.A:0.067362448,(PAP.Lotus.A:0.051046060,PAP.Medicago.A:0.076016149)0.971:0.014432662)0.983:0.015742936)0.999:0.028174265,(PAP.Aeschynomene.B:0.046834577,(PAP.Phaseolus.B:0.065900205,(PAP.Lotus.B:0.064205288,PAP.Medicago.B:0.066276375)0.986:0.015496658)0.601:0.005283514)0.999:0.024233741)0.974:0.007896428,(DET.Sindora.A:0.064056136,(((OUT.Quillaja.O1…
((((CER.Bauhinia.B:0.210980552,(CER.Cercis.o:0.017876477,(CER.Bauhinia.A:0.047543452,CER.Phanera.A:0.051696774)0.837:0.038550829)0.929:0.054330880)0.996:0.133803406,(DET.Sindora.A:0.291977401,DET.Sindora.B:0.246210782)0.921:0.061198345)0.207:0.038406885,((OUT.Quillaja.O1:0.278803896,OUT.Quillaja.O2:0.279341000)0.981:0.146187876,(OUT.Prunus.O:0.419558104,(OUT.Arabidopsis.O:1.007713501,OUT.Vitis.O:…
((CAE.Acacia.B:0.149328267,(CAE.Chamaecrista.B:0.103200025,CAE.Senna.B:0.064970718)0.974:0.030844951)1.000:0.093724554,((OUT.Quillaja.O1:0.131220207,(OUT.Vitis.O:0.207487149,(OUT.Prunus.O:0.193999554,OUT.Arabidopsis.O:0.331388858)0.012:0.020980268)0.970:0.036977572)1.000:0.103243312,((((CER.Bauhinia.B:0.076643800,CER.Phanera.B:0.074003907)0.975:0.019837161,(CER.Bauhinia.A:0.050382602,CER.Phanera.…
((DET.Sindora.A:0.162506542,((PAP.Medicago.B:0.280880095,(PAP.Phaseolus.B:0.163327694,OUT.Arabidopsis.O:1.215737075)0.270:0.067116969)0.746:0.053197341,(PAP.Aeschynomene.A:0.251947606,(PAP.Phaseolus.A:0.227453277,(PAP.Lotus.A:0.635740132,PAP.Medicago.A:0.166774968)0.707:0.045745416)0.979:0.101778227)0.278:0.012325733)0.924:0.060019367)0.657:0.011105719,(DET.Sindora.B:0.240141599,(CAE.Chamaecrista…
((DET.Sindora.A:0.106743494,(CAE.Acacia.A:0.057293920,(CAE.Chamaecrista.A:0.045122454,CAE.Senna.A:0.025271401)0.952:0.020834883)0.998:0.042819899)0.749:0.005636559,((PAP.Aeschynomene.A:0.070549673,(PAP.Phaseolus.A:0.099438631,(PAP.Lotus.A:0.073192366,PAP.Medicago.A:0.075128034)0.961:0.025684533)0.931:0.022651402)0.996:0.042627349,(DET.Sindora.B:0.085491378,(PAP.Aeschynomene.B:0.079382015,(PAP.Med…
((CAE.Acacia.A:0.288958066,(CAE.Chamaecrista.A:0.133229326,CAE.Senna.A:0.165446349)0.987:0.040522222)1.000:0.134196507,((PAP.Aeschynomene.A:0.217280836,(PAP.Phaseolus.A:0.161753006,(PAP.Medicago.A:0.183264592,PAP.Lotus.A:0.089329433)0.937:0.021556345)0.832:0.019745768)1.000:0.097844762,(PAP.Aeschynomene.B:0.123769388,(PAP.Lotus.B:0.113528281,(PAP.Medicago.B:0.154159934,PAP.Phaseolus.B:0.129129741…
(((CAE.Senna.A:0.160725219,(CAE.Chamaecrista.A:0.062237567,CAE.Acacia.A:0.116929181)0.514:0.011063183)0.994:0.030647931,(((CER.Bauhinia.B:0.021094656,CER.Phanera.B:0.023845170)0.994:0.014954800,(CER.Cercis.o:0.014483883,(CER.Bauhinia.A:0.027465605,CER.Phanera.A:0.025574332)0.978:0.015505279)0.206:0.002802046)0.975:0.011185053,((PAP.Phaseolus.B:0.057035939,(PAP.Lotus.B:0.076348430,PAP.Medicago.B:0…
((CER.Bauhinia.A:0.014769525,CER.Phanera.A:0.037309476)0.997:0.022460202,(((((OUT.Quillaja.O1:0.063442867,OUT.Quillaja.O2:0.049392407)0.987:0.029705615,(OUT.Prunus.O:0.126375896,(OUT.Arabidopsis.O:0.258565757,OUT.Vitis.O:0.081543356)0.783:0.030824527)0.976:0.029562824)0.997:0.043358921,((CAE.Senna.B:0.021011215,(CAE.Acacia.B:0.098429539,CAE.Chamaecrista.B:0.053194121)0.918:0.012973230)0.996:0.031…
(((CAE.Acacia.A:0.113829438,(CAE.Chamaecrista.A:0.082444920,CAE.Senna.A:0.044099429)0.843:0.023994597)0.876:0.020273209,((PAP.Phaseolus.A:0.106518465,(PAP.Lotus.A:0.102171546,(PAP.Aeschynomene.A:0.119552349,PAP.Medicago.A:0.092762074)0.220:0.023752909)0.925:0.027108993)0.975:0.039628926,(PAP.Medicago.B:0.134698798,(PAP.Aeschynomene.B:0.089232833,PAP.Phaseolus.B:0.103945082)0.852:0.032481916)0.997…
(((CER.Cercis.o:0.038995783,(CER.Bauhinia.A:0.040098848,CER.Phanera.A:0.035532391)0.910:0.016882752)0.820:0.005920842,(DET.Sindora.A:0.101195365,(CER.Bauhinia.B:0.028489000,CER.Phanera.B:0.030407487)0.915:0.011062259)0.975:0.021156010)0.969:0.021122304,(PAP.Lotus.B:0.121232180,(PAP.Phaseolus.B:0.079357087,(PAP.Aeschynomene.B:0.063607621,PAP.Medicago.B:0.105568303)0.831:0.025390904)0.893:0.0205134…
((((CER.Bauhinia.B:0.017460215,CER.Phanera.B:0.026780227)0.877:0.007966687,(CER.Cercis.o:0.041819046,(CER.Bauhinia.A:0.045546269,CER.Phanera.A:0.075269182)0.977:0.025161096)0.065:0.000000005)0.986:0.033274411,((OUT.Quillaja.O1:0.074488430,OUT.Quillaja.O2:0.046693962)0.981:0.034972945,(OUT.Prunus.O:0.106676651,(OUT.Arabidopsis.O:0.270571792,OUT.Vitis.O:0.123722132)0.922:0.039598484)0.958:0.0365102…
(DET.Sindora.A:0.142796130,DET.Sindora.B:0.111286870,(((((OUT.Quillaja.O1:0.112855583,OUT.Quillaja.O2:0.093769578)0.999:0.063554769,(OUT.Vitis.O:0.223372818,(OUT.Arabidopsis.O:0.666886992,OUT.Prunus.O:0.138975261)0.797:0.025972527)0.997:0.067062734)1.000:0.058594638,((CER.Bauhinia.B:0.071163398,CER.Phanera.B:0.047070426)0.989:0.022426932,(CER.Cercis.o:0.035699296,(CER.Bauhinia.A:0.061377153,CER.P…
((CAE.Acacia.B:0.197327080,(CAE.Chamaecrista.B:0.146802472,CAE.Senna.B:0.108648599)0.998:0.051597130)1.000:0.064740004,((CAE.Acacia.A:0.202673915,(CAE.Chamaecrista.A:0.147093116,CAE.Senna.A:0.086385338)0.904:0.018940201)1.000:0.052499189,((PAP.Aeschynomene.B:0.186428621,(PAP.Phaseolus.B:0.151879083,(PAP.Lotus.B:0.143886182,PAP.Medicago.B:0.221872523)0.794:0.015104184)0.987:0.036333923)0.997:0.045…
((((CER.Cercis.o:0.023009047,(CER.Bauhinia.A:0.040180851,CER.Phanera.A:0.022720054)0.953:0.019759915)0.451:0.015127521,(CER.Bauhinia.B:0.080715849,CER.Phanera.B:0.038952159)0.848:0.017639699)0.999:0.075884354,(DET.Sindora.B:0.114940459,DET.Sindora.A:0.072691563)0.783:0.019112340)0.865:0.025750338,((PAP.Aeschynomene.B:0.103502042,(PAP.Phaseolus.B:0.105252122,(PAP.Lotus.B:0.154887861,PAP.Medicago.B…
((DET.Sindora.A:0.118420534,DET.Sindora.B:0.314009116)0.458:0.044489537,((CAE.Chamaecrista.B:0.195025968,(CAE.Acacia.B:0.216029995,CAE.Senna.B:0.099362725)0.437:0.030041598)0.999:0.101178463,((CAE.Acacia.A:0.114317681,(CAE.Chamaecrista.A:0.092846025,CAE.Senna.A:0.065319505)0.929:0.022037822)1.000:0.095802991,((PAP.Aeschynomene.A:0.291167912,(PAP.Phaseolus.A:0.267438646,(PAP.Lotus.A:0.122280108,PA…
((((CAE.Acacia.A:0.203982425,(CAE.Chamaecrista.A:0.251083695,CAE.Senna.A:0.255960816)0.273:0.083823776)0.765:0.042793296,PAP.Aeschynomene.A:0.642155726)0.806:0.033332045,(CAE.Acacia.B:0.213933291,(CAE.Chamaecrista.B:0.262868063,CAE.Senna.B:0.205325080)0.840:0.047721264)0.935:0.077249734)0.861:0.037482083,DET.Sindora.A:0.226899893,(((DET.Sindora.B:0.156292946,((CER.Bauhinia.A:0.103601197,(CER.Cerc…
((DET.Sindora.A:0.084852004,((CER.Phanera.A:0.025586984,(CER.Cercis.o:0.025188973,CER.Phanera.B:0.028530101)0.744:0.003086389)0.762:0.004466065,(CER.Bauhinia.B:0.029272414,CER.Bauhinia.A:0.056138821)0.466:0.001934809)0.992:0.049833773)0.487:0.008696737,((OUT.Vitis.O:0.073404532,(OUT.Prunus.O:0.071841321,(OUT.Arabidopsis.O:0.220341692,(OUT.Quillaja.O1:0.092392617,OUT.Quillaja.O2:0.067519719)0.516:…
(DET.Sindora.A:0.209180134,DET.Sindora.B:0.236921452,(((CER.Bauhinia.B:0.084561577,CER.Phanera.B:0.064187569)0.971:0.020717344,(CER.Cercis.o:0.015106415,(CER.Bauhinia.A:0.081837638,CER.Phanera.A:0.051824343)0.972:0.020233081)0.134:0.004252498)1.000:0.081859677,((CAE.Acacia.B:0.237672309,(CAE.Chamaecrista.B:0.147570867,CAE.Senna.B:0.104032604)0.951:0.034134752)0.999:0.082875139,((CAE.Acacia.A:0.19…
((((PAP.Aeschynomene.A:0.208483133,(PAP.Phaseolus.A:0.131372491,(PAP.Lotus.A:0.110128531,PAP.Medicago.A:0.080301225)0.703:0.022500179)0.687:0.021776445)0.979:0.048854807,(CAE.Acacia.A:0.174513345,(CAE.Chamaecrista.A:0.104576902,CAE.Senna.A:0.128693106)0.977:0.057691427)0.998:0.085957370)0.315:0.012426292,((PAP.Lotus.B:0.120472648,PAP.Medicago.B:0.138344226)0.908:0.030174753,(PAP.Phaseolus.B:0.163…
(DET.Sindora.A:0.126529386,DET.Sindora.B:0.091519515,((CAE.Acacia.B:0.071610825,CAE.Senna.B:0.089770415)0.778:0.030645943,(((CER.Bauhinia.B:0.027244538,CER.Phanera.B:0.040719461)0.937:0.024157512,(CER.Cercis.o:0.004845345,(CER.Bauhinia.A:0.080700078,CER.Phanera.A:0.022246809)0.868:0.011582606)0.755:0.006246433)0.929:0.021005672,(((OUT.Quillaja.O1:0.054451719,OUT.Quillaja.O2:0.066406024)0.771:0.01…
((PAP.Aeschynomene.A:0.119269085,(PAP.Lotus.A:0.082931353,(PAP.Medicago.A:0.135346426,PAP.Phaseolus.A:0.094678542)0.602:0.001663707)0.930:0.034376221)0.994:0.061444238,((OUT.Quillaja.O1:0.078768339,OUT.Quillaja.O2:0.069025949)0.912:0.020148801,(OUT.Prunus.O:0.158474768,(OUT.Arabidopsis.O:0.297895423,OUT.Vitis.O:0.189821555)0.785:0.024151413)0.975:0.050918660)0.988:0.040036078,(((CER.Cercis.o:0.01…
(((PAP.Aeschynomene.A:0.051584937,(PAP.Medicago.A:0.041907321,(PAP.Lotus.A:0.054283554,PAP.Phaseolus.A:0.054556452)0.132:0.011874927)0.984:0.017459121)0.998:0.027586230,(PAP.Aeschynomene.B:0.097820992,((PAP.Lotus.B:0.081003997,PAP.Medicago.B:0.086751455)0.311:0.005537381,PAP.Phaseolus.B:0.101239842)0.727:0.016361553)0.992:0.031478470)0.854:0.006691196,((CAE.Chamaecrista.B:0.032066403,(CAE.Acacia.…
(((CER.Bauhinia.B:0.068224763,CER.Phanera.B:0.078721180)0.938:0.016088826,(CER.Cercis.o:0.021238792,(CER.Bauhinia.A:0.062526512,CER.Phanera.A:0.072614403)0.989:0.024397469)0.260:0.004789552)1.000:0.072787757,((CAE.Acacia.B:0.147576820,(CAE.Chamaecrista.B:0.077369457,CAE.Senna.B:0.065754473)0.946:0.021085952)1.000:0.052652357,((OUT.Quillaja.O1:0.091877061,OUT.Quillaja.O2:0.092267039)0.996:0.044498…
(((PAP.Aeschynomene.B:0.058854496,(PAP.Medicago.B:0.082996446,(PAP.Lotus.B:0.063659969,PAP.Phaseolus.B:0.047377919)0.511:0.011645582)0.875:0.012441141)0.983:0.032668555,(PAP.Aeschynomene.A:0.050460944,((PAP.Lotus.A:0.028088824,PAP.Medicago.A:0.020508530)0.922:0.013258870,PAP.Phaseolus.A:0.022733374)0.256:0.005703931)0.906:0.013790633)0.941:0.017170919,((CAE.Acacia.A:0.052524774,(CAE.Chamaecrista.…
((DET.Sindora.A:0.172748750,DET.Sindora.B:0.126217258)0.981:0.045889228,(((CER.Cercis.o:0.034816181,(CER.Bauhinia.A:0.052356354,CER.Phanera.A:0.066939269)0.927:0.016551477)0.194:0.005816974,(CER.Bauhinia.B:0.051436698,CER.Phanera.B:0.061800817)0.719:0.010941397)1.000:0.085512978,(CAE.Chamaecrista.B:0.111884097,CAE.Senna.B:0.043256749)0.997:0.060372909)0.881:0.012246904,(((OUT.Quillaja.O1:0.075092…
(((PAP.Aeschynomene.A:0.072876144,(PAP.Medicago.A:0.091708515,(PAP.Lotus.A:0.103486573,PAP.Phaseolus.A:0.050964646)0.944:0.012824890)0.932:0.008615230)0.979:0.018608221,PAP.Aeschynomene.B:0.081225017)0.946:0.009820376,(((DET.Sindora.B:0.089099100,(CAE.Acacia.B:0.093448261,(CAE.Chamaecrista.B:0.038364546,CAE.Senna.B:0.054740023)0.576:0.005117048)0.999:0.034340330)0.241:0.008272351,((OUT.Quillaja.O…
(((CER.Cercis.o:0.016864156,((CER.Bauhinia.A:0.038701080,CER.Phanera.A:0.028978655)0.995:0.015225817,(CER.Bauhinia.B:0.029596007,CER.Phanera.B:0.036419939)0.975:0.009607102)0.413:0.000875364)1.000:0.029622783,(DET.Sindora.A:0.088452224,DET.Sindora.B:0.089008432)0.540:0.008411744)0.837:0.003195355,((PAP.Aeschynomene.A:0.061512866,(PAP.Phaseolus.A:0.073685691,(PAP.Medicago.A:0.106904112,PAP.Lotus.A…
((CAE.Acacia.B:0.041031293,(CAE.Chamaecrista.B:0.008415327,CAE.Senna.B:0.041654791)0.793:0.011201492)0.955:0.026444372,((OUT.Quillaja.O1:0.012128594,OUT.Quillaja.O2:0.063453637)0.976:0.037719663,(OUT.Arabidopsis.O:0.229917069,(OUT.Prunus.O:0.114461993,OUT.Vitis.O:0.108363705)0.619:0.024285444)0.822:0.026571105)0.938:0.028440368,(((CAE.Acacia.A:0.034374475,(CAE.Chamaecrista.A:0.019209322,CAE.Senna…
(((CAE.Acacia.B:0.092230266,(CAE.Chamaecrista.B:0.063466680,CAE.Senna.B:0.115329974)0.832:0.049685391)0.997:0.095657637,((CER.Phanera.A:0.048066387,(CER.Bauhinia.A:0.037732398,CER.Cercis.o:0.030358731)0.732:0.002916717)0.897:0.012059605,(CER.Bauhinia.B:0.068657651,CER.Phanera.B:0.034361325)0.100:0.004943408)0.849:0.018161489)0.609:0.018339475,((DET.Sindora.A:0.107706427,DET.Sindora.B:0.112378073)…
(((OUT.Quillaja.O1:0.075821618,OUT.Quillaja.O2:0.068963266)1.000:0.044383577,(OUT.Vitis.O:0.136169078,(OUT.Prunus.O:0.103859074,OUT.Arabidopsis.O:0.257486168)0.154:0.019919330)0.996:0.037335053)0.991:0.027834156,((PAP.Aeschynomene.A:0.053866336,(PAP.Phaseolus.A:0.079054591,(PAP.Medicago.A:0.071822591,PAP.Lotus.A:0.043610929)0.972:0.021996162)0.974:0.022869990)0.996:0.027117692,(PAP.Aeschynomene.B…
((CER.Bauhinia.A:0.180022763,((CER.Cercis.o:0.038144007,CER.Phanera.A:0.182971338)0.798:0.018294270,(CER.Bauhinia.B:0.108063087,CER.Phanera.B:0.130084860)0.809:0.037248288)0.754:0.032391456)1.000:0.208126599,(((OUT.Arabidopsis.O:0.993306492,((OUT.Quillaja.O1:0.154112680,OUT.Quillaja.O2:0.248752161)0.884:0.073291794,(OUT.Vitis.O:0.424847103,OUT.Prunus.O:0.457975148)0.565:0.060193589)0.383:0.032598…
(((DET.Sindora.A:0.123119512,(((PAP.Lotus.B:0.152512808,PAP.Phaseolus.B:0.191753664)0.587:0.033518706,(PAP.Medicago.B:0.139998702,PAP.Aeschynomene.B:0.128892253)0.784:0.020531438)0.996:0.098536370,((CER.Cercis.o:0.032057741,(CER.Bauhinia.A:0.096021824,CER.Phanera.A:0.100808127)0.675:0.022104781)0.531:0.016186514,(CER.Bauhinia.B:0.040402911,CER.Phanera.B:0.050058931)0.892:0.028540957)0.988:0.07874…
((PAP.Aeschynomene.A:0.365299263,(PAP.Phaseolus.A:0.147756804,(PAP.Lotus.A:0.181394013,PAP.Medicago.A:0.357831829)0.918:0.044947098)0.972:0.039059156)0.951:0.047460936,(PAP.Aeschynomene.B:0.258665403,(PAP.Phaseolus.B:0.288455719,(PAP.Lotus.B:0.161174538,PAP.Medicago.B:0.306374356)0.633:0.024426864)0.180:0.022731149)0.999:0.067262422,((((OUT.Arabidopsis.O:0.865896065,OUT.Vitis.O:0.502060511)0.873:…
(((DET.Sindora.A:0.063775062,DET.Sindora.B:0.070459220)0.960:0.024607586,((PAP.Lotus.A:0.049367102,(PAP.Aeschynomene.A:0.096770073,(PAP.Medicago.A:0.162885247,PAP.Phaseolus.A:0.054472006)0.714:0.034623231)0.816:0.018272688)0.948:0.036685341,(PAP.Aeschynomene.B:0.061344216,(PAP.Phaseolus.B:0.060818842,(PAP.Lotus.B:0.097548180,PAP.Medicago.B:0.136025336)0.961:0.045208887)0.960:0.029680502)0.428:0.0…
(((PAP.Aeschynomene.A:0.253064200,(PAP.Phaseolus.A:0.248779960,(PAP.Lotus.A:0.170515747,PAP.Medicago.A:0.223860694)0.972:0.032744214)0.982:0.031405477)1.000:0.074957131,(PAP.Aeschynomene.B:0.182173877,(PAP.Lotus.B:0.205226669,(PAP.Medicago.B:0.204628995,PAP.Phaseolus.B:0.220964069)0.237:0.022801828)0.960:0.036417251)1.000:0.067563321)1.000:0.059533528,((CAE.Acacia.A:0.252873179,(CAE.Chamaecrista.…
(((OUT.Quillaja.O1:0.127118374,OUT.Quillaja.O2:0.060549439)0.989:0.066404958,((OUT.Arabidopsis.O:0.475071828,OUT.Vitis.O:0.114176164)0.079:0.027879512,OUT.Prunus.O:0.165687868)0.959:0.029269814)1.000:0.081795510,((CAE.Acacia.B:0.129319092,(CAE.Chamaecrista.B:0.121704683,CAE.Senna.B:0.071162025)0.809:0.016512284)1.000:0.050616513,(((CER.Bauhinia.B:0.039763385,CER.Phanera.B:0.037335541)0.987:0.0183…
((DET.Sindora.B:0.172454067,DET.Sindora.A:0.163071347)0.924:0.036002334,((OUT.Quillaja.O1:0.139755413,(((OUT.Arabidopsis.O:0.684188170,OUT.Quillaja.O2:0.566720838)0.767:0.043390210,OUT.Vitis.O:0.143765645)0.667:0.045672465,OUT.Prunus.O:0.180995751)0.995:0.097931515)0.982:0.056765359,(CAE.Acacia.B:0.147496434,(CAE.Chamaecrista.B:0.129825518,CAE.Senna.B:0.088724726)0.269:0.016636447)1.000:0.1301109…
((((CAE.Chamaecrista.A:0.153829769,(CAE.Acacia.A:0.198576302,CAE.Senna.A:0.086465306)0.069:0.023303979)0.997:0.118583631,(((OUT.Vitis.O:0.231446551,(OUT.Arabidopsis.O:0.424884693,OUT.Prunus.O:0.240002548)0.097:0.055434883)0.869:0.030730902,(OUT.Quillaja.O1:0.157799555,OUT.Quillaja.O2:0.118375315)0.919:0.035537209)0.993:0.074625747,((CER.Bauhinia.B:0.081367657,(CER.Phanera.B:0.060032171,(CER.Cerci…
((PAP.Aeschynomene.A:0.046966679,((CAE.Acacia.A:0.093950834,CAE.Chamaecrista.A:0.107713806)0.970:0.053072221,((OUT.Arabidopsis.O:0.357226538,((OUT.Quillaja.O1:0.099584228,OUT.Quillaja.O2:0.124044948)0.928:0.042782820,(OUT.Vitis.O:0.144223920,OUT.Prunus.O:0.182040349)0.361:0.021724372)0.958:0.052566645)0.951:0.046767476,(((CAE.Senna.B:0.075262339,(CAE.Chamaecrista.B:0.118797692,CAE.Acacia.B:0.1199…
((((OUT.Quillaja.O1:0.170175293,OUT.Quillaja.O2:0.126133611)0.616:0.078538865,(OUT.Arabidopsis.O:0.515401584,(OUT.Prunus.O:0.205462892,OUT.Vitis.O:0.194075846)0.856:0.074431362)0.748:0.078326778)0.735:0.029162900,(DET.Sindora.A:0.226863105,((CER.Phanera.A:0.029920767,(CER.Bauhinia.A:0.027987432,CER.Cercis.o:0.018129077)0.658:0.005608976)0.774:0.009992708,(CER.Phanera.B:0.035599237,CER.Bauhinia.B:…
((PAP.Aeschynomene.B:0.118451980,(PAP.Medicago.B:0.152959057,PAP.Phaseolus.B:0.195638550)0.960:0.051615786)0.993:0.053780515,(PAP.Medicago.A:0.136375666,(PAP.Lotus.A:0.102065686,PAP.Phaseolus.A:0.122311801)0.903:0.025752978)0.982:0.037715439,(((CER.Bauhinia.B:0.042989602,CER.Phanera.B:0.041533598)0.936:0.015609705,(CER.Cercis.o:0.051165787,(CER.Bauhinia.A:0.093468194,CER.Phanera.A:0.049803136)0.3…
((CAE.Acacia.B:0.187150845,(CAE.Chamaecrista.B:0.133092232,CAE.Senna.B:0.104416321)0.180:0.013032764)0.999:0.060531852,((DET.Sindora.A:0.139531160,DET.Sindora.B:0.156816559)0.963:0.030597638,(((OUT.Quillaja.O1:0.083385177,OUT.Quillaja.O2:0.105911712)0.990:0.052563521,(OUT.Vitis.O:0.235606787,(OUT.Prunus.O:0.162330711,OUT.Arabidopsis.O:0.495612135)0.877:0.041026839)0.981:0.049869944)1.000:0.083251…
(((CER.Cercis.o:0.026440456,(CER.Bauhinia.A:0.114833662,CER.Phanera.A:0.112364960)0.997:0.037127707)0.848:0.008710071,(CER.Bauhinia.B:0.065540284,CER.Phanera.B:0.045395399)0.966:0.014135596)0.998:0.028366238,((((OUT.Arabidopsis.O:0.434375413,OUT.Vitis.O:0.134299258)0.517:0.041136338,OUT.Prunus.O:0.176437812)0.937:0.041669898,(OUT.Quillaja.O1:0.060494954,OUT.Quillaja.O2:0.058846742)0.997:0.0562881…
((PAP.Lotus.B:0.112203198,PAP.Phaseolus.B:0.112985889)0.089:0.015574542,(PAP.Aeschynomene.A:0.143471624,(PAP.Phaseolus.A:0.085163194,(PAP.Lotus.A:0.117270961,PAP.Medicago.A:0.060281398)0.791:0.038071528)0.904:0.036708906)0.728:0.011628609,(((PAP.Medicago.B:0.084875071,(CAE.Acacia.A:0.073520107,(CAE.Chamaecrista.A:0.081024566,CAE.Senna.A:0.055897179)0.739:0.012603674)0.888:0.035155293)0.861:0.0246…
((CAE.Senna.B:0.164315808,(CAE.Chamaecrista.B:0.091903195,CAE.Acacia.B:0.143604336)0.650:0.017975904)1.000:0.096331715,((CAE.Acacia.A:0.182875499,(CAE.Chamaecrista.A:0.090203474,CAE.Senna.A:0.089059493)0.887:0.028654953)1.000:0.160740264,((PAP.Aeschynomene.A:0.428621853,(PAP.Lotus.A:0.197412889,(PAP.Medicago.A:0.227666437,PAP.Phaseolus.A:0.160315761)0.923:0.038715069)0.971:0.065102039)0.988:0.096…
(((CER.Bauhinia.A:0.113725092,(CER.Cercis.o:0.052176411,(CER.Bauhinia.B:0.129572052,CER.Phanera.B:0.093618680)0.946:0.048162507)0.471:0.008059923)0.956:0.063016083,((OUT.Quillaja.O1:0.136650604,OUT.Quillaja.O2:0.122687914)0.986:0.149120396,(OUT.Prunus.O:0.299559186,(OUT.Arabidopsis.O:0.680018541,OUT.Vitis.O:0.305041930)0.509:0.092569755)0.889:0.088169059)0.995:0.139377680)0.816:0.035829660,(((CAE…
(((PAP.Aeschynomene.A:0.296952054,(PAP.Phaseolus.A:0.247418698,(PAP.Lotus.A:0.360348071,PAP.Medicago.A:0.451805701)0.150:0.057515992)0.730:0.054343519)0.989:0.079437309,(PAP.Aeschynomene.B:0.186906608,(PAP.Phaseolus.B:0.183335397,(PAP.Lotus.B:0.186194041,PAP.Medicago.B:0.218393847)0.921:0.047386676)0.816:0.036755786)0.931:0.038107140)0.991:0.066690285,(DET.Sindora.A:0.126819753,DET.Sindora.B:0.24…
((((PAP.Aeschynomene.A:0.051174893,(PAP.Medicago.A:0.061893793,(PAP.Lotus.A:0.066897890,PAP.Phaseolus.A:0.073972818)0.720:0.011058335)0.969:0.023973868)0.995:0.034056551,(PAP.Phaseolus.B:0.108702474,(PAP.Lotus.B:0.049242014,PAP.Medicago.B:0.189504428)0.528:0.014156221)0.995:0.039804437)0.958:0.018955141,(((OUT.Quillaja.O1:0.051809433,OUT.Quillaja.O2:0.048948086)0.998:0.047045880,(OUT.Prunus.O:0.0…
(CER.Bauhinia.B:0.036995765,CER.Phanera.B:0.015470536,((CER.Phanera.A:0.036681631,(((((CAE.Acacia.B:0.108006610,CAE.Senna.B:0.031801141)0.749:0.010980390,CAE.Chamaecrista.B:0.094909168)0.905:0.031218027,(CAE.Acacia.A:0.174093670,(CAE.Chamaecrista.A:0.057746267,CAE.Senna.A:0.046915697)0.530:0.021597414)0.998:0.098625295)0.492:0.015929097,(((PAP.Aeschynomene.A:0.109490565,PAP.Medicago.A:0.150130945…
((PAP.Aeschynomene.A:0.127330797,(PAP.Phaseolus.A:0.126255774,(PAP.Lotus.A:0.074759742,PAP.Medicago.A:0.119371720)0.133:0.013240833)0.927:0.029881799)0.967:0.039910497,(PAP.Medicago.B:0.266569416,(PAP.Aeschynomene.B:0.130515181,(PAP.Phaseolus.B:0.126795058,PAP.Lotus.B:0.075772057)0.825:0.026825323)0.758:0.023682868)0.880:0.029517110,((DET.Sindora.A:0.158894151,(CAE.Acacia.B:0.226157779,(CAE.Chama…
(DET.Sindora.A:0.126225611,(((CAE.Acacia.B:0.185388370,(CAE.Chamaecrista.B:0.166074441,CAE.Senna.B:0.122285244)0.941:0.032531671)1.000:0.123247499,((OUT.Quillaja.O1:0.126249209,OUT.Quillaja.O2:0.102566091)0.948:0.047496383,(OUT.Vitis.O:0.190024411,(OUT.Prunus.O:0.111169514,OUT.Arabidopsis.O:0.591222183)0.268:0.020651559)0.896:0.037799281)1.000:0.102724101)0.061:0.003498518,((CER.Bauhinia.B:0.0256…
(((OUT.Prunus.O:0.410797346,((OUT.Quillaja.O1:0.109411606,OUT.Quillaja.O2:0.136906051)0.942:0.051594737,(OUT.Arabidopsis.O:0.914717061,OUT.Vitis.O:0.380794321)0.820:0.082648084)0.695:0.058335290)0.900:0.042097867,((CER.Cercis.o:0.039987228,(CER.Bauhinia.A:0.067534908,CER.Phanera.A:0.095793256)0.747:0.023861305)0.777:0.011880189,(CER.Bauhinia.B:0.142158497,CER.Phanera.B:0.125012077)0.864:0.0286199…
((OUT.Quillaja.O1:0.102898667,(OUT.Prunus.O:0.193308324,(OUT.Arabidopsis.O:0.326195513,OUT.Vitis.O:0.234865183)0.431:0.031296701)0.674:0.029760711)0.944:0.040611711,(((PAP.Aeschynomene.A:0.133772106,(PAP.Phaseolus.A:0.204595899,(PAP.Lotus.A:0.141595440,PAP.Medicago.A:0.164885774)0.843:0.031188181)0.823:0.014965529)0.995:0.064131629,(PAP.Aeschynomene.B:0.152607659,(PAP.Phaseolus.B:0.087306124,(PAP…
((CAE.Acacia.A:0.333203097,CAE.Chamaecrista.A:0.241587811)1.000:0.092899306,((PAP.Phaseolus.A:0.256734984,(PAP.Aeschynomene.A:0.265804327,(PAP.Lotus.A:0.204834353,PAP.Medicago.A:0.274432874)0.116:0.007932887)0.785:0.019304227)1.000:0.100106803,(PAP.Aeschynomene.B:0.296877806,(PAP.Phaseolus.B:0.297028912,(PAP.Lotus.B:0.229925117,PAP.Medicago.B:0.352625516)0.996:0.072035919)0.983:0.058867794)1.000:…
((((PAP.Aeschynomene.B:0.213950316,(PAP.Medicago.B:0.252813487,PAP.Phaseolus.B:0.239826003)0.195:0.030133450)0.998:0.090468656,(PAP.Aeschynomene.A:0.141671711,(PAP.Phaseolus.A:0.163979231,(PAP.Lotus.A:0.165976726,PAP.Medicago.A:0.142302969)0.596:0.023260080)0.893:0.020551820)0.858:0.019353940)0.975:0.057256235,(CAE.Acacia.A:0.160379296,(CAE.Chamaecrista.A:0.227743544,CAE.Senna.A:0.155322587)0.352…
(((DET.Sindora.A:0.094266527,DET.Sindora.B:0.159946258)0.987:0.024042661,(((CER.Bauhinia.B:0.046781947,CER.Phanera.B:0.046068199)0.975:0.011686134,(CER.Cercis.o:0.020561251,(CER.Bauhinia.A:0.032135770,CER.Phanera.A:0.032663387)0.998:0.017995145)0.863:0.003985093)1.000:0.045132732,(OUT.Quillaja.O1:0.120206443,(OUT.Prunus.O:0.171415247,(OUT.Arabidopsis.O:0.369643619,OUT.Vitis.O:0.157885982)0.941:0.…
((OUT.Quillaja.O1:0.149123580,OUT.Quillaja.O2:0.080819960)0.995:0.090687285,(((CER.Bauhinia.B:0.072850157,CER.Phanera.B:0.045527783)0.907:0.021154634,(CER.Cercis.o:0.022942757,(CER.Bauhinia.A:0.054557338,CER.Phanera.A:0.045566147)0.929:0.026491599)0.190:0.006568204)0.993:0.051982600,((DET.Sindora.A:0.083689991,DET.Sindora.B:0.058539782)0.844:0.015421871,(CAE.Acacia.B:0.124143401,(CAE.Chamaecrista…
((PAP.Phaseolus.B:0.079425363,(PAP.Lotus.B:0.066345068,PAP.Medicago.B:0.112393091)0.922:0.024712326)0.145:0.008352827,PAP.Aeschynomene.B:0.130919570,((DET.Sindora.A:0.081354348,(((CAE.Senna.B:0.083536106,(CAE.Chamaecrista.B:0.049060159,CAE.Acacia.B:0.105886795)0.438:0.013369807)1.000:0.063663137,((OUT.Prunus.O:0.111359938,(OUT.Arabidopsis.O:0.294261108,OUT.Vitis.O:0.116490539)0.799:0.025691248)0.…
((CAE.Acacia.A:0.247345775,(CAE.Chamaecrista.A:0.164417365,CAE.Senna.A:0.112579526)0.999:0.029364602)1.000:0.095688829,((PAP.Aeschynomene.A:0.236109800,(PAP.Phaseolus.A:0.226090156,(PAP.Lotus.A:0.174029515,PAP.Medicago.A:0.238580288)0.978:0.027210236)0.999:0.035669383)1.000:0.055731315,(PAP.Aeschynomene.B:0.213962503,(PAP.Phaseolus.B:0.222795136,(PAP.Lotus.B:0.197776395,PAP.Medicago.B:0.201955095…
(((((OUT.Quillaja.O1:0.054657109,OUT.Quillaja.O2:0.021111937)0.990:0.047086284,((OUT.Prunus.O:0.098575358,OUT.Vitis.O:0.105832820)0.856:0.017234528,OUT.Arabidopsis.O:0.217573522)0.419:0.018974069)0.980:0.028104912,DET.Sindora.B:0.095579099)0.907:0.011702132,DET.Sindora.A:0.068922442)0.812:0.005071971,(CAE.Senna.B:0.029837570,(CAE.Acacia.B:0.096757481,CAE.Chamaecrista.B:0.054139428)0.282:0.0104576…
((((DET.Sindora.B:0.194630055,(DET.Sindora.A:0.178047835,(CER.Bauhinia.B:0.112694764,(((CER.Bauhinia.A:0.043789132,CER.Phanera.A:0.054006882)0.958:0.022667823,CER.Phanera.B:0.037668360)0.000:0.000000005,CER.Cercis.o:0.034671616)0.564:0.020765798)0.998:0.097185748)0.096:0.022020851)0.365:0.021805511,((OUT.Quillaja.O1:0.197162562,OUT.Quillaja.O2:0.117107770)0.978:0.075341131,(OUT.Vitis.O:0.33287810…
(((DET.Sindora.A:0.078932834,DET.Sindora.B:0.094539312)0.975:0.020014553,(((CER.Cercis.o:0.038005624,(CER.Bauhinia.A:0.042351432,CER.Phanera.A:0.044031408)0.991:0.016358301)0.323:0.004409284,(CER.Bauhinia.B:0.075210641,CER.Phanera.B:0.046208021)0.961:0.016169929)1.000:0.058772562,((OUT.Quillaja.O1:0.073635943,OUT.Quillaja.O2:0.038035340)1.000:0.055428755,(OUT.Prunus.O:0.108418761,(OUT.Arabidopsis…
(DET.Sindora.B:0.240900437,((OUT.Quillaja.O1:0.127553848,OUT.Quillaja.O2:0.133625380)0.924:0.028434889,(OUT.Vitis.O:0.259661764,(OUT.Arabidopsis.O:0.597315393,OUT.Prunus.O:0.178014522)0.783:0.050858426)0.972:0.047145234)0.967:0.071922864,(((PAP.Aeschynomene.A:0.175481241,(PAP.Phaseolus.A:0.320095633,(PAP.Lotus.A:0.317890181,PAP.Medicago.A:0.232734786)0.856:0.045883578)0.979:0.059938630)0.996:0.07…
(((((OUT.Prunus.O:0.019589246,(OUT.Arabidopsis.O:0.108397878,OUT.Vitis.O:0.048045422)0.939:0.035552338)0.858:0.021526595,(OUT.Quillaja.O2:0.045037172,OUT.Quillaja.O1:0.221719034)0.949:0.033093156)0.966:0.030071868,(DET.Sindora.B:0.119659632,CAE.Senna.B:0.249331424)0.822:0.021195458)0.752:0.003463571,DET.Sindora.A:0.040197151)0.865:0.016147691,((CER.Cercis.o:0.025963734,(CER.Bauhinia.A:0.030736405…
((CER.Phanera.A:0.012940701,(CER.Bauhinia.B:0.021106564,CER.Phanera.B:0.008319284)0.865:0.004542401)0.903:0.006281383,CER.Cercis.o:0.019412522,((((OUT.Quillaja.O1:0.025865589,OUT.Quillaja.O2:0.013109657)0.951:0.012708387,(OUT.Vitis.O:0.034431084,(OUT.Arabidopsis.O:0.065160577,OUT.Prunus.O:0.021388076)0.987:0.031609379)0.741:0.002815650)0.927:0.010733218,((DET.Sindora.A:0.051718623,DET.Sindora.B:0…
(DET.Sindora.B:0.156333389,((DET.Sindora.A:0.117478735,((CER.Bauhinia.B:0.026078253,CER.Phanera.B:0.048161788)0.875:0.011203910,(CER.Cercis.o:0.016340911,(CER.Bauhinia.A:0.083773323,CER.Phanera.A:0.033374694)0.981:0.028409092)0.616:0.013106241)0.997:0.055897777)0.802:0.010067800,((CAE.Acacia.A:0.135904731,(CAE.Chamaecrista.A:0.123046029,CAE.Senna.A:0.047422838)0.980:0.055545088)1.000:0.104238038,…
((CER.Phanera.B:0.169244343,(CER.Bauhinia.A:0.097185636,CER.Cercis.o:0.019934880)0.598:0.019925973)0.986:0.063437250,(((CAE.Acacia.B:0.262022521,(CAE.Senna.B:0.388936659,CAE.Chamaecrista.B:0.454205039)0.685:0.056937908)0.988:0.119369415,(((OUT.Prunus.O:0.381188719,OUT.Vitis.O:0.211710303)0.919:0.081623523,(OUT.Quillaja.O1:0.305700449,OUT.Quillaja.O2:0.313881620)0.843:0.046267673)0.747:0.043469025…
(((CER.Phanera.B:0.046722218,(CER.Phanera.A:0.046323426,(CER.Bauhinia.A:0.053183203,CER.Cercis.o:0.025957946)0.756:0.004186599)0.755:0.012525085)0.997:0.046072166,(((PAP.Aeschynomene.B:0.087812278,PAP.Lotus.B:0.101244370)0.869:0.016136873,(PAP.Phaseolus.B:0.102009908,PAP.Medicago.B:0.171055621)0.055:0.017674409)0.985:0.041169856,((CAE.Chamaecrista.A:0.108594015,CAE.Senna.A:0.035904385)0.991:0.053…
(((PAP.Lotus.A:0.186148124,PAP.Medicago.A:0.177822015)0.849:0.048218479,(PAP.Phaseolus.A:0.269198875,PAP.Aeschynomene.A:0.150043237)0.367:0.027492240)0.954:0.051400407,(PAP.Aeschynomene.B:0.218240509,(PAP.Phaseolus.B:0.315118445,(PAP.Lotus.B:0.202406247,PAP.Medicago.B:0.155468749)0.853:0.046645896)0.883:0.056659087)0.983:0.067507173,(((CAE.Chamaecrista.A:0.101157204,CAE.Senna.A:0.080978099)1.000:…
((CAE.Chamaecrista.A:0.098924394,(CAE.Acacia.A:0.099661301,CAE.Senna.A:0.059907755)0.184:0.013416836)1.000:0.046241028,(((PAP.Lotus.A:0.077886701,PAP.Medicago.A:0.115384081)0.961:0.025367044,(PAP.Phaseolus.A:0.036944131,PAP.Aeschynomene.A:0.126295931)0.623:0.012011417)0.986:0.030426747,(PAP.Aeschynomene.B:0.135133482,PAP.Medicago.B:0.148966966)0.948:0.035713598)0.999:0.045635052,((CAE.Acacia.B:0.…
((CAE.Acacia.A:0.073289441,(CAE.Chamaecrista.A:0.065053722,CAE.Senna.A:0.094281777)0.590:0.012855032)0.996:0.053582504,((CAE.Acacia.B:0.064917146,(CAE.Senna.B:0.090088617,CAE.Chamaecrista.B:0.072602404)0.868:0.016955486)1.000:0.085821576,(((OUT.Quillaja.O1:0.095876353,OUT.Quillaja.O2:0.073358607)0.987:0.050331314,(OUT.Arabidopsis.O:0.477460234,(OUT.Prunus.O:0.103990927,OUT.Vitis.O:0.144132015)0.7…
(((CAE.Acacia.A:0.119771538,(CAE.Chamaecrista.A:0.106202138,CAE.Senna.A:0.053380696)0.988:0.026038760)1.000:0.046387620,(CAE.Acacia.B:0.072317862,(CAE.Chamaecrista.B:0.034587674,CAE.Senna.B:0.026032513)0.869:0.006632406)0.998:0.024985686)0.623:0.002928973,(PAP.Aeschynomene.B:0.071439918,(PAP.Lotus.B:0.082054125,(PAP.Medicago.B:0.094257052,PAP.Phaseolus.B:0.061585926)0.136:0.006521035)0.918:0.0099…
(((PAP.Aeschynomene.A:0.277082051,(PAP.Phaseolus.A:0.254334122,(PAP.Medicago.A:0.210722749,PAP.Lotus.A:0.174065269)0.509:0.017401073)1.000:0.083068680)1.000:0.075889959,(PAP.Aeschynomene.B:0.259534724,(PAP.Phaseolus.B:0.257047387,(PAP.Lotus.B:0.149082100,PAP.Medicago.B:0.193355037)0.974:0.039146087)1.000:0.071071683)0.994:0.049074066)0.987:0.037583679,((((OUT.Quillaja.O1:0.120826431,OUT.Quillaja.…
((CAE.Acacia.A:0.527825730,(CAE.Chamaecrista.A:0.552057835,CAE.Senna.A:0.458118597)0.960:0.217029194)0.884:0.099807629,((PAP.Aeschynomene.B:0.369028448,(PAP.Lotus.B:0.409075975,PAP.Phaseolus.B:0.257383363)0.808:0.110704908)0.935:0.094283433,((PAP.Lotus.A:0.234649099,(PAP.Medicago.A:0.252334817,PAP.Phaseolus.A:0.494576667)0.514:0.031177735)0.876:0.057823221,PAP.Aeschynomene.A:0.270832310)0.964:0.0…
((CAE.Chamaecrista.B:0.178058772,(CAE.Acacia.B:0.205914902,CAE.Senna.B:0.073778153)0.875:0.035461674)0.998:0.093945966,((DET.Sindora.A:0.143581526,DET.Sindora.B:0.193706330)0.982:0.090770391,(CAE.Acacia.A:0.234003029,(CAE.Chamaecrista.A:0.147938944,CAE.Senna.A:0.144559280)0.846:0.026872866)0.883:0.030386841)0.774:0.018180573,(((PAP.Aeschynomene.B:0.192229247,(PAP.Phaseolus.B:0.254768017,(PAP.Lotu…
((CAE.Chamaecrista.A:0.077866769,(CAE.Senna.A:0.043251588,CAE.Acacia.A:0.112760814)0.405:0.006079647)1.000:0.079310079,((CER.Cercis.o:0.012743231,((CER.Bauhinia.B:0.086939882,CER.Phanera.B:0.034902240)0.982:0.019574077,(CER.Bauhinia.A:0.053083328,CER.Phanera.A:0.045874847)0.930:0.009224685)0.880:0.009891498)1.000:0.053902473,((OUT.Quillaja.O1:0.070046003,OUT.Quillaja.O2:0.084735378)0.998:0.040386…
(((PAP.Aeschynomene.A:0.123450005,(PAP.Medicago.A:0.155246443,(PAP.Lotus.A:0.134612406,PAP.Phaseolus.A:0.114775867)0.748:0.015284894)0.899:0.019915065)0.999:0.045296996,(PAP.Aeschynomene.B:0.105632699,(PAP.Medicago.B:0.204443156,PAP.Phaseolus.B:0.100392611)0.960:0.035630205)0.984:0.037460613)0.984:0.032190266,(CAE.Acacia.A:0.098829544,(CAE.Chamaecrista.A:0.073550326,CAE.Senna.A:0.098222686)0.720:…
(((CER.Cercis.o:0.020759238,(CER.Phanera.A:0.078891558,CER.Bauhinia.A:0.019951216)0.883:0.009781959)0.743:0.003217742,(CER.Bauhinia.B:0.039038474,CER.Phanera.B:0.050036384)0.805:0.008438388)0.991:0.032529806,(CAE.Acacia.B:0.127128436,(CAE.Chamaecrista.B:0.087830589,CAE.Senna.B:0.090755215)0.923:0.034667415)0.926:0.022572950,((DET.Sindora.A:0.081191231,DET.Sindora.B:0.093445257)0.878:0.013695122,(…
((PAP.Aeschynomene.B:0.067195349,(PAP.Phaseolus.B:0.095769178,(PAP.Lotus.B:0.102182133,PAP.Medicago.B:0.069816792)0.897:0.033136227)0.782:0.021538972)0.986:0.023322989,(((OUT.Quillaja.O1:0.074327663,OUT.Quillaja.O2:0.054466601)0.994:0.035118648,(OUT.Prunus.O:0.104924444,(OUT.Arabidopsis.O:0.224016607,OUT.Vitis.O:0.091661754)0.987:0.046205728)0.816:0.024250405)0.975:0.025587572,(((CER.Bauhinia.B:0…
((CAE.Acacia.B:0.082742970,(CAE.Chamaecrista.B:0.056824489,CAE.Senna.B:0.038553280)0.824:0.006875008)1.000:0.043470387,(((PAP.Aeschynomene.A:0.278145989,(PAP.Phaseolus.A:0.269511430,(PAP.Lotus.A:0.107378016,PAP.Medicago.A:0.162763181)0.481:0.025679767)0.989:0.029984880)1.000:0.062935946,((CAE.Acacia.A:0.185171543,(CAE.Chamaecrista.A:0.097387338,CAE.Senna.A:0.076970330)0.975:0.023437980)1.000:0.08…
((CAE.Acacia.A:0.177400821,(CAE.Chamaecrista.B:0.097430200,CAE.Senna.B:0.173147659)0.257:0.018380315)1.000:0.118422888,(DET.Sindora.A:0.177410262,DET.Sindora.B:0.191071765)0.656:0.035950225,(((PAP.Aeschynomene.A:0.317833270,(PAP.Phaseolus.A:0.186216196,(PAP.Lotus.A:0.143078150,PAP.Medicago.A:0.180064191)0.920:0.042443066)0.837:0.024789782)0.997:0.097685562,(CAE.Chamaecrista.A:0.263658236,(PAP.Aes…
((PAP.Phaseolus.A:0.055334290,(PAP.Aeschynomene.A:0.061466634,(PAP.Medicago.A:0.033494177,PAP.Lotus.A:0.040621874)0.502:0.006997427)0.762:0.012635509)0.980:0.032700232,(CAE.Acacia.A:0.036863765,(CAE.Senna.A:0.041091366,CAE.Chamaecrista.A:0.045190321)0.449:0.003759989)0.957:0.025777434,((CAE.Acacia.B:0.053931611,(CAE.Chamaecrista.B:0.065681234,CAE.Senna.B:0.038199083)0.673:0.006265382)0.970:0.0208…
((DET.Sindora.A:0.090400285,DET.Sindora.B:0.126337879)1.000:0.057459386,(CAE.Acacia.B:0.129236779,((CER.Cercis.o:0.018388749,CER.Phanera.A:0.060816182)0.841:0.008870975,(CER.Bauhinia.B:0.053542377,CER.Phanera.B:0.042088988)0.754:0.011094697)1.000:0.070974563)0.544:0.019156579,((CAE.Acacia.A:0.106404801,(CAE.Chamaecrista.A:0.070534463,CAE.Senna.A:0.065121136)0.989:0.032538102)1.000:0.066210721,(((…
((CAE.Acacia.B:0.099560496,(CAE.Chamaecrista.B:0.083684699,CAE.Senna.B:0.100155893)0.847:0.015698579)0.974:0.028546445,((CER.Bauhinia.A:0.042692208,((CER.Cercis.o:0.021756459,(CER.Phanera.B:0.028379014,CER.Bauhinia.B:0.050308559)0.808:0.008430943)0.745:0.003956241,CER.Phanera.A:0.035283232)0.324:0.009717881)0.998:0.049684218,DET.Sindora.A:0.100378272)0.620:0.016788860,(((CAE.Acacia.A:0.117881863,…
((PAP.Aeschynomene.B:0.057619938,(PAP.Medicago.B:0.067255174,(PAP.Lotus.B:0.044537628,PAP.Phaseolus.B:0.036430052)0.199:0.013450471)0.717:0.007957216)0.959:0.037752968,(CAE.Acacia.B:0.050341626,(CAE.Senna.B:0.059893570,CAE.Chamaecrista.B:0.048522789)0.864:0.016759491)0.820:0.019695401,(((OUT.Arabidopsis.O:0.168958384,((OUT.Quillaja.O1:0.057862477,OUT.Quillaja.O2:0.059497366)0.979:0.051414785,(OUT…
((CAE.Senna.B:0.121287101,(CAE.Acacia.B:0.084899655,CAE.Chamaecrista.B:0.108560650)0.758:0.007890263)0.992:0.054989867,(((CER.Cercis.o:0.025821316,(CER.Bauhinia.A:0.032866177,CER.Phanera.A:0.053115392)0.842:0.007804569)0.746:0.003596429,(CER.Bauhinia.B:0.049495079,CER.Phanera.B:0.033316757)0.948:0.018322910)1.000:0.056706331,(((OUT.Quillaja.O1:0.055872819,OUT.Quillaja.O2:0.124534371)0.886:0.03069…
((CAE.Senna.B:0.114838103,(CAE.Acacia.B:0.232261141,CAE.Chamaecrista.B:0.186068266)0.847:0.020271239)0.997:0.076238287,((DET.Sindora.A:0.218592570,DET.Sindora.B:0.295362526)0.946:0.047875915,((((CER.Phanera.B:0.092286804,CER.Bauhinia.B:0.144345425)0.837:0.028917676,(CER.Bauhinia.A:0.097331478,CER.Phanera.A:0.073511305)0.910:0.026165880)0.822:0.010185331,CER.Cercis.o:0.037265380)1.000:0.098078312,…
((CAE.Acacia.B:0.149109756,(CAE.Senna.B:0.229260891,CAE.Chamaecrista.B:0.175814463)0.079:0.012740571)0.965:0.047710562,(CER.Bauhinia.B:0.193627007,(CER.Phanera.B:0.090666753,(CER.Bauhinia.A:0.037474371,(CER.Cercis.o:0.040108540,CER.Phanera.A:0.043684452)0.772:0.004842903)0.758:0.004779914)0.048:0.021948634)0.956:0.052927548,((((PAP.Aeschynomene.B:0.174856581,PAP.Medicago.B:0.241555305)0.967:0.091…
(((PAP.Medicago.A:0.188225722,(PAP.Aeschynomene.A:0.097640320,PAP.Lotus.A:0.202955340)0.399:0.022951333)0.962:0.051512198,(PAP.Aeschynomene.B:0.177112021,(((DET.Sindora.A:0.210847496,DET.Sindora.B:0.070394884)0.855:0.047088083,((CAE.Acacia.A:0.138769073,(CAE.Chamaecrista.A:0.097803693,CAE.Senna.A:0.046039657)0.934:0.028993246)0.877:0.019643445,(((OUT.Quillaja.O1:0.073182690,OUT.Quillaja.O2:0.0619…
(((PAP.Medicago.A:0.272451339,PAP.Phaseolus.A:0.183249424)0.600:0.023455125,PAP.Lotus.A:0.168194787)0.994:0.068643235,PAP.Aeschynomene.A:0.177610726,(((PAP.Aeschynomene.B:0.275908483,PAP.Lotus.B:0.181917898)0.244:0.023958733,(PAP.Medicago.B:0.221530647,PAP.Phaseolus.B:0.281159747)0.942:0.032631160)1.000:0.093182402,(((OUT.Vitis.O:0.308050521,(OUT.Prunus.O:0.300380779,OUT.Arabidopsis.O:0.779731644…
((((CER.Bauhinia.B:0.036374480,CER.Phanera.B:0.034723505)0.947:0.011304775,(CER.Cercis.o:0.012794601,(CER.Bauhinia.A:0.014397153,CER.Phanera.A:0.050273907)0.894:0.011810637)0.768:0.002236049)1.000:0.059482973,((CAE.Senna.A:0.049089573,(CAE.Acacia.A:0.076879972,CAE.Chamaecrista.A:0.038543736)0.848:0.011006865)0.995:0.032818730,((CAE.Chamaecrista.B:0.057894934,(CAE.Acacia.B:0.054152577,CAE.Senna.B:…
((CAE.Acacia.A:0.116247286,(CAE.Chamaecrista.A:0.220708475,CAE.Senna.A:0.079452854)0.850:0.022618930)0.997:0.040669255,(PAP.Aeschynomene.A:0.093190106,(PAP.Phaseolus.A:0.120984478,(PAP.Lotus.A:0.122853130,PAP.Medicago.A:0.159569500)0.771:0.010896954)0.985:0.027474572)0.995:0.036090098,(((((OUT.Quillaja.O1:0.060409598,OUT.Quillaja.O2:0.109981918)1.000:0.063347478,((OUT.Arabidopsis.O:0.418689120,OU…
((DET.Sindora.A:0.238076183,(CAE.Acacia.B:0.188995796,(CAE.Chamaecrista.B:0.168724278,CAE.Senna.B:0.133217029)0.868:0.028589917)1.000:0.114956565)0.327:0.016351303,(DET.Sindora.B:0.232900225,((OUT.Quillaja.O1:0.125638480,OUT.Quillaja.O2:0.085409474)1.000:0.109865069,(OUT.Arabidopsis.O:0.752342136,(OUT.Prunus.O:0.227976585,OUT.Vitis.O:0.276439971)0.834:0.050316834)0.974:0.084372061)1.000:0.0873175…
((CAE.Acacia.B:0.219011461,(CAE.Chamaecrista.B:0.136251192,CAE.Senna.B:0.122433913)0.347:0.018463866)1.000:0.091211662,((CAE.Acacia.A:0.223427053,CAE.Chamaecrista.A:0.237976775)0.992:0.099317874,((PAP.Aeschynomene.B:0.167874938,(PAP.Lotus.B:0.199098058,PAP.Phaseolus.B:0.206289552)0.923:0.047154466)0.996:0.078875583,(((PAP.Medicago.A:0.224592510,PAP.Lotus.A:0.237646049)0.304:0.017125512,PAP.Phaseo…
((CAE.Senna.B:0.422976140,(CAE.Chamaecrista.B:0.430446060,CAE.Acacia.B:0.317959726)0.682:0.069681009)0.984:0.152588208,((PAP.Phaseolus.A:0.511873484,(PAP.Lotus.A:0.298278463,PAP.Medicago.A:0.570911996)0.906:0.111646495)0.981:0.170997041,((PAP.Lotus.B:0.597888362,(PAP.Aeschynomene.B:0.296949555,PAP.Phaseolus.B:0.432774064)0.849:0.114007415)0.985:0.164080577,(CAE.Acacia.A:0.695673487,(CAE.Chamaecri…
((CAE.Acacia.B:0.318517801,(CAE.Chamaecrista.B:0.224389765,CAE.Senna.B:0.293954174)0.688:0.047581256)0.999:0.124224965,(((PAP.Aeschynomene.B:0.232801306,PAP.Phaseolus.B:0.403024923)0.935:0.062025482,((PAP.Aeschynomene.A:0.259364422,((PAP.Lotus.A:0.345785075,PAP.Medicago.A:0.197888542)0.964:0.091413885,PAP.Phaseolus.A:0.187490742)0.954:0.048248215)0.790:0.020521355,PAP.Lotus.B:0.410583418)0.841:0.…
((PAP.Phaseolus.A:0.103210977,(PAP.Aeschynomene.A:0.150398129,(PAP.Lotus.A:0.114813446,PAP.Medicago.A:0.136630294)0.859:0.017785680)0.556:0.019154161)0.998:0.064649070,(((CER.Bauhinia.B:0.071823238,CER.Phanera.B:0.054153052)0.961:0.032703769,(CER.Cercis.o:0.044693576,(CER.Bauhinia.A:0.082359804,CER.Phanera.A:0.045694289)0.899:0.015734504)0.399:0.008125869)0.999:0.074712226,(CAE.Acacia.A:0.2071092…
(((CER.Bauhinia.B:0.035581832,CER.Phanera.B:0.097596806)0.903:0.019816591,(CER.Cercis.o:0.038186737,(CER.Bauhinia.A:0.126316488,CER.Phanera.A:0.061126548)0.973:0.043448506)0.726:0.011704596)0.996:0.098774363,((OUT.Quillaja.O1:0.102583769,OUT.Quillaja.O2:0.150688786)0.955:0.054791188,(OUT.Vitis.O:0.254863953,(OUT.Arabidopsis.O:0.590178105,OUT.Prunus.O:0.174611660)0.911:0.074217758)0.830:0.04304919…
((CAE.Acacia.A:0.222836386,(CAE.Chamaecrista.A:0.147993270,CAE.Senna.A:0.100428497)0.977:0.025323734)1.000:0.066211845,((PAP.Lotus.B:0.164477263,PAP.Phaseolus.B:0.164249031)1.000:0.078085291,(PAP.Aeschynomene.A:0.170446347,(PAP.Phaseolus.A:0.154648960,(PAP.Lotus.A:0.176752681,PAP.Medicago.A:0.174637576)0.897:0.016176934)1.000:0.026007022)1.000:0.047668587)0.996:0.021578458,((CAE.Acacia.B:0.155008…
