# Supplementary material for: Legume genome structures and histories inferred from Cercis canadensis and Chamaecrista fasciculata genomes
Source: Plant J. 2026 Jun 10;126(5):e70981. doi: 10.1111/tpj.70981 (PMC13252982; doi:10.1111/tpj.70981)
Supplement: Supplementary file 6 — Data S6. Manuscript supplement; Compressed directory of aligned sequences from 250 gene families with high rates of gene duplication consistent with whole‐genome duplications in the legume subfamilies. [file TPJ-126-0-s006.gz › S6_consen_wgd_tree/40_wgd_aln_manual_wgd_copy/Legume.fam3.01639]

CAE.Acacia.A	MSISDSDSSSYGADCKSFKQISRERLLHEMLRAAKTGDSRSTWKVLIMDKLTVKIMSHSCKMADITDEGVSLVEDIYKRRQPLPTMDAIYFIQPTREVIMFLSDMSGNRPLYRKAFIFFSSPVPKELVQDIKKDTKVLPRIGALREMLEYFAIDSQGFITERALEELFGDEENRKAVACLVMATRIATVFASLREFPLVRFRAARTLDATTMTTFRDLIPTKLAAGVWDCLMKYKKTIPFPQTETCELLILDRSIDQIAPVIHEWTYDAMCHDLLMEGKYVHEVPSKTGGQPERKEVLLEDHDPIWLELRHAHIADASERLHEKMTGFISKKAAQIQHGSRDGGEMSTRDLQKMVQALPQYSEQIDKLSLHVEIAGKIRTIREMGLRELGQLEQDLVFG…
CAE.Chamaecrista.A	MSFSDSESSSSGGEYKDLKQMSRERLLYEMLRSAKAGDSKSAWKVLIMDKLTVKIMSCSCRMADITDEGVSLVEDIYKRRQPLPSMDAIYFIQPTKEVAKFLSDMSGKTPLYRKAFIFFSSPISKNLITVIKKDITVLPRIGALKEMLEYFAIDSQGFITETALEELFGDEENRSVVACLEMASRIATVFVSLREFPFVRFRAARSLDATTMTTFRDLIPTKLAAGVWDCLMKHKKTIPFPQIETCELLILDRSIDQIAPLIHEWTYDAMCHDLLLEGKYVHEVPGANGDAPEKKEVLLEDHDHIWLELRHAHIADASERLHDKMTGFVSKKAAQVQHCFRDSGDLSTRDLRKMVDALPQFSEQMDKLSLHIEIAGKIRTIRELGLMELGKLEQDLVFG…
CAE.Chamaecrista.B	MSISDSDSSSYGADYKNFKQISRERLLHEMLRSAKTGDSKSTWKVLIMDKLTVKIMSHSCKMADITDEGVSLVEDIYKRRQPLPTMDAIYFIQPTREVIMFLSDMSGRTPLYRKAFVFFSSPIPKELVMEIKKDTKVLPRIGALREMLEYFAIDSQGFITDRALEELFGDEENRKGVACLVMATRIATVFASLREFPLVRFRAAKTLDATTMTTFRDLIPTKLAAGVWDCLTKYKKTIPFPQTETCELLILDRSIDQIAPVIHEWTYDAMCHDLLMDGKYVHEVPSKTGGQPEKKEVLLEDHDPIWLELRHAHIADASERLHEKMTNFISKKAAQVQHGSRDNGEMSTRDLQKMVQALPQYSEQIDKLSLHVEIAGKIKTVRELGLRELGQLEQDLVFG…
CAE.Senna.A	MSLSDSESSSGGGDYKTLRQITRGRLLYEMLRAAKTGDSKSTWKVLIMDKLTVKIVSHSCKMDDITDEGVTLVEDIFKRRQPLPTMDAIYFVQPTREIIIFLSDMSGKAPLYRKAFVFFSSAISKDLIADIKKDTM----------MLEYFAIDSQGFITDKVLEELFGEEGNQRSIVCLEMASRIATVFASLREFPLVRFRAARTLDATTMTTFRDLIPTKLAAGVWDYLMKYRKTLPFPEIETCQLLILDRSIDQIAPVIHEWTYDAMCHDLLLEGKYVHEVPSKNGSELEKKEVLLDDHDPIWLELRHAHIADASERLHEKMTNFVSKKAAQIQHGFRDSGELSTRDLQKMVHALPQYSEQIDKLSLHVEIAGKIRIIRELGLMEIGQLEQDLVFG…
CAE.Senna.B	----------------------------------------AYFAVLIMDKLTVKIMSHSCKMADITDEGVSLVEDIYKRRQPLPTMDAIYFIQPTREVIMFLSDMSGRTPLYRKAFVFFSSPISKELVMEIKKDTKVLPRIGALREMLEYFAIDCQGFITERALEELFGDEENRKAVACLVMATRIATVFASLREYPLVRFRAAKSLDANTMTTFRDLIPTKLAAGVWDCLMKYKKTIPFPQTETCELLIIDRSIDQIAPVIHEWTYDAMCHDLLMEGKYVHEVPSKSGGQPEKKEVLLEDHDPIWLELRHAHIADASERLHEKMTNFVSKKAAQIQHGSRDSGEMSTRDLQKMVQALPQYSEQIDKLSLHVEIAGKIRTVRELGLRELGQLEQDLVFG…
CER.Bauhinia.A	MSISDSESSSYGGDVKNFKQISRERLLQEMLRSAKTGDSKSTWKVLIMDKLTVKIMSHSCKMADITDEGVSLVEDIYKRRQPLPTMDAIYFIQPTREVIMFLSDMSGKAPLYRKAFVFFSSPISKELVMEIKKDTRVLTRIGALREMLEYFAIDSQGFITERALEELFGDEETHRGVVCLVMATRIATVFASLREFPFVRFRAAKSLDATTMTTFRDLIPTKLAAGVWDSLMKFKKTIPFPQTETCELLILDRSIDTIAPIIHEWTYDAICHDLLMEGKYVHEVPGKTGSPPEKKEVLLEDHDPIWLELRHAHIADASERLHEKMTNFVSKKAAQIQHGSRDSGDLSTRDLQKMVQALPQYSEQIDKLSLHVEIAGKIRIIRDLGLRELGQLEQDLVFG…
CER.Bauhinia.B	MSMSDSESSSYGGDYKNFKQISRERLLNEMLRSAKTGDSKSTWKVLIMDKLTVKIMSHSCKMADITEEGVSLVEDIYKRRQPLPSMDAIYFIQPTREVIMFLSDMSGKAPLYRKAFVFFSSPISKELVMEIKKDTRVLTRIGALREMLEYFAIDSQGFITERALEELFGDEETHKGVICLVMAARIATVFASLREFPFVRFRAAKTLDATTMTTFRDLIPTKLAAGVWDCLMKFKKTIPFPQTETCELLILDRSIDQIAPVIHEWTYDAMCHDLLMEGKYVHEVPGKTGSPPEKKEVLLEDHDPIWLELRHAHIAHASERLHEKMTNFISKKAAQIQHGSRDSGDLSTRDLQKMVQALPQYSEQIDKLSLHVEIAGKIRIIRDLGLRELGQLEQDLVFG…
CER.Cercis.o	MSMSDSESSSYGGDNKNFRQISRERLLQEMLRSAKTGDSKSTWKVLIMDKLTVKIMSHSCKMADITDEGVSLVEDIYKRRQPLPTMDAIYFIQPTREVIMFLSDMSGRAPLYRKAFVFFSSPISKELVMEIKKDTRVLTRIGALREMLEYFAIDSQGFITERALEELFGDEETHKAVVCLVMATRIATVFASLREFPFVRFRAAKSLDATTMTTFRDLIPTKLAAGVWDCLMKFKKTIPFPQTETCELLILDRSIDQIAPVIHEWTYDAMCHDLLMEGKYVHEVPGKTGSPPEKKEVLLEDHDPIWLELRHAHIADASERLHEKMTNFVSKKAAQIQHGSRDSGDLSTRDLQKMVQALPQYSEQIDKLSLHVEIAGKIRIITDLGLRELGQLEQDLVFG…
CER.Phanera.A	-----------------------------MLRSAKAGDSKLIWKVLIMDKLTVKIMSHSCKMADIMDEGVSLVEDIYKRRQPMPGMDALYFIQPTREVMMFLSDMSGRAPLYRRAFVFFSSPISKELVMEIKKDTM----------MLEYFAIDSQGFITERALEELFGDEETYKGVVCLVMATRIATVFASLR---------------------------------------------------------------IAPVIHEWTYDAMCHDLLMEGKYVHVVPGKTGSPPEKKEVLLEDRDTIWLELRHAHIADASERLHEKMTNFVSKKAAQIQHGSRDSGDLSTRDLQKMVQALPQYSEQIDKLSVHVEIAGKIRIIRDLGLRELGQLEQDLVFG…
CER.Phanera.B	MSISDSESSSYGGDYKNFKQISRERLLHEMLRSAKTGDSKSTWKVLIMDRLTVKIMSHSCKMADITEEGVSLVEDIYKRRQPLPSMDAIYFIQPTREVIMFLSDMSGRAPLYRKAFVFFSSPISKELVMEIKKDTRVLTRIGALREMLEYFAIDSQGFITERALEELFGDEETQKGVVCLVMAARIATVLASLREFPFVRFRAAKSLDATTMTTFRDLIPTKLAAGVWDCLMKFKKTVPFPQTETCELLILDRSIDQIAAVIHEWTYDAMCHDLLMEGKYVHEVPGKTGSPPEKKEVLLEDHDPIWLELRHTHIADASERLHEKMTNFISKKAAQIHHGSRDNGDLSTRDLQKMVQALPQYSEQIDKLSLHVEIAGKIRIIRDQGLRELGQLEQDLVFG…
DET.Sindora.A	-----------------------------------------------------------------------------------------------------------------------------------------------------------------------------AKGVACLVMATRIATVFASLREYPLVRYRAAKSLDATTMTTFRDLIPTKLAAGVWDCLMKYKKTIPFPQTETCELLILDRSIDQIAPIIHEWTYDAMCHDLLMEGKYVHQVPSKTGGPPEKKEVLLEDHDPIWLELRHAHIADASERLHDKMTNFVSKKAAQI-HGSRDSGEMSTRDLQKMVQALPQYSEQIDKLSLHVEVAGKIRIIREQGLREVGQLEQDLVFG…
DET.Sindora.B	------------------------------------------------------------------------------------------------------------------------------------------------------------------------------------------------------------------------------------------------------------------------------------------------------------------------------------MTSFMAKKATQFHH-SRVGCELSTKDLQKMVQWLPQYGDQIDKLSLHVEIAGKVNMIRDLELKEIGQLEQDLVFG…
OUT.Arabidopsis.O	MSYSDSDSSSHGGEYKNFRQITRERLLYEMLRSAKTGSSKSTWKVLIMDKLTVKIMSYACKMADITQEGVSLVEDIFRRRQPLPSMDAIYFIQPTKEVIMFLSDMSGKSPLYKKAFVFFSSPVSKELVGHIKKDSSVLPRIGALREMLEFFAIDSQGFITERALEDLFGDEESRKGDACLVMASRIATVFASLREFPAVRYRAAKSLDASTMTTLRDLIPTKLAAGIWNCLAKHKQSIEFPQTETCELLILDRSIDQIAPVIHEWTYDAMCHDLLMEGKYVHVIPSKSGGQPEKKDVLLEEHDPIWLELRHAHIADASERLHDKMTNFLSKKAAQLQ-GKRDGAELSTRDLQKMVQALPQYSEQIDKLSLHVEIARKLDLIREQGLRELGQLEQDLVFG…
OUT.Prunus.O	MSFSDSDSSSYGGDYKNFKQISRDRLLIEMLRSCKTGDSKATWKVLIMDKLTVKIMSYACKMADITDEGVSLVEDIYRRRQPLPSMDAIYFFQPTKEVIMFLSDMSGRAPLYRKAFVFFSSPISKELVGHIKKDATVLTRIAALREMLEYFAIDSQAFVTERALEELYGDEESRKGVACLVMAARVATVFASLREFPFVRYRAAKSLDATTMTTFRDLIPTKLAAGIWDCLMKYKKTIPFPETETCELLILDRSVDQIAPIIHEWTYDAMCHDLLMDGKYVHEVPSKTGGPPEKKEVLLEDHDPIWLELRHAHIADASERLHEKMTNFITKKAAQIHHGARDARELSTRDLQKMVQALPQYSEQIDKLSLHVEIAGKVRIIRELGLRELGQLEQDLVFG…
OUT.Quillaja.O1	MSLSDSDSSSYGGDHKNLRQISRERLLHEMLRSAKTGDSKSTWKVLIMDKLTVKIMSYSCKMADITDEGVSLVEDIYKRRQPLPSMDAIYFIQPNREVIMFLSDMSGRAPLYRKAFVFFSSPISRELVNDIKKDTRVLTRIGALREMLEYFAIDNQGFITERALEELFGDEENRKGVACLVMANRIATVFASLREYPSVRFRAAKSLDATTMTTFRDLIPTKLAAGVWDCLMKYKKTIPFPQTETCELLILERSVDQIAPIIHEWTYDAMCHDLLMEGKYVHEVPSRSGGAPEKKEVLLEDHDPIWLELRHAHIADASERLHEKMTNFISKKAAQIQQGSRD-GEMSTRDLQRMVQALPQYSEQIDKLSLHVEIAGKIRIIRELGLRELGQLEQDLVFG…
OUT.Vitis.O	MSLSDSDASSVGGDYRNFRQISRERLLHEMLRSAKTGDSKSTWKVLIMDKRTIKVMSYSCKMADITEEGVSLVEDIYKRRQPLPSMDAIYFIQPTKEVIMFLSDMSGRTPLYKKAFVFFSSPISRELVNLVKRDALVLPRIGALREMLEYFAIDSQGFVTERALEELFGDEESRRGDACLVMATRIATVFASLRELPFVRYRAAKFLDPTTATTFRDLIPTKLAAAVWNCLLKYKETFPLPTTETCELLILDRSVDQIAPIIHEWTYDAMCHDLLMEGKYVHEVPSKTGGPPEKKEVLLEDHDPVWLELRHAHIADASERLHEKMTNFISKKAAQIQHGSRGGGELSTRDLQKMVQALPQYSEQIEKLSLHVEIAGKIRIIGEMGLRELGQLEQDLVFG…
PAP.Aeschynomene.A	MSMSDSDSSSYGGDYKNFRQISRDRLLQEMLRSAKTGDSRSTWKVLIMDKLTVKIMSHSCKMADITDEGVSLVEDIFKRRQPLPSMDAIYFIQPTREVIMFLSDMSGRTPLYRKAFVFFSSPISRELVMEIKKDALVLPRIGALREMLEYFAIDTQGFITERALEELFGDEENRKAVACLVMATRIATVFASLREFPTVRFRAAKSLDATTMTTFRDLIPTKLAAGVWDCLMKYKKTVPFPQTETCELLIIDRTVDQIAPVIHEWTYDAMCHDLLMEGKYVHEVPGKNGGLPEKKDVLLEDHDPIWLELRHAHIADASERLHEKMTNFISKKAAQIQHGSRGSGEMSTRELQKMVQALPQYSEQIDKLSLHVEIAGKIRIIRESGLRELGQLEQDLVFG…
PAP.Aeschynomene.B	MSMSDSDSSSFAAEYKNFKQLTRDRLLHEMLRSAKTGDSKSTWKVLIMDKITVKIMSHSCKMADITDEGVSLVEDIYKRRQPLPSMDAIYFIQPTKEVIMFLSDMSGKKPLYRKAFVFFSSTISRELVMEIKQDARVLPRIGALREMLEYFAIDSQGFITERALEELFGDEENYKGVACLLMAKRIATVFASLREFPSVRFRAAKSLDANTVTTFRDLIPTKLAAGIWDCLMKYKKTIPFPQTETCELLILDRPIDQIAPVIHEWTYDAMCHDLLMEGKYTHEVPGKAGDPPQKKDALLEDHDPIWFELRHAHIADASERLHQKMTSFVSKKAAQIQHGSRDNNEMSTRDLQKMVQALPQYSEQIDKLSLHVEIAGKIRIIRETGLRELGQLEQDLVFG…
PAP.Lotus.A	-----------------------AGLLHEMLRSAKTGDSKSTWKVLIMDKLTVKIMSHSCKMADITDEGVSLVEDIYKRRHPLPTMDAIYSIQPTKEIIMFLSDMSGRKPLYRKAFVFFSSPIARELVMDIKKDALVLPRIGALREMLEYFAIDSQGFITERALEELYGDEEARKAVACLVMATRIASVFASLREFPFVRFRAAKSLDPTTVTTLHELIPTKLAAGVWDCLMKYKKSIPFPQTETCELLIIDRTIDQIAPVIHEWTYDAMCHDLLMEGKYVHEVPGKNGGPPERKEVLLEDHDPIWLELRHAHIADASERLHEKMTSFISKKAAQIQHGSRGNGEMSTRDLQKMVQALPQYSEQIDKLSLHVEIAGKIRIIRESGLRELGQLEQDLVFG…
PAP.Lotus.B	MSMSDSDSSSVAADYKYFKQITRDRLLHEMLRSIKTGDSKSTWKVLIMDKLTLKIMSHTCKMADLNEEGISLVEDIYKRRQPFPTMDAVYFIQPTKEVVMFLSDMSGKAPLYRKAFVFFSSIISRELVMDIKRDSRTLSRLGALREMLEYFAIDSQGFITERALEELFGDEENYKGVACLLMARRIATVFASLREFPSVRFRAAKSLDATTMTTFRDLIPTKLAAGVWDCLMKYKKTIPFPQTETCELLILDRSIDQIAPVIHEWTYDAMCHDLLLEGKYVHEVPGKDGGPPERKEVLLEDHDPVWLELRHAHIADASERLHEKMTNFVSKKAAQIQHGSRNSGEMSTRDLQKMVQALPQYSEQIGKLSLHVEIAGKIRIIRESGLRELGQLEQDLVFG…
PAP.Medicago.A	MSLSDDSSSSYGGEYKNLKQISRERLLHEMLRSAKTGDSKSTWKVLIMDKLTVKIMSHSCKMADITDEGVSLVEDIYKRRQPLPTMDAIYFIQPTREVIMFLSDMSGRKPLYRKAFVFFSSPIARELVMEIKKDTLVLPRIGALREMLEYFAIDSQGFITERALEELFGDEENRKAVACLVMATRIASVFASLREFPFVRFRAARSLDANTMTTFHDLIPTKLAAGVWDCLMKYKKSVPFPQTETCELLIIDRTIDQIAPVIHEWTYDAMCRDLLMEGKYVHEIPGRNGGPPERKEVLLEDHDPIWLELRHAHIADASERLHEKMTNFISKKAAQIQHGSRGSGEMSTRDLQKMVQALPQYSEQIDKLSLHVEIAGKVSIIRETGLRELGQLEQDLVFG…
PAP.Medicago.B	MSMSDSDSSSGGADYQNFKQITRDRLLHEMLRSTKTGDSKSTWKVLIMDKLTIKIMSNSCKMADITDEGVSLVEDIYKRRQPLPTMDAIYFIQPTKEIIMFLSDMAGRAPLYRKAFVFLSSPISRELVLDIKKDPRVLSRLGALREMLEYFAIDCQGFITERALEDLFGNEENRKGVACLAMATRIATVFASLREFPSIRFRAAKSLDATTMTTFRDLVPTKLAAGVWDCLTKYKKTIPFPQTETCELLIIDRSIDQIAPVIHEWTYDAMCHDLLMEGKYVHEVPAKAGGLPERKEVLLEDHDPVWLELRHAHIADASERLHAKMTSFISKKAAQL--GSRSSSEMSTRDLQKMVQALPQYSEQIDKLSLHVELAGKISIIRESGLRELGQVEQDLVFG…
PAP.Phaseolus.A	MSMSDSDSSSYGADSRSLKQVSRERLLHEMLRSAKTGDSKSTWKVLIMDKLTVKIMSHSCKMADITDEGVSLVEDIYKRRQPLPAMDAIYFIQPTKDITMFLSDMSGRKPLYRKAFVFFSSPIARELVMEIKKDAQVLPRIGALREMLEYFTIDTQGFITERALEELFGDEENRKAVACLVMATRIATVFASLREFPFVRFRAAKSLDATTMTTFHDLISTKLAAGVWDCLMKYKKTIPFPQTETCELLIIDRTIDQIAPLIHEWTYDAMCHDLLMEGKFVHEVPSKTGGPPERKEVLLEDHDPIWVELRHAHIADASERLHEKMTSFISKKAAQIQHGSRGSGEMSTRDLQKMVQALPQYSEQIDKLSLHVEIAGKIRIIRESGLRELGQLEQDLVFG…
PAP.Phaseolus.B	MSMSDSDSSSYVSDCKSFKLISRERLLHEMLRSTKTGDSKSTWKVLIMDKLTVKIMSHSCKMTDITDEGVSLVEDIYKRRQPLPSMDAIYFIQPTREVIMCLSDMSGRTPLYRKAFIFFSSSISRELVMDIKKDSKVLSRLGALRELLEYFPIDSQGFITERALEELFGDEENYRGVTCLVMAKRIATVFASLREFPSVRFRAAKSLDATTMTTFRDLIPTKLAAGVWDCLMRYKKSIPFPQTETCELLILDRSVDQITPVIHEWTYDAMCHDLLMEGKYVHEVPGKSDGPPERKEVLLEDHDPIWLELRHAHIADASERLHEKMTNFVSKKAAQIQHGSKGSGDMSTRDIQKMVQALPQYSEQIDKLSLHIEIAGKIRTIRESELRELGQLEQDLVFG…
