# Supplementary material for: Legume genome structures and histories inferred from Cercis canadensis and Chamaecrista fasciculata genomes
Source: Plant J. 2026 Jun 10;126(5):e70981. doi: 10.1111/tpj.70981 (PMC13252982; doi:10.1111/tpj.70981)
Supplement: Supplementary file 6 — Data S6. Manuscript supplement; Compressed directory of aligned sequences from 250 gene families with high rates of gene duplication consistent with whole‐genome duplications in the legume subfamilies. [file TPJ-126-0-s006.gz › S6_consen_wgd_tree/40_wgd_aln_manual_wgd_copy/Legume.fam3.00981]

CAE.Acacia.A	MELTQEAKASSDYSEEREEEELLGETSNNKETS----CQQLHHHDTPSNSSNNNPNKKLDFMDLSLGNKKEEDEANN--------------N---NKAIEKEHMFDKVVTPSDVGKLRLVIPKQHAERYFPLDSSSEKGLLLFEDRNGKLWRFRYSYWSSQSYVMTKGWSRFVKEKKLDAGDIVSFQRGLGELYRHRLYIDWRRRPDYAHHHHRHAAATITPLLLPN--QYSIRWDGRLYSVPAPPPPPPRH-HEQFQQVNYNNY-PFQQQQQVLQYQVHHPHHYNELNLGSGSLYYLRTPSAAAPGDRNMEQREGGGNVSPMIIDSVPVVHGKSI--CSTSSGRIIADTTAKKLRLFGVMECSSSSSNTIGSSLSSPNLQYLRE--SHHHHHEQEEDP…
CAE.Acacia.B	MELLMQVKMHSDDKEEDEEEEEEDEAIVREESSSNSKNH--HHSPDAATTIESHNHRKPDLMDLSLGGGEEQEEGNFQGGGS-GGGGD-----DVGAAIEKEHMFDKVVTPSDVGKLRLVIPKQYAEKYFPLDSSSEKGLLLFEDRNGKLWRFRYSYWSSQSYVMTKGWSRFVKEKKLNAGDIVSFHRGARESYRHRLYIDWRRKPDHH--GPGPDPSLFAPFLLHHPNQYSIRWGGRLFSLPSP-ALPPR-------QVNHSNMFPLHQERHHHPWQFQVHH-HNAMNRSAGSMYS--N----LIGQQE----VR--N-VPMIIDSVPVDHYHSHQHGKNSTSTNNTTAAGKRLRLFGVMECASSSSESRCCNVTVMAPSISSSSSSIPPLRVPHEDP…
CAE.Chamaecrista.A	------------------------------------------HQNQNPSSLHHHSAFHNNLMDLTLGNTTAKNDVILADGTDNNK--EEENGCTNNIEIEKEHMFDKVVTPSDVGKLRLVIPKQHAERYFPLDSSSQKGLLLFEDCNGKLWRFRYSYWSSQSYVMTKGWSRFVKDKSLDAGDIVSFHRGLRDSHRHRLYIDCRHRSHHH-H-P-PTPS-LTPFFLPN-NQYSVRWAGRLYSLP-P-AAAPQ-NQG----LNYQNYFQLQ-QQQQQQRQYQQVYGFSDNNLGSGSVYG----VP---GDRR-------EAVAPMIIDSVPVAHH-GRS-GS-NSGGGGDGNTGKKLRLFGVMEYCSSSSSSPSINMPNSNLREEHS-EELEEMEEEEEQE…
CAE.Chamaecrista.B	MELMQEVKACSDDDDEEEEEEEAEETITKDDSSSNHNQKNT------------DSPSSSNFMTLSLSRHNNNESEEIERANR-----NHNNNNNNNVVIEKEHMFDKVVTPSDVGKLRLVIPKQHAEKYFPLDSSSDKGLLLFEDRNGKLWRFRYSYWSSQSYVMTKGWSRFVKEKKLDAGDIVSFQRGAADAHRHRLFIDWRRRPDHHHHGSDPN--FVTPFLFHHHHHPSIRWSGRLYSLPTPPQAPPR--PPP--QLNYSNMFPFQRQHQHHHWQQQQQFNYNNVM---NSVYHQH--PS-LIGQQQ----EQ--N-IPMIIDSVPVDHYHHHQGGN-NNNNNTAATAGKRLRLFGVMECASSSSSSNSPLVEQQES----NNSSSPPL-YMREDP…
CAE.Senna.A	MELMHQEAAISREEDLLEEEE---EL-A--NHNKQIRF-----QDEAP------PRKPLHLMDLSLGNSNEQDDVVLANS-ATTSGGN--NAAAVDPAVEKEHMFDKVVTPSDVGKLRLVIPKQHAERYFPLDASTDKGLLLFEDRGGKLWRFRYSYWSSQSYVMTKGWSRFVKEKKLDAGDIVSFHRGLGEMYRHRLYIDWRRRPDHIHHHPVPASSLISPFFVPN--QYTIRWGGRMYSVPAP-PAPMN-YNNYFQELLLQHQHQYQQQRQYQQVYGGNGYNNNEMNLGSGSLYYLRSTVP---GQRD-----GGSDMAPMIIDSVPVAHGMSS------GSGGGSNNAGKRLRLFGVMECSSPPSSSSNYIANSSLPRE---SNEEQEEELEYEDK…
CAE.Senna.B	MELLMQVKGCCNDREEEEEEEEEEEVLTKEESSSQYHHHHS------SSSFNT--HAKIDLMDLSLAPNRSKDMSELESLENNNNNTNSSNQNESSKVIEKEHMFDKVVTPSDVGKLRLVIPKQHAEKYFPLDSSSEKGLLLFEDRNGKLWRFRYSYWSSQSYVMTKGWSRFVKEKKLDAGDIVSFQRGAAESHRHRLYIDWRRRPDHHHHAPVSDPSFVTPFLFHNAN-QSIRWSNRLYSLPSPSPQPPP--RPP--QLNYSNMFPFQ-QERNQPWQHHHQVHYNVINSGSGSMYP--N----LIGQRE--QQ----N-VPMIIDSVPVDHYHHLQHGKSSSGSSTNATAGKRLRLFGVMECASSSSEARCCNV----TAMANN-SSIPPLRMPHEDP…
CER.Bauhinia.B	MELMQEVKGYSDREEEEEEEL--DQI-------RRLHQ----QDAAATNIFNHR--KLEDFMELSLANNKDIDDANFHGGASSSGGTNNNNNNNDNIPIEKEHMFDKVVTPSDVGKLRLVIPKQHAEKYFPLDSSTEKGLLLFEDRNGKLWRFRYSYWSSQSYVMTKGWSRFVKEKKLYAGDIVSFQRGVGELYRHRLYIDWRHRPNHG---PDHAATLITPFFLHNQQHLSIRWGGRFYSLPAQPGSIPWHQHEYLQQLNYNNMYPFHQNHRPQQYGGGGSHSYNELNSGSGSMYYLRSTTPPSVADYQGQQVVGG--NAPMIIDSVPVSHHHHHQHQH-GKSTSSTATTGKRLRLFGVMECASPAEDPKCCLLSSSSVAMTNSSSSIPPLHLAQEDH…
CER.Cercis.o	MELMQEVKGYSDREEEEEEEL---EIREVEQISSKQHYHQLHQ-QDAAATINFN-HRKLDLMELSLGN-NKDDEANFHGGASSSSGGT--NKN-SNDPIEKEHMFDKVVTPSDVGKLRLVIPKQHAEKYFPLDSSTEKGLLLFEDRNGKLWRFRYSYWSSQSYVMTKGWSRFVKEKKLDAGDIVSFQRGVGELYRHRLYIDWRRRPDHG---PDPAATLITPFLLHNQQHLSIRWSGRLYSLPAQPGSISRHQHEYLQHLNYNNTYPFHQNHRHQQYGSGGSHNYNELNSGSGSMYYLRSTTP-SMADYQGQQEVGG--NAPIIIDSVPVAHHHHHHHGKSTTTAATTTTTAKRLRLFGVMECASPAEDPKCCLLSSSSVAMTNSSSSLPPLHLPHEDH…
CER.Phanera.A	MELMQEGKGYSDREEEEEEDL---EIREVEQISSKRHYHQL-HQQDAAATINFN-QRKLDLMELSLGN-NKDDEANFHGGGSSSSGGT--NNNNKNDPIEKEHMFDKVVTPSDVGKLRLVIPKQHAEKYFPLDSSTEKGLLLFEDRNGKLWRFRYSYWSSQSYVMTKGWSRFVKEKKLDAGDIVSFQRGVGELYIHRLYIDWRRRPDHG---PDPAATLITPFLLHNQQHLSIRWGGRLYSLPAQPGSISRHHHDYLQQMNYNNNYPFHQNHRHQQYGGGGSHNYSELNSGSGSMYYLRSTTP-SMADYQGQREVAGN--TPIIIDSVPVAHHHHHHGKTTGTTTATTPTTGKRLRLFGVMECSSPAEDPKCCFLSSSSVAMTNSSSSLPPLHLTHEDH…
CER.Phanera.B	--------------------------TTTESSSSGLGLH--QQDAAATNIF--Y-HRKLDLMELSLGN-NKDSEANFRGGGSSSSGGTNNNNNNNDIPIEKEHMFDKVVTPSDVGKLRLVIPKQHAEKYFPLDSSTEKGLLLFEDRNGKLWRFRYSYWSSQSYVMTKGWSRFVKEKKLDAGDIVSFQRGVGDLYRHRLYIDWRRRPDHG-H---DAATLITPFLLNNQQHLSIKWSGRLYSLPTQPGSIPCHQHQYVQHLNYNNMYPFHQNHRFQQYGGGSSHNYNELNSGSGSMCYLRSTTP-SMDDNQGQQMVGG--NAPMIIDSVPVSHHHHHHHGK-STNTTTATTTGKRLRLFGVMECASPAEDPKCALLSSSSVEMTSSPCSIPPLHLAHEDH…
DET.Sindora.A	MEFMQEVKGYSDREEDQEEEE---DIIREESSSKQQQYTTQLHQKDAAAIFTNR--KLEDFTELSLGN--KDDEANFHGGGGD----HTGNNDSNNDPIQKEHMFDKVVTPSDVGKLRLVIPKQHAEKYFPLDSSGEKGLLLFEDRNGKLWRFRYSYWSSQSYVMTKGWSRFVKEKKLDAGDIVSFQRGVGESFRDRLYIDWRRRPDHAIH--DPASALITPFLLQNQPHLSIRWGGRLYSVPSPAASMAARHQEHLQQMNYNNMYPFYQNHHHHRLQQYHNYNYNELNQGSGSLYYSRQVAPPSMADHQGRLQEG--GNSPMIIDSVPVIAH--NH-GN---ISNTANTTSKRLRLFGVMECASSAEEPKNSAANV---TMAAHSSSLPPLHLAHEDH…
DET.Sindora.B	MEFLQEAKGYNTDKEEEEEEE---EIMTRDEGSSRLQQ-----HDPSSAIF---SNRRLDFMELSPGN--KEDEANFQGGGCSSSSDCGLTGN-KDEPVEKEHMFDKVVTPSDVGKLRLVIPKQHAEKYFPLDSSTEKGLLLFEDRNGKLWRFRYSYWSSQSYVMTKGWSRFVKEKKLDAGDIVSFQRGAGELYRNRLYIDWRRRPDHV---PDPAAGLLTPFLLQNQPHLSVRWNGRLYSLPSPSIAAPRHHHQQFQQLNFGNMYPFHHNHHQQNLNLNHNYIYSELNSGSGSLYYLRPAAS--MADRSGRPEGR--GSSGVIIDSVPVGHQYNH--GKSSSGV-ASATTGKRLRLFGVMECASSTAEPKCCLVSPNSVTVANYSSSAPQLRIPHEDH…
OUT.Arabidopsis.O	-------------------------------------------------------------MDLSLASQEQDRDQELTSNGSSSSGPSGNNNNPMMPPPEKEHMFDKVVTPSDVGKLRLVIPKQHAERYFPLDSSNQNGTLLFQDRNGKMWRFRYSYWSSQSYVMTKGWSRFVKEKKLDAGDIVSFQRGIGESERSKLYIDWRHRPDMSLVQA-HQFNFGFNFNFPTTSQY----SNRFHPLPEY-NSVPI-HRGL----NIGNHQRSYYNTQRQEF-VG--YGYGNLA---GRCYYTGS--P--L-DHR---NIVGS--EPLVIDSVPVVPG-RLTPVMLPPLPPPPSTAGKRLRLFGVMECGNDYNQEESWLVPRGEIGASSSSSSALRLNLDHDDD…
OUT.Prunus.O	MEFMQRQKGYSDKEDQDQEDQEEEDIISSKFSSSSHNYH--HHHQYQQQKWNHGSPEAINFMDLSLNH----EQAAA-DG------AN--NNNNWPPNSEREHMFDKVVTPSDVGKLRLVIPKQHAERYFPLDSTADKGLLLFQDRTGKPWRFRYSYWSSQSYVMTKGWSRFVKEKKLDAGDIVSFERGVGDSGKDSLYIDWRRRPPPP-P-PPPHH-----HHHGQYGNCNDRCGGRLYSLPPPMSMPLRHHDYF--HPSNNVHHPYH--HHHHQI-MNHQYLQHQIH------HQLQVERD-QVVHHH--HQ------YPMVIDSVPFVQH-----GKMSSGASAGASTGKRLRLFGVMECSED-QEHQYQILPSTANHLPSS--SSAPLRLANQIP…
OUT.Quillaja.O1	MELMQEAKGYSDKEEEEDEEE-----IIREE---RLHQ-----IQDSAT-FNRN--NHLEFMDLSLGH----KDIAYDGS----SGSG----TGNTTPIEKEHMFDKVVTPSDVGKLRLVIPKQHAEKYFPLDSSSEKGLLLFEDRNGKPWRFRYSYWSSQSYVMTKGWSRFVKEKKLDAGDIVSFQRGAGESYKHRLYIDWRRRPDHN-HSPDLNTSLITPLLIPNQHQYSIRWSGRLYSLPQS---APS-------YVNYNIHHQLHQHHNHHPY---HHHNYHDVNSGTGSVFNYRNNPA--MVQQQ---E--GSSVAPMVFDSVPVGHH-HH-GTK-------TTTTSRRLRLFGVMEYCPEEEAAQCCILPSTIN----SPSSSLQLRLANGAP…
OUT.Quillaja.O2	MELKQEAKGYSDKEEDEEEEE---NI-IREE---RLPQ-----IQDSAT-FNRN--NHLEFMDLSLGSS--GSGTDL-------TN--------TTTPVAKEHMFDKVVTPSDVGKLRLVIPKQHAEKYFPLDSSTERGLVLFDDRTGKSWRFRYSYWSSQSYVMTKGWSRFVKEKKLDAGDIVSFQRGVGESYKHRLYIDWKRRSDQH-SSTDPNSML-----IQNQHQYSMRWGARLYSLPSPSSYVNY---NIHQH-QQYHQYPFH--H--HD----HHYNQYEVNSGSGSVFNYPNNL--TMAQQQEGSS-TGCGEAPIVFESVPIGHHHHA--TK-------TTATSKRLRLFGVMEYYNPDEEAQCCILPSTIN----SPSSSLQLRLPHSAP…
OUT.Vitis.O	MEFGQEMKGFCDKEEEQEEEEEEEEEIMGETC-----KQQTSEPEEEAARYDRASSRKLEFVNLSLRN---NEDGDGGGG---CSSSV--GG---GVCVEREHMFDKVVTPSDVGKLRLVIPKQHAEKYFPLDSSADKGLLLFEDRDGKPWRFRYSYWSSQSYVMTKGWSRFVKEKKLDAGDIVSFERGVGESGKDRLYIDWRRRPDAP----DPTS--LSHLHLPTQLPFSVRWG-RLYSLPSPSMNMPQGHDHM-QQLNYSSIHPYHRHHHHHPHHHHH--HYHDYNSGSGSLYYLSSSSS----SHQGAVQQGGD--APMVINSVPVVHG------K---------TTAKRLRLFGVMECSTPDDHPECNILPSTAVTMASLPSSLPPLQLFNGSP…
PAP.Aeschynomene.A	--------NNNNSREEEEE-EELEEIITREEDQSTTTITRLHHHQDATSSFNHNNKQQLEFMDLSLGTAAATTTNNFQGSSNNINHNNNSNHHHQESVGEKEHMFDKVVTPSDVGKLRLVIPKQHAEKYFPLDSSSEKGLLLFEDRNGKLWRFRYSYWSSQSYVMTKGWSRFVKEKKLEAGDIVSFQRGVGDLFRHRLFIDWRRRPEHHHHHPNASTTLISPFFLPNHHHQSIRWGGRLYSSPSQPQLPPQHHQQHQQQFSYNNMYPFHHYHQPQPQQPQQHYGYNEVNGGGGSVYYLRSI---SGTTRQ-QQQEGNNNIPMMIIDSVPISHHQKNHNQY--GGGSNSNAGGKRLRLFGVMECASSTTTPQQ----EQTLQFL---KNLPPHHH-NEDS…
PAP.Lotus.A	MELIQEVKGYSDSREEEEEEEEEEEATTREEEEEEEEETALHQDGASATSFTNHTTKQLDFMELSLGNQNLSDEPNFQQQQGSLSASASSSANQQQQPIEKEHMFDKVVTPSDVGKLRLVIPKQHAEKYFPLDSASEKGLLLFEDRNGKLWRFRYSYWSSQSYVMTKGWSRFVKEKKLDAGDIVSFQRGVGDLCRHRLYIDWRRRPDHH--LPDPSSALFTPFFLPPNHHHSIRWGSRFYSPPQP-PRHHLHHDPLQQQLNYNHH--MY-QHHHHPF-----HPYHELNSGSGSIYYLRSAPSMSIADHQQQQQHQSSNIAPMIIDSVPVGHHHHHHGGSAGSSTSSSNTAAKRLRLFGVMECASSSS----SSLPSPS-----L---PQNLRVPHEDS…
PAP.Medicago.A	MELMQEVKDYSQEELEEDEEEIMTKTTREEEESSQLQHHNHHQHQDATTSFTN--LKQIDFMELSLGNNNNNKNKDVV-----INDPVPQEQEQQPSTHEKEHMFDKAVTPSDVGKLRLVIPKQHAEKYFPLDSTSEKGLLLFEDRNGKLWRFRYSYWSSQSYVMTKGWSRFVKEKKLDAGDIVSFQRGVGELFRHRLFIDWRRRSNHNHHTIDPSSTLFTPFFLPNQQQYSIRWGSRFYSLPYPQHQQQNHHDPLHNQMNFNHNFPFH---QYGGGNVNHQYNFHHHD--PSSVFYMRSLAPMSMPQGSSQQQ-EGSNVSNMIIDSVPVSHYHHHHGNLTSTTSTTTNGAAKRLRLFGVMECGGSSTDDNL---ASPS---SIVP-SLQHLKVHHEET…
PAP.Medicago.B	---MEQVKGYCSDRDEEEEEEGADDIIAIEESSSRLQLQTSQQEEEEEEEEE-ENEEEVDLMELRLGGGGISKSKGSDEGG--IGCCSNSKDEEEAVVVEKEHMFDKVVTPSDVGKLRLVIPKQHAEKYFPLDSSTEKGLLLFEDRNGKMWRFRYSYWSSQSYVMTKGWSRFVKEKKLDAGDIVSFHRGRAELHRHRLYIDWRPRAHSQHHYPPPPP--SLPFYLPPNHHYY---ARSLYTSPNPNYAAPS---PTISHPQYYNTYTTHQQQQQQQY----HHPV-DNNNNMNPLYYLTSSPPTATGDQHGHQQDQRNNVMNMIIDSVPVAHH--HLGGN-------VNTGGKRLRLFGVMECDSSSS--------SEP----------PQVTTTSGDH…
PAP.Phaseolus.A	MELMQEVKGYSDSREEEEEEEAAEEIITREDSSRLLH-----QHQDAAGSFNHHATKQLDFMDLTLGS--SKDEGNLQGSGSSVFPHHSADGNVNSQPSEKEHMFDKVVTPSDVGKLRLVIPKQHAEKYFPLDSSAEKGLLLFEDRNGKLWRFRYSYWSSQSYVMTKGWSRFVKEKKLDAGDIVSFQRGVGELYRHRLYIDWRRRPDHHHHGPDPSTALFTPFFLPNQPHF-IRWGGRLYTLPSP--NPPRHHDHLQQHLNYNTMYHQHFHHQLQAANGTHHYNYHDMSSGSGSVYYLRSTPPMPLTDHQTRQQQEGNSHPPIIIDSVPVAHHHHHQGGKSGSTSTSPSTAGKRLRLFGVMECASSTSHPNCSLLSSSSVTMANSPSSLPPLQLLREDS…
PAP.Phaseolus.B	MDLIQQVKGYSDSREEEEEEEVAEIMITREAESSRLHH------QDAA-SF----GKKLDLMELSLGSKEEERERNLQHHHQQHE--HH---ESNAEAVEKEQMFEKVVTPSDVGKLRLVIPKQHAEKYFPLDSSSEKGLLLFEDRNGKVWRFRYSYWSSQSYVMTKGWSRFVKEKKLDAGDTVSFQRGLGDMYRHRLYIDWRRRTDHA-H-P-PSDPSASPLFLPS---I------RWYSLPATPIAPPRHHDHHFHHLNYSNLFTFQHQHQG--HAASHHHNYGEHNSGPGSLYYLRS---MGGGDQN--MGGRGNSIVPMIIDSVPVNVGHHNHGGMASGGGSATTSSGKRLRLFGVMECASSAEDSRSLSLGSGGVTVGNSSSSQQRLRIPHEDP…
