# Supplementary material for: Legume genome structures and histories inferred from Cercis canadensis and Chamaecrista fasciculata genomes
Source: Plant J. 2026 Jun 10;126(5):e70981. doi: 10.1111/tpj.70981 (PMC13252982; doi:10.1111/tpj.70981)
Supplement: Supplementary file 6 — Data S6. Manuscript supplement; Compressed directory of aligned sequences from 250 gene families with high rates of gene duplication consistent with whole‐genome duplications in the legume subfamilies. [file TPJ-126-0-s006.gz › S6_consen_wgd_tree/40_wgd_aln_manual_wgd_copy/Legume.fam3.01433]

CAE.Acacia.A	MTPAEATEGAATSESIASDNASAAELAAAAAA-----------STTPPEKRWPGWPGDCVFRLIVPVLKVGSIIGRKGELIKKMCEETRARIRVLDGAVGTPDRIVLISGKEEPEATLSPAMDAAIRVFKRVYGLSEGDGEA--GPAGVAYVSVRLLVASTQAILIGKQGSLIKSIQESTGASARVLSGDEVPFYAAADERIVELQGEALKVLKALEAVVGHLRKFLVDHSVLPLFEKTYTTTSQDRQPESWADKTSLHSASQGSISADGPLSTKRDSLFVERETHLDSQLPSSAMSLYGQDSSLPGVRSSTFGRGGAPIVTNVIQTMQIPLSYAEDIIGIQGTIAYIRRTSGAILTVQESRVPDEIIVEIKGTTTQVQLAQQLIQEVISNHKEPASSS…
CAE.Chamaecrista.A	MATAGAAVGTATSEPVVPDNASAADLATTTNA-----------AITPPERRWPGWPGNCVFRLIVPVLKVGSIIGRKGELIKKMCEETRARIRVLDGAVGTPDRIVLISGKEEPEAPFSPAMDAAIRVFKRVYGLSESDGENKASPAGSAFCSLRLLVASTQAILIGKQGSLIKSIQENTGASARVLSGDEVPFYAAADERIVELQGETLKVLKALEAVVGHLRKFLVDHSVLPLFEKTYTTISQDRQADVWADKTSLHSASQTSIGADIPLPAKRDSLFADRENHLDPQLPSSAMSLYGQDSSLSGVRSSALSRGGAPIVTTVTQTMQIPLSYAEDIIGIQGTIAYIRRTSGAILTVQESRVPDEIVVEIKGTSTQVQLAQQLIQDVISNHKEPVSSS…
CAE.Chamaecrista.B	-ATAETIELAV-----TSENAFAEAVSSILEPEYDPSVPQAAAVASLSEKRWPGWPGDCVFRLIVPVVKVGSIIGRKGELIKKMCEETRARIRVLDGAVGTPDRIVLISGKEELEAPLSPAMDAVIRIFKRVSGL-ESEGDNE--AAGAAFCSLRLLVASTQAILIGKQGSLIKSIQENSGASARVLSGDEVPFYAAADERIVELQGETLNVLKALEAVIGHLRKFLVDRSVLPLFEKTYATTTHDRQTDTWADKTLLHSASQANIGVDFPLPTKRDSFYAEHETQLDSQLPSSGLSLYGQDSSLSGVRSSALGRPGASIVTNVTQTMQIPLSYAEDIIGIQGTIGYIRRTSGAILTVQESRVPDEIVVEIKGSSSQVQMAQQLIQEVIGNHKEPAASS…
CAE.Senna.A	MATAGATGGTNASEPVAAVNASAAELATITTPSTEEPESEQTATSTPPEKRWPGWPGNCVFRLIVPVLKVGSIIGRKGELIKKMCEETRARIRVLDGAVGTPDRIVLISGKEEPEAPLSPAMDAAIRVFKRVYGLSESDGENKALPAEAAYCSVRLLVASTQAILIGKQGSLIKSIQENTGASARVLSGDEVPFYAAADERIVELQGEAFKVLKALEAVVGHLRKFLVDHSVLPLFEKTYSTISQDRQADTWADKSSMHTASQTSISADIPLSAKRDTLFADRESHLDTQLASSAVSLYGQDSSLSGVRSSALSRAGAPIVTTVIQTMQIPLSYAEDIIGIQGTIAYIRRTSGAILTVQESRVPDEIIVEIKGTSTQVQLAQQLIQEVISNHKEPVSSS…
CAE.Senna.B	MATVEAIEGAAGRKAVTSENACAAEPATATIA-------A---TTSTNEKRWPGWPGDCVFRLIVPVLKVGSIIGRKGELIKKTCEETRARIRVLDGAMGTSDRIVLISGKEELEAPLSPAMDAVIRVFKRVSGLSESDGNNEAPAAGAAPCSIRLLVASTQAILIGKQGSLIKSIQENSGASARVLSGDEVPFYAAEDERIVELQGEALKVLKALEAVVGHLRKFLVDRSCLPLFEKTYATITQDRQTDTWADKSLLHRASQTSINADFPLPTKRDSFYAERENQLDSQLPSSGLSLYGKDSSFSGVRSSALSRAGASIVTNVTQTMQIPLSYAEDIIGIQGTIAYIRRTSGAILTVQESGVPDEIIVEIKGTSSQVQLAQQLIQEVIGNHKEPVASS…
CER.Bauhinia.A	MATTGTTEGTAKSEPVISNDASAVNPAEPASTSAQEPEAEP--AVTPPEKRWPGWPGYCVFRLIVPVLKVGSIIGRKGELIKKMCEETRARIRVLDGAVGTPDRIVLISGKEEPEAPLSPAMDAVIRIFKRVSGLSESDSENKASAAAVAFCSVRLLVASTQAILIGKQGSLIKSIQENTGALVRVLSGDEVPFYVGSDERIIEMQGEALKVLKALEAVVGHLRKFLVDHSVLPLFEKTYAAISQDRQSDSWADKTLRHNASQTSISTDSLLSTKRDSLFTERENQLDSQLNPSGMSLYGQDSSLSG-RSSLLSR-SAPIVTTVIQTMQIPLSYAEDIIGIQGTIAYIRRTSGAILTVQESRVPDEIIVEIKGTSSQVQLAQQLIQEVINNGKEPVPSS…
CER.Bauhinia.B	MAPTGTTEGTAKSEPVTSDNVFAANAAEPATTSTEEPESEP--AITPPEKRWPGWPGDCVFRLIVPVLKVGSIIGRKGELIKKMCEETRARIRVLDGAVGTPDRIVLVSGKEEPEAPLSPAMDAVIRIFKRVSGLSESDGEKKASPAAVAFCSIRLLVASTQAILIGKQGSLIKSIQENTGALVRVLSGDEVPFYAASNERIIEMQGEALKVLKALEAVVGHLRKFLVDHSVLPLFEKTYATISHDRQAESWADKTLLHNASQTSISSDNLISTKRDSLFAERENQLDLQLNPSGISLYGQESSFSS-RSSLLSR-GAPIVTTVIQTMQIPLSYAEDIIGIQGTIAYIRRTSGAILTVQEAGVPDEIIVEIKGTSSQVQMAQQLIQEVINNRKEPVTSS…
CER.Cercis.o	MATTGTTEGTAKSEPVTSDNASAANAAEPATTSTQEPDSEP--AITPPEKRWPGWPGDCVFRLIVPVLKVGSIIGRKGELIKKMCEETRARIRVLDGALGTPDRIVLISGKEEPEAPLSPAMDAVLRIFKRVSGLSESDGENKASPAAVAFCSIRLLVASTQAILIGKQGSLIKSIQENTGALVRVLSGDEVPFYAASDERIVEMQGEALKVLKALEAVVGHLRKFLVDHSVLPLFEKTYATISQDRQADSWADKTLLHNSSQSSISSDNLLSTKRDSLFAERENQLDSQLNPSGMSLYGQDSSLSG-RSSLLSR-GAPIVTTIIQTMQIPLSFAEDIIGIQGTIAYIRRTSGAILTVQESRVPDEIIVEIKGTSSQVQMAQQLIQEVMNNHKEPVTSN…
CER.Phanera.A	MATTATTEGTANSEPVTLDNASAANVAEPATTSTQEPESEE--DITPPEKRWPGWPGSCVFRLIVPVLKVGSIIGRKGELIKKMCEETRARIRVLDGAVGTPDRIVLVSGKEEPEAPLSPAMDAVIRIFKRVSGLSESDGEDKASPAAVAFSSVRLLVASTQAILIGKQGSLIKSIQENTGALVRVLSGDEVPFYVASDERIVDMQGEALKVLKALEAVVGHLRKFLVDHSVLPLFEKTYATISQDRQVDSWADKTLLHNSSQTSISTDNLYSTKRDSLLTERENQLDSQLNPSGMSLYGQDSSLSA-RSSLLSR-GAPIVTTIIQTMQIPLSYAEDIIGIQGTIAYIRRTSGAILTVQESRVPDEIIVEIKGTSSQVQMAQQLIQEVMNNHKDPVTSS…
CER.Phanera.B	MATTGTIEGISKSEPVTSNDALEANAAEPATTSTQEPESEN--SITPPEKRWPGWPGACVFRLIVPVLKVGSIIGRKGELIKKMCEETRARIRVLDGAVGTPDRIVLVSGKEEPEAPLSPAMDAVIRIFKRVSGLSESDGENKASPATVAFCSIRLLVASTQAILIGKQGSLIKSIQENTGALVRILSGDEVPFYAASDERIIEMQGEALKVLKALEAVVGHLRKFLVDHSVLPLFEKTYATISQDRQADSWADKTLLHNASQTSISTDNLISTKRDSLFAERENQLDSQLKSSGMSLYGQDSSVSG-RSSLLSR-GAPIVTTIIQTMQIPLSFAEDIIGIQGTIAYIRRTSGAILTVQEAGVPDEIIVEIKGTSSQVQMAQQLIQEVINNHKEPVTSS…
DET.Sindora.A	MAAAGTAEGIGNSGPVSSENAGAAEPATTTNQSAQEPESAAGTATTPPEKRWPGWPGDCVFRLIVPVVKVGSIIGRKGELIKKMCEETRARIRVLEGAAGTTDRIVLISGKEEPEAPLSPAMDAVLRVFKRVSGLSESDGENKSSASGAAFCSVRLLVASTQAILIGKQGSLIKSIQENTGASARILSGDEVPFYAAADERIVELQGEAMKVLKALEAVVGHLRKFLVDHSVLPLFEKTYATISQERQTETLIDKALLQTASQTSNATDLPLSTKRDSLFADRESQMDTQLPSSMMSLYGQDSTLAGVRSSGLGRAGAPIITTVIQTMQVPLSYAEDIIGIQGNIAYIRRTSGAILTVQESRVPDEIIVEIKGTTSQVQMAQQLIQEVINRHKEPVSSS…
DET.Sindora.B	-AAAGTTEGIAKS-EVTVQVSSGVELATTTAPSSQEPTSET--ATPPSEKRWPGWPGDCVFRLIVPVLKVGSIIGRKGELIKKMCEETRARIRVLDGAAGTSDRIVLISGKEEPEATLSPAMDAVIRIFKRVSGLSESEGETKSSAAGVAFCSIRLLVASTQAILIGKQGSLIKSIQESTAASVRVLSGDEVPFYAAADERIVELQGEALKVLKALEAVVGHLRKFLVDHSVLPLFEKTYATISQDRQAEI----SVPHTASQATITSDLPLSTKRDSLFAERENQLDSQLPPSGMSLYGQDSTLSGVRSAALGRAGAPIVTTIIQTMQIPLSYAEDIIGIQGTIAYIRRTSGAILTVQESRVPDEIIVEIKGTSSQVQMAQQLIQEVINNHKEPVSSS…
OUT.Arabidopsis.O	---ADSVEGSINNENLIPAGFSAAALLDENSPELNQPDSLAAAENDSAEERWPGWPGDCVFRMIVPVTKVGAIIGRKGDFIKKMCEETRARIKVLDGPVNTPDRIVLISGKEEPEAYMSPAMDAVLRVFRRVSGLPDNDDDDVQN-AGSVFSSVRLLVASTQAILIGKQGSLIKSIVENSGASVRILSEEETPFYAAQDERIVDLQGEALKILKALEAIVGHLRRFLVDHTVVPLFEKQYARVSQTRQEEPLAEKSSLHTISSNLMEPDFSLLARREPLFLERDSRVDSRVQPSGVSIYSQDPVLSARHSPGLARVSSAFVTQVSQTMQIPFSYAEDIIGVEGAIAYIRRRSGATITIKESPHPDQITVEIKGTTSQVQTAEQLIQEFIINHKEPVSGG…
OUT.Prunus.O	MATAQPTEGSAKTEPDLQQPASETTTASITVP-----------QTSIADKRWPGWPGDCVFRLIVPVLKVGSIIGRKGELIKKMCEETRARIRVLDGAVGTPDRIVLISGREEPEAPLSPAMDAVIRIFKRISGLADSEGDAKVSPAGVAFCSIRLLVASTQAILIGKQGSLIKSIQESTGASVRVLSGDEVPFYAAAEERIVELQGEALKVLKAVEAVVAHLRKFLVDHSVLPLFEKTYATISQERQPDTWADKSLLHTASQTGVSTNYSLSAKRESLFLDRETQLESQLPSAGISIYGQDPSLSSIRSSGIGRPGAPIVTQIAQTMQIPLSYAEDIIGVEGSIAFIRRSSGAILTVQESRLPDEITVEIKGTSSQVQMAQQLIQEVINSRKEPVTSS…
OUT.Quillaja.O1	MASVEPTEGTAKIETL--ATTS--------ATSNQNPETEA--DSTPAEKKWPGWPGDCVFRLIVPVLKVGSIIGRKGELVKKMCDETGARIRVLDGAVGTPDRIVLVSGKEELEAPLSPAMDAVIRVFKRVSGLSESDGENKASAAGVAFFSIRLLVASTQAILIGKQGSLIKSIQESTGASARVLSGDEVPFYAAADERIVELQGETLKVLKALEAVVGHLRKFLVDHSVLPLFEKTYATISQDRKAETWADKALLHTASHTGVGTDYPLSTKRESLFLDRETQSDSQLTSSGLSLYGQDSTLSGLRFPGISRASAPIVTQIAQTLQIPLSYAEDIIGIQGSIAYIRRTSGATLTVQESNVPDEITVEIKGTSSQVQLAQQLIQEVISNHREPVASS…
OUT.Quillaja.O2	MASVEHIECIVKSESVTSDAVEPATTATITTD------SEA--DSTPPEKKWPGWPGDCVFRIIVPVLKVGSIIGRKGELIKKMCEDTRARIRVLDGAVGTPDRIVLVTGKEEPDAPVSPAMDAVIR-----------------------------------AILIGKQGSLIKSIQESTGSSARVLSGDEVPFYAAADERIVELQGEALKVLKALEAVVSHLRKFLVDHSVLPLFEKTYATISQDTQVETWADKSSQHAVSHTGVGADYPLSTKREFLFFDREAQLESQLTSSGSSLYGQDSTLSSFRFAGLSRASAPIVTQVAQTIQVPLSYAEDIIGFQGSIAYIRRTSGATLTVQESNVHDEITVEIKGTSSQVQMAQQLIQEAISNPKEPVSSS…
OUT.Vitis.O	-------------TPLSASNAATAESEQAPSESTAPPE--TEAPAPASEKKWPGWPGDCVFRLIVPVLKVGSIIGRKGELIKKMCEETRARIRVLDGAVGTSDRIVLISGREEPEAPLSPAMDAVIRVFKRVTGLSESEGDGKAYAAGVAFCSIRLLVASTQAILIGKQGSLIKSIQESTGASVRVLSGDEVPFYAAADERIVELQGEALKVQKALEAVVGHLRKFLVDHSVLPLFERTYATISQDRQSDTWADKSLLHGTSQTGMGSDYSLPAKRESLYLDRETQME----HSGLPMYGQEHGLSGIRSSGLGRAGAPIVTQIAQTMQIPLSYAEDIIGIGGAIAYIRRTSGAILTVQESRLPDEITVEIKGTSSQVQTAQQLIQEFISNHKEPVPSS…
PAP.Aeschynomene.A	-ATAQPIQGTSNPQPIPSENASDAGPPSTTIPGTEDPESDGAADTTPPEKRWPGWPGQCVFRLIVPVLKVGSIIGRKGELVKKMCEETRARIRVLDGAVGTTDRIVLISGKEEPEAPFSPAMDAVLRVFKRVSGIPETDSEKGAS--MVTVCSVRLLVASTQAILIGKQGSLIKSIQENTGASVRVLSGDEVPFYAAADERIVEIQGEALKVLKALEAVVVHLRKFLVDQSVLPLFEKAYATLTQDRQADTWSDKPSLHSAPQPSIVADVLLPTKRDSLFADRESQLDSLLASSSVSLYGQDSSLSGLRSSALSRGGAPIVTTVIQTMQIPLSYAEDIIGIQGTIDYIRRTSGAILTVQESRVPDEIIVEIKGTSSQVQLAQQLIQEVISNHKD-----…
PAP.Aeschynomene.B	-------------------------ASTHETDPTPLPESA-AAATTPAEKRWPGWPGECVFRLIVPVGKVGSIIGRKGELVKKTCEETRARIRVLDAAPGTPDRVVLITGKEEPEVAFSPAMDATIRIFKRVSGLPETDSENIGS-AGAVFCSIRLLVASTQAILIGKQGSSIKSIQETTGASIRVLSVDEVKFYAAADERIVELQGEALKVLKALEAVVGHLRKFLVDHSVLPLFEKTYAPTSQDQQAETWSDKPLQHTAPQTSIFADIPLSTKRDSLFADRESHLDSLLASSTMSVYGQDSSLSGIRSSALSRVAAPIVTTVIQTMQIPLSYAEDIIGIQGTIEYIRRSSGAILTVQESRVPDEIVVEIKGTSSQVQTAQQLIQEVISNHKEPVTSS…
PAP.Lotus.A	---------------------------------------EPAAEPESADKRWPGWPGHCVYRIIVPVLKVGSIIGRKGELIKKTCEETRARIRVLDAPLGTPDRIVLVSGKEEPEAPLSPAMDAVIRIFKRVSGLAEIEAA-----PGATFCSVRLLVASTQAILIGKQGSLIKSIQESTGAAVRVLTGDELPSYAAADERIVEVQGEPLKVLKALEAVVGHLRKFLVDHTVLPLFEKPGATISQDRQTDAWADKPSLHSASQTSIVADIPLSNKRDSFYADRESQLESFISSSSMSLYGQDSSLSGLRSSALSRATPPIVTTVIQTMQIPLSYAEDIIGMQGSIDYIRRTSGAILTVQESRVPDEIIVEIKGTSSQVQIAQQLIQDVITHHQEPVASS…
PAP.Medicago.A	---------------------------------------ANPTDESESEKRWPGWPGHCVFRLIVPVVKVGIIIGRKGELIKKTCEETHARIRVLDAPVGTPDRIVLISGKEDLEAPLSPAMDAILRIFKRVSGLSETDNNNTAA-AGVALCSIRLLVASTQAILIGKQGSSIKAIQENTGAVIRVLSGDELPSYAGADERIIDLQGETLKVLKALEAVVGHLRKFLVDSSVIPLFEKTCATISQDRQTDAWADKPSLYSASQPSIVADI--PTKRDSFFADRESQLDSLLSSSTMSLYGQDSSISGLRSSAFNRASASIVTTVIQTMQIPLSYAEDIIGIQGTIDYIRRTSGAILTVQESRVPDEIIVEIKGTSTQVQTAQQLIQEVITNHNETIASN…
PAP.Medicago.B	MATTEQPQGTATLPP--ENPSADAQQLTIDTESTQEIETVAATAVTPPEQRWPGWPGDCVFRLIVPVGKVGGIIGRKGDLIKKLCDETKARVRVLDADLGIPDRIILISGKEELEAAISPAMDAVIRIFKRVSGLSETDSENKGP-AGVTLCSIRLLVASTQAILIGKQGTIIRSIQESSGASVRVLSGDEVQYFATAEERIVDLQGEALMVLKALEAVIGHLRKFLVDHSILPVYEKTYASLQQDRQAETWSDKPLLHTTSQTSMFSDIPFPTKRDSVFADRESHLDSLLSSSTMSLYGQDSSLSGVRSSSLSRVGAPIVTTVIQTMQIPLSYAEDIIGIQGTIDYIRRTSGAILTVQESRVPDEIVVEIKGTTSQVQTAQQLIQEVISSHREPVTNS…
PAP.Phaseolus.A	MATLDPIQGTTN--PLLSDNPDQAEPPSTTS--DDDHTTE-----AAAEKRWPGWPGLCVFRLIVPVLKVGSIIGRKGELIKKTCEETKARIRVLDGAVGTPDRIVLISGKEEPEAALSPAMDAVIRIFKRISGLSEIDGENKA--AGLAFCSVRLLVASTQAILIGKQGSLIKSIQESTSASVRVLSGDEVPFYAAADERIVELQGEAMKVLKALEAVVGHLRKFLIDPSVLPLFEKSYASISQERQVDTWVDKPSLHSASQPSIANDIPLSSKRESLFADRESHLDSFLPPSTMSIYGQDSSLSSLRSSALSRSSAPIVTTVIQTMQIPLSYAEDIIGIQGTIDYIRRTSGAILTVQESRVPDEIIVEIKGTSSQVQTAQQLIQEVISNHKEPVTSN…
PAP.Phaseolus.B	MATAQPLHGTAG-NLLSPDNVSAAQPPA-DT------ETDTTAAAPPPERRWLGWPGDCVFRLIVPVGKVGSIIGRKGELIKKMCEETRSRIRVLDAPLGTPDRIVLVSGREETEAVLSPAMDAVIRIFKRVFGLSEIDAENKESAAGLAFCSIRLLVASTQAILIGKQGSLIKSIQENTSASVRVLSGDEVQFYATADERIVEIQGETLKVLKALEAVVGHLRKFLVDHSVLPLFERNFTPISQDRQAETWSDKSLLHSTSRTSVFPDMPLSSKRDSILAERESQLDSLLPSSTMSFYGQDSSLSGLRSSALGRVGAPIVTTVIQTMQIPLSYAEDIIGIQGTIDYIRRTSGAVLTVQESRVPDEIVVEIKGTSSEVQTAQQLIQDFISTHKEPVSIS…
