# Supplementary material for: Legume genome structures and histories inferred from Cercis canadensis and Chamaecrista fasciculata genomes
Source: Plant J. 2026 Jun 10;126(5):e70981. doi: 10.1111/tpj.70981 (PMC13252982; doi:10.1111/tpj.70981)
Supplement: Supplementary file 6 — Data S6. Manuscript supplement; Compressed directory of aligned sequences from 250 gene families with high rates of gene duplication consistent with whole‐genome duplications in the legume subfamilies. [file TPJ-126-0-s006.gz › S6_consen_wgd_tree/40_wgd_aln_manual_wgd_copy/Legume.fam3.01854]

CAE.Acacia.A	MPGMADGVTDEREANERIN-PSSSNS---KEASTSIESQHPES----TGVAGAVETSIDQLYEVYDMQSSDQSPSRQSFGSGGDESRIDSELHNLVGGQMREVEIMEEEMEEK-QGGDGISETSSRKGSLSDRKMAHVDEIQPASTSSVTSEKPNKPSNAKLQSKTSVKSKPNVKSPLVKPSFEKKDKPLKKQSTGVVSSKKSQIAPPGRSLPQSRAKNLAEPPSDKPEMGPILLKQAADQMSSGDPHKALELALQATEVFEKYAGEKPSLELVMSLHVAAAIYCSLGQYNDAIPVLLRSIAIPDIEEGEDHALGKFAGLMQLGDTYAMLGQLEAVTYYTKGLEVQKQILGETDQRVGETCRYLAEAHVQALQFDEAERLCQMALDIHKADSPPSLEEA…
CAE.Acacia.B	MPGILTEFEHNERANEMGNSPCKESATPIKPQKSSFNPQSPQNTGPDVPA-LPVDTSIEQLYEVCDMESSDHSPSRQSLGSDGDESRIDSELCHLVGGPMREVEIMEEEVAESSR-GDSISETSSRKETSVGEKLELADENQSASTSSASSENSNKVSNSQVDPETPPESKPKGKSPPTKPPTDKRDKPRRKQNNGAARGKKSKNSPIRRLKSQNQRENSTESTSDKPEMGPVLLKQARDMISTGEPRLALELALRAMRLFEKYADGKPSLELVMCLHVTAAIYSGLGQYHEAIPLLEHSIGIPLIEEGQDHALAKFAGHMQLGDTYAMLGQLESIACYTTGLEVQRQVLGETDPRFGETCRYVAEAHVQALQFDEAERLCQMALDIHRAGSPPSLEEA…
CAE.Chamaecrista.A	MPGIVAGVDDQRGVNESMDSPSKETSIP---PMKSE---NPESAGPDSNVEGVVDTSIEQLYEVYDMQSSDQSPSRQSFGSDGDESRIDSELHHLVGGPMREVEIMEEEMEEN-PVNDSASETSSRKGSSSDKKVENVNEIQPASSSSGSVEKSNKASNSKLQPKTLPKSRPKAKVLPAKPPIEKKNTPLTKPTTGVSSVKKSQNSPSGRPVSLNRAKNPVEPGSDKPEMGPILLKQATDLISSGDLPKALELALRATKVFEKSANEKPSLELAMSLHVTAAIHCSLGQYNEAIPVLERSIEIPVIEEGQDHALGKFAGFMQLGDTYAMLGQLESIKCYTQGLEVQRQVLGETDSRFGETCRYLAEAHVQALQFDEAERLCQMALDTHKADSPPSLEEA…
CAE.Chamaecrista.B	MPGIVTAFEHEEGATGMGDSPCKETPNQIKSQRSSLSQQSPENEGPNLPVDGVIHTSIEQLYEVRDMQSSDQTPSIQSLGSDGDESRIDSELCHLVGGPMREADILEKEVEEKS-ESNSDSETCTRKGILVCKKLIPADEKQSAGVSSASSEESNKASDSRVDPEPASKSKPKVKSPPAKPPTSKRKKPLRKQNNGVVRGKKSKNSLIGRFMSRNGATDLTESALDKPELGPILLKQARDLISSGEPHKALELALRAMKIFENHANGKPSLELVMCLHVTAAIYCSLGQYHEAIPILKHSIEIPAIEEGQEHSLAKFAGHMQLGDTYAMLGELESIMCYLTGLEVQRQVLGETDPRVGETCRYVAEANVQALQFDEAERLCQMALDIHRAGSIPSLEEA…
CAE.Senna.A	MPGVVAGVNDDREENERMDSPSKEASIMVK-------PENHEREGEDFGVD---GVSIEQLYEVCDMQSSDQSPSRQSFGSDGDESRIDSELRHLVGGSMREVEIMEEEMEEKPE---ATSSSRKGGGSSSGKKLENVDEIQPAATSSGSVEKPNKASNSKLQPKTLSKPRPKAKTLPSKPPIERKDKALTKHNTGVTSVKKPQNSPSGRSTSQNRAKNSAEPTSDKPEMGPSLLKQAMDLLSSGEPQKALELALRATKVFEKYANEKPSLELVMCLHVTASIHCSLGQYNDAIPILKRSIEIPVLEEGQDHALGKFAGLMQLGDTYAMLGQLESIKCYNQGLEVQRQVLGETDPRVGETCRYLAEAYVQALQFDEAERLCQMALETHRADSPPSLEEA…
CAE.Senna.B	MPGIVSGFEHEERPNETGNSPCKET-TPVKSQRSSLSPQSPEIEGPDLPIDGVIDTSIEKLYEVYDMQSSDHSPSRESLGSDGEESRIDSELCHLVGRPMREVEIMEKEVEEI-SGGDSSSETSSRKGASAGKKLAQADEK------------IQSASNSQLDPETTSKSKPNGKSPPAKPPVSRRGKPLRKQQTGVTRVKKSKNSPIGRLMSQNRAENLAESVLDKPELGPILLKQARDFISSGDPQKALELALLAMKLFEKYANGKPSLELVMCLHVTAAIYCSLGQYHEAIPILERSIEIPVIEEGQEHALAKFAGHMQLGDTYAMLGQLESVMCYTTGLDVQREVLGETDPRVGETCRYMAEAHVQAMQFDEAERLCQMALDIHRAGSPPSLEEA…
CER.Bauhinia.A	------------------------------------------------------------------MQSSDHSPSRRSFGSYGEESRTDPELHGLVGGQMREVEIREEEVEEK-PGDDSSNETSSRKS-TSDKPLENLDEIPSASSSSVSSKKPNKPSKSRLDSETSSRSRPKGKSPPEKPPINWRDKHQQKQNTWVTRTTKPKVSPS-RRKSQNQTQNLTDLASDKPEQAPILLKQARDLMSSGDQQKALELALQAMTLFKKHAIGKPSLGLVMCSHVTAAIYCSLGQYSEAIPILGHSIEIPVIEEGQEHALAKFASHMQLGDTYAMLGQLGSIMCYNTGLEIQRQVLGETDPRVGETCRYVAEAHVQALQFDEAEKLCQMALDIHKAGSPQSPEEA…
CER.Bauhinia.B	MPGIVAGIKDEGGAHEMEN-PSKGTSSPVKSHRNSSSPHNPQDGGQNFPVDGVVDTSIEQLYEVCDMQSSDQSPSRQSFGSDGEESRIDSELRHLVGGQMREVEIMEEEVEEK-PGGESSSEASSRSKGSSDKKLEKRNEIQSASSSPVSSKKSNKPSNTRLDREISSKSRPKGKSPPEKPPISRRHKPLQKQNTGVIRTTKSKISPSGRK-SLNRAENSTDS-SDKPEEAPILLKQARDLMSSGDPQKALELALQAMTLFEKYADGKPSLGLVMCSHVTAAIYCSLGQYNEAIPILEHSIEIPVIEKGQDHALAKFTGHMQLGDTYAMLGQLESIMCYNTGLEIQRQVLGETDPRVGETCRYVAEAHVQALQFDEAEKLCQMALDIHKAGSPHSLEEA…
CER.Cercis.o	MPGIVTGINDEGGAHEMEN-PSKETSSPVKSQRNSSSPQSPQGGGQNFPVDGVVDTSIEQLYEVCDMQSSDQSPSRQSFGSDGEESRIDSELRHLVGGQMREVEIMEEEVAEK-PGGDSSSEKSSRKGT-SDKKLENLDEIQSASSSSVSSKKSKKPSNSRLDHETSSKSRPNGKTPPEKPPISRRNKHPQKQNTGVIRTTKSKISPSAR-KSQNRAENLTDSASDKPEQAPLLLKQARDLMSSGDPQKALELALQAMTLFEKYANGKPSLGLVICSHVTAAIYCSLGQYNEAIPILEHSIEIPVIEEGQEHALAKFAGHMQLGDTYAMLGQLGSIMCYNTGLEIQRQVLGETDPRVSETCRYVAEAHVQALQFDEAEKLCQMALDIHKAGSPQSLEEV…
CER.Phanera.A	MPGIVTGIIEEEGIHEMEN-PSTGTSSPVKSQRNSPSPESPQRGGLNFPVDRVVDTSIEQLYEVCDMQSSDQSPSRQSFGSDGEESRIDSELHHLVGGQMREVEIIEEQVEEK-PGDDSSSETLSRKS-TSYKKLENFDEIQSASSSSVSSKKQNKPSKSRLDCE-TSRSRPKGKSPPEKPPISRSDKQQQKQSAGVTRTTKSKISPSGRK-SQNRVENLTDLASNKPEKAPILLKQARDLMSSGQPQKALELALQAMTLFEKYANGTPSLELVMCSHVTAAIYCSLGHYNEAIPILEHSIEIPFTEEGQEHALAKFAGHMQLGDTYAMLGQLGSIMCYNAGLEIQRQVLGETDPRVGETCRYVAEAHVQAIQFDEAEKLCQMALDIHKAGSPQSLEEA…
CER.Phanera.B	MPGIVTGINDEGGVHEMEN-PSKGASSPVKSQRNSSSPQKGGG--QNFPVDGVVDTSIEQLYEVCDMQSSDQSPSRQSFGSDGEESRIDSELRHLVGGRMREVEIMEEEVEEK-PGGGSSGETSSRKS-KSDKKLENLNEIQSASSSPVSSKKSSKPSNSRLDREILSKSRPKGESPPEKPPISRRDKRLQKQNTGVIRTTKSKIPPSGRK-SQNRAENSTGSASDNPEQAPVLLKQARDLMSSGDPQKALELALQAMTLFEKYANGKPSLGLVMCSHVTAAIYCSLGQYNEAIPILEHSIEIPVIEEGQDHALAKFTGHMQLGDTYAMLGQLESITCYNTGLEIQRQVLGETDPRVGETCRYVAEAHVQALQFDEAEKLCQMALDTHKAGSPQSLEEA…
DET.Sindora.A	----------RGEANEMGNSPCKGTSTPSKSQMDSLSPQRPQSVVPNFPVDGVVDTSIEQLYEVCDMQSSDQSPSRQSFESDGEESRIDSELSHLVGGNMREVEIIEEEVEEK-SGGDSSSEASSRKDSSLDKKMEKVNEIHSSSSRSGVSEKSPTESNTQVDRRTAPKSKPKGKSPPAKPPAGRRDKPLTKQAKGFNNTKKSKNSLLGRAAPPNRAQDSTDSSTDKPELGQILLKQARDLILSGEPQKALELALQAMELFEKYAYEKPTLELVMCSHVTAAIYCSLGQYNQAIPILEHSIEIPVIEEGQEHALAKFAGHMQLGDTYAMLGQLESIMCYTTGLEVQRQVLGETDPRVGQTCRYVAEAHVQALEFEAAERLCQMALDIHKAGSPPSLEEA…
DET.Sindora.B	MPGIVAGMNNEEGANGMVNSTCKEILSSIKSQRS---PQRPQSQVPKVPIDGVAETSIEQLYEVWDMQNFDLSTARQSFASDGEESRLDSELHLLVGGKMCKVEIMEEEKEERPR------SHSSRKGSSLAKKSEKVDEIQSASTSSVSSEKSRKESNSQINHQTLLKSRPKGKSPPEKPPNGKRDKPLKNLNKGVIHSKKSNNLSCGRTHSQGRAENLSHSTSYKRNLGSTLLKQARDMNSSGDPQKALELALHAMELFEKNATGKPSLDLVLCMHVTAAIYCSLGQYNEAILILEHAIEIPVIEEGKEHTLAKFASHMQLGDTYAVLGQLESIMCYTSGLQVQRQVLGEKDPRVAETCRYVAEAYFQAFRFDESKRLCQVALDIHKEDSTPSLQEA…
OUT.Arabidopsis.O	-------------------------------------------NESHSNADQMFDTTIEELCKLCELQSSNQSPSRQSFGSYGDESKIDSDLQHLALGEMRDIDILEDEGDEDE--------------------VAKPEEF------------DVKSNSSNLDLEVMPRDMEK-----------QTKKNVTKSNVGVGGMRKKKVGG---TKLQNGNE---EPSSENVELARFLLNQARNLVSSGDTHKALELTHRAAKLFEAAENGKPCLEWIMCLHVTAAVHCKLKEYNEAIPVLQRSVEIPVVEEGEEHALAKFAGLMQLGDTYAMVGQLESISCYTEGLNIQKKVLGENDPRVGETCRYLAEALVQALRFDEAQQVCETALSIHREGLPGSIAEA…
OUT.Prunus.O	-PGIVEV------VYESGNMPNKENPALNGFPKGTMSQQSPGSTGPDRPVDGVVDTSIEQLYEVCDMQSSDQSPSRRSFRSDGEESRIDSELHHLVGGEMREVEIMEEEVLQK-PAYDSRSDSSFKKEASSDRKPVKMDKS--ASTKSTSSGNSKKVAHLQVDTETSSKPVLKGRSP-DKPPIYGVDKNPQKQHAGPTSVKKRRNASSGGSKLQIGTEDVAESGLNNPDLGPFLLKQARDLISSGDPQKALELALRAAKSFELSSNGKPCLELVMCLHVTSAIYCSLGQYSKAIPVLERSIEISAIEEDQNHALAKFAGHMQLGDTYAMLGQLESIMHYTSGLEIQRQVLGETDVRVGETCRYLAEAHVQALQFDEAQRLCQMSLDSHKEGSPASLEEA…
OUT.Quillaja.O1	MPGIVTEIKEEGGVIKLGNSPYKETSAQIKSPMSTLNPESHRRRGLNLPIDELVDTTIEQLYEVCDMQSSDVSSSRRSLGSDGEESRIDSELRHLVGGEIREVEIMEEEVMETLE-DDYHCDSSSKKRISSDKKSRKVEGTLSESTKSVSSGESKNTS-PKLDSETSSKSSPKAKSPTEKHPIDRRNKPLRKQSKRVNLVKKQTTFPVGGST-VKRADNLTESGLDNPDLGPFLLKQARDLIALGEPHKALELALRAVKAFEMSVAEKPSLELVMCLHVTAAIYCSLGQYNGAIPVLVHSIEIPVIEKGQEHALAKFAGHMQLGDTYAMLGQLESIKCYTTGLEVQRQVLGEADPRVGETFRYLAEAHVQALQFDEAKRLCQLALDTHKEGSPVSLEEA…
OUT.Quillaja.O2	-----------------------------------------------------------------------------------------------------------------------------------------------------------------------------------------------------------------------------------------------------------------------CSGGKPSLELVMCLHVTAAIYCSLGQYNEAIPVLEHSIEIPVIKEGQEHALAKFAGYMQLGDTFAMLGQLESIRCYTTGLEVQMQVLGEADPRVGETCRYLAEAHVQALQFDEAKRLCQKALDIHKEGLPASLEEA…
OUT.Vitis.O	MPGVVMGVNEDGVANELGSTAFKENSASNKSPKSNLGLQSPRSAGVEFPMNGVIDTSIEQLYDVCEMQSSDQSPSRVSFGSEGEESRIDSELRHLVGGEMREVEIMEEEVEKP--GDNSRSDSGSKKESLSGKQFGKMDKSE-LSSKSVSPVHSKKNS--QLESEVSSKSNPKSRSPQGKPPSDKREKNLRNPNAGVTPLKKQRNSPLGGVKLQNGTDDSSEAGLDNPNLGRFLLKQARDLISSGDPQKALELALRATKSYEKCANGKPSLEQVMCLHVTAAIYCNLGQYNEAIPVLEHSIEIPVIEEGQDHALAKFAGHMQLGDTYAMVGQLESILCYTTGLGVQKQVLGDTDPRVGETCRYLAEAHVQALQFDEAEKLCQMALDIHREGSPASLEEA…
PAP.Aeschynomene.A	MPGIATGVHDDGGDNEMGNSPSKENSTSIKSPRNSPSPPRREGDGPD--HDEVVEPSIEQLYEVCDMQSSDRSPSRQSYGSDGDESRIDSELHHLVGGRMRELEIMEEEVEEENRGGHSSSEMTSGAGSPSDKKLDKVDEIQPETTGSVSSEKSVKPSNSQLVSETTPESKPKGKSP-AKSPIERNKKPPRKQVKGVAAAKKSKNAPLGKSVLHSRVDNSAESGVDKLERAPILLKQARDLISSGDPQKALELALQALKLFEKFGDGKPSLELVMCLHVTAAIYCNLGQYDEAIPMLERSIEIPVIEEDQQHALAKFAGHMQLGDTYAMLGQLESIMCYTTGFEIQKQVLGDTDPRVGETCRYVAEANVQALQFDEAERLCLIALDIHKASSAPSLEEA…
PAP.Aeschynomene.B	MPNIVRGDH-EGIHQVKGKSHIRKPSIADMSPRSPLSPERRHRGS--CP-----KNSIDLDSDAWDMHSSDHSPSILSFGSNGDEPRIDSEIPNLVKVRTRLVER-------K-----IGGEASPRIGSP---------------YNSFTPRKPDKASMSQLGPEALARSASKVRTPTSKPPVDRKENPLRKQSS----LNKSTNSSHGRSNSQNLSEFSPRAALARPELAPLLLKQARDLMSLGDPQKALESALQAVKLYEKTNNGKQSLDFVMSLHVTAAIYCYLGQHNQAISIIERSIVIPVIEEGLQHALAKFSGYMQLGDTYAMLGQLESVMCYTSGLELQRHVLGDTDPRVCETCRYVAEANVQAFQLDEAERLCQMALDIHKAGLPPSLEEA…
PAP.Lotus.A	MPGIVTGVC-DGAVNEMGNSPSKETLAPVKSPRGSLSPQRGQNGGPNFPVDGVIEPSIEQLYEVCDMQSSDQSPSRKSFGSDGDESRIDSELRQLVGGRMREVEIMEEEVEVEERGGSSSGEISSGVGGLSEKKLDKVHEIQSATTSSVSTEKSVKALNSQLD--ASPKSKPKGKSPPAKAPLERKDKPLRKQTKGVSGVKSLKSSPLGKSVSLNRVENSAESALDKPERAPILLKQARDLISSGDPQKALELALQAMNLLEKLGNGKPSLELVMCLHVTAAIYCNLGQYNEAIPILERSIEIPVIGESQQHALAKFAGHMQLGDTYAMLGQLESIMCYSSGFEVQRQVLGETDPRVGETCRYVAEANVQALQFDEAERLCQMALDIHKASSAPSLEEA…
PAP.Medicago.A	MPGIVTGVHDDGEVNEMGNSPTKASLTPIKSPRSSMSPQRRQSVGPNFQDDGVVEPSIEQLYEVCDMQSSDQSPSRQSFGSDGDESRIDSELHHLVGGRMRELEIMEEEVEVERRGESSSGETSSGMGNLSDKKMDMVAEIRSSSKSPVSSEKIVKPLNSRLGSDTSPRSKPKGKSPPAKAPLERKDQPLRKQTRGVNGVKNSKNSPLGKSVSMSRVENSAESALDKPEQAPILLKQARDLMSTGDPHKALELALQAMKLFEKFGNGKPSLELVMCLHVTAAIYCSLGRYSEAIPILERSIEIPDIGESQQHALAKFAGHMQLGDTYAMLGQLESIMFYTAGFEVQRHILGETDPRVGETCRYLAEANVQALQFNEAEELCQMALDIHRESSAPSIEEA…
PAP.Medicago.B	-------------------SPSKNIYNKINSPRIPSS--------------PQTPRSVERFHEVHDARRSRRTRSSQSFGSDSDWSLTDSEFSHISGEQMRKLEIVKEEMVKKVV-RDSS-------------------------------------------SETPSISRAKGKNPPAKPPVERKGNPLRKQSTTVNRAVKPKIASIGRSRSQSRVDDSKESTFDNPELGPFLLKKARDLISLGEPRKALELSLQATKLFEKSANGKPSLDLVMCLHVTAAIYCSLGHYNEAIPILERSIEIPAVEEGKQHAIAKFASHMQLGDTYAMLGQLESIMCYNNGLEVQRKVLGVTDPRVGETCRYIAEANFQALQFDEAERLCQIALDIHREGSPSSLEEV…
PAP.Phaseolus.A	MSGIVTEVRDEGEGNEMGNSPSKETLSQVKSPRGSSSPGKGEGDTANFGVEEVVEPSIEQLYEVCDMQSSDQSPSRQSFGSDGDESRIDSELRHLVGGRMREVEIMEEEVGEGKGERSSSSEISSGLDGLTDKKVDQVNEIQPAATSSGSSVKSVKASSSRVGPDTSPKSTAKGKSPLQKPPIEKKGRHSRKQSSGGTGVKNLKNSPLGKSVSQNRVEKRAESVVERPERAPLLLKQARDMISFGDPHKALDLALQAMQLFEKLGDGKPSLELVMCLHVIAAIYCSLGQYGEAIPILERSIEIPVIEESQQHALAKFAGHMQLGDTYAMLGQLESITCYNTGLELQKQVLGETDPRVGETCRYVAEANVQALQFDEAEKLCQMALDIHKTNSAPSLEEA…
PAP.Phaseolus.B	------GVNDERGVNVMGYSPFKGSSTQ----KSSLSLQRRQSIGPAFGVERVVDPSIQQLLGVCNMQSSGQSSSGRSFGSDGSESRSYSKLFYLFGRQKREVEIVKDEVEKK--QENSSSEASSAMSSLSDKKLDKVGGE---------TQKPKKASQSQLFPESPSKSRTIGKGPPAKPPVDRKDSPLRKQTTGIP--RVKKTVG-GRSMSQGQIDIFSGPALDRPELGHALLNQARDMISSGNPKRALELALQAKKLFERTAAGRPSLDLAMCLHVTAVIYCTLGDFNEAIPIVKRSIEIPVIEEGQQHAIAKFAGHMHLGDIYAMLGQLESIKCYTAGLEVQRKVLGETDPRVGETCRYVAEANFQALQFEEAERMCQIALDIHRAGSPSSLEEA…
