# Supplementary material for: Legume genome structures and histories inferred from Cercis canadensis and Chamaecrista fasciculata genomes
Source: Plant J. 2026 Jun 10;126(5):e70981. doi: 10.1111/tpj.70981 (PMC13252982; doi:10.1111/tpj.70981)
Supplement: Supplementary file 6 — Data S6. Manuscript supplement; Compressed directory of aligned sequences from 250 gene families with high rates of gene duplication consistent with whole‐genome duplications in the legume subfamilies. [file TPJ-126-0-s006.gz › S6_consen_wgd_tree/40_wgd_aln_manual_wgd_copy/Legume.fam3.01254]

CAE.Acacia.A	MKLHFSPSMRSITISSSGFIDLMKIKVAARHISYRTLFHTILILAFLLPFVFILTAVVTLEGVKCSSFGCLGRRLGPRFLGRVDNSGRLVGDFYKILEVKSEEIPAGLTLPDSFEHLVSDMNHYDAKMFAFMLRGMIEKFEKEIRESKFAELMKHFAASSIPKGIYCLSLRLTDEYSSAHARKQLPSPELLPLLTDSYHHFILSTDILAASVVVTSTVQSSLRPGKIVFHVITDKKTYAGMHSWFALSVSPAIVEVRSIHQFDWLTREVPVLEAVEQGIRDYYHGHVAGALSETTPRTFASKLMSRSPKYISLLHLRIYIPELFPLDKVVFLDDDIVVQRDLSPLWEIDLEGKVGAVETCRGEDEWVMSKRFRYFFSHPLIANHLDPDECAWAYGMVFD…
CAE.Acacia.B	MQLRFSPSMRSITISSNGFIDLMKVKVAARHISYRTLFHTILILAFLLPFVFILTAVVTLEGVKCSSFGCLGRRLGPRLLGRADDSGKLVRDFYKILKVRSGEIPNDLKLPDSFEQLVSDMKQYDAKTFAFLLRGMMEKFERDIRESKFAELMKHIAASSIPKGIHCLSLRLTDEYSSAHARKQLPPPELLPLLSDSYHHFIVSTDILAASVVVTSTVQSSVNPDKIVFHVITDKKTYAGMHSWFALPAYPAIVEVKGIHQFDWLTREVPVLEAVEQGIRNYYHGHVAGALNDTTPRTFASKLMSRSPKYISLLHLRIYLPELFPLDKVVFLDDDVVIQRDLSQLWEIDLEGKVGAVETCRGEDEWVMSKRFRYFFSHPRIAKNLDPNECAWAYGMIFD…
CAE.Chamaecrista.A	MQLHFSPSMRSITISSNGFIDLMKIKVAARHISYRTLFHTILILAFLLPFVFILTALVTLEGVKCSSFDCLGRRIGPRFLRRVDDSGRLVRDFHKILEVKSGEIPAGLTLPDSFEHLVTDMNQYDAKMFAFKLRGMMEKFERDIRESKFAELMKHFAASSIPKGIYCLSLRLTDEYSSAHARKQLPPPELLPLLSDSYNHFILSTDILAASVVVTSTVESSLKPEKIVFHVITDKKTYAAMHSWFALSVSPAIVEVRSIHQFDWLTREVPVLEAVEQGIRNYYHGHIAGALSDTTPRTFASKLMSRSPKYISLLHLRIYIPELFPLDKVVFLDDDVVVQRDLSPLWEIDLEGKVGAVETCRGEDEWVMSKRFRYFFTHPLIANNLDPDECAWAYGMVFD…
CAE.Chamaecrista.B	MQLHFSPSMRSITISSNGFIDLMKIKVAARHISYRTLFHTILILAFLLPFVFILTAVVTLEGVKCSTFGCLGRRLGPRLLGRVDDSGKLVRDFYKILEVKSGDIPTGLKLPDSFEQLVSDMKQYDAKTFAFLLRGMMEKFERDIRESKFAELMKHIAASSIPKGIHCLSLRLTDEYSSAHARKQLPPPELLPLLSDSYHHFILSTDILAASVVVTSTVQSSLKPEKIVFHVITDKKTYAGMHSWFALPAYPAVVEVKGIHQFDWLTREVPVLEAVEQGIRNYYHGHVAGALTETTPRTFASKLMARSPKYISLLHLRIYIPELFPLDKVVFLDDDVVIQRDLTPLWEIDLEGQVGAVETCRGEDEWVMSKRFRYFFSHPLIAKHLDPNECAWAYGMIFD…
CAE.Senna.A	MQLHFSPSMRSITISSSGFIDLMKVKVAARHISYRTLFHTILILAFLLPFVFILTAVVTLEGVKCSSFDCLGRRIGPRFLRRVDDSGRLVRDFYKILEVKSGEIPAGLTLPDSFERLVSDMNQYDAKMFALKLKGMMEKFEREIRESKFSELMKHFAASSIPKGIYCLSLRLTDEYSSAHARRQLPSPELLPLLSDSYHHFILSTDILAASVVVTSTVECSLKPEKIVFHVITDKKTYAGMHSWFALSVSPAVVEVKGIHQFDWLTREVPVLEAVEQGIRNYYHGHVAGALSATTPRTFASKLQARSPKYISLLHLRIYIPELFPLDKVVFLDDDIVVQRDLSPLWDIDLEGKVGAVETCRGEDEWVMSKHFRYFFSHPLIAQHLDPEECAWAYGMVFD…
CAE.Senna.B	MQLHFSPSMRSITISSNGFIDLMKIKVAARHISYRTLFHTILILAFLLPFVFILTAVVTLEGVKCSTFGCLGRRLGPRLLGRVDDSGKLVRDFYKILEVKSGEVPAGLKLPDSFDQLVSDMKQYDAKTFAFLLRGMMEKFERDIRESKFAELMKHIAASSIPKGIHCLSLRLTDEYSSAHARKQLPPPELLPLLSDSYHHFILSTDILAASVVVTSTVQSSLRPEKIVFHVITDKKTYAGMHSWFALPAYPAIVEVKGIHQFDWLTREVPVLEAVEQGIRNYYHGHVAGALSDTTPRTFASKLMARSPKYISLLHLRIYIPELFPLDKVVFLDDDVVIQRDLSPLWDIDLEGKVGAVETCRGEDEWVMSKRFRYFFSHPLIAKNLDPNECAWAYGMIFD…
CER.Bauhinia.A	MQLHFSPSMRSITISSSGFIDLMKIKVAARHVSYRTLFHTILILAFLLPFVFILTAVVTLEGVKCSSFDCLGRRLGPRLLGRVDDSGKLVRDFYKVLEVKTGEIPAGLKLPDSFDQLVYDMKQYDAKTFAFMLRGMMEKFEREIRESRFSELMKHFAASSIPKGIHCLSLRLTDEYSSAHARKQLPSPELLPLLSDSYYHFILSTDILAASVIVTSTVQSSLRPEKIVFHVITDKKTYAGMHSWFALPVSPAIVEVKGVHQFDWLTREVPVLEAVEQGIRNYYHGHIAGALSDTTPRTFASKLQARSPKYISLLHIRIYIPELFPLDKVVFLDDDVVVQRDLSPLWEIELEGKVGAVETCRGEDEWVMSKRFRYFFSHPLIAKHLDPEECAWAYGMVFD…
CER.Bauhinia.B	MQLHFSPSIRSITISSSGFIDLMKIKVAARHVSYRTLFHTILILAFLLPFVFILTAVVTLEGVKCSSFDCLGRRLGPRLLGRIDDSGKLVRDFYKILEVKTGEIPAGLKLPDSFDQLVSDMKQYDAKTFAFMLRGMMEKFEREIRESKFSELMKHFAASSIPKGIHCLSLRLTDEYSSAHARKQLPSPELLPLLSDSYYHFILSTDILAASVVVTSTVQSSLRPEKIVFHVITDKKTYAGMHSWFALPVSPAIVEVKGIHQFDWLTREVPVLEAVEQGIRNYYHGHIAGALSDTTPQTFASKLQARSPKYISLLHLRIYLPELFPLDKVVFLDDDVVIQRDLSPLWEIDLEGKVGAVETCRGEDEWVMSKRFRYFFSHPLVAKHLDPEECAWAYGMVFD…
CER.Cercis.o	MQLHFSPSMRSITISSSGFIDLMKIKVAARHISYRTLFHTILILAFLLPFVFILTAVVTLEGVKCSSFDCLGRRLGPRLLGRVDDSGKLVRDFYKILEVKIGEIPAGLKLPDSFDQLVSDMKQYDAKTFAFMLRGMMEKFEREIRESKFSELMKHFAASSVPKGIHCLSLRLTDEYSSAHARKQLPPPELLPLLSDSYYHFILSTDILAASVVVTSTVQSSLKPEKIVFHIITDKKTYAGMHSWFALPVSPAIVEVKGIHQFDWLTREVPVLEAVEQGIRNYYHGHIAGALSDTTPRTFASKLQARSPKYISLLHLRIYIPELFPLDKVVFLDDDVVIQRDLSPLWEIELEGKVGAVETCRGQDEWVMSKRFRYFFSHPLIAKHLDPEECAWAYGMVFD…
CER.Phanera.B	MQLHLSPSMRSITISSSGFIDLMKIKVAARHVSYRTLFHTILILAFLLPFVFILTAVVTLEGVKCSSFDCLGRRLGPRLLGRIDDSGKLVRDFYKILEVKTGEIPAGLKLPASFDQLVSDMKQYDAKTFAFMLRGMMEKFEREIRESKFSELMKHFAASSIPKGIHCLSLRLTDEYSSAHARKQLPPPELLPLLSDSYYHFILSTDILAASVVVTSTVQSSLRPEKIVFHVITDKKTYAGMHSWFALPVFPAIVEVKGIHQFDWLTREVPVLEAVEQGIRNYYHGHIAGALSDTTPRTFASKLQARSPKYISVLHLRIYIPELFPLDKVVFLDDDVVIQRDLSPLWEIDLEGKVGAVETCRGEDEWVMSKRFKYFFSHPLIAKHLDPEECAWAYGMIFD…
DET.Sindora.A	MQLHFSPSMRSITISSSGFIDLMKIKVAARHISYRTLFHTILFLAFLLPFVFILTAVVTLEGVKCSSFDCLGRRLGPRLLGRVDDSGKLVKDFYKILEVKTGEIPAGLKLPDSFGQLVSDMKQYDTKTFAFMLRGMMEKLEKEMRESKFAELMKHFAASSIPKGIHCLSLRLTDEYSSAHARKQLPPPELLPLLSDSYHHFILSTDILAASVVVTSTVQSSMKPEEIVFHVITDKKTYAGMHSWFALPASPAIVEVKGVHQFDWLTREVPVLEAVEQGIRNYYHGHVAGALSETTPRTFASKLQARSPKYISLLHLRIYIPELFPLDKVVFLDDDVVVQRDLSPLWEIDLEGKVGAVETCRGDDDWVMSKRFRYFFSHPHVAKHLDPEECAWAYGMVFD…
DET.Sindora.B	MQLHFSPSMRSITISSNGFIDLMKIKVAARHISYRTLFHTILILAFLLPFVFILTAVVTLEGVKCSSFDCLGRRLGPRLLGRVDNSEKLVRDFYKVLEVKSEEIPPELKLPDSFEELISDMKQDDAKTLAFKLKGMMEKFEREVRESKFSELMKHFAASSIPKGLHCLSLRLTDEYSSANARKQLPSPELLPLLSDSHHHFILATDILAASVVVTSTVQSSLKPEKIVFHVITDKKTYAGMHSWFALPASPAIVEVKSVQQFDWLTREVPVLEAVEHEIRNYYHGHIAGALSDTTPRTFASKLQARSPKYISLLHLRIYLPELFPLDKVVFLDDDVVIQRDLSPLWEIDLQGKVGAVETCRGEDDWVMSKRFKYFFSHPLIAKHLDPEECAWAYGMIFD…
OUT.Arabidopsis.O	MQLHISPSMRSITISSSEFIDLMKIKVAARHISYRTLFHTILILAFLLPFVFILTAVVTLEGVKCSSFDCFGRRLGPRLLGRIDDSERLVRDFYKILEVSTQEIPDGLKLPESFSQLVSDMKHYDAKTFALVFRAMVEKFERDLRESKFAELMKHFAASSIPKGIHCLSLRLTDEYSSAHARRQLPSPELLPVLSDAYHHFVLATDILAASVVVSSAVQSSSKPEKIVFHVITDKKTYAGMHSWFALSVAPAIVEVKSVHQFDWLTREVPVLEAVEHSIRNYYHGHIAGALSETTPRTFASKLQSRSPKYISLLHLRIYLPELFPLDKVVFLDDDIVIQKDLSPLWDIDLNGKVGAVETCRGEDVWVMSKRLRYFFSHPLIAKHLDPEECAWAYGMIFD…
OUT.Prunus.O	MQLHFSPSMRSITISSSGFIDLMKIKVAARHISYRTVFHTILILAFLLPFVFILTAVVTLEGVKCSSFDCLGRRLGPRLLGRVDDSGRLVRDFYKILQVNTEEIPAGLKLPDSFNQLVSEMKQYDARTFAFMLRAMMENFEREIRESKFSELMKHFAASSVPKGIHCLSLRLTDEYSSAHARKQLPPPELLPLLSDSYHHFILSTDILAASVVVVSAVQSSLKPEKIVFHIITDKKTYAGMHSWFALPVSPAIVEVKGVHQFDWLTREVPVLEAVEQGIRNYYHGHIAGALSATTPRTFASKLQARSPKYISLLHLRIYIPELFPLDKVVFLDDDVVIQRDLSPLWEIDLGGKVGAVETCRGEDEWVMSKRFRYFFSHPLVAKNLDPEECAWAYGMIFD…
OUT.Quillaja.O1	MQLHFSPSMRSITISSSGFIDLMKIKVAARHFSYRTLFHTILILAFLLPFIFILTAVVTLEGVKCSSFDCLGRRLGPRFLGRVDDSGRLVRDFYKILEVKTEEIPVGLKLPDSFDQLVSDMDQYDAQTFALMLRATMEKFEKEIKVSKFAELMKHFAASSIPKGIHCMSLRLTDEYSSAHARKQLPPPELLPLLSDSYHHFILSTDILAASVVVTSTVQSSLKPEKIVFHIITDKKTYAGMHSWFALPVSPAIVEVKGLHQFDWLTREVPVLEAVEQGIRNYYHGHIAGALSNTTPRAFASKLQARSPKYISLLHLRIYIPELFPLDKVVFLDDDVVVQHDLSPLWEIDLEGKVGAVETCRGEDEWVMSKRFRYFFSHPRIAQNLDPDECAWAYGMIFD…
OUT.Quillaja.O2	MQLHFSPSMRSITISSSGFIDLMKIKVAARHISYRTLFHTILILAFLLPFVFILTAVVTLEGVKCSSFDCLGRRLGPRLLGRVDDSGRLVRDFHKILQVKTEETPAGLKLPDSFDQLVSDMVHYDARTFALILRAMMEKFEREIRQSKFAELMKHFAASSIPKGIHCLSLRLTDEYSSAHARKQLPPAELLPLLSDSYHHFILSTDILAASVVVTSTVQSSLKPEKIVFHVITDKKTYAGMHSWFALPPSPAIVEVKGVHQFDWLTREVPVLEAVEQGIRNYYHGHIAGALSDTTPRTFASKLQARSPKYISLLHLRIYIPELFPLDKVVFLDDDVVIQRDLSPLLEIDLGGKVGAVETCRGEDEWVMSKRFRYFFSHPLVAQNLDPEECAWAYGMVFD…
OUT.Vitis.O	MQLHFSPSMRSITISSSGFIDLMKIKVAARHISYRTLFHTILILAFLLPFVFILTAVVTLEGVKCSSFDCLGRRLGPRLLGRADDSGRLVRDFYKILQVNTEELPDGLKLPDTFSQLVSEMKQYDAKTFAFMLRAMMEKLERDIRESKFAELMKHFAASAIPKGIHCLSLRLTDEYSSAHARKQLPSPELLPLLSDSYHHMIVSTDILAASVVVNSAVQSSLQPEKIVFHVITDKKTYAGMHSWFALPVSPAIVEVKGVHQFDWLTREVPVLDAVEHGIRSYYHGHVAGALSETTPRRFASKLQARSPKYISLLHLRIYIPELFPLNKVVFLDDDVVIQRDLSPLWEIDLEGKVGAVETCRGEDEWVMSKRFRYFFSHPLIAKNLNPDECAWAYGMIFD…
PAP.Aeschynomene.B	MQLHISPSMRSITISSSGFSELMKIKVAARHISYRTLFHTILILAFLLPFVFILTALVTLEGVKCSSFDCFGRRLGPKLLGRGDDSERLVRDFHKILEVKTEEIPADLNLPDSFDQLVSDMKQYDAKTFAFMLRGMMEKYEREIRESKFAELMKHFAASSIPKGIHCLSLRLTDEYSSAHARKQLPPPELLPLLSDSYHHFILSTDILAASVVVSSTVQSSLNPEKIVFHVITDKKTYAGMHSWFALPASPAIVEVKGIHQFDWLTREVPVLEAVEQGIRSYYHGHVMGALSDTSPRKFASKLQARSPKYISLLHLRIYIPELFPLDKVVFLDDDVVIQRDLSPLWDIDLEGKVGAVETCRGEDEWVMSKRFRYFFSHPLIAKYLDPEECAWAYGMIFD…
PAP.Lotus.A	MQLHFSPSMRSITISSNGFIDLMKIKVAACHISYRTVFHTILILAFLLPFVFILTAVVTLEGVKCSSFDCLGRRLGPKFLGRVDDSPRLVRDFYKILEVKTGEVPPDLKLPDSFDQLVSDMKHYDAKTFAFVVKGMMDKFEREIRESKFAELMKHFAASSIPKGIHCLSLRLTDEYSSALARRQLPPPELLPTLSDSYHHFILSTDILAASVVVTSTVQSSLKPEKIVFHVITDKKTYAGMHSWFALPVSPAIVEVRGIHQFDWLTREVPVLEAVEQGIRNYYHGHILGALSDTNPLKFASKLQARSPKYISLL-------------------------------------------------------------------------------------…
PAP.Lotus.B	MQLHFSPSMRSITISSSGFIDLMKIKVAARHISYRTLFHTILILAFLLPFVFILTALVTLEGVNCSSFDCLGRRLGPKFLRRVDDSGRLVRDFYEILEVKTEEIPADQKLPDSFDQLVSDMKQYDAKTFAFMLRGMMEKFEREIRESKFAELMKHFAASSIPKGIHCLSLRLTDEYSSAQARKQLPPPELLPLLSDSNHHFILSTDILAASVVVTSTVQSSLKPEKIVFHVITDKKTYPGMHSWFALPVSPAVVEIKGIHQFDWLTREVPVLEAVEQGIRDYYHGHVLGALSDTTPRKFASKLQARSPKYISLLHLRIYIPELFPLDKVVFLDDDVVIQRDLSPLWEIDLEGKVGAVETCKGEDEWVMSKRFRYFFSHPLVAEHLDPEECAWAYGMIFD…
PAP.Medicago.A	MQLQFSPSMRSITISSNGFIDLMKIKVAACHISYRTLFHTILILAFLLPFVFILTAVVTLEGVKCSSFDCLGRRLGPRFLGRADDSARLVRDFYNILEVKTGEVPSSLKLPDSFDQMVSDMKQYDAKTFAFMLKRMMEKFENEIRESKFAELMKHFAASSIPKGINCLSLRLTDEYSSAHARKQLPPPELLPMLSDSFHHFILSTDILAASVVVTSTVQSSLKPENIVFHVITDKKTYAGMHSWFALPPSPAIVEVKGIHQFDWLTREVPVLEAVEQGIRNYYHGHVMGTLSDTSPRKFASKLQSRSPKYISLLHIRIYIPELYPLDKVVFLDDDVVVQRDLSPLWEIDLNGKVGAVETCRGEDEWVMSKHFRYFFSHPLIAKHLDPDECAWAYGMVFD…
PAP.Medicago.B	MQLHFSPSMRSITISSSGFIDLMKIKVAARHISYRTLFHTILILAFLLPFVFILTALVTLEGVKCSSFDCLGRRLGPRLLGRVDDSGRLVRDFYKILEVKTGEIPADLKLPDSFDKLVSDMKQYDAKTFAFMLRGMMEKFEREIRESKFAELMKHFAASSIPKGIHCLSLRLTDEYSSAHARKQLPPPELLPLLSESYHHFILSTDILAASVVVNSAVQSALKPEKIVFHVITDKKTYAGMHSWFALSASPAVVEIKGIHQFDWLTREVPVLEAVEQGIRDYYHGHLAGTLSDTSPRKFASKLQARSPKYISLLHLRIYLPELFPLDKVVFLDDDVVIQRDLSALWEIDLEGKVGAVETCRGEDDWVMSKHFRYFFSHPLISNHLDPDECAWAYGMIFD…
PAP.Phaseolus.A	MQLHFSPSMRSITILSNGIIDLMKIKVAACHISYRTLFHTILILAFLLPFVFILTALVTLEGAKCSSFDCLGRRLGPRLLGRVDDSSILVRDFYKILEVKTGEVPPALDMPDSFEQLVTDMKQYDAKTFAFMLRGMMEKFERDTREAKFAELMKHFAASSVPKGIHCLTLRLTDEYSSALARKQLPPPELLPTLSDSYHHFIVSTDILAASVVVSSTVQSSNTPDKIVFHVITDKKTYAGMHSWFALPVTPAIVEVRGIHQFDWLTREVPVLEAIEQGIRNYYHGNFARNLSDTNPQKYASKLQARSPKYISLLHLRIYLPELFPLDKVVFMDDDVVVQHDLSLLWEINLNGKVGAVETCRGDDEWVMSKHFKYFFSHPLVAQHLDPDECAWAYGMVFD…
PAP.Phaseolus.B	MQLHFSPSMRSITISSSGFIDLMKIKVAARHISYRTLFHTILILAFLLPFVFILTALVTLEGVKCSSFDCLGRRLGPRLLGRVDDSGRLVRDFYKILEVKAGEIPPDLKLPDSFEQLVSDMKQYDAKTFAIMLRGMMEKLQREIRESKFAELMKHFAASSIPKGIHCLSLRLTDEYSSANARKQLPPPELLPLLSDSHHHFILSTDILAASVVVTSTVQSSLKPEKIVFHVITDKKTYAGMHSWFALPVTPAVVEIKGIHQFDWLTREVPVLEAVEQGIRNYYHGHLAGALSDTSPRKFASKLQARSPKYISLLHLRIYLPELFPLDKVVFLDDDVVIQRDLSPLWEIDLEGKVGAVETCRGEDEWVMSKHLRYFFSHPLIARNLDPDECAWAYGMIFD…
