# Supplementary material for: Legume genome structures and histories inferred from Cercis canadensis and Chamaecrista fasciculata genomes
Source: Plant J. 2026 Jun 10;126(5):e70981. doi: 10.1111/tpj.70981 (PMC13252982; doi:10.1111/tpj.70981)
Supplement: Supplementary file 6 — Data S6. Manuscript supplement; Compressed directory of aligned sequences from 250 gene families with high rates of gene duplication consistent with whole‐genome duplications in the legume subfamilies. [file TPJ-126-0-s006.gz › S6_consen_wgd_tree/40_wgd_aln_manual_wgd_copy/Legume.fam3.02041]

CAE.Acacia.A	MKTNLLLLLLLLLLLHDPISVYAAAG----P-----P--ASMAASSPGIQVENEEHHMDLHRKMVIALAVVSTALVVVIFGFLCFWIYSRKHLSKPNRKSVPNPDAEKGVALAPFLSKFSSVKMVGKKGYLPMIDYKQIEKATNFQESILGQGGFGCVYQARLDDLDVAVKKLHCETQIAGREFEEVNLLSEIRHPIISILGCSENEDKRFIVYELMKGSLEAQLHGPSRGAALTWHMRMKIALDTARGLEYLHEHRKPAVIHRDLKSSILLDEFAKLSDFGLAIVDGSQSKIKLSGTLGYVAPEYLLDGKLTDKSDVYAFGVVLLELLLGRKPVEKLSPCHCQSIVTWAMPQLTDRSKLPIVDPVIKDAMDLKHLYQVAAVAVLCVQPEPSYRPLITD…
CAE.Acacia.B	----L---LLLLPFLQGPIWVCAVAEPLSSPIVPVSPA--SMAPFSADVQVENEWKPTDLDMKVVIALIVAGTALGAVILSFLCFCICYKKCLSKFNRKNVQSLDVEKELARTSSLRKFCSFKMDDKKGSISIFDYKTIQKATSFLESILGEGGFGCVYKARFHHLDVAVKKLNCESQDAQREFQEVDMLSKIQHPIISLLGCSSNGDTRFIVYELMQGSLETQLHGPSHGSALTWHMRMKIALDTARGLEYLHEISNPPVIHRDLKSSILLDAFAKLCDFGFAIADGSQDKIKISGTLGYVAPEYILDGKLTDKSDVYAFGVVLLELVFGRKPVEKLTATQCQSIVTWAVPQLSDRSNLPIVDPMIKNTMDLKHLYQVAAMAVLCVQPEPSYRPLITD…
CAE.Chamaecrista.A	-KTKLLFLILIQIIPLQPIWVYAASSSRPSPLPSPSPISASMAASSPGIQVNEQEHPMNSHKKIVIALAIASTALGVIILSLVCFWIYNTKYPSKSNRKKVPKSDAEKGIALAPFLSKFSSVKMVGKKGSIPIIDYKQIEIATNFHESILGEGGFGRVYKARLDELDVAVKKLHCETQNAQREFEEVGLLSEIHHPIISVLGCSINEDTRFIVYELMQGSLETQLHGPSHGSALTWPMRMKIALDTARGLEYLHEHRKPPVIHRDLKSSILLDAFAKLSDFGLAIIDGTQSKIKLSGTLGYVAPEYLLDGKLTDKSDVYAFGVVLLELLLGRKPVEKLGPTQCQSIVTWAMPQLTDRSKLPIVDPVIKDAMDLKHLYQVAAVAVLCVQPEPSYRPLIVD…
CAE.Chamaecrista.B	---KLLLLL--LPFLLQPIYVSASASPLSSPQFL-PSFPTSMAAFSPDIEVENEQNPTHSHKTMVMAIVLASLALGVVILFLFCFWLYYRKYPSKSNRKNVQSSDVEKGQALAPFFSKFSSLKMAGKKGSVLFVDYKKIEKATEFLEGILGEGGFGCVYKARLDDLDVAVKKLHCESHIAEREFEEVDLLSKIQHPIISMLGCSINGDNRFIVYELMQGSLETQLHGPSHGSALTWHMRMKIALDTARGLEYLHENCHPPVIHRDLKSSILLDAFAKLSDFGLAIIDGSQEKIKLSGTLGYVAPEYLLDGKLTDKSDVYAFGVVLLELLLGRKAVEKLTSAQCQSIVTWAMPQLTDRSKLPIVDPVIKNTMDLKHLYQVAAVAVLCVQPEPSYRPLITD…
CAE.Senna.A	-----------------------------------------MPAFSPGTQVGEQDHPTHSHKKMIIALATASAALGLLILSLLCFWIYSAKYPSKSNRKKVTSSDAEKGLPLAPFLSKFSSIKMVGKRGCLPIIDYKQIEKGTNFRESILGEGGFGCVYKAQLDELDVAVKKLHCETQNAEREFEEVDLLSEIHHPIISVLGCSINDDTRFIIYELMQGSLETQLHGPSHGAALSWHMRMKIALDTARGLEYLHEHHKPAVIHRDLKSSILLDAFAKLSDFGLAIKDGSQSKIKLSGTLGYVAPEYLLDGKLTDKSDVYAFGVVLLELLLGKRPVEKLAPSQCQSL---AMPQLTDRSKLPIVDAVIKNSMDLKHLYQVAAVAVLCVQPEPSYRPLITD…
CAE.Senna.B	MKMKLLLML--LPFLQQPIWVSASPDPLSSPQFPISPT-SIMPAFSPGMQAGNEQNPTDSHKKMVIVVLVASTALGVVILSLSCLWFHYSKYPSKPNTNNAQSSDAEKALALAPCLSKFSSLKVIGKKGSVVIIDYKKIEKATNFLECILGEGGFGCVYKAQLDDMEVAVKKLHCQNENAEREFEEVDLLSKIQHPIISLLGCSINGDTRFIVYELMQGSLETQLHGPSHGSALTWHMRMKISLDIARGLEYLHENCNPPVIHRDLKSSILLDAFAKLCDFGLAITDGSQEKIKLSGTLGYVAPEYLLDGNLTDKSDVYGFGVVLLELLLGRKAVEKVSSAQCQSIVTWAMPQLTDRSKLPIVDPVIKNSMDQKHLYQVAAVAVLCVQAEPSYRPLITD…
CER.Bauhinia.A	-----ILLLLLLVILREPIWVFATPGRLSSPLPSISPISSALTALPSGIHAGNEEHRMNSNKKMLIELVGAGTSLVAVILCLLCLWIHYRKLPSKSKRKSCKNSDAEKGVALAPFLSKFNSIRLVGMKGSVPIIEYKQIENSTNFRESILGQGGFGRVYKARLEDFDVAVKKLHCQTQNAEREFEEVDLLSKIQHTVISLLGCSINGDTKFIVCELMQGCLETQLHGPSHGSALTWHRRLKIALDTARGLEYLHEHCRPPVIHGDLKSSILLDAFAKLSDFGLAVADGSQNKMKLSGTLGYVAPEYLLDGKLTDKSDVYAYGIVLLELLLGRRPVEKTSPAQCQSIVTWAMPQLTDRSKLPIVDPVIKNTMDLKHLYQVAAVAVLCVQPEPSYRPLITD…
CER.Bauhinia.B	MKMKLLFLL--LVVFHEPIWVFAISDPVSTPPLSNSPIPSSMAALPPGIHMGNEEHRMNSNKKTLTALVGAGTALVAVILCFLWLWIHYRKFPSKS-KKSFKNSDAENGVALAPFLSKFNSIKMVGMKGPVPIIEYKQIEQSTNFRESILGEGGFGCVYKARLEDLDVAVKKLYCESQYAEREFEEVELLSKIQHPVISLLGCSINGDTKFIIYELMQGCLETQLHGPSRGSALTWHARMKIALDTARGLEYLHEHCRPQVIHRDLKSSILLDAFAKLSDFGLAVADGSQDKMKLSGTLGYLAPEYLLDGKLTDKSDVYAFGVVLLELLLGRRPVEKLAPAQCQSIVTWAMPQLTDRTKLPIVDPVIKNTMDPKHLYQVAAVAVLCVQPEPSYRPLITD…
CER.Cercis.o	MKMKLFLLL--LVILHEPIWVFATPDPVSSPPLSNSPFSSSMAALAPGIHEGNEEHRMNSNKKMLIPLVGASTALVAVILCLLCLWIHY----RKFQRKCFKSSDGEKGVALAPFLSKFNSIKMVGMKGSVPIIEYKQIEKSTNFRESILGEGGFGCVYKARLEDLDVAVKKLHCESQSAEREFEEVDLLSTIQHPVISLLGCSINDDTKFIVYELMQGCLETQLHGPSHGSALTWHMRMKIALDTARGLEYLHEHCRPPVIHRDLKSSILLDAFAKLSDFGLAVADGSQNKMKLSGTLGYVAPEYLLDGKLTDKSDVYAFGVVLLELLLGRRPVEKLAPAQCQSILTWAMPQLTDRSKLPIVDPVIKNTMDLKHLYQVAAVAVLCVQPEPSYRPLITD…
CER.Phanera.A	----------LLVILHEPIWVSATPDRVSSPSPSSSSISSSMAALPPGIHAGNEDHRMNSNKKMLIELLGAGIALFAVFSCLLCLWIHYRKFPSKSNGKSYKNSDAEKGVGFAPFLSKFNSIKMVGMKGSVPIIEYKQIEKSTNFRESILGEGGFGCVYKARLEDLDVAVKKLYCQTPTAEREFEEVDLLSKIQHPVISLLGCSINGDKKFIVYELMQGCLETQLHGPSRGLALTWHRRLKIALDTARGLEHLHEHCRPPVIHRDLKSSILLEAFAKLSDFGLAVADGSQDKMKLSGTLGYVAPEYLLGGKLTDKSDVYAYGIVLLELLLGRRPVEKLAPAQCQSIVTWAMPQLTDRSKLPIVDPVIKNTMDLKHLYQFAAIAVLCVQPEPSYRPLITD…
CER.Phanera.B	-KTKLLLLL---VIFHESIWIFATADPVSTPPPSNSPFPSSMAASPPGIPVGNEEHRMNSNKKMLIALVGAGTTLVAVILCLLWLWIRYRKCPSKSKRTGFRNLDAEKGVALAPFLSKFNSIKMVGMKGSVPIIEYKQIEKSTNFRESILGVGGFGCVYKARLEDLDVAVKKLHCESQYADREFEEVDLLSKIQHPVISLLGCSINGDTKFIVYELMQGCLETQLHGPSHGSALTWHMRMKIALDTARGLEYLHEHCRPPVIHRDLKSSILLDAFAKLSDFGLAVADGSQDKMKLSGTLGYVAPEYLLDGKLTDKSDVYAFGVVLLELLLGRRPVEKLAPSQCQSIVTWAMPQLTDRSKLPIVDPVIKDTMDLKHLYQVAAVAVLCVQPEPSYRPLITD…
DET.Sindora.A	---------------------------------------------------------MDSHKKMLIALVAASTALCTLSLSLLCLWIYNRKHPYKSNRTNVQTTDAEKGLGCASFLSKFSSINIIGKKGSVPIVDYKQIERATNFLESILGEGGFGCVYKAQLDELDVAIKKLYCENQNAEREFEEVNLLSKIQHPIISLLGCSMDGETRFIVYELMRGSLETQLHGPSHGSALNWHMRMKIALDAARGLEHLHGHCYPPVIHRDLKSSILLDGFAKLSDFGLAINHGSKGKAKLSGTLGYVAPEYLLDGKLTEKSDVYAFGVVLLELLLGRKPVEKLGPTQCQSIVTWAMPQLTDRSKLPIVDPVIKNTMDLKHLYQVAAVAVLCVQPEPSYRPLIAD…
DET.Sindora.B	MKMKLLLVLLPILILREANRVNSSSVPDSLPSFSNSPISASMAAFSPDIPMGNEEQRTDSHQRMVIAVVVASTAFAVVILSLLGLWICYRKYPSKSRRKDVQSSDAEKGLPLPPFLSKFNSIKIVGNKGCVPIVDYKQIEKATDFGERILGVGGFGCVYSAHLDDLDVAVKKLHCESQNAEREFEEVDLLSKIQHSVISLLGCSMDGDTRFIIYELMRGSLETQLHGPNHGSALTWHMRMKIALDTARGLEYLHEHCNPPVIHRDLKSSILLDVFAKLSDFGLAIIDGSQSKIKLSGTLGYVAPEYLLDGKLTDKSDVYAFGVVLLELLLGKKPVEKLAPAQCQSIVTWAMPQLTDRSKLPIVDPAIKNTMDLKHLYQVAAVAVLCVQPEPSYRPLITD…
OUT.Arabidopsis.O	--LHLLLLLLKVSVLEFIISVSAFTSPASQPSLS--PVYTSMASFSPGIHMGKQEHKLDAHKKLLIALIITSSSLGLILVSCLCFWVYWSKKSPKNNHLNIKNENQFLHCDLSVLISKFHAEESLSKKGFVQSFDYKTLEKATGFKDGLIGRGGFGDVYKACLGNTLAAVKKIENVSQEAKREFQEVDLLSKIHHPIISLFGYGNELSSSFIVYELMEGSLDTQLHGPSRGSALTWHMRMKIALDTARAVEYLHERCRPPVIHRDLKSSILLDSFAKISDFGLAVMVGAHGKIKLSGTLGYVAPEYLLDGKLTDKSDVYAFGVVLLELLLGRRPVEKLSSVQCQSLVTWAMPQLTDRSKLPIVDPVIKDTMDHKHLYQVAAVAVLCVQPEPSYRPLITD…
OUT.Prunus.O	--------------------------PI-SPIASISPIASSMASFSPEIQEGSEGHQMEPHRKMLIALIVTCTALGVVLLSLLCLWVYHKKCPHKSHKKSAQSSDAEKGLALGPFMGKFNSIRMVSKKGSVSVIEYKVLEKGTNFRDSIIGEGGFGCVYKARLDDLLVAVKKLDCASQDAEREFEEVELLHKIQHPIISFLGCSTDGDTRFIVYELMHGSLETQLHGPSRGSALTWHMRMKIALDAARGLEHLHEYCNPPVIHRDLKTSILLDAFAKLSDFGLAVADGAKNSIKLSGTLGYVAPEYLLDGKLTDKSDVYAFGIVLLELLLGRRPVEKLAPTQCQSIVTWAMPQLTDRSKLPIVDPVIKDTMDLKHLYQVAAVAVLCVQPEPSYRPLITD…
OUT.Quillaja.O1	-----------------------------------------MAAFSPGIRMLSEEHRMDSHKKMLIALIVVSTALGAIILSLLCLWIYHRKYPHKSHKRNAQSSDAEKGLALAPFLGKFSSIKMVGKKGSVSLVDYKQIEKATNFRESILGEGGFGYVYKARLDDLLVAVKKLHCESQDAEREFEEVELLSRIQHPIISLLGCSINGDTRFIIYELMQGSLETQLHGPSRGSSLTWHMRMKIALDTARGLEYLHEHCRPLVIHRDLKSSILLDAFAKLSDFGLAVADGSQNKIKLSGTLGYVAPEYLLDGKLTDKSDVYAFGVVLLELLLGRKPVEKLAPSQCQSIVTWAMPQLTDRSKLPIVDPVIKNTMDLKHLYQVAAVAVLCVQPEPSYRPLIAD…
OUT.Quillaja.O2	-----------------------------------------------GIQLLSEEHPMDSHKKMLIALFVASSALGVIILSFLCLWIYRRKYPYKSHQRNTQSSDAEKGLGLAPFLGKFSSIKIVGKKRSVLLVEYKHIEMATNFRESVLGEGGFGCVYKAQLDDLPVAVKKLHCASRDAEREFEEVELLSKTQHPVISLLGCSINGEARFIIYELMQGSLETQLHGPSRGSSLTWHMRIKIALDTARGLEYLHEHCRPPVIHRDLKSSILLDVFAKLSDFCLAVAVGSQNKIQISGISGYVAPEYLLDGKLTDKSDVYAFGILLLELLSGRKPVEKLAPAQSHSIVTWAMPQLTDKSKLPIVDPVIKNTMDLKHLYQVAAVAVLCVQPEPSYRPLITD…
OUT.Vitis.O	----------------------IISAPLSSPPIGTSPISSSMAAFSPAIQEGSEENQKDSHKKTFIALTVASAALGVTILILLSLWIHK-KCSQKSHKSNAQSSDAEKALTLGPLLAKFNTMKVIGRKGSVSCIDYKVLETATNFQESILGEGGFGCVYKARLDDSHVAVKKIDGRGQDAEREFEEVDLLTKIQHPIISLLGYSSHEESKFLVYELMQGSLETELHGPSHGSSLTWHIRMKIALDAARGLEYLHEHCNPPVIHRDLKSSILLDSFAKLSDFGLAVIDGPQNKLKLSGTLGYLAPEYLLDGKLTDKSDVYAFGVVLLELLLGRKPVEKLAPAQCQSIVTWAMPQLTDRSKLPIVDPVVRDTMDLKHLYQVAAVAVLCVQPEPSYRPLITD…
PAP.Aeschynomene.A	-----NLLLILVLILHEPFWIFASIDPAPSPQFQFSPFSTSMGASSSGVQMNDEQHQMDSHKKMPIAIVIASTTLCAVILCVLCFWIYYTKHSSKSKRKSVQNSG--RDVEKGPFLSKFRSIKMVGKKGCVPIIDYKQIEKATGFSESILGEGGFGCVYKAQLDELEVAIKKLHCESQDAESEFEEVGLLSKIQHPIISLLGCSNDGDVRFIVYELMQGSLETQLHGSSHGSALTWHMRMKIALDTARGLKYLHEHCYPPVIHRDLKSSILLDAFAKLSDFGLAITDGSQNNIKLSGTLGYVAPEYLLDGKLTDKSDVYAFGVVLLELLLGKKPVEKLAPAQCQSIITWAMPQLTDRSKLPIVDPVIKNTMDLKHLYQVAAVAVLCVQPEPSYRPLITD…
PAP.Aeschynomene.B	-KMNLLPMNIILLILHLPFWVHAAAL---DPPLP-PPIAPNSTSNSPGIPVGEEHHRKDSHKKVIISLAVSTAALGAAVLVLLCFWIYRRKYPSKSKNKNVQSSDAEKGLTLATFFSKYSAVKTVGLKGCVPVIDFKQIEKATNFQESILGEGGFGRVYKARLDDLVVAVKKLYCESQNAEREFEEVELLSKIQHPIIPLLGCSINGDTRFIVYELMQGSLEAQLHGPSRGSALTWHMRMKIALDTARGLEYLHEHCYPSVIHRDMKSSILLDAFAKLSDFGLAITDGSQNKIKLSGTLGYVAPEYLLDGKLTDKSDVYAFGVVLLELLLGRKPVEKLAPAQCQSIVTWAMPQLTDRSKLPIVDPVIKDTMDLKHLYQVAAVAVLCVQPEPSYRPLITD…
PAP.Lotus.A	---------------------------------------------------------MDSHMKMIIALAIVSTSLGAVLLCVLCFWIYHSKFPSKPSKKNIQSSDAEKGLSLAPFLSKFRSVKMVGKKGCVPIIDYKQIEKATGFKESILGEGGFGCVYKASLDDLDVAVKKMHCENHFAEREYEEVNLLSKIQHPVIALLGCSSNEDTRFIVYELMQGSLETQLHGPSHGSSLTWHMRMKIALDTSRGLKYLHEHCYPQVIHRDLKSSILLDAFAKLSDFGLAITDGSQNKIKLSGTLGYVAPEYLLDGKLTDKSDVYAFGVVLLELLLGRKPVEKLAPAQCQSIVTWAMPQLTDRSKLPIVDPVIRNTMDPKHLYQVAAVAVLCVQPEPCYRPLIAD…
PAP.Lotus.B	------------------------------------------------------------------------------------------------------------------------------MKGSVPVIDYEQIEKTTNFNESILGEGGFGRVYKARLDDLDVAVKKLHCENQNAEREFEEVDLLRKIQHPIVSLLGCCINGDTRFIVCELMQGSLEAQLHGPSHGSALNWHMRMKIALDTARGLEYLHEHCYPAVIHRDMKSSILLDAFAKLSDFGLAITDGSQNKMKLSGTLGYVAPEYLLDGKLTDKSDVYAFGIVLLELLLGRMPVEKLAPSQCQSIVTWAMPQLTDRSKLPIVDPVIKNTMDLKHLYQASAVAVLCVQPEPSYRPLIKD…
PAP.Medicago.A	MKMKLLFMF--FLIPHKPIWILASIVPVPSPQIS--PILTSIAASSPDIHVGDEHQNMDSHMKKVMAFVAASTGLGAIILCLLSFWIFYIKYSSKSKKKNLQNSDGEKGLRLVPFLSKFSSVRLVGKKGCVPIIDYKQLEKATGFKESIIGEGGFGCVYKARLDDLDVAIKKLNCECQYAEREFEEVDLLSKIQHPVISLLGCSSNEDSRFIVYELMQGSLETQLHGPSHGSALTWHMRMKIALDTARGLKYLHEHCYPAVIHRDLKSSILLDAFAKLSDFGLAITDGSQNKIKLSGTLGYVAPEYLLDGKLTDKSDVYAFGVVLLELLLGRKPVEKLTPSQCQSIVTWAMPQLTDRSKLPIVDNVIKNTMDPKHLYQVAAVAVLCVQPEPCYRPLIAD…
PAP.Medicago.B	--------------------------------------------------------------KLVVLLMLLMVLLLILILSFICLWIYYNNYSSKSRKNNVQNSGA-VPLLVFKKLKTFCFDCSVSEKGCVPIIDYKQIEKSTDFQESILGVGGFGCVYKAQFDDLDVAVKKLHCQTQNAETEFEEVDLLSKIQHPIISLLGCSINGDMRFIVYELMQGSLEALLHGPSHGSGLTWHMRMKIALDTARGLEYLHEHCYPRVIHRDMKSSILLDAFAKLSDFGLSIIDGSQKKIKVSGTLGYVAPEYLLDDKLTDKSDVYAYGVVLLELLFGRKPVEKLAPAQCQSLVTWAMPQLTDRSKLPIVDPVIKNTMDLKHLYQVAAVAVLCVQPEPSYRPLITD…
PAP.Phaseolus.A	MKTKLLLLLMLLLVLHKPIWTLASPYPAPSPQGPFSPFPNSMSASSPAIVMGAEEQQIDSHKKMVIAIAVASTSLGAVILSVLCIWIYHSKYPSKSKGKNVQRSDAEKGLASSPTLSKFSSIKLVGKKGCVPIIDYKQIEKVTGYKESILGEGGFGCVYKAHLADLEVAVKKLHCENQYAEQEYEEVELLSKIQHPVISLLGCSSNEDTRIIVYELMHGSLETQLHGPSHGSALTWHLRMKIALDTARGLKYLHEHCYPPVIHRDLKSSILLDTFAKLSDFGLAITNGTQNKIKLSGTLGYVAPEYLLDGKLTDKSDVYAFGVVLLELLLGRKPVEKLAPAQCQSIVTWAMPQLTDRQKLPIVDPVIKNTMDPKHLYQVAAVAVLCVQPEPTYRPLIAD…
PAP.Phaseolus.B	MKMNLLFVF--ILLLHY---VAAADPPASSPQPP--PF------FSPA---GKEQHHL--NKKMLIAIVVATTSLAALIFSFLCFWIYHTKSPTKSKTKKVQTPGAEKGITLAPFLSRFSSVKIVGMKESVPIVDYKQIEKTTNFLESILGEGGFGRVYKARLDHLDVAVKKLHCETQHAEREFEEVNLLSKIQHPIISLLGCSIDGDTRFIVYELMQGSLEAHLHGPTHGSALTWYMRMKIALDTAKGLEYLHEHCYPAVIHRDMKSSILLDAFAKLSDFGLAITDGSQSKIKLSGTLGYVAPEYLLDGKLSDKSDVYAFGVVLLELLLGRKPVEKLAPTQCQSIVTWAMPQLTDRAKLPIVDPVIKNTMDPKHLYQVAAVAVLCVQPEPSYRPLITD…
