# Supplementary material for: Legume genome structures and histories inferred from Cercis canadensis and Chamaecrista fasciculata genomes
Source: Plant J. 2026 Jun 10;126(5):e70981. doi: 10.1111/tpj.70981 (PMC13252982; doi:10.1111/tpj.70981)
Supplement: Supplementary file 6 — Data S6. Manuscript supplement; Compressed directory of aligned sequences from 250 gene families with high rates of gene duplication consistent with whole‐genome duplications in the legume subfamilies. [file TPJ-126-0-s006.gz › S6_consen_wgd_tree/40_wgd_aln_manual_wgd_copy/Legume.fam3.00745]

CAE.Acacia.A	MRSFRAQESQMQAALKQRQQQMGGLRSSMMKEKDEELALFLEMKKREKERSDLLLHSSEEFDAPLGPNPGTSPIFIAASTPAPARKTGADDFLSENDKDYDWLLTPPGTPLFPSLEMESRKTVMSQLGPPTTRPTALKSRLAPTSEPAGRSNLASKQPAASPGLSSSSSGTRRPSSSGGPGSRPATPTGRPTLTSASKSSRPLTPTSRATVSSTR-------STTTASKPMVSTTKAVVSAPKTTIPAAKFTTP-RSSTPLSRSTARSSTPTSRPTLPPSRPISRASTPTRRPSTPSSAPT--APSIKTTSISKPASVTSRQPTPSHGTSPTSRPRPWKPSEMPGFSLDAPPLRTTLPDRPLSATRGRPGAPISRSSSVEPGPSGRPKRQSCSPSRGRS…
CAE.Chamaecrista.A	MRSFRAQESQMQAGFKQSQQQMGGLRSSVMMEKDEELALFLEMKKREKERSDLLLHGSEEFDAPLGSNSGASTVFISASTPAPARKTGADDFLSDNDKDYDWLLTPPGTPLFPSLEMETRKTVMNQLGTPATRPTALKSRLAPQSEAAGRSNLVPKQPVSSPGLSSSSSGTRRPSSSGGPGSRPGTPTGRPSLTTTSKSSRPSTPTSRATLSSTR-------TTVTATKPVVSSTKTVVSAPRTTVPASKPTVPSRSSTPLSRSTARSSTPTSRPTLPPSRPTSRAPTPTRRPSTPSSAPS--APSVK-STISKPAPMTSRQPTPLHGTSPTARPRPWKPSEMPGFSLDAPPLRTTLPDRPLSATRGRPGAPISRSSSVEPAPSGRPRRTSCSPSRGRS…
CAE.Chamaecrista.B	MRSFRAHESQKQGESKQRQ--MGILRSSIMKEKDDELALFLEMRRREKERSDLLLRSSGEFDTPLGSNSVTSPIFISATAPAPPRKAVADDFLSDNDKDYDWLLTPPGTPLFPSLEMEAQKTLMSQLGTPSIRPTALKSRLALQTEPAGRSSLVSKQPTS---LSSSSGGIRRPSSSGGPGSRPATPTGRPTLTTASKSSRPSTPTSRSTIPSSRTAVATVKTTVSATKPTVSATRATLSSTKMITPVAKPTIQSRSTTPLSRSTARSSTPTTRPTLPSSRSTSRASTPTRRPATPSSAPSISASSIKTSSISKPAPVTSKQPLPSRGTSQTVRSRPWKPSEMPGYSLDAPPLRTTLPDRPLSATRGRPGAPISRSSSVEPASSGRPRRQSCSPSRGRS…
CAE.Senna.A	MRSFRAQESQMQAAFKQRQQQVGGLRPSVMKEKDEELALFLEMKKREKERSDLLLHNSEEFDAPIGSNPGTSPIFISASTPAPARKTGTEDFLSDSDKDYDWLLTPPGTPLFPSLEMETRKTVMSQLGTPTTRPTTLKSRLAPQSEPTGRSNIVSKPPTPSPGLSSSSSGTRRPSSSGGPGSRPSTPTGRPTLTTASKSSRPSTPTSRATLPSTR-------TTVTATKSMGSSTKAAVSASKTTVPAAKPTVPSRSSTPLSRSTARSSTPTSRPTLPPSRPTSRASTPTRRSSTSSAKTSIPKAAPMMSRQRQPAPMTSKQSVPSHGTSPTVRPRPWKPSEMPGFSLDAPPLRTTLPDRPLSATRGRPGAPISRSSSVEPASSGRPRRQSCSPSRGRS…
CAE.Senna.B	MRSFRAQESQMQGPFKQRQQQMGVFRSSVMKEKDDELALFLEMRRREKERSDLLLHTSEEFDTPLGSKPGSSPMFISATTPAPARKAGADDFLSDNDKDYDWLLTPPGTPLFPSLEMEAQKTVMSQLGTQSIRPTTLKSRLAPQTEPSGRSNLVSRQPASSPGLSSSTVGTRRPSSSGGPVSRPATPTGRSTLPTASKSSRASTPTSRPTISSSRTTVAATKTTISATKPTVSATRATLSANKITTPVAKPTVQSRSSTPLSRSTARSSTPTTGPTLPSARSTSRASTPTRRPSTPSSAPSVSASSVKTSSISKPAPVTSKQQMPSRGTSPT----------MPGFSLDAPPLRTTLPDRPLSATRGRPGAPTSRSSSVEPASSGRPRRQSCSPSRGRS…
CER.Bauhinia.A	MRSFRAEESQMQAALKQRQQQMGVLRSSVMKEKDEELALFLEMKKREKERNDLLLNSSEEFEAPLGSKPGTSPIFLSSSTPASARKTGADDFLSDNDKDYDWLLTPPGTPLFPSLEMERQKTVMSQLTTPTVRPTALKSRMAPQLEPVGRSNLISKQPISSPGLSSSSGGTRRPSSSGGPGSRPATPTGRPTLTTASKSSRPSTPTSRPTLPSTRTMGATTRTTASATKPSVSATKPTVSATKT-------TVPSRSSTPLSRSTARSSTPTTRPTLPPSRPTSRASTPTRRPSTPSSTSSVSASSVKPSSSSKSAPVTSSKPAPSRGTSPTVRSRPWKPSEMPGFSLDAPPLRTTLPDRPLSATRGRPGAPTSRSSSVEPATSGRPRRQSCSPSRGRS…
CER.Bauhinia.B	MRSFRAQESQIQAALKQRQQQMGVLRSSVMKEKEEELALFLEMKKREKERNDLLLHSSEEFEAPLGSKPGTSPIFLSTSTPAPARKTGADDFLSDSDKDYDWLLTPPGTPLFPSLEMERRKTVMSQLGTPTARPTKLKSRLAPQLEPVGRSNLVSKQPASSPGLSSSSGGTRRPSSSGGPGSRPATPTGRPTLSTASKSSRPATPTSRPTLSSTRTMAAATRTTASAIKPTVSATKTIVSATKTTVPAAKPTVPSRSSTPLSRSTARSSTPTSRPTLPASRPTSRAPTPTRRPSTPSSA---SAPSARASPISKPAPVTSSKPVPSRGTSPTVRSRPWKPSEMPGFSLDAPPLRTTLPDRPLSATRGRPGAPTSRSTSVEPASSGRPRRQSCSPSRGRS…
CER.Cercis.o	MRSFRAQESQMQAALKQRQQQMGVLRSSVMKEKDEELALFLEMKKREKERNDLLLHSSEEFDAPLGSKPGTSPIFLSSSTPAPVRKTGADDFLSDNDKDYDWLLTPPGTPLFPSLEMERQKTVMNQLGTPTARPTALKSRMAPQLEPVGRSNLVSKQTTSSPGLSSSSGGTRRPSSSGGPGSRPATPTGRPTLTTASKSSRPSTPTSRPTLLSTRTTAAATRTTASATKPTVSAIKTTVSATKTTVPPAKPTVPSRSSTPLSRSTARSSTPTTRPTLPPSRPTSRASTPTRRPSTPSSASSVSAPSVKASSFSKPAPVTSSKPVPSRGTSPTVRSRPWKPSEMPGFSLDAPPLRTTLPDRPLSATRGRPGAPTSRSSSVEPASSGRPRRQSCSPSRGRS…
CER.Phanera.A	MRSFRAEESQMQAALKQRQQQMGILRSSVMKEKDEELALFLEMKKREKERNDLLLNSSEEFDAPLGSKPGTSPIFLSSSTPAPARKTGADDFLSDNDKDYDWLLTPPGTPLFPSLEMERQKTVMSQLATPTVRSTALKSRLAPQLEPVGRSNLVSKQATSSPRLSSSSGGTRRPSSAGGPGSRPATPTGRPTLTTASKSSRPSTPTSRSTLPSTRATATATRTTASVTKPTVSATKTTVSATRTTVPVAKPTVPSRSSTPLSRSTARSSTPTTRPTLPPSRPTSRASTPTRRPSTPSSASSVSAPSVKASSISKSVPVTSSKPVPSRGTSPTVRSRPWKPSEMPGFSLDAPPLRTTLPDRPLSATRGRPGAPTSQSSSVEPASSGRPRRQSCSPSRGRS…
CER.Phanera.B	MRSFRAQDSQMQAAHKQRQQQMGLLGSSVMKEKDEELALFLEMKKREKERNDLLLHSSEEFDAPLGSKPGTSPIFLSSSVPAPARKISADDFLSDSDKDYDWLLTPPGTPLFPSLEMERQKTVMSQLGTPTVRPTALKSRLAPQLEPVGRSNLLSKQPSSSPGLSSSNGGPRRPSSSGGPGSRPATPTGRPTLTTASKSSRPSTPTSRPTLPSTRNVAAATRTTASATKPIVSATKTTVSATKTTVPAVKPAVPSRSSTPLSRSTARSSTPTTRPTLAPSRPTSRAPTPTRRPSIPSS---ASAPSVKASPISKPAPVTSSKPVPSRGTSPTARSRPWKPSEMPGFSLDAPPLRTTLPDRPLSATRGRPGAPTSRSSSVEPASGGRPKRQSCSPSRGRS…
DET.Sindora.A	MRSFRAQESQMQAALRQKQQQMGALRPLVMKEKDEELALFLEMKKREKEQDDLLLHSSEDFDAPLGSKPGTSPIFLSSSTPAPVRKTGADDFLSDNDKDYDWLLTPPGTPLFPSLEMDTQKTVMSQLGSAAARPTALKSRLALPSEPAGRSNFTSKQPASSPGLSSSVSGIRRPSSSGGPGSRPATPTGRPTLTTTSKSSRSSTPTSRATLSATKTAVSATKTTAAATRSMASANRTTVAATKTAVPAAKPTVPSRSTTPLSRSTARSSTPTTRPALPPSKSTSRASTPTRRPLTPSSAPTISAPSMKTTSISKPTPVTSRQPVPSRGTSPTVKSRPWKPSDMPGFSLDAPPLRTTLPERPLSATRGRPGAPTSRSSSVEPVPSGRPRRQSCSPSRGRS…
DET.Sindora.B	MRSFRAQESQMQTAFKQRQHQMGDLRSSVMKEKDEELALFLEMKKREKERNDLLLHGSETFDAPSGSKPGTSPIFLSSSTPASTRKTAADDFLSDNDKDYDWLLTPPGTPLFPSLETESQKTVMSQLGPSTARPTALKSRLVPLSEPTGRSNLLSKQASSSPILRSSSAGIRRPSSSVGPGSRPATPTGRPTLTTTSKSSRPSTPTSRATLPSTKSMVSSTKATVSATRPMVSATRPTVSASKTTVPAAKPTVPSRSSTPLSRSTARSSTPTSRPTLPPSKSTSRASTPTRRPSTTA---SISAPSVKTTPISKPAPTPSRQSVPSRGASPTVRSRPWKPSEMPGFSLDAPPLRTTLPDRPLSATRGRPGAPTARSSSVEPAPSGRPRRQSCSPSRGRS…
OUT.Arabidopsis.O	MRSFRAKESLLLDSAERQRQQ---LRASMMAEKDEELSLFLEMRRREKEQDNLLLNNPDEFETPLGSKHGTSPVFISSGA-PPSRKAAPDDFLSEGDKDYEWLLTPPGTPLFPSLEMESHRTMMSQTGDSKSRPATLTSRLASSTESAARNHLTSRQQTSSPGLSSSSGASRRPSSSGGPGSRPATPTGRSTLTANSKSSRPSTPTSRATVPMSRTSLSSSRLTPTASKPTTSTARSAGSVTRSPSTTTKSAGPSRSTTPLSRSTARSSTPTSRPTLPPSKTISRSSTPTRRPIASASAATTTANP-TISQIAKPMPTPSKNPALSRAASPTVRSRPWKPSDMPGFSLETPPLRTTLPERPLSATRGRPGAPSSRSGSVEPGPGGRPRRQSCSPSRGRA…
OUT.Prunus.O	MRSFRAQESQMQAMMKQRQ-Q---LRASVRKEKEEELALFLEMKKREKERNDLLLNSSEEFDAPLGSKPGTSPIFISSSTPAPQRKTGADDFLSDNDKDYDWLLTPPGTPLFPSLEMESHRTMMSQLGTPKARPTVLKSRLAPQPEPVARSNLVSKQSTSSPGLSSSSSGTRRPSSSGGPGSRAATPTGRPTLTSAPRPSRSSTPTSRASLPLNK-------STNSAAKPTVPTTKSTIPAPKSTISATKSTIPSRSSTP-SRSMARSSTPTSRPTVPPPASSSRASTPTRRPSMPSTTPSISAPPSRSSSVSKPVPATARNPVPSRGASPTVKSRPWKPSEMPGFSLDAPPLRTTLPDRPLSASRGRPGAPSSRSSSVEPGSNGRPRRQSCSPSRGRA…
OUT.Quillaja.O1	------------------------------------------------------------------------------------------------------LLTPPGTPLFPSLEMESQKTVTSQLGTAKARPTVLKSRLAPQREPTARDNLVSRWQVSSPGLNSSSGGIRRPSSTRGPGSRPATPTGHSSLSTASRPSRPSTPTSRATLPSTKPTKATASRPTSAIKPMMTDTKATVPASKGTVPTSKPTVPSRSSPPVSRSSARPSTPTARPTLPPSKSTSWASTPTRRPSTPSSA-----------------------PMPARGISPTVRSRPWKPSAMPGFSLDAPPLRTSVPVRPLSATRGRPGALTSRSSSVEPVSNGRPRRQSSSPSRGRA…
OUT.Quillaja.O2	MRSLRAPESQTQAAFKQRQQQMGGMSSSVMKEKEEELALFLEMKKREKERNDLLLNSSEEFDPPLGSKPGTSPIFISSTP-APARKTGADDFLSDNDKDYDWLLTPPGTPLFPSLEMESQKTVMSQLHTSKARPTVLKSRLAPQLEPAARDNLVSKQQASSPGLNSSCGGTRRPSSSVGPGSRPATPTGRSTMNIASKPSRSSTPTSRASLPSTKP--TSSRPSNSAIKPMVSATKATVPASKGAVAAAKSTVPSRSSTPLSRSTARSSTPTARPTLPPTKSSSRASTPTRRPSTPSSAPSLSGPPIKSSSISKPATTTLRNPVPSRGTSPTVKSRPWKPSEMPGFSYDAPPLRTSVPERPLSATRGRPGAPTCRSSSIEPASNGRPRRQSCSPSRGRV…
OUT.Vitis.O	MRSFRAQESQMSATVRQRQQQVGSLRSSVMKEKDEELALFLEMRKREKERSHLLLQDSEEFDAPLGAKPGSSPIFIAPSP--PPRKTVADDFLSDNDKDYDWLLTPPGTPLFPSLEMESQKTVMSRIGTPKARPTALKSRLAPQPEPAARSSLVSKHPASSPGLNSSSAGIRRPSSSGGPGSRPATPTGRPTLTATTRPSRPATPTSRATLTST-----------------------------------KPTVPARSSTPVTRSTARSSTPTSRPSIPASKPVSRAATPTRRPSTPSSVSNLSAPPIKSSSVTKSGPATSRNPVPSRGSSPTVKSRPWKPLEMPGYSLDAPPLRTSAPERPVSASRGRPSAPIARSSSVDAAPNGRPRRQSCSPARGRP…
PAP.Aeschynomene.A	MRSLRAHETQMQAAFNQRHHQLGVFRSSLMKEKDEELALFLEMRNREKDRNDLLLRASQEQDAPLGLNPGSSPLFISSATSAPVRKTGADDFLSENDKDYDWLLTPPGTPLFPSLEMETQKTVTGQLGAPTARPTSLKSRLAPLTESAGRSNLVSKQPSPSLGLSSSSGGTRRPSSSGNPGSRPATPTGRPTLTAASKSSRPSTPTSRATLPSTRTVVATTKTTAPTTKPVVSGSKPIASVSKTAVPATKPTVPSRSSTPLSRSTARSSTPTSRPTVPSSRSTSRASTPTRRPSTPSSAPGISAPSAKTSSISTPAPVTSRQQVPSRGTSPTVRSRPWNPSEMPGFSLDAPPLRTTLPERPLSATRGRPGAPTSRSSSVEPAPSGRPRRQSCSPSRGR-…
PAP.Aeschynomene.B	MRSFRAPDSQMQAALKQRQQQLGGLRASAAKEKDEELALFLEMKKREKERNDLLLHNNDEFDSALGSNPGASPIFISSSTPAPVRKTVADDFLSENDKDYDWLLTPPGTPLFPSLEMETRKTVMSQLGTPTARPTALKSRLAPQIEPAGRTNSVSKPSASSPGLSSSSGGTRRPSSSGGPGSRPATPTGRPTLTATSKSSRPSTPT-RTTLPSTRTMVSTSRSTISSSKPTVSASKTSTPASKTTAPAAKPTIPSRSSTPLSRSMARSSTPTSRPTLPPSRSTSRASTPTRRPSTPSSEPSLSASSVKISSNSKPSPVTSRQPAPSRGASPTVRSRPWKPSEMPGYSLDAPPLRTTLPDRPLSATRGRPGAPTSRSSSVEPSSSGRPKRQSCSPSRGRS…
PAP.Lotus.A	-RSFRAQES-----L----------KSSRVKDNDDELALFLEMRRRENERNGVLLASNRELDSPPSSNQGNSPSMISSSGQGPVLKTGVDDFLFEDDKDYEWLLTPPGTPRFPSLEMETQKTVKSQLDAPTTRPTALTSRLAPPSELIGRNNLVSKKPASSPGMTSSGGGTRRPSSSGNQGPRPATPTGRPTLTTASKS-RPSTPTSRAPVSSTRTM-------VSSTKPVVFPTKSMVTKT-TTVPAAKPTVPSRSSTPMSRSAARSSTPTSRPALPASRSTSRASTPSRRPSTPSNIPTVSAPSVKTSSIPKPAPAVSRQPVPSRGTSPTVGSRSWKPSEMPGFSLDAPPLRTTIPERSLSTTRGRPGAPASRSSSVGPASGGRPKRQSCSPSRGRS…
PAP.Lotus.B	MRSFRAQESQMQAALKQREQQFGGLRGSVMKEKDEELALFLEMKKREKERNDLLLLNSDELDSPLGSNPSTSSIFIPASAPIPVRKNGTDDFLSENDKDYDWLLTPPGTPLFPSLEMESRKTVMSQLGSPASRPVALKSRLGHQSEPAGRTSLVSKQSTSSPVLSSSSGGTRRPSSSGGPGSRPATPTGRSTLNTASKPSRPSTPT-RTMLP-SRTMAAPSKTTISTTKPVVSSTKPSTSATKATVPAARSTIPSRSSTP-SRSTARSSTPTSRPTLPASRSTSRASTPTRRPSTPSSEHSISAPSVKISSSPKPAPVTARQPTPVRGRQQAVTSRQPTPT----------------------------------------------------------…
PAP.Medicago.A	MRSFRATEPKMQSALWQRNHQLENFRSSS--FRDDELALFHQMKNCEIENDDLLLDSTEEFDSPFDLNPKDSHLFISSSTEAPVRRTGADDFLSETDKDYEWLLTPPGTPLFPSLEMETKKTVMSRLGASTTRPTELKSRLAPPSEHSRRSNLVSKQQASFPGLTSS-GGTRRPLSSGNPGSRPATPTGRPTLSTSSKSSRPSTPTSRTSIPPSRTSIPSNRTTAAAAKPVVSSTKTTIPVSKTTVPAAKPTVPSRSSTPLLRSTTRSSTPTSRPTLSTSRPASRASTPTRRPSTPLNAPSISAPSVKTSSISKPAPAVSKQPVPSRGTSPA-RSRPWKPSEMPGFSLDAPPLRTTLPERPVSATRGRPGAPSARSSSIEPASSVRPKRQSCSPSRGRP…
PAP.Medicago.B	MRSFRAQESSMQGGFKREQ-QFGGLMGSGTTEKDEELALFLEMRKREKERNDLLLHTSEEFDSALGSNPGTSPLFISSSMTAPVRKSGADEFLSENNKDYDWLLTPPGTPLFPSLEMETRKTVMSQLGTPTARPTALKSRLSHQLEPTGRTGLASRQQTSSPVLSSSSGGTRRPSSSGGPGSRPATPTGRPSLTTASKPSRSSTPT-RNSIPSTRNVVATSKTTMSTTKPIVSTTKPSTSSTRSTAPAAKPATQSRSSTPLSRSTARSSTPTSRPTLPPSRSTSRASTPTRRPSIPSNELNISSSSVKISSSPKPTTVSSRQPTPSCGTSPTVKSRTWKPSEMPGFSLDAPPLRTTLPDRPLSATRGRPGAPTSRSSSVEPSFSGRPKRQSCSPSRGRS…
PAP.Phaseolus.A	MRSFIAPESKMQDAFKQRQQQLGALRSSVAKDRDDELALFLEMRNREKERGDLVLRAAEDFAAALGSNLGNSPLFVPSSMAALVRKTGADDFLSENDKDYDWLLTPPGTPLFPSLEMESTKTVMSQLGAPTLRPTSLKARLAPPSEHTGRSNLVSKQPASAPGLTSSGGGIRRPSSAGNLGSRSATPTGRPTLTTVSKSSRPSTPTSRTTIPSTRAMVATTKTSVSSAKPMVSATKAAVSVARTTVPAAKTTIPSRSSTPLSRSTTRSSTPTTRTTLSASRPTSRASTPTRRPTTPSNVSTVSSLSVKTSSISKSAPVMSRQPITSPGTSPNVKPRPWKPSEMPGFSLDAPPLRTTLPERPLSTTRGRPGAPGARSSSVEPASIGRPRRQSNSPSRGRS…
PAP.Phaseolus.B	MRSFRAQESQMHSALKRREQQFGGFRASVMKEKEEELALFLEMKKREKERSDLLLNGSEEFDAPLGSNASANPIFISSSTPAPVRKTGVDEFLSENDKDYDWLLTPPGTPLFPSLEMESRRTVMSQLGTPTTRPVALKSRLAHQSEPAVRTNFVSKQPASSPGLSSSSGGTRRPSSSGGPGSRPATPTGRPTLTASSKSSRPSTPT-RSTLPSTRSMAATSKNTISTVKPAVSTTKPLSSAAKTPVPAAKSTIPSRSSTPLSRSAARSSTPTSRPTLPPSRSTSRASTPTRRPSLPSNEPSISASSVKASLNPKPATVTSRQPTPSRGSSPTMRSRPWKPSDMPGFSLDAPPLRTTLHDRPLSATRGRPGAPTSRSSSIEPSSSGRPRRQSCSPSRGRA…
