# Supplementary material for: Legume genome structures and histories inferred from Cercis canadensis and Chamaecrista fasciculata genomes
Source: Plant J. 2026 Jun 10;126(5):e70981. doi: 10.1111/tpj.70981 (PMC13252982; doi:10.1111/tpj.70981)
Supplement: Supplementary file 6 — Data S6. Manuscript supplement; Compressed directory of aligned sequences from 250 gene families with high rates of gene duplication consistent with whole‐genome duplications in the legume subfamilies. [file TPJ-126-0-s006.gz › S6_consen_wgd_tree/40_wgd_aln_manual_wgd_copy/Legume.fam3.00577]

CAE.Acacia.A	MAAIMLHGSQSCYESQLFESRTLRLTLPCSKTLTPQPMDLTFKSSFCDSNSKILYSEESK--N---DTDGGWSFFQALSVLKEPSEKGSIYVHPQAKCSSLRLSEKSLQLCTELGETGTDIAGNSIDLLCSS-ERAGDSPTREQTRAAARPVLGGKRMKNQNFPPPLTTMRGSESLRVRPHRDGGRLVIEAVRVPSGASCFKAERNHGRLRLHLLKNEGTSFDYEEDSDADEKEEVESE----MKEEEEGEDEEE--EEEEGEEEEREG-------------LRGYDRPSRCRE-GESENEMFL-ERLCVTT-
CAE.Acacia.B	MAAIVCHGLQSCLESQLVESRTLTLSFPFSPKLQQNPNDSPFKTSFLDSSKTISQERQNKA-----NTNTGWSFLQALSVSHSTTDKESVYVHPEAKRSSSAMSQKSLELCTELGETGSDIVDNNMDLLCP-------WPTGDQQQERPREGCLR-KTRTTNFPPPLTTMRGSESLRVRSYREDGSLVMEAIRVPPRASCFQAERSYGRLRLCFLKNNHDNFDPEDTSNDDDNEGIDEECESDNKDSEGRKQEEESESEEEEETEEEEEE----EEEDEEMRRKEYERPRRCKEGRQHENDLYWGEPISV---
CAE.Chamaecrista.A	MAAIVCHGLQSCLESQIVETRALRLSLPFSKSLTPQPLDLSFKSSFWDSNSKTQRPDENTTTTDTLHDKGGLSFLQVLSVPKETSEKENVYIHPQVKRSSLKLSEKSLELCTELGETGSDNGNNSIELLSSS--SSGDSPTREQTR-VSRIGLGEKKAKARDFPPPLTTISGSESLRVRTHRENGRLVIEAVKVTSSASCFKAERSHGRLRLRLLKNHSPTFDYEYE-----EEEAESE----RNDGEHG---------REDEAEEE----------------EECERGRRCKEEENYESELFW-EQVWVTTT
CAE.Chamaecrista.B	MAAIVHHGLQSCLDSHLVESTTLRLAIN-P--------------TFS-----------RKT------ESHGWSFLQALNVSHGPLDRETAYVPPQLKRNSMAMSEKSLELCTELGETGSDIVESEEDLLCS-----SSTRNKEKVKPPRQQCLGGRKMRNRDFPPPLTTISGSNCVRVRPHREDGRLVIEAIRVPPSGLCFRAERSHGRLRLCFLKDCN--FDREEE-----NEGEYSDGEEEEEEEEEKNEEEEEVEEEEEIEEEDGG------GGEREMRREKYERPRRCKEGGEHENDLMWGEPLWVAI-
CAE.Senna.A	MEAVVMKAATSCLESQLVESRTIRLSLPFSKSLTPQPLDLTFKSTFRDSNSKTHYSEETSTKSDTVHDKGGWSFLQALSGPKESSEKESVYVHPLVKRSSLMLSEKSLQLCTELGETGTDNVD-SIELLCSSSEYAGNSPTREQTR-AGRQGLGGKKTKARNFPPPLTTMRGSESLRIRPHRENGRLVIEAVRVTSSPSCFKAERSHGRLRLHLLENRSTSFDYEEAESDEEKAEDESERSDGDDGTEEEAEEEE---NDDVEAEAEEE------ED--GERVEKYERAKKCKE-GD--NELLW-EPVWVSAT
CAE.Senna.B	MAAIVCHGLQSCLESQIVETRTLRLNFPFSNPTPLNPIDLSLKTSLWESEEKQ-----R------KTESSGWSFLQALSVSHESLEKEMAYVHPQVKKSSVAMSEKSLELCTELGETGSDIVENGIDLLCS----SPTRRDREERKARVQGCLGGRKMRTQNFPPPLTTIRGSENMRVRTHREDGRLVMEVVRVPPSASCFQAERSHGRLRLCFLKNC--SFDQKDK--D----ALTNE--------------------------DEGE-YSCD-CDGGDMKREKYERPSRCKDGGDHENDLIWG--------
CER.Bauhinia.A	MVAMVCHGLQSCLESQLVESRTLRLKFPTPKPLPSQPIDLALKNCFWDSNPNGHCDENSNKAIDNNNMGGGWSFLQALPVSQGTKDKDNVYVHPQVKHSKVLLCQKSLEMCTELGETGTDIIDDNINLISSS--SDGDSPTWEQVK--SHQLLGEKKVRTRNFPPPLTTIRGSESLRVRPHREDGRLVIEAVKVPSSASCFQAERSHGRLRLCFLTSPFLCFDPQEAQENPNNEGLEEEFESEMKEQTQEEEEDEEEDEEEYEEKGEEETDGCGELNAGEIRQEKYERPSRCKE-GDHENYLLW-EPLWVATS
CER.Bauhinia.B	MAAMVCHGLQSCLESQLVESRTLRLKYPSPKPLPSQPIDLALKNCFCYSNPKTHWEEHSNKAS-DYSNMGGWSFLQALSVYHGTREKENVYVHPQVKCSKVVLSQKSLELCTELGETGTDIIDNNIGLLSSS--SGGDFPTREQVK-PPRQLLGAKKVKTRNFPPPLTTIRGSESLRFRPHREDGRLVIEAVKVPPRPSCFQAERSHGRLRLCFLTNPTSYFDPQEAHDNPTNERLEEEFESEMKEQRQEVEEEEEKTEDEVQEDEEEESYGYEDMNGGEIRMEKYERPSRCKEGGDHENYLLW-EPLWVATS
CER.Cercis.o	MAAMVCHGLQSCLESQLVESRTLRLKFPCPKPLPSQPIDLALKNCFRDSNPNTHCDENSNKASDNNNMGGGWSFLQALSVSQSTKEKENVYVHPQVKCSKVLLSPKSLELCTELGETGTDIIDNSINLLSSSSSSGGDSPTREQVK--PRQLLGAKKVKTRNFPPPLTTIRGSESLRVRPHREHGRLVIEAVKVPSSASCFRAERSHGRLRLCFLTNPIMCFDPQEAQENPTNEGLEEEFESEMKEQRQEGEEEDE----KTEEEEEEEEDGCGEINGGDIRMEKYERPSRCKE-GDHENYLLW-EPLWVVTS
CER.Phanera.A	MAAMVCHGLQSCLESQLIEPRSLRLKFPSPKPLPSQPIDIALKNCFRDSYPNTHYDENSNKASDNTSMGGGWSFLQALSVSQGSKEKDNVYVHPQVKRSKVVLSQKSLELCTELGETGTDIIDSNVNLLSSS--SSSDYVSG--GDSPTEQVKSHQKVKTRNFPPPLTTIRGSESLRVRPHREDGRLVIEAVKVPSSASCFQAERSNGRLRLCFLTSPVLCFDTQEAQENPINEGLEEEFESEMKEQRQEEEEEEKAEEGDRDGYGYEGNGNSSKVG-GEIRKEKYERPSRCKE-GDLENYLLW-EPLWLAT-
CER.Phanera.B	MAAMVCHGLQSCLETQLVESRTLRLKFPASKSFPSQPIDLALKNCFWDSNPRTHYEENSHKVGDNNNMGGGWSFLQALSVSQGTKEKENVYVHPQVKCSKVVLSQKSLELCTELGETGTDIIDNNIGLLSSS--SGGDYPTREQVK--PRQLLGAKKVETRNFPPPLTTIRGSESLRVRPHREDGRLVIEAVKVPSSPSCFQAERSHGRLRLCFLTNPTSCFDQQEAQENPTNEGLEEELESEMKEQRQEGEEKEEEKVQQQEEEEEEDDDSCGDMNEGEIRMEKYERPSRCKDDSDYENYLLW-EPLWVGT-
DET.Sindora.A	MAAIVCHGLQSYVESQLAESRTLRLRLPSPKPLNPQPIDLSYKTCFFDPNSKTHSDEINKQDNSSNPNDGGLSFFQLLSVSKEASEKEASYIHPQTRRSSVILSPKSLQLCTELGETGTDITENSIDFLSSSSSSGGNFPTREQVK-PC-QFIGIKEMKTKNFPPPLTTMRGSESLRVRPHRDGGRLVIEAVKVPSSAYCFQAERNNGRLRLSFLKICAPSFDPQEEEDDSEANEEEEEFESEVNGKRHEVVEEEEDKLEEGEEEDDVEDYECGGREEAEMKIEKYERPSRCKESGDRENELLW-EPLWVAS-
DET.Sindora.B	MAAIVYHGLQSFLDSPLAESRAIHLKFPSSKPMNSKSIDSAFKTCFLDSNSNKPLHEEKKTDNASNSYTGGWSFLQTLSGSQDASEKETAYVHPQTKRTSLHLSQKSLELCTELGETGTDIADNNA-GLVSMDSVAGDFETTEQVKPPPLFEANNKKVKTRNFPPPLTTISGSGSFRVRPRREDGRLLIEAVKVSSSSSCFQAERSHGRLRLSFLRSSTPCYEPQED-ESEENELNNGDFSGEETENDFQEEEDDEEGEQDDGEDGEDDKNICS-VGGENRRMGKYERRRRCKEGGDHDNELLW-ESLWVATS
OUT.Arabidopsis.O	MGTVVYQ---QGFQSQLNEPRALRLRLSSPNPHFSQPFGLALKSHLLDSSHAEDTRNRNDDKAAASPVDSGWSSLQSLSGSSSSSEKESYYVQRP--SSCRALSDQSLALCTELGESGSDVTDID-ELFSL-DVQTKNLGETTTET---RTLKSRRSVSPSDLPPPLTTMRGFQCIQMRPHRENGRLVMTATNAPPRNGCFQADRSNGRLRLSILKDSNEFVENEEE--TIEPEETEEY-----------------EEEEEEEEDEDED---------EVMGIENVQVSRRCVQ-GDRERGLLW-ESFCVATS
OUT.Prunus.O	MATIVCQGLQSCLDSHLVEPRTLRLKFSSPNPVKANYIEEEEKCHYEEPCINKPVDVHDNNKATSKTSDGGWSFLQAVSLSQHKEDKENMYLPPQVYKSATKLTEKSLELCTELGETGTIITEAN--IFSSA--EGKNVMPREQQK--QRQFSGGKKGVVHSFPPPLTTISGSDSIQVRPHREDGRLIMKAVKAPTTKSCFQAERSNGRLRLCFSKHFAPNFDSEELATQDDNEGCENDRSEEEEEEEAEQQDQEENKEEDFVEQLEGDECMCLEAEEGEEGMDKFGRPSRCKEGGEHEKGLLW-EPFWVAT-
OUT.Quillaja.O1	---------------------------------------------------------------------------------------------PLMKRSSMLLSERSLELCTELGETGTDITEDSIDSFSSLDSKGGNFLTSKQPK--PHQVLEAKKSNSKNFPPPLTTMRGSESLQVRPLREDGRLIMQAVKVPQSITCFQAERSHGRLRLSLVEDCSPLFDYEEA-DIEDNEGCEKEFDVDMKEQRKEAGEEEEENFQDERKNEVYE---VEEINDAEIGIEKYERLSRCKE-GEHENGLLW-EPLWVATS
OUT.Quillaja.O2	MAAIVHHGLQSCLESQIVESRTLRLKFSSSKLNSSQPIELAYKSCFWDSNSKNDLHQDNHIST-STPNNGGSSFFQTLSNSKETLDKESTYVHPLVTRSSMSLNQRSLELCTELGETGTDITENCIDSFSSLDSKGGKFSTREQMK--SHQVLGAKKGNNQNFPPPLTTIRGSESLRVRPHREDGRLIMQAVKVPPSVTCFQADRSHGRLRLSLVEYCAPIFDYEEAENEGTNEGYEKEFKIDMNEQRHIVEKVDEEEEEAEETFEDGDKGVCEEIKGAKIEMEKYERLSRCKE-GEHDNVLLW-EALSVATS
OUT.Vitis.O	MSTVVYQGLQSCLETQQVEQRTLRLKLASPKPHFSQSIGL-LDSNTKQTEEKCHYGEGGKTNSHNSPSDGGWSFIHALSGSQEAMEKQCSYVHPLVKRSASTLSDKSLEMCTELGETGTHVVENT--MFAVSASEPGDCPSRELLQ--SRQLLRATKANSQNFPPPLTTISGSNSLQIRPHREDGRLIMKAVKASLAHTLFQVERSEGRLRLCLLKDPTSNLDWQVAS-DNEREEIENEEEKEEEDIEEEEEEEEEEEEDGDEQDEEDGENWSEEMEGVEMGMEKYQRPSRCKEGGGHGKGLLW-EPFWVTS-
PAP.Aeschynomene.A	MAAIVCHGLQSHLESQLVESRTLRLRLPSSKPLPPQPLDLSFKSCFWGSNIKTQYEEEN-N-NKSSNTNGGWSFLEALSVSKEASQKEETYVHPQQKRSSLSLSPKSLELCTELGESGTDIVENGIEMLSSLDSAEGVWGTGEQDEQPPRQHCSAKKAKTLNFPPPLTTMRGSESLRVRPHREDGRLVIEVTRVPPSASCFQAERSNGRLRLCFLKNHTTCFDPEGEEDSEDNEPSTNEFGNELIGQVEEAVEEE------EETEEEGD-FACGCEMM---RMDKFEMPRRCNEGGDHENDLLWGEPFWVATS
PAP.Aeschynomene.B	MAAIVCHGLQSCHESPLVESRIHRLRLPSPKPKSPQPIDLTFKSCFWEQNTKPHCEENKTTDTNHNPNQGGWSFIQALSVSKESSEKETTYVHPQVKQSSVRLSPKSLELCTELGETGTDIIDSSIDLFSR------DLGTKEQRE--SRQFLGAKKTPQKHFPPPLTTIRGAESLRVRPHREGGRLVIEVTKGPSSSSCFHAERSHGRLRLSFLDIPNPCFDTEED----ENELFEEEFESEMNEQRQDMDEKEKEAEEEKKEEKTEEEE------NEMMRREKYERGSRCKE-DEHDNDLIWTESLWVSTS
PAP.Lotus.A	---------------TIVESRTLKLRLSSSKPLPHQSIDLSFKSCFRDSNNN--EENTNKTDTKPNNNMNSWSFLDALSVSQESSQKETTYVPPQQKRSSLLLSPKSLELCTELGESGTDIDENDIDLFCS----GGNLGTRRQPR---LQRLAAKKARTQNFPPPLTTIRGSESLLVRPHREDGRLVIEVTKVPPSPSCFQAERSHGRLRLCFLTNQPPSFDPEEEN----------NDENDMSGQIQHAEVETDKTEEETEEKTEEEEAACGEMKESNVRMEKYERLRRCKEGGDRESELLWSEPFWVT--
PAP.Lotus.B	MAAIVFNSFQSRMESQLAESRLHKLRLPSPKPTPPQPIDLPFKSCFWETKTENNLKTEFHHNTIANTNQCAFSSIQSLSVSQGP--KEPTYVHPQVKKSSLRLSLRSLELCTELGETGSDDTDIDIDMLCF--------GTGEQSK-KPRQVLETKKVKPQNFPPPLTTMRGSESLRVRPHREGGRLVIEVTKVPLSASCFQAERSHGRLRLCFWTDPE----------DDENNEFEEDFETELNGGKHEEDEEV---EEDAENENIDNSWSI----GGDIRMEKYERSRRCKE-GDHENELVWGEPLRVALA
PAP.Medicago.A	MSAVVYHGLQTHLESPLVESRTLRLRLPSPKQVPPQSIDLAFKTCFFDSNIKTHHQEENKTETQNKPNNGGWNFLDGLSNYQNTWKKETTYVHPQQKRSSLAMSPKSLELCTELGESGTDIVEND--MLLS------SMGAMEEQREPCSPVLIAKKPKIHNFPPPLTTMRGSESLRVRPHREDGRLVIEVTKVPPSTSCFQADRSHGRLRLCFLTNETTSFDPEQEDDDDENEKPHNKYENEMVGEVIEDVEEE-ETEEKAEKVELEEVVACEKMKSSDARMEKYEWARRCKEGGENEKEFLWGESLWVAVA
PAP.Medicago.B	MAAIVCHGLPSCHDSHLVESRFHNIRLPSPKPLTTQPIDLPFKTCFWDFEN------NNKTITDSNPKEDSWSSIQSLSASKGL--KETTYVDPNVKLPWHRLSPKSLELCTELGETGADIPEFSIDLLSSTNSACGNLETKEQKKNSC-QNLGGEKMRTKSFPPPLKSMRGSESIRVKPHRENGRLVIELTKVPSTVSCFQAERSNGRLRLSFWNDPE--EDENQGFEDVENSPVVVADAPSVSPTKEEESVKEVVEEEGIDNEKEKERVECIEKEESEVKMERYERRRRCKE-GKHENELGWGEPLWLALA
PAP.Phaseolus.A	MAAIVCHGLQSHLDSQLAESIVLKLRLPSPKPPPTQF----FKPSFWDSNSNSTLKPHTEENNPTTPSNNSCSFLEALSVSKEPSNDLTTYLHPQQKRSSLTLSPESLQLCTELGESGSDSDESSIDMLSA---VSANSGTREQQKGQPRQLSTAKKAKTQNFPPPLTTIRGSEPLRVRPHRENGRLVIEVTKVPPSPLCFQAERSHGRLRLCFLTNPTPSFDPEEEDDAEENEQLADELENEIIGEVKDTPEEDDEKEEEVEEEEEEEEVACGCVES-DVIVEKYSRVRRCREGGDHENELLWSDSLCVVTS
PAP.Phaseolus.B	MAATLCH---SYMESQLVESRIHRLVFSSPKPLPQHPIDLPFNNQ----------------------PYAAWSTIQALSESTSF---DS-FVKP----SSLRLSPKSLELCTELGETGSDIIESGIEMLSSRSS---ECGEGEASS-GIREKEKRRAREGRSFPPPLTTIRGSESIRVRPHREDGRLVLQLTKV---PSSFQAERSHGRLRLCFWTEEVVVEDEEEE-EVEKAEEQEQEHEHEDEDDDDDDD--EENNESEWEVLQEHEEVKRWGVEGVRVENTKFEWPSRCKE-EDHETDLLWGEPVR----
