# Supplementary material for: Legume genome structures and histories inferred from Cercis canadensis and Chamaecrista fasciculata genomes
Source: Plant J. 2026 Jun 10;126(5):e70981. doi: 10.1111/tpj.70981 (PMC13252982; doi:10.1111/tpj.70981)
Supplement: Supplementary file 6 — Data S6. Manuscript supplement; Compressed directory of aligned sequences from 250 gene families with high rates of gene duplication consistent with whole‐genome duplications in the legume subfamilies. [file TPJ-126-0-s006.gz › S6_consen_wgd_tree/40_wgd_aln_manual_wgd_copy/Legume.fam3.02818]

CAE.Acacia.A	----QEARNASLRSKVTVVGSGWGSVAAKLVASTLRSTSFHDEVRMWVFEETLPSGEKLTDVIGTEVKYLPGIKLGKVVADPDLENAVKDAMLVIVTPHQFVEGICKRLAGKIKTEAEAISLVKGMEVKVDGPRMMSTLISQQLGICSVLMGAIAEIGQEKFSEATVGYRQKGAAESWVQLFNTPYFNVTSVQDVEGVELCGTLKVVAVAAGFVDGLEMGAKAAIMRIGLEEMKAFSKLLFPTVKDSTFFESCGVADLITTCLGGRRGVAEAFAKSGGKRSFDELEQELLQGQKLQGVSTASDVYEVLSHRGWLELFPLFSLVHEICIGHLPPSAIVHQYNQR---
CAE.Acacia.B	--QDSSENNASYTFKVTVIGSGWGSVAAKLIASTLALTSFHDEVRMWVYEETLPSGEKLTDVIRTEVKYLPGIKLGRVVADPDLENAVKDAMLVFVTPHQFMEGICRKLTGKIRADAEAISLVKGMEVKMEGPCMISSLISQQLGICSVLMGAIAEIAVEKFSEATVGYRHKDVAERWVQLFTTPYFIVTAVQDVEGVELCGTLKAVALAAGFVDGLEMGTKAAIMRLGLREMKAFSKLLFPSVNDSTFFESCGVADLITTCLGGRRKVAEAFAKNGGKRSFDELEAEMLQGQKLQGVSTAREVYEVLAHRGWLELFPLFSTVHEICTGRLPPSAIVEYSERQPRS
CAE.Chamaecrista.A	------DRHASLRSKVAIVGSGWGSVAAKIIASTLLHPSFHDEVRMWVFEETLPSGDKLTGVIATEVKYLPGIKLGIVVADPDLENAVKDAMLVFVTPHQFIEGICKKLVGKIKTNAEAISLVKGMDVKPEGPRMISTLISDQLGVCSVLMGAIAEIAQQKFSEATVGYRQKEAAERWVQLFNTPYFSVTAVQDIEGVELCGTLKVVAVAAGFVDGLEMGTKAAIMRIGLREMMAFSKRLFPSVKDSTFFESCGVADLITTCLGGRRGVAEAFVKSGGKRSFDELEKEMLRGQKLQGVSTACEVYEVLCHRGWLKLFPLFANVHQICTGRLPPSAIVQYNREQ---
CAE.Chamaecrista.B	-SNNIIDNNSSQRFKVTVIGSGWGSVAAKLIASTLILSSFHDEVRMWVFEETLPSGEKLTDVIRTEVKYLPGIKLGKVVADPDLENAVKESMLVFVTPHQFMEGICKRICRKIKSDAEAISLVKGMEVKMEGPCMISTLISHQLGICSVLMGAIAEIAVEKFSEATVGYRHKEVAERWVRLFTTPYFIVTAVQDVEGVELCGTLKVVALAAGFVDGLEMGTKAAIMRLGLREMKAFSKLLFSSVKESTFFESCGVADLITTCLGGRRKVAEAFAKNGGKRSFDELEAEMLQGQKLQGVSTAREVYEVLAHRGWLELFPLFTTVHEISTGRLPPSAIVEYSERRHRS
CAE.Senna.A	------ADTLISRSKVTVIGSGWGSVAAKLIASTLRLGSFHDEVRMWVFEETLPSGDKLSDVIATEVKYLPGIKLGKVVADPDLENAVKDAMLVFVTPHQFMEAICKGLVGKIKTDAEAISLVKGMEVKMEGPHMISTLISEQLGVCSVLMGAIAEIAQEKFSEATVGYRQREAAEKWVQLFNTPYFNVTAVQDVEGVELCGTLKVVAIAAGFVDGLEMGTKAAIMRLGLREMKAFSKLLFPSVKDSTFFESCGVADLITTCLGGRRKVAEAFAKNGGKRSFDELEKEMLQGQKLQGVSTASEVYEVLSHRGWFELFPLFSVVHEICIGRLPPSAIVQYREHKSRS
CAE.Senna.B	EVETVVSENASNICKVAVIGSGWGSVASKLIASTLTLSSFHDEVRMWVFEETLPSGEKLTDVIRTEVKYLPGIKLGKVVADPDLENAVKDAMLVFVTPHQFMEGICKRISGKIKANAEAISLVKGMEVKMEGPCMISTLISQQLDICSVLMGAIAEIAVEKFSEATVGYRLKDVAERWVRLFSTPYFIVTAVQDVEGVELCGTLKVVALAAGFVDGLEMGTKAAIMRLGLREMKAFSKLLFPSVKDSTFFESCGVADLITTCLGGRRKVAEAFAKNGGKRSFDELEAEMLQGQKLQGVSTAREVYEVLTHRGWLELFPLFSTVHEISTGRLPPSAIVEYSEHLPR-
CER.Bauhinia.A	-----TNNNASHKSKVTIIGSGWGSVASKLVASTLRLTSFHDEVRMWVFEETLPSGEKLTDVIRNEVKYLPGIKLGKVVADPDLESAVKDAMLVFVTPHQFMEGICKKLVGKIKRDAEAISLVKGMEVKMEGPCMISSLISEQLGICCVLMGAIAEIAVGKFSEATVGYRDREVAEKWVQLFNTPYFNVTAVQDVEGVELCGTLKVVAIAAGFVDGLEMGTKAAIMRLGLREMKAFSKLLSPSVKDSTFFESCGVADLITTCLGGRRKVAEAFARNGGKRSFDELEAEMLQGQKLQGVSTAAEVYEVLSHRGWLELFPLFSTVHEISTGRFPPSAIVEYL------
CER.Bauhinia.B	--HNWLNNNASHRSKVTVIGGGWGSVAAKLIASTLKLTSFHDEVRMWVFEETLPSGEKLTDVIRTEVKYLRGIKLGKVVADPDLENAVKDAMLVFVTPHQFMEGICKRLVGKIKRDTEAISLVKGMEVKMDGPRMISSLISKQLGICSVLMGAIAEIAVGKFSEATVGYREREVAEKWVQLFSTPYFVVTAVQDIEGVELCGTLKVVAIAAGFVDGLEMGTKAAIMRLGLREMKAFSKLLFPSVKDSTFFESCGVADLITTCLGGRRKVAEAFAKNGGKRSFDELEAEMLQGQKLQGVSTAGEVYEVLSHRGWLELFPLFSTVHEISTGRLPPSAIVE--------
CER.Cercis.o	--HNLLNNNAPLKSKVTIIGSGWGSVAAKLIASTLRLTSFHDEVRMWVFEETLPSGEKLTDVIRNEVKYLPGIKLGKVVADPDLENAVKDAMLVFVTPHQFMEGICKRLVGKIKRDAEAISLVKGMEVKMEGPRMISSLISEQLGICSVLMGAIAEIAVEKFSEATVGYREREVAEKWVQLFNTPYFIVTAVQDVEGVELCGTLKVVAIAAGFVDGLEMGTKAAIMRLGLREMKAFSKLLFPSVKDNTFFESCGVADLITTCLGGRRKVAEAYAKNAGKRSFDELEAEMLQGQKLQGVSTAGEVYEVLSHRGWLELFPLFSTVHEISTGRLPPAAIVEYFG-----
CER.Phanera.A	-HRNLLNNNVSHKSKVTIIGSGWGSVASKLVASTLRLTSFHDEVRMWVFEETLPSGEKLTDVIRNEVKYLPGIKLGKVVADPDLESAVKEALLVFVTPHQFMEGICKRLVGKIKRDAEAISLVKGMEVKMEGPCMISSLISKQLGVCCVLMGAIAEIAVEKFSEATVGYREREVAEKWVQLFNAPYFNVTAVQDVEGVELCGTLKVVAIAAGFVDGLEMGTKAAIMRLGLREMKAFSKLLFPSVKDSTFFESCGVADLITTCLGGRRKVAEAYAKNAGKRSFDELEAEMLQGQKLQGVSTAAEVYEVLSHRGWLELFPLFSTVHEISTGRLPPSAIVEYFGR----
CER.Phanera.B	-HHNLLNNNASHRSKVTVIGSGWGSVAAKIIASTLRLTSFHDEVRMWVFEETLPSGEKLTDVIRTEVKYLPRIKLGEVVADPDLESAVKDAMLVFVTSHQFMEGICKRLVGKIKRDAEAISLVKGMEVKMEGPRMISSLISKQLGICSVLMGAIADIAVEKFSEATVGYREREVAEKWVQLFNTPYFIVTAVQDIEGVELCGTLKVVAIAAGFVDGLEMGTKAAIMRLGLREMKAFSKLLFPSVKDSTFFESCGVADLITTCLGGRRKVAEEFAKNGGKRSFHELEAEMLQGQKLQGVSTAGEVYEVLSHCGWLELFPLFATVHDISTGRLPPSAIVECF------
DET.Sindora.A	ERESASSNDSSHISKFTIIGSGWGSVAARLVASTLRLSSFQDEVRMWVSEEKLHSGEKLTDVIRT------------------------------------------RIARKIKTDAEAISLVKGMEVKMDGPCMISSLILQQLGICSVLMRAIAEKAVEKFSEATVGYREREVAEKWVRLFTNPYFHVTPVLDVEGVELCGSCRWNTNVTGFADGLEKGTKAAIMRLQ-RDESAFKAAVFI--------------------------------------------------------------------------------------------------------
DET.Sindora.B	PGETPINNDASHKSKVTVIGSGWGSVAAKLIASTLRRSSFHDEVRMWVFEETLPGGEKLTDVIRTEVKYLPGIKLGKVVADPDLENAVRDAMLVFVTPHQFMEGICKKIVGKIRTGAEGISLVKGMEVKMEGPCMISTLISQILQICSVLMGAIAEIAVEKFSEATVGYRGREVAEKWVQLFTTPYFIVTAVQDVEGVELCGTLKVVALAAGFVDGLEMGTKAAIMRIGLREMKAFSKLLFPSVKDNTFFESCGVADIITTCLGGRRKVAEAFAKNEGKRSFDELEVEMLQGQKLQGVSTAKEVYEVLRHRGWLELFPLFSTVHEISTGRLPPSAVVRYSEQKPN-
OUT.Arabidopsis.O	KSRQGNGCNDDSKSKVTVVGSGWGSVAAKLIASALKLPSFHDEVRMWVFEEVLPNGEKLNDVIKTEVKYLPGIKLGRVVADPDLENAVKDAMLVFVTPHQFMDGICKKLDGKITGDVEAISLVKGMEVKKEGPCMISSLISKQLGICCVLMGAIAEIAVEKFSEATVGYRGREIADTWVQLFSTPYFMVTPVHDVEGVELCGTLKVVAIAAGFVDGLEMGTKAAIMRIGLREMKALSKLLFPSVKDSTFFESCGVADVITTCLGGRRRVAEAFAKSRGKRSFDELEAEMLQGQKLQGVSTAREVYEVLKHCGWLEMFPLFSTVHQICTGRLQPEAIVQYRENK---
OUT.Prunus.O	-----TDHEALHKTKVTVVGSGWGSVAAKLIASTLRLSSFHDEVRMWVFEETLPSGEKLTDAIRNEVKYLPGIKLGKVVADPDLDNAVNGAMLVFVTPHQFMEGICKRLVGKIKGDVEAISLIKGMEVKMEGPCMISTLISEQLGICCVLMGAIAEIALEKFSEATVGYRERAIAEKWVHLFSTPYFIVTPVQDVEGVELCGTLKVVAIAAGFVDGLEMGTKAAIMRIGLREMKAFSKMLFSSVKDSTFFESCGVADLITTCLGGRRKVAEAFARSGGKRSFDELEAEMLQGQKLQGVSTAKEVYEVLSHRGWLEFFPLFATVHEICIGSLPPSAIVEHSERKP--
OUT.Quillaja.O1	-DNNFSNDEARDKSRVTIVGSGWGSVAAKLIASTLKLTAFHDEVRMWVYEETLPSGEKLTDVIKTEVKYLPGIKLGKVVADPDIENAVKEAMLVFVTPHQFMEGICKRLVGKIKADVEAISLIKGMEVKPEGPCMISSLISQQLGVCCVLMGAIAEIAVEKFSEATIGYRERVTAEKWVQLFYTPYFSVTAVQDVEGVELCGTLKVVALGAGFVDGLEMGTKAAIMRLGLIEMKAFCKLLFSSVKDSTFFESCGVADLITTCLGGRRKVAEAFAKNGGNRSFDELEAEMLQGQKLQGVSTAREVYEVLSHRGWLQLFPLLATVHEISIGRLPPSAIVNYNEPKA--
OUT.Quillaja.O2	--NNFSNVEATNKSRVTIIGSGWGSVAAKLIASTLKLSSFHDEVRMWVYEETLPDGEKLTDVIKTEAKYLLGIKLGKVVADPDLENAVKEAMVVFVTPHQFVEGICKRLTGKMKSDVKAISLIKGMEVKPEGPCMISRLISQQLGICCVLMGAIAEIAMEKFSEATIGYRERAIAEKWVQLFNTPYFIVTAVQDVEGVELCGTLKVVAIAAGYVDGLGMGTKAAIMRLGLREMKAFSKLLFSSVEDSTFFESCGVADLITTCLGGRRKVAEAFAKNRGKRSFDELEAEMLQGQKLQGVSTAREVYEVLNHRGWLELFPLFATVHEISIGRLPPSAIVNYNEPKA--
OUT.Vitis.O	-ETNFSDVEQLHKSKVTVVGSGWGSVAAKLIASTLKLSSFHDEVRMWVYEEILPSGEKLSEVIQNEVKYLPGIKLGKVVADPDLEHAVKDAMLVFVTPHQFMEGICKRLVGKIRGDAEAISLIKGMEVKMEGPCMISTLITDLLGICCVLMGAIAEIAVEKFSEATVGYRERDIAERWVRLFSTPYFMVSAVQDVEGVELCGTLKVVAIAAGFVDGLEMGTKAAIMRIGLREMKAFSKLLFSSVRDSTFFESCGIADLITTCLGGRRKVAEAFARNGGKRSFDELEAEMLQGQKLQGVSTAREVYEVLSHRGWLELFPLFTAVHEISTGRLPPSAIVEYSEHTPR-
PAP.Aeschynomene.A	------------KNKVTIVGSGWGSVAAKLIASTVRLSSFDDEVRMWVFEETLPSGEKLVDVIRTEVKYLPGVKLGKVVADPDLESAVKGAMLVFVSPHQFMPGICKRLDGKIKKDAEAISLVKGMEVKKEGPSMISTLISKQLGICSVLMGAIAEIALEKFSEATVGYSQKEAAEKWVQLFGTPYFIVTAVQDVSGVEMCGTLKIVAIGAGFVDGLEMGTKAAIMRLGLKEMIEFSKTLYPSVKDSTFFESCGVADLITTCYGGRRKVAEAYAKHQGKRPFDQLEAELLNGQKLQGVLTAKEVYEVLADRGWVEMFPLFSTVHDICTGRLPPSAIVKFNDNK---
PAP.Aeschynomene.B	TVSQNNDSAAVHRSKVTVIGSGWGSVAAKLIASTLRLNSFHDEVRMWVYEETLPCGEKLTGAIRTEVKYLPGIKLGKVVADPDLENAVRDAMLVFVTPHQFMEGICKRLVGKIRTDAEAISLVKGMEVKMEGPCMISSLISQILGICSVLMGAIAEIAVEKFSEATVGYRHREVAERWVQLFYTPYFIVTAVQDVEGVELCGTLKIVALAAGFVDGLEMGTKAAIMRLGLREMKAFSKLLFPSVKDSTFFESCGVADLITTCLGGRRKVAEAYAKNGGNRSFDELEAEMLQGQKLQGVSTAKEVYEVLGHRGWLELFPLFSTVHEISSGLLPPSAIVEYSEKQARS
PAP.Lotus.B	---------------------------------------------MWVYEETLPSGEKLTDVIKTEVKYLPGIKLGKVVADPDLGNAVKDSMLVFVTPHQFMEGICKKLAGNIRADAEAISLVKGMEVKMEGPCMISSLISQELGICSVLMGAIAEIALEMFSEATVGYRQREVAERWVQLFYTPYFIVTAVQDVEGVELCGTLKVVAIAAGFVDGLDMGTKAAIMRLGLREMKAFSKLLFPSVKDSTFFESCGVADLITTCLGGRRKVAEAYARNGGKRSFDVLEAEMLQGQKLQGVSTASEVYEVLSHRGWLELFPLFSTVHEISSGLLPPSAIVEYSEKLPR-
PAP.Medicago.A	------------MNKVTIVGSGWGSVAAKLIASTIKLSNFHDEVRMWVFEETLPNGDKLTDVIQTEVKYLPGVKLGQVVADPDLENAVKDAMLVFVTPHQFMEGICKRLDGKIRTDAEGISLVKGMEVKKEGASMISTLISNQLKICSVLMGAIAEIAMQKFSEATIGYREKEAAERWVQLFNTPYFNVTSVQDVEGVEMCGTLKIVAIAAGFIDGLEMGTKSAIMRIGLKEMMAFSKLLFPSVKYSTFFESCGVADLITTCMGGRRKVAAAYARNGGKRSFDELEAELLKGQKLQGVLTAKEVYEVLTARGWVERFPLFTTVYEISSGLLPPSAIVEFNNKS---
PAP.Medicago.B	-----SVDDVTNRSKVTVIGSGWGSVASKLIASTIRMNNFHDEVRMWVYEETLPSGEKLTDVIQTEVKYLPGIKLGKVVADPDLENAVRDAMLVFVTPHQFMEGICKRIAGKIRADAEAISLVKGMEVKMEGPCMISTLISEELGICSVLMGAIAEIAVEKFSEATVGYRQREAAERWVHLFYTPYFIVTAVQDVEGVELCGTLKVVAIAAGFVDGLEMGTKAAIMRLGLREMKAFSKLLFPSVKDSTFFESCGVADLITTCLGGRRKVAEAYAKNGGKRSFDELEAEMLQGQKLQTYF-----------------------------------------------
PAP.Phaseolus.A	-------------YKVTVIGSGWGSVAAKLIASTIKLPSFHDEVRMWVFEEKLPSGEKLTDVIKTEVKYLPGVKLGKVVADPDLVNAVKDAMLVFVTPHQFMEGICKRLAGKIRADAEGISLIKGMEVKKEGPSMISTLITKQLGICSVLMGAIAEIAMEKFSEATVGYNQKSAADRWVQLFCTPYFNVTSVEDVEGVELCGTLKVVAIAAGFVDGLEMGTKAAIMRIGLKEMMAFSKMWFPSVKDSTFFESCGVADLITTCMGGRRKVADAYARNGGKRSFEELEAEMLQGQKLQGVLTAQEVHEVLSDRGWLHIFPLFSAVHAISIGHLPPSAIVKISEEKPRH
PAP.Phaseolus.B	-----LLNDATHRSKVTVIGSGWGSVAAKLIASTLRLRFFHDEVRMWVYEETLPSGEKLTDVIRTEVKYLPGIKLGQVVADPDLENAVRDSMLVFVTPHQFVEGICKRLVRKIREDAEAISLVKGMEVKMEGPCMISTLISQQLGICSVLMGAIAEIAVEKFSEATVGYRNREVAERWVQLFYTPYFIVTAAQDVEGVELCGTLKVVAIAAGFVDGLEMGTKAAIMRLGLREMKAFSKMLFPSVKDSTFFESCGVADLITTCLGGRRKVAEAYARNGGKRSFDELEAEMLQGQKLQGVSTASEVYEVLSHRGWLELFPLFSTVHEICSGLLPPSAIVEYSEKLPR-
