# Supplementary material for: Legume genome structures and histories inferred from Cercis canadensis and Chamaecrista fasciculata genomes
Source: Plant J. 2026 Jun 10;126(5):e70981. doi: 10.1111/tpj.70981 (PMC13252982; doi:10.1111/tpj.70981)
Supplement: Supplementary file 6 — Data S6. Manuscript supplement; Compressed directory of aligned sequences from 250 gene families with high rates of gene duplication consistent with whole‐genome duplications in the legume subfamilies. [file TPJ-126-0-s006.gz › S6_consen_wgd_tree/40_wgd_aln_manual_wgd_copy/Legume.fam3.02211]

CAE.Acacia.A	-TSPATMADYRAALMSPWMMETLKTCVLSGVRIDKEELKKKLTMPRYLRHVMRDCIRYQDQTAMSRQIEEEEEEEDIVPPETPMVVFITHSGGRHGPVLKERLKQLMSEEQVFDLTDVKPDEFLEHGLGCLEVLASLGDSCAKEVRERMRIMVAGGDGTVGWVLGCLTDLHKKGREPVPPVGIIPLGTGDLSRSFSWGGSFPFSWKAAINRGLLKACTGRICRLDSWRISLSMPEDTIVEAPHSLIRTEEFSLDEGLEVEGELPEEVTCYEGVFYYFSLGMDAQVAHGFHTLREKPYLANGPIAKIIYSGYSCTQGWFLTPCTSDPSLRGLKILRLHVKKFSLEWEQIPVPSSVRAIVALLHSYGSGRPWGNLKPEYLEKRGFVEANVDDGLLEIFGLK…
CAE.Chamaecrista.A	-DSPS--TNSAKPAMKPSMIETFRTCVLSGIRIDKEELKKKFTMPVYLRRAMRDCIRYQDPTAMSRHMCSNDDEDVV-SPETPMVAFITNSGGRHGPVLKERLKQLMSEEQVFDLSDVKPHEFVEYGLGCLEMFISLGDFRAKEARERMRIIVAGGDGTVGWVLGCLSELHKNGRAPVPPVGIIPLGTGDLSRSFNWGGSFPFVWKSAINRSLSRASTGPITLLDSWRVSLSMPEGTTAETPYSLKPIEKLSLDEGLELGGERPDEVQCYDGVFYYYSIGMDAQVAYGFHNLREKPYLANGPIAKIIYSGYGCTQGWFLTPCSSDPGLRGIRILRMHVKKFSSAWENVPVPSSVRAIVALLHSYGSGRPWGNLKPEYMERRGFVEAQADDGLLEIFGLK…
CAE.Chamaecrista.B	MKSPSTAGDTHKIAVRSSVIESFRACGLSGLRIDKEVLKQKLTMPEYLRFAMRDCIRLQDPTAGESHFRRNKGDDNVEPPEAPMVVFIPKSGGRHGPVLKERLQYLMSEEQVFDLSDVRPHVFVKYGLGCLEMLAGLGDSCAKETRNRIRIMVAGGDGTVGWVLGCLTELNREGREPVPPVAIVPLGTGDLSRSFGWGGSFPYAWKSAIKRSLNRAITGPICRLDSWRVSLSMPDGSSLEAPYSLKETEELSLDEGLEVEGERPEKVKCYEGVFYYFSIGMDAQVAYGFHHLREKPYLANGPIAKIIYSGYSCTQGWFFTPCTSVPSLRGLTILRLHVKKVCSEWEIIPVPASVRAIVALLHSYGSGRPWGTPKPDYLEKRGFVEAHVDDGLLEVFGLK…
CAE.Senna.A	-DSPS--SNANKVVLRPSMMETFRTCVLSGVRIDKEDLKKKLTMPQYLRHAMRDCIRFQDPTAMSRHISGKDA-DDVVSPETPMVVFITRSGGRHGPVLKERLKQLMSEEQVFDLQDVKPHEFIEYGLGCLEMLISLGDPHAKEARERMRIMVAGGDGTVGWVLGCLTELHKKGREPVPPVGIIPLGTGDLSRSFNWGGSFPFSWKSAINRSLSRASTGPIRLLDSWRVSLSMPEGTTVETPHSLKRSKELTLDEGLEVGGEVPDEVNCYEGVFYYFSIGMDAQVAYGFHNLREKPYLANGPITKIIYSGYSCTQGWFFTPCSSDPSLSGLRILRMHVKRVCSEWEKIPVPQSVRAIVALLHSYGSGRPWGQLKPEYMERRGFVEAQSDDGLLEIFGLK…
CAE.Senna.B	MEPSSATGDTHKITVRSSVIESFRACGLSGLRIDKEELKRKLTMPQYLRFAMRDSIRLQDSTAGESRFIHDKGDGNVDPPEAPMVVFIPRSGGRHGPMLKERLQYLLSEEQVFDLSDVKPHEFVKYGLGCLEMLAGLGDSCAKETRERIRVLVAGGDGTVGWVLGSLTELHKDGRMPVPPVAVVPLGTGDLSRSFGWGGSFPYAWKSAIKRSLHRASTGPICRLDSWRVSLSMPDGTTVEAPYSLKPTEELTLDEGLELEGELPEKVKCYEGVFYYFSIGMDAQVAYGFHHLREKPYLANGPIAKIIYSGYSCTQGWFFTPCTSAPNLRGLTILRLHVKKVCSEWEQVPVPASVRAIVALLHSYGSGRPWGCPNPQYLEKRGFVEAHVDDGLLEIFGLK…
CER.Bauhinia.A	MDSPSETSDTNKVAVKSSVLESFRAIGLSGIRIHKEDLRKKLAMPQYLRLAMRECIRLQDTAAGESRFIRDEGDEEIKAPETPMVVFIPRSGGRHGPMLKEMLQKFLSEEQVLDLSDVKPHEFVRYGLGCLDTLATIGDNVAKETRERIRIMVAGGDGTVGWVLGCLGELNLQGRESIPPVGIIPLGTGDLSRSFGWGGSFPFAWKSAIRRTLHRASTGPICRLDSWRVLLSMPEGTTVKAPHALKPSEEFSLDEGLEVEGELPERVRCYEGVFYYFSIGMDAQVAYGFHHLREKPYLAQGPISKIIYSGYSCTQGWFFTPCSGDPSLRGLKILQIYVKKVSTEWEQVPVPTSVRAIVALLHSYGSGRPWGNPKPEYLEKKGFVEAHVDDGLLEIFGLK…
CER.Bauhinia.B	MDSPSATGDTNKIAVRSSVIESFRACGLSGIRIDKEELKKKLMMPQYLRLAMRDCIRLQDRTAGESRFIRDKGDEEIKAPETPMVVFIPRSGGRHGPMLKERLQLLMSEEQVFDLSDVKPHEFVQYGLGCLDMLASIGDTVAKETRERIRVMVAGGDGTVGWVLGCLGELRQQGQESVPPVGIIPLGTGDLSRSFGWGGSFPFAWKSAIKRTLHRASTGPICRLDSWKLLLSMPEGTTVEAPHSLKPSEEFSLEEGLEVEGELPERVSCYQGVFYYFSIGMDAQVAYGFHHLREKPNLAHGPIAKIIYSGYSCTQGWFFTPCSSDPSLRGLKIMRMHVKKVCSEWEQVPVPSSVRAIVALLHSYGSGRPWGHLKPEYLEKRGFVEAHVDDGLLEIFGLK…
CER.Cercis.o	MDSPSATGDTNRIAVRSSVIESFRACGLSGIRIDKEELRKKLTMPQYLRFAMRDCIRFQDPTAGESRFIRDKGDGEIKAPETPMVVFIPRSGGRHGPMLKERLQQLMSEEQVFDLLDVKPNEFVQYGLGCLDMLATIGDTVAKETRERIRVMVAGGDGTVGWVLGCLGELHLQGREPVPPVGIIPLGTGDLSRSFGWGGSFPFAWKAAIKRTLHRASTGPICRLDSWKVLLSMPEGTTVEAPYSLKPSEEFSLDEGLEVEGELPERVSCYEGVFYYFSIGMDAQVAYGFHHLREKPYLAQGPIAKIIYSGYSCTQGWFFTPCSSDPSLRGLKILRMHVKKVCSEWEQVPVPTSVRAIVVLLHSYGSGRPWGNLKPEYLEKRGFVEAHVDDGLLEIFGLK…
CER.Phanera.A	MDSLSETGDTNRIAVRSSVIESFRACGLR-ARIDREELRKKLTMPQYLRFAMRDCIKFQDPTAGESRFIGDKGDEEIKAPETPMVVFIPRSGGRHGPMLKEMLQKLLSEEQVFDLSDVKPHEFVQYGLGCLDMLATIGDTVAKETRERIRIMVAGGDGTVGWVLGCLGELNLQGRAPIPPVGIIPLGTGDLSRSFGWGGSFPFAWKSAIKRTLHRASTGPICRLDSWRILLSMPEGTTVEAPYSLKPSEEFSLDEGLEVEGELPERVSCHEGVFYYFSIGMDAQVAYGFHHLREKPYLAQGPIAKIIYSGYSCSQGWFFTPCSGDPSLRGLKILRMHVKKVSSEWEQVPVPTSVRAIVALLHSYGSGRPWGHLKPEYLEKRGFVEAHVDDGLLEIFGLK…
CER.Phanera.B	MDPPSSTGDTNKIAVRSSVIESFRACGLSGVRIDKEELKKKLTMPQYLRLAMRECIRLQDPDAGESQFKRDKGDGEIKAPETPMVVFIPHSGGRHGPMLKERLQQLMSEEQVFDLPGVKPNEFVQYGLGCLEMLAGIGDTVAKETRERIRVMVAGGDGTVGWVLGCLGELRLQGREPVPPVGVIPLGTGDLSRSFGWGGSFPFAWKSAIKRTLQRASIGPICRLDSWKVLLSMPEGTTVEAPHSLKPSEEFSLDEGLEVEGELPERVSCYQGVFYYFSIGMDAQVAYGFHHLREKPYIAHGPIAKIIYSGYSCTQGWFFTPCSSDPSLRGLKILRIHVKKVCSEWEQIPVPTSVRAIVALLHSYGSGRPWGHLKPEYLEKRGFVEAHVDDGLLEIFGLK…
DET.Sindora.A	MEPPSATGEVNKVAVRSSVIESFKACGLSGARIDKEELKRKLTMPQYLRLAVRECIRLQDPTAGESRG---RGDGSVAAPQSPMVVFIPHSGGRLGPTLKERLQELMSEEQVFDLSDVKPHEFVKYGLGCLDMLAGLGDTCAKETRERMRVMVAGGDGTVGWALGCLTELYAQGQELVPPVGIIPLGTGDLSRSFGWGGSFPFAWKSAIKRTLSRAATGPICRLDSWRVSLSMPEDAIIEAPHSLKPTREFTLEEDLEVEGELPERVKCYAGVFYYFSIGMDAQVAYGFHHLREKPYLAHGPIAKIIYSGYSCTQGWFFTPCTSNPNLRGLKILRLYIKKVCSEWEQIPVPSSVRAIVALLHSYGSGRPWGNLKPEYLEKRGFVEAHVDDGLLEIFGLK…
DET.Sindora.B	MDSASSTGETNKVVARLSMMESFRGCGLSGIRINKDDLKRQLTMPQYLRFAMRDSIRFQDPTAGESRFIRAKGDDKIQAPDTPMVVFIPRSGGRHGPVLKERLQELMSEEQVFDLSDVKPHEFARYGFGCLDLLADLGDDCARQTRERMRVMVAGGDGTVGWVLGCLTDLHKQGRGPVPPVGIIPLGTGDLSRSFGWGGSFPYAWKSATKRILSRAASGPICHLDSWRISLSMPEGTTVETPHALKPTEEFTLDEGIEVEGELPERVSCYAGVFYYFSIGMDAQVAYGFHHLRERPYLANGPITKIIYSGYSCTQGWFFTPCSNDPSRMGLKILRLHVKRICSAWEQLPVPASVRAIVALLHSYGSGRPWGNLKPDYLEK-------------------…
OUT.Arabidopsis.O	MESPSGDSLTARMIPRHSSLDSFGAMKVSSIRVSKAELRQRVMLPQYLRIAIRDCILRKDDSFDASSSVAPPLENNALTPEVPLMVFVPKSGGRQGPLIKERLQNLISEEQVYDLTEVKPNEFIRYGLGCLEAFASRGDECAKEIREKMRIVVAGGDGTVGWVLGCLGELNLQNRLPVPPVSIMPLGTGDLSRSFGWGGSFPFAWKSAIKRTLHRASVAPISRLDSWNILITMPSGEIVDPPYSLKATQECYIDQNLEIEGEIPPSTNGYEGVFYYFSIGMDAQVAYGFHHLREKPYLANGPIAKIIYSGYGCSQGWFLTHCINDPGLRGLKIMTLHIKKLSSEWEKVPVPKSVRAVVALLHSYGSGRPWGNLKQDYLEKRGFVEAQADDGLLEIFGLK…
OUT.Prunus.O	MDSPSST---TRISARSSMIDSFKSCTLSGMTIDKEELKKKLLMPQYLRFAMRDSIRLKDPSAGESRLTATAENDDQTPPESPMVVFIPRSGGRHGPMLKERLQMLMGEEQVFDLSDVKPHEFVQYGLGCLELLADLGDICAKECRQKIRVLVAGGDGTVGWVLGCLSELNRQGREPVPPVGIIPLGTGDLSRSFGWGGSFPFAWKSAIKKTLFRATAGPICRLDSWHIVLSMPAGTVMDPPHSLKATEECTLDEGLEIQGDLPEKAICHEGVFYYFSIGMDAQVAYGFHHLREKPYLAQGPISKLVYSGYSCTQGWFFTPCTSDPGLRGLKILRMHVKKVCSEWEQIPVPSSVRAIVVLLHSYGSGRPWGNLKPEYLEKKGFVEAHADDGLLEIFGLK…
OUT.Quillaja.O1	MDSPSSTGDTTRIASRSSVIDSFRGCGLTGLRIDKEELKRKILMPQYLRFAMRDSIRLKDPTAGENRFHDKSGETA-VAPEAPMVIFIPRSGGRHGPMLKERLQLLMSEEQVFDLSDVKPHEFVRYGLGCIEKLADQGDSCAKETRERMRVMVAGGDGTVGWVLGSLGELNKLGRVPVPPVGIIPLGTGDLSRSFGWGGSFPFAWKSAIKRSLDRACTGPLGRLDSWRILLSMPAGTTVDNPHSLSITEDYALDEGLEIEGELPEKQTCYEGVFYYFSVGMDAQVAYGFHHLREKPYLAQGPIAKIIYSGYTCTQGWFFTPCSSDPSLRGLRILRMHVKKVCSEWEQVPVPSSVRAIVVLLHNYGSGRPWGNLKPEYLEKRGFVEAHADDGLLEIFGLK…
OUT.Quillaja.O2	MDSPSSTGDTTRIAARSSMMDSIRGCGLAGVRIDKEELKRMILMPQYLRFAMRDCIRFKDPTAGESRFLHSKSEENIVAPEVPMVIFIPRSGGRHGPVLKERLQHLMSEEQVFDLSDVKPHEFIRYGLGCLEMLAGLGDSVAKETRERMRVMVAGGDGTVGWVLGSLGDLNKLGKLPVPPVGIIPLGTGDLSRSFGWGGSFPFAWKSAIKRSLYRACTGPLGRLDSWQIQLSMPAGTIEDKPHSLSITEDFSLDEGLEIEEALPEKVTCYEGVFYYFSVGMDAQVAHGFHHLREKPYLAQGPISKIIYSGYSCSQGWFFTPCSSVPSLRGLRILKMHVKKVCSEWEQVPVPSSVRAIVALLHNYGSGRPWGNLKPEYLEKRGFVEAHADDGLLEIFGLK…
OUT.Vitis.O	MDSPSSVGDSIRVAARSSVIDSFRGCGLSGIRIDKEELKRVILLPQYLRLAMRDSINSKDPNAGDHHL---EGAENAESPECPIIVFISRSGGRHGPELKERLQELMSREQVFDLSAVKPHEFIQYGLGCLEKLAKQGDQCAKEVREKMRIVVAGGDGTVGWVLGSLGELDKQNREPVPPVGIIPLGTGDLSRSFGWGGSFPFAWKSAVKRSLHRATKGPICRLDSWHVLISMPPGVIVDPPHSLKPTEECALDQGLDVESQLPEQVTCYEGVFYYFSIGMDAQVAYGFHHLRERPYLAQGPISKIIYSGYSCTQGWFFTPCMSDPSLRGLKILKIHIKKVCSEWEQIRVPSSVRAIVALLHSYGSGRPWGNLKPDYLEKKGFVEAHVDDGLLEIFGLK…
PAP.Aeschynomene.A	MEPPSATGDRNKIAVRSSLVESIRGCGLSGIRIDKEDLKKQLAMPQYLRFAMRDAIRLQDPAAGEARYLRRSDGEDSVPPASPMVVFIPRSGGRHGPALKERLQQLISDEQVFDLSDVKPHEFVRYGLRCLEMLAELGDSCAKDTREKLRVMVAGGDGTVGWVLGCLTELRTVGREPVPPVGVVPLGTGDLSRSFRWGGSFPFAWKSAIKRTLQKASTGKICRLDSWRVYLSMPEGTSVDPPHSLKHTEEFTLDQSLEVEGELPEKMNSYEGIFYYFSIGMDAQVAYGFHHLREKPYLASGPITKIIYSGYSCTQGWFFTPCTSNPGLRGLRILRMHIKKVCSEWEQVAIPSSVRAIVALLHSYGSGRPWGKLKPEYLEKKGFVEANVADGLLEIFGLK…
PAP.Aeschynomene.B	--SPSSTGDIGKMPVRSSIVESFRVCGLSHILVDKEDLRKNITMPQYLRIAMRDCIHLQDSTVGENHFAHGQDDENVVTPQKPMVVFIPRSGGRAGPILKEKLQHIMSEEQVFDLTDVKPHEFIRYGLACLEVLAGLGDPCAKEIRERLRIVVAGGDGTVGWLLGCLAELHIQGRQPVPPVAIIPLGTGDLSRSFGWGGSYPFTWKSAIRRTLYKASIGPTCNLDSWQISLLMPDGTTIEAPYSLKHGEEFNLDEGLEIEGQYPEKITCYQGVFYYFSIGMDAQVAYGFHHLREKPYLAQGPISKIIYSSYTCTQGWFLTPCSSDPGLRGLKILRMHVKKTSSKWELIPVPTSVRAIVALLNSYGSGRPWGNLKPEYLEKYRYL---------------…
PAP.Lotus.A	---TATTGDRNKIAVRTSIVESLSGCGLSGMRIDKEDLKKKLTMPPYLRLAMRDSIRLQDSAAGESRYLTREQDAA--APPSPVVVFISRSGGRHGPALKERLQQLISEEQVFDLSDVKPHEFVKYGLGCLEMLAGLGDSCAKETRQRVRVMVAGGDGTVGWVLGCLTDLRLQGREPVPPVGIIPLGTGDLSRSFGWGGSFPFAWKSAVKKILHQLTTGPIQRLDSWRVSLAMPEGTPVKPPHCLKHTEEFTLEQGLEIEGELPEKLSSFEGVYYYFSIGMDAQVAYGFHHLREKPYLASGPITKIIYSGYSCTQGWFFTPCTSDPGLRGLKILRMHIKKVSSEWEPIAVPKSVRAIVALLHSYGSGRPWGKPKPEYLEKKGFVEADVADGLLEIFGLK…
PAP.Lotus.B	--SSSSTGDARSIAVKSTIVESIRGCGMSGVRVDKEELRQKLTMPQYLRFAMRDSICLQDPSAGESRFISARDDDNAVVPSTPMVVFIPRSGGRHGPVLKERLQHLMSEEQVFDILDVKPHEFIRYGLGCLEMLAGIGDSCAKETRERIRIVVAGGDGTVGWVLGCLTELHEQGRLPVPPVAIVPLGTGDLSRSFGWGGSFPFSWKAAIKRTLYKASTGPICRLDSWRISLSMPEGAIVEAPNSLKRTEEFNLDEGLEVEGELPEEVVCYEGVFYYFSIGMDAQVAYGFHHLREKPYLAQGPITKIIYSGYTCTQGWFFTPCSSEPSLRGLKILRMHVKKFDSEWEPVLVPTSVRAVVALLHSYGSGRPWGNLKPEYLEKRGFVEAQVDDGLLEIFGLK…
PAP.Medicago.A	--SPSTTEDSKKIQVRSSLVESIRGCGLSGMRIDKEDLKKQLTLPQYLRFAMRDSIRLQDPSAGETLYRNRAEGEDSAAPTSPMVVFIARSGGRHGPALKERLQQLMSEEQVFDLADVKPHEFVLYGLACLEMLAGLGDSCAKETREKLRVMVAGGDGTVGWVLGCLTELRQLGREPVPPVGIVPLGTGDLSRSFNWGGSFPFAWKSAIKRTLQKASVGSVHRLDSWRLSISMPESTTVKPPYCLKQAEEFTLDQGIEIEGELPDKVKSYEGVYYYFSIGMDAQVAYGFHRLREKPYLASGPIAKIIYSGYSCTQGWFFTPCTSDPGLRGLRILRMHIKRVSSEWEQVAIPKSVRAIVALLHSYGSGRPWGKPKPEYLEKKGFVEADVADGRLEIFGLK…
PAP.Medicago.B	--STTTTGDATKLAARSSIVDSIRGCGISGQRIDKEELKRNLTMPQYLRISMRDSIRLKDPTAGEFGFFIRAEESAAVAPLKPIVVFIPRSGGRHGPVLKERLQDLMSEEQVFDVIDVNPREFLQYGLGCLEALAASGDTCAKETRERIRIMVAGGDGSVGWVLGCLTELNKQGREPVPPVGIIPLGTGDLSRCFGWGGSFPFAWKAAIKRTLHKASIGPICRLDSWRVSLSMPEGTIVAPPYSLKQTEEFILDEGLEVEGELPEKVICYEGVFYYFSIGMDAQVAYGFHHLREKPYLAQGPIAKIIYSGYTCTQGWFFTPCTSEPGLRGLKILRMHVKRICSEWELVPVPTSVRAVVALLHSYGSGRPWGNLKPEYLEKRGFVEAQVDDGLLEIFGLK…
PAP.Phaseolus.A	MDSPAPTGETKKIAVRSSIVESFRGCGLSGIRIDKDELKKQLTMPQYLRYAMRDSIRLQDPAAGESRYINRADGEDSAAPPCPMVVFISRSGGRHGPALKERLQQLMSEEQVFDLSDVKPHEFVRYGLSCLEMLAGLGDSCAKETRERIRVMVAGGDGTVGWVLGCLTELRTLVREPVPPVGIIPLGTGDLSRSFSWGGSFPFAWRSAIKRTLQRASTGTVKRLDSWRVSLAMPEGTSVKLPHCLKPAEEFTLDQGFEIEGELPEKVASYEGVYYYFSIGMDAQVAYGFHHLREKPYLASGPISKIIYSSYSCTQGWFFTPCVSDPGLRGLKILRMHIKRVSSEWEQIAIPTSVRAIVALLHSYGSGRPWGKPKPEYLDKRGFVEADVADGLLEVFGLK…
PAP.Phaseolus.B	MDSPSTTGDMSKVATKSSIVESLRVCGISSTRVDKEDLTQKLRMPQYLRFAMRESIRLNDAAAGKSHCSRSQDDDNAEAPLVPMVVFIPRSGGRCGPFLKERLQLIISEEQVIDMLDVKPHEFIRYGLGCLEMMANYGDHCALETRDRMRIMVAGGDGSVGWVLGCLSELHSLGRTPVPPVGIIPLGTGDLSRSFGWGGSFPFSWKAATKRSLYKATIAPLCRLDSWRFSISMPEGTEIEPPHSLKHAVEFTLDEGLDIEGQLSNNVICYEGVFYYFSIGT----------------------------------------------------------------------------------------------------------------------…
