# Supplementary material for: Legume genome structures and histories inferred from Cercis canadensis and Chamaecrista fasciculata genomes
Source: Plant J. 2026 Jun 10;126(5):e70981. doi: 10.1111/tpj.70981 (PMC13252982; doi:10.1111/tpj.70981)
Supplement: Supplementary file 6 — Data S6. Manuscript supplement; Compressed directory of aligned sequences from 250 gene families with high rates of gene duplication consistent with whole‐genome duplications in the legume subfamilies. [file TPJ-126-0-s006.gz › S6_consen_wgd_tree/40_wgd_aln_manual_wgd_copy/Legume.fam3.01067]

CAE.Acacia.A	-----------TTMLPMQPPPLFISDSFA---MISWFRSEFAAAAIIDALCSHLAQLGDVSCDYKSLFAAIHRRRLWIPILQMQKYDSIHEVTLELLKVAEKKGETEGRS--ENQLDEEKKIEEKRTENNVGEECPEEYESPNSEITDSGSQEMQGSSMINICSHEECEGRSSQITLRKGFQAKETVRGHMVVVKGLKLYEDIFTDSELSKLTDFVNGLHAAGQGELSGETFILFKQMKGKREMIQLGVPIFGQIKEDSNSIEPIPSLLQSVIDHLIQWRLLPEYRRPGCIIFFEEGEYSQPFLKPPHLDQPLATLLLAESTMAFGRTLVSEDGYKGPLMLSLKNGSLLVMRGSADMARHVMCPSPRRVSITFFRVRPDSQCQSPTSSMMNAMAFWNPG…
CAE.Acacia.B	MAAGPAVPTDRPAMAPMQSTPIMVSDSFAKDAIISWFRSEFAAAAIIDALCGHLAQLSAATGDYDSVFSAIHRRRLWIPVIQMQKHHSIVEVAVELGKVTEKKTEACKSEDANACSEDKKKINQKIMDSDGGHEAPEEYDSPESEITDSGSQEMQASLMSSICSHEECEGRGAQIKLTKGFSAKESVKGHMVVVKGLKLYEDVFSDSELCKLYDFVNEIHSAGQGELSGETFILFKQMKGKRELIQLGVPIFGQIKEDAKSIEPIPALLQSVIDHLIQWKLLPEYKRPSCIIFFEEGEYSQPFLKPPHLDQPVSTLLLSESTMAFGRTLTSYEGFKGPLMLSPKNGSLLVMRGSADMARHVMCPSPRRVSVTFFRVRPDSQSQTPIPSMATAMTVWQPG…
CAE.Chamaecrista.A	----PASPTDRPTMLPMQSPPLVVSDSFARDAIISWFRGEFAAAAIIDALCGHLAQLAACGGEYDSVFAAIHRRRLWIPVLQMQKYHSIADVTVELRKVAERKAEPKEIGEEERIEDQDEKIEEKGMESIGGDEGAEEYDSPDSEITDSGSQETQGNVMVTICSHEECEGRSSQIKLTKGFQAKESVKGHMVVVKGLKLYEDIFTDTELSKLTDFVNEIHAAGQGELSGDTFILFQQMKGKREMIQLGVPIFGRIKEDAKSIEPIPSLLQGVIDHLIQWQLLPEYRRPGCIIFFEEGEHSQPFLKPPHLDQPLSTLLLSESTMAYGRTLMSEDGYRGPLMLSLKKGSLLVMRGSADMARHVMCPSPRRISITFFRVRPDSQCQSPTPAMTNAMTLWQPG…
CAE.Chamaecrista.B	MAAGPASPTD-PTMVPMQSAPMMVSDSFAKDAIISWFRGEFAAAAIIDALCGHLAQLSAAGVDYDSAFAAIHRRRMWIPVIQMQKYHSIAEVAVELRKVAEKRTVASEDVNANACLDEEKKIDEKVTEGNGGDDDAEEYDSPESEITDSGSQEMQASLMSSICSHEECEGRISQIKLTKGFSAKESVKGHMVVVKGLKLYEDVLTDSELSKLFDFVNEIHSAGQGELSGETFILFKQMKGKRELIQLGVPIFGQIREDAKTIEPIPALLQGVIDHLIQWKLLPEYKRPSCIIFFEEGEYSQPFMKPPHLDQPVSTLLLSESTMAFGRTLMSDEGYKGPLMLSLKNGSIVVMRGSADMARHVMCPSPRRVSITLFRVRPDSQCQTATACMATAMTVWQPG…
CAE.Senna.A	---VPASPADRPTMLPMRSSPMMVPDSFAKDAILSWFRGEFAASAIIDALCGHLTQLASAAGDYDSVFAAIHRRRLWIPVIQMQKYHSIADVALELRKVAERKTEVKRSEDSKSTLDEKEKIEEKVIESNGSDEGVEEYDSPDSEITDSGSQEMQGSLM--ICSHEVCEGRPSQIKLRNGFKAKEPVKGHMVVVKGLKLHEDIFTDSELCKLTDFVHEIHAAGRGELSGETFILFKQMKGKREMIQLGVPIFGQIKEDAKSIEPIPSLLQSVIDHLIQWQLIPEYRRPGCIIFFEEGDYSQPFLKPPHLDQPLSTLFLSESTMAFGRVLMSEDGYKGSLMLSLQKGSLLVMRGSADIARHVMCPSPRRISITFFRVRPDSQCQSPTPAMTSAMTLWQPG…
CAE.Senna.B	MAAGPASPTDPPTMVPMQSTPVMVSDSFAKDAIISWFRGEFAAAAIIDALCGHLAQLSGGAGDYDSAFAAIHRRRLWIPVIQMQKYHSIAEVAVELRKVAEKKTEAE----GEACLDEKQKINEKVMESNEGDEAVEEYDSPESEITDSGSQELQGSLMSSICWHEECEGRFPQIKSRKGFSAKESVKGHMVVVKGLKLYDDVFNESELRKLFDFVNDIHSAGQGELSGETFILFKQMKGKRELIQLGVPIFGQIKEDAKTIEPIPALLQSVIDHLIQWKLLPEYKRPSCIIFFEEGEYSQPFLKPPHLDQPVSTLLLSESTMAFGRTLMSDEGYKGPLMLSLKNGYIL--------------------------------------------------…
CER.Bauhinia.A	MAAGPASPTDRPTMVPMRSTPMMVSDSFAKDALIAWFRGEFAAAAIIDALCGHLHQLSSAAGEYVSVFGAIHRRRMWIPLIQMQKYHPIADVEEELRKAAEKKMEAEENTEAEKKIEDKSCLDEKVTQSDGEDEAVEEYDSPDSEITDSGSQEMQASWMINICSHEECEARSSQIKLTKGFTAKESVKGHMVVVKGLKLYEDIFTDSELHKLTDFVNEIHAAGQGELSGETFILFKQMKGKRELIQLGVPIFGPIKEDAKSIEPIPALLQGVINHLIQWHLIPEYKRPGCIIYFEEGEHSQPFLKPPHLDQPVSTLLLSESTMAFGRALVSDEGYRGPLMLSLKQGSLIVMRGSADMARHVMCPSPRRVSITFFRVKPDSQCQSPTAAMTGAMTFWQPG…
CER.Bauhinia.B	MAAGPASPTDRPTMVPMRSAPMMVSDNFAKDAVLAWFRGEFAAAAIIDALCGHLFQLSSAAGEYESVFAAIHRRRLWIPVLQMQKYHTIADVAEELRKVAEKKTEAKENKEAEKKTEDKCCTEENLTQSNGGEETVEEYDSPDSEITDSGSQEMQPSWMNNICSHEECEGRSSQIKLTKGFTAKESVKGHMVVVKGLKLYEDIFTDSELHKLIDFVNEIHAAGQGELSGETFILFKQIKGKRELIQLGVPIFGPIKEDAKSIEPIPALLQGVIDHLIQWHLIPEYKRPGCIIYFEEGEHSQPFLKPPHLDQPLSTLVLSESTMALGRTLVSDDGYKGPLMLSLKQGSFIVMRGSADMARHVMCPSPRRVSITFFRVKPDSHCQSPTAAMTGAMTVWQPG…
CER.Cercis.o	MAAGPASPTDRPTTVPMRSTPMMVSDSFAKDAVIAWFRGEFAAAAIIDALCGHLTQLSSAAGEYESVFTAIHRRRLWIPVLQMQKYHSIADVAVELRKVAEKKTEAKENTEAEEKIEDKSCSDEKVMQSNGEDEAVEEYDSPDSEITDSGSQEMQASWMINICSHEECEGRSSQIKLTKGFTAKESVKGHMVVVKGLKLYEDIFTDSELHKLTDFVNEIHAAGQGELSGETFILFKQMKGKRELIQLGVPIFGPIKEDAKSIEPIPVLLQGVIDHLIQWHLIPEYKKPGCMIFFEEGEYSQPFLKPPHLDQPVSTLLLSESTMAFGRTLVSDDGYKGPLMLSLKQGSLIVMRGSADMARHVMCPSPRRVSISFFRVKPDSQCQSPTAAMTGAMTVWQPG…
CER.Phanera.B	MAAGPASPTDRPTMVPMRSAPMMVSDYFAKDAVLAWFHGEFAAAAIIDALCGHLAQLSSAAGEYESVFAAIHRRRLWIPVLQMQKYHSIADVTVELRKVAEKKMEAKEHTEAEKKIEDKTCTDENLTESDGGEEAVEEYDSPDSEITDSGSQEMQPSWMVNLCSHEECEGRTSQIKLTKGFSAKESVKGHMVVVKGLKLYEDIFNDSELHKLTDFVNEIHAAGHGELSGETFILFKQIKGKRELIQLGVPIFGPIKEDAKSIEPIPTILQGVIDHLIQWHLIPEYKRPGCIIFFEEEEHSQPFLKPPHLDQPVSTLFLSESTMAFGRTLVSDDGYKGPLMLSLKQGSLIVMRGSADMARHVMCPSPRRVSITFFRVKPDSQCQSPTAAMTSAMTVWRPG…
DET.Sindora.A	MAAGVASPTDRPTMVPMQSTPVMVSDSFAKDSIIAWFRGEFAAAAIIDSLCGHLAQLSAAEGEYEAVFTAIHRRRLWIPVLQMQKYHSIADVAVELRKVAEKKSEAAREERSEKKGEDKGRLDEKVTENNGVDEAVEEYESPDSEITDSGSQEMQATTMVNICFHEECEGRASQIKLTKGFTAKELVKGHMVVVKGLKLYEDIFTESELCKLADFVNEIHAAGQGELPGETFILFQQIKGKRELIQLGVPIFGPVKEDAKGIEPIPALLQGVIDHFIQWQLIPEYKRPGCIIFFEEEEHSQPFLKPPHLDQPLSTLLLSESTMAFGRTLVSNDGYTGPLMLSLKTGSLLVMRGSADMARHVMCPSPRRVSITFFRLKPDSQCHSP--SMSTAMTLWQPS…
DET.Sindora.B	MAAASATPADRSTMTPMQSSPMMASDSFAKDAIIAWFRGEFAAAAVIDVLCGHLAQLGGGSD-YESAFAAIHRRRLWIPVLQMQKYHSIADVALELSKVSEKKTER-----KERSEDGKSCLDEKVTESNGGDDAVEEYESPESEITDSGSQEMHGSLMVNICSHEECQGRASQIKLTKGFQAKESVKGHMVVVKGLKLYEDVFTDSELCKLTDFVNELHAAGQGELSGDTFILFQQMKGKRELIQLGVPIFGPVKEDAKSIEPIPALLQGVIDHLIQWQLIPEYKRPGCIIFFEEGEHSQPFQKPPHLDQPFSTLLLSESTMAFGRILVSDDGYKGPLMLSLNTGSLLVMRGSSDMARHVICPSPRRVSITFFRVRPESQSQLN-PPVTTAMTLWQPG…
OUT.Arabidopsis.O	--------TAKAVSVPVQVPPTVVSEGLGKDALISWFRGEFAAAAIIDAMCSHLRIAEEAVSEYEAVFAAIHRRRLWIPVLQMQKYHSIAEVAIELQKVAAKKAEDE----EDATEEEKECFNEKVTENDVGDVEDVEDDSPTSDITDSGSQDVHQTVVQIICHHEDCDARSCEIKPIKGFQAKEQVKGHTVVVKGLKLYEELLKEDEISKLLDFVAELREAGIGKLAGESFILFKQIKGKRELIQLGVPIFGHVKADENSIEPIPPLLESVIDHFVTWRLIPEYKRPGCVIFFEEGEYSQPFLKPPHLEQPISTLVLSESTMAYGRILSSDEGFRGPLTLSLKQGSLLVMRGSADMARHVMCPSQKRVSITFFRIRPDTHSQPNSPRNDGVMTMWQPY…
OUT.Prunus.O	-----------HMQMPTPAPVAMVSDAMAKDAIIGWYRGEFAAAAIIDSLCGHLTQLSGGGAEYGAVFAAIHRRRIWIPVLQMQKYHSIADVMVELRNVGAKKAEKKSEEAKSCLDEEKEKENEKVEESNGADEAIEEEASPDSEITDSGSQEAQLNSVVEICSHEECEARRTEIKLTKGFSAKESVKGHMVVVKGLKLYEDIFTDSELFKLTDFVNELHAAGLGELSGETFILFKQIKGRRELIQFGVPIFGQIKEETTSIGPIPALLQDVVDHFVLWQLIPEYKRPGCIIFFEEGEYSQPFLKPPHLDQPIATLLLSESTMAFGRTLLSDDGYKGPLMLSLKEGSLLVMRGSADMARHVMCPSPRRVSITFFRVRADSQFQSPSPTQNGAMTLWQPG…
OUT.Quillaja.O1	MAAEPASSTDRPTMVPIHTTQMMVSEGFAKDAVIAWYRGEFAAAAIIDALC----------------------------VIQMQKYHSIADVSVELRRVDAKAAETKENSEVEKKNEDKSCLDVKSTGSVEGD---DEEESPDSEITDSGSQEMQVTLAIKICSHEQCEARTSQIKLTKGFAAKELVKGHMVVVTGLKLYEDIFTVSELCKLTDFVNVLHAAGRGELPGETYILFKQMKGKRELIQLGVPIFGQLKEHVKSLEPIPALLQGVIDHLIQWQLLPEYKRPGCIIFFEEGEYSQPFMKPPHLDQPVLTLLLSESSMAFGRTLVSDDGYQGPLMLWLKPGSLLVMRGSADMARHVMCQSSRRVSITFFLVRPDSQSQSPTPHVTSAMTLWQPG…
OUT.Quillaja.O2	MAAGPASPTDRPAMVPIQSTPMMVSDGFAKDAIIAWFRGEFAAAAIIDALCGHLAQLSASTGEYESLFAAIHRRRLWIPVLQMQKYHSIADVAVELRRVAPKNAECKGDNEVEKKNEDKSCLDGKLTENVGGDGTIEEYDSPDSEITDSGSQETQATLVVNICSHEECEARSSQIKLTKGFAAKESVKGHMVVVKGLKLYEDIFTDSELCKLTDFVNELHAAGRGDLSGETYILFKQMKGKRELIQMGVPIFGHIKEEAKSIEPIPALLQGVINHLVQWQLLPDYKRPGCIIFFDEGEYSQPFMKPPHLDQPVSTLLLSESSMAFGRTLVSDDGYQGPLMLLLKKGSLLVMRGSADMARHVMCPSSRRVSITFFRVRPDSQVQPPTSPVTNAMTPWQPS…
OUT.Vitis.O	-----VSAYEKQGMVPVSVPVQMAPESFAKDAIIAWFRGEFAAAAMIDTLCNHLAQLTGGVGEYEKVFAAIHLRRLWIPILQMQKYHSIADVAIELQNVLDKKTENKISEEAMVCLEGEKGTDEEVMKSNGGDVVVEEEDSPDSDITDSGSQDVQPTSEIGICGHEECGGRSTQIKLTKGFVAKEPVKGHMVVVKGLKLYENVFTVPELAKLSYFVDELRIAGQGELSGETFILYKQIKGKRELIQFGVPIFGQISEGCNG-EPIPALLQNVIDHLIQWELIPEYKKPNCIIFFDEGEYSQPFLKPPHLEQPISTLLLSESTMAFGRVLGSDDGFKGPFMLTLKEGSLIVMRGSADMARHVMCPSSKRVSITFFRVRTETRDQLTTPPLTKAITLWQPG…
PAP.Aeschynomene.A	-AAGPTDRAA-TTAAPPPAAPIVVPDSVAKDAILAWFRGEFAAAAIIDALCAHLAHLGD--GGYDAVFAAVHRRRLWIPVLQMQKYHSIADVALELRKVSDRKNAGVVEDEKEKIVEEEEKVT-KDDDSGGGGDHIEEYDSPESEITDSGSQEMQASPMINICSHEECEGRSSQIKLTKGFTAKESVKGHMVVVKGLKLYEDIFTESELSKLNDFVDEMHAAGQGELSGETFILFKQVKGKRELIQLGVPLFGQIKEDEKCIEPIPAFLQNVIDHLIQWNLIPVYKRPGCIIFFEEGEFSQPFLKPPHLEQPLSTLLLCESTMAFGRILMSEDGYKGPLMLSLKKGCLLVMRGSADMARHVMCPSRRRVSITFFRVRPDSQPQSATPAMTSAMTLWQPS…
PAP.Aeschynomene.B	MAALPPPRTDPPMTAP---PPVVVSDSFAKDAILAWFRGEFAAAAIIDALCGHLATLAASSGDYDAVFSAIHRRRLWIPVIQMQKYHSIADVALELRRVNEKKKENAGEKGKMEEEEEEEVVAVENVE-DGGEEAHEEYDSPESEITDSGSQEMHANLMMNICTHEECEGRSSQIKLTKGFQAKESVKGHMVVVKGLKLYEDIFTDSEISKLTDFVDEMHSAGQGELSGETFILFKQMKGKRELIQLGVPIFGQIKDDAKSLEPIPALLDGVIDHLIQWKLIPEYKRPGCIIFFEEGEFSQPFLKPPHLDQPISTLLLSESTMAYGRILVSEDGYKGPLMLSLKKGSLLVMRGSADMARHVMCPSPRRISITFFRVRPDSQCISPSPTMTNAMTIWQPG…
PAP.Lotus.A	MAAGPGSPTTTTDQAPPHHQPMVVSDSFAKDAILAWFRGEFAAAAIIDALCAHLASSSSAA-DYSPVFAAIHRRRLWIPVIQMQKYHSIADVALQLRKVADMQSSPEIPHVNDAAAEAKQKTDEKVIEA-GENGEHEEDDSPESEITDSGSQENQANSMINICSHEECEGRSSQFKLTKGFTAKESVKGHMVVVKGLKLYEDIFNDSEMSKLSDFVREIHAAGQGELSGETFILFKQIKGKRELIQLGAPIFGQIKEDAKSIEPIPALLQRVIDHLIQWQLIPEYKRPGCIIFFEEGEFSQPFLKPPHLDQPVSTLLLSESNMAFGHILISEDGYKGPLMLSLKKGSLLIMRGSADMARHVMCPSPRRISITFFRVRPDSQCQSATPPMTNAMTLWQPG…
PAP.Lotus.B	----------------------------------------------------------------------------------MQTYHSIADVTLELQKVAENMKQREGGRSTGSEFHPKVKIEEKLVENVGGDAEAEDYDSPESEITDSGSQEMHPCLMISICSHEECEGRYSQMKLPKFFTARDSVKGHPVVVKGLKSYEDIFSESEICKLSDFANEIHVAGQGQLLGETFTLFQQVKGKRELIQLGVPIFGKIHGDAKRIEPIPPFLHSVIDHLIQWDIIQEYKRPGCIIYFEEGEFSQPFLKPPHLDQPLSTLLLSESTMAFGRILVSEEGYKGPLMLSLKKGSLLVMRGSVEMAKHVMCPSPRRVSITFFRVKPDSQCQSPTPTMTTAMTLWQPG…
PAP.Medicago.A	MAAGPTTTTTTPTTTPLQPPPMLVSDSYAKDAILAWFHGEFAAAAIIDALCSHLSHLSSAAD-YSNVFAAIHRRRLWIQILQMQKYHSIADVALQLKTVADKKNTVEEVIQNDVMEEEEQKTEEKVID--GGD-EHEEYDSPESEITDSGSQENQANSMINICSHEECEGRATQFKLTKGFTAKESVKGHMVVVKGLKLYEDVFTDSELCKLSDFVDEIHTAGQGELSGETFILFKQMKGKRELIQLGVPIFGQIKEDTKSIEPIPALLQRVIDHFIQWHLLPEYKRPGCIIFFEEGEFSQPFLKPPHLDQPVTTLLLSESTMAFGRILMSEDGYKGPLMLSLKKGSLLVMRGSADMARHVMCPSPRRVSITFFRVRPDSQCQSPTPTMTSAMTMWQPA…
PAP.Medicago.B	MAAIQESRKDQPKTAPFQPAPPFV-DSYAKDAMLAWFHGEFAAAAIIDALCGHLAQIAPSSNDYDSAFTAVHRRRFWIPVIQMQKYHSIADVTLELHKVVENKTES-VEGVKK--IDE-EVVES--VRNGGDDEVTVEDDSLVSEITDSGSQEVQHSFMNSICSHEECEGRHLQLRCIKNFTAKEFVKGHPVAVKGLRLYEDVFSESQLCKLTDFVKEIHAAGQGELPGETFILYKQVKGKREMIQLGVPLFGQIKDNTKSIEPIPPLLEGVIDHLIQWQIIWDNKRPGCIIFFDEGEFSQPFFKPPHVDQPLSTLLLSESTMAFGRILMSEDGYKGPLMLSLKQGSLLVMKGSADMASHVMRPSTKRVSITFFRVRGDNQGQSTSPTTTSAMTLWQPS…
PAP.Phaseolus.A	MATGPTAPSDRPTMVP---PPMLVSDSFAKDAILAWFRGEFAAAAIIDALCAHLA---TSAHDYDAVFAAIHRRRLWIPVLQMQKYHSIADVTLELQRQSDRNHNAAAED----KSNEKTTSPESVVGND--AADEHEYESPQSEITDSGSQEMQANPMVNICSHEDCEGRSSQFKLTKGFTAKESVKGHMVVVKGLKLYEDIFTDSELCKLTDFVNEIHVAGQGELSGETFILFKQMKGKRELIQLGVPIFGQIKEDVKSIEPIPALLQGVIDHLIQWQLLPEYKRPGCIIFFEEGEFSQPFLKPPHLDQPVSTLLLSESTMAFGRILMSEDGYKGPLMLSLKQGSLLVMRGSADMARHVMCPSPRRVSIAFFRVRPDSQCQSPTPAMANAMTLWQPS…
PAP.Phaseolus.B	MAAVPVSRADPPAMVP---PPLLVSDSFAKDAILAWFRGEFAAAAIIDTLCGHLAHLATASSEYEATFAAIHRRRMWIPVIQMQKYHSIADIALELRRVADRKTETEGARKSESSLDDEQKLEKETLETAGADEAAPEYDSPDSEITDSGSQEMQPSALNNICSHEECEGRSSQIKLTKGFSAKESVKGHMVVVKGLKLYEDVFSESEICKLTDFVNDIHAAGQGELSGETFILFKQMKGKRELIQLGVPIFGQIKDDTKNIEPIPALVHDVIDHLIQWKLIPEYKRPGCIIFFEEGEFSQPFLKPPHLDQPLSTLLLSESTMAFGRILVSEDGYKGPLMLSLKEGSLIVMRGSADMSRHVMCPSPRRVSISFFRVKPDSQCQSPNPTMTAAMTLWQPG…
