# Supplementary material for: Legume genome structures and histories inferred from Cercis canadensis and Chamaecrista fasciculata genomes
Source: Plant J. 2026 Jun 10;126(5):e70981. doi: 10.1111/tpj.70981 (PMC13252982; doi:10.1111/tpj.70981)
Supplement: Supplementary file 6 — Data S6. Manuscript supplement; Compressed directory of aligned sequences from 250 gene families with high rates of gene duplication consistent with whole‐genome duplications in the legume subfamilies. [file TPJ-126-0-s006.gz › S6_consen_wgd_tree/40_wgd_aln_manual_wgd_copy/Legume.fam3.00942]

CAE.Acacia.A	MENIWILKWVLLIWIMCPHVEGLGVWGTQATHQLPPDTVVQMLKDGIQKVKLFDSADNTMNALAGTGIEVMVAIPNQLAEMNDYDRAKQWVKKITRYFKGGVNIKYVAVGEPFLKSYNSFLITFPALQIQALEAGVGDTIKATVPLADVYESPANAVPSAGRFRADINDLMTQIVQFMNKGAPFTVIYPFLSLYGDDFPFNYAFFDGVTTPVIDGIQYTVFDAFDTLVSALKAAGSGNMTILVGEVGWPTDGDKAVGNALRFYGLLPRLAAKGTPLRPGFIEVYLFGLIDEDAKSIAPGNFERHWGIFRYDGQPKFPMDLSGQNQKLLVGAQVKYQSSKWCMFPDAKDLSKLADINFACTYGDCTALGYGSSCNLDAGASYAFMYYQVQQDDMACFQGL…
CAE.Acacia.B	MGKFWILRWIIVVGIMSWYVEGLGVWGTQATHKLPPDAVVQMLKDGIQKVKLFDADDSTMSALAGTNFEVMVAIPNQLAAMTDYDRAKQWVRKVTRYFNGGVNIKYVAVGEPFLKSYNSFLITLPALQIQALEANLGDTVKATVPLADVYESPVDPVPSAGRFRADIGDLMTQIVQFLNKGAPFTVIYPFLSLYGDDFPFNYAFFDGVTNPINDGIQYTVFDAFDTLVSALTSVGLGNMPILVGEVGWPTDGDKAVGNALRFYGLLPRLAAKGTPRRPGYIEVYLFGLIDEDAKSVAPGNFERHWGIFRYDGQPKFPMDLSGQNQKLLIGAKVKYLPQQWCMFPDAKDLSKLADINYACTFGDCTSLGYGSSCSLDAGASYAFMYYQVQQDDMACFQGL…
CAE.Chamaecrista.A	--NTWVLKWVLMVLMALHHVEGLGVWGTQATHQLKPDTVVEMLKNGIQKVKLFDSAESTMSALAGSGIEVMVAIPNQLADMNDYDRAKHWVKKVTRYFKGGVNIKYVAVGEPFLKSYNSFLVTFPALQIQALEAGLGDSVKATVPLADVYESPANPVPSAGRFRADISDLMTQIVQFLKKGAPFTVIYPFLSLYGDDFPFDYAFFDGVSNPINDGTPYTVFDAFDTLVSALKAVGYGDLTILVGEVGWPTDGDKATGNALRFYGLLPRLAAKGTPLRPGFIEVYLFGFLDEDAKSIAPGNFERHWGIFRYDGQPKFPMDLSGQNQKLLTGAQVKYLSSKWCVFPDAKDLSKLADINYACTFGDCTALGYGSSCNLDAGASYAFMYYQVQQNDMACFQGL…
CAE.Chamaecrista.B	---KWVIMVVVVVGLMGWHVEGLGVWGTQATHQLPPDTVVQMLKDGIQKVKLFDADQSTMTALVGSNIEVMVAIPNQLAAMNDYDRAKQWVRKVTTYFKGGVNIKYVAVGEPFLKSYNSFLITLPALQIQALDAGFGDTIKATVPLADVYESPTNPVPSAGRFRSDINDLMTQIVQFLNQNAPFTVIYPFLSLYGDNFPFDYAFFDGAANPVNDGTPYTVFDAFDTLVSALTAAGFGSMPILVGEVGWPTDGDKAVGNALRFYGLLPRLAAKGTPRRPGNIEVYLFGLIDEDAKSIAPGNFERHWGIFRYDGQPKFAMDLSGQGQKMLIGAQVKYLPQKWCTFTDAKDLSKLADINYACTYADCTSLGYGSSCMLDAGASYAFMYYQVQQDDAACFQGL…
CAE.Senna.A	----WILKGVLLLLVWIWYVEGLGVWGTQASHKLPPETVVQMLKNGIQKVKLFDADESTMSALAGSGIEVMVAIPNQLAAMNEYDQAKKWVKKVKRYFKGGVNVKYVAVGEPFLKSYNSFLITLPALQIQALEAGLGDSVKATVPLADVYESPADNVPSAGRFRADINDLMTQIVQFLNKGAPFTVIYPFLSLYGDNFPFDYAFFDGAANPVNDGIPYTVFDAFDTLVSALKAAGYGETAILVGEVGWPTDGDKATGNALRFYGLLPRLAAKGTPLRPGFIEVYLFGLVDEDAKSIAPGSFECHWGIFRYDGQPKFPMDLSGQNQKLLIGAQVKYLPSKWCMFPEAKDLSKLAAIDYACTFGDCTALEYGSSCNLDAGASYAFMYFQVQQNDMACFQGL…
CAE.Senna.B	MWKVWIWKWVMVVGMMGWYVEGLGVWGTQATHMLPPDTVVQMLKDGIQKVKLFDADDSTMKALAGTSIEVMVAIPNQLAAMNDFDRAKQWVRKVTRYFKGGVNIKYVAVGEPFLKSYNSFLITLPALQIQALEANVGDTVKATVPLADVYESPADPVPSAGRFRPDIADLMTQIVQFLNKGAPFTVIYPFLSLYGDDFPFDYAFFDGAANPINDGTPYTVFDAFDTLVSALTAVGYGSMPILVGEVGWPTDGDKAAGNALRFYGLLPRLAAKGTPRRPGYIEVYLFGLIDEDAKSIAPGNFERHWGIFRYDGQPKFPMDLSGQGQKMLIGAQVNYLPQQWCMFPDAKDLSTLADINYACTFGDCTSLGYGSSCMLDAGASYAFMYYQVQQDDMACFQGL…
CER.Bauhinia.A	MERVSILILVLLVGFMGYHVEGLGVWGTQATHQLPPDTVVQILKSGIQKVKLFDADENTMSALAGTGIEVMVAIPNQLAAMTDYDRARQWVRKVTRYFNGGVKIKYVAVGEPFLRSYNSFLITFPALQIQALDAGVGDTIKATVPLADVYESPVNPVPSAGKFRTDINDLMTQIVQFLNQGAPFTVIYPFLSLYGDNFPFDYAFFDGVTNPINDGIQYTVFDAFDTLVSALTAAGFGQMTILVGEVGWPTGGDKAVGNAMRFYGLLPRLAARGTPRRPGFIEIYLFGLIDEDAKSISPGNFERHWGIFRYDGQPKFAMDLSGQGQKFLVGAQVNYLAPRWCMFPDAKDLSRLADIDYACTYSDCTALGYGSSCNLDAGASYAFMYFQVQQNPLACFQGL…
CER.Bauhinia.B	MERTWILKLVLLVAFIGYFVEGLGVWGTQATHKLPPDTVVQLLKSGIQKVKLFDADESTMSALAGTGIEVMVAIPNQLADMNDYDRAKQWVRKVTRYFKGGVNIKYVAVGEPFLKSYNSFLITFPALQIQALEANVGDAIKATVPLADVYESPTNPVPSAGRFRADMNDLMTQIVKFLNQGAPFTVIYPFLSLYGDDFPFDYAFFDGVSNPIDDGIQYTVFDAFDTLVSALTAAGFGQLPILVGEVGWPTEGDKAAGNALRFYGLLPRLAAKGTPRRSGSIEVYLFGLIDEDAKSIAPGNFERHWGIFRYDGQPKFAIDFTGQGQKLPVGAQVKYLAPTWCTFPDAKDLSRLADINYACTYADCTALGYGSSCSLDAGASYAFMYFQVQQDSRACFQGL…
CER.Cercis.o	MERMSILKLVLLVGFIGYYVEGLGVWGTQATHQLPPDTVVQLMKSGIQKVKLFDSDESTMSALAGSGIEVMVAIPNQLSAMNNYDRAKQWVRKITRYFKGGVNIKYVAVGEPFLKSYNSFLITFPALQIQALDAGVGDSIKATVPLADVYESPVNPVPSAGKFRADINDLMTQIVQFLNQGAPFTVIYPFLSLYGDDFPFDYAFFDGVANPINDGVSYTVFDAYDTLVSALTAAGFGQMTILVGEVGWPTEGDKAVGNALRFYGLLPRLAARGTPRRPGFIEIYLFGLIDEDAKSIAPGNFERHWGIFRYDGQPKFAMDFSGQGQKFLVGAQVKYLAQRWCMFPDAKDLSKLADINYACTYGDCTALGYGSSCNLDAGASYAFMYFQVQQDGAACFQGL…
CER.Phanera.A	MERVSILILVLLVGFMGYYVEGLGVWGTQASHQLPPDTVVQLMKSGIQKAKLFDADESTMSALAGSGIEVMVAIPNQLAAMNNYDRARQWVRKVTRYFNGGVNIKYVAVGEPFLKSYNSFLITLPALQIQALDAGVGDSIKATLPLADVYESPANQVPSAGRFRTDINDLMTQIVQFLNQGAPFTVIYPFLSLYDDDFPFDYAFFDGVANPINDGITYTVFDAFDTLVSALAAAGFGQMPILVGEVGWPTDGDKAVANAMRFYGLLPRLAARGTPRRPGFIEVYLFGLIDEDAKSIAPGNFERHWGIFRYDGQPKFAVDFSGQGQKLPVGAQVQYLAPRWCMFPDARDLSKLADIDYACTYSDCTALGYASSCNLDAGASYAFMYFQVQQNPMACFQGL…
CER.Phanera.B	MERMWILKLVLLVGFIGYYVEGLGVWGTQATHKLPPDTVVQLMKSGIQKVKLFDADDSTMSALAGTDIEVMLAIPNQLADMNDYDRAKQWVKKVTRYFKGGVNIKYVAVGEPFLKSYNSFLITFPALQIQALDANVGDTIKATVPLADVYESPANPVPSAGRFRADINDLMTQIVKFLNQGAPFTVIYPFLSLYGDDFPFDYAFFDGVANPINDGVTYTVFDAFDTLVSALTAAGFGQMTILVGEVGWPTEGDKAAGNALRFYGLLPKLAAKGTPRRPGSIEVYLFGLIDEDAKSIAPGNFERHWGIFRYDGQPKFAIDFTGQGQKLPVGAQVQYLAPRWCMFSDAKDLSRLADINYACTYADCTALGYGSSCSLDAGASYAFMYFQVQQDSRACFQGL…
DET.Sindora.A	MERMRTLRWVLVVGIMDWYVEGLGVWGTQATHKLPPDTVVQMLKDGIQKVKLFDADESTMSALAGTEIEVMVAIPNQLADMNDYDRAKQWVRKITRYFKGGVNIKYVAVGEPFLKSYNSFLVTFPALQIQAIEAGFGDAIKATVPLADVYESPASPVPSTGRFRSDIGDLMTQIVQFLSKGAPFTVIYPFLSLYGDDFPFDYAFFDGVTTPIADGLQYTVFDAFDTLVSALKAAGYGDLPILVGEVGWPTDGDKAAGNALRFYGLLPRLAAKGTPLRPGFIEVYLFGLLDEDAKSIAPGNFERHWGMFRYDGQPKFPMDLSGQNQKLLVGAQVNYLPQKWCMFPDAKDLNQLADINYACTFGDCTSLGYGSSCSLDAGASYAFMYYQVQQDDMACFQGL…
DET.Sindora.B	MERMWVLRWVLLVGITTSYVEGLGVWGTQATHQLSPDTVVQMLKSGIQKVKLFDADEATMSALAGSKIQVMVGIPNQLAAMTDYDRAKQWVRKVTRYFNGGMTIKYVAVGEPFLESYNSFTVTFPALQIQALEAGLGDSIKATVPLADVYESPQNQVPSAGRFRSNINDLMTQIVQFLNQSAPFTVIYPFLSLYDDNFPFNYAFFDGGATPVSDGIQYTVFDAFDTLVSALKAAGFGQMTILVGEVGWPTDGDKAIANAQRFYGLLPRLAAKGTPLRPGFIEVYLFGLIDEDAKSISPGNFERHWGIFRYDGQPKFPMDLSGQNQKFLVGAQVEYLSQRWCMFPDAKDLSRLADINYACTYGDCTALGYGSSCNLDVGASYAFMYYQVQQNDMACFQGL…
OUT.Arabidopsis.O	-----VVGFVIVIGHLGILVNGLGVWGTMATHKLPPKTVVQMLKDNINKVKLFDADETTMGALAGSGLEVMVAIPDQLKVMTSYDRAKDWVRKVTRYFDGGVNITFVAVGEPFLKSYGSFILTFPALAIQALEAGLGNSVKATVPLADVYDSPASPVPSAGRFRPDIIGQMTQIVDFLGKNAPITIIYPFLSLYGDDFPLNYAFFDG-AEPINDGIDYTVFDAFDTLVSSLKAVGHGDMPIIVGEVGWPTEGDKAAGSAYRFYGLLPRLGTKGTPLRPTYIEVYLFGLLDEDAKSIAPGPFERHWGIFKFDGQPKFPIDLSGQGQKFLIGAQVPYLPNKWCTFPEAKDLTKLAAIDYACTFSDCTALGYGSSCTLDAGASYAFMFFQVKQDESACFQGL…
OUT.Prunus.O	MEGVWFPKWVMLLVVFGCVVEGLGVWGTMATHKLPPETVVQMLKDGIQKVKLFDADESTMSALAGSGLEVMVAIPDQLAVMATYKRAKEWVRRVTRYFNGGVNIKYVAVGEPFLTSYGSFLVTFPALQIQALEAGVGDSIKATVPLADVYNSPDSPVPSAGRFRSDISPLMIAIVQFLAKKAPFTIIYPFLSLYGDDFPFNYAFFDGDTNPIVDGIQYTVFDAFDTLVSSLKAEGFGDMTIVVGEVGWPTDGDKAAGNAYRFYGLLPKLGTRGTPLRPGYIEVYLFGLIDEDAKSIAPGSFERHWGIFSYDGQPKFLVDLSGQSQKLLVPAKVQYLSKKWCMFPNAKDVTKLADINYACTYADCTALEYGSSCNLDAGASYAFMYYQVQQDDLSCFEGL…
OUT.Quillaja.O1	MEKVCFLTWFLFLGIMGCYVEGLGVWGTMATHKLPPEKVAQMLKDGIQKVKLFDADHSTMSALAGSEIEVMVAIPDQLAVMNDHNRAKEWVQKVTRYFNGGVKIKYVAVGEPFLTSYGTFIITFPALEIQALEAGVGDSIKATVPLADVYSSPDDPVPSAGRFRREISDLMTQIVQFLHKNAPFTIIYPFLSLYGDDFPFDYAFFDNVGNPVNDGIAYKVFDAFDTLVSSLKAVGYGDLTIVVGEVGWPTDGDKALGYAQRFYGLLPKLASQGTPLRPGFIEVYLFGLLDEDAKSIAPGSFERHWGIFGYDGQPKFPIDFSGQGQKLLVPAQVQYLNQKWCMFPNAKDLSKLADINFACSNGDCTSLGYGSSCILDAGASYAFMYYQIKQDDLACFQGL…
OUT.Quillaja.O2	MEMVLFLKWILFVGFVGCHVEGLGVWGAITTHKLPPPTVVQMLKDGIHKVKLFDADQSTLSALAGTGIEVMIAIPDQLAVMNDYKNAKKWVEKVTRYFNGGVNITYVAVGEPFLASYGTFVITFPALQIQALEAGLGDKVKATVPLADVYDSPINPVPSAGRFRSDIGDAMRQVVQFLNKNSAFTVIYPFLSLYGGKFPFDYAFPDNVDNPVVDGILYTVFDAFDTLVSALKAEGFGDMPILVGEIGWPTDGDKAFVNAQRYYGLLPKLAKKGTPLRPGYIEVYLFALLDEDAKSVAPGNFERHWGIFRYDGQPKFPMDLSGHGLKLLVPAQVSYLPQKWCMVPKAKDLSKLTDIKFACTNGDCTSLGYGSSCNLDAGASYAFMYYQMQQDDSACFQGM…
OUT.Vitis.O	-RRLWFFSWVLLVGLFGASVEGLGVWGTMASHKLPPKVVVQMLKDGIQKVKLFDADSVTMSALAGSGIEVMVAIPDQLAVMNDYDRAKAWVRRVTRYFNGGVTIKYVGVGEPFLSSYGSFLITLPALQIQALEAGVGDSIKATVPLADVYNSPESPVPSAGRFRTDISELMTQIVQFLNKNAPFTVIYPFLSLYGDNFPFDYAFFDGVSNPIVDGISYTVFDAFDTLVSALKAVGLGDMTILVGEVGWPTDGDKASNNAYRFYGLLPRLAGIGTPLRPGYIEVYLFGLIDEDAKSIAPGNFERHWGIFKYDGQPKYALDLSGQGQKLLVAAKVTYLPQKWCMFPNAGDLSKLGDINYACTFSDCTALGYGSSCGLDAGASYAFMYFQVKQDDLSCFQGL…
PAP.Aeschynomene.A	MGKVWFFGFVLVV--ILGFVEGLGVWGTQATHKLPPDTVVQMLKDGIQKVKLFDADDSTMGALAGTGIEVMVAIPNQLADMNDYGRAKQWVKKVTRYFNGGVNIKYVAVGEPFLTSYNSFLITLPALQIQALEAGL-DKIKATVPLADVYQSPDSPVPSAGIFRPDIKDLMTQIVQFLSKGAPFTVIYPFLSLYGDNFPFDYAFFDGVANPINDGTPYTVFDAFDTLVAALKSVGFGDLPILVGEVGWPTDGDKASGNALRFYGLLPRLAAKGTPRRPGFIEVYLFGLIDEDAKSIAPGSFERHWGIFRYDGQPKFPMDLSGQGQKMLVGAQVKYLPQRWCMFPEAKDLSKLADINYACTFGDCTTLGYGSSCNLDAGASYAFMYFQVQQNPYACFQGL…
PAP.Lotus.A	MVENWVFRWVVLVVAAVMGVEGLGVWGTQATHKLPPATVVQLMKDGIQKVKLFDADDSTMAALAGSGIEVMVAIPNQLAVMNDYGRAKQWVRKVTRYFNGGVNIKYVAVGEPFLKSYNSFLITLPALQIQALEAGVGDTVKATVPLADVYQSPQDPVPSAGIFRPDISGLMTQMVQFLSKGAPFTVIYPFLSLYGDDFPFDYAFFDGVPNPIIDGIQYTVFDAFDTLVSALKAAGYGNIPILVGEVGWPTEGDKAVGKALRFYGLLPRLAGKGTPLRPGFIEVYLFGLIDEDAKSIAPGNFERHWGIFRYDGQPKFPMDLSGQGQKLLIGAQVKYLEPKWCMFPDAKDLSKLADINYACTFADCTALGYGSSCHLDAGASYAFSYFQVQQDRMACFQGL…
PAP.Lotus.B	--------------------------------------------------------------------------------------------------------------------------------------------------------------------------MTQIVQFLNKNAPFTVIYPFLSLYGDNFPFDFAFFDGVANPVNDGISYTVFDAFDTLISALRALGYGDMPILVGEVGWPTDGDKALGNALRFYGLLPRLAARGTPRRPGNIQVYLFGLIDEDAKTIAPGNFERHWGIFRYDGQPKFPLDLSGQGKQFLVGARVYYLDPKWCMFPEAADLSKLAEINYACTFGDCTGLGYGSSCNLDAGASYAFMYYQVQQNDMACFEGL…
PAP.Medicago.A	MEKNWIFAMLLMLGLMGCYVEGLGVWGTQATHKLPPETVVKMLKDGIQKVKLFDADDTTMTALAGSGIEVMVAIPNQLAEMNDFKRAQYWVRKVTRYFDGGVKIKYVAVGEPFLKAYNSFLITFPALQIQAIEAGLGDTVKATVPLADVYMSPPDQVPSAGIFRPDINGLMTQMVQFLNKGAPFTVIYPFLSLYGDDFPFNFAFFDGVDKPITDGIQYTVFDAFDTLVSALKSIGFGDTPILVGEVGWPTEGDKASGNAIRFYGLLSRLAARGTPLRPGFIEVYLFGLIDEDAKSIAPGNFERHWGIFRYDGQPKFPMDLSGQLQKLLVGAQVKYLDPMWCMFPDAKDLSKLADINFACTFGDCTALGYGSSCNLDAGASYAFMYYQTQQDRQACFEGL…
PAP.Medicago.B	MGKNWFSRWVFMAMMMSWYVEGLGVWGTQATHPLKPDTVVQMLKDGIQKVKLFDADEETMSALGGSGIEVMVAIPNQLAEMSDYDRALQWVRKVTRYFKGGVNIKYVAVGEPFLKAYNSFLVTFPALMIQALQVGLGDSIKATVPLADVYESPSNAVPSAGIFRPDLSELMTQIVQFLSKNAPFTVIYPFLSLYGDNFPFDYAFFDGVSNPINDGVLYTVFDAFDTLVSALKSIGFGNMPIFVGEVGWPTDGDKAIQNALRFYGLLPRLASKGTPRRQGYIEVYLFGLIDEDAKSIEPGNFERHWGIFSFDGKPKFPMHVSNQGQKLLVGAKVHYLDPKWCMFPNANNLSNLADINYACTFADCTPLGYGSSCNLDAGASYAFMYYQVQQNDLACFEG-…
PAP.Phaseolus.A	MEENWVLRWVLVVGVMCWCGEGIGVWGTQATHKLPPDTVVQLLKDGIQKVKLFDADDSTMSALAGTGIEVMVAIPIQLLEMNDFGRAKQWVKKVTRYFNGGVNIKYVAVGEPFLKSYNSFLITFPALQIQALDAGVGDTIKATVPLADVYQSPENPVPSAGIFRPDITGLMTQIVQFLSKGAPFTVIYPFLSLYGDDFPFNYAFFDGVDNPVNDGTPYTVFDAFDTLVAALKSVGFGDLPILVGEVGWPTEGDKAVGNALRFYGLLPRLAGRGTPCRPGHIEVYLFGLIDEDAKSIAPGNFERHWGIFRYDGQPKFPMDLSGQNQKFLIGAQVKYLAPRWCMFPNAKDLTSLPDINYACTFGDCTALGYGSSCNLDAGASYAFMYFQVQQNPMACFQGL…
PAP.Phaseolus.B	MGKGWFLRWVFVIGVMGWGVEGLGVWGTQATHQLRADTVVEMLKDGIQKVKLFDADESSMSALSGSGIETMVAIPNQLSEMNDYDRAMQWVKKVTSYFRGGVNIKYVAVGEPFLRSYGSFMVTFPALQIQALEVGVGDSIKATVPLADVYESPINPVPSAGMFRPDISELMIQIVQFLAKNAPFTVIYPFLSLYGDNFPFDYAFFDGVANPINDGVSYTVFDAFDTLVSALQKVGYGDMPILVGEVGWPTDGDKAVGNAFRFYGLLPRLALKGTPLKPKYIEVYLFGLIDEDAKSIDPGNFERHWGIFKYDGKPKFPMDLSGKGPKLLVGAQVHYLDPKWCMFPETQDISKLADINYACTLADCTALGYGSSCNLDAGASYAFMYYQTQQNDLACFEGL…
