# Supplementary material for: Legume genome structures and histories inferred from Cercis canadensis and Chamaecrista fasciculata genomes
Source: Plant J. 2026 Jun 10;126(5):e70981. doi: 10.1111/tpj.70981 (PMC13252982; doi:10.1111/tpj.70981)
Supplement: Supplementary file 6 — Data S6. Manuscript supplement; Compressed directory of aligned sequences from 250 gene families with high rates of gene duplication consistent with whole‐genome duplications in the legume subfamilies. [file TPJ-126-0-s006.gz › S6_consen_wgd_tree/40_wgd_aln_manual_wgd_copy/Legume.fam3.01060]

CAE.Acacia.A	----------ASESRHIKCRTQFARLIYQTDPDPQIPSLPQSTRSKPTISSILSAPSPDTFGESQPGLNTNKKKPFSAATFRGFGCKAGASRQVSLPAVIRTSADWQHTKARKKRDGA---DNWVSGQGVLDGSNPTCVAFQDAWCGPGIGFAADVAAPADCVVVRKGPTRGKTDLEKVTHSH-----GER---------------LTSRLESFGTAGSYRHVPLPSSRNFAGITLLQGTLTMGARLNSRDHFRDWRLDTDNMSYEQLLELGERIGYVNTGLKEDEMGRYIRKFKLSKFNETSKRQVDNKCSICQEEYEADDEVGRLSCKHDYHFQCLRQWLAQKCCPVCKQEVASHHS---
CAE.Acacia.B	MPIVSDASATAERMKCRRPRSHFGHLIQEADPNPAIPSIIEFTDCKSTISSLLLSTFSNNSTNTMQSNGRSKKKNFSAATFRGLGCTAGASQQVSVPAVIRTSADWQGKKARKKKHKRN---STKTCPGVLDGSGSNCVDFQDVWCGPGIGFSSDAAASVDCVVARKVSSRGKIDVERMTHRERVSYLGRRTNPETISFLDNDPDIFPTRPDPYATSRYYRHVRHPSSEGFAEIMMLQGGLLMGGILDSHDQFRDWRLDVDNMSYEQLLELEEKIGYVSTGLKEDEIGCHIRKIRYPFLSEALKHHINKKCSICQEEYEGDDEVGKLNCEHNYHFECIRQWLAQKFCPVCKQEVVVRH----
CAE.Chamaecrista.A	-PL-PTVSDASEQIKWRKPRNQLSHLIFETDPDSQIPSIVQSTRCKSTISSLFLSTFSNNTTTTSPESNNKKKNTFSTPSFRGFGCAAAASQQVSVPAVIRSSADWRGTKARKKKHKRTANNNNNS--G-----SANFLDFQDVWCGPGIGFSADTTAAVDCVTARKVSSRGKIDVEKTTHRE-----RRRTNPESIPFLNSDTEIFRSRLESLGPTRYYRHLPNPSPDGFAQMIMLQGSLLMGG-MNSHDHFRDLRLDVDGMSYEQLLELGERIGYVNTGLKDDEIGRCTRKFKLSKLIDTSEHLEDKKCSICQEEFEADDEVGRLKCEHSYHFHCLRQWLAQKCCPVCKQEVVVRHSVA-
CAE.Chamaecrista.B	MPVVRNASAITEHVKCRRR-HRNTQFIPESDP---IPSIIHSTRCKSTISSLLLSTFSNNASSSETTIKKNNNTNFSSTTFRGLGCTAAASQQVSVPAVIRTSADWQGKKTRKKKHKKNTNKNNGNFSDATSASAANCVAFQDVWCGPGIGFSADAAESVDCVVARKVSARGKIDVDRIAHRERLSYLGRRTNPETISFLDDDPDIFPMRPDSFGTARYYHHIRHSSSEGFAEIMMLQGGLLMGGILDSYDQYRDWRLDVDNMSYEQLLELGERIGHVNTGLKEDEIGHHIRKIQLLFLNDALKHHMNKKCSICQEEYEGDDEVGKLNCEHSYHFQCIRQWLAQKFCPVCKQEVVARH----
CAE.Senna.B	MPVVS-EVSAGNMKCSRRPRNQFGHPNHEPDPNPPIPSIIQSTRCKSTISSLLLSTFSNNNASEAAHRGRHKKKNFSAASFRGLGCTAGASQQVSVPAVIRTSADWQGKKARKKKHKRSSGNGKKTCTGVLDG--PNRVDFQDVWCGPGIGFSADAVASVDCVVARRASSRGKIDVERMNHRERLSYLGRRANPETISFMDSDPDIFQTRPDTFGSARFYRHVRHPSSEGFAEIMMLHGGLLMGGILDPHDQFRDWRLDVDNMSYEQLLELGERIGHVSTGLKEDEIGRHIRKIQLPFLNEALKHHINKKCSICQEEYEGDDEVGKLNCEHSYHVQCIRQWLAQKFCPVCKQEVVKKDPLLS
CER.Bauhinia.A	MPVATEASTVAEHIKWRRPRNQFSQAIAEADPNPQIPSIIQSTRCKSTISSLLLSTFSNNSTNTIQGNHNNKKKNFSAASFRGLGCTAGASQQVSVPAVIRTSADWQGKKARKKKHKRSNANSSKTVQGVLDGSNSNFLDFQDVWCGPGIGISADAAASVDCVVARRASARGKIDVEKISHRERPTYLGRRTNPEPISFLDSDPDIFEMRPDPFGTARLFRHVQPPSSDSFPEIVMLQGSVLMGGRLDSYDRFRDWRLDVDNMTYEQLLELGERIGHVNTGLKEDEIGSNIRKSKPPILTNTSTNQFDKKCSICQEEYEADDELGKLNCGHGYHVQCIRQWLAQKFCPVCKAEVVVRQQV--
CER.Bauhinia.B	MPVVTDASTVAEHIKWRRPRNQFSHAIAETDPSPQIPSIIQSTRCKSTISSLLLSTLSNNSTNTMPGNHNHKKKNFSAASFRGLGCTAGASQQVSVPALIRTSADWQGKKARKKKHKRSNANGSKTVQGVLDGSNSNFVDFQDVWCGPGIGFSADAAASVDCVVARKASNRGKIDAEKISHRERPTYLGRRTNPEPISFMDSDPDIFDMRHDSWGTARFYRHTQP---DVFPEIVMLQGSLLMGGRLDSHDRFRDWRLDVDNMTYEQLLELGERIGHVNTGLKEDEIGSNIRKSKPPIQTDTSTSQVDKKCSICQEEYEADDELGKLNCGHSYHVQCIRQWLAQKFCPVCKAEVVFRQRV--
CER.Cercis.o	MPVVTDASTVAEHIKWRRPRNQFSHAIAETDPNPQIPSIIQSTRCKSTISSLLLSTFSNNSTNTIQGNHNNKKKNFSAASFRGLGCTAGASQQVSVPAVIRTSADWQGKKARKKKHKRSNANGSKTVQGVLDGSNSNCVDFQDVWCGPGIGFSADAAASVDCVVARKVSARGKIDVEKISHRERPSYLGRRTNPEPISFMDSDPDIFETRPDSFGTARFYRHVRPPSSDGFPEIVMLQGSVLMGGRLDSHDRFRDWRLDVDNMTYEQLLELGERMGHVNTGLKEDEIGSNIRKSKPQILTDTSTNQVDKKCSICQEEYEADDELGKLNCGHSYHVQCIRQWLAQKFCPVCKEEVVVRQRVAQ
CER.Phanera.A	MPVVADASTVAEHIKWRRPRNRFSHAIAEADPNPQIPSIIQSARCKSTISSLLLSTFSNNSTNTIPGNHNNKKKNFSAASFRGLGCTASASQQVSVPAVIRTSADWQGKKARKKKHKRSNANGSKTVQGVLDGSNSNFVDFQDVWCGPGIGFSADAAASVDCVVARRVSARGKIDVEKISHRERPSYLGRRTSPEPISFIDSDPDIFETRPDSFETARFFRHVRPPSSDGFPEIVMLQGSVLMGGRLDSYDRFRDWRLDVDNMTYEQLLELGERIGHVNTGLKEDEIGSNIRKSKPAILTDTSTNQFDKKCSICQEEYEGDDELGKLNCGHSYHVQCIRQWLAQKFCPVCKAEVVVRQRVAQ
CER.Phanera.B	MPVVTDASTVAEHIKWRRPRNQFSHAIAETDPNPQIPSIIQSPRCKSTISSLLLSTFSNNGSNTMPGNHNNKKKNFSAASFRGLGCTAGVSQQVSVPAVIRTSADWQGKKTRKKKHKRSNANGSKTVQGVLDGSNSNCVDFQDVWCGPGIGFSADAAASVDCVVARKAFTRGKIDVEKISHRERPSYLGRRTSPEPISFMDSDPDIFETCPDSWGTARFYRHIQPSSSDGLSGIVMLQGSLLMGGRLDSHDQFRDLRLDVDNMTYEQLLELGERIGHVNTGLKEDEICSNIRKSKPPILINTSTTQVDKKCSICQEEYEADDELGKLNCGHSYHVQCIRQWLAQKFCPVCKAEVMVRQRVAQ
DET.Sindora.A	MAVVTDPFAKAQHIQWRRPSNQFRQLISEIDSNPQISSIVQSTRCKSPISSLLLSTFSDTTNETIQGNGHSKKKKFSPASLRAFGCNARASQQVTIPAVIRASADWQIET-RKKKNKRNCAANN-------D-SNK---NFQDVWCGPGIGLSVAAAPSVDCVVARKLNGREKIDAKKTSHGKGPSCSRRRTSPETITSVDTDPDNFLTCLESVGTAGYNAHEDF-SQVCLYDPLFFHGG--GGGRLDSRDQFRDLRLDVDDMSYEELLELGERIGHVNTGLKHDEIGFHITKILLPHSNDKSACQVDKKCSICQEEYERDDELGMLHCEHDYHIECIRKWLAHKFCPVCKVEVAKRHWVSH
OUT.Arabidopsis.O	-----SSTTIGEHIRLRRARNQIRHLHADDDPHVVLP-ISQNRFCNSAMSSFFPLPTSSNEST--------RKKPYQTSSFRGMGCAAAAAQEVSVPSVIRYSADLDARIRKDKKKKHKKKKKKNKEDGSIRILSEEARDVIDVWCRPGLGFSTDAVISVD-PPRGRIPSRRKIDVDNYNHTLGSSVLPIRFNQETHSHFNSDSTFVTSSRPTMLSSRCRGHLPRSYPDDLTEMRMLQNGFVMGRITDSRDNYHELRLDVDSMSYEQLLELGDRIGYVNTGLKESEIHRCLGKIKPSVSH----TLVDRKCSICQDEYEREDEVGELNCGHSFHVHCVKQWLSRKACPVCKKAAY-------
OUT.Prunus.O	MPVTESSTTVAEHIKWRRPRSQFSPPISDTDPT---PSIIQSTRCKSTISSLLLSSFTTNTNETLPTSLNNKKKTFSSSTFRGLGCAASASQQVSVPAVIRNSADWQGKKVKKKKQKKNINTKNNTHQGAVD---GTCMDFQDVWCGPGIGFSAETAGSVDCVVARRVSGRGKIDGDKLSHRERPC-LARRTSPETVSFLDSEPDFVTSRPEVFGGR-CYRHVRHPSPEGLAEIMLFQSSLLMGGRL---DRFRDWRLDVDNMSYEELLELGDRIGHVSTGLKEHEISCCLRKIKLSMLSDLSPHSVDRKCIICQEEYEVADDLGSLHCGHNFHLQCIKQWLAQKTCPFCKVEAISR-----
OUT.Quillaja.O1	MPVVAEPSAIEEQVKWRRPRNQLSLPILETDPNPQIPSIIQSTRCKSTISSLLLSTFSNTTNNTKNTNINNKKKNFTAATFRGLGCTAGASQQVSVPAVIRTSADWQGKKAEKKKHKRNSTNSNNTCQGVVDGANANCVDFQDVWCGPGIGFSTDAAASVDCVVARRVTARGKIDSEKMSHRERPLCLERRTKPETVSFLDSEPEYLITRVEVYGTSRYYRHVRNPYSEGLAEIMMLQGSLLMGGRLDSCDQFRDWRLDVDNMSYEELLELGERIGYVNTGLKEDEIGCHIRKFKLHMLIDRSVHQDDRKCSICQEEYEDDDELGRLNCGHSYHIQCIRQWVAQKFCPVCKTDVMIRCRVAK
OUT.Quillaja.O2	MPVVTETSAIAEQVKWRSPRNQFSLPISETDPNPQIPSIIQSTRCKSTISSLLLSTFSNTTNNT---NTNNKKKNFKAATFRGLGCTAGASQEVSVPAVIRTSADWQGKKARKKKHKRNGTHSNKTCQGVVGGSNSNCVDFQDVWCGPGIGFSADTAASVDCVVARRVSARGKIDVEKVSRRERPPCLGRRTNPETISFLDSDPDFLTTRVEVFGTSNYYHHVRHPSSEGLAEIMMLQGRLLMGGRLDSRDQFREWRLDVDNMSYEELLELGERIGYVNTGLKEDELGCHIRKIKLPIVNDISTHQIDRKCSICQEEYEADDELGRLNCGHSYHIQCIRLWVAQKFCPVCKAEVMIRCRVAK
OUT.Vitis.O	MPVVAEGSTVAEHIRLRRPRSQ---PIPDTDPNPQIPSIIQSTRCKSSISSLLLSTFSNNANTGSNNTSGGRKKNFASAKFRGLGC--AASSQVSVPAVIRTSADWQAKKVRKKKQRQQQQQQKKSNKGVNAAPNPVECVVPDVWCAPGIGFSAD-AASVDCVVARRASGRGKVDGDKINQRERASCPTRRANSEHISFHDSDPTIGMMRPDVFGPR-YYRHVRHRSPEGLAEIVLFESNFLMGGRSNGHDRYRDWRLDVDNMSYEELLELGDRIGYVSTGLQEDEIGRCLRKSKLSILDELSAHLLDWKCSICQEEYEADDEMGKLECGHGYHIDCIKQWLGQKSCPVCKATAAAQ-----
PAP.Aeschynomene.A	-RV--ATETTTEHIKWRRQRNQFRHHHHEADPNPQIPSIIQSTRCKSTISSLLLSTFSNNNTNTANGTSQGRKKSFSAATFRGLGCTAGASQQVSVPAVIRTSADWQGKTARKKKHKRSTKNSGNSCNGVVDGPNPTCVDFQDVWCGPGIGFSADAAASVDCVVARRASSRGKIDVDKVNHRERSSYLGRRSNPEPISFVDTDSDIFTPRSESFGPATYYRHIRDPSSDGFAEIMMLQGGLIMGGRVNSHDQFRDWRLDVDNMSYEQLLELSERIGYVNTGLKEDEMGHNIRKTKLQFADDLSKHQADKKCSICQEEYEAGDEIGRLNCEHSYHFHCIKQWVAHKFCPVCKQQVVAR-----
PAP.Aeschynomene.B	--------VVTEQMKWRRHRNHLSHPISESDPTPQIPSIIQSTRCKSTLSSLLLSTFSNNTTTTNNETHNRKKKNFSAATFRGLGCTAGASQKVSVPDMIRSSSDWENKKSRKNKKKRNSEKSNRAHNGVVDGSSSTCVDFQDVWCGPGIGFSADSAASVDCVVARRVSSRVKLDVERVTHRERPPYLGRRTINTSFSFLDDDPDIFAARPEYFTAGRNYRHILRPSPDGLAEIMILQERLIMGGRLNSHDQFREWRLDVDDMSYEQLLELGERIGYVNTGLKEDEMGHNIRKIKHVISHDTSKLPTDKKCSICQEEYEADDEIGRLNCEHNYHFLCIKQWLVHKFCPVCKQEVVVRH----
PAP.Lotus.A	-PFTETTKTVAEHIKWRRPRDQFRHHHHETDPNPQ----IQSTRCKSTISALLLSTFSNETTTQ---AARSRKKSFSAAAFRGLGCTAGASQQVSVPAAIRASADWQGKKGRKKKHKRNSS-NKNCHGGMVDGSSATCVDFQDVWCGPGIGFSGDAVASVDCVVSRKVSARGKIDVEKIAQRER-SYSCRH---SVVTFPDADENVFTP---PFEEPETYY-VRD------SEIIMLQGSIV---RLNSQDRHRDLRLDVDNMSYEQLLELSERIGYVSTGLKEEEMRKNIRK--LQISDDASQ--VDKNCTICQEEYEVEEEIGRLNCGHSYHYQCIQQWVEQKFCPVCKRLVAARH----
PAP.Lotus.B	MPV------VTQHIKWRRPRSHFRQRISETDPSPQLSPITQSTRCKSTISSLLSTFSTNETTHSGQNRKQRKN-TSSAGTFRGLGCTAGASQQVSVPAVIRSSADWQAKKTRKKKLRKNSDRNNRTCHG-----SATCVDFQDVWCSPGIG-------SVDCVVARKVSSRLKLDAERITHRERPSYLARRMNPESISFLDDDSDVFPIRP-----ARFYRHIPHPSADHLAEIVKIQGR-LMGGRLNSHDQFRDWRLDIDNMSYEQLLELGEKIGYVNTGVKEDEMELNIRKLKLFISNDTSKHQLDRKCTICQEEYESDDELGKLKCEHCFHFQCIKQWLVLKFCPVCKQEVVVRH----
PAP.Medicago.A	-SVTQETKTEQQHMKWRKPRNQINNKNKETDPNKQIQPIIQSTRSKSTISSLLLS----NETTSQQPI---NKKIFSSATFRGLGCTAGASQQVSVPAVIRASADWQGKKTRKKKHKN-------SNDG---SSSSSCVDFQDVWCGPGIGFSADAAASVDCVVSKKVSSRAKIDVDKITHREPSSSFRRRTYPETFSFPDTDPDIFTACS--FGTATYPRHIRDLSSDDFSEIMALQGRILMGGRFNSRDLYRDWRLDVDNMSYEQLLELSERIGYVNTGLKEDEIEPYIRKTKLQFSDDASKHQVDKKCSICQEEFEADDELGRLNCDHLYHFQCIQQWVAHKFCPVCKQQVAARH----
PAP.Medicago.B	-------------IKWRRPRTKLRHPISETDKTSQLSSLIQSTSCKSSISTLFSTFSNTNTSNSNQNIK-KNNKNFSASTFRSLGCTAGTSQQVSVPAVIRSSADWQGKKNRKKKNRRN-----KTCHGVDD------VDFQDVWCGPGTGFLSDAAASVDCVVARKVSSRGKLDGERIPHRERSSIFGRRSNQESLSFLEDNSDIFTTRPESFGNSGFYRNASNVSSDGIAEIMKFKGARLMGGR--SRDQFRDWRLDVDNMSYEQLLELGERIGYVKTGLKEDEMKNNIRKIKLLISNDSSKHQIDKKCTICQEEYESDDELGRLHCEHSYHFQCIKQWLVLKFCPVCKQEVVVR-----
PAP.Phaseolus.A	MPVNTTTPTVAEHIKWRRPRNQFSHHHHESDPNPQIPSIIQSARGKSTISSLLLSTFSNNTSSSSNDTAQSKKKSFSAATLRGLGCTAGASQQVSVPAVIRSSADWQGKKTRKKKHKRATSGKNKTHGGILEGSNPGCVDFQDVWCGPGIGFSADTAASVDCVVARKVSARGKIDVDKITHRERSSYAGRRT--ETYTFLDTDSDIFTPRSDSYGTATYYRHVRDPSSDGFAEIMMLQGSLLMGGQLNSHDQFRDWRLDVDNMSYEQLLELGERIGHVNTGLKEDEMGRNIRKARLQIWDDTSKHQIDKECSICQEEYEAGDELGRLNCEHSYHFQCIKQWLSQKFCPVCKQQVAARH----
PAP.Phaseolus.B	-PV------VTEHMKWRRPRNQFRCPISDNDQNPQNPSTIQSSHTKSTISSLLSSFSTPNETTHVRDQNSNKNSRFSTATFRGLGCTVRASQKVSVPTVIRSSADWEGKRNRKKKHRRNSN-SNKTCDGVVHVSGGTCVDFQDVWCGPGIGFSTDTAASVDCVATRKVSARGKLDVE----RERSSYFGRRTRPESFSFLDDESDIFTARSDPFGTARFYRHVPHPSPDGLAEIMIIRGRIIMGGRLNSHDQFRDWRLDIDDMSYEELLELGERIGHVSTGLKEDEMGHNIRKVKLSSSNDASKDQEGKNCSVCQEEYEPHDELGKLKCDHSYHFQCIKQWLVHKFCPVCKQEVVVR-----
