# Supplementary material for: Legume genome structures and histories inferred from Cercis canadensis and Chamaecrista fasciculata genomes
Source: Plant J. 2026 Jun 10;126(5):e70981. doi: 10.1111/tpj.70981 (PMC13252982; doi:10.1111/tpj.70981)
Supplement: Supplementary file 6 — Data S6. Manuscript supplement; Compressed directory of aligned sequences from 250 gene families with high rates of gene duplication consistent with whole‐genome duplications in the legume subfamilies. [file TPJ-126-0-s006.gz › S6_consen_wgd_tree/40_wgd_aln_manual_wgd_copy/Legume.fam3.01094]

CAE.Acacia.A	MLRKRTRSRQKDQHLMGHVSNPDANSDYYSQPQSLGRYIKNNSIFNVPRVFVGLDPKGLLDSDSVRSPTSPLDVRVLSNLGNPIRTVRSSTHEGNQRSWECGKVGLSIIDSLEDCPKISGKILRPSESNNFSLSPRMRVKIPNCQAYTDSFEASKSLPKDFCKPLYHKSGSISGKGESKVLFEIGETLPEVEPFGKSRSCSLDSGGPSKTLSSLSQSNID-SISEITMKNTQVGSPPHFNGGSQTSALPHTEFSTSSICSSNDFVGSLSAGEIELSEDYTCVISRGPPKTTHIFGDCILETHSNGFGNHSRNQEGNNVLPNMASSLQTRNQYPSSDFLSFCYHCDKKLEEGKDIYIYRGEKAFCSLSCRALEIMIDEELDKKNPSSNSSPKLENSDKLL…
CAE.Acacia.B	MLRKRNRSLQKDQYHMGH------NWEYYSQSHGLGNKFRNDLIFNVPRLFVGLVPNSLLDSDSMRSPTSPLDVKVLPTSGNTSRTPKSCL-----RSWDCSKVGLSILDSFDGYSEFSGKIISSSESKIPIISPRMKINFSNCLNNANSFEASKSLPKDFCKLPYTHTRSDIHKGDSNTLFEIGEACLEHEPFRKSLSSSVDACNPLRSFTGLTLSNYDSDPGFFSVKDVSQTIFPHFNERNHPNTSLPTELSQV---SSLELVESLSASEIEESEDYTCVISHGPPKTTHIFGDCILETHSNNLRIRVKNEEKENGVSPVANCSQTPNQCPSNNFLSFCYHCNKKLDEGKDIYIYRGEESFCSLTCRDLEIMVDELLQKSSDSEKPQEQEEIRDELF…
CAE.Chamaecrista.A	MLRKRTRSHQKDQHLMGHLSSFD------------DRNIKSNPIFNIPRVFVGLGPNGLLDSDSVRSPTSPLDFRVLSGLGNALRTPRTSPHEGNQRIWGCSKVGLSIVDSLEDCYKFSGKILRSSESRNLSLSPKMSVETPKCQAYTDSLEASKSLPKDFCKPSYTQNGSISSKGESSVLFEIGESHLDTESFGKSRSCSFDSCSPFKTPFGLTHSSAD------LIT--HVSSPPRFIGGSQSTTLPITELSPLSICSSNEFVGSLSADEIELSEDYTCVISRGPPKTTHIFGDCILETHQNDPKNHGEKEEKNGVLHLPSNRLRTPKHFPPSDFLSFCYHCDKKLEEGRDIYIYGGEKAFCSLDCRALEIMIDEELEKKNPSSENSPKLANDEELF…
CAE.Chamaecrista.B	MLRKRTRSHQKDQNLMGNLTISD---------NALGSKLKNKSIFNVPRLFVGLVPNGLLDSDSISSPTSPLDIKVLSNLGNRVKTPKSSH-----HEWECSKVGLSIIDSLEDS---SEKILSSPVSKNPIISPRMRIKSSSCLNYTDSFEASKSLPKDFCKLPYTQNGSGTDKGESNVLFEIGETRFAHEPCGKSRSCSLDSCNPFKTLSGLTLSTKD----------M--SS----------QAIFPAELS------SHEFLESLLPGEIENSEDYTCVISHGPPKTIHIFGDCILETHPDDLRNRSKSDEKEKEMSPMVISSQTLEQYPSNDFLSFCNHCNKKLEEGKDIYIYRGEKAFCSFTCRAMEIMIDEELEKSNTPENSSEIFETGEELF…
CAE.Senna.A	MLRKRTRSLQKDSNLMAQIANSDASSDYYSQSHSLGRNIKSNSIFNVPRVFVGLGPKGLLDSDSIRSPTSPLDVRVLSNLGNTVRTPRTLTHEGNQRSWDCSKVGLSIIDSLEDCSRFSGKILRSSESKNPSLSPKMSVKTPNCQAYTDSFEESKSLPKDFGKPPYTRSGSMSCKGESNVLFEIGETHVETEPFGKTRSCSLDSGSPFKTLSGLTHSNTDMTSRNFDLNDMTQVSSPRFFRGSQSSPLA--HTSPVSICSSNEFVGSLSAGDIELSEDYTCVISRGPPKTTHIFGDCILETHSNDLINHGKKEKNGI-LPPAVDSLITPNHYPSSDFLSFCHHCNKKLEEGKDIYIYRGEKSFCSLSCRALEIMIDEELEKESNPSENSPKRENG----…
CAE.Senna.B	MLRKRTRSHQKDQNLMGHLSISNANREYYSQSHVVGSKLKNNSIFNVPRLFVGLVPNSLLDSDSIRSPTSPLD--VVKMFPKSL------HREQNQRSWDCCKVGLSIIDSLEDSSRFSEKILPSSESKDPIISPRVRIKSPNCLNYTDSFEASKSLPKDFCKLPYTQNGSATNKGVSNVLFEIGETHLEHEPLGKTRSCSLDSCSPFKPFPG----STG-------------------LGGSDSNTSLLTELSHVSISSSHEFIESLSAGEIENSEDYTCVISHGPPKTTRIFGDCILETHSDDLRIFCKSLEKENGLPPVVNCSQSLNQYLSNDFLSFCYHCNKKLEEGKDIYMYRGEKAFCSLTCRALEIMIDEELEKSDPS-ENSPEPEIGEELF…
CER.Bauhinia.A	MLRKRTRSVQKDQQHMGHITISDANSDYYSQSHAFGRNIKSNPIFNVPRLFVGLGPKGLLDSDSVRSPTSPLDFLVLPKLGDSVRTPRSFPKEVPQRTWDCSKVGLSLIDSLEDCSEVSGKILRSSESRNKSISPRTAFNPPTRQASKDSFEASKSLPKNFGNLPYTRNVSNFH-NDSHVVFEIGETYQENESFGKARSCSLDSCFPFKTLSGLTLTTTYSDSGNFTYKDIQVSSPPHFIGGSLSNTIP-TDLSSVCICFSNEFMGSLSASEIELSEDYTCVTSHGPPKTTHIYGDCILETYSKNLRNHGKNKENVTLMSQMANSLDVPNQYPSKDFLSFCYHCKKKLEDGKDIYMYRGEKAFCSLTCRALEIMIDEELEKSNPSSENSPKPEYGEQLF…
CER.Bauhinia.B	MLRKRTRSVQKDQQHMGHLIISDTNSDYYSQFHAFGRNIKSNPIFNLPRLFVGLGPKGLLDSDSVRSPTSPLDSIVLSKLGDSFRNPISFPREVPQRTWDCCKVGLSLIDSLEDCSEVSGKILRSSESRNKSHSPRITINTPTCQTSKYSFEASKSLPKDFGNLPYTQKYSISHNRGSPVLFEIGESYQENESFGKARSCSLDSCSPFKTPSALALSNTDSDSGNFALKDIQVSSPPHFIGGSLSNTLP-ADLSSVSLCSSNEFSGSLSASEIELSEDYTCVISHGPPKTTHIYGDCILETHSNGLRNHCKNEENVTAGPQIVNSSNVPKQYPSHDFLSFCYHCNKKLEDGKDIYMYRGEKAFCSLTCRALEIMIDEELEESNPSSENSIKPGNGEKVF…
CER.Cercis.o	MLRKRTRSVQKDQHHMGHLIISDSNSDYYSQSRAFGRNIKSNPIFNVPRLFVGLGPKGLLDSDSVRSPTSPLDFKVLSKLGDSVRTPRSFPQEVPQRTWDCSKVGLSLIDSLEDCSEVSGKILRSSESRNKSLSPRITINTPTCQTSKDSFEASKSLPKNFGNLPYTQNGSIFHKGEYHVLFEIGETYQVNESFGKARSCSLDSCSPFKTLSGLTLSNTDSDSGNFAWKDIQVSSPPHFIGGSLSNTLP-TDLSSVSICSSNEFIGPLSASEIELSEDYTCVISHGPAKTTHIYGDCILETHSNDLRNHGKNEENVTVMSQMVNSLNVPNQYPSNDFLSFCYHCKKKLEDGKDIYMYRGEEAFCSLTCRALEIMIDEELEKSNPSSENSPKPENGEELF…
CER.Phanera.A	MLRKRTRSVQKDQEHMGHLTISDANSDHYSQSHAFGRNIKSNPIFNVPRLFVGLGPKGLLDSDSVRSPTSPLDFLVLPKLGDSVRTPRSFPKEVPQRTWDCSKVGLSLIDSLEDCSEVSGKILRSSESRNKSISPGITINTLTCQAYKDSFEASKSLPKNFGNLPYTRNGSIFHKDESRVVFEIGEAYQENESFGKARSCSLDSCSPFKTLSGLTLSNTDSGSGNFISKDIQMSSPPHFIGGSLSNTLP-TDLSSVCICSSNEFIGSLSASEIELSEDYTCVTSYGPPKTTRIYGDCILETHSNHLRNHGKYGENVTLMSQM-NSVDVPNQYSSNDFLSFCYHCKKKLEDGKDIYMYRDERAFCSLTCRALEIMIDEELEKSNPSSENSPKPENGEQHF…
CER.Phanera.B	MLRKRTRSVQKDQHHMGHLIISDANPDYYSQ---FGRNIKNNPIFNLPRLFVGLGPKGVLDSDSVRSPTSPLDFIVFSKLGDSVRNPRAFPRDVPQRTWDCSKVGLSLIDSLEDCSEVSGKIQRPSESRNKTLSPRVRINTPTCLTSKDSFEASKSLPKDFGNLPYTQKGSIFHKGVSSVLFEIGETYQENESFGKARSCSLDSYSPFKTLSGLALSNTNSDFGNFASKDIQVSSPPHFIGGSLSSTLP-ADLSSVSICSSNEFIGSLSASGIELSEDYTCVISHGPPKTTHIYGDCIWETHSNDLRNHRKNEENVTVVSQVVNSLNVPNQYPSNDFLSFCCHCKKKLEDGKDIYMYRGEKAFCSLTCRALEIMIDEELEESNPSSESSTKPENGELLF…
DET.Sindora.A	MLRKRTRSLQKDQHQMGHLAISDANSEYHFHSYALGCNIKSSSIFSVPRLFVGLGPKG-LDSDSVRSPTSPLEFRVLSNLGNPVKASKPSLLEGNHRSWDCSKVGLSIIDTLEDCPKFSGKILQSSESKNISVSPRMRIKTPNCQTYSDSFEASKSLPKNFGDVAYTQKS-ISHKGESKVIFEIGDTQKSISHKGESKSSSSDSCSPFKTLSSLSLCTNDLESGNFAFKELKVSSPPHFIGGSQSNTIQPSELTHVSLSLPNSLVGPLSASEIELSEDYTCVISHGPPKTTHFFGDCVLDGRFDDLSKHGKIKEKKTEVSFLVKKLQSPNRYPSSDFLSFCYHCNKKLEDGKDIFMYRGEKAFCSLSCRALEIMIDGELDPS---SEISPKQENGDKLV…
DET.Sindora.B	MLRKRTRSLQKDQQQMGPLGISEADSDHYAQSHALGRSIKGNPIFNVPRLFVGLGPIGLVDSDLIRSPKSPLEFKLLSNLRIPVKTPRSSPNEGYQRSWDRCKVGLSIIDSLEDCSKFSGKVFRSSKSKSTSVSPKMRSLTPDYQTCCDSFEASKSLPKNFGNPSSTQRRSKFAKDESNVLFEIGETYQEDQPFSKSRSRSLDSCSLLRNLSNLSLSTTTDSSGNFGTKDLLLSCSPHFIGGSQPNNFVPREVSPVSLCSSDEPIGSLSTSDIALSEDYTCVKSHGPPKTTHIFGDCILNVYFDDLRNNGNIEDEETCHSQVVPQLRTLGQYPSSNFLSFCYHCDKKLEDGKDIYMYRGEKAFCSFSCRDEEIMIDEETEKSNPSCEDSLKMEPSN---…
OUT.Arabidopsis.O	-----------SQHSNYQMTTAS---DYYSTKPVL-SAIRSHKLISS--VFEGKCPS---DYESAWSPTSPLDFRLFSTLGNPFSSSRSIW-RGKQRSWDSGKVGLSIVHSLVDDTDSSATILPSPDSKNIIFGSLMRGQKPHLLSQ--PFTKA-LMPKDV--IP-------------NAVFEIGHDVIDVLELRKSGSVDAAYCSGAENFSV----NN-----N-ACQVTK-QDPGSLNGGTE--------------------------SDMEISEDYTCVISHGPPKTTHFYGDQVMESVEREEKNRCCKNEKESIFAVAPLDLTTPDVLPPKDFLSFCYGCSKKLGMGEDIYMYSGYKAFCSSECRSKEIDLDEEMEDGDEESDKESKKKSNGVFF…
OUT.Prunus.O	MLRKRSRSIQKDQHQMGHLPIADAGSD------VLGHNPKSNSFFSVPGLFVGLSSKGLIDSDSVRSPTSPLDFRVFSNLGNPFRSPRSNS-DGQQRSWGSSKVGLSIIDSFDDDVKFSGKVPRSSESKNILFGPGMRIKTPDSQSNTNSFASPKSLPKNYAVFPHSKIKSPLEKGSSDVLFEIGESPTEPESFGKIRSCSLDSGRAFSTLSGLSNLNPNSTSGNFCMGSL---TTQPFIGGSPLAT------MTGSIGSSNGLVGSLSASEIELSEDYTCVISHGAPKKTHIFGDCILGCHSNDLSNFGKNEGKEIGFARPGTSLGNFVQYPSNNFLSFCYYCNKKLEEGKDIYIYRGEKAFCSLSCRSEEILIDEELEKCNDQSS-EKPLESDEELF…
OUT.Quillaja.O1	MLRKRTRSVQKDQHQMGHLTMSAATSE----SDALGHNHKSNSFFNVPGLFVGLSPNGLADSDSVRSPTSPLDFKMLSNLGNPMRTPRTVQ----QKSWDCSKVGLSIIDSLEDCSKFSVKVLRSSESKNIIFSSRI--KIPNCQTPKDSFEAAKSLPKNCSLFRHAQNNSS-SKGEPNVLFEIGETPLEPEPFGKIRSCSLDSCSPFSALTASLNCSPDHDSGNFGLKDTTTQVSSHFIGGSPSNKLQSIETSPVSLCSPRGFIGSVSASEIELSEDYTCVISHGPPKTTHIYGDCILECHSNYLSNLGKNEEKEIGVPQAANSFETSIPYSSNDFLRICYNCDKKLEEGKDIYIYRGEKAFCSLTCRALEIMIDEELEKSKQSSDNSSKPDNGEALF…
OUT.Quillaja.O2	MLRKRTRSAQKDQHQMGRLTMSDANSEYCSQSDACGHNHKSNSFFSVTGLFIGLSPKGLSDSDSVRSPTSPLDFRVLWNLGNPVRTPKAVLHDGHQKSWDCSKVGLSIIDSLEDCSEFSGKVLRPSESKNIIFSPRMRIKTPNCQTQRDSFEASKSLQKNYSILIHAQKKASLYKDEGNVIFEIGETHLEPEPFGKVRSCSLDSCSPFSALTGSIYSNPDSDSGKFGLKDAQVSSPPHFIGGRPSNKLAPVESSPVSLSSSHGFIGSVSASEVELSEDYTCVISHGPPKKTHIFGGCILGCQSNDLSNLSKNEEKGVGVPQEANSFENSTQYFSNGFLSFCYNCNKKLEEGKDIYIYRGEKSFCSLTCRALEIMVDEELEKSKKSSDDLLKADD-----…
OUT.Vitis.O	MLRKRSRSFQKDQH-MGHPTMADAVSELYFQSDVMGQKHKGNSFFSVPGLFVGLNYKGLSDSDSVRSPTSPLDFRVFSNLGSPFRSPRSSQ-DGQHKSWDCSKVGLSIIDSLDDGGKLSGKVLGSSESKTILFGPQMRIKTPNSPSHINFFDGSKSLPKNYASFPHTQIKSRPQKRDSDVVFEIEETPLEPEAFGRIRSCSLDSSRSFSSLTNLTKRQSNLSSGNLCPGNMQVSSPPQILGGNPPDNFLPMKLSPASVGSGQGLIGSLSASEIELSEDYTCVISHGPPKTTHIYGDCILECHSNDLANHNKNDEHKIGSPLIVECSDNSTPYPSNDFLSICYSCKKKLEEGKDIYMYRGEKAFCSLNCRSQEILIDEEMEKTDDSSEKSPVSKCGEDLF…
PAP.Aeschynomene.B	MLRKRSRSLQKEQHHMVHMTNSDANSDHHSHQFVLGRNHQSHSIFNPPCLFVGLGPKGLLDADSVRSPTSPLDARVLSNLGNHVRTPRSTSHEGHQRSWDCCKVGLSLIDSLEDCSKFSGKILRSSESKNICLSPKMMIKTPNFPTYVDSFESSKSLPKDFCKAPRVPNGPGFHKGESSVLFEIGDSGLDHEIYGKTRSCSLDSCSPLKTLSGLTSSNTDPISDDFALKDFLMSSPPHFIGGSKSNTSTTVELSTVSIGSSSEFMKSLSASEIELSEDYTCVISHGPPKTTHIFGDCILETHSNEFKNHLKNEEKDKGVSLVSNRLHAPIHYPSSEFLSFCHHCNKKLEEGKDIYIYRGEKAFCTLTCRALEIMNDEELEESNTPSENSSSK-------…
PAP.Lotus.A	MLRKRTGSIQEDQHHMGQMEVSDTNCD---YHHALESNVKSNSLFKAPILFVGLGPKGLLDSDSVRSPTSPLDVTLLSNLGNLLRTPRSSSIEQQHRSWDCAKVGLGIIDSLEDCSNVSGKILLSSETKKTSLSPQMITKPPTCKSCVDPVQASKSLPKDFYKLPYTHNSSSAHKGESTVLFEIGETPLEYESLGKNCSCSLDSSSSMKNLSGLTGSNFDSDSEI-------LSSPPHFIGGSHPNTLPPAELSSPASSSSNEFIKSLSASEIENSEDYTCVISHGPPKTTHIFCDSILEVHANDLKKYCKSEEEEELSSPMVNKLQTPNQFPSGDFLCVCYYCNNELVEGEDIYIYRGEKSFCSPACRAMEIMIDEELEEPDSSSEKSLEGESGGELF…
PAP.Lotus.B	---------------------------------SIRKDQNQSSISNV-----GLYPQRLLGSDSVRSPTSPLDAKVIPNADNPR---SSSLTTAQMRSWDCSKVGLSIVESLEDRARNCGKFLSSPERKKISLSPQMMVKK-ICVNPAEE-EESKSLPKETCKVPESKSEPVINKGESNVVFEIGDTAQELGLFVRSRSCPLNS---YKTFPGLTSSKTDSTIDSFGLKDM--SSSPHFIGGSSHAFPPAAELSTASMCSSNEYLMSLSPSEIELSEDYTCVITHGPPKITHIFGDCILETNAKVIKNYFKIEGMDKGMNMLGPPPQAPNQYSSEYFLNFCHHCNKKLDKKEDIYIYGGDKAFCSLECREVEIKFNEELEKSKTESENSPKAEFGVNLF…
PAP.Medicago.A	---------------------------------ALGSNEKRKSIFKAPLLYVGLG----MDSDSLRSPTSPLDVTLLSNRGNTLRTSPPNQ--GQKRGWNCTKVGLSIIDSLEDCSKFSRNVLLSSEFNSPNPSPQMITKVTNCNHCLDSVMASKSLPKDFFKLPYTKNNSVFHKGESNVVFEIGEPLLEHLPFGKSMSCSLDLYSPIKNSKF------DSKCENFCLKPV------SF-----PNTLL-----P----------VSLSASEIENSEDYTCVISHGPPKKTHIFCDCILEVHADDDKKHQNKNEEEGSSSPVVGRLETPNQFPSAEFLTFCNHCNKKLDEGKDIYIYRGEKSFCSLACRAFEIMIDEELEKSNEPPENSIELESGEEHF…
PAP.Medicago.B	MLRKRSRSIQKDQHQMGHLTNSDTNSDHYAQSHALGRNIKGNPIFNVPCLFVGLGPKGLLDSDSVRSPTSPLDTRVLSNSGNPVRNLRSSLLEGNQRSWDSCKVGLSIVESLEDCSRFCGKILQSLDSKGISLSPQSMIKTPICETCMDSFESSKSLPKDFGKVPCVEDGSVIQKGESNVLFEIGETSLEHEPFGRTRSCSLDSCKSMKADFGLATSKTDSDIDDFAMKDVQVSSSPHFIGGSQSNAFIPAESSTLSICSSSEILKSLSASEIELSEDYTCVISHGPPKTTHIFGDYILETHPDLSKNHFKNEEKEKGVTLMGKLSQTPNQYPSSAFLSFCHHCDKKLDEGKDIYIYRGEKAFCSLTCRAIEIMIDEELEKSNSPCENSAKPKLGEQIF…
PAP.Phaseolus.A	MLRKRTRSIQKDQHQVCKMTISEANFE----SHALGSNAKSNSIFNAPLLFVGMGPKGLLDSDSVKSPTSPLDVSFFSNLSNPFRTPSSLSNEGQQRSWDCAKVGLSIIDSLEECSKFSQKILQASESKKTTLCPQIITKAPNCKPYMDSAYASKSLPKGSCRIHCAQNGYIFPKDESTVLFEIGEAPPQHESFEKAVSVSLDSCSPIRNLSGLTCPNIDSDPENLALKHK--CCPPHFIGGSHTQILLPAALSPVAAVSSNEFIKSLSASEIELSEDYTCVISHGPPKTTHIFCDFILETHATDFKKHNKNGEEGKELSLFSNSMYAPNHFPSEDFLSFCHHCNKKLEEGKDIYIYRGEKAFCSLSCRAIEIMIDEELEKSDSDSENSPKM-------…
PAP.Phaseolus.B	MLRKRNRSMQKEQHHMSNLTQCEANSEHYSQTHALGRNIKGHSIFNVPCLYVGLGPKGLLDSDSVRSPTSPLDARVLSNLGNPVRKPRSSPHEGHPRSWDCCKVGLGIVESLEDCSRFSGKILQSPESKRVSVSPQMMIKASNCQIHRDFLEGSKSLPKDFCKAPYGKNRSVTHKGESTVLFEIGESGLEHELFRRTRSCSLDSCSQLKKLSGLNISFSDSDTDSFAVKDVQLSSPPHFIGGSQSNTFPPTKFTTLSISSSNEFIKSLSASEIELSEDYTCVISYGPPKTTHIFGDCILETHSNAFKIHYKNEEKEKGVNPVANRLGSPNPYPSSDFLSFCHHCNKKLEEGKDIYIYGGEKAFCSLTCRAMEIMIDEELEKSNPPCENSEKPKLGELLF…
