# Supplementary material for: Legume genome structures and histories inferred from Cercis canadensis and Chamaecrista fasciculata genomes
Source: Plant J. 2026 Jun 10;126(5):e70981. doi: 10.1111/tpj.70981 (PMC13252982; doi:10.1111/tpj.70981)
Supplement: Supplementary file 6 — Data S6. Manuscript supplement; Compressed directory of aligned sequences from 250 gene families with high rates of gene duplication consistent with whole‐genome duplications in the legume subfamilies. [file TPJ-126-0-s006.gz › S6_consen_wgd_tree/40_wgd_aln_manual_wgd_copy/Legume.fam3.02423]

CAE.Acacia.A	MFKTVASGLSIFFLLQCVSATDDQFPRCCDDEASLGTIESIVGCQRVSDLLIAVAYFSIPIELLCFISCAVPFKWVLAQFIAFIVLCGLTHMLAWTYGPHSFQVMVALTVFKTLTALVSCATAITLMTLIPLLLKVKVRELMLKKKTSELGREVGIIMRQKEAARHVRMLTQEIRKSLDRHNILYTTLVELSETLGLQCAVWMPFDKTEMLTHELGRPLSIPITDPDVLRIKASDEVILSPASALAAASSGDSSEAGPVAAIRMPMLRICFKGGTPEVKQACYAILVLVLPGGEPRSWSNQELEIVKTVADQVAVALSHAAILEESQLMREKLEEQRILQQAQRALMASQARNLSQKVMSDGMRRPMHSILGLLSIMQDENLRSEQKLIVDSMLRTSVL…
CAE.Acacia.B	MLKRVASGLLISSLLIYVSASDTGFPRCCDDEASLWTIESILECQRVSDFLIAVAYFSIPIELLYFISCSVPFKWVLFEFIAFIVLCGMTHLLGWTYGPHSFQLMVALTVFKILTSLVSCATAITLITLIPLLLKVKVREFMLKKKTWDLGREVGLIMKQKEAAMHVRMLTQEIRKSLDRHTILYTTLVELSKTLGLQCAVWMPVDKTVMLTHELGRLFSVPITDPDVVKIKESDGVILSPDSALAAASNGVSDEVGPVAAIRMPMLRVCFKGGTPELTQACYAILVLILPGGEPRSWSDDELEIIKVVADQVAVALSHAAILEESQLMREELEEQRVLQQARKAMMASQARNSFQKVMGDGMRRPMHSILGLLSMIGDENFKSEQKLIVDAMLRTSVL…
CAE.Chamaecrista.A	MLKTVASGLSILSFLVCVSATYNGFPRCCDDEASLWTIDSIWECQRVSDVLIAVAYFSIPIELLCFISCTIPFRWVLIQFIAFIVLCGLTHLLGWTYGPHSFQLMVALTVSKTLTALVSCATAITLMTLIPLLLKVKVRELMLKKKTYDLGREVGIIMRQKEAAIHVRMLTQEIRKSLDRHTILYTTLVELSKTLGLHCAVWMPICETEMLTHELGKLSSIPITHPDVVRIKGSDEVILSPDSVLAAASSGILSEAGPVAAIRMPMLRVCFKGGTPELKQACYAILVLILPSGEPRSWRVQELEIIKVVADQVAVALSHAAILEESQLMREKLEEQQTLQQAKRAMMASQARNLFQKVMSAGISRPMHSILGLLSIIQDENLKSEQKLIVDAMLRTSVL…
CAE.Chamaecrista.B	MLKRVASGLLISSLLICVSATDNGFPRCCDDEASLWTIESILECQRVSDFLIAVAYFSIPVELLYFISCSVPFKWVLVQFIAFIVLCGLTHMLGWTYGPHSFQLMVALTVFKILTALVSCATAITLITLIPLLLKVKVREFMLKKKTWDLGREVGIIMKQKEAAMHVRMLTQEIRKSLDRHTILYTTLVELSKTLGLQCAVWMPVDKTEMLTHELGGFFTVPITDPDVVKIKGSDGVILSPDSALAAASSGASGEAGPIAAIRMPMLRVCFKGGTPELTQACYAILVLILPSGEPRSWSNYELEIIKVVADQVAVALSHAAILEESQLMREKLEEQRALQQAKRAMMASQARNSFQKVMSDGMRRPMHSILGLLSMMCDENLKNEQKLIVDAMLRTSVL…
CAE.Senna.A	MIKTIASGLSLLSVLICVSATDNGFPRCCDDEASLWTIDSILECQRVSDILIAVAYFSIPVELLCFISCAVPFKWVLIQFIAFIVLCGLTHLLGWTYGPHSFQLMVALTVFKTLTALVSCATAITLMTLIPLLLKVKVRELMLKKKTCDLGREVGLILRQKEAAIHVRMLTQEIRKSLDRHTILYTTLVELSKTLGLQCAVWMPIDRTEMLTHELGRIFSIPITHQDVVRIKGSDEIILSPDSSLATASSGISSEAGPVAAIRMPMLRVCFKGGTPELRQACYAILVLILPSGEPRSWSLQELEIIKVVADQVAVALSHAAILEESQLMREKLEEQRALQQARRAMMASQARNLFQKVMSDGMRRPMHSVLGLLSIIQDENLKSEQKLIVDAMLRTSVL…
CAE.Senna.B	MLRRVASGLLISSLLICVSATVNEFPRCCDDEASLWTIESILECQRVSDFLIAVAYFSIPVELLYFISCSVPFKWVLIQFIAFIVLCGMTHMLGWTYGPHSFQLMVALTVFKILTALVSCATAITLITLIPLLLKVKVREFMLKKKTWDLGREVGIIMKQKEAAMHVRMLTQEIRKSLDRHTILYTTLVELSKTLGLQCAVWMPVDKTEMLTHELGRFFSVPITDPDVVKIKGSDSIFLSPDSALAAASSGVSGEAGPVAAIRMPMLRVCFKGGTPELTQACYAILVLILPSGEPRSWSNYELEIIKVVADQVAVALSHAAILEESQLMREKLEEQRALQQAERAMMASQARNSFQKVMSDGMRRPMHSILGLLSMMGDENLKSEQKLIVDAMLRTSVL…
CER.Bauhinia.A	MLKKVASGLLISSILICVSATENVYPRCCDDEGSWWTFESILECQRVGDFLIAVAYFSIPIELLYFVSCSIPFKWVLSQFIAFIVLCGLTHLLGWTYGPHSFQLMVALTVFKILTALVSCATAITLVTLIPLLLKVKVREFMLKKKTWDLGREVGIIMKQKEAAVHVRMLTQEIRKSLDRHTILYTTLVELSKTLGLQCAVWMPVEKTEMLTHELGKFFSIPITDADVVRIKGSDEVILSTDSALATGSSGISGEPGPVAAIRMPMLRVCFKGGTPEMTQACYAILVLVLPFEQPRSWNIQELEIIKAVADQVAVAHSHAAILEESQLMREKLEEQRALQQARRAMMASQARSSFQKVMSDGMRRPMHSILGLLSMIRDDNLKSEQKLIVDAMLRTSVL…
CER.Bauhinia.B	MLKKVVSGLLISSLLVCVFATENVFPRCCDDEGSLWTFESILECQRVSDFFIAVAYFSIPIELLYFVSCSVPFKWVLIQFIAFIVLCGLTHLLGWTYGPHSFQLMVALTVFKILTALVSCATAITLITLIPLLLKVKVREFMLKKKTWDLGREVGMIMKQKEAAVHVRMLTQEIRKSLDRHTILYTTLVELSKILGLQCAVWMPVEKTEMLTHELGRFFCIPITDADVVRIKGSDGVILNPDSALATASSGISGKPGPVAAIRMPMLRVCFKGGTPEITQACYAILVLILPSGLSRSWNVQDLEIIKAVADQVAVALSHAAILEESQLMREKLEEQRALQQARKAMMASQARSSFQKVMNDGMRRPMHSILGLLSMIRDENLKSEQKLIVDAMLRTSVL…
CER.Cercis.o	MLKKVASGLLISSLLVCVSATENVFPRCCDDEGSLWTFESILECQRVGDFLIAVAYFSIPIELLYFVSCSIPFKWVLIQFIAFIVLCGLTHLLGWTYGPHSFQLMVALTVFKILTALVSCATAITLITLIPLLLKVKVREFMLKKKTWDLGREVGIIMKQKEAAVHVRMLTQEIRKSLDRHTILYTTLVELSKTLGLQCAVWMPVEKTEMLTHELGRFFSIPTTDEDVIRIKGSDGVILSPDSALATASSGISGEPGPVASIRMPMLRVSFKGGTPEIAQACYAILVLILPRGQPRSWNIQELEIIKAVADQVAVALSHAAILEESQLMREKLEEQRALQQARRAMMASQARSSFQKVMSDGMRRPMHSILGLLSMIRDENLKSEQKLIVDAMLRTSVL…
CER.Phanera.A	MLKKVASGLLISSLLICVTATENVFPRCCDDEGSLWAFESILECQRVSDFLIAVAYFSIPIELLYFVSCSIPFKWVLLQFIAFIVLCGLTHLLGWTYGPHSFQLMVALTVFKILTALVSCATAITLVTLIPLLLKVKVREFMLKKKTWDLGREVGIIMKQKEAAVHVRMLTQEIRKSLDRHTILYTTLVELSKTLGLQCAVWMPVEKTEMLTHELGRFFSIPITDADVVRIKGSDGVILSPDSALATASSGISGERGPVAAIRMPMLRVCFKGGTPEMTQACYAILVLILPSGQPRSWNMQELEIIKAVADQVAVALSHAAILEESQLMREKLEEQRALQQARRAMMASQARSAFQKVMSDGMRRPMHSILGLLSMLRDENLKSEQKLIVDAMLRTSVL…
CER.Phanera.B	MLKKVASGLLISSLLICVSATENVFPRCCDDEGSLWAFESILECQRVGDFLIAVAYFSIPIELLYFVSCSVPFKWVLFQFIAFIVLCGLTHLLGWTYGPHSFQLMVALTVFKILTALVSCATAITLITLIPLLLKVKVREFMLKKKTWDLGREVGIIMKQKEAAVHVRMLTQEIRKSLDRHTILYTTLVELSKILGLQCAVWMPVEKTEMLTHELGRFCCVPIIDPDIVRIKGSDGVILSPDSALATASSGISGEPGQVAAIRMPMLRVCFKGGTPEITRACYAILVLILPCGLSRSWNIQELEIVKAVADQVAVALSHAAILEESQLMREKLEDQRALQQARKAMMASQARSSFQKVMSDGMRRPMHSILGLLSMIRDENLKSEQKLIVDAMLRTSVL…
DET.Sindora.A	MVKTVASGLLISLLLICVSATDSEFPRCCDDEASLWTIESILECQRVGDFLIAVAYFSIPIELLYFISCSVPFKWVLIQFIAFIVLCGLTHLLGWTYGPHSFQLMVALTVFKILTALVSCATAITLVTLIPLLLKVKVREFMLKKKTRELGREVGMIMKQKEAAMHVRMLTQEIRKSLDRHTILYTTLVELSKTLGLQCAVWMPVEKTEMLTHELHGSFSIPITDPDVVRIKGSDEVILSPDSSLASASSGISGEAGPVAAIRMPMLRVSFKGGTPELRQTCYAILVLILPRGEPRPWSVQELEIIKVVADQVAVALSHAAILEESQLMREKLEEQRALQQAKQAMMASQARSSFQKVMSVGMRRPMHSILGLLSAIQDENLRSEQKLVVDAMLRTSVL…
DET.Sindora.B	MLKTVASGLLISLLLVCVSATDNEYPRCCDDEASLWTIDSILECQKVSDFLIAVAYFSIPIELLYFISCSVPFKWVLIQFIAFIVLCGLTHLLGWTYGPHSFQLMVALTVFKILTALVSCATAITLITLIPLLLKVKVREFMLKKKTWDLGREVGMIMKQQEAAVHVRMLTQEIRKSLDRHTILYTTLVELSKTLGLQCAVWMPVDKTEMLTHELRRFYSIPIMDPDVVRIKGSVGVILRPDSALAAASCETSGDPGPVAAIRMPMLRVAFKGGTPEMTQACYAILVLILPGGERGSWSIQELEIIKVVADQVAVALSHAAILEESQLMREKLVEQRALQQEKRAMMASQARSSFQKVMSDGMRRPMHSILRLLSMIQDDNLKSEQKLIVESMLGTSVL…
OUT.Arabidopsis.O	MVKEIASWLLILSMVVFVSPVNGGYPRCCEDEGSFWSTENILETQRVSDFLIAVAYFSIPIELLYFVSCSVPFKWVLFEFIAFIVLCGMTHLLGWTYSAHPFRLMMAFTVFKMLTALVSCATAITLITLIPLLLKVKVREFMLKKKAHELGREVGLILIKKETGFHVRMLTQEIRKSLDRHTILYTTLVELSKTLGLQCAVWMPDGGTEMLTHELGRGCSVSMEDLDVVRIRESDEVVLSVDSSIARASGGDVSEIGAVAAIRMPMLRVSFNGE------LSYAILVCVLPGGTPRDWTYQEIEIVKVVADQVTVALDHAAVLEESQLMREKLAEQRALQMAKRALRASQARNAFQKTMSEGMRRPMHSILGLLSMIQDEKLSDEQKMIVDTMVKTGVM…
OUT.Prunus.O	MLKALASGLSILLLLVCVSASDNGFPRCCDDDNSLWSIESILECQRVSDFLIAVAYFSIPIELLYFVSCSVPFKWVLFEFIAFIVLCGLTHLLGWTYGPHPFQLMLALTVFKILTALVSCATAITLITLIPLLLKVKVREFMLKKKTRDLGREVGIIMRQKEAGMHVRMLTQEIRKSLDRHTILSTTLFELSETLGLQCAVWMPENKTEMLIHELGRYFSIPINDSDVVHIKASDGVILRPDSPLVHASG-DSGEPGPVAAIRMPMLRVSFKGGTPELIQTCYAILVLVLPGGHPRSWSSQDLEIIKVVADQVAVALSHAAVLEESQLMREKLAEQRALQQAKMAMMASHARNSFQKVMSDGMRRPMHSILGLLSMMQDENLNNDQRVIIDAMVRTSVL…
OUT.Quillaja.O1	MFRTLACGLLISLFLLCVSATDNGFQRCCDDEGSFWTIENILECQKVGDFLIAVAYFSIPIELLYFVSCSVPFKWVLLQFILFIVLCGMTHLLGWTYGPHPFQLMLALTIFKILTALVSCATAITLITLIPLLLKVKVREFMLRKKTWDLGREVGIIMKQKEAALHVRMLTQEIRKSLDRHTILYTTLVELSKTLGLQCAVWMSENGTEMLTHELGRYYSIPINNPDVVRIKESDGVILRLESALAAASNRESGEPGPVAAIRMPMLRVRFKGGTPELIQACYAILVLVLPRGQPRSWSSQELEIIKVVADQVAVALSHAAVLEESQLMREKLEEQRALQHAKMAMMASQARNTFQKVMSDGMRRPMHSILGLLSIMQDEKFNCEQKIIVDAMLRTSVL…
OUT.Quillaja.O2	MFRTLAFGLLISLLLICVSATDNGFPRCCDDEGSFWTFENILECQKVSDFLIAVAYFSIPIELLYFVSCSVPFKWVLIQFILFIVLCGMSHLLGWTYGPHPFQLVLALTVFKILTALVSCATAITLITLIPLLLKVKVRELMLKKKTWDLGREFHIIMKQKDAASHVRMLTQEIRKSLDRHTILYTTLVELSKTLDLQCAVWMPENKTEMLTHELGRYYSIPIHDPDVVRIKGSDGVILSSDSALAVASSRKSGEQGPVAAIRMPMLRVCFKGGTPEIIQACYAILVLVLPSGQRRSWSTQELEIIKAVADQVAVALSHAAVLEESQLMREKLEEQRALQQARMAMMASQARNSFQKVMSDGMRRPMHSILGLLSMLQDEKLNSNQKIIVDAMLMTSVL…
OUT.Vitis.O	MLKRLAPGLLISSLLISASAVDNSFPRCCEDEG-FWSVENILECQKVSDFLIAVAYFSIPIELLYFVSCSVPFKWVLFQFIAFIVLCGLTHLLGWTYGPHPFQLMLALTIFKFLTALVSCATAITLITLIPLLLKVKVREFMLKKKTWDLGREVGIIKKKKEAGLHVRMLTHEIRKSLDRHTILHTTLVELSNTLDLQCAVWMPENKTEMLTHELGRFFSIPINDPVVAMIKRSDEVTLRTDSALATASSGTSGEPGPVAAIRMPMLRVSFKGGTPELVQACYSILVLVLKSGQARSWTSQELDIVKVVADQVAVAVSHAAVLEESQLMRDQLAEQRALQQAKRAMMASQARNSFQKVMSDGMRRPMHSISGLLSMMQDEKLNSEQRLIIDAMAKTSVL…
PAP.Aeschynomene.B	MLKAVASGLLISCLIICVSGTDNGYPRCCDDESSLWNIESMLECQRVGDFLIAVAYFSIPIELLYFISCSVPFKWVLIQFIAFIVLCGLTHLLGWTYGPHTFQLMVALTVFKILTALVSCATAIALFTMIPLLLKVKVREFMLKKKTRDLGREVGIIMKQKDAAMHVRMLTREIRKSLDRHTILYTTLVELSKTLGLQCAVWMPVERTEMLTHELRRFFSIPITDPDVVRIKGSDGVILSPESALAGASSGVSGEIGPIAAIRMPMLRVCFKGGTPELTQACYSILVLILPDGETRSWSNQELEIIKVVADQVAVALSHAAILEESQLMREKLEEQRALQQARRAMMASQARSSFQKVMSDGMRKPMHSILGLLSMIQDDNLKSEQKLIVDAMLRTSVL…
PAP.Lotus.A	MLKATASGVLIGMLFMCAYATDHGYSKCCDDESSWWTIETILESQKVGDFLIAVAYFSIPIELLYFISCTVPFKWVLIQFIAFIVLCGMTHLLGWTYGPHSFQVMVALTVLKALTALVSCATAITLITLIPLLLKVKVREFMLKKKTRDLGREVGMIMKQKETGMYVRMLTHEIRKSLDRHKILYTTLVELSKTLGLQCAVWMPVDKTEMLTHELERRFSISTTDPDVVRIKETSGVIIGYDSELAAASCGISSEAGAVAAIRMPMLRVRFKGGTPEITPAIYAILVLVLPSGEPRSWSFQELEIIKVVADQVAVALSHAAILEESQLMREKLEDQRALQQEKMAMMASQARASFQKVMSSGMRRPMHTILGLLSMLQDENLKSEQKLIVDSMLRTSVL…
PAP.Lotus.B	MLKAVVYGLWITSILICVSATDSGFSRCCDDEASLWSIESILECQRVGDFLIAVAYFSIPIELLYFISCSVPFKWVLVQFIAFIVLCGLTHLLGWTYGPHTFQLMVALTVFKILTALVSCATAITLITLIPLLLKVKVREFMLKKKTWDLGREVGIIMKQKEAAMHVRMLTQEIRKSLNRHTILYTTLVELSKTLGLQCAVWMPVERTEMLTHELERFFSIPITDPDVVNIKGSDDVVLGPESALAVASCGVSGGAGPVAAIRMPMLRVCFKGGTPELRQLCYAILVLILPVGEPRSWSNQELEIIKVVADQVAVALSHAAILEESQLMREKLEEQRALQQAKRAMMASQARNAFQKVMSDGMRRPMHSILGLLSMIKDDNFNDEQKLIVDAMLRTSVL…
PAP.Medicago.A	MYKGTASRFLIFLFLLGVSATVNGFSKCCDDDTSWWTIEKILEWQKVGDFLIAVAYFSIPIELLYFISCAIPFKWVLFQFIAFIVLCGMTHLFSWTYGPHTFQIMLTLTVLKVLTALVSCATTITLITLIPMLLKVKVREFLLKRKARELGIEYGMIMKQNEAGMHVRMLTQEIRKSLDRHEILYTTMVKLSETLGLQCAVWMPVDKTAMLTHELGRVSSIPITDLDVVRVKGDNVVMIDSDSLLAAASSGVSVDAGPVAAIRMPMLSVSFKGGTPEVTEACYAILVLVLPSEEARSWSNQELEIIKVVADQVAVGLSHAAILEESQLMREKLEERRALQQEKRAMMASEARAVFQKVMSNGMGRPMHSVMGLLSMMQDENLKSEQKLIVDSMVRTSVV…
PAP.Medicago.B	MVKAIVSVLLIASILLCVSATDNEFPRCCDDETSFWTIESILECQRVGDFLIAVAYFSIPLELLYFVSCSVPFKWVLVQFIAFIVLCGLTHFLGWTYGPHTFQLMVALTIFKILTALVSCATAITLVTLIPLLLKVKVREFMLKKKTWDLGREVGLIMKQKEAAMHVRMLTQEIRKSLDRHTILYTTLVELSKTLGLQCAVWMPEEKTVMLTHELARLISIPITDPDVVKIKGSNGVILSSESALAVSSVGVSGDAGPVAAIRMPMLRVCFKGGTPELTQACYAILVLILPAEEPRSWSNQELEIIKVVADQVAVALSHAAILEESQLMREKLEERRALQLARRAMMASQARNSFQKVMSDGMRRPMHSILGLLSMIQDDNLKNEQKLIVDAMLKTSVL…
PAP.Phaseolus.A	MLKSVSFGVLLTWFLVCVFAT--DIQRCCDDESSFWTIETILECQRVGDFLIAVAYFSIPVELLYFVSCSFPFKWVLFQFIAFIVLCGMTHLLGWTYGPHTFQLMVAITVFKTLTALVSCATALTLLTLIPLLLKVKVREFMLKKKTWDLGREVGFIMKQKEASVHVRMLTQEIRKSLDRHKILYTTLVELSKTLGLQCAIWMPDEKTEMLTHELGRACSIVITDPDVARIKESDEVVIDSDSALATASRGDSGVAGPVAAIRMPMLRVSFKGGTPELRQTCYAVLVLILPVTEPKSWSTQELEIIKVVADQVAVALSHAAILEESHLMREKLEEQRALQVEKIAMRANQARAAFQKVMSSGMGKPMHSILGLLSVMQEEKLKREQKLIVDCMFRTSVM…
PAP.Phaseolus.B	MLKTVASGLLITSVLICVSANDNGFPRCCDDEASLWTIESILECQRVGDFLIAVAYFSIPIELLYFISCSVPFKWVLIQFIAFIVLCGLTHLLGWTYGPHTFQLMVALTVSKILTALVSCATAITLITLIPLLLKVKVREFMLKKKTWDLGREVDNIMRQREAAVHVRMLTQEIRKSLDRHTILYTTLVELSKTLRLQCAVWMPVDKTEMLTHELGRFLSIPINDPDVVRIKGSDRVILGPDSALALRSSGASGEAGPVAAIRMPMLRVCFKGGTPELRQTCYAILVLILPIGEPRSWSNQELEIIKVVADQVAVALSHAAILEESQLMREKLEEQRALQQAKRALMASQARNAFQKVMSDGMRRPMHSILGLLSMIQDDNLKNEQKLIVDAMLRTSVL…
