# Supplementary material for: Legume genome structures and histories inferred from Cercis canadensis and Chamaecrista fasciculata genomes
Source: Plant J. 2026 Jun 10;126(5):e70981. doi: 10.1111/tpj.70981 (PMC13252982; doi:10.1111/tpj.70981)
Supplement: Supplementary file 6 — Data S6. Manuscript supplement; Compressed directory of aligned sequences from 250 gene families with high rates of gene duplication consistent with whole‐genome duplications in the legume subfamilies. [file TPJ-126-0-s006.gz › S6_consen_wgd_tree/40_wgd_aln_manual_wgd_copy/Legume.fam3.01609]

CAE.Acacia.A	MAKSEVPESEGVSGGVKSDCDTRRGSILRRRSS-SVGGLFDRDIPAVDMVSGSGSKDFVAAAEEDKDRVKVDNADVNAKREKVVDVSALKFLYRPSVPVHRSVRESPLSSDNIFQQSHAGLLLCIVVLVAVSRLIIELMKYGLLIKYGFWFSSKSLRDWPLFMCCLTLALFPIASYLVEILAQRKKLSEPVIISLHIFITSAAVLYPVVVILRCDSAFLSGGTLMLLACIVWLKLVSYAHTSDLRALSKSIEKGEELPNNLKMDYPYTVSFKSLVYFMVAPTLCYQPSYPRTPSIRKGWVFRQVVKLIIFTGVMGFIIEQYIPIVQSQHPLKGLLYAIERVLKLSVPLYVWLCMFYCFFHLWFILAELLRFGDREFYKDWWAQTVEEYWRMWMPVHKWM…
CAE.Acacia.B	----------------------------ETDGTTTTTTAISASVHSDDLNRASLRRRSLSDSSAERRSQTLEGVIHQIVPEQFPHVYDLRFAHRPSIPAHRRIKESPLSSNNIFQESHAGLFLCIVVLISVGRLIIELMKYGWLIEYGFWLSPKSLRDWSLFICCLSLAVFPLASFVVEKLAQKKYIPEPVVVLLHVTITSAAVLYPVLVILRCYFAFLVGVTLMLFACIVWLKLVSYAHTYDMRAIARSIEKGEAIPNSLNIQFQCSVSLKSLAYFMVAPTLCYQPSYPRTPYVRKGWVFRQLIKLIIFTGVMGFMIEQYSPIVQSEHPLKGLLYALERVLKLSLPLYVWLCMFYCFFHLWLILAELLRFGDREFYKEWWAKTVEEYWRMWMPVHKWM…
CAE.Chamaecrista.A	MAISQTPESAGDPSTT--NWDLRRSYVRRRPSV---GGLFDDSSVQPESPVDSAAAKSGEEEEKDHRKLDGDGVNANGEQQRVIDASTLKFIYRPSVPAHRKVKESPLSSDNIFQQSHAGLLLCIVVLVAVSRLIIELMKYGWLIKCGFWFSSKSLRDWPLFMCCLSLAIFPLAAFMVEKFAQQKQMSEPVVISSHIFITTAAVLYPVIVILRCDSAFLSGVTLMLFVCIVWLKLVSYAHTSDLRALSRLIEKGEALPNNLKMEYAYNVSLRSLAYFMVAPTLCYQPSYPRTPSIRKGWVFRQVVKLIIFTGVMGFIIEQYIPIVQSQHPLKGLLYAIERVLKLSVPLYVWLCMFYCFFHLWLILAEVLQFGDREFYKDWWAQTVEEYWRMWMPVHKWM…
CAE.Chamaecrista.B	MVLSEVPESVGTTTTPVRDSDLNPPSLRRRPSSASVPDASEAESSAEDMLRDSGSDNTSTGTDDSDQKLKPSNAVNLKNSTQVMDVTALKFAYRPSVPAHRRIKESPLTSDNIFRQSHAGLFLCIVVLVAVSRLIIELMKYGWLIKSGFWFSSTSFRDWPLFMCCLSLAVFPLAAFVVEKLAQHKYIPEPVVVILHIIITTGAVLYPVLVILRCDSAFLSGNTLMLFACIVWLKLVSYAHTYDIRALTRSIEKGEAVPNNLNMEYQYNVSLKSLAYFMVAPTLCYQPSYPRTPCIRKGWVFRQVIKLIIFTGLMGFIIEQYIPIVQSQHPLKGLLYAIERVLKLSVPLYVWLCMFYCLFHLWLILAELLRFGDREFYKDWWAKTVEEYWRMWMPVHKWM…
CAE.Senna.A	---QQVPESEAAAIATTSRWDLVRRSVRRRPSA---GGLFEDSSLQPESPVDSVA-----RNDGEGDKDRQEV-D--GNDNANRDRSAGKFVSRPSCPAHRRVKESPLSSDKIFQQSHAGLLLCIVVLVAVSRLIIELIKYGWLIKYGFWFSSKSLRDWPLFMCCLTLAIFPLVAFMVEKCAQQKQISEPVVISLHIIITTASVLYPVLVILRCDSAFLSGVTLMLFACIVWLKLVSYAHTSDLRALNELTEKGEALPNNLDMEYSYDVSFKSLAYFMVAPTLCYQPSYPRTASIRKGWVFRQVVKLIIFTGVMGFIIEQYIPIVQSQHPLKGLLYAIERVLKLSVPLYVWLCMFYCFFHLWLILAEILQFGDREFYKDWWAQTVEE------PVHKWM…
CAE.Senna.B	MAVSEVPESVGTTTSTVSDSNLNLPSLRRRPVFHSSV---NPDTCSE------VGDQKLEAP----------NVINQKIPEQVPDVSALKFAYRPSVPAHRRVKESPLSSDNIFRQSHAGLFLCIVVLVAVSRLIIELMKYGWLIKYGFWFSSKSLRDWPLFMCCLSLAVFPLAAFVVEKLVQQKYISEPVVVLLHITITTAALLYPVSVILRCDSAFFSGVTLMLFACIVWLKLVSYAHTYDMRALTRSIEKGEALPNSLNMEYQYNVSLKSLAYFMVAPTLCYQLSYPRTPCIRKGWVFRQLIKLIIFTGVMGFIIEQYIPIVQSQHPLKGLLNAIERVLKLSVPLYVWLCMFYCFFHLWLILAELLRFGDREFYKDWWAKTVDEYWRMWMPVHKWM…
CER.Bauhinia.A	MAISEVPESVGTTMTTQSDSDLNRSTLRRRPSLSSARGLSNAESSAEDLIRESGSIDSFTVKKEDMDNKKVDAVNDKTGNREVPDISAVKFAYRPSFPAHRRVKESPLSSDNIFKQSHAGLFLCIVVLVAVSRLIIELMKYGWLIKSGFWFSSKSLRDWPLFMCCISLIIFPLASYLVEKLAQNKFISEPVVVLLHIIITTTAIVCPVLVILRCDSAFLSGVTLMLFACIVWLKLVSYAHTYDMRAIAQSIEKGEELPSTLNLEYTYNVSFKSLAYFIVAPTLCYQPSYPRTPSIRKGWVFRQLVKLIIFTGVMGFIIEQYIPIVQSQHPLKGLLYAIERVLKLSVPLYVWLCSFYCLFHLWLILAELLRFGDREFYQDWWAKSVEEYWRMWMPVHKWM…
CER.Bauhinia.B	MAISEVPESVGTMTATTDESDLNRSSVRRRPTLSSARGLFDAESSAEDLFRKTASEDSLTGKEEYLDNKKVDAVNDSSGNREVPGTSAVKFAYRPSVPAHRRVKESPLSSDNIFRQSHAGLFLCIVVLVAVSRLIIELMKYGWLIKSGFWFSSKSLRDWPLFMCCLSLIIFPLAAYIVEKLAQKKFISEPAVVSLHIIITTTAVVYPVLVILRCDSAFLSGVTLMLFACIVWLKLVSYAHTYDMRAITRSIEKGEVLPNTLNLEYTFDVNFKSLAYFMVAPTLCYQPSYPRTPSIRKGWVFRQLVKLIIFTGVMGFIIEQYIPIVQSQHPLKGLLYAIERVLKLSVPLYVWLCMFYCFFHLWLILAELLRFGDREFYKDWWVKTVEEYWRMWMPVHKWM…
CER.Cercis.o	MAISEVPESVGTA--TVSDSDLNRSSVRRRPSLSSTRGLFDAESSAEDFIRESGSDDSLTGKEEDMDNKKVDAVNDKTGNREVPDVSAVKFAYRPAVPAHRRVKESPLSSDNIFKQSHAGLFLCIVVLVAVSRLIIELMKYGWLIKSGFWFSSKSLRDWPLFMCCLSLIVFPLAAYIVEKLAQKKFISEPAVVLLHIIITTSAVVYPVLVILRCDSAFLSGVTLMLFACIVWLKLVSYAHTYDMRAITRSIEKGEALPSTLNLEYTYNVSFKSLAYFIVAPTLCYQTSYPRSPSIRKGWVFRQLIKLIIFTGVMGFIIEQYIPIVQSQHPLKGLLYAIERVLKLSVPLYVWLCMFYCFFHLWLILAELLRFGDREFYKDWWVKTVEEYWRMWMPVHKWM…
CER.Phanera.A	---------TTTTTASISDSDLNRSSVRRRPSFSSAKCLFEAESSAEGLIRESGSDDSFTRKEEDMDKKIDAVVDDKTGNREVTDISVVQFAYGPSFPVHRRVKESPLSSDNIFRQSHAGLFLCIVVLVAVSRLIIELMKYGWLIKSGFWFSSKSLRDWPLFMCCISLIIFPLAAYVVEKLAQNKFISEPAVVSLHIIITTTAIVYPVLVILRCDSAFLSGVTLMLFACIVWLKLISYAHTYDMRAITQSIEKEEALPNTLNLDYTYDVSFKSLAYFVVAPTLCYQPSYPRTPSIRKGWVFRQLVKLIIFTGVMGFIIEQYIPIVQSQHPLKGLLYAIERVLKLSVPLYVWLCMFYCFFHLWLILAELLRFGDREFYKDWWVKTVEEVDSFWIPVHKWM…
CER.Phanera.B	MATSEVPESVGTTTTAVSDSDLNCNSVRRRPSLSSARGLFDAESSAGDLIRES-SDDSLTGKEGDLDKKVDAVVNDKG-NREVPDTSAIKFAYRPSVPAHRRVKESPLSSDNIFKQSHAGLFLCIVVLVAVSRLIIELMKYGWLIKSGFWFSSKSLRDWPLFMCCLSLVIFPLAAYVVEKLAQKKFISEPAVVLIHIIITTTAVVYPVLVILRCDSAFLSGVTLMLFACIVWLKLVSYAHTYDMRAITRSIEKGEVLPNTLNLEYAYNVSFKSLAYFIVAPTLCYQPSYPRTPSIRKGWVFRQLVKLIIFTGVMGFIIEQYIPIVKSQHPLKGLLYAIERVLKLSVPLYVWLCMFYCFFHLWLILAELLRFGDREFYKDWWVKTVEEYWRMWMPVHKWM…
DET.Sindora.A	MAHSEVPESAGAAVNTVGDSDLNLSSVRRRPIIGAVTAVLDSESSGEGLVRGSGSDDSLNEKEEDGDRMKKKA-GDSGNTERVLDDSALKFVYRPSFPAHRRVKESPLSSDNIFKQSHAGLFLCIVVLVAVSRLIIELMKYGWLIESGFWFSSKPLRDWPLFMCWLTLVIFPLAAFAVEKLAQQKHISDPVAVVLHIIIITAEFLYPVTFILSMIETFFSP----LFICITVLQ-------------------GESMLNNFNIEYPYSVSIKSLAYFMLAPTLCYQPSYPRTPSIRKGWVFRHLMKLIIFMGLMGFIIEQYIPIVQSQHPFKGLLYAMERILKLSVPLYVWLCMFYCFFHLWLILAELLRFGDREFYKDWWAKTVEEVSPLSYPVHKWV…
DET.Sindora.B	MASSEVNESVGTATTTTHESDLNRSSVRKRPGLTSVRDVFEETSSAENLVRGSGSDDSLHGTDEVRDHKVDSAVEKARSSEEAQDFSAVKLAYRPSVPAHRSVKESPLSSDNIFKQSHAGLFLCIVVLVAVSRLIIELMKYGWLIKYGFWFSSKSLRDWPLFMCCLSLAVFPLAAFVVEKLAQRKYIPESVVVLLHIIITTTAVLYPVLVILRCDSAFLSGVTLMLFACIVWLKLVSYAHTCDMRSLSRSIEKGEPAPKDFNMEPPYDVNFKSIVYFMVAPTLCYQLSYPRTPCIRKGWVFRQLVKLIVFTGVMGFIIEQYIPIVKSQHPLKGLLYAIERVLKLSVPLYVWLCMFYCFFHLWLILAELLRFGDREFYKDWWAKTVEEYWRVWMPVHKWM…
OUT.Arabidopsis.O	MAILDSAG-VTTVTENGGGEFVDLDRLRRRKSSDSSNGLLLSGSDNNSPSDDVGAPADVRDRDSVVDDAQGTALDNNDNNGEGRGNADATFTYRPSVPAHRRARESPLSSDAIFKQSHAGLFLCVVVLIAVSRLIIELMKYGWLIRTDFWFSSRSLRDWPLFMCCISLSIFPLAAFTVEKLVLQKYISEPVVIFLHIIITMTEVLYPVYVTLRCDSAFLSGVTLMLLTCIVWLKLVSYAHTYDIRSLANAADK-------ANPEVSYYVSLKSLAYFMVAPTLCYQPSYPRSACIRKGWVARQFAKLVIFTGFMGFIIEQYIPIVRSKHPLKGLLYAIERVLKLSVPLYVWLCMFYCFFHLWLILAELLCFGDREFYKDWWAKSVGDYWRMWMPVHKWM…
OUT.Prunus.O	MAISDSPETIGIGTSTLTDSDLTHT-LRRRPAAATTRDVADDDSTLNDLVRDSGSDDSVTAKDNVREASMD-SVDNKGENDRGGDPSAVKFAYRPSVPAHRRVKESPLSSDAIFRQSHAGLFLCIVVLVAVSRLIIELMKYGWLIKTGFWFSSRSLRDWPLLMCCLTLPIFPLAAFVVEKLALQKSISEPAVVSLHMIITTTSILYPVLVILRCDSAVLSGVTLMLFACIVWLKLVSYVHTYDMRALGKSTEKGDAVPSSSNTDIPHNIGLKSLAYFMVAPTLCYQTSYPRTACVRKGWVFRQLVKLIIFTGLMGFIVEQYIPIVKSQHPLKGLLYAIERVLKLSVPLYVWLCMFYCFFHLWLILAELLCFGDREFYKDWWAKTVEEYWRMWMPVHKWM…
OUT.Quillaja.O1	MAESTATDTLATTTTTVTDLDLNLTSVRRRPTATSVTNGFEGESSTGLEVRDSCSDDSSIGKEQGNDAVKNGKIGKSENREGVQDGTAFKFTYRPSVPAHRRIKESPLSSDAIFRQSHAGLFLCIVVLVAVSRLIIELMKYGWLITAGFWFSSTSLRDWPLLMCCLSLPLFLAAAFVVENSAQQKYISEPVVVLLHIIITTAAVVYPVFVILRCDSAVLSGVTLMLFACIVWLKLVSYAHTYDMRAVARTIEKGETLPSNQSMDCPYTVSIKNLAYFMVAPTLCYQPSYPRTACVRKGWVVRQLIKLIIFTGVMGFIIEQYIPIVQSQHPLKGLLYAVERVLKLSVPLYVWLCMFYCLFHLWLILAELLCFGDREFYKDWWAKTVEEYWRMWMPVHKWM…
OUT.Quillaja.O2	-----------TATTTLSDSDLNLSSLRRRPSSTTVTNGFEGESSADDAVRDSSSDDSATGKEDDRDSKLDSVMGNSENREGVQDGAAVKFAYRPSVPAHRRIKESPLSSDAIFRQSHAGLFLCIVVLVAVSRLIIELMKYGWLIKAGFWFSSTSLRDWPLLMCCLSLPIFPLAAFVVEKSAQQKYISEPVVVLLHIVITTAAIVYPVLVILRCDSAVLSGVTLMLFACIVWLKLVSYAHTYDMRAVARAIEKGETPPSTQSKDCPYNVNIKSLAYFMVAPTLCYQPSYPRTACIRKGWVARQLVKLIIFTGVMGFIVEQYIPIVRSQHPLKGLLYAVERVLKLSVPLYVWLCMFYCFFHLWLILAELLRFGDREFYKDWWAKTVEEYWRMWMPVHKWM…
OUT.Vitis.O	MAICNSPVSVTTSSSSSADSDLDF-SIRKRFGGKGK-AVADTEAAAAAVLEAEKSVGEVGSG---GDRGESGSVRNG---ENGVAEVAAKFAYRPCAPAHRKVKESPLSSDAIFRQSHAGLFLCIVVLVAVSRLIIELMKYGWLIRAGFWFSSKSLRDWPLFMCCLTLPIFPLAAFVVEKLAQQKYISEQVVVSLHIIITTAAVLFPVLVILRCDSAVLSGVTLMLFACIVWLKLVSFAHTYDMRAVAKLIDKGDDLSTSLNMDYPYDVNFKSLAYFMVAPTLCYQPSYPRSTCIRKGWVFRQFVKLAIFTGVMGFIIEQYIPIVQSQHPLKGFFYALERILKLSVPLYVWLCMFYCFFHLWLILAELLRFGDREFYKDWWAKTVEEYWRMWMPVHKWM…
PAP.Aeschynomene.A	MAISDMPDSLVAATCNVKFSDLSRSSVRRRHATTSSGALFDADGSAEAAIRDSGSDDSLSGKTGEQEEKKVSKVDHAARN-ASEQVAGGNFTYRASVPVHRRVKESPLSSDNIFRQSHAGLFLCVVVLVAVSRLIIEIMKYGWLIKYGFWFSPKSLRDWPLFMCCISLNIFPLAAYMVEKLAQEKRITEPVIFLLHTIITTVAIIYPVLVTLRCDSAFVSGVTLMMLACIVWLKLVSYAHTHDLRSLSVSNEKEETLSSTPNIEDPYDVSFKSLAYFMVAPTLCYQPSYPRTPSIRKGWVFRQVVKLLIFTGLMGFIIEQYMPIVQSQHPLKGLLYAIERILKLSVPVYVWLCMFYCFFHLWLILAELVQFGDREFYKDWWAKTVEEYWRMWMPVHKWM…
PAP.Aeschynomene.B	--VHQQPESVA--------TAVNRSSVRRRPGAASAMDAFEAESSGEEVVRDSSSDDSFNSKSSDQNNSLQDASADTDNQEHVSDFSAGKFVTRPCFPAHRKVKESPLSSGNIFRQSHAGLFLCIVVLVAVSRLIIELMKYGWLIQSGFWFSSKSLSDWPLFMCCLTLALFPVASFIVEKLAQQKYLPEPVVVILHIIITTAAILYPIFVILRTDSAFLSGYTLMLLACIVWLKLVSYAHTYDLRALAKSNEKVEALPDTLNMDYPYDVSFKRMAYFMVAPTLCYQPSYPRTPYIRKGWVFRQVVKLIIFTGVMGFIIEQYIPIVKSQHPLKGLLYAMERVLKLSVPLYVWLCMFYCFFHLWLILAELLRFGDREFYKDWWAKTVEEYWRLWMPVHKWM…
PAP.Lotus.A	MAVSDVPETDGTTATIQTDSDLKRPSLRRRPSSASAGSLFDAASAAADAVMDSGSDASLNGKDEDKDRKPDHA--AADNNADREQVTDYKFAYRPSVPAHRKIKESPLSSDNIFRQSHAGLFLCIVVLVAVSRLIIELMKYGWLIRSGFWFSSKSLRDWPLFMCCLSLGVFPLAAFIVEKIAQQKCIAEPVVVLLHLIITSAEFFYPVLVILRCDSAFLSGVTLMLFTCIVWLKLVSYAHTYDMRALSKEVAKGETSPNTVKMEYPYNVNFKSLTYFMVAPTLCYQPSYPRTPSVRKGWVFRQLVKLIIFTGVMGFIIEQYMPIVQSQHPLKGLLYAVERVLKLSVPVYVWLCMFYCFFHLWLILAELLRFGDREFYKDWWAQTVEEYWRMWMPVHKWM…
PAP.Lotus.B	MAISEDSESLFAAAAA-SSVIQSGSSVRRRPSAISAVATVEDESSSEEPVRDSGSDDSVSSE----QHVSP-ATANREK-NQVHDISATKFAYRPSAPAHRRVKESPLSSDNIFRQSHAGLFLCIVVLVAVSRLIIELMKYGWLIRTGFWFSSKSLRDWPLFMCCLSLAIFPFAAFVVEKLVQQKCISEPVVVVLHIFISTAAVVYPVLVILRTDSAFPSGVTLMLFACIVWLKLVSYAHTYDMRELTKSIEKGEALPNTLNMDYSYDVSFKSLAYFMIAPTLCYQPRYPRSPSIRKGWVLRQLVKLIIFTGVMGFIIEQYIPIVQSQHPLKGLLYAIERVLKLSVPLYVWLCMFYCFFHLWLILAELLRFGDREFYKDWWAKTFEEYWRMWMPVHKWM…
PAP.Medicago.A	MAISDTPETTATATATITDTDLKRSSLRRRPSATSTGGLFDAESAAADAVRDSGSDDSLNGKEEVKDRKTDHAID----NNDRENVADFKFTYRPSVPAHRRSKESPLSSGNIFRQSHAGLFLCIVVLVAVSRLIIELMKYGWLIRSGFWFSSKSLRDWPLFMCCLSLAIFPLAAFVVEKLAQQKRISEPVIVLLHIVITTVAIIYPVLVILWCDSAFLSGSTLMLLTCIVWLKLVSYAHTYDMRALAVSNEKGETMPDTFNMEYPHNVSFQSLAYFMVAPTLCYQPSYPRTPSVRKGWVCRQLLKLVIFTGVMGFIIEQYMPIVQSQHPLKGLLYAIERVLKLSVPVYVWLCMFYCFFHLWLILAELLRFGDREFYKDWWAQTVEEYWRMWMPVHKWM…
PAP.Medicago.B	MAISDDPHGAVR-----NPKVLNDSSLRRRPSAASVSGFFESESSGEESVKDSSSDDSISSD-----QNIAA--ANSDQN-RGPDISSIKFTYRPSVPAHRRIKESPLSSDNIFRQSHAGLFLCIVVLVAVSRLIIELMKYGWLIKTGFWFSSKSLRDWPLFMCCLSLAIFPLAAFIVEKLAQRKCIYEHIVVLLHIIIATTAVLYPILVILRCDSAFVSGVTLMLLACIVWLKLVSYAHTYDLRALTNSIEKGEALPNT-HMEYAYEVSFKSLAYFMVAPTLCYQPRYPRTPSIRKGWVLRQFVKLIIFTGVMGFIIEQYIPIVKSQHPFKGILYAIERVLKLSVPLYVWLCMFYCFFHLWLILAELLRFGDREFYKDWWARTVEEYWRMWMPVHKWM…
PAP.Phaseolus.A	MAISDAPESVGTATGQ-TDSDLKLLSLRRRSSANSPGGLFDA----EDAARDSGSDESSNNKEENKDCKSNHAAN-NTKDERGEEVIDVKYAYRPSVPAHRRIKESPLSSDNIFRQSHAGLFLCIVVLVAVSRLIIEIMKYGWLIKYGFWFSSKSLRDWPLFMCCLSLAIFPLAAFIVERLAQQKCISERVVVLLHLVISSVELSYPVLVILRCDSAFVSGVTLMLFTCIVWLKLVSYAHTYDMRALAVSNEKGETLPNTLILEHPYTVTIRSLAYFMVAPTLCYQTNYPRTPSVRKGWVFRQLVKLIVFTGVMGFIIEQYMPIVQSHHPLKGLLYAIERILKLSVPVYVWLCMFYCFFHLWLILAELLRFGDREFYKDWWARTVEEYWRMWMPVHKWM…
PAP.Phaseolus.B	----------------TIATAINHSTVRRRPTATSAGRLYNTDSSGEDLVKDSGSDDFMDTV----DSAVAYS--QP-PQKHETATSNLEFAYRPSVPAHRRVKESPLSSDSIFRQSHAGLFLCIVVLVAVSRLIIELMKYGLLIKSGFWFSSSSLSDWPLFMCCLSLVVFPFTAFIVEKLAQWKCIPESVVVLLHIIITSASVLYPVLVILRCDSAFVSGVTLMLFSCVVWLKLVSYAHTYDMRQLTKSIEKGEAVPNTVNMEYPYSVRFKSLAYFMVAPTLCYQLSYPRTPYIRKGWVFRQLVKLIVFTGVMGFIIEQYIPIVQSQHPFKGLLYAIERVLKLSVPLYVWLCMFYCFFHLWLILAELLRFGDREFYKDWWAKTVEDYWRMWMPVHKWM…
