# Supplementary material for: Legume genome structures and histories inferred from Cercis canadensis and Chamaecrista fasciculata genomes
Source: Plant J. 2026 Jun 10;126(5):e70981. doi: 10.1111/tpj.70981 (PMC13252982; doi:10.1111/tpj.70981)
Supplement: Supplementary file 6 — Data S6. Manuscript supplement; Compressed directory of aligned sequences from 250 gene families with high rates of gene duplication consistent with whole‐genome duplications in the legume subfamilies. [file TPJ-126-0-s006.gz › S6_consen_wgd_tree/40_wgd_aln_manual_wgd_copy/Legume.fam3.03398]

CAE.Acacia.A	MAIQVGFPQSQDLIAL--NAC-D--VPD-FPHPSFYHLQIQPQHYFSVTQT--HPNMLHTNFPVSAS--KLNIPSLVPNFEKHDHEIDHYIKLQCEKLSMKLQEQRKQQMATVLNAVKFNMLNLMSQKDEDIAHAAKKRMELENLLNRVEAEQAWRRAASEGEAMILSLNNSLEEMKDKAECGFNVWADEAESCWDESE---E-----DYRQMDD-DEQRKREMAACRSCKYGRSCVLFLPCRHLCVCKACEPFLQACPVCKMPKKATIEALIF
CAE.Acacia.B	MAIQAQLYTNNLGLPLCQDLMENGLAQSCFNLQQEQDLRPLFNDRHKNLNMFVNTNLLCSGNSSLNPS-SHVSQSLNLQFQKQSQDIDHYIRLQNQKLKMMLQEQRKQQVALLLKKVESDAIYMLRQKDEEIAQATKKRMELEELLRRLEEEQAWRKEAQEKEAMALSLHNTLERVKERASYFNGVAAEDVGSCCNEEEEGEKTRKTIEEE-VKV-EQSKRKKMMICKSCKSGKACFLFLPCRHLCSCRGCEALLQACPVCSTPKKARIETLIF
CAE.Chamaecrista.A	MAIQAQMVQNHVGFPLLDNGIGGGFAQSRLDLQQKQ---MNPTMICTGMQS--DD-TSHLNL-----HSSLNSGDLEYQIEMQSQEIDRYIGQQSENLRVALQNQINQQVAEFLKRMELKMLYLLSSKDKEIFEAAKKRAELEDFLIRLEAEEAWQRIAKESEAKILSLHNTIEEMKERAYYFNGLVAEDAQSCCEENRGDKEEKGTGENRG--VAEHDVKRKMMTCRNCNYGRSCFLFLPCRHLCSCQNCDAFLDACPVCRTPKAASIEALVF
CAE.Chamaecrista.B	MVIQSNLYLNNLGLPLHQHQQQNMFVDNNFNTSQQHQNTSQQHQHQQQQNMFFGNNLLFSSSSNSSSSSSMVSQALALQFQRQSWEIDQYLRLQNEKLRLMVEEQRKQQVATLLKIAESKGVQLLRQKEEEITQAMKKKMELEQFITRMEQEEAWKKVAQEKEAMVLSLHNTIEKLKERRRR----AMEDAGSCCNEKKEEEEEVGFDDDEEVEQSLMRKKKKMKLCKRCDFGKACVLFLPCRHLCSCKDCEVLLQDCPLCGMPKKASMEALIF
CAE.Senna.A	-------------------------------------------------------------------------------SRFDPHQTEQ-RRRSNEKLRRSLKEEMILQVARLLKKLESNAFYLLKQKDLEIAKEAKKRAELEEIVAKLEAEQALKRISQEKEAMIDSLNDTIEEMREQAYYLNGVVVDDAESCCGENTGNFK--DVEEGRNNGEEEEEFD-EVMSCKSCYCGKSCYMFLPCRHLSACKFCEPFLKVCPVCRTPKKASIEALIF
CAE.Senna.B	MAIQAHLYSNNLGFPLIENGHHGGFAQSCFNSPQKQQ--------RNQNNMLVDNNLLFSSSPSSNSM-PI-SQALALQFEKQSQDIDRYIKLQNEKLRMMLEEQRKQQVVALVKRVESETIFLMRQKEEEIAQARKKKVELEEFVRRLEQEEAWKKVAQEKEAMVLSLHNTLEQMKERGAYNNGVVVDDAGSCCNEEE--R------EVRNCGGEEER---KKMGCKRCFTSISSSAYILTWLLSQSTSCRNLLD--PNSTFFSGA-------
CER.Bauhinia.A	MAIQAQLCSNNLGFPLIDNGCSGGCFISRPKIQQQPQIEQHLRQEYDQRFW--NQNMFDSNY--L--S-SMNSQSLAAQFENQRQEIDQYIRLQDEKLRIFLLEQRKQQLTTVFQKVESQALYLLRQKDEELTQAAKRKVELEDFLRRLEAEQAWRRVAEENEAMVFSLHNNLEEMKEKAFYCPGFMAEDVESCCDQSSGDRENAGTEENR-VGDAEEQSTRMMMVCKGCNSRSSCFLFLPCRHLSSCKACEPYLEACPVCREPKKACIETSIF
CER.Bauhinia.B	MAIQAHLYPNAIGFPLSQDSVDNGFAQSCFISQQKIQ-QQQLRQQNWNQNMFFDTNVVVSNSNHGNNPSPMNSQSLAAQFENQRQEIDQYIELKNENLRILLQEQRKQQLATLFKKLESQALYLLSQKDEELTQAATRKLQLEDFLRRLEAEQAWRRVAEENESMVLSLHNSLEEMKEKAFY--GFVAEDAESCCDETS---E--GTEENR-VRDAEDQISRMMMVCRGCNSGSSSFLFLPCRHLSSCKACEPFLEACPVCGEPKKASIETFD-
CER.Cercis.o	MAIQAQLYPNNLGFPLIDNGCAGGFTQSCFISQQKIQLEQHLRQQYNER--LWNQNMFI-DINLLVSKTPMNSQGLAAQFENQRQEIDQYIRLQDEKLRIMLQEQRKQQLATLFKKVELEALYFLRQKDEELTQAAKRKVELEDFLRRLEAEQAWRRVAEENEAMVLSLHNSLEEMKEKAFYCPGFAAEDAESCCDESSKVKEEEGTEENRGVGDAEDQITRKMMTCKSCNSRTSCFLFLPCRHLSSCKACEPFLEACPVCREPKKASIETLIF
CER.Phanera.A	MAIQAQLYSNNLGFPLIDNGCAGGFTQSCFISQQKIQIEQHLREEYNERFWNQNINLLVSNSNHSNNHSPMNSQGLAAQFESQRQEIDQYIKLQNENLRIMFQEQKKQQLATIFHKVETQALCLLRQKDEELTQAAKRKLELEDFLRRLETEQAWRRVAEENEAMVFSLHNSLEEMKEKAFYCPGFVAEDAKSYCDECSRDREKKGTEENRRVGDAEEQITRKMMVCKGCNSRSSCFLFLPCRHLSSCKACEPFLEACPVCREPKKACIEASIF
CER.Phanera.B	MAIQAQLYSNNVVFPLTDNGCAGGFTQSCFVSRQKIQQQQQLRQHYNERCWFADSNLLVSNSNANHNHTPINCHGLASQFENQRQEIDQCIRLQDERLRIMLEEQRKQQLATLFKKLESQALYLLRQKDEELTQATKRKVELEDFLRRLEAEQVWRRVAEENEAMVFSLHNSLEEMKEKAFYSPVFAAEDAESCCDESREAKEEKGIEENRGSLV-EEQSTRKMMVCKSCNSRSSCFLFLPCRHLCSCKACEPFLEACPVCREPKKACIETLIF
DET.Sindora.A	MAIQAQFYQNNVGFPLIESNCNSVFAQSYFNSQQKQHLEQRLRELYYERQR--NQNMFVDNSICSNNDPSVNSQSLAMQFENQRREIDQYITFQNDKLRILLQEQRKQQVLTLLKKAEFETAYLLRQKDEELQKAEMKKVELEDFLRKLEAEQAWQRLAQENEAMVLSLHNTLEQMKERACYFNGGSAEDAQSCCDESREMDDGERTEENRNVGGAEEQISRMMMLCKGCNSRRACFLFLPCRHLCSCKACEGFLEACPVCTAPKKASIETLI-
DET.Sindora.B	---------------------------------------------------LFDNSSICSNNPSVTKF-----SKLGHAIENQRREIDQYITFQD-----SVARAEEAASVDIVEESRIRNGLSAKAKGRGITKAEMKKDEGESLL-----------------------------------QFNGGSAEDAQSCCDESREMDDGERTEETGTLEVRRNRFRKMMMLCKGCNSRRACFLFLPCRHLCSCKACEGFLEACPVCTAPKKASIETLI-
OUT.Arabidopsis.O	MAIQAQLNYNAPNA----NQI--GFGGSEFSLINNNGIGNDQSYLVNNLQLDFNQALFHHQHHQQQQS--PSQSFLAAQMEKQKQEIDQFIKIQNERLRYVLQEQRKREMEMILRKMESKALLLMSQKEEEMSKALNKNMELEDLLRKMEMEQTWQRMARENEAIVQTLNTTLEQVRERAATYDGEAEEDEGSFCGGEG---D--G---NS-LPA--KKM-KMSSCCCNCGSNGVTVLFLPCRHLCCCMDCEEGLLLCPICNTPKKSRIEALIF
OUT.Prunus.O	MAIEAQMCSENLGFPLVDNGCGGGFSHFCFNVQQKHQQQQQQQ-------QCFDTSFLVPTLENNNTCSSICSQTMEAQAAKQRQEIDQYIRLQNERLRLVLQEQRKQQLAMLLKKIESTTQVLLKQKDDEITQANRRRMELEDFLRKLEAEQAWQRVAQENEAMVVSLNNTLEQYRERSCCLIG--ADDAESCCDNRE-EEE----AESD--GVDYEQIRMKMKVCKSCNSRSSCVLFLPCRHLCSCKACEAVLDCCPVCRTPKKASIEALIF
OUT.Quillaja.O1	MAIQALYSDKNIEFPWIDNGC-GGFNPFNFQLKQLQL-QQLENQRKTNLDMAFNNGVFVSGFATNNNHPSMHNQIMAVQVEKQRQEIDHYIRLQNEKLRIMLQEEMKQQIATLLKRIEPKAVLLLTQKDEEIAQAEKRRLDLEECFRKLEAEQAWRRVAQEKGATVVSLNHTLELMRERAYSFNG--AEDAESCCDENLVDREVEGTGENRGCDGDVEQRKRKLMVCKGCNSRSSSVMFLPCRHLCSCKACEGFLEACPVCRTAKKGSIEALIF
OUT.Quillaja.O2	MAIQALYSDNISGFPLTDIGC-GVFNPSCFNLQQKHQLQQLQNQQQRNQNMAFDNSILVSNLAINNNHQSIYSQIMAAQVEKQRLEIDHYIRLQNERLRIMLQEQKKQQLMAMMQKIESKAVLLLRQKDEEIAQARKRMLELEDFYRKLEAEQAWQRVAEENEATVMFLNHTLEQMRERACCFNG--EEDAESCCNENRGDIEVEETWEAK-VGDFEKQRKKIMMVCKGCNSRSSCILFLPCRHLCSCKACEAFLEACPVCKTAKKASIEALIF
OUT.Vitis.O	MAIQAQLYSENLGFSLVDNGC-VGFNGSCFNLQQHQQQQEQIQSQRNYQNFFLDNSLMGS---TLKNSPNYSSHSLASQFDNQRQEIDQFITLQSERLRLVLQEQRKQQLAALMRKVESKALALLRQKDEEIAKATNRAMELEDFLRKLEMEQAWQRVAKENEAKVMSLNHTIEQIKEKAC---GIFSEDAESCCDDNMGNRE-EGTGENRGEGEEHEEDSTSNMVCRGCNSRNSCVLLLPCRHFCSCKACEGFFDHCPVCQTEKKGWIEARIF
PAP.Aeschynomene.B	MAIQAQFYPNDLSSPFTNNGYADGIVESCFNSQHKHHLEQRLQQFYNESQRPIDPNVLVYSPKVNNNHHHSSSPGFNNQFDMQREQIDQFIVFQNAKLRHMIQEQGKQQMVALLRKVESRSLFMLREKDQEIAEATKKRVELEEYLRRLEAEQAWQRMAQENEAMALTLHKTLEDMIEKGSSFGAAAANDAESCCDESR-EEE---NNENEKIEEIIMRDEMMMMVCKSCHCRKSCYLFLPCRHLSSCKDCDAFLKACPVCQMPKKASIETLIF
PAP.Lotus.A	MAIETQLYPSNTGFPFC--GSQQQLDPA-------------LVFLS--TPNATDR---YNNNQPLSN----SSQRMTIDFDGQRDQIDQYIRSQNEKLRILLQEQRNQQVFTLLKTMESDVSYVLSQKDEQIAQAAKKKTELEEFLIRLEAEQLWRRVAQENEAVVLSLHNTLEQVKERNR---GLVAEDAESCCDENRGNRVMEGTGETEEIGK--ETTEQITMVCKCCHSRSSCFMFLPCRHLCSCKACEPFLQACPVCKMPKKTSIETLIF
PAP.Lotus.B	IPIQSQLCPNNA------NGFTGGAIDFNFNSLQKHH-------HHQQQQGPIDPSVLVHNS---NSL---------PSLQKDWQEIDQFIRYQHEQTRLMVQAKGSQYVEAMLKDMESQSLLMLKKKDEEIAQAANKRLELEHFIRKLEAEWIWRKEAQDKEAMALALYTALEEQKEIACSQSGFVAADAESHWGETNGNDEEEGTGEKNRVEQKQSTRKDEVMVCKSCHSRKSCFLFLPCRHLASCKSCDAILKACPVCGMQKKSSIETLNF
PAP.Medicago.A	----------------------------------------------------LDPNLLNSDSSNVYATTMYNNQPLPNEFQQQMDEVNHFITSQSEKLRILVQEQRRQQVGTLLKKVESDMCHILRQKDEQIAQATKKRLELEQFLIRLETDQMWRRASRENEAMVLSLNNALEQIKERTLA-----IEEVESCCDMKNHEEE---TWENT----------SLNTICKCCYSQESSFMFLPCRHLCSCKSCEPSLQTCPVCLMPKRSIIETLPF
PAP.Phaseolus.A	MAIEAQLYPSNQFYGSC-------LNSQAYGHKHNLQCLQHLHHARNQTTSLVDPTFSCFSNAQNNAFNKYNAQPLPQHLATEQRDIDHYIRSQNEKLRVLLQEQRKQHMAELLKKMELNALHLLKQKDEEIVQASNKTMELKEFLRRLEVEESWRKVAEEKEAVILYLHNNLEQMKERAVH--GMTSEDAESCCDDNMRITAMEGTGEKRVWHSEVEQIRKKTMDCKCCNSQKSCFMFLPCRHLCSCKTCEPFLQVCPVCSMPKKSSIETLI-
PAP.Phaseolus.B	MAIQAQWYPNNSASPFWNNGHAAGFMDSGISFQHKHQAEQHLGELCNGTQGTVDPNIRACSSEVLNSP--M----FAIQFEKQWEEIDQYIKSEDEKLRYMIKEHGKQQVIALLKKLETRSVHVLRGKDEEIAQAMKRRVELEEYLRRLEAESRWQRLAQEKENMALSLYKTLEEMTESGNFLNGAVANDAVSCCGETGGIEETEAMAEKGECGGELEQITRGVMLCKSCHSRRSCFLFLPCRHLSSCKVCNTFLEACPVCSTPKKATIELR--
