# Supplementary material for: Legume genome structures and histories inferred from Cercis canadensis and Chamaecrista fasciculata genomes
Source: Plant J. 2026 Jun 10;126(5):e70981. doi: 10.1111/tpj.70981 (PMC13252982; doi:10.1111/tpj.70981)
Supplement: Supplementary file 6 — Data S6. Manuscript supplement; Compressed directory of aligned sequences from 250 gene families with high rates of gene duplication consistent with whole‐genome duplications in the legume subfamilies. [file TPJ-126-0-s006.gz › S6_consen_wgd_tree/40_wgd_aln_manual_wgd_copy/Legume.fam3.02415]

CAE.Acacia.A	MIVVLLLLLAWNAVRINGDGGDGQCDFKPKLDPRPHSVSILEFGAVGDGKTLTIAFQAIFYLKSFTDKGGAQLYVPPGKWLTGSFLTSHLTLFLEKGAVLIASQDPHHWEVVEPLPSYGRGIEVPGGRYQSLIGHELHDVVITGGTIDGMGLVWWERFTSHSLYSRPHLVELVASDSVVVSLTLLAPAYGIHPVYCSNVNIQISISAPPESPHTIGIVPDSSDNVCIEDCTITAGYDAIALKSGWDEYGIAYGRPTKVHIRRVHLRASSGSTLAFGSDMSGGISNVLVEHIHLCDSNSGIEFRTTRGRGGYIKEIVISDVEMEVHTAFAATGYCGSHPDDKFDPALPFLNHITLQDVIGRITIAGSFYGILESPFSNICLSITLSLPVSSGSWDCSVSG…
CAE.Acacia.B	LVALLLLLLALSAVSINGD-GT--CDSIPTLDPRPHSVSIREFGAVGDGKTLTIAFQAIFYLKSFADKGGAQLYVPPGKWLTGSFLTSHLTLFLEKGAVIIGSQDPSYWDVVAPLPSYGRGTEVPGGRYQSLIGYKLEDVVVTGGTIDGMGMVWWDKFSSHSLYSRPHLVEIVASEYVVVSLTILAPAYSIHPVYCSNVIIQISISAPPDSPYTVGIVPDSSDNVCIEDCIIIMGFDAIALKSGWDEYGIAYGRPTKVHIRNVYLEASSGSTLAFGSDMSGGISNVLVEHVHLHNSHSGIEFRTTKGRGGYIREIFISNVEMEIYKAFSATGHCGSHPDDKFDPALPQLDHITLQDMTGKITIAGNFSGILESPFTDICLSISLSIPVSPFSWECSVSG…
CAE.Chamaecrista.A	FQVALLLLLALSAVRISGDGGEGQCDFKPKLDPRPHSVSILEFGAVGDGKTLTLAFQAIFYLKSFADKGGAQLYVPPGQWLTGSFLTSHLTLFLEKGAVLIGSQDPHHWEVIEPLPSYGRGTEVPGGRHQSLIGHNLHDVVITGGTVDGMGFIWWEWFISHSLYSRPHLIELVASDYVVVSLTFLAPAYSIHPVYCSNVNIQISISAPPESPYTVGIVPDSSDSVCIEDCTITIGYDAIALKSGWDEYGIAYGRPTRVHIRRVHLRASSGSTLAFGSDMSGGVSNVLVEHAHLYNSNSGIEFRTTRGRGGYIKEIVISDVEMEVYTAFAAIGHCGSHPDDKFDPALPLLDHIKIEDVIGRITIAGRFHGILESPFTNLCLSITLSIPVSSISWDCSVSG…
CAE.Chamaecrista.B	LVALLLLLLALSAVSIYGDESGGQCHLNPTLDPRPHSVSILEFGAVGDGKTLTLAFQAIFYLKSFADKGGAQLYVPPGKWLTASFLTSHLTLFLEKGAVIIGSQDPSYWDVIEPLPSYGRGTEVPGGRYQSLIGYKLHDVVITGGTIDGMGMVWWDKFRSHSLYSRPHLVEIVASEYVVVSLSFLAPAYSIHPVYCSNVIIQISISAPPDSPYTVGIVPDSSDKLCIEDSIVVTGYDAIALKSGWDEYGIAYGRPTKVHIRRVHLESSSGSTLAFGSDMSGGISNVLVEHVRLNNSYSGIEFRTTRGRGGYIREIFVSNVKMEIYKAFVATGHCGSHPDDKFDPALPQLDHITFKDVVGSITIAGNFTGIHDSPFTHICLSITLSIPVSSISWECSVSG…
CAE.Senna.A	-----------------------------------------------------------------------------------------LSFW---------RKDPHNWEVIEPLPSYGRGTEIPGGRYQSLIGHNLHDVVITGGTIDGMGLVWWEWFSSHSLYSRPHLVELVASNYVVVSLSFLAPAYTIHPVYCSNVNIQISISAPPESPYTVGIVPDSSDGVCIEDCIISMGYDAIALKSGWDEYGIAYGRPTKVHIRRVYLRASSGSTLAFGSDMSGGISNVLVEHLNLHNSLSGIEFRTTRGRGGYIKEIVISDVKMEVYTAFAAIGHCGSHPDDKFDPALPLLDHITMVDVIGRITIAGSFYGIPESPFTNICLSITLSIPVPSSSWDCSVSG…
CAE.Senna.B	-VALLLLLLALSAVSINGGESGGQCSFNPTLDPRPHSVSILEFGAVGDGKTLTLAFQAIFYLKSFADKGGAQLYVPPGKWLTGSFLTSHLTLFLEKGAVIIGSQDPSNWEVIEPLPSYGRGLEVPGGRYQSLIGYKLLDVVVTGGTIDGMGMVWWEKFSSHSLYSRPHLVEIVESENVLVSLTLLAPAFSIHPVYCSNVTIQISISVPPDSPYTVGIVPDSSNNVCIENSIIATGYDAIALQSGWDEYGIAYGRPTKVHIRWVHLKASSGSAIAFGSDMSGGISDVFVERVHLFNSHSGIEFRTTRGRGGYIRKIFISNVEMEIYKAFVATGHCGSHPDDKFDPALPHLDHITFQNVTGSITIAGNFTGILESPFTNICLSITLSMPVSPISWECSVSG…
CER.Bauhinia.A	FQVALLLLLALSAVRIYGEEGEGQCDFKPKLDPRPHSVSIKEFGAVGDGKTLTIAFQAIFYLKSFADKGGAQLYVPPGKWLTGPFLTSHLTLFLEKGAVIIGSQDPSHWEVVEPLPSYGRGTEVPGGRYQSLIGYMLHDVVITGGTIDGMGLVWWEWFTSHSLHSRPHLVEFIASDYVVVSLTFLAPAYSVHPVYCRNVHIQISISSPPESPYTVGIVPDSSDGVCIEDCTIVMGYDAIGLKSGWDEYGIAYGRPTTVHIRHVHLQASSGACLAFGSDMSGGISNTIVEHVRLYNSHSGIVFRTTRGRGGYMKEIVISDVEMEIYTAFAAMGHCGSHPDDRYDPALPHLNHITLLDVTGKITIAGNLTGIQESPFTNICLSVTLSISASPIAWKCSVSG…
CER.Bauhinia.B	MLVALLLLLALSAVKTYGQEGEGQCDLKPTLDPRPHSVSIKEFGAVGDGKTLTIAFQAIFYLKSFADKGGAQLYVPPGKWLTGSFLTSHLTLFLEKGAVIIGSQDPSHWEVVEPLPSYGRGTEVPGGRYQSLIGYMLHNVVITGGTIDGMGPVWWERFTSNSLHSRPHLVEFIASDYVVVSLTFLAPAYSIHPVYCSYVHIQVSISAPPESPYTVGIVPDSSDGVCIEDCTIVMGYDAIGLKSGWDEYGIAYGRPTAVHIRHANLKATSGACLAFGSDMSGGISNILVDHVHLYNSHSGIEFRTTRGRGGYMKEIVISDVEMEIYVAFAATGHCGSHPDDRFDPALPYLNQITLQDVSGTITIAGNLTGIQEAPFTNICLSITLSISASPISWECSVSG…
CER.Cercis.o	FQVALLLLLTLSAVRIYGEEGEGQCDFKPTLDPRPHSVSINEFGAVGDGKTLTIAFQAIFYLKSFADKGGAQLYVPPGKWLTGSFLTSHLTLFLEKGAVIIGSQDPSHWEVVEPLPSYGRGTEVLGGRYQSLIGYMLHDVVITGGTIDGMGLVWWEWFTSHSLHSRPHLVEFIASDYVVVSLTFLAPAYSIHPVYCSNVHIQISISAPPESPYTVGIVPDSSDGVCVEDCTIVMGYDAIGLKSGWDEYGIAYGRPTTVHIRRVHLKASSGACLAFGSDMSGGISNTLVEHVHLYNSHSGIVFRTTRGRGGYMKEIVISDVEMEIYTAFAAMGHCGSHPDDRFDPALPHLNHITLQDVTGTITIAGNLTGIQESPFTNICLSITLSISASPISWECSVSG…
CER.Phanera.B	MPVALLLLLALSAVRIYGHDGEGQCDFKPTLEPRPHSVSIKEFGAVGDGRTLTIAFQAIFYLKSFADKGGAQLYVPPGKWLTGSFLTNHLTLFLEKGANIIGSQDPTHWEVVEPLPSYGRGTEVPGGRYQSLIGYMLHDVVITGGTIDGMGLVWWEWFTSNSLHSRPHLVEFIASDYVVVSLTFLAPAYSIHPVYCSNVHIQISISTPPESPYTVGIVPDSSSGVCIEDCTIVMGYDAIGLKSGWDEYGIAYGRPTTVHIRRVNLKASSGACLAFGSDMSGGISNTLVEHAHLYNSHSGIVLRTTRGRGGYMKEIVISDVEMEIYTAFAATGYCGSHPDDRFDPALPYLNHVTLQDVSGTITIAGNLTGIQESPFTNICLSITLSMSASPIPWECSVSG…
DET.Sindora.A	-------------VSINGEDGDGQCDFKPTLNPRPHSVSIREFGAVGDGKTLTIAFQAIFYLKSFADKGGAQLYVPPGKWLTGSFLTSHLTLFLEKGAVIIGSQNPSHWGVVEPLPSYGRGIEVPGGRYQSLIGYMLHDVVITGGTIDGMGLVWWEWFNSHSLYSRPHLVEFVGSNYVVVSLTLLAPAYSIHPVYCSNVNILISVTAPPESPYTVGIVPDSSDSVCIEDSTIVMGYDGISLKSGWDEYGIAYGRPTKVHIRRVHLQASTGSSIAFGSDMSGGISDVLVQHVHLCNSHSGIEFRTTRGRGGYMKEIIISDVEMEIYTAFAAKGDCGSHPDDKFDPALPILDHITLEDVIGRITLAGNFNGIQESPFTNICLSITLSLSGSPIPWECSVRG…
DET.Sindora.B	--------------------------------------------------------------------------------MTGSFLTSHLTLFLEKGAVIIGSQDPSHWEVVEPLPSYGRGIEIPGGRYESLIGYMLHDVVITGGTIDGMGVVWWEWFNSHTLHSRPHLVELVATDYVVVSLTFLAPAYSIHPVYCSYVYIQITITSPPESPYTVGIVPDSSDSLCIEDCTIVMGQDAISLQSGWDEYGISYGRPTKVHIRRVHLEASSGSSIAFGSDMSGGISNVLMEHVRLHNSHSGIEFRTTRGRGGYMKEIFISDVEMDIDIALAAKGNCGSHPDDKFDPALPVLDHITLEDVAGTIGLAGSFSGIQESPFTYICLSITLSLSGSPVSWECSVSG…
OUT.Arabidopsis.O	MPVALVWLLAFTL-LISGEGNNAICKENFKLDPRPHSVSILEFGAVGDGKTLTIAFQAVFYLKSFADKGGAQLYVPPGKWLTGSFLTSHLTLFLEKGATILASPDPSHWDVVSPLPSYGRGIELPGKRYRSLIGDNLIDVVITGGTFDGQGAAWWEWLESGSLYSRPHIIEFVSSKHILISLTFLAPAINIHPVYCSQIHIRVLIETSVDSPHVLGVAPDSSDNVCIEDSTINVGHDAVSLKSGWDQYGIHYGRPTTVHIRNLRLKSPTGAGISFGSEMSGGVSDVTVERLNIHSSLIGVAFRTTRGRGGYIRNITISDVDLTVDTAIVANGHTGSHPDDKFDRALPVVTHIVMRNFTGVIGVAGNLTGIGESPFTSICLAIHLQTSEE--SWICSVSG…
OUT.Prunus.O	MLVVLLLLLTLSAIDLGGEKDEKPCDYNLTLEPRPHSVSILEFGAVGDGRTLTLAFQAIFYLKSFADKGGAQLYVPPGRWLTGSFLTSHLTLFLEKGAVILGSQDPSHWEVVEPLPSYGRGIELPGGRYRSLIGYMLHDVVITGGTINGQGSVWWDWFSSQTLYSRPHLVEFVSSKYVVVSLTFVAPAYNIHPVYCSNVHVHISVSAPPESPYTVGIVPDSSDNVCIEDCSIGMGYDAIALKSGWDEYGIAYGRPTTVHIRRVYLQSSSGSSLAFGSEMSGGISDVFVEQVHIYNSFSGIQFRTTKGRGGYIREIIISDVEMEIHMAFGASGQFGSHPDDKFDPALPDLDHITLQDVIGTITIAGSFTGIQESPFTSFCLSISLSASGSP-TWECSVSG…
OUT.Quillaja.O1	------------------------------------------------------------------------LYLPQGNWLTGSFLTSHLTLFLEKGATILASQDPTHWGVVEPLPSYGRGIELPGGRYMSLIGYKLHDVVITGGTIDGR-----------------------------VSLTLLAPAYSIHPVYCSNVNIQITASAPAESPYTVGIVPDSSDIVCIEDSSIIMGYDAISLKSGWDEYGIAYGRPTRVHIRRMHLQSSSGSSIAFGSYMSGGISDVLVEQVHMYNSHSGVEFRTTKGRGGYIKEIFVSDVEMEIYMAFAATGQCGSHPDDKFDPALPHLNHIILQDVIGKITVAGSFTGIQESPFTDICLSITLSISVSPTSWVCSVSG…
OUT.Quillaja.O2	MLVTLLLLLALSAVKINGGDGQ--CDYSPTSVPRPHSVSILEFGAVGDGKTLTLAFQAIFYLNSFADKGGAQLYVPPGKWLTGSFLTSHLTLYLEKDATILGSQDPTHWEVVEPLPSYGRGIELPGGRYQSLIGYMLHDVVITGGTIDGWGSIWWEWLNSHSLYSRPHLVEFVASEFVVVSLTFLAPSYTIHPVYCSNVNIQITVSAPPESPYTAGIVPDSSDNVCIEDGSIVMGYDAIALKSGWDEYGIAYGRPTTVHIRRMNLKSSSGSSIAFGSDMSGGISNALVEQVHMYNSQSGVEFRTTKGRGGYMKEIIISDVKMEIYMAFAAKGQCGSHPDDKFDPALPHLDHIILQNVVGKITFAGNFTGIQESPFTNICLSITLSVSGSPISWVCSVSG…
OUT.Vitis.O	MLLPLLVILVLSAVESNGQERGGQCTNSLTLDPRPHSVSILEFGAVGDGKTLTIAFQAIFYLKSFADKGGAQLYVPPGKWLTGSFLTSHLTLFLERGAVILGSQDPSHWEVIEPLPSYGRGIELPGGRYRSLIGYMLRDVVITGGTINGQGSVWWDWFTSHSLYSRPHLVEFLASTNVVVSLTFLAPAYNIHPVYCSNVRVQISVYAPPESPYTVGIVPDSSDSTCIEDCSIAMGHDAIALKSGWDEYGIAYGRPTTVHIRRVNLQSSSGSSLAFGSEMSGGISNVCVEQVHLYNSFSGIEFRTTKGRGGYIQEIIISDVAMEIHTAFSATGQIGSHPDDHFDPALPVLDHITLQNVIGTITIAGSFTGIQESPFTSICLSISLSTPPASISWVCSVSG…
PAP.Aeschynomene.A	MLVALLLLLALSELRVNGDVGRGQCEFNPALNPRPHSVSILEFGAVGDGKTLTIAFQAIFYLKSFADKGGAQLYVPPGKWLTGSFLTSHLTLFLEKGSFIIGSQDPLHWEIVDPLPSYGRGVEVPGGRYQSLIGYMLNDVVITGGTIDGMGFVWWESFRSHSLFSRPHLIELVASNNVVVSLTFLAPAYSIHPVYCSNVHIQMSISAPSESPYTVGVVPDSSDNVCIEDCTIAMGFDAIALKSGWDEYGIAYGRPAKVHIRRVHLQSSSGSTLAFGSDMSGGISDVLVEHAHLHDSKSGIEFRTTRGRGGYMKDIVITSIEMEIYTALGARGHCGSHPDDKFDPALPHLDHIILQHMIGTITIAGSFAGLEESPFTDICLSINFSVPVSPITWECSVSG…
PAP.Aeschynomene.B	-MVALLLLLAWSAVRVHGYGDG-QCALNPTLDPRPHSVSILEFGAVGDGKTLTLAFQAVFYLKSFADKGGAQLYVPPGKWLTGSFLTSHLTLFLEKGAVIIGSQDPSHWDVIEPLPSYGRGIEVPGGRYQSLIGYKLHDVVVTGGTIDGMGSVWWDWFKSHSLHSRPHLIELVESDYVVVSLTILAPAYSIHPVYCSHVHIQLSITSPPESPYTVGIVPDSSDHVCIEDCIVSMGYDAISLKSGWDEYGIAYGRPTELHIRRVYLNAFSGSTLAFGSDMSGGISNVLVEHALLFDSNSGIEFRTTKGRGGYMKEIVISDIQMDVYTAIAAKGHCGSHPDDKFDPALPRLNDITLKDVTGTITIAGSLAGIEESPFTNICLSVSLSTSVSPVTWECSVSG…
PAP.Lotus.A	MLVALLLLLALSEVKVNGDVGSAHCEIAHGLKPRPHTVSILEFGAVGDGKTLTIAFQAVFYLKSFSDKGGAQLYVPPGKWLTQSFLTSHLTLFLEKGAVIIGSQDPYHSEVVDPLPSYGRGIEVPGGRYQSLIGYKLEDVVITGGTIDGMGLAWWESFSSHSLHSRPHLIELVASSHVVVSLTFLAPAYSIHPVYCSYVHIHLTIFAPPESPDTVGLVPDSSDHVCIEDCVIATGYDAIALKSGWDEYGIAYGRPTEVHIRRVDLQASSGSALAFGSDMSGGISNVLVENAHLHNSNGGIEFRTTRGRGGYMKDIIISDVEMKVYTAIAARGHCGSHPDDKFDPALPVLDHIILQDITGTITIAGNFAGLQDSPFTNICLSITLSMFASSITWECSVSG…
PAP.Lotus.B	MLLALLLLLALSALRAYGVGEQ--CGSNPTLDPRPHSVSISEFGAVGDGKTLTIAFQAIFYLKSFADKGGAQLYVPPGKWLTGSFLTSHLTLFLEKGAVIIGSQDPSHWEVIEPLPSYGRGLEVPGGRYQSLIGYKLHDVVITGGTIDGMGMVWWEWYSSHSLHSRPHLVELVASDYVVVSLTFLAPLYSIHPVYCSNVHIQVSISTPPESPHTIGIVPDSSDNVCIEDCILALGFDAITLKSGWDEYGIAYGRPTEVHIRRVHLQASSGSAIAFGSDMSGGISNVLVEHVHLFNSNSGIGFRTTEGRGGYMKEIVLSDIQMEIHTAIAVTGHCGSHPDDKFDPALPILDQITLKDVTGKITIAGNFAGIEKSPFTNICLSITFSIPVSPITWECSVYG…
PAP.Medicago.A	-LVAVLLLLALSEVRVNGERGDRQCGFNPSLKPRPHSVSILEFGAVGDGKTLTIAFQAIFYLKSFADKGGAQLYVPPGTWLTQSFLTSHLTLFLEKGAVIIGSQDHYNWDVLDPLPSYGRGLEVPGGRYQSLIGYMLQDVVITGGTIDGMGSTWWESFSSHSLYSRPHLVELVASTDVVVSLTFLAPAYNIHPVYCRNVHIHISIFAPPESPYTVGIVPDSSDHVCIEDCTIATGYDAIALKSGWDEYGIAYGRPTEVHIRRVHLQASYGSTLAFGSDMSGGISNVFVEHVHLYNSKGGIEFRTIRGRGGYMKDIILSDIEMKIYRAISATGYCGSHPDDKFDPALPLLDHFIFQDIIGTITIAGSFAGLQESPFTNICLSITLSVYASSTSWECSVSG…
PAP.Medicago.B	MLVALLLLLALSAVNVYGDVEI--CRLNPKLDPRPHSVSILEFGAVGDGKTLTIAFQAIFYLKSFADKGGAQLYVPPGNWLTGSFLTSHLTLFLEKGAVIIGSQDPSHWNIIEALPSYGRGKDVPDGRYKSLIGNQLEDVVITGGTIDGNGMVWWDSYKSHSLHSRPHLVEIISSDFVVVSLTFLAPAYSIHPVYCSNVHIQISISTPPESPYTAGIVPDSSNNVCIEDCFVSIGFDAISLKSGWDQYGINYGRPSEVHIRRVHLRAFTGSAISFGTEMSGGISKVLIEHVNIFNSNSGIEFRTTKGRGGYIKEIALSHIEMEVHTAISAKGNSGSHPDDKFDPALPLLDHITLKDITGKITIAGSLSGIEESPFTNICLSITLSTSVSSSKWECSVSG…
PAP.Phaseolus.A	MLVALLLLLSLSEVRVNGDGGSRQCEHNPAPKPRPHTVSILEFGAVGDGKTLTIAFQAIFYLKSFADKGGAQLYVPPGTWLTKSFLTSHLTLFLEKGAVILGSQDPFHWDVVDPLPSYGRGVEVPGGRYQSLIGYMLDDVVITGGIIDGMGLAWWELFNSHSLYSRPHIIELVASDHVVVSLTFLAPAYSIHPVYCSNVHIYVSISAPPESPYTIGMVPDSSDHICIEDCVIETGYDAIALKSGWDEYGIAYGRPTEVHIRRVHLQASSGSTIAFGSDMSGGISNILVENVHLYNSRSGIEFRTMRGRGGYMKEIVISGIEMVIYTAMAATGYCGSHPDDKFDPALPLLDHIILQDMIGTITIAGSFAGLQESPFTNICLSINLSISVSSIPWECSISG…
PAP.Phaseolus.B	MFVALLLLVALSAVRVSGDGGQ--CGSNPTLNPRPHSVSILEFGAVGDGRTLTIAFQAIFYLKSFADKGGAQLYVPPGKWLTGSFLTSHLTLFLEKGAVIIGSQDPTHWDVIEPLPSYGRGLEVPGGRYQSLIGYMLHDVVVTGGTIDGMGMVWWEWYSSHSLHSRPHLVEIVASDYVVVSLTFLAPAYSIHPVYCSHVHIQVSISTPPESPYTVGIVPDSSEYVCIEDCIVGMGFDAISLKSGWDEYGIAYGRPTEVHIRRVHLHAFSGSALAFGSDMSGGISNVLVEHAHLLKSNSGIEFRTTRGRGGYMKDIVISDIQMEVHTAIAATGNCGSHPDDKFDPALPLLDHITLRDVTGKITIAGNFAGIEESPFTNICLSITLSTSVSPITWECSVSG…
