# Supplementary material for: Legume genome structures and histories inferred from Cercis canadensis and Chamaecrista fasciculata genomes
Source: Plant J. 2026 Jun 10;126(5):e70981. doi: 10.1111/tpj.70981 (PMC13252982; doi:10.1111/tpj.70981)
Supplement: Supplementary file 6 — Data S6. Manuscript supplement; Compressed directory of aligned sequences from 250 gene families with high rates of gene duplication consistent with whole‐genome duplications in the legume subfamilies. [file TPJ-126-0-s006.gz › S6_consen_wgd_tree/40_wgd_aln_manual_wgd_copy/Legume.fam3.01263]

CAE.Acacia.A	MSSILKRSQEETVQSVSKHPHEDTATHSKLSSLASEYHIVK--VQDSFVTKEPSYQSHGADRQFPLHSVPLAPSSSNDSHLDHPAGIESLEVRDFKDSRDLQLPCDAKSEKKRFRIELTWNSLIAKSEKDVHVKDRDG-KKDVRYDRDSHHDFRGDIKIEKDGYVVSSSQLWKELIERHKGKRHSDAPSGGSDTRHVSHGTKDPLVVGKEGSTA-EKDYVETHEAVGEK-DLKSKDRSKEKDRKRKDAKRWDCGEKEKQRSDCRTSTQVAA-KDEGKDSAKEDRDVQMLEREKRDLPKDKESLKEREKDHIKRDLCGIGK-TQNEKERGDASVKIPEQGKVLPEQKKPKDHDSWKVDPEPAESKIENNADLG-GRPDKRGRGFDKELEEGSADGDGAAE…
CAE.Acacia.B	MSGAPKRPHEETVHPSSKHPHDDPGSYSKLSSSVSEYHVPYDLGQDSRVSKTPRIESRDADRRSPLHSMYRIPSTT-ELHVDHPVSAERMEARDPKEIRDPRVERDIKTEKKELHGEARRDSQSSKSDKDLRIEGRGDDHKDVRYERDSHNDSKGDIKTEKDGYGVVSGHLWKESKEYHRGKRYSESPGGNLDSWHLSRGSQGPLEVGKEGSSAEERDYMEAHEAVGEKVDPKVEDKFKEKDRKRKDVKHRDWGEREKERSERRSSTPVINTSGDNKESAKEDRDVERWDRERRDLPKDRETLKEREKDHVKRESWGVEKQASHEKEIGDASVKMTEQENAVPEQKKQKDFESWKVDREARERRKERDNDLEGDRPEKRVRCPDKESDDGCADGEGTAE…
CAE.Chamaecrista.A	MSGVSKRSHEETVHSSSKQPHEDAGTYSKLSSSISEYHISYDIGQDSRVVKAPRTESRDSDRRSPLHSVYRVPSSSNDTHVNHPVAAERVESRDSKDSRDLRLERDAKTDKKELHGEARRDTQSARSEKDVRIEGRGDESKDSRYGKDSHHDLKGDFKTEKDGYSLLSSYLWKESKESNRGKRYSDAPSASLDSWHVSRSTQVPLEAGKEGSTA-EKDYLETQEAVGEK-DVKGEDRLKEKDRKRKDVKHRDWGEREK--SDRRSGIPVANTSGEGKDSAKEEKDVPRLERERRDLPKDKEGLKEREKDHMKRESWGPVKEVPNEKEPGDGSVKRPEQENVLLEQKKPKDHDSWKVDRETRERKIERDADLEGDRPDKRSRCIDKELDDGFTDGDGATE…
CAE.Chamaecrista.B	MSGTPKRSHEETVHSSSKAPHDDLGTYSKLPSSVSEYHITYDLGQDSRVTKTPRSESRDTDRRSPLHSVYRMPSSSNDLHVDHPASSERVEARDSKDSRDLRVDRDIKTEKKELHGEARRDSQIAKSEKDVRVEGRGDDNKDVRYDRDTRNDSKGDSKIEKDGYGVVSGHLWKESKEYHRGKRYPETSGGNLDSWHMPRGSQGALEVGKEASTAEERDYMETHEAVGEKVEPKGEDRFKDRDRKRKDVKHRDWGERDKDRSDRRSSTPVINTSSENKEPAKEDRDVERWDRERRDLPKEKENLKEREKDHVKRDLWGVEKQASNEKEAGDASVKMPEQENILPEQKKQKDFDSWKVDREARERRKERDNDVEGDRPEKRIRSLDKESDDGCTDGDGVTE…
CAE.Senna.A	MSGVPKRSHEETVHSSSKQPHEDAGTYSKLSSSISEYHIPYDIGQDSRVAKAPRTESRDADRRSPLHSVYWVPPSSNDSHVNHPVGSERVESRDSKDGRDKRLERDVKNEKRELHGEARRDSPSVRSEKDVRVEGRGDDNKDVRYDRDSHHDLKGDNKTEKDGYSVLSSQLRKESKEFHRGKRYSDTPSGSLDSWHVSRGTQGPLEAGKEGSTA-EKDYVESHEAVRDK-DLKSEDRFKEKDRKKKDVKHRDWGEREKERNDHRSSTQVANTGGDGKDFAKEDRDIQRLERERRDLSKDKEIFKEREKDHIKRESWGIAKEVPNEKELGDGSIKRPEQENVLVEQKKPKDHDSWKVNKDAKERRIERDANLEGDRPDKRSRCLDKEPDDGCADREVAME…
CAE.Senna.B	MSSAPKRSHEETIHSSSKHPHDDLGAYSKLPSSVSEYHIPYDLGPDSRVAKAPRTESRDTDRRSPLHSVYRMPSSSNDLHVDHPASAERLESRDPKDSRDLRVERDIKTEKKELHGEARRDSQSAKSEKDIRVEGRGDDSKDVRYDRDSHNDSKVDIKPEKDGYGVVSSHLWKESKEYHRGKRYSDTPGGNLDSWHMSRGSQGPLEVGKEGSTAQERDYMESHEAVGEKVDPKGEDRFKERDRKRKDVKHRDWGEREKERSDRRSSTPVINTSGDNKESTKEDRDAERWDRERRDLPKEKENLKEREKDHVNRESWGVEKQSSNEKETGDVPVKMPEQENVLPDQKKQKDFDSWKVDKEARERRKERDNDLEGDRPEKRTRCFDKESDDGCVDGDGATE…
CER.Bauhinia.A	MSGAPKRSHEETVHSSSKHPHEDAGTYTKSSSLVPEYHNPYEIGQDSRAAKAPRTESRDADRRSPLPSLYRIPSSSHDSHVDHPVAAERIESRDSKDSRDIRFERDIKIERKELHGEGRRDSHNAKSEKDVRVEGRGDDNKDVRYDRDIHNDSKGDVKTEKDGYTVVSSHLWKESKEYHRGKRYSEPPGGSADSWHTSRGAQGPLEFGKEGSTAEERDYVEAHETVGEKVDPKGEDRFKEKDRKRKDVKHRDWGEREKERSDRRSTTPVANTSGDCKESSKEDRDVEKWERERRDLPKHKETPKEREKDHVKREPWGTEKEVSNEKELGDGSVKVPEQENVLPEQKKQKDFDSWKVDREARERSKERDADLEGDRPDKRSKCFDKESDDVCADGEGSLE…
CER.Bauhinia.B	MSSAPKRSHEEAVHSSSKHPHEDTGTYSKMSSSVPEYLAPYETNQDSRVAKAPRTESRDADRRSPLHSMYR--------HVDHPVASERMESRDSKDTRDLRFERDVKTEKKELHSEGRRDSQNAKSEKDVRIEGRGDDNKDVRYD-----DSKADIKGEKDGYGVVNSHLWKESKEYHRGKRYSEAPSGSVDSWHSSRGTQGPLEVGKEGSTAEERDYVETHETIGEKVDPKGEDRFKEKDRKRKDVKHRDWGEREKERSDHRSTAQVANTSGDCKESSKEDGDVERWERERRDLPKHKETLKEREKDHVKRELWGVEKEVSNEKELGEGSVKVPEQETVLPEQKKQKDFDSWKIDREVGERSKERDADLEGDRPDKHSRCFDKESDDVCADGEGATE…
CER.Cercis.o	MSSAPKRSHEENVHSASKHPHEDTGTYSKLSSSVPEYHIPYEIGQDSRVAKAPRTESRDADRRSPLHSVYRMPSSSNDSHVDHPIAAERVESRDSKDSRDLRFERDIKTEKKELHGEGRRDSQNAKNEKDVRVEGRGDDNKDVRYDRDIHNDSKGDIKTEKDGYGVVSSHLWKESKEYHRGKRYSEAPSGSVDSWHSSRGTQGPLEVGKEGSTAEEKDYVETHETVGEKVDPKGEDRFKEKDRKRKDMKHRDWVEREKERSDRRSTTQVANTSGDCKESSKEDRDVERWERERRDLPKHKETLKEREKDHVKREPWGVEKEVSNEKELGDGSVKVPEQENVLPEQKKQKDFDCWKVDREARERSKERDADLEGDRPDKRSRCFDKESDDVCADVEGAIE…
CER.Phanera.A	MSSAPKRSHEETVHSSSKHPHEDTGAYSKLSSSVSEYHIPYEIGQDSRVAKAPRTESRDVDRRSPLHSMYRIPSSSNDSHVDHPVSAERIESRDSKDSRDPRFERDVKTEKKELHGEGKRDSQNAKSEKDVRIEGRGDDNKDVRYDRDIHNDSKGDVKTEKDGFAVVSSHLWKESKEYHRGKRYSEAPSGSMDSWHTSRGTQGPLEVGKEGSTAEERDYAETHETVGEKVDPKGDDRFKEKDRKRKDVKHRDWGEREKERSDRRSNTQVANTSGDCKESSKEDRDVERWERERRDLPKHKETLKEREKDHVKRELWGVEKEVPNEKELGDGSAKVPEHENMLPEQKKQKDFESWKVDREARERSKERDADLE-ERPDKRSKCFDKESDDACADGEGSIE…
CER.Phanera.B	MSSAPKRSHEETVHSSSKHPHEDAGAYSKLSSSVPEYHTPYEIGQDSRVAKAPRTEPRDADRRSPLHSIYRIPSSSNDLHVDHPVSTERVESRDSKDNRDLRFECDIKTEKKELHNEGRRDTQNAKSEKDVRIEGRGDDDKDIRYD-----DSKGDIKSEKDGYGLVSSHLWKESKEYLRGKRYSEAPSGSVDSWHSSRGTQGPLEVGQEGSTIEERDFVETHETTGEKVDPKGEDKLKEKDRKRKDVKHRDWGEREKERSDRRSTTQVANTSGDYKESSKEDRDVERWERERRDLPKHKETLKEREKDHVKREPWGVEKEVSNEKEIGDGSVKVPEQENVLPEQKKQKDFDSWKVDREARERSKERDADLDGDRPDKRSRCFDKESDDVCADGEGATE…
DET.Sindora.A	MSGAPKRSHEETVHSSSKHPHEGSGTYSKLSSSVSEYRVPYDIGQDSRVPKAPRIESRDADRRSPLHSVYRVPSSSNDSHVDHSFAAERIESRDSKDSRDLRFERDIKPEK-EFHAEVRRDSQNSKTDKDARVEIRGDNSKDARYDWDSHNDLKGEFKTEKDSYGMVSSHLWKDSKENQRGKRYSEAPSGSSDSWHISRGKQGALETGKDSSTADERDYMDAHETIGEKVDPKGEDGIKEKDRKRKDVKHRDWGEREKERSNRRSSTPVAHTSGDCVEPAKENRDVERWERERRDFPEDRDNLREKDKDQIKKDSWGVEKEISKDKELGDGSVKMPQQENVLPEQKKQKDLDSWKVDREARELRKERDVDLEGDRSDKRTKGFDKESDDGFTTGDGATE…
OUT.Arabidopsis.O	MSGVPKRSHEEGVTHPSKYPHEDSGSYPKSPHQVHNHQQPHQHPQSQSQVKVARSEPRDGERRSPLPLVYRSPSLPTTVSSPHLTHAPPMEPRDAKDGREIRVERENRSDGREIYGETKREIQGPKSDRDAKFERPGDDTRDTKFDRENYNEQKGEIKMEKEGHA----HLWKEQKDYHRGKRVAEGSTANVDPWVVSRGPQGPTEVGKDLSAPVEGSHLEGRETVGEKVDAKNEDRFKEKDKKRKELKHREWGDRDKDRNDRRVSVLVGSVMSEPKEIGREERESDRWERERM-EQKDRERNKEKDKDHIKREPRGAEKEISQEKELGEASAKPSEQEYVAPEQKKQNEPDNCEDERETKEKRRERDGDSEAERAEKRSRISEKESEDGCLEGEGATE…
OUT.Prunus.O	MSGAPKRPHEESGHSSSKYPHDDSGAYPKLSSSVSEYHPPYEMAQDSRLPKIPRTESRDLDRRSPIHSIYRMPSTSNDLHVDQAAPSERLESRDSKDTRDLRFERDTKTETRDLYSESRRDTQNAKGEKDVRYDSRGDDNKETKYERENFNDVKADLKME--GYVVPSSHLWKDSKEYHRGKRYSDAPAGSTDAWH--RSTQGHVELGKEVLATEERDHVEAHEAVGEKFDSKGEDKFKDKDRKRKDMKYREWGDRDKERSDRRSTIPVANSSSECKEPAKEERDSERWERERRDTGKDKERLRERERDHTKKDPWGVEKDGSNEKEVGDGSIRVSEQEILPAEQKKQKDFDSWRVDRESRDRRKERDVDVEGDRTEKRSRGYDKESDDGCADCEGATD…
OUT.Quillaja.O1	MSGAPKRSHEEVGHTSSKHQHEDSGAYPKLSSTVSEYHIPYDVGQDSRVGKAPRTESRDADRRSPLHSMYRMASSSNDSHIDHHVASGRLESRDSKDSRDLRYERDIKTEKRELYGDTRRDSQTAKSEKDARIESRGDENKDLRYDRDSHCDTKVDMKIEKDGYGVSSSHLWKDSKEYQRGKRYSEAPSGSLDSWHVSCGTLGPPEGGKEGSTIEDRDYMETHEAVGEKVDSKVEDKLKEKDRKRKDMKQRDWGEREKERGDRRSSTPVANTSGEFKEPAKEERDTERWDRERRDLLKDKESLKERETEHIKRESWGVEKDGSQEKELGDGSVRMPDQENV--DQKKHKDFDSWKIDRESKERKKERDVDAEGERPDRRSRSYDKESDDEFADGKGTAE…
OUT.Quillaja.O2	MSGAPKRPHEEAGHTSSKHSNEDSGAYPKLSSAVSEYRIPYDVGQDSRVAKAPRNESRDADRRSPLHSMYRMPSSSHDSHIDYPVASERLELRDSKDSRDIWFERDMKTEKRELYADTKKDSQNAKSDKDVRFESRGDEIKDLRYDRDSHNDTKVEMKIEKDGYGVSSSHLWKDSKEYQRGKRYSEAPSGSLDSWNASRGTQGPIEVGKEGSTTEERDYMETHVVVGEKVDSKVDDNLKEKDRKRKDMKHRDWGEREKERSDSRSSALVANSSGEFKESAKEERDTERWERERRDLPKDKEALKEREKEQIKREPWGIEKDSSQEKELGDGSVRIPEQENLVPEQKKHRDFDSWKIDKEDKDRRKEKDPDAEGERSNRRSRSYDKESNDGCADGEGATE…
OUT.Vitis.O	MSGVPKRPHDEVGGGSGKYPHEDSGNAGKLNPVVAEYHSHPPHSHNHSTPKIPRSELRDSDKRSPLISMYRMQDSQ---HSDHPGGGS-----------------------------AKGDPAKGERDSQKGFESRGDDG--ISTNSNKEVKFDGDSKMEKEGFGSGNVHLWKESKEYHRGKRYSETPGGNVDPWVMSRPLHGTGEVGKESAPADDREYLETHEAVGEKVDLKVEDKFKDKDRKRKDAKHRDWGERDKERSDRRNNNQVGNSSGEGKDLSREEREAERWERERKDVSKDKERPKEREKDHSKREAWGVEKDGLHDKEVVDGSVRMSEQESPASEQKKQKEFDGWKVDREARDRRKERDADAEGDRPEKRSRVYDRESDDGCADVEGGTD…
PAP.Aeschynomene.A	MSGVTKRSHEEPGHPSSKHPHEDSGTYSKLVPSVSEHHIPYDIGQDSRVVKTHRAEPRDADRRSPIHSVYRMPSSSNDSHADNAVGTERIESKDLKDGRDIRFEHDTKTEKKELHGEARRDSQIVKSDKDVRVEGRVDDIKDIRHDRDSHNDSKGDTKTDKDAFGVVSTHLWKESKDF-KGKRYTDTPSGSLDSWHTSRGT--PTEVGKESSTAEERDYLEGHEAVGEKFDSKSEDRFK--DRKRRDVKHREWGDREKERSERRNITQVNITSADGKESSKEDKDVEKWDRERKDLPKEREISKEKEKDNFKRESWGMEKEVSNEKDIVEGSVKITEQENVLPEQKKQKDADNWKVDREGRERRKERDGDLEGDRPDKRIK-FDKQSEDGGADGEGTGE…
PAP.Aeschynomene.B	-----------------KRSHEDS-----LHSSASEYRMLYDISQDSRAAKAPRTEFHDADRRSPLHSVYRIPSSSNDSHVDHPVGAEKIVSRDSKDNRDLRVEHDSKTEKKDSHVEARKDSQAAKSEKDLRVEGRGDDNKDVRYDREIHNDSKGD-KLEKDGYGSVGSLLWKESKEYHRGKRYSDAP---LDTWHMQRGAQGPLDARKESSKAEERGYVDAHEAVGEKVDSRGDDRSKEKDRKRKDVKHRDWGEKEKERNERRNSAQVSSTTGDIKESVKEDRDIERLDREKKDHSKEKENLKEREKDQNKKDSLGMDKEVPNEKELGGGLVKLPEQDIVLSEQKKQKEVDSSKLDHEAKEKRKERDTDLEGDKTDKRNRSCDKESDDGCAAGEGAIE…
PAP.Lotus.A	MSAIPKRSHEETDHPSSKNPHQDSGTYSKLGSSLSDHPIPNDAGQDSRVAKTPSAEARDTDKKS-IHSVNQMPLSS-----DHPIGTQKIESSDLKGNRDLQFERD--TEKKELHGESRGDSHTAKSEKDVCVEGQGNDNKDIRYDRDNHNDTKNATKTEKYGSDLLSSPSRKESKKL-KGKRHFDSPSGRLDSGHTSRGT--PAEVGKKNSTAEERDYSEAGEAVEKKIDSKSEDGFK--DRERKDVKHRDWGDKEKERSDRRNSSQVNNSNRDSKESPNEDRGAEKLERERKYPPKEKENSKQREKAHTKRALWEMEKEVSNEKELGDG--KTSEQETLLPDQKKQKVADSSKVDGEGRESRKERDADIEGDQPDKHIK-FDKKSEDGCADGEETEE…
PAP.Lotus.B	MSGAPKRPHEETVHPSSKHPHEDSGTYSKLVSSVSEYHASYDISQDSRVAKAPRNEFRDADRRSPLHSVYRMSSSSNDSHADHPVGPVRIESRDSKDSRDLRFERDPKTEKKELHGEARRDTQSAKNEKDVRVEGKGDDNKDARHDRDGHNDSKGDTKTEKDGFNAISSHLWKDSKEYHRGKRYSDAPSGSLDTWHALHGTQGSLEVGKESSAAEEKDHVEAHEAVGEKVESKSDDRSKERERKRKDAKHRDWGEREKERSDRKNSTQVSNTSGDCKESAKDDRDVERSEREKKDLPKEKETSKEREKDQMKRESWATEKEISNEKEPADGSVKLPEQETVLPEQKKQKEVDGWKGDKEARERRKERDADLEADRPDKRNRGLDKESDDGCADAEGAIE…
PAP.Medicago.A	-----------------------------------DHHVPREIGQDSRVAKTFRVEGRDADRRSPLHSVYRMPLSSNDSQADHPIGTGRIESRDLKDNRDIR------------------------SEKDVCLESRGDDNKGTRHERDSHNDTKGDIKTDKVTFGLVSSPLWKDSKDF-RGKRYGDSPGGSLDSRHMSHGT--PTEVGKENPTTKDRDSLEAHETVGEKIDSKSEDRFK--DRKRIDGKHQGWGDKEKERSDRRNSTQVNNNIGENKESAKEDQAAEKLEKEKKDIPKNREIS----KEHMKRESWGMEKEVSYEKEVADGSVKIPKHETVLPEQKKHKDVDSGKVDGETRDRRKERDNDLEGDRPDKRFK-SEKQSEDGFAGEEETGE…
PAP.Medicago.B	MSGTPKKSHEESVHPSSKHPHEDAGAYPKLAPSVSEYHMSYDIGQDSRVVKVPR----DVERRSPLHSVYRMPSSSSDPHAEHPVGPERLESRESKDSRDIRFERDTKTEKKEMFGEVRKDPQSAKSEKDAHVEGRGDDNKDVRHDRDSHNDSKGDTKTEKDSFNAASGHLWKESEKYHRAKIYSDPPGASLEPWPMSRGTQASLEVGKESSSAEQREYGEAREAVGEKIDSKGDDRSKEKDRKRKEVKHRDWGEKEKERIDRRNNIQVSNTIGDGKEPLKQDRDVERWEREKKDLPKEKENLKEKEKDQMKRESWGAEKDVSNEKEPVDGSAKVPEQETVLPEQKKQKDVD-----REAKDKRKEREADLVGDRSDKRSRGFDKESDDGCADGQGAIE…
PAP.Phaseolus.A	MSGVPKRPHEDAVHQSSKHPHQDSSTYSKLMPPVSDHHIPYEMGQDSRVAKALRTEPRDADRRSPLHTVYRMPSSSNDSHTDHPIGTERTESRDFKESRDLRFERDMNSEKKELHGEARRDSQIAKSEKDVRVDGRGDDNKDIRYERDSHNDSKGDIKTDKDGYGMVSSHLWKESKEY-RGKRFSDVPGGSLDSWHASRGT---PEVGKGSSMAEERDSLETHEAVGEKIDSKSEDRFK--ERKRKDGKHRDWGDREKERSDRRSSTPVNNHSGDNKESAKEDRDVEKLERERKDLPKEKESSKEREKDHSKRESWGIDKEALNDKELGDGSAKNAVQENVLPEQKKQKDVDGWKVDGEARERRKERDADLQGERPEKRFK-IDKQSEDGTVHGEGSGE…
PAP.Phaseolus.B	MSGAPKRSHEESVYPSSKHPHEDSGTYSKLVSSVSEYHMPYDINQDSRVAKAPRTEFRDADRRSPLHPVYQISSSLSDSHADHPIGPERTESRDAKDIRDIRLERDTKTEKKELYGEARRDPPSAKSEKDVRVEGKGDDNKDIRHDRDSHSDLKGDIKTEKDGYNVVSSHLWKDSKEYHRGKRYSDAPSGSLDTWQILRGTQGSVEVGKDSSTTEERDFVEAHEAVAEKVDPKGDDRTKEKDRKRKEVKHRDWGDREKERSDRRNSTQVSSSIGDCKEPAKEDRDVERLEKEKKDLSKEKENLREREKDQMKRELLGMEKEISNEKEPVDGLAKLPEHGILLPEQKKQKDVDSWKVDREAREKRKEREADLEGDKSDKRSRCLDKEANDGCADGEGVME…
