# Supplementary material for: Legume genome structures and histories inferred from Cercis canadensis and Chamaecrista fasciculata genomes
Source: Plant J. 2026 Jun 10;126(5):e70981. doi: 10.1111/tpj.70981 (PMC13252982; doi:10.1111/tpj.70981)
Supplement: Supplementary file 6 — Data S6. Manuscript supplement; Compressed directory of aligned sequences from 250 gene families with high rates of gene duplication consistent with whole‐genome duplications in the legume subfamilies. [file TPJ-126-0-s006.gz › S6_consen_wgd_tree/40_wgd_aln_manual_wgd_copy/Legume.fam3.02049]

CAE.Acacia.A	MGASCCVAARDKTIQSGSANEILHRIRYSPTWSFRWDHRGRVAGEDTSINWFSDGISREGSENKNESTYASEEGSPLQNYQRHRWQKSPISEGTAGQARTSTSEQFISSNASMDVNVDQVKGLAESPAVSCPSPAKLSLSLPSTSLSASPLSSRSHLPPSTSTTVRWPCRSPGQPLPMQGSDGQVPGSKSPGSFSMSEERPAFPSWSDSGRRSHGGSSDGWSIPGFSELMGASHRERWSFDSESFGFNRERLVRSSSQIVTSPVDLQACGVCSKLLSEKSSWSTQKIIAGDLSIVAVLVCGHVYHAECLERMTPEINKYDPACPICTFGEHQTHKLSEKALKAEMDLKARNKKLRRVVDSDVDDDSAVFSHFRGRGGQGKGPRMESSSSGRSSSGKPFL…
CAE.Acacia.B	MGAVCCVASKDKTLQSGSTNEILHRTRYSPTWSFRWDHRRRVAGEDASMNWLSDAVSQDGSEDKNDSAYKSDDGLSLQTYESQRGRKSPLSEGTAEPARTFTSDQSNSRNVSIDGSVEQVKGSAESSIVSSTSPSKPPFSMPSTSFLASSLSSQSHLPPSSPAPLRQYWHSPGNQILRQVSPGQIPAPKSPNSLPASEERSVFPSWSESRRCSQGGSSDGWSIPGFSGPMGISHGGRWSFDSESFGFDDEKFARTSSRISTSYTDLHTCGICSKLLTERSSWSTQKIIASELSVVAVLVCGHVYHAECLESMTPEINKYDPTCPVCTLGEKQTLKLSERALKARMDLKARNKRSMRVVDSGTDDDSIVFDHFNGGGNQCKVSRMHLDSSGRRSSGKPFL…
CAE.Chamaecrista.A	MGASCCVAARDKTIQSGSTNEILHRIRYSPTWSFRWDHRGRVAGEDTSINWFSDGISREGSETKNESTYASEDGSPLQNYQRPRWQKSPISEGPVTQARTSTSDQFISRNTSMDVNVDQVKGLAESPIVSCPSPAKPSLSLPSTSLSASPLSSQSHLPPSTSTPPRWLSRSPGHQLLWQGSDSQIQGFKSPSSFSVSEERPAFPSWSESGRRSCGGSSDGWSIPGFSELMGTSHRERWSFDSESFGFSRERLARSSSQILNSPVDLQTCGVCSKLLSEKSSWSTQKIIASDLAVVAVLICGHVYHAECLESMTPEINKYDPACPVCTFGENQTLKLSEKALKAEMDLKARSKKSRRVVDSDVDDDSAVFDHFRGRGRQSKGPRMESSSSGRSSFGKPFL…
CAE.Chamaecrista.B	MGAACCVASKDKTIQSGSTTEILQRIRHSPTWSFRWDHRRRVAGEDTSINWLSDGVSQDGTEDKNDSANKPEDGITMQNNQRHVEQKLPISEGTSGHARALTLDQSNSSDVSMGLSIEQVSGSAESPIVSRSSPSKPSFPASLASFQASPVSFQSHLPPACSTL-GCPCHSPGHPLSRQVSLCQIPGFKSPSSFPASEERSSFPSWSEIRRFSRGGSSDGWSIPGFPELMGTSRGGRWSFDSESVGFDDEKLAASCSQNSTSLVDLRTCGVCSKLLTERSSWR------SELPVVAVLICGHVYHAECLESMTLEINKYDPTCPVCTFGEKQTNEFSEKALKAKMALKARNKRSMRVVDSGSDDDSVVLDDFKGRGNRGQD--LHSKSRRRSSSGKPFL…
CAE.Senna.A	MGASCCVAARDKTIQSGSANEILHRIRYSPTWSFRWDHRGRVAGEDTSINWFSDGISRDGSENKNESTYASEDGSPLQNYQRHRWQKSPISEGTAGQARTSASDQFISRNASMDVSVDQVKGLSESPIVSCPSPSKPSLSLPSTSLSASPLSSRSHLPPSTSTPARWPCRSPGRQLMWQGSDGQIQGFKSPSSFSVSEERPAFPSWSESGRRSRGGSSDGWSIPGFSELMGTSHRERWSFDSESFGFNRERLARSSSQILNSPVDLQACGVCSKLLSEKSSWSTQKIVASDLSVVAVLMCGHVYHAECLESMTPEINKYDPACPVCTFGENQTLKLSEKVLKAEMDLKTRNKKLRRVVDSDVDDDSAVFDHFRGRGRRGKGPRMESSSSGRSSFGKPFL…
CAE.Senna.B	MGAACCVASKEKTTQSGSPSEILHRIRCSPTWSFRWDHRRRVAGEDTSTHWLSDGISQDGTEDKTDSANKSEDGIQLQNNQRHGEQKSPICEGTAGHARTYTEDQSNSRNVSMDVSMEQGKASEESPIVSCSHPSKPSFPMPSTSFQVSPISSQSHFPPASSTLPRCPCHSPGNQLLQQVSPGRIPGLKSPSSLSASEERSVLPSWGESGRFSRAGSSDGWSIPGFSELMGTSYGGRWSFDSESFCFDDEKLPTSSSQISNSPVDLHTCGVCSKLLTERSSWSTQKIIASELSVVAVLICGHVYHAECLESLTPEINKYDPTCPVCTFGEKQTLKMSEKALNAKMDLKAKNKKSMRVVDSGTDDDSCVFDDLKGRGNQGKG--LHFRSSGRNTFGKPFL…
CER.Bauhinia.A	MGAACCVAARDKTIPSGSTSEILHRIRYSPTWSFRWDHRGRVAGEDTSINWFSDGISRDGSEHKNESAYVSEDGSPLQSYQRHRWLKSPVSEGTAGHARSYTSDNSISRNVSMDVSVEQVKGSAESSIISCPSPTKASLSLPSTSLAASPLSSQSQLPPASSTPLRWPCRSPGHQLSRQVSDSRIPGFKSSGNFCVAEERPVFPPWNESDRRSYGGSSDGWSIPGFSELMGTSHRERWSFGSESFNFNREKLARSSSRSSTSPVDLQTCGVCSKLLTEKSSWSTQKIIASDLSVVAVLICGHVYHAECLESMTPEISKYDPACPVCTFGEKQTLKLSEKVLKAEMDLKSRSKKSRRVVDSDLDDDSALFDDFKGRGRQVKGPRMDSSSSGRSSFRKPFL…
CER.Bauhinia.B	MGAACCVAARDKTIQSGSTSEILHRTRYSPTWSFRWDHRGRVAGEDTSINWFSDGISRDGSEHKNESAYVSEDGSPLQSYQRHRWLKSPISEGTAGHVRTSTSDNSISRNVFMDVSVEQVKGSAESSIISCPSPTKTSVSLPSTSLAASPLSSQSHLPPASSTPLRWPCRSPGYQLFRQVSDSRIPGFKSPSSFCVSEERPVFPSWSESDRRSRGGSSDGWSIPGFSELMGASQRERWSFDSESFSFNREKLARSSSRSSTSPVDLQTCGVCSRLLTEKSSWSTQKIIATDLSVVAVLICGHVYHAECLESMTPEINKYDPACPVCTFGEKQTLKLSEKALKAEMDLKARSKKSRRIVDSDLDDDSALFDELKGRGRQGKGPRMDSSSSGRSSFGKPFL…
CER.Cercis.o	MGAACCVAARDKTIPSGSTSEILHRIRYSPTWSFRWDHRGRVAGEDTSINWFSDGISRDGSEHKNESAYVSEDGSPLQSYQRHRWLKSPISEGTAGHVRTSTSDNSISRNVSMDVSVEQVKGSAESSIISCTSPTKASLSLPSTSLAASPLSSQSHLPPASSTPLRWPCRSPGHQLLRQVSDSRIPGFKSPSSFCVSEERPMFPSWSESDRRSRCGSSDGWSIPGFSELMGTSHRERWSFDSESFSFNREKLARSSSRNSTSPVDLQTCGVCSKLLTEKSSWSTQKIIASDLSVVAVLICGHVYHAECLESMTPEISKYDPACPVCTFGEKQTLKLSEKVLKAEMDLKARSKKSRRVVDSDLDDDSALFDDLKGRGRQGKGPRMDSSSSGRSSFGKPFL…
CER.Phanera.A	MGAACCVAARDKTVPSGSTSDILHRIRYSPTWSFRWDHRGRVAGEDTSINWFSDSISRDGSEHKNESAYVSEDGSPLQSYQRHRWLKSPISERTAGHARSSTSDNSISRNVSMDVSVEQVKGSTESSIISCPSPTKASLSLPSTSLAGCPLSSQSHLPPASSTTSRWPCHSPGHQLSRQVSDCRIPGFKSPSSFCVAEERPVFPSWGESDRRSRGGSSDGLSIPAFSELMGTSQRERWSFDSESFNFNREKLARSSSRSSTSPVDLQTCNVCSKLLTEKSPWSTQKIIASDLSVVAVLICGHVYHAECLESMTPEISKYDPACPVCTFGEKQTLKLSEKALKAEMDLKARSKKSRRVVDSDLDDDSALFEDFKGRGRQVKGPRMDSSSSGRSSFGKPFL…
CER.Phanera.B	MGAACCVAARDKTIPSGSTSEVLHRIRYSPTWSFRWDHRGRVAGEDTSINWFSDGISRDGSEHKNESAYVSEDGSPLQSYQRHRWLKSPISGGNAGHVRTSTSDNSISRNVSMDVSVEQVKGSAESSIISCPSPPKTSLSLPSTSLAASPLSSQSHPPPASSTPLRWPCRSPGYQLLRQVSDSRIPGFKSPSSFCVSEERPVFPPWSESDRRSRGGSSDGWSIPGFSELMGTSQRERWSFDSESFSFNREKLARSSSRSSTSPVDLQTCGVCSRLLTEKSSWSTQKIIASDLSVVAVLICGHVYHAECLESMTPEINKYDPTCPVCTFGEKQTLKLSEKALKAEMDLKARSKKSRRVVDSDLDDDSALFDDLKGRGRQGKGPRMESSSSGRSSFGKPFL…
DET.Sindora.A	MGAACCVAARDKTIQSGSPNDVLHRIRYSPTWSFRWDHRGRVAGEDTSINWFSDGINQDGSEHKNDSAYVSEDGSPLQNNERHIWQKSPVAERNAGQVRTSTSDQSISRNVSLDVSSEQVKELAESSVVSCPSPTKPSLTLPSTSLAASPLSSQGHIPPASSTPSRWPSCSPGHQLLRQVSDSRIPGFKSPSSYSLSEERSVFPSWSGSGWHSRVGSSDSWSIPGFSQLMGTSHRESWSFGSESFGFNREKLARSSSQLST-SVDLQTCGICSKLLTERSSWSTQKIIASDLSVVAVLICGHVYHAECLESMTPEINKYDPSCPVCTFGEKQTLKLSAKALKAEMDLKARNKKSRRVVDSDLDDESVVFDHFKGRGRHGKGPGMDSSSSGRSSFGKPFL…
OUT.Arabidopsis.O	MGNACCVAARDMVVPNSSAGENLRSIRHSPSWSFRWDNRGRVAGEETSLSWLSDGISRDGSEIKFESAFVSSEGSPLDSFRTQTLQKSP------------ASDLSFPRNSSMNTVFEQKENVSESAAPSYLSPAQLSLSLQPSSFPTSPLSSQSYLHPASSSTLKLTQHP---RLSKQVSDGQIYGQNSLSRSSATEERQGTPTRYS----SQSGPSEGWSLQAFSEMMSSSRSNKANYDNDCFGLQRDKIDHHGNRMSK--HQQHTCGACSRPLSEKSLWSSQKIFMTELSVSAILACGHVYHGECLEQMTPEIDKFDPSCPICTMGEKKTAKLSEKALKVEMDLKARNKRLRRVLDSDFDDDFVMFDHSHRTAAASKSPRLVSSSSAKSYSAKPFL…
OUT.Prunus.O	MGSACCVAARDKTITNRANSEVLHRIRYSPTWSFRWDNRVGVAGEETSVSWFSDGISRDGSEVKFESACVSEEGSPLVHFRRHTGQKSSISEGTAGHVRTPASDRSISRNISMDASLEQAKESTESPTVSYPSPTKLSVSLPSTSLSASPLSSQCHLPPASSTPLRWPRCSPGHQLLRQVSDGRVPGNKSPNSCSISEDRARLPSWSESARGSRGGSSDSWSMHAFSELMATSNRERWSFDSESFGFNREKITRSSSRISASPVDLQTCGVCSKLLTEKSSWSGQKIIANELSVVAVLICGHVYHAECLENMTSEINKYDPACPLCTFGEKQIHKLSEKALKAEMDLKSRNKRSRRVLDLDS--DSVVFDRLKSSGHQGKGPKMGSSSSMRSSLGKPFL…
OUT.Quillaja.O1	MGNACCVAAKDKTIINGSSDEILHRIRYSPSWSFRWDNRGRVAGEDTTVNWFSDGASRDGSGNKYESTFASDDGSPSHNFQRRSWQKSPISERTVGHMRTPVSDRSISRNTSMDATVEQVKESTESPTTSYPSPPKLSLSLPSTSLSTSPLSSQNHLPPACSTP-RWPGCSPGHQLLRQVSDSRIPGFKSPSNYSVSEERPVFPTCSKSARGSNGGSSDSWSMHAFSTLMGSSRRERWSFDSESFGFNREKVAGSSNRFSTSPIDLQTCGVCSNLLTEKSSWGSQKIIASDLPVVAVLICGHVYHAECLENMTPEINKYDPACPICTFGEKQTLKLSEKALKAETEFKAKNKKSRRVVDSDFDDDSVMFNNLKGSRASRKGTQV---------------…
OUT.Quillaja.O2	-------------------------------------------------------------------HLHSEDGSPLHSFRRRTWQKSPISEGTDVHMRTSISDQSISR---IDLTVEQVKGSTESPIASYPSPTKLSLSLPSTSLSTSPLSSHSHLPPASSTPLRWPRRSPGHELLRQVSDSQILGFKSPSNYSVSEERPVFPTWSESARGSNGGSSDSWSMHAFSELMGNSHRDRWSFNSESFGINREKFARSSSRFSISAVDLQACGVCSKFLTEKSSWGCQKIIANDLSVVAVLICGHAYHAECLENMTPEINKYDPACPVCTFGEKQTLVLSEKALKAETDLKARNKKSRRVVDSDNDDDSVVFNNLKGSGHQEKGPRLGSSSSMKSSLGRPFL…
OUT.Vitis.O	MGSACCVAARDRTITNGPSCEVMHRVRYSPSWSFRWDNRGRVAGEDTSASWFADGLNRGGLENKSETTYASDGGSPLENFQTLTWQKSPVSEGTAGNLTTPASDQSISRNISVEVSVEHVKESTGSPGVSDPSPAKLSPALPSSSLSTSPVSSQSHILPATSTPSRWSRGSPGHHLLRQVSDSRIPGLKSP-NYSISEERPPFPVWNDSIRGSYGGSSDGWSMHAFSELMATSRRERWSFDSESLGFNRDKITRSSSRISASPIDLQTCGVCAKLLTERSSWGGQKIIASELSVVAVLICGHVYHAECLENMTAEINKYDPACPVCTFGEKQTLKLSEKALKAEMDLKAKNKRSRRVVDSDLDGETVVFDHRKSSGREGKGPKLGSSSSMKSSLGKPFL…
PAP.Aeschynomene.A	MGAACCVASRDKTIQSGSTNDILHRVRCSPTWSFRWDHRGRVAGEDTSINWFSDGISRDGSENKNESAYVSEDGSPLQNYQRNICQKSTVSEGNAAAVRNSTSDQSISRDVSMDVSVDQVKGLAESSIVSCPSSTKPSL--PSTSLSASPLSSQSCIPPSGSTPLRWPNRSPGHQLLRQVSDSRIPAYKSPNSFSVSEERPMFPSWSESGMGSHGGSSDGWSMPGFSELMGTPHRERWSFDSESFGFNRERLARSSSQLSTSPVDLQTCGVCSRLLTEKSSWSTQKIIASDLSVVAVLICGHVYHAECLESMTPDVNKYDPCCPVCTFGEKQTLKLSEKALKAEMDFKARSKKSRRVVDSDIDDDSVVFDHYKGRGLKGKGPRMESSSSGRGSFGKPFL…
PAP.Lotus.A	MGAACCVAAKDKTVQSGSTSEVLHRTRCSPTWSFRWDHRGRVAGEDTSINWFSDGISRDGSENKNESAYVSEDGSPLQNYQRNRCLKSPISEGTNVHVRNSPTDQSISRTVSMDMNVEQGNELTESSIVSCPSPTKPSL--PSTSLSASPLSSQCHMLPSSLTPSRWPYRSPGHQLLRQASDSRIPAYKSPSRFSLSEERPMFPTWSESGMRSHGGSSDGWSIPGFPEMTGTPHRDRWSFDSESFSFNRERLARSRSWLSASPVDLQTCGVCSKLLTEMS-WR------SNLSVVAVLICGHVYHAECLESMTHDINKYDPACPVCTFGEKQAMKLAEKALKAEMDVKARNKKSKRVVDSDIDDDSVVSDHLKGRGLKGKGPRADSSSSGKSSFGKPFL…
PAP.Lotus.B	MGAACCVAAKDKTIQSGPTSEILQRIRCSPTWSFRWDHRGRVAGEDTSINWFSDGINRDRLENKNESSYASEDGSPLQNYQRNRWQKSPISEGTAGHGINYSSDQSISRNVSMDVSIEQGKQLVEPSSVSCSSPTKHSHSLPSTSLSVSPLPSPSHLPPSSSTSLK-PCHSSGHQFLRQASDSRVLGFKTPSKFDVSEERAVLPSWSESRMHTLGGSSENWSRPGFSELMAISHMERWSVDRQSFGLNCGRLGKSSGRFSTSPVDLQTCGICSNLLTEKSSWSTQKIIASDLSVVSVLVCGHTYHCECLESMTPDICKYDPVCPVCPYGEKQTLKLSEKALKAEIELRARNKKSRRIVDSDIDDDYFVFYNFRDRVWQSKGPRVECSSSGRSSTGKPFL…
PAP.Medicago.A	MGNACFVAARDKTVQSGPTNENSLRIRNSPTWSFRWDHRGRVAGEDTSINWFSDGNSRGGSETKNESGRVLENGSPAQNCQLNTCQKSPISEGTGANVRDSTSDLFISRSVSIDVSMQQANGLGESSLASWPSPTKPPL--RSTSLSASPLSSQSHMLPPSFTPSRCTGQSPGHQPLWQTSDIQRQAYKLPGSFSLSEERPVL-SWSGSGMHSRGGSSDGWSTPGFPELMGTPQRQRWSLDSESFGSNRERLVRSSSWFSASPVDLRTCNFCSKVLKEKSPWSTQNIYSNDLSVVAVLICGHVYHAECLENMTSDINKYDPACPVCSFGEKQTMKLAKKVLKAEMDLKARNKRPKQVEDGDIENDSVVIDSFKVREPKGKGPQMDSSSHGKISFGKPFL…
PAP.Medicago.B	MGAACCVSARDKTIQSGPTSEVWHRARCSPTWSLRWDHRSRVAGEDTSINWFSDGVSSDRLENKNES-HVSEDGSPLQSYQRNRWQKSPISEGTAQH-TKSFSDQSISRNVSIDGRMEQVNELEESAAISCPFPTKTSPTLSSTSLSISPLPSQSRLPPSSSTPSKWPSHSRGFQLSRQVSDSRIMGFKSPSSFYASEERPVFPSRSEYGMHSGGGSSDYCSRPGFTELMGNPHMERWSVDSESFGFNCDRLARFSSRFSTSPVDLQTCGVCSNHLTEKSSWSTQKIIANDLSVVSVLICGHVYHAECLESITPEINKYDPACPVCTFGEKQTRKLFEKAMKAEMDSKARNKKSRQILDNEIDDDSVVFDQFKDKRRQNKGPRMDSSSSKRSSSGKPFL…
PAP.Phaseolus.A	MGAACCVAGRDKTIQSGSTSEILHRVRCSPTWSFRWDHRGRVAGEDTSINWFSDGISRDGSENKNESAYVSEDGSPLHNYQRKRCQQSPISEATAVRGRNSTSDQSFSGTVSTEVSVEQVNGLAESAIISCPSPAKPSL--PSTSLSTSSLSSQCHIPPSNSTPLRWPCHSPGYQLSKQASDSRIPAVKSPSSFSLSEERPVFPSWNEVGMRSHGGSSDGWSIPGFSELMGTPHRERWSFDSESFGFNRERLNRSSSWFSASPVDLQSCGICSKLLADKSSWSTQKIIASDLSVVSVLICGHVYHAECLERMTSDINKYDPACPVCTFGEKQTMKLSAKALKAEMELKARNNKSKRIVDSDIDDDSGAFDHFKGRGFKGKGPGNDFSSSRRSSFGKPFL…
PAP.Phaseolus.B	MGAVCCVAAKDKTLQSASPSEIMHRIRYSPTWNFRWDHRGRVAGEDTAVTWFSNGISRDGLENKNEPSYVSEDGSPLQNYQRSRSQKSPVSEGTARNLINSSSDQTISRNVLTNESVEQAKRLAESSTISCPYPTKPLHSLPSTS-SVSPQPYDSHPFPSSSTTSRWACHSTGEQLSCQVSDSQIFGYKTPSNSYVSEERPVFPSWSESGMHSHGGSSGNWSRSGFSELTGSSLKERWSFDSESFGFNCERLVRSSSQFSNSPVDFQACGVCSKLLTEKSSWGSQKIIASDLSVVSVLICGHVYHAECLESLTPEVNKYDPLCPVCTFGEKYTLKLSEKALKAEMDLKAKNKKSRQIVDSDIDDNSVAHEHFREKWRQAKGLGIDSSSSGRSSNGKPFL…
