# Supplementary material for: Legume genome structures and histories inferred from Cercis canadensis and Chamaecrista fasciculata genomes
Source: Plant J. 2026 Jun 10;126(5):e70981. doi: 10.1111/tpj.70981 (PMC13252982; doi:10.1111/tpj.70981)
Supplement: Supplementary file 6 — Data S6. Manuscript supplement; Compressed directory of aligned sequences from 250 gene families with high rates of gene duplication consistent with whole‐genome duplications in the legume subfamilies. [file TPJ-126-0-s006.gz › S6_consen_wgd_tree/40_wgd_aln_manual_wgd_copy/Legume.fam3.02680]

CAE.Acacia.A	MWWMMGESGGQYCPKKSDDLCGDVCGQESSQVSGMTRIRCILRGLDVKTYIFLFAVVPMCILGIYIHGQKFSYFLRPLWEKPPKPFNVIPHYYEVTMELCRLHGWGIREYPRRVYDAVLFSEVELLTLRWREMYPYVSEFVLLESSTFTGLPKPLVFSSNREQFKFVEPRLTYGTVGGRFKRGEPFVEEAYQRVALDQLLKIAGISDDDLLIMSDVDEIPSAHTILLRWCDDIPSILHLQLKYLYSFEFHVDDKSWRASVHRYQSGKTRYAHYRQSDNLLADAGWHCSFCFPRISDFIFKMKAYSHYDRVRFSHYLPERIQAIICKGKDLFDMLPEEYTFKEIISKMGPIPHSYSAVHLPAYLLEADKYKFLLPGCIRES
CAE.Acacia.B	MWWMMGEAGGHYCSKKTDDLCGDVCGQGLGKVSGMSRVRCVLRGLDVKQYIFIFAVVPMCIFGIYMHGQKISYFLRPLWEKPPKPFNFIPHYYEVTMELCRLHGWGIRDYPRRVYDAVLFSELEILNLRWRELYPYISEFVLLESSTFTGLPKPLVFKSNRAQFKFVESRLTYGTVGGRFKRGEPFVEEAYQRVALDQLLKIAGISDDDLLIMSDVDEIPSAHTILLRWCDDIPSILHLQLKYLYSFEFHVDDSSWRASVHRYKSGKTRYAHFRQSDDLLADAGWHCSFCFRRISDFIFKMKAYSHYDRVRFSHYLPKRIQKLICKGDDLFNMLPEEYTFKEIISKMGPIPHSYSAVHLPAYLLEAEKFKFLLPGCIREG
CAE.Chamaecrista.A	MWWMMGESGGQYCPKKSDDLCGDVCGQESSQASGMSRIRCILRGLDVKTYIFLFAVVPMFILGIYIHGQKISYFLRPLWEKPPKPFHVMPHYYEVTMELCRLHGWGVREYPRRVYDAVLFSEVELLTLRWRELYPYISEFVLLESSTFTGLPKPLVFSSIRDQFKFVEPRLTYGTVGGRFKKGEPFVEEAYQRVALDHLLRIAGISDDDLLIMSDVDEIPSAHTVLLRWCDEIPQVLHLQLKYLYSFEFHVDDNSWRASVHRYQSGKTRYAHYRQSDTLLADAGWHCSFCFRRISDFIFKMKAYSHYDRVRFSHYLPKRIQHVICKGADLFDMLPEEYTFKEIISKMGPIPHSYSAVHLPAYLLEAEKYKYLLPGCVRED
CAE.Chamaecrista.B	MWWMMGEAGGHYCSKKTDDLCGDVCGQESNQVSGMSRIRCFLRGIDMKTCIFLFAVVPMCIFGIYMHGQKISYFLRPLWEKPPKPFKLIPHYYELSMEICRLHGWGVRAYPRRVYDAVLFSELEILNLRWRELYPYISEFVLLESSTFTGLPKPLVFKSNREQFKFVESRLTYGTVGGRFRKGEPFVEEAYQRVALDHLLKIAGISDDDLLIMSDVDEIPSAHTILLRWCDDIPSVLHLQLRYLYSFEFHVDDSSWRASVHRYQSGKTKYAHFRQSDDLLADSGWHCSFCFRRINDFIFKMKAYSHNDRIRFSHYLRKRIQKVICNGDDLFDMLPEEYTFKEIIGKMGPIPHSYSAVHLPAYLLEAKKYKFLLPGCIRES
CAE.Senna.A	MWWIMGESGGQYCPKKSDDLCGDLCGQESSQVSGMTRIRCILRGLDVKTFIFLFAVVPMCILGIYIHGQKISYFLRPLWEKPPKPFNVIPHYYEVTMELCRLHGWGVREYPRRVYDAVLFSELDLLTLRWRELYPYISEFVLLESSTFTGLPKPLVFGSNREQFKFVEPRLTYGTVGGRFKKGEPFVEEAYQRVALDQLLKIAGITDDDLLIMSDVDEIPSAHTILLRWCDEIPSILHLQLKYLYSFEFHVDNNSWRASVHRYESGKTRYAHYRQSDNLLADAGWHCSFCFRRISDFIFKMKAYSHYDRVRFSHYLPKRIQKVICKGADLFDMLPEEYTFKEIISKMGPIPHSYSAVNLPSYLLEAAKYKYLLPGCRRER
CAE.Senna.B	MRWMMGEGGGHYCSKKTDDLCGDVCGQESSQVSCIPRTRCILRGLDVKTYIFLFAVVPMCIFGIYMYGQKISYFLRPLWEKPPKPFNVIPHYYEVSMELCRLHGWGIRAQPRRVYDAVLFSELELLNLRWRELYPYITEFVLLESSTFTGLPKPLVFKSNREQFKFVESRLTYGTIGGRFRKREPFIEEAYQRVALDQLLKIAGISDDDLLIMSDVDEIPSAHTILLRWCDDIPSILHLQLKYLYSFEFHVDDSSWRASVHRYQSGKTRYAHFRQSDDLLADAGWHCSFCFRRISDFIFKMKAYSHYDRVRFSHYLPKRIQKVICKGDDLFDMLPEEYTFKEIIGKMGPIPHSYSAVHLPAYLLEAEKFKFLLPGCVRE-
CER.Bauhinia.A	MWWMMGEAGGHYCPKKTDDFCGNVCGQESSQVTGMSRIRCILRGLDVKTYIFLFAMIPMCIFGIYLHGQKISYFLRPLWEKPPKPFNVIPHYYEVTMELCKLHGWGVREYPRRVYDAVLFSEIEILTLRWRELYPYITEFVLLESSTFTGLPKPLVFSSNRHKFKFVEPRLTYGSIGGRFKKGEPFIEEAYQRVALDQLLKIAGISDDDLLIMSDVDEIPSAHTILLRWCDEIPSIIHLQLKYLYSFEFHLDDSSWRASVHRYQSGKTRYAHYRQSDTMLADAGWHCSFCFRRISDFVFKMKAYSHYDRVRFSHYLRKRIQKVICEGADLFDMLPEEYTFREIIGKMGPIPHSYSAVHLPAFLLEAKEFKFLLPGCRRDD
CER.Bauhinia.B	MWWMMGEAGGHYCSKKTDDLCGNVCGQESGQVTGMSRLRCILRGLDVKTYIFLFAVVPMCIFGIYLHGQKISYFLRPLWEKPPKPFNVIPHYYEVTTELCKLHGWGIREYPRRVYDAVLFSELEVLTLRWRELYPYITEFVLLESSTFTGLPKPLVFNSNRDKFKFVEPRLTYGTIGGRFKKGEPFVEEAYQRVALDQLLKIAGISDDDLLIMSDVDEIPSAHTILLRWCDEIPSAIHLQLKYLYSFEFHVDDDSWRASVHRYQSGKTSYAHYRQSDVLLADAGWHCSFCFRRISDFIFKMKAYSHYDRVRFSHYLPQRIQRVICKGADLFDMLPEEYTFKEIIGKMGPIPHSYSAVHLPAFLLEAKDFKFLLPGCLRD-
CER.Cercis.o	MWWMMGEAGGHYCSKKTDDLCGNVCGQESSQVTGMSRIRCILRGVDVKTYIFIFAVVPMCIFGIYVHGQKISYFLRPLWEKPPKPFNVIPHYYEVTMELCKLHGWGVREYPRRVYDAVLFSELEVLTLRWKELYPYITEFVLLESSTFTGLPKPLVFNSNRDKFKFAEPRLTYGTIGGRFKKGEPFIEEAYQRVALDQLLKIAGISDDDLLIMSDVDEIPSAHTILLRWCDEIPSIIHLQLKYLYSFEFHADDNSWRASVHRYQSGKTRYAHYRQSDALLADAGWHCSFCFRRISDFVFKMKAYSHYDRVRFSHYLRNRIQKVICKGADLFDMLPEEYTFKEIIGKMGPIPHSYSAVHLPAFLLEAKDFKFLLPGCIRDD
CER.Phanera.A	MWWMMGEAGGHYCPKKTDDSCGNVCGQESSQVTGMSRIRCILRGLDVKTYIFLFALVPTCIFGIYMHGQKISYFLRPLWEKPPKPFNVIPHYYEVTMELCKLHGWGVREYPRRVYDAVLFSEIELLTLRWRELYPYITEFVLLESSTFTGLPKPLVFNSNRDKFKFVEPRLTYGTIGGRSKKGEPFVEEAYQRVALDQLLKIAGISDDDLLIMSDVDEIPSAHTILLRWCDEIPSTIHLQLKYLYSFEFHLDDSSWRASVHRYQSGKTRYAHYRQSDTLLADAGWHCSFCFRRISDFIFKMKAYSHYDRVRFSHYLRQRIQKVICKGADLFDMLPEEYTFKEIIGKMGPIPHSYSAVHLPAFLLEAKDYKFLLPGCRRDD
CER.Phanera.B	MWWMMGEAGGHYCSKKTDDLCGNVCGQESGQVTGMSRLRCILRGLDVKTYIFLFAVVPTCIFGIYLHGQKISYFLRPLWEKPPKPFNVIPHYYEVTMELCKLHGWGIREYPRRVYDAVLFSELEVLTLRWRELYPYITDFVLLESSTFTGLPKPLVFNSNRDKFKFVEPRLTYGTIGGRFKKGEPFVEEAYQRVALDQLLKIAGISDDDLLIMSDVDEIPSAHTILLRWCDEIPSIIHLQLKYLYSFEFHADDNSWRASVHRYQNGKTRYAHYRQSDVLLADAGWHCSFCFRRISDFIFKMKAYSHYDRVRFSHYLPRRIQRVICKGADLFDMLPEEYTFKEIIGKMGPIPHSYSAVHLPAFILESKDFKFLLPGCLRD-
DET.Sindora.A	---MMGEPGGHYCSKKSDDLCGDVCGQESSQVTGMSRIRCILRGLDVKTYIFLVAVVPMCILGIYMHGQKISYFLRPLWEKPPKPFNVIPHYYEVTMELCKLHGWGIRKYPRRVYDAVLFSELEILTLRWRELYPYITEFVLLESSTFTGRPKPLVFSGNRQQFKFVEPQLTYGSIGGRFRKGEPFIEEAYQRVALDQLLKVAGITNDDLLIMSDVDEIPSAHTILLRWCDEIPSILHLQLKYIYSFEFHADDNSWRASIHRYQSGKTRYAHYRQSDELLADAGWHCSFCFRHISDFIFKMKAYSHYDRVRFLHYLPKRIQNVICEGDDLFDMLPEEYTFKEIISKMGPIPHSYSAVHLPPYLLQAEKYKFLLPGCIRES
DET.Sindora.B	MWWMMGEAGGHYCSKKTDDLCGDVCGQESSQITGMSRIRCLLRGVDVKTWIFLFAVVPMCIFGIYMHGQKISYFLRPLWEKPPKQFNVIPHYYEVTMEICKLHGWGIREYPRRVYDAVLFSELEILNLRWRELYPYVTEFVLLESSTFTGRPKPLVFRSNREQFKFVEPRLTYGTIGGRFKKGEPFIEEAYQRVALDQLLKIAGITDDDLLIMSDVDEIPSAHTILLRWCDDIPSILHLQLKYLYSFEFHLDDNSWRASVHRYQSGKTRYAHYRQSDDLLADAGWHCSFCFRRIGDFIFKMKAYSHYDRVKFSHYLPKRIQKVICKGADLFDMLPEEYTFKEIISKMGSIPHSYSAVHLPAYLLEAEKYKYLLPGCIRES
OUT.Arabidopsis.O	MWWMMGEAGGHYCSKKTDDICGGVCSQEPGRFFSFSRLCCALRGVDMKTYIFLLVIVPTCVLAGYVHGQKISYFLRPLWESPPKPFHDIPHYYEASMELCKLHGWGVRDYPRRVYDAVLFSELDILAVRWRELFPYITQFVLLESTTFTGLPKPLVFAAHRDEFKFIESRLTYGTVGGRFVKGQPFYEEAYQRVALDQLLRIAGITDDDLLLMSDVDEIPSRHTILLRWCDEIPKILHLRLKYLYSFEFLVDNKSWRASIHRYETGKTRYAHYRQSDEILADAGWHCSFCFRRISEFIFKMKAYSHNDRVRFGHFLPKRVQRVICKGADLFDMLPEEYTFKEIIGKMGPIPHSFSAVHLPSYLLEADKYRFLLPGCIRES
OUT.Prunus.O	MWWMMGEGGGHYCSKKTDDICGNVCGQESGRMLSMSRVRCILRGFDLKVLIILFTLIPTCIFGIYVHGQKISYFLRPLWESPPKPFHDIPHYYEVSMELCRLHGWGIREYPRRVFDAVLFSEMDILTIRWKELYPYVTQFVLLESSTFTGLQKPLFFSRYRDQFKFVEPRLTYGTTGGRFKRGEPFVEEAYQRVTLDNLLKIAGITDDDLLIMSDVDEIPSRHTILLRWCDEVPEILHLRLKYLYSFEFLVDNNSWRASVHRYRKGKTTYAHYRQTDDILADAGWHCSFCFRYISEFIFKMKAYSHYDRVRFSNYLPKRVQKVICKGSDLFDMLPEEYTFKEIIGKMGPVPHSFSAVHLPSHLFEAERYKFLLPGCQRES
OUT.Quillaja.O1	MWWMMGETGGHYCSKKTDDICGDVCGQESSRVLSMSRLRCILHGVDIKTYIFLFAIVPTCIFGIYLHGQKISYFLRPLWESPPKPFNVIPHYYEVTMELCKLHGWGIREYPRRVYDAILFSEIEILTIRWKELYPYITQFVLLESSTFTGLPKPLVFGSNKDKFKFIEPRLTYGTISGRFKKGEPFIEEAYQRVALDQLLKIAGISDDDLLIMSDVDEIPSAHTILLRWCDDTPPVLHLQLKYIYSFEFLVDNNSWRASVHSYQTGKTRYAHYRQSDVLLADAGWHCSFCFRHVSEFIFKMKAYSHFDRVRFSRFLPKRVQRVICEGADLFDMLPEEYTFKEIIGKMGPIPHSYSAVHLPSYLLEADKYKFLLPGCIRES
OUT.Quillaja.O2	------------------------------------------------------------------------------------------------MELCKLHGWGIREYPRRVYDAVLFSEIEILTLRWKELYPYITQFVLLESSTFTGLPKPLVFGSNRDKFKFIEPRLTYGKIGGRFKKGEPFIEEAYQRVALDQLLKIAGISDDDLLIMSDVDEIPSAHTILLRWCDDIPPILHLQLRYIYSFEFLVDNNSWRSSVHTYQTGKTRYAHYRQSDVLLADSGWHCSFCFRHISDFIFKMKAYSHFDRVRFSHYLPRRVQRVICEGADLFDMLPEEYTFKEIIGKMGPIPHSYSAVHLPSYLLEADKYKFLLPGCKRES
OUT.Vitis.O	--FMLGSEGDHYCSKKTDDICGDVCGQESSRALSMSRLRCILRGLDFKTYIFLFVLVPTCFFGIYVHGQKISYFLRPLWESPPKPFHDITHYYEVTMELCKLHGWGIREYPRRVFDAVLFSELDILTLRWKELYPYITEFVLLESSTFTGLPKPLVFASNRDKFKFVEPRLTYGTIGGRFRRGEPFVEEAYQRVALDQLLKIAGITDDDLLIMSDVDEIPSKHTILLRWCDDIPPILHLRLKYLYSFEFFVDNNSWRASVHRYQTGKTRYAHYRQTDDILADAGWHCSFCFRHISEFIFKMKAYSHFDRVRFSHYLPERVQKVICKGADLFDMLPEEYTFKEIIGKLGPIPHSYSAVHLPSYLLEAKKYKFLLPGCFRER
PAP.Aeschynomene.A	MWWMMGETGGNYCPKKSDDLCSKVCGQESSQVSGMSRIRCILRGLDVKTYIFLFAVVPMFVFGIYLHGQKISYFLRPLWEKPPKPFNVIPHYYEVTMELCRLHGWGVRQYPRRVYDAVLFSEIEILTLRWKELYPYVNEFVLLESSTFTGFPKPLVFSSHRDQFKFIEPRLTYGTIGGRFKKGEPFVEEAYQRVALDQLLKIAGITDDDLLIMSDVDEIPSAHTILLRWCDEIPPILHLQLKYLYSFEFRLDDKSWRASIHRYQAGKTRYAHYRQSDILLADSGWHCSFCFRRISDFIFKMKAYSHYDRVRFSHYLPERIQKVICEGSDLFDMLPEEYTFKEIIGKMGPIPHSFSAVHLPAYLLEAEKYRFLLPGCMRE-
PAP.Lotus.A	MWWMMGETGGNYCSKKSDDLCSNVCGQESSQASGMSRIRCILRGLDVKTYIFLFAVAPMCIFGIYIHGQKISYFLRPLWEKPPKPFNVIPHYYDVTMELCRLHGWGVREYPRRVYDAVLFSEIEILTLRWKELYPYINEFVLLESSTFTGLPKPLVFNGNREQFKFVEPRLTYGTIGGRFKKGEPFVEEAYQRVALDQLLKIAGITDDDLLIMSDVDEIPSAHTILLRWCDEVPQILHLQLKYLYSFEFRLDDKSWRASIHRYQTGKTRYAHYRQSDLLLADAGWHCSFCFRRISDFIFKMKAYSHYDRVKFSHYLPARIQRVICKGDDLFDMLPEEYTFKDIIGKMGPIPHSYSAVHLPAFLLEFDKYKFLLPGCIRE-
PAP.Medicago.A	MWWMMGETGGNYCSKKTDDLCSNVCGQESSQVSNMSRVRCILRGLDVKTYIFLFAFVPMCIFGIYIHGQKISYFLRPLWEKPPKPFNVIPHYYDVTMELCRLHGWGVREYPRRVYDAVLFSEIEILTLRWKELYPYIAEFVLLESSTFTGLPKPLVFNGNREQFKFVEPRLTYGTIGGRFRKGEPFVEEAYQRVALDQLLKIAGITDDDLLIMSDVDEIPSAHTILLRWCDEIPSVLHLQLKYLYSFEFLLDDKSWRASIHRYRSGKTRYAHYRQSDNMLADAGWHCSFCFRRISDFIFKMKAYSHYDRVRFSHYLPDRIQKVICEGADLFDMLPEEYTFKEIIGKMGPIPHSYSAVHLPAFLLEAEKYKFLLPGCMRE-
PAP.Phaseolus.A	MWWMMGEAGGNYSSKKSDDLCSNVCGQESSQVSSMARIRCVLRGLDVKTYMFMFAVVPMCIFGFYIHGQKISYFLRPLWEKAPKPFNIIPHYYEVTMELCRLHGWGVREYPRRVYDAVLFSEVEILTLRWRELYPYITDFVLLESSTFTGLPKPLVFQSNREQFKFIEPRLTYGTIGGRFKKGEPFVEEAYQRVALDQLLKIAGITDDDLLIMSDVDEIPSAHTILLRWCDEVPSILHLQLKYLYSFEFRVDDKSWRASIHRYQTGKTRYAHYRQSEDMLADAGWHCSFCFRRISDFIFKMKAYSHYDRVRFSHYLPDRIQKVICKGADLFDMLPEEYTFKDIIGKMGPIPHSYSAVHLPAFLLEAEKYKFLLPGCQRE-
PAP.Phaseolus.B	---MMCCAGGHYCSKKN----SDVCGQET----NMSRMCCILRGLDVKTLIFIFAVVPMCTFGIYLHGQKISYFLRPLWEKPPKPFNVIPHYYEVSMELCKLHGWGVREFPRRVYDAVLFSELEILNLRWRELYPYITQFVLLESSTFTGRPKPLVFKSNREQFRFVDSRLTYGTIGGRFIKGEPFIEEAYQRVALDHLLKIAGITDDDLLIMSDVDEIPSAHTILLRWCDDVPSILHLQLKYLYSFEFLADDNSWRASVHRYQSGKTRYAHYRQSDHLLADAGWHCSFCFRRISDFIFKMKAYSHNDRVRFSHYLPKRIQDVICKGADLFDMLPEEYTFKEIIGKMGPIPHSYSAVHLPAYLLEADKYRFLLPGCLRED
