# Supplementary material for: Legume genome structures and histories inferred from Cercis canadensis and Chamaecrista fasciculata genomes
Source: Plant J. 2026 Jun 10;126(5):e70981. doi: 10.1111/tpj.70981 (PMC13252982; doi:10.1111/tpj.70981)
Supplement: Supplementary file 6 — Data S6. Manuscript supplement; Compressed directory of aligned sequences from 250 gene families with high rates of gene duplication consistent with whole‐genome duplications in the legume subfamilies. [file TPJ-126-0-s006.gz › S6_consen_wgd_tree/40_wgd_aln_manual_wgd_copy/Legume.fam3.01839]

CAE.Acacia.A	MAKKSQRRPMRYEKDQSGCMWGFISMFDFRHGRAAQKLISDKRRGSKHAFGSAHSKKFEKLIDLDEHCE----------------ADKPSVKKLMEEDMFVDKDA----VNAEAKSRESRLCHGDTFKIDPGRKNKYRKKSYDLDTHGLNSDNTLKSELSHSQHSRQQSKSDLDLERVLEDFSHLKSAFSLVHDLGGEVNEQSQKRAIAENEARRAILEFVRMTFGKDLAEARKFLCSHEFMDALQILSSDKELFLRLLQDPSLLLKYVQELIKTQVSDDKEYSTITSSLSEHEPGSLKQSRQIVNPKQRNFFRKMVKSRAKDQTGENENTESSRIVILKPGPMGSPNSQAGTKLSPSLES-----YDGSSVRVGSHFSLTEIKRKLKHAMGKERDRPE…
CAE.Acacia.B	MGKRSQKRPKRNEKDHSGCMWGIISIFDFRHGSPAHKLITDARHSSKYPVSIVHSKRFEMLSNLDEDCEGNFDGGGSKRTMVTTDAVKPCVKKLIEEEMLINQDMMKNVHNVEVESKESRLRLPNPLKIDSKREKKSRKKSRDMDKQSLKSEATFESELTHNQHSRHQFKNSIDLDNIMEGFSHFRDSCSVANHGDGEVLAQQEKNAMAENNVKEAIYEFVQIIYGNDLREDENFVCSQELMQVLQVVSSDKELFLRLLQDPSLLRKHVQELGNAQGTK---------FMSKQEPSSLGQTTEVVNHKQRNLFWKKVMPQEKTPAKGNDNTGSSRIVIFKPGPMDLPYSETDNSLASPLDSYDMNHPKGHHVRVSSHFSFTEIKKKLKHAMGKERHGTR…
CAE.Chamaecrista.A	MAKRSRRRSVRYARDQSGCMWGFISLFDFRQGRPLRKLIVDKKHGNKHDVGSVHSKKLEMLNNLDKDCQSTLENRENSRLTVTIDAGKPSVKKLMEEEMFVDH----DLGNAVVKSKESRYEHE----DSGKRKNKSSSKSCDFDANDLHFDTTLKLDLSCSQHSRKQSKSDVDLNKVLEDFCRLKSTYSVMHECDGEVDKQSQKCVIEEDKARDAVLEFVQMIFVKDLAEARKFLCSDELMDALRILSSDKELFLRLLQNPSLLLEYVEELINARRSDDKAHSSVTGSLSEHDLNNPRQNREFANHKQRNFFRKMVKSRTKNQISGNENNESSRIVILKPGSMGLRNSEAETNLSHSLDSHE-----GPSMRLGSHFSLTEIKKKLRYAMGKERDGPG…
CAE.Chamaecrista.B	MEKRSQKRAQRHERNHSGCVWGLINMFDYRHGRPTHKLITDKRHSSKHAVGAVHSKKFEMLSNLDKDFLGNMDSEKRKRATVMDDVNKPSVKRLIEEEMFVDQDMIKNIDSVEVESNKSRLRLVSSLKIDSKRKKKSRKKSCDMDTRSLNSDSTFESELSHNHLSGQQSKDSLDLDKIIDDFCHSKYACSSFDGDDDEVHVLRENNAIAENNARDAIREFVQMILGKDQQENGKFLCFEELMEALQVINSDKELLFRLVQNPSLLLKHVQELGNAQGTNFEENSSVSGFLSEQEAGDLRQATKITSHKQYNFFRKMVKSQAKRPAKENDNTESSRIVVLKPDPIFRQSSLTENKFSSSLDPHDLSHFKGTPVRVSSHFSFTEIKKKLKHVMGKERQGSR…
CAE.Senna.A	MAKRSQRRTVRYEKDQSGCMWGFISMFDFRHGRAARKLIADKRRGSKQSVGSVHSKKFEMLSTLDENCQGNLESRESKRLTVTSETLKPSVKKLMEEEMFIDQ----ETGNAEVISKESRSGHEDTLKIDTKRKKKSRKKSCDMDTNDLNLDINLKSDLSNSQHSRQQSKNDLDLDKVLEDLSRLKSAFSVMHDREGEADEQSQKRVIAENKARDAILEFVQMIFGNDLEEARKFLCSHELMDVLQILSSDKELFLRLLQDPSLLLKYVQEFINAQGSDDKEHRSVIGSLSECEPGNLRQTTETVNHKQRNFFRKMVKSRTKNQISGNENTESSRIVILKPGSIGMRNSEAEINLSHSLHS-----YEGPSVRVGSHFSLTEIKKKLKHAMGKERDRPE…
CAE.Senna.B	MAKRSPRRAQRYEKDHSGCMWGFISMFDFRHGRPTQKLITDKRHSSKHAVGAVHSKKFEMSSNLEEDCQNNIDSVDSKRTTVTTDADKPSVKKLIEEEMFVDQNPINNIDNSEVESKGSRLRFASPLKIDSKRKKKSRAKSCDMDTLSLKSDATFESELSYNQHSRLQSKGSLDLDKIMEDFCHLKDACSVMRDRDGEVHAQSEKNDIAENKARQAINEFVQIMFEKDQPEDGKFPCSQELMEALQVISSDKELFLRLLQDPSHLLKHVQELGNAQGTNHKEYCSITDFMSEQEPGNLRQATEIVSRKHRNIFGKKVKSQAKNLAKGKDNTESSSIVILKPGPMGLQNSETENNFASSLDPDDISHFKSPPARVSSHFSLTEIKKKLKHAMGKERHGHR…
CER.Bauhinia.A	MAKKSQRRPVRFEKDQSGCMWGFISMFDFRHGRSTRKLIAD-RRSSEHAVGSVHSKKFEMLSNLDEDFQGNLDSGESERPASEVDANKPSVKKLMEVEMFIDQDAMKDKGYSEVESKESKLEYEDSSKVDSKRKKKSRKKSHDMDTHNLNSDEILNSKLSHNQHSMGQSKDDIDLNKILEEFCHLRSACSVMHDHDGEVDVQSQKHVIAENKARDAILEVVQMIFGNELAEARKLLCSHEFVEALQLISSDKELFLRLLQDPSILLKYLKELGNAQCENEKEHKSVIGSLSEPEPG--RQTREVVNHKQRSFLRKKVKSQTKNPTNGYEDTESSTIVILKPGPMGLQNSESESNLASSLDSHGDVRYKGPSTRVGSHFSLTEIKKKLKHAMGKEKHGHG…
CER.Bauhinia.B	MAKKSQRRPVRYDKDQSGCMWGFISMFDFRHARSTRKLIADKRRTSKHAVGSVHSKKFEMLSNLGEDFQGNRDGGESKRPTLKSDSNKPSVKKLIEEEMFIDQDAMKDKDNAEVESKESKLGHEDPSKIDSKRKKKSRKKSRDMDTHDLNSDEMVKLELSRNQHSRQQPKDNIDLDKIMEEFCHLRSACSVMHDHDGEVHAQSQKHVIAENKARDAIHQLVQMIFGNDLAEARKFLCSHELMEAFQLISSDKELFLRLLEDPSLLLKYVQELGNAQGKNDKEYKSVIGSLSEQGPGSLRQTREVVNHKQRNFFRKKVKSQAKNPTNGYV--DSERIVILKPGPMGLRNSESENNLASSIDSHGDVRYKGPSMRVGSHFSLTEIKKKLKHAMGKEKRGPD…
CER.Cercis.o	MAKKSQRRPVRYEKDQSGCMWGFISIFDFRHARSTRKLIADKRRSSKHAVGSVHSKKFEMLSNLDEDFQGNLDSGESKRPTLKTDANKPSVKKLIEEEMFIDQDAMKDKGNAEVESKESKLGHEDPSKIDSKRKKKSRKKSRDMDTHDLNSDEMLKSELSHNQHSRQQSKDNIDLDKIMEEFCHLRSACSVMHDHDGEVHAQSQKHVIAENKARDAIHELVQMIFGNDLREARKFLCSHELMEALQLISSDKELFLRLLQDPSLLLKYVQELGNAQGKNDKEYKSVIGPLSEQEPGSLRQTREVVNDKQRKFFRKKVKSQAKNPTNGYEDTESSRIVILKPGPMGLQNSESENNLASSLDSHDDVCYKGPSTRVGSHFSLTEIKKKLKHAMGKEKHGPE…
CER.Phanera.A	MAKKSQKRPVRYEKDQSGCMWGFISMFDFRHARSTRKLIAD-RRSGKHAVGSVHLKKFEMLSNLDEDFQDNLDTGESKRPTLETDANKPSVKKLMEEEMFVDQDAMKDKGNSEVESKESKLGHEEPSKVDSKRQKKSRKKSQDIDTHDLYSDEMLKSELSNNQNSRHHSKDNIDLDKIMEEFCHLSSACSGMHDYD-EVHVQSQKHVIAEDKTRDTIHELVKMIFGNELAEARKFLCSHEFMEALQLISSDKELFLRLLQDPSILLKYVQELGNAQGKNEKEYRSVIDSLSEPEPGSLRQSREVVNHKQYNFFRKKVKSQAKNPTNGYEDTESSRIVILKPGPMGLRNSESENNLASPLDSHGEVHCKGPSTRVGSHFSLTEIKKKLKHAMGKEKHGPE…
CER.Phanera.B	MAKKSHRRPLRYEKDQSGCMWGFISMFDFRHARSTRKLIADKRRSSKHAVGSVHSKKFEMLSSLGEGFQGNLDDGESKRPTSKADANKPSVKKLIEEEMFIDQDAMKDKDNAEVESKESKLRHEDPSKIDSKRKKKSRKKSRDMDAHDLNSDEMMKSELSHNQHWRQQSKDNIDLDKIMEEFCNLRSTCSVMHDHDGEVHAQSQKHVIAENKARDAIRELVQMIFGNDLAEARKFLCTHELMEALQLVGSDKELFLRLLQDPSLLLKYIQELGNALGKNDKEFNSVIGSLSEQETGSVRKSREVVNHKQRNFFRKRVKSQAKNPTNGYEDTESSKIVILKPGPMDLRNSESEKNLASSLDSHDDVRYKGPSTRVGSHFSLTEIKKKLKHAMGKEKHGPD…
DET.Sindora.A	MAKKSQRRPVRNEKNQSGCMWGFISMFDFRHGRSARKLIADKRHGSRNVVGAVHSKESEKLNGLDEDYKGNPDIRESHRRTVTTDAYKPSVKKLIQEEMFINQDRMKDKGNAEVESREFRVGHEDPENLDSKRKKKSRRKSHDMDNHDLNADATFRSQQSHNQHSRKQSRDNLNLDMIMEEFYHLKSSNRTMHD---------QKHVIAENSARDAIHEFVQKIFGKDMAEAKNVMHSQEFVEALRIISSDQELFLRFLQDPSFLSKYVQEFGNVQETNNKEYSSVTGSLSRVEHGNPRESREIVSHKQRNLFRKKDKSQAKNPTNGNETSESSRIVILKPG-TGLQNSKSENSLPSSLEPSDISHYKGPSVRAGSHFSLTELKKKLKHAMGKERHEPQ…
DET.Sindora.B	MGRKSQRGPVQYEKDQSGCMWGFISMFDFRHGHSTRKLITDKGHGGRQDVGSIHSEKFEMLSNQDEDYQGSLDDAESQIRSVKTGATKPSMKKLIEEEMFVDRDTMKDNAKV--KLEEPKVGLEDPPEIDSKRKKKSRKKSRDMDNHDLNSDATLKSEQPHNQHLRKHSEDNLDLEKLMEEFCHLKSACSAMHDHSGEVQAQTQTCLIAENNARDAIIGFVQMIFGKDLTEARKLLCSHDLTEALHIVSSDKELFVRFLQDPSLQLKYVQELGDGWG------------RSEQDPANLQQAAEIVNCKHRSFFRKKVKPQVKNPTSGNENTDASKIVILKPGPAGLQNCETENSNASLLDSRDIAHDKGPSVRGSSYFSLTEIKNRLKHAVRRERHGSE…
OUT.Arabidopsis.O	MAKKTQRRAARQEREQLGCMWGFMNMFSFRHGPLAHKLLLDQKHASGNPKNNELNKKF------REKDAQETHVGEERNITIT--IIKPSVKKLIAEELSIDKEIKKQRENAE-AGQLSDSELEGRRRKNQRRKNKTRKKSCDN----FSHMNLVDSEEPLVQRRNRRSARSVDIDNMIEEFSEIHRRSTSHAKNDEDYK---------EK-LRELVKFLIQKLLGNRPRGNSEILTSKDLMEVFQILGSDEELFLKLLQDPILVPR-------EKGAESLS-------LVESEQS------SLADKKWSSFFRRKDEPQEE--------CEASRIFILKPRSASFSSPDIGNSRGSSPDSHLMGNKLQNE-RNSSHYFLSEIKRKLKHAIKKEQ----…
OUT.Prunus.O	MAKKSQKRSVRFEKDQLGCMSGFISIFDFRHGRPTWKLISDRRHGSKHVVGTGLSRQFEMLSNLDKNFQGTLDGDVSTTAIVTADACKPSVKKLMEEEMSIEQDTKKEISNDEAETKQSDSSQI---RKDHKKPKKTRKKSRDMDTHNLNASENLESVCSCNQNPEQKTRSNFGIDEIREEVCQIHQKYINCHDVNGEAPAKSYKHSDFEELC-VAIKEFMQKFTGKHLTEDQKIHHFRELMDALEVLSSDEELFLKLLRDPSLLAKYVQNLQDAQIEKDEESQSFAESLSEQKLGDLKQPEELVIRKHRYFFRRKIKHQERNPTKANENSEASRIVILKPGPPGLRNSETEN--SPSPESHYIARNKGTTERVGSHFFLSEIKRKFKNAMGKQQHGST…
OUT.Quillaja.O2	MAKRSQKRSVRYEKDQSGCMWGFISIFDFRHGRSTRKLLSDRKRGSKTTVGTVYSKKFDMLRNLDEDCQGTLDGGENKIATLKSDADKPSVKKLIEEEMFNDQDVKKEIIIAEVESRQPTLGHEGPLKKDGKKTKKSRKKSHDMDSHHFDSDAILTTEVSSNQHSRKPSINDLDVDKIMEEFYHQIHLKTTAPDLDDEIHMELRKHANIEENVREAIKYLMQKLSEKDPAEVGKFHCSNELINALQIISSDKELYVKLLQDPSLLMRYVQELLDAHEAKAKEYRSVSDTSSEQKISNLKQTKEIVNRKQRHFFRKKVKSEEKTPSKENESSEASRIVILKPGPTASRISETESSLGPSPDSHDIMRYKGPSERVGSHFFLNEIKRKLKHAMGKERHGSE…
OUT.Vitis.O	MGKRSQRRPVRYEKGQSGCMWSLINMFDFRHGRSTRRLLSDRKRDNWQAVGEGYSKTFSLLTDFDEKCQGTDDGDECQMVTAD--SCKPSMKKLIEEEMSNEEEVKKQMTSDEVEPKQSDPEKGDPIRKNRRRINK-----SKK-TCNVHIHNNAGSGNLSNYNSEQQFMSSLDLDAIMEELCQIHQKSSTCHDHHGEHNMQPKRCPASEEKLSEATKVFIQKFAGT--AEDGKTENSQEFTDALQTLNSNKELFLKLLQDPSLLMKHIQNLLDSQVEKDENSKSLPGSLPDRELLNLKQSKEFTNHKQHKFFRRRSKSQDSISLNGNENYQASKIVILKPGPVDSRNSETDNGFGSLMQSHNDMTNTGPSERTVSHFSLNEIKRRLKHAMGRERQGAH…
PAP.Aeschynomene.A	MAKKSQRRTVRYEKDKSGCMWGFISMFDFRHGHTTRKLIADRRRSSKQAVGAVHSKKFEMLSNLDESCHDNFDIGESKRPTAKSASNKHSVKKLIEEEMFIDQTAMKDIDDAEVGSKESRLRHEVPLKVDYKRKKKSNNRSRDMDNNDFNLDATLKSKSTQNQHSRQQSRDNLDLDKIIEEFCHLKGARSVMRRNDGGVHAQSQKHGISENIAREVIREFVQMILGKDLEEARRFLSSNELTEALQLISSDEELFLALLQNPSLLSKSIQELANSQGTNGREYSSVTGSFSEHDLGNSEQTRENVNHKKHNFFRKKVKSQPKIPTNENGRNENSRIVILKPGSIGQQNSETRNDLASSLDSHDTAKLSGPSSRGSSHFSLTDLKKKLKHAMGRERHEPE…
PAP.Aeschynomene.B	MAKRPQRFPVQYERDQSGCMWGFISMFDFRHGRSTRKMIADAKRSSKHAVGAIPTKKFETLSNLDEDYEGTFERGESKRLTVITDIDKPSMKKLIEEEMFIDQDALKDLGNAEVESKKARLGSEDTLKTDSRRKKKSRKKSRDMDTHDLKLDATLKSEISHDQHSRQQSKDNLDLDKIMEDFSHIKGACSLMHDNDGEVNAQSQKHGVSEKLARDAFHEFVQMILGKDLSEDGKFLCSNELLDALQVISSDKELFLRLLQDSSVLLKYVQELGNSQRKNDNEYSSVIGSFSEQDIGNLKQAKEIVNRKHRNFFRKKAKSQSKTQTNENGKMESTRIVILKPARSVLQNSESE-NLGSSLDSHDVVRYKGPSVRASSHFSLTELKKKLKHAMGKERHGPE…
PAP.Lotus.A	MAKKSQRRQIRYEKDKAGCMWGFISMFDFRHGHPTRKLIADKRRSSKHAVGVVHSKKFEMLSNMDEDGQGCSDSGQSKRPTVRAASTKPSVKKLIEEEMFIDQNAMKEKDKAQVESKESRLRREVFLKLDSKRNKKSFEKDRDI-TRDSNLDETLKSQISNRQHSRKQSKDNLDLEKIIEEFCHLEGVCSMVHGNNRGVESESHMHDISENNARAAIIELVQMINGKDVAEARKFLCSHELMEALQLISSDKELL-------TLILKCIQEFGNSQGENDKECSCLAGSFSEQDHGNLEQTRDIVNHKKHNFFRKKVKSQSKSSTNENGNTDFPRIVVLKPG----------NHLSSSLDSHDTVEYDGPSVKGSSHFSLSEIKKKLKHAMGKERHGLE…
PAP.Lotus.B	---------------------------------------------------------------------------------------------------------------------------------------------------------------------------------------------------------------------------------------------------------------------------------------------------------------------------------------------------------MQNSESENNLASSLESQDIVHYKGPPVRASSHFSLKEIKKKLKHAIGKERHGPE…
PAP.Medicago.A	MAKKSQRRAVRYEKDKAGCMWGFISMLDFRHGHSTRKLIADKRRSSKHSEGVVHSKKFEALSDMDEVCHGTFDGGESKRPTVRTIVNKPSVKKLIEEEMFTDQNAMKDIDNSE--------RREVFLKLDSKRKKKSSERKRNI-ADDLNLDAASKSETLHHQHSRKQFKDNLDVDTIIEEFCNLRGVCSMMRSDDGEVEGQPQKHVVSEKHSRDAIREFVQMILGKDLEEARKFLFSDEIMEALQLISSDKELFLAFLQNPPLVLKCVQEFENSHRVKDNDS------FSEQDHGNKEQTSEIVNHKKHNFFRKKVKSQSKNSTNENVNTNISRIVILKPGSIGSENSKTGKNIASSLDSHDTVEYNSPSVRGSSHFSLTEIKKKLKHAIGRERHG--…
PAP.Medicago.B	MAKRSQRFPVQYEKDQSGCMWGFISMFDFRHARFTRRLIADKRHNNKHALGAVLTKKFEALSNLDEEYQANLDRGESKRLTVAIDADKLSVKKLIEEEMFIDQDEIKNQGTD--------LGSEDSLKTDSKRKRKSRKKSRDMDTNDPS--ATLKSEFSHNQHSNQQSKDNIDLDKIMEDFCQIERACSLMHDDDSKSHDQSQKNVNSEELARDAIHDFVQKILGKDMVEDKKFLCSNEVMETLQVISSDKELFLKLLQDPSHLLKYIQELENAQGKTEKEYNSVANSFTEQDLHNLKQTREIVSRKHRKFFWKRVKSPSKVPTNKNTETEIPRIVILKPAPTGMQNSKNE----SNVDSRDIVHYKGPSVRVGSHFSLTEIKRKFKHVIGKEKHG--…
PAP.Phaseolus.A	MAKKSQRRPVRFEKDKSGCMWGFISMFDFRHGHSTRKMIADKRRSSKHAVGAIKT-KFEM-NNLDEVCQSSPDRGESRRPSIVTAASKPSVKKLIEEEMFIDQNKRKDRESAQIESKESKLRRDVLLKLDSKRKNKFYKKNCDKDTNDLNLDTTLKSEITHNKHARKQSRDNLDLDRMLAEFCHLKDVCSMKQDNGVEVEVDASKLAISEN-AKEAICEFVQMVLGKDPAEARKFLCSHQLVEAMELISSDKELFLSLLENPSLLLKCVQEFRNSQGTNEKECGSVAGSFSEKDHGNLKQNRDLVNHKKHNFFRKKEKSHSKSSSNENGNTNLS-IVILKPGQMGLQNSETGNNLASYQDSYDVVKYNGPSVRGSSHFSLTEIKKKLKHAMGMERHGAE…
PAP.Phaseolus.B	MAKRSQRFPVNYEKDQSGCMWGFISIFDFRHARFTRKLIADKRHGSKHVFGTAFTKKFEVLSDLDENYEGNFDRGESKRLTLTTDAEKLSVKKLIEEEMIIDQDEIKDQGNTKVESKQSRIGRDDLQKTDSKRKRKSRKKSRDL-----NSDATLKSEFSHKQHSREQSKDTVDLDKIMDDFCHVEAACSMMHDNDGKIDAQSQKNVMSENLA-NAIHEFVQKRLGKDMHEDGQFLSSRELMEALQVISSDKQLFLRLLQDPSHLLKYIQELENAQGRDGKECSSLTGSGSELELVNLKQTKESANRKHRNFFRKRGKSQSKDLTNENGKAEFSRIVILKPALTDMQISESENSLASSLDSQDIAYYKGPSVRVGSHFSLTEIKRKLKQAMGKERHGPE…
