# Supplementary material for: Legume genome structures and histories inferred from Cercis canadensis and Chamaecrista fasciculata genomes
Source: Plant J. 2026 Jun 10;126(5):e70981. doi: 10.1111/tpj.70981 (PMC13252982; doi:10.1111/tpj.70981)
Supplement: Supplementary file 6 — Data S6. Manuscript supplement; Compressed directory of aligned sequences from 250 gene families with high rates of gene duplication consistent with whole‐genome duplications in the legume subfamilies. [file TPJ-126-0-s006.gz › S6_consen_wgd_tree/40_wgd_aln_manual_wgd_copy/Legume.fam3.00927]

CAE.Acacia.A	MLDGLLGRGFAAKCKGLIKLTKNRIDVIRRKRKATEKFLKKDIADLLANGLDIAHGRAEGLLIELTLSSCYDFIEKSCDFVLKHLSVMQKLSGCPEECRDAVSSLMFAAARFSDLPELRDLRQIFQERYENSMECYVQEFAAVSRPPTLEKKVHLMQEIASEFSITWDSKAFEQRMQKPSPLVQDRNYYNNDHLTDRNKPSLGNNPVIKGFKCDVPLQKSPGHLKDGHKFQNGKEADLLVRDYHNIQSESKLPRNGVGKIGGDDAISRRNGYDNTLLGRLESTTKKSDRGYWKEDCMLDPNGSGCSLQGKRVEHLDVGSKLHDSWGTTSQKVGHDTVAAKKPDSHAEMHLKPNVNEPTTVNRAGLPEYYDSERKVQKDETPRVKPCYNNALPPPYVKPN…
CAE.Acacia.B	MLDGLLGRGFVAKCKSLIKLIKSRIDVIRRKRKATEKFFKKDIADLLATGLDMAYGRADGLMVERTVLSCYDFMEQSCDFVMKHLPVMQKLSGCPEECRESVSSLMLAAARFSDLPELRELRQIFQERYGNSLDCYVQEFAALVRSSTLEKKVSLMQEIASEFSIQWDSKAFEERMSKPSVFAQDHKTYKTNLT-HHNKSSHGNVGALKGDKYDDLLEQSPVYPGN--------DAIVSKRDVDDPHSRSKPPKYRLKQQGCDADILKRDNHD---HEKQKLTANR-DRRHQNEDTMLKPIVEGGVPQDKMMQQFQDGSN-------------------------------------WG------------SRTPHRHETPIVSPYNNSHVPPPYVKSR…
CAE.Chamaecrista.A	MLDGLLGRGFAAKCKGLIKLTKSRIDVIKRKRKATEKFLKKDIADLLANGLDIAFGRAEGLLAELTLSSCYSFVEQSCDFVLKHLSVMQKLSGCPEECRETVSSLMFAAARFSDLPELRDLRQMFQERYGSSLECFVQEFAAVSRSPTLENKVRLMQEIASEFSLMWDSKAFEQRMLKPSAQAQDHNINNSEHLTGYSKQPHGKNAATKGVMYDFLSQKSPDHPKDGHIFHNGKEADVLTRDGNDPLSKSKHPSNGFKQTGRDEFILKKDSHDSLLPGRQDFPTKKSDRGSRKEGCVLEPNGPSCSSQGKRMEQFEVGTKLHDSCSTTSIRENHDTATTGKPDGHARLHLNRNVNKPFSVSHSSLPEYDT-ERKVQKDETPRVKPHHNSAIPPPYVKPN…
CAE.Chamaecrista.B	MLDGLLGRGFAARCKSLIKLIKSRIDVIRRKRKATEKFLKKDIADLLGGGLDAAYGRADGLIVELAVSSCYDFIEQSCEFVLKHLPAMQKMSGCPEECREAVSSLMFAAARFSDLPELRDLRQIFQERYGNSLDSYVREFAALMRSSTLEKKVSLMREIASEFSIKWDSKTFEQRMSKPSAFAQDHKTYKPKHLTD-------NEGALKGVKYDVSLDKSPAHPGNRLRDHIDMEAAVLKRDDNDIHSRSKPPKYR---LGHDEVNLKNDNHDH-------------DRRHWKEGSMLKPIGQVGSSQDKRVEHFEDGSR-------------------------------------WG----------N--RNLHKDETPRVNTCYNSAIPPPYVKSN…
CAE.Senna.A	---------YNADCKALIKLTKSRIDVIRRKRKATEKFLKKDIADLLANGLDIAYGRAEGLLVELTLSSCYDFVEQSCDFVLKHLSVMQKLSGCPEECREAVSSLMVAAARFSDLPELRDLRQIFQEKYGNSMECYVQEFAGVSRSPTLENKVHLMQEIASEFSIMWDSKAFEQRMLRPSAIAQDHNIHKFNHFTGYGKPSHGENAATKEAVYDVLLQKSPDRPKDGRRFHNGKEADILTRDGHNLQSKSKHPRNGFKQISRDEVILEKHDHDNLLPGRKDLAAKKSDRSYRKEDCMLEPNEPGCSSQGKRAEQFE-----------------------------VGLHVKSNVSESPAVNHGGLPEFYNSERKVQKDETPRVKSYYNSAIPPPYVKPN…
CER.Bauhinia.A	MLDGILSRGFAAKCKSLIKLTKSRIDVIRRKRKATEKFLKKDIADLLANGLEIAYNRAEGLLAELTVSSCYDFIEQSGDFVSKHLSVMQKLSGCPEECREAVASLMFAAARFSDLPELRDLRQIFQERYGNSLECYVHEFSAMSRSPTLERKVHLMQDITLEFSIKWDSKAFERRMSNPAPIAQEHKTCNRNRMTDITPPQRDG-STQNGVKYDVVFERSPEHPSDRYRFQNGNEAVVSRRDDYDLQSRSKLPKNGFKPLGYDEVIMKRDGCDNPLPGRQEVPAVKNDRSYWKEGSMLKPIGLGNSTQDRRAKQFEGGSKLHDSRGIATKRESQDAAASGVRDSHGG----LSDNEPFAANHGGLHE-----RKVQKDETPTVKPYYNNAIPPPYVKPN…
CER.Bauhinia.B	MLDGILGRGFGAKCKSLIKLTKSRIDVIRRKRKATEKFLKKDIADLLADGLEIAYKRAEGLISELTMSSCYDFIEQLCDFVSKHLSVLQKLSGCPEECREAVASLMFAAARFSDLPELRDLRQMFQERYGNSLECYVQEFSAMSRSPTLEKKVHLMQDIASEFSIKWDSKAFEKRMSSPSPFAQK---------------------------------KSPEHPNDRHRFHDSIDAVVS-RDDHDVKSRSKRPKSGI---KCDEVVMKRDSHDNPLTERQEVAAVKSDRGYWKEGSMLKPIGLGSSSHYRRAEQFD-------SRGTTPQRESQDTATSGVRDSHGGLHSKSSANEPFAVDHGGLPE-----RKHQKDETPMVKPYYNNAIPPPYVKPN…
CER.Cercis.o	MLDGILGRGFAAKCKSLIKLTKSRIDVIRRKRKATEKFLKKDIADLLANGLDIAYKRAEGLLSELTMSSCYDFIEQSCDFVSKHLSVLQKLSGCPEECREAVASLMFAAARFSDLPELRDLRQMFQERYENSLEYYVQEFSAMSRSPTLEKKVHLMQDIALEFSIKWDSKAFEQRMSNPSPFAQ-HKTCNSNHMTDI-KRSQRNDATQKGVKYDVLLEKSPEHPNDRHRFHNGNEAVVSRRDDHDLQSRSKLPKNGFKPLGCDEVIMKRDSQDNPFPGRQEVAAMKSDRGYWKEGSMLKPIELGSSSQDRRAEQFEGGSKLRDSRGITPQTESQDTATSGVRDSHGGLGLKSSANEPFAVNHGGLPE-----RKVQKDETPRVKPYYNNALPPPYVKPN…
CER.Phanera.A	MLDGILGRGFAAKCKSLIKLTKSRIDVIRRKRKATEKFLKKDIADLLANGLEIAYNRAEGLHVELTVSSCYDFIEQSCDFVSKHVSVMQKLSGCPEECREAVASLMFAAARFSDLPELRDLRQMFQERYGNSLECHVQQFSAMSRSPTLEKKVHLMQDIALEFSIKWDSKAFEQRMSNPSPLAQ-NMTYNPNYMTDIKR-SQRNGATQNGVKYDVLLEKSPEHPSDRHRFHNGNEAVVSRTDDHDLQSGSKLPKNGLKPKGCDEVIMKRDSPENPLPGRQEVAATKKDRGYWKEGSMLKPIGLGNSSQDRRAEQFEDGSKLHDSRGTTPQSESQDTAASGVRDSHGGLRLKSSAHEPFAVNHGGLHE-----RKVQKDETPIVKPYYNNALPPPYVKPN…
CER.Phanera.B	MLDGILGRGFAAKCKSLIKLTKSRIDVIRRKRKATEKFLKKDIADLLANGLEIAYTRAEGLLSELILSSCYDFIEQSCDFVSKHLSVMQKLSGCPEECREAVASLMFAAARFSDLPELRDLRQMFQDRYGNSLECYVQEFSAMLRSPTLEKKVHLMQDIALEFSIKWDSKAFEQRMSNPSPFAQEHRTHNSNHMTDIKRLH----ATQKGLKYDVLMEKSPEHPNDRHRFCDGTGAVVSRRDDHDLQSRSELPKSGLKPLGCDEVVMKRDSHGNPLPGRKEVAAMKCDRDYWKEGSILKPIGLGSSSQDRRAEQFEGGSNVRDSRGTTPQRESQDTATSRVRHTHGGLRTKSSAYEQFAVNHGGLPE-----KKHQKDETPMVKPYYNNAVPPPYVKPN…
DET.Sindora.A	MLDGILGRGFAAKCKSLIKLTKSRIDVIRRKRKATEKFLKRDVADLLANGLDIAYGRADGLLAELTLSSCYDFVERYCDFVLKHLPVMQKISGCPEECREAVSSLMFSAARFSDLPELRDLRQIFQDKYGSSLECYVQEFAACLKSSTLEKKVHLMEEIALEFSIKWDSKAFEQRMSKPSAFPQDRKTSNINHVTDYNKPSNVK-ATQEGVKYDALFEKSPDLPNNGHRFYYGKDASVSKTDDHDLLSKSKPPRDGFKPLGCDEAILKVDSHPKSLPERQEIAAKKNDRECKKEGSMLKPIGQYGSSQSNRDVQFESRFKLHDNKGSNTQRESHHTAASGRPDSNAGLHLKSNVNELCAVNPDGLLDIDNSVKRVSKDEKHKVKSHYNHVIPPPYVKKY…
DET.Sindora.B	MLDGILGRGFAAKCKSLIKLIKSRIDVIRRKRKATEKFLRKDVADLLARGLDIACGRADGLLAELTLLSCYDFIEQSCDYALKHLPVIHRISGCPEECREVVSSLMFAAARFSDLPELRDLRQIFQDRFGNSLECYVKEFAACSKSFPLEKKVYFMQEIASEFSIQWDAKAFEQRMSKPTAFVSDHKACSSDHLSDYNKPSHGDYAGPKG------------------------------VDAHDLQSRVKPPRTEFKPMDCEEAISKVDSHDKSISERQEVAANKNDIR--KDG--------------------------------------------------------------------GRPDNGNSERKAHRDKTRRLKSHYNHVIPPPYVKAY…
OUT.Arabidopsis.O	MFDGFLGRGFAPKGKPLIKLTKNRIDVLRRKRNATIKFLKRDLADLIINGHDYAFSRAGGLLDELRYLWSLDFVEQTCDFVYKQLSTMQKTPECPEDCREAISSLMFAASGFSELPELRELRQMFHEKYTDSLALFVQELVEMSKPFSMEKKVKLMEDVALEFSIRWDSKDFEKRIVRQNSISVMETPKSTNDKYKMALPKREEEGSENGERRDPLFQSDKESYQNGLRYKERSENVLHERKEFYLHSKQNPAREKHQPINEGDTIVMKVNYGGHRPGVVDAHKKTSERKEFYSQSKQEPSEKLKSSSSKRADKLVIGFKQESFFQYKHEKNEEHAHQKVEDSINPGSRHHNDEEDPSGNVKGGEYEYDHPARKVEERETERMKSFYKS-LPPPYVK-K…
OUT.Prunus.O	MLDGLLGRGFAAKCKSLIKLTKTRIDVIRRKRNATQKFLRKDIADLLANGLDIAFGRADGLTAEVILSSCYDFVERCCDLVLNHLSVMQKQSECPEECREPVSSLMSAAARFSDLPELRDLRQLFQERYENSLEYFVQKFVELSKPPTLEKKVQLMKDIALEFSIKWDSKAFEQRMSKPPAFIQEKPKYGSSHVPDKGKLSNGASAVPKGDKHNFLPT---ERRLDAHKLHSDKDGTVLKTDEHNHQTRHRLVGKEYKSLGREDTVVEKNGHGILFQERQEVVSHKYEAWNGKEDAPPKSVGLGSSSQAK-------GQERHHGRENVPKRDCHEALPHVKPN-VAGSHVKSNGKGSFADNYGGQHN-DA-RLASKEEEKPKVKNY---GIPPPYMKPN…
OUT.Quillaja.O1	MLDGLLGRGFFAKCKSLIKLTKSRIDVIRRKRNATQKFLKKDIADLLANGLDVAYGRAAGLQAELTLSSCYDFVEQSCDFVLKHLSVMQKQRECPEECREAISSLMFAAARFSDLPELRDLRQIFQERYGNALEYYVQEFVELSRPSTLEKKIQLMQQIAVEFSLEWDSKAFEQKMCRPSTLAQGHKTYDPNNVTDLKKLSHGKGRNIKGENFDVLSEKRLEIASDGHRSHNGKAAVVSKRDDHNLQSRPELSRNGYKPMVCDETILKRDSHGNASQLRQELAVKNETRN-GKESSVQKPVGLYDSSQGKKVEYLEGVSKKHNIRETTRQRDCQETVPCGKPDNRAGLHVMGNMNESFSVSSHGVSYNANSMRKVPEDETSRVKPYYNNAL-PPYVKPS…
OUT.Quillaja.O2	MLDGLLGRGIAAKSKSLIKLIKSRIDVIRRKRNATQKFLRKDIADLLASGLDVAFGRAAGLLAELTLSSCYDFVEQSCDFVLKHLSVIQKQRECPEECREAISSLMFAAARFSDLPELRDLRQIFQERYGNALEYYVQEFVELSRPTTLEKKVQLLKHITVEFSLEWDFKVFEQKMSRTSPIAQGHNNYDPNNVTDYNKSWNSKGHIVKGDKYDVFSEKRLEIPSDGHISQNGKASLATKRDGHNHESRAELSGDGYSPIVC-ETFLKRDNHGNPSQRRQDLSVKNENRD-GNKGSMLKPKPVGGSSQGKRVEYVEGGSKQQNSRETTPQRDIQETVPYGKPDSPAGLHVTGNGSESFAVSSHGVRH-DI---------------------------PN…
OUT.Vitis.O	MLDGLLGRGFTSKCKSWIKGTRTRIDVIRRKRDATQKFLKKDVADLLANGLDIAFGRVEGLLKELMLSWCYDFVEQSCDCILKHLSIMQKQSECPEECREAVSSLMFAAARFSDLPELRDLRNIFQEKYGNYVEHFVKEFAELSKPPTREKKIQLMQDIASEFSIRWDSRTFEQTMSKPSASVPEKPKVGSFNVID-DKHKLPN-----G--QDTVLKRYKSDTSSRERHEGTNKGQKLQSD-REGNHTN----NLYQPLS-------REAHDIPFQGRQELTADR-HKMFIGKDAASETIRSGSSSHGKRHEGIDGAYKLHNIGETVSKRENQETLSHGKSNTHVERLIKSDRAVPFANKNTGQHNTGKSIREVEEVE----KSYYNNAIPPPYVKPK…
PAP.Aeschynomene.A	MLDGLLGRGFAPKCKSLMKLTKSRIDVIRRKRRATEKFLKKDIADLLMNGLDIAYGRADGLLVELILSSCYDFVERCCEFVLKHLPVMQKLSGCPEECREAVSSLMFAAARFSDLPELRDLRQTFQERYGSSLECYVQQFAALFNSSTLEKKVCLMQEIASEFLINWDSKAFEMRMSKSSAFAQGNNSGIPNHTRDYDKPSHGKDATITGVKYDVL---SPDHPNVGYRFQNGKEAVVLNKDDNDLQSRSTFTGNGFKPQGV-EVTQKRDGHDNPLTGRHDITYKKSDRDYCKEGSMLNGKPAGRSSQKKTVEQFEGGSKLHD--GTACLRENCDTAT----PSRVGLRFKSSMNEPFAVNHDALPNTNNSSRKVEKDETPKLKPCCSNAIPPPYVKPI…
PAP.Aeschynomene.B	MFDGLLGRGFAAKCKSLIKQTKNRIDVIRRKRRATEKFLKRDIADLLSNRLDDAYGRAEGLLVELTMSSCYDYIEHSCDLLLKHLSVLQKISGCPEECREAISSLMFSAARFSDLPELRDLRQIFQDRYGN-LECYVQEFAALSKVCTLEKKVHLMEDIASEFSVKWDSKAFELRMSKSAAFAQGQNTLKSNRLTDYNHPLHGNDATPKGVKHDVLLQKTPDYPNDGHRFHNGKEAVASKRNENHLHSKPKVPENGFKPPSFDEVNPKRESHGNPLPQRDELTSKKSDGGYWKEGSMLKP--IGSSSRDNKVQQFEGGSNLHDSWGATHLRENEDTATARKSPGHAGFRSKHNADVPFAANHGGLHDADN-EMKVERDETPRLKSYYNNAIPPPYVKPN…
PAP.Lotus.A	MLDSVLGKGFAAKCKSLIKLTKSRIDVIRRKRKATEKFLKKDIADLLLDGLDTAYGRAEGLVVELTLSSCYGFVEKACELVLKHLSVMQKLSGCPEECRVAVSSLMFAAARFSDLPELRDLRKIFQERYGNSFECHVQEFAALSNSSTLEKKICLMEGIAAEFSINWDSNAFKLRMLKSSSFAQDHTQ--------------------KGVNNDVLLEKSPDHANVGYKFQNGKEAIILNKDDHNLQSKPMIPGNVFKPLGF-ELLRKRDGHDNPLTGRQEVTAKKSDGAHWKEGSMLKPKPTGRSSQEKTVENLEVGSKMHDS---CLLRETLDSTTTRKSPSHTCFR--SNVNESFAVNHVGLPDTDNSERKVQKEKMPTLKPCYSNCIPPPYVKSN…
PAP.Lotus.B	MLDSLLGRGFTAKCKSLIKLTRNRIDVIRRKRKATEKFLKKDMADLLSNGLDVAYGRADGLISELTLSSCYDFIEQTCEFVLKHLSVLQKVSGCPEECRAAISSLMFAAARFSDLPELRDLRQIFQERYGSSLECYVQQFAAMSKSSTLEKKVRLMQDIASEFSIKWDSKAFELRMSKSSTVAQGHNSFKFNHSVDDNKPLQGKIATSKGVKYEALPEKSPDYSDNRHKFLNGKEAVVSKSDVNQLSSKSKLPENGFKPPSYDEVNLKRVSHGNPLPGREELSHKKTDKGYCMEGSIPKQ--IGRSSQDERVKEFEGGSNLRDTLGATRVRESQDTATARKSPSHVGLFSRNSVNEPLAFNHAGLPD-DRFERKVQKDETPRGKPSYSNALPPPYLKPN…
PAP.Medicago.A	MLDGLLGKTFSAKCKPLIKMTKNRVEVIKRKRKATEKFLKKDIADLLHSGLDIAYGRAEGLLVELILSSCYGFVEKSCELVLKHLSVMQKLSGCPEECRVAVSSLMFAAARFSDLPELRDLRQIFQERYGSSVECFVQEFAALSKSSTLEKKVCLMQEIASEFSINWDSKAFEIRMSRPSAFAQGQSASICNNLFDYDKSSVSKDFCQKDAKNDVILE-------------NGKEAVILNRDYHELQYKSTFPGNGFKPLGR-EVLGKKDGHDNSLTGKQEVTTTKSDRSYWKEGNMLKP--IGRSFQDKTLEKFEDGFKLHDSLGMTPPRKSQDTATS----TRIGSRFRSNVKEPCA----GPPDTDKSERKVQHDETPMLKPCFSNVIPPPYVKHV…
PAP.Medicago.B	MLDGLLGRGFAAKCKSLIKLTKNRIDVIRRKRKATEKFLKKDIGDLLVNGLDVAYGRAEGLIAELTLTSCYDFVEWTCDFVLKHLSVLQKLSGCPEECREAIACLIIAAARFSDLPELRDLRQIFQERYGNCLDCYVQEFAALPKSFTLEQKVRLMQEISSEFQIKWDSKAFELRMSKSS--AKGHNTHKSDHSVG--KPLQGK--------AEILLDKSPDQSNGGHKYRNGKEAAVSKADENYLHPKSKLPEKGFKPIRYDEVNLPRDSHGNPLPGKEELTSQK--GVYWKEGSMLKP-PIGCSSQDKRVHQFDDGSDLHDRKGTTRVRETPDTATARKSPSHAGFHSKSNLNEPFAVNHGGLPDLDNSQRKVQKDETPKVKPYYSNGIPPPYVKPN…
PAP.Phaseolus.A	MLDGILGRGFTAKCKSLIKLTKTRIDVIGRKRRATEKFLKKDIADLLLNGLDIAYGRAEGLVVELTLSSCYGFVEQCCEFVLKHLPAMQKMSGCPEECRMAVSSLMFGAARFSDLPELRDLRQIFQERYGNSMECYVQEFAALFKSSTLENKVCLMQEIASEFFINWDSNALKLRMSRSSEAVQGHNV----CMSNHDKPSYGKDFTQREVRNDVLSEKNRDLANDGWRFQNGREAVVLNRHERDLPSKSSLPGNG------REVPQKRDGHGN--PGRHEITTEKSDRGYWKEGSMLKSKPIGHPSQQKTVERFEGGSKGPNSWGTTPLRENQGSKLKPIQLSHAGSHFKSNAKEPFSVNRVGLPSSDKSERNIQRDETPALKSCYSNVIPPPYVKPN…
PAP.Phaseolus.B	MLDGLLGRGFSPKCKSLIKLTKNRIDVIRRKRKATEKFLAKDIADLLANGLDVAYGRAEGLFVELTLSSCYDFVELSCDFVLKHLSVLQKVSGCPEDLRETISSLMFAAARFSDLPELRELRQIFQDRYESSLECYVQEFAILSKSATLEEKVQLMHDIASEFSIKWDSKAFELRMSKSSGSVQD-------------------------------------------KIQNGKEAL-SKGDKNNLRSKSKLSGNGLKPLSYDEVNLKRDSHGSSLPGKEELTSKMSDRGYWKEGSMLKP--IGCSSKDTKEKQIEGGSNLHDSWGARHVKESQDTSTAGKSPGHAGSRSKNNTNEPFAVNGGGLPV-DNSETKPQKEETPRVKAFHNNAIPPPYVKPN…
