# Supplementary material for: Legume genome structures and histories inferred from Cercis canadensis and Chamaecrista fasciculata genomes
Source: Plant J. 2026 Jun 10;126(5):e70981. doi: 10.1111/tpj.70981 (PMC13252982; doi:10.1111/tpj.70981)
Supplement: Supplementary file 6 — Data S6. Manuscript supplement; Compressed directory of aligned sequences from 250 gene families with high rates of gene duplication consistent with whole‐genome duplications in the legume subfamilies. [file TPJ-126-0-s006.gz › S6_consen_wgd_tree/40_wgd_aln_manual_wgd_copy/Legume.fam3.01002]

CAE.Acacia.A	MVKFSKELEAQLIPEWKEAFVYWQLKKYIKRIKLSRLPLESPNHHHHQAASFFCSLDFFFHKPP-------QPDIIRVRRKIMDETNDEVYQTELAQLFSEEDEVREFFERLDEELKVQFYKRQEKDFLERGEMFHRQLQILVDLKHVLLSDRR---PPSKPSDAASFHNFLARHPDYS----EDDQSKLEASQPNEVKATLEKGVSFVSATKAKTKKGKCKMSMRIDIPAATPARAIASATAKLWEDLVNPMTEGCVDVSQKRKMQYAEKMIRGAFVELYRALGLLKTYSSLMVAFSKILKKFDKVSCQNTSESYLAEVKRSHFISSDKVVRLMDEVESIFTKHFADDRKKAMKFLRPQQHKDSHTVTFFVGLFTGCFVSLFCVYVILAHLSGVFSPT…
CAE.Acacia.B	MVKFSKELEAKLIPEWKEAFVYWQLKKQIKRIKLAKLPNQPLLPQPAFGRSVFDSLRSISSNFLSS---GDKSDIIRLRRKFKKDTHEEVYETELAQLFSEEDEVRVFFERLDEELKVQFCIRQESEFVERGEILQKQLQVLLELKQILVDRRRKNSSVPRTSGSGISSPSPAGDSDFSENYEESDETNSEISQTDEVINAMERGVSFV-----KTKKKKPKMAMGIDIPATAPTRAITAITNRLWEDLVNPTKEGSVEYMTKRKIQCAEKMIRKAFVELYKALGLLKTYRSLMVAFTKILKKFDKVSCQKASANYLKEVKRSHFVSSDKVVRLMDEVESIFTKHFANDRKKAMKYLRPQQNKDSHMTTFFVGLLTGSCASLFCVYGFLAHLCGVFSSS…
CAE.Chamaecrista.A	MVKFSKELEAQLIPEWKEAFVYWQLKKQIKKIKLSKHSVAHNPTHNPYSPNFPISLLHFFTNKQLNIP--NPIIQLQVKKKSMEDCEEEVYETELAQLFSEEDEIRMFFSRVDEELKVQFYKKQECEFLERGEMLKKQLEILFDLRQFLSDRSRKIPPS---SNAATVTHFLSRHPDYA-----EDGTKLEALQTNEVKARLEKGINVVSATNTKTKKGKSKGTMRIDIPATGPARAITAATSMLWEEVVNQG--CM-DINHKRKLQYAEKMIRGAFVELYRALGLLKTYSSLMVAFSKILKKFDKVSCQNASENYLTEVKRSHFISSDKVVRLMDEVESIFTKHFTGDRKKAMIFLKPQQHKESHMVTFFVGLFTGCSVSLFCVYVILAHLCGVFSPT…
CAE.Chamaecrista.B	MVKFSKELEAQLIPEWKEAFVYWQLKKQIKKIKVVKQKQPKQYQSSDFGLSIFDSFRFLTNTIFFSHHTSTNIDAIKVRRKFIEDSQEEIYETDLAQLFSEEDEVRVFFARLDEELKVQFYKKQESEFIERGEILQKQLQILLDLKQILGNRRWKNT-SAKSSNPEIFSHSPPSDSDYSESCGESDETNSEVSQTDEVIPRVERNVSFVK----TNKKGKAKVAMRIDIPATTPTRAIMAITSMLWEDLVNPKKSNGGEFVNKRKIQCAEKMIRKAFVELYKALDLLKRYSSLMVAFTKIIKKFDKVSCQKASANYLKEVKRSHFISSDKVVRLMDEVESIFTKHFANDRKKAMKFLRPQQNKDSHMVTFFVGLLTGCFVSLFCVYAILAHLCGIFSTT…
CAE.Senna.A	---------------------------------------------------------------------------MQVRRKMMEESEEEVYETELAQLFSEEDEIRVFFARLDEELKVQFYKSQECDFLERAETLNKQLHILIDLNHLLTHRHHKNPPPPPSPHYSGQSSSFLFFFVYA---EDETKVLEANSQTDEVKATLEKGVNFVSNTTTKTKKGKAKMAMRIDIAATAPARAITAATSMLWEDLVNPMMGC-MEINHKRKFQYAHKMIRGAFVELYRALGLLKTYSSLMVAFSKILKKFDKVSCQKTSENYLKEVKRSHFISSDKVVRLMDEVESIFTKHFANDRKKAMKFLRPQQHKDSHMVTFFVGLFTGCSVSLFCVYAILAHLCGVFSPA…
CAE.Senna.B	--RFSKELEAQLIPEWKEAFVYWQLKKQIKSIKLAKQPKHPPLSAGDFGRSLFDSARFLAATISAALPSDHQPDFIKVRRKFMKNGQEEVYETELAQLFSEEDEVRLFFARLDEELKVQFYKRQESEFLERGEILQKQLQILLDLKQILTDRRRKNSPTPKGLNPEIFSHSPPRGSDYSENFGESDETNSEISQTDEVVTTLERGVSFV-----KTKKGKPKVSMRIDIPATTPTRAITAITSMLWEDLVNPKKGSNGDFINKRKIQCAEKMIRKAFVELYKALGLLKTYSSLMVAFSKILKKFDKVSCQKASANYLKEVKRSHFISSDKVVRLMDEVESIFTKHFANDRKKAMKFLRPQHNKDSHMVTFFVGLLTGCFVSLFCVYAILAHLCGIFSSS…
CER.Bauhinia.A	MVKFSKELEAQLIPEWKEKFVYWQLKKQIKRIKQAKVPKQPQAIEDECVHSVFSSIPSLARKVAAKSGADPDTNIIKVRRKTMGDGDEEIYETELAQLFSEEDEVRVFFAKLDDELKVQFYKRQESEFLEKGEMINKQLQILLDLKEILGDRRRKSSPS----NTGFFPDSPARDSNYSASLGDSDKANSQISQTEEIITRLEKGINFVSTTKTKTKKGKPKMAMRIDIPATRAARAITAATSMQWEDLVSPSKGGSVEFLNKRKVESAEKIIRKAYVELYRALGLLKKYSSLMVAFIKILKKFDKVSCQKASASYLREVKNSHFISSDKVVRLMDEVESIFTKHFANDRKRAMKFLRPQQHKESHMVTFFVGLFTGCFVSLFCVYAILAHLCGIFSPR…
CER.Bauhinia.B	MVKFSKELEAQLIPEWKEKFVYWQLKKQIKRIKQTRAPKQPEAVEGDFGRSIFDSIPSLAKKVANKSSAKPDKSIIKVRRKTMEGSGEEIYETELAQLFSEEDEVRMFFARLDEELKVQFYRRQESEFLEKGEMLNKQLQILLDLKEVLSDRRRKNSPS-KLSIAGVFPHSPARDSNLSESAGDSDETNSEISQTEEIITTLEKGINFVSAMRGKTKKGKPKMAMRIDIPATTPTRAITAVTSMLWEDLVSPNKEGSGEFLNKRKIQSAEKMIRKAFVELYRALGLLKTYSSLMLAFSKILKKFDKVACQKASASYLREVKNSHFISSDKVVRLMDEVESIFTKHFANNRKKAMKFLRPQQEKESHMVTFFVGLFTGCFVSLFCVYAILAHLCGIFSPS…
CER.Cercis.o	MVKFSKELEAQLIPEWKEKFVYWQLKKQIKRIKQARVPKQPEAIEGEFGHSIFDSISSLAKNIASKTDAKPDINILKVRRKTMEDSDEEIYETELAQLFSEEDEVRVFFARLDEELKVQFYRRQESEFLEKGEMLNKQLQILLDLNEIFSDRRRKNSPS-KLSNTGSFPHSPARDSNYSESLGDSDETNSEISQTEEIINTLERGINFVSAMRAKTKKGKPMMAMRIDIPATTPTRAITAVTSMLWEDLVSPNKDGSGEFLNKRKIQSAEKMIRKAFVELYRALGLLKTYSSLMVAFSKILKKFDKVSCQRASANYLREVKNSHFISSDKVFRLMDEVESIFTKHFAHDRKKAMKFLRPQQHKESHMVTFFVGLFTGCFVSLFCVYAILAHLCGIFSPS…
CER.Phanera.A	MVKFSKELEAQLIPEWKEKFVYWQLKKKIKRIKQGRVPKQSQDIEDDFGRSIFNSIPSLARKVAAKSDAKPDTNIIKVRRKTMEDGDEEIYETELAQLFSEEDEIRVFFAMLDEELKVQFYKRQESEFLEKGEMINKQLQILLDLKEILSDRRRKNSPS-MLSDTGTFPHSPARDSNYSESLGESDETDSQISQREEIITTLEKGINFVSVMRTKTKKGKPKMSMRIDIPAITPARAITAVTSIQWEDLVSAKKEGSGESLNKRKIESAEKIIRKAFVELYRALGLLKTYSSLMVAFKKILKKFDKVSCQKASASYLREVKNSHFVSSDKVVRLMDEVESIFTKHFANDRKKAMKFLRPQQHKESHMVTFFVGLFTGCFVSLFCVYATLAHLCGIFSPS…
CER.Phanera.B	MVKFSKELEAQLIPEWKEKFVYWQLKKQIKRIKQAKVPKQTEPKEGDFGHSIFDSIPSLVKKVAAKSDTKPDTNIIKVRRKTMEGSGEEIYETELAQLFSEEDEVRVFFARLDEELKVQFYKRQESEFLEKGEMLNKQLQILLDLKEIFSDRRRKNSLS-KLSTAGIFPHSPARDSNYSESVGDSDETNSDISQTEEIIKTLEKGINFVSAMRAKSKKGKPKMAMRIDIPATTPSRAITAVTSMLWEDLVSPNKDSSGEFINKRKIQSGEKMIRKAFVELYRALGLLKTYSSLMLAFSKILKKFDKVSCQKASANYLREVKNSHFVSSDKVVRLMDEVESIFTKHFANDRKKAMKFLRTQQQKESHMITFFVGLFTGCFVSLFCVYATLAHLCGIFSPN…
DET.Sindora.A	MVKFSKQLEAQLIPEWKEAFVYWQLKKQIKRIKLARVPKLQETAEPDFGRSILDSLRFVARRFGFF-S-DKKPDIVKVRRKTMKDSNEVVYETELAQLFSEEDEVRVFFASLDEELKVQFYKKQESEILERGEMLNKQLKILLDLKQVLSDWRRKNSSS----SFGNFHHSPIRGSDES--FGESEETKSEISQTDEIITVLEKGVNFVSAMRMKMKKGKPNLGLRIDIPATVPVRALTAVTSMLWEDLVNPRKEGAGEYIHKRKIQCAEKMIRKAFVELYKSLGLLKTYSSLMAAFSKIMKKFDKVACQKASASYLSEVKRSHFISSDKVVTLMDEVESIFTKHFAHDRKKAMKFLRPQQQKDSHMLTFFVGLFTGCFVSLFCVYAILAHLCGVFSPT…
DET.Sindora.B	MVKFSKELEAQLIPEWKEAFVYWQLKKQIKRIRLSRLPKQIEPVKSDFGCSIFDSIRFFATKITDKQASDAQSDIIKVRRRIIKDSDEEVYETELVQLFSEEDEVRVFFARLDEELKVQFYKSRECEFIERGEMLNKQLQILLQLKQILSDRRRQCSPA-RSYNLGNFPHSPARDSDYSESLGELDETNSETSQTDEVISTLVRGVNFVTATRAKTKEGKPRMAMRIDIPATTPTRAITAVTATLWEDLVNPKKEGGGDGINKRKLQCAEKMIRAAFVELYRALGLLKTYSSLMVAFTKILKKFDKVACQKASTNYLKEVKRSHFISSDKVVRLMDEVESIFTKHFANDRKRAMKFLRPQQHKDSHMVTFFVGLFTGCFVSLFCVYAILVHLCGIFSST…
OUT.Arabidopsis.O	MVKFSKELEAQLIPEWKEAFVYCLLKKQIKKIKTSRKPKPASHYHSDFGRSLFDPVRKLARTFSDKFSNSEKPEILQVRRRRGSSETDEIYQTELVQLFSEEDEVKVFFARLDEELKVQFHKPKETEFLERGEILKKQLETLAELKQILSDRKKRNLSGSN---SHRSFSSSVRNSDFSGSPGELSEIQSETSRTDEIIEALERGVSFISATRSKTKGGKPKMSLRVDIPA--EARSIATAMSVLWEELVNPR----SDFTNWKNIQSAEKKIRSAFVELYRGLGLLKTYSSLMIAFTKIMKKFDKVAGQNASSTYLKVVKRSQFISSDKVVRLMDEVESIFTKHFANDRKKAMKFLKPHQTKDSHMVTFFVGLFTGCFISLFVIYIILAHLSGIFTSS…
OUT.Prunus.O	MVKFSKELEAQLIPEWKDAFVYWQLKKQVKKIKLARVHNKQNPAARDFGVSVFDPVRLVTKKISDKFNFDKKSEIIQVNSKIMEDGEEEIFETELAQLFSAEDEVRVFFEGLDEELKVQFYKTKETEFTERGEILNKQLQILLDLKQILNDRRWKNSGSRHNSVPSSWSSSPRNSDCSSECLAESNTTPTEITQRGEAIAALEKGVNFIGATRGKTKKGKPKVAMRIDIPNTTPTRTITAVTSMLWEDLVNPKKEGPGEFINRKKIQCAEKMIRGAFVELYRGLGLLRTYSSLMVAFTKILKKFDKVSNQQASASYLKAVKRSHFISSDKVVKLMDEVESIFTKHFASDKKKAMKFLRPQQNKDSHMLTFFVGLFTGCFVSLFSVYAILAHLSGIFSPT…
OUT.Quillaja.O1	MVKFSKELEAQLIPEWKDAFVYWQLKKQIKKIKVTRSPKHSDGADANFGRSIFDTIRFLAGKYYCN---SGNTEIIKVRSKTMEDGDAEVYETELAQLFSEEDEVRVFFERLDEELKVQFYKTRESEFLERGEILNKQLHILMELKQILVDRRRKNPPS-RP-NPEVFPHSPYRDSDFCES-QESDDTNSEISQTDEVIATLERGVNFISVTKTKAKKGKPNMAMRVDIPTTTPTRAISAVTSMLWEDLVNPKKEGSAEFINKRKIQCAEKMIRGAFVELYRGLGLLKTYSSLMVAFTKILKKFDKVSCQQASANYLKVVKRSHFISSDKVVRLMDEVESIFTKHFAHDRKKAMKFLRPHQQKDSHMVTFFVGLFTGCFVSLFSVYAILAHLSGIFSPS…
OUT.Quillaja.O2	MVKFSKQLEAQLIPEWKDAFVYWQLKKQIKKMKLARIPKQPQDTDGVFGVSIVDPIQFLAKKITGKSYSDNKTDIIQVRRKTMEDGDVEVYKTELAQLFSEEDEVRVFFESLDEELKVQFYITKESEFLERGDILNKQLQILMELKQILIDRCRKNHPSSRP-NSEVFHHSPFRNSDFSESLRESDETNSEISETDEVIATLERGVNFVAATRTKTKNGKPKMAMRVDIPATTPTRTITAVTSMLWEDLVNPKKDGSAEFINKRKIQCAEKMIRGAFVELYKGLGLLKTYSSLMVAFTKILKKFDKVSCQQASANYLKVVKRSHFISSDKVVRLMDEVESIFTEHFANDRKKAMKFLRPRQQKDSHMVTFFVGLFTGSFVSLFSIYAILAHLSGIFSPS…
OUT.Vitis.O	MVKFSKELEAQLIPEWKDAFVYWQLKKNIKKIKLSRIPKQTQDIDTNFGLSILDPIRSLVKKIRHKPNPHDKADTIQVRSKAIEGGEKDSESDELVQLFSEEDEVRMFFERLDEELKVQFYRTKETEFLERGENLNKQLQNLLDLKQILTDRQRKNFQSRSNSHLLRSWSSSARNSDLSESPTEFEETPGQTPETDSVIAALERGVNFISEVRSKTKNGKPKMSMRIDIPTTTPTRSISAVTSMLWEDLVNPKKEGAGDFINRKKIQCAEKMIRGAFVELYRGLGLLKTYSSLMVAFIKILKKFDKVSNQQASGNYLKSVKRSHFISSDKVVRLMDEVESIFTRHFANDRKKAMKFLRPQHHRDSHMVTFFVGLFTGCFVSLFSVYAILAHLSGLFSPG…
PAP.Aeschynomene.A	MVKFSKELEAQLIPEWKEAFLYWQLKKQIKRIKLSRVPKQPHPEATEFGLSIFDSLRSLANKLQGSNDDDSNHNIIKVRKKMMKGSEEEIYETELAQLFSEEDEVRVFFVSLDEELKVQFYKRQEGEFVERAETLNKQLQILHDLKHIITERRRKNT----NNNISTFSHSPSRDSDYSESIGDSDETKSEVSNTEEVITTLEKGINFVSAMRGKTKKGKPKMAMRIDVPASNPTRAIAAITSMLSEDLVNPT----GEFIHKRKLQCAEKMIRSAFVELYRGLGLLKTYSSLMVAFSKILKKFDKVSCQKASTNYLKEVKRSHFVSSDKVVRLMDEVESIFTKHFANDRKKAMKFLRPQQHKDSHMVTFLVGLSTGCFVSLFCVYAILAHLCGIFSPT…
PAP.Lotus.A	MVKFSKELEAQLIPEWKEAFVYWDLKKQIKRIKLSKVPKQTHQAGGDFGFSIFDSLGFFLKKFACS--EDNITNIIKVRKKTIKGSGEEIYETELAQLFSEEDEVRVFFARLDEELKVQFYTRQEGEFVERGETLNKQLQILLELKQIISDRRRKNSPSSKGSNHSNSFSSPTRDSDYSENFGDSDETNSEISQTDEVISTLERGVSFVSTTMSKAKKGKPKMAMRID-----PTRAITAITSMLWEDLVNPT----GDFIHKRKIQCAEKMIRSAFVELYRGLGLLKTYSSLMVAFSKILKKFDKVSCQKASANYLKEVKRSHFVSSDQVVRLMDEVETIFTKHFANDRKKAMKFLRPQQHKDSHMVTFLVGLSTGCFVSLFCVYAILAHLCGIFSAS…
PAP.Lotus.B	MVKFSKELEAQLIPEWKEAFVYKLLKKHIKRIKVARVPKQQLHPKGDFGRSIFDSLCFITKKFCTS--DNNKQDIIQVRRRKMEESEEEVYETELAQLFSEEDEVHVFFASLDEELKVQFYKKQETEFLERGEMLNRQLQILLDLKQLLADRRRKHRPPPKAYSSDSFPPSPGKSSNFSDSIGESDETNSEISQMDDVISALERGVNFVSPMRIKTKKGKPKTAMRIDIPATTPTRAITAVTSMLWEDLVSPVKGY-GDFINKRKIQYAEKMVRSAFVELYKGLGLLKTYSSLMVAFSKILKKFDKVSCQKASANYLKEVKRSHFISSDKIVRLMDEVESVFTKHFTNDRKKTMKFLRPQEQKGSHMVTFLVGLCTGCFVSLFCVYAILAHLCGIFSSS…
PAP.Medicago.A	MVKFSKELEAQLIPEWKEAFVYWQLKKQIKRIKLSKIPKQNHN-HAEGGGSIFNSLCFHVKKISLKESDNDNTNIIKVRKKTIKGSGEEIYQTELVQLFSEEDEVRVFFAMLDDELKVQFYIKQENEFIERREALNKQLQILQDLKQIINDRRRKNYPPPKANNTETFPRSPTRDSDYSECLGDSDETNSEISHTEEVIASLEKGVNFVSAMRTKTKKGKPRMAMRIDVPGTNATRAITAITSMLWEDLVNPT----GDFIHKKKIQCAEKMIRSAFVELYRGLGLLKTYSSLMVAFSKILKKFDKVSCQKASSSYLKEVKKSHFVSSDKVLRQMDEVESIFTKHFANDRKKAMKFLRPQQHKDSHMVTFLVGLSTGCFVSLFCVYAILAHLCAIFSPS…
PAP.Medicago.B	MVKFSKELEAQLIPEWKDAFVYKMLKKHIKKIKLSRVPKKEEQPKGDFGYSIFDSIRFVTNKLFCS-SDNNKPNIIQVRRKMMEDSEEEVYETELAQLFSEEDEVHVFFARLDEELKVQFYRKQESEFLERRDMLSKQLQILLDLKQLLTDRRRKNNLPPRNSNAEIFSRSPDQSSNYSESCEESDETNSETSQMDEVISTLAKGVNFVSATRVKTKKGKPKMAMRIDIPATTPTKAITAVTSILWEDLVSPIKGY-GEFINKRKIQYAEKMIRSAFVELYKGLGLLKTYSSLIVAFSKILKKFDKVACQTASASYLKTVKRSHFISSDKVVRLMDEVESIFTKHFASDRKKAMKFLKPQVQKGSHMVTFFVGLCTGCFVSLFCVYAILAHLCGIFSPN…
PAP.Phaseolus.A	MVKFSKELEAQLIPEWKEAFVYWQLKKQIKRIKLSRLPNQSHHAKPHFAPSIFNSFRFFLHNIAHSLSDSHDLTIIQVRKKTTKGSEEEIYETELAQLFSEEDEVRVFFMRLDEELKVQFYRKQESEFLERGETLNKQLQILLDLKQIISDRRRKTSLSKPYSTGISPQYSPTRDSDYSENFGDSDETTSEVSQTDEVITTLEKGISFVSATRTKTKKGKPKMAMRIDVPATNPTRAITAITSMLWEDLVNPT----GDFVHKRKLQCAEKMIRSAFVELYRGLGLLKTYSSLMVAFTKILKKFDKVSCQKASANYLKEVKRSHFVSSDKVVRLMDEVESRFTKHFANDRKKAMKFLRPQQHKDSHMVTFLVGLSTGCFVSLFSVYAILAHLCGIFSPG…
PAP.Phaseolus.B	MVKFSKELEAQLIPEWKEAFVYRQLKKYIKIIKLKRVFNQPQPPKETFGRSIFDSFRFIINKLYNS-NNNNMQDIIQVKRKRTEESE-EVYETELAQLFAEEDEVQGFFAKLDGELKVHFYKKQENEFVERGETLKKQLNILLELKQLLTNRRRKN-PSLKPSNSGIFPHSPSQASTHSESVG-----NSEVSEMDEVMSTLERGLSFVSAMRLKTKKGKPQMAIRIDIPATTP----TAATSMVWEDLVSTMKGCGGEIINKRKLQCAEKMIRSAFVELYKALGLLKTYSSLMVAFTKILKKFDKVSCQKASTNYLKEVKRSHFISSDKVVRLMDEVECTFTKHFTNDRKRAMKFLRPQQPKSSQMVTFLVGLSTGCSVSLCCVYVILAHLCGIFSPN…
