# Supplementary material for: Legume genome structures and histories inferred from Cercis canadensis and Chamaecrista fasciculata genomes
Source: Plant J. 2026 Jun 10;126(5):e70981. doi: 10.1111/tpj.70981 (PMC13252982; doi:10.1111/tpj.70981)
Supplement: Supplementary file 6 — Data S6. Manuscript supplement; Compressed directory of aligned sequences from 250 gene families with high rates of gene duplication consistent with whole‐genome duplications in the legume subfamilies. [file TPJ-126-0-s006.gz › S6_consen_wgd_tree/40_wgd_aln_manual_wgd_copy/Legume.fam3.02817]

CAE.Acacia.A	MPSVAVKLYSVFFKFLWKQRLQRIQAPPDEADPFGVTSRPDESVAASPSFTDGVATKDIHIDPFTSLTIRIFLPETALRSPESDSMAQLRPRPRDLASRSATTNRNSDSHPLRPNNHGKSN--GVEGSLAGG-GAYRGYSPVLNNRR-RLPVMLQFHAGGWVSGSNDSVADYFCRRIAKLCDVILIAVGYRLAPENRYPAAFEDGMKALNWLAKQALAEYNKSMGTGRGGGIELKKDAHSHIVDTFGASAVEPWLAAHGDPSRCVLLGVSCGAIADYVARKAVEAGKLLDPVKVVAQVLMYPFFIGSVPTQSEIKLASYFYDKSMCMLAWKLFLPDEEFSLDHPAAPLVPNRGPSLKLMPPTLTVVAEHDFMRDRAIAYSEELRKVVDAPVLEYKDAVH…
CAE.Acacia.B	MPSVAVKLYSVFFKILLKHRLQRIQTPSEEANPFGVTSRPEESVAPAPSFTDGIASKDIHIDPSTSLSIRIFLPDSALTPPEPVSKIPLKPRNKDLESGSAPARRYSFGAPTREEPGMNGYGHDVEGLLMTSGALYRGYSPELDNRR-KLPIMLQFHGGGWVSGSNDSVADFFCRRIAKLCDVIVLAVGYRLAPESRYPAAFEDGLKVLNWLKKQALAECTKSLGLQRGSGTEFKKDAHRHIVDSFGASVVEPWLAAHADPSRCVLLGVSCGAIADYVARKAVEAGKLMDPVKVVAQILMYPFFIGSIPTHSEIKLASYFYDKAMCMLAWKLFLPEKDFNLDHPAAPLVPGRGPPLKLMPPTLTVVAELDWMRDRAIAFSEELRKVVDAPVLEYKDAVH…
CAE.Chamaecrista.A	MPSVAVKLHSVFFKFLLKQRLQRVQVPPDEANPFGVTSRPDESVAASPSFTDGIATKDLHIDPFTSLTIRIFLPESALRPPEPDSIAQPRPKLRDLGSGSARANRNSNSFSLRSNNYGE--SNGVEGLSTAGGGVYRGYSPALGNSR-KLPVMLQFHGGGWVSGSNDSVADFFCRRVAKICDVIVVAVGYRLAPENRYPAAFEDGLKVLNWLAKQALAECSKSMAIGRAGGSEFKKDSQRHIVDTFGASMVEPWLAAHGDPSRCVLLGVSCGAIADYVARKAVEAGKLLDPVKVVAQVLMYPFFIGSVPTHSEIKLASYFYDKAMCMLAWKLFLPEEEFSLDHPAAPLVPNRGPPLKRMPPTLTVVAELDWMRDRAIAYSEELRRVVDAPVLEYKDAVH…
CAE.Chamaecrista.B	MPTVAVKLYSVLFKILLKHRLQRIQTSLEEANQFGVTSRPEESVAAAPSFTDGVATKDIHIDPFTSLSIRIFLPELALTPPEPDSKVPHKVKPRDLESGSAPTRRNSFGPASEEEHRRNSYGNDVEGLLMTSDGLYRGYLPVLDNRR-KLPVMLQFHGGGWVSGSNDSVADFFCRRIAKLCDVIVVAVGYRLAPESRYPAAFEDGLKVLYWLKKQALAECSKSLGIRRGSGTGFNKDANKHIVDAFGASMVEPWLAAHGDPMRCILLGVSCGAIADYVTRKAVEAGNLLDPVKVVAQVLMYPFFLGSVPTPSEIKLASYFYDKAMCMLAWKLFLPDEEFNLDHPAAPLLTGQGPPLKKMPPTLTVVAELDWMRDRAIAYSEELRKVVDAPVLEYNDAVH…
CAE.Senna.A	MPSVAVKLYSVFFKFLLKQRLQRIQAPHEEDNPFGVTSRPDESVAASPSFTDGIATKDLHIDPFTSLTVRIFLPESALKPPEPDSRPQIRSKP----------RSNNHG---------G--SNGVEGLSVAGGGVYRGYSPALDNSR-KLPVMLQFHGGGWVSGSNDSVADFFCRRIAKVCDVIVVAVGYRLAPENRYPAAFEDGLKVLNWLAKQALAECSKSMGLGRASGTEFKKDSKRHIVDTFGASMVEPWLAAHGDPLRCVLLGVSCGAIADYVARKAVEAGKLLDPIKVVAQVLMYPFFLGSVPTHSEIKLASYFYDKAMCMLAWKLFLPEEEFSPDHPAAPLVPNRGPPLKQMPPTLTVVAELDWMRDRAIAYSEELRRVVDAPVLEYKDAVH…
CAE.Senna.B	MPTVAVKLYSVFFKILLKHRLQRIQTPLEEANPFGVTSRPEESVAAAPSFTDGVATKDIHIDPFTSLSIRIFLPESALNSPEPDSKISSTVKPRHRNRRLLESRSAQVDNPAKEEPRRNSYGNDVEGLLMTGDGAYRGYSPVLDNRR-KLPVMLQFHGGGWVSGSNDSDADFFCRRIAKICDVIVLAVGYRLAPESRYPAAFDDGLKVLNWLTKQTLAECSKSLGIQRGTGSVSKKDAHRHIVDSFGASVVEPWLAAHGDPSRCVLLGVSCGAIADYVARKAVEAGRLLDPVKVVAQVLMYPFFIGTVPTHSEIKLASYFYDKSMCMLAWKLFLPEEEFSLDHPAAPLVPGRGPPLKQMPPTLTVVAELDWMRDRAIAYSEELRKVIDAPVLEYNDAVH…
CER.Bauhinia.A	MPTVAVKLYSVFFKLLLKHRLQRIQSPPEEANPFGVTSRPEESVAAVPSFADGVATKDIHIDPFTSLTIRIFLPESALTPPEPDSKPPSKTKPRDLYSGSSPSRRNSYAP-PREETRRNSYGHDREGLLMTA--GYKGYSPSLANRR-KLPVMLQFHGGGWVSGSSDSVADFFCRRIAKLCDVIVLAVGYRLAPENRYPAAFEDGLKVLNWLAKQALAECSKSMGIGRVSGIESKKDAHRHIVDTFGASMVEPWLASHGDPSRCVLLGLSCGAIADYVAQKAVEAGKLLDPVKVVAQVLMYPFFIGSAPTRSEIKLASYFYDKAMCMLTWKLFLPEEEFDLDHPVAPLVPGRGPPLKLMPPTLTVVAELDWMRDRAIAYSEELRKVVDAPVYEYKDAVH…
CER.Bauhinia.B	MPTVAVKLYSVFFKFLLKHRLQRAQSPPEEANPFGVTSRPEESVAAAPSFTDGIATKDIHIDPFTSLSIRIFLPESALSPPEPDSNPPPKPKARDLEFRSSPSRRNSYAS-PREETRRNSYGHDMDGLLMTA--GYKGYSPSLDNRR-KLPVMLQFHGGGWVSGSSDSIADFFCRRIAKLCDVIVLAVGYRLAPESRYPAAFEDGLKVLNWLAKQALAECSKSMGIGRCAKTEKRSDAHRHIVDTFGASMVEPWLASHGDPSRCVLLGVSCGAIADYVARKAVEAGKLLDPVKVVAQVLMYPFFIGSVPTPSEIKMASYFFDKAMCTLAWKLFLPEEEFELDHPVAPLVPGRGPPLKLMPPTLTVVAEHDWMRDRAIAYSEELRKVVDAPVYEYKDAVH…
CER.Cercis.o	MPTVAVKLYSVFFKFLLKHRLQRVQSQPEEASPFGVTSRPEESVAAAPSFTDGVATKDIHIDPFTSLSIRIFLPESALTPPEPDSKPPPKPKPRDLESRSSPSRRNSYAP-PREETRRNSYGHDMDGLLMTA--GYKGYSPSLANRR-KLPVMLQFHGGGWVSGSSDSVADFFCRRIAKLCDVIVLAVGYRLAPENRYPAAFEDSLKVLNWLAKQALAECSKSMGIGRGAGTESKKDSHRHIVDTFGASMVEPWLASHGDPSRCVLLGVSCGAIADYVARKAVEAGKLLDPVKVVAQILMYPFFVGSVPTHSEIKLASYFYDKAMCMLAWKLFLPEEEFNLDHPVAPLVPSRGPPLKLMPPTLTVVAEHDWMRDRAIAYSEELRKVVDAPVYEYKDAVH…
CER.Phanera.A	MPTVAVKLYSVFFKFLLKHRLQRIQSPPEEANPFGVTSRPEESVAAAPSFTDGVATKDIHIDPFTSLSIRIFLPESALTPLEPDSKPPPKPKPRDLESRSSPSRRNSYAP-PRETTRRNSYGHDMDGLLMTA--GYKGYSPSLANRR-KLPVMLQFHGGGWVSGSNDSVADFFCRRIAKLCDVIVLAVGYRLAPENRYPAAFEDSLKVLNWLAKQSLAECSKSMGIGQGTGIESRKDARKHIVDTFGASMVEPWLASHGDPSRCVLLGVSCGAIADYVARKAVEAGKLLDPVKVVAQVLMYPFFIGSAPTRSEIKLASYFYDKAMCMLSWKLFLPEEEFSLDHPVAPLVPGRGPPLKLMSPTLTVVAEHDWMRDRAIAYSEELRKVVDAPVYEYKDAVH…
CER.Phanera.B	MPTVAVKLYSVFFKFLLKHRLQRVQSLPEEANPFGVTSRPEESVAAAPSFTDGVATKDIHIDPFTSLSIRIFLPESALTPPEPDSNPPPKPKPRDHAPRSSPPRRNSYAP-PREETRRNSYGHDMDGLLMTA--GYKGYSPSLTNRR-KLPVMLQFHGGGWVSGSNDSVADFFCRRIAKLCDVIVLAVGYRLAPESRYPAAFEDSLKVLNWLAKQALAECSKSMGIGRGAKTESKKDAHRHIVDTFGASVVEPWLASHGDPSRCVLLGESCGAIADYVARKAVEAGKLLDPVKVVAQVLMYPFFIGSVPTRSEIKLASYFYDKAMCILAWKLFLPEEEFSLDHPVAPLVPGRGPPLKFMPPTLTVVAEHDWMRDRAIAYSEELRKVVDAPVYEYKDAVH…
DET.Sindora.A	MPSIAVKLYSVFFKLLLKHRLQRIQSPPEESNPFGVTSRPEETVAPAPSFTDGVATKDIHIDPMTSLSIRIFLPDSALSAPEPDPKFPSTPNL-HLESGSAPLRRNSYGS-PKEVARRNSFGNNVDGLLMGG-GVYRGYSPSSDNRR-KLPVMLQFHGGGWVSGGSDTVADFFCRRISKLCDVIVVAVGYRLAPENRYPAAFEDGLKVLNWLAKQALAECSKSMGNRRGSVSDFKKESRRHIVDSFGASMVEPWLAAHGDPSRCVLLGVSCGAIADYVARKAVEAGKLLDPVKVVAQVLMYPFLLGSVPTRSEIKLASYFYDKATCMLAWKLFLPEEEFSLDHPAAPLVPGRGPPLKLMPPTLTVVAEHDWMRDRAIAYSEELRKVVDAPVLEYKDAVH…
OUT.Arabidopsis.O	MPSVGVKLYSVFFKFLLKHRLQRIQSSGDSSDPFGVTTRPEESVAAPPLFTDGVATKDIHIDPLTSLSVRIFLPESALTPLEPSTSACGKARTLNNIAGSLLSRRNSLGLSHKVESRRNSYGYTTGSSPEASSDVYRGYAPSSGGNSRKLPVMLQFHGGGWVSGSNDSVADFFCRRMAKHCDIIVLAVGYRLAPENRYPAACEDGFKVLKWLGKQALAECNKSMGNSRRPGGEVKKEVNKHIVDAFGASLVEPWLANHADPSRCVLLGVSCGAIADYVARKAIEVGQNLDPVKVVAQVLMYPFFIGSVPTQSEIKQASYFYDKPMCILAWKLFLPEEEFSLDHQAAPLVPGRSPPLKFMPPTLTIVAEHDWMRDRAIAYSEELRKVVDAPVLEYKDAVH…
OUT.Prunus.O	MPSVAVKLYSVFFKFLLKHRLQRIQTQPDEFNPFGVTSRPEETIASPPLFDDGVATKDIHIDPFTSLSIRIFLPESALNPPEPASKSRATPKRSDLNQGSNPSRRNSYGNLAKSEQRRNSYGNDIESMLMAGVGVYRGYSPANTKNGRKLPVMLQFHGGGWVSGSNDSVADIFCRRIAKLCDVVVLAVGYRLAPENRYPAAFEDGLKVLNWLGKQALAECSKSMGGGRSTLGEFKKDSHRHIVDTFGASMVEPWLAAHGDPTRCVLLGVSCGAIADYVARKAVEAGKLLDPVKVVAQVLMYPFFIGNVPTHSEIRLASYFYDKAMCILAWKLFLPEEEFSLDHPAAPLIPDRGPPVRLMPPTLTVVAEHDWMRDRAIAYSEELRKVVDAPVLEYKDAVH…
OUT.Quillaja.O1	MPSVAVKLYSVFFKFLLKHRLQRIQSPPEESSPFGVTSRPEESTAAVPSFTDGVSTKDIHIDPFTSLSVRIFLPESALIAPEPDSKPKARTTGTNHK---LPSRRYSYGTQAKEEHRRNSYGC-SNDV-EGGAVVYRGYSPLSNNSR-KLPVMLQFHGGGWVSGSNNSVADFFCRRIAKVCDVIVVAVGYRLAPENRYPAAFEDGLKVLNWLGKQALAECSKSMGSARVGGNEFKKDVHRHIVDTFGASMVEPWLAAHGDPSRCVLLGVSCGAIADYVARKAVEAGKLLDPVKVVAQVLMYPFFIGSVPTRSEIKLASYFFDKAMCILAWKLFLPEEEFSLDHPAAPLVPDRGPPLKLMPPTLTVVAEHDWMRDRAIAYSEELRKVVDAPVLEYKDAVH…
OUT.Quillaja.O2	MPSVAVKLYSVFFKFILKHRLQRIQSPIDESSPFGVTSRPDESIAAAPLFTDGVATKDIHIDPFTSLSIRIFLPESALTAPESDSKTRSKPRARTTGNGSAPSRRYSYGTPAKDEQRRNSYGNDAEGLLMAGGGGYRGYTPLIKNSR-KLPVMLQFHGGGWVIGSNDSVADFFCRRIAKLCDVIVVAVGYRLAPENRYPAAFEDGLQVLNWLGKQALAECSKSMGSSRVGGTEFKKDVHRHIVDTFGASMVEPWLAAHGDPSRCVLLGVSCGAIADFVARKAVEAGKLLDPVKVVAQVLMYPFFIGSVPTHSEIKLASYFFDKAMCILAWKLFLPEEEFSLDHPAAPLVPGRGPPLKLMPPTLTVVAEHDWMRDRAIAYSEELRKVVDAPVLEYKDAVH…
OUT.Vitis.O	MPTVAVKLYSVFFKFLLKHRLQRIQTPSDDNNQFGVTSRPEESIAAAPSFVDGVATKDIHIDPFTSLSVRIFLPDTCLVSPELDSKGQLKSRVKRSDRDSVLNRRNSYGGANSEQTRRISYGSDAESLLRPDSGVYRGYSPSLENCR-KLPLMLQFHGGGFVSGSNDSVADFFCRRIAKLCDVIVVAVGYRLAPENRYPAAFEDGLKVLNWLGKQALAECNKSMGSARGGGPELKKDVTRHIADTFGASMVEPWLAAHGDPSRCVLLGVSCGAIADYVARKAVELGKRLDPVKVVAQVLMYPFFIGSVPTHSEIKLASYFYDKAMCMLAWKLFLPEEEFSLDHPAAPLIPDREPPLKLMPPTLTVVAEHDWMRDRAIAYSAELRKVVDSPVLEYKDAVH…
PAP.Aeschynomene.A	MPSVAVKLYSVFFKFLLKHRLQRIQTSTEESDSFGVTSRSDESVAAAPAFSDGVATKDIHIDPFASLSVRIFLPKSALSEPEPGSNARHNPNRKRAETASFALRRNSYEASAKEEPRRNSDDATVVRLSVSGDGSYKGYLPASDCRRKKLPVMVQFHGGGWVSGSNESVADVFCRRMAKLCDAIVVAVGYRLAPENRYPAAFEDGVKVLHWLAKQALAECSKSMEVRKL-------DSHRDIVDSFGASMVEPWLAAHGNLSRCVLLGVSCGAIADYVARKAIEAGKLMDPIKVVAQVLMYPFFVGSVPTRSEIKLASYFFDKAICMLVWKLFLPVEEFSTDHPAAPLVPGRGPPLKLMPPTLTVVAELDWMRDRAIAYSEELRKVVDAPVLEYKDAVH…
PAP.Aeschynomene.B	MPSVAVKLYSVFFKFLLKHRLQRIQAPPEHSDPFGVSSRPEESVAAAPSFTDGVATKDIHIDPFTSLSIRIFLPESALRPPEPDSKPNPKP--RDPEPGSAPSRRNSYGM-QREELRRNSIGGSVEGLLMAN-GVYRGYSPALDRCR-KLPVMLQFHGGGWVSGSNDSVADVFCRRMAKLCDVIVVAVGYRLAPENRYPAAFEDGLKVLNWLAKQALAECSKSMGIGRVGGGEFKKDSHRHIVDSFGASVVEPWLAAHGDPSRCVLLGVSCGAIADHVARKAVEGGKLLDPVKVVAQVLMYPFFVGSVPTHSEIKLASYFYDKAMCMLAWKLFLPEEEYSLDHPAAPLIPGRGPPLKLMPPTLTVVAEHDWMRDRAIAYSEELRKVVDSPVLEYKDAVH…
PAP.Lotus.A	MPSVAVKLYSVFFKFLLKNRLQRIQDPPEKSDPFGVTTRPDESIAAPPSFTDGVATKDIHIDPFTSLSIRIFLPESALASPE---------------------RRNSYGTPATEDPRRKSVSD-------TGSEGYRGYAPAVDDRRRKLPVMLQFHGGGWVSGSNDSVADLFCRRMAKLCDAVVVAVGYRLAPENRYPAAFEDGLKVLHWLAKQALADCRKSLGVKKSDGG------HRHIVDSFGASVVEPWLAAHGNPSRLQ--------------------------------------------------------------------------------------------------------------------------------------…
PAP.Lotus.B	-------------------------------------------------------------------------------------------------------------------------------------------------------------------------------------------------------------------------------MGVGRIGGGEFNKDAHRHIVDTFGASVVEPWLAAHGDPTRCVLIGASCGAIADYVARKAVEGGKLLDPVKVVAQVLLYPFFVGSVPTHSEIKLASYFYDKAMCMLAWKLFLPEDEFSLDHPAAPLVAGRSPPLKLMPPTLTVVAEHDWMRDRAIAYSEELRKVVDAPVLEYKDGVH…
PAP.Medicago.A	MPTVAVKLYSVFFKFLLKNRLQRIQTPPNPSNLFGITTRPDESLSSPPSFTDGVATKDIHIDSFTSLSVRIFLPDTALRDPEKKKGSGKRREKLSLSSLSQPQRRNSYDFPVKEDVRRKSVSGDSDNL--S-GGGYGGYLPSMDRRKRKLPVMVQFHGGGWVSGSNETVADFFCRRIAKLCDVVVVAVGYRLAPESRYPAAFEDGFKVLSWLAKQALAECSKSLGVKKTGDG-----GKRHIVDSFGASLVEPWLAAHGNLSRCVLLGVSCGAIADYVARKAVETGKLLDPVKVVAQILMYPFFVGNVPTHSEIKLASYFYDKAMCMLAWKLFLPEDQFSLDHPAAPLVPGHGPPLKRMPPTLTVVAEHDWMRDRAIAYSEELRKVVDAPVLEYKDAVH…
PAP.Phaseolus.A	MPTVAVKLYSVFFKFLLKNRLQRIQAPPEESNLFGVTTRPDEAVAAAPSFSDGVATKDIHIDPLTSLSVRIFLPDSALS-PEPKTKPISKSEPGRLETASRAVRRNSYDTP-REETRRSSLG------------EYRGYSPSVDGCRKKLPVVLQFHGGGWVSGSNDSVADLFCRRIAKVCDAVVVAVGYRLAPENRFPAAFEDGLKVLNWLAKQALAECSKSLGGRKLEGH------HKHIVDSFGASMVEPWLAAHGNPSRCVLLGASCGAIADYVSRKAVEAGKLLDPVKVVAQVLMYPFFIGSVPTHSEIKLASYFYDKAMCMLAWKLFLPEGEFSLDHPAAPLIPGQGPPLKLRPPTLTVVAEHDWMRDRAIAYSEELRKVVDAPVYEYKDAVH…
PAP.Phaseolus.B	MPSVAVKLYSVFFKFLLKHRLQRIQTSSQHSDPFGITTRPEESVAAAPSFADGVATKDIHIDPLTSLSIRIFLPESALTAPELHSKPNNRPNHEQPQPRSAIARRKSYGPPLLEERRSNSCGSSVEGLLMTD-GAYRGYSPPAKGERRRLPVVLQFHGGGWVSGGSDSAADVFCRRITELCDVIVIAVGYRLAPENRYPAAFEDGVKVLNWLAKQALAECSRSMGGGRSGGHEFKKDAHKHIVDSFGASVVEPWLAAHADPSRCVLLGSSCGAIADYVARKAVEGGKLLDPVKVVAQVLMYPFFVGSVPTRSEIKLASYFYDKAMCTLSWKLFLPEEEFSLDHPAAPLVPDRGPPLKLMPPTLTVVAEHDWMRDRAIAYSEELRKVVDAPVLEYKDAVH…
