# Supplementary material for: Legume genome structures and histories inferred from Cercis canadensis and Chamaecrista fasciculata genomes
Source: Plant J. 2026 Jun 10;126(5):e70981. doi: 10.1111/tpj.70981 (PMC13252982; doi:10.1111/tpj.70981)
Supplement: Supplementary file 6 — Data S6. Manuscript supplement; Compressed directory of aligned sequences from 250 gene families with high rates of gene duplication consistent with whole‐genome duplications in the legume subfamilies. [file TPJ-126-0-s006.gz › S6_consen_wgd_tree/40_wgd_aln_manual_wgd_copy/Legume.fam3.01201]

CAE.Acacia.A	MGTKVHNLPGYYSMRDLEESSSCGWPLFYGDKTLSGQYYNNYLSSASADACLTYDRDVVKQTMIEHETVFRSQVRELHRLYRTQRDLMDEVKRKELHRNKIPVESSFSTGPLVSQITTEDGQKWHVPCFPMVNSVGARPSISGAEGFHSPLSSVKGNSKQAGLFPSPGSSSKDVEVLECRPSKARRKMFDLHLPADEYIDTGESEKFSDEKISGTTINHTDRDCKLKREGDMKVPCGKAG---SPEDTSKCEQSERTRGLADLEPVQVEESNASACFQPLSNNLCQGATERSDFSSKEKSCLFDL------RHHATDIRPRYNGYMVSNGNGKLWIPSVLEAGQAKSNLKPIPQVLKEEKSLLSSHTTQDALDKAHEPHSDYLGNQRKVDIWRDKTVYD…
CAE.Acacia.B	MGTKVQNLPGYYSMRDLEESSSCGWPLFYGDKTHTGQYYNDYQPRAEG--YSVHDKDFVKQMILEHETTFKKQVSELHRLYNVQKSLMDEVKNRELHKYCSPTEASFSIDRLASQITSEDGQKWHYSGFPMTNATAARPYISGNEGVHSSLGSAQGNGKQAGVFPLSGSSSKDV-VLESRPSKARRKMFDLQLPADQYLDTEESEKLSGENMRGTT---------HEKENNVKLFCGNGGKAGSHEDSSQCDQSSRTKGLADLKPIQAEETSAYGFG-HLSHYSRQGTAECSGLSAKEKSQFFNLSGDGTLSYHRGDSRAQNNESLENVGAGRGWIPSVLESGQAKSNGKPVPQVLKQEKSISPSQIGQDGLNKVGEPPSNYLTNLSRADLWRDKTVYD…
CAE.Chamaecrista.A	METKVQSLPGHYSMRDLEESSSCGWPFFYGDKPLTGQYCNSYLSSA--DARSAYDRDVVKRTMLEHEAVFKNQVYELHRLYRKQRDLMDEVRRKELHRNQVPVESSFSTGHLASQITSEDGHKWHIPGFPMAASVGARPSISGVEGIHSPLVSIKGNNKQVGLFPSPGSSSKDVEVLECRPSKVRRKMFDLQLPADEYIDTEESEKFSDEKVSGTT--IPDRDSKLRREGDAKLACGNGGKASSQEDTSRCEESRRSRGLADLEPVHMEESNASTYLHPVSHNLNQRATECSDLPAKDRSHLFGFLREDILSPHGTGGWPRKSGYMENNGSGKLWNPSVLEAGQARSNLKSIPEVLKQEKSLLSSPTMHDVLSKPHEHQSDYLSNRRKVDTWRDKTVYD…
CAE.Senna.A	MGTKVQNLPGYYSMRDLEESSSCGWPRFYGDKTLTGQYYSNYMSST--DACSAYDKDLVKRTMLEHEAVFKNQVYELHRLYRKQRDLMDEVKRKEFHRNQMPVESSFSTGHFASQITSEDGQKWHIPGFPMPTSVGARPSISGIEGIHSPLGSAKGNSKQAGLFPSPGSSSKDVEVLECRPSKVRRKMFDLHLPADAYIDTEESEKFSDEKISGTTIYLPDRDCKLRMEGDVKLVGGTAGKASSQEDTSRCEQSLRSRGLADLEPVLVEESNASAYVHHLDHNLNQRETECADLSAQEKSRLFGFPREDSISHHGTSVGPRNNGYMENNGSGKWWIPSVLEAGQAKSNLKPIPQVLKQEKSILSSQTMRDALCKVHEPPSDYLSNRRKVDMWRDKTVYD…
CAE.Senna.B	MGTKVQNLPGYYSMRDLEESSSCGWPLFYGDKTLTGQYYSDYQPSASVDGCSVYDKEVVKRMMLEHEATFKKQVYELHRLYRIQKNLMDEAKRKELHRNQMPAETSFLTGHLASQITLEDGLKWCVPGFPMANSACARPSISGVEGVHSPL------GKQAGLFPFPGSSSKDVEVLESQSSKARRKMFDLHLPADQYIDTEESEKVSDENMNGTAVFLPDRHCNHGKENGVKLFCGNGGKAGSQEDSSRSYPSLRRAGLADLEPIQVEETNSSVYG-HLSPYSCQGANECSGLSAKENSRFFNLSGDVSFSHHG------SDEHLENNGSRRGWISSVLESGQARSNPKHIPQALKQEKSILSSRIMHDVLSKTPKPPTDYLTNLSKTDLWREKTACD…
CER.Bauhinia.A	MGTKVQNLPGYYSMRDLEESSSCGWPLFYGDKTLTGQYYNNYLPSVTADACSAYDKDVLKRTMLEHEETFKNQVCELHRLYRIQKHLMDEVKRKELHRNQVTVGTSFSTGALVSQITSEDGQKRQIHGFPLANSVYGRPSNSGIEGIHSPLGSMKGNSKQACLFSSPGSSSKDVEVLESRPSKVRRKMFDLHLPADEYIDTEESEKLNDEKTSGKTMYVPDGNCKLGKERDIKFFYGNGGKIGGQEDSSRCEQSLRSRGLADLEPVQVEETNGSV--HLLSDDPCQGRTECSEPSAKQQSRLFGLSREDLLSHQGTDSRAQHNGYLESNGSGKGWILSMLGAGQAKSNLKAIPQALKQERPLLPSKSIQDVYNKAHEPPSDYLRNRSKADLWREKAVCD…
CER.Bauhinia.B	MGTKVQNLLGYYSMRDLEESSSCGWPLFYGDKTLTAQYYNNYLPSATSDACSAYDKDVVKRKMLEHEEIFRNQVCELHRLYRMQKHLMDEVKRKELHRNQISVGTSFTTGALASQITSEDGQKRQIPGFPMANSVCARPSISDVEGIHSPLGSIKGNSKQANLFPSPGSSSKDVEVLDSRPSKVRRKMFDLQLPADEYIDTEESEKLSDEKTSGTTVYLPDRNCELGKESDVKFFCGNGGKTGSQEDSSKCEQSLRSRGLTDLEPVQMEETNGSAYVHLLSHNPSQGGTECSEPSAKQESRIFGLSREDLLSHSGTDGRARHNGYLESNGSGKGWIPSMLEAGQAKSNLKPISEVLKQDKSLLSSQSLQDAYNKVRELPSDYLSNRSKANLWSERTVCD…
CER.Cercis.o	MGTKVQNLPGYYSMRDLEESSSCGWPLFYGDKTLTGQYYNNYLPSATADACSAYDKDVVKRTMLEHEEIFKNQVYELHRLYRIQRLLMDEVKRKELHRNQITVGTSFSTGALASQITSEDGQKRQIPGFPMENSVCARPSISGVEGIHSPLGSIKGNSKQASLFPSPGSSSKDVEVLESRPSKVRRKMFDLQLPADEYIDTEESEKLSDEKTSGTTIYLPDRNCKLGKESDVKFFCGNGGKTGSQEDSSRCEQSFRSRGLADLEPAQVEETNGSAYVHLLSHDPCQGGTECSEPSAKQKSRLFGLSREDLLSHHGTDSRARHNGYLESNGSGKGWIPSVLEAGQAKSNLKPIPQVLKQEKSLLSSQSIQDAYNKAHEPPSDYLTNQSKADLWREKTVCD…
CER.Phanera.A	MGTKVQNLPGYYSMRDLEESSSCGWSLFYGDKTLTGQYYNNYLPSATADACSTYDKDGLKRTMLEHEEIFKKQVYELHRLYRIQRRLMDEAKGKELHRNQMTVGTSFSTGALASQVTSEDGQKRQIPGFPMENSVCARPSISGIEGIHSPLGSIKGNSKQASLFPSPGSSSKDVEVLESRPSKVRRKMFDLQLPADEYIDTEESEKLNDEKTSGTTIYLPDNNCKLGKESDIKFFCGNGGKTVSQEDSSRCEQSLRSRGLADLEPVQVEETNGSAYVQHLSHDPCQGGTECSEPSTKQQSRLFGLSREDLLSHPGTDSRARHNGYLESNGSGKGWILSVLEAGQAKSNLKAIPQALKQENPLLSPQSIQDVYNKAHEPPSDYLTNRSKADFWREKAVCG…
CER.Phanera.B	MGTKVQNLPGYYSMRDLEESSSCGWPLFYGDKTLTAQYYNNYLPSATADACSAYDKDVVKRIMLEHEEIFKDQVYELHRLYRVQRNLMDEVKMKELHRNQISVGTSFLTGGLASQITSEDGPKRQIPGFPTANSVCTRPSISDVEGVHS----IKGNGKQASLFLSPGSSSKDVEVLEFRPSKVRRKMFDLQLPADEYIDTEESEKLSDEKTSSTTIYLPDRNCNHGKESDMKFFCGNGGKTASQEDSSKCEHSLRSRGLADLEPVQMEETNGSAYVHILSYNPSQGGTECSEPSAKQESRIFRLSREDLLSHDG---RARHNGYLESNGSGKGWIPSMLESGQAKSNLKSIPQVFKQDKSLLSSQSLQDAYNKAHEQPSDYLTNRSKADLWSDKTVCD…
DET.Sindora.A	---------------------------------------------------------------------------------------------------------------------------------------------------------------------------------------------------------------------------------------------------------------------------------------------------------------------------------------------------------------------------------------------------------------…
DET.Sindora.B	MGTKVHNLPGYYTMRDLEESSSCGWPLFYGDKMVTGQCYSNYLPSTAADSFSLYDKDRLKQKMLEHEAIFKDQVFELHRLYRIQRDLMDEARRKELHRNQMPFDASFSVSPLASQITSIDGQKWHIRGLPMENSGCARLSVSNVEGIHSPLDSLKENGKQASLFPSPGGSSKDVEVLEARPSKVRRKMFDLHLPAEEYIDTEENEKLSDEKINGTTIYLADRNCNFGKESDVKPFYGNGGKAGSQENSSKCEQSLRSKGLADLEPVQVEETSASPYVNSLSHNPSQIATDSSDLYFKQKTRLFGLSKEDLLSHHATDSQARTDGYLENNGSGKGWNSMFLEAGQPKGNLKSIAQVVK-EKSISSSQTMEDAIKKAHESSSGCITNRSKADSWREKTVCD…
OUT.Arabidopsis.O	MGTKVHCFGGYHSMGDLKESNGCRWPLFYGDSASNDQCYNNGFTSQTT---FGFDKDVVRRTMLEHEAVFKTQVLELHRVYRTQKDMMDELKRKQFNKEWVQIEASLS-----SQATNDDVRKWKIPSFPLANSVYDRPSMSVVEDGHSPM---KGSNSQ-GPVSWQGASSKSVEVSEVRPTKIRRKMIDLCLPADEYIDNEEVVELKDHRVCSTSSQLPNGDVKTESRID-GVRIGYGS--------SRS-------GLADLEPVDAQEANEFAYGHSRDLRNGEFQGHIRDYGK---SLNSGSVREHIPIPLQPDLNGKPKVWSHQPLRTDHYNGTHKSAAPFFQPAKPLDSLSQPMQVLMNSSQRVMSLPNSGPP--------SKAVVWRERTFID…
OUT.Prunus.O	MGTKMQCLPGYYSVRDLEDPNNCSWPVYYGDKTLSRQYCNGFLPRATADAYPGYDKDVVKQTMLEHEAIFKNQVLELHRLYRIQRDLMDDIKRKELHRNQIPMETSLSSSPLVSQITSEDARKWHDSSFPLVNNVYAGPSIPGVEGIHSQSSAVKGNIPKNGLFPSQGIISKDLEVMESRPTKVRKKMFDLQLPADVYIDSEEGEQFSDEKVSGTPSCQPNKGCKTALEGGTKLFSSNGGKTDCKGDALRSDSCLRSPGLADLEPIQFEETNASAYDYHLAFDSFHGKIQRPDLAAKSRLQLLGLPKDISLSRYVSDNVIQNNSQLENKGSGKGWFSHVLA-GQSKSNLETVSECLQTERLPVSSQPMQVSINNVHEP-TFYLTDRSKVDLWRERTVCG…
OUT.Quillaja.O1	MGTKVQSLPGYYSMRDLDESSSCGWPLFYGDKNLSGQCYNGYLQRATSGARSEYDKDVLKRTMLEHEAIFKNQVYELHRLYRTQKDLMDEFKRKEVVRNPIP-DGSFLRGSLASQFTSEDGQKWHIPSFPLANSVCARPSVSVVEG-DYPLASNKGNSKQACLVPPQGSNSKDVEVLESRPTKVRKKMFDLQLPADEYLDTEESEKFSDEKNTGTSINHPERNCKIVPVSSAKFFLGGGGKAGSQEETSRSDQCLRNTGLADLEPVQVEETNASAYV---DLNHFQVANACADLSAKSKSQFFSLTKEVLLSRHESENGLQNNQYVESSGSGRGWMPHVLEAGQGKGDLKSVSQGFQPEKLLLPQQTMQDVINKSHGPPSVYSTTRNKVDFWRERTVYD…
OUT.Quillaja.O2	MGTKVQSLPGYYSMRDLEDSSSCGWPLLYGDKNLTGQYYNGYFPRATSDDCLEYDKDVVKQKMLEHEAIFKNQVYELHRLYRIQRDLMDEIKRKQLHRNPIP-AGSFSRSPLASQFTSEDGQKWHNHNFALENCVFARPSTSVFEG-NSPLASNKGNSKQACLFPSRGSDSNDVQVLESRPTKVRRRMFDLQLPADEYIDTEESEKFSDGKISGTSAYLPDRNCRIGSESSAKLFLGDCGKAASQEETSRSKQFLGNTGLADLEPVQVEDTNASAYI---DLNPCQVGNACSDVSAKQNSHLFGLTKEVLRSDHRNENGQRDNQCAEGNCSGRGWISHVLEAGQGKSNLKSVSQDFPSEKLLLSQQTMQNGISKFHEPPSVHSTNRSDADFWRQKTIYD…
OUT.Vitis.O	MGTKVQCLPGYYSMRDLEDSNSGGWPLYYGDKTLTGQYYNGFLPRAIADAYTGYDKDVLKQTMLEHEAIFKDQVHELHRLYRKQRNLMDEIKRKELHKQRVPVETSLSSSPLSSQMPSEEARKWHIPGFPLINSVCASPSVSGTENSHHPLSFIKGNSSPAGPVQFQGGCSKDCEVLESRPTKLRRKMFNLQLPADEYIDTEEGEQFGNNKVPDD--YPPNENCKIAPESGIKLFLGSDRKTCRQEDVSKSNFCLRSTALADLEPVQAEEAKDPASVDFLGRPTCHGETQDQELSAKPKSEFLDFPKGSLQSHHGSDNGTLNNLYGQSKGNGREWLPYMLEAGHGKSNPKSNSQGLQPEKLPRPSQPGQVMLNKAHEPPAFLLTDQNKGDMWRERTSSG…
PAP.Aeschynomene.A	MGTKVQNLPGYYSMRDLEESSSCGWPLLYGDKTLTGQYYNSYLPGSSADACSAYDKDCVKRMMLEHEAIFKNQVYELHRLYRIQRDLMNEVERTELYKNQLPVEASYSTGPLASQITTEDGKKWHISGFPVGNSLCTKTSISGVGGNHSPLGSIKGISRQTDLFPSPGCSSKDVEVLESRPSKVRRKTFDLHLPADEYIDPEESEKLSDEKISGSTLFPPGRNCYNRGEGDKKLFCGNGGKSVSLVDASKSEQ---RRGLADLEPLQVEEISDSSYL--LSRNPGQGATECSDLSAKQKSEFFGLSRENLLSHHGTDSWAHNNGYLENNGSGKGWIPSVASAGQAKSNLQSLPQVLKLEKPFLSSQTLQDSHSKAHESASDYLSGRNKVDSWRVRTISD…
PAP.Aeschynomene.B	MGTKVQNLPGYYSMRDLEESSSCGWPLFYGDKTQTGQYYHNYMSIATADACSAYDKDAVKQTMLEHEAIFKNQVFELHRLYRIQRDLMDEVKMKELHRNQIAVESSFSTGPLASKITSEDGRRWHIPGLPIGSSTCARTSISGVEGICSPLGSSKGTNKPISLFPSPESSSKDVEVLESRPSKVRRKMFDLHLPADEYIDTEESDKLSDEKISGTTVFLPESNCKQGKGDDVKPFFRNGGNTGSQEDTSRSEQVLTSRGLADLEPVQVEETNDATYVPSPNHNPYQEATECSDLSSKQKSRFFGLSREDILEHHGTGSWARNNGYLENNGSGKGWISSLLEAGQAKSNLKLIPQVLKQEHSLSSSQTMKDALGKAHERAYDYKTNQSQADFWRDKTVIC…
PAP.Lotus.A	MGTKVQNPPGYYSMRDLEESSSCGWPLFYGDKTPTGKHYNSYLPSPTADACSVYDKDAVKRMMLEHEAIFKNQVYELHRLYRIQRDLMSEYKRKEFHRNPIPAEASFSAGPLTSQITNEDAKKWHTSGFPIGSSTCAKTSVSGAEGIHSPLGSIKGMSQQDGPFPSPGCSLKDVDALESRPSKVRRRMFDLHLPADEYIDTEENEKLSNEKIGGPTLFLSDRNCKNGKEDDGKHFYGNGVKTGSQEDASRSEQSLSIRGLADLEPVQVEETYDFPYVHLLSHTSRQAATECSDLTAKQKSQFFGLSRENLPSHHGTDSWARNNGYLKNNETGKGWIPSSVEAGQSKSNLQPIPQVLKLEKSLLSSQTMQDAISKVHEPASDCLDGRRKGDMRREKTARD…
PAP.Lotus.B	MGTKVQSLPGYYSMRDLEESSSCGWPLFYGDKALAGQYYHNYLSSAAVDVSSASDKDVVKQMMLGHEAIFKNQVFELHRLYRIQRDLMDEVKLKEL-QSQLSVGTSFSAGPLPSQITSEDGKKWHIPGFPIGSSTCDRASISSVEGIHSPLGLSKGS-KQACLFPSPGSSSKDVEVLGSRPSKVRRKMFDLHLPADEYIDTEESEKFNHENISGSKKFHPEINCKNGNGVTEKLFCCNGRKASSQEHTSRSEKSSRSSGLADLEPVQVEESKDIAYVPPPHHNSYEVATECSNLSTKQKSRLFSLSREDLLSHHGTNSWAQSNGYLES--SGKVCLSSMET-GQAKSSVSSL-----------------------------------------------…
PAP.Medicago.A	MGTKIQSLPGYYSMRDLEESSSCGWPLFYGDKTPTGKYYDSYLPSATTDACSVHDKDVVKRMMLEHEAIFKNQVYELHRLYRIQRDLMNDFKRKELLRNQMPVEASFCSGPLTSQVTTEDGRKWHVSGFPVGNSAYAKTTVSGAAGVHSPLGSVQGISNQAGPFPLPGCSLKDVGMLESRPSKVRRKMFDLSLPADENVDDESDEKISDEKTSGSTLFLPDRGCKNGKEDD-------RG-KTCCQDTSRSEQSLRR-GFADLEPVQVDETYDSPFVHVPSNSVA--ATECSDLTAKQKLQFFGSPREHLLSRQGTESWARNNGYLENNGNGEGGIPSLAEEGHAKNNLQPVPQVLKQEKLLLSSHTMQHSYNKAHEPASDYVDGRNKADVWTEKTAS-…
PAP.Medicago.B	MGTKVQSLPGYYSMRDLEESSSCGWPLFYGDKALAGQYYQNHLPSAATDVCSAYDKDFVKQMMLEHEAIFKNQVFELHRLYRIQRDLMDEVKMKELHRNHGSVGTSFSPGPLPTQITSEDAKKCNVPSFPIGSSACDRPSVSGVAGIHSPFGSNKGINKQTCLFQSPGSSSKDVEILESRPSKVRRKMFDLDLPADEYIDTDEGEKSSDEKISGTT--TPDRSCRNGKGDDVKLFFGNGGKTGGQEDTSRSEQSLRSRGLADLEPVQVDETNDAACIPHLNDKPYQGATECANLSAKQKSRLFGFPTEDLLSHHA----SSSNGYLKNDVNGKGWISSKE-TGQAKSSSNPIPQVFKQEQSFFSPQKMQDVLGKGPEPTSDYLSNRSNTGLWREKTIGG…
PAP.Phaseolus.A	MGTKVQNLPGYYSMRDLEESSSCGWPLFYGDKSLSGQYYNSYLPSSATDACSGYDKDAVKRMMLEHEAIFKNQVYELHRLYRIQRDLMSEVKKKELNRNQIPIEASCSTGQMASQLTNDAGQKWHI---PLGNSTCAKTSVSGVEGIYSPLDSMKGIGKQTSPFPSPGCSSKDVEVLESRPSKVRRKMFDLHLPADEYIDTEESEKLSDEKTSDPSFFLPDRNCKNGKEGDVEHFFGNGEKTGNQEDTSRSEQSVRRRGLADLEPLQVEETYNSPHVHLLNRNPCQVAAECSGLSAKQKSEFFGLSREQLLSHHGTDSWAQNNGYFEINRGGKGWYQSVPGAGKGTINTQSGPHVLRLEKSPLSSQTLQDALSKFHEPASDYLNGRNKADIWREKTVSD…
PAP.Phaseolus.B	MGTKVQSLPGYYSMRDLEESSSCGWPLYYGDKTLAG-HYHNYLPSAAADACSVHDKDVVKQTMLEHEAIFKNQVFELHRLYRIQRDLMDEVKMNDLHRNKISVETSFSTGPLASHITSEDGKKWQIPGFPFGSSTCARPSISGVEGIHSPLSYNRVISRQAGLFPSPGSSSKEVEILGFRPSKVRRKMFDLHLPADEYIDTEENEQPGDEKISGATKYLSDRNYKPEKGGDMNLFYGNGG---QEDNTLRPERSLRSVGLADLEPVQQEETNDIAYVSPKNRNPCQGATEYSDLSAKQKSRFFGLSKENLPSHHGTDSWAQNNGYLDNDRNGKMWISSIES-GQAKSNLKPIPQVLKQEQSLLSSQTMQDEHSKVQEPTIDCLPNRSMTDLLREKKASG…
