# Supplementary material for: Legume genome structures and histories inferred from Cercis canadensis and Chamaecrista fasciculata genomes
Source: Plant J. 2026 Jun 10;126(5):e70981. doi: 10.1111/tpj.70981 (PMC13252982; doi:10.1111/tpj.70981)
Supplement: Supplementary file 6 — Data S6. Manuscript supplement; Compressed directory of aligned sequences from 250 gene families with high rates of gene duplication consistent with whole‐genome duplications in the legume subfamilies. [file TPJ-126-0-s006.gz › S6_consen_wgd_tree/40_wgd_aln_manual_wgd_copy/Legume.fam3.01989]

CAE.Acacia.A	MSRIFSRWRKLKEMAMLPYSELSVSVWKSCNFVFKQVRPIWTNLYLPIAT-LRRRQSLIGVQERYKWDHGGSDDTHNPTRKIRAETCPRCTKHMAILFSHHFPVSGSDSNSNPPAPLQGEGGYQAVICPSCGTAYYFRPHNVAPLQGSFIEIGKVANSNVNNTSNKTPKRTHSKDNVHDGSS----GEDYDISDKLRVTFWDTSRSLNGNGGEPPENWPPPLSLSHGGLTAHPPPGPPFASG---RTSGPRQGG--RSGASKGKTIWGGSLGKDLPTPKEICKGLDKFVIGQDRAKKVLSVAVYHYKRIHHASLQKGSGADSGTSEELDVDQNVELEKSVLLMGPTGSGKTLLAKTLARFVVPFVIADATTLTQAGYVGEDVESILHKLLAAAEFVQAA…
CAE.Acacia.B	MSRIFSRWKKVKEMAMISSTQFGVSVKTRFNFRFNQVCPISTHLYFPIAT-YRRRESFINVQERYKWDHGGSSDRNSHARKIRADACPRCARNMDVFFSRHFPSSTSDFNLIPSVPLQEGGGHQTMLCPNCKTAYFFSPFGTAPIQGTFVEIGRVIDSKVNNTSNKLQKRIKVKDDRESNNSHGSNGEDYANSDSNNAAFWHNLRSYSDDGGEPPETWSPPPGSSNGGIAVHTPPGPPFAPGLVVRASGPREGGSGGGGGNGEKTTWGGSLGKDLPTPKEICKGLDKFVIGQERAKKVLSVAVYHYKRIHHASLQKGSGADSANPKPVDDDDNVELEKSVLLMGPTGSGKTLLAKTLARFVVPFVIADATTLTQAGYVGEDVESILYKLLVAAEFVQAT…
CAE.Chamaecrista.A	MSRVFSRWKNLKEMAMLSHV------STRFDFRFNRVCPISYLA------RRRRRESLIGVQERYKSDHGGSDDTHNPTRKIRAETCPRCTKNMDIVFSRHFPISVSDSNSNPTVPLEGEGAYQAVICPKCKTAYYFRPYSVSPLQGVFVEIGRVSNNATNKSKRTHGKD--GRESSNNPDGGGFGGEDYAHSDKLRVTLWDTLRSLDDNDGEPPENWPPPPGLSNGGLAVHTPAGPPGFA--VIRA--SREGG--GTGAKGKKTVWGGSLGKDLPTPKEICKGLDKFVIGQDKAKKVLSVAVYHYKRIHHGSLPKGSGTDSEILEVLDVDENVELEKSVLLMGPTGSGKTLLAKTLARFVVPFVIADATTLTQAGYVGEDVESILHKLLVAAEHVQAA…
CAE.Chamaecrista.B	MSRIFSRWKRLKEMAMVSSSQFASSAKNKFNFRFNQVCPISTHLYFPIAT-HRRRESLIGVQERYKWDHGGSGDRNSQSRRIRAEACPRCAKHMDVLFSRHFPT--SDSNLIPPGSLQEEGGYQTMLCPNCKTAYYFRPYSTAPLQGTFVEIGRITNNNNNVSNNKLQRRMKVKDVRESNGQVGDSGEDHAHNNGIRVSFWDTLRSYGDDGGEPPETWSPPP---NGGIAVHTPPGPPFAPGVVVRAPGPRQGGGGGGGANGEKNNWGGSLGKDLPTPKEICKGLDKFVIGQDRAKKVLSVAVYHYKRIHHASLQKGSGAESGISKTLDDDDNVELEKSVLLMGPTGSGKTLLAKTLARFVVPFVIADATTLTQAGYVGEDVESILYKLLVAAEFVQAA…
CAE.Senna.A	MSRVFSRWKKLKEMAVSVR---TGRDWTRCGFRLNQVCPISTHLYINIATTRRRRESFVGVQERYKWDHGGSDDASSQTRKIRAETCPRCAKHMDILFSRHFPNSGSDSDSTPPVPLQGEGGYQAVLCPSCKTAYYFRPNSITPLQGTFVEIGRVANSNVNNNTNKSPKRSHSKDGRESKAHHGGSGEAYDLSSKLRVAFWDSLKSYSGNGGDSPESWPPPPGSSNGGLAVHTPSGPPFAPGIIIRASGPREGSGGGSGADGEKTIWGGSLGKDLPTPKEICKGLDKFVIGQDRAKKVLSVAVYHYKRIYHASLQKESGADSGISEVLDVDEKVELEKSVLLMGPTGSGKTLLAKTLARFVVPFVIADATTLTQAGYVGEDVESILHKLLAAAEFVQAA…
CAE.Senna.B	MSRIFSRWKKLREIAMISSTSCYAETHSRINFRFNQVRPISTHLYFHIAT-LRRRESFIGVQERYKWDHGGSGDRNSPARKIRAEACPRCAKQMDVFFSRYFPTSASDSNLIPPISIYEEGGYQTMLCPNCKTAYYFRPYNTAPLQGSFVEIGRVTNNDVNNTVSKLQRRMKVKDDRESNGHGSDSGEDYGHSNGPRVPFWDTLRSYSDDGGEPPETWSPPPGSSNGGLAVHTPPGPPFAPGVVVRASGPREGGGGGGGGNGEKTAWGGSLGKDLPTPKEICKGLDKFVIGQSRAKKVLSVAVYHYKRIHHASLQKGSGAESGISKALDDDDNVELEKSVLLMGPTGSGKTLLAKTLARFVVPFVIADATTLTQAGYVGEDVESILYKLLVAAEFVQAA…
CER.Bauhinia.A	-----------------------------------------------ATSGHKTRFNYRYSQERYKWDHGGSDDKKPQTRKIRAEPCPRCSKHLDKLFSRHFPTSGSTSNLAPRVPVPGEGDYQAVVCPSCGTAYYFRRYSIAPLQGSFVEIGRVGNNNVNNTISKSSKRTS-KEGKDSNGQDDGVGEDCAHNNRIRVSSREMRSYSDGNSGEPPETWPPPPGTSGEGLAVHNSPGPPFAPGVLIRTSPPREGGSRRAGTNGEKTTWGGSLGEDLPTPKMICQGLDKFVIGQERAKKVLSVAVYHYKRIYQASLRKGSAADSATSEALDDDDNVDLEKSVLLMGPTGSGKTLLAKTLARFVVPFVIADATTLTQAGYVGEDVESILYKLLAAAEFVQAA…
CER.Bauhinia.B	MSRIFLRWKKLKEMTLLSSSEIAVSATTRFNYRFNQVCPISTHLYLNIAT-HRRRESLIGVQERYKWDHGGSDDSDSRVRKIRAEVCPRCTKHMDLLFSRHFPIASSDSALNLPVPVPGEGGYQAFLCPSCKTAYYFRPYSFAPLQGSFVEIGRVSNNNVNNATSKSSKRT-SKDGQEGKAQGGGGGEDFAHNDRIRVSFWQTLRTYSGNGGEPPETWPPPPGTSGGGVAVHTPPGPPFAPGVVIRASGPREGGGSGGGANGEKTTWGGSLGKDLPTPKEICKGLDKFVIGQDRAKKVLAVAVYHYKRIYHASLPKRSEADSGTSEALDDDDNVDLEKSVLLMGPTGSGKTLLAKTLARFVVPFIIADATTLTQAGYVGEDVESVLYKLLVAAEFVQAA…
CER.Cercis.o	MSRIFSRWKKLKEMALLSSTQFAVSATTRFNYRFNQVCPISTHLYLNIAT-HRRRESLIGVQERYKWDHGGSDDPGSQTRKIRAEACPRCTKHMDLLFSRHFPTSGSASNLTPPVPVPGEGGYQAVLCPNCKTAYYFRPYSIAPLQGSFVEIGRVSNNNVNNTTSKSSKRT-SKDGKESNGQGGGGGEDYAHSNRIRVSFWETLRSYSGNGGEPPETWPPPPGTPGGGLAVHTPPGPPFAPGVVIRASGPREDGGSGGGANGEKTTWGGSLGRDLPTPKDICKGLDKFVIGQDRAKKVLSVAVYHYKRIYHASLRKGSAADSGISEALDDDNNVDLEKSVLLMGPTGSGKTLLAKTLARFVVPFVIADATTLTQAGYVGEDVESILYKLLAAADFVQAA…
CER.Phanera.A	MSRILSRWKMLKEMALLSSTHFSVSATARFNCRFNQVCPISTHLYLNIAI-HRRRESLIGVQERYKWDHGGSDDPSSQTRKIRAQVCPRCSKHMDLLFFRHFPITSSGSDLTPPVLFPEEGGYQTVICPNCRTAYYFRRYSIAPLQGSFVEIGRIINRNVNNAISKSSRRT-SKDGKESSGQDAGVGEDYAHNGDNRIRVTWEFRSHGGNGGEPPENWPQPPGTSGGGLSVHTPPGPPFAPGVLIRTSAPREGSGSRGGANGEKTIWGGALGKDLPTPKVICQGLDKFVIGQEKAKKVLSVAVYHYKRIYHASLLKGSAADSRTSEALDDDDNVDLEKSVLLMGPTGSGKTLLAKTLARFVVPFVIADATTLTQAGYVGEDVESILYKLLAAADFVQAA…
CER.Phanera.B	MSRVFSRWKKLKEMALLSSTQFAVSATTRFNYRFHQVCPISTHLYLNIAT-HRRRESLIGVQERYKWDRGGSDDPGSQTRKIRAEACPRCTKHMDMIFSRHFPTPASDSNLNPLGPVPREGDYQAFLCPNCKTAYYFRPYSIAPLQGSFVEIGRVSNNNVNNTTSKSSKRT-SKDGQEGNAQGGGDGEDYAHNNRIRVSFWETLRSYSGNGGEPPETWPPPPGTSGGGLAVHTPPGPPFAPGVVIRASGPREGGGGGGGVNGEKATWGGSLGKDLPTPKEIHKGLDKFVIGQDRAKKVLAVAVYHYKRIYHTSLPKGSGADSGVSKALDDDDNVDLEKSVLMIGPTGSGKTLLAKTLARFVVPFVIADATTLTQAGYVGEDVESILYKLLAAAEFVQAA…
DET.Sindora.A	MSRIFPRWKKLKQMALLSSTQFAVSVRTRFSYRLNQVCPISTHLYLHVAT-HRRRESLVGAQERYKWDRGGSDDPNSQTRKIRAEACPRCTKHMEILFSRHFPTSSSTSNLNPPVPVDGESAYQAILCPNCKTAYYFRPNNTVPLQGTFVEIGRVTNSNGNNGINKSTKRINGRDGRENNNGHEVGGEDYAHNSRLRVSFLDNLKSNSGNGGEPPETWPPPPGSTNGGLAVHTPPGPPFAPGVVIRASPPREGGGGGGRSNGEKTTWGGSLGKDLPTPKEICQGLDKFVIGQDRAKKVLSVAVYHYKRIYHASLKKGSEADSRNSEAFDDDDNVELEKSVLLMGPTGSGKTLLAKTLARYVVPFVIADATTLTQAGYVGEDVESILYKLLMAAEFIPAA…
DET.Sindora.B	MTRYFSRWKKLKQMALLSSTEFVVSARTNFSFRFNRVSPISTHLYLHIAT-HRRHESLTGIQERCKWDHGGSDDIQSQTRIIRAEACPRCSKNMDILFSRHFPSSSSASILTPPVPINGDGGYQAVLCPNCKTAFYFRPYDTTPLQGAFVEICRATNDNI--GINKSTKRTNDKDGGESSKGNGGGGEDYMTNRRLRVPFWDTYSGG-DNGGEPPETWPPPPGSSNGGLAVHTPPGPPFAPRALIRASRPREGGSGRGGGKGEETTRGGSVGNDFPTPKEIWKGLDKFVIGQDRAKRVLSVAVYHYKRIYHASLQKGLEADSEISEPIDDGDNVELEKSVLLMAPTGSGKTLLAKTLARFIVPFVIADATILTQAGYVGQHVESILYKLLAAAEFVPAA…
OUT.Arabidopsis.O	-------------------------------LHARSISPVSN-LSLELGSCPRRR-----IQERFKSEQGGGDDVPVTRRKLRAEPCPRCSKQMDLLFSRQFPSSNLLQDDSDSSGAGDKTNFQSVFCPTCKTAYGFNPRGVSPLQGTFIEIGRVQSPTTTTTNATTSKSTR--KQQ-QHSKDPNQG--FNYRNKLRSSFWDTLRSY---GAEPPEDWSPPPP--------HSPLNSSP-PNTPVNASPSAVDTSPLPDAVNDVSRWGGALGRDFPTPKEICKWLDKFVIGQSRAKKVLSVAVYHYKRIYHTSMKKGSAA-----QPIDDDDNVELDKSVLLMGPTGSGKTLLAKTLARLVVPFVIADATTLTQAGYVGDDVESILHKLLTVAEFVQAA…
OUT.Prunus.O	---------------------------AELQQRFTQVSPISTHLHLHVTS-HRRRESLIGVQERYKWDHGGSGSGDVRTRKIRAEACPRCSNRMDLLFSRRLPNSPPDDSITSTT--KEFHQYQALLCPNCKTAYYFRPHQIAPLQGTFVEIGRLTNTTTTSNRN----KSHSRNTQNTNNSNGGGGGG--GSNGLRVSFWDTLRSY-ANGVDPPDNWPPPSPPPPGGLAVHTPPGPPFAPGVVIRASGPPGDA---GG--DNNNAWGGSLGKDLPTPKEICKGLDKFVIGQQRAKKVLSVAVYHYKRIYHASLQKGSGGESGIPNTIDDDDKVELEKSVLLMGPTGSGKTLLAKTLARFVVPFVIADATTLTQAGYVGEDVESILYKLLMAAEFVQAA…
OUT.Quillaja.O1	MSGILSRWKKLKEMALHSSTRFALSATTGYNLRLTQVAPISTHLHLHIST-PRRRESLIGVQERYKWDHGGSDDQSSQTRKIRAEACPRCSKQLDVLFSRQFPSSGSASNFSPPVTVPGEGGYQAVLCPNCKTAYYFRPYNTAPLQGTFVEIGRVSNNNVNNTPKSSKKTTNSKDGKEGNT--GR--------------------GGTDNGGDTPENWPQPPGPPAEGLAVHTPPGPPFAPGVVVRASGPSGGGSGGSGGNGEKNGWGGSLGKDLPTPKEICKGLDKFVIGQDRAKKVLSVAVYHYKRIYYAS-EKGSGADSGIPEALDDNDSVELEKSVLLMGPTGSGKTLLAKTLARFVVPFVIADATTLTQAGYVGEDVESILYKLLVAAGFVQAA…
OUT.Quillaja.O2	MSGILSRWKKLKEMALLSSTRFALSATTRFNHRLTQVAPISTHLHLHISA-PRRRESLIGVQERYKWDHGGSDDQSSQTRKIRAEACPRCSKQLDVLFSRQFPSSASAANLSPPFPVPGEGGHQVVVCPNCRTSYSFRPYNITPLQGTFVEIGRIINNNNST-PKSSRKTINSKDVKGGNGH--DGGDDYGRSNRLKLSFWDTLRSYNGNGAEPPENWPPPAGPPSGGLAVHTPPGPPFAPGVVIRGSGPGGGGSGGGGGNGEKNSWGGSLGKDFPTPKEICKGLDKFVIGQDRAKKVLSVAVYHYKRIYYAS-HKGSGADSGIPEALDDDDNVELEKSVLLMGPTGSGKTLLAKTLARFVVPFVIADATTLTQAGYVGEDVESILYKLLAAADFVPAA…
OUT.Vitis.O	---------------------------GRCNHRFMQKSPISTRFNCLHMGSHRRRESLIGVQERYKWDHGGSDG--FQTRKIRAEACPRCSKVMDLLFSRHFPSNFSPAPTDSSNSKGSGGSYQAVLCPNCKTAYYFRPYKIAPLQGSFVEIGRSDYNNTNT------NHPKGKDNEKKSSKNGG-GHEEDYGSRLRMSFWETLRSY---GGDPPENWPPPPPPPSGGLAVHAPPGPPFAPGVVIRAAGPGVGGGGGGGSFGERNGWGGSLGKDLPTPKEICKGLDKFVIGQERAKKVLSVAVYHYKRIYHGSLQKGSGAESGTSEV--DDDSVELEKSVLLMGPTGSGKTLLAKTLARFVVPFVIADATTLTQAGYVGEDVESILYKLLTVAEFVQAA…
PAP.Aeschynomene.A	MSRIFFRWKKVKGVASLSETHLPVNTT-RSNHRFNQVCPISTHLHHHIGAGNRRRDALVGVQERYKWDRGGSDD--NPTRKIRAEACPRCTKDMNLVFSRHFPSSSSDSDSGNGV--PGEGGYQAVLCPSCKTAYYFRPYNTSPLQGTFVEIGRVTNNNSNS-KSQSPRRITGKGS---GGKSGNGGEDHGVSGSLEVSLWDTLRSYNGNNGEPPETWPQPPGGNNGGLAVHTPPGPPFAPGIVIRA-GLRDGGGGAGGGNGEKTNWGGSLGKDLPSPKEICKGLDKFVIGQERAKKVLSVAVYHYKRIYHATLQKGSVADSGVSEGLDKDDNVELEKSVLLMGPTGSGKTLLAKTLARFVVPFVIADATTLTQAGYVGEDVESILYKLLAAADFVAAA…
PAP.Aeschynomene.B	MSRIFSTWNKNKNKLRFNPTHFTNSHNKTTTFFYHSLRPISTHL-TH-LH-HRRRHSFLGGAVRHKWGRGGSDDLSPRIRRIRADPCPRCSKDMAMKLLRHNLP---SAPLHGG-GEQGNHHQHGVLCPNCNTAYYFSPYSSSPLQGSFLEIGVNGVTESGD---DYVDYV---D--DHSRR--SNG--YG----SRVPLWESLRSYGSGDGEPPVDWP-----NDGRVAVHTPPGPPFAPGVVIRAAGPREGGSGSGGGGDEKTSWGGSLGRDLPTPKEICKGLDKFVIGQDRAKKVLSVAVYHYKRIYHASLQKGSGEDSGISEGLDDDDHVELEKSVLLMGPTGSGKTLLAKTLARFVVPFVIADATTLTQAGYVGEDVESILYKLLAAAEFVQAA…
PAP.Lotus.A	MYRIFSRWRNVNEITSLSG---------RTG--FNRVRPISTHLHFIVSGGHRRRESLVGVQERYKWDRGGSDDTHNTTRKIRAEACPRCTKDMNLIFSRHFPA-TSDSDCGSNSGSSEGGGYQAVLCPSCNTAYYFRPNNTTPLQGTFVEIGRVSTNNGSYSVNGKSRRIRGKESGGGSSKNGHVGEDAGLSNWLEVSFWDTLKNGGAHGGEPPETWPPPGDGKNGGLAVHTPPGPPFAPDIVIRASGPRERGGGGGGGIGEKTTWGGSLGKDLPSPKEICKGLDKFVIGQDRAKKVLSVAVYHYKRIYHATLPKGSVADAGTSQALDDDENVELEKSVLLMGPTGSGKTLLAKTLARFVVPFVIADATTLTQAGYVGEDVESILHKLLAAADFVAAA…
PAP.Lotus.B	--------------------------------------------------------------------------------------------------------------------------------------------------------------------------------------------------------------------TPPDG----GGGGGGGVAVHTPPGPPFPPGLLVRAEKT---------ASSSNSSWGGSLGRDLPTPKEICKGLDKFVIGQNSAKKVLSVAVYHYKRIYYASSQEGSGEDSKISEGKDDDDHVELEKSVLLMGPTGSGKTLLAKTLARFVVPFVIADATTLTQAGYVGEDVESILYKLLVAAEFVQAA…
PAP.Medicago.A	--------------------------------------------------------------RKDKWGRGGSDGMQNPTRKIRAEACPRCSKDMNLFFSRHMQSNGGDSGNGENLGSNGDGGYQAVLCPNCKTAYHFRPYNTSPLQGTFVEIGRVSNNNGGSSKTQLSRRFKGIGKDSNSIKSGHHGEDLGLSNWLEVSMWETLRNYNGNNGEPPETWPLPVGGGNGGLAVHTPPGPPFAPGLVIRARGPQEGG-PGGGGNGEKNTWGGSLGKDLPSPKEICKGLDKFVIGQGRAKKVLSVAVYHYKRIYHATLPKGSGADSGISGILDDDENVELEKSVLLMGPTGSGKTLLAKTLARFVVPFVIADATTLTQAGYVGEDVESILYKLLAAADYVAAA…
PAP.Phaseolus.A	MSRLFGRWKKAQEMASLSG--FLPRGHQRIGL---NFCPISTQL---MVSGHR-RDAQVGVQERYKWDRGGSDD--NPTRKIRAEACPRCTKDMNLVFSRHFPSPQSESNSELGGEGEREKGYQAVLCPKCKTAYYFRPYDTTPLQGTFVEIGRVSSTNNNGNNGHSPRRIKGKEGGSSTSRASHGGEESGPA-SLEVSLWETLMAYNGGNGEPPESWP--GGNGNEGLAVHTPPGPPFAPGMVIRATGPPNGGSGGGGGDGEKNAWGGSLGKDLPSPKEICKGLDKFVIGQKRAKKVLSVAVYHYKRIYHATLQKGSTVDS---EVLDDDDNVDLEKSVLLMGPTGSGKTLLAKTLARFVVPFVIADATTLTQAGYVGEDVESILYKLLAAADFVAAA…
PAP.Phaseolus.B	---------------------------------------------------------------------------------------------------------------------------------------------------------------------------------------------------LRPTILRLYCSS---NGEPPQDWPQDA---------AVPSQTPFS--VFVRASGPRQ----------ENTGWGGSLGRDFPTPKEICKGLDKFVIGQHRAKKVLSVAVYHYKRIF-----NGSGEDAGISEGLDDDDNVELEKSVLLMGPTGSGKTLLAKTLARFVVPFVIADATTLTQAGYVGEDVESILYKLLAAAEFVQAA…
