# Supplementary material for: Legume genome structures and histories inferred from Cercis canadensis and Chamaecrista fasciculata genomes
Source: Plant J. 2026 Jun 10;126(5):e70981. doi: 10.1111/tpj.70981 (PMC13252982; doi:10.1111/tpj.70981)
Supplement: Supplementary file 6 — Data S6. Manuscript supplement; Compressed directory of aligned sequences from 250 gene families with high rates of gene duplication consistent with whole‐genome duplications in the legume subfamilies. [file TPJ-126-0-s006.gz › S6_consen_wgd_tree/40_wgd_aln_manual_wgd_copy/Legume.fam3.02161]

CAE.Acacia.A	-TVAARRDMDRIKGPWSPEEDEALQKLVEKHGPRWSLISKSIPGRSGKSCRLRWCQLSPQVEHRAFTPEEDETIIRAHARFGKWATIARLLSGRTDAIKHWSTLKRKCSSMMIDGDSFSPQPLKRSVSAGAAVPVSTGLCMPPTPGSPSGSDVSESSFPVASSSQVYRPVPRAGGVLPPVETTSSSNDPPTSLSLSLPGVDSSEVSRPADPTHSA-PPANSTRLLSIMAPTVPTSAPL------GGFNFSSELLAVMQDMIRKEVRSYMALEQQNGVCFQASDGFRASVKRIGISRIDS
CAE.Acacia.B	--IDSRKDMDRIKGPWSPEEDDALQKLVEKHGPRWSLISKSIPGRSGKSCRLRWCQLSPQVEHRPFSPEEDETIIRAHARFGKWATISRLLSGRTDAIKHWSTLKRKCASMMMDGDSFSPQPLKRSVSAGAAMPVSTGFYLQQTPSSPSGSDVSDSSVPVGSSSHVYRPVARTGGVLPPVETTSSSNELTTSLSLSPPGVDSFEVSRASESTHAT--PLNTVRLLPAMVSAASSAAPI------GPFNFSAELLAVMQEMIKTEVRSYMALEKRKLM----------------------
CAE.Chamaecrista.A	-PGVSRKDMDRIKGPWSPEEDEALQKLVEKHGPRWSLISKSIPGRSGKSCRLRWCQLSPQVEHRAFTPEEDDTIIRAHARFGKWATIARLLSGRTDAIKHWSTLKRKCSSMMIDGDSFSPQPLKRSVSAGAAVPVSTGIYMPSSPGSPSGSDVSESSAPIASSSHVYRPVPRTGGVLPPVETTSSSNDPPTSLSLSLPGVDSSEVSRPTEPSHTA--PVNTLPLLSVMAPAA----PSANQNGFLGFNFSAELLAVMQDMIRKEVRSYMALEQQNGMCFQAADGFRASVKRIGISRVDS
CAE.Chamaecrista.B	-AVVNRKEMDRIKGPWSPEEDDALQRLVEKHGPRWSLISKSIPGRSGKSCRLRWCQLSPQVEHRAFTPEEDETIIRAHARFGKWATIARLLSGRTDAIKHWSTLKRKCSSMMIDYDDFSPQPLKRSVSAGAAIPVSTGFYMPPTPGSPSGSDVSDSSAPVASSSHVFRPVARTGGVLPPVETTSSSNDPPTSLSLSLPGVDSSEVSRALEST--LAEKLNTMNFLPAMASSPPAKTPHQNQKGFAPFNFSVELLSVMQEMIRTEVRSYMQ---QNAMCFQEADGFKASVKRIGISRIDS
CAE.Senna.B	--------MDRIKGPWSPEEDEALQKLVEKHGPRWSLISKSIPGRSGKSCRLRWCQLSPQVEHRAFTPEEDETIIRAHARFGKWATIARLLSGRTDAIKHWSTLKRKCASMMIF----SPQPLKRSVSAGAAMPVSTGFYMPSTPGSPSGSDVSDSSAPVASSSHVYRPVARTGGVLPPVETTSSSNDPPTSLSLSLPGVDSSEVSRASESTHAA-PPLTTMHFLSGMASV----APAANQNGFAPFNFSAEFLGVMQEMIRKEVRSYMALEQQNAMCFQEADGFRATVKRIGISRIDS
CER.Bauhinia.A	MMAPSRKEVDRIKGPWSPEEDDALQKLVEKHGPRWSLISKSIPGRSGKSCRLRWCQLSPQVEHRAFSPEEDETIIRAHARFGKWATIARLLSGRTDAIKHWSTLKRKCSSMMIDGDSYGQPPLKRSVSAGAAIPVSTGLYMPSSPGSPSGSDVSNSSLPVVSSSHVYRPVPRTGGVLPPVETTSSSNDPPTSLSLSLPGVDSCEVSWPTESINTV--PLNTMPLLPVVAPTTPAQAPM------QPLNLSSELLAVMQDMIRKEVRNYMA--EQNGKCFQAADGFRASVKRIGISRIDS
CER.Bauhinia.B	MMSANRKEMERIKGPWSPEEDEALQKLVEKHGPRWSLISKSIPGRSGKSCRLRWCQLSPQVEHRTFSPEEDETIIRAHARFGKWATIARLLSGRTDAIKHWSTLKRKCASMMIDGDSYGQQPLKRSVSAGAAIPVSTGLYMPSSPGSPSGSDVSESSVPVASSSHIYRPVPRTGGVLPPVETTSSTNDPPTSLSLSLPGVDSCEVSRSTESTQAV--PLNTIPLLPVTAPLAPMSMQV------EPFNFNAELLAVMQEMIRKEVRNYMA--EQKGTCFQAADGFRASVKHIGVSRIDS
CER.Cercis.o	MMAVSRKEMDRIKGPWSPEEDDALQKLVEKHGPRWSLISKSIPGRSGKSCRLRWCQLSPQVEHRAFSPEEDETIIRAHARFGKWATIARLLSGRTDAIKHWSTLKRKCSSMMIDGDSYSQQPLKRSMSAGAAIPVSTGLYMPSSPGSPSGSDVSDSSVPVASSSHVYRPVPRTGGILPPVETTSSSNDPPTSLSLSLPGVDSCEVSRPTESTNAV-PPSNTMPLLPVMAPAAPLAAPL------GPLNFSAELLAVMQEMIRNEVRNYMA--EQNGMCFQAADGFRASVKRIGISRIDS
CER.Phanera.A	MMAASRKEMDRIKGPWSPEEDDALHKLVEKHGPRWSLISKSIPGRSGKSCRLRWCQLSPQVEHRPFSPEEDETIIRAHARFGKWATIARLLSGRTDAIKHWSTLKRKCASMMIDGDSYSQRPLKRSVSAGAAIPVSTGFHMPSSPGSPSGSDVSNSSVPVASSSHVYRSVPRTGGVLPPVETTSSSNDPPTSLSLSLPGVDSCEVSRPTESTNTV--PLNTMPLLPVMSPTAPTSTPLASQMSMQPLNFSSELLGVMQEMIRKEVRNYMA--EQNGKCFQADDGFRASVKRIGISRIDS
CER.Phanera.B	MMAASRKEMERIKGPWSPEEDDALQKLVEKHGPRWSLISKSIPGRSGKSCRLRWCQLSPQVEHRAFSPEEDETIIRAHARFGKWATIARLLSGRTDAIKHWSTLKRKCASMISDGDSYSQQPLKRSVSAGAAIPVSTGLYMPSSPGSPSGSDVSDSSVPVASSSRIFRPVPRTGGVLPPVETTSSTNDPPTSLSLSLPGVDSCEVSRPTELTQAV--PLNTMPLSSVMGPAAPLVSPL------QPFNFSAELLAVMQEMIRKEVRNYMA--EQNDMCFQAADGFRASLKRIGVSRIDS
DET.Sindora.A	SMAVTRKDIDRIKGPWSPEEDDALQKLVEKHGPRWSLISKSIPGRSGKSCRLRWCQLSPQVEHRAFTPEEDETIIRAHARFGKWATIARLLSGRTDAIKHWSTLKRKCASMMIDGDSFSPQPLKRSVSAGAAVPVSAGLHMPPTPGSPSGSDVSDSSVHVAS-SYVYKPVARTGGVQPPVETTSSSNDPPTSLSLSLPGADSCEVSRATESTHAVPPPVNTMPLLPLITSVT----PTAN-QEAMPFNFSAELLAVMQEMIRTEVRSYMALEQRNGMCFQAVDGIRASVKRIGISRMD-
DET.Sindora.B	NMAVSRKDVDRIKGPWSPEEDEALQRLVEKHGPRWSLISKSIPGRSGKSCRLRWCQLSPQVEHRAFTPEEDETIIRAHARFGKWATIARLLSGRTDAIKHWSTLKRKCASMMIDGDSFSPQPLKRSVSAGAAVPVSTGLYMPSTPGSPSGSDASDSSVHVVSPQHVFRPVARTGGVLPPVETTSSSNDPPTSLSLSLPGADPCEVSRNIESTHAVPPPVNTMPLLPVMASTA----PLANQKGFAPFNFSTELLAVMQDMIRKEVRSYMALEQQNGMCFQAADGFRVSVKRIGISRID-
OUT.Arabidopsis.O	--------ADRIKGPWSPEEDEQLRRLVVKYGPRWTVISKSIPGRSGKSCRLRWCQLSPQVEHRPFSAEEDETIARAHAQFGKWATIARLLNGRTDAVKHWSTLKRKCGGYDHRGDSEDHRPVKRSVSAGSP-PVVTGLY--MSPGSPTGSDVSDSSTPILPSVELFKPVPRPGAVPLPIETSSSSDDPPTSLSLSLPGADVSEESRSHESTNINHNHNNTVSFMPFSGGF-RGAIE---EMGKS-FGNGGEFMAVVQEMIKAEVRSYMTMQRNNGGGFGGFIDNGIPMSQIGVGRI--
OUT.Prunus.O	-MAVSRKDMDRIKGPWSPEEDDALQRLVQKHGPRWSLISKSIPGRSGKSCRLRWCQLSPQVEHRAFTPEEDDTIIRAHARFGKWATIARLLNGRTDAIKHWSTLKRKCSDIGVVGHDHEQPPLKRSVSAGSGMPVSTGLY--MSPGSPSGSDMSDSSIPVMSECHVYRPVARSGGVLPLSETTSSSNDPTTSLSLSLPGVDSGEVSRVA-ATESTQAPVIPIP-IPIPIQNVPDPAP-----ARAPFNIPVELLAVMQGMIRKEVRSYMALEQ-SGICMQANDGFRVAVKRIGVSRIE-
OUT.Quillaja.O1	-MAATRKDMDRIKGPWSPEEDEALQKLVEKHGPRWSLISKSIQGRSGKSCRLRWCQLSPQVEHRAFTALEDETIIRAHARFGKWATIARLISGRTDAIKHWSTLKRKCLSMINEFDNLNPQPLKRSVSSGSAIPVSTELYMPPTPSSPSGSDVSDSNAPVGSSSHVYRPVPRTGAVLPPVETTASSNDPPTSLSLSLPGVDSGEV-RVNDSAHAA-QLTTNVPIFPSMTPAIPVQVPVANQNGYVPFSFSGGLLAVMQEMIRKEVRSYMAGMEQNGMCAAGRDGFRASVKRIGISRIDS
OUT.Quillaja.O2	-MAVTRKEMDRIKGPWSPEEDDALQKLVEKHGPRWSLISRSIPGRSGKSCRLRWCQLSPQVEHRTFTPEEDETIIRAHARFGKWATIARLLSGRTDAIKHWSTLKRKCSSMMMDENNFNPQPLKRSVSAGSAMPVSTGLFMPPSPNSPSGSDVSDSSAPVASSSQVYRPVPRTGCVLPPVETTSSSNDPPTSLSLSLPGVDSCEVSRVNDSSQAT--PVNTIPIFPAMTPAVPIQMPI------QPFNFSGELLTVMKDMIKNEVRSYMAL-EQNGMCSSAGDGFRASLKRIGISRIDS
OUT.Vitis.O	-MAATRKDVDRIKGPWSPEEDDALQKLVQKHGPRWSLISKSIPGRSGKSCRLRWCQLSPQVEHRAFTSEEDDTIMRAHARFGKWATIARLLSGRTDAIKHWSTLKRKCSAITEDGSDYPPHPLKRSVSAGAAAPVS-GLY--LSPSSPCGSDVSDSSLPVVSSSHVYRPVARTGGIIPP-ETTSSSNDPPTSLSLSLPGVDSCEVSRAPEPNHAP--PANPIQMIPTMAPLQPATVPVLSQ-GEKPFPFSAELLAVMQEMIRKEVRNYMAL-EQNGVCLQA-DGIRAAVKRIGISKIE-
PAP.Aeschynomene.A	-MNLARKEMDRIKGPWSPEEDEALQRLVERHGPRWSLISKSIPGRSGKSCRLRWCQLSPQVEHRAFTPEEDETIIKAHVQFGKWATIARLLSGRTDAVKHWSTLKRKCASMMIDGDGFSSQPLKRSASAGAAVPVSTGLYVPPTPGSPSGSDASESSVRAGSPSYVFKPVPRT--VIPPLETTSSSDDPPTSLSLSLPGVDITELSRVAEAV-----PLASAP--PATTVTAPAPAP----QGSGAFNFSAELMAVMQEMVRNEVRSYME--QRNGMCFQAASGFRVSMNRIGIRRVE-
PAP.Aeschynomene.B	MTAVTRKDMDRIKGPWSPEEDEALQRLVEKHGPRWSLISKSIPGRSGKSCRLRWCQLSPQVEHRAFTAEEDDTIIRAHARFGKWATIARLLSGRTDAIKHWSTLKRKCASMSID-EPLMAQPLKRSVSAGAAVPVSTGLYMPPTPGSPSGSDVSESSVPLASTSHVYRPVARTGGVLPPVETTSSSNDPPTSLSLSLPGVDSSEVSRVAETIQAA-LPLNAIPLMPVMATAAPVAAPV------HPFNFSAELLAVMQEMIRTEVRSYMALEQQNGMCFQADDGFRASVKRIGISRID-
PAP.Lotus.B	TTNTSITKMDRIKGPWSPEEDEALQRLVEKHGPRWSLISKSIPGRSGKSCRLRWCQLSPQVEHRAFTAEEDDTIIRAHARFGKWATIARLLSGRTDAIKHWSTLKRKCASFMMD-D-HNAPPLKRSVSAGAATPVSTGLYMPPSPGSPSRSDVSQSSVPVCT-----------------------------------------------------------------------------------------------------------------------------------------
PAP.Medicago.A	--------MDRIKGPWSPEEDESLTKLVDRYGPRWSLISRAIPGRSGKSCRLRWCQLSPQVEHRAFSPEEDNIIIRAHAQFGKWATIARLLSGRTDAIKHWSTLKRKCSSFIGSDDDFNPQPLKRSASVGA-------------PGSPSGSDLSDSGVQ----QTVFRPVP----IRLPVETTSEEDDPLTSLSLSLPGVDAA----A--AV--L---VSP---APITAVT---AVTVSEEAGIGALNLSGEFMAVMQEMIKNEVRSYME--ERNGMCFQGVDRLRVSAKPIGINRVD-
PAP.Medicago.B	--------MDRIKGPWSPEEDEALQKLVEKHGPRWSIISKSIPGRSGKSCRLRWCQLSPQVEHRAFTPEEDDTIIRAHARFGKWATIARLLSGRTDAIKHWSTLKRKCSSIMID-D-SESPPLKRSVSAGAAIPVSTGLYIANSPGSPSGSDVSESSVPIVNTSHVYRPVPRTVAPLPLVETTSNSNDPPTSLSLSLPGVSSSEDSRVTEPVNTAP--PSAIPLMPVMTTAVPMAVPMQQSGSVMPFSFSAELLSVMQEMIRTEVRSYMALEQQNGMCFKAEDGIRALVKRIGISRIDS
PAP.Phaseolus.A	-MAVSRKDMDRIKGPWSPEEDEALQKLVERHGPRWSLISRSIPGRSGKSCRLRWCQLSPQVEHRAFTPEEDDTIIRAHARFGKWATIARLLSGRTDAIKHWSTLKRKCSSIMNAEDGYSPQPLKRSVSAGAALP----------PGSPSGSDVSETSAPVVSPSHVFRPVP----VRPVVETASSCEDPTTSLSLSLPGVESSEASRAT-AMQAN--PF---AIGPVTNVA----IP-AAEVGMGALNLSAEFMAVMHEMIKKEVRSYME--QQSGMCFQGVDGFRASVKRIGISRVDS
PAP.Phaseolus.B	-VVLSRKDMDRIKGPWSPEEDEALQRLVEKHGPRWSLISKSIPGRSGKSCRLRWCQLSPQVEHRAFTPEEDDTIVRAHARFGKWATIARLLQGRTDAIKHWSTLKRKCASTMMD-D--HPPPLKRSVSAGAAIPVSTGLYIPPTPGSPSGSDVSESSAPVASPSHVFRPVPRTAAVLPPVETTSSSNDPPTSLSLSLPGVDSSEVSRVTEPAHPVPQPSNTIPLLPMMAAPVAMVPQL-KPPGLGAFNLSAEFLVVMQEMIRKEVRSYMERQNPNGMCFAAEDGFRTSVKRIGISRVDS
