# Supplementary material for: Legume genome structures and histories inferred from Cercis canadensis and Chamaecrista fasciculata genomes
Source: Plant J. 2026 Jun 10;126(5):e70981. doi: 10.1111/tpj.70981 (PMC13252982; doi:10.1111/tpj.70981)
Supplement: Supplementary file 6 — Data S6. Manuscript supplement; Compressed directory of aligned sequences from 250 gene families with high rates of gene duplication consistent with whole‐genome duplications in the legume subfamilies. [file TPJ-126-0-s006.gz › S6_consen_wgd_tree/40_wgd_aln_manual_wgd_copy/Legume.fam3.01522]

CAE.Acacia.A	MTPESSRQHRSRARPSAS-RTPAQAKVPLRKLLRVASVAGGIQFGWALQLSLLTPYVQQLGISHAWSSIIWLCGPLSGLFVQPLVGHMSDRCTSRFGRRRPFILAGTLLIVAAVLIIGYAADIGWLFGDTEKSRPRAIGVFVFGFWILDMAVTQGPCRALLADLTGKDHRRTRVAAYYSLFMAIGVLGYATGSYSGWFRIFPFTYTPACNVSCALKSAFILDIIFILVTTYISITSAHEVPLSSNVAHHAEEAGESGSAGEAFMWELFGTFRYFSAPIWIILSVTALTWIGWFPFTLFDTDWMGREIYGGDPNGPNYDAGIRMGAVGLMLSVVLGITSLLMERLCRKRGAGFVWGISILMAICFIGMLVVTYVAKNIGYLGKDQPPIGIVIVSLIIFTI…
CAE.Acacia.B	MPPQS-QRQRARAPPSSA-RPSPRDRVPLRQLFRVASVAGGIQFGWALQLSLLTPYVQQLGIPHAWASVIWLCGPLSGLFVQPLVGHMSDKCTSRFGRRRPFILAGAVSIIIAVLIIGYSADIGWWFGDNENSRPAAIAVFVFGFWILDMAVTQGPCRALLADLTGKDHRRTRVAAYFSLFMALGILGYASGSFSGWYRVFSFTVTPACKISCALKSAFLLDVFFIAVATYISVTAAHEVPLSLSGAAHTDEGGESGSAGEAFMWELFGTFKYFSAPIWIILSVTALTWIGWFPFILFDTDWMGREIYGGDPQGLTYDAGVRMGAFGLLLSVVLAITSLLMERLSRKRGAGFLWGISIVMAVCFIAILIVTYVASSIGYLGKDDPPIGIVIAAMTIFTI…
CAE.Chamaecrista.A	-------ESRNRASSSSSSKPPVRPRVPLRQLLRVASVAGGIQFGWALQLSLLTPYVQQLGISHAWSSVIWLCGPLSGLFVQPLVGHLSDRCSSRFGRRRPFILAGTVSIIISVLVIGFSADIGCWLGDNAKSRPRAIGVFVFGFWILDVAVIQGPCRALLADLTGKDHRRTRVASYYSLFMAIGILGYATGSYSGWFKIFSFTRTPACGISCALKSAFFLDVIFIVVTTYISIASAHEVPLSSSDAANPEEGGESGSAEEAFMWELFGTFRYFSAPIWIIFSVTALTWIGWFPFILFDTDWMGREIYGGEPEGLNYDSGVRMGALGLLLSVVLGITSLLMERLCRKRGAGFVWGISILMAVCFIGMLIVTYVAKNIGYLGKDLPPTGIVTAAVMLFTI…
CAE.Chamaecrista.B	MPPEA-HRQRSRPRPSTTARQPVRARVPLRQLFRVASVAGGIQFGWALQLSLLTPYVQQLGIPHAWASLIWLCGPLSGLFVQPLVGHMSDKCTSRFGRRRPFILVGAVSIIFAVLIISFSADIGWWFGDTDTSRPRAIGVFVFGFWILDVAMTQGPCRALLADLTGKDHRRTRVAAYFSLFMAIGILGYATGSYSGWYKVFSFTITPGCKISCALKSAFLLDIIFIVITTYISIAAAQEVPLSLNGAAHAEGAGESGSAEEAFIWELFGTFKYFSAPIWIILSVTALTWIGWFPFTLFDTDWMGREIYGGDPGGLTYDAGVRMGSLGLLLSVVLGITSLLMERLSRKRGAGFVWGISIVMTVCFLAMLVLTYVAKSIGYAGKDEAPIGIVIAAMIIFTI…
CAE.Senna.A	MTPESNRQHRSRARPSSA-RPPVRPRVPLRQLLRVASVAGGIQFGWALQLSLLTPYVQQLGIPHAWASIIWLCGPLSGLFVQPFVGHLSDRCTSRFGRRRPFILGGAVSIILSVLIIGLSADIGWWFGDTENSRPRAIGVFVFGFWILDVAVIQGPCRALLADLTGKDHRRTRVAAYYSLFMAIGILGYATGSYSGWFKIFSFTHTPACSISCALKSAFFLDVIFIVITTYISISAAHEVPLSSSGAAHGDQGEASGSAEEAFMWELFGTFRYFSTPIWIILSVTALTWIGWFPFILFDTDWMGREIYGGDPGGPNYDTGVRMGALGLLLSVVLGITSLLMERLCRKRGAGFVWGISILMAVCFIGMLIVTYVAKNIGYLGKDLPPTGIVTAALILFTI…
CER.Bauhinia.A	MAPES-HRHRSRARPSTS-RQPVRGRVPLTKLLKVASVAGGIQFGWALQLSLLTPYVQQLGIPHAWASIIWLCGPMSGLFVQPLVGHMSDRCTSRFGRRRPFILGGALSIIVSVLIIGYSADIGWILGDTVNSKPRAIGVFVFGFWILDVAMTQGPCRALLADLTGKDQRRTRVAAYYSLFMAIGILGYATGSYSGWFRVFSFTHTDACNISCALKSAFLLDVVFIAVTTYISIASAHEVPLSSSETAHVEEG-EGGSAEEAFLWELFGTFKYFPAPIWIILLVTALTWIGWFPFLLFDTDWMGREIYGGEPGGPNYDAGVRMGALGLMLSVVLGITSVLMEWLCRKWGAGFVWGISILMAVSFLAMLVTTYVANNIGYVGKDLPPAGIVAAALIIFSV…
CER.Bauhinia.B	MPPES-HRHRSRARPSSA-RQPVRVRVPLTQLLKVASVAGGIQFGWALQLSLLTPYVQQLGIPHAWASIIWLCGPLSGLLVQPLVGHMSDRCTSRFGRRRPFILGGALSIILSVVIIGYSADIGWMFGDTVNSRPRALAVFIFGFWILDVAMTQGPCRALLADLTAKDHRRTRVAAYYSLFMAIGVLGYATGSYSGWYKVFSFTYTPACNASCALKSAFLLDVAFIAVTTYISITAAHEVPLSLSGTAHVEEG-EGGRAEEAFLWELFGTFRYFSAPIWTILLVTALTWVGWFPFLLFDTDWMGREIYGGEPEGPNYDAGVRMGALGLMLSVVLGITSVLMEWLCRKWGAGFVWGISILMAVSFFAMLVITYVANNIGYVGKDLPPVGIVVAALIVFSV…
CER.Cercis.o	MAPES-HHHRSRARPSSA-RQPVRGRVPLTQLLKVASVAGGIQFGWALQLSLLTPYVQQLGIPHAWASIIWLCGPLSGLFVQPLVGHMSDRCTSRFGRRRPFILSGALSIIFSVLIIGYSADIGWMLGDTVDSRPRAVAVFIFGFWILDVAMTQGPCRALLADLTGKDHRRTRVAAYYSLFMAIGILGYATGSYSGWYKIFSFTYTHACNVSCALKSAFLLDVVFIAVTTYISITSAHEVPLSLSGTAHVEEG-EGGSAEEAFMWELFGTLRYFSAPIWIILSVTALTWVGWFPFLLFDTDWMGREIYGGEPEGPNYDAGVRMGALGLMLSVILGITSVLMEWLCRKWGAGFVWGISILMAVSFLAMLVITYVANNIGYVGKDLPPDGIVAAALITFSV…
CER.Phanera.A	MAPES-HRHRSRARPSSV-RQPVRGRVPLTKLLKVASVAGGIQFGWALQLSLLTPYVQQLGIPHAWASIIWLCGPLSGLFVQPLVGHMSDRCTSHFGRRRPFILGGALSIILSVLIIGYSADIGWMFGDSVDSRPRAVAVFVFGFWILDVAMTQGPCRALLADLTGKDQRRTRVAAYYSLFMAIGILGYATGSYSGWYKVFSFTYSDACNVSCALKSAFLLDIAFIAVTTYISLTAAQEVPLSSSGTTHVEEG-EGGSAEEAFLWELFGTFKYFSAPIWIILLVTALTWVGWFPFLLFDTDWMGREIYGGEPEGPNYDAGVRMGALGLMLSVILGITSVLMEWLCRKWGAGFVWGISILMAVSFLAMLVITYVANNIGYVGKDLPPVGIVAAALIIFSV…
CER.Phanera.B	MAPES-HRHRSRARSSSA-RQPVRGRVPLTQLLKVASVAGGIQFGWALQLSLLTPYVQQLGIPHAWASIIWLCGPLSGLFVQPLVGHLSDRCTSRFGRRRPFILGGAVSIILSVLIIGYSADIGWMFGDTVDSRPIAVAVFIFGFWILDMAMTQGPCRALLADLTAKDHRRTRVAAYYSLFMAIGVLGYATGSYSSWYKVFSFTHTPACNVSCALKSAFLLDVAFIVVTTYISITAAHEVPLSSTGAAHVEEG-EGGSAEETFLWELFGTFRYFSAPIWIILLVTALTWVGWFPFLLFDTDWMGREIYGGEPEGPNYDAGVRMGAFGLLLSVVLGITSVLMEWLCRKWGAGFVWGISILMAVSFLAMLVITCVANNIGYAGKGLPPDGIVIAALIIFSL…
DET.Sindora.A	MPPES-QPRRSRARPPAAPRQPARNRVPLRQLLRVASVAGGIQFGWALQLSLLTPYVQQLGISHAWSSVIWLCGPLSGLFVQPLVGHVSDRCTSRFGRRRPFILAGAVSIIASVLIIGFSADIGWMFGDTTDSRPRAVVVFVFGFWILDMAMTQGPCRALLADLTGKDHRRTRVAAYFSLFMAVGILGYATGSYSGWFKVFSFTFTPACNISCALKSAFLLDVVFITFTTCISLTAAHEVPLSSSAAAQGEGTGESGSAEEAFLWELFGTFRYFSPPIWVILSVTALTWIGWFPFILFDTDWMGREIYGGEPEGLNYDSGVRMGAFGLMLSVILGITSLLMERLCRKRGAGFVWGISIIMAVCFLAMLVLTYVAKNIRYIGKGLPPTGIVIAALIIFSI…
DET.Sindora.B	MPPER-HRQRSKARPSSTARPPVRARIPLRKLLRVASMAGGIQFGWALQLSLLTPYVQQLGIPHAWASVIWLCGPISGLFIQPLVGHMSDRCTSQFGRRRPFILVGALSIIISVLIIGHAADIGWLLGDSTDSRPRAIALFVFGFWILDLAMTQGPCRALLADLTGKDHRRTRVAAYFSLFMAVGILGFATGSYSGWYNIFWFTRTSACNISCALKSAFFLDIGFIAITTYISIAAANEVPLSSSVTVHGEEGGESISAEEAFLWELFGTFRYFSAPIWIILSVTALTWIGWFPFLLFDTDWMGREIYGGEPEGSNYGSGVRMGALGLMLSVILGVTSLLLERLCRKRGAGFVWGISIIMAVCILEMLVVTYVAKNIGYLGKDLPPVGIVIAALIIFSV…
OUT.Arabidopsis.O	--------TRNRARPSTSSVSPPRSKVSKRVLLRVASVACGIQFGWALQLSLLTPYVQELGIPHAWASVIWLCGPLSGLFVQPLVGHSSDRCTSKYGRRRPFIVAGAVAISISVMVIGHAADIGWAFGDREGIKPRAIVAFVLGFWILDVAMTQGPCRALLADLTENDNRRTRVAGYFSLFMAVGVLGYATGSYNGWYKIFTFTKTVACNVECALKSAFYIDVVFIAITTILSVSAAHEVPLASLASEAHGQT--SG-TDEAFLSEIFGTFRYFPGNVWIILLVTALTWIGWFPFILFDTDWMGREIYGGEPIGTSYSAGVSMGALGLMLSVFLGITSVLMEKLCRKWGAGFVWGISILMAICFLGMIITSFVASHLGYIGHEQPPASIVFAAVLIFTI…
OUT.Prunus.O	----A-D------RHRARARPAVRTRVPLRQLLRVASVACGIQFGWALQLSLLTPYVQELGIPHAWASVIWLCGPLSGLVVQPLVGHMSDRCNSRFGRRRPFIVIGAACIAVAVLIIGYSADIGYLLGDRGGVRPRAIGVFVFGFWILDVAVTQGPCRALLADLTAKDYRRTRVAAYFSLFMAVGVLGYATGSFSYLYKVFPFSITSACNINCALKSAFLVDIAFIVITTCVSISAAQELPLSSSNSTTPEEGGQSSHAEEAFLWELFGTFRYFSGSIWIILLVIALNWIGWFPFLLFDTDWMGREIYGGKPEGVNYSTGVRMGALGLMLSVVLGITSVLMEKLCRKWGAGFVWGISFLMTLCFLTMLVITYVNKGIGIVGRDSPPDGIVIAALVVFAI…
OUT.Quillaja.O1	MVPEA-ERHRSRTRHATPARQPVRARVRLRQLLRVASVACGIQFGWALQLSLLTPYVQQLGIPHAWASVIWLCGPLSGLFVQPLVGLMSDRSNSRFGRRRPFIVAGAVSIVISVLIIGYSADIGWLLGDRGDVRPRAVVVFVFGFWILDMAVTQGPCRALLADLTGKDHRRTRVAAYFSLCMAVGILGYATGSYSGWYKILPFTLTSACNISCALKSAFFLDVAFIAITTCASISAVQELPLHLRERASVEEGPHSGDAQEAFLWELFGTFRYFSSSVWIILSVTALTWIGWFPFLLFDTDWMGREIYGGKPEGLIYDSGVRMGALGLMLSVVLGITSVLMEKLCSKWGAGFVWGISIFMAVCFLAMLVVTYVAKSIGFLGHDLPPDGIVVAALIIFAI…
OUT.Quillaja.O2	MAPEAEHHSRTRQAARPPARPPIRARVPLRKLLLVASVAGGIQFGWALQLSLLTPYVQQLGIPHVWASVIWLCGPLSGLLVQPLVGHMSDRCTSRFGRRRPFILAGAVSIVFSVLIIGHSADIGWLLGDRGDVRPRAVVVFVFGFWILDVAMTQGPCRALLADLTGKDHRRNRVAAYFSLFMAIGILGYATGSYSGWYKILRFTFTPACNISCALKSAFILDIGFIAITTYASISAAQELPLGSSDRACVEEGGHSGDAQEAFLWELFGTFRYFSSSIWIILSVTALTWIGWFPFLLFDTDWMGREIYGGKPEGLIYDTGVRMGALGLMLSVVLGITSVLMEKLCSKRGAGFVWGISIIMAVCFLALLVVTYVAKSIGFLGHGLPPDGIVIAALTIFTI…
OUT.Vitis.O	--------HRQRGRPRALIGEPVRPRVPLRRLLRVASVACGIQFGWALQLSLLTPYVQELGIPHAWSSIIWLCGPLSGLLVQPLVGHLSDRCNSRFGRRRPFIVAGATSIVVAVLIIGFSADIGGLLGDGADRRPRAVATFVVGFWLLDVAVTQGPCRALLADLTEKDHRRTRVAAYFSLFIAVGVLGFATGSYSGWFRIFWFTSTSSCNADCALKSAFLLDIIFIAITTYISITAAQELPLSSSSRSTHEEMAESTHAQEAFLWELFGTLRYLSGSIWIILFVTALTWIGWFPFLLFDTDWMGREIYGGKPEGQNYNTGVRMGALGLMLSVVLGITSVLMEKLCRKWGAGFVWGLSILMSLCFLLMLILSAVVKHMDFLGHDLPPSGVVIAALIVFSI…
PAP.Aeschynomene.A	RPRKQKQQRQSKPRPSSSSRPQLRNRVPLTQLLKVASVAGGIQFGWALQLSLLTPYVQQLGIPHAWASVIWLCGPLSGLFVQPLVGHMSDRCTSRFGRRRPFIVVGAMSIVFSVLVIGHAADLGWWLGDTDKHRPYAVGVFVFGFWILDVAVTQGPCRALLGDLTGKDHRRTRVAAYYSLFMAIGILGYAAGSYSSWYKIFPFTLTPACNISCALKSAFFLDIVFIMITTYISILAAHEVPLSSSGAANAEAAGESGSAEEAFMWELFGTFKYFSKIIWTILSVTALTWVGWFPFLLFDTDWMGREIYGGEPEGTNYDTGVRMGALGLLLSVVLGVTSLLMERLCRNRGAGFVWGMSILMALCFVAMLVVTYVANRIGYLGKEPPPTSILISALAIFTI…
PAP.Aeschynomene.B	MPPEAHQNRSNRSRPSTSAAAQSRPRTPLRQLLRVASVASGIQFGWALQLSLLTPYVQQLGIPHQWASIIWLCGPVSGLFVQPLVGHLSDRCTSKFGRRRPFILIGAAAIIVAVIIIGYAADIGWLLGDTESFRPAAITVFVIGFWILDVAVTQGPCRALLGDLTSNDPRRTRVAAYFSLFMAVGVLGYATGSYSGWYKVFPFTRSAACTISCALKSAFFLDIVFIAITTYISIMAAKEVPLSLTGATHAEEG-ASGSAEEAFMWELFGTFKYFTTPVWIILSVTALTWIGWFPFILFDTDWMGREIYGGDPEGFSYDTGVRMGAFGLMLSVVLGITSLLMERLCRKRGAGFVWGISIIMAICFFAILLVTYVANSIGYVGKDLPPAGIVVAALVIFTI…
PAP.Lotus.A	MAPDTTQQQQQRNRR-SKPRPKPRARVPLTQLLKVASVAGGIQFGWALQLSLLTPYVQQLGIPHAWASIIWLCGPLSGLFVQPLVGHMSDRCTNRFGRRRPFIVSGALFIIVSVLIIGHAADLGWRFGDTKTHRPAAVAFFVFGFSILDVAVTQGPCRALLGDLTGKDDRRTRVAAYFSLFMAIGILGYATGSYSGWYKVFPFTLTPACNVSCALKSAFFLDIIFIVITTYISTVSAHEVPLNSSGAHPVEEGGESGSAEEAFLWEMFGTFKYFSKPIWIILSVTALTWIGWFPFLLFDTDWMGREIYGGEPEGPNYDIGVRMGALGLVLSVVLGITSLLMERLCRNRGAGFVWGVSILMAVCFVAMLVVTYVANYIGYVGKHLPPTSIVIASLMIFTI…
PAP.Medicago.A	MAPETHQHHRSKPRPSPSSKPRPKDRVLLTKLLRVASVAGGIQFGWALQLSLLTPYVQQLGIPHAWASIIWLCGPLSGLLVQPLVGHLSDRCTSRFGRRRPFILGGAVSIVISVLIIGHAADLGWKFGDTKNHRHSAVAFFVFGFWILDVAVTQGPCRALLGDLTGKDHRRTRVAAYFSLFMAIGILGYATGSYSGWYKVFPFTLTPACNISCALKSAFFLDIGFIIITTYISIMAANEVPLGTPNAEAEGES--GGSAEEAFLWELFGTFRYFSKPIWVILSVTALTWVGWFPFLLFDTDWMGREIYGGEPEGTNYDTGVRMGALGLLLSVVLGITSVLMEKLCRKRGPGFVWGIAILMAVCFVAMLVVTYVANTIGYIGKDLPPTSIVISALAIFTI…
PAP.Medicago.B	MPPTTTNPHRSRTRSSTSTVQPVQPRTPLRQLLRVASVASGIQFGWALQLSLLTPYVQQLGIPHKWASIIWLCGPVSGLFVQPLVGHLSDRCSSRFGRRRPFILVGAASIVVAVVIIGYAADIGYLIGDTQNYRPFAIVVFVIGFWILDVAVTQGPCRALLADLTCNDARRTRVAAYFSLFMAVGILGYATGSYSGWYKIFTFTLTPACSISCALKSAFFLDVAFIVVTTYLSIVSAHEVPLSSSGA------GESGSAEEAFMWELFGTFKYFSMPVWIVLSVTALTWIGWFPFNLFDTDWMGREIYGGDPGGLIYDTGVRMGALGLLLSVVLAVTSLLMERLCRKRGAGFVWGISIFMAICFIAMLVLTYAANSIGYVSKGQPPPGIVIAALAIFTI…
PAP.Phaseolus.A	MADET-QQRRPRQQRRSKARPVVPPRVPLRQLLRVASVAGGIQFGWALQLSLLTPYVQQLGIPHAWASIIWLCGPLSGLLVQPLVGHLSDRCTSRFGRRRPFILGGALSIIVSVLIIGHAADIGWWFGDTPKHRPWAVGVFVFGFWILDVAVTQGPCRALLGDLTAKDHRRTRVAAYFSLFMAIGILGYAAGSYSSWYRVFAFTMTPACNISCALKSAFFLDIGFIAVTTYISILAAHEVPLSSSGAQPVEEAGESGAAGEAFLWELFGTFRYFSTPVWTILSTTALTWIGWFPFLLFDTDWMGREIYGGEPEGPNYDTGVRMGAIGLLLSVVLGITSVLMERLCRKRGPGFVWGISILMAVCFIAMLVVTYLANKIGYIGKDQPPTGIVVAALTIFTI…
PAP.Phaseolus.B	MPPEANQQSRSRGRPSTSAPPRTPARASLRQLLRVASVASGIQFGWALQLSLLTPYVQQLGIPHQWASIIWLCGPVSGLFVQPLVGHLSDRCTSRFGRRRPFIFIGAIAIVIAVIIIGYAADIGWLLGDTDSYRPAAITVFIIGFWILDVAVTQGPCRALLSDLTRKDPRRTRVAAYYSLFMAIGILGYATGSYSGWYKIFSFTLSPACTISCALKSAFFLDIGFIAVTTYISIMAAHEVPLNSNEVVHAEAGEESGSAEEAFMWELFGTLKYFSTPVWIILSVTALTWIGWFPFTLFDTDWMGREIYGGNPQGLTYDAGVRMGALGLLLSVVLALTSLLMERLCRKRGAGFVWGISLVMTFCFLAMLVLTYVASNIGYAGKDLPPPGIVIAALIIFTI…
