# Supplementary material for: Legume genome structures and histories inferred from Cercis canadensis and Chamaecrista fasciculata genomes
Source: Plant J. 2026 Jun 10;126(5):e70981. doi: 10.1111/tpj.70981 (PMC13252982; doi:10.1111/tpj.70981)
Supplement: Supplementary file 6 — Data S6. Manuscript supplement; Compressed directory of aligned sequences from 250 gene families with high rates of gene duplication consistent with whole‐genome duplications in the legume subfamilies. [file TPJ-126-0-s006.gz › S6_consen_wgd_tree/40_wgd_aln_manual_wgd_copy/Legume.fam3.01710]

CAE.Acacia.A	MADLASYGADCDIEQALIPLKKGAQLLKYGQKGKPKFYPFRLSNDESSLIWISNSGERRLNLSSVLRIIPGQRIAVCQKYLSPEKDYLSFSLIYNGKQSLDLICKDKVEAELWITGLKALISSGQGGRSKIDGWSDGGLYLDDNRDLTSRSPRESSVIT-LDIKSPDTSVNFPIASKSFQPVSV----NYSPFDPSMQAKGPGSEAFRVSVSSAPSTSSHGSVPDDCDALGDVYIWGEVITEVMGVGVDKIFNHFSPRADVLLPRPLESVVLDVHHIACGVRHAALVTRQGVVFTWGEESGGRLGHGVEKNVVQPRLVEALASTTVDFVACGEFHTCAVTMSGELYTWGDGTHAGLLGHGTHVSHWVPKRISGLLDGLQVAFVTCGPWHTALISSTGQL…
CAE.Acacia.B	MADLAKYGADRDIEQALIALKKGAQLLKYGRKGKPKFCPFRLSNDKSSLVWISSSGERRLKLSSVSRIIPGQRTAVFQRYLCPEKDYLSFSLIYSGKRSLDLICKDKAEAEVWIAGLKSLLCSGQGGRSKIDGWSDGGLCLDDNRELNSNRPSGSSVGTSQDISSPEVSLSLSSPAKSFVPETSNSERSHAPSDPTMQVKGSGSDAFRVSVSSAPSTSSHGSAPDDCDALGDVYIWGEVICEIVKVGADRNANYFSSRADVLLPRPLESVVLDVHHIACGVKHAALVTRQGEIFTWGEESGGRLGHGVEKNVLQPHLVEALASATVDFVACGEFHTCAVTMAGELYTWGDGTHAGLLGHGTDISHWIPKRIAGPLYGLQVSLVSCGPWHTALVTSSGQL…
CAE.Chamaecrista.A	MADLASYGADRDLEQALIALKKGSQLLKYGRKGKPKFCPFRLSTDGSSLIWISSSGERRLKLSSVSRIIPGQRTAVFHRYLRPEKDYLSFSLIYDGKRSLDLICKDKVEAEVWIAGLKALISSGQGGRSKIDGWSDGGLYLDDSKDLTSNSPSESSVSTSRDINSPDVSVSLRSSPKSFRPETLNSERSHAPSDPTMQVKGSSSDAFRVSVSSAPSTSSHGSAPDDCDALGDVHIWGEVISEIVRVGADKSVNHFSPRADVLLPRPLESVVLDVHHIACGVKHAALVTRQGEAFTWGEESGGRLGHGVGKNVVQPRLVEALASTTVDFVACGEFHTCAVTMAGELYTWGDGTHAGLLGHGTDVSHWIPKRISGPLEGLQVALVTCGPWHTALVTSNGQL…
CAE.Chamaecrista.B	MADLASYGAVRDIEQALVALKKGAQLLKYGRKGKPKFCPFRLSNDGSSLVWVSSSGERSLKLSSVSRIIPGQRTAVFQRLLRPEKDYLSFSLIYSGKRSLDLICKDKVEAEVWITGLKFLISSGQGGRSKIDGWSDGGLYFNDNRDLTSNRPSESSVSTLQDISSPEVSVSLSSSPKSFKPETANSERSHVPSDSTMQVKGSGSDAFRVSVSSAASTSSHGSAPDDCDALGDVYIWGELICEIVKVSADKNASFFSPRADVLLPRPLESAVLDVHHIACGVKHAALVTRQGEIFTWGEESGGRLGHGVGKNLVQPSLVEALSSTVVDFVACGEFHTCAVTMSGELYTWGDGTHAGLLGHGTYNSHWIPKRIAGPLEGLQVSLVTCGPWHTALVTSSGQL…
CAE.Senna.A	MADLASYGADRDLEQALIALKKGAQLLKYGRKGKPKFCPVRLSTDESSLIWISSSGERRLKLSSVSRIIPGQRTAVFQRYLRPEKDYLSFSLIYNGKRSLDLICKDKVEAEVWIAGLKALISSGQGGRSKIDGWSDGGLYLDDSKDLTSNSPSESSVSTSRDINSPDISVSLLTSPKSFRPETVSSERSHALSEPTMQVKGSGSDAFRVSVSSAPSTSSHGSAPDDCDALGDVYIWGEVISDIVRVGADKTINHFSPRLDVLLPRPLESVVLDVHHIACGVKHAALVTRQGEVFTWGEESGGRLGHGVGKNVVQPRLLEALASATVDFVSCGEFHTCAVTMAGELYTWGDGTHAGLLGHGTDVSHWIPKRISGPLEGLKVAIVTCGPWHTALVTSTGQL…
CER.Bauhinia.A	MADLASYGADRDIEQALVALKKGAQLLKYGRKGKPKFCPFRLSSDELSLIWISSSGERSLKLSSVSRIIPGQRTAVFQRYLRPEKDYLSFSLIYNGKWSLDLICKDKVEAEVWITGLKALISSAQGGRSKIDGWSDGGLYHEDSRDLTSTSPSESSASALLDISSPDISVSLPISPKSFQPVTVNSERSHAPSDSTMQVKGSNSDVFRVSVSSAPSTSSHGSAPDDCDALGDVYIWGEVICEIVKIGADKNASYFTPRADVLLPKPLESVVLDVHHIACGVKHAALVTRQGELFTWGEESGGRLGHGVGKNVVQPRLVEALASTTVDFVACGEFHTCAVTMAGDLYTWGDGTHAGLLGHGTDISHWIPKRIAGPLEGLQVALVTCGPWHTALVTSTGQL…
CER.Bauhinia.B	MADLASYGADRDIEQALIALKKGAQLLKYGRKGKPKFCPFRVSSDESSLIWISSSGEKSLKLSSISRIIPGQRTAVFQRYLRPEKDYLSFSLIYNGKRSLDLICKDKVEAEVWIAGLKALISSAQGGRSKIDGWSDGGLYLDDSRDLTSNSPSEGSVSVSRDISSPDISLTLPTSQKSFLPETVNSERSHAPSDSTMQVKGSSSDVFRVSVSSAPSTSSHGSAPDDCDALGDVYIWGEVICEIVKIGADKNASYFSPRVDVLLPKSLESVVLDVHLIACGVKHAALVTRQGEVFTWGEESGGRLGHGVGKNVVQPRLVEALASTTVDFVACGEFHTCAVTMAGDLYTWGDGTHAGLLGNGTDISHWIPKRIAGPLEGLQVTLVTCGPWHTALVTSTGQL…
CER.Cercis.o	MADLASYGADRDIEQALIALKKGAQLLKYGRKGKPKFCPFRLSSDESSLIWISSSGERSLKLSSVSRIIPGQRTAVFQRFLRPEKDYLSFSLIYNGKRSLDLICKDKVEAEVWIAGLKALIYSAQGGRSKIDGWSDGGLYLDDSRDLTSNSPSESSVSASRDISSPDISVSLPTSPKSFQPETVSSERSHAPSDSTMQVKGSSSDAFRVSVSSAPSTSSHGSAPDDCDALGDVYIWGEVICEIVKIGADKNASYFSPRADVLLPKPLESVVLDVHHIACGVKHAALVTRQGEVFTWGEESGGRLGHGVGKNVVQPRLVEALASTTVDFVACGEFHTCAVTMAGDLYTWGDGTHAGLLGHGTDISHWIPKRIAGPLEGLQVALVTCGPWHTALVTSTGQL…
CER.Phanera.A	MADLVSYGADRDIEQALIALKKGAQLLKYGRKGKPKFCPFRLSSDESFLIWISSSGERSLKLSSVSRIIPGQRTAVFQRYLRPDKDYLSFSLIYNGKRSLDLICKDKVEAEVWITGLKALISAAQGGRSKIDGWSDGGLYLDDSRDLTSTSPSESSVSASLDTSSPDISVSLRTSPKSFQRVTVNSERSHAPSDSTMQVKGSSSDAFRVSVSSAPSTSSHGSTPDDCDALGDVYIWGEVICEIVKIGADKNVSYFSPRADVLLPKPLEAVVLDVHHIACGVKHAALVTRQGEVFTWGEESGGRLGHGVGKNVVQPRLVEALASTTVDFVACGEFHTCAVTMAGDLYTWGDGTHAGLLGHGTDISHWIPKRIAGPLEGLQVALVGCGPWHTALVTSTGQL…
CER.Phanera.B	MADLASYGADRDIEQALISLKKGAQLLKYGRKGKPKFCPFRVSSDESSLIWISSSGEKSLKLSSVSRIIPGQRTVIFQRYLRPEKDYLSFSLIYNGKRSLDLICKDKVEAEAWIAGLKALISSAQGGRSKIDGWTDGGLYLDDSRDLTSNSPSESSVRTSRDISSPDASVSLPTSPKSFQPETVNSERSHAPSESSMQVKGSSSDAFRVSVSSAPSTSSHGSAPDDCDALGDVYVWGEAICEIVKIGADKNASYFGPRADVLLPKPLESVVLDVHHIACGVKHATLITRQGEVFTWGEESGGRLGHGVGKNVVQPRLVEALASTTVDFVACGEFHTCAVTMAGDLYTWGDGTHAGLLGHGTDISHWIPKRIAGPLEGLQVTFVTCGPWHTALVTSTGQL…
DET.Sindora.A	MADLASYGAVRDIEQALIALKKGAQLLKYGRKGKPKFCPFRLSSDETSLIWISNSGERSLKLSSVSRIIPGQRTAVFQRYPRPEKDYLSFSLVYNGKRSLDLICKDKVEAEVWIAGLKALISSGQGGRSKIDGWSDGGLYIDDGRDLTSNSPKESSVSTSQDLSSPDISISSPTNLKSFQPETVNSERAHAPSGPTMQVKGSVSDAFRVSVSSAPSTSSHGSAPDDCDALGDVYIWGEVICEIVKVGADKNASYFSPRVDVLLPRPLESVVLDVHHIACGVKHAALVTRQGEVFTWGEESGGRLGHGVGKNFVQPCLLEALASTTVDSVACGEFHTCAVTMAGELYTWGDGTHAGLLGHGTDVSHWIPKRISGPLEGLQVAFVACGPWHTALVTSTGQL…
DET.Sindora.B	MADHASYGAERDIGQVLIALKKGAQLLKYGRKGKPKFCPFRLSYDESSLIWISSSGERSLNLSSVSRIVPGQRTVVFQRYLRLEKDYLSFSLIYNGKRSLDLICKDKVEAEVWISGLKALISSGQGGRSKIDGWSDGGLYLDDSRELTSNSPSESSVCASQDLSSFDVSVSLPTSSKSFWPETVNSERSYAPSDLTMQVKGSGSDAFRVSVSSAPSTSSHGSAPDDWDALGDVYIWGEVICEVVKVGADRSASYLSPRADVLLPKLLESVVLDVHNIACGVRHAALVTRQGEVFTWGEESGGRLGHGIGKNIVQPRLVEALASTTVNFVACGEFHTCAVTMAGELYTWGDGTHAGLLGHGTDVSHWIPKRIAGPLEGLQVALVTCGPWHTALVTANGQL…
OUT.Arabidopsis.O	MADLVTYSADHNLEQALITLKKGTQLLKYGRKGKPKFYPFRLSSDEKSLIWISSSGEKRLKLASVSKIVPGQRTAVFQRYLRPEKDYLSFSLLYGKKKSLDLICKDKVEAEIWIGGLKTLISTGQGGRSKIDGWSGGGLSVDASRELTSSSPSSSSASASRGHSSPGTPFNIPTSPKSAEPEPTDSEKSHVALDNKMQTKVSGSDGFRVSVSSAQSSSSHGSAADDSDALGDVYIWGEVICDVVKVGIDKNASYLTTRTDVLVPKPLESIVLDVHQIACGVRHAAFVTRQGEIFTWGEESGGRLGHGIGKDVFHPRLVESLTATSVDFVACGEFHTCAVTLAGELYTWGDGTHVGLLGHGSDISHWIPKRIAGSLEGLHVASVSCGPWHTALITSYGRL…
OUT.Prunus.O	MADLVSSGANRDIDQAIIALKKGAQLLKYGRKGKPKFCPFRLSTDESSLIWISSSGERSLKLASVSRIVPGQRTAVFQRYLRPEKDYLSFSLIYNGKRSLDLICKDKVEAEVWIAGLKALISSGRGGRSKIDGWSDGGLYLDDGRDLTSNSPSDSSVSGPRDSGSPEISVSFPISPKRFPPESPVSERSHAASDQIMQVKGSGSDAFRVSVSSAPSTSSHGSAPDDCEALGDVYVWGEDICDVVKVGADKNTNYLSPRSDVLVPRPLESVVLDVHHIACGVRHAALVTRQGEVFTWGEESGGRLGHGAGKDVVQPRLVESLAATSVDFAACGQFHTCAVTMAGELYTWGDGTHAGLLGHGTDVSHWIPKRISGPLEGLQVASVTCGPWHTALVTSTGKL…
OUT.Quillaja.O1	MADLASYGAKRDVEQALIALKKGAQLLKYGRKGKPKFYPFRLSNDESSLTWISSSGERSLKLSSVSRIIPGQRTAVFQRYLRPEKDYLSFSLIYNGKRSLDLICKEKAEAEVWIAGLKALISAGQGGRSKIDGWSDGGLYIDDNGDLTSNSPSEASISTSRDIISPDISVSVQTSPRSSQPETAHSERSHVPSDPTMQVKGSGSDAFRVSVSSAPSTSSHGSAPDDCDALGDVYIWGEVISDVVKVGADNVANYFSQRADVLLPRPLESVVLDVHHIACGVRHAALVTRQGEIFTWGEESGGRLGHGVGKDVIQPRLVESLAAISADFVTCGEFHTCAVTMAGDLYTWGDGTHAGLLGHGTNVSHWIPKRISGPLEGLQVASVTCGPWHTALITSTGQL…
OUT.Quillaja.O2	MADLVSYRANRDIEQALIVLKKGAQLLKYGRKGKPKFYPFRLSNDGLSLIWISSSGERSLKLSSVSRIIPGQRTAVFQRHLRPEKDYLSFSLIYNGKRSLDLICKDKVEAEVWIAGLKALISSGQGGRSKIDGWSDGGLYLDDSRDLTSNSPSEASISTSRDFSSPDVSVSIPISPRSYRPETTHSEESHVPSDPTMQVKGSGSDAFRVSVSSAPSTSSHGSAADDCDALGDVYIWGEVICNVVKVGAEKVANFFSQRVDVLLPRPLESVVLDVHHIACGVRHAALVTRQGEIFTWGEESGGRLGHGVGKDVIQPRLVESLAATSVDFVACGEFHTCAVTMAGELYTWGDGTHAGLLGHGTDVSHWIPKRIAGPLEGLQVASVTCGPWHTALLTSNGQL…
OUT.Vitis.O	MADLVSYGAERDVEQALIALKKGAQLLKYGRKGKPKFCPFRLSNDESSLIWISSSGERILKLASVSRIIPGQRTAVFQRYLRPEKDYLSFSLIYNGKRSLDLICKDKVEAEVWIAGLKALISSGQGGRSKIDGWSDGGLYFDDSKDLTSNSPSDSSVSATRDISSPEVSVGFSTSPNSYRPESVPPERSHVALDHTMQTKGSGSDAFRVSVSSAPSTSSHGSAPDDCDALGDVYIWGEVICDLVKVGADKNANYLTTRADLLLPKPLESVVLDVHHIACGVRHAALVTRQGEIFTWGEESGGRLGHGVGRDVIQPRLVESLAFTSVDFVACGEFHTCAVTMAGELFTWGDGTHAGLLGHGTDVSHWIPKRISGPLEGLQVASVTCGPWHTALVTTTRQL…
PAP.Aeschynomene.A	MADLASLGADRNIDQALVALKKGSQLLKYGRKGKPKFCPFRLSYDESSLIWISSSGERSLKLSSVSRIIPGQRTAVFQRYLRPEKDYLSFSLIYNGKRTLDLICKDKVEAELWIAGLKSLISSGQGGRSKIDGWSDGGLNFDDSRELTSNSPSESSASASRDISSPEVSVSLPTSPKSFRPETLNSEKSHAPSNPTMQVKGSGSDAFRVSVSSAPSTSSHGSAPDDYEALGDVYIWGEVICEVVKVGADKNVNYFSPRADVLLPRPLESVDLDVHHIACGVKHASLVTRQGEVFTWGEESGGRLGHGVGKNVVQPRLVEALASTAIDFVACGEFHSCAVTMGGELYTWGDGTHAGLLGHGTDVSHWIPKRIAGPLEGLQVAFVACGPWHTALITSTGQL…
PAP.Aeschynomene.B	MADLASSVVDRDIHQALTALKKGAQLLKYGRKGKPKFCPFRLSSDESSLIWISSSGERSLKLSSVSRIVPGQRTAVFQRHLRPEKDYLSFSLIYNGKRSLDLICKDRTEAEVWIAGLKALISSGQGGRSKIDGWSDGGLYIDDSRDLTSSSPSGSSASASLDISSPEVSVSLP---------TFNFERSHAPS---MQVKGSGSDVFRVSVSSAPSTSSHGSAPDDYDALGDVYIWGEVICESVKVGADKSVSYFSPRTDVLLPKPLESVVLDVLQIACGVKHAALVTRQGEIFTWGEESGGRLGHGVGKNVVQPRLVEALASTTVDFVACGEFHTCAVTMAGDIYTWGDGTHAGLLGHGTDVSHWIPKRIAGPLEGLQVAFVTCGPWHTALITSTGQL…
PAP.Lotus.A	MADLARYGANRDIQQALIALKKGAQLLKYGRKGKPKFCPFRLSNDGSTLIWISSSGERNLKLSSVSRIIPGQRTAVFKRYLRPEKEYLSFSLIYSGKLSLDLICKDKVEAEAWISGLKSLISSGQGGRSKIDGWSDEGLNLDDSRDLTSNSPSDSSASASRDISSPDVPASLPTSPKSFWPDIVNSERSHAPSDSTMQVKGSGPDAFRVSVSSAPSTSSHGSAPDDYDALGDVYIWGDIICE-VQVSADKSVSYFSPRADALIPKPLESVVLDVHHIACGVRHASLVTRQGEVFTWGEESGGRLGHGVGKNVVQPRLVEALTSTTVDFVACGEFHSCAVTVAGELYTWGDGTHAGLLGHGTDVSHWIPKRIAGPLEGLQIASVACGPWHTALITLSGQL…
PAP.Lotus.B	MADLVSHRADRDIDQALIALKKGAQLLKYGRKGKPKFCPFRLSSDELSLIWISSSGEKSLKLSSISRIIPGQRTAVFQRYLRPEKDYLSFSLIYHGKRSLDLICKDKVQAELWITGLKALISSGQGGRSKIDGWSDGGLCLDDSKDLTSSSPSESSVSASQDTSSPDISVSVPTSPKSFQPETLNIERSHAPSNPSMQVKGSSSDVFRVSVSSAPSTSSHGSAPDDYDALGDVYIWGEVICEVVKVGADKNGSYLSPRADILLPKPLESVVLDVLQIACGVKHAALVSRQGEMFTWGEESGGRLGHGVGKNVVQPRLVEALASTTVDFVACGEFHTCAVTMAGELFTWGDGTHAGLLGHGTDVSHWIPKRIAGPLEGLQVALVTCGPWHTALITSTGQL…
PAP.Medicago.A	MADLVNLGADRNIEQALIALKKGAQLLKYGRKGKPKFCPFRLSPDGSSLIWISSGGEKKLKLSSVSRIIPGQRTAVFQRYLRPEKDYVSFSLIYNGKRSLDLICKDKVEADVWISGLKKLISSGQGGRSKIDGWSDGGLNLDDSKDLTSNSPSGSSASASLDISSPDISVSLPTSPNSYRPDTLNSERSHARSESTMQIKGSGTDTVRVSVSSA--TSSHGSAPDDYDALADVYIWGEIICE-IKVGADKSVH-FCPRADVLLPRPLESVVLDVQHIACGVRHASLVTRQGEVFTWGEESGGRLGHGVGKNVVQPRLVEALTSTTVDFVACGEFHSCAVTMTGELYTWGDGTHAGLLGHGSNASHWIPKRIGGPLDGLQVSFVACGPWHTALITSTGKL…
PAP.Medicago.B	MADLVDHRADRHIHQALIALKKGAQLLKYGRKGKPKFCPFRLSKDELSLFWFSSSEERSLKLSSVSKIIPGQRTAVFQRFPRPEKDYLSFSLIYHGKRSLDLICKDKVEAEVWIAGLGALISSGQGGRSKIDGWCDGGLYLDDGKNLTSNSPSESSVRASQDISSPDISASIPVSPKSFHPETVNFEKSHAPANSPMQVKGSSSDVFRVSVSSAPSTSSHGSAPDDYDALGDVYIWGEVISEVVKVGADKNVSYCSPRTDILLPKPLESVVLDVLQIACGVKHAALVTRQGEMFTWGEESGGRLGHGVGKNVVQPCLVEALASSTVDFVACGEFHTCAVTMAGEIYTWGDGTHAGLLGHGTDVSHWIPKRIAGPLEGLQVAFVTCGPWHTALITSTGQL…
PAP.Phaseolus.A	MADLASYGANRDIEQALIALKKGAQLLKYGRKGKPKFCPFRLSSDESSLIWITSSGERNLKLSSVSRIIPGQRTAVFQRYLRPEKDYLSFSLIYNGKRSLDLICKDKAEAEVWIAGLKGLISSGQGGRSKIDGWSDGGLILDDNRDLKSKSPSESSASTSRGISSPDISVSLPTSPKSFQPDTI-SERSHAPPDPTMQVKGSGSDAFRVSVSSAPSTSSHGSAPDDYDALGDVYIWGEVICD-IKIGADKNVNYFSPRTDVLLPRPLEAVVLDVHHIACGVRHASLVTRQGEVFTWGEESGGRLGHGVGKNLVQPRLVEALTSTTIDFVACGEFHSCAVTMAGELYTWGDGTHAGLLGHGSDVSHWIPKRVVGPLEGLQIAFIACGPWHTALITSTGQL…
PAP.Phaseolus.B	MADLVSYRADRDIDQALIALKKGAQLLKYGRKGRPKFCPFRLSNDELTLIWISSSGEKNLKLSSVSRIIPGQRTAVFQRYLCPEKDYLSFSLIYNGKRSLDLICKNKVETEVWISGLKALISSGQGGRSKIDGWSDGGLYLDDSRDLTSNSPSESSVSASRDISSPDISVSLATSPQSFHSETVNFERSHAPSNPSMQVKGSSSDVFRVSVSSAPSTSSHGSAPDDYDALGDVYIWGEVICEVVKVGADKSASYFSPRTDVLLPRPLESVVLDVLQISCGVKHAALVTRQGELFTWGEESGGRLGHGVGKNVIQPRLVEAMTSATVDFVACGEFHTCAVTMFGELYTWGDGTHAGLLGHGTDVSHWIPKRIAGPLEGLQVALVTCGPWHTALITSTGQL…
