# Supplementary material for: Legume genome structures and histories inferred from Cercis canadensis and Chamaecrista fasciculata genomes
Source: Plant J. 2026 Jun 10;126(5):e70981. doi: 10.1111/tpj.70981 (PMC13252982; doi:10.1111/tpj.70981)
Supplement: Supplementary file 6 — Data S6. Manuscript supplement; Compressed directory of aligned sequences from 250 gene families with high rates of gene duplication consistent with whole‐genome duplications in the legume subfamilies. [file TPJ-126-0-s006.gz › S6_consen_wgd_tree/40_wgd_aln_manual_wgd_copy/Legume.fam3.01170]

CAE.Acacia.A	MRFSDFSCLCIILSALLISGKAEIYIATVEGEPVISYMGDIDGFEATAVESDEKIDTTSESVTSYARHLENKHDMLLGMLFERGTYKKIYSYRHLIGFAVHLSPEQAEILRLAPGVKCVERDWKVRRLTTHTPEFLGLPTGVWPTGGGFDRAGEDIVIGFVDSGIYPHHPSFATRHTGPYGPVPKYRGKCEVDPDTKRSFCGKIIGAQHFAHAAIAAGAFPIIDFASPLDGDGHGSHTAAIAAGGIPVRVYGHEFGKASGMAPRARIAVYKALYRLFGGFVADVVAAIDQAVHDGVDILSLSVGPSPPATTKTTYLPFDATLLGAVKAGVFVAQAAGGGPFPKTLVSYSPWIVSVAAAIDDRRYKHLTLGGKILAGLGLSPATLARSYTLVAADVLLDS…
CAE.Acacia.B	MRLSDFQCIIIILSSLLVAAKAEIYIVTIEGEPVISYTGGIDGFEAIAGESDEKIDTTSELVTSYAHHLENKHDMLLGMLFERGSYKKLYSYSHLIGFAVHISPEQAETLKRAPGVRSVERDWKVKRLTIHTPQFLGLPTEVWPTGGGFDRAGEDIVIGFVDSGIYPHHPSFASHNTEPYGPFPRYRGKCEIDPDTKKDFCGKIIGAQHFAQAAIAAGAFPSIDFASPLDGDGHGSHTAAIAAGGIPVRMNGYEFGKASGMAPRARIAVYKALYRLFGGFVADVVAAIDQAVRDGVDILSLSVGPSPPATTKTTYLPFDATLLGAVKAGVFVAQAAGGGPFPKTLVSYSPWITSVAAAVDDRRYKHLTLGGKMLAGMGLSPSTHPQTYKLVAADVLLDS…
CAE.Chamaecrista.A	MRFGDFGRMCIILSALLVYGEAEIYIVTIEGEPVISYAGGIDGFEATAVESDEKIDTTSELVTSYARHLENKHDMILGMLFEHGSYQKLYSYRHLIGFSVHLTPEQAEILRHAPGVKSVERDWKVRRLTTHTPQFLGLPTGVWPTGGGFDRAGEDIIIGFVDSGIYPHHPSFATHNTDPYRPLPKYRGKCEVDPDTKRNFCGKIIGAQHFAHAAIAAGAFPIIDFASPLDGDGHGSHTAAIAAGGIPVRMHGHEFGKASGMAPRARIAVYKALYRLFGGFVADVVAAIDQAVHDGVDILSLSVGPSPPATTKTTYLPFDATLLGAVKAGVFVAQAAGGGPFPKTLVSYSPWIASVAAAIDDRRYKHLTLGGRILAGLGLSPSTQARTYTLVAADVLLDS…
CAE.Chamaecrista.B	MRLLEFRCIFIILSSLLVTGKAEIYIATIEGEPVISYTGGIDGFEATAVESDEKIDTTSELVTSYARHLENKHDMLLGMLFERGTYKKLYSYSHLIGFAVHMSPEQAETLRHAPGVKYVERDWKVKRLTIHTPQFLGLPTEVWPTGGGFDRAGEDIVIGFVDSGIYPRHPSFATHNTEPYGPVPRYRGKCEIDPDTKMDFCGKIIGAQHFAHAAIAAGAFPSIDFASPLDGDGHGSHTAAIAAGGIPVRMNGHEFGKASGMAPRARIAVYKALYRLFGGFVSDVVAAIDQAVHDGVDILSLSVGPSPATTTKTTYMPFDATLLGAVKAGIFVAQAAGGGPFPKTLVSYSPWIASVAAAVDDRRYKHLTLGGKILAGIGLSPSTHPQTYTLVAADVLLDS…
CAE.Senna.A	MRFWDFRYLCIILSALLVYGKAEIYIATIEGEPVISYTGGIDGFEGTAVESDEKIDTTSELVTSYARHLENKHDMLLGMLFERGTYKKLYSYRHLIGFAVHLSPEQAEILRRAPGVISVERDWKVKRLTTHTPQFLGLPTGVWPTGGGFDRAGEDIVIGFVDSGIYPHHPSFATHHTDPYGPVPKYRGKCEVDPDTKRSFCGKIIGAQHFAHAAIAAGAFPIIDFASPLDGDGHGSHTASIAAGGIPVRMHGHEFGKASGMAPRARIAVYKALYRLFGGFVADVVAAIDQAVHDGVDILSLSVGPSPPATTKTTYLPFDATLLGAVKAGVFVAQAAGGGPFPKTLVSYSPWIASVAAAIDDRRYKHLTLGGKILAGLGLSPSTRAQTYTLVAADVLLDS…
CAE.Senna.B	MKLLDIRCIFIILSSLLVAGRAEIYLVTIDGEPVISYTGGVDGFEATSVESDEKIDTTSELVTSYARHLENKHDMLLGMLFERGTYQKLYSYSHLIGFAVHVSPEQAETLRRAPGVKSVERDWKVKRLTIHTPQFLGLPTEVWPTGGGFDRAGEDIVIGFVDSGIYPLHPSFATHNTEPYGPVPRYRGKCEIDPDTRKDFCGKIIGAQHFARAATAAGAFPSIDFASPLDGDGHGSHTAAIAAGGIPVRMHGHEFGKASGMAPRARIAVYKALYRLFGGYVADVVAAIDQAVHDGVDILSLSVGPSPPATTKTTYLPFDATLLGAVKAGVFVAQAAGGGPYPRTLVSYSPWIASVAAAVDDRRYKHLILGGKILAGIGLSPSTHPQTYTLVAADVLLDS…
CER.Bauhinia.A	MRFADFWCQFVILFALLLSGKAEIYIATVEGEPIISYTGGIEGFEATAVESEEKIDSTSELVTSYARHLENKHDMLLGMLFERGTYKKLYSFRHLIGFAVHISPDQAEILRRAPGVKSVERDWKVRRLTTHTPQFLGLPTGVWPTGGGFDRAGEDIVIGFVDSGIYPHHPSFAIHNTDPYEPVSTYRGKCEIDPDTKRDFCGKIIGAQHFAQAAIAAGAFPSIDFASPLDGDGHGSHTAAIAAGGIPVRMYGHEFGKASGMAPRARIAVYKALYRLFGGFVSDVVAAIDQAVHDGVDILSLSVGPSPPATTKTTYLPFDATLLGAVKAGVFVAQAAGGGPFPKTLVSYSPWIVSVAAAIDDRRYKHLVLGGKFLPGIDLSPSTPPQTYTLVAADALLDS…
CER.Bauhinia.B	MRFAGFWCQFIILFALLVAGKAEIYIATVEGEPIISYTGGIEGFEATAVESDEKMDTTSELVTSYARHLENKHDMLLGMLFERGSYKKLYSYRHLIGFAVHISPEQAEILRRAPGVKSVERDWKVRRLTTHTPQFLGLPTGVWPTGGGFDRAGEDIVIGFVDSGIYPHHPSFATHSTDPYEPVPKYRGKCEIDPDTKRDFCGKIIGAQHFAQAAIAAGAFPSIDFASPLDGDGHGSHTAAIAAGGIPVRMYGHEFGKASGMAPRARIAVYKALYRLFGGFIADVVAAIDQAVHDGVDILSLSVGPSPPATTKTTFLPFDATLLGAVKAGVFVAQAAGGGPFPKTLVSYSPWIASVAAAIDDRRYKHLVLGGKILAGIGLSPSTHPQTYTLVAADVLLDS…
CER.Cercis.o	MRFADFWCQFVILFALLVAGKAEIYIATVEGEPIISYTGGIEGFEATAVESDEKIDTTSELVTSYARHLENKHDMLLGMLFERGTYRKLYSFRHLIGFAVHISPEQAEILRRAPGVKSVVRDWKVRRLTTHTPQFLGLPTGVWPTGGGFDRAGEDIVIGFVDSGIYPHHPSFATHNTDPYGPVPKYQGKCEIDPDTKRDFCGKIIGAQHFAQAAIAAGAFPSIDFASPLDGDGHGCHTAAIAAGGIPVRMYGHEFGKASGMAPRARIAVYKALYRLFGGFVADVVAAIDQAVHDGVDILSLSVGPSPPATTKTTYLPFDATLLGAVKAGVFVAQAAGGGPFPKTLVSYSPWIASVAAAIDDRRYKHLVLGGKILAGIGLSPSTHQQTYTLVAADVLLDS…
CER.Phanera.A	MRFADFWCQFVILFALLVTGKAEIYIATVEGEPIISYTGGIEGFEATAVESDEKIDTTSELVTSYARHLENKHDMLLGMLFERGTYKKLYSYRHLIGFAVHISPEQAEILRRAPGVKSVERDWKVKRLTTHTPQFLGLPTGVWPTGGGFDRAGEDIVIGFVDSGIYPHHPSFATHDTDPYEPVAKYRGKCEIDPDTKRDFCGKIIGAQHFAQAAIAAGAFPSIDFASPLDGDGHGCHTAAIAAGGIPVRMYGHEFGKASGMAPRARIAVYKALYRLFGGFVADVVAAIDQAVHDGVDILSLSVGPSPPANTKTTYLPFDATLLGAVKAGVFVAQAAGGGPFPKTLVSYSPWITSVAAAIDDRRYKHLVLGGKFLPGIGLSPSTHPQTYTLVAADVLLDS…
CER.Phanera.B	MRFADFWCQTAILFTLLVAGKAEIYIATVEGEPVISYTGGIEGFEATAVESDEKIDTTSELVTSYARHLENKHDMLLGMLFEHGTYKKLYSYRHLIGFAVHISPEQAEILRRAPGVKSVGRDWKVRRLTTHTPQFLGLPTGVWPTGGGFDRAGEDIVIGFVDSGIHPHHPSFATHNTDPYEPVPKYRGKCEIDPDSKRDFCGKIIGAQHFAQAAIAAGAFPSIDFASPLDGDGHGSHTAAIAAGGIPVRMYGHEFGKASGMAPRARIAVYKALYRLFGGFVADVVAAIDQAVHDGVDILSLSVGPSPPATTKTTFLPFDASLLGAVKAGVFVAQAAGGGPFPKTMVSYSPWIASVAAAIDDRRYKHLILGGKILAGIGLSPSTHLQTYTLVAADVLLDS…
DET.Sindora.A	MGFLDFGCKFLIFLVLLVAGEAEIYIATIEGEPVISYTGGVDEFEATAAESDGKIDSTSELVTSYAHYLEEKHDMLLGMLFDRGTYKKLYSYRHLIGFAVHISEEQAETLRHAPGVKSVERDWKVRKLTTHTPEFLGLPTGVWPTAGGWGRAGEDIVIGFVDSGIFPRHPSFASHNTDPYGPVPKYRGKCEIDPDTKKDFCGKIIGAQHFAQAAIAAGAFPSIDYASPLDGDGHGSHTAAIAAGGIPVRMHGHEFGKASGMAPRARIAVYKALYRLFGGFVADVVAAIDQAVHDGVDILSLSVGPSPPATTKTTYLPFDATLLGAVKAGVFVAQAAGGGPFPKTLVSYSPWITSVAAAVDDRQYKHLTLGGKILAGIGLSPSTNAQTYALVAADVLLDS…
DET.Sindora.B	MRFLDYGCVSLILLAVLVAAKAEIYIATIEGEPIISYTGGIDGFEATAVESDEEFDSTSETVTSYARHLENKHDMLLGMLFERGSYKKLYSYKHLIGFAVHLSPEQAETLRRAPGVKSVERDWKVRRLTTHTPQFLGLPTGVWPTGGGFDRAGEDIVIGFVDSGVFPHHPSFASHSTDPYGPVPKYRGKCEVDPDNKKDFCGKIIGAQHFAQAAIAAGAFPSIDYASPLDGDGHGSHTAAIAAGGIPVRMYGHEFGKASGMAPRARIAVYKALYRLFGGFVADVVAAIDQAVHDGVDILSLSVGPSPPATTKTTYLPFDATLLGAVKAGVFVAQAAGGGPFPKTLVSYSPWIASVAAAIDDRRYKHLTLGGKVLAGIGLSPSTLAQTYTLVAADVLLDS…
OUT.Arabidopsis.O	---MDIGCKVLVFFTCFLTVTAEIYIVTMEGEPIISYKGGDNGFEATAVESDEKIDTTSELVTSYARHLERKHDMLLGMLFVEGSYKKLYSYKHLIGFAAHVSPDQAEMLRRAPGVKSVDRDWKVRKLTTHTPQFLGLPTDVWPTGGGYDRAGEDIVIGFIDSGIFPHHPSFASHHTVPYGPHPSYKGKCEEDPHTKISFCGKIIGAQHFAEAAKAAGAFPDIDFASPMDGDGHGSHTAAIAAGGIPVRMHGYEFGKASGMAPRARIAVYKALYRLFGGFVADVVAAIDQAVHDGVDILSLSVGPSPPATTKTTFLPFDATLLGAVKAGVFVAQAAGGGPFPKTLVSYSPWITTVAAAIDDRRYKHLTLGGKMLAGIGLSPSTRPRSYKMVSADVLLGS…
OUT.Prunus.O	MRVVEFGCAVAVLFALLIVGKADVYIVTIEGEPIISYKGDVDGFEATAVESDEKIDTTSESVTSYARHLESKHDMLLGMLFEQGTYQKLYSYQHLIGFAVHISHEQAEKLMRAPGVKSVERDWKVRRLTTHTPQFLGLPTGVWPTGGGFDRAGEDIVIGFVDSGIYPQHPSFASHNSDPYGPVPKYRGKCEVDPDTKRSFCGKIIGAHHFAKAAIAAGVFPSIDFASPMDGDGHGSHTAAIAAGGIPVRMHGHEFGKASGMAPRARIAVYKALYRLFGGFVADVVAAIDQAVYDGVDILSLSVGPSPPATTKTTYLPFDATLLSAVKAGVFVAQAAGGGPFPKTLVSYSPWIASVAAAIDDRRYKHLMLGGKILAGIGLSPSTHPRTYTLVAADALLDS…
OUT.Quillaja.O1	MRLLDIGYMVLFLFTLLVAGKAEVYIATVEGEPIISYRGGVHGFEATAVESDEKIETTSELVTSYARHLEKKHDMLLGMLFEDGTYTKLYSYRHLIGFAVHISPEQAETLRRAPGVKSVERDWKVRRLTTHTPQFLGLPTGVWPTGGGFDRAGEDIVIGFVDSGIYAHHPSFATHNTDPYGPVPKYRGKCEVDPDTKKNFCGKIIGAQHFAEAAIAAGAFPSIDFASPMDGDGHGSHTASIAAGGIPVRMNGHEFGKASGMAPRARIAVYKALYRLFGGFVADVVAAIDQAVHDGVDILSLSVGPSPPSTTKTTYLPFDATLLGAVKAGVFVAQAAGGGPFPKTMVSYSPWIASVAAAIDDRRYKHLILGGKILAGIGLSPCTHAKTYTLVAADVLLDS…
OUT.Quillaja.O2	MRILDIGYIILCLFTLLAVGKAEIYIATVEGEPIISYRGGVDGFEATAVESDEKIETTSELVTSYARHLEKKHDMLLGMLFEHGTYKKLYSYRHLIGFAVHLSTEQAETLRRAPGVKSVQRDWKVRRLTTHTPQFLGLPTGVWPTGGGFDRAGEDIVIGFVDSGIYPHHPSFATYHTDPYGPVPKYRGKCEVDPDTKKNFCGKIIGAQHFAEAAIAAGAFPSIDFASPMDGDGHGSHTAAIAAGGIAVRMHGHEFGKASGMAPRSRIAVYKALYRLFGGFVADVVAAIDQAVHDGVDILSLSVGPSPPAATKTTYLPFDATLLGAVKAGVFVAQAAGGGPFPKTLVSYSPWIVSVAAAIDDRRYKHLILGGKILAGLGLSPSTRARTYTLVAADLLLDS…
OUT.Vitis.O	MRAMELGCAVVVLFSLLIAGNAEIYIVTVIGEPVISYKGGVPGFEATAVESDETIDVTSELVTSYSRHLEMKHDMLLSLLFEHGTYKKLYSYRHLIGFAVHISPEQAEVLRQAPGVKSVERDWKVRRLTTHTPQFLGLPTGVWPTGGGFDRAGEDIVIGFVDSGIFPHHPSFATHNVEPYGPIPKYRGKCEVDPDTKRNFCGKIVGAQHFAEAAIAAGSFPSVDFASPLDGDGHGSHTAAIAAGGIPVRMHGYEFGKASGMAPRARVAVYKALYRLFGGFVADVVAAIDQAVHDGVDILNLSVGPSPPATTKTTFLPFDAALLSAVKAGVFVAQAAGGGPFPKSLLSYSPWIASVAAAIDDRRYKHLTLGGKILPGIGLSPSTHFRTFTLVAADVLLDS…
PAP.Aeschynomene.A	MRLLEFGCVFVVLWALVVSGKGEIYIVTVEGEPIISYAGGIDGFEATAVESDEKIDTASELVTSYARHLEKKHDMLLGLLFEAGTYKKLYSYRHLIGFAVHISPEQAETLRHAPGVKSVERDWKVRKLTTHTPQFLGLPTGVWPTGGGFDRAGEDIVIGFVDSGIYPHHPSFATHNTEPYGPAPKYRGKCEADPDTKRSYCGKIVGAQHFAEAAIAAGAFPSIDFASPLDGDGHGSHTASIAAGGIPVRMHGHEFGRASGMAPRARIAVYKALYRLFGGFVADVVAAIDQAVYDGIDILSLSVGPSPPAATRTTFLPFDATLLGAVKAGVFVAQAAGGGPFPKTLVSYSPWITSVAAAIDDRRYKHLILEGKMLAGIGLSPATHLESYRLVAADVLLDS…
PAP.Aeschynomene.B	-----------------LESNIEIYIVTVEGEPIISYTGGIDGFEATAVESDEKIDTSSELVTSYARHLEKRHDMLLGLLFDAGTYKKLYSYRHLIGFAVHLSPEQAETLRHAPGVKSVERDWKVKRLTTHTPEFLGLPTGVWPTGGGYERAGEDIVIGFVDSGIYPHHPSFLTYNTEPYGPVPRYRGKCEVDPDTKRSFCGKIIGAQHFAQAAIAAGAFPSIDFASPLDGDGHGSHTASIAAGGIPVRMYGHEFGKASGMAPRARIAVYKALYRLFGGFVADVVAAIDQAVHDGVDILSLSVGPSPPATTKTTYLPFDATLLGAVKAGVFVAQAAGGGPFPKTLVSYSPWIASVAAAIDDRRYKHLTLGGKILAGIGLSPSTHLKTYTLVAADVLLDS…
PAP.Lotus.A	MRLVEFGCVLIVLSLLLVSGSAEVYIVTVEGEPIISYRGGIDGFEATAVESDEKIDTTSELVTSYARHLEKRHDMILGMLFEQETYKKLYSYKHLIGFAVHISPEQAETLRRAPGVKSVERDWKVRKLTTHTPQFLGLPTGVWPTGGGFDRAGEDIVIGFVDSGIYPHHPSFATHNTEPYEPVLKYRGKCEVDPDTKRNYCGKIVGAQHFAQAAIAAGAFPSIDFASPLDGDGHGSHTASIAAGGIPVRFHGHEFGKASGMAPRARIAVYKALYRLFGGFIADVVAAIDQAVYDGVDILSLSVGPSPPTATKTTFLPFDATLLGAVKAGVFVAQAAGGGPFPKTMVSYSPWITSVAAAIDDRRYKHLTLGGKILAGIGLSPSTHLQTYKLVAADVLLDS…
PAP.Lotus.B	--LMEFGCVFIILFALVQSGKGEVYIVTVEGEPIISYMGGIDGFEATAVESDEKIDTSRESVTSYARHLENRHDMLLGMLFDEGTYKKLYSYRHLIGFAAHISPEQAETLRHAPGVKSVTRDWKVRRLTTHTPQFLGLPTGVWPTGGGYERAGEDIVIGFVDSGIFPHHPSFRTHNTEPYGPVPKYRGKCEVDPDTKRSFCGKIIGAQHFALAAKAAGAFPSIDFESPLDGDGHGTHTASIAAGGIPVRMHGHEFGKASGMAPCARIAVYKALYRLFGGFIADVVAAIDQAVHDGVDILSLSVGPSPSTTTKTTFLPFDATLLGAVKAGVFVAQAAGGGPFPKTLVSYSPWIASVGAAIDDRRYKHLTLGGHILAGLGLSPSTRLKTYTLVAADVLLDS…
PAP.Medicago.A	MRFLEFGCVLIVVLALVVSVKGEIYIVTVEGEPIISYTGGIDEFEATAVESDEKIDTTSELVTSYGRHLEKRHDMILGMLFEQGTYKKLYSYRHLIGFAVHISPEQAETLRHAPGVKSVARDWKVKRLTTHTPQFLGLPTGVWPTGGGFDRAGEDIVIGFVDSGIYPHHPSFATHNTEPYEPVPRYRGKCEVDPDTKINFCGKIVGAQHFAQAAIASGAFPSIDFASPLDGDGHGSHTTSIAAGGIPVRMHGHEFGKASGMAPRARIAVYKALYRLFGGFVADVVAAIDQAVYDGVDILSLSVGPSPPAAAKTTFLPFDATLLGAVKAGVFVAQAAGGGPFPKTMVSYSPWIASVAAAIDDRRYKHLTLGGNILAGIGLSPSTHLRTYTLVAADVLLDS…
PAP.Medicago.B	--LVEFGCVFMILLSIVLYGEAEVYIVTVEGEPIISYTGGIDGFEATAVESDEKIDTSSELVTSYARHLEKRHDMLLGMLFESGTYTKLYSYRHLIGFAVHLSPEQVETLRHAPGVKSVERDWKVRRLTTHTPQFLGLPTSVWPTGGGCDRAGEDIVIGFVDSGIDPHHPSFTTHNTEPYGPLAKYRGKCEVDPKTKKSFCGKIIGAQHFAQAAIASGNFPSIDFASPLDGDGHGSHTASIAAGGIPVRLYGHEFGKASGMAPRARIAVYKALYRLFGGFVADVVAALDQAVHDGVDILSLSVGPGPPAATKTTFLPFDATLLGAVKAGVFVAQAAGGGPFPKSLVSYSPWIVSVAAAIDDRRYKHLTLGGKILAGLGLSPSTHLGTFTLVAADVLLDS…
PAP.Phaseolus.A	MRLLVFGCVLVVVSALLVYGDAEIYIVTVEGEPIISYTGGIDGFEATAVESDEKIDSESELVTSYARHLEKKHDMLLGLLFEEGTYQKLYSYRHLIGFAVHISPEQAETLRRAPGVKSVERDWKVRKLTTHTPQFLGLPTGVWPTGGGFDRAGENIVIGFVDSGIYPHHPSFATHNAEPYGPVPKYRGKCEADPDTKRSYCGKIVGAQHFAQAAIAAGAFPTIDFASPLDGDGHGSHTASIAAGGIPVRMHGHEFGRASGMAPRARIAVYKALYRLFGGYVADVVAAIDQAVYDGVDILSLSVGPSPPAATRTSFLPFDATLLGAVKAGVFVAQAAGGGPFPKTLISYSPWIASVAAAIDDRRYKHLILGGKTLAGIGLSPSTHLETYTLVAADVLLDS…
PAP.Phaseolus.B	---LEFVCVFVILFGLAKFGKAEIYIVTVEGEPIVSYTGGVDGFEATAVESDDKLDSTSEVVVSYARHLEKRHDMLLGLLFESGTYKKLYSYRHLIGFAVHLSPEQAETLRHAPGVKSVERDWKVKRLTTHTPQFLGLPTGVWPTGGGYERAGEDIVIGFVDSGIYPHHPSFTTYNTEPYGPVSRYRGKCEVDPDTKRSFCGKIIGAQHFAKAAIAAGVFPSIDFDSPLDGDGHGSHTASIAAGGIAVRMYGHEFGKASGMAPRARIAVYKALYRLFGGFVADVVAAIDQAVHDGVDILNLSVGPSPPSNTKTTFLPFDATLLGAVKAGVFVAQAAGGGPFPKSLVSYSPWIATVAAAIDDRRYKHLILEGKILAGIGLSPSTRLQTYTLVAADVLLDS…
