# Supplementary material for: Legume genome structures and histories inferred from Cercis canadensis and Chamaecrista fasciculata genomes
Source: Plant J. 2026 Jun 10;126(5):e70981. doi: 10.1111/tpj.70981 (PMC13252982; doi:10.1111/tpj.70981)
Supplement: Supplementary file 6 — Data S6. Manuscript supplement; Compressed directory of aligned sequences from 250 gene families with high rates of gene duplication consistent with whole‐genome duplications in the legume subfamilies. [file TPJ-126-0-s006.gz › S6_consen_wgd_tree/40_wgd_aln_manual_wgd_copy/Legume.fam3.01514]

CAE.Acacia.A	MRQPLLPHDSTDIPSAVKKSDADDKEAHTPSSPLLLVGRNRSQAGNRRVTPTGIPLGAAADSIVEKLLPGDFFVGTFSGNVPHGSGKYLWTDGCMYEGEWKRGKAAGKGKFSWPSGATYEGEFKSGRMEGFGTFVGSDGDTYRGSWIGDRKHGCGQKRYAGDFYEGSWKRLQDGQGRYVWNGEYVGEWKGVMSGRGALLWAGRYEGQWEGVPKGQGIFTWPDGSCYIGIWKDLKIQQLGTFYPGNGKEHPFKTDNFTITMSKTSSVDDARGSVSEKSFPRICIWESDGEAGDITCDIIDVEASMFYKRATGFDRPEIKQFQRSLRFSNEVKRPGQTICKGHKYELMILQLGIRYSVGKESSIVRELKHSDFDPKEKFWTRFPPEGSKITPPHQSAEFRW…
CAE.Acacia.B	MLEALVRDGPTDVLSSSKKDKSEDKDRQKPSPPLIVVARSRSQAGTRRVTPAGLPPASDSISTVEKHLPGDFYMGGFYGNVPHGSGKYLWTDGCMYEGEWKKGKAAGKGKFSWPSGATYEGEFKAGRMEGFGTFTGSDGDTYRGTWSADRKHGYGQKRYAGDFYEGSWKRLQDGRGRYVWVGEYAGEWKGVIFGKGVLIWAGRYEGQWEGVPKGQGIFTWPDGSCYVGDWKEMEIQQLGTFYPGNGKENPLTGDNLTITMRKRSSVDGARRSMTEKNFPRICIWESDGEAGDITCDIIDVEASMFYRDGKGLERDNIKQLRRSWCFSGEVKRPGQVIFKGHKYDLMLLQLGIRHSVGKEASVLRELKPSDFDLKAKFWTRFPPEGSKNTPPHQSAEFRW…
CAE.Chamaecrista.A	MRQPLLLDDPRDLLSTTKSKISDDNKVDKEPQSPSPPVLRRSLAGARRVTPTGTTTD---SIVVENLLPGDLYTGSFSGNVPHGSGKYLWTDGCMYEGEWKRGKASGKGKFSWPSGATYEGEFKSGRMEGSGTFVGSDGDSYRGSWTADRKHGYGQKRYPGDFYDGAWKRLQDGQGRYVWKGEYVGEWKGVISGRGSLLWAGRYEGQWEGVPKGQGIFTWPDGSCYIGIWKDLKIQQLGTFYPRNGKEHPLKSDDFTITMSKRSSSDSTRGSVSEKYFPKICIWESDGEAGDITCDIIDVGASMFYKG---LDQHELKQFRRPFNFSTEVKRPGQTISKGHKYDLMILQLGIRYSVGKEASILRGLKPSDFDPKEKFWTRFPPEGSKTTPPHQSWEFRW…
CAE.Chamaecrista.B	MLEAPVCDEPSDVVSGSRKKKSESDK--PSPSPVVVVGRSRSQAGTRRVTPTSVAIESDSTSTVEKLLPGDFYMGSFSGNVPHGSGKYLWTDGCMYEGEWKRGKASGKGKFSWPSGATYEGEFKSGRMEGFGTFTGSDGDTYRGTWNADRKHGYGQKRYAGDFYEGAWKRLQDGQGRYVWKGEYVGEWKGVICGRGVLIWAGRYEGQWEGVPKGQGIFTWPDGSCYIGNWKDMKIQQLGTFYPGYGNEPPIRGDNLTITMRKRSSVDLARGSITEKPFPRICIWESDGEAGDITCDIIDVEASMFYRDGTGSDQDDLKQLRRSCCFSSEVKRPGQVIFKGHKYDLMLLQLGIRCSVGKEASVLRELKPSDFDPKEKFWTRFPPEGSKITPPHQSVEFRW…
CAE.Senna.A	MRQPSLLDHPTNNNKS--DADKVDKEPQKPSTPLLLVGRNRSQAGTRRVTPTGIAVGPGTEFIVENHLPGDFYMGSFSGNVPHGSGKYLWTDGCMYEGEWKRGKASGKGKFSWPSGATYEGEFKSGRMEGFGTFVGSDGDTYRGSWTADRKHGYGQKRYVGDFYEGSWKRLQDGQGRYVWKREYVGEWKGVMCGRGALLWAGRYEGQWEGVPKGQGIFSWPDGSCYIGVWKDLKVQQLGTFYPGNGKEHPLKSDNFTITMSKRSSVDDTRGSVSEKNFPRICIWESDGEAGDITCDIIDVEASMFYRRGTGLDQDELKQFQRPICFSSEVKRPGQTISKGHKYDLMILQLGIRYSVGKEASIFRELKPSDFDPKEKFWTRFPPEGSKLTPPHQSLEFRW…
CAE.Senna.B	MLQALVCDEPSDVVSSSKKKKSEDKEAQKSSPPVVLVGRSRSQAGTRRVAPTGLDIAPDSTSTVEKLLPGDFYMGSFSGNVPHGSGKYLWTDGCMYEGEWKRGKASGKGKFSWPSGATYEGEFKSGRMEGFGTFTGSDGDTYRGTWSADRKHGYGQKRYAGDFYEGSWKRLQDGQGRYVWKGEYVGEWKGVISGRGVLIWAGRYEGQWEGVPKGQGIFTWPDGSCYIGNWKDMKIQQLGTFYPGYGKENPFTGDNLTITMRKRSSVDGARGSVTEKNFPRICIWESDGEAGDITCDIIDVEASMFYRDGTGLDQDDLKQFRRPR-FSSEVKRPGLTISKGHKYDLMLLQLGIRHSVGKEASISRELKPSDFDPKEKFWTRFPPEGSKITPPHQSGEFRW…
CER.Bauhinia.A	MREALLCDEPSDVLSIKKKSQGDEKDTQVPSPPGVVVGRSRSQAGTRRVTPTSIAVVSPTTSTVEKLLPGDFYMGSFSGNVPHGSGKYLWTDGCMYEGEWKKGKASGKGKFSWTSGATYEGEFKSGRMEGFGTFVGSDGDTYRGSWSADRKHGYGQKRYAGDFYEGSWKRLQDGQGRYVWKGEYIGDWKGVISGRGVLIWAGRYEGQWEGVPKGQGVFTWPDGSCYIGSWKEMKVQRLGTFYPGSGKEHPLTSENLTITMRKRSSVDGARASVTEKNFPRICIWESDGEAGDITCDIIDVEASMFYRDGTGLDRYDIKQFRRPCCISSEVKRPGQTISKGHKYDLMLLQLGIRYSVGKEASILRELKQSDFDPKEKFWTRFPPEGSKITPPHQSVEFRW…
CER.Bauhinia.B	MQEALLCHEPSDVLSSTKKKKSEEK--DVPSPPVVVVGRSRSQAGTRRVTPTGIAISPPTTSTVERHLPGDFYMGSFSGNVPHGSGKYLWADGCMYEGEWKKGKASGKGKFSWPSGASYEGEFKSGRMEGFGTFIGSDGDAYRGSWSADRKHGYGQKRYAGDFYEGLWKRVQDGQGRYVWKGEYIGEWKGVISGRGVLIWAGRYEGQWEGVPKGQGVFTWPDGSCYIGSWKEMKIQQLGTFYPGTGKEHPFTGENLTITMRKRSSVDGARASVTEKNFPRICIWESDGEAGDITCDILDVEASMFYRDGTGLDRYEIKQFRRNPCFASEVKRPGKTISKGHKYDLMLLQLGIRYSVGKEASILRELKQSDFDPKEKFWTRFPPEGSKITPPHQSVEFRW…
CER.Cercis.o	MREALLCDEPSDVLSSTKKKKSEKVEKDVPSPPVVVVGRSRSQAGTRRVTPTSTAVASPTTSTVEKLLAGDFYMGSFSGNVPHGSGKYLWTDGCMYEGEWKKGKASGKGKFSWPSGATYEGEFKSGRMEGFGTFIGSDGDTYRGSWSADRKHGYGQKHYAGDFYEGSWKRLQDGQGRYVWKGEYIGEWKGVISGRGVLIWAGRYEGQWEGVPKGQGVFTWPDGSCYIGSWKEIKIQQLGTFYPVAGKEHPLTGENLTITMRKRSSVDGSRASVTEKNFPRICIWESDGEAGDITCDIIDVEASMFYRDGTGLDRYEIKQFRRPCCFSSEVKRPGQTISKGHKYDLMLLQLGIRYSVGKEASILRALKQSDFDPKEKFWTRFPPEGSKITPPHQSVEFRW…
CER.Phanera.A	MREALLCDEPSDVLTSKKKSEGDEKDTQVSSPPVVVVGRSRSQAVTRRVTPTSIAIASPTSSSVENLLPGDFYMGSFSGNVPHGSGKYLWTDGCMYEGEWKKGKASGKGKFSWTSGATYEGEFKSGRMEGFGTFVGSDGDTYRGSWSADRKHGFGQKRYAGDFYEGSWKRFQDGQGRYVWKGEYIGEWKGVISGRGELIWAGRYEGQWEGVPKGQGVFTWPDGSCYIGSWKEMKVQQLGTFYPGSGKEHPLTGENLTITMRKRSSVDGARTSLTEKNFPRICIWESDGEAGDITCDIIDVEASMLYRDGTVLDRYDIKQFRRPFCFSSEVKRPGQTISKGHKYDLMLLQLGIRYSVGKEASILRELKQSDFDPKEKFWTRFPPVGSKITPPHQSGEFRW…
CER.Phanera.B	MREALICDEPSDVLSSTKKKKSEKVEKDVPSPPVVVVGRSRSQAGTRRVTPTSIAIESPTTSTVEKLLRGDFYMGSFSGNVPHGSGKYLWADGCMYEGEWKKGKASGKGKFSWPSGATYEGEFKSGRMEGFGTFIGSDGDAYRGSWSADRKHGCGQKRYAGDFYEGSWKRLQDGQGRYVWKGEYIGDWKGVISGKGVLIWAGRYEGQWEGVPKGQGVFTWSDGSCYVGSWKEMKTQRLGTYYPGTGKELPLTSENLTITMRKRSSVDGARASVTEKNFPRICIWESDGEAGDITCDIIDVEASMFYRDGTGLDRYEIKQFRRPCRFSSEVKRPGQTISKGHKYELMLLQLGITYSVGKEASILRELKQSDFDPREKFWTRFPPEGSKITPPHQSMEFRW…
DET.Sindora.A	MREALFLDEPGDVLCRIKKKKSEKEEQELVPPAVLVVGRSRSQPGTRRVTPTTFAIVPDTSSSLERLLPGDFYMGSFSGNVPHGSGKYLWTDGCMYEGEWKRGKASGKGKFSWPSGATYEGDFKSGRMEGFGTFTGSDGDTYRGSWIADRKHGFGEKRYAGDFYEGSWRKLQDGKGRYVWKGEYIGEWKGVICGRGKLIWAGCYEGQWEGVPKGQGIFSWPDGGSYLGSWKDLKLQQLGTFYPGSGKEHPFWSDNFTITMRKRSSVDGARGSVTEKSFPRICIWESDGEAGDITCDIIDVEASMFYQDGTGVDRYEIKNFQKNWCFSDEVKRPGQTISKGHKYDLMLLQLGIRYSVGKEAQNLRELKQTDFDPKEKFWTRFPPEGSKITPPHQSVEFRW…
DET.Sindora.B	MRQALLVDDPSDVVSRKKKSIEKGRETQVSSPPVVGVGRTRSQAGTRRVAPTSLPIATATASSVDKLLPGDFYMGSFSGDVPHGSGKYLWKDGCMYEGEWKRGKASGKGKFSWPSGATYEGAFKSGRMEGFGIFTGSDGGSYRGSWSADQKHGDGQKRYAGDFYEGSWKRLQDGKGRYAWKGEYIGEWKGMISGRGVLIWAGRYEGQWEGVPKGQGVFSWPDGSCYIGSWKDMKIQQLGTFYPGSGKEQPLMTDNFTITMRKRSSVDGARASVTEKSFPRICIWESDGEAGDITCDIIDVQASMFYRDGTGLDPYDMKQFSRPSCLSSEVKRPGQTISKGHKYDLMLLQLGIRYSVGKEAQILRELKQSDFDPKEKFWTRFPPEGSKITPPHQSAEFRW…
OUT.Arabidopsis.O	-REPLVSEEEEEEATELCKRRGDEEKTELLLLALTPMVRSKSQGTTRRVTPTPPPVD------VEKPLPGDLYMGTFSGGFPNGSGKYLWKDGCMYEGEWKRGKASGKGKFSWPSGATYEGEFKSGRMEGSGTFVGVDGDTYRGSWVADRKQGHGQKRYAGDYYEGTWRRLQDGRGRYVWMGQYTGEWRGVICGKGVLAWPGRYEGQWEGVPKGSGVFTWADGSSWIGSW---ESSNLRNFFDGIE------KNELIVATRKRSSVDSGAGSLTEKIFPRICIWESDGEAGDITCDIVDVEASVIYRDRISIDKDGFRQFRKPCCFSGEAKKPGETISKGHKYDLMLLQHGIRYSVGKHASVVRDLKQSDFDPSEKFWTRFPPEGSKTTPPHLSVDFRW…
OUT.Prunus.O	MREALLCESPSDVVSHTKKKKSGEEDHKLAPAAVAGIGRSRSQAATRRVTPTTTTTITTTSSSIERHLPGDLYIGSFSGSVPNGSGKYLWTDGCMYEGEWRRGKASGKGKFSWPSGATYEGEFKSGRMEGSGTFIGSDGDTYRGSWSSDRKHGFGQKRYAGDFYEGSWKRVQDGQGRYVWGGEYVGEWRGVISGRGVLIWAGKYDGQWEGVPKGNGIFTWPDGSCYVGTWKDLKVHQLGTFYPANGGKEAFGAENLTITMRKRSSVDGARGSLAERTFPRICIWESDGEAGDITCDIIDVEASMFYRNGTGFDRDGFGKFRRPCCFSGEPKKPGQTISKGHKYDLMLLQLGIRYSIGKHASIVRDLKPSDFDPKEKFWTRFPPEGSNKTPPHQSFEFRW…
OUT.Quillaja.O1	MREPLLFDELSDVVYSKKKSEEDKVDKEVVSPPAIVVGRSRSQAGARRVAPTTLAIAPDTATTAEKVLPGDLYLGSFSGKVPHGSGKYLWTDGCMYEGEWRKGKASGKGKFSWPSGATYEGDFKSGRMEGLGAFVGSDRDTYRGSWKADWKHGFGQKRYAGDFYEGSWKRLQDGQGRYVWKGEYVGEWKGVISGRGVLIWAGQYDGQWEGVPKGNGIFNWTDGSCRIGSWKDMKIQQLGTFYPGSGKEQPFMGDNLTITMRKRSSVDGARGSLTERTFPRICIWESDGEAGDITCDILDVEASMFYRDGLGSDRDGLKQFRRPCCFSGEAKKPGQMISKGHKYDLMLLQLGIRYSVGKHASILRQLKPSDFDPKKKFWTRFPPEGSKLTPPHQSVEFRW…
OUT.Quillaja.O2	MREALFCDELSDVVCSTKKKKSEKVDKEVVSPPVVVVGRSRSQVGTRRITPTTIAIAPNTATTAEKPLPGDLYLGSFSGNVPHGSGKYLWTDGCMYEGEWRRGKASGKGKFSWPSGATYEGDFKSGRMEGLGTFIGSDGDTYRGSWNADRKHGFGQKRYAGDFYEGSWKRLQDGKGRYVWKGEYIGEWKGVISGRGVLIWAGRYDGQWEGVPKGNGIFAWPDGSCYIGIWKDMKIQQLGTFYPGTGKEQPLMADNLTMTMRKRSSVDGARGSLTERAFPRICIWESDGEDGDITCDILDVEASMLYRDGMWSDRDGLKQFRRPC-FSGKAKKPGQMISKGHKYDLMLLQLGIRYSVGKHASVLRQLKPSDFDPKEKFWTRFPPEGSKITPPHQSVEFRW…
OUT.Vitis.O	MRETLLCDENDSVCSTKKKKSEEKVDRELVPPPAIVVGRSRSQAGTRRVTPTTTTGEATATEVVEKVLQGDLYTGSFAGNVPHGSGKYLWTDGCMYEGEWKRGKASGKGKFSWPSGATFEGEFKSGRMEGIGTFIGSDGDTYRGSWSADRKHGYGQKSYAGDFYEGSWRRFQEGHGRYVWRGEYIGEWKGVISGRGVLIWAGRYDGQWEGVPKGNGVFTWPDGSCYVGSWKDMKQQRLGTFYPGIGKEQSSMDQNLMVATRKRSSVDGARGSLAEKSFPRICIWESDGEAGDITCDIIDVEASMFYRDGTGLDCDGIRQFRRPCCFSGEIKKPGQTISKGHKYDLMLLQLGIRYSVGKHISILRDLKPTDFDPREKFWTRFPTEGSKLTPPHQSVEFRW…
PAP.Aeschynomene.A	MREAFLRDEPIDALSITKKTKPEAENNTLPPMPVVPTGRNRSQGITRRVTPTATLTVSDAGSTVEKVLPGDFYSGDFSGNVPHGSGKYLWTDGCMYEGEWKRGKASGKGKFSWPSGATYEGEFKSGRMEGFGVFVGSDGDTYRGSWSSDRKHGFGLKRYAGDVYEGWWKRLQDGQGRYKWKGAYAGEWRGVITGKGELVWAGRYEGQWEGVPKGHGVFKTASHQ-----------PPQQHCLKGNG---VFWADNFALAVRKRSSVDGARGSVTDKSFPRICIWESEGE--DITCDIIDVEASMFYRDGTASDRNEIGTFGRPCCFAGEVKRPGQTISKGHKYELMLLQLGIRYSVGKEGSTLRELKQSDFDPKEKFWTRFPPEGSKITPPHQSAEFRW…
PAP.Aeschynomene.B	MRQPLLCDDTTNSDSD--KDPHKAVAPPFPVPAVVLTGRSRSQGGTRRVTPTTFLIEPDSSSESERLLPGDFYIGSFSGNAPSGSGKYLWTDGCMYEGEWKRGKASGKGKFSWPSGATYEGEFKSGRMEGFGTFTGSDGDTYRGSWSSDRKHGYGQKRYAGDFYEGSWKRVQDGQGRYVWRGEYVGEWKGVISGRGTLIWSGRYEGQWEGVPKGEGVFTWPDGSCYVGCWRELKMHQLGTYYPGNGGKEPFWGDNFTITMRKRSSVEGGRGSGTG----KICIWESDGEAGDITCDIIDV--SLLYHDGTGSDREDVKKFQRPCCFSKEVKRPGETISKGHKYDLMLLQLGIRYSVGKEGSIMRQLKSGDFDPNEKFWTRFPPEGSKITPPHQSVEFRW…
PAP.Lotus.A	----LACDLADDVVSTTKKNKPEEKEDREKPSPVAVAGRSRSQGGTRRVTPASVTAVSGTGSAVERVLPGDFYAGSFSGTVPHGSGKYLWTDGCMYEGEWKRGKASGKGKFSWPSGATYEGEFKSGRMEGFGTFVGSDGDTYRGSWSSDRKNGFGVKRYAGDVYEGWWKRLQDGHGRYVWRGVYVGEWRGVVSGKGKFE-------------PAEGLVKVKSG---GGLW----------------------GDDFALAMRKRSSVDSGRGSVNEKSFPRICIWESEGEAGDITCDIIDVEASMFYRDGTVSDRDDGLLFRKPCCFPSDVKRPGQMISKGHKYELMLLQLGIRYSVGKEASKLRMLKSSDFDPKEKFWTRFPPEGTKLTPPHQTAEFRW…
PAP.Lotus.B	--------------------------------------------------------------------------------------------------------------------------LKWGRSEGFGTFTGSDGDTYRGSWSSDRKHGYGQKRYAGDVYEGWWRRLQEGRGRYVWKGEYVGEWKGVMSGKGILICSGRFEGQWEGVPKGEGVFTWPDGGCYVGCWKDFKMHQLGGG----------GGDDLMVTMRKRSSFND-------KEFQKICIWESEGEEGDITCDIIDV--KLLYRDEA---SKEILNFRRPCGLNAEVKRPGQTISKGHKYDLMLLQLGIRYFVGKEASISREVRPGDFDPKEKFWTRFPAEGSKITPPHQSVEFRW…
PAP.Medicago.A	MSDTVVNDEVVEVVSSTKNNIPEPEKESKPSPPAVIAGRSRSQGGGRRVTPTSFTVVSDGRSVVERVLPGDFYAGSFSGNVPNGSGKYLWTDGCMYEGEWKRGKASGKGKFSWPSGATYEGEFKSGRMEGFGTFVGSDGDTYRGSWSSDRKHGFGQKRYAGDLYEGWWKRVQDGQGRYVWKGEYVGEWRGVISGKGSLVWVGRLEGLWEGVPKGQGVMKIQHG---FG---------------G-----FVWNDNFAVMMRKRSSVDSGRGSLNEKNFPRICIWESEGEAGDITCDIVDVEASMFYRDGTCSDPDE---FRKPCCFSSEVKRPGQTISKGHKYDLMLLQLGIRYTVGKEASKLRELKPSDFDPKEKFWTRFPSEGSKITPPHQTAEFRW…
PAP.Medicago.B	--------------------NHNNSSSSDSQPPVATTGRTRSHFSSRKISPTSITIEFETKRTAKKHLPGDSYMGTFSGNTPNGSGKYTWNDGCIYEGEWKRGKASGNGKFSWPSGSIYEGEFKLGKMEGSGTFTGSDGDIYSGSWSSDRKNGYGKKRYVGDYYEGWWKKVQEGKGRYVWKGEYIGEWKGVINGRGTLVWLGRYEGEWEGVPKGQGVFTWPDGSCYVGNCNDFQSSLLGSFYPG---------DDFAVTMRKRCFVEG------GKDFGKICIWESDGEKGDITCDIVDV--SMLSRIGSVSDPKEIKQFRRSGCFASEVKRPGETICKGHKYDLMLLQLGIRHSVGKEASISRELIPSDFDLKEKFWTRFPSEGSKITPPHQSMEFRW…
PAP.Phaseolus.A	----------------------------SPTPPVVAAGRSRSQGFPRRVTPETLSPALLSGSAVERVLPGDFYAGSFSGNVPHGSGKYLWTDGCMYEGEWKRGKASGKGKFSWPSGATYEGQFKSGRMEGFGTFVGSDGDTYRGSWISDRKQGFGQKRYAGDLYEGWWKRVQDGHGRYVWKGEYVGEWKGVINGKGTLVWAGRYEGQWEGVPKGHGVMKIHHR--------------------------LLWGENFSV---KRFSVDG-RGSVNDKSFPRICIWESEGEAGDITCDIIDVEASMFYRDGTTSDCED---LRRPCCFASEVKRPGETISKGHKYDLMLLQLGIRYSVGKEASTLRELKQSDFDPKEKFWTRFPSEGSKITPPHQSAEFRW…
PAP.Phaseolus.B	--------------------------------PDAERETCRVKAGNRRVTPSEEGLE-LSSRCVEKRLPGDVYMGSFLGNAPSGSGKYLWRDGCMYEGEWKKGKACGKGKFSWPSGATYEGEFKSGRMEGFGTFTGSQGETYCGSWSSDRKHGYGQKRYAGDFYEGLWKRVQEGEGRYVWRGEYFGEWRGVICGRGTLIWAGRYEGQWEGVQKGQGVFTWPDGSCYVGCWNDLKVHQLGTFYPGSG-------DNHTVTMRKRSSVDSSRGSGV-KSFPRICIWESEGEAGDITCDIIDV--SLLYPDGKELDRGHVKPFRRPCCFSGEVKRPGQTISKGHKYDLMLLQLGIRYSVGKEASISRGLISNDFDPKEKFWTRFPSEGSKITPPHQSAEFRW…
