# Supplementary material for: Legume genome structures and histories inferred from Cercis canadensis and Chamaecrista fasciculata genomes
Source: Plant J. 2026 Jun 10;126(5):e70981. doi: 10.1111/tpj.70981 (PMC13252982; doi:10.1111/tpj.70981)
Supplement: Supplementary file 6 — Data S6. Manuscript supplement; Compressed directory of aligned sequences from 250 gene families with high rates of gene duplication consistent with whole‐genome duplications in the legume subfamilies. [file TPJ-126-0-s006.gz › S6_consen_wgd_tree/40_wgd_aln_manual_wgd_copy/Legume.fam3.01183]

CAE.Acacia.A	-LPDQRKQSSVDVDFFTEYGEGSRYRIEEVIGKGSYGVVCSAYDTHTGEKVAIKKIDIFEHVSDATRILREIKLLRLLRHPDIVEIKHILLPPSRREFKDIYVVFELMESDLHQVIKADDLTPEHYQFFLYQLLRGLKYIHTAVFHRDLKPKILAADCKLKICDFGLARVTLDTPTAIFWTDYVATRWYRAPELCGSFFSKYTPAIDIWSIGCIFAELLTGKPLFPGKVVHQLDLMIDLLGTPSPESIARVREKARRYLSSMRKKKPVPLSQKFPADPLALRLLERMLAFEPKDRPTAEEALADPYFKGLAKVEREPSAQPVSKMEFEYERRRITKEDVRELIYREILEYHPKMLKEYLEGAEPTNFMYPSAVDHFKKQFAYLEEHYGKGGTVAPPERQ…
CAE.Acacia.B	MLPDQRKKSSVDVNFFTEYGEGSRYRIEEVIGKGSYGVVCSALDTHTGEKVAIKKIDIFEHVSDATRILREIKLLRLLRHPDIVEIKHILLPPSRREFKDIYVVFELMESDLHQVIKADDLTPEHYQFFLYQLLRGLKYIHTAVFHRDLKPKILAADCKLKICDFGLARVAFDTPTAIFWTDYVATRWYRAPELCGSFFSKYTPAIDIWSIGCIFAELLTGKPLFPGKVVHQLDLMTELLGTPSLEAIARIREKARRYLSSMRKKKPVPFSQKFPADPLALRLLERMLAFDPKDRPNAEEALADPYFKGLAKVEREPSAHPVSKMEFEFERRRITKEDIRELIYREILEYHPKMLKEYLEGAEPTSFMYPSAVDHFKKQFAYLEEHYGKGGTVVALERQ…
CAE.Chamaecrista.A	MLPDQRRKSSVEVDFFTEYGEGSRYRIEEVIGKGSYGVVCSAYDTHTGEKVAIKKIDIFEHVSDATRILREIKLLRLLRHPDIVEIKHILLPPSRREFKDIYVVFELMESDLHQVIKADDLTPEHYQFFLYQLLRGLKYIHTAVFHRDLKPKILAADCKLKICDFGLARVAFDTPTAIFWTDYVATRWYRAPELCGSFFSKYTPAIDIWSIGCIFAELLTGKPLFPGKVVHQLDLMTELLGTPSQEAIARVREKARRYLSSMRKKKPIPFSHKFPADPLALRLLERMLAFEPKDRPTAEEALADPYFKGLAKVEREPSAQPVTKMEFEFERRRITKEDVRELIYREILEYHPKMLKEFLEGAEPTNFMYPSAVDHFKKQFAYLEEHYGKGGTVAPPERQ…
CAE.Chamaecrista.B	-------QSSSEVDFFTEYGEGSRYKIEEVIGKGSYGVVCSAYDTYTGEKVAIKKIDIFEHVSDATRILREIKLLRLLRHPDIVEIKHILLPPSRREFKDIYVVFELMESDLHQVIKADDLTPEHYQFFLYQLLRGLKYIHTAVFHRDLKPKILAADCKLKICDFGLARVAFDTPTAIFWTDYVATRWYRAPELCGSFFSKYTPAIDIWSIGCIFAELLTGKPLFPGKVVHQLDLMTELLGTPSPEAIARIREKARRYLSSMRKKKPVPFSHKFPADPLALRLLERMLAFEPKDRPNAEEALADPYFKGLAKVEREPSAQPVTKMEFEFERRRITKEDVRELIYREILEYHPKMLKEFLEGAEPTNFMYPSAVDHFKKQFAYLEEHYGKGGTVAPPERQ…
CAE.Senna.A	MLPDQRRKSSVDVDFFTEYGEGSRYKIEEVIGKGSYGVVCSAYDTHTGEKVAIKKIDIFEHVSDATRILREIKLLRLLRHPDIVEIKHILLPPSRREFKDIYVVFELMESDLHQVIKADDLTPEHYQFFLYQLLRGLKYIHTAVFHRDLKPKILAADCKLKICDFGLARVAFDTPTAIFWTDYVATRWYRAPELCGSFFSKYTPAIDIWSIGCIFAELLTGKPLFPGKVVHQLDLMTDLLGTPSPEAIARVREKARRYLSSMRKKKPVPFSQKFPADPLALRLLERMLAFEPKDRPTAEEALADPYFKGLAKVEREPSAQPVTKMEFEFERRRITKEDVRELIYREILEYHPKMLKEFLEGAEPTNFMYPSAVDHFKKQFAYLEEHYGKGGTVAPPERQ…
CAE.Senna.B	MLPDQRKKQSVDVDFFTEYGEGSRYRIEEVIGKGSYGVVCSAYDTHTGEKVAIKKIDIFEHVSDATRILREIKLLRLLRHPDIVEIKHILLPPSRREFKDIYVVFELMESDLHQVIKADDLTPEHYQFFLYQLLRGLKYIHTAVFHRDLKPKILAADCKLKICDFGLARVAFDTPTAIFWTDYVATRWYRAPELCGSFFSKYTPAIDIWSIGCIFAELLTGKPLFPGKVVHQLDIMTELLGTPSPEAIARVREKARRYLSSMRKKKPVPFSHKFPADPLALRLLERMLAFEPKDRPTAEEALADPYFKGLAKVEREPSAQPVTKMEFEFERRRITKEDVRELIYREILEYHPKMLKEFLEGAEPTSFMYPSAVDHFKKQFAYLEEHYGKGGTVAPPERQ…
CER.Bauhinia.A	MMPDQRRKSSVDVDFFTEYGEGSRYRIEEVIGKGSYGVVCSAYDSHTGEKVAIKKIDIFEHVSDATRILREIKLLRLLRHPDIVEIKHILLPPSRREFKDIYVVFELMESDLHQVIKADDLTPEHYQFFLYQLLRGMKYIHTAVFHRDLKPKILAADCKLKICDFGLARVAFDSPTAIFWTDYVATRWYRAPELCGSFFSKYTPAIDIWSIGCIFAELLTGKPLFPGKVVHQLDLMTDLLGTPSPEAIARVREKARRYLSSMRKKRPVPLSQKFPADPLALRLLERMLAFEPKDRPTAEEALADPYFKGLAKVEREPSAQPVTKMEFEFERRRITKEDVRELIYREILEYHPKMLKEYLEGSEPTGFMYPSAVDHFKKQFAFLEEHYGKGGTVAPPERQ…
CER.Bauhinia.B	MMADQRRKSSVDVDFFTEYGEGSRYRIEEVIGKGSYGVVCSAYDTHTGEKVAIKKIDIFEHVSDATRILREIKLLRLLRHPDIVEIKHILLPPSRREFKDIYVVFELMESDLHQVIKADDLTPEHYQFFLYQLLRGMKYIHTAVFHRDLKPKILAADCKLKICDFGLARVAFDTPTAIFWTDYVATRWYRAPELCGSFFSKYTPAIDIWSIGCIFAELLTGKPLFPGKVVHQLDIMTDLLGTPSPEAIARVREKARRYLSSMRKKKPVPLSQKFPADPLALRLLERMLAFEPKDRPTAEEALADPYFKGLAKVEREPSAQPVTKMEFEFERRRITKEDVRELIYREILEYHPKMLKEYLEGAEPTGFMYPSAVDHFKKQFAYLEEHYGKGGTVSPPERQ…
CER.Cercis.o	MMPDQRRKSSVDVDFFTEYGEGSRYRIEEVIGKGSYGVVCSAYDTHTGEKVAIKKIDIFEHVSDATRILREIKLLRLLRHPDIVEIKHILLPPSRREFKDIYVVFELMESDLHQVIKADDLTPEHYQFFLYQLLRGMKYIHTAVFHRDLKPKILAADCKLKICDFGLARVAFDTPTAIFWTDYVATRWYRAPELCGSFFSKYTPAIDIWSIGCIFAELLTGKPLFPGKVVHQLDLMTDLLGTPSPEAIARVREKARRYLSSMRKKKPVPLSQKFPTDHLALRLLERMLAFEPKDRPTAEEALADPYFKGLAKVEREPSAQPVTKMEFEFERRRITKEDVRELIYREILEYHPKMLKEFLEGSEPTGFMYPSAVDHFKKQFAYLEEHYGKGGTVVPPERQ…
CER.Phanera.A	MMPDQRRKSHVDVDFFTEYGEGSRYRIEEVIGKGSYGVVCSAYDTHTGEKVAIKKIDIFEHVSDATRILREIKLLRLLRHPDIVEIKHILLPPSRREFKDIYVVFELMESDLHQVIKADDLTPEHYQFFLYQLLRGLKYIHTAVFHRDLKPKILAADCKLKICDFGLARVAFDTPTAIFWTDYVATRWYRAPELCGSFFSKYTPAIDIWSIGCIFSELLTGKPLFPGKVVHQLDLMTDLLGTPSPEAIARVREKARRYLSSMRKKKPVPFSQKFPADPLALRLLERMLAFEPKDRPTAEEALADPYFKGLAKVEREPSAQPVTKMEFEFERRRITKEDVRELIYREILEYHPKMLKEYLEGSEPTGFMYPSAVDHFKKQFAYLEEHYGKGGTVAPPERQ…
CER.Phanera.B	MMPDQRRKSSVEVDFFTEYGEGSRYRIEEVIGKGSYGVVCSAYDTHTGEKVAIKKIDIFEHVSDATRILREIKLLRLLRHPDIVEIKHILLPPSRREFKDIYVVFELMESDLHQVIKADDLTPEHYQFFLYQLLRGLKYIHTAVFHRDLKPKILAADCKLKICDFGLARVAFDTPTAIFWTDYVATRWYRAPELCGSFFSKYTPAIDIWSIGCIFSELLTGKPLFPGKVVHQLDIMTDLLGTPSPEAIARVREKARRYLSSMRKKKPVPFSQKFPADPLALRLLERMLAFEPKDRPTAEEALADPYFKGLAKVEREPSAQPVTKMEFEFERRRITKEDVRELIYREILEYHPKMLKEYLEGAEPTGFMYPSAVDHFKKQFAFLEEHYGKGGTVTPPERQ…
DET.Sindora.A	MLPDQRRKSSVEVDFFTEYGEGSRYRIEEVIGKGSYGVVCSAYDSHTGEKVAIKKIDIFEHVSDATRILREIKLLRLLRHPDIVEIKHILLPPSRREFKDIYVVFELMESDLHQVIKADDLTPEHYQFFLYQLLRGLKYIHTAVFHRDLKPKILAADCKLKICDFGLARVAFDTPTAIFWTDYVATRWYRAPELCGSFFSKYTPAIDIWSIGCIFAELLTGKPLFPGKVVHQLDLMTDLLGTPFPEAIARVREKARRYLSSMRKKKPVPFSQKFPADPLALRLLERMLAFEPKDRPTAEEALADPYFKGLAKVEREPSAQPVTKMEFEFERRRITKEDVRELIYREILEYHPKMLKEYLEGAEPTNFMYPSAVDHFKKQFAYLEEHYGKGGTVAPPERQ…
DET.Sindora.B	---IQKRKSTVDVDFFTEYGEGSRYRIEEVIGKGSYGVVCSAYDTHTGEKVAIKKIDIFEHVSDATRILREIKLLRLLRHPDIVEIKHILLPPSRREFKDIYVVFELMESDLHQVIKADDLTPEHYQFFLYQLLRGLKYIHTAVFHRDLKPKILAADCKLKICDFGLARVAFDTPTAIFWTDYVATRWYRAPELCGSFFSRYTPAIDIWSIGCIFAELLTGKPLFPGKVVHQLDLMTDLLGTPSPEAIARVREKARRYLSSMRKKKSVPLSQKFPADPLALRLLERMLAFEPKDRPTAEQALADPYFKGLAKVEREPTSQPVTKMEFEFERRRITKEDVRELIYQEILEYHPKMLKEYLEGVESTSFMYPSAVDHLKKQFAYLEEHYGKGGTVVPPERQ…
OUT.Arabidopsis.O	MQPDHRKKSSVEVDFFTEYGEGSRYRIEEVIGKGSYGVVCSAYDTHTGEKVAIKKIDIFEHVSDATRILREIKLLRLLRHPDIVEIKHILLPPSRREFRDIYVVFELMESDLHQVIKADDLTPEHYQFFLYQLLRGLKYIHTAVFHRDLKPKILAADCKLKICDFGLARVAFDTPTAIFWTDYVATRWYRAPELCGSFFSKYTPAIDIWSIGCIFAELLTGKPLFPGKVVHQLDLMTDMLGTPSAEAIGRVREKARRYLSSMRKKKPIPFSHKFPTDPLALRLLEKMLSFEPKDRPTAEEALADVYFKGLAKVEREPSAQPVTKLEFEFERRRITKEDVRELIYRESLEYHPKMLKEYLDGSEPTNFMYPSAVEHFKKQFAYLEEHYKNGTSHNPPERQ…
OUT.Prunus.O	MQPDPRKKSSADVDFFTEYGEGSRYKIEEVIGKGSYGVVCSAFDTHTGEKVAIKKIDIFEHVSDATRILREIKLLRLLRHPDIVEIKHILLPPSRREFKDIYVVFELMESDLHQVIKADDLTPEHYQFFLYQLLRGMKYIHTAVFHRDLKPKILAADCKLKICDFGLARVAFDTPTAIFWTDYVATRWYRAPELCGSFFSKYTPAIDVWSIGCIFAELLTGKPLFPGKVVHQLDLMTDLLGTPSAEAIARVREKARRYLSSMRKKKQIPFSHKFPADPLALRLLEKMLAFEPKDRPTAEEALADPYFKGLAKVEREPSAQPVTKMEFEFERRRITKEDVRELIYRETLEYHPKMLKEYLEGSEPTGFMYPSAVDHFKKQFAYLEEHYGNGATVVPPERT…
OUT.Quillaja.O1	MQPDQRRKSSADVDFFTEYGEGSRYRIEEVIGKGSYGVVCSAYDTHTGEKVAIKKIDIFEHVSDATRILREIKLLRLLRHPDIVEIKHILLPPSRREFKDIYVVFELMESDLHQVIKADDLTPEHYQFFLYQLLRGMKYIHTAVFHRDLKPKILAADCKLKICDFGLARVAFDTPTAIFWTDYVATRWYRAPELCGSFFSKYTPAIDIWSIGCIFSELLTGKPLFPGKVVHQLDIMTDLLGTPSPEAIARIREKARRYLSSMRRKKPIPFSQKFPADPLALRLLERMLAFEPKDRPTAEEALADPYFKGLAKVEREPSAQPVTKMEFEFERRRITKEDVRELIYREILEYHPKMLKEHLEGEEPTGFMYPSAVDHFKKQFAYLEEHYGKGGTVAPPERQ…
OUT.Quillaja.O2	-------QSSADVDFFTEYGEGSRYRIEEVIGKGSYGVVCSAYDTHTGEKVAIKKIDIFEHVSDATRILREIKLLRLLHHPDIVDIKHILLPPSRREFKDIYVVFELMESDLHQVIKADDLTPEHYQFFLYQLLRGMKYIHTAVFHRDLKPKILAADCKLKICDFGLARVALDTPTAIFWTDYVATRWYRAPELCGSFFSKYTPAIDIWSIGCIFSELLSGKPLFPGKVVHQLDLMTDLLGTPSAEAIARVREKARRYLSSMRRKKPIPFSQKFPSDPLALLLLERMLAFEPKDRPTAEEALADPYFKGLAKVEREPSAQSVTKMEFEFERRRITKEDVREIIYREILEYHPKMLKEHLEGAEPTGFMYPSAVDHFKKQFAYLEEHYGKGGTVAPPERQ…
OUT.Vitis.O	------TQASVEVDFFTEYGEGSRYRIEEVIGKGSYGVVCSAYDTHCGEKVAIKKIDIFEHVSDATRILREIKLLRLLRHPDIVEIKHILLPPSSREFKDIYVVFELMESDLHQVIKADDLTPEHYQFFLYQLLRGLKYIHTAVFHRDLKPKILAADCKLKICDFGLARVAFDTPTAIFWTDYVATRWYRAPELCGSFFSKYTPAIDIWSIGCIFAELLTGKPLFPGKVVHQLDLMTDLLGTPSAEAIARVREKARRYLSSMRKKKPIPLSQKFPADPLALRLLERMLAFEPKDRPSAEEALADPYFKGLAKVEREPSAQPVTKLEFEFERRRITKEDVRDLIYREILEYHPKMLKEYLEGTEPTSFMYPSAVDQFKKQFAYLEEHYGNGATVAPPERQ…
PAP.Aeschynomene.A	MLPDQRKKSSVEVDFFTEYGEGSRYRIEEVIGKGSYGVVCSAYDSHTGEKVAIKKIDIFEHVSDATRILREIKLLRLLRHPDIVEIKHILLPPSRREFKDIYVVFELMESDLHQVIKADDLTPEHYQFFLYQLLRGLKYIHTAVFHRDLKPKILAADCKLKICDFGLARVAFDTPTAIFWTDYVATRWYRAPELCGSFFSKYTPAIDIWSIGCIFAELLTGKPLFPGKVVHQLDLMTDLLGTPSLEAIARVREKARRYLSSMRKKKPIPFSQKFPADPLALRLLERMLAFEPKDRPTAEEALADPYFKGLAKVEREPSAQPVTKMEFEFERRRITKEDVRELIYREILEYHPKMLKEFLEGSEPTGFMYPSAVDHFKKQFAYLEEHYGKGGTVAPPERQ…
PAP.Aeschynomene.B	MLPDQRKKSSVDVDFFTEYGEGSRYRIEEVIGKGSYGVVCSAYDTHTGDKVAIKKIDIFEHVSDATRILREIKLLRLLRHPDIVEIKHILLPPSRREFKDIYVVFELMESDLHQVIKADDLTPEHYQFFLYQLLRGLKYIHTAVFHRDLKPKILAADCKLKICDFGLARVAFDTPTAIFWTDYVATRWYRAPELCGSFFSKYTPAIDIWSIGCIFAELLTGKPLFPGKVVHQLDLMTDFLGTPSHEAIARIREKARRYLSSMRRKRPVPFSHKFPVDPLALRLLERMLAFEPKDRPTAEEALADPYFKGLAKVEREPSAQPVTKMEFEFERRRITKEDVRELIYREILEYHPKMLKEHLEGEEPTGFMYPSAVDHFKKQFAYLEEHYGKGGTVAPPERQ…
PAP.Lotus.A	MHPDQRKK-SVDVDFFTEYGEGSRYKIEEVIGKGSYGVVCSAYDTHTGEKVAIKKIDIFEHVSDATRILREIKLLRLLRHPDIVEIKHILLPPSRREFKDIYVVFELMESDLHQVIKADDLTPEHYQFFLYQLLRGLKYIHTAVFHRDLKPKILAADCKLKICDFGLARVAFDTPTAIFWTDYVATRWYRAPELCGSFFSKYTPAIDIWSIGCIFAELLTGKPLFPGKVVHQLDLMTDFLGTPSPEAIARVREKARRYLSSMRKKRPIPFTHKFPADPLALRLLERMLAFEPKDRPTAEEALADPYFKGLAKVEREPSAQPVTKMEFEFERRRITKEDVRELIYRETLEYHPKMLKEFLEGAEPTGFMYPSAVDHFKKQFAYLEEHYGKGGTVAPPERQ…
PAP.Medicago.A	MSHDQRKKSSVDVDFFTEYGEGSRYKIEEVIGKGSYGVVCSAYDTHTGEKVAIKKIDIFEHVSDATRILREIKLLRLLRHPDIVEIKHILLPPSRREFKDIYVVFELMESDLHQVIKADDLTPEHYQFFLYQLLRGLKYIHTAVFHRDLKPKILAADCKLKICDFGLARVAFDTPTAIFWTDYVATRWYRAPELCGSFFSKYTPAIDIWSIGCIFAELLTGKPLFPGKVVHQLDIMTDFLGTPSPDAIARVREKARRYLSSMRKKKPVPFSHKFPADPLALRLLERMLAFEAKDRPTAEEALADPYFKGLAKVEREPSAQPVTKMEFEFERRRITKEDVRELIYREILEYHPKMLKEFLEGAEPTGFMYPSAVDLFKKQFAYLEEHYGKGGTVAPPERQ…
PAP.Medicago.B	MPPDQRKKSSIDVDFFTEYGEGSRYMIEEVIGKGSYGVVCSAYDTHTGEKVAIKKIDIFEHVSDATRILREIKLLRLLRHPDIVEIKHILLPPSRREFKDIYVVFELMESDLHQVIKADDLTREHYQFFLYQLLRGLKYIHTAVFHRDLKPKILAADCKLKICDFGLARVAFDTPTAIFWTDYIATRWYRAPELCGSFFSKYTPAIDIWSIGCIFAELLTGKPLFPGKVVHQLDLMTDFLGTPSPEAIARIREKARRYLSTMRKKKPVPLYQKFPADPLALRVLERMLAFDPKDRPTAEEALADPYFNGLAKFEREPCAQSVSKMEFEFERRRITKEDVRELIYRETLEYHPKMLKEYLEGAEPTGFMYPSAVDHFKKQFAYLEEHYGKGGTVSPLDRQ…
PAP.Phaseolus.A	MHPDQRKKSSVDVDFFTEYGEGSRYRIEEVIGKGSYGVVCSAYDSHTGEKVAIKKIDIFEHVSDATRILREIKLLRLLRHPDIVEIKHILLPPSRREFKDIYVVFELMESDLHQVIKADDLTPEHYQFFLYQLLRGLKYIHTAVFHRDLKPKILAADCKLKICDFGLARVAFDTPTAIFWTDYVATRWYRAPELCGSFFSKYTPAIDIWSIGCIFSELLTGKPLFPGKVVHQLDLMTDLLGTPSPEAIARVREKARRYLSSMRKKKPVPFSQKFPADPLALRLLERMLAFEPKDRPTAEEALADPYFKGLAKVEREPSAQPVTKMEFEFERRRITKEDVRELIYREILEYHPKMLKEFLEGAEPTGFMYPSAVDHFKKQFAYLEEHYGKGGTVAPPERQ…
PAP.Phaseolus.B	MPHDQRKKSSVDVDFFTEYGEGSRYKIEEVIGKGSYGVVCSAYDTHTGEKVAIKKIDIFEHVSDATRILREIKLLRLLRHPDIVEIKHILLPPSRREFKDIYVVFELMESDLHQVIKADDLTAEHYQFFLYQLLRGLKYIHTAVFHRDLKPKILAADCKLKICDFGLARVAFDTPTAIFWTDYVATRWYRAPELCGSFFSKYTPAIDIWSIGCIFAELLTGKPLFPGKVVHQLDLMTDFLGTPSPEAIARVREKARRYLSSMRKKKPVPFSQKFPVDPLALRVLEKMLAFEPKDRPTAEEALADPYFKGLAKVEREPSAQPVTKMEFEFERRRITKEDVRELIYREILEYHPKMLKEHLDGEEPTGFMYPSAVDHFKKQFAYLEEHYGEGGTVTPPERQ…
