# Supplementary material for: Legume genome structures and histories inferred from Cercis canadensis and Chamaecrista fasciculata genomes
Source: Plant J. 2026 Jun 10;126(5):e70981. doi: 10.1111/tpj.70981 (PMC13252982; doi:10.1111/tpj.70981)
Supplement: Supplementary file 6 — Data S6. Manuscript supplement; Compressed directory of aligned sequences from 250 gene families with high rates of gene duplication consistent with whole‐genome duplications in the legume subfamilies. [file TPJ-126-0-s006.gz › S6_consen_wgd_tree/40_wgd_aln_manual_wgd_copy/Legume.fam3.00607]

CAE.Acacia.A	MLKQFFSKIPRKSSKSDEEESYRD---PVTASPRVTGRANRLNGGSSSTSAKRTSSSAVFPASIVSGIEPLVPFKDVPQAEKMLFVSKLSLCCVTFDFTEPGKAVEKDVKRRTLLELVDFVASGTIKFSEPAILALSRMCAILFRAFPPPYRSGSGAGGEDDDEPIFDHAWPHLQLVYELLLNFINSPCLDAKVAKKYIDHSFISRLLELFDSEDPRERDCLKTILHRVYGKFMVHRPYIRKCIIFYRFVYESEKHGIAELLEISGSIICGFALPLKEEHKIFLWRVLIPLHKPKSMGVYFQQLSYCVTQFVEKEPKLASTVIRGLLKYWPITSQKEVMFLGEVEEILEVIMVEFQRVMVPLFWRIGCCISLHFQVAERALFLWDHMVLIALCQVILPV…
CAE.Acacia.B	MLKQFLSKLPRKSSKSESNESNGGSSPSQDTSARINGRSNRSNGGNSSGSAKRASSSAVFPASIVSGIEPLVPFKDVPNAEKMLFVSKLSLCCVTFNFTDPIKTVEKDVKRKTLLELVDFVESGSMKFSEHAIFAMCKMCAILFRVFPPNYRSGKSAGCEDDDEPTFDPAWPHLHIVYDLLLKFINSSCLDAKVAKKYFDHSFISKLLDLFDSEDPRERDCLKTILHRIYGKFMVHRPYIRKSFIFYRFVFETEKHGIAELLEIFGSIVSGFALPLKEEHKIFLWRVLIPLHKPKSVGLYFQQLSYCVTLFIEKEPKLGSTVIRGLLKYWPITSQKEVMFLGELEEILEAIMVEFQRVMVPLFWRIGCCISLHFQVAERALFLWDHIVMIAHRQVILPI…
CAE.Chamaecrista.A	MLKQFLSKLPRKSSKFDEEETLQDDSSHSSSSV-ASSNGGRS--SNRANAAKRTSSSAVFPASIVSGIKPLVSFKDVPNAEKMLFVSKLSLCCVTFDFTDPGKIVEKDVKRKTLLELVEFVASGSMKFSEPAILAMSKMCAILFRVFPPHYRSG---GGEDDDEPVFDPAWPHLQIVYELLLKFITSPCLDAKVAKKYIDHSFISRLLDLFDSEDPRERDCLKTILHRVYGKFMVHRPYVRKSLIFYRFVFESEKHGIAELLEILGSIISGFALPLKEEHKMFLWRVLIPLHKPKSVGVYFQQLSFCVTQFVEKEPKLASTVIRGLLKYWPITSQKEVMFLGELEEILEAIMVEFQRVMVPLFWRIGCCISLHFQVAERALFLWDHIVLIAHRQVILPI…
CAE.Chamaecrista.B	MLKQFFSKLPRKSSKSDSNESNRSSSSSEDASARVTAKINRSSGGNASSTVKRTSSSAVFPASIVSGIEPLVPFKDVPNAEKMLFVSKLSLCCVTFDFTDPGKIVEKDVKRQTLLELVDFVASGSMKFSEHAIFAMCKMCSILFRVFPPNYRSGGSAGGEDDDEPSFDPAWPHLQIVYELLLKFITSTCLDAKVAKKYFDHSFISKFLDLFDSEDPRERDCLKTILHRVYGKFMVHRPYIRKSFIFYRFVFETEKHGIAELLEIFGSIISGFALPLKEEHKIFLWRVLIPLHKPKSVGIYFQQLSYCVTQFIEKEPKLASTVIRGLLKYWPITSQKEVMFLGELEEILEAIMVEFQRVMVPLFWRMGCCISLHFQVAERALFLWDHIVLIAHRQVILPI…
CAE.Senna.A	MLKQFLSKLPRKSSKFDGEDNSVA------ASPRVTGRANRSNSGSSSSAPKRTSSSAVFPASIVSGIEPLVPFKDVPNVEKILFVSKLSLCCVTFDFTDAGKIVEKDVKRQTLLELVDFVASGSTKFSEPAILAMSKMCAILFRVFPPHYRSGSGAGGEDDDEPVFDPAWPHLHIVYELLLKFITSPCLDAKVAKKYIDHSFISRLLDLFESEDPRERDCLKTILHRVYGKFMVHRPYVRKTIIFYRFVFESEKHGIAELLEIFGSIISGFALPLKEEHKIFLWRVLIPLHKPKSLGVYFQQLSYCVIQFVEKEPKLASTVIRGLLRYWPITSQKEVMFLGELEEILEAIMVEFQRVMVPLFWRIGCCISLHFQVAERALFLWDHIVLIAHRQVILPI…
CAE.Senna.B	MLKQFLSKLPRKSSKSDSNESNRSSSSLQDASARVTGRNNRSSVGNSSSTAKRTSSSAVFPASIVSGIEPLVPFKDVPNAEKMLFVSKLSLCCVTFDFTDPGKIVEKDVKRQTLLELADFVAAGSMKFSEHAIFAMCKMCSILFRVFPPNYRSGGSAGGEDDDEPSFDPAWPHLHIVYDLMLKFITSSCLDTKVAKKYFDHSFISKLLDLFDSEDPRERDCLKTILHRVYGKFMVHRPYIRKSLIFYRFVFETEKHGIAELLEIFGSIISGFALPLKEEHKIFLWRVLIPLHKPKSVGIYFQQLSYCVTQFIEKEPKLASTVIRGLLKYWPITSQKEVMFLGELEEILEVIMVEFQRVMVPLFWRIGYCISLHFQVAERALFLWDHIVLIAHRQVILPI…
CER.Bauhinia.A	MLKQILSRLPRKSSKSDPDESCRGSNSSRVGSPRVASRSDRSQGGSSSSTAKRTSSSAVFPASIVSGIEPLVPFKDVPNGEKMLFVSKLSLCCVTFDFTDPGKTMEKDIKRQTLLELVDFVESGSMKFSDPAILAMCRMCAILFRVFPPNYRSGGGAGGEDDDEPVFDPAWPHLQIVYDLLLKFITSSCLDAKVAKKYFDHSFISKLLGLFDSEDPRERDCLKTILHRVYGKFMVHRPYIRKSILFHRFVMETERRGIAELLEIFGSVISGFALPLKEEHKIFLWRVLIPLHKPKSMGIYFQQLTYCVTQFIEKEPKLASTVIRGLLKYWPITSQKEVMFLGEVEEILEVIMVEFQRVMVPLFWRIGCCISLHFQVAERALFLWDHIVLIAHRQVILPI…
CER.Bauhinia.B	MFKQFLSKLPRKSSKSDSDESCRGSSSSLVGSPRASSRSHRSQGGSSSSTAKRTSSSAVFPASIVSGIEPLVPFKDVPNSEKMLFVSKLSLCCVTFDFTDPGKIAEKDVKRQTLFELVGFVESGSMKFSEPAILAVCKMCAILFRVFPPNYRSGGGTGGEDDDEPVFDPAWPHLQIVYDLLLKFITSSCLDAKVAKKYFDHSFISKLLGLFDSEDPRERDCLKTILHRIYGKFMVHRPYIRKSIIFYRFVFETERHGIAELLEIFGSIISGFALPLKEEHKIFLWRVLIPLHKPKSMGVYFQQLTYSVTQFIEKEPKLASTVIRGLLKYWPITSQKEVMFLGELEEILEAIMVEFQRVMVPLFWRIGYCMSLHFQVAERALFLWDHIVLIAHRQVILPI…
CER.Cercis.o	MLKQFLSRLPRKSSKSDSDESCRGSSSSRVGSPRVASRSHRSQCGSSSSTAKRTSSSAVFPASIVSGIEPLVPFKDVPNAEKMLFVSKLSLCCVTFDFTDPGKTVEKDVKRQTLLELVDFVESGSMKFSEPAILAMCRMCAILFRVFPPNYRSGCGTGGEDDDEPVFDPAWPHLQIVYDLLLKFITSSCLDAKVAKKYFDHSFISKLLGLFDSEDPRERDCLKTILHRVYGKFMVHRPYIRKSIMFYRFVIETERHGIAELLEIFGSIISGFALPLKEEHKIFLWRVLIPLHKPKSMGLYFQQLTYCVTQFIEKEPKLASTVIRGLLKYWPITSQKEVMFLGELEEILEAIMVEFQRVMVPLFWRIGCCISLHFQVAERALFLWDHIVLIAHRQVILPI…
CER.Phanera.A	MLKQILSRLPRKSSKSDSDESCRGSNSSRVGSPRVASRSDRSQGGSSSSNAKRTSSSAVFPASIVSGIEPLVPFKDVPNSEKMLFVSKLSLCCVTFDFTDPGKTVEKDIKRQTLLELVDFVESGSMKFSDPAIHAMCKMCAILFRVFPPNYRSGGGASGEDDDEPVFDPAWPHLQIVYDLLLKFITSSCHDAKLAKKYFDHSFISKLLGLFDSEDPRERDCLKTILHRVYGKFMVHRPYIRKSLLFHRFVMETERHGIAELLEIFGSIISGFALPLKEEHKIFLWRVLIPLHKPKYMGIYFQQLTYCVTQFIEKEPKLASTVIRGLLKYWPITSQKEMMFLGEVEEILEAIMVEFQRVMVPLFWRIGCCISLHFQVAERALFLWDHIVLIAHRQVILPI…
CER.Phanera.B	MLKQFLSRLPRKSSKSDSDESCRGSSSSRVGSPRVASRSHRSQGGSSSSTSKRTSSSAVFPASFVSGIEPLVPFKDVPNGEKMLFVSKLSLCCVTFDFTDPGKTAEKDVKRQTLFELVDFVESGSMKFSEPAILAMCKMCAIIFRVFPPNYRSGGGAGGEDDDEPVFDPAWPHLQIVYDLLLKFITSSCLDAKVAKKYFDHSFISKLLGLFDSEDPRERDCLKTILHRIYGKFMVHRPYIRKSIILYRFVFETERHGIAELLEIFGSIISGFALPLKEEHKIFLWRVLIPLHKPKSMGVYFQQLTYCVSQFIEKEPKLASTVIRGLLKYWPITSQKEVMFLGELEEILEAIMVEFQRVMVPLFWRIGYCISLHFQVAERALFLWDRIVLIAHRQVILPI…
DET.Sindora.A	MLKQFLSRLPRKSSKSDSDESYRGDSSRSSSSRSPRGRNHRPQNGSSSSAAKRTSSSAVFPASIVSGIEPLVPFKDVPNAEKMLFVSKLSLCCVTFDFTEPGKAVEKDLKRRTLLELVEFVGSASMKFSEPAILAMCRMCAILFRVFPPNYRSGGGGGGEDDDEPVFDPAWPHLHIVYDLLLKFITSSCLDAKVAKKYIDHSFILRLLELFDSEDPRERECLKTILHRVYGKFMVHRPYVRKSIIFYRFVFETDKHGIAELLEIYGSIISGFALPLKEEHKIFMWRVLIPLHKPKSMAVYFQQLSYCVTQFIEKEPKLASTVIRGLLKYWPITSQKEVMFLGELEEIMEAIMVEFQRVAIPLFWRIGFCISLHFQVAERALFLWDHIVLIAHRQVILPI…
DET.Sindora.B	-----------------------------------------------------------------------VPRPEVPSTD--ILFRKLTLCCVTFDFTDPGRNLEKEVKRENLHELLEFVAPGSIIFGEPAILAMCRMCAILFRVFTPHYKSGGGVSGEDDEEQVFEPAWPHLHIVHELLLKFISSSCRDAKTAKKYTEHLFISRLLELFESDDRREREVLKTILHRVYGKFMVHRPYIRKSLILYRFVFE--KH---------------------EEHKVFLWRALMPLYKPKSSAVYFQQLSYCVMQFIEKDPKLASVVIRRLLKYWPITSQKEG--------------------------------------AERALLSWDHIVLIARRQAILPI…
OUT.Arabidopsis.O	MFKQFLSKLPRKSSKSDSGELNRS-SSGPVSSPVQRSGTSGGGSGPRSNSGKRMSS-AVFPASVVAGIEPLVPFKDVPSSEKLLFVSKVSLCCVTFDFSDPGKSIEKDVKRQTLLELLDFVASGSVKFTEPAILAMCRMCAVLFRVFPPNYRS---SGGEDDDEPMFDPAWPHLQIVYDLLLKFITSPCLDAKVAKKYLDHAFIVRLLDLFDSEDPRERECLKTILHRVYGKFMVHRPFVRKSMIFYRFVFETEKHGIAELLEIFGSIVSGFALPLKEEHKIFLWRVLIPLHKPKSVGNYFQQLSYCITQFIDKEPKLGSVVIKGLLKFWPITSQKEVMFLGEVEEIVEAMVMEFQKIMVPLFLRIACCVSSHFQVSERALFLWDQIVLIGHRQAILPI…
OUT.Prunus.O	MLKQFLSKLPRKALKSDEPESPRTRSSSRTGPSGVGGGTPRSNGGGRSNGPKRMSS-AVFPASVVAGIEPLVPFKDVPTSEKMLFVSKVSLCCVTFDFTDPTKSIEKDVKRQTLLELVDFVASGSMRFSEPAILATCRMCAILFRVFPPNYR--NGGGGEDDDEPMFDPAWPHLQIVYELLLKFVTSSFLDAKIAKKYVDHSFILRLLELFDSEDPRERDCLKTILHRIYGKFMVHRPFIRKAIIFYRFLFETERHGIAELLEIFGSIISGFALPLKEEHRMFLWRVLIPLHKPKNLGSYFQQLSYCITQFIEKEPKLASVVIKGLLKYWPITSQKEVMFLGELEEILEAVMVEFQKVMVPLFCRIGCCISSHFQVAERALFFWDHIVLIAHRQVILPI…
OUT.Quillaja.O1	MFKQFLSRLPRKSLKSDSGESPRASCSSRAGSPRASPGNHKSNGGNSSSSVKRTSSSAVFPASVVSGIEPLVPFKDVPNAERMLFVSKLSLCCVAFDFTDPCKTAEKDVKRQTLLELVDFVASGSMRFSEPAILAMCRMCAILFRVFPPNYRSMSSGGGEDDDEPMFDPAWPHLQIVYDLLLKFISSSCLDVKVAKKYIDHSFIMRLLELFDSEDPRERDCLKTILHRIYGKFMVHRPYIRKSLIFYGFVFETERHGIAELLEIFGSIISGFALPLKEEHKIFLWRVLVPLHKPKSMGVYFQQLSYCVTQFTEKEPKLASTVIRGLLKYWPITCQKEVMFLGELEEILEAIMVEFQKVMVPLFWRIGCCISLHFQVAERALFLWDHIVLVAHRQVILPI…
OUT.Quillaja.O2	MFKQFLSRLPRKSLKSDSGESTRSSSSSRVGSPRASTGIHRSNGGNSSCSVKRTSSSAVFPASVVSGIEPLVPFKDVPNAEKMLFVSKLSLCCVTFDFTDPCKTAEKDVKRQTLLELVDFVASGIMRFSEPAILAMCRMCAILFRVFPPNYRSMSGGGGEDDDEPMFDPSWPHLQIVYDLLLRFITSSCLDAKVAKKYIDHSFILRLLELLDSEDPRERDCLKTILHRVYGKFMVHRPYIRKSIIFYQFVSESERHGIAELLEIFGSIISGFALPLKEEHKMFLWRVLVPLHKPKSMGVYFQQLSYCVTQFTEKEPKLASTVIRGLLKYWPITSQKEVMFLGELEEILEAIMVEFQKVMVPLFWRIGCCISLHFQVAERALFLWDHILLVAHRQVILPI…
OUT.Vitis.O	MLKQILSRLPRKALKAESGDLVRT----DTGTP---RSSSGSPGSRPTS-AKKTSS--VFPTNAVAGVEPSAAFNDVPIAEKLLFVSKLNLCCTVFDFNDPSKSIEKDVKRQTLIELVDFMVSGPPRFTEPVIAAMCKMCATLFRVFPPNYRSSL--GGEDDDEPTFDPAWSHLQLVYDLLLKFVTSSCLDAKVAKKYIDHSFVLRLLDLFDTEDPRERECLKTVLHRIYGKFMVHRPFIRKSMIFYRFVFETERNGIAEMLEIFGSVISGFALPLKEEHKIFLWRALIPLHKPKSVGVYFQQLSYCVTQFIEKEPKLASSVIKGLLRYWPITSQKEVMFLGELEEILEAIMVEFQKIMVPLFWRIGCCISFHFQVAERALFLWDQIVLIAHRQVLIPV…
PAP.Aeschynomene.A	MLKQFLSKLPRNK-KLDSDESTRVSSSAQNDSSAAAGKNQRPNSGGNISAAKRTSS--VFPASTVSGIEPLIPFKDVPYSEKMLFVSKLSLCCVTFDFTDPGKTIEKEVKRKTLVELVDFVASGSIKFSEPAILAMCKMCAILFRVFPPNYRSRFGGGGEDDDEPAFDPSWPHLQIVYDLLLKFVSSPCLDAKVAKKYIDHTFILKLLELFDSEDPRERDCLKTILHRVYGKFMVHRPYIRKAIVFYRFVFETERHGIAELLEIFGSIISGFALPLKEEHKIFLWRVLIPLHKPKSMGVYYQQLCYGVTQFIEKEPKLASTVIRGLLKYWPITSQKEVMFLGELEEILELIMVEFQRVMVPLFWRIGCCISMHFQVAERALFLWDHIVLIAHRQVILPI…
PAP.Aeschynomene.B	MLRQILSKLPRKSLKPDSDDSPRGELSGSTVSPRASGKSNQTPGGSDGSAAKRASSSAVFPASMVAGIEPLVPFKDVPNSEKMLFVSKLSLCCVTFDFTDPGKTVEKDVKRRTLIELVDFVSYGSMKFSEPAILAMCRMCAILFRVFPPNYRAAM---GEDEDEPMFDPAWPHLQMVYELLLKFITSSCLDAKVAKKYFDHSFISMLLELFDSEDPRERDCLKTILHRIYGKFMVHRPYIRKSVIFYRFVFESEKHGIAELLEIFGSVISGFALPLKEEHKIFLWRVLIPLHKPKSLKVYFQQLSYCIIQFIEKEPKLASIVIRGLLKYWPVTSQKEVMFLGELEEILETIMVEFQRVLVPLFWRLGYCISLQFQVAERALFLWDHIVLIAHRQVILPI…
PAP.Lotus.A	MLKQFLSKLPRKGAKPDSDESCRGSSTSRDDSHHAAGRNNRSHGGGGGSSAKRTSSSAVFPASTVSVIEPLVPFKEVHSSERMLFVSKLSLCCVTFDFTDLGKTVEKDVKRRTLVELVDFVSSGSGKFVEPAILAMCRMCAILFRVFPPHYRAR---GGEDDDEPVFDPAWPHLQLVYELLLKFITSSCLDAKVAKKYFDHLFISRLLELFDSEDPRERDCLKTILHRLYGKFMVHRPYIRKSMVFYRFVFETEKHGIAEL------------------------------------------------------------------------------------------------------------------------------------------…
PAP.Lotus.B	MLKQSFNKLLRKSSKPDPDELARSDSLRSTDSPRTAGRSQRPPGGSSSAATKRASSSAVFPASMVSGIEPLVPFKDVPSAEKMLFVSKLSLCCVTFDFTDPGKVADKDVKRKTLVELVDFVASGSMRFSEPAMFAMCRMCAILFRVFPPNYSAGGGAGGEDDDDPMFDPSWPHLQLVYELLLKFISSSCLDAKLAKKYIDHSFISRLLELFESEDPRERDCLKTILHRIYGKFMVHRPFIRKSIIFYRFVIETERHGIGELLEIFGSVISGFALPLKEEHKIFLWRVLIPLHKPKSMGVYFQQLSFCVTQFIEKEPKLASVVISGLLKYWPVTSQKEVMFLGELEEILESIMVEFQRIMVQLFWRIGCCISLHFQVAERALFLWDHIVLIAHRQVILPI…
PAP.Medicago.A	MLKQFLSKLPRKASKHDSDESCRV---DSHDSHRVTGKNNRSQGGNKANAAKRNSSAAVFPTSTVSLIEPLVPFKDVPSSEKMLFVSKLSLCCVAFDFTDSGKVVEKDVKRRTLVELVDFVSSGSAKFSEPAILAMCRMCAILFRVFPPHYRANRIGGGEDDDEPAFDPAWPHLQLVYELLLKFITSSCLDAKVAKKYFDHSFISTLLELFNSEDPRERDCLKTIMHRVYGKFMVHRPYIRKSIMFYRFVFETEKHGIAELLEIFGSIISGFALPLKEEHKIFLWRVLIPLHKPRSMGVYFQQLSYCVTQFIEKEPKLASIVIRGLLKYWPITSQKEVMFLGELEEILETIMVEFQRVMVPLFWRIGCCMSLHFQVSERALYLWDHIVLIAHRQVILPI…
PAP.Medicago.B	MLKQIFNKLPRKTSKTYSDESSRV------DSSRAAGKSHQRPQGAAA-SLKRASSSAVFPASMVSGIEPLVPFKDVPNAEKMLFVSKLSLCCVTFDFTDPGKVAEKDVKRKTLVELVDFVACGSMKFSEPAILAMCRMCAILFRVFPPNYRAGVASGGEDDDDPMFDPAWPHLQLVYELLLKFISSTCLDAKVAKKYIDHSFISKLLELFDSEDPRERDCLKTILHRVYGKFMVHRPFIRKSIIFYRFVIETEKHGIAELLEIFGSVISGFALPLKEEHKIFLWRVLIPLHKPKSLGVYFQQLSFCITQFLEKEPKLASIVISGLLKYWPVTSQKEVMFLGELEEIMEGIMVEFQRIMVPLFLRIGCCISLHFQVAERTLFLWDHIVLIAHRQVILPI…
PAP.Phaseolus.A	MLKQFLSRLPRKTPKPDSDESCRADSSRSDDSPRAAGRHSRAHGAAASNAAKRTSSSAVFPASTVSVIEPLVPFKDVPSAEKMLFVSKLSLCCVSFDFRDPVKTVEKEVKRKTLVELVDFVSSGSSRFGEPAILAVCRMCAILFRVFPPNYRSR---GGEEDDEPAFDPAWPHLQLVYELLLKFITSNCLDAKVAKKYIDHSFILRLLELFDSEDPRERDCLKTIMHRVYGKFMVHRPYIRKSILFFKFVFETERHGIAELLEIFGSIISGFALPLKEEHKIFLWRVLIPLHKPKSMGVYFQQLSYCVTQFVEKEPKLASIVIRGLLKYWPITSQKEVMFLGELEEILETIMVEFQRVMVPLFWRIGCCISMHFQVAERALFLWDHIVLIAHRQVILPI…
PAP.Phaseolus.B	MLRQILSKLPRKSLKPDSDESTWGDSARSADSPRVAGKSQRPHGGSSTA-AKRASSSAVFPASMVSGFEPLVPFKDVANAEKMLFVSKLSLCCVTFDFCDPSKVADKDVKRKTLVELVDFVACGTVRFSEPAILALCRMCAFLFRVFPPNYR---TGGGEDDDEPMFDPAWPHLQLVYELLLKFISSSCLDAKVAKKYIDHSFIARLLGLFDSEDPRERDCLKAILHRIYGKFMVHRPYIRKSIIFYRFVFETEKHGIGELLEIFGSVITGFALPLKEEHKIFMWRVLVPLHKPKSIGVYFQQLSYCVMQFIEKEPKLASIVIRGLLKYWPATSQKEVIFLGELEEILEVIMVEFQRIMVPLFWRIGCCISLHFQVAERALFLWDHIVLIAHRQVILSI…
