# Supplementary material for: Legume genome structures and histories inferred from Cercis canadensis and Chamaecrista fasciculata genomes
Source: Plant J. 2026 Jun 10;126(5):e70981. doi: 10.1111/tpj.70981 (PMC13252982; doi:10.1111/tpj.70981)
Supplement: Supplementary file 6 — Data S6. Manuscript supplement; Compressed directory of aligned sequences from 250 gene families with high rates of gene duplication consistent with whole‐genome duplications in the legume subfamilies. [file TPJ-126-0-s006.gz › S6_consen_wgd_tree/40_wgd_aln_manual_wgd_copy/Legume.fam3.00852]

CAE.Acacia.A	--MGCPEEQDTYKSKLFNFKGMFDLQGRHAKSLSVESARILDPTDEA--SSTSQGSDRR------LK-SQKLREEQAMKEVREKLLLEMEHMKERFAKLLLGEDMSGGGKGVSSALALSAFTLAASIFGEQRRLEPMPAERKARWRKEIDWLLSVTDYVVEMVPSQQKSKDGSSMEVMTTRQRKDLHMIPALRKLDAMLIDCLDFKEPQEFYYVSKGADEGDK---NSKNDDKWWLPTVKVPPEGLSDSARKFLQYQKDCVQVLKAAMAIAQVLSEMETPESYIESLPKGRASLGDSIYRSITDEFFDPDQFLTGTDLSSEHKILDLKKMEASIVIWKRKMIQKDSKSSWSSAVSLEKRELFEERAETILLLLKHRFPGIPQSALDISKIQFGDVGQAV…
CAE.Acacia.B	-------EQEGYMSKLFNFKGRQQ----HKKSSSVPTGGISEPREEDSFTSRSQETYPPNNEESPSPSSTIEEEDAAVKEIGDNLLQEIEQMKEKFAKLLLGEDMSGKGTGVSSALALSAFTLAAAVFGEQKRLEKMPPERKSRWRKEIDWLLSVTEYIVEMVPSHQTADDGSQMEIMTTKQRSDLLMIPALRKLDAMLLDCLDFEGQSEFHYVSKDTEDES---SKRKDDDKWWLPIPKVPPEGLSENSRKFLQHQKDSVQVLKAAMAIAQVLSEMEVPENYIESLPKGRASLGDSNYRSITVEHFDPDQFLITMDLSSEHKILDLKKIEASIEIWKRKMNHKDGKSGWGSAVSLEKRELFEERAETILLFLKQRFPGLPQSSLDISKIQFRDVGHAV…
CAE.Chamaecrista.A	MVRAVEQEQESYRTKLFNFKGMFEMTGKHTKSMSVDGASTLESSEEASSKG---GSKSSNDEHGVPR-SKVSKEEIAAKEARDKLLQEMEQMKERFSKLLLGEDMSGGGKGVSSALALSAFTLAASIFGEQRRLEPMPAERKAKWRKEIDWLLSVTDYIVEMVPSQQKSKDGSSMEIMTTRQRTDLHMIPALRKLDTMLIDCLDFKDQSEFYYVKRDADDGDK---NGKNDDKWWLPTVKVPPEGLSDSARKFLQYQKDCVQVLKAAMAIAQVLCEMEIPESYIESLPKGRASLGDSIYRSITDEFFDPDQFLMGTDLTSEHKILDLKRMEASIVIWKRKMVQKDSKSSWGSAVSLEKRELFEERAETILIYLKHRFPGIPQSALDISKIQCGDVGQAV…
CAE.Chamaecrista.B	----EQQEQESYMSRLFNFRVNQNNKKKHNKSMSIDSGNSLESTKDQDDHSSSQGSNPNNESSK------ISKEEAAAKEAREKLNQEMDQMKERFAKLLLGEDMSGGGKGVSSALALSAFTLAASIFGEQRKLEPMPVERKQRWRKEIDWLLSVTEYIVEMVPSQQKSKDGSNMEIMTTRQRTDLHMIPALRKLDTMLIDCLDFKDQSEFYYVSKNSDDSQNENSASKNDDKWWLPTPKVPPEGLSDNSRKFLQHQKDCVQVLKAAMAIAQVISEMEIPESYIESLPKGRASLGDSNYRSITVEYFDPDQFLTTMDLSSEHKILDLKRIEASIVIWKRKMNQKDSKSAWGSAVSLEKREVFEERAETILLLLKQRFPGLPQSSLDISKIQFRDVGQAV…
CAE.Senna.A	MVRAVEQEQETYRSKLFNFRGMFEITGRHTKSLSVDGASGLDGESQASKSSGDNADQNGNG-HGAPR-SKVNKEDIALKELREKLLQEMEQMKERFAKLLLGEDMSGGGKGVSSALALSAFTLAASIFGEQRRLEPMPAERKAKWRKEIDWLLSVTDYIVEMVPSQQKNKDGTNMEIMTTRQRTDLHMIPALRKLDTMLIDCLDFKDQNEFYYVKKDADDGDK---KSKNDDKWWLPTVKVPPEGLSDGARKFLQYQKDCVQVLKAAMAIAQVLSEMEIPESYIESLPKGRASLGDSIYRSITDEFFDPDQFLMGMDLSSEHKILDLKRMEASIVIWKRKMIQKDSKSSWGSAVSLEKRELFEERAETILLLLKHRFPGIPQSALDISKIQFGDVGQAV…
CAE.Senna.B	----QDQQQESLTSRLFNFRGLNNNKGRHSKSLSVESGNKLESSEEGPSSSRSQGSNPLNDNK-----SRMNSEEMALKEIREKLNQEIDQMKERFAKLLLGEDMSGGGKGVSSALALSAFTLAASVFGEQRRLEPMPAERKARWRKEIDWLLSVTDYIVEMVPVQQKSKDGSIMEVMTTRQRTDLHMIPALRKLDTMLLDCLDFKDQSEFYYVSKNSEEANNDNSSRKDDDKWWLPTPKVPPEGLSENSRKFLQNQKDCVQVLKAAMAIAQVISEIEIPESYIESLPKGRASLGDSNYRSITVEHFDPDQFLTTMDLSSEHKILDLKRIEASIVIWKRKMNQKDGKSTWGSAVSMEKRELFEERAETILLLLKQRFPGLPQSSLDISKIQFRDVGQAV…
CER.Bauhinia.B	MVRATEQEQESQKSRLFNFKGIFDGGGRHTKSLSVESSSQLETKEDDTASTRIQGSKSLNEPSKTN-LMTKEEKELAIKEVKEKLTQEMDQMKERFAKLLLGEDMSGGGKGVPSALALSAFTLAASIFGEQRRLEPMPAERKQRWRKEIDWLLSVTDYIVEMVPQYQKSKDGSSMEVMTTRQRIDLHMIPALRKLDAMLIDCLDFKGEQEFYYVSKDSDNADKDTNRASNDDKWWIPTPKVPPNGLSDDARKFLQYQKDCVQVLKAAMAIAQVISEMDIPESYIESLPKGRASLGDSIYRSITVEFFDPDQFLLTMDLSSEHKILDLKRMEASIVIWKRKMNQKDGKSGWGSGVSMEKRELFEERAETILLLLKQRFPGIPQSALDISKIQFGDVGQAV…
CER.Cercis.o	MVRALEQEQESYKSRVFHFKGMFDTAGRHTKSLSIESASQIEPTEDDKASSRSQGSKPL---NEVPKSKSITREEIAIKEIKEKLAQEMEQMKERFAKLLLGEDMSGGGKGVSSALALSAFTLAASIFGEQRRLEPMPEERKTRWRKEIDWLLSVTDYIVEMVPSQQKSKDGSNMEIMTTRQRTDLHMIPALRKLDAMLIDCLDFKDQNEFYYVAKDADNTDKDSTKTTNDDKWWIPTPKVPPNGLSDMARKFLQYQKDCVQVLKAAMAIAQVLLEMEIPESYIESLPKGRASLGDSIYRSITVEFFDPDQFLLTMDLSSEHKILDLKRIEASIVIWKRKMNQKDGKSAWGSAVSLEKRELFEERLETILLLLKQRFPGIPQSALDISKIQFGDVGQAV…
CER.Phanera.A	MVRAVEQEQESYRSRLFHFRGMFDTGGRHAKSLSVESASQLESTEDDKTSTRSQGSTPLNEGP---KSKLITKEEIAIKEVKEKLMQEMDQMKEKFAKLLLGEDMSGGGKGVPSALALSAFTLAASIFGEQRRLEPMPAERKERWRKEIDWLLSVTDYIVEMVPAQQKSKDGSNMEIMTTRQRTDLLMIPALRKLDTMLIDCLDFRDEQEFYYVSKDADNADKDSTRPTNDDKWWLPTPKVPPNGLSDGARKFLQHQKDCVQVLKAAMAIAQVISEMEIPESYIESLPKGRASLGDSIYRSITVEYFDPDQFLSTMDLSSEHKILDLKRIEASIVIWKRKMIQKDGKSTWGSAVSLEKRELFEERAETILLLLKQRFPGIPQSALDISKIQFGDVGQAV…
CER.Phanera.B	MVRAVEQEQESYASRLFHFRGMFDSGGRHAKSLSVESASQLGPTEDDKASIPK--SKLI----------TREEKELAIKEVREKLMQEMEQMKERFAKLLLGEDMSGGGKGVSSALALSAFTLAASIFGEQRRLEPMPVERKARWKNEIDWLLSVTDYIVEMVPVQQKNKDGSSMEIMTTRQRTDLHMIPALRKLDTMLIDCLDFKDQQEFYYVSKDADNADKENSRSTNDDKWWLPVPKVPLNGLSDGARKFLQHQKDCVQVLKAAMAIAQVISEIGIPESYMESLPKGRASLGDSIYRSITVEYFDPDQLLLTMDLSSEHKILDLKRIEASIVIWQRKMTQKDGKSAWGSGVSMEKRELFEERAETILLLLKQRFPGIPQSALDVSKIQYMDVGQAV…
DET.Sindora.A	MVRAMEKEQESHKSKLFNFKGMFEFNGRHAKSLSVESVSTLDPTKDNSLDNATN-------------QGIIMEELAAVKEIREKLLQEMEQMKEKFSKLLLGEDMSGGGKGVSSALALSALTLAASVFGEQRKLEPMPEERKARWRKEISWLLSVTDHIVEMVPSQQKSKDGTTMEIMTTRQRQDLLMIPALRKLDAMLIDCLDFKGEQEFFYVSKDADDKDG--SKRNNDDKWWLPTPKVPPNGLSDDARKFLQYQKDCVQVLKAAMAIAQVLSEMEIPESYIESLPKGRASLGDSIYRSITVEFFDPDQLLSTMDLTSEHKILDLKRIEASIVIWKRKMNQKDSKSTWGSGVSLEKRELFEERAETILLLLKQRFPGIPQSALDISKIQFLDVGHAV…
DET.Sindora.B	---KEEQEQEGNKSKLLNLKGVFEHGGRHTKSLSTDGASALDPTEE----------------------GKISREEIAVKEARDKLIEEMEQMKEKFGKLLLGEDMSGGGKGVSSALALSAFTLAASIFGEQRRLEPMPEERKARWRKEIGWLLSVTDHIVEMVPSQQKGKDGQTMEIMTTRQRTDLLMIPALRKLDTMLLDCLDFKNEQEFYYVSKDSNDSEK-DGKGKNDDKWWLPTPKVPPNGLSETARKFVQYQKDCVQVLKAAMAIAQVLAEMEIPESYIESLPKGRASLGDVVYRSITVEFFDPDQLLSTIDLSSEHKVLDLKRIEASIVIWRRKMNQKDSKSSWGSGISIEKRELFEERAETILLLLKHRFPGTPQSSLDVSKIQFRDVGQAV…
OUT.Arabidopsis.O	MVKAMEQEQETYKSRLFHFKNMNENSARHVKSWSSDCAMRMDSDDNDMMMFRSQPGKGSVDRPSLPP----NRNDVSSSDSMEALIIAMEQMKEKFSKLLLGEDMSGGGKGVSSALALSAITLAASAFGEQRRLEPMAVDRKTRWRREIGWLISVADYIVEFAPTQQTNKDGTSMEVMSTRQRTDLLCIPALKKLDAMLLDCLDFKDQDEFYYVKKDSPDSCE----TRNDEKWWLPAVKVPPNGLSEISRRFLQSQKECVQVLKAAMAIAQVLSEMEIPESYLESLPKGRASLGDVIYRMITVEMFDADQFLIEMDLSSEHKILDLKRIEASIVIWKRKMVQKDTKSPWGSTVSIEKREQFEERAETILLLLKQGFPGISQSSLDISKIQFRDVGLAI…
OUT.Prunus.O	MVRALEEEEENYKSRLHNFKGMHENTGRHTKSLSVESATALEFQDDDKKGSRSNGAQGS-------K-SRLSKEEAEAREKQQ--ETDMEQMKERFAKLLLGEDMSGGGKGVSSALALSAITLAASVFGEQTRLEPMSADRKKRWRKEIDWLLCVSDYIVEFVPSQQKSKDGSNMEIMVTRQRTDLHMIPALRKLDAMLIDCLDFIDKQEFYYVSKDADENEKGNA-KRKDDKWWLPTPKVPPNGLSEAARKFLQYQKDCVQVLKAAMAIAQVLTEMEIPENYIESLPKGRASLGDSIYRSITVEFFDPDQFLCSMDLSSEHKILDLKKMEASMVIWKRKMNQKDGKSGWGSAVSLEKRELFEERAETILLLLKQRFPGIPQSSLDISKIQYANVGQAI…
OUT.Quillaja.O1	MVRATEQEQETYMSKLFNFRGMFENTGRHAKSLSVDSGSTLDSSQDDKSIK--QGSISLHDNEKQQPNSRLSKEEVAAREA--KIFADMEQMKERFSKLLLGEDMSGGGKGVSSALALSAITLAASVFGEQRKLEPMAAETKARWKKETDWLLSVTDHIVEMVPSQQKT-NGINMEIMTTRQRTDLHMIPALRKLDAMLIDCLDFKDQNDFFYVSRDDDNSEK-GSAKRKDDKWWLPKVKVPLDGLSEMSRKFLQYQKDCVQVLKAAMAIAQVLSEMETPENYIESLPKGRASLGDSIYRSITVEFFDPDQFLSTMDLSSEHKILDLKKMEASIVIWKRKMNQKDGKSAWGSAVSLEKRELFEERAETILLLIKQRFPGIPQSALDISKIQYRDVGQAI…
OUT.Quillaja.O2	MVRAIDQEQESYRSKLFHFKGMFDNTGRHAKSFSVESASALYVSENDKLLSRSQGSNPLNESQEKKPKSRLSKDEMAAREA--MILADMEQMKEKFTKLLLGEDMSGGGKGVSSALALSAITLAASVFGEQRRLEPMSAETKARWRKEIDWLLSVTDHIVEMVPSQQKT-NGISMEIMTTRQRTDLLMIPALRKLDAMLLDCLDFEDQNEFYYVKRDDDDSEK-GSAQGKDDKWWLPKAKVPLNGLSEMSRKFLQYQKDCVQVLKAAMAIAQVLSEMEIPENYIESLPKGRASLGDSIYRSITVEFFDPDQLLATMDLSSEHKILDLKKMEASMVIWKRKMNQKDGKSAWGSAVSLEKRELFEERAETILLLIKHRFPGIPQSALDISKIQYRDVGQAV…
OUT.Vitis.O	---------------------------------------------------------------------------------------------------------------------------------------------------------------------------------MVTRQRCDLLMIPALRKLDAMLIDTLEFKDQKEFYYPSGDAKDSSREDS-QRTSDKWWIPNAKVPPNGLSEVTRKWLQFQKDSVQVLKAAMAIAQILSEMEIPENYIESLPKGRASLGDSIYKSITVDHFDPGQFLSTMDLSSNRKILDLKRIEASIVIWKRKMHNKDGKSAWASAVSLEKRELFEERAETILLIIKQRYPGLDQSQLDINKIQFQDVGHAI…
PAP.Aeschynomene.A	--------------------------------------------------------------EDVPR-QVITKEELAAKEAVDKLLQEMEQMKERFAKLLLGEDMSGGGKGVSSALALSAFTLAASIFGEQKRLEPMPAERKARWRKEIDLLLSVTDYVVEMVPSQQKSKDGSNMEIMTTRQRNDLLMIPALRKLDTMLFDCLDFKDQNEFYYVSKDANDSDKDSS-KKNDDKWWLPVPKVPPEGLSENARKFVQYQKDSVQVLKAAMAIAQVLTEMEIPESYIESLPKGRASLGDSIYRSITVEFFDPDQFLTTMDLSSEHKILDLKRIEASIVIWKRKMNQKDSKSAWSSAVSLEKRELFEERAETILLLLKHRFPGIPQSALDISKIQFRDVGQAV…
PAP.Aeschynomene.B	MVKPLEQEQESYKSKLFHFRGMFEGSGRHTKSLSIESATKLETTEETPVTSKSQVSTKPNNNE-VENVVVASKEEIEAKESREKLLQEMEQMKERFAKLLLGEDMSGGGKGVSSAMALSAFTLAAANFGEQKRLEPMPVERKARWRKEIDLLLSVTDYIVEMVPVQQKNKDGSSMEIMTTRQRTDLHMIPALRKLDTMLIDCLDFKDQNEFYYVSKDADDLDKENTNKKNDDKWWLPTPKVPAEGLSEAARRFLHYQKDCVQVLKAAMAIAQTLSEIEIPESYIESLPKGRSSLGETIYKSITVEFFDPDQFLSTMDLSSEHKTLDLKRIEASIVIWRRKMNQKDSKSAWGSAVSLEKREQFEERAETILLLLKQRFPGLPQSALDISKIQFGDVGQAV…
PAP.Lotus.A	MVRAVEQDQENPRSKLFNFRGMFENTGRHAKSLSVDTGTRLDPTEDGAASSRSQGSRPINDLDKVPKARIISKEEIAAKEAKEKLLQEMEQMRERFAKLLLGEDMSGGGKGVSSALALSAFTLAASVYGEQKRLEPMPAERKAKWRKEIDWLLSVTDYVVEMVPTQQKSKDGSQMEIMTTRQRADLHMIPALRKLDAMLLECLDFKDQNEFYYISKDADDSDSDSGKKKNDDKWWLPVPKVPAEGLSDAARKFLQYQKDSVQVLKAAMAIAQVLTEMEIPESYIESLPKGRASLGDSVYRSITVEFFDPDQFLSTMDLSSEHKILDLKRIEASIVIWKRKMNQKDSKSAWGSAVSLEKRELFEERAETILLLLKHRFPGIPQSSLDISKIQFKDVGQAV…
PAP.Medicago.A	MVRAGEQEQEGYRSKLFNFRGMFDNAGKHTKSLSFDAALDQQPNEDGSASSKSQGSN----SDKIPKAKVISKEEIAAKEAREKLLQEMEQMKERFAKLLLGEDMSGGGKGVSSALALSAFTLAASIFGEQKRLEPMPAERKARWRKEIDLLLSVTDYVVEMVPSQQKSKDGTSMEIMTTRQRTDLHMIPALRKLDAMLFECLDFKDQNEFYYVSKDADDADGDNAKTNSDDKWWLPTPKVPAEGLSDAARKFLQYQKDCVQVLKAAMAIAQVLSEMEIPENYIESLPKGRACLGDAAYRSITVEFFDPDQFLSTMDLSSEHKVVDLKKIEASIVIWKRKMNQKDNKSAWGSAVSLEKRELFEERAETILLLIKHRFPGIPQSSLDISKIQFRDVGHAV…
PAP.Medicago.B	----------------------------------------------------------------------------------------------------------------------------------------MPPERKARWRKEIDWLLSVTDYVVEMVPTQQKSKDGSIMEIMTTRQRTDLHMIPALRKLDAMLIDCLDFKDQSEFYYVSKDADDPDR--SNGKNDDKWWLPTPKVPAEGLSEAARRFLQYQKDCVQVLKAAMAIAQTLSEMEIPESYIESLPKGRASLGDIIYRNITDEFFDPDQFLGTIDMSSEHKILDLKRIEASIVIWRRKMNQKDSKSAWGSAVSLEKRELFEERAETILLLLKHRFPGLPQSSLDISKIQFGDVGQAV…
PAP.Phaseolus.A	MVLAGEQEQEGHKTKLFTFRGIFEGAGRHTKSLSVDTATELDPIEDGAASSRSQGSRPLTDSDKIPKARTVSKEEMAAKEAKEKLLQDMEQMKERFSKLLLGEDMSGGGKGVSSALALSAFTLAASIYGEQKRLEPMPAERKAKWRKEIDWLLSVTDYVVEMVPSQQKSKDGSSMEIMTTRQRTDLHMIPALRKLDAMLIECLDFKDQNEFYYVSKDSEDSNQDGGRKKNDDKWWLPTPKVPADGLSDSARKFLHYQKDCVQVLKAAMAIAQILSEIEIPECYIDSLPKGRASLGDSIYRSITVEFFDPDHFLSTIDLSSEHKILDLKRFEASIVIWTRKMTQKDGKSGWGSAVSFEKRELFEERAETILLLLKHRFPGLPQSALDISKIQYRDVGQAV…
PAP.Phaseolus.B	MVKAMEQEQEGYRSKLFNFKGMFDNAGRHTKSLSVESATALDPSEEDPVSSKCQGSKSLNDPDKAPK-PRVNKEEIVAKEAKDKLVQELEQMKERFAKLLLGEDMSGGGKGVSSALALSAFTLAAAVFGEQKRLEPMPPERKARWRKEIDWLLSVTDYIVEMVPVQQKNKDGSMMEVMTTRQRTDLHMIPALRKLDTMLIDSLDFKDQTEFYYVSKDADDPDN----RKNDNKWWLPTPKVPPEGLSDAARRFVQYQKDCVQVLKAAMAIAQTLSEMEIPESYIESLPKGRSSLGDMIYRSITEEFFDPDQLLASMDMTSEHKILDLKRIEASIVIWRRKMNQKDCKSAWGSAVSIEKRELFEERAETILLLLKHRFPGIPQSALDISKIQFRDVGQAV…
