# Supplementary material for: Legume genome structures and histories inferred from Cercis canadensis and Chamaecrista fasciculata genomes
Source: Plant J. 2026 Jun 10;126(5):e70981. doi: 10.1111/tpj.70981 (PMC13252982; doi:10.1111/tpj.70981)
Supplement: Supplementary file 6 — Data S6. Manuscript supplement; Compressed directory of aligned sequences from 250 gene families with high rates of gene duplication consistent with whole‐genome duplications in the legume subfamilies. [file TPJ-126-0-s006.gz › S6_consen_wgd_tree/40_wgd_aln_manual_wgd_copy/Legume.fam3.02309]

CAE.Acacia.A	---------LIFLCVLLLVGSTSGIGVWGTQSTHPLGTSTVVKMLKEGIQKIKLFDADPNILDGFKKSGIQVMVGIPDMLYTLANTQAAEKWVSKVSAHLSSGGVDIRYVAVGEPFLSTFGTFETTTLPALQIQAALTKAGLSRVKVTVPLADVYLSSSDKPSDGDFRPNIHELMLQIVKFLSDGAPFTVIYPFISLYLDSNFPVDFAFFGSQSSIDGKIYDVFDAHDTLVWALQKGFGLPIIIGEIGWPTDGDLALQYAQRFQGFMSRYLTGKGTPMRPGPLDAYLFSLIDEDAKSIQPGFERHWGLFYLDGQPKYQLNLGS-TRGLVGASGVHHLGKRWCIMKPTANLNDDQVPPSVAYACQNADCTSLGYGTSCGNLDARGISYAFSYFQVMDQME…
CAE.Acacia.B	-------GIVPLLCSVVLVGMVSGIGVWGTQATHPLPASTVVKMLKDGIQKVKLFDADSDILDALKKSGIQVMVGIPDMLASLASVQAAEKWVSKVSSHVSSGGVDIRYVAVGEPFLSTYGTFVSTTLPALQIQSALIKSGLGQVKVTIPLADVYQSSSDKPSDGDFRPDIHDLMLLIVKFLSDGAPFTVIYPFISLYKDSNFPVDYAFFGYQTPIDGKIYDVFDAHDTLVWALQKGFGLPIIVGEIGWPTDGDRALQYAQRFQGFMSRYIAGKGTPMRPGPVDAYLFSLIDEDNKSIEPGFERHWGLFYFDGQPKYQLNIGSSSKGLVAASGVHYLEKKWCVLKPTANLNDQQVPPSVAYACARADCTSLGYGTSCGNLDTKGISYAFSYYQVNDQLD…
CAE.Chamaecrista.A	--GEKLGRLLLAFFTVLLMGLAGGIGVWGTQSTHPLGSSTVVKMLKDGIQKVKLFDADPSILDALKNSGLQVMVGIPDMLYTLASPQAAEKWVSKVSSH---SGVDIRYVAVGEPFLSTYGTFEATTLPALKIQAALTKANLNRIKVTVPLADVYQSSSEKPSDGDFRTDIHDLMVQIVQFLSSGAPFTVIYPFISLYTDSNFPLDYAFFGYQSSIDGRVYDVFDAHDTLVWALQKGYGLPIVVGEIGWPTDGNQALQYAQRFQGFMSRYLAGKGTPMRPGPLDAYLFSFIDEDFKSIQPGFERHWGLFYYDGKPKYQLSLGSNTNGLVGAKGVHYLAKKWCVLKPSANVNDEQVAPSVSYACQNADCTSLGYGTSCGNLDARGISYAFNYFQVNDQID…
CAE.Chamaecrista.B	MGGVKHSGLVFLSSVTLLCSRVSGIGVWGTQSTHPLPATTVVKMLKDGIQKVKLFDADSDILDALKKSGIQVMVGIPDMLNSLASVQAAEKWVSKISTHVSSGGVDIRYVAVGEPFLSTYGTFESTTLPALQIQSALIKSGLGQVKVTVPLADVYQSSSEKPSDGDFRPDIHDLMLQIVKFLSDGASFTVIYPFISLYKDPNFPVDYAFFGYQSAIDGKVYDVFDAHDTLVWALQKGFGLPIIVGEIGWPTDGDKALQYAQRFQGFMSRFIAGKGTPMRPGPVDAYLFSLIDEDNKSIQPGFERHWGIFYFDGQPKYQLNLGSSKNGLVGASGVHYLAKKWCVLKPSANLNDDQVAPSVAYACQNADCTSLGYGTSCGNLDARGISYAFSYYQVNDQLE…
CAE.Senna.A	-EGEKVGRLILAFFTVVLMGFASGIGVWGTQSTHPLGASTVVKMLKDGIQKVKLFDADPSILDALKKSGIQVMVGIPDMLYTLASMQAAEKWVAKVSSHMSSGGVDIRYVAVGEPFLSTYGTFEATTLPALQIQIALTKAKLNRVKVTVPLADVYQSSSDKPSDGDFRTDIHDLMIQIVKFLNDGASFTVIYPFISLYNDPNFPVDYAFFGYQSSIDGRVYDVFDAHDTLVWALQKGYPLPIIVGEIGWPTDGDRALQYAQRFQGFMSRYLAGKGTPMRPGPLDAYLFSWIDEDFKSIQPGFERHWGLFYYDGQPKYQLTLG-RTNGLVGASGVHHLAKKWCVLKPSANLNDDQVAPSVAYACQNADCTSLGYGTSCGNLDVRTISYAFSYFQVNDQID…
CAE.Senna.B	---RKWRVFVVLLFSVVLVGRVRGIGVWGTQATHPLPPSTVVKLLKDGIQKVKLFDADSNTLDALKKSGIQVMVGIPDMLSSLASVEAAEKWVSKVSAHVSSGGVDIRYVAVGEPFLSTYGSFESTTLPALQIQSALIKSGLAHVKVTVPLADVYQSSSEKPSDGDFRPDIHDLMLQIVKFLSDGAPFAVIYPFISLYKDANFPVDYAFFGYQSGIDGKVYDVFDAHDTLVWALQKGFGLPIIVGEIGWPTDGDKALQYAQRFQGFMSRYVSGKGTPMRPGPVDAYLFSLIDEDDKSIQPGFERHWGLFYFDGQPKYQLSFGSSRNGLVGASGVHYLAKKWCVLKPSANLNDEQVAPSVAYACENADCTSLGYGTSCGNLDTRGISYAFSYYQVNDQLD…
CER.Bauhinia.A	MEAVKFSRLVPLLFTVLIADSVNGIGVWGTQATHPLPASTVVKMLKDGIQKVKLFDADATILDALKKSGIQVMVGIPDMLYTLASVEAAEKWVSKVSTHVSSGGVDIRYVAVGEPFLSTYGTFQATTLPALQIQSALIKSGLSQVKVTVPLADVYQSSSDKPSDGNFRSDIHDLMLQIVKFLSDGAPFTVIYPFISLYNDPSFPVDYAFFGYQTPIDGRQYEVFDAYDTLVWALQKGFGLPIIVGEIGWPTDGDKANQYAQRFQGFMSRYIAGRGTPMRPGPMDAYLFSLIDEDNKSIQPGFERHWGLFYYDGTPKYQLNLGTRSNGLVGASGVHYLAKKWCILNPSANLNNDQVAPSVDYACQNADCTSLGYGTSCGNLDARGISYAFSYFQVNDQID…
CER.Cercis.o	MEGVKFSGLVPLLFTVLLAGSVNGIGVWGTQLTHPLPASTVVKMLKDGIQKVKLFDADASILDALKKSGIQVMVGIPDMLYTLASVQAAEKWVSKVSAHVSSGGVDIRYVAVGEPFLSTYGTFESTTLPALQIQSALIKSGLSQVKVTVPLADVYQSSSDKPSDGNFRSDIHDLMLQIVKFLSDGAPFTVIYPFISLYNDPSFPVDYAFFGYQTPIDGREYDVFDAHDTLVWTLQKGYGLPIIVGEIGWPTDGDRANQYAQRFQGFMSRYIAGRGTPMRPGPIDAYLFSLIDEDNKSIQPGFERHWGLFYYDGSPKYPVNLGTRPNGLVGASGVHYLAKKWCILKPSANLNDDQLAPSVAYACQNADCTSLGYGTSCGNLDIRGISYAFSYFQINDQIE…
CER.Phanera.A	MEGVRFRGLVPLLIIVLLAGSVNGIGVWGTQSTHPLPTSTVVKMLKDGIQKVKLFDADTSILDALKKSGIQVMVGIPDMLYTLASVQAAEKWVSKVSAHVSSGGVDIRYVAVGEPFLSTYGTFEATTLPAMQIQSALIKSGLSQVKVTVPLADVYESSSDKPSDGNFRSDIHDLMVQIVKFLSDGAPFTVIYPFISLYNDPSFPVDYAFFGYQTPIDGREYDVFDAHDTLVWALQKGYGLPIIVGEIGWPTDGDRANQYAQRFQGFMSRYIAGKGTPMRPGPMDAYLFSLIDEDNKSIQPGFERHWGMFYYDGSPKYQLNLGTRSNGLVGASGIHYLAKKWCILKPSANLNDDQVAPSVAFACQNADCTSLGYGTSCGTLDIRGISYAFSYFQINDQID…
CER.Phanera.B	---VKSSGLVPLLFIVLLVGSANGIGVWGTQATHPLPASTVVKMLKDGIQKVKFFDADASILDALKKSGIQVMVGIPDMLYTLASVQAAEKWVSKVSAHVSSGGVDIRYVAVGEPFLSTYGTFETTTLPALQIQSALIKSGLSQVKVTVPLADVYQSSSDKPSDGDFRSDIHDLMLQIVKFLSDGAPFTVIYPFISLYNDPSFPVDYAFFGYQSSIDGRVYEVFDAYDTLVWALQKGYGLPIIVGEIGWPTDGDRANQFAQRFQGFMSRYIAGKGTPMRPGPMDAYLFSLIDEDSKSIQPGFERHWGLFYYDGTPKYPLNLGTRSNGLVGATGVHYLAKKWCILKPSANLNDDQVATSVAYACQNADCTSLGYGTSCGTLDVRGISYAFSYFQINDQID…
DET.Sindora.A	MEIAKFKGLVRLLFTSLVLGPVSGIGVWGTQATHPLPPSTVVKMLKDGIQAVKLFDADNNILDALKKSGIQVMVGIPDMLYTMASVQAAEKWVSKVSAYVSKGGVNIRYVAVGEPFLSTYGTYSSTTLPALQIQSALIKSGLSQVKVTVPLADVYQSSSEKPSDGDFRPDIHDLMLQIVKFLSDGAPFTVIYPFISLYNDPNFPVDYAFFGYQSSIDGKIYDVFEAHDTLVWALQKGFGLPIIVGEIGWPTDGDQAIQSAQRFQGFMSRNVGGKGTPMRPGPIDAYLFSLIDEDAKSIQPGFERHWGLFYYDGRPKYVLNLGVNGNGLVGASGVHYLPKKWCILKPTANLNNDQVAPSVSYACQNADCTSLGYGTSCGNLDAQGISYAFSYYQTNDQLD…
DET.Sindora.B	MEGVRFKGLVPLFFIVLFVGSVSGIGVWGTQSTHPLPASTVVKMLKDGIQKVKLFDADANILGALKKSGIQVMVGIPDMLYTLASVQAAEKWVSKVSAHVTNGGVDIRYVAVGEPFLSTYGTFVPTTLPALKIQSALIKSGLSQVKVTIPLADVYQSSSEKPSDGDFRPDIQDLMVQIVKFLSEGAPFTVIYPFISLYSDDNFPIDYAFFGYQTPIDGKVYDVFDAHDTLVWALQKGFGLPIIVGEIGWPTDGDRALLLAQRFQGFMSRYVSGKGTPMRPGPIDAYLFSLIDEDSKSIQPGFERHWGLFYFDGQPKYELNLGSRSNGLVGASGVHHLAKKWCILKPSANLNDDQVAPSVAYACQNADCTSLGYGTSCGTLDIRGISFAFSYYQINDQMD…
OUT.Arabidopsis.O	------AVFVITLLYASLLIEVEGIGVWGSQARHPLPPATVVRLLREGIQKVKLFEADSAILKALSRTGIQVMVGIPDLLAPLASVAAAERWVSQVSAHVSSNGVDIRYVAVGEPFLKAFGTFEGITLPALQIQSAIIKAGLAQVKVTVPLADVYQSASNLPSDGDFRPEIRDLMLNIVKFLSDGAPFTIIYPFISLYNDPNFPVEFAFFGTGTPIDGRIYDVLDAYDTLVWSLQKGFGLTIIVGEVGWPTDGDKALMYARRYQGFMNRQKANKGTPMRPGAMDAYLFGLIDEDAKSIQPGFERHWGIFYIDGQPKYQLSLGS-GNGLIPAKDVHYLAKKWCILAPNANLQDPQLGPSVSYACDHADCTSLGYGSSCGNLNLAQVSYAFSYYQVSNQLD…
OUT.Prunus.O	-KAVGFRGLTVALFFNLLVGLAVGIGVWGTQLTHPLPPATVVKMLKDGIQKVKLFDADSSILNALSKSGIQVMVGIPEMLYALASVQAAENWVSKVSSH-VSNGVDIRYAAVGEPLLSTYGTFLPTIFPALQVQSALIKAGVSQVKVTIPLADVYSSGSDMPSNGDFRPDTKDLMVEIVKFLSDGAAFTVIYPFISLYNDANFPADYAFFGYSSSIDGKIYNVFDAHDTLVWALQKGFGLSIIVGEIGWPTDGDRALQYAQRFQGFMSHIKNNAGTPMRPGPVDAYLFSLVDEDAKSIQPGFERHWGLFFLDGTPKYQLSLGTSSNGLVAASSVQYLDKKWCVMSPSASLDDPQVALSVSYACANADCTSLGYGTSCGNLDIRGISYAFSYYQINNQLD…
OUT.Quillaja.O1	------RGLVPLFFAALVVASVSGIGVWGNQATHPLSPPAVVKLLRNGIQKVKLFDADAYTLNALSKSGIQVMVGIPDMLYTLASVKAAENWVSKVSAHISSGGVDIRYVAVGEPFLSTFGTFEATTLPALQIQSALIKAGLGKVKVTVPLADVYESASSQPSTGDFRTNIHDLMLQIVKFLNDGAPFTVIYPFISLYNDVNFPVDYAFFGYESTIDGKIYDVFDAYDTLVWALQKGFGMPIIVGEMGWPTDGDRALQYAQRFQGFMTRYNAGKGTPMRPGPFDAYLFSLVDEDAKSIQPGFERHWGLFYFDGQPKYLLNLGTNSNGLVPARNVHYLAKKWCVLKPSASLDDTQVATSVSYACGRADCTSLGYGTSCGGLDARGVSYAFSYYQINDQLD…
OUT.Quillaja.O2	--VFNFRGLVPLVFAALAVGSVSGIGVWGNQATHPLPPPTVVKLLRDGIQKVKLFDADDYTLNALSKSGIQVMVGIPEMLYMLASVKAAENWVSKVSAHVSSGGVDIRYVAVGEPFLSTLGTFEATTLPALQIQSALIKAGLSKVKVTVPLADVYESSTDKPSTGDFRANIHDLMLQIVKFLSDGAPFTVIYPFISLYKDANFPVDYAFFGFASSIDGKIYDVFDAYDTLVWALQKGFDIPIIVGEIGWPTDGDRAFQYAQRFQGFMTRYIAGKGTPMRPGPFDAYLFSLVDEDAKSIQPGFERHWGLFYFDGQAKYQLNLGSSSNGLVPAKNVHYLAKKWCVMKPSASLDDPQVVPSVSYACGRADCTSLGYGTSCGGLDARGISYAFSYYQIHDQLD…
OUT.Vitis.O	-----------VSVFSLVVHSVSGIGAWGTQATHPLPPETVVDLLRDGIDKVKLFDADYGNLKALGKTRIEVMVGIPEMLASLASVKSAEKWVAKVSEHMTTNNVNIRYVAVGEPFLETYGSFLRTTFPALQIQSALIKAGLGQVKVTVPLADVYASSSGLPSGGDFRTDIHDYMIPIVKFLMDNAPFTVIYPFISLYIDSNFPVEYAFFGNASPIDGTYYYMFDAYDTLVWALEKGFGLPIIVGEIGWPTDGDQALDYAQRFQGFMTHISGGKGTPKRAGPVDAYLFSLIDEDAKSIQPGFERHWGVFYFDGSPKYQFNLGTTNSGLIPARNVKHLEQKWCVMKPSAGLDDPQVAPSVQYACEKADCTSLGYQTSCGGLDARGISYAFSYYQTHNQLD…
PAP.Aeschynomene.A	MEGEKFSRFVIIFLNVTLLGFVSGIGVWGTQSTHPLPPSTIVKMLQDGIQKVKLFDADPRILDALKKSGIQVMVGIPDMLYTLASVQAAEKWVAKVSKHVSSGGVDIRYVAVGEPFLSTYGTFESTTLPALQIQAALTKSGLGKVKVTVPLADVYQSSSEKPSDGDFRPDIHTLMLQIVKFLNDAAPFTVIYPFISLYSDPNFPVDYAFFGFQPGIDGKTYDVFDAHDTLVWALQKGFPLPIIVGEIGWPTDGDRALQYAQRFQAFMSRYISAKGTPMRPSPVDAYLFSLIDEDNKSIQPGFERHWGLFYFDGQPKYQLNIGSNNNGLVAASGVDHLDKKWCVLKPSANLNDDQVAPSVAYACQNADCTSLGFGTSCANLDAHGISYAFSYYQIHDQLD…
PAP.Aeschynomene.B	----YFKGHVLVFFAVLFVGSVSGIGVWGTQSTHPLPASTVVKMLKDGIQKVKLFDADSSILDALKKSQIQVMVGIPDMLYTMASVQAAEKWVSKVSAHISSDGVDIRYVAVGEPFLSTYGTFEATTLPALQIQSALVKAGLGRVRVTCPLADVYQSSSDKPSDGDFRPDIHDLMLQIVKFLSQNAPFTVIYPFISLYADANFPVDYAFFGFSASIDGKIYDVFDAHDTLVWALQKGFGLPIIVGEVGWPTDGDRALQYAQRFQGFMSRYISGKGTPMRPGPMDAYLFSLIDEDYKSIQPGFERHWGLFYYDGKPKYQLNLGSSSNGLVAATGIAYLPRKWCILKSPVNLNSDQVAPSVSYACQNADCTSLGYGTSCGNLDAAGISYAFSYFQVNDQID…
PAP.Lotus.A	MGGAKFTTVVLLFMNTLLVGSVSGIGVWGTQSTHPLSPSTVVKMLKDGIQKVKLFDADPSILGALKKSGIQVMVGIPDMLYSLASVQAAEKWVSKVSAHVSKGGVDIRYVAVGEPFLSTYGTFEATTLPALKIQAALTKSGLSRVKVTVPLADVYQSSTEKPSDGDFRPDINNVMLDIVKFLNDGAPFTVIYPFISLYSDPNFPVDYAFFGYQSSIDGRTYDVFDAHDTLVWALQKGFGLPIIVGEIGWPTDGDRAIQYAQRFQGFMSRYASGKGTPMRQGPIDAYLFSLVDEDDKSIQPGFERHWGLFYFDGQPKYPVNLIRQHNGLVGASGVDYLSKKWCVLKPSANLNDDQLAPSVTYACENADCTSLGYGTTCGNLDVQGISYAFSYFQRNDQMD…
PAP.Lotus.B	MGVGKLKGFVLVFAASLLVGMVGGIGVWGTQSTHPLPASTVVKMLRDGIQKVKLFDADPDILNALKRSGIQVMVGIPDLLYTMASLQAAEKWVSKVSAHVSSGGVDIRYVAVGEPFLATYGTFEATTLPALQIQSALVKAGLGQVKVTCPLADVYLSSSDKPSDGDFRPDIQNLMLQIVKFLSQNAPFTVIYPFISLYSDANFPGDYAFFGFQSPIDGKIYDVLDAYDTLVWALQKGFGLPIIVGEIGWPTDGDRALQYAQRFQGFMSRYVAGKGTPMRPGPLDAYLFSLLDEDNKSIQPGFERHWGLFYFDGQPKYQLSMGSRNNALVGATGVAYLAKKWCIMKPSANLNNDQLAPSVSYACSHADCTSLGYGTSCGNLDIHGISYAFSYFQINDQID…
PAP.Medicago.A	--SEKFSNVVFIFFNALLLCCVSGIGVWGTQCTHLLSPTTVVKMLKDGIQKVKLFDADPNILNALKKTGIQVMVGIPDMLYTLASLPAAEKWVSKVSAHVSSGGVDIRYVAVGEPFLSTYGTFEATTLPALVIQAALTKAGLK-----------------KPSDGDFRSNINNLMLQIVKFLSDGAPFTVIYPFISLYLDPSFPSEYAFFGFQSAIDGKTYDVLDAHDTLVWALQKGYGLPIIVGEIGWPTDGDKALQNAQRFQGFMSKYVSGKGTPMRPSPIDAYLFSFIDEDNKSIQPGFERHWGLFYLDGQPKYQLNLGTRANGLVGASGVDHLAKKWCVLKPSANLNSDQLAPSVSYACQNADCTSLGYGTSCSNLDVKGISYAFSYYQVNDQMD…
PAP.Medicago.B	MEGKKFRIFVLMMLFATSVLEVGGIGVWGTQSTHPLPPSTVVKMLKDGIQKVKLFDADPNILDALKKSGIQVMVGIPDLLYTMASRQAAEKWVAKVSAHVSSGGVDIRYIAVGEPFLSTYGTFEATTLPALVIQNALIKAGLGSIKVTVPSADVYQSSSGNPSDGDFRTDIHDLMVQIVKFLSQNAPFTVIYPFISLYEDPNFPVDYAFFGFSDPLDGKIYDVFDAYDTLVWALNKGFGMPIIVGEIGWPTDGDRGLQLAQRFQGFMTRFIAGKGTPLRPGPMDAYLFSLVDEDNKSIQPGFERHWGLFYYDGRPKYQLTIGSRTNGLVGATGVAHLPKKWCILKPSANLNSDQVAPSVSYACQNADCTSLGYGTSCGGLDIRGISYAFSYYQVNDQVD…
PAP.Phaseolus.A	--------FFVVVGLVVLVGSVSGIGVWGTQSTHPLSPSKVVKMLKDGIQKVKLFDADPGILDALKKSGIQVMVGIPDMLYTLASVEAAEKWVSKVSKHVSSGGVDIRYVAVGEPFLSTYGTYETTTLPALQIQAALTKSGLSRVKVTVPLADVYQSSSEKPSDGIFRPDINSVMLQIVKFLNDGAPFTVIYPFISLYADPNFPVDYAFFGYQPAIDGRTYDVFDAHDTLVWALQKGFGLPIIVGEIGWPTDGDRALQYAQHFQGFMSRYMSGKGTPMRPSPIDAYLFSLIDEDAKSIQPGFERHWGMFYLDGKPKYQLNLGSRGNGLVGADGVDQLAKKWCVLKPSANLNDDQVAPSVAYACQNADCTSLGFGTSCGNLDVHGISYAFSYYQVNDQMD…
PAP.Phaseolus.B	MGCGRFRGLVLVLCIVLLVGLVSGIGVWGTQLTHPLPSSTMVKMLKDGIQKVKLFDADPDILNALKKSGIQVMVGIPEMLYTLASMQAAERWVSKVSAYVSSGGVDIRYVAVGEPFLSTYGSFEATTLPALQIQAALVKASLGQVKVTVPLADVYQ-SAQVPSDGDFRQDIHDLMVQIVKFLSQNAPFTVIYPFISLYADPNFPVDYAFFGFQSPIDGRIYDVFDAHDTLVWALQKGFGMPIVVGEVGWPTDGDRALQYAQRFQGFMSRYMAGKGTPMRPGPMDAYLFSLLDEDFKSIQPGFERHWGLFYYDGQPKYQLNIGSRTNGLVGANGIAYLGKKWCILKPSANLNDDQVAPSVSFACQNADCTSLGYQTSCGNLDVRGISFAFSYYQVNDQID…
