# Supplementary material for: Legume genome structures and histories inferred from Cercis canadensis and Chamaecrista fasciculata genomes
Source: Plant J. 2026 Jun 10;126(5):e70981. doi: 10.1111/tpj.70981 (PMC13252982; doi:10.1111/tpj.70981)
Supplement: Supplementary file 6 — Data S6. Manuscript supplement; Compressed directory of aligned sequences from 250 gene families with high rates of gene duplication consistent with whole‐genome duplications in the legume subfamilies. [file TPJ-126-0-s006.gz › S6_consen_wgd_tree/40_wgd_aln_manual_wgd_copy/Legume.fam3.00806]

CAE.Acacia.A	------MNCFRFHSGEKKEEPTSIKSGSGRSNSSTNAEDDVRRSGSELSKDAYENSTESLRRTALPSLSQRPSLKVFTVPELKSATKFSRSVMLGEGGFGCVYKGFIKSGDDPNKKIEVAVKQLGKRGVQGHKEWVTEVVLGIVEHPLVKLVGYCADDDERGIQRLLIYEYMPRSVEHHLSTRSENPLSWSRRLKIAEDAARGLTYLHEEMDFQIIFRDLKSSILLDEHWAKLSDFGLARLGPPEGLTHVSTAVVGTMGYAAPEYVQTGRLTSKSDVWSYGVFLYELITGRRPFDRRPKSEQKLLEWVRPYLSDGKKFQLILDPRLERKQIFKSAQRLAIVARCLVKNPKSRPKMSEVLDLVQIAQSSLSASPELPLKNFASAQASQETKSKNKRRVTD…
CAE.Acacia.B	------MKWFSCYYGVKKDDPKSIKSVSGLSNYSAYGECDLRRSGSELSQNVSDNSTDSLRRTSFPSLSQRSSLRVFTVSELKSATKFGRTVMIGEGGFGCVYKGLIKSLEDPYKKIEVAVKQLGRRGMQGHKEWVTEVVLGIVEHPLVKLVGYCAEDDERGIQRLLVYEYMPRSVEHHLSTRSEAPLSWSRRLKIAQDAARGLTYLHEEMDFQIIFRDFKSSILLDDQWAKLSDFGLARLGPSEGLTHVSTAVVGTMGYAAPEYIQTGRLTSKSDVWGYGVFLYELITGRRPVDRRPKGEQKLLEWVRPYLSDGKKFQLILDPRLDRKPLFKSAQRLAIIARCLVKNPKNRPKMSEVLEMVRVVESSTATSPLIPLKSSESAEVLQGTETEKKRRIMD…
CAE.Chamaecrista.A	------MKCFPFYYGEKKEEPKSTISASGRSNSSVNAEDYVRRSGSEFSKDASENSTDSLKRSAAPSLSQRPSLKVFTVPELKSATKFSRSVMLGEGGFGCVYKGFIKSMEDPSRKIEVAVKQLGKRGMQGHKEWVTEVVLGIVEHPLVKLVGYCADDDERGIQRLLIYEYMPRSVEHHLSPRSETPLSWSRRLKIAEDAARGLTYLHEEMDFQIIFRDFKSSILLDEHWAKLSDFGLARLGPSEGLTHVSTAVVGTMGYAAPEYVQTGRLTSKSDVWSYGVFLYELITGRRPFDRRPKGEQKLLEWVRPYLSDGKKFQLILDPRLERKHIFKSAQRLAIIARCLVKNPKNRPKMSEVLDMVQIVESSLSASPERPLKNLASMEASRDTESRNKRRIMD…
CAE.Chamaecrista.B	------MKCFSFHYGDKKDEPKSIKSISGLSSSSAYVEGDIRRSGSEFSQNVSENSTDSLRRTSFPSLSQRPSLRVFTVSELKSATKFGRSVMVGEGGFGCVYKGLIKSLDDPSQKIQVAVKQLGRRGMQGHKEWVTEVVLGIVEHPLVKLVGYCADDDERGIQRLLVYEYMPRSVEHHLSPRSETSLPWTRRLKIAQDAARGLTYLHEEMDFQIIFRDFKSSILLDDQWAKLSDFGLARLGPSEGLTHVSTAVVGTMGYAAPEYIQTGRLTSKSDVWSYGVFLYELLTGRRPLDRRPKGEQKLLEWVRPYLSDGKKFQLILDPRLDRKHLFKSAQRLAVIARCLVKNPKNRPKMSEVLEMVRIVEYSAAASPQLPLKSLAENEISQGTEKKNKRRIMD…
CAE.Senna.A	------MKCFPFYHGEKKEEPKSIKLASGLSNSSFNAEDDVRRSGSEFSKVASENSTDSQRRTALPSLSQKPSLKVFTVSELKSATKFSRSVMLGEGGFGCVYKGLIKSVEDPSRKIEVAVKQLGKRGMQGHKEWVTEVVLGIVEHPLVKLVGYCADDDERGIQRLLIYEYMPRSVEHHLSPRSETPLPWGRRLKIAEDAARGLTYLHEEMDFQIIFRDFKSSILLDEHWAKLSDFGLARLGPSEGLTHVSTAVVGTMGYAAPEYVQTGRLTSKSDVWSYGVFLYELITGRRPFDRRPKGEQKLLEWVRPYLADGKKFQLILDPRLDKKHLFKSAQRLAIIARCLVKNPKNRPKMSEVLDMVQIVESSLSASPQLPLKNLASGEASQDTESNNKRRIMD…
CAE.Senna.B	------MKCFAFHYGDKKDEPKSIKSISGRSNSSTYVEGDMRRSGSELSQNISDNSTDSLRRTSFPSLSQRPSLRVFTVSELKSATKFGRSVMLGEGGFGCVYKGLIKSTEDPPRKIEVAVKQLGRRGMQGHKEWVTEVVLGIVEHPLVKLVGYCADDDERGIQRLLVYEYMPRSVEHHLSPRSETPLSWSKRLKIAQDAARGLTYLHEEMDFQIIFRDFKSSILLDEQWAKLSDFGLARLGPSEGLTHVSTAVVGTMGYAAPEYIQTGRLTSKSDVWSYGVFLYELITGRRPLDRRPKGEQKLLEWVRPYLSDVKKFQLILDPRLDRKHLIKSAQRLAVIARCLVKNPKNRPKMSEILEMVRIVESSTAASPQLPLKS---AEVSQGTETKKKRTFMD…
CER.Bauhinia.A	AVQSFAMKCFPFHYGEKKEEQKSMQSISVLSNSSTYPVGDIGKSGSELSQGASDISTDSLRGTSFPSLSQRPSLRVFTVSELKSATKFSRSVMIGEGGFGCVYKGLIKSVEEPSRRIEIAVKQLGRRGVQGHKEWVTEVVLGIVEHPLVKLVGYCADNDERGIQRLLIYEYMPRSVEHHLSKRTETPLPWSRRLKIAQDAARGLTYLHEEMDFQIIFRDFKSSILLDGEWAKLSDFGLARLGPSEGLTHVSTAVVGTLGYAAPEYIQTGRLTSKSDVWGYGVFLYELITGRRPIDKRPKGEQKLLQWIRPHLSDGKKFLQILDPRLERRDMFKSSHKLAAIARCLVKNPKNRPKMSEVLEMIRIVESSATESPQLSLTDLASTEASQDSEVKHKKRIMH…
CER.Bauhinia.B	AVQSFAMKCFPFHYGEKKEEPKSLQSISVRSNSSTYLEGDIKRSGSELSQNASDNSTDSLRRSAFPSLSQRPSLRVFTVSELKSATKFSRSVMLGEGGFGCVYKGLIKSAEEPSRRLEVAVKQLGKRGIQGHKEWVTEVVLGIVEHPLVKLVGYCADDDERGIQRLLIYEYMPMSVEHHLSHRAETPLPWSRRLKVAQDAARGLTYLHEEMEFQIIFRDFKSSILLDEEWAKLSDFGLARLGPPDGLTHVSTAVVGTMGYAAPEYIQTGRLTAKSDVWGYGVFLYELITGRRPLDRRPKGEQKLLEWIRPYLSDGRKFQLILDPRLDRKHIVRSAQKLAVIARCLVKNPKSRPKMSEVLEMVRIVESSSTGSPQLPLKNLASAEASEDSEFVK------…
CER.Cercis.o	------MKCFPFHYGEKKEEPKSMQSISVRSNSSTYPEGDIRRSGSELSQGASDNSTDSLRRTAFPSLSQRPSLRVFTVSELKSATKFSRSVMIGEGGFGCVYKGLIKSVEEPSKRIEVAVKQLGRRGMQGHKEWVTEVVLGIVEHPLVKLVGYCADDDERGIQRLLIYEYMPMSVEHHLSHRTETPLPWSRRLKIAQDAARGLTYLHEEMDFQIIFRDFKSSILLDEEWAKLSDFGLARLGPSEGLTHVSTAVVGTMGYAAPEYIQTGRLTSKSDVWGYGVFLYELITGRRPLDRRPKGEQKLLEWVRPYLSDGKKFQLILDPRLDRKHLFRSAQKLAVIARCLVKNPKNRPKMSEVLEMVRIVESSATASPQLSLKNLASAEASQDSEVKNKRRIMD…
CER.Phanera.B	AVQSFAMKCFPFHYGEKKEEPKNMQSISVRSNGSTYPEGDIRRSGSELSLDASDNSTDSLRRTAFPSLSQRPSLRVFTVPELKSATKFSRSVMIGEGGFGFVYKGLIKSAEEPSKRIDVAVKQLVKRGIQGHKEWVTEVVLGIVEHPLVKLVGYCADDDERGIQRLLIYEYMPRSVEDHLSHRAETPLPWSRRLKIAQDAARGLTYLHEEMDFQIIFRDFKSSILLDEEWAKLSDFGLARLGPPEGLTHVSTAVVGTMGYAAPEYIQTGRLTSKSDVWGYGVFLYELITGRRPLDRRPKGEQKLLEWIRPYLSDGKKFQLILDPRLDRKHIVRSAQKLAIIARCLVKNPKNRPKMSEVLEMVRLVESTATGSPQLPLKNLASAEASKDSKVKNKRRIMD…
DET.Sindora.A	--------CFQPHSREKKEEPESMKSISVRSNSSTYYEAEARRSGSELSQDVPGNSTDSLRRTSFPSLSQRPSLRVFTVSELKLATKFSRSVMIGEGGFGCVYRGFIKSVQDPSRKIEVAIKQLGRRGTQGHREWVTEVVLGVVEHPLVKLVGYCADDDERGIQRLLVYEYMPQSVEHHLSPRSETPLSWTMRLKIAQDAARGLTYLHEEMDFQIIFRDFKSSILLDKQWAKLSDFGLARLGPSEGLTHVSTAVVGTMGYAAPEYIQTGRLTSKSDVWSYGVFLYELITGRRPIDRRPRGEQKLLEWVRPYLSDARKFQLILDPTLERRHLIRPASKLAIIARCLVKNPKSRPKMSEVLEMVQIVESSTSASPQLPLNSLQPAEVTHDSEVRNKKRIID…
DET.Sindora.B	---FKSMKCFSFHYGEKKDEPKNMNSISVRSNSLTHNEAEVRRSGSELSL--SDNSIDTLKRTAFPSLSQRPSLRVFTVSELKSATKFSRSVMIGEGGFGSVYRGFIKSDEDPSRKVEVAVKQLGRRGMQGHREWVTEVLLGIVEHPLVKLVGYCADDDERGIQRLLIYQYMPRSVEHHLSPRSEIPLPWTRRLKIAQDAARGLTYLHEEMDFQIIFRDFKSSILLDEQWAKLSDFGLARLGPSEGLTHVSTAVVGTMGYAAPEYVQTGRLTSKSDVWSYGVFLYELITGRRPLDRRPKDEQKLLEWVRPCLKDAKKFQLILDPRLERKQLFKSAQRLAVIARCLVKNPKNRPKMSEVLEMVQIVESSASASAQLPLKSLKPEESFPSSELKSKRRIID…
OUT.Arabidopsis.O	LVSSKAMKCFYFSKDKTQDDEAKTR----KFGSATMAR---GGSGSEFSDTSTATSITSS----LHVLETHSNLKVFVLDDLKTATKFSRSLMIGEGGFGGVFRGVIQNPQDSRKKIDIAVKQLSRRGLQGHKEWVTEVVLGVVEHPLVKLIGYCAEDDERGIQRLLVYEYVQRSVQDHLSNRFVTPLPWSTRLKIAQDTARGLAYLHQGMEFQIIFRDFKSSILLDENWAKLSDFGLARMGPSDGITHVSTAVVGTIGYAAPEYIQTGHLTAKSDVWSYGIFLYELITGRRPFDRRPRNEQNILEWIRPHLSDIKKFKMIIDPRLEGNYYLKSALKLAAVARCLMVKAKARPTMSQVSEMLRIVETSSDGAPSGPLKSLTPKDAFEASRRERKRRFVE…
OUT.Prunus.O	------MKCFYFYNKEKNDEAKTTKSTSTRSTSPFFSLRDPRKSGSESSQNATEFSTASSAK-SFAALSQRQSLREFTCSELKAATKFSLSLMLGEGGFGGVYRGVIRTTEDPHKKIDVAVKQLSKRGFQGHKEWVTEVVLGVVEHALVKLLGYCAEDDERGIQRLLVYEYMPRSVQDHLSSRFQIALPWGTRMKIAQDAARGLAYLHEGMEFQIIFRDFKSSILLDEQWAKLSDFGLARLGPSDGLSHVSTAVVGTVGYAAPEYIQTGHLTSKSDVWSYGIFLYELITGRRPVDRRPKNEQKLLEWVRPHLSDPKKFQLILDPRLEGNYSLKAAQKLAAVARCLVRQPRSRPKMSEVVEMLRIMETTDMGSPEFPLKGVDSKDYYRESKREVRRMFVD…
OUT.Quillaja.O1	------MKCFYFSDKGKYGEPKTTKSNSVHSSTSTSVLRDMKKSDSGFSQTVSEFSTESSK--SFAVLSQRPSLREFTFSELKTATKFSRSLMIGEGGFGGVYRGVIRSTEVSRKKIDIAVKQLSRRGLQGHKEWVTEVVLGVVEHLLVKLLGHCAEDDERGIQRLLIYEYMPRSVQDHLSSRSQATLPWATRMKIAQDAARGLAYLHEGMDFQIIFRDFKSSILLDDQWAKLSDFGLARLGPSDGISHVSTAVVGTIGYAAPEYIQTGRLTSKSDVWSYGVFLYELITGRRPLDRRPKNEQKLLEWVRPHLSDSRKFCLILDPRLEGMYSLKSAQKLAAVARCLVKQPKSRPKMSEILEMIQIMEATNTGSPLLPVESSAPKDVSPNSKRERLKRFVD…
OUT.Quillaja.O2	------MKCFSFYIGEKKDEPKSIKSVSIRSNNSTFVEGDIRRSGSELSQDASDNSTDSLRRTSFPSLSQRSCLKVFTVSELKSSTKFGRSVMIGEGGFGCVYKGFVKSGEDPSKKIEVAVKQLGRRGMQGHREWVTEVVLGVVEHPLVKLVGYCADDDERGIQRLLVYEYMPRSVEDHLSPRSEAPLPWARRLKVAQDAARGLMYLHEEMDFQIIFRDFKSSILLDENWAKLSDFGLARLGPSEGLTHVSTAVVGTMGYAAPEYIQTGRLTSKSDVWSYGVFLYELITGRRPIDRRPKGEQKLLEWVKPYLSDGKKFQLILDPRLERKSIFKSAQRLAVVARCLVRHPKNRPKMSEVLEMVRILDSSKDASPQLPLRSLVPMEASENTEMKNKRRIVD…
OUT.Vitis.O	ISASGAMTCFPFHKGEKNDEPKATKSTSVRSSTSISMSHEVRRSGSEFSQNASDISTESSAKTSFTSLQQRPSLKVFTFSELKSATKFSRSLMIGEGGFGGVYRGVIRSTEDPHKKIDIAVKQLSRRGLQGHKEWVTEVVLGVVEHELVKLVGYCAEDDERGIQRLLIYEYMPRSVQDHLTNRFETPLSWSTRLRIAQDAARGLAYLHEGMEFQIIFRDFKSSILLDEQWAKLSDFGLARLGPSDGLSHVSTAVVGTIGYAAPEYIQTGRLTAKSDVWSYGVFLYELITGRRPLDRRPKNEQKLLEWIRPHLSDVKKFQLILDPRLEGKYTLKSAQKLAAVAKCLVRQIKTRPKMSEILDMVRIVEAAETGSPQPPIKSSTPRDAPEESKRKRKTMFVD…
PAP.Aeschynomene.A	------MKCFSFHCG-EKDELKGLQMMSGRSDGSTYVEAEVRRSGSELSLDVENGSSDSLRRNAVPSLSQRPSLRVFTVSELKSATKFSRSVMIGEGGFGCVYFGLIKSVEDPTQKIEVAVKQLSKRGMQGHKEWVTEVVLGIVEHPLVKLVGYCADDDERGIQRLLIYEYMPRSVEHHLSHRSETPLSWSRRMKIAQDAARGLTYLHEEMDFQIIFRDFKSSILLDEKWAKLSDFGLARLGPSDGLTHVSTAVVGTMGYAAPEYIQTGRLTSKNDVWSYGVFLYELITGRRPIDRRPKGEQKLLEWIRPYLADGKKFQLILDPRLDKKQVFKPAQKLAIIARCLVRNPKSRPKMSEVLEMVGVIESTSGASPQLPLKSAATVKASQKTEIKNKKRTMD…
PAP.Aeschynomene.B	EMRLDAMKCFPFNYLERKDDPKILQSISGRSMSSTYAEGEMKRSGSELSLDASDNSTDSFRRSAFPCLSQRPSLRVFTVSELKSSTKFGRSVMLGEGGFGCVYKGLIKSADDPSRKIEVAVKQLGKRGIQGHREWITEVVLGIVEHPLVKLVGYCADDDERGIQRLLVYEYMPRSVEHHLSPRSETPLPWSRRLKIAQDAARGLTYLHEEMDFQIIFRDFKSSILLDEEWAKLSDFGLARLGPSEGLTHVSTAVVGTMGYAAPEYIQTGRLTSKSDVWSYGVFLYELITGRRPLDRRPKGEQNLLEWVKPYLADSKKFRIIVDPRLERKHLFKSAQRLAIVARCLVRNPKNRPKMSEVVEMLRIIESYVNANNSVPLKSVASEEAYKDNEINKKKRMMD…
PAP.Lotus.A	AIRSAAMKCFTFYYVEKKDEPKSFQSASGLTDCSTYVEAEVRRSGSELSQDVDSGSTESLRRSAVPNMSQRPSLRVFTVSELKSATKFSRSVMLGEGGFGCVYLGLIRSVEDPSRRIEVAIKQLSKRGMQGHREWVTEVVLGIVEHPLVKLVGYCADDDERGIQRLLIYEYMPRSVEDHLSHRSETSLSWNRRLKIAQDAARGLTYLHEEMDFQIIFRDFKSSILLDENWAKLSDFGLARLGPTDGLTHVSTAVVGTMGYASPEYVQTGRLTSKNDVWSYGVFLYELITGRRPLDRRPRGEQKLLEWIRPYLSDAKKFQLILDPRLDKKQVIKSAQRLAIIARCLVKNPKNRPKMSEILEMVGIVEFSPSSSPQIPLRK-AKVEASRDTEVN-KKRTMD…
PAP.Lotus.B	-----KMKWFPFYYGEKKEDPKSLQSLSGLSNISTYDEGEVKRTGSESSLDASSHSTDSLRRNAFPSLSERPSLRVFTVAELKSATKFGRSVMLGEGGFGCVYKGMIKSVDDPPRRTEVAVKQLGRRGIQGHKEWVTEVVLGIVEHPLVKLVGYCADDDERGIQRLLIYEYMPRSVEHHLSPRSETPLPWSRRLKIAQDAARGLTYLHEEMDFQIIFRDFKSSILLDEHWAKLSDFGLARLGPAEGLTHVSTAVVGTMGYAAPEYIQTGRLTSKSDVWSYGVFLYELITGRRPLDRRPKGEQKLLDWIRPYLSDGKKFQIILDPRLERKHIFKSAQRLAVIARCLVRNPKNRPKMSEVLEMMQVVKSSVSANQQPPLRSVASAEASPDTDIKNKKRTID…
PAP.Medicago.A	AVWSGIMKCFPFHSSDKKDEPKGLQSASGRSDSSTYVDVEGRRCGSELSQDIDSGSVESLRRNAPPNLSQRPSLRVFTVSELKSATKFSRSVMLGEGGFGCVYQGVIRSVDDPSRRIEVAVKQLSKRGVQGHREWVTEVVLGIVEHPLVKLVGYCADDDERGIQRLLIYEYMPRSVEHHLSHRAETPLPWNRRLKIAHDAARGLTYLHEEMDFQIIFRDFKSSILLDDQWAKLSDFGLARLGPSDGLTHVSTAVVGTMGYAAPEYLQTGRLTSKNDVWSYGVFLYELITGRRPLDRRPKGEQKLLEWIKPYLSDTKKFQLILDPRLDKKQVIRSAQRLATIARCLVKNPKNRPKMSEVLEMVGIVESSSDTNSQLPLKNVSRIEVSHETEMRNKKRTMD…
PAP.Medicago.B	--SEIAMNCFPFYYGEKKGDAKGLQSLSGLSNNSTYGGSDVRRTGSELSLDASDNSSDSLRRNAFPNLSQRPSLRVFTVSELKSATKFGRSVMLGEGGFGCVYKGLIKSVDDPAKKIEIAVKQLGKRGIQGHKEWVTEVVLGIVEHPLVKLVGYCADDDERGIQRLLVYEYMPRSLEHHLSPRSETPLPWSRRLKIAQDAARGLTYLHEEMDFQIIFRDFKSSILLDEQWAKLSDFGLARLGPSDGLTHVSTAVVGTMGYAAPEYIQTGRLTSKIDVWSYGVFLYELITGRRPLDRRPKGEQQLLEWIRPYLSDVKKFQIILDPRLERKHLLKSAQKLAIVARCLVRNPKNRPKMSEVLEMVRIVESSVSTNQQPPLNSVASADDSQDTEINNKKRIMD…
PAP.Phaseolus.A	------MKCFTFSYGEKKDEPKGFRSTSGPSENSTC--ADIRRSGSELSLEADSGSTESLRRNAMPSLSQRPSLRVFTVSELKSATRFSRSVKIGEGGFGCVYLGLIKSVEVPSGKSEVAIKQLSKRGMQGHREWVTEVVLGVVEHPLVKLVGYCAEDDERGIQRLLIYEYMPRSVEHHLSHRSEAPLSWSRRLKIARDAARGLTYLHEEMDFQIIFRDFKSSILLDEQWAKLSDFGLARLGPSDGLTHVSTAVVGTMGYASPEYIQTGRLTSKNDVWSYGVFLYELITGRRPLDRRPRGEQKLLEWIRPYLSDGKKFQLILDPRLDKKQIFKSAHRLSMIARCLVKNPKNRPKMSEVLEMVGMVEYSSRSSPPLPLRSVARVETSQETETNNKKRTMD…
PAP.Phaseolus.B	------MKCFPFYFGEKKDGAKRLQSISGRSNSSTFVEAEMRRSGSELSMDASDTSTDSFRRSAFPSLSQRPSLRVFTVPELRTATKFSRGVMLGEGGFGCVYKGLIKSVDDPSTKIEVAVKQLGRRGIQGHKEWVTEVVLGIVEHPLVKLVGYCADDDERGIQRLLVYEYMPRSVEHHLSSRSETPLPWSRRLKIAQDAARGLTYLHEEMDFQIIFRDFKSSILLDEQWAKLSDFGLARLGPSDGLTHVSTAVVGTMGYAAPEYVQTGRLTSKSDVWSYGVFLYELITGRRPIDRRPKGEQKMLEWIRPYLSDGRKFQIILDPRLERKHLFKSAQKLAVIAKCLVRNPKNRPKMSEVLQMVQVVESSVSTNPQPPLKSVASEEASQDTETVNKKITMD…
