# Supplementary material for: Legume genome structures and histories inferred from Cercis canadensis and Chamaecrista fasciculata genomes
Source: Plant J. 2026 Jun 10;126(5):e70981. doi: 10.1111/tpj.70981 (PMC13252982; doi:10.1111/tpj.70981)
Supplement: Supplementary file 6 — Data S6. Manuscript supplement; Compressed directory of aligned sequences from 250 gene families with high rates of gene duplication consistent with whole‐genome duplications in the legume subfamilies. [file TPJ-126-0-s006.gz › S6_consen_wgd_tree/40_wgd_aln_manual_wgd_copy/Legume.fam3.00653]

CAE.Acacia.A	MDWFSWLSKTSLDPSLVYEYGLVFAQELEQEDIVYFHEFLQSMGISIAKHRLEILKLAKKKKQKSSHPLSRL---VKKTKNCISNYIFSLIHREKS-ALVVVPTTRPSHQETRWKSCMMKRSKRLTVYKQERFLLTGNSAIVPTVSVLDGFSSPKVKTLQKEMKIAEEDDDGYWSAALEEIRWDSMFQDLKP
CAE.Acacia.B	MNWFSWLSKTGLEPSLVYEYGLAFAHELEEEDIVYFHEFLQSMGISIAKHRLEILKLARKEKKKSPAAVTRLIVAIKRTKRCLANYIRTFSHCEES-ALVVVPTKRAS-YGTRWKSAMVKRKKRLMISKQERLFLTGTATIVPALPGLEGFSSPVLYSDQKEEKVDEDEEDGYWSAAMEDIRWDTLFTDLKP
CAE.Chamaecrista.A	MDWFSWLSKTSLDPSLVYEYGVAFGQELEQQDIIYFHEFLQSMGISIAKHRLEILKLAKKEEERSNSSVSRIILAIKRTKKGLSDYIHSLIHSEKSSALVVVPTRIWNKSDSNNCVNLMKRS-SNKVKKQERILLTGNSAIVPCVPFVDGFSNS---CQKKMKNMEGDDDDGYWSAALEEIRWDTMFQDLKP
CAE.Chamaecrista.B	MDWFSWLSKTGLEPSLVYEYGLAFAHELEEDDIVYFHEFLQSMGISIAKHRLEILKLARKEKKKSPFAITRLIVAIKKTKMCLAKYFGTLAHCEESSALVVVPTRSNINYGTRWKSSMMKRNKKMMMNKQERLLLTGSSTIVPALPGLDGFSSPMLYSFQKEEKMKGDDNDVYWSAAVEEIRWDTMFKDLKP
CAE.Senna.A	MDWFSWLSKTSLDPSLVYEYGLAFTHELEKEDINYFHEFLQSMGISIAKHRLEILKLSKKEKKKTLSVSSRLIVAIKKTKKSLSNYFHSLIHKDKS-ALVVAPTR-PR----SWKGNLMKRNKRVMVNKQERLLLTASSAIVPSVPSSKVFLQKKVKNMERDEEEEDDDDDGYWSAAIEDIRWDTMFHDLKP
CAE.Senna.B	MDWFSWLSKTGLEPSLVYEYGLAFSHELEEEDILYFHEFLQSMGISIAKHRLEILKLARKEKKKSPPVVARLIVAIKRTRRCLANYLRTF-HCEESSALVVVPST------IRWKSMMMKRNKKVVVKERRRLLLTGSPAVLP---DLDGFSSPMVYSLHKGDHEDDDEGDGYWSAAFEEIRWDTMFKDLKP
CER.Bauhinia.A	MDWFSWLSKTGLEPSLVYEYGLAFSHELEEEDIIYFHEFLQSMGISIAKHRLEILKLAKKESGKSPRPVAKLIVAIKRTKRSLANYVRTLCRREES-ALVVVPTR-PSGYGTGWKGSMMKRDKKMTMAKQQRLLLTGSSTVVP---GLDGFSSPMVHDVQKEKMVEGDDDDGYWTAAVEEIRWDTMFQDLKP
CER.Bauhinia.B	MDWFSWLSKTGLEPSLVYEYGLAFAHELEEEDIIYFHEFLQSMGISIAKHRLEILKLARKERGKRPRPVAKLIVAIKRTKRSLANYIRTFCRREES-ALVVVPTR-PSGYGTRWKDSLLKRNKKM-IAKQERLLLTGSSTVVPGLPGLDGFSSPMVYNVRKEEMVEGD-DDGYWSAAVEEIRWDTMFQDLKP
CER.Cercis.o	MDWFSWLSKTDLEPSLVYEYGLAFAHELEEEDIIYFHEFLQSMGISIAKHRLEILKLARKERGKSPRPVARLIVAIKRTKRSLANYIRTLCRREES-ALVVVPTR-PTGYGTRLKGSMMKRNKKMMMAKQERLLLTGSSTVVPGLPGLDGFSSPMVYNVQKEEMVEGD-DDGYWSAAVEEIRWDTMFQDLKP
CER.Phanera.A	MDWFSWLSKTGLEPSLVYEYGLAFAHELEEEDIIYFHEFLQSMGISIAKHRLEILKLARKERGKSPRPVAKLIVAIKRTKRSLANYIRILCRREES-ALVVVPTR-PTGYGTGWKGSMMKRNKKMMMAKQERFLLTGSSTVVP---GLDGFSSSMVYNVQEEGKVEGD-DDGYWAGAVEEIRWDTLFRDLKP
CER.Phanera.B	MDWFSWLSKTSLEPSLVYEYGLAFAHELEEEDIIYFHEFLQSMGISIAKHRLEILKFARKERGKRPRPVAKLIVAIKRTKRNLANYIRTFCRREES-ALVVVPTR-PSGYGTRWKDSMMKRSKKMM-PKQERLLLTGSSTVVP---GLESFSSPMAYNVRKEEMVEGD-DAGYWSAAVEEIRWDTMFQDLKP
DET.Sindora.A	MDWFSWLSKTGLEPSLVYEYGLSFAHELEEEDIVYFHEFLQSMGISIAKHRLEILKLAKKDKGKRPRAVVRIAGAIKKTKRCLAKYIRSWTHCEESSALVVVPTRSSSGYGATWKNYMMNRSS---KPKEERLLLTGSPAMLP---ALEGYSSPMVYNFQKEGKMVREGDDGYWSAAVEEIRWDAMFQDLKP
DET.Sindora.B	MDWFSWLSKTGLEPSLVYEYGLSFAHELEEEDIAYFHEFLQSMGISIAKHRLEILKLARKEKGRVPRAVARLVVAIKKTKRCVANYIRSWNHCENS-ALVVVPTRPSSGLGTTWKSAMMKRNKKLTLPKQGRFLLTGSPAELPALPTFDVFSSP-----KKEEKIDRE-DDGYWSAAVEEIRWDTMFQDLKP
OUT.Arabidopsis.O	--WFSWLSRTNLEPSLIHEYGLSFSQELEHEDISYFHEFLQSMGISIAKHRLEILKLARRDRKNSPRSISRVVTAIKKTRKCLSDHVRAWIRREEERALVLVPKKTSNGI-GKWRGGFLKRNKRSVMEKQERLLLTGT----P--CRIDSFSSPMVFDYSKDEKLYAQ--DTYF----EDIKWDSMFQNLKP
OUT.Prunus.O	MDWFSWLSKTGLEPSLVYEYGLAFAHELEEEDIVYFHEFLQSMGISIAKHRLEILKLARKEKGTSPRPIRKLLVAIKRTKRCLAEYVRTWIRREQDSALALVTRP--SNYRSRFRGAMLKRNKKIIINQGSRLLLTGSPVVVSG-PHVDSFSSPVVYDLQKEGKMDGDNDDGYWSTGVEEIRWDTMFQDLKP
OUT.Quillaja.O1	MDWFSWLSKTGLEPTLVYEYGLTLAHELEEEDIIYFHEFLQSMGISIAKHRLEILKLARKERGKSPRPIRKA----------------SRGHQEDK------------------EGALMKRNKKLMVPKQERLLLTGSPMVVSGLPRVDSYSSPVIYDLQKEEKIDAD-DDEYWSAAVEEIRWDTMFQDLKP
OUT.Quillaja.O2	MDWFSWLSKTGLEPSLVYEYGLTLAHELEEEDIIYFHEFLQSMGISIGKHRLEILKLARKEKRKSPRPISRLLVKIKMTKKCFAEYIWRWMHREES-ALVVVPRP-NRTYGTRRKSSLMKRNKKLLVAKQERLLLTGSPVVVSGMSRIESFSSPVIYDLQKEEKIDADDDDGYWSAAIEEIRWDTMFQDLKP
OUT.Vitis.O	MDWFSWLSKTGLEPSLVYEYALAFSQELEEEDISYFHEFLQSMGISIAKHRLEILKLARKERGASPRAMSRLIIAIKRTKRCLAKYIRTWVHREES-ALVVVPRP---GYGSRWRGAMLKRNKRMVMATQGRLMLTGSPKVVS-KRRIDSFSSPAVYNLPSEEKIDGNVDDGYWSTVVEEIRWDTMFQDMKP
PAP.Aeschynomene.A	MDWFSWLSKTGLDPSLVYEYGLVFSHELEEEDIKYFHEFLMSMGISIAKHRLEILKLARKMKMKSTRPVSRLIHAIKKTRKCFSNYLRTMIGCEES-ALAIVPISRPSSYTTRWKSAMIKRNKNLMVKQQERLLLTGSPMVVPALPGPEGFNSPMMFNFHKEEKNDHDDDDGYWSSAVEEIKWDTMFQDLKP
PAP.Lotus.A	MDWFSWLSKTSLEPSLVYEYGLTFAHELEEEDMIYFHEFLQSMGISIAKHRLEILKLARKDKAKRPLPVARLMVAIKKTKRCLSNYIRMFTRCEESSALVVVPSITSRPYGTRWRKAVVKRNRRLVVNSQERLLLTGSPAVLP---ALESFSSPMVCHFQKEEKLKGDDDDGYWSSAVEEIRWDTMFQDLKP
PAP.Lotus.B	--------------------------------MFYFHEFLQSMDISVAKHRLEILKLATKEKRKRPRPVTKLMGAIKRTKRSLANYVRSLIHREES-ALVVVPERPSSGFGTSWKSVMMKRNKKLVGAKQERLFLTGSPAVVPAPPSLDGFSSPGAYHFKKDEKANEDDDEGNWSAAVEEIKWDTMFQDLKP
PAP.Medicago.A	MDWFSWLSKTNLDPSLVYEYGLTFAHELEQEDMVYFHEFLQSMGISIAKHRLEILKLARKEKARQPRPMAKIMGAIKKTKKCLGNYIMRKVTCEESSALVVVPTSRASYYGTRWKNSVVKRNKKLKVDKQERLLLTGSPSMMPAL-ALDSFSTPMVYHFHEGK-MKGDNNNGYWSAAVEDIRWDTMFQDLKP
PAP.Medicago.B	MDWFSWLSKTNLEPSLVYEYGLVFAQELEEEDMFYFHEFLQSMGISIAKHRLEILKLAKKDKRKSPHTVAKFVAAIKRTKKYLANYVRTLTHTEES-ALMVMPTR-PNGFGRRWKSAIMKRNTKFVVAKQEKMFLTGRKTVAPALGDLDGFSSPVVYNFQKEQKMDGDHDDGYWSAAVEEIKWDTMFKDLKP
PAP.Phaseolus.A	MDWFSWLSKTCLEPTLVYEYGLTFAHELEEEDILYFHEFLMSMGISIAKHRLEILKLARKVKGRAPRPVARLMVAIKRTKRCLANYFRTFVSCEEESALVVVPSSRTRPYGTRWKSHVMKRNKRLMVAKQERLLLTGSNTVVH---GLDTFTTPMVYHSHKEQKMEADDDDEYWSAATEEIRRRSMYQ----
PAP.Phaseolus.B	MDWFSWLSKTGLEPSLVYEYGLTFAHELEEDDMSYFHEFLQSMGISIAKHRLEILKVARKDKGKSPRAVAKLVVAIKRTKRNLANYVRMLMHREEESALVVVPPLRSRGLGTRWKIATMKRSKKLVVAKQEPLFLTGSPTSVPALPVLGGFSSPVVYHFHNDK-MDGDDGDGYWSAAVEEIKWDTMFQDLKP
