# Supplementary material for: Legume genome structures and histories inferred from Cercis canadensis and Chamaecrista fasciculata genomes
Source: Plant J. 2026 Jun 10;126(5):e70981. doi: 10.1111/tpj.70981 (PMC13252982; doi:10.1111/tpj.70981)
Supplement: Supplementary file 6 — Data S6. Manuscript supplement; Compressed directory of aligned sequences from 250 gene families with high rates of gene duplication consistent with whole‐genome duplications in the legume subfamilies. [file TPJ-126-0-s006.gz › S6_consen_wgd_tree/40_wgd_aln_manual_wgd_copy/Legume.fam3.01786]

CAE.Acacia.A	MLKTFTCGTFHNEEDDEKSFSASPRSRRSKSSKNNPYSSCGRDKFSALLADLEERRQKIYSQTNPHDISLVRFVYTETDDFAPVVVKAKNRDLRKHKSEELKLRPAAVISEVVDNNKAAAAEFSKRSNAESGRRKAEKTR-VTWNTWRRPSVYLPLVMVLILVFLIVFGRSAATLCTFIVWYIVPILSTSNTESSKSSKSA-KKKEYVRAVSEK--KMERSP--TPRAK--------SPGRHGHRKSW
CAE.Acacia.B	MLNHLVCGSFN-QEEDEV-WLDSPRKFRKS--RNKPYSTGGLDQFSALLADLDRKRQEIYSKTRPQDISFIRFVSSNSNDVVPIVIKAKDR-DQKHKSDELKVRHVAS-NS-LSQPV---VEPPKQPKLESEE-SAEKKN-LCRNMWSRPSFYLPLMVIMILGLLTVFGRSVVTICTCILWYTASTVKDRS----SSRKSMMKKKRYSRRLSEK--AAASEDK-SSRK--------------------
CAE.Chamaecrista.A	MLNYFACGAFRREEKDEKNSDFSPRKPKKNNSRKDPYATRGLDKFAEVLADLNEKRQKIYSQMNPQDVSLVRFVYSGTQDFVPLVVKVKNKVQRKHKSEELVVKRVTMDNNNNNPPT--GIESSEDSG-KRLALESVGKRKLSWDSWRRPYYYLPVVMVLILVLLTVVGRSAATLCICIVWYIVPTLQDSS---KPI-RNFMKKKDFVRGLSEK-KKMASDN----HRG---ASKDNSPTKHGHQRTL
CAE.Chamaecrista.B	MVNYFVCGTFHHEEEEDE-PFSSPRKSRRNKIANNPYSNRGLDQFSALMDDLDKKRQKIYSQMRPQDISFIRFVSSKSNEFVPVIVKVKNKDKKKQRNEETRARHVSA---TAKEEH---DEQKKQPIMAEK-----EKENLKWD---RPSLYLPIMVVFILVLLTLFGRSVATLCTCISWYVVSTLEDRS--FSIN--SM-KKKKYLRGFSEK--KMA-----TPSEDKS-------ARKLGRQ---
CAE.Senna.A	MLNYFVCGTFHHEEHEATSDSSSPRKSSKKDKKNGPYSTRGLDKFSALLADLDEKRQKIYSQMSPQDISFVRFAYTSTDDFVPVVVKVKNKDQRNHKSEEIRVRRVPDDHEAIESSS-VSVEESRKHNSDRNKAESKKNRISDWISWRRPSFYLPVVMILILVMLTIVGRSAATLCTCIVWYVVPTLKESS----KPRRSM-KKKDYVRGSSEKDNSAA--G-RAARAQQQASNTNKGEPVLKLNADW
CAE.Senna.B	MLNHFACGTFHREEEDDYSYLRSPRKSRSR-SHSKPYSTRGLDEFYALLADLDQKRQQIYSQMRPQDISIVRFVSSKSNDFVPIIVKVKNK-EQKHRSEELKVRHVSSNTQAVDKCA-VEVESTGG-----EKQPMKKQSCYCWNMWRRPSLYLPVLVIFILALLTVCGRSFATLCTCILWYIVTAVKDSSSSSSTSTKSTNKKKHYTRGMSEKAKQIASLD-WTPNSPSL----RNSYNRAIQSLRW
CER.Bauhinia.A	-MNHFVCGTFHKEEDDPF-FASPSRKSQKKHSKKTPYSTRGLDKFSALLADLDERRQKIYSQMNPQDASVVRFVYTNSDEVVPVVIKVRKK-DEKHKKEEIKDRHVKTYSEPMDKPSSAAVEESKQPKLDTEK---KKRSMSLWDTWRRPSLNLPLILILILLLLTVFGRSAATLCICIVWYAVPALKDSSK----STRSK-KKKDYARRHSEK--KMVTDGLLSPRISNSGALKDKSPTKHGHQKSW
CER.Bauhinia.B	MLNHFVCGSFDDEGEDDR-LCSSPGRKSQKGSKNNPYSTRGLDKFSALLADLDERRQKIYSQMNPHDVSVVRFVYSNSDDVVPIVIKVKKK-DEKHKKEENKDRHEKANTEVVEKSAQSAVEERKQVKLDAEK--KKKRSMVRWDTLIHPSFYLPLVFILILSLLTVFGRSAATLCICIVWYVVPTLKDRSK-STRSEKKKDKKKDYVRGLSDKEKKIVTDGLLSPRRGNSGALKDKSPTKHGHQKSW
CER.Cercis.o	MMNHFVCGTFHDEEEDDR-FCDSPGRKSQKDSKNSPYSARGLDKFSALLADLDERRQKIYSQMNPHDVSVVRFVYSNSDDVVPIVIKVKKK-DEKHKKEEVKDRHVKTNSEPMDKSAQSAVEERKQPKLDTEK--KKKRSKSKWDMWRRPSFYLPLVLILILLLLTFFGRSAATLCICILWYVVPTLKDSSK-STRSEKKKEKKKDYVRGLSEK--KMVTDGLLSPRSCNSGALKHESATKHGHQKSW
CER.Phanera.A	-MNHFVCGTFHGEEEDDR-FCASPGRKSQKDSKKSPYSARGLDKFSALLADLDERRQKIYSQMNPHDVSVVRFVYSDSDDVVPIVIKPKKK-DEKHKKQEIKDRRVKTDPEPMDKEASAAVEEIKQPKLDAEKKKRSSWNMSKWDTWKRPSLYLPFILILILLLLTLFGRSAATLCICIVWYGVSTLKDSSK----ST-RTKKKKDYVRGHSE-----------------------------------
CER.Phanera.B	MLNHFVCGSFQDEGEDDR-FCASPGRKPQKDSKNNPYSTRGLDKFSALLADLDERRQKIYSQMNPHDVSVVRFVYSNSDDVVPIVIKMKKK-DEKHKKEETKDRHVTDTQTPTEKSADQAVEDSKQPKLETEK---EKKSMIKWDMWRRPSFYLPLVLILILLLLTMFGRSATTLCVCIVWYVVPALKDSSK----STKSE-KKKDYVRGLSDKEKKIAIDGLLSPRSSNSGALKDKSPTKHSHQKSW
DET.Sindora.A	MLKPCVCGTFHHEEEDEGSPLSSPKKSKRS-SKNIPYSERGLDKFSALIADLDERRQKIYSQMNPHDISFIRFVYDKTDEVVPVVVKMRNK-DQKSKSAELVARHVESNSEMCEKSAESAVEERKQNE----D--AEKKKKVSWNMKRHPSFYVPAVIILILLFLAVFGRSAATFCTCILWYIVPTLSGSS----EPRKST-KKKNYVRGISEK--KMATDGLLSPRNTISGALKDKSQKKLSHQKSC
DET.Sindora.B	-------------------------------------------------------------------------------------------------------------KSTTETELAAAMEERKQTKLLQEK---EGREETSMDCMGKPKFLCASSYDIDFVVLTVFGRSVSTLYTCIVRYIVSTWK------------------------------------------------------------
OUT.Arabidopsis.O	------------------SPCSSPKKSRKA-SK--PYSNRGLDKFSELLSELDEKRQSIYSKKDSGGPPLVRFVFTSSGECVPVVIRSSYLHKKNKKTKDVVADKVKT---EVKEAK---TEEIKN-----TEPETEQKSVINENLKARPDHFLPVTVILVLVFLAFFGRSVAIMFTCIAWYLVPTIQEQSGRGSSPSYA-MKKKDFARKLSIENPRTVRDH--S-----------------------
OUT.Prunus.O	MLSPFSCGFFHPEDVDESSPCSTPRRSSRRSSKDKPYSSRGLDKFSALLADLEEKRQKIYAETPPQDISFVRFVFKDSNDPVPIVIKVKKKEDQNNKPDQVKEKHATPLDKTVEPST--PTKEVSQ---EQPKTDDKKRRFWSWNLWKRPSFYLPVVMVFILVLLAVFGRSVAILCTSIGWYALPTLKESSS-RSSTRR-ASKKKDHVRRFSDNNNKTAHHGLSSPKSSSPTAGTPR-SQQHGHRKSW
OUT.Quillaja.O1	MLSPFICGTIHHEDEDETSPGCTPRKSRRN---NKPYSKRGIDKFSALLADLEEKRQKIYSQIGSQDISFIRFVYSNSNDFVPVVVKLKHKDEQNNKSTEVKIKQLTQISEVINKSPESTMNETNQPNLEAEK--AEKKKSFSWNMIRKPSYYLPLVVVLILVILAVFGRSAAILCTCIAWYLVPMPKDSS----RTRKSM-KKKNYVRRVSEKSEKRVSDGLSS-----------------------
OUT.Quillaja.O2	MLSTFICGTFHHEEDETTSPGSTPRKSRRNHNKDKPYSTRGLDTFSALLAELEEKRQKIYSQMDSQNISFVRFAYRNSKDCVPVVVKLKPEEEKIN---NIEVKQLHPISKAMDKSPQSVNCETNQPKLEAAGNKVEKKQSFSWNKWRRPSYYLPLFIVLILVFLAVFGRSFAILCTSIGWYLVPTLKDSS----RTRRSV-KKKDYVRRLSEK--KMVSDGISSPRKH-------------------
OUT.Vitis.O	MLNPLICGTFHPEDDDDASTSSTTRRSRRG-RDSKPYSSRGLDKFSALLADLEEKRQQIYSQVGSQDISFVRFAYSNSNDCVPIVVKLRDK-----KLENIKDNNVTHHSAVVDDKFEAAANEFKQSGLETDT-NTKKKTPFSWKIWRQPSYYLPAIIIFILFLLTVFGRSVAILCTCLGWYLVPAIKGGS-SLDTK-KPT-KKKEYVRRKSDK--MVVSDGSSSPKTNKTRAVNVTSPGQHGHRKSW
PAP.Aeschynomene.A	MLSAFVCGNFSHEAEDGAASCGSPKKSRRKESRDNPYSSRGLDKFSALLADLDQRRQKVYSQMSPQDISFVRFAYSNTDDFVPIVVKVKNNKDQKHKSEELKIRHVTSFSEPMEVKSNAIGEERNQANLDSEKNKKKKKSYFSWNMLKRPSFYVPAVMILILVFLTVFGRSVATLCTCVLWYVVPTLSDSADSASKQRKTVKKKKDYVRGLSEK--KMV-----VPEDKG--------SGKHSHQKSW
PAP.Aeschynomene.B	MLNHFGCGTFHDEELDDASPNSSPKKPKKR---DKPYSTRGLDKFSELLADLDEKRQRIYSQMNPHDISFVRFVHSSTNDFVPVVVKVKNKENRNNKSQEFKARKHSPNSEPIEKSKESIVEEIKQSKLEEKK---NKKK----KKK--------------RFMITTIINNWNNLMKKPCFYVPMDMSSSN-FVKKKEKRMVKKKDYVRWMSENEKKIETNGLFSDEANNSE---NKSSGKHGHKKSW
PAP.Lotus.A	MLSHLVCGNFHNEEEDGAPPCSSPVKSKRKENRDKPFSSRGLDKFSELLEDLDQKRQKVYSRMNPHDISFVRFAYTSSNDFVPIVVKVKNRDHKKQGNEEFKVRHLTSFSEPMEKTAAAAVEERKQQHLESEK-KETKKSGFSFS-LRKPSFYVPAMMILILVFLALFGRSVATLCTCVVWYVVPMLKDSS---LKPSKSILKKKEYVRGLSEKKM--VTEGLHSPRSGDSRASNDKSSGKHSHQKSW
PAP.Lotus.B	MLNPCVCGTLHPEFDEPASPGSSPKKSKRKDSRNKPYSSRGLDKFSELLAVLDEKRQKLYSQMNPHDVSIVRFVHSNTDDFVPIVVKLKNNKDQKHKSQEVKARKSTE-SSPIESTKEPHLEEKKQPHLESEKVEAKKR--ISWNLKVKPCFYLPMVMILILVVLTLFGKSVAILCTCILWYVIPTLNDHSSSSSSNRWSM-KKKDYVRGLSEKEKIVATDP-LSPRSEDYSASKNKNQAKHSHKKSW
PAP.Medicago.A	MLNHLVCGNFQPQLEDDI-PCSSPKSKSKRNNRDNPYASRGLDKFSTLLSELDQRRKKVYSQMNPHDISFVRFTYSS-DDFVPIVVKVKVKNNNHHKSEEVKVRRVTSFSEPMDQKH---VEETKQPKH-HNDKNASSKEGFSLNILKRPSFYVPAVVIFILLLLTVFGRSFATLCTCIVWYMVPVLKDSS-----KEKNMIKKKDYV-----------TEGLLSPRGDKR-------SGKHCQQKSW
PAP.Medicago.B	MLNPFVCGTFNQEDEDEANPDSSPRRYKRKDSKN-PYSTRGLDKFSALLSDLNDKRQKIYSQMNPHDISFVRFVHSNKDDFVPIVVKVKNK------SQEVKPRNLSP-KSTVKKSSESAMEERNQPK---KRISWNMKN----NEMEKPLFYLPFVVIMILVLLTVFGRTAAIIFTCILWYVIPTLKDIKRSIKKKEKKMVKKKDYVRGFSEKEKKMVNEGLVSPRSGGDDASKNKIQAKHSHKKSW
PAP.Phaseolus.A	MLNHFVCGSFQHQEEDVA-PCSSPKRSKRKESRSNPYSDRGLDKFSALLADLDERRQKVYSQSSPQEISLVRFAYSS-DDFVPIVVKVKSKRNKKHTSEELGIQHLTSFSEQLEKSAEATVEERKQ---QHKKLDSHKKNSFSWDMLKWPSFYVPAVVVLILVFLIVFGRSVATLCTCVVWYVVPTLSECYSDSSKPKKSVCKKSDYVWGWLND-MKMVPEELASPRNGDFKYSSGKSSRKHGHQKSW
PAP.Phaseolus.B	TLNPFVCGTFHNEYDDDASPVSSPRKYKRKYSRN-PYSSRGLDKFSELLADLDEKRQKIYSQMNPHEISFVRFVYSSTDDIVPVVVKVKNNKDHKHQSQELKGVRARS----VITDT----EERNQPKIE-----KNHRENFSWDLE-KPHFYLPLVMVLILLLLVVFGRSATTLYTSVLWYVISTVKKKDRELSEK--KIVKKKEYVRGWSEKEKKILTHCSLSPKTGDDSAFKNKVQ---------
