# Supplementary material for: Legume genome structures and histories inferred from Cercis canadensis and Chamaecrista fasciculata genomes
Source: Plant J. 2026 Jun 10;126(5):e70981. doi: 10.1111/tpj.70981 (PMC13252982; doi:10.1111/tpj.70981)
Supplement: Supplementary file 6 — Data S6. Manuscript supplement; Compressed directory of aligned sequences from 250 gene families with high rates of gene duplication consistent with whole‐genome duplications in the legume subfamilies. [file TPJ-126-0-s006.gz › S6_consen_wgd_tree/40_wgd_aln_manual_wgd_copy/Legume.fam3.01576]

CAE.Acacia.A	MNGRSREEFPQLLDLIPKDREWHENRAHKFSEERKLELRLGPPG------EEEDDVVRGRKESLLSLGYFSASGGHTQKPWAS-----------SSKTQNINKGVSVSSSF--LQ----PQ--PSPANTAVPSSQKRTAPGPVVGWPPIRSFRKLASSSTSKVVSQHESQNHQQKVAGKKPVDNVAKSLFVKIMDGVPIGRKVDLNAYYSYEKLSSAVEELFRDLLAAQRDSCGGGIQNKQEVEKAFIGLLDGSGEYTLVYEDEGDRMLVGDVPWHMFVSTVKRLRVLKSSELPAFTRGCKQDKIT----
CAE.Acacia.B	MDVRSREESPQLLDLIPKAKEWRMNEEGSCCEERKLELRLGPPGEDWFLPHNHNT--KNSDESVLYLGYFPSQQTEKISPWACSSSSKASSFLQPSC-------SPQS-------MPEKKAFSSSSANPAVSISQKRTAPGPVVGWPPIRSFRKLASNGISKTAHETQQQDVADKVAGKKPVDNVGKGLFVKIMDGVPIGRKVDLNAYDSYEKLSSAVDELFRCLLAAQRDSSAGGIKNEEDEEKAITGLLDGSGEYTLVYEDEGDRMLVGDVPWHMFVSTVKRLRVLKSSELSAFTLGNKQHKKA----
CAE.Chamaecrista.A	-----NEVSPQLLDLIPKDTKWHIEHHKACSEEMKLQLTLAPPGEE------------EEKNSLISLGYFSTHKNGSQT----------QKILSSSN--G----VS-----SFL------HTQPSSANTAVSISQKRTAPGPVVGWPPIRSFRKIASSSSSKTLHESQN--QHNKVSGKKPADNVGKGLFVKIMDGVPIGRKVDLNAYGSYEKLSSAVDELFRGLLAAQRDSCGGGIQNKKEEEKAITGVLDGKGEYTLVYEDEGDRMLVGDVPWQMFVSTVKRLRVLKSSELSTFTLGSKQDKDTTNM-
CAE.Chamaecrista.B	------EVSPQLLDLITEHHVFHMNNNNRSCEERKLELRLAPPGEDWSLHHHTTQNVNPTDDSRFSLGYFSQQ---LHTPWSS----------------------SRPSPSLDLQNAEKKLFSP---------SQKRTAPGPVVGWPPIRSFRKIANSNSSKTSQETNQQ-QHHHHHGKRHVENNNVGKFVKIMDGVPIGRKVDLNAYDTYEKLSSAVDQLFRCLLAAQRDSCAGGIQNEEEKEKSITGLLDGSGEYTLVYEDEGDRMLVGDVPWHMFVSTVKRLRVLKTCDLSALTLGSKQDKKS----
CAE.Senna.A	---Q-QEVSPQLLDLISKDREWHMDDSSSSSEERKLELRLGPPGEE------EE---EGEEDSLLSLGYFSTPTTINGSQTLKKKITTSSPWTQ--------NNQHNNG-VSSFLQSSSSSSKPSSANTAVPSSQKRTAPGPVVGWPPIRSFRKLASTSSSKTQSPHESQNHQHKLAGKKHVENVGKGLFVKIMDGVPIGRKVDLNAYDSYEKLSTAVDELFRGLLAAQRDSCAGKIQNK-QEDKAITGVLDGSGEYTLVYEDEGDRMLVGDVPWHMFVSTVKRLRVLKSSELSAFTR------------
CAE.Senna.B	---------------------------SRNEDERKLELRLGPPGDDWSSLNHNNKIANPSDDSLLSLSYFPQ----SPSPWPSSS----SSNSK------------TPS----------SFMAHNAENTAVPTSQKRTAPGPVVGWPPIRSFRKLASSSNSKTAHETQ-QHHQNKVAGKKAVDNVGKGLFVKIMDGVPIGRKVDLKAYDSYQKLSSAVDELFRCLLAAQRDSCGGGIQKKEEEEKAITGLLDGSGEYTLVYEDEGDRMLVGDVPWQ----------------------------------
CER.Bauhinia.A	--------RSQLLDLIPKDREWLMNRSQKSSEERELELRLGPPGEDWSTNDGKRE----KEESLLSLGCFTTQKNTNNCPWGPQHQGKASQFVQQTSTHVMGKEASQACKVVELQNAEKKPFSPSSANTAVPSSQKRTAPGPVVGWPPIRSFRKRATSSTSKPSSESNPQAVPDKVAGKKPTENSTRGLFVKIMDGVPIGRKVDLNAYDSYEKLSSAVDELFRGLLAAQRDSCAVGIQSKQGEDKAITGLLDGSGEYTLVYEDEGDRMLVGDVPWHMFVSTVKRLRVLKSSELSALTLGSKQEKIAVNS-
CER.Bauhinia.B	--------RSQLLDLIPKNREWLTNRSHKSSEERKLELRLGPPGEDWSIDDGKRE----RDVSLLSLGYFTTQGCQTQKPWCHNQQGKASQFLQQTSMPVIAKEASQACKVVDLQNAEKKAFSPSSANTAVPSSQKRTAPGPVVGWPPIRSFRKRATSITSKPSSESHRQVVSDKVAGKKPIENSTKGLFVKIMDGVPIGRKVDLNAYDSYEKLSSAVDELFRGLLAAQRDSSVSGIQNKQEEEKAITGLLDGSGEYTLVYEDEGDRMLVGDVPWHMFASTVKRLRVLKSSELSALTLGGKQDKMPVNS-
CER.Cercis.o	--------RSQLLDLIPKDREWLMNRSCKSSEERKLELRLGPPGEDWSMNDGKRE----REESLLSLGYFTTQGCQTQKPWGHQHQGKASQFLQQTSMPVIGKEASQACKVVDLQNAEKKAFSPSSANTAVPSSQKRTAPGPVVGWPPIRSFRKRATSSTSKPSSESHPQVVPDKVAGKKPIENFTRGLFVKIMDGVPIGRKVDLNAYDSYEKLSSAVDELFRGLLAAQRDSSAGGIQNKQEEEKAITGLLDGSGEYTLVYEDEGDRMLVGDVPWHMFVSTVKRLRVLKSSELSALTLGSKQDKIRVNS-
CER.Phanera.B	-------------------------RSRKSSEERKLELRLGPPGEDWSMDDGKRE----REESLLSLCYFTTQGCQTQKPWCHQHKGKASQFLQQTSMPVIGKEASQACKVVDLKNAEKKAFSPSSANTAAPSSQKRTAPGPVVGWPPIRSFRKRATSSTSKPSSESDRQVVSDKVAGKKPIENSTRGLFVKIMDGVPIGRKVDLNAYDSYGKLSSAVDELFRGLLAAQRDSSVSGIQNK-QEEKAITGLLDGSGEYTLVYEDEGDRMLVGDVPWHMFVSTVKRLRVLKSSDLSALTLGSKQDKIPVNS-
DET.Sindora.A	MDIRSREESPQLLDLISKDTGWPES-----SEERKLELRLGPPGEDWSLNRNIKNLHTEREESLLSLGYFT-QGCQSQSKLST----SSSPWASSSGNQQNHQNQPKASSYLDLHCAENKAFSPSSAKTAVTNSQKRTAPGPVVGWPPIRSFRKLASSSSSKAPSESQH--QQDKVAGKKPADNFTKGLFVKIMDGVPIGRKVDLNAYDSYEKLSSAVDQLFRGLLAAKRDCSAGGIQNKQEGEKAITGSLDGSGEYTLVYEDEGDRMLVGDVPWHMFVSTVKRLRVLKSSELSAFTVGSKQDRIPTNAA
DET.Sindora.B	MNGRSREESPQLLDLIPRDRDWHMND-EKFSEERKLELRLGPPGEDYSLNNSIKNFNTERKESLLSLRYFSNNGCQSQKPWSSSNNGHASSFLQQSSLPV-MKEGSQACNLVDPQNAPKKAYSPSSAKTAVPSSQKRTAPGPVVGWPPIRSFRKLASSSSSKPSSELQHRAVQDKVAGKKPVDNTGKGLFVKIMDGVPIGRKVDLNAYDSYEKLSSSVDELFGGLLAAQKDSSAGGIQNNQEEEKAITGLLDGSGEYTLVYEDEGDRMLVGDVPWHMFVSTVKRLRVLKSSELSAITLASKQEKIP----
OUT.Arabidopsis.O	MEGCPRREGPKLLDLIPQGRKWYQEDKNNTDQEKKLELRLGPPGGDE------------EDHSAIKKK----N---TEI--RN---------IKKE-----TEDKSFHC-------FNGNHFSPSNKTTSVPISQKRTAPGPVVGWPPVRSFRKLASTSSSKLGNESSHGGQINKSDGEKQVETKKEGMFVKIMDGVPIGRKVDLNAYNSYEQLSFVVDKLFRGLLAAQRDISDG-----QGEEKPIIGLLDGKGEFTLTYEDEGDKMLVGDVPWQMFVSSVKRLRVIKSSEISALTFCSKQEKMM----
OUT.Prunus.O	MEGCTREECPQLLDLIPRERDWIVKRSHGSSEEKKLELRLGPPGEDWSLNGNSRS-NKERDESLLSLGYFN-------NPWSYHQQTKVPSFLHTSSLPVTPNKASQPCKVVDLQKAEKKVFSPASANTAVPSSQKRTAPAPVVGWPPIRSFRKLASNSSSKPTSESQ-NVVPNKVPNGTQVETSRKGLFVKIMDGVPIGRKVDLSACDSYENLSSAVDELFRGLLAAQRDSCAGGTQNKQEEEKEITGLLDGSGEYTLVYEDEGDRMLVGDVPWNMFVSTVKRLRVLKSSELSALCLNSKQGKMPPKSA
OUT.Quillaja.O1	MEARSREVSPQLLDLIPKDRDWSMND-EKSSEERKLELTLGPPGEYWVMKDSIKTFTRGKDESLLSLGYFSPMVSNSTNKTQNQQQTKAPSFLQPSSMPVMAKESSQPCKMADLKNAEKKTFSPPTANTAVPSSQKRTAPAPVVGWPPIRSFRKLASSSASKSNPDQS----SDKVAGKKPVDNCSKGLFVKIMDGVPIGRKVDLNAYHSYEKLSSAVDELFKGLLAAQKDSSAGGIQNKQEVEKPITGLLDGSGEYTLVYEDEGDRMLVGDVPWHMFVSTVKRLRVLKSSELPALSLGSKQDKIVLDSA
OUT.Quillaja.O2	MEARSREECPQLLDLIPKDREWFMKKGSKSSEEKKLELRLGPPGEDWVMKDSSTNVNRGRDESLLSLGYFSDNGCLTQKPWSSNQQTKAPSFLRESSMPVMAKESSQPCKVEDLKNAEKKAFSPSSANTAVPSSQKRTAPAPVVGWPPIRSFRKIASSSASKPLPDQSQNGVSDKVTGKKPVDN-------------------------------GTVDELFRGLLAAQRDSSAGGIQNKQEVEKPSKGLLDCSGEYTLVYEDEGDRMLVGDVPWHMFVSTVKRLRVLKSSELPALSLGSKQEKIAFQSA
OUT.Vitis.O	MEGCSRDECPQLLDLISKDREWVLKRSHGSPEEKKLELRLGPPGEDWTIKDNTNNNYRERDESLRYLRYLSSMSMTHNCPWSSQQQQTKASFLQQSSPPVITKESSQPCKVVDLQNTEKKAFSPASANTAVPSSQKRSAPTAVVGWPPIRSFRKLASSSSSKPANESQ-DVVPNKIASEKPVEVGKKGLFVKIMDGVPIGRKVDLTAYDSYEKLSSAVDELFRGLLAAQRDSSAGGIQTKHEEEKTITGLLDGSGEYTLVYEDEGDRVLVGDVPWHMFVNTVKRLRVLKSSELSALCLSSKQEKAPLDSA
PAP.Aeschynomene.A	-----HNNNKMLLDL-----------IQFSKEERGLELRLGPPGQDWSHHHNENNNKRERNDSSLCFGHLSSHKIHHHQ-LNQHKKAKSSSFLEKSST-------------QNMHREEKKQFSPSSADAAVPSSQKRSAAGPVVGWPPIGLFRKNNIGSSSKHKPQHNHQPNNNKDNNREHVHNINKGLFVKIMDGVPIGRKIDINSCGSYQKLSSAVYDLFRGLFK-ERDSSGGGIQKEEEEEKVIRGLLDHNGEYTLSFQDQGHYMLVGDVPWNMFVSTVKRLRVLKSSDLSAISLGSKQKAHTSLD-
PAP.Aeschynomene.B	MDERSKNEHHQLLDLIPNEREWHHGMR---GDERKLELSLAPPGQDWSLNHHRTKNSDDRDDSLLSLGYFPHATNSTK------GGPSSSSFLHQFQMPLMGKDASQPCKVIQLQNAEKKVFSPSSANTAVPTSQKRTAPGPVVGWPPIRSFRKLASSSSSKPQTPPPESQPHNKVAGKKPSTNYGKGMFVKIMDGVPIGRKVDLNAYHTYENLSSAVDELFRGLLAAQRDSSGGGVHKQLEEEKAITGLLDGSGEYTLVYEDEGDRMLVGDVPWHMFVSTVKRLRVLKSTELSAFTLGGKQEKET----
PAP.Lotus.A	MDERSREVSPQLLDLIPNEREWHMKEGGKSSEERKLELRLGPPGEDWSLNDKMKNTQ-TDHESLLSLGYYHSAKLSSNNSYQHHHQGSATSFLHHTS--------SQTCKVVELQQNNNKVFSPSSANTAVPSSQKRTAPGPVVGWPPIRSFRKLASSSTSSKPPPHESQNQHDKGDGKKPVNNYGKGMFVKIMDGVPIGRKVDLNAYGSYESLSSAVDALFRGLLAAQRDASAGGVHNKPEEEKAITGLLDGSGEYTLVYEDEGDRMLVGDVPWHMFVSTVKRLRVLKSSELSAFTSGNKQHHT-----
PAP.Lotus.B	----------------------NES--QNSSEERKLELRLGPPG-EEPINENMKSVNRERGESPLTLGYSTCH--QQHSPH--QAKAKASSFLQSSSMPVIRKNVSQPC-GEDLLNAEKNTFSISSANTAVLRSQKRTASGSVVGWPPIRSCRKLASGSSSKPPSGSRQHQ-HHKVAGKKPVETSDKALFVKIMDGVPIGRKVDINAYNSYEKLSYAVDELFRGLLAAPKDSSAGGIHNQKVEEKGIMGSLIGSGEYTLVYEDEGDRMLVQDVPWHIFVSTVKRLRVLKSSD------------------
PAP.Medicago.A	-----------------------R-NERESSEERKLELRLGPPGEDWFHTHNKQR---------ISFGYFSSS--NNG--FQHVR-GN------------KESSSSQTCKRVELQNGDNNK------VTAVSTSQKRTAPGPVVGWPPIRSFRKLATSSSSKPSPPESQTDMHNNVAGKKPIDNYGKGLFVKIMDGVPIGRKVDLNAYHSYDNLSSAVDDLFRGLLKAQRDSSACGGNNKEEEEKVITGLLDGSGEYTLVYEDEGDRMLVGDVPWHMFVSTVKRLRVLKSTELSAFTLGTRQDKIS----
PAP.Medicago.B	---------------------WQRSHKC-SLEERKLELRLGPPGEEEFVNEKSMKVKKERDESSLTLGYA-----------------KDSSFLKLSSMQVMDPSQSQPC-CTNLQDGEKNTFSPSSANSALPRSQKRNAASPVVGWPPIRSFRKIASGSSSKPPTESRP-MVQDKVDSNKPISNSGKGLFVKIMDGVPIGRKIDINAYDSYEKLSSAVDDLFRGLLEEINLSH--GINKKQEEEDTGMGSLTGSGEYTLVYEDEGDKMLVGDVPWHMFVSTVKRLRVSKSSDLPAFNIGSKKD-------
PAP.Phaseolus.A	MDERSREVSPQLLDLIPNEREWQMNSEGKSSEERKLELRLGPPGEDWSLIGKMKNGNTEREESLLSLGCLPSSNMSHAIPWPNYHQGNSSPFLQPSTPPVMGKDASQNCKVAELHNGDSKVFSPSSANTAVPTSQKRTAPAPVVGWPPIRSFRKLASSSASKPPTESQP-EQHNKVAGKKPVDNYGKGLFVKIMDGVPIGRKVDLNAYDSYENLSSAVDELFRGLLAAQRDSSAGGVNNKQDEEKAITGLLDGSGEYTLVYEDEGDRMLVGDVPWHMFVSTVKRLRVLKSSELSAFTLGSKQEKISLDSA
PAP.Phaseolus.B	---------------------WQRS--HRSSEERKLELRLGPPS-EESLNGSIKKCFTERNDSPLTLGYSSTHEISTSDAWRSHQQAKAPSFFQQSRMLMMRKEVPQLC-CV-----ENMAFSPSSADAAV--SKRRTASGPVVGWPPIRSFRKIASGSSSKLPTGSQHQVVPDNVASKKPAHNCGKGLFVKIMDGVPIGRKLNINAYNSYEKLSSAVDELFIGLLAAQRDSSAGGIQNEEHKEKANTGLLVGSGDYTLVYEDEGDSMLVGDVPWHMFVSTVRRLRVLKSSDLPAFTLSSKQD-------
