# Supplementary material for: Legume genome structures and histories inferred from Cercis canadensis and Chamaecrista fasciculata genomes
Source: Plant J. 2026 Jun 10;126(5):e70981. doi: 10.1111/tpj.70981 (PMC13252982; doi:10.1111/tpj.70981)
Supplement: Supplementary file 6 — Data S6. Manuscript supplement; Compressed directory of aligned sequences from 250 gene families with high rates of gene duplication consistent with whole‐genome duplications in the legume subfamilies. [file TPJ-126-0-s006.gz › S6_consen_wgd_tree/40_wgd_aln_manual_wgd_copy/Legume.fam3.01112]

CAE.Acacia.A	MPTSVNAARQCLTEEAARALDDAVAVARRRNHAQTTSLHAVSALLALPSSKLREACTRAGSSCYSPRLQLKALELSVGISLDRLSTSKELED---DPPVSSLMAAIKRSQAQRRHPENFHLFQMHNQQQPTASLLKVELKHFVLSILDDPIVSRVFADAGFRSCDVKLSLLQPPVTQTSRFSRSRCPPIFLCLPGESGPPGFGNESLDGCRRIREVLVRKTRRPLLMGIYAKNALRSFTESVQKCREGVLPAEIAGLNILSIEKEISETLSEAKSEEKMGLKFQELSRSLDQCSGPGIAVNFGELDEFVRDGVPRGAANFVVSQLTRLLKVHGEKIWVVGVAGTSDVYSKFVALFPTIEKDWDLYLLTITSTTPSIEGLYPKSSLMGSFVPFGGFFSSP…
CAE.Acacia.B	MPTPVSVARQCLTEEAARVLDDAVAVARRRNHAQTTSLHAISALLALPSSPLRDGCTRARSCSYSPRLQFKALELSVGVSLDRLPTTKTLED---DPPISSLMAAIKRSQAQRRHPESFHLIQMHMHQQQAASFLKVELKHFILSILDDPIVSRVFGEAGFRSCDIKLALLQPPIAQASRFYRGRYPPLFLCLTGEMDRPGFGQKDGDECRRIAEVLVRKTKKPLLMGVYAKGALRRFTDTVQRDRVGMLRADIAGLDMICIEKEIAEFFVEGCSEEKMGLKFKELSRAVEQCSGPGIVVNFGELEAFLGDGVPGVAVNFVVSQLTSLLEVHGEKLWLVGMAGTSVIYSKFLTMFPTVEKDWDLHLLTMTSASPSIEGLYSKSSLMGSFVPFGGFFSTP…
CAE.Chamaecrista.A	MPTPVSAARQCLTEEAARVLDDAVAVARRRSHAQTTSLHAVSALLALPSSTLREACTRARSCSYSPRLQFRALELSVGVSLDRFPTTKAVEE---DPPVSSLMAAIKRPQAQRRNPDSFRLFQMHSQQQPAASLLKVELKHFVLSILDDPIVSRVFGEASFRSCDIKLALLQPPATQPSRFSRSPCPPIFFCLPADTVRPGFREGVVDDCRRIREVLVRKTKRPLLVGIYARSALRSFIESIQNGREGVLPAGIAGLTIFCIEKEISEVLAGGGSVEKVALKFKELSRSLEQCSGPGIAVNFGELEGFVGNDVPRNAASFVVSQLTSLLEVHGEKIWVVGVAGTSDTYSKFLALFPNIEKDWDLHLLTITSATPSMEGLYPKSSLMGSFVPFGGFFSSP…
CAE.Chamaecrista.B	MPTPISAARQCLTEEAARALDDAVAVARRRNHAQTTSLHAISALLALPSSTLREACTRSRSCSYSPRLQFRALELSVGVSLDRLQTSKTLED--EDPPISSLMAAIKRSQAQRRHPESFHLLQMHNQQQQTASFLKVELKHFILSILDDPIVSRVFGEAGFRSCNIKFALLQPPLSHASRFSRNLYSPIFMCLAGEIDRPGFGYEEIDECRRILDVLVRKTKRPLLMGVYAKGALKSFIEMIQRARVGTLPVEVSGMKVISIEKEISEFFVEGGNEEKMGLKFKDLGRAVEQCSGSGIAVNFGGLEVFVEDCVAASAVRFVVSQLTSLLEIHGGKIWLMGMAGNSDIYSKFLALFPTVEKDWDLHLLTMTSASHSIEGLYPKSSLMGSFVPFGGFFAAP…
CAE.Senna.A	------------------------------------------------------------------------------------------------------MAAIKRSQAQRRHPESFHLFQMHNQQNQTASLLKVELKHFVLSILDDPIVSRVFGEVGFRSCDVKLALLQPPVVQPSRFSRSRLQPVFLCLTGDTGRPGSNSGFMDECRRIGEVLVRKTKRPILIGVYARNAIRNFMESVQKGQEGVMPAGIAGLTVTSIEKEISEVLEEGGSEEKMGLKLKELSRSFEQCSGPGIAVNFGELEGFVREGVPCRAASFVVSQLTRLLEVHGEKIWVMGVAGTSETYAKFLALFPNVEKDWDLHLLTMTSTTPSMEGLYSKSGLMGSFVPLGGFFSSP…
CAE.Senna.B	MPTPVSAARQCLTEEAARALDDAVAVARRRSHAQTTSLHAVSALLALPSSTLREACTRARSCSYSPRLQFRALELSVGVSLDRLPTSKALED---DPPIASLMAAIKRSQAQRRHPESFHLLQMQTQQQQAASFLKVELKHFILSILDDPIVSRVFGEAGFRSCDIKLALLQPPFSQASRFSRSRYPPMFLCLTGEMLRPSFGHEEADECRRIAEVLVRTTQRPLLVGVYAKGVLRSFTETVQRGRVGTLPVEIAEINVICIEKEIAEFFVEGGSEEKMGLKLEDLSRAVEQCSGPGIAVNFGELEAFVGDAVPCAAVNFVVSQLKSLLEIHGGKLWLVGTAGNSDIYSKFLASFPNVEKDWDLHLLTMTSASPSIEGLYSKSSLMGSFVPFGGFFAAP…
CER.Bauhinia.A	MPTPVSSARQYLTEEAARALDDAVAVARRRNHAQTTSLHIVSALLTLPSSTLRDACRRARSCSYSPRLQFQALELSVGVSLDRLPTSKNIEE---EPPVSSLMAAIKRSQAQRRHPESFHLLQMYNQQQQTTSFLKVELKQFILSILDDPIVSRVFGEAGFRSCDIKIALLQPPMPQASQFSRSRYTPIFLPLTGEMGRPGFGIEDGDECRRIGEVLSRKTNRPLLMGVSAKGALRSFIESVQKGRGGVFPAELTGLNIICIDKEISEFLVECGSEEKMGLKFKDLNLMAEQCPGPGIAVNYGELEAFIGDAVSTAAVRFVVSQLTSLLQIHGGKLWLVGVAGTSDTYSKFLDLFPKVEKDWDLYILPMTSVTYSTQGLYSKSSLMGSFVPFGGFFSTP…
CER.Bauhinia.B	MPTAVSSVRQCLTEEAARVLDDAVAVARRRSHAQTTSLHAISALLALPSSMLRDACTRARNYSCSLYRQFRALELSVSFSLDRTPSSKSLEE---DPPVSSLMAAIKRSQAQRRHPESFYLLQMHTQQLQTASLLKVELKHFILSILDDPTVSRVFADASFRSSDIKISLLHPPVPQTSRFSRSRCPPIFLCLTE-MCPPGFFLGDGDECKRIGEVLARKTKRPLLMGFCAKSALHIFMESVQRGRGGVLPAEVSGLNIISIEEEISEFLLEGESEEKMVLKFKDLSRMAEQCSCPGIAVNFGELEVFVGDAVSAAAVSFVVLQLTNLLQIHGEKFWLVGVARSSDTYSKFLHLFPTVEKDWDMYLLPMTSATPSVEGFYSISSLMGSFVPFAGFFSTP…
CER.Cercis.o	MPTPVSSARQYLTEEAARALDDAVAVARRRNHAQTTSLHTVSALFTLPSSTLRDACRRARSCSFSPRLQFQALELSVGVSLDRLPTSKSVEE---EPPVSSLMAAIKRSQAQRRHPESFHLLQMYNQQQQTTSFLKVELKQFILSILDDPIVSRVLGEAGFRSCDIKIALLQPPMPQASQFSRSRCPPLFLSLTGEMGRPGFGIEDGDECRRIGEVLARKTKRPLLMGISAKGALRSFIESIQRGRGGVLPAEVTGLNIICIDKEISEFLVECASEENMGLKFKDLSLMAEQCPGPGIAVNFGELEAFIGDAASGAAVSFVVSQLTSLLQIHGGKLWLVGVAGTSDTYSKFLDLFPTVEKDWDLYLLPMTSATYSMGGLYSKSSLMGSFVPFGGFFSTP…
CER.Phanera.A	MPTPVSSARQYLTEEAARALDDAVAVARRRNHAQTTSLHIVSALLTLPSSMLRDACRRARSCSYSPRLQFQALELSVGVSLDRLPTSKNVEE---EPPVSSLMAAIKRSQAQRRHPESFHLLQMYNQQQQTTSLLKVELKQFILSILDDPIVSRVFGEAGFRSCDVKIALLQPPMPQASQFSRSRYTPIFLSLRGEMGRPGFGIEDGDECRRICEIFVRKTNRPLLMGVSAKGALRSFIESVQRGRGGIFPAELTGLSIICIDKEISEFLVECGSEEKMGLKFKDLSLMAEQCPGPGIAVNFGELEAFVGEAVSAAAVSFVVSQLTSLLQIHGGKLWLVGVAGTSDTYSKFLDLFPTVEKDWDLYLLPITSVTYSMQGLYSKSSLMGSFVPFGGFFSTP…
CER.Phanera.B	MPTAVSLARQCLTEEAARALDDAVTVARRRNHAQTTSLHAVSALLALPSSMLRDACTRARDYSYSLHRQFRALELSVSVSLDRTSSSKSPEE---DPPVSSLMAAIRRSQAQRRHPESFYLLQLQSQQQQTASILKVELKHFIWSILDDPTVSRVFSEANFRSSDIKIALFHPPVPQTSRFSRSRCPPMFLRLTE-MSPPGFFMGNGDECQRIGEVLARKTKRPLLMGVCAKSALVSFMEFVQRGRGGVLPSEVAGLNIICIEKEISEFLVEGASEEKMALKFKDLSLMAEQCSGPGVAVNFGELGVFVGDAVPAAAVSFVVSQLTNLLQIHGEKFWLVGVARTSDTYSKFLHLFPTTEKDWDIYLLPMTSATPSAEGLYSISSFMGSFVPFAGFFSTP…
DET.Sindora.B	MPTPVSTARQCLTEEAARALDDAVAVARRRNHAQTTSLHAISALLALPSSTLRDACTRARSCSYTPRLQFRALELSVGVSLDRLPTSKTVED---DPPVSSLMAAIKRSQAQRRHPESFHLLQMQAQLNQAASFLKVELKHFILSILDDPIVSRVFGEAGFRSCDIKLALLQPPVVQASRFSRSRCPPIFLCLPAETGRPGFVNEVGDECRRIGEVLARKTKKPLLMGVYARSTLQSFIESVQGRKGAVLPAEIAGLSIICIEKDIAEFIAEGGTEEKMGLKFKDLGVAVQQCSGPGIAVNFGELDVFVRDGGSSAALNFVVSELTSLLEIHGGKLWLVGVAANSDIYSKFLSLFPNAEKDWDLQPLPITSATPAMEGLYPKSSLLGSFVPLGGFFPTP…
OUT.Arabidopsis.O	MPTPVTTARQCLTEETARALDDAVSVARRRSHAQTTSLHAVSGLLTMPSSILREVCIRAAHTPYSSRLQFRALELCVGVSLDRLPSSKSTPTVEEDPPVSSLMAAIKRSQAQRRHPETYHLHQIHGNNNETTSVLKVELKYFILSILDDPIVSRVFGEAGFRSTDIKLDVLHPPVTSSSRFSRSRIPPLFLCLPEDSGRVGFPFGDLDECRRIGEVLARKDKKPLLVGVCGVEALKTFTDSINRGKFGFLPLEISGLSVVSIK--ISEVLVDGSR---IDIKFDDLGRL-----KSGMVLNLGELKVLASDVFSVDVIEKFVLKLADLLKLHREKLWFIGSVSSNETYLKLIERFPTIDKDWNLHLLPITSSS---QGLYPKSSLMGSFVPFGGFFSST…
OUT.Prunus.O	MPTPVSAARQCLTEDAARALDDAVAVARRRSHAQTTSLHTVSALLALPSSTLRDACARARSSAYSPRLQFRALELSVGVSLDRLPSSKAQDE----PPVASLMAAIKRSQAQRRHPESFHLHQIHNQQ-QTASLLKVELKHFILSILDDPIVSRVFGEAGFRSCDIKLAILHPPVTQSTRFPRTRCPPIFLCLTDDPARPGFGPEDRDENRRIGDVLVRKSGKPLLIGVCASEALKSFTEAVQKGKTGLLPAEITSFSVVCIEKEISEFVVDGGSEEKMGLKFKEVGQMAERCSGTGIIVNYGELKALVGEGVVGESVSFVVMQLKSLLEIYSGKLWLIGAAASDEVYTKLLALFSTIAKDWDLHLLPITSSKASMEGIYSKSSLMGSFVPFGGFFPGP…
OUT.Quillaja.O1	MPTPVSVARQCLTEEAARALDDAVAVARRRSHGQTTSLHTVSALLALPSSKLRDACARARSCPYSPRLQFRALDLSVSVSLDRLPTSKTVED---EPPISSLMAAIKRSQAQRRHPDSFHLFQIHCQQQQAASFLKVELKHFILSILDDPIVSRVFGEAGFRSGDIKLAILQPPVTQASRFSRTRCPPIFLCLTDDAGRSGFVYEDGNECRRIGEVIVRKTGRPLLLGVCASYALQSFTESVQRGRVGFLPDEISGLNVICIEKEISEFFVEGGSEEKMGLKFKELSRLAEQCLCPGIALNFGELKAFVGDGVNIAAVSFVVSQLTRLLELGDGKLWLVGAA-TYDTYSKFLALVPNVVKDWDLHLLPITSASPSMEGFNSKSSLMGSFIPFGGFFSAP…
OUT.Quillaja.O2	MPTAVSAARQCLTEEASCAIDDAVAVARRRSHAQTSSLHAVSALLAFPSSTLRDACTRARSCSYSPRRQFRALELSVGFSLDRIPTSKTVED---EPPISSLMAAIKRSQAQRRHPDSFYLLQIHSQQQQAASFLKVELKHLILSILDDPIVSRVFGEVGFRSCDIKLAILQPPVAQSSRFPQTRSPPIFLCLTGEAGRPGFGSEDGDECRRIGEVLVRKTGKPLLLGVCAGDALRSFRESVQRGRVSFLPAEIAGLNVICIEKEISEFVAEGGSKEKIGLKFKELSLVAEQCSGPGVAVSFGELEAFVGDGVCNAAVSFVVSRLTSLLEIGGGKLWLVGASGTCDIYSKFIALFPTVDKDWDLHLLPITSASPSMEGLNSNSSLMRSFIPFGGFFSTQ…
OUT.Vitis.O	MPTPVSIARQCLTDEAARALDDAVGVARRRSHAQTTSLHAISALLAFPSSTLRDACARARSSAYSPRLQFRALELSVGVSLDRLPSSKALEE----PPVSSLMAAIKRSQAQRRHPENFHLQQ----QNQTASFLRVELKHFILSILDDPIVSRVFGEAGFRSCDIKIAMIQPPLSPVSRFPRTRCPPIFLCLTDDPARRTFGSGDGDESRRIGEVLTRKTGKPLLIGVCSSDALRCFADCVERRKGDVLPAEIAGLNLICIEKEISEFVGRGGSEDKLGLKLKELGHMAEQYSGPGIAVNFGELKALVGDDAPGEAASFVVSKLTSLLKAHP-NLWLMGSSGSYETYLKFLTQFPSIEEDWDLHLLPITSSRSSVEGFCSRSSLMGSFVPFAGFFSTP…
PAP.Aeschynomene.A	MPTPVSAARQCLTEEAARALDDAVAVARRRCHAQTTSLHAVSALLSLPSSSLRDAISRARTAAISPRLQLRALELSVGVSLDRLPSSKPSSSDDDGPPVSSLMAAIKRSQAQRRHPDTFHLMQIHNSQNGTASFLKVELKHFVLSILDDPIVSRVFAEAGFRSPDIKLALLQPPQPSSSRFRANRYPPLFLCIDPRPGSIGFGFPFVDECRRVAEVL--KSKRPLLIGVYAKTALRSFVEIIEKGRGSLFPPEMGSLRVICLEKEVSEFLGGSLSEEKMGLRFEELGKEVRGGNGAVLVVSFGEVEVFVGDGVDGGAVGFAVSRLTRLLLDGGGKVLLVGVAETCDAYNKFLGLFPNLEKDWDLHPLTVTSATPSMEGLYPKSSLMGSFVPFGGFFSTP…
PAP.Aeschynomene.B	MPTPVSTARQCLTDEAARALDDAVAVARRRSHAQTTSLHAVSALLALPSATLRDACGRARSLSYSPRLQFRALELSVGVSLDRLPTAAKSTASNDGPPVSSLMAAIKRSQAQRRHPESFHHIILQQQQNQTTSFLKVELKHFILSILDDPIVSRVFAEAGFRSYDIKLSLLQPPNR--FLYSRMN-RPVFLCFEPGPVAPGLPFVGPDQCRRIVEVLLRKEKRPVLMGVYAKSALKGFVESVIKGRMGILPPELNGLRVVCVEKEIGEFVMGEMSEESMGMKFKEISCLVEKCTSGGIVVSYGEIEVLVRDDEKVNSVRFVVERLGRLLEAHGGNVWLVGVAVTSDAYSKFLGLFPTVDKDWDLHLLTVTTSSTSVEGLYSKSSLMGSFVPFGGFFSTP…
PAP.Lotus.A	---------------------------------------------------------------------------------------------------------------------------------------------------------------------------------------------------------------------------------------------------------------------------------------------------------------------------------------------------------------------------------------------------------------…
PAP.Lotus.B	---------------------------------------------------------------------------------------------------------------------------------------------------------------------------------------------------------------------------------------------------------------------------------------------------------------------------------------------------------------------------------------IECLCSELLLMGSFVPLGGFFSTP…
PAP.Medicago.A	MPTPVSSARQFLTDEAARALDDAVAVARRRSHAQTTSLHTISALLSLPSSSLRDAICRARTASFSHRLHLRALELSVGVSLDRLPSSKPSPV--EEPPVSSLMAAIKRSQAQRRSPESFHFYN---HNGTTPSLLKVELKHFVLSILDDPIVNRVFSEAGFRSCDVKLALLQPPVQSSSRF--LSSPPVFLCLEP--GRTGLFPLGVDESRRIAEVIAMKGKMPLLMGVYAKDAFRNFVELLQKGLGGLFPPGMSGLSVVCVEKEIVEFVKDGGSEEKMGLRFKEVGCEVEKCLGAGVVVGFGEIEVLVGDDVDGGCIKFVVSELGRLLEVYGEKVWLMGVAETSEAYSKFLRLFPGVEKDWDLHLVTVTSATPSMEGLYSKSSLMGSFVPFGGFFSTP…
PAP.Medicago.B	MPTPVSTARQCLTDEAARALDEAVSVARRRSHPQTTSLHAISALLSLPSNALRTACSRATTFPYSPRLHFRALELSVGVSLDRLPTTKTTAVDDGGPPVSSLMAAIKRSQAQRRHPDSFHLLQIMQQQQQTASFLKVELKHFILSILDDPIVSRVFAEAGFRSYDVKFALLQPPPPPSSRFFHRSSPPVFLCIEP--DRF--ETVRFDESRRVVDVLAGKSKRPLLMGVYAKTALKRFIELVQSGKVGFLPNELDGLKVVSIENEIFEFFLGNGSEEKMGLRFDEVGHLVEQNLHAGVVLSFGEIEVFVKNNNDDDGVVFVVSRLTRLLEVYGGKIWLVGVAGNCDVYTKFLRLFPNVEKDLDLHVLPVTSATPSMEGLYSKSSLMGSFVPFGGFFSTP…
PAP.Phaseolus.A	MPTPVSIARQCLTDEAARALDEAVAVARRRCHAQTTSLHAVSALLALPTSSLREACGRASAAAYSPRLQFRALELSVGVSLDRLPSSKGGGGGEEEPPVSSLMAAIKRSQAQRRQPESFHAFQQSQHG-GTASFLKVELKHFVLSILDDPIVSRVFAEAGFRSCDIKLALLQPPLPPQHRF--ARAPPVFLCLEP--DRP-------DEIRRIAEVLSRKSKRPLLMGVYAKSALRGFVEMVQKGRGGVLSSEL---RVVCLEREIGEFLKRGGSEEVVGVKLKELEQQCEGYSGTG-VVSFGEVEVFVGEDVDVDAVRFVVSGLTRLLKIGGEKVSLLGVAETSHAYSKFLSLFPNVENDWDLHLLTVTSATPSMEGLYSKSSLMGSFVPFGGFFSTP…
PAP.Phaseolus.B	MPTPVSTARQCLTDEAARALDDAVTVARRRSHAQTTSLHAVSALLSLPSATLRDACARCRSCSYSPRLQFRALELSVGVSLDRLPTTKTAGGGDEGPPVSSLMAAIKRSQAQRRHPDSFHLMQMMQQQQQTTSLLKVELKHFILSILDDPIVSRVFGEAGFRSYDIKLALLQPPPP-SRIFSRLT-PPVFLCLEP-VQKT---GSRLDECRRIVEVVTRKSKRPLLMGMYAKTALKSFIECVESRKGGVLPCELNGLSVVSVEKEIGEFLREGGS---GGKIFEDVGRLVEQCSGAGVVVCFGEIELFVGGNEE--GVGFVVSQLTRLLGVHLGKVWLVGVAGTSEAYSKFLRLFPTVDKDWDLHLLTMTSATPFMEGLYPKSSLMGSFVPFGGFFSTP…
