# Supplementary material for: Legume genome structures and histories inferred from Cercis canadensis and Chamaecrista fasciculata genomes
Source: Plant J. 2026 Jun 10;126(5):e70981. doi: 10.1111/tpj.70981 (PMC13252982; doi:10.1111/tpj.70981)
Supplement: Supplementary file 6 — Data S6. Manuscript supplement; Compressed directory of aligned sequences from 250 gene families with high rates of gene duplication consistent with whole‐genome duplications in the legume subfamilies. [file TPJ-126-0-s006.gz › S6_consen_wgd_tree/40_wgd_aln_manual_wgd_copy/Legume.fam3.00691]

CAE.Acacia.A	------MGNLFRAELS-VF-LVFLCVLAVSASVGYDHKAIVINGQRRILISGSIHYPRSTPDMWPGLIQKAKDGGVDVIQTYVFWGHEPSPGKYYFEDRFDLVKFIKLVHQAGLFVHLRIGPYVCAEWLGGFPVWLKYVPGISFRTDGPFKAAMQKFTQKIVTMMKAEGLFQTQGGPIILSQIEEYGPVEWEIGAPGKAYTAWAAQMAVAQKTGVPWVMCKQDDAPDPIIDACGYYCENFTPKKYKPKMWTEWTGWYTEYGAAVPSRPAEDIAFSVARFIQNGGSYVYYMYHGGTFGRTSSGLFVATSYDYDAPIDEYGNLNQPKWGHLRDLHKAIKQCEPALVSVDPVVTKFGRNQEVHVFRTRSACAAFLAYDPSSSAKIQFGSGQYDLPPWSVSIL…
CAE.Acacia.B	MSPRDLMGTSPRGKIV-VLLFFCYWVFAVTASVTYDRKAVIIDGKRRILISGSIHYPRSTPEMWPDLIQKAKEGGVDVIETYVFWGHEPSPGKYYFEDRFDLVKFIKLVQQAGLYVHLRIGPYVCAEWFGGFPVWLKFVPGITFRTDEPFKAAMQSFTEKIVSMMKEEKLFQAHGGPIIMSQIEEFGPIEGRLGVAGKAYTQWAAKMAIGLHTEVPWVMCKQPDAPDPVIDTCGYYCDSFRPTKYKPKIWTEWTGWYTEFGCAVPRRPTEDLAFSVARFIQSGGSFVYYMYHGGTFGRTSSGLFITTSYDYDAPIDEYGLLNEPKWGHLRDLHKAIKLCEPALVSADPTVTQLGMNLEAYVFKTDGDCAAFLAYDTKSAAKATFGNGQYDLPPWSISIL…
CAE.Chamaecrista.A	------MGNLLKPLFSATL--FLLLVLAVTASVSYDHKAIIINGQRRILISGSIHYPRSTPEMWPGLIQKAKDGGLDVIQTYVFWGHEPSPGQYYFEDRYDLVKFIKLVQQAGLYVHLRIGPYVCAEWFGGFPVWLKYVPGIEFRTNGPFKAQMQKFTTKIVNMMKAEKLFQSQGGPIILSQIEEFGPVEWEIGAPGKAYTKWAAQMAVGLGTGVPWVMCKQDDAPDPVIDACGYYCENYTPQKYKPKLWTEWTGWYTEFGGAVPKRPAEDLAFSVARFIQNGGAFVYYMYHGGTFGRTAGGPFIATSYDYDAPIDEYGLPNEPKWGHLRDLHKAIKQAEPALVSVDPTVTKLGRNQEIHVFKTASACAAFLSYDTGSWAKIKFGSGQYDLPPWSVSIL…
CAE.Chamaecrista.B	------------RILFSVLLLFWFWVFGISASVTYDHKAILVNGQRRIFISGSIHYPRSTPQMWPDLIQKAKDGGLDVIETYVFWGHEPSPGKYYFEDRFDLIKFVKLVQQAGLFVHLRIGPYVCAEWFGGFPVWLKFVPGIEFRTDEPFKAAMQSFTQKIVSMMKEEKLYQTQGGPIILSQIEEFGPVEGQIGKPGKAYTKWAAQMAVSLETGVPWVMCKQIDAPDPVIDTCGFYCEKFTPKDYKPKMWTEWTGWYTEFGGANPRRPAEDLAFSVARFIQSGGSFVYYMYHGGTFGRTSGGLFITTSYDYDAPIDEYGLVNEPKWGHLRDLHKAIKLCEPVLVSVDPNVTWPGTNLEIHVFKTSGACAAFLAYDTVSSAKVTFGDGQYDLPPWSISIL…
CAE.Senna.A	------MGNLLKTEFS--LILLFLWVFSVTASVSYDHKAIIINGQRRILISGSIHYPRSTPEMWPDLIQKAKDGGIDVIQTYVFWGHEPSPGNYYFEDRYDLVKFIKLVQQAGLYVHLRIGPYVCAEWFGGFPVWLKYVPGIAFRTDGPFKAAMQKFTQKIVSMMKAENLFQTQGGPIILSQIEEYGPVEWEIGAPGKAYTKWAAQMAVGLNTGVPWVMCKQDDAPDPVIDACGYYCENYTPKSYKPKMWTEWTGWYTEFGAPVPKRPAEDVAFSVAKFIQNGGAFVYYMYHGGTFGHTAGGPFIATSYDYDAPIDEYGLLNEPKWGHLRDLHKAIKQAEPALVSVDPTVSKLGNRQEAHVFQTSGPCAAFLAYDAGSWAKVKFGNGLYDLPPWSISIL…
CAE.Senna.B	-------------------------------------------------------------------------------------------------------------------------------------------------------------------MMKEEKLFQTQGGPIILSQVEEYGPMEWEYGAPGKAYAKWAASMAVGLDTGVPWVMCKQDDAPDPVINSCGFYCENFTPKNYKPKMWTEWTGWYTAFGSAIPHRPAEDLAFSVARFIQNGGSFVYYMYHGGTFDRTSGGLFIATSYDYDAPIDEYGLLNEPKWGHLRDLHKAIKLCEPVLVSVDPQVTWPGTNLEVHVFKTSGACAAFLAYDTKSSAKITFGNRQYDLPPWSISIL…
CER.Bauhinia.B	MGSAVQMRNLLRGKFY-LL-LLCFWVSSVTASVTYDRKGLIIDGKRRILISGSIHYPRSTPEMWPDLIQKAKDGGLDVIQTYVFWGHEPSPGKYYFEDRYDLVKFIKLVQQAGLYVHLRIGPYVCAEWFGGFPVWLKYVPGIQFRTDGPFKAAMQKFTTKIVDMMKAEKLYQTQGGPIILSQIEEYGPVEGQMGAAGKAYTTWAAQMAEDLGTGVPWVMCKQDDAPSPVIDTCGFYCDNYKPSKNKPKMWTEWTGWYTEFGGAVPRRPAEDLAFSVARFGQSGGSFMYYMYHGGTFGTTS-GHFIATSYDYDAPLDEYGIPNEPKWGHLKALHQAIHQSEPALVSSDARVTSLGYNLEAHVYKTNGDCAAFLAYDTQSSAKVTFGNGQYELPPWSISIL…
CER.Cercis.o	MDSAILMRNLLRGKFY-LL-LLCFWVSAVTASVTYDRKGLIVNGQRRILISGSIHYPRSTPEMWPDLIQKAKDGGLDVVQTYVFWGHEPSPGKYYFEDRYDLVKFIKLVQQAGLYVHLRIGPYVCAEWFGGFPVWLKYVPGIEFRTDGPFKAAMQKFTTKIVDMMKAEKLYQTQGGPIIMSQIEEFGPVERQTGAAGKAYATWAAQMAVGLGTGVPWVMCKQDDAPYPVIDTCGFYCDNYKPSKNKPKMWTEWTGWYTDFGGAVPRRPAEDLAFSVARFIQSGGSFIYYMYHGGTFGTTS-GLFIATSYDYDAPLDEYGIPNEPKWGHLKALHQAIHQSEPALVSSDASVTSLGYNLEAHVYKTSGACAAFLAYDTKSFAKVSFGNGQYELPPWSISIL…
CER.Phanera.A	--------------------------------------------------------------MWPNLIQKAKNGGLDVIQTYVFWGHEPSPGKYYFEDRFDLVKFIKLVQQAGLYVHLRIGPYVCAEWFGGFPVWLKYIPGIEFRTDGPFKAAMQRFTTKIVDMMKAEKLYQSQGGPIIMSQIEEYGPVEGQMGAAGKAYTTWAAQMAENLGTGVPWVMCKQDDAPSPVIDTCGFYCDNYKPSKNKPKMWTEWTGWYTEFGGAVPRRPAEDLAFSVARFIQSGGSFMYYMYHGGTFGTTS-GLFIATSYDYDAPLDEYGIPNEPKWGHLKALHQAIHQSEPALVGSDASVTSLGYNLEAHVFKTNGACAAFLAYDTKSFAKVTFGNGQYELPPWSISVL…
CER.Phanera.B	MASPIQMRNLLRGKFY-ML-LLCLWVSAVTASVTYDRKGLIVDGKRRILISGSIHYPRSTPEMWPDLIQKAKDGGLDVIQTYVFWGHEPSPGKYYFEDRYDLVKFIKLVQQAGLYVHLRIGPYVCAEWFGGFPVWLKYVPGIEFRTDGPFKAAMQKFTTKIVDMMKAEKLYQTQGGPIILSQIEEYGPVEGQMGAAGKAYTTWAAQMAEDLGTGVPWVMCKQDDAPSPVIDTCGFYCDNYKPSKNKPKMWTEWTGWYTDFGGAVPRRPAEDLAFSVARFIQSGGSFNYYMYHGGTFGTTS-GLFIATSYDYDAPLDEYGIPNEPKWGHLKALHQAIHQSEPALVSSDARVTSLGYNLEAHVYKSSGDCAAFLAYDTKSFAKVTFGNGQYDLPPWSISIL…
DET.Sindora.A	MGSEVVIWSFLRRKTSLVL-LLLWAVSSVTASVTYDHKALIINGRRRILFSGSIHYPRSTPQMWPDLIQKAKDGGLDVIQTYVFWGHEPSPGNYYFQDRFDLVKFIKLVQQAGLYVHLRIGPYVCAEWLGGFPVWLKYVPGIEFRTDRPFKAAMQRFTAKIVDIMKAEKLFQSQGGPIILSQVEEYGPVEWEIGAPGKAFTNWAAKMAVGLNTGVPWVMCKQDDAPDPVIDTCGYYCEKFTPKNNKPKMWTEWTGWYTEYGAAIPKRPSEDIAYSVARFIQNGGSFVYYMYHGGTFGRSSSGLFIATSYDYDAPLDEYGLLNQPKYGHLRDLHKAIKMCEPALVSVDPTVTSLGNNLEAHVFKTSSSCAAFLSYNTGSSAKVTFGNRQYEIPAWSVSIL…
DET.Sindora.B	MSLQVLIWNLMKKKAF-IL-LLFFWVSSVTATVTYDRKALIIDGKKKILFSGSIHYPRSTPEMWPDLMQKAKEGGIEVIETYVFWGHEPSPGYYYFDDRYDLVRFIKVAQQAGLYVHLRIGPFACAEWFGGFPVWLKFIPGIEFRTDEPFKAEMQKFVEKIVSMMKAEKLFQTQGGPIILSQIEEYGPIEWEIGAPGQAYTKWAAKMAVGLNTGVPWIMCKQESTPDPLIDTCGFYCENFKPRDYNPKMWTEWGAWYAEFGRPVPIRPAEDMAYSVARFIQNGGSFVYYMYYGGTFGRTS-GRFVTTSYDFDSPLDEYGFASEPKYGHLRDLHKAVKMCEEALVSVDPIVTNLGNNLEAHVFKTNTSCAAFLAYDEKSAVKVTFENGQYDLPPWSVSIL…
OUT.Arabidopsis.O	FSKNVKMSMHFRNKAWIILAILCFLIHSTEAVVTYDHKALIINGQRRILISGSIHYPRSTPEMWPDLIKKAKEGGLDVIQTYVFWGHEPSPGNYYFQDRYDLVKFTKLVHQAGLYLDLRIGPYVCAEWFGGFPVWLKYVPGMVFRTDEPFKIAMQKFTKKIVDMMKEEKLFETQGGPIILSQIEEYGPMQWEMGAAGKAYSKWTAEMALGLSTGVPWIMCKQEDAPYPIIDTCGFYCEGFKPSDNKPKLWTEWTGWFTEFGGAIPNRPVEDIAFSVARFIQNGGSFMYYMYYGGTFDRTA-GVFIATSYDYDAPIDEYGLLREPKYSHLKELHKVIKLCEPALVSVDPTITSLGDKQEIHVFKSKTSCAAFLSYDTSSAARVMFRGFPYDLPPWSVSIL…
OUT.Prunus.O	------MWNVLRNNTLLSL-LLFSWLAAATASVSYDHKAIIINGQKRILISGSIHYPRSTPEMWPDLIQKSKDGGLDVIQTYVFWGHEPSPGKYYFEDRYDLVKFIKLVHQAGLYVNLRIGPYVCAEWFGGFPVWLKYVPGIVFRTDEPFKAAMQKFTEKIVSMMKAEQLFQSQGGPIILSQIEEFGPVEWEIGAPGKAYTKWAAQMAVGLNTGVPWIMCKQEDAPDPVIDTCGFYCENFTPKNYKPKMWTEWTGWYTEFGGAVPTRPAEDLAFSIARFIQKGGSFVYYMYHGGTFGRTAGGPFMATSYDYDAPLDEYGLPREPKWGHLRDLHKAIKSSESALVSAEPSVTSLGNGQEAHVFKSKSGCAAFLAYDTKSSAKVSFGNGQYELPPWSISIL…
OUT.Quillaja.O1	MGSRVIMWNLLGVDAF-MLLLLFSWVFSALASVSYDHKAIAVNGQKRILISGSIHYPRSTPEMWPGLIQNAKEGGLDVIQTYVFWGHEPSPGKYYFEDRYDLVKFIKLVQQAGLYVHLRIGPYICAEWFGGFPVWLKYVPGIAFRTDEPFKAAMQKFTEKIVSIMKEEKLFETQGGPIIMSQIEEFGPVEWEIGEPGKAYTKWAAQMAVGLNTGVPWIMCKQEDAPDPIIDTCGFYCENFKPKVYKPKMWTEWTGWYTEFGGPIPNRPAEDLAFSVARFIQNGGSFIYYMYHGGTFGRTAGGPFIATSYDYNAPIDEFGLPREPKWGHLRDLHRAIKLCEPALVSVDPTVTSLGNNQEAHVFKTSGTCSAFLAYDTKYSVKVTFGNAPYDLPPWSISIL…
OUT.Quillaja.O2	MGSRILMWNLLRGNAL-MLLLLFSWVSSATASVTYDHKAIVINGQRRILISGSIHYPRSTPEMWPDLIQKAKEGGLDVIQTYVFWGHEPSPGNYYFEDRYDLVKFIKLVQQAGLYVHLRIGPFVCAEWFGGFPVWLKYVPGIIFRTDEPFK-----FTEKIVSMMKVEQLFETQGGPIIMSQIEEYGPVEWEIGAPGKAYTKWAAKMAVGLNTGVPWIMCKQEDAPDPIIDTCGFYCENFKPKDYKPKMWTEWTGWYTEFGGPIPTRPAEDLAFSVARFIQNGGSFIYYMYHGGTFGRTAGGPFMATSYDYDAPIDEYGLPRDPKWGHLRDLHKAIKLCEPALVSVDPTVTSLGNNQEAHIFNTKATCAAFLAYDTKYPVKVTFGNGQYDLPPWSVSIL…
OUT.Vitis.O	------MWSMLRGSLV-VFILIFSWVSHGSASVTYDKRSFIINGQRKILISGSIHYPRSTPEMWPDLIQKAKDGGLDVIQTYVFWGHEPSRGKYYFEGRYDLVRFIKVVQAAGLYVHLRIGPYICAEWFGGFPVWLKYVPGIAFRTDGPFKVAMQGFTQKIVDMMKSEKLFQPQGGPIIMSQIEEYGPVEYEIGAPGKAYTKWAAEMAVQLGTGVPWVMCKQEDAPDPVIDACGFYCENFFPKDYKPKMFTEWTGWYTEFGGAIPNRPAEDLAYSVARFIQNRGSFIYYMYHGGTFGRTAGGPFISTSYDYDAPIDEYGLPSEPKWGHLRDLHKAIKLCEPALVSADPTVTYLGTNLEAHVYKASGACAAFLAYDPKSSAKVTFGNTQYDLPPWSVSIL…
PAP.Aeschynomene.A	---------MMERKFG-VLLFLFLWICGVIASVTYDHKAIVIDGKRRILISGSIHYPRSTPQMWPDLIQKAKDGGIDVIQTYVFWGHEPSPGNYYFEDRYDLVKFIKLVHQAGLYVHLRIGPYICAEWFGGFPVWLKYVPGIAFRTDGPFKAAMQKFTQKIVSMMKAESLFQNQGGPIIMSQIEEYGPVEWEIGAPGKAYTKWFSQMAVGLNTGVPWIMCKQEDAPDPLIDTCGFYCENFFPKNYKPKMWTEWTGWYTAFGGATPYRPVEDIAYAVARFIQNRGSFVYYMYHGGTFGRMSGGRFVATSYDYDAPLDEYGLQNEPKWGHLRDLHKAIKQCEPALVAVDPTVTYPGKNLEVHVYKTTGACAAFLAYNTGFSAKVQFGNGQYDVPVWSVSIL…
PAP.Aeschynomene.B	-------ETLPRRRMKLCFLLLYLCVCAVTASVTYDHKAILVNGQRRILFSGSIHYPRSTPEMWPDLIQKAKDGGLDVIQTYVFWGHEPSPGKYYFEDRYDLVKFIKVVQQAGLYVNLRIGPYICAEWFGGFPVWLKYVPGIAFRTDEPFKAAMQKFTGKIVSMMKAEKLFQTQGGPIILSQIEEFGPVEWEIGAPGKAYTNWAAQMAVALDTGVPWVMCKQQDAPDPVIDTWGFYCEKYIPKNYKPKMCTEWTGWFTEFGGAVPIRPAEDIAFSVAKFIQNGGSFMYYMYHGGTFERTSGGPFIATSYDYDAPIDEYGLLNEPKWGHLRDLHKAIKLCEPALVSVDPTVTSLGNNLEARVFKTSDACAAFLAYDTKTSAKVTFGNEQYDLPPWSISIL…
PAP.Lotus.B	MGSQDLMESLLRGKLS-IL-LLFLWVCAATGSVTYDHKAILVNGQRRILISGSIHYPRSTPQMWPDLIQKAKEGGLDVIQTYVFWGHEPSPGKYYFEDRYDLVKFIKLVQQAGLYVHLRIGPYICAEWFGGFPVWLKYVPGIVFRTDEPFKAAMQNFIEKIVSMMKAERLFQTQGGPIILSQIEEFGPMETSIGAPAIAYTKWAAQMAVGLNTGVPWIMCKQEDAPDPVINTCGFYCENFTPKNYKPKMWTEWTGWFTEFGGAVPRRPAQDLAFSVARFVQNGGSFVYYMYHGGTFGRTSSGRFKATSYDFDAPIDEYGLLNEPKWGHLRDLHKAIKLCEPALLSVDPTVSWPGNNLEVHVFKESGACAAFLAYDTKSSATLTFGNGKYDLPPWSISIL…
PAP.Medicago.A	-----LMESFTRRRNCYIL-FLCFFVCYVTASVTYDHKAIVINGKRRILISGSIHYPRSTPQMWPDLIQKAKDGGVDVIETYVFWGHEPSQGKYYFEDRFDLVKFIKVVQQAGLYVHLRIGPYVCAEWFGGFPVWLKYVPGVAFRTDEPFKAAMQKFTTKIVSIMKSENLFQSQGGPIILSQIEEYGPVEWEIGAPGKSYTKWFSQMAVGLNTGVPWVMCKQEDAPDPIIDTCGYYCENFSPKNYKPKMWTEWTGWYTDFGTAVPYRPAEDLAFSVARFVQNRGSYVYYMYHGGTFGRTSSGLFIATSYDYDAPIDEYGLISEPKWGHLRDLHKAIKQCESALVSVDPTVSWPGKNLEVHLYKTSGACAAFLAYDTGSWAKVAFGNGHYDLPPWSISIL…
PAP.Medicago.B	------------------------------------------------------------------------------------FRHEPSPGQYYFEDRYDLVKFIKVVQQAGLYVHLRIGPYACAEWLGGFPVWLKYVPGIAFRTDQPFKAAMQNFTTKIVNMMKTEKLFQTQTGRS------N----------------------------SV-------------------------------------------------SGKEINN--------DHNGGTFVYYMYHGGTFDRTSGGPFIATSYKTCLDIRYL-------YTHIELYVSLLYVTYIRLLTLN--------KLKVHEFKTNGVCAAFLAYDTR----------------------…
PAP.Phaseolus.B	------MENLPRGIFY-SL-LLFLWVCAVTASVTYDHKAILVNGQRRILVSGSIHYPRSTPEMWPDLIQKAKDGGLDVIETYVFWGHEPSPGKYYFEDRYDLVKFIKVVQQAGLYLHLRIGPFVCAEWFGGFPVWLKYVPGIAFRTDEPFKAAMQNFTEKIVSMMKEEKLFQTEGGPIIMSQIEEFGPVEWEIGAPGKAYAQWAAKMAVGLDTGVPWIMCKQEDAPDPVINTCGYYCENFTPKEYKPKMWTEWSGWYTEFGGAVPRRPAEDMAFSVARFVQNGGSFVYYMFHGGTFDRTSGGPFIATSYDYDGLLDEYGLLNEPKWGHLRDLHKAIKLCEAALVSVDPTVTWPGKNLEVHVFKTSGACAAFLAYDTKSSATVTFENGQYDLPPWSISIL…
