# Supplementary material for: Legume genome structures and histories inferred from Cercis canadensis and Chamaecrista fasciculata genomes
Source: Plant J. 2026 Jun 10;126(5):e70981. doi: 10.1111/tpj.70981 (PMC13252982; doi:10.1111/tpj.70981)
Supplement: Supplementary file 6 — Data S6. Manuscript supplement; Compressed directory of aligned sequences from 250 gene families with high rates of gene duplication consistent with whole‐genome duplications in the legume subfamilies. [file TPJ-126-0-s006.gz › S6_consen_wgd_tree/40_wgd_aln_manual_wgd_copy/Legume.fam3.02300]

CAE.Acacia.A	MFTTSHPVIRSLTS---LPDLSLNIRPPCISEWEAK----EVRSKALYNDIYSTSDSGSSAGSDLSHESF-LHHPHPEPTLSLGLETPDLHPHLLQAISRNVNHHHHQPHIYGRSFKRNARVINGAKRSVRAPRMRWTTTLHAQFVRAVQLLGGHERATPKSVLELIVKDLTLAHVKSHLQMYRTVKSTDRATGQGQADMGLNRRPENNVDMHGASGCEGARLSSPLQKSLRASWQSSMETNTDSRQTPQIDLTHSHLKAKERKVDGANKGLWCVNERLDCSHLSRSDLMLDLEFTLGRPS-----------------
CAE.Acacia.B	-FTQSHPVMRSL-T--PFPDLSLNISPP---DCEAKQVVESYTPHHHYSEMCSTSD-SGSSESDLSHEAFGYHHHNREPTLSLGIKTADLPLNNPLPATRNVNHFHPKPHIYGRDFKRNTKVLSGVKRSIRAPRMRWTTTLHAHFVHAVQLLGGHERATPKSVLELMVKDLTLAHVKSHLQMYRTVKSTSKCTGHGHTDIGLAV-----ADEHGAEARERTHLTPPLQKSHKESRQSSTETGTESRQKPGTSLTYPRVKANESMVV---GG-----SLSDS-----SDETLNLEFTLGRPSWNTQQPQSSTDLTLLNC
CAE.Chamaecrista.A	MFTTSHPVIRSFTT--SLPDLTLNISPPSISECEPK----EV----INIDMSSTSDSAGTTGSDLSHESF-LHLA--HPTLSLALETPDNFNHLLQSVSRNMHHHHHQPYIYGREFKRNSRVIHGVKRSIRAPRMRWTTTLHAQFVRAVQLLGGHERATPKSVLELMVKDLTLAHVKSHLQMYRTVKSTDKGTGHGQTDMALSQRAGINMDIAA-SECDYNLLPQPLQKSHRASWPSSIETNANSGQNSQTDLTYSYLKAKETKVDGQNEANSIMKERLDSSSLSRSDMMLDLEFKLGRPTWQTEHAESSTELTLLKC
CAE.Chamaecrista.B	----------TSSSRLFFPDLSLHIRPPEYNNCNEEGNNNGLFNDSNSNEMCSSTSDSGSSESDLSHDNFFLKPTSDQPKLSLGINTNNNK--MVH----NINPHHHHPQIYGRKFKRNGRVVNVIKRSVRAPRMRWTTTLHAHFVHAVQLLGGHERATPKSVLELMVKDLTLAHVKSHLQMYRTVKSTDKCAGHGHTKLGLSQKQGTNDGEHGVSLCDTAHLSDPLQNSLRQSWQSSTETRTSSGQNPETGLTYCHVNANQTILVEDEKG--EWKRGVGS-KVSHQEKTLDLEFTLGRPTWNTNHVQSQSDLTLLKC
CAE.Senna.A	-STSSQAVIGSFT---SLPELSLNISPPCVSAKSV-----------HNNEMCSTSDSAGSTGSDLSHDSFHLAHCDNTPTLSLALETPDLP--RAHLLSRHFHHFHHQPHIYGRDFKRNARNINGVKRSIRAPRMRWTTTLHAQFVRAVQLLGGHERATPKSVLELMVKDLTLAHVKSHLQMYRTVKSTDKGHDGETVEIGLGDRAGINVDVHGGSACDYNLLPQPLHKPHASSWQSSKEINTNSRQKAQTNLTYSYLKAKETKVDGQN----SVEERLDSSCLSRSDMMLDLEFSLGRPSWKTDHAQSSTDLTLLN-
CAE.Senna.B	---------------APFPDLSLNISPP---DYKTT----APKTTPLYSDMCSSASDSGSSESGLSHEAF-L---QREPTLSLGINHKMVQ-YHHQ---RNVNRHH-QTHIYGR----------VMKRSIRAPRMRWTTTLHAHFVHAVQLLGGHERATPKSVLELMVKDLTLAHVKSHLQMYRTVKSTDKCTAEARTNG------------GG---------QKP-------------ETET------ETSLTYSHVKASESKVDGRG------EEVWNCVGLLA-EKTVDLEFSLGRASWNNTQSQSSTDLTLLKC
CER.Bauhinia.A	MFAASHPLMPTL-NPLPVPDLSLNISLPSISDGEAKGSFNGFTSKSLYNEMCSTSD-SGSSGSELSHEGFLINLRHRQPTLRLGFETTNFP-HPVQGLSGNVNHHHHQLHIYGRDFKRNARVINGVKRSIRAPRMRWTTTLHAHFVHAVQLLGGHERATPKSVLELMVKDLTLAHVKSHLQMYRTVKSTDKGTGHGQTDMGFAQRPQTVVHGNGLSSSERADPSLPLQISHRAPWQSLTEANTNSVQKAETGSTYSHLKA---MVDGQNEGLSSVKERLDSSSLSRSDMMLNLEFTLGRPTWQKDHAESSKELTLLKC
CER.Cercis.o	MFTASHPVMPTL-T--PLPDLSLNISPPSISDCEAKGSYNGFTSKTLHNEMCSTSD-SGSSGSDLSHEGFNLGHR--EPTLRLGFETEDLP-HPVQGLLRNVNHHHHQPHIYGRDFKRNARVINGVKRSIRAPRMRWTTTLHAHFVHAVQLLGGHERATPKSVLELMVKDLTLAHVKSHLQMYRTVKSTDKGTGHGQTDMGFNQRPRTVVHGNGLSSSERADPSQPLQISHRASWQSLIETNTNTIQKAETGSTYSHLKANETMVDGQNEGLSCVKGRLDSSSLSRSDMMLNLEFTLGRPTWQTDHAESSTELTLLKC
CER.Phanera.B	MFSASHPVIPTL---IPLPDLSLNISPPSISDCEAKGSYNGLTSRTLCNEMSSTSD-SGSSGSDLSHEDFTLSLGHCEPILRLGFETADLPHHPVQGLSRNVNHHHHQPHIYGRDFKRNARVISGVKRSIRAPRMRWTTTLHAHFVHAVQLLGGHERATPKSVLELMVKDLTLAHVKSHLQMYRTVKSTDKGTGNWIFPL---QGPHFH--CFYYSLCLR------SLVIRVASWQSLIETNTNAIQNAETGSRYSHLTANETMVS-----LSSVKERLDSSSLSRSDMMLNLEFTLGRPTWQTDHAESSTELTLLKC
DET.Sindora.A	MFTASHAVMQTF-T--PTPDLSLNISLPVVTDCEAKGFYDGLITKTYYNDICSTSDSGSSTGSELSQEGL--FRTDTVPTLSLGFETPDLNPQPVQGFLRNVNH---QPHIYGREFKRNARVINGVKRSIRAPRMRWTSTLHAHFVHAVQLLGGHERATPKSVLELMVKDLTLAHVKSHLQMYRTVKSTDKGRGQ--TEMGLGQSPGFNVHLKGVSAGDRIDPTQQLMKSHRESWQSPIDKSTKSRQNCQTGFTHSHLDANDTMVDDQNRGLLCGNNSLESSYLSRQDMMLNLEFTLGRPGSHADHH-----------
DET.Sindora.B	MSTSSHPIMRTSTS---MPDLSLNISLPSISDCEVKGGYKGLTNKNLHNDICSTSD-SGNSGSDLSHEGLFCNPGHREPTLSLGFETSDLPQQRLPALSRNLNR-H-QPQIYGREFKRNARVMNGVKRSVRAPRMRWTSTLHAHFVHAVQLLGGHERATPKSVLELMVKDLTLAHVKSHLQMYRTVKSTDKDTGHGHTSMGFSQRPGNNMQMQGTSASERTNPPQPQPRSHRLLCRASRQSST---ETNTNVSGRSHRKAHETMVDAG-RG----VLLLESSSLSRSDMALNLEFTLGRPSWQKELAESSPDLTLLKC
OUT.Arabidopsis.O	MMLESRNSMRASN---SVPDLSLQISLP---NYHAG---K----PLHGGDRSSTSSDSGSSLSDLSHENF---F--NKPLLSLGFD------HHHQ---RRSNM--FQPQIYGRDFKRSSSSMVGLKRSIRAPRMRWTSTLHAHFVHAVQLLGGHERATPKSVLELMVKDLTLAHVKSHLQMYRTVKCTDKGPGEGKVEKEAEQRIEDNNNNEEADEGTDTNSPNSVQKTQRASWSSTKEVSRISTQA------YSHLGTTHHTKDN--------EEKEDT------NIHLNLDFTLGRPSWGMEYAEPSSDLTLLKC
OUT.Prunus.O	------PIKRTS--TSPLPDLSLQISPPSAADNQYHQADIGLSRKALYSTDRSSTTDSGSSGSDLSHEGFNLSSA-DEPKLSLGFEMKDHSLPPVQ-LPRNFHHFHHHPQIYGRQFKRNARTVGNVKRSIRAPRMRWTTTLHAHFVHAVQLLGGHERATPKSVLELMVKDLTLAHVKSHLQMYRTVKSTDKGTGHGQTDMGLNQKPGIN----GGLSCDK---------ANRGSWPSSSETNGSCNLSPGNALTYSHPQSNGTKVEEEESGVCGMKETLACGSLSASDMYLNLEFTLGRPTAEWTVLN----------
OUT.Quillaja.O1	MFTSSY--IETMRIPSPFPDLSLQISPPAISDYEAKEIAEGLTKSVLYMDRCSTSDSAGSAGSDLSHEGFQLSGHEQEPTLGLGLEMADMPRPTVDHVRVDHNHH-HQPQIYGREFKRNSRMINGVKRTARAPRMRWTTTLHARFIHAVQLLGGHERATPKSVLELMVKDLTLAHVKSHLQMYRTVKSTDKATGHGQTDICLSQRSGLVVDNLGVFPCDTKNIPTPMRNTHRTTWQTSRESDKSSRLKPEIPLTYSHLEANDTCLDGHNGG-----IQLSSSSLSRSHMLLNLEFTLGRPSWQLMVADSSNELTLLKC
OUT.Quillaja.O2	MFTRSSPVMMRA--PSFFPDLSLQISPPSVLDCDQEGCYNGFT---SKLDRCSSASDSGSSASDLSHEGINLSHE-QPPTLSLGFEMVDLPQPAEQVLPRKVHHHHHHHHHHHREFQRTSRIINGVKRSVRAPRMRWTTTLHAHFVHAVQLLGGHERATPKSVLELMVKDLTLSHVKSHLQMYRTVKSTDKGTGHGQTDVGLSQRPAGLVDVDGLLACETTNIPPPQQNTNRASWQSSIQTNTHTSLKPETPLTYSHFKNHDTMAVGHTRGMSSVKERLECSSLSRSHKLLNLEFTLGRPSCQLMDHVADSELTLLNC
OUT.Vitis.O	MFFSSNPIMGTT-S--PLPDLSLQISPPSISDCEVKVGYDGFMKKSFYSDRSSATD-SGSSGSDLSHEGFN----RVEPMLSLGLEMAALP-PPLE-LPRNLHHHHHQPQIYGREFKRNSRMMNGSKRSIRAPRMRWTTTLHAHFVHAVQLLGGHERATPKSVLELMVKDLTLAHVKSHLQMYRTVKSTDKGTGQGQTDMGLNQRTGIGVEL-GGLSCDSSNTPQPPQKISRSSWSLSMETNDEGRLSHENGLKYSHLMANDTKMEGHKVAVAGPKERVDSSALSPSDMLLNLEFTLGRPSWQIDYADQSPELALLKC
PAP.Aeschynomene.A	--------MQTLGPFLQGPDLSLNISLPCVSDSEANN----ISNKAFYNDMSSTTTTSDTSGSDLSHETNHLHNRHCEPTLSLGFEAARASIHQIQGISRSFNHMHLNPQIYGGEFKRSGRVMNGVKRSVRAPRMRWTTTLHAHFVHAVQLLGGHERATPKSVLELMVKDLTLAHVKSHLQMYRTVKSTDKSSGHGQIDMGLNPRPGINVHMMGASSCDRPNLSQPLQNSQRVSWQSSIETNTNSRQKPEIGLTYSHEKRNETMVDEHNGGMSCMKERLDSSPLSRSEAMLDLEFTLGRPNWQKE-ESSSIELTLLKC
PAP.Aeschynomene.B	--------MQNF-AAMAHPELSLNISPPFPSEPKEVMGISCLTRKALYNDMCSSTTDSGSSESDLSHENNFHNHHHRVPTLSLVSGPANLPHHQVQGLSRNFNHMHYQPHIHCRDFKRNTRLVSGVKRSVRAPRMRWTTTLHAHFVHAVQLLGGHERATPKSVLELMVKDLTLAHVKSHLQMYRTVKSTDKGTGRGHTDMGLGQHQGVV-NPHGGGEAPPPLSPSHLPKPHRALWQSAMETNNITRQESEISLMYSHLQGREMMVN-HRGLLSCMKERLDCSSRSLSHSVVDLEFTLGRPALQTDQGESSRELTLLKC
PAP.Lotus.A	--NSHHPVMQTLFSPFSEPDLSLNISPPSISEAKAS-----VGCKALYNNMCSLSTSDSSSESELSHENFNLCPP-REPTLRLGYGAVDLPHYSVQGGLRNFNHHHLQPRVYGREFKRNARVVNGGKRSVRAPRMRWTTTLHAHFVHAVQLLGGHERATPKSVLELMVKDLTLAHVKSHLQMYRTVKSTDKGGGHGQTDIGLSQRPGIV-PLHGASSAVPNLLPQK--SHIRTSWQSSIETNTNSGQNSEIGLTYSRLMSNDTMGNEHNAGMSCMKEGLDSIPLSRSETMIDLEFTLGRPTWQTEHAEPSRELTLLKC
PAP.Lotus.B	MYTTTQTVMPLI--FLPEPDLSLNISPPFISDFEAK----EM---GGYNGLT-LS---TSSGSDLSQDGF--FHS--EPKLSLGIENVDLPHQVVQGLSRKFNHFY-QPHIHGCNFKRSTR--SGVKRSVRAPRMRWTTTLHAHFVHTVQLLGGHERATPKSVLELMVKDLTLAHVKSHLQMYRTVKSTDKGTGHGQKDMGLNQKTGMA-ICEKISARD-----RAYNLNQRTSWQSSIESNTNYRQKPENSLMHSHLKGNQTTVGEHKGVLSCMKEGLDASSLSRSVKLIDLEFTLGLRPLIKQNTRNHQESSLFSS
PAP.Medicago.A	--------MHTLFSPLLEPDLSLNISLPNISDSEPK----GIT------NICSISTTSDSSGSELSHEPF-IYPHQRDPTLRLGFGNSDLPHHQVQGVSRNFNQ-HFQPHIYGRDFKRNTRVVNGVKRSVRAPRMRWTTTLHSHFVHAVQLLGGHERATPKSVLELMVKDLTLAHVKSHLQMYRTVKTTDKSAGHGILQT-----QGINVPLHGANSADRPNLPQPLQNSLRTSWQPSIETNTNTEEKSEIGLTYSQLKENDTMVK-----------RLDSA------QLIDLEFTLGRPNWGKDHAESSRELSLLKC
PAP.Phaseolus.A	MFTNSHTLMQTLLS---EPDLSLNISPPSVSDICEVKELGGF-SKAIHNDMCSTSDSGSSGGSDLSHEHN-LGHH-REPSLKLGFGTADLPRRQVQGDTRSFNHHHLQPHIYGRDFKRTARVVNGVKRSVRAPRMRWTTTLHAHFVHAVQLLGGHERATPKSVLELMVKDLTLAHVKSHLQMYRTVKSTDKGTGH---DIGLNPRPGINLHLHA----PSPNLPHPIQTSHRT----QIETKTNSRQDAEMGLTCSDLKGSESMVN---NGLS-GVGGLDSTTLSLSEGMLDLEFSLGRPIWQKDHPESSREITLLKC
PAP.Phaseolus.B	MCTSPHAVMPTF-APMPEPDLSLNISPPFTSDPDAKTTCTGLTTKTLYTDLCSTSD-SGSSGSDLSNEGFNLGH--REPTLSLGFGRENLP-YRIQAVLRNFNHHNNQPQTNTFDFKRNARGIPGVKRSSRAPRMRWTTTLHAHFVHVVQLLGGHERATPKSVLELMVKDLTLAHVKSHLQMYRTVKSSDKSAGYGQTGIGLSQKPGIV-DLHGALACERPNLPQPLLKFHRAPWQSSMETNSNYTQNPIINSMYSHLKGNQTMVGGQHGGLSCMEEKLESCSLSRSDMTLDLEFTLGRPTTCKEITQKQE-------
