# Supplementary material for: Legume genome structures and histories inferred from Cercis canadensis and Chamaecrista fasciculata genomes
Source: Plant J. 2026 Jun 10;126(5):e70981. doi: 10.1111/tpj.70981 (PMC13252982; doi:10.1111/tpj.70981)
Supplement: Supplementary file 6 — Data S6. Manuscript supplement; Compressed directory of aligned sequences from 250 gene families with high rates of gene duplication consistent with whole‐genome duplications in the legume subfamilies. [file TPJ-126-0-s006.gz › S6_consen_wgd_tree/40_wgd_aln_manual_wgd_copy/Legume.fam3.01512]

CAE.Acacia.A	---MLRCIPSALPWLDCKLRLTVLVFEIVLLLACFEANDAKPQEYQLQSGVLE---KNIAPHSCIHDQILEQRKRPGHKVYSVAPQVYEPSHMKPLHYKGRALLGVSTSSGLQKDAKQPIRIYLYDAVGHSPDRDCQNVGDIVKLGEPPLTSFLGNPSCPHGNPPISGDCWHCTSEDITGDDKKLRLHKALGQTTDWFKRALAVEPVKGLRLSGYSACGQDGGVQVPREYVEEGVFDADLVLLVTTRPTAGTLAWAVACERDQWGRAIAGHVVAPRHLTAESETLLSATLIHEVMHVLGFDPHAFAHFRDERKRRRNVVTKQVMDEKLGRMVTRVVLPRVVMHSRHHYGAFSKFTGLELEDGGGRGTSGSHWEKRLMMEIMTGSVDTRSVVSKMTLALL…
CAE.Acacia.B	MEVLVQCGPRTRSRFDCTLRFAVVVIRILLILAWSEATNAIPQEHQLQQGGLRKRSENIASHSCIHDQILEQRRRPGRKVYSITPQVYDPGFPKPLQHKGRSLLGVSTSSGPQNDAKQPIRIYLYDAVGHSPERDCRKVGDIVKLGEPSVTAPPGFPTCSHGDPPILGDCWYCTAEDISGEDKKRRLRKALGQTANWFRRALAVEPVKGLRLSGYSACGQDGGVQLPREYVEEGVSDADLVLLVTTRPTTGTLAWAVACERDQWGRAIAGHVVAPRHLTAEAETLLSATLIHEVMHVLGFDPHAFSHFRDERKKRRNQVTEQVVDERLGRAVTRVVLPRVVMYSRHHYGAFSEFTGLELEDGGGRGTSGSHWEKRLLMEIMTGSVDTRSVVSKMTLALL…
CAE.Chamaecrista.A	----FRCVSFILSWFDFKFRFAVLVFKIVLLLAWTEPNNAKAQEHQLQWGGVQGRSEDIASHSCIHDQILEQRKRPGRQVYSVTPQVYEPGHMKPLQHKGRALLGVSTSLQYEKDAKQPIRIYLYDAVGHSPDRDCRKVGDIVKLGEPPLTSLPGFPSCSHGDPPIYGDCWYCTSEDISGEDKKHRLRKALGQTANWFRRALAVEPVKGLRLSGYSACGQDGGVQIPHEYVDEGVFDADLVLLVTTRPTTGTLAWAVACERDQWGRAIAGHVVSPRHLTAEAETLLSATLIHEVMHVLGFDPHAFAHFRDERKRRRNLVTKQVMDEKLGRLVTRVVLPRVVMHSRHHYGAFSKFVGLELEDGGGRGTSGSHWEKRLLMEIMTGSVDTRSVVSKMTLALL…
CAE.Chamaecrista.B	---MFRCTPCSLSRFDCTHRFAIVVFEIVLILAWSEATNANPQEHTLQWGGLERRSENIASHSCIHDQILEQRKRPGRKVYSITPQVYDPGLSKTLQHKGRALLGVSIS-HPQNDAKQPIRIYLYDAVGHSPERDCRKVGDIVKLGEPSVASPPGFPSCSHGDPPILGDCWYCTSEDISGEDKKHRLRKALGQTAYWFRRALAVEPVKGLRLSGYSACGQDGGVQLPRDYIEEGVSDADLVLFVTTRPTTGTLAWAVACERDQWGRAVAGHVVAPRHLTAEAETLLSATLIHEVMHVLGFDPHAFAHFRDERKRRRNQVTEQVMDEKLGRMVTRVVLPRVVMHSRYHYGAFSEFTGLELEDGGGRGTSGSHWEKRLLMEIMTGSVDTRSVVSKMTLALL…
CAE.Senna.A	MGVMVRCSSCILSRFDCKLRFAVLVFQIILLFGCLEAHNTKPQEQQLQWGGVEGRNENIVSHSCIHDQILEQRKRPGRQVYSITPQVYEPGHMKPLHHKGRALLGVSTSSLLRKDAKQAIRIYLYDAVGHSPDRDCREVGDIVKLGEPPLTSPLGLPSCPHGDPPIFGDCWYCTSEDISGEDKKHRLRKALGQTADWFRRALAVEPVKGLRLSGYSACGQDGGVQLPREYVEEGVVDADLVLLVTTRPTTGTLAWAVACERDQWGRAIAGHVVAPRHLTAEAETLLYATLIHEVMHVLGFDPHAFAHFRDERKRRRNLVTEQIMDEKLGRMVTRVVLPRVVMHSRHHYGAFSEFTGLELEDGGGRGTSGSHWEKRLLMEIMTGSVDTRSVVSKMTLALL…
CAE.Senna.B	---MVRCSACTLSRFDCTFRFAVVVFEIVLILSWLEATNAKPQEHQHQWGGLGRRSENIASHSCIHDQILEQRKRPGRKVYSITPQVYHPGVTKALQHKGRALLGVSTSPKPQNDAKKPIRIYLYDAVGHSPERDCRKVGDIVKLGEPSVASPPGIPSCSHGDPPILGDCWYCTSEDISGEDKKHRLRKALGQTANWFRRALAVEPVKGLRLSGYSACGQDGGVQLPREYVEEGVSDADLVLLVTTRPTTGTLAWAVACERDQWGRAIAGHVVAPRHLTAEAETLLSATLIHEVMHVLGFDPHAFAHFRDERKRRRDQVTEQVMDEKLGRMVTRVVLPRVVMHSRYHYGAFSEFTGLELEDGGGRGTSGSHWEKRLLMEIMTGSVDTRSVVSKMTLALL…
CER.Bauhinia.A	---MVRCSSCTLSRFHFKVRFTVFVYEIVLILAWLEATNARLQEHQLQWGGLERRSDSVASHSCIHDQILEQRKRPGHKVYSVTPQVYEPSLPKPLQHKGRALLGVSMSSGSLNDAKRPIRIYLYDAVGHSPDRDCRKIGDIVKLGEPPMTSLPGFPPCPHGDPPIFGDCWYCTSEDISGEDKTHRLRKALGQTADWFRRALAVEPVKGLRLSGYSACGQDGGVQLPREYVEGGVSDADLVLLVTTRPTTGTLAWAVACERDQWGRAIAGHVVAPRHLTAEAETLLSATLIHEVMHVLGFDPHAFAHFRDERKRRRNQVTEQVMDEKLGRMVIRVVLPRVVMHSRYHYGAFSEFTGLELEDGGGRGTSGSHWEKRLLMEIMTGSVDTRSVVSKMTLALL…
CER.Bauhinia.B	---MVRCSLCTLSRFHCKLRFTVVVFEIVLILAWLEAANAKLQEHQLQWGGLERRSENIASHSCIHDQILEQRKRPGRKVYSVTPQVYGPGLSKPLQHKGRSLLGLSTLSGRLKDAKQPIRIYLYDAVGHSPDRDCRKIGDIVKLGELPMSSLPGFPFCPHGDPPIFGDCWYCTSEDISGEDKKRRLRKALGQTADWFRRALAVEPVKGLQLSGYSACGQDGGVQLPRKYVEEGVSDADLVLLVTTRPTTGTLAWAVACERDQWGRAIAGHVVAPRHLTAEAETLLSATLIHEVMHVLGFDPHAFSHFRDERKRRRNQVTEQVMDEKLGRMVTRVVLPRVIMHSRYHYGAFSEFTGLELEDGGGRGTSGSHWEKRLLMEIMTGSVDTRSVVSKMTLALL…
CER.Cercis.o	MEVMVRCSSCTLSRFHCKLRFTIVVFEIVLILAWLEATNAKLQEHQLQWGGLERRSESIASHSCIHDQILEQRKRPGRKVYSVTPQVYEPGLSKPLQHKGRALLGVSTSSGRLKDAKRPIRIYLYDAVGHSPDRDCRKIGDIVKLGEPPMTSLPGFPSCPHGDPPIFGDCWYCTSEDISGEDKKCRLRKALGQTADWFRRALAVEPVKGLRLSGYSACGQDGGVQLPREYVEEGVSDADLVLLVTTRPTTGTLAWAVACERDQWGRAIAGHVVAPRHLTAEAETLLSATLIHEVMHVLGFDPHAFAHFRDERKRRRNQVTEQVMDEKLGRMVIRVVLPRVVMHSRYHYGAFSEFTGLELEDGGGRGTSGSHWEKRLMMEIMTGSVDTRSVVSKMTLALL…
CER.Phanera.A	MEVMVQCSSCTLSRFHCKLRFTVFVFEIVLILAWLEATNARLQEHQLQWGGLERRSDSVASHSCIHDQILEQRKRPGRKVYSVTPQVYEPGLSKPLQHKGRALLGVLMSSGSLNDAKQPIRIYLYDAVGHSPDRDCRKIGDIVKLGEPPMTSLHGFPSCPHGDPPIFGDCWYCTSEDISGEDKKRWLRKALGQTADWFRRALAVEPVKGLRLSGYSACGQDGGVQLPRDYVEEGVSDADLVLLVTTRPTTGTLAWAVACERDQWGRAIAGHVVAPRHLTAEAETLLSATLIHEVMHVLGFDPHAFAHFRDERKRRRNQVTEQVVDEKLGRMVIRVVLPRVVMHSRYHYGAFSEFTGLELEDGGGRGTSGSHWEKRLLMEIMTGSVDTRSVVSKMTLALL…
CER.Phanera.B	MEVMVRCSLCTVSRFHSKLRFTVVVFEIVVILAWLEATNAKLQEHQLQWGGLERTSDNIASHSCIHDQILEQRKRPGRKVYSVTPQVYGPGLSKPLQHKGRSLLGVSTSSGRLKEAKQPIRIYLYDAVGHSPDRDCRKIGDIVKLGEPPMTSLPGFPSCPHCDPPIFGDCWYCTLEDISGEDKKRRLRKALGQTADWFRRALAVEPVKGLQLSGYSACGQDGGVQLPREYVEEGVSDADLVLLVTTRPTTGTLAWAVACERDQWGRAIAGHVVAPRHLTAEAETLLSATLIHEVMHVLGFDPHAFAHFRDERKRRRNQVTEHVMDEKLGRMVTRVVLPRVVMHSRYHYGAFSEFTGLELEDGGGRGTSGSHWEKRLLMEIMTGSVDTRSVVSKMTLALL…
DET.Sindora.A	MEVMFCCSPCPLSRFDYKLRFAFVVLEIVLILAWFKATNAKPQEQQLQWGGVERKNEYVASHSCIHDQILEQRERPGRQVYSVTPQVYEPDTLKPLLHKGRALLGVTSSSELQKDAKQPIRIYLYDAVGHSPDRDCRKIGDIVKLGEPPMISFPGFPYCPHGEPPVFGDCWYCTAEDISQEDKKHRLRKALGQTADWFKRALAVEPVKGLRLSGYSACGQDGGVQLPREYVEGGVSDADLVLLVTTRPTTGTLAWAVACERDQWGRAIAGHVVAPRHLTAEAETLLSATLIHEVMHVLGFDPHAFAHFRDERKRRRNQVTEQVMDEKLGRMVTRVLLPRVVMHSRYHYGAFSGFTGLELEDGGGRGTSGSHWEKRLLMEIMTGSVDTRSVVSKMTLALL…
DET.Sindora.B	MEVMLQCHPCPLSRFNCKLRFAVVVLEIVLILAWFRTTIAKPQEQQFQWGGFERTSGSMASHSCIHDQILEQRKRPGRQVYSITPQVYDPGLLKPFQHKGRALLGVSSLFEPQKDAKQPIRIYLYDAVGHSPDRDCRKIGDIVKLGEPPTTSLSDLPYCPHGDPPIFGDCWYCTSEDISREDKKHRLHKALGQTVEWFKRALAVEPVKGLRLSGYSACGQDGGVQLPREYVEEGVPHADLVLLVTTRPTTGTLAWAVACERDQWGRAIAGHVVAPRHLTAEAETLLSATLVHEVMHVLGFDPHAFAHFRDERKRRRNQVTEQVMDEKLGRMVTRVVLPRVIMYSRYHYGAFSEFTGLELEDGGGRGTSGSHWEKRLLMEIMTGSVDTRSVVSKMTLALL…
OUT.Arabidopsis.O	------CCR----LFVSNLRFVISWVSLILLLLGASDAKARHHHHHHQRIAVEGVESGVASHSCIHDQIIEQRKRPGRKVYSVTPQVYEPSVEKAFHHNGRVLLSV---FDEEKDVKQPIRIYLYDAVGHSLDRDCQRVGNIVKLGEPPSSTFPAVPACPNTKPPVSGDCWYCTLDDISGKDKKHRLRKALEQTADWFRRALAVEPVKGLRLSGYSACGQDGGVQLPREYVEEGIADTDLVLLVTTRPTTGTLAWAVACERDQWGRAIAGHVVAPRHLTSESGTLLSATLIHEVMHVLGFDPHAFAHFRDERKRRRTEVTEQQMDEKLGRLVTRVVLPRVVMHSRHHYGAFSQFSGLELEDGGGRGTSGSHWEKRLLMEIMTGSVDTRSVVSKMTLALL…
OUT.Prunus.O	MEVMIRCRPCTFLRFGSKLRVAVAILKVILLVIWLETSNAQSQENTLQGQDPEWLSESVASHSCIHDQILKQRRRPGRKVYTVTPQVYESGISQALHQKGRALLGISKCSVQQKDVKRPIRIYLYDAVGHSPDRDCRNVGDIVKLGEPPVMSVLGSPSCPHGDPPISGDCWYCTLDDIAGKDKRQRLRKALGQTADWFKRALAVEPVRGLRLSGYSACGQDGGVQLPRQYVEEGVAEADLVLLVTTRPTTGTLAWAVACERDQWGRAIAGHVVAPRHLTAEAETLLSATLIHEVMHVLGFDPHAFAHFRDERKRRRSQVTEQIMDEKLGRMVTRVVLPRVVMHSRYHYAAFSEFTGLELEDGGGRGTSGSHWEKRLLMEIMTGSVDTRSVVSKMTLALL…
OUT.Quillaja.O1	METMIPCKPCNLPRFDCKLRLVVVVFEIILVLVWLESTNGKLNEHHLPWRGPEGGSENIFSHSCIHDQILEQRKRPGRNLYSVTPQVYEMGISNTLQHKGRALLGISRLSESQKDAKQPIRIYLYDAVGHSPDRDCRNVGDIVKLGEPSVTSLPSSPSCPHGDPPIFGDCWYCTLDDITGKDKRHRLRKALGQTADWFRSALAVEPVKGLRLSGYSACGQDGGVQLPREYVEEGVSDADLVLLVTTRPTTGTLAWAVACERDQWGRAIAGHVVAPCHLTAEAESLLSATLIHEVMHVLGFDPHAFAHFRDDRKRRRDQVTEQVMDEKLGRVVTRVVLPRVVMHSRYHYGAFSKFTGLELEDGGGRGTSGSHWEKRLLMEIMTGSVDTRSVVSKMTLALL…
OUT.Quillaja.O2	MEAMILSSPCIPHRFDCKLRLTVVVFEIILVLVWLESTNGKPSEHHLQWRALERVSENIASHSCIHDQILEQRKRPGRKVYSVTPQVYEPGISNPLQHKGRALLGIPASSESQKDAKQPIRIYLYDAVGHSPDRDCRNIGDIVKLGEPPSTSLPGSPSCPHGDPPIFGDCWYCTLDDISGEDKTHRLRKALGQTADWFRRALAVEPVKGLRLSGYSACGQDGGVQLPREYVEEGVSDADLVLLVTTRPTTGTLAWAVACERDQWGRAIAGHVVAPRHLTAEAETLLSATLIHEVMHVLGFDPHAFAHFRDERKRRRDQVTEQVMDENLGRTVTRVVLPRVVMHSRYHYGAFSVFTGLELEDGGGRGTSGSHWEKRLLMEIMTGSVDTRSVVSKMTLALL…
OUT.Vitis.O	MEVKFKCSSCAVTKFWSRLRFAV-VFELVLILAWFEAANAKSQEHQLQAQGVEKGSRNVVSHSCIHDQILEQRRRPGRKVYSVTPQVYESGISKPLHGKGRALLSVSKFSEEQEDVKEPIRIYLYDAVGHSPDRDCRNVGDIVKLGEPPLRSAPGIPSCPHSDPPIFGDCWYCTLDDIAGEDKRHRLRKALGQTADWFRRALAVEPVKGLRLSGYSACGQDGGVQLPRAYVEEGVANADLVLLVTTRPTTGTLAWAVACERDQWGRAIAGHVVAPRHLTAEAETLLSATLIHEVMHVLGFDPHAFAHFRDERKRRRAQVIEQTVDEKLGRTVTRVVLPRVVMHSRYHYGAFSEFTGLELEDGGGRGTSGSHWEKRLLMEIMTGSVDTRSVVSKMTLALL…
PAP.Aeschynomene.A	MELNVRCSSRAFSRFRSKLRLNVVVFKIVLILAWLEASSGKSLEHQLQWGGSEGRIENVASHSCIHDQILEQRKRPGRKGYSVTPQVYEPHRSKPLQHKGRALLGVSTSSESQKDAKQPIRIYLYDAVGHSSDRDCRKVGDIVKLGEPPLTSLPGLPLCPYADPPIFGDCWYCTFEDISGEDKKHRLRKALGQTANWFRRALAVEPVKGLRLSGYSACGQDGGVQLPREYIEEGVSNADLVLLVTTRPTTGTLAWAVACERDQWGRAIAGHVVAPRHLTAEAETLLSATLVHEVMHVLGFDPHAFAHFRDERKRRRNQVTEQVMDEKIGRMVTRVVLPRVVMHARHHYAAFSGFTGLELEDGGGRGTSGSHWEKRLLMEIMTGSVDTRSVVSKMTLALL…
PAP.Lotus.A	------------------------------------------------------------------------------------------------------------------------------------------------------------------------------------------------------------------------------------------------------------------------------------------------------MHVLGFDPHAFAHFRDERKRRRSKVTEQVMDEKIGRMSTRVVLPRVVMHSRHHYAAFSGFTGLELEDGGGRGTSGSHWEKRLLMEIMTGSVDTRSVVSKMTLALL…
PAP.Lotus.B	--------WCTLSGFHCKLRFALIVLEILLVLALVKAHIATPYGGQLQRVGLERNSENIVSHSCIHDQIIEHRKRPGRKVYSITPQAYEPGLLKPLQPKGRALLEASTSSGPQKDSKEPIRIYLYDAVGHSTERDCKKVGDIVKLGEPPMTSLHGSPSCPHGNPPILGDCWYCTFEDISREDKENRLRKALGQTAGWFRQALAVEPVKGLRLSGYSACGQDGGVQLPRAYIEEGVSDADLVLLVTTRPTTGTLAWAVACERDQWGRAIAGHVVAPRHLTAEAETLLSATLIHEVMHVLGFDPHAFAHFRDERKRRRNQVTEQVMDDKLGRMVNRVVLPRVVMHSRYHYSAFSRFTGLELEDGGGRGTSGSHWEKRLLMEIMTGSVDTRSVVSKMTLALL…
PAP.Medicago.A	--------------LRFNLPIVIVVFQIVLILAWLEANDAKAQERRFQSGGLDGRVEKVASHSCIHDQILEQRKRPGRQVYSVTPQVYEPGRSKPLQHKGRALLGVSTSSKPSKDEKKPIRIYLYDAVGLSPDRDCQNVGDMVKLGDPPITSLPGLPSCPLANPPTLGDCWYCTSEDIPGEDKKHRLRKALGQTADWFRRALAVEPVNGLRLSGYSACGQDGGVQLPREYVEEGVSDADLVLLVTTRPAAWTLAWAVACERDQWGRAIAGHVVAPRHLTAEEEASLSATLKHEVIHVLGFDPHAFTHFRDERKRLRNKVTEQVMDEKIGRAVTRVVLPRVVMHSRHHYAAFSGFTGLELEDGGESGTSGSHWEKRLLMEIMTGSVDTRSVVSKMTLALL…
PAP.Medicago.B	---------------------FICLLHIILILALVEAHNAHPHEDQLQWGGLERNTNNIVSHSCIHDQILEQRKRPGRKIYSVTPQVYEPGRLKPLQNKGRTILEVSTSSESQNDVKEPIRIYLYDAVGHSPDRDCRKVGAVVKLGEPPTTSLPGSPFCPHGNPPIVGDCWYCTSEDISGEDKKRRLRKALGQTADWFRRALAVEPVKGLRLSGYSACGQDGGVQLPRGYIEEGVPDADLVLLVTTRPTTGTLAWAVACERDQWGRAIAGHVVAPRHLTAEAETLLSATLIHEVMHVLGFDPHAFAHFRDERKRRRDQVTEQVMDEKLGRMVNRVVLPRVVMHSRYHYAAYSGFTGLELEDGGGRGTSGSHWEKRLLMEIMTGSVDTRSVVSKMTLALL…
PAP.Phaseolus.A	MESMVRCYSSRAFGFGCNLRFAVVVFEIVLILAWLEVYNAKLPEHQFYWGGLEGRSENIASHSCIHDQILEQRKRPGRKVYSVTPQVYKPGLSKHLQLKGRTLLGISTPSELLGIEKQPIRIYLYDAVGHSPDRDCQKIGDIVKLGEPPMTSIPGLPSCPLADPPVFGDCWYCTSEDISGEDKKHRLHKALGQTADWFRRVLSVEPVKGLRLSGYSACGQDGGVQLPHAYVEEGVSDADLVLLVTTRPTTGTLAWAVACERDQWGRAIAGHVVAPRHLTAEAETLLSATLIHEVMHVLGFDPHAFAHFRDERKRRRDKVTERVMDEKIGRMVTRVVLPRVVMHSRHHYVAFSGFTGLELEDGGGRGTSGSHWEKRLLMEIMTGSVDTRSVVSKMTLALL…
PAP.Phaseolus.B	---MARCTSCALSRFHCKLRFVVVVFLIILILAWVEAHDANLHENQVH-GGMERNTKNIASHSCIHDQILEQRKRPGRKVYLVTPQVYEPSLLKHLQHKGRALLDVSTSSSSHEDAKKPIRIYLYDAVGHSPDRDCRTIGDIVKLGEPPMTYPPGFPSCPHGNPPIFGDCWYCTSEDISGEDKKHRLRKALGQTADWFRRALAVEPVKGLRLSGYSACGQDGGVQLPRGYVEEGVSDADLVLLVTTRPTTGTLAWAVACERDQWGRAIAGHVVAPRHLTAEAETLLSATLIHEVMHVLGFDPHAFAHFRDERKRRRNQVTEQVMDEKLGRMVTRVVLPRVVMHSRSHYAAFSGFSGLELEDGGGRGTSGSHWEKRLLMEIMTGSVDTRSVVSKMTLALL…
