# Supplementary material for: Legume genome structures and histories inferred from Cercis canadensis and Chamaecrista fasciculata genomes
Source: Plant J. 2026 Jun 10;126(5):e70981. doi: 10.1111/tpj.70981 (PMC13252982; doi:10.1111/tpj.70981)
Supplement: Supplementary file 6 — Data S6. Manuscript supplement; Compressed directory of aligned sequences from 250 gene families with high rates of gene duplication consistent with whole‐genome duplications in the legume subfamilies. [file TPJ-126-0-s006.gz › S6_consen_wgd_tree/40_wgd_aln_manual_wgd_copy/Legume.fam3.01171]

CAE.Acacia.A	MRSGGCALQQTLTSEAATVLKHSLGLARRRGHAQVTPLHVAATLLSLRASSFRRACLKSHPHHQTHPLHCRALELCFVALRLPTTPPNLLHTHPSLSALIAALKRAQAHQRRGCIEQQNQQPLLTVKVELEQLVISILDDPSVSRVMREAGFSSTAVKSSIEDCSVCSVFQCYSTSGGVFSSPCSPSPSENQRETIFRHAHFYTTAPEHYSTVLFSPQKRTPVYPITEPALSKGDINLILHVLLRNKKRAVIVGDSVSITEGLVGELMGRLDKGEVPDELKSASFIKFHLAPVSLRSMKRDEVEMNLLELKRKVDSAASGGGGAIIYIGDLKWTVEEFSEKEEGKEASGYNPVDHVIAEIGKLFSDHGSSNAKVWLMATASYQTYMRCQMRQPPLETQW…
CAE.Acacia.B	MRSGSCGLPQTLTAEAASVLKHSLALARRRGHAQVTPLHVAATLLTLRSSSLRTACLKSHHHHTSSPLHCRALELCFVALRLPTSPPSFLHPHPSLSALVAALKRAQAHHRRGCIEQQHQQPLLTIKVELEQLIISILDDPSVSRVMREAGFSSAAVKNNLDESSASSVFQCYNSSGGVYSSPCSPEVPYT-----FDHR-------NIINPVLFSPLKRAPPPPVFSCNYYNEDVKLVLDILLRKKRKTVIVGDSLSLTEGLVGELMGRFERGDVPDELNSTRFIKFQFPSSSLNSTKREQVDMSLMELERKVDSVASGGGGVIVYIGDLKWTVGDSNLS-EKE--KGFSPVEHLVAEIGKLFCDYGSSKAKLWLMGTASYQTYMRCQMRQPPLETLW…
CAE.Chamaecrista.A	MRSGGCALQQTLTSEAASVLKHSLGLARRRGHAQVTPLHVAATLLNLRASSFRRACLKSHPHHHNHPLQCRALELCFVALRLPTTPPNLLHSQPSLSALIAALKRAQAHQRRGCIEQQNQQPLLTIKVELEQLVISILDDPSVSRVMREAGFSSTAVKSSIEDSSPCSVFQC----GGVFSSPCSPSPSENQRETILRHTHFYTSSEYYYNPILFSPQKRTPVYPITESPASKEDIKLVLDVLLRKKKKTVIIGDSVSITEGLVGELMGRLDRGEVPEELKSTHFIKFQFAPVSLRFMKKDEVEMNLLELKRKVNSVASGGGGAIFYIGDLKWTVEELFNEKGGGDVSGYNPVDHVTAEIGKLFSDYGSSNAKVWLMATASYQTYMRCQMRQPSLETQW…
CAE.Chamaecrista.B	MRSGSGGLQQSLTAEAASVLKQSVGLARRRGHAQVTPLHVAATLLSLRSSSLRNACLTLT-SHTNLQYYSRALDLCFVALRLPTSP-SLLHP-PSLSALIAALKRAHAHHRRPPPPLLTTS--LTVKVELQQLILSILDDPSVSRVMREAGFSSSTVKSNLHSPNNSS------SSSSLLFSPY----------------------------------HYHPLPPPSSS--------SVLDL------------------------------------------------------------------------DS-----------------KT----------------S----------VFHDKE------------------KEK----------…
CAE.Senna.A	MRSGGCALQQTLTSEAASVLKHSLGLARRRGHAQVTPLHVAATLLSLRASSFRRACLKSHPLHHHHPLQCRALELCFVALRLPTTPPNLLHTQPSLSALIAALKRAQAHQRRGCIEQQNQQPLLTIKVELEQLVISILDDPSVSRVMREAGFSSTAVKSNIEDSSPCSVFQCYSSSGGVFSSPCSPSPSENQRITIFRQPHFYTSS-EYYNPLLFSPQKKTPVYPITESTSSKEDIKLVLDVLLRRKKKTVIVGDSLSITEGLVGELMGRLDRGEVPNELKSTHFIKFQFTPVSLRFMKKDEVEMNLLELKRKVDSVASGGGGAIFYFGDLKWIVEAFSEKDGGGKVYDYNPVDHIVAEIGKLFSDYGSSNAKIWLMATASYQTYMRCQIRQPALETQW…
CER.Bauhinia.A	MRSGACALQQTLTAEAASILKHSLGLARRRGHAQVTPLHVAATLLSLRASSLRRACLKSQPHLTSYPLQCRALELCFVALRLPTTPAPLLHTQPQLSALIAALKRAQAHQRRGCIEQQQQQPLLTIKVELEQLIISILDDPSVSRVMREAGFSSTAVKNNIEDSSAPSVFQCYNSSGGVFSSPCSPTPSESQREAIVWQTHFLA-YSSEYNPLLFNPQKRILVHPFTDSASSKEDIELVLDTLVKKKRKTVIVGDSLSLTEGLVGELLGRLEKGEVPDELKSAHFIKFQLAPISFRVMKRQEVEMSLSELKRKVDSIVSRGGGVIIHIGDLKWIVETLSGKEGVSLFSAYNPVDHLVSEIGKMFSDYERSDAKVWLIATASYQTYMRCQMRQPSLETQW…
CER.Bauhinia.B	MRSGACALQQTLTAEAASILKHSLGLARRRGHAQVTPLHVAATLLSLRASSLRRACLKSQPHQASHPLQCRALELCFVALRLPTTPGPLLHTQPQLSALIAALKRAQAHQRRGCIEQQQQQPLLTIKVELEQLIISILDDPSVSRVMREAGFSSTAVKNNIEDSSASSVFQCYNSSGGVFSSPCSPSPSESQRDTIFRQTHFLN-YTSEYNPVLFSPQKRIPVHPITDSASSKEDIKLVLDILVKKKRKTVIVGDSPFLTEGLVGELIGRLEKGEVPDELKSTHFIKFQLAPISFRVMKRQEVEMNLSELKRKVDSIVSGGVGVIVHIGDLKWTVETLSGKEGGSLVSVYNPVDHLVAEVGKLFSDYESTNAKVWLMATASYQTYMRCQMRQPFLETQW…
CER.Cercis.o	MRSGACALQQTLTAEAASILKHSLGLARRRGHAQVTPLHVAATLLSLRASSLRRACLKSQPHQTSHPLQCRALELCFVALRLPTTPGPLLHTQPQLSALIAALKRAQAHQRRGCIEQQQQQPLLTIKVELEQLIISILDDPSVSRVMREAGFSSTAVKNNIEDSSAPSVFQCYNSSGGVFSSPCSPSPSESQRDTIFRQTHFLT-YTSEYNPVLFSPQKRIPVHPITDSASSKEDIKLVLDILVKKKRKTVIVGDSLSLTEGLVGELMGRLEKGEVPDELKSTHFIRFQLAPISFRVMKRQEVEMSLSELKRKVDSIASGGGGVIIHIGDLKWTVETLSEKEEGSLISGYNPVDHLVSEISKLFSDYESSNAKVWLMATASYQTYMRCQMRQPSLETQW…
CER.Phanera.B	MRSGVCALQQTLTAEAASILKHSLGLARRRGHAQVTPLHVAATLLSLRASSLRRACLKSQPHQTSHPLQCRALELCFVALRLPTIPGPLLHTQPQLSALIAALKRAQAHQRRGCIEQQQQQPLLTIKVELEQLIISILDDPSVSRVMREAGFSSTAVKNNLEDSSASSVFQCYNSSGGVFSTPCSPSPSESQRDTIFRQTHFLN-YTSEYNPVLFSPQKRIPVHPITDSASSKEDIKLVLDILVKKKKKTVIVGDSPSLTEGLVGELMGRLEKGEVPDELKSTHFIKFQLAPVSFRFMKRKEVEMSLSELKRKVDSIASGGGGVIIHIGDLKWTVETLSGKEGGSLVSGYNPVDHIVAEIGKLFSDYESSNAKVWLMATASYQTYMRCQMRQPSLETQW…
DET.Sindora.A	MRSGACALQQTLTAEAASVLKHSLGLARRRGHAQVTPLHVAATLLSLRASSLRRACLKSQPHQSSHPLQCRALELCFVALRLPTTPGPLLHSQPSLSALIAALKRAQAHQRRGCIEQQQQQPLLTIKVELEQLIISILDDPSVSRVMREAGFSSTAVKNNIEDCSSSVVFQCYNSSGGVFSSPCSPSPPESQRNIIFRQTHFLAYSASEYNPVLFSPQKRLSANPITDSVSFKEDIKLVLDILVRKKRKTVIVGDSVSLTEGLVGELMGRLERGEVPDELKKTHFVKFQFAPVSLRFMKKEEVEMNISELKRKVDSIASGGGGVIVHVGDLKWTVEVFREKDGSCVVSGYNPVDHLIAEIGRLFSEYGSSNAKVWLMGTASYQTYMRCQMRQPPLETQW…
DET.Sindora.B	MRSGVCTLQQTLTAEAASVLKHSLNLARRRGHAQLTPLHVAATLLSLRASSFRRACLQSQPQQITHPLHSRALELCFVALRLPTAPSPLLHSQPSLSALVAALKRAQAHQRRGCIEQNQQQPLLTVKVEIEQLIVSILDDPSVSRVMREAGFSSTDVKNSIEDCSSTSVFQCYNNSGGVFSSPSSPSPPENHREAIFRPNNFLAYSTTEYNPVLFSPQKTLSGNPVTDSASYKEDIKLVLDVFLRNRKKTVIVGDSVFITEGLVRELARMLEKGEVPDELKSTRLVRFQFASISLRFMKKEEVEIKLLELKKNVDSVAFGGGGAIVHIGDLKWTVDETYSVKDGE-ISGYNPVDYLVAEIGRFFSEYGNSNSKVWLMGTASYQTYMKCQKRQPPLEAKW…
OUT.Arabidopsis.O	MRTGAYTVHQTLTPEAASVLKQSLTLARRRGHSQVTPLHVASTLLTSSRSNFRRACLKSNPFTALHSLHCRALELCFVSLRLPTNPNPLFQTQPSLSALVAALKRAQAHQRRGCVEQQQSQPFLAVKVELEQLVVSILDDPSVSRVMREAGLSSVSVKSNIEDDSSSPVFYGSSSSVGVFSSPCSPSSSENNQGTLIWHAHLTNHHSFEQNPFFHFPKGK--TFTPDQAFPVREDANPVIEVLLGNKKRTVIVGDSVSLTEGVVAKLMGRIERGEVPDDLKQTHFIKFQFSQVGLNFMKKEDIEGQVRELKRKIDSFTSGGKGVIVCLGDLDWAVWGGG---NSASSSNYSAADHLVEEIGRLVYDYSNTGAKVWLLGTASYQTYMRCQMKQPPLDVHW…
OUT.Prunus.O	MRSGTCAVQQTLTAEAASVLKHSLSLARRRGHAQVTPLHVAATLLSSRTSLLRRACLKSQPHQTSHPLQCRALELCFVALRLPTTPGPLLHGQPSLSALIAALKRAQAHQRRGCIEQQQQQPLLTIKVELEQLIISILDDPSVSRVMREAGFSSTNVKNNLEDTSTSSVFQCYSSSGGVFSSPCSPSPPTDHHHHQFWQTHFLS-YTCEQNPVLFSPQKTNPTSTTTTS--TKEDIKLVFEVLLRKKKRTVIVGDSMSITEGLVSEVMGRIERGQVPEELKSTYFIKFQFSPVSLRFMKREDVEANLSELKRKIDSLASGGGGAIIYTGDLKWTIND--DERRDQASTGYSPVEHLVAEISRLVSDYESNKPKVWLMATASYQTYMRCQMRQPPLEIQW…
OUT.Quillaja.O1	MRSGACAVQQTLTAEAASILKHSLSLARRRGHAQVTPLHVAATLLSSRASSLRRACLKSQPHQASHPLQCRALELCFVSLRLPTIPGPLLHGQPSLSALIAALKRAQAHQRRGCIEQQQQQPLLTIKVELEQLIISILDDPSVSRVMREAGFSSTAVKNNLEDTSTPSVFQCYSSSGGVFSSPCSPSPTETQREIIFWQTHFLT-YTPEHNPALFAPQRRITGNPIFDSASFKEDIKLVLDIFLKKKKKTVIVGDSVSITEGHVAELMGRLERGDVPEELKSVRLIKFQFAPVSLRFMKREEVEMNLSELKRKVDSLVSGGGGAIIYAGDLKWTVDAFSDKEGGCEVSGYSPVYHLVAEIGRLFSDYGSSNAKVWLMATASYQTYMRCQIRQPPLEVQW…
OUT.Quillaja.O2	MRSGVCAVQQTLTAEAASVLKHTLGLARRRGHAQVTPLHVAATLLSSRASSLRRACLKSQPHQASHPLKCRALELCFVALRLPTTPGPLLHGQPSLSALIAALKRAQAHQRRGCIEQQQQQPLITIKVDLEQLIISILDDPSVSRVMREAGFSSTDVKNNLEDTSAPSVFQCYRSSGGVYSSPCSPSPTETQREIIFWQSHFLT-YSSEHNPVLISPQKRFTGNFITESVSFKEDIKLVLDILLK-KRKTVIVGDSVSITEGLVAELMGVLERGDVPEELKSVHCIKFQFPPVYLRFMKRDEVEMNLSGLKRKIDSLVSGGGGAIICAGDLKWTVEEFCEKEGGCEISGYSPVDHLVAEIRRLFSAYRSSNAKVWLMATASYQTHMRCQMRQPPLEVQW…
OUT.Vitis.O	MRAGACTLQQTLTTEAASVLKHSLSLARRRGHAQVTPLHVAATLLSSRASLLRRACLKSQPNQSTHPLQCRALELCFVALRLPTTPGPLLHGQPSLSALIAALKRAQAHQRRGCIEQQQQQPLLTIKVELEQLIISILDDPSVSRVMREAGFSSTAVKNNLEDSSASSVFQCYSSSGGVFSSPCSPSPTETHRDIIFWQTHILA-YSSEQNPLLFSPQKKLSSNPITDSTSVKEDLKLVLEVLLRKKRRTVIVGDSVSTTEGLVAELMGRIERGEVPEELKSAHFVKFQFSPVTLRFMKREEVEMNLSDLKRKVDSLASGGGGAIIYAGDLKWTVEAVSDRDGGFEASAYNPIDHLVAEIGRLLSDYTTSNTRVWLMATASYQTYMRCQMKQPSLEIQW…
PAP.Aeschynomene.A	MRSGACTLQQTLTVEAASVLKHSLGLARRRGHAQVTPLHVAATLLSLRASPLRRACLQSQ-QLQPQSLHCRALELCFVALRLPTTPGPLLHSQPSLSALIAALKRAQAHQRRGCIEQQQQQPLLTIKVELDQLIISILDDPSVSRVMREAGFSSTLVKTNIEDSSSSSVFQSYNSSGGVFSSPCSPSPTDNHRTIILRNSHFLVSYYGEYAPVLFSSQKKSSVYPIGDSSSCDGDIKVVMDVLMRKKKRTVIVGDSVSVTEGLVGELMGKIERGDVPDELKSINFIKFQFSSVSLRLMKRDEVEMNLSVLKRKVESVVSGGRGAIFYVGDLKWTVVD--DDGGGELVSGYNPIQHLVVEMGKMFGEDGNNNSKVWLMGTASYQTYIKCQMRQPSLETLW…
PAP.Aeschynomene.B	-----------------------------------------------------------------------------------------------------------------------------------------------------------------------------------------LSESHRENNIIFRHAHFLAAYTSQFNQVLFSPQKKAPVYPISSGAVSKDDVKLVLDILLRKKKKTVIVGDSVSLTEGLVGELMGRFERSEVPDELKSTNLIKFHFTSGSLRSMKRDEVEVKLMELKRKVESVASGGGGGIFYVGDLKWTVEG-GSQEEGEVSGGYNPVDHLVSEMGKLFSDCGSNANKVWLMATATYQTYMRCQMRQPPLEMQW…
PAP.Lotus.A	MRSGACTLQQTLTAEAASVLKHSLGLARRRGHAQVTPLHVAATLLSLRASSLRRACLKSQPQQQQHPLQCRALELCFVALRLPTTPGPLLHSQPSLSALIAALKRAQAHQRRGCIEQQQQQPLLTIKVELEQLIISILDDPSVSRVMREAGFSSTTVKSHIEDSSSNSVF--YNSSGGVFSSPSSPATSEN-------HNHFLASYSP---AFLCSPLKKSSVYPISEPVPSKEDIKVVLDVLLRKKKKTVIVGDSLSLTEGLVGELMGRLERGEVPDELKSAHFIKFQFAPVSLRFMKRDEVEMNLSALKRKVDSIASGGGGAIFYVGDLKWTVEV------GE-VSGYNPVDHLVAEIAKMFSDMGNSNSKVWLVATASYQTYMRCQMRQPSLETQW…
PAP.Medicago.A	MRSGAYTLQETLTAEAASILKHSLGLARRRGHAQITPLHVAATLLSLPSSSLRNACLKSQ-QQNNHPLQCRALELCFVALRLPTTTSPLLQPQPSLSALIAALKRAQAHQRRGCIEQNQQQPLLSVKVELDQLILSILDDPSVSRVMREAGFSSPSVKNNLENSSTL-----INS-SSVFHSSPSPL----------SHNHFLSSY--GYGSVLFSSQKKEQVVPFLKSSESKEDINLVFDVLLRKKKKTVIVGDTVSLTEGLVSEIMKRFERGEVPDEMKTTHFVKFHLSSVSLKYMKKEEVEMNVIRLKRKVSDYVALGVGAIFYVGDLKWIVDD----NDGS-LNEKEVVDYVVEEIGKLFGEEGNKNGKIWLVATASYQSYMRCQMRVPTFENQW…
PAP.Medicago.B	MRSGGCALQQTLTAEAASVLKHSLVLARRRGHPQVTPLHVAITLLTLRLSSFKRACLKSHPHHQTHPLQSRALELCFVALRLPTTPSPLIHSQPSLSALIAALKRAQAHQRRGSIEQQQQHTVLTVKVELEQLIISILDDPSVSRVMREAGFSSTLVKNNLEDSFSNSVFKCYNSSGGVFSSPCSPSTSENHRENI-----------------------------------------------------------------------LSSFRQN------------NFMAA-----------------------TS-A-------------KH------------SSSEFNSV---------LFSPPK------------------RTE----------…
PAP.Phaseolus.A	MRSGACTLQQTLTAEAASVLKHSLGLARRRGHAQVTPLHVAATLLSLRASSLRRACLKSQPHQTSHPLQCRALELCFVALRLPTTPAPLLHTQPSLSALIAALKRAQAHQRRGCIEQQQQQPLLTIKVELEQLIISILDDPSVSRVMREAGFSSTAVKTNIEDTSSPSVFQCYNTSGGVFSSPCSPAPSENNT-ASFRQNHFLASYTSEFSPLLFSPQKKASVFPITESPPPKEDIKVVIDVLLRKKKKTVIVGDSVALTEGLVGELMGKLERGDVPDELKSTHFIKFQLAPVSLRFMKREEVEMSLSALKRKVDSVA-SGGGAIFYVGDLKWTVEASSEKEEG-EVCGYNPVDHLLAEIGKLFCDSN---TKVWLMATASYQTYMRCQMRQPPLETQW…
PAP.Phaseolus.B	MRSGVCALQQTLTAEAASVLKHSLGLARRRGHAQVTPLHVAATLLSLRGSSLRKACLKSQPHQSSHPLQCRALELCFVALRLPTSPAPLIHTQPSLSALIAALKRAQAHQRRGCIEQQQQQPLLIIKVELEHLITSILDDPSVSRVMREAGFSSTAVKNNIEDSSPHSVFQCYNSSGGVFSSPCSPSASENHRTTTFRQTHFLTSYASEFHSLVFSPLKSSPACSFSGAASSKDDIRVVLDILLRKKKKTVIVGDSVSLTEGLVGELMRRIERSEVPDELKSINFIKFQISPVSLSCMKRDEVEMKLLELKRKVNSVASGEGGGIFYIGDLKWTVEEFSDKEEGSEISGYNPVDHLVSEVGRLFCDCGSNNAKVWLMATASYQTYMRCQMRQPPLEKQW…
