# Supplementary material for: Legume genome structures and histories inferred from Cercis canadensis and Chamaecrista fasciculata genomes
Source: Plant J. 2026 Jun 10;126(5):e70981. doi: 10.1111/tpj.70981 (PMC13252982; doi:10.1111/tpj.70981)
Supplement: Supplementary file 6 — Data S6. Manuscript supplement; Compressed directory of aligned sequences from 250 gene families with high rates of gene duplication consistent with whole‐genome duplications in the legume subfamilies. [file TPJ-126-0-s006.gz › S6_consen_wgd_tree/40_wgd_aln_manual_wgd_copy/Legume.fam3.01343]

CAE.Acacia.A	MSSNSSLNVQLSKKTTFLGLKLWVLIGIGVGAFIVLILSILSIWAMFWRKSKRPLNKYTTSQIPNVSKEIKVDKVGVQSSYNHPGSVYVHLHEKASDKPDKLLVQSGMSKFSDPDISQCSSIYHHGRGGSSMSGEDGSSGTFRKQSGLSYGGIVTASPLIGLPEFSHLGWGHWFTLRDLDLATNRFSAEVIGEGGYGVVYRGMLIGTEVAVKKILLGQAEKEFRVEVEAIGHVRHKLVRLLGYCIEGVHRMLVYEYVGLEQWLHGAMRQHGTLTWEARMKVITGTAKALSYLHEGIEPKVVHRDIKSSILIDDEFAKVSDFGLAKLLGSGESHITTRVMGTFGYVAPEYATGLLEKSDVYSFGVLLLEAITGRDPVDYARPAEVLVEWLKLMVSARRAE…
CAE.Acacia.B	MSSNGSLKAELSKK--VLGVKLWILIGICVGAFIVLILCILSIWVMFRRKSRRSLDGYSSSQIPNISKDIKVDKVGVQSSHDHPESVFIHVNDKSTDKSDKMLAHLGMSKSSDPDISQCSSMYHHERGFSSLSGEEGSSGTVKKHSTLSYGGLVTASPLVGLPEISHLGWGHWFTLRDLELATNRFSAEVLGEGGYGIVYKGRLIGTEVAVKKILLGQAEKEFGVEVEAIGHVRHKLVRLLGYCIEGVHRLLVYEYVGLEQWLHGALRQHGILTWEARMKVVIGTAKALAYLHEAIEPKVVHRDIKSSILIDDEFAKVSDFGLAKLLDSGESHITTRVMGTFGYVAPEYATGLLEKSDIYSFGVLLLEAVTGRDPVDYARPAEVLVEWLKMMVGTKRAD…
CAE.Chamaecrista.A	MSSNSSLNVQLSKTTSFLGLKLWVLLGIGVGAFTVLILCILSVWVMFWRKSRRSRDKNPPSRIPNVSKDIKVDKVGVQNSDSHPESVFIPFHDKASDKSDKVLVQSGMSKSSDVDISQCSSIYHHERGCGSISGDEGSSGHGKKQSTLSYGGMVTASPLIGLPEFSHLGWGHWFTLRDLELATSRFSAEVIGEGGFGVVYRGKLIGTEVAVKKLLLGQAEKEFRVEVEAIGHVRHKLVRLLGFCIEGVHRLLVYEYVGLEQWLHGAMRQHGTLTWEARMKVILGTAKALSYLHEAIEPKVVHRDIKSSILIDNDFAKVSDFGLAKLLESGESFITTRVMGTFGYVAPEYATGLLEKSDVYSFGVLLLEVVTGRDPVDYARPAEVLVEWLKVMVGARRAE…
CAE.Chamaecrista.B	MSSNSSLNAELSKK--FLGVKLWVLICIGVGAFIVLILCILSIWVMFRRKSRRSLDRYPLSQIPNVSKDIKVDKVGVQSSRDHPESVFIPVHDKTSDMSEKMLVHLGMSKSSDADISQCSSIYHHERGFSSLSGEEGSSGTVKKQSSLSYGGLVTASPLIGLPEVSHLGWGHWFTLRDLELATNRFSAEVLGEGGYGVVYKGRLIGTEVAVKKILLGQAEKEFRVEVEAIGHVRHKLVRLLGYCIEGVHRLLVYEYVGLEQWLHGAMRQHGTLTWEARIKVVLGTAKALSYLHEAIEPKVVHRDIKSSILIDDEFAKVSDFGLAKLLDSGESHITTRVMGTFGYVAPEYATGLLEKSDIYSFGVLLLEAVTGRDPVDYARPAEVLVEWLKMMVGTRRAD…
CAE.Senna.A	--------------------------------TIVLILCFISMWAMFWRKSSRSLKKYSASQVPYTLKDIKVDKVGAENSHSHPESVFIPFHDKASDKSDRVLVQSGMSKSSDADISQCSSIYHHERGGSSISGEDGSSGAGRKHSTLSYGGMVTASPLVGLPEFSHLGWGHWFTLRDLELATNRFSAEVIGEGGYGVVYRGRLIGSEVAVKKILLGQAEKEFRVEVEAIGHVRHKLVRLLGYCIEGVHRLLVYEYVGLEQWLHGAMRQHGTLTWEARMKAILGTAKALSYLHEAIEPKVVHRDIKSSILVDDEFAKVSDFGLAKLLDSGESHITTRVMGTFGYVAPEYATGLLEKSDVYSFGVLLLEAVTGRDPVDYARPAEVLVEWLKIMVGARRAE…
CAE.Senna.B	MSSNSSLNEELSKK--YIGLKLWVLIGIGVGAFIVLILCILSIWVMFRRKSRRSLDRYTLSQIPNVSKDIKVDKVGVESSRDHPESVFIPVHDKASDKSEKMLVHLGMSKSSDPDISQCSSIYHHERGFSSLSAEEGSSGTVKKQSSLPYGGLVTASPLVGLPEFSHLGWGHWFTLRDLELATNRFSAEVLGEGGYGVVYKGRLIGTEVAVKKILL---------------------------------------------------------------------------------------------------------------------------------------------------------------------------------------…
CER.Bauhinia.A	MSSNSSLNTELSKKTSFLGLKLWVLIGIGVGVFIVVILCILSIWVMFRRKSRRSLDKYCLSQIPNVSKDIKVDKVGVQNSHDHPENAFIPSHDKSSDKSEKMSVHLGRSKSGDPDVSQGSSVYHHERAGSSMSGEEGSSGTFKKQTALPHGGLVTASPLVGLPEFSHLGWGHWFTLRDLQLSTNRFSADVLGEGGYGVVYRGRLIGTEVAVKKLLLGQAEKEFRVEVEAIGHVRHKLVRLLGYCIEGVHRLLVYEYVGLEQWLHGAMRQHGTLTWEARMKVILGTAKALAYLHEAIEPKVVHRDIKSSILIDNEFAKVSDFGLAKLLGSGESHITTRVMGTFGYVAPEYATGLLERSDIYSFGVLLLEAVTGRDPVDYARPAEVLVEWLKMMVGTRRAE…
CER.Bauhinia.B	--SSSSLNVELSKKTSFLGLKLWVLIGIGVGVFIVLILCILSIWVMFRRKSRKSLDKYCLSQIPNVSKDIKVDKVGVQNSHDHPESVFIPVHDKSSDKSEKMLVHLGISKSSDPDMSQCSSIYHHERAGSSMSGEEGSSGTVKKQSTLSHGGLVTASPLIGLPEFSHLGWGHWFTLRDLQLATNRFSSEVIGEGGYGVVYKGRLIGTEVAVKKLLLGQAEKEFSVEVEAIGHVRHKLVRLLGYCIEGVHRLLVYEYVGLEQWLHGAMHQHGTLTWEARMKVLLGTAKALAYLHEAIEPKVVHRDIKSSILIDNEFAKVSDFGLAKLLDSGESHITTRVMGTFGYVAPEYATGLLERSDIYSFGVLLLEAVTGRDPVDYARPAEVLVEWLKIMVGTRRAE…
CER.Cercis.o	MPSNSSLNVELSKKTSFLGLKLWVLIGIGVGAFIVFILCILSIWVMFRRKSRRSLDKYCLSQIPNVSKDIKVDKVGVQDSHDHPENVYIPGHDKSSDKSEKTLAHLGISKSSDPDISQCSSIYHHERVGSSMSGEEGSSGTVKKQSTLSYGGLVTASPLIGLPEFSHLGWGHWFTLRDLQLATNRFSAEVLGEGGYGVVYKGRLIGTEVAVKKLLLGQAEKEFRVEVEAIGHVRHKLVRLLGYCVEGVHRLLVYEYVGLEQWLHGAMRQHGTLAWEARMKVILGTAKALAYLHEAIEPKVVHRDIKSSILIDNEFAKVSDFGLAKLLGSGESHITTRVMGTFGYVAPEYATGLLEKSDIYSFGVLLLEAVTGRDPVDYARPAEVLVEWLKVMVGTRRAE…
CER.Phanera.A	MPSNSTLNTELSKKTAFLGLKLWVLICMGVGAFIVLILCILSIWVMFRRKSRRSLDKYCLSQIPNVSKDIKVDKVGVQNSHDHPENVFIPIHDTSNDKSEKMLVHLGRSKSSGPDFSQGSSICHQERAGSSMSGEEGSSGTVKKQSVLSHGGLVTASPLVGLPEFSHLGWGHWFTLRDLQLATNRFSSEVLGEGGYGIVYRGRLIGTEVAVKKLLLGQAEKEFSVEVEAIGHVRHKLVRLLGYCIEGVHRLLVYEYVGLEQWLHGAMRQHGTLTWEARMKVILGTAKALAYLHEAIEPKVVHRDIKSSILIDNEFAKVSDFGLAKLLGSGESHITTRVMGTFGYVAPEYATGLLERSDIYSFGVLLLEAVTGRDPVDYVRPAEVLVEWLKVMVGTRRAE…
CER.Phanera.B	--SSSSLNVELSKKTSFLGLKLWVLIGIGVGVFIVLILCILSMWVMFRRKSRKSLDKYCLSQIPNVSKDIKVDKVGVQNSHDHPESVFIPVHDKSSDKSEKMLVHLGISKSSDPDISQCSSIYHHERAGSSMSGEEGSSGTVKKQSTLSYGGLVTASPLIGLPEFSHLGWGHWFTLRDLQLATNCFSAEVLGEGGYGVVYSGRLIGTEVAVKKLLLGQAEKEFSVEVEAIGHVRHKLVRLLGYCIEGVHRLLVYEYVGLEQWLHGAMHQHGTLTWEARTKVLLGTAKALAYLHEAIEPKVVHRDIKSSILIDNEFAKVSDFGLAKLLGSGESHITTRVMGTFGYVAPEYATGLLERSDIYSFGVLLLEAVTGRDPVDYARPAEVLVEWLKMMVGTRRAE…
DET.Sindora.A	MSSNSSLNVDLSKKTSFLDLKLWVSIEIGVGAFIVLIICILSMWVMFWRKSRIPLDSHPLSQIPSVSKDVKVDKVGLQSSQNHSERVFIPAHDCVGDKSEKMVGHLVMSKSSDPDIGQCSSIYHHERGLSSMSGEEGSSGTVKQQSALSYAGVVTASPLVSLPEFSHLGWGHWFMLRDLELATNRFSAEVLGEGGYGVVYCGRLIGTDVAVKKILL-QGHFELYISLLTFGAGS---------------------------------------------------------------------------------------------------------------------------------------------------------------------…
DET.Sindora.B	MSSNSSLNVELSKKTSFFGLKLWVLIGLGVGIFIVLILCILSVWVMFRRRSRRSLDKYSTTQIPNVSKDISVDKVGVPSSRDHPESVFIPVHDKTSDKSEKMLVHLAMSKTGDPDMSRCSSAHHYERGGSSVSGEEGSSGAARKHHTVSYGGLVTASPLVGLPEFSHLGWGHWFTLRDLELATNRFSAEVLGEGGYGVVYRGKLVGTEVAVKKILLGQAEKEFRVEVEAIGHVRHKLVRLLGFCIEGVHRLLVYEYVGLEQWLHGALRQHGILTWEARMKVIVGTAKALAYLHEAIEPKVVHRDIKSSILIDSEFAKVSDFGLAKLLDSGESHITTRVMGTFGYVAPEYATGMLEKSDIYSFGVLLLEAVTGRDPVDYARPAEVLVEWLKMMVGTRRAD…
OUT.Arabidopsis.O	MSSESSLSADMSKKVSFLGLKLWVLICLVVGTFVVLVFCILSLWIAFRRKSRRSSHKLPFSQIPRVAKDIRVDRVGFQN---HNENLSITNADKSSDRSGKMMSYLGRTKSSDNDISQCSSVHHHERACSSHSGEDGSFGAAWRQNSLSQGGLVTASPLVGLPEISHLGWGHWFTLRDLQLATNRFAAEVIGEGGYGVVYKGRLIGNDVAVKKLLLGQAEKEFRVEVEAIGHVRHKLVRLLGYCIEGVNRMLVYEYVGLEQWLHGAMGKQSTLTWEARMKILVGTAQALAYLHEAIEPKVVHRDIKASILIDDDFAKLSDFGLAKLLDSGESHITTRVMGTFGYVAPEYATGLLEKSDIYSFGVLLLETITGRDPVDYERPAEVLVEWLKMMVGTRRAE…
OUT.Prunus.O	MSSGSSLNAELSKKIGFLGLKLWVVIGICVGAFIVSILCFLSIWVTFRRKSRRSLDKFPVTQIPNISKDINVDKVGAQSTHDHPDNLFLSVPEKASDKSEKMLVHLGMSKSSDPDMSQCSSIYHHERACSSQSGEEGSSGNVRKQSSLSYGGLVTASPLIGLPEVSHLGWGHWFTLRDLQFATNRFSAEVLGEGGYGVVYKGRLIGTDVAVKKLLLGQAEKEFRVEVEAIGHVRHKLVRLLGYCIEGVHRMLVYEYVGLEQWLHGAMRQHGTLTWEARMKVILGTAKALSYLHEAIEPKVVHRDIKSSILIDDEFAKVSDFGLAKLLGSGESHITTRVMGTFGYVAPEYATGLLEKSDIYSFGVLLLEAVTGRDPVDYGRPAEVLVEWLKLMVGARRSE…
OUT.Quillaja.O1	MSSENSLNVELSKK--ILGLKVWVLICVCVAAFIILILCILFIWVTFRRKSRRSMDNYSLSQIPNVAKDIKVDKVGVQSLHDHPENLFINVPGKASDKSEKMLVHLGMSKSSDPDVSQCSSTYHHERGCSSVSGEEGSSGTVRKQSSLSLGGLVTASPLIGLPEFSHLGWGHCFTLRDLEFATNHFSAEVLGEGGYGVVYRGRLIGTEVAVKKLLLGQAEKEFRVEVEAIGHVRHKLVRLLGYCIEGVHRLLVYEYVGLEQWLHGAMRHHGTLTWEARMKVILGTAQALAYLHEAIEPKVVHRDIKSSILIDDEFAKVSDFGLAKLLDSGESYITTRVMGTFGYVAPEYATGLLEKSDIYSFGVLLLEAVTGRDPVGYGRPAEVLVEWLKMMVGARRAE…
OUT.Quillaja.O2	-----------------------------------------------------------------YSKDIKVDKVGVQSSHDHPESLYIPIHDKASDKSEKMLVHLGMSKSSDPDVSQCSSIYHHERGCSSVSGEEGSSGTVRKQSSLSCGGLVTASPLIGLPEISHLGWGHWFTLRDLEFATNRFSAEVLGEGGYGVVYKGRLIGSEVAVKKLLLGQAEKEFRVEVEAIGHVRHKLVRLLGYCIEGVHRLLVYEYVGLEQWLHGAMRQHGTLTWEARMKVILGTAKALAYLHEAIEPKVVHRDIKSSILIDDEFSKVSDFGLAKLLDSGESHITTRVMGTFGYVAPEYATGLLEKSDIYSFGVLLLEVVTGRDPVDYGRPAEVLVEWLKMMVGTRRAE…
OUT.Vitis.O	MSSQKSLDTELSKK--FLGLKLWVLIGVCVGAFIVLILCILSIWVMFRRKSRRTLDKFTLSQIPNVSKDIKVDRIGTQNFHD--ESLFLNVNDKSTDRSEKMY-HLGVSKSSDPDVSQCSSIYHHERGCSSQSGEEGSSGTVRKHSSLSYG-LASASPLIGLPEVSHLGWGHWFTLRDLEYATSRFSAEVLGEGGYGVVYKGRLIGAEVAVKKLLLGQAEKEFRVEVEAIGHVRHKLVRLLGYCIEGVHRMLVYEYVGLEQWLHGAMRQYGNLTWEARMKVILGTAKALAYLHEAIEPKVVHRDIKSSILIDDEFAKVSDFGLAKLLGSGESHITTRVMGTFGYVAPEYATGLLEKSDIYSFGVLLLEAVTGRDPVDYGRPAEVLVEWLKVMVGTRRAE…
PAP.Aeschynomene.A	MSSNSSLNVELSKKTGFFGLKRWVLIGIGVGAFIVLIICILCIWVMFRRKSRRSLDKYSLSKIPNVSKDINVDKVGVQSSHVDQENVYVTDHDKANDKSNKVAVHLAASKSSDHDISQCSSSYHHERGFSSMSGEDGSSGSVKKQSSLSYGGMVTASPLVGLPEFSHLGWGHWFTLRDLELATNRFSAAVIGEGGYGVVYRGGLIGTEVAVKKLLLGQAEKEFRVEVEAIGHVRHKLVRLLGYCVEGVHRLLVYEYVGLEQWLHGAMQQHGTLTWEARMKVVLGTAKALAYLHEAIEPKVVHRDIKSSILIDTEFAKVSDFGLAKLLDSGESHITTRVMGTFGYVAPEYASGLLEKSDIYSFGVLLLEAVTGRDPVDYARPAEVLVEWLKMMVGTRRAE…
PAP.Aeschynomene.B	-----SLEVKMSKKTSVLGLRLWVLIGILVGVFIVLILCMLSIWVMFRRKSRRSPDKYPLSQIPNVSKDIKVDKVGVQNGYDQAESVSIHVNDKGSDNSDKLLVHLGRSKSSDPDMSQCSSIYHHERGFSSMSGEEGSSGTFKKQSASSFGGMVTASPLIGLPEFSHLGWGHWFTLRDLELATNRFSKEVIGEGGYGVVYRGMLIGSEVAVKRLLLGQAEKEFRVEVEAIGHVRHKLVRLLGYCIEGVHRLLVYEYVGLEQWLHGAMSQHGTLTWEARMKVILGTAKALAYLHEAIEPKVIHRDIKSSILIDSEFAKVSDFGLAKLLDSGESHITTRVMGTFGYVAPEYATGLLEKSDIYSFGVLLLEAVTGRDPVDYARPAEVLVEWLKMMVGTRRAE…
PAP.Lotus.A	MSSNSSLNVQLSK-TSILGLKRWVLIGIGVGAFIVLILCIISIWAMFRRKSRRSLEKYSISQIPNVSKDIDVDKVGVQGSHVQPDNIFIPVHDKENDNSGKVSVHYGMSKSGDHDASQCSSNYHHERRFSSMSGEEGSSGNGMKQSTLSHGGLVTASPLIGLPEFSHLGWGHWFTLRDLERATSRFSAEIIGEGGYGIVYRGVLVGTEVAVKKLLLGQAEKEFRVEVEAIGHIRHKLVRLLGYCLEGVHRILVYEYVGLEQWLHGEMRQHGTLTWEARMKVMLGTAKALAYLHEAIEPKVIHRDIKSSILIDDEFAKVSDFGLAKLLDSGESHITTRVMGTFGYVAPEYASGLLEKSDIYSFGVLLLESVTGRDPVDYARPAEVLVEWLKMMVGSRRAE…
PAP.Lotus.B	---TNSLSMEMSKKTSLLGLRLWVLIGIGVGAFIVLILCILSIWVMFRRKSRRSVDKYSLSQIPHVSKDIKVDKVGVQNYHDQAESISIPVHDKGSGKSDKLIVHLGTSKSSDHDISQCSSIYHHERGFSSMSGEEGSSGTAKKQSTLSLGGMVPASPLIGLPEFSHLGWGHWFTLRDLEFATSRFSAEVIGEGGYGVVYRGRLIGSEVAVKKLLLGQAEKEFRVEVEAIGHVRHKLVRLLGYCIEGVHRLLVYEFVGLEQWLHGAMSQHGVLTWEARMKVLLGTAKALAYLHEAIEPKVVHRDIKSSILIDNEFAKVSDFGLAKLLDSGESHITTRVMGTFGYVAPEYATGLLEKSDIYSFGVLLLEAVTGRDPVDYTRPAEVLVEWLKIMVGTRRAE…
PAP.Medicago.A	MSSKNSLDVELSKKTSFLGLKRWVLIGIGVGAFIVLILGILSIWVMFRRKSRRSLDK---SQIPDVSKDINVDKVAVQSSHVQPGNVFAPNVD-----SDKISIHMRTGKFSDPDISQCSSVYHHERGLSSLSWEDGSSGNFKKQSTLSYGGPTTASPLIGLPEFSHLGWGHWFTLRDLEQATNRFSTEILGEGGYGVVYKGRLIGTEVAVKKLLLGQAEREFRVEVEAIGHVRHKLVRLLGYCVEGVHRLLVYEYVGLEQWLHGDKYQLGTLTWEARMKVILGTAKALAYLHEAIEPKVIHRDIKSSILIDTEFAKVSDFGLAKLLESGESYITTRVMGTFGYVAPEYASGLLEKSDIYSFGVLLLEAVTGRDPVDYARPSEVLVEWLKMMVGARRAE…
PAP.Medicago.B	MSSNGSLKMELSKKTSFLGLRLWVLIGIGVFAFIVLILCLLSIWITFWRKTRRSVDKYSLSQIPHVSKDIKVDRVEVQPSNDQVDSVSIHVHDNMTDKSDKLFVHL--SKSSDPDISQCSSIYHHERGLSLISAEDGNFGTVKKQYM------VTASPLVGLSEGSHLGWGHWFTLRDLEFSTNRFSAEVIGEGGYGVVYKGRLIGSEVAVKRLLLGQAEKEFRVEVEAIGHVRHKLVRLLGFCVEGVHRLLVYEYVGLEQWLHGAMRQHGVLTWEARMKVILGTAKALAYFHEAIEPKVVHRDIKSSILIDSAFAKVSDFGLAKLLDSGESHITTRVMGTFGYVAPEYATGLLEKSDIYSFGVLLLEAITGRDPVDYTRPAEVLVEWLKMMVGSRRTE…
PAP.Phaseolus.A	MSSNSSLKGELTKKTPFLGLRRWVLIGVGVGAFIVLILCILSIWVMFRRKSRRSLDKYSISQIPNISKDIDVDKVGVLSSHVQQENVLTPVHNKISDKSDNVSVHLGNRKSGDPDISQCSSIYHHERGFSSMSAEEGSSGNVKKQSTLSHGGLATASPLVGLPEFSHLGWGHWFTLRDLEMATKRFSTEIIGEGGYGIVYKGRLIGIEVAVKKLLLGQAEKEFRVEVEAIGHVRHKLVRLLGYCVEGVHRLLVYEYVGLEQWLHGDMHQHGTLTWEARLKVILGTAKALAYLHEAIEPKVIHRDIKSSILIDDEFAKVSDFGLAKLLDSGESHITTRVMGTFGYVAPEYASGLLEKSDIYSFGVLLLEAVTGRDPVDYARPAEVLVEWLKMMVGTRRAE…
PAP.Phaseolus.B	MSENNSLHVELSKKTSFLGLKLWVLIGIGVGAFIVLILCALSVWVMFRRKSRRSLDKFSLSQIPHVSKDIRVDKVGVQTSYDQAESVAIPVHDKASENSDKLLVHLRKSKSGDADISQCSSVYHHERGFSSMSGEEGSSGTVKKQSALAFGGVVTASPLVGLPEISHLGWGHWFTLRDLELATNRFSPEVIGEGGYGVVYRGRLIGSEVAVKKILLGQAEKEFSVEVEAIGHVRHKLVRLLGYCIEGVHRLLVYEYVGLEQWLHGAMSQQGTLTWEARMKVITGTAKALAYLHEAIEPKVVHRDIKSSILIDTEFAKVSDFGLAKLLDSGESHITTRVMGTFGYVAPEYATGLLERSDIYSFGVLLLEVVTGRDPVDYSRPAEVLVEWLKMMVGTRRAD…
