# Supplementary material for: Legume genome structures and histories inferred from Cercis canadensis and Chamaecrista fasciculata genomes
Source: Plant J. 2026 Jun 10;126(5):e70981. doi: 10.1111/tpj.70981 (PMC13252982; doi:10.1111/tpj.70981)
Supplement: Supplementary file 6 — Data S6. Manuscript supplement; Compressed directory of aligned sequences from 250 gene families with high rates of gene duplication consistent with whole‐genome duplications in the legume subfamilies. [file TPJ-126-0-s006.gz › S6_consen_wgd_tree/40_wgd_aln_manual_wgd_copy/Legume.fam3.00854]

CAE.Acacia.A	MAMAMAASSLGLSFSTETNFRALEKPTCIAPVFKASSAFAVAKPIFILHKGRLSSSGTTIIPQAAPVADVEDGNQAETDTVPTPVVIIDQDSDPDATVVEITFGDRLGTLIDTMALKLGLVVKAVYMDASGKHKFSITKADTGRKVEDPELLEAIRLTILMIQYHPESSAQLALGAAFGLMPPKEQVDVDIATHITISNDGPDRSLLYVETADRPGLLVDLVKIITDIITVESGEFDTEGLLAKAKFHVSYKGSAIIKPLQLVLVSLRYFLRRPSTEESSF
CAE.Acacia.B	MAVAMAACSVRTQFIDNRIRRDSDKSIRY----EASSSFAAPKSLRILQNLRFSSSRTTLIPRATPVTDVEDGVQRETDVIPTPTVIIDQDSDADATVVEITFGDRLGALVDTMALKLGLVVKAVFLDSSGKHKFSITKADTGRKVEEPELLEAIRLTIIMIQYHPESSAQLAMGAAFGLMPPKEQVDVDIATHINISNDGPDRSLLYVETADRPGLLLDLVKIITDIIAVESGEFDTEGLLAKAKFHVSYNGKAIIRPLQQVLASLRYFLRRPSTEEASF
CAE.Chamaecrista.A	MAVAMSALSLGLPSIAENTFRAVEKPTCIVPILNATSGFGADKSFLIFRKGRLSSSGTTIIARAAPVTNLEDGNQGETDTIPTPIVIIDQDSDPDATVVEITFGDRLGALLDTMALKLGLVAKAVYLDASGKHRFSITKADTGRKVEEPELLEAIRLTIILLQYHPESSSQLALGAAFGLVPPKQEIDVDIATHVTISDDGPDRSLLYVESADRPGLLVDLVKIITDIINVESGEFDTEGLLAKAKFHVNYKGNAIIKPLQQVLVSLRYFLRRPSTEESSF
CAE.Chamaecrista.B	-VLPMAALSVKPHCIADSSFRDSEKPICSCPILKVSSVFASSNSFCILRKGRLSSSRTTITPRATPITNEENESPGGTDTVPTPDFLIDLESDPDATVVEIMFGDCLAAFLDTMALRLGLVVKAVYLDSSGKRRFSITKVYTGTKVEEPGLLEAIRFAIIMSHYRPESTILREIGPNFGSFPPNDQVEVYVDTHVRVSGDGPNRSLLSVKTTDRHGLLVDLVKLVAEAVTVESGEFHTEVTTVQPKYANLFLWLKCLYHLKIFLLNLRSWPRQSFISATA-
CAE.Senna.A	MAVAMSAWSIGLPS--------VEKPTCIVPIFNATSGFGATKPLFIFRKGRLSSSGTTIIPQAAPVANVEDGNQAETDTIPTPIVIIDQDSDPEATLVEITFGDRLGALLDTMALKLGLVVKAVYLDASGKHRFCITKADTGRKVEDPELLEAIRLTIILIQYHPESSAQLAMGAAFGLMAPQEQIDLDIATHITISDDGPDRSLLYVETADRPGLLVDLVKIITDIISVESGEFDTEGLLAKAKFHVNYKGSAIIKPLQQVLVSLRYFLRRPSTEESSF
CAE.Senna.B	MAMSMTSWTVGALFVTDGSLRDSDKLISTAPILKASSGFASAKSFCILRNPRLSSSRTTIIPRATPVTNVEEGSHGDTDIIPTPIVLIDQDSDPDATVVEVTFGDRLGALLDTMALKLGLVVKAVCLDSSGKHRFSITKADTGRKVEEPELLEAIRLTIIMIKYHPESSARLAMGAAFGLLPPKEQVDVDIATHIKISNDGPDRSLLYVETADRPGLLVDLVKIITDIISVESGEFDTEGLLAKAKFHVSYQGKAIIQPLQQVLASLRYFLRRPSTEEASF
CER.Bauhinia.A	MAMAMAASSLGLHFIADNGMRASEKPICSAPMWKASSGIGAAKSFCILRKGRVSSSGTTLIPRATPVTDVEDGSQGDTSTIPTPIVIIDQDSDPDATVVEIAFGDRLGALLDTMALTLGLVVKAVFLDSSGKHKFAITKADTGRKVEDPELLEAIRLTIILIQYHPESSAQLALGAAFGLVPLKEQVDVDIATHISVTADGSDRSLLYVETADRPGLLVDLVKIITDIIAVESGEFDTEGLLAKAKFHVSYKGKAIIKPLEQVLASLRYFLRRPTTEEASF
CER.Bauhinia.B	MAVAIAASSVGLHFIADNGVKASEKPICSAPILKASSGIGPVKPFYILRKGRLSSSGTTLVPRARPITDVEDGNQGDTDTIPTPIVIIDQDSDPDATIVEITFGDRLGALLDTMALKLGLVVKAVFLDSSGKHKFSITKADTGRKVEEPELLEAIRLTIILIEYHPESSAQLALGAAFGLVPPKEQVDVDIATHINVTPDGPDRSLLYVETADRPGLLVDLVKIITDIIAVESGEFDTEGLLAKAKFHVSYKGKAIIKPLEQVLASLRYFLRRPTTEESSF
CER.Cercis.o	MAVAMAASSLGLHFIADNGMKASEKPICSAPILKASSGIGAAKPFYILRKGRLSSSGTTLIPRATPVTDVEDGNQGDTDTIPTPIVIIDQDSDPDATVVEITFGDRLGALLDTMALKLGLVVKAVFLDSSGKHKFAITKADTGRKVEDPELLEAIRLTIILIQYHPESSAQLALGAAFGLVPPKE-VDVDIATHISVTADGPDRSLLYVETADRPGLLVDLVKIITDIIAVESGEFDTEGLLAKAKFHVSYKGKAIIKPLEQVLASLRYFLRRPSTEEASF
CER.Phanera.A	MAVAMAASSLGLHFIAENGMKASKKPICSAPILKASSGICPAKSFYILRKGRLSSFGTTFIPRATPVTDVEDGNQGDTDTIPTPIVIIDQDSDPDSTVVEITFGDRLGALLDTMALTLGLVVKAVFLDSSGKHKFAITKADTGRKVEDPELLEAIRLTIILIQYHPESSAQLALGAAFGLVPPKEQVDVDIATHITVTADGPDRSLLYVETADRPGLLVDLVKIITDIIAVESGEFDTEGLLAKAKFHVSYKGKAIIKPLELVLASLRYFLRRPTTEESSF
CER.Phanera.B	MAVAMAASSLGLRFIADNGMKASEKPICGAHILKASSGIGAVKPFYILRKGRLSSSGTKLIPRAGPVIDVEDGNQGDTDTVPTPIVIIDQDSDPDATVVEITFGDRLGALLDTMALKLGLVVKAVFLDSSGKHKFAITKSDTGRKVEDPELLEAIRLTIILIQYHPESSAQLALGAAFGLVPPKEQVDVDIATHISITADGPDRSLLYVETADRPGLLVDLVKIITDIIAVESGEFDTEGLLAKAKFHVSYKGKAIIRPLELVLVSLRYFLRRPTTEEASF
DET.Sindora.A	MAVATSAWNLGPRFIADSSFRASEKFICSGPLFNTSSGFVITRPPCILRGKRLSSSRTIIIPRAAPVTNVEDGNQGDTDTIPTPVVIIDQDSDPDATVVEVTFGDRLGALLDTMALKLGLVVKAVFLDSSGKHKFSITKADTGRKVEEPELLEAIRLTIIMIQYHPESSAQLAMGAAFGLVPPKQQVDVDIATHIKISDDGPDRSLLYVEAADRPGLLVDLVRIITDIIAVESGEFDTEGLLAKAKFHVSYNGKAIIKPLQLVLSSLRYYLRRPTTEEASF
DET.Sindora.B	MAVATSAWNLGPRFIADSSFRASEKFICSGPLFNTSSGFVITRPPCILRGKRLSSSRTIIIPRAAPVTNVEDGNQGDTDTIPTPVVIIDQDSDPDATVVEVTFGDRLGALLDTMALKLGLVVKAVFLDSSGKHKFSITKADTGRKVEEPELLEAIRLTIIMIQYHPESSAQLAMGAAFGLVPPKQQVDVDIATHIKISDDGPDRSLLYVEAADRPGLLVDLVRIITDIIAVESGEFDTEGLLAKAKFHVSYNGKAIIKPLQLVLSSLRYYLRRPTTEEASF
OUT.Arabidopsis.O	MAMASASGS-ALCFTDALALRRDCGALCLPPRT-VTFGFV-DKPLVNLERLRLSTLKIR-ASNATAVENKQEGSAADSDKVPTPVVIIDQDSDPDATVLEVTFGDRLGALLDTMALKLGLVVKAVYLDSSGKHKFAITRADSGRKVEDPELLEAIRLTVILLEFHPESSSQLAMGAAFGVLPPTEPIDVDIATHITIEDDGPDRSLLFIESADRPGLLVELVKIISDIVAVESGEFDTEGLLAKVKFHVSYRNKALIKPLQQVLASLRYFLRRPSTDESSF
OUT.Prunus.O	MAVAMASCSLGVNLGSNCSLKPLAIPLQTGATVEGSFGFG-SKSFFIVQKGRLLSSSTSTTPRASSATAVEDGSQSETDKIPIPKVIIDQDSDPNATVVEITFGDRLGALLDTMALRLGLVVKAVYLDSSGKHKFAITRADTGRKVEDPELLEAIRLTIILIEYHPESSSQLAMGAAFGIVPPPEQVDVDVATHISISDDGPNRSLLYVESADRPGLLVDLVKTVTDIVAVESGEFDTEGLLAKAKFHVSYRGKPLIKPLQQVLASLRYYLRRPMTEEGSF
OUT.Quillaja.O1	MAVAMAAWSFGIHFSTDQNGRALEKPMSSGACKGASFGFGTTKPFCILHKGRLSSSGTTITLRATSVTSVEEGNLVDTDTVPTPKVIIDQDSDPDATVVEITFGDRLGALLDTMALKLGLVVKAVYLDSSGKHKFSITKANTGRKVEDPELLEAIRLTIILIEYHPESSAQLAMGAAFGIEPPEQQVDVDIATHISVNDDGPNRSLLYVETADRPGLLVDLVKIITDIVSVESGEFDTEGLLAKAKFHVGYRGKALIKPLRQVISSLRYFLRRPTTEEASF
OUT.Quillaja.O2	MVVTMAAWSPGIHFSTDRNLKALEKPMSSGACMRTSFGFGTTRPFCILHKGRLSSSGTTIVPRATPVTSVEDGNRGDTDIIPTPKVIIDQDSVPDATVVEITFGDRLGALLDTMALKLGLVVKAVFLDSSGKHKFSITRADTGRKVEDPELLEAIRLTIILIEYHPESSAQLAMGAAFGIVPPEQQVDVDVATHISIIDDSPTRSLLYVETADRPGLLVDLVKIITEIVSVESGEFDTEGLLAKAKFHVSYKGKALIKPLQQVIASLRYFLRRPTTEESSF
OUT.Vitis.O	MALPVASSGVGVN-SSHSSLKALENPLLCIC--RVSFGWDFHPPCVP-LKGRLSSSVSTITPRASSATALKDGNYDDTDAIPTPKVIIDQDSDPNATIVEITFGDRLGALLDTMALKLGLVVKAVFLDSSGKHTFAITKADTGRKVEDPELLEAIRLTIIMLQYHPESSEQLAMGVAFGITPPKQQVDVDIATHISVNDDGPDRSLLYVETADRPGLLVDLVKSITDIIDVESGEFDTEGLLAKAKFHVSYRGKAIIKPLQQVLGSLRYFLRRPSTEEASF
PAP.Aeschynomene.A	MAMAMAAWSVGPQFSAVNSFRALEKTIYIAPLLKASSGFVSTKPCWSIHKRRLSSSGTTIIPRAAPVTDVEGGNQGETDTVPTPIVIIDQDSDPEATVVEITFGDRLGALLDTMALKLGLVVKAVFLDSSGKHKFSITKADTGRKVEDPELLEAIRLTIILIQYHPESSSQLAMGAAFGLLPPKEQVDVDIATHINVSGDGPNRSLLYVETADRPGLLVDLVKIITDIIYVESGEFDTEGLLAKAKFHVSYQGKAIIKPLQQVLASLRYFLRRPTTEESSF
PAP.Aeschynomene.B	MAVAMAASSLGLHFLS-----ASDKSTSSIPVLKLSSVFDPTKPSYILHKTRLSSSRITIIPRATPVTDLEDGNKGDADTIPIPIVIIDQDSDPNATVVEITFGDRLGALLDTMALKLGLVVKAVFLDSSGKHKFSITKADTGRKVEDPELLEAIRLTIIMIQYHPESSAQLALGAAFGLVPPKEQVDLDIATQITISDDGPDRSLLYVETADRPGLLVDLVKIITDIIAVESGEFDTEGLLAKAKFHVSYKGKSIIRPLQQVLISLRYFLRRPTTEEASF
PAP.Lotus.A	MAVAMTAWSHGPHLSASNGLKALEKTLCCAPILKASSRFAAAKPCHLIHKGRLSSSGTTFIPRAAPVADVEDGNQGETDTIPTPIVIIDQDSDPDATVVEITFGDRLGALLDTMALKLGLVVKAVFLDSSGKHKFAITKADTGRKVEEPELLEAIRLTIILLQYHPESSSLLAMGAAFGLLPPKEQVDVDIATHISISDDGPDRSLLYVEAADRPGLLVDLVKIITDIIAVESGEFDTEGLLAKAKFHVSYKGKAIIKPLQQVLASLRYFLRRPTTEESSF
PAP.Lotus.B	MAVAMAACSLGLHLCADNSLRALEKTIWGAPVLKVSSISDTTKPCYILHKTRLSSSRITIIPRATAVTDVEGGNQDETDTVPTPVVIIDQDSDTDATVVEITFGDRLGALLDTMALKLGLVVKAVYLDSSGKHKFAITKADTGRKVDDPELLEAIRMTILMIQYHPESSAQLALGAAFGLVPPKEQVDVDIATHLTISDDGPDRSLLYVETADRPGLLLDLVQIITDIIAVESGEFDTEGLLAKAKFHVSYKGKAIIKPLQEVLASLRYYLRRPSTEESSF
PAP.Medicago.A	MAMAISAWRLGFHFSATNSLRVLEKPIFRVPFLNASSGFISTKPCYFLHKRRLLSSGTTIIPRAAPATDVQNGNQGETDTVPTPIVIIDQDLDPDATVVEITFGDRLGALLDTMALKLGLVVKAVFLDSSGKHKFSITKADTGRKVEDPELLEAIRLTIILIQYHPESSSQLAMGAAFGLLPPKEQVDVDIATHINISDDGPDRSLFYVETADRPGLLVDLVKSITDIIAVESGEFDTEGLLAKAKFHVSYKGKAISKPLQQVLASLRYFLRRPATEESSF
PAP.Medicago.B	MAVAMAACSLGLHLSPDNLFRPSEKSICSAPILKTTSMYDTSKLSFSLHKTRLSSSAITIIPRATAVSE--DGNQGVADTVPTPIVIIDQDSDPDATVVEITFGDRLGALLDTMALKLGLVVKAVCLDSSGKHKFSITKADTGRKVEDPELLEAIRLTILMITYHPESSAQLALGAAFGLVPPKEQLDVDIATHLTITDDGPDRSLLYVETADRPGLLVDLVKIITDIIAVESGEFDTEGLLAKAKFHVSYKGKATIKPLQQVLVSLRYFLTRPTTEESSF
PAP.Phaseolus.A	-----VVMSVGLHFS---SWRAWEKPICSAPFSRVLPGFAATKPFRIPSTRGLSYSGTTIIPRAAPVTDVEDGNQGETDTIPTPIVIIDQDSDPDATMVEITFGDRLGALLDTMALKLGLVVKAVFLDSSGKHKFSITKADTGRKVEDPELLEAIRLTIILIQYHPESSYRLALGAAFGLLPPKEQVDVDIATHINISDDGPDRSLLYVETADRPGLLVDLVKIITDVIDVESGEFDTEGLLAKAKFHVSYNGKAIIKPLQQVLASFRYFLRRPTTEESSF
PAP.Phaseolus.B	MAVAMAPCSLGLHLGAE-------KTTV----FKPSSVSDVAKLCYITHKTRLSSSGITIIPRASTVTGVEDGSQGEADTIPTPIVIIDQDSDPDATVVEITFGDRLGALLDTMALKLGLVVKAVFLDSSGKHKFSITKADSGRKVEDPELLEAIRLTILMIQYHPESSAQLALGAAFGLVAPLQQVDVEIATHITIFDDGPDRSLLYVETADRPGLLVDLVKIITDIIAVESGEFDTEGLLAKAKFHVNYKDKALIKPLQQVLVSLRYFLRRPTTEESSF
