# Supplementary material for: Legume genome structures and histories inferred from Cercis canadensis and Chamaecrista fasciculata genomes
Source: Plant J. 2026 Jun 10;126(5):e70981. doi: 10.1111/tpj.70981 (PMC13252982; doi:10.1111/tpj.70981)
Supplement: Supplementary file 6 — Data S6. Manuscript supplement; Compressed directory of aligned sequences from 250 gene families with high rates of gene duplication consistent with whole‐genome duplications in the legume subfamilies. [file TPJ-126-0-s006.gz › S6_consen_wgd_tree/40_wgd_aln_manual_wgd_copy/Legume.fam3.00637]

CAE.Acacia.A	MSTGELLSIEPLELKFPFELKKQISCSIQLSKTDDYVAFKVKTTPKKYCVRPTGIVLPRSTCDVIVTMQAQKDAPPDMQCKDKFLLQSVKTNDVTNPKDINTEMFKEAGHVVEESKLRVVYVSPPQPPSPVPEGSEEGSSPRASVSEGVGSADFPTVTKAFTEHSGVEEKSGETKALISRLMEEKHAVQLNNRLAQELEVLKREVNKTGGGVSIVFVILIGLLGIILGYLMKK
CAE.Acacia.B	MSSWELLGVEPVELKFPFELKKQISCSLVLSKTDCYVAFKVKTTPKKYCVRPTGIVLPRSTCDVIVTMQAQKEPPPDMQCKDKFLLQSVKVNDGTTPKDITAEMFKEAGNVVEECKLRVLYVSPPQPPSPVPEGSEEGSSPRGSVSEGVNGADFTTVTRAFTERPDAQEKSAEAKALISRLTEEKDAVKLNHKLRQELELLKQEGNKNRGGVSILLVIMIGFLSLIMGYVMKK
CAE.Chamaecrista.A	MSTGELLSIEPVELKFPFELKKQISCSIQLSKTDSYVAFKVKTTPKKYCVRPTGVVLPRSTCDVIVTMQAQKESPPDMQCKDKFLLQSVKRDEAIAPKDITAEMFKEAGHVVEECKLRVLYVSPPQPPSPVPEGSEEGSSPRASVSEGVNSTDFQTVTKSIIERSDTPDKSAEAKALISRLTEEKNAVQVNNRLRQELELLKRQGNKNRGGVSIVFVILIGLLGIIMGYLMKK
CAE.Chamaecrista.B	MSTGELLSVEPHELKFPFELKKQISCSLQLAKTDSYVAFKVKTTPKKYCVRPTGIVLPRSTCDVIVTMQAQKEAPPDMQCKDKFLLQSVKTNDTTNPKDITAEMFKESGNAVEEFKLRVVYVSPPQPPSPVPEGSEEGSSPRGSVSEGINSADFASATKGITERSEVQEKSAEATALISRLTEEKSAVQQNNRLRQELELLKREGNKQSGGVSILFVIIIGLIGIIMGYMMKK
CAE.Senna.A	MSTGELLSIEPLELKFPFELKKQISCSIQLSKTDSHVAFKVKTTPKKYCVRPTGVVLPRSTCDVIVTMQAQKEAPPDMQCKDKFLLQSVKKDETITPKDITAEMFKESGNVVEECKLRVLYVSPPQPPSPVPEGSEEGSSPRASVSEGVNNAEFATVTKAFAERPETQDKSTEAKALISRLTEEKNAVQLNNKLRQELELLKRQGNKNRGGVSIVFVILMGLLGIIMGYLMKK
CAE.Senna.B	MSTGELLSVEPHELKFPFELKKQISCSLQLSKTDSYVAFKVKTTPKKYCVRPTGIVLPRSTCDVIVTMQAQKEAPPDMQCKDKFLLQSVKANDNANPKDITAEMFKEAGNAVEEFKLRVVYVSPPQPPSPVPEGSEEGSSPRGSVSEGVNSADFTQATKAFTDRPEANEKSAEAKALISRLTEEKSAVQLNNKLRQELELLKREGNKSRGGVSILFVVIMGLIGIIMGYIMKK
CER.Bauhinia.A	MSTGELLSIEPVELKFPFELKKQISCSLQLSKTDSYVAFKVKTTPKKYCVRPTGIVLPRSTCDVIVTMQAQKEGPPDMQCKDKFLLQSVKTDDGASAKGINAEMFKEAGHMVEECKLRVLYVAPPQPPSPVPEGSEEGSSPRASVTEGASSADFTTGTRAFTERAEVQDKSAEARALISKLTEEKNAIQQANKLRQELELLRREGSKSRGGVSLMIVVLIGLLGIIMGYLMKK
CER.Bauhinia.B	MSTGELLSIEPLELKFPFELKKQISCSLQLSKTDSYVAFKVKTTPKKYCVRPTGIVLPRSTCDVIVTMQAQKEAPSDMQCKDKFLLQSVKTNDGAAAKDISAEMFKEAGHVVEECKLKVVYVAPPQPPSPVPEGSEEGSSPRGSVSEGASSADFTMGTRAFTERAELQDKSTEGKALISKLTEEKNAIQQSNKLRQELELLRREGNKSRGGVPFMFVVIIGLLGIIMGYLMKK
CER.Cercis.o	MSTGELLSIEPLELKFPFELKKQISCSLQLSKTDSYVAFKVKTTPKKYCVRPTGIVLPRSTCDIIVTMQAQKEAPPEMQCRDKFLLQSVKANDGAAPKDINAEMFKEAGHVVEECKLRVVYVAPPQPPSPVPEGSEEGSSPRGSVSEGASSADFTMVTRAFTERAEVQDKSVEARALILKLSEEKNAIQQTNKLRQELELLRREGKKNRGGVSFMFVVLIGLLGIIMGYLMKK
CER.Phanera.A	MSTGELLSIEPLELKFPFELKKQISCSLQLSKTDSYVAFKVKTTPKKYCVRPTGIVLPRSTCDVIVTMQAQKEAPPDMQCKDKFLLQSVKTNDGTAPKDINAEMFKEAGHVVEECKLKVVYVAPPQPPSPVAEGSEEGSSPRGSVSEGAGSADFTTVTRAFTERTEGQDKSAEARALITKLTEEKNAIQQANKLRQELELLKREGNKSRGGVSLMFVVIIGLLGIIMGYLTKK
CER.Phanera.B	MNTGELLSIEPLELKFPFELKKQISCSLQLSKTDSYVAFKVKTTPKNYCVRPTGIVLPRSTCDVIVTKQAQKDAPTDLQCKDKFLLQSVKTKDGATAKDISAEMFKEAGHVVEEWKLKVVYVAPPQPPSPVPEGSEEGSSPRGSVSEGASSADFTMGTRAFIERADVQDKYAEARALISKLTEEKNAIQQTNKLRQELELLRREGKKNRGGVSFMFVILIGLLGIIMGYLMKK
DET.Sindora.A	MSSGDLLSIEPLELKFPFELKKQISCSLQLSKTDSYIAFKVKTTPKKYCVRPTGVVLPRSICDVIVTMQAQKEAPSDMQCKDKFLLQSVKVPDGVTSKDVTAETFKEAGHIIEECKLRVLYVSPPQPPSPVAEGSEEGSSPRVSVSEGVNGADFATVTRGMTERPEAQDKSAEAKSQISKLTEEKHALQQNNKLRQELELLKRGGNQKGGGVSIMIVALIGLIGIIMGYLLKK
DET.Sindora.B	MSSGELLSIEPVELKFPFELKKQISCSISLSKTDSHVAFKVKTTPKKYCVRPTGIVLPRSTCDIIVTMQAQKEAPADMHCKDKFLLQSVKTHDGATPKDINAEMFKEAGHLMEECKLRVVYVSPPQPPSPVPEGSEEGSSPRGSFSEG--------VTKAFTEQPEAQGKSAEARALILKLTEEKNAIQQYNKLRQELELLKREGNKNRGGVSILFVIIIGLVGIIMGYLLKK
OUT.Arabidopsis.O	MTTGDLVNIHPTELKFPFELKKQSSCSMQLTKTTTCVAFKVKTTPRKYCVRPTGVVLPGDSCNVTVTMQAQKEAPLDMQCKDKFLVQTVVVSDGTTSKEVLAEMFKEAGRVIEDFKLRVVYI-PANPPSPVPEGSEEGNSPMASLNDAQSASLFDDVSRTFEE---TSEKSSEAWSMISKLTEEKSATQQSQKLRLELEMLRKETSKKQGGHSLLLMLLVGLLGCVIGYLLNR
OUT.Prunus.O	MSTGELLSIEPLELKFPFELKKQISCSLLLSKTDNYVAFKVKTTPKKYCVRPTGIVSPRSTCDVIVTMQAQKEAPPDMQCKDKFLLQSVKTNDGAAPKDITPEVFKEAGNVVEECKLRVVYVSPPQPPSPVPEGSEEGSSPRGSVMEGVNGAEFSNAAKAFSEQLEPQERSAEARSLILKLTEEKKANQQSNRLRQELELLKRQGSKSRGGVSILFVIIVGLIGLLLGYLMKK
OUT.Quillaja.O1	----ELLSIEPLELKFPFELKKQISCSLQLLKTDNYVAFKVKTTPKKYCVRPTGIVLPRSTCDVIVTMQAQKESPPDMQCKDKFLLQSVKTNDGATTKDINAEMFKEAGHVVEECKLRVVYVSPPQPPSPVAEGSEEGSSPRGSLSEGVNGSEFSNATRAFEPQDKSAE--LQARSLISKLNEEKSAIQQNNKLRQELELLRRESNKNRGGASLLFVVLVGLLGIIMGYVLKK
OUT.Quillaja.O2	MSTGELLSIEPLELKFPFELKKQISCSLQLLKTDNFVAFKVKTTPKKYCVRPTGIVLPRSTCDVIVTMQAQKEAPPDMQCKDKFLLQSVKTNDGATPKDITAEMFKEAGHVVEDCKLRVVYVSPPQPPSPVAEGSEEGSSPRGSLSEGVNGSEFLNATRSFEPQDKSAE--LQARSLISKLTEEKSAIQQNSKLRQELELLRRESNKNRGGVSLSVCHLSWLAWHNYGVCLEE
OUT.Vitis.O	MTTGDLLNIHPTELKFPFELKKQSSCSLQLTKTDQYVAFKVKTTPKKYCVRPTGVVLPGATCNVTVTMQAQKEAPPDMQCKDKFLLQSVVAPTAATAKDITTEMFKVDGKVVEEFKLRVVYI-PANPPSPVPEGSEEGSSPRASVHEGQNTSLFCTVKGSP---EEAKEEALEAWSMVTKLTEERSALQQNQKLRQELELVRKEISKSRGGISLFFVVLVGLIGILLGYFVKR
PAP.Aeschynomene.A	MSTGELLSIEPLELKFFFELKKQISCSLQLTKTDSYVAFKVKTTPKKYCVRPTGIVLPRSTCDVIVTMQAQKEVPADMQCKDKFLLQSVRAPDGAAPKDITAEMFKEAGNVVEESKLKVVYVAPTQPPSPVAEGSEEGSSPRGSVSEGVNGADSTTATRAFSERLDSPEKSAEAKALISRLTEEKTAIQQNNKLRQELDMLKRESGKSRGGVSMVVVILIGLLGGMAKSYFKQ
PAP.Aeschynomene.B	MSTGELLSIEPIELKFPFELKKQISCSLQLSKTDSYVAFKVKTTPKKYCVRPTGIVMPRSTCDVMVTMQAQKEAPADMQCKDKFLLQSVKTFDGATTKDITTEMFKEAGHVVEECKLRVVYVSPPQPPSPVPEGSEEGSSPRASVSEGTSGAEFTQATRGFSERSEAQDKSAEARALISRLTEEKHAIQQNSKLRQELELLKREGNKNRGGVSFIIVVLIGLVGITLGYLLKK
PAP.Lotus.A	MSTGYLLRIDPLELKFTFQLKKQISCSLQLTKTDEYVAFKVKTTPKKYCVRPTGVVLPRSTCDVKVTMQAQKEAPPDMQCKDKFLLQCVKVNDGVSPKDITAEMFKESGHVVEESKLRVVYVSPPQPPSPVAEGSEEGSSPRGSVSEGVNVSDSATIARGFTERHEATDKSAEAKALITRLTEEKNAIQQTNKLRQELDLLRRESNKNRGGVSMLIVILVGLLGIVMGYLMKK
PAP.Medicago.A	MSTGDLLNIEPVELKFLFELKKQISCSLQLSKTDSYVAFKVKTTPRKYCVRPTGVVLPQSTCEVIVTMQAQKEVPPDMQCKDKFLLQSVRVNDGADAKEITPEMFKEAGHVVEECKLRVVYVAPPQPQSPVPESSEEGSSPRGSVTEGANGSDSTTVMRGFTERNGTPEKSAEAKALMLRLTEEKNAIQLNSKLRQELDMLRRQSNKSRGNVSMIFVILIGLLGLIMGYLLKK
PAP.Medicago.B	--DGDLLSIEPLELKFPFELKKQISCSLQLSKTDSYVAFKVKTTPRKYCVRPTGIVLPRSTCDVMVTMQAQKEAPADMQCKDKFLLQSVKTNDGVSPKDISAEMFKEAGHVVEECKLRVVYVSPPQPPSPVPEGSEEGSSPRGSFSEGANGPEFAQVTRGSAERPEAQDKSAEARALISRLTEEKNAIQQTSRLRQELELLKREGNRNRGGVSFIIVILIGLLGLIMGYLMKK
PAP.Phaseolus.A	MSTGDLLSIEPLELKFFFELKKQISCSLILSKTDSYVAFKVKTTPKKYCVRPTGIVLPRSTCDVIVTMQAQKEAPSDMQCKDKFLLQSVKVEDGIAAKDITAEMFKEAGHVVEECKLRVLYVSPPQPPSPVPEGSEEGSSPRGSVSDGISGADSAAVTRAFAERHDGPEKSAEAKALISRLNEEKNAIQQINKLRQELDTLRRESNKSRGGVSMVIVILIGLLGIIMGYLMKK
PAP.Phaseolus.B	MSNGELLNIEPLELKFAFELKKQISCSLQLSKTDAYVAFKVKTTPKKYCVRPTGIVLPRSTCDVMVTMQAQREAPTDMQCKDKFLLQSVKTFDGASPKDITAEMFKEAGHVVEESKLRVLYLPPQQPPSPVPEGSEEGSSPRGSVSEGGNGSDFTQVARGFTERPEAQEKSSEARALISRLTEEKNAIEQNSKLRQELDLLKRESNKSRGGVSYVIVVLIGLLGIIMGYLLKK
