# Supplementary material for: Legume genome structures and histories inferred from Cercis canadensis and Chamaecrista fasciculata genomes
Source: Plant J. 2026 Jun 10;126(5):e70981. doi: 10.1111/tpj.70981 (PMC13252982; doi:10.1111/tpj.70981)
Supplement: Supplementary file 6 — Data S6. Manuscript supplement; Compressed directory of aligned sequences from 250 gene families with high rates of gene duplication consistent with whole‐genome duplications in the legume subfamilies. [file TPJ-126-0-s006.gz › S6_consen_wgd_tree/40_wgd_aln_manual_wgd_copy/Legume.fam3.01178]

CAE.Acacia.B	MASDRLTRVHSLRERLDETLTAHREILALLSRIEAKGKGILQHHQIIAEFEEIPEENRLKLIDGAFGEVLRSTQEAIVLPPWVALAVRPRPGVWEYLRVVHALVVEELRVAEFLRFKEELVDGSAGFVLELDFEPFTASFPRPTLNKSIGGVEFLRHLSAKMFHDKESMHPLLEFLRLHSVKGKTLMLDRIQLSLQHVLRKAEDYLRTVPPQTPYSKFEHKFQEIGLERGWGDNAERVLEMIQLLLDLLEAPDPCTLETFLGRIPMVFVVILSPHGYFAQDVLGYPDTGGQVVYILDQVRALENEMLQRIKNQGLDIIPRILIITRLLPDAVGTTCGQRLEKVYGTEHCHILRVPFRDEKGMVRKWISRFEVWPYLETYTEDVAHELTKELQGKPDLII…
CAE.Chamaecrista.A	MATEILTRVHSLRERLDETLKAHREILSLLSRIEAKGKGILQHHQVIAEFEEIPEDNRKKLADGAFGEVLRSTQEAIVLPPFVALAVRPRPGVWEYLRVVHALVVEELRVAEYLQFKEELVEGSAGFVLELDFEPFSASFPRPTLNKSIGGVEFLRHLSAKLFHDKESMQPLLEFLRLHSYKGKTMMLDRIQLSLQHVLRKAEEYLGTLSPDTPYSEFEHKFQEIGLERGWGDTAARVLEMIQLLLDLLEAPDPFTLETFLGRIPMVFVVILTPHGYFAQDVLGYPDTGGQVVYILDQVRALEEEMLKRIKQQGLDIIPQILIITRLLPDAVGTTCGQRFEKVYGTEHSNILRVPFRSEKGVIRQWISRFEVWPYLETYTEDVAHEITKELQGKPDLII…
CAE.Chamaecrista.B	-ADHRLTRVHSLRERLDETLTAHREILALLSRIEAKGKGILQHHQVIAEFEEIPEENRQKLIDGAFGEVLRSTQEAIVLPPWVALAVRPRPGVWEYLRVVHALVVEELRVAEYLHFKEELVDGSAGFVLELDFEPFTASFPKPTLNKSIGGVEFLRHLSAKLFHDKESMRPLLEFLRLHSYKGKTMMLDRIQLSLQHVLRKAEDYLRTLAPDTPFSEFEHRFQEIGLERGWGDTAERVLEMIQLLLDLLEAPDPCTLETFLGRIPMVFVVILSPHGYFAQDVLGYPDTGGQVVYILDQVRALENEMLQRIKHQGLDITPRILIITRLLPDAVGTTCGQRLEKVYGTEHCHILRVPFRNEKGIIRKWISRFEVWPYLETYTEDVAHELAQELQGKPDLII…
CAE.Senna.A	MAGELLTRVHSLRERLDETLKAHREILTLLSRIEAKGKGILQHHQVIAEFEEIPEESRQKLADGAFGEVLRSTQEAIVLPPWVALAVRPRPGVWEYLRVLHALIVEELRVPEYLQFKEELVEGSAGFVLELDFEPFSASFPKPTLNKSIGGVEFLRHLSAKLFHDKESMQPLLEFLRLHSYKGKTMMLDRIQLALQHVLRKAEEYLGSVAPETPYSEFEHKFQEIGLERGWGDTAERVLEMIQLLLDLLEAPDPCTLETFLGRIPMVFVVILTPHGYFAQDVLGYPDTGGQVVYILDQVRALENEMLQRIKQQGLDIVPQILIITRLLPDAVGTTCGQRIEKVYGTEHSNILRIPFRSEKGVVRKWISRFEVWPYLETYTEDVAHEITKELQGKPDLII…
CAE.Senna.B	MASERLTRVHSLRERLDETLTAQREILALLSRIEAKGQGILQHHQVIAEFEEIPEENRQKLIDGAFGEVLRSTQEAIVVPPWVALAVRPRPGVWEYLRVVHALVVEELRVAEYLRFKEELVDGSSGFVLELDFEPFTASFPRPTLNKSIGGVEFLRHLSAKLFHDKESMHPLLEFLRLHSYKGKTMMLDRIQLSLQHVLRKAEDYLTAVAPNTPYSEFEHKFQEIGLERGWGDTAERVLEMIQLLLDLLEAPDPCTLETFLGRIPMVFVVILSPHGYFAQDVLGYPDTGGQVVYILDQVRALENEMLQRIKQQGLDIVPRILIITRLLPDAVGTTCGQRLEKVFGTEHCHILRVPFRNEKGMIRKWISRFEVWPYLETYTEDVAHELAKELQGKPDLII…
CER.Bauhinia.A	MAGDRLTRVHSLRERLDETLTAQREILALLSRIEAKGKGILQHHQVIAEFEEIPEENRQKLMDGAFGEVLRSTQEAIVLPPWVALAVRPRPGVWEYLRVVHALVVEELRVAEYLRFKEELVDGGSGFVLELDFEPFTASFPRPTLSKSIGGVEFLRHLSAKLFHDKESMHPLLEFLKVHSVKGKTLMLDRIELSLQYVLRKAEEYLTTLPPQTPYYEFEHKFQEIGLERGWGDTAERVLEMIQLLLDLLEAPDPCTLETFLGRIPMVFVVILSPHGYFAQDVLGYPDTGGQVVYILDQVRALENEMLQRIKQQGLNITPRILIITRLLPDAVGTTCGLRLEKVFGTEHTHILRVPFRDEKGMIRRWISRFEVWPYLETYTEDVAHELAKELQGKPDLII…
CER.Bauhinia.B	MAGDSLTHVHSLRERLDETLKAHREILALLSRIEAKGKGILQHHQVIAEFEEIPEGNRQKLIDGAFGEVLRSTQEAIVLPPWVALAVRPRPGVWEYLRVVHALVVEELRVAEYLRFKEELVDGGSGFVLELDFEPFSASFPRPTLNKSIGGVEFLRHLSAKLFHDKESMVPLLEFLKVHSVKGKTLMLDRIQLSLQYVLRKAEEYLTTLPPQTPYIEFEHKFQEIGLERGWGDTAERVLEMIQLLLDLLEAPDPCTLETFLGRIPMVFVVILSPHGYFAQDVLGYPDTGGQVVYILDQVRALENEMLQRIKQQGLNITPRILIITRLLPDAVGTTCGQRLEKVFGTEHTHILRVPFRDEKGIIRRWISRFEVWPYLETYTEDLVHELAEELQGKPDLIV…
CER.Cercis.o	MAGDRLTRVHSLRERLDETLTAHREILALLSRIEAKGKGILQHHQVIAEFEEIPEENRQKLTDGAFGEVLRSTQEAIVLPPWVALAVRPRPGVWEYLRVVHALVVEELGAPEYLRFKEELVDGGSGFVLELDFEPFTASFPRPTLNKSIGGVEFLRHLSAKLFHDKESMLPLLEFLRVHSVKGKTLMLDRIQLSLQYVLRKAEEYLTTLPAQTPYSEFEHKFQEIGLERGWGDTAERVLEMIQLLLDLLEAPDPCTLETFLGRIPMVFVVILSPHGYFAQDVLGYPDTGGQVVYILDQVRALENEMLQRIKQQGLDITPRILIITRLLPDAVGTTCGQRLEKVFGTEHTHILRVPFRNEKGIVRRWISRFEVWPYLETYTEDVVHELAKELQGKPDLII…
CER.Phanera.A	MAGDRLTRVHSLRERFDETLTAHREILALLSRIEAKGKGILQHHQVIAEFEEIPEENRHKLIDGAFGEVLRSTQEAIVLPPWVALAVRPRPGVWEYLRVVHALVVEELSVAEYLRFKEELVDGGSGFVLELDFEPFAASFPRPTLNKSIGGVEFLRHLSAKLFHDKESMHPLLEFLKVHSVKGKTLMLDRIQLSLQYVLRKAEEYLTTLPAQTPYSEFEHKFQEIGLERGWGDTAERVLEMIQLLLDLLEAPDPCTLETFLGRIPMVFVVILSPHGYFAQDVLGYPDTGGQVVYILDQVRALENEMLQRIKQQGLDITPRILIITRLLPDAVGTTCGQRLEKVFGTEHTHILRVPFRNEKGIVRRWISRFEVWPYLETYTEDLVHELAKELQGKPDLII…
CER.Phanera.B	MAGDRLTHVHSLRERLDETLKAHREILALLSRIEAKGKGILQHHQVIAEFEEIPEGNRQKLTDGAFGEVLRSTQEAIVLPPWVALAVRPRPGVWEYLRVVHALVVEELRVAEYLRFKEELVDGGSGFVLELDFEPFTASFPRPTLNKSIGGVEFLRHLSAKLFHDKESMFPLLEFLKVHSVKGKTLMLDRIQLSLQYVLRKAEEYLITLPPQTPYAEFEHKFQEIGLERGWGDNAERVLEMIQLLLDLLEAPDPCTLETFLGRIPMVFVVILSPHGYFAQDVLGYPDTGGQVVYILDQVRALESEMLQRIKQQGLNITPRILIITRLLPDAVGTTCGQRLEKVFGTEHTDILRVPFRDEKGIVRRWISRFEVWPYLETYTEDLVHELAKELQGKPDLIV…
DET.Sindora.A	---EHLTRVHSLRERLDETLKAHREILALLSRIENKGKGILQHHQVVAEFEEIPEGNRQKLLDGAFGEVLRSTQEAIVLPPWVALAVRPRPGVWEYLRVVHALVVEELRVAEYLQFKEELVDGSAGFVLELDFEPFNASFPRPTLNKSIGGVEFLRHLSAKLFHDKESMQPLLEFLRLHSYKGKTMMLDKIHLSLQHVLRKAEDYLRTLAPQTPYAEFELKFRDIGLERGWGDTAERVLEMIQLLLDLLEAPDPCTLETFLGRIPMVFVVILSPHGYFAQDVLGYPDTGGQVVYILDQVRALENEMLHRIKKQGLDITPRILIITRLLPDAVGTTCGQRLEKVYGTKHADILRVPFRNEKGIVRKWISRFEVWPYLETYTEDVASELAEELNGKPDLII…
DET.Sindora.B	---EHLTRVHSLRERLDETLTSHREILALLSRIEAKGKGILQHHQIIAEFEEIPEENRQKLLDGAFGEVLRSAQEAIVLPPWVALAVRPRPGVWEYLRVVHALVVEELRVAEYLQFKEELVDGSAGFVLELDFEPFTASFPRPTLNKSIGGVEFLRHLSAKLFHDKESMHPLLEFLRLHSYKGKTMMLDRIQLSLQHVLRKAEEYLGTLPPETPYSEFDHKFQEIGLERGWGDTAERVLEMIQLLLDLLEAPDPCTLETFLGRIPMVFVVILSPHGYFAQDVLGYPDTGGQVVYILDQVRALENEMLHRIKQQGLDITPRILIITRLLPDAVGTTCGQHLEKVFGTEHAHILRVPFRNEKGIVRKWISRFEVWPYLETYTEDVAHELAKELQGKPDLII…
OUT.Arabidopsis.O	-AERVITRVHSQRERLDATLVAQKEVFALLSRVEAKGKGILQHHQIIAEFEAMPLETQKKLKGGAFFEFLRSAQEAIVLPPFVALAVRPRPGVWEYVRVLHDLVVEELQASEYLQFKEELVDGIKGFTLELDFEPFNAAFPRPTLNKYIGGVEFLRHLSAKLFHDKESLHPLLKFLRLHSHEGKTLMLNRIQLTLQHNLRKAEEYLMELKPETLYSEFEHKFQEIGLERGWGDTAERVLNMIRLLLDLLEAPDPCTLENFLGRIPMVFVVILSPHGYFAQDVLGYPDTGGQVVYILDQVRALETEMLQRIKQQGLNITPRILIITRLLPDAAGTTCGQRLEKVYGSQYCDILRVPFRTEKGIVRKWISRFEVWPYLETFTEDVAAEISKELQGKPDLII…
OUT.Prunus.O	MAERALTRVQSLRERLDVTLSAHREIVALLSRIVNKGKGFMQPHELVAEFEAIPESNRQKLLDGAFGEVLTHTQEVIVLPPWVALAVRPRPGVWEYIRVVDALVVEELQVPEYLHFKEELVDGSAGFVLELDFEPFNASFPRPTLSKSIGGVEFLRHLSAKLFHDKESMHPLLEFLRVHCYKGKNMMLDRIHVELQHVLRKAEDYLSTIAPETPYKQFEDKLQKLGLERGWGDTAERVLEMIQLLLDLLEAPDPCTLEKFLGQIPMVFVVILSPHGYFAQDVLGYPDTGGQVVYILDQVRALETEMLKRIKQQGLDITPRIIILTRLLPDAVGTTCGERLEKVYNTEYSHILRVPFRTEKGIVRRWISRFEVWPYLETYAEDAIQELSKELHGKPDLII…
OUT.Quillaja.O1	MAERVLTRVHSLRERLDQTLLAHREILALLSRIEAKGKGILQHHQIIAEFEEIPEENRQKLVDGAFGEVLRSSQEAIVLPPWVALAVRPRPGVWEYIRVVHALVVEELRVAEYLHFKEELVDGTAGFVLELDFEPFTASFPRPTLSKSIGGVEFLRHLSAKLFHDRESMHPLLEFLRVHCYKGKNMMLDRIQLSLQHVLRKAEEYLTTFAPQTPYSEFEHKFQEIGLERGWGDTAGRVLEMIQLLLDLLEAPDPCTLETFLGRIPMVFVVILSPHGYFAQDVLGYPDTGGQVVYILDQVRALEHEMLNRIKQQGLDITPRILIITRLLPDAVGTTCNQRLEKVYGTEHCHILRVPFRDQKGVVRKWISRFEVWPYLETYTEDVIHELAKELQGKPDLII…
OUT.Quillaja.O2	MAERALTRVHSLRERLDETLLSHREILALLSRFEAKGKGILQHHQIIAEFEEIPEENRQKLVDGAFGEVLRSTQEAIVLPPWVALAVRPRPGVWEYIRVVHALVVEELRVAEYLHFKEELVDGAAGFVLELDFEPFTASFPRPTLSKSIGGVEFLRHLSAKLFHDKESMHPLLEFLRVHCYKGKNMMLDRIQLSLQHVLRKAEEYLTTLAPKTPYSEFEHKFQEIGLERGWGDTAGRVLEMIQLLLDLLEAPDPCTLETFLGRIPMVFVVILSPHGYFAQDVLGYPDTGGQVVYILDQVRALEHEMLHRIKQQGLDITPRILIITRLLPDAVGTTCNQRLEKVFETEHCHILRVPFRDQKGIVRKWISRFEVWPYLETYTEDVAHELTKELQGKPDLII…
OUT.Vitis.O	MADGVLTGVHSLRARVDETLTAHREILSFLSRIEGHGKGILQPHQLLAEFEALPEVNRKKLSDGPFGDILKSIQEAIVLPPWIAFAVRPRPGVWEYIRVVSALVVEELLVPEYLHFKEELVDGSCGFVLELDFEPFTASVPRPTLSKSIGGVEFLRHLSAKMFHDKDSMQPLLDFLRTHQYKGKTMMLDRIQLTLQFVLRKAEEYLSSQAPETPYPEFEHKFQEIGLERGWGDTAERVLEMIHLLLDLLEAPDPCTLEQFLGRIPMVFVVILSPHGYFAQDVLGYPDTGGQVVYILDQVRAMETEMLLRIKQQGLDITPKIIIVTRLLPDAVGTTCNQRIEKVYGTEHSIILRVPFRTEKGIVRKWISRFEVWPYLETYTEDVAKELATELQTKPDFII…
PAP.Aeschynomene.A	---ASLTRSHSLRERLDETLAGHREILALLARIEAKGKGILQHHQVIAEFEEIPEENRQKLIDGAFGEVLRSTQEAIVLPPFVALAVRPRPGVWEYLRVVHGLVVDELRPAEYLKFKEELVDGSSGFVLELDFEPFNASFPRPTLNKSIGGVEFLRHLSAKLFHDKESMKPLLEFLRLHSYNGKTMMLDRIQLSLQHVLRKAEDYLVTISPETPYSEFEHKFQEIGLERGWGDNAERVLEMIQLLLDLLEAPDPCTLETFLGRIPMVFVVILSPHGYFAQDVLGYPDTGGQVVYILDQVRALENEMLNRIKKQGLDITPRILIITRLLPDAVGTTCGQRLEKVYGTEYCHILRVPFRTEKGIVRKWISRFEVWPYLETYTEDVAHELAKELQGKPDLIV…
PAP.Aeschynomene.B	MASDRLTRVHSLRERLDETLTANREILALLSRIEAKGKGILQHHQVIAEFEEIPEENRQKLIDGAFGEVLRSTQEAIVLPPWVALAVRPRPGVWEYLRVVHALVVEELQAAEYLRFKEELVDGSSGFVLELDFEPFTASFPRPTLNKSIGGVQFLRHLSAKLFHDKESLHPLLEFLRLHSYKGKTLMLDRIQPALQHVLRKAEEYLGTLPAETPYSEFEHKFQEIGLERGWGDTAERVLESIQLLLDLLEAPDPCTLETFLGRIPMVFVVILSPHGYFAQDVLGYPDTGGQVVYILDQVRALENEMLHRIKQQGLDIVPRILIITRLLPDAVGTTCGQRLEKVFGTEHSHILRVPFRNEKGMVRKWISRFEVWPYLETYTEDVAHELAKELQGKPDLIV…
PAP.Lotus.A	MANDYLTRSHSFRERLDETLAGQKEILTLLSRIVAKGKGILQQNQIIAEFEEIPEESRQKLFNGAFGEILRSTQEAIVLPPFVALAVRPRPGVWEYLRVVYSIVVDELRPAEYLKFKEELVDGSSGFVLELDFEPFNASFPRPTLNKSIGGVEFLRHLSAKLFHGKESLQPLLEFLRLHSYNGQTMMLDRVQLSLQHVLRKAEEYLISVAPETPYSEFEHKFQEIGLERGWGDTAERVLEMIQLLLDLFEAPDPFTLEKFLGRIPMVFVVILSPHGYFAQDVLGYPDTGGQVVYILDQVRALENEMLSRIKKQGLDITPRILILTRLLPDAVGTTCGQRLEKVYNTEHCHILRVPFRTEKGIVRKWISRFEVWPYLERYTEDVATELSKELQGKPDLIV…
PAP.Lotus.B	---NGLTRVHSLRERLDETLATNREILALLSRIEAKGKGILQHHQIIAEFEEIPEENRQKLTDGAFGEVLRSTQEAIVLPPWVALAVRPRPGVWEYLRVVHALVVEELQPAEFLHFKEELVDGSSGFVLELDFEPFNASFPRPTLNKSIGGVEFLRHLSAKLFHDKESLHPLLEFLRLHNYNGKTLMLDRIQPALQHVLRKAEEYLGTLPLETPYSEFEHKFQEIGLERGWGDTAERVLESIQLLLDLLEAPDPCTLETFLGRIPMVFVVILSPHGYFAQDVLGYPDTGGQVVYILDQVRALESEMLQRIKQQGLDIVPRILIITRLLPDAVGTTCGQRLEKVYNTEHCHILRVPFRNEKGIVRKWISRFEVWPYLETYTEDVAHELAKELQGKPDLIV…
PAP.Medicago.A	---ASLTRSTSLRERFDESLTAHREILALLSRIEAKGKGILQHHQVIAEFEEIPEEKRQKLVNGAFGEVLRSTQEAVVLPPFVALAVRPRPGVWEYLRVVHSLVVDELRAAEYLKFKEELVEGSSGFVLELDFEPFNASFPRPTLNKSIGGVEFLRHLSAKLFHGKESLKPLLEFLRLHNYNGKTMMVDRIQLSLQHVLRTAEDYLRIIAPETPYSEFEHKFQDSGLERGWGDTAERVLEMIQLLLDLLEAPDPFTLEKFLGRIPMVFVVILSPHGYFAQDVLGYPDTGGQVVYILDQVRALENEMLRRIKQQGLDIKPRILIITRLLPDAVGTTCGERLEKVYDTEHCHILRVPFRTEKGIVRKWISRFEVWPYLETFSEDVANELAKELEGKPDLIV…
PAP.Medicago.B	MATERLTRVHSLKERLDETLTANREILALLSRLEAKGKGILQHHQVIAEFEEIPEDSRQKLTDGAFGEVLRSTQEAIVLPPWVALAVRPRPGIWEYLRVVHALVVENLQPAEFLKFKEELVDGSAGFVLELDFEPFTASFPRPTLNKSIGGVQFLRHLSAKLFHDKESLHPLLEFLRLHSYKGKTLMLDRIQPSLQHVLRKAEEYLSTIDPETPYSEFEHRFQEIGLERGWGDTAERVLESIQLLLDLLEAPDPCTLETFLDRIPMVFVVILSPHGYFAQDVLGYPDTGGQVVYILDQVRALESEMLSRIKKQGLDIIPRILIITRLLPDAVGTTCGQRLEKVYGTEHCHILRVPFRDTKGIVRKWISRFEVWPYLETYTEDVAHELAKELQGKPDLIV…
PAP.Phaseolus.A	MAHHPLTHSHSFRERIDETLSGNREILALLSRLEGKGKGILQHHQIIAELEEIPEEHRKKLQDGAFGEVLRSTQEAIVLPPFVALAVRPRPGVWEYLRVAHVLAVDELRPAEYLRFKEELVEGSSGFVLELDFEPFNASFPRPTLNKSIGGVEFLRHLSAKLFHDKESMQPLLEFLRLHSYKGTTMMLDKVQLSLQHVLRKAEEYLTSVAPATPYSEFENRFREIGLERGWGDTAERVLEMIQLLLDLLEAPDPFTLETFLGRVPMVFVVILSPHGYFAQDVLGYPDTGGQVVYILDQVRALENEMLNRIKKQGLDITPRILIITRLLPDAVGTTCGLRLERVYDTEYCDILRIPFRTEEGIVRKWISRFEVWPYLETYAEDVAVELGKELQAKPDLIV…
PAP.Phaseolus.B	MAADRLTRVHSLRERLDETLSANREILALLSRIEAKGTGILQHHQVIAEFEEIPEESRQKLIDGAFGEVLRSTQEAIVLPPWVALAVRPRPGVWEYLRVVHALVVEVLQPAEYLRFKEELVDGSSGFVLELDFEPFTASFPRPTLNKSIGGVQFLRHLSAKLFHDKESLHPLLEFLRLHSVNGKTLMLDRIQPALQHVLRKAEEYLGTVPPETPYSEFEHKFQEIGLERGWGANAELVLESIQLLLDLLEAPDPCTLETFLGRIPMVFVVILSPHGYFAQDVLGYPDTGGQVVYILDQVRALENEMLHRIKQQGLDIVPRILIITRLLPDAVGTTCGQRLEKVFGTEHSHILRVPFRTENGIVRKWISRFEVWPYLETYTEDVAHELAKELQGKPDLIV…
