# Supplementary material for: Legume genome structures and histories inferred from Cercis canadensis and Chamaecrista fasciculata genomes
Source: Plant J. 2026 Jun 10;126(5):e70981. doi: 10.1111/tpj.70981 (PMC13252982; doi:10.1111/tpj.70981)
Supplement: Supplementary file 6 — Data S6. Manuscript supplement; Compressed directory of aligned sequences from 250 gene families with high rates of gene duplication consistent with whole‐genome duplications in the legume subfamilies. [file TPJ-126-0-s006.gz › S6_consen_wgd_tree/40_wgd_aln_manual_wgd_copy/Legume.fam3.01944]

CAE.Acacia.A	MGKTSKWLRSILTGKKDKVKDTDKYPK-----TTDIPQ--QDRTPKEKRRWSFRRSSASSTATTPPTPAESNTVASNSQPTDIAADDEQQQMKHAMAI--AAAADVAAAAVQAAAAVVRLTA--------EEAAAIKIQSVFRSYLARKALCALRGLVKLQALVRGHLMRKQATDTLRRMQALVTAQARARAHRIQMVLSEDHSYTNNNQRRHLQENLITQIYDEIDLNQEDIKIVEMDVCEAKGDCRRRRNNLNNNNYNPNYHH--IYYSPKQEA----QQANSPSPSTLTDMSPRAYSGHFEDCSFGTAHSSPQYYSAMPRPEDKTLPFTFPKPPYAESMPYDYPLFPYMATESSRAKARSQSAPKQRQETFERQPSRRRASVEGRVPRPVRMQRSS…
CAE.Acacia.B	MGKTRKWLRNLMSPKNHKDKEKGQCGDHQIPPSSTSSEI---PTPKEKRRWSFRRPSDSKQ---LNNSAETNVTASPTPPTATDVDQNLQDNN-------------------------------HLAIITEEAAAIKIQSVFRSYLARKALNALRGIVKLQALVRGQLVRKQASATLRCMEALFSAQARACALRIRMASEPKSNQRHSTITRHV-----YDFDDETDMETEEIRIVKVDVSGSRENGRN---------------------------RKEENHKVSPAIS---------------------GQSSP----ASSKPEEKKLSFTS-------------P-VPYMATESSRAKFRSLSAPKQRPDTVERQLSRPRASMEARSSKPMKMRRSS…
CAE.Chamaecrista.A	MGKTSKWLKSFLSGKKDKENKPTQ-------NDTAQPTTVVSSAPKEKRRWSFRRSSATAATTPPSTTATAAPAVANSVT-ADVAEIDQKKNSMAVAPATAAAEDAAVTAA------IRLTGGAGGTGSVEEAAAIKIQSVFRSYLARKALNALRGLVKLQALVRGHLVRKQAKDTLRCMQALVTAQARARAHRIRMVEEEKPNNNQSTSRKAHEDNLFRHIYNEMNMNLEEIKIVEMDVCDTKGDYRSRRSTKEE--------S----------YN---YYVVSPAQSGLTEISPRAQSGHFEDNSYSTAQSSPQYYYS-SRPEDSKSAFVFPRPPYAESISYDYPLYPYMATESSRAKARSQSAPKQRPDSFERQPSRRRASVEGRVPRPVRMQRSA…
CAE.Chamaecrista.B	MGKTSKWLRQLLKKKSKREKDGGN----N---NHNNSSCSTTTTPKEKKRWSFRRSSTSSSSS------------SSTCK-QLQFNN--------YASTT-----------------------SSPIISIEEAATIKIQSVFRSYLARKALGALRGIVKLQALVRGQLVRKQAMATLRCMKALLRAQDRACAHRIRINSNQTHPTT---HPNITHHCLLTHIYTEMEREVEEMKIVEMDECESKYKSRSRKSKREKRH-EYPSSQ-STN-TSSYSYSKQEINNLN--------LNHK-----VS-V-SSSAQSSPAC-----KIDDSHHNY--------------SSLLPYMSTESSRAKFRSHSAPKQRPPQYERQSSRGKTTKPII----KTMQRSS…
CAE.Senna.A	MGKTSKWLRSILTGKK-SEKDKSKPKPKPRLRPTDSSVTTAATPTKEKRRWSFRRSSAAAPAPAPPSSAESNAAATNSAVENFDEEEEKKKHAMAVAAATAAAADAAVAAAQAAAAVIRLTGASGLARSFEEAAAVKIQSVFRSYLARKALCALRGLVKLQALVRGHLVRKQAKATLRCMQALVTAQARARAQRIRMVSEDNTNQRQSTSRKATEEDLFSHIYDEMDNNVEEIKIVEMDVCETKCETRRRKNNTNH-HHHHHHNRVSTY-NN-----EESFNKVSPAPSVLTDMSPKAHSGHFEDSSYTTAQSSPQYYSAISRPNESSVPFTFPKPPYAESMSYDYPLFPYMATESSRAKVRSQSAPKQRPSSFERQSSRRRASVEGRVPRPVKMQRSA…
CAE.Senna.B	IGKTSKWLRNLLSGKKSNPKYAAN---DDQKNPPTEPVS--STPPKEKRRWSFRRPSASAAAAPPPSISKQFNSAEPNVILTITENVQNKQHF--------------------------------TTVNPNEVAAIKIQSVFRSYLARQALCALRGIVKLQALVRGHLVRKQA------MEALLTAQGRACAHRIQVSSQPKSNQRH---RNTSQDNIWRHMHTDMDV---EIKVMDMNVSESKAECRSRNRNING--YEYEHPRFVFS------ISKQEKHNVSPSPSP----SPS-----------PSAQTSP----ASSKPDDAKLG-------YAECANSHYSLVPYMATESSRAKFRSHSAPKQRPESFERQLSRQRASMECRVKRAVKMQRSS…
CER.Bauhinia.A	MGKTSKWLKNFLTGKKDKEKCAAN-QNQINSSNGTEPTNPVSTTPKEKRRWSFRRSSAAATAPKELNADQSSVNTSVTVKSAADVENEQRKHAMAVAAATAAAAAAAVAAAQAAAEVIRLNAASGTTGSIEEAAAIKIQSVFRSYLARKALYALRGLVKLQALVRGHLVRKQATATLRSMHALVTAQSRARAQRLRMVSADGKTQRQSPQKKTTLDN-SRHMYNEMDKGLEEIKIVEMDVCESKGNSRSRNSNFNHGQYEGSAHRFSSFYSSNASYSKEENYEVSPAPSALTELSPKASSGHFEECSFSTAQDSPQSYSAASRTDDSKLPFIFPRPAYAETMSYDYPLFPYMATESSRAKVRSHSAPKQRPDSFERQPSRRRASVEGRVPRPVRMQRSS…
CER.Bauhinia.B	MGKTSKWLKSLLTGKKDKEKSAAN-QNQINSSNGIEPTTPISTTPKEKRRWSFRRSSATATIQKELNTDQSSVTTSVTLQPATDAENEQRKHAMAVAAATAAAAEAAVAAAQAAAAVIRLTAASGTARSIEEAAAIKIQSVFRAHLARKALHALRGVVKLQALVRGHLVRKQATATLRCMQALVTAQSRARAQRIRMVSDGKPNHRQSPQRKTTLENS-RHMYNEMDKGLEEIKIVEMDVCESRGISRSRNSSFKHLQHEGSEHRFSTY------YSKEENYKVSPAPSAFRELSPRACSGHFEDCSFSTAQNSPHYYSAVSRPDESKLPFSFPRPAYAESMSYDYPLYPYMATESSRAKVRSHSAPKQRPDSYERQPSRRRASVEGRVPKPVRMQRSS…
CER.Cercis.o	MGKTSKWLKNFLTGKKDKEKCAAN-QNQINSSNGIEPTTPISTTPKEKRRWSFRRSSAAATAPKELNTDQSSVTTSVTLQSVTDAENEQRKHAMAVAAATAAATDAAVTAAQAAAAVIRLTAASGTARSIEEAAAIKIQSVFRSYLARKALHALRGLVKLQALVRGHLVRKQATATLRCMQALVTAQSRARAQRIRMVSDGRPNQRQSPHKKTTLD-NFRHMYNEMDKGLEEIKIVEMDVCESKGNSRSRNSNFNQAQHEGSEHRFSTYYSSNGSYSKEENYKVSPAPSALTELSSRACSGHFEECSFSTAQSSPQYYSAASRPDDSKLPFTFPRPADTESMSYDYPLFPYMATESSKAKVRSQSAPKQRPDSFERQLSRRRASMEGRVPRPVRMQRSS…
CER.Phanera.A	MGKTGKWLKSFLTGKKDKEKCEANLN-QINSSNGTEQTTSISTTPKEKRRWSFRRSSAAATAPKELNADQSSVTASATVKSATDAENEQRKHAMAVAAATAAAADAAVAAAQAAATVIRLTAASGTVRSIEDAAAIKIQSVFRSYLARKALHALRGLVKLQALVRGHLVRKQATATLRCMQALVTAQSRARAQRIRMVSDGKINQRQSPHKKTTLDNS-WHMYNEMDKGLEEIKIVEMDVCESKGNSRSRNSNFNHTQHEGSEHRFSTHYSSNASYSKEENYKVSPAPSALTELSPGSCSGHFEDFSFSTAQNSPQYHSAASRPDDSKLPFSFPRPAYAESMSYDYPLFPYMATESSRAKVRSHSAPKQRPDSFERQPSRRRASVEGRVPRPVRMQRSS…
CER.Phanera.B	MGKTGKWLKNLLTGKKDKEKSAAN-QNQINSPNGIEPT-PISTTPKEKRRWSFRRLSASATAPKELNTDQSSVTTSVTLQSATDAENEQRKHALAVAAATAAAADAAVAAAQAAAAVIRLTAASGTAKSIEEAAAIKIQSVYRSHLARKALHALRGLVKLQALVRGHLVRKQATATLRCMQALVTAQSRARAQRIRLVSDGSHNQRQSPHRKTTLENS-RIMYNEMDKGLEEIKIVEMDVCESRGNSRSRNSSFKHTHHEGSEHRFSTYYSSNASYSKEENYRVSPAPSALTELSPRACSGHFEDC-FSTAQNSPQYYSAVSRPDDSKLPFSFPRPTYAESMSYDYPLFPYMATESSRAKVRSHSAPKQRPDSFERQLSRRRASVEGRGPRPVRMQRSS…
DET.Sindora.A	MGKTGKWLKNFLKGKKDTEKEKQKSAYDQNSSNPTEPTTPISTTSKEKRRWSFGRSSATATVSKELNKDQSNGSASVTLQTAADAENEPGKHAMAMAATTAAAADRAVVAAEAAVAVIHLTSGSGNAGSIEEAAAIKIQSTFRSYLARKALCALRGLVKLQALVRGHLVRKQATAALRCMMALVTAQAKARAHRIRA-SESKPNQRQSTHKKSTQDNYLRHIYDEIDRVMEEIKIMEMDVCQLKSNSRSRNNFTNQTQQEKSEHRISTYFLSSNIHSKEESYKVSPAPSALTEFNPRASNSHFEDCAFSTAQSSPQNHSA---------------------MSYDYPLNPYMATKSSRAKARSQSAPKQRPETFERQLSQRKASVEGRVPKPARMQRSS…
DET.Sindora.B	MGKTGKWLKNFLTGKKDKGKEKGKFVGNQNSSNATEPTTPTSTTPKEKRRWSFRRSSATATASRELSFADQSPTAPLAVQSASDAENEQRKHAIAVAAATAAAADVAVAAAQAAAAAIHLNSVSGNSRSIEEAAAIKIQSAFRSFLARKALCALRGLVKLQALVRGHLVRKQATATLRCMQALVTAQARARCQRICKSSELTPTQRLSTHRQLGPDEILRQIYNEMDRGLEEIKIVEMDVCESKGNPRSRNSNSNSSQHERPDRRFSTYYSSNGSHSKEENCKVSPAPSALTEFSPRTCSGHFEDFSFGTAQSSPHYYSAVSRPEDSKLSFSFPRPAFAESMSYDYPLYPYMATESSRARARSHSAPKQRPDSLERQPSRRRASVEGRVPRPVRMQRSS…
OUT.Arabidopsis.O	MGKTSKWFRSLLTGKKERTKEHII-QSE-C------FTSSIPGTPKEKRRWSFRRSSATGPPPCAITLKDSPPPPPPPPPP----PPLQQPFVVEIVDNEDEQ--------------IKNVS----AEEIEEFAAIKIQACYRSHLARKALRALKGLVKLQALVRGHLVRKQATATLRCMQALITLQAKAREQRIRMIGGDSTNPR-----TSIHKTRINNFYHENE----EIKIVEMDIQ-------S---------------K---M--------------YSPAPSALTEMSPRAYSSHFEDCSFNTAQSSPQCFSR---FKE---YY------NGDTLSYDYPLFPYMATQSSKAKARSQSAPKQRPEIYEKQMSRRRSSMEANVPRAVRMQRSS…
OUT.Prunus.O	MGKTGKWLRSFLTGKKDKEKDKEKCPTNQSCVASHEPTTPISTTPKEKRRWSFRRSSATAAAPRDSSFIDAMPTTPPSMHTTLDSQNEQKKHALAMAAATAAVADAAVAAAQAAAAVIRLTAAAEKASASEEAAAVKIQSVFRSYLARKALCALKGLVKLQALVRGHLVRKQAKATLRCMQALVTAQARALAQRIRMAEDENTVPRHSTPRRSLQENRFRHTYNEMDRGMEEIKIVEMDLGESKGILKSRNSSYSNSQTERTEHRFSTQHAPNQAYSNQDSYNQSPAPSALTDLSPGACSAHLEDYSFGTAQSSPQCYSAMSKLDPSRAPFAFPRPDYGEPLSYDYPLFPYMATQSSKAKARSQSAPKQRPDSIERQPSRRRASMEGRIPRAVKMQRSS…
OUT.Quillaja.O1	MGKTGKWLKSFLTGKKE--KER--LATSHNYSITNEPATPNSATPKEKKRWSFRRSSATAPASKDRNSAESIAITPPTVPAPLDPENEQIKQAMAVAAATAAAADAAVAAAQAAAAVIRLTAGSSTASMIEHAAAIKIQSVFRSYLARKALCALRGLVKLQALVRGHLVRKQATATLRCMQALLMVQARARAQRIQTGEELNPNQWQPTYRNSTQDNRFRQAYHEMDRDMEEIKIVEMDLGESKCSSRSRNSYSNH----------STNYAAQNSYSKQEKYQISPAQSALTNMSPGGCSGHFEDH-FSTAQNSPFYYSVVSKPDNLKIPFAFPRPDYAEHMSYEYPLFPYMATESSRAKVRSQSAPKQRPDSFERQPSRRRASMEGRVPRAMRMQRSS…
OUT.Quillaja.O2	MGKTGKWLKSFLTGKKDREKEKERRATNQSYSIINEPTTPGSSTPKEKKRWSFRRSSATEPASKDLNSTEATITTPLTRPTTLDPGNEQIKQAMTVAAATA-------AAAQAVAAAIRLAAGSGIASIIEEAAAIKVQSVFRSYLARKALCALRGLVKLQALVRGHLVRKQATATLRCMQALVTAQTRARALRIQTSEEVKPSQRQPTHRKSMQDNRLGQAYHEMDRGMEEIKIVEMDLGVYNGSTRRRNSYSNHSQFEQPENRLSTDYAAKNSYSMQENYQISPPPSALTDMSPGGCSGHFEDY--YAAQSSPKYHSAVSKSDNSKIPFAFPRPDYEETMSHDCPLFPYMATESSRAKVRSQSAPKQRPDSFERQPSRRRVSMERRIPRAMKMQRSS…
OUT.Vitis.O	MGKTGKWIRNFLTGKKDKERDREKDKEKLN-SIAIEPSTPILTTPKEKRRWSFRRSSATSAGHKDSISVDTIATTPPAGQPILDSENEQKKHAMAVAAATAAAAGAAVAAAQAAAAVIRLTAAAGRAGAIEEAAAVKIQAAFRAHLARKALCALKGLVKLQALVRGNLVRKQATATLRCMQALVTVQARARVQRIRMTEETKPNQRQLTQRKSTQDNRFRNTNHDKDRGMEEIKIVEMDQGESKGSSKGRNSYSNHAQTERAEPRFSTNYATNHAYSKQDNQQISPAPSALTDMSPRACSGHFEEYCFTTTQSSPQCYSAVSKPDCTGLPFAFPQTDCAESLSYDYPFFPYMATESSKAKVRSHSAPKQRPESFERQPSRRRASMEGRIPRAMRMQRSS…
PAP.Aeschynomene.B	MGKTGKWLRNLLKGKKDREKHKGKCATNTNL--SVSPSTPISTTPKEKRRWSFRRSSASATPSKELNFGEASVTASVTVQAATDAQNELKNHAMAVAAATAAAADAAVAAAQAAAAVISLTSGSGTARRIEEAAAIKIQSVFRSYLARKAMCALRGLVKLQALVRGHLVRKHATETLRCMQALVIAQARARAHRARMASEGKPNQKQSTYRKTTEDNLFRHVYYENERGLEEIKIVEMDVCESKGNSRGRNNRTNHGHNEQSQHRFSAYYSSNGSYSKEENHRASPAPSALTEFSPRSCSGHFDDCFFSTAQSSPHYYSAVSREDDSKLPFGFPRTSYAESLSNDCPLFPYMATESSRAKARSHSAPKQRPESYERQPSRRRASVEGRVPRPVRMQRSS…
PAP.Lotus.A	MGKTGKWLKNFLSGKKDKEKEKEKSANNLNFSNGTEPTTPISTTPKEKKRWSFRRSSATTATPKELNLVETNVTASQTVQTAVDVQNEQRKH----AAATAAAADAAVAAAQAAAAVIRMASGSGASKSVEEAAAIKIQSVFRSHLARKALCALRGLVKLQALVRGHLVRKQAKETLRCMQALLTAQARARAQRIRMVSEGKPNQNQSAQRITTENDLFRHIYNEIDRNFEDIKIVEMDVCESKYNSRSRNSVYHHDHQESENHRFSTHYTPNGSYSKDENNKVSPAPSSLTELSPKACSGHFEEC-FSTAQSSPQYYSAMSRVDDSKHPFAFPKPPYPESMSYDYPLFPYMATESSRAKVRSHSAPRQRPDSFERQPSRRRPSIEGRVPRPVRMQRSS…
PAP.Medicago.A	MGKKGKWLKNFLTGKKDKEKEKEKCNTNQNFSNGTEPTTPVSTTSKEKKRWSFRRSSATATASKELN--NSEITASMTVQTVIDIQNEQRNHAIAVAAATAAAADAAVAAAQAAAAVIRLTSGSETSKSIEDAAAVKIQCVFRSHLARKALRALRGLVKLQALIRGHLVRKQAKATLRCMQDLVTAQARARAQRIRMVSEGKPHLNH---RNAMENDLFRQIYNEMDRGLEDIKIVEMDFCESKGNSTSRSSSVNRQHYEQSENR----YSINGSYTKEENYKVSPAPSALTELSPKACSGHFEDC-FSTAQSSPQCYSAISKTDESNHPFAFPRPSYAEQMSYDYPLYPYMATESSRAKVRSQSAPKQRPDSFERQLSRRRISVEGRVPRPVRMQRSS…
PAP.Medicago.B	MGKTSKWLRNLLKGKKDKEKEKENCG------NGTEPTTPISTTPKEKRRWSFRRSSASKE----MNVAESSVTSSVTLQVAIDSQNYERKHVLDVAAADG---------------VIFLNSCSGGTRSIQEASAIKIQSVFRSYLARKALCALRGIVKLQALVRGHLVRKQATETLRCMQALVIAQARACAQRARMLSEEKTNQKHSPYRKTREDNLFMHVYNEMDRGFEEIKTVEMDVCESKGNTRGRNNTANHEHHELSEHRFSAYYSPIGSYSKKE----SPTPSALTDSSPRACSGHFEDCSLSTAQNSPYYYSAVSRVDNSKLPFAFTRQSYEESIPNDYPLFPYMATESSRAKVRSQSAPKQRPDMYERQPSRRRASVEGRVPRPVRMMRSS…
PAP.Phaseolus.A	MGKTGKWLRNLLTGKKDKEKEKEKSTSNLISSNGTESATPTSTTPKEKKRWSFRRSSATSTTSKELNFVEPNATASQTVQADNDNQNEQRKHTMAVAAATAAAADAAVAAAQAVAVVIRLTSASATSKSFEEAAAIKIQSVFRSHLARKALCALRGLVKLQALVRGHLVRKQAKATLRCMQALVTAQARARIQRIRMGSEGIPNQQQ---RKATHDDLFMHIYNEMERGLEDIKIVEMDVGENKNNSRS-SSVYHHEHQEQHDHRFSTHYSTNGSYSKEENYKVSPAPSALTELSPRECSGHFEDC-FSTAQSSPQFHSAVSRTENSKHPFSFPRPAYAESICYDYPLFPYMATESSRAKVRSHSAPKQRPDSFEKQPSRRRASVEGRVPRPMRMQRSS…
PAP.Phaseolus.B	MGRTGKWLRNLLTAKRDREKEKEKCGTKCLLNGTTEPTTPASTTPKEKRRWSFRRSSASRE----LNLEESGVNASVTVQTTTDVENDQRKHE-------------------ADVAMICLNPDSISSTSIQETAAIQIQSVFRSYLARKALCALRGIVKLQALVRGHLVRKQARETLRCMQALVIAQARARVQRARIVSEGKVHQNLSPYRRTTEDNF---MYNEMESGLEEAKIVEMAVWEAKANLRGRNNTVNH---ELSDHRFCAYYSSNGSYSKEENCNASPAPSTLTELSPRAYSGHFEECSFSTAQSSPYYCSAVSRVDNTKLPFALPKPAYTEPMSYDYPLFPYMATESSRAKSRSQSAPKARPDSFERQPSRRRASMEGRVPRPVRMQRSS…
