# Supplementary material for: Legume genome structures and histories inferred from Cercis canadensis and Chamaecrista fasciculata genomes
Source: Plant J. 2026 Jun 10;126(5):e70981. doi: 10.1111/tpj.70981 (PMC13252982; doi:10.1111/tpj.70981)
Supplement: Supplementary file 6 — Data S6. Manuscript supplement; Compressed directory of aligned sequences from 250 gene families with high rates of gene duplication consistent with whole‐genome duplications in the legume subfamilies. [file TPJ-126-0-s006.gz › S6_consen_wgd_tree/40_wgd_aln_manual_wgd_copy/Legume.fam3.02193]

CAE.Acacia.A	-----MRNIFFKSPSSSPPSSSTPPASPLPTFSLSLMEEIEIARSLITKWDSNKSPHAEIAPLFSGNRQEAKNYLSAVKGLQTAMRYLVTLDSNSPGLVQAQLLMQVALKRLKKEFYQILSSRDHLDPESVSTRSSTEHRSSVSDFDDDFSEDESRTDNSISETERVSMVVMEDLKDIAECMISVGYGKECLKIYTLMRKSIVDEAMYHLGVEKLTFSQVQKMEWEVVELKIKYWLKAIKVAVTTLFYGERILCDLVFASSERIAESCFPEICRESAMSLFGFPELVAKCKKTPEKMFRTLDLYEAISDNWPQIESIFSYESTSSIRLQAVNSLVKLGEAVRTMLSDFESAIQKDNSKKPVPGGGTHPLTRYVMYISFLSDYSDVLADIVADWPQSPLP…
CAE.Acacia.B	MPRKGMRSVFFK-PS--PSSP--PGSPPSCTLSDSLINEIEIARSLITKWHFENSH----HSLFTSNRREARQHIHAVKGLQAAMQYLIAQDSTSQKLVQAQLLMQLAMKQLGHEFHHILMARDHIDAESVSSGSVSDSRTSISVFDDEILEDDFRAGDSITETERVSMLAMADLRVIADCMISSGYGNECIRIYKIMRKSIVDEALRHLGMENLSFSQIKKMDWELLDLKIKNWMNAIQVAVGTLFCSERTLCDHVFPSSEKMKEACFAEISRDSATCLFGFPELVTKCAKTPEKIFRILDLYEAISDHLPQIQSIFSFESTSAVRSQAVTSLATLGQSVRALLSDFESAIQKESSKKPLPGGGVHPLTRYVMYITFLNDYDRVLVDIIAEWPQSPLP…
CAE.Chamaecrista.A	MPRKGMRSIFFKSRSPSPSPSSPSPLSPYRTFSDSLIDEIDTARSIITKWDSDHSPYAKLTPLFSGNRHEARQYLNAVRGLQFSMRCLVAQDSTSQKLVHSQLLMQLALKRLEIEFYRILSSRDHLDAESVSTRSSVDRRSSFSDFDDDLFDDDNG--SLISETERVSMIAMGDLRAIAECMINAGYSKECVKIYNLMRKSIVDEALYHLGVERLSFSQIQKMDWEVIELKIKTWLNAIKVVVSTLFYGERILCDQVFASSERIAESCFAEICRESAMTLFGFPEMVARCKKTPEKMFRTLDLYEAVSDNWPQIESIFSFESTSFVRLQAVNSLAKLGEAVRSMLADFESAIQKDSSKKPLPGGGVHPLTRYVMYIVFLADYSGILADIVEDFPQSPLP…
CAE.Senna.A	------------------------------------MEEIENARSLITKWDANQSPYAKLTPLFYGDRQEARQYLNAVRDLQSAMRYLVVLDSTSRKLVQTHLLMQAALKRLEKEFYQILSSRQHLDPESVSSRSSTDRRTSVSDFDDDYSEDESRAGSSISETERVSMAAMEDLRAIAECMISAGHGRECVKIYKIMRKSIVDEAMYHLGVDRLSFSQVQKMDWEVVELRIKSWLNAVRVAVTTLFYGERILCDHVFAASEKIAESCFAEICKEAAMSLFGFPELVAKCKKTPEKMFRTLDLYEAITDHWAQIESIFSFESTSAIRLQAVSSLAKLGEAVRTMLTDFESAIQKETSKKPVPGGGVHPLTRYVMYISFLADYSGILADIVADWPQSPLP…
CAE.Senna.B	MPRKGMRSVFFK-PSSPSSSSSQPSSSPSFNFTVSLIEDIESARTLITKWDTGQSSYARITPLFNANRREAKRYLRAVKDLQSAMHYLIAQDSSSHTIIQAQSLMQLAMKRLQHEFYHILSARDHLDPETVSSRSSFDHRSSASDFDEILSEDEFRAGDSITETEKASMLAMADLKLIAESMISSGYGRECINTYKSVRKSIVDEALFHLGVEQLSFSRIQKMDWEVLELKIKSWLNAIKVAVGTLFYGERVLCDQVFATSEKVAESCFAEITRDGAMLLFGFPEHVAKSKKTPEKMFRTLDMYEAIIDNWPQIESIFSFESTSAVRSQAVDSLVKLGKAISTMLADFETAIQKESSKRLVPGGGVHPLTSYVMYITLLADYSHVLADIVADWPQPSLP…
CER.Bauhinia.A	MPRKGMRSILFKSPLSSPSSSSMPSSSPRRSFSDSLIEEIEFARSLITKWDYDQSNYAHTTSLFNDSRHEARQYLNAIRDLQSAMQYLVAKDSTSQMLVDSQLLMQVAMKRLEKEFYQILAARDHLDPESVSGRSSTTERISVSDYDEEYSDDEFRAGDSISETERVSMIAMADLKAIAESMISAGYGKECVKIYKIMRKSIVDEALYHLGVERLSFSQLQKMDWEVLEIKIKNWLHAIKVAVKTLFSGERILSDHVFANSGKIAEACFSEITREGAMYLFGFPELVAKCKKSPEKMFRTLDLYEAISDNWPQIESIFSCESTSAIRSQAVTSLVKLGEAVRTMLTDFELAIQKDSSKTPVPGGGVHPLTRYVLYITFLADYSGILADIFADWPQSPLP…
CER.Bauhinia.B	MPRKGMRSVFFKSPLSFPSSSSMPSSSPRRSFSDSLMEEIEFARSLIAKWDSDQSNYANITSLFNDSRREARQYLDAVRGLQSAMQVLVTQDSTSQKLVDAQLLMQVAMKRLEKEFYQILSAREHLDPDTVSSRSSTTERISVSDYDEEYSEDESRAGDSISETERVSMIAMADLKAIADSMILAGYGKECVKIYKIVRKSIVDEALYHLGVEKMSFSQIQKMDWEVLEIKIKIWLNAIKVAVETLFSGERILSDHVFANSGQIAEACFSEITIEGAMCLFGFPELVAKCKKTPEKIFRTLDLYEAISVNWPQIESIFSFDSTSAVRSQAVTSLLKLGEAVRTMLTDFESAIQKDSSKTPVPGGGVHPLTRYVMYITFLADYSGVLADIVADWPQSPLP…
CER.Cercis.o	MPSKGMRSVLFKSPLSSPSSSSMPSSSPRRSFSDSLIEEIEIARSLIAKWDSDQSNYASITSLFNDSRHEARQYLNAVRGLQSAMQYLVAQDSTSQKLVDAQLLMQIAMKRLEKEFYQMLAARDHLDPESVSSRSSTTERISVSDYEEEYSEDEFRAGDSISETERVSMIAMADLKAIAESMISAGYAKECVKIYKIMRKSIVDEALYHLGVERLTFSQLQKMDWDVLEIKIKNWLNAIKVAVRTLFSGERILSDHVFANLGQIAEACFSEITREGAMYLFGFPELVAKCKKTPEKMFRTLDLYEAISDNWPQIESIFSFESTSAVRSLAVTSLVKLGEAVRTMLTDFESAIQKDSSKTQVPGGGIHPLTRYVMYITFLADYSGILADIVADWPQSPLP…
CER.Phanera.B	MPRKGMRSVFFKSPLSSPSSTSKPSYSPRLSFSDSLIEEIEVARSLILKWDPDQSDYCNITPLFYDDRHEARQYLNAVKGLQSAMQFLVAQDSTSQNLVDAQHLMQVAMKRLEKEFYQILSAREHLDPESVSSRSSTTERISVSDYDEEYSEDEFRADDSISETERVSMIAMVDLQAIADSMISSGYGKECVKIYKIMRKSIVDEALYHLGVERMSFSQIQKMDWEVLEIKIKNWLNAIKVAVRSLFSGERILSDNVFSNSRQIAEACFSEITREGAMYLFEFPELVAKCRKTPEKIFRTLDLYEAISDNWSQMESIFSFDLTSAVRSQAFTSLQKLGEAVRAMLTDFESAIQKDSSKTTVPGGGVHPLTRYVMYITFLADFSGILADIVSDWPQSPLP…
DET.Sindora.A	MPIKGMRNIFFKSSSPSPSHPSLPPSSPPPSFSDSLMEEIEIARVLISRWDPDQSSYAKITSLFYHSRYEARQFLDAVRGLQSAMRHLVAQDSTSVKLVEAQHLMQVAMRRLGKEFYQILAARDQMDPESVSTLSST---ISVSDLDDEYSEDESGASDSISETERVSMVAMEDLKAIADCMSSTGYGKDCFKIYKIMRKSIVDEALYHLGVERLSFSQVQKMDWEVIELKIKRWLNAIKVAVGTLFSGERILCDHVFAISGKIAESCFAEVIKDGAMSLFAFPELVAKCKKTPEKIFRILDLYEAISSNWTQIESIFSYESTSAVKSRAVTSLVKLGESARTMLTDFESAIQKDTSKSAAPGGGVHPLTRYVMYITFLTDYSGILADIVADWPQFPLP…
DET.Sindora.B	-------------------------------------------------------------------------------------------------------------EKLEKEFYQILAARDHIDPESVSVRSSTTERASISNYDEDCSEDEFRSSDFITEMERVSRVTMADLKAIADCMISSGYGKECINVYKIMRKSIVDEALYKLGVERLNFSQVQKLDWEVLELKIVSWLNAVKVAVRTLFSGERILCDCVFATSGKTAESCFAEITKGGAMTVFGFPELVAKCKKTPEKMFWTLDLYEAISDNWPQIESIFSYESTSTVKSQAISSRVKLGEAVRRMLADFETAIQKESSKKKVSGGEVHPLTRYVMYIVFLADYSGILADIVADS------…
OUT.Arabidopsis.O	------SVHFSTSPK-SPSFTSLPASPLNQTFSQSMMEEVEAAESIIKKWDPNSPSYTKIISLFSHSRREAKEFIRCIRDLRRAMHFLISQHSKSAKLVLAQHLMQIAMARLEKEFFQILSSRDQLDPESVSGHSSISSNSEFEDSSDDEEEDELKAGETITKVEKAAALVMSDLKVIAETMISCGYGKECIKSYKLIRKSIVDEGLHLLGIEKCKISRFNRMDWDVLEHMIKNWIKAAKIGVITLLRGEKLLCDHVFSASSTIRESCFYEIVNEAGINLFKFPELVAEKKPSPERIFRLMDLYAAISDLRPDIELIFHFDSVAAVKTLVLSSLKKLKDSIYTSLMEFESTIQKDSSKALTAGGGIHKLTRSTMFISSLSEYSRVLSEILAEHPNTRML…
OUT.Prunus.O	MPRKGMRTLFFKSPSPSPSRSATQPSSPRRSFSDSLMEEIEIAQTLITQWDSDSSSYNNISSLFHDDRQEARLYLKSVKDLQSAMQHFLSQDSSAEKLIIAQNLMQSAMKRLEKEFYQILSGRDYLDAETVSSRSSRASASSVSDLESESED------ESVSAVDQISTIAMSDLKSIADCMISSGYGKECVRIYKIIRKSIVDEGLYLLGVEKLSLSQVQKMDWQVLETKIKNWLSAVKVAVKTLFYGERLLCEHVFAASDSIAESCFNEISKEAAMTLFGFPELVGKCKLSPEKMFRILDLYQAVSDLWPEMESIFSFESTSAVRSLAVNSLIKLGEAVRTMLMDFESAIQKDSSKTPVPAGGVHPLTRYVMYISFLADYSEILGDIVVDWPSTPLP…
OUT.Quillaja.O1	MPTKGMRSISFKSPSSSPSPSSIPPSSSHHSFSNSLMEEIEIAQFLIHKWDSDASSLCSITSLFFDNRQEAKQYLNAVNYLQSAMQHFIKEDTKSEKLVQAHNLMQIAMKRLEKEFYQILSSRDHLDPESVSNRSST-ARSSVSDFDEECSIDEFRAGDSITETERVSMIAMADLKAIADCMIFSGYGKECVKIYKVMRKSIVDEALYYLGVERLRFSQVQKMDWEVLELKIKKWLNAVKVAVRTLFYGERILCDHVFSTSETIKGSCFAEISKEGAMYLFGFAENVAKCKKTPEKMFRTLDLYESISDLWPEIESIFSFESTSTVRSQAVTSVVKLGEAVRTMLVDFESAIQKDASKTPVPGGGVHPLTRYVMYISVLADYGGILTDIVADWPQSPLP…
OUT.Quillaja.O2	MPRKGMRTIFFKSPSASP-SRSIPPPSPCHTFSDSVMEEIEIAHSLITKWDSDSSSFASINSLFNDNRQEAKQYLSVVKDLQSAMHYFVAEDSSSEKLVRAQNLMQIAMKRLEKEFYQILSSRDHLEPESVSNRSST-TRSSVSDFDDECSEDEFRADDSISETERVSMIAMADLKAIADCMISSGYGKECVKIYKIIRKSVVDEGLYHLGVERLSFSHIQKMDWDVLELKIRNWLNALKVAVRTLFYGERILCDHVFSNSETIRESCFAEIAREGAMYLFEFPEFVAKCKKTPEKMFRKLDLYESISDLWPEIESIFSFEATTSVRSQAVTSQVKLGEAVRTMLVDFESAIRKDTSKTPVPGGGIHPLTRYVMYISFLADYSGVLSDIVADWPL----…
OUT.Vitis.O	-----MRTIFFKASSPSSSHQSSPSRAPSSPLHESMMDEIDNAQSVISKWYSDESSFANFTSLFHSSRSEAKQFLSAVADLQRAMHFFVNHDSTSEKLIRSQNLMQLAMKRLEKEFYQILSSREYLDPESVSS--HVSARSSISDFEDDRAEEEFGSIESVSGVERESELAMADLKAIADCMISSGYGKECVKIYKLVRKSIVDESLYHLGVERLSYSQIQKMDWELIENKIRHWLNAVKAAVKTLFYGERILCDRVFSASDSIRESCFSEITKEGALSLFGFPEHVARCKKTPEKMFRILDLYESISDLWPEIDSIFSFESTSAVLSQATSALIRLGEAVRTMLSDFEAAIQKDSSKTPIRGGGVHPLTRYVMYVSFLSDYSGVLSVIVAEWPQSSMP…
PAP.Aeschynomene.A	MLKKGFINIIFNH--PSPLYSSSPPSPPRKSFSDSIMEEIEIARSIITKWDPISNNSDETTPLFSNTRQEAKQYLNAVKNLQSTMQHLIAQDSSSEKLLQAQSLMQVAMKRLQKEFYRILADSDHLDPESVSSRSSTDRRSSLSDYDDDFSDEEFRAGETVSEMESVPAVAMADLKAIADCMIPAGYGRECVKIYMTVRKSIVDEALYKLGVEKLSLSRIQKMQWEVLELKIKCWLNAVKVAVGTLFHGERTLCDHVFASPERIAESCFAEVCKDGAAMLFGFPENVAKCKKTPEKMFRTLDLYEVISDNWPKTESIFSFQSTSSIRMQAVASQVRLAEAVRAMLSDFESAIQKESSKVPVPGGAVHPLTRYVMYLAFLADYSGYLGDILADSPKTPLP…
PAP.Aeschynomene.B	-----MRSIFFKSPNNSPSQHSLPPPSPLRTFSDSLMQEIQTAESLITKWDSLSQYSSNSVRLFSGTRQETKQYLNAVKGLQSAMQHLVAQDSSSRDLVRAQSLMQLAMRTLEKEFHQILKARDYLDPETVSNRSETDRRSSISDYDDDVSDDEYRAGDTVAETERVSMLAVADLKAIADCMISSGYGRECVRVYVIVRKSIVDEAMYNLGVEKLSFSQVQKMDWEVVDLKIRQWLNAVKVAVGTLFHGERILCDSVFSARKRIPESCFTEIARDGAMTLFGFPEMVAKCKKSPEKMFRTLDLYEAISDHWPQIETIFSFESTANVRSQAVTSMVKLGDAVRTMLSDFESAIQKESSRTAVPGGGIHPLTRYVMYVSLLADYSGVLADIIADYPQSPLP…
PAP.Lotus.A	-----LRKIFFFKPS-PPISP--SSSLQSKTFSDSLMEEIETARTLITKWNPFPANCAKTTILFTNTHHEAKEFLKAVKRLHSTMMHLITQDSSSEKLVKAQSLMQCAMKRLEMEFYRILAQRDGLDPKSLSGQSSI-----INE--DWV------------ERDSVSTAAIMDLKAIAECMVSAGYSKECVRVYIMVRKPIVDEAMYLLGVERLSFSQFQKMEWEVIESRIKCWLSAVKLAFGTLFPGERNLCDYIFGSPERVAESCLTETCRDA---------------------------------------------------------------------------------------------------------------------------…
PAP.Lotus.B	------------------------------------------------------------------------------------------------------------------------------------------------------------------------------------------------------------------------------MDWEVLELKIRSWLKAVKVAVGTLFHGERILCDYVFSASEKIAESCFAEITRDSAVMLFGFPEMVAKCKLTPEKMFKTLDLYEAISDHWPQIESTFSFESTSTVRSQAVTSLVKLGEAVRTMLTDFESAIQKENSRKPVPGGGVHPLTRYVMYLTFLADYSGVLTDIIADWPQSPMP…
PAP.Medicago.A	------RNFFFFKPSP-PKSSSPLPSPQNKTFSDAIVDEIETARTLITKWNTVSTSSNHSNSLFTNTRQEAKRYLKAVKSLQSAMMYLVARDSTSKKLVEAQSLMQLAIKKLENEFYGILSQRDRFDSESISFRSSTDRRSSSSD--EEFSDDDGS----SLAADSVSMSAVADLKAIAECMIFTGYSKECVNIYLIVRKSIMDEALYNLGVENLSFSQIQKMDWEMLEYKMKCWLNAVKVAVNTLFHGERILCNYIFDSPEKIGESCFADICRESALMLFAFPENVAKCKKTPEKMFRTLDLYEAISENWNQIESIFSSESNSPIRSQVVASQVRLGETVRTMLTDFESAIQKESSKIPVPGGGIHPLTRYVMYIALLADYSEAIGDIVSDWPQTPVP…
PAP.Medicago.B	MPRKGMRSIFFH-PT-PPSSSTPSPSSPHHTFSDSLMEEILTAESLITKWDYSNTN-QIINPLFGNTRFEAKHYLNAVKGLQSAMQYFVTHDSTSNTLVRAQFLMQLAMKTLQKEFYNILSTREHLDPESVSNRSSTDRRFSVSDYDDEVSDDEKFVGNQISETERVSMLAMADLKAIADCMINCGYGKECVKVYIVMRKSIVDEALYHLGIERLTFSQIQKMDWEVIELKIKTWLKAVKVAVRTLFHGERILCDDVFAAAGKIAESCFAEITKEGATSLFTFPDMVAKCKKTPEKMFRTLDLYEAISDHFQQIQSIFSFESTSNVRLQAINSMEKLAEAVKTMLKEFESAIQKDSSKKQVSGGGVHPLTRYVMYLTFLADYGGILADIVFDMPQSPLP…
PAP.Phaseolus.A	MPKVGLKRLFFK-TS--P------SPSSAKTFSNSLMDEIETARSIISKWDLITPSSPAMVPLFTNTRHDAKQYLKAVTSLQSTMQNLVALDSSSDSIVQSQFLMKLAMKRLQTEFYRILSERDNLDPESVTS---TDRQSSVSEDDDSLSEEEFR-----FSGGTVSTVVMADLKSIVECMVSAGYSKECIKIYVMMRKSIVDEALYRLGVEKLSFSQVQKMDWEVLESKIKCWVNSVRVAVRTLFHGERLLCDYIFGSSERIAESCFAAICRDGAVTLFGFPENVVKGKKTPEKMFRTLDLYNAISRNRPQIESIFSSESTFSIRLQVCASQARLGEAIRTMLINFECAIQKESSKIPVPGGGIHPLTRYVMYIAFLGDYNDALPEIVADWPQNPLP…
PAP.Phaseolus.B	MPRKGMRSIFFKPSSSSPSSSSQPPPSPLHTFSDSMMEQIHTAESLITEWDDSKLA----TPLFSGTRQEAKNYLHAVKGLQSAMHYFVKQDSSSATLVRAQFLMQLAMKTLQREFYQILSSRDYLDSETVSARSSIDFRSSVSDYDDEITEDDFR----ISETERVSMLAMEDLKAIADCMTSSGYGKECVKVYIIMRKSIVDEALYHLGVEKLTLARVQKLDWEVLELKIKKWLNAVKVAVGTLFPGERILCDHVFSSAKRIAESCFAEITKDGAVSLFAFPEFVAKWKKTPEKMFRTLDLYEAISDRLSQIESIFSSESTSVIRSQAITSLVRLGEAVRAMLVDFESAIQKDSSKTTIPGGGVHPLTRYVMYLTFLADYSGVLIDIIPDLPQSPMP…
