# Supplementary material for: Legume genome structures and histories inferred from Cercis canadensis and Chamaecrista fasciculata genomes
Source: Plant J. 2026 Jun 10;126(5):e70981. doi: 10.1111/tpj.70981 (PMC13252982; doi:10.1111/tpj.70981)
Supplement: Supplementary file 6 — Data S6. Manuscript supplement; Compressed directory of aligned sequences from 250 gene families with high rates of gene duplication consistent with whole‐genome duplications in the legume subfamilies. [file TPJ-126-0-s006.gz › S6_consen_wgd_tree/40_wgd_aln_manual_wgd_copy/Legume.fam3.00891]

CAE.Acacia.A	MMQMNSTVPAQLRMF-ARSASFKCHASPLPA-ASTSTDLKLVTSTESARLHLALDKLIQTSKPSPSPQPLTE--IKKQ----SNNEKKARTILERLSLANVWPEMKTAEEMSPRHLRLQRLLSMTQERSPRVLGRRWREYHGCDWKGMLDPLDELRREVVRYGEFVQAAYHSFHSDPAMSAEEPPAHRHVVLPDRSYRVTKSLYATSSVGLPKWVDDVAPDLGWMTQRSSWVGYVAVCDDRREIARMGRRDIVISLRGTATCLEWAEMRAQLSDME-ESLSQAEDNPKVESGFQSLYKTRGAHVASLAESVKEEIKRLMEIYQGEELSITVTGHSLGAALALLVADDISTIDGNVPPVAVFSFGGPRVGKAFGDRIIGKNVKVLRIVSQDVITRVPGMF…
CAE.Chamaecrista.A	MLQISSVMPMHLHVFQTRRNSFRCQSSPLPTKPP-THPLNLVTSTDSTRLHLALDKLLQKQQIDHQNQQYQQIQIQNQKESQSINEKKSKNIIEGLSLARLWPEMKATEDMSPRHLNLQRLLSKTAEYSPRVLGSRWMEYHGRDWKGLLDPLDELRREVVRYGEFVQAAYHSFHSDPAMSTEEPPLPRRVVSPDRSYKVTKSLYATSSVGLPKWVDDVAPDLGWMTQRSSWIGYVAVCDDRSEIARMGRRDIVISLRGTATCLEWAEMRAQLTDMPNGL-DSAQEKPKVECGFLSLYNTPGAHVPSLAQSVIEEVKRLMEVYKGETLSITVTGHSLGAALALLVADDISTCSANVPPVAVISFGGPRVGTAFGNRLTAQKVKILRVVSQDVITRVPGMF…
CAE.Senna.A	MLQVSSVMAVHLHMFPARRMSFRCQSSPLPK--LSSSQLNLVTSTEATRLHLSLDKLLQTTTSTQLNQLQQQQPQTETIRKESISEKKSKNIIEGLSLARLWPEMKATEEMSPRHLRLQRLLSKTAEYSPRVLGSRWMEYHGSDWKGLLDPLDELRREVVRYGEFVQAAYHSFHSNPAMSAEEPPLPRRVVSPDRSYKVTKSLYATSSVGLPKWVDDVAPDLGWMTQRSSWIGYVAVCDDRREIARMGRRDIVISLRGTATCLEWAEMRAQLTDMPTTTDSTAHGKPKVECGFLSLYKTRGAHVPSLAESVIEEVKRLMEVYKGETLSITVTGHSLGAALALLVADEISTCGADVPPVAVISFGGPRVGKAFAARLAAQNVKVLRVVSQDVITRVPGMF…
CER.Bauhinia.A	MMQIGSTAPAHLNFFQMRRASFRCQASPLPKTPASSSAEPLKTSTEATRLHLALDKLLQKQEPTTAPTNQQQANLKEPKSINNSSEKKGKNILEGLSLARLWPEMKATEEMSPRHMKLQRLLSKTAEYSPRVLGSRWMEYHGCDWKGLLDPLDQLRREVVRYGEFVQAAYHSFHSNPAMSAEEPPLPRHVVLPDRSYRVTKSLYATSSVGLPKWVDDVAPDLGWMTQRSSWIGYVAVCDDRREIARMGRRDIVISLRGTATCLEWAEMRAHLIEMSEDPAQEEKAKAKVECGFMSLYKTRGTHVPSLSEAVIEEIKRLMEVYKGETLSITVTGHSLGAALALLVADEISACSEQVPPVAVFSFGGPRVGKAFGNRITDRKVKVLRIVSQDVITRVPGMF…
CER.Bauhinia.B	MMQFCSTVPAHLNIFPKRGVSFRCRALNPVKSPPSSSAQSLKTSADATRLHLALDKLLQKQEPASALTLDQQENLKEPNITNNASEKKGKNVLEALNLARLWPEMKPTEEMSPRHMRLRRLLSKTAEYSPRVLGSRWKEYHGSNWKGLLDPLDQLRREVVRYGEFVQAAYHSFHSNPAMSAEEPPLPQHVALPDRSYRVTKSLYATSSVGLPKWVDEVAPDLGWMTQRSSWIGYVAVCDDKREIARMGRRDIVISLRGTATCLEWAEMRAHLIEMPEGSAQERKAKAKVECGFMSLYKTRGAYVPSLSESVIEEIKRLMEAYKGETLSITVTGHSLGAALALLVADEISTCIEQVPAVAVFSFGGPRVGKAFGERITNQKVKVLRIVSQDVITRIPGMF…
CER.Cercis.o	MMQISSTIPAHLNFFQMRRASFRCRASPLPK--SSSSTQSLRTSTEATRLHLALDKLLQRQEPAAAPTQLQQAYLKEPNNSNDSSVKKGKNILEGLNLARLWPEMKATEEMSPRHMRLQRLLSKTEEYSPRVLGSRWMEYHGRDWKGLLDPLDQLRREVVRYGEFVQAAYHSFHSNPAMSAEEPPLPQHVVLPDRSYRVTKSLYATSSVGLPKWVDDVAPDLGWMTQRSSWIGYVAVCDDKREIARMGRRDIVISLRGTATCLEWAEMRAHLIEMSEDGAQEGEAKGKVECGFMSLYKTRGAHVPSLAESVIEEIKRLMELYKGETLSITVTGHSLGAALALLVAEEISTCSEQVPPVAVFSFGGPRVGKAFGNRITRQKVKVLRIVSQDVITRIPGMF…
CER.Phanera.A	MMQITSTIPAHLNFFQMRRASFRCQASPLPK--SSSSTESLKTSTEATRLHLALDKLLQRQEPTTAPTEVQQANLKEPENINNSSEKKGKNILEGLSLARLWPEMKATEEMSPRHMRLQRLLSKTGEYSPRVLGSRWMEYHGSDWKGLLDPLDQLRREVVRYGEFVQAAYHSFHSNPAMSAEEPPLPRHVVLPDRSYKVTKSLYATSSVGLPKWVDDVAPDLGWMTQRSSWTGYVAVCDDRREIARMGRRDIVISLRGTATCLEWAEMRAHLIEMSEDPTQEEKAKAKVECGFMSLYKTRGTHVPSLSESVIEEIKRLMEVYKGETLSITVTGHSLGAALALLVADEISTCSEQVPPVAVFSFGGPRVGKAFGDRITSQNVKVLRIVSQDVITRVPGMF…
CER.Phanera.B	MMQICSMIPTHLNIFQMRGSSFRCQASPLPK--SSSSTRSLKASTEATRLHLALDKLLQRQEPAAAAQQLQQENLKEPDNTNNMSEKKAKNILQGLNLARLWPEMKATEEMSPRHMRLQRLLSKTAEYSPRVFGSRWMEYHGSNWKGLLDPLDQLRREVVRYGEFVQAAYHSFHSNPAMSAEEPPLPRHVVLHDRSYRVTKSLYATSSIGLPKWVDDVAPDLGWMTQRSSWIGYVAVCDDKKEIARMGRRDIVISLRGTATCLEWAEMRTHLIEISEGPAQKGKAKAKVECGFMRLYKTRGAHVPSLSESVIEEIRRLMEVYNGETLSITVTGHSLGAALALLVADEISTCSEQVPPVAVFSFGGPRVGKEFGNRITSQKVKVLRIVSQDLITRVPGIF…
DET.Sindora.A	-MQTNSAISTPPNMFPARRGTFTCQSSPLPSVKL----PQPLTSTEATRLHLALDKLLQK--PITQPEQLQSIQKETNASRHKTTQRKGRSIVEGLNLTRLWPEMNATEEMSPRHLRLQMLLSKTAEYSPRVLGSRWKEYHGSNWNGLLDPLDELRREVVRYGEFVQAAYHSFHSNPAMSADEPPMPRHVLFPDRSYRVTRSLYATSSVGLPKWVDDVAPDLGWMTQRSSWIGYVAVCDDRREIARMGRRDIVISLRGTATCLEWAEMRAQLNDIDGDEDSDAHGKPKVECGFLSLYNTRGAHVPSLAESVIDEIKRLIEMYKGEALSITVTGHSLGAALALLVADDISTCSPEVPPVAVFSFGGPRVGKAFGQRIMAQNVKVLRIVSQDVITRVPGMF…
DET.Sindora.B	MMQIGSTIPAQLHMFQARRASFRCQASPLPQSP-SSSQMKSITTTEATRLHLALDKLLEKQTPAPNQNQHQEQQPIQNETNSGSTEKKGRSILEGLSLARLWPEMKATEEMSPRHLRLQRMLSKTMEYSPRILGSRWTEYHGSDWKGLVDPLDELRREVVRYGEFVQAAYHSFHSNPAMSAEEPPMPRHVVLPDRSYKVTKSLYATSSIGLPKWVDDVAPDLGWMTQRSSWIGYVAVCDDRREIARMGRRDIVISLRGTATCLEWAEMRAQLNDVD-GKEDPTHGKPKVECGFLSLYKTNGAHVTSLAESVIEEIKRLMEVYEGETLSITVTGHSLGAALALLVADEISTCSPEVPPVAVFSFGGPRVGKAFGNRITAQNVKVLRIVSQDVITRVPGMF…
OUT.Arabidopsis.O	-----------ADIFHAKRRRFTCNTHTLPTKPLSVSP---ARKT--NKEHLRLENVLRTSSNSIDH--IEN---VTSRQEKTTKNTSTSSLLGGLNLARIWPQMKAADEMSPKNLRLQRLLSSSEERSPKKLGSKWRELHGLNWAGLLDPLDELRRELVRYGEFVQAAYHAFHSDPEGS------PRHVALPDGSFKVTKSLYATSSVRLPKWIDDVAPDLRWMTKQTSWVGYVAVCDDPREIRRMGRREIVIALRGTATLLEWSEFRPNLVSMPEPKPDQDPTRPKVECGFNSLYTTGDQHAPSLAESLVGEISRLVELYAGEELSISVTGHSLGAAIALLAADDIAERVPHAPPVAVFSFGGPRVGREFADRLDSKGVKVLRVVSQDVVTKVPGIF…
OUT.Prunus.O	MMQVGSTLPAHLNLSLARRASFRNYTSPLPRTPSS--QKAVSTSTEATRLHLALDKLLQTQPPTKTQLD-PQPDLENYKDQNTSVENRGKGLLEGLSLARLWPQVKAAEEMSPRHLRLQRLLSKTGEYSPRNLGTRWREYHGSNWAGLLDPLDQLRREVVRYGEFIQAAYHSFHSNPAMSAEEAQLPRHVALPDRSYKVTKSLYATSSIGLPDWVDDVAPDLGWMTQRSSWIGYVAVCDDKREISRMGRRDIVIALRGTSTCLEWAELRAQLIQMPSTE-GGEQAQAKVECGFLSLYKTGGEHVPSLSESVVEEVKRLMEQYKGETLSITVTGHSLGAAIALLVGDELKTCAEEMPSVAVFSFGGPRVGRGFTKRMDDKNVKVLRIVSQDVITRVPGIF…
OUT.Quillaja.O1	MMQIGSTIPANLHIFQERRARFRRQKSPLPT--QSSSQMKSVTSNELTRLHLALEKLLQKNTPAQPDQ---EIIPDQEANTNGSTENKGKSLLEGLNLARVWPEIKAVEEMSPRHLRLQRLLSKTGEYSPRSLGNRWREYHGSNWKGLLDPLDELRREVVRYGEFIQAAYHSFHSNPAMSAEEPPMPRHVVLPDRSYKVTKSLYATSSIGLPRWVDDVAPDLGWMTQRSSWIGYVAVCDDKREIARMGRRDIVISLRGTATCLEWAEVRAQLTKIPGNE-DPADEQAKVECGFLSLYKTRGAHVPSLAESVIEEVKRLMEVYKGETLSITVTGHSLGAALALLVADDISTCKPEVPPVAVFSFGGPRVGKGFANRIMSKNVKVLRIVSQDVITRVPATF…
OUT.Quillaja.O2	MMQIGSTIPANLHILQARRARFQCRTSPLPQTSSSSSQMRSVTTTESTRLHLALEKLLQKNPTAQVPNLDQPIVPDQDPNINGSTENKGKVLLEGLNLSRLWPEMKAAEEMSPRHLRLQRLLSKTEEYSPRHLGSRWREYHGGDWKGLLDPLDELRREVVRYGEFVQAAYHSFHSNPAMSAEEPPIPRHVVLPDRSYKVTKSLYATSSIGLPRWVDDVAPDLGWMTQRSSWIGYVAVCEDRREIARMGRRDIVIALRGTATCLEWAEVRAQLTKI----------------------------------------------------------------------------------------------------------------------------…
OUT.Vitis.O	-MQIGATLPAQLHLFQARRASFKCSGSPLPKRPPSAKPLQRVANIEMTRLHLSLEKLLQKQEQPPLSQPV------EKISSDGLPENKGRGLLEGLSLARLWPEMKATEEMSPRHMRLQRLLSKSQEYSPRTLGGRWREYHGSDWSGMLDPLDELRREVVRYGEFVQAAYHSFHSNPAMSAEEPPLPRHVTLPDRAYRVTKSLYATSSVGLPDWVDDVAPDLGWMTQRSSWMGYVAVCEDRREIARMGRRDIVIALRGTATCLEWAEMRDLLVQIPEDDSVQGQGQPKVECGFLSLYKTRGAHVPSLAESVVQEIQRLMEVYKGETLSITVTGHSLGAALAVLVADELSTCDFEVPPLAVFSFGGPRVGRGFANRIKQNNVKVLRIVSQDVITRVPGMF…
PAP.Aeschynomene.A	MMQISSTVPAHF-KLQARCPSFRCQAASLPASSSSSF-ASSLASTESTRLHLALDKLLDTQKPVLPPPTTTT-----AIESTAADQKKARSFLEGLNLAKLWPEMKATEDMSPRHLRLQRLLSKTAEYSPRVLGSHWKEYHGSDWKGMLDPLDELRREVVRYGEFVQAAYHAFHADPAMSPDEAPQPRHVSLPDRSYRVTKSLYATSSIGLPKWVDDVAPDLGWMTQRSSWIGYVAVCEDRREIARLGRRDIVISLRGTSTCLEWAELRAQMIDMPDENGTEAQGKPKVECGFLSLYKTRGAHVPSLAESVVEEIKRLVELYKGETLSITVTGHSLGATLALLVADEISTCCPNMPPVAVFSFGGPRVGRAFGNRVTARSVKVLRIVSQDVITRVPGIF…
PAP.Aeschynomene.B	-------------MFQARRASFRCQASPLPQNPTNSSPKKPLNSTESTRLHLALDKLLLKHSPPQQQQQQQKTDINKEEQATTTNEKRGKSVVEGLNLARLWSDMKATEEMSPRHLRLQRLLSKTMEYSPRTLGSRWRDYHGSDWKGMLDPLDELRREVVRYGEFVQAAYHSFHSNPAMSAEEPPLPRHVVLPDRAYGVTKSLYATSSIGLPKWVDDVAPDLGWMTQRSSWIGYVAVCDDRREISRLGRRDIVISLRGTATCLEWAEMRAQLIDMVEEKSPEHGIKPKAECGFLSLFKTKGTHVPSLAESVIEEVKKLMEMYEGETLSITITGHSLGAALALLVANEISTRVPNGPPVAVFSFGGPKVGKAFGDKITAQGVKVLRIVSQDVITRVPGMF…
PAP.Lotus.A	MMQISSTMPAHLQKQGLRCPSFRCRASPLPSTMKTFSSHVQNPTTDSTRLHLALDKILGNQKPMLSTQ--HH---QPPPQPIESKDKKGRSFFDNLNLARLWPEMKGAEEMSPHHLRLQRLLSMTSEYSPRILSGRWKEYHGSNWKGMLDPLDELRREVVRYGEFVQAAYQAFHADPAMSTTEAPHPRHVPLPDASYTVTKSLYATSSIGLPNWVDEVAPDLGWMTQRSSWVGYVAVCEDKREIARLGRRDIVISLRGTSTCLEWAELRAQLIDIGEHDNSTAHGKPKAECGFLSLYKTKGAHVQSLSESVVEEIRRLVNLYKGEELSITVTGHSLGATLALLVADDISTCCPDVPPVAVFSFGGPRVGKAFGDRLMAKNVKVLRIVSQDVITRVPGNF…
PAP.Lotus.B	MMQISSTIPAHLHMFQSRRSSFTCRSSPLPAPTTTSSSKSITSTAENTQLHLALDKLLQKQSQPQSSQQQQQIHINEAKTATTTVERKGKNILEGLNLATLWSDVKATEEMSPRHLRLQRLLSMTAEYSPRALGSRWRDYHGADWKGMLDPLDELRREVVRYGEFVQAAYHCFHSNPATSPEDSPLHRHVVLSDRSYKVTKSLYATSSVGLPGWVDDAAPDLGWMTQRSSWIGYVAVCDDKREISRLGRRDIVISLRGTATCLEWAEMRAQLIDMEEATKPQGKAKPKVECGFLSLYKTRGAHVSSLAESVIEEVKRLMEVYAGETLSITVTGHSLGAALALLVADDISTCAPEVPPVAVFSYGGPKVGKAYCDKLTAQNVKVLRIVSQDVITRVPGMF…
PAP.Medicago.A	MMQFSSTLPAHLHKQALRCPSFRCHSSSIQ-QPS-SFA-SLQTNNSSRSSHLSLDKFLDIQKKPLESSSTN--QFQQPIQPIQKSDKKGKNFLEGLNLAKLWPDIKAAEEISPRHLRLQRLLSKTAEYSPRIIGRKWREYHGSDWKGMLDPLDDLRREVVRYGDLVQAAYQAFHADPAMSTTEAPHHQQVSLPERSYKVTKSLYATSSIGLPKWVDEVAPDLGWMTQRSSWVGYVAVCDDKREIARMGRRDIVISLRGTSTCLEWAEMRAQLVDLPEDAQTQTQSKPKVECGFMSLYKTKGAHVQSLSESVVEEVRRLIELYKGEELSITVTGHSLGATLALLVAEEISTCAPNVPPVAVFSFGGPRVGRAFGEHLEKKNVKVLRIVTQDVITRVPGIF…
PAP.Medicago.B	-MMINSTLPSHLNMFQTRQQTFTCRSSSINQLPP----RKPL---SSTKLHLSLDKFLQKQSPTQQQPPIQ-----TNDPTTTIVEKKTKNILENLDLSNLWSSDKKTDQMSPHHLNLHRLLFKTAEYSPRTLGSHWREYHGCDWKGMLDPLDELRREVVRYGEFVQDAYHSFHSNPAMSGQDDPQTRHVSLTDKSYKVTKSLYATSSIGLPKWVDDVAPDLGWMTQRSSWIGYVAVCNDKREISRLGRRDIVISLRGTATCLEWAEMRAQLIETEEQ----HGKKAKVECGFLSLYKTKGTHVPSLGESVIEEVKRLMEVYEGETLSITVTGHSLGAALALLVADDISTCNPNVPPVAVFSFGGPKVGKAYGNKITSQNVKVLRIVSQDVITRVPGML…
PAP.Phaseolus.A	MMQISSTVPAHLHKQAIRCPSFRCQASS-----SSTFQ-KPFVTTESTRLHLALDKLLETQMPVAPPTIHHHQQHPHQPIINHPKEKKGRSFLEGLNLARLWPEMKANEEMSPRHLRLQRLLSMTAEYSPRILGGRWREYHGSDWKGMLDPLDELRREVVRYGEFVQAAYQAFHSDPAMSTEEPPHPRHVALPDRSYRVTKSLYATSSIGLPKWVDDVAPDLGWMSQRSSWVGYVAVCEDRREIARMGRRDIVISLRGTSTCMEWAELRAQLVDLPG-----GQGKPKVECGFMSLYKTKGAHVASLSESVVEEVKRLVNLYRDEELSITVTGHSLGATLALLVADEISTCCAGVPPVAVFSFGGPRVGKAFGERLTAKNVKVLRIVSQDVITRVPGIF…
PAP.Phaseolus.B	MMQISSTIPAHLHMFQTRRASFRCRASPLPSSTTSSSPVKPLTSTDSTRLHLSLDKFLHKQSPTQLNNQQEQVAIQSTNHTATTVEKKGKNILEGLNLARLWPDTKATEEMSPRHLRLQRLLSKTAEYSPRVLGSRWREYHGSDWKGMLDPLDELRREVVRYGEFVQSAYHSFHSNPAMSAEEPPLPRHMVVPDRSYRVTKSLYATSSIGLPKWVDDVAPDLGWMTQRSSWVGFVAVCDDRREIARLGRRDIVISLRGTATCLEWAEMRAQLINISEDTAHGPKAKAKVECGFLSLYRTRGTHVGSLAESVIEEVKRLMEVYKDETLSITITGHSLGAALALLVADDVSACSGDVAPVAVFSFGGPRVGRAFGEKLTAQNVKVLRIVSQDVITRVPGML…
