# Supplementary material for: Legume genome structures and histories inferred from Cercis canadensis and Chamaecrista fasciculata genomes
Source: Plant J. 2026 Jun 10;126(5):e70981. doi: 10.1111/tpj.70981 (PMC13252982; doi:10.1111/tpj.70981)
Supplement: Supplementary file 6 — Data S6. Manuscript supplement; Compressed directory of aligned sequences from 250 gene families with high rates of gene duplication consistent with whole‐genome duplications in the legume subfamilies. [file TPJ-126-0-s006.gz › S6_consen_wgd_tree/40_wgd_aln_manual_wgd_copy/Legume.fam3.04002]

CAE.Acacia.A	--HYSSSSSWTVSSINLQFFNRIKRFLQSKSSRKRNHGSDQFHLSKSKSEHKAEVEKPETIKVVQKQK--E-KCEILLQRSVKKLHFGDWEEKEIAAKEIEAMAKRDVKARKLFMELGVVPVLVSMVASDASSRRSSAVTALIHLADGSFRKAMIVEAGTLSKLPKRIELMDQSTRSQMAELLLSLSSLATQFPFASLDFLPFLRDILQSNSTFDTKQSCLGAIYLSTVLEAGPLVSSGFVPILLELSSEKQVSEKALASLSLIVTLMGKKAVESSMVPESLIEILSWEDKPKCQEISVYILMILAHQSSSQRQKMAKAGIVHVLLEVVLLGSTLAQKRASKLLQWFKDERQVRMGPHSGPQTSRTVMGSPMNQMEAREGKRMMKSLVKESLYRMETIT…
CAE.Acacia.B	----PSSSNGVLSSIKFHVLARIKRFLKPKAARVSSDPSDKLDMSITKADSNDKVENCESAQAMGKQEEDEEESVISLKRCVKKLHFGSWEEKEVTAKEIERLAKEDIRVSKLITELGVVPELVSMVASEVPGRRLAGLKALVQLVRGSYKKALTVEAGIFPKLPKRIDLVDESTKRECAELLLSLSSLASQFPIASPDFLPFIKDIMESDSNFETKQLYLGALCLSTVIEVGPLVSAGLVPILLGLSSIKENSEKALATLGLVVTLMGKEAIESLMMPESLIEILTWENKPKCQELSAYILMILAHQSSTQRKKMAQAGIVPVLLEVALLGSQLAQKRALKLLQWFKDERQSKMGPHSGPQTPRMAMGSPINTMEAKEGKRMMKSLVKQSLHRMEIIT…
CAE.Chamaecrista.A	-----TSSIWAISSIKLQFFARIRRLLQSKSSRKRYPPSDQFAVAKSNGEETEHHEVIETEQDMQKQEEEEEDCAILLQRSVKKLHFGDWEEREIAAKDIEILTKKDAKLRKLIAELGVVPVLVSMASSEVAGRRRSAVKALIQLANGSFTKALIVEAGILCKLPKRIELLDESTRSELSELLLSLSSLTRQFHFPSLDFLPFLRDILKSNSSFDTKISCLGALYLSTVLEGGPLVSNGVVHILLELSSVKELSEKALATLALVVTLMGKKAIESPMVPESLIEVLSWEDKPKCQEISAYVLMILAHQSSSQREKMAKAGIVSVLLEVALLGSTLAQKRALKLLQWFKDERQVRMGPHSGPQTPRMMMGSPVSPREGKEGKRLMKDLVKESLNRMEIIT…
CAE.Chamaecrista.B	-SNSSPYSIRSLSSLNLQFFARINRFLKSKATRITSDKDNHNNNNLGVS-KTSKSD------EV----ENFEEMHVELKRIVKKLHFGNWEEKETTAKEIERLAKEQVKVRKLITDLGVVPELVAMAASDVASRRRAGLKALIQLARGTYTKAMIVEAGILAKLPKRIDLADESTRRECADLLLSLSSLATQFPLASSDFLPFLKAILESDSTFATKQSCLGALYLSSVLEAGPMVSSGIVSILLDLCSVKEISEKALATLGLVVTLMGKRAIESSMVPDGFIEILSWEDKPKCQELSAYILMILAHQSSSQREKMAQARIVPVLLEVALLGSPLAQKRALKLLQWFKDEMQVKMGPHSGPQTPRVMSSSPQSQKETIEGKKTMKNLVKESLRRMEIIT…
CAE.Senna.B	-------------------------------------ASDNLDVSKPNGVV-VKVENCEA--AMEKQRRS-EEDVGVLKRCVKKLHFGSWEEKEATAREIERLAREDVKVRKLITELGVVPELVSMVASEVAERRRAALKALIQLTHGTYTKALIVEAGILLKLPKRIDLVDESTRSECSELLLSLSSLATQFPLPSSHFLPFLRDILESESSFDTKQSCLGALYLSSVLEAGPLVSSGIVPILLELSSVKEISEKALGTLGLVVTLMGKRAIESSMVPERLIEILSWEDKPKCQELSAYVLMILAHQSSSQREKMAEAKIVQVLLEVALLGSPLAQKRALKLLQWFKDERQVKIGPHSGPQTPRMVMGSPVNQREVIEGKRTMKNLVKESLHRMEVIT…
CER.Bauhinia.A	SSSSSSSSIWVLSYIKLQFFTRIRRFLHSKATRKRCEQSDQFHIPKNLAEASDEVE-INMVQVMQKQSGQEEEVAKLVQRSVKNLHFGSWEEKEMAAEEIEKLAKDDVKVRKLMMELGVVPVLVSLAASTVASQRRAGIKALIQLANGTYTKALIVEAGILSKLPKKIEHVDESTRTEIAELLLSLSSLATQIPLSSLDILPILKDILESSSSFEAKESSLGALYLSTVLDAGPLVSSGIVHVLMEVSSIKGISEKALATLGLVVTLMGKKAIESPMVPESLIEILSWEDKQKCQEYSAYILMILAHQSSSQREKMAKAGIVHVLLEVALLGSALAQKRALKLLQWFKDERQVRMGPHSGPQTPRIAMGSPLNQKDAKEGKKLMKNLVKQSLHRMETIT…
CER.Bauhinia.B	SLSPSSSSIWVLSYSKLQFFTRVRRFLHSKATRKRCEMSDQFYISKNAADDSHKVE-IDTVQVMEKQEEEEEEVVKMIQRSVKKLHFGSWEEKEIAAEEIERLAKDDVKVRKFLTELGVVQVLVSMVASTVGSRRRSGLKALIQLANGTYTKALIVEAGILSKLPKKIDHVDEPTRNEIAELLLSLSSLATQFPLASLDFLPILKDILQSSSSFDAKESSLGAIYLSTVLEAGPFVSSGIVNILLEVSSTKELSEKALATLGLVVTLMGKKAIESPMVPENLIEILSWEDQQKCQEYSAYILMILAHQSSSQREKMAKAGIVAVLLEVALLGSTLAQKRAQKLLQWFKDERQVRMGPHSGPQTRRVAIGSPISQREAKEGKRLMKNLVKQSQIRMEIIT…
CER.Cercis.o	SSSSSSKSIWVLSYLKLQFFTRIRRFLRSKATRKRCEPSDQFHISKNVAEDSNKVE-IDVVQVMEKQSGEEEECLVLVQGSVKKLHFGSWEEKEMAAKEIERLAKDDVKVRKLMTELGVVPVLVSMAASAVASRRLAGVKGLIQLANGTYTKAFIVEAGILSKLPKKIDLVDESTRSEIAELLLSLSSLATQFPLASLDILPILKDILESSSSFDTKESSLGALYLSTVLEAGPLVSSGIAHILLEVSSTKETSEKALATLGLVVTLMGKKAIESPMVPENLIEILSWEDKQKCQEYSAYILMILAHQSSSQRKKMAKAGIVPVLLEVALLGSTLAQRRALKLLQWFKDERQVRMGPHSGPQTPRIVMGSPINQREVKDGKRLMKNLVKQSLHRMEIIT…
CER.Phanera.A	SSSSSSKSIWVLSCIKLRFFTRIRRFLHSKATRKRCEPYDQFNISKNVAEARDKVE-IDMVQVMEKQSGEEESLVKLVQRSVKKLHFGSWEEKEMAAKEIEKLAKDDVKVRKLMTELGVVPVLVSMAASTVVSRRRAGIKALIQLANGTYTKALIVEAGILSKLPKKIDLVDESTRSEISELLLSLSSLAIQFPLASLDILPILKYILESSSSFDAKESSLGALYLSTVLEAGPLVSSGIVHILLEVSSTKEVSEKALATLGLVVTLMGKKAIECPMVPECLIEILSWEDKQKCQEHSAYILMILAHQSSSQREKMAKAGIVPVLLEVALLGSTLAQKRALKLLQWFKDERQVRMGPHSGPQTPRIAMGSPLNQREAREGKRLMKNLVKQSLNRMEIIT…
CER.Phanera.B	SSSSCSKSIWVLSYSKLQFFTRIRRFLHSKATRKGCEMSDQFHISKNVAEDSHKVEEIDIVQVMEKQSGEEEECVVKLQRSVKKLHFGSWEEKEIASEEIERLAKDDVKVRKFLTELGVVPVLVSMAVSTVVSRRRSGLKALIQLANGTYTKALIVEAGILSKLPKKIDLIDESTRSALAELLLSLSILATQFPLASIDMIPILKGVLESSSSFEAKESSLGALYLSTVLEAGPLVSSGIVNILLEVSSTKNISEKALATLGLVVTLMGKKAIESPMVPENLIEVLSWEDKQKCQEYSAYILMILAHQSSSQREKMAKAGIVSVLLEVALLGSTLAQKRALKLLQWFKHERQVRMGPHSGPQTPRVAMGSPINQREAKEGKRLMKNLVKQSQTRMEIIT…
DET.Sindora.A	----------------------------------------------------------------------PKEKTIVLQRTVNKLHFGSWEEKEVAAKEIEIIAKEDVKVRKLITGFGVVPVLVSMAGSEVASRRRAGLRALIKLADGSYTKALIVEAGILSKLPKKIDHLDESTASELSELLLSLTSLATQFSLPPLDFLPLLKDIIESNSSLEIKQACLCALYLSTVLESGPLVSNGIVNTLLELSSIKEISEKSLPILGLVVTLMGKRAIESPMVPENFIEILSWEEKQKCQEFSAYILMILAHQSSSQRKKMAQAGIVNVLLEVALLGSTLAQKRALKLLQLFKDVRHGKVGPHSGPQIPRIAMGSPVNQRDAKDGKRMMKSLVKQSLHRMEIIT…
DET.Sindora.B	-----ASSIWQKSYLKFQFFARIKRYIQCKASRKRCEPSDQSDASRNKSEG--KAE------MIQEA--TEDSAIVLLQRSVKKLHFGSWEEKEAAAREIERIAKEDAKARTSITELGVVPVLVSMAASEVAGRRKAGLKALLQLASGNYTKSLIVEAGILSKLPKTIDHLDESTRSEFGELLFSLSSLATQCSLPSLEFLPFLREILKSDSTVEAKQSCLGALQLSTVLEAGPLVSCGMVNILLELSSIKETSEKSLSTLGLVVTLMGKKAIESPMVPECLIETLSWDDKQKCQELSAYILMILAHQSSSQREKMAKAGIVSVLLEAALLGSPLAQKRAMKLLQWFKDERQAKVGPHSGPQTRRIAMGSPINQREAKEGKRMMKNLVKQSLHRMEIIT…
OUT.Arabidopsis.O	RTQSSSSSVWQLQYMKLNFFTKIRCLLKSKASFRKSNLQA--LPEKSRT--YQDFEKVAALEIVSKPPEDE-NEEVVLQKTVKKIHFGSWEEKEKAAIEIEKLAREDKKTRKLMAELGVIQILVSMVASDVSGHQKAAVNALIQLSHGTYTKALMVNADICSKLPKNVEVLDQSTRHAFAELLLSLSSLTTQLPVASSQILPFLMDTMNSSTDMKTKEICLATISLCLVLEAGPLVLNGAVETLLSLMSTKDLSEKALASLGLVVTQMGKKAMECLLVSKGLIEILTWEDIPKCQEYAAYILMVLAHQSWSQREKMAKAGIVPVLLEVSLLGSPLVQKRAVKLLQWFKDERNVRMGPHSGPQTGWVSMGSPMSPRSGEEGRKMMKNLVKQSLYKMEMIT…
OUT.Prunus.O	-ATSSSASIWLYSYIKLRFFNRIRRFLRSKNARKRPTPSDHFDTSSSRPAKVNNNEATMAGQVLEKQGDDHEDDVLGLQRAVKKLHFGCWEERELAAMEIGTLAKEDVKVRKLVGGLGVIPVLVSMAASEVVARRRAAVSALIQLANGTYTKALMAEAGIFSKLPKDINILDEPTRHQFAELLFLLSSLATQFPLSSLETLPFLVGIIESTSSIETKETCLGALYLSTMLDAGNLVSNGVVEALLNLSSIKELSEKALATLGLVVTLMGKKAMESAAVPESLIEILTWEDKPKCQELSSYILMILAHQSSDQRVKMANSGIVPILLEVALLGSSLAQKRALKLLQWFKDERQAKMGPHSGPQTARFALGSPVNPREAQQGKKMMKNLVKQSLYKMEMIT…
OUT.Quillaja.O1	SSSSSSTSIWVLSYIKIKFFARIKRFVQSKSTRKRFGPSDHCDGDIAKFNSDNNKDKVEFVQGIKEEMIVEDE-TVMLQRSVKKLHFGSWEEKEMAAKEIAKLAKEDVKVRKLMTELGIVPVLVSMAASEVAGRRRAAVKALIELSNGTYTKALIMEAGILSKFTKKIDLVDESTRSEFAELLLSLSSLATQFPLASSEFLPFITSILVSESKSESKEACLGALYLSTVLEAGPLVSNGLVDILLELSSTKQISEKALATLGLVVTLMGKKAMESPMVPESLIEILSWEDKPKCQELSAYIIMILAHQSSAQREKMAESGIVTVLLEVALLGSPLAQKRSLKLLQWFKDERQTKMGPHSGPQTARIAMGSPVNQREAQEGKRMMKNLVKQSLHRMQIIT…
OUT.Quillaja.O2	SSSSSSTSIWVLSYIKLKFFTSIKRFVQSKSTGKQFGPSDGFDIARISSRDINNNEKVEFGHGMKEEIIVEDE-AVILQRSVKKLHFGSWEEKELAAQEIQRLAKEDIKVRKFMTELGIVPVLVSMAASEVTGRRRAAVKALIELANGAYTKALMVEAGILSKLPKKIDLVNESTRSEFAELVLSLSSLATQFPLDSSEFLPFLTGILVSSSSYETKESCLGALYLSTVLEARPLVSNGLVDILLEMSSIKKFSERALVTLGLVVTLMGKKAMESGLMPENLIEILSWDDKPKCQELSVYILMILAHQSSAQREKMAQSGIVTVLLGVALLGSPLAQRRSLKLLQWFKDERQRKMEPHSGPQTSRIAMVSAVNQREAQAGKRMMKSLVKQSLQKMQIIS…
OUT.Vitis.O	SASASASASWFFPYPKLRFFTRIRRFLRSKSFSKRSSPSARFE-------D----E--TVIQGMGEE---EE--SLGLQRSVKRLHFGSWEEKEVAAMEIRRLAQEDVKTRKSLAELGVVPPLVAMVVSPVVGRRRLAVQTLIELANGTYTKALMVEAGLLSNLPQNTDTIDESTMHEFARLLLSISFLTTQFPLNSTEILPFLVAILESGSSIETKESCICTLYLSAVLDSGPLVNGGVVQSLLRLVSVKEVSEKALATLGLVVTMMGKKAVESTLVPESLIEIMTWEDKPKCQELSAYILMILAHQSSVQRQKMAKAGIVPVMLEVALLGSPLAQKRVLKLLQWFKDERQTRMGPHSGPQAGRYVMGSPMNQRETLEGKKLMKTMVKQSLNKMEMIT…
PAP.Aeschynomene.A	--PSSSSSIWVLSNIKLQFFGRIRRFLQSKATRKRGTQSK-----NRVEQSNDKAEKLETVQVMKKH--EEEESAILLQRTVKKLHFGNWEEKELAAKDIEKLAKEDVKVRKLITGLGVVPVLVSMAVSDVASRRRAALTALIHLADGTYSKALIVEAGLLSKLPKTIDLMDQSTISQFSELLLSLSSLVTQFHFPSLDFLPLLRNTLESCTNFDTKRSCLGALYLSTVLEATPLVSSGVVPTLLELSSIKEVSEKSLATLGLLVTMMGKKAIESSMVPQCFIEILSWEDKPKCQELSVYILMILAHQSSSQREKMAHAGIVHALLEVVLLGSPLAQKRAQKLLQWFKDERQTRMGPHSGPQTPRFAMGSPVNQREATQGKKLMKSLVKQSLHRMEIIT…
PAP.Aeschynomene.B	----------------------------------------------------------------EK---KEPVSVMLLKSTVKKLHFGSWEEKDIAAIEIEKLAKEDVNLRKLITELGVVPVLVSMVASEVATRRRAGVKALIQLANGTYQKALIVDAGILSKLPKKIDLEDESTLCEFAELLSSLSYLATQYLHASLHFLPLLSDILRSCSRLDTKESCLEALYLSAVLESGPLVSNGIVPILLELSLMKEISEKALACLGLALTLVGKKAIESSMAPECLIEVLSWDDKPKCQELSAYILMILAYQNSPQIEKMSQSGIVPVLLEVALLGSPLAQKRALKLLQWFKDK---KMGPHSVQKSPRSASDSPVNQRETKEGKRMMKNLVTESLRWMEIIT…
PAP.Lotus.A	SSSSSSSSIWAVSNIKLQFFARIRRFLQSKATRKRCDASDRFIIAKSRAEQNNKDENLETVQVMEAKHEEEEEAITLLQRTVKMLHFGSWEEKEVAAKEIGRLAKEDVKVRKLITELGVVPVLVSMVASPVATRRQAGLTALIQLADGTYTKALIMEAGILSKLPKTVDLVDESTMSDFAELLLSLSSLATQFPHSSLDFIPFLREILETSSNFDTKASCLGALYLSTVLDVGPLVSNEIVPILLELSLVKEISEKALATLGLVVTLMGKKAIENSRVPISFIDILSWEDKPKCQELSVYILMILAHQSSSQREKMAQAGIVHVLLEVVLLGSDLAQKRAMKLLQWFKDERQTRMGPHSGPQTPRFAMGSPVNQRDVKEGKKLMKSLVKQSLNRLEIIT…
PAP.Medicago.A	-NTSSSSSIWVLSNIKLQFFTRIKRFLQSKATRKRCESSDYLNKEKSRAEQSNMVENIETVQVIEKHKEEEEVTEILLQKTVKMLHFGSWEEKEIAAKEIESLVKEDVKVRKLITELGVVPVLVSMVASQVVSHRRAGLTALIYLADGTYTKAMIVEAGILSKLPKTIDLVDESTISEFAELLLSLSSLATQYPFPSLDFLPVIKDILKKDMTFDTKRSCLGALYLSTMLEASPLVSYGLVPILLELSLVKEISEKALATLGLLVTLMGKKAIENSMVPQNFVEILSWEDKPKCQELSVYILMILAHQSSSQRDKMAQARIVPILLEVVLLGSPLAQKRAMKLLQWFKDERQIKMGPHSGPQTPRFGMGSPLNQRDTNEGKKLMKSLVKQSLHKLEIIT…
PAP.Medicago.B	---------------------------------------------AQTVLSWQQSTNIATTSTINLTHQKEKSEYLELDGTSIKLHFGSWEEKEEAAKDIEMLAKQDVKVRKLMTELRVVPVLVLMASSVVAIWRPVGVRALVQLENGRYT--------------------------------------------------------------------------------------------------------------------------------------------------------------------------------------------------------------------------------------------------------…
PAP.Phaseolus.A	TP-SSSSSIWVLSNIKLQFFARIRRFLQSKASRKRFDPSDRFDTAKSRGEH-KKAENLETVQVMEKPEEEEEESEIMFQRTVKMLHFGSWEEKEVAAKEIEKLAKEDVKVRKLITELGVVPVLVSMAASPVASRRRAGLTALIHLADGTYTKALIVEAGILSKLPKTIDLVDESTRSKLAELLLSLSSLATQFHLASLDFLPLLKHIFETDTCFDTKQSCLGALYLSTVLEASPMVSSGVVPILLEVSSLKEISEKALATLGLSVTLMGKKAIESTMVPETFIDILSWEDKPKCQELSVYILMILAHQSSLQRKKMVEAGLVPVLLELVLLGSPLAQKRAMKLLQWFKDERQTRMGPHSGPQTPRFAMGSPVDQREAKEGKRMMKSLVKQSLHRMEMIT…
PAP.Phaseolus.B	-------------------------------------------------------------KEMEKRKSEKEGNVMVLQKSVKKLHFGRWEEKEVAAKEIERLAKEDEKVRELTSELGVVRVLVSMALSPVATRRLVGLKALIQLSHGNHKKALIVEAGMLCKLPKKNDLDDES-ISEFAELLSSLSSLGIQFPHSKLGFLQFLVDILKSCPSFDTKQSCLVAMSISTVLEAGPLISNGVVPILLELSSEKGSSEKVLTILGLVVTLMGKKALESSMVPKCLIETLSWEDEPKCQELSAKILIILAHKNSTQRNKMVQSGIIPVLLEVALLGSSLAQERARKLLQWFRDGRQIKMGPHSGSQSTRIATESLKNQRDREEGKRMMKSLVQESLHRMEIIT…
