# Supplementary material for: Legume genome structures and histories inferred from Cercis canadensis and Chamaecrista fasciculata genomes
Source: Plant J. 2026 Jun 10;126(5):e70981. doi: 10.1111/tpj.70981 (PMC13252982; doi:10.1111/tpj.70981)
Supplement: Supplementary file 6 — Data S6. Manuscript supplement; Compressed directory of aligned sequences from 250 gene families with high rates of gene duplication consistent with whole‐genome duplications in the legume subfamilies. [file TPJ-126-0-s006.gz › S6_consen_wgd_tree/40_wgd_aln_manual_wgd_copy/Legume.fam3.01113]

CAE.Acacia.A	---CERFLLVFLLLGQFLSSGTSRKKKQQEEHVYVHNHYHHAEYRQISTTKRDITTPITTVPNLVPTTPTSPIMPSPDTVPPANTIPITASSPPSSSSSLGSSWCVATPSASQTALQVALDYACGFGGADCSAIQPGGRCYPSIRDHASFAFNYYQKPVPSCFGGTAVITNTNPSTGTCDFPSTSTSSSILTTSIGANVFGSVPVPSTSQ---AFKINNGFSRIHLLPWLLSFLA--
CAE.Acacia.B	--SRFIFCVLLLLLTQFLSSGSSRTLKDSH---------------VISTTQKDITTPITTIPTLVPPSSSSPILPSPDSVSPASTLPHTTPNNNNSSVSSGVSWCVASPSASQISLQVALDYACGYGGADCSEIQPNGRCYPSLRDHASFAFSYYHKPVPSCFGGVAVITSINPSSGPCQYPYISTSSSVLTTSMGANVFGSVPLPMNPSPSSAPSSSKCFSLLILTLFLIPFLSNF
CAE.Chamaecrista.A	MRRSVFYVVVFLLLSQFLSSGNARPKKEEEKHVNVKVEDHEAEKTQLSTTKRDITTPITTVPNFVPTTSSSPILPSPDTVSPPSTIPITTSS------SLGSSWCVATPSASQTALQVALDYACGIGGADCSAIQPGGRCYPSVRDHASYAFSYYQKPLPSCFGGTALITSTNPSTGTCQFPSTSTSTSILTTSIGANVFGSVPVPSTSH--AVASTSFCFSQIYVILCLLLLLI--
CAE.Chamaecrista.B	MKRSVHYSIVLILLAHLFCSGSSRTHKESHGTL-------------IFTTQKDITTPITTVPNLVPSSSSSPILPSPDNFSTSSTFPFSNDNNDSSPETSGVSWCIASPSASLTSLQVALDYACGYGGADCSEIQPSGKCYPSLRDHASFAFSFYHKPLPSCFGGTALITSTNPSYGTCQYPSTSTSSTILTTSIGANVFGSVPVPTSPSSSSAVSISKHFPNIDLFLLLIIT----
CAE.Senna.A	-------------NHHFTVIGTPKPEKKEEEHVNNPKFHHETNKFPFYTTKRDITTPIPTIPNLVPTSSSSPILPSPDTVSPSSTIPPFSPSSYSSSSSTGSSWCVATPSASQSALQVALDYACGLGGADCSAIQVGGKCYPSVRDHASYAFSYYQKPLPSCFGGTAVITSTNPSSGACQFPSTRFIPN-FSSIPYSSLSLQMIRPQDKTLLLIMSYCGAFELEMELEASIQEI-DR
CAE.Senna.B	----------------------------------------QKEAHGIMTSKKDITTPITTIPNLVPS---SPILPSPDTVSPASTLPFTS--------SSGVSWCIASPSASITALQVALDYACGYGGADCSEIQPSGRCYPSIRDHASFAFSYYHKPLPSCFGGTALITSTNPSNS---LLSLSHYSLLKIMTSTVKIVSE-----------------------------------
CER.Bauhinia.A	MGKRVDCYLIIFLLGQFLFSGSSKTSKEGGVHVVPSHKGKQLETASISSTQRDITTPITTVPNLVPTTSTNPVLPSPDMVSPATTIPVTTQTATNFPATYGSSWCIASPSASQTALQVALDYACGYGAADCSAIQPGGSCYPSIRDHASFAFNYYQKPVPSCFGGTAVITSTNPSTGSCQYPSTSTTSSVLTTSSGANVFGSVPAPVNPSPSAAAASSNCFAQICVVLWLIQFWAK-
CER.Bauhinia.B	MGRRIYCYLIFLLLGQFLCSGSSKTAKEGGVHVVLSHKGKQLATASISSTRRDITTPITTVPNLIPTTSTTPILPSPDMVSPASTIPVTTPATPNPPVASGASWCIASPSASQIALQVALDYACGYGATDCSGIQPGGSCYPSIRDHASFAFSYYQKPVPSCFGGVAVITNANPSTGECQYPSTSTSSSVLATSSGANVFGAVPAPENPSVSAAASFSNCLAQICVILWLMRFWPR-
CER.Cercis.o	--------------IVISNTGSSKTGKEGGVHVVLAHKGKQLETASISSTQRDITTPITTVPNLVPTAPTTPILPSPDMVSPATTIPVTTPTATNFPATSGASWCIASPSASQTALQVALDYACGYGGADCSGIQPGGSCYPSLRDHASFAFNYYQKPVPSCFGGTAVITSTNPSTGTCQYPSTSTSSSVLTTSSGANVFGSVPAPANPSPSAAAASLNCFAQICVILLLIQFWAKF
CER.Phanera.A	----------------ISNTGSSKTGKEGGVRVVPALKGKQLETASISSIQRDITTPITTVPNLVPTTSTNPILPSPDMVSPATTIPVTTPTATNFPGTYGASWCIASPSASQTALQVALDYACGYGAADCSAIQPGGSCYPSIRDLASFAFNYYQKPVPSCFGGTAVITSTNPSTGTCQYPSTSTSSSILTTSSGANVFGSVPAPAIPSTSAAAASSKCFAQICVILWLIQFWAEF
CER.Phanera.B	MGKRINFYLIFLLLDQFLCSGSSKTGKEGGVHVVLAHKGKQLATASISSTKRDITTPITTVPNLVPTTTTTPILPSPDMVSPATTIPVTTPAAVNSPVTSGASWCIASPSASQTTLQVALDYACGYGAADCSGIQPGGSCYPSIRDHASFAFSYYQKPVPSCFGGAAVITNANPSKNFSFYNS-HTSSSVLATSSGANVFGSVPAPADPYTSAAAATSNCFAQICVILWLIPFWARC
DET.Sindora.A	--RIVNSYAIILLLAQFLFSGASRTEKEAAGHVVPENLEKQLETAPISSTKRDITTPIPVVP----TTSTTPILPSPDTVSPPSTIPVSTPTATNFPVSSGASWCISSPSASQTALQVALDYVCGYGGADCAAIQPGGSCYPSVRDHASYAFNYYQKPLPSCFGGTAVITNTIPSTGTCQFPSISTSSSVLTTSSGANVFGSVP-----SHSAAAARSNGFAQICFILGAIAFLV--
DET.Sindora.B	MGRRAKYCAMFLLLIQFLCSGSSRTGKEAIGHVVLSHKEKSLETSTISTTKRDITTPITTVPNLVPTTSTTPVFPSPDTFSPASTIPVTAPTAPTPPVSSSGSWCIASPSASQTALQVALDYACGYGGAGCAAIQPGGSCYPSVRDHASYAFNYYQKPLPSCFGGAAVITSINPSTGACQFPSTSTSSSILTTSIGANVFGSVPEPTNPTPSAAAARSNTYAQICGILWAILFLAK-
OUT.Arabidopsis.O	-------------------------------------------TEPIEE-EKDITTPLATNPTTTP---TT--VPSSD-ASAVATTPLTIPSPHGVAYPGDQSWCVARENVAKMALQAALDYACGIGGADCSEIQEGGNCYPSLRAHASFAFSYYQKPIPSCFDGTAITISADPSLGSCHFPSTSTSESILVTEDGLGLFGRIPSHPTPKPEASTSSSRTLISFLYFLCF-------
OUT.Prunus.O	MFKKCKVEKIKLTLVFISSTGLKVTKKGKNGNMEQAHQKRRLQKTPISTTKRDITTPITTVPTITPTNPTSPIAPSPDSTSPVSATPSMTP-FSTTPSSTGSSWCVASQSASQMALQVALDYACGYGGTDCSEIQSGRSCYPNVRDHASFAFNYYQKPVPSCFGGTAVITSTDPSTGTCQYPSTSTSSSVLTTTSGSTVFGAVPSGPSTSASAAAASSHSLRNIFIMACLIL-----
OUT.Quillaja.O1	---RLNYYVMLLLLGQFLYSGTNMTEVGATRHMLLGHEEKQVQTVPMSTTQNDITTPITTVPTITPTTPTSPILPSPETVSPATTNPFTTPTTMNSPVSLGVSWCVASQSSSQTALQVALDYTCGYGGADCSAIQPGGSCYPTIPDHASYAFNYYQKPVPSCFAGTAVVTSTDPSTGTCQYPSTSTSSSVLTTTNGATVFGAGP--RNPSPT-SAAKSNSLSHFFIILWLVALLPK-
OUT.Quillaja.O2	--TVLNYYVVLLLLSLFLCSGTGMAEVEATRNMVLGHDEKQLQTVPMFTTEKDITNPITTVPTITPTTPTSPILPSPETYSPATTNPVTTPTTPNSPVSLGVSWCVASQSASQTELQVALDYACGYGGVDCFAIQPSGSCYPTIRDHASYAFSYYQKPVPSCFSGTAVVTSTDPSTGACKYPSTSISSSVLTTTNGATVFGAGP--RNPSPTAGAAISNSLSHFWILLWLVALLSK-
OUT.Vitis.O	MGRRVVHYFLFLLLGLLICSGS--TERGEMGQKEGYGTEKQLHSSSISITQKDITTPITTVPTVNPTTPSS--TPVPDS------TPASNPATTTTPTSSGASWCVASQTSSQTALQVALDYACGYGGADCSAIQPAGSCYPTLRDHASFAFDYYQKPVPSCFGGTAVVTSTDPSSGTCQYPSTSTSSSVLTTSNGATVFGSQPSSPSSSAVAIPGSLQQFLALACIKVL-------
PAP.Aeschynomene.A	MRKSVNYYVLLLLLLQFLCYGSSRTMKEAPRHVVIIKQEIMTSTVPISTTKKDITTPITTIPNLSPIPTSSPILPSPDTFSPPPSSITASPTSSNSTIVSGASWCIASPIASLRALQVALDYACGYGGTDCSGIQPGGSCFPSLRDHASYAFKYYQKPVPSCFGGTAVITSTNPSRQS-----------------------------------------------------------
PAP.Aeschynomene.B	-------------------TGSSRTMKEPTEHVVLQKEEKQAETAKISTTEKDITTPIATIPNIVPTISSTPLLPAPDTVSPASTVPVSSSTVNSSPLNSGASWCIASPSASQTALQVALDYACGYGGDDCSAIQPGGSCYPTIRDHASFAFKYYLKPIPSCFGGTAVITNANPSTATCQYPSTSTSSSVLTTSIGANVFGSVPVPTTPSPSAAADTSHSFAEICVIIWIIAIMGKL
PAP.Lotus.A	MDRSLNNYVLILVLVQLLCSGSCGTEKVASEHVVVRHEEKQVETAPNSTSQKDITTPITTIPNLVPTTSTNPVLPSPDTVSPASTLPGTTS-NFSVPSSSGVSWCIATPSASQIALQVALDYACGR--ADCSEIQPSGSCYPSVRDHASYAFKYYQKPVPSCFGGTAVITSTNPSTGTCQYPSTSTSSSLLTTSSGANVFGSVPVPTNPSASAAA----------------------
PAP.Lotus.B	MERSVNYCKIFLLLSQILCSGSSRT---EHQHVVKGHKVKQDFTNPISTIQKDITTPITTIP----TISTPPFLPSPDTFSPASTVPITTPTTMNSPVSSGSSWCIASPSASQTNLQVALDYACGYGSADCTAIQPGGSCYPTIRDHASYAFRYYQKPIPSCFGGAAVITSTNPSTGTCQYTSTSTSSSVLTTSSGANVFGSVPVPTNPSPSAAPDTLNSFTDIILFLWVISILENS
PAP.Medicago.A	MERSVNYYILLLLLAHFLCSGYSETNKEAHGHVPQSHKEKLLEKAPISTTQRDITTPITTIPNLVPTISTSPILPSPDTYSPSSTVPITAPSTSNSPVSSGASWCIASPSASQRSLQVALDYACGYGGTDCSAIQPGGSCYPSVHDHASFAFKYYQKPVPSCFGGNAVLTNTNPSKASTIYDHGFKLQ-------------------------------------------------
PAP.Medicago.B	MKRSVYHYAIFLLLIQILCSGSSRTEKEAQREVVLKRHEVKQETHTISTVQKDITTPITTIPTITT---PDPFLPSPDTVSPTSTLPYTNPTVNSFPISSGSSWCVASPSASQIGLQVALDYACGYGGTDCSAIQPGGSCYPSIHDLASYAFKYYHKPVPSCFGGTAVITSTNPSTGTCQYPSTSTSSSILTTSSGANVFGSVPVPTNPSPSAAPGTFNSFADFCVILWIISFLENF
PAP.Phaseolus.A	MERSVSYYVLLLVLGHFLCSGSSRTQKEALRHVVLHDEEKQLETASKSTTQRDITTPITTIPNLVPITSTSPILPSPDTASPASTLPITTPTPNNSPISSGASWCTASPTASQRALQVALDYACGYGGTDCSAIQPGGSCYPSVKDHASYSFKYYQKPVPSCFGGVAVITSTNPSTGTCQYASTSISSSVLTTTSGANVFGSVPVPRNPSASAAATTSARFVQFCLILWQLAILGKY
PAP.Phaseolus.B	MERSVFYFAISLLVCLFLCSGSSRTVKEVTGHVVLGHDQGKQQTESISTVQRDITTPIPTIPNLIPTNSTSPFLPSPDTLSPASTFPFTTPTTMNSPLSSGASWCIAGPTASQTTLQVALDYACGYGGADCSAIQPGGSCYPSIRDHASYAFKYYQKPVPSCFGGTAVIISTNPSTGACQYPFTSTSTSVLTTSNGANVFGSVPVPTNPSPSASPDTLNSFADICVILWIISSLEIY
