# Supplementary material for: Legume genome structures and histories inferred from Cercis canadensis and Chamaecrista fasciculata genomes
Source: Plant J. 2026 Jun 10;126(5):e70981. doi: 10.1111/tpj.70981 (PMC13252982; doi:10.1111/tpj.70981)
Supplement: Supplementary file 6 — Data S6. Manuscript supplement; Compressed directory of aligned sequences from 250 gene families with high rates of gene duplication consistent with whole‐genome duplications in the legume subfamilies. [file TPJ-126-0-s006.gz › S6_consen_wgd_tree/40_wgd_aln_manual_wgd_copy/Legume.fam3.01583]

CAE.Acacia.A	MSLYINREASKLWKRICAETTTEINLLAEWKYILAGLIFQYIHGLAARGVHYIHRPGPTLQDAGFFLLPELGQDKAYISETLFTFIFLSFVLWTFHPFIWKSKKIYTVLIWCRVLAFLVASQFLRIITFYSTQLPGPYHCREGSRLATLPPPKSVSEVLLIFPHGVIYGCGDLIFSSHMIFTLVFVLTYQRYGTRRYIKHLGFVLAVIQSLLIIASRKHYTVDVVVAWYTVLVVFFVEKKLPELPDRNAAAAF-LLPLSNKDKDGRTKEEHKLLGSGDPADWRQRTQVGKILEDVSHLVDSAMGA
CAE.Acacia.B	MSLYIGREASKLWKRFCSEATTEINLLAEWKYLLAGLVFQYMHAVAARGVHYFHRPGPLLQDVGFYLLPELGQEKAYMSETLFAFIFFSFFLWTFHPLVLKSKKIYTVLIWCRVLAFLVACQCLRIITFYSTQLPGPYHCRMGSKRATLPRPHHFLEVFLILPRGVLYGCGDLIFSSHMIFSLVFVLTYQKYGMRRFIKQLAWLLAVIQSLLIIASRKHYTVDIVVAWYTVMVVFFIDKKLPEMPDRSIASATMLLPLSTKDKDGRIKEEHKLLGSGDPTDRRQRTQIGKILEDGKFPADFATA-
CAE.Chamaecrista.A	MSLYIGREASKLWKRICAETTTEINLLAEWKYLLSGLIFQYIHGLAARGVHYLHRPGPTLQDVGFFLLPELGQDKAYISETLFTFIFLSFVVWTFHPFILKSKKIYTVLIWCRVLAFLVASQALRIITFYSTQLPGPYHCREGSSLATLPPPKSVLEVLLIFPHGVIYGCGDLIFSSHMIFTLVFVLTYHRYGTRRCIKQLGWCLAVVQSLLIVASRKHYTVDVVVAWYTVLVAFFVEKKLPELPDRSTAAAALLLPLSIKDKDGRTKEEHKLLGSGDPADRRQRTQVGKILEDGGHLADSAMSA
CAE.Chamaecrista.B	MSLYIGREASKLWKRFCAEAITEINLLLEWKYLLAGLVLQYIHGLAARGVHYFHRPGPVLQDVGFYLLPELGQDKAYMSETLFTFIFLSFVLWTFHPLILKSKKIYTVLIWCRVLAFLVASQFLRIITFYSTQLPGPYHCREGSKLATLPRPNSVLEVLLIFPHGVLYGCGDLIFSSHMIFTLVFVRTYQKYGTRRFIKQLGWSLAVIQSLLIIASRKHYTVDIVVAWYTVMVVFCIDKKLPELPDRSIASAPMILPLSNRDKDGRIKEEHKLLGSGDPADRRQRTQVGKIVEDGTFHADSLIG-
CAE.Senna.A	MSLYIGREASKLWKRICAETTTEINLLAEWKYLLSGLIFQYIHGLAARGVHYLHRPGPTLQDVGFFLLPELGQDKAYISETLFTFIFLSFVLWTFHPFILKCKKIYTVLIWCRVLAFLVASQALRIITFYSTQLPGPYHCREGSSLATLPAPKSALEVLLIFPRGVIYGCGDLIFSSHMIFTLVFVLTYHRYGTRRCIKQLGWFLAVAQSLLIVASRKHYTVDVVVAWYTVLVVFFVEKKLPELPDRSTAAAALLLPLSNKDKDGRTKEEHKLLGSGDPADRRPRTQVGKILEDGTHLADSAMGA
CAE.Senna.B	MSLYIGREASKLWKRFCAEVVTEINLLAEWKYILAGLIFQYIHGLAARGVHYFHRPGPILQDVGFYLLPELGQDKAYISESLFSFIFLSFVLWTFHPLILKSKKIYTVLIWCRVLAFLAVSQFLRIITFYSTQLPGPYHCREGSKLARLPRPDNILEVLLIFPRGVLYGCGDLIFSSHMIFTLVYVRTYQKYGTRRFIKQLGWVLAVIQSLLIIASRKHYTVDIVVAWYTVLVVFFVDKKLPELPDRSIASATMLLPLSNKDKEGRIKEEHKLLGSGDPADRRQRTQVGKIMEDGTFHGDSAMGS
CER.Bauhinia.A	MSLYIRREASKLWKRFCAETTTEINLLMEWKYLLAGLVFQYIHGVAARGVHYLHKPGPTLQDVGFFLLPELGQDRAYISETLFTLIFLSFVLWTFHPFILKSKRIYTVLIWCRALAFLVASQFLRIITFYSTQLPGPYHCRVGSKLATLPPPESVLEVLLVFPRGVNYGCGDLIFSSHMIFTLVFVITYHRYGTRRCIKQLGWFLAVVQSLLIVASRKHYTVDVIVAWYTVLVVFFIEKKLPELPDRSIAIAL--LPLSSKDKDGRTKEEHKLLGGVDPVDWRQRTPVGKILEDGTHHTDSAKGA
CER.Bauhinia.B	MSLYIRREASKLWKRLCAETTTEINLLLEWKYLLAGLVCQYIHGLAARGVHYLHRPGTTLQDVGFFLLPELGQDRAYISETLFTFIFLSFVLWTFHPFILKSKRIYTVLIWCRVLAFLVASQFLRIITFYSTQLPGPYHCRLGSKLATLPPPESVLEVLLIFPRGVMYGCGDLIFSSHMIFTLVFVLTYQRYGTRRCIKQLGWFLAVVQSFLIVASRKHYTVDVVVAWYTVLVVFFVEKKLPELPDRSVAVAL--LPLSSKDKEGRTKEEHKLLGGVDPADWRQRTPVGKILEDGTLHTDSAMGA
CER.Cercis.o	MSLYIRREAAKVWKRFCAEITTEINLLLEWKYLLAGLVLQYIHGLAARGVHYFHRPGPTLQDVGFFLLPELGQDRAYISETLFTFIFLSFVLWTFHPFILKSKRIYTVLIWCRVLAFLVASQFLRIITFYSTQLPGPYHCRMGSKLATLPPPESVLEVLLIFPRGVIYGCGDLIFSSHMIFTLVFVLTYQKYGTRRCIKQLGWFLAVVQSFLIVASRKHYTVDVVVAWYTVLVVFYIEKKLPELPDRSIAVAL--LPLSSKDKDGRTKEEHKLLGGGDPADWRQRTPVGKILEDGTLHADSAMGA
CER.Phanera.A	MSLYIRREASKLWKRFCAEITTEINLLLEWKYLLAGLVCQYIHGLAARGVHYLHKPGPTLQDVGFFLLPELGQDRAYISETLFTFIFLSFVLWTFHPFVLKSKRIYTVLIWCRVLAFLVGSQFLRIITFYSTQLPGPYHCRVGSKLATLPPPESVLEVLLIFPRGVIYGCGDLIFSSHMIFTLVFVITYQRYGTRRCIKQLGWFLAVVQSFLIVASRKHYTVDVVVAWYTVLVVFFIEKKLPELPDRSIAVAL--LPLSSKDKDGRIKEEHKLLGGVDPVDWRQRTPVGKILEDGTLHADSAMGA
CER.Phanera.B	MSLYIRREASKLWKRFCAEITTEINLLLEWKYLLAGLVFQYIHGLAARGVHYLHRPGPTLQDVGFFLLPELGQDRGYISETLFTFIFLSFVLWTFHPFILKSKRIYTVLIWCRVLAFLGASQFLRIITFYSTQLPGPYHCRMGSKLATLPPPESVLEVFLIFPRGVMYGCGDLIFSSHMIFTLVFVLTYQRHGTRRCIKQLGWFLAVVQSFLIVASRKHYTVDVVVAWYTVLVVFFIEKKLPELPDRSVAVAL--LPLSSKDRDGRTKEEHKLLGGVDPADWRQRTPVGKILEDGALHADSAMGA
DET.Sindora.A	MSLYIGREASKLWKRICAETTTEINLIVEWKYVLAGLIFQYIHGLAARGVHYLHRPGPTLQDAGFVLLPELGQENAYISETLFTLIFLSFVLWTFHPFILKSKKIYTVLIWCRVLAFLVASQFLRIITFYSTQLPGPYHCREGSKLATLPPPDSVLEVLLIFPRGVIYGCGDLIFSSHMIFTLVFVNTYHRYGTRRCIKQLGWLLAVIQSFLIVASRKHYTVDVVVAWYTVLVVFFVEKKLPELPDRSMATTLL-LPLSTRDKDGRTKEEHKLLGAGDPADWRPRSQVGKILEDGTLHTDPAKAA
DET.Sindora.B	MSFYIGRETSKLWKRIFAETTTEINLLMEWKYLLAGLVFQYIHGLAARGVHYLHIPGPTLQDVGFVLLPELGPDKAYISEFLFTVIFLSFALWTFHPFILKSKKIYTVLIWCRVLAFLVASQVLRIVTFYSTQLPGPYHCREGSKLARLPSPDSVLEVLLIFPRGVLYGCGDLIFSSHMIFTLVFVRTYQKYGMRRWIKQLGWFLAVVQSLLIVASRKHYTVDIVVAWYTVLVVFFIDKKLPELPDRSIAAAALFLPLSTKDKDGRAKEEHKLLGAGDPADWRQRTQVGKILEDGTLHADSAMG-
OUT.Arabidopsis.O	MTLYIRRESSKLWKRFCSEISTEIGLLAEWKYLLAGLICQYIHGLAAKGVHYIHRPGPTLQDLGFFLLPELGQERSYISETVFTSVFLSFFLWTFHPFILKTKKIYTVLIWCRVLAFLVACQFLRVITFYSTQLPGPYHCREGSKVSRLPWPKSALEVLEI-PHGVMYGCGDLIFSSHMIFTLVFVRTYQKYGTKRFIKLFGWLTAIVQSLLIIASRKHYSVDVVVAWYTVLVVFCLDKKLPELPDRT----AVLLPVISKD---RTKEEHKLLGGVDPADWRPRAQVGKI--DSGVHTDNTMGA
OUT.Prunus.O	MTLYIGRESSKLWKRICAEVITEINLLAAWKYLLAGLVCQYIHGLAARGVHYIHRPGPTLQDAGFFLLPELGQDRAYISETLFSFIFLSFVLWTFHPFIFKSKKIYTVLLWCRVLAFLVASQFLRIITFYSTQLPGPYHCREGSKLARLPPPDSVFEVLLIFPRGVLYGCGDLIFSSHMIFSLVFVRTYQKYGTQRFIKQLAWLLVVIQSFLIVASRKHYTVDVVVAWYTVLVVFFIDKKLAELPDRTNGAASLLLPLSTKDKDSKTKEEHKLLGSGDPADRRQRTQVGKTLDEVTVHVDATMGA
OUT.Quillaja.O1	MTLYIGRESSKLWKRFCAEIATEINLLAVWKYLLAGLICQYIHGLAAHGVHYIHRPGPVLQDIGFILLPELGQDKAYISETLFTFIFLSFVLWTFHPFIFKSKKIYTVLIWCRVLSFLACSQLLRIITFYSTQLPGPYHCREGSKIARLPPPESVLELLLLSPRGMLYGCGDLIFSSHMIFSLVFVLTYQKYGMQRFIKQFAWLLAVIQSFLIVASRKHYTVDVVVAWYTVLVVFFVDKKLPELPDRTTGAVALLLPLSTKDKDSKTKEEHKLLGSGDSMDWRPRIQVGKILEDGGLHNDSAMGA
OUT.Quillaja.O2	MTLYIARESSKLWKRICAETTTEFTLLAQWKYLLAGLICQYIHGLAAHGVHYIHRPGPVLQDAGFFLLPELGQDKSYISETLFTFIFLSFILWTFNPFIFKSKKIYTVLLWCRVLTFLAASQMLRIITFYSTQLPGPYHCREGSKLARLPPPESVLEVLLIFPRGTLYGCGDLIFSSHMIFTLVFVRTYQKYGTQRCIKQFAWLLAVIQSFLIVASRKHYTVDVVVAWYTVLVVFFIDKKLPDCPDRTNGAVALLLPITTKDKDSKTKEEHKLLGSGDPVDWRPRTQGGKILEDGTLHADSRMGA
OUT.Vitis.O	MTLYIGREASKLWKRVCAETTTELNLLLEWKYLLAGLIFQYIHGLAARGVHYLHRPGPTLQDVGFFLLPELGPDKAYISETVFTFVFLSFVLWTFHPFIFKAKKIYTVLLWCRVLAFLVASQSLRIITFYSTQLPGPYHCREGSKLARLPRPDSAFEVLLIFPRGVIYGCGDLIFSSHMIFTLVFVLTYQKYGTRRCIKQFAWLIAVAQSFLIVASRKHYTVDVVVAWYTVLVVFFIDKKLPELPDRSNGSASLLLPLSTKDKDSKTKEEHKLLGSGDPADWRQRTQVGKTLEDGTVHAETTTGA
PAP.Aeschynomene.A	MSLYFGLEASKLWKRVSAETSTEIALLSEWKYILGGLFFQYLHGLAAHGIHYFHRPGPTLQDLGFILLPELGLDNAYISETLFSFIFISFILWTFHPFIFKSKKFYTVLLWCRVLAYLVAAQALRIVTFYATHLPGPYHCREGSKVATLPPPKSVTEVLLIFPQGAIYGCGDLIFSSHMIFTLVSVNTYMRYGTKRCIKQLGWFLAAVQSLLIISSRKHYSVDVVVAWYTVLVIFFVEKKLPELPDRSA--STLLLPMSNKERDNKTKEEFKLMGYEDPSDR-----------------------
PAP.Aeschynomene.B	MSFYIGREASKLWKRICAETTTEINLLLEWKYLLAGIVCQYIHGLAARGVHYIHRPGPTLQDVGFILLPELGQDKAYISETLFASIFVSFVLWTFHPFILKSRKIYTVLIWCRVLAFLVASQFLRIITFYSTQLPGPYHCREGSKLATLPRPDSVLEVLLIFPRGVLYGCGDLIFSSHMIFTLVFVRTYHKYGTRRWLKQLGWLLAVIQSLLIVASRKHYTVDVVVAWYTVLVVFFVDKKLPELPDRSIAAASL-LPLSTKDKEGWTKEEHKLLGAGDPADRRQRTQVGKVMEDGTLHADSAMGA
PAP.Lotus.A	MSFYIGREASKLWKRVCAETTTEINLLAEWKYLLGGLVCQYIHGLAARGVHYLHKPGPTLQDLGFYLLPELGQDNAYISETLFSAIFLSFVLWTFHPFIFKSKKIYTVLIWCRVLAFLVASQALRIVTFYSTQLPGPYHCREGSKLATLPRPESVLEVLLIFPRGVIYGCGDLIFSSHMIFTLVFVITYQRYGTRRCIKQLGWFLAVTQSLLIIASRKHYTVDVVVAWYTVLVVFFVEKKLPELPDRTTAASALLLPLSTKDRDGRTKEEHKLMGSIDPADWRQRTQTGKILEDG---ADSAMGA
PAP.Medicago.A	MSLYIGREASKLWKRVCAETTTEINLLVEWKYLLAGLVFQYIHGLAARGVHYLHRPGPTLQDLGFMLLPELGQERAYISESLFTVIFLSFFLWTFHPFIFKTKKIYTVLIWCRVLAFLVASQALRIVTFYSTQLPGPYHCREGSPLATLPHPKSVAEVLLIFPHGVIYGCGDLIFSSHMIFTLVFVNTYQRYGTKRCIKQLGWALTVIQSFLIVASRKHYTVDVVVAWYTVLVVFFVEKKLQEMPDRTAAT--LLIPLSTKDKDGRNKEEHKLLGTVDPSDWRQRTQAGKILEDGAHHADSAKGA
PAP.Medicago.B	MSFYIGREASKLWKRICSEISIEIKLLAEWKYLLAGLVCQYIHGVAARSVHYFHKPGPILQDVGFFLLPELGQDKAYISETLFTSIFISFALWTFHPFIFKSRKIYTVLIWCRVLAFLFASQILRIITFYSTQLPGPYHCREGSKLATLPRPDSFLEVFVIFPHGVLYGCGDLIFSSHMIFTLTFVRTYQKYGTRRSIKQLGWLLAVIQSLLIVASRKHYTVDVVVAWYTVLVVFFVDKKLPELPDRSIAAAATLLPLSTKDKDGRNKEEYKLLGSGDPADRRQRSQIGKITDDGTHHNDSSMSA
PAP.Phaseolus.A	MSFYIGREASKLWKRICAEATTEINLLAEWKYLLAGIVFQYIHGLAARGVHYLHRPGPTLQDLGFILLPELGQEKAYISETLFTFIFLSFVLWTFHPFIFKSKKIYTVLIWCRVLCFLVASQALRIVTFYATQLPGPYHCREGSKLATLPRPDSVFEVLLIFPRGVIYGCGDLIFSSHMIFTLVFVLTYQRYGTRRCIKQLGWTLSVCQSLLIIASRKHYTVDVVVAWYTVLVVFFVDKKLPELPDRTNAAATLLLPLSTKDKDGRTKEEHKLLGSVDPADWRQRTQAGKILEDGTNHADTAMGA
PAP.Phaseolus.B	MSFYIGRETSKLWKRICAETTTEINLLAEWKYLLAGLVFQYVHGLAARGVHYLHKPAPTLQDVGFFLLPELGQDKAYISETLFSLIFLSFVLWTFHPFIFKSRKIYTVVIWCRVLAFLVASQVLRIITFYSTQLPGPYHCREGSNLATLPHPDSVFEVLFIFPHGVVYGCGDLIFSSHMIFTLVFVLTYQKYGTRRSIKQLGWLLAVVQSLLIVASRKHYTVDVVVAWYTVLVVFFIDKKLPELPDRSIAAATL-LPLSIKDKDGRTKEEPKLLGSGDPVDWRQRTQVGKIMEDGTLHVDSAMGA
