# Supplementary material for: Legume genome structures and histories inferred from Cercis canadensis and Chamaecrista fasciculata genomes
Source: Plant J. 2026 Jun 10;126(5):e70981. doi: 10.1111/tpj.70981 (PMC13252982; doi:10.1111/tpj.70981)
Supplement: Supplementary file 6 — Data S6. Manuscript supplement; Compressed directory of aligned sequences from 250 gene families with high rates of gene duplication consistent with whole‐genome duplications in the legume subfamilies. [file TPJ-126-0-s006.gz › S6_consen_wgd_tree/40_wgd_aln_manual_wgd_copy/Legume.fam3.00663]

CAE.Acacia.A	MASFLSYSSTSSLSCPRACKQIKLFNGLHCMSFANGHRSDLPFVHLNSKFSPSDNGVSIPKATLTSGGGDLRSYSNGNESVGLGV--QPDEIAFGALVADSVVTTNGFPVDEDEFDMDSPTEGFASIPEAIEDIRQGKMVLVVDDEDREEGDLIMAAQMATPEAMAFIVKHGTGIVCVSMKEEDLERLQLPLMVNSKDEEKLCTAFTVTVDAKRGTTTGVSAHDRATTVLALASRDSEPGDFRPGHISPLKYREGGVLKRAGHTEASVDLAVLAGLDPVGVLCEVVDEDGSMARLPNLRLFAKRELKIISIADLIRYRRKRDKLVDLVSVARIPTMWGSFVAYCYRSLIDGIEHIAMVKGDIGDGQDVLVRVHSECLTGDIFGSARCDCGQLGLAMKQI…
CAE.Acacia.B	MTSLFSCSSPVSLSRPRALQHLKFFNGLHSI---HGLRSDLAIVRLSSKFLPSDKSVSRIKATLTSGGDDLVLNSNGNNI---EK--QTEAIGRGTLAANTVTTGIGFPGDSDELDFDSPTKGFASIPEAIEDIRQGKMVVVVDDEDREEGDLIMAAQLATPEAMAFIVKHGTGIVCISMKEEDLERLELPLMVDSKDAEKLCTAFTVTVDAKQGTTTGVSAADRATTVLALASRDSKPSDFRPGHIFPLKYREGGVLKRAGHTEASVDLAILAGLEPAAVLCEVVDDDGSMARLPKLRQFAEHELKIISIADLIRYRRKRDKLVFLAGAAQIPTMWGPFTAHCYRSLLDGMEHIAMVKGDIGDGKDVLVRVHSECLTGDIFGSARCDCGQLGLAMQQI…
CAE.Chamaecrista.A	MASFLSYSSTSPLSRPRAHNHFKLFNGLHNMSIVNGNRLDLAFVRMNSKFAPSDNGVSRPKATLMSGGGDLLSYSNGNDVAISENLVQPDAIDFGSLSSDTTLTSNGFPVDKDEFDLDRPTKGFASIPEAIEDIRQGKMVLVVDDEDREEGDLIIAAQLATPEAMAFIVKHGTGIVCVSMKEEDLERLELPLMVNSKDEEKLRTAFTVTVDAKQGTTTGVSAHDRATTVLALASRDSKPGDFRPGHIFPLKYREGGVLKRAGHTEASVDLAVLAGLDPVAVLCEVVDDDGSMARLPKLRQFAERELKIVSIADLVRYRRKTDKLVERAGVGRIPTMWGPFTAYCYRSLLDGIEHIAMVKGDIGDGQDVLVRVHSECLTGDIFGSARCDCGQLSLAMQQI…
CAE.Chamaecrista.B	MASLFSYSSSASLSCPRACKHLKSFNGLQCLSLVCALGSDLAFVRLDSKLSSSDKGVRTTKATVIARGGDVSFYSNGNDV-----KMQPKGIAYGTVAADTAVTSNGFPVDEDEFEFDRPTEGFASIPEAIEDIRQGKMVLVVDDEDREEGDLIMAAQLATPEAMAFIVKHGTGIVCVSMKEEDLERLELPLMVDSKDDEKLRTAFTVTVDAKHGTTTGVSARDRATTVLALASKDSTPADFRPGHIFPLKYREGGVLKRAGHTEASVDLAILAGLEPVAILCEVVDDDGSMARLPKLCLFAERELKIISIADLIRYRRKRDKLVDRAGAAQIPTMWGPFTSYCYRSLLDGMEHIAMVKGDIGDGKDVLVRVHSECLTGDIFGSARCDCGQLALAMKQI…
CAE.Senna.A	---------------------------------------------------------------MISGGGDLLSYSNGNESVGIEV--QPDAIAFGTLAADTALTSNGFTADNDEFDLDRPTEGFASIPDAIEDIRQGKMVLVVDDEDREEGDLIMAAELVTPEAMAFIVRHGTGIVCVSMKEEDLERLDLPLMVNSRDEEKLRTAFTVTVDAKNGTTTGVSAHDRATTVLALASRDSKPGDFRPGHIFPLKWREGGVLKRAGHTEASVDLAVLAGLDPVGVLCEVVDDDGSMARLPKLRQFAERELKIISIADLIRYRRKRDKLVDRAGAAQIPTMWGPFTSYCYRSLLDGMEHIAMVKGDIGDGQDVLVRVHSECLTGDIFGSARCDCGQLSLAMQQI…
CAE.Senna.B	------NSTTPPPPPAKACKHFKLFNGLQCMSLGHGLGSDLAFVRLDSKFSSSNKGVSRNKATVISGGGDLSFYSNINDV---K--KQPEGIAYGTLAPDTAVTSNGFPVDDDEFDSDSPTEGFASIPEAIEDIRQGRVVCAGDDEDREEGDLIMAAQLATPEAMAFIVKHGTGIVCVSMKEEDLERLELPLMVDSKDDEKLRTAFTVTVDAKYGTTTGVSAKDRATTVLALASRDSTPADFRPGHIFPLKYREGGVLKRAGHTEASVDLAILAGLEPVAVLCEVVDDDGSMARLPKLRQFAERELKIISIADLIRYRRKRDKLVDRAGAAQIPTMWGPFLACCYRSLLDGMEHIAMVKGDIGDGKDVLVRVHSECLTGDIFGSARCDCGQLALAMKQI…
CER.Bauhinia.A	MASLLTYSSTAALSRPRTRKHFKLFNGLHGAFLVNGYRSEVAFIRVDSKFSSSDNGVIRPKATLISEEGDLLSYPNASDVVITEGLVGNDTVGIEVPDADTAQSSNAFPDDNDEFDLDIPTEGFASIPEAIEDIRQGKMVLVVDDEDREEGDLIMAAQLATPEAMAFIVKHGTGIVCVSMKEEDLERLALPLMVDSRDEEKLRTAFTVTVDAKEGTTTGVSAQDRATTVLTLASRDSKPDDFRPGHIFPLKYREGGVLKRAGHTEASVDLAMLAGLDPVGVLCEVVDDDGSMARLPKLREFAERELKIVSIADLIRYRRKRDKLVDRAAAAVIPTMWGPFTAYCYRSHLDGIEHIAMVKGDIGDGQDVLVRVHSECLTGDIFGSARCDCGQLACAMQQI…
CER.Bauhinia.B	MASLLTYSSTAALSCPRTRKHFKLFNGLHSLFLVNRHRSELAFIRLDSKFPLSDNGVTRPKATLISGGGDLLSYPNPEDLVGNDSVMQPDAIAFGTLAADTALTSFGFPDDNDEFDLDSPTEGFASIPEAIEDIRQGKMVLVVDDEDREEGDLIMAAELVTPEAMAFIVKHGTGIVCVSMKEEDLERLELPLMVNSKDDEKLRTAFTVTVDAKQGTTTGVSAQDRATTVLALASRDSKPGDFRPGHIFPLKYREGGVLKRAGHTEASVDLAVLAGLDPVAVLCEVVDDDGSMARLPKLRKFAERELKIVSIADLIRYRRKRDKLVDRAGAAVIPTMWGPFTAYCYRSHLDGIEHIAMVKGDIGDGQDVLVRVHSECLTGDIFGSARCDCGQLALAMQQI…
CER.Cercis.o	MASLLTYSSTAALSRPRTRKHFKLFNGLQSVFLVNGHRSELAFIRLDSKFSSSDNGVTRPKATLISGGGDLLSYPNTEDLVGNDSVVQPDAIAFGTLAADTALTSTGFPDDNDEFDLDSPTEGFASIPEAIEDIRHGKMVLVVDDEDREEGDLIMAAQLATPEAMAFIVKHGTGIVCVSMKEEDLERLALPLMVDSKDDEKLRTAFTVTVDAKQGTTTGVSAQDRATTVLALASRDSKPDDFRPGHIFPLKYREGGVLKRAGHTEASVDLAVLAGLDPVAVLCEVVDDDGSMARLPKLREFAERELKIVSIADLIRYRRKRDKLVDRAGAALIPTMWGPFTAYCYRSHLDGIEHIAMVKGDIGDGQDVLVRVHSECLTGDIFGSARCDCGQLALAMQQI…
CER.Phanera.A	MASLLTYSSTAALSRPRTRKHFKLFNGLHSAFLVNGHRSELAFIRLDSKFSSSDNGVIRPKAKLISGGGDLVSYPNTEDLVGNDSVLQPDAIAFGTLAADTALTSNVFPDDNDEFDLDSPTEGFSSIPEAIEDIRQGKMVLVVDDEDREEGDLIMAAQLATPEAMAFIVKHGTGIVCVSMKEEDLERLALPLMVDSKDDEKLRTAFTVTVDAKQGTTTGVSAQDRATTVLALASRDSKPDDFRPGHIFPLKYREGGVLKRAGHTEASVDLAVLAGLDPVAVLCEVVDDDGSMARLPKLREFAEHQLKIISIADLVRYRRKRDKLVDCASAAVIPTMWGPFTALCYRSHLDGIEHIAMVKGDIGDGQDVLVRVHSECLTGDIFGSARCDCGQLALAMQQI…
CER.Phanera.B	MASLLTYSSTAALSRPRTRKHFKLFNGLHNFFLVNGQRSELAFIRLDSKFS-SDNGVTRPKATLTSGGGDLLSYPNTEDLVGKDSVMQPDAIAFGTLAADTALTSIGFPDDNDEFDLDSPTEGFASIPEAIEDIRQGKMVLVVDDEDREEGDLIMAAQLATPEAMAFIVKHGTGIVCVSMKEEDLERLELPLMVSSKDDEKLRTAFTVTVDAKQGTTTGVSAQDRATTVLALASRDSKPDDFRPGHIFPLKYREGGVLKRAGHTEASVDLAVLAGLDPVAVLCEVVDDDGSMARLPKLREFAKRELKIVSIADLIRYRRKRDKLIDRAGAAVIPTMWGPFTAYCYRSHLDGIEHIAMVKGDIRDGQDVLVRVHSECLTGDIFGSARCDCGQLALAMQQI…
DET.Sindora.A	MASLLSYSSTPALARPRTSKYFKLFNGLHSLSATNGRRSNLTFIRLDSKVSSSDNGVGSIKAAVISGEGDLLSYPNSEDVVGSESIIQPDAIAFGTLAADTALTSNSFYVDNDEFDLDSPTEGFASIPEAIEDIRQGKMVVVVDDEDREEGDLIMAAQLATPEAMAFIVKHGTGIVCVSMKEEDLERLELPLMVNSKDDEKLKTAFTVTVDAKHGTTTGVSASDRATTVLALASKDSKPDDFRPGHIFPLKYRKGGVLKRAGHTEASVDLAVLAGLDPVAVLCEIVDDDGSMARLPKLRQFAERELKIVSIADLIRYRRKRDKLVEHAGDANIPTMWGPFTAYCYRSLLDGMEHIAMVKGDIGDGQDVLVRVHSECLTGDIFGSARCDCGQLALAMQQI…
DET.Sindora.B	--------NCAYFTRRATSEHYELFSALHNG--TNGNRSDLAFVGLDSRVFSSDNGVSRIKATLISGGDDLLSHANGKNAVISED-----------LAAGTALTTNGFAVN-DKFDLDSPTEGFASIAEAIEDIRQGKMVVAVDGEDREEGDLIMAAQLATPEAMAFIVKHGTGIVCVSMREEDLQRLELPLMVDSKDAEKLRTAFTVTVDSKHGTTTGVSAHDRATTVLALASRDSKPDDFRPGHILPLKYREGGVLKRPGHTEASVDLAVLAGLDPVAVICEVVDDDGSMARLPKLHQFAARVLKIVSIADLVRYRRKRDKLVVFSGAARIPTTWGPFIANCYKSLTDGVEHVAMVKGDIGDGQDVLVRVHSECLTGDILGAFGCDCGQLALAMKQI…
OUT.Arabidopsis.O	MSSILSSSSPISLSRSRLSQSTTLLHGL--------HRVTLPSNHPLSTFSIKTNT-GKVKAAVISREDDLLSFTNNGSLIDDRTELEADSVSLGTLAADSAPPANGFVAEDDDFELDLPTPGFSSIPEAIEDIRQGKLVVVVDDEDREEGDLVMAAQLATPEAMAFIVRHGTGIVCVSMKEDDLERLHLPLMVNQKEEEKLSTAFTVTVDAKHGTTTGVSARDRATTILSLASRDSKPEDFRPGHIFPLKYREGGVLKRAGHTEASVDLTVLAGLDPVGVLCEIVDDDGSMARLPKLREFAAENLKVVSIADLIRYRRKRDKLVERASAARIPTMWGPFTAYCYRSILDGIEHIAMVKGEIGDGQDILVRVHSECLTGDIFGSARCDCGQLALSMQQI…
OUT.Prunus.O	MASIVSCPSTTPLSRPQACKNFKLFNGLHTLSLSNGNTSSIASIQMGSKFSFSNKGVSRIRATMVSEEGDL-VYTNNSTLIDDQSVIQPDAVAFGTLSADTVPTTSGFPVDNNEFDLDCPTKGFASIPEAIEDIRQGKMVVVVDDEDREEGDLIMAAQLATPEAMAFIVKHSTGIVCVSMDGKDLERLQLPLMVTQKDDEKLRTAFTVTVDAKNGTTTGVSASDRATTVLALASRDSKPDDFRPGHIFPLKYREGGVLKRAGHTEASVDLTVLAGLDPVAVLCEVVDDDGSMARLPKLRQFAQRELKIVSIADLIRYRRKRDKLVDRSGAARIPTMWGPFTALCYRSILDGIEHIAMVKGDIGDGQDVLVRVHSECLTGDIFGSARCDCGQLALAMRQI…
OUT.Quillaja.O1	MAAIISYSSPSAFARSLTCKNFKLTNGLCSGSFLAGNRFDLAFTRLDSKYPSKESGIGRTRATLLSGGGDLLSYTNGNNIVTNDTPIQQDAVAFGSLPADTALISGGFPVDNDEFDLDLPTLGFSSILEAIEDIRHGKMVLVVDDEDREEGDLIMAAELATPEAMAFIVKHGTGIVCVSMKEEDLERLELPLMVNHKEEEKLRTAFTVTVDAKHGTTTGVSARDRATTVLALASRDSKPADFRPGHIFPLKYREGGVLKRAGHTEASVDLTILAGLDPVAVLCEVVDDDGSMARLPKLRQFAEQELKIVSIADLIRYRRKRDKLVDRAGAARIPTMWGPFTAYCYRSILDGIEHIAMVKGDIGDGQDILVRVHSECLTGDIFGSARCDCGQLALAMQQI…
OUT.Quillaja.O2	------------------------------------------------------------------------------------------------------------------------------------------------------------------------------------------------------------------------------------------------------------------------------------------------------------------------------------------------------------------------------------------------------LLELAMQQI…
OUT.Vitis.O	MASIAS-CPTAAISRLRACKNFKLFNGLHGVSLSNWYTSDLALIRLGSKSSFTIKGDGRTRATLISGEGGLLSYSNGNNVTKDQSVIQPDAIAFGTLEADTAPATNGFPIDNDEFDLDRPSEGFSSIPEAIEDIRQGKIVVVVDDEDREEGDLIMAASLATPEAMAFIVKHGTGIVCVSMKGEDLERLEIPLMVTQKDDEKLSTAFTVSVDAKHGTTTGVSARDRATTILALASRDSKPEDFRPGHIFPLKYREGGVLKRAGHTEASVDLAMLAGLDPVAVLCEVVDDDGSMARLPKLRQFAERELKIISIADLIRYRRKRDKLVDRSAGARIPTMWGPFTAYCYRSILDGIEHIAMVKGEIGDGQDILVRVHSECLTGDIFGSARCDCGQLALAMQQI…
PAP.Aeschynomene.A	MASFLSYSSSPALSRPRVCKHSKLFNGSPSISLVNGHGSDMPFVRLSSKFSSSDNAVSRIKATFSHGVE----ISKSDESVGIEL--QHDAIAFGSLPADTVQTINGFSAERDEFDLDRPTEGFASIPEAIEDIRQGKMVVVVDDEDREEGDLIMAAQLATPEAMAFIVKHGTGIVCVSMNEEYLDRLELPLMVNSKDDEKLRTAFTVTVDAKHGTTTGVSAHDRATTVLALASKDSTPGDFRPGHIFPLKYREGGVLKRAGHTEASVDLAVLAGLDPVAVLCEIVDDDGSMARLPKLRQFAKRELKVVSIADLIRYRRKRDKLVDCAAAARIPTMWGPFTAHCYRSLLDGIEHIAMVKGDIGDGKDVLVRVHSECLTGDIFGSARCDCGQLALAMQQI…
PAP.Aeschynomene.B	--S-LNFSTLSPLSCPRASKHFKLFKGLQSVSIINGPGLDLVFVRLSSKFPSCNNAVSRIKATLTSGGGNRGSYPNNGDLIGVESVVKPKAISFGTVGADTTTSDNSFSDDNDDFELDLPTEGFASIPEAIEDIRNGKMVVVVDDEDREEGDLIMAAELATPEAMAFIVKHGTGIVCISMKEEDLERLELPLMVNSRDDEKLRTAFTVTVDAKYGTTTGVSAQDRATTVLALASKDSKPSDFRPGHIFPLKYREGGVLKRAGHTEASVDLAMLAGLNPVAVLCEIVDDDGSMARLPKLRQFAERELKIVSIADLIRYRRKRDKLVERASAALIPTMWGPFTAYCYRSLLDGMEHIAMVKGDIGDGKDVLVRVHSECLTGDIFGSARCDCGQLALAMQQI…
PAP.Lotus.A	MASFLSYSS---LSCPRACKPFNLSSE-------------VPFVRLNCKFPLSDNVVYRTKATLVSAGGGLVSHPDTNNVVIAKNLPGDESVGFGTLAEDTGLTGNVSDE--EHDDLNSPTPGFASIPEAIEDIRQGKMVLVVDDEDREEGDLIMAAQLATPQAMAFIVKYGTGIVCVSMKEEDLDRLELPLMVDSKAAEKLSTAFTVTVDAKHGTTTGVSAQDRATTVLALASRDSTPGDFRPGHIFPLKYREGGVLKRAGHTEASVDLAMLAGLDPVAVLCEVVDDDGSMARLPKLRQFAELELKIVSIADLIRYRRKRDKLVDRSSAARIPTMWGPFTAYCYKSLIDGMEHIAMVKGDIGDGQDVLVRVHSECLTGDIFGSARCDCGQLALAMQQI…
PAP.Medicago.A	-STLLSSCSSPLLSCPRPSNHFKLFND-------------FPLVKLNYKSSSTHSAAFRVKSALASGGGDLLSYPKGKDLVVGTQSILVQEQSNGTPTSDSGIPSTFFSADYNDYDLDIPAEGFSSIPEAIEDIRQGKMVVVVDDEDREEGDLIMAAELATPEAMAFIVKHGTGIVCVSMNEEDLDRLELPLMVDSKAADKLRTAFTVTVDAKHGTTTGVSAQDRATTVLALASRDSTPADFRPGHIFPLKYRDGGVLKRAGHTEASADLTILAGLEPVAVLCEIVDDDGSMARLPKLREFAKRELKIVSIADLIRYRRKRDQLVERSSAARIPTMWGPFTSYCYKSLLDGIEHIAMVKGDIGDGEDVLVRVHSECLTGDIFGSARCDCGQLALAMEQI…
PAP.Medicago.B	-SSLLS---TPSLSRPRACKNFKLLNGFNSLSMINVRGSDFAFVRLSSKFPSCRNA------ALTSGGGD----LKNEDLVGVES-AQPNAVALGTLGADTTLTGSGFSDDNDDFDSDSPTKGFASIPEAIEDIRNGKMVVVVDDEDREEGDLIMAAQLATPEAMAFIVKHGTGIVCISMKEEDLERLELPLMVNSRDDEKLRTAFTVTVDAKYGTTTGVSAQDRATTVLALASKDSKPSDFRPGHIFPLKYKEGGILKRAGHTEASVDLAVLAGLDPVAVLCEVVDDDGSMARLPKLRQFAERELKIISIVDLIRYRRKRDKLVERAGAALIPTMWGPFEANCYRSLLDGMEHIAMVKGDIGDGCDVLVRVHSECLTGDIFGSARCDCGQLALAMQQI…
PAP.Phaseolus.A	MPSFLSSSSSPALSCPRASKHFKLFND-------------VPSVRMNSKFPSSDHAFSRIKATLISGGGDLLSYPNGKNLVGDES-VRIDVQSNGTPAVDTGITSNVFSVDGDEFDLDSPTAGFASIPEAIEDIRQGKMVVVVDDEDREEGDLIMAAQLATPEAMAFIVKHGTGIVCVSMKEEDLDRLELPLMVNSKDEEKLCTAFTVTVDAKHDTTTGVSAHDRATTVKALASRDSTPGDFRPGHIFPLKYREGGVLKRAGHTEASVDLAILSGMDPVAVLCEIVDDDGSMARLPKLRQFAERELKIISIADLIRYRRKRDKLVERASAARIPTMWGPFTAYCYRSLLDGIEHIAMVKGDIGDGQDVLVRVHSECLTGDIFGSARCDCGQLALSMQQI…
PAP.Phaseolus.B	------ISLSTPFYRPSVCKQLKLFTGLHKF-SLSGHGSDLAFVQLNSS------ATFRIKATLTSGRGVLGSYPNSNGV-GAEG--QRDVAAFGTPGIDTAVAGSGFSDDDDEYDFDSPTEGFASVPEAIEDIRNGKMVVVVDDEDREEGDLIMAAELATPEAMAFIVKHGTGIVCISMKEEDLERLDLPLMVNSQYDEKLRTAFTVTVDAKHGTTTGVSARDRATTVLALASKDSKPSDFRPGHIFPLKYREGGVLKRAGHTEASVDLAILAGLNPAAVLCEIVDDDGSMARLPKLRQFAERELKIVSIADLIRYRRKRDKLVEPAGSAVIPTTWGPFTANCYRSLLDGIEHITMVKGDISDGHDVLVRVHSECLTGDIFGSARCDCGQLSIAMQQI…
