# Supplementary material for: Legume genome structures and histories inferred from Cercis canadensis and Chamaecrista fasciculata genomes
Source: Plant J. 2026 Jun 10;126(5):e70981. doi: 10.1111/tpj.70981 (PMC13252982; doi:10.1111/tpj.70981)
Supplement: Supplementary file 6 — Data S6. Manuscript supplement; Compressed directory of aligned sequences from 250 gene families with high rates of gene duplication consistent with whole‐genome duplications in the legume subfamilies. [file TPJ-126-0-s006.gz › S6_consen_wgd_tree/40_wgd_aln_manual_wgd_copy/Legume.fam3.01541]

CAE.Acacia.B	MALHLLLLLLFLSAATADDGPFIGVIGTDLSDMPHPTQVVALLKAQQIRHVRLYDADQAMLIALAKSGIEVVVSVPEELLAIGQSSTAAWVSRVVAHYPATITVICVGSEVLTTLPAAKILVNAIKYIHSALVATLDRQIKVTTPLPSNIILDSFPPSQAFFRSMSILVPLLDFLQSTDSFLALVYPYYDYMKSGVIPLEYALFKPLPPKEAVDSTLLHYSVFDAVVDAAYFAMSFLYTIPVVVTESGWPSRGDSNEPDATVDATYSLIKHVLKTGTPKHPGIAVSTYIYELYEDNKPGLVSEKWGLFDANGEPIYILHLTGSGAVLADTTQTFCIAKDGADPKMVQAALDWACGPGKVDCSDLLQGQPCYEPDVLAHATYAFHAYYTKMGKSPEACDF…
CAE.Chamaecrista.A	MALHLLLLLLAASVVAADEEPFIGVIGTDLSDMPHPTQVVALLKAQQIRHVRLYDADQAMLIALAKSGIQVVVSVPEELLAIGQSSTAAWVSHVVAHYPATITAICVGSDVLTTLPAAKVLVNALKYIHSALVASLDRQIKVSTPLSSSIILDSFPPSQAFFRSLQVLVPMLDFLQSSDSYLMLIYPYYDYMQSGVIPLDYALFKPLPPKEAVDSTLLHYTVFDAMVDAAYFAMAFLYTIPVVVSESGWPSKGDTNEPDATVDATYSLIKHVLKTGTPKHPGVAVSTYIYELYEDTKAGPLSERWGLFDSDGAPIYILHLTGSGAVLADTTQTFCIAKDGADPKMLQAALDWACGPGKVDCSPLLQGQPCYEPDVISHANYAFDTYFHKMGKSSDACDF…
CAE.Chamaecrista.B	---HLLLMLMLLTVLTVDEEPFIGVIGTDLSDMPHPTQVVALLKAQQIRNVRLYNADQAMLIALAKTEIKVVVSVPEELLAIGQSSTAAWVFRVAAHYPATIAAICVGSEVLTTSPLAKVLVNALKNIHAALVASLDGHIKVSTPLASSIILDSFPPSQAFFRSLTVLVPMLDFLQSTESYLMLVYPYYDYMQSGVIPLDYALFKPLPPKEAVDSTLLHYSVFDALVDAAYFAMSFLYTIPVVVTESGWPSKGDTNEPDATVDASYSLIKHVLKTGTPKHPGIAVSTYIYELYEDLKSGPMSEKWGLFDANGKPVYVLHLAGSGAVLADTTQTFCIVKDGADLKMVQAALDWACGPGKVDCSPLLQGQPCYDPDVIAHANYAFDTYYLKMGKAPEACDF…
CAE.Senna.A	MALHLLLLLLAASVVAADEEPFIGVIGTDLSDMPHPTQVVALLKAQQIRHVRLYDADQAMLVALAKSGIQVVVTIPEELLAIGQSSTGAWVFHVVAHYPATITAICVGSEVLNTLPAAKILVNALKYIHSALVASLDRQIKVSTPLSSSIILDSFPPSQAFFRSLQVLVPMLEFLQSTDSYLMLIYPYYDYMQSGVIPLDYALFKPLPPEEAVDSTLLHYSVFDAMVDAAYFAMAFLYTIPVVVTESGWPSKGDSNELDATVDATYSLIKHVLKTGTPKHPGIAVSTYIYELYEDTKVGPLSEKWGLFDADGAPIYILHLTGSGAVLADTTQTYCIAKDGADPKMLQAALDWACGPGKVDCSPLLQGEPCYEPDVIAHANFAFDTYFHKMGKSSDACDF…
CAE.Senna.B	--------------------------------MPHPTQVVALLKAQQIRHVRLYNADQSMLVALAKTGIEVVVTVPEELLAIGQSSTAAWVSHVVAHYPSTITAICVGSEVVTTLPVAKLLVSALKYIHSALVASLDSHIKVSSPFPSSIILDSFPPSQAFFRSLPVLVPLLDFLQSTESYFMLVYPYYDYMQSGVIPLDYALFKPLPPKEAVDSTLLHYSVFDAVVDAAYFAMSFLFTIPVVVTESGWPSRGDSSEPDATVDATYSLIKHVLKTGTPKHPGIAVSTFIYELYEDLKPGPVSEKWGLFDAYGKPVYVLHLTGSGAVLADTTQTFCIVKDGADGKMVQAALDWACGPGKVDCSILLQGQDCYEPDVMAHANFAFDAYYVKMGKSPEACDF…
CER.Bauhinia.A	MAVHMFLLLLVLSVVVADEEPFVGVIGTDLSDMPHPTQVVALLKAQQIRHVRLFDADQAMLIALAKTGIQVVVSVPEELLAIGQSSTAAWVSRVVAHYPATITAICVGSDVLTTLPAAKVLVNALKYIHSALVAALDRQIKVSSPFSSSIILDSFPPSQAFFRSLPVLVPMLDFLQSTGSYLMLIYPYYDYVQSGVIPLDYALFKPLPPKEAVDSTLLHYSVFDAVVDAAYFAMAFLYTIPVVVTESGWPSKGDSKEPDATIDATYSLIKHVFKTGTPKHPGIAVSTYIYELYEDMKPGLLSEKWGLFDADGDPVYILHVTGAGAMLADTTQTYCMAKDGADPKMLQAALDWACGPGKVDCDPLLQGNACYEPDVIAHATYAFDTYYHSMGKSPEACDF…
CER.Bauhinia.B	------------SVVAADEEAFIGVIGTDLSDMPHPTQVVALLKAQQIRHVRLYDADQAMLVALAKTGIQVVVSVPEELLAIGQSSTAAWVSRVVAHYPATITAICVGSEVLTALPAAKVLVNALKYIHSALVAALDRQIKVSTPLSSSIILDSFPPSQAFFRSLPVLVPMLDFLQSTGSYLMLIYPYYDYMQSGVIPLDYALFKPLPPKEAVDSTLLHYSVFDAMVDAAYFAMAFLYTIPVVVTESGWPSKGDYKEPDATIDATYSLIKHVFKTGTPKHPGISVSTYIYELYEDMKPGPISEKWGLFDADGAPIYILHLTGAGAVLADTTQTYCIAKDGADPKMLQAALDWACGPGKVDCDPLLQGNPCYEPDVIAHANYAFDTYYHKMGKSPESCDF…
CER.Cercis.o	MAVHILLLLLVMSVVAADEEPFIGVIGTDLSDMPHPTQVAALLKAQQIRHVRLYDADQAMLIALAKTGIQVVVSIPEELLAIGQSSTAAWVSHVVAHYPGTITAICVGSDVLTTLPAAKVLVNALKYIHSALVAALDRQIKVSTPLSSSVILDSFPPSQAFFRSLPVLVPMLDFLQSTGSYLMLIYPYYDYMRSGVIPLDYALFKPLTPKEAVDSTLLHYSVFDAMVDAAYFALAFLYTIPVVVTESGWPSKGDSNEPDATIDATYSLIKHVFKTGTPKHPGIAVSTYIYELYEDIKVGAVSEKWGLFDADGAPIYILHLTGAGAVLADTTQTYCIAKDGADPKMLQAALDWACGPGKVECDPLLQGNPCYEPDVIAHANYAFDTYYHKMGKSPESCDF…
CER.Phanera.A	---------------SAMEEPFIGVIGTDLSDMPHPTQVVALLKAQQIRHVRLFDADQAILIALAKTGIQVVVSVPEQLLAIGQSSTAAWVSRVVAHYPATITAICVGSEVLTTLPAAKLLVNALKYIHSALVAALDRQIKVSSPLSSSVILDSFPPSQAFFRSLPVLVPMLDFLQSTGSYFMLIYPYYDYMQSGVIPLDYALFKPLPPKEAVDSTLVHYSVFDAMVDAAYFAMAFLYTIPIVVTESGWPSKGDSNEPDATIEATYSLIKHVFKTGTPKHPGIAVSTYIYELYEDMKSGPVSEKWGLFNADGDPIYILHLTEAGAVLADTTQTYCIAKDGADPKMLQAALDWACGPGKVDCDPLLQGNSCYDPDIIAHATFAFDTYYHSMGKSPEACDF…
CER.Phanera.B	MAVHVLLLLLVISFVAADEEAFIGVIGTDLSDMPHPTQVVALLKAQQIRHVRLYDTDQAMLSALAKTGIQVVVSVPEELLAIGQSSTAAWVSRVVAHYPATITAICVGSEVLTTLPAAKVLVNALKYIHSALVAALDRQIKVSTPLSSSIILDSFPPSQAFFRSLPILIPMLDFLQSTGSYLMLIYPYYDYMQSGVIPLDYALFKPLPPKEAVDSTLLHYSVFDAMVDAAYFAMAFLYTIPVVVTESGWPSKGESNEPDATIDATYSLIKHVFKTGTPKHPGIAVSTYIYELYEDTKPGPVSEKWGLFDADGAPIYILHLTGAGAVLADTTQTYCIAKGGADPKMLQAALDWACGPGKVDCDPLLQGNPCYEPDVIAHANYAFDTYYHKMGKSPESCDF…
DET.Sindora.A	MAVHLLLLLLMASVVSADEEQFIGVIGTDLSDMPHPTQIVALLKQQQIRHVRLYNADQAMLISLAKTNIQVVVSVPEELLAIGQSSTAAWVSRVVAHYPATITAICVGSEVLTTLPAAKVLVNAMKYINSALVASLDRQIKVSTPLSSSIILDSFPPSQAFFRSLPVLVPLLDFLQSTGSYLMLIYPYYDYMQSGVIPLDYALFKPLPPKEAVDSTLLHYTVFDAMVDAAYAAMTFLFTIPIVVTESGWPSKGDSNEPDATVDATYSLIKHVLKTGTPKHPGIAVSTYVYELYEDLKPGPLSEKWGLFDADGAPIYILHLTGAGAVLADTTQTYCIGKDGADPKMLQAALDWACGPGKVDCSPLLQGEQCYEPDVIAHANYAFDTYYHKMGKSPESCNF…
DET.Sindora.B	MALHLLLLLLLVPFVAADEEPFIGVIGTDLSDMPHPTQIVALLKAQQIRHVRLYNADQAMLIALAKTNIQVVVSVPEELLAIGQSSTAAWVYRVVTHYPATITAICVGSEVLTTLPAAKVLVNALKYIHSALVTSLDQQIKVSTPLSSSMILDSFPPSQAFFRSLPVLVPVLEFLQSTNSYLMLTYAYYDYIQSGVIPLDYALFKPLSPKEAVDSTLLHYTVFDAVVDAAYFAMAFLFTIPVVVTESGWPSKGDSHEPDATSDATYSLIRHVLKTGTPKHPGIAVSTYIYELYEDMKPGPLSEKWGLFNANGKPVYILRLTGAGAVLADTTQTYCIAKDGADEKMLQAALDWACGPGKVDCSPLSQGEACYEPDVISHANYAFDTYYHRMGKSSDSCDF…
OUT.Arabidopsis.O	----LHLLLLSLSLVLADEGSYIGVIGTDLSDMPHPTQVVALLKAQEIRHIRLYNADPGLLIALANTGIKVIISIPDQLLGIGQSSTAAWVKRVIAHYPATITAVSVGSEVLTSLSAAPVLVSAIKNVHAALLSALDKLIKVSTPLSTSLILDPFPPSQAFFRSLAVIVPLLSFLQSTNSYLMVVYPYIDYMQSGVIPLDYALFKPIPPKEAVDATLVRYSAFDAMVDATYFAMAFLFTIPVLVTESGWPSKGETNEPDATLDATYSLIRHVLKTGTPKRPGIAVSTYIYELYEDTKAG-LSEKWGLFNANGEPVYVLRLTNSGSVLADTTQTYCTAREGADTKMLQAALDWACGPGKIDCSPIKQGETCYEPDVVAHANYAFDTYYHQTGNNPDACNF…
OUT.Prunus.O	---RLLLLLIAVSAATADEDVFIGVIGTDLSDMPHPTQVVALLKAQQIRHVRLYDADRAMLVALANTGIQVMISVPEQILGIGQSSTAAWVSQVVAHYPATITAIAVGSDVLTTLPAAKILVNALKYIQSALVASLDRQIKVSTPLSSSIILDSFPPSQAFFRSLPVLVPMLTFLQSTGSFLMLIYPYYDYMQSGVIPLDYSLFKSLPPKEAVDSTLLHYTVFDAVVDAAYYAMAFLFTVPIIVTESGWPSKGDSNEPDATLEATYSLIRHVLKTGTPKHPGLAVSTFIYELYEDMKPGPISEKWGLFDANGTPIYILRLTGSGAVLSDTTQTFCITKDGADPKMLQAALDWACGPGKVDCSALLQGEPCYEPDVIAHATYAFDTYYHKMGKTPAACDF…
OUT.Quillaja.O1	MAWHMILLLLAVSVVTA-DEAFIGVIGTDLSDMPHPTQVVALLKAQQIRHVRLYNADQAMLVALANSGIQVIVSVPEELLAIGQSSTAAWVYHVVAHYPATITAICVGSEVLTALPAAKVLVNALKFIHSALVASLDREIKVSTPIASSIILDSFPPSQAFFRSWPVLVPLLSFLQSTDSYLMLIYPYYDYMQSGVIPLDYALFKPLPPKEAVDSTLVHYSVFDAMVDAAYSAMAFLYTIPITVTESGWPSKGDPSEPDATLDASYSLIRHVLKTGTPKHPGIAVSTYIYELYEDMKPGPVSEKWGLFDADGAPIYILHLTGSGAVLADTTQTYCTAKEGADPKMLQAALDWACGPGKVDCSPLLQGKPCYEPDIIAHSTYAFDTYYHQMGKSSDSCNF…
OUT.Quillaja.O2	MAVHILLLLLAASVVTADEDPFIGVIGTDLSDMPHPTQVVALLKAQQIRHVRLYNSDQAILIALANSGIQVIISVPEELLAIGQSSTAAWISHVVAHYPATITAICVGSEVLTTLPAAKVLVSALKFIHSALVASLDRQIKVSTPISSSIILDSFPPSQAFFRSLPVLVPMLNFLQSTGSYLMLIYPYYDYMQSGVIPLDYALFKPLPPKEAVDSTLVHYSVFDAMVDAAYFSMAFLFTIPITVTESGWPSKGDSSEPDATVDATYSLIRHVLKTGTPKRPGIAVSTFIYELYEDKKPGPVSEKWGLFDADGAPIYILHLTGSGAVLADTTQTYCTAKDGSDPKMLQAALDWACGSGKVDCSPLLQGQPCYEPDIIAHSTYSFDTYYHQMGKSPESCDF…
OUT.Vitis.O	------------------ADAFIGVIGTDLSDMPHPTQVVALLKAQQIRHVRLFNAEPAMLTALANTGIRVTVAIPEQVLGVGQSSTAAWVSRIVAHYPATITTIAIGSEVLTTLPAAPVLVNALKFIHSALLASLDRQIKVSTPLSSSIILDSFPPSQAFFRSWPVMVPMLNFLQSTGSFLMLIYPYYDYMQSGVIPLDYALFKPLLPKEAVDATLLHYSVFDAMVDAAYFAMAYLFTIPVMVTESGWPSKGGSNEPDATVDATYSLIRHVLKTGTPKHPGIAVSTYIYELYEDMKSGPISEKWGLFDANGTPIYILHLTGSGLVLADTLQTYCTAKDGADEKMLQAALDWACGPGKVDCSPLLQGKDCYEPDVAAHATFAFDTYYHKMGKAPGTCDF…
PAP.Aeschynomene.A	-----ILLLFAVSAVSADEEPFIGVIGTDLSDMPHPTQVVALLKAQQIRHIRLYDADQAMLIALAKTGIQVVITVPEELLAIGQSSTAAWVSHVVAHYPATITAICVGSEVLTTLPAAKILVDAVKYIHSALVASLDRQIKVSTPLSSSIILDSFPPSQAFFKSLPVLVPLLDFLQSTGSYLMLVYPYYDYMQSGVIPLDYALFKPLPPKEAVDSTLLHYTVFDAMVDAAYFAMAFLYTIPVVVTESGWPSKGGSNEPDATVDATYSLIKHVLQTGTPKHPGIAVSTYIYELYEDMKPGPLSEKWGLFDANGAPVYILHLTGSDSLLADTSQTFCVAKDGADPKMLQAALDWACGPGKVECSAMLQGQPCYEPDVIAHANYAFDSYFQKMGKSPDSCDF…
PAP.Aeschynomene.B	MALHFLLLLFAMSVVAADEEPFIGVIGTSLSDMPHPTQVVALLKSQQIRHVRLYDADQGMLIALAKTGIQVSVSVPEELLAIGQSSTAAWVYRVVAHYPATITSICVGSEVLTSLPAAKVLVNALKFIHSALVASLDRQIKVSTPLSSSIILDSFPPSQAFFRSLPVLDPMLDFLQSSGSYLMLIYPYYDYMQSGVIPLDYALFKPLPPKEAIDSTLLHYSVFDAVVDAAYYAMAFLYTIPVVVTETGWPSKGDSDEPDATLDATYSLIKHVLKTGTPKYPGMAVSTYIYELYEDTRAGPLSEKWGLFDANGAPIYMLHLTGSGAVLADTTQTYCIAKDGADPKMLQAGIDWACGPGKVDCSPLLQGQACYEPDVVAHANYAFDTYYHKMGKSPEACNF…
PAP.Lotus.A	--------------------------------------------------------------------------------------------------------------------------------------------------------------------MSVLVPILDFLQSSGSYLMLIYPYYDYMQSGVIPLDYALFKPLPPKEAVDSTLLHYSVFDAMVDAAYFAMAFLYTIPVVVTESGWPSKGDSDEPDATVDATYSLIQHVIKTGTPKHPGIAVSTYIYELYEDMKTGPLSEKWGLFDANGVPIYILHLTGSGAVLADTSQTFCIVKDGADPKMVQAALDWACGPGKVECSSLLQGQPCYEPDVISHASYAFDSYYHKMGNTPDSCDF…
PAP.Lotus.B	MVVHFLLLLFAVSAVAADEEPFIGVIGTDLSDMPHPTQVVALLKSQKLQHVRLYNADQAMLVALANTGIQVVVSVPQELLSIGQSSTAAWVSTVVAHYPATITAICVGSEVLTTLPAAKLLVNALKYIHSALVASLDRQIKVSTPLSSTLILDSFPPSQAFFRSLPVLVPMLDFLQSTGSYLMLIYPYDDYMLSGVISLDYALFKPLPPKEAIDSTLLHYSVFDALVDAAYFAMSYLYTIPVVVTETGWPSKGDSNEPDATLDAAYSLIKHVLVTGTPKRPGIAVSTYIYELYEDTKDGPLSEKWGLFDADGKPIYILHLTGSGAVLADTTQTYCVAKVGADPKMLQAGIDWACGPGKVDCSPLLQGEACYEPDVNAHANYAFDTYYHQMGKSPESCNF…
PAP.Medicago.A	MALHFLLMLFAVSLVAADDAPFIGVIGTSLSDMPHPTQVVALLKAQKIQNVRLYDADQAMLVALAKTGIQVVITVPEQILAIGQSASAAWVSRVVAHYPATITAICVGSEVLTTLPVAKVLVNAIKYIHSALVASLDRQVKVSTPLPSSIILDSFPPSQAFFRSLSVLIPILDFLQSTDSYLMLIYPYYDYMQSGVIPLDYALFKPLPPKEAVDSTLLHYSVFDAMVDAAYFAMAFLYTIPVVVTESGWPSKGAANEPDATIDANYSLIKHVFKTGTPKHPGIAVSTYIYELYEDTKSGPLSEKWGLFDANGVPIYILHLAGSGAVLADTSQTFCIAKDGADPKMIQAALDWACGPGKVECSSLLQGQPCYEPDVIAHANYAFDSYYNKMGRTPDSCDF…
PAP.Medicago.B	MVMHFLLVLLAVSTVVADEEPFIGVIGTDLSDMPHPTQVVALLKAQQIRHIRLYNADQAMLTALSKSGIQVVISVPEELLAIGQSSTASWVSRVLAYYPATITAICVGSEVLTTLPVAKVLVNALNYIHSALVASLDRQIKVSTPLPSTMILDSFPPSQAFFTSMQVLKPMLDFLQSTQSYLMLVYPYHDYMESGVIPLDYALFKPIPPKESIDSTLLHYSVFDAVVDAAYFAMSYMYTIPVVVTETGWPSKGDSNEPGATLAATYSLIKHVLKTGTPKLPGIGVSTYIYELYEDKQPGALSEKWGLFDSNGVPVYVLQLTGSGAVLADTKETYCVAKDGADPKMLQAGIDWACGPGKVDCSPLLQGKPCYDPDVVAHANYAFDAYYHKMGKSTESCNF…
PAP.Phaseolus.A	MAVHFLLLLFAVSLVVADDEAFIGVIGTDLSDMPHPTQVVALLKAQQIRHVRLYDADQAMLLALAKTGIEVVVTVPEELLAIGQSSTAAWVSRVVAHYPATITAICVGSDVLTSLPAAKVLVSAIKYIHSALVASLDRQVKVSTPLSSSIILDSFPPSQAFFRSLPVLDPLLDFLQSTGSYLMLIYPYYDYMRSGVIPLDYALFKTLPPKEAVDSTLLHYTVFDAMVDAAYFAMAFLYSIPVVVTESGWPSKGGSNEPDATVDATYSLIKHVFKTGTPKHPGIAVSTYIYELYEDTKPGPISEKWGLFDSNGAPVYILRLTESGALLADTSQTFCIAKDGADPKMLQAALDWACGPGKVECSPLLQGQPCYEPDVIAHANYAFDTYYHKMGKTPDACDF…
PAP.Phaseolus.B	MTKHFLLLLFAVYVAAIDEEPFIGVIGRDLSDMPHPTQVVALLKAQQIRHVRLYDADQAMLIALANTGIKVAVSVPEEILAIGQSTTAAWVSRVVAHYPATITSICVGSEVLTALPAAKVLVSALKFIHSALLASLDHQIKISTPLSSSMIFDSFPPSQAFFRSLPVLVPMLEFLQTTGSYLMLTYPYYDYMKSGVFPLDYALFKPLPPKEVIDSTLLHYSVFDSVIDAAYFAMAFLYTIPVVVSETGWPSKGDSNEPDATVEATYSLIKHVLVTGTPKHPGIGVSTYIYELYEDAKAGSLSEKWGLFDANGKPIYVLQLTESGGVLADTTQTYCVAKDGADPKMLQAGIDWACGPGKVDCSPLLQGEPCYEPDVVAHANYAFDTYYHQMGKSPQSCDF…
