# Supplementary material for: Legume genome structures and histories inferred from Cercis canadensis and Chamaecrista fasciculata genomes
Source: Plant J. 2026 Jun 10;126(5):e70981. doi: 10.1111/tpj.70981 (PMC13252982; doi:10.1111/tpj.70981)
Supplement: Supplementary file 6 — Data S6. Manuscript supplement; Compressed directory of aligned sequences from 250 gene families with high rates of gene duplication consistent with whole‐genome duplications in the legume subfamilies. [file TPJ-126-0-s006.gz › S6_consen_wgd_tree/40_wgd_aln_manual_wgd_copy/Legume.fam3.00807]

CAE.Acacia.A	MRCFLSLLLALASLLLLVSLVYSGLPRSFLSLERAIPLGHPVELEVLRARDRARHARILKGVVGGVVDFSVEGTSDPYATGLYFTKVKLGSPPREFRVQIDTGSDILWVACACSDCPRSSDLGIELNFFDTVSSSTAMLVSCSDQICTSALQSTGTECSPQIQCSYTFEYGDGSGTSGYYVSDLMHFDMMLGQSVLASSANVVFGCSTYQSGELTKTDKAVDGIFGFGPGALSVISQLSSRGVTPGVFSHCLKGEGSGGGILVLGEILEPSIVYSPLVPSQPHYLLQSIAVGQPLPIDSAVFATFNNKGTIVDSGTTLAYFVQEAYDPLVNAITAAVSQSANPIISKGDQCYLVQSSIGDIFPPVSLFAGGASMVLKPEQYLIRYGFLDESALWCIGFQ…
CAE.Acacia.B	MRSFLSLLLAFATVFVPVSVVHGELSGGFLPLERTIPLSRRGELEALRARDRARHARILQGVAGGVVDFSVKGISDPSTVGLYYTKVKLGSPPREFNVQIDTGSDILWVNCTCGNCPQSSELAIQLNFFDTASSSTSALLSCSDPICTSSTQNAATECSPQIQCSYTFQYGDGSGTSGFYVSDAMYFDMILGQSMLASSARVVFGCSTYQSGDLTKATKAVDGIFGFGPGALSVISQLSSRGITPKVFSHCLKGEGNGGGILVLGEILEPSLVFSPLVPSQPHYLLQSIGVGRILPINPAVFATSNNRGTIVDTGTTMAYLVQEAYDPLVNAITTIVLQSATPIISKGSQCYLVSASVGDIFPSVSLFAGGASMVVEPEQYLLRTDFIDGVPEWCIGFQ…
CAE.Chamaecrista.A	MRGFVSMVVALATVLVPVSVVYSGLPATFLPLERAIPLSHPVELEALRARDRARHARILKGVVGGVVDFSVEGTSDPYSVGLYFTKVKLGSPPREFKVQIDTGSDILWVACTCSDCPQSSDLGIELNFFDTASSSTATLVSCSDPICTYAVQSASTSCSSQIQCSYTFQYGDGSGTSGYYVSDLMYFNMILGQSMLASSATVVFGCSTFQSGELTKTDKAVDGIFGFGPGALSVTSQLSSRGITPKVFSHCLKGDGNGGGILVLGEILEPTIVYSPLVPSQPHYLLQSIAVGQLLPIDPDVFATSNNGGTIVDSGTTLAYLVQEAYDPFVNAITTAVSQYANPIISKGYQCYLVSSSVGDIFPPVSLFAGGASMVLKPEEYLMHFGFLDGSAMWCIGFQ…
CAE.Chamaecrista.B	MRCFLHTLLAVATVLLPASVVFSASPASFLRLERAIPLNQRVEVEALRVRDRARHARILQGVVGGVVDFSVKGTSDPVIVGLYYTKVKLGSPPREFNVQIDTGSDILWVNCTCGDCPQSSQLEVKLNFFDTASSSTAALISCSDPICTSSTRSAATECTPQIQCSYTFQYGDGSGTSGFYVSDAMYFDMILGQSTLASSAKIVFGCSTYQSGDLTKTDKAVDGIFGFGPGALSVISQLSSRGLSPQVFSHCLKGESDGGGILVLGEILEPSIVYSPLVPSQPHYLLQSIAVGQLLPINSAVFSTSDNRGTIVDCGTTLAYLIQEAYDPLVNAITTLVSQSATPIISKGSQCYLVTTSLGDIFPSVSLFAGGASMVLKPEQYLLHNGFVDGVGQWCIGIQ…
CAE.Senna.A	MRGFVPMVLAIATVLVPVSVVYSGLPANFLPLERTIPLSQRVELEALRARDRARHARILKGVVGGVVDFSVEGTSDPYSVGLYFTKVKLGSPPREFKVQIDTGSDILWVACTCGDCPQSSDLGIELNFFDTASSSTGMLVSCSDPICTSAIQSASTECSSQMQCRYTFQYGDGSGTSGYYVSDLMFFDMILGQSMLASSATVVFGCSTYQSGELTKTDKAVDGIFGFGPGALSVISQLSSRGLTPKVFSHCLKGDGNGGGILVLGEILEPTIVYSPLVPSH-------------------CFATSNNRGTIVDSGTTLAYLVQEAYAPFIHSITTAVSQSASPITSKGYQCYLVSSNIGDIFPPVSLFEGGASMVLKPEQYLMHYGYLDGSAMWCIGFQ…
CAE.Senna.B	MRCFLSLLLALATFLLPILPVFSAVPVSFLPLERAIPLSQRVELEALRARDRARHARILQGVVSGVVDFSVKGTSDPSTIGLYYTKVKLGSPPREFNVQIDTGSDILWVTCTCGDCPQSSQLAIQLNFFDTASSSTAALISCSDPICTSSTLSAATACTPQIQCSYTFQYGDGSGTSGYYVSDAMYFDMILGQSTLATSAKIVFGCSTYQSGDLTKTDKAVDGIFGFGPGALSVISQLSSRGITPKVFSHCLKGESDGGGILVIGEILEPSIVYSPLVPSQPHYLLQSIAVGRLLPINSAVFATSNNRGTIVDSGTTLAYLIQEAYDPLVNAITTIVSQSATPIISKGSQCYLVSTSLGDIFPPVSLFAGGASMGLKPQEYLLHNGFIDGVAMWCIGFQ…
CER.Bauhinia.A	MRGFLTLVLALATVLVPLSVV-SGLPGSFLPLERAIPLSQRVELEALRARDRARHARILQGVVGGVVDFSVEGASDPYSVGLYFTKVKLGSPPREFNVQIDTGSDILWVNCTCGNCPQSSGLGIELNFYDTAISSTAALISCSDPVCLAAAQGAATECSPQIRCSYTFQYGDGSGTSGYYVSDAMNFDMILGQSMLASSATIVFGCSISQSGDLTKTDKAVDGIFGFGPGALSVISQLSSRSITPKVFSHCLKGEGNGGGILVLGEILEPSIVYTPLVPSQPHYLLQSISVGQLLPVDPAVFATSNNRGTIIDSGTTLAYLVQEAYDPFVNAITTIVSQSASPIISKGNQCYRVPFSVGDVFPQVSLFAGGASMLLKPEQYLMHSGFVDGAAMWCIGFQ…
CER.Bauhinia.B	MRGFLPLILALATVLVSVSVVYSGLPGSVLQLERAIPLSQRVELEALRARDRVRHARILQGVVGGVVDFSVGGSSDPSSAGLYFTKVKLGSPPREFNVQIDTGSDILWVNCTCGDCPQSSGLGIDLNFYDTASSSTAALISCSDPVCSSAGQSVATECLPQNQCGYTFQYGDGSGTLGYYVSDAMYFDTILGQSV-ASSSTIVFGCSTYQSGDLTKTDKAVDGIFGFGPGALSVISQLSSRSITPKAFSHCLRGEGNGGGILVMGEILEPSMVYSPLVPSQPHYLLQSIAVGQLLPVDSAVFATSNNRGTIVDSGTTLAYLVQEAYDPLVNAITTIVSKSASPIISRGTQCYLVSFSVVDIFPQVSLFAGGASMVLKPEQYLMPSGFHDGSPMWCIGFQ…
CER.Cercis.o	MRGFLPLVLALATVLVPVSVVYSGFPGSFLPLERAIPLSQRVELEALRARDRARHARILQGVVGGVVDFSVEGTSDPYSVGLYFTKVKLGSPPREFNVQIDTGSDILWVNCTCGDCPQSSGLGIELNFYDTASSSTAALISCSDSVCSAAGQSAATECSPQTQCSYTFQYGDGSGTSGYYVSDAMYFDTILGQSMLASSATIVFGCSIYQSGDLTKTDKAVDGIFGFGPGALSVISQLSSRSITPKAFSHCLKGEGNGGGILVLGEILEPSIVYSPLVPSQPHYLLQSIAVGQLLPVDPAVFATSNNRGTIVDSGTTLAYLVQEAYDPFVNAITTIVSPSASPIISKGNQCYLVSFSVGDIFPQVSLFAGGASMVLKPEQYLMHSGFVDGAAMWCIGFQ…
CER.Phanera.B	MRGFLPFVLALATVQVLVSVVYSGLPGSVLPLERAIPLSQPVELEALRARDRVRHARILQGVVGGVVDFSVEGTSD-YNVGLYYTKVKLGSPSREFNVQIDTGSDILWVNCTCGNCPPSSGLGIELNFYDTASSSTAALISCSDPLCSAAGRSAATECSPQIQCRYTFQYGDGSGTTGYYVSDAMHFYTILGQSMVASSATIVFGCSTYQSGDLTKTDKAVDGIFGFGPGALSLISQLSSRGITPKAFSHCLRGEGNGGGILVLGEILEPSTVYSPLVPSQPHYLLQSIAVGQHLPVDPAVFSTSNNRGTIVDSGTTLAYLVQEAYDPLVNAITTIVSKSASPIISKGSQCFVVSFSIADAFPQVSLFAGGASMVLKPEQYLMPSGFHDGAAMWCIGFQ…
DET.Sindora.A	MRRFLSTLLALATVLVPASVVYSGLPGSFLPLERAFPPGQRIELEVLRARDRARHARILQGLVGGVVDFSVDGTSDPYSVGLYFTKVKLGSPPKEFNVQIDTGSDILWVTCTCSNCPQSSGLGIELNFFDTVGSSTAALVSCSDPICTSAVQTAATECSSQVQCSYNFQYGDGSGTSGYYVTDAVYFDILMGQST-ASSANIVFGCSTYQSGDLTKADKAVDGIFGFGPGSLSVISQLSSRGMTPKVFSHCLKGEGNGGGILVLGEILEPSIVYSPLVPSQPHYLLQSIAVGQFLPIDPDVFATSNNRGTIVDSGTTLAYLVQEAYDPLVNAITTIVSQSAKPIISKGNQCYLIPSRAGDIFPPVSLFAGGTSMVLKPEQYLMRYGFLDDAQMWCIGFQ…
DET.Sindora.B	MWCLLPTLLALATLLVPAPVRCSGLPGRFLPLERVFPLSERVELETLRTRDRARRARMLHGVVGGVVNFTVEGSSDLDTFGLYFTKVKLGSPPKEFNVQIDTGSDILWVTCTCGDCPHSSGLGIKLNFFDIAGSSTAALVSCSDPLCTSAVQTASAECSPQVQCSYTFQYGDLSGTSGYYASDVMYFDMILGQSMLATSATIVFGCSTHQSGDLTKTDKALDGILGFGPGSLSIISQLSSQSITPKVFSHCLKGEGNGGGILVLGEILEPSIIYSPLVPSQSHYILQSIAVGQILPIDSAVFATSVKRGTIVDSGTALAYFVQEAYDPLVNAITSTVSQSTSPIISEGNQCYLVSTSVGDTFPPVSLFVGGASIVLKPEEYLIYSKFIDGAAKWCIGFQ…
OUT.Arabidopsis.O	-----------------AYAKYAAGPTKILPLQRAFPLDELVELSELRARDRVRHARILLGSVGGVVDFPVQGSSDPYLVGLYFTKVKLGSPPTEFNVQIDTGSDILWVTCSCSNCPHSSGLGIDLHFFDAPGSLTAGSVTCSDPICSSVFQTTAAQCSE-NQCGYSFRYGDGSGTSGYYMTDTFYFDAILGESLVASSAPIVFGCSTYQSGDLTKSDKAVDGIFGFGKGKLSVVSQLSSRGITPPVFSHCLKGDGSGGGVFVLGEILVPGMVYSPLVPSQPHYLLLSIGVGQMLPLDAAVFEASNTRGTIVDTGTTLTYLVKEAYDLFLNAISNSVSQLVTPIISNGEQCYLVSTSISDMFPSVSLFAGGASMMLRPQDYLFHYGIYDGASMWCIGFQ…
OUT.Prunus.O	MRVFKAPILASVAVLLSLSVVYCGLPATFLSLERAFPPSHRVQLDHLRARDRVRHARLLQNVAGGVVDFSVEGTSDPYVVGLYFTKVKLGSPPKEFNVQIDTGSDILWITCSCSDCPQSSGLGIELNLYDSASSSTAGLIPCSDPMCTSSFQTSSTECSRQSQCSYTFQYGDGSGTTGYYVSDALYFDMILGQSYIASSAFVVFGCSTYQSGDLTKTDKAVDGIFGFGQGALSVISQLSSRGVTPKVFSHCLKGDGNGGGILVLGEILEPNIVYSPLVPSQQHYLLQSIAVGQILPIDQAAFTTSNSRGTIVDSGTTLTYLVEEAYDPFVSAITSAVSQSVTPIISKGNQCYLVSTSLAEVFPPVSLFAAGASMVLKPEEYLMRTGSSEGAAVWCIGFQ…
OUT.Quillaja.O1	----MALAVVLVTVLVPVSVVYSSFPASLLTLERAFPLSHRVELETLRARDRARHARILQGVVGGVVDFSVEGTSDPYLVGLYFTKVKLGSPPREFNVQIDTGSEILWVTCSCSDCPQSSGLGVALDFFDAASSSTAALVPCSDPVCSSAVQTAASECSSQSQCSYSFKYGDGSGTSGYYVSDALYFDTILGQSLIASSATIIFGCSTYQSGDLTKTDKAVDGIFGFGPGALSVISQLSSRGVTPKVFSHCLKGQGNGGGILVLGEILEPTIVYSPLVPLQPHYLLKSIAVGQLLPIDAAVFATSNNRGTIIDTGTTLAYLIEEAYDPFVNAITTTVSPYVKPIISKGNQCYLVSTSMSEIFPSVSLFEGGASMVLKAEEYLVHYGFLDGAAMWCIGFL…
OUT.Quillaja.O2	-------LMPLLTVFVPVSVVYSSLPASLLPLERAFPLSHQVDLETLRARDRVRHARILQGVVNGVVDFSVEGTSDLFLVGLYFTKVKLGSPPREFNVQIDTGSDILWVTCSCSNCPQSSGLGIALNFFDTVSSSTALLVPCSDPMCRSAAQISEAECSSQSQCSYSFKFGDNSGTSGYYVSDALYFDMILEQSLIASSATITFGCSTNQSGGLTQTDRAVDGIFGFGPGALSVISQLSSRGVTPKVFSHCLKGQGSGGGILVLGEILEPSLVYSPLVPSQPHYLLESIAVGQLLPIDPAVFATSNHRGTIIDCGTTLAYLVEEAYDPLVNAITTTVSPYVKPIISKGYQCYLVSTSMGEIFPPVSLFEGGASMVLKPEEYLLHYGFLDGATMWCIGFQ…
OUT.Vitis.O	---ILALILAFAAILLTAAVVHCGSPASLLTLERAFPVNQRVELEVLRARDQARHGRLLRGVVGGVVDFTVYGTSDPYLVGLYFTKVKLGSPPREFNVQIDTGSDILWVTCSCNDCPRTSGLGIELSFFDPSSSSTTSLVSCSHPICTSLVQTTAAECSPQSQCSYSFHYGDGSGTTGYYVSDMLYFDTVLGDSLIASSASIVFGCSTYQSGDLTKVDKAIDGIFGFGQQDLSVVSQLSSLGITPKVFSHCLKGEGDGGGKLVLGEILEPNIIYSPLVPSQSHYLLQSISVGQLLPIDPAVFATSNNQGTIVDSGTTLTYLVETAYDPFVSAITATVSSSTTPVLSKGNQCYLVSTSVDEIFPPVSLFAGGASMVLKPGEYLMHLGFSDGAAMWCIGFQ…
PAP.Aeschynomene.A	MRGCVPVLLALAAVV-AVVPATVVLPGSFLSLERAIPLNHRVELEELRARDGARHRRILLGAVGGIVDFSVQGTSDPYFVGLYFTKVKMGSPPREFNVQIDTGSDILWVNCTCNNCPHSSGLGIQLNFFDAASSSTASLVSCSDPICSYAVRTATSECSSQVQCSYTFQYGDGSETSGYYVSDSMYFDTVVGQSFLSSSSTVVFGCSTFQSGDLAKTEKAVDGIFGFGPGALSVISQLSSQGMTPKVFSHCLKGDGSGGGILVLGEILEPSIVYSPLVPSQPHYLLESIAVGQLLSIDPAAFATSNNRGTIVDSGTTLAYLVQEAYDPFVNAITTTVSQFARPIISKGNQCFLVPTSLGGIFPPVSLFMGGASMALKPEQYLMHYGFLDGAAMWCIGFQ…
PAP.Aeschynomene.B	MRCCLTKFLVAAATVFMVVVVPAVMCGVVLPLERVVPLGRRVEMEHVRARDRVRHARMLRGGIGGVVDFAVQGTSDLSSAGLYFTKVKMGSPPKEFNVQIDTGSDILWVNCTCSNCPQSSGLGIELNFFDTVGSSTAVLVPCSDPICTSDVQGAAAECSAQVQCSYTFQYGDGSGTTGYYVSDAMYFDMILGQSSLASSATIVFGCSNYLSGELTKSDKAVDGIFGFGPGPLSVVSQLSSRGITPKVFSHCLKGDGNGGGILVLGEILEPSIVYSPLVPSQPHYLLQSIAVGQLLSINSAVFATSTNRGTIIDSGTTLAYLVQEAYDPLVNAITTAVSQSANPLISKGNQCYRFSTSVGDVFPSVSLFAGGASMVLKPEQYLTHNGFIDSDALWCIGFQ…
PAP.Lotus.A	------TTVTVTVVVLPAKVVYGDFPGSFLPLERAIPLNHRVELEALRARDRARHGRILQGLVGGVVDFSLQGNSDPSFGGLYFTRVKMGSPAKEFYVQIDTGSDILWLNCTCSNCPQSSGLGIELNSFDIAISSTAATVSCSDPACSYAVQTSTSGCDSQVQCSYALRYGDGSGTSGYYVSDTMYFDVIVGQSMASSSSSVVFGCSTNQSGDLSQSNKAVDGIFGFGPSALSVISQLSSQGVTPKVFSHCLKGEGNGGGILVLGEILEPNIVYSPLVPSQPHYILQSISVGQLLSIDPDVFTKPNNGGTIVDSGTTLTYLVQEAYDPFVSAITTAVSQFSRPIISNGNQCYLVSTSSGDIFPTVTLFMGGAPMVLKPGQYLIHHGFLDGAEMWCIGFQ…
PAP.Lotus.B	MRCFISLLLGIATVL------VTAVSGGFLRVERAIPLSHRVEMEELRARDRARHARVLRGVVSGVVDFSVQGTSDPYSVGLYFTKVKMGSPPREFNVQIDTGSDILWVNCTCSNCPQTSGLGIELNFFDTVGSTTAGLVPCSDPICTSGVQGAAAECSPQVQCSYTFQYGDGSGTSGYYVSDAMYFDMILGQAPPVSSANIVFGCSTYQSGDLTKADKAVDGIFGFGPGALSVVSQLSSRGITPKVFSHCLKGDGNGGGILVLGEILEPSIVYSPLVPSQPHYLLQSIAVGQLLSINQAVFATSNNRGTIVDCGTTLAYLVQEAYDPLVNAITTAVSQSTSPIISKGNQCYLVSTRVGDIFPTVSLFAGGVSMLLKPEQYLMPYGFVDGAAMWCIGFQ…
PAP.Medicago.A	----VPLLVALAAMAVTVTVVYGGFPGSYLSLERTIPLNHQVELTTLKARDRARHGRILQDGGGGILDFSVQGTSDPYLVGLYFTKVKMGSPAKEFYVQIDTGSDILWLNCTCNNCPKSSGLGIDLNYFDTASSSTAALVSCSDPVCSYAVQTATSQCSSQAQCSYTFQYGDGSGTSGYYVYDAMYFDVIMGQSVFSSSSTVVFGCSTYQSGDLARTEKAVDGIFGFGPGALSVVSQVSSQGMAPKVFSHCLKGQGSGGGILVLGEILEPNIVYTPLVPLQPHYLLQSIAVGQILPIDQDVFATGNNRGTIVDSGTTLAYLVQEAYDPFLNAITTTVSQFSKPIISKGNQCYLVPTSLGDIFPLVSLFMGGASMVLKPEQYLIHYGFLDGAAMWCIGFQ…
PAP.Medicago.B	MRFHTPTFFFFGCCI--FTFVATAVHGAYLPLQRNVPLNHRVEIDTLRARDRVRHGRILRASVGGVVDFRVQGSSDPSTLGLYTTKVKMGTPPREFTVQIDTGSDILWINCTCSNCPKSSGLGIELNFFDTVGSSTAALVPCSDPMCASAIQGAAAQCSPQVQCSYTFQYEDGSGTSGVYVSDAMYFDMILGQSTNVSSATIVFGCSTYQSGDLTKTDKAVDGILGFGPGELSVVSQLSSRGITPKVFSHCLKGDGNGGGILVLGEILEPSIVYSPLVPSQPHYLLQSIAVGQVLSINPAVFATSDKRGTIIDSGTTLSYLVQEAYDPLVNAVDTAVSQFATSFISKGSQCYLVLTSIDDSFPTVSFFEGGASMDLKPSQYLLNRGFQDGAKMWCIGFQ…
PAP.Phaseolus.A	MRGCVSLSLALATVVLAATMVHGGLTGTFLHLERAIPLNQRVELEVLRARDRERHGRILQGGFGGVVNFAVQGTSDPYFVGLYFTKVKLGSPAKEFYVQIDTGSDVLWLNCTCSNCPQSSGLGIVLDFFDTASSSTAAFISCADPICSYAVQTATSECSSQAHCSYTFQYGDGSGTTGYYVSDTMYFDTVLGQELVSSSSTIVFGCSTYQSGDLTKTDKAVDGIFGFGPGALSVISQLSSQGVTPKVFSHCLKGADNGGGLLVLGEILEPSIVYSPLVPSQPHYLLQSIAVGQLLPIDSGVFATTNNRGTIVDTGTTLAYLVQEAYNPFVDAITAAVSQFSKPIISKGNQCYLVSNSVGDIFPQVSLFMGGASMVLDPEHYLMHYGFLDAAAMWCIGFQ…
PAP.Phaseolus.B	MRCCIPTLLAVTAV------LVSAVHAAFLPLERSIPLSHREEVAALRARDRARHARMLSG----IVDLAVQGTSDPNSVGLYYTKVKMGTPPKEFNVQIDTGSDILWVNCTCSNCPQSSELGIELNFFDTVGSSTAALVPCSDPICTTGVQGASAECSTRVQCSYAFKYGDGSGTSGYYVSDALYFNLIVGQPPPVSSATIVFGCSISQSGDLTKADKAVDGIFGFGPGALSVVSQLSSRGLTPKVFSHCLKGDGDGGGILVLGEIKESSIVYSPLVPSQPHYLLQSIAVGQLLPINPAVFATSNDRGTIVDCGTTLAYLVQEAYDPLVTAITTAVSQSAQQINSKGNQCYLVSTSIGDIFPSVSLFEGGASMVLKPEQYLMHNGYRDGAEMWCIGFQ…
