# Supplementary material for: Legume genome structures and histories inferred from Cercis canadensis and Chamaecrista fasciculata genomes
Source: Plant J. 2026 Jun 10;126(5):e70981. doi: 10.1111/tpj.70981 (PMC13252982; doi:10.1111/tpj.70981)
Supplement: Supplementary file 6 — Data S6. Manuscript supplement; Compressed directory of aligned sequences from 250 gene families with high rates of gene duplication consistent with whole‐genome duplications in the legume subfamilies. [file TPJ-126-0-s006.gz › S6_consen_wgd_tree/40_wgd_aln_manual_wgd_copy/Legume.fam3.01122]

CAE.Acacia.A	MSLIYCNAIVFFTVLCLS---LVAEGALVQQQPLVLKYHGELLKGRITVLVWYGVFTPIQRSIIVDFIESLNSPKAPLPSAATWWGTTEKYKGGSSALVVGKQYLHETYSLGKILRSSHLLALASKFELNSITIVLTAKDVAVDGFCVNRCGTHRAIRPVGGKPRTAYIWVGPETQCPGQCAWPFHQPMYGPQTPPLVAPGDVGVDGMIILATLLAGTVTPFGYFQGPATAPLEAVSACTGSFGSGAYPGYPGRVLVDKTTGASYANGVGRKYLVPAMWDPQSSACKTLI
CAE.Acacia.B	MASNYRFATLPSSLLVLLFLLDPALGALVQQQPLVLKYHGELLKGKVTVLIWYGSFTPVQRSVIVDFVNSLGFPRAPLPSGASWWRTTENYKGGSSSLVVGKQVLYEKYSFGKSLSARHLLALGSKFDLNSINVILTAKDVAVDGFCMSRCGTHGSTRPINGKPRTAYIWVGSETQCPGQCAWPFHQPIYGPQTPPLVAPGDVGVDGMIILATLLAGTVTPFGYFQGPPTAPLEAVSACTGVFGSGSYPGYPGRVLKDKTTGASYANGVGRKYLLPAMWDPRTSTCKTLV
CAE.Chamaecrista.A	MASNYNIATVFLSSLLLVLVLSPTVGALVQQQPLVLKYHGHLLKGRITVLVWYGSFTPIQRSIIVDFIQSLNSPKLPSPSAATWWNTTAKYKGGSSTLVIGKQILHNRYDLGKLLKTSHLITLATKLGVDSVTVILTAKDVAVDGFCSSRCGSHRSTRPGTGKARVAYVWVGPETQCPGQCAWPFHQPIYGPQTPPLAAPADVGVDGMIILATVLAGTVTPFGYFQGPAAAPLEAVSACTGEFGTGSYPGYAGRVLVDKTTGASYANGVGRKFLLPAMWDPEISACKTLV
CAE.Chamaecrista.B	MGFNYNLAILSSALLVVL-LFHPTLGALVHQQPLVLNYHGELLKGKITVLIWYGSFTPIQRSIIVDFVNSLGFARAPLPSAASWWKTTENYQGGSSSLVVANQLLYENYSFGKFLRARHLLALGSKFHLQSINVILTAKDVAVDGFCSSRCGTHGSTRPVNGKPRTAYIWVGSETQCPGQCAWPFHQPIYGPQTPPLVAPGDVGVDGIIILATLLAGTVTPFGYFQGPATAPLEAVSACTGVFGSGSYPGYPGRVLVDKTTGASYANGAGRKYLLPAMWDPRTSVCKTLV
CAE.Senna.A	MAHNYHDAILASSLLVLLLAVQPAVGALVQQQPLVLQYHGHLLKGRITVLIWYGTFTPIQRSIIVDFLQSLNSPRVPLPSAATWWSTTANYKGGSSALVVGKQILHESYTLGKLLKPIHLLALASKFDLNSVAVVLTAKDVAVDGFCVSRCGTHGSTRSISGKPRAAYVWVGPETQCPGQCAWPFHQPIYGPQTPPLVAPGDVGVDGMIILATLLAGTVTPFGYFQGPASAPLEAVSACTGVFGSGAYPGYPGRALVDKTTGASYAHGVGRKYLLPAMWDPQSLACKTLV
CAE.Senna.B	MASNYRLAILSSSALLVLLLLDPTLGALVQQQPLLLKYHGELLKGNITVLIWYGSFTPIQRSIIVDFVNSLGFPRAPLPSAASWWKTTEKYKGGSSALVVGKQVLYENYSLGKFLRGRHLLALASKFDLDSINVILTAKDVSVDGFCMSRCGTHGSTRPENGKRRTAYV--------------PFHQPMYGPQTPPLIAPGDVGVDGMIILATLLAGTVTPFGYFQGPATAPLEAVSACTGVFGSGAYPGYPGRVLVDKTTGASYANGAGRRYLLPAMWDPQTSACSTLV
CER.Bauhinia.A	MGPNYRLAIVSSLLAFL--LVEPTVGALVEQQPLVLKYHGELLKGKITVLIWYGSFTPVQRSIIVDFIQSLSSPKVPLPSAASWWKTTEKYKGGYSALVVGKQVLHENLSLGKYLKSRHLLALASKFDLNSINVIITAKNVAVDGFCMNRCGTHGSTRPLNGKARTAYIWVGSEAQCPGYCAWPFHQPIYGPQTPPLVAPGDVGIDGIIILATLLAGTVTPFGYFQGPPTAPLEAVSACTGVFGSGSYPGYPGRTLVDKTTGASYAHGAGRKYLLPAMWDPQTSTCKTLV
CER.Bauhinia.B	MAFNYHLATVASALLVLL-LIEPTVGAPVQQQPLVLKYHGELLKGKITVLIWYGSFTPIQRSIIVDFIQSLSSPKAPLPSAASWWKTTEKYKGGSSALVVGKQLLHENLSLGKYLKGRHLLALASKFDLNAINVIITAKDVAIEGFCTNRCGTHGSTRPLNGKPRTAYIWVGSETQCPGQCAWPFHQPIYGPQTPPLVAPGDVGIDGIIILATLLAGTVTPFGYFQGPPTAPLEAVSACTGLFGSGAYPGYPGRTLVDKTTGASYAYGTGRKYLLPAMWDPRTSACKTLV
CER.Cercis.o	MASNYHLVIVSSALLVLL-LVEPTVGALVQQQPLVLKYHGELLKGKITVLIWYGSFSPIQRSIIVDFIQSLSSPKVPLPSAASWWKTTEKYKGGYSALVVGKQLLHENLSLGKYLKSRHLHALASKFDLNAINVIITAKDVAVEGFCMNRCGTHGSTRPLNGKARTAYIWVGSETQCPGQCAWPFHQPIYGPQTPPLVAPGDVGIDGIIILATLLAGTVTPFGYFQGPPTAPLEAVSACTGVFGSGAYPGYPGRTLVDKTTGASYANGEGRKYLLPAMWDPQTSACKSLV
CER.Phanera.A	MAPIYHLAIVSSALLVLL-FVEPTEGALVQQQPLVLKYHGELLKGKITVLIWYGSFTPVQRSIIVDFIQSLNSPKAPLPSAASWWKTTEKYKGGYSALVVGKQLIHEKLSLGKYLKSRHLLALASKFDLNAINVIITAKDVAVDGFCMNRCGTHGSTRPLNGKARTAYIWVGSETQCPGYCAWPFHQPMYGPQTPPLVAPGDVGIDGIIILATLLAGTVTPFGYFQGPPTAPLEAVSACTGVFGSGSYPGYPGRTLTYKTTGASYANGVGRKYLLPAMWDPQTSACKTLV
CER.Phanera.B	MASNSHLATVSSALLVLL-LIEPTVGALLQQQPLVLKYHGELLKGKITVLIWYGSFTPIQRSIIVDFIQSLNSPKVPLPSTASWWKTTEKYKAGSSALVVGKQLLHENLSLGKYLKSRHLLALAMKFDLNAINVIITAKDVAVDGFCMNRCGTHGSTRPLNGKARTAYIWVGSETQCPGQCAWPFHQPIYGPQTPPLVAPGDVGIDGIIILATLLAGTVTPFGYFQGPPTAPLEAVSACTGIFGSGAFPGYPGRTLVDKTTRASYAYGVGRKYLLPAMWDPQTSACKTLV
DET.Sindora.A	MAFNCNLAILSSAVLVLVLAEPKAFGALVQQQPLVLKYHGQLLKGKITVLIWYGTFTPFQRSIIVDFIQSLSATRAPLPSSASWWKTTENYKGGSSALVVGTQVLHEKYSLGKVLNSRHLLALASKIELNSINVVLTAKDVSVDGFCMSRCGTHSSTKPVNGKPRTAYIWVGSETQCPGQCAWPFHQPIYGPQTPPLVAPGDVGVDGMIILATLLAGTVTPFGYFQGPPTAPLEAVSACTGIFGSGSYPGYPGRVLVDKTTGASYAHGLGRKYLLPAMWDPRTSECRTLV
DET.Sindora.B	MASNNNLAIVSSALMVLLLSASTVLGALVQQQPLVLKYHGELLKGKITVLIWYGTFTPIQRSIIVDFIQSLGGPRAPLPSAASWWKTTEKYKSGSSALVLGKQILHEKYSLGKILNARQLRALGSKIDVHSINVVLTAKDVAVDGFCMSVCGTHSSTRPVNGKPRTAYIWVGSEIQCPGQCAWPFHQPIYGPQTPPLVAPGDVGVDGMIILATLLAGTVTPFGYFQGDPTAPLEAVSACTGNFGSGSYPGYPGRVLVDKTSGASYAHGAGRKYLLPAMWDPQTSECKTLV
OUT.Arabidopsis.O	MASNYRFAIFLTLFFATA---GFSAAALVEEQPLVMKYHGVLLKGNITVLVWYGKFTPIQRSVIVDFIHSLNSSSAAVPSVASWWKTTEKYKGGSSTLVVGKQLLLENYPLGKSLKNPYLRALSTKLGLRSITVVLTAKDVTVERFCMSRCGTHGSSGSNRAANGAAYVWVGSETQCPGYCAWPFHQPIYGPQTPPLVAPGDVGVDGMIILATLLANTVTPFGYYQGPPTAPLEAVSACPGIFGSGSYPGYAGRVLVDKTTGSSYARGLGRKYLLPAMWDPQSSTCKTLV
OUT.Prunus.O	MASIYHYATSFIILLSLI---GPNLGALVEQQPLVLKYHGALLKGDITVLIWYGRFTPIQRSIVVDFVQSLSSRRAPPGSAASWWKTTEKYKSGASNLVVGRQVLHEAYTLGKSLGNRHLLALAGKVALKAISVVLTASDVAVAGFC-SRCGTHGSTPD----KKTAYIWVGSEAQCPGQCAWPFHQPIYGPQTPPLVAPGDVGIDGVIILATLLAGTVTPYGYFQGPASAPLEAVSACTGVFGSGAYPGYPGRVLVDKPTGASYAVGAGRKFLLPAMWDPQTSACKPLV
OUT.Quillaja.O1	MASIYHLAILSSFLLLLVQPTSRKLSALVEQQPLILKYHGALLKGNITVLIWYGSFTPIQRSIIVDFIQSLNYPRAPLPSASTWWKTTGKYKGGLSTLVVGKQILHEKYTLGKLLKNTHLMALASKVDLRSINVVLTAKDVAVDGFCLNRCGTHGSTPAVNGRKRVAYVWVGSETQCPGQCAWPFHQPIYGPQTPPLVAPGDVGVDGIIILATLLAGTVTPFGYFQGSADAPLEAVSACTGIFGTGAYPGYPGQVLVDKTKWGELCPRRWPEVPLACDVGPTNISMQ---
OUT.Quillaja.O2	MAFIYRLAILCSTLLLLFLVVSRKLSALVEQQPLILKYHGALLKGNITVLIWYGSFTPIQRSIIVDFIQSLNYPRATLPSASSWWKTTEKYKVGSSMLVVGKQILHEKYTLGKLLQTRHLVALASKVDLRSINVVLTAKDVAVDGFCRSRCGTHGSKPVGNGKSRVAYIWVGSESQCPGLCAWPFHQPIYGPQTPPLIAPGDVGVDGIIILATLLAGTVTPFGYFQGSVNAPLEAVSACTGIFGSGAYPGYPGQALVDKTTGASYAHGVGRKYLLPAMWDPQTSVCKTLV
OUT.Vitis.O	---------YLSCLLASFVESTRKLSALVEEQPFPMKYHGALLKGKVTVLVWYGSFSAIQRSIIIDFLESFNSRTPPSPSVASWWKTTEKYHGGSSAVVVGKQVLDQRYSLGKVLKTSHLTALASKPFIGSVTILLTAKDVAVDGFCMSRCGTHGWTHS--GKARSAYVWVGSETQCPGQCAWPFHQPMYGPQTPPLVAPGDVGVDGMVILATLLANTVTPFGYFQGPPTAPLEAVSACTGVFGSGAYPGYPGRLLVEKSSGASYAQGVGRRYLVPAMWDPETSACATLV
PAP.Aeschynomene.A	MGSNYHIATLCSALLLLV-LLNPTVGELVEQQPLVLKYHGELLKGKITVLLWYGSFTPIQRSIILDFINSLSSTTPQQPSASSWWKTTEKYKGGSSALVVGKQILHPAYSLGKYLKSTHLVQLASSFDVGAINVILTAKDVAVDGFCSSRCGTHGSTRPVNGKTRTAYVWVGSETQCPGQCAWPFHQPIYGPQTPPLVAPGDVGIDGMIILATLLAGTVTPFGYFQGPATAPLEAVSACTGVFGSGSYPGYPGRVLEDKSTGASYANGVGRKFLLPAMWDPQSSACKTLV
PAP.Aeschynomene.B	----------------LFLLPALTAGALVQQQPFPFTYHGQLLKGRITVLVWYGSFTPIQRSIVVDFINSLSSPGAPLPSTASWWKTTEKYKSGSSALVVGKQFLHATYTLGKSLKNRDLMALASKFELSSITVVLTAKDVAVDGFCM-RCGTHGSTRPVNGKARTAYIWVGSETQCPGQCAWPFHQPIYGPQTAPLVAPGDVGVDGMIILATLLAGTVTPFGFFQGPATAPLEAVTACPGVFGSGSYPGYPGRVLVDKSSGASFAYGLGRKYLLPAMWDPQTSSCKTLV
PAP.Lotus.A	--SNYHHATAFV----VLLLCGAASAALVEQQPLVLKYHGELLKGRITVLFWYGSFTPIQRSIIVDFINSLTTTGAPLPSVASWWKTTENYKSGSSALVVGKQTIHPSYTLGKSLQQTHLVSLASTFDLAAINVILTAKDVAVDGFCRSRCGTHGSTRPVKGNTRTAYVWVGSETQCPGQCAWPFHQPIYGPQTPPLVAPGDVGVDGMIILATLLAGTVTPFGYFQGPATAPLEAVSACTGVFGSGSYPGYPGQVLVEKSTGASYAHGVGRKYLLPAMWDPKTSACRTLV
PAP.Lotus.B	MASNYTLATLLSAVLLLQFLPELTVGALVQEQPLVLKYHGQLLKGQITVLIWYGSFSPIQRSIIVDFVNSLSTTGAALPSAAAWWKTTEKYKTGPSALVVGKQFLHPAYTLGKSLKGRDLLALASKFALSSITVVLTAKDVAVDGFCMSRCGSHGSVRS--GAVRTAYVWVGSETQCPGQCAWPFHQPMYGPQTPPLVAPGDVGVDGMVILATLLAGTVTPFGYFQGPATAPLEAVTACTGVFGSGAYPGYPGQVLVDGVSGASFAHGAGRKFLLPAMWDPQTSVCKPLV
PAP.Medicago.A	MMLNYKFAMICCPLFVMLVAMHPSLGEQVEPQPLILKYHGPLLKGRITVLLWYGSFNPIQRSIIVDFINSLTTSKAPLPSVASWWKTIENYKGGSSTIVVGKQIMHQRYALGKNLKGTHLVSLASVFYANAVNIIFTAEEVTVEGFC-GRCGTHGSIRSVRRRNRIPYIWVGSETQCPGQCAWPFHQPIYGPQTPPLVAPGDIGVDGIIILATLLAGTVTPFGYFQGPPTAPLEAVSACTGVFGSGAYPGYPGRVIWNRATGASYAHGVGRKYLLPAMWDPQTKGCRTL-
PAP.Medicago.B	MASNYYFAIVLSAVLLLV-LPTLSFGELVQEQPLVLKYHGQLLKGKLTVLIWYGTFTPIQRSIIVDFINSLSTTGAALPSASAWWKTTEKYKVGSSALTVGKQFLHPAYTLGKNLKGKDLLALATKFELSSITVVLTAKDVNVEGFCMSRCGTHGSVRRGSGGARTPYIWVGAETLCPGQCAWPFHQPIYGPQTPPLVAPGDVGVDGMVILATLLAGTVTPFGYFQGPAAAPLEAVTACTGVFGSGAYPGYAGRVLVDGASGSSYAHGAGRKYLLPAMWDPQTSACKTLV
PAP.Phaseolus.A	--SKCLLAVVLCGVLSLL-----NSG--AVAQKLVLNYHGALLKGRFTVILWYGSFTPIQRSIIVDFVNSLSFPGAQSPTVASWWQTTEKYKGGSTTLAVGKQITEE-YSAGKHLTENQLRSLASRFDVAAINLVLTAKDVAVDGFCGSRCGTHNSING-----KIPYVWVGSETQCPAQCAWPFHKPTFGPQTPPLVAPGDVGVDGMIIIATLLAGTVTPFGYYQGPSSAPLEAVSACVGIFGSGAYPGYPGRVLVDKATGASYAHGSGRKFLLPAMWDPASSLCKTLV
PAP.Phaseolus.B	MPSNYNAAIAFSAVLTLLLFPLLTVGELVQEQPLVLKYHGQLLKGRITVLIWYGSFTPIQRSVIVDFINSLSKANAALPSTATWWKTTENYKGGSSALVVGSQILHPAYTLGKSLEGKHLLALASKFQLNSITVVLTGKDVAVKGFCMSRCGTHGSTRGVQNATRTAYIWVGSETQCPGQCAWPFHQPIYGPQTPPLVAPGDVGVDGMIILATLLAGTVTPFGYFQGPPTAPLEAVSACPGVFGSGSYPGYPGRVLVDKVTGASYAHGVGRRYLVPAMWDPQSLTCKTLV
