# Supplementary material for: Legume genome structures and histories inferred from Cercis canadensis and Chamaecrista fasciculata genomes
Source: Plant J. 2026 Jun 10;126(5):e70981. doi: 10.1111/tpj.70981 (PMC13252982; doi:10.1111/tpj.70981)
Supplement: Supplementary file 6 — Data S6. Manuscript supplement; Compressed directory of aligned sequences from 250 gene families with high rates of gene duplication consistent with whole‐genome duplications in the legume subfamilies. [file TPJ-126-0-s006.gz › S6_consen_wgd_tree/40_wgd_aln_manual_wgd_copy/Legume.fam3.00670]

CAE.Acacia.A	----------KKLVAGFPVYLVYDLTPIGYAYWLGLGVYHSGVQVHGVEYGFGAHERETTGIFLVEPTHCPGFTFRKSIFIGTTDLGPQDVSAFMDRVSHHYSGTYHLISKCHFCDVCLRLTDNSIPRWVRLARLGHLCCVLPPDLETKIDSSRGESGKNKTNKKLRRRANEYQD--------------------------------------
CAE.Acacia.B	MLCKKVTRPRKKAHGKNPVYLVYDLTPIGYAYWFGLGVYHSGVQVHGVEYAFGAHDRSTSGIFELEPRRCPGFTFRKSICIGSTDLSVREVRAYMESIADNYAGSYHLITKCHFCDVCLKLTNKSIPRWVRLARLGLLCCVLPPELDTKIRAVSSDHGAEVERKKLKSHSSRREAPSK-----------------------------------
CAE.Chamaecrista.A	MVCKMVILPRSKKGGKVPVYLVYDLTPIGYAYWLGLGVYHSGLQVHGVEYGFGAHERETTGIFEVEPRKCPGFSFRKSILVGTTDMSVKEFRAFMNKVANTYSGSYHLFTKCHFCDLCLRLTGNSIPRWVRLARFGLLCCVLPPDLEATI---------------------------------------------------------------
CAE.Chamaecrista.B	MLCKMR--QRKKAQGKNPVYLVYDLTPIGYAYWLGLGVYHSGVQVHGVEYAFGAHDRSTTGIFEVEPKRCPGFTFRKSIYIGSTDMTQREVRAHMEKLADDYTGSYHLITKCHFCDVCVTLTGKSIPRWVRLARIGFLCCVLPPGLETKVQQLPMDDRSSEDRKKAKSQSKRYEASSNSRSSSSAVKSSTQRHCLSPSSSLIKAPSTSTVTIK
CAE.Senna.A	MVCKMVILPRKKNLGAYPVYLVYDLTPIGYAYWLGLGVYHSGVQVHGVEYGFGAHEHETTGIFEVEPRKCPGFSFRKSIFIGTTDLGPKDVGAFMNKLAQDYSGAYHLITKCHFCDVCLRLTANSIPRWVRLARFGLLCCVLPPDLEATVSQVT-----------------------------------------------------------
CAE.Senna.B	MLCKKVMAPRKKVQGKNPVYLVYDLTPIGYAYWLGLGVYHSGVQVHGVEYAFGAHDRPTTGIFEVEPRRCPGFTFRKSIYIGSTDMNPSEINWKVNNYAVIYLYIYLLLAMCFIRESLNEISKVDTAQSVKLERVGFLCCVLPPGLETKIRQAPLDRAPEGRKKQMRSHSRRYDGSSNPHSSGSAAKSSSQRHCLPPSSSLIKGSSTSSVTIK
CER.Bauhinia.A	----------------------------------------------------------------------------------------------------------------------FGLTGKSIPRWVRLARLGLFCCVLPPGLETKVRQLPL------EDKKLRNQSSRYETCRSPPSSSAAIKNNSRRRCLTPSSSLIHTSSTSTVAVK
CER.Bauhinia.B	MLCKMVMMPRKKKLGTVPVYLVYDLTPIGYAYWLGLGVYHSGVQVHGVEYAFGAHEHDTTGIFEVEPRHCPGFTFRKSIFIGTTDRGPREVRAFMEKLAEEYSGTYHLITKCHFCDVCIRLTGKSIPRWVRLARLGLLCCVLPPGLETKVRQVTSDRVQEGEKKKLRSRSSRYETSCNPPSSSTAIKSGSHRRCQTQSPSLIHASSTSPVTVK
CER.Cercis.o	MLCKMVMVPRKKKLGTVPVYLVYDLTPIGYAYWLGLGVYHSGVQVHGVEYAFGAHEHETTGIFEVEPRHCPGFTFRKSIFIGTTDLGPKEVRAFMEKLAEEYSGTYHLITKCHFCDVCIRLTGKSIPRWVRLARLGLLCCVLPPGLETKVRQVPLDRGQEGEKKKLRSQSSRYETSCNPPSSSTAIKNSSQRRCLTQSSSLIHTSSTSTVTIK
CER.Phanera.A	MLCKMVMMPRKKKLGTIPVYLVYDLTPIEYAYWLGLGVYHSGVQVHGVEYAFGAHEHDTTGIFEVEPRHCPGFTFRKSIFIGTTDLGPKEVHAFMEKVAEEYSGTYHLITKCHFCDVCIRLTGKSIPRWVRLARLGLFCCVLPPELDTKVRRVTLDKGQEGEKKKLRSQSSRYETSSKPPSSSTAIKNRSQRRCLTQPSSLIHTSSTSPVTVK
DET.Sindora.A	MLCNMVTLRRKKKRGTVPVYLVYDLTPMGYAYWLGLGIYHSGVQVHGIEYAFGAHDYPTTGIYEVKPQHCPGFTFRKQILIGKTELGPKEVRAFMLKLSEEYPGTYHLITKCHFCDVCVKLTRKSIPNWVRLARIGFLCCLLPPWLETRVQQPATDRDREGRKKKLRSNSSRLARSLNSQSSDPAIRTSDQKRCLPRSSSLIHTSSTATLRV-
DET.Sindora.B	MLCNMVMVPRKKNPGTVPVYLVYDLTPMGYAYWLGLGVYHSGVQVHGIEYAFGAHDHATTGIFEVEPRHCPGFTFRKQIFIGYTDLGQKEVRAFMEKLSEEYSGMYHLITKCHFCDVCIRLTGRSIPRWVRLARIGFLCCVLPPGLEAKVGRGTINAVPEREKKKLRSQSNRYETCSSGPSCPSGSAIKGRRHCLSSSPALIHTSSTSTLTV-
OUT.Arabidopsis.O	MLCFKGSVKRKKQSGSVPVYLVYDLTPMAYGYWLGLGVFHSGVEVHGVEYAFGAHESSSTGIFEVEPKKCPGFTFRKSILVGKTDLVAKEVRVFMEKLAEEYQGKYHLITRCHFCEVCLKLAQKSIPRWVRLARLGVLCCVLPPRLEAKVRRVGKGELSESEKKKLRNRSRSDPLLSSSP--SSSTPDNHRSHIRAKSSGNHPSSSSSS----
OUT.Prunus.O	MLCRMVLVPRKKKIGKVPVYLVYDLTPIGYAYWLGLGVYHSGVQVHGVEYAFGAHDHATTGIFEVEPKQCPGFVFRKSILIGRTDLGPKEVRAFMEKLAEEYSGTYHLITKCHFCDVCTRLTGKPIPRWVRLARLGFFCCVLPAGLETKVRQVKSDGVYSGDKKKLRSLSTNCASSNPRPSGGSAGRSSRQRHCVPPSSSLIHSSSTSALTVK
OUT.Quillaja.O1	MLCKIVLVPRKKKGGTVPVYLVYDLTPFGYAYWVGLGVYHSGVQVHGVEYAFGAHDHAGTGIFQVEPKKCPGFTFRKSILIGRTDLGPKEVRVFMEKLAEDYSGTYHLITKCHFCDICLKLTGETIPRWVRLARLGFLCCVLPAGLETKVRQVSSDKVYEGDKDKLRSQSIKSMSSSNRSSPASAIKSSSQTCCLPSTSSLVHSSSTSTLTLK
OUT.Quillaja.O2	MLCRMVMVPRKKKNGTVPVYLVYDLTPIGYAYWVGLGVYHSGVQVHGVEYAFGAHDHAGTGIFEVEPKHCPGFTFRKSILIGRTDRGPKEVSAFMEKLAEDYSGTYHLISKCHFCDVCLRLTGKAIPRWVRLARLGFLCCVLPAGLETKVQAS------------------------------------------------------------
OUT.Vitis.O	MLCRMM--SRKRKTGSVPVYLVYDLTPMGYAYWLGLGIYHSGVQVHGVEYAFGAHEHPTTGIFEVEPKQCPGFTFRKSILIGRTDLGPKDVRSFMEKLAEEYSGTYNLITRCHFCDVCNRLTGKPIPRWVRLARLGFLCCVLPVSLETKVRQVRSDRVCQGEKKKLRSHSSRFVSSSNTPSSGSANRSCRQKRCLPPSSSLIHKSSPSTLK--
PAP.Aeschynomene.A	MLRKLVTVSGKKKPGTVPVYLVYDLTTIGYAYWLGLGVYHSGVQVHGIEYGFGAHEHDTTGIFEVQPRHCPGFTFRKSIFIGTTDLGPKDVREFMEKLAQEYSGAYHLISKCHFCDVCLKLTGKSIPRWVRLARLGLLCCVLPPGLDTKVRQAPVDKVQEEDKKKMRSQSSRYEERHRPP-RGSAMKSSSQRHCLPPSSSLISASSASTLTVK
PAP.Aeschynomene.B	MFCKLSMVHKKKKSGSVPVYIVYDLTPIGYAYWFGLGVYHSGVQVHGVEYGFGAHDRDATGIFEVEPRNCPGFTFRKSILIGTTDMGPKDVRVLMEKLSQEYKGAYHLIQKCHFCDVCVKLTGKSIPRWVRLARLGFFCCVLPTSLETKVGQGTVDKGQEGEKKKVRSPPGRYRASSHLP-----PISSNQRLCLPAPTSMINAASTPTVAVK
PAP.Lotus.A	MLSKLVSGPRKKKSGTVPVHLVYDLTPIGYAYWLGLGVYHSGVQVHGVEYGFGAHEHETTGIFEVQPKNCPGFTFRKSILIGTTDLGPSEVREFMEKLAQEYSGTYHLISKCHFCDVCLKLTGKSIPRWVRLARLGLLCCVLPTGLDAKVSQVTSESVQEGEKKKVRSQSSRYEASSDPASRSSAIKSSSQRYCRPSPSSVINASSTSTLTVK
PAP.Lotus.B	MLCKLVPLPRKKKPGSVPVYLVYDLTPIGYAYWLGLGVYHSGVQVHGVEYGFGAHERSTTGIFEVEPGHCPGFTFRKSVYIGSTDLGAKDVRALMEKLAAEYPGTYHLIQKCHFCDVCNKLTGKSIPRWVRLARLGFLCCVLPPSLEKKVGPAA-----------------------------------------------------------
PAP.Medicago.A	MLFKFVTGPRKKKPGTVPVYLVYDLTPIGYAYWLGLGVYHSGVQVHDVEYGFGAHENDTTGIFEVQPKNCPGFTFRKSIFIGTTDLGTNDIRVFMEKLAQEYSGSYHLISKCHFCDVCYKLTGKSIPRWVRLARLGLFCCVLPPGLETKVRQDTSDKVEEKEKRKIRSQSSRCDASSNPQ--------GSSRHCFPRSS-LIKALSTTTLTVK
PAP.Medicago.B	MLCKLVPLPRKKKPGSVPVYLVYDLTPIGYAYWFGLGVYHSGVQVHGVEYGFGAHDRETTGIFEVEPRHCPGFTFRKSIYIGSTELGPKDVREFMEKLAQEYAGTYHLIQKCHFCDVCVRITGKSIPRWVRLARLGFFCCVLPTSLETKVGQVSLDKIQEGESKKMRSQSRRHEVSSNPT-----LSASQRRHCVRPSSSVINASSTSTVAVK
PAP.Phaseolus.A	MLRKLVSGPRKNKPGTVPVHLVYDLTPIGYAYWLGLGVYHSGVQVHGVEYGFGAHEHDTTGIFEVQPKHCPGFTFRKSIFIGTTDLGPKDVRAFMEKLAQEYSGTYHLISKCHFCDVCLKLTGRSIPRWVRLARLGLLCCVLPPGLETKVPHATSERVQEGEKRKMRSQSCRYEGSSNPSSRRSAIKSGSQRHCLSGSSSLVNTASASTLTV-
PAP.Phaseolus.B	MLCKLVPVPRKRKSGLNPVYLVYDLTPMGYAYWLGLGVYHSGVQVHGVEYGFGAHERDTTGIFEVEPRHCPGFTFRKSILIGSTDMGAKEVRELMERMAEEYSGTYHLIQKCHFCDVCGKLTGKSTPRWVRLARLGFLCCVLPPSLETKVRQVTLDRVQDGEKKKTRTHCSRYEASPNPP------LSSSRRHCLPPSS-VIIASPSSTLTVK
