# Supplementary material for: Legume genome structures and histories inferred from Cercis canadensis and Chamaecrista fasciculata genomes
Source: Plant J. 2026 Jun 10;126(5):e70981. doi: 10.1111/tpj.70981 (PMC13252982; doi:10.1111/tpj.70981)
Supplement: Supplementary file 6 — Data S6. Manuscript supplement; Compressed directory of aligned sequences from 250 gene families with high rates of gene duplication consistent with whole‐genome duplications in the legume subfamilies. [file TPJ-126-0-s006.gz › S6_consen_wgd_tree/40_wgd_aln_manual_wgd_copy/Legume.fam3.00684]

CAE.Acacia.A	MAGETSWVSHYDDDSLREAKECNSFLEIGDEDDNGAVACFVDLILPDELLERILAYLPIASIFRAGSVCKRWHEIVTSEKFFWLSHVQPHKPWYFMFTSSDEPVGYAFDPILRKWYGMKLPCIGTSWFISSSCGLVCFMDDSRNYLCVCPITRRCRKLEEPPDLKISDYSALAISVNRESHSYNIAIITSKQVPEFPQWDISILIYNSDKATWVTTLTEVLNGWRGGNESVICEVLYFLVYSTGGGLPENRHALIAYISNRSTHATLGKSFIPVPCSLTCGRLMLKEKLVMVGGIGKQDHPDIIKGIGIWVLNDRKWDEIARMPHKFFQGFGEFDDVFASSGTDDLIYIQSYGAPALLIFDMNHKQWKWSQKCPVTKRFPLQLFTGFCFEPRLEIAP
CAE.Acacia.B	MAGETSWIIPYLDNATREPREFDSCLELGEESDKEVTAVSVDSILPDELLERIIAYLPIASIFRAGCVCKRWHEIVTSKRFLWLSHVLPQKPWYFMFTSFDEPTGYAYDPILRKWYGIELPCIDTSWFIASSCGLVCFMDNNRSELFVCPITKIYKKLEGPPGSDFSEYSALAISVNRASQSYTVAIVKSKEVPEFSQSVLSIHIYNSEDETWVTSLTEVLIGWRGGDESVMCGVLYFLVYSTGAGHPENRHALVAYITNHSSQRSLAKSFIPISCPLTCGRLMLKEKLVMVGGLGKRDRPDIIKGIGIWVLNNGKWDELARVPHKFFQGFGELDDVFASSGTDDLIYIQSYGASALLTYDMNHKHWRWSQKCPVTKRFPLQLFTGFCFEPRLEIAP
CAE.Chamaecrista.A	MAGETSWVSHHHVDTLR---KTKCFSELGNEGDEEATAVSVDVILPDDLLERILAYLPIASIFRAGCVCKLWQEIITSERFLWLSHVPPHKPWYFMFTSCDDSNGYAYDPILRKWYNIELPYIDNSWFIASSCGLVCFMDDTRSKVCVCPVTSSFLKLTEPPGLKFSDYSALAISVNRESSSFNVAIIKSKQVPDFFQWDISIHIYNSENAKWVTTLTEVLSGWRAGDESVICGVLYFLVYSTGGGMSENRHALVAYISNHSSNGTLTRSFISVPCSLTCGRLMQKGKLVMVGGIGKHDRTDIIKGIGIWVLNEKTWVEISRMPHKFFQGFGEFDDVFASSGTEDLVYIQSYGAPALLIFDMNHKQWKWAQKCPVTKRFPLQLFTGFCFEPRLDIK-
CAE.Chamaecrista.B	MAGETSWISHYLDSTPRDTREY-SFLEVGDESDREVAAVSVDMILPDDLLERILSYLPIASIFRAGSVCKRWHEVITSQRFIWLSNAPPQKPWYFMFTSSDEPVGYAYDPALRKWYSIDLPCITTSWFVASSCGLVCFMDDNRSELFACPVTNNWKKLEEPPGSKFSDYSALAIAVNRKSHSYNVAIVKSKQIPEFFQWDISIHIYNSDIKTWVTGLSEVLMGWRGGDESMICGVLYFLVYSTGGGPPENRHALIAYIANRSSPCSLTRSFIPIPCPLTCGRLMLKEKLVMVGGLGKLDRPDIIKGIGIWVLNDRKWDEIARMPHKFFQGFGEFDDVFASSGTDDLIYIQSYGASALLVFDMNHKQWKWSLKCPVTKRFPLQLFTGFCFEPRLEIEP
CAE.Senna.B	MAGETSWISHYLDSTPKDTREFHSFLELGDESDKEIPAVSVDVILPDDLLERILAYLPIASIFRAGSVCKRWHEIVTSKRFLWLSHVLPQKPWYFMFTSSDDPIGYAYDPVLRKWYGIELPCIDTSWFVASSCGLVCFMDDSRSQLFVCPITKIRRKLEEPPGSKFSDYSALAISVNRISHSYAVAIVKSKQVPEFFQWDISIHIYHSEEKSWVTSLTEVLMGWRGGDESVICGVLYFLVYSTGGGPPENRHALVAYITNHS-PSSLTRSFIPVPCPLTCGRLMLKEKLVMVGGLGKLDRPDIIKGIGIWVLNDRKWDEIARMPHKFFQGFGEFDDVFASSGTDDLIYIQSYGASALLVYDMNHKQWKWSQKCPVTKRFPLQLFTGFCFEPRLEIAP
CER.Bauhinia.A	--GENSWISHCVGFTERETGEFNSFLEVGDEGDKDANAVSVDLILPDDLLERILAYLPVASIFRAGCVCKRWHEIVTSERFLWLSSMLPQKPWYFMFTSSDEPIGYAYDPILRKWYGIELPCIETSWSVTSSCGLVCFMDDSRSQLCVCPITKIFRKFEEPPGLKHSDYSALAMSVNRVSHNYSVAIVKSKQVPGYFSWDISIHTYDSENMTWVTTLTEVMTGWRGGDESVICGVLYFLVYSTGVRQTENRHKLIAYISSRS-HCSLSNSFIQVPCPLTCGRLMLKEKLVMVGGIGKHDRPDIIKGIGIWVLNDRKWDEIARMPQKFFQGFGEFDDVFASSGTDDIIYIQSYGAPALLTFDMNYKQWKWSQKCPVTKRFPLQLFTGFCFEPRLEIAP
CER.Bauhinia.B	--GETSWISDYFDDTAKETREFDSFSEVGDEDDKDANAVSVDQILPDDLLERILAYLPIASIFRAGCVCKRWHEIVTSERFLWLSYVLPQKPWYFMFTSSDEPIGYAYDPILRKWYSIELPCIENSWFITSSCGLVCFIDDSRSQLCVCPITRIFRKLEEPPGLKYSDYGALAMSVNRVSHIYSVAIIKSKQVPGFFSWDISIHVYNSEKMTWVTTLTEVMTGWRGGDESVICGVLYFLVYSTGVGQAEHRHNLIAYISTLS-HCSLSNSFIPVPCPLTCGRLMLKEKLVMVGGIGKPDRPDIIKGIGIWVLNDRKWDEIARMPHKFFQGFGEFDDVFASSGTDDIIYIQSYGAPALLTFDMNLKQWKWSQKCPVTKKFPLQLFTGFCFEPRLEIAP
CER.Cercis.o	--GESSWISHYFDDTARETREFDSFLELGDEGEKDANAVSVDLILPDDLLERILAYLPVASIFRAGCVCKRWHEIVTSERFLWRSYVLPQKPWYFMFTSSDEPIGYAYDPILRKWYGIELPYIETSWFITSSCGLVCFMDDSRGQLCVCPITKIFRKLEEPPGLKHSDYTALAMSVNRLSHSYSVAIIKSKQVPGFFSWDISIHVYNSEKMTWVTTLTEVMTGWRGGDESVICGVLYFLVYSTAVGQAENRHNLIAYISSRS-HCSLSNSFIPVPCPLTCGRLMLKEKLVMVGGIGKQDRPDIIKGIGIWVLNDRKWDEIARMPHKFFQGFGEFDDVFASSGTDDIIYIQSYGAPALLTFDMNHKQWKWSQKCPVIKRFPLQLFTGFCFEPRLEIA-
CER.Phanera.A	--GESSWISHCFDVIERETGDFDSFSEGGDEGDKDANAVSVDLILPDDLLERILAYLPVASIFRAGCVCKRWHEIVTSERFLWLSNVLPQKPWYFMFTSSDEPIGYAYDPILRKWYGIELPCIETSWIITSSCGLVCFMDDSRSRLVVCPITKIFRKLEEPPGLKHSDYSALSMSVNRVSNSYSVAIIKSKQVPGFFSSDISIHVYNSENLTWVTTLTEVMTGWRSGEESVICGVLYFLVYSTGVGRAENRHNLIAYISNRS-KCSLSNSFIPVPCPLTCGRLMLKEKLVMVGGIGKHDRPDIIKGIGIWVLNDRKWDEIARMPHKFFQGFGEFDDVFASSGTDGIVYIQSYGAPALLTFDMNHKVWKWSQKCPVAKRFPLQLFTGFCFEPRLEIAP
CER.Phanera.B	---ESSWISHYLDDTAKETGEFDSFLEGGDEGDKDTNAVFVDQILPDDLLERILAYLPIAGIFRAGCVCKRWHEIVTSERFLWLSYVLPQKPWYFMFTSSDEPIGYAFDPILRKWYGIELPCIENSWFITSSCGLVCFVDDRRSQLCVCPITKIFRKLEEPPGFKHSDYSTLAMSVNRVSHSYSVAIIKSKQVPGFFSWDISIHVYNSEKMTWMTTLTEVMTGWRGGEESVICGVLYFLVYSTGVGRVESRHNLIAYMSSRS-HCSLSNSFIPVPCPLTCGRLMLKEKLVMVGGIGKPDRPDIIKGIGIWVLNDTKWDEIARMPQKFFQGFGEFDDVFASSGTVDIIYIQSYGAPALLTFDMNHKQWKWSQKCPVTKRFPLQLFTGFCFEPRLEIAP
DET.Sindora.A	MAGETSWITYCLDDNSRDTVEFDSFSEVGDEGDKEITTVSVDLILPDDLLERILAYLPIVSIFRAGCVCKRWHEIITSERFLWLSHVLSQKPWYFMFTSSDEPVGHAYDPILRKWYGIELPCIMNSWFISSSCGLVCFMDDSRSELYVCPITKSCRKLEEPPGSKFSDYSALALSVNRISHSYTVAILKSKQVPGFFQWEISIHIYNSEKLMWVTALTEVLMGWRGGDESVICGVLYFLVYSTGVGLPENRHALIAYISNRSSHCTLRKSFIQVPCSLTCGRLMLKEKLVMVGGIGKHDRTDIIKGIGIWVLNDRKWDEIARMPPKYFQGFGEFDDVFASSGTDDLLYIQSYGAPALLTFDMNQKVWKWSQKCPVTKRFPLQLFTGFCFEPRLEISP
DET.Sindora.B	----------------------------------------------------------------------------------------------------------------------------------------LFMDENRSELYVCPITKSCRKLEESPGLKISDYSALTISVKRASQSYSLAIVKSNQVPGFYQWDISIHIYSSEKVTWVTSSTEVLVGWRGGEECVICGLLYLLVYSTGGNHAENRHALIAYISNRSSQCPFKRSFIQMPCSLTCGRLMLKEKLVMVGGIGKPDRPDIIKGIGIWVLNDRKWDEIARMPQKFFQGFGEFDDVFASSGAEDLVYIQSYGAPSLLIFDMSQKIWKWSQKCPVAKRFPLQLFTGFCFEPRLEIAP
OUT.Arabidopsis.O	MEAETSWTNYPYSY-ITYVPEAESYREQSDDEAKV-ETFSMDSLLPDDLLERILSFLPIASIFRAGTVCKRWNEIVSSRRFLCFSNSVSQRPWYFMFTTTDDPSGYAYDPIIRKWYSFDLPCIETSWFVASSCGLVCFMDDCRNKIYVSPITKQWRTLIEPPGHKSTDYTAMSTSVNRANQSYSVSIVKSKQVPGFFQWDLSIHLYSSETMTWTTLVNDVLSGWRGGNESVICNVLYFMIYSTGG--SDHRHGLIASLSSIGSPSSLMRSFIPMPCSLTCGRLMLRERLVIVGGIGKHDRPEVIKGIGIWVLKGKEWVEMAKMPQRFFQGFGEFDEVFASSGTDDLVYIQSYGSPALLTFDMNLKYWRWSQKCPVTKKFPLQLFTGFCFEPRLEIAP
OUT.Prunus.O	MEGETSWFSHSLDDMAREIGEFDSFSELSDEGNKEATAVSVDLILPDDLLERILAYLPVASIFRARCVCKRWYEIVSSKRFLWFSRVLSQKPWYFMFTSSNEPTGYAYDPILRKWYGIELPCIETSWFIASSCGLVCFMDDSRTELYVCPITKTRRKLRDPPGLRFSDYSALAVSVNRKSHGYTISIVKSKQVTGFFQWDVSVHIYDSETMMWVTTLTEVLTGWRGGDESVICGVLYFLIYSTGGGSPENRHGLITYLSSCSPPGLLIRSFIPVPCPLTCGRLMLKEKLVMVGGIGKQDRPDIIKGIGIWVLNGKAWQEIARMPHKFFQGFGEFDDVFASSGTDDLIYIQSYGAPALLVFDMSQRHWRWSQKCPVTKRFPLQLFTGFCFEPRLEISP
OUT.Quillaja.O1	MAGETSWINHYLHDMTSEIIKYDSFSELEDEGCKEVNAVCVDMILPDDLLERILAYLPIASIFRAGSVCKRWHEIISSRRFLWFSEVLSQKPWYFMFTSSDEPIGYAFDPILRKWYGIELPCIDTSWFIATSRGLVCFMDDSRSELCVCPITKQSKKLEEPPGLKFSDYSALSISVNRVSHGYTIAVVKSKQVPGFFQWDISIHIYDSETMMWVTSLMEVLAGWRGGDESVICGVLYLLIYTTGGGTPENRHGLIAYLCSHSSHGLLIRSFIPVPCPLTCGRLMLKEKLVMVGGIGKQDRPDIIKGIGVWVLNGKKWEEIARMPHKFFQGFGEFDDVFASSGTDDLIYIQSYGSPALLIYDMNLKQWKWSQKCPVAKRFPLQLFTGFCFEPRLEMAP
OUT.Quillaja.O2	MAGETSWINHYLDDMTREIAEYDSFSELEDEGNKEISAVSLDMILPDDLLERILVYLPIASIFRAGSVCKRWHEIISSRRFLWFSEVLSQKPWYFMFTSSDEPIGYSYDPILRKWYGIELPCIDTSSFIASSCGLVCFMDDSRSELCVCPITKQSKKLEEPPGFKFSDYSAHAISVNRASQGYTIAVVKSKQVPGFFQWDISIHIYDSGTMMWLTSLTEVLTGWRGGDESVICGVLYFLIYATGGGTIENRHGLIAYLCNHSCHGLLIKSFIPVPCPLTCGRLMLKEKLVMVGGIGKQDRPDIIKGIGVWILNGKKWEEIARMPHKFFQGFGEFDDVFASSGTDDLIYIQSYGAPALLIFDTNHKQWKWSQKCPVTKKFPLQLFTGFCFEPRLEVVP
OUT.Vitis.O	MEGEASWINHCLDDRRRDIGDFGSFSEIREEVNKEVATVSVDLILPNDLLERILAYLPIASILRAGSVCKRWHEIVSSKRFLWKSHILSQKPWYFMFTSSDEPVGYAYDPIFRKWYSIELPCINTSWFITSSSGLVCFMDDSRSELYICPVTKRCKRLEEPPGLKFSDYSALAISVNRISHHYTISIVKSKQVPGFFQWDLSIHIYDSETMIWVTALTEVVTGWRAGDESVICGVLYFLIYSTGGGAPENRHGLIMYLLSRSSHGLLIRSFIPVPCPLTCGRLMLKGKLVMVGGIGKHDRPDIIKGIGIWVLNGKEWQEVARMPHKFFQGFGEFDDVFASSGTDDLIYIQSYGAPHLLGFDINLKQWKWSQKCPVVKRFPLQLFTGFCFEPRLEIAP
PAP.Aeschynomene.A	MAGETSWVSHYYDDTRRETGEWDSFSEVGEEGDKEATAVSVNMILPDELVERILAYLPVASIFRAGSVCKRWYEIVTSERFLWLSHVLPQKPWYFMFTNSDEPTGYAYDPILRKWYNIELPCIDTSWFIASSHGLVCFMDGSRTELCMCPITKSCRKLEEPPGYPFSDYSALTISVNRESHNYTVAIVKSRQVPDFFMWDISIHLYDSEKATWATTLTEILMGWRGGDESVICGVLYFLVYSTGGGPPESRHALIAYFSNRSSQGTLRGSFIPVPCSLTCGRLMLKDKLVMVGGIGKQDRPDIIKGIGIWVLNDQKWEEIVRMPHKYFQGFGELDDVFASSGTDDLIYIQSYGSPALLIYDMNIKQWKWSQKCPVSKRFPLQLFTGFCFEPRLEISP
PAP.Aeschynomene.B	MAGESWWISPYDDDIRRETGEFGSYLEPGEEADKESTAVSVDLILPDDLLERILAYLPIASIFKAGCVSKRWHEIVTSERFLWLSHVPPQKPWYFMFTSSDEPIGYAYDPILRKWYGFELPCFGTSCFIASSSGMVCVMDDSRSELCVCPISRRCRRLEEPPGLKFSDYSALAISVNRESHSYTVAIVKSNQVPDFVHWVISVHIYNSENVTWVTSLTEVLVGWRGGDESAICGVLYFLVYSTAGGPPESRHALIGYISNRSSQGSLTRSFIPVPCSLTCGRLMLKEKLVMVGGIGKPDRPDIIKGIGIWALNDSKWEEIARMPHKFFQGFGELDDVFASCGGEDVIYIQSYGAPLLLIYDMNHKQWKWSQKSPVTKRFPLQLFTGFCFEPRLEIAP
PAP.Lotus.A	MAGETSWISDYDDDTQSETRDLDLFLEQGEEVDNEGTAVSMDIILPDDLLERILAYLPIASIFRAGFVSKRWYEIVTSERFLWLSRMLPQKPWYFMFTNSDEPTGYAYDPLLRKWYGIELPFIETSWFIASSFGLVCFMDERRNVLCVCPITKFCRKLEEPPGLKFPDYSSLAISVNRESLSYTVAIVKSKEVPEFFQWDVSIHIYNSARETWVTTRREVLMGWRGGDESVICGVLYFLVYSTGGGHPEIRHALVAYISDHSSQASLRRSFIPVPCSLTCGRLMLKEKLVMVGGIGKHDRPDIIKGIGIWVLHDTKWEEIVRMPNKYFQGFGEFDDVFASGGIDDLIYIQSYGSPALLTFDMSIKQWKWSQKCPVSKRIPLQLFTGFCFEPRLEIAP
PAP.Lotus.B	MEGEISWISHYDNR-RREIRDFVSLSEPGEEDEKEGTIVSVDEVLPGDLLEHILMYLPIASIFRACCVCKRWREIVTKERFLSLSHILPQKPWYFMFTNCDEPIGYAFDPFLRKWYGVELPCIDTSWFIASSGGMVCFMDDIKDELYVCPITKSYKKLEDHPALKFSDYNALALSVNRESHSYTVAIVRSKQVPEFFEWDISIHLYHSEKVTWETPLTEVSMGWRGGNESVICGVLYFLAYSTGGGLLENRHALVAYLSNCSSQDSLTTSFIPVPCYLTCARLMLKGKLVMVGGIGKSARHDIIKGVGIWVLNDRKWEEIGRMPLKFFQGFGEFDDVFASSGADDLIFIQSYGAPTLLIYDMSHNQWKWSPKCPVTKRFSLQFFTGFCFEPRLEIAP
PAP.Medicago.A	MAGDTAWISHYDVETRKETKDIDSLAEPGDEVDKEGPVISLD-VMPDELLERTLAYLPVPSVFRASSVCKRWYEIVTSERFLWPSNSPPQKPWYFMFTSSDEPTGCAYDPNLRKWYCIELPFIGTSWLVSSSNGLVCFMDDSRSELCVCPMTKTCRKLQEPPGSRFSDYGALAMSVYRESHGYTVAIVKSKQVPEFVQWDISIHIYKSEEETWATPLTEVLVGWRGGDESVICGVLYFLVYSTGVVPPENRHAVVAYISGRSSQTSLRRSFIPVPCSLTCGRLMMKEKLVMVGGIGKSDRTDIIKGIGIWVLHDKKWEEVVRMPHKYFQGFGEFDEVFASSGIDDLIYIQSYGSPALLTFDMNIKHWKWSQKCPVSKRFPLQLFSGFCFEPRLKIAP
PAP.Phaseolus.A	MAGDSSWISHLDDGARGETREFDSVLEFGEEVDTEGTAVSVNTVLPDELVERILAYLPIVSIFRASSVCKRWHEIVTSERFLWPSNSLPQRPWYFMFTYSDEPTGYAYDPILRKWYGIELPFIETSWFVVSSYGLVCFMDDSRSKLCMCPITKRCRRLEGPPGLKFSDYSALAMSVNRKSHSYTLAMVKSKQIPEFVQWEISIHIYRSQKETWMTTSTEVLMGWRGGNESVICGVLYFLVYSAGGIPSESRHALIAYISNLTSQATLRRSFIAAPCSLTCGRLMMKEKLVMVGGIGKPDRPDIIKGIGIWVLNDRKWEEIVRMPHKYFQGFGEFDDVFASSGTDDQIYIQSYGSPALLTFDMYLKQWKWSQKCPVTKRFPLQLFTGFCFEPRLEIAP
PAP.Phaseolus.B	MAGETSWISHYDDR-QRESGVFDSFLELGEEGDKDATAVSLDVILPDDLLERILAYLPIASIFRAGCVSKRWHESVNSERFLWLSHVLPQKPWYFMFTSSDEPIGYAFDPVFRKWYSIELPCIGTSWFIASSIGMVCFMDDSRSELCICPITKTYRKLEEPLGLKFSDYSALAISVNRESHIYSVAIVKSKQVPEFFQWDISIHVYNSVNTTWVTTLTEVLMGWRGGDESVICGMLYFLVYSTGGGQPENRHALIAYMSNRSSQCSLTRSFIPVPCSLTCGRLMLKEKLVMVGGIGKPDRPDIIKGIGIWLLNDKRWEEIARMPHKFFQGFGEFDDVFASSGADDLIYIQSYGAPALLIFDTSHKQWKWSQKCPVTKRFPLQLFTGFCFEPRLEIAP
