# Supplementary material for: Legume genome structures and histories inferred from Cercis canadensis and Chamaecrista fasciculata genomes
Source: Plant J. 2026 Jun 10;126(5):e70981. doi: 10.1111/tpj.70981 (PMC13252982; doi:10.1111/tpj.70981)
Supplement: Supplementary file 6 — Data S6. Manuscript supplement; Compressed directory of aligned sequences from 250 gene families with high rates of gene duplication consistent with whole‐genome duplications in the legume subfamilies. [file TPJ-126-0-s006.gz › S6_consen_wgd_tree/40_wgd_aln_manual_wgd_copy/Legume.fam3.03205]

CAE.Acacia.A	MDSG-FSSPRRDAFPAGLRVLVVDDDPTWIRILEKMLKKCSYEVTTCGLAREALNLLRERKDGYDIVISDVMPDMDGFKLLEHVGLEMDLPVIMMSVDGETSRVMKGVQHGACDYLLKPIRMKELRIWQHVFRKRIHEAREFEGHEGFEGIHLMRGSDQSEDGMLFSLEDMPSMKKRKDLDNNHDDKEFGDPSSTKKARVVWSVDLHQKFVKAVQIGFDKVGPKRILDLMVPWLTREVASHLQKYRLYLSRLLKENDQRSSSSGTKPSDLPPRDAGDFGFQLTNKQQDVAVDSFNYSDVPLQSHSSETKIRNGDLKAIVSDSIAEKRRALSGSIPGTK--VSPQISLNHSFGPLKPEGRHAVFDCTIPTQFTWSETPEMPLKKEHKSFLQLEDSFSHSP…
CAE.Acacia.B	MNKNAFSS-RRGAFPAGLRVLVVDDDLTWLRILEMMLKKCSYEVTTCCLAREALNLLRERKDGYDIVISDVMPDMDGFKLLEHVGLEMDLPVIMMSVDGETGRVMKGVQHGACDYLLKPIRMKELRIWQHVIRKRMREAREFGSLKGFEGFQLMRGEDQYDEGNLFAIEDMTSTKKRKNPDSKRDNKEFGDQSSTKKSRVVWSVDLHQNFVKAVELGFDKVGPKKILDLMVPWLTRDVASHLQKYRLYLSRLQKAGDQDSSSSGIQQSDLVSEDAASFSFQPINQQQDVSIDSHKYSDGTLQLQNVDAESHEGNLKAIISEATIDKRTELPASIQDTKTRESAQKINDQSFATPDSEASHAVFKCTNP----WRDFPEMQLKK-HQPYLSMKDRFSHLP…
CAE.Chamaecrista.A	MDNG-FSSPRRDTFPAGLRVLVVDDDPTWLRILEKMLKKCSYEVTTCGLAREALSLLRERKDGYDIVISDVMPDMDGFKLLEHVGLEMDLPVIMMSVDGETSRVMKGVQHGACDYLLKPIRMKELRIWQHVFRKRIHEAREFEGHEVFEGIHLMRGTDQSDDGFLFAVEDMTSMKKRKDVDTKHDDREFGDPSSMKKARVVWSVDLHQKFVKAVQIGFDKVGPKKILDLMVPWLTREVASHLQKYRLYLSRLQKEDDQKSSSSGNKHSDFALKDPGSFVFQSTSKQPDVADDSYKYSDVPLKSHDVAATSHEGDLKGIISESSTEKRRALSGSIPDTK-TRSSQVGLHHSLAPLKSEGRSAMFDCTIPTRYALSEAPEMKIKKERKSLL----------…
CAE.Chamaecrista.B	-----LS-SRRDGFPAGLRVLVVDDDLTWLRILEKMLKKCSYEVTTCCLAREALSLLRERKDGFDIVISDVMPDMDGFKLLEHVGLEMDLPVIMMSVDGETRRVMKGVQHGACDYLLKPIRMKELRIWQHVFRKSMHEAREFLSLEGFEGFNLMRGTYQLDDGNLFAVEDMTSTRKRKDPANKYDDKEFGDQSCPKKARVVWSVDLHQKFVKAVQIGFDKVGPKKILDLMVPWLTRDVASHLQKYRLYLGRLQKNGDQNSSS-GIQHSDFPSKDTGSFSLQLVNQQQDASIEGDK-------------GHEGGNIKKIASDSTIDKRADLTGNSHDTE-IRSSQKSHNQSFGSPDSETNHAAFDCATPTQYSWGEFPEAQLKK-QVSFLPLNDSFNQLP…
CAE.Senna.A	MESG-FSSPRRDAFPAGLRVLVVDDDPTWLRILEKMLKKCSYEVTTCGLAREALNLLRERKDGYDIVISDVMPDMDGFKLLEHVGLEMDLPVIMMSVDGETSRVMKGVQHGACDYLLKPIRMKELRIWQHVFRKRIHEAREFESHEGLEGIHLLRGTDQSDEGIFFAVEDMTCMKKRKDVDGKHDDREFGDPSSTKKARVVWSVDLHQKFVKAVQIGFDKVGPKKILDLMVPWLTREVASHLQKYRLYLSRLQKENEQKSTSSGSKLSEFPPKDQATFGFQSAIKQQDVAVDSLPLPLPLPSHDNAEAKSHECDLKGMVSDSTTEKRRALSSRIPDTKIRTS----LALP---LESEGSHAVFDCTIPTQYTWSEPPELKLKKERTP----SSSSSSLP…
CAE.Senna.B	MSNE-FSSSRRDAFPAGLRVLVVDDDLTWLRILEKMLKKCSYEVTTCCLAKEALNLLRERKDGFDIVISDVMPDMD-----------------VMSVDGETRRVMKGVQHGACDYLLKPIRMKELRIWQHVFRKRMHEAREFGTVEGFDSILLTRVSDHFDDGNFFAIEDMTSTKKRKDPDSKHDDKEFGDQSSTKKARVVWSVDLHQKFVKAVQIGFDKVGPKKILDLMVPWLTRDVASHLQKYRLYLGRLQKDGDQSPSSSVIQHSLFPSKDSGSFSFQPAIRQQDASVDSCRYSSGTLQLKNVDARGHEGNIKRIASEAMIDKRTDMTGKTHDTKIRKSSQKGPNQSFAPPDSERNHATFDCTTP---KWSELPEMHLNK-HDSRIPLKDSFSQLP…
CER.Bauhinia.A	MDNG-FSSPRRDAFPAGLRVLVVDDDPTWLRILEKMLKKCSYEVTTCCLAREALNLLRERKDGYDIVISDVMPDMDGFKLLEHVGLEMDLPVIMMSVDGETSRVMKGVQHGACDYLLKPIRMKELRIWQHVFRKRIHEAREFESLDGFEGILLMRGSDQSDDGNLFALEDMTSIKKRKDVDNKHDDREYGDPSSTKKARVVWSVDLHQKFVKAVQIGFDKVGPKKILDLMVPWLTREVASHLQKYRLYLSRLQKENDQKSSSCGVKLSDLPSKDPGSVGFQLINRQQDVKLDVFKFSEGTVQPQNVDPKSHDSDLK-VISESTSEKRRALTNKIPDKKIRRSSEMGVNHSHIPSESEANRQVFGCTISTQYPWSEVPEMQLKQENKSFLHLEDSFSQLP…
CER.Bauhinia.B	------SSPRRDAFPAGLRVLVVDDDPTWLRILEKMLKKCSYQVTTCCLAREALNLLRERKDGYDIVISDVMPDMDGFKLLEHVGLEMDLPVIMMSVDGETSRVMNGVQHGACDYLLKPIRMKELRIWQHVFRKRIHEAREFESLEGI-GIHLIRGLNQSDDGSLFCLEDMTSPEKRKDADNKHDDKEYGDPSSTKKARVVWSVDLHQKFVKAVQIGFNKVGPKKILDLMVPWLTREVASHLQKYRLYLSRLQKENDQKSSSCGLKLSDLPSKDPESFGCQLISRQQDDKVKL-DGFEGSVKPQNVDAKS---DLKGI-SESSSEKRRALTNNIINIADKKI-----RR--SSLESQGKSQVFDCTIPTRYSWSEVPEMQLKQEKES-LHLEDSFGPLP…
CER.Cercis.o	MENG-FSSPRRDAFPAGLRVLVVDDDPTWLRILEKMLKKCSYEVTTCCLAREALNLLRERKDGYDIVISDVMPDMDGFKLLEHVGLEMDLPVIMMSVDGETSRVMKGVQHGACDYLLKPIRMKELRIWQHVFRKRIHEAREFESLDGFEGIHLMRGSDQSDDGNLFALENMTSLKKRKDLDDKHDDREYGDPSSTKKARVVWSVDLHQKFVKAVQIGFDKVGPKKILDLMVPWLTREVASHLQKYRLYLSRLQKENDQKSSSCGMKLSDLPSKDPGSFGFQLINRQQDVKLDGFKFSEGTVQPHNVDARSLDSDLKGI-SESTSEKRRALTSNIPDKKIRRCSEMGVNHSLAPLESEGKRQVFDCTIPTEYPWSEVPEMQLKQENKSLLHSEDSFSQLP…
CER.Phanera.A	MDNG-FSSPRHDAFPAGLRVLVVDDDPTWLRILEKMLKKCSYEVTTCCLAREALNLLRERKDGYDIVISDVMPDMDGFKLLEHVGLEMDLPVIMMSVDGETSRVMKGVQHGACDYLLKPIRMKELRIWQHVFRKRIHEAREFESLDGYEGIHLMRGSDQSDDGNLFALEDMTSLKKRKDVDNKHDDKEYGDPSSTKKARVVWSVDLHQKFVKAVQIGFDKVGPKKILDLMVPWLTREVASHLQKYRLYLSRLQKENDQKSSSCGVKLSDLPSKDPGSVGFQLINRQQDVKLDVFKFSEGTVQPQNVDGQSHDSGLKGI-SESTSEKRRALTNNIPDKKIKRSSEMGVNHSRTPLESLGKRQVFDCTISTQDPWSEVPEMQPKQENKSFLHLEDSFSQLP…
CER.Phanera.B	MDNG-LSSPRRDAFPAGLRVLVVDDDPTWLKILEKMLKKCSYEVTTCCLAREALNLLRERKDGYDIVISDVMPDMDGFKLLEHVGLEMDLPVIMMSVDGETSRVMKGVQHGACDYLLKPIRMKELRIWQHVFRKRIHEAREFESLDGFEGIHLMREFDHSDDGNLFALEDMTSLKKRKDAGNKHDDKEYGDSSSTKKARVVWSVDLHQKFVKAVQIGFDKVGPKKILDLMVPWLSREVASHLQKYRLYLSRLQKENDQKSSSCGLKLSDLLSKDLGSFGFPSINRQQDVKFDGFKFSEGTVKPQNVDAKSHDSDLKG-VSESTSEKRRALTSNVPDKKPRRSSEMGVNNSLTDLESEGKRQVFGCTIPTRYAWSEVPEMQLKEENKSLLHLEDSFSQLP…
DET.Sindora.A	MDNG-FSSSRRETFPVGLRVLVVDDDLTWLRILEKMLKKCSYEVSTCGLAREALNLLRERKDGYDIVISDVMPDMDGFKLLEHVGLEMDLPVIMMSVDGETSRVMKGVQHGACDYLLKPIRMKELRIWQHVLRKRIHEGREFDSHEGFEGIQLMRAFDQFDDWNLFALEDMTSTKKRKDPEH---NKDFGDPSSTKKARVVWSVDLHQKFVKAVQIGFDKVGPKKILDLMVPWLTREVASHLQKYRLYLSRLQKENNQKSSSSGMKLSDLPSKDAGNFGFQSIRRQQDVAMDNYKNSDGTLMQHNVDTDSHGHHHSGIVSEPATEKRRDMTSIIPDSKVRTASQMGIDQSFAPLESEGDRATHDCTIPTQYSWNKIEEMLLQEEGKPLLQSEDSFGQPP…
DET.Sindora.B	MDNG-FSSPRRDVFPAGLRVLVVDDDPTWLRILEKMLKKCSYEVTTCCLAREALNLLRERKDGYDIVISDVMPDMDGFKLLEHVGLEMDLPVIMMSVDGETSRVMKGVQHGACDYLLKPIRMKELRIWQHVFRKRIHEAREFESHEGFEGIHLMRGLDHSDDGSLFSLEDMTSTRKRKDADSKHDDKDFGDSSTTKKARVVWSVDLHQQFVKAVQIGFDKAGPKKILDLMVPWLTREVASHLQKYRLYLTRLQKENEQKSSTGGMKLSDLPSKDTASFSFQSVNGLQDVAVDSYKYSVGTFP-QNLNDSSHQGDVKGTVLEPGTEKRT--PNNIPDSQIRRSSRMSNNQIFPPLESESNHAIYDRTIPTEYSRSKVPGIQHKQENKSLLQVDDSFSQLP…
OUT.Arabidopsis.O	-------------SPVGLRVLVVDDDPTWLKILEKMLKKCSYEVTTCGLAREALRLLRERKDGYDIVISDVMPDMDGFKLLEHVGLELDLPVIMMSVDGETSRVMKGVQHGACDYLLKPIRMKELKIWQHVLRKKLQEVRDIEGC-GYEGGA---WITRYDEAHFLGGEDVSFGKKRKDFDFELQDESDPSSSSSKKARVVWSFELHHKFVNAVQIGCDKAGPKKILDLMVPWLTREVASHLQKYRLYLSRLEKGKELKCYSGGVKNADSSPKDEVNSGYQPGR-------SSYVFSGGNSLIQ----KATEIDPKPLASASLSD----LNTDIMPPK-TKKTRIGFDPPIS-------SSAFDSLLP----WNDVPEVL---ESKPVLYENSFLQQQP…
OUT.Prunus.O	-ESS-FSSPRNDSFPAGLRVLVVDDDPTWLKILEKMLKKCSYEVTTCGLARDALNLLREKKDGYDIVVSDVMPDMDGFKLLEHVGLEMDLPVIMMSVDGETSRVMKGVQHGACDYLLKPIRMKELRIWQHVFRKKIHEIRDIESHESIEGIQLIRGSDQYDEGYFFSAEDLTSSRKRKDVDNKYDDKDFSDCSSAKKARVVWSVDLHQKFVKAVQIGFDKVGPKKILDLMVPWLTREVASHLQKYRLYLSRLQKENDIKSSFGGTKHSDYSSKDQGILSVQSINIQQDVAHGSYRFSGNNLVAQNADPKSNEGDIKGIVSEPVAETQKGLVGNVPDSQKIRSSQMRVNHSFASVESEVNLTAFDSTIPATYSWNKI---QLEKEHKPLIQLNNGFSKPQ…
OUT.Quillaja.O1	MDNG-FSSPRHDAFPAGLRVLVVDDDPTWLKILEKMLKKCSYEVTTCCLAINALNLLRERKDGYDIVISDVMPDMDGFKLLEYVGLEMDLPVIMMSVDGETSRVMKGVQHGACDYLLKPIRMKELRIWQHVFRKKIHEVREIENQEGFEGIHILRASDLSDDGHSFSGEDLTSMRKRKDVDNKHDDKDFGDPS-TKKARVVWSVDLHQKFVKAVQIGFDKVGPKKILDMMVPWLTREVASHLQKYRLYLSRLQKENDQKTSLSEVKHSDLLSKDAASFGLQSINM--DAVVDSYRSFGGNLQRQNVETKSHRGDLKGIVSELKSETKRNLTCSIPDPLAIKGSQINFNNPFATLESKGNYAALDCTIPTPY-CSEPPKIQLRQENKPLLQSENSFSQLP…
OUT.Quillaja.O2	MDNG-YSSPRHDTFPAGLRVLVVDDDPTWLKILEKMLKKCSYEVTTCCLAIDALNLLRERKDGCDIVISDVMPDMDGFKLLEHVGLEMDLPVIMMSVDGETSRVMKGVQHGACDYLLKPIRMKELRIWQHVFRKKIHEVREIENQEGFEGIHIMRASDLSDDGHSFSGDDLVSMRKRKDVDNRHDDKDFGEHSSSKKARVVWSVDLHQKFVKAVQIGFDKVGPKKILDLMVPWLTREVASHLQKYRLYLSRLQKENDQKTSLGGMKHSDLLPKDAASFGLQSLNMQQDVAIDTSRYSGSKLQHQNVDTKSHKGDLKEIVSEPKSETKRTSACNIPDPRTRKSSQMDFNHPFAALESKGNYAALDCTIPTPY-WSEPPGIQLKEENKPLLESKNSFSQLP…
OUT.Vitis.O	MDSA-FCPPRTDVFPAGLRVLVVDDDPTWLKILEKMLKKCLYEVTICGLARDALNLLRERKDGYDIVISDVMPDMDGFKLLELVGLEMDLPVIMMSVDGETSRVMKGVQHGACDYLLKPIRMKELRIWQHVFRKKINEVRDIESHESIDDFQIMRGPEQSDDGYLVSGDP-TSVKKRKDTENKHDDRDHCDPSSVKKARVVWSVDLHQKFVRAVQIGFDKVGPKKILDLMVPWLTREVASHLQKYRLYLSRLQKEDDLKTSCGGIKHSDLSPKDTGSFGLSLTNMHQDAANSGYGFSGNKKLVQDIDPKVQEGDLKGIISLPRTEQKKMLTGEASDPQKARSSQMGFNDSFGSIEQDVNYAAFDSSISAQYSWSKVPEAQFQEEHRPSVQLETSFNQLP…
PAP.Aeschynomene.A	MDNGCFSSPRRDVFPAGLRVLVVDDDPTWLRILEKMLKKCSYEVTTCCLARHALNLLRERKDGYDIVISDVMPDMDGFKLLEHVGLEMDLPVIMMSVDGETSRVMKGVQHGACDYLLKPIRMKELRIWQHVFRKRIHEAREFESLEGFESIHLMRGSEQSDDGNLFAVEDMTSTKKRKDADNKHDDRELVDSSSTKKARVVWSVDLHQKFVKAVQIGFDKVGPKKILDLMVPWLTREVASHLQKYRLYLSRLQKENDQKSPSSGMKHSDLPLKDLASFGVESENKQHDVSTDSYSYSEGTLQLHHMEAKVHEVDPKGIVSQPTTTKGRSFTVNSTDTKIGKSLHMGLNQPFDPLESEGNHSVLDCTMPTRYSWAEVPEMQLKE-HKSLVQLDDSFGRFP…
PAP.Aeschynomene.B	MDNGCFPSTRRDGFPAGLRVLVVDDDLTWLRILEKMLKKCSYEVTTCCLATEALKKLREKKNGYDIVISDVMPDMNGFKLLEYVGLEMDLPVIMMSVDGETSRVMKGVQHGACDYLLKPIRMKELRIWQHVLRKRIHEAREFEGHEGFEGIHLMIGSDQSDEGSMFALEDISSSRKRKDLDNKHDDREFGDQSSTKKARVVWSVDLHQKFVQAVQIGLDKVGPKKILDLMVPWLTREVASHLQKYRLYLSRLPKGKDRKSS-----------KDPGSSSLQPINKQQEVAIDCFRCTDKTLQLQNMVATTDKGDSKGIVSEPETQ------------------KVRVDRPFAPHNSEGNHAVFDCTS-----------------------------QLP…
PAP.Lotus.A	MENGCFPSPPRRDFPAGLRVLVVDDDPTWLKILEKMLKKCNYDVTTCCLARHALSLLRERKDGYDIVISDVMPDMDGFKLLEHVGLEMDLPVIMMSVDGETSRVMKGVQHGACDYLLKPIRMKELRIWQHVLRKRIHEAREFESFESFEGNYLMRGSELSDDGNLFALEDMTSSKKRKDADNKHDDKEFVDPSSTKKARVVWSVDLHQKFVRAVQIGFDKVGPKKILDLMVPWLTREVASHLQKYRLYLSRLQKDDEQKSSSSGMKISDLPTKEVGSFGLHSVTKQQDVSIDSCNYPDGALQIQKVETKSQEGNTKGIVSQSTMEKGRALTGNITDVM-REGLQVGLNQPFALPESKGNCTSFDCAIPTKYSWTEVPGMQLKEEQKSIVQLEDSFNQLP…
PAP.Medicago.A	MDNGCFSSPRRD-FPAGLRVLVVDDDPTWLKILEKMLKKCNYEVTTCCLARHALSLLRERKDGYDIVISDVMPDMDGFKLLEHVGLEMDLPVIMMSVDGETSRVMKGVQHGACDYLLKPIRMKELRIWQHVFRKRIHEVREFENFESFESMHLMRGSEMSEEGNLFALEDMTSTKKRKDVDSRHDDKEFLDSSSSKKARVVWSVDLHQKFVKAVQIGFDKVGPKKILDLMVPWLSREVASHLQKYRLYLSRLQKDNEQKSSSSGMKHSDLPSKDVGNFGFPSANKQQDASIDKYNYSEGSLQHQNIETKSHEGNPKGIVPHSTAAKARALTGNITDAT-----DTALNKPFAPLESERKRGAFDCNMSTPYSWTEIPKTQLKKEQKSVVHLEDKFNLLP…
PAP.Medicago.B	MDNACFPSPHLDAFPAGLRVLVVDDDLTCLRILEKMLKKCFYRVTTCCLAIEALKKLRESKGTYDIVISDVMPDMDGFKLLEHVGLEMDLPVIMMSVDGETSRVMKGVQHGACDYLLKPIRMKEVRIWQHVLRKRIREAREFESLEGI---HLMRGSDHTDDGNLFAVGKMNLMKKRKDFDSKHDDQVFLDQTFIKKARVVWSVDLHQKFVKAVQLGFDKVGPKKILDLMVPWLTREVASHLQKYRLYLSRLQKKNDQKSSSGGIKHSDLPSKDPGCLSFLSFNKQQEGAIDSFGYSDGTLKIQ-MDTTSHE-------------KRRASTSDIPNPKIRKSSEIGLNQSLESAESEANHTVFDSVIPTQYSWNEVPKRPLGEELNTLVQLKDNLSHLP…
PAP.Phaseolus.A	-----------------------------------------------------------------------MPDMDGFKLLEHVGLEMDLPVIMMSVDGETSRVMKGVQHGACDYLLKPIRMKELRIWQHVYRKRIHEAKEFESFESFESIHLMTGSELSDEGNLFAVEDVTSTKKRKDADNKHDDKECMDPSSTKKARVVWSVDLHQKFVKAVQIGFDKVGPKKILDLMVPWLTREVASHLQKYRLYLIRIQKENDRRSSSSGMKHSDFPSKDLGSFGFQPVNKQQDVSIDSYNYSDGSLQLQNVENKSHEGD-KGTVSQFTIAKKGR--------PLRESSRVGLQQP------------FDCSMPTQYSWTEVPHTQLKEEHKSLVHLEDSFNQMP…
PAP.Phaseolus.B	MDNGCFSSPRHEAFPAGLRVLVVDDDPTWLRILEKMLKKCLYEVTTCCLAIEALKKLRERKDAYDIVISDVMPDMDGFKLLEQVGLEMDLPVIMMSVDGETSRVMKGVQHGACDYLLKPIRMKELRIWQHVFRKRMHEARDFESHEGFEALHLMMGSDQSDDGNLFAVEEITSIKKRKDADNKHDDKEFGDHSPSKKARVVWSVDLHQKFVKAVQIGFDKVGPKKILDLMVPWLTREVASHLQKYRLYLSRLQKENDQKSSSSGIKHSDSPSKDPGSFSLLTANKQQDVAIDSFSHSDGSLLFQ-MDAPSHEGDLKGVVSEPTTEKSRTP---------PKSSQMSLNQPFSSLESEASHAVFDCTIPTRYSWGEFPKGPLKEEQKAIVQLEDSFSQLP…
