# Supplementary material for: Legume genome structures and histories inferred from Cercis canadensis and Chamaecrista fasciculata genomes
Source: Plant J. 2026 Jun 10;126(5):e70981. doi: 10.1111/tpj.70981 (PMC13252982; doi:10.1111/tpj.70981)
Supplement: Supplementary file 6 — Data S6. Manuscript supplement; Compressed directory of aligned sequences from 250 gene families with high rates of gene duplication consistent with whole‐genome duplications in the legume subfamilies. [file TPJ-126-0-s006.gz › S6_consen_wgd_tree/40_wgd_aln_manual_wgd_copy/Legume.fam3.02979]

CAE.Acacia.A	MASGWVKSLQCKSRAFEDVYHPTSKILIPSASCRKSVQNIKDVVDTAKPKPKKPK-PPLEKHPSSKYPRTTKPESPPTTMTRSVSST-RTTRTPEPFLPSLTELPEGHPSRVVEIIFHTSWGPKAFMGQIEMIFKVVASKTVCRFEEYRETVKRRAAGSTPTEGSDWEEARCAADGEVMRFQCLGPTSGGGPYCGGGAWSLPGVKGSAIRTFSGSGEAHESGGGGRGRRAMMVCRVIAGRVSKQIGFLESLLDGRVGLDSVSGDNGELFVFDSRAVLPCFLIIYKL
CAE.Acacia.B	MAGGWVKSLHCKSRAFEDVYHPSPRILMPTSGCRNSVQSIKDVVDNTKLKPRIPKKHPLEKHPSSRYPQRAKPESPLTVVNRSRSSTSRPARAPESFFPSLTELPVGHPSRVVDIIFHSSWGSKAFSGRMEMIFKVQGSKTVSRFEEYRESVKARIGSAGPAEGSNWEEARCVADGEMMRFHCLGPASGGGLYGGGCGWSFPAVKGSAICTFAGSGSAHENAGGGRGRKAMLVCRVIAGRVSKQAGFMDSLLDGRVGYDSVSGAKGELLVFDSRAVLPCFLIIYRL
CAE.Chamaecrista.A	MASGWVKSLQCKSRAFEDVYHPNPKISIPSASCRKSVQNIKDVIDTSKPKPKKPKPRNLERHPSSTYPRANKPEPSPKSMTRSRSSVPTRP-RLDPFLPSLTELPEGHPSRVVEIIFHTSWGPKPFSGRIEMIFKLVASKTVSRFEEYREAVKGRVSS-----GAPTDEARCVADGEVMRFQCLGPYDAA--GGGGGGWSLAGVKGSVNRTFSGSGEAHENGGGGRGRRAMMVCRVIAGRVSKQTGFMDSLLDGRVGLDSVSGDNGELFVFDSRAVLPCFLIIYKV
CAE.Chamaecrista.B	MASGWVKSLQCKSRAFEDVYHPNPKLLIPSASCRKSVQNIKDVVETTKPKPKKPRKQPLNKNPSSKYPTRIKPESP---LNRSRSTTT---SSSESFFPSLTELPEGHPSRVVEIIFHTSWGPKTFSGRMEMIFKVQGSKTVSRFEEYRESVKKNAIRVSVAPTAEEEEARCAADGEVMRFHCLGTAACGGANGGGGAWAFPGGKGSAICTFSGSGGAHENAGGGRGRKAMLVCRVIAGRVSKQLGFMESLLDGRVGYDSVSGEKGELLVFDSRAVLPCFLIIYK-
CAE.Senna.A	MASGWVKSLQCKSRAWEDVYNPKPRILIPSASCRKSVQNIKDVMDTTKPKPRKGK-PPLEKHPSSKYPPSTKPQPPPTTIIRSRSSTVRPTRMPDPFLPSLTELPMGHPSRVVEIIFHTSWGPKAFAGQIQMIFKVVASKTVSRFEEYREAVKG--------SGSDWEEARCVADGEVMRFQCLGPTSGGGVYGGACGWSLAGGEGSAIRTFSGSGDAHESGGGGRGRRAMMVCRVIAGRVSKQIGFMDSLLDGRVGVDSVSGDNGELFVFDSRAVLPCFLIIYKL
CAE.Senna.B	MASAWVKSLQCKSRAFEDVYHPNAKILIPSASCRKTAQNINDVVDNTKPRPR-PMTKP---KPKPRNPEPESSPLNPAAVNRSRG-ACPAARAVDALFPALTELPEGHPSRVVEIIFHTSWGPKAFSGRMEMIFKVQGSKTVSRFEEYRESVKARARAGAATEGSNWEEARCAADGEVMRFHCLGPTLGGGAYGGGGGWSFHGGKGSAICTFSGSGGAHESSGGGRGRKAMLVCRVIAGRVSEQVGFMDSLLDGRVGYDSID------------------------
CER.Bauhinia.A	MASGWVKSLQCKSRAFEDVYHPNPKILIPSASCRKSVQSIKDVVDTAKPKSRKPKKTPLEKHPSSRYPRSTKPEVPTTGMNRSRSSTSRPTLTPDPFFPSLTELPEGHPSRVVEIIFHTSWGPKPFAGRIEMIFKVQGSKTVSRFEEYRETVKARAASAPTRQGSNWEEARCAVDGEVMRFHALGPTSGGGPYGGACAWSFPGSKGTAICTFSGSGGAHENAGGGRGRKAMLVCRVIAGRVSKRVGFMDSLLDDRVGLDSASGDNGQLLVFDSRAVLPCFLIIYKL
CER.Bauhinia.B	MASGWVKSLQCKSRALEDVYHSNSRFLIPSAGCRKRVQSIKDVADTTKPKSR-PK-GPIHENPSSRYPRSSKPEEASSTAVMSRSRT-RPTITPDPFFPSLTELPVGHPSRVVEIIFHTSWGPKPFSGRIEMVFKIQGHKTVSRFEEYRETVKARAALAAREGNNNWEEARCVADGEVMRFHFLGPTSGGGPYGGGRAWSFPGSKGSAICTFSGSGGAHENVRGGRGRRATLVCRVIAGRVTKEAGFMESLLDGRVGLDSVSGENGQLLVFDSRAVLPCFLIVYKL
CER.Cercis.o	MASGWVKSLQCKSRAFEDVYHPNPKILIPTTSCRKSVQSIKDVVDTSKPTSRKPK-APLEKHPSSRYPRSTKPEVPTTGMSRSRSSASRPTLKPDPFFPSLTELPEGHPSRVVEIIFHTSWGPKPFTGRIEMIFKVQGSKTVSRFEEYRETVKARAASAPTHQGSNWEEARCVADGEVMRFHSLGPTSGGGPYGGACAWSFPGSKGSAICTFSGSGGAHEKAGGGRGRRAMLVCRVIAGRVSKQLGFMDSLLDARVGFESVSGDNGQLLVFDSRAVLPCFLIIYKL
CER.Phanera.A	MASGWVKSLHCKSRALEDVYHPNPKILIPSVSCRKSVQSIKDVVDTTKPKSKKPKKAPLEKHPSSRYPRSTKPDVPTTGMNRSRSTTSRPTLAPDPFFPSLTELQEGHPSRVVEIIFHTSWGPKPFTGRIEMIFKVQGSKTVSRFEEYRETVKARAASAPTHQGSNWEEARCVADGEVMRFHSLGPSSGCGPYGGACAWSFPGSKGSAICTFSGSGGAHEKAGGGRGRRAMLVCRVIAGRVSKQGGFMDSLLDDRVGLDSVSGENGQLLVFDSRAVLPCFLIIYKL
CER.Phanera.B	MASGWVKSLQCKSRAMEDVYHSNTKILIPSASCRKSVQDIKDVVETTKPKSRKPKKTPVEKHPSSRYPRSTKPKVYTTGMGRSRSSTSRPTLTPDPFFPSLTELPEGHPSRVVEIIFDTSWGPKPFTGRIEMVFKIQGSKTVSRFEEHRETVKARTASAPAHQGNDWEEARCVADGEVMRFHSLGPASGSGPYGGACAWSFPGGQGSAICTFSGSGGAHENAGGGRGRRAMLVCRVIAGRVSNQVGFMDSLLDGGAGLDSVSGDNGQLLVFDSRAVLPCFLIIYKL
DET.Sindora.A	MASGWVKSLHCKSRAFEDVYHPNPKILIPSSSCRKSVQNIKDVVETTKPKPRKPK-PPLEKHPSSNYPRTTRPEAGPASMNRSRSSASRITRTPEPIFPALTELPEGHPSRVVEIIFHTSWGPKAFTGQIEMIFKVQGSKTVSRFEEYRETVKARAGSGGPTEESNCEEARCVADGEVMRFHCLGPASCGGPFGGGGAWSFPGAKGSVICTFSGSGGAHESAGAGRGRRAMLVCRVIAGRVSKQRGFMGSLLDGRVGFDSVSGDSGQLLVFDSRAVLPCFVIIYRL
DET.Sindora.B	MASGWVKSFQCKSRAFEDVYHPNPKILIPSASCRKSSQNIKDVVDTTKPKPR----PPLEKHPSSKYPRTTKPETGPASMNRSRSSASWISRKSDPIFPSLMELSEGHPSRVVEIIFHTGWGPKPFAGRIEMIFKVQGSKTVSRFEEYREAVKARAGLGGLPGETSWEEARCVADGEVMRFHCLGLASGGGPYGGRPAWSFPGGKGSAICTFSGSGGAHENGVGGRGRRAMLVCRVIAGRVSKQMGLMDSLRNGRVGFDSVSGDKGELLVFDSRAVLPCFLIIYKL
OUT.Arabidopsis.O	MANGWVKSLQCKSKAFDDVYNPIKKHLMSSYSCRKSTQSLKDVIETKKPKPK-PK-KP---NPK---PDKRETDPVLSPSTRIRSTG---VRDRDPFLPTLTELSEGHQSRVVEIIFQTSWGPKPFSGRVEMIFKVQGSKTLTRFEEYREAVKARSV------GKAREEARSVADGETMRFYCLGPSYGG----GGSAWGILGGKGASIYTFAGSSTANEKAGGGKGRKAMLVCRVIAGRVTKQNEL-KYDSDLRSRFDSVSGDDGELLVFDTRAVLPCFLIIYRL
OUT.Prunus.O	MASGWVKSLQCKSRAFEDVYHPTPKNLMNSASCRQSVQNIKDVIDTTHYKPRKLKPRPPSKRPDPKSQLPTKPEPDSSPGQQTR---TRPKRPHDPFLPALTELPEGHPSRVVEIIFHTSWSPKAFSGRIDMIFKVQGSKTVARFEEYRESVKARCRAGSKGGAQCEEEVRCVADGEVMRFHCLGPTTSGGVYTCGGAWGFHGGKGKAICTFSGSGVAHENAGGSRGRRAMLVCRVVAGRVSKQLEL-ESLLDGRVGFDSVSGDNGELLVFDSRAVLPCFLIIYKL
OUT.Quillaja.O1	MSNGWVKSLQCKSRAFEDVYHPIQKNLMHSASCRKSVQSIKDVVDSKK--PRKPKSPP-AKQPSSRHLLPTKPDSAFTPTNPSRTNPSRPTRAPDPFFPALTDLPEGHPSRVVQIIFHTSWSPKAFTGRIEMIFKVQGSKTVSRFEEYREMVMARAGSGCPTEGSSWEEARCVADGELMRFHCLGPTTGGGPYGGSCAWLFPGVKGSSICTFSGSGRAHESAGGGRGRRAMLVCRVIAGRVSKQLGI-DSFLDGQVGFDSMSGENGEVIVFDSRAVLPCFLIVYKI
OUT.Quillaja.O2	MARGWVKSWQCKSRAFEDVYQPIQNTLINSASCRKGVQSIKDVIDTTKPKPRQPKSPP-AKELSSRHLRPNKPEAGCTSTNPSR------TRAPDPFFPALTELPEGHPSRVVEIIFHTSWSPKAFSGRIDIIFKVQVSKMVSRFEEYREMVKSRAGAGSPTDGSSWEEARCVADGELMRFHCLGPTTVGASYGGSCVWLFPGGKGSAICTHSGSRS---------------------------------------------------------------------
OUT.Vitis.O	MAAHWVKSLQCKSKAFEDVYHPNPKNLIPGASCRKGVQSLKDVIETTKHKPRKPKPPAPKQPSSSRHQRSPKPEPGSAPVSRARSVSARPARPAAPFFPALAEMPEGHPSRVVEIIFHTSWSPKAFSGRIEMIFKVQLPRTVTRFEEYREMVKSRAGS----GGGTWEDARCVADGEVMRFHCLGPTSGGVYDGGAAAWVFPGGKGSAICTFSGSGGAHESGGGGRGRRAMLVCRVIAGRVSKQIGL-DSLLEGRVGFDSVSGDNGELLVFDPRAVLPCFLIIYKL
PAP.Aeschynomene.A	MASGWVKSLQCKSRAFEDVYHPSTKTLITSASCRKSVQNIKDVLDTAKPKPKKPNPPPLHKHPSSRYPSTTKPEFETATINRSRSATTTTARQADSRFPSLTELTEGHPSRVVEIIFHTSWGPKPFSGRVEMIFKVHGPRTVSRFEEYREAVKSRSGSGSPTRESNWEEARCVADGEVMRFHCLGPTSGGGPYGGACAWSFPGGKGSAICTFAGSGGAHESSGGGRGRRAMLVCRVIAGRVSKQLGFMESLLDGRVGFDSVSGDNGELLVFDSRAVLPCFLIIYKL
PAP.Aeschynomene.B	MASGWVKSLHCKSRAFEDVYHPNPKIFIPSASCRKSIQTIKDMVDIPKTRPRKPKPRPLAKHHSSKYPASTKPEFEKAHMSRSQSSIAGASSG------PITELPDGHPSRVVEIIFHTSWGPKPFPGRVEMIFKIQGSRTVTRFEEFRESVKARAEAAGLSEGNNWEEARCVADGEVMRFHCLGPAGDGGSYGGSCGWSFTERKGSAICTFSGSGAAHESAGGGRGRRAMLVCRVVAGRVMKQLGFVDSLLEKRVGFDSVSGENGELLVFDSRAVLPCFLIIYRL
PAP.Lotus.A	-----------------------------------------------------------------------------------------------------------------------------------MIFKVHGSRTVSRFEEYREAVKVRAGSAK--GSEDWEEARCVADGEVMRFHCLGPTSGGGPYGGACAWSFPGGKGSAICTFSGSGGAHESSGGGKGRRAMLVCRVVAGRVSKQIGFMDSLLDGRVGFDSVSGDNGELFVFDSRAVLPCFLIIYKL
PAP.Medicago.A	MAGGWVKSLQCKSKAFEDVYNPNTKNRIQSASCRKSVQDIKDVVETTKPKSK----KPLQKHHSSRYPTAT-TDFE-TTINRSRSTNSTTHRNNDPRFSSLTELNEGHPSRVVEIIFHTSWGPKPFSGRVEMIFKVHGSRTVTRFEEYRETVKTRPGS------RNHEEARCVADGEVMRFHCLGPTSGGGPYGGACVGSFPGGKGTAICTFSGSGGAHESSGGGRGRRAMLVCRVIAGRVSKRVGFVDSLLDGRVGFDSVSGDNGELLVFDSRAVLPCFLIIYRL
PAP.Medicago.B	MASGWVKSLQCKSRAFEDVYHPYPKTLLTSASCRKTVQNIKDIVEIPK--PKKPK-TSLEKHSSSKSKYPTNNKSETPTMNRSRSMTATTTTSS--SSRAITELPEGHPSRVVDIIFHTSWGNNEFPGRVEMIFKVQGARTMSRFEEFREAVKTRAAS----SVSDSEEARCVADGEVMQFHCLGPAEDGGPHG---SWSFPERKGAAICTFSGSGGAHENSGGGKGRMAMLVCRVVAGRVSKRVGYLDY---KRVGFDSVSGDNGELLVFDSRAVLPCFLIIYRL
PAP.Phaseolus.A	MASGWMKSLQCKSRAYEDVYHTNSKYLIPSSSCRKSVQNIKDVVDTTKPRPKKPKEKPLQKHPSSRYPPSAKPDFQ-TTINRSRSVTATATRHADPRFPSLTELTEGHPSRVVEIIFHTSWGPKPFSGRVEMIFKVHGPRTVSRFEEYRETVKGRAGTG-TGPAHDYEEARCVADGEVMRFHCLGPTSSGGPYGGACALSFPGGKGSAICTFAGSGDAHESSGGGRGRRAMLVCRVVAGRVSKQNGFMESLLDGRVGFDSVSGDNGELLVFDSRAVLPCFLIIYKL
