# Supplementary material for: Legume genome structures and histories inferred from Cercis canadensis and Chamaecrista fasciculata genomes
Source: Plant J. 2026 Jun 10;126(5):e70981. doi: 10.1111/tpj.70981 (PMC13252982; doi:10.1111/tpj.70981)
Supplement: Supplementary file 6 — Data S6. Manuscript supplement; Compressed directory of aligned sequences from 250 gene families with high rates of gene duplication consistent with whole‐genome duplications in the legume subfamilies. [file TPJ-126-0-s006.gz › S6_consen_wgd_tree/40_wgd_aln_manual_wgd_copy/Legume.fam3.01992]

CAE.Acacia.A	MGKLGKMLDTFCFSAGSNSCFCIKSMEFDEEFEGNPLIASDSDQKLRLKDVVAGKQTLAFQLKPKVVILRVSMHCHGCARKVEKHVSKLEGVSSYKVDLETKMVVVIGDILPFEVLESVSKVKNAQLWDSP-
CAE.Acacia.B	MGKLGRILDTFCLSSSSSSCFCVNSMDIKEENEMNPLVATTESPKLRLKDVVAGKQTLAFQLKPKIVILKVSMHCDGCAKRVEKHVSKLEGVSSYKVDLENKRVVLVGDILPLEVLESMSKVKYAELC----
CAE.Chamaecrista.A	MGKLGRMLDTFCLSSGSNSCFCLSSMEFDDEFERKPLMTSDGDQKLRLKDVVAGKQTLAFQLKPKIVILRVSMHCHGCAKKVEKHVSKLDGVRSYKVDLDNKMVVVIGDILPSEVLESVSKVKNAQLWDS--
CAE.Chamaecrista.B	MGKLGRILDTFCFSSSSCSCFCMNSMEFEKEFETKPLVATQTEQKLRVKDVVDGNNTLALQLKPKIVILRVSIHCHGCARKVEKHVSKLEGVSSYKVDLENKMVVVTGDILPLQVLDSVSKVKYAQLWNSS-
CAE.Senna.A	MGRLGRMLDTFCLSSGSNSCFCVNSMEFDDEFEGKPLMASDSSKKLRLKDVVSGKQTLAFQLKPKIVILRVSMHCHGCARKVEKHVSKLEGVSSYKIDLDTKMVMVIGDILPLEVLESVSKVKNAQLWDS--
CER.Bauhinia.A	MGKLGRMLDTLCLSSGSNSCFCLSSLEFEDEFEKKPLVASDINQKLRLKDVVAGKQTLAFQLKPKMVILRVSMHCYGCAKKVEKHVSKLDGVSSYKVDLESKMVVVIGDILPLEVLQSVSRVKNAQLWNSPC
CER.Bauhinia.B	MGKLGRMLDTFCLSSGSNSCFCLNSIEFEDEFEKKPLIASDTDQKPRLKDLVAGKQTLAFQLKPKMVILRVSMHCQGCAKKVEKHISKLDGVSSYKIDLETKMVVVIGDILPLEVLESVSKVKSAQLWNSPC
CER.Cercis.o	MGKLGRMLDTFCLSSGSNSCFCLNSMEFEDEFEKKPLVASDTDQKLRLKDVVAGKQTLAFQLKPKMVILRVSMHCHGCAKKVEKHISKLDGVSSYKVDLETKMVVVIGDILPLEVLESVSKVKNAELWNSPC
CER.Phanera.A	MGKLGRMLDTFCLSSGSSSCFCLNSVEFKDEFEKKPLVESDTDQKLRLKDVVAGKQTLAFQLKPKMVILRVSMHCHGCARKVEKHISKLDGVSSYKVDLESKMVVVIGDILPLEVLESVSKVKNAELWNSPC
CER.Phanera.B	MGKLGRMLDTFCLSSGSNSCFCLSSMDFEDEFEKKPLIASDTDQKLRLKDLVAGKQTLAFQLKPKMVILRVSMHCQGCAKKVEKHISKLDGVSSYKVDLETKMVMVIGDILPLEVLESVSKVKNAELWNSPC
DET.Sindora.A	MGKLGRMLDTFCISSGSISCFC-HSIDFEDEFERKPLVATDADQKLRLKDVVSGKQTLAFQLKPKIVTLRVSMHCHGCARKVEKHISKLEGVSSYKVDLETKMVVVIGDILPLQVLESVSKVKYAELWNAP-
OUT.Arabidopsis.O	-QKIGRVWDCLFLPTNQCSCFCLNTLGDEEEFEKEPLIDSSTEKVMRLKDVVAARQTLAFHLKPKIVELKVSMHCYGCAKKVEKHISKLDGVTWYKVELESKKVVVKGNILPVDVLESICKVKNAQLWSS--
OUT.Prunus.O	MGKLGRVLDRFCLSSGSSSCFCMNSMENEDEFERSPLVTGEKDEFLRLKDVVAGKQTLAFQLKPKMVMLRVSMHCNGCARKVEKHISKIEGVTSYKVDLESKMVVVIGDVLPREVLESVSKVKNTEIWNSPC
OUT.Quillaja.O1	MGKLGRVLDTFCLSSGSRSCFCMNFTEIQDEFEGKPLVASNKDHLPRLKDVVDGKQTLAFQLKPKIVMLRVSMHCNGCARKVEKHISKLEGVTSYKVDLESKMVVVIGDILPWEVLESVSKVKNAQLWSS--
OUT.Quillaja.O2	MGRLGRVFDTFCLSSGSRSCFCMNFMEIQNEFERKPLVASDKDQLPRLKDVVDGKQTLAFQLKPKIVMLKVSMHCNGCARKVEKHISKLEGVTSYKVDLESKMVVVIGDILPWEVVKSVSKVKMHSF-----
OUT.Vitis.O	MGKLGRVLDCFCLSSGSTSCFCINSLEAQDEFERKPLIVSDDDQLVRLKDVIAEKQTLAFQLKPKMVVLRVSMHCNGCARKVEKHISKMEGVTSYQVDLESKMVVVVGDIVPLEVLESVSKVKVAELWKT--
PAP.Aeschynomene.A	MGKLGRMLDTFCLSTASNTCFCINSMDFEDEFESKPLVASHSVNKLRLKDVVAGKQTLAFQLKPKIVMLRVSMHCHGCAKKVEKHISKLEGVSSYKVDLETKMVVVIGDILPFEVLQSVSKELVPQI-----
PAP.Aeschynomene.B	MGKLTKILDTFCFSSGSNSCFCGNSMESEEEFESKPLIASDTDHKLRLKDVVSGKQTLAFQLKPKMVMLRVSMHCHGCARKVEKHISKLEGVSSYKVDLETKMVVVIGDILPLEVLASVSKVKNAEIWNSPC
PAP.Lotus.A	MGKLGRMLGTFCLSSGAKTCFCMNSTQFEDELEKNPLIGSGTDHTLRMKDVVAGKQTLAFQLKPQIVMLRVSMHCHGCAKQVEKHISKLEGVSSYKVDLDSKMVVVMGDILPFEVLESVSKVKNAELLKSH-
PAP.Lotus.B	MGKIGRMLDTFCLSSCSNPCFCVNSIEFEDEFESKPLIANGSDHKLRLKDVVAGKQTLGFQLKPKIVILRVSMHCHACARKVEKHISKLEGVSSYKVDLVNKTVVVIGDILPMEVLESVSKVKNAQLWNPT-
PAP.Medicago.A	MGKLGRMLETFCLSSCSKTCFCMNTTEFEDEFEKKSLISSESDHKLRLKDVVAGKQTLAFQLKPQIVILRVSMHCHGCARKVEKHISKLEGVSSYKVDLDTKMVVVMGDILPFEVLESVSKVKNAEIWNSHA
PAP.Medicago.B	MGKLGKMLDNFCLSSGSNSCFCLNSINFDDEFESKPLIASDRDQKLLLKDVVAGKQTLAFQLKPKMVILRVSMHCHGCARKVEKHISKLEGVSSYKVDLDTKMVAVIGDILPLEVLQSVSKVKNAQFWNS--
PAP.Phaseolus.A	MGKLGRMLDTFCLSFGSNTCFCMNSMEFEDEFEKKPLIVSSSDHKLRLKDVVDGKQTLAFQLKPQIVTLRVSMHCYGCAKKVEKHISKLEGVSSYKVDLETKIVVVMGDILPSEVLQSVSKVKNAELWKSQ-
PAP.Phaseolus.B	MGKLGWMLDKFCLPSCSNTCFCVNSSEFEDEFESKPLIDSGSDLKVRLKDLVDGKQTLAFQLKPKIVIMRVSMHCHGCAKKVEKHISKLEGVSSYKVDLETKMVVVSGDILPLEVLQSVSKVKNAELWNS--
