# Supplementary material for: Legume genome structures and histories inferred from Cercis canadensis and Chamaecrista fasciculata genomes
Source: Plant J. 2026 Jun 10;126(5):e70981. doi: 10.1111/tpj.70981 (PMC13252982; doi:10.1111/tpj.70981)
Supplement: Supplementary file 6 — Data S6. Manuscript supplement; Compressed directory of aligned sequences from 250 gene families with high rates of gene duplication consistent with whole‐genome duplications in the legume subfamilies. [file TPJ-126-0-s006.gz › S6_consen_wgd_tree/40_wgd_aln_manual_wgd_copy/Legume.fam3.00840]

CAE.Acacia.A	----------MGFDE-QGNEVPETPNTAKTAMNDESGDEARVAIGIHRNESSVTLTEDEDEEEESQIELGPQCTLKEQLEKDKDDESLRRWKEQLLGSVDITSVGETLHPEVKILSLAIKSTGRPDIVLPIPENGNPKGLWFTLKEGSHYRLVFTFQVNNIVSGLRYTTVWKAGLKVDSTKEMIGTFSPQAEPYTHEMPGETTPSGMFVRGSYSARSKFIDDDKCYLEIYTFDIRKDW-
CAE.Acacia.B	---------------------DENKNAGKAATDDEVGDEKA--GGRFYSHSRQSATDDKDEEESGNIELGPQYSLRDQLEKDKDDESLRKWKEQLLGSVDMNAVGETLEPEVKMLSLTIKTNGRDDIVLPVPESGKPVDPWFTLKEGSQYRLVFTFRVSHIVSGLKYTTVWRRGLRVDSTKEMIGTFSPREEAYTHEMPEETTPSGSFVKGTYTAKSKLLDDDKCHLEIYTFSIRKDWH
CAE.Chamaecrista.A	-FLVLVSSENMGFDE-KGNEVPETPTSAKTTTDDESVDEERSMVDMHRSESSITLTEDEDEEEERKIELGPQFTLKEQLEKDKDDESLRRWKEQLLGSVDITSVGETLDPEVKILSLAIKSEGRPDIVLPIPDNGNPKGLWFTLKEGSHYRLMFTFQVNNIVSGLKYTTVWKTGIRVDNTKEMIGTFSPQTEPYTHEMHEETTPSGIFARGTYSARSKFVDDDKCHLEIYSFDIRKDW-
CAE.Chamaecrista.B	----------MGFDEEHPGEVSETKHPGHATTDDESGDDRGGRITGHSRQSSVAATDDEDD-EERNIELGPQCSLREQLEKDKDDESLRKWKEQLLGGVDMAAVGETLEPEVKFLSLAIKAAGRDDIVLPIPETGKPEGLWFTLKEGSHYRLMFTFQVSHIVSGLKYTTVWKTGIKVDSAKEMIGTFSPQEEPFTHEMPEDTTPAGMFARGTYSAKSKFVDDDKCHLEIYTFDIRKEW-
CAE.Senna.A	------SFENMSFDE-QGNEIPETPHTAKTAADDESDDEKR---------SHAAFTEDEDDEEERKIELGPQFTLKEQLEKDKDDESLRRWKEQLLGSVDITSVGETLDPEVKILSLVIKSAGRPDIVLPIPDNGSPKGLWFTLKEGSHYRLMFTFQVNNIVSGLKYTTVWKTGIKVDSTKEMIGTFSPQAEPYTHEMPEETTPSGIFARGTYSARSKFVDDDKCYLEIYTFDIRKEW-
CER.Bauhinia.A	----------MGFDE-KGNEIPETEHTGKLATEAESGVEKVSNVTRRMSESSIAVTEEEDDDEERKIELGPQCTLKEQLEKDKDDESLRRWKEQLLGSVDMESVGETLEPEVKIVTLAIKAAGRPDIVLPIPEGGNPKGSWFTLKEGSAYSLMFTFQVSHIVSGLKYTTVWKTGIKVDSTKEMLGTFSPQAEAYTHEMPEETTPSGLFARGTYAAKSKFVDDDKCYLEIYTFDIKKDW-
CER.Bauhinia.B	----------MGLDE-KGNEIPEKQQTGNLATAEESGDEEASKVG-KRSESSVAVTEDEEDDEERKIELGPQCTLKEQLEKDKDDESLRRWKEQLLGSVDMDSVGETLEPEVKILTLAIKAAGRTDIVLPIPEDGNPKGSWFTLKEGSPYRLMFTFTVGHIVSGLKYTTVWKTGIKVDSTKEMIGTFSPQAEPYTHEMPEETTPSGMFARGTYAARSKFVDDDKCHLEIYTFDIKKDW-
CER.Cercis.o	MSLAIGVSKSMGFDE-KGNEIPETQHPGKLATEEESGDEEVSNVGRRMSESSVAVTEDEDDDEERKIELGPQCTLKEQLEKDKDDESLRRWKEQLLGSVDMNSVGETLEPEVKIVTLAIKAAGRPDIVLPIPEDGNPKGLWFTLKEGSQYRLMFTFQVSHIVSGLKYTTVWKTGIRVDSTKEMIGTFSPQAEPYTHEMPEETTPSGIFARGTYAARTKFVDDDKCYLEIYTFDIRRDWH
CER.Phanera.A	----------MGLDE-KGNEIPETEHMGKKATEEESGHEEVSKVSRRMSESSIAVTEDEDDDEDRKIELGPQFTLKEQLEKDKDDESLRRWKEQLLGSVDMESVGETLEPEVKIVTLAIKAAGRPDIVLPIPEDGNPKGLWFTLKEGSQYSLMFTFQVSHIVSGLRYTTVWKTGIKVDSTKEMLGTFSPQAEPYTHEMPEETTPSGMFARGTYAARSKFVDDDKCYLEIYTFDIKKDWQ
DET.Sindora.A	----------MGLDE-KGNEIPEPHRGVKWATDEESGDEEV-RHGRRRSEGSIGLEEEEDDD--RKIELGPQCTLKEQLEKDKDDESLRRWKEQLLGGVDMNSVGETLEPEVKILSLAIRSAGRDDIVLPIPEDGNPKGLWFTLKEGSHYRLVFTFLVSHIVSGLKYATVWKTGLKVDSTKEMIGTFSPQAETYTHEMPEETTPSGMFARGAYTAKTKFIDDDKCYLEIYTFDIKKDW-
DET.Sindora.B	----------MGLDDENSAEVPETHHAGKMAAGEDSADEGG-----RRGESSTMTEDEDDDDEDRKIELGPQCTLKEQLERDKDDESLRRWKEQLIGSVDIDSVGESLEPEVKILSLAIKTAGRDDIVLPIPADGNPKGPWFTLKEGSHYRLIFTFQVSNIVSGLKYTTVWKTGLKVDSTKEMIGTFSPQAETYTHEMPEETTPSGMFARGTYSAKTKFVDDDKCHLEIYTFDIKKDWQ
OUT.Arabidopsis.O	------------------------------KAGESSEEPKGQGLSRKNSHSSMCPTDDDEEEEDKKLELGPMIALKEQLEKDKDDESLRRWKEQLLGSVDLEEVGETPDPLVKILTLTIRSPDREDMVLTIPENGKPKGPWFTLKEGSKYTLIFTFRVTNIVSGLQYSTVWKTGIKVYSRKEMLGTFSPQAEPYTHVMFEETAPSGLLVRGSYSVKSKFVDDDQCYLENYTFDIRKNW-
OUT.Prunus.O	MSLAVGVSKNMGLDDETGAEVSEAK-TAKTATD---VDQSSTGLVREPSESSMYVTEDDDDDEVKKIELGPQCTLKEHIEKDKDDESLRRWKEQLLGSVDVNSVGETLEPDVKILSLAIKSPDRSDIVLPIPENGNPKGLWFTLKEGSRYSLQFTFQVSNIVSGLKYTAVWKTAVKVDSTKEMLGTFSPQSEPYTHVLPEDTTPSGIFARGSYSARSKFVDDDKCYLEIYTFDIRKDWQ
OUT.Quillaja.O1	----------MGFDDGKNAEASEVKNTGKAASDEESGDEHGLSLSRKMSESSICATEDEEDEEGRKIELGPQYTLKEQLEKDKDDESLRRWKEQLLGSVDINSVGETADPEVKILSLAIKSAGRADIVLPIPEGGKPKGLWFTLKEGSRYSLQFSFQVSNIVVGLKYTTVWKTGVKVDSAKEMLGTFSPQAEPYTHEMPEETTPSGLFARGSYSARSKFVDDDKCYLEIYTFDIRKDW-
OUT.Quillaja.O2	MSLAIGVSKSMGFDNDKNAEVSAAKNTGKAATDEESGDEHGLDLGRQKSETSIYATEDEEDDEGRKIELGPQCTLKEQLEKDKDDESLRRWKEQLLGSVDINSVGETLDPEVKILSLAIKSHGRSDIILPIPEDGKPKGLWFTLKEGSQYSLQFSFQVSNIVAGLKYTTVWKTGVKVDSSKVMLGTFSPQAEPYTHEMPEETTPSGLFARGSYSARSKFVDDDKCYLEIYTFDIRKDW-
PAP.Aeschynomene.A	-------SESMGFDDKDGASTPETHHHSKSVSDYESGDDHGPGLRRHTSEGSIALTEDEDDDVDRKIELGPQFTLKEQLEKDKDDESLRRWKEQLLGSVDMNSVGETLEPEVKILSLAIKTVGRPDIVLPIPESGNPTGLWFTLKEGSRYSLMFTFQVSNIVSGLKYTTVWKTGIKVDSTKEMIGTFSPQAEAYTHEMPEETTPSGLFARGQYTAKSKFVDDDKLYLEIYTFDIRKDWQ
PAP.Aeschynomene.B	MSLAIGVSKSMGFDDE-DGGDASGAEDNKTSKVYESGDEEGGNLRRHRSESSIAATEDDEDDEDRKIELGPQCTLKEQLEKDKDDESLRRWKEQLLGSVDMNSVGETLEPDVKFISLAIKSAGRADIVLPIPEGGKPTGLWFTLKEGSHYRLMFTFQVQNIVSGLKYTTVWKTGIKVDSTKEMIGTFSPQTETYTHEMPEETTPSGMFARGTYSAKSKFVDDDKCYLEIYTFDIRKDWH
PAP.Lotus.A	MSLAIGVCKSMGFDDDKHNV-----DTGKTAIDYASGDEHHRNLTRHVSESSIAITEDDDDDLERKIELGPQVTLKEQLEKDKDDESLRRWKEQLLGSVDVNAVGETLEPEVKILSLAIKSPGRDDIVLPVPETGNPPGLWFTLKEGSRYSLMFTFQVGHIVSGLKYTTVWKTGIKVSETLDLKSCQETTMRSMIPTMSSMKRTLHMITMRARMRRSTIVRTLSKFLTLYSGVLRR---
PAP.Lotus.B	-------TIIMGFDDNAASRLPELHHAGKSATDDESGDEEGTTLSRYRSESSIAATEDDDDDEDRKIELGPQCTLKEQLEKDKDDESLRRWKEQLLGSVDINAVGETLEPDVKILSLAIKSADRADIVLPIPEGGNPKGLWFTLKEGSRYSLMFTFQVNHIVSGLKYTTVWKTGIKVDSSKEMIGTFSPQNEPYTHEMPEETTPSGIFARGAYSARSKFVDDDKCYLEIYTFDIRKDWQ
PAP.Medicago.A	-------------------------------DHEGSGNEKGGQLSRHMSDSSVAATEDDDDDVDKKIDVGPQFTLKEQLEKDKDDESLRKWKEQLLGSIDISSVGETLEPEVKFLSLAIKSGDRDDIILPVPETGNPEGLWFTLKEGSRYRLVFTFQVNHIVSGLKYTTVWKTGIKVDSTKEMIGTFSPQAEPYTHEMPEETTPSGLFARGTYSARTKVL-------------------
PAP.Medicago.B	----------MGLDDDNVKSDKEEEKSSCVVEGSDNEGAGGGNDSRYMSESSVAATEEEDDDEDRKIELGPQCTLKEQLEKDKDDESLRRWKEQLLGSVDINAVGETLEPEVKILSLAIKAADRPDIVLPIPEDGNPKGLWFTLKEGSKYRLMFTFQVNHIVSGLKYTTVWKTGIKVDSSKEMIGTFSPQTETYTHEMPEETTPSGMFARGAYSARSKFVDDDKCYLEIYTFDIRKDWQ
PAP.Phaseolus.A	MSLAIGVGKSMGFDEEGAADVPETQHAGKTAHGEESGDERGTSLSRHMSEGSIAVTEDEEEDVERRIDLGPQCTLKEQLEKDKDDESLRRWKEQLLGSVDINSVGESLEPEVKILSLAIKAAGREDIVLPIPESGNPEGLWFTLKEGSRYSLMFTFQVSHIVSGLKYTNVWKTGLKVDSTKEMIGTFSPQAEPYTHEMPEETTPSGLFARGTYSARSKFVDDDKLYLEIYTFDIRKEW-
PAP.Phaseolus.B	-SLAI--VKDMGFDDNEGAGDDDVSDAGKTGADEESADEGGGTLSRYRSESSIAATEDEEEDEERKIELGPQCTLKEQLEKDKDDESLRRWKEQLLGSVDINSVGESLEPSVKILSLAIKAADRPDIVLAIPEGGNPKGLWFTLKEGSRYSLMFTFQVENIVSGLKYTTVWKTGMKVDSTKEMIGTFSPQAEPYTHEMPEETTPSGMFARGAYSARSKFVDDDKCYLEIYTFDIRKEWQ
