# Supplementary material for: Legume genome structures and histories inferred from Cercis canadensis and Chamaecrista fasciculata genomes
Source: Plant J. 2026 Jun 10;126(5):e70981. doi: 10.1111/tpj.70981 (PMC13252982; doi:10.1111/tpj.70981)
Supplement: Supplementary file 6 — Data S6. Manuscript supplement; Compressed directory of aligned sequences from 250 gene families with high rates of gene duplication consistent with whole‐genome duplications in the legume subfamilies. [file TPJ-126-0-s006.gz › S6_consen_wgd_tree/40_wgd_aln_manual_wgd_copy/Legume.fam3.01198]

CAE.Acacia.A	MLHRAASAYSWWWASHIRTKQSKWLEQLQDMEEKVQNTLKLIEEDGDSFARRAEMYYKKRPELIHFVEESYRAYRALAERYDHISTELQATIASVCPDQVPFMEEDDDDASPRPPRKLPEVFKQNIP---KPPVRDFKSANPIGAKKLYSKKTSTGEAISKAPKSGLSKKEAFEEVDKLQKQILGLQTVKEFVKSTYDNAIATYWETEEQVKELQERVFSLQDELGEVTVIDDNEARRLMAEAALKSCQETLSRLQEKQEKAFNETRMESKKIKDIKKKFESFKDEFQYNPTNQNEARTKRDAKEVAETKDLDEE-ERMTQQRKDLQILQEKIKEHFEAGSHSSLSVAEMAEKIDELVKVVSLETAVSSQTALVKRLRTEADELQSQIRALENDRANLI…
CAE.Acacia.B	MLHRAASAYSWWWASHIRTKQSKWMEQLQDFQDKVEAVMTLLEEDGDSFAKRANMYYKGRPELINFVEESFRAYRALAERYDHISKELQATIASICPEQVPFMDEDDDDGSPKPVKRAPEGFKPITPNVPKPPRKDLKAVITSATKKYCPKKVVTRTPPKEPIKSGLSKKEALEEIDKHQKQILALQTVKEFMKSTYDHAVQKYWDTEEEIKRLQERVSLLHDEFGERMVIEDDVARRLMTAAALKTCQETLDRLRVKQERSFDQTKIENKRVKAVKEKLESLMHKLRYDQVDRPEPRERKNVKRVV--NDLDKEVEKMDQQKQELQLLQDQIKEKLAAGSSESISVSDMAEKIDELVKVISLETSISSQDALVTRLRSETDELQSQIVTLEDDKAGLI…
CAE.Chamaecrista.A	MLHRAANAYSWWWASHIRTKQSKWMEQLQDMEEKVQIVLKLIDEDGDSFARRAEMYYKKRPELIHYVEESYRAYRALAERYDHISKELQATIASVCPDQVLFLDDDDDEASPRPSKKLPEGFKPNIP---KPPIKDPKGVTATAPKKVYSKKT---SANLKAPKSGLSKKEALEEVDKLQKQILGLQTVKEFIKSSYDNAIARYWETEEQIKELQERVFILEDEIGEVVVIEDGEARRLMAEAALKSCQVTLLELQEKQETSISETRIESKKIKEVKEKLESLMDEFQYNPTNPKEPRAKTDAKEVETVEDLDEDVQKMTQQRQEMQVLQEKIKEHFEAGLHSSLTVTEMVEKIDELVKVVSLETAVSSQIALVNRLRRETDELQSQIRTLENDKASLI…
CAE.Chamaecrista.B	MLQRAASAYSWWWASHIRTKQSKWMEQLQDMGEKVEAVLKLLQEDGDSFVQRANMYYKGRPELIAFVEETYRAYRALAERYDHLSKELQATIASICPEQVTFMDEDDDD-SPRAPRRAPDGVKTASPNVPKPPPRDLKSVITSASKKFGTKKTPKKPSHPEVVKSGLSKKEALEEIDRHQKKILTLQTVKEFVKSSYDNAIAKYWDTEEEIKGLQERISLLQDEFGEGMVIEDDEARRLMTEAALKTCQETLAQLLVKQEGSFNDTNIENKRVKAIKEKLESLMHKFHYDQPIRKAPKTRKDVNEVQNIEDADENVERINQQRQELQLLQEKIKEQFEAGSFTSDNVTEMAEKIDELVKVVSLETSVASQEALITRMRTETDELQSQIQTLEDDKTSLV…
CAE.Senna.A	MLHRAASAYSWWWASHIRTKQSKWMEQLQDMEEKVQNVLKLIEEDGDSFARRAEMYYKKRPELIHFVEESYRAYRALAERYDHISTELQATIASVFPDQVPFMDDECDEASPRPPRKLSEGFKANIP---KPPPKDLSTG----TKKLYSKKT--AVANPKAPKSGLSKKEALEEVDKLQKQILGLQTVKEFVKSSYDNAIARYWETEEQIKELQERVFSLEDELGEVVVIQDDEARRLMAEAALTSCQETLSLLQEKQEISIGENRIESKKIKEIKEKLESLMNEFQYNPTNPTELRAKRDAKEVAETKDLVEDIHRMSQQKKELQILQEKIREHFEADSLSSLTVTEMAEKINELVKVVSLESAVSSQTALVKRLTSETDELQSQIRTLENDKASLI…
CAE.Senna.B	----SLTFTCWLWGGKEKSNSSTLNPSEWGFGEREKYDFVLVPSDGGSCLSESEYESDDPDWSVGWLEESDDSFQVMVPCYRHGRIEVESELFRAIKMPPNQFSSVGNDYMERWLEAYKASVAKPVPKAPKPPLKNLRSVITSAPKKFSNKKTPTKTSAPEVAKSGLSKKEALEEIDKLQKKILTLQTVKEFVKSSYDNAIAKYWDTEEEIKGLQERVSRLQDEFGEGMVIEDDEARRLMTETALKTCQETLAQLIVKQERSFKETKMETTRVKAIKEKLEGLMREFHYDQVTRKEPKARKNAKQVLNVKNMEEDAERMTQQRHELQLLHDQIKEQFEAGSNSSISVTEMAEKIDELVKVISLETSVSSQDALITRMRTETDQLQSQIHTLEDDKSSLI…
CER.Bauhinia.A	MLQRAASAYSWWWASHIRTKQSKWLEQLQDMEEKVGAALKILHEEGDSFVRRAEMYYRQRPELIQFVEESFRGYRSLAERYDHISTELQATIASCFPDQVPFMDDEDDDGSPRLPRKMPEGSKPKVPKPPQSGLKDLKTVIKTATKKFSAKKIATPAATPKV-KSGLSKQEARQEVDKLQKQILALQTVKEFLKSSYDNSLAKYWETEEQIKELQDKVSSLEDEIGEGVVIEDDEARRLMTEAALKSCQEALAQLQVKQKKSVDQTKIESKRVKEAKAKLESLMDEFNYDQSNQKEPRAKRDVKEV---EDLDEDVDRTSHETQKLKLLQEKIKENFDSS--TSLSVAEMAEKIDELVKVVSLETEVSSQTALVKRLRAETNELQSNIRTLESDKVNLI…
CER.Bauhinia.B	MLQRAASAYSWWWASHIRTKQSKWLEQLQDMEAKVGAALKILHEEGDSFVRRAEMYYRQRPELIEFVEEAYRGYRSLAERYDHISTELQATIASCFPDQVPFMDDDDDDGSPRAPRKMPEGPKANNPKVPKPPRRDLKSVIKSATKKFSIKKAA----AATKPKSGLSKQEARQEVDKLQKQILTLQTVKEFVKSSYDSSLARYWETEEQIKELQDKVSSLEDEVGEAIVIEDDEARQLMAEAALKSCQDALSQLQMKQEKSIGETKIESKRVKEARDKLESLMDEFNCNQSNRREPKAKKGFKKT---KELDEDVDRMSDQTQELQLLREKIEVHFEDGA--SLSVTEMADKINELVKVISLETAVSSQDALVNRLRTETDDLQSHIRTLEDDKASLI…
CER.Cercis.o	MLQRAASAYSWWWASHIRTKQSKWLEQLQDMEEKVATTIKILDEEGDSFAKRAEMYYKKRPELIQFVEEAYRAYRSLAERYDHISTELQATIASCFPDQVPFMEDDDDDGSPRPPKKIPEGFKAIIPKVPKPPLKDLKSVIKTATRKFNTRRTATPAATPKV-KSGLSKQEARQEIDKLQKQILALQTVKEFVKSSYDNSLARYWETEEQIKELQDKVSSLEDEIGEGIVIEDDEARHLMAEAALKSCQEALAQLQMKQEKSVDETRIESKRVKEAREKLESLMDEFNYDQSNQREPRAKRYVKEI---KDLDEDVDRMSHQTQELQSLHEKIKLHFEAGT--SLSVTEMAEKIDELVKVISLESAVSSQTALVKRLRTETDELQSHIRTLEGDKAGLI…
CER.Phanera.A	MLQRAASAYSWWWASHIRTKQSKWLEQLQDMEEKVAIALNILHEEGDSFVRRAEMYYRQRPELIQFVEESYRSYRSLAERYDHISTELQATIASCCPDQVPFMEDEDDDGSPRPSRKMPEGFKLNTPKVPKPPLKDIKSVMKTATKKFITKKTATPAATPKA-KSGLSKQEVRQEIDKLQKQILALQTVKEFLKSSYDNSLAKYWETEEQIKELQDKVSSLEDENGEGVAIEDDEARRLMAEAALKSCQEALAQLQTKQEKSVDETRIESKRVKEARAKLESLMDEFNYDQSNQREPRAKRDVKEV---EELDEDVDRTSHQRQELQLLHEKIKEHFEAGT--SLSVTEMAEKIDELVKVISLETEVSSQTALVKRLRVETDELQSNIRTLESDKASLI…
CER.Phanera.B	MLQRAASAYSWWWASHIRTKQSKWLEQLQDMEEKVGSALKILHEEGDSFVRRAEMYYRQRPELIQFVEESYRAYRSLAERYDHISTELQATIASCFPDQVPFMDDDDDDASPRPQRKMPDGAKANVPKVPTPPLRDLKSVIRTATKKFSTKKTAAPAPTPKV-KSGLSKQEVRKEIDKLQKQILALQTVKEFVKSSYDSSLAKYWETEEQIKQLQDKISSLGDEIGEGIVIEDDEARHLMAEAALKSCQETLAQLQMKQEKSVSETKIESKKVKETRKKLESLMDDFNCDQSNQRQPRVKRDVKEK---KELDEDVDRMSDQTQELQSLHEKIKVQFETGT--SLSVTEMAEKINELVKVIGLETSVSSHTGLVNRLRTETDELQSQIRTLEGDKASLI…
DET.Sindora.A	---------------------------------------------------------------------------------------------------------------------------------------------------------------------------------------------------------------EEQIKELQEKVSVLQDELGECIVIEDDEARRLMAEAALKSCQETLMQLQEKREKSVEETRISNTRIKEIREKLEALMHKFNYDQSNQREPRARRTWKGEEEKGADHDGMDKMSQQRQELQLLQEKIEEHFNASLNSSMSVSEMAEKIDELVKVVSLESAVSSQTALVNRLKLETDDLQSQVRTLEDDKANLM…
DET.Sindora.B	MLHRAASAYSWWWASHIRTKQSKWLEELNDMQERVENVLKMINEEGDSFVKRANMFYKNRPELIFFVEESYRAYKSLAERYDHISTELQATIATCCPDQVPYMDEDDDALSPRGQLITPECFKPNIPQVPKPPVKDLKSVITTATKKFNTKKN--TPATVSVPKSGLSKKEIRELVDKHQKEILALQTVKEFVKSSYDSALARYWETEEQIKALQEKVSILQDELGEVITIDDEEARRLMAQVALTSCQETLTNLQEKQDRSVVETKIEGKRIKESRKKIASLMDKFNNDQSNNEEPRAKKTVKGIGGKKEKDQN-----KEVQELHVIEEKIKQHFNVESHLSLSVTEMADKIDELVKVIGLESSIDSQTALVKTLRTETDELQSQVRTLEDDKASLL…
OUT.Arabidopsis.O	MLQRAASAYSWWWASHIRTKQSKWLEQLQDIEEKVQYVLKLLQEDGDSFAKRAEMYYKKRPELISFVEESYRAYRALAERYDHISTELQATIASVFPDQVPNFAMDDDIDMSKFAKRS-NISGANVPNVPKLPVKDLKSAVRVATKKLQPRKSMKYSTNVVVKSSGLSKPEAMGEIDKLQKEILALQTEKEFVKSSYEIGLSKYWEFEKGIKEKQERICGLQDEFGESVAIEDEEARRLMTETAIKSCQEKLVELQEKQEKSYEEAREEHVKIKESKEKLRSMASQFLGDESVFA----KDDGDEVRRTAELDHEIKEMSRKKKELESVKEKIREHFESGANSSLNGTDMAEKVDELVKVISLESAVSSQTALIQRLRNETNGLQTQISTLETDKALLA…
OUT.Prunus.O	MLQRAASAYSWWWASHIRTKQSKWLEQLQDMEEKVQYVLKLIEEDGDSFAKRAEMYYKKRPELIHFVEETYRAYRSLAERYDHISTELQATIASVFPEQVQAMDEEDDYSSPRMPKRPPDISKGNIPKVPKGPTKDLKSLLTKATNKLQPQRSMKTVTAKAVPKSGLSKPQALEEIDKAQKQILSLQTEKEFVKSSYENGLAKYWEIENQIKGMQEKVSNLQDEFGEGIVIDDNEARNLMAASALNSCQETLAQLQMKQESTAEEARIESQRVKDAAKNLESLKNEFQHGQINQEKPNAQDESVNVVNEKKLDQEVDSVTQQKQKLELLRDKIKEHYEAGPETSLTITEMADKIDELVKVISLESAVSSQTALVQSLRSENDEIHEQIRILEDDKVSLI…
OUT.Quillaja.O1	MLQRAASAYSWWWASHIRTKQSKWLEQLQDMEEKVQYMLKLIEEDGDSFARRAEMYYKKRPELINFVEESYKAYRALAERYEHISTELQATIASVFPEQVQFIDEEDENASPRFPKKLSEASKPNIPNVPKAPVKDLKSIITSATKKLQHKKKASAAGTSKVLKSGLSKPEALEEIDKLQKQILALQTVKEFVKISYENGVARYWEVEDQINELQGKVCNLQDEFGEGIVIEDDEARRLMAEAALRSCKDTLTHLQEKQEKSAEEARVESKRIKDVREKLNSIKEEFDCGQINEEVPCVKGDVKEVKKLKSLDEN-DGMTRERQELQLLQEKIKEHFEIGSSTSLSVTELAEKIDELVSVINLETAVSSQTAMVNRLRTETDELQSQIQSLEDDKASLI…
OUT.Quillaja.O2	------------------------------MEEKVQNALKLIEEDGDSFAKRAEMYYKKRPELVSFVEEFYKAYRALAERYDHISTELQATIASVFPEQVQAMDEEDEDASARIRKKFPEVLKANIPKVPNTPTKNLKSIITSAKKNLQHKKKASAAGSSKVVKSGLSKPEALEEIDKLQKQILALQTVKEFVKISYDNGIAKYWEIQDQIKELQGKVCNLQDEVGEGIVIEDDEARCLMAEAALKSCKDTLAQLQEKQERSAKEARVESKRIKDIRENLHSIKDTFNCGQINEKEPCAREDVKDVKILKSLDETAGTMTQERQELQLLQGKIKEHFETWSITSLSVTELAEKIDELVTVFNLETAVSSQTAMVNRLRTASDELQSQIRILEDDKASLK…
OUT.Vitis.O	------------------------------MEEKVQNMLKLIQEDGDSFAKRAEMYYKRRPELINFVEETYKSYRALAERYDKISTELQATLASIFPEQVQAMDEDDEDCTPQCRKECRELSQSNAPQVPKAPKKDVKGLLTLATKKLQQKKI--KTSAPAVPKSGLTKPEALKEIDRLQKGILALQTEKEFVKSSYEIGLAKYWEIEKQITEMQEKNSRLQDEFNASLAIEDEDARNLMATTALRSCQMTLDNLQKTQEETVEEVKMGRQRITEAREKLDSFKNNQEKPCDNHKSTGAE------ETLESLDEEVGSATQEGQELELLRKKMKEQFEMGLNPSLTMTEMAEKIDELVKVISLQTVVSSQTALVKRLRTETGELQTKIESMEDDKDTLT…
PAP.Aeschynomene.A	------------------------------MEEKVQAVLKLLEEEGDSFAKRAEMYYKRRPELISFVEESFRAYRSLADRYDLVSKELQATIASYCPDQVPYMDDDEDDGSPKPPKKMAEGFKANIPKVPKLPIKDLKSVLSTATKKLNPKKVVYKKAAPKPPLSGLSRKEALEEVDKLQKQILSLQTVKEFVKSSYDNAIARYWETEDQIKELQEKVSNLQDELGEGVAIDDEEARRLMAEAALKSCQETLLNLQEKQVASQNETIIESKRVKEIKGKLMSMMDKFHFEQTDPKQPRTKRDVKEVVEAKDSGEDEDMMAQQRQELQSLQEKIKEHFEASSQSPLTVTEMAEKIDELVKVVSLETAVLSQSALVTRLKTETHDLNSLVQTLESDKESLI…
PAP.Aeschynomene.B	MLQRAASAYSWWWASHIRTKQSKWMEQLQDMEEKVQNVLKLIEEDGDSFARRAEMYYKKRPELISYVEETYKAYRALAERYDHISTELQATIASVFPDRVPYMDEDDEDGSPRPPRKLSEGFKQNIP---KPPLKDLKTIVTTAAKKLQSKKPGPKAAQPKAPKSGLSRKEALEEVDKLQKQILALQTVKEFVKSSYDNAIARYWETEEQINELQERVSDLQDELGEGVVIEDSVARRLMAEAALKSCQDALTQLEEKQERSLDETKIESKRIKDVKAKLGSLMDEFHYDQSNSKEARPKRDIKVAAGAKDLYEEEDHVAQRRKELQSLQDNIKEHFAAGSNSSLSVPEMAEKIDELVKVVNLETAVSSQTALVTRLRTETDELQDQVRTLEGDKESLM…
PAP.Lotus.A	MLQRAASAYSWWWASHIRTKQSKWMEQLQDMEEKVQSVLKLLEEEGDSFAKRAEMYYKRRPELINFVEESFRAYRSLADRYDHISTELQATIASVCPDQVPYMDDDDDIASPRTPRKMAKGFSPNIPKVPKPPLKDLKSVITTATKKLNPKKFATTTPAPKVPKSGLSRKEALQEIDKLQKQILSLQTVKEFVKSTYDNAIARYWETENQIKELQERVSNLQDELGEGVVIDDDEARRLMTEAALKSCQEALSKLEEKQTVSLDETRIESTRVKEVKAKLRSLMDAFQYDQTNPKEPRAKRDVKEVTKTKDLGEDADKTSQQRQDLQLLQEKIKEHFEAGSSSGLTVMEMAEKIDDLVKVISLETAVSSQAAHVKRLKIETDELHSLVQALESDKESLT…
PAP.Lotus.B	MLQRAASAYSWWWASHIRTKQSKWMEQLQDMEEKVQSVLKLLEEDGDSFAKRAEMYYKRRPELIGFVEESFKAYRALAERYDHISTELQATIAQAFPDRVPFMDEDDDDSSPRTPRKLPEGFKGNIP---KPPMRDLKSVVKTATKKFQSKKPATTSAASKVSKSGLSRKEALEEVDKLQKQILALQTVKEFVKSSYDNAIARYWETEEQIKELQERVSILQEELGEGIVIEDDEARRLMAEAALKSCQETLTELQQKQEKSIDETRVESTRIKDVKAKLGFLMDEFHYDQSNSKEPRAKRDVKEVAQPKDLGNEEDQLTQRRQNLLVLQETIKEHFENGSNASLTVADMVEKIDDLVKVYSLETSVSSQTALVTRLRTETDELQVQVRTLESDKESLI…
PAP.Medicago.A	MLQRAASAYSWWWASHIRTKQSKWMEQLQDMEEKVQSVLKLLEEEGDSFAKRAQMYYNRRPEVINFVEESFRAYRSLADRYDHLSTELQATIASVCPERVPYMDEDDDEASPRPPRKMPEGLKPNVPKAPKTPLKDLKSVITTATRKFSNKKA-SSSTTPKAPKSGLSRKQAIEEVDKLQKQILALQTVKEFLKSSYDNSIAKYWDTEGQIKELQERVSNLQDELGEGVVIDDEEARRLMAEAALKSCQETLSRLQEKQAESLDETKIESKRVREVRDKLSSLMNQLQYDQSNSQKPRPKRGVKEVTGTKDLSEDVETMTKQRQELQLLQEKIKEHFEAGSNSTLTVSEMAEKIDELVKVISLESAVSSQTALVKNLKDETDELHSLVRNLETEKESLV…
PAP.Medicago.B	MLQRAASAYSWWWASHVRTKQSKWMEQLQDMEEKVQSAIKLIEEDGDSFAKRAEMYYKKRPELISFVEETYKAYRALAERYDHISKELQATIASAFPDRVPFMDEEDDDGSPRTPRRIPEGFKTNIP---NPPLKDLKNVVTAATKKFNAKKIASAAATSEVPKSGLSRKEALEEVSKLQKQILSLQTVKEFVKSSYDNSIARYWETEDKIKELQEKVSVLQDELGEGIVIEDDEARRLMAEAALKSCQEAIEQLQEKQERSVDETKIESKRIKDAKAKLGSLMNEFEYDQSKSKEPRVKRDVKSVEERKDLEEDEGQLTQQIQDLQLLQETVKVRFEASSNSSLAATEMAEKIDELVKVIILETAVSSQTALVYGLRTETDELQGHIQTLEDDKESLI…
PAP.Phaseolus.A	MLQRAASAYSWWWASHIRTKQSKWMEQLHDMEEKVHAVLKLLEEEGDSFAKRAEMYYKRRPELISFVEESFRSYRSLADRYDHISTELQATIASVCPDQVPYMQEEEEDPRPKTPRKMGEGYKPNVPKVPKPPLRDLKTVITTATKKLGTKKAAAAAAAPKVPKSGLSRKGALKEMDKLQKEILSLQTVKEFVKSSYDNAIAKYWDTENQIKALQEKVSNLQDELGEGIAIDDEEARCLMAAAALKSCQETLSKLEEKQKISLDEAKVESKKVKEVRDKLRSLMNECNYDETISKGPRARRDVKEIAGTQQLDEEVEKMNQQKQELQVLQEKIKEHFEAGSYSTLTVQDMAEKIDSLVKVVSLETAVSSQTALVKRLKVETDELHSVVRTLEVDKESLI…
PAP.Phaseolus.B	MLQRAASAYSWWWVSHIRTKQSKWMEQLQDMEEKVQTVMKLLAEEGDSFAKRAEMYYKRRPELISFVEESFKAYRALAERYDHISTELQATIASVFPDRVPFMDEDDDDASQKPQKKKPEGVK-NIP---KPPHKDLKTVITTATKKFQSKKPAATATTPKTPKSGLSRKQALEEVDKLQKQILALQTVKEFVKNSYENARDRYWDTEEQIKELQERVSTLQEELGEGVDIEDDEARRLIAGTALQSCQEALTQLEERQERSVDETKIESQRVKDVKAKLGSLMDEFHYDRNNSKEPRIQRDLKKIAE-TELDENADGLIRKKQELQLLKENIKENFEPSSNSSLSVAEMAEKIDELVKVISLETAISSQSAMVKSLRTETDELQEQIRTLENDKENLI…
