# Supplementary material for: Legume genome structures and histories inferred from Cercis canadensis and Chamaecrista fasciculata genomes
Source: Plant J. 2026 Jun 10;126(5):e70981. doi: 10.1111/tpj.70981 (PMC13252982; doi:10.1111/tpj.70981)
Supplement: Supplementary file 6 — Data S6. Manuscript supplement; Compressed directory of aligned sequences from 250 gene families with high rates of gene duplication consistent with whole‐genome duplications in the legume subfamilies. [file TPJ-126-0-s006.gz › S6_consen_wgd_tree/40_wgd_aln_manual_wgd_copy/Legume.fam3.01154]

CAE.Acacia.A	MQIDCLDDSPLFRQQIQNLEESADLLRSRCWKFYKGCRKYTEGLGGEYDRDIAFANALEAFGGGPNDPFFDVVGGSIMTKFTVALREISTYKELLRSQVEHMLNDRLLHFLVEILDAKESRKRFDKVSIQYEQARDKFMSLRKSAKLDTVAAVEEEMHNARNTFEEARFLVSALNHVEAKKRFEFLEAVPGIMDAHLRYFQQGYQLFQQMEPFISEVLSIAQQSRENYTEQISLLERIQEYKKQIHQDSKHSSGP--SPNRD-MQAFSRIPDVADAVMESAVGTVQILRQGYLSKRSSLRGAWKKRYFVLDSRGMLYYHRKPGNWLQGGGQPSAAKNYAESPGILSRFAH---HHAVVDEKTAARRAVLLTSTIKLDAEQNDLRFCFRIISPTKAFTLQ…
CAE.Acacia.B	MHFAKLDDSPMFRQQLQCLEEGVDSLRGRCLKFYKGCRKYTEGLGEGYDGDIAFASALETFGGGHGDPLFVALGGPVMTKFTIALREIGTYKEVLRSQVEHMLSDRLLHILVDIIDVKEARKRFDKASLVYDQARDKFLSLRKSTRMDVATAIEEEWHSARDSFEEARCLVSALNNVEAKKRFEFLEAVSGIMDAHLRYFQQGYQLLHQMEPFITEVLAYAQQSRESYTDQISLNEKMQEFKRQIHQESRLSLGPHGSP-GECAQPFSRISEVVDAVKESAAGKVQIIRQGFLSKRSSLRGDWKRRYFVLDSRGMLFYYRKPWNLAHNSNPPSLQRNANEGHGLLSRWLSSHYHGGVHDERSVARHAVLLTSTIKVDADQSDLRFCFRIISPVKNYTLQ…
CAE.Chamaecrista.A	MQIESLDDSPMFRQQVQTLEENADSLRSRCWKFYKGCRKYTEGLGGGYDSDNLFANSLESFGGGPTDPLFDVLGGAVITKFTVALREISTYKELLRQQVEHMLNDRLHHFLVDINDAKESRKRFDKASIQYDQARDKFLSLRKSAKLDTVAVVEEELHHARDAYEEARFLVSALNHIEAKKRFEFLEAVPGIMDAHLRYFQQGYQLLHQMEPYISEVLTIAQQSRENYTEQISLLERIQEYKKQIQHDSKLTLGFACTNNRDNMQHFSRIPEVADAVMESAAGKVQIIRQGYLSKRSSLRGAWKRRYFVLDSRGMLYYHRKPGNWLQGGGQPAGPKTAASATGILSRL--SHHHGAVSEEKP-SRRALLLTSTIKVDAEQTDLRFCFRIISPTKHYTLQ…
CAE.Chamaecrista.B	MHFAKLDDSPMFRQQLQCLEEGVDSLRVRCNKFYKGCRKYTEGLGEGYDGDIAFASALETFGGGHGDPLFVALGGPVLTKFTIALREIGTYKEVLRTQVEHMLNDRLLQILVDIHDVKEARKRFDKASLVYDQAREKFLSLRKSTRIDVANVIEEEWHNARNSFEEARFLVGALNNVESKKRFEFLESVTGIMDAHLRYFQQGYQLLHQMEPFISEVLAYAQQSRESYTDQISLNEKMEEYKRQIHEESRLSLGPHGSP-GDCVQPSSKVSEVVDAVMESAAGKVHIIRQGFLSKRSSLRGDWKRRYFVLDSRGMLFYYRKPWNWSHSSNPTSAQRNATEGSGLLSRWLSSHYHGGVHDERSVARHAVLLTSSIKVDADQSDLRFCFRIISPVKNYTLQ…
CAE.Senna.A	MQIESLDDSPMFRQQLQGLEENAESLRSRCWKFYKGCRK--EGLGENYDGDIAFANALETFGGGPSDPLFNVLGGSVMTKFTVALREISTYKELLRQQVEHMLNDRLHHFLVDINDAKESRKRFDKASIQYDQARDKFLSLRKSAKLDTVAVVEEELHNARDSFEEARFLVSALNHIEAKKRFEFMEAVPGIMDAHLRYFQQGYQLLQQMEPYISEVLTIAQQSRENYTEQISLLERIQEYKKQIHHDSKLSLGTHGSSNRE-MQHFSRIPEVADAVMESAAGTVQILRQGYLCKRSSLRGAWKRRYFVLDSRGMLYYHRKPGNWLQSSNQPSAQRSATEGTGLLSRL--SHHHGAVNEDKTVARRALLLTSTIKMDAEQSDLRFCFRIISPTKSCTLQ…
CAE.Senna.B	MHFAKLDDSPMFRQQLQCLEEGVDSLRMRCHKFYKGCRKYTEGLGEGYDGDIAFASALESFGGGHGDPLFVSLGGPVMNKFTIALREIGTYKEVLRTQVEHMLNDRLQQILADIQDVKEARKRFDKACLVYDQAREKFLSLRKSTRIDIASVIEEEWHNSRNLFEEARFLVSALNNVESKKRFEFLEAVTGIMDAHLRYFQQGYQLLHQMEPFISEVLAYAQQSRESCTDQISLNEKMEEYKKQIHQESRLSLGSHGSP-GDCVQPFSRISEVVDAVMESAAGKVQIIRQGFLSKRSSLRGDWKRRYFVLDSRGMLFYYRKPWNWSYNGNPPSVQRNATEGSGLLSRWLSSHYHGGVHDERSVARHAVLLTSTIKVDADQSDLRFCFRIISPVKNYTLQ…
CER.Bauhinia.A	MHFAKLDDSPMFRQQLQCLEESAESLKTRCLKYYKACRKYTEGLGEGYDGDIAFANALESFGGGHSDPLFVALGGPVMTKFTIAFREIGTYKEVLRSQVENMLSDRLLQYIVDIQEVKEARKRFDKASLVYDQARDKFMSLRKSTKIDITTVIEEELHNARSSFEEARFLVSALNNVEAKKRFEFLEAVTVVMDAHLRYFQQGYQLLHQLEPFIAEVLDYAQQSRESSKEQNSLNERMQDYRRQANQESRLSLGP----AGDCAQHFPRISEVVDAVMESASGKVQIIRQGYLSKRSSLRADWKRRYFVLDSRGMLYYYRKPWNWSYGGSQPSASRSATESSGLLSRLLSSHYHGGVHDERTVARHAVLLTSTIKADADQSDLRFCFRIISPSKSYTLQ…
CER.Bauhinia.B	MHFAKLDDTPMFRQQLQCLEESADSLKTRCWKYHKACRKYTEGLGEGYDGDIAFASALESFGGGHNDPLFVALGGPVISKFTIALREIGTYKEVLRSQVEHMLTDRLQQYVVDILDVKEARKRFDKASILYDQAREKFMSLKKSTKVDIATVLEEELHNARSSFEEARFLVSALNNVEAKKTFEFMEAVTAVMDAHLRYFQQGYQLLRQMEPFITEVLAYAQHLRETNTEQSSLYHRMQDYIKQADQESRLSLGPCASPRGDSVQHFPRISEVADAVMESASGKVQIIRQGYLSKRSSLRADWKRRYFVLDSRGVLYYYRKPWNWSYGSCQPSALRSAPESSGLLNRLLISNHPGVVHDERSVARHAVLLTSTIKADADQSDLRFCFRIISPSKSFTLQ…
CER.Cercis.o	MHFAKLDDSPMFRQQLQCLEESADSLKTRCWKYYKACRKYTEGLGEGYDGDIAFASALESFGGGHSDPLFVALGGPVMTKFTIALREIGTYKEVLRSQVEHMLNDRLLQYLVDIHDVKEARKRFDKASLVYDQARDKFMSLRKSTKIDIATVIEEELHNARSSFEEARFLVSALNNVEAKKRFEFLEAVTGVMDAHLRYFQQGYQLLHQMEPFISEVLAYAQQSRESSKEQNSLNERMQDYRRQADQESRLSLGPYGSPSGDCVQHFPRISEVVDAVIESASGKVQIIRQGYLSKRSSLRADWKRRYFVLDSRGMLYYYRKPWNWSYGSSQPSAPRSATEGSGLLSRLLSSHYHGGVHDDRSVARHAVLLTSTIKADADQSDLRFCFRIISPSKSYTLQ…
CER.Phanera.A	MHFAKLDDSPMFRQQLQCLEESAESLKTRCWKYYKACRKYTEGLGEGYDGDIAFASALESFGGGHSDPLFVALGGPVMTKFTIALREIGTYKEVLRSQVEQMLNDRLLQYIVDILEVKEARKRFDKASIVYDQARDKFMSLRKSTKIDITNVIEEELHNARSSFEEARFLVSALNNVETKKRFEFLEAVTVVMDAHLRYFQQGYQLLHQMEPFIAEVLDYAQQSRESSKEQNSLNERMQDYKRQADQESRLSLGPHGSPGRDC-AHFPRISEVADAVIESASGKVQIIRQGFLSKRSSLRADWKRRYFVLDSRGMLYYYRKPWNWSYGGSQPSAPRSATEGSGLLSRLLSSHYHGGVHDERSMARHAVLLTSTIKADADQSDLRFCFRIISPSKSYTLQ…
CER.Phanera.B	MNFAKLDDSPMFRQQLQALEEGADSLKTRCWKYYKACRKYTEGLGEGYDGDIAFANALESLGGGNNDPLFVALGGPVMTKFTIALREIGTYKEVLRSQVEHMLTDRLLQYLVDILDVKEARKRFDKASLVYDQARDKFMSLKKSTKIDIATVMEEELYNARSSFEEARFLISALNNVEAKKRFEFMEAVTGVMDAHLRYFQQGYQLLHQMEPFITEVLAYTQKLRESSREQSSLYQRMQDYIRQADQESRLSLGPYGSPRGDCVQHFPRISEVADAVMESASGKVQIIRQGYLSKRSSLRADWKRRYFVLDSRGMLYYFRKPSGWSYGSSQPSAPRSAAEASGLLSRLRSSHYHGGVHDERSVVRHAVLLTSTIKADADQSDLRFCFRIISPSKSYTLQ…
DET.Sindora.A	MHFAKFDDSPMFRQQLQCLEEGAESLRARCWKFYKGCRKYTEGLGQEYDGNIAFASSLESFGGGYGDPSFVALGGPVMAKFTIALREICTYKEVLRSQVEHMLNDRLLQFFVDINELKEARKRFDKASAVYDQARDKFLSLRKSTKIDVATVIEEELHNARSLFEEARFLVSALNTVEAKKRFEFLEAVAGIMDAHLRYFQQGYQLLHQMEPFICEVLDYTHESRESYKEQISLNEKMQEYKKHVDEECRLSLGPYNSSNRDHVQYFSRIPEVADAVMESATGKVHIIRQGYLSKRSSLRADWKRRYFVLDSRGMLYYYRKPWHCSHSGSQIPVQRSATEGSGLLSRWLSSHYHGGVHDERSVARHAVLLTSTIKADADQTDLRFCFSIISPSKNYTLQ…
DET.Sindora.B	MHYAKLDDSPMFRQQLQCLEEGADSLRARCWKFYKGCRKYTEGLGEGYDGDIAFASSLEAFGGGHSDPLFVALGGPVMTKFTIALREIATYKEVLRSQVENILNDELLQFLGDIHELKEARKRFDKASLVYDQARDKFLSLKKSTKTDVAASIEEELRNARSSFEEARFLVSALNTVEAKKRFEFLGAVTGIMDAHLRYFQQGYQLLNQMEPFISEVLAYSQQSRQSYKELITLNEKMQEYRRQLDQESRLSIDLYSSSSADSMQQFSKIPEVADAVMESAAGKVQIIRQGYLSKRSSLRADWKRRYFVLDSRGMLYYYRKPWNWSSSGSQPSAQRSANEGSGLLSRWLSSHYHGGVHDERSVARHAVLLTSTIKADADQSDLRFCFRIISPSKSYTLQ…
OUT.Quillaja.O1	MHFAKLDDSPMFRQQLQCLEETAETLKGRSWKFYKGCRKYTEGLGEGYDGDIAFANALEAFGGGHNDPLFVALGGPVMTKFTIALREIGTYKEVLRSQVEHMLNDRLLHLLDDIQEVKEARKRFDKASLNYDQAREKFQSLRKSTKIDIAIVIEEELHNARSSFEEARFLVSALSNIEAKKRFEFLEAVSGIMDSHLRYFQQGYELLHQMVPVINEVLTYAQHSRESSNEHISLNERMQEYRRQIDRESRQTLGPYSSPNGDSVQRLARKSKVIEAVMETATGKVQIIRQGYLSKRSSLRGDWKRRYFVLDSRGMLYYYRKPWNWSYGGTQPSPPRNAAEGSGLLSRWLSSHYHGGVHDEKSVARHTVLLTSTIKIDADQSDLRFCFRIISPSKNYTLQ…
OUT.Quillaja.O2	MHFAKLDDSPMSRQQLQCVEETTETLRGRCWKFYKGCRKYTEGLGEGYDGDIAFASALEAFGGGHNDPLFVALGGPVMTKFTIALREISTYKEVLRSQVEHMMNDQLLHFLDDIQDVKEARKRFEKASLIYDQAREKFQSLRKSTKIEIAIVIEEELHNARSSFEEARFLVSALSNVEAKKKFEFLEAVSGIMEAHLRYFQQGYELLHQMEPYINEVLAYAQQSRESSKERISLGKRMQVYRRKIDRESRQTLGPYSSLNGDSVQPLARRSKVIEAVMQSAEGKVQIIRQGYLSKRSSLRGDWKRRYFVLDSRGMLYYYRKPWNLSNGGSQPSQQRNAAEGSGLLSRWRSSHYHGGVHDEKAVARHTVLLTSTIKIDADQSDLRFCFRIISPSKNYTLQ…
PAP.Aeschynomene.A	--------------------SPAVLLLSGAVVLSSSSRSRSEGLGEVYDGDIAFVSALEDFGGGNNDPHFVALGGPVMSKFTIALREVGTFKELLRSQIEQILNDRLLQIMVDIQEVKEARKRFDKASPVYDQAREKFMSLRKSTRPDIATTMEGELLDARTTFEEARFLVGALNNIEAKKRFEFLEALTGIMDAHLRYFQQGYQLLHQMQPFFNEILDYVQQSKESYKEQISLYKRMEVYKKQVYQESRMSLGPYGSPSGDFAHPFSRISEVADVVMESAAGKVQIIRQGYLSKRSSLRGDWKRRYFVLDSRGMLYYYRKPWNGPHSSNQPSAQRTTTEGPGLLSRWLSSHYHGGVHDERAVARHTVLLTSTIKFDADQTDLRFCFRIISPSKNYTLQ…
PAP.Aeschynomene.B	----------MFRQQLQSMEDNAESLRSRCWKFFKGCRKYTEGLGESYDGDITFANALENFGGDHTDPLFLTLGGPVMTKFTVALKEISSYKELLRSEVEHMLNDRLLNILVEILDVKEARRRFDKASIAYDQAREKFMSLRKSTRADIAMVIEEELHHARTTFEEARFLVSALHNVEAKKRFEFLEAITGVMDAHLRYFRQGYELLHELEPFIVEVLSYSQKARESHEEQISLCERMVEYRKLIHQESKLSLGPHGAPSGDTVQPFSKMSGVLDAITESVAGKVQVIREGYLSKRSSLRGDWKRRYFVLDSRGVLYYYRKPRTGMQGSNQGPSQRSGTDASGILSRLLSSHNPAVVNDEKAGVRHTLLLTSTIKIDAEQTDLRFCFRIISPAKIYTLQ…
PAP.Lotus.A	-------------------------------------------------------------------------------------------------------------------------------------------------------------------------------------------------------------------------------------------------------------------------------------------------------------------------------------FQGSNQLSPRRSASEGSGLLSRWLSSHYHGGVHDESSVARHTVLLTSTIKVDADQSDLRFCFRIISPSKNYTLQ…
PAP.Lotus.B	---------------------------------------------------------------------------------------------------------------------------------------------------------------------------------------------------------------------------------------------MVEYKKLVHQESKLSLGPYGSPSGEHVQPFSRISKVVDAVTESAAGKVRIIRQGYLSKRSSLRGDWKRRYFVLDSHGMLYYYRKPWSSSQSGNQSSSQRSATDSAGILSRLLSSHHHGVVHDEKSVVRHTVLLTSTIKADAEQSDLRFCFRIISPSKVFTLQ…
PAP.Medicago.A	MHFSNLDDTPMFRQQLLCLEESAESLRLRSCKFYKGCRKYTEGLGESYDGDIAFISSLDSFGGGHTDPHFVALGGPVMNKFTIALREITTYKELLRSQVDHMIDDRLLQIVVDINEVKEARKRFDKAALVYDQAREKFMSLRKSTKIDIATVIEEELKNARTSFEEARFLVGALNNIEVKKRFEFLEVVTGIMDAHLRYFQQGYQLLNQMEPFISEVLDYVQQSKENFKDQILLYKKMQEYKKQVYQDSRLSLGPNGSPSGDSAHPFSRISEVVDVVKESAAGKVQIIRQGYLSKRSSLRADWKRRYFVLDSRGMLYYYRKPCTVSYGSNPSSPRKSPTDGSGLLGRWLSSHYHGGVHDERSVARHTVLLTSTIKVDADQSDLRFCFRIISPSKNYTLQ…
PAP.Medicago.B	MNFAHLNDSPMFRQQLQGLEENVESLRSRCWKFHKGCRKYTEGLGEAYDGDIAFATALENFGGGHSDPLFVTLGGPVMAKFSIALREISTHKELLRSQVEHMLNDRLTNILVEILDVKEARRRFDKASQLYDQAREKFMSLRKSTKFDVAAVIEEELHNARTIFEEARFLVGALHNIEAKKRFEFLEAVTGVMDAHLRYFQQGYQQLQELEPFIIEVLAYAQKARESYEEQISLCERMVEYKKASYQESRLSLGPYGSPSGENIHPFSRISSVVDAVAESAAGKVRVIRQGYLSKRSSLRADWKRRFFVLDSRGMLYYYRKPLHT-NSLNQLYSQRCANESAGILSRLLSSGYPGVVPDEKSVARHTVLLTSTIKIDAEQSDLRFCFRIISPSKMYTLQ…
PAP.Phaseolus.A	MHFANLDDTPMFRQQMQCLEDGAESLRARCCKFYKGCRKYTEGLGEACDGDIAFASAIENFGGGPNDPHFIALGGHIMTKFTIALREISTFKELLRLQVEYIFNRRLQPIVVDIHEVKEARKRFDKSSLVYDQAREKFMSLRKSTKIDIATVIKEELQEARASFEEARFLVATLNNVEVKKRFEFLEAVTRIMDAHFRYFQQGYQLLNQMEPFINEIMDYVHQSRENYSEQIQLYQRMQDYKKQAYEESRFSLGPYGSPRVDFAHPFSRISEVADIVMESAAGKVQIIRQGHLSKRSSLRADWKRRYFVLDSRGMLYYYRKPWSGSYGSNQPSPKRSGTEGSGILSRWLSSHYHGGVYDERSIARHTVLLTSTIKVDADQSDLRFCFRIISPSKNYTLQ…
PAP.Phaseolus.B	MDFSKLNDSPMFRQQLQCMEESSESLRSRCFKFYKGSRKYTEGLGDAYDGDIAFASALESFGGGHNDPLFVTLGGPVMTKFSIALREISTYKEVLRSQGEHMLNDRLLNMLVDILDVKEARRRFEKASLVYDQAREKFMSLRKSTRIDIATVVEEELHNARCSFEESRFLVSALHNVEAKKRFEFLEAVTGVMDAHLRYYRQGYQLLHELEPFIIEVLAYTQKARESYEEQISLCERMLEYKKHVHHESMLSLGPYISPGRDPVQPFSRISKVADAVTESAEGKIQIIRQGYLSKRSSLRGDWKRRFFVLDSRGMLYYFRKPWNGLHSSNPSLVHKCATDSAGILSRLLSSHYHGVMPDEKSVARHTVLLTSTIKSDAEQSGLRFCFRIISPSKSYTLQ…
