# Supplementary material for: Legume genome structures and histories inferred from Cercis canadensis and Chamaecrista fasciculata genomes
Source: Plant J. 2026 Jun 10;126(5):e70981. doi: 10.1111/tpj.70981 (PMC13252982; doi:10.1111/tpj.70981)
Supplement: Supplementary file 6 — Data S6. Manuscript supplement; Compressed directory of aligned sequences from 250 gene families with high rates of gene duplication consistent with whole‐genome duplications in the legume subfamilies. [file TPJ-126-0-s006.gz › S6_consen_wgd_tree/40_wgd_aln_manual_wgd_copy/Legume.fam3.02580]

CAE.Acacia.A	METEEILKESVGAGNNSKSGDGFIDRSKVRILLCDDAKSSEEVFTLLLNCSYQVTSVRSARQVIDALAEGQDIDIILAEVDLPMKKGWKMLKYIARDKELCRIPVIMMSAQDEVSIVVKCLKLGAADYLVKPLRTELLLWTHMWRRRRMLGLAEKILYDFDLVVSDPSDGTSTTLFSDDTDDRSKRSTPETGMPIQQEHESTVAVASLVVEELPNAQASEYRPDVPRISDRRTGNFSAGPKKNELKIGESSAFFTYVKAATMKSFQPVIHADHNAVTHLRMEDTRQAYTQQGVHDLQIHEGETCESHSQDDLPSSNSIPDSFSIERSSTPPASLETSQQKHFMEEPLPQAMTHPRNGTHNSELEVSGMLGQHHYPYYISGVVPIMMPSSAQLYQKLQDL…
CAE.Acacia.B	MEIGGFLKVCANAGNPSKRTDDFIDRSKVKILLCDDTKSSEEVLTLLSGCSYQVTSVSSPRQAIDVLAEAQDIDIILAEV------GMKMLKYIARKKDLHRIPVIIMSAHDEVSIVMKCLRLGAAEYLIKPLRSELLLWTHMWRRRHMLGLTEKMKYNSDLAASDPGDGTSTAFFSDDTEDKSNRSTPEIGMSIEQQNESTAAAAA-PPEEPPGAHASEYGPDVPGTSDRQTRHRSSGPKKSGLRIGESSAFFSYVKTTMQKSLQGIPQVQNNAATQLRMEDMHQTCPYG-VHNLKTHGGEPSERPNKDDLPSSISKPDSFSTDNSSAPPASMGSLNQKNFNQEHLPQDVTHVKNGTHISETQLPGTPSQHPHLYYISGFFPPLMPSSAPLYPKHQDP…
CAE.Chamaecrista.A	METEGILKESVGAGNNSKSGDGFIDRRKVRILLCDDVKSSEEVVTLLLRCSYQVTAVRSARQVIDALAEGPDIDIILAEVDLPMKKGMKMLKYIARDNELRRIPVIMMSAQDEVSIVVKCLRLGAADYLVKPLRTELLLWTHMWRRRRMLGLVEKVLYDFDLVASDPSDATSTTLFSDDTDDKSKRSTPETGMPIQQEDEPTVAVAATIVEEPLEVYASEYRPDVPGISDRRTGQFSIGPKKSELRIGESSAFFTYVKASTTKSPQVVVHVDRNAATQLTMEDPPQACPQQGVKDIQMHEGETCESHSQDDLPSSYSIPDSFSIERSSTPPASMENSEQKHFTEEHLPQGVIHPRNGTHNSEHEASGMPTQHHYPYYISGVVPVMMPSSAQMYQKLQDL…
CAE.Chamaecrista.B	-GIQGLLKVSAGAGNKGKPGDGLIDRSKVKILLCDNTKSSEEVLTLLLGCSYQVISVKSARQVIDALAEGQEIDMILAEVDLPMKKGMKMLKYIAQDKDLHRIPVIMMSAQDEVSIVVKCLRLGAADYLVKPLRTELLLWTHMWRRRHMLGLAEKILCDFDLVASDPSDATSTTLFSDDTEDKLRRSTPETGMSIQQEHE-SIAVAD-AHEEPQDAYASEHRPDVPGISDRRTGHIASGPKMSELRIGESSAFFSYIKSTAKMSSQGIAQVDNSAAAHLRIEGM-----------LQTHEGETYESPSQDDVPSGGSLPDSLSIERSSTPPASMEILKQKHLKEEHLPHGVIHPRNGTHGSESEISSRPTQHSYPYYIPGIVHVLMPSSSQLYMKLQDL…
CAE.Senna.A	MEIGELLKESGGAGNTSKSGDGFIDRSKVRILLCDDSKSSEEVFTLLLKCSYQVTSVRSARQVIDALAEGQDIDIILAELDLPMKKGMKMLKYIARDKELRRIPVIMMSAQDEVSIVVKCLRLGAADYLVKPLRTELLLWTHMWRRRRMLGLVEKILYDFDLVASDPSDATSTTLFSDDTDDKSKRSTPETAMPIQQEHESTVADAATFVEMPPEVHASEYRPDVPGISDRRTGHFSTGPKKSELRIGESSAFFTYVKATTMKSSQGVIHVDRNAATHLRMEDTDQACPQQGVNDLQIHEGETCESHSQDDLPSSSSIPDSFSIERSSTPPASMEISQQKHFREEHLPQGVIHPRNGTHNSELEASGMPSQHHYPYYISGVVPVMMPSSAQLYQKLQDL…
CAE.Senna.B	MEIEGLLKVSAGAGNNSRSSDGFIDRSKVKILLCDNTKSSQEVLTLLLGCSYQVTSVRSARQVIDALAEGQDIDIILAEVDLPMKKGMKMLKYIARDKDLHRIPVI---------------------------------------------------------TSDPSDATSTTLFSDDTEDKSRRSTPEIGISIQQEHESIVAISVADVGESQDARASEYRPDVPGISDRRKGHFASGPKKSELRIGESSAFFSYVKSTMQKISPGIARVDSNAATPSRIEDMRQACAQQVVYDLQTHEGETYESPSQDDLPSSNSIPDSFSVERSSTPPASMEILKQKHVKEDHLPHGMIHQRNGTHGSETE-------------VSGVVHVLMPSSSQLYLKLQDL…
CER.Bauhinia.A	METEGLLKESAGAG--KKSGDGFIDRSKVRILLCDDAKSSEEVFTLLSRCSYQVTTVRSARQVIDALAEGQDIDIILAEVDLPMKKGMKMLKYITRDNELRRIPVIMMSAQDEVSVVVKCLRLGAADYLVKPLRTELLLWTHMWRRRRMLGLAEKILYDLDLVASDPSDATSTTLFSDDTDDKSKRSAPDTVMSVQQEHESTVVVATTVVEEPPATQASEYRPDVPGISDRRTGQFSSGPKKSELRIGESSAFFTYVKATTLKSSQGIAHVDNNADTDLRVENMPHPGAQQGVHDLHIHEREACESHSRDE---------SFSIERSSTPPASTEVSEQKHFMEEHLPQGVVHPRKGTHGSELEASGLPPQHAYPYYISGVVHVMIPSSAQLYQKLQDL…
CER.Bauhinia.B	METEELLKESAGVGNNSKSGDGFIDRSKVRILLCDDAKSSDEICTLLLRCSYQVTSVRSARQVIDALAEGQDIDIILAEVDLPMKKGMKMLKYLTRDNELRRIPVIMMSAQDEVSIVVKCLRLGAADYLVKPLRTELLLWTHMWRRRRMLGLAEKVMYEFDLVASDPSDATSTTLFTDDTDDKSKRSTPETVVSIQQEHESTVEVVAAIVEGPPAVHASEYRPDVPAISDRRTGYFSSGPKKSELRIGDSSAFFTYVKATTLKSSQEIAHVDNNTATDLRIEVVPRADAQQVVHEVHILEGDAYESYSRDDLPSSNGIPDSFSIERSCTPPASTEVSEQKHSGEEHLHQGVVLSRKGKNGSELEASGLPAHHAYPYYISGVVHVMMPSSAQLYQKLQDL…
CER.Cercis.o	METEELLKESAGAGNYSKSGDGFIDRSKVRILLCDDAKSSEEVFTLLLRCSYQVTTVRSARQVIDALAEGQDIDIILSEVDLPMKKGMKMLKYITRDNELHRIPVIMMSAQDEVSIVVKCLRLGAADYLVKPLRTELLLWTHMWRRRRMLGLVEKIVYDFDLVASDPSDATSTTLFSDDTDDKSKRSTPETVMSIQQEHESTVAVAA-IVEEPPAAHTSEYRPDVPGISDRRTGHFSSGPKKSELRIGESSAFFTYVKATTLKSSQGIAHVDNNATTDLRIEDMPHAGAQQGVHDLHIHEGEACESYSRDDLPSSISIPDSFSIERSSTPPASTEVSEQKHFREEHLPQGVVHPRKGTHDSELEASGLPAQHAYPYYISGVVHVMMPSSAQLYQKLQDL…
CER.Phanera.A	METEELFKESAGAGKNSKSGDGFIDRSKVRILLCDDAKSSEEVFTLLLRCSYQVSTVRSARQVIDALAEGEDIDIILAEVDLPMKKGMKMLKYITRDNELHRIPVIMMSAQDEVSIVVKCLRLGAADYLVKPLRTELLLWTHMWRRRRMLGLAEKILYDLDLVGSDPSDATSTTLFSDDTDDKSKRSTPDTVMSVQQEHESTVATAATIVEEPPATLPSDYRPDVPGISDRRTGHFSSGPKKSELRIGESSAFFTYVKAATLKSSQGIAYVDNDAATDLRIENMPNAGSQQVVHDLHIHEEEACESYSRDDLPSSNSILDSFSIERSSTPPASAEVSEQKQFREEHLPQGVVHPTKGTNGSELEASGLPAQHAYPYYMSGVVHVMMPSSAQLYQKLQDL…
CER.Phanera.B	METEELLKESAGAGNNSKSGDGFIDRSKVRILLCDDAKSSEEISTLLLRCSYQVTSVRSARQVIDALAEGQDVDIILAEVNLPMKKGMKMLKYITRDNELRRIPVIMMSAQDEVSIVVKCLRLGAADYLVKPLRTELLLWTHMWRRRRMLGLVEKILYEFDQVASDPSDATSTTLFSDDTDDKSKRCTPETVMSIQQEESVAVAAAAAIVEEPPAAHASEYRPDVPGISDRRTGYFSSGPKKSELRIGESSAFFTYVKATVLKSSRGIAHVDNNAATDLRIEDMPPAGAQQGVHDVLIHEGEECESYSRDDLPSSNRTPDSFSMERSSTPPASTEVSEKKHFGEEHLHQGVVHPRKGTHGSELEASGLPAHHAYPYYISGVVHVMMPSSAQLYQKLQDQ…
DET.Sindora.A	MESEDLLKDSGGAGNNSKGSDGFIDRSKVRILLCDDSKSSEEVFTLLLRCSYQVTSVRSARQVIDALAEVQDIDIILAEVDLPIKKGMRMLKYISRHEELRRIPVIMMSAQDEVSIVVKCLRLGAADYLVKPLRTELLLWTHMWRRRRMLGLVEKILYDFDLGASDPSDATSTNLFSDDTDDKSKRSSPETGMSVQQENESTVAATA---EEPPDAYVSEYRPDVPGISDRRTGHFSSGPKKSELRIGESSAFFTYVKAPSLKSSQ----VDNIAATRQTIGDTQQTCAQHGIHDLQVHEGVTYESHSQDDIPSSNSFPDSFSIERSSTPPASMEVSQRKHCKEDNLPQGVMHPRNGTHGSELEVSGLHAQHSYPYYISGVVHVMMSSSIQMYQNIQDM…
DET.Sindora.B	MESEDLLKDSAGAGNNSKTGDGFVDRSKVRILLCDDARSSEEVFTLLLRCSYRVTSVKSARQVIDALAEGQDIDIILAEVDLPMNKGMRMLKYIARDKELRRIPVIMMSAQDEVSIVVKCLRLGAADYLVKPLRTELLLWTHMWRRRRMLGLVEKLLYDFDLIASDPSDATSTTLFSDDTDDKPK---PETGIATQPEPESTATVAADDVEKPQHACASDYQPDLPGISDCRIGHFSSAPKKSELKIGQSSAFFTYVKATIPKSSQGIAYVDNIAATHLRVEDAQRACAQQGSNGRVVLEGETYKSHSHDELPSSHSIPDSFSIERSSTPPASTEVSQQYS-KEEHLPQGDIHPRNGTHGSELEVSGLHAQHAYPYYISGVVHVVMPSSAQLYQKLQDM…
OUT.Arabidopsis.O	----------------CKGGDGFIDRSRVRILLCDDSTSLGEVFTLLSECSYQVTAVKSARQVIDALAEGPDIDIILAEIDLPMAKGMKMLRYITRDKDLRRIPVIMMSRQDEVPVVVKCLKLGAADYLVKPLRTELLLWTHMWRRRRMLGLAEKMLYDFDLVGSDQSDPTSTNLFSDDTDDRSLRSTPQRGNLSHQENEWSVATAPADGTATSSLAVTAIEPPLDHLAGSHHAQFSSAPKKSRLKIGESSAFFTYVKSTVLRTGQDPPLVDGNNTKQARAAEKFQVVASEGNNTKQAHRRGTEQYHSQETLQNGASYP--HSLERSRTLPTSMESHGR-NYQEGNMNIPQVAMNRSKDSSQVDGSGFSAPNAYPYYMHGVMQVMMQSAA---------…
OUT.Prunus.O	MESKELLRDCEDSGGGGGGADGFIDRSRVRILLCDNEYSSEEVFTLLVKCSYQVISVRSPRQVIDALAEGPDIDLILAEVDLPMNKGMKMLKYITRDRELRRIPVIMMSAKDEVSTVVKCLKLGAADYLVKPLRTELLLWTHMWRRRRMLGLAEKILH-VDPVISDPSGSTSTTLFSDDTDDKS---APEIGMSAHREDKS-----A-AFVELPPKNISEFRPDVPGISDRQTGKFLSGPKKSELKIGESSAFFTYVKSSKLTISQVVAHVEDITAEHLRMEEKHQACGLQVVDNPQVHGGEAWESFSQDDLPSSNT-------------------------------------------------------AYPFICLGRVQVMMSSSAHVYQKLHDM…
OUT.Quillaja.O1	MEGKGFLNDCMGVGNNSRSNDGFIDRSKVRILLCDDSKSTDEVFTLLLRCSYQVTSVRSARQVIDALAEGPDIDIILAEVDLPMAKGTKMLKYITRDKELRRIPVIMMSAQDEVSVVVKCLRLGAADYLVKPLRTELLLWTHMWRRRHMLGLVEKILYDFDLAVSDPSDATSTTLFSDDTDDKLRRSNPEMGVSVQQEDE--CAAAA----VPPCAQVVEYPPDVPGISDRRTGQFSPGPMKSELRIGESSAFFTYVKSALTKSSQGIAHIDYNVAANLRSEDMNQVSVQQVVNDFQILEGEAWESHSQDDLPSSNSIPDSLSMERSSTPPASMEFSEKSQFKEDKLLH-SVVPRNGTRGPELEVSGLPPQYAYPYYMPGVVQVVMPPSAQMYQKLQDL…
OUT.Quillaja.O2	MDGKDFLSDCAGAGNNSRCRDGFIDRSKVRILLCDDSKSSDEVFTLLSRCSYQVTSVRSARQVIDALAEGQDIDIILAEVDLPMAKGIKMLKYIARDKELCRIPVIMMSAQDEVSVVVKCLRLGAADYLVKPLRTELLLWTHMWRRRRMLGLVEKILYDFDLVVSDPSDATSTTLFSDDTDDKSRRSNPETGTGVIQLEDECAAADP----PGAQVLVLDYPPDVPGISDRRTGQFSFGPKKSELRIGESSAFFTYVKSVIPKSSQGIARIGDNVTQDLRSEDMNEASVQQVVNDFQILEGEALESHSQDDLPSSYRIPDSLSMERSLTPSASIEFSQKRQFKEENLLR-SVVPRNGIRGPDLEVSGLPAQPAYPYYLSGT-QIVMPPSAQMYQKLHDL…
OUT.Vitis.O	-------NEIGSGGSNSKSSDSFIDRSNVRILLCDDTKSSDEIFTLLCGCSYQVTSVRSARQVIDALAEGHDIDIILAEVDLPMTKGMKMLKYIMRDKELRRIPIIMMSAQDEVSVVVKCLRLGAADYLVKPLRTELLLWTHMWRRRRMLGLAEKILYDFDVAASDPSDATST-MFSDDTDDKSRMSAPEMVVSVHQEDESNATIDSTDVAEPPVVNQLECRPDVPGISDRRTGQLLSGPKKSELKVGESSAFFTYVKSSMIKTSQGIPNINESAPQHSRMEERVQAWSEKGVNDTQEHEGEAWENYSQDDFPSSNSIPDSLSVEMSCTPPAPIEFVQGRNSKGEEFSQVPIHPRNEH---QVDISGFPGHTAYPYCMSGVMQVMMPSSAQLYPKLHDM…
PAP.Aeschynomene.A	-EKGELLSDNNCVGSNSKSVDGFVDRSKVRILLCDDSKSSEEVFTLLMRCSYQVTSVRSARQLIDALAERQYIDIILAEVDLPIKKGMKMLKYIARDKELRRIPVIMMSAQDEVSIVVKCLKLGAADYLVKPLRTELLLWTHMWRRRRMLGLVENILYDFDLVASDPSDATSTTLFSDDTDDKSKRSSPEAGISIQQEQEATVAMDTAAVEEFPDAYRSEYLPDVPGISDRRTGNFSSGPKKSELRIGQSSAFFTYVKASTLKSFEEVDRVDKNAAKQMRMEDMNQACAQLR-DNLPRHEGETFESHSQEDLPSSNSMPDSFSIERSCTPPASMEVSQQKQYKDEH-LQGVVHPRNGSHGSEPEASGMNAQHTYPYYISGVVHVMMPSSAQLYQKIQEL…
PAP.Aeschynomene.B	MEGEEVLIEIGCGGSNGNSGDGFIDRSKVRILLCDDSKSSSEVFTLLLGCSYQVTSVRSARQVIDALAEGQYIDIILAELDLPLKKGMKMLRYIARDKDLRRIPVIMMSAQDEVSVVVKCLKLGAADYLVKPLRTELLLWTHMWRRRRMLGLVEKILYDFDLVASDPSDATSTTLFSDDTDDKTKRNTPETVVSIQQEQESTIAIVAAVIEERPDARASEYRPDVPGISDRRTGHFSSGPKKSELRIGESSAFFTYVKASVLKSFDGIAHVDNNAATRVRMEDTHQACAQQGVNDHRVHEGETCESQSQDDLPSSNSIPDSFSVERSSTPPASTEDSQQKQYKEENLPSGMMHQGNGAHGSEREASGMAAQHAYPYYISGVVHVMMPSSSQMYQKIQDM…
PAP.Lotus.A	--AEEILRENNCGGANSKSGDAFIDRSKVRILLCDDPKSSEEVFTLLVKCSYQVTPVRSARQVIDALAEGQYIDIILAEVDLPIKKGMKLLKYLSRDKELRRIPVIMMSAKDEVPIVVKCLRLGAADYLVKPLRTELLLWTHMWRRRRMLGLAEKILYDFDMVASDPSDATSTTLFSDDTDDRSKRSTPEAA---QQEPEVSISKAAAVIEELPGAQISECRPNVPGISDRRTGNFSSGPKKSELRIGESSAFFTYVKATTLKSVQEIAHVDNHATTQVRVEDMNQACARQRVNDLKTHEQEMFESRSQEDLPSSNSFPDSFSIERSCTPPASVEVSQQKNFREEYYPQGSLYPSNGSRGSKLEPSGMPAQHAYPYYYSGVVHVMLPSSAQLYQKMQDI…
PAP.Medicago.A	MDTEELLKELNCGGNNSKSGDGFIDRSKVRILLCDDSKSSEEVFTLLINCSYQVTSVKSARQVIDALAEGQYIDIILAEVDLPIKKGMKMLKYIARDKELRRIPIIMMSAQDEVSIVVKCLRLGAADYLVKPLRTELLLWTHMWRRRRMLGLIENILYDFDLVASDPSDATSATFFSDDTDDKSKRSNPEAGISIQQEQAASIATAAAVIEEHPYVHVSEYQPDVPGISDRRRNSSFDGPKKSELRIGESSAFFTYVKATTMKRLEEIAHLDNSGTLLVRVEDMNQACSQQGGNDLIRHEGETIESHSQDDLPRSNSIPDSFSVERSCTPPASMEVSQQNSNHKEKHPQGVVHPRNGSYGSELNQSGMPAQHAYPYYMPGVAHVMMQSATHMYQKIQNL…
PAP.Medicago.B	--------------NGKKIGDGFVDRSKVRILLCDDSNTSQEVFTLLLRCCYQVISVKSARQVIDALAEKETIDLILAEVGLPKKKGMKMLKYIARDKELRRIPIIMMSAQDEVSVVVKCLRLGAADYLVKPLRTELLLWTHMWRRRRMLGLAEKMLYDFDLVVSEPSDNTSTTLFSDDTDDKSKRSTQETGISVQQEQESTIANAA-SVEEPRDDHASECQPDVHGIDDQQTASFSSGPKKSELRIGESSAFFTYVKASMLKRLEGIVQADNNAVACVRMEVMHQACAQQGVSDLEVCKGETCDSQSQDDFPSSNSIPDSLSIERSGTPPASLEASQQNRYEEENLHHSLMHPRNGAHCPELERSNMTAQPAYPYYMSSGVHVMMPSSAQMYQKVYDL…
PAP.Phaseolus.A	-ETEELLNKASCGGNNSKSGDGFIDRSKVRILLCDDSKSSEEVFTLLLGCSYQVTSVRSARQLIDALAERQYIDMILVEVDLPVKKGMKLLKYITRDKELCRIPVIMMSAQDEISVVVKCLRLGAADYLVKPLRTELLLWTHMWRRRRMLGVVENILYEFELVASDPSDATSTTLFSDDTDDKSKRGTPETGVSVQQEQEVSIAAAASIAMELPSALVSEYQPDVPGISDRRTGHFSTGPKKSELKIGESSAFFTYVKATALKSIEESAHVDNT-TTEVRVEHVNQACGEQEGNDLKTHEGEMFENHSQDDLPSSNSIPDSFSIERSCTPPASMEVSQQKHYREEH-SQGVVHPRNGSHGSD------PAQHVYPYYISGAVHVML-SSAQIYQKIQDL…
PAP.Phaseolus.B	--GEEILIESG-GGNHGKSGDGFIDRSKVRILLCDDSNSSQVVFTLLLGCSYQVTLVKSPRQVIDALAEGQHIDIILAELDLPTKKGMKMLKYIARDKEFRRIPVIMMSAQDEVSVVVKCLRLGAADYLVKPLRTELLLWTHMWRRRRMLGLVEKILYEFDIVASDPSDATSTTLFSDDTDDKSKRSNPEVGLPVQQEQESSIAIGA-AVVEPLDAHASEHRPDVDGFNDHRTAHFSSGPKKSELRIGESSAFFTYVKASILKSFEGVVNVDNNGAAHVRMEAMHQACAQQGVNDLQTREGETCESQSQDDLPSCSSVPDSLSIERSCTPPASMEVSPQKH-KDKNFHQGVMHPRNGTHCSEHEVSGMASQHTYPYYISGGFHVMMPSSAQMYQKMQDL…
