# Supplementary material for: Legume genome structures and histories inferred from Cercis canadensis and Chamaecrista fasciculata genomes
Source: Plant J. 2026 Jun 10;126(5):e70981. doi: 10.1111/tpj.70981 (PMC13252982; doi:10.1111/tpj.70981)
Supplement: Supplementary file 6 — Data S6. Manuscript supplement; Compressed directory of aligned sequences from 250 gene families with high rates of gene duplication consistent with whole‐genome duplications in the legume subfamilies. [file TPJ-126-0-s006.gz › S6_consen_wgd_tree/40_wgd_aln_manual_wgd_copy/Legume.fam3.01795]

CAE.Acacia.A	--VIFLLLTTTASYAYSHSDSSSPDSFIFAGCTQQTYSPDSPYSALQALLTSLLSATYSSYFTVLGSSV---IYGLYQCRGDLSMPVCSSCISRSLARLSSLCPSTCGAAVQLDGCFVKYDATFVGVEDKTVLFKKCGPSVGSSGNDVGSSEAVLYGLSGSGGYFRVVGSGNVQGVAQCTGDLGLDQCQDCLSEAIRRLKSDCANADYGDVFLGKCYARYSIGGAHAYEKANGKSKNGGEKKFVIIIGLLAGLAVLVIFLAFLKTICTRP--
CAE.Acacia.B	--SIFLIIIVILCFSPNPSVSANTDSFLYGGCTQQQFTPNSAYESLDSLLTSLVSATYSAYFTILGSSAPDVVYGLYQCRGDLSMPDCAACVAGAVTRAGALCEQRCGGAVQLEGCYVKYDATFLGVEDKTVVLKKCGPSVGYNSDAMASRDAVLTGLAGSGGPFRNGGSGKVRGMAQCTGDLSFAECQDCLGEAIGRLKNDCGTADYGDMFLAKCYARYSTGGSHGYSKAHEKSNGEGEKTFAIIIGLLAGVAILIIFLAFLRKLCEDRGK
CAE.Chamaecrista.A	---LLLLLLLFSLFTLSLS-HSFTDSFIFGGCTQQKYSPDSPYPSLDSLLTSLLAATYSPYFSAVAGDS--TISALYQCRGDLSMPDCSACVSRSLARLSALCPAACGGAVQLDGCFLKYDVSFLGVEDKTVIFKKCGPSSAAMQ---QGGVVLLAGLAGSGGLFRVGGSGNVAGLAQCVGDLGLRECQDCLSEAIRRLRSECGDAAYGDVFLGKCYVRYSVDGAHHYSKAHGKPKNGGEKTFAIIMGLLAGIAILIIFLAFLKRVCTE---
CAE.Chamaecrista.B	--STFTIMTTVWCLRLAATVSSSTDSFLYGGCTQQRYTPNSPYESLDSLLTSLVYATYSSYFTVLGPSPQDVVYGLYQCRADLAMPDCATCVARAVTRAGLLCSQTCGAAVQLEGCYVKYDVSFLGFEDKTVVLKKCGPSVGYNSEAMSSRDAVLAGLAGSGGPFRVGGSGKVKGVAQCTGDLSYVECQDCIGEAIGRLRSDCGTADYGDMFLAKCYARYSTGGAHSYSKAHDKSSDEGEKTFAIIIGLLAGVAILIIFLAFLRKLCEDRGK
CAE.Senna.A	------------------------------------------------------------------------------------MPDCSSCVSRSLARLPALCPGSCGAAIQLDACFIKYDASFLGVQDKTLIFKKCGPSPSYGDGSSNYKDDVLDGLAGSGGAFRVGGSGDVQGVAQCTGDLGFQECHDCIAEAIRRLRSDCGDAAYGDVFLGKCYARYSVGGAHGYSKAHGM--------------------------------------
CER.Bauhinia.A	----LSLLIVNCLFYPSAS--DSTDSFLFGGCTQQKYSPDSPYQSLHSLLTSLVSATYSSYYTIVASTQSDVVYGLYQCRGDLAIPDCATCVARAVTRIGSTCSQTCGGAVQLEGCYVKYDATFLGVEDKTVILKKCGPSVGYNPDAMSSRDAVLAGLSGSGGAFRGVGSGNVQGMAQCAGDLSFVECQDCISEAIRRLRSDCGTADSGDMFLGKCYARYSTGGAHADSKAHDKSSNEGEKTFAIIVGLLAGVALLIIFLVFLRRAFGGEGK
CER.Bauhinia.B	FFTLSLLFLIS-LFYPSLS--DTTGSFLFGGCTQQKYSPDSPYQSIDSLLTSLVSATYSSYFTIIGSTQSDVVYGLYQCRGDLSMPDCATCVARAVTRVGSMCPQTCGGAVQLEGCYVKYDATFLGVEDKTVILKKCGPSVGYNPDAMNSRDAVLAGLSGSGGSFRVGGSGNIQGMAQCTGDLSFAECQDCISEAFRRLRSDCGTADYGDMFLGKCYARYSTGGAHADSKAHDKSKNEGEKTFAIIVGLLAGVAVLIIFLAFLRRVCGGQGK
CER.Cercis.o	-FTFSLLIL-ISLFYPSVS--DSTDSFLFGGCTQQKYSPDSPYQSLDSLLTSLVSATYSSYFTVIGSTASDVVYGLYQCRGDLAMPDCATCVARSVTRIGSMCSQTCGGAVQLEGCYVKYDATFLGVEDKTVILKKCGPSVGYNPDAMSSRDAVLAGLAGSGGAFRVGGSGNIQGMAQCTGDLSFDECQDCISEAIRRLRSDCGTADYGDMFLGKCYARYSTDGAHAYSNAHDKSSNEGEKTFAIIIGLLAGVAILIIFLAFLRKICGGQGK
CER.Phanera.A	----PSLFLLISLFYPSVS--DTTDLFLYGGCTQQKYPPNSPYQSLDSLLTSLVSASYSSYFTIIGSTANDVVYGLYQCRGDLAMPDCATCVARAVSRIGSLCSQTCGGVVQLEGCYVKYDATFLGVEDKTVILKKCGPAVGDNPDAMSSRDAVLAELAGSGGLFRVGGSGNVHGMAQCTGDLSFLECQDCISEAIKRLRSDCGTADYGDMFLGKCYASYSTGGAHSYSKAHDKSSSEGEKTFAIIVGLLAGVAVLIIFIAFLRKAFGGQGK
CER.Phanera.B	FFTLSLLFLISL-FYPSVS--DNTGSFLFGGCTQQKYSPDSPYQSLDSLLTSLVSATYSSYFTIIGSTQSDVVYGLYQCRGDLAMPDCATCVARAVTRVGSMCSQTCGGTLQLEGCYVKYDATFLGVEDKTVVLKKCGPSVGYNPDAMNSRDAVLAGLAGSGGPFRVGGSRNIQGMAQCTGDLSFAECQDCVSEAIQRLRSDCGTADYGDMFFGKCYARYSTGGAHAYS--HDKSRNEGEKTFAIVIGLLAGIAVLIIFLAFLRRVFGGKGK
DET.Sindora.A	---FSTIFFLTIPFFPFQTLSSSTDNFVFGGCTQQRYNPNSPYESLNSLLTSLVSATYSSYFTILGSNQNDVVYGLYQCRGDLSMPDCATCVARAVTRAGEICSQTCGGAVQLEGCYVKYDATFLGVEDKTVVLKKCGPSVGYNPDAMGSRDTVLSGLSASSGPFRVGGSKDVQGVAQCTGDLSIAECQDCISEAIGRLRSDCGTADYGDMFLAKCYARYSTGGAHAYSKAHDKSGNEGEKTFAIIIGLLAGVAILIIFLAFLKRIWEGNGK
OUT.Arabidopsis.O	IKTLSIFFFLIAATAPSLSATSATDTFVFGGCSQQKFSPASAYESLNSLLTSLVSATYSSYFTIMGSSSSDTARGLFQCRGDLSMPDCATCVARAVSQVGPLCPFTCGGALQLAGCYIKYDISFLGQEDKTVVLKKCGSSEGYNTDGISRRDAVLTELVNGGGYFRAGGSGDVQGMGQCVGDLTVSECQDCLGTAIGRLKNDCGTAVFGDMFLAKCYARYSTDGAQHYAKSHNYKTNGGEKTFAIIIGLLAAVVLLIIFLLFLRGVCSRGG-
OUT.Prunus.O	LLSFFTVLV-SLSCLYSPTSSSSTDSFVFGGCTQQKYVPDSPYESLNSLLTSLVSATYSSYYTIMGSSPQDVIYGLYQCRGDLAMPDCATCVARAVSQVGHLCSYTSGGALQLEGCYIKYDTSFLGVEDKTVVLKKCGPSIGYDADGMGRRDSVLAALVGSSGPYRVGGSGEVQGLAQCVGDLSLSECQDCVSEAIGRVKSECGGAVYGDMFLAKCYARYSTGGSNFYSKGHDKSTNDSEKTFAVIIGLLAGVALLIVFLTFIRKVFGGNGK
OUT.Quillaja.O1	------------------APHKNTHPILLLSPTSTRYSLPWLTQQTRPITTSPLGQAHKT-FTVFTNVA-----------GDLSMPDCSTCVARSVSQLGRLCSQTCGGAVQLQGCYVKYDASFLGVEDKTVALKKCGPSDGYNPDAMSIRDGVLAGLAGSGGPYRVGGSGKIQGVAQCVGDLSFGGCQDCVLEAIRRLKSDCGSADYGDMFLGKCYARYTTGGTHVSSKAHGKSIFTAEKIFAFIIGLLAGIAILIIFLAFLKRICEGPG-
OUT.Quillaja.O2	----LSVL-LFFLFLSSSSLSSSTDSFLYGGCTQEKYTPNSPFESLNSLLTSLVSATYSSYFTIVGSTPDDVVYGLYQCRGDLSMPDCATCVARAVSQLGSLCSQTCGGALQLEGCYVKYDATFLGVEDKTVVLKKCGSSNGYNPDAMTVRDGVLAGLAGSGGPYRVGGSGEIQGVAQCVGDLSFEECQDCVSEAIKRLKTDCGSADNGDLFLAKCYARYTTGGSHVSSKSHDKSSSNGEKTFAIIIGLLAGIAILIIFIAFLRKICEGPG-
OUT.Vitis.O	------TSLVSLLSLP-LPSHSSNDDFVFMGCSQIKYTPNSPYESLDSVLTSLASATYSTYFTIMGSSPQDVVYGLYQCRGDLSMPDCATCVARAVSQLGSLCSQTCGGALQLQGCFVKYDDTFLGVEDKTVVLKKCGPSVGYEAERMGRRDAVLGSMGASSGGYRVGGSGDVQGVAQCVGDLSVGECQDCVSEAISRLKTDCGTAVYGDMFLGKCYARYTTAGAHTYAPNHDSSHDDGEKTFAIIVGLLAGVALIIIFLTFMRKVFEGNGK
PAP.Aeschynomene.A	---TLILIVLSLSSLSLSSSSSSADTFVYGGCTQQRYDPNSPYESLNSLLNSLLSATFSSYLTVLASSPYDVVYALFQCRGDLSMPDCASCVSRAISRAGQLCSTTCGGAVQLDGCFVKYDATFVGVEDKSVVLRKCGSSGGYDP------EAVLVGLADSGGYFRVGGSGRVRGVAQCTGDLSVGECQDCVGEAIRRLRSDCGGTDYGDVFLGKCYARFSTGGAHGYYKAHGKSDNQGEKTFAIIIGLLAGVAILIIFLAFLRRICEGQGK
PAP.Aeschynomene.B	-----------------------------------------------------------SYFTIIGSAQQDVIYGLYQCRGDLSMPDCAACVARAVTRAGDMCPGACGGAVQLDGCYVKYDATFLGVEQKDVVLKKCGPSVGYNPEGMGSRDAVLAGLAGSSGPFREGGSGEVRGVAQCTGDLSFGECQDCLSEAISKLKSDCGTADYGDMFLAKCYARYSIGGAHQASKAHGKSGNGNERTFAMIIGLLAGVAILIIFLAFLTKICRRQGK
PAP.Lotus.A	--TSLSLLIFANLIVLSLS-SSQLDLFLYGGCTQQRYTPNSPYELLNSLLTSLVSATYSSYYTVVGAD--DVAYGLYQCRGDISMPDCATCISRAVSRAGVLCQEARGGAVQLEGCYVKYDAKFLGAEDKTVVLRKCGPSAGYSL---GERDAVLSGLAGSGGYFRVGGAGGLTGVAQCTGDLSYAECQDCVSEAIRRLRSECAAADYGDMFLVKCYARYSNAGAHAYTKAHGKSNNDGEKTFAIIIGLLAGVAILVIFLAFVRRICGGQGK
PAP.Lotus.B	SFSLSLSLLIFFFLFPSILASSSTSLYLYGGCTQCMYTPNSPYESLDSLLTSLVSATYSSYFTILGSTQQDAIYGLYQCRGDLAMPDCASCVARAVTRAGDVCRQACGGGVQLEGCYVKYDATFLGVEDKAVVLKKCGPSVGYNPEAMGSRDAVLAGLLGSSGPFRIGGSGGVRGMAQCTGDLSGGECQDCVSEAISRLKGDCGTADYGDMFLGKCFARYSVGGAHDSSKAHGKSINQGQKTFAIIIGSLAGVAILVTPSVFLKKICY----
PAP.Medicago.A	-KKIFSLVIFSTFILHSLS-IS-TDTFLYGGCTQEKYTPT--YESLNSLLTSLISATYTSYFTIISSNPNDIVYGVYQCRGDISMPDCSSCIARAVSRTGDICPGVCGGVVQLEGCYVKYDVKFLGMQDKTIVLKKCGPEVGYDP---GTIDAVLGGLAGSGGLFRVGGSGQLKGMAQCVGDLSFVECQDCVTEAIRRLRNDCTSGDYGDMFLGKCYARYSTGGAHAYSKPHGKSDHDGEKTFAIIIGLLAAVAILIIFLAFLRRICEGQGK
PAP.Medicago.B	---FKIIFLFSTTLFLSLSESSTTNLYLYGGCTQQMYTPNSPYESLNSLLTSLVSATYSSYFTVLGSTQQDIIYGLYQCRGDLAMPDCASCVARAVTRAGDMCRDTCGGTVQLDGCLVKYDATFLGVEDKNVLLKKCGPSVGYNPEAMGSRDAVLGGLVGLGGPFRVGGSGMVRGVAQCTGDLSFGECQDCVVEAIGRLKSDCGTADYGDLFLGKCYARYSTGGAHDTSKAHGKFGIEGEKRFALIIGLLAGAAILVILIAFLTKICRRQGK
PAP.Phaseolus.A	LTLLLILFSLASFFVLAL--SSAADFFLYGGCTQQRYTSNSPYESLNSLLTSLVSATYSSYLTVVSSSQSDIAYGLYQCRGDLAMPDCAACVARAVARAGQLCPAACGGAVQLDGCFVKYDSTFLGVEDKTVVLKRCGPSLGFGSGATGERDAVLGGLTGSGGFFRVGGSGEVKGVAQCCGDLSFAECQDCVGDAIRRLRSECVAADYGDVFLGKCYARFSTNGAHAYNKAHGKSDNEGEKTFAIIVGLLAGVAILIIFLAFLRRICEGQGK
PAP.Phaseolus.B	------------LLFPEFSESSSSSAVLYSGCTQQRYTPNSPYQMLDSLFSSLVSATFSSYFTIVGSTQQDAVSGLYQCRGDLAMPDCAACVARAVTRAGDICRGTCGGSVQLDGCFVKYDETFLGAQDKTVVLKKCGPSVGYNPDAMGSRDALLAGLTAAGGNFRVGGSGGVRGMAQCSGDLSYGECQDCVAEAISRLKGDCGTADYGDMFLGKCYARYSTGGAHDNSKAHGESSHGGVRTFAIIIGSLAGAAILIIFLAFMTKICGRQGK
