# Supplementary material for: Legume genome structures and histories inferred from Cercis canadensis and Chamaecrista fasciculata genomes
Source: Plant J. 2026 Jun 10;126(5):e70981. doi: 10.1111/tpj.70981 (PMC13252982; doi:10.1111/tpj.70981)
Supplement: Supplementary file 6 — Data S6. Manuscript supplement; Compressed directory of aligned sequences from 250 gene families with high rates of gene duplication consistent with whole‐genome duplications in the legume subfamilies. [file TPJ-126-0-s006.gz › S6_consen_wgd_tree/40_wgd_aln_manual_wgd_copy/Legume.fam3.00812]

CAE.Acacia.B	MANHSTLCFFFLCLFVLCCSGTLVGLSYRERGDA---GTIPFLKQ-EMSRSHIRIFVSDPRSLSTFTSHESLDFYLETLVKTLISSNPSAVSWLKTNLVDFLAKVEIKSIIASCGS--LGQNEVPLLVSALKSIHSALGKIHLVGEVKVSVAFPLPFLEKWKNSNENDLHRILSFIKETNSFVMIEDSIDGDVSLGERFVQSAIKRATHAVSILPHKDVPLFLIIKSQAIPSSMELAQFTQTVSKHLEASTKVSRRVIAFYAEVHAVEAFEQEQLKRGEEEIFPLSHREILGKFHIRRTLDDITSPPNQVFPTNPTSVVTTPDTPTIITVPSTIP--APPTPAAMPMTVPTTTSVPLPPTPAN------PGVTPITV--PGAQPATYYPPPSGGVPVVS…
CAE.Chamaecrista.B	MANPTSFCFFFFSLFILCCSGTLVGFSYRERGDDVDAETISFLKDNKVPSSHIRIFVSDHRILSTLYYDGSLDFYLESLVKRFIRSKPYAVSWLKTHLVDFLPQVEIKSIIASCGN--VGQNEIPLVVSALKSIHSVLGKL----EVKVSVAFPLSFLKKLKTSHEIDLHMILSFIKETNSFVMIEGSIDRESSMNDEFVQSIIKRAILAASII--KDVPLILTIKIPSFPTSMEVSEFSQKVSKSLESSTEITNRIIALYAEVQSLE---------EEKDTFP----------MYRRSLDDTTNPANTIYPTNPTS-----ATPAIITVPSTNP-------AAT----PVTPPVPLTPTPAN------PGTTPITI--PGAQPSTYYPPPSSSVPVVP…
CAE.Senna.B	MANSSSLCFFFLSLFILCCSGTLVGFSYRERGNASEPGIISFLKHNKVPQSHIRIFVTDRRILSIFTSQQSLDFYLESLVRNFIRSKPNAVSWIKHHLVDLLPQVEIKSIIASCGS--IGQNEIPLLLSALESIHSVLRKLHIGREVKVSVAFPLSLLEKLKRLHGNDLNRILSFIKETNSFVMIEDSIHGELSMGDHFVQSIIKRATLVASILPYKDVPMVLTIKSPAIPSSMEVAQFSERVSKYLEASTEGTGRIIALYAEVHAIETFEQEELKREEEEIFPLYRREILSKFHIRRTLDDITNPPNTVYPTNPTSVITTPDTPTIITVPSTNPVTVSPTPAATPVTVPSTTPVPLSPTPANSG------TAPITV--PGAQPATYYPPPSGSVPVVP…
CER.Bauhinia.A	MAKEAPLCLFFLSLFIVYSSGTLLGFSHRERGETA-YETLTFLERNKVSPSQIRVFVTEHSILSTLKSDVSVDVYLKSLVKHLIDSKPSALSWLKTHLLDFLPHVNIKSIIATCGIECFGQNETPLLVSALGSIHSVLSKFHLGREVKISIAFSLSLLEKLSKSHENNLHRILSFIKKTNSFVMIEDSIDGELSTGDHFVHYIIERASIAASVLSCQDVPIVLNIKSSAVPSSMEVAQFSNRVSKYREADTEVTGRIVALYVEKQATEDFAEKQIKREEEEIFPSFHREVLSKILRRRRLHDTTNAATTVFLTPPTQVMTPSDRPTIITVPATNPITVSPTPAVLPVSIPSTTPVPLSPTPATTPVPVVPPPTPITVSQPATNPVTSYPPPSTNVPVTP…
CER.Bauhinia.B	MAKEAPLRLFFFSLLVFCSSGTLLGFSYRERGETA-LETISFLEQNKVSPSQIRIFVTDHRVLSTLKSEVSIDFYLKSLVKHLISAKPSALSWLKTNLIDFLPQVNIKSIMATCGYECFGHNETPLLVSALGSIHSVLSKFHLGREVKVSVAFSLPFLEKLNKSHENDLRRIFSFVKKTNSFITIEDSIDGALSMGDQFIHYVTERAAIAASILPCKNVPMVLTMKSSVIPSSVEVAQFSDKVSKKLEANTQITDRILALYAEVHATEDFAQKEMKREEEEIFPFYRREILSKFLTRRTLDDTTNPATTVFPTPSTPLMTPPDAPTIITVPATNPVTVSPTPAAVPVTVPSTTPVPLAPTPASTPVPVVPMPTPITVSQPITNPAASYPPPSV--PLSP…
CER.Cercis.o	MAKEAPLRLFFLSLLIVCSSGTLLGFSYCERGETPAHETISFLEQNKVSPSQIRIFVTDHRIFSALKSDVSVDFYLRSLVEHFINSKPSALSWLKTHLIDFLPQVNIKSIIATCGSECFGQNEIPLLVSALESIHSVLSKFHLGREVKVSVAFSLSFLQKWNKSHENDLHRMLSFIKKTNSFITIEDSIDGELSMGDQFVHYITERATIAASILPCKDVPMVLTIKNSAIPSSMEVGQFSDRVSKYLEANTQITGRIVALYAEVHATEDFAQKQMKREEEEIFPFYRREILSKFLMRRTLDDTTNPATTVFPTPPTPVMTPPDTPTIITVPATNPVTVSPTPAATPVTVPSTTPVPLPPTPTNTPVPVVPMPTPITVSQPVTNPVTSYPPPSTSVPVTP…
CER.Phanera.B	MAKEAPLRLFFLSLLIVCSSGTLLGFSYRERRETA-LKAMSFLEQNKVSPSQIRIFVTDHRILSTLKSEVSVDFYLPSLVKHFINSKPSALSWLKTNLIDFLPQVNIKSIIATCDSHCFGQNETPLLLSALGSIHSVRSKFHLGREVKVSVAFSLSFLEKLNKSHKNDLHTILSFIKKANSFVMIEDSIDGELSMGDQFVHYITERATIAASIFPFKDVPVVLTVKSSAIPSSMEVAQYSDRVSKYLDANTQITGRIVALYAEVHTTEDFAQKQMKREEEEIFPLYRREILSKFLMRRILDDTTNPATTVFPTPSTPTMTPPDTPTIITVPATNPVTVSPTPAAMPVTVPSTTPVPLTPTPASTPVPVVPVPTPTPISQPVTNPVTSYPPPS--VPLSP…
DET.Sindora.A	MAERASLRFFFLSLLIICTSAALVGFSYHEREDASAFGTLSFPKQNKISPSQIRMFVTNHRILDTLTSDLSVDFYLYTLLEQFANSQVSAVSWLKTHLTNFLPQVDIGSIVASCGYECLGQNEIPVLVSALKSLHPALSKLQRDREVKISVAFSLSSLEKFGKSNENDLSRVLSFLKEMNSFVMIEDSIDGEISMKDRFVQSIIKRAVLAVSLLPSKDVPFVLTIKSQAIPASIEFSQFSAKLSKYLEANTQITGRIVALYVEVRKPEDFAQKELKREHEEIFPLSRREILSKLHIRRTLDDTTNS-----PTNPVLVSTPPDTPTIITIPATNPVTVSPTPAATPVTVPSTTPVPLPPTPANSPVSITPVTTPILVSVPVTNPVSSYPPPAPSVPVTP…
DET.Sindora.B	MAKETSFCLFSLSLLVICSSATLVGFSHRERGAASNHGKISFLEQNEVSPSQIRMVVTDHRILSTLTSDVPVDFHLNSLIEHFISSQSSAVSWLRTHLRDLLHQLDIKSIIALCSGECLSRNEIPFLLSALKSMHSGLIELQRGNEVKVSVAFPLSSIEKLHKSHKNDLTRILSFLKEINSFVMIEDTMDDELRMGDQFFQSIINRANITTSLLPCKDIPVVLTIKSPAFSSSVKAAQFSENASKYVEENTQITGRMVAFFAEINTIGDFAHKELKREEEKVFPLFRREMLSKFHIRRRLDDASTPPNVVYPTNPTSLTTPADTPTIITVPSTIPV-------------------PPPPAPANLPTPVTPATTPITV--PGAQPVASYPPPSGSIPVTP…
OUT.Arabidopsis.O	---------------------------------------------------------------------------------------------------------------------------------------------------------------------------------------------------------------------------------------------------------------------------------------------------SYCSSTTTHHDVLNPPT-VFPTNPTT------TPTA----TFPPVTITPTPATTPIVPPVTTI-P-PPTTPPPVITIPPTLTPP-VTNPVTNPVTQYPPPSGTVPVVV…
OUT.Prunus.O	MANAASTCLFFMSLLSSCSSGTLVGFSYHASGNTSSPRTISFLKQNKIIPSQIRVFVEDPRILSTLPTDVAVDLYL----ENMISSKSSSISWLKTHVIPFLSQANIKSSIVISGSDYARKSSLPMLLSTLKYMHSVLASLPSDRRIKVSVAFSLTSLENLRRGHERDLHRICTCINEVRSSVIVEANIDGELSMGDRFVQSVIERASLANSVLPCNDVPMVLTIKSPAAPSASEVAEFSVKILKALESNTQITGRLVGLYAEVASMDDFAQKELKREEEQIFPSSRRELLSSFHLKTTSHDTFDTPT-VFPTTPISLPTT-PTPTIVTVPATNPVTVTPVPAA-PVEVPSTTPVTIPPTPVSSP--VTPATTPITPTIPPTNPVTTSPPPSGTTPVTP…
OUT.Quillaja.O1	MAMEASLPLLFLSLFVFCSSGTLVGFSYNGRGDNSTPRTISFLKQNKVTPSHIRLFVSDNRILSTLSSGVLVDFYLKSLVENFLSSKSSAISLLKAQLIEFLPRVNIKSIIVSCGSDCLGQTEFSVLISTLKSIHSVLRTSLRDSEVRVSVAFPLSLLEKLIRTHENYLHSILSFIKEMGSFVVIEDAIEGELSMGDQFIQSMIKRATHVASILPFNVVPVVLTIKSSAVPSALEVAQFSYKLSYAIKPNTKIIGRIAELYAEVHSMEGFAQRELQREEEQIFSLSRREILSKFHSRRTLDDTINPSTTIFPTTPVLVITPSNTPTIVTVPSSNPV--PPTPAATPITVPSTTPVTITPPPVNSPVPVTPVTTPITVAPPVTNPVTSYPPPPGSVPVTP…
OUT.Quillaja.O2	MAKKASLLLLLFVFLLIVCSSTLVGFSYNGRGHSSTTRTVSFLKQNKVTPSHIRLFVSDFRILNTLSSGISVDFYLKSLVENFSSSKSFAASWLKTHLIEFLPQVNMKSIIASCGIDCLGQTEMPVLVSTLKSIHSVLCTFRLDGEVRVSVAFPLSFLEKLNRSHEKELHSILSFIKEIGSFIVIEDAINGELSMGDQFIQSMIERTTHVASILPCNDVPVVLTIKSSAVPSAIEVAQFSYKLSNSIETNTQITGRIAELYAEVYSVEGFAQRELEREEEQIFY---------------L-------------------------------------------------CSCTP------------------------------------------VIP…
OUT.Vitis.O	MAGEASKCLLFLSVLAFYSSATLVGFSYDARRSRSATKTVSFLKQNKVSASQIRVFVADHKVLNSLFTGVSVDLYLETRVESLRDSTPSSISWLKTHLLTFLPHVNIQSVIASSVSELPGKNELPRVLSTLISTHSILSSFHLSSEVKVTVAFSLKFLENLDGKHERDLRRIFHFIKKTRSFVIVEARVDGELSMGDQFVQAMIKRATHANAVLPCSDVPMMLTVKSPAAPSGIEVAAFTDKISKSLENNTQIIGKISGLYAEVSDMEEFNQKELKREEEQLFPSSRRELLNNFHLKTTLHDAFDPPTTTFPTNPVTIPLDNPTPTIVTVPSTSPVTITPPPDATPVTVPSTTPITIPPTPLNSPVPVTPVTTPITVAQPITNPVTTYPAPSGNIPTTP…
PAP.Aeschynomene.A	MAKEASICILFLSFLIICCSGALVGFSPTTSGPT-------FFQENKIYQSRIRLFVTDPKVLSTLTYDAPVDLFLRTLVQDFI-----------PHLVSVVQQVDIRSIIVSCDSDCLGQDEIPLLLSNLRSIHSVLKTLQTIRETKVSVAFPLSFLEKLNASHENGLVRILRFIEKVNSFFMIEHSIDGELSMGEHFADHVIRRATVAASILPCKDVPIILRIKSIVIPIPKEIALFNEGISKYLEASSQITNRIVALYVE----------------EEIFPLSQREEIEKVHIRRILDETSNLPT--NPTSNAPVITPPDTPAIITVPSTSPVTVSPAPASVPITVPSSTPVSSPPIPANSPVPVTP----------ITNPAASYPPPSGSVPSTP…
PAP.Aeschynomene.B	MAKETSLCFFFLSFLITSSSGSLVGFSYHERGDTTLSGYLSFLQKTKLSPSQIRIHVTDHRILSTLTSNVSVDFYLKTLVEKFITSKPSVISWLKHHISNLLPQLDIKTIIVSCGSECFTQNEIPSLVSALRSVHLALSKLHIAREVKVSVAFPLSFLEKLNASCEKDLSSILSFIKEVKSFVIIEDTLSAELSIGNHFVQFITKRASLAASILPCKDVPLVMTIKSLVIPPSSEVAQFRDRVFKFLEARTDITKRIVALYAEVHTREDYAQKELKREE----DLDKVIILSKSHKRRILDDITNPTNP---TSGTTIITTPDTPTIITVPSTNPVTISPAPATMPVTIPSTTPVPLPPTPAT-------------------NPVTSYPPPSGSVPAVQ…
PAP.Lotus.A	MAKEASLCLLLLSVLIISCSGTLVGFSYHETRDTSTTAGNTFFQKDKIFQSQIWVSVKDLKILSSLTSDKLVDFFLKILVENVV----SGVSWEKAHLVSILPLADTISIIARCDGGSLGQNEIPLLFSTLKSVHSVLTKLQLSSEVKISVAFPLSFLENLSPIYENDLLRVLGFIKKINSIIMIEDSIDGELGMDVSFVQSVIKRASLAASILPCKDVPIVLTIKNSMISSSLELAQFSKTVSKYLEANSLITKRVVALYVEAHTSV---QKGIRREEEEILE------VSKVHIRRTLKEASSLPTPVSPINPASVIAPPETPAIITVPSTNPVTVSPTP---------TTPVPLTPTPANSPVPVTPVTAPTTFAQPVTNPMASYPPPSGSVPVNP…
PAP.Lotus.B	----------------------------------------------------------------------------------------------------------------------------------------------------------------------------------LHSLIMAKGAS---LCL--LYLSFLIISCSGDTSTSTSSGT-ISLLHQNEVSPSQV-----SERVSKYLEAR----ERMAALYAEMHTTEDFALKELKREE----------ISRNFLRRRTLDDTNNPTNTVFPTNPTTIITPPDTPTIIAVPSTNPVTISPTPAAVPATVTPTTNLPSPPTPTFSPVPVTPATTPTTVTTPTTVPVTSFPPPSGSVPVIP…
PAP.Medicago.A	-----------------------------------------------------------------------------------------------------------------------------------------------------------------------------------------------------------------------------------------------------------------------------------QKSK---ISKSQIQFVTNHKIGRKLQDT----------NPA--------PTIITVPSTNPVTVSPTPGATPVTVPSTTPVPLSPTPANSPVPVT----PITV-PGGTTPVNSYPPPSGTVPVT-…
PAP.Medicago.B	MAKEASFCLLFLSSLLISCSGSLVGFSYHERGDT----LTSFLQHSKVSSSQIRAFVTDHWILSTLTSKLLVDLYLKSQVEKFITSKPSAVSELKAQLVNFLPHLNIKSIIVSCGSECLLQNELPLIMHALKSIHSILSDLHISKEVKISVAFPLQVLRKLNASQEHEIRRLLSFIKETKSFVMIEDNIDGELRMDDHFVQTIIKRANLAASVLPCKDVPLVLTIKSSVIPSSIEVTQFSKRVSKYLEA-----KRIAALYVELHTTEDSSMKELKREEEGMFHLSRREILSKFHRRKIIDNTNSPTNTVYPTNPTPVITPSDTPTIIAVPSTNPVTISPTPAAMPVTVPSTTPVPLAPTPTITPAPVFPATTPTTVAPPVTSPVTSYPPPLGNVPVVP…
PAP.Phaseolus.A	MAKEPSLCLFLLSFLILLSSGTASSPSLAT----------AFLHKTKISKSEIRLSVTDYNIFNTLTTDLPVDFFLESVVENFVSSKSSPVAWLKVHLLNILPQVDIRSIVVRCGSECLGRDEMPLLTPVMESIHSFLSNLQLGREVKVSVSFPLSFLENLNASYENELLRIVAFVKKIDSFIMLEDAIDGESET----VQSVIERATL-ASILPCKDVPVVFATKS----SGMELAEFSEAVSKYLEAGSRFTKRIAALYAEVQTSKGFVLEDLKREEEGIIPLTLGEKPSKVHIRRILQVPTNSPNTVSPTNPTPVISPPDTPTIITVPSTNPVTVSPTPGATPVTVPSTTPVPLAPVPAN-P-----------GAQPVTNPASSYPPPSGNGPVTA…
PAP.Phaseolus.B	MAKEASLCLLFLSFLIISSSGSLVGISYRERGGTSTSRTISFLQQKNVSMSQIRIFVTDHRILSTLSSMVPTDLYLRSQVQSLITSKP---SELKARLLNFLPHSNIKSIIANCGSECLAQNEMPLFSRALKSIGSVLRELHIGREVKISVAFPLSFLEKLNTSHENSIRRILSFIREMKSFVMVEDSIDGELSMDSHFLHAIVKRATLAASILPRKDVPIVLTIKSTVIPTSMELAQFCERLSKYLEAKTHITKRIAALYAEMHRTEDFASKELKREEEELFPVSRREMLSESHKRRSLDDTTSPTNTVFPTNPASIITPPDTPTIITVPATNPVTISPSPAGMPVTVPSTTPVPFPPTPANTPVPVSPATTPVGIPPPTTNPVT-YPPSSGNVPVTP…
