# Supplementary material for: Legume genome structures and histories inferred from Cercis canadensis and Chamaecrista fasciculata genomes
Source: Plant J. 2026 Jun 10;126(5):e70981. doi: 10.1111/tpj.70981 (PMC13252982; doi:10.1111/tpj.70981)
Supplement: Supplementary file 6 — Data S6. Manuscript supplement; Compressed directory of aligned sequences from 250 gene families with high rates of gene duplication consistent with whole‐genome duplications in the legume subfamilies. [file TPJ-126-0-s006.gz › S6_consen_wgd_tree/40_wgd_aln_manual_wgd_copy/Legume.fam3.02117]

CAE.Acacia.A	MELELPRSVSAMTFDEVSMERSKGFVKALQELKLRPQLYSAAEYCEKSYLRSEQKQLVLDLKDYAVRALVAVDHLGTVAYKLTDLVEQQTLDVSTIDSKVSTLQQLLTCQIYTDKEGLRQQQLLAFIPRHHKHYILPSIKKVHFSPNIQVDTRKKSFQTKARIRSSGIPPAKTLSWHLASETNSTLKGSSRSSK-KVDPKFSVKTSGVFQLLDRESNLKKSMSAQSLLPNGVPPSSPAQQTLGVTHKDALENLKPLTTFKSFDQNRRQIVQNHTRSKSMLAAFFVKQKTQKLKAGSV
CAE.Acacia.B	--MENARPTRAMTFDEVSMERSKSFVNALQELKLRPQLYSAAEYCEKSYFHSEQKQMVLDLKDYAVRALVAVDHLGTVAYKLGDLLEQQTLDVSTMDSKVFALQQLLTCRIYTDKEGLRQQELFALIPRHHKHYILPSVKKVHFSPVIQTDARQTLFQARSRSHLSGTPASRTLSWHLASETKSTLKGTSYSSAYPEDSTISTTTMGAFQLSDEESTRMKSSAAQVHFPNGGLPSSTDIQTMGITRKDSLEGSKPMTAFKSFDQNRREIPYVPARGKSVLSAFFAKQKNPKTNAQNR
CAE.Chamaecrista.A	MELELLRPVPSMTFDVVSMERSKSFVKALQELKLRPQLYSAAEYCEKSYLQSEQKQMVLDLKDYAVRALVAVDHLGTVAFKLTDILEQQTLDASTIDLKVSTLQQLLTCQIYTDKEGLRQQQLLAFIPRHHKHYILPSVKKVHFSPHIQGDARKNPLQARARGRSSGTPAAKTLSWHLASETNSTLKGSSRSSK-KGDLKFSARTSGVFQLLDEECSLKKPSAEQIHSPNGVPISSTTHQPFSITNMDASEGSKPLTSFRSFGSSRQSIVKVPTRSKSVISAFFVKQKTLKLRAGSF
CAE.Chamaecrista.B	MEFDHPRPLPAMTFDEVSMERSKSFVNALQELKLRPQLYSAAEYCEKSYLHSEQKQMVFDLKEYAVRALVAVDHLGTVAYKLTDLLEQQTLDVSTMDMKVSTLQQLLTCQVYTDKEGLRQQQLLALIPRHHKHYILPSVKKVHFSPHIQTDARLNLFQARSRSHPSGTPASKTLSWHLASETKSTLKGTPNSSTNTEDPKISSKTIGVFQLLDEESIQMKPSAAQVHLPNGGLATSTDMQTMGVTRKEALEGSKPLTVFRSFDRNRHETAYIPARSKSVLSAFFVKPKAPKLKASYV
CAE.Senna.A	MELELLRSVPPMTFDEVSMERSKSFVKALQELKLRPQLYSAAEYCEKSYLQSEQKQMVLDLKDYAVRALVAVDHLGTVAYKLTDILEQQTLDASSIELKVSTLQQLLTCQIYTDKEGLRQQQLLAFIPRHHKHYILPSVKKVHFSPQIQVDARKNPLQARARIRSSGTPAAKTLSWHLASETNSTLKGSSRASK-KGDPKFSAKTSGVFQLLDEESSLKKSSAAQIYLPNGVPASSTAQQTFGVTRRDGSEGPKPLTAFRSFELNRREIVQVPTRSKSVLSAFFVKQKTLKLKAGSV
CAE.Senna.B	MEFHHHTTLPAMTFDEVSMERSKSFVNALQELKLRPQLYSAAEYCEKSYFHSEQKQMVLDLKDYAVRALVAVDHLGTVAYKLTDLLEQQTLEVSTMDMKVSTLQQLLTCRIYTEKEGLRQQQLLALIPRHHKHYILPSVKKVHFSPHIQTDARQNLFQARSRSHPSGTPASKTLSWHLASETKSSLKGTS---ANSEEPKISSKTIGVFQLLDEENTRVKPSPAQVHLPTGGLASSTEVQSMGVARRDALEGSKPLTAFRSFDLNQRETAYVPARSKSVLSAFFARPKTPKLKASYV
CER.Bauhinia.A	MELEQPRPVPAMTFDEVSMERSKSFVKALQELKLRPQLYSAAEYCEKSYLHSEQKQMVLDLKDYAVRALVAVDHLGTVACKLTDLVEQQTSDVSTIDLKVSTLQQYLTCQIYTDKEGLRQQRLLAFVPRHHKHYILPTVKKVHFSPHIQTEARQSPFQTRARLQSLGTPASKTLSWHLASETKSTLKGTSHGSTNGDDPKFSAKTSGVFHLLDEEGARVKSSASQIHLSNGGLASGTAMQTLGVTRWDALEGSKPLTAYRSFDINRRETALVPARSKSVLSAFFVKQKQPKLRASPV
CER.Bauhinia.B	MEMEQPRPVPAMTFDEVSMERSKSFVKALQELKLRPQLYSAAEYCEKSYLHSEQKQIVLELKDYAVRALVAVDHLGTVAYKLTDLLEQQTSDVSTMDLKVSTLQQYLTCQIYTDKEGLRQQELLAFIPRHHKHYILPSVKKVHFSPHIKNEARQSPFQARTGLQSSGTPASRTLSWHLASETKSTLKGTSHASTKTDDPKFSVKATGVFHLFDEDSARRKSS-SQIHLSNGGLASSPAMQALGVTRRDALEGFK----YRSFDLNRRETAHVPTRSKSVLSAFFAKQKQPKLRASPV
CER.Cercis.o	MELEQPRPVPAMTFDEVSMERSKSFVKALQELKLRPQLYSAAEYCEKSYLHSEQKQMVLDLKDYAVRALVAVDHLGTVAYKLTDLLEQQTLDVSTMDLKVSTLQQYLTCQIYTDKEGLRQQQLLAFIPRHHKHYILPSVKKVHFSPHIQTEARQSPFQARARLQSSGTPASKTLSWHLASETKSTLKGTSHASTNADEPKFSAKASGVFHLLDEESARVKSSASQIHLSNGGLASSTAMQTLGVTRRDALEGSKPLTAYRSFDLNRRETAHVPARSKSVLSAFFVKQKQSKLRASPV
CER.Phanera.A	MELEPPRPVPAMTFDEVSMERSKSFVKALQELKLRPQLYSAAEYCEKSYLHSEQKQMVLDLKDYAVRALVAVDHLGTVAYKLTDLVEQQTLDVSTIDLKVSTLQQYLTCQIYTDKEGLRQQQLLAFIPSHHKHYILPSVKRVHFSPRIQTEARQSPFQATARFQSSGTPASKTLSWHLASETMSTLKRTSHGSTNSDDPKFSAKASGVFHLLDEESGRVKSSASQVHLSNGGLASSTAMQTLSVTLWDALEGSKPLTAYRSFDLNRRETAHVPARSKSVLSAFFVKQKQPKLRSSPV
CER.Phanera.B	MELEQPRPVPAMTFDEVSMERSKSFVKALQELKLRPQLYSAAEYCEKSYLHSEQKQMVLDLKDYAVRALVAVDHLGTVAYKLTDLLEQQALDVSTMDLKVTTLQQYLTCQVYTDKEGLRQQELLAFIPRHHKHYILPSIKKVHFSPHVQTEARQSPFQARARLQSSGTPASRTLSWHLASETKSTLKGTSHASTKTDDPKFSAKATGVFHLLDEEIPRVKSSSSQTHLSNGGLASSTAIQAFGVTRRDALEGSKPLTAYRSFDLNRRETAHAPTRSKSVLSAFFVKQKQSKLRASPV
DET.Sindora.A	-------AAPAMTFDEVSMDRSKSFVKALQELQLRPQLYSAAEYCEKSYLRSKQKQMVLNLKDYAVRALVAVDHLGTVAYKLTDLLEQQTLDASTMDLKVSTLQQLLTCQIYSGKEGLRQQQLLAFIPRHHKHYLLPSSKKVSFTPRLRADASLGQFQAKGRSHHSGAPAAKSLLWHLASETTSTLRKSSRSSMNSKDRKISSEATGVFQLLDEESIQIKSLREHIHLPNGGSASSTAMQTLGITHKDALEGSKPLTSHRSFDLNQHESALVPARGKSMLSAFFAKQKTLKLKAGYI
DET.Sindora.B	MEFEHPRMAQAMTYDEVSMERSKSFVKALQELKLRPQLYSAAEYCEKSYLHSEQKQMVLDLKDYAVRALVAVDHLGTVAYKLTDLLEQQTMDVSTMDLKVSTLQQLFTCQIYTDKEGLRQQQLLAVIPRHHKHYILPNVKKVHFSPHIQTDARQNLFQARARSQPPGALASKTLSWHLASETKSTLKGTN-ASINKEDPKFSSKTSGVFHLLDEEGTGAKSSAAQIHLPNGGPASATAMQAFGVTRRDALEGSKPLTTFRSFDQNRREIAHAPARSKSVLSAFFAKPKAPKLRASYV
OUT.Arabidopsis.O	METEISGMDPAMTLDEVSMERNKSFVKALQELKLRPQLYSAADYCEKSYLHSEQKQMVLDLKDYTVKALVAVDHLGTVASKLTDLFDHQNSDISTMEMRASCVQQLLTCRTYIDKEGLRQQQLLAVIPLHHKHYILPSVKRVHFSPLRRTDTRQNHYQAISRLQPSGAPASKSLSWHLGSETKSTLKGTSTVAPSSKDSKAFSKTSGVFHLLGDENIANKKPLAGSQV-SGVPAASTA--------HKDLEVPKLLTAHRSLDNPRREIIQAPVRTKSVLSAFFVKQKTPKLKAGYV
OUT.Prunus.O	MELEQSGSFPAMTFDEVSMERSKSFVKALQELKLRPQLYSAAEYCEKSYLHSEQKQMVLDLKDYAVRALVAVDHLGTVAYKLTDLLDQQTLDVSTMDLTVTCLQKLLTCKTYMDKEGSRQQQLLSFIPRHHKHYILPSVKKVHFSPHVQTDTRQHPYQARAHLQSSSAASSKTLSWHLASETKSTLKGTPQAMTSAGDTKISVNTSGIFHLLEEGSNPTKSSATHLQLPSGVPASGGAMQTLGAGHREAVDGQRPMTAFRSFDPNRRQIVRVPVRSKSVLSAFFAKQKTMKLKTGSV
OUT.Quillaja.O1	MEVEQPRPVPAMTFDEVSMERSKSFVKALQELKLRPQLYSAAEYCEKSYLHSEQKQMVLDLKDYAVRALVAVDHLGTVAYKLTDLLEQQTVDVSTMELKAYCLQQLLTCQTYTDKEGIRQQQMLAFIPRHHKHYILPTVKKVHFSPHIQTDARLNHFQARARSQPSGTQPSKTLSWHLASETKSTLKGTPHASTKTEDPKFSMNSSGVFHLLDEERVRTKSSAAQIQLQSGGSASS----TLGATHKDAFEVSKPLTAFRSFDPRRHEVAHVPVRSKSVLSAFFVKQKTPKLKAGS-
OUT.Vitis.O	MELQESRAEPAMTFDEVSMERSKSFVKALQELKLRPQLYSAAEYCEKSYLHSEQKQMVLDLKDYAVRALVAVDHLGTVAYKLTDLLDQQTLDVSTMELKVSCVQKLLTCQTYMDKEGIRQQQLLAFIPRHHKHYILPSVKKVHFSLQVQRDASQNHIQARPRIYPTGNATSKTLSWHLASETKSTLKGSANAFLSTNEPETSGKTSRVFHLLDEETIRTSGGPAGGGPSSG-PASSAVTQSLGVVWRDSSEGTKPVMPFRSFDRNRRPMAHPAARSKSVLSAFFAKQKTPR------
PAP.Aeschynomene.A	MVLEQGT---AMTFDEASMEQSKGFVFALQELKLRPQLYSAADYCENSYLHSDHKQMVLDLKDYAVRALVAVDHLGTVAYKLTDLLEQQTLDVSTMDLKISTLQRLLTCKVYTDKEGLRQQQLLAFIPRHHKHYILPSVKKVHFSPHIKTDARQNPLQSRSRLQSSAVPVAKTLSWHLASETKSTLKKRSHASSNIKAPNFSAKTSGVFHLLDEENMRMKPSAPQVNLQYGVPTSTAAIHTLGVMGRDALEGSKPLTAFRSFDRNQHEHVQVPSRSKSVLSAFFVKQKTPKSKTGSN
PAP.Aeschynomene.B	ILMELLERSAAMTFDEASMERSKSFVNSLQELKLRPQLYSAAEYCEKSYLNSEQKQMVLDLKDYAVRALVAVDHLGTVAYKLTDLLEQQTLDVSTMDLKVSTLQKLLTCQIYTDKEGHRQQQLLAFIPRHHKHYILPSVKKVHFSPHIQIDARQNPFQTRTRIQSSGTPASKTLSWHLASETKSTLKGASHASPNIENPKFSDKTSGVFHLLDEESAWVKSSPAPNHTPNGLPASGMTAQSLGATRKDALDSSKPLTAYRSFDQTRRDTAQVPARSKSMLSAFFVKQKTPKVKAVPF
PAP.Lotus.A	----------AMTFDEVSMEHSKSFVFALQELKLRPQLYSAAEYCENSYLRSECKQMVLDLKDYTVRALVAVDHLGTVAYKLTDLLEQQTLDVSTMDLKISSLQKLLTCRTYTDKEGLRQQQLLAYIPRHHKHYILPAVKKVHFNPHIKIDTRKNSFQTRTGPLSSGTPVAKTLSWHLASETKSTLKKRTHASTKSKDPKFSAKTTGVFHLLDEENTQMKPSAGQNHLPNGVPTSRAATHTVGVTGRDALEGIKPLTAFGSFGVKRGEAAQAPSRSKSMLSSFFVKTKAAKIRASSI
PAP.Lotus.B	-----------------------------------------------------------------------------------------------MDLRVSTVQKLLTCKIYTDKEGLRQQQLLAFIPRHHKHYILPSVKKVHFSPHIQIDAKQNPFQTRTRFQSSGTPASKTLSWHLASETKSTLKGTLQASPNIDTPKFTAKASGVFHLLDEERTGMKFSPAQTHLQNGVPTSSIPMQNFGGTHRDALEGSRPLTGFRSFDPNRHETVQTPGRSRSVLSAFFVKQKTPKLKAGG-
PAP.Medicago.A	---------------EFAMEQSKSFVFALQELKLRPQLYSAADYCEKSYLRSDQKEIVLDMKDYAARALVAVDHLGTVACKLSDLLEQQTLDVSTMDLKISTLQRLLTCQVYTNKEGVRQQQLLAIIPRHHKHYILPSVKKVHFRPYKQTDAKQNSFRTRNRPQPSGTPVAKTLSWHLASETKSTLKKRSHASKKIKDAKFSAKTTGVFHLTDEEITRFKPSASNNHVPNGVPTSGAATQTLGVTGRDALEDFRPLTTFGSFDRNVHETVHVPSRSKSVLSSFFVKQRSAKLRAGSV
PAP.Medicago.B	MELERPTHNSAMTFDEVSMERSKSFVNALQELKLRPQLYSAAEYCEKSYLHSEQKQMVLDLKDYAVRALVAVDHLGTVAYKLTDLLEQHTLDVSTMGLKVSTIQKLHTCQIYTDKEGLRQQQLLAFIPRHHKHYILPSVKKVHFSPHIQIDAKQNSFQTRTRFQSSGTPPAKTLSWHLASETKSTLKGTPQASPNIENPKFAAKASGYFHLLDEESTWMKSSPAHTHLPNGVPTSTIPVQTLGGTRRDALDGSKPIAGFRSFDAYRRESSQTPTRSRSVLSAFFVKQKTPKLKTGSF
PAP.Phaseolus.A	-----------MTLDVVSMEHSKSFIFALQELKLRPQLYSAAEYCEKSYLHSDKKQVVLDLKDYAVRALIAVDHLGTVAYKLNDLLEQQTFDVSTMELKVSTLQKLLTCHVYTDKEGLRQQQLLAFVPRHHKHYILPSVKKVHFSSHRQINARQNLVRTRTRLPSSGTPISKTLSWHLASETKSSLKKPTRTSKNPKESKFSAKTSGVFHLLDEERTWMKPSAAQLHLTNGTLTSRATTQTCGVTGEDALKGSKPLTKFGSFNRNGREAAQVHSRSKSVLSALFMKQKAAKLKAGSV
PAP.Phaseolus.B	MEFERAAPLSAMTYDEASMERSKSFVNALQELKLRPQLYSAAEYCEKSYLHSEQKQMVLDLKDYAVRALVAVDHLGTVAYKLTDLLEQQTLDVSTMDLKVATIQKLLTCQIYADKEGLRQQQLLAFIPRHHKHYILPSIKKVHFSPHIQIDARQNLFQTRTRLQTSGTPAAKTLSWHLASETKSTLKGSSHASPNIENPKFSAKASGVFHLLDEENTWMKSSPAQIHFTNGVPPSSTPLHTLGGTRKDSLEGSKQLTAFRSFDPKRREAVQVPTRSKSVLSAFFAKQKTPKLKASSF
