# Supplementary material for: Legume genome structures and histories inferred from Cercis canadensis and Chamaecrista fasciculata genomes
Source: Plant J. 2026 Jun 10;126(5):e70981. doi: 10.1111/tpj.70981 (PMC13252982; doi:10.1111/tpj.70981)
Supplement: Supplementary file 6 — Data S6. Manuscript supplement; Compressed directory of aligned sequences from 250 gene families with high rates of gene duplication consistent with whole‐genome duplications in the legume subfamilies. [file TPJ-126-0-s006.gz › S6_consen_wgd_tree/40_wgd_aln_manual_wgd_copy/Legume.fam3.02587]

CAE.Acacia.A	MIGKELRTEDLLCFQQLMMVAGGSTRGVKMAGVITEWKDIPAELLMQILSLTDDQTVIAASGVCRGWRDAVCFALSRLSLSWCRKMNLVLSLMPKFTELQILVLRQDQPQLEDNAVETISNFCHDLQMLDLSRSFRLTDRSLYALAHGCPDLTNLISGCTAFSDGALAYLASLCRKLKCLLCGCVRAASDHALQAIGHYCQLQILLGWCENVSDDGVTSLAAGCPDLRTLNLCGCVRITDESVIALANGCPHLRSLGLYYCRITDRAMYSLAHSKVNHRMWGSVKGVEEDGLRTLISQCTALTPSAVQAVCDSFPALHTCSGRHSLIMSGCLSLTSVHCACAVHSHRAMASLPYQAH
CAE.Acacia.B	MVGRELRTEDLSCFEKLMMVAGGGGKGVKMGGPNSEWKDIPVELLMQILGLVDDQTVIAASGVCRGWREAICFGLTRLSLSWCSKMNLVLFLAPKFTKLQTLVLRQEKPQLEDTAVETIANCCHDLQILDLSKSFKLTDHSLYSLARGCPDLIKLISGCSAFSDTALAYLASFCRKLRVLLCGCVKAASDTALQAIGRCCELQSLLGWCENVGDVGVVSLAHGCPDLRTLDLCGCICITDDSVVALATSCPYLRSLGLYYCQITDRSMHSLAESKVKHRAWGSVKGGEEDGLRTLISQCTALTPSAVQAVCNSFPALHTCSGRHSLITSGCLSLTSVHCACAFAGHPPH--------
CAE.Chamaecrista.A	MVGKELRTEELLSFEKLMMVAGGSGRGVKMAGVITQWKDIPIELLMQILSLADDQAVIAASGVCRGWRDAICFALNRLSLSWCNKMNLVLALAPKFTKLQVLILRQDKTQLEDNAVETIANCCHDLQILDLSKSFKLTDRSLYALAHGCPDLTNLISGCSSFSDIALAYLASSCRKLKSLLCGCVGAASDRALQAIGHYCQLQSLLGWCENVGDDGVTSLAAGCPDLRTLDLCGCVLITDDSVIALANGCPHLRSLGLYYCQITDRAMYSLAHSKVNNKMWGSVKEREEDGLRTLISQCTALTPSAVQAVCDSFPALHTCSGRHSLIMSGCLNLTSVHCACAVHSYRPFNVFPYQAH
CAE.Chamaecrista.B	MVGKELKTEDLLCFEKLMMVACGSGKGVKMGGVISEWKDIPVELLMQILALVDDQTVISASAVCRGWRDAICFALSRLSLSWCKKMNLVLSLAPKFTKLQTLILRQGNPQLEDDAVETIAKWCHELQILDLSKSFKLSDRSLFAIANGCPNLTKLISGCSAFSDSALAYLASLCTRLKSLLCGCVKAASDTALQAIGGYCELQSLLGWCENVGDVGVMSLADGCPDLRTVDLCGCVCITDDSVIALANRCPHLRSLGLYYCQITDRAMYSLAQSKVKHRRMWSLS--EEEGLRTLISQCTALTPSAVQAVCDSFPALHTCSGRHSLIISGCLNLTSVHCACAVHPHRHLLTLPHPAH
CAE.Senna.A	---------------------SGNGRGVKMAGVITEWKDIPVELLMQILSLAGDQAVITASGVCRGWRDAICFALNRLSLSWCSKMNLVLSLAPKFTKLQVLILRQDKPQLEDNAVETIANCCHGLQILDLSKSFKLTDRSLYALAHGCSDLTNLISGCSAFSDIALAYLASFCRKLKALLCGCVRAASDTALQAIGHYCQLQSLLGWCENVGDAGVTSLATGCPDLRTLDLCGCVCITDDSVVALANGCPHLRSLGLYYCQITDRAMYSLAHRKVNKRMWGSVKGKEEDGLRTLISQCTALTPSAVQAVCDSFPALHTCSGRHSLIMSGCLNLTSVHCACAVHSHRAITAFPYQAH
CAE.Senna.B	MVGKELKSEDLVCFEKLMMAAGGSGKGVKLGGVISEWKDIPVELLVQILTLVDDQTVISASGVCRGWRDAICFGLTRLSLSWCRKMKLVLSLAPKFTKLQTLILRQANPQLEDNAVESIANWCEGLQILDLSKSFKLSDGSLYALAHGCRDLRKLISGCSSFSDTALAYLARFCRHLKILLCGCVRAASDSALQAIGRHCELQSLLGWCENVGDEGVMSLADGCPDLRTVDLCGCVCITDESVIALAKRCPHLRSLGLYYCQITDRAMYALAESKVN-------------GLRTLISQCTALTPSAVQAVCDSFPALHTCSGRHSLIISGCLNLTSVHCACAVHAHPPFPTLPH---
CER.Bauhinia.A	MVGKELRAGDLLCFEKLMMVPSGSNK--GVKTVITEWKDIPVELLMQILSLVDDQTVISASGVCRGWRDAICFGLTRLSLSWCSKMELVLALAPKFTKLQTLILRQDKPQLEDIAVETIANCCPDLQILDLSKSFKLTDRSLYALSHGCPDLTKLISGCSAFSDHALAYLASFCRKLKVLLCGCVKAASDTALQAIGRYCQLQSLLGWCDNVGDVGVMSLAAGCPDLRTLDLCGCVRITDDSVIALANRCPHLRSLGLYYCRITDRAMYSLAHSKVNHRMWGSVKGGDEDGLRTLISQCTALTPSAVQAVCDSFPSLHTCSGRHSLIMSGCLNLTSVHCVCAVHAHRPFSTLSHPAH
CER.Bauhinia.B	----------------------NNNKGVKM--VIIEWKDIPVELLMQILSLVDDQTVISASGVCRGWRDAICFGLTRLSLSWCSKMELVLALAPKFTKLQTLILRQDKPQLEDIAVETIANYCPDLQILDLSKSFKLTDRSLYALAHGCPDLTKLISGCSAFSDHALAYLASCCRKLKALLCGCVKAASDTALQAIGRFCHLQSLLGWCDNVGDIGVMNLAAGCPDLRTLDLCGCVRITDDSVIAMANRCPHLRSLGLYYCQITDRAMYSLAHSKVNHRMWGSVKGGDEDGLRTLISQCTALTPSAVQAVCDSFPALHTCSGRHSLIMSGCLNLTTVHCVCAFHAHRPFSTLPHPAH
CER.Cercis.o	MVGKELRAGDLLCFQKLMMVAGGSSKGVKI--VITEWKDIPVELLLQILSLVDDQTVISASGVCRGWRDAICFGLTRLSLSWCSKMELVLALAPKFTKLQTLILRQDKPQLEDIAVETIANCCPDLQILDLSKSFKLTDRSLYALAHGCPDLTKLISGCSAFSDHALAYLASFCRKLKVLLCGCVKAASDIALQAIGRYCQLQSLLGWCDNVGDVGVMSLAAGCPDLRTLDLCGCVRITDDSVIALANKCPHLRSLGLYYCQITDRAMYSLAHSKVNHRMWGSVKGGDDDGLRTLISQCTALTPSAVQAVCDSFPALHTCSGRHSLIMSGCLNLTSVHCACAFHAHRPFSTLPHPAH
CER.Phanera.A	MVGKELRAGDLSCFEKLMMAPGGSSKGVKI--VITQWKDIPVELLVQILSLVNDQTVISASGVCRWWRDAICFGLTRLSLSWCSKMQLVLALAPKFTKLQTLILRQDKPQLEDIAVESIADHCPDLQILDLSKSFKLTDRSLYALAHGCPDLTKLISGCSAFSDHALAYVASFCRKLKVLLCGCVQAASDTALQAIGRYCQLQSLLGWCESVSDDGVMSLADGCPDLRTVDLCGCGLITDDSVIALANRCPHLRSLGLYYCRITDRAMYSLAHSKVNHRTWGSVKSGDEDGLRTLISQCTALTPSAVQAVCDSFPALHTCSGRHSLVMSGCLNLTSVHCACAVHVHRPLSTLSHPAH
CER.Phanera.B	MISEELRSGDLLFFEKLIMVAGGNNKGVKM--AITEWKDIPVELLMQILSLVDDQTVISASGVCRGWRDAICFGLTRLSLSWCSKMELVLALTPKFTKLQTLILRQDKPQLQDIAVETIANYCLDLQILDLSKSFKLTDQSLYALAHGCPDLTKLISGCSAFSDHALAYLASFCRKLKVFLCGCVKAASDTALQAIGRYCQLQSLLGWCENVSDVGVMSLAAGCPDLRTLDLCGCVRITDDSVIALANRCAHLRSLGLYYCQITDRAMYSLAHSKVNHRMWGSVKSGDEDGLRTLISQCTALTPSAVQAVCDSFPALHTCSGRHSLIISGCLNLTSVHCACAVHADRPFSTLPHPAH
DET.Sindora.A	----EF---NLLCFEKLMMVASDGGKGVRMVGVITEWKDIPVELLMQILSLLDDRMVITASGVCRGWRDAICFGLTRLSLSWCNKMNLVHSLVPKFTKLQTLILRQDKPQLEDNAVETIANCCHDLQILDLSKSFKLTDRSLYALALGCPNLTKLISGCSAFSDTALAYLASFCRRLKVLLCGCVKAASDAALQAIGRYCQLQSLLGWCDNVGDVGVMSLAAGCPDLRTVDLCGCVLITDDSVIALANRCPHLTSLGLYFCQITDRAMYSLAHSKVNHRVWGAGRGGDDDGLRTLISQCTALTPSAVQAVCDSFPALHTCSGRHSLIMSGCLNLTSVHCACAVQAHRGFSSLPHPAH
DET.Sindora.B	MVGKELKTEDLLCFKKLMMVAAASAGGLELVGVITKWKDIPVELLMQILSLVDDQTVITASGVCRGWREAICFGLTRLSLSWCSKMKLVLALAPKFIKLQTLVLRQDKPQLEDDAVQTIANCCHDLQILDLSKSFRLTDQSIYALALGCPDLTKLISGCSAFSDNALAYLANFCRKLKILLCGCVKAASDTALQAIGCYCQLQSLLGWCENVGDVGVMSLAAGCPDLRTVDLCGCVRITDDSVIALANRCPHLRSLGLYYCRITDRAMYSLAQSKVNHRMWEAVKGGDEDGLRTLISQCTALTPSAVQAVCDSFPALHTCSGRHSLMMSGCLSLTSVHCACAVQAPRTFSTVPHPAH
OUT.Arabidopsis.O	--SEGTRK-ELLCFENMKMEGV----------LISEWKDIPVELLMKILNLVDDRTVIIASCICSGWRDAVSLGLTRLSLSWCKKMSLVLSLAPKFVKLQTLVLRQDKPQLEDNAVEAIANHCHELQDLDLSKSSKITDHSLYSLARGCTNLTKLLSGCTSFSDTALAHLTRFCRKLKILLCGCVEAVSDNTLQAIGENCQLQSLLGWCENISDDGVMSLAYGCPDLRTLDLCSCVLITDESVVALANRCIHLRSLGLYYCRITDRAMYSLAQSGVKNKMWRAVKKGDEEGLRSLISQCTYLTPSAVQAVCDTFPALHTCSGRHSLVMSGCLNLQSVHCACILQAHRTHTVYPHPAH
OUT.Prunus.O	MVGKEFKTEDLLCFEKLMMFGAGGGGQVKMGRAITDWKDIPMELLLQILGLVDDQTVIMASGVCRGWRDAVCLGLTYLSLSWCTKMNLVLSLAPKFTRLQTLILRQDKPQLEDNAVESIANFCHDLQVLDLSKSFKLSDRSLYALAHGCPNLTKLISGCTAFSDSALEYLASFCQKMKVLLCGCVRTASDRALQAIGRYCQLQCLLGWCEDVSDVGVMSLAYGCPDLRTVDLCGCLQITDDSVIALANKCPHLRSLGLYYCQITDRAMYSLAQSLVRNKVWESRKPKDEEGLKTLISQCTALTPSAVQAVCDSFPALHTCSGRHSLIMSGCLNLTSVHCACAVQAHRTASAFPHSAH
OUT.Quillaja.O1	MVGKELRAEDFLCFEKLMMLAGSKGKGLQLRGVITEWKDIPMELLLQILSLLDDKAVIKASGVCRGWRDSICLGLTRLSLSWCSKMSLVLSLAPKFTKLQTLILRQDKPQLEDNAVETIADFCHDLQILDLSKSFKLSDCSLYALALGCPNLVKLISGCSAFSDSALAYLASFCRKLKILLCGCVKAASDTALQAIGNYCQLQCLLGWCENVGDVGVMSLAVGCPDLRILDLCGCVQITDDSVIALANRCPHLRSLGLYYCQITDRAMYSLAQSKMNSRMWGSVKSRDEDGLRTLISQCTALTPSAVQAVCDSSPALHTCSGRHSLITSGCLNLTSVHCACAVQAHRTANSFLHAAH
OUT.Quillaja.O2	-----------------------KGEGLKLRGVITEWKDIPMELLLQILSLLDDKAVIVASGVCRGWRDAICLGLTRLSLSWCSKMSLVLSLAPKLTKLQTLILRQDKPQLEDHAVETIAYFCHDLQILDLSKSFKLSDCSLHALASGCPNLLKLISGCSAFSDTVLAYLASLCRKLKVLLCGCVQAASDTVLQAIGLYCQLQSLLGWCENVGDVGVMSLAAGCPDLRVLDLCGCVQITDDSVIALANRCPHLWSLGLYYCQITDRAMYSLAQSKLT-RMWGSAKSRDKDGLRTLISQCTALTPSAVQAVCDSSPALHTCSGRHSLIMSGCLNLTTVHCACAVQPHRKAYGFPHPAH
OUT.Vitis.O	--------EELFCFERLVMGGDGGGMDGGGVGVITEWKDVPMELLLRIVALVDDRTVIMASGVCSGWRDAICLGLTHLSLSWCKNMNLVLSLAPKFTKLQALTLRQDKPQLEDKAVEIIANYCHDLQDLDLSKSFKLSDSSLYALAHGCPNLTKLISGCTAFSDAALAHLTSFCRRLKILLCGCGKAASNRALQAIGRNCQLQSLLGWCEDVSDAGVMSLAYGCPDLRALDLCGCVHITDESVIALANRCLHLRSLGLYFCQITDKAMYSLAQSRVKNKMWESMKSRSEEGLMNLISQCTALTPPAVQAVCDSFPALHTCPGRHSLIISGCLSLTSVHCACGVQAHRTASQLSHPAH
PAP.Aeschynomene.B	MVGKELRTEELLCFEKLMMVAGGSQKGGKMAGGINEWKDIPVELLMQILSLVDDQTVIIASGVCRGWRDAIYFGLARLSLSWCNKMNLVLSLVPKFAKLQTLILRQDKPQLEDNAVETIANSCHELQILDLSKSFKLTDRSLYAIAHGCSELTKLISGCSAFSDNALAYLASFCRKLKVLLCGCVRAATDTALQAIGHYCQLQSLLGWCDNVGDVGVMSLAYGCPDLRTVDLCGCVLITDDSVIALASGCPRLRSLGLYYCKITDRAMYSLAQSKVN-RMWGSVKGGDEEGLRTLISQCTALTPSAVQAVCDSFPSLHTCSGRHSLIMSGCLNLTSVHCACAVHAHRAITTFTHPAH
PAP.Lotus.B	-------------------------------------------------------------------------------------MNLVLSLVPKFKKLETLILRQDKAQLEDSTVETIANCCRDLQILDLSKSFKLTDRSLYAIAHGCGDLIKLISGCSAFSDNALAYLAIFCRRLKFLLWGCVQAASDTALQAVGQYCQLQSLLGWCDNVCDVGVMSLAYGCPDLRSIDLCGCIRITDDSVIALANNCPHLRSLGLYYCQITDRAMYCLAQSKVNNRMWGNVKGADEEGLRTLISQCTALTPLAVQAVCDSFPSLHTCPVRHSLIMSGCLSLMSVHCACAGHAHRAITNFPHPAH
PAP.Medicago.A	------------------------VKEVKMMMTVREWKDIPVELLMQILSLLDDQMVITASHVCHGWRDSISFALTRLSLSWCRKMNLVLSLAPKFTKLQTLILRQDTPQLEDNAVEAVAQFCRDLQILDLSKSFKLTDRSLYAIALGCSDLTKLISGCSSFSDKALSYLASLCRKLKILLCGCVKAVSDTALQAIGHHCQLQSLLGWCEQVSDVGVMSLAYGCPDLRTLDLCGCVLITDDSVIALADRCPHLKSLGLYYCKITDRAMYSLAQSKVNNKMWGSVNE--EDGLKTLISQCTSLTPSAVQAVCDSSPALHTCSGRHSLIISGCLNLTSVHCACCVRPHRAINAFPHSAH
PAP.Medicago.B	MVGKDLKTEDLLFFENLMMVAGG-EKGGNMVGVITEWKDIPVELLMQILSLVDDQTVIRVSGVCRGWRDSIYFGLARLSLSWCNKMNLVLSLVPKFAKLQTLILRQDKPQLDDNVVGTIANFCHDLQILDLSKSFKLTDRSLYAIAHGCRDLTKLISGCSAFSDNALAYLAGFCRKLKVLLCGCVRAASDTALQAIGHYCQLQSLLGWCDKVGDVGVMSLAYGCPDLRTVDLCGCVYITDDSVIALANGCPHLRSLGLYFCKITDNAMYSLAQSKVKNRMWGSVKGGDEDGLRTLISQCTSLTPSAVQAVCDSSPALHTCSGRHSLIMSGCLNLTEVHCACAGHAHRAMNAFPHPAH
PAP.Phaseolus.A	---KETG--VLMSFGKLMMVGGGSGKGVNLAGVITEWKDIPVELLMQILSLVDDQTVIIASEVCRGWREAICFGLTRLSLSWCSMMNLVLSLAPKFTKLQTLILRQDKPQLEDNAVETIANFCHELQVLDLSKSFKLTDRSLYAIALGCWHLTKLISGCSAFSDRALASLASLCRKLKFLLCGCVKAASDTALQAIGRYCQLQLLLGWCENISDVGVMSLAYGCPDLRTLDLCGCLLITDDSVIALANRCPHLRSLGLYYCQITDRAMYSLAQSKVKNRMWGSVKGGEEDGLRTLISQCTALTPSAVQAVCDSSPALHTCSGRHSLIMSGCLSLTSVHCACAVQAHSGISTIPNTAH
PAP.Phaseolus.B	MVGQDLRAEDLLCFERLMRVAGSSEKGMNLVGVITEWKDIPMELLMQILSLVDDQTVITASGVCRGWRDSIYFGLARLSLSWCSKMSLVLSLVPKFTKLQTLILRQHKPQLEDKAVETIADCCHELQILDLSKSFKLTDRSLYAIAFGCRDLTKLISGCSAFSDGALAYLASFCRKLKVLLCGCVRAASDTALQAIGQYCQLQSLLGWCDYVGDVGVTTLAYGCPDLRIVDLCGCVRITDDSVIALANRCPHLRSLGLYYCKITDRAMYSLAHSKVNNR--ISVKGGDEDGLRTLISQCTALTPSAVQAVCDSFPSLHTCSGRHSLIMSGCLNLTSVHCACAFHAHRAFTHFPHPAH
