# Supplementary material for: Legume genome structures and histories inferred from Cercis canadensis and Chamaecrista fasciculata genomes
Source: Plant J. 2026 Jun 10;126(5):e70981. doi: 10.1111/tpj.70981 (PMC13252982; doi:10.1111/tpj.70981)
Supplement: Supplementary file 6 — Data S6. Manuscript supplement; Compressed directory of aligned sequences from 250 gene families with high rates of gene duplication consistent with whole‐genome duplications in the legume subfamilies. [file TPJ-126-0-s006.gz › S6_consen_wgd_tree/40_wgd_aln_manual_wgd_copy/Legume.fam3.00823]

CAE.Acacia.A	MSKVLGFTGDDFFPGGSIYAPKEPSLLLSLGRHVDLYFPPQKRSRTSVSLLLSGEWFEEKQQTSIEDLPDECLFEIFRRLPGGQERSSCACVSKRWLWLLSNICKDEICSTKKTSDVTEEEADVEEFGGDGYLSRDLEGKKATDVGLAAIAVGTASRGGLGKLSIRGGSGCAVTNLGLRAVAHGCPSLKVLSLWNVSTIDDEGLIEIASGCPQLKKLDLCYCPTISDKALIAVAKNCPLTELSIESCPRIGEGLQAIGQLSTLRSLSIKKCTSVGDQGIASLFSSASFLLTKVKLEALTISDLSLAVIGHYGKAVTDLALKYLPVSEKGFWLMGGHGLQKLNSLSIASCDGVTDIGLDALGRGCPLKHLYLCKSAFLSDYGLVSFSKAALSIESLKLEE…
CAE.Acacia.B	MSKVIGFTGDDFCPGGSLYTPKESNLLLSLGNLVDVYFPPRKRSRFTAPFVFDGEWFEQKQKTSIEALPDECLFEIFRRLPAGQERSACACVSKRWLMLLSSICKDEICSSKITRELCEKEADDLEFGGDGYLSRSLVGNKATDVRLAAIAVGTASRGGLGKLSIHGSLDHGVSNLGLKSVAHGCPSLKGLSLWDIATIGDEGLIDIANGCRQLEKLDLCKCPAISDKALIAIAKNCPLTELSIESCPRIGEGLQAIGQLCPLRSISVKNCACVGDQGIASLLSSRSFDLVKVKLQGLAISDLSLAVIGHYGKAVTDLVLSCLPVGERGFWVMGGHGLQKLKSLTIASCPGVTDVGLESVGKGCPLKHFHLRKCAFLSDNGLLSFAKAALSLESLQLEE…
CAE.Chamaecrista.A	--------VNDFYPGGSIYAPKEPSLLLSLGRHVDLYFPPQKRSRISAPLLFSGEWFKQKQQTSIEVLPDECLFEILRRLPGGQERSSCASVSKRWLTLLSNIGKDDICSNKNTNDNSGKQADDEEYGGGGYLSRVLNEEKATDVRLAAIAIGTAYRGGLGQLSIRGSLGCGVTSFGLKAVAHGCPSLKSLTLWNLTAIDDEGLIEIARGCRQLKKLNLLNCPLITDKALIAIAKNCNLSDLSIESCPKIGEGLKAIGQFSSLSSISITDCAIIGDQGIAGLLSSASSVLKKVKLEALTISDVSLAVIGHYGKAVTDLHLKYLSVSERGFWVMGGHGLQMLKSLSITSCKGVTDVGLDALGRGCPLKRLYLCRSAFLSDNGLASFTKVSLSLESLELEE…
CAE.Chamaecrista.B	-------VSDDFCLGGSIYTPKESNLLLSLGNHVDVYFPPRKRSRITAPFVFDGEWYEQKQKTSIEALPDECLFEIFRRLPVGQERSASACVSKRWLMLLSSICKDEICNQKSTDKLSDKEADDLEFGGDGHLSRSLVGKKATDVRLAAIAVGTASRGGLGKLSIRGSTDREVTNLGFKAVAHGCPSLKVLSLWDLAAIGDEGLIEIASGCHQLQKLDLCNCPTISDKALIAVAKNCPLTELWIESCPKIGEGLQAIGQLCSLRSVSIKGCASVGDQGIAGLLSSRSFDLTKLKLQTLSISDLSLAVIGHYGKAITDLVLTSLPVSEKGFWVMGGHGLQKLKSLTVASCPGVTDVGLEAVGKGCPLKHIHLHKIAFLSDNGLLSFSKAALSLESLQLEE…
CAE.Senna.A	MSKVLGFTGDDFCPGGSIYPPKEPSLLLSLGRHVDVYFPPQKRSRISTPL--NGDWIEQKQQTSIDVLPDECLFEIFRRLPGGQERSSCACVSKRWLMLLSNICKDEICSDKSTSDE-------EEFGGDGDLSRDLEGKKATDVRLAAMVVGTASRGGLGKLSILGSSGCAVTNLGLKSVAHGCPSLKSLSLWNVTAIDDEGLIEIARGCPKIKKLDLFNCPTISDKALIVVAKNCPLTELSIESCPRIGEGLQAIGQYSSLRSISIKDCTRVGDQGIASLFSAASLVLTKVNLEALTISDLSLAVIGHYGKAVTDLVLKCLPVSEKGFWVMGGHGLQKLKSLSIVSCQGVTDTGLDAVGKGCPLKYLYLHRSAYLSDNGLASFVKSALSLENLQLEE…
CAE.Senna.B	MSKVIGFSGDDFCPGGSIYTPKESSLL--FGNHVDIYFPPRKRSRITAPFVISGEWFEQKPKTSIENLPDECLFEIFRRLPVGQERSACACVSKRWLMLLSSISKDEICSHKITGKLSENEVEDPEFGGDGHLSRSLVGKKATDIRLAAISVGTASRGGLGKLSIHGSSDRAVTDLGLKAVAHGCPSLKGLSLWDIATIGDEGLIEIASGCHQLEKLDLCKCPAISDKALIAVAKNCPLTELSIESCPKIGEGLQAIGQLCSLRSISIKDCISVGDQGIASLLSSRSCDLTKVKLQALTISDLALAVIGHYGKAITDLVLISLSVSERGFWVMGGHGLQKLKSLTIASCQGVTDTGLEAVGKGCPLKHTHLRKCAFLSDNGLLSFAKSALSLESLQLEE…
CER.Bauhinia.A	MSKVFGFTGDDFCPGGSIYPPKESSIFLSLGHHVDVYFPTRKRSRISAPFVFSGEWFEQKQKTSIGALPDECLFEIFRRLPGSQERSACALVSKHWLMLLSNICKAEICSNKSTEEVNEKEVDDQKFGGDGYLSRSLEGKKATDIRLAAIAVGTACRGGLGKLSIRGNSDRGVTDIGLKAISHGCPSLKALSLWNVSTISDDGLVEIANGCHQLEKLDLCGCRTISDKALIAIAKNCPLTELSIDSCPRIGEGLQAVGQWCSLRSVSINDCASVGDQGIANLFSSTSFVLSKVKLQALTISDRSLAVIGHYGIAVTDLVLSCLPVSERGFWVMGGQGLQKLKSLTIASCRGVTDIGLEAVGKGCPLKQFNLRKCAFLSDNGLVSFSKAALSLESLQLEE…
CER.Bauhinia.B	MSKVFGFTGDDFCPGGSLYRPKESSIFLSLGHHVDVYFPPRKRSRINAPFVFNEEWFEQKPKTSIEDLPDECFFEIFRRLPGGQERSACACVSKRWLMLLSNICKDEICSNKNAEKVNEKEADDQEFGGDGYLSRSLEGKKATDVRLAAIAVGTSSRGGLGKLSIRGNSDRGVTDIGLKAISHGCPSLKALSLWNVSTISDDGLVEIANGCHQLERLDLFGCRTISDTALISIAKNCPLTELSIESCSGIGEGLQAVGQCCPLRSISIKDCALVGDQGIASLFSSTSFVLSKVKLQALAISDLSLAVIGHYGTTVTDLVLSCLPVSERGFWVMGGQGLQKLKSLTIASCRGVTDVGIEAVGRGCPLKQFNLRKCAFLSDNGLVSFSKAALSLESLQLEE…
CER.Cercis.o	---ALPVRGDDFCPGGSIYPPKESSIFLSLGLHVDVYFPPRKRSRVSAPFVFSGEWFEQKQKTSIEAMPDECLFEIFRRLPGGQERSACASVSKRWLMLLSNICKAEICSNKNTEEVKEKEADDQEFGGDGYLSRSLEGKKATDVRLAAIAVGTASRGGLGKLSIRGNSDRGVTDIGLKAISRGCPSLKALSLWNVSTISDDGLVEIANGCHQLEKLDLCGCHTISDKALIAIAKNCPLTELSIESCPRIGEGLQAVGQYCPLRSISIKDCALVGDQGIASLFSLTSFVLSKVKLQALTISDLSLAVIGHYGTAVTDLVLSCLPVSERGFWVMGGQGLQKLKSLTIASCRGVTDIGLEAVGKGCPLKQFNLRKCAILSDNGLVSFSKAALSLESLQLEE…
CER.Phanera.A	MSEVFGFTGDDFCPGGSIYPPKEPSIFLSLGNHVDVYFPIRKRSRISAPFVFSGEWFEQKQKTSIEALPDECLFEIFRRLPGGQERSACACVSKRWLMLLSNICKAEICSNKNTEEVNEEDADDQEFGGDGYLSRSLEGKKATDVRLAAIAVGTASRGGLGKLSIRGNLDCGVTDIGLKAVSHGCPSLKVLSLWNVSTISDDGLVEMANGCHQLEKLDLCGCHTISDKSLIAIAKNCPLTELSIESCPRIGEGLQAIGQCCPLRSVSIKDCTMVGDQGIASLLSSTSLVLSKVKLQALTISDLSLAVIGHYGIAVTDLVLGCLPVSERGFWVMGGQGLQKLKSLTIASCRGVTDIGLEAVGKGCPLKQFNLRKSAFLSDNGLVSFSKAALSLESLQLEE…
CER.Phanera.B	MSKVFGYTGDDFCSGGSIYPPKESSIFLSLGLHVDVYFPPRKRSRVSAPFVFTGEWFEQKQKTSIEDLPDECFFEIFRRLPGGQERSACAGVSKRWLMLLSNICKEEICNNKNTEKVNEKEADDQEFGGDGYLARSLEGKKATDVRLAAIAVGTSSRGGLGKLSIRGNSDRGVSDIGLKAISRGCPSLKTLSLWNVSTISDDGLVEIANGCRQLERLDLCGCHTISDKALISIAKSCPLTELSIESCPRIGEGLKAVGQCCPLRSISIKDCVLVGDQGIASLFSSTSFVLSKVKLQALTISDLSLAVIGHYGTAVTDLVLSCLPVSEKGFWVMGGQGLQKLKSLAIASCHGVTDVGIEAVGKGCPLKQFNLRKCAFLSDNGLVSLSKAALSLESLQLEE…
DET.Sindora.A	MSEVLGLTGDDFCLGGPIYAPKESSCYLPFGHHVDVLFPLRKRSRISAPYIISGDWLEQKQKTSIEVLPDECLYEIFRRLPAGEERSACACVSKRWLMLLSNIGKDEICNNKNSENKSEKEADDEEFGGDGCLSRSLQGKKATDVRLAAIAVGTASRGGLGKLTIRGSSARGVTNDGLKAIAHGCPSLKVLSLWDVAAVGDEGLIEIASGCHQLESLDLHKCPSISDKSLIAISRNCPLTELSIESCARIGEGLRAIGQFCPLRSVTISNCALVGDQGISSLFSSASFVLTKVKLQALAISDLSLAVIGHYGMAVTDLVLNCLPVGERGFWVMGGHGLQKLKSLTIASCPGVTDVALEAVGRGCPLKQFHLNKCAFVSDNGLVSFAKAALSLESLQLGE…
DET.Sindora.B	MSKVLGFSGDDFCSGGPIYAPKESSLFLSLGHHVDVYYPPRKRSRISAPYVFSGERFEQKQKTSIESLPDECLFEVFRRLPGGQERSACACVSKRWLMLLSSICKEEIRSTNNTRNDIETEAVDEDFGGDGYLSRSLQGKKATDVRLAAIAVGTASRGGLGKLSIQGSSDHGVTNNGLKAIARGCPSLKVLSLWDVATIDDEGLIEIANGCHRLEKLDLCKCPAISDKALIAISKNCPLTELSMESCPKISGCLQSIGQCCPLRSVTISDCALVSDRGIAGLFTSTSFVLTKVKLQALTISDLSLAVIGHYGRSVTDLVLSCLPVSERGFWVMGGHGLQKLKSLTVASCQGVTDIGLEAVGKGCPLKQVHLKKCAILSDNGLVSFAKAALSLESLQLVE…
OUT.Arabidopsis.O	MSQIFSFAGNDFYRRGAIYPPKDASLLLSLGSFADVYFPPSKRSRVVAPTIFSAF--E-KKPVSIDVLPDECLFEIFRRLSGPQERSACAFVSKQWLTLVSSIRQKEIDVPSKITE----D----GDDCEGCLSRSLDGKKATDVRLAAIAVGTAGRGGLGKLSIRGSS-AKVSDLGLRSIGRSCPSLGSLSLWNVSTITDNGLLEIAEGCAQLEKLELNRCSTITDKGLVAIAKSCPLTELTLEACSRIGEGLLAIARSCSLKSVSIKNCPLVRDQGIASLLSNTTCSLAKLKLQMLNVTDVSLAVVGHYGLSITDLVLAGLSVSEKGFWVMGGVGLQKLNSLTITACQGVTDMGLESVGKGCPMKKAIISKSPLLSDNGLVSFAKASLSLESLQLEE…
OUT.Prunus.O	MSKLLGFAGDDFCPGGSIYTPKEPSLFLSRGNHADVFFTPRKRSRISGPFVFSEEGFEQKKPVSIDVLPDECLFEIFKRLPGGEERSACACVSKRWLTLLSNIHRDEFCSNTTNLQDEVTGNKDQEVESCGYLSRSLEGKKATDVRLAAIAVGTASRGGLGKLTIRGSSGRGVTNLGLRAISHGCPSLRVLSLWNVSSIGDEGLCEIANRCHMLEKLDLSQCPAISDKGLVAIAKKCPLTDLSLESCSNIGEGLQAIGQCCPLKSISIKNCPLVGDQGIASLLSSVSYVLTKVKLQALAITDVSLAVIGHYGKAITDLVLTSIPVTERGFWVMGGHGLQKLKSFTVTSCQGVTDTGLEAVGKGCPLKQFCLRKCLFISDSGLVSFCKAAGSLESLHLEE…
OUT.Quillaja.O1	---HFGLTGDDFCPGGSIYSPKESSLFRSLGHQVDVCFPLLKRPRISAPFVFGGESIVLKPQSSIEALPDECLFEIFRR-SGGQERSACACVSKRWLMLVSNISRDEICSSSDSSGLSEKEADDQEIESDGCPSRSLEGKKATDVRLASIAVGTASRGGLGKLSIRGNSARTVTNLGLRAIARGCPSLKVLSLWNISTIGDEGLSEIASGCHLLEKLDLCKCPLISDKGLLAVAKHCTLTELSIESCSRIGEGLQAIGKCCPLSSISIKDCSLVGDQGIASLVSSTSYVMKKVQLQALNISDVSLAVIGHYGRAVTDLVLTGLPVSERGFWIMGGHGLQKLKSLTISSFQGITDLGLDAIGKGCPMKHLCLRKGAILSDNGLVSFAKAAPSLESLQLEE…
OUT.Quillaja.O2	MSKVFGFSGDDFCPGGSIYSPKESTLFLTLGHRVDVYFPPVKRSRISAPFVFGGERFEQKRQTAIESLPDECLFEIFSRLSGGEERSACACVSRRWLMLVSNISRDEICSNKNTEEISVKGADDQEVESGGYLSRTLEGKKATDVRLASIAVGTACRGGLGKLSIRGSSDRGVTNLGLRAIAHGCPSLKVLSLWNISTIGDEGLSEIATGCRLLEKLDLSKCPLISDKGLLAVASNCPLTELSIKSCSGIGEGLQAIGKCCPLTSISIKDCSLVSDQGISSLVSSIPYVLRKVKLQTLNITDVSLAVIGHYGLEVTELVLTGLPVSERGFWIMGGHGLQKLKSFTIASCQGITDLGLDAIGKGCPLKHFCLRKCAILSDNGLVSFANAAVSLESLQLEE…
OUT.Vitis.O	MSKLFDYTGDAFCPGGSIYSIKDSSLFLSLGRHVDVYFPPRKRSRISAPFVVSGDKFEQKEQVSIDVLPDECLFEILRRLPEGQEKSACACVSKRWLMLLSSIQRDEICSNKTTGDEVTPEAVDLEIESDGYLSRCLEGKKATDVRLAAIAVGTGGHGGLGKLLIRGSSSCRVTNLGLGAIARGCPSLRVLSLWNVSSIADEGLIEIANGCHQLEKLDLCGCPTISDKALVAIAKNCHLTALTIESCPRIGAGLQAVGQFCPLKSISIKNCPLVGDQGVASLLSSASYALTKVKLHALNITDVSLAVIGHYGKAITDLDLTGLQVGERGFWVMGGHGLQKLKSLTVTSCQGVTDMGLEAVGKGCPLKQFCLRKCAFLSDNGLVSLAKVAASLESLQLEE…
PAP.Aeschynomene.A	MSQVFGFTGDNFCPGGSVYAPKDAGLFLSLGRSVDFYYPLQKRSRISVPFDFSGDWFEQKQKTSIEALPDECLFEILRRLPAGQDRSTCATVSKRWLMLLSNISKNEICSDESAGESSDKEGDDQEFGDEGYLSRSLEGKKATDIRLAAIAVGTSYRGGLGKLSIRGSSDRGVTDQGLKAVARGCPSLKAFSLLDVATVGDEGLIEIAGGCHKLEKLDLCKCPTISDKALMEVAKNCPLTDLSIESCPKIGDGLQAIGKLCPLRSISIKGCTGVGDQGIAGLLSSASSSLTKVKLESLTVSDLSLAVIGHYGFSVTDLVLNCLPVSEKGFWVMGGRGLQKLTSVTVGSCRGVTDTGLEAIGKGCPVKNFQLSKCAFLSDNGLVSLTKAAASIESLQLEE…
PAP.Aeschynomene.B	MSQVFGFSGDNFFYGGSIYAPKEASFFLSLAHQVDVYFPPRKRSRISAPFLFDGKLFETKQKTSIESLPDECLFEILRRLSAGQDRSACAGVNKRWLMCLSNIHKSEICSNNNTG-------HHEEFGGEGYLSRSLEGKKATDVRLAAIAVGTAARGGLGKLSIRGSSDCAVTNLGLKAVAHGCPALKTLSLWNIATIGDEGLDDIARGCPKLEKLDLCKCPAISDTALIAFAKNCPLTELSLESCPNVAKGLQAIGKFCSLKSIAIKDCAGVGDQGVAGVFSSTSSVLSKVKLRALIVSELSLAVIGHYGKPVTNLVLNCLPVSERDFWVMGGNGLQKLKSFTISSCRGLTDVGLAAVGKGCPLKTIHLRKCAFLSDKGLVSFIEAASSLESLELEE…
PAP.Lotus.A	---------------------------------------------------ASLSHLVSKEETCIETLPDECLFEILRRLPAGQDRGNCMSVSKRWLMLLSNICENEICGNKSTGNENEQEEGDLEFGNEGFLTRSFEGEKATDVRVAAMSVGTASRGGLGKLAIRGCSDRPVTDVGLKAIAHGCPSLKILTLWCIPTISDEGLIEIANRCHQLEKLELGQCPNISGKAFVAIAKNCPLTHFSIESCPNIGGGLQAIGK-CPLKSVSIKDCAGVGDQGIAGLISSASFVLERVVLESLAVSDLALAVIGHYGIAVTDLVLNCLPVSEKGFWVMGGRGLQKLAALGIVSCHGVTDIGLVAIGKGCPMKIFQLQKCAFLSDNGLVSFAKAAPSIESLYLEE…
PAP.Medicago.A	MSKVLSFTGDDFCTGRSMYLPKEASLFLSLGRQEYAYRPLQKRSRFNVPFDFSGEWFDLKPETSIETLPDECLFEILRRLPEGQDRSLCASVSKRWLTLLSSISKNEICSNASSGN---KDSDNQEFGDEGYLSRSLEGKKATDVRLAAIAVGTQSRGGLGKLSIHGSPDRALTDVGLKAVAHGCPSLKSFTLWDVATISDAGLIEIANGCHQIENLDLCKLPTISDKALIAVAKHCPLTELSIESCPSIGEGLHAIGKLCPLRSVSIKNCPGVRDQGIAGLLCSASIILKKLTLESLAVSDYSLAVIGQYGFVVTDLVLNFLPVTEKGFWVMGGHALQQLTSLTIGLCPGVTDIGLHAVGKGCPVKNFQLRRCSFLSDNGLVSFTKAAPSIVSLQLEE…
PAP.Medicago.B	MSQVFGFSGDNFCHGG-LYTPKEANFFLSLGPQVDVYYPPQKRSRVSVPFVFDGEWFEQKQKTSIESLPDECLFEIFRRLPVGEERSASACVSKRWLMLLSNICKSEICSNKSTSDENKMECDSEEFGGEGYLSRSLEGKKATDVRLAAIAVGTASRGGLGKLSIRGSSERGVTTLGLKAVASGCPSLKSFSLWNVSSVGDEGLIEIANGCQKLEKLDLCKCPAISDKALITVAKKCPLTELSLESCPSIREGLQAIGKFCPLKAISIKDCAGVGDQGIAGLFSSTSLVLTKVKLQALAVSDLSLAVIGHYGKTVTDLVLNFLPVSERGFWVMGANGLHKLKSLTIASCRGVTDVGIEAVGKGCPLKSVHLHKCAFLSDNGLISFTKAAISLESLQLEE…
PAP.Phaseolus.A	MSQVFSFSGDDFCPGGRIYPPKEPCLFLSLGRSVD-YFPLQKRSRVSVSFDINREWFDPKQKTSIESLPDECLFEILRRLPAGQDRSVCASVSKRWLMLLSSICKNEVCSNGSTGDSNVGGDDDQGFSNEGYLSRSLEGKKATDVRLAAIAVGTASRGGLGKLTIRGCSGRGVTNVGLKAIAHGCPSLKVFSVFDVATIDDEGLIEIASGCHKLEKLDLCKCPNISDKTLIAVSKKCPLAELSIESCPNIGIGLQAIGKLCPLRSISIKGCSGVGDQGVCGLLSSTSYVLSKVKLESLMVSDLSLATIGHYGFQVTDLVLSCLPVTEKGFWVMGSRGLQKLNSITIEGCQGLTDTGIEAIGKGCPVKNFQLRKCAFLSDKGLVSFTRAALSIESLQLQE…
PAP.Phaseolus.B	MSKVLGFSGDDFCPGGSLYAPKEASFFLPLGPQVDVYFPPRKRSRVNAPFVFDGEWFEQKQKTSIESLPDECLFEIFRRLPAGEDRSACACVSKRWLMLLSSICKDEICVIKNSSENIKKDGDDVEFGGEGYLSRSLEGKKATDVRLAAIAVGTASRGGLGKLSIRGTMCRGVTSVGLKAVSHGCPSLKSLSLWNVSTVGDEGLMEIANGCHQLEKLDLCKCPAITDKALVAIAKNCQLTELSLESCPNVGEGLRAIGKFCPLRSITIKDCTGVSDQGIAGLFS-TSLVLTKVKLQALSVSDLSLAVIGHYGKSVTDLVLNCLPVSEKGFWVMGGSGLQKLKSLTVASCRGVTDIGLEAVGKGCPLKIAHLHKCAFLSDNGLISFAKAASSLQTLRLEE…
