# Supplementary material for: Legume genome structures and histories inferred from Cercis canadensis and Chamaecrista fasciculata genomes
Source: Plant J. 2026 Jun 10;126(5):e70981. doi: 10.1111/tpj.70981 (PMC13252982; doi:10.1111/tpj.70981)
Supplement: Supplementary file 6 — Data S6. Manuscript supplement; Compressed directory of aligned sequences from 250 gene families with high rates of gene duplication consistent with whole‐genome duplications in the legume subfamilies. [file TPJ-126-0-s006.gz › S6_consen_wgd_tree/40_wgd_aln_manual_wgd_copy/Legume.fam3.02589]

CAE.Acacia.A	MHPMGDPADETHKTKETD--ALSSSQGQAPHRHKVGIPPRQLFKEFKSLVKETFFADDPLRPFKDQTKFRKFILGMEAVFPILDWGRNYAAKFRGDLIAGLTIASLCIPQDIGYAKLANLSPEYGLYSSFVPPLVYAIMGSSRDIAIGPVAVVSLLLGTLLQNEIDPIAHPSEYRRLAFTATFFAGITQATLGVFRLGFLIDFLSHAAIVGFMAGAAITIALQQLKGFLGIKKFTRNTDIVSVLHSVFSAAHDGWWQTILLGASFLFFLLIARYIGKKNKNYFWVAAIAPLISVVTSTLIVFLTRADKQGVEIVKHIKKGIPSSVKEIYFSGEFLGKGFKVGVVAGMIALTEATAIGRTFASMKDYHLDGKEMTALGAMIVGSMTSCYVATGSFSRSAV…
CAE.Acacia.B	---MDHQDDENLQTEEVHV----SSHDHAPYVHRVRSPPRQLFKEFQSTLKETLFADDPLRSFKDQPMSRKFILGAEAIFPILNWGRTYLAKFRGDIIAGLTIASLCIPQDIGYAKLANLSPQYGLYSSFVPPLVYAVMGSSRDIAIGPVAVVSLLLGSSLQNEIDPV-NAAEYRRLAFTATFFAGITQAALGVFRLGFLIDFLSHAATVGFMGGAAITISLQQLKGFLGIKKLTKKTDIVSVMNSVFSSAHHGWWQTICIGGSVLAFLLFTKYIGKKDKKLFWIPAIAPLISVVLSTSLVYLTRADKQGVEIVRHIEKGIPSSVHEIYFTGDYLRKGFRIGIVAGMIVLTEATAIGRTFASLKDYQIDGKEMVALGAMVVGSMTSCYVATGSFSRSAV…
CAE.Chamaecrista.A	-SSMGDPSDETHETKEVDFRSLSSSQSRVPLVHKVGIPPRQLFREFQSTVKETFFADDPLRSFKDQTKSRKFILGIEAVFPILNWVRNYAAKFRGDIIAGLTIASLCIPQDIGYAKLANLAPQYGLYSSFVPPLIYAVMGSSRDIAIGPVAVVSLLLGTLLQSEVDPVANPAEYRSLAFTATFFAGITQATLGIFRLGFLIDFLSHAAIVGFMGGAAITIALQQLKGFLGIKKFTKKTDIISVMHSVFSTAHHGWWWTIILGASFLALLLIARYTGKKNKKYFWVPAIAPLVSVILSTLIVFVTRADKKGVEIVNHINRGIPSSVKEIYFNGEFLGKGFRIGVVAGMIALTEAIAIGRTFASMKDYQLDGKEMMALGAMIVGSMTSCYVATGSFSRSAV…
CAE.Chamaecrista.B	---MGHPADENLETKDEDISSL----GQAPHVHKVGLPPRQLFKEFLATCKETFFADDPLRSFKDQPKSRKFILGIEAIFPILHWARSYLTKFRGDIIAGLTIASLCIPQDIAYAKLANLEPQYGLYSSFVPPLIYAVMGSSRDIAIGPVAVVSLLLGTLLKNEFDPVANPLEYHRLAFTATFFAGITQATLGIFRLGFLIDFLSHAAIVGFMGGAAITIALQQLKGFLGIKKFTKKTDIVSVMHSVFSAAHHGWWQTICIGGSFLAFLLFTKYIGKKDKKLFWIPAIAPLISVVLSTLMVYLTRADKEGVDIVRHIEKGIPSSVHKIYFSGVNLGKGFRIGVVAGMIALTEATAIGRTFASMKDYQLDGKEMVALGAMVVGSMTSCYVATGSFSRSAV…
CAE.Senna.A	MSSMGAPSDETKE---MDSRNLSSSQTQTPLVRKVGIPPRQFFEEFQSTVKETFFSDDPLRPFKDQTKSRKFILGIEALFPILKWGRSYVAKLRGDIIAGLTIASLCIPQDIGYAKLANLAPQYGLYSSFVPPLIYAVMGSSRDIAIGPVAVVSLLLGTLLQSEIDPVEHPTEYRRLAFTATFFAGITQATLGVFRLGFLIDFLSHAAIVGFMAGAAITIALQQLKGFLGIKNFTKKTDIVSVIDSVFSAANHGWWRTIVLGASFLVFLLTCRYIGKRNKKFFWLPAIAPLVSVVLSTFIVFITRADKEGVEIVNHINGGIPSSVKEIYFRGDFLGKGFKIGIVAGMIALTEAIAIGRTFASMKDYQLDGKEMMALGAMIVGSMTSCYVATGSFSRSAV…
CAE.Senna.B	--------------------------------------------------------------------------------------------------------------------------------------------------------------------------------------------------------------------MGGAAITIALQQLKGFLGIKKFTKKTDIVSVMHSVFSSAHHGWWQTICIAGSFLAFLLFAKYIGKKDKKLFWIPAIAPLISVVLSTLMVYLTRADKHGVDIVRKIEKGIPSSVHEIYFSGDMLGKGFRIGIVAGMIALTEATAIGRTFASMKDYQLDGKEMVALGAMVVGSMTSCYVATGSFSRSAV…
CER.Bauhinia.A	MSSMGHSADEDLETKEMDAKSLSSSQSQSRYVHKVGIPPRQLFKEFKSTVKETFFADDPLRSFKDQTKSRKFILGIRAIFPVLDWARDYLTKFRGDLIAGLTIASLCIPQDIGYSKLANLAPQYGLYSSFVPPLIYAAMGSSRDIAIGPVAVVSLLLGTLLKNEIDPNEHPTEYRRLAFTATFFAGIAQATLGIFRLGFLIDFLSHAAIVGFMGGAAITIALQQLKGFLGIKKFTKKTDIVSVMRSVFLSAHHGWWQTIVIGASFLGFLLFAKFIGKKNRKFFWVPAVAPLISVVLSTFFVYITRADKHGVEIVRHIEKGIPSSVKEIYFTGDLLGKGFRIGIVAGMIALTEAIAIGRTFASMKDYQLDGKEMVALGAMVVGSMTSCYVATGSFSRSAV…
CER.Bauhinia.B	MSSMSRSAVEDLETKEMDAKSLSSSQSQSRYVHKVGIPPRQLFKEFKSTVKETFFADDPLRSFKDQTRSRKFILGIQAIFPVLDWARGYLTKFRGDLIAGLTIASLCIPQDIGYSKLANLPPQYGLYSSFVPPLIYAAMGSSRDIAIGPVAVVSLLLGTLLQNEIDPHTHPTEYLRLAFTATFFAGITQATLGVFRLGFLIDFLSHAAIVGFMGGAAITIALQQLKGFLGIKKFTKKTDIVSVMHSVFSSAHHGWWQTIVIGASFLGFLLFAKFIGKKNRKFFWVPAIAPLISVVLSTFFVYITRADKRGVEIVRHIEKGIPSSVKEIYFTGDLLGKGFRIGIVAGMIALTEAIAIGRTFASMKDYQLDGREMVALGAMVVGSMTSCYVATGSFSRSAV…
CER.Cercis.o	---MGHSADEDLETKEMDAKSLSSSQSQSRHVHKVGIPPRQLFKEFKSTVKETFFADDPLRSFKDQTKSRKFILGIQAIFPVLDWARDYLTKFRGDLIAGLTIASLCIPQDIGYSKLANLAPQYGLYSSFVPPLIYAVMGSSRDIAIGPVAVVSLLLGTLLQNEIDPKEHPTEYRRLAFTATFFAGIAQATLGVFRLGFLIDFLSHAAIVGFMGGAAITIALQQLKGFLGIKTFTKKTDIVSVMHSVFSSAHHGWWQTLVIGASFLGFLLFAKFIGKKNRKFFWVPAIAPLISVVLSTFFVFITRADKQGVEIVRHIEKGIPSSVKEIYFTGDLLGKGFRIGIVAGMIALTEAIAIGRTFASMKDYQLDGKEMVALGAMVVGSMTSCYVATGSFSRSAV…
CER.Phanera.A	---MGHSTDEDVVTKEMDSKNLSSSQSQSQYVHKVGIPPRQLFKEFKYSVKETFFADDPLRSFKDQTKSRKFILGIQAIFPVLDWARDYLTKLRGDFIAGLTIASLCIPQDIGYSKLANLDPQYGLYSSFVPPLIYAAMGSSRDIAIGPVAVVSLLLGTLLQNEIDPNEHPTEYRRLAFTATFFAGIAQATLGVFRLGFLIDFLSHAAIVGFMGGAAITIALQQLKGFLGIKKFTKKTDIVSVMHSVFSSAHHGWWQTLVIGASFLGFLLFAKFLGKKNRKFFWVPAVAPLISVVLSTFFVYITRADKQGVEIVRHLEKGIPSSVKEIYFTGDLLGKGFRIGIVAGMIALTEAIAIGRTFASMKDYQLDGKEMVALGAMVVGSMTSCYVATGSFSRSAV…
CER.Phanera.B	----SPSAVEDLETKEMDAKTLSSSQSQSRYVHKVGIPPRQLFKEFKSTLKETFFADDPLRSFKDQTRSRKFILGLQAIFPVLDWARGYLTKFRGDLIAGLTIASLCIPQDIGYSKLANLSPQYGLYSSFVPPLIYAAMGSSRDIAIGPVAVVSLLLGTLLKKEFDPLTHPTEYRRLAFTATFFAGITQATLGVFRLGFLIDFLSHAAIVGFMGGAAITIALQQLKGFLGIKNFTKKSDIVSVMHSVFASAHHGWWQTIVIGASFLGFLLLSKFIGKKNRKFFWVPAIAPLISVVLSTFFVYITRADKQGVEIVRHIEKGIPSSVKEIYFTGDHLGKGFRIGIVAGMIALTEAIAIGRTFASMKDYQLDGREMVALGVMVVGSMTSCYVATGSFSRSAV…
DET.Sindora.A	MSSKAHSADENPETIEMDGRSVSSLHGHQLNVHKVGIPPRQIIEEFKTTVKETFFADDPMRSFKGQPRSRMFVLGIQAIFPILEWGRSYLTKCKGDIIAGLTIASLCIPQDIGYAKLANLSPQYGLYSSFVPPLIYAVMGSSRDIAIGPVAVVSLLLGNLISNEIDPVAHPAEYRRLAFTATFFAGITQATLGILRLGFLIDFLSHAAIVGFMGGAAITIALQQLKGFLGIKNFTKKSDIVNVMHSVFSSAHHGWWQTIVLAAAFLFFLLFAKYIGKKNRKFFWVPAIAPLISVILSTFFVYITRADKKGVEIVRHIEKGIPSSVKKIYFSGEYLGKGLRIGIVAGMIALTEAIAIGRTFASMKDYQLDGKEMIALGAMVVGSMTSCYVATGSFSRSAV…
DET.Sindora.B	-------------------------KGTAPSVHKVGIPPRQFFNEFKSTVKETFFADDPLRSFKDQPRSQKLILGFQAIFPVLKWGRSYFAKLRGDVIAGLTIASLCIPQDIGYAKLANLAPQYGLYSSFVPPLIYAVMGSSHDIAIGPVAVVSLLLGTLLRNEVDPVTQPEEYRRLAFTATFFAGIAQATLGIFRLGFLIDFLSHAAIVGFMGGAAITIALQQLKGFLGIKKFTKKTDVVSVMQAVFSSAHHGWWQTIVLGATFLGFLLFAKFLGKKNKKLFWVPAIAPLVSVVLSTIFVYLTHADKEGVEIVRHIQKGIPSSVKEIYFRGDYVGKGFRIGIVAGMIALTEAIAIGRTFASMKDYQLDGKEMMALGTMVVGSMTSCYVATGSFSRSAV…
OUT.Arabidopsis.O	-SARAHPVDDDGEISPVERS--SPRQANTPYVHKVEVPPKQLFNEFMYTFKETFFHDDPLRHFKDQSKSKKLMLGIQSVFPVIEWGRKYLKLFRGDLIAGLTIASLCIPQDIGYAKLASLDPKYGLYSSFVPPLVYACMGSSKDIAIGPVAVVSLLLGTLLRAEIDPNTNPNEYLRLAFTSTFFAGVTQAALGFFRLGFLIDFLSHAAVVGFMGGAAITIALQQLKGFLGINKFTKKTDIIAVLSSVISSAHHGWWQTILISASFLIFLLISKFIGKRNKKLFWIPAIAPLVSVIISTFFVYITRADKKGVQIVKHLDKGLPSSLRLIYFSGDYLLKGFRIGVVSGMVALTEAVAIGRTFAAMKDYQIDGKEMVALGAMVIGSMTSCYVSTGSFSRSAV…
OUT.Prunus.O	-----HSNNEELETKEMDTRSMSSSRNHSPYIHKVGLPPKQLFKEFTNTIKETFFSDDPLRPFKHQPKSRKFILGVQAIFPIFEWGRGYLLKFRGDLIAGLTIASLCIPQDIGYSKLANLAPQYGLYSSFVPPLIYAIMGSSRDIAIGPVAVVSLLLGTLLQNEIDPTKNPEDYRRLAFTATFFAGITQATLGILRMGFLIDFLSHAAIVGFMGGAAITIALQQLKGFLGIRKFTKKADIVSVMQSVFQSAHHGWWQTMVIGASFLTFLLFAKYIGKKKKNLFWVPAIAPLISVILSTFFVYITHAEKNGVEIVRHIEKGIPPSVNEIFFTGDYLAKGFKIGVVAGMIALTEAIAIGRTFATMKDYQLDGKEMVALGTMIVGSMTSCYVSTGSFSRSAV…
OUT.Quillaja.O1	---MGHPMDAELEKKEMDFRSLSNGQAANPYIHKVGVPPKQLLKEFKVTMKETFFADDPLRSFKDQPRSRKLVLGIQAIFPILEWGRSYLTKFRGDLISGLTIASLCIPQDIGYSKLANLAPQYGLYSSFVPPLIYAAMGSSRDIAIGPVAVVSLLLGTLLQNEIDPIKHAAEYRQLAFTATFFAGICQATLGVFRLGFLIDFLSHAAIVGFMGGAAITIALQQLKGFLGIKNFTKKTDIISVLHSIFDSAHHGWWQTIVIGATFLTFLLLAKYIGKMNKKLFWVPAIAPLISVVLSTFFVFITHAEKHGVEIVRHIEKGIPSSVDQIYFSGEYLVKGFRIGIVAGMIALTEAVAIGRTFATMKDYQLDGKEMVALGAMVVGSMTSCYVATGSFSRSAV…
OUT.Quillaja.O2	---MGHPTDAELETKEMDLRSMSN--VQAEYVHKVGIPPKQLFKEFKATMKETFFADDPLRSFKDQSGSRKFILGIQAVFPILEWGRSYLAKFRGDLIAGLTIASLCIPQDIGYSKLANLAPQYGLYSSFVPPLIYAAMGSSRDIAIGPVAVVSLLLGTLLQNEIDPVEHAAEYRRLAFTATFFAGITQVTLGIFRLGFLIDFLSHAAIVGFMGGAAITIALQQLKGFLGIRKFTKKTDIISVTHSVFTSAHHGWWQTIVIGATFLAFLLFAKYIGKKNRKLFWVPAIGPLISVVLSTLFVFITHAEKHGVEIVKHIEKGIPPSVNEIYFSGEYLAKGFRIGLVAGMIALTEAIAIGRTFASMKDYQIDGKEMVALGTMVVGSMTSCYVATGSFSRSAV…
OUT.Vitis.O	------HSTDEVPEAKEDIRSLSSSHRHTPYMHKVGVPPKQLFKEFKTTVKETFFADDPLRSFKDQSKSRKFILGIQAIFPILEWGRSYLTKFRGDLIAGLTIASLCIPQDIGYAKLASLEPQYGLYSSFVPPLIYAFMGSSRDIAIGPVAVVSLLLGSLLRAEIDPTENPAEYLRLAFTATFFAGITQATLGFFRLGFLIDFLSHAAIVGFMGGAAITIALQQLKGFLGIKNFTKETDIISVMHSVWASVHHGWWQTIVIGATFLGFLLFAKYIGKKNKKFFWVPAIAPLISVILSTFFVYITRADKKGVQIVKHIDKGIPSSASQIYFSGVYLLKGFKIGVVAGLIALTEAVAIGRTFASMKDYQLDGKEMVALGAMIVGSMTSCYVATGSFSRSAV…
PAP.Aeschynomene.B	----NSADDESLETKEMDERSLSSSLGQAPQAHKVGIPPRQLFKEFKATLKETFFADDPLRSFKDQPKSRKFILGIEAIFPILKWVRSYLKKFRGDLIAGLTIASLCIPQDIGYSKLANLDPQYGLYSSFVPPLIYAAMGSSRDIAIGPVAVVSLLLGTLLSNEIDPITHPTEYRRLAFTATFFAGITQATLGILRLGFLIDFLSHAAIVGFMGGAAITIALQQLKGFLGIKNFTTKTDIVSVMNSVFSSAHHGWWRTIVIGASFLSFLLIAKYIGKKKKRLFWVPAIAPLISVVLSTFFVFITRADKHGVDIVRHIEKGIPSSVKEIYFSGDYLGKGFKIGIVAGMIALTEAVAIGRTFASMKDYQLDGKEMVALGAMVVGSMTSCYVATGSFSRSAV…
PAP.Lotus.A	MSSMGHPGDENLETKEMGARSLSSSHGQEPYVHKVGIPPRQLFKEFQSTVKETFFSDDPLRSFKDQSKSRKCILGIEAIFPILSWGRTYLKKFRGDLIAGLTIASLCIPQDIGYAKLANLAPQYGLYSSLVPPLIYSLMGSSRDIAIGPVAVVSLLLGTLLQNEIDPVANPEDYRRLAFTATFFAGITQAILGVCRLGFLIDFLSHAAIVGFMGGAAITIALQQLKGFLGIQKFTKKTDIISVMNSVFSTAHHGWWQTIVIGATFLAFLLLAKYIGKKKQKFFWVPAIAPLISVVLSTFFVYITHADKHGVAIVKHIEKGLPSSVKEIFWSGVYLGKGVRIGIVAGMIALTEATAIGRTFASMKDYQLDGKEMVALGAMVVGSMTSCYVATGSFSRSAV…
PAP.Lotus.B	--------------------ELERKEMYAPYLHKVAVPPKQLFKEFQSTVKETFFSDDPLRSFKDQTKSKKLILGVEAIFPILNWGRAYLKKFRGDVISGLTIASLAIPQDIGYAKLAHLAPQYGLYSSFVPPLIYSAMGSSRDIAIGPVAVVSLLMGTLLSNEIDPVTNAEEYRRLAFTATFFAGITQATLGIFRLGFLIDFLSHAAVVGFMGGAAITIALQQLKGFLGIKDFTTKTNIVSVMRSVFSSAHHGWWQTIVIGASFLGFLLVAKYIGKKNKKFFWVPAIAPLISVVLSTFFVFITRADKQGVAIVNYIEKGIPSSVSEIYFSGENLGKGFRIGVLAGMIALTEAVAIGRTFASMKDYQLDGKEMVALGAMIVGSMTSCYVATGSFSRSAV…
PAP.Medicago.A	---MSCPADENVETKEMDSRSLSSSQGQEPYAHKVGIPPKQLFKEFQYTVKETFFSDDPLRSFKDQTKSRKLILGIEAIFPILSWGRTYLQKFRGDLIAGLTIASLCIPQDIGYSKLANLAPQYGLYSSFVPPLIYAVMGSSRDIAIGPVAVVSLLLGTLLQNEIDPNTHPTEYRRLAFTATFFAGITQATLGVFRLGFLIDFLSHAAIVGFMGGAAITIALQQLKGFLGIQKFTKKTDIISVMNSVFSSAHHGWWQTILIGSTFLAFLLFAKYIGKKGQKFFWVPAIAPLISVVLSTLFVYITRADKHGVAIVKHIEKGIPSSVKEIYFTGDYLAKGVRIGIVAGMIALTEAIAIGRTFASMKDYQLDGKEMVALGAMVVGSMTSCYVATGSFSRSAV…
PAP.Medicago.B	MSPMDSPTDKHIDTNKMDERSLSASHDQQPYAYKVAIPPKQLFKEFQYTVKETFFADDPLRSFKDQSTSKKLILGIEFIFPILNWGRSYLKKFRGDIIAGLTIASLCIPQDIGYSKLAHLAPQYGLYSSFVPPLIYAFMGSSRDIAIGPVAVVSLLLGTLLSNEIDPVTHAEEYRRLAFTATFFAGITQATLGIFRLGFLIDFLSHAAIVGFMGGAAITIALQQLKGFLGIKMFTTKTDIISVLKAVFSSAKHGWWETILIGASFLSFLLVAKFIGKKNKKFFWVPAIAPLISVVLSTFFVFITRADKQGVEIVNHIEKGIPSSVHEIYFSGDYLGKGFKIGVMAGMIALTEAIAIGRTFASMKDYQLDGREMVALGTMVVGSMTSCYVATGSFSRSAV…
PAP.Phaseolus.A	MSSMGGSADENLETKEMNVRSLSSSNVQEPYVHKVGIPPRQLFKEFQSTVKETFFADDPLRSFKDQTKSRKLILGIEAIFPILSWGRTYLTKLRGDLIAGLTIASLCIPQDIGYAKLANLDPEYGLYSSFIPPLIYAVMGSSRDIAIGPVAVVSLLLGTLLQSEIDPIANPVDYRRLAFTATFFAGITQATLGVLRLGFLIDFLSHAAIVGFMGGAAITIALQQLKGFLGIQKFTKKTDVVSVMHSVLSSAHHGWWQTIVIGAVFMAFLLSAKYIGKKNPKFFWVPAIAPLISVVLSTLFVYLTRADKHGVAIVKHIERGIPSSVKEIYFTGDYLGKGFRIGIVAGMIALTEATAIGRTFASMKDYQLDGKEMVALGAMVVGSFTSCYVATGSFSRSAV…
PAP.Phaseolus.B	MTSMGPPADQNLDTKEVDLRSMSSSSGQAPRVYKVAIPPRQLFKEFQATIKETFFSDDPLRPFKDQSKSRKFILGIEAIFPILKWGRSYLKKFRGDLISGLTIASLCIPQDIGYSRLAHLPPQYGLYSSFVPPLIYAVMGSSRDIAIGPVAVVSLLLGTLLSNEIDPTKNAAEYQRLAFTATFFAGITQATLGILRLGFLIDFLSHAAIVGFMGGAAITISLQQLKGFLGIKMFTTKTDIISVMHSVFNTAHHGWWQTIVIGASFLGFLLVAKYIGKKNRRLFWLPAIAPLISVILSTFFVFITRADKQGVEIVRKIEKGIPSSVKDLYLTGENLGKGFKIGIVAGMIALTEASAIGRTFASMKDYQLDGKEMVALGAMVVGSMTSCYVATGSFSRSAV…
