# Supplementary material for: Legume genome structures and histories inferred from Cercis canadensis and Chamaecrista fasciculata genomes
Source: Plant J. 2026 Jun 10;126(5):e70981. doi: 10.1111/tpj.70981 (PMC13252982; doi:10.1111/tpj.70981)
Supplement: Supplementary file 6 — Data S6. Manuscript supplement; Compressed directory of aligned sequences from 250 gene families with high rates of gene duplication consistent with whole‐genome duplications in the legume subfamilies. [file TPJ-126-0-s006.gz › S6_consen_wgd_tree/40_wgd_aln_manual_wgd_copy/Legume.fam3.01902]

CAE.Acacia.A	MGPCRLILMLSLSLSLYLFPYSTFAQLSTNHYANICPLESIVRTAVRNKFQQTFVTVPGTLRLFFHDCLVQGCDASVMIQSTGNQAEKDHPDLSLAGDGFDTVIKAKAAVDAVPQCRKVSCADILALATREVVSLAGGPFYQVELGRFDGLVSRASDVGRLPQPNFDLQLSLFASHGLTQTDMIALSGAHTLGFSHCNRFSRIYNFSPGRPVDPTLNPGYASQLQGMCPRNVNPLIAINMDPTTPRTFDAYYQLQQGKGLFTSDQILFTDPRSRPTVSFASNKNVFNANFVTAMTKLGRVGVKTARGKIRSDCSVL
CAE.Acacia.B	----HLILVWSLSLSLLLYPNFTYAQLSPHHYSKICPLEHIVREAVRKKFHQTFVTAPATIRLFFHDCFVHGCDASILVASTKNKAEKDHPDLSLAGDGFDTVNKAKAAVDAVPQCRKVSCADILALATREAIVLAGGPWYVVELGRYDGLESKASNVGRLPQPDFNLQLSLFASHGLTQTEMIALSGAHTLGFSHCSRFARVYNYSPKTQVDPTMDERYAQDLRSMCPRNVDPRIAINMDPATPHAFDQYYKLQQGKGLFTSDQVLFTDPRSRPAVAFATSAHTFQQNFIAAITKLGRVGIKNAHGNIRNDCSVL
CAE.Chamaecrista.A	MGAFNLILVLSLSFTLSLFPHLTSAQLSKNHYANICPVEALVRNAVQQKFKQTFVTIPGTLRLFFHDCMVQGCDASVMIQSTANQAEKDHSDLSLAGDGFDTVIKAKAAVDAVPQCKKVSCADILALATREVVRLAGGPTYDVELGRFDGLVSRASDVGRLPKPTFNLQLALFASNGLTQTDMIALSGAHTLGFSHCNRFSRIYSFTPRNSVDPTLNSGYATQLQQMCPRNVDPNIAINMDPTTPRTFDAYYKLQQGKGLFTSDQTLFTDTRSRATVSFAANSKVFNDNFVAAITKLGRVGVKTARGKIRSDCSVL
CAE.Chamaecrista.B	MGRLNLILVFSVSLLITLTSTLTVAQLSPHHYAKICPVEHIVRQAVKTKFQQTFTTAPATIRLFFHDCFVHGCDASIMVASNGNKAEKDHPDLSLAGDGFDTVIKAKAAVDAVPQCRKVSCADILALATRDVVSLAGGPSYVVELGRYDGLESKESSVGRLPQPHYNLQLSLFASNGLTQTEMIALSGAHTLGFSHCSRFARVYNFSHKSAVDPTLDVAYADDLRSMCPKNVDPRIAIDMDPTTPRTFDVYYKLQNGKGLFSSDQVLFTDPRSKPAVAFASSVHVFNENFVAAITRLGRVGIKNAKGNIRRDCSVL
CAE.Senna.B	--------------------------LSPHHYAKICPVENIVREAVRKKFQQTFVTAPATIRLFFHDCFVHGCDGSILVASRGKRAEKDHPDLSLAGDGFDTVMKAKEAVDAVPQCKNVSCADILALATRDVIALAGGPSYVVELGRYDGLVSKASNVGRLPQPHFNLQLSLFASNGLTQTEMIALSGAHTLGFSHCNKFARVYNFSPHNATDPTLDQKYASDLKSMCPKDVDPRIAIDMDPTTPRTFDVYYKLQQGKGLFTSDQVLFTDHRSKPAVAFASSSHVFHQNFVAAITKLGRVGIKNAKGNIRPDCALL
CER.Bauhinia.A	MSRSSLILLWSLSVSLYLYPYFSSAQLSRHHYAKTCPVENIVREVVRKKFQQTFVTVPSTIRLFFHDCFVQGCDASVMIQSTPNKAEKDHPDLSLAGDGFDTVIKAKEAVDSVPQCKKVSCADILALATRDVIALAGGPSYAVELGRFDGLVSKASNVGRLPAPNFNLQLSLFASNGLTQTDMIALSGAHTVGFSHCSRFARIYNFTHKIPVDPTLDRLYANQLQSMCPRKVDPRIAIDMDPATPRAFDAYYKLLQGKGLFSSDQVLFTDPRSKPAVAFASNSKTFHANFIAAITKLGRVGIKNAKGNIRTRCDVF
CER.Bauhinia.B	MGRFSLVLVWSVSLCLCLYPYYASAQLSRNHYAKTCPVESIVREAVRKKFQQTFVTVPATLRLFFHDCFVQGCDASVMIQSTPNKAEKDHPDLSLAGDGFDTVIKAKEAVDSVPQCKKVSCADILALATRDVIALAGGPSYAVELGRFDGLVSKASNVGRLPSPDSNLQLSLFASNGLTQTDMIALSGAHTVGFSHCSRFARIYNFSPQSPVDPTLDKQYATELQSMCPRNVDPRIAINMDPTTPRAFDAYYKLLQGKGLFSSDQVLFTDPRSKSAVAFASNSNTFNANFIAAITKLGRVGIKNAKGNIRTRCDVL
CER.Cercis.o	MGRCSLILLWSLSLSLCLYPYFTSAQLSRHHYAKTCPVENIVRQAVRKKFQQTFVTVPATLRLFFHDCFVQGCDASVIIQSTPNKAEKDHPDLSLAGDGFDTVIKAKEAVDSVPQCKKVSCADILALATRDVIALAGGPSYAVELGRFDGLVSKASNVGRLPAPNFNLKLSLFASNGLTQTDMIALSGAHTVGFSHCTRFARIYDFSRRSPVDPTLDKLYATRLQSMCPRKVDPRIAIDMDPTTPRAFDAYYKLLQGKGLFSSDQVLFTDPRSKPAVAFASNSKTFHANFIAAITKLGRVGIKNAKGNIRTRCDVL
CER.Phanera.A	MGRFSLILLWSLSLSLCLYPYFTSAQLSRHHYAKTCPVENIVRKAVRKKFQQTFVTVPATIRLFFHDCFVQGCDASLMIQSTPNKAEKDHPDLSLAGDGFDTVIKAKEAVDSVPQCRKVSCADILALATRDVIALAGGPSYAVELGRFDGLVSKASNVGKLPAPNFNLQLSLFASNGLTQTDMIALSGAHTIGFSHCSRFARIYNFNRKSPVDPTLDKLYANQLQSMCPRKVDPRIAIDMDPTTPRAFDAYYKLLHGKGLFSSDQVLFTDPRSKPAVAFASNSKTFHANFIAAITKLGRVKIKNAKGNIRTRCDVL
CER.Phanera.B	MCRFSLVLFWSLSLSLCLYPCFTSAQLSRNHYAKTCPVENIVKEAVRKKFQQTFVTVPATLRLFFHDCFVLGCDASVMIQSTPNKAEKDHPDLSLAGDGFDTVIKAKEAVDSVPQCKKVSCADILALATRDVIVLAGGPSYAVELGRFDGLVSKDSDVGRLPAPDFNLQLSLFASNGLTQTDMIALSGAHTVGFSHCTRFARIYNFSRQSPLDPTLDKQYAADLQSMCPKNVDPRIAINMDPTTPRAFDAYYKLLQGKGLFSSDQVLFTDPRSKSAVAFARNSNTFNANFIAAITKLGRVGIKNAKGNIRTRCDVL
DET.Sindora.A	MGRFYLVLVWSLSLSLCLFPYYGSA-LSRNYYAKTCPVENIVREAVRKKFQQTFVTVPATLRLFFHDCFVQGCDASVMIQSTANQAEKDHPDLSLAGDGFDTAIKAKEAVDAVPQCRKVSCADILAMATRDVVALAGGPSYAVELGRFDGLVSKASNVGKLPQPDFNLQLSLFAANGLTQTDMIALSGAHTLGFSHCSRFARIYNFSRQNPVDPTLNKEYATQLQSMCPPKVDPLIAIDMDPTTPRTFDAYYQLLQGKGLFTSDQTLFTDPRSKPAVAFAASANTFNKNFAAAIIKLGRVGIKTTKGNIRTNCAVF
DET.Sindora.B	MSRLNLLLLWSLSLSLCLHPYYTCAQLSHHHYAKICPVQSIVREAVRKKFHQTFVTVPGTLRLFFHDCFVQGCDASILIDSTAKKAEKDHPDLSLAGDGFDTVIKAKEAVDAMPHCRKVSCADILALAARDVIVLAGGPYFEVELGRYDGLVSKASNVGKLPQPHFNLQLSLFARNGLTQTEMIALSGAHTIGFSHCSKFARIFNFSGQHPVDPALNEQYAVQLKSMCPKNVDPRIAVDMDPTTPRAFDVYYKLLEGKGLFTSDQVLFTDTRSKPAVAFAANNHIFRANFVAAMTKLGRVGIKNKKGNIRINCAVL
OUT.Arabidopsis.O	MARFDIVLLIGLCLIISVFPDTTTAQLSRGFYSKTCPVEQIVRNAVQKKIKKTFVAVPATLRLFFHDCFVNGCDASVMIQSTPKKAEKDHPDISLAGDGFDVVIQAKKALDSNPSCRKVSCADILTLATRDVVVAAGGPSYEVELGRFDGLVSTASSVGNLPGPSDNVKLALFTKNKLTQEDMIALSAAHTLGFAHCGKVFRIHKFNGINSVDPTLNKAYAIELQKACPKNVDPRIAINMDPVTPKTFDTYFKLQQGKGLFTSDQVLFTDGRSRPTVAWASNSTAFNRAFVIAMTKLGRVGVKNSSGNIRRDCGA-
OUT.Prunus.O	MGRLNPILVWSLCLSLCLFLCPTSAQLKTNFYANVCPVENIVKNVVTQKFQQTFVTVPATIRLFFHDCFVQGCDASVLVASTGNKAEKDHPDLSLAGDGFDTVIKAKAAVDAVPQCKKVSCADILALATRDVIVLSGGPSYAVELGRLDGLSSSSKNVGNLPKPTFNLQLSMFAAHGLSQADMVALSAAHTVGFSHCDRFSRIYSFSAGNPVDPSLNKTYATQLQQMCPKNVDPDIAINMDPNTPRTFDVYFKLELGQGLFTSDQVLFTDARSQPTVTWAKDNAAFQQAFITAMTKLGRVGVKTGNGNIRSDCSVL
OUT.Quillaja.O1	MGGFNFILFWSLSLSFFFYPHLTSAQLKQNFYANFCPVESIVRNEVQKKLQQTFVTVPATIRLFFHDCFVQGCDASVIIASTANKAEKDFADLSLAGDGFDTVIKAKAAVDAVPSCKKVSCADILAIATRDVIALSGGPSYAVELGRLDGLSSTAASVGKLPQPEFNLQLSLFATHGLTQTDMIALSGAHTVGFSHCSKFARIYNFSSQNPVDPTLDKSYASQLKSMCPKNVDPNIAINMDPTTPNTFDAYYKLEQGKGLFTSDEVLFTDTRSKPTVTWANNPSAFQEAFVIAITKLGRVGVKTWKW---------
OUT.Quillaja.O2	MGRFSFMFVWSLFLTLCFFPHSTSALLRRNYYAKICPVESIVRNEVQKKLRQTFVTVPATIRLFFHDCFVQGCDASVIIQSTAKKAEKDHPDLSLAGDGFDTVIKAKAAVDANPRCRKVSCADILAMATRDVIALSGGPSYAVELGRLDGLSSKVASVGKLPQPTFKLQLSLFAAHGLTQTDMIALSGAHTVGFSHCDRFARIYNFSRLTSEDPTVNRLYATQLRSMCPRNVDPRIAINMDPSSPNKFDTYYKLQQGKGLFTSDQILFTDTRSKPTVTWANNPQAFQDAFVTAITKLGRVGVKTAKGNIRRVCDVL
OUT.Vitis.O	--RFPAIAMWSLSLSVCVFPDTASAQLKQNYYANICPVENIVRGVVNTKFKQTFVTVPATLRLFFHDCFVQGCDASVIISSTGSTAEKDHPDLSLAGDGFDTVIKAKAEVDKNPTCRKVSCADILTMATRDVIALSGGPSYAVELGRLDGLSSTSASVGKLPQPTFNLKLSLFAAKGLSQTDMIALSAAHTLGFSHCSKFARIYNFSRENPVDPTLDKTYAAQLQSMCPKNVDPRIAIDMDPTTPKKFDVYYQLQQGKGLFTSDEVLFTDSRSKPTVTWASSSTAFQTAFVQAITKLGRVGVKTGKGNIRRDCSVF
PAP.Aeschynomene.A	--R--LIVVWSLSLSLCLFFFPTSAQLSPNHYANICPLESIVRQAVQKKFQQTFVTVPATLRLFFHDCFVQGCDASVMIASTGNQAEKDHQDLSLAGDGFDTVIKAKAAVDAVPQCRRVSCADILALATRDVIALAGGPSYTVELGRFDGLVSRASDVGRLPQPTFNLQLSLFAANGLSQTDMIALSGAHTLGFSHCNRFARI-----QNPIDPTLNKQYASQLQQMCPRNVDPRIAINMDPTTPRIFDAYYRLQQGKGLFTSDQILFTDQRSRPTVSFASNSNIFNSNFIAAITKLGRVGVKNASGKIRTDCSVL
PAP.Aeschynomene.B	-----------------------MTKLSRHHYANICPVENIVREAVKKKFHETFVTVPATLRLFFHDCFVQGCDASVLVASTPRKAEKDHPDLSLAGDGFDTVIKAKAAVDAVPLCTKVSCADILAMATRDVISLAGGPYYEVELGRFDGLRSKDSDVGRLPQPGFNLQLSLFAANGLTQTEMIALSGAHTVGFSHCSKFSRIYNYKSQSRVDPTLNELYASQLKSMCPRNVDPRIAINMDPTTPRAFDVYYKLQKGMGLFTSDQVLFSDPRSKAAVAFAANSKTFRANFVAAMTKLGRVGVKTSRGNIRSDCSVI
PAP.Lotus.A	MGQINRVLVLSLSLTLCFYTC--FAQLSPNHYASTCPLQSIVKGVVQKKFQQTFVTVPATLRLFFHDCFVQGCDASVMVASSGNKAEKDHPDLSLAGDGFDTVIKAKAAVDAVPQCRKVSCADILALATRDVVVLAGGPSYTVELGRFDGLVSRASDVGRLPEPNFNLQLSLFASQGLTQTDMIALSGAHTLGFSHCNRFSRIYS----TPVDPTLNRNYATQLQQMCPKNVNPQIAINMDPTTPRTFDIYYKLQQGKGLFTSDQILFTDQRSKATVSFASNSNTFNANFAAAMIKLGRVGVKTARGKIRTDCSVL
PAP.Lotus.B	MAQLNLILVYLLFLSLSLFSCPTSAQLSHHHYAQTCPVEKIVREAVKKKFHQTFVTVPATLRLFFHDCFVQGCDASVLVASTKQKAERDHPDLSLAGDGFDTVNKAKEAVDAVPLCRKVSCADILAMATRDVVVLAGGPYYEVELGRYDGLRSKDSDVGRLPEPGFNLQLSLFAANGLTQTEMIALSGAHTVGFSHCSKFSRIYNFKSKSQVDPTMNRQYATELKSQCPRNVDPRIAINMDPTTPKAFDVYFQLQKGKGLFTSDQVLFMDSRSKAAVAFASSSKTFRANFVAAMTKLGRVGVKNAHGNIRTDCSVI
PAP.Medicago.A	MGRYNVILVWSLALTLCLIPYTTFAQLSPNHYANICPVQSIVRSAVQKKFQQTFVTVPATLRLFFHDCFVQGCDASVLVASSGNKAEKDHPELSLAGDGFDTVIKAKAALDAVPQCRKVSCADILALATRDVINLAGGPSYTVELGRFDGLVSRSSDVGRLPQPSFNLQLTLFANNGLTQTDMIALSGAHTLGFSHCDRFSRI-----QTPVDPTLNKQYAAQLQQMCPRNVDPRIAINMDPTTPRTFDVYYKLQQGKGLFTSDQILFTDTRSRNTVSFATNGNVFNANFITAMTKLGRVGVKNARGKIRTDCSVL
PAP.Medicago.B	MAQLNLILVSLLFLTLFLHSRPTHAQLSRHHYKNSCPVENIVREAVKKKFHQTFTTVPATLRLFFHDCFVQGCDGSILVSSTPHRAERDHPDLSLAGDGFDTVIQAKAAVDAVPLCQKVSCADILAMATRDVIALAGGPYYEVELGRFDGLRSKDSDVGKLPEPGFNLQLTLFKHHGLTQTEMIALSGAHTVGFSHCNKFTRVYNFKTTSRVDPTLDLKYAAQLKSMCPRNVDPRVAVDMDPVTPHAFDVYFKLQKGKGLFTSDQVLFTDSRSKAAVAFASSNKIFHANFVAAMTKLGRVGVKNSHGNIRTDCSVI
PAP.Phaseolus.A	MGRLNLILVWSLSLTLSLYNLPTSAQLSPNHYANVCPLESIVRQAVTNKFQQTFVTVPATLRLFFHDCFVQGCDASVLVASNGNQAEKDHPDLSLAGDGFDTVIKAKAAVDAVPQCRKVSCADILALATRDVIVLSGGPSYKVELGRFDGLVSRASDVGRLPQPTFNLQLSLFAANGLTQTDMIALSGAHTLGFSHCSKFARIYNFNGQTPVDPTLNKQYATQLQQMCPRNVDPRIAIDMDPTTARKFDVYYQLQQGKGLFTSDQILFTDQRSRNTVSFASNSNVFNSNFIAAITKLGRVGVKTARGKIRTDCSVL
PAP.Phaseolus.B	MAQLNLILVWLFVSTLCLYSCPSSAQLSRHHYAKTCPVENIVREAVKKKFHQTFVTVPATLRLFFHDCFVQGCDASVLVASTGNKAEKDHPDLSLAGDGFDTVIKAKAAVDAIPLCRKVSCADILAMATRDVIALSGGPFYEVELGRFDGLRSKASDVGRLPQPEFSLQLSLFAANGLTQTEMIALSGAHTVGFSHCNKFSRVYNFKSKSRVDPALNEKYATQLKSMCPRNVDPRIAIDMDPTTPRAFDVYFKLQQGKGLFSSDQVLFTDSRSKATVSFASSSKTFHANFAAAMTKLGRVGIKNAQGNIRTDCSVL
