# Supplementary material for: Legume genome structures and histories inferred from Cercis canadensis and Chamaecrista fasciculata genomes
Source: Plant J. 2026 Jun 10;126(5):e70981. doi: 10.1111/tpj.70981 (PMC13252982; doi:10.1111/tpj.70981)
Supplement: Supplementary file 6 — Data S6. Manuscript supplement; Compressed directory of aligned sequences from 250 gene families with high rates of gene duplication consistent with whole‐genome duplications in the legume subfamilies. [file TPJ-126-0-s006.gz › S6_consen_wgd_tree/40_wgd_aln_manual_wgd_copy/Legume.fam3.01199]

CAE.Acacia.A	---MDSSKKLVFSEPFLSQKRKVISGFSLGVVVSLLVFILIFLNYSL-NPKVQVFLQV----GSSSFPSWPFPFSSPSSSSSLASDVSVNSTENYKNESLHFQEQRQQEEITNGTYSEKANVLDSLNTSPENTSKTVQDVNLIGDERRTHASTNPLNKGTQESPAPESPKNGSFIAQDSHAEKMKIRFYENCNIFDGKWARDDSKPYYPMGSCPHIDRDFNCHIGRPDSDYVKWKWQPVCDIPSLATDFLERLRGQKLVFVGDSLRMWESLVCILRQSIPNKKRVHEISGRTEFKKKGVYAFRFEDYCTVDFVGSPFLVRESTYQGKGSFETLRLDLMDQTTHTYHDADIIVFTGHWWTHEKTSRGEDYYQEGFVHPRLKVLKAYTRALSTWARWIGRI…
CAE.Acacia.B	---MMGLKRVTLSLETSFTTRKMLFSFSLLVALYLLIFPLLLPNKSLVVSNFKFLHHPFSSSSSKTR---PANVSGIHNETLL-TDVENIKNASLH-----VGEQS--FQKGNSEDSNNRVVTFSDSTLQRNSSDIVKGKCFSDEEHRNNTENSSFSPKQNVGNFSEGKHQDSIEKSNTLTNPRKIGLYKDCDLFDGKWVRDDSKPLYPLGSCPHIDKSFNCHLGRPDRDYTKWRWQPGCDIPRLATDFLERLRGQRLVYVGDSLRMWESMVCILRQSIGNKKRVYEITGRTEFKKKGVYSFRFEDYCSVDFTVAPFMVRESSFRGKGTFETLRLDLMDKAASTCQDAEIIVFTGHWWTHDKTSRGEEYYQEGHVHPKLDVLVAYRKALTTWAWWVDQI…
CAE.Chamaecrista.A	----DSGKRVAFSEPFLSQRRKVISGFSFGVGASLLIFSVVLLSNSLKSPRVRVFIHGFDSVSSSSFSSWHFSFSSS-SSPPSLGNLTGEGSGVNN---V--VGKTRKVSLP----------EKTTKTHVGNSTEDYKNASLLSEEQQGVSSQRT---GNASSTSNENKKVGVGDGDSSEKMKKMSLYDEKCDIYDGKWVRDESKPYYALGSCPHIGRDFNCHLGRPDGDYVKWKWQPGCDIPSLGSDFLERLRGQKLVFVGDSLRMWESLVCILRQSVADKNRVYEISGKTQFKKKGFYAFRFEDYCTVDFVSSPFLVQESTFQGKGSFETLRLDLMDQTTHMYNDADIIIFTGHWWTHEKTSRGEDYYQEGLVHPRLKVLAAYTRALNTWARWIDAI…
CAE.Chamaecrista.B	----MESKKFWWQEPLFTPRIQVIS-LSLLVAAYLILFTILLQKNSIPPSKVKIFITPSCSSSSSSTTTTTSSVN----------------KT--GSSGIR----G-STHLRNFTNVKNSSLHVE-----ENHTTVIKKPIFFDSNGVNTTLNASH-KAI-EAESVRNSSLGIIHNVAEKTKRIGLLFEEKCDIFNGKWVRDESKPYYPLGSCPHIDRDFNCHLGRPDTDYVKLKWQPGCDIPSLATDFLERLRGQRLVFVGDSLRMWESMVCIFRQSIRNKKRVYEISGKTEFKKRGVYAFRFEDYCSVDFVASPFLVRQSSFKGKGTFETLRLDLMDKAISLYHDADIIVFTGHWWTHEKTSRGEEYYQEGHVHPRLEVQDAYRRALNTWAKWVDRI…
CAE.Senna.A	---MDSNKKLAFSEPFLSQRRKVVSGFSLGVGIFLLFFTVIFLNSSLKSPKVQVFLQGFDSVAASSFSSWPFSFSTNHPSSSNASATATQEYKNASHSEEQRVQQEEETHGTNGTVSEKLNLSVSGNTRPENSSQTVKDVNSIGEERRSNASNSVLETPKNSSSRAEKKSVGDFSSSEKEVEEMKINFYEKCNIFDGKWVRDESKPYYPFGSCPHIGGDFNCYLGRPDTDYVKWKWQPGCDIPSLATDFLERLRGQKLVFVGDSLRMWESLVCILRQSVADKKRVYEISGRTEFKKKGFYAFRFEDYCTVDFVSSPFLVQESTFQGKGSFETLRLDVMDQTTHMYHDADIIVFTGHWWTHEKTSRGEDYYQEGYIHPRLKVLDAYTRALTTWARWIDRI…
CAE.Senna.B	--SSMDLKRLPFPEPFLTPRRKVVS-LCFVVSAYLLIFTLLLHNHSAPVSKINVLLNPIP--SCSSFNKTP-QANA--SVLKETTPLRNFTHNVKT-SSLHVGDEK-PSLLG-----------SMEAESPKNSSFS----TVINNV-------ANASHG-------GNSNI-----------AKKISFYEECDIFEGKWVRDESKPYYPLGSCPHIDRDFNCHLGRPDSEYVKWKWQPECDIP----------------------RMWESMVCIFRQSIRDKKRVYEISGRTEFKKKGFYAFRFEDYCSVDFVSSPFLVRESSFKGKGSLETLRLDLMDRTTTMYRDADIIVFTGHWWTHEKTSRGKEYYQEGHVHPRMEVLDAYRRALTTWAKWVDRI…
CER.Bauhinia.A	MYISMDSKRLAFSEPLISQKRKVICGFSLGVGASLIIFSVLLFNHSLNVPEVHIFLQGFEGIHASSFASLPFSFSRNPSSSSAL---------------------------ENSSYRDNKNLHVEGKTGGENSSQLVKDANLLGEENANLSDEAKTKQKTIEGELAG-----NVEKNKNYQKKKEQTDLRNCDIYDGKWVRDDSKPYYPLGSCPYIDRDFDCHHGRPDSEYVKWRWQPGCIIPSLATDFLERLRGQRLAFVGDSLRMWESLVCLLRESIKDKRRVYEISGRSQFKKRGFYAFRFEDYCSVDFVSSLFLARESTFTGKGTFETLRLDMMDRTTSMYYDSDIIVFTGHWWTHDKTSRGEEYYQEGYVHPRLKVLKAFTRALTTWARWIDEI…
CER.Bauhinia.B	MFISMEFKRLAFSESFIWQRRKVISGLSFGIGASLVIFAVVLLNNSLGVPKVEPFLQGFDAVGVSSFASSPFSFSSNTSSSSSSTNYRDDENMHVEGQRVQKSHEGDGALVGNFSDSNNGQGIGSGKSGEDDSLELVKDVSLLDEENANLSDKAKTIEGEPPTNANFNSTISNVEKNNASLKKKKQNELKNCDIYDGKWVRDNSKPYYRPGSCPYIDESFDCHRGRPDREYVKWRWHPGCAIPRLAIAFLERLRGQKLVFVGDSLRMWESLVCLLRQSIKNKKHVYEISGRSQFKKRGVYAFRFEEYCSVDFVASPFLVREWTFKGKGTYETLRLDLMDQTTTMYKDADIIVFTGHWWTHEKTSKGEDYYQEGYVYPRLEVVDAYARALTTWARWVDKI…
CER.Cercis.o	MFISMDTKRLAFSEPFISQRRKVISGFSLGVGASLIIFAVLLLNNSLNVPKVQVFLQGFDGVGASSFASWPFSFSPNPPSSSVLGNFTQYRDNHVEEQRVQKSHEGDGAFVGNFSDSNGQGIGSG-KTGGGNSSALVEDVSLLGEENANLSDEAKTVEGPTNANFSTNNAAGND-EKNNGSQKKQIDF-KNCDIYDGKWVRDDSKPYYPPGSCPHIDKDFDCHRGRPDGEYVKWRWQPGCVIPSLATDFLERLRGQKLVFVGDSLRMWESLVCLLRESIKDKKLVYEISGRSQFKKKGFYAFRFEDYCSVDYVSSPFLVRESTFNGKGTFETLRLDLMDQTTPMYHDADIIIFTGHWWTHDKTSRGEDYYQEGHVHPRLKVLNAFTRALTTWSRWIDKI…
CER.Phanera.A	----MDSKKHAFPEPFISQRRKVICGFGLGVGASLIIFSVLLFNRPVNVSRVHIFLQGFEGVRASSFASFSFSFSPNLTSSSVLENPSEYRGNQVEEQSIQRKRHEDGALVSDFSDSNGQGIGSA-KIGGENSSKLVKDASLHGEGNANLSDEAKMVEGK----PSTK----NVEKNKNSQKKKQLDF-KNCDLYDGKWVRDDSKPYYPFKSCPYIDRDFDCQSGRPDSEYVKWRWQPGCLIPSLATDFLERLRGRKLVFVGDSLRMWESLVCLLRQSIKHKKHVYEISGKSEFKKGGFYAFRFE---AMDYVSSPFLVRESTFTGKGTFETLRLDKMDPTTRMYYDADIIIFTGHWWTHDKTSRGEYYYQEGYVHPRLKVLKAFTRALTTWARWIDKI…
CER.Phanera.B	----MDFKRLAFSEPFVWQKRMVISGFSLGIGVSLIIFSVVLLNNSFDVPKVKLFLEEFDAVGASSLASLPFSFVSSTSSSSASTKYRDNENLQVEEQRVQKSHEGDGTLVGNFSDSNGQGIGSG-KIGGKNSLELVKDVSLLEERNASLSDEAKTTNANSSTNAAGNNNA-GVEKTSQKKKKKKQSDFRNCDIYDGKWVRDYSKPYYRPGSCPYIDEAFDCHRGRPDSEYVKWRWHPGCTIPSLATAFLERLRGQKLVFVGDSLRMWESLVCLLRASIKNKKLVYEISGRTQFKKKGVYAFRFEGYCSVDFVSSPFLVRESTFKGKGTFETLRLDLMDQTTTMYQDADIIIFTGHWWTHEKTSRGEDYYQEGYVHPRLKALDAYTRALTTWARWVDKI…
DET.Sindora.A	---------------------------------------------------------------------------------------------------------------------------------------VVTNSSFSYAEKENTEEKKN---IQKNSNLDTNLSAENIEVGNSYIEKMKSDSYEKCDIYEGKWVRDYSKPYYPIGSCPHIDGNFDCSRGRVDEDYVYWRWQPGCNIPSLASDFLERLRGQRLVFVGDSLRMWASLVCILRQSIKDKKRVLQISAETRFKERHLTSYRFEDYCTVEFVASQFLVEKSTHKAKGSTRTVRLDLIEKKIDAHRDADIIVFSGHWWIDMKTSRGENFFQEGYVYPKLDLLEAYKKGLNTWARWINTI…
DET.Sindora.B	MFIAMDLNRLSFSEPFLSQKRKVISGFSFGVGASLAIFIVLLLNNSLKVPKVQFLLQGFDSVDASSFASWPFSLSINNPSSSSE----------------------------------------ARKISLNNSSEIGKNVTLLGEENASLSSETNMIEGDPTKNFAENNNVNNVERNHDQPQKMQIGSYENCDIFNGKWVRDDSKPYYPLGSCPYIDRDFDCHRRRPDGDYVKWKWQPGCNMPSLATDFLERLRGQKLVFVGDSLRMWESLVCILRQSLRHKKRVYEISGRTEFKKKGVYAFRFEDYCSVDFVGSPFLVRESTYAGKGTIETLRLDLMDQTTSMYQDADIIIFTGHWWTHEKTSRGEDYYQEGHVYPRLKVLNAYTRALTTWARWIDQI…
OUT.Arabidopsis.O	---MDSSKKLLFPDQILSSRRNILTRFGLGIAASFLLLTLLSLTSSFNVPFVSPLLQGLKSSNLNSSSV-----K-QVNEKPEVVNLTDKVPDVKV-PSFVVPDAGKNTTLSEESKV--PSFDSG-----QRSGETVKNSSLAEEGNGSVADDQNTLEANATTSVGNSSSV-SSKENGSVTEDRSRGSYEDCDIYDGSWVRADDMPYYPPGSCPYIDRDFNCHAGRPDDAYVKWRWQPGCDIPRLGTDFLEKLRGKKLVFVGDSIRMWESLICILRHSLKDKKRVYEISGRREFKKKGFYAFRFEDYCTVDFVGSPFFVRESSFKGVGTLETLRLDMMDKTTSMYRDADILIFTGHWWTHDKTKLGENYYQEGVVYPRLKVLEAYKRALITWAKWVDKI…
OUT.Prunus.O	-----VWKKLAFPEQYFSPRRKVISGFGLGIGVSIVVLGVLLFSNSLKSPTVEPSIQGFYSVGLSGSVSWPFSFSSSSGSSFSI------------------ED--------------------EEIAHLGNSSELLKNGSLHGEEKNSSNEDDKVTENKRKKSVRETAHLGNSKEKNKQLRKMQTDSYQKCDIFFGKWVRDDSKPYYPGGSCPYIDRDFNCQLGRPDNAFIKWKWQPECDIPSLATDFLERLRGKRLVFVGDSLRMWESLVCILRNSLRYKRRVHEISGKSEFKKKGFYAFRFEDYCSVDFVASPFLVRESSFTGQGSFETLRLDMMDRTTSMYHDADVIVFTGHWWTHEKTSKGEDYYQEGYVHPRLKVLEAYKRALTTWARWVDKI…
OUT.Quillaja.O1	----MDSKKCLFSEQILSPRRKVVSGFSLGVGASLIVLTLLLLNSPFRASKVPLFFQRSDSVRASSFLSWPFSFSTSSTASSSYGKNGNIHNE---ERSVQHKTHESVVVVPDTLASKRQGLDSG-KTPVDNASVISKDASLLGEE-RRVTGNSSLGNPTFGTQVSESKNVGNVSNNNSQLTRMQSGSYKNCDIYDGKWVRDDSKPYYPAGSCPYIDRDFDCHLGRPDGEYVKWKWQPGCLIPSLATDFLERLRGKKMVFVGDSLRMWESMVCILRQSIGNKKRVYEISGRREFKKKGFYAFRFEDYCSVDFVSSPFLVQESTFRGRGSIETLRLDLMDQTTSMYHDADIIVFTGHWWTHEKTSRGEDYYQEGYVHPRLKVLNAYKRALTTWARWIDRI…
OUT.Quillaja.O2	--------------------------------------------------------------------------------------------------------------------------------------------------------------------------------------RMQNGSYKNCDIYDGKWVLDDSKPYYPTGSCPYIDRDFDCHLGRPDSEYVKWKWQPGCVIPSLGTDFLERLRGKRLVFVGDSLRMWESMACILWQSIRNKKRVYEISGRREFKKKGFYAFRFEDYCSVDFVSSPFLVRESTFRVRETIETLRLDLMDRTTSMYHDADIIVFTGHWWTHEKTSRGEDYYQEGYMHPRLKVLDAYERALMTWARWIDQI…
OUT.Vitis.O	----MEWKKLGFSEQILSPKRKVVSGFALGLGASLIVLTIVSFNTSFNVPMFRGFSN-FG--ASSSLASWSFSFSSTSSSTAST----------ATKASLSSNVEGDMAILGNSSEMVNN----GN--TSDGKIFVAENNNVGNLSTKPPTEEESGTAGNDAGKATTNNKIT-ATHYHSQLKKMPNSFYGGCDIFDGRWVRDDSKPYYPAGSCPYIDRDFDCHLGRPDDDYLKWRWQPGCDIPSLATDFLERLRGKKLIFVGDSLRMWESMVCILRHSVEDKKRVYEISGRKEFKKKGFYAFRFEDYCSVDFVNAPFLVQESSFNGRRTFETLRLDEMDKSTTTFHDADIIVFTGHWWTHEKTSRGEYYYQEGYVHPRLKVLKAYTKALTTWARWVDKI…
PAP.Aeschynomene.A	---SNSNKRLAFSEPFMSQRRKVLSGFSLGVGASLFFLTLLFLNSS---PKVQVFLQGSGSNRSSSFPSWPFPFITYFSPSSSVSSLQRVEEGEKTTREVNASGEGEKAQLGDLSDRDNASLHAEQKNHASNGSLVIKNGNFSGTNDDDDNNNNNVQ-RDANASVAGEGKVVAVQKGHNLDEELKVDFRGDCDIYDGKWVRDDSKPYYPLGSCPYIDRDFDCHFGRPDGEYVKWRWQPGCDIPSLATDFLERLRGQKLVFVGDSLRMWESMVCILRQSVGDKKRVFEISGRHEFKKKGFYAFRFEDYCSVDFVSSPFIVRESTFKGIGSFETLRLDLMDQTTTMYHDADIIVFTGHWWTHEKTSKGEDYYQEGHVYPRLKVLNAYRRALTTWARWIDKI…
PAP.Lotus.A	---MDSNKKLPFSEPFLSQRRKVLSGFSLGIGASLLFLTLLFLNPSFKVPNVQVLLQGSD---QSSSSSWHFPFSTSPSSNASVSSLQRKSEVNVSVEALE------KTHLGNLNHRGNASLHAEK-------------ENFSDPNNTDTVMQKT-----MEGGLKENNNMGNVEGKNELMKKMQDGFLGNCDIFDGSWVRDDDKPYYPLGSCPHVDRDFDCHLGRPDSEYVNWKWKPGCDIPSLATDFLEKLRGQKLVFVGDSLRMWESM----------------------------------DYCSVDFVSSPFIVQESTFKGKGSFETLRLDLMDQTTSMYHDADIIVFTGHWWTHEKTSKGEDYYQEGHVYPRLKVLDAFTRALTTWAKWIDNI…
PAP.Medicago.A	----EWNKRITFSEPFSSHRTKVLSGFTLGLVASLLFLSLLFLNSS-------------------SFSEWHFPFALSPSSNVSITPLFTIHQEQLSIPEVNVSNQGENTLLGNFSEN------------GYNASF-------LSNG---VDKVGNFSAG--KGEIDENLS-GSVAVEEN---LKDGKFDEKCDIFDGNWVRDDSKPYYELGSCPFVDRDFDCHLGRPDSDYVKWKWKPGCDIPSLATDFLEKLRGQRLVFVGDSLRMWESMVCILRQSINDKKRVYEISGKHEFKKKGVYAFRFEDYCSVDFVSSPFIVQESTFKGVGSFETLRLDLMDQTTSTYHDAEIIVFTGHWWTHEKTSRGEDYYQEGHVYPRLKVLDAYTRALKTWARWIDNI…
PAP.Medicago.B	----MDSNRFSFSEPFLKTRRKLFSEFSLCVGASLLLCSLFFLSNSLKVPKNSVFLPVFNNSNTSSFVSHPFSFNSTNHSCVY--------LNNASEISLKRIEEE-SVIVGRISEVNVSSVGVE-KKNSSFVSPNVKNVNVTNDA--SYNGNTSIVEG-RNEDLVRDKNVTLITHSDEQVEKMNVNLYDKCDIFDGKWVRDDSKPYYPLGSCPFIDRDFNCHLGRLDLEYVKWKWKPKCHIPSLATDFLERLRGQRLVFVGDSLRMWESLVCILRQSLRYKKRVFEISGKREFKKKGVYAFRFEDYCSVDFVASPFLVRESTFKGKGSFETLRLDLMDHTTSRYQDANIIVFTGHWWTHEKTSKGEEYYQEGHVYPRLKALDAYMRALTTWAKWVDRI…
PAP.Phaseolus.A	---MDSSMRLAFSESFMSQKRKVISAFSLGVGVSLLLLLTVLNNTSLTVPKVQVFLQGSD---SSSF-SWRFPFSGRYSN-GSVSSLHRAEVNVSSE-CL-----EKKTLLGNLTNRKNASLHDG--HEEHEDCCSLKNFTVSGKE------NGH--AG--NSSCSGDDALGKCEEGLVKASNSVGSLFVECDIFDGKWVRDESKPYYPLGSCPLIDRDFDCHLGRPDSEYVKWKWQPGCDIPSLATDFLEKLRGQKLVFVGDSLRMWESMVCILRQSVKDKKRVFEISGKTEFKKKGVYAFRFEDYCSVDFVSSPFIVRESTFKGTGSFETLRLDLMDQTTSTYHDADIIVFTGHWWTHEKTSRGEDYYQEGHIYPRLKVLDAYTRALTTWAKWIDNI…
PAP.Phaseolus.B	MHVLFPVKRLAFSDPLLSHRRRLFRWFSLGVVASLLLLSLFILGNSLRVSKVAVFVPQLSTVAASSLASRPLPFNNTSHSSSSGSSTSNTSKSDEYKSSVKVIKEGSVVVVD-GN-GANH-------VLEETKSV-RGLQNYSFSS--YLLPESN--KGKHEGDLVRENSLRNVTVTHN--EKMQVGLHEECDIFDGKWVKDGSKPYYPLGSCPHIDRDFNCHQGRPDGEYVKWRWQPGCKIPSLATDFLERLRGQRLVFVGDSLRMWESLVCILRESIRNKKRVFEISGRREFKKKGVYSFRFEDYCSVDLVVSPFIVQESTFKSKGSFETLRLDLMDWTTTRYEDANIIVFTGHWWTHNKTSKGEDYYQEGHVHARLKVLDAYTRALTTWAKWVDRI…
