# Supplementary material for: Legume genome structures and histories inferred from Cercis canadensis and Chamaecrista fasciculata genomes
Source: Plant J. 2026 Jun 10;126(5):e70981. doi: 10.1111/tpj.70981 (PMC13252982; doi:10.1111/tpj.70981)
Supplement: Supplementary file 6 — Data S6. Manuscript supplement; Compressed directory of aligned sequences from 250 gene families with high rates of gene duplication consistent with whole‐genome duplications in the legume subfamilies. [file TPJ-126-0-s006.gz › S6_consen_wgd_tree/40_wgd_aln_manual_wgd_copy/Legume.fam3.01394]

CAE.Acacia.A	MDEPNKLRRAIIDASAGAISGGISRTVTSPLDVIKIRFQVQLEPTSSWASLPKQLYVPSKYTGIVQASKDIFREEGIKGFWRGVPALLMVMPYTAIQFTVLHKLKTFASGSSKTENHIHLSPYLSYVSGALAGCAATVGSYPFDLLRTILASQGEPKVYPNMRSAFLDIVRTRGLQGLYSGLSPTLVEIIPYAGLQFGTYDTFKRWTMAWRYRYSTSTENGLSSFQLFLCGLAAGTCAKLVCHPLDVVKKRFQIEGLQRHPRYGARVEHLAYRMLDAMQRILLSEGWAGLYKGIVPSTMKAAPAGAVTFVAYELTSDWLESTL-
CAE.Acacia.B	MEEPNQLKRAMIDATAGAISGGISRTVTSPLDVIKIRFQVQIEPTTSWGLLRKDRSAPSKYTGMLQATKEIFREEGLRGFWRGVPALLMVMPYTAIQFTVLHKFKTFAAGSSKTESHINLSPYLSYVSGALAGCAATVGSYPFDLLRTILASQGEPKVYPNMRSAFVDILRTRGFRGLYAGLSPTLIEIIPYAGLQFGTYDTFKRWAMAWHLRYSTDSEEGLSSFQLFLCGLAAGTCAKLVCHPLDVVKKRFQIEGLQRHPRYGARVEHRAYRMFDAMKRILQSEGWAGFYKGIVPSTIKAAPAGAVTFVAYELTSDWLESLF-
CAE.Chamaecrista.A	MEESSQMRRAMIDASAGAISGGISRTVTSPLDVIKIRFQVQLEPTSSWALLRKQLSVPSKYTGMVQASRDIFREEGMKGFWRGVPALLMVMPYTAIQFTVLHKLKTFASGSSKTENHIHLSPYLSYVSGALAGCAATVGSYPFDLLRTILASQGEPKVYPNMRSAFVDIVRVRGFQGLYAGLTPTLVEIIPYAGLQFGTYDTFKRWTMAWHYRYSTSKEDGLSSFQLFLCGLAAGTCAKLVCHPLDVVKKRFQIEGLQRHPRYGARVEHRAYRMVDAMQRILRLEGWAGLYKGIVPSTIKAAPAGAVTFVAYELTSDWLESL--
CAE.Chamaecrista.B	MGEPSQMKQAMVDATAGAISGAISRTVTSPLDVIKIRFQVQLEPTTSWALLRKDFSTPSKYTGMLQASKDIFREEGLRGFWRGVPALLMVMPYTAIQFTVLHKIKTFASGSSKTENHVNLSPYLSYLSGALAGCAATVGSYPFDLLRTILASQGEPKVYPNMRSAFIDIVRTRGFQGLYAGLSPTLVEIIPYAGLQFGTYDTFKRWAMAWRHRYPTPSVFALSSFQIFLCGLAAGTCAKLVCHPLDVVKKRFQIEGLQRHPRYGARVEFRAYKMLDAVQRILQSEGWAGLYKGILPSTIKAAPAGAVTFVAYELTSDWLESLF-
CAE.Senna.A	MEEPSKLKRALLDASAGAISGGISRTVTSPLDVIKIRFQVQLEPTSSWALLRKEFSAPSKYTGMVQASRDIFREEGMKGFWRGVPALLMVMPYTAIQFTVLHKLKTFASGSSKSENHIHLSPYLSYVSGALAGCAATVGSYPFDLLRTILASQGEPKVYPTMRSAFVDIVRARGFPGLYAGLSPTLVEIIPYAGLQFGTYDTFKRWAMAWHYRNSTSSGDGVSSLQLFFCGLAAGTCAKLVCHPLDVVKKRFQIEGLQRHPRYGARVEHRAYRMIDAMQRILRLEGWAGLYKGIVPSTIKAAPAGAVTFVAYELTSDWLESVF-
CAE.Senna.B	MEEPSPLKRAMIDATAGAISGGISRTVTSPLDVIKIRFQVQLEPTTSWALLRKDLSAPSKYTGILQAAKDIFKEEGLQGFWRGVPALLMVMPYTAIQFTVLHKIKTLASGSSKTEDHINLSPYLSYVSGAVAGCAATVGSYPFDLLRTILASQGEPKV----------------------------------------------------------------------------------------------------------------------------------------------------------------------
CER.Bauhinia.A	MEETGQLKRAMIDASAGAISGAISRTVTSPLDVIKIRFQVQLEPTSSWALLRKEFSAPSKYTGMLQATKDIFREEGVPGFWRGVPALLMVMPYTAIQFTVLHKLKTLAAGSSKTENHINLSPYLSYISGALAGCAATLGSYPFDLLRTVLASQGEPKIYPNMRSAFVDIARTRGIRGLYAGLSPTLVEIIPYAGLQFGTYDTFKRWAMAWRSSSSTSTTEDLSSFQLFLCGLAAGTCAKLVCHPLDVVKKRFQIEGLQRHPRYGARVEHRAYRMLDALQRILKAEGWAGLYKGIVPSTVKAAPAGAVTFVAYELTSDWLESVLT
CER.Bauhinia.B	MEEAGQLKRAMLDSSAGAISGAISRTVTSPLDVIKIRFQVQLEPTTSWAILHRNLSSPSKYTGMLQATKDIFREEGVRGFWRGVPALLMVMPYTAIQFTALQKLKTLVAGSSKTEDHNNLSPYLSYVSGSLAGIAGTVGSYPFDLLRTILASQGEPKVYPNMRSAFVDIVRARGFQGLYVGLSPTLVEIIPYAGLQFGTYDTFKRWAMAWHSRSSTSTTEDLSSFQLFICGLAAGTCAKLVCHPLDVVKKRFQIEGLQRHPRYGARVEHLAYRMFDALQRILKSEGWAGLYKGIVPSTVKAAPAGAVTFVAFDLTSDWLESVW-
CER.Cercis.o	MEEGGQLKRAMIDASAGAISGAISRTVTSPLDVIKIRFQVQLEPTSAWALIRKDLSAPSKYTGMLQATKDIFREEGVLGFWRGVPALLMVMPYTAIQFTVLHKLKTLAAGSSKTENHINLSPYLSYVSGALAGCAATVGSYPFDLLRTILASQGEPKVYPNMRSAFVDIVKARGFQGLYAGLSPTLVEIIPYAGLQFGTYDAFKRWAMAWRSRSSTSTTEDLSSFQLLLCGLAAGTCAKLVCHPLDVVKKRFQIEGLQRHPRYGARVEHRAYRMSDALQRILKLEGWAGLYKGIVPSTVKAAPAGAVTFLVYELTSDWLESVLT
CER.Phanera.A	MEETGQLKRAIIDSSAGAISGAISRTVTSPLDVIKIRFQVQLEPTSSWALLRKDFSAPSKYTGMLQATKDIFREEGVLGFWRGVPALLMVMPYTAIQFTVLHKLKTLAAGSSKTEDHNNLSPYLSYVSGSLAGCVATIGSYPFDLLRTILASQGEPKVYPNMRSAFIDIARTRGIQGLYAGLSPTLVEIIPYAGLYFGTYDTFKRWAVAWRSRSSTSTTEDISSFQLFFCGMAAGTCAKLVCHPLDVVKKRFQIEGLQRHPRYGARVEHRAYRMLDGLQRILEAEGWAGLYKGIVPSTVKAAPAAAVTFVAYELTSDWLESVLT
CER.Phanera.B	MEEAGQMKRALLDASAGAISGAISRTVTSPLDVIKIRFQVQLEPTSSWALLRRDLSAPSKYTGMLQATKDIFREEGVRGFWRGVPALLMVMPYTAIQFTVLHKLKTLAAGSSKTENHINLSPYLSYVSGALAGCAATVGSYPFDLLRTILASQGEPKVYPNMRSAFVDIVRVRGFQGLYAGLSPTLIEIIPYAGLQFGTYDTFKRWAMAWRSISSTNSKEDLSSFQLFLCGLAAGTCAKLVCHPLDVVKKRFQIEGLQRHPRYGARVEHLAYRMFDALQRILKSEGCGGLYKGIVPSTIKAAPAGAVTFLAYELISDWLESVW-
DET.Sindora.A	TEEESQLKRGIIDATAGAISGAVSRTVTSPLDVIKIRFQVQLEPTSSWSLLRRDLAAPSKYTGMLQATRDIFREEGIQGFWRGVPALLMVMPYTAIQFTVLHKLKSFVSGSSKTENHIHLSPYLSYVSGALAGVAATVGSYPFDLLRTVLASQGEPKVYPNMRSAFIDIFQARGIRGLYAGLSPTLVEIIPYAGLQFGTYDTFKRWAMVWREQYLTSTDDSLSSIQLFLCGLAAGTCAKVVCHPLDVVKKRFQIEGLQRHPRYGARVEHRAYRVFDAMQRILRAEGYAGLYKGIVPSTVKAAPAAAVTFVAYELTSDWLDSTF-
OUT.Arabidopsis.O	-DEPGQIKRALIDASAGAISGGVSRSVTSPLDVIKIRFQVQLEPTTSWGLVRGNLSGASKYTGMVQATKDIFREEGFRGFWRGVPALLMVMPYTSIQFTVLHKLKSFASGSTKTEDHIHLSPYLSFVSGALAGCAATLGSYPFDLLRTILASQGEPKVYPTMRSAFVDIIQSRGIRGLYNGLTPTLVEIVPYAGLQFGTYDMFKRWMMDWRYKLSKIVDTNLSSFQLFICGLGAGTSAKLVCHPLDVVKKRFQIEGLQRHPRYGARVERRAYRMLDGLRQIMISEGWHGLYKGIVPSTVKAAPAGAVTFVAYEFTSDWLESI--
OUT.Prunus.O	MEETGQLKRAFIDATAGLIAGGISRTVTSPLDVIKIRFQVQLEPTTSWALLRKNLSQPSKYTGMLQATRDIFREEGLPGFWRGVPALLMVMPYTAIQFAVLHQLKTFAAGSSKTEDHIYLSPYLSYISGALAGCAATVGSYPFDLLRTLLASQGEPKVYPTMRTALVEIVKTRGFRGLYAGLSPTLVEIIPYAGLQFGTYDTFKRWTMTWLYRSSTNREDGLSSFQLFLCGLAAGTCAKLVCHPLDVVKKRFQIEGLQRHPRYGARVEHRAYRMFDALRRILQKEGWAGLYKGIVPSTVKAAPAGAVTFVAYEYTSDWLESAL-
OUT.Quillaja.O1	MEEPGQMKRAMIDATAGAISGGISRTVTSPLDVIKIRFQVQLEPTSSWALLRKDLSTTSKYTGMLQATKDIFREEGIKGFWRGVPALLMVMPYTAIQFTVLHKLKTLAAGSSKMENHIHLSPYLSYVSGALAGCAATLGSYPFDLLRTLLASQGEPKVYPTMRSAFIDIIRTRGFRGLYAGLSPTLVEIVPYAGLQFGTYDTFKRWTMAWQEISFTSSDKSLSSFQLFLCGLAAGTCAKLVCHPLDVVKKRFQIEGLQRHPRYGARVEHRAYRMFDALNRILQLEGWAGLYKGIVPSTVKAAPAGAVTFVAYELTSDWLESILT
OUT.Quillaja.O2	MEEPGQLERAMIDATAGAISGGISRTVTSPLDVIKIRFQVQLEPTSSWALLRKDLSTTSKYTGMLQATKDIFREEGIQGFWRGVPALLMVMPYTAIQFTVLHKLKTLASGSSRTENHIHLRPYLSYVSGALAGCAATLGSYPFDLLRTILASQGEPKVYPTMRSAFIDIIRTRGFRGLYAGLSPTLVEIVPYAGLQFGTNDTFKRWTMAWRLSYSTIPEDGLSIFQLLLCGLAAGTCAKLVCHPLDVVKKRFQIEGLQRHPRYGARVEHRAYKMFDAISRILQSEGWAGLYKGIVPSTVKAAPTSAVTFVAYELTFDWLESILT
OUT.Vitis.O	MEEPGQLKRAFIDAAAGAIAGGISRTVTSPLDVIKIRFQVQLEPTTSWALLRRDVHGQSKYTGMLQATKDIFREEGLPGFWRGVPALLMVMPYTAIQFTVLHKLKTFAAGSSKSEDHIHLSPYLSFVSGALAGCAATVGSYPFDLLRTLLASQGEPKVYPKMRSAFLDIIRTRGFQGLYAGLSPTLVEIIPYAGLQFGTYDMFKRWTMAWQYRSSANGTDSISSFQLFLCGFAAGTCAKAVCHPLDVVKKRFQIEGLPRDPKYGARVEHRAYTMYDALRQILLVEGWAGLYKGIVPSIIKSAPAGAVTFVAYEFTSDWLESMV-
PAP.Aeschynomene.A	MEEPSQVRRAMIDSSAGAISGGISRTVTSPLDVIKIRFQVQLEPTSSWALLRKDLAAPSKYTGIFQASRDIFREEGLPGFWRGVPALLMVMPYTAIQFTVLHKLKTLASGSSKTENHTNLSPYLSYVSGALAGCAATVGSYPFDLLRTILASQGEPKVYPNMRSAFLDIVQTRGFQGLYSGLSPTLVEIIPYAGLQFGTYDTFKRWAMAWQ-RYSYTSEDGLSSFQLFICGLAAGTCAKLVCHPLDVVKKRFQIEGLQRHPRYGARVEHHAYRVLDAMKRILRLEGWAGLYKGILPSTVKAAPAGAVTFVAYELTSDWLESTL-
PAP.Aeschynomene.B	EEEPSQLKRAMIDASAGAISGAISRTVTSPLDVIKIRFQVQLEPTSSWGLLRKDLSTPSKYTGMLQASKDIFREEGIRGFWRGVPALLMVMPYTAIQFTVLHKLKSLASGSSKTENHINLSPYLSYLSGALAGCAATVGSYPFDLLRTILASQGEPKVYPNMRSAFLDIVQTRGIRGMYAGLSPTLVEIIPYAGLQFGTYDTFKRWAMAWRAQYPATAEDSLSSFQLFLCGLAAGTCAKLVCHPLDVVKKRFQIEGLQRHPRYGARVEHRAYRMFDAMQRILQAEGWAGLYKGIVPSTVKAAPAGAVTFVAYELTSDWLESILT
PAP.Lotus.A	MEEPSQLKRAMIDSSAGAISGGISRTVTSPLDVIKIRFQVQLEPTSSWALLRRNLAAPSKYTGMFQASKDILREEGVQGFWRGVPALLMVMPYTAIQFTVLHKLKTFASGSSKTENHIGLSPYLSYVSGALAGCAATLGSYPFDLLRTILASQGEPKVYPNMRSAFVDIIQTRGFQGMYAGLSPTLVEIIPYAGLQFGTYDTFKRWAMAWHYRYSTSAENSPSSFQLFLCGLAAGTCAKLVCHPLDVVKKRFQIEGLQRHPRYGARVERRAYSMFDAIQRILR-----------------------------------------
PAP.Lotus.B	KEEPSQMKRAMIDSSAGAISGGISRTVTSPLDVIKIRFQVQLEPTSSWALLRKDLSKPSKYTGMLQATKDIFREEGIRGFWRGVPALLMVMPYTAIQFTVLHKLKTFASGSSKTENHINLSPYLSYISGALAGCAATVGSYPFDLLRTILASQGEPKVYPNMRSASIDIFRTRGFPGLYAGLTPTLIEIIPYAGLQFGTYDTFKRWAMVWHRHYSATADDSLSSFQLFLCGLAAGTCAKLVCHPLDVVKKRFQIEGLQRHPRYGARVEHRAYKMFDAMKRIIQMEGWAGLYKGLFPSTVKAAPAGAVTFVAYELTSDWLESVW-
PAP.Medicago.A	MEEPSQLNRAIIDSSAGAISGGISRTVTSPLDVIKIRFQVQLEPTSSWALLQKDLVAPSKYTGMLQATKDILREEGLKGFWRGVPALLMVMPYTAIQFTVLHKLKTFASGSSKSENHTNLSPYLSYVSGALAGCAATVGSYPFDLLRTILASQGEPKVYPNMRSAFVDIIQTRGFQGMYAGLSPTLVEIIPYAGLQFGTYDTFKRWASAWHNRFSTTGEDNISSFQLFICGLAAGTCAKLVCHPLDVVKKRFQIEGLQRHPRYGARVEHRAYSMYDAVQRIFRSEGWAGLYKGIIPSTIKAAPAGAVTFVAYETVSDWLESL--
PAP.Medicago.B	EEETSQWKQALINSSAGAISGAISRTVTSPLDVIKIRFQVQLEPTSLWTSLHRDLSKPSKYTGMFQATKDIFREEGIRGFWRGVPALLMVMPYTAIQFTVLHKLKTFASGSSKTENHINLSPYLSYVSGAVAGCAATVGSYPFDLLRTILASQGEPKVYPNMRSASIDILQTRGFRGLYSGLSPTLVEIIPYAGLQFGTYDTFKRWTMAWQVQYSTAAEESISSFQLFLCGLAAGTCAKLVCHPLDVVKKRFQIEGLQRHPRYGARVEHRAYRMFDALKRILQKEGWAGLYKGIVPSTVKAAPAGAVTFVAYELTSDWLESILT
PAP.Phaseolus.A	MEEPSKLKRALIDSSAGAISGGISRTVTSPLDVIKIRFQVQLEPTSSWALLRKDLAAPSKYTGMFQATKDILREEGVQGFWRGVPALLMVMPYTAIQFTVLHKLKTFVSGSSKTENHINLSPYLSYVSGALAGCAATVGSYPFDLLRTILASQGEPKVYPTMRSAFIDITRTRGFPGLYSGLSPTLVEIIPYAGLQFGTYDTFKRWAMAWH-RYSSAVEDNLSSFQLFFCGLAAGTCAKLVCHPLDVVKKRFQIEGLQRHPRYGARVEHRAYRMFDAMQRIMRLEGWAGLYKGIIPSTVKAAPAGAVTFVAYELTSDWLESTF-
PAP.Phaseolus.B	EGEPSQLKRAAIDASAGALSGAVSRTVTSPLDVIKIRFQVQLEPTSSWNSLRKDFTTTSKYTGMVQASKDIFREEGMRGFWRGVPALLMVMPYTSIQFTVLHMLKSYASGSSKTENHMSLSPYLSYMSGAIAGSAATLGSYPFDLLRTILASQGEPKVYPNMRTAFVDIVQTRGFPGLYAGLSPTLVEIIPYAALQFGTYDTFKRWTMAWHRQYSPTA-ENISSFQLFLCGVGAGTSAKLATHPLDVVKKRFQIEGLQRHPRYGARVEHHAYNMFDAIKRILQKEGWAGLYKGIVPSTVKAAPANAVTFVAYELTSDWLESLL-
