# Supplementary material for: Legume genome structures and histories inferred from Cercis canadensis and Chamaecrista fasciculata genomes
Source: Plant J. 2026 Jun 10;126(5):e70981. doi: 10.1111/tpj.70981 (PMC13252982; doi:10.1111/tpj.70981)
Supplement: Supplementary file 6 — Data S6. Manuscript supplement; Compressed directory of aligned sequences from 250 gene families with high rates of gene duplication consistent with whole‐genome duplications in the legume subfamilies. [file TPJ-126-0-s006.gz › S6_consen_wgd_tree/40_wgd_aln_manual_wgd_copy/Legume.fam3.02175]

CAE.Acacia.A	MKFMKLGSRPDTFYTAEAVRSVSSDVSSDLIIQVQESSYLLHKFPLLSKCLRLQRLCSESPGSSPHQIVQLPDCPGGVEAFELCAKFCYGITITLSAYIVAARCAAEYLQMTEEVEKGLIYKLEVFFSCILHGWKDSIMTLQSTKALPLWSEDLAITSRCIEAIASKVWSHPSKVSLSHSHSRRVRDDVSCGNESQRHKSDSKGWWAEDLAELSIDLYWRTMIAIKSGCKMPSNIIGEALKVYASRWLPISRKSHPNRKVASDSDSDSASEITSKHRLLLESIASLLPAEKGAVSCSFLLKLLKAAILASSSSKMELARRVGLQLEEATVDLLIPSLSYTNDMLYDVELVMTILEQFMLQGQSPPTSPPRSRLAVERRRSRSAEIDFEFQESRRSSSAS…
CAE.Acacia.B	MKFMKLGSRPDTFYNAEAARSVSSEVSSDLIIQVKGSRYLLHKFPLLSKCLRLQRLCSESPDTSPHQIVQLPDFPGGVEAFELCAKFCYGMTITLSAYIVAARCAAEYLQMTEDVEKGLIYKLEVFFSCILHGWKDSILALQSTKALPFWSEDLAITNRCIESIALKVLSNPSKVSLSHSHSRRVRDDVSCGTEIQKLNKASKGWWAEDLAELSIDLFWRTMIAIKSGGKVSSNLIGDVLKIYASRWLPVSRNGYVKKKQASDSDPDSANEITSKHRLLLESLVSLLPAEKGAVSCGFLLKLLKVAILASLSSKMELARRVGLQLEEATVDLLIPSVSNDTDTLYDFEMVMTILEQFMSQGQSPPTSPPRSRLDFERRRSRSAEIGLEFQESRRSSSAS…
CAE.Chamaecrista.A	MKFMKLGSRPDTFYTAEAVRSVSSEVSSDLIIQVKGSRYLLHKFPLLSKCLRLQRLCSESPDSSQHQIVQLPDFPGGVEAFELCAKFCYGITITLSSHIVAARCAAEYLQMTEDVEKGLIYKLDVFLSCILHGWKDSIVTLQSTKALPSWSEELGITSRCIEAIASKVLSHPSKVSLSHSHSRRVRDDVSCGTESQRLNNASKGWWADDLAELSIDLYWRIMIAIKSGGKIPSKIIGDALKVYASHWLPISREAHIKKAASSDSDSDSASEITSKHRLLLESIASLLPAEKGAVSCSFLLKLLKAAILASPSSKMELARRVGLQLEEATVDLLIPSLSYTNDMLYDVELIMTILEQFMSQGQSPPTSPPRLRLEVERRRSRSAEIDSEFQESRRSSSAS…
CAE.Chamaecrista.B	MKFMKLGSRPDTFYTAEAVRSVSSEVSSDLIIQVKGNRFLLHKFPLLSKCFRLQRLCSESPDSSPHQIVQLPDFPGGVEAFELCAKFCYGITITLSAYVVAARCAAEYLQMTEDVEKGLIYKIEVFFSCILHGWKDSIVALQTTKALPLWSEELGITSRCIEAIALKVSRNPSKVSLSHSHSRRVKDDVSCGTESQRHKSASKGWWAEDVAELSIDLFWRTMIAIKSGGKMPSNLIGDVLKIYASRWLPVSSKGHINKQANSGSDSDSANERTSKHRLLLESIVSLLPSEKGAVSCSFLLKLLKAAILASSSSKMELARRVGFQLEEATVDLLIPTVSCTSDTLYDVEMVMTILEQFMLQGQSPPTSPPRSKLGFERRRSRSAEIDFEFQESRRSSSAS…
CAE.Senna.A	MKFMKLGSRPDTFYTSEAVRSISSEVSSDLIIQVKATRYLLHKFPLLSKCLLLQRLCSESPDSSQHQLVQLPDFPGGVEAFELCAKFCYGITITLCAYIVATRCAAEYLHMTEDVEKGLICKLEVFLSCILQGWKDSIVTLQSTKALPLWSEDLAISSRCIEAIASKVLSHPSKVSLSQSHSRRVRDDISYGNESQRHTSSSKGWWAEDLAELSMDLYWRTMIAMKSGSKMPSNIIGDALKVYASRWLPISRKARNKKAAASGSDSDSASEITSKHRLLLESIASLLPAEKGAVSCSFLLKLLKAAILASSSSKMELARRVGLQLEEATVDLLMPSLSHTNDMLYDVDLVMTILEQFMSQGQSPPTSPPRSRLSVERRRSRSAEIDSEFQESRRSSSAS…
CAE.Senna.B	MKFMKLGSRPDTFYTAEAVRSVSSEVSSDLIIQVKGSRYLLHKFPLLSKCLRLQRICSESPDSSLHQIVQLPDFPGGVEAFELCAKFCYGITVTLSAYVVAARCAAEYLQMTEDVEKGLIYKLEVFFSCILHGWKDSIVALQSTKALPLWSEDLGITSRCIEAIASKVLSHPSKVSLSHSHSRRARDDVSCGTDSQRHKSASKGWWAEDVAELSIDLFWRTMIAIKSGGKMPSNLIGDVLKIYASRWLPISKNGHVNDKQTPDSDSDSANERTSKHRLLLESIVSLLPAEKSAVSCSFLLKLMKAAILASSSSKMELARRVGLQLEEATVDLLIPSVSYANDTLYDVELVMTILEQFMLQGQSPPTSPPRSRLGFERRRSRSAEIDFEFQESRRSSSAS…
CER.Bauhinia.A	MKFMKLGSRPDTFYTAEAVRSVSSEVSSDLIIQVKGSRYLLHKFPLLSKCLRLQRICSESPDSSQYQIVQLPDFPGGEEAFELCAKFCYGITVTLSAYIVAARCAADYLQMTEDVEKGLIYKLDVFFSCILHGWKDSIVALQSTKALPLWSEDLAITSRCIEGIASKVLSHPSKVSLSHSHSRRVRDDLSCGTESQRHKSASKGWWAEDLAELSIDLYWRTMIAIKSSAKMPSNLIGDALKIYASRWLPISKNGRVNQKASSDSDSDSASEITSKHRLLLESIVSLLPAEKGAVSSSFLLKLLKAAILASSSSKMELARRVGLQLEEATVDLLIPSLSYTNDTLYDVELVMTILEQFMLQGQSPPTSPPRSRLAVERRRSRSAEIDFELQESRRSSSAS…
CER.Bauhinia.B	MKFMKLGSRPDTFYTTEAVRSVSSEVSSDLIIQVKGTRYLLHKFPLLSKCLRLQRMCSESPDSSQHQIVHLPDFPGGEEAFELCAKFCYGITITLSAYIVAARCAADYLQMSEDVEKGLIYKLEVFFSCILHGWKDSIVALQSTKALPLWSEDLGITSRCIEAIASKVLSHPSKVSLSHSHSRRVRDDVSCGTESQRHKSASKGWWAEDLAELSIDLYWRTMIAIKSGGKMPLNLAGDALKIYASRWLPISKNGHVHKKAPSDSDSDSASEITSKHRLLLESIISLLPAEKGAVSCSFLLKLLKAAILASSSSKMELARRVGLQLEEATVDLLIPSLSYTNDILYDVELVMTILEQFMLQGQSPPTSPPRSRLAIERRRSRSAEIDFELQESRRSSSAS…
CER.Cercis.o	MKFMKLGSRPDTFYTAEAVRSVSSEVSSDLIIQVKGSRYLLHKFPLLSKCLRLQRICSESPDSSQHHVVQLPDFPGGEEAFELCAKFCYGITITLSAYIVAARCAADYLQMTEDVEKGLIYKLEVFFSCILHGWKDPIVALQSTKALPLWSEDLAITSRCIEAIASKVLSHPSKVSLSHSHSRRVRDDVSCGTESQRHKSASKGWWAEDLAELSIDLYWRTMIAIKSGAKMPSNLTGDALKIYASRWLLISKNGHVNKKASSDSDSDSASEMTSKHRLLLESIVSLLPTEKGAVSCSFLLKLLKAAILASSSSKMELARRVGLQLEEATVDLLIPSLSYTNDTLYDVELVMTILEQFMLQGQSPPTSPPRSRLAFERRRSRSAEIDFELQESRRSSSAS…
CER.Phanera.A	MKFMKLGSRPDTFYTAEAVRSVSSEVSSDLIIKLKGSRYLLHKFPLLSKCLRLQRICSESPDFCQQQIVQLPDFPGGEEAFELCAKFCYGITITLSAYIVAARCAATYLQMTEDVEKGLIYKLDVFFSCILHGWKDSIVALQSTKTLPLWSEDLAITSKCIEVIASKVLSHPSKVSLSHSHSRSVRDDVSSGTESQRHKSANKGWWAEDLAELSIDLYWRTMIAIKSGAKMPSNLIGDALKIYASRWLPISKNGHVNKKASSDSDSDSASEITSKHRLLLESIVSLLPAEKGAVSCSFLLKLLKAAILASSSSKMELARRVGLQLEEATVDLLIPSLSYTNDTLYDVELVMTILEQFMLQGQSPPTSPPRSGLAFERRRSRSAEIDFELQESRRSSSAS…
CER.Phanera.B	MKFMKLGSRPDTFYSAEAVRSVSSEVSSDLIIQVKGSRFLLHKFPLLSKCLRLQRICSESPDSSQQHIVQLPDFPGGEEAFELCAKFCYGITITLSAYIVAARCAADYLQMTEDVEKGLIYKLEVFFSCILHGWKDSIVALQSTKALPLWSEDLAITSRCIEAIASKVLSHPSKVSLSHSHSRRVRDDVSCGTESLRHKSASKGWWAEDLAELSIDLYWRTMIAIKSGARMPSNLTGDALKIYASRWLPISKNGHVNKKTSSDIDSDSASEITSKHRLLLESIVSLLPAEKGAVTCSFLLKLLKAAILASSSSKMELARRVGLQLEEATVDLLIPSLSYTNDTLYDVELVMTILEQFKLQGQSPPTSPPRSRLAFERRRSRSAEIDFELQESRRSSSAS…
DET.Sindora.A	MKFMKLGSRPDNFYTTEAVRSVTSEVSSDLVIQVKGSRYLLHKFPLLSKCLRLQRLCSESPDSPHHQIVQLPDFPGGAEAFELCAKFCYGITITLSAYIVAARCAAEYLQMIEDVEKGLIYKLDVFFSCILHGWKDSIVALQSTKALPLWSEDLGITSRCIEAIASKVLSHPSKVSLSHSHSRRVRDDISCGTESLRHKSSSKGWWAEDLAELSIDLYWRTMIAIKSGGKIPSILIGDALKIYASRWLPISRNGRVNKQATSDSDSDSASDITSKHRLLLESIVSLLPAEKGAVSCSFLLKLLKAAILASSSSKNELARRVGFQLEEAIPDLLIPSLSYSNDLLYDVDLVMTILEQFMLQGQSPPTSPPRSRVGFERRRSRSAEIDFEFQESRRSSSAS…
DET.Sindora.B	MKFMKLGSRPDTFYTAEAVRSVASEVSSDLIIQVKGNRYLLHKFPLLSKCLRLQRLCSESPDSSQHQIVQLPDFPGGVEAFELCAKFCYGITITLSAYIVAARCAAEYLQMTEDVEKGLIHKLEVFFSCILHGWKDSVVTLQSTKAFALWSEDLGITSKCIEAIASKVFSHPSKVSLSHSHSRRVRDDMSCGSEIHKQKSTSKGWWAEDLAELSIDLYWRAMIAIKSGGKTPSSLLGDALKIYASRWLPISTNGPVNKKSTSDSDSEPASEISSKHRLLLESIVSLLPPEKGAASCSFLLKLLKAAILSSSSSKIELARRVGLQLEEATVDLLIPSSSYTNDTQYDVDLVMTILEQFMLQGQSPPTSPPRSKLGFERRRSRSAEIDFEFQESRRSSSAS…
OUT.Arabidopsis.O	MKFMKLGSRPDTFYTSEDLRCVSSEVSSDFTIEVSGSRYLLHKFPLLSKCLRLQRMCSESP----ESIIQLPEFPGGVEAFELCAKFCYGITITISAYIVAARCAAEYLQMSEEVEKGLVYKLEVFFSCILNGWRDSIVTLQTTKAFPLWSEDLAITSRCIEAIASKVLSHPSKVSLSHSHSRRVRDDMSS-----RAAASSRGWWAEDIAELGIDLYWRTMIAIKSGGKVPASLIGDALRVYASKWLPLQRNRKVVKKKE-DSDSDSDTDTSSKHRLLLESIISLLPAEKGAVSCSFLLKLLKAAILASTSSKMELARRVALQLEEATVDLLIPPMSYKSELLYDVDIVATILEQFMVQGQSPPTSPLRGKKMDRRRRSRSAEIDLEFQESRRSSSAS…
OUT.Prunus.O	MKFMKLGSRPDTFYTTEAVRSVSSEVSSDLIIQVKGSRYLLHKFPLLSKCLRLQRLCSEYQEASQHQIIQLHDFPSGVEAFELCAKFCYGITITLSAYIVASRCAAEYLQMTEDVEKGLIYKLEVFFSCILQGWRDSIATLQSTKAFPLWSEDLGITSRCIEAIASKVLTHPSKVSLSHSYSRRGRDDMSCGAESLRHNKANRGWWAEDIAELGIDLYWRTMIAIKSGGKMPSHLIGDALKIYASKWLPISKNGCDHKQAASDSDSDSANDLTSKHRLILESIVSLVPVEKGAASTSFLLKLLKAAILASSSSKMELARRVGLQLEDATVDLIIPSVSYETDTRYDVDIVMTILEQFLLQGQSPPTSPPRSKLGFERRRSRSAEIDFEFQESRRSSSAA…
OUT.Quillaja.O1	MKFMKLGSRPDTFYTTEAVRSVSSEVSSDIIIQVKGSRYLLHKFPLLSKCLRLQRECSESPDSSPHQIVQLPDFPGGVEAFELCAKFCYGITITLSAYIVSARCAAEYLQMTEDVEKGLIYKIEVFFSCILHGWKDSIVTLQSTKAFALWSEDLGITSRCIEAIASKVLTHPSKVSLSHSYSRKGRDDISCGAESQRHIAATKGWWAEDMAELSIELYWRTMIAVKSGGKIPSSLIGDALKIYASRWLPISRHRHVNNEETPDSEPGLASGITSKHQLLLESIISLLPAERGAVSCSFLLKLLKAAILASSSSKMELARRVGLQLEEATVDLLVPSLSYTNDTVYDVELVMTIMEQFMLQGQSPPTTPPRSKLKFERRRSRSAEVDFEFQESRRSSSAS…
OUT.Quillaja.O2	MKFMKLGSRPDTFFTTEAVRSVSSEVSSDIIIQVKGSRYLLHKFPLLSKCSRLQRLCSESPDSSQHQIVQLPDFPGGVEAFELCAKFCYGITITLSAYIVSARCAAEYLQMTEDVEKGLIYKIEVFFSCILHGWKDSIVTLQSTKAYPLWSEDLEITSRCIEAIASKVLTHPSKVSLSHSYSRRGRDDISYGSESQRHKAASKGWWAEDMAELGIELYWRTMIAIKSGGKIPTSLIGDALKIYASRWLPISRHRHVNKEEASDSDSDSASEITSKHRLLLESIISLLPAERGAVSCSFLLKLLKAAILASSSSKMELARRVGLQLEEAT----------------------------------------------------------------------…
OUT.Vitis.O	MKFMKLGSRPDTFYTTEAVRSVSSEISSDLIVQVKGSRYMLHKFPLLSKCLRLQRLCSEFHESAQPQIVQLPDFPGGVDAFELCAKFCYGITITLSAFIVSARCAAEYLQMTEDVEKGLIYKLEVFFSCILHGWKDSIVTLQSTKSYPLWSEDLGITSRCIEAIASRVLSHPSKVNLSHSYSRRGRDDLSCGTESLRHRPVSKGWWAEDIAELGIDLYWRTIIAIKSGGKVPSNLIGDALKIYASRWLPISKDGTIMKRAASDPDSDSIGEITSKHRFLLESIVSLLPAEKGAVSCSFLLKLLKAAILASSSSKMELARRVGIQLEEATVDLLIPSLSYTNDTLYDLDIVMIILEQFMLQGQSPPITPPRVKGSFEKRRSRSAEVDFGFQESRRSSSAS…
PAP.Aeschynomene.A	MKFMKLGSRPDTFYTVDAVRSVSSEVSSDLIIQVDQSRYLLHKFPLLSKCLRLQKLCSESPDSPHHQIVQLPDFPGGVDAFELCAKFCYGICITLSPYIVAARCAAEYLLMTEDAEKGLIYKLEVFFSCILRGWKDSIVALQTTKSLPLWSEDLGITGRCVEAVASKVLTHPSKVSLSHSHSRRVRDDVPC-----------KGWWAEDLAELSIDLYWRTMIAIKSGGTVPSGLIGDALKVFASRWLPITKNGHLKKHAASDSESESATDITSKHRLLLESIVSLLPAEKGSVSCSFLLKLLKASILASSSSKMELAKRVGLQLEEAAVDLLIPSLSYTNDTLYDVELVMTLLEQFMSQGQSPPTSPARSRHGFERRRSRSAEINCEFQESRRSSSAS…
PAP.Aeschynomene.B	--------------------AVSSEVSSDLIIQVKGTRYLLHKFPLLSKCLKLQRLCSESPDSSNHQIVQLPDFPGGVEAFELCAKFCYGITITLSAYIVAARCAAEYLQMSEDVEKGLVYKLEVFFSCILHGWKDSIVTLKTTKAMAFWSEDLAITSRCIEAIASKVLSHPSKVSLSHSHSRRVRDDVSSGTESMRHRSTSKGWWAEDLAELSIDLYWRAMIAIKSGGKTPSNLIGDALKIYAYRLLPITKRGHVKKETESDSDSDSAKEITSKHRLLLESIVSLLPAEKGAVSCSFLLKLLKAAIVASCSSKLELARRVGLQLEEATVDLLVPSLCNKNDMVYDVDMVMTILDQFMSQGQSPPTSPPRSRLAIERRRSRSAEIDFEFQESRRSSSAS…
PAP.Lotus.A	MKFMKLGSRPDTFYTAEAIRSVSSEVCSDLIIQVRGTRYLLHKFPLLSKCLRLQKLCSESPDSSPHQIVQLPDFPGGIEAFELCAKFCYGITITLSPYIVAARCSAEYLQMTEEVEKGLIQKLDVFFSCILRGWKDSIVSLQTTKALHLWSEDLEITSRCIEAIASKVLSHPTKVSLSHSHSRRVRDDVSCETESVRHKS-NKGWWGEDLAELSIDLYWRTMIAIKSGGKVPSNLIGDALKIYASRWLPITKNGHVNRKQVDNSDLDSASEITSKHRLLLESIVSLLPAEKGAVSCSFLLKLLKASILASSSSKMELATRVGLQLEEATGDLLIPSLSYTNDTLYDVELVMTILEQFMARGQSPPTSPPRSLMTFERRRSRSAEINFEFQESRRSSSAS…
PAP.Lotus.B	-----------------------------------------------------------------------------------------------------------------------------------------------------------------------------------------------------------------------------MIAIKSGGKLPFYLIGDALKVYVSRMLPIKRN---IELAGSDSDSDSTIEIASKQRLLLESIVSLLPSEKGAVSCSFLLRLLKAAILASCSSKMELARRIGLQLEEATVDLLIPSVSCKHDMIYEVDLMMSILEQFMVQGQSPPTSPPRSRMEFERRRSRSAEINFDFQESRRSSSAS…
PAP.Medicago.A	MKFMKLGSRPDTFYTSEAIRTISSEVSSDLIIQVRGSRYLLHKFPLLSKCLCLQRLCSESPDSSHHQIVQLPDFPGGVEAFELCAKFCYGIQITLSPYIVAARCAAEYLQMTEEVEKGLIHKLEVFFSCILHGWKDTIVSLQTTKALHLWSEDLGITSRCIETIASKVLSHPTKVSLSHSHSRRVRDDISCDTESLRIKSGSKGWWAEDLAELSIDLYWRTMIAIKSGGKVPSNLIGDALKIYASRWLPISKNGNRKKNVSSESNSDSASEITSKHRLLLESIVSLLPTEKGAVSCSFLLKLLKASILASSSSKMELARRVGLQLEEATVDLLIPSLSYTNDTLYDVELVMTILEQFMLQGQSPPTSPPRSLKTFERRRSRSAEINFELQESRRSSSAS…
PAP.Medicago.B	MKFMKLGSRPDIFYTKDSVRSVSSEVSSDLIIQVKGTRYLLHKFPLLSKCLHLQRLCLESLDSGNHQIVQLPDFPGGEEAFELCAKFCYGITITLSAYIVSTRCAAEYLQMTEDAEKGLIYKLEVFFSCILRGWKDSVVTLQTTKALSLWSEELSITNRCIEAICSKVLKRVRN-----------EDDISCGTESLRDKSVRKGWWGEDLAELKIDLYWRIMIALKSDGKMPLNLIGDALKIYASRWLPTG----------SDSD--SRSEIASKYSLLLESIVNLLPAAKGVVSCSFLLKLLKVADLVFSSLKIELVKRVGLQFEEVTVDLI---------MVCDVDLVMNILEEFMLQSQSPPTSPQRSRFAFERRRSRSAEVDFELQESRRSSSVS…
PAP.Phaseolus.A	MKFMKLGSRPDTFYTAEAVRSVSSEVSSDLLIQVKGSKYLLHKFPLLSKCLRLQRLCSESPDSSQHQIVRLPDFPGGVEAFELCAKFCYGITITLSPYIVAARCGAEYLQMTEEVEKGLVQKLEVFFSCILRGWKDTIVSLQTTKALPMWSEDLGITGRCIEAVAAKVLSHPSKVSLSHSHSRRVKDDVSCGTESLRHNKGNKGWWAEDLAELSIDLYWRTMIAIKSGGKIPSNLIGDALKIYASRWLPITNNGHLKKQVASDSELDSGGEIASKHRLLLESVVSLLPVGKGAVSCGFLLKLLKASILASSSSKMELARRIGLQLEEATVDLLIPSLSYTNDTVYDVELVMTILEQFMSQGQSPPTSPARSRMAFERRRSRSAEINLEFQESRRSSSAS…
PAP.Phaseolus.B	MKFMKLGSRPDTFYTAESIRTISSEVSSDLIIQVKGTRYLLHKFPLLSKCLRLQRLCSESSDSPQQQIVQLPEFPGGVEAFELCAKFCYGITITLSAYIVTARCAAEYLQMTEDVEKGLIYKLDVFFSCILNGWKDSIVTLQSTKALPLWSEDLAITSRCIETIASKVLSHPSKVSLSHSHSRRVRDDVSCGTESLRHKSASKGWWAEDLADLSIDLYWRTMIAIKSGGKTPSNLIGDALKIYASRWLPIRKNVLVKRETESDSDSDSASEVSSKHRLLLESIVSLLPAEKGAVSCSFLLKLLKAAILASASSKVELATRVGLQLEEASVDLLIRSVSKTNNMLYEVDLVMTILEQFLLQGQSPPTSPPRSRFTIERRRSRSAEIKFEFQESRRSSSAS…
