# Supplementary material for: Legume genome structures and histories inferred from Cercis canadensis and Chamaecrista fasciculata genomes
Source: Plant J. 2026 Jun 10;126(5):e70981. doi: 10.1111/tpj.70981 (PMC13252982; doi:10.1111/tpj.70981)
Supplement: Supplementary file 6 — Data S6. Manuscript supplement; Compressed directory of aligned sequences from 250 gene families with high rates of gene duplication consistent with whole‐genome duplications in the legume subfamilies. [file TPJ-126-0-s006.gz › S6_consen_wgd_tree/40_wgd_aln_manual_wgd_copy/Legume.fam3.01197]

CAE.Acacia.A	--------YWEEIGSMRRRERRRRLGSRARGEVMCDEEPSPRGVLEMTAAESSERGSGCSTCSSSSGERLPMGTAERPPVGREGQMAQLKGVMEAFRINSVRKLSAIPLLQSTVTMS-KSLK-KLVRIRSAEEAIDLSSL---TKWQYHYSDLAAATDDFNPELIGKGGHAEVYKGRLPDGRIVAVKKLVNEEKDDADNTSNFLTELGIIAHIDHPTCQLLGFGIDKGLFFVLHYATHGSLSSFLFGSEKLEWSVRYKVAVGVAEGLRYLHHECPRRIIHRDIKASILLNDNYEPEISDFGLAKWLPDKWDHHVVFPIEGTFGYLAPEYFMHGLVDEKTDVFAYGVLLLEIITGRMAVDSDSRQSLVIWAKALPDPKNMKELADPRLEDDYDPKEMERA…
CAE.Acacia.B	----------------------METLEKHGGELSGEDETSPRGILEIPVSGTESDNSGSSSFSSSSPEKSSLSSETERVNGREWQGQPWKAMIDSWRKKSVQRISAISLLASSYEMSKKSLRRRIERIRSAEDRINRGIIPKKLSWRFDYAELQAATDNFNPELIGQGGHAEVYKGRLLDGQLVAVKRLMKKEKENEDKAGDYLSELGIIAHINHPAVRLIGFGVNNGLYFVLQLAPHGSLSSLLFGSECLEWKIRFKVAVGVAQGLRYLHHDCQRRIIHRDIKASILLNENYEAEISDFGLAKWLPEKWSHHVVFPIEGTFGYLAPEYFMHGIVDEKTDVFAFGVLLLELITGRRAIDSCSKQSLVLWAKPRLERHNVKELVDPRLGETYDSTELKRT…
CAE.Chamaecrista.A	----------------------MESTSSNQRELTCDDESSPRGVLDRSTT-------GSSGCSSSSPRGAA---------GLPPAGAAWKGMMDAFRINSVRRLTAIPLITSNYMISKRSLR-KLARIRSAEDTIDLSAFPTKPSWKFRYSELAAATDDFSPGMIGKGGHAEVYKGKLPDGTVVAVKKLVNEEKDDADNTGDFLTELGIIAHINHPACHLIGFGIDKGLFFVLHYAPYGSLSTLLFESDKLEWKIRFKIAVGVAEGLQYLHHECPRRIIHRDIKASILLNDNYEAEVSDFGLAKWLPEKWDHHVVFPIEGTFGYLAPEYFMHGIVDEKTDVFAFGVLLLEIITGRRAVDSDSRQSLVIWAKPLLDSNNVKELADPRLGEDYDTIEMKCA…
CAE.Chamaecrista.B	-------------DKREKQSPKMASLIKQRGMFFIDDEPSPRGVLDIPVSGSESDISGTSSCGSISPEKPT---VEEIPEERDGHVHQLKSMIESFKKKSVQKITTISMIAASYEMSRRSLRRKLGRFRSAEDSIHLGAVSRRPSWRFDYAELQAATHDFSPELIGEGGHAEVFKGRLADGQDVAVKRLMTNGKEAEDRAGDFLSELGIIGHVNHPAARLIGFGVNNGLFFVLQLASYGSLSSLLFGPQCMAWNLRFKVAIGVAKGLHYLHHDCPRRIIHRDIKASILLNANYEAEISDFGLAKWLPEKWSHHVVFPIEGTFGYLAPEYFMHGIVDEKTDVFAYGVLLLELITGRRAVDSCSRQSLVLWAKPLLDDNKVNELVDPRLGEAYDPTEMMCM…
CAE.Senna.A	------------------------TSSNQEREYGCDDEASPRGVLEVRVSGTESDRSGSSSCSSN---YSS---AERPPLG---NMPQWKGVMDAFRINSVRRLSAIPLFASSYMISKKSLR-KLARIRSAEEAIDLSSFPTKPSWKFPYSDLAAATDDFSPELIGKGGHAEVYKGRLPDGRIVAVKKLVNEEKDNADNTGDFLTELGIIAHINHPACHLIGFGIDKGLFFVLHYAPYGSLATLLFDSEKLEWKIRFKVAVGVAEGLMYLHHECPRRIIHRDIKASILLNDNYEAEVSDFGLAKWLPEKWDHHVVFPIEGTFGYLAPEYFMHGIVDEKTDVFAFGVLLLEIITGRRAVDSDSRQSLVIWAKPLLDTNNVKELVDPRLEDDYDSTEMKRA…
CAE.Senna.B	-----------------------GSLNKHGRELCSDEEPSPRGVLEMPVLGRESDHSASSSCRSSSPEKAA--------LGRECHGQQWKSMIESLRKKSVQKIATIPLLAASYEMSRKSLRRRVGRIRSAEDSIHLGAVPTKPSWRFDYAELQAATDNFSPEQIGRGGHAVVYKGRLADGQVVAVKRLMKEVKDKEDRAGDFLSELGIIAHINHPAVRLIGFGVNDGLYFVLQFAPHGSLSSLLFGSQCMDWNLRFRVAVGVANGLKYLHHDCPRRIIHRDIKASILLNSNFEAEISDFGLAKWLPDKWSQHVVFPIEGTFGYLAPEYFMHGIVDEKTDVFAFGVLLLELITGRRAVDSCSRQSLVLWAKPLLQDNNVNELVDPRLGESYDSTEMTRV…
CER.Bauhinia.A	------ISRQEKGEEEVREDPEMESPYSHTRHVSCDDEGSPRGVLEMTISRADSDQSGSSR--SSSPENLSP-RSLLRDNLIANAGPQWKSMIDVFRKKSVRKFSTIPFLTMSYDISRKSLKKRIARLRNGVDALDLSGVSSKPSWRFDYAELAAATDDFSSELIGKGGHAEVYRGKLADGHVVAVKRIMKDDKDEEDVDGDFLSELGIVAHINHPAARLIGFSIDGGLFFVLQFAPHGSLSSLLFGSECMEWSLRFKVALGVAEGLRYLHHDCPRRIIHRDIKASILLNQNHDAEISDFGLAKWLPEKWPHHVIFPIEGTVGYLAPEYFMHGIVDEKTDVFAFGVLLLELITSRRAVDDSSRQSLVMWAKPLLDENNIKELADPRLGYAHDPNQMNRA…
CER.Bauhinia.B	KPTMKATISIQEKGGEVKEDPEMVSHGNHIKDDSCDDEGSPRGVLEIPISGTESDLSGSSR--SSS----P----AQRPNDRDSGGPQWKSMIDVIRKKSVRRFSTIPFLGMSYDISRKNLRKKLGRNRKGEDAIDLSAISTKSSWRFDYAELAAATDNFSSELVGKGGHAEVYKGKLSDGQVVAVKMLMND-KEEEDRAGDFLSELGIIAHINHPAAHLIGFGIDGGLFFVLQFAPHGSLSSLLFGSECMEWSKRFKVALGVAEGLRYLHHDCPRRIIHRDIKASILLSQNHEAEISDFGLAKWLPEKWPHHVVFPIEGTFGYLAPEYFMHGIVEEKTDVFAFGVLLLELLTGRRAVDS-SRQSLVIWAKPLLDANNYKELADPRLGDAYDPNEIKRV…
CER.Cercis.o	KPTMKATISMQEKGEEVKEDPEMESHGNPIKDDSCDDEGSPRGVLEIPVSGTDSDQSVSSR--SSSPEKSS---AAQRPHIRDSAGAQWRAMIDVFRKKSVRRFSTIPFLAMSYEISRKSLRRRLTRLRDGEDAIDFSAIPTKPSWRFDYAELAVATDDFSSELIGKGGHAEVYKGNLPDGQVVAVKRLMKNEKDEEDRAGDFLSELGIIAHINHPAARLIGFGIDGGLFFVLQFAPYGSLSSLLFGSECMEWNIRFKVALGVAEGLRYLHHDCPRRIIHRDIKASILLNQNHEAEISDFGLAKWLPEKWPHHVVFPIEGTFGYLAPEYFMHGIVEEKTDVFAFGVLLLELVTSRRAVDS-SRQSLVMWAKPLLDANNFKELADPRLGDAYDPNEIKCA…
CER.Phanera.A	YPTMKTTISRQEKGQEVREDPEMELHDTHLEDYSCDDEGSPRGVLESTVSGTDSEQSGSSR--SSSPEKAS---AMERPQIRDNALPQWKSMIDVFRKKSVRRFSTIPFLTMSYEISRKSLRKRLARLVNGVDAIDLSGVSTKPSWRFDYAELAAATDDFSSELIGKGGHAEVYRGKLPDGQVVAVKMIMKNDKDEEDRAGDFLSELGIIAHINHPAARLIGFGIDGG-------------------SECMEWSKRFKVALGVAEGLRY-------------------------------------------------------LAPEYFMHGIVDEKTDVFAFGVLLLELITSRRAVDDSSRKNLVIW------------------------------…
CER.Phanera.B	----KATISIQDKGGEVKEDPEMESHGNHIKDDSCEDEGSPRGVLEIPISGTESDQSISSR--SSSPEKSS---PVQRPHVRDSAGPQWKSIIDAFRKKSVRRFSTIPFLAMSYEISRKSLRRRLAKLRNCEDAIDLSVIPTKPSWRFDYAELAAATDDFSSELIGKGGHAEVYKGKLPDGQVVAVKRLMKNDKDEDDRAGAFLSELGIIAHINHPAARLIGFSIDGGLFFVLQFAPYGSLSSLLFGSECMEWSVRFKVALGVAEGLRYLHHDCPRRIIHRDIKASILLNQNHEAEISDFGLAKWLPEKWPHHVVFPIEGTFGYLAPEYFMHGIVEEKTDVFAFGVLLLELITSRRAVDS-SRQSLVIWAKRLLDANNYKELADPRLGDAYDPNEIQRA…
DET.Sindora.A	EQIPFSIMSIPGREEEAKENQEMKYPENHEKDDSCDEDSSPRGVFEIPASGTDSDNSGSSTYSSNSPEKPL------AALGKDVSVVQW---IDTFRKKSVRKFSTIPLITASYELSRKSLKKKISRIRTTDEVIEIEGISVKSRWKFCYADLAAATNGFSAELIGQGGHAEVYRGYLPDGQIVAVKKLMNYEKEDEQKANDFLSELGIIAHISHPATRLIGFAVDHGLYFVLQYAPHGSLASLLFGSDCLPWNIRFKVALDVAEGLRYLHHDCQRRIIHRDIKASILLNENNEAEISDFGLAKWLPENWEHHVVFPIEGTFGYLSPEYFMHGLVDEKTDVFAFGVLLLEIITGRRAVDS-SRQSLVIWANPLLVANSAKALVDPRLRDSYDSAEMKRA…
DET.Sindora.B	---LNFFGKFTERGEESKENPRMESEDNPRNEDSSDEDSSPRGVLEITVSGTDSEHSSSSSGSS---NYFP---TMPRGLGIGVSGPQLKAMMDVLRRKSVDTITSIPLLATSYELSRKSLRKKLARIRSAEDGFEIEAIPTKPSWRFDYAELAAFTNDFSPELIGKGGHAEVFKGCLPDGQIVAVKRLIKNEKGEEDRAGDFLSELGIIAHINHPAAHLVGFGIENGLYFVLQFAAQGSLASWLFGSECMDWKTRFKVALGIANGLRYLHHDCPRRIIHRDIKASILLNQHFEAEISDFGLAKWLPEKWVHHVCFPIEGTFGYLAPEYFMHGIADEKTDVFAFGVLLLEIITGRRAVDS-SRQNLVMWAKQFLDAESMKDLADPKLGDAYDVPEMKRA…
OUT.Arabidopsis.O	-----------NKNSESKNHQEVELHRN---DLGLEDSSSPRGVLGM-VSDSDNSSSSCSSCSSSSSTSSPFS-NTTKTVSSSHHGLQWNKMIESIKKKSMRRFSVIPLL-ASYELTRKNLRRKQPKLTPSESAFTCEAFMAKPSWRFTYEELAVATDYFNPEMIGKGGHAEVYKGVLINGETVAIKKLMSHAKEEEERVSDFLSELGIIAHVNHPAARLRGFSSDRGLHFVLEYAPYGSLASMLFGEECLEWKIRYKVALGIADGLSYLHNACPRRIIHRDIKASILLNHDYEAQISDFGLAKWLPENWPHHVVFPIEGTFGYLAPEYFMHGIVDEKIDVFAFGVLLLEIITSRRAVDTASRQSIVAWAKPFLEKNSMEDIVDPRLGNMFNPTEMQRV…
OUT.Prunus.O	---------VEETIGETEGNPEMESPRGLRKMEPCEDEPSPRGVLEVPVT--DSDYSSSSCASSSSGEKTA----GQRTLVRDSNGLQWKGMFDALKKKSARRFSTIPLLGTSYELSRRNLRRRLARIWTAEDGADVDGMVTKPSWRFDFAELAAATGNFKPELVGKGGQAEVYKGLLSNGQIIAVKKLMKKEKENEDRVGDFLGELGIIAHISHPAARLLGFGIDGGLHLVLQFSPHGSLASLLFGEESMDWKVRFKVAVGIAEGLRYLHHECHRRIIHRDIKASILLTEDYEAQISDFGLAKWLPEKWTHHVVFPIEGTFGYLSPEYFMHGIVDEKTDVFAYGVLLLELITGRRAVDS-TQQSLVIWAKPLLDASNVKELADPRLEDAFDPVEMKRA…
OUT.Quillaja.O1	-------MSVEESEGETKESSDIESPPN---GKFCYDEPSPRGVLEIAVLGTDSDNSGSSSYSSSPPEKSS---FAQRLLARDNNGTHWKSVVDVFRKKSVRRFSTIPFLAMSYEISRKNLRRKVARIRNGEGSIDFGDLITKPSWRFDYQELAAATNNFSSELIGKGGHAEVYKGSLSDGQVVAVKRLMKEDKEDEDRIADFLSELGIIAHINHPAARLIGFGIDGGLHLVLQFLPHGSLATLLFGAECLEWKIRFKVAVGVAEGLQYLHQDCHRRIIHRDIKASILLTEDYEAEISDFGLAKWLPENWPHHVVFPIEGTFGYLSPEYFMHGIVDEKTDVFAFGVILLELITGRRAVDS-SRQSLVIWAKPLLDTNNVKELADPRLGNAYDRGEMRRT…
OUT.Quillaja.O2	-----ETMSVEEIEAEIKESSDTESPSN---GKFCYDEPSPRGVLEIPVSGIDSDHTSSSS-SSSSAEKSS---FAQRLLARDSNGTQWKSVIDVIRKKSVRRFSNIPFLALTYEISRRNLRRKVARLGGGEDSIDLGDLVTKPSWKFDYQELAAATNNFSSEMIGKGGHAEVYKGCLSDGQVVAVKRLRKQDKENEDRVADFLSELGIIAHINHPAARLIGFGIDGGLHLVLQFTPHGSLAKLLFGADCLEWKVRFMVAVGVAEGLQYLHQDCHRRIIHRDIKASILLTENYEAEISDFGLAKWLPEKWAHHVVFPIEGTFGYLSPEYFMHGIVDEKTDVFAFGVLLLEIITGRRAVDW-SRQSLVIWAKPLLDTNNVKELADPRLGDTYDHGEMKHA…
OUT.Vitis.O	DSEEAQIIPVEEI-GETKEKPEIRPQDGSKKQDSSDDQNSPRGVLEIPVLGGDSDHSTCSSCSSSSNDKST----VHQELVRETHRSHWKSLFGALKKKSVRRFSTIPSL-AGHELSRISLRRKLARIRSAEDPISVEGMVPKPSWRFDYAELAAATDNFSSELIGKGGHAEVYRGCLSDGQLVAVKKLMKKEKEDEERTGDFLSELGIIAHIDHPAARLIGFGVDGGLHLVLQFSPQGSLASVLHGTESLEWKIRFKVAVGVAEGLQYLHQGCHRRIIHRDIKASILLTQDYQPQISDFGLAKWLPDKWAHHVVFPIEGTFGYLAPEYFMHGIVDEKTDVFAFGVLLLELITGRHAVDS-SRQSLVIWAKPLLDANDVKELADSRLGDCYDLGEMKRA…
PAP.Aeschynomene.A	------------RVEKRKKNPEMVLKGDHGKEFSSDDEGSPRGVLETPVSGTESDTGSGSSSSSFSPEKLPPPPSSARAGGKEGHVQQWRSMIEVFKFKSVRKLTTIPLLAAGHDSSRKGLTKKLARIRSAEDNIDIGAIPTKPSWRFDYAELVAATNDFSSEMVGKGGHAEVYRGHLPDGQVIAVKRLMKNDKDAGDRAGDFLTELGIIAHINHRATRLVGFGIECGLYFVLEYAPHGSLSSLLFGSECLEWKVRFQVAIGVAEGLHYLHEDCPRRIIHRDIKASILLNDKFEAEISDFGLAKWLPSKWAQHVVFPIEGTFGYLAPEYFMHGIVDEKTDVFAFGVLLLEIITGRQAVDSASRQSLVIWAMPLLDTNNVKGIADPRLGEEYDPAEMKRA…
PAP.Aeschynomene.B	-------IEMTMRQRKKRENKILEIAGNNNKEIAPDDETSPRGVFEVPISCTDSDSTGSIGWSSSP----P----QPRLSGKD-SGQQWKAMIDALRFKNVRRFSTIPLLAASYEISRRNLRKKLARLKAGEDGIDLDGIPTKPSWKFSYVDLAAATDNFNPDMIGKGGHAEVYKGQLPDGQIVAVKRLMKNEKEAEDRVGDFLSELGIIAHINHPATRLMGFGIDRGLFFVLKYAPRGSLASMLFGPGCLEWKIRFKVAIAVAKGLSYLHHDCPRRIIHRDMKASILLNHNLEAEISDFGLAKWLPDKWDHHVVFPIEGTFGYLAPEYFMHGLVDEKTDVFAFGVLLLELITGRRAVDSNSRESLVIWAKPLLDAKKVKELTDPRLGNDYDPTEMENA…
PAP.Lotus.A	----------------------MKSTGDNGKEFSSDDEASPRGILEAPVSGTESDHSGSSDFSSFSSEKSAAEVTEEKEVVREVSVPAWKSMIDVFKFKTVRRLTAIPLLVANHDVSKKGLSKKLARIRSAEDSIDIGAIPTKPSWRFEYAELVAATNDFSSELVGKGGHAEVYKGQLPDGQVIAVKRLMKNEKDAADRAGDFLTELGIIAHINHPATRLVGFGIDRGLYFVLQFAPQGSLASMLFGSECLEWKMRFKVATGVAEGLHYLHRDCPRRIIHRDIKASILLNENNEAEISDFGLAKWLPNNWAHHVVFPIEGTFGYLAPEYFMHGLVDEKTDVFAFGVLLLELITGRRAVDSNSRQSLVIWAKPLLDSNNVKEIVDPRLEENYDPTEMKLA…
PAP.Lotus.B	-------------------------------------------------------------------------------------------------------------------MSRRSLRNKLARIRTAPVEIDLDAIPTKASWKFSYADLVAATDDFNPELLGKGGHAEVYKGRLPDGQVVAVKKLMRNENEAEDKAGDFLSELGIIAHINHPATRLIGFGIESGLYFVLQFAPHGSLASLLFGGECLEWKIRFKVAVGVAKGLQYLHHDCPRRIIHRDIKASILLNHNDEAEISDFGLAKWLPDKWAHHVVFPIEGTFGYLAPEYFMHGLVDEKTDVFAFGVLLLELITGRRAVDSNSRQSLVIWAKPLLDAMMVKELADPRIEEQFDPVEMMRA…
PAP.Medicago.A	----------------------MESKGNNKKQFSSDDEASPRAILDAPVSGTESDNSGSSSFSSYSSENSP--PVEGKLGWKESNMMQWKSMIDVFKFKSVRRLTAIPLLAVNNDIAKTGFPRKLARIRSAEESIDIGAIPTKPSWRFDYDELAAATNDFSSELIGKGGHAEVYKGHLSDGQVVAVKRLMKNDKDFADRAGDFLTELGIIAHVNHPATRLVGFGIDRGLYFVLQLAPYGSLSSLLFGSECLEWKTRYKVVIGVAEGLHYLHEDCPRRIIHRDIKASILLNDNYEAEISDFGLAKWLPNNWAHHVVFPIEGTFGYLAPEYFMHGVVDEKTDVFAFGVLLLELITGRRAVDSDSKQSLVIWAKPLLDSKNVQELADPRLEEKYDPTEMNRA…
PAP.Medicago.B	------------RDQEKKEKRWRDMINNNNKEFGFANEASPRGVFEVPIS--DSDSTGSSNYSNGGKPSSP--------GGGD-GGHQWKAMIDALRFKSVRRFSSIPLLAASYEISRKNLRNKLARKRTANDAFDLDGI-TKPSWRFSYEDLVAATDNFNPEMIGKGGHAEVYKGRLPDGMVVAVKRLMNNEKEAGDRAGDFLSELGIIAHINHPATRLIGFGIDRGLYFVLQFAPHGSLSSLLFGSECLAWNIRFKVAVGVAKGLQYLHQDCPRRIIHRDIKASILLNNDDEAEISDFGLAKWLPDKWAHHVVFPIEGTFGYLAPEYFMHGLVDEKTDVFAFGVLLLELLTGRRAVDSNSKQSLVIWAKPLLDAKQVKEIADPRLGEQYDPIEMKLV…
PAP.Phaseolus.A	----------------------MAFSRNHAKEFMSDGEGSPRAILETPVSETESETESSLD------------------SGKEGYTLPWKSMVDVFKFKSVRKLTSIPLLSVSHDISRKGLTKKLARIRSAEEGIDIGAIPAKPSWRFDYEELATATNNFSSELVGKGGHAEVYKGNLPDGQVIAVKRLMKNEKDAADRAGDFLTELGIIAHINHTATHLVGFGVDGGLFFVLQLAPHGSLSSLLFDSEGLDWGKRFKIAIGVADGLHYLHKECPRRIIHRDIKASILLNENYEAEISDFGLAKWLPNKWANHVVFPIEGTFGYLAPEYFMHGIVDERTDVFAFGVLLLELITGRRAVDSDSRQSLVTWAKPLLDTNNVKDIADPRLGEEYDHQEMLRV…
PAP.Phaseolus.B	----------DKKGKEKKWTRKLELPGNPKKEVACDDDGSPRDVFGVPVSGTDSDSTGSGNCGALG---SPI-TGPNRGQGRDAQNQQWKTMMDVLRFKSVRRFSTIPLLGASYEISRRSLRNKLARIRPANDSIDFDGIPTKPSWKFNYAELVAATDDFNPEMLGKGGHAEVYKGCLPDGRIVAVKRLMRNEKEIEDTVGDFLTELGIIAHINNPATRLIGFGIDQGLFFVLQLAPHGSLASMLFGPECLEWNIRFKVAVGVAKGLHYLHHDCPRRIIHRDIKASILLNHSNEAEISDFGLAKWLPDKWAHHVVFPIEGTFGYLAPEYFMHGIVDEKIDVFAFGVLLLELITGRRAVDSNSRESLVIWAKPFLDAKLIKEMVDPRLGDKYDLAEMKCC…
