# Supplementary material for: Legume genome structures and histories inferred from Cercis canadensis and Chamaecrista fasciculata genomes
Source: Plant J. 2026 Jun 10;126(5):e70981. doi: 10.1111/tpj.70981 (PMC13252982; doi:10.1111/tpj.70981)
Supplement: Supplementary file 6 — Data S6. Manuscript supplement; Compressed directory of aligned sequences from 250 gene families with high rates of gene duplication consistent with whole‐genome duplications in the legume subfamilies. [file TPJ-126-0-s006.gz › S6_consen_wgd_tree/40_wgd_aln_manual_wgd_copy/Legume.fam3.01481]

CAE.Acacia.A	MEEALELARTKDTKERMAGVERLHQLLEASRKSLTSSEVTSLVDCCLDLLKDFRVSQGALQSLASAAVLSGEHFKLHFALVPAVVDRLGDAKQPVRDAARRLLLTLMEVSSPTIIVERAGSFAWTHKSWRVREEFARTVTSAIGLFASTELTLQRVILPPILQLLNDPPGVREAAILCIEEMYAQAGPQFRDELHRHDLPSSMVKDIARLEGIQPKVRSSDGIGSGFIAGEIKPSGVPKKSSPKAKSSSRETSLFG-EGDPTERPIDPVKVYSEKEFIREIEKIASTLVPEKDWSIRIGAMQRIEGLVLGGAADFPCFRGLLKQLVGPLSVQLSDRRSSIVKQACHLLCFLSKELLGDFEQCAEMFIPVLFKLVVITVLVIAESADCIKTMLRCKVGRV…
CAE.Acacia.B	MELVLELARSKDTKERMAGVERLYQQLEASRKSLTSSEVTSLVDCCLDLLKDFRVSQGALQALASAAILSGDHFKLHFALVPAVVDRLGDGKQPVRDAARRLLLTLMEVSSPTIIVERAGFFAWTHRSWRVREEFARTVTSAIGLFASTELTLQRAILPSLLQLLNDPPGVREAAISCIEEMYAQAGPQFHDELQRHNLPSSLVKDIARLEGIHPKVHSSDGIPGGFVAGEIKPSSFSKKSSPKTKSSSRENSIFAGKGDVTEKPVDSIKVYSEKDLIREIDKISSTLVPEKDWSIRIAAMQRVEGLVLGGAADYPCFRGLLKQLVGPLTTQLSDRRSSIVKQACHLLCFLSKELLGDFEACAEMFIPVLFKLVVITVLVIAESADCIKTMLRCKVARV…
CAE.Chamaecrista.A	MEEALELARTKDTKERMAGVERLHQLLEASRKSLTSSEVTSLVDCCLDLLKDFRVSQGALQALASAAVLSGEHFKLHFALVPAVVDRLGDAKQPVRDAARRLLLTLMEVSSPTIIVERAGSFAWTHKSWRVREEFARTVTSAISLFSSTELTLQRAILPPILQLLHDPPGVREAAILCIEEMYAQAGPQFRDELQRHNLPSSLVKDIARLEGIQPKVRSSDGVASGFITGEIRHLSVPKKGSPKAKSSSRETSLFGGEGDLTEKPIEPVKVYSEKELIREVEKIISTLVPEKDWSIRIAAMQRVEGLVLGGATDYPCFRGVLKQLVGPLSTQLSDRRSSIVKQACHLLCFLSKELLGDFDTCAEMFIPVLFKLVVITVLVIAESADCIKTMLRCKVPRV…
CAE.Chamaecrista.B	MEEALELARAKDTKERMAGVERLYQLLEASRKSLTSSEVTSLLDCCLDLLKDFRVSQGALQALASAAVLAGDHFKLHFALLPAVVHRLGDAKQPVRDAARRLLLTLMEVSSPTIIVERAGSFAWMHKSWRVREEFARTVTSAIGLFASTELTLQRVILPSILQLLNDPPGVREAAILCIEEMYAHAGPQFRDELHRHNLPSSMVKDIARLEGIQPKVRSSDGMAGGFVTGEIKPVSYSKKSSPKAKSSTRENSIFGGDGDVTEKPIDSIKVYSEKELIREFDKIASTLVPEKDWSIRIAAMQRVEGLVFGGAADYPCFRGLLKQLVGPLSTQLSDRRSSIVKQACHLLCFLSKELLGDFEPCAEMLIPVLFKLVVITVLVIAESADCIKTMLGCRVARV…
CAE.Senna.A	MEEALELARTKDTKERMAGVERLHQLLEASRRGLTSSEVTSLVDCCLDLLKDFRVSQGALQALASAAVLSGEHFKLHFALVPAVVDRLGDGKQPVRDAARRLLLTLMEISSPTIIVERSGSFAWTHKSWKVREEFARTVTSAISLFASTELTLQRAILPPILHLLNDPPGVREAAILCIEEMYTQAGPQFRDELQRHNLPSSLVKDIARLEGIQPKVRSSDGIASGFISGEIKPLSIPKKSSPKAKSSSRETSLFGGEGDLTEKPIDPVKVYSEKELIREIEKIASTLVPEKDWSIRISAMQRVEGLVLGGASDYPCFRGLLKQLVGPLSTQLSDRRSSIVKQACHLLCFLSKELLGDFEPCAEMFIPVLFKLVVITVLVIAESADCIKTMLRCKVARV…
CAE.Senna.B	MEEALELARAKDTKERMAGVERLYQLLEASRKSLTSSEVTSLVDCCLDLLKDFKVSQGALQALASAAVLSGEHFKLHFALVPAVVDRLGDAKQPVRDAARRLLLTLMEVSSPTIIVERAGSFAWTHKSWRVREEFARTVTSAIGLFSSTELTLQRVILPSILQLLNDPPGVREAAILCIEEMYAQAGPNFRDELQRHNLPLSLVKDIARLEGIQPKIRSSDGLSGGFVTGEIKPLSFSKKSSPKAKSSSRENSIFGGDGDVTEKPIDSIKVYSEKELIREIDKIASTLVPEKDWSIRIAAMQRVEGLVLGGATDYPCFRGLLKQLVGPLSVQLSDRRSSIVKQACHLLCFLSKELLGDFEACAEMFIPVLFKLVVITVLVIAESADCIKTMLRCKVARV…
CER.Bauhinia.A	MEEALELARAKDTKERMAGVERLHQLLEASRKSLTSSEVTSLIDCCMDLLKDFKVSQGALQSLASAAVLSGEHFKIHFALVPAVVDRLGDAKQPVRDAARRLLLTLMEISSPTIIVERAGSFAWTHKSWRVREEFARTVTSAIGLFASTELTLQRAILPPILQMLNDPPGVRDAAILCIEEMYRQAGTQFRDELQRYNLPSFLLKDIARLEGIQPKVRSSDGIPSTYITGETKPLSVPKKSSPKVKSSSRETSVFGGEGDVTEKPIDPIKVYSEKELIREFEKIASNLVPEKDWSVRIAAMQRVEGHVLGGATDYPCFRGLLKQLAGPLSTQLSDRRSSIVKQACHLLCFLSKELLGDFEGCAEMFIPVLFKLVVITVLVIAESADCIKTMLRCKVARV…
CER.Bauhinia.B	MEEALELARAKDTKERMAGVERLHQLFEASRKSLTSSEVTSLIDCCMDLLKDFKVSQGALQSLASAAVLSGEHFKLHFALVPAIVNRLGDAKQPVRDAARRLLLTLMEVSSPTIIVERAGSFAWTHKSWRVREEFARTVTSAIGLFSSTELTLQRAILPPILQMLNDPPGVRETAILCIEEMYRQAGTQFRDELQRYDLPSSLVKDIARLEGIQPKVRSSDGIPSSYIAGEVKPLNVPKKSSPKAKSSSRETSLFGGEGDITEKPIDPIKVYSEKELIREFEKIASTLVPDKDWSIRIAAMQRVEGLVLGGAADYPCFRGLLKQLVGPLSTQLSDRRSSIVKQACHLLCFLSKELLGDFEVCAELFIPVLFKLVVITVLVIAESADCIKTMLRCKVARV…
CER.Cercis.o	MEEALELARAKDTKERMAGVERLHQLLEASRKSLASSEVTSLVDCCMDLLKDFRVSQGALQSLASAAVLSGEHFKLHFALVPAVVDRLGDAKQPVRDAARRLLLTLMEVSSPTIIVERAGSFAWTHKSWRVREEFARTVTSAIGLFASTELTLQRAILPPILQMLSDPSGVREAAILCIEEMYTQAGTQFRDELQRYNLPSSLVKDIARLEGIQPKVRSSDGIPSSYITGESKPLNIPKKSSPKAKSSSRETSLFGGEGDVTVKPIDPIKVYSEKELIREFEKIAATLVPEKDWSIRIAAMQRVEGLVLGGAADYPCFRGLLKQLVGPLSTQLSDRRSSIVKQACHLLCFLSKDLLGDFEACAEMFIPVLFKLVVITVLVIAESADCIKTMMRCKVARV…
CER.Phanera.B	MEEALELARAKDTKERMAGVERLHQLLEASRKSLTSSEVTSLIDCCMDLLKDFKVSQGALQSLASAAVLSGEHFKLHFALVPAIVDRLGDAKQPVRDAARRLLLTLMEVSSPTIIVERAGSFAWTHKSWRVREEFARTVTSAIGLFASTELTLQRTILPPILQMLNDPPGVREAAILCIEEMYRQAGTQFRDELQRYNLPSSLVKDIARLEGIQPKVRSSDGIPSSYITGEAKSLSVPKKSSPKAKSSSRETSIFGGEGDVTEKPVDPIKVYSEKELIREFEKITSTLLPEKDWSIRIAAMQRVEGLVIGGAADYPCFRGLLKQLGGPLSTQLSDRRSSIVKQACHLLCFLSKELLGDFEVCAEMFIPVLFKLVVITVLVIAESADCIKTMLRCKVARV…
DET.Sindora.A	MEEALELARAKDTKERMAGVERLHQLLEASRKSLTSSEVTSLVDCCMDLLKDFRVSQGALQALASAAVLSGEHFKLHFALVPAVVDRLGDAKQPVRDAARRLLLTLMEVSSPTIIVERAGTFAWTHKSWRVREEFARTVTSAIGLFASTELPLQRAILPPILQMLNDPPGVREAAILCIEEMYAQAGSQFRDELQRHNLPSSLVKDIARLEGIQPKIRSSEGIPSSYIPGETKSLTVTKKSSPKARSSSREGSLFGGEGDVTEKPIDPIKVYSEKELIREFEKIASTLVPEKDWSIRIAAMQRVEGLVLGGAADYPCFRGLLKQLVGPLSSQLSDRRSSIVKQACHLLCFLSKELLGDFEACAEMFIPVLFKLVVITVLVIAESADCIKTMLRCKVARV…
DET.Sindora.B	MEAALELARAKDTKERMAGVEHLHQLLEASRKSLTSSEVSSLVDCCLDLLKDFKVSQGALQALASAAVLSGEHFKLHFALVPAVVDRLGDAKQPVRDAARRLLLTLMEISSPTIIVERAGTFAWTHKSWRVREEFARTVTSAIDLFASTELTLQRVILLPVLQMLNDPSGVREAAILCIEEMYAQAGPQFRDELQRHNLPTSLVKDIARLEGIQPKVRSSDGIPSSYGTGESKHLTVHKKSSPKAKTSSRELSLFGGEGDVTEKPIDPIKVYSEKELVREVEKIASTLVPEKDWSIRISAMLRIEGLVLGGAAHYPCFHGLLKQLIGPLSIQLSDRRSGIVKQACHLLCFLSKELLGDFEACAEMFIPVLFKLVVITVLVIAESADCIKTMLRCKVSRV…
OUT.Arabidopsis.O	MEEALEMARAKDTKERMAAVERLHQLLEASRKSLSPAEVTSLVDSCLDLLKDFRVSQGALQALASAAVLAGEHLKLHLALVPAVVERLGDSKQPVRDAARRLLTTLMEVSSPTIIVERAGSYAWMHKSWRVREEFARTVTSAIGLFASTELPLQRVILAPILQMLNDPQAVREAAILCIEEMYMQGGSQFREELQRHHLPSYMVKDIARLERIEPQLRSTDGRSAHHVVNEVKASSVPKKSSPRAKAPTRENSLFGGDADITEKPIEPIKVYSEKELIREFEKIAATLVPEKDWSMRISAMRRVEGLVAGGATDYSCFRGLLKQLVGPLSTQLADRRSTIVKQACHLLCLLSKELLGDFEACAETFIPVLFKLVVITVLVIAESADCIKTMLRCKAARV…
OUT.Prunus.O	MEEALELARAKDTKERMAGVERLHQLLEASRKSLSSSEVTSLVDCCMDLLKDFRVSQGALQALASAAVLSGDHLKLHFALVPAVVERLGDGKQPVRDAARRLLLTLMEVSSPTIIVERAGSYAWAHKSWRVREEFARTVTAAIGLFAATELPLQRAILPPILQMLNDSPGVREAAIMCIEEMYTQAGPQFRDELQRHHLPMSMVKDIARLERIEPKVRSSDGLSSNFSAVETKHVSHPKKSSPKAKSSSREVSLFGGENDATEKSVDPIKVYSEKELIREIEKIASTLVPEKDWSVRIAAMQRIEGFVYGGATDYQCFRGLLKQLVGPLSTQLSDRRSSIVKQACHLLCFLSKELLGDFEACAEMFIPVLFKLVVITVLVIAESADCIKTMLRCKVARV…
OUT.Quillaja.O1	MEEALELVCAKDTKERMAGVERLHQLLEASRKSLSSSEVTSLVDSCLDLLKDFRVSQGALQALDSAAVLSREHLKLHFALVPAVVDRLGDAKQPVRDAARRLLLTLMEVSSPTIIVERAGSFAWTHRSWRVREEFARTVTFAIGLFASTELPLQRAILPPILQILTDPPGVREASILCIEEMYRQAGPQFRDELQRHSLPVSMVKDIARLEGIKPNVRSSDGLPSSFVTSEIKPLSLSKKSSPRAKSSSREISLFGAEGDVIEKTIDPIKLYSEKELIREFEKIAATLVPERDWSIRIVAIQRVEALVYGGAADYPCFRGLLKQLVGPLSTQLSDRRSTIVKQACHLLCFLSKELLGDFESCAEMFIPVLFKLVVITVLVIAESADCIKTMLRCKVAPV…
OUT.Quillaja.O2	MEEALELVRAKDTKERMAGVERLHQLLEASRKSLSSSEVTSLVDCCLDLLKDFRVSQGALQALASAAVLSGEHLKLHFALVPAVVDRLGDSKQPVRDAARRLLLTLMEVSSPTIIVERAGSFAWTHRSWRVREEFARTVTSAIGLFASTELPLQRAILPPVLQMLNDPPGVREAAILCIEEMYRQAGPQFRDELQRYSIPASMVKDIARLEGIEPKIRSSDGFTNNFVAAEAKP--LSKKSSPKAKSLSRDMSLFGGEGDVTEKPVDPIKVYSEKELIREFEKIAATLVPEKDWSIRIAAMQRVEALVYGGAVDYPCFRGLLKQLVGPLSTQLSDRRSSIVKQACHLLCFLSKELLGDFESCAEMFIPVLFKLVVITVLVIAESADCIKTMLRCKVPRV…
OUT.Vitis.O	MEEALELARAKDTKERMAGVERLHHLLESSRKALSSAEVTSLVDCCLDLLKDFRVSQGSLQALASAAVLSGDHFKLHFALVPAVVERLGDGKQPVRDAARRLLLTLMEVSSPTIIVERAGSYAWTHKSWRVREEFARTVTSAISLFASTELPLQRVILPPILQMLNDSHGVREAAILCIEEMYTQAGPQFRDELQRHHLPTSMLRDIIRLERIEPKIRSSDGLVGNYGAVEVKPVGLPKKSSPKAKNSTREMSLFGAENDITEKPIDPIKVYSEKELVREIEKIASTLVPEKDWSIRIAAMQRVEGLVSGGAADYPGFRGLLKQLVGPLSIQLSDRRSSIVKQTCHLLIFLSKELLGDFESCAEMFIPVLFKLVVITVLVIAESADCIKTMLRCKVARV…
PAP.Aeschynomene.A	MEEALELARAKDAKERMAGVERLHELLEASRRGLTPSEVASLVSCCLDLLKDFKVSQGALQALASAAVLSGEQFKLHLTLVPAVVDRLGDAKQPVRDAARRLLLTLME----------------------------------------------------ILHLLNDPPAVREAAVLCIEEMYTQAGSQFRDELQRHNLPSTLMKDIARLEGIQPKVRTSDGISSGYISGEIKPLSVPKKSSPKAKSSSRETSLFPGEGDVTEKHIDPFKVYSEKELVREVEKIASTLVPEKDWSIRIAAMQRIEGLVLGGAADYPSFSGLLKQLVGPLTTQLSDRRSSIVKQACHLLCFLSKDLLGDFEACAEMFIPVLLKLVVITVLVIAESADCVKTMLRCKVARV…
PAP.Aeschynomene.B	MEEALELARAKDTKERMAGVERLHQLLEASRKGLTSSEVTSLVDSCMDLLKDFRVSQGALQSLASAAVLSGEHFKLHFALLPAVVDRLGDAKQPVRDAARRLLLTLMEVSSPTIIVERAGSSAWAHRSWRVREEFTRTVTSAINLFASTELPLQRAILPPVLQLLNDPPAVRDAAILCIEEMYAQAGPQFRDELQRHNLPSSLVKDIARLEGIQPKVRSTDGIPSGYIPGEIKPLS-VKKSSPKAKNSSRETSLFGGEGDVTEKPIDPIKVYSEKELIREFEKIASTLVPDKDWSVRIAAMQRVEGLVLGGAADYPSFRGLLKQLVGPLSTQLSDRRSSIVKQACHLLCFLSKELLGDFEACAEMFIPVLFKLVVITVLVIAESADCIKTMLRCKVARV…
PAP.Lotus.A	---------------------------------------------------------------------------------------------------------------------------------------------------------------------------------------------------------------------------------------------------------------------------------------------------------------------------------------------------------------------------------------------------------------…
PAP.Lotus.B	------------------------------------------------------------------------------------------------------------------------------------------------------------------------------------------------------------------------------------------------------------------------------------------------------------------------------------------------------------------------------------------------------MLRCKVARV…
PAP.Medicago.A	MEEALELARAKDAKERMAGVERLHQVLEASRKTLSSTEVSSLVDCCLDLLKDFRVSQGALQALASAVVLSGDHFKLHFALVPAVVDRLGDGKQPVRDAARRLLLTLMEVSSPTIIVERAGSFAWTCKNWRVREEFARTLTSAIGLFSSTELPLQRAILPPTLQLLSDPPAVREAAILCIEEMYAHAGSQFRDELQRHDLPSSLVKYIARLEGIQPKVQSSNGISSGYITGEINPLNAPKKSSPKAKISSKETSLFGGEGDVTEKGIEPIKVYSEKEFIREIEKIVSTLVPEKDWSIRITALQRIERLVLGGAADYPCFFGVLKQLVGPLSTQLSDRRSTIVKQACHLLCFLSQDLLGDFEACAEMFIPVLLKLVVITVLVIAESADCIKTMLRCKVARV…
PAP.Medicago.B	MEEALELTRAKDTKERMAGVERLYHLLEASRKSLSSSEVTSLVDSCIDLLKDFRVSQGALQSLASAAVLSGEHFKLHFALLPAVVDRLGDAKQPVRDAARRLLLTLMEVSSPTIIVERAGSSAWAHKSWRVREEFTRTVTSAINLFSATELPLQRAILPPVLQLLSDPLAVREAAILCIEEMYTQAGPQFRDELHRYNLPSSMVKDIARLEGIQPKVRSSDGIPSGYITGEIKTSNVPKKSSPKAKSSSREASLFGAEGDVTEKPVDPIKIYSDKELVREIEKIASILVPEKDWSVRIAAMQRIEGLVLGGAADYPCFRGLLKQLGGPLSTQLSDRRSSIVKQACHLLCFLSKELLGDFEAYAEMFIPVLFKLVVITVLVIAESADCIKTMLRCKVARV…
PAP.Phaseolus.A	MEEALELARAKDAKERMAGVERLHEVLEASRRSLSSAEVASLVECCLDLLKDFKVSQGALQALDSAAVRAGDHFKLHFALVPAVVERLGDAKQPVRDAARRLLLTLMEVSSPTIIVERAGSFAWTCKSWRIREEFARTVTSAIGLFSATELPLQRAILPPILQLLNDLAAVREAAILCIEEMYAQAGSQFRDELQRHNLPSSLVKAIARLEGIQPKVQSSDGISSGYTAGEIKPVGVPKKSSPKAKSSSRESSLFGGEGDVTEKVIDPIKVYSEKELLREIDKIAATLVPEKDWSIRIAAMQRIEGLVLGGATDYPCFFGLLKQLVGPLSTQLSDRRSSIVKQVCHLLCFLSKDLLGDFEACAELFIPVLLKLVVITVLVIAESADCIKTMLRCKVARV…
PAP.Phaseolus.B	MEEALELSRAKDTKERMAGVERLHQLLEASRKSLSSSEVTSLVDTCMDLLKDFRVSQGALQALASAAVLSGDHFKLHFALLPAIVDRLGDAKQPVRDAARRLLLTLMEVSSPTIIVERAGSFAWAHKSWRVREEFTRTVTAAINLFAATELPLQRAILPPVLHLLNDPPAVREAAILCIEEMYTQAGPQFRDELHRHNLPSSLVKDIARLEGIQPKVRSSDGISGGYITGEIKHLSVPKKSSPKAKSSSRETSLFGGEGDITEKPIDPVKVYSDKELIREIEKIASTLVPEKDWSIRIAAMQRVEGLVIGGAADYPCFRGLLKQLVGPLSTQLSDRRSSIVKQACHLLCFLSKDLLGDFEGCAEMFIPVLFKLVVITVLVIAESSDCIKTMLRCKVARV…
