# Supplementary material for: Legume genome structures and histories inferred from Cercis canadensis and Chamaecrista fasciculata genomes
Source: Plant J. 2026 Jun 10;126(5):e70981. doi: 10.1111/tpj.70981 (PMC13252982; doi:10.1111/tpj.70981)
Supplement: Supplementary file 6 — Data S6. Manuscript supplement; Compressed directory of aligned sequences from 250 gene families with high rates of gene duplication consistent with whole‐genome duplications in the legume subfamilies. [file TPJ-126-0-s006.gz › S6_consen_wgd_tree/40_wgd_aln_manual_wgd_copy/Legume.fam3.01016]

CAE.Acacia.A	MADRDQEKTDTGDVSLKRKQLLSTTMKRTSDWIFSQEIPSDVTVEVGGASFQLHKFPLVSKCGYIRKLVSESSEADVSLIQLHEVPGGAEALELAAKFCYGIFEITIDIAMLRCVAEYLEMTEDYSVGLVARTDAYLEVALKSLAGAVSILLVAEKLLPIAEKAKVVSRCIDAIAYIACKESQFCSNTTR--GGDGGVSSMASHQRPIVDWWAEDLTVLRIDIFQRVLIAMMARGFKQYAIGPILMLYAQKSLRGLEIFGKGRKKIEPKQEHEKRVVLETIVSLLPKEKAMSVSFLSMLLRAAIYLETTVACRLDLEKRMAMQLGQAVLDDLLIPSYSFTGDTLFDVDTVQRIMMYLESETISHSVFGADYEYFSPPQTDMERVGKLMENYLAEIATDR…
CAE.Acacia.B	---------------KMKEELLSTAMKRTSKWVFSNEIPSDVTVQVAETPFFLHKFPLASKCGYIGKLISESDHTDSSIIELRDVPGGAEAFELAAKFCYGIFEMSIEIATLRCVAEYLEMTEDYSVRLVARTDAYLEVALKSLPGAVSVLHKSENLFPIAEKAKLVSRCIDSIAYIACKESQFCTS-REESVTEDIISSMESHQTEVIDWWAEDLTVLRIDIFQRVLIALMARGFKQFALGPILMLYAQESLRLSELTVKGRNKIEVGKEHEKRVVLEAIVSLLPREKAISVSFISMLLRAAIHLETTVACRLDLEKRMAMQLGHAALDDILIPTYSLTGETLFDVDTVQRILMYHESDTGKNLASSAESEFFSPAQTDVDRVGKLIVNYLAEISTDR…
CAE.Chamaecrista.A	MVDRDQEKADAGDLSLKKKELLSSAMKRTSEWIFSQEIPSDVTVRVGEASFSLHKFPLVSKSGYIRKLVSESSDADVSLIELHDVPGGAEAFELAAKFCYGIFEICIEIAMLRCVAEYLEMTEDYSAGLVVRADAYLEVALKSLAGAVSILHMSESLLPIAERAKVVSKCIDAIAFIACKESQFCGSGRSDGGTEGVVSSMASNQRPIVDWWAEDLTVLRIDIFQRVLIAMMARGFKQYSIGPILMLYAQKSLRGLELFGKGRKKIEPRQEHEKRVVLETLVSLLPKEKAMSVSFLSMLLRAAIYLETTVACRLDLEKRMAMQLGQAVLDDLLIPSYSFTGDTLFDVDTVQRIMMYLESETGNHLVFNGDSEYFSPSQSDMERVGKLMENYLAEIATDR…
CAE.Chamaecrista.B	-------------MSLKKEKLLSSAMKRTSEWLFSNEIPSDVTIQVEEASFSLHKFPLVSKCGYIRKLVSESSDADVPIIELGDVPGGAEAFELAAKFCYGIFEMSIEIAMLRCVAEYLEMTEDYSVGLVGRTDAYLEIALKSLAGAVSILKKSENLLPMAERAKLVSRCIDAIAFIACKESQFCCTTTSTSGSEGGMVSSS----MEVEWWAEDLTVLRIDIFQRVLIAMMARGFKPYAIGPIVMLYAQKSLR--EIAGKGRKKIEGAEEHEKRVVVETIVSLLPRDKEMSVSFLSMLIRASIYLETTVACRLDLEKRMALQLGQAVLDDLLIPTYSLTGDTLFDVDTVQRIMMYLELDMGSLFGQDDADDYFSPPLSNMEKVGKLMESYLAEIATDF…
CAE.Senna.A	-------------------------MKRTTEWIFSQEIPSDVTVQVGEASFSLHKFPLVSKCGYIRKLVSESSDADVSFIELHDVPGGAEAFELAAKFCYGIFEIGIEIAMLRCVAEYLEMTEDYSVGLVSRTDGYLEVALKSLEGAVSILHASESLLPIAERAKLVSRCIDAIAYIACKESQSCASSRSDGGTEGVVSSMASHQRPIVDWWAEDLTVLRIDIFQRVLIAMMARGFKQYAIGPILMLYAQKSLRGLEIFGKGRKKIEPRQEHEKRVVLETLVSLLPKEKALSVSFLSMLLRAAIYLETTVACRLDLEKRMAMQLGQAVLDDLLIPSYSFTGDTLFDVDTVQRIMMYLESEGGNHLVYNADSEYFSSPQSDMERVGKLMENYLAEIATDR…
CAE.Senna.B	-------------------------MKRTSDWIFSHEIPSDVTVQVEEASFSLHKFPLVSKCGYIRKLVSESSEADVPIIELSDIPGGAEAFELAAKFCYGIFEMTIEIAMLRCVAEYLEMTEDYSVGLVGRTDAYLEVALKSLAGAVSILQKSEKLLPIAERAKLVSRCIDAIAFIACKESQFCSTRRSTSSTEGVVSS------TVVEWWAEDLIVLRIDIFQRVLIAMMARGFKQYAIVPILMLYAQKSLRGSDTIGKGRKKIEGGEEHEKRVVLETIVSLLPKEKAMPVSFLSMLLRASIYLETTVACRLDLEKRVASQLDEAVLDDLLIPTYSLTGETLFDVDTVHRVMMYYESGMGSHLEYNADAEYFSPPRSNMERVGKLMESYLAEIATDR…
CER.Bauhinia.A	MVDRDKEKTAASDMSSKKQELLSSTTKRTSEWISSQEIPSDVIVQAGEASFSLHKFPLVSKCGYIRKIVSESSDADVSLIELSDVPGGAEAFELVAKFCYDIFEINMEIVTLRCVAEYLEMTEDYSPGLVARTDAYLEVALKSLAGAVSVLHSSENLLPIAEKAKLVSRCIDAIACIACKESQFCTTERGESGTEGVVSPIAS--RPMVDWWAEDLTTLKIEIFQRVLIAMMARGFKQYALGPTLMLYAQKSLRGLDCFGRVRKKIGAQEEHEKRVILETIVSLLPREKALSVSFLSMLLRAAIYLETTVACRLDLEKRMAMQLGQAVLDDLLIPSYSFTGYTLFDIDTVQRIMMYLESEIGNHFVYNPDDQYFSPPQSDMERVGKLMETYLAEIAADR…
CER.Bauhinia.B	MVDLDREKTAACDMSLKKQDLLSSAMKRTSEWIFSQEIPSDVIVQVGEASFSLHKFPLVSKCGYIRKIVSESSDADVSIVELSDVPGGAEAFELAAKFCYGIFEMSIGIAMLRCVAEYLEMTEDFSVGLVARTDAYLEVALKNLAGAVSILHTSENLLPVAERAKLVSRCIDAIAYIAYKESQFCTTGKGESGAEEVVSSITS--RPMVDWWAEDLTVLRIDIFQRVLAAMMARGFKQYALGPILMLYAQKSLRGLDIFGKGRKKIELQQEHEKRVTLETIVSLLPREKAMSVSFLSMLLRAAIYLETTVACRLDLEKRMAMQLGQAVLDDLLIPSYSFTGDTLFDVDTMQRIMMYLESEIGNHLVYNVDDEYFSPTKSDMERVGKLMETYLAEIAADR…
CER.Cercis.o	MVDRDQEKTAASDMSLKKQELLSSAMKRTSEWIFSQEIPSDVIVQVGEASFSLHKFPLVCKCGYIRKIVSESSDADVSLIELSDVPGGAEAFELAAKFCYGIFEISIEIAMLRCVAEYLEMTEDYSVGLVSRTDAYLEVALESLAGAVSILHTSENLLPIAERAKLVSRCIDAIAYIACKESQFCTTRRGESGSEGVVSSMAS--RPMVDWWAEDLTVLRIDIFQRVLIAMIARGFKQYAIGPILMLYAQKSLRGLDIFGKGRKKIEPQQEHEKRVILETIVSLLPRENAMSVSFLSMLLRAAIYLETTVACRLDLERRMAMQLGQAVLDDLLIPSYSFTGDTLFDVDTVQRIMMYLESEIGNHLVYNADDEYFSPPESDMERVGKLMESYLAEIAADR…
CER.Phanera.A	MVNRDQEKTAASDMSLKNQELLSSAMKRTSDWIFSQEIPSDVIVQIGEASFSLHKFPLVSKCGYIRKIVSESIDADVSLIELSDVPGGAEAFELAAKFCYGIFEINMEIAMLRCVAEYLEMTEDYSVGLVARTDAYLEMALKSLAGAVSVLHSSENFLPIAERAKLVSRCIDAIAYIACKESQFCTAGRGESGTEGVVSSMASR--QMADWWAEDLTVLKIEIFQRVLIAMMARGLKQYALGPILMLYAQKSLRGLDIFSKGRKKIEAQEEHEKRVILETIVSLLPREKAMSVSFLSMLLRATIYLETTVACRLDLEKRMAMQLGQAVLDDLLIPSYSFTGDTLFDVDTVQRIMMYLESETGNRLVYNPDDEYFSPPQSDMERVGKLMETYLAEIAADR…
CER.Phanera.B	MVDRDQEKTAASDMSLKKHELLSSAMKRTSEWIFSQEIPSDVIVQVGEASFSLHKFPLVSKCGYIRNFVSESSDVDISLIELSDVPGGAEAFELAAKFCYGIFEISIEIAMLRCVAEYLEMTEDYSVGLVARTDAYLEVALKSLAGTVSILHTSENLLPVAERAKLVSRCIDAISYIAYKESQFCTTGKSETGTEGVA--CSITSRPMVDWWAEDLTVLRIDIFQRVLVAMMARGFKQYALGPTLMLYAQKSLRGLDILGKGRKKIEPQQEHEKRVILETIVSLLPREKAMSVSFLSMLLRAAIYLDTTVACRLDLEKRMAMQLGQAVLDDLLIPSYSFTGDTLFDVATVQRIVMYLESETGNRLVYNVDDEYFSPPKSDMERVGKLMETYLAEIAADR…
DET.Sindora.A	MVDFDQGKTAASNMSAKKKELLSSALKRTSEWIVSQEVPSDVTIQVGEASFPLHKFPLISKCGYIRKLVSESSAADVLVIKLSNVPGGAEAFELAAKFCYGIFEISIEIAMLLCVAEYLEMTEDYSVGLVGRTDAYLEVALKSLAGAVSVLHKSENLLPIAERVKLVSRCIDAIAYIACKESQFCGSTRGERSTEGVISSTASHQRPMVDWWAEDLTVLRIDIFQRVLIAMMSRGFKQYAMGPILMLYAQKSLRGLDIFGKGRKKIQLREEHEKRVILETIVSLLPRERALSVSFLSMLLRAAIYVETTVACRLDLEKRVAMQLGQAVLDDLLIPSYLFTGDTLFDVDTVQRIMMYLELESESSSVYNADHEYLRSVQSEADRIAKLMENYLAEVATDR…
DET.Sindora.B	MVDRDQEEKITSDMAMNKKELLSTALKRTSEWISSQEIPSDVTVQVGEASFSLHKFPLVSKCGYIRKLVSESSDADVSLIELRDVPGGVEAFELAAKFCYGIFEISIEIAMLRCVAEYLEMTEDYSVGLVGRTDAYLEVALKSLAGAVSILHTSENLLPIAERAKLVSRCIDAIAYIACKESQFCSSGSGEGSTEGVVSSMASHQRPVVDWWAEDLMVLRIDIFQRVLIAMIARGFKQYAIGPILMLYAQKSLRGLEMSGKGRKNIEPRQEHEKRVVLETIVSLLPKEKAMSVSFLAMLLRAAIYLETTVACRLDLEKRMAMQLGQAVLDDLLIPSYSFTGDTLFDVDTVQRIMTYFESEAGNLPVYSAENDYFSSPQRDVERVGKLMENYLAEIATDR…
OUT.Arabidopsis.O	-------------MSAKKKDLLSSAMKRTSEWISSQEVSSDVTVHVGEASFSLHKFPLMSKCGFIKKLVSESSDSDSTVIKIPDIPGGSEAFELAAKFCYGIFDMSTEIAMLRCAAEYLEMTEEHSVELVVRAEAYLEVALKSLSSSITVLHKSEKLLPIAERVKLVSRCIDAIAYMTCQESHFCSPSSSNSGNNEVV-VQQQSKQPVVDWWAEDLTVLRIDSFQRVLIAMMARGFKQYGLGPVLMLYAQKSLRGLEIFGKGMKKIEPKQEHEKRVILETIVSLLPREKAMSVSFLSMLLRAAIFLETTVACRLDLENRMGLQLGQAVLDDLLIPSYSFTGDSMFDTDTVQRILMYLEFEVEGVRLSNNGVD----LAGDMERVGKLLENYMAEIASDR…
OUT.Prunus.O	--DRGESTATTANMTSKKKELLSSALKRTSEWIFSQEIPSDVNIHVGGVSFSLHKFPLISKCGYIRKLISESSDADLSVIELPDVPGGAEAFELAAKFCYGIFEISTEIAMLRCVAEYLVMTEDNAVGLVGRTDAYLEVALKSLAGAVSVLHISESFLPMAEKVKLVSRCIDAIALIVCKENQFCVSGMGDSVNESAVSSAVYHSKPVVDWWAEDLTVLRIDIFQRVLIAMMARGFKQYALGPVLMLYAQKSLRGLELFGKGRKKIEPRQEHEKRVVLETIVSLLPKEKAMSVSFLSMLLRAAKTLETTVACHLDLEKRMGMQLAQAVLDDLLIPSYSFTGDTLFDVDTVQRIMSYLEYETGSHLLYNAEDEYVSPPQTDMERVGKLMENYLAEIATDR…
OUT.Quillaja.O1	MVDSNQEEPTTFHLSFKKKELRSTAMERTSDWIFSQEIPSDVTVQIGEVCFSLHKFPLVSKCGYIRKLVSESSDSDLSVIELHDVPGGAEAFELAAKFCYGIFEISTEIAMLRCVTEYLQMTEDYSVGLVGRTEAYLEVVLQNLAGAISVLHMSQNFLPTAERVKLVSRCIDAIAYIACKDSQFCMSGGGE----A----MISNPKPIVDWWAEDMTVLRIDIFQQVLIAMMAQGFKQYALGPILMLYAQKSLRGLEIIGKGRKKIEPRQEHEKRIVLETLVSLLPREKAMSVSFLSMLLRSAIYLETTVACRLDLEKRMSLQLGQAVLDDLLIPSYSFTGDTLFDVDTVQQIMMYLEFQTNGNYLGNADEEYVSPPPSDMERVGKLMESYLVEVATDG…
OUT.Quillaja.O2	MVDCDREEPTSCNLSFKKKELLSTAMERTSEWIFSQEIPSDITIQVGEVSFSLHKFPLVSKCGCIRKLVSKSNDSDLSVIELPEVPGGAEAFELAAKFCYGIFEISTDIAILRCVAEYLVMTEDYSVGLVGRTEAYLEVALKNLAGATSVLHMSENFLPTAERVKLVSRCIDAIAYIAFKDSQYCKSGRAE-GPEGVLSSMISNPKPIVDWWAEDLTALRIDIFQRVLIAMMARGFKQHALGPILMLYAQKSLRGLEIFGKGRKQIDPQQEHEKRVVLETLVSLLPREKAMSVSFLSMLLRSAIYLETTVACRLDLEKRMGLQLGQAVLDDLLIPSYSFTGNTLFDVDTVQRIMLYLEFEMGNRLGDNADNEYVSPPPIDMEMVGKLMENYLAEVASDR…
OUT.Vitis.O	MVDLQQEGITTVNMSSKKKELLSTAMKRTSEWIFSQEIPSDVTVHAGEVSFSLHKFPLVSKCGYIRKLVSESSDADLSVIEVHDVPGGAEAFELAAKFCYGIFEISTEIAMLRCVAEYLEMTEDYSVGLVGRAEAYLEVALKSLAGAVTILHLSEALLPMAEKVKVVSRCIDAIAYIACKESQFSMSGRVESGTDLLNSSLVSHPKHIVDWWAEDLIVLRIDIFQRVLIAMMARGFKQYALGPILMLYAQKSLRGLEVFGKGRKKIEPKQEHEKRVILETIVSLLPREKAMSVSFLSMLLRAAIYLETTVACRLDLEKRMGLQLGQAVLDDLLIPSFSFTGDLLFDVDTVQRIMMYLECETGNPFSYKADEEYVSPPPSDLERVGKLMESYLAEIASDR…
PAP.Aeschynomene.A	-------------------------MRTTTEWIFSHEIPSDITIQVGEASFSLHKFPLVSKCGYIRKLISESSDSDVSFIELSDVPGGAEAFELAAKFCYGIFEIGVEIAMLQCVSEYLEMTEDFSVGLVARTNSYLEVALKTISGSASVLCMPESLLPVAEKSKLVSRCIDSIAYIACKESQFCSSVRSGSGIDDVMNSIVSHQRPVVEWWVEDLTVLRIDIFQRVVIAMLARGFKKHAIGPVLMLYAQKSLRGLEIFGKGRKKIEAQEEHEKGVVLETIVSLMPQEKAMSVSFLSMLLRAAVYLETTVSCRLDLEKRMAMQLEQAVLDDLLI-----TGDTLFDVDTVKRIMVYLESKMGNYSVYSSEDEYFSPPKSDMDRIAKLMESYLAEIALDR…
PAP.Aeschynomene.B	MVDRGQEKTAASDLSLKKKELLSSAMKRTSEWIFSQEIPSDVNVQVGEVSFSLHKFPLVSKCGYIRKLVSESNDADVSFIELSDVPGGSEAFELAAKFCYGIFEISVEIATLRCVAEYLEMTEDYAVGLVARADAYLEVALKTIAGAVSILHVSENLLPMAERAKLVSRCIDAIAYIACKESQFCTDG--D-GSEGVM---ASHQRPVVDWWAEDLTILRIDIFQRVIIAMMARGFKQFALGPILMLYAQKSLRGLDIFGKGRKKMEPRQEHEKRVVLETVVSLLPRERAMSVSFLSMLLRAAIYLETTVACRLDLEKRMAMQLGQTVLDDLLIPSYSFTGDTLFDVDTVLRIMTYLESHLGNHLAYNADDEYFSPPQSDTERVGKLMENYLAEIATDR…
PAP.Lotus.A	-------------------------MKKTSEWNFPQEIPSDVTVQIDNASFSLHKFPLISKCGYIRKLVSESSEADVSFIELSNVPGGAEAFDLAAKFCYGIFEISVEIAMLRCVAEYLEMTEDNSIGLVGRSDFYLEVALETISGAVSVLHMPETLLQVAEKAKLVNRCIDAIAYMASKQSQLCSPARSQCSSDGVMSSMASHRRPVVHWWGEDLTVLRIDIFQRVLIAMMGRGFKQFDLGPIIMLYAQKSLEGLEIFGKGRKELEPQHEHEKRVVVETLVSLLPREKAMSVSSLSMLLRAAIYLETTVACRLDLEKRVAMQLGQAVLDDLLIPSYSFPGNTLFDVDTVQRIVVYLEFEIGNHSVSSADDEYFSPSQRGIVRVGKLMENYLAEIAADR…
PAP.Lotus.B	MVDRGQGKKAAIDLSLKKKELLSSAMKRTSEWIFSQEIPSDVSVKVGEATFTLHKFPLVSKCGYIRKLVSESSDADITLVELSDVPGGAEAFELAAKFCYGIFEISVEIAILRCVAEYLEMTEDFSVGLVGRADAFLEVALKTIAGAVSILHVSENLLPIAERAKLVNRSIDAIAYIVCKESQFCASGRSESGSDGVASSTSSHQRPVVDWWAEDLTVLRIDIFQRVLIAMMARGFKQYAIGPILMLYAQKSLRGLDIFGKGRKKIEPRQEHEKRVVLETLVSLLPREKAMSVSFLSMLLRAAIYLETTVACRLDLEKRMAMQLVQAVLDDLLIPSYSFTGDTLFDVDTVLRIMSYLESQ--HHSIYNEDDEYFSPSQSDMERVGKLMENYLAEIATDR…
PAP.Medicago.A	-------------------------MKRTSEWNYSQEIPSDVAIQIGEASYSLHKFPLISKSGYIRKLISESSDDDVPLIELIDVPGGSEAFELAAKFCYGIFEISVEIAMLRCVAEYLEMTEDYSVGLVGRTDSYLEVALKSMSGAISILHTSETLLPIAEKAKLVSRCIDAIAFIASKESQFGSSGRSDGSSNEVMSSAASHQRPAVDWWAEDLTVLKIDFFQRVLIAMMARGFKNCGIGPIIMLYSQKSLRGLEIFGKGRKDIEAHEEHEKRLILEILVSLMPREKAISVSFLSLWLKAAIYLETTVACRFDLERRIAMQLGQAVLDDLLFPSF--SGDTSFDVETVQRIMMYLESEVENH--YNADDEYYSSPQRDIFRVGKLLESYLAEIATDR…
PAP.Medicago.B	MVDRGLDKTSASDLSVKKQELLSSAMKRTSDWIFSQEIPSDVNVQIGESSFTLHKYPLVSKCGYIRKLVSESNDSDVSFVELSDVPGGAEAFELAAKFCYGIFEINVEIAMLRCVAEYLEMTEDYSVGLVARTDAYLDVALKTIAGSVSILHISESLLPIAEKTKLVSKCIDAIAYIACNESQLCTSVRSESGSDGVMSSVSSQQRPVVDWWAEDLTVLRIDLFQRVLIAMMARGFKQFAIGPILMLYAQKSLRGLDIFGKGRKKIEPRQEHEKRVILETIVSLLPKEKAMSVSFLSMLLRAAIYLDTTVACRLDLEKRMAMQLGQAVLDDLLIPSYSFTGDTLFDVDTVQRIMNYQESQIGNHFVYNGDDEYFSPPQSDIERVGKLMENYLAEIATDR…
PAP.Phaseolus.A	-------------------------MKRTSGWAFSHEIPSDVTVQVGEVSFSLHKFPLVSKCGYIEKLVSESSGEDVSFIELYDVPGGAEAFELATKFCYGVFEISVEIAMLRCVAEYLEMTEDYSVGLVGRADSYLEMALKTISGAVSILHVSARFLPIAEKAKLVSRCIDAIAFIASKETQLFSSMRGDISSDG----IASHQRPVVQWWAEDFTVLRIDIFQRVVIAMMARGFKQFALGPIIMLYAQKSLRGLEIFGKGRKKIEAQEEHEKRVVLETLVSLLPREKAMSVSFLSMLLRAAIYLETTVACRLDLEKRIALQLGQAVLDDLLIPSYSFTGDTLFDVDTVQRIMMYLQSENEKHSAYNADDEYFSPPQSDIYGIGKLMENYLAEVATDR…
PAP.Phaseolus.B	MMDRGEKIVAGIDLSLKKKELLSSAMKRTSEWIFSQEIPSDVNVQVGEDSFSLHKFPLVSKCGYIRKLVSESNDADVSSIELSDVPGGAEAFELAAKFCYGIFEINVEIATLRCVAEYLEMTEDYSVGLVGRTDAYLEVALKTIAGAVSVLHMSETLLPIAERTKLVSRCIDAIAYIACKESQFCSSARSDSGSAGVVSSVASNQKPIVDWWAEDMTVLRIDIFQRVIIAMMARGFKQYAIGPILMLYAQKSLRGLDVFGKARKKIEPRQEHEKRVVLETIVSLLPREKVMSVSFLSMLLRAAIYLETTVACRLDLEKRMAMQLGQAVLDDLLIPSYSFTGDTLFDVDTVQRITTYLESQTGNHLLHNVDDEYFSPPQSDVERVGKLMENYLAEIATDR…
