# Supplementary material for: Legume genome structures and histories inferred from Cercis canadensis and Chamaecrista fasciculata genomes
Source: Plant J. 2026 Jun 10;126(5):e70981. doi: 10.1111/tpj.70981 (PMC13252982; doi:10.1111/tpj.70981)
Supplement: Supplementary file 6 — Data S6. Manuscript supplement; Compressed directory of aligned sequences from 250 gene families with high rates of gene duplication consistent with whole‐genome duplications in the legume subfamilies. [file TPJ-126-0-s006.gz › S6_consen_wgd_tree/40_wgd_aln_manual_wgd_copy/Legume.fam3.00766]

CAE.Acacia.A	MPQALTDPTLSEPS----SSSDYVFRRPASEPDFGGLRGLQWRILGVLPS-SSTCINDLRRATADSRRRYASLRRSLLVDPHAPKDGGSSPNLVIDPLSQPESTWSRFFRAELERTVNQDLSRLYPEHGTYFQTPGCQVLLRRILLLWCVKHPEYGYRQGMHELLAPLLYVLQIDVERLSEVRKLYEDHFTDTFDGLLFQEDLSYGFDFRKSPDFLKDEIGSPKAMKVKNLDELDPETQTIVLLSDAYGAEGELGTVLSEKFMEHDAYCMFDALMNGTNGSVAMAEFFSYSPAVGSHTGLPPVIEASTALYHLLFLVDSSLHSHLVDLGIEPQYFALRWLRVLFGREFSLHNLLIIWDEVFASKCKVEKGADNDGECGFWILNSPRRAFISALAVAMLL…
CAE.Acacia.B	MPPAVVNPLMPESLLVPPSSSDSVSQGSTLERRFGDLRGLQWRILGVLPS--SASVDYLRRATADYRRRYASMRRHLLVDPHTPKRGSNCPDLVIDPLSQPDSTWSRFFRAELERMVDQDLSRLYPEHGSYFQTPGCQGMLRRILLLWCLKHPEYGYRQGMHELLAPLLYVLQVDVERLSEIRKLYDDHFTDKFDGLLCKEDLSYSFDFRKSPDL-EDEIGSHGDKKVKNLEELDPMIQNIVLLCDTYGSEGELGIVLSEKFIEHDAYCMFDALLGGAHGLVAMADFFSSSPAAGSHTGLSPVIEASRALYCLLSLVDSPLHSHLVDLGVEPQYFALRWLRVLFGREFSLENLLIIWDEIFASDSNVEEGPDEDIDSGIRILRSPRGAFISAMAVAMIL…
CAE.Chamaecrista.A	------DQPLPEPSSVPPSTSDAVPPGSAPERRFGDLRGLQWRILGVLPSSSSTSIDDLRRATADSRRRYASLRRCLLIDPHISKDGSNSPDLAMDPLSQPESTWSRFFRAELERMVDQDLSRLYPEHGTYFQTPGCQGMLRRILLLWCLRHPECGYRQGMHELLAPLLYVIQIDVERLSEVRKQYEDHFTDTFDGLLCNEDLSYSFEFRKSPDLMEDEIGSHGTTKVKNLDELDPEIQTIILLGDAYGAEGELGIVLSEKFMEHDCYCMFDALLSGANGSVAMAEFFSSSPAAGSPTGLPPVIEASTALYALLFLVDSSLHSHLVELAVEPQYFALRWLRVLFGREFSLYSLLTIWDEIFASDCKVETSADNDIDSGFRILNSPRGAFISALAVAMLL…
CAE.Chamaecrista.B	MPPAMVNPPLPEPLSVASLRSESVSQGSAPQRPFGGLRGLQWRILGVLPS--STSIDSLRRATADCRRRYASLRRRLLVDPHIPKDGRSSPDLAMDPLSQPDSTWSRFFRAELERMVDQDLSRLYPEHGSYFQTPGCQGMLRRILLLWCLRHPECGYRQGMHELLAPLLYVLQVDVERVSEARKLYEDHFTDRFDGLLCQEDLSYSFDFRKSLDLMEDEIGSHGTMKAKSLDELDPEIKTMVLLSDAYGAEGELGIVLSEKFIEHDAYCMFDALLSGANGLVAMADFFSSSPATGSHNNLSPVIEASTALYYLLSLVDSYLHSHLVDLGVEPQYFALRWLRVLFGREFSLNSLLIIWDEIFASDSKVKKGADDDIDSGFRILHSPRGAFISAMAVAMLL…
CAE.Senna.A	MPPALMDPPLPQSSSVPSSTS-------APEPRFRDLRGLHWRILGVLPS-SSTSIDDLRRATADSRRRYASLRRCLLVDPHTPKDGSNSPDLALDPLSQPESTWSRFFRAELERMVDQDLSRLYPEHDTYFQTPGCQGILRRILLLWCLRHPESGYRQGMHELLAPLLYVLQIDVERLLEVRKLYEDHFTDTFDGLLCQEDLSYSFDFRKSPDLMKDEVDSYGATKAKNLNELDPEIQTIVLLSDAYGAEGELGIVLSEKFMEHDAYCMFDALMNGANGSVAMAEFFSSSPATGSHTGLPPVIEASTALYHLLFLVDSSLHSHLVELGVEPQYFALRWLRVLFGREFSLYSLLIIWDEIFASDRKVEKGADNDVDSGFRILNSPRGAFISAMAVAMLL…
CAE.Senna.B	MPPAMVNPPLPEALSVASSCSDSVSLGSEPQGRFGNLRGLQWRILGVLPS--SSSIDYLRRATADSRRRYACLRRRLLVDPHIPKDGSNSPDLVIDPLSQPDSTWSRFFRAELERMVDQDLSRLYPEHGIYFQTPGCQGMLRRILLLWCIKHPECGYRQGMHELLAPLLYVLQGDVERLSEFRKLYEDHFTDKFDGLLCQEDLSYSFDFRKSPDLIKDESDSCGAMKAKSLDELDPEIQTIVLLSDAYGAEGELGIVLSEKFIEHDAYSLFDALLSGAHGLVAMADFFSSSPVAGSHSSVPPVIEASTALYYLLSRVDSSLHSHLVDLGVEPQYFALRWLRVLFGREFSLDSLLIIWDEIFASDSKVEKGTDYDIDSGFRILHSPRGTFISAMAVAMIL…
CER.Bauhinia.A	MPPALMNPLLPEPSSVPSPSPESVSQGPALERRFGGLRGLLWRILGVLPSSSSASIDDLRRAAADSRRRYASLRRRLLVDPHIPKDGSNSPYLTMDPLSQPDSTWSRFFRAELERMVDQDLSRLYPEHGNYFQTAGCQGMLRRILLLWCLRHPECGYRQGMHELLAPLLYVLQVDLERLSEVRKLYEDHFTDRFDGILCQEDLSYNFDFSKSPDLMEDEIDSHGAMKTKRLDELDPEIQTIVLLSDAYGAEGELGIVLSEKFLEHDAYCMFDALMNGSRGSVAMADFFLSSPAVGSHTGLPPVIEASTAMYQLLSLVDSSLHSHLVDLGVEPQYFALRWLRVLFGREFSLGHLLIIWDEIFASDRKVAKKVDDETDSGFRILHSPRGTFIIAMAVAILL…
CER.Bauhinia.B	MPPALMDPPLPEQSSVPSPSPESVSQGSAMERRFGDLRGLLWRILGVLPSSASAFIDDLRRAVADSRRRYASLRRRLLVDPHIPKDGSNSPDVTMDPLSQPDSTWSRFFRAQLERMVDQDLSRLYPEHGSYFQTPGCQGMLRRILLLWCLRHPECGYRQGMHELLAPLLYVLQIDLERLSEVRKLYEDHFIDRFDGLLCQEDLSYSFDFKKSPDLMEDAIGSNGAMKVKSLDELDPEIQTIVLLSDAYGAEGELGIVLSEKFLEHDAYCMFDALMNGANGSVAMADFFSSSPAAGSHTGLPPVIEASTALYHLLSVVDSSLHSHLVELEVEPQYFALRWLRVLFGREFSLGHLLIIWDDIFASDRKVAKNADDETDYGFRILHSPRGAFISAFAVAMLL…
CER.Cercis.o	MPPALTDPPLPEPSSVPSPSPESVSQGSALERRFGDLRGLLWRILGVLPSSSSASIDDLRRATADSRRRYASLRRHLLVDPHIPKDGSNSPDLTMDPLSQPDSTWSRFFRAELERMVDQDLSRLYPEHGSYFQTAGCQGMLRRILLLWCLRHPECGYRQGMHELLAPLLYVLQVDLERLSEVRKLYEDHFTDRFDGLLCQEDLSYSFDFRKSPDLMEDEIGSHGAMKVKSLDELDPEIQTIVLLSDAYGAEGELGIVLSEKFLEHDAYCMFDALMNGAHGSVAMADFFLSLPAAGSHTGLPPVIEASAALYHLLSLVDSSLHSHLVDLGVEPQYFALRWLRVLFGREFSLGRLLIIWDEIFASDRKVAKNADDETDSGFRILHSPRGAFISAMAVAMLL…
CER.Phanera.A	MPPALMDLPLPEPSSVPSPRPEFVSQGSAPERRFGDLRGLLWRILGVLPSSSSASIDDLRRAAADSRRRYASLRRRLLVDPHIPKDGSNSPDLTMDPLSQPDSTWGRFFRAELERMVDQDLSRLYPEHGSYFQTAGCQCLLRRILLLWCLRHPECGYRQGMHELLAPLLYVLQVDLERLSEIRKLYEDHFTDRFDGILCQEDLSYNFDFSKSPDLMKDDIDSHGAMKMKSLDELDPEIQTIVLLSDGYGAEGELGIVLSEKFLEHDAYCIFDAIMNGAHGSVAMADFFLSSPAAGSHTGLPPVIEASTALYQLLSLADSSLHSHLVDLGVEPQYFSLRWLRVLFGREFSLSRLLIIWDEIFASDRKVAKKADDEIDSGFRILHSPRGTFIIAMAVAVLL…
CER.Phanera.B	MSPALMDPPLPEPSSVPSPGPESVSQGSVLERHFGDLRGLLWRILGVLPSSATASIDDLRRAVADSRRRYASLRRRLLVDPHIPKDGSNSPDLTMDPLSQPDSTWSRFFRAELERMVDQDLSRLYPEHGSYFQTAGCQGMLRRILLLWCLRHPECGYRQGMHELLAPLLYVLQVDLERLSEVRKLYEDLFTDRFDGLLCQEDLSYSFDFRKSPDLLEDAIGSHGAMKVKSLDELDPEIQTIVLLSDAYGAEGELGIVLSEKFLEHDAYGMFDALMNGAQGSVAMADFFSSSPAAGSHTGLPPIIEASTALYHLLSVVDSSLHSHLVELGVEPQYFALRWLRVLFGREFSLGCLLIIWDEIFASDRKVAKNADDETDSGFRILHSPRGAFICAFAVAMLL…
DET.Sindora.A	MPPALIDPPLPESLSVPSSSC--DSERSKAEWRFGALRGLQWRILGVLPSSASTSVDDLRRATADSRRRYAGMRRRLLIDPHIPKDGSNSPNLVMDPLSQPDSTWSRFFRAELERMVDQDLSRLYPEHESFFQNPGCQGMLRRILLLWCLRHPECGYRQGMHELLAPLLYVLQVDVERLSVVRKIYEDHFTDRFDDLLCQEDLSFSFDIRKSPDLMDDEIGSHVAIKVKSLDELDHETRTIVLLSDAYGAEGELGIVLSEKFIEHDAYCMFNALMNGAHGSIAMADFFSSSTAIGSHTGLTPVIEASTAWYHLLSLVDSSLHGHLVDLGVEPQYFALRWLRVLFGREFSLDTLLIIWDEIFESDSAVLRGASDDIDYGFRILHSPRGAFISAMAVAMLL…
DET.Sindora.B	MPPALIDPPLLESSSLPSSSSEPAPQRYTMDPRLGDLRGLQWRILGVLPSSSSTSIDDLRRATANSRRGYASLRRRLLVDPHVPKEGGYSPDLAMDPLSQPDSTWSRFFRAELERMVDQDLSRLYPEYGFYFQTPGCQGMLRRNLLLWCLRHPECSYRQGMHELLAPLLYVLQVDVERLSDVRRNYEEQFTDRFDGILCQEDLSYSFDLRKSPDLPADEIDSPRGTKVKSLDELDPEIQTIVLLSDAYGAEGELGVVLSEKFMEHDAYCMFDALMSGANGSVAMADFFSSSPAAGSHTGLPPVIEASTAWYHLLTLVDLSLHSHLVDLGVEPQYFSLRWLRVLFGREFSLETLLVIWDEIFASDNKVKKGADDDVDYGFRILHSPRGAFISAIAVAMLL…
OUT.Arabidopsis.O	------------------------SLVLSRERRFANLRGVRWRVLGVLPS-LASSIDEFRRAAANSRRRYALLRRRLLMDPHVLKHEDSSPNFIIDPLSQPNSTWGQFFRAELEKTLDQDLSRLYPEHWCYFQTPRYQGMLRRILLLWCLKHPEYGYRQGMHELLAPLLYVLHVDIMRLSEVRKSYEDYFTDRFDSLSFMEDITYTFDFNKFMDSVDNGIGSQGSKNFNSLDELDPEVQSLVMLTDSYGTESELGIVLSEKFMEHDAYCMFDALMSGIHGCFAMASFFSYSPASGSHTGLTPVLEACSAFYRILAVVDSSLHSHLVELGVEPQYFGLRWLRVLFGREFLLQDLLLVWDEIILADS--ARTDEDSRNQNFRIFDCPRGTLVLGMTVSMIL…
OUT.Prunus.O	MAPAPIESTLPESS---SASSPYVPERSEAERRFKDLRSVQWRILGILPSSSSSSIDDLRRVTADSRRRYAGLRRRLLVDPHPKKDGSCSPDLSIDPLSQPDSTWGRFFRAELEKMVDQDLSRLYPEHGSYFQTPGCQGMLRRILLLWCLRHPECGYRQGMHELLAPLLYVLHFDVEHLSQVRNLYEDHFTDKFDGLSFHEDLTYNFEFKNSPDSMENENGAHGAFKLKSLDELDPEIQTIVMLSDAYGAEGELGIILSEKFMEHDAYCMFHALMSGAHGSVSMAEFFSPSPAVGSHTSLPPVIEASASLYYLLSLVDSSLHSHLVELGVEPQYFALRWLRVLFGREFSLADLLIIWDEIFASDSKLDKGSADDAASSFGILSTPRGAFISAMAVSMLL…
OUT.Quillaja.O1	MSAAQIEPLLSESSLRLSNSSDSVSQRSVIERHFSNLRGLQWRILGVLPTSSSNSIDDLRRVTADSRRRYASLRKSLLVDPHFLRDGSNSPNLTVDPLSQPDSTWGRFFRAELEKMVDQDLSRLYPEHGSYFQTPGCQGLLRRILLLWCLKHPDHGYRQGMHELLAPLLYVLQVDVERLLQVRKLYEDHFTDRFDGLLCQEDLSYSFDFRKSPDLMDDEFGSHGMIKVKSLDEVDPEIQTIIFLSDAYGAEGELGIVLSDKFMEHDAYCMFDALMDGAHGSVAMAGFFSSSATGGSYSGLPPVIEASAALYHLLFVVDSSLHSHLVDFGVEPQYFALRWLRVLFGREFSLESLLIIWDEIFASDGKVEKS--DDIGSSFRILDSPRGAFISGMAVSMLL…
OUT.Quillaja.O2	-----------------------------------------------------------------------------------------------------------FFRAELEKMVDQDLSRLYPEHGSYFQTSGCQGMLRRILLLWCLRHPEYGYRQGMHELLAPLLYVLQADVEHLSRVRKLYEDQFTDRFDGLLCQEDLAYSFDFRKSPDLMDGENESHGAIKFKSLDELDPKIRTIVLLSDAYGAEGELGIVLSDKFLEHDAFCMFDALMNGARGSVAMADFFSSSVAAGSHTGLPPVIEASAALYHLLFHVDSSLHSHLVDLGVEPQYFALRWLRVLFGREFSLESLLIIWDEIFASDSKVEKGAEDDVGSSFRILESPRGAFISAMAVSMLL…
OUT.Vitis.O	--PAPIESTLPGSL-----SS--ESSSLSGKRQFANLRGVRWRILGILPS--SSSIDDIRRVTADSRRRYAGLRRRLLVEPHVPKDGSNCPDLVMDPLSQPDSMWGRFFRAELEKMVDQDLSRLYPEHGRYFQTPGCQGMLRRILLLWCLRHPEYGYRQGMHELLAPLLFVLHVDVEHLSQVRKLYEDHFTDKFDDLSFHEDLTYNFDLKKFPDSLEDEIGCHGAMKVGSLGEVDPEIQTIVLLSDAYGAEGELGIVLSEKFMEHDAYCMFDALMSGARGAVAMADFFSPSPIGGSHTGLPPVIEASSALYHLLSIVDSSLHSHLVELGVEPQYFALRWLRVLFGREFSLEDLLIIWDEIFASDSKLNKGVEDDTDSSFAIFNSPRGAFISAMAVSMIL…
PAP.Aeschynomene.A	MPPALVDPLMPPQSSVTVSSSADDCRRSAPGRRFGDLRGLQWRILGVLPSSSSTSIDDLRRVTADTRRRYASLRRRLLVEP-IPKDESNSPDLVMDPLSQPDSTWSRFFRAELERMVDQDLSRLYPEHGNYFQTSGCQGMLRRILLLWCLRHPEYGYRQGMHELLAPLLYVLEVDVERLSEVRKLYEDIFTDRFDGLLYQEDLSYSFDFKKSPDVMEDEIGSHGALKVKSLDELDPAIQTIVLLSDAYGAEGELGIVLSEKFMEHDAYCMFDALMNGVRGSVAMADFFSSSPIAGSHSGLPPVIEASSALYRLLSLVDSSLYSHLLDLGVEPQYFSLRWLRVLFGREFSLDNLLIIWDEIFASDSKVEKSVDSDIDWGLRIMHSPRGAFILAMAVAMLL…
PAP.Aeschynomene.B	MPPAMVVPPLPEESSVFPLSSGVVSPRSASERRLGDLRGLQWRMLGVLPS--SSSIDDIRRATANSRRRYASLRGRLLVDPHIPKDGSSPLNLVMDPLSQPDSTWSRFFRAELERMVDQDLSRLYPEHGSYFQTPGCQGLLRRILLIWCLRHPECGYRQGMHELLAPLLYVLQVDVERLSEIRKTYEDHFTDRFDGLFCQEDLSYRFDFRKSSDS-EDELGLGGASKIQSLDELDPKIQAVVLLGDAYGAEGELGVVLSEKFMEHDAYCMFDALLNGSNASVAMADFFSYSPCSG------PILACR---------------LHLVDLGVEPQYFALRWLRLRTTQI-----------------------------LGFFDLQSSRGAFISAMAVAMLL…
PAP.Lotus.A	MPPSLVDPLLPSPS-----SSDSVPPRSAPERRFGDLRGLQWRILGVLPSASSASIDVLRRVTADCRRRYASLRRRLLVEPHVRKDGTNSPNAVVDPLSQPDSTWSRFFRAELERMVDQDLSRLYPEHGSYFQTPGCQGMLRRILLLWCLRHPECGYRQGMHELLAPLLYVLQVDLERLSEVRKLYEDQFTDRFDGLLCQEDLAYSFDFMKYPDQVENEIGSCGAMKVNSLDELDPEIRTIVLLSDAYGAEGELGIVLSEKFMEHDGYCMFDALMKGYHGSVAMADFFSSSPVAGSHTGLPPVIEASTALYHLLSVVDSSLHSHLFDLGVEPQYFSLRWLRVLFGREFSLDNLLLVWDEIFASDSKKERSADDNIECGFGILNSPRGAFISAMAVAMLL…
PAP.Lotus.B	MPPAMMNPPLLKPSSVPPVSSGTVSQGSEPEQEFGDLRGLQWRILGVLPPSSSSSIDDLRRATANSRRRYASLRRRLLADPHISKDGSSSPNLVMDPLSQPDSTWSRFFRAELERMVDQDLSRLYPEHGNYFQTPGCQGILRRILLLWCVKHPECGYRQGMHELLAPVLYVLQVDIERLSEVRKTYEDYFTDIFDGLFCQEDLSYRFDFRKSSELTEDEIGSNEAMKIKSLDDLDPKIQAIVLLSDAYGAEGELGVVLSEKFIEHDAYCMFDAIVNGAHGSVAMADFFSYSPVAGSHSGLPPVIEASVALYHLLSHVDSSLHSHLVDLGVEPQYFALRWLRVLFGREFSLNNLLIVWDEIFLSDSKVEKHDEDKNDSGFRIFHSSRGAFISAMAVAMLL…
PAP.Medicago.A	MHQAVVDPLLPPNL-----SSDSVSRRSAPEGRFGDLRGLQWRILGVLPSSVSATIDDLRRVTADCRRRYASLRRRLLVEAPIPKNGRNSPTLEMDPLSQPDSTWSRFFRAELERLVDQDLSRLYPEHGSYFQTPGCQGMLRRILLLWCLKHPDCGYRQGMHELLAPFLYVLQVDLERLSEVRKLYEDHFTDRFDGLLCQEDLTYSFDFRKSPDMMEDEIGSHGASKANSLDELEPEIQSIVLLSDAYGAEGELGIVLSEKFMEHDAYCMFDALMKGANGSVAMADFFSTSPVPGSHTGLPPVIEASMALYHLLSLADSSLHSHLLDLEVEPQYFYLRWLRVLFGREFSLDKLLVIWDEIFASDSKVESSADENIDYGFRILHSPRGAFISAIAVAMLL…
PAP.Medicago.B	MPPALLDPPLSKTSSVSSLISGTISQEPVPERLFDDLRGLQWRILGVLPSSSSTSVDDLRRATANSRRRYASLRGRLLVDPHVPKDESSSPNLVMDPLSQPNSTWGRFFHAELERMVDQDLSRLYPEHGNYFQTKGCQGILRRILLLWCLRHPDCGYRQGMHELLAPLLYVLQVDVERLAEVRKLYEDHFTDRFDGLFCQEDLSYSFDFKKSSDLTDDEIGSHGGMKIKSLDELDPKIQTIVLLSDAYGVEGELGIVLSEKFIEHDAYCMFEALMNGAHGSVAMADFFSYSPVAGSHTGLPPVIEASAALYHLLSHVDSSLYSHLVDLGVEPQYFALRWLRVLFGREFSLDNLLIVWDEIFLSDSKMEKHAEDNTDTCFRIFHSSRGAFISAIAVAMLL…
PAP.Phaseolus.A	MPPALSDPLSA-----TTASSDAVLKRSAPERRFGDLRGLQWRILGVLPCSTSTSIDDFRRVTANCRRRYASLRRRLLVEPHVPKDGTNSPNLAIDPLSLPDSTWSRFFRAELERMVDQDLSRLYPEHGSYFQAPGCQSMLRRILLLWCLRNPECGYRQGMHELLAPLLYVLQVDLERLSEVRKLYEDHFTDRFDGLLGQEDLSYSFDFKKSPELMEDGFDSLGSIKVNSLDELDPEIQTIVLLSDAYGAEGELGIVLSEKFMEHDAYCMFEALMNGAHGSVAMVDFFSSSPVSGSHSGLTPVIEASTALYYLLSQVDSSLHSHLFDLGVEPQYFSLRWLRVLFGREFSLANLLIIWDEIFASENSNGKG---SDDCEFRILNSPRGAFILAMAVAMLL…
PAP.Phaseolus.B	MPPALMDPPLPESSSVLSFSSDIVFPGTEPGRRFGDLRGLQWRILGVLPS---SSIDDLRRATANSRRRYASLRGRHLVDPHIVKDESNAPNLVMDPLSQPDSTWSRFFRAEIERMIDQDLSRLYPEHGNYFQTPGCQGILRRILLLWCHKHPECGYRQGMHELLAPVLYVLQYDVECLSEVRKLYEDHFTDRFDDLLCQEDLSYNFDFKKSSDSKEDGIDSNGAKKIKSLDELDPSIQNIVLVSDAYGAEGELGIVLSEKFIEHDAYCMFDALMNGARGSIAMIDFFSYSPLPGSHTGLPPVIEASAALYHLLSHVDSSLHGHLVDLGVEPQYFALRWLRVLFGREFSLSNLLVIWDEIFLSDSKADKDAEDNADSGFRIFNSSRGAFICAMAVAMTL…
