# Supplementary material for: Legume genome structures and histories inferred from Cercis canadensis and Chamaecrista fasciculata genomes
Source: Plant J. 2026 Jun 10;126(5):e70981. doi: 10.1111/tpj.70981 (PMC13252982; doi:10.1111/tpj.70981)
Supplement: Supplementary file 6 — Data S6. Manuscript supplement; Compressed directory of aligned sequences from 250 gene families with high rates of gene duplication consistent with whole‐genome duplications in the legume subfamilies. [file TPJ-126-0-s006.gz › S6_consen_wgd_tree/40_wgd_aln_manual_wgd_copy/Legume.fam3.02857]

CAE.Acacia.A	MFADTGLLFPYFQLSQELQQLDEYCETHKPPPMSDLAQSSAMSEYDLAAEGDLFKAPEPITEELVMDLDPMTAAISMISCGEDAPSQGLKPSD--SLQHEQLLSDVFYECKKDMLEKEAMESPLSEILEIKVPALNTDEIQIQESKPFPGSPLPKSVSSGCLSSMEWMQGTAMQPAFINFPGINFCADYGMRRAFSEGDIKALGSGMHVIRSPSERPFPISCTSEERREKLSRYRKKTRRFGRKIKYACRKALADNQPRIRGRFAKTEEFDIRRQ
CAE.Acacia.B	MYAETGLLFPYFQFSQELQQLEEYCITHKSPSMSDIVSFSAISEYDWAAEGDLFKAPEPIIEEPAMDLDPVAAAISMISCGEDVSSQGLKSTDIDALQSEQLLSEVFYECKKDLLEKTAIESPLCEILDIKVPILNTDESKIQVNKQIPDTPLPKSVSLECLSSVDWMQGAVIKPAFLEFPGIDFNEVYGMRRAFSEGDIKALGNNVNPIQSPLERPLVISCTSEERREKLSRYRKKTKRFGRKIKYACRKALADSQPRIRGRFAKTEESEVKR-
CAE.Chamaecrista.A	MYAETGLLFPYFQFSQELQQLDEYCQTQKPASMSDIAQSSAMSEYDFAVEGDLFKAPEPIIEEPIMDLDPMTAAISMISCGEDVSSQGLKPTDIQALQNEQLLSDVFYECKKDMLEKAAIESPLSEMLEIKVLPLNIDESQIQENKPFPAMPLPKSVSSGCLSSMDWMQGSAMKPSFLDFPGLDFSADYGMRRAFSEGDIKALGNGMHVSQSPLERPFLISCTSEERREKLSRYRKKTKRFGRKIKYACRKALADSQPRIRGRFAKTEECDVRRQ
CAE.Chamaecrista.B	MYAETGLLFPYFQFSQELQQLEEYCKIHKSASLSNLVDSSAISEYDLALEGDLFKAPEPIIEEPLMDLDPVAAAISMISCGEDVSSQGLKSTDIDALESEQLLSEVFYECKKDLLEKAAMDSPFSEILDTKVPVLSSDEYQIQENKHILEAPLLKSVSLGSLSSMDWMQGAAIKPAFLEFPGIDFDEVYGMRRAFSEGDIKALGKGVSLSQSSHERPFTVSCTSEERREKLSRYRKKTKRFGRKIKYACRKALADSQPRIRGRFAKTEELDVKR-
CAE.Senna.A	MYADTGLLFPYFQFSQELQQLDEYCKTHKSASMMDLAQSSAMPEYDLAAEGDLFKAPEPIIEEPVMDLDPMTAAISMISCGEDVSSQGLKPTDIDALQNEQLLSEVFYECKKDLLEKAAIELPLSEILEIKVPLLNTDENPIEENKPFPSMPLPKSVSSECLSSMDWMQGAAMKPAFLDFPGIDFSADYGMRRAFSEGDIKALGNGMHVIQSPLERPSLFSCTSEERREKLSRYRKKTKRFGRKIKYACRKALADSQPRIRGRFAKTEECDVRRQ
CAE.Senna.B	--RDEGDFHGRHEFSQELQQFEDYCTTHKSALVSDLVDSSGILEYDLAVEGDLFKAPEPILEEPLMDLDPVAAAISMISCGEDVSSEGLKSTDIDALQSEQLLSEVFYECKKDLLEKAAIDSPLSEILDIKVPLLNTDENQIQENKQIPDMILPKSVSSECLNSMDWMQGAAIKPTFLDFPGIDFNEVYGMRRAFSEGDIKALGNGVSLIQSPPERPFIISCTSEERQEKLSRYRKKTKRFGRKIKYACRKALADSQPRIRGRFAKTEECDVKR-
CER.Bauhinia.A	MYAETGLLFPYLQFSQELQQLEEYCTTQKPVSMGDLIQSSAISEYDLGAEGDLFKAPEPIIEEPIMDIDPMTAAISMISCGEDVSSQGLRSTDIDSLQNEQLLSDVFYECKKDLLEKAAIDTPLSEILDIKVPALKIDGNQIQGNKSLPDIPLPKSISSECLSSMDWIHGAAVKPAFLDFPGLDLTAVYGMRRAFSEGDIKTLGNSMSLVQSPHERPFVISCTSEERREKLSRYRKKTKRFGRKIKYACRKALADSQPRIRGRFAKTEDSDVKRQ
CER.Bauhinia.B	MYAETGLLFPYLHFSQELQQLEEYCKTQKPVSMGDLIQSSALSEYDLGAEGDLFKAPEPTIEEPIMDIDPMIAAISMISCGEEVSSQGLKSTDIDSLQNEQLLSEVFYECKKDLIEKAAIDTPLSEILGIKVPAPKIEGNQTQENKSLFDMPLPKSVSSECLSSMDWIHGAAVKPAFLDFPGIDFNAVYGMRRAFSEGDIKTLRNSVGLIQSPVERPFVISCTIEERREKLSRYRKKTKRFGRKIKYACRKALADSQPRIRGRFARTEESDFKRQ
CER.Cercis.o	MYAETSLLFPYLQFSQELQQLEEYCKTQKPVSMGDLI-HSAISEYDLGAEGDLFKAPEPIIEEPIMDIDPMAAAISMISCGEDVSSQGLKSTDIDSLQNEQLLSEVFYECKKDLLEKAAIDTSLSEILDIKVPALKIDGNQIQGNKSLLDMPLPKSVSSECLSSMDWINGSAVKPAFLDFPGIDFNAVYGMRRAFSEGDIKTLGNSMSLIQSPLERPFVISCTSEERREKLSRYRKKTKRFGRKIKYACRKALADSQPRIRGRFAKTEESDVKR-
CER.Phanera.A	MYAETGLLFPYLQFSQELQQLDEYCKTQKLVSMDDLMQSSAISEYDLGAEGDLFKAPEPIIEELVMDIDPMTAAISMISCGEDVSSQG--STDIDSLQNEQLLSEVFYECKKDLLEKTAIDTPLSEILDIKVPALKIDCNQIQGNKSLPDMPLPKSVSSECLSSMDWIHGAAGNSAFLDFPGLDFNAVYGMRRAFSEGDIKTLGNSMNPIQSPLERPFVISCTSEERREKLSRYRKKTKRFGRKIKYACRKALADSQPRVRGRFAKTEDSDVKRQ
CER.Phanera.B	MYAETGLLSPYLQFSQELQQLEEYCKTQKPVSMGDLIQLSAISEYDLGAEGDLFKAPEPIIEEPIMDIDPMIAAISMISCGEEVSSQGLKSTDIDPLQNEQLLSEVFYECKKDLLEKTAIDTPLSEILDVKVPALKIEGSQTQENKSLFDMPLPKSVSSECLSSMDWIHGAAVKPAFLDFPGIDFSAVYGMRRAFSEGDIKTLGNSMSHIQTPLERPFVISCTSEERREKLSRYRKKTKRFGRKIKYACRKALADSQPRIRGRFAKTEESDVKRQ
DET.Sindora.A	MYADSGLLFPYFQFSQELHQLEEYCESQKPASMGDLVQSSIIAEYDLGAEGDLFKAPEPIIEEPVMDLDPMMAAISMISCGEDASSEGLKPPDLDALQNEQLLSEVFYECKKDLLEKAAIESPLSEILEIKIPVLKIDENQIHEDKPLPDVLLPKSVSSGCLSSMDWMQGAAVKPAFLDFPGLDFSTVYGMRRAFSEGDIKTLGNGLSVGQSPRERPFIISCISEERREKLSRYRKKSKRFGRKIKYACRKALADSQPRIRGRFAKTDESDVKR-
DET.Sindora.B	MYADSGLLFPYFQFSQELQQLEEYCKTQKPASMSDLVQSSVISDYDLGAEGDLFKAPAPIIEEPIMDMDSM---ISIMSCGDNVSSQGLKSTDIDALQNEQLLSEVFYECKKDLLEKAAIESPLSEILDIKVPILTIDENQIQEDKLLPDMSLPKCVSSECLSSMDWMHGASVQPSFLDFPGIDFSTVYGMRRAFSEGDIRALGNGVSIIQSPLERPFVIS---EDRREKLSRYRKKTKRFGRKIKYACRKALADSQPRIRGRFAKTEESDVR--
OUT.Arabidopsis.O	MYQDSGLMLRYMQCPPDIQQFEDLFKSYKLDEMNTFVESSNISEYDIGEESDLFRAPDPILEEPILTVDPLSAALTMISCGEDTSQGLCELPDLGSLQSGQLLDKAFYECEQDLMMKSAMESPFSDVLDIKNISV---VTTINENQD-----MQKSVSSGNLSSMDWSHAQQETVMIQNFPDFDFG--YGMRRAFSEGDIQKLGAG--LVQSPLDRIIV--CTSEDRREKLSRYKKKSRRFGRKIKYACRKALADSQPRVRGRFAKTEER-----
OUT.Prunus.O	MYAETGLLFPYFQSPQDFQQLEEFCRTQKTASMNSFVEASMISEYDLGGEWDLFKAPEPIIEEPGIGLDPMTATISMISCGEDVCSQGLKVADIESFQSEQLLSDVFYD--KDLLGKEAIGAPLSEALDIKIPILTMDANQIQENKPIRDVTFQKSVSSGCLTSREWMHGTSTKPSFLDFPGMDFGAAYGIRRAFSEGDIKTLDNITSLVHSSLERPIVISCTTEERREKLSRYRKKTKRFGRKIKYACRKALADNQPRIRGRFAKTEETYGKRQ
OUT.Quillaja.O1	MYAETGLLFPYFQFSQELQQLEEYCKTQKSASMNDLVQASIISEYELGGEGDLFKAPEPVIEEPVMDLDPMTAAMSMISSGEDVSPQGLKATDIDSFQNEQLLSEVFYECKKDLLEKASLQSPLSDILDIKIPVLRIDENQIQEDKPLPDLPFQKSVSSGCLSAMDWMQGAAVKPAFLEFSGMDFSVDYGMRRAFSEGDIKTLGNG-NLIQSPVERPLIISYTREDRREKLSRYRKKTKRFGRKIKYACRKALADSQPRIRGRFAKTEESDTKRQ
OUT.Quillaja.O2	MYAETGILFPYLQFSQELQQLEEYCKTQKSASMNDLAQASTIS-YDLGGEGDLFKAPEPIIEEPVMVLDPMTAAMSMLSSGEDASPQGLKATEMDSLQNEQLFSEVFYECKRDLLEKASLQSPLSEILDIKVPVLGIEVNQIQEDKPLPDSPFQKSVSSGCL----------------DFPGMDFSAAYRIRRAFSEGDIENLDNG-SVIQS--QQPLIIICNNEDRQEKLSRYRKKAKRFGRKIKYACRKALADSQPRIRGRFAKTEESDTKRQ
OUT.Vitis.O	MYAEAGLLYPYFQFSQELQQLEEFCFSQKTASMSHLAQMSTIMEYDLGAEGDLFKAPEPIIEEPVMGLDPMTAAMSMIPCGEDVSPQGLKVSDIESIQSEQLLSEVFYECKKDLLAKTVIESPLSEVLDIKIPVARMGETQAAEEKALYEGLFQKSVSSGCLSSMEWVNGTAMRPNFLDFPGMDFGAAYGMRRAFSDGDIKTLGNGMSLIRTPLDHPVVVSYTTEDRQKKLSRYRKRTKRFGRKIKYACRKALADSQPRIRGRFAKTEELDMTK-
PAP.Aeschynomene.A	MYAETGLLFPYLQFSQELQQLEEYCKTQKPASMCDLVQSSAMSEYDLAAEGDLFKAPEPIIEEPLMNVDPMTAAMSMISCGEDISSQGLKSTDIDVLQKEQFLSEVFYECEKDLLEQAAIDLPFSEILDIKIPLLNIEENTIEENKQLPDMPLPKSISSGSLSSMDWMHGAGIKPAFLDIPGIDFDEVYGMRRSFSEGDIKTLGNGLNIVQSPHERPLFASCTNEERREKLSRYRKKTKRFGRKIKYACRKALADSQPRIRGRFAKTEESDVKRQ
PAP.Lotus.A	MYAEANLLYPYLHFSQELHQLEEYCTTQKFDSMSDLVEFSSMTEYDLTAEGDLFKAPEPIIEEPVMDLDSMTAAMPMISCGEDVSSQALESTDIDILQNEQLLNEVFYECKKDLLQNAALVSPLSEILEVKIPLLSIDENSIQENKPLPDMPLPKSVSSGSLSSMDWMQGAAMKPAFLDIPGIDLSAVYGMRRSFSEGDIKTLGNGMNIVQSPHERPFFSSCTSEERLQKLSRYRKKTKRFGRKIKYACRKALADSQPRIRGRFAKTEESEVKRE
PAP.Lotus.B	-----------------------------------------------------------------MDLDPMQAALSMISCGEDASSQGLKSSDIDVLQNEQLLSEVYYECKKDLLEKAAIESPLSEILEIKIPALNIDKNLIQDNTPLLDVPLPRSVSSGSLSSLDWIHGAAVKPGFLDFPGLDFNSVYCMRRAFSEGDIKTLGGSMNIGQSPRERPFLVGCICEERREKLSRYRKKTKRFGRKIKYACRKALADSQPRIRGRFAKTEEYDVPRQ
PAP.Medicago.A	MYRENGLLFSYLHFSQELHQLEDYCRNQKFASMSDLVQFSAMSEYDFAAEGDLFKAPEPMIEESGIDLDPMTAAISMISCGEDV-----KSTDISILQNEQLLSDVFYDCKKDLFEKAGMESPLSEILEIKVPLLNIDENIIQENKPLPDMPLLKSVSSGSLSSMDWMHGSAMKPAFLGISGIDFDAVYGMRRSFSEGDIKTFGNAMNVVQSPVERPFFTSCSSEERLQKLSRYRKKTKRFGRKIKYACRKALADSQPRVRGRFAKNEETDQAK-
PAP.Medicago.B	MFAETGLLFPYLQYSHEFQQLEEYCMTHKSASMSDLVQSSAMSEFDLFVEGDLFKAPETIIEEPEMDLDQMQAAMSMMSGGEDMSSQGLKSSDIDVLQSEQLLSEVYYDCKKDLLEKATIESPLSEILEIKIPALNIDENSIQENKPIPDVLLSKSVSSGNLSSMDWMHGPAMKPAFLDFPGIDFNAVYGMRRAFSEGDIKTLGNGMSVGQSTLERPFLLSCTSEQRQEKLSRYRKKTRRFGRKIKYACRKALADSQPRIRGRFAKTEELDVKKQ
PAP.Phaseolus.A	MYAETGLLFPYLHLSQELYQLEEYCKTQKYALMDDLVQSSAMSEYDLAAEGDLFKAPEPIIEEPIMDLDPMTAAISMISCGEDVSSQGLKSTDIDILQNDQFLSEVFYECKKDLLEKAAIESPLSEILEIKVPLLNIDENSIQENKPLPDMQSGKSVSSGSLSSMDWIRGAAMKPSFIDIPAMDFNAVYGMRRSFSEGDIQTLGSGMNIVQSPLEKPFLISCTSEERFQKLSRYRKRTKRFGRKIKYACRKALADSQPRIRGRFARTEECESKRE
PAP.Phaseolus.B	MFAETELLFPYFRFSQEFQQLEEYCMTLKSSSMNDLIQSSAISEYDLLIEGDLFKAPEPIIEEPEIDLDPVQAAISMISCGEDVPSQGLKSSDINLLQNEQLLSEVFYECKKDLLEKTVIESPLADIMEIKVSPLNIEDNSIQVNEPLPHMTLPKSISSESLSSMDWMHGAALKPSFLDFPGLDFNAVYGMRRAFSEGDIKTLSTGTSFGQSPQEKPFLLGCTSEERQEKLSRYRKKTKRFGRKIKYACRKALADSQPRIRGRFAKTEELDFKR-
