# Supplementary material for: Legume genome structures and histories inferred from Cercis canadensis and Chamaecrista fasciculata genomes
Source: Plant J. 2026 Jun 10;126(5):e70981. doi: 10.1111/tpj.70981 (PMC13252982; doi:10.1111/tpj.70981)
Supplement: Supplementary file 6 — Data S6. Manuscript supplement; Compressed directory of aligned sequences from 250 gene families with high rates of gene duplication consistent with whole‐genome duplications in the legume subfamilies. [file TPJ-126-0-s006.gz › S6_consen_wgd_tree/40_wgd_aln_manual_wgd_copy/Legume.fam3.01884]

CAE.Acacia.A	MGISSSSGRRSYFHNP---HLPAPFYYSAESPPPPPP--PPQGYYFTSATPYAL----QSNNYVPPPPQNHVFCYSAYSNCSYSSSMVVRFQYPPYFLNHANGWAPIPSVGPVVSPPPYVDHRTAKKIRDVVHKDTLRLEVDEHPDQRLVSFVFDALHDGSITIIYFAKEEEKCRFVPLFPNVFEPIRIPFQKGIGQKFCQPSGTGIDKGFFELDDLSKRSLGDDVFPLVICAETCLITSSADENLGNAMLDFSPHMQITQAFVEKGNGGPLQVKVDTQILWIDGVRYELRELYGIGGSAAAGFDDNDSGKECVICMTEPKDTAVLPCRHLCMCSDCAQTLWLQSKCPICRQSIQELIEIKINVDF
CAE.Acacia.B	MGNLWSSRRRNYFHYPPPPPLPPPYYYSADSHPPPPPPPQPPGYYLTNSYVSTT-PPPPPPPQPQPQPYAHSFSHSGHNYCPYGNSMTGRFQYQPYYVNQGGNWPPIPPLALANPPPPYVDHQTAKTVKDVVHKDTLRLELDEHPDQHLVSFVFDALYDGSISIIYFAKEVETCKFIPLFPE-IEPIKIPFQKGAGQKFFQPSGTGIDLGFFELDDLSKPSQEEDVFPLVVCAETYSRTPPADENFGDSVADVSPNRQITQAVIEKSNGGSFQVKVIRQILWIDGDRYELREIYGIGGSAAADFNDNDPEKECVICMTEPKDTAVLPCRHMCMCSECAKALRLQSKCPICRQSIEELIEIKINGH-
CAE.Chamaecrista.A	MGISWSSRRRDYFHSP--PHIPSPYYYSPESPPPPPPPPAAQGYYYTSTTPYTLSYVSPPPLPPPP-PQTHIFCYSVYSNCSYSNSVMGTFHYPPYYVNQASGWPAIPPVGPVVSPPPYVDHRTAKKIRDVVHKDTLRLEVDELPDQHLVSFDFDALFDGSITIFYFAKEEEKCRFVPLFPDVFQPIRVPFQKGIGQKFCQPSGTGINSGFFEFYNFSKSSLEEDVFPLVICAETYMRT-SADESLVDSMLDVSPHMQITQAILEKVNGGSFQVKVDHQILWIDGVRYELKELYGIGSSGAAGFGDNDTGKECVICMTELKDTAVLPCRHLCMCGECAQALWHQSKCPICRQPIEELMEIKIDGDY
CAE.Chamaecrista.B	MGNLWSGRRRNYYHYPPPPHLPPPYYYPAESHPPPAPPPPQGGYFITNTYVTPPSLPAPPPAPTTSHPQSHAFCYSGYSNGPYGNSMTGRFHFQPYYVNQNGGWPAIPPANPPPPPPPYVEHRTAKKVKDVLHKDTLRLELDLFTDHHLVSFVFDALYDGSITIYYFAKEVETCKFSPLFHE-IEPVRIPFQKGTGQKFCQPTGTGIDLGFFDLDDLSKPSQGEDVFPLVICAETYSGTPSAD--SSESLPDVSPNMQITQAVIEKSNGGNFQVKVVRQILWIDGARYELRELYGIGSSAKADFDDNDPEKECVICMTEPKDTAVLPCRHMCMCSECAKALRLQSKCPICRQSIEELIEIKINGS-
CAE.Senna.A	MGISGSSRRDPYFHNP--PQLPSPYYYPAESP--PPPPPAPQGYYYTSTSPYTMSYVSYPPLS--PPPQTEFFSYSVYSSCSYSNSMLDSVHYNPYYENHAIGWPAIAVVGTVVSTPPYVDHRTAKRIRDVVHRDTLQLEVDEQPDQHLVSFIFDAFYDGCITILYFAKEEENCRLVPLFPDVFVPIRVSFQKGVGQKFCQPSGTGINLGFFELDGLSKPSLGEDAFPLVICAETCLTTSSAVDNLGDPMLDVFPHMQITEAIVEKGNISPFQVKVDRQILWTDGLRYELKELYGIGGSAAAGFDDNDTGKECVICMTEPKDTAVLPCRHMCMCGECAQALWLQSKCPICRQPIEELIQIKINGDY
CAE.Senna.B	MGNFWSGRRRHYFHYPPPPPLPPPYYYSAESHPPPPPPPPSQGYFITNTYVTPPPLP-APPLPPTSHPQAHSFSYPGYSNCPYGNSMTGRYQYQPYYVNQGSGWPAIPTAGPANPPPPYVDHQAAKKVKDVVHKDTLRLEVDERPDHHLVSFVFDALYDGSITIFYFAKEVETCKFIPLFPE-VEPVRIPFHKGAGQNFCQTSGTGIDLGFFALDDLSKPSEGEDVFPLIICAETYSRTPSADENLSESTPDVSPNMQITQAVLEKNGSGSFQVKVVRQILWIDGARYELRELYGIGSSTAADFNDSDPGKECVICMTEPKDTAVLPCRHMCMCSECAKALRLQSKCPICRQSIEELIEIKINSNQ
CER.Bauhinia.A	MGISWSSRRRNYLQNPPPPPLPPPYYYSSDSHHHPPPLPPPQGYFLPSTAPYTHSYVTPPPLPPPPPPQTHSFYYSEYSNSAFGNPMMGRYHYHPYYVNQPNGWPAIPPVAPVQTPPPYFDHQTAKKIKDVVHKDTLRLEVDEHPDHHLVSFVFDAIYDGSITIFYFAKEEEKRRFVPLYPNAFEPVTIPFEKGVGQKFIQPSGTGIDLGFFALDDLSKPSSGEQIFPLVICAET--RSPSADEDMGDSMLDVSPHMQITQAVIEKINGGPFHVKVVRQILWVDGVRYELREIYGIGSSSEADFEDNEPGKECVICMTEPKDTAILPCRHMCMCSECAQALRHQSKCPICRQPIEELIEIKINGNQ
CER.Bauhinia.B	MGISWSSRRRNYLQNPPPPPLPPPYYYSSDSHSH-HPPPTPQGYFFTSTAPYTHSYATPTPLPPPPPPQTHSFYYSGYNNSAFANPMVGRFPYHPYYVNQPNGWPAIPPVAPTQTPPPYVDHQTAKKIKDVVHKDTLRLEVDEHPDHHLVSFVFDAIYDGSITIFYFAKEEEKCRFVPLYPDAFEPVTIPFEKGVGQRFIQPSGTGIDLGFFELDDLSKPSAGEEVFPLVICAET--RIPSADENLGDSMLDVSPHMQITQAVLERSNGGPFQVKVIRQILWIDGIRYELRELYGIGSSSEVDFEDNEPGKECVICMTEPKDTAVLPCRHMCMCSECAQALRHQSKCPICRQPIEELIEIKINGNQ
CER.Cercis.o	MGISWSSRRRNYLQNPPPPPLPPPYYYSSDSHPPPPPPPPTQGYFFTSTAPYTHSYVTPPPLPPPPPPQTHSFYYSGYSNCAFANPMVGRFHYHPYYVNQPNGWPAIPPVAPAQNPPPYVDHQTAKKIKDVVHKDTLRVEVDEHPDHHLVSFVFDAIYDGSITIFYFAKEEEKCRFVPLYPDAFEPVTIPFEKGVGQKFIQPSGTGIDLGFFELDDLSKPSPGEEVFPLVICAKT--RTPSADENLGDSMLDVSPDMQITQAVLEKSNGGPFQVKVVRQILWIDGVCYELREIYGIGSSSEADFEDNEPGKECVICMTEPKDTAVLPCRHMCMCSECAQALRHQSKCPICRQPIEELIEIKINGNQ
CER.Phanera.A	MGISWSGRRRTYLQNPPPPHLPPPYYYSSNSHPPPPPPPPPQGYFFTSTAPYTHSHVTPPPP--PPPPETHSFYYSGYSNSAFANHMVGRLHYHPYYANQPNGWPAIPPVAPVQTPPPYVDHQTAKKIKDVVHKDTLRLEVDELPDHHLVSFVFDAIYDGSITIFYFAKEEEKCRFVPLYPDASEPVTIPFEKGVGQKFIQPSGTGIDLGFFELDDLSKPSPGEQVFPLVICAET---KTPADENLGDSMLDVSPHMQITQAVLEKSNGGPFQVKVVRQILWVDGVRYELREIYGIGSSSESNFEDNEPGKECVICMTEPKDTAVLPCRHMCMCSECAQALRHQSKCPICRQPIEELMEIKINSNQ
CER.Phanera.B	MGISWSSRRRNYLQNPPPPPLPPPYYYSSDSHPPPPPPPPPQGYFFTSTVPYSHSYAAPPPLPPPPPPQTHSFYYSGYSNCPFANPMAGRFHYHPYYVNQPNGWPAIPPVAPAQTPPPYVDHQTAKKIKDVVHKATLRLEVDEHPDHHLVSFVFDAIYDGSITIFYFAKEEEKCRFVPLYPDEFEPVTIPFEKGVGQRFIQPSGTGIDLGFFELDDLSKPSPGEEVFPLVICAET--RNPSSDENLGDSVLDVSPHMQITQAILERSNGGPFQVKVIRQILWIDGIRYELRELYGIGSSSEADFENNEPGKECVICMTEPKDTAVLPCRHMCMCSECAQALRHQSKCPICRQPIEELIEIKINGNQ
DET.Sindora.A	MGIFWSGRRRSYLQNPPPHH-PPTYYYSSEVHHPAPLPPPPQGYTYTSTTPYAPSYVTPPPLPPPPPPQTHSLYYPGFSNFPYGNSTGGRFHYQPFYGNQAA-IRPV--VGPAEPPPAFLDHQTAKKVRDVVHKDTLELEIDERPDHYLVSFVFDAVYDGSITIFYFAKEEVKCRFVPVFPEAFKPVKISFQKGSGQKFSQPSGTGIDLGFFELDDLSKPSPG-DVFPLVICAETYSTTPSADENLGDSMLDASPHMQITQAVLEKNNEGPFQVKVVRQILWIDGARYELRELYGIGSSEAADFDDNDPGKECVICMTEPKDTAILPCRHMCICSECAKALRHQSKCPICRQPIKEFIEIKIDG--
DET.Sindora.B	-----------------------------LPPPPPPPPPPPQGYFYTSAAPYTPSYVTPPPPPPPPPPQTHCIYYSGYSNCAHPSSMVNRLHYHAYYVNQANGWPAIPQHAVQVQPPAFVDHQTAKKVRDVVHKDTLKLEIDERPDHHLVSFVFDAIYDGCITIFYFAKEEEKCRLVPVFPEAFEPIRFSFQKGVGQKFCQPSGTGIDLGFFELDDLSKPS-GEDVYPLVICAETYSTTLSADGSFGNSILDATPHKQITQAVLEKSNGGNFQVKVVRQILWIDGARYELRDLYGIGSSATQGYNDSDTGKECVICMTEPKDTAVLPCRHMCMCSECAKELRLQSKCPICRQPIEELIEIKINDNQ
OUT.Arabidopsis.O	MGISLSKRRRDNNNHH-HPHHNPPYYY---SDPPPQQPPPQNGYSYSHNYPVSTQLSLPPPPAQPPQPPPSQISY-PYGQN-HQNQYY-PQQAPPYFTGHHNGFNPMMRVAVMEPPAPYVEHQTAKKVKDVVNKATVRLVADDLPGHYLVSFVFDALFDGSFTIIFFGEEESKCTIVPHLPEAFPPIKVPFQKGAGQKFLQAPGTGIDLGFFSLDDLSKPSP-EEVYPLVISAETVISPSSVSEE-------PLVHKQITQAVLEKTNDGSFKVKVMKQILWIEGERYELQELYGIDNSITQGTAASDGGKECVICLTEPKDTAVMPCRHLCLCSDCAEELRFQTKCPICRQPIHELVKIKVSSDE
OUT.Prunus.O	-------------------------------------------YAQQPRGPYPA-YPLPL-TPPPPPPQTHY-CYG-YSSC-HANSAMGRFSYQPYYAAQANGWPAIPPVGPVLPPPPHVEHQNAKKVKDVVHKDTLRLEIDELPDQHLVSFVFDAMYDGSITVFYFAKEEPDCRFVPLFPEAFVPVRVPFQKGSGQKFRQPSGTGIDLGFFELDDLSKPSPGEDVFPLVISAET-FPPHSTDEHIVEPTPDTSPRMQITQAVLEKNNGDHFQVRVIRQILWIDEVRYELREIYGIASSTVEGFDDNDPGKECVICMTEPKDTAVLPCRHMCMCSDCAKELTLQSKCPICRQPIEELIGIEIKSR-
OUT.Quillaja.O1	MGISWSSRRRNYPPPHHHHHHPSAYYYSTEPHPPPPPPPPQQNYYFTTTTPYAPTYPTHSPPPPPPPPQTHSCYYSGYNPTPYSNSMMGRYHYHPYYLNQTNGWPAIPPVGPTLPPPPYVEHQNAKKVRDVLHKDTLRVEVDDHPDYHLVSFVFDALYDGSITIFYFAKEEEKCKFTPLFPEAFQPVRIPFQKGVGQKFCQPSGTGIDLGFFELDDLAKPSPGEDVYPLVICAETYLRTHSSDENLCEPMPDTSPHMQITQAVMEKNSGNSFQVKVIRQILWVDGVRYELRELYGIGSSAAAGFADNDSGKECVICMTEPKDTAVLPCRHMCMCSECAKALRLQSKCPICRQPIEELIEIKINGDQ
OUT.Quillaja.O2	-----------------PPPLPPSSVVSTAVNHSIPSSSSPFSFPPLSSNS-QPTHHLPFPAPVPPYPCTVNAPYSPYPSNSYAPPPMSRSNYYPYNSSRVYGPPVLRSQLPSQPPPAYVEQKSTKKIKDVVHKDTIKLELDEKMESYLVSFTFDALVDGSLTIIYFAKEGVGCTLTSLYPEIYMPRSIPFQKGLGQKFSQPSGTGIDLGFFDLSDLSKPSPEEDVFPLVISAETCLSPLSFDQEHSQPLPTISPHAQITQAVLDKNKEGQFHVRVVKQILWIDGVRYELREIYGIANSDEAGLYDGDSGEECVICMTEPKDTAALPCRHMCMCSECAKALRLQSKCPICRQPIQELMEIKIKA--
OUT.Vitis.O	MGISWSNRRRNYLQNRPPPPPPPPYYYPSEPPP-PPPPPQPHNYAFTSNPPYPPPYPPHNLYPAHPPPIYSSSYYSPYNSC-YANPMMARSNYQPYYANHGNYWPPIPPAPPPQQPPPYVEHQNAKKVRDVVHKDTLRLEVDEQPDHYLVSFIFDALFDGSITIYYFAKEESNCRFSPLFPEAYMPVRIPFQKGPGQKFRQPSGTGIDLGFFELDDLSKPSPGEDVFPLVISAETSLPLHPTDEHSGDPTPRTSPHMQITQAVLEKHNGDPFQVRVIRQILWVNEVRYELREIYGIASSASEGFNDNDSGKECVICMTEPKDTAVLPCRHMCMCSECAKELRLQSKCPICRQPIEELIEIKINDH-
PAP.Aeschynomene.A	MGISWSSRRRNFIQNPPPPPLPPPYYYPPPSQPPPPPPP-PQGYFFPSATTTTP-YTPQQP--PPLPPQTHSFYYSN-----YTNSVGGRLHYQPFYLNQPLPLP--PPPVPISSPPPYVDHQTAKKIRYVVHKDTLKLEIDDHPDHHLLSFVFDAVYDGSITIYYFAKEEEKCRFVPLFPDAFGPLRIPFQKGVGQKFSQPSGTGVDLGFFALDDLSKPSPGEDVFPLVICAETSLATPSSDETPDDSMLDASPHMQITQGVLEKNNNDHFQIKVVRQILWIDGVRYELRELYGIGSSEATDFDDGDTGKECVICMTEPKDTAVLPCRHMCLCSECAKALRLQSKCPICRQSIEELIEIKINAE-
PAP.Aeschynomene.B	MGNSPSNRRRRY-SHP---HLPPPYYYSSSAE--PHPP--PQGYFSTG------GYVGPPPPPPHPHPQTHSFYYSGYANS-INAPMVGRLHYHPFYANQGSMWNPVSTGPAAATPPPCVEHQTTKKIRDVLHKDTLRLEVDEHPDHHLVSFVFDALFDGSITIFYLAKEEEKCRFVPLFPEAFEPITFPFQKGVGQKFRQPSGTGIDLGFFELDDLSKPSPTEDIFPLVICAETSLRTPSADETPGGSMIGAHPHMQITQAVLEKSNGGAFQVKVVRQILWIDEVRYELRELYGIGGSTEEDFDDNDPGKECVICMTEPKDTAVLPCRHMCMCNECAQALRFQSKCPICRQPIEELIEIKINGDQ
PAP.Lotus.B	MGHSWSAT-------PDNNNIPPPPLPPLQPLLIPPPPP-PQGYFFPLPTPYAPNFVTPPPPLSLP-PQPHSVFYSPIGHP-YANPVVGHVQFNPYFTTPH-GWFSPPSSNQPPPPPPYVNHQTTKKIRHVVHKGTLRFELDDLPHHYLVSFVFDAVYDGSITIIYFANEEERCRFVPLFPDIFEPVRVPFQKGVGQKFVQPSGTGTDLSIFELDALTKSSPEEDAFPLIICAETC----AIDETPGHSMPGAHPHMQITQCVLQRSNGGAFQIKVVRQILWIDGVRYELRELYGIGSSGATDFDNSEPGKDCVICMIEPKDTAVLPCRHMCMCSECAKTLRLQSKCPICRQSIEELIEIKMNSYH
PAP.Medicago.A	MGITWSNRRRNFIQNPPPQPPPPPYYYSSESHHPPPPPPPQQSYYYPPTTPYT----------PQPQPQPHSFYFSPNNNYP-PNSTTNRIQYHPSYHLQQYAWPPPPPAAASSTPPPYVDHQTAKKIRNVVHKDTLRLEVDQHPDHYLVSFVFDAVFDGSITVFYFAKEEDKCRFVPLFPDAFVPVKVPFKKGVGQKFAQPSGTGIDLGFFELDDLSKPSPGEDVFPLVICAETCLETPSENKTPDDSVLDASPHMQITQAVLEKSNGGAFQIKVVRQILWIDGVRYELRELYGIGSSEAAGFDDSDPGKECVICMTEPKDTAVLPCRHMCLCSECAKALRLQSKCPICRQPIEELMEIRVSSD-
PAP.Medicago.B	MGGSWSNRRHNYHEHY--PP-PPYYYYSSQPQPLPQPQPPPQGYF-------------------PP----HQ-YYSGYTPA---NSMLPQ-PHHPFYATTNQPLDIDNVVQALPPPPPYTDHETAKKVRDVLHKHTLQLYQDPNPDHHLISFVFDALFPGRITIFYIAREEEQCRFVPLFPEAFEPITFPFQKGVGQKFCQPSGTGIDLGFFDLDDLSNPSPEEDIFPLVICAES---TPLQDDTPVSSLADASPHMQITQAVLEKNSDGSFQVKVVRQILWIDQVRYELRELYGIGNSTAPDFDRNDPGKECVICMTEPKDTAVLPCRHMCMCGECAKALRVQSNCPICRQPIEQLIEIKINDDQ
PAP.Phaseolus.A	MGISWSGRRRNYIQNPPPPLPPPPYYYPPQSHHPPLPPP-PQGYFLPSTTTYAPNYAAPPPPPPQPPPQTHSFYYT-QSAYPYANSAPNRLQYQPFYHPQPSVWPAATG-APASTPPPYVDHQAAKKIRYVVHKDTLRLEVDQEPDHHLISFVFDAVYDGSITVFYFAKEEEKCRFVPLFPDAFQPVRIPFQKGVGQTFSQPSGTGIDLGFFELDDLSKPSPEEDVFPLVICAETSLKTPSEDETLGDSVLDASPHMQITQGVLEKSNGGPFLIKVVRQILWIDGVRYELRELYGIASSSAADFDDNDPGKECVICMTEAKDTAVLPCRHMCMCGECAKSLRLQSKCPICRQSIEELIEIKVNDNQ
