# Supplementary material for: Legume genome structures and histories inferred from Cercis canadensis and Chamaecrista fasciculata genomes
Source: Plant J. 2026 Jun 10;126(5):e70981. doi: 10.1111/tpj.70981 (PMC13252982; doi:10.1111/tpj.70981)
Supplement: Supplementary file 6 — Data S6. Manuscript supplement; Compressed directory of aligned sequences from 250 gene families with high rates of gene duplication consistent with whole‐genome duplications in the legume subfamilies. [file TPJ-126-0-s006.gz › S6_consen_wgd_tree/40_wgd_aln_manual_wgd_copy/Legume.fam3.00509]

CAE.Acacia.A	MAYHERA--LSVLLCFHILFNSLLMSSCQVSEQGSPVFSCDATKPTVSGYGFCDKSMAVDARVSDLVKRMTLQEKIANLVNDAGGVPRLGVPKYQWWSEALHGVSYTGPGTRFSNVVPGATSFPMPILTAASFTSLFQTIGKVVSTEARAMYVGLAGLTYWSPIIFRDPRWGRGQETPGEDPLLSSKYASGYVKGLQQTDDGDSNLKVAACCKHYTAYDIDWKGVVRYSFAVVSKQDLDDTYQPPFKSCVIDGVASVMCSYQVGKPTCADPDLLKGVIRGDWKLGYIVSDCDSVDVLFKNQHYTKTPEEAAAKTILAGLDLNCGSSLGKNTEGAVKQGLVDEATIDKAVSFATLMRLGFFDGDPRKQTYGNLGPKDVCTPSQELAREAARQGIVLLKNK…
CAE.Acacia.B	-----RSPKVSVFLCFSFFFLSVLLSPVRVSGQTSPVFACDVAKSELAGLGFCNKSLSMETRVGDLVKRLTLQEKIGNLVNAAANVSRLGIPKYEWWSEALHGVSNVGPGTRFSNLVPGATSFPMPILTAASFSSLFEAIGKVVSTEARAMYVGLAGLTFWSPIIFRDPRWGRGQETPGEDPLLSSKYATGYVKGLQQTDDGDSNLKVAACCKHYTAYDLDWKGVDRYHFAVVTQQDLDDTFQPPFKSCVIDGVASVMCSYQVGKPTCADPDLLKGIIRGQWKLGYIVSDCDSVEVLFDDQHYTKTPEEAVAKSILAGLDLNCGNFLGKYTENAVKQGLVDEASIDKAVSFGTLMRLGFFDGDPSKQAYGNLGPKDVCTQARELARESARQGIVLLKSP…
CAE.Chamaecrista.A	MAHHERAS--SVLLCFQAFLIVFLVISGRVSGQSSPVFACDATKPDVSGYGFCDKSLPVAKRVSDLVKRLTLQEKIGNLVNAATDVSRLGIPKYEWWSEALHGVSYVGPGTRFSNVVPGATSFPMPILTAASFTSLFQAIGKVVSTEARAMYVGLAGLTYWSPIIFRDPRWGRGQETPGEDPLLSSKFASGYVKGLQQTDDGNPNLKVAACCKHYTAYDVDWKGVERYTFAVVTQQDLDDTYQPPFKSCVIDGVASVMCSYQVGKPTCADPDLLKGVIRGKWKLGYIVSDCDSLDVLFKNQHYTKTPEEAAAKSIIAGLDLNCGRFLGQYTEGAVKQGLVNETLIDNAVSFATLMRLGFFDGDPSKQPYGNLGPKDVCTASQELAREAARQGIVLLKKP…
CAE.Chamaecrista.B	MVFLKRAPKVSVFLCFYLFCVSLLFSCSHVLGQTSPVFACDVSKPALAGYAFCDKSLPIDARVEDLVKRMTLEEKVGNLVNSAVNVSRLGIPKYEWWSEALHGVSNVGPGTRFSSIVPGATSFPMPILTAASFSSLFEAIGKVVSTEARAMYVGLAGLTFWSPIIFRDPRWGRGLETPGEDPLLSSKYATGYVKGLQQTDDGDSKLKVAACCKHYTAYDVDWKGVDRYHFAVVTQQDLDDTFQPPFKSCVLDGVASVMCSYQVGKPTCADPDLLKGVIRGEWKLGYIVSDCDSVEVLFDDQHYTKTPEEAVAKAILAGLDLNCGKFLGQYTQGAVKQGLVDEASIDNAVSFATLMRLGFFDGDPSQQPYGNLGPKDVCTQEQELAREAARQGIVLLKSP…
CAE.Senna.A	------------------------------------------------------------------------------------------------------------------------------------------------------------------------------------------------------------------------------------------------------------------------------------------------------------------------------------------------------------------MRLGFFDGDPSKQAYGNLGPKDVCTASQELAREAARQGIVLLKKP…
CAE.Senna.B	MAFSKRAPKVSVFLCFHFFCISVLFCSSRVSGQSSPVFACDVVKPALA-----------------------------------------GIPKYEWWSEALHGVSNVGPGTHFSSVVPGATSFPMPILTSASFSSLFQAIGEVVSTEARAMYVGLAGLTFWSPIIFRDPRWGRGQETPGEDPLLSSKYATGYVKGLQQTDDGDTKLKVAACCKHYTAYDLDWKGVDRYHFAVVTQQDMDDTFQPPFKSCVLDGVASVMCSYQVGKPTCADPNLLKGIIRGQWKLGYIVSDCDSVEVLFKDQHYTKTPEEAVAKSILAGLDLNCGNYLGQYTAGAVKQGLVDEASIDNAVSFATLMRLGFFDGDPSKQPYGNLGPKDVCTQARDLAREAARQGIVLLKTP…
CER.Bauhinia.A	MASTERVPKVSVFLCFSHFLFTVFLVSNRVSGQSSPVFACDVAKPALAAFGFCDKSLPIEQRVADLVKRLTLQEKIGNLVNSAVDVSRLGIPRYEWWSEALHGVSNVGPGTKFSSVVPGATSFPMPILTAASFTSLFEAIGRVVSTEARAMHVGLAGLTYWSPIIFRDPRWGRGQETPGEDPLLSSKYAVGYVKGLQQTDDADPKLKVAACCKHYTAYDVDWKGVERYNFAVVTQQDLDDTFQPPFKSCVIDGVASVMCSYQVGKPTCADPDLLKGVIRGEWKLGYIVSDCDSLEVLFKNQHYTKTPEEAAAKAILAGLDLNCGKWLGQYTEGAVKQGLVDEASINTAVSFATLMRLGFFDGDPRKQPYGNLGPKDVCTDARELAREAARQGIVLLKSP…
CER.Bauhinia.B	MACSKRAFRFSVLLCFSFFHFTVFLVSDRVSGQSSPDFACDVAKPALAAFGFCDKSLPIKQRVADLVKRLTLQEKIGNLVNSAVDVSRLGIPRYEWWSEALHGVSNIGPGTKFSSVVPGATSFPMPILTAASFTSLFEAIGRVVSTEARAMYVGLAGLTYWSPIIFRDPRWGRGQETPGEDPLLSSKYAVAYVKGLQQTDDGDPKLKVAACCKHYTAYDVDWKGVERYNFAVVTQQDLDDTFQPPFKSCVIDGVASVMCSYQVGKPTCADPDLLKGVIRGEWKLGYIVSDCDSLEVLFKNQHYTKTPEEAAAKAILAGLDLNCGNWLGQYTEGAVKQGLVDEATIDIAVSFATLMRLGFFDGDPSKQAYGNLGPKDVCTNAQELGREAARQGIVLLKSP…
CER.Cercis.o	MASAERVPKVSVFLCFSFFVSTVFLVSNRVSGQSSPVFACDIAKPALAAFGFCDKSLPIEQRVADLIKRLTLQEKIGNLVNSAVDVSRLGIPRYEWWSEALHGVSNVGPGTKFSSVVPGATSFPMPILTAASFTSLFEAIGRVVSTEARAMYVGLAGLTYWSPIIFRDPRWGRGQETPGEDPLLSSKYAVGYVKGLQQTDDSDPKLKVAACCKHYTAYDLDWKGVERYNFAVVTQQDLDDTFQPPFKSCVIDGVASVMCSYQVGKPTCADPDLLKGVIRGEWKLGYIVSDCDSLDVMFKNQHYTKTPEETAAKAILAGLDLNCGKWLGQYTEGAVKQGLVDEASIDIAISFATLMRLGFFDGDPSKQPYGNLGPKDVCTNGQELAREAARQGIVLLKSP…
CER.Phanera.A	MAFTERVPKVSVFLSFSCFLFTFFLVSDPVSGQSSPVFACDVAKPALAAFGFCDKSLPIGRRVADLVKRLTLQEKIGNLVNSAVDVSRLGIPRYEWWSEALHGVSNVGPGTKFSSVVPGATSFPMPILTAASFTSLFEAIGRVVSTEARAMHVGLAGLTYWSPIIFRDPRWGRGQETPGEDPLLSSKYAVGYVKGLQQTDHADPKLKVAACCKHYTAYDVDWKGVERYNFAVVSQQDLDDTFQPPFKSCVIDGVASVMCSYQVGKPTCADPDLLKGVIRGEWKLGYIVSDCDSLEVIFKNQHYTKTPEEAAAKAILAGLDLNCGKWLGQYTEGAVKQGLVDEASINTAVSFATLMRLGFFDGDPSKQPYGNLGPKDVCTNAQELAREAARQGIVLLKCP…
CER.Phanera.B	-------LRYSVFLCFLFFHFTVFLVSDRVSGQSSPVFACDVVKPALAAFAFCDKSLPIEQRVADLVKRLTLQEKIGNLVDSAVDVSRLGIPKYEWWSEALHGVSNVGPGTRFSSVVPGATSFPMPILTAASFTSLFEAIGKVVSTEARAMYVGLAGLTYWSPIIFRDPRWGRGQETPGEDPLLSSKYAVGYVKGLQQTDDGDPKLKVAACCKHYTAYDLDWKGVERYSFAVVTQQDLDDTFQPPFKSCVIDGVASVMCSYQVGKPTCADPDLLKGVIRGEWKLGYIVSDCDSLEVLFKNQHYTKTPEEAAAKAILAGLDLNCGKWLSQYTEGAVKQGLVDEASIDVAVSFATLMRLGFFDGDPSKQAYGILGPKDVCTNAQELAREAARQGIVLLKSP…
DET.Sindora.A	----------CAFLCFSYFIVIVLYSSHQVSGQTSAVFACDVAKSTLAGFGFCNKSLPIDQRVGDLVGRLTLQEKIGNLVNSAIDVGRLGIPRYQWWSEALHGVSNTGPGTRFSNVVPGATSFPMPILTAATFATLFQTIGKVVSTEARAMYVGLAGLTYWSPIIFRDPRWGRGQETPGEDPMLSSKYAAAYVKGLQQSDDADPKLKVAACCKHYTAYDLDWKGIDRYHFAVVTQQDLDDTFQPPFKSCVIDGVASVMCSYQVGKPTCADPDLLKGIIRDQWKLGYIVSDCDSVKVLYQDQHYTKTPEEAAAITIQAGLDLNCGDWLGQYTEGAVKQGLVDEAAINNAVSFATLMRLGFFDGDPSKQTYGNLGPKDVCTAEQELAREAARQGIVLLKSP…
DET.Sindora.B	-----SENAVSVFLCFLSFVFSVFLNSSRVYGQS---FACDVISPALAGFPFCDKSLPINVRVADLVKRLTLKEKVGSMVDAAADVSRLGIPRYEWWSEALHGVSYVAPGTRFSGVVPGATSFPMPILTAASFTTLFQAIGKVVSTEARAMYVGLAGLTYWSPIIFRDPRWGRGQETPGEDPLLASKYAAEYVKGLQQSDGGDPRLKVAACCKHYTVYDVDWRGVDRYHFAQVSQQDLDDTFQPPFKSCVTNGAASVMCSYQVGKPTCADPDLLKGIIRGQWKLGYIVSDCDSVQVLYQSQSYTKSPEEAAAQSIMAGLDLNCGTFLGQYTEGAVKLGLVDEVAVDAAVSFATLMRLGFFDGDPRQQPYGNLGPQDVCTPSQELAREAARQGIVLLKNP…
OUT.Arabidopsis.O	----------SVYLIFLCFFL---YFLNFSNAQSSPVFACDVAAPSLAAYGFCNTVLKIEYRVADLVARLTLQEKIGFLVSKANGVTRLGIPTYEWWSEALHGVSYIGPGTHFSSQVPGATSFPQVILTAASFVSLFQAIGKVVSTEARAMYVGLAGLTYWSPVIFRDPRWGRGQETPGEDPLLASKYASGYVKGLQETDGGDSRLKVAACCKHYTAYDVDWKGVERYSFAVVTQQDMDDTYQPPFKSCVVDGVASVMCSYQVGKPTCADPDLLSGVIRGEWKLGYIVSDCDSVDVLYKNQHYTKTPAEAAAISILAGLDLNCGSFLGQHTEEAVKSGLVNEAAIDKAISFLTLMRLGFFDGNPKNQIYGGLGPTDVCTSAQELAADAARQGIVLLKT-…
OUT.Prunus.O	--SAQRAPKLSVFLCSFMFQHLFLSNANRAFAQSSPVFACDVGSASVSSFGFCDTSLAIDLRVADLVKRLTLQEKIGFLVNSAGSVSRLGIPKYEWWSEALHGVSNVGPGTKFTNVVPGATSFPQVILTAASFASLFEAIGRVVSTEARAMYVGLAGLTYWSPIIFRDPRWGRGQETPGEDPLLSSKYGSGYVRGLQQTDGGDKKLKVAACCKHYTAYDLDWKGVDRYHFAVVTKQDLDDTFQPPFKSCVIDGVASVMCSYQVGIPTCADPDLLAGVIRGEWKLGYIVTDCDSLDVYYNTQHYTKTPEEAAAKALLAGVDLNCGPFLGKYTEGAVKGGLVNEAAIDKAISFATLMRLGFFDGDPSKLPYGKLGPKDVCTPEQELARETARQGIVLLKSP…
OUT.Quillaja.O1	MASTQRVPKVSVLLCFRLFLGLNLLGSNRVFGQSSPVFACDVANPALAGFGFCNTSLAIDLRVADLVKRLTLQEKIGFLVDSAGSVSSLGVPKYEWWSEALHGVSNVGPGTRFTGLVPGATSFPQVILTAASFASLFEAIGRVVSTEARAMYVGLAGLTFWSPVIFRDPRWGRGQETPGEDPLLSSKYAAGYVKGLQQSDDGNPRLKVAACCKHYTAYDVDWKGVDRYHFAVVTKQDLDDTFQPPFKSCVIDGVASVMCSYQVGKPTCADPDLLAGVIRGEWKLGYIVSDCDSVKVLFNDQHYTKTPEEAAAVSILAGLDLDCGSFLGEHTEDAVNKGLLTEAPIDKAISFATLMRLGFFDGDPSKQIYGKLGPKDVCTAEQELAREAARQGIVLLKTP…
OUT.Quillaja.O2	MTSTQRVLKVSVFLCFTLFFG-LL--SFQVSDQSSPAFACDVEKPSLANFPFCNTKLAISLRVADLVKRLTLQQKISFLVNAAGNVSSLGIPKYEWWSEALHGVSNTGPGTRFSSVIPGATSFPQVILTAASFYSLFEAIGKVVSTEARAMYLGLSGLTFWSPIIVRDPRWGRIQETPGEDPLLASKYATGYVRGLQKSDEADQKLKVAACCKHYTAYDVDWKGVDRFHFAVVTKQDMEDTFQVPFKSCVLDGAASVMCSYQVGKPTCADPDLLSGVIRGQWKLGYIVSDCDSVDTLYKDQNYTKSPEEAAAISIRAGLDLDCGNFLGQHTEAAVKAGLVGEAAIDKAISFNTLMRLGFFDGDPRKQLYGNLGPNDVCTQQQELAREAARQGIVLLKTP…
OUT.Vitis.O	MASVISAPKVTVFLCFLSCFSHFLSSPKWVLAQSSPVFACDVENPTLGQFGFCNTSLETAARVADLVKRLTLEEKIGFLVNSAASVSRLGIPKYEWWSEALHGVSYVGPGTHFNSVVPGATSFPQVILTAASFASLFEAIGKAVSTEARAMYVGLAGLTFWSPVIFRDPRWGRGQETPGEDPLLSSKYASGYVRGLQQSDDGSPRLKVAACCKHYTAYDLDWKGVDRFHFAVVTKQDMDDTFQPPFKSCVIDGVASVMCSYQVGKPACADPDLLSGIVRGEWKLGYIVSDCDSVDVFYNSQHYTKTPEEAAAKAILAGLDLNCGSFLGQHTEAAVKGGLVDESAVDKAVSFATLMRLGFFDGNPSKAIYGKLGPKDVCTSEQELAREAARQGIVLLKSK…
PAP.Aeschynomene.A	MASAERAPKVSVFLCFFF----LLLSSNGVSSQTAPVFACDVAKPALAGYGFCNKSLGVDARVADLVGRLTLQEKIGNLVNSASDVSRLGIPKYEWWSEALHGVSNVGPGTKFSSVVPGATSFPMPILIAASFSTLFETIGRVVSTEARAMHVGLAGLTYWSPIIFRDPRWGRGQETPGEDPLLTSKYAAGYVRGLQQTDGGDPMLKVAACCKHYTAYDVDWKGVQRYTFAVVSQQDLDDTYNPPFKSCVIDGVASVMCSYQVGKPTCADPDLLKGIIRGQWKLGYIVSDCDSVDVLFKSQHYTKTPEEAAAKSILAGLDLNCGNFLGRYTEGAVKQGLLDEAAVNKAVSFATLMRLGFFNGDPSKQAYGNLGPKDVCTPAQELAREAARQGIVLLKSP…
PAP.Aeschynomene.B	--TAERGPKVSVFLCISLFCAIILLSCDSVQGQTSAVFACDVSKSTLASFAFCDKSLPVKDRVADLVKRLTLQEKIGNLVNSAVAVSRLGIPKYEWWSEALHGVSNIGPGTHFSNVVPAATSFPMPILTAASFTSLFEAIGRVVSTEARAMYVGLAGLTFWSPIIFRDPRWGRGQETPGEDPLLSSKYATGYVKGLQQTDDGDSKLKVAACCKHYTAYDLDWKGVQRYTFAVVTQQDLDDTFQPPFKSCVIDGVASVMCSYQVGKPTCADPDLLKGVIRGQWKLGYIVSDCDSVEVLYKDQHYTSTPEEAAAKTILAGLDLDCGNYLGQYTEGAVKQGLVDEASIDNAISFAMLMRLGFFDGDPSKQPYGNLGPKDVCTSEQELAREAARQGIVLLKSP…
PAP.Lotus.A	MLCSERAPKCSVLLCLLTLFTTILLSCGLVWGQTTPNFACDVAKPALSGYGFCNRSLPVNARVADLVGRLTLQEKIGNLVSGAAIVSRLGIPKYEWWSEALHGVSNIGPGTRFSNVVPRAASFPMPILTAASFTSLFQAIGKVVSTEARAMYVGLAGLTYWSPIIFRDPRWGRGQETPGEDPVLASKYAAGYVKGLQQTDHGDHKLKVAACCKHYTAYDIDWKGVERYRFAVVTQQDLDDTYQPPFKSCVIDGVASVMCSYQVGKPTCADPDLLKGVIRGQWKLGYIVSDCDSVEVLYNAQHYTKTPEEAAAISILSGLDLNCGSFLGKHTEDAVKQGLVHEADISYAVSFATLMRLGFFDGDPRKQPYGKLGPKDVCTSAQELAREAARQGIVLLKRP…
PAP.Lotus.B	------QNRVSVLVCFSFFCA-------TVCGQTSPPFACDVTKASFAGFGFCDKSLPVADRVADLVKRLTLQEKIGNLGDSAVDVGRLGIPRYEWWSEALHGVSNIGPGTRFSSVVPGATSFPMPILTAASFSTLFQAIGKVVSTEARAMYVGLAGLTYWSPIIFRDPRWGRGQETPGEDPLLSSKYAAGYVKGLQQTDDGDSKLKVAACCKHYTAYDVDWKGVQRYTFAVVSQQDLDDTFQPPFKSCVIDGVASVMCSYQVGKPTCADPDLLKGVIRGQWKLGYIVSDCDSVEVLFKDQHYTKTPEEAAAKSILAGLDLDCGSYLGKYTEGAVKQGLLDEASINNAISFATLMRLGFFDGNPSTLPYGGLGPKDVCTSEQELAREAARQGIVLLKSP…
PAP.Medicago.A	MAYVERTPNVSVFLCFFILFATILLSCGRVSSQTSAVFACDVAKPALANYGFCNKKLSVDARVKDLVRRLTLQEKVGNLVNSAVDVSRLGIPKYEWWSEALHGVSNIGPGTHFSNVIPGSTSFPMPILIAASFASLFQTIGKVVSTEARAMHVGLAGLTYWSPIIFRDPRWGRGQETPGEDPLLASKYAAGYVKGLQQTDDGDSKLKVAACCKHYTAYDVDWKGVQRYTFAVVTQQDLDDTYQPPFKSCVIDGVASVMCSYQVGKPTCADPDLLKGVIRGKWKLGYIVSDCDSVDVLFKNQHYTKTPEEAAAKSILAGLDLNCGSFLGRYTEGAVKQGLIGEASINNAVYFATLMRLGFFDGDPSKQAYGNLGPKDVCTSAQELAREAARQGIVLLKCA…
PAP.Medicago.B	MANTKREPKVSVFLCFSIFYVAVLLNCNHVYGQTSTVFACDVAKTNVSSYGFCDKSLSVEDRVSDLVKRLTLQEKIGNLGNSAVEVSRLGIPKYEWWSEALHGVSNIGPGTHFSSLVPGATSFPMPILTAASFTSLFQAIGSVVSNEARAMYVGLAGLTYWSPIIFRDPRWGRGQETPGEDPLLSSKYAAGYVKGLQQTDDGDSKLKVAACCKHYTAYDVDWKGVQRYTFAVVSQQDLDDTFQPPFKSCVIDGVASVMCSYKVGKPTCADPDLLKGVIRGKWKLGYIVSDCDSVEVLFKDQHYTKTPEEAAAKTILSGLDLDCGSYLGQYTGGAVKQGLVDEASINNAVSFATLMRLGFFDGDPSKQPYGNLGPKDVCTPEQELAREAARQGIVLLKSP…
PAP.Phaseolus.A	-----AGNKVYVFLCF--FVTTLLLNCGGVWGQTSAIFACDVEKPALGGYAFCDKSLGVEERVADLVGRLTLQEKIGNLVNAAVDVSRLGIPKYEWWSEALHGVSNVGPGTRFSNVVPGATSFPMPILTAASFTSLFETIGRAVSTEARAMHVGLAGLTYWSPIIFRDPRWGRGLETPGEDPVLASKYAAGYVKGLQQTDGGDPRLKVAACCKHYTAYDVDWKGIQRYTFAVVTKQDMEDTFQPPFKSCVIDGVASVMCSYKVGKPTCADPDLLKGVIRSEWKLGYIVSDCDSVEVLYKDQHYTKTPEEAAAKSILAGLDLNCGRFLGQYTEGAVKQGLIGEASINNAVSFATLMRLGFFDGNPSKQPYGNLGPKDVCTPARELSREAARQGIVLLKSP…
PAP.Phaseolus.B	MACTERQPKVSVFLCFFVCVVAVLFSCERVSGQTSAVFACDVAKPALAGYGFCDKSLSVEDRVADLVKRLTLQEKIGNLVNSAVNVSRLGIPKYEWWSEALHGVSNIGPGTHFSSVVPGATSFPMPILTAASFSSLFEAIGRVVSTEARAMYVGLAGLTYWSPIIFRDPRWGRGQETPGEDPLLSSKYASGYVKGLQQTDDGDSKLKVAACCKHYTAYDLDWKGVQRYTFAVVTQQDLDDTFQPPFKSCVIDGVASVMCSYQVGKPTCADPDLLKGIIRGKWKLGYIVSDCDSVQVLFKDQHYTKTPEEAAAQTILSGLDLDCGDYLGKYTEGAVKQGLVDEAAINNAASFATLMRLGFFDGDPSKQPYGNLGPKDVCTSERELAREAARQGIVLLKSA…
