# Supplementary material for: Legume genome structures and histories inferred from Cercis canadensis and Chamaecrista fasciculata genomes
Source: Plant J. 2026 Jun 10;126(5):e70981. doi: 10.1111/tpj.70981 (PMC13252982; doi:10.1111/tpj.70981)
Supplement: Supplementary file 6 — Data S6. Manuscript supplement; Compressed directory of aligned sequences from 250 gene families with high rates of gene duplication consistent with whole‐genome duplications in the legume subfamilies. [file TPJ-126-0-s006.gz › S6_consen_wgd_tree/40_wgd_aln_manual_wgd_copy/Legume.fam3.01284]

CAE.Acacia.A	MAAARRLRDLQAQPGKICVDCAQKPQWASVSYGVFMCLECSGKHRGLGVHISFVRSVTMDSWSEIQIKKMEAGGEKLAFLAQYGIAKETDIVAKYTAASIYRDRIQAIAEGRPWRDPPVVKENLGSGKSKPPLPKS--GNDGGWDSWDDDGVRSPHDFKRMSTGDVRGFNGTGRPSRSKSTEDIYTRSQLEASAAKDNFFARKIAEESRPEGIAPSQGGKYVGFGSSPAPPRVNQQNDVFSVMSQGFGKLSLVAASAANVVQAGTKEITTKVKDGGYDHRVETVTVVSQKTSEIGQKTWGIMKGVMALASQKVEEYTRDNPWTTDWQRENERGYYQEYSQEKGWSSSGGGQPSSA---------------------------------GQNNTYNSNSW…
CAE.Chamaecrista.A	MAAQKKLRDLQAQASRTCVDCSQKPQWASVSYGIFMCLECSGKHRGLGVHISFVRSVTMDSWSDLQIKKMEAGGDQLAFLAQYGISKETDIVTKYTAASVYRDRIQALAEERPWRDPPIVKENLGPGRSKPPLSKN-TNNDGGWDNWDDEGFRSNPDIKRMSTGDVRGSNSGSTHSRSKSTEDLYTRSQLEASAAKDSFFARKIAEESRPEGLPPSQGGKYVGFGSSPAPSQMNPQNDVFAVVSQGFGKLSLVAASAANVVQAGTKEITNKVKDGGYDHRVETVNVVTQKTSEIGHRTWGIMKGVMALATQKVEEYTREN-WKTDWQQENDRDYFQDYNREKGRPSSGGGQPSVGDQMTHNSSSWDDWDTKDTNKVEPARGSSPPSLGGNFNTHNSSSW…
CAE.Chamaecrista.B	MAAARRLRDLQAQPGKICVDCSQKPQWASVSYGVFMCLECSGKHRGLGVHISFVRSVTMDSWSDIQIKKMEAGGDKLAFFSQYGIPKETDIVAKYTAATVYRDRIQAIAEGRPWRDPPVVKESIGSAKSKPPLPLNNHRNNGGWDSWDDDGFRSQNDLRRQSTGDVRAVNGAGTPSRSKSTEDIYTRSQLEASAAKESFFARKMAEESRPDGLPPSQGGKYVGFGSSPAPSRPSPQNDYFSVVSQGLGKLSLVAASAATVVQAGTKEITSKVKEGGYDHKVETVTVVSQKTSEIGQRTWGIMKGVMAMASQKVDEYTRDNTWRNDWQRENDRGFYQEFNQEKGWSST-GGQPSSGGQFGYNSSSWDDWDHKDTRKEQPANGSASRTSGGQSKTYSTSSW…
CAE.Senna.A	MAAARRLRDLQAQSAKICVDCSQKPQWASVSYGVFMCLECSGKHRGLGVHISFVRSVTMDSWSEIQIKKMEAGGDQLAFLAQYGISKETDIVTKYTAASIYRDRIQALAEGRPWRDPPVVKENLGPGGSKPPLAKS--ANDGGWDNWDDDAFRSSNDVKRMC-------SAGGMPTRSRSTEDIYTRSQLEASAAKDNFFARKVAEDSRPEGLPPSQGGKYVGFGSSPAPPQMTPQNDVFSVVSEGFGKLSLVAASAANVVQAGTKEIATKVKDGSYDYKVETVNVVTQKTSELGHRTWGIMKGVMALATQKVEEYTRENSWKTDWQRENDRGCYQEYNQDKGWSST-GGQPSSGGQVTHNPSSWDDWDSKDTRKVEPARGSIPPSSGGNFNTYSSISW…
CAE.Senna.B	MAAARRLRDLQAQPGKICVDCSQKPQWASVSYGVFMCLECSGKHRGLGVHISFVRSVTMDSWSDIQIKKMEAGGDKLAFFAQYGISKETDIVAKYTAANVYRDRIQAIAEGRPWRDPPVVKESISQGKSKPPLPQNNYRNSGGWDSWDDDGFRSNNDLRRQSTGDVRAVNGAGTPVRSKSTEDIYTRSQLEASAAKESFFARKMAEDSRPDGLPPSQGGKYVGFGSSPPPPRTSQQNDYLSVVSQGLGKLSLVAASAASAVQAGTKEISAKVKDGGYDHKVETVTVVTQKTTEIGQRTWGIMKGVMAMASQKVDEYTRDNPWRSDWQRENDRGYYQEFNQEKGWSST-RGQASSAGQFTQRTSSWDDWDDNTTRKEEPAKGSASR----QSNTYGSSSW…
CER.Bauhinia.A	MAASRRLRDMQAQAAKICVDCSQKPQWASVSYGVFMCLECSGKHRGLGVHISFVRSVTMDSWSEIQIKKMEVGGEQLAFLAQYGIPKETDIVTKYSAASIYRDRIQALAEGRAWRDPPVVKENLGSGKSKPPLAQSSSRSNGGWDNWDDDGFKSTNDIRRQSTGNFRAANGGGVPSRSRSTEDIYTRAQLEASAAKDGFFSRMIAEESRPEGIPPSQGGKYVGFGSSPAPSQRNPENDVFSVVSQGFGKLSLVAASAANVVQQGTKDISAKVRDGGYDHKVETVNVVTQKTSEIGQRTWGIMKGVMALASQKVEEYTRENSLKPDWQGENGRGRYQDFNQEKGWSSTSRGHSSSDGQSTYSSSPWDNWDHKDTRKEETANGFAPYSSGGQFNTYNSSSW…
CER.Bauhinia.B	MAASRRLRDLQTHAGKICVDCSQKPQWASVSYGVFMCLECSGKHRGLGVHISFVRSVTMDSWSEIQIKKMEAGGEQLAFLAQYGIPKETDIVTKYSAASVYRDRIQALAEGRPWRDPPVVKENLGSGKSRPPLAQSSARSNGGWDNWDDDGFRSSNDIRRQSTGNFRGTNGGGIPARSRSTEDIYTRSQLEASAAKESFFAGVMAAESRPEGIPPSQGGKYVGFGSSPTPSQRNPQDDVFSVVSQGFGKLSLVAASAANVVQQGTKDITAKVRDGGYDYKVETVNVVTQKTSEIGHRTWGMMKGVMALASQKVEEYTRENSWKPDWQRENDRGYYQDFNLDKGWSSTGRGQSSSSGQSTYSSSSWDDWDHKDTRKEESAKGSAPHSSGGQFNTYNTSSW…
CER.Cercis.o	MAASRRLRDLQAQAAKICVDCSQKPQWASVSYGVFMCLECSGKHRGLGVHISFVRSVTMDSWSEIQIKKMEAGGEQLAFLAQYGIPKETEIVTKYSAASVYRDRIQALAEGRPWRDPPVVKENLGSGRSKPPLAQSSARSNGGWDNWDDDGFRSPNDIRRQSTGDFRGVNGGGIPARSRSTEDIYTRSQLEASAAKESFFSRMLAEESRPEGVPPSQGGKYVGFGSNPAPSQGNPQNDVLSVVSQGFGKLSLVAASAANVVQQGTKDITTKVRDGGYDHKVETVNVVTQKTSEIGQRTWGIMKGVMAMASQKVEEYTRENSWKPDWQRESDRGYYQDFNQEIGWSSTGRGQSSSGGQSTYSSSSWDDWDHKDTRKEEPAKGLAPHSSGGQFNTYNSSSW…
CER.Phanera.B	MAASKRLRDLQSQAGKICVDCSQKPQWASVSYGVFMCLECSGKHRGLGVHISFVRSVTMDSWSETQIKKMEAGGEQLTFLAQYGIPKETDIVTKYSAASVYRDRIQALAEGRPWRDPPVVKENLGSGKSKPPLAQSSARTNGGWDNWDDDGFRSPNDIRRQSTGDFKGLNGGGSPARSRSTEDIYTRSQLEASAAKESFFARRRAEESRPEGIPPSQGGKFVGFGSSPAPSQRNPQNDVYSAVSQGFGKLSIVAASAANVVQQGTKDITAKVRDGGYDHKVETVNVVTQKTSEIGQRTWGIMKGVMALASQKVEEYTRENSWKPDWQQESGRGYYQDFNQDKGWSSTSRGQSSSSGQSTYSSSSWDDWDHKDARKEEPAKGLGSHSSSGRFNTHNSSPW…
DET.Sindora.A	MAASRRLRDLQSQPAKTCVDCAQKPQWASVSYGVFMCLECSGKHRGLGVHISFVRSVTMDSWSDIQIKKMEAGGDRLAFLAQYGIPKETDIVTKYTAASIYRDRIQAIAEGRPWRDPPVVKENLAAGKSKPPLAQSNRNNSGGWDNWDDDGFRSSSDIRRQSTGNVRAM-NGGMPSRSRSTEDIFTRAELEASAAKGDFFARKMAEESRPEGIPPSQGGKYVGFGSSPAPSQGSQQNDYFSVVSQGIGKLSVVAASAANVVQAGTKEISTKVRDGGYDHKVETVSVVTQKTSEIGLRTWGIMKDVMALASQKVEEYAKENSFKTDWQQENDRGHYQDFNQGRGWSSSGIGQFKTG------SSSWDDWD-KDTRTEEPVKGSSLQS-----TGYNSSSW…
DET.Sindora.B	MAASRRLRDLQSQPAKTCVDCAQKPQWASVSYGVFMCLECSGKHRGLGVHISFVRSVTMDSWSEIQIKKMEAGGDRLAFLAQYGIPKETDIVTKYTAASIYRDRIQAIAEGRPWRDPPVVKENLAAGKSKPPLAQSNRSNSGGWDTWDDDRFRSSSDIRRQSTGNVRAVGGGGMPSRSRSTEDIITRAELEASAAKGDFFARKMAEESRPEGIPPSQGGKYVGFGSSPAPSQRSQQNDYFSVVSQGIGKLSVVAASAANVVQAGTKEISTKVRDGGYDHKVETVNVVTQKTSEIGLRTWGIMKGVMALASQKVEEYAKENSFKTDSQQENDRGHYQDFNQGRGWSSTVFGQFKTG------SSSWDDWDNKDTRKEEPLKGSSLQS-----TGYNSSSW…
OUT.Arabidopsis.O	MAATRQLRTLQSQPEKVCVDCAQKPQWASVSYGIFMCLECSGKHRGLGVHISFVRSVTMDSWSAIQIKKMEAGGERLKFFAQYGIAKETDIISKYSAASVYRDRIQALAEGRPWNDPPVVKEANK----KPPLAQGNNNNNGGWDSWDDDSYKS--DMRRQSANDFRASGNEGAHVKSKSSEDIYTRSQLEASAAKESFFARRMAEESKPEGLPPSQGGKYVGFGSSSAPPPRNQQDDVFSVVSQGFGRLSLVAASAASVVQTGTKEFTSKVKEGGYDHKVETVNVVANKTTEIGHRTWGIMKGVMAMATQKVEEFTKEGS---TWQQENEGGYYQNFGNGKAASSVGGGRPQSS-------ST----------------------SGHYNNSQNSNSW…
OUT.Prunus.O	MAASRRLRDLQSQPGKICVDCSQKPQWASVSYGVFMCLECSGKHRGLGVHISFVRSVTMDSWSEIQIKKMEAGGEQLAFLASYGVSKETDIVTKYTAASVYRDRIQALAEGRPWRDPPVVKETLGFGKSKPPLAHGNSGNNGGWDSWDDDGFRSSNDIRRQSTGDFRAGGGGGMPARSRSTEDI-TRSQFEASAAKESFFARKIAEESRPDGLPPSQGGKYVGFGSSPAPSQNHAQGDVLSVVSQGIGKLSLVAASAASVVQAGTKELTTKVKEGGYDYKVETVNVVTAKTTEIGHRTWGIMKGVMAMASQKVEEYTKDGTWKADWQRDSEQGYYQEFKQEKQWSS-GGGQSSS----------------------------------GNFNSYGSSSW…
OUT.Quillaja.O1	---------------------------------------------------------------------------------------------------------------------------------------------------------------------------EGTAARSKSTEDIYTRSQLEASAAKDSFFARKLADESRPEGLPPSQGGKYVGFGSSPAPSLRNAQPDVLSVVSQGFGKLSLVAASAANVVQAGTKELTTKVKEGGYDYKVETVTVVTAKTSEIGQRTWGLMKGVMAMASQKVEEYTKDGMWNNDWQRDSDRGHYQEFNQEKGWSSSGGGQSSST---------------------------------GQVNSFSSSSW…
OUT.Quillaja.O2	MAASRRLRNLQSQLGKICVDCSQKPQWASVSYGIFMCLECSGKHRGLGVHISFVRSVTMDSWSEIQLKKMEAGGEKLAFLSRYGIPKETDIVAKYSAASVYRDRIQALAEGRPWRDPPVVKENLGHGKKKPPLAQTNSRNNGGWDNWDDDGFRSSTDMRRQSTGDVRGVGGGGTPARSKSTQDIYTRAQLEASAAKEGFFAQKLAEESRPEGVPPSQGGKYVGFGSSPAPSQRNAQPDVLSAVSQGFGKLSLVAASAANVVQAGTKEITSKVKEGGYDYKVETVNVVTAKTSEIGQRTWGIMKGVMAMASQKVDEYTKDGTWKNDWQRESDRGYYQEFNQEKGWASSEGGHSSS---------------------------------SGQVNSFSSSSW…
OUT.Vitis.O	MAASRRLRDLQSQPAKICVDCSQKPQWASVSYGIFMCLECSGKHRGLGVHISFVRSVTMDSWSEIQVKKMESGGERLSFLAQYGIKKETDIVTKYTAASIYRDRIQALAEGRPWRDPPVVKETIGAGKSKPPLGQSAGNGNGGWDSWDDDGFRS-TDMRRQSTGDVRGGSGRGFPARSRSTEDMYTRTELEASAAKGDFFARKLAEESRPEGIPPSQGGKYVGFGSTPPPPQMNQGKDTVSVVSQGLGRLTLVATSAANAVQAGTKELSSKVRDGGYDYKVETVNVVTTKTTEIGHKTWGIMKGVMAMASQKVEEYAKDGMWNSDWQRDNEKGFYQEFGQQKGWSSSEGGQPSSGG---------------------------------HVNSVSSSSW…
PAP.Aeschynomene.A	-AAQRRLRELQSQAAKICVDCSQKPQWASVSYGVFMCLECSGKHRGLGVHISFVRSVTMDSWSDIQIKKMEAGGDALSFLSQYGISKETDIVTKYTAAKIYRDRIQALAEGRPWRDPPVVKENLRSSKGKPPLSAHGNGDSGGWDSWDDDGFGSRNDIRRQSTGDVRGFGGGGVPARSKSTEDIYTRSELEASAAKESFFARKMAEESKPEGLPPSQGGKYVGFGSSPGPAP-SPQNDYFSVVSQGIGKLSLVAASAANVVQAGTKEISAKVKDGGYDYKVETVNVVTQKTSEIGQRTWGIMKGVMALASQKVEELTRDNP---PWQRENDRGYYQEHNQGQGWSSTTAGQPSSGGQT--NSSSWDDWDQQVPRKQEPAKVSAHQSAGGHFGTSNSSSW…
PAP.Lotus.A	MAASRRLRDLQSEPSKICVDCSQKPQWASVSYGVFMCLECSGKHRGLGVHISFVRSVTMDSWSELQIKKMEAGGKKLNFLSQYGIAKETDIVAKYSAASIYRDRIQAIAEGRSWRDPPVVKES-----GRPPVAPS-SGGGGGWDDWGEDNVGSRGDMRRQSTGDVLGFGGGGVPSRSKSTEDIHTRTQLEASAAKESFFARKMAEESRPDGLPPSQGGKYVGFGSSPAPAQRSPQNDYFDVVSQGIGKLSLV-------VQAGTKELTSKVKEGGYDYKVETVNIVSQKTSEIGQRTWGIMKGVMALASQKVEELTSDNPGNSDWQRENGRGSYQEFNHEKGWSSIREGQPSSGGQTTYSS-SWDDWDHKDSTKGGPARGSAPQSSNGRNN---SSSW…
PAP.Lotus.B	MAASRRLRELQSMPGKICVDCSQKPQWASVSYGIFMCLECSGKHRGLGVHISFVRSVTMDAWSEIQIKKMEAGGDSLAFLARYSIPKETDIVTKYTAATLYRDRIQAIADGRPWRDPPVVKENLSA---KPPLSQPRRNGGGGWDDWGDGAD------VRRSTGDFRSMSGGGAPVKSRSSEDIYTRSQLEASAAKEGFFARKMAEESRPDGLPPSQGGKYVGFGSSPAPPQRSPQNDYLSVVSQGIGKLSLVAASAATVVQAGTKELTSKVKEGGYDQKVETVTVVSQKTSEIGQRTWGLMKGVMAIASQKVEELTRDNPWKTNWQQENDRGYYQDFNSEKGGSSAVREQSSSG-QFTQSSSSWDDWDHKDPRKEEPAKKSPPLSSGEQFGTSNSSSW…
PAP.Medicago.A	MAASRRLRELQSEPSKICVDCSQKPQWASVSYGVFMCLECSGKHRGLGVHISFVRSVTMDSWSDLQIKKMEAGGRNLTFLSQYGISKETDIITKYSAASIYRDRIQAIAEGRSWRDPPVVKENASTGKGKPPLAAA--SNGGGWDDWDDDGYGSRGDIRRQSTGDVIGFVGNGPSSRSKSTEDIYTRTQLEASAAKEGFFAKKMAEESRPEGLPPSQGGKYVGFGSSPGPAQRIPQNDYLSVVSEGIGKLSMVAQSAT-------KEITAKVKDGGYDHKVETVNIVTQKTSEIGQRTWGIMKGVMALASQKVEEFTKDYPGNSDWPRENDR---HDFNQEKGWSSTSTRE------------------------GQP-------SSGGQTNTYHSNSW…
PAP.Medicago.B	MAASRRLRDLQSQPGKICVDCSQKPQWASVSYGIFMCLECSGKHRGLGVHISFVRSVTMDAWSEIQIKKMEAGGDNLAFLAKYSIPKETDIVTKYTAASVYRDRIQALSEGRSWRDPPVVKENLGS-KGRPPMGQSRRINDSGWDDWDEGGSGG--D-VRKSTGDFRNLNGGGAPARSRSTEDIYTRSQLEASAAKEGFFAKKMAEESRPEGLPPSQGGKYVGFGSSPMPSQRSQQNDYFSVVSQGIGKLSLVAASAANAVQTGTKEITSKVKEGGYDQKVETVTVVTQKTSEIGQRTWGLMKGVMALASQKVEEYTKENSSTTNWQRESDRGYYQDFNQGKGGSSTGREQSSSG-QYTQSSNSWDDWGQKDSWKGEPAKGSTPYSSGGQSGTHNPSSW…
PAP.Phaseolus.A	--ASRRLRDLQSQAAKICVDCSQKPQWASVSYGVFMCLECSGKHRGLGVHISFVRSVTMDSWSEIQIKKMEAGGDKLSFLKQYGIAKETDIVAKYSAASVYRDRIQAIADGRPWRDPPVVKETIRSSKGKPPLSTS---NNGGWDNWDDDGIGSARDLRRQSTGDVRGFGGGGSVARSKSTEDMYTRAQLEASAAKEDFFARRRAEEARPEGLPPSQGGKYVGFGSGPAPSQRVQQNDYLSVVSQGFGKLSLAAASAASVVQAGTKEISAKVKEGGYDYKVETVNVVSQKTSEIGHRTWGIMRGVMAMATQKVEEYTRDNPGTSDWKRETDKGFYQEFNQEKGWSSGREGQHSTGRQT---SSSWDDWDHEDSRKEEPAKGSSHQSSGGRSDTNNSSSW…
PAP.Phaseolus.B	AAASRRLRDLQSQAAKICVDCSQKPQWASVSYGVFMCLECSGKHRGLGVHISFVRSVTMDSWSEVQIKKMEAGGDKLAFLAQYSIPKETDIVTKYTAAAVYRDRIQAIADGRPWRDPPVVKENLAAGKGKPPLTQTRRASGGGWDDWDEGSSAD----FRRSTGDFSSLNGAGAPARSRSTEDI-TRSQLEASAAKESFFARKIAEESRPEGLPPSQGGKFVGFGSSPPPQRRNVQHDYLSVVSQGIGKLSLVAASAANVVQAGTKEITSKVKEGGYDHKVETVTVVTQKTSEIGQRTWGIMKGVMAMASQKIEEYTRDDPWKTDWQRDSDRGYYQDFNQQKGLSSPGRDQSSSG-QYTHSSSSLDDWDHRDSRKEVPAKGTAPYSSGGQSSTYNSSSW…
