# Supplementary material for: Legume genome structures and histories inferred from Cercis canadensis and Chamaecrista fasciculata genomes
Source: Plant J. 2026 Jun 10;126(5):e70981. doi: 10.1111/tpj.70981 (PMC13252982; doi:10.1111/tpj.70981)
Supplement: Supplementary file 6 — Data S6. Manuscript supplement; Compressed directory of aligned sequences from 250 gene families with high rates of gene duplication consistent with whole‐genome duplications in the legume subfamilies. [file TPJ-126-0-s006.gz › S6_consen_wgd_tree/40_wgd_aln_manual_wgd_copy/Legume.fam3.00994]

CAE.Acacia.A	MGAAGSKLEKALGDQFPEGERYFGLEFGTCYCSVLQALYFCVPFREQLLEYYEKTPGDAEELLTCLADLFSQITSQKKKTGVIAPKRFVQRLKKQELFRSYMHQDAHEFLFLLELVDILEKESQAAKRDQETSPPSDP-AVPENGLAGSKKEPLVTWVHKFQGILTETRCLRCETVTARDEIFFDLSLDIEQSSITSCLKFSSTETLAEDKFFCDKCCSLQEAQKRMKIKKPPHILVIHLKRFKYVEQLGRNKKLSYRVVFPLELKLGTVEDADNEYSLFAVVVHVGSGPHGHYVSLVKSHHWLFFDDEVEMIDESAVQTFFGSAQEYSSTDHGYILFYESLSLG-
CAE.Acacia.B	MGAAGSKLEKALGDQFPEGERYFGLEFGTCYCSVLQALYFCVPFREQLLEYYGKSIGDVEELLTCLADLFSQISSQKKKTGVIAPKRFVQRLKKQELFRSYMHQDAHEFLFLLELVDILEKEAQGAKTDQDALSPSQKTAGHRNGPTGAQKEPLVTWVHKFQGILTETRCLRCETVTARDETFFDLSLDIEQSSITSCLKFSSTETLAEDKFFCDKCCSLQEAQKRMKIKKPPHILVIHLKRFKYIEQLGRYKKLSYRVVFPLELKLSTVEDADIEYSLFAVVVHVGSGPHGHYVSLVKSHHWLFFDDEVEMIDESAVQTFFGSAQEYSSTDHGYILFYESLGSGK
CAE.Chamaecrista.A	MGAAGSKLEKALGDQFPEGERYFGLEFGTCYCSVLQALYFCVPFREQLLEYYGKTIADAEELLTCLADLFSQITSQKKKTGVIAPKRFVQRLKKQELFRSYMHQDAHEFLFLLELVDILEKEAQAAKNNQGTSPSSE-TVGPKNGLAGGHKEPLVTWVHKFQGILTETRCLRCETVTARDETFFDLSLDIEQSSITSCLKFSSTETLAEDKFFCDKCCSLQEAQKRMKIKKPPHILVIHLKRFKYIEQLGRYKKLSYRVVFPLELKLSTVEDADIEYSLFAVVVHVGSGPHGHYVSLVKSHHWLFFDDEVEMIDESAVQTFFGSAQEYSSTDHGYILFYESLGSGR
CAE.Chamaecrista.B	MGAAGSKLEKALGDQFPEGERYFGLEFGTCYCSVLQALYFCVPFREQLLEYYGKSIGDAEELLTCLADLFSQISSQKKKTGVIAPKRFVQRLKKQELFRSYMHQDAHEFLFLLELVDILEKEAQGTKTDQEVLSPSEKIAGHKNGSTGALKEPLVTWVHKFQGILTETRCLRCETVTARDETFFDLSLDIEQSSITSCLKFSSTETLAEDKFFCDKCCSLQEAQKRMKIKKPPHILVIHLKRFKYIEQLGRYKKLSYRVVFPLELKLSTVEDADIEYSLFAVVVHVGSGPHGHYVSLVKSHHWLFFDDEVEMIDESAVQTFFGSAQEYSSTDHGYILFYESLGSGR
CAE.Senna.A	MGAAGSKLEKALGDQFPEGERYFGLEFGTCYCSVLQALYFCVPFREQLLEYYGKPVGDAEELLTCLADLFSQITSQKKKTGVIAPKRFVQRLKKQELFRSYMHQDAHEFLFLLELVDILEKEAQAAKNERGTSPPSD-TAGPKNGLAGGQKEPFVTWVHKFQGILTETKCLRCETVTARDETFFDLSLDIEQSSITSCLKFSSTETLAEDKFFCDKCCSLQEAQKRMKIKKPPHILVVHLKRFKYIEQLGRNKKLSYRVVFPLELKLGTVEDADIEYSLFAVVVHVGSGPHGHYVSLVKSHHWLFFDDEVEMIDESAVQTFFGSAQEYSSTDHGYILFYESIGSGK
CAE.Senna.B	MGAAGSKLEKALGDQFPEGERYFGLEFGTCYCSVLQALYFCVPFREQLLEYYGKSTGDVEELLTCLADLFSQISSQKKKTGVIAPKRFVQRLKKQELFRSYMHQDAHEFLFLLELVDILEKEAQGSKTDQETLSPSEKIAGHKNGPTGSHKEPLVTWVHKFQGILTETRCLRCETVTARDETFFDLSLDIEQSSITSCLKFSSTETLAEDKFFCDKCCSLQEAQKRMKIKKPPHILVIHLKRFKYIENLGRYKKLSYRVVFPLELKLSTVEDADIEYSLFAVVVHVGSGPHGHYVSLVKSHHWLFFDDEVEMIDESAVQTFFGSAQEYASTDHGYILFYESLGSGQ
CER.Bauhinia.A	MGAAGSKLEKALGDQFPEGERYFGLEFGTCYCSVLQALYFCVPFREQLLEYYAKSLGDAEELLTCLADLFSQISSQKKKTGVIAPKRFVQRLKKQELFRSYMHQDAHEFLFLLELVDILEKEAQAAKDEHETSPPSDKIAGIKNGPAGAQKDPLVTWVHKFQGILTETRCLRCETVTDRDETFLDLSLDIEQSSITSCLKFSSTETLAEDKFFCDKCCSLQEAQKRMKIKKPPHILVIHLKRFKYIEHLSRYKKLSYRVVFPLELKLSTVEDADIEYSLFAVVVHVGSGPHGHYVSLVKSHHWLFFDDEVEIIDESAVQTFFGSAQEYSSTDHGYILFYESLGSGR
CER.Bauhinia.B	MGAAGSKLEKALGDQFPEGERYFGLEFGTCYCSVLQALYFCVPFREQLLEYYAKSVGDAEELLTCLADLFSQISSQKKKTGVIAPKRFVQRLKKQELFRSYMHQDAHEFLFLLELVDILEKEAQAAKNEQETSPPSDKTAGPKNGLPGAQKEPFVTWVHKFQGILTETRCLRCETVTDRDETFLDLSLDIEQSSITSCLKFSSTETLAEDKFFCDKCCSLQEAQKRMKIKKSPHILVIHLKRFKYMEQLGRYKKLSYRVVFPLELKLSTVEDADREYSLFAVVVHVGSGPHGHYVSLVKSHHWLFFDDEVEMIDESAVQTFFGSAQEYSSTDHGYILFYESLGSGK
CER.Cercis.o	MGAAGSKLEKALGDQFPEGERYFGLEFGTCYCSVLQALYFCVPFREQLLEYYAKSLGDAEELLTCLADLFSQISSQKKKTGVIAPKRFVQRLKKQELFRSYMHQDAHEFLFLLELVDILEKEAQAAKNEEETSPPSDKTAGHKNGPAGAQKEPLVTWVHKFQGILTETRCLRCETVTDRDETFLDLSLDIEQSSITSCLKFSSTETLAEDKFFCDKCCSLQEAQKRMKIKKPPHILVIHLKRFKYIEQLGRYKKLSYRVVFPLELKLSTVEDADIEYSLFAVVVHVGSGPHGHYVSLVKSHHWLFFDDEVEMIDESAVQTFFGSAQEYSSTDHGYILFYESLGSGK
CER.Phanera.A	MGVAGSKLEKALGDQFPEGERYFGLEFGTCYCSVLQALYFCVPFREQLLEFYAKSLGDAEELLTCLADLFSQISSQKKKTGVIAPKRFVQRLKKQELFRSYMHQDAHEFLFLLELVDILEKEPQAAKDEEESSPSSDKTAGPKNGPAGAQKEPLVTWVHKFQGILTETRCLRCETVTDRDETFLDLSLDIEQSSITSCLKFSSTETLAEDKFFCDKCCSLQEAQKRMKIKKPPHILVIHLKRFKYIEHLSRHKKLSYRVVFPLELKLSTVEDADTEYSLFAVVVHVGSGPHGHYVSLVKSHHWLFFDDEVEMIDESAVQTFFGSAQEYSSTDHGYILFYESLGSGR
CER.Phanera.B	MGAAGSKLEKALGDQFPEGERYFGLEFGTCYCSVLQALYFCVPFREQLLEYYAKSAGDAEELLTCLADLFSQISSQKKKTGVIAPKRFVQRLKKQELFRSYMHQDAHEFLFLLELVDILEKEAPAAKIEEETSPPSDMIAGPKNGLPGALKEPLVTWVHKFQGILTETRCLRCETVTDRDETFLDLSLDIEQSSITSCLKFSSTETLAEDKFFCDKCCSLQEAQKRMKIKKPPHILVIHLKRFKYMEQLGRYKKLSYRVVFPLELKLSTVEDADREYSLFAVVVHVGSGPHGHYVSLVKSHHWLFFDDEVEMIDESAVQTFFGSAQEYSSTDHGYILFYESLGSGK
DET.Sindora.A	MGAAGSKLEKALGDQFPEGERYFGLEFGTCYCSVLQALYFCVPFREQLLEYYAKSIGEVEELLTCLADLFSQISSQKKKTGVIAPKRFVQRLKKQELFRSYMHQDAHEFLFLLELVDILEKEAQAAKYDQETSPPSEKIAGPSNGPAGAQKEPLVTWVHKFQGILTETKCLRCETVTARDETFFDLSLDIEQSSITSCLKFSSTETLAEDKFFCDKCCSLQEAQKRMKIKKPPHILVIHLKRFKYIEQLGRYKKLSYRVVFPLELKLSTVEDADIEYSLFAVVVHVGSGPHGHYVSLVKSHHWLFFDDEVEMIDESAVQTFFGSAQEYSSTDHGYILFYESLGSSK
DET.Sindora.B	MGAAGSKLEKALGDQFPEGERYFGLEFGTCYCSVLQALYFCVPFREQLLEYYAKSIGDAEELLTCLADLFSQISSQKKKTGVIAPKRFVQRLKKQELFRSYMHQDAHEFLFLLELVDILEKEAQAAKNDQETSPPSETTAGPMKGPAGAQKEPLVTWVHKFQGILTETRCLRCETVTARDETFFDLSLDIEQSSITSCLKFSSTETLAEDKFFCDKCCSLQEAQKRMKIKKPPHILVIHLKRFKYIEQLGRYKKLSYRVVFPLELKLSTVEDADIEYSLFAVVVHVGSGPHGHYVSLVKSHHWLFFDDEVEMIDESAVQTFFGSAQEYSSTDHGYILFYESLGSGD
OUT.Arabidopsis.O	MGAAGSKLEKALGDQFPEGERYFGFEFGTCYCSVLQALYFCVPFREQLLEYYTKSVADAEELMTCLADLFSQISSQKKKTGVIAPKRFVQRLKKQELFRSYMHQDAHEFLYLLEVVDILEKEAKATKTEHETSSSSEKIAGLKVPQAGVHKEPIVTWVHNFQGILTETRCLRCETVTARDETFLDLSLDIEQSSITSCLKFSSTETLAEDKFFCDKCCSLQEAQKRMKIKKPPHILVIHLKRFKYIEQLGRYKKLSYRVVFPLELKLSTVEPADVEYSLFAVVVHVGSGPHGHYVSLVKSHHWLFFDDEVEMIEESAVQTFFGSSQEYSSTDHGYILFYESLGP--
OUT.Prunus.O	MGAAGSKLEKALGDQFPEGERYFGLEFGTCYCSVLQALYFCVPFREQLLEYYSKSTGDAEELLTCLADLFTQISSQKKKTGVIAPKRFVQRLKKQELFRSYMHQDAHEFLFLLELVDILEKEAQAAKSDQETSSPPEKMVGPKNAQAGSHKDPLVTWVHKFQGILTETRCLRCETVTARDETFFDLSLDIEQSSITSCLKFSSTETLAEDKFFCDKCCSLQEAQKRMKIKKPPHILVIHLKRFKYIEQLGRYKKLSYRVVFPLELKLSTVEDAESEYSLFAVVVHVGSGPHGHYVSLVKSHHWLFFDDEVEMIDESAVQTFFGSAQEYSSTDHGYILFYESLGTSK
OUT.Quillaja.O1	MGAAGSKLEKALGDQFPEGERYFGLEFGTCYCSVLQALYFCVPFREQLLDYYAKNAGDAEELLTCLADLFTQISSQKKKTGVIAPKRFVQRLKKQELFRGYMHQDAHEFLFLLELVDILEKESHAAKSDQENSSPSEKTAGPKNGLAGASKDPLVTWVHRFQGILTETRCLRCETVTARDETFFDLSLDIEQSSITSCLKFSSTETLAEDKFFCDKCCSLQEAQKRMKIKKPPHILVIHLKRFKYIEQLGRYKKLSYRVVFPLELKLSTVEDADSEYSLFAVVVHVGSGPHGHYVSLVKSHHWLFFDDEVEMIEESAVQTFFGSAQEYSSTDHGYILFYESLGSNK
OUT.Quillaja.O2	MGAAGSKLEKALGDQFPEGERYFGLEFGTCYCSVLQALYFCVPFREQLLDYYAKNIGESEELLTCLADLFTQISSQKKKTGVIAPKRFVQRLKKQELFRSYMHQDAHEFLFLLELVDILEKEAQAAKDDQEVSSPSEKIAGPKNGPAGVPKDPLVTWVHKFQGILTETRCLRCETVTARDETYLDLSLDIEQSSITSCLKFSSTETLAEDKFFCDKCCSLQEAQKRMKIKKPPHILVIHLKRFKYIEQLGRYKKLSYRVVFPLELKLSTVEDSDSEYSLFAVVVHVGTGPHGHYVSLVKSHHWLFFDDEVEMIDESAVQTFFGSAQEYSSTDHGYILFYESLGSSK
OUT.Vitis.O	MGAAGSKLEKALGDQFPEGERYFGLEFGTCYCSVLQALYFCVPFREQLLEYYTKNLADAEELLTCLADLFMQISSQKKKTGVIAPKRFVQRLKKQELFRSYMHQDAHEFLFLLELVDILEKEASASKSDPETSSPPEKTAGPKTAQAGVQKEPLVTWVHKFQGILTETRCLRCETVTARDETFLDLSLDIEQSSITSCLKFSSTETLAEDKFFCDKCCSLQEAQKRMKIKKPPHILVIHLKRFKYIEQLGRYKKLSYRVVFPLELKLSTVEDADSEYSLFAVVVHVGSGPHGHYVSLVKSHHWLFFDDEVEMIDESSVQTFFGSAQEYSSTDHGYILFYESLATNK
PAP.Aeschynomene.A	MGAAGSKLEKALGDQFPEGERYFGLEFGTCYCSVLQALYFCVPFREQLLEYYAKSAVDAEELLTCLADLFSQISSQKKKTGVIAPKRFVQRLKKQELFRSYMHQDAHEFLFLLELVDILEKEARAAKDDQEALPPSENDAGPMPGPAGAKKEPLVTWVHKFQGILTETRCLQCETVTARDETFFDLSLDIEQSSITSCLKFSSTETLAEDKFFCDKCCSLQEAQKRMKIKKPPQILVIHLKRFKYIEQLGRYKKLSYRVVFPLELKLSTVEEADIEYSLFAVVVHVGSGPHGHYVSLVKSHHWLFFDDEVEMIDESAVQTFFGSSQEYSSTDHGYILFYESIDSGK
PAP.Aeschynomene.B	MGATGSKLEKALGDQFPEGERYFGLEFGTCYCSVLQALYFCVPFREQLLEYYGKIIGELEELLTCLADLFSQISSQKKKTGVIAPKRFVQRLKKQEIFRSYMHQDAHEFLFLLELVDILEKEAQAVQNDQEMSPPSEKAAGPKNGLSGAHKEPLVTWVHKFQGILTETRCLQCETVTARDETFFDLSLDIEQSSITSCLKFSSTETLAEDKFFCDKCCSLQEAQKRMKIKKPPQILVIHLKRFKYMEQLGRYKKLSYRVVFPLELKLSTVENADVEYSLFAVVVHVGPGPHGHYVSLVKSHHWLFFDDEVEMIDESAVQTFFGSAQEYSSTDHGYILFYESLGLGR
PAP.Lotus.A	MGATGSKLEKALGDQFPEGERYFGLEFGTCYCSVLQALYFCVPFREQLLEYYGKSITDAEELLTCLADLFSQISSQKKKTGVIAPKRFVQRLKKQELFRSYMHQDAHEFLFLLELVDILEKEAQFAKNDQETSPPSEKIAGPKNGLAGGKKEPLVTWVHKFQGILTETKCLQCETVTARDETFFDLSLDIEQSSITSCLKFSSTETLAEDKFFCDKCCSLQEAQKRMKIKKPPHILVIHLKRFKYMEQLGRYKKLSYRVVFPLELRLSTVEEADIEYSLFAVVVHVGSGPHGHYVSLVKSHHWLFFDDEVEMIDESAVQTFFGSSQEYSSTDHGYILFYESVGSG-
PAP.Lotus.B	MGATGSKLEKALGDQFPEGERYFGLEFGTCYCSVLQALYFCVPFREQLLEYYGKSIGDPEELLTCLADLFSQISSQKKKTGVIAPKRFVQRLKKQELFRSYMHQDAHEFLFLLELVDILEKEAQAAKTDPDTSPPSEKVAGFKNGHVGGQKEPLVTWVHKFQGILTETRCLQCETVTARDETFFDLSLDIEQSSITSCLKFSSTETLAEDKFFCDKCCSLQEAQKRMKIKKPPHILVIHLKRFKYMEQLGRYKKLSYRVVFPLELKLSTVEDADIEYSLFAVVVHVGSGPHGHYVSLVKSHHWLFFDDEVEMIDESAVQTFFGSAQEYSSTDHGYILFYETLGDK-
PAP.Medicago.A	MGGSGSKLEKALGDNFPEGEHYFGLEFGTCYCSVLQALYFCVPFREQLLQYYGKNITDAEELLTCLAELFSQISSQKRKTGVIAPKRFVQRLKKQELFRSYMHQDAHEFLYLLELVDILEREAHAEKDDQGTLLPSEKIAGPKSGLAGAKKAPLATWVHKFQGILTETRCLQCETVTARDETFFDLSLDIEQSSITSCLKFSSTETLAEDKFFCDKCCSLQEAQKRMKIKRPPRVLVIHLKRFKYMEQLGRYKKLSYRVVFPLELRLSTDEEADIEYSLFAVVVHVGSGPHGHYVCLVKNHHWLCFDDEVEVVDEASVQTFFGSTQDFNNTDHGYILFYESINR--
PAP.Medicago.B	MGAAGSKLEKALGDQFPEGERYFGLEFGTCYCSVLQALYFCVPFREQLLEYYGKTLGDAEELLTCLADLFSQISSQKKKTGVIAPKRFVQRLKKQELFRSYMHQDAHEFLFLLELVDILEKEAQAAKTDPEIPTPSEKVAGFKNGHAGPKKEPLITWVHKFQGILTETRCLQCETVTARDETFFDLSLDIEQSSITSCLKFSSTETLAEDKFFCDKCCSLQEAQKRMKIKKPPHILVIHLKRFKYMEQLGRYKKLSYRVVFPLELKLSTVEDADIEYSLFAVVVHVGSGPHGHYVSLVKSHHWLFFDDEVEMIDESAVQTFFGSPQEYSTTDHGYILFYESIGPGS
