# Supplementary material for: Legume genome structures and histories inferred from Cercis canadensis and Chamaecrista fasciculata genomes
Source: Plant J. 2026 Jun 10;126(5):e70981. doi: 10.1111/tpj.70981 (PMC13252982; doi:10.1111/tpj.70981)
Supplement: Supplementary file 6 — Data S6. Manuscript supplement; Compressed directory of aligned sequences from 250 gene families with high rates of gene duplication consistent with whole‐genome duplications in the legume subfamilies. [file TPJ-126-0-s006.gz › S6_consen_wgd_tree/40_wgd_aln_manual_wgd_copy/Legume.fam3.00735]

CAE.Acacia.A	MALFRRLFYRKPPDRLLEISDRVYVFDCCFSTDVLEGDEYKDYMGGIVAQLQDHFPDASFTVFFKQGNEPTKISDILTDYGMTVMEYPQEFEGCPLLPLEVIHHFLRSSESWLSMVGQRVLLMHCEHGGWPVLAFMLASLLLYRKQYTGAQKTLEMMHKQAPKELLYILSPIPQPSQLRYLHYISKRNLGFRWPPSDTPMHLDCLILRDLPLFDDGKGCRPLVRVYGLDPSSPSSSSKLLFPTLKTKKYARHYRQAECMLVKLDIRSRVQGDILLECIHLCDDLVHEEIMFRVMFHTAFVGSILMFNREELDILWEAKENFPKDFKAEVLFLDDVAVIPNITTFDDAEDPEAGYASPEEFYEVEEIFTAVDPREGKGEHDSPVVQDNAVDGRQKTAPKE…
CAE.Acacia.B	MALFRRFFYRKPPDRLLEISERVYVFDCCFSTDVLEEDEYKVYMGGIVAQLQDHFPDASFMVFFREGEKRSQISDILSQYDMTVMEYPRQYEGCPLLPLEMIHHFLRSSESWLSLEGQQVLLMHCERGGWPVLAFMLAGLLLYRKQYNGEQKTLEMVYKQAPKELLHLLSPLPQPSHLRYLQYISRRNMGSEWPPSDTPLYLDCLILRVLPLFDGGKGCRPVVRVYGQDPSKLVRSSKLLFSTSKNKKHVRLYQQAECMLVKIDIQCRVQGDVVLECIHTDDDLSHEEMMFRVMFHTAFVRSILVLNIDQVDILWDSKDQFPRDFKAEVLFLDADAVMPNLTTVRASEDAETGTASPEEFYEVEEIFSVVDVQEGKVDYDSLLAHDNVIDGQQKEVWKE…
CAE.Chamaecrista.A	MALFRRFFYRKPPDHLLEISERVYVFDCCFSTDILEEDEYKAYMGNIIDQLQDHFPDSSYTVFFKEEDSQTQILDILSQYNMTVMEYPRHYEGCQLLPLEMILHFLRSSDSWLSLVGQQVLLMHCERGGWPVLAFMLASLLLYRKQYTGEHKTLEMIYKQAPKELLYVLCPLPQPSQLRYLQYISRRHLSSKWPPSDTPLYLDCLILRDIPLFEGGKGCRPVVRIYGPDPNAKARSSMLLFSTSKTKNCVRHYQQAECTLVKIDIHCQVQGDTVLECIHMGEDFVQEVMMFRAMFHTAFVRSILILNRDEIDILWDAKDDFAKDFKAEVLFLDADAVIPDVTTATVTEDTEAGYASPEEFYEVEEIFT--DGRASKPEQDSSVVQDSPIDDKNKVVGKE…
CAE.Chamaecrista.B	MALFRRFFYRKPPDRLLEISERVYVFDCCFSTDILEEDEYKVYMGGIVAQLQDHFPDASFMVFFREGERRSQVSDLLSQYDMTVMEYPRQYEGCPLLPLEMIHHFLRSSESWLSLEGQQVLLMHCERGGWPVLAFMLAGLLLYRKQYSGEPKTLEMVYKQAPRELLHLLSPLPQPSQLRYLQYISRRNLGSEWPPSDTPLYLDCLILRVLPSFDGGKGCRPVVRVYGQDPSKVVRNSKLLFSTSNNKKHVRLYQQAECMLVKIDIHCRVQGDVVLECIHVDEDIIREEMMFRVMFHTAFVRSILILNRDEVDTLWDAKDQFPRDFKAEVLFLDADAVIPHLTTVRANEDAETGTASPEEFYEVEEIFSVVDVQEGKVEYDSLLVHDNIVDDQHKGVWKE…
CAE.Senna.A	MALFRRFFYRKPPDRLLEISERVYVFDCCFSTDILEEDEYKLYLGGIVAQLQDHFPEASFTVFFREGDNQTLISDILSQYDMTVMEYPRNYEGCPLLPLEMIHHFLRSSESWLSLVGQQVLLMHCERGGWPVLAFMLAGLLLYRKQYSGEQKTLEMVYKQAPKELLYLMSPLPQPSQLRYLQYISRRNLGSQWPPSDTPLCLDCLILRDLPLFDDGRGCRPVVRVYGQDLSKPIKSSKLLFPTSKTKKYVRYYNKAECMLVKIDIQCRVQGDIVLECVHLYDDMVREEMVFKVMFHTAFLRSILMLNRDEIDILWDARDQFPKDFKAEVLFLDADAVIPNISTATVVEDAEAGYASPEEFYEVEEIFSVGDSRVGKGDSDSSVVQDNVVEDRHKVVGKD…
CAE.Senna.B	MALFRRFFYRKPPDRLLEISERVYVFDCCFSTDILEEDEYKVYMGGIVAQLQDHFPDASFMVFFREGEKRSQVSDILSQYDMTVMEYPRQYEGCPLLPLEMIHHFLRSSESWLSLEGQQVLLMHCERGGWPVLAFMLAGLLLYRKQYNGEQKTLEMVYKQAPRELLHLLSPLPQPSQLRYLQYISRRNLGSEWPPSDTPLYLDCLILRVLPSFDGGKGCRPIVRVFGQDPSKLVRSSKLLFSTSNNKKNVRLYQQAECTLVKIDIHCRVQGDVVLECIHVDEDFVREEMLFRVMFHTAFVRSILILNRDDVDILWDAKDQFPKDFKAEVLFLDADAVIPNLTTVRVNEDAETGTASPEEFYEVEEIFSVVDAQEGKVEYDSLLVHENVVDDQHKEVWKE…
CER.Bauhinia.A	MALFRRFFYRKPPDRLLEIFERVYVFDCCFSTDVLEEDEYKVYLGGIVAQLQDHFPDASFMVFFREGDRRSQISDILTQYDMTVMEYPRQYEGCPLLPLEMIHHFLRSSESWLSLEGQQVLLMHCERGGWPVLAFMLAGLLLFRKQYSGEQKTLEMVYKQAPKELLHLLSPLPQPSQLRYLQYISRRNMGSEWPPPETPLYLDCLILRVLPLFDGGKGCRPVVRVYSQDPSKRVRSSKLLFSTSKTKQHVHHYAQAECMLVKIDIHCRVQGDVVLECIHLDEDSVHEEMMFRLMFHTAFVRSILILSRDEVDILWDAKDHFPKDFKAEVLFLDADAVIPTLTTVTVSQDAEAGSASPEEFYEVEEIFSVVDAQEGKEEYHSSVVHDNVVDDIDKEVWKE…
CER.Bauhinia.B	MALLRKLFYRKPPDRLLEISERVYVFGCCFSTDVLEEDEYKVYMGGVVAQLQDHFPNASFMVFFKEGERRTQILDILSKYGMTVMEYPRQYEGCPLLPLEVIHHFLKSSESWLSLEGQQVLLMHCERGGWPVLAFMLAGLLLYRKQYSGEQQTLETVYKQAPKELLHLLSPLPQPSQMRYLQYISRRNI-AEWPPSETPLYLDCLILRVLPLFDGGKGCRPVVHLYGPDPSKRVRGSKLLFSTSKTKERVHHYMQAECMLVKIDIHCHVQGDVVLECIHLDEDLIHEKMMFRIMFHTAFVRSILMLSRDEVDTLWDAKDHLPKDFKAEVLFLDADAVIPTLTTVTVSNNAEAESASPEEFYEVEEIFSVVDAQEGKGENDSIVAHDNVVDDINKEVWKE…
CER.Cercis.o	MALFRRFFYRKPPDRLLEISERVYVFDCCFSTDVLEEDEYKVYMGGIVAQLQDYFPDASFMVFFREGERRSQISDILSQYDMTVMDYPRQYEGCPLLPLEMIHHFLRSSESWLSLEGQQVLLMHCERGGWPVLAFMLAGLLLYRKQYNGEQKTLEMVYKQAPKELLHLLTPLPQPSQLRYLQYISRRNMGSEWPPSETPLYLDCLILRVLPLFDGGKGCRPVVRVYGQDPSNRVRSSKLLFSTSKTKQHVHHYVQAECMLVKIDIHCRVQGDVVLECIHLDEDFIREEMMFRLMFHTAFVRSILMLSRDEVDILWDAKDHFPKDFKAEVLFLDADAVIPTLTTVTMSKDAEAESASPEEFYEVEEIFSVVDAQEGKGEYDSTVVHDNVVDDIHKEVWKE…
CER.Phanera.A	MALFRRFFYRKPPDRLLEISERVYVFDCCFSSDVLEEDEYKVYLGGIVAQLQDHFPDASFMVFFREGDRRGQISDILSQYDMTVMEYPRQYEGCPLLPLEMIHHFLRSSESWLSLEGQQVLLMHCERGGWPVLAFMLAGLLLYRKQYNGEQKTLEMVYKQAPKELLHLLSPLPQPSQLRYLQYISRRNMGSEWPPAETPLYLDCLILRVLPLFDGGKGCRPVVRVYGQDPSKRVRSSKLLFSSSKTNQHVHHYLQAECMLVKIDIHCRVQGDVVLECVHLDEDFVREELMFRLMFHTAFVRSILILSRDEVDTLWDAKDHFSKDFKAEVLFLDADAVIPTLTTVTVRQDAEAESASPEEFYEVEEIFSVVDAQEGKEEYDSTVVHDNVVDDIDKEDMKE…
CER.Phanera.B	MALFRRFFYRKPPDRLLEISERVYVFDCCFSTDVLEEDEYKVYMGGIVAQLQDHFPDASFMVFFREGERRSQISDILSQYDMTVMEYPRQYEGCPLLPLEMIHHFLRSSESWLSLEGQQVLLMHCERGGWPVLAFMLAGLLLYRKQYNGEQKTLEMVYKQAPKELLHILSPLPQPSQLRYLQYISRRNMGSEWPPSETPLYLDCLILRVLPLFDGGKGCRPVVRVYCQDPSKRVRSSKLIFSTSKTKEHVHHYVQAECMLVKIDIHCRVQGDVVLECIHLDEDFIHEEMMFRIMFHTAFVRSILMLSRDEVDILWDAKDHFPKDFKVEVLFMDADAVIPTLTTVEVSKDAEAEIASPEEFYEVEEIFSVVEAQEGKGEYDSAVVHDNVVDDIHKEVWKE…
DET.Sindora.A	MALFRRFFYRRPPDRLLEISERVYVFDCCFSTDVLEEDEYKVYMDGIVAQLQDHFSEASFMVFFGEGEKPSQVSDLLSQYGMTVMEYPRQYERCPLLPLVMINDFLQSSEGWLSLEGQQVLLMHCERGGWPVLAFMLAGLLLYRKQYSGEQKTLEMVYKQAPRELLHLLSPLPHSSQLRYLQYISRRNLGSQWPPPDTPLYLDCLILRDLPLFNGGEGCRPVVRIYGQDPTVTARSSKLLFSTSK--AHAHHYQQAECMLVKIDIHCHAQGDVVLECIHMDEDFNREEIMFRVMFHTAFVRSILMLNRDEIDTLWDAKDQFPKDFRAEVLFLDADAVIPNLTTVAVSEDSESETASPDEFYEVEEIFSLVDAQEGKQGYDSNVVQLQDADDIHKEVWKE…
DET.Sindora.B	MALFRRFFYRKPPDRLLEISERVYVFDCCFSTDVLEENEYKIYMGGIVAQLQDHFPEASFMVFFREGEKRSQVSDILSQYDMTVMEYPRQYEGCPLLPLEMIHHFLRSSESWLSLEGQQVILMHCERGGWPVLAFMLAGLLLYRKQYSGEQRTLEMVYKQAPKELLHLLSSLPQPSQLRYLQYISRRNLGSEWPPSDTPLYLDCLILRILPLFDGGKGCRPVVRVYGQDPSKPNRSPKLLFSTSKTKEYARHYLQAECMLVKIDIHCRIQGDVVLECIHLDEDFVREEMMFRFMFNTAFVQSILVLNRDEIDILWDAKDQFPKDFKAEVLFLDADAVIPNLTTVMASEDSESEAASPEEFYEVEEIFSAVDAQESKAELDSYGNHDNAID-IHKEVWRE…
OUT.Arabidopsis.O	MALFRRFFYKKPPDRLLEISERVYVFDCCFSSDVMGEDEYKVYLGGIVAQLQDHFPEASFMVFFREGEQRSQISDVLSQYDMTVMDYPRQYESCPLLPLEMIHHFLRSSESWLSLEGQQVLLMHCERGGWPVLAFMLSGLLLYRKQYHGEQKTLEMVHKQAPKELLHLLSPLPQPSQLRYLQYISRRNLGSDWPPSDTPLLLDCLILRDLPHFEGKKGCRPILRVYGQDPKARTRSSILLFSTLKTKKHTRLYQQEECILVKLDIQCRVQGDVVLECIHLHDDLVSEEMVFRIMFHTAFVRAILMLQRDEMDILWDVKDQFPKEFKAEVLFSGADAVVPPITTSTLSDDEDFDMTSPEEFFEVEEIFSVIDGPDHKRDSDSFVVVDTASDDSGKEVWKG…
OUT.Prunus.O	MALFRRLFYRKPPDRLLEISERVYVFDCCFSTDVLEEDEYKVYLGGIVAQLQDYFPDASFMVFFREGERRSQISDVLSQYDMTVMDYPRQYEGCPLLPLEMIHHFLRSSESWLSLEGQQVLLMHCERGGWPVLAFMLAGLLLYRKQYNGEQKTLEMVYKQAPRELLHLLSPLPQPSQLRYLQYISRRNLGSDWPPSDTPLLLDCLILRNLPLFDDGKGCRPFIRVYGQDPSTPARTSKLLFSTLKNEKNTHLYVQAECVLVKIDIRCRVRGDVVLECIHLDEDLVREEMMLRVMFHTTFVRSILMLGRDDIDILWDAKDQFSKDFRAEVLFLDADAVVPNLTTVVASEDGETGSASPEEFFEVEEIFSVMDAQEVKVDFHRSMTHNNTLKDIQKEVWKE…
OUT.Quillaja.O1	MALFRRLFYRKPPDRLLEISERVYVFDCCFSTDVLDEDEYKVYMGGIVAQLQDHFPDASFMVFFREGEKRGQVSDILSQYDMTIMDYPRQYEGCPLLPLEMIHHFLRSSESWLSLEGQQVLLMHCERGGWPVLAFMLAGLLLYRKQYNGEQKTLEMVYKQAPRELLHLLSPLPQPSQLRYLQYISQRNLSSDWPPSDTPLFLDCLILRVLPLFDGGKGCRPVVRVYGQDPSTPARSSKLLFSTSKTKKQVRHYLQAECMLVKIDIHCRVQGDVVLECIHLDEDLVSKEMMFRVMFHTAFARS-MILSRDEIDVLWDAKDQFPKDFTAEVKFLDADAVMPNLTTFMASEDGETEGASPEEFFEVEEIFSVVDGQEGKGDYDSRVFHNIKPDDRHKEVWK-…
OUT.Quillaja.O2	MALFRRLFYRKPPDRLLEISERVYVFDCCFSTDVLDEDEYKVYLGGIVAQLQDHFPDASFMVFFREGERRSHVSDILSQYDMTVMDYPRQYEGCPLLPLEMIHHFLRSSESWLSLEGQQVLLMHCERGGWPVLAFMLAGLLLYRKQYNGEQKTLEMVYKQAPRELLHLLSPLPQPSQLRYLQYISRRNLSSDWPPSDTPLFLDCLILRVLPLFEGEKGCRPVVRVYGQDPSTPTRSSKLLFSTSKTKKHVRHYLQAECTLVKIDIHCRVQGDVVLECVHLDEDLVHEEMMFRLMFHTAFARSILILNRDEIDVLWDARDHFPKDFRAEVLFLDADAVMPNLTTVMASEDGETEGASPEEFFEVEEIFSVVDGQEGKGDCDTHLVHDITPNDIHKEAWK-…
OUT.Vitis.O	MALFRRFFYRKPPDRLLEISERVYVFDCCFSTDVLEEDEYKVYMGGIVAQLQDYFTDASFMVFFREGDRRSQISDILSQYDMTVMDYPRQYEGCPLLPLEMIHHFLRSSESWLSLEGQQVLLMHCERGGWPVLAFMLAGLLLYRKQYNGEQRTLEMVYKQAPRELLHLLSPLPQPSQLRYLQYISRRNFGSDWPPSDTPLKLDYLILRILPLFNGGRGCRPVVRVYGQDASAMARSSKLLFSTSKTKKHVRHYQQAECTVVKIGIHCRVQGDVVLECIHLDEDLVREEMMFRVMFHTAFVRSILILNRDEIDVLWDVKDQFPKDFKAEVLFSDANA-IGSICTTEAGEDVENESASPEEFFEVEEIFSAADAQEVKGDYDIHAVQDIMMDDGHKEVWKE…
PAP.Aeschynomene.A	MALFRRLFYRKPPDRLLEISERVYIFDCCFSTDVLEEEEYKDYIGGIVAQLQDHFPDASIMVFFREGERRSQISDVLSNYDMTVMEYPRQYEGCPLLPLEVVHHFLRSSESWLSLEGQQVLLMHCDRGGWPVLAFMLSGLLLYRKQYNGEQKTLEMVYKQAPRELLQHLSPLPQASHLRYLQYISRRHLGTEWPPSETRMFLDCLILRELPLYDGGTGCRPVVRVYGPDPLKPARSSKLLFSSSKHKKRIRHYKQAECMLVKIDIHCHVQGDVVIECIHLGEDFVHEEMMFRVMFHTAFVRSIMMLSRDDIDILWDAKDQLPKDFKSEVLFLDADAVVPDLTIVDVSEDEESEGASPDEFYEVEEIFTALDLQEGKGEYGSKMAPNNSVDDGHEDRWKE…
PAP.Aeschynomene.B	MALFRRFFYRKPPDRLLEISERVYVFDYCFSTDVLEEDEYRVYMGGTVAQLQDHFPDASFMVFFGEGDRRSQISDIFAQYDMTVMEYPRQYEGCPLLPLEMVHHFLRSSESWLSLEGQQVLLMHCERGGWPVLAFMLAGLLLYRKQYTGEQKTLEMVYKQAPRELLHLLSPLPQPSQLRYLQYISRRHLGSEWPPSETPLYLDCLILRVLPSFEDGKGCRPIVQVYGQDPSIPSRSSKLLFSTSKSKKHLRHYPQAECTLVKIDIRCRVQGDVVLECIHLNEDLMHEEMMFRVMFHTAFVRSILMVGRDEIDILWDAKDHFHRDFKAEVLFLDADAVVPDLTTVTVSDDAETESASPEEFFEVEEIFSAIDGQEGKGEFDSHPIHENAVDDQHKEVWKE…
PAP.Lotus.B	-----------------------------------------------------------------------------------------------------------------------------------------------------------MVYKQAPRELLHLLTPLPQPSQFRYLQYISRRHLGSEWPPPETPLYLDCLILRVLPLFDDGKGCRPVIRVYGPDPSKPARSSKLLFSTSESKKHVSHYLQAECMLVKIDIRCRVQGDVVLECIHLSEDSIREEMMFRVMFHTAFVRSILILSHEEIDILWDFKDQFPKDFKAEVLFLDADAVIPDLNTVTVSGDAETESASPEEFYEVDEIFSVIDAQEGRAEDDSHAFTDNAMGDEHKEVWKE…
PAP.Medicago.A	MALFRRFFYRKPPDRLLEISERVYVFDCCFSTDVLEEDDYKVYMGGIVTQLQDYFPDASFMVFFREGDRRTQISDILSLCDMTVMEYPRQYEGCPLLPLEMIHHFLRSSESWLSLEGQQVLLMHCERGGWPVLAFMLAGLLLYRKQYSGELKTLEMVYKQAPRELLHLLSPLPQPSQLRYLQYISRRHLGSEWPPSETPLYLDCLILQVLPLFDGGKGCRPVVRVYGPDPSNPARSSQLLFSTSKTQKHVRHYLQAECMLVKIDIPCRVQGDVVLECIHLSEDLVREEMMFRVMFHTAFVRSSLVLGRDEIDILWDTKDQFSKNFKSEVLFLDADAVIPNLPAVKVSRDEETESGSPDEFYEVEDFFIVNDGP------DSPVVRDDAVDSGHKDVWKE…
PAP.Medicago.B	MALFRRFFYRKPPDRLLEISDRVYVFDCCFSTDVLEEDEYRVYMGGVVAQLQDHFPDASFMVFFREGERRTQVSDILSQYDMTVMEYPRQYEGCPLLPLEMIHHFLRSSESWLSVEGQQVLLMHCERGGWPVLAFMLAGLLLFRKQYTGEQKTLEMVYKQAPRELLHLLTPLPQPSQFRYLQYISRRHLGSEWPPSETPLYLDCLILRDLPLFDDGKGCRPVVRVYGPDPSKPARSSKLLFSTSNSIKHARHYQQAECVLVKIDIHCRVQGDVVLECVNLNEDCTGEEMMFRIMFHTAFVRSILILSRDEIDILWDAKDQYPKEFKAEVLFLDADAVIPDLNTVTVNKDAEVESASPEEFYDMEEIFSVIDAQESKSEDDSHIFHDNAGDDERKVIWRE…
PAP.Phaseolus.A	MALFRRFFYRKPPDHLLEISDRLYVFDCCFSKNVLEEEEYKVYIGGVVAQLQDHYPDASFMVFFREGDRRSRISDIMSQYEMTVMEYPRQYEGCPLLPLEMIHHFLRSSESWLSLEGKQVLLMHCERGGWPVLAFMLAALLLYRKQYNGEHKTLEMVYKQAPRELLHLLSPLPQPSHLRYLQYISRRHLGSQWPPSETPLYLDCIIVRVLPLFDGGKGCRPLVRVYGPDPSKPSRSSKLLSSTSMGQNQVRHYLQAECRLVKIDIRCHVQGDVVLECIHLSDDFVREEVMFRVMFHTAFVRSILTLSRDEIDIQWDAKDQFPKDFKFEVLFLDADAVIPNLNT----EDADTECASPEEFYEAEEIFSVIDAMEGKGDYDFPMVYDSVVDEGHKEVWKE…
PAP.Phaseolus.B	---------------------------------------------------------------------------------------------------------------------------------------------------------------------------------------------------------------------------------------------------------------------------------------------------------------------------------------------------------------------------------------------------------------…
