# Supplementary material for: Legume genome structures and histories inferred from Cercis canadensis and Chamaecrista fasciculata genomes
Source: Plant J. 2026 Jun 10;126(5):e70981. doi: 10.1111/tpj.70981 (PMC13252982; doi:10.1111/tpj.70981)
Supplement: Supplementary file 6 — Data S6. Manuscript supplement; Compressed directory of aligned sequences from 250 gene families with high rates of gene duplication consistent with whole‐genome duplications in the legume subfamilies. [file TPJ-126-0-s006.gz › S6_consen_wgd_tree/40_wgd_aln_manual_wgd_copy/Legume.fam3.01283]

CAE.Acacia.A	MGLQNKQIHNSQEPFPGCLGRMALFDLSAGVTGRLLTDKPHHD-ASLSRSQSDVTRISSPPFTDQIEDKLIISDLTRAFSKKKIGTPIKMLIEQEMSKDIDSKRNPPVVAKLMGLEVLPHEDPNIAVQKSHRKDYTQHICGHSEKPSRHWQLEDSFMDKKTVHEVHNTSEQVDYKDIYEMWRQSRSTDHVREKTPERGRRNQS----------QKIMEPKHLSSDEKLCQSKEVEDALEVLSSKDLLLKFLASQNLCEFHSTTPPDTKRITVLKPSKMIDDKSPYKEK-NDKPVKKSSIVGQAAVWDKRNHGYSLASQRVDEYPVQPTRIVILKPSFGKTHESTAMVTPTSSSSQDMQIGSFYQEPENDV-VESRDAAQEVTEQMQENPRGFQRDETLY…
CAE.Acacia.B	-KIQDSKFHNNEKPFPGCLGRMVLFDLTAGVTGKLLTDKPHRDASPLSRSQSDVARIARPPFGDQLEDKMIVSNLRRSSSKNKIGTPIKMLIDQEMSK-VDSKHSPPVVAKLMGLESLPWEEPNLAVQRGHRKDYSQLIRGHSRMPLKHWQLEDRLMDKKVLSEVHESPEKIEYKDIYESWRQSQRTTNVRDKTTEKGRWTEDVNVEKMALIRQKFMEAKRLSTDERLRQSKEFEDALEVLSSKDLFLRFLDSQNLYELQSTPQPSTRRITVLKPSKMLDDKSAVNGMMNDKQIKKTANVGQAAVWNMN-PGYSSPPQKVDDCQVQHTRIVVLKPSSGKTSEFKAVVSPTFPSPRSLPGGNFHPK--DDDVPESRKMAKEISCQGLEDLLGHQREEALH…
CAE.Chamaecrista.A	MGVQKKKIHNIEKPFPGCLERMVLFDLTSGATGRLLTDKPHRD-ASLLRSQSDVTRMTSPPFGDHVEDKLIISDLTRTSSKKKVGTPIKMLIDQELSKDVDSKRSPPVVAKLMGLEALPQEDPNLAVQRSHRNEYFQHICGHSVKPFEQWQLEDSFMDKEMLHEIRQSPEQVDCKDVYEIWRQSRRASHVREKTPERGRPTEV----------QKIMEAKHLSADDKLCQSMEFEDALEVLSSKDLLLKFLASQNLGELQSTPPPETKRITVLKPSKMVDDKSPFENN--DKQIKKPFNAGQAAVWDKKNPGYSLASQKVDEYPVQPTRIVVLKPSFGLPHEMKSVVSPISSSSQNLQSGNLYQGPENDV-LESRKAAKEVPQQMQEDPRA-------L…
CAE.Chamaecrista.B	MGIHDRKFHNDEKPFPGCLGRMVLFDLTAGVTGRLLTDKPFHDASPLSRSQSDVARI-RSPFADQMEDKQIVCDLWRSSSKKKIGTPIKMLIDQEMSKEVDSKHSPPVVAKLMGLETLPWEEPN----RSQRKDYSQHMSGHSGIPFNHWQPRDRFMDKEMLCEVHQSAQMIDYNDIYQLRQQSQRTSHVRDKMPEIGRWAEDANGKKMALIRQKFMEAKRLSTDERLRQSKEFEDALEVLSSKDLFLRFLDSQNLYELQSTPQPETKRITVLKPSKMLHEKFAVKEK-NDKQIKKPANVGQAAVWGIKNHGFSPTTQKVDDYQVQHTRIVVLKPSSGKTHEIKAAVSPTSS-PQCLPSGNVYQGPQDGDEAESRKMTKEIKHQMHDDLSGHQRDETLY…
CAE.Senna.A	MGGQNKMIHEIEKPFPGCLGRMVLFDLSAGATGRLLTDKPHRD-ASLSRSQSDVTRITSPPLGDHIEDKLIISDLTRTSSKKKIGTPIKMLIDQELSKDVDSKRSPSVVAKLMGLETLPHEDPNLAVQRSQRKDYSQHMCGHSEKPFKHWQLEDSFMDKEMLHEVHQSTQQVGYKDIYEIWRQSRRTSHVREKTPERGRQTED----------QKIMEAKHLSTDEKVCQSKEFEDALEVLSSKDLLLKFLASQNLHELQSTPPHETKRITVLKPSKMVDDKSPFEKN--DKQIKKPANVGKAAGWDKKNLGYSLASQKVDDYPVQPTRIVVLKPSAGKTHEIKAAVSPTSSSSQNLQSGTFYQEPENDV-LESRKAAKEITQQMQENSRGLERDETLY…
CAE.Senna.B	----------------------------------------------------------------------------------------------------------------------------------------------------------------------------------------------------------------------------------------------------------MDSQNLYELQSTPQPETKRITVLKPSKMFHNDISAVKEKDDKHIKKPANVGQAAVWGMKNPGYSPATQKVDDYQVQHTRIVVLKPSSGKTREFKAVVSPTSSSPQNLPSGHFYQGPEDGDEPESRKEAKEITRQVHEDLSSHQRDGTLY…
CER.Bauhinia.A	MGVQNRKFHNTEKPFPGCLGRMVLFDLTAGVTGRLLTDKPHHDASSLSRSQSDVARIRIPPFGDQIEDKLIVPDSTRTSSQKKIGTPIKMLIDQEMSKEVDSKRSPPVVAKLMGLEALPQEDPNLAFQRSHRKDYSRHMYRHSEIPVKYWQLEDRFMDKEMLHEGHKSPEQIDYKDVHEIWQQSQRTSQLRDNAPERGRWTEDVNGKKMALIRQKFMEAKRLSTDERLRQSKEFNEALEVLSSKDLLVRFLDSQNLYELQSTPPPETKRITILKPSKMVDGKSGVQGK-SDKQIKKSPNVVQAAVWDKKNPGYSPASEKADEYPVQPTRIVVLKPSSGMTHEIKAVASSTPSTPQHMQNGNFYQGPEDEDVLEPRKVVKEITQKVDENVMGHQRDETLY…
CER.Bauhinia.B	MGVQNRKFHNIEKPFPGCLGRMVLFDLTAGVTGRLLADKPHHDASSLSRSQSDVARITS-PFGDQIEDKLIVSDLTRTSSKRKIGTPIKMLIDQEMSKEIDSKHNPPVVAKLMGLEALPQEDPNLALQRSHRKDYSLHTCGHSEIPFEYWQHEDRFMDKEMLHEVHKSPEQIDYKDIYEIWRHSQRTSCTRDNSPERG-WTEDVNGKKMALIRQKFMEAKRLSTDERLRQSREFNEALEVLSSKDLLIRFLDSQNLYELQSTPPPETKRITVLKPSKMVDGKSSLQGK-NEKQIKRPSGVAQVAVWDEKNPGYCPASQKAGEYPVQATRIVVLKPSSGKTREIKAVASPTPSTPQHMQSGNIYLGAEDAGVLEPRKVAKEITQEVHENVMGHQRDEPLY…
CER.Cercis.o	MGVQNRKFNNIEKPFPGCLGRMVLFDLTAGVTGRLLTDKPHHDASSLSRSQSDVARIMGPPFGDHIEDKLIVSDFTRTASQKKIGTPIKMLIDQEMSKEVDSKHSPPVVAKLMGLEAIPQEDPNLALQRSHRKDYSRHMCGHSEIPFKYWQLEDRFMDKEMLHEVHKSPEQIDYKDIYEIWRQAQRTSHVRDNSPERGRWTEDLNGKKMALIRQKFMEAKRLSTDERLRQSKEFNEALEVLSSKDLLIRFLDSQNLYELQSTPPPETKRITVLKPSKMVDGKSAVQGK-NDKQIKKPPNVGQAAVWDKKNPGHSPASQKADEYPVQPTRIVILKPSSGKTHEIKAVATPTPSTPRHMQSGNFYQGPEDEDVLEPRRVAKEITQQVHANVMGHQRDETLY…
CER.Phanera.B	MGVQSKQFHNIEKPFPGCLGRMVLFDLTAGVTGRLLADKPHHDASSLLRSQSDVARIMSPPFGDQIEDKLIVSDLTRTSSRKKTVTPIKMLIDQEMSKEVDSKHSPPVVAKLMGLEALPQEDPNLASQRSHRKVYSRHMCGHSDIPFKYWQHEDRFMDKEMLHEVHKSPEQIGYTDIHEIWCQSQRTSRIRDNSPERGRWAEDVNGKKMALIRQKFMEAKRLSTDETLRQSREFNEALEVLNSKDLLIRFLDSQNLYELQSTPPPETKRIMVLKPSKMVDGKSSVPGK-NDKLIKKPSNVTQVAVWDKKNPGYCPASQKADEYPVHPTRIVVLKPSSGKTHEIKAVASPTPSTPQHMQSGNFYQGPEGEDVLEPRKVAKEIRQQVHGNVMVHRRDETLY…
DET.Sindora.A	MGVQNTKVHNIEKPFPGCLGRMVLFDLTAGVTGRLLTDKPHHDGFSLSRSQSDVARIKSPPFSDQIEDKQIVSDLTRTSSTKKAGTPIKILIDQEMSKEVDSKHNPPVVAKLMGLEALPLEKPNLATQGSHRKDYSQHMCGHSGIQLHHWQQEDRLMDKEMLFEVHRGSEQSDCKDVYQVWQQSKRSNHERDKSPEIGRWTEDVNGKKMALIRQKFMEAKRLSTDERLRKSKEFTDALEILSSQDLLIRFLDSQNLYEFQSTPSPETKRITVLKPSKMIDEKYPMKGKKNDNQIKKPANVGQAALW---SPVYSPVSQKVDEYSVQPTRIVVLKPSPGKSHEIKTVVSQTSSSSRNLQGRNFYQGPEDDEVLESRNVAKEITQQMSENLMNRQRNETLH…
DET.Sindora.B	MGVQRRKAHNVEKPFPGCLGRMALFDLTAGVSARLLTDKPHYDASSLSRSQSDVARIISPPFGDQIEDKQVVSNLRRTSSNMKIGTPIKMLIDQEMSKEIDSKHRPPVVAKLMGLDAFPIKKPNLSVQGSHIKDNSQHMCGHSGMPFECWQQDDSFTDK----------EQIDCKDIYETWHQSQRTNHVRDNSLERGMWTEDVNGKKMALIRQKFMEAKRLSTDERLRKSKEFNDALEVLSSNDLLIRFLDSQNLYELQSFPSPEAKRITVLKPSKMIDDKSSLDGKRNDKQIKNLANVGQVVLWDKKSPRCSSLNQKASEYPVQPTRIVVLKPSPGKTDESKTVVCPTSSLPQNLQSGNVYQESDNHEVLELRKVTKEIA-QVHENLTNHQRDETLY…
OUT.Arabidopsis.O	MELRGRKAQKIESPVPGCLGKMVLFDLGIAVNGKLLTDKPHLDGSSLSRSRSDVTRMPGPSYKGHSEAELIMSDLRRSASS-KLGTPMKKLIAREMSKEVEHKQSPTVVAKLMGLETLPQTHQETATQRSKSRSNSHSSLNHSMTSTDNEV--QKYQDF-----------SREFKDVYETWQSPQKVSRSRDCSPRKGRYDESTTEKQMALVRQKFSEAKRLVTDDSLHQSKEFQDALEVLSSKDLFVQFLQQQNLSDFHHVPHSEAKRITVLRPSKAGEEKYVVQGRR-NKQVKKLASSSQETGWGNRDLGYPSVNRGTEEHTVQPTRIVVLKPSLGKSLDIKAVSSSQSS-PRGLHSRGYFDEPEDVE---TKEVAKEITRQVRENLMGHHRNETQS…
OUT.Prunus.O	MGMQISKAHNTDKPFPGCLGRMVLFDLSTGVSGKLLTEKPHHDGSSLSRSQSDVATMLGPPFGDHIDDKLIVPELRRSSSNNKVGTPIKMLLDQEMSKEVESKKNPPVVAKLMGLDSLPREQPDSASQRCC-----SQCTNHSSTPLGCWQ-QDGFLDKGMLREFHQCSKQNDYKDVYEVWQQPQKANYGRNKSPQKGRCNEKVNEKKMALVRQKFMEAKRLATDERLRQSKEFQDALEVLSSRDLFLKFLQSQHLNELQSIPPTETKRITVLRPSKMVSDKLSGSGDKSNEPTKKSAQVSQAAAWDKSHHGYSPSDQKVDDYPVQPTRIVVLRPSPGKTPDVKAVVSSPISSPTILHSENFYEEHEDDEERESREVAKEITQKMRDNLMGHRRDETLI…
OUT.Quillaja.O1	MGVQNRRAHNFEKPYPRCLGRMVLFDLTTDVTGSMLTDKPHRDVPSLLKSPSDVARMTSTLVGDQIEDKLIALDLRRTSSNKKVGTSMKLLIDREMSKDVNSTHNPPVVAKLMGLDTLPWQ-PDSAVQRSHTKDYSQLTQSDSGVRLGCWQQVDGFTGKGMPGEVGRCREQNNYKDI-----QFQRTSLLRDKVAQRGRCSEDI-DKELAFFCQKFADLKRMGTDDKQRQSKKFRDTLEYVSSDDLLFRYLQSQRLFEVQSTSPAETKRITVLRPSKMVCDKFAGPGKRNENEIRKLANVSEVAVLDKNNTRQSPVTEKIDEYPVQPTRIVVLKPSPGKAHDIKDAVSPTSSSPRILQSENFYEEVEDDEVLESRKVATEIADQMHDSFLGHQRDETLF…
OUT.Quillaja.O2	-RVPNRRVHAIEKPYPGCLGRMVRFDLTTGVTERMLTDEPHIDVFSLLRSRSDAAGMTNIPVGNHIE-KLIVSDLRRTGSKKKVGTSMKILIDQEMSKEVNSMQNPPVVAKLMGLDSFPSQQPDSAVQRSHT-DYSQLSHSDSGIPLGCWKQVDGFTGRGMPREFDLCSEQKNYNNI-----QFQRTSVVGDKSAQRGSYNEDI-DKELAFFCQKFADLKRMGTDNKQRQSKKFRDTLEYVSSDDLLFKYLQSQRLFEVRSMPPSETKHITVLRPSKMACDILAASGKRSENDIRKSANFGQAAVLDKNNLGQSPITRKNDEDPVQPTRIVVLKPSPGKTRDIKAVVSPTSSSPRVMQRENFNEEIEDDEVLESRKVAKEIAEQMRGNLIGHWRDETFY…
OUT.Vitis.O	MGIHNSKTRGFEKPFPGCLGRMVLFDLNAGMPGRMLTDRPHQDGSPLSRSRSDVARV-SSPTGDQVEDKPMVSELSRT-SNRKSGTPVKMLIAQEMSKEVDLKHNPPVVAKLMGLDALPGRQPDLSPQRSHSNGYSRNISTHSGIPLGCWQQEHGFFDKQMQNDGHCCQDQNDYKDVHEIWQQSQKTNYIRDKSPQKGRQGDNANEKKMALVRQKFNEAKSLATDEKLRQSKEFQDALEVLSSRDLFLKFLQTQHLYELQSIPPPDTKRITVLKPSKVMDNKFAASGKKIEKQIRKPVQIGQANCWEKNNPGYSPSNQKADEYPPQPTRIVVLKPSPSKAHEIKVVVSPPSSSPRVLCDEDFHGEPDDDEACESREVAKEITRQMRENLSAHRRDETLL…
PAP.Aeschynomene.A	-----------------------------------------------------------------------------------------------MSKAKDSKQNQPLVAKLMGLEAL------------TRKYYSSQ----------HSQMEDSFVDKEMLHE------DFVHNK---TWMQSQRTSH-DEDFVD------D--VEKMALIQQKFMEAKFMSTDERMRNSKQFKDALEVLSSSDLLIRLLDSQNIYQLHSTPAETKKRITLLKPFA-VDDKSSGKGKKNDELIKKRENADQADFWGNKNLLHSAGNQKVDDVPVQSTRIVVLKPTSGKTHE-------------------------DDDVAESKKVAKLITQQVHE--------SLCL…
PAP.Aeschynomene.B	MGVQSRRVHNVEKPFPGCLGRMVLFDLTAGVSGKLLTDKPHHDASSLSRSQSDVARIASPSFGDQIEDKLVVSDSMRASSK--IGTPIKMLIDQEMSKEIVSKHNPPVVAKLMGLEGLPRGEPNLVVERSYRGDYSQHICSHSGTPFRDWQLEDRYMDKEMLHEAHPSTEQIAYRDIYEIWLQSQRPNNVRGKTPEREKWGEDVNARKMAFIRQKFMEAKRLSTDERLRQSKEFDEALEVLSSNDLLIRLLDSQNLYELQSTPPAETKRITVLKPSKMVDEKSSGKDKKNDKHTKKPASAGQTAAWEKSSPVYSPASQKTDDFPVQPTRIVVLKPSAGKTHEIKAVVSSATSSPKNLHSGNFYHGHEDCDALESRKVPKDISQQMHENLRSHQREETLY…
PAP.Lotus.A	-----------------------------------------------------------------------------------------MLIDQEMSKEKNSKHNSPVIAQLMGLESLPK-------VRSHEKDYSEHVYGQLGSPLKHWHLENRFMDKEMLHEVHPSTEQIACKNDYE-----------------RGRWSEDVDKEKMALICQKFMEAKRLSTDERLRQSKQFEDALEVLSSSDLLIRLLDSQN---LHCSPTDERNPITLIKPLKMFDDKSVKKGKKNSRMIKKQANSDQAIVWENMNHGYSPVSQKVDEFPVQSTRIVILKPSPGRTPELKAFNSPTTSSPQNLQSGNFYQGFGDEDVLESKKLAKKNPNEMHEGLRNYQKDKILH…
PAP.Lotus.B	MGVQNRRVHNVDKPFPGCLGRMVLFDLAGGVNGRLLTDKPHHDVSPLSRSQSDVARVMSPSFGDQIEDKVIVSDSLRTSSNKKIGTPIKMLIDQEMSKEVVSKHNPPVVAKLMGLEALPQGNHNLSVERSHRGDYSQHMCGHSGTPFNHWQLEDRFMDKEMLHEIHPGTEQIAYKDIYEIWLQSQRKGNVKDKTPERERWPEDVNEKKMALIRQKFMEAKRLSTDERLRQSKEFDDALEVLSSNDLLIKLLDSQNLYDLQSTPLAETKRITVLKPSKVIDEKSDRKGKKNDNHTKKPANVG--AAREKNSPVYSQASQ--NEFPGQPTRIVVLKPSSMKTHEIKAVVSPTASSPLNLQSGNFYQGPEDEDVLESREAATEITQQMHENLRSHRRDETLY…
PAP.Medicago.A	-----------------------------------------------------------------------------------------------MSKEKNSKHSPSVVAKLMGLETLSKGEPNLSVIRSQTKDYYQDMYGHLGWPLKHWKVEDRFMDKGMLHEFHPSTEQVDYKDGYETWMQSQR-----------GRWREDVDEGKMALVRQKFIEAKYLSTDETLRQSKQFEDALDILSSNELLVRFLDSQNIYQIPSTPQDDANHITLIKPLKMFGDKSSGKGKKKDRLIKKPENYDQAAVWENRNYGYSP----------ESTRIVVLKPSPGRTNDLKALVSPTNPSP-----QSFYQGNGDANVLESIEVAKEITLQMHEGLRSYQKNKILH…
PAP.Medicago.B	MGVKNTRVHADDKPFPGCLGRMVLFDLTPTVNAKLLTDKPHRDHASLSRSQSDVSRTASPSFGDRIEDKPIVSDSMRASSNKKVGTPIKMLMDQEMSKEIVSKHSPPVVAKLMGLEALPRGEHSLAVERSPGGDCSQHMCSHSATSFNHWQLEDRFMDKEMLHEVHPSREQVAYKDIYEIWLQSQRTSNVRDKTPERRKWVEDVNEKKMALIRQKFMEAKRLSTDERLRQSKEFEETLEVLSSNDLLIKLLDSQNLYERQSTPLAETKRITVLKPSKMVDEKFCRKGNNSDKHFKNPLNND--AVWEKNSPGYSPASQKVDEFAVQPTRIVVLKPSSVRAHDIKDVVSPTVSSPQNPQSGSFYHDPEDDDLLESRKVAEEITQQMHEDARSYQRDETVY…
PAP.Phaseolus.A	---------------------------------------------------------------------------------------MQMLIDKEMSKQKDSKHYLPVVAKLMGLETLPRGEPNLPMERKYRSDYSQQMHGPVGLPFRHWQQEDRFMDRKMFHEVHPSTEQVAYKDMYEIWQQSQRTSHASGKVPDRGRWSEDVDGKRMALIRQKFIEAKLLSTDERLRQSKQFKDALEVLSSSDLLMRLLDSQNVYEFYSTPRTDTNRITLIKPLKMVDDKPARKEKRNNRLIKKSANVDQAAGWENKNSGNSPDSQKVDESPVRTTRIVLLKPSPGRTPEQKDGVSPTTTTPLNLKSGICHQGPEYDDVIESFKVAKEIRQQMHRGLRSYQKDKTP-…
PAP.Phaseolus.B	MGAQNRKVHNIEKPFPGCLGRMVLFDLTGGVNGKLLTDRPHRDASSLSRSQSDVARITSPTLGDQIEDKLIVSDSMRALSNKKIGTPIKMLIDQEMSKEVVSKHNPPVVAKLMGLEALPRGDPNLSVERNHRGDYSQHMCDHSGTPFKHWQMDDRFMDKEMLHEVHLNTEQIAYKDIYEIWLQSQRTGNVRDKTPERERWTEDANGKKMALIRQKFMEAKRLSTDERLRQSKEFDDALEVLSSNDLLIRLLDSQNLYELQSTPVAETKRITVLKPSKMVDENSVGKGKKNDKQIRKPANVG--AAWERYSPGYTPPSQKVDEFPVQPTRIVVLKPSPGKTHEIKAVVSPTMLSPRNLPSGNFYQEPEDDV-HESRKMDSEITQQMHEDMRSHQRDETFY…
