# Supplementary material for: Legume genome structures and histories inferred from Cercis canadensis and Chamaecrista fasciculata genomes
Source: Plant J. 2026 Jun 10;126(5):e70981. doi: 10.1111/tpj.70981 (PMC13252982; doi:10.1111/tpj.70981)
Supplement: Supplementary file 6 — Data S6. Manuscript supplement; Compressed directory of aligned sequences from 250 gene families with high rates of gene duplication consistent with whole‐genome duplications in the legume subfamilies. [file TPJ-126-0-s006.gz › S6_consen_wgd_tree/40_wgd_aln_manual_wgd_copy/Legume.fam3.01277]

CAE.Acacia.A	--VFYVLVFVCLAQCRFHVLAMLDPLDFLALQSIRKSLEDMPGSNFFASWDFTADPCFDGVYCDTDRVVALLGDPRAGSPGLTGRLDPAIGKLSALSEFTVVPGRIYGSLPQSFSNLKIRFLGVSRFISGEIPEHLGRLRTLRTLDLSYQLTGRIPSSIGASPELSLILCHHLSGSVPSFASHTLTRLDLKHSLTGTLAPNSLPPSLQYLSLSWNLSGPVDRLLNRMNQLYLDLSLRFTGIIPPRIFSLPLTLQLERQFTGAVQPGNQVTIPTVDLSHEFSGQISPMFSTVENLYLRFSGRVPSNFVDRLLAARIQILYLQHYLTDIEITPTAKIPVSSSLCLQYCMVPPIQTPCPLRSGKQITRPTAQCNQWRG
CAE.Acacia.B	-ICSYILLFMCLIQSHLYVRAILDPVDFLALQSIHKSLQDMPGSRFLSSWDFTSDPCFAGVYCDSDKVISLLGDPRAGAPGLTGKLDPAIGRLSALAEFTVVPGRIYGPLPLTLSNLKLRFLGISRFISGEIPWTLGQLHNLKTLDLSYQLTGSIPPSVGALTGLNVILCHRLSGSVPKFASQTLTRLDLKHALSGTLASDSLPASLQYLSLSWQLSGPVNQLLNRMDQLYLDLSMKFSGIIPGRIFSFPLTLQLEREFWGAVQPVDQVKIPTVDLSYRLSGQVSPMFSTIQNLYLRFTGQVPSSFADRLLDATIQILYLQHFLTGIAISPTAEIPLSSSLCLQYCMVPPIDTTCPLKAGKQISRPSSQCSAS--
CAE.Chamaecrista.A	SVSSYMLIFVCLIQIQLSVLAILDPVDFLALQSVRKALKDMPGSAFFSSWDFTSDPCFAGVYCDSDRVVALLGDARAGSPGLTGRLDPAIGKLSSLAEFTVVPGRIYGSLPPSLSNLKLRFLGVSRFISGEIPAHLGRLRNLRTLDLSYQLTGHIPPSIGALPELNLMLCHHLSGSVPSFASPTLTRLDLKHALTGSIPPNSLPPSLQYLSLSWNLTGPVDRLLNRMNQLYLDLSLQFTGVIPSRIFSLPLTLQLERRFSGAVEPVNQVTIPTVDLSHGFSGEISPMFSTVENLYLQFTGRVPSNLVEQLLEARIQILYLQHYLTGIEISPTAEIPLSSSLCLQYCMVPPIRTPCPLRSGNQITRPTTQCN----
CAE.Chamaecrista.B	RTASYFLFFFCLIQCDFHVHAILDPVDFLALQSIRKALQDMPGSNFLSSWDFTSDPCFAGVLCDSDKVIALLGDPRAGAPGLTGRLDAAIGKLSALAEFTVVPGRIYGPLPQSLSNLKLRFLAISRFISGEIPASMGELHNLKTLDLSFQLTGTIPSSIGALPELNVILCHHLSGSVPSFSSQTLTRLDLKHGLSGSLAPDSLPPSLQYLSLSWKMSGPVDRLLNRMDQLYLDLSLQFSGTIPGRIFSLPLSLQLERQFSGVVQPVDEVRIPTVDLSYRLSGQVSPMFSSVQNLYLRFTGQIPSSFVDRLLDATIQILYLQHYLTGIAISPTAEIPLSSSLCLQYCMVPPIGTTCPLRAGNQKTRPADQCNH---
CAE.Senna.A	AIASYVLLFVCLIQCDFPVFAMLDPLDFLALQSVRKALQDMPGSNFFDSWDFTSDPCFAGVYCDSDKVVALLGDPRAGSPGLTGRLDPAIGKLTALAEFTVVSGRIYGSLPQSLTNLKLRFLGVSRFISGEIPAHLGRLRNLRTLDLSYQLTGHIPPSIGALPELNLILCHHLSGSVPSFASPTLTRLDLKHTLTGSLAPNSLPPSLQYLSLSWNLTGPVDRLLNRMNQLYLDLSLQFTGNIPARIFSFPLTLQLERQFSGPVQPLDQVSIPTVDLSHSFSGQISPLFSTVENLYLRFTGRVPSNFVDRLLAARIQILYLQHYLTGIEISPTAEIPVSSSLCLQYCMVPPIQTPCPFRSGKQITRPTAQCNEWRG
CAE.Senna.B	SISSYIFLIICLILSHLRARAMLDPVDFLALQSIRKALDDMPGSNFLSSWDFTSDPCFAGVYCDSDRVIALLGDPRAGAPGLTGKLDQAIGKLSALAELTVVPGRMYGPLPQSLSNLKLRFLGISKFISGEIPATLGQLHNLRTLDLSYQLTGAIPPSIGALPGLNVILCHRLSGTVPSFASQTLTRLDLKHALSGSLAPNSLPPSLQYLSLSWKLSGPVDRLLNRMDRLYLDLSLQFSGMIPGRIFSFPLALQLERAFSGVVQPFDQVKIPTVDLSYRLSGQVSPMFASVQNLYLRFTGQIPSSFVDRLLDATIQILYLQHYLTGIAISPTAEIPLSSSLCLQYCMVPPIETTCPSKAGKQITRPAAQCGHWRG
CER.Bauhinia.A	----YVVIFMFMIQCHLRVLAILDPVDFLALQSIRKALEEMPGSNFFSSWDFTSDPCFAGVYCDSDKVIALLGDPRAGSPGLTGKLDPAIGKLSALAEFTVVPGRIYGPLPQTLSQLKLRFLGVSRFISGQIPASLGQLRNLRTLDLSYQLSGQIPPSIGASSELTVILCHHLSGSVPSFASQRLTRLDLKHALTGSLSPNSLPPSLQYLSLSWQFTGRVDGLLNRLNQLYLDLSLQFTGPIPARILSFPLTLQLERQFTGSVQPIDRVIIQTVDLSYRLSGQISPMLSSVQNLYLRFTGEVPSIFVDRVLAANIQILYLQHYLTGFEISPTAEIPISSSLCLQYCMVPPIQTPCPSRAGKQKIRPTAQCNELR-
CER.Bauhinia.B	---SYIVIFMFIIQCQLHVLGMLDPVDFLALQSIRKALDEMPGSNFFSSWDFTSDPCFAGVYCDSNKVIALLGDPRAGSPGLTGKLDQAIGKLSALAEFTVVPGRIYGPLPQTLSQLKLRFLGVSRFISGPIPASLGQLRNLRTLDLSYQLSGEIPPSVGALPELTVILCHHLSGSVPSFASQRLARLDLKHAVTGSLGPNSLPPSLQYLSLSWQLSGPLDRLLNRMNQLYLDLSLKFTGPIPGRIFSFPLTLQLERQFTGLVQPVEQVTIQTVDLSYQLSGGISPMFSTVENLYLRFTGQVPSSFVDRLLAANIQILYLQHYLTGIEISPTADIPLSSSLCLQYCMVPPIQTPCPLRAGNQKIRPTSQCNEWRG
CER.Cercis.o	--GSYIVIFMFMIQCHLHVLAILDPVDFLALQSIRKALEEMPGSNFFSSWDFTSDPCFAGVYCDSDKVIALLGDPRAGSPGLTGKLDPAIGKLSALAEFTVVPGRIYGPLPQTLSQMKLRFLGVSRFISGQIPGSLGQLRNLRTLDLSYQLSGQIPPSIGALPELTVILCHHLSGSVPSFASQRLTRLDLKHALAGSLAPNSLPPSLQYLSLSWQFSGPVDRLLNRMNRLYLDLSLQFTGLIPGRIFSFPLTLQLERQFTGSVQPVDQVSIQTVDLSYRLSGQISPMFSTVENLYLRFTGQVPSSFVDRLLAANIQTLYLQHYLTGIEISPTAEIPLSSSLCLQYCMVPPIQTPCPLRAGKQKIRPTAQCNEWRG
CER.Phanera.B	---SYIVIFMFIIQCHSQVLAILDPVDFLALQSIRKALKEMPGSNFFSSWDFTSDPCFAGVYCDSDKVIALLGDPRAGSPGLTGKLDQAIGKLSALAEFTVVPGRIYGPLPQTLSQLKLRFLGVSRFISGPIPASLGQLRNLRTLDLSYQLSGQIPPSFGALPELTVILCHHLSGSVPSFASQRLTRLDLKHALTGSLGPNSLPPSLQYLSLSWQLSGPVDRLLNRMNQLYLDLSLKFTGPIPGRIFSFPLTLQLERQFTGLVQPVDQVAIHTVDLSYQLSGHISPMFSTVENLYLGFTGQVPSSFVNRLLAANIQILYLQHYLTGIEISPTAEIPLSSSLCLQYCMVPPIQTPCPLRAGKQKIRPTSQCNQWRG
DET.Sindora.A	---SYLLLFLCLIQCRLHVHAMLDPVDFLALQSIHKALEDIPGSNFFSSWDFTSDPCFAGVYCDSDKVIALLGDSRAGAPGLTGRIDPAVGKLSALAEFTVVPGRIYGALPKSFSQLKLRFLGVSKYISGEIPATLGQLHNLRTLDLSYQLTGQIPPSIGSLPELTVMLCHRLSGSVPTFASQSLTRLDLKHALTGSLGSNSLPPSLQYLSLSWQLTGPVDRLLSRMNQLYLDLSLKFTGKIPGQIFSFPLTIQLERHFTGPVQPVDQVAISTVDLSHQLSGPISPMFSTVQNLYLRFTGQVPVSFVDRLLSANIQILYLQHYLTGIQISPTAEIPLSSSLCLQYCMVPPIHTPCPFRAGKQIVRPTSQCS----
DET.Sindora.B	-ISFYVLFLVCLMQCPLRVLAILDPADFLALQSIRRSLEDVPGSNFFSSWDFTSDPCFAGVYCDSDKVIALLGDPRAGASGLTGHLNPAIGKLSALAELTVVPGRIYGALPRSLSDLKLRFLGISRFISGEIPAGLGQLRNLRTLDLSYILTGQIPQSIGSLPELTVILCHRLSGSVPSFASQSLTRLDLKHTLTGSLGPNSLPASLQYLSLSSQLIGPIDRLLNRMNQLYLDLSMQFTGTIPGRIFSFPLTLQLERQFSGQVQPVDQVKIQTVDLSYRLSGPISPLFSTVESLYLRFTGQVPVSFVDQLLAANIQILYLQHYLIGIEISPTAEIPLRSSLCLQYCMIPPIHSTCPLKAGRQIVRPTEQCNQWRG
OUT.Arabidopsis.O	-----VWCLMFLLRFGFFTEAILDPVDFLALQAIRKSLDDLPGSKFFESWDFTSDPCFAGVYCNGDKVISLLGDPRAGSPGLSGRIDPAIGKLSALTELSIVPGRIMGALPATISQLKLRFLAISRFISGEIPASLGEVRGLRTLDLSYQLTGTISPSIGSLPELSLILCHHLTGSIPPFLSQTLTRIDLKRSLTGSISPASLPPSLQYLSLAWQLTGSVYHVLLRLNQLYLDLSLRFTGTIPARVFAFPITLQLQRFFFGLIQPANQVTISTVDLSYRFSGGISPLLSSVENLYLRFTGEVPASFVERLLSANIQTLYLQHFLTGIQISPAAEIPVSSSLCLQYCMVPPLQTPCPLKAGPQKTRPTTQCTEWRG
OUT.Prunus.O	SFMCIALFSICLLQCNPIAFAILDPVDFLALQSIRKSLNDMPGSNYFASWDFTSDPCFAGVYCDSDKVIALLGDPRAGAPGLTGRIDPAVGKLSALAELSVVPGRIFGALPQSISQLKLRFLAVSRFISGQIPAGLGQLRNLRTLDLSYLFAGAIPTAIGTLPELSVILCHRLSGSVPPFASQTLTRLDLKHDLSGSLAPNSLPPSLQYLSLSWRLTGPVDGLLNRLGQLYLDLSMQFTGTIPGRVFTYPITLQLQRMFSGRVQPDGQVSISTIDLSYRLSGEISPLFSTVQSLYLRFTGQVPGSFVDRLLAANIQILYLQHFLTGIQINPTAEIPVSSSLCLQYCMVPPLQTPCPLKAGKQKTRPTAQCNEWRG
OUT.Quillaja.O1	---AFILIFMCVIQCHLHVLALLDPLDFLALQSIRKALEDMPGSNFFASWDFTSDPCFAGVYCDSDKVIALLGETRAGSPGLTGRIDPAIGKLSALAEFTVVPGRIFGSLPHSFSQLELRFLAISRFISGEIPATLGQLRSLRTLDLSYQLTGEIPRSIGTLAELSVILCHRHSGSVPPFLSQTLTRLDLKHGLTGSLSTNSIPPSLQYLSLSWRLSGPVDRILNQLNQLYLDLSMQFSGSIPGRIFSFPITLQLQRLFTGEVQPVDQVSIPTVDLSFRFSGGISPMLSTVQNLYLRFTGQVPDSLVDRLMASSIQILYLQHFLTGIEINPTAEIPLSSSLCLQYCMVPPVQTPCPFKAGNQKTRPTAQCIELR-
OUT.Quillaja.O2	-IGSYILIFMCVIQCHLHVHAILDPLDFLALQSIRKALADIPGSNFFTSWDFTSDPCFAGVYCDSDKVIALLGDPRAGSPGLTGRIDPAIGKFSALAEFTVVPGRVFGSLPQSFSQLKLKFLAISRFISGEIPATLGQLRNLRTLDLSYQLTGEIPRSIGTLPELTVILCHRLSGTVPPFLSQSLTRLELKHGLTGSLAPTSLGPSLQYLSLSWRLDGPVDELLNRLNQLYLDLSMQFTGYIPGRIFSFPISLQLQRLFTGQVQPVDQVSIPTVDLSYRLSGGISPMLSTVQNLYLRFTGQVPGSFVDRLLAASIQILYLQHFLTGIEINPTAEIPLSSSLCLQYCMVPPVQTPCPLKSGKQITRPTNQCNEWRG
OUT.Vitis.O	----AVVVGFQLLMCNLFALAMLDPLDFLALQSIRKGLEDLPGSNFFASWDFTSDPCFAGVYCDSDKVLALLGDPRAGSPGLTGHLDPAIGKLSALVEFTVVPGRIIGSLPQTLSQLKLRFLAVSRFISGEIPATLGQLRVLQTLDLSYQLTGGIPRSIGTLPALSVILCHRLSGTVPPLLSQTLTRLDLKHDLSGSISPSSLPPSLQYLSLSWRLSGTVDRALTRMNRLYLDLSMRFSGCIPGRVFTFPITLQLQRSFTGPVQPPSQVTITTVDLSFRLSGQISPLFSTVQNLYLRFIGHVPATLVDRLLAANIQILYLQHYLTGIEINPTASIPLSSSLCLQYCMVPPVQTPCPLKAGKQKTRPTAQCVEWKG
PAP.Aeschynomene.A	SKTTIPLFLLCFLHLVLQVHAILDPNDFLALQSIRKGLEDMPGSTFFSSWDFTSDPCFSGVFCDSDRVVSLLGDPRAGSPGLTGRIDRAIGKLTSLTEFTVVPGRIFGHLPETISDLKLRFLGFNRFLSGEIPAGLGSLRQLRTLDLSYQLTGDIPPAIGTLPELTLMLCHRLSGSVPRFESQRLTRVDLKHGLFGSLGPNHFPPSLQYLSLAWKLTGSLDRLLNRLEQLYLDVSLQFTGPVPGRIFSFPLTLQLERQFSGQVQPLDQVSISTVDLSYRFSGQISPMFATVQNLYLRFTGRVPASFVDRLLDSSIQILYLQHYLTGIEISPTAVIPVRSSLCLQYCMVPPVETPCPLRAGKQKTRPMAQCNQWRG
PAP.Aeschynomene.B	---SILIFFFFLF---HGLQAILDPIDFLALQSIRKSLHDVPGSNFFASWDFTSDPCFAGVFCDGDRVVALLGDPRAGSPGLTGKLDPAVSKLSALAEFTVVPGRIYGPLPQSLSELKLRFLGISRFISGEIPQGLCNLRSLRTLDLSYQLSGAIPPAIGTLPELIVVLCHRLTGSVPSFSSQTLTRVDLKHSLSGSLGPDSLPPSLQYLSLSWQLTGPVDGLLTRLNRLYLDLSLRFTGSIPSQLFSFPLTLQLGRQFSGPVQPFNEVTIQTVDLSYRFYGVISPMLASVQYLYLGFTGEVPSSLVERLLAANMEILYLQHYLTGIAISPTAEIPVSSSLCVQYCMVPPIQTICPLKAGKEKIRPAEECNQWRG
PAP.Lotus.A	---VALFFFFCFMHLHLHVLAILDPSDFLALQSIRKSLEDMPGSEFFSTWDFTADPCFSGVYCDSDKVIALLGDPRAGSPGLTGRLDAAIGKLSSLAEFTVVPGRIYGPLPQTLPDLKLRFLGVNRFISGEIPPGLGNLRSLRTIDLSYQLTGSLPQSVGSLPELTLMLCHRLSGFLPRFESQKLTRLDLKHALTGSLAPSSLPPSLQYLSLAWNLTGPVDRLLSRLDQLYLDLSLQFTGPVPARIFSFPLTLQLERQFYGPVQPVDRVAIPTVDLSYRFSGQISPMLASVQSLYLRFSGRVPASFVDRLLDASIQILYLQHYLTGIEISPTAVIPGRSSLCLQYCMVPPVEAPCPLRAGNQKTRPTTQCNQWKG
PAP.Lotus.B	-SSCYSLLFLCFL--HQSAQALLDPTDFLALQSIRKALHDVPGSSFFSSWDFTADPCFPGVLCDSDKVIALLGEPRAGSPGLTGKLDNAVGKLSSLAEFTVVPGRIYGHLPQSLSQLKLRFLGVSRFISGEIPAGLGQLRSLRTIDLSYQLAGAIPRSIGALSELTLALSHHLSGSVPSFCLASLTRIDLKHMLSGSLAPDSLPPTLQYPTLSWRFTGPVDRVLTRLNNLYLDLSLWFTGPIPAQLFSFPLTLHLERQFTGSVQPLNEVTIQTVDLSYQFSGEISPMLASVQHLYLKFIGQVPGSFVERLMTASIQILYLQHYLTGIAISPTAEIPMSSTLCLQYCMVPPPQMTCPVKAGNQKIRPAQQCHN---
PAP.Medicago.A	IHSCFLLFFFCFLHNQLIVNAILDPADFLALQSIRKALEDMPGSDFFSSWDFTADPCFSGVFCDSDKVISLLGDPRAGSAGLTGRLDPAIGKLSSLAEFTVVPGRIYGPLPQTISSLKLRFLGVNRFISGEIPAELGELRSLRTIDLSYQLTGKIPPTVGSLPGLTLILCHRLTGSLPRFDSQSLSRLDLKHSLTGSIGPNFLPASLQYLSLSWQFTGSMDRVLTRLNQLYLDLSLQFTGPLPGKVFSFPLTLQLERQFTGSVEPVDQVAIPTVDLSFRLSGQISPMLANVQNLYLRFTGRVPASFVERLLDASIQILYLQHYLTGIEISPTAVIPERSSLCMQYCMVPPVETPCPFRAGKQKTRPTTQCNQYK-
PAP.Medicago.B	-ISTFSIILLCFF---QSTRAILDPIDFLALQSIRRSLHDVPGSKFFSSWDFTDDPCFAGVYCATDKVIALLGESRAGSPGLTGKIDTAIGKLSSLVDLTVSPGRIYGHLPQSISQLKLRFLGISRFISGEIPAGLGQLRNVRTIDLSYQLAGTIPPSIGKLPELKLILRHRLAGSVPSFASANLNRLDLKHTLTGSLAPDSLPSSLQYLTLSWQLTGPVDRVLYRLNRLYLDLSLRFTGSIPAQLFSFPLTLQLERQLCGPVEPFNEVTIQTVDLSFKFSGGISPLLATVQNLYLAFTGEVPGSFVERLLAAHIQILYLQHYLTGIVINPTAEIPLSSSLCLQYCMVPPVQMTCPSKAGYQKIRPAKECNKY--
PAP.Phaseolus.A	----FLLF---FLVSFLHVEAILDPADFLALQSIRKALEDMPGSHFFSSWDFTADPCFAGVYCDSDKVIALLGDPRAGSPGLTGRLDPALGKLSALAEFTVVPGRIYGPLPESLSGLKLRFFGVNRFISGEISTKLGELRSLRTIDLSYQLTGRIPPTVGSLPELTLILCHRLSGSLPRFESHTLTRLDLKHSLSGSLPPNSLPPSLQYLSLAWKLTGPMDHLLSRLDQLYLDLSLQFTGPIPDRIFSFPLTLQLERQFSGPVQPVDQVSIPTVDLSYRLSGQISPMLASVQYLYLRFTGRVPASFVERLLDASIQILYLQHYLTGIEISPTAVIPERSSLCLQYCMVPPVETPCPLRAGKQKTRPTTQCNQLK-
PAP.Phaseolus.B	--ASYSLLFMCFL---QSVRGILDPNDFLALQSIRKSLHDVPGSNFFASWDFTADPCFAGVYCANDKVVALLGDPRAGSPGLTGKLDQSISKLSALADLTVVPGRIYGPLPNSLSQLKLRFLGVSRFISGEIPAGLGQLRNIKTIDLSYQLTGTIPASIGTLPQLTLILCHRLSGSVPSFASASLTRLELKHTLSGSLAPYSLPPSLHHLSLSWKLTGPMDRLLTRLNRLYLDLSLQFTGPIPAQIFSFPLTLQLERQFSGPVHPVNEVTIQTVDLSYRLSGEVSPMLASVQNLYLWFTGQVPGSFVERLLAAGIQILYLQHFLTGIAISPTADIPVSSTLCLQYCMVPPVQTACPFNAGRRKIRPPQQCNR---
