# Supplementary material for: Legume genome structures and histories inferred from Cercis canadensis and Chamaecrista fasciculata genomes
Source: Plant J. 2026 Jun 10;126(5):e70981. doi: 10.1111/tpj.70981 (PMC13252982; doi:10.1111/tpj.70981)
Supplement: Supplementary file 6 — Data S6. Manuscript supplement; Compressed directory of aligned sequences from 250 gene families with high rates of gene duplication consistent with whole‐genome duplications in the legume subfamilies. [file TPJ-126-0-s006.gz › S6_consen_wgd_tree/40_wgd_aln_manual_wgd_copy/Legume.fam3.00769]

CAE.Acacia.A	MLSNNKGSMSTASSSSALKSGDGAVDQFPAGLRVLVVDDDPTCLMILEKMLRTCFYEVTKCKRAEVALSLLREKGFDIVISDVHMPDMDGFKLLEHIGLEMDLPVIMMSADDSKNVVMKGVTHGACDYLIKPVRIEALKIWQHVVRKKKEWKDLEQSYSTEEGDRQQKASDEADYSSSAEGNWRNAKKKRDEEEDAEDKDDTSTLKKPRVVWSVELHQQFVAAVQLGIDKAVPKKILELMVPGLTREVASHLQKYRLYLRRLSGVSQHQSSFISPQEATFGTSAFGIDLQALAAAGQLPAQSLAALQAAGFGRSTAKVGVSVPLVDERLFSFEPRLRYVDGQQQHLRSTKPTLLHGIPTNMEPRQLTNLHQPTQSLGGM--VASTAQSNSLLMPMAQSQ…
CAE.Acacia.B	MLSNGKGSMSTVSSPAVSKSGDIVSDQFPAGLRVLLVDDDPTCLMILEKMLRTCLYEVTKCNRAEIALTYLREKGYDIVISDVHMPDMDGFKLLEHIGLEMDLPVIMMSADDGKNVVMKGVTHGACDYLIKPVRIEALKIWQHVIRKRKEWKDLEQSGSAEEGDQKQRPTDEVDYSSSAEGNWRNAKKRRDEDEEAEERDDSSTLKKPRVVWSVELHQQFVAAVQLGIDKAVPKKILELMVPGLTREVASHLQKYRLYLRRLSGVSQHQGSFISSQEATFGASSLGTDLQTFAAAGQLPPQSLATLQAAGLGRSTAKTGMPMPLVDQRLFSFEPRLRFGEGQQQYGSSSKPMLLHGIPTNMEPKQLASLHQSTQPLGSLMRVASPSQSNPLLMQISQSQ…
CAE.Chamaecrista.A	MLTSTKGSMSTASSSASRKSADCGGDQFPAGLRVLVVDDDPTCLMILEKMLRTCLYEVRKCNRAEVALSLLREKGFDIVISDVHMPDMDGFKLLEHIGLEMDLPVIMMSADDEKNVVMKGVTHGACDYLIKPVRIEALKIWQHVVRKRKEWKDLEQSCSAEEGDRQPKPSDEADYSSSAEGNWRNAKKKRDDEEEADEKDDSSTLKKPRVVWSVELHQQFVAAVQLGIDKAVPKKILELMVPGLTREVASHLQKYRLYLRRLSGVSQHQSSFMSPQDSTFGASAFGIDLQTLAVAGQLPAQSLATLQAAGLGRATAKASLSVPLVDERIFSFEPRVRFGEGQQQHLSSNKPMLLHGIPTNMEPKQLANLQQSTQSLGGMVRVASSAQSNLLLMQMAQPQ…
CAE.Chamaecrista.B	MLSNGKGSMSTASPSVPMKSGDGVSDQFPAGLRVLVVDDDPTCLVILEKMLRTCLYEVTKCNRAEIALSLLREKGFDIVISDVHMPDMDGFKLLEHIGLEMDLPVIMMSADDGKSVVMKGVTHGACDYLIKPVRIEALKIWQHVIRKRKEWKDVEQSGSAEEGDRQQKPADEADYSSSAEGNWRNAKKRRDDEEEAEERDDTSTLKKPRVVWSVELHQQFVAAVQLGIDKAVPKKILELMVPGLTREVASHLQKYRLYLRRLSGVSQHQNSFLSSQDATFGASSLGIDLQTLAAAGQLPAQSLATLQAAGLGRPTAKAGIPMPLVDQRLFSFEPRLRFGEGQQQHMSGNKPMLLHGIPTNMEPKQLANLHQSTQSLGSLVRVAQSAQSSPLLTQMSQSQ…
CAE.Senna.A	---------SSASSSAARKNGDGAGDQFPVGLRVLVVDDDPTCLMILERMLRTCLYEVTKCKRAEVALSLLREKGYDIVLSDVHMPDMDGFKLLEHIGLEMDLPVIMMSADDGKNVVMKGVTHGACDYLIKPVRIEALKIWQHVVRKRKEWKDVEQSCSAEEGDRQQKPSDEADYSSSAEGNWRNAKKKRDEDEEGEDKDDSSTIKKPRVVWSVELHQQFVAAVQLGIDKAVPKKILELMVPGLTREVASHLQKYRLYLRRLSGVSQHQSSFISPQEATFGTSAFGIDLQTLAVAGQLPAQSLATLQAAGLGRSTAKADVSMPLVDERIFSFEPRLRYGEGQQQHLSSTKPMFLHGIPTNMEPKQLASLQQSTQSLSGLMRIASSAQSNPLLVQTAQSQ…
CAE.Senna.B	MLSNGKGSMSTASSSAAMKSGDIVSDQFPAGLRVLVVDDDPTCLMILEKMLRTCLYQVTKCTRAENALSLLREKGFDIVISDVHMPDMDGFKLLEHIGLEMDLPVIMMSADDGKNVVMKGVTHGACDYLIKPVRIEALKIWQHVIRRRKELKDLEQSGSAEEGDRQQKPTDEADYSSSAEGNWRNAKKRRDEEDEAEDRDDTSTLKKPRVVWSVELHQQFVAAVQLGIDKAVPKKILELMVPGLTREVASHLQKYRLYLRRLSGVSQHQSSFISSQEATFGASSLGIDLQTLAATGQLPAQSLATLQAAGLGRSTAKASIPMPLVDQRIFSFEPRLRFGEGQQQHVSGSKPMLLHGIPTNMEPKQLANLHQSTQSLGGLMRVASPAQSNPLLMQMSQSQ…
CER.Bauhinia.A	--S-GKGSMSTISTSSARKAGELVP-DFPAGLRVLVVDDDPTCLMILEKMLCTCLYEVTKCNRAETALSLLREKGFDIVISDVHMPDMDGFKLLEHIGLEMDLPVIMMSADDGKNVVMKGVTHGACDYLIKPVRIEALKIWQHVVRKRKEWKDLEQSGSAEEGDRQQKSADEADYSSSAEGSWKNSKKRRDEDEDAEERDDTSALKKPRVVWSVDLHQQFVAAVQLGIDKAVPKKILELMVPGLTREVASHLQKYRLYLRRLSGVSQHQGSFISTQDATFGSSSLGIDLQTLAAASQHPAQSLATLQAAGLGRSTAKAGVPMSIVDQRLFSFEPRLRFGEGQQQHMNSNKTMLLHGIPTTMEPKQLVNLHQSTQSLGSLMRVATTPQSSPLIMQMAQSQ…
CER.Bauhinia.B	---------AMTSSSGAWKAGELVSDQFPAGLRVLVVDDDPTCLMILEKMLRTCHYEVTKCNRAETALSLLREKGFDIVISDVHMPDMDGFKLLEHIGLEMDLPVIMMSADDGKNVVMKGVTHGACDYLIKPVRIEALKIWQHVVRKRKEWKDIEQSGSAEEGDRQQKSADEADYSSSAEGNWKNSKKRRDEEEDAEEREDTSTLKKPRVVWSVELHQQFVAAVQLGIDKAVPKKILELMVPGLTREVASHLQKYRLYLRRLSGVSQHQGSFISTQDTTFGSSSLGIDLQTLA--GQIPAQNLATLQAAALGRSAAKTGVPMSVVDQRLFSFEPRLRFGDGQQQHMSSNKPMLLHGIPTNMEPKQLANLHHSTQSLGGLIRVATTPQSNPLLMQMAQSQ…
CER.Cercis.o	--S-GKGSMPMASSSAAWKAGELVSDQFPAGLRVLVVDDDPTCLMILEKMLRTCLYEVTKCNRAETALSLLREKGFDIVISDVHMPDMDGFKLLEHIGLEMDLPVIMMSADDGKSVVMKGVTHGACDYLIKPVRIEALKIWQHVVRKRKEWKDIEQSGSAEEGDRQLKSADEADYSSSAEGSWRNSKKRRDEDEDAEERDDTSTLKKPRVVWSVELHQQFVAAVQLGIDKAVPKKILELMVPGLTREVASHLQKYRLYLRRLSGVSQHQGSFISTQDATFGPSSLGIDLQTLAVAGQLPVQSLATLQAAGLGRSTSKAGVPMPIVDQRLFSFEPRLRFGDGQQQHMNSNKPMLLHGIPTNMEPKQLANLHQSTQSLGSLMRVATTPQSNPLLMQMAQSQ…
CER.Phanera.B	---------AMTSSSGAWKAGELVSDQFPAGLRVLVVDDDPTCLMILEKMLRTCHYEVTKCNRAETALSLLREKGFDIVISDVHMPDMDGFKLLEHIGLEMDLPVIMMSADDGKNVVMKGVTHGACDYLIKPVRIEALKIWQHVVRKRKEWKDLEQSGSAEEGDRQQKSADEADYSSSAEGNWRNAKKRRDEDEDGEDRDDSSTLKKPRVVWSVELHQQFVAAVQLGIDKAVPKKILELMVPGLTREVASHLQKYRLYLRRLSGVSQHQGSFISTQDATFGPSSLGIDLQTLAAAGHLPAQNLATLQAAGLGRSTAKGGVSMPIVDQRIFSFEPRLRFADGQQQHINSNKPMLLHGIPTNMEPKQLANLHQSTQSLGSLMRIATTPQSNPLLMQMAQSQ…
DET.Sindora.A	--------MSRTSSSAAWKAGDVVSDQFPAGLRVLVVDDDPTCLLILERMLQTCLYEVTKCNRAEIALSLLREKGYDIVISDVHMPDMDGFKLLEHIGLEMDLPVIMMSADDGKDVVMKGVTHGACDYLIKPVRIEALKIWQHVVRKRKDWKDLEQSGSAEEGDRQQKQSDEADYSSSVEGNWRNAKKRRDEEEEAEERDDTSTLKKPRVVWSVELHQQFVAAVQLGIDKAVPKKILELMVPGLTREVASHLQKYRLYLRRLSGVSQHPNSFMSPQDAAFGSSSLGIDLHTLAAAGQLPAQSLATLQAAGLGRPTSKSSMPMSFADQRLLTFEPRLRFGDGQQQHVNNNKPILLHGIPTNMEPKQLANLHQSTQSLGGLMRVSSNTPSNHLLVQMNQSQ…
DET.Sindora.B	MLSK---SMSTASSSSTWKAGEVVSDQFPAGLRVLVVDDDPTCLMILERMLRACLYEVTKCNRAEIALSLLREKGFDIVISDVHMPDMDGFKLLERIGLEMDLPVIMMSADDGKNVVMKGVTHGACDYLIKPVRIEALKIWQHVVRKRKEWKDLEQSSSAEEGDRQQKQSDEADYSSSAEGNWRNAKKRRDEEDEAEERDDSSTLKKPRVVWSVELHQQFVAAVQLGIDKAVPKKILELMVPGLTREVASHLQKYRLYLRRLSGVSQHPSSFMNPQDPSFGPSSLGIDLQTLAAAGQLPAQSLATLQAAGLSRPNAKAGLPLSLPDQRLFSFEPRLRFGDGQQQHLNSSKPILLHGIPTNMEPKQLANLHQSTQNLGNLMRIASTAQSSPLLVQMNQSQ…
OUT.Arabidopsis.O	MPSHGRGLGSAGGSSSGRNQGETVVEMFPSGLRVLVVDDDPTCLMILERMLRTCLYEVTKCNRAEMALSLLRKKGFDIVISDVHMPDMDGFKLLEHVGLEMDLPVIMMSADDSKSVVLKGVTHGAVDYLIKPVRMEALKIWQHVVRKRREWSVPEHSGSIEEGERQQQEDAVDDNSSSVEGNWRSSRKRKDGEEQGDDKEDASNLKKPRVVWSVELHQQFVAAVQLGVEKAVPKKILELMVPGLTREVASHLQKYRIYLRRLGGVSQHQGSFMTGQDASFGPSTLGFDLQALAVTGQLPAQSLAQLQAAGLGRPAMKSGLPVSIVDERIFSFDTKTRFGEGLGHHGQQQPQMLLHGVPTGLQQQLMGNRMSIQQQIAA-VRANSV-QNNGMLMPLAQSL…
OUT.Prunus.O	MLSNGMGSMSTASSSGAWKSADVVSDQFPAGLRVLVVDDDPTCLMILEKMLRTCLYEVTKCNRAEIALKLLREKGFDIVISDVHMPDMDGFKLLERVGLEMDLPVIMMSADDGKSVVMKGVTHGACDYLIKPVRIEALKIWQHVVRKKKEWKEVEQSGSVEEGDRQPKPSDDADYSSSAEGTWKNSKRRKDEEEEADERDDSSTLKKPRVVWSVELHQQFVGAVQLGIDKAVPKKILELMVPGLTREVASHLQKYRLYLRRLSGVSQHPSSFLSPQEASFGASSLGLDLQTLAVTGQLPAQSLATLQA-GLGRSTAKSGMPMPLVDQRLFSFEPKLRFAEG-QQHLSSSKPMLLHGIPTNMEAKQLANLHQSAQSLGGVMQVAHGVQNSALLMQMSQPQ…
OUT.Quillaja.O1	MLSNGKGSMSTASSSAAWKAADVVSDQFPEGLRVLVVDDDPTCLMILEKMLRTCHYEVTKCNRAEVALSLLRERGFDIVISDVHMPDMDGFKLLEHIGLEMDLPVIMMSADDGKSVVMKGVTHGACDYLIKPVRIEALRIWQHVVRKRKEWKDLEQSGSVEEGDRHQKPSEDADYSSSAEGSWRSSKKRKDEEEEADERDDTSTLKKPRVVWSVELHQQFVAAVQLGIDKAVPKKILELMVPGLTREVASHLQKYRLYLRRLSGVSHHQGSFISQQEAAFGPSSLGLDLQALAASGQLPAQSLATLQAAGLSRSTAKSGISMPLVDQGVFSFQPKLRFGEVQQQNTSNGKPMLLHGIPTTMEPKQLANLHQSAQSLGSLLRAAPGAQSNPLLMQIAQPQ…
OUT.Quillaja.O2	MLTNGKGSMSTASSNAAWKAGDVVSDQFPAGLRVLVVDDDPTCLMILERMLRACHYEVTKCNRAEIALSLLRERGFDIVISDVHMPDMDGFKLLEHIGLEMDLPVIMMSADDGKNVVMKGVTHGACDYLIKPVRIEALKIWQHVVRKRKEWKDLEQSGSVEEGDLQQKPSEDADYSSSAEGSWRSSKKRKDEEE--------------------ELHQQFVAAVQLGIDKAVPKKILELMVPGLTREVASHLQKYRLYLRRLSGVSQHQGSFISQHEAAFGPSSLGLDLQALAAS-QLPAQSLATLQAAGFGRSTAKSGISMPLVDQGLFSFQPKLRFGEVQHQNASNSKPMLLHGIPTSMEPKQLANLHHSAQSLGSLMRVDPGAQSNPLLMQMAPPQ…
OUT.Vitis.O	MLGSGQGSMSTASSSGAWKAGDVVPDQFPAGLRVLVVDDDPTCLMILEKMLRTCLYEVTKCNRAETALSLLRGKGFDIVISDVHMPDMDGFKLLEHIGLEMDLPVIMMSADDGKHVVMKGVTHGACDYLIKPVRIEALKIWQHVVRKRKEWKDLEQSGSVEDGDRQQKPSEDVDYSSSAEGNWKNSKRRKDEEDDAEERDDTSTLKKPRVVWSVELHQQFVAAVQLGIDKAVPKKILELMVPGLTREVASHLQKYRLYLRRLSGVSQHQNSFMGPQEATFGSSSLGLDLQTLAVAGQLPAQSLATLQAAGLGRSTGKSGLPMPLVDQRLFSFEPKFRYGEGQQQQQNSSKQMLLHGIPTTMEPKQLATLRHSAQSFGSIMQVAHGNDSSSLLMQMAQPH…
PAP.Aeschynomene.A	MLSK--GSFSTVTSAVPLKSADAVSDQFPAGLRVLVVDDDPTCLMILEKMLRTCLYEVTKCNRAEIALSLLREKGFDIVISDVHMPDMDGFKLLEHIGLEMDLPVIMMSADDGKSVVMKGVTHGACDYLIKPVRIEALKIWQHVVRKKKEWKDTEQSGSADEGDRQQKASDDADYSSSAEGNWRNSKKRRDDEEEAEERDDTSTLKKPRVVWSVELHQQFVAAVQLGIDKAVPKKILELMVPGLTREVASHLQKYRLYLRRLSGVSQHQSSFMSSQEATFGTSSIGIDLQTLAATGQIPAQSLATLQAAGLGRSTAKAGLPMPLMDQRLFSFEPRIRFGEGQQQHLSNGKPMLLHGIPTNMEPKQLANLHQSSQNLGNLMRVASATQSNPLLMQMAQSQ…
PAP.Aeschynomene.B	MLSNGKGYMSTASSSSMLKSADAVSDQFPAGLRVLVVDDDPTCLVILERMLKACLYEVTKCKRAEVALSLLREKGFDIVISDVHMPDMDGFKLLEHIGLEMDLPVIMMSADDGKQVVMKGVTHGACDYLIKPVRIEALKIWQHVVRKRKGSKEPEQSGSVEEGDRLLRAFDDADYSSSAEG--KSSKKKRDDEEETEERDDGSTLKKPRVVWSVELHQQFMSAVHLGIDKAVPKKILELMVPGLTREVASHLQKYRLYLRRLSGVSQQQGSFLSPHDELFGTTTLGIDLRALSV-GQLPSHSLARLQTVGFGGPTVKPGMPMPVVEQRLFSFEPRLRFGDGQMQHMNTSRPMLLHGIPTNMEPRHLASLQQSTQSLANLMRVASVSQRSPLLMQIGQSQ…
PAP.Lotus.A	-----------------------------------------------------------------------------------------------------------------------------------------------------------------------------------------------------------------------------------------------MVPGLTREVASHLQKYRLYLRRLSGVSQHPNSFLGTQDASFGTSSIGIDLQTLAVAGQLPAQSLATLQAAGLGRSNTKAGVHMPLMDQRLFSFEPRLRFGEGQQHHLSNSKPMLLHGIPTNMEPKQLANLHQPTQSLGNLMRVGPASQNNPLLMQMTQSQ…
PAP.Lotus.B	-------IMSTPTSSSASKSSDTAADQFPAGLRVLVVDDDPTCLVILERMLRACLYEVTKCKRAEVALSLLRGKGFDIVLSDVHMPDMDGFKLLEHIGLEMDLPVIMMSADDGKDVVMKGVTHGACDYLIKPVRIEALKIWQHVVRKRKDGKDPDQSGGGDEGDQQLKGSDDADYSSSAEC--KSTKKRRDEDEDAEDRDDSSSLKRPRVVWSVELHQQFMAAVNLGIDKAVPKKILEIMVPGLTREVASHLQKYRLYLRRVSGVSQPQNSFISPYESAYNASSIGIDLQTIS------AHSLAKLQA-GLGRSTAKVGVPMPLVEQKLFSFESKLRFGEGQLQHMSSNKPMLLHGIPTNMEPKQFAHWHQSTQSLGNLMRFASAAQRNPFLMQMNHSQ…
PAP.Medicago.A	MLSNGKGSISTVTSTATMKSGEG-SDQFPAGLRVLVVDDDPTCLMILEKMLRTCLYEVTKCNRAETALSLLREKGFDIVISDVHMPDMDGFKLLEHIGLEMDLPVIMMSADDGKSVVMKGVTHGACDYLIKPVRIEALKIWQHVVRKKKEWKDTEQSGSADEGDRHPKASDDADYSSSAEGNWRNSRKRRDDEEEGDDRDDSSTLKKPRVVWSVELHQQFVDAVQLGIDKAVPKKILELMVPGLTREVASHLQKYRLYLRRLSGVSQHQNSFLSPQEASFGTSSMGLDLQTLAAAGQLPAQSLATLQAAGLGRSTVKSGLPMPLMDQRLFSFEPRLRFGEGQQQLLSNNKPTLLHGVPTNMEPKQLANLHQSAQSLGNMMRVASATQGNPLLMQMAQSQ…
PAP.Medicago.B	MLNNNNNKISMSTSTSPSNSGNLVSDQFPAGLRVLVVDDDPTCLMILERMLRFCLYEVTKCKRAEVALSLLREKGFDIVLSDVHMPDMDGFKLLEHIGLEMDLPVIMMSADDGKNVVMKGVTHGACDYLIKPVRIEALKIWQHVVRKRKSWKDLRQSGGLDERDREKKASTDANYSSSTEG--KSSKKRRDEEDEADDRDDCSTSKKPRVVWSIELHQQFMAVVQLGLDKAVPKKIMEMMVPGLTREVASHLQKYRLYLRRLSGVSQQQSSFMSAQESIFGGTSVEIDLQTLSASGQFSAQSLAKLQAAGL------------------YSPESKLRFGDGQLQHMSSSKPVFLHGIPINIEPKQFANFHQSAQSFGSAMRVASAAKRSPWLTQMAQSQ…
PAP.Phaseolus.A	MLSNGKGSMSTVTTTAVMKSGDAVSDQFPAGLRVLVVDDDPTCLMILEKMLRTCLYEVTKCNRAETALSLLREKGFDIVISDVHMPDMDGFKLLEHIGLEMDLPVIMMSADDGKSVVMKGVTHGACDYLIKPVRIEALKIWQHVVRKKKEWKDAEQSGSAEEGDRQPKASDEADYSSSAEGSWRNSKKRRDEEEEAEDRDDTSTLKKPRVVWSVELHQQFVAAVQLGIDKAVPKKILELMVPGLTREVASHLQKYRLYLRRLSGVSQHQNSFLGSQEATFGTSSIGIDLQTLAVTGQLPAQSLATLQAAGLGRSTAKTGVPMPLMDQRLFSFEPRVRFGEGQQQHLSSSKPMLLLGIPTNMEPKQLANLHQSTQSIASLMRVASATQGNPLMMQMPQSQ…
PAP.Phaseolus.B	MLSSAKG----STSTSPLKTGDAVSDQFPAGLRVMVVDDDPTCLRILERMLRVCLYEVTKCKRAEVALSLLREKGFDIVLSDVHMPDMDGFKLLELIGLEMDLPVIMMSADDGKSVVMKGVTHGACDYLIKPVRIEALKIWQHVIRKRKGLKDVEQSGSVEEGDRVLKGCDDGDYSSSVEG--RGSKKRRDEEEEGDERDDSSTLKKPRVVWSVELHQQFMAAVQLGIDKAVPKKILELMVPGLTREVASHLQKYRLYLRRLSGVSQQQGSFLSSQEATFGATSIGIDLQTLAVAGQLPAQSLAKLQAAALGRTTAKAGVPMPLSDQKIFSFEPRLRFAEGSLHHLSNSKPILLHGIPTNMEPKQLVNLHQSTQTLGNLMRVAPAAQNNPLLMQMAQSQ…
