# Supplementary material for: Legume genome structures and histories inferred from Cercis canadensis and Chamaecrista fasciculata genomes
Source: Plant J. 2026 Jun 10;126(5):e70981. doi: 10.1111/tpj.70981 (PMC13252982; doi:10.1111/tpj.70981)
Supplement: Supplementary file 6 — Data S6. Manuscript supplement; Compressed directory of aligned sequences from 250 gene families with high rates of gene duplication consistent with whole‐genome duplications in the legume subfamilies. [file TPJ-126-0-s006.gz › S6_consen_wgd_tree/40_wgd_aln_manual_wgd_copy/Legume.fam3.01017]

CAE.Acacia.A	--EQP-ETVVVRQFDAHKDRERVEAMEKICEVGPSGKLSLFTDLMGDPICRVRHSPAFLMLVAEKGQEIVGMIRGCIKTVTCGKKLSRNVNKPQATPRYVPVCTKVAYILGLRVSPSQRRMGIGLKLVQRMEEWFRTGVEYSYIATENDLASVTLFTDKCGYSRFRTPSILVPVYAHREKVSRKVTIIPLNSDDAESLYRRRFATTEFFPRDIDSILKKLSLGTFLAVPSGSYLAETWPGLDRFLSDPPESWAVLSVWCKDVFTLEVRGASRVKRTLAKTTRIVDRALPFLRLPSIPNFFRPFGFHFLYGLGGEGPEAVKMVKALCGFAHLAKEHGCGVVATEVSSRDPLKLGIPHWKMLSCDEDLWCIKRLGEDYSDGSVGDWTKSPPGWSIFVDPREV
CAE.Acacia.B	MGEEYGRTVVVREFDPNKESEKVEAVERICEVGPSGKLSLFTDLLGDPICRVRHSPAFCMLVAEIGDEIAGMIRGCIKTVTCGKKLPRNRNKS-QFTETLPVYTKVAYILGLRVSPSYRRMGIGLKLVNAMEEWFRGGAEYSYMATEKDLASVMLFTDKCGYSKFRTPSILVPVFAHRISISQKISVIQLGPSDAEKLYRRRFATTEFFPRDIGSILNRLTIGTFLAVPRGSFSPDTWPGSDLFLSDPPESWAVISVWCKEVFTLEVRGASRVKRTLAKTTRIVDRALPFLQLPSIPNFFQPFGFHFMYGLGGQGAEAAKMVKALCGHAHLAKEHGCGAVVTEVSSCEPLKLGIPHWKMLSCAEDLWCIKRLGEDYSDGSVGDWTKSPPGLSIFVDPREF
CAE.Chamaecrista.A	MGQENGTVVVVREFEANKDRGRVEAVEKICEVGPSGKLSLLTDLMGDPICRVRHSPAFLMLVAEMGEEIVGMIRGCIKTVTSGTKLSRSGKSIVDTFKHVPVYTKVAYILGLRVSPFHRRMGIGWKLVQRMEEWFREEVEYSYIATEKDLASVKLFTDKCGYSKFRTPSILVPVFAHREKVSRKVTIIKLHPSDAETLYRRRFSTTEFFPRDIDSVLNKLSLGTFLAVPSGSHTAETWPGSDRFLSDPPESWAVLSVWCKDVFTLEVRGASHVDRTLAKTTRIVDRAFPWLGIPSIPNFFKPFGFHFMYGVGGEGPEAVKMMKGLCGFAHLAKDHGCGVIATEVSSRDPLKPGIPHWKMLSCAEDLWCIKRLAGE--QDSTDDWTKSPPGWSIFVDPREF
CAE.Chamaecrista.B	------RVVVIRELDENREREKVEEVERMCEVGGSNKLSLFTHLLGDPICRVRHSPPFLMLVAEIEHDIVGMIRGCIKTVTTT------------TTKPLPLFSKIAYILGLRVSPSHRRMGIASKLVHAMEAWFKEDAEYSYIATESDSPSLHLFTHKCGYSKFRTPSILVPVFAHPLPLLRHVTILRLTPSDAATLYRRRFSTTEFFPRDIHSILTNLSLGTFLAVPRASYGGHSFPGSDSFLSDPPESWAVISVWCKDVFNLQVRGASRVKKTLAKTTRVLDRLLPFLRLPSIPDFFRPFGFHFMYGLGGEGSEVLRMVRALCGHAHIAMARGCGAVVTEVSSREPLRLGVPHWKRLSCAEDLWCIKRLTEDQHHRH-GDWTKSPPGLSIFVDPREF
CAE.Senna.A	MGEEIGRMVVVREFESDKDRERVEAVEKICEVGPSGKLSLFTDLMGDPICRVRHSPAFLMLVAEMGEEIVGMIRGCIKTVTCGRKLSRTGKNPHLSPKHLPVYTKVAYILGLRVSPSHRRMGIGLKLVQGMEEWFRNGAEYSYIATENDLASVNLFTDKCGYSKFRTPSILVPVFAHRQRLPRKVTIIPLNPSDAEALYRRRFATTEFFPRDIDSVLNKLTLGTFLAVPTGS---HTWPGSERFLQDPPQSWAVLSVWCKDVFTLEVRGASRVKRTLAKTTRIVDRALPWLRLPSIPNFFRPFGLHFMYGVGGEGPEAVKMVRALCGFAHLAKERGCGVVATEVSSRDPLKLGIPHWKMLSCDQDLWCIKRLGEDYSDGSVGDWTKSPPGWSIFVDPREF
CAE.Senna.B	MGEEYG-EVIVREFDPNRDTERVEAVERMCEVGPSGKLSLFTDLLGDPICRVRHSPSFLMLVAEIGEEIVGMTRGCIKIVTCGKKLSRSI---NATPKPLPVYTKLAYLLGLRVSPSHRRMGIGMKLVKKMEEWFRDGAEYSYIATENDLASVNLFTDKCGYSKFRTPSILVPVFAHRLSLPRDVIILRLSPSDAETLYRRRFATTEFFPRDIDSVLRELTLGTFLAVPRGSYTQHTWPGSIPFLADPPGSWAVVSVWCKEVFTLEVRGASRVRRTLAKTTRMVDRALPFLGLPSVPNFFRPFGFHFMYGLGGEGGEVVKMVRALCGHAHLAKERGCGVVVTEVSRREPLRLGVPHWKRLSCAEDLWCIKRLGEDYSDGSVGDWTKSPPGLSIFVDPREL
CER.Bauhinia.A	--EEFA-TVVVREFDPDKDRVRVEAVEKICEVGPSGKLSLFTDLRGDPICRVRHSPAFLMLVAEMGEEIVGMIRGCIKTVTCGKKLSRNGKNSQATAKPVPVYTKLAYILGLRVSPSHRRMGIGSKLVHRMEDWFRDGAEYSYIATEKDLASVKLFTDKCGYSKFRTPSILVPVFAHRVKVSNKVTIIQLSPSDAERLYRGRFSTTEFFPRDIDSVLNKLSLGTFLAVPSGSYRPDTWPGSDPFLSDPPQSWAVLSVWCKDVFTLEIRGASRVKRTLAKTTRIVDRTLPWLRIPSIPDFFRPFGFHFMYGLGGEGPEGVKMTKALCGFAHLAKERGCGAVATEVSSIEPLRFGIPHWKMLSCAEDLWCIKRLGEDYSDGSVGDWTKSPPGLSIFVDPREF
CER.Bauhinia.B	----L-AAVVVREFDPNKDRERVEAVEKICEVGPSGKLSLFTDLRGDPICRVRHSPAFLMLVAEMGDEIVGMIRGCIKTVTCGKKLSRVGKNSQATAKAVPVCTKLAYILGLRVSPSHRRMGIGLKLVHRMEDWFRDGAEYSYIATENDLASVNLFTDKCGYSNFRTPSILVPVFAHRVEVSKKVTIIQLSASDAEYLYRRRFSTTEFFPRDIDSVLNKLSLGTFLAVPRGTYHPETWPGSDRFLSDPPQSWSVLSVWCMDVFTLEIRGASLIKRTLAKTTRIVDRALPWLQLPSIPDFFRPFGFHFAYGLGGEGPQGVKMTKALFGFAHLAKERGCGVVATEVSSGEPLRFGIPHWKMLSCAEDLWCMKRLGEDYSDGSVGDWTKSPPGLSIFVDPREF
CER.Cercis.o	-VEEFA-TVVVREFDPNKDRVRVEAVEKICEVGPSGKLSLFTDLRGDPICRVRHSPAFLMLVAEMGEEIVGMIRGCIKTVTCGKKLSRNGKNGQATANTVPVYTKLAYILGLRVSPSHRRMGIGLKLVHRMEEWFRDGAEYSYIATDNDLASVKLFTDKCGYSKFRTPSILVPVFAHRVKVSDKVTIIPLSPSDAECLYRRRFSTTEFFPRDIDSVLNKLSLGTFLAVPRGSYRPETWPGSDRFLSDPPQSWSVLSIWCKDVFTLEIRGASRVKRTLAKTTRIVDRALPWLRLPSIPDFFRPFGFHFMYGLGGEGPQGVKMMKALCGFAHLAKERGCGVVATEVSSREPLRFGIPYWKMLSCAEDLWCIKRLGEDYSDGSVGDWTKSPPGLSIFVDPREF
CER.Phanera.A	--EEFA-TVVVREFDPDRDRARVEAVEKICEVGPSGKLSLFTDLRGDPICRVRHSPAFLMLVAEMGGEIVGMIRGCIKTVTCGKKLSRNGKNARAAAKAVPVCTKLAYILGLRVSPSHRRMGIGLKLVHRMENWFRDGAEYSYIATDNDLASVKLFTDKCGYSKFRTPSILVPVFAHRVKVSKKVTIIQLSPSDAERLYRGQFSTTELFPRDIDSVLNKLSLGTFLAVPRGSDLAETWPGSDRFLSDPPQSWAVLSVWCKDVFTLEIRGASRVKRTLAKTTRIVDRALPWLRVPSIPDFFRPFGFHFLYGLGGEGPQGVQMMKALCGFAHLAKERGCGVVATEVSSREPLRFGIPHWKMLSCAEDLWCMKRLGEDYSDGSVGDWTKSPPGLSVFVDPREF
CER.Phanera.B	-GERFA-TVVVREFDPDKDRVRVEAVERICEVGPSGELSLFTDLQGDPICRVRHSPAFLMLVAEMGDEIVGMIRGCIKTVTCGKKLSRNGKNAQAAAKAVPVYTKLAYILGLRVSPSHRRMGIGLKLVHRMEDWFRDGAEYSYIATENDLASVKLFTDKCGYSNFRTPSILVPVFAHQVKVSEKVNIIQLSPSDAGHLYRRRFSTTEFFPRDIDSVLDKLSLGTFVAVPRGTYRAETWPGSDCFLSDPPQSWAVLSIWCKDVFTLEIRGASRVKRTLAKTTRIVDRALPWLRLPSIPDFFRPFGFHFMYGLGGEGPQGVKMMKALCSAAHLAKEHGCGVVATEVSSREPLRFGIPYWKMLSCAEDLWCIKRLGEDYSDGSVGDWTKSPPGLSIFVDPREF
DET.Sindora.A	-GQEFGGVVSVREFNPNKDRDGVEAVERICEVGPSGKTSLFTDLRGDPICRVRHSPAFLMLVAEVDEEIVGMIRGCIKTVTCGKKVSRNGKKAQATAKPVPVCTKLAYILGLRVSPSHRRLGIGLKLVQRMEEWFRDGAEYSYIATENDLASVKLFTDKCGYTKFRTPSILVPVFAHRVRVSNKVDIIRLSPSDAECLYRRRFATTEFFPRDIDSVLNKLSLGTFLAVPRGSYNAETWPGSDHFLSDPPESWAVLSVWCKEVFTLEVRGASRVKRTFAKTTRIMDRALPFLRLPSIPDFFKPFGFHFMYGLGGEGPDAVKMVKALCGFAHLAKERGCRAVATEVSSSEPLRIGVPYWKMLSCAEDLWCIKRLGEDYSDGSLGDWTKSPPGLSIFVDPREI
DET.Sindora.B	-EEELAAVVMIRKFDPNKDKGKVEAMERICEVGPSGKLSLFTDLRGDPLCRVRHSPSFLMLVAEIGDEIVGMIRGCIKTVTCGKKLPRNGKSTSTAAKPVPVCTKLAYLLGLRVSPSHRRMGIGLKLVKVMEEWFRDGAEYSYMATEKDLASLKLFTDKCGYSKFRTPSILVPVFAHRVCVSTKITVIKLAPQDAERLYRRRFATTEFFPRDIDAVLNKLTLGTFLAVPRGSYDAETWPGSDHFLSDPPQSWALLSVWCKEVFTLEVRGVSRVKRTFAKTTRIMDRALPFLRLPSIPDFFKPFGFHFMYGLGGEGPDAVKMVKTLCGFAHLAKERGCGAVVTEVSSGEPLRFGIPYWKMLSCAEDLWCIKRLGEDYSDGSVGDWTKSSPGLSIFVDPREI
OUT.Arabidopsis.O	------VLVEVREYDPSKDLATVEDVERRCEVGPAGKLSLFTDLLGDPICRVRHSPSYLMLVAEIKKELVGMIRGCIKTVTCGITTKRLDKSQNDVVITKPLYTKLAYILGLRVSPTHRRQGIGFKLVKAMEDWFSQGAEYSYFATENDHASVNLFTGKCGYAEFRTPSILVPVYAHRVNISRRVTVIKLEPSDAELLYRLRFSTTEFFPRDIDSVLNKLSLGTFVAVPRGSYGSRSWPGSAKFLEYPPDSWAVLSVWCKDSFRLEVRGASRLRRVVSKATRMVDKTLPFLKIPSIPAVFRPFGLHFMYGIGGEGPRAEKMVKALCDHAHLAKEGGCGVVAAEVAGEEPLRRGIPHWKVLSCAEDLWCIKRLGEDYSDGSVGDWTKSPPGDSIFVDPREF
OUT.Prunus.O	----VNNIVVLREFDPSKDCEGVEEVERRCEVGPGGELSLFTDLLGDPICRVRHSPAYLMLVAEQEKQVVGMIRGCIKTVTCGKKLSRNGKNVDDTLKPLPVYTKLAYILGLRVSPSHRRMGIGLKLVHRVEEWFREGAEYSYMATDNDKPSINLFTDKCGYSKFRTPAILVPVFAHRVKLSSGVHVIKLSPSDAESLYRRRFATTEFFPRDIDAVLNRLSLGTFLAVPRGTFTAGNWPGSDQFLADPPESWAVLSVWCKDAYTLEVRGASRVKRTLAKTTRIVDRALPWLRLPSVPELFRPFGFHFLYGLGGSGPRAEKFVKALCDHAHLAKERGCGVVATEVSSREPLRLGIPHWKRLSCDEDLWCIKRLGEDYSDGSVGDWTKAPPGMSIFVDPREF
OUT.Quillaja.O1	--EE-GVIVVVREFDHEKDLLGVEDVERRCEVGSSGKVSLFTDLLGDPICRVRHSPAFLMLVAEMEKEIVGMIRGCIKTVTCGKKLSRKGKNSQNSAKPVPVYTKVAYILGLRVSPSHRRMGIGLKLVSRMEEWLIEGAEYSYIATDSDLGSIRLFTYKCGYSKFRTPSILVPVFAHRVSVSHRVNIIKLTVSDAECLYRRRFSTTEFFPRDIDSVLNKLSLGTFLAVPVGF----AWKGSDRFMSAPPESWAVISVWCKDVFKLEIRGASSVKRMLAKTTRIVDRALPWLRLPSIPELFRPFGLHFLYGLGGEGPHAVKMMKALCWFAHLAKERGCGVVATEVSSREPLRLGVPYWRTLSCDEDLWCIKRLGEDYSDGSVGDWTKSPPGLSIFVDPREF
OUT.Quillaja.O2	----KDVIVVVREFDHEKDRLGVEDVEKRCEVGPSGKVSLFTDLLGDPICRVRHSPSFLMLVAEMEKQIVGMIRGCIKTVTCGKKLSRSGKNPQTTTKPVPVYTKVAYILGLRVSPSHRRTGIGLQLVRKMEEWFKEGAEYSYIATDSDLASVKLFTDKCGYSKFRTPSILVPVFAHRVGVSHRVTIIKLTPSDAECLYRRRFSTIEFFPRDIDSVLNKLSLGTFLAVPRGF----TWTGSDRFLSDPPESWAVISVWSKDVFTLEVRGASRMKRTLAKTTRIVDRALPWLRLPSIPELFRPFGLHFLYGLGGEGPNAVKMVKALCGFAHLAKERGCGVVATEVSSREPLRLGVPHWRMLSCDEDLWCIKRLGEDYSDGSVGDWTKSPPGLSIFVDPREF
OUT.Vitis.O	------VVVVVREFHPEKDCRRVEEVERRCEVGPSGELSLFTDLLGDPICRVRHSPAFRMLVAEMAKEIVGMIRGCIKTVTCGKKLSRNGRTSNDPTKPLPVYTKLAYILGLRVSPSHRRMGIGLKLVCRMEEWFRDGAEYSYIATENDQASVNLFTDKCGYSKFRTPSILVPVFAHTVRLPKRVHIFKLSPSDAEALYRRRFSTTEFFPRDIDSVLNKLNLGTFVAVFSESNPTESWPGSDSFLADPPESWAVLSVWCKDVFTLEVRGASRVKRGFAKTTRLVDRALPWLQLPSVPEVFRPFGLHFMYGLGGEGPRAVKLVKALCGYAHLAKERGCGVVATEVSSREPLRLGIPHWKRLSCAEDLWCMKRLGEDYSDGSVGDWTKSHPGPSIFVDPREF
PAP.Aeschynomene.A	------VMVVVREFNPNKDREGVEAVERICEVGPSGKLSLFTDLHGDPICRVRNSPTFLMLVAEIGEEIVGMIRGCIKTVTCGKKLYRHGKSNQTTAKHVPVYTKLAYILGLRVSPFHRRMGIGLKLVRAMEEWFRNGAEYAYIATENDVASVKLFTDKCGYSKFRTPSILVPVFAHKIKTSQKITIIKLNQNDAESLYRLRFATTEFFPRDIDSVLNKLSLGTYLAVPKGSYRPDTWPGPARFLENPPHSWAVLSVWCKDVFTLEVRGASRVKRALAKTTRVLDRALPWLRLPSIPNFFRPFGLHFLYGLGGDGPEGAKMVRALCGLAHLARESGCGVVATEVSSGEPLRIGVPHWKMLSCEQDLWCIKRLGEDYSDGSVGDWTKSPPGFSIFVDPREF
PAP.Aeschynomene.B	MGEELA-TVVMREFEAEKDRERVEAVERICEVGPSGKVSIFTDLHGDPICRVRHSPAFLMLVAEKGDEIVGMIRGCIKTVTCGKKLSRNGKHA-HQSKHVPVCTKVAYILGLRVSPSHRRMGIGLKLVHRMEAWFRDGAEYSYMATENDLASVNLFTDKCGYSKFRTPSILVPVFAHRLRVSPNVNIIKLTPSEAEALYRTRFATTEFFPRDIDAVLNKLSLGTFLAVPRGS----HWPGPDRFLADPPHSWALLSVWSKELFTLEVRGASRVKRTLAKTSRVVDKAFPFLRLPSFPDFFKPFGFHFLYGLGGEGPEAVKMVKALCGFAHVAKERGCGAVVTEVSSGERLRCGVPHWKRLSCDEDLWCIKRLGEDYSDGSVGDWTKSPPGNSIFVDPREV
PAP.Lotus.A	----AMVQVSVREFDPNKDRESVEAVERICEVGPSGKLSLFTDLHGDPITRVRNSPTFLMLVAEIGEETVGMIRGCIKTVTCGKKLQRLDK---TTTKQVPVYTKLAYILGLRVSPFHRRMGIALKLVQAIEKWFSDGAEYSYMATENDEASVKLFTEKCGYSKFRTPSILVPVFAHRVSTNSRVTIIPLAPADAES------PTTEFFPRDIDSVLNKLTLGTFLAVPKDCYSHDTWQGAEEFLLDPPGSWAVVSVWSKDMYTLEVKGASRVNRALAKATRLVDRALPWLKLPSFPNLFEPFGFQLMYGLGGFGPDAVTMVRALCGLTHLAKEQGCRVVATEVSSTEPLRFGVPHWKMLSCEEDLWCIKRLGEDYSDGAVGDWTKSPPGFSIFVDPREF
PAP.Lotus.B	MGEEYSPTVVVRAYDPNKDRERVEAVERTCEVGPSDKLSLLTDMLGDPICRVRHSPAFLMLVAEIGKEIVGMIRGCIKTVTCGKKLSRNRKQT-DTANHVPVYTKVAYILGLRVSPNQRRMGIGLKLVQKMEAWFREGVEYSYMATENDLASVKLFTDKCGYSKFRTPSILVPVFAHRAKVSSNVTIIHLKPSDAKTLYRRRFATTEFFPRDIDSILNKLSLGTFLAVPRGSYTPDTWPGAERFLSDPPESWAVISVWSKEVFTLQVRGASRVKKTLAQTTRVVDRALPWLRLPSVPDLFRPFGFHFLYGLGGEGPEAVKMVKALCGFAHLAMESGCGVVATEVAPCEPLRFGIPHWKMLSCEEDLWCIKRLAEDYSDGAVGDWTKSPPGISIFVDPREI
PAP.Medicago.A	------VVVNVREFDPNKDRESVEAVEKICEVGPSGKLSLFTDLHGDPICRVRNSPTFLMLVAEIGNETVGMIRGCIKTVTCGKKLTRPTKNSNQNSNHVPVFTKLAYVLGLRVSPNHRRMGIGLKLVEKMEQWFREGAEYSYMATENDVASVKLFTDKCGYSKFRTPSILVPVFKHRLKTSSKTTILKLTPNDAETLYRYKFSTTEFFPRDIDSVLKKLTLGTFLAIPRGKYGADNWSGSESFLMDPPSSWALVSVWCKDVFTLEVKGASRVRRVLAKTTRLIDKALPWLKLPSIPNFFKPFGFHLMYGIGGEGAEVLKMVKALCGFAHLAMENGCSAVATEVSSCEPLRFAIPHWKVLSCEEDLWCIKRLGEDYSDGSVGDWTKSKPGFSIFVDPREF
PAP.Medicago.B	--VDVSVSVIVREFEVNKDKERVEAVERTCEVGPSNQLSLFTDMLGDPICRVRHSPSYLMLVAEIDKEIVGMIRGCIKTVTCGKNLSRSK---TSVTKHIPIYTKLAYILGLRVSPNQRRMGIGLKLVKKMEAWFKDGAEYSYMATETELASVKLFTEKCGYTKFRTPSILVPVYAHRTKISRKVTIIPLTPSDAVIFYRNRFSTTEFFPNDIDAVVNKLSLGTFLAVPSGSYSVKTWPGPDRFLLGPPCSWAILSVWSKEVFKLEVRGASRVKRGLAKTTRILDRALPWLKVPSVPDLFRPFGFHFLYGLGGEGPKKLKMVKALCEFAHLAMECGCGVVATEVASCEPLRFGIPHWKMLSCANDLWCIKRLVDDYSDGSIGDWTKSMPGISIFVDPREI
PAP.Phaseolus.A	-------VVTVREFDPNKDTERVEAVERICEVGPSGKLSLFTDLHGDPICRVRNSPTFLMLVAEIGQETVGMIRGCIKTVTCGKKLHRHGKNSEPGSKQVPVYTKLAYILGLRVSPHHRRMGIGLKLVQRVEEWFREGAEYAYMATEKDVASVKLFTDKCGYSKFRSPCILVPVFAHALTPSSNFSIIQLAPNDAELLYRTKFATTEFFPRDVDSILTHLSLGTFLAVPRGSYSPDTWPGLPRFLADPPSSWALLSVWCKDVFTLQVRGASRVKKALAKTTRLLDRAFPWLRLPSIPNLFQPFGFHFLYGLGGEGPQAQKMVRALCAFAHLAKDGGCQVVATEVSGLEPLRCGIPHWKMLSCEEDLWCIKRLGEDYSDGSVGDWTKSPPGFSIFVDPREI
PAP.Phaseolus.B	MGEELKTMVVVRVFDPNRDRERVEAVERICEVGPSGKLSLFTDMLGDPICRVRHSPAFLMLVAEIGEEVVGMIRGCIKTVTCGKRVSRNGKHNANNAKHVPVYTKVAYILGLRVSPNQRRMGIGLKLVHRIEEWFRDGAEYSYMATENDLASVKLFTDKCGYSKFRTPSMLVPVFAHRARVSPKVTIISLSPSDAEAIYRRRFATTEFFPRDIDSVLKKLSLGTFLAVPGGSYRAETWPGPDLFLSDPPKSWALVSVWSKEVFTLEVRGASRVKRTLAKTTRVVDRALPWLRVPSIPDLFRPFGFHFMYGLGGEGPDAVKMVKALCGFAHLAMEKGCRVVATEVSPNEPLRFGIPHWKMLSCDEDLWCMKRLGEDYSDGSVGDWTKSQPGMSIFVDPREV
