# Supplementary material for: Legume genome structures and histories inferred from Cercis canadensis and Chamaecrista fasciculata genomes
Source: Plant J. 2026 Jun 10;126(5):e70981. doi: 10.1111/tpj.70981 (PMC13252982; doi:10.1111/tpj.70981)
Supplement: Supplementary file 6 — Data S6. Manuscript supplement; Compressed directory of aligned sequences from 250 gene families with high rates of gene duplication consistent with whole‐genome duplications in the legume subfamilies. [file TPJ-126-0-s006.gz › S6_consen_wgd_tree/40_wgd_aln_manual_wgd_copy/Legume.fam3.00758]

CAE.Acacia.A	MDCSSWVTSLDLIRPHHLNEEVPKKEVERDFFLSGK-RSSVKEETSGALEDELKRVSAEKKLTEMLTEMCEYCLRRHLAEYMRNNPQKDLNPSKKRKSDTGINSSNPMAIN-GSESCSTDEESCKKSKEATNKAKVSKAYVRTESSDTSLIVKDGYQWRKYGQKVTRDPSPRAYFKCSFGPSCPVKKKVQRSVEDQSILVATYLGEHHPHPSQMETSSGSSRFVSQVPCSSSLSSSVPTINFDSKKSNSSTVAKNPKPKPDSPEVPQVLVEQMASSLTKDPFRAALVAAISGRISHI-
CAE.Acacia.B	MDYSSWITSLDLLNPSSVTEEISKKEVESKFFALELKSSPSRQERSGDLEEELKRVSAEKKLTEMLTEMCEYALRNHLSEYMRKSSEKEMSPPKKRKSDQSSNNSNPVGVYNNSESSSADEESSKRPRQEIIKAKISKAYVRTPVSDTTLIVKDGYQWRKYGQKVTRDPCPRAYFKCSFAPSCPVKKKVQRSADDQSIVVATYEGEHHEPPSHMEAASGSTRGLVQ-GSSSSLRPSPPKVTVDMKRSKSFNESSNSIPKLDSSEVPQVLVEQMATSLTKDPFRSALLAAISGRMLHK-
CAE.Chamaecrista.A	MDCSSWVTSLDLIRPHHLHEERSKKEEESSFFSSGR-KSSVKEEASGALEEELKRVSAEKKLTEMLTEMCEYSLRRHLAEYMKNNPQKDLNSSKKRKPEISNNNNNLMGIH-TSESCSTDEESCKKPKDDTIKTKISKAYVRTEPSDTSLIVKDGYQWRKYGQKVTRDPSPRAYFKCSFAPSCPVKKKVQRSVEDQSILVATYQGEHHPPPSQIETTSNSSRVPSVVPCSSAPNSAPSTLTFDFTKSKSNSTTKNPKSKLDLPEVPQVLVEQMASSLTKDPFRAALVAAISGRMSH--
CAE.Chamaecrista.B	---SSWVTSLDLIHPNKLHEELPKKELQSNLFELEW-KPPAKKESIGDLKEELKKVSAEKKLSEMLTQMCEYTLRRHLMEYMKKNPEKEISVSKKRKSESSNNNNNLMGAN-GSESSSTDEESSKKPREEIIKAKISKLYVKTEASDTSLIVKDGYQWRKYGQKVTRDPCPRAYFKCSFAPTCPVKKKVQRSVDDQSMLVATYEGEHHPHSSHMEATSNSSRSVTLVPHSSSQSPPPPKVSMDMVKSKSFNESKNPKPKLDSPEVPQVLVEQMATSLTKDPFRAALLAAISGRMSHN-
CAE.Senna.A	MDCSSWVTSLDLIRPHHPHEEVPKKEVESNFFLSGM-KSSVKEESGGSLEEELKRVSAEKRLTEMLTEMCEYSLRRHLAEYMRNNPQKELSSSKKRKPENSFNNCNLMGIH-ASESCSTDEESCKKPKEDTIKAKISRAYVRTEPSDTSLIVKDGYQWRKYGQKVTRDPSPRAYFKCSFAPSCPVKKKVQRSVEDQSILVATYQGEHHPQPSQMETTSNSSRFVSLVPCSSSLSSAPSTLTFDLTKPKSNNTTKNPKPKLDSPGVPQVLVEQMASSLTKDPFRAALVAAISGRISHK-
CAE.Senna.B	--YSSWITSLDLINPSRVHEEVPKKEVQGNFFALEWKSSPAKKESSGDLEEELKRVSAEKKLNEMLSEMCDYTLRSHLMEYMRKNPEKDISPSKKRKSESSNNNNNNMGAN-GSDSSSTDEESSKKPRQEIIKAKISKLFVRTEANDTSLIVKDGYQWRKYGQKVTRDPCPRAYFKCSFAPTCPVKKKVQRSVEDQSVLVATYEGEHHSQSSQIEATSGNARSVTLVPCSSSLRPSPPKVTLDIMTKKSLTESENPKPKLDSPEVPQVFVEQMATSLTKDPFRAALLAAISGRMSHK-
CER.Bauhinia.A	MDYSSCITSLDLINPLRVHEEVPKKQIESNFFSLGRKSSVKQEESTGALVEELRRVSAEKRLTEMLTEMCEYTLRSHLMEYMRKNPGKESSPSKKRKSESSNNNSNLMGIN-GSESSSTDEESCKKPREETVKAKISRVYVKTEASDTSLIVKDGYQWRKYGQKVTRDPSPRAYFKCSFAPSCPVKKKVQRSVDDQSIVVATYEGEHHPNPSQMEATSGSSRCVTLVPCSASMSSSGPTVTLDLTKSKSSKDSKVPKPKIDSPEVPQILVEQMATSLTKDPFRAALVAAISGKMLHK-
CER.Bauhinia.B	MDYSSCITSLDLINPLRVHEEVPIKEIERNFFSLGR-KPSVKEKSAGDLVEELKRVNAEKKLTEMLTEMCEYTLRSHLMEYMRK--EKESSQSKKRKSESSNNDGNLMGIN-GSESSSTDEESCKKSREETVKAKISRAYVRTEASDTSLIVKDGYQWRKYGQKVTRDPSPRAYFKCSFAPTCPVKKKVQRSVDDQSILVATYEGEHHPHPSQMEVTSGSSRSMTLVPRSASPSSLAPTVTLDLTKSKSRNDSKIPKPKIDSPEVPQILVEHMATSLTKDPFRAALVAAISGKMLHK-
CER.Cercis.o	MDYSSWITSLDLINPLRVHEDVPKKEIESNFFSLGR-KSSVKEESAGALVEELKRVSAEKKLTDMLTEMCEYTLRSHLMEYMRKNPEKESSPSKKRKSESSNNNSNLMGIN-GSESSSTDEESCKKPREETVKAKVSRVYVRTEASDTSLIVKDGYQWRKYGQKVTRDPSPRAYFKCSFAPSCPVKKKVQRSVDDQSIVVATYEGEHHPHPSQMEATSGSSRCLTLVPCSASLSSSGPTVTLDLTKSKSSNDSKVPKPKIDSPEVPQILVEQMATSLTKDPFRAALVAAISGKMLHK-
CER.Phanera.A	MDYSSCVTSLDLINPLRVHEEVPKKQIESNF-SLGR-KSSAKEESAGALVEELKRVSAEKKLTEMLTEMGEYTLRSHLMEYMRKNPDKESSSSKKRKSESSNNNSNLMGIN-GSESSSTDEESCKKPREEIVKAKISRVYVKTEASDTSLIVKDGYQWRKYGQKVTRDPCPRAYFRCSFAPSCPVKKKVQRSVEDQSIVVATYEGEHHPNPSQTEAKSGSSRCVTLVPCSASVSSSGPTVTLDLTKSKSSKDSKVPKPKIDSAEVPQILVEQVATSLTKDPFRAALLALH--------
CER.Phanera.B	MDYSSWITSLDLINPLRVHEEVPKKEIESNFFSLGR-KPSVKEESAGALVEELKRVSAEKKLTEMLTEMCEYTLRNHLMEYMRKNPEKESSPSKKRKSESSNNNSNLVGIN-GSESSSTDEESCKKPREETVKAKTSRVYVRTESSDTSLIVKDGYQWRKYGQKVTRDPSPRAYFKCSFAPSCPVKKKVQRSVDDQSILVATYEGEHHPQPSHMEATSGSNRSALGVPCSASLSSSGPTVTLDLTKSKSTNDSKVPKPKIDSPEVPQILVEQMATSLTKDPFRAALVAAISGKMLHK-
DET.Sindora.A	MDYSSWITSLDLINSYRVHEEAAKKEMEGNFFSFEM-KPSVKQESPTALVEELKRVSAEKKLTEMLTEMCEYALRSHLMEYMRNNPEKELNPSKKRKSESSNNNSNLMAVN-GSENSSTDEETCKKPREENIKAKISRVYVRSEASDTSLIVKDGYQWRKYGQKVTRDPCPRAYFKCSFAPSCPVKKKVQRSVDDQSIVVATYEGEHHPIPSQMEATSGNSSCVALVPCSASLNSSGPTLRLDLTKSKSSNDSKNLKPKIDSSQVPQNLVEQMATSLTRDPFRAALLAAISGKMSH--
DET.Sindora.B	MDRSSWITSLDLINPHRVHEETPKKEMETNFFSVEKRPTSVKEESSSALVEELKRVSAEKKLTEMLTEMCEYALRSHLMEYMRKNPEKELSPSKKRKSESSNNNNQIIPLNNGSESSSTDEESLKKPREETIKAKISRVYVRTEASDTSLIVRDGYQWRKYGQKVTRDPSPRAYFKCSFAPSCPVKKKVQRSVDDQSILVATYEGEHHTPPSQMETTPGSSRCVSLVPCSASLSPRGPKCTLDLPKSKSSNDSKSPKPKNDSPEVPQILVEQMATSLTKDPFRAALVAAISGRISHK-
OUT.Arabidopsis.O	MDGSSFLISLDLTNPF--SAKLPKKEVSV-LASTHLRKWLEQDESASELREELNRVNSEKKLTEMLARVCEYELHNHLEKLQSRSPEIEQTPIKKRKQDPDEFLGFPIGLSSGTENSSSNEDSCKRPVTDSFKAKVSTVYVPTETSDTSLTVKDGFQWRKYGQKVTRDPSPRAYFRCSFAPSCPVKKKVQRSAEDPSLLVATYEGTHHLGPNASEGD---ATSQGG----------SSTVTLDLVNG-CHRLAL-EKNERDNT-MQEVLIQQMASSLTKDSFTAALAAAISGRLMEQR
OUT.Prunus.O	MDYSSYDTSLDLTKPLRLFDDTPKKEVHS-KILIDFGRQLSANEESGALLEELQRVSAEKKLTEMLTVMGEYALRSQLLDYMSKNPEKELSISKKRKSESSNNSNIINGAVNGSESSSSDGESCKKPREETIKAKISRAYVRTEASDTSLVVKDGYQWRKYGQKVTRDPCPRAYFKCSFAPSCPVKKKVQRSVEDQSILVATYEGEHHSHPSQIEATSGSNRGMTLVPSSSSLASSGPTITLDLTKSKSSADTKSTKTRTETPEVRKFLVEQMASSLTKDPFTKALAAAISGRILQHS
OUT.Quillaja.O1	MDYSSWITSLDLINPLRVLDEAPKKKVESNFFELGI-KPSIREE-SGALVEELKRVGEEKKLTEMLTEVCEYALRSHLMDYMKKNPEKELSPSKKRKSESSNNNHYIFGNTSGSESSSTDEEMCKKPKEETVKAIISRVYVRTEASEKTLIVKDGYQWRKYGQKVTRDPSPRAYFKCSFAPSCPVKKKVQRSVEDQSVLVATYEGEHHPHPSQLEATSGSGGCLTLVPCAASLSSSGPTATLDLTKSKSDNEARNSKPKNESPKVQQFLVEQMATSLTKDPFTAALAAAISGRILHKP
OUT.Quillaja.O2	MDYSSLITSLDLIIPHRVVDEAPMKKVESNFFELGM-KPSINEE-SGALLEELKRVSAEKKLTEMLTEVCEYALRNHLMDCMRKKPEKEPSPSKKRKSESSDNNNCVFGITNGSESSSTDEEICKKVSEETIKAKISRAYVRAEASDKSLIVKDGYQWRKYGQKVTRDPSPRAYFKCSFAPSCPVKKKVQRSVEDQSVLVATYEGEHHPHPSQLDAS---------------------------------------------------------------------------------
OUT.Vitis.O	MDSSNWMASLDLANPLRLFDDTPKKEVQDDFTGLGLKVVSLKEEETGVLVEKLNQVNAERKLTEMLTVMCEYALRSHVMEYISKNPERESPSSRKRKAESSNNNSNNNGVV-GSESSSSDEDSFKKPREETIKAKISRVYTRTDASDTSLVVKDGYQWRKYGQKVTRDPSPRAYFKCSFAPSCPVKKKVQRSVEDQSILVATYEGEHHPHPGRIEPTSGANRSVNLVPCASSLSSSGPAITLDLTKPKSNSDAKAS----KSPELHHFLVEQMASSLTKDPFKAALAAAISGRILHHQ
PAP.Aeschynomene.A	MDCSSYITSLDLINPYRVHEEVQKKEVESNFFSLGMTKFPLKEESTSELEEELKRVTAEKRLVEMLSVVCEYNLRSHLKDYMTKTTEKDLSSSRKRKSESSNNNNNCFAINNGSESSSTDEESCKKPREETIKAKVSRVYVRTEASDTSLIVKDGYQWRKYGQKVTRDPSPRAYFKCSFAPSCPVKKKVQRSIDDQSVLVATYEGEHHPHPSQMESTSGSNRSMTLVPCSASLSSSAPTVTLDLTKTKLNNDSKNTKHKVDSPEVPQILVEQMANSLTKDPFRAALVAALSGRVLHK-
PAP.Aeschynomene.B	MDYSSWVTSLDLINPHRVHEEVPIKEVESSFFSLGMRKASLREEPAGALVEELKRVSAEKKLTEMLTEMCEYTLRSNLMEYMRNNPEKELSPTKKRKSESNNNNSNLMGVN-GSESSSTDEESCKKPREEAIKAKISRVYVKTEASDTSLIVKDGYQWRKYGQKVTRDPSPRAYFKCSFAPSCPVKKKVQRSVDDQSVLVATYEGEHHPHPSQMEATSGSSRCMTL--ASGSVSCSAPKVTLDLTKSKSRNEFKSINPRIESPQVPPILVEQMATSLTKDPFREALVAAISGRMLHK-
PAP.Lotus.A	MDCSAWITSLDLIHSHKVHQQVPKKEVESKLFSLGMTEFSVEEESTNELEEELKRVTAEKKLVEMLSVVCEYTLRSQLMEYMSRNPEKELSSSKKRKSESSNNNSDLVGVNNGSESSSTDEDSFKKPREETIKAKISRAYVRTEATDTGFVVKDGYQWRKYGQKVTRDPCPRAYFKCSFAPSCPVKKKVQRSVDDQSVLVATYEGEHHPQPSQMEATSGSGRNVSLMPSSKSLSSAPAVVTLDLTKSRCSNDSKNAEPRKDSAKLPQVLVEQMATSLTTDPFRAALVAAISGRLLHQ-
PAP.Lotus.B	MDCSSWITSLDLINSHRVYEDLQKKEVENNFFSLGLRKSSVKEESNGALVEELKRVSAEKKLTEMLTEMCEYTLRSNLTEYMRNNPDKEISTSKKRKSESSNNNSNPLGVN-GSESSSTDEETCKKPREETIKAKVSKVYHRTEPSDISLIVKDGYQWRKYGQKVTRDPSPRAYFKCSFAPTCPVKKKVQRSVDDPSILVATYEGEHHPISSQMEATSGSNRCMTT----VSVPCSAPTVTLDWTKSKSSKESKNMNPKIHSPEVPQILVEHMASSLTNDPFRAALVAAISGQMLPK-
PAP.Medicago.A	MDCSSYITSLDLIIPYRAHEEVPKKEVESNFFSLGMTNFSVKNESIDELEEELKRVTLEKKLVEMLSVVCEYTLRSHLMEYMKRNPEKEVSSSKKRKSESSNNNSNLIGINNGSESSSTDEESCKKPREENIKAKISRAYVRTEVSDTGLIVKDGYHWRKYGQKVTRDPCPRAYFKCSFAPSCPVKKKVQRSVDDQSMLVATYEGEHHPQPPQIESTSGSGRSVNHVPCSASLTSAPKVVTLDSTTSKNSKDSKSIEPRKDSPKVPKNLVEQMATSLTTDPFRAALVAAISGRLVHN-
PAP.Medicago.B	MDFSSWITSLDLINPRRVHQQFKKYEVENNFFSLGMSISSAKEESSVALVEELKRVSAEKKLTGMLTEMCEYTLRNNLMEYMRKNPDHK----EKRKSDEISSSNLMGGVTGNSESSSSDEDSCKKPRETCIKAKVSRVYFKTESSDSSLIVKDGYQWRKYGQKVTRDPSPRAYFKCSFAPSCTVKKKVQRSVDDPSVVVATYEGEHHPHPSQTEPT--NNRCRNQISPVAPSSSAPSTVTLDWTKKAPSSAPS-KNMMINNPKVPQILVEQMATSLTKDLFRAALAAAISGKMLHQ-
PAP.Phaseolus.A	MDCSSWITSLDLINPRRVHEDVPK-EVESKLFSLGMPKFNVEEECTNELEEELKRVTAEKKLGEMLSVVCEYTLRSHLMEYTKKNGEKETSTSKKRKSESSNNNICVMGTNNGSESSSTDEESCKKPREETIKPKISRVYVRTEASDTTLIVKDGYQWRKYGQKVTRDPCPRAYFKCSFAPSCPVKKKVQRSVDDQSVLVATYEGEHHPQSSQMEATSGSGRSVTLVPCSASLSTTPTLVTLDLTKSKGSNNFKSTRTKVDSPKVKQVLVEQMATSLTTDPFRAALVAAISGRLLHN-
PAP.Phaseolus.B	MDYSSRITSLDLIIPLRLHQELPKKEVEHNFFSLGLKKSSVKEQSSGALVEELKRVSAEKKLSEMLTEMCEYALRNNLMEYMRKNPEKELSSSKKRKSESSNNNSTPMGIN-GSESSSTDEESCKKPKEE-IKTTVSRVYVRTEASDTSLIVKDGYQWRKYGQKVTRDPSPRAYFKCSFAPSCPVKKKVQRSVDDQSVLVATYEGEHHPHPSQMEVTTGSNRGVAP--CSGSLGSSAPTVTLDWTKSKSSSDSKNATPKIDAPEVPQVLVEQMATSLTKDPFRAALVAAISGKMLHN-
