# Supplementary material for: Legume genome structures and histories inferred from Cercis canadensis and Chamaecrista fasciculata genomes
Source: Plant J. 2026 Jun 10;126(5):e70981. doi: 10.1111/tpj.70981 (PMC13252982; doi:10.1111/tpj.70981)
Supplement: Supplementary file 6 — Data S6. Manuscript supplement; Compressed directory of aligned sequences from 250 gene families with high rates of gene duplication consistent with whole‐genome duplications in the legume subfamilies. [file TPJ-126-0-s006.gz › S6_consen_wgd_tree/40_wgd_aln_manual_wgd_copy/Legume.fam3.02037]

CAE.Acacia.A	MADVSDDATSICAHCGRAIRAAIALHYAHCSRLEKCKICGDMIPKRNSDDHFLNTHAQVACSMCHKIMERDMIEIHKGESCPQRVVTCEFCEFPLPAVDLAEHQGVCGRTELCQLCRYVRLCERYNHGARCGIPDNNVGSSRDARARERDEGAGRRPQNDYPKRNILFTVAVTGIAVLVGSILFQRKTEPSDLH
CAE.Acacia.B	MAAVSDEVTNICSHCNRSIPAAIDLHYVHCSRLEKCKICGDMVPRKNAEDHYLSTHAPVVCSMCSEAMDRDILDVHRGENCPQRIVTCEFCEFPLPAIDLAEHQEVCGRTELCHLCKYVRLRERYNHEGSCGIPDHTLGSSRDVRPAERGGGPRRRQPNNFSKRRLLFTIAITSIAVLLGSLFFQKKTEQSDVN
CAE.Chamaecrista.A	MATVSDEATSTCSHCDRAIPAAIALHYAHCSRLEKCSICGDMIPKKTAEDHFLNTHAQVACSMCRRMMDRDVLDIHKGESCPQRIINCEFCEFPLPAIDLAEHQEVCGRTELCHLCRYVRLCERYNHEVSCGTPDNTVGSSRDARAAEREEGARRRQQNDFSKRHLLFTVAITGIAVLFGSIFFQRRTEHSDLH
CAE.Chamaecrista.B	MATAFDEGTNICNHCNRAIPAAIDLHYAHCSRLEKCKVCGEMVPKRTAEDHYLSTHAPVACSLCSETMDRNILDVHRGENCPQRIVTCEFCEFPLPAIDLAEHQEVCGRTELCHLCKYVRLRERYNHEARCGIPDNTVGPSRDVRAAERDDNARRRQQNNFSRRRLLFTIAITGIAVLLGSLIFQRKPEHNNV-
CAE.Senna.A	MATVSDEVTSTCTHCDRAIPAAIALHYAHCSRLEKCTVCGDMIPKRNAEDHFLNTHAQVACSMCRKMMDRDVLDIHKGESCPQRIVTCEFCEFPLPAVDLAEHQEVCGRTELCHLCRYVRLCERFNHEARCGIPDNTVGSSRDVREAERDEGARRRRQNDFSKRHLLFTVAITGIAVLFGSILFQKRTEHSDLH
CAE.Senna.B	MAAVSDEATNICSHCNRAIPAAIDLHYAHCSRLERCKICGDMVPKKNAEDHYLSTHAPVACSMCSETMDRDILDFHKGENCPQRIVTCDFCEFPLPAIDLAEHQEVCGRTELCHLCKYVRLRERYNHEASCGIPDNTVGSSRDVRAAERDDGARRRQRNNFSSRRLLFTIAITGIAVLLGSLFFQRKTEHSDMH
CER.Bauhinia.A	MAVVSDEGTSICNHCDRAIPAAIDLHYAHCSRLEKCKVCGDMVPKKYVEEHYLNTHAPVACSLCSETMERDILDIHKGENCPQRIVTCEFCEFPLPAIDLAEHQEVCGRTELCHLCKYVRLRERYNHEARCGVPDNTVGSSRNVRAAERDDGARRRQRNDFSRRRLLLSIAITGIAVLLGSLFFQRKTEHSDVH
CER.Bauhinia.B	MAVVSDEGTSICNHCDRAIPAAIDLHYAHCSRLEKCKVCGDMVPKKYVEKHYLNTHAPVACSLCSETMERDILDIHKGENCPQRIVTCEFCEFPLPAIDLAEHQEVCGRTELCHLCRYVRLRERYNHEARCGVPDNTVTSSRDVRAAERDEGPRRRQRNDYSRRRLLLSIAITGIAVLLGSLFFQKKAEHSDLH
CER.Cercis.o	MAVVSDEGTSICNHCARAIPAAIDLHYAHCSRLERCKVCCDMVPKKYVEEHYLNTHAPVACSLCSETMERDILDIHKGENCPQRIVTCEFCEFPLPAIDLAEHQEVCGRTELCHLCKYVRLRERYNHDARCGVPDNTVGSSRDVRAAERDEGARRRERNDFSRRRLLLSIAITGIAVLLGSLFFQRKTEHSDVH
CER.Phanera.A	MAVVSDEGTSICNHCDRPIPAAIDLHHAHCSRLEKCKVCGDMVPKKYVEEHYLNTHAPVACSLCSETMERDILDIHKGENCPQRIVTCEFCEFPLPAIDLAEHQEVCGRTELCHLCKYVRLRERYNHEARCGVPDATVGSSRDVRAAERNEGARRRQRNYFSRRRLLLSIAITGIAVLLGSLFFQKKTEHNDVH
CER.Phanera.B	MAVVSDEGTSICNHCDRAIPAAIDLHYAHCSRLEKCKVCGDMVPKKYVEEHYLNTHAPVACSLCSETMDRDILDIHKGENCPQRIVTCEFCEFPLPAIDLAEHQEVCGRTELCHLCKYVRLRERYNHEARCGVPDNTVGSSRDVRAAERDEGARRRQRNDFSRSRLLLSIAITGIAVLLGSMFFQRKTEHSDLH
DET.Sindora.A	MDVAFDEATSICSHCDRAIPAAIDLHYAHCSRLEKCKVCGDMVPRKYIEEHYLSTHAPVACSLCNETMERDILDIHKGENCPQRIVTCEFCEFPLPAVDLAEHQEVCGRTELCQMCRYVRLRERFNHEARCGTPENAVGSSRDVRAAEREEGARRRQQHHFSRRKLLFTIAIAGIAVILGSLFFPRKREENDVH
OUT.Arabidopsis.O	METATGEITIVCNHCDRDIPSLIDLHRVHCARLEKCKICGDMVPKKHAEEHYLNTHAPIACSMCKETIEREIFDSHKGEICPKRIVTCEFCEFPLPAVDLAEHQEVCGRTELCYQCSYVRLRERYNHETKCGT---VESSRRIPRAAEGDGNGRRRDGNGVSNKRLFFTIAITGIAVIIGSLFFQRKPE-----
OUT.Prunus.O	MAVASEGATIICNHCDRAVPSSIDLHSAHCFRLEKCKVCGDMVPKKYAKEHYSDTHAPVACSLCSETMEREILAVHKGENCPQRIVTCEFCEFPLPAIDLAEHQEVCGRTELCHLCKYIRLRERYNHEISCGVPDNTVSSSRDARAAERGQGPQRRQPNEFSRKRLIFTIALTGIAVLLGSLFFGRKTEDNQV-
OUT.Quillaja.O1	MAVEFEEATSICSHCDRAIPAAIDLHYAHCVRLEICKVCGDMVPKKHAEDHFLNIHAPVACSLCSEKMERDILAIHKGEKCPQRIVTCEFCEFPLPAVDLAEHQEVCGRTELCHLCRYVRLRERYNHETRCVPNSNTVEYLRDVREDPREQSARGRQQLDISRRRLLFTIAITGIAVLLGTLF-SRKTEDNQV-
OUT.Quillaja.O2	MAVAYEEATSICSHCDRTIPAALDLHYAHCVRLERCKVCGDMVPKKHAEDHFLDTHAPVECSLCSEMMERDILAIHKGEKCPQRIVTCEFCEFPLPAVDLAEHQEVCGRTELCHLCRYVRLRERYNHEARCVVPDNTVGSPRDVRDAERDRGARRRQPHDVSRRRLLFTIAITGIAVLLGSLFFPRKTEDNRV-
OUT.Vitis.O	MATASNEATSICSHCDRSIPSTIDLHYVHCSRLERCKHCGDMVPKKHAEEHYLNTHASVSCSLCSETMEREILAVHRGENCPQRIVTCEFCEFPLPAIDLSEHQEVCGRTELCHLCRYVRLRERNDHEANCGVPDNTVSPSRDARAAEREQGGRRRPPQEFSQRRVLFTIAITGIAVILGSLFFQRKTENTEMH
PAP.Aeschynomene.A	---------------DRAIPAAIDLHFAHCSRLQKCKVCGDMVPKIHAEDHYLSTHAPVSCSLCSETMDRDILDIHKGENCPRRIVTCEFCEFPLPAIDLSEHQDVCGRTELCHLCRYVRLRERYSHEVGCRIQDSTVGTSRNLREVERIAGARRRPQNEFSARRLLITIAITGIAVILGSMFL----------
PAP.Aeschynomene.B	MAAETDQAPAVCSHCDRPIPAAIDLHYAHCSRLEKCKVCGEMVPKLHAEEHYLSTHAPVACSMCSATMERDVLDIHRGENCPQRIVTCEFCEFPLPAIDLIEHQEVCGRTELCHLCKYVRLRERYSHEGNCRIQNNATGSSRDARPAERNDDPRPRPQNDFSKRRLLFTIAITGIAVILGSIFFQRKAEPSNVH
PAP.Lotus.A	MEAGSDQATSVCTHCDRAIPAAIDLHSVHCARLEKCKVCGDMVPRKHAEDHYLSTHAPVSCSLCSETMQRDILDIHKGENCPQRIVTCEFCEFPLPAVDLAEHQEVCGRTELCYLCKYVRLRERFSHEARCGVQDNTVGSSRNVREAERDEGPPRRQQNDFSTRRLLITIAITGIAVILGSIFLQKKAEPSDVH
PAP.Medicago.A	MDSLLDQATSTCSHCDRAIPVAVDLHYAHCSRLQKCKVCGDMVPRNNAEDHYLTTHAPISCSLCSETVDRDIIDIHTGENCPKRIVTCDFCEFPLPAIDLAEHQEVCGRTELCHLCKYVRLRERYNHEAGCGIQDSTVGSSRNVRETERNEGVPRRPRNEYSTKRLLFSIAVTGIAVILGSMFLQKKTDPSEMH
PAP.Medicago.B	MTTMPDQATSICPHCDRAIPAAIDLHSVHCARLEKCKLCGDMVPKIHAQDHYLNTHAPVACSLCSETMERNILYIHEGESCPQRIVTCEFCEFPLPAIDLPEHQEVCGRTEMCDLCKYVRLRERYNHEFNCGIQDNAAGSSRNERPAERDA-------NESSKRRLFFTIAITGIAVILGSIFIQRKAEPSNVH
PAP.Phaseolus.A	MEAVPDQDTSVCTHCDRAVPVAIDLHYAHCSRLEKCKICGDMVPRKNEEDHYLNTHAPVSCSLCSEAMERDILDIHKGENCPQRIVTCEFCEFPLPAIDLAEHQEVCGRTELCHLCKYVRLRERFSHEARCGIQDSSVGSSRNVREAEGEQGARRRPQNDFSTKRLIFTIAITGIAVILGSFFLQRKVEPSDVH
PAP.Phaseolus.B	MATVSDQATGICTHCDRAIPSAIDLHYAHCSRLERCKICCDMVPKTLAEEHYLNTHAPVACSLCSETMERDILDIHKDENCPRRMVTCEFCEFPLPAIDLAEHQEVCGRTELCHLCKYVRLRERYNHEDSCRIQENSSGSSRYVRPVERDEGPRRRPQNDFPRKRVFFTIAITGIAVILGSIFFPRKTDLSNVQ
