# Supplementary material for: Legume genome structures and histories inferred from Cercis canadensis and Chamaecrista fasciculata genomes
Source: Plant J. 2026 Jun 10;126(5):e70981. doi: 10.1111/tpj.70981 (PMC13252982; doi:10.1111/tpj.70981)
Supplement: Supplementary file 6 — Data S6. Manuscript supplement; Compressed directory of aligned sequences from 250 gene families with high rates of gene duplication consistent with whole‐genome duplications in the legume subfamilies. [file TPJ-126-0-s006.gz › S6_consen_wgd_tree/40_wgd_aln_manual_wgd_copy/Legume.fam3.01679]

CAE.Acacia.A	MQTSQKHPSSVGFHLYHQPMLDTDTYSRFQILPSNSYNEIVDDNSQGTTVSFENCNQQYFTLESSPPPPGPIACDSSSFASNSSRSPFSPQGSQTSLSDQHQSLDTYGSPISGCSSVDGGNEWKHWLKELEHELLGPEPDIVDSRDFCPEVGQQQASAVSGWNWDQIVEMIPKLDLKDVLIRCAQAVSDDDFQTAAGLMDKVLVKMVSVSGDPLQRLGAYMLEGLRAKVGSTGSTIYKSLKCEQETSKELMNYMGILYRICPYWPFAYTSAAVILEAMQESRIHIIDFQIAQGTQWKLLIRDLAQRPGGAPYIRVTGVDDSQSFHARGGGLHIVGQNLANHAKSLGVPFEFHSAAMSGCEVQLENLGVRPGEAVAVFPYVLHHMPDESVSTEHRDRLLR…
CAE.Chamaecrista.A	MQTSQKHPSSAGFHLYHQPMQDIDPYSHFQILQPKSYHEINDNSSQGTTVSFETYKRQYFTLESSPPTTGVIACDSPSFASVSSRNPFSPPGSQT----QSSHSDTYGSPISGCSSADDGCEWKHKLKELEISLLGPESDMVDSNHCSFMGSLQQASAMSRLDWDQITEMIPKLNLRDVLIACAQAVSEEDFPTAVGLMDKVLVKMVSISGEPIQRLGAYLLEGLRARLESSGSIIYKSLKCEQETSKELLTYMGILYRICPYWQFAYTSAAIITEAMEESRIHIIDFQIAQGTQWKFLLQALARRPGGPPFLRVTGVDDSQSFHARGGGLHLVGESLSNYARSLGVPFEFHSAAMSGCEVQRENLGVRPGEALAVFPYVLHHMPDESVSTEHRDRLLR…
CAE.Chamaecrista.B	---------------KHEPVQDIDHFSNYQTLQNNTFPDSLDDSSQGTSVSFETYKEPYYTLESFPSKTAHVVFDSPS------RSPFSSQSCQSCHSDQQHSSGNYGSPISWSSNTDDGNELKHKLREIEISLLGPESDIVDGCYCSFKGGSYRSSPVAGWNWDQIVEIIPKLDLRQVLVACAQAVSDGEIPTAIGWMDNVLGKMVSISGDPIQRLGAYMLEGLRARLESSGSLIYKSLKCEQPTSKELMSYMHILYQICPYWKFAYVSAAVIKEAIEESKIHIIDFQIAQGTQWMLLMHALANQPGGPPSIRITGIDDSQSFHARGGGLHIVGERLSNYAKSCGVPFEFHSAAMSGCEVQLENLGVRLGEALVVFPFVLHHMPDESVSIEHRDRLLR…
CAE.Senna.A	MQTSQTPPASSGFHLYHQPMQDIDPYSHYQVLQTNSFHE-------GTTVSFETCNHQYCTLESTPIVTNLLLCDSPSFASVSSRSPLSSQVSQTSQTHSWHSDNTHESPSSGCSSPDYENQLNEKIKELENSMLGT-------------------------DWDHMVEMIPQLNLSDVLKYCAEAVSEGDTETALGLMDKVLAQMVSVNGEPIQRLGAYLLEGLRARLESSGSAIYKSLKCEQETSQELLNYMGILYRICPYWQFAYTSAAVITEAIQQPRIHIIDFQVAQGTQWKVFLKTLAKRPGGAPFVRLTGIDDSQSFQARGGGLHIVGQDLSNYANSLGVPFEFHSAAMSGCEVQRDNLGVRPGEAVVVFPYVLHHMPDESVSTEHRDRLLR…
CAE.Senna.B	MQTSQKHANSAGIYLYHQPVQDAEPYSNYQNSQSNLCHDSHDSSSQGTSVTFETYKEQHFTLDSSAGTTAHAVCDSPSGASISSRSPFSPQSSHSCYSDQPQSFDTYGSPISWSSSADDGNELKHKLRELEISLLGPESDIVDSCYCSFKGGLHQASPIAGWNWDQIVEIIPKLDLRQVLVACAQAVSDGDIPTAVGWMDNVLGKMVSVSGEPIQRLGAYLLEGLRARLESSGSLIYKALKCEQPTSKELMSYMHILYQICPYWKFAYVSAAVIKEAMAESRIHIIDFQIAQGTQWMILMNALANRPGGPPSIRITGVDDSQSFHARGGGLHIVGERLSNYAKSCGVPFEFHSAAMSGCEVQQENLGVQPGEALAVFPYVLHHMPDESVSTEHRDRLLR…
CER.Bauhinia.A	MQTSQKH--PSGIHLYHQPMQDIEPYPHYQIYHSNFSHDS---SSQGTTASFETYKEQYFTLDSSSANSALIVCDSPSGASVSSRSPFSPQG--SCLSDQHQSSDTYGSPISGSSSADDGNEFKHKLRELEISLMGPESDIVDSHYCSLRGG-QEPSPMAGWNWDQVAEMIPKLNLKDILITCAQAISDGEIPRAVGWMDKILAKMVSVSGEPIQRLGAYLLEGLRARLESSGSMIYKALKCEQPTSKDLMSYMSVLYQICPYWKFAYTSAVVIAEAMEESRIHIIDFQIAQGTQWMMLMNDLARRPGGPPFIRVTGVDDSQSFHARGGGLHIVGQRLSEYASSLGVPFEFHSAAMSGCEVQSENLGVQPGETVAVFPYILHHMPDESVSTEHRDRLLR…
CER.Bauhinia.B	MQTSQKG--QRGLHVYHQPMEDIQPYSHYQIYDSNSSHDIHDSSSQGTNVSFETYKEQYFTLESSPATSAVIVCDSPSGASVSSRSPFSPQG--SCLSDQHQSSDTYGSPISGSSSADDGNDLKHKLRELEISLLGPESDIVDSCYCSFKGG-YQTSPMAGWSWDQLAEMIPKLNLKDVLITCAQAMSDGDIPRAIGWMDKILVKMVSVSGEPIQRLGAYMLEGLRARLEKSGSIIYKALKCEQPTSKELMSYMGVLYQICPYWKFAYTSAVVIAEAMEESRIHIIDFQIAQGTQWMLLMNVLAHRPGGPPSIRVTGVDDSQSFHARGGGLHIVGQRLSDHANSLGIPFEFHSAAMSGCEVQRENLGVQPGEALAVFPYILHHMPDESVSTEHRDRLLR…
CER.Cercis.o	MQTSQKH--PNGVHLYHQPMQDIDPYSHYQIYHSNLSHDIHDSSSQGTTVSFETDKEQYFTLESSPATSALIVCDSPSGASVSSRSPFSPQG--SCLSDQHQFSDTYGSPISGSSSADDGNELKHKLRELEISLLGPESDIVDSCYCSFKGG-YQTSPMAGWNWDQVAEMIPKLNLKDVLITCAQAMSEGDIPRAIGWMDKILVKMVSVSGEPIQRLGAYLLEGLRAKLESSGSMIYKALKCEQPTSKELMSYMSVLYQICPYWKFAYTSAVVIAEAMEESSIHIIDFQIAQGTQWMLLMHVLARRPGGPPFIRVTGVDDSQSFHARGGGLHIVGQRLSEYANSLGVRFEFHSAAMSGCEVQRETLGVQPGEALAVFPYILHHMPDESVSTEHRDRLLR…
CER.Phanera.A	MQTSQKH--PSGIHLYHQAMQNIEPYSHYQIYHSNLSNDIHDSSSQGTTVSFEAYKEQYFTLESSSANSGMIVCESPSGASVSSRIPFSPQC--SCLSDQHQSSDTYGSPISGSSSADDGNELKHKLRELEISLLGPESDIVDSYYCSLKGN-YQTSPAAGWSWDQVAEMIPKLNLKDVLITCAQAISDGDTPRAIGWMDKILVKMVSVSGEPIQRLGAYMLEGLRARLESSGSKIYKTLKCEQPTSKELMSYMSVLYQICPYWKFAYKSAVVIAEAMEESRIHIIDFQIAQGTQWMLLMNDLARRPGGPPFIRVTGVDDSQSFHARGGGLNIVGQRLSEYASSLGVPFDFHSAAMSGCDVQRENLGVRHGEALAVFPYVLHHMPDESVSTEHRDRLLR…
CER.Phanera.B	MQTSQKH--SSGFHLYHQPMRDIEPNSHYQTCENNLSHDIHDSSSQGTTVSFETDKDQYFTLESSPATSAVIVCDSPSGASVSSRSPFSPQG--SCLSDQHQSSDTYGSPISRSSSADEGNELKHKLRELEISLLGPESDIVDSCYCSFKGG-CQTSPMAGWNWDQVVEMIPTLTLKDVLIPCAQAMCDGDIPRAIGWMDKILVKMVSVSGEPIQRLGAYMLEGLRAKLESSGSIIYKALKCEQPTSKELMSYMGVLYQICPYWKFAYTSTVVIAEAMVESRIHIIDFQICQGTQWMMLMNVLAHRPGGPPFIRLTGVDDSQSIHARGGGLHIVGQRLSDYANALGVPFEFHSAAMSGCEVQRENLGVQPGEALAVFPYVLHHMPDESVSTDHRDRLLR…
DET.Sindora.A	MQTSQKHPTPAGIHFYHQPVQDIDPYAQFQFLQSKLCHDIHDTSSQGTTLSFETHEDQYFTLESFPAATNLIVCDSPSGVSVSCRGPFSPQGSHQCLSDQHQSPDTYDASTSGASCADDSSDLKHKLRELEITLLGPDSDIVESCYCSYKGVLPQAYPVNVQDPYQFAQMIPKLDLKEVLTSCAKAISDGDIPKAKNLMDNVLGKMVSVAGEPIQRLGAYLLEGLRARLESSGSLIYKALKCEQPTGKELMIYMRVLYQICPYWKFAYASSVVIKEAMEESRIHIIDFQIAQGTQWMALMQTLAHRPGGPPFVRVTGIDDSQSFHARGGGLHIVGENLSKFAKSCGVPFEFHSAAMSGCEVERKDLDVRPEEALAVFPYVLHHMPDESVSTEHRDRLLR…
DET.Sindora.B	MQMSQKHPNSAGLHFYHRPVQDINSYSQYQILQGNLCHDIHDSSSQGTTVSFETYKDQFFTLDSSPAVSGLIACDSPSAASVSSRSPFSPQGSQSCLSDQHHSSDTYGSPISGASSADDGSEWKHKLKELEISLLGPDSDIVDSCCCSSKDISSQASPAVEWDWEPIVEMIPKLNLRGVLMACAQALSDADITTATGWMDKVLIKMVSVSGEPMQRLGAYLLEGLRARLVSSGSLIYKTLKCEQPTSKELMSYMHILYQICPYWKFAYVSAAVIREAMEESRIHIIDFQIAQGTQWMALMKSLECRPGGPPFVRVTGIDDSQSFHARGGGLEIVGQRLSEFAKSCGVPFEFRSAAMSGCEVERKDLEIWPGEAVAVFPYVLHHMPDESVSTEHRDRLLR…
OUT.Arabidopsis.O	MQTSQKHHSAAGLHLYPQVYCSP----QFQAKDNKGF-------------SDIPSKENFFTLESSTASGSLPSYDSPSVSI-TSRSPFSPQGSQSCISDLHHSPDVYGSPLSGVSSAYDEAGVKSKIRELEVSLLSGDTKVEEF--SGFSPA-AG----KSWNWDELLALTPQLDLKEVLVEAARAVADGDFATAYGFLD-VLEQMVSVSGSPIQRLGTYMAEGLRARLEGSGSNIYKSLKCNEPTGRELMSYMSVLYEICPYWKFAYTTAVEILEAIAETRVHIIDFQIAQGSQYMFLIQELAKRPGGPPLLRVTGVDDSQSTYARGGGLSLVGERLATLAQSCGVPFEFHDAIMSGCKVQREHLGLEPGFAVVVFPYVLHHMPDESVSVEHRDRLLH…
OUT.Prunus.O	MQTSQKHRSTASIHLYHQPMQDIDPS-IFQILENSVCSDT---GSQGNNVSFQTYKEEYFTLESSPATTGFVACDSPSAGSGLSRSPFSSQGSQSCLSDQRHSPDTSGSPISGCSVADDGNGLRYKLRELEISLLGPESDIVDSHYCCYK------SDMPRWNRNQMAEM-TNLNLKDVLIHCARAIAEDDLPTANGLME-VLGQMVSVSGEPIQRLGAYMLEGLRARLERSGSSIYKTLKCEVPTGAELMSYMSVLFQICPYWRFAYMSAVVIREALEEPRIHIIDFQIAQGSQWVPLIQDLARQPGGPPRIRITGVDDSQSAHARGGGLHIVGQRLSQLANSWNVPFEFNNAAMSGCEVELENLRIQPGEAIAVFPYVLHHMPDESVSTQHRDRLLR…
OUT.Quillaja.O1	----KNIESSGGVQFYHHAVQDIDPYSHFQILENNVCQDI---SSQGTSVSFGTYKEQYFTLESCPATASLVVCDSPSVASVSSRSPFSPQDSQSCLSDQHHSSETCGSPISGPSSADDSNELKNKLRELEISLLGPESDIVDSRYCCFKGGYRQTASVARWDWDKMVEMIPKLDLKQVLLTCAHAVSEEDIPTAVGLMD-VLGRMVSVSGNPIQRLGAYLLEGLRARLESSGSLIYKSLKCKEPTSSELMTYMHILYLICPYWKFAYVSADVIREAMVESRIHVIDFQIAQGSQWVSLIQDLAGRPGGPPFIRITGIDDSQSFHARGGGLDIVGKRLSKVAESCGVPFEFHSAAMSGCEVELQNLGIRSGEAVAVFPYVLHHMPDESVSTHHRDRLLR…
OUT.Quillaja.O2	MQKSHKHQSSGGIHLCQQAVQDIDPYSHFQILENNACQEI--NSSQRTSVSFGAYKEQYFTLESSP-AASLIACDSPSGASVSSRSPHSPQDSQSCLSDQHHCSETCGSPISSSSCADDSNELKHKLRELEISLLGPESDIVDSCYCCFKGGYHQTASVPRGDWDKMVEMNPKLDLKVVLMNCARAVSDADIPTAVGLMD-VLGRMVSVSGEPMQRLGAYLLEGLRARLESSGSSIYKSLKCKEPTSKELMTSMHILYQICPYFKFAYMSAVVIEKAMEESRIHIIDFQIAQGSQWVSLIQALAGRHGGPPFIRIMGIDDSQSFHARGGGLDIVGKRLSQVAESCGVPFEFHGAAMSGCDVELQNLGIRPGEAVAVFPFVLHHIPDESVSTHHRDRLLR…
OUT.Vitis.O	MQTSEEHQSSGGIHLYHQPVQELQPYSEIQILDNNECPSN---GIQQTHLSFGTYNEQYFTLESAPVTAGYNVCDSPSAGSISSRSPFSPQGSQSYLSDPHHSPDASGSPISGSSGVDDGNELRHKLRELELSLLGPESDTTDSCNCSFRSGAHQAASIARWK----VEMIPRLDLKQVLVACAEAVSENDMSRTADLMG-VLEQMVSVSGEPIQRLGAYMLEGLRARLELSGSCIYKALKCKEPTGPELLSYMHILYQICPYYKFAYMSAVVIGEAIKEPRIHIIDFQIAQGSQWVSLIQALACRPGGAPLIRITGVDDSDSAHARGGGLHMVGLRLSKVAESCNVPFEFHAAGMSGSEVELENLRICHGEALAVFPYMLHHMPDESVSTAHRDRLLR…
PAP.Aeschynomene.A	---------QAGIDFYFQPVQGI--Y---QMLQSNLCQDINDNIIQGNNISFESCKDQYFTLDSSSATTDLGGCDSSSCSSLSSRSPYSPQVSQS--------SDTYGTPISGNSSIDNGDELKHRLRELEISLLGSDESVADS------GGRYGASPSAKYDWDQIAKMIPKFKLRDVLMLCAQAVSDDDIPRAIGWMDNVLAKMVSVYGDPMQRLGAYLLEGLRARLESSGSLIYKSLKCEQPTGKELMSYMHILYQICPYWKFAYISAAVIAEAMAESMIHIIDFQIAQGTQWHMLIQALASRPGGPPFVRVTGVDDSQSFHARGGGLEIVGERLSNLARSCGVPFEFNIAAMCGSEVEGANLVVRPGEALAVFPYVLHHMPDESVSTEHRDRVIR…
PAP.Aeschynomene.B	MQTSQKHSTSAGIDLYHQPVQGIDPYNRYQILQSNSCHH--DSSSQGTTVSFETCKEQYFTLESSPA-TNLIGCDSPSCASVSSRSPFSPQGSQSCYSDQHQSSDNYGSPVSGCSSAEDGYEWKHKLKELETSLLGPESDIGDSCHCCYKGAHQGAAPMSKYNWDQIAEMIPKLDLREVLILCAQAVADEDYPTAIGWMDNVLVKMVSVAGDPIQRLGAYMLEGLRARFESSGSLIYKTLKCEQPTSKDLMTYMHVLYQICPYWKFAYISAVVFGEAMQEQRIHIIDFQIAQGTQWMLLMQALASRPGGPPFVRVTGVDDSQSHHARGGGLHIVGKRLSDYAKACGVPFEFHSAAMCGSEVELENLVIQPGEALAVFPYVLHHMPDESVSTEHRDRLLR…
PAP.Lotus.A	MQTSQKYPSSAGVHFYQQPLQGI--Y---QISQSDRCD----SSSQGTNISFEACKEQFFTLESCPEITGFMNCDSPSYGSVSSRSPLSPQDSQSSHSDHHRSPETYGSPISSLSSVDDGNELKHKLRELEISLLGLDSDIVDSCDNWG-SSLRGAPPSAKYDWNLIAENIPKLDLKQVLILCAQAVSDEDIPTARGWIDNILGKMVSVAGDPSQRLGAYLLEGLRARLELSGSLIYKALKCEQPTGKELMSYMHILYQICPYWKFAYISAAAIAEAMAESRIHIIDFQIAQGTQWHLLIQALAHRPGGPPFIRITGVDDSQSFHARGGGLEIVGERLSDFARSYGVPFEFHSAAMSGCEVERENLGVRPGEALAVFPYVLHHMPDESVSTEHRDRLLR…
PAP.Lotus.B	MQASQKHSTSSGVHLYHQPVQDIDAYTHYQILQSNSSHGN--NNSHGAAASFETCKENYFTLESSPAATDLIGCDSASDASVSSRSP-----SQSYHSDQHQSSDTYGSPISAHSSDDGSYKLKHKLRELEISLLGPDSDAVNSCNCCFKGG---PSPIANYNWAQIEEMIPKLDLKDVLIRCAQAVSDGDMQTALGWMNNVLGKMVSVAGDPIQRLGAYMLEGLRARLESSGSLIYKALKCEQPTSKELMSYMDILYQVCPYWKFTYISSVVIGEAMQESRIHIIDFQITQGTQWLLLIQALASRPGGPPFIRVTGVDDSLSFDARGGGLHIVGKRLSDFAKSCGVPFEFHSAAMSGCEVELENLVIRPGEALAVFAFFLHHMPDESVSTEHRDRLLR…
PAP.Medicago.A	MQMSQQRPNSSGLGFYHQPAQGI--Y-----LQTNLCGDRDGSSSQGTDLSFETYKPQRFTLESYPEITGFIDCDSPSYASVSSRTPFSPQESQSCHSDHHQSPDTYGSPISGMSSVDDGNDLKHKLREIENSLLGPEDFIVDSYGSCMETNLHGASPSAKYNWDLIAENIPKLDMKEVLLLCAQAVSDGDIPTARGWMDNVLVKMVSVAGDPIQRLSAYLLEGLRARLELSGSLIYKSLKCEQPTSKELMTYMHMLYQICPYFKFAYISAAVISEAMAESRIHIIDFQIAQGTQWQMLIEALARRPGGPPFIRITGVDDSQSFHARGGGLQIVGEQLSNFARSRGVLFEFHSAAMSGCEVQRENLRVSPGEALAVFPFSLHHMPDESVSIEHRDRLLR…
PAP.Medicago.B	MYTSRKKPNSAGIQLYYQSLRQIDSNNRFKTLQTNSNNGG---RRQRTNVSLETSNKQFCTLESSQVANDVIAFDSPSSASGDPRSTFSPQISRYCSS-----DNTNVSPLGVYSSADDDS-FEFKMKEIELSLVGTDIEIVDSCQSNLNGSLHQGT--SQYDWSQFEEIIPKLDLKEELIRCAQFVFDGDFQKAIGFMNKVLGKMVSVAGSPIQRLGAYMLEGLRARVESSGSAIYKALKCEEPTSIELMSAMHILYQICPYFQFAYISSAVICEEMQESRIHIIDFQIAQGSQWMLLLHALKHKPGGPPFIRVTGIDDSQSFHARGGKLDIVGKKLEDCAKTCKVPFEFNSVKMYGCEVQLEDFEVQHDEVLVVFPFALHHIPDESVSMEHRDRLLR…
PAP.Phaseolus.A	MQTSQKHPSSAGVHFYHQPVRGI--Y---QVLKSDLCHDGRDSSSQGTSVSFETCKQQYFTLESCPPTTGFLDCDSPSYASVSSRSPFSPQGSQSCYSDHHPSSDTYGSPISGLSSVDDGHELKHKLRELEISLLGPEEDIVDSFGCCAKGSLYGASQLAKHNWDDIADNISGFDLKGVFRLCAQAVSDDDIPTARGWMDNVLGKMVSVSGDPIQRLGSYLLEGLRARLESSGDLIYKSLKCEQPTSKELMSYMHILYQICPYWKFAYISAAVILEAMAESRIHIMDFQIAQGRQWYLLIQALAHRPGGPPSLRVTGVDDSQSFHARGGGLEIVGESLSEFARSCGVPFEFHSAAMSGCEVVRGNVEIRPGEALAVFPFVLHHLADESVSTEHRDRLLR…
PAP.Phaseolus.B	MQTSQKHPTSSGIHLYHQPVQDIDSYTRYQVLQSNSCHEIHDSSSQGTTISFEPSKEQYFTLESSPQINDLIGCDSPSYASVSSRSPFSPHASHSYHSDQHQSSDNYGSPTSANSSADESYELKHKLRELEISLLGPDSDIVDSCQCCYKGSHHGASPMAKYNWDQIVDMIPKLDLKEVLSRCAQAVSDDDIETAVGFMNKVLPKMVSVGGDPIQRLGAYMLEGLRARLESSGSLIYKALKCEQPASKDLMSYMHILCQICPYWKFAYVSAAVIGEAMLESRIHIIDFQIAQGTQWMLLIQALASRPGGPPFIRVTGVDDSESFHARGGGLEIVGKRLSDYATSCGVPFEFQSAAMSGCEVELENLVVRPGEALAVFPFILHHMPDESVSTEHRDRLLR…
