# Supplementary material for: Legume genome structures and histories inferred from Cercis canadensis and Chamaecrista fasciculata genomes
Source: Plant J. 2026 Jun 10;126(5):e70981. doi: 10.1111/tpj.70981 (PMC13252982; doi:10.1111/tpj.70981)
Supplement: Supplementary file 6 — Data S6. Manuscript supplement; Compressed directory of aligned sequences from 250 gene families with high rates of gene duplication consistent with whole‐genome duplications in the legume subfamilies. [file TPJ-126-0-s006.gz › S6_consen_wgd_tree/40_wgd_aln_manual_wgd_copy/Legume.fam3.02008]

CAE.Acacia.A	MFSPSHHKTLHPLHQASYLKPS-SSSRLSSMKLKSLIQTFIVSRMCRIIRALSKVKTIIVEILRDNQP-IHKKYHTSK---SKKIILGSFRLHYWCSSKSSHVLPVPTHIFQELPSSSSCYDSSQQVQGEELCPESQLAGYLQWLEDKGTKD---ESSKREINEIDLLAEMFIANCHEKFKLEKQESERRFQEMLARSM
CAE.Acacia.B	MFSPSHLKTLHPLQVFSVK--SPSSSSLCFTKFKS----LMVSHMCKIIRTLSKFKTIVLNILKNNQAT--------HNKNKQKIILGSFRLHYWCSSKSSHVLPVPTRVFDGLPSNHSSRHSSAEQQGLDFSHDSELAGYLQWLEGK-VEDKDTNNN-GEIEDIDVLAEMFIASCHEKFRLEKQESDRRLQEMLARSM
CAE.Chamaecrista.A	---SSHLKTLSPLQALSIL-KSPSSTSLSSTKLKSLIHTLIISRMCRIIRALSKLKALILQIFKDNHHACHRKHYYNKNGNNKNIILGSFRLHYWCSSKSSHVLPVPSPVYQVLPSSIN----TRDNHDHDHHDDSRLAGYLQWLEEK-VEG------KHEINEIDLLAEMFIANCHEKFKLEKQESDRRFQEMLARSM
CAE.Chamaecrista.B	MFSQSNPKTMHPLQVFSVKSSSSSPSSLSSTKLKGLINTLIVSHMCRIIRALSKVKTIILEILGNAQA-I--------ENKKKKIIMGSFRLHYWCSSSSSHVLPVPAPVFDGLPSKSRFFRHS--IEEESHEDSSELAGYLQWLEEK-VKDDDDEKEIKDHNNIDELAEMFIANCHEKFRLEKQESDRRFQEMLARSM
CAE.Senna.A	MFSPSHMKSLQALI--SLKSPFSFSSALTSTKLRSFIHTLIISRMCRIIRALSKLKTLILHIFRDNHP-I------HHYNNKNNIILGSFRLHYWCSSKSSHVFPVPKPNKHKYYDYS--TNTSEQQDHQEDCPDSQLAGYLQWLEEK-LDDDD-GK-DGEINEIDMLAEMFIANCHEKFKLEKQESDRRFQEMLARSM
CAE.Senna.B	MFSPSHLKTSHPLQ---LKSP---SSTLISTKLKSLINTLI---LCRIIRGVSKVKAIILDILGHTQA-L--------EDKKKKIILGSFRLHYWCSSSSSHVLPVPAPVYDGLPSNRFYYS--------EESDNPELAGYLQWLEEK-VEDKE---INN--ENIDVLAEMFIANCHEKFRLEKQESDRRFQEMLARSI
CER.Bauhinia.A	MFSPSHLKALHPLQVFSVKSPS-SSSTLSSMKLKSLIHTLIISQVCRIIRALSKVKVIIVEILKKNQP-INFFHPSQKNKKQRKIFLGSFRFHYWCSS-SSHIMPVPARVYEGLLPSGLYYDSTADQNHGEDFHDSQLAGYLQWLEEKADEE---GTNEKEINEIDMLAEMFIANSHEKFLLEKQESDRRFQDMLARSM
CER.Bauhinia.B	MSTPSHLTTSHPLQVFSVKLPS---STLSSTKLKSLIHTLIVSQMCRIIRALTKVKAIIVEAIKEIQP-IHFLYPSQNSKKQKKVFLGSFRFHYWCSS-SSHIMPVPARVYEGLMPAGLYYESTIIPADGEDCDDSQLAGYLQWLEEK-VDKKD--TTEKEINDIDMLAEMFIANSHEKFKLEKQESDRKFQEMLARSM
CER.Cercis.o	MFSPSHLKTLHPLQVFSVKSPS---STLSSMKLKSLIHTLIVSQMCRIIRALSKVKTIIVEILKDNQS-IHFLYPSQKNSKHKKVFLGSFRFHYWCSS-SSHIMPVPARVYEGLFPAGLYYDSTADQQHSEDCPDSQLAGYLQWLEEK-VSE-------KGTNEIDMQAEMFIANSHEKFRLEKQESDRRFQEMLARSM
CER.Phanera.B	MFSPSHLKTLHPLQVFSVKSAS---STLSSTKLKSLVHTLIVSQVCRIIRALSKVKTIIVQALKDIQPIQYFLYPSQKSKKRKKVFLGSFRFHYFHSS-SSHIMPVPARVYEGLRPAGLHYESTADQQHGEDCPDSQLAVYLQWLEEK-VDEKD--TREKEINDIDKLAEMFIANSHEKFKLEKQESDRRFQEMLERS-
DET.Sindora.A	MFSPSHLKSLHPLQVFQLKSASNSSSTLSSMKLKSLIHTLIVSHMCRIIRAISKVKTLILEVLRDNQP-I--KYSN---HKHKKLIMGSFRLHYWCSSKSSHILPVPGRVFAGLPSTDLYYDSTADEHEGEDCHGSQLAGYLRWLEEKKVHGAA---AAAEVNEIDMQAEMFIANCHEKFRLEKQESDRRFQEMLARSM
DET.Sindora.B	MSSPSRKKCPHHHQVFQVKPPS-S-S-----TLKSFIHTFTVSQMRRIIRAIFKVKNIIVDKISKYNQHGNFLNPSRKSSKHKKMVMGSFRLHYWCSSKSSHILPVPTRVFKELPATAAAIATAS---HDEDFPDSNLAGYLQWLEEK-VHEDM--EAAPEVNEIDMLAEMFIADSHEKFRLEKQDSDRRFQEMLTRSL
OUT.Arabidopsis.O	-----------SSSMSSSQCSSSSSPTSSSMKLKSLIQTLIISQVCRLLREISRVSSILVRVLRKKQYVSSLLYPKRVKKQKNNILFGSFRLHYFCSS---HVVPVSAPVPEELYLAHLVHESTMDGRDDDDQEPSQLSSYLRQLEDK-VKDGQEEETETMMNEIDKLADRFIANCHEKFMLEKVDSYRRSQGTLNRS-
OUT.Prunus.O	-----------TLQVFSTLSSSSSSPTLSIMKIKTLIHTIIFSHVCRAIRYLSKAASIFIQILRESQP-MQLIYPTKKKKKTKKIFFGSFRLHYWCSS--THVLPVPARVYEGLTASTLYYDSTTDAQQCEENHESQLSGYLQWLEEEKLHGKNSMADEIDVNEIDKLADLFIAQSHEKFILEKQESYRRFQEMNARSM
OUT.Quillaja.O1	MFSPSHLKTLHPLQVFSVK-SS-PSSTLSSMKIKTLIHTVIVSHVCRIIRALSKFKSIIIEIVKENQP-IHYLIQTQKSNKHKKVFFGSFRLHYWASS--SHVMPVAAPVYDGLPATHLYYDSTIIPADDHGDQDGELSRYLQWLEDQKLRGK----------------------------------------------
OUT.Quillaja.O2	MFSPSHLKILHPLHVFSMK-SSPSSSTLSSMKIKTLIHTVIVSHVCRIFRALSKVKSIVIEIVKENQP-IHYFIQGQKSNKHKKVFFGSFRLHYWGSS--SHVMPVPAPVYDGLPAAHLYYDSTPANDQCEDGAESELSGYLQWLEDH--KD---EQEINE--NIDKLADVFIANCHEKFKLEKQESDRRFQAMLARG-
OUT.Vitis.O	MVGPSHLKAPHSFHVFSMK--SPSSTFQQSMKLKTLIHTLIFSHLCRIARALARAKSILIDVLKENHL----MHMKK---KKQKKIFGSIRLHYWCSS---HVMPVSTPVLDGFSTSHLYYDSTIIPPECEDMAERQLSGYLHWLEEKKVHDNS--TVEPDMNEIDKLADMFIANSHEKFRLEKQESYRRFQEMLARSM
PAP.Aeschynomene.A	MFSPSNLKTMHPLQVKSSSSSSAPSSSISSMKLKRIIHTLIVSHMCRIIGALSKVKQVIVEILNNQKSRRAIHLFPSNKKHYNKIILGSFRLHYWCSSKSSHVLPVHDEGTLNHHA----ITSYQSNAVDEDCPESQLAGYLRWLEEKKVQDNMKNEEQQNMNEIDVLAEMFIANCHEKFRLEKQESDRRFQEMLARSM
PAP.Aeschynomene.B	MFSTLNLKTLHPLQ-----SSSSSSSALSSTKLKNLIRTLIVSHMCRLMRALSKFKTTIVNTLMRN-HTTKFPKKHNNNTSAQKIILGSFRLHYWSCSNSSHILPVPTRVFQGLKPPSSNSNSSEQEQEGEDYWESELAGYLQWLEEN-EDDDENEKVVEKMNEIDMLAEMFIANCHEKFRLEKQESDRKFQEMLARSL
PAP.Lotus.A	---------LYPLQIFSVKSSSPSSSTLSSMKLKRIIHTLVVSHLCRIIRALSKFKAVIVEIFKDNHQTIHFPLYPSQ-KKRNKIIFGSFRLHYWCSSKSSHVLPVPQRVYEGLFDAT-------TQQDGEDCPDSELAGYLRWLEEKKVQGGDDVKEEKEVENIDMLAEMFIAHCHEKFRLEKQESDRRFQERLARSM
PAP.Lotus.B	MFSSSHFKTSHPLQVFPAKPSQPSSSALTSMKMKNLIHTLIVSHVCRIIRALSKVKTAIVEIILRQNN-SNNIHNRHGSSRIKKIIMGSFRLHYWSASNSSHILPVPSRVYEGLQG----------GGGGDNCHDSELAGYLQWLEENVHDEGS--RMEKGINEIDKLAEIFIANCHDKFRLEKQDSDRKFHEMLARG-
PAP.Medicago.A	-----------SLQIFSLKSSSSSSSNLTSIKLKRIIHTLLVSHLCRIIRALSKVKDFIVEILKDNNSTINFTYYPSSNNIRKKIILGSFRLHYWCSSKSSHVLPVPERVYEGLFDTS-------EQPKSEDCPDSHLAGYLQWLEEKKIQEGTKEKEIVN-ENIDMLAEMFIANCHEKFKLEKQESDRKYQEMLARSI
PAP.Medicago.B	MFSPSHFNTSHPLPIYSLKSSSSSSSTLTSTKIKNLIHTLIVSSMCRIIRALSKVKSSLVEILKDNKPNIHLPYSSHKSSKTKKIIMGSFRLHYWASSRSSVVMPVPSRVFEGLPKAVTLSEHAKSHDNGEDCCDSELASYLQWLEENDIEGDGKGSEEGEIKDVDMLAEMFIANCHEKFKVEKEESYRRVYNLK----
PAP.Phaseolus.A	MFSPSHLKTLYPLQVFSVKPSSPS-STISSMKLKRIVHTLIVSHLCRIIRALSKVKAVVVEILKDNSS-IHFSNKKHINNRRKKIILGSFRLHYWCSSKSSHVLPVPEPVFEGLSAAA----S-------SGEPQDEDCPYLRWLEQKKVEGGEKGASEHEMNEIDVLAEMFIANCHEKFRLEKQESDRRFQEMLARSM
PAP.Phaseolus.B	--SSSHFKSSHPVQVFSAITPSPSSSALSSMKLKSLIHTLIVSHMCRIIRALSKLKAAILQTLKGNHSNIHFLHHRKH-KMTKKIISGSFRLHYWCSSKSSQVITVPSRVFQGLSNPA---D---ADHLFEDCHSSQLAGYLRWLEEKICEDDNKKSCESETNEIDMLAELFIADCHEKFRLEKQESDRMFHEMLARGM
