# Supplementary material for: Legume genome structures and histories inferred from Cercis canadensis and Chamaecrista fasciculata genomes
Source: Plant J. 2026 Jun 10;126(5):e70981. doi: 10.1111/tpj.70981 (PMC13252982; doi:10.1111/tpj.70981)
Supplement: Supplementary file 6 — Data S6. Manuscript supplement; Compressed directory of aligned sequences from 250 gene families with high rates of gene duplication consistent with whole‐genome duplications in the legume subfamilies. [file TPJ-126-0-s006.gz › S6_consen_wgd_tree/40_wgd_aln_manual_wgd_copy/Legume.fam3.01249]

CAE.Acacia.A	MDLISGLPDDVAMDCLLRVSYDQFPTVASVCKNWKAEIELPDFRRRRRDTGHIQRLIVMVQARVDSDKRVGALMKGSANPIYGLSVYEANSGQWNELPPPPGFSGGLPMFCQIAGVGYDLVLIGGWDLNSWKSSNSVFIYFMSAKWRRGADMPGGPRTFFACASDSERVVYIAGGHDDEKALRSALAYDVARDEWVILPDMERERDECKAVFHRPKFQVIGGYCTQMQGRFERSAEAFDVATCKWDPVDEEFLGSATCPRTCVDGGDGGRVYMCRGGNVVELEGDTWETVSKLPCEIREVAYISSIEGTLLVIGSSGYAEPYVGFVLDLKSNTWKMLESPIGHSGHVQSGCLLEI
CAE.Acacia.B	MELISGLPDDLALDCLICVSYQQFPAVTAVCKAWKTEIQMPEFCRRRKEAGYVQKIIVMVQATVDSENSRSGAIKGVKNPVYRLTVCEPETGLWSEMPPIPGLSVGLPMFCQIAGVGFDLVVMGGLDPDSYKASNSVFVYFVSGKWRRGADMPGGSRTFFGCASDKRRFVYIAGGHSEDKALRSAFVYDVASDEWVLLPHMARGRDECKAIFHNGKFRVIGGYCTERQGRFERTAEAFDVATWKWDPLEEEYLDAAMCPRTCVDGDDK--VYMCAGGEVIARHGDTWQPIAKLGDEIQNVALVMPWDGKMLVIGSSASSEPHVGIVLDLKTGNSRKLEIPPKYTGHIQSGCLLEM
CAE.Chamaecrista.A	MDLISGLPDDVAMECLIRVSYDQFPAVSSVCKGWKTEINLPEFRRRRTSTKHTQKLIVTVQARVDSENRDRDDSKNSPNPVYRLSVYEPGSGKWTELPPPPGLTSGLPMFCQIAGVGYDLVLLGGWDPDTWKSSNSVYIYFMSAKWRCGAHMPGGPRAFFACASDSERVVYVAGGHDDEKALKSVLAYDVARDEWVPLPDMATERDECKAVFHRGKLSVIGGYCTQTQGRFEKSVEAFNVATWKWDQVEEEFLRDATCPRTCVDGDDKGRVYMCKSGDVVVLQGSTWQEIAKVPSEIREVAYLRGWEERLLVIGSSGYGEPYMGFLLDLKSKNWRKLESPLGFTGCVQSGCLIEV
CAE.Chamaecrista.B	MELISGLPDDVARDCLIRVPYHHFAALASVSDRWNKEIHSPEFRWRRNTAGQTQKIIVMVQARVDPNR----LSKGFANPVNRLTVLEPETGNWTELPTIPGHSTGLPMFCQLASVGYDLVVMGGWDPESWKATNSVFVYFLNGKWRRGTDMPGGSRTFFACASDSRAFVFVAGGHNDEKALKSAFAYDVANDKWVPLADMARERDECKAVFHNGKFRVIGGYCTEMQGRFEKSAEAFDVATWTWGPVEEEFLEAATCPRTCVDGGDNERVFMCNGGDVMVHQGATWRSIAKVGDEIRNVAYVRTWQGKMVLIGSSGYSEPYVGIVLDLKSGSWTKLETPEMFTGHVQSGCLLQI
CAE.Senna.A	MDLISGLPDDVALECLIRVSYDQFPVVASVSKCWKTEIEMPEFRRRRRTTGHTQRLVVMVQARVDSEKRSSDLTSNSMNPVYRLSVYEPGTGQWSELPPPPGFTGGLPMFCQIAGVGYDLVLMGGWDPDTWKSSNSVFIYFLSAKWRRGADMPGGPRTFFACASDSERVVYVAGGHDDEKALRSALAYDVARDEWVPLPDMEKERDECKAIFHSGKFCVIGGYCTQMQGRFEKSAEVFDVATWKWDPVEDQFLGSATCPRTCVDGGDDGRFYMCRGGDVVVLQGSTWQEIAKVPSEIREVAYVRAWEGTLLLIGSSGFAEPCMGFLLDLKSNSWTKLESPMGFTGCVQSGCLLEI
CAE.Senna.B	MDLISALPDDIARDCLIRLSYEQFAAASSVSKSWKTEIQTPEFLRRRKATGHTQRLVVMAQARVDSEKLGSTSTKGSMNPVYRLTVFEPETNRWAEMPPIPGLSAGLPMFCQLAGVGYDLVVMGGWDPDSWKASNSVFVYFLSAEWRRGADMPGGPRTFFACASDSRRFVYVAGGHSEEKALRTSFAYDVAADAWVPLADMARERDECKAVFHGGKFRVIGGYCTEMQGRFETSAEAFDVATWKWGPVEEGFLDSAACPRTCVDGGDE-RVYMCSGGEVTALRDATWQPMAKLGEEMRNVAFVGTWEGKMLLIGSCGYGEPHVGVVLDLKGGSWRKLESPGSYTGHVQSGCVLEI
CER.Bauhinia.A	MDLISDLPDDVVRDCLFRVSYRQLPAVTAVCKGWKTEIELPEFRRWRKSTGHSQKLVVMSQTRIDSDKCGSEFVKCPMNPVYGLTIFEPDTGAWSDLPPAPGLGSGLPMFCQLAGVGYDLVVMGGWDPNSWKASNSVFIYFMSAKWRRGTDMPGGPRTFFACASDSDRTVYVAGGHDEDKALRSAFAYDVARDEWVELPQMSRERDECKAVFRRGKLHVIGGYGTEMQGRFERSAEAFDVATWRWSQMEEDFLGSATCPRTCVQGDDE-RIFMCVDGEVVALQGSTWQAVAKVPAEIRNVAFVRTWQGALMLVGSSGYGEPHMAFVLDIRSWNWRKLETPE-YTGHVQSGCLLEI
CER.Bauhinia.B	MDLISGLPDDVVRECLIRISYQQFADVAAVCKRWKTEIELPEFRLWRKSAGHNQKLVVMVQARVDLEKSGTGFVKRPMDPVYGLTIFEPDTGAWSELPLAPGLGSGLPMFCQLAGVGYDLVVMGGWDPNSWKACNSVYIYFMSAKWRRGADMPGGPRTFFACASDSDRMVYIAGGHDGEKALRSAFAYDVARDEWVPLPHMSSERDECKAVCQHGKFHVIGGYRSEMQGRFERSAEAFDVGTWKWSQIEEDFLRSATSPRTCVIGDE--KIFMCVDGEVVTLQDSTWQVVAQVPSEIRNVAYVRTWIGTLLLIGSSGYGEPHIGFVLDMECCKWRKLEYPERHKGHVQSGCLMEI
CER.Cercis.o	MNMISGLPDDVVRDCLIRVSYQQFAAVAAVCKGWKTEIELPEFRRWRKSTGHCQKLVVMGQARVDSEKCGSGFVKCPMNPVYGLTTFEPDTGAWSELPLAP---SGLPMFCRLAGVGYDLVVMGGWDPNSWKACNSVFIYFMSAKWRRGADMPGGPRTFFACASDSDRMVYVAGGHDEDKALRSALAYDVARDEWVQLPQMSRERDECKAVFHRGKFHVIGGYRTEMQGRFERSAEAFDVATWRWSQVEEDFLGSATCPRTCVNGDDE-KIFMCVDGEVVALQGSTWQAVAKVPAEIRNVAYVRTWQGTLLLIGSSGYGEPHMAFLLDIKSCNWRKLETPESYKGHVQSGCLLEI
CER.Phanera.A	MDLISGLPDDIVRDCLFRVSYQQLAAVTAVCKGWKTEIELPEFRRWRKSTGHSQKLVVMSQARIDSEKCGSGLVKCQMNPVYGLTIFEPDTGAWSELPLAPRLGSGLPVFCQLAGVGCDLVVMGGWDPTSWKVCNSVFIYFMSAKWRRGADMPGGPRTFFASASDSDRMVYVAGGHDEDKALRSAFAYDVARDEWVQLPHMSRERDECKAVFHRGKFHVIGGYRTEMQGRFERSAETFDVATWSWSQMEEDFLGSATCPRTCVKGDDE-KIFMCVDGEVMALQGSTWQAVAKVPAEIRNVAFVRTWQGTLLLIGSRGYGEPHMGFLLDIKSCNWRKLENPERYTGHVQSGCLLEI
CER.Phanera.B	MDLISGLPDDVVRDCLIRVSYQQFAAVAAVCKGWKTEIELPEFRRWRKSTGHNQKLVVMSQARVDSKKCGSGFVKFLMNPVYGLSIFEPDTGDWSELPLATGLGSGLPMFCQLAGVGYDLVVIGGWDPNSWKACNSVFIYFMSAQWRRGADMPGGPRTFFACASDSDGTVYVAGGHDEDKALNSAFAYDVARDEWVALPHMSRERDECKAVFHRGKFHVIGGYRTEMQGRFERSAEAFDVATWRWSQIEEDFLGSATCPRTCVNGDDE-KIFMCVDGEVVALQDSTWQAVAKVPAEISNVAYVKTWVGTLLLIGSSGYGEPHMAFLLDIKSSKWRKTETPESYKGHVQSGCLLEI
DET.Sindora.A	MELISGLPDDIARECLIRVSIQQFPAVALVSKGWKREIEAPEFRRQRKNTGQCQKIIVMVQARVDSEKSGGGFIKNPMNPVYRLSVFEPESGDWSELPPAPGLAAGLPMFCQVAGVGYDLVVMGGWDPDSWKPSSSVFVYFLSAKWRRGADMPGGPRTFFGCASDSDRSVYIAGGHDEEKALRSAFAYDVARDEWVQLPDMARERDECKAIFHAGMFHVIGGYSTEVQGRFERSAEAFDVATWRWDQVAENFLASAMCPRTCVDGDDE-RIFICRDGDVAVRQDSTWQMMTKVPGEIRNVAYVIGWEEKMLLIGSSGYGEPHMGFVLDCRNKKWTKMESPQGYTGHVQSGCYLEI
DET.Sindora.B	--LISCLPDDIVRECLIRVSYEQFPVVASVSKGWNMEIETPEFRRRRKSTGQSQIIIAMVQARVDSEKSGSRFVKNPMNPFYHLSVFEPETGCWTELPPPPGLSSGLPMFCQLAGVGYELVAMGGWDPDSWKASTSVFIYFISAKWRRGADMPGGPRTFFACASDSDQTVYIAGGHDVDKALRSAFAYDVARDEWFPLPDMARERDECKAIFHGGKFHVIGGYCTDMQGRFERNAEAFDVATWRWDPVEENFLDTAMCPRTCMDGDNE-RIFTCVDGDVMVLQGSTWQAMTKVPGGILNVAYMRTWQGKLLLIGSSGYGEAHVAFVLDVEKCTWRKLDSPDRYTGHVQSGCRLEI
OUT.Arabidopsis.O	MELIPDLPETVAYECLLRSSYKQFPLMASVCKLWQREISLSDFFRHRKASGHSQELVVLSQARVDPVKELVSGNKTIPTPVYRISVLELGTGLRSELPPVPGHSNGLPLFCRLVSVGSDLVVLCGLDPVTWRTSDSVFVFFLTSTWRVGKSMPGGPRSFFACASDSQRNVFVAGGHDEDKAMMSALVYDVAEDRWAFLPDMGRERDECTAIFHAGKFHVIGGYSTEEQGQFSKTAESFDVTTWRWSPQGEEFLSMTMWPPICAAGENG-DLYACCRRDLMMMKDDTWYKVGNLPADVCNVSYVAIRSGNLVVIGSARYGEPSVGYNWDMSNSRWLKLETHDKYEGHVQAGCFLEI
OUT.Prunus.O	MVLISGLPDDIAYDCLIRIQYDQFPAMASVCKGWKAEVQLPEFHRLRKAGGHSQKLIVMVQSHVVSN-HGVGVFKCPDSPVYRLTLCEPDLGNWSELPPLAGFATGLPMFCQLTAVGSDLVVIGGWDPMSWTISNSVFVFFVSATWRRGADMPGGARIFFGCSSDSDRMVFVAGGHDDEKALRSAIAYDVAKDEWISLPDMARERDECKAIFQHGKLHVIGGYCTEMQGRFERSTETFNFSTWQWDQVQDDFLLVATCPRTCVDGDDE-TMYMCRGGDVVKHRRGTWKFVAKLPAQVRNPACVTAWQGKVLVIGCAGFGEPHMAYILHLDNYTWTKLETPHKYSGHVQSSCHLEI
OUT.Quillaja.O1	MELISGLPDDVVRDCLIRVSYDKFRTVASVCKGWKAETELPEFRRRRKATGHSQKVLVMVQASVDLNKTTSVINKCPINPVYRLSVFEPDSGTWSELPPVPGTPGGLPMFCQLAGAGFDLVVMGGWDPVTWKASNSVFIYFISARWRCGADMPGGPRTFFACASDLDRMVYVAGGHDEEKALRSAMAYDVARNEWVPLPDMGRERDECKAIFHRGKFIAVGGYSTEMQGQFEKTAESFDVGTWRWDPVMDDFLDSATCPRTCVDGDDG-TFYMCMDGDVLALEDSTWQAIAKLPTEMRNIAYVRTLQGKLLVIGSTGFGEPHLGFLLDMKNYTWQKLEMPEKYTGHVQSGCFLEI
OUT.Quillaja.O2	MELISGLPDDVIRDCLIRVSYDQFPTIASVCKGWKAETEVPEFRRSRKAAGHSQKLIVMVQALFDLNK--TSGTKSQSNLVFRLSVFEPDSGNWSELPPVPGSAGGLPMFCQLAGVGFDLVVMGGWDSITWKASNSVFVYFISASWRRGADMPGGPRTFFACASDLDHMVYVAGGHDEEKALRSAMAYDVARDEWVLLPSMGRERDECKAIFHRGKIIAVGGYSTEMQGHFERSSEAFDISTWRWDPVKENFLDTAMCPRTYVDGDDQ-TFFMCFGDDVVALKDSTWQLLAKLPNEIRNVAYVRTWQGKLLVIGSNGFGEPHMCFLLDLKNYTWKTFEMPENFTGHVQSGCFIEV
OUT.Vitis.O	MDFIPGLPDDVARQCLIRVSYENFSTIAAVCRVWKSEVEDPDFFRQRKTAGYTRPVFAMAQARVVPNRSS-GGMK-CPTLAYRVTLLDLETGNWSELPPVPGFSDGLPMFCQLVGVESELVVVGGWDPDTWEISSSVFIYFLSATWRRGADMPGARRSFFGCASGLERVVYVAGGHDGEKALKSALVYDVAKDEWAPLPDMARERDECKGVFHRGKFHVIGGYCTEMQGRFERSAEAFDFANWEWDKAEEDFLESSTCPRTCVDGGDM-GMYMCHAGEVVALQDSRWQTVDKLPAEIRHTAYMTTWEGKLLVMGCRSFGDAHVAYMLDLKSHRWRKLVAAEEFCGHVQSGCCLEI
PAP.Aeschynomene.A	MELISGLPEDVARDCLIRISYQQFPAVASVCKGWKTEIEAPEFRRRRQITSNTQKILVTVQSRVDSDKQGTGLLKATTNPVYRLSVFEPKTGLWSELPPAPELGSGLPMFCQIVGVGYDLVVMGGWDPDSWKASNSVFIYFMSARWRRGADMPGGPRTFFACAPDHDRTVYVAGGHDEEKALKSALAYDVARDEWVTLPDMARERDECRAVFRGGNLRVVGGYCTEMQGRFERSSEVFDVATSKWSSVEEDFLDAATCPRTFVDGGDEGRMFMCSGDDVVALKGDTWQTVARVPGEIRNISFVGAREGALLLIGSSGFGQPHLGFVLDLKSGNWAKLESPDIYTGHVQSGCLMEI
PAP.Aeschynomene.B	MELISGLPEDIARDCLIRVSYQQLPTVASVCKGWKTEVESPDFRRLRRRTGSSQKLLVMVQAQVDPDKPGPGSTKRLTNPVYRLTVFEPVTGNWSELPPPPGFESGLPMFCRVASVGSEIVLLGGLDPDTWKASNNVFIYFLTAKWRHGAHMPCGPRSFFGCGSDQHRKVFVAGGHDDEKALRSALVYDMSADKWYPLPDMAAERDECTVAFRRGALVVIGGYRTEMQGRFEKSAEVFDFATWQWSTIDEDFLDCATCPGNLTDGGDSNIMFMCSGGELLAMHGDTWQRMARVPSEIRNVAYVGTLDGTVVVIGSNGHGEAHVCFVFDVKSCNWRKIETPEKFKGHVQTGCVLEI
PAP.Lotus.A	MELISGLPEDVARDCLIRVSYEQFPAVTAACKGWNTEIQSPEFRRRRRVTGNTQKILVTAQARFDSDTCGGLLVKATTNPVYRLSVFEPETGNWSELTMPPEFDSGLPMFCQIAGVGYELVVMGGWDPESWKASNSVFIYFLSATWRRGADMPGGPRTFFACTSDQDRTVYVAGGHDEEKALKSALAYDVANDEWVPLPDMARERDECKAVFRGGKLRVVGGYCTEMQGRFERSAEEFDVDTWQWGPVEEEFLDCGTCPRTCLDGGDA--MYMCRGGDVVALQGNTWQTVAKVPSEIRNVACMGAWERSLLLIGSSGFGEPHMGFLLDLKSGKWAKLVSPQDYTGHVQSYCLLEI
PAP.Lotus.B	MELISGLPDDVARDCLIRVSYEQFAAAAAVCRGWKTEIHSPEFHRQRRSTGHAEKVMVTVQAQPEPEKSGTGSTKRLTNPVYRLSLFNLGTGDWSELPAPPGFGSGLPVMCQVAGVGYDLVVMGGLDPDSWKASNSVFIYFLSGRWRSGTDMPGGSRSFFACASDSHRTVFVAGGHDDEKALRSALAYDVETDEWVQLPDMAAERDECKAVYRR---------------------------------------------------------------------------------------------------------------------------------------------
PAP.Medicago.A	MELISCLPEDIARECLVRVSYQEFPAVATVSKGWQTEIQTPEFRRVRRSTGHAQKILVTVQSKFDSEKSKTGLLKATANPVYNLNVLETETGIWSELPMGPELCEGLPLFCQIAGVGYDLVVMGGWDPDSWKASNSVFIYFLSAKWRRGADMPGGPRTFFSCASDHERMVYVAGGHDEEKALKSAFAYDVVDDMWIPLPDMARERDECKVVFCAKTIKVVGGYRTEMQGRFERSAEEFGVATWRWGPVEEEFLDDATCPRTCVDGCDERKMYMCKGDDVVALDGETWQVVAKVPREIRNVACVGAWVDALLLIGSSGFGEPYMSFVLDLKSGVWSKLENPENFTGHVQSGCLLEI
PAP.Medicago.B	MELISGLPEDVARDCLIRVSYQQFPTVASVCKGWKTEIHTVEYHRQRRRTGNSQKVLVMVQARIEPNKTETGSTKRLVNPVYRLSVFEPETGFWSELPAPPGYNSGLPVMCQVACVGYDLVVLGGLDPETWKASNSVFVYFLSAKWRCGTQMPGGPRTFFGCSSDDRQTIFVAGGHDDEKALRSALAYDVVADVWVQLPEMSSERDECKAVFRGGRFIVVGGYTTENQGRFERSAEAFDFVTWKWGQVEEEYLDCATCPMTLVDGGDEESVYMCCNGELVMMRAHTWQKMGRVPDEICNVAYVGAFDGFVVVIGSSGYGEVHMGYVFDVNNNNWRKLDCPDGFKGHVQTGCVLEI
PAP.Phaseolus.A	MELISGLPEDVARDCLIRVPYEQLAAVASVCKGWSSEIHSPEFHRRRRTTKHAQKILVTVQSKIESEKARTGLLKASANPVYRLSVFEPETGLWSELPLGPELASGLPMFCQIAGVGYELVVMGGWDPDSWKASNSVFIYFLSAKWRRGADMPGGPRTFFACASDQDHTVYVAGGHDEEKALKSALAYDVASDVWVPLPEMSRERDECKAVFRRGALRVVGGYCTEMQGRFERSAEVFDVASWKWGPLEEEFLDAAACPRTCVDGGDEGEMYMCRGGDVVVLQGETWRKVAKVPREIRNVASVGVWEGSMFVIGSSGFGEPHMGFVLDLKNGAWAKVVSPEEYTGHLQSSCILEI
PAP.Phaseolus.B	MELISGLPEDVARDCLIRVSYQQFPTVASVCKLWKSEILSPEFHRQRRGTNHAQKLIAMVQARDEPG---AGSTKRVTNPVYRLSVLEPETGHWAELPQPPEFSSGLPMFCQLVSVGYDLVVLGGLDPNSWKASSSVFVYFLSANWRRAADMPGGPRTFFACASDSKGTVFVAGGHDNEKALRSALAYDVASDRWVSLPDMAAERDECKGVFRRGRFVVVGGYPTETQGRFRKSAEAFDPATLRWGEVKEEFLDCATCPRTLVDGGDGETVFLCSGGELISLRGDTWQKMSTVPGEIRNVAYVGAFDRTLVLIGSSGYGQVHVAFAFDFESCNWRKVASLEGFMGHVQTGCVLEI
