# Supplementary material for: Legume genome structures and histories inferred from Cercis canadensis and Chamaecrista fasciculata genomes
Source: Plant J. 2026 Jun 10;126(5):e70981. doi: 10.1111/tpj.70981 (PMC13252982; doi:10.1111/tpj.70981)
Supplement: Supplementary file 6 — Data S6. Manuscript supplement; Compressed directory of aligned sequences from 250 gene families with high rates of gene duplication consistent with whole‐genome duplications in the legume subfamilies. [file TPJ-126-0-s006.gz › S6_consen_wgd_tree/40_wgd_aln_manual_wgd_copy/Legume.fam3.00734]

CAE.Acacia.A	MKHKDGKPITHPDKSRAASMAIMFVVLFGLSFYLGGIFCSEKGKFVTINTQKTAETFKGSAVATLQVKSNSFPECSIDYQDYTPCTDPKRWRKYGYYRLTLLERHCPPIFERKECLIPPPNGYKPPIRWPKSKDECWYRVPYDWIKQKSQHWLIKKGEKFLFPGGGTMFPNGVSEYVDLMQDLIPEMKDGTIRTALDTGCGVASWGGDLLDRGILTVSLAPRDHEAQVQFALERGIPAILGVISTQRLPFPSSFDMAHCSRCLIPWTEFGGIYLLEIHRILRPGGFWVLSGPPVYENRWRGWTTVEEQKSDYEKLQDLLTSLCFKMYKKGDIAVWQKSPDSCYDKLAKETYPPKCDDSLEPDSAWYTPLRACLVVPDPKLKKSGLAAVPKWPERLNVAP…
CAE.Acacia.B	MKYKDGKPINLPDKSKVVSTAIL-VLLCGLSFYLGGLYCSNSDSIFTNTIQKAINSPKESSVAPLQIRPITFPECTIDTHDYTPCTDPKRWRKYGTYRLTLLERHCPPKNERKECLVPPPDGYKPPIRWPKSRDECWYRVPYDWIKQKSQHWLRKEGEKFLFPGGGTMFPNGVGEYVDLMRDLIPEMKDGTIRTAIDTGCGVASWGGDLLDRGVLTVSLAPRDHEAQVQFALERGIPAILGVISTQRLPFPSSFDMAHCSRCLIPWTEFGGIYLFEIHRILRPGGFWVLSGPPVYERRWRGWTTVEEQRSDYNKLQELLTSLCFKLYKKEDIAVWQKSPDKCYDNIGSDSYPPKCDDGLEPDSAWYTPLRSCVVVPDAKLKKSSLNKVSKWPQRLHVAP…
CAE.Chamaecrista.A	MKHKDGKPTSQPDKSRVIPMAIMAVVLCGFSFYLGGIFCSENNKFITISTQKAAESSKKSAVTPLKVKSNSFHECSIDYQDYTPCTDPKRWKKYGYYRLTLLERHCPPIFERKECLIPPPDGYKPPIRWPKSRDECWYRVPYDWIKQKSQHWLRKEGEKFLFPGGGTMFPNGVGEYVDLMQDLIPEMKDGTVRTAIDTGCGVASWGGDLLDRGILTVSLAPRDHEAQVQFALERGIPAILGVLSTQRLPFPSSFDMAHCSRCLIPWTEYGGIYLLEIHRILRPGGFWVLSGPPVYERRWRGWTTVEEQRSDYEKLQDLLSSLCFKLYKKDDIAVWQKSSDSCYDKLAKDAYPPKCDDSLESDSAWYTPLRSCLVVPDPKLKKSGLNAISKWPERLQTPP…
CAE.Chamaecrista.B	MKHKDGKPFSHPDKSKIVPTTIMVVLLCGFSFYLGGIFSSDKDQVITSKVQDAFSSPKESSVAPLQIKPVTFPPCPSEYQDFTPCTDPRRWRKYGMYRLTLLERHCPPPSERQECLVPPPDGYKAPIRWPQSRDECWYRVPYDWIKQKSQHWLRKEGEKFLFPGGGTMFPNGVGEYVDHMRDLIPEMKDGTVRTAIDTGCGVASWGGDLLDRGVLTISLAPRDHEAQVQFALERGIPAILGVISTQRLPFPSSFDMAHCSRCLIPWTEFGGIYLLEVHRILRPGGFWVLSGPPVYERRWQGWTTVEEQRSDFNKLEELLTAMCFKMYKKEDIAVWQKSPDRCYDKLPQETYPPKCDDSLEPDSAWYTPLRPCIVVPDSNLRKTALTHVAKWPQRLHVAP…
CAE.Senna.A	MKHKDGKPINHPDKSRVIPMAIMFFVLCGFSFYLGGIFCSEKDKFVAINTQKTAESSEESAVAPLQVKSNSIPECSIDYQDYTPCTDPR---------VLLL---------------------------------VYFRVPYDWIKQKSQHWLQKEGEKFLFPGGGTMFPNGVGEYVDLMQDLIPEMKDGTVRTAIDTGL-----------------SLAPRDHEAQVQFALERGIPAILGVISTQRLPFPSSFDMAHCSRCLIPWTEFG---------------------------RWRGWTTVEEQRSDYEKLQDLLTSLCFKLYKKDDIAVWQKSPDSCYDKLAKETYPPKCDDSLEPDSAWYTPLRACVVVPDPKLKNSGLTAISKWPERLHVAP…
CAE.Senna.B	MKHKDGKPINLPDKSKVVPTTIMIVLLCGFCFYLGGIFCTDNQKMITNNIERAITSPKDSSVPPLQIKSITFPECGIDYQAYTPCTDPRRWRKYGTYRLTLLERHCPPPSERKECLVPPPDGYKPPIRWPKSRDECWYRVPYDWIKQKSQHWLRKEGDKFLFPGGGTMFPNGVGEYVDHMRDLIPELKDGTVRTAIDTGCGVASWGGDLLDRGVLTISLAPRDHEAQVQFALERGIPAILGVISTQRLPFPSSFDMAHCSRCLIPWTEFGGVYLLEIHRILRPGGFWVLSGPPVYERRWRGWTTVEEQRSDYNKLQDLLTSMCFKLYKKEDIAVWQKSPDKCYDKLTQESYPPKCDDSLEPDSAWYTPLRPCLVVPDPKLKKSGLGKVSKWPQRLHVAP…
CER.Bauhinia.A	MKHKDGKPYNHPDKSKVVSLAILLFVLCGFSFYLGGIFCSNKNDVVTNDVQRNVESSKDTAVAPLQIKSVNFPECSNDYQDYTPCTDPRRWRKYGTYRLTLLERHCPPIFERKECLVPPPDGYKPPIKWPKSRDQCWYRVPYDWIKQKSQHWLQKEGDKFLFPGGGTMFPNGVGEYVDLMTDLIPGMKDGTVRTAIDTGCGVASWGGDLLDRGILTVSLAPRDHEAQVQFALERGIPAILGVISTQRLPFPSSFDMAHCSRCLIPWTEFGGIYLFEIHRILRPGGFWILSGPPVYERRWRGWTTVEEQRSDYEKLQELLTSLCFKLYKKDDIAVWQKSPDSCYDRLPKDTYPPKCDDSLEPDSAWYTPLRACAVVPNPKLKKSSLTTISKWPGRLHAAP…
CER.Bauhinia.B	MKGKDGKPYNHPDKSRIVTLSILFFVLCGFSFYLGGIFCSNKNEIITNNIQKSVQSSKDSAVGPLHSKSVNFPECSIDYQDYTPCTDPRRWRKYGTYRLTLLERHCPPISERKDCLVPPPDGYKPPIRWPKSRDQCWYRVPYDWIKQKSQHWLQKEGDKFLFPGGGTMFPNGVGEYVDLMTELIPEMKDGTIRTAIDTGCGVASWGGDLLDRGILTVSLAPRDHEAQVQFALERGIPAILGVISTQRLPFASSFDMAHCSRCLIPWTEFGGIYLLEINRILRPGGFWVLSGPPVYERRWRGWTTVEEQRSDYEKLQELLTSMCFKLYKKDDIAVWQKSPDSCYDKLPKDSYPPKCDDSLEPDSGWYAPLRACAVVPNPKLKKTALAAIPKWPERLHTPP…
CER.Cercis.o	MKHKDGKPYNHPDKSRVVTMAIMFFVLCGFSFYLGGIFCSDKNEIVTNDIQKNVESSKDSAVGSLQIKSVNFPECGIDYQDYTPCTDPRRWRKYGTYRLTLLERHCPPIFERKECLVPPPDGYKPPIKWPKSRDQCWYRVPYDWIKQKSQHWLQKEGDKFLFPGGGTMFPNGVGEYVDLMTDLIPEMKDGTVRTAIDTGCGVASWGGDLLDRGILTVSLAPRDHEAQVQFALERGIPAILGVISTQRLPFPSSFDMAHCSRCLIPWTEFGGIYLLEIHRILRPGGFWVLSGPPVYERRWRGWTTVEEQRSDYEKLQELLTSLCFKLYKKDDIAVWQKSPDICYDRLPRDTYPPKCDDSLEPDSAWYTPLRACAVVPNPKFKKSGLTTISKWPERLHAAP…
CER.Phanera.A	MKHKDGKPYNHPDKSKAVTLAILLFVLCGFSFYLGGIFCSNKNEIVTNDVQKNVESSKDSAVAPLQIKSVNFPECSNDYQDYTPCTDPRRWRKYGTYRLTLLERHCPPIFERKECIVPPPDGYKPPIKWPKSRDQCWYRVPYDWIKQKSQHWLQKEGDKFLFPGGGTMFPNGVGEYVDLMTDLIPEMKDGTVRTAIDTGCGVASWGGDLLDRGILTVSLAPRDHEAQVQFALERGIPAILGVISTQRLPFPSSFDMAHCSRCLIPWTEFGGIYLFEIHRILRPGGFWVLSGPPVYERRWRGWTTVEEQRSDYEKLQELLTSLCFKLYKKDDIAVWQKSTDSCYDKLPGDTYPPKCDDSLEPDSAWYTPLRACAVVPNPKFKKSGLTTISKWPARLHAAP…
CER.Phanera.B	MKLKDGKPYNHPDKSKLVTLAILFFVLCGFSFYLGGIFCSNKNEIITNSIQKNVESSKDLAVGPLNSKSVKFPECSIDYQDYTPCTDPRRWRKYGTYRLTLLERHCPPTFERKECLVPPPEGYKAPIRWPKSRDQCWYRVPYDWIKQKSQHWLQKEGDKFLFPGGGTMFPNGVGEYVDRMTELIPEMKDGTIRTAIDTGCGVASWGGDLLDRGILTVSLAPRDHEAQVQFALERGIPAILGVISTQRLPFPSSFDMAHCSRCLIPWTEFGGIYLLEIQRILRPGGFWVLSGPPVYEHRWRGWTTVEEQRSDYEKLQELLTSMCFKLYKKDDIAVWQKSPDSCYDKLPKDTYPPKCDDSLEPDSGWYIPLRACAVVPSPKLKKSGLATISKWPERLHTAP…
DET.Sindora.A	MKHKDAKPNNQQEKTRTVPVAILFIVLCGFSFYLGGIFCSEKNKFVTFNIHKVVESPKESVVAPLQINSVKFPECSIDFQDYTPCTDPRRWKKYGTYRLTLLERHCPPISERKECLIPPPDGYKTPIRWPKSRDECWYRVPYDWINVKSQHWLQKQGEKFLFPGGGTMFPNGVGEYVDLMQSLIPEMKDGTVRTAIDTGCGVASWGGDLLDRGILTVSLAPRDHEAQVQFALERGIPAILGVISTQRLPFPSSFDMAHCSRCLIPWTEFGGIYLLEIHRILRPGGFWVLSGPPVYQRRWRGWTTVEEQKADYNKLQQLLTSLCFKLYKKEDIAVWQKSPDSCYDKPSQ-----RC---LST-------KMACIVVPELKFKKSGLKSIAKWPERLHVAP…
DET.Sindora.B	MKHKDGKPI-QDRNSRAVPMAIMILVLCGFSFYLGGIFCSKKDTLMPTNFLKSDKSSEESAVASVHIRSTNFPECSIDYQDYTPCMDPKRWRKYGTYRLTFLERHCPPIFERKECLVPPPDGYKPPIRWPKSRDECWYRVPYDWINEKSQHWLQKDGEKFLFPGGGTMFPRGVGEYVDSMEALIPEMKDGSVRTAIDTGCGVASWGGDLLDRGILTISLAPRDHEAQVQFALERGIPAILGVISTQRLPFPSSFDMAHCSRCLIPWTEFGGIYLFEIHRILRPGGFWVLSGPPVYERRWRGWTTIEEQRDNYNKLQELLTSLCFKLYKKSDIAVWQKSPDSCYDRLPRDSYPPRCDDSLEPDAAWYTPLRPCAVVPDPKFTKSSLTSISKWPERLHAVP…
OUT.Arabidopsis.O	---KSGKQSSQPEKSRILSLTVLFIAFCGFSFYLGGIFCSERDKIVTRTTTKAVASPKEPTATPIQIKSVSFPECGSEFQDYTPCTDPKRWKKYGVHRLSFLERHCPPVYEKNECLIPPPDGYKPPIRWPKSREQCWYRVPYDWIKQKSQHWLKKEGDKFHFPGGGTMFPRGVSHYVDLMQDLIPEMKDGTVRTAIDTGCGVASWGGDLLDRGILSLSLAPRDHEAQVQFALERGIPAILGIISTQRLPFPSAFDMAHCSRCLIPWTEFGGIYLLEIHRIVRPGGFWVLSGPPVYNRRWRGWTTMEDQKSDYNKLQSLLTSMCFKKYQKDDIAVWQKLSDSCYDKIAKEAYPPKCDDSIEPDSAWYTPLRPCVVAPTPKVKKSGLGSIPKWPERLHVAP…
OUT.Prunus.O	MKHKDGKPG--PQGTRVFPMAILFVVLCGFSFYLGGIFCSERNRIDVKDVTKAVRSSKESLVAPLQIKTVSFAECSSDYQDYTPCTDPRRWKKYGVHRLTFMERHCPPVFERKECLVPPPDGYKLPIRWPNSRDECWYRVPYDWIKQKSQNWLRKEGEKFLFPGGGTMFPRGVSAYVYLMQDLIPEMKDGTVRTAIDTGCGVASWGGDLLDRGILTVSLAPRDHEAQVQFALERGIPAILGIISTQRLPFPSSFDMAHCSRCLIPWTEFGGIYLLEIHRILRPGGFWVLSGPPVYENRWRGWTTIEEQKSDYDKLQELLTSLCFKLYKKDDIAVWKKLSDSCYNKLNEDVYPPKCDDSLEPDSGWYTPLRSCVVVPDPKLKKSALKSIPRWPERLHVAP…
OUT.Quillaja.O1	NKDSDGKPLYHPDKSRLVPTTITFLVLCGLSFYLGGIFCSKNELIDTNIVEKTV-------------QSVSFPECSSDYQDYTPCTDPRRWKKYGLHRLTFMERHCPPVFERKECLVPPPDGYKPPIKWPKSRDECWYRVPYDWIKQKSQHWLRKEGEKFLFPGGGTMFPNGVGEYVDLMQDLIPEIKDGTVRTAIDTGCGVASWGGDLLDRGVLTVSLAPRDHEAQVQFALERGIPAILGIISTQRLPFPSSFDMAHCSRCLIPWTEFGGIYLLEIHRILRPGGFWVLSGPPVYENHWRGWTTVEEQKSDYEKLQDLLTSMCFKLYKKDDIAVWQKASDSCYKQLANDAYPPKCDDSLEPDSAWYTPLRACVVVPNPKLQKSSLISIPKWPERLHVAS…
OUT.Quillaja.O2	MKHKDGKPIHLPDKSRVVPMTILFLVLCGFSFYLGGIFCSNNNKIDTNNVEKTVQSPKDSAVAPLQLKSVSFPECSNDYQDYTPCTDPSRWKKYGLHRLSFMERHCPPVSERKECLVPPPDGYKPPIKWPKSRDECWYRVPYDWIKQKSQNWLRKEGEKFLFPGGGTMFPRGVGEYVDLMQDLIPGIKDGTVRTAIDTGCGVASWGGDLLDRGVLTLSLAPRDHEAQVQFALERGIPAILGIISTQRLPFPSSFDMAHCSRCLIPWTEFGGIYLLEVHRILRPGGFWVLSGPPVYERHWRGWTTVEEQRSDYEKLQELLTSMCFKLYKKDDIAVWQKASDSCYKQLTNDAYPPKCDDSLEPDSAWYTPLRACVVVPNPKLQKSALTTIPKWPERLHVAP…
OUT.Vitis.O	MKHKDGKPGSQPDKSRVVPMSIMFVVLCGFSFYLGGIFCSEKERFVTKEVEKAVQSPKESSSSPLQIKSVAFPECSREYQDYTPCTDPRKWKKYGLHRLTFMERHCPPVFERKECLIPPPDGYKPPIKWPKSRNECWYRVPYDWIKQKSQNWLRKEGEKFLFPGGGTMFPRGVGAYVDLMQDLIPEMLDGTVRTAIDTGCGVASWGGDLLDRGILTMSLAPRDHEAQVQFALERGIPAILGIISTQRLPFPSSFDMAHCSRCLIPWTEFGGIYLLEVHRILRPGGFWVLSGPPVYENRWRGWTTVEDQKSDYEKLTELLTSMCFKLYKKDDIAVWQKSSDNCYQQLSSDVYPPKCDDGTEPDAAWYTPLRPCVVVPEPKYKKLGLKSVPKWPERLNVAP…
PAP.Aeschynomene.A	MKDKDGKPITQSDKCRIVPMAIIFVVLCGFSFYMGGIFCSERNRFLYISSQKSLEPTKESSVGSLQIKSVTFPECSIDYQDYTPCTDPRRWRKYGSYRLTLLERHCPPIFERKQCLVPPPDGYKPPIRWPTSRDECWYRVPYDWIKQKSQHWLKKEGEKFLFPGGGTMFPNGVGEYVDLMQNLIPEMKDGTIRTAIDTGCGVASWGGDLLDRGILTVSLAPRDHEAQVQFALERGIPAILGVISTQRLPFPSSFDMAHCSRCLIPWTEFGGVYLLEIHRILRPGGFWVLSGPPIYQRRWRGWTTIEEQKSDYNKLQELLTSLCFKMYKKDDIAVWQKSPDNCYNKLPRDTYPPKCDDSLEPDSAWYTPLRACIVVPDPKFKKSGLTSIPKWPERLHATP…
PAP.Aeschynomene.B	MKHKDGKPINHPDKNRNVTLAIMFIALCGLSFYLGGIFSSGDKEIVSNAIQRAVEPLGKSSSGSLLIKSINFPECSNDYQDYTPCTDPKRWRKYGTYRLTLLERHCPPVFERKECLVPPPNGYKPPIRWPKSRDECWYRVPYDWIKQKSQHWLIKEGEKFQFPGGGTMFPNGVGEYVDLMQDLIPGMKDGTVRTAIDTGCGVASWGGDLLDRGILTVSLAPRDHEAQVQFALERGIPAILGVISTHRLPFPSSFDMAHCSRCLIPWTEFGGLYLLEIHRILRPGGFWVLSGPPVYERRWRGWTTIEEQRSDYEKLQDLLSSMCFKLYKKDDIAVWQKAKDNCYDKLSRESYPPKCDDSLDPDAGWYTPLRSCFSVPNPKYRKSALQSLPKWPERLHSTP…
PAP.Lotus.A	--LNDGKL----DKSRMVSVAVVFVVLCGVSFYMGVIFCSEKDRFVSISSQNSLESPKESSISPLQIKDISFPECSIDYQDYTPCTDPRGWKKYGTHRLTFIERHCPPISERKECLVPPPDGYKSPIRWPKSRDECWYRVPYDWIKQKSQHWLKKEGEKFLFPGGGTMFPNGVGKYVDLMEDLIPEMKGGTIRTAIDTGCGVASWGGDLLDRGILTVSLAPRDHQAQVQFALERGIPAILGVLSTQRLPFPSAFDMAHCSRCLIPWTEFGGVYLLEIHRILRPGGFWVLSGPPIYERRWRGWTTIQEQKSNYDKLQEMLTSMCFKMYKKGDIAVWQKSPEDCYNKLPKDTYPPKCDDSFEPDSAWYTPLRACVVVPNSKFKKLGLPSISKWPDRLHDTP…
PAP.Lotus.B	HKDKDGKPYNNPDKNRSLTLVFTVIALCGLSFYLGGVFYAGKDGVVVNTIQKTFDTSRQ-PSGSLQIRTISFPECSTDDQDYTPCTDPKRWRKYGTYRLTLLERHCPPISERKVCLVPPPSGYKPPIRWPKSRDECWYRVPYDWITQKSQHWLRKEGEKFLFPGGGTMFPNGVGEYVDLMQDLIPEMKDGTVRTAIDTGCGVASWGGDLLDRGILTISLAPRDHEAQVQFALERGIPAVLGVISTQRLPFPSSFDMAHCSRCLIPWTEFGGIYLLEIHRILRPGGFWVLSGPPVYERRWRGWTTIGEQRSDYNKLQDLLTSMCFKLYKKDDIAVWQKAKDNCYDKLSLESYPPKCDDSLEPDSGWYT--------------------------------…
PAP.Medicago.A	MKNNEGKVV---DKSRIVPVAIIFVVLCGLSFYMGVIFGSENDRIVSIISQRSLDSPKKSSISSLQIKSISFPECSVDYQDYTPCTDPRRWKKYGSYRFIMLERHCPPIFERKECLVPPPDGYQLPIRWPKSRDECWYRVPYDWIKQKSQHWLKKEGEKFLFPGGGTMFPNGVGKYVDLMEDLIPEMKDGTIRTAIDTGCGVASWGGDLLDRGILTVSLAPRDHQAQVQFALERGIPAILGVLATHRLPFPSSFDMAHCSRCLIPWTEFGGVNILEIHRILRPGGFWVLSGPPIYERRSRGWTTIKEQRSTYEKLQNLLTSLCFKLYKKGDIAVWQKSPDDCYNKLTRDTYPPKCDDSLRPDSAWYTPIRTCFVVPDPKFKKIGLASISKWPERLHVTP…
PAP.Medicago.B	MKHKDGKLIHQPNKNRSLTAAITIIVLCGFSFYLGGVFKSGNNGVVINTIQKSLDSPKQ-SSGSLQIKPFSFPECSNDYQDYTPCTDPKRWRKYGTYRLTLLERHCPPIFERKECLVPPPPGYKPPIRWPKSRDECWYRVPYDWIKQKSQHWLIKEGEKFQFPGGGTMFPNGVGEYVDLMQDLIPGIKDGSVRTAIDTGCGVASWGGDLLDRGVLTISLAPRDHEAQVQFALERGIPAILGVISTQRLPFPSSFDMAHCSRCLIPWTEFGGIYLQEIHRILRPGGFWVLSGPPVYERRWRGWTTVEEQRTDYEKLQDLLTSMCFKLYKKDDIYVWQKAKDACYDKLSRDTYPPKCDDSLEPDSAWYTPLRACFVVPMEKYKKSGLTYMPKWPQRLNVAP…
PAP.Phaseolus.A	MNNKDGKPLTQPDKSRIVPMAIIFVVLCGFSFYMGIIFCSEKDSFDSIYSQKSIEFPKESSTSSLQIKYTSFPECSADYQDYTPCTDPRRWRKFGSYRLTLLERHCPPKFERKECLVPPPDGYKPPIRWPKSRDECWYRVPYDWIKQKSQHWLKKEGEKFIFPGGGTMFPNGVGKYVDLMQDLIPEMKDGTIRTAIDTGCGVASWGGDLLDRGILTLSLAPRDHEAQVQFALERGIPAILGVISTQRLPFPSSFDMAHCSRCLIPWTEFGGVYLLEIHRILRPGGFWVLSGPPIYERRWRGWTTIEEQRSDYEKLQELLTSLCFTMYKKGDIAVWRKSPDNCYNELARDTFPPKCDDSLEPDSAWYTPLRACVVVPDPKFKKSGLSSISKWPERLHVTP…
PAP.Phaseolus.B	MKHKDGKPINQPNKSRAVTFAVTLIALCGLSFYLGGIFCSGKDAVVANTIKNTLDTPKQ-TSGSLVMRPISFPECSLDYQDYTPCTDPKRWRKYGTFRLTLLERHCPPIFERKECLVPPPDGYKPPIRWPKSRDECWYRVPYDWIKQKSQHWLIKEGEKFLFPGGGTMFPNGVGEYVDMMQELIPEMKDGTVRTAIDTGCGVASWGGDLLDRGILTVSLAPRDHEAQVQFALERGIPAILGVISTQRLPFPSSFDMAHCSRCLIPWTEFGGIYLMEIHRILRPGGFWVLSGPPVYEHRWRGWTTVAEQKTDYENLQNLLTSMCFTLYKKDDIAVWQKAKDSCYEKLPKETYPPKCDDSLEPDSGWYTPLRACFVLPDPKYTKSVLTYMPKWPERLHASP…
