# Supplementary material for: Legume genome structures and histories inferred from Cercis canadensis and Chamaecrista fasciculata genomes
Source: Plant J. 2026 Jun 10;126(5):e70981. doi: 10.1111/tpj.70981 (PMC13252982; doi:10.1111/tpj.70981)
Supplement: Supplementary file 6 — Data S6. Manuscript supplement; Compressed directory of aligned sequences from 250 gene families with high rates of gene duplication consistent with whole‐genome duplications in the legume subfamilies. [file TPJ-126-0-s006.gz › S6_consen_wgd_tree/40_wgd_aln_manual_wgd_copy/Legume.fam3.01247]

CAE.Acacia.A	MIEKLRFVVSVWILLWGYCWGRFVVEKNIRITSPNSLKGTYQCAIGFGVPKYGGTMIGSVVYPSEQKACKDFDNS--PFKSKPGGFPTFVLIDRGDCFFTLKAWAQKGGAAAILVVDDRIEPLITMDTPEEGSNSNDDYVEKINIPSALISKALGGSIKKALLKGDMVKVLDWREALPHPDDRVEYEFWTSDECGPKCDMQINFVKDFKGAAQLLERKGFTQFTPHYITWYCPDAFINSKQCKSECINGRYCAPDPEFDFSRGYEGKDVVMQLRQACFFRVAESGKPWQWWDYITDFSIRCPMKENKYTEECSDQVIKSLGVDLKKIKDCIGDPAADADLVLKAEQDAQIGKGPRGDVTILPTLVIGQYRGKLEKAAVLKAICASFQETTEPSICLTPD…
CAE.Acacia.B	MREKLSFLLGVWIFVCGFCAAKFVVEKNLKVTSPKSLKGVYECALGFGVPKYGGAMVGSVVYPNTQRGCKSFDD-DTLFKSKPGSFPVILLVDRGDCYFTLKAWAQNGGAAAILVADDRLEPLITMDTPEEGSVANDEYVQKISIPSALISKSLGDSIKKALSSGEMVTILDWSETLPHPDERVEYEYWTSDECGPKCDSQINFAKNFKGVAQLLEQKGFTQFTPHYITWYCPEAFILSKQCKSQCIHGRYCAPDPEQDFSRGYDGKDVVVQLRQACIFKVAESGKPWKWWDYVTDFAIRCPMKENKYTEECSDQVIKSLGVDLKKIKDCVGDPNADVEPVLKAEQDAQIGKGSRGDVTILPTLVIRQYRGKLEKGAVLKAICAGFQETTEPAICLTPD…
CAE.Chamaecrista.A	-------WILMIVQYWGFCMGRFVVEKNIKITSPESLKGSYQCAIGFGVPKYGGTMIGTVVYPRNQKGCRSFDDIP--FKTKPGSFPTFLLIDRGDCFFTLKAWAQNGGAAAILVVDNRVEPLITMDTPEEGGKENDDYVNKITIPSVLISKVLGDNIKKALINSDMVKVLDWREALPHPDDRVEYEFWTSDECGPKCDGQINFVLNFKGAAQLLERKGFTQFTPHYITWYCPEAFINSKQCKSECIHGRYCAPDPELDFSKGYDGKDVVLQLRQACFFKVAESGKPWQWWDYVTDFSIRCPMKENKYSEECSDAVIKSLGVDLKKIKDCVGDPQADTDPVLKAEQDAQIGKGSRGDVTILPTLVIRQYRGKLEKGAVLKAICAGFQETTEPSICLTPD…
CAE.Chamaecrista.B	----ISVFLCVWILLCGFCVGRFVVEKNLKVTSPKSLKGVYECAIGFGVPKYGGAMIGTVVYPKSHKGCKSFDD-DSSFKSKPGSFPTFVLVDRGDCYFTLKAWAQNGGAAAILVADDRVEPLITMDTPEEGSVANDEYVEKITIPSALISKSLGDSIKKALESGEMVNLLDWSETLPHPDERVEYEFWTSDECGPKCDGQINFAKNFKGVAQLLEKGGFTQFTPHYITWYCPDAFIFSKQCKSQCIHGRYCAPDPEEDFSRGYDGKDVVVQLRQACFFKVADSGKPWQWWDYVTDFAIRCPMKEKKYTEECSDEVIKSLGMDLRKIKDCVGDPQADADPVLKAEQDAQIGKGARSDVTILPTLVIRQYRGKLEKGAVLKAICSGFQETTEPSICLTTD…
CAE.Senna.A	MKEELSFLLGILVLLWGNCMGRFVVEKSIKITTPNSLKGTYQCAIGFGVPKYGGTMVGSVVYPNEQKGCRKFDDA--AFRSRAGGFPSFLLIDRGDCFFTLKAWAQNGGAAAILVVDNRMEPLITMDTPEEGGNANDDYVEKISIPSALITKTLGDKMKKALLNGDMVKVLDWREALPHPDDRVEYEFWTSDECGPKCDSQIDFVINFKGAAQLLERKGFTQFTPHYITWYCPEAFINSKQCKSECIHGRYCAPDPELDFSRGYDGKDVVIQLRQACFFRVAESGKPWQWWDYVTDFSIRCPMKENKYSEECSDEVIKSLGADLKKIKDCVGNPQADAEPVLKAEQDAQIGKGSRGDVTILPTLVIRQYRGKLEKAAVLKAICSGFQETTEPSICLTPD…
CAE.Senna.B	----------------SVDFNGFVVEKNLKVTSPKSLKGVYECAIGFGVPKYGGAMVGSVVYPKTQKGCKSFDD-DSLFKSKPGSFPTFVLVDRGDCYFTLKAWAQNGGAAAILVADDRSEPLITMDTPEEGSVANDEYVEKISIPSALISKSLGDSIKKALESGEMVNILDWSETLPHPDERVEYEFWTSDECGPKCDSQINFAKNFKGVAQLLEQKGFTQFTPHYITWYCPEAFLLSKQCKSQCIHGRYCAPDPEQDFSKGYDGKDVVVQLRQACFFKVAESGKPWQWWDYVTDFAIRCPMKENKYTEECSDQVIKSLGADLRKIKDCVGDPNADVEPVLKAEQETQIGKGSRGDVTILPTLVIRQYRGKLEKGAVLKAICAGFEETTEPTICLTPD…
CER.Bauhinia.A	--------------------QRFVVEKNLKVTSPKSLKGVYECAIGFGVPKYGGTMIGSVVYPKQQKACKSFDDASISFKSRPGSFPTFVLVDRGDCFFTLKAWAQNGGAAALIVVDDRSEILITMDTPEEEK--NDEYVEKISIPSALIGRSLGDSIKKALSSGEMVNILDWREALPHPDDRVEYEFWTSDECGPKCDSQIDFVKNFK-------------------------AFVLSKQCKSQCIHGRYCAPDPEQDFSKGYDGKDVVIQLRQACFFKVAESGKPWQWWDYATDFAIRCPMKEQKYTEECSDEVIKSLGVDLKKIKDCVGDPHADQEPVLKAEQDVQIGKGSRGDVTILPTLVIRQYRGKLEKGAVLKAICAGFQETTEPSICLTPD…
CER.Bauhinia.B	MREKLSFLLCVWILLCGSCLGRFVVEKNLRITSPKSLRGVYECAIGFGVPKYGGTMVGSVVYPKLQKACKSFDEVRISFRSKPGSFPTFVLVDRGDCFFTLKAWAQNGGAAALIVVDDRSEALITMDTPEEEK--NDEYVEKINIPSALVSRSLGDNIKKALSSGEMVNILDWREALPHPDDRVEYEFWTSDECGPKCDNQIDFVRSFKGVAQQLEKKGFTQFTPHYITWYCPEAFILSKQCKSQCIHGRYCAPDPEQDFSQGYDGKDVVIQLRQACFFKVAESGKPWQWWDYVTDFAIRCPMKKEKYTEECSNQVIKSLGIDLKKIKECIGDTHADNEPVLKAEQDAQIGRGSRGDVTILPTLVIRQYRGKLEKGAVLKAICSGFQETTEPSICLTPD…
CER.Cercis.o	MREKLSFLLCVWILLCGSCLGRFVVEKNLKLTSPKSLRGVYECAIGFGVPKYGGTMIGSVVYPKVQKGCKSFGDADISFRSKAGSFPTFVLVDRGDCFFTLKAWAQNGGAAAIIVVDDRTESLITMDTPEEEK--NDEYVEKISIPSALISRSLGDSIKKALSSGEMVNILDWREALPHPDDRVEYELWTSDECGPKCDSQIDFVRSFKGAAQQLEKKGFTQFTPHYITWYCPEAFILSKQCKSQCIHGRYCAPDPEQDFSRGYDGKDVVIQLRQACFFKVAESGKPWQWWDYLTDFAIRCPMKEEKYTEECSDQVIKSLGVDLKKIKDCVGDPHADDEPVLKAEQDAQIGKGSRGDVTILPTLVIRQYRGKLQKGAVLKAICSGFQETTEPSICLTPD…
CER.Phanera.B	MRERLSFLLCVWILLYGSCLGRFVVEKNLRITSPKSIRGVYECAIGFGVPKYGGTMIGSVVYPKLQKACKSFDDVGISFRSKPGSFPTFLLVDRGDCFFTLKAWAQNGGAAALIVVDDRNEALITMDTPEEEK--NDEYVEKINIPSALIGRFLGDSIKKALSSGEMVNILDWREALPHPDDRVEYEFWTSDECGPKCDNQIDFVRSFKGVAQQLEKKGFTQFTPHYITWYCPEAFILSKQCKSQCIHGRYCAPDPEQDFSRGYDGKDVVIQLRQACFFKVAESGKPWQWWDYVTDFAIRCPMKEEKYTEECSDQVIKSLGVDLKKIKDCIGNPQADDEHVLKAEQDAQIGRGTRGDVTILPTLVIRQYRGKLEKGAVLKAICSGFQETTEPSICLTPD…
DET.Sindora.A	MRGRLCFLVNIWILLCEFCLGRFVVEKNLKITSPKSLKGIYECAIGFGVPRYGGTMIGSVIYPKVQKGCRSFEEADTSFKAKPGSFPTFLLVDRGDCFFTIKAWAQKGGAAAILVADDRMEPLITMDSPEEGS-TKDDYVEKIVIPSALISKSLGDSIKSALSNGELVNMLDWREAVPHPDDRVEYEFWTSDECGPKCDAQINFLKNFKGTAQLLEQKGFTQFTPHYITWYCPEAFLHSKQCISQCVSGRYCAPDPEQDFSRGYDGKDVVVQLRQACFFKVAESGKPWRWWDYVTDFSIRCPMRQNKYTEECSDAVIKSLGVDLKKIKDCVGDVHADVEPVLKAEQDAQIGEGSRGDVTILPTLVIRQYRGKLDKGPVLKAICSGFQETTEPAVCLTSD…
DET.Sindora.B	MSEKLSFFVCIWILICGSCLGRFVVEKSLKVTSPKSLKGIYECAIGFGVPEYGGAMIGSVVYPKVQKGCKSFQDADTSFKAKSGSYPTFLLVDRGDCYFTSKAWAQNGGAAAILVADDKTEALITMDTPEEAK-GNDDYVEKINIPSVLISKSLGDSIKSALSSGEMVSILDWREAVPHPDDRVEYEFWTSDECGPKCDTQINFARNFKGIAQLLEQKGFTQFTPHYITWFCPEAFIFSKQCKSQCIHGRYCAPDPEQDFSRGYDGKDVVVQLRQACFFKVAESGRPWRWWDYVTDFSIRCPMKENKYTEECSDEVIKSLGFDLKKIKDCVGDPQADADLVLKAEQDTQVGKGSRGDVTILPTLVIRQYRGKLERGPVLKAICAGFQETTEPEVCLTPD…
OUT.Arabidopsis.O	----LGLFTLSFLLILNLAMGRFVVEKNLKVTSPDSIKGIYECAIGFGVPQYGGTLVGTVVYPKSQKACKSYSDFDISFKSKPGRLPTFVLIDRGDCYFTLKAWAQQAGAAAILVADSKAEPLITMDTPEEDK-SDADYLQNITIPSALITKTLGDSIKSALSGGDMVNMLDWTESVPHPDERVEYELWTSDECGKKCDTQIEFLKNFKGAAQILEKGGHTQFTPHYITWYCPEAFTLSKQCKSQCIHGRYCAPDPEQDFTKGYDGKDVVVQLRQACVYRVMDTGKPWVWWDYVTDFAIRCPMKEKKYTKECADGIIKSLGIDLKKVDKCIGDPEADVEPVLKAEQESQIGKGSRGDVTILPTLVVRQYRGKLEKGAVLKAMCSGFQESTEPAICLTED…
OUT.Prunus.O	MKEKLGFLVGVWFLLCGVCVGRFVVEKSLKVTSPSSLKSVYECAIGFGVPQYGGTLVGTVYYPKAQKACKGFDDFDVSFKSKPGGLPTFLLVDRGDCFFTLKAWAQKGGAAAILVADNRNEPLITMDTPEEEN-ADADYLQKITIPSALISKSLGDSIKKSLSSGEMVNILDWTEALPHPDERVEYEFWTSDECGPKCDSQIEFVKNFKGAAQVLERKGYTQFTPHYITWYCPEAFVLSKQCKSQCIHGRYCAPDPEQDFSKGYDGKDVVVQLRQACFYKVAESGKPWLWWDYVTDFAIRCPMKEKKYNEECANQVIESLGADLKKIQKCIGDPEADEEAILKAEQDAQIGKGSRGDVTILPTLVIRQYRGKLDKGAVLKAICAGFQETTEPAVCLSED…
OUT.Quillaja.O1	MREKLTFLVWVWFLLCGSCMGRFVVEKNLKVTSPHSLKGVYECAIGFGVPQYGGTMIGVVIYPKAQKACKSFDDFDISFKSRSGGLPIFLLADRGDCFFTLKAWAQKGGAAAILVADDRIEPLITMDTPEEEN-ADADYLQNITIPSALISKSLGDSIKKALSSGEMVNILDWREALPHPDDRVEYELWTSDECGPKCDSQIEFVKSFKGAAQILEQKGYTQFTPHYITWYCPEAFLLSKQCKSQCIHGRYCAPDPEQDFSKGYDGKDVVVQLRQACFFKVAESGKPWLWWTYAADFSIRCPMKEKKYTEECSDQVIQSLGVDLKKIKDCVGDPEADVEP---------IGKGSRGDVTILPTLVVGQYRGKLDKGAVLKAICAGFQETTEPAICLTED…
OUT.Quillaja.O2	MREKLTFLLWIWILLCGSCMGRFVVEKNLKVTSPNSLKGVYECAIGFGVPQYGGTMVGVVIYPKAQKACKSFDDFDISFKSRAGGLPTFLLAERGDCFFTLKAWAQKGGAAAILVADDRLEPLITMDTPEEEN-ADADYLQNITIPSALISKPLGDSIKKALSSGEMVNILDWREALPHPDDRVEYELWTSDECGPKCDSQIEFVKTFKGAAQILEQKGYTQFTPHYITWYCPEAFILSKQCKSQCIHGRYCAPDPEQDFSRGYDGKDVVVQLRQACFFKVAESGRPWLWWTYVTDFSIRCPMKEKKYTEECSDQVIQSLGVDLKKIKACVGDPEADVEPVLKAEQDAQIGKGSRGDVTILPTLIVRQYRGKLDKGAVLKAICAGFKETTEPAICLTED…
OUT.Vitis.O	MREKLGLLVCVWFVLWGSCVGRFVVEKSLRVTSPESLKDVYECAIGFGVPQYGGTMVGTVVYPKAQKACKSFEDVEISFKSKPGGLPTFLLADRGDCFFTLKAWAQNAGAAAILVADDKIEPLITMDTPEEEN-AHADYLQNITIPSALISKSFGDSIKNALSKGDMVNILDWRESLPHPDERVEYEFWTSDECGPKCESQIEFVKNFKGAAQIFERKGYTQFTPHYITWYCPDAFILSKQCKSQCIHGRYCAPDPEQDFSRGYDGKDVVVQLRQACFFKVAESGKPWLWWDYVTDFAIRCPMKDKKYSKECADQVILSLGVDVKKIDQCIGDPEADVDPVLKAEQDAQIGKGSRGDVTILPTLVIRQYRGKLDKGAVLKAICAGFQETTEPTICLSDE…
PAP.Aeschynomene.A	----SSFFFCVWFLLCG-CFGRFVVEKSLKVTSPKSLKGSYECAIGFGVPKYGGTMVGSVVYPKVQKGCKSFGDVDTSFQSKPGSFPTFVLVDRGDCFFTLKAWAQNAGAAAILVADNRAETLITMDTPEEMNAGKGDYIEKISVPSALISKSLADRIKEALSNGEMVNILDWTEALPHPDERVEYELWTSDECGPKCDNLIDFIKDFKGAAQLLERKGFTQFTPHYITWFCPEAFILSKQCKSQCINGRYCAPDPEQDFSKGYDGKDVVIQLRQACFFKVAESGKPWQWWDYVTDFAIRCPMKENKFNEDCSDQVIKSLGADLKKIKDCVGDTKADVDPVLKAEQDSQIGKGTRGDVTILPTLVIRQYRGKLSRAAVLKAICAGFQETTEPSICLTQE…
PAP.Aeschynomene.B	MRIKLSFLWIL--LLCGSCQGRFVVEKNLKITSPKSLRGIYECAIGFGVPKYGGAMIGAVVYPKVQNGCSRFEGADSLFSSKPGGFPTFVLVDRGDCFFTLKARAQNGGAAAILVADDRVEPLITMDTPEEGNANGDDYVEKISIPSALISKGLGDSIKNSLSNGEMVNVLDWRESLPHPDDRVEYEFWTSDECGPKCESQISFVTTFKGAAQLLEKKGFTHFTPHYITWYCPEAFILSKQCKAQCINGRYCAPDPEQDFSRGYDGRDVVIQLRQACFFKVAESGEPWKWWDYFTDFSIRCPMRENRYNDECSDQVIKSLGFDVKRIKDCVGDPNADVEPVLKAEQDAQIGKDSRGDVTILPTLIIRQYRGKLSRAAVLKAICSAFKETTEPSICLTPD…
PAP.Lotus.A	MSIKLSFLLFVWVLLLGSCLGRFVVEKSLKVTSPKSLKGLYECAIGFGVPKYGGTLIGSVVYPNVRMGCKNFTDFNASFQSKPGVFPTFVLVDRGECYFTLKAWSQNAGAAAILVADDRTESLITMDTPEEGHIANDDYVEKISIPSALISKSLGDSIKETLSKEETVYVLDWREALPHPDERVEYELWTSDECGPKCDNQINFMKSFKGVAQLLERKGFAQFTPRYITWYCPEEFRLSKQCKSQCINGRYCAPDPEQDFSKGYDGKDVVVQLRQACFFKVAESGKPWQWWDYVTDFSIRCPMKENKYTEECSDQVIKSLGVDLKKIKDCVGDPNANVEPVLKAEQEAQIGKGSRGDVTILPTLVIRQYRGQLSRPSVLKAICAGFQETTEPSICLTQD…
PAP.Medicago.A	-----PLLLCVLVLFLECCFGRFLVEKSLRITSPKSLKGSYECAIGFGVPQYGGTLVGSVVYPNVQKGCKNFTDFSASFHSMPGNFPTFVLVDRGDCYFTLKAWAQNGGAAAILVADDREETLITMDTPEEGNVVNDDYIEKINIPSALISKSLGDRIKKALSDGEMVHILDWREALPHPDDRVEYELWTSDECGPKCDNQINFVKSFKGAAQLLEKKGFTQFTPHYITWYCPKEFLLSRRCKSQCIHGRYCAPDPEQDFNKGYDGKDVVVQLRQACFFKVAESGRPWQWWDYVTDFSIRCPMKEKKYTEECSDEVIKSLGVDLKKIKDCVGDPLADVEPVLKAEQEAQIGKESRGDVTILPTLVIRQYRGKLSRPAVLKAMCAGFQETTEPSICLTPD…
PAP.Medicago.B	MRTRLSFLWCVWIYLCGSCMGRFVVEKNLKITSPKSLRGIYECAIGFGVPKYGGTMIGTVVYPKLKNGCTKFNDADTSLNSKPGSFPTFVLVDRGDCYFTLKAWAQIGGAAAILVADDRVEPLITMDTPEEGNATNDDYVEKITIPSALISKSVGDSIKKALSSGGMVNVLDWREALPHPDERVEYELWTSDECGPKCESEINFLKSFKGAAQLLEQKGYTQFTPHYITWYCPEAFILSQQCKSQCINGRYCAPDPEQDFTRGYDGKDVVIQLRQSCFFKVAESGKPWQWWDYVTDFAIRCPMRESKYTEECSDQVIKSLGVNLNKIKDCTGDPNANAEPVLKAEQDAQIGQGSRGDVTILPTLVIRQYRGKLSKAAVLKAICASFQETTEPSICLTPD…
PAP.Phaseolus.A	MGTKLSLLLCVWVLLLECTVGRFVVEKSLRVTAPTSLKGTYECAIGFGVPKYGGTLVGSVVYPKVQKGCLNFTDVN--FQSKPGVFPTFLLVDRGDCYFTLKAWAQNGGAAAILVADDKAETLITMDTPEEGKGTNDDYVDNISIPSALISKSFGDSIKKALSDGDMVNMLDWREALPHPDDRVEYELWTSDECGPKCDSLINFLKDFKGVAQLLEQNGFTQFTPRYITWFCPEAFLLSKQCKSQCINGRYCAPDPEQDFSRGYDGKDVVVQLRQACFYKVAESGRPWKWWDYVTDFSIRCPMKENKYTEECSDEVIKSLGADLKKIKDCVGDPHADVEAVLKAEQDAQIGKGTRGDVTILPTLIIRQYRGKLSRPAVLKALCAGFLETTEPSVCLTQE…
PAP.Phaseolus.B	MRTKQSFLWCVWILLCGSCVGTFVVEKNLKITSPNSLKGIYECAIGFGVPKYGGTMIGSVVYPKTQNGCKPF---DSSLSSKPGTFPSFVLIDRGECFFTLKAWAQKGGAAAILVADDRTEPLITMDTPEEGNASNDDYIEKISIPSALISKSLGDKIKSALSSGEMVNVLDWREALPHPDERVEYEFWTSDECGPKCESEINFVRGFKGAAQLLEQKGFAKFTPHYITWYCPEAFILSQQCKSQCINGRYCAPDPELDYKRGYSGRDVVIQLRQVCFFKVAESGKPWQWWDYVTDFSIRCPMRENKYTEECSDQVIKSLGVDLKKVKDCVGDPTSNLDPVLNNEQDSQIGNGDRGDVTILPTLIIRQYRGKLSKAAVLKAICSGFQETTEPSICLTPD…
