# Supplementary material for: Legume genome structures and histories inferred from Cercis canadensis and Chamaecrista fasciculata genomes
Source: Plant J. 2026 Jun 10;126(5):e70981. doi: 10.1111/tpj.70981 (PMC13252982; doi:10.1111/tpj.70981)
Supplement: Supplementary file 6 — Data S6. Manuscript supplement; Compressed directory of aligned sequences from 250 gene families with high rates of gene duplication consistent with whole‐genome duplications in the legume subfamilies. [file TPJ-126-0-s006.gz › S6_consen_wgd_tree/40_wgd_aln_manual_wgd_copy/Legume.fam3.01416]

CAE.Acacia.A	MDWSRGHTLGHGSSATVSLASSSGSDLVFAVKSSELSCSLFLQREQSVLYTLSSPYIVAYKGCDVTRENNKLFYLFMEYMPFGTVIQAAQRHGGRLDLGVVGFYTWQILQGLEYLHSNGLVHCDIKSTILIGEDGAKISDFGCAKRADD-MAAPISGTPMFMAPEVARGEEQGCAGDIWALGCTVIEMVSGVSPWPNMVDPFSVLHRIAYSGETPEIPGFLSDEAKDFLDKCLRRDPTERWTATQLLKHPFVTEFNSKEKEIQKLNSSSPTCVLEQGFWNSTEEFETHGNLIRTRFENSAADDRIRRLAQFSGEPTWTRDDDNWITIRGADDEASASTSD-----DRSEESLIKSNVRSRISGCFSGNYEFSEISEMLSHYFERGSVNMTLRPSMSF
CAE.Acacia.B	MNWSRGSVLGHGSSATVSLAASPQCGEFFAVKSSELSCSGLLQREQRILSSLSSPYIVSYKGCDITREDNKVLYLFMEYMPLGTLSQATRRQGGRLDEPLIAYYIRQVLQGLEYLHSNGLVHCDIKGAILIGEHGAKIADFGCAKRETA--AAPISGTPLFMAPEVARGEEQGYPCDIWALGCTVIEVSSGLSPWPNAGDPVSILYRIAYSGEEPEIPGFLSEEAKDFLGKCLRRNPEERWTASQLLKHPFLGELNSDSKQIHESNSSSPTSILEQGFWSSMEESESVSNLNRTSFEN-SPAVRIRQLAVSSGEPNWIED-ENWITTIGNEGSVI------EASMSNNLEESEKSNVSSRISDCFWDDYQGRDVSIVTSSIFERGIDKLPL------
CAE.Chamaecrista.A	MEWSRGHMLGHGSSATVSVATSSVSGHVFAVKSSELSRSELLQREQRLLSSLSSPFIVTYKGCDITKEQNKLFYLFLEYMPFGTLLQEIRRHGGYLHAPIIASFTRQILKGLQYLHSNGIVHCDIKSTILVGENGAKISDFGCAKRVKE-TAAPISGTPMYMAPEVARGEKQGYACDIWALGCTVIEMASGESPWRNVAEPFSVLHRIAYSGESPEIPGFLPEEAKDFLEKCLRRNPEERWTANELVKHPFVGS-KSKGEGIEESNSSSPTSILEQRFWSCVSESEIHGDLMETRFGD----DRIRGLSEFSGEPNWEVDDENWITFRESDDDEGRKRRRKSGDVCKD--------------------NKC--------------------------
CAE.Chamaecrista.B	MNWSRGSIVGHGSSATVSVATSLHSGDIFAVKSSEFSRSENLQREQRILSSLCYPYVVTYKGCEITREKSKLFYLFMEYMPLGTLIQATRRPGGRKDEPAIACYTRQVVQGLQYLHSNGLVHCDIKGAILVCEDGAKIADFGCAKMAAE-TATVISGTPMFMSPEAARGEEQGFPCDIWALGCTVIEVFSGVSPWPNVGDAVSLLYRIAYSGEVPEIPGFLSEEAKDFLGKCLRRNPRERWTASQLLKHPFLSEFNSECKQVQESNSSSPTSILEKGFWNCVEESESVGNSVHTRSEN-SPAGRIRDLAMCSEDPIWIED-EDWITARGNNEEEE-------------EEMLEKSDVSGGISEYFCDNYKYRQVSFLTSSVFERGIDEVMLHDQVSI
CAE.Senna.A	MEWRRGQTLGHGSSATVSLATFPHSDDVLAVKSSELSRSESLQREQRLLSSLCSPYIVSYKGCDITTEQNKLFYLFLEYMPFGTLLQALRRHGGRLDVSVVAGYTRQILQGIHYLHSNGLVHCDIKSTILVGENGAKVSDFGCAKRVFD-TAAPISGTPMFMAPEVARGEEQGYACDIWALGCTVIEMASGVSPWRNVADPFSVLHRIAYSGEVPEIPGFLSEEAKDFLRKCLRRNPRERWTASQLLKHPFVGELNSKAKEIQESNSSSPTSILEQGFWNSVEESEIHGKLIRTRSGNLGGDDRIRGLAEFSGEPGWKWNDENWITSRGNNDEVRDAQ-----------------------------------------------------------
CAE.Senna.B	NHWSRGSIVGHGSSATVSLATSLYSGDVFAVKSSELHRSEMLQREQRILCSLSSPYIVRYKGCDITSEKNKILYLFMEYMPFGTLIQATRRSGGRSDESVIAWYTRQVVQGLEYLHSNGFVHCDIKGTILIGEDGAKIADFGCAKTAAE---EGISGTPMFMAPEAARGEEQGYPCDIWALGCTLIEVFSGVSPWPNVGDSVSVLYRIAYSGEVPEIPGFLSEEAKDFLGKCLRRNPGERWTASQLLRHPFLGGISINFKQIQESNSSSPTSILDQGFWSCVEESESVSNLADDDDDDSSPCDRIRGLALCSEEPNWTEDEEDWITTRGNEVSAS----DDDDDDDDGFEELDESKVNRRIDDEAGSELVLRR------------------------
CER.Bauhinia.A	MDWTRGRVIGHGSSATVSLAASCHSADVFAVKSAELAQSELLQREEKILSSLCSPHVVSYRGFDICRENNKVLYLFVEYMPLGTLIQAAHRHGGRLEESAIACYTRQVLQGLQYLRSIGLVHCDIKGTILISEDGAKIADFGCAKWVNDATAEQISGTPMFMAPEVARGEEQGCPSDIWALGCTVIEMATGSSPWSKVANPVSVLYRIAYSGETPEIPVFLSEQAKDFLGNCLKRNPKDRWTATQLLKHPFLEEFNSK--EIQESNSTSPTSILEQGFWNCLEESQSFGNLSHASFEN-SPADRIRRLGVCSGEPSWRWDD-DWIITRGTLEAGFSESESPTTSTTDSVQELDKSNVKTISGSHLCDDYYISSF-----------------------
CER.Bauhinia.B	MEWTRGPIIGHGSSATVSLATSCNSADVFAVKSAELSQSELLQREVKILSSLCSPHIVSYKGFDISRENKKVLYLFMEYMPLGTLVQSIHRHGGRLEESAVACYTQQVLRGLEYLHSIGLVHCDIKGTILISEEGAKIADFGCAKRVND-AAEQISGTPMFMAPEVARAEEQGCPCDIWALGCTVIEMATGASPWPNVVDPVSVLYRIAYSGETPEIPGFLSEQGKDFLGKCLKRNPKDRWTATQLLKHPFLEEFNSSAKEIQESNTSSPTSILDQGFWNCLEESESFGNMRHASFEN-SSADRIRRLAACSGEPSWRCD-EDWMLTRGNEAEDGSFSGSQTPSTSTSKQELEKSNVKNGCSSYFCDDNNSREVSVVISDFSGRSFGQLL-------
CER.Cercis.o	MDWTRGHIIGHGSSATVSLAATCHSADVFAVKSAELSQSELLRREEKILSSLCSPHIVSYKGFDISRENNKVLYLFMEYMPLGTLIQSVHRHGGQLEESAIACYTRQVLQGLEYLHSIGLVHCDIKGTILISEDGAKIADFGCAKRVKDAAAEQISGTPMFMAPEVARGEEQGCPCDIWALGCTVIEMATGVSPWPNVADPVSVLYRIAYSGETPEIPGFLSEQAKDFLGNCLKRNPKDRWTATQLLKHPFLEEFNSSAKEIQESNSTSPTSILEQGFWNCLEESQSFGNLSHASFEN-SPADRIRRLAVYAGEPSWRWD-EDWIITRGNEAEAAAISGSEIPSTSDGVQELEKSNVKTISASYFCDDYKSREISVVISSFFERSFDQLLHPSES--
CER.Phanera.B	MDWTRGHIIGYGSSATVSLAASCHSSDVFAVKSAELPRSELLQREEKFLSSLCSPHIVSYKGFDISRENNKILYLFMEYMPLGTLSQSVHRHGGRLEEPAIACYTRQVLQGLDYLHSIGLVHCDIKGTILISEEGAKIADFGCAKRVNDAAAEQISGTPMFMAPEVARGEEQGCPCDIWALGCTVIEMVTGVLPWPNVVDPVSVLYRIAYSGETPEIPGILSEQAKDFLGKCLKRNPKDRWTAIQLLKHPFLEEFNSIAKEIQESNTSSPTSILEQGFWSCLEESESFGNLTRSSFEN-SPADRIRRLAACSGEPGWRWD-EDWMITRGNEAEAAAISGSQTASASTSTQESEKSNIKTISASYFCDDNNNRELSVVISGFSGRSFDQLLP------
DET.Sindora.A	MNWTRGHIIGHGCSATVFLATSSHTDEIFAVKSAKISQSELLQREQKILSSLSSPHIVGYKGCDITTEKNRVLYIFMEFMPFGTINQAIRRSGGRPDESMIAYYTRQILRGIEYLHSNGLVHCDIKGAILVGEDGAKIADFGCAKRVNEATAAPIRGTPMFMAPEAARGEDQSYPCDIWSLGCTVIEMASGVSAWPNVADPVSVLYRIAYSGQAPEIPGFLSEQARDFLEKCLERNPRERWTASQLLKHPFLVEFSSCEKEIQESNSTSPTSILDQGIWNCVEESESVGNLIRTSFEN-SACDRIRKLAICSGGPSWRWD-ENWIPIRGNDEEASAFCGAETASTSDGVYELERSNVSERVCGYFCEDFKRSEVSVGSS--FQRCIDEMLLN-----
DET.Sindora.B	MDWNRGNVIGHGSSANVSLATSSNSGDIFAVKSAEISQSELLQREQRILSSLCSPYIVSYRGCDVTREKNRVLYLFMEYMPFGTLLQTIQRHGGQIEEPAIACYTKQVLQGLEYLHSNGLMHCDIKATILIGKDGAKIADFGCAKRINETQAAPISGTPMFMAPEAARGEEQGCPCDIWSLGCTVIEMATGISPWPNVADPVSVLYRIAYSGEAPAIPGLLSEEAKDFLGKCLKRNPKERWTARQLLKHPFLG----SAKQIQESNSSSPTSILDQGFWNSVEESESVGNLIRTSFEN-SPSDRIRKLALISGEPSWTWN-EDWITTRGDD-EV-------EASSSDGVEELEISNVSCRNSGYFYPDYECKEFSIRTGSSFVRGFHEMIRPSMSD-
OUT.Arabidopsis.O	INWTRGPIIGRGSTATVSIAISS-SGELFAVKSADLSSSSLLQKEQSILSTLSSPHMVKYIGTGLTRESNGLVYILMEYVSGGNLHDLIKNSGGKLPEPEIRSYTRQILNGLVYLHERGIVHCDLKSHVLVEENGLKIADMGCAKSVDKS---EFSGTPAFMAPEVARGEEQRFPADVWALGCTMIEMMTGSSPWPELNDVVAAMYKIGFSGESPAIPAWISDKAKDFLKNCLKEDQKQRWTVEELLKHPFLDDEESQTSDCLKNKTSSPSTVLDQRFWDSCESSKDHEDPFAEYSESDSPADRIEKLAGDESLLDWDTDDGGWIQVRGEKHKETVICVEATSS-SQTIEEV-EDWISNSLFSEYSSDN----------------------------
OUT.Prunus.O	MDWTRGHTIGHGSSATVSLATSCFSGDLFAVKSAEMSQSEFLRREQKILSALRSPHIISYMGHDMTSESNKLMYLFIEYMPRGTIIDEIHNHGGQIDESLIRDYTRDIVKGLEYLHSHGLVHCDIKGRILVGDDGPKIADFGCARWANGEVAVPIVGTPMFMAPEVARGEEQGFPCDVWALGCTIIEMATGSVPWPNAANPVSVLYQIAYSGEVPEIPSFLSDQAKEFLGKCLRRDPTERWTASQLLKHSFLGEITSSAKQVQESTSFSPTSILDQGLWNSLEESETLGNLQFPSFENSSSDHRIRRLSLSSGNPRWALD-ETWITVRGNDCEESNSIGIANDAAEDDVDV----------------------------------------------
OUT.Quillaja.O1	MDWSRRHTIGHGSSATVSLATYCQSGDIFAVKSAELSQSDFLQREQRILSSLSSPYIVSYRGCDITEENHKLMYLLMEYISHGTLMEATRRHGM-LSESMIAYYTGQILKGLEYLHSNGLVHCDIKGSILVGEEGVKIADFGCAKRVFDTKVGPIGGTPMFMAPEVARGEEQGYPTDIWALGCTIIEMATGVAPWPNVADPVSVLYRIAYSRELPEIPSILSDQAKDFLRNCLRRNPKERWTASQLLKHPFLEEFNCNGKKIQQSNSSSPTSILDQGFWNSVYESESFCNLSHSSSEN-SPVYRIRRLAVNSEEPSWTWD-EHWITTRGNKVEVQMICGSVTASTSYGEEGMVENSVSGRIGDHFLEGYRYRDISVVISNLSERHIDKMLVP-S---
OUT.Quillaja.O2	MDWSRGKTLGHGSSATVSLATSFQSGDVFSVKSAELSQSDLLQKEQKILSSLCSPYIVSYKGCDITKENNKLMYIFMEYVPHGTLTEAICSHG-KLNESMIAYYTGDIVKGLGYLHSNGLAHCDIKGSILVGDEGAKIADFGCSKRLVDTKAEQIGGTPMFMAPEVARGVEQGYPCDIWALGCTIIEMATGLSPWPNVTDPVSVLYRIAYSGELPEIPIFLSDRAKDFLGNCLTWNPKERWTASQLLKHPFLEEFNFSRKQVQESNSSSPTSILDQGIWNSLEESQSFGNLNHTNFKN-SAAVRIRQLAMHSCEPSWTCDEEDWITARGNKVEVEMNCGPFTASASYVVGDLVRNNVSGS----IGGDHKSREISVVISNPSESHIDKMLLPSI---
OUT.Vitis.O	MDWTRGHTLGSGSSATVSLANSLRSGDVFAVKSVELSRSESLQREERILSSLRSPYIVGYKGCDITRENKKLMYLFIEYMPGGTLGDAIRRGGGQLHESMIGIYARQIVQGLDYIHSRGLVHCDIKGQVLIGEDGAKIADFGCAKWTNDDRKVPIAGTPFFMAPEVARGEDQGYPSDVWALGCTIIEMATGGAPWPNVANAVAALYRIGFSEELPWIPSFLSDQAKDFLSKCLRRDPKERWTASQLLKHPFVGELNPQAKQVQESYSDSPTSILDQNFWSSLEESEAQGYLKQASFSN-SPAERIRKLWTFSRVENWTRD-DNWVTIRGSTNEESADYMEDEASRSEAVSSHDVEKVESHGDGEEMEDFTCMKDSVVVSNFFEIDKEHLLITST---
PAP.Aeschynomene.A	MEWCRGHTIGHGSSATVSLATRH--GGIFAVKSMEVAKSEALQREQSILSSLCSPYVVTYKGCDITMENNKLYYLFMEYMPFGTLVHETRRHGGRLSEPAIAGYIRQVVQGLEYLHSKGLVHCDIKGAILIGEDGAKIGDFGCAKSVADKSATLIGGTPMFMAPEVARREEQGCPSDVWSLGCTLIEMANGAAPWPNVADPFSVLYHIAYSGEVPEIPCYLSGEAKDFLEKCLRRNPQERWTASQLLNHPFLGEFSSKSKKVRESNSTSPKSILEQGYWSSLEEEASLVNLVHTNLEDSHVIARVKKLALCSGKACWAWHDENWITIRGNESEVDRNCGSETASTSDELALQEQIFIKTQVQAEVISTETSEETEVVAST-----------------
PAP.Aeschynomene.B	MEWTRGHIIGRGSSATVYLATTT-TTATAAVKSSELSQSQHLQREQKILSTLSSPHIVSYKGFNITKENNEFMYLFMEYMPFGTLSQATRRNGGRLSEPVIAHYTWQVLKGLEYLHSRGLVHCDIKGSILVGGKSVKIADFGFCKSVNDSTAAPVAGTPAFMSPEAARGEEQGFACDVWAVGCTVIEMANGCSPWPNAVDPVTVLYRVGYCGDVPEIPRFLSDEAKDFLGKCFMRNPRERWSVSQLLMHPFLLGFSSSSSNSKDSNSCSPTSILEHGFWNSVEESELVGNWFQGKFECASASDRIKKLALCSGVPSWNLDDQNWITIRGNNVEIECIGGSMAASNSDDLDEHQRSDVSNRIRCNFCEDFKCRDVSIVAGNLFERDIAEMKIPLTLDI
PAP.Lotus.A	MVWNRGHTIGHGSTATVSLATCN--GSIFAVKSSELSNSEPLKREQRILSSLCCPYVVTYKGCDITMENNKTMYLFMEYMPFGTVAQA-TCGGGRLEEAAIACYTRQVLKGLEHLHSNGLVHCDIKGAILIGEDGAKVGDFGCAKSVME-TAEPNCGTPAFMAPEVARGDEQGYASDIWSLGCTVIEMATGSAPWPNVADPVSVLYHIAFSDEVPEIPCFLSEKAKDFLGKCFMRNPQERWKASQLMEHPFLVELCFNSKQVLKSNSISPTSILEQGFWRSMEESEGFGSLVHTTSVNSSPADRVRMLAACSGEQCWAWDDENWINARGNEVNALGNCGSDRGS-----------------------------------------------------
PAP.Lotus.B	MAWTRGAIIGRGSSATVYLAASHHSSSISAVKSAPLSQSQQLQREQKILSSLSSPHIVTYKGCDITTERNKVYYLFMEYMPFGTLSQA----NSRLGEAAIAEYTRQILQGLEYLHSNGVVHCDIKGSILVGEDGVKIGDFGCAKFAAESPAAPIAGTPMFMAPEAARGEAQGYACDVWALGCTVVEIATGFAPWTNVEDPVNVLYRVAYSGESPEIPGFLSEQAKDFLGKCFMRNPKERWSCGQLLKHPFLAEFNSDGKQVQESD--SPTSILEQRFWNSVEDSDFLGNLQTSSFENNSAADRIRCLAVCSGNPRWAWDDENWITTRGNETGVS------TRDEVDLDVELEKCIVSGRISGYFCEDYKCRDVVSIVDDFFEKGIAEMLLPSTLDF
PAP.Medicago.A	MKWNRGHAIGHGSTSTVSLATVS--GEIFAVKSSELSRSEPLQREEKILSSLCNPHVVSYKGCDITKDNEKFMYLFMEYMPFGTLSQH----GGMLDEQAIMCYTRQVVKGLEHLHSKGLVHCDIKGAIMIGEDGAKIGDFGCAKSVNE-AAAPIRGTPVFMAPEVARGEEQEFSSDIWSLGCTIIEMATGSSPWPNVDDPISTLYHIAYSNDVPQIPCFLSNQAKDFLGKCLRRNPKERFSASQLLKHPFLGELCSNDKQVLESNSISPTSILDQCFWSSMEESQSFCSLIHTSFENSLVDDRIKRLAGEPCLAWWHDDDENWITIRGKEVDGFCNCGSEIGSTS---DELVKSSVKDRISGHFCNDHICRVSSFVGSNVFQPDIVKMLLPSTLDV
PAP.Medicago.B	MEWTRGNIIGHGSSATVYLATSRRSTDVSAVKSAETSNSNQLQSEQRILSSLSSPYIVTYKGCNFSKENNKHLFLFMEYMPFGNLSQVTCRNGGRLNEAMIAYYTRQIVEGLEYLHSKDVVHCDIKGSILVCEKGVKIGDFGCAKMIDE--IAPAAGTPMYMAPEVARGEEQGFPCDVWSLGCTIVEMATGFSPWSNVEDSVHVLYRVAYSDEVPMIPCFLSEQAKDFLEKCLRRDSKERWSCSQLLKHQFLD---CGVEKIEEFDSCSPTSILEQGFWNCDEGSEFFDDLGKINFVN-CPVGRIKKLALCSRDPCWKWGDENWITTRENDADAG----SSISD-ELDFDELEKSDFSGRISGYFGYDYKIRDVSYVANSLFGRGIGRLMPQSTLDF
PAP.Phaseolus.A	MEWQRGHIIGRGSSATVSTATCCAGGGVFAVKSAELSQSESLKREQTILSSLSSPYVVAYKGCDITMDSNKLLFLFMEYMPFGTVAQATRRHGGRLEEAAMARYTRQIVQGLEYLHSKELVHCDIKGAILIGEDGVKIGDLGFAKSVVD-SAVVIGGTPMFMAPEVARGEEQGCASDIWSLGCTVVEMATGGVPWPSVEDPFSVLYHIAYSSEVPEIPCFLSEEARDFLGKCLRRNPQERWKASELLKHPFIGKLCSNNKEVLESNSSSPTSVLEQGYWGSVEDSESVGNLIRKTQKFLLAAGRVRMLALSSGVACWAQDDENWITARGNGGKGFGNCGSGTASASHG-------------------------------------------------
PAP.Phaseolus.B	MEWTRGFIIGRGSSATVYTATSAHSSTVSAVKTAELSNSEKLQREQRILSSLFSPHIVTYKGCNTTEESNTLWFLYMEYMPFGTLSQEIHRQGGRLSAPTIVHYVRQVLQGLEYLHNKGVVHCDIKGSILIGEDGAKIGDFGCAKLLNESPVAAIGGTPMFMAPEVARGEEQGYPADIWALGCTVVEMATGFAPWPNLEDPVTVLYRVAYSNEVPEIPSFLSEEAKDFLGKCFRRNPKERWSCSELLKHPFLGEFSSNDKEIQQSNSCSPTSILEQGFWNSVEEAEEPGNVVQIRSSDESPKGRIRRLALCSEDPIWELGDENWITTRGSEAA--------GASTCEGLDF----DVNIRISDYFCDDYKCSDVSVVVDSFFEGGIGEMVLPSTFEF
