# Supplementary material for: Legume genome structures and histories inferred from Cercis canadensis and Chamaecrista fasciculata genomes
Source: Plant J. 2026 Jun 10;126(5):e70981. doi: 10.1111/tpj.70981 (PMC13252982; doi:10.1111/tpj.70981)
Supplement: Supplementary file 6 — Data S6. Manuscript supplement; Compressed directory of aligned sequences from 250 gene families with high rates of gene duplication consistent with whole‐genome duplications in the legume subfamilies. [file TPJ-126-0-s006.gz › S6_consen_wgd_tree/40_wgd_aln_manual_wgd_copy/Legume.fam3.01240]

CAE.Acacia.A	MAGWVLSECGLKPLPLKCPRPRVGTSPYSPSKFRIINANKSKIDLKFSSSGFS----SPRNWELKVSAPASVSPVEEVI-------VHEGNEFDPGAPPPFKLSDIREAIPKHCWVKDPWTSMSYVVRDVVVVFGLAAAAAYLWFVWPLYWAAQGTMFWALFVLGHDCGHGSFSHKLSVVGHLLHSSILVPYHGWRISHRTHHQHGHVEDESWHPLPEKIYKNLDIVTRILRFTAPFPMLAYPIYLWGRSPGKTGSHFHPDSDLFVPSERKDVITSTVCWTAMAALLVSLGSVMGPIQLLKLYGIPYWIFVMWLDLVTYLHHHGHEDKLPWYRGKEWSYLRGGLTTLDRDYGWIIHHDIGTHVIHHLFPQIPHYHLIEATEAAKPVLGKYYREPKKSSP…
CAE.Acacia.B	MASWVLTECGLKPLPPAFPRPRIGAFTCKGSKVRFLNTKNGVTDLKFHTRGFT-CKFRERRWELRVSAPLRVASIEGETNNNNMEDTQEESEFNPGAPPPFKLADIRAAIPKHCWVKDPWKSMSYVVRDVAVVFGIAAAAAYLWLVWPLYWAAQGTMFWALFVLGHDCGHGSFSPKLSVVGHLLHSSILVPYHGWRISHRTHHQHGHVEDESWHPLSEKIYKNLDNLTKTLRFTVPFPMLAYPIYLWGRSPGKTGSHFDPNSDLFVPAERKDVITSTICWTAMAALLVGLGFVMGPIQLLKLYGIPYVIFVMWLDLVTYLHHHGHEDKLPWYRGKQWSYLRGGLTTLDRDYGWIIHHDIGTHVIHHLFPQIPHYHLIEATEAAKPVLGKYYREPKKSGP…
CAE.Chamaecrista.A	-AGWVLSECGFKPLPPIIPPSRIGTVVSNPSKVRFQNTDKSIIDLKFS----------SRSWKLRVSAPLRVSPIEGDEGENEAINEANNEFFDPGAPPPFKLSDIREAIPKHCWVKDPWKSMSYVVRDVVIVLGLAFAAAYIWFVWPLYWAAQGTMFWALFVLGHDCGHGSFSPKLSVVGHLLHSSILVPYHGWRISHRTHHQHGHVEDESWHPLPERIFKSLDTITRTLRFTVPFPMLAYPFYLWSRSPGKTGSHFDPSSDLFVPNERKDVITSTVCWTAMAALLVGLGFVMGPIQLLKLYGVPYWGFVMWLDFVTYLHHHGHEDKLPWYRGKEWSYLRGGLTTLDRDYGWIIHHDIGTHVIHHLFPQIPHYHLIEATEAAKPVLGKYYREPKKSGP…
CAE.Chamaecrista.B	MAGWVLSECGLKPLPPAFPRPRIGAVSCKSSTTRFLNTNKKVTDLKFQPTSFTSCSFRQRKWDLKVSAPLRVASIEGEEDNERRRINEEETEFDPGAPPPFKLADIRAAIPKHCWVKNPWKSMSYVVRDVAVVFGLAAAAAYLWLVWPLYWAAQGTMFWALFVLGHDCGHGSFSPKLSVVGHLLHSSILVPYHGWRISHRTHHQHGHVEDESWHPLPEKIYKSLDSITKTLRFTAPFPMLAYPIYLWSRSPGKTGSHFDPNSDLFVPSERKDVITSTLSWTAMAALLVGLGFVMGPLQLLKLYGIPYWIFVMWLDFVTYLHHHGHEDKLPWYRGKEWSYLRGGLTTLDRDYGVIIHHDIGTHVIHHLFPQIPHYHLIEATEAAKPVLGEYYREPKKSGP…
CAE.Senna.A	MAGWVLSECGLKPLPPIFARPRIGALVSNPSKVRFLNTNKSRG----------GCSIKQRGCELRVSAPLRVFPIEEEDDDVGV-VNEGDDEFDAGAPPPFKLADIREAIPKHCWVKDPWRSMSYVVRDVVVVFGLAAAAAYIWFVWPLYWAAQGTMFWALFVLGHDCGHGSFSHKLSVVGHLLHSSILVPYHGWRISHRTHHQHGHVEDESWHPLSEKIFKNLDTITRTLRFTVPFPMLAYPFYLWSRSPGKTGSHFHPNSDLFVPNERKDVITSTVCWTAMAALLVGLSFVMGPIQLLKLYGIPYWIFVMWLDFVTYLHHHGHEDKLPWYRGKEWSYLRGGLTTLDRDYGWIIHHDIGTHVIHHLFPQIPHYHLIEATEAAKPVLGKYYREPKKSLP…
CAE.Senna.B	MATWVLSECGLKPLPPAFPRPRIGAVSCKSSKVRFLNTNNGVTDLKFQPTSFSCCSLRERKWELKVSAPLRVASIEEDNERREKINGEEEPEFNPGAPPPFTLADIRAAIPKHCWVKDPWKSMSYVLRDVTVVFGLAAAAAYLWVVWPLYWAAQGTMFWALFVLGHDCGHGSFSHKLSVVGHLLHSSILVPYHGWRISHRTHHQHGHVEDESWHPLPEKIYRNLDNMTKTLRFTLPFPMLAYPFYLWSRSPGKTGSHFDPKSDLFVPSERKDIITSTACWTAMAALLVGLGFVMGPIQLLKLYGIPYWIFVMWLDFVTYLHHHGHEDKLPWYRGKEWSYLRGGLTTLDRDYGLIIHHDIGTHVIHHLFPQIPHYHLVEATEAAKPVFGKYYKEPKKSAP…
CER.Bauhinia.A	MAAWVISECGLKPLPPVFARPRTGAFASRPSKFQVSSTNKGVADLKLPLRSVPSCSLGERNWALKVSAPLRVAPIEGEDEISGVNFEEEQPQFDPGAPPPFKLADIRAAIPKHCWVKDPWKSMSYVVRDVVVVFGLAAAAAYLWLVWPLYWLAQGTMFWALFVLGHDCGHGSFSPKLSVAGHLLHSSILVPYHGWRISHRTHHQHGHVEDESWHPLSEKIYKSLDNMTKTLRFTLPFPLLAYPIYLWSRSPGKTGSHFDPKSDLFVPSERKDVITSTVCWLAMAALLVGLGFVMGPMQLLKLYGVPYMGFVMWLDLVTYLHHHGHEDKLPWYRGKEWSYLRGGLTTLDRDYGWIIHHDIGTHVIHHLFPQIPHYHLIEATEAAKPVLGKYYREPKKSAP…
CER.Bauhinia.B	MTTLAISECGLKPLPPVFPRPRTGAFASKPSKFRFLSTKNGVVDPKFPMRTVSNCSLKERNWGLKVSAPLRVVPIEGEDEINGVNVEEEQPEFDPGSPPPFKIGDVRAAIPKHCWVKDPWRSMSYVVRDVIVVFGLAATAAYLWLVWPLYWFAQGTMFWAFFVLGHDCGHGSFSPNLSVVGHFLHSSILVPYHGWRISHRTHHQHGHVEDESWHPLSEKIYKSLDDMTKILRFTLPFPMLAYPIYLWRRSPGKSGSHFNPNSELFVPNERKDVITSTICWLAMVALLVGLGFVMGPIQLLKLYGVPYLGFVIWLDLVTYLHHHGHEKKVPWYRGKEWSYLRGGLTTIDRDYGWIIHHDIGTHVIHHLFPQIPHYHLVEATEAAMPVLGKYYRKPKKSAP…
CER.Cercis.o	MATWVISECGLKPLPPVFARPRTGAFASKPSKFRFLSTNKGVTDLKFPLRTVSSCSLRERNWGLKVSAPLRVAPIEGEDEINGVNVEEEQQEFNPGAPPPFKLADIRAAIPKHCWVKDPWRSMSYVVRDVVVVFGLAVAAAYLWLVWPLYWIAQGTMFWALFVLGHDCGHGSFSPKLSVVGHLLHSSILVPYHGWRISHRTHHQHGHVEDESWHPLSEKIYKSLDNLTKIMRFTVPFPMLAYPFYLWSRSPGKTGSHFDPNSDLFVPNERKDVITSTVCWLAMAALLVGLGSVMGPIQLLKLYGVPYWGFVMWLDLVTYLHHHGHEDKLPWYRGKEWSYLRGGLTTLDRDYGWIIHHDIGTHVIHHLFPQIPHYHLIEATEAAKPVLGKYYREPKKSTV…
CER.Phanera.A	MASWVISECGLKPLPPVFARPRTGVLASRSSKFRFLSTNKGVADLKFPVRSVPSCSLRERNWALKVSAPLRVASIEGEDEINGVVVEEEQPEFDPGAPPPFKLADIRAAIPKHCWVKNPWRSMSYVVRDVVVVFGLAAAAAYLSLVWPLYWFAQGTMFWALFVLGHDCGHGSFSPKLSVMGHLLHSSILVPYHGWRISHRTHHQHGHVEDESWHPLSEKIYKSLDNMTKSLRFTVPFPMLAFPIYLWSRSPGKTGSHFDPNSDLFVPNERKDVITSTVCWLAMAALLVGLGFVMGPIQLLKLYGVPYMGFVMWLDLVTYLHHHGHEDKLPWYRGKEWSYLRGGLTTLDRDYGWIIHHDIGTHVIHHLFPQIPHYHLIEATEAAKPVLGKYYREPKKSAP…
DET.Sindora.A	MAAWVLSECGLKPLTPTFPRPRTGLIPTKPKNVRFFSTTDGISDLRFSPNSFTTCSFRERSWELRVSAPLRVSTIEGEDESNGVNVEGEMPEFDPASPPPFSLADIRAAIPKHCWVKDPWKSMSYVVRDVIVVFGLAAAAAYLWYIWPLYWAAQGTMFWALFVLGHDCGHGSFSHKLSVVGHLLHSSILVPYHGWRISHRTHHQHGHVEDESWHPLSEKIYKNLDNVTRMLRFTVPFPMLAYPVYLWGRSPGKTGSHFDPNSDLFVPKERKDVITSTVCWTAMVALLAGLSFVMGPIQLLNLYGVPYWVFVMWLDLVTYLHHHGHEDKLPWYRGKEWSYLRGGLTTLDRDYGWIIHHDIGTHVIHHLFPQIPHYHLIEATEAARPVLGKYYREPKKSSP…
DET.Sindora.B	MATWVLSECGLKPLAPTLPRPRRGAISSKPSGVRFFNTNKEVTDLRFCQRTFTSCSFRGRDWGLKVSAPLRVAPIEGEEEGERLNIEEELSEFDPGAPPPFKLADIRAAIPKHCWVRDPWKSMSYVVRDVIVVFGLAAAAAYLWYMWPLYWAAQGTMFWALFVLGHDCGHGSFSSKLSVVGHLLHSSILVPYHGWRISHRTHHQHGHVEDESWHPLSEKIYKSLDNATRLLRFTPPFPMLAYPFYLWSRSPGKTGSHFDPNSDLFVPSERKDVITSTVCWTTMAALLVGLSFVMGPIQLLKLYGVPYWVFVMWLDFVTYLHHHGHEDKLPWYRGQEWSYLRGGLTTLDRDYGWIIHHDIGTHVIHHLFPQIPHYHLIEATEAAKPVLGKYYREPKRSSP…
OUT.Arabidopsis.O	MANLVLSECGIRPLPRIYTTPRSNFLSNNNKFRPSLSSSSYKTSSSPLSFGLNSRDGFTRNWALNVSTPLTTPIFEESPL-----EEDNKQRFDPGAPPPFNLADIRAAIPKHCWVKNPWKSLSYVVRDVAIVFALAAGAAYLWIVWPLYWLAQGTMFWALFVLGHDCGHGSFSPKLSVVGHLLHSSILVPYHGWRISHRTHHQHGHVEDESWHPMSEKIYNTLDKPTRFFRFTLPLVMLAYPFYLWARSPGKKGSHYHPDSDLFLPKERKDVLTSTACWTAMAALLVCLNFTIGPIQMLKLYGIPYWINVMWLDFVTYLHHHGHEDKLPWYRGKEWSYLRGGLTTLDRDYGLIIHHDIGTHVIHHLFPQIPHYHLVEATEAAKPVLGKYYREPDKSGP…
OUT.Prunus.O	-ASWVLSECGLKPLPQNFHRPTAGFSSNHPAKVRVFRSSKSVIDLRLASAKISSACFRGRSWGLKVSAPLKVASIEDEKEVNGVNGDEEELEFDPGAPPPFKLADIKAAIPKHCWVKDPWKSMSYVVRDVLVVFGLAAAAAYTWFVWPLYWAAQGTMFWALFVLGHDCGHGSFSPKLSVAGHLLHSSILVPYHGWRISHRTHHQHGHVEDESWHPLSERIYKKLDNMTRILRFTVPFPMLAYPFYLWNRSPGKTGSHFHPNSDLFVPNERKDVITSTLCWTAMAALLVGLSFVMGPIQLLKLYGIPYWVFVMWLDLVTYLHHHGHEEKLPWYRGKEWSYLRGGLTTLDRDYGLIIHHDIGTHVVHHLFPQIPHYHLVEATEAAKPVFGKYYREPKKSGP…
OUT.Quillaja.O1	MASWVLSECGLKPLPQIYPRPRTGALLYKHSKIRFLHSNKGLTDLRFTAKQISSGCLRERNWGLRVSVPLTVSPIEGEEEINGVNIEEEQLGFNPGAPPPFKLADIRAAIPKHCWVKDPWKSMSYVVRDVVVVFGLAAAAAYLWIVWPLYWAAQGTMFWALFVLGHDCGHGSFSHKLSVVGHLLHSSILVPYHGWRISHRTHHQHGHVEDESWHPLPERIYKSLDKVTRNFRFKFPFPMLAYPFYLWGRSPGKTGSHYHPDSDLFVSSERKDVITSTVCWTTMAALLVGLGFVMGPIQLLKLYVIPYWIFVIWLDLVTYLHHHGHEDKLPWYRGKEWSYLRGGLTTIDRDYGLIIHHDIGTHVIHHLFPQIPHYHLIEATEAAKPVLGKYYREPKKSSP…
OUT.Quillaja.O2	MASWVLTECGLKPLPSIYARPRTGAITYKPSKIRFLHSNKGLTDLKFPAKQISCGSLRERNWGLKVSVPLTVSSIEGEEEINAVNGVEEQLEFDPGAPPPFKLSDIRAAIPKHCWVKNPWRSMSYVVRDVAVVFGLAAAAAYLWLVWPLYWAAQGTMFWALFVLGHDCGHGSFSPKLSVVGHLLHSSILVPYHGWRISHRTHHQHGHVEDESWHPLPERIYKSLDKVTRALRFKAPFPMLAYPFYLWGRSPGKTGSHYHPDSDLFVPNERKDVITSTACWTAMVALLFGLGFVIGPIQIMKLYVIPYWTFVVWLDLVTYLHHHGHEDKLPWYRGKEWSYLRGGLTTIDRDYGWIIHHDIGTHVIHHLFPQIPHYHLIEATEAAKPVLGKYYREPKKSGP…
OUT.Vitis.O	MASWVLSECGIRPLPQIYTRPRTGHISNNHSRIRFFHSNQSKTDLKFREP---IGCSKERNWALKVSAPLRVEYGEEEERINRVNGVEEQPEFDPGAPPPFKLADIRAAIPKHCWVKDPWRSMSYVVRDVVVVCGLAAAAAYLWVVWPLYWAAQGTMFWALFVLGHDCGHGSFSPTLSVVGHLLHSSILVPYHGWRISHRTHHQHGHVEDESWHPLPERIYKNLDVVTRMLRFTVPFPMLAYPFYLWSRSPGKTGSHFDPSSDLFVPSERKNVITSTICWTAMAALLVGLSFVMGPIQMLKLYGVPYWIFVMWLDFVTYLHHHGHDDKLPWYRGKEWSYLRGGLTTLDRDYGWIIHHDIGTHVIHHLFPQIPHYHLIEATEAAKPVLGKYYREPKGSGP…
PAP.Aeschynomene.A	MATWVLSECGLRPLPPVFPRPRTGTISFLHSKAKFLTTNKAFEPSS-D-LKFQQQKKRLPNWNLKVSAPLRVTPIEEEEE-ERFNNGAVVDEFDPGSAPPFKLNDIRAAIPKHCWVKDPWRSMSYVVRDVIVVCGLAATAAYLWIVWPLYWAAQGTMFWALFVLGHDCGHGSFSPKLSVVGHLLHSSILVPYHGWRISHRTHHQHGHVEDESWHPLPEKIFNSLNTVTRILRFKAPFPMLAYPIYLWNRSPGKTGSHFDPNSDLFVPSERNDVTTSTICWTAMAALLVGLGFVMGPIQLLKLYGVPYVLFVMWLDFVTYLHHHGHEDKLPWYRGEEWNYLRGGLTTLDRDYGWIIHHDIGTHVIHHLFPQIPHYHLIEATEAAKPVLGKYYREPKKSSP…
PAP.Aeschynomene.B	MATWVLSECGLKPLPPSFPKPRTGTLLSKPSKVRFFNTNKGAPDLKFDSRSFQSCSLRERNWGLKVSAPLRVASIGEDEEGNGVVAEKELPEFDPGAPPPFNLADIRAAIPKHCWVKDPWKSMSYVVRDIAIVFGMAAAAAYLWLVWPLYWAAQGTMFWALFVLGHDCGHGSFSANLSVVGHLLHSSILVPYHGWRISHRTHHQHGHVEDESWHPLSEKIFRSLDGITRTLRFTIPFPMLAYPIYLFSRSPGKTGSHFHPDSDLFLPTEKKDIITSTACWSAMVAILAGLGFVMGPMNLLKLYGVPYVIFVMWLDFVTYLHHHGHEDKLPWYRGKEWSYLRGGLTTLDRDYGLIIHHDIGTHVIHHLFPQIPHYNLIEATEAAKPVLGKYYKEPKKSGP…
PAP.Lotus.A	-ATWVLSECGLRPLPPTFPRPRTGAIVSKPSSLRFLSTNKGNPDLGFQPRAITCCGFRKRRWELKVSAPVRVDTSEEE--VNGVSGKEELPQFDPGAPPPFSLADVRAAIPKHCWVKDPWKSMSYVVRDVVVVLGLAAVAASLWLVWPLYWAAQGTMFWALFVLGHDCGHGSFSPKLSVVGHLLHSS------------RTHHQHGHVEDESWHPLPERIFKSLDKATRVLRFTPPFPMLAYPIYLWKRSPGKSGSHYDPNSDLFVPSERKDIITSTTCWVAMAALLVGLGFVMGPVQLLKLYGIPYVLFVMWLDLVTYLHHHGHEDKLPWYRGKEWSYLRGGLTTIDRDYGLIIHHDIGTHVIHHLFPQIPHYNLIEATEAAKPVLGKYYREPKKSSP…
PAP.Medicago.A	MATMFLSECGLRPLPPLYPKPRTNTISFKPSKIRFLSKTTKRVSSDLR--------FKPKTWELRVSAPSRVAEEEEEKGGGG--VVQEFPNFDPGAPPPFTLGDIRAAIPKHCWVKDPWKSMSYVVRDVVVVFGLAVVAAYVLFVWPLYWAAQGTMFWALFVLGHDCGHGSFSPKLSVAGHLLHSSILVPYHGWRISHRTHHQHGHVEDESWHPLPEKIFRSLDNSTKMLRFTIPFPMLAYPFYLWSRSPGKKGSHFDPNSDLFVPNERKDVITSTVCWTAMAALLVGLGFVMGPIQLLKLYGVPYVLFVMWLDLVTYLHHHGHEDKLPWYRGQEWSYLRGGLTTLDRDYGLIIHHDIGTHVIHHLFPQIPHYHLIEATEAAKPVLGRYYKEPKKSSP…
PAP.Medicago.B	MATWVLSECGLKSLAPVFPKPRTGFAVSNNSDAKFLSTNKEVTNLKFQFQPKS-FDFKERKWGLNVSTPLRVDSIEQEHEH---EQEQELPEFDPGSPPPFSLADIRAAIPKHCWVKDSWKSMSYVLRDVVIVFGLAAAAAFLWMVWPLYWAAQGTMFWALFVLGHDCGHGSFSPNLSVVGHLLHSSILVPYHGWRISHRTHHQHGHVEDESWHPLTEKIFKSLDNVTRSLRFTAPFPLLAYPVYLWARSPGKTGSHFHPSSELFLPSEKKDIITSTACWTAMVALLVGLGFTMGPIPLLMLYGVPYAIFVMWLDLVTYLHHHGHEDKLPWYRGKEWSYLRGGLTTLDRDYGWLIHHDIGTHVVHHLFPQIPHYHLVEATEAARPVFGEYYKEPKKSAP…
PAP.Phaseolus.A	MATWVLSECGLRPLPPAFPRPTRPISCQKHSKFRFFSTNKGVADLKLQPRGFTCCNYRERRWELGVSTPLKVATTEGEEEVNGVNVGEELPEFDPSAPPPFKLADIRAAIPKHCWVKDPWKSMSYVVRDVIVVFGLAAAAAYLWIVWPLYWAAQGTMFWALFVLGHDCGHGSFSPKLSVAGHLLHSSILVPYHGWRISHRTHHQHGHVEDESWHPLPEKIFNSLNNVTRTLRFTIPFPLLAYPIYLWNRSPGKTGSHFDPSSDLFVPSERKDVITSTICWTAMAALLVGLGFVMGPVQLLKLYGIPYVLFVMWLDLVTYLHHHGHEDKLPWYRGEEWSYLRGGLTTIDRDYGWIIHHDIGTHVIHHLFPQIPHYNLIEATEAAKPVLGQYYREPKKSSP…
PAP.Phaseolus.B	MATWVLSECGMKPLAPAFPRPRTGAVLSSSSRVGFLDTNKSVAEIKFQPL---RCNLRERNWGLKVSAPLRVPSTEEEQTMNGTNDHEKLPQFDPGAPPPFNLADIRAAIPKHCWVKDPWKSMSYVARDVIVVLGLAAAAAYLWLVWPLYWAAQGTMFWALFVLGHDCGHGSFSPKLSVVGHLLHSSILVPYHGWRISHRTHHQHGHVEDESWHPLPERVFRSLDTVTRLLRFTAPFPLLAYPVYLWSRSPGKTGSHFDPSSDLFLPNEKKDVITSTACWAAMLGLLVGLGFVIGPIQLLKLYGVPYMLFVMWLDLVTYLHHHGHEDKLPWYRGKEWSYLRGGLTTLDRDYGWIIHHDIGTHVIHHLFPQIPHYHLVEATEAAKPVFGEYYREPKKSTP…
