# Supplementary material for: Legume genome structures and histories inferred from Cercis canadensis and Chamaecrista fasciculata genomes
Source: Plant J. 2026 Jun 10;126(5):e70981. doi: 10.1111/tpj.70981 (PMC13252982; doi:10.1111/tpj.70981)
Supplement: Supplementary file 6 — Data S6. Manuscript supplement; Compressed directory of aligned sequences from 250 gene families with high rates of gene duplication consistent with whole‐genome duplications in the legume subfamilies. [file TPJ-126-0-s006.gz › S6_consen_wgd_tree/40_wgd_aln_manual_wgd_copy/Legume.fam3.03108]

CAE.Acacia.A	MGTGWRRAFCTRDPESTISDKQQGTSPSPSPRSCVRLGFLSGGSPSTPRLQQQQSPRLRCPTVSEAAANVNESPRFQSKSTPRATKSSSTSPTSPRTPLKLSLFKSFKFRSSCGICLSVKTGQGTAIYTAECTHAFHFPCIADYVRKHGSLVCPVCAAWKDVPLLAAHKHATESAEKNDIVDKSQKTKEDSSPVFRVKPMEPPQKQPDSYRSYDDDEPLLSPTAGGRIIPIPEADEDAEEDEDDVEEFQGFFVTKSSSSIKSCSDHLQISDKDSRNVHVKLIPECAVVSVSRIYETYALVLKVKAPPPPPPRSGNLGQSQRAPIDLVTVLDVGGSMTGAKLHMLKRAMRLVISSLSPADRLSIVAFSATSKRLLPLRRMTAQGQRVARRIIDRLVSGHG…
CAE.Acacia.B	MGTGWRRAFCTRNPESRVSDKQQ-RSPSPSPRSCAKLGFFSST----PRSQGSQSPGLRCRTIVEAAYTADDSPRFPCKTTPKATKSPKASPPSPRSPLKLSLFKSFKFRSTCGLCLSVKAGQGMAIYTAECSHAFHFPCIVAHVRKHGSLVCPVCATWKDMPLLALHDSASESSQHDVVVAKKNTRTEKPPSVFSTKNVEPPPKHSDSIRSYDDDEPLLSPTSGGRIITIPEADENCEDDDDDVVEFQGFFVPKTSSSIKSCSRDLQSKE-ESRNVLVKLVPECAIVSVSRSHQTCALVLKVKAPVARTT-TKILDPSQRAPIDLVTVLDLSGSMTGAKLHMLKRAMRLVISSLGPADRLSIVAFSASAKRLLPLRRMSAQGQRAARRIIDRLVCGQG…
CAE.Chamaecrista.A	MGTGWRRAFCSRDPESTISDKKHHHSPSPSPRSCVRLGFLSAAS--TPRSQSH-TPTLRCRTISEAAAEANN-----TNNTPKSTKS-VSSPSSPRSPLKLSLFKSFKFRSSCGICLSVKSGHGTAIYTAECSHAFHFPCIASHARKHQSLVCPVCAVWKDVPLLSLHTL------PNDVV----ADKPNNAAVTVNKKTEDSS-PVFKYRSYNDDEPLLSPTSGGKIIPIPEADENIEEDDEDVEEFQGFFTPKSSSSVKSYSDEFQRNQKELRNVQVKLTPECAVISVTRTHETYALVLRVKAPPARIN-----TTSQRAPIDLVTVLDVGGSMNGGKLHMLKRAMRLVISSLGEADRLSIVAFSASPKRLLPLKRMTPQGQRSARRIVDRLVPAQG…
CAE.Chamaecrista.B	MGTGWRRAFCTRDPESTIPEKQQSPSPSPSPRSCARLGFLSGGSNSTPRTSQQPNPSLRCRTIAEAAAQSNDSPRIHSKNT-----TPKASPTSPRSPLKLSLFRSFKFRSSCGLCLSVKTGQGTAIYTAECSHAFHFPCIAAHVTKNGSLVCPVCTTWKDVPLLALHTNTPHSENPNAAI-----ATQNRSPVFKTNHVEPPKHYSEPSRSYDDDEPLLSPTSGGRIIPIPEADEQEEEEEDE--EFQGFFVPNP--LVKSYSDDL--QDKDSRNVEVKLVPECAVISVCRSHQTCALVLKVKAPPPPARNITALEPSQRAPIDLVTVLDVSGSMIGAKLFMLKRAMRLVISSLGPADRLSIVAFSATHKRLLPLRRMSAQGQRVARRIVDRLVCGEA…
CAE.Senna.A	MGTGWRRAFCSRDPESTISNNKHSPSHSPSPRSCVRLGFLSGGSPTTPR--------LRCRTVSEAAAQANDSPRLHSKSTPRATKSTSLSPTSPRSPLKLSLFKSFKFRSSCGICLSVKTGQGTAIYTAECGHAFHFPCIAAHVRKHGSLVCPVCATWKDVPLLAVHKLASDSAESNVVVDNT-TQ-------VEPSQQQPPKQQSESYRSYNDDEPLLSPTSGGRIITIPEADENAEEDEDDVEEFQGFFAPKASSSLKSYSDDLQIEEKDCRNVQVKLMPECAIVSVSRTHETYALVLRVKAPSPPPIRSSSLGPSQRAPIDLVTVLDVGGSMTGAKLHMLKRAMRLVISSLGSADRLSIVAFSATPKRLLPLRRMTAQGQHVARRIIDRLVSGQG…
CAE.Senna.B	MGTGWRRAFCTRDPESRISDKQQSPSSSPSPRSCARLGFLSGSS---PKSQSK--------------------------NAPKAIKSPSTSPTSPRSPLKLSLFRSFKFRSSCGLCLSVKTGQGTAIYTAECSHAFHFPCIAAHVSKHGSLVCPVCATWKDIPLLALHKQ---SSQQN------------------------DMKHSDSTRSYDDDEPLLSPTSGGRIIPIPEADESLEEDDEVVEEFQGFFVPKP----PDHHLQLQAKEKNSRNVEAKLVGECAVISISRSHQSWALVLKVKAPPRNSN-----DPSQRAPIDLVTLLDVSGSMTGAKLHMLKRAMRLVICSLGPADRLSIVAFSSVAKRLLPLRRMSPQGQRVARRIVDRLVCGQG…
CER.Bauhinia.A	MGTGWRRAFCTRDPESIIYDKQQSPNPSPSPRSCVRLGFLTGSSPSTPRLQQQPSPSLRCRTAAEAAQTANDSPRFQNKTTPRAIKS--ISQTSPRSPLKLSLFKSFKFRSSCGTCLSMKTGQGTAIYTAECAHAFHFPCIADYVRKHGSLVCPVCTTWKDVPLLAAHKLSAEFAESNDVVEKTKKGLENSSPVFKTKHVEEQPKHSDSIRSYDDDEPLLSPTSGGRIIPIPEAVGNGEEEEDDVEEFQGFFVPKP-SSTKSYSHDLQINDRDSRNIQVKLMPEFALVSVSQTHETYALAIRVKAPPPPPKN--SLDPSQRAPIDLVTVLDVSGSMTGAKMHMLKRAMRLIISSLGSADRLSLVAFSATPKRLLPLRRMTPQGQRVARRIIDRLVCGQG…
CER.Bauhinia.B	MGTGWRRAFCTFDPESTISDKQQSPSPSPSPRSCARLGFLTGGSPSTPRLQQQPSPSLRCGTIAEAAQAANDSPRIQNKSTPKAIKS--ASPTSPRSPLKLSLFKSFKFRSSCGICLSVKTGQGTAIYTAECAHAFHFPCIASYVRKHGSLVCPVCATWKDESLLSAHKLDSEFAEPNDSVE-KKKRAEISSPVFKTNHVEQQQKHSDSIRSYDDDEPLLSPTSGGRIITIPEADENGE-EEDDAEEFQGFFVPKPSSSTKSYFHDL-QNDRDSRNVQVKMMPECALVSVSRTHETYALVIRVKAPPPPPPR--NLDPSQRAPIDLVTVLDVSGSMIGAKLFMLKRAMRLVISSLGPADRLSLVAFSATPKRLMPLRRMTPQGQRVARRIIDRLVCGQG…
CER.Cercis.o	MGTGWRRAFCTRDPESTISDNQQSPSPSPSPRSCARLGFLTGGSTSTPRLQQQPSPSLRCRTIAEAAQTANDSPRFQNKTTPKAIKS--ASPTSPRSPLKLSLFKSFKFRSSCGICLSVKTGQGTAIYTAECAHAFHFPCIAACVRKHGSLVCPVCATWKDVPLLAAHKLGSEFAEPNDVVEKTKKRAENSSPVFKTKHVEQQQKHSDSIRSYDDDEPLLSPTSGGRIIPIPEADENGEEEEDDVEEFQGFFVPKPSSSIKSYSHDLQINDRDSRNVQVKLMPECALVSVSRTHETYALVIRVKAPPPPPPRNSNLDPSQRAPIDLVTVLDVSGSMTGAKLHMLKRAMRLVISSLGPADRLSLVAFSATPKRLLPLRRMTPQGQRVARRIIDRLVCGQG…
CER.Phanera.A	MGTGWRRAFCTRDPESTISDKQQ-GSPNPSPRSCARLSFLPGGSPSTPRLQQQPSPGLRCRTAEEAAQTANDSPRFQNQTTPKAIKS--ATPNSPRSPLKLSLFKSFKFRSSCGICLSAKTGQGTAIYTAECAHAFHFPCITAYVRKHGSLVCPVCATWRDVPLLAAHKLGSEFAETKDVVEKTKKGPENSSPVFKTKHVEQQPRHSESIRSYDDDEPLLSPKSGGRIIPIPEADENGEEEVDDVEEFQGFFVPKPPSSTNSYAHNLQINDRDSRNVQVKLMPECAIVSVSQTHETYALAIRVKAPPPPQPR--NLDPSQRAPIDLVTVLDVSGSMTGAKMHMLKRAMRLIISSLGPADRLSLVAFSATPKRLLPLRRMTPQGQSAARRIIDRLVCGQG…
CER.Phanera.B	MGTGWRRAFCTLDPESTISDKQQSPSPSPSSRSCARLGFLTGGSPSTPRLQQQPSPSLRCRTVAEAAQAANDSPRLQNKTTPKAIKS--ASPTSPRSPLKLSLFKSFKFRSSCGICLSVKTGQGTAIYTAECAHAFHFPCIAAYVRKHGSLICPVCATWKDVSLLAAHKLGSESAEPNDVVAEKKKRAENSSPVFKTNHVEQQKKHFDSIRSYDDDEPLLSPTSGGRIIPIPEADENGEEEEDDVEEFQGFFVPKPSSSVKSSSHDS-QNDRDSRNVQVKLMPECALVSVSRTHETYALVIRVKAPPPPPLR--NLNPSQRAPIDLVTVLDVSGSMTGAKLYMLKRAMRLVISSLGPADRLSLVAFSASPKRLLPLRRMTPQGQRVARRIIDRLVCGQG…
DET.Sindora.A	MGTGWRRAFCTRDPESTISDHKRSPSPSPSPKSCARLVFLSGGSPSTPRSQQQPSPSLRCRTIAEAAQAISDSPRLHTKNTSKTQLS--TSPTSPRSPLKLSLFKSFKFRSSCGICLSVKTGQGKAIYTAECAHAFHFPCIADHVRKQGSLICPVCAAWKDVPLLAVHMLAADSEEHNDVVDKTNNRTQNIAPVFETKHGEQPQQPKDSTWSYDDDEPLVSPTSGGRIIPIPEADEN-GEEDDAVEEFQGFFVSKPPS-SISCSDDSQINNRNTRNVQVKLMPDCAVVSVSPTHATYALVLRVKAPPPSPPR--NLNPSQRAPVDLVTVLDVSGSMTGAKLHMLKRAMRLVISSLGSADRLSIVAFSATPKRLLPLRRMTAQGQRVARRIIDRLVCGQG…
DET.Sindora.B	MGTGWRRSFCARDPESTIADKQQSHSPSPSPRSCTRLGFLSGGSPNTPKLQQQQSPSLRCRTIAEAAQAVNDSPRFQTKNTPKTPKSMSTSPTSPRSPLKLSLFKSFKLRNSCGICLSVKRGQGTAIYTAECAHAFHFPCIAAHVRKQGSLVCPVCATWKDVSLLAVHKLCSESSEQNDVVDKTKTTTENSSPVSKTKAIEQHHHYSDSSRCYDDDEPLLSPISGARIIPIPEVDENGEENEDDVQEFQGFFVPKPPSSVKSYSDDLQMNNRDSRNVQVKLIPECAIVSVSRTHETYALVLRVKAPPPSRPRSSNLDPSQRAPIDLVTVLDVSGSMTGAKLHMLKRAMCLVISSLGPADRLSIVAFSATPKRLLPLRRMTAQGQRVARRIIDRLVCGQG…
OUT.Arabidopsis.O	MGTGWRRAFCTRNSDAAAPDKQRNLTPSPSPRSCVKLAFLSGGSPSTPRSTSS--PSLRCRTADAQTPTQTSTPRSATK-SPRLSLA-AISPSSPRSPLKLSLFRSFKFRSTCGICLSVKTGQGTAKYTAECSHAFHFPCIADYVRKQGKLVCPVCSIWKDASLLVPHKA-TESPL-DDSV---SVIQEKRVVVTSSPRAKPRPKQSDYSRFYDDDEPLLSP----RFVTIPEADENGGEEEDDVPQFKGFVVPNP--SFAVKTNEIPVNGRDFGNVQVSLLPEAAVVSVGCGYETRAVALRVKAPPPLTARGGVLDPSQRAPVDLVVVVDVGGTMNGAKLQMVKRAMRLVISSLGSADRLSIVAVVTVPKRLLPLKRMTEHGKRSAGAVVDGLLCGQG…
OUT.Prunus.O	MGTGWRRAFCTRDPDQTRVSEKQQRSPSPSPRSCTRLGFFSSGSPSTPRLQSQ--PVISTQSSIDD----HESPRLLECSTPKSTRTLSSSPTSPRSPLKLSLFRSFKFRSNCGICLSVKTGQGTAIYTAECGHAFHFPCIAAHVRSHDSLVCPVCCTWKDVPLLAIHKL---NQSRNDVVEPTKP-K--PREVEKKIIVEASSPRASSKPLYDDDESLFSPTS--RIIPIPEADDEDEDENDDVEEFQGFFVPNPSSS----DAQINGRDIRTNNVQVRILPESALLSSGRGFDTYVVALRVKAPPPPVF-----NTSRRVSIDLVTVLDVSGSMSGAKLQMLKRAMRLVISSLGSNDRLSIVAFSATTKRLLPLKRMTAHGQRLARRIVDRLVCGQG…
OUT.Quillaja.O1	MGTGWRRAFCTRDPDSTISDKQQPSSPSPSPRSCTRLGFFSNPSPRTPRLQQPPSPSLRCRTISEAAQTVNESPRLLCKTTPRGTKSLLSSPSSPRSPLKLSLFKSFKFRSSCGICLSVKTGQGTAIYTAECAHAFHFPCIAAHVRKHGSLVCPVCATWKDVPLLAIHKLGSDSEQKNDVVDTNITPVENSPRAFKIKHV--EQKYSDLTRSYDDDEPLLSPTSGGRFIPIPEADENLEEQDDDVEEFQGFFVPTPSSSIKTSFDDLQISGRDSRNVDVRLMPECAVVSVTRTHGTYALALRVKAPPPPQARNSSLGPSQRAPIDLVTVLDVSGSMTGPKLHMLKRAMRLVISSLGPADRLSIVAFSACPKRLLPLRRMTAQGQRAARRIIDRLVCCQG…
OUT.Quillaja.O2	MGTGWRRAFCTREIDSTIADNQQSPSASPSPRSCTRLRFFSNPSPR---LQQKPSPSLRCRSVTEAAPKTNEGPRRTK-----SSKTLLSSPSSPRSPLKLSLFKSFKFRSSCGICLSVKTGQGTAIYTAECAHAFHFPCIAAHVRKHGSLVCPVCATWKNVPLLAVHNLSSESAEKHDAIDTNIIPVDNSPRSFKIKHVEQPNKHSDSIRSYDDDEALLSPTQGGRIVPIPEADENLEEDDDDAEEFQGFFVPTPSSSIQSSFDELQISGRDSRNVDVRLMPECAVVSVTRTHDTYALALRVKAPPPI------LGPSQRAPIDLVTVLDVSGSMTGAKLHMLKGGMRLVISSLGPADRLSIVAFSACTKRLLPLRRMTAQGQRAAGLLIDQLVCGQG…
OUT.Vitis.O	MGTGWRRAFCTRDSQATHGDKQRTPSPSPSPRSGTKLGLFSSGSTSTPRLQSQPSPSLRCRTTVAAAQTIDESPKLQAKTTPTGTAKLLGSPSSPRSPLKLSIFRSFKLRNSCGICLSVKTGQGTAIYTAECSHAFHFSCIAAHVRKQGSLVCPVCTTWKDEPLLMIHKRKPEEDEVDR----YKR---KKESLIRDVKTQQQQIKAADFRTYDDDEPLLSPTSGGRFIPIPEADENGGDDEEEIEEFQGFFVPNPSCSVNSCDETVINNSGDSRNVEVRMLQEAAVVSVGRSHETYAVALRIKAPPPPHHR--TLDPARRAPIDLVTVLDVSASMTGSKLQMLKRAMRLVISSLGPSDRLAIVAFSASPRRLLPLRRMTAHGQRSARRIIDRLVCSQG…
PAP.Aeschynomene.A	MGTGWRRAFCTRDPESTISDKPHSSSPSPSPRSCARLGFLSGSSPSTPRLQQQQSPSLRCRTIAEAAAATNDSPRIQSKNTPRASKSLSASPTSPRSPLKLSLFKSFKFRSSCGICLSVKTGQGTAIYTAECGHAFHFPCIAAHVRKHGNLVCPVCAAWKDVPLLAAHKLPPESEPQNDVAQRTKKPTENASPVFTTKPVEPPQKHSDAIRFYDDDEPLLSPTSGGRIVPIPEADENAEDEDDDAGEFQGFFVPKPSSSIKSYSDDLQTVEADPRTVQVKLMPECAVVSVSRTHETYALLLKVKAPPPPPPRSNGLDPSQRAPIDLVTVLDVGGSMTGAKLHMLKRAMRLVISSLGSADRLSIVAFSASPKRLLPLRRMTPQGQRVARRIVDRLVPGQG…
PAP.Aeschynomene.B	------------------------------------------------------------------------------------------------------------------------MGQGTAIYTAECGHAFHFPCIAVHVSNNSSLACPLCATRKDLPVLAHQNV----------V-----QAQQP-------ISEAETQHSDSVKPYDDDEPLPSPFSGIPIAPIPEADDENGDGENLNDDFHGILEPKP---------QV-VNDVDSRSVRVDLMKDCAFISASQSHETYALVLRVKAPSPLSL------SAAAPPVDLVAVVDVGCGMTGAKLHMLKRGLRLLISSLGSADRLAVVASSSQSKRLMPLRRMTMQGQRVARRVINLLDRDET…
PAP.Lotus.A	MGTGWRRAFCTRDPESTLSDKQHSHSPSPSPRSCARLNFFSGGSPSTPRLQQQPSPSLRCRTLAEAAATVNESPRFQSKTTPRATKSVAASPNSPRSPLKLSLFKSFKFRSSCGICLSVKTGQGTAIYTAECSHAFHFPCIAAHVRKRGSLICPVCAVWKDVPLLAAHKLGPESTAQNDVAADKKKRAESPSPVFQTKNLDPPQKHSDSVRAYDDDEPLLSPIAGGRIIPIPEADENAEDEEDDVGEFQGFFVAKPSSSVKSYSDDVQASDGDSRTVQVKLMPECAVVSVSRSHETYALVLKVKAPPARSAASSALDSPHRAPIDLVTVLDLGGSMTGAKLHMLKRAMRLVISSLGSADRLSIVAFSATSKRMFPLRRMTANGQRLARRIVDRLVTGQG…
PAP.Medicago.A	MGTGWRRAFCTRDPESTISDNKNNGSPNPSPRSCARLSFLSGGSPSTPRLHQSPSPSLRCRTITEAASQTNDSPRFQSS-TPRSTKSNSISPTSPRSPLKLSLFKSFKFRSSCGICLSVKTGQGKAIYTAECAHAFHFPCIAAHVRNHATLVCPVCATWKDVPLLAAHKLASSQQIPNAIP-NHKIPTVNPSPVIRTKNVDHSQKPSESTRSYDDDEPLLSPTSGGRINTIPEADENAEEEDDDNCEFQGFFVTKPTTANKTYSDYIQTNDGDSRTVQVKLMPECAIVSVSRTHETYALVLKVKAPPPLRGGTNTLDPSRRAPIDLVTVLDVGGSMSSAKLHMLKRAMRLVISSLGPSDRLSIVAFSSISKRLLPLRRMTAQGQRLARRIVDRLVTGEG…
PAP.Phaseolus.A	MGTGWRRAFCTRDPASTISDKHPSPGPGPSPRSCARLGFLSGGSPSTPR--------LRCTTIPESASQVNESPRVESKNTPRATKSVSLSPSSPRSPLKLSLFKSFKFRSSCGICLSVKTGQGTAIYTAECGHAFHFPCIAAHVRKHGSLVCPVCATWKDVPLLAAHKLAAISATQNDVAQRIKKTTEPTSPVFKTYNHEPPPKHSDSIRSYDDDEPLHSPTSGGRIIPIPEADENAEEDEEDAGEFQGFFVTKN-SSSKSYSDSFQTTEGDSRTVQVKLMPECAVISASRTHETYALVLKIKAPPPPPARSSA-AFSQRAPIDLVTVLDVGGSMTGAKLHMLKRAMRLVISSLGPSDRLSIVAFSGTSKRLLPLRIMTAQGQRVARRIVDRLVVGQG…
PAP.Phaseolus.B	MGTAWRRAFCTSDPESTIHSKHTTQSPTPSIGSCVRFSFLSSPS-----LHHH--------------------------------------PSSP-----LSLLKTFKFRSNCGICSSMKRGQGTAIYTAECGHAFHFPCVVSHARS---HVCPVCATWNDVPLQQNDAL--------RTV-----RTPD------QKQLAPL--SSHSEASYDDDEPLPSSFTCSQILPIPEADESDQEENDDISEFPGFFVPNP-------QSSLRH-NAESKTVRVKLMPECAVISASQSFETRAVVLRVKAPSPSPP------LRRRPPMDLVAVLDVSNSMDGVKLHVLKRVMRLIVSSLGAADRLAVVASSGDSKRLLPLRRMTAQGQRTARRVVDRVQCGQG…
