# Supplementary material for: Legume genome structures and histories inferred from Cercis canadensis and Chamaecrista fasciculata genomes
Source: Plant J. 2026 Jun 10;126(5):e70981. doi: 10.1111/tpj.70981 (PMC13252982; doi:10.1111/tpj.70981)
Supplement: Supplementary file 6 — Data S6. Manuscript supplement; Compressed directory of aligned sequences from 250 gene families with high rates of gene duplication consistent with whole‐genome duplications in the legume subfamilies. [file TPJ-126-0-s006.gz › S6_consen_wgd_tree/40_wgd_aln_manual_wgd_copy/Legume.fam3.01204]

CAE.Acacia.A	MAFPQLITALLFALALATVNPSTCQEVKAKVSCLDCPSNFDLSGIKVSVKCYKVKKLGVATTEHDGSFKVKLPTD-----SGKCLAQLVGGPEQLYASRKNMFSQIVKAKEPNAFTISTPLSFST----------KAELGSSKTVDLPLPREWGLAPSSYYIPFFPIIGIP
CAE.Acacia.B	MAFHRSLITLLLLFALAQ--ASASQVLNAKVSCFDCTFNQYLSEIKISVKCENVRKVTVATTEEDGSFKVNLPIRDPRPSHINCVAKLLGGPNQLYASEKDKVSLIVKGTEPNTYTISKPLGFLTSCPKKTVCEAAKEFGASETFNIPLPPEWGLAPSSYYIPFFPIIGIP
CAE.Chamaecrista.A	---QNLITPFFAALALSTIHPSTCQVVKAKVSCLDCSHNFDLSGMKVSVKCEKVKNLVVANTESDGSFEAKLPYSSSTEHSVKCLASLMGGVEQVYALRKDMVSQIVKANNNEYYTISSPLRFMRKSNGGNAI--GKQVGSSKTVDVPLPREWGLAPSSYYVPFFPIIGIP
CAE.Chamaecrista.B	MAFSHFLTLLVFALVLARLDLTACQVVKGKVSCLDCTSNQDLSEIKVSVKCEKVKKLAVASTEEDGSFEVELPR-----ESSLCVAQLEGGPNQLYASRKNRVSLILKDKVKDMYTISKPLAFFTSCPKHTNCKVIDQFASSKTINFPLPPQWGLAPSSYYLPFFPIIGIP
CAE.Senna.A	MASSQLITTFLSALALSRIDSSSCQVVKAKVSCVDCPSNVDLSGIKVSVKCEKVKKVEVAFTRHDGSFEAKLPLGSDPHNSGRCLARILGGPKQLYASRKDMVSQIVKDKKTNTYTISTPLSFFTTKPKARN----NNIGSSKTVDLPLPPEWGLAPSSYYVPFFPIIGIP
CAE.Senna.B	MAFAQFVTLLVFALAETRLEVSASQILKAKVSCFDCTTNYDLSEMKVSVKCENVKKLAVASTEEDGSFKVELPT---KSDIPKCVAQVIGGAKQVYGSRKHKVSLIVKAKEGNTYTTSTPLGFLTSCPKHTNC--IDQFGSSKTIDFPLPPQWGLAPSSYYIPFFPIIGIP
CER.Bauhinia.A	MAFTQVIAAFLLALALARIDPSACAAVKGKISCLDCTQNYDFSGIKLSAKCDNIKKLGVATAADDGSFKIDLPSDGTSSVSVNCQATILGGSTQLYGSRKSLVSLIVKGQEQNSYIISTPLSFFTSCPLNTRCKAANELGSSETVDLPLPREWGLAPTSYYVPFFPIIGIP
CER.Bauhinia.B	MAFAQVIAAFLLALALARIDPCTCEAVKGKISCLDCTRDYDFSGIKLSVKCDNIRKLGVAAAEDDGSFKVDLPSDGTSSVSVNCLATILGGPTQLYAYRKRMVSQVDKEQELNSFTISTPLSFFTSCPLNTKCKATNDVGSSKTVDLPLPREWGLAPTSYYTPFIPIIGIP
CER.Cercis.o	MAFTQVIAAFLLALALARIDPSACEAVKGKISCLDCTRNYDFSGIKLSVKCDNIKKLGVTTAEDDGSFKVDFPSDGTSSVSVNCLAKILGGSTQLYASRKSMVTQIVKRQELNSYIIATPLSFFTSCPLNTKCKATNMVGSSKTVDLPVPREWGLAPTSYYVPFFPIIGIP
CER.Phanera.B	MAFTQILAAFLLALALARIDPSASEAVKGKISCLDCNRDYDFSGIKLSVKCDNIKKLGVATAEVDGSFKVDLPSDGTSSVSVNCLATIPGGPTQLYASRKSMVSQVVKEQELNSYTISTPLSFFTSCPLNTKCKATNDVGSSKTIDLPVPREWGLAPTSYYTPFIPIIGIP
DET.Sindora.A	MAFAHAIAALLFTLALSRIKPTVCQVVKGKVSCLDCDTHNHLAGIKISVKCANVKQLATATTENDGSFETKLPSDGSRSSPPKCLAKLLGGPSQLYATRKNMVSLIVKGKERNSYTISTALSFVESCPTSTKC-NNKALGTSETINLPLPPEWGFAPSSYYFPFFPIIGIP
DET.Sindora.B	MASAHVITGLLFALALASIEPTTSRVVKGKVSCLDCSTNHDLSGIKVSVKCANVKKLAVATTEHDGTFETDLPSDGTKSSSLKCLAKLLGGSKQLYVRRKNMVSRIVDGQEHNSYTISTPLSFLESRPINTK---GKALGSSETIDVPLPPEWGLAPSSYYIPFFPIIGIP
OUT.Arabidopsis.O	MANQAAAAAFLFALAVSNLELSASSLVSGKISCLDCHRDFDFSGIKVLLKCDGEKKQITAVAAADGSFRSVLPTADKK-GSINCLAKLLGGPEQLYAHKHNLVSELVKSKHDSVLTTSNPLAFSLSCPKPSRDDIGSMIGDSKTINFPGAGGFGFPPASFF-PFLPIIGIP
OUT.Prunus.O	MALSVLPTTLLFALAFANIQLSTCQVVKAKVTCLDCHQNTDFSGIKVLVKCGQVKKLAMATTEKDGSFETKLPVGNSK-SPMNCLARILGGPDQLYASRKVVASEIVKTQEPNSYTISTPLGFTTSCPLNAACKAMNKFGSSKTVNLPLPPDWGLAPSSYYVPFIPIIGIP
OUT.Quillaja.O1	MAFLHVITALLFALALARIDLSTCQVVKGNLTCLDCTHNFDFSGIRVSVKCDQVKKLAVAITEDDGSFKVELPSKNTSNSTLNCLATILGGPTQIFVSRKEMVSAVVKSSDSTSYTTSKPLSFSTSCPPNTKCEAVNKYGSSNTINVPLPPEWGLAPSSFYIPFFPIIGIP
OUT.Vitis.O	MALNRVIAPLFFALVLATIDLSTCHVMKGSVTCLDCHRHHDFSGIKVLVKCDRVKKLAMATTEADGSFKTNLPSDTQTSSPLNCLAKLLGGPNQLYAFRKNTVSKIVKARDDSSYTISTPLSFSTTCPSSVKGAKYGEFGSSKTVDLPLPPEWGLAPSSYYIPFFPIIGIP
PAP.Aeschynomene.A	-------------------------MVKGRVSCLDCTNTHQLSDIKVSVKCEGVKNMAVATTEDDGSFNINIPSYHTKPSSLNCLAKILGGPVQLYTSRKNQISQVIKGKDQNSYTISTPLNFLTSCPKNTECKAQNQVGSSKTVDLPLPREWGLAPSSYYVPFIPIIGIP
PAP.Aeschynomene.B	MALGYVITALVFALALARVDPSECQVVKGKVTCNDCTHNYDFSGIKVSVKCEGVKKVAVATTEDNGSFKVDLPLDHSKHPSVNCQVKLVGGPNHIYASKKNQVSQIVKGIN-GGYTISTPISFFQFCPQHQHCSNKNMFDSSETFEFPLPPEWGLAPSSFYFPFFPIIGIP
PAP.Lotus.A	MAGFQVFTALLFALALARIDPSTCQVVNGKVSCVDCTQNHDLSDIKVLVKCEGVKKLALASTEDNGFFKVDLPSDKTKPSSGNCLAKLVGGPVQLYATRQNQVSQIIKSQEPNSYTISTPLSFMKSCPQNTNCKAAKPVGSSKTVDLPLPPEWGLAPSSYYVPFIPIIGIP
PAP.Lotus.B	MAFSQVITALLFALAFARIELSACQMVKGKVSCTDCTDNYDFSGIKVSVKCEGVQNKALTTTEEDGSFKVHLPSHYAKSPSMKCLAKLLGGPDLLYASRKNRVSLIVKAKEENIYTISTPLSFFTYCPQNSECKAANEFGSSKTFDFPMPPAWGLAPSSYYLPFFPIIGIP
PAP.Medicago.A	-----------------------------------------------------------------------------------------------------------------AKLIEGPIHFMISCHKITNCNSAKSVGSSKTINIFLSLQIEVWHVSIIYFFVPII---
PAP.Medicago.B	MAFVHVITTLLFALALARIDPSVCQMVKGKVSCNDCAQDYDFSGIKVSMKCEGVKNMAMATTENDGSFMVDLSTSHAKLPYDNCHAKLLGGPNNLYASRRNQFSQIVKGKEENSYTLSTPLSFFTSCPQNKECKTEKEFGSSKSINFPLPPEWGLAPSSYYLPFFPIIGIP
PAP.Phaseolus.A	MASVQLITVLLLALALAKFDPSTCQILQGKVSCVDCTLNYDLSDVKVSVKCDGVKKLGVATTENDGSFKVELPSD-----KGNCLAKVLGGPVQLYVSGKDQISEIVKGKEQNSYTISTPLIFRTSCPPRTSCKGGTKVGSSKTVDLPLPPEWGLAPSSYYVPFFPIIGIP
PAP.Phaseolus.B	MVFAQVITALLFALTMARIIPSACQTLEGKVSCTDCTHNYDFSGIMISVKCEGVKNLAMAITEEKGFFKVDLPRDHTKPPSVNCVVKLLGGPNHLYATKKNKVSEIVKGKEKNTYTISTPLSFLTSCPQNTECKATKQFGSSKTLDFPLPPEWGLAPSSYYLPFYPIIGIP
