# Supplementary material for: Legume genome structures and histories inferred from Cercis canadensis and Chamaecrista fasciculata genomes
Source: Plant J. 2026 Jun 10;126(5):e70981. doi: 10.1111/tpj.70981 (PMC13252982; doi:10.1111/tpj.70981)
Supplement: Supplementary file 6 — Data S6. Manuscript supplement; Compressed directory of aligned sequences from 250 gene families with high rates of gene duplication consistent with whole‐genome duplications in the legume subfamilies. [file TPJ-126-0-s006.gz › S6_consen_wgd_tree/40_wgd_aln_manual_wgd_copy/Legume.fam3.01036]

CAE.Acacia.A	-EEAEKSLDPQLWHACAGGMVQMPSLSKVFYFPQGHAEHAQAGVDFAASLRIPPLVLCRVAAVKFLADPETDEVFAKFKLIPLRSELDDADGD-ENTHGSENSEKPASFAKTLTQSDAGGGFSVPRYCAETIFPRLDYSTEPPVQTVIAKDVHGEIWKFRHIYRGTPRRHLLTTGWSTFVQKKLVAGDSVVFLRAEGDLCVGIRRAKRGIGVGSDGISGWSSGAGGNCVGPYGALSVLLREENKLLRNNSNVG-N-PGRGRVRPESVMEAVTLAANGLAFEVVYYPRASTPEFCVKAEAVKAAMRIQWCSGMRFKMAFETEDSSRISWFMGTVAFVQVVDPIRWPSPWRLLQVSWDEPDLLQVKRVSPWLVELVSRPVIPLMPFSPPRKKMRLPQHPDF…
CAE.Acacia.B	MKEVGKSLDPQLWHACAGSMVQMPPVSRVFYFPQGHAEHAQANLNFPPSLRIPPLILCRVVSVKFLADPETDEVFAKIRLVPLRSDLDFDDDGVTDVNGSENSEKPASFAKTLTQSDAGGGFSVPRYCAETIFPRLDYSAEPPVQTVAAKDVHGETWNFRHIYRGTPRRHLLTTGWSTFVQKKLVAGDSIVFLRAEGDLCVGIRRAKRGGGSRMQTSAGWRGGAAGGGVGPLGGFSYFLREENKLLPNACGNS--NPGRAKVRPESVMEAMTLAASGQAFEVVYYPRASTPEFCIKAASVRAAMRTQWCYGMRFKMAFETEDSSRISWFMGTISSVQVVDPVRWPSPWRLLQVTWDEPDLLQVKRVSPWLVELVSMPVIHFTPFSTPRKKLRLPQHSDF…
CAE.Chamaecrista.A	MKEAEKSLDPQLWHACAGGMVQMPPVSKVFYFPQGHAEHAHAAVDLASALRIPPLILCRVAAVKFLADPETDEVFAKIKLLPLRSDLDYDDGDGAGNPTPENPEKPASFAKTLTQSDAGGGFSVPRYCAETIFPRLDYSAEPPVQTVIAKDVHGEIWKFRHIYRGTPRRHLLTTGWSTFVQKKLVAGDSVVFLRAQGDLCVGIRRAKRGIGAGSEALSGWSSGAG-----AYGAFSMFLREENKVMRNNNSNNNNSIGRNRVRPESVMEAVRLASNGEGFEVVYYPRASTPEFCVKAASVRAAMRIQWCCGMRFKMAFETEDSSRISWFMGTVASVQVVDPIRWPSPWRLLQVTWDEPDLLQVKRVSPWLVELVSRPVIHLAPFSPPRKKLRLPHHPEF…
CAE.Chamaecrista.B	MKESERSLDPQLWHACAGGMVQMPPASRVFYFPQGHAEHAQASLNFSTSLRIPPFVLCRVASVKFLADAETDEVYAKIRLVPVNSEADYDDDD----GGGENSEKPASFAKTLTQSDAGGGFSVPRYCAETIFPRLDFSAEPPVQTLTARDVHGETWRFRHIYRGTPRRHLLTTGWSSFVQKKLVAGDSIVFLRAEGDLCVGVRRAKRVSGGRSDQ--GWTGGGA--------GFSYFLGEESRVVLGNVGNR----NSGKVRAESVVEAVTLAASGEAFEVVFYPRASTPEFCVKASSVRRAMRTQWCAGMRFKMAFETEDSSRISWFMGTIASVQVIDPMRWPSPWRLLQVTWDEPDLLQVKRVSPWLVELVSMPVIHFTPFSTPRKKLRLQQHSDF…
CAE.Senna.A	MKEAEKTLDPQLWHACAGGMVQMPPLSTVFYFPQGHAEHAQATVDFAASLRIPPLILCRVAAVKFLADPDTDEVYAKIKLIPLRSDLDYADDDDGNTDGPENSDKPASFAKTLTQSDAGGGFSVPRYCAETIFPRLDYSAEPPVQTVIAKDVHGEIWKFRHIYRGTPRRHLLTTGWSTFVQKKLVAGDSVVFLRAQGDLCVGIRRAKRGIGGGSEVLSGWSSGAGNC-MGAYGALSVFLREEKQVLRNNSNSNSN-GGRGRVRPESVMEAVSLAASAQAFEIVYYPRASTPEFCVKAGSVRAAMRIQWCCGMRFKMAFETEDSSRISWFMGTVASVQVLDPIRWPSPWRLLQVSWDEPDLLQVKRVSPWLVELVSRPVIHVTPFSPPRKKLRLPHHADF…
CAE.Senna.B	MKESEKSLDPQLWHACAGGMVQIPPVSRVFYFPQGHAEHAQTDNNFSTSLRIPPLILCRVASVRFLADPKTDEVFAKMKLIPTADSFDDSDDGGNGNNKPVNPEKPSSFAKTLTQSDAGGGFSVPRYCAETIFPRLDYSAEPPVQTVSAKDVHGETWKFRHIYRGTPRRHLLTTGWSTFVQKKLIAGDSIVFLRAEGDLRLGIRRAKRGFGGRPET--GWTG---NC-----GGLSCFLREEKEEEEEK---------KKNRELGSVMEAVRMAARGEAFEVVYYPRGGTPEFCVKAACVREAMRTQWCGGMRFKMAFETEDSCRISWFMGTIASVQVIDPMRWPSPWRLLQVSWDEPDLLQVKRVSPWLVELVSMPAIHLTPFSTPRKKLRLLDRSDF…
CER.Bauhinia.A	MKEAEKSLDPQLWHACAGGMVQMPPVSKVFYFPQGHVEHAQASVEFVASLRVPPLILCRVAAVKFLADPETDEVYAKIRLFPLRSEIDYDDDGVVESNGSENSDKPASFAKTLTQSDAGGGFSVPRYCAETIFPRLDYSADPPVQTVIAKDVHGETWKFRHIYRGTPRRHLLTTGWSTFVQKKLVAGDSIVFLRAEGDLCVGIRRAKRGIGSGSETLSGWSPGPGNC-VGPYGAFSVFLREENKELRNGSGLGGNLSARSRVRPESVMEAVRLAASGQPFELVYYPRANTPEVCIKAAAVRAAMRIQWCSGMRFKMAFETEDSSRISWFMGTIAAVQVLDPVRWPSPWRLLQVTWDEPDLLQVKRVSPWLVELVSMPIIHLSPFSPQRKKARLPQHPDL…
CER.Bauhinia.B	MKETEKSLDPQLWHACAGGMVQMPPVSKVFYFPQGHAEHAQPQVDFAASLRVPPLILCRVAAVKFLADPESDEVYARIRLIPLRSEVDYDGDGVVESNGSENSEKPASFAKTLTQSDAGGGFSVPRYCAETIFPRLDYSADPPVQTVIAKDVHGEIWKFRHIYRGTPRRHLLTTGWSSFVQKKLVAGDSIVFLRAEGDLCVGIRRAKRGIGGGSETPSGWSPGPGNC-VGPYGAFSVFLREENKVLRSGSGPGGNFSGRSRVRLESVMEAVRLAASGQPFEFVYYPRASTPEFCIKTAAVAAAMRTQWCAGMRFKMAFETEDSSRISWFMGTITSVQVLDPIRWPSPWRLLQVTWDEPDLLQVKRVSPWLVELVSMPVIHLTPFSPPRKKARLPQHPDL…
CER.Cercis.o	MKEAEKSLDPQLWHACAGGMVQMPPVSKVFYFPQGHAEHAQANVDFSASLRVPPLILCRVAAVKFLADPETDEVYARIRLIPLRSEVDYNDDGVVESNGSENSEKPASFAKTLTQSDAGGGFSVPRYCAETIFPRLDYSADPPVQTVIAKDVHGETWKFRHIYRGTPRRHLLTTGWSTFVQKKLVAGDSIVFLRAEGDLCVGIRRAKRGIGGGSEVPSGWSPGPGNC-VGPYGAFSVFLREENKVLRNGSGPGGNLSARTRVRPESVMEAVRLAANGQPFELVYYPRASTPEFCIKAAAVRAAMRIHWCSGMRFKMAFETEDSSRISWFMGTISSVQVLDPIRWPSPWRLLQVTWDEPDLLQVKRVSPWLVELVSMPVIHLTPFSPPRKKARLPQHPDL…
CER.Phanera.A	MKEAEKSLDPQLWLACAGGMVQMPPVSKVFYFPQGHVEHAQANFDFVASSRVPPLIPCRVAAVKFLADPETDEVYARIRLIPLRSEVDYDDDGVLDSNGSENSEKPASFAKTLTQSDAGGGFSVPRYCAETIFPRLDYSADPPVQTVIAKDVHGETWKFRHIYRGTPRRHLLTTGWSTFVQKKLVAGDSIVFLRAEGDLCVGIRRAKRGIGSGSEAPSGWSPGPGNC-VGPYGAFSPFLREENKVLRNGSGHGGNLSARTRVRPESVMEAVRLAANGQPFELVYYPRANTPEFCIKAAAVRAAMRIQWCSGMRFKMAFETEDSSRISWFMGTIAAVQVLDPIRWPSPWRLLQVTWDEPDLLQVKRVSPWLVELVSMPVIHLSPFSPPRKKARLPQHPDM…
DET.Sindora.A	MEEAENSLDPQLWHACAGGMVQMPPLSKVFYFPQGHAEHAQAKLGFSAG--VPPLILCRVAEVRFLADPENDEVYTKIKLIPLRSELDYDDDVVLDSNGSNSLEKLVSFAKILTQSDAGGGFSVPRYCAETIFPRLDYSADPPVQTVVAKDVHGETWKFRHIYRGTPRRHLLTTGWSTFVQKKLIAGDSIVFLRAEGEIRVGIRRTKRVIRRGPEASSGRNTGSGDCGVGPYGDFSVFLREENQSLRNGCGNSNPASLIGKVKPESLMETMRLAASGQPFEVLYYPRANTPEFCIKAEAVRAAMRIQWCSDMRFKMAFETEDSSRISWFMGTIDSVQCVDPINWPSPWRLLQVTWDEPDLLQVKYVSPWLVEVVSMPVIHLTPFSSPRKKLR----PEF…
DET.Sindora.B	MKEAEKSLDPQLWHACAGGMVQMPPVSKVFYFPQGHAEHAQANVDFAAS-RIPPLILCRVAAVKFLADPDTDEVYAKIKLIPLRSDY--DDDGVLDNNNSENSEKPASFAKTLTQSDAGGGFSVPRYCAETIFPRLDYSADPPVQTVIAKDVHGEIWKFRHIYRGTPRRHLLTTGWSTFVQKKLVAGDSIVFLRAEGDLCVGIRRAKRGIGSGSEAPSGWSSGPGNC-VGPYGAFSVFLREENKMLRNGCGPGSNLIGRGKVRPESVMEAVALAASGQPFEVVYYPRASTPEFCIKAAAVRAAMRIQWCSGMRFKMAFETEDSSRISWFMGTIASVQVVDPVRWPSPWRLLQVTWDEPDLLQVKRVSPWLVELVSMPVIHLTPFSPPRKKLRLPQHPDF…
OUT.Arabidopsis.O	--EQEKSLDPQLWHACAGSMVQIPSLSTVFYFAQGHTEHAHAPPDFHAP-RVPPLILCRVVSVKFLADAETDEVFAKITLLPLPNDLDLENDAP-SSDGGNGKEKPASFAKTLTQSDAGGGFSVPRYCAETIFPRLDYSAEPPVQTVIAKDIHGETWKFRHIYRGTPRRHLLTTGWSTFVQKKLIAGDSIVFLRSEGDLCVGIRRAKRGGLG-SNA------GSD----NPYPGFSGFLRDDEMMKRNGN-NDGNAAATGRVRVEAVAEAVARAACGQAFEVVYYPRASTPEFCVKAADVRSAMRIRWCSGMRFKMAFETEDSSRISWFMGTVSAVQVADPIRWPSPWRLLQVAWDEPDLLQVKRVSPWLVELVSMPTIHLSPFSP-RKKIRIPQPFEF…
OUT.Prunus.O	MRDSERSLDPQLWHACAGGMVHMPPVSKVFYFPQGHAEHAQAHVDFSASLRIPSLILCRVASIKFMADPETDEVFAKIKLNPIENEPYASDEDSMEADGSENQEKPASFAKTLTQSDAGGGFSVPRYCAETIFPRLDYSADPPVQTVIAKDVHSEIWKFRHIYRGTPRRHLLTTGWSTFVQKKLVAGDSIVFLRAEGDLCVGIRRAKRGLAGGPELASGWNNSHGA-CVLPYGGFSVFLREENKMVRNGGGPNGNLRGKGRVRPESVVEAATMAANGQAFEVVYYPRASTPEFCVKASAVRAAMRVQWCSGMRFKMAFETEDSSRISWFMGTIASVQVSDPIRWPSPWRLLQVTWDEPDLLQVKCVSPWLIELVSFPMIHMSPFSPPRKKLRLPQ-PDF…
OUT.Quillaja.O1	MKEAEKSLDPQLWHACAGGMVQMPQGSKVFYFPQGHAEHAQANVDFAASLRIPALILCRVVAVKFLADPETDDVFAKIRLIPLRSESDFEDEGVLKSNESENSEKPASFAKTLTQSDAGGGFSVPRYCAETIFPRLDYSADPPVQTVTAKDVHGEIWKFRHIYRGTPRRHLLTTGWSAFVQKKLVAGDSIVFLRAEGDLCVGIRRAKRGIGGGEESPSVWNSGSRNC-VGSYGAFSAFLREENKNLGNGCGPGGKLRTGGKLRPESVTEAAALAASGQSFEVVYYPRASTPEFCIKAASVMATMRIQWSSGMRFKMAFETEDSSRISWFMGTISSVQVVDPICWPSPWRLLQVTWDEPDLLQVKRVSPWLVELVSMPAIHLSPYSPPRKKLRFPQYPDF…
OUT.Quillaja.O2	MKEAEKNLDPQLWHACAGGMVQMPPVSKVFYFPQGHAEHAQANVNFASSLRIPALVLCRVVAVKFLADPETDEVFANIRLIPLGPELDYEDEGVMGTNGSENSDKPASFAKTLTQSDAGGGFSVPRYCAETIFPRLDYSADPPVQTVIAKDVHGEIWKFRHIYRGTPRRHLLTTGWSTFVQKKLVAGDSIVFLRAEGDLCVGIRRAKRGIGGGSESPSGWNSGSGNC-IGPYGPFSAFLREENKLLRNGCGPGSSLRGRGKLRPESVREAAALAASGQPFEVVYYPRASTPEFCIKAASVRAAMRIQWSSGMRFKMAFETEDSSRISWFMGTIASIQVVDPIRWPSPWRLLQVTWDEPDLLQVKRVSPWLVELVSMPVIHLSPFSPPRKKFRFPQHPDF…
OUT.Vitis.O	MKETEKSLDSQLWHACAGGMVQMPLVSKVFYFPQGHAEHAHTNVDFAAAPRIPALVLCRVAAVKFMADPETDEVYAKIRLVPIANELDCEDDGVMGSSGSEAPEKPASFAKTLTQSDAGGGFSVPRYCAETIFPRLDYSADPPVQTVIAKDVHGEIWKFRHIYRGTPRRHLLTTGWSTFVQKKLVAGDSIVFLRAEGDLCVGIRRAKRGIAGGPESPSGWNPASP------YAGFPKFLREDSKLMRNGVGSGGGLRGGRRVRPESVVEAATLAANGQPFEVVYYPRASTPEFCVKASGVRSAVRIQWCSGMRFKMPFETEDSSRISWFMGTISSVQVADPIRWPSPWRLLQVTWDEPDLLQVKRVSPWLVELVSMPIIHLSPFSPPRKKLRIPQHPDF…
PAP.Aeschynomene.A	MKEGEKSLDPQLWHACAGGMVQIPQVTKVFYFPQGHAEHAQTSIDLSASMRVPPLIPSRVASVKFMADPETDEVFAKIKLIPLKSELDEGNDTVLDGEAIENKEKPASFAKTLTQSDAGGGFSVPRYCAETIFPRLDYSAEPPVQTVVAKDVHGELWKFRHIYRGTPRRHLLTTGWSTFVQKKLVAGDSVVFLRAEGELCVGIRRAKRGIGGGCEGSSVWSSASSNCGVGHFGAFSFFLREENKFLRSGFV----GVGGSKVRHEDVVEAVTFASRSMPFEVVYYPRASTPEFCIKASSVRDAMRIQWCSGMRFKMPFETEDSSRISWFMGTVASVQVLDPIRWPSPWRILQVSWDEPDLLQVKRVSPWLVELVSMPVINLAPFSPPRKKLRYPPHPDF…
PAP.Aeschynomene.B	MKEAEKSLDPQLWHACAGGMVQMPPVSKVFYFPQGHAEHAQTNVDLGAPLRIPPLILCRVAGVKYLADPETDEVFARIRLVPLNSELEFDDAGALDANVSENCEKPASFAKTLTQSDAGGGFSVPRYCAETIFPRLDYSAEPPVQTVIAKDVHGEVWKFRHIYRGTPRRHLLTTGWSSFVQKKLVAGDSIVFLRAEGDLCVGIRRAKRGIGSGSEAPSGWSSGNGSCGVGPYGAFSAFLREESKILRNGCGNSSPCGGRGKVSPESVREAVALAANNQPFEVVYYPRASTPEFCIKASAVRAAMRIQWSSGMRFKMAFETEDSSRISWFMGTVSSVQVVDPIRWPSPWRLLQVTWDEPDLLHVKRVSPWLVELVSMPVINLSPFSPPRKKLRFPPHPDF…
PAP.Lotus.A	MKEGEKSLDPQLWHACAGGMVQMPQVSRVFYFPQGHAEHAHTNVDLRGS--LPPFILCNVAAVKFMADPETDEVFAKMRLVPLRSELGLGEEG---GEVLENSEKPASFAKTLTQSDAGGGFSVPRYCAETIFPRLDYAAEPPVQTVVAKDVHGELWKFRHIYRGTPRRHLLTTGWSTFVQKKLVAGDSVVFLRAEGELYVGIRRAKKGIGGGSEVSSGWSSASGNCGIGPYGAFSFFLREENKTLRNGCGGGGDLSGRARVRPEAVIEAVTLAASNQPFEVVYYPRASTPEFCIKASAVKAAMRVQWCSGMRFKMPFETEDSSRISWFMGTIASVQVVDPVRWPSPWRLLQVNWDEPDLLQVKRVSPWLVELVSMPAIHFTPFSPPRKKLRFPQHPDF…
PAP.Lotus.B	MKEADRSLDPQLWHACAGGMVQMPPVSKVFYFPQGHAEHAQCSVDFAASLRIPPLILCRVAAVKFSADPETDEVFAKMRLVPLRSELDHEDGGASDGNATEGSEKPASFAKTLTQSDAGGGFSVPRYCAETIFPRLDYSAEPPVQTVIAKDVHGEVWKFRHIYRGTPRRHLLTTGWSSFVQKKLVAGDSVVFLRAEGDLCVGIRRAKRGIGGGAEVPSGWSSGAGNCGLGPYGAFSVFLREEGKLLRNGCGGGNSSVGRPKVSGESVREAMALAGSNQAFEVVYYPRASTPEFCIKTSAVKAAMRIQWCSGMRFKMPFETEDSSRISWFMGTIASVQVVDPIRWPSPWRLLQVTWDEPDLLHVKRVSPWLVELVSMSTIHLTPFSPPRKKLRFPPHPDF…
PAP.Medicago.A	MKESEKYLDPQLWHACAGGMVQIPQVSKVFYFPQGHAEHANTNIDLR--VSVSPLILCKVVGVKFMADPETDEVFAVMKLLPLRSELGYDEGG-GGGDGLENSEKPASFAKTLTQSDAGGGFSVPRYCAETIFPRLDYAAEPPVQTVVAKDVHGELWKFRHIYRGTPRRHLLTTGWSSFVQKKLVAGDSVVFLRAEGELCVGIRRAKKGIGGGFDGSCGWTSGSGNCGIGPFGAFSFFLKEENKTLRNGCF-DGNLSGRVRVRAEDVMEAVKLAANNQPFEVVYYPRASTPEFCVKASAVKAAMRIQWCSGMRFKMPFETEDSSRISWFMGTIASVQVVDPIRWPSPWRLLQVTWDEPDLLQVKRVSPWLVELVSVPVIHFSPFTPPRKKLRFPPNLDF…
PAP.Medicago.B	MKVAEKSLDPQLWHACAGGMVQMPSVTKVFYFPQGHAEHAQSNVDFGDSFRIPPLILCRVASVKFLADSETDEVFSKITLIPLRSELENDDSD---GDGSENSEKPASFAKTLTQSDAGGGFSVPRYCAETIFPRLDYSAEPPVQTVIAKDVHGEVWKFRHIYRGTPRRHLLTTGWSSFVQKKLVAGDSIVFLRAEGELFVGIRRAKRGIVNGLETPSGWSSGNGNCGLGPYGAFTAFLREENKLG--GVG--GNLGGRVKVSGESVKEAMRLAASNQTFEVVYYPRASTPEFCIKTSAVKAAMRIQWCSGMRFKMPFETEDSSRISWFMGTISSVQVVDPIRWPSPWRLLQVTWDEPDLLHVKRVSPWLVELVSMSMIHLAPFSPPRKKLRFPQHPDF…
PAP.Phaseolus.A	MKEGEKVLDPQLWHACAGGMVQMPKVSKVFYFPQGHAEHAHTNIDLR----VPPHILCNVEAVKFMADPETDEVFAKLSLVPLRSELGPDSEG--GADAAEASEKPASFAKTLTQSDAGGGFSVPRYCAETIFPRLDYSAEPPVQTVVAKDVQGETWRFRHIYRGTPRRHLLTTGWSSFVQKKLVAGDSVVFLRSEGELCVGIRRAKKGINSASGSGSGSVGGSGNCGIGPYGPFSFFLREESKSLRNGGGGGGNLSGRAKVRPEAVVEAVTLAAGNKPFEIVYYPRASTPEFCIKASSVRAAMRIQWCSGMRFKMAFETEDASRISWFMGTIASVQVLDPIRWPSPWRLLQVTWDEPDLLQVKRVSPWLVELVSLPVINFTPFSPPRKKLRFPQHPEF…
PAP.Phaseolus.B	MKETEKSLDPQLWHACAGGMVQMPPVSKVFYFPQGHAEHAQSNLDFGASIPIPPLVLCRVAAVKFLADPETDEVFARLRLVPLRTELDHEDGDNVDGNGAEGSEKPASFAKTLTQSDAGGGFSVPRYCAETIFPRLDYSAEPPVQTVIAKDVHGEVWKFRHIYRGTPRRHLLTTGWSSFVQKKLVAGDSIVFLRAEGDLCVGIRRAKRGGVGGPEAPCGWSSGGGGGGIGPYGAFSAFLREESKVVRNGCG-------RPKVSGESVREAIALAANNQPFEIVYYPRANTPEFCIRTSAVRGAMRIQWCSGMRFKMPFETEDSSRISWFMGTIASVQVLDPIRWPSPWRLLQVTWDEPDLLHVKRVSPWLVELVSVPVIHLAPFSPPRKKLRFPQHPEF…
