# Supplementary material for: Legume genome structures and histories inferred from Cercis canadensis and Chamaecrista fasciculata genomes
Source: Plant J. 2026 Jun 10;126(5):e70981. doi: 10.1111/tpj.70981 (PMC13252982; doi:10.1111/tpj.70981)
Supplement: Supplementary file 6 — Data S6. Manuscript supplement; Compressed directory of aligned sequences from 250 gene families with high rates of gene duplication consistent with whole‐genome duplications in the legume subfamilies. [file TPJ-126-0-s006.gz › S6_consen_wgd_tree/40_wgd_aln_manual_wgd_copy/Legume.fam3.01452]

CAE.Acacia.A	ITSNPCAERLGSLMFSVAKNFIIFLAMVILCGFHYLLKPYSMPRIISDILVGMIVGIGFLRDIYEEFNKTFGFIIDFVMMFYMFALGIEMDPYAIFKQPSRDAQIAYAGIISTFIAGFFTTPFFDFFTGKHKLYFTLCLSTLLASTASPVLTRLITSLKISKSDIGKLVIAAGMHSDFLCSLLLSIGYIAMPLPMFCEKDKGKARIKLSIFMGIAVLGQMLFTAMVSPMVMRWVEPEGKPMKGAHLVLSVAFMVLICASSTLYDYSPILSAFMAGICLPREGRLSKWIITKIYMLTSIFFPIFFLWVGYGADFRKFEAGKLSTWLRLLMLVAIGMVSKVAGTVISGALLGFNWPDSVAIGLLLTTKGHFHIYLAIKVMKCGGNTTTGIEMLIAIFLTVL…
CAE.Acacia.B	FALDPCSEKLGSLMFSVGKNFAIFMGMVVVCGVHYLLRPYSQPRITSDILVGLIVGIGLLRLEYEQFNKTFGFIIDIGMMCYMFALGIEMDPFVLIKKPTRDAQVTYAGIISTFIIAAVTTSLLHYFPSQHRIGFTLSFSTILSSTASPVLTRMLTSLKIGKSDIGKLVIAAGMHSDFICSLLISIGYIAIPMHNYCHDLPEKNHIRRIITTSCALLVQVLFTSLVSPWFMNWVEPEGKPMKGSHLVLSIAFMVLIVAMTPLYGYNAILSAFIAGICLPREGRVSKWVIGKIYLLTTIFFPIFFLWMGYAADIRKFEPGKLETWARLLLLIGTVIVSKVAGILLLGVIVGFNWHDSVAIGLLLTVKGHFHIYLAIKAMQCGISTSTGIVMIVVIFLTIL…
CAE.Chamaecrista.A	--SNPCAEKLGSLMVQVGINFLIYIVMVLLCGVHYLLKPYSMPRIISDMLVGLLVGIGFLRDTITEFNKTFGFIIDFAMMFYMFALGIEMDPFQMFQRPSRAAQIAYSGILSTFILGCAVTPFFHFFSGVHKFDLTLCLSILLSSTASPVLTRLITHLKIGKSDIGKLVIGAGMHSDFLCSLIISFGYIAMPIPLVCEEVKQTNRIRTAILMGLALLGQILFAAAVSPIFMRWVEPEGKPMKGSHLVLTVAFMVLICVSPTLYNYSPLLSAFIAGICLPREGRLSKWIITRIYLLSTIFFPIFFLWMGYSADFRMFEAGDLMNWLRLLVLIAIGMASKLAGTVVSGAMLGFNWPDSVAIGLLLTTKGHLHIYLAIKVMKCGATPSTGIVMIIAIFCTVV…
CAE.Chamaecrista.B	---DPCAEKLGSLIVEVGKNFLIFMGMVLVCGVHYLLKPYSQPRITSDILVGLIAGIAFLRIVYEQFNKTFGFIIEIGMIFYMFALGIEMDPYVLLKRPTRDSHVVYAGMLFTFILSCFTIPFLNYFS-IHKGEFTISLSTLLSGTASPVLTRLITNLKIGKSDIGKVVIAGGMHSDFLSSLIWSLGYVVLPMHLYCAFPEEKKRVRGIITTSLALLAQCIFTASIAPWFMNWVEPYGKPMKGSHLVLSIAFMVLICAISPMYEYSPILSAFMTGICLPREGRLSKWFITKIYLLTTIFFPIFFLWMGYAADFSRFEADHVGTWARLFLLIFIVIAGKVIGIVVSGAILGLNWHEAAAIGLLFSIKGHFHIYLAIKVMQCGATTSTGIVMVIAIFFSVV…
CAE.Senna.A	LATNPCAEKLVPLMFSVGVNFLIFIIMVLVCGFHYLLKPYSMPRIISDMFVGLLVGLAFLRTTFEVFNKTFGFIIDFVMMFYMFALGIEMDPFQIFQRPSRDAQIAYAGILSSFILACTLTPIFHYFTGPHKIEFTLALSILLSSTASPVLTRLITSLKIGKSDIGKLVVAAGMHSDFLCSLILSFGYVSMPLPLVCHSSVLPDWLRKSIVMGFAVLGQIVFAALVSPFFMRWVEPEGRPMKGPHLVLSVAFMVLICASSTLYDYSPILSAFIAGICLPREGRLSKWIITKIYLLSTIFFPIFFLWMGYSADLRKFDWDEWETWVRLLMLIVIGMASKVAGTVICGAILGFNWPDSVAIGLLLASKGHFHIYLAIKVMKCKAAISIGVAMIIAIFCTVL…
CAE.Senna.B	------------------------------------------------------------------------------MIFYMFALGIEMDPLVLFKRPTRYAQIAYAGTLSTFLIACFTTPFLSYFRPLNKLDFTLSLSTLLSGTASPVLTRLITSFKIGKSDIGKLLIAGGMHSDFLCSLIISIGFIIIPMDMYCLGSSKVDDIGKMVATSLSLLAQVLFAAFVSPLFLNWVEPEGKPLKGSHLVLSIAFMVLICGMSPWYYYNPILSAFMAGICLPREGRLSKWVITKIYVLTTIFFPIFFLWMGYAADFKKFEGALVGTWVRLVSLVVIAIGSKVAGVVIYGAMVGVNWHESVAIGLLFSIKGHFHIYLAVKVMRCGASTSTGIVMIIAIFFSVV…
CER.Bauhinia.A	-DTNPCAVRLGTLIFQFFTNFLIFMGMVLICGVHYLLKPLSQPRITSDIIVGLIVGLRFLRNEYEGLNKTFGFIIDVGMMCYMFAVGIEMDPYVIFKRPTREAQVAYTSVLTTFLIACSTTPFLHYFTGQNKLEYTLSLSTLLASTASPVLTRVITSLKIGKSDIGRLVTEVGMHSDFICSLLLSIGYIVMPLPWYCNRPDTDNRLKAAIAMGSALLAQTVLTAIISPIFMNWVEPEGRPMKGSHLVLSVAFMVLICAPSSSYGYSPILSAFMAGICLPREGRVSKWVISKIYLLTNIFFPIFFLWMGYAADFRQIDARNFMTWARLFLLVGIAKVGKVAGTIISGAMLGIHLPETFAIGLLLTTKGHFHIYLAIRVMNCGASISTGFVMIIAIFFTVW…
CER.Bauhinia.B	--SNPCADKLGTLIFQLFTNFIIFMGMVIVCVVHYALKPFSQPRITSDILVGLIVGIDLLREEYEGLNRTFGFIIDVGMMCYMFALGIEMDPYVLFKRPTREAQVAYTSVLITFIIACSTTPFLHYFSGQHKLEFTLSLSTLLSSTASPVLTRVISQLKIDKSDIGRLVTEVGMLSDFICFLILSIGYIAMPLPTYCNGTESHKWLKTTISMGSALLAQTVFTAIISPIFMNWVEPEGRPMKGSHLVLSVAFMVLICVPSSSYGYSPILSAFMAGICLPREGRVSKWVISKIYLLTTIFFPFFFMWMGYAAHISDFESGQLMTWARLLLLVGIAKVGKVAGTIVSGSMLGIHLPETVAIGLLLTTKGHFHIYLAIRVMNCGATLTTGIVMVIAIFFTVW…
CER.Cercis.o	--TNPCAVRLGTLIFQLFINFLIFMAMVLICGAHYLLKPFSQPRITSDILVGLIVGIGFLRNEYAGLNKTFGFIIDVGMMCYMFALGIEMDPYVLFKRPTREAQVAFTAVLSTFIIACSTTPFLNYFSGRHKLEFTLSLSTLLSSTASPVLTRLISHLKIGKSDIGRLVTEVGMHSDFLCSLILSIGYIAMPLPSYCNGSDGNKRLKTAISMGAALLAQTVFAAIISPIFMNWVEPEGRPMKGSHLVLSVAFMVLICAPSTSYGYSPILSAFMAGICLPREGRVSKWVISKIYLLTSIFFPIFFLWMGYAADFRKFEAGHLITWARLFLLVGIAKVGKVAGTIISGAMLGIHLPETVAIGLLLTTKGHFHIYLAIRVMSCGASTSTGIVMVIAIFFTVW…
CER.Phanera.B	-SETNCAVRLGTLIFQLFTNFMVFMGMVVICGVHYLLKPFSQPRITSDILVGLTVGIGFLRNEYAGLNKTFGFIIDVGMMCYMFALGIEMDPYVLFKRPTREAQVAYTSVLTTFIIACSTTPFLNYFSGQHKLEFTLSLSTLLSSTASPVLTRLISHLKIGKSDIGRLVTEVGMHSDFICFLILSIGYIAMPLPLYCNGLDNNKRLKTTISMGSALLAQILFTATISPIFLNWVEPEGRPMKGSHLVLSVAFMVLVCVPSSSYGYSPILSAFVAGICLPREGRVSKWVISKIYLLTNIFFPIFFLWMGYAADLRKFEAGQLMTWARLFLLVGIAKVGKVAGTVISGAMLGIHLPETVAIGLLLPTKGHFHIYLAIRVMYCGATTSTGIVMVIAIFFTVW…
DET.Sindora.A	--------------------------MVIICGLHYLLRPYSQPRMTSSIIVGLLVGISFLRNFYEGFNKTFGFIIDFGMTCYMFALGIEMDPYAFFRKPTREAQVAYAGILSTFLLACSTTPLLYYFPGEHILEFTLSLSTLLSSTASPVLTRLITHLKIGKSDIGKLVIAAGMHTDLICSLFLSIGYIVVPLPSYCKGTEEKKRIRKAITMGCTLFAQTVFTAIVSPIFMKWVEPEGKPLKGSHLVLSIAFMVLICASSNLYGYNPILNAFMAGICMPREGRVSKWVINKIYLLTTIFFPIFFLWMGFEADFQKFEPGHFGTWARLSLLILIIMVGKVVGTVICGMALGFHWPESVAIGLLLTTKGHFHIYMAIQVMNCGVSTSTSIAMIIAIFFSVI…
DET.Sindora.B	-------------------NFAMFMGMVIICLLHYLLKPCSQPRITSDVLVGLLLGIGFVRDVYIEFNKTFGFIIDFGMMCYMFALGIEMDPFVLLRKTTKEAQIAYSGILSTLIIACLTTPFFDYFSGHHIFEFTLSLSTLLSSTSSPVLTRLITHLKIGKSDIGRLVIAAGMHSEFLCTLLLSIGYIVMPLPSFCNGGEEKKRIRKAIAMGCALLAQMAFTAMISPIFMNWVEPEGRPMKGSHLVLSIAFMAFICTPSTLSGYNPILSAFMAGICLPREGRVSKWVIGKIYMLSTLFFPVFFLWTGNAAHFDNFKLGQSGTWTRLFMLLFIVIVGKVVGVVICGLLLGYHWPESVAIGLLLTIKGHFHIYLAVKVMKCDVSTSTGIVMIIAIFFTVV…
OUT.Arabidopsis.O	----KCGDKWYLNRPEEALKILVFIAIFVVRLLHYLMKPLGQPYLTTDFAIGLILGIPRFRGFSGPYSITLNNIIEFGMICHMFVMGLEMNPSVLLRPPTKDAFIAYTSMITTFVLAFVTTPFLHYTK-TSPYIFSLALSLMASSTGSPILTRVIANLKIRKSDLGKLASAAGVHTDMISTLLYCFGFIFFPTEKPLARP--LHRFFRALLMFCLFLAQVTFTSIVSPIFLNWVEPEGKPLKGSHLVMSLAFVVLICSFPTWPPYNPILSAFTAGLFLPNKGRMSKWIINKIYLLSTVFYPIFFFWVGFIIHMRNFDITDKMAWVRFFSLLGTVIAGKVTGTVLCGLLLGYHVPETASLGLLLTTKGHFHVYLAALAIRTNRVSTTGALIIFIIVFTVV…
OUT.Prunus.O	--IVGCTLKLKELFGKVAKYAFGFFLMYALCISHFLLKPYSQPRITSDTVIGLLIGIGFIRNVTDSASKTLNFIVDFGMICYMFVLGIEMNPYILFKEPTKDAKVAYGGMLSTFILACAITPFMHFTE-GFKVDFTLSLSTVLSSTASPVLTRLITSLKIGKSDIGQLVIAAGMHADFVTTLLLSIGYVFCPVESGNKVVETSKRVRRSIEMGSALVIQTLFAAYVSPFFMNWVEPEGKPIKGSHLVLALAFMALVISCSPIYGYSPVLSAFMAGTFLPREGRVSKWVVGKIYLLTTIFYPIFFFWMGYEAVFKDFQPGQFGTWGRLFVVIAIATIGKVTGTVISGKLLGFNWPESVALGLLLTTKGHFHIYLAIAAKTAGKTTSTSTVMVIAIFFTVV…
OUT.Quillaja.O1	---GQCGAKLTEIFHRFSQYLVLFVCMVLLCGSHYLLKPYSQPRITSDMLMGLFIGLWFLHDLLDSSLKTFRFIIDFGMICYMFVLGIEMNPYVLFKKPSQDAIVAYAGILSTLIIACSIFPFVVIYSANNIIEFALSLSTALSSTASPVLTRIITNLKIGKSDIGRLVIAAGMHSDFICTLLLAIGYIPIPFPSYNVKFDEKSRLRRGIEMGCALLFQIVFTAKVTPIFINWVEPEGKPMKASHLILTIAFMALTCSWAPAYGYSPILSAFMTGIWLPREGRVSKWVISKTYLLTTIFSPIFFLWMGFEADFGQFEAGQLGTWARLALIFVIAVVGKVAGAVISGVILGFHWPESVAIGLLLITKGHFHIYLAIAAKQCGANTTTSIVMVIAIFFTVL…
OUT.Quillaja.O2	----QCGDKLTAIFQRFSKFLALFICMVLLCGSHYLVKPYSQPRITTDMFMGLFIGLWFLHEFLDKSLKTFRFIIDFGMMCYMFVLGIEMNPYVLFKKPSQDAIVAYAGIFFPLIIACSIIPFLDYSA-DNKIEFGLALCTALSSTASPVLTRLITSLKIGKSDIGRLVIGAGMHSDFICTLILSIGYIAMPFPSYNLKFEEENRHKRSIEMGCALLIQTVFTANVSPIFMKWVEPEGRPMKASHLILSIAFMALVCGWAPAYGYSPILSAFMTGICLPREGRVSKWVISKIYMLTTIFCPIFFLWMGFEANFREFKVGQLAPWARLLLVFVIAVVGKVVGVIISGAILGFHWPESVAIGLLLITKGHYQIYMAVAAKQCGATTTTSIGMVIAILFTVL…
OUT.Vitis.O	----PCKDLVTNV--KVAAAYILFFAVVFLSIAGAFLRSYQQPRMVAETLVGIVAGIILTQEHRDNIVKTLNDIIEFGMIFHMLALGLEMDARILFQRPTQEAIVAFSGMLSTFILAYLLTPYFNYSE-FPSHEFTVSLSVTLTGTASPLLTRLITDLKIGKSDIGRLLVAAGTYSDLVSTLFISIGFVIISADKNLGFRD----SKDILKITSTLIVQVVVTAVISPILMIWVEPAGKSLKGSHMVLSVAFVAISCGCSAVKGYSPMMSAFITGIALPREGRLSKMMISKLYFLKCIFYPIFFVWVGLGVDFQMFNPGNPWTWARMIFIFVIATLGKVVGTFLSGLMLGFNLPESVALGLLLNVKGHFHMFLALFTFHNHEMTSTRIGLTLAIFFTVI…
PAP.Aeschynomene.A	-----------------------------------------------------------------------------------------MDPSILFKRPSRYTQVAYGGILSTFILGLLTTPFLPYFPQSRILEFTMLLCTLLSSPASPVLTRLITNLKIGKSDIGKLVIASGMHSDFLCSLILSLGYIVLPWQAYCKTLEDKNYLEGKAFMGLAVLVQVVFTTLVSPFFMKWVEPEGKPMKGPHLVLSIAFIVLVCASSPIYNYNPILSAFLTGICIPREGRVSRWVISKTYLLTTIFSPIFFLWMGYEADFRKFEPAVVETWLKFFILIIVGIGAKVVGTVVSGAMLGFHWPDSVAIGLLLTTKGHLHIYLSVKGMYCGLRSSTCIGMIIAIFITVL…
PAP.Aeschynomene.B	--------------SRLGKNFLMFMAMVIVCGLHFVLKPYSQPRITSDIFVGLVMGVAFLRQLYLEFNTTFVFIIDFGMMCYMFALGIEMDPYVLFKKPSRDAQVAYAGILSTFILACSTTSFFEYFTRKRRLEYTLSLSTLLSGTASPVLTRLLTQLKIGKSDIGKLVIAAGMHSDFLCSLILSVGYLAMPLDTFCSSIDEKKRLVKAIIMGCALLGQTLFTALVSPIFMNWVEPEGKPMKGSHLVLSLAFMVLACASSTLYDYSPILSAFMAGICFPREGRVSKWVISKIYLLTTIFFPIFFLWMGYEADFRKFKPGHLVTWTRLFLLIVVETVGKVVGTVASGAILGFHWPESVAIGLLLSTKGHFHIYLAIKRMGCGATISTGIVMLIAIFFTLV…
PAP.Lotus.A	-------------------------------------------------------------------------------MCYMFALGIEMDPFFLLERPRRQAKVAYAGVISTFLLSVIVTPLLMFFQENKLLEFTFFLSSLVASTSSPVLTRLITHLKIGKSDIGKLVIAAGMHSDFLSALIFSFGYILVPLPQVCNDMEKDISLKETITMGGAVLGQVVFTALASPCFMKWVEPEGRAMKGPHVVLSIAFLVLMCASSTMYDYSPIFSAFLVGVCVPREGRVSKWLITKIYMLTTIFFPIFFLWVGYEANFSKFEIRSAETWLQLLAFMVVVVSGKVIGTIVSGAILGFHLPESVVTGLLLTTKGHLHIYLAIK-----------------------…
PAP.Medicago.A	-EPSQCREKLTNLTVEVGKNFFLFMVMVIMCGLHFLTKPYSHPRITSDILVGIVVGIGIVRNLFEKFNRTFGFIIDFGMMCYMFALGIEMDPYILLKKPPRHVRVAYPGICITILLGIIFSPFVTYFPRDKILEFTTALSLLLASTGSPVLTRLLTQLKIGKSDIGKLAIATAMYSDFFCYFLLSICYILVPLPETCDDLALDVETEKKIRMGFGVLGEVLFTLLFSPFFMSWVEPEGRHMKGPHLILSLAFVVLMCASSSLNGFSPLLSAFLVGVSFPREGRVSKWVITKIYLLNTIFFPIFFLWVGFEADLRHFEAGNINTWTQILMLIILSIIGKVGGALVSGATEGFRWPEATAIGLLLTTKGHLHIYLAIKVMGCGRATSTVIGMILAIFFTVL…
PAP.Medicago.B	IALTQCSEKLGYLIVQLAKNFVVFMVMVIVCGLHFLLKPYKQPRITSDIIVGLVMGAPFLRDLYGQFNHTFGFIIDFGMMCYMFALGVEMDPYVLLKKPSRDVQVAYAGIFTTFIIACLTTSLIQFFPQQHVIGYTLTLATLLSSTASPVLTRLITSLNIGKSDIGKLVITAGMYSDFICSLLLSVGYILMPLDTYCSGIEQKGQIKRAIVMNTVVLGQALFTATFAPVFMKWVEPEGKPMKGSHLVLSLAFMVMICASSIVYNYNPILSAFITGICFPREGRVSKWVISKIYMLTMIFFPIFFLWMGYAADIRHFHPGALETWLKLFISIIIAMVGKVAGTVVSGVILGFHWPESVAIGLLLATKGHLHIYMAIK-MGCGSNTSTGIALIIAIFFTVV…
PAP.Phaseolus.A	MKSMECGDKLGNLILEVAKNFVIYIGMVIACGFHFLLKPYKQPRITSDIIVGLVVGIGYVRRLFEKFNLTFGFIIDFGMTCYMFTLGIEMDPYVLFARPNRYTKIAVAGVVSTFIMGGLITPTFRYFPQNKLLEFTLAFSTMISSTDSPVLTRLITQLKIGKSDIGKLIIGAAVHTDFLCCLMLSIGYIVVPMPAYCQNLHARFEIRRTVHVVFVVLVQVGFTAMVSPMLMKWVEPEGRPMKGPHLVLSIAFMVLMCASTTVYYYNPILSAFLVGLCVPREGRVSKWVITRIYMLTTIFFPIFFLWMGYVSNFRLFLAHHAATWVRLIVVLLVATAGKVVGIVIYGFMSGFHWPESVAIAMLLVTKGHLQIYLAMKVIGCGGVTSTGIVLVMGTFLTAL…
PAP.Phaseolus.B	IAITQCSEKLGYLILQLGKNFLVYMAMVIACGLHFLLKPYSQPRITSDVVVGIVMGIPFLRKLYEEFNKTFGFIIDFGMMCYMFALGIELDPYTLFKRPNKEAQVAYWAIFSTMAISLSLTPFLRFFTHYNGLAFAMSLSALLSSSASPVLTRVITSLKIGKSDIGKLVIAAGMHSDLICLVILSLCYIFMPNDIYCIAHQSLRTVKSTIMMCVAVVVQTVFTAAVSPIFMEWVEPEGKPMKGSHLVLSVAFMAMICFPSTMYDYSPVLSAFMTGICLPREGRVSKWIISKIYLLTTIFFPIFFLWVGYCADITKLKPLDPVTWIRLIVPVFIVVSGKVIGTLISGAMLDFHWQESVLIGLLLVTKGHFQIYMAMKALNCNHTSSTGITSVVTLFFTVV…
