# Supplementary material for: Legume genome structures and histories inferred from Cercis canadensis and Chamaecrista fasciculata genomes
Source: Plant J. 2026 Jun 10;126(5):e70981. doi: 10.1111/tpj.70981 (PMC13252982; doi:10.1111/tpj.70981)
Supplement: Supplementary file 6 — Data S6. Manuscript supplement; Compressed directory of aligned sequences from 250 gene families with high rates of gene duplication consistent with whole‐genome duplications in the legume subfamilies. [file TPJ-126-0-s006.gz › S6_consen_wgd_tree/40_wgd_aln_manual_wgd_copy/Legume.fam3.01660]

CAE.Acacia.A	MVKICCIGAGYVGGPTMAVIALKCPEVQVAVVDIAAPRINAWSDHLPIYEPGLEEVVKECRGKLFFSTDVEKHVAEADIVFVSVTPTKTQGLGAGKAADLTYWESAARMIADVSKSDKIVVEKSTVPVKTAEAIEKILTHRKGIFTILSPEFLAEGTAIKDLFNPDRVLIGGRETPEGAKAIKALKDVYAHWVPEDRILCTLWSAELSKLAAAFLAQRISSVAMSALCEATGADVSQVSHAIGTDSRIGPKFLSSVGFGGSCFQKDILLVYICECGLPEVAYWKQVIRVDYQKTRFVRVVASMFTVSGKKVAILGFAFKKDTGDTRETPAIDVCKGLLGDKARLSIYDPQVTEEQIKKDLSMNKFDWDHPAHLQPTSPNSIKTVSVVWDAYEATKDAHA…
CAE.Acacia.B	MVKICCIGAGYVGGPTMAVIALKCPEIEVAVVDISVPRINAWSEHLPIYEPGLEDVVKQCRGKLFFSTDVEKHVAEADIVFVSVTPTKTQGLGAGKAADLTYWESAARMIADVSTSDKIVVEKSTVPVKTAEAIEKILAHRKGIFSILSPEFLAEGTAIKDLFQPDRVLIGGRETPLGQKAIQALKDVYAHWVPVDRILCTLWSAELSKLAAAFLAQRISSVAMSALCEATGADITQVSHSVGTDSRIGPKFLASVGFGGSCFQKDILLIYICECGLPEVAYWKQVIKVDYQKTRFVRVVSSMFTVSGKKIAILGFAFKKDTGDTRETPAIDVCKGLIGDKAKLSIYDPQVPEDQISRDLSMKKFDWDHPVHLQPMSPTSIKEVSVVWDAYEATKDAHG…
CAE.Chamaecrista.A	MVKICCIGAGYVGGPTMAVIALKCPEITVAVVDIASARINAWSDHLPIYEPGLDEVVKQCRGKLFFSTDVEKHVAESDIVFVSVTPTKTQGLGAGKAADLTYWESAARMIGDVSKSDKIVVEKSTVPVKTAEAIEKILTHRKGIFTILSPEFLAEGTAIKDLYNPDRVLIGGRETPEGAKAIAALRDVYAHWVPTDRILCTLWSAELSKLAAAFLAQRISSVAMSALCEATGADVSQVSHAIGTDSRIGPKFLASVGFGGSCFQKDILLVYICECGLPEVAYWKQVIKIDYQKTRFVRVVSSMFTVSGKKIAILGFAFKKDTGDTRETPAIDVCKGLLGDKARLSIYDPQVTEEQISRDLSMKKFDWDHPAHLQPSSPTSIKTVSVVWDAYEACKDSHG…
CAE.Chamaecrista.B	MVKICCIGAGYVGGPTMAVIALKCPEIEVAVVDISAGRINAWSDHLPIYEPGLEDVVKECRGRLFFSTDVEKHVAEADIVFVSVTPTKTQGLGAGKAADLTYWESAARMIADVSTSDKIVVEKSTVPVKTAEAIEKILAHRKGIFSILSPEFLAEGTAIKDLFNPDRVLIGGRETLEGQKAIQALKAVYAHWVPVDRILCTLWSAELSKLAAAFLAQRISSVAMSALCEATGADITQVSHSVGTDSRIGPKFLASVGFGGSCFQKDILLVYICECGLPEVAYWKQVIKVDYQKTRFVRVVSSMFTVSGKKVAILGFAFKKDTGDTRETPAIDVCKGLLGDKARLSIYDPQVTEDQIFRDLSMKKFDWDHPAHLQPMSPNSVKQVSVTWDAYEATKDAHG…
CAE.Senna.A	MVKICCIGAGYVGGPTMAVIALKCPEIQVAVVDIASARINAWSDHLPIYEPGLDDVVKQCRGKLHFSTDVEKHVAEADIVFVSVTPTKTQGLGAGKAADLTYWESAARMIGDVSKSDKIVVEKSTVPVKTAEAIEKILTHRKGIFTILSPEFLAEGTAIKDLYNPDRVLIGGRETPEGAKAIQTLRDVYAHWVPIDKILCTLWSAELSKLAAAFLAQRISSVAMSALCEATGADVSQVSHAIGTDSRIGPKFLASVGFGGSCFQKDILLVYICECGLPEVAYWKQVIKVDYQKTRFVRVVSSMFTVSGKKIAILGFAFKKDTGDTRETPAIDVCK----------------------------KFDWDHPAHLQPSSPTSIKTVSVVWDAYEATKDAHG…
CAE.Senna.B	MVKICCIGAGYVGGPTMAVIALKCPEIEVAVVDISAPRINAWSDQLPIYEPGLE---------------------------------------AGKAADLTYWESAARMIADVSTSDKIVVEKSTVPVKTAEAIEKILTHRKGIFSILSPEFLAEGTAIKDLFHPDRVLIGGRETPEGTKAIQALKDVYAHWVPVDRILCTLWSAELSKLAAAFLAQRISSVAMSALCEATGADISQVSHSVGTDSRIGPKFLASVGFGGSCFQKDILLVYICECGLPEVAYWKQVIKVDYQKTRFVRVVSSMFTVSGKKIAVLGFAFKKDTGDTRETPAIDVCKGLLGDRARLSIYDPQVTEDQIFRDLSMKKFDWDHPAHLQPMSPTSVKQVSVTWDAYEATKDAHG…
CER.Bauhinia.A	MVKICCIGAGYVGGPTMAVIALKCPEITVSVVDISQSRISAWSDHLPIYEPGLDDVVKKCRGKLFFSTDVEKHVAEADIVFVSVTPTKTQGLGAGKAADLTYWESAARMIADVSTSNKIVVEKSTVPVKTAEAIERILTHRKGIFQILSPEFLAEGTAIQDLFKPDRVLIGGRETPEGAKAIKALKDVYAHWVPVDRIICTLWSAELSKLAAAFLAQRISSVAMSAICEATGADVSEVSHSVGYDSRIGPKFLASVGFGGSCFQKDILLVYICECGLPEVAYWKQVIKVDYQKSRFVRVVSSMFTVSGKKIAILGFAFKKDTGDTRETPAIDVCKGLLGDKARLSIYDPQVSGDQILRDLSMKKFDWDHPVHLQPSSPNSIKQVSVVWDAYEATKDAHG…
CER.Bauhinia.B	MVKICCIGAGYVGGPTMAVIALKCPEIPVSVVDISQSRIAAWSDHLPIYEPGLEEVVKKCRGKLFFSTDVEKHVAEADIVFVSVTPTKTQGLGAGKAADLTYWESAARMIADVSKSDKIVVEKSTVPVKTAEAIERILTHRKGIFQILSPEFLAEGTAIQDLYKPDRVLIGGRETPEGAKAIKALKDVYAHWIPVDRILCTLWSAELSKLAAAFLAQRISSVAMSAICEATGADVSQVSHSVGYDSRIGPKFLASVGFGGSCFQKDILLVYICECGLPEVAYWKQVIKVDYQKSRFVRIVSSMFTVSGKKIAILGFAFKKDTGDTRETPAIDVCKGLLGDRAKLSIYDPQVTEDQIQRDLSMKKFDWDHPVHLQPLSPSSIKQVSVVWDAYEATKDSHG…
CER.Cercis.o	MVKICCIGAGYVGGPTMAVIALKCPEISVAVVDISQARISAWSDHLPIYEPGLDDVVKQCRGKLFFSTDVEKHVAEADIVFVSVTPTKTQGLGAGKAADLTYWESAARMIADVSTSDKIVVEKSTVPVKTAEAIERILTHRKGIFTILSPEFLAEGTAIKDLFDPDRVLIGGRETSEGAKAIQALKDVYSHWVPVDRILCTLWSAELSKLAAAFLAQRISSVAMSAICEATGADVSEVAHSVGYDSRIGPKFLASVGFGGSCFQKDILLVYICECGLPEVAYWKQVIKVDYQKSRFVRIVSSMFTVSGKKIAVLGFAFKKDTGDTRETPAIDVCKGLLGDRARLSIYDPQVTEDQIQRDLSMKKFDWDHPVHLQPASPTSIKQVAVVWDAYEATKDAHG…
CER.Phanera.A	MVKICCIGAGYVGGPTMAVIALKCPEITVAVVDISQSRISAWSDHLPIYEPGLDDVVKQCRGKLFFSTDVEKHVAEANIVFVSVTPTKTQGLGAGKAADLTYWESAARMIADVSTSDKIVVEKSTVPVKTAEAIERILTHRKGIFQILSPEFLAEGTAIQDLFDPDRVLIGGRETPEGAKAIQALKDVYAHWVPVDRILCTLWSAELSKLAAAFLAQRISSVAMSAICEATGADVSEVSHSVGYDSRIGPKFLASVGFGGSCFQKDILLVYICECGLPEVAYWKQVIKVDYQKSRFVRIVSSMFTVSGKKIAILGFAFKKDTGDTRETPAIDVCKGLLGDKARLSIYDPQVSEDQIQRDLSMKKFDWDHPVHLQPTSPTAIKQVSVVWDAFEATKDAHG…
CER.Phanera.B	MVKICCIGAGYVGGPTMAMIALKCPEIPVSVVDISQSRITAWSDHLPIYEPGLDEVVKKCRGKLFFSTDVEKHVAEADIVFVSVTPTKTQGLGAGKAADLTYWESAARMIADVSKSDKIVVEKSTVPVKTAEAIERILTHRKGIFQILSPEFLAEGTAIQDLLHPDRVLIGGRETPEGAKAIKVLKDVYAHWIPVDRILCTLWSAELSKLAAAFLAQRISSVAMSAICEATGADVSQVSHSIGYDSRIGPKFLASVGFGGSCFQKDILLVYICECGLPEVAYWKQVIKVDYQKSRFVRIVSSMFTVSGKKIAILGFAFKKDTGDTRETPAIDVCKGLLGDRARLSIYDPQVTEDQIQRDLSMKKFDWDHPVHLQPTSPTSIKQVSVVWDAYEATKEAHG…
DET.Sindora.A	MVKICCIGAGYVGGPTMAVIALKCPEIQVAVVDISSPRITAWSDHLPIYEPGLDDVVKQCRGKLFFSTDVEKHVAEADIVFVSVTPTKTQGLGAGKAADLTYWESAARMIADVSKSDKIVVEKSTVPVKTAEAIERILTHRKGIFQILSPEFLAEGTAIKDLYNPDRVLIGGRETPEGAKAIQALKAVYAQWVPVDRILCTLWSAELSKLAAAFLAQRISSVAMSALCEATGADVSQVSHSIGTDSRIGPKFLASVGFGGSCFQKDILLVYICECGLPEVAYWKQVIKVDYQKNRFVRVVSSMFTVSGKKIAVLGFAFKKDTGDTRETPAIDVCKGLLGDKARLSIFDPQVTEEQISRDLSMKKFDWDHPAHLQPLSPTSIKQVAVVWDAYEATKDAHG…
DET.Sindora.B	MVKICCIGAGYVGGPTMAVIALKCPKIEVAVVDISAPRIAAWSDHLPIYEPGLEEVVKECRGRLFFSTDVEKHVAEADIVFVSVTPTKTQGLGAGKAADLTYWESAARMIADVSKSDKIVVEKSTVPVKTAEAIERILTHRKGIFQILSPEFLAEGTAIKDLFNPDRVLIGGRETPEGAKAIKALKDVYAHWVPVDKILCTLWSAELSKLAAAFLAQRISSVAMSALCETTGADVSQVSHSIGTDSRIGPKFLASVGFGGSCFQKDILLVYICECGLPEVAYWKQVIKVDYQKNRFVRVVSSMFTVSGKKVAILGFAFKKDTGDTRETPAIDVCKGLLGDRARLSIYDPQVTEEQISKDLSMKKFDWDHPAHLQPTSPTSVKQASVVWDAYEATKDAHG…
OUT.Arabidopsis.O	MVKICCIGAGYVGGPTMAVMALKCPEIEVVVVDISEPRINAWSDRLPIYEPGLEDVVKQCRGKLFFSTDVEKHVFESDIVFVSVTPTKTQGLGAGKAADLTYWESAARMIADVSKSSKIVVEKSTVPVRTAEAIEKILTHSKGIFQILSPEFLAEGTAIKDLYNPDRVLIGGRDTAAGQKAIKALRDVYAHWVPVEQIICTLWSAELSKLAAAFLAQRISSVAMSALCEATGADVTQVAHAVGTDTRIGPKFLASVGFGGSCFQKDILLIYICECGLPEAAYWKQVVKVDYQKIRFARVVSSMFTVSGKKIAILGFAFKKDTGDTRETPAIDVCNRLVADKAKLSIYDPQVLEEQIRRDLSMARFDWDHPVPLQQIKAEGIEQVNVVSDAYEATKDAHG…
OUT.Prunus.O	MVKICCIGAGYVGGPTMAVIALKCPAIEVAVVDISAPRIAAWSDQLPIYEPGLDEIVKQCRGKLFFSTAVEKHVSEADIIFVSVTPTKTQGLGAGKAADLTYWESAARMIADVSKSNKIVVEKSTVPVKTAEAIEKILTHSKGIYQILSPEFLAEGTAIEDLFSPDRVLIGGRETPDGQKATQALKEVYAHWVPEDRIITTLWSAELSKLAAAFLAQRISSVAMSALCEATGANISEVAHAVGKDTRIGPKFLASVGFGGSCFQKDILLVYICECGLTEVAYWKQVIKVDYQKNRFVRVVSSMFTVSGKKIAILGFAFKKDTGDTRETPAIDVCRGLLGDKAQLSIYDLQVTEDQIRRDLSMKKFDWDHPIHLQPMSLAAVKEVSVVWDAYEATKGAHG…
OUT.Quillaja.O1	MVKICCIGAGYVGGPTMAVIALKCPEIEVAVVDISVSRITAWSERLPIYEPGLDDVVKPCRGKLFFSTDVEKHVSEADIVFVSVTPTKTQGLGAGKAADLTYWESAARMIADVSKSDKIVVEKSTVPVKTAEAIEKILTHSKGIFQILSPEFLAEGTAIQDLFNPDRVLIGGRETPEGAKAIQTLKDVYAHWVPLERILCALWSAELSKLAAAFLAQRISSVAMSALCEATGADVSQVSHSIGTDSRIGPKFLASVGFGGSCFQKDILLVYICECGLPEVAYWKQVIKVDYQKSRFVRVVSSMFTVSGKKIAILGFAFKKDTGDTRETPAIDVCKGLLGDKARLSIYDPQVTEDQIRRDLSMKKFDWDHPVHLQPNSPTAIKQVSVVWDSYEAVKDAHG…
OUT.Quillaja.O2	MVKICCIGAGYVGGPTMAVIALKCPQIEVAVVDISVSRITAWSDQLPIYEPGLDDVVKQCRGKLFFSADVEKHVSVADIIFVSVTPTKTQGLGAGKAADLTYWESAARMIADVSKSDKIVVEKSTVPVKTAEAIEKILTHSKGIFQILSPEFLAEGTAIQDLFNPDRVLIGGRETPEGTKAIQALKDVYAHWVPVERILCTLWSAELSKLAAAFLAQRISSVAMSALCEATGADVSQVSHSIGTDSRIGPKFLASVGFGGSCFQKDILLVYICQCGLPEVAYWKQVIKVDYQKSRFVRVVSSMFTVSGKKIAVLGFAFKKDTGDTRETPAIDVCKGLLGDKARLSIYDPQVTEGQIRRDLSMKKFDWDHPIHLQPNSPTAIKQVSVVWDAYEAVKDSHG…
OUT.Vitis.O	MVKICCIGAGYVGGPTMAVIALKCPDIEVAVVDISVGRINAWSDQLPIYEPGLDEVVKQCRGKLFFSTDVEKHVSEADIVFVSVTPTKTQGLGAGKAADLTYWESAARMIADVSKSDKIVVEKSTVPVKTAEAIEKILTHSKGIFQILSPEFLAEGTAIQDLFNPDRVLIGGRETPEGQKAIKALRDVYAHWVPVERIICTLWSAELSKLAAAFLAQRISSVAMSALCEATGADVTEVSHAVGKDTRIGPKFLASVGFGGSCFQKDILLVYICECGLPEVAYWKQVIKVDYQKTRFVRVVSSMFTVSGKKIAILGFAFKKDTGDTRETPAIDVCKGLLGDKAHLSIYDPQVSGEQIQRDLAMKKFDWDHPIHLQPLSPTSVKQVSVVWDAYTATKDAHG…
PAP.Aeschynomene.A	MVKICCIGAGYVGGPTMAVIALKCPQIEVAVVDISAPRINAWSEHLPIYEPGLDDVVKECRGRLFFSTDVEKHVAESDIIFVSVTPTKTQGLGAGKAADLTYWESAARMIADVSKSDKIVVEKSTVPVKTAEAIERILTHRKGIFTILSPEFLAEGTAIKDLFNPDRVLIGGRETPEGQKAIHALRDVYAHWVPMDRILCTLWSAELSKLAAAFLAQRISSVAISALCEATGADVTQVAHAIGTDSRVGPKFLASVGFGGSCFQKDILLVYICECGLPEVAYWKQVIKVDYQKNRFVRVVSSMFTVAGKKIAVLGFAFKKDTGDTRETPAIDVCKGLLGDKAKLSIYDPQVTEDQIVRDLAMKKFDWDHPTHLQPLSPNNNKQVSVVWDAYEAIKDAHG…
PAP.Aeschynomene.B	MVKICCIGAGYVGGPTMAVIALKCPDVVVTVVDIASPRINAWSDHLPIYEPGLDEVVKECRGRLFFSTDVEKNVAEADIVFVSVTPTKTSGLGAGKAADLTYWESAARLIADVSKSDKIVVEKSTVPVKTAEAIERILTHRKGIFTILSPEFLAEGTAIQDLFNPDRVLIGGRETPEGQKAINTLKSVYAHWVPNERILCTLWSAELSKLAAAFLAQRISSVAMSALCEATGADVSQVSHSIGTDSRIGSKFLASVGFGGSCFQKDILLVYICECGLPEVAYWKQVIKVDYQKSRFVRVVSSMFTVSSKKIAVLGFAFKKDTGDTRETPAIDVCKGLLGDRAKLSIYDPQVTEDQIVKDLSMKKYDKDHPSHLQPPSPNSIKQVSVVWDAYEAVKDAHG…
PAP.Lotus.A	MVKICCIGAGYVGGPTMAVIALKCPEIEVVVVDIATPRINAWSDHLPIYEPGLDDVVKQCRGKLFFSTDVEKHVAEADIVFVSVTPTKTQGLGAGKAADLTYWESAARMIADVSKSDKIVVEKSTVPVKTAEAIERILTHRKGIFTILSPEFLAEGTAIQDLFNPDRVLIGGRETPEGQKAIHTLRDVYAHWVPIDRILCTLWSAELSKLAAAFLAQRISSVAMSALCEATGADVYQVSHSIGTDSRIGPKFLASVGFGGSCFQKDILLVYICECGLPEVAYWKQVIKVDYQKARFVRVVSSMFTVSGKKIAILGFAFKKDTGDTRETPAIDVCKGLIGDKAKLSIYDPQVSEEQILKDLSMKKFDWDHPAHLQPTSPTSNQQVSVVWDAFEAVKDAHG…
PAP.Lotus.B	MVKICCIGAGYVGGPTMAVIALKCPNIEVTVVDISTHRINAWSEHLPIYEPGLEDIVKKCRGKLFFSSEVEKNVAEADIVFVSVTPTKTHGLGAGKAADLTYWESAARMIADVSKSDKIVVEKSTVPVKTAEAIERILTHNKGTFTILSPEFLAEGTAIQDLFNPDRVLIGGRETPDGQKAIKVLKDVYLNWVPEERIICTLWSAELSKLAAAFLAQRISSVAMSALCEATGADVSQVSHAIGTDSRIGPKFLSSVGFGGSCFQKDILLVYICECGLPEVAYWKQVIMVDYQKARFVRVVSSMFTVSAKKIAVLGFAFKKDTGDTRETPAIDVCKGLLGDRARLSIYDPQVTEDQMMKDLSMRKYDKDHPAHLQPPSPTSIKQVSVVWDAYEAVKDAHG…
PAP.Medicago.A	MVKICCIGAGYVGGPTMAVIALKCPEIEVAVVDIATPRINAWSDHLPIYEPGLDDVVKKCRGKLFFSTDVEKHVAEANIVFVSVTPTKTQGLGAGKAADLTYWESAARMIADVSKSDKIVVEKSTVPVKTAEAIERILTHRKGIFTILSPEFLAEGTAIKDLFNPDRVLIGGRETPEGQKAIHALRDVYAHWVPLDRILCTLWSAELSKLAAAFLAQRISSVAMSALCEATGADVSQVSHSIGTDSRIGPKFLASVGFGGSCFQKDILLVYICECGLPEVAYWKQVIKVDYQKARFVRIVSSMFTVSGKKIAVLGFAFKKDTGDTRETPAIDVCKGLLGDKAKLSIYDPQVSEEQILKDLAMKKFDWDHPAHLQPTSPTSKKEVSVVWDAYEAIKDSHG…
PAP.Medicago.B	MVKICCIGAGYVGGPTMAVIALKCPKIAVTVVDISAPRINGWSDHLPIYEPGLEAVVKECRGRLFFSTEVEKHVAEADIVFVSVTPTKTHGLGAGKAADLTYWESSARMIADVSKSDKIVVEKSTVPVRTAEAIERILTHRKKIFTILSPEFLAEGTAIKDLFSPDRVLIGGRETPEGQKAIETLKDIYANWVPKEKIICTLWSGELSKLAAAFLAQRISSVAMSALCEATGADISEVSHSIGTDSRIGPKFLASVGFGGSCFQKDIMLVYICECGLHVVAYWKQVIKVDYQKSRFVRVVASMFTVAAKKIAVLGFSFKKDTGDTREAPAIDVCKGLLGDKARLSIYDPQVTEDQIIKDLSMKKFDKEQPAHLQPPSPTSIKQVAVVWDAYTAVKDAHG…
PAP.Phaseolus.A	MVKICCIGAGYVGGPTMAVIALKCPEVEVVVVDIAAPRINAWSDHLPIYEPGLDDVVKQCRGKLFFSTDVEKHVAEADIVFVSVTPTKTQGLGAGKAADLTYWESAARMIADVSKTDKIVVEKSTVPVKTAEAIERILTHRKGIFTILSPEFLAEGTAIADLFKPDRVLIGGRETPEGQKAIHALRDVYAHWVPLDRILCTLWSAELSKLAAAFLAQRISSVAMSALCEATGADVSQVSHSIGTDSRIGPKFLASVGFGGSCFQKDILLVYICECGLPEVAYWKQVIKVDYQKNRFVRVVSSMFTVSGKKIAVLGFAFKKDTGDTRETPAIDVCKGLLGDKAKLSIYDPQVSEDQIMRDLAMKKFDWDHPAHLQPLSPTSNKQVSVVWDAYEAIKDAHG…
PAP.Phaseolus.B	MVKICCIGAGYVGGPTMAVIAFKCSKVVVTVVDISSQRINAWSDHLPIYEPGLDDVVKQCRGKLFFSTEVEKHVSEADIVFVSVTPTKTHGLGAGKAADLTYWESAARMIADVSKSDKIVVEKSTVPVKTAEAIERILTHNKGIFTILSPEFLAEGTAIEDLFYPDRVLIGGRETPQGQKAIETLKEVYANWVPVEKILCTLWSAELSKLAAAFLAQRISSVAMSALCEATGADVAQVSHSIGTDSRIGPKFLSSVGFGGSCFQKDILLVYICECGLPEVAYWKQVVKVDYQKARFVRVVSSMFTISAKKIAVLGFAFKKDTGDTRETPAIDVCKGLLGDKAKLSIYDPQVTEDQITKDLSMRKFDKDHPAHLQPASPTSIKQVSVVWDAYEAVKDAHG…
