# Supplementary material for: Legume genome structures and histories inferred from Cercis canadensis and Chamaecrista fasciculata genomes
Source: Plant J. 2026 Jun 10;126(5):e70981. doi: 10.1111/tpj.70981 (PMC13252982; doi:10.1111/tpj.70981)
Supplement: Supplementary file 6 — Data S6. Manuscript supplement; Compressed directory of aligned sequences from 250 gene families with high rates of gene duplication consistent with whole‐genome duplications in the legume subfamilies. [file TPJ-126-0-s006.gz › S6_consen_wgd_tree/40_wgd_aln_manual_wgd_copy/Legume.fam3.01455]

CAE.Acacia.A	MPIARYRLKELSLGNPELYRAADKDDPETLLEAVAMAGLAGLLRQLGDLSQLAAEIFHDLHEEVMVTAARGQGLMARVQQIEAEVPPLEKAFLSQTHNLSFFSGGISWHPLQSAHLISRGDMPRFVMDSYEECRGPPQLFLLDKYDVAGAGACLKRYSDPSFFKLESASSGLATVEVYREKKNHKIK-KKGTRMRNGETPEVASTHTKLHQLLLEERIEACADSGRHVKLKNRPLGSVTEAKTGKSYMGKFLESPAHDDDVVRENSVSPPHVRLVSDDTGEEGIKILEISTVGPVKRSLENEMTYSWTNEEEAILKPSSEMHRSKNGDLVKKHEQGSSRVSDEISSNYSKVPDETELEINKQRERENFLYGYHSDDLTSEVDHLDALATLESELNIDYK…
CAE.Acacia.B	MPMARYQIREYSLADPELYRAADKDDPEALLEGVAMAGLVGVLRQLGDLAQFAAEVFHDLHEEVMATAARGHGLMVRVQQLEAEVPSLEKAFLSQTHHSSFFSAGIDWHPLRSEELVTREDLPRFVMDSYEDCRGPPRLFLLDKFDVAGAGACLKRYTDPSFVKLESASSKTTIAEIHKEKRSRRVK-KKAARLRNGETPEVVPTHAKLHQLLLEERVEAYSNPARLVKLKKRQLRSAVGAESGRSYMEKFLESP-PDYKMARETSMVPLPVKSITEDTSEARIKIREISTVGPVKRSLGNENTFSYSNEPESELKPFSESKMETNGDLVKGHEQMLANVADELSYN-YKTPDETELADDGQKKSEACLACYHSDDATSEVDYVDALTTVESEMETDNE…
CAE.Chamaecrista.A	MPIARYKLRQHSLADPELYRAADKDDPEAILEGVAMAGLAGLLRQLGDLAEFAAEIFHDLHEEVMVTAARGKGLMTRVQQLETEVPSLERAFLSQTHHLSLFCRGIDWHPLRSEHLISRGDLPRFVMDSYEECRGPPRLFLLDKFDVAGAGACLKRYTDPSFFKIESASSGLATVEVHRQKKNRKIK-KKGARLRNSETPEVTPTHTKLHQLLLEERNEACSDPARLVKLKNRQLESSVEAQTGKSYMEKFLQSPSPDRKVVCESSIFPHPTRLVSDDTLEAGIEIREISAIRPVKRSLGNERIGSWTNDEEPELKRSLKMHREIDGDLVKVHEQLSAGVTDETPLHHRRAPDETELVVDEQNKTERILYDYHSDDAASEVDYLDALATMESELKMQYE…
CAE.Chamaecrista.B	MPLARYQIREYSLSDPELYRAADKDDPEALLEGVAMAGLVGVLRQLGDLAQFAAEIFHGLHEEVMVTAARGHGLMARVQQLEAEVPSLERAFLSQTHHSSFFSGGVDWHPLRSEQLITREDLPRFVMDSYEECRGPPRLFLLDKFDVAGAGACLKRYTDPSFFKLESASSGTAAVEIHREKRIRKVK-KKAARLRNGETPEVVPSHAKLHQLLLEERIEAYSNPARLVKLKKRQLGSAVESKTGKSYMEKFLVSPSLDYKMVREPSILSLPMKPMSEDTGETGIKILEISTVSPVKRSLGNESTCLSPNEQESKLKPYSEMEKETNGDLVKVHKQIPK------------AADEVELAVDVQKKLEASLDGYHSD------DYLDALTTMESELETDNE…
CAE.Senna.A	MPIARYKIRELYLADQALYRGADKDDPEALLEGIAMAGLVGLLRQLGDLAEFAAEIFHNLHEEVMVTATRGHGLMARVQQLETEVPSIERAFLSQTHHLSFFSGGIDWHPLRPEHLISRGDLPRFIMDSYEECRGPPRLFLLDKFDVAGAGACLKRYTDPSFFKTESASSGLGTVEVHREKKNRKIK-KKGARLRNSEMPKVAPTHTKLHQLLLEERIEACSDPTRLVKLKKRQLGSAVEAKTEKSYMENFLDSPSPDHKVVCETSTSQHPVRLASDDTSEAGIRILEISSIRPVERLLCNKRTGSCISEKVPELKPSSEMCRKTNGDLVKVQEKLSAGVTDGISSNHHKIPDETELAVDEQKKTERILDGYHSDDLISEVDYLDALATMESELEADYE…
CAE.Senna.B	MPLARYQIREYSLADPELYRAADKDDPEALLEGVAMAGLVGVLRQLGDLAQFAAEIFHDLHEEVMATSARGHGLMARVQQLEAEVPSLEKAFLSQTHHSSFFSGGTDWHPLRSEQLITREDLPRFVMDSYEECRGPPRLFLLDKFDVAGAGACLKRYTDPSFFKVESASSGNGAVEIHREKRIRKVKQKKAARLRNGETPEFLPTHAKLHQLFLEERIEACSNPARLVKLKKRQFGSAVDAKTRKSYMEKFLESPSPDYKMVCETSIIPLPVKSVSEDTSGTGIKVLDISTVSPVKGSLGNESTCSSPTEQESELKPSSEMERETDGDLVKVQKQMPANVTDEMSYNDMKASTETELAVDGQKKLEANLDGYHSDDATSEVDYLDALTTMESELETDNE…
CER.Bauhinia.A	MPISRCQIREYRLADPELYRASDKDDPEALLEGIDMAGLVGVLRQLGDVAEFAAEIFHDLHEEVMATSARGHGLMNRVQQLESEFPSIEKVFLSQTNHLSFFTRGIDWHPLRSEQLVTHGDLPRFVMDSYEECRGPPRLFLLDKFDVAGAGACLKRYTDPSFFKMEVASSGVARAEVHREKRTRKGK-KKGTHRRKGETPDIAPTHAKLHQLLLEERLEAYSDPARLIKLKRRQLGSTVEAKTWKSYMKKFVESPSPDHKMVCETSILPLPVKSMSDDASETGVRILEISTISPMRRSLGNESACSSPTEQEIGLKPSSDMGRETD-HRVKVHEHMDAGVMDEMFSNHLDVPQETELTVNG-QKREGSIEEYHSDDPTSEVDYLDALTTMDSEMETENE…
CER.Bauhinia.B	MPISRCQLREYSLADPELYRAADKDDPEALLEGVAMAGLVGVLRQLGDLAEFAAEIFHDLHEEVMATTARGHGLMNRVQQLEAEFPSIEKVFLSQTNHLSFFTTGTDWHPLRSEQLITCGDLPRFVMDSYEECRGPPRLFLLDKFDVAGAGACLKRYTDPSFFKMEVVTPGVSRVEAHREKRIRKAK-KKGTRWRNGDTPDIAPTHAKLHQLFLEERIEAYSDPARLVKLKKRQLGSALEAKNRKSYMEKFLETPSPDHKMVCETSIIPLPVKSVSDDVSEAGVRILEISTISPVKRSLETESACSSPKEQEIELKPSSDMGRETD-DLVKVHEQMDAGVMDEMSSSHLDVPEETALADHGQKKKEGSIDGYHSDDATSEVDYSDALTTMDSEMETDNE…
CER.Cercis.o	MPISRCQIREYCLADPELYRAADKDDPEALLEGIAMAGLVGVLRQLGDLAEFAAEIFHDLHEEVMATAARGHGLMNRVQQLEVEFPSIEKVFLSQTNHSSFFTTGIDWHPLRSEQLVTRGDLPRFVMDSYEECRGPPRLFLLDKFDVAGAGACLKRYTDPSFFKIEAASSGVARAEAHREKRIRKARQKKGTRWRNGETPDIAPTHAKLHQLFLEERVEAYSDPARLVKLKKRQLGSAVEAKTRKSYMEKFLETPSPDHKMVCETSIIPLPVKWVSDDASETGVRILEISTISPVKRSLGNESACSSPTEQEIELKPSSDMDRETD-DLVKVHEQMDAGVMDEMSSNHLDVPEETELAVHGQKKREGSIDGYHSDDATSEVDYLDALTTMDSEMETDNE…
CER.Phanera.A	MPISRCQIREYRLADPELYRAADKDDPEALLEGIAMAGLVGVLRQLGDLAEFAAEIFHDLHEEVMATAARGHGLMNRVQQLEAEFPSIEKEFLSQTNHLSFFTTGIDWHPLRTEQLVTHGDLPRFVMDSYEECRGPPRLFLLDKFDVAGAGACLKRYTDPSFFKMEAVSSGVARVEVHREKRIRKAKQKKGTHRRNGETPDIAPTHAKLHQLFLEERIEAYSDPARLVKLKKRQLGSVVEAQTRKSYMEKFLESPSPDHKMVCQTSIIPLPVKSVSDDASETGVRILEISTISPVRRSLGNESTCSSPTGQEIELKPSSDMDRETD-HLVKVNEQMDVDVMDEISSNHRDVPEETELAVHG-QKREGSIDGYHSGDATGEVDYLDALTTMDSEMETENE…
CER.Phanera.B	MPISRCQIREYSLADPELYKAADKDDPEALLEGIAMAGLVGVLRQLGDLAEFASEIFHDLHEEVMATAARGHGLMNRVQQLEAEFPSIEKVFLSQTSHSAFFTTGTNWHPLQSEQLITCGDLPRFVRDSYEESRGPPRLFLLDKFDVAGAGACLKRYTDPSFFKMEVASSGSGIARVETHRRIRKTKQKKGTRWRNGETPEIAPTHAKLHQLLLEERMEAYSDPARLVKLKKRQLGSTLEAKTRKNYMDKFLETP-PDHNMVCETSIVPLTVKSVSDDASETGVRILEISTVSPVKRSLGNESACSSPNEQEIELKPSSDMGRETD-DLVKVHKQIDAGVMDEMSSSHLDVPGEIELADHGQKKREGSIDGYHSDDATSEVDYLDALTTMDSEMETDNE…
DET.Sindora.A	MPLVRYQKREYSLADPELHRAADKDDPEALLEAISIAGLVGVLRQLGDLAQFAAEIFHDLHEEVMATSARGQGLMARVQQIEAEFPSIEKAFLSQTNHSSFFFAGTGWHPLQCEQVVTRGDIPRFVMDSYEECRGPPRLFLLDKFDVAGAGSCLKRYTDPSFIKMEAASSGIARAKGHREAKIYKVK-KKGTHRRNGETPEVG-TRTKLHQLLLEERLEAYTDPARLVKLKKRQLGFSVEAKTGRSYMKKFLETPSPDHKIVCETSMIPLHLILTSDDTSEAGDRILEISTFSPVKRTIGQESTCSSPNEQELGLRPFSDMDGKADGDLVKMHGEGPPGVIDKMPAKHLEAQ-ETESAKDGQKKIEGYIYRYHSDYVVSDVDDLDALTTMDSEMETYNK…
DET.Sindora.B	MPISRYQIREYSLADPELYRAADKDDPEALLEGVAMAGLVGVLRQLGDLAEFAAEIFHDLHEEVMVTAARGHSLMARVQQLEAEFPSIERVFLSQTNHSSFLSAGTDWHPLRFEQLVTCGDLPRFVMDSYEECRGPPRLFLLDKFDVAGAGACLKRYTDPSFFKMEAAFSGMARTEVHREKRTRKVK-KKGTRWRNGETPEIAPAHTRLHQLLLEERIEAYTDPARLVKLKKRQLSSAVESKTGKSYMEKLLETPSPDQKMVCETSIFPLPKKLLPDDTSEAGVRVLEISTVSPSERPLGHKSPCSSLTEPELEIKPSLDMDGETNGDLVKRHEQMPPGVTDEMSYNHFGLPRETEFAIDEKDKIEGDPDGYESDDVTSDVDYLDALATIDSEVETDNE…
OUT.Arabidopsis.O	MPLTRYQSREYGLADPDLYQAADKDDPEALLEGVAMAGLVGILRQLGDLAEFAAEMFHDLHEEVMATASRSHGLMARVQQLEAEFPSIEKALLCQTDHSPFFSKGVEWHPLQLEQVVTSGDLPRCVMDSYEECRGPPRLFLLDKFDISGAGACLKRYTDPSFVRLETSSYEESWDDIQREKKSQKAK-RRASQWRNGGTPENASSHAKLHELFLEEHLEHHSDPARVVKLKTRKLGCSLISKSGESYMEKFVQTRVDSKISYEIITQNPGLLTWNMDSARDVVTDIPEISMVGAMDKSHGSRAEVSFPSEQE----NVANVNM--NGGFIEKDIETVPESTNEVRGTTITQDSQTVLN--G--KPGFFQQRSYSEDLTSEADYVDAPATMESETETDDE…
OUT.Prunus.O	MPLTRYQIREYGLADPELYGAADRDDPEALLEGVAMAGLVGVLRQLGDLAEFAAEIFHDLHEEVMATATRGHGLVVRVQQLEADFPSIEKAFLSQTNHSSFFSSGVDWHPLRSEQMITRGDLPRFVMDTYEECRGPPRLFLLDKFDVAGDGACLKRYTDPSFFKVEPASSI-ATVEMQREKKIRKVK-KKGSRWRNGETPEAATSHAKLHELFLEERIEGHSDPARLVKLKKRHLGSAVDSKTGKSYMEKFLETPSPERKLVCETSVTPPLLRLTSDNTGEPELRILDISIVSPAAMSPETKSTSSSPNSQEILELSVDGFNGEADEEVAKGSEPNSDVETNKSYSNLQKVAVDKRLAGDGEHKTGGSVEGSSSDDMTSEVDYMDALATMDSEMETDNE…
OUT.Quillaja.O1	MPLTRYQLREYSLADPELYRAADKDDPEALLEGVAMAGIVGVLRQLGDLAEFAAELFHDLHEEVMTTAARSHGLMARVQQLEAEVPSLEKAFLSQTNHSSFFSGGIDWHPLRSEQLITRGDLPRFIMDSYEECRGPPQLFLLDKFDVAGAGSCLQRYTDPSCFKMETEATGIPVVDVQRDKRTRKMK-KKGARWRNGETPEIAPGHAKLHQLFQEESIEGYSDPARLVKLKRRQLGSAVDSKIGKSYMEKFLESPSPDHKMVCETSVIPLPLNLISDDTSETGDQILEISTVCAVKEISGHGSTSSSPNEQEVMLEPSSNLYDEIDVSTLKEHELRPDSGTKEISSNPLDVVVKRELAVDGQQQIEGSVDGYQSDDVTSEVDYVDALNTMMSEMEADNE…
OUT.Quillaja.O2	MPLTRYQLREYSLADRELYRAADKDDPEALLEGVAMAGLAGVLRQLGDLAEFAAEIFHDLHEEVMTTAARGHGLMARIQQLEAEVPSLEKAFLSQTNHSPFFSGGIDWHPLRSQQLITLGDLPRFIMDSYEECQGPPQLFLLDKFDVAGA----------------------------WEKRTRRLK-KKGARGRNGETPEIVPAHAKLHQLFEEERIEGYSDPARLVKLKRKQLGSVVDSKTVKSYMEKFLESPSPDHKVVCETSVTPEPLKLISDDTSVTGDKILEISKVGPVKESSGHGSTSSSPNRQEVMREPSSNMSEEIDVDTVKEHEPSAGGNTGEISYNPHGVMIEKEISVDEQKHIEGSVDGYQSDDVTSEVDYVDALASMDSEMETDNE…
OUT.Vitis.O	MPLTRYQVRQYSLADPELFRAADKDDPEALLEGVAMAGLVGVLRQLGDLAEFAAEIFHDLHEEVMVTAARGHGLMVRVQQLEAEFPLIERAFLSQTNHSSFFYAGVDWHPLHADQLITRGDLPRFVMDSYEECRGPPRLFLLDKFDVAGAGACLKRYTDPSFFKAESASSGAVKLQVQREKKIRKGK-KKGYRWRNGETPEVLATHAKLHQLFLVDRVEGTDGPARLVKLKKRQLESPFDSKTGRSYMEQFLETHSPEQEVVHEICVSPPSLKLASNSGHEPGLEILEISTVSPSKESLQ--RKSSSPRGQEVQRPFMDEVVEEADGAILKVPESNPEGETDK-NSSIYKVPDEREVQVDGESKIEGNVDGYHSDDVTS--DYMDALNTMESEMETDIE…
PAP.Aeschynomene.A	MPLSKYHIREYGMADPELYRAADRDDPEALLEAVAMSGLVGILRQLGDLAEFAAEIFHDLHEEVMATAARGHGLMTRVQQLEAEVPSLEKAFFSQTHHSSFFTGGVDWHPLRSEQLVTQGDLPRFVMDSYEECRGPPRLFLLDKFDVAGAGACLKRYTDPSFFKMESASVG-PAAQVHREKRIRKVKQKRGARLRDGEGPNVVPTHAKLHQLLLEERIEGYTDPARLVKLKKRQLGSAVESKSGTSYMAKFLETPSPDHKMIYESSIIPLPVKSTLDDTSEPGIKTLEISCISPVKKTSGNK----SPNELESELQPFSEMDRKANGDFVKVK-QVSAGVTEEISSNHPEFPPETYLTVDEQKKIGGTLDGYHSDDVNSEVDYMDALTTMESELETDNE…
PAP.Aeschynomene.B	MPISRFHIREQSLADPELHRSADKEDPEALLEAVAMAGLVGVLRQLGDLAQFAAEIFHDLHEEVLATSARGHSLVSRVEQLEAEVPALEKAFLSQTHHSSFFTGGIGWHPLRSEQLVTRGDLPRFIMDSYEECRGPPRLFLLDKFDVAGAGACLKRYTDPSFFKVDAASSVRTNVEVHRQKRIHKVKQKKVAQPRNGESP--VSSHAKLHQLFLEERIEACRDPARLVKLKKKQLGSAVESKTGKGYMEKILDTSSPDHKMVYETSTSSFPVQLMSDDTRGNGIKILEISSVSPVKRSLGNESTNSSPGEQELELKPYSEMDRETNGVNMQVHEEVSATES-VTISNHPKVADDTELRVDEQKKREYCLDGYHSDDATSEVDYMDALPTME-EFENDIE…
PAP.Lotus.A	MPLSKYLIREYGLADPELYRAADKDDPEALLEGVAMAGLVGLLRQLGDLAEFAAEIFHDLHEEVMATAARGHGLMSRVKQLEAEVPSLEKAFFSQTHHSSFFTGGIDWHPLRSEQLVTRGNFPRLIMDSYEECRGPPRLFLLDKFDVAGAGACLKRYTDPSFFKVEPASSVRATVDVHREKRIRKFKQKKGARLRDGEAPNVVPTHSKLHQLLLEERIEGYSNPARLVKLKKRQFGPTVDAKAGKSYMEKFLETPSPDHKMICETSIFPLPVEPTSDDTTEARIKILEISSFNPVKKSLRNENNRSSPNEQELELKPFSKVGGETNRDIVKVKEPAGVA-ADEMSYIHLKLPDEVKMAISERKKIEGSLDGYHSDDVTSEVDYLDALTTMESELDTDNE…
PAP.Lotus.B	---------------------------------------------------------------------------------------------------------------------------------------------------------------------------------------------------------------------------------------------------------------------------------------------------------------------------------------------------------------------------------------------------------------…
PAP.Medicago.A	MPISKYLIREYSLADPELYRAADKDDPEALLEAVAMAGLVGLLRQLGDLAEFAAEIFHDLHEEVMATAARGHSLTARVKQLEAEVPSLEKAFFSQTHHSSFFTGGIDWHRIQSEQLVSSGNLPRLIMDSYEECRGPPRLFLLDKFDVAGAGACLKRYTDPSFFKAESASSVRATVQVHREKRIRKVKQKKGGRIRDGEAPNAVPTHSKLHQLLLEERIEGYSNPARLVKLKKRQLVPSVEGKSGKSYMEKFLETPSPDYKMICETSIFPLPVKPTSDDTGEAGIKILEISSFSPLRKSTGNENTCSSPNEQEFDINQFPEGVGETNGDLVMVKEQISAGVTDEVSFNDVKVSDETELAIKEQKKFENSLNRHHSDDVTSEVDYMDALTTMESELETDDE…
PAP.Medicago.B	MPISRYHIRAHGLADPELHSAADKDDSEALLEAVAMSGLVGFLRQLGDLAQFAAELFHDLHEEVMATAERGHSLTSRVQQLEAEIPPLEKVFLSRTHHSSFFTGGIDWCPLRSEPLVTRGDLPRFIMDSYEECRAPPRLFLLDKFDVAGAGSCLKRYSDPSFFKAEPASSVTATVEVHRERKIRKVRQKKGEWPRDGETPGVVPSHSKLHQLFLEERIEACTDPARLVKLKKRQLGSAVETKSGRSYMEEILERPSPDHKMVRETSITPLPVKSMSDDTCEQKLELSRNYGISPMRRSMGNGEMHSSLNEHEIELNSYTQMDR-TNGYLVKEPEQISSGGTDEMPSKHHNVPDETELEDDDQNKREFSLDRYHSDDAGSEADYMDALATIDSDLEVDNE…
PAP.Phaseolus.A	MPLSKYRVREYSLADPELYRAADKDDPEALLEAVAMAGLVGLLRQLGDLAEFAAEIFHDLHEEVMVTAARGHGLMARVKQLEAEVPSLEKAFFSQTHHSSFYTGGIDWHPLQSEQLVTRGDLPRFIMDSYEECRGPPRLFLLDKFDVAGAGACLKRYTDPSFFKIESTSPVNATIEVQREKRIRKIKLKKGARLRDGEAPNVVPSHSKLHQLLLEERIEGYSNPARLVKLKKRQLGPAVEADVGKSYMEKFLETRSPDQKMVCETSIFPLPVKLTSDDTSETGIKILEISSISPVKRSKGNKNTYSSLDEQDLELKSFSEMNGGTDGDPVKVKEEISSGVTLHISSNNRKLLDVAQLAIDERRKIEGNLDGYHSDDVTSEVDYMDALTTMESELDTDNE…
PAP.Phaseolus.B	MPLCRHHIRAHALTDPELYGAADSNDSEALLEAVAMAGLVGFLRQLGDLAQFAAEMFHDLHEEVMATTARGHSLISRVQQLEAEVPALEKDFRSLTHHSSIYTGGIEWHPLRSEHLVTRGDLPRFIMDSYEECRGPPRLFLLDKFDVAGAGACLKRYTDPSFFTVKSASSGTATGEVQREKKIRKIKQKKATRLQNGETPEVVPSHAKLHELFLEERIEAFSDPARLVKLKKKQLGSAVEAKTDKSYMEKILEIHSPDHKLVCE---IPQPGQLVLDD-SQSGIKTLEISSITSLNRSLGNENLCSTQNEQELELNPYTEMDRETSGYIMEVNEQISGGVTEEMSSNYLKVIDEAELVFDEEKKRECS---YHSDDVTSEVDYMDALATMEPELETDNE…
