# Supplementary material for: Legume genome structures and histories inferred from Cercis canadensis and Chamaecrista fasciculata genomes
Source: Plant J. 2026 Jun 10;126(5):e70981. doi: 10.1111/tpj.70981 (PMC13252982; doi:10.1111/tpj.70981)
Supplement: Supplementary file 6 — Data S6. Manuscript supplement; Compressed directory of aligned sequences from 250 gene families with high rates of gene duplication consistent with whole‐genome duplications in the legume subfamilies. [file TPJ-126-0-s006.gz › S6_consen_wgd_tree/40_wgd_aln_manual_wgd_copy/Legume.fam3.01693]

CAE.Acacia.A	MRLSSSSFSPPPPEGEKRVLDSELWHACAGPLVSLPAVGSRVVYFPQGHSEQVAASTKEVDAHIPYPSLPPQLICQLHVTMHADAETDEVYAQMTLQALPQEHKDAYLPAELGTPSKQPTYFCKTLTASDTSTHGGFSVPRRAAEKVFPPLDFSQQPPCQELIARDLHGEWKFRHIFRGQPKRHLLTTGWSVFVSAKRLVAGDSVLFIWEKQLLLGIRRTRPQTVMPSLVLSSDSMHLGLLAAAAHAAATSRFTIFYPRASPSEFVIPLVKYVKAVYHTRVSVGMRFRMLFETEESSVRRYMGTITGISDLDPVRWPSHWRSVKVGWDESTAGERQPRVSLWEIEPLTTFPMYPSSFPLRLKRPWPPGLPSFQGMKDDSFSLSNQLFWLRDTDRGLQSP…
CAE.Acacia.B	-----------NGPGEKRVLDSELWHACAGPLVSLPAVGSRVVYFPQGHSEQVAASTKEVDVHAPYPSLPPQLICQLHVTMHADAETDEVYAQMTLQPLPQEQKEAYLPAELGTSSKQPTYFCKTLTASDTSTHGGFSVPRRAAEKVFPPLDFSQQPPCQELIARDLHGEWKFRHIFRGQPKRHLLTTGWSVFVSAKRLVAGDSVLFIWDKQLLLGIRHARPQTVMPSSVLSSDSMHLGLLAAAAHAAATSRFTIFYPRASPSEFVIPLAKYVKAVYHTRVSVGMRFRMLFETEESSVRRYMGTITSISDLDPVRWPSHWRSVKVGWDESTAGDRQPRVSLWEIEPLTTFPMYPSPFPLRLKRPWPPGLPSFHGMKDDDLGMNSPLFL----DRGLQSL…
CAE.Chamaecrista.A	MRLSSSGFSPPPPEGEKRVLDSELWHACAGPLVCLPAVGSRVVYFPQGHSEQVVASTKEVDAHIPYPSLPPQLICQLHVTMHADAETDEVYAQMTLQSLPQEQKEAYLPAELGTSSKQPTYFCKTLTASDTSTHGGFSVPRRAAEKVFPPLDFSQQPPAQELIARDLHGDWKFRHIFRGQPKRHLLTTGWSVFVSAKRLVAGDSVLFIWEKQLLLGIRRARPQTVMPSSVLSSDSMHLGLLAAAAHAAATSRFTIFYPRASPSEFVIPLAKYVKAVYHTRVSVGMRFRMLFETEESSVRRYMGTITGIVDLDPVRWPSHWRSVKVGWDESTAGERQPRVSLWEIEPLTTFPMYPSPFPLRLKRPWPPGLPSFQGMKDDNLSVNNPLLWLRDTDRGVQSL…
CAE.Chamaecrista.B	MRLSSAGFSPSPPEGEKRVLDSELWHACAGPLVSLPAVGSRVVYFPQGHSEQVAASTKEVDAHIPYPSLPPQLVCQLHVTMHADAETDEVYAQMTLQPLPQEQKEAYLPADLGTPSKQPTYFCKTLTASDTSTHGGFSVPRRAAEKVFPPLDFSQQPPAQELIARDLHGEWKFRHIFRGQPKRHLLTTGWSVFVSAKRLVAGDSVLFIWDKQLLLGIRRARPQTVMPSSVLSSDSMHLGLLAAAAHAAATSRFTIFYPRASPSEFVIPLTKYVKAVYHTRVSVGMRFRMLFETEESSVRRYMGTITGISDLDPVRWPSHWRSVKVGWDESTAGDRQPRVSLWEIEPLTTFPMYPSPFPLRLKRPWPPGLPSFA-MKDDDLGMNSPLLW----DRGLQSL…
CAE.Senna.A	MRLSSSGFSPPPFVGEKRVLDSELWHACAGPLVSLPAIGSRVVYFPQGHSEQVAASTKEVDAHIPYPSLPPQLICQLHVTMHADAETDEVYAQMTLQALPQEQKEAYLPADLGTPSKQPTYFCKTLTASDTSTHGGFSVPRRAAEKVFPPLDFSQQPPAQELIARDLHGEWKFRHIFRGQPKRHLLTTGWSVFVSAKRLVAGDSVLFIWEKQLLLGIRRARPQTVMPSSVLSSDSMHLGLLAAAAHAAATSRFTIFYPRASPSEFVIPLAKYVKAVYHTRVSVGMRFRMLFETEESSVRRYMGTITGISDLDPVRWPSHWRSVKVGWDESTAGDRQPRVSLWEIEPLTTFPMYPSPFPLRLKRPWPPGLPSFQGMKDDNLGINNQLLWLRDTDRGIQSL…
CAE.Senna.B	MRLSSAGFSPSPQEGEKRVLDSELWHACAGPLVSLPAVGSRVVYFPQGHSEQVAASTKEVDAHIPYPSLPPQLICQLHVTMHADAETDEVYAQMTLQPLPQEQKEAYLPAELGTPSKQPTYFCKTLTASDTSTHGGFSVPRRAAEKVFPPLDFSQQPPAQELIARDLHGEWKFRHIFRGQPKRHLLTTGWSVFVSAKRLIAGDSVLFIWDKQLLLGIRRARPQTVMPSSVLSSDSMHLGLLAAAAHAAATSRFTIFYPRASPSEFVIPLTKYVKAVYHTRVSVGMRFRML----------YMGTITGITDLDPVRWPSHWRSVKVGWDESTAGDRQPRVSLWEIEPLTTFPMYPSPFPLRLKRPWPPGLPSFHGMKDDDLGLNSPLLW----DRGLQSL…
CER.Bauhinia.A	MRLSSAGFSPPPQEGEKRVPDSELWHACAGPLVSLPAVGSRVVYFPQGHSEQVAASTKEVDGHIPYPSLAPQLICQLHLTMHADVETDEVYAQMTLQPLPQEQKEAYLPVELGTPSKQPTYFCKTLTASDTSTHGGFSVPRRAAEKVFPPLDFSQQPPAQELIARDLHGEWKFKHIFRGQPKRHLLTTGWSVFVSAKRLVAGDSVLFIWERQFLLGIRRARPQTVMPSSVLSSDSMHFGLLAAAAHAAATSRFTIFYPRASPSEFVIPLAKYVKAVYHARVSVGMRFRMLFETEESSVRRYMGTITGISDLDPVRWPSHWRSVKVGWDESTAGEKQPRVSLWEIEPLTTFPMYPSPFPLRLKRPWPPGLPSFHGMKDEDLGMNSPLLWLRDTTDGGLSF…
CER.Bauhinia.B	MRLSTAGFSPPPQEGEKRVPDSELWHACAGPLVSLPAVGSRVVYFPQGHSEQVAVSTKEVDAHIPYPSLPPQLICQLHVTMHADAETDEVYAQMTLQPLPQEQKEAYLPAELGTPSKQPTYFCKTLTASDTSTHGGFSVPRRAAEKVFPPLDFSQQPPAQELIARDLHGEWKFRHIFRGQPKRHLLTTGWSVFVSSKRLVAGDSVLFIWERQLLLGIRRARPQTVMPSSVLSSDSMHLGLLAAAAHAAATSRFTIFYPRASPSEFVIPLAKYVKAVYHTRVSVGMRFRMLFETEESSVRRYMGTITGISDLDPVRWPSHWRSVKVGWDESTAGERQPRVSLWEIEPLTTFPMYPSPFPLRLKRPWPPGLPSFHGMKDEDLGMNSPLLWLRDSDRGLQSL…
CER.Cercis.o	MRLSSAGFSPPPQEGEKRVPDSELWHACAGPLVSLPAVGSRVVYFPQGHSEQVAASTKEVDAHIPYPSLPPQLICQLHVTMHADAETDEVYAQMTLQPLPQEQKEAYLPAELGTPSKQPTYFCKTLTASDTSTHGGFSVPRRAAEKVFPTLDFSQQPPAQELIARDLHGEWKFRHIFRGQPKRHLLTTGWSVFVSAKRLVAGDSVLFIWERQLLLGIRRARPQTVMPSSVLSSDSMHLGLLAAAAHAAATSRFTIFYPRASPSEFVIPLAKYVKAVYHTRVSVGMRFRMLFETEESSVRRYMGTITGISDLDPVRWPSHWRSVKVGWDESTAGERQPRVSLWEIEPLTTFPMYPSPFPLRLKRPWPPGLPSFHGMKDEDLGMNSPLLWLRDTDRGLQSL…
CER.Phanera.A	MKLSSAGFSPPPQEGEKRVPDSELWHACAGPLVSLPAVGSRVVYFPQGHSEQVAVSTKEVDGHIPYSSLPPQLICQLHVTMHADAETDEVYAQMTLQPLPQEQKEAYLPAELGTPSKQPTYFCKTLTASDTSTHGGFSVPRRAAEKVFPPLDFSQQPPCQELIARDLHGEWKFRHIFRGQPKRHLLTTGWSVFVSAKRLVAGDSVLFIWERQLLLGIRRARPQTVMPSSVLSSDSMHLGLLAAAAHAAATSRFTIFYPRASPSEFVIPLAKYVKAVYHTRVSVGMRFRMLFETEESSVRRYMGTITGISDLDTVRWPSHWRSVKVGWDESTAGERQPRVSLWEIEPLTTFPMYPSPFPLRLKRPWPPGLPSFHGMKDEDLGMNSPLLWLRDTDRGLQSF…
CER.Phanera.B	MRLSSAGFSPPPQEGEKRVPDSELWHACAGPLVSLPAVGSRVVYFPQGHSEQVAASTKEVDAHIPYPSLLPQLICQLHVTMHADAETDEVYAQMTLQPLPQEQKEAYLPAELGTPSKQPTYFCKTLTASDTSTHGGFSVPRRAAEKVFPPLDFAQQPPAQELIARDLHGEWKFRHIFRGQPKRHLLTTGWSVFVSAKRLIAGDSVLFIWERQLLLGIRRARPQTVMPSSVLSSDSMHLGLLAAAAHASATSRFTIFYPRASPSEFVIPLAKYVKAVYHTRVSVGMRFRMLFETEESSVRRYMGTITGISDLDPVRWPSHWRSVKVGWDESTAGERQPRVSLWEIEPLTTFPMYPSPFPLRLKRPWPPGLPSFHGMKDEDLGLNSPLLWLRDTDRGLQSL…
DET.Sindora.A	MRLSTAGFSPPPQEGEKKVLDSELWHACAGPLVSLPAVGSRVVYFPQGHSEQVAASTKEVDAHIPYPSLPPQLICQLHVTMHADVETDEVYAQMTLQPLPQEQKEAYLPADLGTPSKQPTYFCKTLTASDTSTHGGFSVPRRAAEKVFPPLDFNQQPPCQELIARDLHGEWKFRHIFRGQPKRHLLTTGWSVFVSAKRLVAGDSVLFIWEKQLLLGIRRARPQTVMPSSVLSSDSMHLGLLAAAAHAAATSRFTIFYPRASPSEFVIPLAKYFKAVYHTRVSVGMRFRMLFETEESSVRRYMGTITGISDLDPVRWPSHWRSVKVGWDESTAGERQPRVSLWEIEPLTTFPMYPSPFPLRLKRPWPPGLPSFHGMKDDDLGINSPLFWLRDSDRGLQSL…
DET.Sindora.B	MRLSSADFNPPPQEGENRVLDSELWHACAGPLVSLPAIGSRVVYFPQGHSEQVAASTKEVDAHIPYPSLPPQLICQLHVTMHADSETDEVYAQMTLQPLLQEQKEAYLPADLGTASKQPTYFCKTLTASDTSTHGGFSVPRRAAEKVFPPLDFSQQPPAQELIARDLHGEWKFRHIFRGQPKRHLLTTGWSVFVSAKRLVAGDSVLFIWEKQLLLGIRRARPQTVMPSSVLSSDSMHLGLLAAAAHAAATSRFTIFYPRASPSEFVIPLVKYVKAVYHTRVSVGMRFRMLFETEESSVRRYMGTITGISDLDPVRWPSHWRSVKVGWDESTAGERQPRVSLWEIEPLTTFPMYPSPFPLRLKRPWPPGLPSLYGVKEEDLGMSSPLLWLRDSDRGFQSL…
OUT.Arabidopsis.O	MRLSSAGFNPQPHEGEKRVLNSELWHACAGPLVSLPPVGSRVVYFPQGHSEQVAASTKEVDAHIPYPSLHPQLICQLHVTMHADVETDEVYAQMTLQPLAQEQKDPYLPAELGVPSRQPTYFCKTLTASDTSTHGGFSVPRRAAEKVFPPLDYSQQPPAQELMARDLHDEWKFRHIFRGQPKRHLLTTGWSVFVSAKRLVAGDSVLFIWDKQLLLGIRRARPQTVMPSSVLSSDSMHLGLLAAAAHAAATSRFTIFYPRASPSEFVIPLAKYVKAVYHTRVSVGMRFRMLFETEESSVRRYMGTITGICDLDPTRWASHWRSVKVGWDESTAGERQPRVSLWEIEPLTTFPMYPSPFPLRLKRPWPPGLPSFHGLKEDDMGMSSPLMW----DRGLQSL…
OUT.Prunus.O	MRLSSAGFSPQSQEGEKRVLNSELWHACAGPLVSLPAVGSRVVYFPQGHSEQVAASTKEVDAHIPYPSLPPQLICQLHVTMHADVETDEVYAQMTLQPLPQEQKDGYLPAGLGNPNKQPTYFCKTLTASDTSTHGGFSVPRRAAEKVFPPLDFSQQPPAQELIARDLHDEWKFRHIFRGQPKRHLLTTGWSVFVSAKRLVAGDSVLFIWEKQLLLGIRRARPQTVMPSSVLSSDSMHLGLLAAAAHAAATSRFTIFYPRASPSEFVIPLTKYIKAVYHTCISVGMRFRMLFETEESSVRRYMGTITGISDLDP-RWPSHWRSVKVGWDESTAGERQPRVSLWEIEPLTTFPMYPSPFPLRLKRPWPPGLPSFHGIRDDDLGMNSQLMWLRGDDRGIQSL…
OUT.Quillaja.O2	MRLSTAGLSPQPQEGEKRVLNSELWHACAGPLVSLPAVGSRVVYFPQGHSEQVAASTKEVDAHIPYPNLPPQLICQLHVTMHADLETDEVYAQMTLQPLPQEQKDAYLPAELGNPNKQPTYFCKTLTASDTSTHGGFSVPRRAAEKVFPPLDFSQQPPAQELIARDLHDEWKFRHIFRGQPKRHLLTTGWSVFVSAKRLVAGDSVLFIWEKQLLLGIRRARPQTVMPSSVLSSDSMHIGLLAAAAHAAATSRFTIFFPRASPSEFVIPLTKYAKAVCHTRVSVGMRFRMLFETEESSIRRYMGTITGISDLDPVRWPSHWRSVKVGWDESTAGERQPRVSLWEIEPLTTFPMYPSPFPLRLKRPWPPGLPSVHGIKDDDLGINSPLMWLRGDDRGLQSL…
OUT.Vitis.O	MRLSPAGFTHQTQEGEKRCLNSELWHACAGPLVSLPAVGSRVVYFPQGHSEQVAASTKEVDAHIPYPSLPPQLICQLHVTMHADVETDEVYAQMTLQPLPQEQKDAYLPAELGVPSKQPSYFCKTLTASDTSTHGGFSVPRRAAEKVFPPLDFSQQPPAQELIARDLHDEWKFRHIFRGQPKRHLLTTGWSVFVSAKRLVAGDSVLFIWEKQLLLGIRRARPQTVMPSSVLSSDSMHLGLLAAAAHAAATSRFTIFYPRASPSEFVIPLAKYAKAVYHTRVSVGMRFRMLFETEESSVRRYMGTITGISDLDPVRWPSHWRSVKVGWDESTAGERQPRVSLWEIEPLTTFPMYPSPFPLRLKRPWPPGLPSLHGIKDDDLGMNSPLMWLRGDDRGIQSL…
PAP.Aeschynomene.A	MKLSSAGFSPPPEEGEKRVLDSELWHACAGPLVSLPAVGSRVVYFPQGHSEQVAVSTREVDAQIPYPSLPPQLICQLHLTMHADTETDEVYAQMTLQPLPQEQKEAYLPAELGAPSKQPTYFCKTLTASDTSTHGGFSVPRRAAEKVFPPLDFSQQPPAQELIARDLHGEWKFRHIFRGQPKRHLLTTGWSVFVSAKRLVAGDSVLFIWDKQLLLGIRRARPQPVMPSSVLSSDSMHLGLLAAAAHAAATSRFTIFYPRACPSEFVIPLTKYVKAVYHIRVSVGMRFRMLFETEESSVRRYMGTITGISDLDPARWPSHWRSVKVGWDESTAGDRQPRVSLWEIEPLTTFPMYPSPFPPRLKRPWPSGLPSFHGMKEDDFGISSSLMWLRDTDRGLHSL…
PAP.Aeschynomene.B	MRLSSAGFSPPPHEGEKRVLDSELWHACAGPLVSLPAVGSRVVYFPQGHSEQVAVSTKEVDAHIPYPSLPPQLICQLHLTMHADVETDEVYAQMTLQPLPQEQKEAYLPAELGTPSKQPTYFCKTLTASDTSTHGGFSVPRRAAEKVFPPLDFSQQPPAQELIARDLHGEWKFRHIFRGQPKRHLLTTGWSVFVSAKRLIAGDSVLFIWEKQLLLGIRRARPQTVMPSSVLSSDSMHLGLLAAAAHAAATSRFTIFYPRASPSEFVIPLTKYVKAVYHTRVSVGMRFRMLFETEESSVRRYMGTITGISDLDPARWPSHWRSVKVGWDESTAGERQPRVSLWEIEPLTTFPMYPSPFPLRLKRPWPPGLPSFHGMKDDDFGINSPLMWLRDTDRGLQSL…
PAP.Lotus.A	---------------------------------------------------------------------------------------------------------------------------------------------------------------------------------------------------------------------------------------------------------------------------------------------------------------------------------------------------------------MYPSPFPLRLKRPWPPGMPSFHGLKDEDFGLNPSLLWLRDADRGLPSL…
PAP.Lotus.B	MRLSSAGFSPPPQEGEKRVLDSELWHACAGPLVSLPALGSRVVYFPQGHSEQVAVSTKEVDAHIPYPSLPPQLICQLHVTMHADAETDEVYAQMTLQPLPQEQKEAYLPAELGTPSKQPTYFCKTLTASDTSTHGGFSVPRRAAEKVFPPLDFSQQPPAQELIARDLHGEWKFRHIFRGQPKRHLLTTGWSVFVSAKRLVAGDSVLFIWEKQLLLGIRRARPQTVMPSSVLSSDSMHLGLLAAAAHAAATSRFTIFYPRASPSEFVIPLVKYVKAVYHTRVSVGMRFRMLFETEESSVRRYMGTITGISDLDPARWPSHWRSVKVGWDESTAGERQPRVSLWEIEPLTTFPMYPSPFPLRLKRPWPPGLPSFHGMKDDEFGLNSPLLWLRDSDRGMQSL…
PAP.Medicago.A	MKLSSAGFSPPPQEGEKRVLDSELWHACAGPLVCLPADGSRVVYFPQGHSEQVAVSTREVDTYIP-PSLPPQLICQLHLTMHADTETDEVYAQMTLQPLPEEQKEAYLPAELGTANKQPTYFCKILTASDTSTHGGFSVPRRAAEKVFPPLDFTQQPPAQELIARDLHGDWKFKHIFRGQPKRHLLTTGWSVFVSAKRLVAGDSVLFIWEKQLLLGIRRARPQHMMPSSVLSSDSMHLGLLAAAAHAAATSRFTIFYPRASPSEFVIPLAKYVKAVYHTRVSVGMRFRMLFETEESSVRRYMGTITGISDLDSVRWPSHWRSVKVGWDESTAGERQPRVSLWEIEPLTTFPMYPSPFPLRLKRPWPPGLPSFHGLKDDDFGMNSPLLWLRDADRGLQTL…
PAP.Medicago.B	MRLSSASFSPPPQEGEKRVLDSELWHACAGPLVSLPAVGSRVVYFPQGHSEQVAVSTKEVDAHIPYPSLPPQLICQLHLTMHADVETDEVYAQMTLQPLAQEQKEAYLPAELGTPSKQPTYFCKTLTASDTSTHGGFSVPRRAAEKVFPPLDFSQQPPAQELIARDLHGEWKFRHIFRGQPKRHLLTTGWSVFVSAKRLVAGDSVLFIWEKQLLLGIRRARPQTVMPSSVLSSDSMHLGLLAAAAHAAATSRFTIFYPRACPSEFVIPLAKYVKAVYHTRVSVGMRFRMLFETEESSVRRYMGTITGICDLDSVRWPSHWRSVKVGWDESTAGERQPRVSLWEIEPLTTFPMYPSPFPLRLKRPWPPGLPSFHGMKDDDFGMSSPLMWLRDTDRGLQSL…
PAP.Phaseolus.A	MKLSSAGFSTPPQEGEKRVLDSELWHACAGPLVSLPAVGSRVVYFPQGHSEQVAVSTREVDGHIPYPSLPPQLICQLHVTMHADTETDEVYAQMTLQPLPQEQKEAYLPAELGTPSKQPTYFCKILTASDTSTHGGFSVPRRAAEKVFPPLDFSQQPPAQELIARDLHGEWKFRHIFRGQPKRHLLTTGWSVFVSAKRLVAGDSVLFIWEKQLLLGIRRARPQPVMPSSVLSSDSMHLGLLAAAAHAAATSRFTIFYPRASPSEFVIPLAKYVKAVYHTRVSVGMRFRMLFETEESGVRRYMGTITGISDLDSVRWPSHWRSVKVGWDESTAGERQPRVSLWEIEPLTTFPMYPSPFPLRLKRPWPPGLPSFHGMKDDDFGINSSLMWLRDTERGLPSL…
PAP.Phaseolus.B	MRLSSAGFSPPPQEGERRVLDSELWHACAGPLVSLPAVGSRVVYFPQGHSEQVAVSTKEIDAHIPYPSLPPQLICQLHMTMHADAETDEVYAQMTLQPLPQEQKEAYLPAELGTPSKQPTYFCKTLTASDTSTHGGFSVPRRAAEKVFPALDFSQQPPAQELIARDLHGEWKFRHIFRGQPKRHLLTTGWSVFVSAKRLVAGDSVLFIWEKQLLLGIRRARPQTVMPSSVLSSDSMHLGLLAAAAHAAATSRFTIFYPRASPSEFVIPLAKYVKAVYHTRVSVGMRFRMLFETEESGVRRYMGTITGISDLDPTRWPSHWRSVKVGWDESTAGERQPRVSLWEIEPLTTFPMYPSPFPLRLKRPWPPGLPSFHGMKDDDFGLNSSLLWLRDSDRGLQSP…
