# Supplementary material for: Legume genome structures and histories inferred from Cercis canadensis and Chamaecrista fasciculata genomes
Source: Plant J. 2026 Jun 10;126(5):e70981. doi: 10.1111/tpj.70981 (PMC13252982; doi:10.1111/tpj.70981)
Supplement: Supplementary file 6 — Data S6. Manuscript supplement; Compressed directory of aligned sequences from 250 gene families with high rates of gene duplication consistent with whole‐genome duplications in the legume subfamilies. [file TPJ-126-0-s006.gz › S6_consen_wgd_tree/40_wgd_aln_manual_wgd_copy/Legume.fam3.00922]

CAE.Acacia.A	MAGPRSSHGKRSHSQSDYDNGGKRRPGDERDQFIIDPEDTVYRYLCPVRKIGSVIGRGGEIVKQLRIDTKSKIRIGETVPGCEERVITIYSSSDETAFEDSANFVSPAQDALFKVHDRVVAEEGYGDQDIEGDQQATAKLLVPSDQIGCVIGKGGQIVQSIRSETGAQIRILKDEHLPPCALNSDELVQISGDAATVKKALYQIASRLHDPSRSQSRLTSAVPGVYHAGGSLVGTAAGGSIVGIAPLLGHYGGYKGDSGDWPRSLYSAPRDETSSKEFSVCLVCPTGIGGVIGKGGAIIQIRQDSGATIKVDSSATEGDDCLIIISTKEFFEDAFSPTIEAAVRLQPRCSEKVERDSGIISFTTRLLVPTSRIGCLIGKGGAIITEMRRLTKAIRILSK…
CAE.Acacia.B	-----ASHGKRSRSQPDYDTRGKKRMGDDREQFVIGPEDTVYRFLCPVRKIGSVIGRGGEIVRQLRIDTKSKIRIGETVPGCEERVITIYSPSEETAAEDGGNFVSPAQDALFKVLDRVVAEEFDGDEDNEGGHQVVAKLLVPSDQIGCVIGKGGTIVQSIRSDTGAQIRILKDEHLPRCSLSSDELVQISGDPAVVKKALYQIATRLHDPSRSQHLLVSAM---HSTGGSLVGAATGAPIVGIAPIMGSYGRYKGDAGDWPRSLYSAPRDEISSKEFSVRLVCPTGIGGVIGKGGAIIQIRQDSGATIKVDSSAA-GDDCLITISKKEFFEDTFSPTIEAAVCLQPRCSEKVERDSGIISFTTRLLVPTSRIGCLIGKGGSIITEMRRLTKAIRILSK…
CAE.Chamaecrista.A	MTGHRSSYGKRTHSQSDYDNGGKKRPGDEREQFVIDSEDTVYRYLCPVRKIGSVIGRGGDIVKQLRIDTKSKIRIGETVPGCDERVITIYSPSDETPFEDSSNYVSPAQDALFRVHDRVVADEMHGDQDADGGHQVTAKLLVPSDQIGCVIGKGGQIVQNIRSDTGAQIRILKDDHLPRCALNSDELVQISGDAQIVKKALYQIASRLHDPSRSQNLLASAVPGVYPTSSSLVGPTAGAPIVGIAPLVGHYGSYKGDSGDWPRSLYSAPRDDTSSKEFSVRLVCPTGIGGVIGKGGMIIQIRQDSGATIKVDSSATEADDCLITVSTKEYFEDAFSPTIEASLRLQPRCSEKVERDSGIISFTTRLLVPTSRIGCLIGKGGSIITEIRRLTKAIRILSK…
CAE.Chamaecrista.B	------GHGKRSRSHADHDARGKRRVGDDREQFVIDSEDTVYRYLCPVRKIGSVIGRGGEIVKQLRIDTKSKIRIGETVAGCDERVVTIYSPSDETALEDGGDFVSPAQDALFKVHERVVAEELHEDDDMEGGHQVTAKLLVPSDQIGCVIGKGGQIVQSIRTDTGAQIRILKDEHLPLCSLRTDELVQISGDAAVVKKALYQIATRLHDPSRSQHLLASAS---YSTGGSLAGPAAGASIVGIAPLMGAYGRYKGDAGDWPRSLYSAPRDDASSKEFSVRLVCPTGIGGVIGKGGTIIQIRQESGATIKVDSSAT-GDDCLITISKREFFEDTFSPTIEAAVCLQPRCSEKVERDSGIISFTTRLLVPTSRIGCLIGKGGAIITEMRRLTKAIRILSK…
CAE.Senna.A	MTGHRSSYGKRSHSQSDYDNGGKRRPGDERDQFIIDPEDTVYRYLCPVRKIGSVIGRGGEIVKQLRVDTKSKIRIGETVPGCDERVITIYSPSDETPFEDSGNYVSPAQDALFKVHERVVVDELHGDHDSEGGHQVTAKLLVPSDQIGCVIGKGGQIVQSIRSDTGAQIRILKDDHLPPCALNSDELVQISGDPAIVKKALYQISSRLHDPSRSQSLLASAVPGVYPTGGSLVGPTAGAPIVGIAPLVSHYGGYKGDSGDWSRSLYSAPRDEGPSKEFSVRLVCPTGIGGVIGKGGAIIQIRQDSGATIKVDSSSTEADDCLIAISTKEFFDETFSPTIEAAVRLQPRCSEKVERDSGIISFTTRLLVPTSRIGCLIGKGGSIITEMRRLTKAIRILSK…
CAE.Senna.B	-----AGHGKRSRPQSDHDNRGKRRMGDDREQFVIDSEDTVYRYLCPVRKIGSVIGRGGEIIKQLRIDTKSKIRIGDTVPGCEERVITIYSPSDETAVEDGDNFLSPAQDALFKVHDRVVAEEFHGDEDTEGGHQVTAKLLVPSDQIGCIIGKGGQVVQNIRTDTGAQIRIIKDEHLPPCSLSSDELVQITGDAAVVKKALYQIATRLHDPSRSQHLLASAV---YSTGGSLVGPTAGASIVGIAPLMGAYGRYKGDAGDWPRSLYSASRDDASSKEFSVRLVCPTGIGGVIGKGGGIIQIRQESGATIKVDSSTA-GDDCLITISKREFFEDTFSPTIEAAVCLQPRCSEKVERDSGIISFTTRLLVPTSRIGCLIGKGGAIITELRRLTKAIRILSK…
CER.Bauhinia.A	MAGQRSSYGKRSHSQSEFDHGGKRRSGDDREQFVIDPEDTVYRFLCPVRKIGSVIGRGGEIVKQLRTDTKSKIRIGETVLGCEERVVTIYSPSDETSFEDSGNFVSPAQDALFKVHDRVVAEELHGDEDNEGGPQVTAKLLVPSDQIGCVIGKGGQIVQSIRSETGAQIRILKDEHLPPCALSTDELVQISGDAAVVKKALYQIASRLHDPSRSQHLLASAVHNLYSSSGSLMGPTAGAPIVGIAPLVGAYGGYKGDTGDWPRSLYSAPRDEASSKEFSVRVLCPTGIGGVIGKGGAIIQIRQDTGATIKVDSSATEGDDCLINISTKEFFEG-FSPIIEAAVRLQPRCSEKVERDSGIISFTTRLLVPTSRIGCLIGKGGSIITDMRRSTKAIRILSK…
CER.Bauhinia.B	MTGQRNSYGKRSHSQSDYDNGGKRRPGDDREQFVIDPEDTVYRYLCPARKIGSVIGRGGEIVKQLRADTKSKIRIGETVLGCEERVITVYSPSDETSFEDSGNFVSPAQDALFKVHDRVVAEEMHSDQENEGGQQVTAKLLVPSDQIGCVIGKGGQIVQSIRSETGAQIRILKDDHLPPCALNSDELVQVSGDAAVVKKALYQIASRLHDPSRSQHLLASAVHNVYSSGGSLIGPTAGAPIVGIAPLVGAYGGYKGDTGDWPRSLYSAPRDEASSKEFSVRVVCPTGIGGVIGKGGVIIQIRQDSGATIKVDSSPKEGDDCLITISTKEFFEE-FSPTIEAAVRLQPRCSEKVERDSGIISFTTRLLVPTSRIGCLIGKGGSIITDMRRTTKAIRILSK…
CER.Cercis.o	MAGQRSNYGKRSHSQSDYDNGGKRRPGDDREQFVIDPEDTVYRYLCTVRKIGSVIGRGGEIVKQLRIDTKSKIRIGETVLGCEERVITIYSPSDETSFEDSGNFVSPAQDALFKVHDRVVAEELHGDQDNEGGHQVTAKLLVPSDQIGCVIGKGGQIVQSIRSETGAQIRILKDDHLPPCALSSDELVQISGDAAVVKKALYQIASRLHDPSRSQHLLASAVHNLYSSGGSLMGPTAGAPIVGIAPLVGAYGGYKGDTGDWPRSLYSAPRDEASSKEFSVRVVCPTGIGGVIGKGGVIIQIRQESGATIKVDSSATEGDDCLITISTKEFFED-FSPTIEAAVRLQPRCSEKVERDSGIISFTTRLLVPTSRIGCLIGKGGSIITDMRRLTKAIRILSK…
CER.Phanera.A	MTGQRNSYGKRSHAQSDYENAGKRRSGDDRDQFVIDSEDTVYRYLCPVRKIGSVIGRGGEIVKQLRIDTKSKIRIGETVLGCEERVITIYSPSDETSFEDSGNFVSPAQDALFKVHDRVVAEELQGDQDNEEDHQVTAKLLVPSDQIGCVIGKGGQIVQGIRSETGAQIRILKDDHLPPCALSTDELVQISGDAAVVKKALYQIASRLHDPSRTQHLLASAVHNLYSSGGSLMGPTAGAPIVGIAPLVGAYGGYKGDTGDWPRSLYSAPRDETSSKEFSVRVLCPTGIGGVIGKGGAIIQIRQDTGATIKVDSSATEGDDCLISISTKEFFEG-FSPTIEAAVRLQPRCSEKVERDSGIISFTTRLLVPTSRIGCLIGKGGSIITDMRRITKAIRILSK…
CER.Phanera.B	MAGQRNNYGKRSHSQSDYDNGGKRRPGDEREQFVIDAEDTVYRYLCPARKIGSVIGRGGEIVKQLRVDTKSKIRIGDTVLGCEERVITIYSPSDETSFEDSGNFVSPAQDALFKVHDRVVAEELHSDHDNEGGQQVSAKLLVPSDQIGCVIGKGGQIVQSIRSETGAQVRILKDEHLPPCALSSDELVQISGEAAVVKKALYQIASRLHDPSRSQHLLASAVHNLYSSGSSIIGSTAGAPIVGIAPLVGAYGGYKGDTGDWPRSLYSAPRDEASSKEFSVRVICPTGIGGVIGKGGVIIQIRQDSGATIKVDSSAKEEDDCLIIISAKEFFEE-FSPTIEAAVRLQPRCSEKVERDSGIISFTTRLLVPTSRIGCLIGKGGSIITDMRRLTKAIRILSK…
DET.Sindora.A	MAGERRNHGKRSRPQSENDNGGKRRSGDDKEKFVIDQEDTVYRYLCPVRKIGSVIGRGGEIVKQLRIDTKSKIRIGETVAGCEERVITIYSPSDETAFEDDDNYISPAQDALFKIHDRVVAEELNGDNDTEGGHQVTAKLLVPSDQIGCVIGKGGQIVQSIRSDTGAQIRILKDEHLPRCALSSDELVQISGEAAVVKKALTQIASRLHEPSRSQHLLTSAVPGAFPVGGSLLGPTTGAPIVGIAPLVGHYGGYKGDSGDWPRSLYSAPRDEASQKEFSVRLVCPTALGGVIGKGGAIIQIRQDSGATIKVDSSAT-GDDCLITVSTKEFFEDTFSPTIEAAVRLQPRCSEKVERDSGLISFTTRLLVPTSRIGCLIGKGGAIITEMRRLTKAIRVLSK…
DET.Sindora.B	MAGPRGSHGKRSHSQSDHDNGGKRRPGEDREQFVIDPEDTVYRYLCPVRKIGSVIGRGGEIVKQLRIDTKSKIRIGETVSGCDERVITIYSPSDETAFEDSTNFVSPAQDALLKVHDRVVAEELHCNEDTDEGHQVTAKLLVPSDQIGCVIGKGGQIVQSIRSDTGAQIRILKDEHLPRCALSSDELIMITGDAVVVKKALHQIATRLHEPSRSQHLLTSAVSGAFR----AVVPTAGAPIVGIAPLMGPYGGYKGDSGDWPRSLYSAPRDEASSKEFSVRLICPIGIGGVIGKGGAIIQIRQDSGATIKVDSSATEGDDCLISISTKEFFEDTFSPTIEAGVRLQPRCSEKVERDSGIVSFTTRLLVPASRIGCLIGKGGSIVTEMRRLTKAIRILSK…
OUT.Arabidopsis.O	---HRDSHRKRSRPQSDYDNGGKRRRGDDRDSLVIDRDDTVFRYLCPVKKIGSVIGRGGDIVKQLRNDTRSKIRIGEAIPGCDERVITIYSPSDETAFGDGEKVLSPAQDALFRIHDRVVADDARSEDSPEGEKQVTAKLLVPSDQIGCILGRGGQIVQNIRSETGAQIRIVKDRNMPLCALNSDELIQISGEVLIVKKALLQIASRLHEPSRSQNLLSSS--GGYP-AGSLMSHAGGPRLVGLAPLMGSYGR---DAGDWSRPLYQPPRNDPPATEFFIRLVSPVEIASVIGKGGALIQLRQETRATIKVDSSRTEGNDCLITISAREVFEDAYSPTIEAVMRLQPKCSDKVERDSGLVSFTTRLLVPSSRIGCILGKGGAIITEMRRMTKAIRILGK…
OUT.Prunus.O	MAGQRNSYGKRSHSQSDYANGGKRRPGEEREQFIIDAEDTVYRYLCPVKKIGSIIGRGGEIVKQLRVDTKSKIRIGETVPGCEERVVTVYSASDETGFEDGGAYVAPAQDALFRVHERVIAEDLHNDEDADGGHHVIARLLVPSDQIGCIIGKGGQIVQNIRSETGAQIRILKDDHLPACALNSDELVQISGEAPLVKKALFQIASRLHDPSRSQHLLTSAVP-MYTSGGSLMGPSGGPPIVGIAPLMGPYGGYKGDVGDWSRSLYSAPRDDASSKEFSIRLVCPTAIGGVIGKGGVIIQIRQDSGAVIKVDSSTSEGDDCLITVSAKEFFEDPYSATVEAAVRLQPRCSEKVERDSGIISFTTRLLVPTSRIGCLIGKGGAIVTEMRRITKAIRILSK…
OUT.Quillaja.O1	MSGQRSSYGKRSHSQSDYANGGKKRPGDDREQFVIDSEDTVYRYLCPIRKIGSVIGRGGEIVKQLRIDTKSKIRIGETVPGCDERVITIYSSSDETAFEDSGNFVSPAQDALFKVHDRVVAEELHGDEDSEGGHQVTARLLVPSDQIGCVIGKGGQIVQSIRSETGANIRIVKDD-IPPCALSSDELVQVSGEAAVVKKAVCQIATRLHDPSRSQHLLTSAVPSVYPTGGSLLGPTGGAPIVGIAPLMSTYGGYKSDTGDWSRSLYSAPRDERSSKEFSIRLVCPIGIGGVIGKGGMIIQIRQDSGAAIKVDSSTAEGDDCLINISSKEFFEDTFSPSIEAAVRLQPRCSEKDERDSGLISYSTRLLVPTSRIGCLIGKGGAIVTEMRRLTKAIRILSK…
OUT.Quillaja.O2	MDGSKDFFKRRPGT--EFKKGGKKGNNSEQSLGNSPPGDTVYRILCPSRKIGSVIGKGGGIVKALRQETQAKITVADSVPGSDERVIIIYSSSDEDAAENEDELMQPAQDAVLKVHDRIVEEDLFGGDDGNEEIVVTARLLVPNNMVGCVLGKRGDVIQKLRSETGANIRVLPPEHLPPCAMSTDELVQISGKPEIAKRALYEVSTLLHQPRKDKPPLSFPVPG-FHPHASMLPPENPAAPHGISPR--PWVRFEDQPSRFVPGGFDTHGREAP-AEFSMKILCSSGIGGVIGKGGVNVQLQQDTGSGIHVQDMPMESDERVICVSAIEALWDPRSQTIEAILQLQQKTSEFSEK--GVI--TTRLLVPSSKVGCILGQGGHVINEMRRRTRAIRVYSK…
OUT.Vitis.O	MAGQRNSYGKRAHSQSDYGNGGKRRPGDDRDPFTIEPEDTVYRYLCPGRKIGSIIGRGGEIVKQLRVDTKSKIRIGETVPGCEERVVTIYSSSDETAFDDSDTFVSPAQDALFRVHDRVVSEEVHGE-DSEEASQVTVRLLVPSDQIGCVIGKGGQIIQSIRSESGAQVRILKDDHLPSCALSSDELVQISGEPSLVRKALYQIASRLHDPSRSQHLLASAVPTGYSSGGSLMGPTSGAPIMGLAPLVGTYGGYRGDSGDWSRSLYSAPRDEASSKEFSLRLVCPIGIGGVIGKGGVIIQIRQESGAAIKVDSSAAEADDCLIAISAKEFFEDTFSPTIEAAVRLQPRCSEKVERDSGIVSFTTRLLVPTSRIGCLIGKGGAIITEMRKLTKAIRILSK…
PAP.Aeschynomene.A	MSGQRSNYGKRPHSHSDYENGGKRRGGEDREQFVIDPEDTVYRYLCPARKIGSVIGRGGEIVKQLRVDTKSKIRIGETVSGCDERVVTIYSVSDETTFEDSGNYVSPAMDALFRIHDRVVAEDLHGDQDDDGGRQVNAKLLVPSDQIGCVIGKGGQIVQSIRSDTGAQIRILKDDHLPSCALSSDELVQISGDAAVVKKALYQIASRLHDPSRSQHLLTSAVPSVYS-GGSLMGPTGGAPIVGIAPLMGAYGGYKGDSGDWPRSLYSAPRDDASSKEFSVRLVCPTSIGGVIGKGGAIIQIRQESGATIKVDSSATEADDCLITISTREFFEETFSPTIEAAVRLQPRCSEKVERDSGIISFTTRLLVSTSRIGCLIGKGGSIITEMRRLTKAIRILSK…
PAP.Aeschynomene.B	MAGITSSNGKRSHSHSDPENNNKRRSGDDRE-QSADDTTTVYRYLCPVRKIGSIIGRGGDIVKQLRAETKAKIRIGETVPGCEERVVMIYSGSDETEFEDSGDYVSPAQDALFRVHQRVVTEDLRGGD-DEGESHVTVRLLVPSDQIGCVIGKGGQIVQSIRSDTGAQIRIVKDERLPLCALNNDELVQISGDAAVVKKALYKIASQLHDPSRSQHLLTSSAP--Y-GGGSLMGPAVGA------PLV--------SAGDWSRSLYSAPRDEASSKEFSVRFVCPIGIGGVIGKGGAIIQIRQDSGATIKVDSSATEGDDCLITISTKEFFEDSFSPTIEAAVRLQPRLSEKVERDSGIVSFTTRFLVPGSRIGCLIGKGGTIITEMRRLTKAIRILSK…
PAP.Lotus.A	MAGPRSSYGKRPSSRSDHDNRGKRRTGDDREQFVIDPEDTVYRYLCPGRKIGSVIGRGGEIVKQLRAETKSKIRIGETVPGSQERVITIYSSSDEAAVEDGGSHVCPAQDALLKIHDRVAAEDLDDH-DEEGGPQVNAKLLVPSDQIGCVIGKGGQIVQSIRSESGAHIRILKDEHLPPCALSSDELVQISGDAAVVKKALNQIASRLHDPSRSQHLLTSAVPGVYAAGGSLMAPAGRAPILGIAPLVGSYGGYKGDTGDWSRSLYSAPRDEMSSKEFSVRLVCPTGIGGVIGKGGVIIQIRQESGATIKVDSSATEGDECLITISTKEFFEDSFSPTIEAAVRLQPRCSESTERDSGIISFTTRLLVSTSRIGCLIGKGGSIITEMRRLTKAIRILPK…
PAP.Lotus.B	MTGQRGSYGKRSHSQSDSDNGGKRRPGGDDQQSHIGPDDTVYRYLCPIRKIGSVIGRGGDIVKQLRAETKAKIRIGETLPGCDERVVTIYSSSEETDVEDSGEPISPAQDALYRVHQRVIAEDQRYSEDEDGANQVTAKLLVPSDQIGCVIGKGGQIVQSIRSETGAQIRILKDDRLPPCALSNDELVQISGEAAVVKKALVQIATQLHDPSRSQHLLTSAAPGVYAAGGP-MVPAAGPPIMGMAPLVGAYGGYKGDVGDWSRSMYSAPRDEGSMREFSVRVVCPTGIGGVIGKGGAIIQIRQDSGATIKVDSSATEGDDCLIAISTKEFFDDSFSPTIEAAVRLQPRCSDKVERDSGIVSFTTRLLVPSSRIGCLIGKGGTIITEMRRLTKAIRILPK…
PAP.Medicago.A	MGGQRSNYGKRPRSQSDYDGGGKRRGGDDREQFVINKEDTVFRYLCPGRKIGSIIGRGGEIVKQLRVETKAKIRIGETVPGCDERVVTVYSSSDETTVDDGDKLVSPAEDALFKIHDRVVAEDLHSDQEEEGGPQVNAKLLVPSDQIGCVLGKGGQIVQNLRSETGAQIRILKDDHVPACALRSDELVQISGDAAVVKKALHQIASRLHHPSRTQHLLGSAVPSVYPSGGSLMGPTAGPPIVGMAPLVGPYGGYKSDTGDWPRSMYSAPRDEISSKEFSVRLVCPTGLGGVIGKGGGIIQIRQDSGATIKVDSSAK-GDDCLITISTKEFFEETFSPTVEAAVLLQPRCSEKSERDSGIISFTTRLLVSSSRIGCLIGKGGSIITEMRRLTKSIRILSK…
PAP.Medicago.B	MAGQRTSYGKRSHSHNSVDNRTKRRNTDETDTFHITQDDTVYRYLCPVRKIGSIIGRGGEIVKQLRLDTKAKIRIGETVPGCDERVVTVYSVSDESDFEDSGEFMCPAMDALVRIHQKVIAEDLRGVEDEDGGDLVTAKLLVASDQIGCVIGKGGQIVQNIRSETGAQIRILKDDRLPLCALNSDELVQISGEIAVVKKALIQVAARLHDPSRTQHLLTSAVPGVYAASGSMVGSHGGAPIMGMAPIGGGYGGYKGDVVDYPRSMYPGSRDEGSVKEFSVRFVCPTAIGGVIGKGGGIIQIRQDSGANIKVDSSATEGDDCLIAISARELFEDPFSATIEAAVLLQPRCSEKVERDSGILSFTSRLLVSSSRIGCLIGKGGSIITEMRRLTKAIRILSK…
PAP.Phaseolus.A	MGGQRSGYGKRPNSQSDYDNGPKRRHGEDREQFVIDTEDTVFRYVCPGRKIGSVIGRGGEIVKQLRVETKAKIRIGETVPGCDERVVTIYSPSDETSVEGGGNYVSPAQDALFKVHDRVVAEDFHGDQDDDGGQQVTAKLLVPSDQIGCVIGKGGQIVQNIRSETGAQIRILKDDHLPLCALSSDELVQITGDAAVVRKALHQVASRLHDPSRSQHLLTSAVPGVYPGGSSLIGPTPGAPIVGIAPLVGAYGGYKGDAGDWPRSMYSAPRDEASSKEFSVRLVCPTGIGGVIGKGGMIIQIRQDSGATIKVDSSSTEGEECLITILTKEFFEETFSPTIEAAVRLQPRCSEKVERDSGIISFTTRLLVSTSRIGCLIGKGGSIITEMRRLTKAIRVISK…
PAP.Phaseolus.B	MTGQRSTYGKRSHSHSDSDAGSKRRPAADDS-SLITAEDTVFRYLCPVRKIGSVIGRGGDIVKQLRADTRAKIRIGDALPGCDERVVTIHSSSEETRIDDTGDLVSPAQDALFRVHQRVIAEDARDDEDEERNH-VTAKLLVPSDQIGCVIGKGGQIVQNIRSETGAQIRILKDDRLPPCALNSDELVQISGEGAVVKKALFQIAAQIRDPSRSQHLLASAVPGGYAAGGP----GAGAPIVGVAPFVGAYGGYKGDAGDWSRSMYPAQRDEASMREFTVRFVCPTGIGGVIGKGGAIIQIRQDSGATIKVDSSATEGDDCLIIISTKEFFEDSFSPTIEAAVRLLPRCSEKVERDSGIVSFTTRLLVPTSRIGCLIGKGGTIVTEMRRLTKAIRILSK…
