# Supplementary material for: Legume genome structures and histories inferred from Cercis canadensis and Chamaecrista fasciculata genomes
Source: Plant J. 2026 Jun 10;126(5):e70981. doi: 10.1111/tpj.70981 (PMC13252982; doi:10.1111/tpj.70981)
Supplement: Supplementary file 6 — Data S6. Manuscript supplement; Compressed directory of aligned sequences from 250 gene families with high rates of gene duplication consistent with whole‐genome duplications in the legume subfamilies. [file TPJ-126-0-s006.gz › S6_consen_wgd_tree/40_wgd_aln_manual_wgd_copy/Legume.fam3.02649]

CAE.Acacia.A	MCGGAIISDFIPAAAVGRARRLTADYLWPDLNKIGSGRSKPKPEVIDLDDDFEADFREFKDDSDIDVDE-DD--VDVKPFASSAIKPSKKLSRGSSSAKPEKSDGQAEKSLKRRRKQYRGIRQRPWGKWAAEIRDPRKGVRVWLGTFNTAEEAARAYDAEARRIRGKKAKVFPDEVPSGPSKRLKAKVEKQLPKALNSVQPNFTQNFNVGNNLEDYYYSMGLMEQKPQINQFANMGSFPEANVNVPSLSSPDDVTVYFSSDQASSFEYSDFGFGEQAPKTPEISSMFSGESQQDSNQNTTANNNMQYSDSENVVPAGNGSGKSLSDELADIESQLKFFEAPYLEGSWDDASLGSLLGGDTTQDANPMSLWSFDDLPSMMGGVY
CAE.Chamaecrista.A	MCGGAIISDFIPAPAA-RSRRLTADNVWPEFKKPSSEKSKSRSGVVDSDDDFEADFREFKDDTDV--DEDDDLLFDVKPFGFSATKPAKSLSRGSGAVKSVGFYGHA-KSEKKKRKQYRGIRRRPWGKWAAEIRDPRKGVRVWLGTFNTAEEAARAYDAEARKIRGKKAKVFPGDTSGASPKPYKA---------LNSVQPNIHQKLNAKNNPEDYCCSKVQVEQKPLVYPYATIGGFTASGAGLTSLTPADDITVCFGSDQASSFDYSNLGWGEQGPKTPDISSILSAPVEDEFQAVEDVNQKKNIPNPQGMMSMENESAKTLSEELADIESQLQFFQMPYLEGSWDDTSLETLLGGNTTQDGPSMDLWSFDDLPPMPGDVF
CAE.Chamaecrista.B	MCGGAIISDFIPAAAAGRSRRLTAEYLWPDLKKTGSGRSKPRPDVIDLDADFEADFREFKDDSDIDEDDEEDLMVDMKPFAFSATKSAKKPSRGSAAVKSEESDGQDDKCSKRRRKQYRGIRQRPWGKWAAEIRDPRKGVRVWLGTFNTAEEAARAYDSEARRIRGNKAKVFPDEVSGTSSKRLKANVEKQIPKALNSAQPNLTQNFNLGNNLDDYYCSMGLMEQKPQINQAANMGSFPASNDGLLSLSPPDDVTLYFSSDQASSFDYSDLGWGEQGPKTPEISSFVSN----ESHNVQDANQIY--SNSQNLVSVENDSQKSLSDELADIESQLKFFQAPYLEGSWDDTSLGTLLSGETTQAAAPMSLWSFDDLPSMMGGVF
CAE.Senna.B	MCGGAIISDFIPAGVARRARRLTADYLWPDLKKLPSGGSKHRPEVINLDDDFEADFRQFKDDFDIDEDDDDVLMADVKSFAFSATKPSKKLSRGSTAVKVEESDEHDEKSVKRRRKQYRGIRQRPWGKWAAEIRDPRKGVRVWLGTFNTAEEAARAYDAEARRIRGKKAKVFPDEVSGASPKRLKKNI---VPKALNSAQPSVPQSFNLGINLDDYYGSMGLVEEKPKVNQAANMGSFPGSNDGLPSLAPSDDVTLHFGSDQASSFDYSDLGWSEQGPKTPEISSILSDDSGN-----QNSNNNMKYSNSQNVVSVETESAKTLWDELAEIESHLKFFQAPYLEGSWEDASLGSLLSGDTTQDGASLDLWTFDDLPSLMGGAF
CER.Bauhinia.A	MCGGAIISDFIPATPV-RSRRLTADYLWPDLKKNSSGRSKPRPEIVDLDDDFEADFREFKDDSDIDVDDDEDLMDDVKPFASSATKPSKALSHGSTSVKSIELSGQAAESAKRKRKQYRGIRQRPWGKWAAEIRDPRKGVRVWLGTFNTAEEAARAYDAEARRIRGKKAKVFPDDAPAASPKRFKANPEKQ-----NCVQPMFERKFNAANNFEDYYS---LVEEKPMVNQYANMGSFPANGDGLTSLAPSEDVTFYLGSDQASSFDHSDLAWAEQGSKTPEISSILSAPMEDESQFVQYASPNSLQSNS-----PQDNSGKTLSEELADIESQLKYFQAPYFEGSWDDASLETLLTGDATQDGGPMNLWSFDDLPSMVGGVF
CER.Bauhinia.B	MCGGAIISEFIPATPV-RSRRLTADYLWPDLKKSSSGRSKLRPEIIDLGDDFEADFREFKDDSDIDVDDDEDFMVDVKPFTFSAAKPSKGLSRGSANVKPTELTGQA---AKRKRKQYRGIRQRPWGKWAAEIRDPRKGVRVWLGTFNTAEEAARAYDAEARRIRGKKAKVFPDDAPGASPKRSKANPGKQ-----NSAQ-SIADFSAAANNFEDYYG---LVEEKPMVNQYTNMGFFPANGDGLTSLAPSDDVTFCFSSDQASSFDHSDLAWSEQGSKTPEISSMLSAPMEDETQFVQYASPKSLQSNSQDVISAQENSGKTLSEELADIESQLKYFQGPYLEGGWDDASLETLLSGDATQDAGPMNLWSFDDLPSMAGGVF
CER.Cercis.o	MCGGAIISDFIPATPV-RSRRLTADYLWPDLKKASSGRSKPRPEIVDLDDDFEADFREFKDDSDIDVDDDEDLMVDVKPFAFSATQPSKALSPGSTIVKSAELTGQAAKSAKRKRKQYRGIRQRPWGKWAAEIRDPRKGVRVWLGTFNTAEEAARAYDAEARRIRGKKAKVFPDDAPGASPKRFKANPEKQ-----NSVQSIVNQKFNAGNNFEDYYG---LVEEKPMVNQYANMGSFPANGDGLTSLAPSDDVTFYFSSDQASSFDHSDLAWGEQGSKTPEISSMLSAPMEDESQFVQYASPKNLQSNSQDGISVEDNSGKTLSEELADIESQLKYFQAPYLEGSWDDASLETLLSGDATQDGGPMNLWSFDDLPSTVGGVF
CER.Phanera.A	MCGGAIISDFIPATPV-RSRRLTADYLWPDLKKTSSRRSKPRSEIVDLDDDFEADFKEFKDDSDIDIDDDEDLMVDVKPFAFSATKPSKALSCGSTTVKSTELSGQAAKSAKKKRKQYRGIRQRPWGKWAAEIRDPRKGVRVWLGTFNTAEEAARAYDAEARRIRGKKAKVFPDDAPGASPKRFKANPEKQ-----NSVHSIVEQKFNAVNNYEDYYS---LVEEKPMVNQYANMAPFPANGDGLTSLAPSEDVTFYFSSDQASSFDHSDLAWAEQGSKTPEISSMLSSPMEDESQFVQCASPKNLQSNSE-----QDNSGKTLSEELADIESQLKYFQAPYLEGSWDDASLETFLTGDATQDGGPMNLWSFDDLSSMVGGVF
CER.Phanera.B	MCGGAIISDFIPATLV-RSRRLTADYLWPDLKKSSSGRSKPRPEIVDLDDDFEADFRGFKDDSDIDMDDDKDFKVDVKPFAFSATKPSKALSHGSANVKPTELTGQVAKSAKRKRKQYRGIRQRPWGKWAAEIRDPRKGVRVWLGTFNTAEEAARAYDAEARRIRGKKAKVFPDDAPGASRKRYKANPEKQ-----NPVQPIVDQKFNAVNNFQDYYG---LVEEKPMVDQYANVGSFPANGDVLTSLAPSDDATFYFSSDQASSFDHSDLAWGEQGSKTPEISSMLSTPMEDESQFVQYANPKDLQSNSQDMISAQDNSGKTLSDELADIESQLKYFQAPYLEGSWVDASLETLLSGDASQDAGPMNLWSFDDLPSMAGGVF
DET.Sindora.A	MCGGAIISDFIPAAAARRSRRVTADHLWPDLKKSVSGKSKPKPEVVTLDDDFEADFREFKDDSDIDEDEDVDLLADVKPFAFTAANHSESLSRGSASVKSEKFKGKAEKSAKRKRKQYRGIRQRPWGKWAAEIRDPRKGVRVWLGTFNTAEEAARAYDAEARRIRGKKAKVFPDEAPGASSKRMKATAEKQFPKAPISVQPNINQKFNVGNDFEDYYSPMNVVEQKPLVNQYANISSFSGDGL--ATLAPPDDVPLHFSSDQASSFDYSDLGWGEQGPKTPEISSMFSAPSEDKSAN-----Q-----NSNCQVSSQGESAKTLSDGLASIESQLNFFPMSYLEGNWDEASLETLLSGETTQDAGEMNLWSFEDVPSMMAGVF
DET.Sindora.B	MCGGAIISDFIPATAIGRSRRVTADFLWPDSKKPISEKSKPSPEVVELDDDFEADFREFKDDSEIDEDDDVDMLDDVKPFAFTATKASKPLSRGSATVKSAEFNSQAAKSAKRKRKQYRGIRQRPWGKWAAEIRDPRKGVRVWLGTFNTAEEAARAYDAEARRIRGKKAKVFPDEIPSASPKRMKANPEKQLPKALNPVHPYGSQNFDVGNELDEYFSSMGVVEQKPLINQYANMGSLPGNDDALTPLEQSNDVNLYFSSDQGSSFDYSDLGWGEQGLKTPEISSLFSAPLEDESQLVQNGNQQNLQSKSQNVVSLEDNSAKSLSEELSDLESQLNFFQMPYIGGSWDDTSLDTMLSGATAQDAGEMDLWSFDDVTPAMGGVF
OUT.Arabidopsis.O	MCGGAIISDFIPPPRS---LRVTNEFIWPDLKNKVKASSNKRSDFFDLDDDFEADFQGFKDDSAFDCEDDDDVFVNVKPFVFTATKPVASVSTGSAYAKTVESAEQAEKSSKRKRKQYRGIRQRPWGKWAAEIRDPRKGSREWLGTFDTAEEAARAYDAAARRIRGTKAKVFPEEKSVVSRPSAKNNLQKSVAKPKSLVQQPTHSQQYCNNSFDNSFGDMSFMEEKPQMYN--N--QFGLTNS-FDAG--GNNGYQYFSSDQGSSFDCSEFGWSDHGPKTPEISSMLVN--NNEASFVEETNAAK------KLKPNSDESD-----DL-----------MAYLDNALWDTPLEAMLGADATQEEEPVELWSLDEINFMLEGDF
OUT.Prunus.O	MCGGAIISDFIAPTRS----RLTADYLWPDLKKPSSDKSKPRPEIIDLDHDFEADFQEFKDESDVD--EDDE-MVEAKPSAFSAGKPSSA--RGSTTVKLVEFNGQAEKSAKRKRKQYRGIRQRPWGKWAAEIRDPRKGVRVWLGTFNTAEEAARAYDSEARRIRGKKAKVFPDETPRSSKRSVKANPQKMLPKTTNAVQPNLNQNINFVNPNQDYYNAMGFLDEKPATNNFGFMSTFPANEDALKSSTPSDAVPLYFSSDQGSSFDCSDFGWGEQGSKTPEISSVLSCVMEDDSLFLEDASPTKLKSNPEDLVPVQDNAGKTLTDELSAFE--MKYFQTPYLDGSW-DASVDAFLSTDATQDGGSVDFWSFDDLI-------
OUT.Quillaja.O1	MCGGAIISDYIPADPR--SRRVTAEHLWPDLKKPSSGKSKLKREFFNFNDDFEADFQEFKDDSETDEED-EEIFGDVKPPSFSRK-TSKPVSRGLSTDKSLESNGPPEGSSTRKRKQYRGIRQRPWGKWAAEIRDPRKGVRVWLGTFNTAEDAARAYDAEARRIRGKKAKVFPEEAPVAPKPSVKPDPEKAFSVDMDAFLDSVQGDIKAVTD-EE---IISPIDDRELTNAFSN-------VEGFAPFTPSDDVPQYFSSDQGSSYGYSEFGWVDQ---YPEISSMLSAALEDESYYVEDANPTKLKSNSQNVVAASGNSGNTPSEELATIDSELKYFQAPY-EESCMDASLDTLLSADTTQDCGSIDTLSWDDIL-------
OUT.Quillaja.O2	MCGGAIISDYIPADPR--GRRLTAEYLWPDLKKPSSGKSKRRQGVFNFNDDFEADFQEFKDESESDKED-DEVFGDVKPVSFAK-KTSKSASLCSSTIKSVESNEQSEKSVTRKRKKYRGIRQRPWGKWAAEIRDPRKGVRVWLGTFNTAEDAARAYDDEARRIRGNKAKVFPDESPVATKPSVKTKPEKQLS-TLDAFQASVQESLAITD--KD---VISLMDDQVLLDELSN-------------IEGLNDAPHYFSSDQGSSFDCSDFGWGDQGPKTPEISSMFSAPLEGQSYFVEDTNPCKLKSNSQDVVPAGGNSRKTLTEELAAIESELKYFQVPY-EESW-DASLGNLLDVDTTENGGPMDLWSLDDIL-------
OUT.Vitis.O	MCGGAIISDFIPASRC---RRVDEDY-FPALKKRTSGNSKSWSEAVEDDDDFEADFLGFKDDSDDEE---DD----IKPSAFSAA---KP--HGYTGIKSVEFNGQAEKSAKRKRKQYRGIRQRPWGKWAAEIRDPRKGVRVWLGTFNTAEEAARAYDAEARRIRGKKAKVFPDETPLTAKRTIKANAQKLIPKGPNSSHSNLNQSFNFMNNSDQYYS--SLMDEKPSTNQYGYPDSFPANGEGLKSLAPSENGRMYFNSDQGSSFDCSDLGWGEQGAKTPEISSVLSATLEDESQFIEDANPKKLKSNSQNAVPVEENTPNGLSEDLSAFESQMKYFQIPYLDGNW-EASMDALLSGDAAQDGGPMDLWSFDDLPTVVGGVF
PAP.Aeschynomene.A	MCGGAIISDFIPAAAARTHRRVTADILWPNLRKPTSGAGKK--RVAVAGDDFEADFREFKDDSDIDEEDDAEFFVGVKCGSFPSSTRPQLQARGSKAVKSVEPSGQAEKSSKRKRKQYRGIRQRPWGKWAAEIRDPRKGVRVWLGTFSTAEEAARAYDAEARRIRGKKAKVFPDEAPATPAKRIKTRPEEQLPKELNSAKPKVNQMFNFGTDLEDFYGPLDQVEQKPLVNH-KN-------------L-------------------------------------------------------QQ--PNPQGAAALQDAPAKTLSEELAEFESQLKFFDTPYPDGSWNAGSLDAFLGIDSTQDVGTMNIWSFDDLPSMAGGVF
PAP.Aeschynomene.B	MCGGAIISDFIPAAVAGRSRRLTADYLWPDLNKNSSGKSKPRSEVVDLDDDFEADFREFKDDSDIDYDDEDDLLADVKPFAFTA-KSSKPMSR---AVKSVALKGQAEKSSKRKRKQYRGIRQRPWGKWAAEIRDPRKGVRVWLGTFSTAEEAARAYDAEARRIRGKKAKVFPEEASGPSPKRSKA---------LNSVQPNVSCKFKGGNNQEE--NPLDVVEQKPLVSQYANMDSFADNGNGLTSLNSPDDVALYFSSDQGSSFDYSDFGWGEQAPKNPEISSMLSPSLGGEFLFVQDANQQQLQSNSQDMVPLQDNSAKTLSEELVDIESNLKFFQMPFIEENWDDTSLESLLGGVTTQDGGLMNLWTFDDIPSMS----
PAP.Lotus.A	MCGGAIISDFIPAAAA-GSRRVTADILWPNLKKPNS---RS----MLLDDDFEAGFREFKDDSDFEEEEAQDLLAGAKGFAFSATKRSNSFSKGSTAAKSVESNEQAEKYASKKRKQYRGIRQRPWGKWAAEIRDPRKGVRVWLGTFNTAEEAARAYDAEARRIRGNKAKVFPVE-PQLSSKRLKANPEKQLLKGPNSVQPKANKMFDFNDNLESYFSSMDQVEQKPLVNQYANMSPFPGNGAQLSPFTASADVNAYFSSEHSSSFDYSDLGWGEQGPKTPEISSMLSAPLEGESQFVQ--NN--LQSDSQEMLPMQDDSAKTLTEELADIESQLRFFEN--LDGTWDDASFDSLLSGDASQDGGPMNLWSFDDLPAVSGGGF
PAP.Medicago.A	MCGGAIISDFIPAAAAGGSRRVTADILWPNLRRKPSSR-KP----FLLDDDFEAGFREFKDDSDFDEDEDDELLVGVKGFTFASNKSSKSFVRGSSAAKSVNSNQQAEKDSKRKRKQYRGIRQRPWGKWAAEIRDPRKGVRVWLGTFNTAEEAARAYDAEARRIRGNKAKVFPEEAPVASSKRLKKNPEMQLLNDLNSFKPNGNQMFNFSENMENYYSPMDQVEQKPLVNNYADIGAFSGNGVQLTSA----DVNAYFSSEHSSSFDYSDLCWGEQGAKTPEISSVFSAPMEGESQK----NM--LSDNTQDMLPMQNDSAKTLSEELADIESQLKFFEN----DNWSDASLAALLSGDTTQDGGTMNLWNFDDLPSIAGGVF
PAP.Phaseolus.A	MCGGAIISDFIPAGPAGRSRRVTADILWPNLRKR---FSKP-----LLDDDFEAGFREFKDDSEIEDDDEEDMVIGVKKFGFTRPKTSKSLSRASSTVNSVESKGQAEESAKRKRKQYRGIRQRPWGKWAAEIRDPRKGVRVWLGTFSTAEEAARAYDTEARRIRGKKAKVFPDEPSAASSKRLKVNPEAQPLKGLNSVKPKMNQMFNFGDYLEDYYSSVDQVEQKPLVNQYVNPGPFTGNGVQLSPVTPSADVIAYFSSEHSSSFDYSDLGWGEQVSKTPEISSMLSAPLEGESQFVQGADQIQ-RNDTQDMLSVQDDSAKTLSEELADIESQLKFFETPLFDGSWTEASLASLLGTDATQDAGPLNLWSFDDLPSMAG-V-
PAP.Phaseolus.B	MCGGAIISDFIPAAVTARSRRVTADYLWLDLKKRA-------SQVIHSDDDFEADFRNFKDDSDSDADH------QVKPFAFSAS--SR------PAVKSVAFNGGAEKSAKRKRKQYRGIRQRPWGKWAAEIRDPRKGVRVWLGTFNTAEEAARAYDAEARRIRGKKAKVFPEEA---SVKHSKVNQ-----LGQKTVQPNV-HMFNAGNNQKDLCCPMDLVEQKPLVNQFADMGSFSSSGNGLRSLSSTDDVTLYFSSDQGSSFDYADLGWSEQAPKTPEISSMLSAPLDCDSHFVQEANHQT---NSQDVVSMQDDSSKTLSEELVDIESELKFFQMPYLEGSWDDTSLESLLSCDTTQDGGLMNLWSFDDIPSMAGGVF
