# Supplementary material for: Legume genome structures and histories inferred from Cercis canadensis and Chamaecrista fasciculata genomes
Source: Plant J. 2026 Jun 10;126(5):e70981. doi: 10.1111/tpj.70981 (PMC13252982; doi:10.1111/tpj.70981)
Supplement: Supplementary file 6 — Data S6. Manuscript supplement; Compressed directory of aligned sequences from 250 gene families with high rates of gene duplication consistent with whole‐genome duplications in the legume subfamilies. [file TPJ-126-0-s006.gz › S6_consen_wgd_tree/40_wgd_aln_manual_wgd_copy/Legume.fam3.01497]

CAE.Acacia.A	MGSCGSVHRNTKTDMKFKLSLGSKANKLVIPPSPVKGKPCNDN------------CPIHGSKEETFFESKPWLDSDGEDDFYSVGEFTPSRGSTPVHHSLGNSGVNKTPSERNPSSLPESSPTRKKKLVELFRDKDEAEDEKTGNEKEVKTTIQDLLPKSAQSTPYISGVSVCSSERSMEDPLTIGEKSGKSVQCCLPSFASCRSFSERRRKMSPAIAAGK
CAE.Acacia.B	MGSCASVSRNPEVEMKLGLSFGSKTENLMIPPSPIKEKHNNGNDIKRSPTRSTTSFGDYGSKEETFFDSKPWLDSDCDDDFYSVGEFTPSRGNTPVHP-FGTPKVNKSPFDRIAGSTPGRPPSKKKSLLELFRDSIGNDRYF--ANQNAGNGKQEASLSINNTVSKSSGTSVSTSDRSPGDAVSIKEKAVKSMQGCLPSLVSCRSFRERKRRMSPAVAAGK
CAE.Chamaecrista.A	MGSCGSVHRNSETDMKFNLSFGFKTDKLVIPPSPVKEKPSNGN-VR-INDISLNSFMSRGSKEETFFDSNPWLDSDSEDDFCSVGEFTPSRGTTPIHHSSGISSVNKTPSGRIPGSL--PEPEKKKKLLELFREPVSDKKETGVKEEVVRTKIQDLLPKSAQSTPYNIGASACSSERTMEDPLCIKEKPVKSVQCCLPSLASCRSFSERRRK---------
CAE.Chamaecrista.B	MGSCASVYRNSETDMKFRLSFGSKTERLGIPPSPVKENYINGNDLKRSPSRSTTNFRDYGSKEETFFDSKPWLDSDCEDDFYSVGEFTPSRGNTPIHHSFGTPRVNKTPFERSPASMTAPSPTKKKKLLELFRDSVRDDHEMDNAKKEDKPIINVSLPKSARSTPYISGTSVCSSERTSADAVSFREKTVKSMQGCLPSLSSCRSFSERKRKMSPAVAVGK
CAE.Senna.A	MGSCGSVHRKSEADMKFNLSFGGKADKVAIPPSAFKEKPNNGN------------FRIGGSKEEAFFDSKPWLDSDGEDDFHSVGEFTPSRGSTPIHHSFGNSSVNKTPS--VTSLLPEPSQTKKKKLLELFRERVGDDKEKNTSHTQIIGNVQDLLPKSAQSTPYISGASACSSERTMEDSLSIKEKQVKSVQCCLPSLASCRSFSERRRKMSPAIAAGK
CAE.Senna.B	MGSCSSVHRNSETEMKLGLAFGSKTGNLVIPPSPVKDQKKHNNDIAWSPSRSTTTFRDYGSKEETFFDSKPWLDSDCEDDFYSVGEFTPSRGNTPVHHSF------KTPSERSPGPMPGPSPTKKKKLLELFRESVRDNHYQNNGNKDVKQASINVLPKSARSTPYMSGTSVCSSERTIGDSESFREKSMKSMQGCLPSLVSCRSFRERKRKMSPAVAAGK
CER.Bauhinia.A	MGSCASAHRNSQADMKLGLALGSKTDKHVIPPLPSNDSFRIDDALKWSPSRSTKSFKDYGSKEEAFFDSKPWLESDTEDDFYSVGDFTPSRGNTPVHHRYGTPNINKTPS-----SVHESSPTKKKKLLELFRESLGDEGDMVNGEKQVKQTIHDVLPISAQSTPYISGASMCASERSMDDEVSVGGKTVKSVHCCLPSLASCRSFSERRRKMNPAIAAGK
CER.Bauhinia.B	MGSCASTHRNTQTDMKLGLSFGSKTDKLVIPPSPIKDKPSNGNDLKWSPSRSTKSFKDNGSKEEAFFDSKLWLESDNEDDFYSVGDFTPSRGNTPIHQSYGSPNVNKTLSQSIPVSVTEPSPTKKKKLLELFRESLREDHDMANGEEQVKQTIHDVLPKSAQSAPYISGTSRCGSERTMEDPVSVRGKTVKSAQGCLPGLASCRSFSERRRKMSPAVAAGK
CER.Cercis.o	MGSCASAHRNSQTDMKLGLSFGSKTDKLVIPPSPNKDKPGNGNDLKWSPSRSTKSFKDYGSKEEAFFDSKPWLESDTEDDFCSVGDFTPSGGNTPAHQSYGTPNVNKTPSQTIPVSVPEPSPTKKKKLLELFRESLRDDQYMANGEKQVKQTIHDVLPKSAQSTPYISGTSMCDSERRMEDPVSIRGKTVKSVQWCLPSLASCRSFSERRRKMNPAIAAGK
CER.Phanera.A	MGSCASAHRNSQTDMKLGLSFGSKTDKLGIPPSPIKDDPSNGNDLKWSPSRSNKSFKDYGSKEEAFFDSKPWLESDTEDDFYSVGDFTPSRGNTPVHQRSMTPTVNKTHSQTIPVSVPEPSPTKKKKLLELFREGPGDDQDLSNGEKQVKQTIQDVLPKSAQSTPYISGISTCGSARSMEDPVSIRGKTDKSMQCCFPSLASCRSFSERRK-MNPTIEAEK
CER.Phanera.B	MGSCASTHRNSQTDLKLGLSFGSKTNKLVIPPSPIKDKPSNGNALKWSPSRSTKSFKDNGSKEEAFFDSKPWLESDTEDDFYSVGDFTPSRGNTPVHQRYGSPNVKETPSQTFPVCVTEPSPTKKKKLLELFRESLREGQDMANGEKQVKQTVHDVLPKSAQSTPYISGTPISGSERTMEDPVSVRGKTVKSMQGCLPGLASCRSFSERRKKMNPAIAAGK
DET.Sindora.A	MGSCSSVHRNSQPDMKLGISFGSKTDKLVIPPSPIKEKPGNGNDLKWSPSRSNTGCRDYDSKEEAFFDSKAWLDSDCEDDFYSVGELTPSRGNTPVRHSFGTPNVNETSS------PPEPSPTRKKKLLDLFRESIGGDRDATNKEKEVKQTIQDVLPKSAQSTPYITGASACSSERTMEDSVPIQEKSDKSSQCCLPSLVSCRSFSERRRRMSPALAAGK
DET.Sindora.B	MGSCASVHRNSQPDMKLGLSFESKIDNIVIPPSLVKEKSNNGNDVKRSPSRSS-NLRDSASKEEAFFDSKPWLDSDGEDDFHSVGEFTPSRGSTPVHHSFITPNVNKTPH------LPQPSPTKKKNLLELFRESVRDNEDTAYEKKDAKPTIQDVLPNSGQSTPYFSGASACNSERIMDNPLSIRERSIKSIKCWLSRLVLCRSFRERRK-MSPGIAAGK
OUT.Arabidopsis.O	MGSSSSSSNNSPIRSQMTVN-DNKNDNVSILSPSVKKSPRKSTPVKWSFSSSK---KSFGSKDETFFDSQPWLQSDSDDDFHSVGDFTPSLGNTPKSSFSRPPRFHNLIFHKKPSRGSSPAPLRRKKLGELFRDSIREERE-------------ESGSSSAISTPYLSGASREFNDTAIK---EEKKKSNWHHHRCLPGFSSCGSFMERRKKMSSETPV--
OUT.Prunus.O	MGSCVSIHRDADSAMKLRLSFGSKTDKLVIPPFPVNDKLANGDDLKWSPSRSVTAFRDYAGREEAFFDTKPWLDSDCEDDFYSVGDFTPSRGNTPVHHSLGSSRMNKTPFERIP----GPSPTKKKKLIELFQESLKNDDD---DDNAVKPTTPSLPPKSVNGTPSVPATSVSSSERTAGDVATEKEKPIRSVQCCLPSLVSCRSSSQRKK-MSPTIAVDK
OUT.Quillaja.O1	MGSCASLHRKSEADMKLRFSFGSKTDKLVIPPSPIKDKANNGNDLKWSPSRSTTNFTDYGSKEEAFFDSQAWLDSDCDDDFYSVGEFTPSRGNTPVHHSFGTPQ-GKVVYESTPGSIAERSPTKKKNLLELFRDSVRDDQD-------V----DDQ---------NTSGTSVCSSERIVGDSSSIREKSIKSVQCCLPSFVSCRSFSGRRRNINPAIAVEK
OUT.Quillaja.O2	MGSCASLNRNSETDMKLRLSIGSKTDELVIPPSPIKDKPKNGNDLKWSPSRSTTNFTDYGSKEDAFFDSQAWLDSDCDDDFYSVGEFTPSRGNTPVHHRFGTPTGSKVVSDRTPGSMPAPSPTKKKKLLDLFRDDADVDQNIANGKIKLKEAIYGLTPKSANSTPYISGTSVCSSERTVGDSASIKEKSIKSIYCCLPSLVSCRSFSERRRKMSPAIAVER
OUT.Vitis.O	MGSCVSVHRNPHSAMKLKVSFGSKADKLVI-PSPIKDHPSIAEKAQWSPSQPITPFRDFGSKEEIFFDSQPWLESDSDD-FHSVGDFTPSRGNTPVHPNVGTPHANKAPFERVPASIPTPSPTRKKKLAELFEESIRNDMDMSNGKMEVKRTILDFPPESANGTPLASGPSVCSGGRTPGDFKSEKEKPLRSTQCCLPSLRLNRSFNERKKKMSPAVAVDK
PAP.Aeschynomene.A	MGSCSSVHRSQETTMKLGLSLGSKNHSLVIPPSPIKPQNANFRALKTPPSRSTTSFPDYGSKEEAFFDSKAWLDSDTEDDFYSVGDFTPSRGTTPVHHTFRSPVINKAPSKIIPGSTPEPSPTKKKKLLELFRESVREEKDSGDEKKEAKPILQDLLPKSARSTPYISGASACSSERTMEDHAYNEEKPVKSAQCCLPSLVSCRSFSERRK-ASPAIAAGK
PAP.Lotus.A	MGSCYSVQRKSDSDMRLKLAFWSKTDKLVIPPSPIKEQPKNGY-FNWSSTRSTTNFTDYGMLLFLFLSSRVFTCSHAHNYFWRF-----------------------------------------------------------------------------------------------------------------------------------------
PAP.Medicago.A	MGSCSSVQRKTNNKMKLKVAFGSKTQKLVIPPSPIKEQPKNGD-LKFSPSRSTTNFNDFGSKEEAFFDSKAWIDSDCEDDFYSVGDFTPSRGNTPIHHAFGTPGVNKASSRRTSPSPSESSPDKKKKLLELFKDSVKDNQDDDKEKKQAKPTIQDVLPKSSNSTPYRSGASACSSERITEDRASVRE--PKSSLFCIPSLTSCRSFRERRRKTSPAIAVGK
PAP.Medicago.B	MGSCSSVHRDSVCS-KT-------VDKLVILPSPIKDNPKNDNAVKLSPSPST--NTFNGSKEEAFFDSKGWLDSDCEDDFYSVGDFTPSRGTTPVHHSFGTPAINKNLS---HHVAPEPSP-KKKNLLELFRESVRENQNSNNEEKEVKPIVIHDHTKSAQSTPYISGGSTCSSERTMDENESVK-----PMQCCLPSLASCRSFSERRRKASLAIAAGK
PAP.Phaseolus.A	MGSCSSVPRKANADMKFKLSLGSKSEKLVIPPSPIKGQPPNGD-FKWSTARSTTTFTDHGSKEEAFFDSKPWLDSDCEDDFYSVGDFTPSRGTTPVHHTFGTPSRSRIPG---SISIAEPSPDKKKKLLELFRESVRDDQVDGPGYKEVKPTIQHVMPKSAHSTPFISGASTCSSERTLDDRASIRQKPVKSLQWCIPSLSSCRSFRERSRKTSPAIEVGK
PAP.Phaseolus.B	MGSSSSVHRNQQPNMKLTLSLDSKAEDFVIPSSPLKEKPKKGNDLKWSPSLSTTTFTDCGDKDESFFDSKAWLDSDCEDDFYSVGEFTPSRGSTPVHHIF----LNKTPS-SEPGSVPEPSPTQKKKLLELFRESVRENQSFDNEMKEVKATTVHDLPRSAHSTPYVSWGSGCSSERTMGDHVSLREKTVKSVQCCLPSLASCRSFSERKRKTSPAIAAGK
