# Supplementary material for: Legume genome structures and histories inferred from Cercis canadensis and Chamaecrista fasciculata genomes
Source: Plant J. 2026 Jun 10;126(5):e70981. doi: 10.1111/tpj.70981 (PMC13252982; doi:10.1111/tpj.70981)
Supplement: Supplementary file 6 — Data S6. Manuscript supplement; Compressed directory of aligned sequences from 250 gene families with high rates of gene duplication consistent with whole‐genome duplications in the legume subfamilies. [file TPJ-126-0-s006.gz › S6_consen_wgd_tree/40_wgd_aln_manual_wgd_copy/Legume.fam3.02027]

CAE.Acacia.A	MRRRAAEYRRPVRRRFSYWIWVLLSLFCIAGLVLFVVQHHEEDQIEYPVQERYAQGGHVTKGSLFTEEILSATSYSRQLAEQMTLAKAYVIIAKEHSLHLAWELSSKIRSCQLLLSRAAMTGKPVTLEEAESIITSLSSLIFKAQDLHYDIATTIMTMKSHIQALEERANAAIVQSTVFGQLAAEALPKSLHCLIKLMSDWLKKPSLQELSHEKRSPRLMDLYHFCIFSDVLATSVVVSTVSADHPKQLVFHIVTGVYGAMQSWFLSDFKGATIEVQIEEFHWLASYSPIVKQQLSAGSRAFYFGGYRDVNVEPKMRPKYLSLLHLRFYIPEIYPQLEKVVFLDDDVVVQKDLTLLFSLDLHGVGAVETCLEAFHRYYKYLFSPIISSKFDPQACGWAF…
CAE.Acacia.B	MRRRAAEYRRPVRRRFSYWIWLLLALFCIAGFVLFVVQHHHEDRVELPFLEREETKEPSDMESLFTEEISSVTSFSRQLAEQIILAKAYVIIAKEHDLHLAWELSSRIRSCQLLLSKAAMTGKPITFEEAEPVIKSLSSLIFKAQDIHYDVATTIMTMKSRIQFLEDRAHTATVQGYFFSQAAAEGLPKSLHCLIKLMTEWVKMPSLHELADERRSPHLTDLYHFCIFSDVLATSVVVSTVSAVHPKQLVFHIVTGVYGAMQAWFLIDFKGATIEVQFENFHWLESNSPAVKQLLNADSRAFYFAVYKDLDVEAKLHPKYLYLLHLRFYIPEIYPLLEKVVFLDHDVVVQRDLTLLFSLDLHGVGAVETCLEVFHRFYKYLFSPIISSKYDPQACAWAF…
CAE.Chamaecrista.A	MRRRAAEYRRPVRRRFSYWIWVLLALFCIAGLVLFVVQHHVEDQVEHPVLERYSRV--VPKKSLFTEEILSATSFSRQLAEQMTLAKAYVIIAKEHSLHLAWELSTKIRSCQLLLSRAAMTGKPVTLEEAGPIIKSLSSLIFKAQDLHYDIATTIMTMKSHIQALEERANAAIVQSTVFGQLAAEALPKSLHCLIKLMSDWLKTPSLQVLSDEKRSPRLMDLYHFCLFSDVLASSVVVSTVSADHPKQLVFHIVTGVYGAMQAWFLSDFKGATIEVQIEEFRWLASYSPVVKQLLNADSQAFYFGGYHDVNVEPKMRPKYLYLLHLRFYIPEIYPQLEKVVFLDDDVVVQKDLTMLFSLDLHGVGAVETCLEAFHRYYKYLFSSIISSKFDPQACGWAF…
CAE.Chamaecrista.B	MRRRAAEYRRPARRRFSHWISLLLGLFCVAALVLFFVQHHLEDRVDNSVLERNERLEEVDQETSLTEELLSVNSFSRQLAEQMTLAKAYVIIAKEHSLHLAWELSSKIRSCQLLLSKAAMTGEPITLEEAEPIIRSLSSLIYKAQDIHYDVATTIMMMKSHIQLLEEKAHSATVQGNFFSQVVAEALPKSLHCLIKLMTDWVKMPSLQQLAEEKRSPSLIDLHHFCIFSDVLATSVVVSTVSANHPKQLVFHIVTGVYEAMQAWFLIDLKGATIEVQFENFHWLASYSPIVKQLINEDSRDFYFGVYKDLEIEAKLHPKYLSLLHLRFYIPEIYPQLEKVVFLDDDVVVQKDLSLLFSLDLHGVGAVETCLEVFHRFYKYLFSTIISSKFDPQACGWAF…
CAE.Senna.A	MRRRAAEYRRPVRRRFSYWIWLLLALFCIAGLVLFVVQHHDEDQRTHDFQERYARVEHVAKKNLFTEEILSATSFSRQLAEQMTLAKAYVIIAKEHSLHLAWELSSKIRSCQLLLSRAAMTGKPVKLEEAGPIIQSLSSLIFKAQDLHYDIATTIMTMKSHIQALEERANAATVQSTVFGQLAAEALPKSLHCLIKLMTDWLKTPSLQELSDEKRSPRLMDLYHFCIFSDVLATSVVVSTVSADHPKQLVFHIVTGVYGAMQAWFLSEFKGATIEVQIEEFHWLASYSPVVKQLLNADSQAFYFGGYRDVNVEPKMRPKYLYLLHLRFYIPEIYPQLEKVVFLDDDVVVQKDLTLLFSIDLHGVGAVETCLEAFHRYYKYLFSSIISSKFDPQACGWAF…
CAE.Senna.B	MRRRAAEYRRPVRRRFSHWISLLLALFSIAALVLFVVQHHHEDRVDHLVLERDV-IDDVAEESLFTEETSSATSFSRQLAEQMTLAKAYVIIAKEHNLHLAWELRSKIRSCQLLLSKAAMRGEPITLEEAEPIIKSLSSLIFKAQDIHYDVATTIMTMKLQIQNLEELAHAATVQGNFFSQVVAEALPKSLHCLIKLMKDWVKMPSLQELANENRSPSLTDLYHFCIFSDVLATSVVVSTVSADHPKQLVFHIVTGVHGAMQAWFLIDFKGATIEVQFENFHWLASYSPIVKQLLNTDSRAFYFGVYKDLDVEAKLHPKYLSLLHLRFYIPEIYPQLAKVVFLDDDVVVQKDLTQLFSLDLHGVGAVETCLEVFHRFYKYLFSSIISSKFDPQACGWAF…
CER.Bauhinia.A	MGRRAAEYRRPVRRRFSYWIRVLLGLSCIAGLVLFVVHHHDEDRVEQPVLERNTGVEHAAKESLFTQEILSATSFSRQLAEQMILAKAYVIIAKEHNLHLAWELSSKIRSCQLLLSKAAMTGDPVTLEEAEPIIKSLSSLIFKAQDVHYDIATTIMTMKTHIQALEERANAATVQSTVFGQIVAEALPKSLHCLVKLVTEWLKMSSLRELSYEKRTPRLVDLYHFCIFSDVLAASVVVSTVSAEHPTQLVFHIVTGVYGSMQAWFLSDFKGATIEVKIEEFHWLASYAPIVKQLLNADARAFYFGRYQDVNVESKMRPKYTSLLHLRFYIPEIYPQLEKVIFLDDDVVVQKDLTLLFSLDLHGVGAVETCLEAFHRYYKYLFSTIISSKIDPQACGWAF…
CER.Bauhinia.B	MGRRAADYRRPVRRRFSYWIRVLLGLSCIAGLVLFVVHHHYEDQVEHSMLESNARVEHAAKESLFTQEILSATSFSRQLAEQMILAKAYVIIAKERNLHLAWELSSKIRSCQLLLSRAAMTGDPVTLEEAEPIIKSLSSLIFKAQDVHYDIATTIMTMKSHIQALEERANAATVQSTVFGQIAAEALPRSLHCLIKLMSDWLKMPSLRELSDEKRSPRLVDLYHFCIFSDVLATSVVVSTVSAEHPTQLVFHIVTGVYGSMQAWFLGDFKGAIIEVKIEEFHWLASYSPIVKQLLDADSQAFYFGRYQDINVEPKMRPKYLALLHLRFYIPEIYPQLEKVVFLDDDVVVQKDLTPLFSLDLHGVGAVETCLEAFHRYYKYLFSTIISSKIDPQACGWAF…
CER.Cercis.o	MGRRAAEYRRPVRRRFSYWIRVLLGLFSIAGLVLFVVHHHPEDQVEHPLLERNARVEHAAKESLFTQEILSVTSFSRQLAEEMILAKAYVIIAKEHNLHLAWELSSKIRCCQLLLSKAAMTGNPVTLEEAEPIIKSLSSLIFKAQDVHYDIATTIMTMKSHIQALEERANAATVQSTVFGQIAAEALPKSLHCLVKLVTDWLKMPSLQELSDEKRSPRLMDLYHFCIFSDVLATSVVVSTVSAEHPTQLVFHIVTGVYGSMQAWFLSDFKGATIEVKIEEFHWLASYAPIVKQLLNADSRAFYFGRYQDVNVEPKMRPKYLSLLHLRFYVPEIYPQLEKVVFLDDDVVVQKDLTPLFSLDLHGVGAVETCLEAFHRYYKFLFSAIISSKIDPQACGWAF…
CER.Phanera.A	MGRRAPILGRPVRRRFSYWIRVLLGLFSIAGLVLFVVHHHHEDRVEHPVLERNARVEHAAKESFFTQEILSATSFSRQLAEQMILAKAYVIIAKEHNLHLAWELSSKIRSCQLLLSKAAMTGDPVTLEEAEPIIKSLSSLIFKAQDVHYDIATTIMTMKSHIQALEERANVATVQSTVFGQIAAEALPKSLHCLVKLVTDWLKMPSLRELSYEKRSPRLVDLYHFCVFSDVLATSVVVSTVTTEHPTQLVFHIVTGVYGSMQAWFLSDFKGATIEVKIEEFHWLASYPPIVKQLLNADKRAFYFGRYQDVNVEPKTRPKYLSLLHLRFYIPEIYPQLEKVVFLDDDAVVQKDLTPLFSLDLHGVGAVETCLEAFHRYYKYLFSAIISSKIDPQACGWAF…
CER.Phanera.B	-------LRRPVRRRFSYWIRVFLGLSIIAGLVLFVVHHHHEDRDEHPVLERNARVEHAARESLFTQEILSATSFSRQLAEQMILAKAYVIIAKERNLHLAWELSSKIRSCQLLLSRTAMTGDPVTLEEAEPIIKSLSSLIFKAQDVHYDIATTIMTMKSHIQALEERANAATVQSTVFGQIAAEALPKSLHCLIKLMTDWLKMPSLRELSDEKRSPRLVDLYHFCIFSDVLATSVVVSTVSAEHPTQLVFHIVTGVYGSMQAWFLSDFKGATIEVKIEEFHWLASYSPIVKQLLDEDSRAFYFGRYQDINVEPKIRPKYLSLLHLRFYIPEIYPQLEKVVFLDEDVVVQKDLTPLFSLDLHGVGAVETCLEAFHRYYKYLFSAIISSKIDPQACGWAF…
DET.Sindora.A	MRRRAAEYRRPVRRKFSYWIWVLLGLFCIAGLVLFMEQHYHEDRVEHPELERNAKVEHVARENLFTEEILSATSFSRQLAEQMILAKAYVIISKEHNLHLAWELSSKIRSCQLLLSKAAMTGEPVTLEEAEPIIKSLSSLIFKAQDIHYDIATTMKTMKSHIQALEERANAATVQSAVFGQIAAEALPKNLHCLVKLVIDWLKKPSLHELSDEMRSQRLMDLYHFCIFSDVLGTSVVVSTVSANHPTQLIFHIVTGVYGAMQAWFLSDFKGAAIEVQIEEFHWLASYAPIVKQLHNADSQAFYFGGYQDVNVDPKMQPRYLSLLHLRFYIPEVYPQLEKVVFLEDDVVVQKDLTPLFSIDLHGVGAVETCLEAFHRYYKYLFSSVISSKFDPQACGWAF…
DET.Sindora.B	MRRRAAEYRRPVRRRLSYWIWALLGLFCIAGLVLFVVQHHQEDQVEHPVLERHPRVEYVARESLFTEEILSATSFSRQLAEQMILAKAYVIIAKEHNLHLAWELTSKIRRCQLLLSKAAMTGEPVTLEEAQPVIRSLSSLIFKAQDVHYDIATTIMTMKSHIQALEERANAATVQSTVFGQIAAEALPKSLNCLVRLMTDWLKMASLQELSDERRSPRLMDLYHFCIFSDVLAASVVVSTIFADHPTQLVFHIVTGVYGTMQVWFLSDFKGATIEVQIEEFHWLASYSPVVKQLLNADSRAFYFGGYQGSNADPKMRPKYLSLLHLRFYIPEIYPQLEKIVFLDDDVVVQKDLTPLFSLDLHGVGAVETCLEAFHRYYKYLFSSVISSKFDPQACGWAF…
OUT.Arabidopsis.O	MRRWPVDHRRRGRRRLSSWIWFLLGSFSVAGLVLFIVQHHHQQDPSQLLLERDTRTEMVSPPHLFTEEVTSASSFSRQLAEQMTLAKAYVFIAKEHNLHLAWELSSKIRSCQLLLSKAAMRGQPISFDEAKPIITGLSALIYKAQDAHYDIATTMMTMKSHIQALEERANAATVQTTIFGQLVAEALPKSLHCLIKLTSDWVTEPSRHELADENRSPRLVDLYHFCIFSDVIATSVVVSTVSADHPKQLVFHIVTRVYKAMQAWFLSDFKGSAIEIRVEEFSWLASYSPVVKQLLDTDARAYYFGEQQDTISEPKVRPKYLSLLHLRFYIPEIYPQLEKIVFLDDDVVVQKDLTPLFSLDLHGVGAVETCLEAFHRYYKYLFSPLISSKFDPQACGWAF…
OUT.Prunus.O	MRRRAAEYRRPVRRRFSYWIWALFGLFSIAGLVLLVVHHQHEDRVEQPVLERNTGLDQVAHESLFTEEILSARSFSRQLAEQMTLAKAYVIIAKEHNLHLAWELSSKIRNCQLLLSKAAMRGEPVTLEEAEPIIKSLSYLIFRAEDAHYDIATTIMTMKSHIQALEERANAATVQSTVFGQLAAEALPKSLHCLVKLTADWLRKPSLQELADEKRSPRLMDLYHFCIFSDVLATSVVVSTVSADHPKQLVFHIVTGIYGTMQAWFLSDFKGSTIEVQVEEFSWFASYAPIVKQLLSADSQAYYIGGYQD-NVAPKLRPKYQSLLHLRFYIPEIYPQLEKVVFLDDDVVVQKDLTPLFSLDLHGVGAVETCLEAFHRYYKYLFSTIISSKFDPQACGWAF…
OUT.Quillaja.O1	MRRRAAEYRRPVRRKLSYWICVLLGLFCIAGLALFVIQHHQEDRVEHPVLERKLRVEQFVHERLVTEELISTKSFSRQLAEQMTLAKAYVIIAKEHSLHLAWELSSKIRSCQLLLSKVAMTGKPITLEEAEPIIKSLSSLIFKAQDAHYDIATTIMTMKSHIQALEELANAATVQSTVFGQIAAEALPKSLHCLVKLTADWLKKAPLQHLADEKRSPRLMDLYHFCIFSDVLPTSVVISTVSADHPKQLVFHIVTGVYGAMQGWFLTDFKGSTIEVQIEEFYWLASYAPIVKQLLNPDSQAYYFGGYEDMKVEPKLRPKYLSLLHLRFYIPEIFPQLEKIIFLDDDVVVQKDLTPLFSLDMHGVGAVETCLEAFHRYYKYLFSSIISSKFDPQACAWAF…
OUT.Quillaja.O2	MRRRAAEYRRPVRRKLSYWIWVLLGLFCIAGLVLFVIQHHHEDRVKHPVLERKPRVEQIVHDRLVTEEILSATSFSRQLAEQMTLAKAY-----------------------LLLSKAAMAGKPITLEEAEPIIKSLSSLIFKAQDAHYDIATTIMTMKSHIQALEERASAATVQSTVFGQIVAEALPKNLHCLVKLTADWLKKTSLQHLADEKRSPRLLDLYHFCVFSDVLATSVVISTISADHPKQLVFHIVTGVYGAMQAWFLNDFRGSTIEVQIEDFYWLASYAPVVKQLLDADSQAYYFGGYEDMNVQPKMRPKYLSLLHLRFYIPEIYPQIEKIVFLDDDVVVQKDLTPLFSLDLHGVGAVETCLEAFHRYYKYLFSSVISSKFDPQACAWAF…
OUT.Vitis.O	MRRRPADYRRPVRRRFSYWIWALLGLFSVAGLVLFMVQHYHEDRVEQPTLEKNAKSEHISYKGLFTEEILSATSLARQLAEQISLAKAYVIIAKEHNLQLAWEFSSKIRSCQLLLSKAAMREEPITLEEAEPIIKSLSALIFKAQDAHYDVATTIMTMKSHIQALEERAKAATIQSTVFGQLTAEALPKSLHCLVKLTTDWLRKSSLQDLAEEKGSPRLVDLYHFCIFSDLLAVSVVISTISADHPKQLVFHIVTGIYGAMQAWFLSDFKGSTIEVQIEEFSWLASYAPVMKQLLDADSREYYFKGSEDLEVEPKFRPKYIYLLHLRFYIPEIYPQLEKVVFLDDDVVVQKDLTSLFSLDLHGVGAVETCLEAFHRYYKYLFSTIISSKFDPQACGWAF…
PAP.Aeschynomene.A	MRRRAADFRRPVRRRLSYWIWVFLALSSIVGLGLFVVQHHHQDRVEYSLLEKNARVEHFAKESLFTEEILNVKSFSRQLAEQMILAKAYMVIAKEHNLHLAWQLSSKIRGCQLLLSKAAMTGEPVSLEEAEPIIRSLSFLIFKAQDVHYDIATTIVTMKSHIQALEERANAATVQSTVFGQIAAEALPKSLHCLVKLMSDWLKKPSLQELSNEKKSLRLVDLYHFCIFSDVLATSVVVSTVSADHPKQLVFHIVTGIYGAMQAWFFSEFKGATIEVQIEEFRWLASYSPIVKQLLNPVSRNFYFGLYQDANVEPKMRAKYLSLLHLRFYIPEIYPQLEKVVFLDDDLVVQKDLTPLFSLDLHGVGAVETCLEAFHRYYKYLFSSIISSKFDPQACAWAF…
PAP.Lotus.A	MRRRAADYRRPVRRRLSDWIWILLAFFSVLGLLLFVLHHHQQDPPQHPSPETNARVEHFAKDSLFTEEILSVTSFSRQLAQQMVLAKAYVVIAKEHNLHLAWQLSSKIRSCQLLLSKAAMTGEPVTLEEAEPIIKSLSLLIFKAQDMHYDIATTIVTMKSHIQALEERANAATVQSTVFGQIAAEALPKSLHCLVKLMSDWLKTPSLQELADENKSQRLVDLYHFCIFSDVLASSVVVSTVSADHPKQLVFHIVTGVYGGMQAWFLGDFKGATIEVQIEDFNWLASYSPIVKQLLNPDSRAFYFGLYQDMNVEPKMRPKYLFLLHLRFYLPEIYPQLEKVVFLDDDLVVQKDLTSLFSLDLHGVGAVETCLEAFHRYYKYLFSPIISSRFDPQACAWAF…
PAP.Lotus.B	MRRRAAEFRRPVRRRFSHWICLLLCAFSVAGLVLFLVQHHHEDRVQRPVLDRNAKVEHFAKKSLFTEEILGAKSFSRQLAQQMVLAKAYVIIAKEHNLHLAWELSSKIRSCQLLLSKAAMTGEPVTFEEAEPIIKSLSSLIFKAQDVHYDIATTLVTMKSHIQALEERANAATVQSTVFAQISAEALPKSLHCLVKLTADWLKTPSLQKLSDERRSPGLMDLYHFCIFSDVLATSVVVSTVFADHPQQLVFHIVTAIYGAMQAWFLSDFKGATMEVQIEEFDWLESYSPIVKQLLNPESRAFYFGAYQDLNIEPKLRPKFLSLLHLRFYIPEIYPQLEKIVFLDDDVVVQKDLTPLFSLDLHGVGAVETCLEAFHRFYKYLFSSIISSKIDPQACGWAF…
PAP.Medicago.A	MRRRAADYRRPVRRRLSYWICLLLAFFFILASVLFIIQHHHQDPLQYSLLERNARVDHFAKESLFTEEILSVTSFSRQLAQQMILAKAYVVIAKEHNLHLAWQLSSKIRSCQLLLSKAAMSGEPVTLEEAEPIIKSLTSLIFKAQDIHYDIATTIVTMKSHIHALEERANAATVQSAVFGQLAAEALPKSLHCLVKLVSDWLKVPSLQELSDERKSPRLTDLYHFCIFSDVLATSVVVSTVYADHPKQLVFHIVTGIYGAMQAWFLSDFKGATVEVQIEEFHWLESYSPTVKQLHNPDSRTFYFGLYQDVNAEPKMRPKYLYLLHLRFYIPEIYPQLEKVVFLDDDLVVQKDLTPLFSLDLHGVGAVETCLEAFHRYYKYLFSSIISSRFDPQACAWAF…
PAP.Medicago.B	MGRRAAEFRRPIRRKLSYGICFLLGAFSVVALNYFCLICVCTYRVSDILQERNTKDEHFPKDRLFTEEILSATSFSRQLTEEMVLAKAYVVIAKEHNLHLAWELSSKIRSCQLLLSKAAMTGMPVNKEEAEPIIRSLSTLIFKAQDIHYDIATTIVTMKSQIQALEERAIAATVQSNVFAQISAEALPKSLHCLVKLTSDWLKKPSLQKLSDETRSLRLTDLYHFCIFSDVLATSVVVSTVLAEFPIKLVFHIVTGVYGTMQAWFLSDFKGATIEIQVEEFHWLESYSPIVKQLLDSESRAFYFGAYPDVNAEPKLRSKFLLLLHLRFYIPEIYPQLEKIVFLDDDVVVQKDLTPLFSLELHGVGAVETCLEAFHRYYKYFFSSIISSKFDPQACAWSL…
PAP.Phaseolus.A	MRRRAADFRRPVRRRFSYWIWLLLAFSSILALLLFLLQHHHHDPHHYPLPERNARVEHFAKENLFTQEILSVKSFSRQLAEQMILAKAYVVIAKEHNLHLAWQLSSKIRNCQLLLSKAAITGEPITLEEAEPIIKSLSLLMFKAQDIHYDISTTIVTMKSHIQALEERVNAAIVQSTVFGQIAAEAVSKSLHCLVKLMSDWLKIPSLQELSDERKSPRLVDLYHFCIFSDVLATSVVVSTVSADHPKQLVFHIVTGVYGVMLAWFLRDFKGATIEIQIEEFHWLASYSPLVKQLLNPDSRTFYFGAYQDLNVEPKMRAKYLSLLHLRFYIPEIYPQLEKVVFLDDDLVVQKDLTPLFSLDLHGVGAVETCLEAFHRYYKYVFSSVISSRFDPQACAWAF…
PAP.Phaseolus.B	MRRRAADFRRPVRRRFAYWIWLLLGAFSLAGLVLFFLQHYREYRVYRPFLERNAKVENSAK-RLFTEEILSVTSFSRQLSEQMVLAKAYVIIAKEHNLHLAWELSSKIRSCQLLLSKAAMTGDPVTMEEAEPVIKSLSSLIFKAQDVHYDIATTIVMMKSYIQALEERANTATIQSTVFAQLSAEALPKSLHCLVKLMTDWLKMTSRQKFSHKSRSPQLSDLYHFCIFSDVLATSVVVSTVIADHPKHLVFHIVTGIYGAMKAWFLSDLKGATVEVQIEEFHWLESYSPIVKQLHSPESRAFYFGPYQGVNIEPKLQPKFVSLLHLRFYIPEIYPLLEKIVFLDDDVVVQKDLTPLFSLDLHGVGAVETCLEAFHRYYKYLFSSIISSKFDPQTCGWAF…
