# Supplementary material for: Legume genome structures and histories inferred from Cercis canadensis and Chamaecrista fasciculata genomes
Source: Plant J. 2026 Jun 10;126(5):e70981. doi: 10.1111/tpj.70981 (PMC13252982; doi:10.1111/tpj.70981)
Supplement: Supplementary file 6 — Data S6. Manuscript supplement; Compressed directory of aligned sequences from 250 gene families with high rates of gene duplication consistent with whole‐genome duplications in the legume subfamilies. [file TPJ-126-0-s006.gz › S6_consen_wgd_tree/40_wgd_aln_manual_wgd_copy/Legume.fam3.00971]

CAE.Acacia.A	MAEDSVAARPS-SSSSSAPLGSSVISIVKLQDIFARVGSQSTIDLPQVAVVGSQSSGKSSVLEALVGRDFLPRGEICTRRPLVLQLVQTKRKPDGAEEEYGEFLHLPGKRFYDFSDIRREIQAETDREAGGKGVSDKQIRLKIFSPVLDITLVDLPGITKVPVGDQPSDIEARIRTMIMSYIKTPTCLILAVTPASDLASDALQMAGVADPDGNRTIGVITKLDIMDRGTDARNLLLGKVIPLRLGYVGVVRSQEDIQMRSIKDALIAEEAFFRSRPIYSGLAESCGVPQLAKKLQILAQHIKAVLPGLRARISSQLVSVAKEHASYGEITESKAGQGALLLILSKYSEAFSSMVEGKEEMSTSELSGGARIHYIFQSIFVKSLEEVDPCENLTDEDIR…
CAE.Acacia.B	MVDEPVVVAPPPSLSGAAPLGSSVISLVRLQDIFARVGKQSSINLPQVAVVGSQSSGKSSVLEALVGRDFLPRGDICTRRPLLLQLVQTKRKPDGTEEEYGEFLHLNGKKFYDFSEIRMEIQAETERDAGGKGVSDKKICLKIFSPVLDITLVDLPGITKVPVGDQPSDIEARIRTMIMSCIKAPTCVILAVTPASDLASDALQMARVADPDGSRTIGVITKLDIMDRGTDAQKLLLGKVIPLQLGYVGVVRSQEDILKRSIRDALVAEEEFFRSRPVYNSIADRCGIPQLAKKLKILAQHIKALLPWLRAHISNALVSFTKELVNYGEITESKAGQGALLLILSKYCEAFSSVVEGKKDMPTTEVSGGARIHYIFQSIFVKCLEEVDPCEDLTDGDIR…
CAE.Chamaecrista.A	MAEEPVSAPPS-SSSPSAPLGSSVISLVKLQDIFSRVGSQSTIDLPQVAVVGSQSSGKSSVLEALVGRDFLPRGEICTRRPLVLQLVQTKRKPDGTEEEYGEFLHLPKKKFHDFSEIRREIQAETEREAGEKGVSDKQIRLKIFSPVLDITLVDLPGITKVPVGDQPSDIEARIRTMIMSYIKTPTCLILAVTPASDLASDALQMAGVADPDGNRTIGVITKLDIMDRGTDARNLLLGKVIPLRLGYVGVVRSQEDILRRSIKDALAAEEKFFRSHPVYSALADRCGVPQLAKKLQILAQHIKAVLPGLRARISTSLVAVAKEHANYGEITESKAGQGALLLILSKYSEAFSSMVEGKEEMSTTELSGGARIHYIFQSIFVKSLEEVDPCEDLTDDDIR…
CAE.Chamaecrista.B	MADDPLPVPPSTSSSSASPLGSSVISLVRLQDIFAKVGAQSSIDLPQVAVVGSQSSGKSSVLEALVGRDFLPRGEICTRRPLVLQLVQTTRNPDATDEEYGEFLHLNGKRFYDFSHIRSEIQAETEREAGGKGVSDKTIRLKIFSPVLDITLVDLPGITKVPVGDQPSDIEARIRTMIMSYIKTPTCLILAVTPASDLASDALQMAGIADPDGNRTIGVITKLDIMDRGTDARNLLLGKVIPLRLGYVAVVRCQEDILMRSIKDALVAEETFFRSHPVYNSLADRCGIPQLAKKLQILAQHIKTVLPGLRARISSLLVATAKEHASYGEITESKAGQGALLLILSKYCEAFSSMVEGKEMMSTSELYGGARIHYIFQSIFVKSLEEVDPFEDLTDDDIR…
CAE.Senna.A	--------------------------------------------------------------------------------------------------------------------------------------------------------------------------------MIMSYIKTRTCLILAVTPASDLASDALQMAGVADPDGNRTIGVITKLDIMDRGTDARNLLLGKVIPLRLGYVGVVRSQEDIQNRSIKDALAAEEKFFRSHPVYSSLAECCGIPQLAKKLQILAQHIKNVLPGLRARISSSLVSVAKEHASYGEITESKAGQGALLLILSKYSEAFSSMVEGKEEMSTSELSGGARIHYIFQSIFVKSLEEVDPCEDLTDDDIR…
CAE.Senna.B	-----------------------------EQDIFAKVGSQTTIDLPQVAVVGSQSSGKSSVLEALVGRDFLPRGDICTRRPLVLQLVQTKRKPDGTAEEYGEFLHLNGKRFYDFSEIRREIQAETEREAGGKGVSDKQIRLKIFSPVLDITLVDLPGITKVPVGDQPSDIENRIRTMIMSYIKAPTCLILAVTPASDLASDALQMAGIADPDGNRTIGVITKLDIMDRGTDARNLLLGKVIPLRLGYVGVVRCQEDIREKSIKDALVAEEKFFHSRPEYNSVADSCGVPQLAKKLQILAQHIKNVLPGLRAHISRLLVSAAKEQASYGEITESKA------------CE-------------------------------------VDPCEDLTDDDIR…
CER.Bauhinia.A	-------------VSSSAPLGSSVIPIVKLQDIFAQLGSQSTIELPQVAVVGSQSSGKSSVLEALVGRDFLPRGDICTRRPLVLQLLQTKKKPDGIEEEYGEFLHLPGKRFYDFSEIRREIQAETDREAGGKGVSDKQIRLKIFSPVLDITLVDLPGITKVPVGDQPSDIEALIRTMIMSYIKIPSCLILAVTPASDLASDALQMAGIADPDGSRTIGVITKLDIMDRGTDARKLLLGEVIPLRLGYVGVVRSQEDILLRSIRDAIEAERKFFDSRPIYSSLKDRCGVPQLAQKLQILVQHIKAVLPGLKARINAALTSVAKEYQNYGEITESKAGQGALLLILSKYSDAFSSMIEGKEEMSTLELSGGARIHYIFQSIFVKSLEEVDPCEDLTDDDIR…
CER.Bauhinia.B	--------------AASAPIGSSVIPIVKLQDIFAQLGSQSTIELPQVAVVGSQSSGKSSVLEALVGRDFLPRGDICTRRPLVLQLLQTTKKPDGTGEEYGEFLHLPGKRFYDFSEIRREIQAETDREAGGKGVSDKQIRLKIFSPVLDITLVDLPGITKVPVGDQPSDIEARIRTMIMSYIKTPSCLILAVTPASDLASDALQMAGIADPDGNRTIGVITKLDIMDRGTDARKLLLGEVIPLRLGYVGVVRSQEDILLRSIRDAIEAERKFFDSRPVYSTLKDRCGVPQLAQKLQILVQHIKAVLPGLKARINAALTSVAKQFQNYGEVTESKAGQGALLLILSKYSEAFSSMVEGKEEMSTLELSGGARIHYIFQSIFVKSLEEVDPCEDLTDDDIR…
CER.Cercis.o	MADEPVAASSSPSSSSSTPLGSSVIPIVKLQDIFAQLGSQSTIELPQVAVVGSQSSGKSSVLEALVGRDFLPRGDICTRRPLVLQLLQTKRKPDGTEEEYGEFLHLPGKRFFDFSEIRREIQAETDREAGGKGVSDKQIRLKIFSPVLDITLVDLPGITKVPVGDQPSDIEARIRTMIMSYIKTPSCLILAVTPASDLASDALQMAGIADPDGNRTIGVITKLDIMDRGTDARKLLLGEVIPLRLGYVGVVRSQEDILLRSIRDAIEAERKFFDSRPVYSTLKDRCGVPQLAQKLQILVQHIKAVLPGLKARINAALTSVAKEYQNYGEITESKAGQGALLLILSKYSDAFSSMVEGKEEMSTLELSGGARIHYIFQSIFVKSLEEVDPCEELTDDDIR…
CER.Phanera.A	---------------TSAPLGSSVIPIVKLQDIFAQLGSQSTIELPQVSVVGSQSSGKSSVLEALVGRDFLPRGDICTRRPLVLQLLQTKKKPDGTEEEYGEFLHLPGKRFYDFSEIRREIQAETDREAGGKGVSDKQIRLKIFSPVLDITLVDLPGITKVPVGDQPSDIEARIRTLIMSYIKIPSCLILAVSPASDLASDALQMAGIADPDGNRTIGVITKLDIMDRGTDARKLLLGEVIPLRLGYVGVVRSQEDILLRSIKDAIEAERKFFDSRPIYNTLKDRCGVPQLAQKLQILVQHIKAVLPGLKSRINAALTSVAKEYQSYGEITESKA---CINISLSLLEAAFSSMVEGKEEMSTTELSGGARIHYIFQSIFVKSLEEVDPCEDLTDDDIR…
CER.Phanera.B	---------------ASAPLGSSVIPIVKLQDIFAQLGSQSTIELPQVSVVGSQSSGKSSVLEALVGRDFLPRGDICTRRPLVLQLLQTKTNPDGTEEEYGEFLHLPGKRFYDFSEIRREIQAETDREAGGKGVSDKQIRLKIFSPVLDITLVDLPGITKVPVGDQPSDIEARIRTMIMSYIKTPSCLILAVTPASDLASDALQMAGIADPDGNRTIGVITKLDIMDRGTDARKLLLGEVIPLRLGYVGVVRSQEDILLRSIRDAIEAERKFFDSRPAYSSLKDRCGVPQLAQKLQILVQHIKAVLPGLKARINAALTSVAKEYQNYGEITESKAGQGALLLILSKYSDAFSSMVEGKEEMSTLELSGGARVHYIFQSIFVKSLEEVDPCEDLTDDDIR…
DET.Sindora.A	MAKDPAAASGV-PQSSAPPLGSSVISLVRLQDIFSLVGSQSTIDLPQVAVVGSQSSGKSSVLEALVGRDFLPRGDICTRRPLVLQLVRTKKKPDGSDEEYGEFLHLPGQKFYDFLRIREEIQAETNREAGGKGVSDKQIRLKIYSPVLDITLVDLPGITKVPVGDQPSDIESRIRTMIMSYIKIPTCLILAVTPASDLASDALQMAQIADPDGNRTIGVITKLDIMDRGTDARNLLLGKVIPLRLGYVGVVRSQEDIENLSIKDALVAEEEFFRSRPVYNGLAERCGVPQLAKTLQILAQHIKAVLPGLRARISTSLVSIAKEHASYGEITESKAGQGALLLILSKYSEAFSSMVEGKEEMSTSELSGGARIHYIFQSIFVRSLEEVDPCEDLTDDDIR…
DET.Sindora.B	---EP-AV-PALASSPASPLGSSVISLVRLQDIFALVGSQSTIDLPQVAVVGSQSSGKSSVLEALVGRDFLPRGDICTRRPLVLQLVRTKKKPDGSEEEYGEFLHLPKKKFDKFSDIKREIENETNREAGGKGVSDKQIRLKIFSPVLDITLVDLPGITKVPVGDQPSDIEARIRTMIMSYIKAPTCLILAVTPASDLASDALQMAQIADPDGNRTIGVITKLDIMDRGTDARNLLLGKVVPLRLGYVGVVRSQQDIRERSIKDALVAEELFFRSRPVYNGLADRCGVPQLAKILQILAQHIKAVLPGLRAHISTSLVSIAKEHASYGEITESKAGQGALLLILSKYSDAFSSMVDGKEEMSTLELSGGARIHFIFQSIFVKSLEEVDPCEDLTDDDIR…
OUT.Arabidopsis.O	-------TPPSSSTTNAAPLGSSVIPIVKLQDIFAQLGSQSTIALPQVVVVGSQSSGKSSVLEALVGRDFLPRGDICTRRPLVLQLLQTKSRANGSDDEWGEFRHLPETRFYDFSEIRREIEAETNRLVGEKGVADTQIRLKISSPVLNITLVDLPGITKVPVGDQPSDIEARIRTMILSYIKQDTCLILAVTPATDLASDALQIASIVDPDGHRTIGVITKLDIMDKGTDARKLLLGNVVPLRLGYVGVVRCQEDILLRTVKEALLAEEKFFRSHPVYHGLADRLGVPQLAKKLQILVQHIKVLLPDLKSRISNALVATAKEHQSYGELTESRAGQGALLLFLSKYCEAYSSLLEGKEEMSTSELSGGARIHYIFQSIFVKSLEEVDPCEDLTDDDIR…
OUT.Prunus.O	MADEPSVAPPQHGSSSASPLGNSVIPIVKLQDIFAQLGSQSTIELPQVAVVGSQSSGKSSVLEALVGRDFLPRGEICTRRPLVLQLLQTKRNPDGTDEEYGEFLHVPGRRFHDFSEIRREIQLETEREAGGKGVTDKQIRLKIFSPVLDITLVDLPGITKVPVGDQPSDIEARIRTMIMSYIKVPSCLILAVTAASDLASDALQIAGNADPDGLRTIGVITKLDIMDRGTDARNLLLGKVIPLRLGYIGVVRSQEDITMRSIKDALVAEEKFFRSRPVYNGLADRCGIPQLAKKLQILVQHIKAVLPGLKSRISSALVSVAKEHASYGEITESKAGQGALLLILSKYSEAFSTMVEGKEEMSTSELSGGARIHYIFQNIFVKSLEEVDPCEDLTDDDIR…
OUT.Quillaja.O1	MADESVATPP---SSSAAPLGSSVIPIVKLQDIFAQLGSQSTIELPQVAVVGSQSSGKSSVLEALVGRDFLPRGDICTRRPLVLQLLQIKRKPDGTEEEYGEFLHLPGKRFYDFSEIRREIQAETDREAGGRGVSDKQIRLKIFSPVLDITLVDLPGLTKVPVGDQPSDIEARIRTMIMSYIKTPSCLILAVTPASDLASDALQMAGIADPDGNRTIGIITKLDIMDRGTDARNLLLGKVIPLRLGYVGVVRSQEDILLRSIKDAILAEEKFFRSRPVYNGLADRCGVPQLAKKLQILVQHIKSVLPGLKSRISTALVSVAKEHASYGELTESKAGQGALLLILSKYSEAFASTVEGKEEMSTSELSGGARIHYIFQSIFVKSLEEVDPCEDLTDDDIR…
OUT.Quillaja.O2	MADESVATT---SSSLASPLGSSVIPIVKLQDIFAHLGSQSTIELPQVAVVGSQSSGKSSVLEALVGRDFLPRGDICTRRPLVLQLLQIQRKPDGTEEEYGEFLHLPGKRFYEFSEIRREIQAETDREAGGKGVSDKQIRLKIFSPVLDITLVDLPGITKVPVGDQPSDIEARIRTMIMLYIKTPSCLILAVTPASDLASDALQMAGIADPDGNRTIGIITKLDIMDRGTDARNLLLGKVIPLRLGYVGVVRSQEDILLRSIKDAILAEEKFFRSRPVYNSLADRCGVPQLAKKLQILVQHIKAVLPELKSRIRTALVSVAKEHASYGEITESKAGQGSLLLILSKYSEVFASTVEGKEEMLTSELSGGARIHYIFQSIFVKSLEEVDPCEDFTDDDVR…
OUT.Vitis.O	MAEEAVSSNPTHSSSSAAPLGHSVIPIVKLQDIFAQLGSQSTIELPQVAVVGSQSSGKSSVLEALVGRDFLPRGDICTRRPLVLQLLQTKRRPDGSEEEYGEFLHLPGKKFFDFSEIRREIQAETDREAGEKGVSDKQIRLKIFSPVLDITLVDLPGITKVPVGDQPSDIEARIRTMIMSYIKLPSCLILAVTPASDLASDALQIAGNADPDGYRTIGVITKLDIMDRGTDARNLLLGKVIPLRLGYIGVVRSQEDIIMRSVKDALVAEEKFFRSRPVYNGLADRCGITQLAKKLQILVQHIKTVLPGLKLRMNSALVSVAKEHASIGEIPESKAGQGALLLILSKYAEAFSSRVEGKEEMSTAELSGGARIHYIFQSIFVKSLEEVDPCEDLTDDDIR…
PAP.Aeschynomene.A	----A---QPPVPSSSTTPLGSSVISLVRLQDIFARVGNQSTIELPQVAVVGSQSSGKSSVLEALVGRDFLPRGDICTRRPLVLQLVQTKHNPDGSAEEFGEFLHLPGRRFHDFSLIRREIQAETEREAGGKGVSDKQIRLKIFSPVLDITLVDLPGITKVPVGDQPSDIEARIRTMIISYIKVPTCLILAVTPASDLASDALQMAGIVDPDGNRTIGVITKLDIMDRGTDARNLLLGKVIPLRLGYVGVVRSQEDILMRSIKDALVAEEKFFRSHPVYSSLADSCGVPQLAKKLQILAQHIKAVLPGLRARISTSLVALAKEHASYGEITESKAGQGALLLILSKYCDAFSSMVEGKEEMSTSELSGGARIHYIFQSIFVKSLEEVDPCEDLSDDDIR…
PAP.Aeschynomene.B	MADDATAAAPPPSSAAAAPLGSSVISLVRLQDIFARLGSQSTIDLPQVAVVGSQSSGKSSVLEALVGRDFLPRGDICTRRPLVLQLVQTKRKPDGSEEEYGEFLHLPGKRFYDFSEIRREIQAETDREAGGKGVSDKQIRLKIFSPVLDITLVDLPGITKVPVGDQPSDIEARIRTMIMNYIKTPTCLILAVTPASDLASDALQMAGIADPDGNRTIGVITKLDIMDRGTDARNLLLGKVIPLRLGYVGVVRSQEDIHNRSIKDALVAEERFFRSRPVYSGLADSCGVPQLAKKLQILAQHIKAVLPGLRARISTSLVAVAKEHASYGEITESKAGQGALLLILSKYCEAFSSMVEGKEEMSTSELSGGARIHYIFQSIFVKSLEEVDPCEDLTDEDIR…
PAP.Lotus.A	--------------------------------------------------------------------------------------------------------------------------------------------------------------------------------MIMSYIKIPTCLILAVTPASDLASDALQMAQVADPDGNRTIGVITKLDIMDRGTDARNLLLGKVIPLRLGYVGVVRSQEDIQMRSIKDALVAEEEFFRSRPVYSGLADSCGVPQLAKKLKILAQHIKAVLPGLKARISTSLVALAKEHASYGEITESKAGQGALVLILSKYCDAFSSMLEGKKEMSTCELSGGARIHYIFQSIYVRSLEAVDPCEDLTDDDIR…
PAP.Lotus.B	MADDGVAPPPSSSTPPAAPLGSTVISLVRLQDIFSRVGSQSTIDLPQVAVVGSQSSGKSSVLEALVGRDFLPRGEICTRRPLVLQLVQTKKNPDGSDEEYGEFLHLPGRKFFDFSDIRREIQAETDREAGGKGVSDKQIRLKIFSPVLDITLVDLPGITKVPVGDQPSDIEARIRTMIMSYIKTPTCLILAVTAASDLASDALQMAGIADPDGNRTIGVITKLDIMDRGTDARNLLLGKVIPLRLGYVGVVRSQEDIQMRSIKDALVAEEKFFRSRPVYSGLADSCGVPQLAKKLQILAQHIKAVLPGLRARISTQLVSVAKEHASYGEITESKAGQGALLLILSKYCEAFSSMVEGK-----------------------------------------…
PAP.Medicago.A	-------------SNDGAPLGSTVISLVKLQDIFSRVGSQSTIDLPQVAVVGCQSSGKSSVLEALVGRDFLPRGDICTRRPLVLQLVHIPP----SKPESAEFLHLPGRTFHDFSQIRAEIQAETDREAGGKGVSDKQIRLKIFSPVLDITLVDLPGITKVPVGDQPSDIESRIRTMIMSYIKVPTCLILAVTPASDLASDALQMAGNADPDGHRTIGVITKLDIMDRGTDARNLLLGKVIPLRLGYVGVVRSQEDILTRSIKDALVAEEKFFRSHPIYSGLADSCGVPQLAKKLKILAQHIKAVLPGLKARISASLVNLAKEHASYGEITESKAGQGALILILSKYSDAFTSIVEGKEAMSTSELSGGARINYIFQSIFVRSLEEVDPCEDLTDDDIR…
PAP.Medicago.B	MVDDTVTSPPPPPSSAPVPLGSGVISLVRLQDIFSRVGSQSAINLPQVAVVGSQSSGKSSVLEALVGRDFLPRGEICTRRPLVLQLVRSSEP----ADEYGEFLHLPGKRFYDFSDIRREIQAETDREAGDKGVSDRQIRLKIVSPVLDMTLVDLPGITKVPVGDQPSDIEARIRTMIMSYIKEPSCLILAVTPASDLASDALQMAGVADPEGNRTIGVITKLDIMDRGTDARNLLQGKVIPLRLGYVGVVRSQEDIQMRSIKDALVAEEKFFRSRPVYSGLADSCGIPQLAKKLQILAQHIKALLPGLRAHISTNLVTVAKEHASYGEITESKAGQGALLLILSKYCEAFSSMVDGKEEMSTSELSGGARIHYIFQSIFVRSLEEVDPCEGLTDDDIR…
PAP.Phaseolus.A	-------------SAAASPLGSSVISLVRLQDIFSRVGSHSAIDLPQVAVVGSQSSGKSSVLEALVGRDFLPRGDICTRRPLVLQLVQVKP----SQDEFGEFLHLPGRKFHDFSQIRYEIQAETDREAGGKDVSDKQIRLKIFSPVLDITLVDLPGLTKVPVGDQPSDIEARIRTMIMSYIKTPTCLILAVTPASDLASDALQMAAIADPDGNRTIGVITKLDIMDRGTDARNLLLGKVVPLRLGYVGVVRCQEDILMRSIKDALVAEEKFFRSRPIYSGLADSCGVSQLAKKLKILAQHIKALLPGLRAHISASLVTLAKEHASYGEITESKAGQGALILILSKYCDAFSSMVEGKEGMFTSELFGGARIQYIFQSIFVRSLEEVDPCEDLTDDNIR…
PAP.Phaseolus.B	MAEEVSSSTTSPAASATAPLGSSVISLVRLQDIFSRVGSQSTIDLPQVAVVGSQSSGKSSVLEALVGRDFLPRGDICTRRPLVLQLVQTKRKPDAPDDEYGEFLHLPGRKFHDFSDIRREIQAETDREAGGKGVSDKQIRLKIFSPVLDITLVDLPGITKVPVGDQPSDIEARIRTMIMSYIKTPTCLILAVTPASDLASDALQMAGIADPDGNRTIGIITKLDIMDRGTDARNLLLGKVIPLRLGYVGVVRSQEDIQMRSIKDALVAEEKFFRSRPVYSGLADSCGVPQLAKKLQILAQHIKAVLPGLRARISTSLVSVAKEHASYGEITESKAGQGALLLILSKYCEAFSSMVEGKEEMSTSELSGGARIHYIFQSIFVKSLEEVDPCEDLTDDDIR…
