# Supplementary material for: Legume genome structures and histories inferred from Cercis canadensis and Chamaecrista fasciculata genomes
Source: Plant J. 2026 Jun 10;126(5):e70981. doi: 10.1111/tpj.70981 (PMC13252982; doi:10.1111/tpj.70981)
Supplement: Supplementary file 6 — Data S6. Manuscript supplement; Compressed directory of aligned sequences from 250 gene families with high rates of gene duplication consistent with whole‐genome duplications in the legume subfamilies. [file TPJ-126-0-s006.gz › S6_consen_wgd_tree/40_wgd_aln_manual_wgd_copy/Legume.fam3.01633]

CAE.Acacia.A	-------YHSKCRAPSIVFFLFLLLFSSLFTTSIACSGCQVLEPCSAATDCGPGLFCGCLALGRTQPVCTRGQATVPTAIIDLPFKYTWIVTHSFSIVDAPPLPGVQRLTLYQEDTVTQLRGVRGLMLDMYDFQDIWLCHSFKGQCFFTAFQPAITLKEVEAFLTEPTEIVTIIIEDYVHTPKGLTLFTNAGLDKYWFPVSKMPKKGQDWPTIPKMVQAYRLLVFTSVASKEAEEGIAYQWKYMVEEPGDPGVQPGSCPHRKESKPLNSRSASLFLLYFPTYPVEADSCKEHSAPLAEMVTCYKAAGVLPFVAVFYMRSDGGGVFDIVDKMGPSLCGCSTVTACQAGAPSGSCKTAIPSTNPVGNASGSFTGSVQFSNSATAAYSPWMLLLLYFPFILA…
CAE.Chamaecrista.A	MCSRFFEHRRKCRATPIASFFI-SLISLHFTISIACSGCQVLEPCSAATDCGPGLYCGCPSLGRTQPICTRGQANIPTTIIGLPFKYTWIVTHSFSIVDAPPLPGVQRLTFYQEDTVTQLRGVRGLMLDMYDYQDIWLCHSFKGQCFFTAFQPAITLKEVEAFLTQPTEIVTIIIEDYVQTPKGLTLFVSAGLDKYWFPVSKMPKKGEDWPTITEMVQAHRLLVFTSIASKEAEEGIAYQWKYMVEEPGDPGVQQGSCPHRKESKPLSSRSASLFLLYFPTYPVEADSCKEHSAPLAQMVTCYKAAGAVPFVAVFYMRSDGGGVFDIMDTMGRSLCGCSTVAACQAGAPFGSCKIAVPSTSPVNNTAGSFTGYVQFSKSESPVYSRCMLLHLLYSLFIA…
CAE.Senna.A	MCSRFLECRRKCQAPLIASLFA-SLISLLFTTSVACSGCQVLESCSAATDCGPGLYCGCPALGRTQPICTRGQATIPTAIVGLPFKYTWIVTHSFSIVDAPPLPGVQRLTFYQEDTVTQLRGVRGLMLDMYDFQDIWLCHSFKGQCFFTAFQPAITLKEVEAFMTEPTEIITIIIEDYVHTPKGLTLFVSAGLDKYWYPVSKMPKKGEDWPTVTEMVQAHRLLVFTSIASKEAEEGIAYQWKYFVEESGDPGVQQGSCPHRKESKPLNSRSASLFLQYFPTYPVEADACKEHSAPLAEMVTCYKAAGMLPFVAVFYMRSDGGGVFDILDKMGRSLCGCSTVTACQAGAPFGSCKVAMPSTSPVTNTAGSFTGSVQFSKSAAPVHSPCMLLLLMYFPFIA…
CER.Bauhinia.A	MCSPFLEYRQKCRVLAIGYLFFVSLTSVFITSSTACSGCQVLEACSAPTDCGAGLYCGCPALGRTQPICTRGQATNVTSIIGLPFKYTWVITHSFSIVDAPPLPGVQRLTFYQEDTVTQLKGVRGLMLDMYEFEDIWLCHSFQGQCFFTAFQPAITLKEVEAFLTEPTEIVTIIIEDYVHTPKGLSLFINAGLDKYWYPVSKMPKKGQDWPTLTEMVQAHRLLVFTSIASKEAEEGIAYQWKYMVEEPGDPGVHQGSCPNRKESKGLSSRSASLFLMYFPTYPVQADSCKENSAPLADMAACYRAAGVLPFVAVFYMRSDGGGVFDIVDKMGRTLCGCNTVTACQAEASFGSCKIAVPSTSPMSATSGSFTGSVQFSKSASPVHSPCLLHFLFYLLLIA…
CER.Bauhinia.B	MCSGFLEHGRKSRALAIGYLLLVSLFSVLIASSTACSGCQVLEACSAPTDCGAGLYCGCPALGMNQPICTRGQATNVASIIGLPFKYTWIMTHSFSIVDAPPLPGVQRLTFYQEDTVTQLKGVRGLMLDMYEFDDIWLCHSFRGQCFFTAFQPAITLKEVEAFLTEPTEIITIIIEDYVHTPKGLTLFINAGLDKYWYPVSKMPKKGQDWPTVTEMVQAHRLLVFTSIASKEAEEGIAYQWKHMVEEPGDPGVHQGSCPSRKESKALSSRSASLFLMYFPTYPVEADSCKENSAPLAEMVTCYKAAGVLPFVAVFYMRSDGGGVFDIIDKMGHTLCGCNTVTACQAGGPFGSCKVSVPSTSSMTNTSGSFTGSVQFWRSASPVHSPCLLHLLLYLPLIG…
CER.Cercis.o	MCSPFLEYRRKCRALAIGYLFFVSLISVLITSSTACSGCQVLEACSAPTDCGPGLYCGCPALGRTQPICTRGQATSITSIIGLPFKYTWIMTHSFSIVDAPPLPGVQRLTFYQEDTVTQLKGVRGLMLDMYEFDNIWLCHSFRGQCFFTAFQPAITLKEVEAFLTEPTEIVTIIIEDYVHTPKGLTLFINAGLDKYWYPVSKMPKKGQDWPTVTEMVQAHRLLVFTSIASKEAEEGIAYQWKYMVEESGDPGVHQGSCPNRKESKALSSRSASLFLLYFPTYPVEADSCKEHSAPLTEMVTCYKAAGVLPFVAVFYMRSDGGGVFDIVDRMGRTLCGCNTVTACQAGAPFGSCKIAVPGTSPMSNTSGSFTGSVQFSKSASPVHSPCLLHLLFYLPLIA…
CER.Phanera.A	MCSPFLEYRQKCRVLAIGYLFFVSFTSVFITSSTACSGCQVLEACSAPTDCGAGLYCGCPTLGRTQPICTRGQATNVTSIIGMPFKYTWIMTHSFSILDAPPLPGVQRLTFYQEDTVTQLKGVRGLMLDMYEFDDIWLCHSFRGQCFFTAFQPAITLKEVEAFLTEPTEIVTIIIEDYVHTPKGLTLFINAGLDKYWYPVSKMPKKGQDWPTLTEMVQAHRLLVFTSISSKEAEEGIAYQWKYVVEEPGDPGVHQGSCPNRKESKALNSRSASLVLMYFPTYPVEADSCKENSAPLAEMATCYKAAGVLPFVAVFYLRSDGGGVFDIVDKMGHTLCGCNTVTACQAGASFGSCKITVPSTSPMSTTSGSFTGSVQFSKSTSLVPSPCLLHFLFYLPLIT…
CER.Phanera.B	MCSHFLEHRRKCRALAIGYLLFVSLSSVLITSSTACSGCQVLEACSAPTDCGAGLYCGCPALGMTQPLCTRGQATNVASMIGLPFKYTWIMTHSFSIVDAPPLPGVQRLTFYQEDTVTQLKGVRGLMLDMYEFDDIWLCHSFRGQCFFTAFQPAITLKEVEAFLTEPTEIVTIIIEDYVHTPKGLTLFINAGLDKYWYPVSKMPKKGQDWPTVTEMVQAHRLLVFTSIASKEAEEGIAYQWKYMVEEPGDPGVHQGSCPNRKESKRLSSRSASLFLLYFPTYPVEADSCKENSAPLADMLTCYKAAGVLPFVAVFYMRSDGGGVFDIVDKMGHTLCGCNTVTACQAGAPFGSCKIAVPSTSPMTNTSGSFTGSVQFWRSASPVHPPCLFHLLFYLPLIV…
DET.Sindora.A	MCSRFSECRRKCRAPANGYVFL-SLISIFVTTSTACFGCQVLEACSAATDCGAGLYCGCPSVGRTQPICTRGQATIPTSIVGLPFKYTWIVTHSFSIVDAPSLTGAQRLTFYQEDTVTQLMGVRGLMLDMYDFQDIWLCHSFRGQCFFTAFQPAITLREVEAFLTEPTEIVTIVIEDYVKTPKGLTLFINAGLDKYWFPVSKMPKKGEDWPTVTEMVQAHRLLVFTSVASKEAEEGIAYQWKYMVEEPGDPGVQRGSCPNRKESKSLSSGSASLFFLYFPTYPVEADSCKEHSAPLADMVTCYKAAGMLPFVAVFYMRSDGGGVFDIVDKMGRSLCGCGTVTACQVGAPFGSCKIAVPSSTPMSSTAGSFTGSVQFSRSASPVHSPCILDLLIYFLLVR…
DET.Sindora.B	MCKHFSECRRKCRAPSICYLVL-SFFSLLIPPSTACSGCQVLEACSSATDCGPGLYCGCPAVGRTQPICTRGQANIPTSIVRLPFKYTWITTHSFSIVDAPSLTGVQRLTFYQEDTVTQLRGVRGLMLDMYDFEDIWLCHSFRGQCFFTAFQPAITLKEVEAFLTEPTEIVTIIIEDYVHTPKGLTLFTNAGLDKYWFPVSKMPKKGDDWPTVTEMVQAYRLLVFTSVASKEAEEGIAYQWNHMVEEPGDPGVRRGSCPNRKESKPLSSRSASLFLLYFPTFPVQADSCKEHSAPLADMVTCYKAAGVLPFLAVFYMRNDGGGVFDIVDKMGGSLCGCSTVTACQAGAPFGSCKITVPSTSPVTS-AGSFAGSVQFSRSALPVHSPVLLLLLFCFPLIA…
OUT.Arabidopsis.O	----------LCRAVTVSLLLL----LLSFSFSSACSGCQLLDSCSSATDCVSGLYCGCPAVGRSKPVCTRGQATSPTSIIGLPFKYTWLMTHAFSNANAPLLPGVERITFYQEDTITQLQGVRGLMLDMYDFNDIWLCHSLRGQCFFTAFQPAIILREVEAFLSQPTEIVTIIIEDYVHRPKGLSLFANAGLDKYWFPVSKMPRKGEDWPTVTDMVQEHRLLVFTSVAAKEDEEGVAYQWRYMVEESGDPGVKRGSCPNRKESQPLNSKSSSLFLMYFPTYPVEKDACKEHSAPLAEMVTCLKSGGRMPFLAVFYMRSDGGGVFEILDRMGPVLCGCETLSACQPGAAYGSCKVTVQTRTPSMDSGGSYSGSVQFSRSLASVAQLNIVVFCFSLL---…
OUT.Prunus.O	----SADHRGLCRASSAGYLSL-LLFSVLVTISAACSGCQVLEACAAATDCGPGLYCGCPASGKNQPVCTRGQAIAPTSIIGLPFKYTWLVTHSFSIVDAPPLPGVQRLTFYQEDTVTQLRGVRGLMLDVYDFEDIWLCHSFQRQCFFTAFQPAITLTEVEAFLSQPTEIVTIILEDYVKAPKGLTLFTKAGLDKYWFPVSKMPRKGEDWPTVTEMVQEHRLLVFTSDGSKEALEGIAYQWKYMVEESGDPGVKPGSCPKRKESKPLNSKSASLFFQYFPTYPVEAEACKEHSTSLEEMVTCYKAAGAMPFLAVFYMRSDGVGVFDAVDRMGRTLCGCSTVSACQAGAPFGSCKVSIPTRSPVTNNAGSFTGSVQFAKSASTVYSPRLVVFMFYIPLMA…
OUT.Quillaja.O1	MFSHLGEHLSKCIAPAVAYLFL-LLISLHTTSSIACSGCQLFEACSAATDCGSGLYCGCPALGKTQPICTRGQATIPTSIIGLPFKYTWIVTHSFSIVDAPPLPGVQRLTFYQEDTVAQLRGVRGLMLDMYDFEDIWLCHSFQGQCFFTAFQPAITLKEVEAFLTEPTEIVTIIIEDYVRTPKGLILFTGAGLDKYWFPVAKMPKKGGDWPTVTEMVQKHRLIVFTSVASKEAEEGIAYQWKYMVEESGDPGQKQGSCPNRKESKPLKSRSASLFLQYFPTDPVEAEACKEHSAPLAEMVTCYKAAGALPFLAVFYMRSDGGGIFDIVDKMGQTLCGCSTVTACQAGVPFGSCKVSVPSRSPMTNTAGSFTGSVQFSRSASPVHSPCMLFFLLYFPLAF…
OUT.Quillaja.O2	MFSPFVEHRCKYIAPAVGYLFL-SLISFLITCSTACSGCQVLEACSAATDCSSGLYCGCPALGKTQPICTRGLATIPTSVIGLPFKYTWIVTHSFSIVDAPPLPGVQRLTFYQEDSVTQLRGVRGLMLDMYDFEDIWLCHSFRGQCFFTAFQPAITLKEVEAFLTEPTEIVTIIIEDYVQTPKGLTLFTNAGLDKYWFPVAEMPKKGEDWPTVTEMVQKQRLLVFTSIASKEAEEGIAYQWKHMVEESGDPGQKQGSCPNRKESKPLSSRSSSLFLQYFPTYPVEADACKEHSAPLPQMVTCYKAAGVLPFLAVFYMRSDGGGIFDIVDKMGQALCGCSTVTACQAGAPFGSCKVAVPSRSPTTNSAGSFTGSVQFSRSASPVHSSYLLFFLFYFPVKA…
OUT.Vitis.O	-FPSFSDQRSLCRASAIGYFLLLLIISVLIINSAACSRCQVLEPCSLPTDCGPGLYCGCPAMGKNQPICTRGQATIPTTIIGLPFKYSWLMTHAFSIVDAPPLPGVQRITFYQEDTVTQLRGVRGLMLDMYDFEDIWLCHSFRGQCYFTAFQPAITLKEVETFLSEPSEIVTIVIEDYVHTTKGLTLFTNAGLDKYWFPVSKMPRKGEDWPTVTDMVQEHRLLVFTSIASKEADEGIAYQWRYMVEEPGDGGVVQGSCPNRKESRPLNSKSASLFLQSFPSFPVESDSCKEHSATVGELVTCYKAAGVMPFLAVFYMRSDGGGVFDVLDGMGQTLCGCSSVAACQAGAPFGTCKVAVSNTTQTPNTFGSFSGSVQLSGSASTIHFMLLYFFLLFFSFLV…
PAP.Aeschynomene.A	--------DAMCRAPSIISLFLSLFSSFFITSSAGCSGCQVLEACSAASDCGSGLYCGCPALGRKKPVCTRGQATLPTSIVGLPFKYTWIMTHSFSIVDAPPLPGAQRLTFYQEDTVTQLRGVRGLMLDMYDFEDIWLCHSFRGQCFFTAFQPAITLKEVEGFLIEPTEIVTIVIEDYVHTPMGLILFTSAGLDKYWFPVSDMPKNGEDWPTVTEMVQSRRLLVFTSDASKEDEEGIAYQWRYMVEESGDPGVQRGSCPHRKESQQLNSRTASLFLQYFPTYPVEADSCKEHSASLVDMVTCFKAAGVMPFIAVYYMRSDGGGVFDVIDKIGRTLCGCNTVTACQVGAPFGSCKIDVPGTTPLTNTAGSFTGYVQFSRSASPVHSPRLLLLLFYFSLIA…
PAP.Aeschynomene.B	MCSRFLNYGSKCRTLVTSLLLLPLLISLFASSTTACSGCQVLEQCSSATDCGSGLYCGCPALGLSRPICTRGQATVPTSIVGLPFKYSWIVTHSFSIVDSPPLLGVQRLTFYQEDTVTQLRGVRGLMLDMYDFQDIWLCHSFRGQCFFTAFQPAITLKEVEAFLTAPTEIVTIIIEDYVHTPKGLTLFARAGLDKYWFPVSKMPKKGDDWPTITQMVQEHRLLVFTSDASKEAEEGIAYQWKHMVEESGDPGIQPGSCPHRKESKTLNSRGASLFLMYFPTYPVEADSCKEHSAPLAEMVTCYKAAGELPFVAVFYMRSDGGGVFDIVDRMGHTLCGCSTVAACQAGAPFGSCKISAPSTSP-TNTAGSFSGSVQFSESASVVYSPFLLLLILIPLLNT…
PAP.Lotus.A	MCSRFLDSHTKCRAPIISYLFVSLISSLFSTSSAACFGCQVLEACSAAADCRPGLYCGCPALGRKQPVCTRGQATIVTSIVDLPFKYSWIMTHSFSIVDAPSFTGAQRLTFYQEDTVTQLRGVRGLMLDMYDFEDIWLCHSLQGQCFFTAFQPAITLKEVEAFLAEPTEIVTIVIEDYVRTPKGLILFTNAGLDKYWFPVSNMPRDGEDWPTVIEMVQARRLLVFTSDASKEAEEGIAYQWRYMVEEFGDPGVQRGSCPNRKESKPLNSRSASLFLQYFPTDPVEADSCKEHSAPLADMVTCYKAAGVLPFIAVFYMRSDGGGVFDIMDKMGHTLCGCSTVTACQEGSPFGSCNTSVPNTSPLTNTAGSFTGSVQFSRSASPVHSPWLLFLVFCFLIIA…
PAP.Lotus.B	----------QCRSPAQIVLLLLPLISIFFTSSTACSGCQVSEACLTATDCGQGLYCGCPALGLNRPICTRGQPSLPTSIVGLPFKYSWIVTHSFSIVDSPPYPGVQRLTFYQEDAVAQLRGVRGLMLDMYDFQDIWLCHSFKGECFFTAFQPAITLKEVEAFLTGPTEIVTIIIEDYVHTPKGLTLFKSAGLDKYWFPVSKMPKKGDDWPTVTEMVQAHRLVVFTSDASKEAEEGIAYQWKHMVEESGDPGVRRGSCPHRKESKALNSRSASLFLMYFPTYPVQADSCKEHSAPLAEMVTCYKAAGVLPFIAVFYMRSDGGGVFDIVDKMGQELCGCSTITACQAGASFGTCKISLPSTSPVSNTGASVTGSVQFSSSASPVCFPCFLF---YIILIA…
PAP.Medicago.A	-------------------------------------QSKVVEACSAATDCGTGYYCGCPGLGRTRSVCTRGQATLVTSIVGLPFKYSWIMTHSFSIMDAPSLNGVQRLTFYQEDTVTQLRGVRGLMLDMYDFQDIWLCHSFQGQCYFTAFQPAITLKEVEAFLTEPMEIVTIVIEDYVRTPKALILFINAGLDKYLFPVSDMPKNGEDWPTITQMAQARRLLVFTSDASKEAEEGIAYQWKYMIEESGDPGVQRGSCPHRKESKPLNSKTASLFLQYFPTTPVEAESCKENSAPLTDMVTCYKTAGVLPFIAVFYMRSDGGGVFDIVDRIGHALCGCSTVTACQEGAPFGSCKISVPSTSPMTNTAGSYNGYVQFSRSASPVHSPSLLFLLFYFQLTA…
PAP.Medicago.B	-----SHYRSKCRALTTTIFFLLPLISLFFTSSTACSGCQVLEACSAATDCGSGLFCGCPALGLNQPICTRGQPVIPTSAVGLPFKYSWIVTHAFSIVDSPPLPGVQRLTFYQEDTVTQLRGVRGLMLDMYDFEDIWLCHSFQGKCFFTAFQPAITLKEVEAFLTQPTEIVTIIIEDYVHTPKGLTLFTSAGLDKYWFPVSKMPKKGNDWPTVTEMVQAHRLVVFTSDASKEAGEGIAYQWKHVVEESGDPGVQKGNCPHRKESKALNSKSSSLFLMYFPTYPVQADSCKEHSAPLAEMVTCYKAAGVVPFIAVFYMRSDGGGVFDIVDKMGHSLCGCSTVAACQAGASFGSCKISVPNTSPVSNTGGSFNGSVQFSKSASPVHYPCVFVFLFYFLLIA…
PAP.Phaseolus.A	MCSRFLDSLTKCRSPTI---FASLFFSLFLTSSAACFGCQVLEACTAATDCGPGLYCGCPALGRTRPVCTRGQATIVTSLVGLPFKYSWIMTHSFSIVDAPSLAGVQRLTFYQEDTVTQLRGVRGLMLDMYDFEDIWLCHSFGEKCFFTAFQPAITLREVEAFLTAPTEIVTIVIEDYVRTPKGLTLFSNAGLDKYWFPVSDMPKKGEDWPTLTEMVQTRRLLVFTSDASKEAEEGIAYQWTYMIEESGDHGVQGGSCPHRKESKPLISRSASLFLQYFPTYPVEADSCKEHSAPLADMVTCYKAAGVLPFIAVFYMRSDGGGVFDIVDKMGHSLCGCNTVSACQEGAPFGSCKIAVPNTSPVTNTAGSFTGSVQFSRSASPVLSPCFLFVLFYFLLIY…
PAP.Phaseolus.B	MCSHSPNYRSKCRAPAPVVIFLICF--------LSFTISQVLEACSAATDCGPGLFCGCPALGLKQPICTRGRPTLPTPIVELPFKYTWIVTHSFSIVDAPPLPGVQRITFYQEDSVTQLRGVRGLMLDMYDFQDIWLCHSFRGQCYFTAFQPAVTLKEVEAFLTEPAEIVTIIIEDYVHTPKGLTLFTSAGLDKYWFPVSKMPKKGNDWPTLTEMVQAHRLVVFTSDASKEADEGVAYQWKHMVEESGDPGVEQGSCPHRKESKALNSRSESLFLMYFPTYPVEADSCKEHSAPLAEMVTCYKAAGLLPFVAVFYMRSDGGGVFDIVDKMGHTLCGCSTITACQTGAPFGSCKISVPSTSPVSNTAGSFTGSVQFSKSASSVHHPCLHLVVLYFLQSL…
