# Supplementary material for: Legume genome structures and histories inferred from Cercis canadensis and Chamaecrista fasciculata genomes
Source: Plant J. 2026 Jun 10;126(5):e70981. doi: 10.1111/tpj.70981 (PMC13252982; doi:10.1111/tpj.70981)
Supplement: Supplementary file 6 — Data S6. Manuscript supplement; Compressed directory of aligned sequences from 250 gene families with high rates of gene duplication consistent with whole‐genome duplications in the legume subfamilies. [file TPJ-126-0-s006.gz › S6_consen_wgd_tree/40_wgd_aln_manual_wgd_copy/Legume.fam3.01065]

CAE.Acacia.A	MGVEGTLADRKTKGFFEMPKETNTNSKSRKNRRRQKKMSPVQKLFDTCREVFASVGNGIVPPPQDIEKLRAVIDAIKLEDVGLKPEMPYFRTNAACRTPRITYQHVYECDKFSIGIFCLPPSGVIPLHHPGMTVFSKLLFGTMHIKSYDWVADYPTGTPTIFKPPEKRSEVRLAKVKVDADFTAPCNPSILYPADGGMHRFTAVTACAFLDVLGPPYSDPDGRHCTYYINYPLSHFSVNGIAVPEEERKGYEWLRERENLKDIIVVGAEYKGPKIV-
CAE.Acacia.B	MGIGRRVADKKGKDISESPQETNTNSKSKKNRRRQKKMSPVQKLFKTCKEVFASGGPGIVPPPQDIEKLRAVLDAITPEDVGLKPDMPYFRTNTIQSFPRITYLHIYECPEFSMGIFCLPPSGAIPLHHPGMTVFSKLLFGTMHIKSYDWVADLPPQTPASLQPMEQSAEVRLAKVKVDADFTAPCSPSILYPADGGMHCFTAVTACAVLDVLGPPYSDQDGRHCSYYLNYPFSNFSVDGICTAEEEKKIHEWLQEKEKPEDLEVVGHHL-------
CAE.Chamaecrista.A	MGIERTLADKKGKEFFDLTEDTNTKSKSRKNRRRQKKMTPVQTLYDTCKQVFVSGRTGIVPPPQDIDKLRAVIDAIKLEDVGLKPEMPYFRTNA---APRITYLHIYECEKFSIGIFCLPPSGVIPLHHPGMTVFSKLLFGTMHIKSYDWVTDLPPVTPTTFKSSEQAPEVRLAKIKVDADFTAPCNPSILYPADGGLHCFTAVTACAVLDVLGPPYSDPDGRHCTYYLNYPFSHFSVDAISIAEEERKEYEWLQERENLEDIEVVGAMYSGPKISE
CAE.Senna.A	MGIERALPDRKSKQLCELPNDTNTNSKSRKNRRRQKKMSPVQRLFDTCKEVFASAGTGIVPPPQDIEKLRAVIDAITLEDAGLKPEMPYFRMNASQRTPRITYLHIYECENFSMGIFCLPPSGVIPLHHPGMTVFSKLLFGTMHIKSYDWVVDFPSDTPTIFKPSEQTPEVRLAKIKVDADFTAPCNPSILYPADGGMHCFTAVTACAVLDVLGPPYSDPEGRHCTYYLNYPFSHFSVDGINVAEEERKDYEWLQERENLEDIEVVGGVYSGPKIAE
CAE.Senna.B	MGIERSLADRKGKSFCELPKETTNSNRSRKNRRRQRKMLPVQMLFETCKEVFASAGTGIIPPPQHIEKLRSVLDAIRPEDVGLKPEMPYFRTSAAQRIPKITYMHIYECKKFSMGIFCLPPSGVIPLHHPGMTVFSKLLFGTMHIKSYDWAADLVPHSPTNLKPSQQSPEVRLAKIKVDADFSAPCTPSILYPADGGMHCFTAVTACAVLDVLGPPYSDPDGRHCTYYLNHPFSKFSDDGTSIPEEERKGYEWLQEREKLENIEVKGALYGGPKFVE
CER.Bauhinia.A	-------------------------------------------------------GAGLIPPPQDIEKLKSVLDGIKPEDVGVKPELPFFWPITGRRLQRVSYLHIFDCDKFSMGIFCLPPSGVIPLHHPGMTVFSKLLFGTMHIKSYDWVVDFPADTATSLKPSSEQAEVRLARVKADADFTAPCNPSILYPADGGMHCFTAVTACAVLDVLGPPYNDAEGRHCQYYNDYPFENFSVEGLSIPEEERKGYAWLQEREKPEDLEVVGTMYNGPRFK-
CER.Bauhinia.B	MGIERTVADSKGKGFGELPNETNTKTKSKKSRRRQKKMPTVQKLFNTCKEVFASGRPGHIPPPQDIEKLKSVLDAMKPEDVGVNPEMPFFRSSQGRRLQRITYLHIFECEKFSMGIFCLPPSGVIPLHHPEMTVFSKLLFGTMHIKSYDWVTDLPADIPTSIKPSSTQPEVRLARVKADADFTAPCNPSILYPADGGMHCFTAVNACAVLDVLGPPYSDPDGRHCQYYHDYPFSKFSVEGSSIPEEERKGYAWLQEREKPEDLEVIGRMYS------
CER.Cercis.o	MGIERTLADRKGKDFCELPKETNTNTKSKKSRRRQKKMRPVQKLFDTCKEVFASGGPGLIPPPLDIEKLKSVLDGIKPEDVGVNPELAFFWPLPGRRLQRITYLHIFECEKFSMGIFCLPPSGVIPLHHPGMTVFSKLLFGTMHIKSYDWVVDLPADTPTSIKPSSTQPEVRLARVKADADFTAPCNPSILYPADGGMHCFTAVTACAVLDVLGPPYCDPDGRHCQYYHDYPIANFSVEGLSIPEEESKCYAWLQEREKPEDLEVVGRMYSGPRFKE
CER.Phanera.A	MGIERKLADRKGKDLSELPKETNTNTKSKKSRRRQKKMPLVQKLFDTCKEVFGSGGPGLIPPPLDIEKLKSILDGIKPEDVYVSPAWPFFRLLPGRRFQRITYLHIFECEKFSMGIFCLPPSGVIPLHHPGMTVFSKLLFGTMHIKSYDWVVDFPADTPTSIKPSSEQNKVRLARVKADANFTAPCNPSILYPADGGMHCFSAVTACAVLDVLGPPYNDAEGRHCQYYHDYPFANFSVDGLSIPEEEREGYAWLQEREKPEDYEIIGTMYSGPRFKE
CER.Phanera.B	MEIERTVTNSKDKSFCELPKKTYPNTKSKKTRRRQKKMPAVQKLFDTCKEVFASGRPGFIPPPLDIEKLKSVIDGMKPEDVGVNPEMPFFCRSQHRRMQRITYLHIFECEKFSMGIFCLPPSGIIPLHHPEMTVFSKLLFGTMHIKSYDWVVDLPADTPTSIKPSTTQPEVRLARVKADADFTAPCNPSILYPADGGMHCFTAVTACAVLDVLGPPYSDPDGRHCQYYRDYLFENFSVEGLSIPEEESKSYAWLQEREKPEDLEVVGRMYSGPRFKE
DET.Sindora.A	MGIERKLADGRGRDFCELPKETNSNSKSRKNRRRQKRIHPVMKLYDTCKEVFASAATGIIPPPEDIERLKSVIDTIKPEDVSIGPELSCFRENTSQRKPRITYLHIYECEKFSMGIFCLPPSGVIPLHHPGMTVFSKLLFGTMHIKSYDWVVDLPADTPTVVKVPEETSEARLAKLKVDADFTAPCNSSILYPADGGMHVFTAVSACAVLDVLGPPYSDPEGRHCTYYLEHPFANFEGMLPLASLLNIHTSNWMHSSC-------------------
DET.Sindora.B	--------SSEGKEETGVRRHKRTG-KAIKANKGK---FPLLLSRNRAKMCFPSFILCILCKAHNFGLFYVDI--IKAKNVSISPEFSCFLENAPQRKPRITYLHIYKCDKCL-GVLA------------NLSYFDSLMM------HYSFTVH--------------TSKARMAKLKIDGDFTTFCNSFVIYLADEG---HALLQSC----------------------------------------------------------------------
OUT.Arabidopsis.O	MGTDTVMSGRVRKDLSKTNPNGRSNSRKKIQRRSKKTLIPVQKLFDTCKKVFADGKSGTVPSQENIEMLRAVLDEIKPEDVGVNPKMSYFRSTVTGRSPLVTYLHIYACHRFSICIFCLPPSGVIPLHHPEMTVFSKLLFGTMHIKSYDWVPDSPQ-------P---SSDTRLAKVKVDSDFTAPCDTSILYPADGGMHCFTAKTACAVLDVIGPPYSDPAGRHCTYYFDYPFSSFSVDGVVVAEEEKEGYAWLKEREKPEDLTVTALMYSGPTIKE
OUT.Prunus.O	MGIETTTPNRKGKEIYGLPVETNSHNKTRKCRRRHRKMSPVQRLYQTCKDVFSFCGAGIVPSPEDIQRLRSVLDTMKPADVGLTPELPYFRMTVARRTPAITYLHLHECEKFSMGIFCLPPSGVLPLHHPGMTVFSKLLFGTMHIKSYDWVADATEDKSTSANPSPTPPGVRLAKVKVDADFTAPCNTSILYPADGGMHCFTAVTACAVLDVLGPPYSDPDGRHCQYYLDFPFSHFSVDGVSVAEEEKEGYAWLQEIEKPEDLAVDGAKYRGPKIVE
OUT.Quillaja.O1	-------------------------------------MSLVQKLFETCKEVFAFGGTGIVPSSENIERLRSVLDAMKPEDVGLNPDMPYFRMTVGERTPAITYLHLYECEKFSMGIFCLPPSGVIPLHHPGMTVFSKLIFGTMHIKSYDWVVDFPSETPTIVKPSEQSVEIRLAKVKVDADFNAPCNTSILYPADGGMHCFTAVTACAVLDVLGPPYSDPAGRHCTYYLNHPFSKFSVDGVSILEEEREAYEWLEEREKPEELAVVGALYRGPKFVE
OUT.Quillaja.O2	MGIETNLADRKGKQFYELAKETKTSSKPRKNRRRQRKMSPVQKLFETCKEVFAFGGTGIVPPPENIERLRSVLDVMKPEDVGLKPAMPYFRMIVGEKTPAITYLHLYECEKFSMGIFCLPPSGVIPLHHPGMTVFSKLLFGTMHIKSYDWVVDFPCETPTIVKPSE---KVRLAKVKVDADYNAPCNASILYPADGGMHCFTAVTACAVLDVLGPPYSDPAGRHCMYYLDHPFSKFSVDGLSVPEEEREGYAWLEEREKPEDIAVVGALYSGPKFVE
OUT.Vitis.O	MGIETALPDRKGKVFCELPKKT--NSRSKRSRRRQRKVFRVQKLYETCKEVFSSCGAGIVPPPGDVEKLASVLNSMKLEDVGLNPEMSCFRTEAPDEAPKITYLHLYECEKFSIGIFCLPPSGVIPLHHPGMTVFSKLLFGSMHIKSYDWAVGSPCNPSANANPSQQHPGVQLAKVKVDADFTAPCNSSILYPADGGMHRFTALTACAVLDVLGPPYSDPEGRDCTYYFDFPFTNFSVDGVSVPEEEREGYAWLQEREKLEDFAVVGAVYNGPMIVE
PAP.Aeschynomene.A	MGIERTLADRKGRDFCELPKETITNSRSKKNRRRQRKMPPVQKLFETCKDVFASGGPGIVPPPQDIDMLRSVIDGIKPEDVGLKPDMPYFRTNGSQRVPRITYLHIFECEKFSMGIFCLPPSGVIPLHHPGMTVFSKLLFGTMHIKSYDWVVDLPSETPTTVKLQEEGAEMRLAKVKVDADFTAPCNPSILYPADGGLHCFTAVTACAVLDVLGPPYSDPDGRHCTYYHNYPFSNFSVEGLSIPEEERSGYEWLQERDKLEDLVVVGKMYSGPKIVE
PAP.Aeschynomene.B	MGIGKNLSDRKGRENYEVQREKNTNSKSRSNRRHRRKMSPVQKLFETCIEVFANGGPGIVPPPQHIEKLRSVLDGINPEDVGLKPDIPYFNVESAQRTSIITYLHIYKCEKFSMGIFCLPPSGVIPLHHPGMTVFSKLLFGTMHIKSYDWVVDLPTDVPTIFRPPEQTPEMRLAKVKVDADFSAPCNPSILYPADGGLHCFTAVTACAVLDVLGPPYNDPEGRHCTYYYNFPISNFSVDGLSIPEEEKNAYEWLQERDEPDDVKFVGQMYNGPKILD
PAP.Lotus.A	MGIERTLADRKGRSFCELPRETITSSGSKRNRRRQKKMPPVQKLFDTCKEVFASGGTGFIPPPQDIQRLQAVLDAIRPEDVGLKPDMPHFRSSSAQRIPKITYLHIYECEKFSMGIFCLPPSGVIPLHHPGMTVFSKLLFGTMHIKSYDWVVDLPPESPTIVKPTENALEMRLAKVKVDADFTAPCNPSILYPEDGGMHCFTAVTACAVLDVLGPPYSDYEGRHCTYYNNYPFSDISVEGISIPEEERNGYEWLQEKEQLEDLEVDGKMYSGPKIHE
PAP.Lotus.B	MGIGRNSSDRKGRELCELSAETKTNSKSRKNRRHRRNVLPVQRLFQTCKQVFASTGPGVVPSPQHIEMLHSILAGIKPEDVGLKPDMPYFMNNSARKMPKITYLHIYECENFSMGIFCLPPGGVIPLHHPEMTVFSKLLFGTMHIKSYDWVVDLPSEMPTILKSSEQTQEKRLAKVKVDADFTAPCDPSILYPTDGGMHCFTAVTACAVLDVLGPPYNDPDGRHCSYYHNFPFSNFS-DGISMPEEERTGYEWLQEREKPEKFQVAGKMYSGPKIVE
PAP.Medicago.A	MGIERTLADRKGRDFCELPKETITSSRSRRNRRRQKKMPPVQKLFETCKEVFASSGTGIVPPAEDIDKLRSVLDGIKPEDVDLDPNMPYFRANASHRRPKITYLHIYECEKFSMGIFCLPPSGVIPLHHPGMTVFSKLLFGTMHIKSYDWVVDLPPESPTIFKPSE-SPDLRLAKVKVDDDFTAPCNPSILYPEDGGLHCFTAVTACAVLDVLGPPYSDFDGRHCTYYTNYPFSNFQVEGLSIPEEERSVYEWLQEKDQLEDLKVEGRMYSGPTIVE
PAP.Medicago.B	MGIERNMVERKGRELCELLDETNTNNKPRKNRRHRTEMTPVQKLFLACKHVFANAAHGIVPSSQHIEMLRSVLAGIKPEDLGLKPDMPYFSN-INGGTPKITYLHIYECEKFSMGIFCLPPSGVIPLHHPGMTVFSKLLFGTMHIKSYDWAGDLPADVSQT-----QIPEKRLAKIKVDADFTAPCNPSILYPDDGGMHCFTAVTACAVLDVLGPPYSDPDGRHCAYYRSFPFSNFPVEGISIPEEEKKDYEWLQEREKPESLQVIVKMYSSSKTME
PAP.Phaseolus.A	MGIEKALTERKGREFCGISRETIASSNSRRNRRRERKKPPVQMLFETCKVVFASGGTGFVPPLRDIEKLRSVLDGIRPEDVGLRPDMPYFRTSASQRVPKIQYLHIYECEKFSMGIFCLPPSGVIPLHHPGMTVFSKLLFGTMHIKSYDWVVDMPPESPKIINPPEQAPEMRLAKIKVDADFTAPCNPSILYPEDGGMHCFTAVTACAFLDVLGPPYSDSEGRHCTYYHNFPFSNFSVDGLSIPEEEKSAYEWLQEREELEDLEVKGKMYSGPKIVE
PAP.Phaseolus.B	MGIGRNLSERKGRELREETNNN-T-NKSRKNRRQRRKMSIGQRLFQTCNQVFASTSPGIVPSPQHIEMLLSVLDGISHEDVGLRPDMPCFNT--NKRTPKITYLHIYECEQFSMGIFCLPPSGVIPLHHPGMTVFSKLLFGTMHIKSYDWVTDLPPHMSTMVKPSESTSDMRLAKVKVDAEFDAPCDPSVLYPNDGGMHWFTAVTACAVLDVLGPPYSDPDGRDCTYYQNFPFSNYSVDGISIPEEERKTYEWLQEKEKPENLKVVVKMYSGPKIVE
