# Supplementary material for: Legume genome structures and histories inferred from Cercis canadensis and Chamaecrista fasciculata genomes
Source: Plant J. 2026 Jun 10;126(5):e70981. doi: 10.1111/tpj.70981 (PMC13252982; doi:10.1111/tpj.70981)
Supplement: Supplementary file 6 — Data S6. Manuscript supplement; Compressed directory of aligned sequences from 250 gene families with high rates of gene duplication consistent with whole‐genome duplications in the legume subfamilies. [file TPJ-126-0-s006.gz › S6_consen_wgd_tree/40_wgd_aln_manual_wgd_copy/Legume.fam3.01091]

CAE.Acacia.A	MASKVKTMVENDVGCGFVRRLSLLRSPLLRKSSVHSLSLKSADNVKDSIKDSKKTPNHESKGPTESNPDLDQRTPRKSTS----DHQNSQNRRLSDAARSSTS-SS------------------------GSLVLARISTTHQRDNENKAT----VNLKLTGLLGNNSPKTSVSKSVPKNKELNSVTNFHNNAGMGIMRKNSDELAQLRRQRIR-IDPEVLKTEGEAYKQGKFEDALSLYDRAIQLDSNKATYHCKSAALMGLGRLPEALVECEEAILLESSYTRAHHRLAAIYLRLGEAEMAIKWNNSTPHADSVLAFQAQALQNHLNKCLEARKVNEWNVILKETQSAISLCADSAPQFYALQTEALLKLLKHEEASSTHEKMPKFELDWCIKIFGL…
CAE.Acacia.B	MAEKAKNKTENGVGCGFMGRIFHLTSCMFRKSSVYSLPMKVN---DQSKTESKKPPNLESKATS----TQSHKPSSKSPSHRTPPAIKNKNPRPSDAARTPT-SSCANSLQTKIQQNHKLNKRITQRQPTESLELARLSTHYQRENEHKSP------LKLTGLVVNTSPRTRARTSLPKNKDVNSSLKYTNTSVTGIIRKSTDKLAQFRSPNNR-VDPEVLKTTGEAYKQGRFDEALSLYERAIAIDSKKATFHCKSAALIGLGRLLEAIVECQEAIRLEPSYKRPHHRLATIYLRFGEAEKALSYNVATPYSDSALAFQALSLRNHLQKCIEARKINDWDAILKETQSAISLGADSSPQVYALQTEALLKLFRHQEAYATYEKMPKFAINWCTKLFGL…
CAE.Chamaecrista.A	MAEKTKMKVANDLGCGFVGRIFLLKTNKLRNSSVHSLPITQK-------------------------QNSDQKPARKSIS--------GHRRPISDVARTSTSSSSSSSVNS-A--NTKSH--------HE----NRLIQRE---------PNPLESMKLTGLLANNNNSPRIIKR-MGSKDMNFITNSSKNAVMGIMRRNSDEFGQFRSPKKNRVDAEVLKNMGEAYKQGKFKEAMGLYDRAIQIDSTKATYYCKSAALMGLGRLLQALIECQEAIRLDPSYNRAHTRLATIYLRMGEAEKAMNCNSATSNGESVLGFQAQALQNHLHKCIEFRKVNQWNAILKETQSVISLGVDSAPQVYALQTEALLKLLKHQEAYSTYEKMPKFELDWCTKLFGL…
CAE.Chamaecrista.B	MAGKAKNKVENELGCGFMGSIFNLRSFRLRKSSVHSLPMKPSNNVQIDQ--R-KS-----------ESTDSQKPPRKSTT-----NTNKQNRRPSDAARSST-SSSRNSTQTKIQQNQNLDDFKIQRE-----------------NENKPP------LRLTGLLVNSSPRIKSTENVSKSKDSNFMLNSSNIRVMGIMRRNSDELTQFRSPRNR-LDPEVLKTMGEAYKQGRFEEALVLYERAIAIDSHKATYRCKSAALMGLGRLLEAIVECQEAIRLDPSYNRPHQRLATIYLRLGEGEKALSYCETTPYSDSVLAFQAHSVRNHIQKCFESRKVNEWDAILKETQSAISLGADSSPQVYALQTEALLKLFRQQEAYATYEKMPKFSLNWCTKLFGL…
CAE.Senna.A	------------MGCGFVGRIFLLRSYRLRKSSVHSLPMKPTNNNQTQTHNTKKLPNHESKATDSHKTNSDQKPAGKSNS---------GHRRPSDAARTSTSSSSGNSTDPK-------D------VEKESLVLARISTSQHQEKEK----KGIVNLKFTGLLGNNTPRRRE-----GKKELNSMTNSYNNAVMGIMRKNSDELAQFRSPRKR-VEPELLKTMGEAYKQGKFQEALGLYNQAIQIDANKATYHCKSAALMALGRLLEALVECQEAIRLEPSYDRAHHRLATIYLRLGEAEKAMTCNNTTPYGDSELAFQAQALQNHLHKCIEARRLNEWNTILKETQSAISLGADSAPQVYALRTEALLKLLKHQEAYSTYDKMPKFELDWCTELFGL…
CAE.Senna.B	MEGKNKKKVGNELGCGFMGGIFHLRSYWLRKSSVHSLPMRPTNSE------SKATPTET-----------HKTSARKSTS---------GHRRSSDAARSSTSSLA----QTKIQ----HDANKIQREPNGSLELARISTHKQREIENKSP------LRLTGLLVNSSPRISMES-LPKSKDVNSVLNPNNIGVMGIMRRNGDEIAQFRSPRNR-VEPEVLKTMGEAYKQGRFEEALALYERAIAIDSNKATYRCKSAALIGLGRLVEAIVECQEAIRLDPSYNRPFHRLATIYLRLGEAEKALIYNDKTSYSDSVLAFQARSIQNHLQKCTEARKVDDWEAVLKETQSAISLGADSSPQVYALQTEALLKLFRYQEAYATYEKMPKFALNWCTKLFGL…
CER.Bauhinia.A	MAEKQKNKVENEVGCGFMGIIFQLRNHRLRKSSVHSLPMKPTNIV---GNDLRKDESKKPLTPSYESRNSEQKAPRKSTSHPTPAHRNNQNRRPSNAARSST-SSSGNSTHLKTQQSQEMDDSNLRRESTGTLELARTSTGQQRDKENRAQ------VKVTGLLVHNSPRTKILESPPRNKDPTCYNNVS-MGVMGIVRKNSDE---FRSPRNR-MDPEALKCLGELYKQGRFKEALCFYDRAITLDSNKATYHCKSAALIGLGRLLEAIVECEEAIRLEPSYNRAHHRLATLYIRLGEAEKALNCNPTTPYAETILAFQAQALENHLKNCSEARKVSQWNTVLKETQSAISLGADSAPQVYALQTEALLKLLRHQEANVTHKKIPKFSLNWCTKLFGP…
CER.Bauhinia.B	MEEKRKHKVENEVGCGFMGTIFQLRTCRLRKSSVHSLPTNPTNNVDQGKNESKKPLAP-----SQESKNSEQRGPRKSTSHGTPTYRNNQNRRPSDAERSSKSSSSGNSTHIKTQKSQEMDESKLGRESTGTVELARIITGQ-----NR------ALIKVTGLLVSNSPRSSIKTSPPRNKDSTSYNNF-NMGVMGIVRKNSDDLAQFRSPRNR-VDPEKLKCLGEAYKQGRFEEALGFYDQAITLDSNKATYHCKSAALIGLGRLLEAIVECEEAIRLEPCYNRAHHRLATLYIRLGKAEKALNCNPTTPYADSVLAFQAQALENHLKKCSEARKLNQWNTVLKETQSAISSGADSAAQVYALQTEALLKLLRHQEANATHQKIPKFALNWCTKLFGP…
CER.Cercis.o	MAENWKHKVENEVGCGFMGRIFQLRTYRLRKSSVHSLPMKPTNNVDLSKDESKKPLT-----PSHESKNSEQKAPRKSTSHRTPTYRNNQNRRPSDAARSST-SSSGNSSHIKTQQSQEMDESKVRRESTGSVELARISTSQLRDKENRA------LVKVTGLLVHNSPRIKILQSPPRNKDPTCYNNV-GMGVMGIVRKNTDDFAQFRSPRNR-MDPEALKCLGEAYKQGKFEEALGLYDRAITLDSNKATYHCKSAALIGLGRLLEAIVECQEAIRLEPCYNRAHHRLATLYIRLGEAEKALNCNHTTPYADSILGFQAQALENHLKKCREARKVNQWNTVLKETRSAISLGADSAPQVHALQTEALLKLLRHQEANATHQKIPKFALDWCTNLFGP…
CER.Phanera.A	MADKRKNKVENEMGCGIMGRIFQLRTYRLRKSSVHSLPMKPTNNVNLGKDESKKPL-----TPSYESKYSEQKAPRKSTSHPTPTHRNNHNRRPSNAARSSA-SSSGNSSHIKTQQNQEMDESKLRRDSSGTLELARISTSQLRDKENRA------LVKVTGLLVHNSPRTKILESPPRSKDHTCYNNV-SMGVMGIMRKNSDE---FRSPRNR-VDPEALKCLGELYKQGRLEEALGFYDRAITLDSSKATYHCKSAALIGLGRLLEAIIECEEAIRLEPCYNRAHHRLATLYIRLGEAEKALNCSPSTPYAETVLAFQAQALENHLKKCSEARKVSQWNTVLKETQSAISLGADSAPQVYALQTEALLKLLRHQEVNAIHEKIPKFTLNWCTKLFGP…
CER.Phanera.B	MAEKWKHKEKNEAGCGFMGRIFQLRIYRLRKSSVHSLPMKPINNVDLSKDESKKPLAP-----K----NSEQRGHRKSTSHGTPTYRNNQNRRPSDAARSSTSSSSANSTHIKTQKSQEMDESKLRKESTGTVELARISTSQLRDKENRA------LPKVTGLLVHNSPRSSIRESPPRNKDPTSYNNL-SVGVMGIVRKNSDDLAQFRSPRNR-VDPEALKCLGEAYKQGRFEEALGFYDRAIALDSNKATYHCKSAALIGLGRLLEAIVECEEAIRLEPCYNRAHHRLATLYIRLGEAEKALTCNPTTPYADSILVSQAQALENHLKKCREARKVDQWNTVLKETQSAISLGADSAPLVFALQTEALLKLLRHQEAYATHQKIPKFALNWCTKLFGP…
DET.Sindora.A	MAEKAKNVVENELGCGFMGRISQLY--KLRKSSVHSLPMNPSNNVNSTKNEAKKPSIHESKCMRKFPPNSDQKPARKSTSACRPACQNDHDRRPSDAARSST-SSSGNSNHL-----------------IGSLALARISTKS--------AVKEMNNLRLTGLLVNSNPRISTKS-PSKSRELNSTINSRNRGVMGIMRKNSDEFA--QSPRKK-VDPEMLKSKGGAYKQGRYEEALALYDQAIAVDSNKATYHCKSAALIGLGRLWEATVECEEAIRLDFSYTRAHHRLATLYIRLGEAEKALNCDLTTPYADSAMAIQAQALRSHLEKCIEARKVKDWKIVLKKAQSAISLGADAAPRVYAVQAEALLKLHRHEEASATYQKNPKFALDWCPKHFGP…
DET.Sindora.B	MAEKAKNKVGNELGCSFMGRIFQF--YRLRKSSVHSLPMKPSNSLG--GNDP--AKNEVKKSP-----RSDPKPSRKSTSQQTPAHRNNQHRRASDAGRSSTSSSD-------------------HKEPAGSLELARISTSYRDSNYNKSPVKEFGNLKITGLLVNSSSPRISTKSPPKKKELNSMANSHSRGVMGIMRKRSDEFF--QSPRNR-VDPEVLKSMGEAYKEGRFGEALALYDRAIALDSNKATYHCRSAALIGLGRLVEAIFECEEAIRLEPSYNRAHQRLATLYIRLGEAEKALNCDQTTPYADSVLAYQAQTLENHLEKCVEARRVSDWRNVLQWTQSAISLGADSAPQVFARQTEALLKLLRHQEAYVTYQKIPKLAIDRCTEIFGL…
OUT.Arabidopsis.O	MAKSKKISTGQIFGCSLLGCIFQSWSPRRRKPSLPEKDHRAKDNL---SSKSSTTVTNPKILPRKST-DTSSQPKKS-DS-QKP----QQKPKPDENHRKSS-------------------------ESARSSDSARKSISS---GSSRTESKRFSLNGVMGIIVKPQPAVK--------TDVTQ-TKS---------RWEG-------KPVNHRLDPETLKKMGEEYCRGRFGQALVFYERAISADPKTPTYWSKSAALISLGRLLEASDACEEALRLNPTYERAHQRLASLQLRLGEVEKALCYNEAGKYTETKHIEQVEDVVKCLRRCDEARRSKEWNVALKETLFAISYGADSSPRVYALQTEALLHLQRHEEAYSVYQKTKRFDIDSFIKIFGL…
OUT.Prunus.O	MADMAKYKVDKDLGCGFMGGIFQCRSYWSRKSSVHSLPSNSSKNDKAPINDDYSTKSEESKSPK--SPNRDSKHSRKPSLHPRPCHQKAQPRRHSDAGRRSTSSSNGTSSQIKVLQIQDLKETKLQRASTTSAELSRKITDHQQANENKPLVRATSNMVLSGLAASNSPIIKTLTYHPRNLEDNSTPTRKKNVVMGIVRKNSDEFGG--LAWNK-LDPEVLKSMGEAYKQGRFEEALAFYDRAIALDSNKAAYHSKGAALVGLGRLIEAVFECKEAIQIEPCYHKAHHRLATTYLRLGEAEKALDYKHSGPYANSKDVDQCQALQKCLSRCTEAQKLQEWNILLNETQLAISSGANSAPQVFALQAEALLKLHRHQEAYATYQKRPSFSIDICTKFFGL…
OUT.Quillaja.O1	----AKYKVENDLGCGFMGAIFQLRSYKFRKPSVHSLPSKATHNVDQSKNNSKMPTIHESKTLKNTDKRIDQKPARKSTSGRSNSHRKLQSRRLSDVTRSST-SFSGNSSQT---KKVPQQESKIQKEPTGSLELARINTDHPQSNDSKATCGHLGNLKNTGLLGNNSPNFTAKTLSYLNRNSQEMKTTGNKGGMGIVRRNSEELGQFQSPRNR-VDPEVLKSMGEAYKQERFGEALALYDRAIALDSNQATYHSKSAALIGLGRLMEAILECEEAIRLDPSYLRAHQRLATLYIRLGETEKALDFNCTGACADSQFIVQAQAIQNHLNNCREARKANRWNTLLKETQCAISVGADSAPQVYALQSEALLNLLRHQEAYNTYQKIPNFAFDSCTKFFGL…
OUT.Quillaja.O2	----AKYKVENELGCGFMGGIFQLRSYRLRKSTVHSLPAKAANNVDQSKYNSKMPPIHESESLRNTTQNIDQKPARKSTSLPRPSHQKPQNRRLSDAARSSTSSSGNSSQTKKLL----QPDSKIQREANGSLELARIKTGHPQSNESKAISGHLGNLRNTGLLGTNSPNSSAKTLGYHNRNLQEISPTGKKGVMGIVRKNSDELGLYRSPRNK-VDPEVLKSIGEAYKQGRFEEALALYDRAIALDSNQATYHCKSASLIGLGRLMEAILECEAAIRLDPSYLRAHQRLATLYIKLGEAEKALDCNYIGACPDSKIIFQAQEIQNHLKNCREARTANKWNTMFKETQCAISVGADSAPQVYALQSEALLKLLRHQEAYATYLKIPNFAFDSCTKFFGL…
OUT.Vitis.O	----TKCSVDSELGCSLMEGIFQRRSFWPKKTSVRPLPTNSNSTLSPSDSKGRHGGSRETASLN--SPKLDEKLVTTPNLRSRPSSHKSQGARPSDAARNSS-SSSATSSLKQQSQSQELDMKRLRREPNGYTEPNRASTDHHQSYESKTSSGNVMPLGHLGLMITDLPDSTNKTRYYHQRKLDSRIGS--NGVMGITRKPSNENPRFLGLLNK-LDPEALKSMGEEYKQGRFKEALALYNQAIALNANKASYHSKSAALIGLGHLMEAVIECREAIQIEPSYHRAHHRLATLYLRLGEAEKALNHYKYSSPTDSEYIAKAQALQTHLSRCIEARNLRDWNTLLKEARCAISSGADSAPQIYAFQAEALLKLHRHQEAYATFRKGPKFQIDSCTQFFGP…
PAP.Aeschynomene.A	MAGKVKNKVEVDLGCGIMGRIFNIKSNRLRKSSVHSLPMKGNISNNAKQINQKVPSPRNSITEPLQTLKEEQTMARKSITHGAPAHRSSHNLRPSDAARSSTSSSSGNSTHTKAQHHHEYN------EPTGSLQLARISTTSHHDNENKSPTKDSTPMRLTGLLVNNSPRNSVTKCVPKSKELNTMSPCSNKGTMGIMKRNSDEIAQFRSPRSR-VDPEVLKGMGEAYKQGRFGEALALYDRAIALDSNKATYHCKSAALISLGRLLEAFVECEEAIRLDPSYGRAHNRLAAIYFRLGEAEKAVACNQATPDVDSALAFQSQALEDHLKKCTEARKLNDWKVILKETQSAISSGADSAPKIYALQTEALLKLLRHREAYASYEKMPKIDRDWCNKLFGT…
PAP.Lotus.A	MAAKAKNKMVNELGCGFMGKILQFKNHRLRNSSVHSLPIKAHSD-DHGKNELKKFPNEEPKVPLRRSQSTEQRLSKKS--HQTPHQKTHQNRRNSDAARNSTSSSTSTSNHTKVQQNHDMDEVKLQREPTASLQLARISTSYQKNDGNKSSPKEFSPLKLTGLLVNHTPRRKSVEYTPKSSELNKRSNSSKGVMMGIMRKNSNDLAQLLTQRQS-RDPEVLKSTGEAYKKGRFEEALALYDQAIALDSNKATYHCKSAALIGLGRFEEAIFECEESIRLEPSYIRAHNRLATIYFRLGEAEKALDCNNSTSSGDSVLTFQAQALQKHMIKCNEARKFHEWRVILKETQSAISVGADSAPQIYALQSEALLKLVRYQEAYSIYDKIPKFSLDWCNKIFGL…
PAP.Medicago.A	MAMKTKNKVGNEFGCGFMERIFNLKSPRLRNSLVHSLPMK-GNNIDHVKNEAKLFPNKEPKVPQKIS--------------------NENRKRSSDATRSSTSSSSASSTLKRVEQNHNTDDVKLQIESARSLQLARISTIRRDNKSNKSITKDFSPLKLTGLLVNNTPRRKSVDSLPKHLELNSVSSFNNKVVMGIMRKNSNELAQFLSQRHNIADPEVLKSMGEAYKKGKFEEALALYDKAIAIDSNKATYHCKSAALIGLGRFQEAIIECEESIRLDPSYNRAHNRLATIYFRLGDVEKALDCNRSTSNVDSVLAFQAQALQNHLKKCIEARKFNEWSVVLKETQSALSLGADSAPQIYALQTEALLKLVRYQEAYAVYDNMPKFSDDWCNKIFGM…
PAP.Phaseolus.A	MAAKAKNKVGSQSGCGLMGRILHLKSHKLRKSSVHSLPLKNPQSDDDGKSEEPKTPNEESKVTKKGCSGAEQNPARKSTSQQQPTYRNSQNQRPSDVVRSSTSTSSSISTHTKVQQNKDKHKRKPYRDPAESLALARISTSN-ENNNSK--------LKLTGLLVNNTPRRKSVEYMPKNAELNSVPISSSKGSMGIMRSNSNEVGQFLSPRQKKVDPEVLKSMGEAYKQGRFEEALALYDQAIALDSNMATYHCKSAALIGLGRFQQAIFECEESIKLDPSYVRAHNRLATIYFRLGEAKKALDCNQSTGCADSILAFLAHALQNHLNKCIEARKVNAWSDVLKETQSAISLGADSAPQVYALQTEAFLKLLRYQEAYAIYENMPKFQLDWCTKVFGP…
