# Supplementary material for: Legume genome structures and histories inferred from Cercis canadensis and Chamaecrista fasciculata genomes
Source: Plant J. 2026 Jun 10;126(5):e70981. doi: 10.1111/tpj.70981 (PMC13252982; doi:10.1111/tpj.70981)
Supplement: Supplementary file 6 — Data S6. Manuscript supplement; Compressed directory of aligned sequences from 250 gene families with high rates of gene duplication consistent with whole‐genome duplications in the legume subfamilies. [file TPJ-126-0-s006.gz › S6_consen_wgd_tree/40_wgd_aln_manual_wgd_copy/Legume.fam3.01096]

CAE.Acacia.A	MASSSVNLRVPHFAKTRTDHLLRQDNGFWGVRIKGSLNNNMCVHQSATLRKGQKMAKPRAVSAVLTSNAHESVNWNLPSVLSRRADPKVASIILGGGPGTHLFPLTQRSATPAVPLGGCYRLIDIPMSCISGIKIFVLTQFSASLRHIARTYFGGIFGDGFVEVLAATQTPGEAGKNWFQGTADAVRQYTWVLEDAKTNIEVLILAGDHLYRMDYMDLVQSHVDTADITISCAATDNSRASDYGLVKVDGRGRIIQFSEKPKGVDLEEMQVNTSVIGLSPQDALKSPYIASMGVYVVKTDVLLDLLKFRYPSSDFGSEIIPAAVKEHNVQAFFFRDYWEDIGTIKSFYDALALTEENPKFKFYDPETPIYTSPRFLPPTKIDNCRIVDAIISHGCFLRE…
CAE.Acacia.B	MASSCVTWKATHLPGK--GDFFRRDNGFFGERIKKPSCISPFVNPSTSLRHEKRIIKPGAVFAVLTSDTKEALTLQVPSFLRRKADPKVISIILGGGPGLQLFPLTKRAATPAVPVGGCYRLIDIPMSCISDLKIFVLTQFSASLRHISRTYFGGVFGDGFVEVLAATQTPGEAGKRWFQGTADAVRQFTWVFEDAKTNVEVLILAGDHLYRMDYMDLVQSHVDRADITVSCAPVGDSRASDYGLVKVDGRGRINQFLEKPKGADLKAMQVDTSLIGLSHQDALKSPYIASMGVYVFKTDVLLKLLKWRYPTSDFGSEIIPAAVREHNVQSYIFRDYWEDIGTIKCFYDALALTEENPNFEFYDPKTPIFTSPRFLPPTKIDKCQIVDAIISHGCFLRE…
CAE.Chamaecrista.A	MASACASFKAVHFAKTSCRDNHHNDDGFLGERIKGVKNSS----NLCVNR-SKK-AKPCLVSAVLTSNAQQSVGLKVPSFFRRKAEPKVASIVLGGGPGTQLFPLTQRSATPAVPVGGCYRLIDIPMSCISGIKIFVLTQFSASLRHIARTYFGGIFGDGFVEVLAATQTPGETGKKWFQGTADAVRQFTWVLEDAKTNIEVLILAGDHLYRMDYMDLVQSHVDRADITISCAAVGDSRASDYGLVKVDGRGRIIQFSEKPKGLDLKEMQVNTSCIGLSRQDAIKSPYIASMGVYVFKTDVLLNLLKFRYPTSDFGSEIIPAAVREHDVQAFFFRDYWEDIGTIKSFYEALALTEENPKFKFYDPGTPIFTSPRFLPPTKIDKCRIVDAIISHGCFLRE…
CAE.Chamaecrista.B	MAASCVTLKATHLHNARNCDFFRQENGFLGERIRTVNCTSPCVNQLATLRNDKRVVKTGVVSAVLTSDTKEAPALQVPSFLRRKADPKVVSIILGGGPGIQLFPLTKRAATPAVPVGGCYRLIDIPMSCISGIKVFVLTQFSASLRHISRTYLGGIFGDGFVEVLAATQTPGEAGKKWFQGTADAVRQFTWVLEEAKTNVEVLILAGDHLYRMDYMDLVQNHVDRADITVSCAAVGDSRASDYGLVKVDSRGRIIQFSEKPKGSDLKAMQVDTSFIGLSHQDALRLPYIASMGVYVFKTDVLLKLLKWRYPTSDFGSEIIPAAVREHNVQAYFFGDYWEDIGTIKSFYDALALTEESPKFEFYDPKTPILTSPRFLPPTKIDKCQIKDAIISHGCFLRE…
CAE.Senna.A	MASACVSFKAAHFAITRRDHHFGQDSAIWGERIKGSVNSGMCVNRMRK-------TKPGVVSAVLTSNAQESVGLQVSSFVRRRADPKVAAVVLGGGPGTQLFPLTQRCATPAVPVGGCYRLIDIPMSCISGIKIFVLTQFSASLRHISYTYLGGIFGDGFVEVLAATQTAGKTGKQWFQGTADAVRQFTW---DAKKSIDVLILAGDHLYRMDYVDLVQSHVDRADITISCAAVDDSRASDYGLVKVDGRGRIIQFSEKPKGLYLKEMQVNTSLIGLSPQDAVKSPYIASMGVYVFKTDVLLELLKLRYPTSDFGSEIIPAALREHDVQAFFFRDYWEDIGTIKSFYNALALTEENPKFKFYDPKTPIYTSPRFLPPTSAENCRIVNAIISHGCFLRS…
CAE.Senna.B	MASSCVTLKATHLQNARNCDFFRQENGFLGERIRTLNCSSPYANHLATLRNEKRIVKNGVVSAVLTSNATESLTLQMPSFLRRRADPKVISIILGGGPGIQLFPLTKRAATPAVPVGGCYRLIDIPMSCISGIKIFVLTQFSASLRHISRTYFGGIFGDGFVEVLAATQTPGEAGKKWFQGTADAVRQFTWVFEDAKTNVEVLILAGDHLYRMDYMDLLQSHIDRADITISCAATGDSRASDYGLVKVDSRGRIIQFSEKPKGADLKAMQVDTSSIGLSHQDALKSPYIASMGVYVFKTDVLLKLLKWRYPTSDFGSEIIPAAVREHDVQAYFFRDYWEDIGTIKSFYHALALTEENPKFKFYDQKTPIFTSPRFLPPTKIDKCRIVDAIISHGCFLRE…
CER.Bauhinia.A	-----------------------------------------HLANLSTLRTEKGIVKIGVASAVLTSNAREATILQVPSFQRRKADPKVVSIILGGGPGTQLFPLTKRAATPAVPVGGCYRLIDIPMSCISGIKIFVLTQFSASLRHIARTYFGGVFGDGIVEVLAATQTPGEAGKNWFQGTADAVRQFTWVFEDAKTKVEVLILAGDHLYRMDYMDLIQSHVDRADITISCAAVGDSRASDYGLVKVDGSGRVIQFSEKPMGADLKEMQVDTSFVGLSPQDALKLPYIASMGVYVFKTDVLLKLLKWRYPKADFGSEIIPAALKENDVQAYFFRDYWEDIGTIKSFYEALALAEENPKFEFYDPKTPIYTSPGFLPPTKIDNCRIVDAIISHGCFLRE…
CER.Bauhinia.B	MASVCVNLKATNLANARKDYIFRQDNAFLGERIKGNLKNSPWVNRLSTLRTEKGIVKPGVASAVLTTDTREALTLQVPSFLRLKADPKVVSIILGGGPGTHLFPLTKRAATPAVPVGGCYRLIDIPMSCISGIKIFVLTQFSASLRHIARTYLGGVFGDGIVEVLAATQTQGEAGKNWFQGTADAVRQFTWVFEDAKTNIEVLILAGDHLYRMDYMDLIQSHVDRADITVSCAAVGDSRASDYGLVKVDGSGRIIQFSEKPRGADLKAMQVDTSFIGLSRQDALKLPYIASMGVYVFKTEVLLKLLKWRYPTADFGSEIIPASVRENDVQAYFFRDYWEDIGTITSFYEALALAEENPKFEFYDPKTPIYTSPRFLPPTKIDNSRIVDAIISHGCFLRE…
CER.Cercis.o	MASVCVTLKATHLANARKDDIFRQDNAFFGERIKGSLNNCPWVNQLSTLRTEKGVVKPGVASAVLTSNAKEVVTLQVPSFLRLKADPKVVSIILGGGPGTHLFPLTKRAATPAVPVGGCYRLIDIPMSCISGIKIFVLTQFSASLRHIARTYFGGVFGDGIVEVLAATQTPGEAGKNWFQGTADAVRQFTWVFEDAKTKVEVLILAGDHLYRMDYMDLIQSHVDRADITVSCAAAGDSRASDYGLVKVDGNDRIIQFSEKPMGADLKAMQVDTSSIGLSPQDALKLPYIASMGVYVFKTDVLLKLLKWRYPTADFGSEIIPAAVRENDVQAYFFRDYWEDIGTIKSFYEALALAEENPKFEFYDPKTPIFTSPGFLPPTKIDNCRIVDAIIAHGCFLRE…
CER.Phanera.B	MASVCATLKTTNLANARKDDIFRQDNAFFGERITGSLNNSPWISQLSTLRTEKGVVKPGVASAVLTSDTKEALTFQVPSFLRRKADPKVVSIILGGGPGTHLFPLTKRAATPAVTVGGCYRLIDIPMSCISAIKIFVLTQFSASLRHIARTYLGGVFGDGTVEVLAATQTPGEAGKNWFQGTADAVRQFTWVFENAKTNVEVLILAGDHLYRMDYMDLIQSHVDRADITVSCATVGDSRAPDYGLVKVDSSGRIIQFSEKPRGADMKAMQVDTSFIGLSPQDARKLPYIASMGVYVFKTDVLLKLLKWRYPTADFGSEIIPASLRENDVQAYFFRDYWEDIGTVKSFYEALALAEEKPKFEFYDPKTPIYTSPGFLPPTKIDNCRIVDAIISHGCFLHE…
DET.Sindora.A	MASSCVAWKATHLANAKKSDLFHHDNGFFGESIKGSLNNSLWVSELVKFRNEKRIAKAGVVSAVLTSNVKEAVTLKVPSFLREKADPKVVSIILGGGPGTHLFPLTKRAATPAVPVGGCYRLIDIPMSSISGIKIFVLTQFSASLRHISRTYLGGIFGDGFAEVLAATQTPGEAGKKWFQGTADAVRQFTWVLEDARTNIEVLILAGDHLYRMDYMDLVQSHVDRADITISCAAVGESRASDYGLVKVDGRGRVVQFSEKPKAADLKAMQVDTTLVGLSQQDALKSPYIASMGVYVFKTDVLLNLLKWRYPTSDFGSEIIPAAVREKNVQGYFFRDYWEDIGTIKSFYDALALTEECPKFEFYDPKTPIFTSPRFLPPTKIDKCRIVDAIISHGCFLRE…
DET.Sindora.B	MASSCASLKATHLANGKNGDLFRQDDGFLGEKIKGSLNSSAWVSQLAKLRTEKRIIKPGVASAILTSNAKEAVTLQVPSFLRRRADPKVVSIVLGGGPGTQLFPLTKRAAAPAVPVGGCYRLIDIPMSSISGIKIFVLTQFSASLRHISRTYFGGIFGDGFVEVLAATQTPGEAGKRWFQGTADAVRQFTWVLEDAKTNVEVLILAGDHLYRMDYMDLVQSHVDGADITISCAPVGDSRASDYGLVKVDGRGRVIQFSEKPKGADLKAMQVDTTLIGLSPQDAQISPYIASMGVYVFKTDFLLKLLKWRYPTADFGSEIIPAAVREHDVQSYIFRDYWEDIGTIKSFYDALALAEECPKFEFYDPKTPIFTSPRFLPPTKIDKCQIVDAIISHGCFLRE…
OUT.Arabidopsis.O	MDSSYSFLGTSSIL--PKLSFRNVENRFYGEKNNNNGLCKRFGSDLGSKKFRNQKFKHGVVYAVATSNPKKAMTVKTSMFERRKVDPQVAAIILGGGNGAKLFPLTMRAATPAVPVGGCYRLIDIPMSCISCIKIFVLTQFSASLRHLARTYFGGIFGGGFVEVLAATQTPGEAGKKWFQGTADAVRKFLWVFEDAKRNIEILILSGDHLYRMNYMDFVQSHVDSADITLSCAPVSESRASNFGLVKIDRGGRVIHFSEKPTGVDLKSMQTDTTMLGLSHQEATDSPYIASMGVYCFKTEALLNLLTRQYPSSDFGSEVIPAAIRDHDVQGYIFRDYWEDIGTIKTFYEALALVEERPKFEFYDPETPFYTSPRFLPPTKAEKCRMVDSIISHGCFLRE…
OUT.Prunus.O	MDSCCVTLKPTHLRKP--SGLCNGDAGFWGERVRGSLNNKLWDNQLTKLRAEKRAVKSGVVLSVLTSNT-EAVAVQMPPIYRRRVDPKVASIILGGGAGTQLFPLTIRSATPAVPVGGCYRLIDIPMSCISNIKIFVLTQFSASLRHIARTYFGGIFGEGFVEVLAATQTPGEAGMNWFQGTADAVRQFIWVFEDAKRDVEVLILCGDHLYRMDYTDFVQSHVDRADITISCAAVGDSRASDYGLVKIDSRGKVIQFTEKPRGADLKAMQTDTTLLGLSPQDAMKSPYVASMGVYVFKTEILLNLLRWRYPTSDFGSEIIPAAVREHKVQAYMFREYWEDIGTIKSFYDALALTEEFSKFQFYDPKTPIFTSPRFLPPTKIDKCRIVDAIISHGCFLRE…
OUT.Quillaja.O1	MASGCVTFKATHLAKATKGDLSHRDNGFWGERIKGSLNNNLLVNQLAKLRTEKRVVKPGVAFSVITSNAKKTVTVQVPSFHRLNADPKVASIILGGGAGTKLFPLTNRAATPAVPVGGCYRLIDIPMSCISGIKIFVLTQFSASLRHMARTYFGGVFGDGFVEVLAATQTSGETGMKWFQGTADAVRQFIWVFEDAKRNIEVLILSGDHLYRMDYMDFVQSHIDRADITLSCAAVGDSRASEYGLVKIDDRGRIAQFSEKPKGADLKAMQVDTTLIGLTPQDAAQSPFIASMGVYVFKTDVLLKLLRWRYPASDFGSEIIPAAVREHDVQAYIFRDYWEDIGTIKSFYDALALTEEFPKFEFYDPKTPFFTSPRFLPPTKIDKCRIVDAIISHGCFLRE…
OUT.Vitis.O	MDSCCVTFKAAHLAKASRGGLSNGDNEFWGERIRGSLNNSGWVSQLAKLKTEKRPIKPGVACSVITSNGKETVTIQAPIFERRRADPKVASIILGGGAGTQLFPLTIRQATPAVPVGGCYRLIDIPMSCISNIKIFILTQFSASLRHIARTYFGGVFGDGFVEVLAATQTPGEAGMKWFEGTADAVRKFIWVFEDAKKNIEILILSGDHLYRMDYMDLVQNHIDRADITVSCVPVGESRASDYGLLKMDNRGRIIQFAEKPKGADLKAMKVDTTRLGLSPQEAMKSPYIASMGVYVFKTDILLNLLRWRYPTSDFGSEIIPLAVMEHNVEAFLFRDYWEDIGTIKTFYEAMGLTEEFPKFEFYNPKTPIFTSPRFLPPTKIEQCQVVDAIISHGCFLRE…
PAP.Aeschynomene.A	MASACVTMKATNFLNTMKESTFVQDSGFLGERVKGGLNYSPWVNNLGPLRIKERFAKPAVISAVLTSTSKEALTIQMPSFLRRKADPKVVSIILGGGPGTHLFPLTKRAATPAVPVGGCYRLIDIPMSCISGIKIFVLTQFSASLRHIARTYFGGIFGDGYVEVLAATQTPGEAGKRWFQGTADAVRQFTWVFEDAKTNVEVLILAGDHLYRMDYMDLVQSHIDRADITVSCAAVDDSRASDYGLVKVDGRGRIVHFSEKPKAADLKAMQVDTSILGLSPQDAMKSPYIASMGVYVFKTDVLLKLLKWRYPTSDFGSEIIPAAVREHNVQSYFFGDYWEDIGTIKSFYDAMALTEENPMFKFYDPKTPIYTSPRFLPPTKIDKCRIMDAIISHGCFLRE…
PAP.Aeschynomene.B	MASAFVTLKATHLPNSEKVDFFRRENDLLGERLKGSFNTCPWVNQLPKLRAQKRV-KPRAVSAVLASNPKESPSLQVPSLLRRRVDPTVISIILGGGPGTQLYPLTKRSATPAVPIGGCYRLIDIPMSCISGIKIFVLTQFSASLRHLARTYFAGIFGDGFVEVLAATQTPGEAGKNWFQGTADAVRQFTWVFEDAKRNVEIVILAGDHLYRMDYMNLVQSHVDKADITVSCAAVGEDRASDYGLVKVDETGRVIQFSEKPKGANLKQMKEDTTILGLSAEDAPKSPYIASMGVYVFKTEVLLNLLKWRYPTSDFGSEIIPSAVTEHSVQAYFFGDYWEDIGTIKSFYDALALAKESPKFQFYDPKTPIFTSPGFLPPTKIDKCRIVDAIISHGCFLRE…
PAP.Lotus.A	--------------------------------------------------------------------------------------------------------------------------------------------------------------------------------------------------------------------MDYMDLVQSHVDRADITVSCAAVDDSRASDYGLVKVDGRGRIIQFSEKPKGSDLKEMQVDTSLFGLSPQEALKSPYIASMGVYVFKTDVLLNLLKWRYPTSDFGSEIIPAAVKEYNVQGYFFGDYWEDIGTIKSFYDAMALTEENPMFKFYDPKTPIYTSPRFLPPTKIDKCRIVDAIISHGCFLRE…
PAP.Lotus.B	MASACVTLKATHLANSEKGFLFGQDNGFLGERVKGAWGM----NQLGKLTAQKRV-KSGAVSAVLTSDAKEALTLQVPSFLRRKADPKVISIILGGGPGTHLFPLTKRSATPAVPVGGCYRLIDIPMSCISSLKIFVLTQFSASLRHISRTYFGGVFGDGFVEVLAATQTPGEAGKKWFQGTADAVRQFTWVFEDAKRNVEVLILAGDHLYRMDYMDLVQSHVDRADITVSCAAVGNSRASDYGLVKVDDRGSIIQFSEKPKGADLKAMQADTSLLGLSLHDALESPYIASMGVYVFKTDVLLKLLKWRYPTSDFGSEIIPSAVKEYDVQSYIFRDYWEDIGTIKSFYDALALTEESPKFKFYDPKTPIFTSPGFLPPTKIDKCRVVDAIISHGCFLRE…
PAP.Medicago.A	MVSTCVNFKANHVANLRKDSIFHQDNGFLGERIKVGVNYSPWINQFGILRTKERVAKPGVVSAVLTSDATETKTFQVPSFIRRKADPKVASIVLGGGPGVQLFPLTKRAATPAVPVGGCYRLIDIPMSCISGIKIFVLTQFSASLRHIARTYFGGIFGDGYVEVLAATQTPGEAGKNWFQGTADAVRQFTWVFEDAKTNIEVIILAGDHLYRMDYMDLVQSHIDRADITVSCAAVGDSRASDYGLVKVDSGGRIIQFSEKPKGADLKSMQADTSLFGLSNQDALRSPYIASMGVYVFKTDVLLKLLKWRYPTSDFGSEIIPASVKEYNVQAFFFGDYWEDIGTIKSFYDAMALTEESPMFKFYDPKTPIFTSPGFLPPTKIDKCRIVDAIISHGCFLRE…
PAP.Medicago.B	MASGCLTIKPTHFSISKKG-------SFFGERIKGSFHNSSWVDQLNEFTNQKKI-KHVAVSAILTSDPKGSLNLQVPSFMRLRADPKVISIVLGGGPGTHLYPLTKRAATPAVPVGGCYRLIDIPMSCISGIKIFVLTQFSASLRHIARTYFGGIFGDGFVEVLAATQTPGETGNKWFQGTADAVRQFTWIFEDAKINVEVLILAGDHLYRMDYMDLVQSHVDRADITISCAAVGDSRASDYGLVKVDERGNIIQFSEKPKGADLKAMQVDTSRLGLSPQDALNSPYIASMGVYVFKKDVLLKLLKWKYPTSDFGSEIIPSAIREHNVQAYFFGDYWEDIGTIKSFYDALALTKESPKFQFYDPKTPIFTSPGFLPPTKIDNCRVVDAIISHGCFLRE…
PAP.Phaseolus.A	MVSACVTLKATHYGNLRKDNTFRQDGGFLGDRIKGSLSYSPWINQLALLRTQERVAKPGVVSAVLTSTTKESVDFQIPAFLRRKANPKVVSIILGGGPGIQLFPLTKRAATPAVPVGGCYKLIDIPMSCISGLKIFVLTQFSASLRHISRTYFGGIFGDGCVEVLAATQTPGEAGNRWFQGTADAVRQFTWVFEDAKTNIEVLILAGDQLYRMDYMDLVQSHVDRADITVSCAAVGDSRASDYGLVKVDGRGRIIHFSEKPKGPDLKAMQVDTSVFGLLPHEAKKSPYIASMGVYVFKTDVLLKILKWRYPTSDFGSEIIPAAVREHNVHAYLYNDYWEDIGTIKSFYDALALTEENPMFKFYDPKTPIYTSPRLLPPTKIDKCRIVDAIISHGCFLRE…
PAP.Phaseolus.B	MASSSVTLKAAHLANSEKGHLFRQESSFLGERVKVGPNNSAFVNQLARSRSQKRV-NHGVASAILTSDAKESLSLQVPSFMRRRVDPKVVSIILGGGPGKQLFPLTQRAATPAVPVGGCYRLIDIPMSCISGIKIFVLTQFSASLRHIARTYFGGIFGDGTVEVLAATQTPGEAGKKWFQGTADAVRQFTWVFEDAKTHVEVLILAGDHLYRMDYMDLIQNHVDRADITVSCAAVGNSRASDYGLVKVDDRGRIIQFSEKPKGDDMTAMQADTSLLGLSPPDALKSPYIASMGVYVFKTDVLLNLLKCRHPTSDFGSEIIPAAVRDHNVQSYFFRDYWEDIGTIKSFYDALALTEESHEFEFYDPKTPIYTSPGFLPPTKIDKSRIVDAIISHGCFLRE…
