# Supplementary material for: Legume genome structures and histories inferred from Cercis canadensis and Chamaecrista fasciculata genomes
Source: Plant J. 2026 Jun 10;126(5):e70981. doi: 10.1111/tpj.70981 (PMC13252982; doi:10.1111/tpj.70981)
Supplement: Supplementary file 6 — Data S6. Manuscript supplement; Compressed directory of aligned sequences from 250 gene families with high rates of gene duplication consistent with whole‐genome duplications in the legume subfamilies. [file TPJ-126-0-s006.gz › S6_consen_wgd_tree/40_wgd_aln_manual_wgd_copy/Legume.fam3.03507]

CAE.Acacia.A	MGRASKWFRSVFGLKKSSESSSSPSPKPPKDKRRWSFVKSYRESGTAKDEAVQSSGHVCPEKHAMTVAAAKAAVAEAAVAAAQAAAAVVRLTNSGSFPGSIGIREEWAAIKIQAAFRGCLARRALRALRGLVKLQALVRGHIDRKRTAEWLHRVHALVRVQARVRAGRAQILQTPFSYSKSSKADFHGPATPDQFESPIRSKSMKFDHSSSLKRVSKSHFQVHGN------------QDKCW------DDDKSDRILEIDSGKQHFTPKRRNLFHTINYPVSDNHSQSFSTAKDSVSHQSGHS----MSSF-----D---E----GVVDGPQLFSVFSKDYGFKTSPLTPSRSDDSRSHLSSYSDYPSYMAYTESSKAKVRSLSAPKQRPQYERSSSAN…
CAE.Acacia.B	MGKVSKWFRGLLSLKKADSSSPTSLPKPPKGKRRWSFVKSHSEIDNLPTTATAKTGTHNNDSHTFAAVAAASSTLRLHSGGRGCVPATVETTAN---------REEWAAIKIQAAFRGCLARRALRALKGLVKLQALVRGQVERRRTAEQLQKMQLLLRAQAHVRAGRL---RSS-LISKSSNVNLHGPATPDKVENPIRSKSMKYDHSSTLKRNSKSYAQISGNTTDSWVDEKSWNRRRSLVGTCVDNDERNVRILEMNSEKGIFAPRARNLFHSANLAVSDHYSQTLMTTKNSTIHHSGPI-HREVRQYSPPEGHEVEETPFCTANNSPQFFSGSSRDGSSKRSPFTPTRSDGSRNYASAYSERPSYMAYTESSKAKVRSLSAPKQRTRYERSGSSK…
CAE.Chamaecrista.A	MGKASKWFRSLLGLKKPDSSFASSNPKPPKDKRRWSFVKSYRESTSAKENSVPPSGHVYPDKHAIAVAAATAAVAEAAVAAAQAASAVVKLTSSSRSIGN---REEWAVIKIQSAFRGCLARRALRALKGLVKLQALVRGHIERKRTAEWLHRMQVIVRAQSRVRAGRAQIMNSSISNSKSSNAHFHGPATPEKFESPIRSRSMKLDQWSSLKRGSKSHVQIQGNRSDYRSDEQSWNQSRSSNRTSSMDEEKSVKILEIDSGKPHFK--RRSLFHTSNHPAGDNYSQSLSTTRDSRTHLSGQSSSCEVQSY---KIDEVVESPFDSTQLFSAYYS---RECVPKSSPFTPTRSDDSRSYVSGCSENPSYMAYTESSKAKVRSLSAPKQRPQYERSSSSS…
CAE.Chamaecrista.B	MGKASRWFRGLLGLKKPDSSSPTSSDTPPKEKRRWSFVKSSRHT---H-----TPTI---AKPSVQINAAVPDAVNLTL------------SSKAISAGN---REEWAAVKIQAAFRGCLARRALRALKGVVKLQALVRGHIERKRTAKWLQRVQVLLQTPARTRTRRL----SSSSIAKSSSIHLHGPATPDKYENPIRSKSLKYDQSSILKGGSKSYVQINGITTESWVDEKLWNGQRSSARTCSADDERSARSVEMDFGKPHLTPRARNLF---------------QTSKDTTIYQSGPINSCEVQQCRSLKPHEEEESPFCTAHNSPQFLSASSRDSGSKRSPFTPTKSDGSRSCLSGFSDCPSYMSWTESSKAKVRSVSAPRQRAHYERSGSSN…
CAE.Senna.A	MGKASRWFRSLLGLKKPDSSSTTTIAKPPKDKRRWSFVKSYRESTYLK-TD-SGGHHHHAAFEEEAVRSSSGDVVDGVYAMAVAAAAVVRLTSGGSGRGPIENREEWAAVMIQAAFRGCLARKALRALKGVVKLQALVKGHIVRKQNALKLQRMEALIRAQAR------------------------GPATPEKSESPIRYKSMKFDPSLSIKRGTKSHEQ-------------SWNQPRSSLRKSSVDDERSIRILEVDPGKLHLP-KHRTLFHSSTHPLHDNYSQSLDSK----THQSGHSSSCEAQSYGPLKLDDVVESPFRDCNNNNS---------VPKISPFTPTRSDDSRSYLSGYSDNPSYMAYTESSKAKVRSVSAPKQRPQYERSCSSS…
CAE.Senna.B	MGKASKWFRGLLGRKKTDSSSPTSASRPPKDKRIWRFGKSYRLNDNLHA---------NTAQPSIPNNHTHAHAHELRL----PTSA------SARCAAG--NREQWAAVKIQSVFRGCLARRALRALKGLVKLQALVRGHIERKRNAERLQKMHVLLRAQARARAGRL----NSYLAAKSSNVHLHSPATPDKFENSIRSKSMKYDQSCLLKIGNQEKYW---NTTDSWVDEKSWNRQRS------SEDERNVKTLEMDSGRPHWTPRARNLFQFTNNSL-DSYSQSFSSTKDSTTYQSGPIIHCYDEV-----QDEEEESPFCTAHNSPQYLSGYS-GGSRRSTPFTPTRSDGSRSNLSAYSECPSYMACTESSKAKMRSLSAPKQRPQYERCGSTS…
CER.Bauhinia.A	MGKAGNWFRGLLGQKRLDSSFPTTAPPKPKEKRRWSFVKSQRDKDRHPDVAVRSSGHLYPDKHAIAVAA----VAEVAVAAAQAAAAVVGLTDSGRCAGTTAIREEWAAIKIQSAFRGCLARKALRALKGLVKLQALVRGHIERKRTAEWLQRMQVFLRAQARARVGRAQVLHTSYLSAKPLNVHPPGPGTPDKFESPIRSKSLKHGQSLVLKRGLKSYVQINGNRSDIQVDEQSWNRQRS--RTCSADYEKRVRVLEIDSEKPYFREKRRNLFHSSH---SDQHSQ--------TTRQSGQSSSGEVQSHSPFKIDEIED-------NIPQFYSTCSRDGCSKTSPLTPSRSVGSRSYASGYPDHPNYMAFTESSKAKVRSLSAPKQRPQYERSSSSN…
CER.Bauhinia.B	MGKAAKWFRSFLGLKSSDSSSS---PKPPKERRRWSFVKSYREKDLRRH-------HLDPDKHAIAVAAATAAVAEAAVAAAQAAAAVVRLTSSGHGAGNTAIREQWAAIKIQAAFRGFLARKALRALKGLVKLQALVRGHIDRKRTAEWVQRMQVFLRTQARARVGRAQVLQTSYSNAKQSNSQPTGPATPDKFESPVRSKSLKHDQSLVVKRGIKSNVQISGIRSESRVDEQSRNGLRS--RTCSVDDEKSVRVLEIDSGKPYLRENRRNLFHSAHYSLSDQYGQCFTNC------QSGHSCECEVQSYSPQKIDEVEESPFRTADSSPQFCSASSSRDGSKTSPFTPSRSDGSR---SGYSDYPSYMAYTESSKAKVRSLSAPKQRPSS--SSSSN…
CER.Cercis.o	MGKAAKWFRGFLGLKKPDSSSPTTAPKPPKEKRRWSFVKSYREKDHHHDVAVQSSGHVDPDKHAIAVAAATAAVAEAAVAAAQAAAAVVRLTSSGRCTGTTGIREEWAAIKIQAAFRGCLARRALRALKGLVKLQALVRGHIERKRTAEWLQRMQVLLRAQARARVGRTQILQTSYSSAKPLNIHPTGPATPEKFESPIRSKSLKHDQSLVLKRGSKSYVQINGNRSDSRVDEQSLNRQRS--RTCSADDERSVRVLEIDSGKPHFREKRRNLFHSTHYTLSDQHSQSLTTT----THQSGQSSSCEVQSFSPLKIDEVEESPFRTADNSPQFYSASSRDGGSKTSPFTHSRSDGSRSYINGYSDHPNYMAYTKSSKAKVRSLSAPKQRPQYERCSSSN…
CER.Phanera.A	MGWAAKCFRGLLGLKKPDSSSPTTFPKQSKEKRGWSFVKSYREKYHHTDVAVRSSGHVDPDKHAIAVAAVTAAVAEAAVAAAQAAAAVVTITSSSPCTGNSRIREEWAAIKIQAAFRGCLARRALRALKGLVKLQALVRGHIERKRTAEWLQRMQVLLRAQARARVGRAQILQTSYSTAKPLNIQ-TGPATPDKFESPIRFKNLKHDQSLMLKRGSTSYVQINGNKSDSRVYEQSWNRQRS--RTCSADDEKSVKVLDIDSGKPYFREKRRTLFHYAH---SDQHSQSLAAT----THQSGQSSSGEVQSYSPVKIDEIES-PFRTSANSPQLYSVSSRGGGSKISPFTSSRSVGSRSYTSAYSDHSNYMAFTESSKAKLRSLSAPKQRPQYERSSSSN…
CER.Phanera.B	MGKAAKWFRGFLGLKSPDSSSPTTSPKPPKEKRRWSFVKSYREKEDHHNVAVPSSQHLDPDKHAIAVAAATAAVAEAAVAAAQAAAAVVRLTSSGRSAGNTGIREEWAAIKIQAAFRGCLARKALRALKGLVKLQALVRGHIERKRTAEWLQRMQVLLRAQARARVGRAQTLQTS---AKPSNSQPTGPATPDKFESPVRSKSLKNDQSSVVKRGLKPNVLIGANRLDGRVDEQSWNGQSS--RTCSADDEKCVRVLEIDSGKPHLRENRRNLFHSAHYALSDQYGQSLTTT-----YLSGHSSSSEVQSYSPLKIDEVEESPFRTADSSPQFYSASSRDGDSKTSPFTPSRSDGSRSYVSGYSDHRSYMAYTESSKAKVRSLSAPKQRPPNERS-SSN…
DET.Sindora.A	MGKASKWFRALLGLKKTDATPS--APKPSKEKRRWSFVKSYREKDNHDDVAIQSSGHVDPHKHAMAAAAAT--VAEASIAAAHAAVSVVRLTSSGRCASPIVNREKWAAVKIQAAYRGCLARRALRALKGLVKLQALVRGHIERKRTAEWLQRMQSLLQTQARGRAGRYQITQTSHSSAKPSSLHLPGPATPDKFESPVRSKSMKYDQLSVLKKGSKSHVH-SSSRSDSRLDEQLWTQPKSSLQTFWGDDGRSFKTHEIDSGKPHFTAKRRSLFHSTHHAVSDQYSQSLTVSKGSTTHQSGQSSSCEVQSYSRQVINEVEESPFCTANNSPQFYSASSR-DGSKTSPFTPTRSNGSRSYLSDYSHCPNYMAYTESSKAKVRSLSAPKQRPHYERSSSSN…
DET.Sindora.B	MGKASKWFRALLGLTKPHTLSPTSFPKSPKDKRRWTFVKSYREKDNRTGAAVQPSGQLDLDEHAIAVAAASAVVAEAAVATAQAAAAVVRLTSSARCDSAIGVREEWAAVKIQAAFRGCLARKALRALRGLVKLQALVRGHIRRKRTAEWLQRMQALFDAQVV----Q----TSSYLGAKSSSLRSLDPQTPENFQSPIRTKSMKYDQSFIFKRGSNSRAHIIGNPPDGRADEHVWIGRRSIGSREFRDDERSVKILQIDSGKSNFTQKCRNLFHFIHRADSDHLSQSLTNSKDSTTQQSNRSYSGKVQSYTPLVAD-MDESPYCTANNSPQVYS-VSSINGSRRSPFTPAKSDGSRSCLNGYYDHPNYMACTESSMAKVRSYSAPKQRPDSERYGSSK…
OUT.Arabidopsis.O	MGKASRWFRSLFGVKKPDPGYPVETPTSSNLKRRWSFVKSKREKESTPR-------REDSDKHAIAVAAATAAVAEAAVAAANAAAAVVRLTSTGRSTRSGRDSCELAVIKIQSIFRGYLAKRALRALKGLVRLQAIVRGHIERKRMSVHLRRMHALVRAQARVRATRVIVTPESSNNTKSSHFQNPGPPTPEKLEHSISSRSSKLAHSHLFKRGSKASDN---N--------RLYPAHRE----TFSATDEEEKILQIDRKHISYTRNRPDMFYSSHLIL-DNA--GLSEP----VFATPFS---------PSSSHEEITSQFCTAENSPQLYSATSR---SKRSAFTASSIAPSD-CTKSCCDHPSYMACTESSRAKARSASAPKSRPFYERP-SSK…
OUT.Prunus.O	MGKASKWFRSILGLKKPDPTHQTSSPPPTKDKRRWSFVKSYREKNHHRP-------SVDPNKHAIAVAAATAAVAEAAVAAAQAAAAVVRLTSSGRCPSNIGVREEWAALKIQAAFRGCLARRALRALKGLVRLQALVRGHIARKNNAARLQRLQAILRAQARARTGRSQISELSHSRTKSSQFHQPGPATPEKFEHPIRSRSTKLEQFSTLRRISRSYGT--------------------------TDDEKNDRVLEIDTGKPYIATKRRNLFHSTHLAASDQYSHSFTTSKDSTSHQTLPSSSCEVQSLTPLKFREVEEDSFCTANSSPQFYSTSSRGGNSKRSPFTPTRSDGSKSYLSGYSDYPSYMACTESSKAKLRSLSAPKQRPQYERSGSAK…
OUT.Quillaja.O1	MGRAAKWFRGILGFKNPDSSSS--APKPPKEKRRWSFVKSYREKDHHHEVVVQSSEYVDPNKHAIAVAAATAAVAEAAVAAAQAAAAVVRLTSSGRVAGVLGIRGEWAAVKIQAAFRGCLARRALRALKGLVRLQALVRGHIERKRTTEWLQRMQSLLRAQARARAGRVQISESSFASSKSSHGYHPCPATPEKIEHAIRSKSMKHDQSSMLMRSLKYHGRGVGNKSEGGIHEQSRNQQRSSMKTGSTDDDKSDKILEIDTGKSHFTPKRRNLFHSTQHDFSEQHSHSFTTSKESTAHQSGRSLSCEVQSFSPWKHDEVEESPFCTADNSPQFLSASSVGGSSKRSPFTPTKSDGLTNYLSGYSDHPNYMAYTESSKAKARSLSAPKQRPQYERSSSSK…
OUT.Vitis.O	MGKASKWFRGLLGLKKTDSPAPTPAPAPARLKRRWSFVRSYREKDHTRGEPHPPSAYVDPNKHAIAVAAATAAVAEAAVAAAQAAAAVVRLTSSGRSAAPFSAREEWAVIKIQSLFRGYLARRALRALKALVKLQALVRGHIVRKQTADMLRRMQALVRAQARARAGRAQISESSHSSGKSSQFHHPGPATPEKFEHAIRAKNMKQDQSSILKRSSKASGRI-IDWSDRRLDEGSWDQQGSSIRAGPTDDEKSDKILEIDTGKPNFTPKRRNLFQSSHHGASDQISHSFTTSKDSTTHQTVPSSSCEVQSLSPLKFQEVEEGSFCTADNSPQFYSASSRAGSSRRGPFTPTKSDGSRSYLSGYSDHPNYMAYTESSKAKVRSFSAPKQRPQYERSSSTK…
PAP.Aeschynomene.A	MGKASKWFRGLLGLKKSQDSYSNSSPKPPKHKRRWSFVKSYREDSNNNH----QH-HADPTKRAIAVAAATAAVAEAAVAAAQAAAVVVRLTSSGRCAGGATNRQEWAAVKIQAAFRGCLARRALRALKGLVKLQALVRGRIERKRTAEELKRMQALLQAQSRARAGRPQILHTSNSSSKSSSCHLHGPATPDKFESPIRSKSMKHDHSPVLKRSSKSCVLFSGNKSESHTDEQSWTQERSSIRTCSSTEKSDSRNLEVDSGKSQVTSKRRNLFPSTSTH--NH---AVTVS--S-DHYNSKSWSTTKDS------NLVEESQFFTAENSPQFLSASSNDNGSKNTPFTPNRSEGSRSYFYGYSDYPSYMAYTESSKAKVRSLSAPKQRPHYERTSSSN…
PAP.Aeschynomene.B	MGKASKWFRGLLGLKKQDSPSSTAVPKPPKDKRRWSFVKSYRENNHAS-------AH--PTGHAVAVAAATTAVAEAAA--------VARLRSA------VVLRDEWAAIKIQAAFRGCLARRALRALRGLVKLQALVRGHIERKRTAEWLQRMQALLQANARVR--RAQILHTS----RFSTGHLHAPTTPDKFESPITSRSMKCDSSSALKRGSKSRFQIGSPSSDIGADERSWNQRRSWTRTCSMDDERSVRILGIDSHKPHMVSKRRNLFYSASQPVPDHYSQSYTTTKDSTSYQSGQSSSGEIRSYSPLKFNEIED--------SPQIFSTSYKEGGNGRSPYTPTKSDGTGSYLSSYADYPNYMAYTESSKAKVRSLSAPKLRPQYERPTSFN…
PAP.Lotus.A	MGKASKWLRGILGLKKSERSSS-STPKPPKEKRRWSFVKSYREEQQQQ----HSHPHSTGNSPATFQTEHSDNKHAIAVAAATAAAAGGGGWGG-PG----------GGGGVQAAFRGSLARKALRALKGLVKLQALVRGQIERKRTAEWLKTMQALLRAQTRATAGRT--LHTSYSSAKPSTCQLHGPATPEKFESPVKSKSTKHDQSPVHKRGSKSCVLLSGN-EEGQLDEQSWKKVR---------------------------------------------------------------------------------------------------------------------------------------------------------------…
PAP.Lotus.B	MGKASKWFRGLLGMRTPDSSSP-SPNKPPKEKRRWSLVKSYREKDNHP-VTAPVQGG---NKHVLAELALATATASMAE--------ATRLTGT--AASGVTPREEWAAVKIQAAFRGCLARKALRALKGLVKLQALVRGHIERKRTKEWVQRVQALLRAQTRARTARGQILDQAFHIAKSFTGPLHGPVTPEKFESPISSESVKYSQSPALKRISKSCGRINGNQE----------------------------------------------------------------------------------------------------------------------------------------------------------------------------…
PAP.Medicago.A	MGKASRWFRGLLGLKKTEHGSSSSDQKPPKEKRRWSFVKSYREEQQHS------S----------HVTFPTEHVQNNRQAIAVAAAEVVRFNYS--SNGIVRIREQWAAVKIQAAFRGSLARKALRALKGLVKLQALVRGHIERKRTAEWLKRMQSLLRAQARFNAART--MQTSHLNAKSSTLHLYGPATPEKSESPVRSRSMKSEHSPGLKRGSKSCLSNGGNISENQLDEQSWNRVRSLIRTYSRSDEKSDRIVEIDSGKQHINTKRRNIFHSTSDP--DYYSQNLTPTKESKSHQFGQSVSCEVQSYNPLKLNEVEENSFCTANNSPQLLSATSKDDGYNRSPFTPTRSDGPRSYIRGYSDYPSYMAYTESAKAKVRSLSAPKQRPQYEKSSSSN…
PAP.Phaseolus.A	MGKASKWFRGLLGLKKTDHSTS--PTKPPKEKRRWSFVKSYTEKDNTTGATCPQQGS-NGNKHAMAVAAATAAVAEAAVAAAEAAAVVVRLTSSGRCADATRIRQHWAAVKIQAAFRGCLARRALRALKGLVKLQALVRGHIERKRTAQWLKRVQALLHAQAQVSAGLA--LHAS-PSSAKLSSNLHGPETPEKFESPISSKSMKYEQSPILKRGSKSCVQINGYRSENQVTEISWNTARSLIRTYSSNDERNDRVLEVDSGKPHFP-KRRNLSYSTG---SDHYSKSLNSTKESTSLQSGQSPCGEVQSYSSQKVNEVEESPFCTADNSPQFLSATSKDDGFKRSPFTPTRSDGSRSYIRGYPDHPSYMGCTESSKAKVRSLSAPKQRPNCERPGSSN…
PAP.Phaseolus.B	MGKASKWFRGLFGFKRQDSPSA-AAPKPPKEKRRWSFVKSYREKDHSA-VNHHAPPT-SGGHSSGHVESADPNLAPLAA---------VTVV-----GGV--SREEWAAVKIQAAFRGSLARKALGALKGLVKLQALVRGEIERKRTSEWLQRVQTLLRVQAQFRAGRAQILHGPYWNANSSTPLLHSPAKPDKFESPIRSESMKYDSPSLLKRSSKSRMQINE----------SWHQRRSWSRGCSLDEERCFRMLENDSVKPQMTSKGRNQFYSPS-----------------------HGLVCEVESYSPLKMEEVEENSWCGGENSPRTLSASSRNGGSKRSPFTPSKSDGSKSHGSGYSEYPSYMAYTESSMAKVRSASAPKQRPQYERSSSSN…
