# Supplementary material for: Legume genome structures and histories inferred from Cercis canadensis and Chamaecrista fasciculata genomes
Source: Plant J. 2026 Jun 10;126(5):e70981. doi: 10.1111/tpj.70981 (PMC13252982; doi:10.1111/tpj.70981)
Supplement: Supplementary file 6 — Data S6. Manuscript supplement; Compressed directory of aligned sequences from 250 gene families with high rates of gene duplication consistent with whole‐genome duplications in the legume subfamilies. [file TPJ-126-0-s006.gz › S6_consen_wgd_tree/40_wgd_aln_manual_wgd_copy/Legume.fam3.03100]

CAE.Acacia.A	MATVCWPYFDPEYEFSYRIPPRVSVDATCHDCTLIKVDSVKPGILLEVVQILTDLDLIITKAYVSSDGGWFMDVFHVTDQQGKKITDSKTINFLEKALGPKGQSNEGAKNWPGKQVGVHSIGDHTAIELIGRDRPGLLSEIAAVIASLHIVVAAEVWTHRRIACVLYVDATSRSADAPNRLSFMEEQLNHILRGCEDDDKVARTSFSMGFTHMDRRLHQMLFADRDYECAVVTTDVSYPPSFRPQITIEHCKEKGYSVVNVRCKDRAKLMFDIVCTLTDMQYVVFHAKISSDAPYASQEYFIRHMDGCTLDTEGEKERVIKCIEAAIQRRVSEGVSLELCAKDRVGLLSEVTRILREGLTVCRAGVSTVGEKAVVFYVRDASGPVDTKAIEAVRKEIGE…
CAE.Acacia.B	MATVCWPYFDPEYEFSNRIPPRVSVDASCHDCTLIKVDSVKPGILLELVQILTDLDFIITKAYISSDGGWFMDVFHVTDQQGKKITDIKTIDFIEKTLGPKGQSTEGVKSWPAKRVGVHSIGDHTAIELIGRDRPGLLSEISAVLANLQFVIAAEVWTHRRIACVLYVDATTGAVDNPNRLSLMEEQLKHILRGCEDDEKGAHTSFSMGFTHMDRRLHQMLFADRDYECTGVTAEMDYPPCFRPKIAIERCEEKGYSVVSVSCKDRAKLMFDIVCTLTDMQYVVFHATISSDGPYASQEYFIRHMDGCTLDTEAEKERVIKCIEAAIQRRVSEGVSLELCAKDRVGLLSEVTRVLREGLTVCRAAVSTMGEQALVFYVRDASGPVDMKIVEALRKEIGE…
CAE.Chamaecrista.A	MAKVCWPYFDPEYEFSNRIPPRVSVDATCDECTLIKLDSVKPGILLEVVQILTDLDFIITKAYISSDGGFFMDVFHVTDQQGKKITDSKTIDFIEKALGPKGQSKEGVTSWPGKRVGVHSVGDHTAIELIGRDRPGLLSEISAVLASLHIVIAAEVWTHRRIACVLYVDATSRSVDAPNRLSLMEEQLNHILRGCEDDDNVVRTSFSMGFTHMDRRLHQMLFADRDYECAVVTTDVDFPPSFRPQITIERCEEKGYSVVSVRCKDRAKLMFDIVCTLTDMQYVVFHATISSDAPYASQEYFIRHMDGCTLDTEGEKERVIKCIEAAIQRRVSEGVSLELCAKDRVGLLSEVTRILREGLTVRRAGVSTIGEKALVFYVRDATGPVDTKIIEAIRKEIGE…
CAE.Chamaecrista.B	MATVCWPYFDPEYEFNNRIPPRVSVDASCHDCTLIKVDSVKPGILLEVVQVLTDLDLIITKAYISSDGGWFMDVFHVTDQQGKKITDIKTIDFIEKALGPKGQGTEGVKSWPAKRVGVHSVGDQTAIELIGRDRPGLLSEISAVLANLQFVIAAEVWTHRRVACVFYVDATTGTVDDPNRLSLMEEQLNNILRGCEDDEKVARTSLSMGFTHMDRRLHQMLFADRDYECAGVTADDNHLPSFRPKITIERCEEKEYSVVSVRCKDRAKLMFDIVCTLTDMQYVVFHATVSSDGPYASQEYFIRHMDGCTLDTEGEKERVIKCIEAAIQRRVSEGVSLELCAKDRVGLLSEVTRILREGLTVCRAGISTIGEQALVFYVRDASGTVDMKIVERLRKEIGK…
CAE.Senna.A	MATVCWPYFDPEYEFSNRIPPRVSVDASCHDCTLVKVDSVKPGILLEVVQILTDLDFIITKAYISSDGGWFMDVFHVTDQQGKKITDSKTIDFIEKALGPKGQSNEGVKRWGGKGVGVHCVGDHTAIELIGRDRPGLLSEISAVLASLHIVTAAEVWTHRRIACVLYVDATSQSVDSPNRLSLMEEQLKNILRGCEDDDKVGRTSLSMGFTHMDRRLHQMLFADRDYECAVVTTDVDYAPSFKPQITIERCEEKGYSVVSVRCKDRAKLMFDIVCTLTDMQYVVFHATISSDAPYASQEYFIRHVDGCTLDTEGEKERVIKCIEAAIQRRVSEGVSLELCAKDRVGLLSEVTRILREGLTVCRAGVSTVGEEAVVFYVRDASGPVDSKTIEALRKEIGK…
CAE.Senna.B	MATFCWPYFDPEYEFSNRIPPRVSVDASCHDCTLIKVDSVKPGILLEVVQILTDLDFIITKAYISSDGGWFMDVFHVTDQQGKKITDIKTIDFIEKALGPKGQSTECVKSWPAKRVGVHSVGDHTAIELIGRDRPGLLSEISAVLANLQFVIAAEVWTHRRVACVLYVDATNGAGDDLNKLSVMEEQLNNILRGCEEDEKVARTSFSMGFTHMDRRLHQMLFADRDYECAGLTAEVDYPPSSRPKITIERCEEKGYSVVSVKCKDRAKLMFDIVCTLTDMQYVVFHATISSDGPHASQEYFIRHMDGCTLDTEGEEERVIKCIEAAIQRRVSEGVSLELCAKDRVGLLSEVTRILREGLTVCRAGISTIGEQALVFYVRDASGPVDTKIVETLRKEIGQ…
CER.Bauhinia.A	MATVCWPYFDPEYELNNRIPPRVSVDTSCHDCTLIKFDSVKPGILLEVVQILTDLDLIITKAYISSDGGWFMDVFHVTDQQGKKITDSKYIDFIEKALGPKGQSMERTQSWPDKRVGVHTVGDYTAIELIGTDRPGLLSEISAVLASLHFVVVAEVWTHRRIACVLYVEATNRAVEDPKRLSLMEEQLNNILRGCEDDEKVARTSFSMGFTHIDRRLHQMLFADRDYECAGVTSDIDNPPSFKPKITIDHCKEKGYSVVTVRCKDRAKLMFDIVCTLTDMQYVVFHATISSDGPYASQEYFVRHMDGCTLDTEGEKERVIKCIEAAIQRRVSEGVSLELCTKDRVGLLSEVTRILREGLTVRRAGISTIGEQALVFYVRDASGPVDMKIIETLRKEIGQ…
CER.Bauhinia.B	MATVCWPYFDPDYELINRIPPRVSVDDSCHDCTLIKVDSVKPGILLEVVQTLTDLDLIITKAYISSDGGWFMDVFHVTDQQGKKITDSKYIDFIEKTLGPKGESKERTQSWPDKRVGVHTVGDYTAIELIGRDRPGLLSEISAVLASLHSVVVAEVWTHRRIACVLYVEATNRAVEDPKRLSLMEEQLNNILRGCEDDEKVTRTSFSMGFTHIDRRLHQMLFADRDYECAGVTSDIDYPPSFKPKITIDRCEEKGYSVVTVRCKDRAKLMFDIVCTLTDMQYIVFHAAISSDGPYASQEYFIRHMDGCTLDTEGEKERVIKCIEAAIQRRVSEGVSLELCTKDTVGLLSEVTRILQEGLTVRRAEISTIGEQARVFYVRDASGPVDKKIIETLGKEIGQ…
CER.Cercis.o	MATVCWPYFDPEYELSNRIPPRVSVDASCHDCTLIKVDSVKPGILLEVVQILTDLDLIITKAYISSDGGWFMDVFHVTDQQGKKITDSKYIDFIEKALGPKGQSMERTQSWPDKRVGVHTVGDYTAIELIGRDRPGLLSEISAVLASLHLVVVAEVWTHRRIACVLYVEATNRSVEDPKRLSLMEEQLNNILRGCEDDEKVARTSFSMGFTHIDRRLHQMLFADRDYECAGVTSDIDYQPSFKPKIKIDRCEEKGYSVVTVRCKDRAKLMFDIVCTLTDMQYVVFHASISSDGPYASQEYFIRHMDGCTLDIEGEKERVIKCIEAAIQRRVSEGVSLELCTKDRVGLLSEVTRILREGLTVRRAGVSTIGEQALVFYVRDASGPVDMKIIETLRKEIGQ…
CER.Phanera.A	MATVCWPYFDPEYEFSNRIPPRVSVDASCHDCTLIKFDSVKPGILLEVVQILTDLDLIITKAYISSDGGWFMDVFHVTDQQGKKITDSKYIDFIEKALGPKGQSMERTQSWPDKRVGVHTVGDYTAIELIGRDRPGLLSEISAVLASLHFVVVAEVWTHRRIACVLYVEATNRAVEDPKRLSLMEEQLNNILRGCEDDEKVARTSFSMGFTHIDRRLHQMLFADRDYECAGVTSDIDYPPSFKPKITIESCKEKGYSVVTVRCKDRAKLMFDIVCTLTDMQYVVFHATISSDGPYASQEYFVRHMDGCTLDTEGEKERVIKCIEAAIQRRVSEQSTIVAMVRQIHGA----------------------------------------------------…
CER.Phanera.B	MATVCWPYFDPEYELINRIPPRVSVDDSCHDCTLIKVDSVKPGILLEVVQTLTDLDLIITKAYISSDGGWFMDVFHVTDQQGKKITDNKYIDFIEKALGPNGKSMERTQSWPDKRVGVHTVGDYTAIELIGRDRPGLLSEISAVLASLHFVVVAEVWTHRRIACVLYVEATNRAVEDPKRLSLLEEQLNNILRGCED-DKVARTSLSMGFTHIDRRLHQMLFADRDYECAGVSSDIDYPPSFKPKITIDRCEEKGYSVVSVRCKDRAKLMFDIVCTLTDLQYVVFHASISSDGPYASQEYFIRHMDGCTLDAEGEKERVVKCIEAAIQRRVSEGVSLEFCTKDKVGLLSEVTRILREGLTVRRAGVSTIGEQARVFYVRDASGPVDMKIIETLRKEIGQ…
DET.Sindora.A	MATVCWPYFDPEYELSNRIPPRVSVDASCHDCTLIKVDSVKPGILLEVVQILTDLDLIITKAYISSDGGWFMDVFHVTDQQGKKITDKKTIDFIDKALGPKGQSMEGVKSWPGKRVGVHSVGDCTAIELIGRDRPGLLSEISAVLANLHFVIAAEVWTHSRIASVFYVEKDDRAVDDPSRLSIMEEQLNNILRQREDDKKVAHTKFSMGFTHMDRRLHQMLFADRDYECAGAAADVNYRSSFRPKIAIEHCEEKGYSVVSVWCRDRAKLMFDIVCTLTDLQYVVFHATVSSDGPNASQEYFIRHMDGCTLDTEGEKERVIKCIEAAIQRRVSEGVTLELCAKDRVGLLSEVTRILREGLTVCRAGVSTIGEQARVFYVRDASGPVDVETVEALRKEIGQ…
DET.Sindora.B	MATVCWPYFDPEYEFNNRIPPRVSVDASCHDCTLIKVDSVKPGILLEVVQILTDLDFIITKAYISSDGGWFMDVFHVTDQHGQKITDSKTIEFIEKALGPKGQSTEGVKSWPGNRVGVHSVGNHTAIELIGRDRPGLLSEISAVLASLHFVIAAEVWTHRRIACVLYVEKDEQNVHDSNRLSIMEEQLNHILRGCDDDEKVARTSFSMGFTHMDRRLHQMLFADRDYECAGVATDVDHPTSFRPKITIERCEEKGYSVVSVRCKDRAKLMFDIVCTLTDMQYVVFHARISSDGPYASQEYFIRHMDGCTLDTEGEKERVIKCIEAAIQRRVSEGVSLELCAKDRVGLLSEVTRILREGLTVCRAGVSTIGEQALVFYVRDSSGPVDVKTVEALRKEIGQ…
OUT.Arabidopsis.O	MAKVYWPYFDPEYELSSRIPPSVSIDTSCKECTLVKVDSMKPGILLEVVQVLTDLDLTITKAYISSDGGWFMDVFHVTDQQGNKVTDSKTIDYIEKVLGPKGHASASQNTWPGKRVGVHSLGDHTSIEIIARDRPGLLSEVSAVLADLNIVVAAEAWTHRRIACVLYVDNATRAVDDPERLSSMEEQLNNVLRGCEEDEKFARTSLSIGSTHVDRRLHQMFFADRDYEAVTKL-DDSASCGFEPKITVEHCEEKGYSVINVSCEDRPKLMFDIVCTLTDMQYIVFHATISSSGSHASQEYFIRHKDGCTLDTEGEKERVVKCLEAAIHRRVSEGWSLELCAKDRVGLLSEVTRILREGLSVSRAGVTTVGEQAVVFYVKDASGPVDVKTIEALRGEIGH…
OUT.Prunus.O	MARVCWPYFDPEYELSTRIPPRVSIDSSCSDCTLVKVDSVKPGILLEVVQILTDLDLIITKAYISSDGGWFMDVFHVTDQQGKKLADSKTIDYIEKALGPKGHITDVLKAWPGKRVGVHSVGDHTAIELIGRDRPGLLSEISAVLANLHFVVAAEVWTHRRIACVVYVDNSTQPVDDPNRLSTMEEQLKNILRGCEDDEKVGRTSFSMGFTHVDRRLHQMLFADRDYEGGGLANEVDYPPCFQPKITIERCEEKGYSVVSVRCKDRAKLMFDIVCTLTDMQYVVFHATISSDGPYASQEYFIRHMDGCTLDTEGEKERVIKCIDAAIRRRVSEDLRLELCAKDRVGLLSEVTRILREGLSVTRAGVTTIGEQAMVFYVRDSSGPVDIKTIEALRKEIGH…
OUT.Quillaja.O1	MARVCWPYFDPEYEFSTRIPPRVSVDASLHDSTLIKVDSVKPGILLEVVQILTDLDLIITKAYISSDGGWFMDVFHVTDQQGKKITDSKTIDYIEKALGPKGHTVEG-----AKRVGVHSVGDHTAIELIGRDRPGLLSEISAALASLHFVVAAEVWTHRRIACVLYVDDTTRAVDDPNRLSVMEEQLKNILRGCEDGEKVGRTSFSMGFTHMDRRLHQMLFADRDYECAGVTTDVDYPSAFRPRITIECCKEKGYSAVSVRCKDRAKLMFDIVCTLTDMQYVVFHARISSDGPYASQEYFVRHMDGCTLDTEGEKERVIKCIEAAIQRRVSEGLSLELSAKDRVGLLSEVTRILREGLSVSRAGVSTIGEQALVFYVRDASGPVDMRTIEALRKEIAR…
OUT.Vitis.O	MAKVCWPYFDPEYELSMRIPPRVSVDLSCSDCTLIKVDSMKPGILLEVVQILTDIDLLITKAYISSDGGWFMDVFHVTDQQGNKITDGKIIDYIEKALGPKGDTIDGVKTWPGKRVGVHSVGDHTAIELIGKDRPGLLSEISAVLADLHFVVGAEVWTHRRIACVVYVDDATRAVDDPTRLSVMEEQLKNVLRGCEDDDKVARTSFSMGFTHVDRRLHQMLFADRDYEGGGTTIEADYPPSFKPKITIDRCEDKGYSAVSVMCKDRPKLMFDIVCTLTDMQYVVFHASISSDGPYASQEYFIRHMDGCTLDNEGEKERVIKCLEAAIRRRVSEGLSLELCAKDRVGLLSEVTRVLREGLSVTRAGVSTVGEQAMVFYVRDASGPVDMKTIEALRKEIGH…
PAP.Aeschynomene.B	MATFRWPYFDPEYEFSNRMPPRVSVDASCHDCTLIKVDSVKPGILLEVVQILTDLDFVITKAYISSDGGWFMDVFHVTDQQGKKITDSKTIDLIEKALGPKSQSKEVVKNWPGKRVGVHSVGDHTAIELIGRDRPGLLSEISAVLASLHYVVAAEVWTHRRIACVLYVDATSQAVDDPNRLSLMEEQLNNILRGCEDDDKVARTSFSMGFTHMDRRLHQMLFADRDYERSGATTDSDNPPSFRPKITIERCEEKGYSVVSVRCKDRAKLMFDIVCTLTDMQYVVFHATISSDAPYATQEYFIRHMDGCTLDTEGEKERVIKCIEAAIQRRVCEGVTLELCAKDRVGLLSEVTRILREGLTVCRAGVSTRGEQALVFYVRDASGPVDMKTIESLRKEIGK…
PAP.Lotus.A	MAKVCWPYFDPEYEFSYRIPPRVSVDDSCHDCTVIKIDSVKPGILLEVVQILTDLDFIITKAYVSSDGVWFMDVFHVTDQQGKKVTDSKTIDVIEKALGPKGKSTEGVKSWPGKRVAVHSVGDHTAVELIGRDRPGLLSEISAVLASLQFVIAAEVWTHRRIACVLYVDATNQAIDDQKKLSIMEEQLNHILRVSEEDEKEAKNNFYMGSTHMDRRLHQMLFADRDYERASVTTDVDCPLSFRPKIEIERCGEKGYSAVSVKCKDRAKLMFDIVCTLTDMQYVVFHATISSEGPYASQEYFIRHMDGCTLDTEGEKERVTKCIEAAIQRRVSEGVSLELCAKDRVGLLSEVTRILR-------------------------------------------…
PAP.Lotus.B	MARVCWPYFDPEYEFSNKIPPRVSVDDSCRDCTLIKVDSVKPGILLELVQILTDLDFIITKAYISSDGGWFMDVFHVTDQQGKKITDSKTIDFIEKVLGPKSKSTEGVKNWPGERVGVHSVGDHTAIELIGRDRPGLLSEISAVIANLNFVLAAEVWTHSRIACVLYVDVTAQSMCDPNRLSLMEEQLNNILRGCDEDESVSRTSLSMGFTHMDRRLHQMLSADRDYESSGAISGVDVTPSFRPKISIVGCEEKGYSVVSVRCKDRAKLMFDIVCTLTDMQYAVFHATILSEGPYASQEYFIRHMDGCTLDTEGEKERVIKCIEAAIRRRVSEGVSLELCAKDRVGLLSDVTRILREGLTVCRAGISTRGEQALVFYVRDASGPVDMKTMEVLRKEIGK…
PAP.Medicago.A	-------------------GSLVSMDDSCHDCTLIKIDSVKPGILLEVVQILTDLDFIITKAYISSDGSWFMDVFHVTDQQGKKITDNKIIDFIEKALGPKGKSPEGVKSWEGKRVGIHSIGDHTAIELIGRDRPGLLSEISAVLASFQFVIAAEVWTHRRIACVLYVDATNQAVDDSKRLSLLDEKLNHILRGCEDDDNVARTSFSMGFTHMDRRLHQMLFADRDYESAGVTTNVDSPPSFRPNIEIERIEEKGYSVVSVRCKDRAKLMFDIVCTLTDMEYVVFHASISSDGPYASQEYFIRHVDGCTLDTEGEKERVIKCIEAAIQRRVSEGVSLELCAKDRVGLLSEVTRILREGLTVCRAGVSTIGEKGLVFYVRDAYGPVDMNIIEALRKEIGQ…
PAP.Medicago.B	MAEVCWPYFDPEYEFSNRIPPRVSVDASCRNCTLIKFDSVKPGILLEVVQILTDLDFIITKAYVSSDGGWFMDVFHVTDQQGKKITDSKTIDLIEKALGPKSQNKDELKNWSGKRVGVHSVGDHIVIELIGRDRPGLLSEISAVLASLHFVVVAEVWTHRRTACVLYVDGARQAVDDPKRISLMEEQLNNILRGYEDGEKVARTSLSMSFTHIDRRLHQMLFADRDYESYGVTTDVECPPSFRPKITIECCEEKGYSVVNVRCKDRAKLMFDIVCTLTDMQYVVSHATISSDRPYASQEYFIRHMDGCTLDTEGEKERVIKCIEAAIQRRVSEGVSLELCAKDRVGLLSEVTRILREGLTVCRAGISTRGEQALVFYVRDASGSVDMKTIEALRKEIGK…
PAP.Phaseolus.A	MAKVCWPYFDPEYEFSNRIPPRVSVDDSCHDCTLIKFDSIKPGILLEVVQILTDLDFIITKAYISSDGGWFMDVFHVTDQQGKKITDSKTIDFIEKALGPKGQSTEGVRSWQGKRVGVHSIGDHTAIELIGRDRPGLLSEISAVLASLQFVIAAEVWTHRRIACVLYVDATNEAMDESKRLSIMEEQLNHILRGCEDDEKVARTSFSMGFTHMDRRLHQMLFADRDYESAGVTTT-DCAPSFRPKIRIERIVEKGYSVVSVRCKDRAKLMFDIVCTLTDMQYVVFHATISSEGQYASQEYFIRHIDGCTLDTEGEKERVIKCIEAAIQRRVSEGVSLELCAKDRVGLLSEVTRILREGLTVSRAGVSTIGEKGLVFYVRDASGAVDMKIIEALRKEIGQ…
PAP.Phaseolus.B	MAKVCWPYFDPEYEFSNRMPPRVSVDASCHDCTLIKVDSVKPGILLEVVQILTDLDFIITKAYISSDGGWFMDVFHVTDQQGRKITDSKTIDFIEKALGPKSQSKEGVKILPSKRVGVHSVGDHTAIELIGRDRPGLLSEISAVLANLRFVFAAEVWTHRRIACVLYVDATNRAVDEPNRLSLMEEQLNNILRGC-DGEKVARTNFSMGFTHMDRRLHQMLFADRDYESYRAARDVNCPLSFRPKITIERCEEKGYSVVTVKCKDRAKLMFDIVCTLTDMQYVVFHATVSSDGPYASQEYFIRHVDGCTLDTEGEKERVIQCIEAAIRRRVSEGVSLELCAKDRVGLLSEVTRILREGLTVCRAGVSTRGEQALVFYVRDASGPVDMKTMEALGKEIGK…
