# Supplementary material for: Legume genome structures and histories inferred from Cercis canadensis and Chamaecrista fasciculata genomes
Source: Plant J. 2026 Jun 10;126(5):e70981. doi: 10.1111/tpj.70981 (PMC13252982; doi:10.1111/tpj.70981)
Supplement: Supplementary file 6 — Data S6. Manuscript supplement; Compressed directory of aligned sequences from 250 gene families with high rates of gene duplication consistent with whole‐genome duplications in the legume subfamilies. [file TPJ-126-0-s006.gz › S6_consen_wgd_tree/40_wgd_aln_manual_wgd_copy/Legume.fam3.01491]

CAE.Acacia.A	MSIHYSPDISEATLWWTEQHHRHHQLMQPIQNPSPASAWPPNRFLHDDDEDEDDDSIQLQTGHVENDGGSGGEDEKEGMFEKPLTPSDVGKLRLVIPKQHAEKYFPLGGSGEAGESKGVSLSFEDEAGKCWRFRYSYWSSQSYVLTKGWSRYVKDKRLDAGDVVFFQRHRTDSNRLFINWRRRHHSPSTPAHVTRATN----TGVGVGWTRSFYAAHPYPTHHHLPYQPDCLHAGVGLEAEQTTTSPPGNNSSRILRLFGVMECQPDE-SGSSGPEYSYMSTSSQQGTHHLYY-NNQTASYSNHLVRQQPH-
CAE.Acacia.B	-------------------------------------------------------------------AEEEEEDQKEAMFEKALTPSDVGKLRLVIPKQHAEKYFPLGGGGAAGDTKGVLLSFEDESGKFWRFRYSYWSSQSYVLTKGWSRYVKDKRLDAGDVVSFHRHLTDTHRLFICWRRRHPHAGPPVTRV----GHGA--VDVGWTTPFYSGHTYPDPQLLSHEPQTLPAGRGLPAQR---TVVGSSSSKVLRLFGVMECQVEADSGPSTCHNSSN-VSSSTTLNHFYHSHLSYASPHPHMVRQQSY-
CAE.Chamaecrista.A	-----------------------------------------------EEDE-EEEERDM-NNN--NNNNIGLEEEKEGMFEKPLTPSDVGKLRLVIPKQHAEKYFPLADHSSSNNTKGVSLSFEDESGKCWRFRYSYWSSQSYVLTKGWSRYVKDKRLDAGDVVFFLRHRTHSNRLFIHCRRRRP--PPSDSVNTTTTNNNTNNLPLGWTTHFYSAHPYPTHPHAPFS-TSLHAGGGVDDTKATSLAVGNSTSRVLRLFGVMECQPDQ-SGSSIPECSSTPTQHHHFYPHNYYHQPSYSSP--MDINQMR--
CAE.Chamaecrista.B	MSIQYSSDIRKTP-WWSRQQQQQQQIIEK---SSSSSGPN--NNNSCSRSGEGEDDDDEEEEEEEEREEGGGKEEKERMFEKALTPSDVGKLRLVIPKQHAEKHFPLS---DSGENKGVLLSFEDESGRFWRFRYSYWSSQSYVLTKGWSRYVKDKRLHAGDVVSFLRHPSLPHRLFIAWRPRHNHLTRPMAVP---PHHST------TTTPFYTPHPYPAHPHFPFPPQTLHAGRGDYGENQITRASGNS-PKVLRLFGVMECQAEEGDHESGPHMMMSS-SSST-THHFYYHQPSHASPHHHMVNQMRYR
CAE.Senna.A	MSIQHS--SATTTQWWDRN----R-------NTTSHHH---P-VMNPSSLCSWQEDKVK-------SIGVEEEEEKEAMFEKPLTPSDVGKLRLVIPKQHAEKYFPLG-GGDQ-SSSGVSLSFEDESGKCWRFRYSYWSSQSYVLTKGWSRYVKDKRLHAGDVVFFQRHRTDSTRLFINWRRRHT-PTTPAPLPHANTNNNNVGVGVEWTPGFYSAHPYPTHPHWTYQPHSLHAGGGADENKATSSAVGNR-SRVLRLFGVMEWQPDQ-SGSSIPECPYM--SSTQGTHQFYYHQPSYSS--NHMVRQQPH-
CAE.Senna.B	------------------------------------------------------------------------------MFEKALTPSDVGKLRLVIPKQQAEKYFPLS---DSGENKGVVLSFEDESCKCWRFRYSYWSSQSYVLTKGWSRYVKDKRLLAGDVVCFLRRRQSHQKQSCNKVLRFGECTPPETQD-KQEEAGESTTSSSTYHNLYHYHSYAHHHMVEYPP-----------------------------------------------------------------------------------
CER.Bauhinia.A	MSIHFSLDIPETTPWWSAQ-QQHQPLMEPIQNQNPSTSGSSSRFLHDEDDDEEYDNAVQ-AVNIDDQSQDHLENEKEPMFEKPLTPSDVGKLRLVIPKQHAEKYFPLGAAGDSGESRGLLLSFEDESGKCWRFRYSYWSSQSYVLTKGWSRYVKEKRLDAGDIVLFERHRLDSQRLFINWRRRQQSATAPAHISRTPRGDSNNGVGVGWTRAFYSAHPYPTHQPLPYQPDCLHAGRGSQSQVSQTTPAGNS-SRVLRLFGVMECQEPQESGSSRPEYSYM--SSTRGTHHFYHHQASYSPT--HMVNQMRN-
CER.Bauhinia.B	--------------------------YQQTSSSCLNSHSTNSRFLHDDDED---DDNVVQAVAVNVVDQPSSQDEKEPMFEKPLTPSDVGKLRLVIPKQHAEKYFPLG---DSGESRGLLLSFEDESGKSWRFRYSYWSSQSYVLTKGWSRYVKEKRLDAGDVVLFERHRVDSQRHFINWRRRQQSATAPAQVSRAVSGDSNNGVGVGWTRHFYAAQPYPTHHQLTYQPECLHADRASQSQVQTTSPVGNS-SRVLRLFGVMECQEPDESGSSRSEYSYLSSTQTQGTHQYFYHQASYSPPHIHTIYEL---
CER.Cercis.o	MSIHFSLDIPETTPWWTQQ--QHQTLMEPIQNQNPSTSGSSSRFLQDEDDDEDD-DNVVQAVAVDDQPQDHLENEKEPMFEKPLTPSDVGKLRLVIPKQHAEKYFPLGAAGDSGESRGLLLSFEDESGKCWRFRYSYWSSQSYVLTKGWSRYVKEKRLDAGDIVLFERHRVDSQRLFINWRRRQQSATAPAHVSRAASGDSNNGVGVGWTRAFYSAHPYPTHHPLPYQPDCLHAGRGSQSQVCQTTPVGNS-SRVLRLFGVMECQQPDETGSSRPECSYM--SSIQGTHHFYHHRASYSPPHTHMVNQMRN-
CER.Phanera.A	MSIQFSLDIPETTPWWTATQQQHQTLMEPIQNQNPSTSGSSSRFLQDEDDDEDDDNAVQVDVNIDDQPQEHLENEKEPMFEKPLTPSDVGKLRLVIPKQHAEKYFPLGAAGDSGESRGLLLSFEDESGKCWRFRYSYWSSQSYVLTKGWSRYVKEKRLDAGDVVLFERHRLDSQRLFINWRRRQQSGTAPAHVSRAASGDSNNGVGAGWTRAFYSAHPYPTHQPLPYQPDCLHAGRGSQSHVQTTSPAGNS-SRVLRLFGVMECQEPDESGSSRPECSYM--SSTQGTHHFYHHQASYSPTHSHMVRQLPF-
DET.Sindora.A	MSTYFSSDISDTL-WWTNQ--QHQPLMEHPPTSSSAPPNATHRFLQNDEDDDDDDTDNVEDQTMTTEIERADEEAKERMFEKPLTPSDVGKLRLVIPKQHAEKYFPLG--GESAESKGLLLSFEDETGKCWRFRYSYWSSQSYVLTKGWSRYVKEKRLDAGDVVLFERHRADAQRLFIGWRRRQVSGSTPAQVSRPVSN---NGVGVGWTRGFYPAHPYPAHHQLPYQPDCLHAGRGGIAQSQTAAPVENG-SRVLRLFGVMEWQPEN-SGPSSPESSHL--SSRHVTHQVYRHQPPYSPLRNHMIWASQIY
DET.Sindora.B	MSVHYSSEIPETF-WWTHQ---SQTLMEPIQDHPSSTSPTSHRFLQNEDDEDDDDNENAQATT--TSVGAAEEEEKDAMFEKPLTPSDVGKLRLVIPKQHAEKYFPLS--GDTGESKGLLLSFEDESGKSWRFRYSYWSSQSYVLTKGWSRYVKEKRLDAGDVVLFERHRADAQRFFIGWRRRQQSGSPAAHVSNSRVGDSNGSMGEGWARGFYSGHSYPTHHHLPYQPRCLQAGNGGEVDNQKTSPVRNS-SRVLRLFGVMECQPEHESGPSKPECSYLS--STQGRHHQFYTPTSYSPSRNQMVRCE---
OUT.Arabidopsis.O	----------------------------------------------------QQQHRHTDTSETTTTATWLHDDLKESLFEKSLTPSDVGKLRLVIPKQHAEKYFPLNAAADTSSEKGMLLSFEDESGKSWRFRYSYWSSQSYVLTKGWSRFVKDKQLDPGDVVFFQRHRSDSRRLFIGWRRRQGSSSSVAATNSAV-NTS----SMGAL-SYHQIHNYSNPPSSEYS----HYGAAVATAATHSTPSSSVSSRTVRLFGVLECQMDENDGDDSVAVATT-VESPDGYQNMYYYHPH---------------
OUT.Prunus.O	MSIHFSSDHPETQ-WWPNTAHQQQQHFLPQFYQDTHHHNTPTTLFLNQNDAESDHANQLQHHLLQSSPLDDHDEENEPMFEKPLTPSDVGKLRLVIPKQHAEKYFPLG-GGDS----GLLLSFEDESGKSWRFRYSYWSSQSYVLTKGWSRYVKEKRLDAGDVVLFERRRSHTDRLFIGWRRRSAAATPSAHDSA-TGGAGESGSAGGWTRMFYSAPSYPAHQYAPYPPDCLHAGSGVQNMSQTTSSVGSS--KILRLFGVLECQQQADSEPSTPDGSSSSMSSSQGTHHHLYPRAAY--------------
OUT.Quillaja.O1	MSIHFSSDIPETL--WPSQHQQQQELMEQIKNSPNYSRSYPARFLHDDEDDEHD--VNTKNFNFDEELGQVGEYGKEAMFEKPLTPSDVGKLRLVIPKQHAEKYFPLGGGSGSGDCKGLLLSFEDESGKCWRFRYSYWSSQSYVLTKGWSRYVKEKRLDAGDVVLFERHRNDAQRLFIGWKRRHNDPSPSAHVSRTTNMNSSSNVGIGWTT----AHPYPTHHQLPYQPDYLHSGIIRPVQS-QTNTSGGSSNKVLRLFGVMECQAEES------DWS-S--FSSHGP-GQHQRQASYHSPHNHMLQH----
OUT.Quillaja.O2	---------------------HHQASMYPCTQTQTQTHL-STRFLQNDEDD-EDIEYNTQTANCDEE---EEEEKKVAMFEKPLTPSDVGKLRLVIPKQHAEKYFPLSGGSSSDSCKGLLLSFEDESGKCWRFRYSYWSSQSYVLTKGWSRYVKDKRLDAGDVVLFQHHRNDPQRLFIVWRRRQQNDAPSAHVSRAANCNGNAAMGMGWTRMFYPTHPYPAHHQLPYPPDWLHPGGGSPVE-RQTTSSGSN-SKILRLFGVMECQAIEESEPSTPDCSSM---SNHGA--PHHQ--QPSTPHNHMVNQ----
OUT.Vitis.O	MPMHFSPNLPETI-WWTQV-TQPQPIMEPAPNTPSSKHKSTTPFFLNQDTEDDE-DEEVEEVAAEE----EEEEERQPMFEKPLTPSDVGKLRLVIPKQHAEKYFPLG--GDSG-EKGLLLSFEDECGKCWRFRYSYWSSQSYVLTKGWSRFVKEKRLDAGDVVLFQRDRSDADRFFIGWRRRAGAQDNPAAAPPVATNTGN--TSVGWTRVFYSAHAYPSHPHLPYQPDCLHAGSV--AKN-QTTPVGNS--KRLRLFGVLECQMDE-SEPSTPDGSS---LSSQGVHHQFYPQA-YSSAYNHMV------
PAP.Aeschynomene.A	----FA--AETTEPWWLPDENQQQEVEEPIRVEPIRIWPPHPVLVNPYYQQ----EQQV---H-GGG--AVGDDMKELMFEKALTPSDVGKLRLVIPKSKAEAHLPAGADGYSTHGKGLILDLEDENGKWWNFRYSYWSSQSYVLTKGWTRFVKEKRLQAGDVVMFHRHRFHPNRFFVSWRRRHPSEIPPAH----HN--GNDEVGVGRVREFYPEFAHPTQQQLSNNP-HLHAGEGSEAPTAVDNGTGSASGGGCWVFGVI--------------------------------------------------
PAP.Aeschynomene.B	MSIHYSLDLPETTLWWTQNPQQQIQIMEPIPNPSWSLHHHKNLFLHNEEEQELEQQNNNQDTTTSQ-EQQEEEEEKEPMFEKPLTPSDVGKLRLVIPKQHAEKYFPLGAAA-SGECKGLLLSFEDESGKCWRFRYSYWSSQSYVLTKGWSRYVKDKRLDAGDIVSFERHRGDSQRLFIRWRRRSSVDVTVAQVSRAGGGDGNNGGGVGWTSGFYRAHPYPTHHHLAYQHEGLHAGEGSQGLNQRTRALGNCSSKVLRLFGVMECQPQHDDDSTLPECSYNN--NNN---NVINHQP-PNSSNSHMLHQQPYY
PAP.Lotus.A	-------SINQQQLWWTQH--QQQNLIHPQFHNPLSSSPPSPSSSHRREDGELDQEEQDYSITSRNKEEEPAEEEMEGMFEKPLTPSDVGKLRLVIPKQHAEKHFPLD----SAESKGMLLSFEDESGKLWRFRYSYWSSQSYVLTKGWSRYVKDKRLDAGDVVLFHRHRAHPHRFFITCRRRNAQPAPNA------------------AAAFYPPAPHPFTYH----P-HLHTGGGSQGQNEESAPGGNSSGKVLRLFGVMECQLPD-S--QTQQFY-H---------H-HHQQPSYSSTHHHMLRQQPY-
PAP.Lotus.B	-----------------------------------------------------------------------------------------------------------------------------------------------------------------------------------------------------SGDGNEGVGVGWTRGFYSAHPYPAHHHLPYQHDCLHATRGSQGERQRTRAMGNMSSRVLRLFGVMECQAEHD--DSGPECSYNTVPMNQGDNHHFYQYSSNSHSNPHMVPHQSYY
PAP.Medicago.A	-SVHTI--QETTSLWWNQQ-----------------------QQTQDAEEAEIEDDVVLESIMLKTTESEEEEEEKEAMFEKPLTPSDVGKLRLVIPKQHAERYFPLD----SEEIKGLLLSFEDESGKCWRFRYSYWSSQSYVLTKGWSRYVKDKRLDAGDVVLFQRHRIHPQRLFISWRRRHGNSTPPAHVSRSISSSSTHGVPMGWSRELYPAHPYPTHHH----PLSYHAGEGSQSQN-TATPCGNSSSRVLRLFGVMECQPDNDSQTLSQDCSYNNMSSTQGTPQFYHHHRQPPSPHHHMLRQQPY-
PAP.Medicago.B	------MDLSETSLWWTQQHQQQQP-MLLVEPTSWSLHHHQPPWNQIHENTPHYNLKNIEDEELDTTTVVEPEDEKESMFEKPLTPSDVGKLRLVIPKQYAEKYFPLG-GADSAECKGLLLSFEDESGKCWRFRYSYWSSQSYVLTKGWSRYVKDKRLDAGDVVLFERHRVDSQRLFINWRRRSGDD-QSAYVSRGVDGNGKNENGVGWSRGFYSAHPYPTHHHLPYQDQCLHAGRGSQSQNQRTKPVGNSSSRVLRLFGVMECQPEHDS--STPQCSYDNMPLTQGTIDTYYHQPSNSNSHPHV-------
PAP.Phaseolus.A	MSIHYS---PEARLYWSEQ---QQ-------AATWLGNSHTPRFLDNQEEVEEEEEEVVVAAAAENGGGGAAGEEKETMFEKPLTPSDVGKLRLVIPKQHAEKHFPLESSSSSDSAKGVLLSFEDESGKCWRFRYSYWSSQSYVLTKGWSRYVKDKRLHAGDVVFFHRHRTHPQRFFITSTRRQA--NPPAHVNST------------ATASFYSAQPYPAHHLFPYQPLSLHAGGGSQGQN-QTTPGGNSSGRVLRLFGVMECQPHNDSQNSTPQCSYT-LSSTLS-HHHLHRQTSYSSPHHHMLRQL---
PAP.Phaseolus.B	MSIHYSMELPETALWWPQQ--QQQPLMEPTPNPSSTSWPSADPLLLNNQNDDVEEDEEEDRTT-TTTQQEETEDEKEPMFEKPLTPSDVGKLRLVIPKQHAEKYFPLSGGGDSGECKGLLLSFEDESGKCWRFRYSYWSSQSYVLTKGWSRYVKDKRLDTGDVVLFERHRADAHRLFIGWRRRRHGETSPVHVSSRASGNGNSAGGLGWTRGFYSAHPYPTHQQLPYQYDCLHAGRGSEGQRERRRAVGKSGSRVLRLFGVMECEAEDDSGPSTLECSYNNMPSTQGQPHHFYHHPPQP-P-HQILRHQPYY
