# Supplementary material for: Legume genome structures and histories inferred from Cercis canadensis and Chamaecrista fasciculata genomes
Source: Plant J. 2026 Jun 10;126(5):e70981. doi: 10.1111/tpj.70981 (PMC13252982; doi:10.1111/tpj.70981)
Supplement: Supplementary file 6 — Data S6. Manuscript supplement; Compressed directory of aligned sequences from 250 gene families with high rates of gene duplication consistent with whole‐genome duplications in the legume subfamilies. [file TPJ-126-0-s006.gz › S6_consen_wgd_tree/40_wgd_aln_manual_wgd_copy/Legume.fam3.00543]

CAE.Acacia.A	----SNPEQLARRPSKGAASTFSTEVFDEVVPSSLASVVSILRVAEIEHDRPRVAYLCRFYAFEKAHRLDQSSSGRGVRQFKTLLLQRLERDASSLASRVKKTDAREIQAYYKQYYEQYVRALAQGEQADRVQLGKAYQTAGVLFEVLCAVKTEHVEEVSPEIIEAARDVQEKTGIYTPYILPLDSAGGSQPIMQLEEIKASVWALGTRGLWPLSFEQKRQKAGDLDLLDWLRAMFGFQRDVAQREHLILLLATHIRLQPKPEPLKLDDRAVDAVMKSLFKYKKWCKFMGRRDSLRLPQGQQEIQQRKLLYMGLYLLIWGEASVRFMPECLCYIFHMAYELHGLLAGVSIVTGEIRPSYGGDDEAFLRKVITPLYRVIEKEAQKSMGTAPHSSWCYDDL…
CAE.Acacia.B	MTNELAPHSLTRRPSRSAATTFSAEVFDEVVPSSLASIAPILRVAEIESERPRVAYLCRFYAFEKAHRLDQSSSGRGVRQFKTLLLQRLERDASSLASRVKKTDAREIQAYYKQYYEHYVRALDQGEQADRAQLSKAYQTAGVLFEVLCAVKTEKVEEVAPEIIAAARDVQERTEYYAPYILPLDSAGASQPIMQLEEIKAAVSALGTRGLWPNSFEQQRQKAGDLDLLDWLRAMFGFQRDVRQREHLILLLASHIRLVPKPEPLKLDDRAVGAQMKDLFKYKNWCKFLGRKHSLRLPQGQQEIQQRELLYMGLYLLIWGEAAIRFMPECLCYIFHMAYELHGLLAGVSIVTGEIKPSYGGDDEAFLRKVITPLYRVIEKEAEKSKGTASHTTWCYDDL…
CAE.Chamaecrista.A	MSSESGPPMLTKRASRSAASTFSLEVFDEVVPSSLASISPILRVAEIESERPRVAYLCRFYAFEKAHRLDQNSSGRGVRQFKTLLLQRLEKDPSSLASRVKKTDAREIQAYYKQYYEQYVRALDQGERADRAQLGKAYQTAGVLFEVLCAVKTEKVEEVAPEIIAAAKDVQEKKEIYAPYILPLDSAGASQPIMQLEEIKASVSALWTNGLWPTSFEQQRPKSGDLDLLDWLRAMFGFQRDVRQREHLILLLASHIRLHPRAEPLKLDDRAVDGVMKALFKYKQWCKFMGKKHSLRVSKGE-EAQQRKLLYMGLYLLIWGEAAVRFMPECLCYIFHMAYELHGLLAGVSVVTGEIQPSYGGGDEAFLRRVITPLYRVIEKEAQKSRGTAPHSNWCYDDL…
CAE.Chamaecrista.B	-----PLTSLTRRPSRSAATTFSTEVFDDVVPSSLASISPILRVAEIEHDRPRVAYLCRFYAFEKAHRLDQGSSGRGVRQFKTLLLQRLERDGPSLASRIKKTDAREIQAYYKQYYEQYVRALDQGEQGDRAQLGKAYQTAGVLFEVLCAVKTEKVEEVAPEIIAAARDVQEKTEIYAPYILPLDSAGASQPIMQLEEIRAAVSALGTRGLWPSAFEQQRQRAGDLDLLDWLKAMFGFQRDVRQREHLILLLASHIRLVPKAEPLKLDDRAVDAVMKDLFKYKTWCKFLGRKHSLRLPQGQQEIQQRKLLYMGLYLLIWGEAALRFMPECLCYIFHMAYELHGLLAGVSIVTGEIKPSYGGDDEAFLRKVITPIYRVIDKEAKKNGGTAPHSTWCYDDL…
CAE.Senna.A	--IKSAPQPLTRRPSRSAASTFSTEVFDEVVPSSLASISPILRVAETESERPRVAYLCRFYAFEKAHRLDQSSSGRGVRQFKTLLLQRLERDASSLASRVKKTDAREIQAFYKQYYEQYVRALDQGEQADRAHLGKAYQTAGVLFEVLCAVKTEKVEEVSPEIIAAARDVQEKTEIYAPYILPLDSAGASQPIMQLEEVKASVSALWTHGLWPTSFEQSRQKAGDLDLLDWLRAMFGFQ---------------------------LDDRAVDAVMKNLFKYKEWCKFIGRKHSLRLPQDQKEIQQRKLLYMGLYLLIWGEAAVRFMPECLCYIFHMAYELHGLLAGVSIVTGEIKPSYGGDDEAFLRRVITPLYRVIQKEAEKSRGKAPHSSWCYDDL…
CAE.Senna.B	-------------------------------------------------------------------------------------------------------------------------------------------------------------------------------------------------------------------------------------------------------------------------QLDDRAVDAEMKALFKYKTWCKFLGRKHSLRLPQGQQEIQQRKLLYMGLYLLIWGEAAVRFMPECLCYIFHMAYELHGLLAGVSIVTGEIKPSYGGDDEAFLRKVITPIYRVIDKEAKKSKGTAPHSAWCYDDL…
CER.Bauhinia.A	---------------------------------------------------------------------------------------------------------------------------------------------------------------------------------------------------------------------------------------------------------------------------------------------------------------------------------------------------------------------------------------------------------------…
CER.Bauhinia.B	MSLESLPQSLTRRPSRSAATAFSTEVFDEVVPSSLASISPILRVAEIEHERPRVAYLCRFYAFEKAHRLDQSSSGRGVRQFKTLLLQRLERDASSLASRVKKTDAREIEAYYQQYYEHYVRSLDQGEQADRAQLGKAYQTAGVLFEVLCAVKTEKVEEVAPEIIAAARDVQEKTEIYAPYILPLDSAGASQPIMQLEEIKAAVSALWTRGLWPSSFEQQRQKAGDLDLLDWLRAMFGFQRDVRQREHLILLLASHTRLHPKPEPLKLDDRAVDTVMKHLFKYKTWCKFLGRKHGLRLPQGQQEMQQRKLLYMGLYLLIWGEASVRFMPECLCYIFHMAYELHGLLAGVSIVTGEIKPSYGGDDEAFLRKVITPIYRVIEKEAMKSRGTAPHSTWCYDDL…
CER.Cercis.o	MSLESAPQTLTRRPSRSAATTFSTEVFDDVVPSSLASISPILRVAEIEHERPRVAYLCRFYAFEKAHRLDQSSSGRGVRQFKTLLLQRLERDASSLASRVKKTDAREIQAYYQQYYQHYVRSLDEGEQADRAQLGKAYQTAGVLFEVLCAVKTEKVEEVAPEIIAAARDVQEKTEIYAPYILPLDSAGASQPIMQLEEIKAAVSALWTRGLWPSSFEQHRQKAGDLDLLDWLRAMFGFQRDVRQKEHLILLLASHIRLHPKPEPLKLDDRAVDAVMKDLFKYKTWCKFLGRKHSLRLPQGQQEIQQRKLLYMGLYLLIWGEAAVRFMPECLCYIFHMAYELHGLLAGVSIVTGEIKPSYGGDDEAFLRKVITPLYRVIEKEAKKNRGTAPHSTWCYDDL…
CER.Phanera.B	MSLESVPQALTRRASRGAATTFSTEVFDEVVPSSLASISPILRVAEIEHERPRVAYLCRFYAFEKAHRLDQSSSGRGVRQFKTLLLQRLERDASSLASRVKKTDAREIQAYYQQYYEHYLRSLDEGEQADRAQLGKAYQTAGVLFEVLCAVKTEKVEEVAPEIIAAARDVQEKTEIYAPYILPLDSAGASQPIMQLEE--------------------------------------------------------------------LDDRAVDAVMKNLFKYKTWCKFLGRKHSLRLPQGQQEIQQRKLLYMGLYLLIWGEASVRFMPECLCYIFHMAYELHGLLAGVSIVTGEIKPSYGGDDEAFLRKVITPLYRVIEKESMKSRGTAPHSSWCYDDL…
DET.Sindora.A	MSLEPATHILSRRPSRGAATTVSTEVFDDVVPSSLASISPILRVAEIEHERPRVAYLCRFYAFEKAHRLDPSSSGRGVRQFKTLWHQRLERDASSLASRIKKTDAREILSYYQQYYEHYVRTLDQGEQADRAQLGKAYQTAGVLFEVLCAVKTEKVEEVAPEIIAAARDVQEKTEIYAPYILPLDSAGASQPIMQYEEIKAAVSALWTRGLWPGSFEHQRQKAGDLDLLDWLRAMFGFQRDVRQREHLILLLATHIRLHPKPEPLKLDDRAIDSVMRSLFKYKTWCKFLGRKHSLRLPQGQQYIQQRKLLHMGLYLLIWGEGAIRFMPECICYIFHMAYELHGLLAGVSIVTGEIKPSYGGDDEAFLRKVITPIYRVIEMEAKKGGGTAPHTTWCYDDL…
OUT.Arabidopsis.O	--HDSGPQGLMRRPSRSAATTVSIEVFDEVVPASLGTIAPILRVAEIEHERPRVAYLCRFYAFEKAHRLDPSSGGRGVRQFKTLLFQRLERDASSLASRVKKTDGREVESFYQQYYEHYVRALDQGDQADRAQLGKAYQTAGVLFEVLMAVKSEKVEAVAPEIIAAARDVQEKNEIYAPYILPLDSAGASQSVMQLEEVKAAVAALGTRGLWPSGFEQHRKKTGNLDLLDWLRAMFGFQRDVRQREHLVCLFANHIRLTPKPEPLKLDDRAVDTVMSKLFKYKNWCKFLGRKHSLRLPQAAQDIQQRKILYMGLYLLIWGEAAIRFMPECLCYIFHMAYELHGLLAGVSIVTGEIKPSYGGDDEAFLRKVITPIYRVVQTEANKNAGKAAHSDWSYDDL…
OUT.Prunus.O	-SLDPGPQGLTRRPSRSAATTFSTEVFDEVVPSALASIAPILRVAEIDRERPRVAYLCRFYAFEKAHRLDPSSSGRGVRQFKTLLLQRLERDASSLASRVKKTDAREIESFYQQYYEQYVRSLDQGEQADRAQLGKAYQTAGVLFEVLCAVKTEKVEEVAPEIIAAARDVQEKTEIYAPYILPLDSAGATQSVMQLEEVKAAVGALWTRGLWPSAFE-SRQKAGDLDLLDWLRAMFGFQKDVRQREHLILLLATHIRLHPKPEPLKLDDRAVDAVMGKLFKYKTWCKFLGRKHSLRLPQGQQEIQQRKILYMGLYLLIWGEAGVRFMPECLCYIFHMAYELHGLLAGVSIVTGEIKPSYGGDDEAFLRKVITPLYRVIEKEAKKSDGKAPHPVWCYDDL…
OUT.Quillaja.O1	MQLESAPQGLTRRPSRSATTTFSTEVFDEVVPSSLVSISPVLRVAEIEHERPRVAYLCRFYAFEKAHRLDPSSNGRGVRQFKTSLLQRLERDPSSLAARVKKTDAREIQTFYQQYYEHYVRALDQGEQADRAQLGKAYQTAGVLFEVLCAVKTEKVEEVAPEIIAAARD--------------------------LEEVKAAVAALGTRGLWPGAFEQHRQKAGDLDLLDWLRAMFGFQRDVRQREHLILLLANHIRLHPKPEPLKLDDRAVDAVMKELFKYKIWCKFLGRKHSLRLPQGQQEIQQRKLLYMGLYLLIWGEAAVRFMPECLCYIFHMAYELHGLLAGVSIVTGEIKPSYGGDDESFLRKVITPLYRVIEKEAKKSRGKAPHPTWCYDDL…
OUT.Quillaja.O2	MSLESAPQGLTRRPSRSAATTFSTEVFDEVVPSSLVSISPILRVAEIEHERPRVAYLCRFYAFEKAHRLDPSSTGRGVRQFKTSLLQRLERDPSSLAARVKKTDAREIQTFYQQYYEHYVRSLDQGEQADRAQLGKAYQTAGVLFEVLCAVKTEKVEEVAPEIIAAARDVQEKTEIYAPYILPLDSAGASQSIMQLEEVKAAVSALGTRGLWPGAFEQHRQKAGDLDLLDWLRAMFGFQRDVRQREHLILLLANHIRLHPKPEPLKLDDRAVDAVMKDLFKYKTWCKFLGRKHSLRLPQGQQEIQQRKLLYMGLYLLIWGEAAVRFMPECLCYIFHMAYELHGLLAGVSIVTGEIKPSYGGDDEAFLRKVITPLYRVIEKEAKKSRGKSPHTTWCYDDL…
OUT.Vitis.O	-------------------------------------------------------------------------------------------------------------------------------------------------------------------------------------------------MQLEEVKAAVGALWTRGLWPTEFERHRQKAGDLDLLDWLRAMFGFQRDVRQREHLILLLANHTALHPKPEPLKLDERAIDAIMDKLFKYKTWCKFLGRKHSLRLPQGQQEIQQRKMLYMGLYLLIWGEAAVRFMPECLCYIFHMAYELHGLLAGVSIVTGEIKPSYGGDDESFLRKVITPLYRVIEKEAKKSKGKAPHSSWCYDDL…
PAP.Aeschynomene.A	-SLDEAPNTLVRRPSRSAATTFSMEVFDEVVPSSLASISPILRVAEIESERPRVAYLCRFYAFEKAHRLDQTSSGRGVRQFKTLLLQRLERDATSLASRVKKTDAREIQAYYQQYYEHYVRTLDQADQADRAQLSKAYQTAGVLFEVLCAVKTEKVEEVAPEIIAAARDVQEKKEIYTPYILPLDSAGASLPIMQLEEIKAAVSALWTRGLWPSSFEQQRQKAGDLDLLDWLRAMFGFQRDVREREHLILLLAAHIRLHPEPEPLVLDDRAVDALLKELFKYKTWCKFLGRKHSLRLPQGQQEIQQRKLLYMGLYLLIWGEASVRFMPECLCYIFHMAYELHGLLAGVSIVTGEIKPSYGGDDEAFLRKVITPIYQVIEKEAKGSRGTAPHSAWCYDDL…
PAP.Aeschynomene.B	MSLEPAPQGLTRRPSRSAATTFSMEVFDDVVPSSLASIAPILRVAEIETERPRVAYLCRFYAFEKAHRLDQSSSGRGVRQFKTLLLQRLERDASSLSSRVKKTDAREIQAYYQQYYEHYVRALDQGEQADRAQLGKAYQTAGVLFEVLCAVKTEKVEEVAPEIIAAARDVQEKTEIYAPFILPLDSAGASQQIMQLEEIKAAVSALWTRGLWPKSFEQQRQRTGDLDLLDWLRAMFGFQRDVRQREHLILLLAAHIRLQPKPEPLKLDDRAVDGVMNRLFKYRNWCKFLGRKHSLRLPQGQQEIQQRKLLYMGLYLLIWGEASVRFMPECICYIFHMAYELHGLLAGVSIVTGEIKPSYGGEDEAFMRKIISPIYRVIEKEAKRNGGTAPHSSWCYDDL…
PAP.Lotus.A	---------------------------------------------------------------------------------------------------------------------------------------------------------------------------------------------------------------------------------------------------------------------------------------------------------------------------------------------------------------------------------------------------------------…
PAP.Lotus.B	---------------------------------------------------------------------------------------------------------------------------------------------------------------------------------------------------------------------------------------------------------------------------------------------------------------------------------------------------------------------------------------------------------------…
PAP.Medicago.A	-----QSMQMRRATSRGAATTFSLEVFDEVVPASLASISPILRVAEIETERPRVAYLCRFYAFEKAHRLDQSSSGRGVRQFKTLLLQRLERDATSLASRVKKTDAREIQAYYQQYYEQYVRALDQADQADRTQLSKAYQTAGVLFEVLCAVKTEKVEEVAPEIIAAARDVQENLEIYASYILPLDAAGASLPIMQFEEIKAAVSALWTRGLWPGSFEQQRQRTGDLDMLDWLRAIFGFQKDVRQREHLILLLASHIRLHPKPEPFKLDDRAVDSVMKELFKYKTWCKFLGRKHSLRLPQGQPDIQQRKLLYMGLYLLIWGEASVRFMPECLCYIFHMAYELHGLLAGVSIVTGEIKPSYGGDDEAFLRKVITPIYRVIEKESKKSRGKASHSAWSYDDL…
PAP.Medicago.B	MSLEPAPSTLTRRPSRSAATTVSMEVFDDVVPSSLATISPILRVAEIESERPRVAYLCRFYAFEKAHRLDQSSSGRGVRQFKTLLLQRLERDATSLAARTKKTDAREIQVYYQQYYENYVKALDQGEQADRAQLGKAYQTAGVLFEVLCAVKTEKVEEVAPEIIAAARDVQEKTEIYAPFILPLDSAGAFQPIMQLEEIKAAVSALFTRGLWPSAFEQTRQRTGDLDLLDWLRAMFGFQRDVRQREHLILLLANHIRLHPKPEPLKLDDRAVNSVMTDLFKYKTWCKFLGRKHSLRLPQGQQEIQQRKLLYMGLYLLIWGEASLRFMPECICYIFHMAYELHGLLAGVSIVTGEIKPSYGGDDEAFLRKVISPIYKVIHTEAEKSRGMAPHSAWCYDDL…
PAP.Phaseolus.A	---------------------------------------------------------------------------------------------------------------------------------------------------------------------------------------------------------------------------------------------------------------------------------------------------------------------------------------------------------------------------------------------------------------…
PAP.Phaseolus.B	---------------------------------------------------------------------------------------------------------------------------------------------------------------------------------------------------------------------------------------------------------------------------------------------------------------------------------------------------------------------------------------------------------------…
