# Supplementary material for: Legume genome structures and histories inferred from Cercis canadensis and Chamaecrista fasciculata genomes
Source: Plant J. 2026 Jun 10;126(5):e70981. doi: 10.1111/tpj.70981 (PMC13252982; doi:10.1111/tpj.70981)
Supplement: Supplementary file 6 — Data S6. Manuscript supplement; Compressed directory of aligned sequences from 250 gene families with high rates of gene duplication consistent with whole‐genome duplications in the legume subfamilies. [file TPJ-126-0-s006.gz › S6_consen_wgd_tree/40_wgd_aln_manual_wgd_copy/Legume.fam3.00749]

CAE.Acacia.A	MADHQRIHPVQDVEAPYTPSAPLFPRNASKSDHGVPAAGQPQPVPK----------KRRSRSCCCKFLCWTISLLLILIVAIGITVGILFLVFRPKLPKYSIDELRVAQLSISQDNNLSATFNVTLTARPKRIGIYYEGGSHVSAWYNDTKLCEGSLPKFYQGHRITVLHLPLSGQIQNATGFQSAIQDQMQKAGIPLNLRAKQPVRVKLGKLKLFKVKFRVSCRLVVDRLESNNKIKIVSSSCKFRLRL
CAE.Acacia.B	--QQNRIHPLTDVEAPATPNQPLFPRNSSKSDQPIDNNHFPPPIPQRTFPVSHSKPPRRKRSCLCRLLCWTLSLLLILIIAIAITVGILYLVFRPKLPKFSIDQLQVVQFNLNGNNSLSASFQSRITATPKRIGIYYESGSNIESWYEETKLGRGSLPKFYQGHRTTTLSVVMSGMTEDASGLFNRLQQQQQKTGIPLTLKVKQPVRVKLGKLKLFKIKFRMRCSLVVDSLSAQTGITIQSSSCKFR---
CAE.Chamaecrista.A	MADHQRIHPAHDVETPHTPSAPLFPRDTSKSDHGDPAPG---PGPA-------HKRRRSRRGCCCRVLCWFISILLILIVAIGITIGILYLVYRPKLPKYSVDGLTISQFSQSGDNNLSVTFNVNVTARPKKIGIYYEDGSYVSAWYKDKMLCEGSLPKFYQGHRVTVIDVSLSGQTQNASGLESELQQQIQQTGIPLNLKAKQPVRVKFGKLKLFKVKFRVSCTLVVDSLESNNKVKISSSSCKFKLRL
CAE.Chamaecrista.B	-AEHQRIHPVLDVEAPHTATAPLIPTTASKSDVPAGNIAGLPPLPRRAIPVTHSRPPRRKRSCLCRCFCWTLSLILILIIAVAIAVGILYLVFRPKLPNYSIDKLRITEFNLTSSGDLSASFAVKITATPSKIGIYYEGGSRIEALYEETKLCEGSMPKFYQGHKTTSLDLSLSGQTQNATGLINRVEQQVQDSGVGLDLKVKQPVRIKLGKLKLFTVKFRVSCTLTVDNLSTNTDISIKNSSCKFRHRL
CAE.Senna.A	--HHQKIYPDHDVEAPHTPTAPLFPRNTSKSDDKA--EPVPPPAVVVAPPQQ--HPKRKRRSCCCKFLCWTISILLILIVAIGITIGILYLVFRPKLPKYSVDGLTVSQYSVSGDN-LSMTFNVNVTARPKKIGIYYEGGSHVSAWYMDTKLCEGSLPKFYQGHRTTVLNLALSGQTQNATGLQNLLQEQLQQTGIPLDLKAKQPVRIKLGKLKLFKLNFKVTCKLVVDSLESNSEVRISSSSCKFKLRL
CAE.Senna.B	MADHQRIHPLTDAEAP-PPTAPLFPRNTSKSDVIDPPATADPPLPRRTFPVSHSPPPRRRRSCLCKLLCWTLTLLLTLIVALAITLAILYLIFKPKLPKFSIQKLRVTQFNLTGSDDLSAAFSVGITAVPTKIGIYYEGGSHVEAWYEDTKLCEGSLPRFYQGHRTTSLELPMSGRARNASGLMTDLQEEEKERGVGLDLKVKQPVRVKLGRVKMFKVRFRVRCRLLVDSISAGNDIGIQSSSCKFRFRL
CER.Bauhinia.A	MADNQRIHPVQDVEAPTPPTVPLVPRNMSKSDRVEPLAE-HPPPLQNTYTAANSKAP-KKRSCCCKFLCWTISLLLILIVAIGITIGILYLVFRPKIPKYSVDSLQITEFNLNGTDNLSATFNVTITARPKKIGIYYVGGSHISAWYEDTKLCEGSLPKFYQGHRTTVLNLPLSGQTQNATGLFNRLQQQQNETGVPLNLKAKQPVRIKLGKLKLFKIKFRVRCRLLISSVAANNQIRIQSSSCKFRLRL
CER.Bauhinia.B	MADHQRIHPVVDVEAPQTPTAPLVPRDMSKSDAAQ--------PPQRTHPVAYSKPP-KKRSCCCKFFCWTISILLILIVAIGITVGILYLVFRPKLPKYSVDSLQITEFNLSGDNNLSASFDVRITARPKKIGIYYEGGSHIGAWYSDTKLCEGSLPKFYQGHRTTVLNLALTGQTQDATGLYNTLQQKQNETGIPLDLKVKQPVRVKLGKLKLFKVKFRVRCRLLVDSISANNQITIQSSSCKFRLRL
CER.Cercis.o	MADHQRIHPAQDVEAPHTPTAPLVPRNTSKSDKGEAAEE-HPPPLQRTHPVAYSKPP-KKRSCCCKFFCWTISILLILIVAIGITIGILYLVFRPKLPKYSVDSLQIAEFNINGSDNLSATFNVSITARPKKIGIYYEGGSHISAWYIDTKLCEGSLPKFYQGHRTTVLNLALSGQTQNATGLYTTMLQQQNDTGVPLNLKVKQPVRVKLGKLKLFKVKFRVRCRLLVNSIAENNQIRIQSSSCSFRLRL
CER.Phanera.A	MADQQRIHPVQDVEAPHTPTAPLVPRNMSKSDRGEPPED-HPPPSQTTHHVSSSKPP-KKRSCCCKLLCWTISLLLFLIVAIGITIGILYLVFRPKLPKYSVDSLRITEFNLNGTDNLSATFNVSITARPKKIGIYYEGGSHISAWYVDTKLCEGSLPKFYQGHRITVLNLALSGQTQNATGLYSTLLQQQNETGIPLDLKVKQPVRVKLGKLKLFKVKFRVRCRLLLNNIAAENQIRIQSSSCKFRLRL
CER.Phanera.B	MADQQRIHPVQDVEAPHTPTSPLVPRDMSKSDAGE----QHPPPPQRTHAVAYSKPP-KKRSCCCKFLCWTISLLLILIVAIGITIGILYLVFRPKLPKYSVDSLQITEFNINGTDNLSATFNVSITARPKKIGIYYEGGSHISAWYTDTKLCVGALPKFYQGHRTTVLNLALSGQTQNATGLYSTLQQQKNETGIPLDLKVKQPVRVKLGKLKLFKVKFRVRCRLVVDSVSANNQVRIQSSSCKFRLRL
DET.Sindora.A	-TDHQRIHPAHDVESPATPTAPLVPRSMSKSDKAEPEAPASPPPPQRTLPVRHSKPP-KRRSCCCKFLCWIISLLLILIVAIGITIGILYLVFRPKFPKYSVNSLDISQFSLSNNNELSATFNVSITARPKKIGIYYQGGSRISSYYEDTELCEGSMPVFYQGHKTTVLSLFLSGKTENATGLITTLEQRQQQSGIPLDLLVKQPVRVKLGKLKLFQVKFKIRCRLVVDSLSANNQISIQSSSCKFK---
DET.Sindora.B	MADHQRIYPLHDVEAPQTSTAPQVPRNNSQSDKPKPAAAEHPPPPPPTLPENS---P-KRRSCCCKCMCWTASLLLILIIAIGITTGILFLVFRPKLPKYSFDHLNLSQFNLSTNNELSASFNLTITARPKNIGIYYEGGSRIRAYYEDTMLCEGSLPKFYQGNRTTKLNLLLSGQSQNATGLLARFQQLEEETGIPLDVIAKQPVRIKLGQLKLFKIKFRVKCRLLVDGLGENNEIGIGSSSCKFRLG-
OUT.Arabidopsis.O	MSQHQKIYPVQDPEATARPTAPLVPRGSSRSEHGDPSKV---PLNQRPQRFVPLAPPKKRRSCCCRCFCYTFCFLLLLVVAVGASIGILYLVFKPKLPDYSIDRLQLTRFALNQDSSLTTAFNVTITAKPEKIGIYYEDGSKITVWYMEHQLSNGSLPKFYQGHETTVIYVEMTGQTQNASGLRTTLEEQQQRTGIPLRIRVNQPVRVKFGKLKLFEVRFLVRCGVFVDSLATNNVIKIQSSSCKFRLRL
OUT.Prunus.O	MADHQRIYP--DVEAPAAAEAPLVPTGASKSDRGDPADYQHPPFPRRTIPVTHSKPPRRKRSCLCRCLCWTVSLILLQIILVAITAGIIFLVFRPKLPKFTVDKLQITQFNLNDDQSLSATFDVSITARPKKIGIYYEGGSRLNVWYTGTKLCEGGLPKFYQGHRTTQLVVQLTGQNPDASGLLSTLQQQQQQTGVPLTLRVRQPVRIKLGGLKLPKVKFLVRCRLLVDSVSANNDITIQSSSCKFRFRL
OUT.Quillaja.O1	MADHQKIHPVQDVEAPGTPSAPLVPRDMTISEKGEPGKDQYPPF-KRTIPVTHSKPP-KKRSCCCKCICWIVSLLLLLIIAIGITVGILFLVFRPKLPKFSVDRLEITQFNLTDDQNLSASFDLTITARPKRIGIYYEGGSNIGVWYTDTKLCQGALPKFYQGHRTTVLNLPLTGQTMNATGLLTTLQQQQQETGIPLNLKVKQPVRIKLGKLKLMKVKFTVRCKLVVDNLAADQNIRIRSSSCKFKFRL
OUT.Vitis.O	MADPQRIHPAQDPEAPHTPTAPLVPRGASKSDRSDPTEQ-Y-PPFQRTIPVMHSKPPKKKRSCLCKCFCWTISLLLLLIVIIAIVVAILFLVFKPKLPKYSIDGLRITQLSLGSDDSLSATFDVNITARPTKIGIYYEGGSSITVFYTGTQLCEGSLPKFYQGHQTTVLTVELTGQTQNATGLLTTLQEQ-RETGIPLTLKVKQPVRIKLGKLKLMKMKFRATCNLVVDNLDANNTISIKSSSCKFRLKL
PAP.Aeschynomene.A	MSDHQRIHPAHDVEAPQRQSAPLVPKNTAKSDRGDPIHH----HPQRIFPVMHSKPPKRKRSCFCRFLCCTFTTLLSLIIAIAITIGIIYLIFKPKLPKYSVDELRISQFNFSGSNSLSITFNVTITARPTKIGIYYESGSQISAWYTDTKLCEGSLPKFYQGHRITVLNLPLTGQTEDASGLQNTLQQQIQNTGIPLNIKVKQPVRVKLGKLKLFKVKFRVRCMILVDSLSTNNDIRISSSSCKFKLRL
PAP.Aeschynomene.B	MADHQKIHPVHDVESPTPPTAPLVPRNMSKSDKGDPDESHHQPPPPPPQP-QQSKPPKKRRSCCCKFICWLVSIILILIVAIGITVGILFLVFRPKLPKYSVDEIGVTKFDLSNNNSLSVTFNLTITARPKKIGIYYRGGSHISAWYNDTKLCEGSLPKFYQGHRTTVLNIPLSGQTEDATGLQNSLQNQLQQSGVPLLLRAKQPVRIKLGKLKLFRITFRVRCRIVVDNLSANNSIRIRSSSCKFRLRI
PAP.Lotus.A	MADHQRIHPAHDVESPNTPTAPLVPENTAKSDSGDPTT----PLPQRTHPVMYSNPPKKRRSCCCRFFCCIFSTLLILIIAIAITVGVLYLVFNPKLPKYSVDKLRVTQFNYSESNSLSVTFNVAITARPKKIGIYYVGGSHISAWYEDTKLCEGSLPKFYQGHKTTVLDLPLTGETQDASGLQSSLQQQLQQVGIPLHLRVNQPVRIKLGKLKLFKIKFRVRCKLVVDSLGANDDVRISNSSCKFRLRL
PAP.Lotus.B	MSEHQKIHPVHDVEAPQQPSTPLVSRNMSKSENGDPENVAHPPFPQRTLPTMQSKPPKKRRSCCCKFFCWTISILLILILAIGITVGILFLAFRPKIPKYSVDELRVTQFDLSNNNSLSVTFNLTITARPKKIGIYYRGGSHISAWYNDTKLCEGSLPKFYQGHRTTVLSIPLSGETNNATGLQSSLQQQLQQTGVPLHLRAKQPVRIKLGKLKLFRITFRVRCRIVVDSLTDNSSIRIRSSSCKFRLRL
PAP.Medicago.A	MTDHQRIHPASDLESQTKPTVPLIPRNTSKSDRRSPS---YPPLPKRHFPVRHTHPPKKKRSCCCRFFCCTFTILLILIIAIGITVGALYLAFRPKLPKYSVDRLRITQFNLSDDNSLFVTFNVTVTARPKKIGIYYVSGSHISAWYKETGLCEGSLPKFYQGHRTTVLNLPLTGQTQDATGLFNTLQQQLQEAGIPLDIKVNQNVRVKLGKLKIFRVKFRVRCSLQVDSLGADNDISISDSRCKFRLRL
PAP.Medicago.B	MADNQRIHPLHDVEAPQQPSAPLVPRNMSKSDDPEQQHP-PPPFPSTQIPINQSKPPKKRRSCCCKFFCWIFSILIILIIALGITIGILFLVFRPKIPKYSVDELRVTQFDLSNNNSLAVTFNLTITARPKKIGIDYRGGSRISAWYIDTKLCEGSLPKFYQGHKVTVLSIPLTGQTQNATGLSSSLQQQFQSEGVPLKLNVKQPVRIKLGKLKLPKINFRVRCTIVVDSLSANNSIRIRSSSCKFRFRL
PAP.Phaseolus.A	MAEHQRIHPVHDVEA---PHRPLVPGNSYKSDR---------VFPKRTFPAMHSKPP-KRRSCCCRFLCWTLSILLILIVAIGITVGIIYLVFRPKLPKYSVDQLRISQFSVSDSNTLSATFNVAITATPKKIGIYYEGGSHISALYMDTQLCEGSLPKFYQGHRTTVLDLSLTGEAQDASALMSRIQEQLQQTNIPLDLKVNQPVRVKLGKLKLFKIKFRVRCKLLVDNLGANNDISISSSDCKFRFRL
PAP.Phaseolus.B	-ADPQKIHPVHDVEAPNQPSAPLVPRSMSKSDAGDPERGQQQHPPQHTIPVMHSRPPKKRRSCCCRFFCWLISILLILIVAIAITVGILYLVFRPKVPKYSVDELRVTQFDTSDNNSLSATFNLTITARPKKIGIYYEGGSHISSWYEDTKLCEGSLPKFYQGHRTTVLSIPLTGQTQDATGLQSSLQQQLQETGVPLNLKVNQPVRIKLGKLKLFTIKFRIRCNIVVDNLTANSSIRIQSSSCKFRFRL
