# Supplementary material for: Legume genome structures and histories inferred from Cercis canadensis and Chamaecrista fasciculata genomes
Source: Plant J. 2026 Jun 10;126(5):e70981. doi: 10.1111/tpj.70981 (PMC13252982; doi:10.1111/tpj.70981)
Supplement: Supplementary file 6 — Data S6. Manuscript supplement; Compressed directory of aligned sequences from 250 gene families with high rates of gene duplication consistent with whole‐genome duplications in the legume subfamilies. [file TPJ-126-0-s006.gz › S6_consen_wgd_tree/40_wgd_aln_manual_wgd_copy/Legume.fam3.01496]

CAE.Acacia.A	MAKQFHTSLLLLLITALLSICDSEQLQFSQLDALLRIQKDLFPAALNSWNNNTEFCNADSNSSSTVVCYEDTITQLHIIGEARTSFLPRFSVDSFFLTLARLPNLKVLTLVSLGIWGSLPAKISHLSSLEIFMSSCLYGAIPPELSSLSNLHTLILDEMLAGQLPDWMDSFPDLTVLSLKNKFGSLPDSLGSLENLRILSLSHHFYGMVPDLSRLELEVLDLDSALGPQFPELGTKLVTLILRNSFRSGIPSEVTSYYQLERLDISLTFVGPFQPALLSLPSITYLISGILTGMVFEMSCSELEVVDLSSLLTGKLPKCLVSKSSDRTVKYARCLDGADQNQNPSPFCHTEALAVGILPERKKHKGLSKLVLSIGIAGGAVGGVVLVGLIVFLVKRGAK…
CAE.Acacia.B	MAEKFYPTKLLIFVTLLLSINHSEQLQSSLPQTLLRIKRLLFPSALSSWNSSTDFCSPDSDSSQTVVCYEDTITQLHIIADKRASPLPKFSTDTFFATLARLPHLKVLTLVSLGIRGPLPGKIARLSSLEIVMSSFLYGVIPQELSLLSNLQTLILDDKLSGELPDWLDSLPALTVLSLKNLFGSVPDSVGRLENLRILSLSHHFYGPVPDLRHLTLQVLEFDDAFGPQFPRLGTKLVTLVLRNSFRSSVPAEVTTFRQLERFDISSSFVGPFHPALLSLPSITYLISGQLNGMLFELTCSELQVVDLSSLLTGSLPECLQSKSSDKTVLYARCLQDINQNQHLLPFCHTEALAVGILPESKKHKDQSKVGLSTGIVSGILGGVALVALVFFIIRRGVR…
CAE.Chamaecrista.A	---DFHPSLFQILVIIFLSISGSEQLQSSQIGTLLKIQRNLFPISLSSWNKHTDFCNADSNSSLSVVCYEDTITQLHIIGDRKSPPLPGFSIDTFFTTLSRLPNLKVLTLVSLGIWGPLPSNISRLSSLEIFMSSYLYETIPQEFSSLPNLQTLILDGLMAGKLPEWIDSSPDLAVLSLKNGFGSLPESLGRLENLRILSLSNKFYGEVPDLSHLTLQVLELDGAFGPQFPKLGTKLVTLVLKNSFRSGIPPEVTSCYQLERMDISLTFVGPFQPALLSLPSITYLISGKLTGMVFELSCSELKVVDMSSLLTGKLPRCLISNSSDRTVLYAQCLDGADQNQNPAPFCHTEALAVGILPER-KHRKLSKLVLSIGIAGGIIAVVALVALVLFIVKRGDR…
CAE.Chamaecrista.B	MAKQLQSSMFLVFVTLLLSLHHTEQLQSSQPQTLLRIKRLLFPTALSSWKSNTDFCSPESNSSQTVVCYGDTITQLHIIGETRAPLLPKFSIDSFITTLARLPHLKVLTLVSLGIWGPLPGKIARLSSLEIVMSSFLYGSIPQELSSLSSLQTLILDDMFSGQLPDWLDSLPDLTVLSLKNMLGSLPYSLGSLGNLRILSLSHHFYGSVPDLRRLTLQVLELDDAFGPQFPRLSNKLVSLVLRNKFRSGVPSEVTSYYQLQRFDISSSFVGPFHPALLSLPSISYLISGKLSGMLFEITCSELKVVDFSSLLTGSLPRCLLSESNDRIVLYSRCLQDMNQNQHLLPFCHTEAIAVGIVPESKKQKDVSKVGLSLRIVGGTLGGVAFLALIFFIIRSGAS…
CAE.Senna.A	-----HPS-LLLLVMTFLSIHDSQQLKSSEFDTLLRIQRDLFPSSLSSWNKHTDFCNTDSNSSSNVVCYEDTITQLHIIGERKPPLLPQFSMDSLITALSSLPNLKVLTLVSLGMWGPLPPNISLLSSLEILMSSYLFGTIPQELSSLTNLQTLILDGMFSGVIPYWIDSFPALAVLSLRDRFGSLPDSLGSLENLRILSLSNHFHGEVPDLSPLRLQVLELDGGFGPQFPRLGKKLVSVVLRNSFRSGIPSEVTSYYQLERLDMSETFVGPFQPALLSLPSITYLISGKLTGMVFELSCSELKAVDLSMLLTGRLPRCLLSNPSDRIVRYAGCLDGADQNQNPPPLCHTEALAVGILPERNKHRRLSKLVLSIGIAGGTIGGVALIALIFFVVKRGDR…
CAE.Senna.B	MAEQVHLSMLLVLVTLLLSIHHTEQEDSSQTQTLLRIKRLLFPTALSSWNSRTDFCSPESNSSETVVCYEDAITQLHIIGESKAPLLPKFSIDSFITTLIRLPHLKVLTLVSLGMWGPLPGKIGRLSSLEIVMSSFLYGAIPQELSSLSNLQTLILDDMFAGQLPDWLDSLPALTVLSLRNLFGSLPYSLGNLENLRILSLSHHFYGGVPDLRRLTLQVLELDGAFGPQFPRLGTKLVSLVLRNRFRSGVPAEVTSYYQLQRLDISSSFVGPFHPALLSLPSITYLISGKLSGMLFELTCSELKVVDFSSLLTGSLPRCLQSNSNDRTVLYGRCFQDTNQNQHLLPFCHTEALAVGILPERKKHKDGSKVGLCLSIVGGTLGGVALVALIFFIVRRGAR…
CER.Bauhinia.A	MAKELHPSKFLVLVIILLSICDSEQLQSSQSQALLRIQGLLFPAILSSWDNNTDFCNTEPNPSVTVVCYEDTITQLHIIGKKKAPLLPKFSIDSFVTTLVKLPTLKVLSLVSLGIWGSLPGKISRLSSLEILMSSFLYGGFPHEFSLLSSLHTLILDDMFSGRLPNWLDSLAGLIVLSLKNLFGSLPNSLGSLETLRVLSLSHHFYGEVPDLSRLTLQVLELDDAFGPQFPRLGDKLVTLTLSNKFRSGIPAEVSSYYQLERLDISSTFVGPFQPALLSLPSITYLVSGKLTGMIFELSCSELKQVDLSSLLTGSLPKCLLSDSNDGTVQYAKCLEATDQYQQPPPFCHTEALAVGILPERKKHKRVSKVLISLGVVGGALGVVALAALAFFLIRRGAR…
CER.Bauhinia.B	MAKELHPSMLLVLVTIFLSISDSEQLQSSQSQALLRIQELLFPAILSSWNNNTDFCNTEPNSSLTVECYEDTITQLHIIGNKKAPLRPRFSIKSFATALVKLPNLKVLTLVSLGIWGPLPGTISRLSSLEILMSSFLYGGIPQEFSLLSNLQTFILDDMFAGRLPDWLDSLAALTVLSLKNLFGSLPNSLGSLETLRVLSLSHHFYGVVPDLSRLTLQVLELDDAFGPQFPRLGNKLVTLTLSNKFRSGIPAELNSYYQLQRLDISSSFVGPFQPALLSLPSITYLISGELRGMLFEFSCSELEQVDLSSLLTGSLPKCLLSDSKGKTVKYAECLEDTNQNQHPLPSCHTEALAVGILPERRKHKQVSKVLISLGIIGGSLGGVSLVALIFFLVRRRVK…
CER.Cercis.o	MAKELHPSMILVLVTILLSICDSEQLQSSQSQTLLRIQGLLFPAILSSWDNNTDFCNTEPNSSLTVVCYEDTITQLHIIGEKKAPLLPRFSIDSFVTTLVKLPNLKVLTLVSLGIWGPLPGKISRLSSLEILMSSFLYGGIPQEFSLLSNLNTFILDDMFAGRLPDWLDSFAALIVLSLKNLFGSLPNSLGSLETLRVLSLSHHFYGVVPDFGRLTLQVLELDNAFGPQVPRLGNKLVTLTLSNRFRSGIPAEVSSYYQLQRLDISSTFVGPFQQALLSLPSITYLISGKLTGMLFELSCSQLEVVDLSSLLTGSLPRCLLSDSNDKTVQYAKCLEDTNQNQHPPPFCHTEALAVGILPERKKHKRVSKVLISLGIVGGALGGVALVALIFFLIRRGAK…
CER.Phanera.A	MAKVRHPSKLLVLVTILLSICDSEQLQSSQSQALLRIQGLLFPAILSSWDNNTDFCNTEPNPSVTVVCYEGTITQLHIIGKKKAPLLPRFSMNSFVTTLVKLPNLKVLSLVSLGIWGSLPGKISRLSSLEILVSSFLYGGIPQEFSLLSNLHTFILDDMFSGRLPNWLDSLAALIVLSLKNLFGTLPNSLGSLENLRVLSLSHHFYGEVPDFSRLTLQVLELDNAFGPQFPRLADKLVTLTLSNKFRSGIPAELSSYYQLERLDISSSFVGPFQPALLSLPAITYLVSGKLTGMLFELSCSDLKQVDLSSLLTGSLPRCLLSDSNDRTVQYAKCLEDMNQNQHPQPFCHTEALAVGILPERKKHKRVSKVFISLGIVGGALGVVALAALIFFLVRRGAK…
CER.Phanera.B	--------MLLVFFTILVFICDSEQLQSSQSQALLRIQGLLFPVILSSWDNKTDFCNTEPNSSLTVVCYEGTVTQLHIIGKKKAPILPQFSIESFVTALVKLPNLKVLTLVSLGIWGPLPGKISRLSSLEILMSSFLYGGIPQEFSSLSNLHTLILDEMFAGRLPDWLDSLAALTVLSLKNVFGTLPNSLGSLEALRVLSLSHHFYGVVPDFSRLTLQVLELDNAFGPQFPSLGNKLVTLTLSNKFRSAIPAELSSYYQLQRLDISSSFVGPFQPALLSLPSITYLISGKLTGMLFELSCSELEQVDLSSFLTGSLPKCLLSDSNGKTLQYANCLEDMNQNQNPLPFCHTEAVAVGVLPEKKKHKRISKVLISLGIVGGALGGVALVALVCFIIRRRAK…
DET.Sindora.A	MAKHLPYSIILVLVTILISSYHSEQLQFSQSQALLRLQGLLFPSVLSSWNSKTDFCNSETNSFLAVVCYGDTITQLHIIGEKKAPILPKFSIDSFVKTLVKLPNLKVLTLVSLGISGPLPGQISHLSSLEIVVSSFLYGSIPHELSVLSNLHTLILDEMFAGELPNWLGSLSSLTALSLKNMLGSLPDSLSSLANLRVLSLSHHFFGEIPDFGHLTLQVLELDNAFGSRFPQLGNKLVTLVLSNKFRSGIPDEISSYYQLERLDISSTFVGPFQPALLSLPSMTYLISGEFTGMLSELSCSELEVVDLSSLLTGSLPRCLVSDFKNRIVLYAKCLEDTNQNQQPPSFCHTEAIAVGIMPEKEKHKKLTKVVILLGIVGGTLGGAALVVLIFLIIRRGTK…
DET.Sindora.B	MAEKLHLSTLLVLVTIL-AICQSEQPQSSQSLSLLKIQGLLFPPVLSSWNSHTDFCNTEPNSHVTVVCYDGTVTQLHIIGRKKAHLLPRFSIDFFFTTLAELPHLKVLTLVSLGIWGPLPGKIASLSSLEIFMSSFLFGSIPQELSSLSNLHTLILDEMLSGQLPDWLDSLSGLTVLSLKNRFGTLPDELGSLENLRVLSLSHHFFGAVPDLSRLTLQVLELSYAFGPRFPHLGNKLVTLVLSNKFRSGIPAEMYSYYQLESLDISSTFVGPFQAALLSLPSITYLISGKFTGMLFELSCSELKIVDLSSLLTGSLPKCLVPDSKDMTVLYSGCLKDANQNQQQPPFCHTEALAVGIVPEKKKHRRVSKLVLSLGIVGGTLGGLALLVLMFFVVRREAK…
OUT.Arabidopsis.O	----LYCGMLLLLVLLLASIDGSTQLQSSQSQTLLRLQQLLYPKVLNSWNNYTDFCNSEPSPSLTVVCYEDSVTQLHIIGDNGTHMLPKFSINSFVTTLVKLPDVKVLTFVSLGLWGWLPQKINRLSSLEILVSSFLFGPIPHELSSLATLQTLILDEMFSGELPDWIDSLPSLAVLSLRKVLGSLPSSLSSLSGLRVLALANRFNGALPDLSHLTLQVLDLEGSFGPLFPRLSNKLVTLILSKKFRSAVSAEVSSLYQLQHLDLSYTFVGPFPTSLMSLPAITYLISHKLTGRLSALSCSQLMFVDMSSLLTGSLPTCLKPSGTSRDVVYASCLATTNEDQRPVSFCSNEALAVGILPQRRN--KVSKVGIALGVTASILGVLLLAGALFVVLRRLAK…
OUT.Prunus.O	MAKVSLCSMPLVLAIILLSATHSEQHQSSQAQTLLRIVRFLFPTVLNSWNNYKDLCNFEANSSLAVVCYEENITQLHIIGEKDAPLLPRFSIDSFITTLVKLPSLKVLTLVSLGLWGPLPGKIARLSSLEILLTSFLYGAIPLELSSLTTLQTLILDDMFSGPLPDLLSSLPVLAVLSLKKLFSSLPISLSDLENLRVLGLSHHFYGEVPDFSRLTLQVLELENDFGPQFPKLGKKLVTLVLSKKFRSAIPAEISSYYQLERLDVSSMFVGPFPASLLSLPSMTYLFSGKFTGMLFEMSCAELKAVDLSSLLTGSLPKCLLSDSKDRVVLYARCLDTRNQNQHPFPFCRNEALAVGIIPERSKQKQASKAALALGLIGAICGGVVLVGLIYFIHRRMTN…
OUT.Quillaja.O1	MAKALHLSVLLFFGTILLSICQSEQLQSSQAQTLLRIQGLLFPAVLSSWNNSTDFCNSEPSSSLTVVCYEETITQLHIIGEKVAPLLPRFSIDSFVTTLVKLPNLKVLTLVSLGLWGKLPDKIARFSSLEILISSFLYGSMPQELSSLTNLQTLILDNMFAGRLPDWLSSLSALTVLSLKRLFGSLPNSLSSLENLRVLAFSHHFYGAVPDFRRLTLQVLDLDDAFGPQFPQLGNKLVTLALSKRFRSGIPSEVRSFYQLQRLDISSTFVGPFPPSLLSLPSINYLISGKFTGMLFELSCAELEFVDLSSLLTGSLPSCLMSDSGDRVILYSKCLAAQDQSQHPLSFCHNEALAVGILPPIKKQKQVSKTTLALAVVGGIIGGVALIGIILLVIRRKAK…
OUT.Vitis.O	-AKGFCHWALLVLVLILGSIRPSEQLPSSQAQTLIRIQGILFPAILSSWNNNTDFCDTEPSSSLTVVCYEESITQLHIIGHKGVPPLPRFSIDSFITTLVKLPSLKVLTLVSLGLWGPMPSKIARLSSLEILISSYFYGTIPEEIAYLTSLQTLILDDMFIGELSDWLSLLPVLAVLSLKKSFGSLPSSLGSLENLRILTLSHRFYGEVPDLSSLDLQVLDLEDALGPQFPRLGTKLVTLVLKKRFSSGIPVEVSSYYQLERLDISYRFAGPFPPSLLALPSVTYLIAGKFTGMLFGQSCAGLEFVDLSSLLTGNLPNCLKSDSKKRVVLYGRCLATGEQNQHPFSFCRNEALAVGIIPHRKKQKGASKAVLALGTIGGILGGIALFCLVFLVVRRVAK…
PAP.Aeschynomene.A	---RTHPSVFLVLVTILLCVCDSEQRQSIRSMTLLRIQQILFPVALSSWNSHTDFCTTDSNSSLNVVCYEGNITQLHIIGDRSVP-LPKFSMDSLVRTLTRLPSLKVLTLASLGMWGTLPSKIAGLPSLEIVVSSFLYGSIPQELSLLSNLQTIILDNMFSGQVPDWLDSLPALTVLSLKNMLGSLPNSIGSLENLRILSLSHRFYGLVPDLNRLTLQVLELDDAFGPQFPRLGNKLVTLVLRNKFRSGIPAELSSYYQLERLDISSTFIGPFQPALLSLPSISYLISGRLTGMLFEMSCADLDAVDLSSLLTGILPRCLMSNSSDRTISYARCLETTNQIQQPQPFCHTEALAVGILPERKKHKQVSKVVLTLGIVFGTLAGVALVLLIFFVIRREAK…
PAP.Aeschynomene.B	MANKLHSSVLLVWVTIILSICHSEQLNSSQSKALLTIQRLLFPSILSSWNSKTDFCSTDSKYSLTVVCYEGTITQLNIVGESRAPLLPRFSIDSFVKALVRLPTLKVLTLVSLGIWGPLPGKIASLPLLEIFVSSFLYGAFPQEFSSLSHLQTLILDDMFGGILPNWLDSFSALTVLSLKNLFGSLPNSLGSLENLRILLLSHYFYGLVPDLSRLTLQVLELDGAFGPQFPKLGNKLVTLVLRNKFRSSIPDEVSSYYQLERFDISSSFVGRLQMELLSLPSITYVISGKLTGMLSDLSCSELKTVDLSSLLTGSLPKCLISNSNSRTVLYSKCLEGTNQNQLQSSFCLTEALAVGILPERKKQKRVSKAVLSVVIVGAVFGAAALVLLLFFIMKRGVK…
PAP.Lotus.A	MTTKGHASLFLVLVTVLLSIYHSEQLQSSNSHTLLRIQQLLFPTALSKWNNKTDFCSTDSNPSLTVVCYENTITQLHIIGERRAP--IQFSIDTFVTTLVKLPSLKVLTLVYLGIWGPLPGKIARLSSLEIVVSSYLHGSIPQEISLMSNLQTLILDNRFSGQIPDWFDSLQALSVLSLKHLFGTLPKSLGSLESLRILSLSHHFYGEVPDLSLLTLQVLELDGAFGPEFPNLGHKLVALVLRDRFRSGIPAELSSYFQLQRLDISATFVGPFQTSLLSLPSITYLISGKLTGMLFELSCSELQVVDLSSLLTGSIPRCLVSNSSDRIVLYARCLEEMNQDQQPPPFCHTEALAVGVLPERKQHKQVSKVVLSLGIVGGVLGGIALVLLIFFVVRRGAR…
PAP.Medicago.A	------VSVFFVLVTILLSINHSEQLQSSHTQTLLRIQQQLFPSALSNWNNSTDFCNTDSNSSLTVVCYEDTITQLHIIGEGKTPPLPKFSIDSFVTTLVKLPSLKVLTLVSLGIWGPLPGKIARLSSLEIVMSSHLYGSIPVELSSLLNLQTLILDDMFSGQVPT----VSALTVLSLKNLFGSLPNSVSNLENLRIISLSHKLYGVVPDLSHLRLQVLELDDAFGPQFPKLGNKLVTIVLRNMFRSGIPADVSSYYQLERFDISSTFVGPFQPALLSLPSIAYLISRKLTGMLFGLSCSELEVVDLSSLLTGSLPKCLVSNSIDRTVLYARCLETTKQNQQPPPSCHTEALAVGILPDRKKKKQVSKVVLALGIVGGTLGGVALVLLILFIVRRGAR…
PAP.Medicago.B	MENKLHPKVILVLLTIFLSTSHSTELQSSHTHTLLRIKRLLFPSVLSSWNSNTDFCNTDSKASQTVVCYGEAITQLHIVGETTKPILPKFSIDSFFTTLLRIPSLKVLTLVSLGLWGPLPGKIGSLSSLEIVMSSFLYGKIPQELPLLSNLQALILDNMFEGHLPDWLDSFPSLTVLNLKQLFGSLPDSLSSLTNMRVLSLSRRFTGSVPDLSRLILQVLELDDGFGPNFPRIGNKLVTCVLRNKFRSSLPDNMSSYYQLERFDISEAFVGPFQLELFSLPTITYLISSKLSGMLFELSCSVLEAVDLSSLLTGKLPKCLVSHSNDRTVLYGGCLEETKQNQHEQAFCHTEAIAVGIVAERKKRKGVSKTVLSLAIVGGIFGGLALFALIFTIIRRGGK…
PAP.Phaseolus.A	MANRQHPSVFLVLVTFLLSIYYSEQLQSSHSQTLLRIQQLLFPAALSSWSNDTDFCNTDSNSSLSVVCYEDTITQLHIIGERRDSPLPRFSINSFVTTLVRLPSLKVLTLVSLGIWGPLPGKIARLSSLEIVMSSFLYGPIPQELSSLTKLQTLIFDNMLAETFPPWLDSLPALTVLSLKNLFGSLPNSLGNVENLRALSLSHHFYGVVPDFSRLTLQVLELDDAFGPEFPQLGNKLVTLVLRHRFRDGIPAELSSYYQLERLDISSALVGPFQPGLLSLPSITYLISGKLTGMLFELSCSELDVVDLSSLLTGSLPKCLVSNSSDRTFHYARCLDTANQNQQPQPFCHTEALAVGILPERKKHRKVSKVVLSLGIVGGTLGGVALVLLIFFIVRRGAR…
PAP.Phaseolus.B	MGNRLHLSVLLVLVTVLLSIIHSEQLQSSLSQTLLRIQQLLFPTVLSCWDNNTDFCSTDSTSSLTVVCYDGTITQLHIVGETRALLLPKFSINSFFTTLVRLPSLKVLTLVSLGIWGPLPGKIAHLSSLEIFASSFLYGSIPSEFSSLSHLQTLILDNMFSGHLPEWIDSFPALTVLCLKHLFGSLPDSLSSLENMRILSLSHHFYGPVPDLRRLALQVLELDDAFGPRFPQLGDKLVTLVLRNKFRSSIPDEMSSCYQLETLDISATFVGPFQLPLMSLPSITYLISGKLTGMLLELSCPGLEAVDLSSLLTGILPKCLISNANDKTFLYARCLEETNQNQHALPFCHTEAIAVGVVPEGKKHKRVSKAVLSLGIVCGIFGGVAIVALLFFIIRRGVQ…
