# Supplementary material for: Legume genome structures and histories inferred from Cercis canadensis and Chamaecrista fasciculata genomes
Source: Plant J. 2026 Jun 10;126(5):e70981. doi: 10.1111/tpj.70981 (PMC13252982; doi:10.1111/tpj.70981)
Supplement: Supplementary file 6 — Data S6. Manuscript supplement; Compressed directory of aligned sequences from 250 gene families with high rates of gene duplication consistent with whole‐genome duplications in the legume subfamilies. [file TPJ-126-0-s006.gz › S6_consen_wgd_tree/40_wgd_aln_manual_wgd_copy/Legume.fam3.00581]

CAE.Acacia.A	MACRGFWACLLKLLLLMTLAGLAMVGYGIYLLVEYERASDEP-SVSPSSYDQTVIQFGRPILTVVSLSDSI--SLPKAWFIYVFIAIGVILFVISCFGCIGIAIRGCCLCCYSILVVLLILVELGCAAFIYFDKSWEKEIPADKTGDFEMIYKFLKEWNIVKWVALGIVIFEALLFLLALIVRAARPADYDSDEEFINPRHQMRQPLVRTAGPATGAPVPGAIDQRPSRDAWSSRMREKYGLDTSEFTYPSESHRPQQGSSQPTEERKRCTIM
CAE.Acacia.B	MACKGFWECLLRLLFLMTLVSLAMVGYGIYLLVEYERASDDAPSPAAISDENALIRLGRPLLMSVSLSNSIFDNLPKAWFIYLFIGIGVILFVISFFGCIGASTRGCCLSCYSALVALLILAELGCAAFIFFDKSWKQEIPADKTGEFDVMYKFLKEWNVAKWVALGIVIFEALLFLLGIIVRAVRPAEYDSDDEFIAPRPQNRKPLLRPAGPVTGVPVAGTPDQRPSRDAWSARMREKYGLDTSEFTYPSEPQRSQQVNSQPTEERSRCTIM
CAE.Chamaecrista.A	MACRGCWECLLKLLFLLTLTGLAMVGYGIYLFVEYKRASGDSAD-SPASYDQTLVQFGRPMLMAVSLSDSFWDKLPKEWFIFLFIGIGVILFVISCFGCIGAATRGCCLSCYSVLVVLLILAELGCAAFIFFDKTWKKEIPTDKTGDFEMIYKFLVEWDIVRWVALGIVIFEAVLFLLALIVRAAKPADYDSDDEFMNPRQPIRQPLIRAAGPATGVPVSGGIDQRPSRDAWSTRMREKYGLDTSEFTYPSESQRNQQGNSQPTEERSRCTIM
CAE.Chamaecrista.B	MACRGCWECLLKLLFFMTIAGLAMVGYGIYLLVEYERVSDNTLMVAPVYDDRALFQFGRPMLMSISLSNDIFDKLPRAWFIYLFIGIGVLLLFISCVGCLGAATRGCCLSCYSALVVLLILAELGCAAFIFFDKSWKEEIPMDKTGDFDMIYEFLKEWNIAKWVALGIVIFEALLFLLAVIVTAARPAEYDSDDEFISPRSQIRQPFLRPAGPATGVPVAGTVDQRPSRDAWSARMREKYGLDTSEFTYPSESQRFQQVNTQPTEERSVCTIM
CAE.Senna.A	MACRGCWECLLKLLFLMTLTGLAMVGYGIYLLVEYKRASDDSSG-SPVSYDHTLVQFGRPMLMAVSLSESIFDKLPKAWFIYLFIGVGVILFVISCFGCIGAMTRGCCLTCYSVLVVLLILAELGCAAFLFFDKSWRKEIPLDKTGYFDMIYKFLVEWNIVRWVALGIVIFEALLFLLALIVRAAKPADYDSDDEFINPRQQIRQPLIRPAVPVTGVPAAGAIDQRPTRDAWSTRMREKYGLDTSEFTYPSESHRFQQGNAQPTEERSRCTIM
CAE.Senna.B	MACRGCWECLLKLLFLMTLVGLAMVGYGIYLLVEYGRASDNTLTVAPVNDDRALIQLGRPMLMSVSLSNSFFDNLPKAWFIYLFIGIGVILFVISCFGCIGAATRGCCLSCYSALLVLLILAELGCAAFIFFDKSWKEEIPTDKTGDFEMIYEFLKEWNIAKWFALGIVIFEALIFLLALIVRAARPAEYDSDDEYIAPRSQTRQPLLRPAGPATGVPVTGTLDQRPSRDAWSARMREKYGLDTSEFTYPSGSPRNQQVNSQPTEERSRCTIM
CER.Bauhinia.A	MACKGCWECLLKLLFLLILAGLAMVGYGIYLLVEYKRMSGETLMVSPVSDDHALIQLGRPMLMAVSLSNSIFDKLPKLWFIYLFIGIGVIVFVISCFGCIGAVTRGCCLSCYSVLMVLLIVVELGCAAFIFFDKSWKEEIPTDATGDFDMIYKFLKEWNIVKWIALGIVIFEALLFLLALIVRAARPDEYDSDDEYIAPRQQIRQPLLRPPTQTTGAPVAGTLDQRPSRDAWSTRMREKYGLDTSEFTYPSESHRYSQTASQPTEEKSRCTIM
CER.Bauhinia.B	MACRGCWECLLKLLFLLTLAGLAMVGYGIYLLVEYKKLSGNTVMVSPDIDDHALVQLGRPMLMAVSLSNSIFDKLPKLWFIYLFIGIGAIVFVISCFGCIGAVTRGCCLSCYSVLLVLLILVELGCAAFIFFDKSWKEEIPTDKTGDFDMIYKFLKEWNIVKWVALGIVIFEAILFLLVLIVRAARPAEYDSDDELIAPRQQIRQPLLRPPPPATGVPVPGTLDPRPSRDAWSTRMREKYGLDTSEFTYPSESRRYPQAASQPTEERSRCTIM
CER.Cercis.o	MACRGCWECLLKLLFLLTLAGLAMVGYGIYLLVEYKKLSGDTLMVSPVSGDLALIQLGRPMLMAVSLSNSIFDKLPKLWFIYLFIGIGVIFFVVSCFGCMGAVTRGCCLSCYSVLMVLLILVELGCAAFIFFDKSWKEEIPTDTTGDFDMIYKFLKEWNIVKWVALGIVIFEALLFLLALIVRAARPVEYDSDDEFIAPRQQIRQPLLRPPAPATGVPVAGTLDQRPSRDAWSTRMREKYGLDTSEFTYPSESNRYSQAASQPTEERSRCTIM
CER.Phanera.A	MACKGCWECLLKLLFILTIAGLAMVGYGIYLLVEYKRMSGETLMVSPVSDDHALVQLGRPMLMAVSLSNSIFDKLPKLWFIFLFIGIGVIVFVISCFGCIGAVTRGCCLSCYAVLMILLIAVELGCAAFIFFDKSWKEEIPTDTTGDFDMLYKFLKEWNIVKWVALGIVIFQVLLFLLALIVRAARPVEYDSDDEFIAPRQQIQQPLLRPAAPAAGVPVVGPLDQRPSRDAWSTRMREKYGLDTSEFTYPSESRRYSQAASQPTEEKSRCTIM
CER.Phanera.B	MACRSCWECLLKLLFLLTLAGLAMVGYGIYLLVEYKKLSGNTLMVSPVIDDHALVQFGRPMLMAVSLSNSIFDKLPKLWFIYLFIGIGVIVFVISCFGCIGAVTRGCCLCCYSVLVVLLILVELGCAAFIFFDKSWQEEIPTDATGDFDMIYKFLKEWNIVKWVALGIVIFEALLFLLALIVRAARPAEYDSDDEFIAPRQQIRQPLLRPPAPATGVPVAGTLDQRPSRDAWSTRMREKYGLDTSEFTYPSESQRS-QAASQPTEERSRCTIM
DET.Sindora.A	MACRGCWECLLKLLFLMTLTGLAMVGYGIYLLVEYKKASDDTVVVPSSREDGTLIQFGRPMLMVVSLSDNFFDKLPKAWFIYVFIGVGVILFVVSCFGCIGALTRGCCLSCYSVLVLLLILIELGCAAFIFFDKRWKEEIPTDKTGDFDMIYEFLKEWKIVKWVALGIVIFEAVLFLLALIVRAARPAEYDSDDELIAPRQPIRQPLLRPTGLATGVPVGGAADQRPARDAWSTRMREKYGLDTSEFTYPSESHRFQQANSQPTEERSRCIIM
DET.Sindora.B	MACRGCWECLLKLLFIMTVAGLAMVGYGIYLFVEYEKASGDTVMTPLVGDDGTVIQLGRPMLVAVSLSNSIFDHLPKAWFIYLFIGIGVIVFVISCFGCIGVVTRGCCLCCYSVLVVLLILVELGCAAFIFFDKSWKEEIPKDRTGDFYMIYKFLKELKIVRWVALGIVVFEVVLFILALIVRAATPADYDSDDELIASRQQIRQPLIRPAGPATGAPVGGVPEQRPGRDAWSTRMREKYGLDTSEFTYPSEPHRFQQVSSQPTEEKSRCTIM
OUT.Arabidopsis.O	MACRGCLECLLKLLFLLAVAGLGMIGYGIYLFVEYKRVTDNSVTFDLTNGDQSYVSFGRPILMAVSLSSNIFDNLPKAWFIYLFIGIGVALFVISCCGCVGTCSRVCCLSCYSLLLILLILVELGFAAFIFFDNSWRDELPSDRTGNFDTIYNFLREWKIVRWVALGAVVFEALLFLLALMVRAATPAEYDSDDEYLAPRQQIRQPFIRQAAPVTGVPVAPTLDQRPSRDPWSARMREKYGLDTSEFTYPSESHRFQQMPAQPNEEKGRCTIM
OUT.Prunus.O	MACRGCWECVLKLLFVLTLVGLAMVGYGIYLLVEYLKAADTVAMSSLVGDNQALIQLSRPMLMTVSLSSNIVDNLPKAWFIYLFIGIGAIIFVISCFGCVAAMTRGCCLSCYSVLLILLILVELGGAAFIFFDKSWEAEIPTDKSGDFEMIYAFLKAWDIVRWVALGAVVFEALLFLLALVVRAARPAEYDSDDELIAPRQQIRQPLIRPAVPATGVPVAGASDQRPNRDAWSTRMREKYGLDTAEFTYPSESNRFQPVPAQPQEERSRCSIM
OUT.Quillaja.O1	MACRGCLECLLKLLFLLTLVGLAMVGYGIYLLVEYKKFTDATVMNSPLSDD-GLVQLSRPMLMAVSLSTSIFDKLPKAWFIYLFIGVGVILFVISCFGCIGSVTRGCCLSCYSFLVILLILVELGCAAFIFFDKSWKEEIPMDKTGDFDAIYEFLEEWKILKWVALGVVILEALLFLLALVIRAARPADYDSDDEIIAPRQQIRQPLLRPAAPATGIPVAGTLDQRPSRDAWSSRMREKYGLDTSEFTYPSESNRNQQVASQPTEERSRCIIM
OUT.Quillaja.O2	MACRGCLECLLKLLFLLTLVGLAMVGYGIYLLVEYKKSTDASGV------------------------ES---LLPKAWFIYLFIGIGVILFVISCFGCIGSVTRRCCLCCYSVLVILLILAELGCAAFIFFDKSWEEEIPTDKTGDFDLIYRFLKEWDILKWVALGVVILEALLFLLALMVRAARPADYDSDDELIAPRHQIRQPLLRPAAPSAGVPVGGALDQRPGRDAWSARMREKYGLDTSEFTYPSESHKFQQVPSQPAEERSRCIVM
OUT.Vitis.O	MACRGCLECLLKILFLLTLVGLAMVGYGIYLFVEYKKSSGETLTISPVMGDSDVIQLGRPVMMAVTLSSSILDNLPKAWFIYCFFAIGVILFVISCFGCVGAVTRGCCLSCYAVLVILLILIELGCAAFIFFDKSWEDDIPTDKTGDFDMIYDFLKEWKIVKWVALAAVILEALLFVLTLMVRAAKPDDYDSDDEFIAQRQSVRQPLIRPPVAATGVPVAGAIDQRPSRDAWSTRMREKYGLDTSEFTYPSESNRYPPGQQQPTEERSRCTIM
PAP.Aeschynomene.A	MACRGCWECLLKLFFILTLTGLAMVGYGIYLFVQFTNDSDDTPAVAPVSDDNSLVQLGRPMLVAVSLSDSIFDDLPKEWFIYLFIGVGVVLFVISCFGCIGSATRGCCLSCYSVLVVLLILVELGCAAFIFFDKSWKEEIPKDKTGDFDMIYQFLREWNIVKWVALGIVIFEALLFLLALIVRAARPADYDSDEEFITPRQQVRQPLLRSAGPATGVPVAGTIDHRPSRDAWSTRMREKYGLDTSEFTYPSESHRHQQANSQPTEERSRCTIM
PAP.Aeschynomene.B	MACKGFWECLLKLLFLMTLAGLAMVGYGIYLFVEYKNASDDNLTVPAVSDDQNLVQLGRPMLVAVSLSNDFLDDLPKAWFIYVFIGIGVILFAISFFGCIGSCTRGCCLSFYAILVLLLILAELGCAAFIFFDKSWKEEIPTDKTGDFDMIYGFLREWDIVKWVALGIVVFEALLFFLALIVRAARPADYDSDEEYINPRQQARQPLLRSAGPATGVPVAGTLDQRPSRDAWSTRMREKYGLDTSEFTYPSESNRYQQPNSQPTEERSRCAIM
PAP.Lotus.A	MACRGFWECLLKLFFIMTLIGLTMVGYGIYLLVEFIKASDDTPAVSPASDDQALIQLGRPMLLAVSLSESIFDKLPKAWFIYLFIGIGVVLFVISCFGCIGAGMRGCCLCCYSILVALLILVELGCAAFIFFDKSWKEVVPSDKTGDFDTIYEFLREWNIVKWVALGIVVFEVLLFLLALIVRASRPADYDSDEEFINPRQQARQPLLRPAGPATGPPASGTLDQRPSRDAWSTRMREKYGLDTSEFTYPSESQRFQQVNAPPTEERSRCTIM
PAP.Lotus.B	CACRGCWECLLKLLFLLTLVGLAMVGYGIYLLVEFSKASDNTLSVSTVSDDQTLVQLGRPMLMAVSLSNSFFDDLPKAWFIYLFIGIGVVLFVISCFGCIGAMTRGCCLSCFAVLVVLLILAELGCAAFIFFDKSWKKEIPTDKTGNFDMIYEFLREWNIVRWVALGIVIFEALLFVLALIVRAARPADYDSDEEFINPRQQARQPLLRPAAPASGVPVAGTIDQRPSRDAWSTRMREKYGLDTSEFTYPSESQRFQQVNSQPTEERSRCAIM
PAP.Medicago.A	VCCRGFWECLLKLLFILTVTGLAIVGYGIYLLVAFAKASDDDTPISPVSGDSALIQFGRPMLMAVSLSDNIFDKLPKAWFIYLFIGVGAVLFVVSCFGCIGATTRGCCLICYSILVALLILVELGCAAFLFFDKSWKEEIPTDKTGDFDMIYGFLREWDIVRWVALGIVIFEALLFLLALIVRAVRPADYDSDDELINPRQQVRQPLLRQAGPPSGLPVAGTTDQRPNRDAWSTRMREKYGLDTSEFTYPSESQRFQQANSQPTEEKSRCTIM
PAP.Medicago.B	MACRGCWECLLKLLFILTITGLAMVGYGIYLLVEFSRASDNSMMLSAPSDDQTLVQLGRPMLMALPLSDNIFDNLPKAWFIYLFIGVGAVLFVISCFGCIASMTRGCCLSCYSILVVLLILVELGCAAFIFFDKSWKEEIPRDKTGDFDMVYNFLREWTIVKWVALGIVIFEALLFILALIVRAARPVDYDSDEEFINPRQQARQPLLRPAGPAPGVPVTGTTDPRSNRDAWSTRMREKYGLDTSEFTYPSESQRFQQVNSQPAEERSRCTIM
PAP.Phaseolus.A	MACRGCWECLLKLLFILNLTGLAIVGYGIYLLVEFSKASDDDTPISPVSDDSALIQLGRPILMAVSLSNSFFDNLPRAWFIYLFIGIGVVLFLISCFGCIGAATRGCCLSCYSTLVVLLILIELGCAGFIFFDKNWKEEIPTDKTGDFDAIYEFLSEWNIVKWVALGIVIFEALLFLLALIVRAARPAEYDSDEEFINPRQQVRQPLLRPAGPSAGLPASGTTDQRSSRDAWSTRMREKYGLDTSEFTYPSESSRFQQVNSQIAEEKSRCTIM
