# Supplementary material for: Legume genome structures and histories inferred from Cercis canadensis and Chamaecrista fasciculata genomes
Source: Plant J. 2026 Jun 10;126(5):e70981. doi: 10.1111/tpj.70981 (PMC13252982; doi:10.1111/tpj.70981)
Supplement: Supplementary file 6 — Data S6. Manuscript supplement; Compressed directory of aligned sequences from 250 gene families with high rates of gene duplication consistent with whole‐genome duplications in the legume subfamilies. [file TPJ-126-0-s006.gz › S6_consen_wgd_tree/40_wgd_aln_manual_wgd_copy/Legume.fam3.01453]

CAE.Acacia.A	MAKE---GGRSLKRAEP----ETPSGCISSFFHLFDFHPFHFSFQHHHPSFN-ADHT--TTTIPKGTEAPRSLESVDSTVGSISKAENLEVPKNLFIKTS--TTGKVGNVND------LAPGTKTPTLVARLMGLDLLPEIQSPSSSSSSCPSATKSQHHHHHLRPRQNVITKARHSMDDSIAASHFLPETPRISSARRSDVEHRLSLQIKEMQ---DLELPRFSFSNLKFEEQNSKSPRHYAKQIVKQVRESVSRKVGSDVTTVNNREKKQELVVGQFRSKKSPKTKSSSDELSPELNNNPSCSPRLRFMDS-----------RKDQNSPQAKPRPQEA------I--ILVQQQEQVHIQKQKKSASSVPMCNRAANEKFRARLKK--QDKFVRKKEE…
CAE.Acacia.B	MGKERYWTQRSSKRGEGEADAKNPPGCMCAFFQFFDFHPLHFPIQQQQPSFKFPSDKAEDQSIPKGAEAPRSLESEDGTLSFISKEEDLKIPKRMQIKTIRIRRAKEGNESDLSSEISNSPCTKTPTLVARLMGLDLLPDAQSPSSSS-SCISTPSTQERFHRYKQRQNILTKPRKSTDSDIAASRSLPETPRISSARRSDADRRLSLQIKELGLGEELELPRFSFSKRKFEEQSCRSPSHYARQIVKQVRESVSRKVGLDITSVKNREQSKEELVVQIRIKKSPKTSKVIDESSPGKNPSPSSSPRLRFMEAKQKPTTKSPLNPKDQNSQSVKLPSHPPINIQPQNPRVLTRSKPQAFGEEELQNQKSIPKCKKNANERFSARFKNPHQTSAIRKQEE…
CAE.Chamaecrista.B	MGKEWYRSARSSKRGSGDGDAENPSGCMCAFFQFFDLHPLHFPIQQQQPSFKPPSSITEDQSIPKGAEAPRSLESEDGTMSSISKE-DLRIPKSIQIKTSRRERGENGN-NDLSSEISSSPSTKTPTLVARLMGLDLLPDAQSPSSSSSSCLSTPNPRGRFYQLKPRQHILTKPRNSTDSDIVVSRSLPETPRISSARRSDVEHRLSLQIKEIGVGEDLELPRFSFSKRKFEENSCRSPSHYARQIVKQVKESVSRKVGLDITTVKNREQAREEHVGQFRVKKSPKTSKAIDESSPGKHSNSSSSPRLRFMEAQHKPNTASPLTPKDQNSLSVNLPSSPPINIQPQIARVLAKPKPQEL-----QNQRSASKCKKDANEKFSPRLKKPLQTSSMRKQEE…
CAE.Senna.A	MGKERYWAPTSFKRRKQEEEAQTSSGCMCAFFHFFDFHPFNFSIQHQHQLNSSASCLPQDLTIPKGVEAPRSLEILEDTHCNASKDENLKIPKSIFIKTSGSSRSGRINGN-VIN--DLSPGTKTPTLVARLMGLDLLPDAQSPSSSSSSCLSTPNPH----HLKPQPYIKTKPRHNSN-SIAASRSLPETPRISSARRSDVEHRLSLQIKEVGVGDTLELPRFSFSKRKLDEQSSRSPSHYARQIVKQVKESVSRKVGTDITTIKHRESESDDSVSQFRSKKSARTTSVSNKVRVDHHEEPSCSPRLRFVD----P--------KNIK--P--------------------KP------KQELVQQQ-VPKCKKAANERFSTPK--------LKKQEE…
CAE.Senna.B	MGKQWYRGGRSSKRGEGVGDVENPSGCMCAFFQFFDYHPLHFPVQQQQTSLKPPSSISEDHSIPKGAEAPRSLQSEDGTMSSISREEDFKIPKNIQIKTTK----KGGNGNDLSSEISSSPSTKTPTLVARLMGLDLLPDAQSPSLSSSSCLSTPNLKGGLDNLRPKQHILTKPRKSIDNYIAGSRSLPETPRISSARRSDVDHRLSLQIKEMGLGEDLELPRFSFSKRKNEENSCRSPSHYARQIVKQVKESVSRKVGLDITTVKNREQSREELVGQFRVKKSPKASKVIDESSPGKYSNPSSSPRLRFMEAQHKPSTTPPFTPKDQNSHSENLPSSPTINIQPQVSRVLTNSKPQALPKEELQKQKSVPKCKKVANEKFSPRLKNHPQTSNVRKQEE…
CER.Bauhinia.A	MGKEGYWAGRSSSKKAAAADTETPTGCMCAVFQFFDFHLF---IHQQQASFKPNSCNPQDYNVLKDAEAPRSLESEKGPMASISKEENFKFPKSIRVKTSGSTKARAGTASDLSSEISNSPGAKTPTLVARLMGLDLLPDANSPSSSS--CLSPANSQGKLHYLRHRQHILTRPRNSTDSDIGSTRSLPETPRISAARRSDVDHRLSLQIKEVALGEVLELPRLSYTRRKLEEPSGRSPSQYARQIVKQVKESVSRKAGLDITTVKSREQAREELVGQLRIKKSSKVSKVLDECSPGKQSTPSCSPRLSFADSKYKPSTTAPLTPKDQNSQPLKPPPSSAVNVQPQFTRVLTKKKSQTLKEQGLKTQKPVQKCKKIANERFSPGLKKPPQTSDIRKKED…
CER.Bauhinia.B	MGKDWCWAARSFEKGAG-ADTETPAGCMYAVFQFFDFHPF---LHQQQTSFKPDSCISQDYAVPKGAVAPRSLDSEDGTLSSILKEENFKLPKSIQVKTSGSTKARAGNASDLSSEISSSPGAKTPTLVARLMGLDLLPDAHSPSSAS--RLSTPNSQGRLHHLRPRQYILTKPRNSKDSDIVSTRSLPESPRISASRRSDVDHRLSLQIKEMGLGEELELPRFSLTKRKLEEHSSRSPSHYARQIVKQVKESVSRKVGLDITTVKSREQAREELFGQLRIKKSSKVSKGPDESSPGKQSTPSLSPRLSFVDSKYKPSTTTPITPKDPDSQPLKSSPSSAFHVQPQFTSVLTKSKPKALKAQELKVQKPVQKCKKIANERFNPRLKKPTQTSDIRKHED…
CER.Cercis.o	MGKEWYWAGRSSKKGAG-ADTETPAGCMCAVFQFFDFHPF---IHQQQASFKPNSCIPQDYTVPKGAEAPRSLESEDGTMSSISKEENFKFPKSIQVKTSGSIKARAGNMSDLSSEISSSPGAKTPTLVARLMGLDLLPDAHSPSSSS--CLSTPNSQGKLHLLRPRQHILAKPRNSTDSDIVSTRSLPDTPRISAARRSDVDHRLSLQIKEMGLGEELELPRFSYTKRKLEEHSSRSPSHYARQIVKQVKESVSRKVGLDITTVKSREQVREELVGQLRIKKSSKISKVLDESSPGKQSTPSCSPRLSFVDSKYKPSTTTPLTPKDQNSQPLKPSPSSAINIQPQLTRVLTKSKPQALKEQELKIQKAVQKCKKIANERFSPRLKKPPQTSDIRKQED…
CER.Phanera.A	MGKEWHWAGRSSKKGTAAADTESPAGCMCAVFQFFDFHPF---IHQQQASFKPNSCISQDYTVLKGAEAPRSLESENSTMSSI-KEENFKFPKSIKVKTSGSTKSRAGNVSDLSSEISSSPGVKTPTLVARLMGLDLLPDAHSPSSSS--CLSTANSQGKLHYLRPRQHILTKPRNSTDSDIVSTRSLPETPRISSARRSDVDHRLSLQIKEMGLGEELDLPRFSYTRRKLEKHSSRNPSHCARQIVKQVKESVSREAGLDITTVKSREQAREELVSQLRIKKSSKISKVLDESSPGKKSTPSCSPRLSFVDSKYKPNTTAPLTPKDQNSQTLKPPPSSAVNIQPQFTRVLSKPKPQALKEQELKIQKPVQKCKKVANERFTPRLKKTSQTSDIRKQED…
CER.Phanera.B	MGKEWCWAGRSSEKGAG-ADTETPAGCMYAVFQFFDFHPF---LQQQQTSFKPNSCITQDYDVPKGAEAPRSLESEDGTISSISKEEKFKFPKSIQVKTSGSTKARAGNASDLSSEISSSPGAKTPTLVARLMGLDLLPDAQSPSSSS--HLSTPNSQGKLHQ-RPRQYILTKPRNSTDSDIVSTRSLPETPRISAARRSDVDHRLSLQIKEMGLGEELELARFSYTKRKLEEHSSRSPSHYARQIVKQVKESVSRKVGLDITTVKSREQVTEELVGQLRIKKSSKISKSLDESSPGKQSTPSGSPKLSFVDSKYKQDTTAPVTHKYQNSQPLKSPPSLAVHIQPQFTSVLTKSKPQSLKEQELKIQKPVQRSKKIANERFSPRLKKPTQTSDIRKQED…
DET.Sindora.A	MRKEWYWNGKSSKRGGGAADTEAPAGCMCAVFHFFDFHPFHFPVNQQEASLKFPSRIPEKQCVPKGTEAPRSLESEDGTLPSISKADNFKFP-KVQIKTRG----KAGNMNDISSQLCNSPGTKTPTLVARLMGLDLLPDAQSPSLSS--DLSTPNLQGRLHNHGPRQHIHTRARNSTDGDIVSYRSLPETPRISAARRSDVEHRLSLQIKEMGIGEELELPRFSFSKGKFDENNSRSPSSYARQLVKQVKESVSRKVGLDITTIRGRSEERDEFSSQYRTKKPSRASKVLDESSPGNQSTSSCSPKLTFMETKQKAATTSLLRPKDQNSNPIKPSPYSPSNIQPQLPKVLTKPKPQELPDQEFQNQKQVPQCKKVVNEKFSSRLKKPPPTSDIRKQEE…
DET.Sindora.B	MGKEWCWGGRSSKRGGA-AETETPPGCMCAVFQFFDFHPFHFHMNQQDPSLK----PSEEHSVPKGSEAPGSLESKDRTMSSVSKEEILKIPKNIKIKTSGSRSGRAGKYVN-DSEIGSSPCAKTPTLIARLMGLDLLPDAQSPSFSSSNTKPPPNSR--LYHNGHRNHIQSKPRNSTDSCIGSSRSLPETPRISLARKSDVDHRLSLQIKEVDVSEEMERPRFSFSKKKLEDHSSRSPSHYARQIVKHVKESVGRKVGIDITTVRNREQERDELVSQYRTNKSPKASKVPVENNPGKQSTPSSSPKLR------TP---SPLAPKDQYSHPVKAPS---------TSRVLTKLKSPALQQQELQGQNQIPKCRI-ANEKFSPRFKKPPQTSDMRKQEE…
OUT.Arabidopsis.O	MGRDWSWLGKSSSKSKEDIKTQPPAGCMSAVFNIFDFQHLQFPINHHHL------------HLPKGVDAPRSLESTEETFSPTRKDGNLNISMGIKIKTKPQARSSSASL--TPTETYS-PSIKTPTLVARLMGLDLVPDNYRSSPTSSSTLKTPTRS--SHA-KKHRH-YSLQRNSVDG---GTRSLPETPRISLGRRSDVNQRSSLHLDNINVFPEREINNVRLTRVKEEDKENRSPREYARQIVMQLKENVSRRMGTDITK---ETQPRE--VHESK-KASSKTTIITHDV--------SSSPRLGLTEVKTKP-TS--LQTNNVASKILETTAM---KV-QDKTRLPTVHEPQGT-E-KEKQRKSTKKCKK--PENFKSRLVKPPQS----MQEE…
OUT.Prunus.O	MGREWYWGGRSSKRGGGEKDMTTSSGCMCAVFQLFDFHQLQANLHHPQQSFN--TFHQEDLTVPKGVEAPRSLDSSEGTLSSTTKEENLNSPMGMQIKTSGG-GGRTSS-ADFSSDISS-PGTKTPNLVARLMGLDLLPDQIQSPSSTSSCSSTTTHATR--TSRPRRH-VVDMSDATNTAAAGTRSLPETPRISSARRSDVDHRLSLQIKEVGGGEELDFCRSSYKRRDLDHENVKSPSHYARQIVKQVRESVSRKVGLDITTTVNKDKGRDELLHQLKSKNGNAASKSL---ISKEDSSASCSPRLRFLDPKTTTTTPASLTAKDQI-QPLPPKPKSP------LSS--LPPKPKPV-QQPLKEEK------QQQQQKSQTSIQKRRKS--AHQQEE…
OUT.Quillaja.O1	MGREWYWTGRPSKRGGVGADRETHSGCMCAVFQFFDLQKFHFPLNQQQPSFKPATFVPQDHILPKGIEAPRSLESEEGRSLIIKKEESLQFPIGIQIKTRGSKGGKTGNPDDSSSEISSSPGTKTPTLVARLMGLDLLPESQSPSTLS-SLSNPPNLQVHLHPLRTRQHLQTKPRSSSDSDITGSRSLPETPRISSSRRSDVDHRLSLQIKEMGHGDESEGSRSSYSRRKVENHTNRSPSHYARQIVKQVKESVSRRAGLDITTVKNREHRRDLLTHQFKYKKPSKPLKVVDESSPAKNSTTSCSPRFRFTETKNKTSTTQQVTPKDQNFHPPKPSSSSTVNVQQPI-RVLTKTKPQPSKEQQLQNQKSVPKCKKAVSERFSSRLKKPPQTSDIRKQEE…
OUT.Quillaja.O2	MGREWYWSGRSSKRGGGGADREPHSGCMSAVFQFFDLHPFHFPLNQQHPNLKPTTLVPQDDSLPKGVEAPRSLESEEGALSSITKEEELKFPMGIQIKTRESKRAKTGNPDDNSSEISS-PGPKTPTLVARLMGLDLLPDSQSPSSLSSLISSTPNPRGHLHPLRPRQHLQTKPRSSTDSDITSSRSLPETPRISSSRRSDVDHRLSLQIKEVGLSDESECHRSLYSRRKVEDHRNRSPRHYARQIVKQVKESVSRRVGLDITTVKNREHRRDLLTQQFKYKQKSRPLKVVDESSPGKCSTPSCSPRLRFIETKNKTSTTPIIAPKDQNFYPIKPSSSLTANVQPQPIRVLTMP-----------NQKSVPNCKNTASERFSSRLKKPPQTSDIRKQEE…
OUT.Vitis.O	------------------------------------------------------------------------------------------------------------------------------------MGLDLLPDDSLSPSSSSQATQLPLGKSFLHLLQNSKRQPLQHRPSCDNDFMGTRSLPETPRISSARRSDVDHRLSLQIKEIGTSEELELSRSLLSKRKEKHEDERSPSHYAKQIVKQVKESVGRRAGLDITTVKFRDQGRDEHAAPNKSKKNPKVCKSGDEFSPSQHSTPSCSPRLRFLETKTKPLST--SSTKDQKPHSPKPLSPLSMDNHSQV-KIPLKLKVQPLQNHHHNQQSPIKKCKKATGQHFGARLKKSPKTSEIRKQEE…
PAP.Aeschynomene.A	MGKEWYWGGRSSKRGGSVAE--THGGCMCAVFQAFDFHPFHFSFNHHNQQPPPPSSISQHLSVPKGAEAPRSLESEDGTASCISKE-DLKIPKNIRIRTRGTTKSRAGNLSDVSSEISISPGTKTPTLVARLMGLDLLPDAHSSSSSSSSCLSTPNQQNHLHHKQRKQHQILRHRNST-DNIGTIRSLPETPRMSLARRSDVEHRLSLQIKEMGICEELDPPRFSFSKRRYDENSCRSPSHYARQIVKQVKESVSRKVGLDITIVKNREQAREELVGQFRFKKLTKKSSSVDESSPGKNSNPSYSPRLSFLETKHKPSTKSPLTPNDQNTNQLKPPSPPPPSTIIESSRVLTKPKPQQALP---QSQKTVPKSKKVTKEKFSSRLNKPPPQTSIKKQEE…
PAP.Aeschynomene.B	MGKDWYWAGRSSKRSSETAQQTTPSGCMCAVFQIFDFHPFHFPINNQQQNNPFPSSIPQHTTIPKGAEAPRSLESEDGTSSVTREEEEFKIPKNIQIKTSG------RNLNDLSC---SDSPAKTPTLVARLMGLDLLPGSNSPSSSSSSCISTPNPQ-NLHHHQHRMRIQTKHRNSTDCV--------EFG--GNTRRSDVDHRLSLQIKENIIGDDLELPRF--SKRKCDENNSRSSSHLAKQIVKQVKESVSRKVGQDITNVKTRDQNHQELLNNFKTKKSNSKA-SIDESSPGKQNSNTHSPRLRLIETMNKPNTI-PTPQKE-------------QNTQQQLPRVMTRPKPQPLEQKELQNQESVPKCKRISNEKLSSRLKRPTTTTDIRKQEK…
PAP.Lotus.A	MGKDWYWGGKSSKRGGGTTQTQIPSGCMCAFFQAFDFHPFHFSTNPQQQ--QQPSGIPNHHTVPKGAEAPRSLESEDGTVTSISKEENFKIP---KIRTSGS---TRGSFSDFSSEISISPGTKTPTLVARLMGLDLLPDSHSSSSSSSSCLSTPNPH--YHQNRTRQHQIIKHRNSTDNV--STRSLPETPRISSARRSDVEHRLSLQIKEMGLGEDLEGPRFSFSKRKYDENSSRSPSHYARQIVKQVKESVSRKVGLDITTVKNREQGREDVVNQSKFKKPTKISKPLDETSPGKHSNQSYSPRPSFMDTKHKPNTTSPIAPNYQNTKP--SPSPPPVNIEAELSRVLTKPKPQALLQKELNNPKSVQKHKKPTQIR-----NKPPQTS-IRKQEE…
PAP.Lotus.B	MGKEWHWAGKSSKRNGVEAAETTPSGCMCAVFQFFDFRPFHFPTLNQQQSFKSPSCIPQDSTIPKGAEAPRSLESVDGTVSSPSKEENFKIPKNIQIKTRGSTVANAGNLNDLSS-----PGAKTPTLVARLMGLELLPGLNSPTSSS--CLSTPNSQGHMHHLKLHKHIQTKPRNSTDHHIAASRSLPETPRISSARRSDVDHRLSLQIKEMSLGEDLELPRLSLTKKKRDENNSRSPSQSARQIVKQVKDSLSRKVGQDITTLKTRDQ---ELVTQLRIKKSSKSPKTLDESSPGKQSNSSHSPRLRFMDTKHKPSTTSPHTTKDQNTNQL--------KLPPELPRVLTKPKHQAFPEQELHNQKSVPKCKKVTSEKFSSRFKRPPQTTDIRKHEE…
PAP.Medicago.A	MGKDWYWTRRSSKKTEA-AETDIPSGCMCAVFQAFDFHPFQLPINQQQSSFN--SSSPIH-SLPKGAEAPRSLECEDGTFSSISKQDSFKIPKNIRIKTKG------GSFSDLSNDLCS-PGTKTPTLVARLMGLDLLPDANSPSSSSSSSFSTPKRQ--SHYNRPKQDKIMKHRHSTDSVI-------KTPTLSSERTSYVEHRLSLQIKEMNLGEDLETPRSSFSKRKFDENNCRSPSHYARQIVKQVKESMSRKVGMDITTVKNREQVKEDFVAQIKFKKALKPL---DESNQGPSTNTSHSPRLSFNDNNHKHSPT--TTPRDQNTHQLKQSSPPPVNIEAQVSRVSTKPQTQAMS--EKEDKKSFPKCKKTAHGNLSPRINRPPQKSSIRKQEE…
PAP.Medicago.B	MGKEWYGVRKSSKRSEGNETPSPPSGCMCAFFQFFDFHPFHFPINHQQES---------DTSVSKGAEAPRSLKSEDSISASLSKEENLKIPKNIQIKTK---RSNGGNLTDLSSEISTSPGTKTPTLVARLMGLDLLPNPNSPSFSS--PLSTPNSQGHLHQVRTKQQFQTKARNSIDSS--------EITRMSSSRKTEFDHRLSLQIKENIGGEDFELPRFSFSKRKIDENSYKSSNHYAKQIVKQVKESVSRKVGQDITTLPRKDQTREEVLGQLRIKRCPKTT-SLKDSNPI----SSCSPRIRFIENKHKPNTT-----TDQNT----------------------KPKAYTLEEQESSDKKLVSKCKKDANEKFSSRFKRLPKTS------D…
PAP.Phaseolus.A	MGKEWHWGGRSSKKGRE-AQTEIPSGCMCAVFQAFDFHPFHFSINHHQSSFK--SRTSEDHAVPKGAERPRSLESEDGTVSSISKEENLKIPKNIRIRTRGCTRSKTESFSDFSSEISVSPGTKTPTLVARLMGLDLLPDAHSSSSP---CLSTPNLH------RPRQHKIIKHRNST-----GSDFLPETPRMSSARRSDVEHRLSLQIKETVPYEDFEVPRLSFSKRKYDENNSRSPSHYARQIVKQVREGVGRKVGRDITTIKNRDQGEEECVGKFKFKKTPKTS--VSESTPGKLSNQSYSPRLSFIDTKQKPSTTSPTIPKNQSTHSLKPPSPPPINIETELSKVSTKPKPEALTKKELQKKETVTICKKPTLGKSSSRVNKPPQTS-IRKQEE…
PAP.Phaseolus.B	MGKEGYFAGRTSKRGGGDAETQVPSGCMCAVFQFFDFHPFHFPNINQQQSFKPPSCTLEDHTVSKGAEAPRSLESEDGDVSSLSSKEDFKIPKNIQIKTSGGTRTGGGNLNDLSAEITSSPGTKTPTLVARLMGLDLLPGTHSPSFSSSSCLSAPNTQGHLHHPRHKQHVQTKHRNSIDSSIAATRSLPETPRISSARRSDVDHRFSLQIKEMNLGEDLELPRLSFSKRKCDENNGRSPSNYARQIVKQVKESVGRKVGQDITTLKTREE----ILGQPKSKKSSKTSKAIDETSPLAHSNSSYSPRLRFLD-KHKPTTPSPLTPKDQN--MLKLPPPPPVNT--QLPRVLTKPKPQAFQEKDFHQNNSVPKCKRATNEKFNSRLKRPPQTSDIRKQEE…
