# Supplementary material for: Legume genome structures and histories inferred from Cercis canadensis and Chamaecrista fasciculata genomes
Source: Plant J. 2026 Jun 10;126(5):e70981. doi: 10.1111/tpj.70981 (PMC13252982; doi:10.1111/tpj.70981)
Supplement: Supplementary file 6 — Data S6. Manuscript supplement; Compressed directory of aligned sequences from 250 gene families with high rates of gene duplication consistent with whole‐genome duplications in the legume subfamilies. [file TPJ-126-0-s006.gz › S6_consen_wgd_tree/40_wgd_aln_manual_wgd_copy/Legume.fam3.02010]

CAE.Acacia.A	MDSTFLNYQHQRQPNSGLLRFRSAPTSVLAFTQASGNWESESEKLISRFVNNDGLDSSGFQEFEAKPPKAQTEAT-LNHMS---YNGLPPHYPRQ-NSTASSAMDSSYGLVESLGVDPQTQKSFTTNLLRQSSSPAGLFSTSFPGYSTVKGVGYGGAGSNGEGSPSMSILKNQLRFLSRSSSSLGMLSQISEIEGESIEATNPDNGLGSVG----YVPEFPYSSWDASHLSELGGLKREPSNSENLFSSAQGPLGRVHMLSHHLSLPKPSADMGVMEKFLQFPDSVPCKIRAKRGCATHPRSIAERVRRTRISERMRKIQELVPMDKQTTADMLDLAVEYIKDLQKQFKTLSEKKANCKCMSTQKADANQM-
CAE.Acacia.B	MDLSHYQP-QQHQPNSGLARFRSTPSSLFAFRQAVES--VKSERRTSRLASCSDTALPSFQEFESEPPKSPSEAA-LNRMSPQGYSGRPPHYPRH-----SSSMDSSFLPMASMGLDHETQKSFASPLHRQSSSPAGLFSISFLGHGHIRGVRCGGVRSSNDLAPSISGLKNQTSISSRS-TSLGALSQISEIECEGIGATNPDDGVGTSSDTRYCSPGFPFASWDT-----LTGFRRDQTSNEKLYSDVQIELGRVNVLSHHLSLPKTPSHMAAVDKFLQFPDSVPCKIRAKRGCATHPRSIAERVRRTRISERMKKLQDLVPMDKQTTADMLDLAVEYIKDLQKQFKTLSEKRANCKCARTQKADA----
CAE.Chamaecrista.A	MDSY--Q-----VPNSGLLRLRSAPTSLLAFTQSSNNWDSESDTLISGFVNNNDTDSSSFQEFEPKAPKPPTEAV-LNLMSHQSYNQLPPHYPTHPSSTATSAMDCSYALPASLGMDLQTPKTFASNLHRQNSSPAGLFSISFPGCTTMKSVGYGLVGSNGELSPCMTRLKSQFSFPSRSGSSLGMLSQISEIENESIGATSPDDALRSSN--GSYGPGFPYTSWE------PMGLKRGHSNNEKLFSDSQGQLGRVHILSHHLSLPNPASDMSAMDKFLRFPDSVPCKIRAKRGCATHPRSVAERVRRTRISERMRKLQELVPMDKQTTADMLDLAVDYIKDLQKQFKTLSENRANCKCMQ--KTDTNHV-
CAE.Chamaecrista.B	MDLS-YHHHQQNQSNSGLLRFRSAPSSILAFTP--GVISAESERRISRFANCSDTASPSFQESEEKPQKPRAEAG-LNRMSQQGFGGLPPHYPRPGSTAS-PSMDSSYGLM---GMDQETPKSFSSHLLRQSSSPAGLFSISFPGYATMKGVRYGGVGSNGELTPSMNGLKNQISFSSRS-NSLGMLSQISEVGCENIGTTSPDEDLGASGDTRYYGPGFPYASWDTSHASELTGLKREQTSDDKLFSDGQGELGRVHILSHHLSLPKTPPEMAAVEKFLQFPDSVPCKIRAKRGCATHPRSIAERVRRTRISERMRKLQDLVPMDKQTTADMLDLAVVYIKDLQKQFKTMSEKRAKCRCSSLQKSDTNQV-
CAE.Senna.A	MDSS--------LPNSGLLRYRSAPTSLLSFTQHSNNWDSQSHTLISRFLNNNDTDSPCFQEFEGKPPPPPAEAAALNRMSHQPYNALPPHYPIPNHSITASSMDSSYGLAASLGMDHQTQKTFTPNLLRQSSSPAGFFSISFHGYASMKGVGYGGARNGGE----VSRLKNQFSFSSRNGSSMGMLSQISEIESESIGATSPDDGLGSSG----YGPGFPYSSWDTSHLSELSGLKREQSDSEKLFSDAQGHLGGVHMLSHHLSLPKPSADMSAMEKLLQLPDSVPCKIRAKRGCATHPRSIAERVRRTRISERMRKLQELVPMDKQTTADMLDLAVEYIKDLQKQFKSLSEKRANCKCMSMQKADTDKV-
CAE.Senna.B	MDLSHYQNHQQHQSNSGLLRFRSAPTSLLAFTQ-G-L-EAESERRISRLANCNDTASPSFQEFEHKTSKPRMEAA-LNPTSLQGYSGLPPHYPRHGSTAS-PS-MDSYGLMGSIGMDHETHKSFGSHLLRQSSSPAGLFSISFPGYGPMKGVRYGGVDSNGELTPSINGLKNQISFSSRS-SSLGVLSQITEAGCENIGETSPEDGLGGKSDARYYGTGFPYGSWD---NSELAGLKREQTSNEKLFSDGQGELGRVHVLSHHLSLPKTTPEMAAVEKFLQFPDSVPCKIRAKRGCATHPRSIAERVRRTRISERMRKLQELVPMDKQTTADMLDLAAVYIKDLQKQFKGFIAGRMSNLYGD-FNNKIDYVF
CER.Bauhinia.A	MDSSHQNYQPQQQPNSGLLRFRSAPSSFLAFTESSGNWESESERLISRFVNYSDTTSLSFQELEDKPSKARNEAS-LNLMSQQAYSGLPPHYPRH-NSTT-SSMDNSFGLGVSMGMDQETQKSFGSHLLRQSSSPAGLFSISFQGYGIMKDVGYGGMSSNCELSPTMNGLKNQISFPSRT-SSLGVLSQISEIGSEDIGPTSPNDGLAATG----FGSAFSYGSWNTSHLSELSGLKRDQSNCEKLFSDAQGELGRVHVLSHHLSLPKTSADIAAMEKFLQFPDAVPCKIRAKRGCATHPRSIAERVRRTRISERMRKLQELVPMDKQTTADMLDLAVEYIKDLQKQYKIMSEKRSNCKCMSMQKPDKNQIV
CER.Bauhinia.B	MDSS-HQNHQHRQPSSGLLRFRSAPNSVLTFIEDKGNWESESERLISKFVNYSNTTSPSFRELEDKPSTSRNEAS-LNLMTQQAYYGLPPHYPRH-NSTS-SSLDSSFGLGVSVGMDHETQKSFGSHLLRQSGSPAGLFSISFQGYGTMKGVGYGGVGNNCELSPSINRLKNQISLPSRT-SSLGILSQISELESESIGPTSPDDGLAATG----YVSGFSYSSWDTSRLSEISGLKRDQNNSDKLFSNAQGELGRVHVLSHRLSLPKTSADMVAMEKFLQFPDTVPCKIRAKRGCATHPRSIAERVRRSRISERMRKLQQLVPMDKQTTADMLDFAVEYIKDLQKQFKTLSDKRSNCKCMRMQQPDNK---
CER.Cercis.o	MDSS-HQNYQHQQPNSGLLRFRSAPSSFLAFTESSGNWESESERLSSRFVNYSDTTSPSFQELEDKPSKARNEAS-LNFMSQQAYSGLPPHYPRH-NSTT-SSMDSSFGLGVSMGMGQETQKSFGSHLLRQSSSPADLFSISFQGYGAMKGVGYGEMGSNCELSPSMNRLKNQISFSSRT-SSLGILSQISEIGNESIGPTSPDDGLAAAG----YASGFSYGSWDTSHLSELSGLKRDQNNSEKLFSDAQGELGRVHVLSHHLSLPKTSADMAAMEKFLQFPDAVPCKIRAKRGCATHPRSIAERVRRTRISERMRKLQELVPMDKQTTADMLDLAVEYIKDLQKQFKTLSDKRSNCKCLSMRKPDKNQIV
CER.Phanera.B	MYSS-HQSHQPRQANSGLLRFRSAPSSVLTFKESSGNWESESERLISGCVSYSDTTSPSFQEFEDKPSTARNETS-LNLMAQQAYSGLPPHYPRH-NSTT-SSMDSSFALGVSLGVDQESK-SLASHLLRQSSSPAGLFSISFEGYGTMKGIEYGGMGNNCELSPSMNRLKNQISFPSRT-SSLGMLSQISEIGSESIEPTSPDDGLAATG----YASGFSYASWDPSHLSE-------------------GELARAHALSHHLSLPNTSAEMAAMEKFLQFPDSVPRKIRAKRGCATHPRSIAERVRRSRISERMRKLQQLVPMDKQTTADMLDLAVEYTKDLQKQFKTLSEKRSNCKCMRMDTKQ-----
DET.Sindora.A	MDSSH-QN-YQHQPNSGLLRYRSAPSSFLVFTQSGGSWESESDRLASRFVNYSDTASPGLVESENK---------SLKRMSQQGYAALPPHYPRQ-NSAVSSAMDGSYGLVASMGIDQETQKSFGSNLLRQSSSPAGLFSISFQGYAAMKGAGYGGVGVNGEFGSSMNKLKSHVSFPSRTHSSLGMLSQISEI--ESMEPTSPDDGLGASG----YGPGLSYGSWDTSHLSELSGMKRERDNNEKLFSDAQGELGGVHMLSHHLSLPKSSAQMAVMDKFLQFPDTVPCKIRAKRGCATHPRSIAERVRRTRISERMRKLQELVPMDKQTTADMLDLAVDYIKDLQKQFKSLSEKRAKCKCINQQKADTDQI-
DET.Sindora.B	MDSSHYKHQLQNQSKSGLLRFRSAPSSLLAYTDSGGNCEDEPSRLISGFVNFSNTASRSLQKLENKSPRASTEAA-MNRMSQQG---LPPHYPRH-NSAMSSAMDGSYGLV-----DPEMQKCSSSNLLRQSSSPAGLFSISFQGY--VNSGGYGRMGSNGEANSSMNRLKNQISFSSRS--SLGMLSEISEVESESMRASNGDPR--------YNSSGFPYGSWDASDLSELSGMKRVRDNYKNLFSD--GEF----------------------------------KMRAKRGFATHPRSIAERERRSRISERMKKLQELVPMDKQATADMLDLAVMYIKDLQKQFQALSEKRANCRCINQQKADANQIV
OUT.Arabidopsis.O	MDSNHYDP---NPTGSGLLRFRSAPSSVLAFVDDD-KIGFDSDRLLSRFVTSNDLGSPKFEDKSPV--SLTNTSVTPPQLP-SSFLGLPPHYPRQ-SKGIMNS----VGLDQFLGINNHHTKPVESNLLRQSSSPAGMFTLSDQGYGSMRNLMYEEDESPSN----SNGLRRHCSLSSRPPSSLGMLSQIPEI--------APETN-------------FPYSHWDPSSFIDLSSLKREAEDDGKLFLGAQGESGRMQLLSHHLSLPKSSSDMVSVDKYLQLQDSVPCKIRAKRGCATHPRSIAERVRRTRISERMRKLQELVPMDKQTTSDMLDLAVDYIKDLQRQYKVKFLIIVEKK-------------
OUT.Prunus.O	MDSTHSQEHQTHQPNSGLLRFRSAPSSLLAFNENSKNIESESERLFSRFANYTDSDSSSFQELDDKSTVTATEAATESRMSQQGYSGLPPHYPRQ------SSFNGSYGLVGSAAMNHHTQKAVHSNLVRQSSSPAGLFSCSVQGF--------------------------------------------------------------------------QFGTWDSSNFAELGGMRRDQDNDGKLFSVPQGELERIHLLSHHLSLPKTSAE-IAMEKFLQLQDSVPCKVRAKRGCATHPRSIAERVRRTRISERMRKLQELVPMDKQTTADMLDLAVEYIKDLQKQFKTLSDVRANCKCLNMQKKVSNQ--
OUT.Quillaja.O1	MDLSQHQQLQNHQPNSGLLRFRSAPSSLLAFTECKGNIESESERLISRYVNYIGTASPSFQEFEDKSPRTPVEAA-MNRMPQQSYNGLPPNYPRH-NSAATSAIDRSYGMVSSMGMDNQTQKSFNSHLLRQSSSPAGLFSISFPGYASMKGVGCSGVGANGDVSPSLNRLKNQINFSSRT-SSLGMLSQISELGSENIGPTSP---------------VFPYSSWDSSHFSEFTGIKREQSANEKIFSGTQGELGRVHMLSHHLSLPKTSAEMVAAEKYMQFQDSVPCKIRAKRGCATHPRSIAERERRTRISERMRKLQELVPMDKQTTADMLDLAVVYIKDLQKQFKNLSDKRANCKCLSVQKPVTNQIV
OUT.Quillaja.O2	MDSSHYQTQQQQNPNSGLLRFRSAPSSVFGYAESGGNIESESERLISRFVNYSDSSSPSFEEFEDKS----PEAV-VNRMPEQSYTGLPPHYPRH-NSTTSSAVDNSYGMVSSMEMDNQTQKSFNSHLLRQSSSPAGLFSISFQGFATIKGVGYSGVRINGDVSTSMNRLKNQISFSSRT-SSLGILPQISEIGSENIGSSSP---------------GFPYSSYDTSNFLESACIKRDQSAN-----GTQGELGQVHMLSHHLSLPKTSAEMVAVEKYLQFQDSVPCKIRAKRGCATHPRSIAERERRTRISERMRKLQELVPMDKQTTAEMLDLAVEYIKDLQKQFKTLGDKRANCKCLSIQKPVTNQIV
OUT.Vitis.O	MDSTNYHHQNQNQPNSGLLRFRSAPSSLLAFTDSG-DVH-------KGANLCDDFESERFMPCGGF-----QD----SAMC-QS--QLPPQYPRQ-SSSTSSSMDGSYGVVNSNNMEAKQG----SSLVRQSSSPAGLFSLSGQGYAIMRGVGFRPGVGNGEISPSTSRLKPQVSFSSGLPSSLGLLPQISEIGSECIQASSPNDRLANSGDARFYSPGFPYGSWDSAHF-EFSGMKRDQDNDGKLYSGIREEFGRSQILSHHLSLPKTSAEMAAMEKFLQFQDSVPCKIRAKRGCATHPRSIAERVRRTRISERMRKLQELVPMDKQTTADMLDLAVEYIKDLQKQYNTLTDNRAHCKCLGKQKPVPNQT-
PAP.Aeschynomene.A	MDSSRYQL-QQQQPNSGLLRFRSAPSSVLSLAQSSTTWDSEPDRLVLRFLNSNDAASPSLREFQDKNSNSNNKDCTLSLMSQQQQGYVPSRFMRHGSNSNASSMDCSFGLMGSVG----------IDLHRQSSFPAGHFSISFQGYDSMKGVGYDGVGSSNELSLSMNRVNNQISFSSRGPSSLGILSKLGSEG------GANDNN---NG-------GFHYGSWETLHLSELSS-KRDRSSSDKLFSDVHGELG----LSHQLSFSKASSDIFAMENMIQFPDSVPCKIRAKRGCATHPRSIAERVRRTRISERMRKLQELVPMDKQTTAEMLDLAVVYIKDLQKQFKKLSEKRAKCKCISMQNSDSNHT-
PAP.Aeschynomene.B	MDSTNYQPHHHQQQNSGLLRFRSAPSSLLALTPCGGE--SQIE-LVSRFGGNNDTVSPRFREFEDVEFKGGCDSTKLSLMSQHGYGGLPPHYPRHDSSSA---FDGSYGLV--CGENQKGLSSSFSNLLRQSSSPAGLFSISFPGFATMKGVEYGSASSNGELSPSMNRLKNQISFSSRSGSSLGILSQISEIGSEDIGATSPDDGQGGSGDATQYGPGFPYGSWDTPQLSEFTAMKRGQNSNEKLFSDVQGELGQAHVLSHHLSLPKTSSEIVAMEKLLQFPDSVPCKIRAKRGCATHPRSIAERVRRTRISERMRKLQELVPMDKQTTADMLDLAVDYIKDLQKQFKSLSEKRANCKCISMQKADTNQN-
PAP.Lotus.A	MDSSRYQL----QPNSGFLRFRSTLSSPQTLKQAAGNWGFEPERLVPQFMNSGTERSHNYSEFVNE--------K---LT--------------HNSSSSSPS---------SLS-------RMNFHLLRQSSSPAAHFSISFQGHDTTKGVGYGGVDSDGEQSLSMNRLNNQISNGD---------------------------T---RS-----GLRFPYDSWETSFFSDHIDSNKERNGDDKLLSDAQGELGQVHTLTHHLSLPRKSSQLFAMDNLLEFTDSVPTNVRAKRGFATHPRSIAERVRRTRISERIRKLQELVPLDKQTTAEMLDLAA----------------------------------
PAP.Lotus.B	MDSQNYQLQQQNQSSSGLLRFRSAPSSFLSLTPSV----INNERLLNRFASYGSAASPSFQDFEENKP------F-SKGMSQQGYGGLPPHYPRHGSSSA--A------MD---G-----------YLLRQGSSPASLFSGSFQGFGAMKCVGYDAVGNNGQISPSIDRLKSQISFSSRSASSLGMLSQISEIGEEDIGATSPDDGQGGGG------HGFPYTSWDTPQLSEFIGLKRGRSGNERMFSELQGELGQVHTLTHHLSLPKTSAEMAAMDKLLQFPDSVPCKIRAKRGCATHPRSIAERVRRTRISERMRKLQELVPMDKQTTSDMLDLAVDYIKDLQKQFKTLSEKRAKCKCVSTQKAETNPI-
PAP.Medicago.A	MDLSHYQQLQQNQPNSRLLRFRSSFKQ---QGECGGS--------ATAATNSGETSSSTFREFMDHNP--SNHKV----DNESSLS------QRH-----MNS-QQGYR------MDQH--KGFYTNLLRQSSSHDGHFSISFGGYEPMKGVEYDGVDSDGELTLSMNILNNQIGFSPRTPSSFRMLSQNPKTGSDGIGTTSHDDRQVGSDDAQYYGHKLVYDS-D------------------------QVGVRQVDTLSHHLSLPRKSSEMFVVEKLLQFPDSVPSSIRAKRGFATHPRSLAERVRRTRISERMRKLQEIVPIDKQTTSEMLDLAVEYIKDLQKQLKTMSAKRAKCRCRNK---------
PAP.Medicago.B	MDSSHHQLKQQNQSSSGLLRFRSAPSSLFSLTPSA-----DSNKLTKHFWDGS--ESERFVSNDNN--NISGLSC-SKEMS--GYGGLPPHYPRHGSTSTSSSMDGSFGLVGSLGMDQETLKSFGSNLLRQGSSPAGLFSISFQGFSTMKGVGYATVGSNGELSPSINRLNTQLSFPSRNASSLGILSHISEIDNEDIEATSPDDG--GSADSTHYGSGFPYSSWDTQSFTELSGLKRGRSSNEKMFSDIQGGLGQVHTLSHQLSLPNTSSEMIAMEKLFQFPDSVPCKIRAKRGCATHPRSIAERLRRTKISERMRKLQELVPMDKQTTSDMLDLAVDYIKNLQKQFKSLSDKRANCKCMRMQMADKNQI-
PAP.Phaseolus.A	MDSSRYQLQQQHQPNSGLLRFRSAPTQVLAFKQAEANWE-GSE-PLLRFFNSGDTTSPTLREFVDNDNKQPQESTSLSRMSQQGYSVLPSGYPRHDSTVTTSS-----MMMGSMGMDQSGK-SFNPNLLRQSSFPSGNFSISFHGYDAMKGVEFGGVGNDGELRISMNRMKNHISFSPRS-PSLGILSPTSKMGSEGLRVTSPEDGQGGSGDATYYGPGFPCASWETPNP------KRQRNSNDELLSGDQGELGQVHSLSHHLSLPRTSSDMFAMDNLLQFNDSVPCKIRAKRGFATHPRSIAERVRRTRISERIRKLQELVPMEKQTTAEMLDLAVDYIKNLQNQFKTLSERRAKCKCIKMQKSETDKI-
PAP.Phaseolus.B	MDSTHYQLHHQNQPSSGLLRFRSAPSSLLSLTPVS-------------FGGDT-AASSSFQELEEKN----NHNCSLSSMSHKGYGGLPPHYPRHGSSSASSSMEGSYGLVASMGMDHEAPKGFGSGLLRQSSSPAGLFSVSFQGFVTMKGVGYGGVDNNGELSPCISRLKNHISFSPRNSSSLGMLYQISEIGSEDIEATSPDDDASHGNDTQHFGPGFPYGSWETPQLCELSGLKRGRSDNEKIFSEVQGEPGQVNVLSHHLSLPKTSAEMITMEKLLQFPDSVPCKTRAKRGCATHPRSIAERVRRTRISERMRKLQELVPMDKQTTADMLDLAVEYIKDLQKQFKTLCDKRANCKCSSMQKAD-----
