# Supplementary material for: Legume genome structures and histories inferred from Cercis canadensis and Chamaecrista fasciculata genomes
Source: Plant J. 2026 Jun 10;126(5):e70981. doi: 10.1111/tpj.70981 (PMC13252982; doi:10.1111/tpj.70981)
Supplement: Supplementary file 6 — Data S6. Manuscript supplement; Compressed directory of aligned sequences from 250 gene families with high rates of gene duplication consistent with whole‐genome duplications in the legume subfamilies. [file TPJ-126-0-s006.gz › S6_consen_wgd_tree/40_wgd_aln_manual_wgd_copy/Legume.fam3.00747]

CAE.Acacia.A	----SQKQSLKNGAVESPDTAHQISTDSWFQVGFVLTTGISAYVLGYSGTVMVPLGWIPGVVGLILATAISLYAALVARLHEYGGKRHIRYRDLAGFVYGKKAYSLTWGLQYVLFMITGYIILAGSALKAVYVLFRDDHEMKLPYFIAIAGFVCALFAVCIPHLSALGIWLGFSTGFSLIYIVVATWLSLRDGMKSPARDYSIPGTSTSKIFTTIGAVALVFSFTGMLPEIQATIKQPVVKMMRALYFQFTVGVLPLYLITFAGYWAYGSSTETYLMNVNGPLWVKAAAISAFLQSVIALHIFASPMYEYVDTKYGITGSARNIKLSFRVLVRGGYLAFTLVSALLPFLGDFMSLTGAISTFPLTFILAHMYLVAMKHQLTSLQTLWHWLVCFFGLLSV…
CAE.Acacia.B	--DNLQKLCDGDADVETPDTAHQISRDSWFQVGFVLTTGISAYVLGYSGTIMVPLGWVYGVIGLIVAAAISLYASLIAMLHELGGKRHIRYRDLAGYVYGRKAYSLTWALQYVLFMITGYIILAGSALKAVYVLFRDDHQMKLPYFIAIAGFVCAMFAVCIPHLSALRIWLGFSTVFSLIYIVTAFALSLKDGLKSPARNYSIPGSSTSKIFTTIGASALVFAYTGMLPEIQATIRQPVVKMMKALYFQFTVGVLPLYLVTFTGYWAYGSSTSSYLLNVNGPVWLKVTAISAFLQSVIALHIFASPMYEYLDTRYGITGSALAPKLSFRVLVRGGYLAFTLVSALLPFLGDFMSLTGAISTFPLSFILAHMYLVAKKNKLTSLQKLWHWLVCFFGIMSV…
CAE.Chamaecrista.A	---DSQNGHSNNTDVETSGTAHQISTDSWFQVGFVLTTGISAYVLGYSGTVMVPLGWVAGVVGLIVATAISLYAVLVARLHEYGGKRHIRYRDLAGFIYGKKAYGLTWGLQYVLFMITGYIILAGSALKAVYVLFRDDGELKLPYCIVIAGFVCAMFAVCIPHLSALGIWLGFSTVFSIIYIVIAIVLSFRDGLKSPPRDYSIPGTSASKIFTTIGACALVFSFTGMLPEIQATIRQPVVKMMKALYFQFSVGVLPLYLVTFAGYWGYGNSAEAYLLNVHGPVWVRAAAISAFLQSVIALHIFASPMYEYLDTRYGIEGSALACKLTFRVLVRGGYLAFTFVSALLPFLGDFMSLTGAISTFPLTFILAHMYLVAMKDNLTSMQKLWHWLVGFFALMSL…
CAE.Chamaecrista.B	---------------------------------------------------MVHLGWIYGVVGLIAATAISLYAALIAKLHEFGGKRHIRYRDLAGYIYGRKAYSLTWALQYVLFMIAGYIILAGSALKAVYVLFRDDDLMKLPYCIAIAGFVCAMFAVCIPHLSALRIWLGFSTVFSLIYIVIAFALSLKDGMKSPARDYSIPGSTTSKIFTTISASALVFAFTGMLPEIQATIRQPVVKMMKALYFQFTVGVVPLYLVIFTGYWAYGSSTQSYLLNVKGPLWLKATAVAAFLQSVIALHIFASPMYEFLDTKYGVTGSALAIKLSFRVLVRGGYLAFTFVSAMLPFLGDFISLTGAICTFPLTFILAHMYLVAKKNKLTSLQKLWHWLVCFFGTMSV…
CAE.Senna.A	---------------------------------------------------MLPLSWVAGVVGLIIATAISLYAVLIARLHEFGGKRHIRYRDLAGFIYGRKAYGLTWGLQYVLFMITGYIILAGSALKAVYVLFRDDHEMKLPYFIVIAGFVCAMFAICIPHLSALGIWLGFSTVFSLIYIVAAVVLSLRDGTRSPARDYSVPGTSTSKIFTTIGACALVFSFTGMLPEIQATIRQPVVDMMKALYFQFTIGVLPLYLVAFAGYWAYGSETQTYLLNVHGPVWVKAAAIAAFFQSVVALHIFASPMYEYLDTKFGIQGNALALKLSFRVLMRGGYLAFTFVSALLPFLGDFMSLTGAVSTFPLTFILAHMYLMAMKDNLTFVQKSWHWLVGFFSLLSL…
CAE.Senna.B	---------------------------------------------------MVPLGWIYGVVGLIAATAISLYAALIAKLHEFGGKRHIRYRDLAGYIYGRKAYSLTWALQYVLFMITGYIILAGSALKAVYVLFRDDHQMKLPYFIAIAGFVCAMFAVCIPHLSALRVWLGFSTVFSFIYIVTAFSLSLKDGMKSPARDYSIPGSTTSKIFTTIGASALVFAFTGMLPEIQATIRQPVVKMMKALYFQFTVGVVPLYLITFTGYWAYGSSTQAYLMNVNGPVWLKATAIAAFLQSVIALHIFASPMYEYLDTKYGVTGNALAIKLSFRVLVRGGYLAFTFVSALLPFLGDFMSLTGAISTFPLTFILAHMYLVAKKNKLTSMQKLWHWLVCFFGVMSV…
CER.Bauhinia.A	--TDHYDSHKVNRDLEQPETAHQISTDSWFQVAFVLTTGISAYVLGYSGTTMVPLGWIYGVVGLILATLISLYAALIAKLHEFGGKRHIRYRDLAGFIYGKKAYSLTWALQYILFMITGYIILAGSALKATYVLFSDEGQLKLPYCIVIAGFVCAMFAVCIPHLSALGIWLGVSTVLSIIYIAVGFALSLKDGLNAPPRDYSIPGTSISKIFTTIGATALVFAYTGMLPEIQATIRQPVVKMMRALYFQFSIGVVPLYLVVFTGYWAYGNSTSAYLLNVNGPIWVKATAIAAFFQSVVALHIFASPMYEFLDTKYGISGNALALKLSFRVLVRGGYLAFTFVSALLPFLGDFMSLTGAISTFPLTFILAHMYLVANGNKLTSIQKLWHWLVCFFGVMSV…
CER.Bauhinia.B	---------YVNRDPELPETAHQISSDSWLQVGFVLTTGISAYVLGYSGTIMVPLGWIYGVVGLIFAPLISLYASLVAKLHEFGGRRHIRYRDLAGFIYGKKAYSLTWALQYILFMITGYIILGGSALKATYVLFSDDGQMKLPYCIAIAGFVCAMFAVCIPHLSALGTWLGFSTILSIIYIVVGFGLSLKDGMNTPARDYSIPGSTISKIFTTIGATALVFAFTGMLPEIQATIRQPVVKMMRALYFQFSVGVLPLYLVVFTGYWAYGNSTSSYLLNVHGPVWLKATALAAFLQAVIALHIFASPMYEFLDTKYGISGSPLACKLSFRVLVRGGYLAFTFVSALLPFLGDFMSLTGAISTFPLTFILAHMYLVAKENKLTSMHKLWHWLVCFFGILSV…
CER.Cercis.o	TDHFDSHKVNDDDDLKLPETAHQISTDSWLQVGFVLTTGISAYVLGYSGTIMVPLGWIYGVIGLIIATLISLYAALIAKLHEFGGERHIRYRDLAGFIYGRKAYSLTWALQYILFMITGFIILAGSALKATYVLFSDEGQLKLPYCIVVAGFVCAMFAISIPHLSALGIWLGVSTVLSVIYIAVGFALSLKDGMNAPARDYSIPGTPVSKIFTTIGATALVFAYTGMLPEIQATIRQPVVEMMKALYFQFSVGVLPLYLVVFTGYWAYGNSTSAYLLNVNGPVWLKATAIAAFFQSVVALHIFASPMYEFLDTKYGISGNAMAFKLSFRVLVRGGYLAITFVSALLPFLGDFMSLTGAISTFPLTFILAHMYLVAKENKLTSIQKLWHWLVCFFGILSV…
CER.Phanera.A	--TDHYDSHKVDVDIKRPETAHQISTDSWLQVSFVLTTGISAYVLGYSGTIMVPLGWLYGVVGLILATLISLYAALIANLHEFGGKRHIRYRDLAGFIYGKKAYSLTWALQYILFMITGYIILAGSALKATYVLFSDGGQLKLPYCIVIAGFVCAMFAVGIPHLSALGIWLGVSTVLSIIYIAVGFALSLKDGLDAPARDYSIPGTFGSKIFTTIGATALVFAYTGMLPEIQATIRQPVVKMMKALYFQFSIGVLPLYLIVFTGYWAYGNSTSAYLLNVNGPVWLKATAIAAFFQSVVALHIFASPMYEFLDTKYGISGSALAFKLSFRVLVRGGYLAFTFVSALLPFLGDFMSLTGAISTFPLTFILAHMYLVANGNKLTSIQKLWHWLVCFFGILSV…
CER.Phanera.B	--TDNFDSDNVNRDVELPETAHQISRDSWLQVGFVLTTGISAYVLGYSGTTMVPLGWIYGVVGLIFATLISLYAVLVAKLHEVGGRRHIRYRDLAGFIYGRRAYSLTWALQYILFMITGYIILGGSALKATYVLFSDDGQMKLPYCIAIAGFVCAMFAVSIPHLSALGIWLGFSTFLSIIYIAVGFGLSLKDGLDTPARDYSIPGTTTSKIFTTIGATALVFAFTGMLPEIQATIRQPVVHMVKALYFQFSVGVLPLYLIVFTGYWAYGNSTSSYLLNVHGPLWLKAMAIAAFLQAVIALHIFASPMYEYLDTKYGITGSAMACKLTFRVLVRGGYLAFTLVSALLPFLGDFMSLTGAISTFPLTFILAHMYLVAKENKLTSIQKLWHWLVCFFGILSV…
DET.Sindora.A	------KGRNVETDVEVPETAHQISSDSWFQVGFVLTTGISAYVLGYSGTIMVPLGWIYGVVGLIAATAISLYAALIAHLHEFGGRRHIRYRDLAGYIYGKKAYSLTWALQYILFMITGYIILAGSALKACYVLFRDDGHLKLPFCITMAGIVCIAFAVCIPHLSALRIWLGVSTVLSLLYIVIAFLLSLKDGMKSPARDYSIPGTATSKIFTTIGASALVFAYTGMLPEIQATIKQPVVKMMKALYFQFSVGVIPLYLVTFTGYWAYGNGTSSYLLNVNGPAWVKLVAISAFFQSVIALHIFASPMYEYLDTRFGIVGSALACKLSFRVIVRGGYLAFTFVSALLPFLGDFMSLTGAISTFPLTFILAHMYLVAKKNKLTSPQKLWHWLVFFFAIMSV…
DET.Sindora.B	-DDHGHRVHDVEKDVEVPETAHQISSDSWFQVGFVLTTGISAYVLGYSGTVMVPLGWIYGVVGLIAATLISLYASLIAKLHEFGGKRHIRYRDLAGHIYGKKAYSLTWTLQYILFMITGYIILAVQ---AVYFLFRDDGLLKLPYCIAIAGFVCAMFAVCIPHLSALGIWLGFSTVFSLLYIVIAFVLSLKDGIKSPARDYSIPGTTASKIFTTIGASALVFAYTGMLPEIQATIRQPVVKMMKALYFQFSVGVLPMYLVTFTGYWAYGSSASAYLLNVHGPVWVKALAIAAFLQSVIALHIFASPMYEYLDTKNGIKGRALAMKLSFRVMVRGGYLAFTFVSALLPFLGDFMSLTGAISTFPLTFILAHMYLVAENNKLTCLQKQWHWLVCFFVVMSF…
OUT.Arabidopsis.O	-EARNRKVVAVEQDLEVPETAHQISSDSWFQVAFVLTTGISAYVLGYSGTVMVPLGWIGGVVGLILATAISLYATLIAKLHEFGGKRHIRYRDLAGFIYGKKMYRVTWGLQYVLFMICGFIILAGSALKAVYVLFRDDSLMKLPHFIAIAGVVCAIFAIGIPHLSALGIWLGVSTILSIIYIIVAIVLSAKDGVNKPERDYNIQGSSINKLFTITGAAALVFAFTGMLPEIQATVKQPVVKMMKALYFQFTVGVLPMYAVTFIGYWAYGSSTSTYLLSVSGPVWVKALAISAFLQSVISLHIFASPTYEYMDTKYGVKGSPLAMKLLFRTVARGSYIAVTLLSALLPFLGDFMSLTGAISTFPLTFILAHMYLVAMNDELSLVQKLWHWLVCFFGLMSL…
OUT.Prunus.O	-----SRKLHEEETAEIPETAHQISTDSWFQVGFVLTTGISAYVLGYSGNVMIPLGWIGGVIGLILATAISLYAALIAKLHEYGGVRHIRYRDLAGFIYGKKAYSLTWGLQYVLFMITGFIILAGQALKAAYVLFKDDHAMKLPHFIAISGVVCAIFAIGIPHLSALRIWLGFSTVFSLIYIVIAFVLSLQDGLEAPARSYDIPGTKISRIFTTIGAAALVFAFTGMLPEIQATVRKPVVEMMKALYFQFTAGVVPLYAVCFVGYWAYGNKTSSYLLNVNGPIWVKAMAIAAFLQTVIALHIFASPMYEYLDTKFGIKGSPLKIQLTFRITVRGGYLAITLVSALLPFLGDFMSLTGAISTFPLTFILAHMYLVAKKDTLTSAQKLWHWLVGFFALLAV…
OUT.Quillaja.O1	TQVDSSLRKVDDEAVEIPETAHQISSDSWFQAGFVLTTGISAYVLGYSGTVMVPLGWIYGVLGLIFATAISLYAMLIAKLHEFGGKRHIRYRDLAGYIYGKKAYSLTWALQYVLFMIIGFVILAGQALKAVYVLFRDDHVMKLPYFISIAGFACAMFAIGIPHLSALRVWLVVSTFFTLVYIAIAFALSLNDGIKAPARDYSIPGTTASKIFTIIGASALVFAFTGMLPEIQATVRQPVVKMLKALYFQFTVGVVPMYMVTFTGYWAFGSSTSTYLLSVTGPVWVKALAISAFCQTVIALHIFASPTYEYLDTKYGIKGSALDFHLSFRIMVRGGYLTITLVAALLPFLGDFMSLTGAISTFPLTFILAHMYLKAKKNKLTSLQSLWHWLVLFFSFMSV…
OUT.Quillaja.O2	TQVDSSLRKVDDEAVEIPETAHQISSDSWFQAGFVLTTGISAYVLGYSGTVMVPLGWIYGVLGLIFATAISLYAMLIAKLHEFGGKRHIRYRDLAGYIYGKKAYSLTWALQYVLFMIIGFVILAGQALKAVYVLFRDDHVMKLPYFISIAGFACAMFAIGIPHLSALRVWLVVSTFFTLVYIAIAFALSLNDGIKAPARDYSIPGTTASKIFTIIGASALVFAFTGMLPEIQATVRQPVVKMLKALYFQFTVGVVPMYMVTFTGYWAFGSSTSTYLLSVTGPVWVKALAISAFCQTVIALHIFASPTYEYLDTKYGIKGSALDFHLSFRIMVRGGYLTITLVAALLPFLGDFMSLTGAISTFPLTFILAHMYLKAKKNKLTSLQSLWHWLVLFFSFMSV…
OUT.Vitis.O	------ANGEAHSAVEIPETAHQISKDSWLQVGFVLTTGISAFVLGYSGTTMVPLGWAGGVIGFLLAAGISLYASLVAKLHEFGGKRHIRYRDLAGYIYGKKAYTLTWALQYVLFMITGYLILAGQALKAVYVLFRDDGGMKLPYFIAIGGFVCAIFAIGIPHLSALGIWLGFSTCLSLIYIVIAFVLSLTDGIKAPSRDYSIPGTEASKVFSIIGAAALVFAFTGMLPEIQATIRQPVVKMMKALYFQFTAGILPLYAVVFMGYWAYGSTTSTYLLSVSGPVWVKTMALAAFLQTVIALHIFASPMYEYMDTRYGITGSTLSFRLSFRILVRGGYLAITLVSAMLPFLGDFMSLTGAISTFPLTFVLAHMYLVAKDKKLNSLQKLWHWLVCFFGCMSI…
PAP.Aeschynomene.A	-----SETLLCDDDVQIPDTAHQISTDSWFQVGFVLTTGISAYVLGYSGTIMVPLGWIGGVVGLILATAISLYAALIAKLHEFGGTRHIRYRDLAGYIYGREAYSLTWALQYVLFMIAGYIILAGSALKAVYILFRDDDQMKLPHFIAIAGIVCAMFAICIPHLSALGVWLGFSTVFSLVYIVIALVLSLKDGIKTPARGYSIPGTSTSKIFTTVGASALVFAYTGMLPEIQATIRQPVVKMMKALYFQFTVGVLPLYLVTFAGYWAYGSSTETYLLNVKGPVWVKVLAITAFLQSVIALHIFASPMYEYLDTRHGIKGNALAFKLSFRVLVRGGYLAVTFVSALLPFLGDFMSLTGAISTFPLTFILAHMYLVANKNKLTSIQKLWHWLICFFGFMSL…
PAP.Aeschynomene.B	HDTSNKKVYNEDADVPVPETAHQISSDSWFQVGFVLTTGISAYVLGYSGTVMVPLGWVGGVVGLILATIISLYAALVAKLHEFGGTRHIRYRDLAGYIYGRRAYSLTWALQYVLFMITGYIILAGSALKATYILFRDDQMMKLPYFIAIAGFVCAMFAICIPHLSALGTWLGFSTFFSLAYIVIAFVLSLKDGMNAPPRDYTIPGDGMSKMFTIIGASALVFAYTGMLPEIQATIRQPVVKMMKALYFQFTIGVLPLYLVTFTGYWAYGNSTATYLLNVNGPVWVKAFAITAFLQSVIALHIFASPMYEYLDTKYGIKGSALNIKLSFRVVVRGGYLAFTFVSALLPFLGDFMSLTGAISTFPLTFILAHMYLVTQKDKLNSSQKIWHWLIVFFSIMSA…
PAP.Lotus.A	------------GDVQIPETSHQISTDSWFQVGFVLTTGISAYVLGYSGTIMVPLGWIGGVVGLVFATAISLYAALIAMLHEYGGTRHIRYRDLAGYIYGRKAYALTWTLQYVLFMIAGYIILAGSALKAVYVLFRDDDQMKLPYFIAIAGFVCAMFAICIPHLSALGIWLGFSTVFSLVYIVIALVLSLKDGIKSPARDYSIPGTSTSKIFTSIGASALVFAYTGMLPEIQATIRQPVVKMMKALYFQFTVGVLPLYLVTFAGYWAYGSSTETYLMNVNGPVWVKAMAVTAFLQSVIALHIFASPMYEYLDTKHGIKGSALAFKLSFRILVRGGYLTLTFVSALLPFLGDFMSLTGAISTFPLTFILAHMYLGANMNKLTSVQKLWHWIIW-------…
PAP.Lotus.B	ENDDSNKVYAKNQHVEVPDTAHQISSDSWLQVAFVLTTGVSAYVLGYSGTVMVPLGWTGGVVGLLLACGISLYAVLVARLHEYGGKRHIRYRDLAGFIYGRKAYSLTWALQYILFMITGFIILAGSALKATYVLFSDDGKMTLPYCIIVAGVVCAMFAICIPHLSALGVWLGVSTLFSLAYIVIAFVLSLNDGLKSPPRDYSISGDGATKVFTTIGASALVFAYTGMLPEIQATIREPVHKMMKALYFQFTVGVLPLYLVVFTGYWAFGSSTSAYLLNVSGPVWVKAVAITAFLQAVIALHIFASPMYEYLDTKFG-----------------------------------------------------------------------------------…
PAP.Medicago.A	---------------------------------------------------MVPLGWIGGVVGLILATAISLYAALIAMLHEFGGTRHIRYRDLAGYIYGRKAYSLTWTLQYVLFMITGFIILAGSALKAVYVLFRDDDQMKLPHFIAIAGLVCAMFAICIPHLSALGIWLGFSTVLSLAYIVIALVLSLKDGIKSPARDYSVPGTSTSKIFTTIGASALVFAYTGMLPEIQATIRQPVVKMMKALYFQFTVGVLPLYLVTFAGYWAYGSSTQTFLLNVKGPIWVKVVAITAFLQSVIALHIFASPMYEYLDTKHGIKGSALAFKLSFRILVRGGYMTLTFVSALLPFLGDFMSLTGAISTFPLTFILAHMYLVANKNKLTSTQKLWHWIIWFFAVMSV…
PAP.Medicago.B	----------HDDGVEIPETAHQISTDSWFQVAFVLTTGVSAYVLGYSGTIMVPLGWVGGVVGLVLAAAISLYAALIAMLHEYGGTRHIRYRDLAGYIYGKKAYSITWTLQYILFMITGYIILAGSALKAAYTVFRDDGVLKLPYCIAIAGIVCAMFAICIPHLSALGVWLGVSTVFTFVYIVIALVLSIKDGMNSPARDYAVPEHGVTKIFTTIGASALVFAYTGMLPEIQATIKQPVVKMMKSLWFQFTIGLVPMYMVTFAGYWAYGNKTETYLLSVNGPAWVKALAITAFLQSVIALHIFASPMYEYLDTRFGISGEAMKAKLSFRVGVRGGYLAFTFIAALLPFLGDFESLTGAISTFPLTFILAHMYYKAKKNKLSISQKGGLWAIVFFSLMSI…
PAP.Phaseolus.A	---------------------------------------------------MVPLGWAWGVIGLIFATAISLYAALIARLHEFGGTRHIRYRDLAGFIYGRKAYSLTWTLQYVLFMIVGYIILAGSALKAAYVLFRNDDGMKLPHFIAIAGLVCAMFAICIPHLSALGIWLGFSTVLSLVYIVIAFLLSVKDGVKSPPRDYSIPGTSTSKIFTTIGASALVFAYTGMLPEIQATIRQPVVKMMKSLYFQFTVGVLPLYMVTFAGYWAYGSSTPTYLMGVNGPVWAKAMAIAAFLQSVIALHIFASPMYEYLDTKHGIKGSALAFKLSFRILVRGGYLTITFVSALLPFLGDFMSLTGAISTFPLTFILAHMYLMAHKNKLTSIQKLWHWIICFFAIMSA…
PAP.Phaseolus.B	IELQTNKVYGHDVDAEGPSTAHQISSDSWFQVGFILTTGISAYVLGYSGTVMVPLGWTGGVVGLVLATIISLYAALIAHLHEYGGQRHIRYRDLAGYIYGKKAYSLTWALQYILFMITGYIILAGSALKATYVLFRDDGLLKLPYCIAIAGLVCAMFAICIPHLSALGIWLGFSTVFSLIYIIISFLLSLKDGLHSPPRDYKIPGEGFSKVFTIIGASALVFAFTGMLPEIQATIRQPVVKMMNALYFQFTAGVLPLYLVAFTGYWAYGSSTSVYLLSVNGPVWVKATAITAFLQSVIALHIFASPMYEFLDTKYGIKGSALNVKMSFRIVVRGGYLAFTFVSAFLPFLGDFMSLTGAISTFPLTFILAHMYLKAKEEKLTSSQKLWHWFIGFFSIMSI…
