# Supplementary material for: Legume genome structures and histories inferred from Cercis canadensis and Chamaecrista fasciculata genomes
Source: Plant J. 2026 Jun 10;126(5):e70981. doi: 10.1111/tpj.70981 (PMC13252982; doi:10.1111/tpj.70981)
Supplement: Supplementary file 6 — Data S6. Manuscript supplement; Compressed directory of aligned sequences from 250 gene families with high rates of gene duplication consistent with whole‐genome duplications in the legume subfamilies. [file TPJ-126-0-s006.gz › S6_consen_wgd_tree/40_wgd_aln_manual_wgd_copy/Legume.fam3.01063]

CAE.Acacia.A	MERGANRSNGSFNIDKDSSWFSQFRASPWMARYVYALIFLVALLAWAARDFGHGALIEMKRFEGCDGGKDCLGAEGVLRVSLGCFMFYIIMFLSTARTSKLNEARDKWHSGWWSVKSVLWVATTIIPFLLPTGMIQLYGEIAHFGAGVFLLIQLISIISFITWLDCCISEKNAERCQIHVMLFATAAYVICLVGIILMFIWYAPQPSCLLIFFIAWTLVLLQLMTSVSLHPKVDGILTPGLMGLYVVFLCWCAIRSEPAGYNCIRKSDSATKTDWLSIISFIVAILAIVVATFSTGIDSKCFQFRKDETPEEDDVPYGYGFFHFVFATGAMYFAMLLIGWSHHVMRKWTIDVGWTSTWVRIVEWLAVCVYLWMLIAPVIWKCRHSN--
CAE.Acacia.B	MENGANNTGESCTILKDCSWFSQFRASPWMARYVYGLIFLVALLAWAARDYARGALIEMERLEGCDGGRDCLGAEGVLRVSFGCFIFFITMFFSTAGTCKLKEPRDSWHSGWWTVKLVLWAVMAIFPFLLPSGLIQLYGEIAHFGAGVFLLIQLVSIISFITWLDWCVSEKYADRCQIHVLLFATTAYVICLVGIILMYIWYAPQPSCLLIFFITWTLVLLQLMTNVSLHPKVGGILTPGLMGLYVVFLCWCAVRSEPDGENCVRKSDPTAKTDWLSIISFIVGILAIVIATFSTGIDSKCFQFKKDDTPAEDDVPYGYGFFHLVFATGAMYFAMLLIGWSHHVMRKWTIDVGWTSTWVRIVEWLAVCVYLWMLVAPIIWKSRQANA-
CAE.Chamaecrista.A	MESGTNRSIESSDICKGSSWCSQFRVSPWMARYAYALIFLVALLAWAARDFGHGALNEMKRLEGCDGGKDCLGAEGVLRVSLGCFIFYIIMFLSTAGTSKLNEARDIWHSGWWSLKIVLWVSMTVIPFLLPSAFIQLYGVIAHFGAGVFLLIQLISIISFVTWLDCCMSEKNAERCQIHVMLFATAAYVICLVGLILMFIWYAPQPSCLLIFFITWTLVLLQLMTSVSLHPKVAGILTPGLMGLYVVFLCWCAIRSEPAGDNCIRKSDSATKTDWLSIISFIIAILAIVIATFSTGIDSKCFQFRKDDTPAEDDVPYGYGFFHFVFATGAMYFAMLLIGWSHHAMRKWTIDVGWTSAWVRIVEWLAVCVYLWMLVAPVIWKSRHNDST
CAE.Chamaecrista.B	-------ASATSNKKEYFSWCSQFRASPWMARYVYGLIFLVALLAWAARDYGRGALTEMQRLKGCEGGKDCLGAEGVLRVSFGCFLFFITMFFSTAGTSKLNEPRDSWHSGWWSVKLVLWVAMTVFPFLLPSGFIQLYGEIAHFGAGVFLLIQLISIISFITWMDCCVSEKYAERCQIHVILFATTAYVICLVGIILMYIWYAPQPSCLLIFFITWTLVLLQLMTNVSLHPKVAGILTPGLMGLYVVFLCWCAIRSEPAGENCVRKSDVAN-TDWLSIISFIVAILSIVIATFSTGIDSKCFQFRKDETPADDDVPYGYGFFHFVFAAGAMYFAMLLIGWSHHVMRKWTIDVGWTSTWVRIVEWLAVCVYLWMLVAPVIWKSRYTNST
CAE.Senna.A	METGANRSNENCNIYKDSSWFSQFRASPWMARYVYALLFLVALLAWAARDFGHGALIEMKRLKGCDGGKDCLGAEGVLRVSLGCFIFYIMMFSSAAGTSKLNEARDKWHSGWWSIKIVLWVVMTIIPFLLPSKVIQLYGEIAHFGAGVFLLIQLISIISFVTWLDCCVSEKNAERCQIHVMLFATTAYVICLVGIILMFIWYSPQPSCLLIFFITWTLVLLQLMTSVSLHPKVAGILTPGLMGLYVVFLCWCAIRSEPPGDSCIRKSDSATKTDWLSIISFIVGILAIVIATFSTGIDSKCFQFRKDDTPAEDDVPYGYGFFHFVFATGAMYFAMLLIGWSHHAMRKWTIDVGWTSTWVRIVEWLAVCVYLWMLVAPVIWKSRHDDST
CAE.Senna.B	------------------------------------------------------------------------------------------MFFSTAGTSKLNEPRDSWHSGWWSVKLILWLAMTVFPFLLPSEFIQLYGEIAHFGAGVFLLIQLISIISFITWLDCCVSEKFAERCQIHVLLFATTAYVVCLVGIILMYIWYAPEPSCLLIFFITWTLVLLQLMTNVSLHPKVAGILTPGLMGLYVVFLCWCAIRSEPAGENCIRKSDTAAKTDWLSIISFIVAILAIVIATFSTGIDSKCFQFRKDDTIAEDDVPYGYGFFHFVFATGAMYFAMLLIGWSHHVMRKWTIDVGWTSTWVRIVEWLAVSVYLWMLVAPVIWKSRQTDST
CER.Bauhinia.A	METSTSSNPERCTISKNSSWCSQFQASPWMARYVYALIFLAALLAWAARDYGRGALREMERLEGCNGEKECLGGEGVLRVSLGCFVYFMIMFLSTAGTSKLNETRDSWHSGWWLVKLVLWAAMMIFPFLLPAPLIQIYGEIAHFGAGVFLLIQLISIISFITWLDCCLSDKYAERCQIHVMLFATIAYVICLVGIILMYIWYAPQPSCLLIFFITWSLVLLQLMTSVSLHPKVGGILTPGLMGLYVVFLCWCAIRSEPAGDSCIRKEEPGNRTDWLSIISFIVAILAIVIATFSTGIDSNCFQFRKNDTPAEDDVPYGYGFFHFVFATGAMYFAMLLIGWSHHVMRKWTIDVGWTSTWVRIVEWLAVCVYLWMLVAPIIWKSRHADST
CER.Cercis.o	METSTSRNSERFTISKDSSWCSQFQASPWIARYAYALIFLAALLAWAARDYGRGALREMERLEGCNDEKECLGAEGVLRVSLGCFVFFMVMFLSTAGTYKLNETRDSWHSGWWLVKIVLWVAMMIIPFLLPAPLIQIYGEIAHFGAGVFLLIQLVSIISFITWLDCCQSDKYAERCQIHVMLFATIAYVVCLVGIILMYIWYAPQPSCLLIFFITWTLVLLQLMTSVSLHPKVAGILTPGLMGLYVVFLCWCAIRSEPAGESCIRKEDSANRTDWLSVISFIVAILALVIATFSTGIDSKCFQFRKNDTPAEDDVPYGYGFFHFVFATGAMYFAMLLIGWSHHVMRQWTIDVGWTSTWVRIVEWLAVCVYLWMLVAPIIWKSRHADST
CER.Phanera.A	MESSTRSNHERCTISKNSSWCSQFQASPWMARYVYALIFLAALLAWAARDYGRGALREMERLEGCNGEKECLGAEGVLRVSLGCFVYFMIMFLSTAGTSKLNETRDSWHSGW---------------------------------------------------------------CQIHVMLFATIAYVICLVGIILMYIWYAPQPSCLLIFFITWSLVLLQLMTSASLHPKVGGILTPGLMGLYVVFLCWCAIRSEPAGDSCIRKEDPGNRTDWLSIISFIVAILAIVIATFSTGIDSKCFQLRKNDTPAEDDVPYGYGFFHFVFATGAMYFAMLLIGWSNHVMRKWTIDVGWTSSWVRIVEWLAVCVYLWMLVAPIIWKSRHADST
DET.Sindora.A	-ETNTGSNTERSMISKDSPWYSQFRASPWIARYAYAFIFLAALVAWAARDYGRHALTEMERLEGCIGGKDCLGAEGVLRVSLGCFIFYILMFLSTAGTSKLNESRDSWHSGWWSVKIVLWIALTIIPFLLPSAIIQIYGGIAHFGAGVFLLIQLISIISFITWLDCCQSEKYAEKCQIHVMLFATTAYVICLVGVILMYIWYAPQPSCLLIFFITWTLVLLQLMTSVSLHQKVAGILAPGLMGLYVVFLCWCAIRSEPDGENCIRKSGSTPNADWLSIISFVIAILAIVIATFSTGIDSKCFQFRKNDTSAEDDVPYGYGFFHFVFATGAMYFAMLLIGWSHHVMRKWTIDVGWTSTWVRIVEWLAVCVYLWMLVAPIIWKSRQTDST
DET.Sindora.B	METGASSNSERIIISKYSSWCSQFKASPWMARYAYGFIFLVALLAWAARDYGHSALTEIERLKGCNGEKDCLGAEGVLRVSLGCFLFYMLMFFSTAGTSKLNKTIDKWHSGWWSVKIVFWIAMTVIPFLLPADFIQIYGVIAHFGAGVFLLIQLISIISFITWLDCCQSEKHAERCQIHVMLFATIAYVVCLVGIIMMYIWYAPQPSCLLIFFITWTLVLLQLMTNVSLHPKVAGILTPGLMGLYVVFLCWCAIRSEPDGENCIRKADSEPKTDWLSIISFIIAVLAIVIATFSTGIDSKCFQFRKDDTPAEDDVPYGYGFFHFVFATGAMYFAMLLIGWSHHVMRRWTIDVGWTSTWVRIVEWLAVCVYLWMLIAPIIWKSRQTDS-
OUT.Arabidopsis.O	------N-NDSYEAIKNGSWFNQFRGCPWMARYVYGLIFLIALLAWAARDYGRGALRKVTRFKNCKGGENCLGTDGVLRVSLGCFLFYFVMFLSTLGTSKTHSSRDRWHSGWWFVKLIMWPALTIIPFLLPSSIIHLYGEIAHFGAGVFLLIQLISVISFIQWLECYQSQKDAERCRVYVMLLSTTSYTVCIVGVILMYIWYAPDSSCLLIFFITWTLFLIQLMTSIALHPKVAGYLTPALMGLYVVFICWCAIRSEPVGESCNRKAAASNRTDWLTIISFVVALLAMVIATFSTGIDSQCFQFKKDENDAEDDVPYGYGFFHFVFATGAMYFAMLLIGWTHHPMKKWTIDVGWTSTWVRVVEWLAVCVYIWMLVAPLILKSRRQT--
OUT.Prunus.O	---------------QFKSWLSQFRGSPWMARYVYGFMFLIALLAWAVRDYGGNVLTEMERLKGCHGVKDCLGAQGVLRVSLACFMFYFTMFLSTAGASKLKEPRDSWQSGWWSAKIVLWVTFIIIPFLLPAAIIQLYGEIAHFGAGVFLLIQLISIISFITWLDCCQSSK-SERCQIHIMLLATTAYVLCLTGIILMYIWYAPEPSCLLIFFITWTLVLLQLMTSVSLHPKVAGILTPGLMGLYIVFICWFAIRSEPSGESCNKKAEASNKTDWLTIISFVIAVLAMVIATFSTGIDSKCFQFRKDETESEDDVPYGYGFFHFVFATGAMYFAMLLIGWTHQSMKKFTIDVGWASTWVRIVEWIAVCVYCEYKILHLS---------
OUT.Quillaja.O1	MDTRASSSSERGSISKNSSWFTQFRASPWMARYAYGFIFLLALLAWAARDYGHGALTEMKRSKGCNGGRDCLGTEGVLRVSLGCFIFYIMMFLSTVGTSKLSDTRDSWHSGWWLAKIVLWISFTIIPFFLPSAFIQLYGQIAHFGAGVFLLIQLISIITFITWLDWFQSDKYVDRCQIHVMLLATASYVVCLVGIILMYIWYAPEPSCLLIFYITWTLVLLQFMTSVSLHPKVAGILTPGLMGLYIVFLCWSAIRSEPAGDNCIRKAASMT-TDWLSIISFVVAILVIVIATFSTGIDSKCFQFRKDDTQAEDDVPYGYGFFHFVFATGAMYFAMLLIGWAHHPMRKWTIDVGWTSTWVRIVEWLAVCVYLWMLVAPIIWKSRQTTE-
OUT.Quillaja.O2	-----NSSSERCTISKDSSWFSQFRASPWLARYVYGFIFLLALLAWAARDYGHGALTGLERLKGCDGGQDCLGTEGVLRVSLGCFIFYIIMFLSTAGTSKLSETRDSWHSGWWSAKIVLWISFTIIPFLLPSAFIQLYGQIAHFGAGVFLLIQLISIISFITWLDWFQSGKYADRCQIHVMLLATASYVVCLVGIILMYIWYAPEPTCLLIFFITWTLVLLQLMTSVSLHEKVAGILTPGLMGLYIVFLCWSAIRSEPAGGNCIRNAASME-TDWLSIISFVVAILVIVIATFSTGIDSKCFQFRKDDTLAEDDVPYGYGFFHFVFATGAMYFAMLLIGWTHHAMRKWTIDVGWTSTWVRIVEWLAVCVYLWLLVAPIIWKCRQTTE-
OUT.Vitis.O	MESGAS-SGGRHPEGMKESWFSQFRSPPWMARYVYGLMFLITLLAWAVRDYGRGALTEMERLQGCKGVRDCLGAEGVLRVSLGCFTFYFIMFLSTAGTSKLHKPRELWHSGWWSAKIILWVALMMLPFLVPSAFIQLYGEIAHFGAGVFLLIQLISIISFIKWLDCCHSGKYADRCRIHVMLLATTAYVICIMGIILMYIWYVPEPSCLLIFFITWTLVLLQLMTSVSLHPKVESFLTPGLMGLYVVFLCWCAIRSEPPEDRCNQKVESATKADWLTIISFIVALLAMVIATFSTGIDSKCFQFRKDDTQAEDDVPYGYGFFHFVFATGAMYFSMLLIGWTHHSIRKWTIDVGWTSTWVRIVEWLAACVYLWMLVAPIIWKSRQTG--
PAP.Aeschynomene.A	METGVSNGGERRVISKDSSWFGQFRASPWMARYAYALIFLVALLAWAARDYGRGALTEMERLKGCNGGKDCLGAEGVLRVSLGCFIFYIIMFLSTAGTSKLNEARDKWHSGWWSVKIVTWVVMTILPFLLPSGFIQIYGEVAHFGAGVFLLIQLISIISFITWLDCCESEKYAVRCQIHVMLFATTAYVICLVGIILMYIWYAPKPSCLLIFFITWSLVLLQLMTSVSLHPKVAGILTPGLMGLYVVFLCWCAIRSEPAGESCIRKSDSATKTDWLSIISFVIAILAIVIATFSTGIDSKCFQFRKDDTPAEDDVPYGYGFFHFVFATGAMYFAMLLIGWSHHSMRKWTIDVGWTSTWVRIVEWLAVCVYW-----------------
PAP.Aeschynomene.B	---DNNNNKQSCKLSKESSWWSQFRVSPWMARYVYGFIFLAAMLAWAARDTNLKALTQMKGIRGCKVGKDCLGAEGVLRVSMGCFLFFMTMFWSTSGTSKLNEPRDKWHSGWWLFKIVLWLAITIFPFYLPSQFIELYGEVAHFGAGVFLLIQLISIIRFITWLDYFLSEKYAERCELHVMLFATCSYIICLVGVTLMFVWYAPQPSCLLIFFITWTLVLLQLMTSVSLHPKVAGVLSPGLMGLYVVFLCWCALRSEPAGGNCITKSGYIYKTDWQSIISFVVAISAIVIATFSTGIDSQCFQWRKEEAAEEDDVPYGYGFFHFVFAMGAMYFAMLLIGWSHHSMRKWTIDVGWTSTWVRIVEWLAACVYLWMLIAPIIWKYRDTDST
PAP.Lotus.A	METGVSNNGEACTISKDTSWWGQFRASPGMARYVYALMFLVALLAWAARDYGRGALTEMERLKGCNGGKDCLGAEGVLRVSLGCFIFYFIMFLTTARTSKLNEVRDTWHSGWWSVKIVLWVGMTVIPFLLPSEFIQIYGEVAHFGAGVFLLIQLISIISFITWLDCCESEKYAAKCQIHVMLFATTAYVVCLVGIILMFIWYAPKPSCLLIFFIAWTLVLLQLMTSVSLHPKVAGILTPGLMGLYVVFLCWNAIRSEPDGGSCIRKSDSSTKTDWLSIISFIIAILAIVIATFSTGIDSKCFQFRKDDDIAEDDVPYGYGFFHFVFATGAMYFAMLLIGWSHHSMRKWTIDVGWTSTWVRIVEWLAVCVYLWMLVAPI----------
PAP.Lotus.B	--TVEDNSSQQCGLLKVSSWLSQFRASPKMARYVYALIFLVCLLAWASRDPGRSVLTKLKGLKTCKDPKDCLGTNGVLRVSMGCFLFFMMMFWSTARASKLNETRDTWHSGWWSIKIVLWVAVTIFPFLLPSELIDLYGEVAHFGAGVFLFIQLISIISFITWLDFFASEKYAERCQIHVMLFATASYFICMVGVILMYIWYAPQPSCLLISFITFTLVLLQIMTSVSLHPKVAGILSPGLMGLYVVFLCWCAIRSEPEGYECIRKSDSPNKTDWQNIISLVVGILALVIATFSTGIDSKCFQYRKGDKPAEDDVPYGYGFFHFVFATGAMYFAMLLVGWSHHSMKKWTIDVGWTSAWVRIVEWLAVCVYL-----------------
PAP.Medicago.A	METGESNNGERCIISNDSSWFSQFRASPWMARYAYAFIFLLALLAWAARDYGRSALTEMERLKGCNGGKDCLGAEGVLRVSLGCFTFYIIMFLSTTGTSKLKQKRNTWHSGWWLVKIALWIVMTVIPFFLPSGFIQIYGEVAHFGAGVFLLIQLISIISFITWLDHCASEKYAARCHIHVMLFATTAYVVCLVGIILMYIWYTPEPSCLLIFFITWTLVLVQLMTSVSLHPKVAGILTPGLMGLYIVFLCWCAIRSEPAGENCIRKSNSAPKTDWLSIISFVVAILAIVIATFSTGIDSKCFQFRKDDTPAEDDVPYGYGFFHFVFATGAMYFAMLLVGWSHHSMRKWTIDVGWTSTWVRIVEWLAVCVYCKKIITPSI---------
PAP.Medicago.B	MEPRESNNIQQGCGLKDSSWCCQFKASPLMARYVYGLIFLAAMLAWATRDSSISALTELKGFKACKVGKDCLGAHGVLRVSMGCFLFFMMMFWSTTRTSKLNEPRDRWHSGWWATKIVLWIILTIFTFLLPSELIDLYGEVAHFGAGVFLLIQLVSIISFITWLDCFASEKYAERCQIHVMVFATGSYFICLVGIILMYIWYAPIPSCLLIFFITWTLVLLQIMTSVSLHPKVGGILSPGLMGLYVVFLCWCAIRSEPEGDQCIRTSGTVTKTDWQNIISFVIGILAIVIATFSTGIDSKCFQLRKGDKPAEDDVPYGYGFFHFVFATGAMYFAMLLIGWTHHSMRKWSLDVGWTSAWVRIVEWLAVCVYLWMLIAPIIWKARQTEST
PAP.Phaseolus.A	MEAGGSNSGERRIISKDSSWFSQFRASPWMARYVYALVFLVSLLAWAARDYGRGALTEMKRLKGCNGGKDCLDAEGVLRVSLGCFIFFIIMFLSTARTSKLNNVRDTWHSGWWSVKIALWVVMTIIPFLLPSEFIQIYGEVAHFGAGVFLLIQLISIISFITWLDFCESEKFAARCRIHVMLFATTAYVVCLMGIILMYIWYAPKPSCLLIFFISWTLVLLQLMTSVSLHPKVAGILTPGLMGLYVVFLCWCAIRSEPAGGNCIRKSDSATKTDWLSIISFVVAVLAIVIATFSTGIDSECFQLKKDNTPAEDDVPYGYGFFHFVFATGAMYFAMLLIGWTHHSMRKWTIDVGWTSTWVKIVEWLAVCVYLWMLIGPIIWSIRHNDST
PAP.Phaseolus.B	MENGESNMSQRCEVLKDSSWYSQFRVCPWLARYVYALIFLVALLAWAARDSSLTALTQLKGVKGCKVGKDCLGADGVLRVSMGCFLFYMIMFWSTAGTSKLKEGRDEWHSGWWLVKTVLLILVTIFPFLLPSKLIELYGEVAHFGAGVFLLIQLISIISFITWLDCFASEKYAERCQIQVMLFATVSYFICLGGIILMYIWYAPLPSCLLIFFITWTLVLLQLMTSVSLHPKVAGILSPGLMGLYVVFLCWCAIRSEPAGADCIRKSEPESKTDWQSIISFVVAILALVVATFSTGIDSKCFQFRKSDPPAEDDVPYGYGFFHFVFATGAMYFAMLLIGWSHHSMKKWTIDIGWTSAWVRIVEWLAVCVYLWMLVAPIIWKSRHADST
