# Supplementary material for: Legume genome structures and histories inferred from Cercis canadensis and Chamaecrista fasciculata genomes
Source: Plant J. 2026 Jun 10;126(5):e70981. doi: 10.1111/tpj.70981 (PMC13252982; doi:10.1111/tpj.70981)
Supplement: Supplementary file 6 — Data S6. Manuscript supplement; Compressed directory of aligned sequences from 250 gene families with high rates of gene duplication consistent with whole‐genome duplications in the legume subfamilies. [file TPJ-126-0-s006.gz › S6_consen_wgd_tree/40_wgd_aln_manual_wgd_copy/Legume.fam3.00979]

CAE.Acacia.A	MQSAGGG-PTRPGVGPAGRATSTSSAASPSSSSSASHLGLDSLLQQQHQQQQIGSRQSPQQQLLRKPEGETFLAYQAALQGAFGGFSSPSAMQLPQQSRKFNELTQHGPNQEAQLKAQSIEQQMLPAHQVYLQYALQAAQQKSALAIQSQQQSKIGMLGSSSVKDQEMRMGLKMQDLMSMQAVNEAQGSTSRAPEQFSRGEKKIEQG-------KSEGKPSTQGPATTQLMPGMIRPVQAPNSRQGIQVMQIAVSSQLQAVQAWARDRIDLSHPAALVAQLFPMMQSRMVSQQKAESIGAQSSLVAVSKQQVTSPAGASESSAHASSSDASGLSGPSKARQ-IPANHFGPPTAVTASQSSDTAVQQFNNHGRESQVSMRQPVLVGAMPSAQPQQSSTMK…
CAE.Acacia.B	---PGSGGPCRPGVGPAGRAASSAASSSPSSAVSTPHLGLDTLQQQQHQHQQIGSRQSLQPQLLRKPEGETFLAYQAGLQGVYGTFSSPSPVQLPQQSRKSIDFTQHGPSQEAQIRGQGMEQQMPPVNQAYLQIALKAAQQKSALAMQSQQQTKMGMLGSSTVKDQEMRMGLKMQELIPLQAINQAHCSTPRSSEQFSHGEKQIDQGQHQAMDHKTEGKSSTQGPAIGHVMPGMIRAMQAQTTPQGIQAVQMAVSAQLHALQAWAHERIDLSHPSALVAQLIPMMQSKMVSQQKSENVAPQSSPVPVSKQQVTSP---TENPAHASSSDLSGKSGCAKARQTVPPSHFVPPTTGTTNSGNDVAVQQINIHGRESQASLRQPGAAGGLPPMHPQQFSAMN…
CAE.Chamaecrista.B	--PGGGGGPGRPGVGPAGRATSTSSTASPSSSSSASHLGLDTLQQQQQ--QHIGSKQSLQQQLLRKPEGETFLAYQAGLQGVYGSFSSPSPMQMPQQSRKVIDLAQHGSTQEAQIRVQGVEQQILPVHQAYLQYALQAAQQNSALAMQSQQQIKMGML--SAVKEQEMRMGMKMQELIPFQAVNQGQCLIPRSSEQFARGEKQAEQGEQPATDHKSEGKSSTQGSAIGNLMPG-IRLMQASTTPQVIQLVPIATSTQLQALQAWAHERIDLSHPVALMGQLIPMMQSRMVSQQKPDSIPSQSSSVPVSKQQVTSPVLASESPAHASSSDMSGQSGSAKARQTVSSSHFGPQTAATASSTGDLAAQHFSMHGRESQAPLRQPVVVGGLPPIHPQQSSAMN…
CAE.Senna.B	-QSTGAGGPGRPGVGPAGRAPSTSSAASPSSSSSASHLGLDTLQQQQQ--QHIGSRQSLQQQLLRKPEGEAFLAYQAGLQGIYGSFSSPGPMHLPQQSRKIIDLAQHGSNQEAQIRGQGMEQQMLPVQQAYFQYAMQAAQQKSALAMQSQQQTKMGMLGPSTVKDQEMRMGLKAQELIPLQAVNQSQCSTPRSSEQFARGEKQIEQGDQLAIDHKSEGKSSTQGPAIGHLMPGMIRPTQASTTPQGIQVVQIASSAQLQAVQAWALERIDLSHPAALMAQLIPMMQSRIVSQQKPESVGSHSSSVPVSKQQVTSPVIASENPVHASSSDMSGQSASAKTRQTVPPSHFGPQTAGAASSTSDMAVQHFSLHGRESQAPPRQPVAVGGLPPIHPQQSSPMN…
CER.Bauhinia.A	-QSAGGGGPGRPGVGPAGRATSTSSAASPASSSS-SHLGLDSLQQQQQ--QIAGSRQSLQQQLLRKPEGEAFLAYQAGLQGVLGSFSSPAAMQLPQQSRKFIDLGPHGSSQEVQLRGQGGEQQMLPVQQAYMQYALQA-QQKSAMAMQSQQQTKMGMLGSSSGKDQEVRMGLKMQDLMSMQAVNQAQASTSRSSEHFSRGEKQIEQGQQLVPDQKGDGKPSTQGLAIGHLMHGMIRPAQTPATQQGVQVVPIPVSAQLHAMQAWAHERIDLSHPAALMAQLIPLMQSRMVPQQKADNVGAHSSPVSVSKQQVTSPAVVSENSAHASSSDVSGQSGSAKARQTVPPSHFGPPTIGMASNASDMSAQQFSVHGRESQAHLRPPV-VGGMPPMHPQQSSGAN…
CER.Bauhinia.B	MQSAGGGGPGRPSVGPAGRPTSTSSAASPSSSSS-SHLGLDSLQQQQQQ-QIAGSRQSLQHQLLRKPEGEAFLAYQAGLQGVFASFSTPAAMQLPQQSWKFIDLAQHGSSQEAQLKGQGVEQQMLPVQQAYLQYALQA-QQKSALAMQSQQQTKMGIVGSSSVKNQEMRIGLKMQDLMSMPAVNQAQASTSRSSEHFTRGENQNEQGQQLVPDHKGEGKPSTSGPAIGHLMPG-IRPAQAPMTQQGIQVLQIAVSAQLQAMQAWAHERIDLTHPAALMAQLFPLMQSRMVSQQKADSVGAQSSPVPVSKQQVTSPAVVSENSAHAASSDVSGQSGSAKPRQTVPPSHLGPPTVGITSNVNDMAVQQFSVHGRESQAHLRPPV-VGGMPPVHPHQSSGVN…
CER.Cercis.o	MQSAGGGGPGRPGVGPGGRATSTSSAASPSSSSS-SHLGLDSLQQQQQQQQQAGSRQSLQQQLLRKPEGEAFLAYQAGLQGVFGNFSSPAAMQLPQQSRKFIDLAQHGSSQEAQLRGQGVEQQMLPVQQAYIQYALQA-QQKSALAMQSQQQTKMGMLGSSSVKDQEMRMGLKMQDLMSMQAVNQAQASTSRSSEHFTRGEKQIEQGQQLVPDQKGEGKPSTQGPAIGHLMPGMIRPAQAPVTQQGIQVVQIAVSAQLQAMQAWAHERIDLSHPAALMAQLIPLMQSRMASQQKADSVGAQSSSVPVSKQQVTSPAVVSENSAHASSSDVSGQSGSAKARQTVPPSHFGPPTVGMASNAGDMAAHQFSVHGREPQAHLRPPV-VGGMPPMHPQQSSGVN…
CER.Phanera.A	--SAGGGGPGRPGVGPVGRATSTSSAASPSSSSS-SHLGLDSLQQQQQ---IAGSRQSLQQQLLRKPEGEAFLAYQAGLQGVFGSFSSPATMQLSQQSRKFIDLAQHGSSQEAQLRGQGVEQQMLPVQQAYMQYALQA-QQKSALAMQSQQQTKMGMLGSSSVKDQEMRMGLKMQDLMPMQAVNQAQASTSRSSEHFTRGEKQIEQGQQQVPEQKGEGKPSTQGPAVGHLMPGMIRPAQAPATQQGIQVAQIPVSAQLHAMQAWAHERIDLSHPGALMAQLIPLMQSRMVSQQRADNVGAQSSPVPVSKQQVTSAAVVSENSAHASSSDVSGQSGSAKARQTVPPSHFGPPTVGIASNANDMSVQQFSVHGRESQSHLRPPV-VGGMPPMHPQQSSGVN…
CER.Phanera.B	MQSAGGGGPGRPGVGPAGRPTSTPSAASPSSSSS-SHLGLDSLQQQQH--QIAGSRQSLQHQLIRKPEGEAFLAYQAGLQGMFGSFSTPAARHLPQQSRKFIDLARHGSSQEAQLKGQGVEQQMLPVQQAYLQYALQA-QQKSALAMQSQQQTKVGMLGSSSVKDQEM------QDLMSMQAVNQAQASTSRSSEHFTRGEKQIEQGQQLMPDQKGEGKPSTPGPAIGHLMPGMIRPAQVPATQQGIQVVQIAVSAQLQAMQAWAHERIDLTHPAALMSQLIPLMQSRMFSQQKADLIGAQSSPVPVSKQQVTSPAVVSENSAHAPSSDVSGQSGSAKARQIVPPSHFSRPTVGTSSNANDMAAQQFNVHGRESQAHMRPPV-AGGMPPVHPHQSSSVN…
DET.Sindora.A	MQSGGGGGPGWAGPGPAGRTSTSSAAASPTSSSPASHLGLNSLQQQ-----QIGSRQPLQHQLLRKPEGEALLAYPSGLQGVFGSISSPTAMQLPQQAQKLVDLAHHGSNQEAQLRGQAVVPQMLPAHQAYLQYTLQAAQQKSALAMHSQQLTPMGMVSPLAVMDQEMHMGLKMQDLVFMQALDQAQASTSKSSEHFAYGEKQTEQGQQLAPDQKSNGKSLTQGPALGRPMPGMTRPVQAPETQQGISVVQISMSGQLQAMQAWAQAHIDLLHPAALMTQLLPLMQSRMVSQQKADSAGAQLSPVPVSKQQVTSPVVARESSVHASTSDASGVLGSAKTRQAVPPSHLNHPIAGIANITNDVSLQ----HGRESQATPRQPVAAGGMPLILPQNSAAMN…
DET.Sindora.B	-QSAGGGGPSRPGVGPAGRATSTSSAASPSSSSSASHLGLDSLHQNQQQQQQIGSRQSLQQQLLRKPEGEAFLAYQA----VFGNISSPNAMQMPQQSRKYIDLAQHGSHQENQLRVHGVEQQMLPVHQAYLQYALREAQQKSALAMQSPQQSKMGMMSPSSVKDQEKRMGLKMQDLMSMQATNQVQASTSRSSENISRGEKHKEQGQQLTPDHKSEGKPSSQGPSHGHPMTGMVRPGQAPTTQQGFQVVQIPVSAQLQAVQAWAHERIDLSLPAALMAQLIPMMQSRVVSQQKAESISAQSSPAPVSKQHLNSPAVAGESSKHASSSEVSGQPGSAKPRQLVPPNHFGPPTAGIASNTNDVAVQQFNVHGRESQAPLRQPVPAGGMPLMHPPQSSGMN…
OUT.Arabidopsis.O	MQSGGSGGPARPAMGPAGRTASTSSAASPSSSSSSVQQQ-QQQQQQQQQQQQLASRQQQQQH--RNSDTENMFAYQPGVQGMMGGFSSPGSMQMPQQSRNFFESPQQQQQQQQQGSSTQEGQQNFPMQQAYIQFAMQAQHQK------AQQQARMGMVGSSSVKDQDARMGLNMQDL---NPSSQPQASSSKSGDQFARGERQTESSSQQ----RNETKSHPQQVGTGQLMPGMIRPMQAPQAQQLVNMGQLAFAQQWQAMQAWARERIDLSHPAAQMAHI---LQARMAAQQKAEGVASQSPSIPISSQPASSSVVPGENSPHASASDISGQSGSAKARHALSTGSFASTSPRMVN----PAMNPFSGQGRENPMYPRHLVQPTGMPSGNPLQTSAET…
OUT.Prunus.O	MQSGGGGGPSRPGVGPAGRAGSTSSAASPSSSSSAPHLGFDSVQQQQQQQQQLGSRQSLQQQFLRKPEGEALLAYQAGLQGVLGGFSSPGSSQMPQQSRKFIDLAQQHGSQDGQNRSQGVDQQVLPVHQAYLHYAFQAAQQKSGLAMQSQQQAKMGLLGPPSGKDQDMRLGMKMQELMSMQAANQAQASSSKLTEHFTRGEKQMDQAQPP-SDQRSESKPSAQQSGIGQFMPGMLRPMLAPQAQQSTQTPQIALAAQLQ---AFALEHIDLSQPGALMAQLIPLLQSRMAAQQKAESMGVQSSPVPVSKQQVTSPPVVSESSPHASSSDVSGQSSSAKAKQTVAPSPFGSGSTSIFNNSNSIPVKQFAVHGRENQMPPRQSVPIGGMTSIHPTQSSATS…
OUT.Quillaja.O1	MQSTGGGGPSRPGVGPAGRAASTSSAASPSSSSSASHLGFDSLQQQQQ---QTGSRQSLQHRLLRKPEGEAFLPYQAGFQGVPGIFTSPPSMQLTQQSRKFIDLAQQSSNQEGHKRSQGVEQQVLPVQQAYMQYALQAAQQKSASVMQSQQQTKMGMSGPSSLKDQEMRMGLKMQELMSMQAVGQAQASTSRSLEQFARGEKQTEQGHERAPDKRSEAKPSTQGPTVGHLMPGIVRPSQSPLAQQGIQIAQLAVSAQLQAVQAWAHEHIDLSHPAALVAQLIPMMQSRMVSQQKADSLGAQSSLVPVSKPHVNSTAVASESSPHASSSDISGQSSSTKARQTVPPSHFGLQSAGMVN-NSDLVVQQFNVHGRENQVPPRQSVAIGGMPPMHLPHSSAMN…
OUT.Quillaja.O2	--AGGGGGPSRPGVGPAGRATSTSSAASPSSSSSASHLGLDLLHQ---QQQQTGSRQSLQQHLLRKPEGEAFLAYQAGFQGVIGSSTSPPSMQVSQQSRKFNDLVQHGSNQDGQKRSQGVEQQVLPVQQAYYQYSLQAAQQKSALAMHSQQQNKMGMSGPSSVKDHEMRMELKMQDLISMQGVSQAQASASWKSEHYARGEKKMEQVHQPASDQRSEAKPSTQGPTIGHLMPGTVRSLQSPLAHQGIQIAQLAVSAQLQAVQAWAHEHIDLSHPAALMAQLIPMMQSRMVSQQKSGSIGAQS----VSKPQVTSPLVASESSPRASSSDLSGQSSSAKARQTVPPSHFGPQSASISN-NTNIVVQQFNVHGRENQVPPRQPVATGGMASMHPPQSSVMN…
OUT.Vitis.O	--S--GGGPGRPAVGPPGRATSTSS-ASPSSSSSAPHLGFDSIQQQQQQQQQ-QSRQSLQQQLLRKPEGEALLAYPGGLQGVMGGFASSSSMQLPQQPRKFIDLAQHGASHDNQNKSQGVEQPVLPVHQAYLQYAFQAAHQKSALGMQPQQQAKMGMVGPPSWKDQDARMGLKMQDLISIQAANQAQASSSKPAEHYARGEKQMEQVQAPISDQRSESKPPTMPTAVGQLMPGVTRPMQSVQNQQSIQMAQLAVAAQLQAMQAWALERIDLSLPAALMAQLIPLMQTRMVTQPKPESMGAQPSPVQGPKQQVTSPPVASENSPHGSSSDVSGQSGSAKARQTVPPSPFGSNPAAIVNNTNNIPVQQFSVQGRESQVPPRQSVVIGGMSPMHPPQPSVMS…
PAP.Aeschynomene.A	-SSGGGGGPSRPSVGPAGRAGSTSATASPSSSSSQ--LGLDSLHQQQQ-QQQIGSRQSFQHQLLRKPEGEAVFAYQAGLQGMFGGFSSPN--AMPQQPRKFVDLGQHGSTQ-----GQGVEQQMLQAQQAYLQYAFQASQQKSALAMQSQQQSKMGMFGTSSVKDQEMRPGMKMQDLMSIQGVNQAQGSSSRSS------EKQMEQRQHLAAEPKSEGKPSTQGPAIGHLMPGSMRPVQAPAAQQSIPTVQIAMAAQLRALQAWAHERIDLSHPTALMAQLIPMMQSRMLSQPKADTIGAQSLPVPVSNPQVTSPAVASESSAHASSSDVSAQPGPAKSRPMAPSSHFGQPIAGIAGNSCETAAQQFSIHGRDSQGSLRPPPIVGGMSSMLPQQSSAIN…
PAP.Aeschynomene.B	MQSGGAG--GRTGVGRAGSTAPSSAAASPSSSSSASQLGLDSVQQQQQ---QIGSRQSFQQQLLRKPEGEAFLAYQAGLQGAFGNFPSPSGMQLPQQSRKFLDLAQHGSNPEGQLRGQGVEQQMLPVHQAYLQYAIQAAQQKSAMGMQSQPQNKMGMLNPSSLKEQEMRMGLKMQEIMSMQAMHQAQGSSSRSSEHVARGEKQIEQGQRTTPDQKTEGKPSSQGPAAGHLMPGMMRPMQVPESQQGIQAMQMVMSAQLQAMQAWARERIDLSHPAALMAQLIPMMQARMLAQQKAESVAAQSSSVPVSKQQVTSPAVASESSAHASSSEASGQSGSSKARQTVPPSHFGSASSGIASSSSDMAVQQFSIHGRESQASMRQPV-VGGMPSMHSQQSPAMN…
PAP.Lotus.A	---------------------------------------------------------------------------------------------------------------------------------------------------------------------------------------------------------------------------------------------------------------------------------------------------------------------------------------------------------------------------------------------------------------…
PAP.Lotus.B	---------------------------------------------------------------------------------------------------------------------------------------------------------------------------------------------------------------------------------------------------------------------------------------------------------------------------------------------------------------------------------------------------------------…
PAP.Medicago.A	-QSNGGGGPGRS-AGRA--ASTSSAAASPTSSSSASHMGLDSLQQQQQ-MIG-GSRQSFQQQLLRKSEGEAVLAYQAGHQGLFGNYSSSTAMQLPPQSRNFFALAQHGPNQ-----GQGIEQQRLPVRQAYSQYALQSFQQRPALAMQSQQQPKMEMLGPTSVKDQEMRMGFKLQDLMSMQAVNHGQGSSSRSSEHFSHGEKRVEQGQQLASDKKNEGKSSTQGLGIGHLMPGNIRPVQALPTQQSIPAMQIATSDQLRAMQAWAHERIDLSQPAAFAAQL-NLMQTRMVQQSKE---GAQSSSVPVSKQQATSPAVSSEGSAHASSTDVSALVGSVKARQTAPPSHLGLPIAGVAGNSSDTAVQQFSLHGRDAQGSLKQLIVGVGMPSMHPQQSSAKS…
PAP.Medicago.B	MQSGGGG-PGRA-----GRASTPSAAASPSSSSSASQLGFESLQQQQQQQQQIGSRQSFQQQLLRKPEGEAFLAYQAGRQGVFGSFQQPNAMQLPQQSGKFVNLAQHGSNQDGQLRGQGSEQQMIPVQQAYLQYAFQAAQQKPALGIHSQQQAKMGMLNPASVKDQEMRMGLKMQEAMSMQAVNQAQGSSSRSSEHNARGEKQMEQGQQI-------------------------RPIQAPEAQQSVQVMQIAVAHQLQMMQAWARENIDLSHPTALMAKLIPMMQSRMVLPPKAESVGAQSSPVPVSKQQVNSPAVASESSAHASSSDVSGQSGSSKARHTVPPSHLGPTTAG---HSSDMAMQQFNIHGRESQAPLRQQVKAGGMPSMHSQQSSAMN…
PAP.Phaseolus.A	MQSGGGGGPGRP-AGRA--ASTSSAAASPSSSSSA-ASHLESLQQQQQQQQQIGSRQSFQQQLLRKPEGEAFLAYQAGLQGAFGSFPSSS-MQLPQQSRKFVDLAQHGSNQ-----GQGVEQQMLPAQAAYFQYALQASQQKPALAMQSLQQPKMGILGPSSVKDQDMRMGLKMQDLMSMQAVNQAQASSSRSSDHFNHGEKRVEQGQQLAPARKSEGNPSSQGSAVGNIVPGIISPVQALANQQSISTMQIAMSAQLRAMQAWAHEQIDMSHPAALMAQLIPLMQSRMVQQPKADTSGAQSSPVPVSNQQVISPAMASESSARASSGDVSAQSGSVKARQMAPPNHFSPPIAGIAGTSSDMAVQQFSLHSRDTQGSLKQSVLIGGI---HPQKTSAMN…
PAP.Phaseolus.B	-QSGG--GSGRPGVGRA---VTSSAAASPTSSSSASQLGLDSMQQQQQ--QQMGSRQSFQQQLLRKPEGEAFLAYQAGLQGVFGSFSSPSAMQLPQQSRKL----HLGSNQETQLRGQGIEQQMLPVHQAYLQYAIQAAQQKSTLGIQSQQQTKMGMLNSASLKEQEMRMGLKMQEIMSMQAANQSQGSSSRSSELVARGDKQMEQGQQIAPDQKSEGKPSTQGPTIGHLIPGMIRPMQAPETQQGIQVVQIAVSAQLQAMQAWARERIDLSHPAALMAQLIPLMQSRMVSQSKVESIGTQSSPVPVSKQQVTSPAVASESSAHASSSDMSGQSGSSKARQTVPPSHLGSTTAGIAGNSSEMATQQFSVHGRESQTPLRQPVALGRMPSMH-QQSSATS…
