# Supplementary material for: Legume genome structures and histories inferred from Cercis canadensis and Chamaecrista fasciculata genomes
Source: Plant J. 2026 Jun 10;126(5):e70981. doi: 10.1111/tpj.70981 (PMC13252982; doi:10.1111/tpj.70981)
Supplement: Supplementary file 6 — Data S6. Manuscript supplement; Compressed directory of aligned sequences from 250 gene families with high rates of gene duplication consistent with whole‐genome duplications in the legume subfamilies. [file TPJ-126-0-s006.gz › S6_consen_wgd_tree/40_wgd_aln_manual_wgd_copy/Legume.fam3.00946]

CAE.Acacia.A	RNMELALLFFFVYSVSGFVLHESEGHSVFSYIENDIVTASSPSSSQALMVNLTLIEVAASKGAVCLDGTLPGYHLDPGFGSGASWLIELEGGGWCNIKTCVYRKTTRRGSSNYMEKQILFKGILSKAEEPDFFWRVKVRYCDGASFSGDSQNEAAKLQFRGQKIWLAAMEELMSKGMQNADQALLSGCSAGGLATIIHCDGFKSLFPNSTQVKCLSDAGFFLDAADVSGGRTMRNLFAGVVQLQEVQKLPESCLSQFDPTSCFFPQLVNHVETPLFLLAAYDSWQVQASLIPASADPYGSWNDCKSHANCSSQIQFLQDFRAQMLNALQDFSTEPQAGMFISCFSHCQSERQELWFTDYSPLLTGKPVAIAVGDWYFDRDSFKAIDCAYPCDNTCHLVF…
CAE.Acacia.B	MAMKLILIVVLACCITGVISGGSEIHSAFSYLENDFVAAKASSTPQPLMVALTLIQGAASKGAVCLDGTLPGYHLHRGFGSGASWVIQLEGGGWCTIRSCVFRKTTRRGSSDRMEKQIPFTGILSKAEEPDFFWRVKVRYCDGASFSGDGEDTGANLQFRGQKIWLAAMKELMSKGMQNADQALLSGCSAGGLASIIHCDEFRGLFPKSTKVKCLSDAGFFLDATDVSGGRTLRNLFGGVVKLQEVQKLPASCLSKLDPTSCFFPQLISHVTTPLFILAAYDAWQLQASLAPPSADPHGAWNSCKSHANCSSQIQFLQDFRNQMLNALDGFSLSSQTGLYISCFAHCQSERQDTWFGDDSPLIKNKPIAIAVGDWYFDRQVVKAIDCAYPCDKTCHLVF…
CAE.Chamaecrista.A	-KLTMIKIFAFVFFVCSVS-GFSESDSVLSYIEAANA----PPSPQSLMVDLTLIEGADANGAVCLDGTLPAYHLDPGFGSGASWLIQLEGGGWCNIRNCVYRKTTRRGSSNYMEKQIPFTGILSKPEEPDFFWRVKLRYCDGASFSGDSQNEAAQLQFRGQKIWVAAMEEFMSKGMQNADQALLSGCSAGGLASILHCDEFQALFPNSTKVKCLSDAGFFLDAADVSGGHTMRNMFEGVVQLQEVQKLPESCLNQLDPTSCFFPQLVDHVETPLFLLAAYDSWQVQASLIPSSADPNGAWNDCKSHENCSSQIEFLQAFRNQMLHAVQDFSRSAQTGLFMSCFSHCQSERQELWFSDDSPLLMDKPIALAVGDWYFDRDVFKAIDCAYPCDNTCHLVF…
CAE.Chamaecrista.B	MKMELILIAIFSCFVSGVISSGSETHSVFSFLENDIVAAKSPSQPQPLMVPLTLIQGADSKGAVCLDGTLPGYHLHRGFGSGESWLIQLEGGGWCTIKNCVFRKTTRRGSSKFMEKQLPFTGILSKAEEPDFFWRVKVRYCDGASFSGDGQDEAAKLQFRGQKIWLAAMEELMSKGMKNANQALQSGCSAGGLASIIHCDEFRALFPASTNVKCLGDAGFFLDAIDVAGGRTMRNLFGGVVQLQGVQKLPKSCLNQLDPTSCFFPQLIQHVETPLFLLAAYDAWQLQSSLAPPSCDPHGSWNDCKSHAKCSSQIQFLQDFRNQMLNAVKEFSMSSHTGLFISCFAHCQSERQDTWFADDCPLINKKPIALAVGDWYFARQSVKAIDCAYPCDKTCHLVF…
CAE.Senna.A	-----ILFIICVCSVSGSVLDGSERDSVLSYIENRVVAAKAPPSLQSLMVNLTLIQGATAKGAVCLDGTPPAYHLDVGFGSGASWLIQLEGGGWCNIRNCVYRKTTRRGSSNYMETQIPFTGILSEPEEPDFFWRVKLRYCDGASFSGDSDNEAAQLQFRGQKIWLAAMEELMSKGMQNADQALLSGCSAGGLASIIHCDEFQALFPNSTRVKCLSDAGFFLDAADVSGGYTLRNLFAGVVQLQDVQKLPESCLNQLDPTSCFFPQLVDHVQTPLFLLAAYDSWQVQASLIPSSADPAGSWNDCKSHANCSSQIQFLQDFRKQMLHAVQDFSRSAQTGLFISCFSHCQSERQELWYSHDSPLLMDKPIAIAVGDWYFDRDVFKAIDCAYPCDNTCHLVF…
CAE.Senna.B	MRMKLILLAIFACFLSGVISSGSDIHSVFSYLENDLVAAKSSSPPQPLMVALTLIQGAASKGAVCLDGTLPGYHLHRGFGSGSSWLIQLEGGGWCTIRSCVFRKTTRRGSSKHMEQQLPFTGILSKAEEPDFFWRVKLRYCDGASFSGDSQNEAAQLQFRGQKIWLAAMEELMSLGMKNANQALLSGCSAGGLASIIHCDEFQGLFPKSTKVKCLSDAGFFLDATDVAGGHTLRNLFDGVVRLQEVQKLPKSCLNQLDPTSCFFPQLVQHVETPLFLLAAYDAWQLQASLAPPSADPHGSWNNCKSHANCSSQIQFLQDFRNQMLNYVKGFSTSSQTGLFISCFAHCQSERQDTWFADDSPLINNKPIALAVGDWYFDRQAVKAIDCAYPCDKTCHLVF…
CER.Bauhinia.A	MTMKLILIAIFVCFVSGVICSGSEREPPLSYLENDFAMARSSASPQPLMVGLTLIEGADSKGAVCLDGTLPGYHLHRGFGSGASWLVELEGGGWCTIRNCVFRKTTRRGSSKYMEKQLPFTGILSKAEEPDFFWRVIVRYCDGASFSGDSENEAAQLQFRGQKIWLAAMEEFMSKGMQNADQALLSGCSAGGLATIIHCDEFRGLFPKSTKVKCLSDAGFFLDAIDVSGGHTLRNLYDGVVHLQEVQKLPASCVDRLDPTSCFFPQLVEHVQTPLFLLAAYDAWQVQSSLAPPSADPSGSWHDCKSHASCSSQIQFLQDFRNQMLNAIKDFSRSAQTGLFISCFAHCQTVRQDTWFADDSPLIRNKPIAIAVGDWYFDRQSVKAIDCAYPCDTTCHLVF…
CER.Bauhinia.B	MTTKLISIAIFACFISGVICGGSEGDSALSYLENDVVMARSSPSPQPLTVGLTLVRGAASKGAVCLDGTLPGYHLHRGFGSGASWLVQLEGGGWCTIRNCVFRKTTRRGSSKYMEKQLPFTGLLSKAEEPDFFWRVKVRYCDGASFSGDSQNEAARLQFRGQKIWVAVMEELMAKGMQNANQALLSGCSAGGLAAIIHCDEFRGLFPKSTKVKCLSDAGFFLDAIDVSGGHTLRNLFDGVVHLQEVQKLPTSCLNHMDPTSCFFPQLIEHVQTPLFLLAAYDAWQLQASLAPPSADPNGSWHNCKSHASCSSQIQFLQDFRNQMLNGIKDFSRSAQTGLFISCFAHCQSERQDTWFADDSPLIRNKPIAIAVGDWYFDRQGVKAVDCAYPCDKTCHLVF…
CER.Cercis.o	MTMKLILIAIFACFVSGVLCSGSERGPALSYLENDVVMARSSASPQPLTVGLTLIEGAASKGAVCLDGTLPGYHLHRGFGSGASWLVELEGGGWCTIRNCVFRKTTRRGSSKYMEKQLPFTGILSKAEEPDFFWRVKVRYCDGASFSGDSQNEAAQLQFRGQKIWLAAMEELMSKGMQNADQALLSGCSAGGLATIIHCDEFQGLFPKSTKVKCLSDAGFFLDAIDVSGGHTLRNLFAGVVHFQEVQKLPTSCLNHLDPTSCFFPQLVEHVQTPLFLLAAYDAWQLQASLAPPSADPNGSWHDCKSHASCSSQIQFLQDFRNQMLNAIKDFSRPAQTGLFISCFAHCQSERQDTWFADDSPLIRNKPIAIAVGDWYFDRQGVKAIDCAYPCDNTCHLVF…
CER.Phanera.A	MTMKLILIAIFASFVSGVICSGSEREPALSYLENDVVLAGSSASPQPLMVGLTLIEGAASKGAVCLDGTLPGYHLHRGYGSGASWLVELEGGGWCTIKNCVFRKTTRRGSSKCMEKKLPFTGLLSKAEEPDFFWRVKVRYCDGASFSGDGQNEAAQLQFRGQKIWLAAMEELMSKGMKNADQALLSGCSAGGLATIIHCDEFRGLFPTSTKVKCLSDAGFFLDAIDVSGGRTLRNMFDGVVHLHEVQKLPTSCLNHLDPTSCFFPQLVEHVQTPLFLLAAYDSWQLQSSLAPPSADPTGSWHDCKSHANCSSQIQFLQDFRNQMLNAIKDFSRPAQTGLFISCFAHCQSERQDTWFADDSPLIRNKPIAIAVGDWYFDRQSVKAIDCAYPCDNTCHLVF…
DET.Sindora.A	-RMNLIAIA-FASLLCGALSLGFENESVLSYLENNVAVPESSSHSELLMVPLTLIKGAASKGAVCLDGTLPGYHLHPGHGSGASWLIQLEGGGWCTIRNCVYRKTTRRGSSKYMEMEIPFTGILSKAEQPDFYWRVKVRYCDGASFSGDSHDEAAQLQFRGQNIWLAAMEELMSKGMENADQALLSGCSAGGLASIIHCDEFHGLFPDSTRVKCLSDAGFFLDAIDVSGGRTLRDVFEGVVQLQELHKLPQSCVNHLNPTSCFFPQLIKHVQTPLFLLAAYDAWQLQASLAPRTADPNGSWDDCKLHANCSSQIQFLQDFRNQMLNDVEEFSRSAESGLFISCFSHCQSERQDTWLSDDSPLIKNKVRPAKISMLSEQFNCIK-VECHIGSLWTLLLIF…
DET.Sindora.B	MRMRVILVAVLAWFVSAVVSFGSERLSVLSDLENDLAASKASSQPQPLMVGLALINTAASKGAVCLDGTLPGYHLHRGFGSGASWLIHLEGGGWCTIKSCVFRKTTRRGSSNHMEKQLPFTGILSKAEEPDFFWRVKVRYCDGASFSGDSQNEAAQLQFRGQKIWLAAMEELMAKGMKNANQALLSGCSAGGLASIIHCDEFRALFPGKTKVKCLSDAGFFLDVTDVSGGHTIRNLFSGVVKLQEVQKLPTSCLSHLDPTSCFFPQLIQHVQTPLFLLAAYDAWQFHESLAPPSADPHGSWNDCKARAHCSSQIQFLQDFRNQMLDDVKVFSTSAQNGLFISCFAHCQSERQDTWFADDSPLIKNKPIAIAVGDWYFDRAAVKAIDCAYPCDNTCHLVF…
OUT.Arabidopsis.O	CKMKKLLWIIFNIHVNGMMMEFDEMEWFTVFNGTKVFQTQNDVEAKFPMVGLTLIQSAAAKGAVCLDGSLPGYHLHRGFGSGANWLVQLEGGGWCTIRNCVYRKTTRRGSSSYMEKEIPFTGILSKAADPDFYWRVKVRYCDGGSFSGDSENKAAQLQFRGKRIWLAAMEDLMAKGMRQAKQALLSGCSAGGLAVILRCDDFGKLFPPSTRVKCLSDAGFFLDAIDVSGGRSLRRLYAGVVRLQNLQTLPQYCVNRLNPTSCFFPQLINQVKTPLFILAAYDSWQIQESLAPKSADPSGSWNDCRLYAKCASQIQFLQGFRTRMVNLVKGFAMPSKNGVFLSCFAHCQTERHDTWFAQNSPAIKNKGIAVAVGDWYFERGGAKLIDCAYPCDKTCHLVF…
OUT.Prunus.O	--VSVCCCLLLVVALAAALKEKEKEKSWLDLADKDAADSAQTQPPLNLMVPLTLIDSAASKGAVCLDGTLPGYHLHPGYGSGASWLIQLEGGGWCSIRNCVYRKTTRRGSSKFMEKQLPFTGILSKAEEPDFFWRVKLRYCDGASFSGDSQNEAAQLHFRGQRIWLAAMEELMSKGMQKADQALLSGCSAGGLASILHCDEFQDLFPETTRVKCLSDAGMFLDAIDVSGGHTLKNLYAGVVSLQEVEKLPKTCIDHLDPTSCFFPQLVANVKTPMFLLAAYDAWQVQASLAPPSADPRGLWGACKSHALCSSQIQFFQDFRNQMLNAVRDFSVSTKNGLFISCFAHCQSERQDTWFADDSPVLGNRAIALSVGDWYFDRLPVKAIDCAYPCDNTCHLMF…
OUT.Quillaja.O1	---KLIIAILYACFVSGFVSRGSERHTVLSYLENDVAAK-SPSSVKPLMVGLTLIQGAASKGAVCLDGTLPGYHLHLGSGSGSNWLIQLEGGGWCTIRNCVYRKTTRRGSSKYMEKQLPFTGLLSKAEEPDFFWRVKVRYCDGASFSGDSQNEAAQLSFRGQKIWLAAMEDLMSKGMKKANQALLSGCSAGGLASIIHCDEFRDLFPQSTKVKCLSDAGLFLDAVDVSGGRTLRNMFGGVVSLQEVQKLPTTCLNHLDPTSCFFPQLVANVKTPLFLLAAYDAWQVQASLAPPSADPHGLWNDCKSHAHCSSQIQFFQDFRNQMLNAVKDFSRSSQNGLFISCFAHCQSERQDTWFADDSPLLRNKPIALSVGDWFFDREGVKALDCAYPCDKTCHLVF…
OUT.Quillaja.O2	---KLIFAILYSCFVSGIVSSGSERQTVLSYLENDVVSS-PPSSAKPLMVGLTLIQGAASKGAVCLDGTLPGYHLHPGSGSGSSWLIQLEGGGWCTIRNCVYRKTTRRGSSNYMEKQLPFTGILSKAEEPDFFWRVKLRYCDGASFSGDSQNEAAQLNFRGQKIWLAAMEELMSKGMKKANQALLSGCSAGGLASIIHCDEFQELFPQSTKVKCLSDAGLFLDAVDVSGGHTLRNMFGGVVSLQEVQKLPSTCLNHLDPTSCFFPQLVANVKTPLFLLAAYDAWQVQASLAPPSADPNGLWSDCKSHAHCSSQIQFFQDFRNQILNAIKDFSGSSQNGLFISCFAHCQSERQDTWFADDSPLLRNKPIALSVGDWFFDREGVKAIDCAYPCDNTCHLVL…
OUT.Vitis.O	----------------------------------------IPS-PNPLMVDLTLIPGAAARGAVCLDGTLPGYHFHPGFGSGASWLIQLEGGGWCNIKSCVFRKTTRRGSSKYMEKTLAFTGILSKAEEPDFFWRVKLRYCDGASFSGEGQNKATGLYFRGQRIFEAGMEELMSKGMKNADQALLSGCSAGGLASILHCDEFGDLFPKTTKVKCLSDAGFFLDATDAAGGHTMRNLYAGVVSLQGVEKLPSTCTTRLDPTSCFFPELIDNIKTPLFLLAAYDAWQFQESLVPSSADPHGEWKGCKLHVNCSTQIQFLQDFRMEMLDDVKGFARDDQNGLFISCFAHCQTELQDTWFADDSPFLGKRKIAESVGDWYFDRRPVKAIDCPYPCDNTCHLVF…
PAP.Aeschynomene.A	MTMKLVLVVIFACLVSGVMSSGSEMLSELSFLENDVVSAKYSSSYQPLMVNLTLIQGANSRGAVCLDGTLPGYHLDRGFGSGASWLIHLEGGGWCTVRNCVYRKNTRRGSSKYMESQIPFTGILSKAEEPDFFWRVKLRYCDGASFTGDSQLESAQLQFRGQKIWLAAIEELLFQGMQTANQALLSGCSAGGLASIIHCDEFRSLFPESTKVKCLSDAGFFLDAIDVSGNRTMRNLFEGVVQLQEAQKLPKSCLDQLDPTSCFFPQLVKHIETPLFLLAAYDAWQVQASLAPPSADPNGFWSDCKSHANCSSQIQFLQDFRNQFLNDLKDFSMSSQTGLFISCFAHCQSERQETWFAHNSPLLENKPIAVAVGDWYFEREVVKAIDCAYPCDNTCHLVF…
PAP.Aeschynomene.B	--MKVFLVAFFVSSVAIISAAGSQFQAQLSFFENVAVSHST-SQPQPLMVPLTLIQGAASKGAVCLDGTLPGYHVHPGFGSGASWLIQLEGGGWCTVSNCVYRKTTRRGSSKYMEKQLPFTGILSKPEEPDFFWRVKVRYCDGASFSGDSQNEAKQLQFRGQKIWLAAMEELMSKGMQKANQALLSGCSAGGLASIIHCDEFRSLFPKSTKVKCLSDAGFFLDATDVSGGHTLRNMFGGVVTLQEVQKLPQSCLSQMDPTSCFFPQLIKHVETPLFLLAAYDAWQLQESIAPHSADPSGSWNQCKSHATCASQIQFLQDFRNQMLNDVKDFQGSSQTGLFISCFAHCQSERQDTWFADDSPLINNMPVAIAVGNWYFDRQTVKAIDCAYPCDNTCHLVF…
PAP.Lotus.A	-------------------------------------------------------LCFCPVMPVCLDGTLPGYHLDSGFGSGASWLIHLEGGGWCTVRNCVYRKRTRRGSSKYMENQIQFTGILSKAEEPDFYWRVKLRYCDGASFSGDSENESAELQFRGQKIWLAAVEELMSKGMQEANQALLSGCSAGGLASIIHCDEFQSLFPNSTKVKCLSDAGFFIDAADVSGGRTLRSLFEGVVQLQEVQKLPKSCLNQQDATSCFFPQIVQHLETPLFLLAAYDAWQVLASLAPPSADPLGFWSDCRSHANCSSQIQFLQDFRNQMLDDVKNFSNSSESGLFISCFSHCQSERQETWFADDSPLIGDKPIAIAVGDWYFDREAVKSIDCAYPCGNNCHLVF…
PAP.Lotus.B	-NMKQLILVVAFAFISVAISGE--TQSPLSLLENDAVSVSLDAKPLPLMVPLTLIQGAASKGAVCLDGTLPGYHFHPGFGSGASWLVELEGGGWCTIRNCVYRKTTRRGSSKYMEKQLPFTGILSKAEYPDFFWRVRVRYCDGASFSGDSQNEAAQLQFRGQKIYLAAMEELMSKGMKNANQALLTGCSAGGVASIIHCDEFRSLFPKSTKVKCLSDAGLFLDAVDVSGGHTLRNLFGGVVSLQEVQKLPKSCLNQLDPTSCFFPQLIKHVQTPLFLLSAYDAWQVQASLAPPSADPHGSWTACKLHAKCSSQIQFFQDFRNAMVNDVRDFSRTPQTGLFISCFSHCQSERQDTWFADDSPLLNKMPVAVAVGNWYFDRQAVKEIDCPYPCDNTCHLVF…
PAP.Medicago.A	MKMKLLLIL-LTFLVSGFISSGSDT--TLSFSENDVVLQ-------PHMVDLTLIQGADSKGAVCLDGTLPGYHLDRGFESGASWLIHLEGGGWCTVRNCVYRKKTHRGSSKYMENQIPFTGILSKPEEPDFFWRVKLRYCDGASFAGDSENEAAGLQFRGQKIWLAAIEELLSQGMQNAEQALLSGCSAGGLASIIHCDEFQSLLPKSSKVKCFSDAGFFLDAIDISGGRTLRNMFGGVVQLQEVQKLPKSCLNKMDPTSCFFPQVVEHVETPLFLLAAYDVWQIRASLAPSTADPLGSWNDCKSNANCSSQIQLLQDFRNQMLDDVKDFSRSSQTGLFISCFAHCQSERQETWFADDSPLIDDKPIAVAVGDWYFDREVVKAIDCPYPCDNSCHLVF…
PAP.Medicago.B	RRMNIILIII--TVTFSSVRSQTQNLSPRYILENDVVSVSSPLLPQPLMIPLTLIHGAVSKGAVCLDGTLPGYHFHPGSGSGASWLIQLEGGGWCTIRSCVFRKTTRRGSSKYMEKQLPFTGILSKAEQPDFFWRVKVRYCDGASFSGDSQNEAAQLQFRGQKIWLAAMEELMSRGMKNANQALLSGCSAGGLASILHCDEFQSLFPKSTKVKCLSDAGFFLDATDVFGGHTLRNLFGGVVNLQEVQKLPKSCLNHLDPTSCFFPQLIDHVQTPLFLLAAYDAWQFQESLAPHSADPHGSWNNCKSHANCSSQIQILQNFRNQMLNDIKGFSTTSQSGLFISCFAHCQSERQDTWFADDSPLLNNMPIAVAIGNWFFDRQVVKAIDCAYPCDNTCHLVF…
PAP.Phaseolus.A	MTMKLLLVAVLACLVSGIFSFGSETLSQLSFLENGVVSTRS-SQPQPLMVDLTLIQGAHSKGAVCLDGTLPGYHLDRGFGSGASWLVHLEGGGWCTIRNCVYRKNTRRGSSKFMENQIPFTGILSKPEEPDFFWRVKLRYCDGASFSGDGEDESAQLQFRGQKIWLAAMEELMSKGMQKANQALLSGCSAGGLASIIHCDEFRSLFPESSKVKCLSDAGFFLDAIDVSGGRTLRNLFGGVVQLQDVQKLPKSCLNQLDPTSCFFPQMIEHIETPLFLLTAYDVWQVQASLAPPSADRLGSWNECKSHANCSSQIQFLQDFRNQMLSDIKDFSKSSQTGLFISCFAHCQSERQETWFADDSPLIEDKPIAVAVGDWYFDREVVKAIDCAYPCDSSCHLVF…
PAP.Phaseolus.B	MRMKVLLLIA-FTFVSVAINVRSDH---ELFYQNDAASMA----ANPLLVPLTLIPGAASKGAVCLDGTLPGYHFHPGFGSGASWVIQLEGGGWCTIRSCVFRKTTRRGSSKFMEKQLPFTGILSKAEEPDFFWRVKVRYCDGASFSGDSQDEAAQLQFRGQKIWQAAMEELMSKGMKQANQALLSGCSAGGLASIIHCDEFRTLFPTSTKVKCLSDAGLFLDAVDVSGVRTLRNLFGGVVKLQEVQKLPKSCLNQLDPTSCFFPQLVNHVETPLFLLAAYDAWQVQESLVPSSADPHGSWNDCKHRANCSSQILFFQDFRNQMLNYIKGFSGESQTGLFISCFAHCQTELQDTWFADDSPVIGHTPIAIAVGDWYFDRKTVKAIDCAYPCDKTCHLGF…
