# Supplementary material for: Legume genome structures and histories inferred from Cercis canadensis and Chamaecrista fasciculata genomes
Source: Plant J. 2026 Jun 10;126(5):e70981. doi: 10.1111/tpj.70981 (PMC13252982; doi:10.1111/tpj.70981)
Supplement: Supplementary file 6 — Data S6. Manuscript supplement; Compressed directory of aligned sequences from 250 gene families with high rates of gene duplication consistent with whole‐genome duplications in the legume subfamilies. [file TPJ-126-0-s006.gz › S6_consen_wgd_tree/40_wgd_aln_manual_wgd_copy/Legume.fam3.01256]

CAE.Acacia.A	-GKPRRQTLLCFMVLVVWFSSANALLSPKGVFEVQALMGIKASLVDPHGVLDWDGDSVDPCSWTMVTCSSENLVVSLGTPSQSLSGTLSPTIGLTLQTLLLQITGTIPAELGKLSKLQTLDLSLFDGEIPASLGHMSKLQYLRLSLSGECPESLAMTQLAFLDLSYLSEPVPRILAKSFSLVGPLICDTGKEETCHGMTLMPMSMLNTQDAEPSGRQRTHRVAIAFGLSLGCLCLIVVCFGLFLLWRHKHQQPFFDVKDRHHEEVYLGLKRFHFRELQIATNFSSKILGKGGFGVYKGVLQDGTVVAVKRLRDGAIGGEIQFQTEVEMISLAVHRLLRLYGFCMTPSERLLVYPYMPGSVASRLKGKPVLDWGTRKQIALGAARGLLYLHEQCDPKIIH…
CAE.Acacia.B	-----REAVLCFAVLLWFWGSANAVLSPKGVFEVQALMGIKASLRDPHGVLDWDADAVDPCSWTMVTCSPDTSVIGLGTPSQSLSGTLSPSIGLTLQIVLLQITGPIPSELGRLSNLHTLDLSLFNGEIPSSLGHLRSLQYLRLSLSGDCPEPLAMTELAFLDLSYLSGPMPRILAKSFNIVGSLVCGRGKETKCHGMTLMPMSMLTTEDAIPSGKTKSRKMAIAFGLSLGCLCLIVLGFGLFLWWRHKHQQTFFDVKDRCHEEVYLGLKRFQFRELQIATHFSNKILGKGGFGVYKGVLSDGTLVAVKRLKDGAIGGEIQFQTEVEMISLAVHRLLRLYGFCMTPTERLLVYPYMSGSVASRLKTKPVLDWGTRKQIALGAARGLLYLHEQCDPKIIH…
CAE.Chamaecrista.A	------SSLLCFLSLLWFFPSTSALLSPKGVFEVQALMGIKESLVDPHGVLDWDSNAVDPCSWTMVTCSSDNFVIGLGTPSQNLSGTLSPSIGLTLQIVLLQISGSIPPELGKLSRLQTLDLSFFKGEIPPSLGHLRKLQYLRLSLSGECPESLAMTQLSFLDLSYLSGPLPRILAKSFNIVGPLICNTGEEQDCHGMTLMPMSMLNTEDAIPSGTRKAHKMAIAFGLSLGCLCLIVVGFGLFLLWRHKHQQTFFDVKDRHHEEVYLGLKRFQFRELQIATHFSNKILGKGGFGVYKGILQDGTVVAVKRLKDGAIGGEIQFQTEVEMISLAVHRLLRLYGFCMTPSERLLVYPYMSGSVASRLKGKPVLDWGTRKQIALGAARGLLYLHEQCDPKIIH…
CAE.Chamaecrista.B	MTKPRKEAVLCCVTFFCCWITTNALLSPKGVFEVQALMAIKASLRDPHGVLDWDADAVDPCSWTMVTCSSENLVIGLGTPSQSFFGTLSPSIGLTLQIVLLQISGQIPSEIGKLSKLHTLDLSHFNGEVPPSLGRLRRLKYLRLSLSGECPESLAMTQLAFLDLSFLSGPIPRILANSFSVVGPLVCVTGKETECHGMTLMPMSMLTTEDSLPSGRPKSHKMVIAFGLSLGSLCLIVLGFGLVLWWRQKHQQEFFDVKDRHHEEVYLGLKRFHFRELQSATNFSSKILGKGGFGVYKGVLPDGTIIAVKRLKDGAVGGEIQFQTEVEMISLAVHRLLRLYGFCITPTERLLVYPYMSGSVASRLKGKPVLDWSTRKQIALGAARGLLYLHEQCDPKIIH…
CAE.Senna.A	----------LFLSLFPTLEPASALLSPKGVFEVQALMGIKASLVDPHGVLDWDGDAVDPCSWTMVTCSSDNLVIGLGTPSQNLSGTLSPTIGLTLQIVLLQISGSIPSELGKLSMLQTLDLSFFNGEIPASLGHLRKLQYLRLSLSGECPESLAMSQLAFLDLSFLSDPVPRILAKSFNIVGPLICNTGKEENCHGMTLMPMSMLNTEDAKSSGRQKTHKMAIAFGLSLGCLCLIVLGFGLFLLWRHKHQQAFFDVKDRHHEEVYLGLKRFQFRELQVATKFSNKILGKGGFGVYKGVLTDGTFVAVKRLRDGAIGGEIQFQTEVEMISLAVHRLLRLYGFCMTPSERLLVYPYMSGSVASRLKGKPVLDWGTRKQIALGAARGLLYLHEQCDPKIIH…
CAE.Senna.B	--KPRTQAALCFVAFFWCWSSANALLSPKGVFEVQALMGIKASLRDPHGVLDWDANAVDPCSWTMVTCSPDNLVIGLGTPSQNLSGTLSPSIGLTLQIVLLQITGPIPSEMGRLSKLHTLDLSMFNGEIPPSLGLLRSLQYLRVSLSGECPESLAMTQLSFLDLSFLSGPAPRILAKSFNIVGPLICATGKETKCHGMTLIPMSMLTTNDAIPSSRPKSHKMAIAFGLSLGCLCLIVLGFGLVLWWRHKHQQAFFDVKDRHHEEVYLGLKRFHFRELQVATNFSSKILGKGGFGVYKGLLPDGTLVAVKRLKDGAIGGEIQFQTEVEMISLAVHRLLRLYGFCMTPNERLLVYPYMSGSVASRLKGKPVLDWSTRKQIALGAARGLLYLHEQCDPKIIH…
CER.Bauhinia.A	MGIARRETVLCFVAFFWFWSSSNALLSPKGVFEVQALMGIKESLVDPHGVLEWDGDAVDPCSWNMVTCSPENLVIGLGTPSQSLSGTLSASIGLRLQIVLLQISGPIPSELGRLSKLRTLDLSFFNGEIPPSLGHLRSLQYLRLSISGQCPESLAMTQLAFLDLSFISGPVPRILAKSYSIVGPLVCATGKETNCHGMTPMPMSMLTTEDALSSGRPQTHKMAIAFGLSLGCLCLIVVGFGLFLWWRHKRQQAFFDVKDRHHEEVYLGLKRFSFRELQFATHFSSKILGKGGFGVYKGVLPDGTLVAVKRLKAGAIGGEIQFQTEVEIISLAVHRLLRLYGFCMTPTERLLVYPYMSGSVASRLKGKPVLDWGTRKQIALGAARGLLYLHEQCDPKIIH…
CER.Bauhinia.B	MGTQRRETVLCFVAFFWFWISTNALLSPKGVFEVQALMGIKESLVDPHGVLEWDGDAVDPCSWNMVTCSSENLVIGLGTPSQNLSGTLSASIGLTLQIVLLQITGPLPSELGKLSKLRTLDLSFFNGEIPPSLGHLRSLQYLRLTISGQFPESLAMTQLAFLDLSFLSGPVPRILAKSYNIVGPLVCATEKETNCHGMTLMPMSMLNTEDALPSRRPKTHKMAIAFGLSLGCLCLIVLGFGIFLWWRHKRQQAFFDVKDRHHEEVYLGLKRFQFRELQIATHFCSKILGKGGFGVYKGVLSDGTVVAVKRLKDGAIGGEIQFQTEVELISLAVHRLLRLYGFCMTPTERLLVYPYMSGSVASRLKGKPALDWGTRKQIALGAARGLLYLHEQCDPKIIH…
CER.Cercis.o	MGTPGRETALCFVVFFWFWSSANALLSPKGVFEVQALMGIKESLVDPHGVLEWDGDSVDPCSWNMVTCSPENLVIGLGTPSQNLSGTLSASIGLTLQIVLLQITGPIPSELGRLSKLRTLDLSFLNGEIPPSLGHLRSLQYLRLSISGECPESLAMTQIAFLDLSFLSGPVPRILAKSYNIVGPLVCATGKETNCHGMTLMPMSMLTTEDALPSGRPKTHKMAIAFGLSLGCLCLIVLGFGLFLWWRHKHQQAFFDVKDRHHEEVYLGLKRFQFRELQIATHFSSKILGKGGFGVYKGVLTDGTLVAVKRLKDGAIGGEIQFQTEVEMISLAVHRLLRLYGFCMTPTERLLVYPYMSGSVASRLKGKPVLDWGTRKQIALGAARGLLYLHEQCDPKIIH…
CER.Phanera.A	MGRQRREIALCFVAFFWFWISSNALLSPKGVFEVQALMGIKESLVDPHGVLEWDGDAVDPCSWNMVTCSPENFVIGLGSPSQNLSGTLFASIGLTLQIVLLQISGPIPSELGRLSKLRTLDLSFFTGEIPPSLGHLRSLQYLRLSISGQCPESLAMTQLAFLDLSFIRGPVPKILAKSYSIVGPLVCATGKETNCHGMTLMPMSMLTTEDALSPGRPQTHKMAIAFGLSLGCLCLIVLGFGLFLWWRHKRQQAFFDVKHRHHEEVYLGLKRFQFRELQIATHFSNKILGKGGFGVYKGVLPGGTLVAVKRLKDGAIGGEIQFQTEVEMISLAVHRLLRLYGFCMTPTERLLVYPYMSGSVASRLKGKPALDWGTRKQIALGAARGLLYLHEQCDPKIIH…
CER.Phanera.B	MGTQRRETALCFVAFFWLWSSTNALLSPKGIFEVQALMGIKESLVDPHGVLEWDGDAVDPCSWNMVTCSPENLVIGLGTPSQNLSGTLSSSIGLTLQIVLLQITGPIPSELGRLSKLRTLDLSFFNGEIPPSLGHLRTLQYLRLSISGQFPGSLAMTQLAFLDLSFLTGPVPRILAKSYNIVGPLVCATDKDTNCHGMALMPMSMLTTENALPSRRPKTHKMAIAFGLSLGCLCLIVLGFGLFLWWRHKHQQAFFDVKDRHHEEVYLGLKRFQFRELQIATHFSSKILGKGGFGVYKGVLSDGTVVAVKRLKDGAIGGEIQFQTEVELISLAVHRLLRLYGFCMTPTERLLVYPYMSGSVASRLKGKPVLDWGTRKQIALGAARGLLYLHEQCDPKIIH…
DET.Sindora.A	MEMPRRQVALCFSTFLLLSSFANALLSPKGVFEVQALMGIKASLIDPHGVLDWDGDAVDPCSWTMVTCSPENLVIALGTPSQSLSGTLSSSIGLTLQIVLFQLTGPIPSELGRLSKLHTLDLSFFNGEIPPSLGHLKSLQYLRLSLSGGCPGSLAMTQLSFLDLSFLSGPIPKILAKSFNIAGPLVCASEKETNCHGMTAMPMSMLNTADALPSGRSKTHKMAIAFGLSLGCLCLIVLGFGLFLWWRHKNQQTFFDVKDRHHEEVYLGLKRFQFRELQIATNFSSKLLGKGGYGVYKGTLADGSFVAVKRLKDGAIGGEIQFQTEVEMISLAVHRLLRLYGFCMTPTEKLLVYPYMSGSVASRLKSKPALDWGTRKQIALGAARGLLYLHEQCDPKIIH…
DET.Sindora.B	MGKPGREASLCFLAFFWFWSSANALLSPKGVFEVQALMDIKGSLRDPHGVLEWDRDAVDPCSWSMVTCSPETLVIGLGAPSQNLSGILSPSIGLTLQIVLLQLTGPIPSQLGKLSKLHTLDLSLFNGEIPSSLGHLRSLQYLRLSLSGECPESLAMTQLSFLDLSYLSGPVPRILAKSFNIIGPQVCATGKEANCHGLTLMPMSMLTTEDAQSSGRPKTHKMAIAFGLSLGCLCLIVLCFGIFLWWRHNHQQAFFDVKDRHHEEVYLGLRRFQFRELQIATNFSSKILGKGGFGVYKGVLPDDTLVAVKRLKDGAIGGEIQFQTEVEMISLAVHRLLRLYGFCMTPTERLLVYPYMSGSVASRLKGKPVLDWGLRKQIALGAARGLLYLHEQCDPKIIH…
OUT.Arabidopsis.O	-MMMITRSFFCFLGFLCLLCSVHGLLSPKGVFEVQALMDIKASLHDPHGVLDWDRDAVDPCSWTMVTCSSENFVIGLGTPSQNLSGTLSPSITLTLRIVLLQIKGKIPAEIGRLTRLETLDLSFFHGEIPFSVGYLQSLQYLRLSLSGVFPLSLSMTQLAFLDLSYLSGPVPRFAAKTFSIVGPLICPTGTEPDCNGTTLIPMSMLQTGVPLYAGGSRNHKMAIAVGSSVGTVSLIFIAVGLFLWWRQRHQNTFFDVKDNHHEEVSLGLRRFGFRELQIATNFSSKLLGKGGYGVYKGILGDSTVVAVKRLKDGALGGEIQFQTEVEMISLAVHRLLRLYGFCITQTEKLLVYPYMSGSVASRMKAKPVLDWSIRKRIAIGAARGLVYLHEQCDPKIIH…
OUT.Prunus.O	MTMRGAKAALCFMAFLWSWTYGNGLLSPKGVFEVQALMDIKESLVDPHGVLDWDDDSVDPCSWTMVTCSPESLVIGLGTPSQSLSGTLSPSIGLTLQIVLLQITGAIPRDIERLSKLHTLDISFFTGEISSSLGHLKSLQYLRLSLTGAFPVSLAMSQLAFLDLSYLSGPVPRFAAKTFNIIGPLICATGAEADCNGTTLMPMSMLSTQTTLP-GRPRSHKIALAFGLSLGCLCLIVLGFGVVIWWRQRRQQAFFDVKDRHHEEISLGLKRFHFRELQIATHFSSKILGKGGFGVYKGTLPDGTFVAVKRLKDGALGGEIQFQTEVEMISLAVHRLLRLYGFCITPTERLLVYPYMSGSVASRLKGKPVLDWGTRKRIALGAGRGLLYLHEQCDPKIIH…
OUT.Quillaja.O1	---TRREAALCFVSLFWFLSSANAFLSPKGVFEVQALMGVKASLEDPHGVLDWDGDAVDPCSWTMVTCSAESLVISLGTPSQNLSGTLSPSIGLTLQIVLLQITGAIPPELGRLSKLRTLDLSFFNGEIPSSLGHLRTLQYLRLSLSGALPLSLAMSQLAFLDLSYLTAPVPRISATTFNIVGPLICATGTESACHGVTLMPMSMLNTQ-ALPSGRPKTHKMALAFGLSLGFLCLIAIAFGLFLWWRHRHQQMFFDVKDRHHEEVYLGVKRFQFRELQISTNFSSKILGKGGFGVYKGILPDGTVVAVKRLKDGAIGGEIQFQTEVEMISLAVHRLLRLYGFCMTPTERLLVYPYMSGSVASRLKGKPVLDWGTRKQIALGAGRGLLYLHEQCDPKIIH…
OUT.Quillaja.O2	MGTRGREAILCFISIFWFLSSANALLSPKGVFEVQALIGIKASLDDPHGVLDWDGDAVDPCSWTMVTCSAESLVVGLGTPSQNLSGSLSPSIGLTLQIVLLQISGSIPPEIGRLSKLHTLDLSFFNGEIPPSLGHLRTLQYLRLSLSEVLPLSLAMSQLAFLDLSYLTAPVPRILAKTFNIVGPLICARGTESDCHGVAMMPMSMLNTQ-ALPSGRPKTHKMALAFGLSLGCLCVIMIAFGLFLWWRHRQQQMFFDVKDRHHEEVYLGVKRFQFRELQIATNFSSKILGKGGFGVYKGILPDGTVAAVKRLNDGAIGGEIQFQTEVEMISLAVHRLLRLYGFCITPTERLLVYPYMSGSVASRLKGKPVLDWGTRKQIALGAARGLLYLHEQCDPKIIH…
OUT.Vitis.O	MEMRSRVIAFWFVPFLWFWTSANGLLSPKGVFEVQALMGIKAFLVDPHGVLDWDGDAVDPCSWTMVTCSTDSLVVGLGTPSQNLSGTLSPSIGLTLQIVLLQITGPIPQELGRLSKLHTLDLSFFTDEVPSSLGHLTSLQYLRLSLSGPFPVSLAMTQLAFLDLSFLSGPVPRFPAKTFNIVGPLICATGSEQECYGTTLMPMSMLSSQTALPTRRSKNHKLALAFGTSLGCICLLIFGGGLLLWWRQRHQQMFFDVNDRHHEEVSLGLKRFQFRELQIATDFSSKILGKGGFGVYKGYLQDGTIVAVKRLKDGAVGGEIQFQTEVEMISLAVHRLLRLYGFCITTSERLLVYPYMSGSVASRLKGKPVLDWGTRKRIALGAARGLLYLHEQCDPKIIH…
PAP.Aeschynomene.B	--KARGVSVLCSVALFLFWSSASALLSPKGVFEVQALMGIKNSLVDPHGVLDWDGDAVDPCSWTMVTCSSENLVIGLGTPSQSLSGTLSPSIGLTLQIVLLQITGPIPSELGKLPKLQTLDLSFFSGKIPPSLGHLRSLQYMRLSLVGECPESLAMTQLAFLDLSYISGPIPRILAKSFNIVGPLVCATGKEPNCHGMTLMPMSMLGTEDALPPGRPKNHKMAIAFGLSLGCLCLIVIAFGLVLWWRHKHQQAFFDVKDRHHEEVQLGLKRFQFRELQVATNFSSKILGKGGFGVYKGVLSDSTLVAVKRLKDGAIGGDIQFQTEVEMISLAVHRLLRLYGFCMTPTERLLVYPYMSGSVASRLKGKPVLDWGTRKHIALGAARGLLYLHEQCDPKIIH…
PAP.Lotus.A	-----------------------------------------------------------------------------------------------------------------------------------------------------------------------------------------------------MTPMPMSMLSTEDAIQSGRPKTHKMAIAFGSSLGFLCLIVLGFVLVLWRRHKNQQAFFDVKDRHHEEVYLGLKRFILRELQIATNFSNKILGKGGFGVYKGVLSDGTFVAVKRLKDGAIGGEIQFQTEVEMISLAVHRLLKLYGFCVTPTERLLVYPYMSGSVDSRLKGKPVLDWRTRKQIALGAARGLLYLHEQCDPKIIH…
PAP.Lotus.B	--------------------------------------------------------------------------------------------------------------------------------------------------------------------------------------------------------MPMSMLNTEDALPSGKPKTHKMAIAFGLSLGCLCLILLGFGAFLWWRHKHQQAFFDVKDRHHEEVYLGLKRFPFRELQIATHFSNKILGKGGFGVYKGVLSDGTLVAVKRLKDGAIGGEIQFQTEVEMISLAVHRLLKLYGFCMTPTERLLVYPYMSGSVALRLKGKPVLDWGTRKHIALGAARGLLYLHEQCDPKIIH…
PAP.Medicago.A	MKMFRGEVFLCFVTLFMFWSCANALLSPKGIFEVQALVSIKESLMDPHGIFEWDGDAVDPCSWNMVTCSPENLVVSLGIPSQNLSGTLSSSIGLTLQTVVLQITGPIPSELGKLSMLQTLDLSLFHGKIPPSLGHLRNLQYLRLSFSGECPESLAMAQLAFLDLSFLTGNVPRILAKSFSIVGPLVCATEKQTNCHGMKLMPMSMLNTNYALPSRRTKAHKMAIVFGLSLGCLCLLVLGFGFILWRRHKHQQAFFDVKDRNHEEVYLGLKRFPLRELQIATHFSNKILGKGGFGVYKGILSDGTLVAVKRLKDGAKGGEIQFQTEVEMISLAVHRLLKLYGFCMTTSERLLVYPYMSGSVASRLKAKPVLDWGTRKQIALGAARGLLYLHEQCDPKIIH…
PAP.Medicago.B	-MKPRRISLLCFVFFLLCFSSSHALLSSKGVYEVQALMSIKDSLVDPHGVLEWDGDAVDPCSWTMVTCSSENLVTGLGTPSQSLSGTLSPSIGLTLQMVLLQITGSIPSELGKLPKLQTLDLSFFNGEIPTSLGHLRSLQYLRLSLVGECSESLAMTQLVLLDLSYLSGPVPRILAKSFSIVGPLVCATGNEPNCHGMTLMPISMLNTQDSVPPSKPKGHKMAIVFGLSLGCLCLIVIGFGLVLWWRHKHQQAFFDVKDRHHEEVYLGLKRFSFRELQVATNFSSKLVGKGGFGVYKGVLSDGTVIAVKRLKDGAIGGEIQFQTEVEMISLAVHRLLRLYGFCMTSSERLLVYPYMCGSVASRLKGKPVLDWGTRKNIALGAARGLLYLHEQCDPKIIH…
PAP.Phaseolus.A	MGKPRGEAAISLVVFFWFWSSSNALLSPKGVFEVQALMGIKAFLVDPHGILDWDGDAVDPCSWNMVTCSPENLVISLGIPSQNLSGILSPSIGLTLQTVVLQITGPIPSEIGKLSKLQTLDLSFFNGEIPPSLGHLRSLQYLRLSFDGECPVSLAMAQLAFLDLSYLSGPIPKILAKSFSIVGPLVCTTEKEKNCHGMTLMPMSMLSSENALPSGRTKAHRMVLAFGLSLGCLCLIVFGLGFILWRRHKRQQSFFDVKDQHHEEVYLGLKRFQLRELQIATNFSNKILGKGGFGVYKGILPDGTLVAVKRLKDGATGGDIQFQTEVEMISLAVHRLLKLYGFCMTPTERLLVYPYMSGSVASRLKGKPVLDWGTRKQIAIGAARGLLYLHEQCDPKIIH…
PAP.Phaseolus.B	MGTPRGTT-LLFYTLFFFWCSADAVLSPKGVFEVQALMSIKQSLEDPHGVLDWDGDAVDPCSWTMVTCSSENLVVGLGTPSQSLSGTLSPSIGLTLQIVLLQISGSIPSELGKLPKLQTLDLSFFRGEIPPSLGHLRSLQYLRLSLVGECPESLAMTQLNFLDLSYLSGPVPRILAKSFSIVGPLVCATGKEPNCHGMTLMPMSMLNTEHALQTGRPKTHKMAIAFGLSLGCLCLIVIGFGGVIWWRHKHQQAFFDVKDRHHEEVYLGLKRFQFRELQISTNFSSKILGKGGFGVYKGVLPDGTLVAVKRLKDGAIGGEIQFQTEVEMISLAVHRLLRLYGFCMTTTERLLVYPYMSGSVSSRLKGKPVLDWGTRKHIALGAARGLLYLHEQCDPKIIH…
