# Supplementary material for: Legume genome structures and histories inferred from Cercis canadensis and Chamaecrista fasciculata genomes
Source: Plant J. 2026 Jun 10;126(5):e70981. doi: 10.1111/tpj.70981 (PMC13252982; doi:10.1111/tpj.70981)
Supplement: Supplementary file 6 — Data S6. Manuscript supplement; Compressed directory of aligned sequences from 250 gene families with high rates of gene duplication consistent with whole‐genome duplications in the legume subfamilies. [file TPJ-126-0-s006.gz › S6_consen_wgd_tree/40_wgd_aln_manual_wgd_copy/Legume.fam3.00983]

CAE.Acacia.A	MASVSTLKFLICLVFCLFTSPASCQGKKNLNKNGYQFIRKASSFTPSSSISNKRNSEGYDYIIVGGGTAGCPLAATLSEKFRVLVLERGGVPFNPVSFMEFHITLADTSATSASQYFVSTDGVLARARVLGGGSSIAGFYTRASSRFIEKVGWDAKVVESYPWVEKQIVYRPKIAPWQRAVRDGLLDVGVSPFGYTFDHVHGTKVGGTIFDHFGRRHTAAELLASAPRNLSVLTYATVHKIVFDTRDKRPKAVGVIFKDEGKQHEAYLRNNGQSEVIVSCGAIGTPQLLMLSGIGPKEELERLNITVVLDPYVGKGMTDPLTIFVPSKRPVRQSLIETVGITDKGVYIEASSGFGQSNDSIHCHHGILSAEIGQLSTIPPQKRSAEIVQEYVKSKQEIP…
CAE.Acacia.B	MASVAPVNFFLSLLLCLFFSLPPCQGSNQWYDKNYPFLKKASSFSSSSSTSTTGGNNAYDYIIVGGGTAGCPLASTLSQKFRVLLLERGGVPFTPVSFLGFHITLADTSPSSASQYFVSTDGVLARARVLGGGSAIAGFYTRASSRFIKRVGWDAKLVESYEWVEKQIVHRPKFSAFQRAVRDSLLDAGISPFGFTFDHIYGTKVGGTIFDRFGRRHTAAELLTSGPHKLTVLTFATVHKIVFDTRKKRPRAVGVVFKDEGKIHQANLGNGTDNEVIVSSGALGTPQLLLLSGIGPKEHLEEFKIPVVFDPFVGQGMADPMTIFVPSNRPVYQSLIETVGITKRGVYIEASCGFSQSNDSIHCHHGILSAEIGQLSTIPPKQRSPEAIQAFIKNKRDLP…
CAE.Chamaecrista.A	MASVGAVKFLLCLLLWLFISQTSCQGENSCYEKRYPFIKRASSFSSESSNSATTKKEGYDYIIVGGGTVGCPLAATLSKKFKVLVVERGGVPFTPVSFMEFHITLADTSAKSPSQCFISTDGVLSRARVLGGGTSIAGFYTRASSRFIEKVGWDAKIVESYPWVENQIVHRPKMEPWQKAVRDGLLDVGVSPFGFTLDHVHGTKVGGTIFDQYGRRHSAAELLTSAPQKLTVLVYATVHKILFHTTGKRPKAVGIIFKDEGKQHEAVLRN-RESEIIVSSGAIGTPQLLMLSGIGPKRELENLNITVVLDPYVGKGMADPLTIFVPSKRPVRQSLIETVGITDKGVYIEGSSGYGQSNDSIHCHHGIVSAEIGQLSTVPPNKRSHKAIQDYVKNKADIP…
CAE.Chamaecrista.B	---FVSVNLFLC--LLLFISLSPSQGSNQYYKYKYPFIKRASSFSSSSSSSSSNNINGYDYIIVGGGTAGCPLASTLSQNFNVLLLERGGVPFSPVSFLEFHITLADTSPSSASQYFISTDGVLARARVLGGGSSIAGFYTRASSRFISKVGWDAQMVESYAWVERQIVHRPKFSGYQRAVRDSLLDAGISPFGFTFDHVFGTKLGGTIFDRFGRRHTAAELLAEAPNNLTVLIYASVQKIVFDTTGEKPRAIGVMFKDEGKTHKATLGNGRQSEVIVSTGAIGTPQLLMLSGIGPKQDLQNLKIPLVFHPFVGKGMADPMTIFVPSSRLIPQSLIETVGITKLGVYIEASSGYGQSNESIHCHHGILSAEIGQLSTIPPSQRTPEAVKAFAKTKKDLP…
CAE.Senna.A	MASVGAVKFLLCLLLCLFNSQTLCQGEKNRYANRYSFIKRASSFSSSSSISSTGSNDGYDYIIVGGGTAGCPLGATLSEKFRVLVLERGGVPFTPVSFMEFHITLADTSPSSPSQYFISTDGVLARARVLGGGTSIAGFYTRASSRFIEKVGWDAKIVESYPWVEKKIVYRPKIAPWQRAVRDGLLDAGVSPFGFTFDHVHGTKVGGTIFDRFGRRHSAAQLLASGPKNLTVLVYATVHKIVFDTRGKIPKAVGVIFRDEGKQHEAVLRKSRESEVIVSSGAIGTPQLLMLSGIGPKDELQKWNIPVVLDPYVGKGMADPLTIFVPSRRPVKQSLIETVGITNKGVYIEASSGFGQSNDSIHCHHGILSAEIGQLSTIPPKKRSAEAVQEYLKGKREIP…
CAE.Senna.B	---------------------SSSNNKQNWYKYKYPFIRRASSFSSSSSSSSSTSNNGFDYIIVGGGTAGCPLASTLSQNFSVLLLERGGVPFSPVSFLEFHITLADTSPSSASQYFISTDGVLARARVLGGG------------RFIEKVGWDAKLVESYPWIEKQIVHRPPFSAYQRAVRDSLLDAGVSPFGFTFDHVSGTKLGGTIFDRFGRRHTAAELLASAPNNLTVLIYASVHKIVFDTRGKRPRAIGVVFKDEGKRHRALLGNGRQSEVIVSSGAIGTPQLLMLSGIGPKQELQSLNIPLVLHPFVGKGMADPMTIFVPSNRPIHQSLIETVGITKLGVYIEASSGFGQSNESIHCHHGILSAEIGQLSTIPPKQRSPEAVKAFAKTKRELP…
CER.Bauhinia.A	MAPVGAVKFLFCLALCLFNSLPPCQGKQDSYPYRYPFIRKASSFSSS-SISITVNNNGYDYIIVGGGTAGCPLAATLSQNFSVLLLERGGVPFTPVSFLDFHITLADTSSTSASQYFVSTDGVLARARVLGGGSSIAGFYTRASSRFIKKMGWDASIVESYPWVEKQVVHRPKFEPWQRALRDSLLDVGVSPFGFTYDHIYGTKVGGTIFDRFGRRHTSAELLATGPRKLTVLVYATVQKIVFDQIGKRPKAVGVIFKDEGKQHLANLGKNKQNEIIVSTGAIGTPQLLMLSGIGPKAELQKLSIPVVLDPFVGKGMADPMTVFVPTNRPVKQSLIETVGITKLGVYIEASSGFGQSTDSIRCHHGILSAEIGQLSTIPPKQRSPEAVQAFIKSKRELP…
CER.Bauhinia.B	MASVGAVNFLLCIALCLFISPPSCQGKKYFYPYRYPFISKASSFSSS-SVSTTANNNGYDYIIVGGGTAGCPLAATLSKNFSVLLLERGGVPFTPVSFLEFHITLADTSSTSASQYFISTDGVLARARVLGGGSSIAGFYTRASSRFIKKMGWDESIVDSYPWVEKQIVHRPKFEPWQRAVRDSLLDAGVSPFGFTYDHIYGTKVGGTIFDRFGRRHTAAELLASGPQKLTVLIYATVQKIVFDQTGKRPKAVGVIFKDEGKQHQANLGNKRESEIIVSSGAIGTPQLLMLSGIGPKAELQHLNIPVVLDPFVGKDMADPMAIFVPSNRSVQQSLIETVGITKLGVYIEASSGFGQSNDSIRCHHGILSAEVGQLSTVPPKQRSPEAVQAFIKGKRELP…
CER.Cercis.o	MASDGAVKFLLCLALCLFNSLPPSQGAQDFNGYRYPFIRRASSFSSS-SISTTVNNNGYDYIIVGGGTAGCPLAATLSQNFSVLLLERGGVPFTPVSFLDFHITLADTSSTSASQYFISTDGVLSRARVLGGGSSIAGFYTRASSRFVKKMDWDASIVESYPWVEKQVVHRPTFAPWQRAVRDSLLDVGVSPFGFTYDHIYGTKVGGTIFDRFGRRHTAAELLASGPQKLTVLIYATVQNIVFDQTGKRPKAVGVIFKDEGKQHQANLGNNWQSEIIVSTGAIGTPQLLLLSGIGPKAELQNLNIPVVLDPFVGKGMADPMTIFVPSNRPVQQSLIETVGITKLGVYIEASSGFGQSNDSIHCHHGILSAEIGQLSTIPPKQRSPEAVQAFVKSKRELP…
CER.Phanera.A	MATVGAVKFLFCLALCLFNSLLPCQGAKDFYPYRYPFIRRASSFSSS-SISITANNNGYDYIIVGGGTAGCPLAATLSQNFSVLLLERGGVPFTPVSFLKFHITLADTSSTSASQYFISTDGVLSRARVLGGASSIAGFYTRASSRFIKKMGWDENIVESYPWVENQVVHRPKLAHWQRAVRDSLLDVGVSPFGFTYDHVYGTKVGGTIFDRFGRRHTAAELLASGPKKLTVLIYATVQKIVFDQTGKRSKAVGVIFKDEGKQHQANLGNNWQSEIIVSTGAIGTPQLLMLSGIGPKAELQNLSIPVVLDPFVGKGMADPMTIFVPSSRPVKQSLIETVGITKLGVYIEASSGFGQSNDSIHCHHGILSAEIGQLSTIPPRKRSPEAVQAFIKSKQELP…
CER.Phanera.B	MASVGAVNFWLCLALCLFNSLPPCQGQKSFYPNRYPFIKRASSFSSS-SISTTVNNNGYDYIIVGGGTAGCPLAATLSKNFSVLLLERGGVPFTPVSFLEFHITLADTSSTSASQYFISTDGVLARARVLGGGSSIAGFYTRASSRFIKKMGWDASIVESYPWVEKQIVHRPKFEPWQRAVRDSLLDVGVSPFGFTYDHKYGTKVGGTIFDRFGRRHTTAELLSSGPKKLTVLIYATVQKIVFDQTGKRPKAVGVIFKDEGKRHQANLGNNRQSEVIVSAGAIGTPQLLMLSGIGPKADLQSLNIPVVLDPLVGKDMADPMTVFVPSNRPVKQSLIETVGITKLGVYIEASSGFGQSNDSIHCHHGIVSAEIGQLSTIPPKQRSPEAVQAFIKSKRELP…
DET.Sindora.A	MASASAIKCFLCLLLWLLNFLSPSQGKQNFNPYRYPFIKRASSFASS-AIKTTAGSKAYDYIIVGGGTAGCPLAATLSQNFSVLLLERGGVPFNPVSFLEFHITLADTSSTSASQYFISTDGVLSRARVLGGGSSIAGFYTRASSRFIKKVGWDEKIVESYPWVEKQIVHRPKFASWQRAVRDSLLDVGVSPFGFTYDHIYGTKVGGTIFDKYGRRHTAAELLSTGSKKLTVLIHATVQKIIFDKRGNRPRAVGVIFKDEGKQQHAILENNRQSEVILSSGAIGTPQLLMLSGIGPKAELEELNIPVVLDPFVGKGMADPLTIFVPTNSPVEQSLIETVGITKLGVYIEASSGFGQSNDSIHCHHGIVSAEIGQLSTIPPKQRSREAVQAYVKGKKEIP…
DET.Sindora.B	MASLPARKCSLCLLLLIFTFFSPSQGKQNFNPYRYPFIKRASSFSSSSSISTPSSDNVYDYIIVGGGTAGCPLAATLSQNYTVLVLERGGVPFTPVSFLRFHITLADTSPTSASQYFVSTDGVLTRARVLGGASSIAGFYTRADPR---KVGWDIDVVQSYPWVEQQIVHRPKFASWQTAVKDSLLDVGIDPYGFTYDHIYGTKLGGTIFDRFGRRHTAAELLSTGPQKLTVLVHATVQKIVFDTRGKRPRALEVIFKDEGKEQRAILANGRQSEVIMSSGAIGTPQLLMLSGIGPKAELENLKIPVVLEPFVGKGMADPMSIFVPTNRPVEQSLIETVGITKLGVYIEASSGFGQSKDSIHCHHGIMSAEIGQLSTIPPKQRSPEAVQAFLKSKRDIP…
OUT.Arabidopsis.O	-----ALKLFLALLLCLPTSLTASKGKEKFNPYRYTFIDKASTFSSSSSFSSNGQDSSYDYIVIGGGTAGCPLAATLSQNFSVLVLERGGVPFTAVSFLRFHIGLADISASSASQAFVSTDGVYARARVLGGGSCIAGFYSRADAAFVKRAGWDPKLVESYPWVEREIVHQPKLTLWQKALRDSLLEVGVRPFGFTYDHVSGTKIGGTIFDRFGRRHTAAELLAYAPQKLRVLIYATVQKIVFDTSGTRPRVTGVIFKDEGNQHQALLSNRKGSEVILSSGAIGSPQMLMLSGIGPKKELQRLKIPVVLEEHVGKGMADPMTILVPSKAPIEQSLIQTVGITKMGVYVEASTGFGQSPESIHTHYGIMSNKNELFSTIPAKQRRPEATQAYITRNKYQL…
OUT.Prunus.O	-ALVWAVKLL--LFLWLFNVLPSSQGKGNFNEYRYPFIKRASTFPSASSSSSSGHNNVYDYIVVGGGTAGCPLASTLSQKFNVLVLERGGVPFASVSFLQFHIALADTSPTSASQAFISTDGVLSRARVLGGGTCIAGFYTRASTRFIKSVGWDAKLVESYPWIEKQIVYQPKLEPWQVALRDSLLDVGISPFGFTYDHLYGTKVGGTIFDRFGRRHTAAELLSSGPQKLTVLVYATVQRIVFDKSGKIPKAVGVIFKDEGNQHEAVLADKPQSEVILSSGAIGSPQMLLLSGIGPKADLEKLKIPVVLDKFVGKGMADPMAVFVPSNKAEKQTLIQTVGITKMGVYIEASSGFSQSKDSIQCHHGIMSAEIGQLSTIPPKQRTPEAVQAYIRRKRNLP…
OUT.Quillaja.O1	MALAVANKFFLCLVLWLFNILSPGQGMQDYHE-KYPFIRKASSFLSSESFLDNGNNNVYDYIIVGGGTAGCPLAATLSQNFSVLLLERGGVPFTPVSFLEFHITLADTSATSASQLFISTDGVLARARVLGGGSSIAGFYTRAGHSFIKKFGWDAKLVESYPWIEKQIVHLPQLSPWQRALRDSLLDVGISPFGFTYDHVYGTKVGGTIFDRFGRRHTAAELLASARHKLTVLIHATVLKVVFDETGKRPKAVGVMFKDEGKKHQAVLANKKQSEVILSTGAIGTPQMLLLSGIGPKEELKKLNISVVLDKFVGSGMADPMTIFVPTKRPVKQSLIQTVGIPKLGVYIESSSGFGQSGDSIHCHHGIVSAEIGQLSTIPPKQRSAQAVQAYIKSKHELP…
OUT.Quillaja.O2	-----------SFFAWLLNILSPCQGLQDYHD-KYPFIRKASSFSSSASFLTNGNNNAYDYIIVGGGTAGCPLAATLPQNFSVLLLERGGVPFTPVSFLEFHITLADTSSTSASQEFISTDGVLARARVLGGGSSIAGFYTRASKRFIEKFGWEAKLVESYQWVEKQIVHRPQLSPWQRALRDSLLDVGISPFGFTYDHIYGTKVGGTIFDRFGRRHTAAELLASGPHKLTVMIHATVLKVVFDTTGKRPKAVGVMFKDEGKKVQAILANKRQSEVILSTGAIGAPQVLLLSGIGPKAELKKLNISVVLDKFVGTGMADPMAILFLPIGQLSSLSYKLLGFPSWVYTLSLAVGL---DSPVTAFAATMVSCQPRLGSCPPFLQTKDHHKLY--------…
OUT.Vitis.O	MDLVGAVKLFLCSLLWLS-AITSCQGKENSSEYPYPFIRRASSFSSSPSASLSGSHNTYDYIIVGGGTAGCPLAATLSQNFSVLLLERGGAPFDVVSYLKFHISLADTSPTSASQAFISTDGVFSRARVLGGGTCIAGFYTRASTRYIEEAGWDAKLVESYPWIERQIVQQPKLAPWQKALRDGLLEVGISPFGFTFDHLYGTKVGGTIFDEFGKRHTAADLLAEGPEKLSVLIYAKVQKIMFNTTAKRPKAVGVIFKDEGNQHQAFLAERRGSEIILSCGAIGSPQMLMLSGIGPKAELKKFNISVVLNRFVGKGLSDPLTVFVPTDRPVEQSLIQTVGITKRGVYIEASSGFGQSSDSIRYDHGMMSAEIGQLSTIPPRQRTAQAIQDYAAGKQFLP…
PAP.Aeschynomene.A	--SVGAVRFLLLLFLWLFNFLPPSQGKQSTHEYRYPFIKKASSFSSPPSISTTTTKKFYDYIIVGGGTAGCPLAATLSQNFSVLLLERGGVPFTPVSFLEFHITLADTSPNSASQYFKSTDGVLARARVLGGGTSIAGFYTRASSRLIEKVGWDKKVVESYEWVEKQIVHRPTFSGFQRAVRDSLLDSGVSPFGFTYDHIYGTKLGGTIFDRFRRRHTAAELLASAPTKLTLLIYATVQNIVFDTSGKRPKAVGVIFQDEGKQHEAMLGNGRKSEVIVSSGAIGTPQLLMLSGIGPKEELKELNISIVLDQFVGKGMVDPMTIFVPSNRPVHQSLIQTVGITKLGVYIEASSGFSQSSDSIHCHHGIVSAEIGQLSTIPPSQRSEESVKAFIKNKRDIP…
PAP.Aeschynomene.B	------VRSFLFFSLLLLCLFPLSQGGKEDKNGRYPFIRKASSFSSAPSISTTNSNKGYDYIIVGGGTAGCPLAATLSQKYRVLLLERGGVPFTPVSFLEFHITLADISPTSASQCFVSTDGVFARARVLGGGSSIAGFYTRANPRFIRKVGWDAKLVESYPWVEKQIVHRPTFSAWQRAARDSLLDVGVSPFGFTYDHIHGTKVGGTIFDRFGRRHTAAELLASGPQKLTVLIYATVQKIVFDTRGKRPKAVGVIFKDEGKQHQAVLGNDRQSEVIVSSGAIGTPQLLLLSGIGPKEDLQKLNIPVVLDRFVGKGMADPMTIFVPSKRPVKQSLIETVGITDLGVYIETSSGFGQSNDSIHCHHGIVSAEIGQLSTIPPKQRSQEAVKAYVKSKKDIP…
PAP.Lotus.A	--TFGAVKFCL-VVLCLWNFLPPCQGKLNWHEYGYPFIKKASSFSSP-SISTTSLNNAYDYIILGGGTAGCPLAATLSQNFSVLLLERGGVPFSPVTFLSFHITLADTSPSSASQYFISTDGVLARARVLGGGSSIAGFYTRASTRFIEKVGWDAKLVESYPWVEKQIVHRPKFSGYQRAVRESLLDSGVSPFGFTYDHIYGTKVGGTIFDRFGRRHTAAELLATAPDKLTVLIYATVQKIVFDTKGEKPRAVGVIFQDEGKQHEAVLGNDKHSEVIVSTGALGTPQMLMLSGIGPKAELQKLNISVVLDPFVGKGMVDPMTIYVPSNRPVKQSLIQTVGITKKGVFIEASSGFSQSNSSIHCHHGILSAEIGQLSTIPPKQRSIEAVKAFIKNKRDVP…
PAP.Medicago.A	MASVGTVKFLLCLILWLWNFLPHCQGKQE-----YPFIKKASTFSSP-SISTTSINKAYDYIIVGGGTAGCPLAATLSQNFSVLVLERGGVPFTPVTFLEFHITLADLSPTSASQYFVSTDGVFARGRVLGGGSSIAGFYTRASSRFINKAGWDVKLVESYPWVEKQIVHRPKFSPFQRAVRDSLIDNGVSPFGFTYDHIYGTKVGGTIFDRFGRRHTAAELLASGPDKLTVLVHATVQKIVFDTTGKRPKAIGVIFNDEGKQHEARLGNDMQSEVILSSGAIGSPQMLLLSGIGPKDELQNLNISVVLNPFVGKGMIDPMTVFVPSNRPVHQSLIQTVGITKKGIYIEASSGFSQSNSSIHCHHGIMSPEIGQLHTIPPKQRSIEAIEAYKKNKRDIP…
PAP.Medicago.B	MATLGAVKFLLLLMIWLINFLPLCQGKQNLNNGKYPFIRKASSFSSPPSISTTNTNDGYDYIIVGGGTAGCPLAATLSQNFNVLLLERGGVPFTPVSFLDFHITLADISPTSASQFFLSTDGVFARARVLGGGSSIAGFYTRASSRFIQKMGWDTKLVKSYPWVEKQIVHRPTFSHWQRAFRDGLLDAGVSPFGFTYEHKYGTKVGGTIFDRFGRRHTAAELLSSGPNKLTVLIYATVQKIVFDTTGKRPKAMGVIFKDEGKQHKAILGNDRESEVIVSSGAIGTPQMLLLSGIGPKAELENLKIPVVLDRFVGKGMADPMTIFVPLKKSVKQSLIETVGITNKGVYIEASCGFGQTNDSIHCHHGLLSAEIGQLSTIPPKQRSAESIKAFVKNKKDIP…
PAP.Phaseolus.A	MASVGALRFLFCLALCLCNFLPSCQGSSHWHENKYPFIRNASSFSSP-SISTTTSNNVYDYIILGGGTAGCPLAATLSQNYSVLVLERGGVPFTPVSFLEFHITLADISPTSASQYFISTDGVYSRARVLGGGSSIAGFYTRANPSFIEKVGWDAKLVQSYPWVEKQIVHRPTFSPYQRAVRDSLLDSGVSPFGFTYDHLYGTKVGGTIFDRFGRRHTAAELLASGHEKLTVLVYATVQKIVFDTKGKKPKAVGVIFQDEGKQHEAILANDRHSEVIMSTGAIGTPQLLMLSGIGPKEELQKLNIPVVLDQFVGKGMVDPMTMFVPSKRPVHQSLIETVGITKMGVYIEASSGFSQSNDSIHCHHGIMSAEIGQLSTIPPKQRSPEAVQEFVKNKRDLP…
PAP.Phaseolus.B	MASIGALKFLLFLLLCLLNYPPLSQGKKNWYEG-YPFIRRGRSVEGL-------RNGGYDYIIVGGGTAGCPLAATLSEKFKVLVLERGGVPFNPVTFLQFHITLADTSPTSASQYFISTDGVLARGRVLGGGSSIAGFYTRASPRFIRKVGWDTKLVESYPWVEKQVVHRPKFSDWQRAVRDGLLDAGVSPFGFTYDHKYGTKVGGTIFDRFGRRHTAAELLATGPQKLTVLVHATVQKIVFDTTGKKPKAIGVIFKDEGKQHEAFLGSGRQSEVIVSSGAIGTPQLLMLSGIGPKEELQKFNIPVVLDEFVGKGMADPMTIFVPSKRPVQQSLIETVGITNLGVYIETSCGFGQSKDSIHCHHGILSAEIGQLSTIPPKQRSREAVEAFVKSKKDIP…
