# Supplementary material for: Legume genome structures and histories inferred from Cercis canadensis and Chamaecrista fasciculata genomes
Source: Plant J. 2026 Jun 10;126(5):e70981. doi: 10.1111/tpj.70981 (PMC13252982; doi:10.1111/tpj.70981)
Supplement: Supplementary file 6 — Data S6. Manuscript supplement; Compressed directory of aligned sequences from 250 gene families with high rates of gene duplication consistent with whole‐genome duplications in the legume subfamilies. [file TPJ-126-0-s006.gz › S6_consen_wgd_tree/40_wgd_aln_manual_wgd_copy/Legume.fam3.01055]

CAE.Acacia.A	MSSLSRELVFLILQFLDEEKFKETVHKLEQESGFFFMKYFEDEVHGWDEVERYLSGFTKVDDRYSMKIFFEIRKQKYLEALDKHDRSKAVEILVKDLKVFATFEDLFKEITQLLTLEFREEQLSKYGDTKSARAIMLVELKKLIEAPLFRDKLQFPLKSRLRTLIQSLWQHQLCKPRPPDIKTLFVDHSCGQPGARAPSPANPLIGALPKAGGFPPLGAHGPFQPTPAPVPTPLAGWMSNPTTVAHPAVSGGGAIGLGAPSIPAALKHPRTPPTPSADYPTGDSDHVSKRTRPMGISDELLPVVLPAAFPGHGHGQAFIAPDDIPKTATRTLNQGSSPMSMDFHPLQQTLLLVGTVGDIALWEVGARERLVLKFKVWDLSACSMPLQAALVKDPSVSVR…
CAE.Acacia.B	MSSLSRELVFLILQFLEEEKFKETVHKLEQESGFFFMKYFEDEVHGWDEVERYLSGFTKVDDRYSMKIFFEIRKQKYLEALDKHDRSKAVEILVKDLKVFSTFEDLFKEITQLLTLEFREEQLSKYGDTKSARAIMLIELKKLIEAPLFRDKLQFPLKSRLRTLIQSLWQHQLCKPRPPDIKTLFVDHSCGQPGARAPSPANPLLGSLPKAGGFPPLGAHGPFQPTTAPVPTPLAGWMSNPTTVAHPAVSGGGAIGLGAPSISAALKHPRTPPTPSVDYPSGDSDHVSKRPRPMGMPDEVLPVVLSAALPGHGHSQSFNPPDDLPKTVTRTLNQGSSPMSMDFHPVQQSLLLVGTVGDISLWEVGSRERLVSKFKVWDLSACSMPLQTSLVKDPSVSVR…
CAE.Chamaecrista.A	MSSLSRELVFLILQFLDEEKFKETVHKLEQESGFFFMKYFEDEVHGWDEVERYLSGFTKVDDRYSMKIFFEIRKQKYLEALDKHDRSKAVEILVKDLKVFATFEDLFKEITQLLTLEFREEQLSKYGDTKSARAIMLVELKKLIEAPLFRDKLQFPLKSRLRTLIQSLWQHQLCKPRPPDIKTLFVDHSCGQPGARAPSPASPLIGALPKAGGFPPLGAHGPFQPTPAPVPTPLAGWMSNPTTVAHAAVSGGGAIGLGAPSIPAALKHPRTPPTPSADYPTGDSDHVSKRARPMGMSDEVLPVVLPAAFPGHGHGQAFIAPDDIPKTVTRTLNQGSSPMSMDFHPVQQTLLLVGTVGDIALWEVGSRERLVLRFKVWDLSACSMPLQAALVKDPSVSVR…
CAE.Chamaecrista.B	MSSLSRELVFLILQFLDEEKFKETVHKLEQESGFFFMKYFEDEVHGWDEVEKYLSGFTKVDDRYSMKIFFEIRKQKYLEALDKHDRSKAVEILVKDLKVFSTFEDLFKEITQLLTLEFREEQLSKYGDTKSARAIMLVELKKLIEAPLFRDKLQFPLKSRLRTLIQSLWQHQLCKPRPPDIKTLFVDHSCGQPGARAPSPANPLLGALPKAGGFPPLGAHGPFQPTPAPMPTPLAGWMSNPTTVAHAAVSGGGAIGLGAPSIPAALKHPRTPPAPSVDYPSGDSDHVSKRTRPMGITEEVLPVVLPSTFPGHGHGQSFNAPDDLPKTVTRTLTQGSSPMSMDFHPVQQSLLLVGTVGDIALWEVGSRERLVLKFKVWDLNACSMTLQAALVKDPSVSVR…
CAE.Senna.A	------------------------------------MKYFEDEVHGWDEVEKYLSGFTKVDDRYSMKIFFEIRKQKYLEALDKHDRSKAVEILVKDLKVFATFEDLFKEITQLLTLEFREEQLSKYGDTKSARAIMLVELKKLIEAPLFRDKLQFPLKSRLRTLIQSLWQHQLCKPRPPDIKTLFVDHSCGQPGARAPSPANPLIGALPKAGGFPPLGAHGPFQPTPAPVPTPLAGWMSNPTTVAHAAVSGGGAIGLGAPSIPAALKHPRTPPTPSADYPSGDSDHVSKRTRPMGMSDEVLPVVLPAAFPGHGHSQAFIAPDDIPKTVTRTLNQGSSPMSMDFHPVQQTLLLVGTVGDIALWEVGSRERLVLRFKVWDLSACSMPLQAALVKDPSVSVR…
CAE.Senna.B	MSSLSRELVFLILQFLDEEKFKETVHKLEQESGFFFMKYFEDEVHGWDEVEKYLSGFTKVDDRYSMKIFFEIRKQKYLEALDKHDRSKAVEILVKDLKVFSTFEDLFKEITQLLTLEFREEQLSKYGDTKSARAIMLVELKKLIEAPLFRDKLQFPLKSRLRTLIQSLWQHQLCKPRPPDIKTLFVDHSCGQPGARAPSPANPLLGSLPKAGGFPPLGAHGPFQPTPAPVPAPLAGWMSNPTTVAHAAVSGGGAIGLGAPSIPAALKHPRTPPTPSVDYPSGDSDHVSKRIRPMGMSDEVLPVVLPAAFPGHGHGQSFNAPDDLPKTVTRTLNQGSSPMSMDFHPVQQSLLLVGTVGDIALWEVGSRERLVLRFKVWDLSACSMPLQAALVKDPSVSVR…
CER.Bauhinia.A	MSSLSRELVFLILQFLDEEKFKDTVHKLEQESGFFFMKYFEDEVHGWDEVEKYLSGFTKVDDRYSMKIFFEIRKQKYLEALDKHDRSKAVDILVKDLKVFATFEELFKEITQLLTLEFREEQLSKYGDTKSARAIMLVELKKLIEAPLFRDKLQFPLKSRLRTLIQSLWQHQLCKPRPPDIKTLFVDHSCGQPGARAPSPANPLLGSLPKAGGFPPLGAHGPFQPTPAPVPTPLAGWMSNPTTVAHAAVSGGGAIGLGAPSIPAALKHPRTPPTPSVDYPSGDSDHVSKRTRPLGISDEVLPVVLPAAFPGHGHGHAFSAPDDLPKTVARTLNQGSSPMSMDFHPVQQSLLLVGTVGDIALWEVGSRDRLVSRFKVWELSACSMPLQAALVKDPSVSVR…
CER.Bauhinia.B	MSSLSRELVFLILQFLDEEKFKDTVHKLEQESGFFFMKYFEDEVHGWDEVEKYLSGFTKVDDRYSMKIFFEIRKQKYLEALDKHDRSKAVEILVKDLKVFATFEELFKEITQLLTLEFREEQLSKYGDTKSARAIMLVELKKLIEAPLFRDKLQFPLKSRLRTLIQSLWQHQLCKPRPPDIKTLFVDHSCGQPGARAPSPANPLLGSLPKSGGFPPLGAHGPFQPTPAPVPTPLAGWMSNPTTVAHPAVSGGGAIGLGAPSIPAALKHPRTPPTPSVDYPSGDSDHVSKRTRPLGISDEVLPVVLPATFQGHGHGQAFSAPDDLPKTVTRTLNQGSSPMSMDFHPVQQTLLLVGTVGDIALWEVGSRERLVSRFKVWELSACTMPLQAALVKDPSVSVR…
CER.Cercis.o	MSSLSRELVFLILQFLDEEKFKDTVHKLEQESGFFFMKYFEDEVHGWDEVEKYLSGFTKVDDRYSMKIFFEIRKQKYLEALDKHDRSKAVEILVKDLKVFATFEELFKEITQLLTLEFREEQLSKYGDTKSARAIMLVELKKLIEAPLFRDKLQFPLKSRLRTLIQSLWQHQLCKPRPPDIKTLFVDHSCGQPGARAPSPANPLLGSLPKAGGFPPLGAHGPFQPTPAPVPTPLAGWMSNPTTVAHAAVSGGGAIGLGAPSIPAALKHPRTPPTPSVDYPSGDSDHVSKRTRPLGILDEVLPVVLPATFPGHGHGQAFNAPDDLPKTVTRTLNQGSSPMSMDFHPVQQTLLLVGTVGDIALWEVGSQERLVLRFKVWDLSACTMPLQAALVKDPSVSVR…
CER.Phanera.A	MSSLSRELVFLILQFLDEEKFKDTVHKLEQESGFFFMKYFEDEVHGWDEVEKYLSGFTKVDDRYSMKIFFEIRKQKYLEALDKHDRSKAVDILVKDLKVFATFEELFKEITQLLTLEFREEQLSKYGDTKSARAIMLVELKKLIEAPLFRDKLQFPLKSRLRTLIQSLWQHQLCKPRPPDIKTLFVDHSCGQPGARAPSPASPLIGSLPKAGGFPPLGAHGPFQPSPAPVPAPLAGWMSSPTTVAHPAVSGGGAIGLGAPSIPAALKHPRTPPTPSVDYPSGDSDHVSKRTRPLGISDEVLPVVLPAAFPGHGHGQAFNVPDDLPKIVMRTLNQGSSPMSMDFHPVQQTLLLVGTVGEIALWEVGSRERLVLRFKVWDLSACTMPLQAALVKDPSVSVR…
CER.Phanera.B	MSSLSRELVFLILQFLDEEKFKDTVHRLEQESGFFFMKYFEDEVHGWDEVEKYLSGFTKVDDRYSMKIFFEIRKQKYLEALDKHDRSKAVEILVKDLKVFATFEELFKEITQLLTLEFREEQLSKYGDTKSARAIMLVELKKLIEAPLFRDKLQFPLKSRLRTLIQSLWQHQLCKPRPPDIKTLFVDHSCGQPGARAPSPANPLLGSLPKAGGFPPLGAHGPFQPTPAPVPTPLAGWMSNPT--AHAAVSGGGAIGLGAPSIPAALKHPRTPPTPSVDYPSGDSDHVSKRTRPLGISDEVLPIVLPATFHGHGHGQAFNAPDDLPKTVTRTLNQGSSPMSMDFHPVQQTLLLVGTMGDIALWEVGSRERLLLRFKVWDLSACTMPLQAALVKDPGVSVR…
DET.Sindora.A	----------------------YNDNRLEQESGFFFMKYFEDEVHGWDEVERYLSGFTKVDDRYSMKIFFEIRKQKYLEALDKHDRAKAVEILVKDLKVFATFEELFKEITQLLTLEFREEQLSKYGDTKSARTIMLVELKKLIEAPLFRDKLQFPLKSRLRTLIQSLWQHQLCKPRPPDIKTLFVDHSCAQPGARAPSPANPLIGSLPKAGGFPPLGAHGPFQPAPAPVPTPLAGWMSNPTTVAHPAVSGGAAIGLGAPSIPAALKHPRTPSAPSVDYPSGDSDHVSKRARPM-MSDEVLPVVLPAAFPGHGHGQAFNAPDDLPKTVMRTLAQGSSPMSMDFHPVQQTLLLVGTMGDIALWEVGSRERLVLKFKVWDLSVCSMPLQAALVKDPSVSVR…
DET.Sindora.B	MSSLSRELVFLILQFLDEEKFKETVHKLEQESGFFFMKYFEDEVHGWDEVEKYLSGFTKVDDRYSMKIFFEIRKQKYLEALDKHDRSKAVEILVKDLKVFATFEELFKEITQLLTLEFREEQLSKYGDTKSARTIMLVELKKLIEAPLFRDKLQFPLKSRLRTLIQSLWQHQLCKPRPPDIKTLFVDHSCGQPGARAPSPANPLLGSIPKAGGFPPIGAHGPFQPTPAPVPTPLAGWMSNPTTVAHPAVSGGGAIGLGAPSIPAALKHPRTPPTPSVDYPTGDSDHVSKRTRPM-MPDEVLPVMLPATFPGHGHGQPFNAPDDLPKTVTRSLTQGSSPMSMDFHPVQQTLLLVGTVGDIALWEVGSRERLILKFKVWDLSACSMPLQAALVKDPSVSVR…
OUT.Arabidopsis.O	MSSLSRELVFLILQFLDEEKFKETVHKLEQESGFFFMKYFEDEVHGWDEVEKYLSGFTKVDDRYSMKIFFEIRKQKYLEALDKHDRPKAVDILVKDLKVFSTFEELFKEITQLLTLEFREEQLSKYGDTKSARAIMLVELKKLIEAPLFRDKLQFPLRSRLRTLIQSLWQHQLCKPRPPDIKTLFVDHSCGPPGARAPSPVNPLLGGIPKAGGFPPLGAHGPFQPTASPVPTPLAGWMSSPSSVPHPAVSAGA-IALGGPSIPAALKHPRTPPTASLDYPSADSEHVSKRTRPMGISDEVLGVMLPMSFSGQAHGPAFKAPDDLPKTVARTLSQGSSPMSMDFHPIKQTLLLVGTVGDIGLWEVGSRERLVQKFKVWDLSKCSMPLQAALVKEPVVSVR…
OUT.Prunus.O	MSSLSRELVFLILQFLDEEKFKETVHKLEQESGFFFMKYFEDEVHGWDEVEKYLSGFTKVDDRYSMKIFFEIRKQKYLEALDKHDRSKAVDILVKDLKVFATFEELFKEITQLLTLEFREEQLSKYGDTKSARAIMLVELKKLIEAPLFRDKLQFPLKSRLRTLIQSLWQHQLCKPRPPDIKTLFVDHSCGQPGARAPSPANPLLGSLPKAGGFPPLGAHGPFQPTPAPVPIPLAGWMSNPSTVTHPAASEGGAIGLGAPSITAALKHPRTPPTPSVEYPSGDSDHVSKRTRPMGLSSEVLPVMLPVTFPGHGHGQALNAPDDLPKNVTRTLNQGSSPMSMDFHPLQQTLLLVGTVGDIGLWEVGSRERLVLRFKVWDLSSCSMPLQAALVKDPGVSVR…
OUT.Quillaja.O1	MSSLSRELVFLILQFLDEEKFKETVHKLEQESGFFFMKYFEDEVHGWDEVEKYLSGFTKVDDRYSMKIFFEIRKQKYLEALDKHDRSKAVEILVKDLKVFATFEELFKEITQLLTLEFREEQLSKYGDTKSARAIMLVELKKLIEAPLFRDKLQFPLKSRLRTLIQSLWQHQLCKPRPPDIKTLFVDHSCGQPGARAPSPANPLLGSLPKAGGFPPLGAHGPFQPTPAPVPTPLAGWMSNPSTVTHAPVSGGGAIGLGAPSIPAALKHPRTPPTPSVDYPSADSDHVSKRTRPMGISDEVLPVVLPLTFQGHGHSQAFNAPDDLPKTVTRTLNQGSAPMSMDFHPVQQTLLLVGTVGDIGLWEVGSRERLVLRFKVWDLSACSMPLQTALVKDPGVSVR…
OUT.Quillaja.O2	MSSLSRELVFLILQFLDEEKFKETVHKLEQESGFFFMKYFEDEVHGWDEVEKYLSGFTKVDDRYSMKIFFEIRKQKYLEALDKHDRSKAVEILVKDLKVFATFEELFKEITQLLTLEFREEQLSKYGDTKSARAIMLVELKKLIEAPLFRDKLQFPLKSRLRTLIQSLWQHQLCKPRPPDIKTLFVDHSCGQPGARAPSPANPLLGSLPKAGGFPPLGAHGPFQPTQAPVPTPLAGWMSNPSTVTHAAVSGAGAIGLGAPSIPAALKHPRTPPTPSLDYPSADSDHVSKRTRPMGISDEVLPVVLPVPFQGHGHSQAFNATDDLPKTVTRTLNQGSSPMSMDFHPVQQTLLLVGTMGDIGLWEVGSRERLVLRFKVWDLSACSMTLQAALVKDPGVSVR…
OUT.Vitis.O	MSSLSRELVFLILQFLDEEKFKETVHKLEQESGFFFMKYFEDEVHGWDEVEKYLSGFTKVDDRYSMKIFFEIRKQKYLEALDKHDRSKAVEILVKDLKVFATFEELFKEITQLLTLEFREEQLSKYGDTKSARAIMLVELKKLIEAPLFRDKLQFPLKSRLRTLIQSLWQHQLCKPRPPDIKTLFVDHTCGQPGARAPSPANPLLGSLPKAGGFPPLGAHGPFQPTPAPVPTPL--WMSNPSTVTHPAVSGGP-IGLGAPSIPAALKHPRTPPTPSVDYPSGDSEHVAKRGRPMGISDEVLPVVLPVTFPGHGHSQAFNAPDDLPKTLVRNLTQGSSPMSMDFHPVQQTLLLVGTVGDIGLWEVGSKQKLVSRFKVWDIGACSVPLQAALAKDPGVSVR…
PAP.Aeschynomene.A	MSSLSRELVFLILQFLDEEKFKETVHKLEQESGFFFMKYFEDEVHGWDEVEKYLSGFTKVDDRYSMKIFFEIRKQKYLEALDKHDRSKAVEILVKDLKVFATFEELFKEITQLLTLEFREEQLSKYGDTKSARAIMLVELKKLIEAPLFRDKLQFPLKSRLRTLIQSLWQHQLCKPRPPDIKTLFVDHSCGQPGARAPSPANPLLGALPKAGGFPPLGAHGPFQPTPAPVPTPLAGWMSNPTPVAHPAVSGGGAIGLGAPSIPAALKHPRTPPTPSVDYPSGDSDHVAKRTRPMGISDEVLPVVLSATFPGHGHGQAFNAPDDLPKTVVRTLNQGSSPMSMDFHPGQQSLLLVGTVGDIALWEVGSRDRLVLRFKVWDLSACSMPFQAALVKDPGVSVR…
PAP.Lotus.A	---------------------------------------------------------------------------------------------------------------------------------------------------------------------------------------------------------------------------------------------MSNPTPVTHAAVSGGGGIGLGAPSIPAVLKHPRTPPTPSVDYPSGDSDHVAKRPRPMGISDEVLPVVLSASFSGHGHGQAFSAPDDLPKTVVRTLNQGSTPMSMDFHPVQQTLLLVGTVGDIALWEVGSRDRLVSRFKVWDLSACSMTFQAALVKDPGVSVR…
PAP.Lotus.B	---------------------------------------------------------------------------------------------------------------------------------------------------------------------------------------------------------------------------------------------------------------------------------------------------------------------------------------------------------------------------------------------------------------…
PAP.Medicago.A	MSSLSRELVFLILQFLDEEKFKETVHKLEQESGFFFMKYFEDEVHGWDEVEKYLSGFTKVDDRYSMKIFFEIRKQKYLEALDKHDRSKAVEILVKDLKVFATFEELFKEITQLLTLEFREEQLSKYGDTKSARAIMLVELKKLIEAPLFRDKLQFPLKSRLRTLIQSLWQHQLCKPRPPDIKTLFVDHSCGQPGARAPSPASPLLGSLPKAGGFPPLGAHGPFQPNPAAVPTQLAGWMSNPTTVAHAAVSGAGAIGLGAPSMPGALKHPRTPPIPSVDYPSGDSDHVAKRTRPMGITDEVLPVVLSGTFPGHGHSQAFNAPDDLPKTVTRTLNQGSSPMSMDFHPVQQSLLLVGTVGGIALWEVGSREKLVSRFKVWDLSACSMPFQAALVKDPSVSVR…
PAP.Medicago.B	MSSLSRELVFLILQFLEEEKFKEAVHKLEQESGFYFMKYFEEEVHGWDEVEKYLSGFTKVDDRYSMKIFFEIRKQKYLEALDKHDRSKGVEILVKDLKVFSTFEELFKEITQLLTLEFREEQLSKYGDTKSARAIMLVELKKLIEAPLFRDKLQFPLKSRLRTLIQSLWQHQLCKPRPPDIKTLFVDHSCGQPGARAPSPAMPLLGSLPKVGGFPPLGAHGPFQPTPAPVPMPLAGWMSNPTPVAHPSVSGGGAIGLGGPSMPAALKHPRTPPTPSVDYPSGDSDHISKRTRPIGMSDEGLPVVLSATFPGHGHGQAFNSPDDLPKTVLRTLNQGSSPMSMDFHPVQQTLLLVGTVADIGLWELGSRERLVLRFKVWDLSACSMPFQAALVKDPAVSVR…
PAP.Phaseolus.A	MSSLSRELVFLILQFLDEEKFKETVHKLEQESGFFFMKYFEDEVHGWDEVEKYLSGFTKVDDRYSMKIFFEIRKQKYLEALDKHDRSKAVEILVKDLKVFATFEELFKEITQLLTLEFREEQLSKYGDTKSARAIMLVELKKLIEAPLFRDKLQFPLKSRLRTLIQSLWQHQLCKPRPPDIKTLFVDHSCGQPGARAPSPANPLLGALPKAGGFPPLGAHGPFQPTPAPVPTPLAGWMSNPTTVAHAAVSGGGAIGLGAPSMPAALKHPRTPPTPS-DYPSGDSEHVAKRTRPIGISDEVLPVVLSATFPGHGQHQAFNAPDDIPKAVVRTLNQGSSPMSMDFHPVQQSLLLVGTVGDIALWEVGSRERLVSRFKVWDLSACSMPFQAALVKDPGVSVR…
PAP.Phaseolus.B	MSSLSRELVFLILQFLDEEKFKETVHKLEQESGFFFMKYFEDEVHGWDEVERYLSGFTKVDDRYSMKIFFEIRKQKYLEALDKHDRSKAVEILVKDLKVFATFEELFKEITQLLTLEFREEQLSKYGDTKSARAIMLVELKKLIEAPLFRDKLQFPLKSRLRTLIQSLWQHQLCKPRPPDIKTLFVDHSCGQPGARAPSPANPLLGSLPKAGGFPPLGAHGPFQPTPAPVPTPLAGWMSNPTTVAHPAVSGGA-IGLGAPSIPAALKHPRTPPTPSVDYPSGDSDHVSKRTRPMGISDEVLPVVLSATFPGHGHGQAFNAPDDLPKTVMRTLNQGSSPMSMDFHPVQQTLLLVGTVGDIALWEVGSRERLLMRFKVWDLSACSMPFQAALVKDPGVSVR…
