# Supplementary material for: Legume genome structures and histories inferred from Cercis canadensis and Chamaecrista fasciculata genomes
Source: Plant J. 2026 Jun 10;126(5):e70981. doi: 10.1111/tpj.70981 (PMC13252982; doi:10.1111/tpj.70981)
Supplement: Supplementary file 6 — Data S6. Manuscript supplement; Compressed directory of aligned sequences from 250 gene families with high rates of gene duplication consistent with whole‐genome duplications in the legume subfamilies. [file TPJ-126-0-s006.gz › S6_consen_wgd_tree/40_wgd_aln_manual_wgd_copy/Legume.fam3.00970]

CAE.Acacia.A	MAEQASYGAGHRLDVQQLQHEAQHRWLRPAEICEILRYRMFQINSEPPRPPSGSLFLFDRKVLRYFRKDGHWRKKKDGKTVKEAHEKLKVGSVDVLHCYYAHGEEENFQRRSYWLLEPDMMHIVFVHYLEVKGKTNIVGNTDSDDVTSGNSRSPSPSSGFPIYSNMPSGSTDAMSPTSTLTSLCEDADS---------------------------------------GDHGQPSVSGTNYIPLVQGDKTRGSNTSFIEGQNVHDMASWDGVLACSAGLHTDPNLASFASVPPYSVGNILEQEP-ALGDLLASEGSLAEEPGKSQSFQSWQIPFDDNSGQLHKWPITQLLSSEYGSDFTTGLLGNESHNGGPEIVSELLTFNGQSREQPLQDFSEQHTD…
CAE.Acacia.B	MAERDSYGLGPRLDIQQLQFEAQHRWLRPAEICEILRYQMFQITSEPPMPPSGSLFLFDRKVLRYFRKDGHWRKKKDGKTVKEAHEKLKVGSVDVLHCYYAHGEEENFQRRSYWLLEQDMMHIVFVHYLEVKGKTSVGAKPDIDEVSSDSQRGSSASSGFSRYNTVPSRSTDSLSPTSTLTSLCEDADS---------------------------------------GDRAQSLISGADYISHVQRDKPRGSDTSFIDSQKTNGMALQDNGFQFTNGLSTDPSLVSFTSIPSDTIGNMLEPENTIPGDLLAIKNVFTGPAASSQSLQSWPIPFGGNPGQMSKELTTQSLGLEFGSDFSHGLLEHET---NDDVASGLVTFNCQQGEEPVLEFPEQHTD…
CAE.Chamaecrista.A	MAERASYGVGPRLDIQQLQFEAQHRWLRPAEICEILRYRMFHITSEPPRPPSGSLFLFDRKVLRYFRKDGHWRKKKDGKTVKEAHEKLKVGSVDVLHCYYAHGEEESFQRRSYWMLEPEMMHIVFVHYLEVKGKTNIGGNTDSDEVTSNSQRSRSPSSGFTTYSNMPSRSTDAMSPTSTLSSLCEDADS---------------------------------------GEHGQSS---TNYIPLIQGDKSNGSNTSFTEGQTMQGMTSWDNVLQCTAGLRTDPSLVLVPSIPSGSIGNILEQEHIVLDELIAGKGALTEEAGTSQSLQSWQIPLEDSSGQLHKWPIAQLLSSEFGPDFGAGLLDHESHNASLEISPGWLTFNGQLREHPAHEFSKQNTD…
CAE.Chamaecrista.B	MADRGSYGLAPRLDIQQLQFEAQHRWLRPAEICEILRYQMFHIAPEPPRPPSGSLFLFDRKVLRYFRKDGHWRKKKDGKTVKEAHEKLKVGSIDVLHCYYAHGEEENFQRRSYWLLEQDMMHIVFVHYLEVKGKSNIGGKPDADEVSSDSQKGSSASSGFPSSSAVPSRSTDSTSPTSTLTSLCEDADSEDIHQANSRLHSFHDSPSMGGP-VNNIDAGSSYLLHCFSGDHGQSSISGTDYISPVQRDKSGGSETSPIVGQKANGIALSDDVFQNRNGLRADPSLASLPYIPSSFTGNFL--------DPLANKSVLSGLAGSSQYWQV--VPSEKSPAHSPNWPTTQSLGLEFGSDVSNGFLEHEVHSPSPDVAPNLFSFSDQPNAEPVQEFPKQHMD…
CAE.Senna.A	MAERASYGVGPRLDLQQLQYEAQHRWLRPAEICEILRYRMFHITPEPPRPPSGSLFLFDRKVLRYFRKDGHWRKKKDGKTVKEAHEKLKVGSVDVLHCYYAHGEEENFQRRSYWMLEPDMMHIVFVHYLEVKGKTNIGGNTDNDEVTSDSQKSRSPSSSFPTYSNVPSRSTDAMSPTSTLSSLCEDADS---------------------------------------GDHGQSSNSGTNYIPLVPGDNSRS-NTSFIEGQNMHGMGSWGNVLQCTAGLPADPSVVSFPSIPS-SIGNILEQDHSVLGDLFAGKGTLTEEAGTSQSLQSWQIPFEDNSGQLNKWPITQLLSSEFGSDFSTGLLQHESHNANPEIAPDLLTFNGQLREQPVQELSKQYTD…
CAE.Senna.B	MAERGSFGLAPRLDIQQLQFEAQHRWLRPAEICEILRYQMFHITPEPPRPPSGSLFLFDRKVLRYFRKDAHWRKKKDGKTVKEAHEKLKVGSIDVLHCYYAHGEEENFQRRSYWLLEQDMMHIVFVHYLEVKGKTNIGGKPNINEVSSDSQKGSSASSSFLTYSTVPSRSTDSMSPTSTLTSLCEDADSEDIHQANSALRLCHDSPSLEVPPMDKSGAANSYLLHPFSGDHGQSSISGIDYT-TVQRDKSKRTSTSFIEDQKTNGMALWDNVF------------VSLPSIPSSLIGNILEQEHTVPGDPLTNKSVLTRQAESSQSCQSCQIPFENNPGQLVKWSTTQTLGLEFGSDFSNGLVEHETHSSSPDIAPELVTYDGQPKEEPVLEFPDQHTY…
CER.Bauhinia.A	MAERSSYGLGPRLDIQQLQFEAQHRWLRPAEICEILSYQMFQITPEPPRPPSGSLFLFNRKVLRYFRKDGHWRKKKDGKTVKEAHEKLKVGSVDVLHCYYAHGEEESFQRRSYWLLEQDMMHIVFVHYLEVKGKTNIGGNTDADETSSDSQRGSS-SSTFPTYNTVPSRSTDAMSPTSTLASLCEDADSGDIRHASPGLHSFHESPSMGGL--HRIDDSSSYITHPFSGDLAQSSISGTDYIPLLQGDKSGGTGTSLMEGQKVGGMASWGNVLQCTTGLHTDPSLGSLPSVPSSSMG-ILEQEDTVLGELLASKSAFTDGLGSSQSLQSWQIPFEDNLGN--KWPMSQSLSLEIGSDLNTG------HDASPEITPDLFTFDDQPKVQPVQEFPKQHTD…
CER.Bauhinia.B	MAERGSYGLGPRLDLQQLQYEAQHRWLRPAEICEILCYRMFHITSEPPRPPSGSLFLFDRKVLRYFRKDGHWRKKKDGKTVKEAHEKLKVGSVDVLHCYYAHGEEETFQRRSYWMLEPDMMHIVFVHYLEVKGKTNIGGNADADDTSSDSLKGSS-SSTFPTHNTVPSRSTDAMSPTSTLTSLCEDADSEDIHHASSGLHSFHEPPSMGSP--HKIDGSSSYIMHPYSGDLGQSSISGTDYIPLIQGDKSRGTGTSFMDGQKADGMTSWTNVLQCTSGLHTDPTFGSLPSVPSSSMGNILEQENTVFSGLLA-------GLGSSQSLQSWQIPFEDNSGHLQKWPVSQSLSLEFGSDLSTG------HDESPEITPDLFTFDGLLKVQSVQEFQKQHTD…
CER.Cercis.o	MAERGSYGLGPRLDIQQLQFEAQHRWLRPAEICEILRYRMFHITSEPPRPPSGSLFLFDRKVLRYFRKDGHWRKKKDGKTVKEAHEKLKVGSVDVLHCYYAHGEEETFQRRSYWMLEPDMMHIVFVHYLEVKGKTNIGGNTDADDTSSDSQKGSS-SSTFPTYNTVPSRSTDAMSPTSTLTSLCEDADSEDIHHASSGLHSFHESPSVGGP--HKIDATSSYIMRPFSGDLGQSSISGTDYIPLIQGDKSRGTGTSFIEGQKADGMASWGNVLQCTAGLHTDPSLGSFPSVPSSSMGNILE-EHTVLGDLLASKSSFTDGLGSSQSLQSWQIPFEDNLGHLHKWPMSQSLSLEFGSDLNTG------HDASPEITPDLFTFDGQPKVQPVQEFPKQYTD…
CER.Phanera.A	MAERSSYGLGPRLDLQQLQFEAQHRWLRPAEICEILRYRMFHITPEPPRPPSGSLFLFDRKVLRYFRKDGHWRKKKDGKTVKEAHEKLKVGSIDVLHCYYAHGEEESFQRRSYWMLEPDMMHIVFVHYLEVKGKTNIGGNTDADDTSSDSQRASS-SSTYPTYNTMPSRSTDAMSPTSTLTSLCEDADSEDIHHVSSGLHSFHESPSMGG--LHKIDASNSYIMRPFSGDLGQSSISGTDYIPLVQGDKSRGSDTSFIEGQKAGDMASWGNVLQCTAGLHTDPSLESLPSVPSSSMG-IPEQVHTVLGELLASKSAFTDGLGSSQPLQSWQIPFEDNSGN--KWAMSQSLNLEFGSDLNNG------HDASPEITPDLFTFDGEPNEQSVQEIPKQHTD…
CER.Phanera.B	MAERDSYGLSPRLDIQQLQFEAQHRWLRPAEICEILRYRMFHITSEPPRPPSGSLFLFDRKVLRYFRKDGHWRKKKDGKTVKEAHEKLKVGSVDVLHCYYAHGEEETFQRRSYWMLEPDMMHIVFVHYLEVKGKTHIGGNTEADDTSSDSQKGSS-SSTFPTYNTVPSRSTDAMSPTSTLASLCEDADS---------------------------------------GDLGQSSISGTDYIPLFQGDKSGGTGTSFLEGQKADGMASWGNALQCTSVYHTDPSLGSLPSVSSSSMGNILEQEHSVLGDLLASKSSFTDGLGSSQSLQSWQIPFEDNSGHLHKWPMSESLSLEFGSDLSTG------HDASSEITTDWFTFDGQPNVQSVQEFPKQHTD…
DET.Sindora.A	MAERGSYGLNPRLDIEQLQLEARHRWLRPAEICEILRHQMFQITPEPPRPPSGSLFLFDRKVLRYFRKDGHWRKKRDGKTVREAHEKLKVGSVDMLHCYYAHGEEESFQRRSYWMLEPDMTHLVFVHYLEVKGKTNIGGNTYSDEISSDSQRGSPLSSSFPMYSTLPSRSTDSVSPASTLTSLNEDADS---------------------------------------GYHGQLSTSGSDYIPTIEGDKSRETSISFAEGQNAHGKASWDNVFQCTDGLPIDPSFQSFSSIPSSSVGDIPEQDHTVLGELLANKSAHNREAGNALSLHSWQIAFEDK----HKWPMSQSWNPDFGSD-NNGLLQQKIHDTSLGISPDLFNFSDQPNDQLAKEFPEQHGD…
DET.Sindora.B	MAERGSCGLGPRLDIQQLQFEAQHRWLRPAEICEILRYQMFHITPEPPRPPSGSLFLFDRKVLRYFRKDGHWRKKRDGKTVKEAHEKLKVGSVDVLHCYYAHGEEESFQRRSYWLLEPDMMHIVFVHYLEVKGKTSIGGHTDTDEVSSDSQRSSSPSSVYPAYSALPSRSTDAMSPTSTLTSLCEDADS---------------------------------------GDYGQSSISGTDYIPIIQGDNSRGDNSTFTEGQKAHGLVTWNDVFQCTTGLHTDPSLLSFPSIPSSLIGNILEQDQTVTGDLIANKSALTGEAGSSLSHHSWQNPVEDNSGHLPKWPVAQSLNLDFGSERNNGLYQ--THDTSPEISSDTFNYHGQPNEQPVQESSKQHTD…
OUT.Arabidopsis.O	MADRGSFGFAPRLDIKQLLSEAQHRWLRPAEICEILRHQKFHIASEPPRPPSGSLFLFDRKVLRYFRKDGHWRKKKDGKTVKEAHEKLKVGSIDVLHCYYAHGEDENFQRRCYWMLEQDLMHIVFVHYLEVKGRMSTSGT---KENHSNSLSGTGSVN-------VDS----TATRSSILSPLCEDADSGDSRQASSSLQQNPEPQTV-PQIMHHQNAS------TINSYNTTSVLGNRDGWTSAHGNRVKGS-----NSQRSGDVPAWDASFNSLARYQNLPYNAPLTQTQPSTFGLIPMEGKTEKGSLLTS-----EHLRNPLQSQVWQTPVQESV-PLQKWPMDSH--SGMTDATDLALFGQGAHE-NFGTFSSLLGSQ-DQQSSSFQAFTNN---…
OUT.Prunus.O	MAERVSYSQGPRLDFQQLLGEAQHRWLRPAEICEILSFQKFHISSEPPRPPSGSLFLFDRKVLRYFRKDGHWRKKKDGKTVKEAHEKLKVGSVDVLHCYYAHGEEENFQRRSYWMLEQDLMHIVFVHYLEVKGRANAGGIREIDEVTPDLQKGSSWTSSPSNNCRTPSGNTDYTSPSSNLTS-CEDADSGDSHQASSFHSSF-DSQQMGGPLTDKADIN--LSLHPLNNHDGQSSFHGGNYRPYFERDQQCYDSTCGIDSQKTLGVGSWEEILQCTTGLHTVTSHGSKSSIQIASSGIPPEQQNITSTEFLAGNSTLKEEFGSPLAFRTWQIPLEENALQLPKWSLDQSMNLQLPSNLDTRLFEQGTVDVNLRNAPELVTTHNQRNDQLVQNFQAQLTN…
OUT.Quillaja.O1	MAERGSYGLGPRLDIQQLQLEAQHRWLRPAEICEILRYRMFQITPEPPRPPSGSLFLFDRKVLRYFRKDGHWRKKKDGKTVREAHEKLKVGSVDVLHCYYAHGEDETFQRRSYWMLEPDMMHIVFVHYLEVKGKTNTGGNRDSDEVSSDSRNSSSLTSSFPTPSTAPSRSTDSMSPTSTLTSLCEDADSEDIHQASSRVHALYESPHTGGPLMDKKNPGNSFMLRPCSDDTEGLSIPVRNNMSHAQGDISRGSD----------GCASWDQLFQYTAEFNTESSYT-----QSSSTGKILEQEYMALVN--LAKSTPCEKVVSSQSIQSWEIPFEDDL--VSNWRMTQSVGLELRSDLAMDLFEQRDHDTSLDIAPESLSLTGQQNQQPMQEIPKQLGN…
OUT.Quillaja.O2	MAEREAFGLGPRLDIQQLQLEAQHRWLRPAEICEILRYQMFQITPEPPRPPSGSLFLFDRKVLRYFRKDAHWRKKRDGKTVKEAHEKLKVGSVDALHCYYAHGEDENFQRRCYWMLEPDMMHIVFVHYLDVKGKTNSGGNRDSDEVSTDSRNGSSPTSSFPANSTAPSRSTDSISATSTLASLCEDADSEVIHQASSRVNAFHESPHVGGYLMGRMDAGNSYILRPYLDDTGGSSIPVINDMSHFQGDKSRGDSTFAIDGHKRNDNASWDQLLQYNPEFNTEPSYTH-----SNSTGKIPEEQYTVLAD-RLGNNTTCEKVGNSQPIQSWQIPFEEDLVHLPNWSMAQSLSLDLRSDLATG-----YHDASFEIPTEMFTLTGQRNEQPMQEIPKQITN…
PAP.Aeschynomene.A	MTERASYGLGPRLDLQQLQFEAQHRWLRPAEICEILRYRMFQITSEPPRPPSGSLFLFDRKVLRYFRKDGHWRKKKDGKTVKEAHEKLKVGSVDVLHCYYAHGEEENFQRRSYWMLEQDMMHIVFVHYLDIKVKTNIGRNTHTDDVTSESQNGSSASSGFPTYNSVPSGSSDSMSPTSTLTSLCEDADS---------------------------------------GDYGLSTISGTDFIPLVQGDKSRVSVAPYIEGQKSHGLATWDNTVAQSGGLHTDSSFASFPSISSSSVGNSLGQECTVLGNLLGGRSSLNEAAGVSQSIQSWQIPFEENTGHLPKWSLTQSLSLEFGSDYSTDLLGDESDHASPEIAPYMFTYNGEPREQPVQQFSNQRTD…
PAP.Aeschynomene.B	MAERPSYGLGPRLDFQQLQFEAQHRWLRPAEICEILRYRMFQITSEPHRPPSGSLFLFDRKVLRYFRKDGHWRKKKDGKTVKEAHEKLKVGSVDVLHCYYAHGEEENFQRRSYWMLEPDMMHIVFVHYLEVKGKTHIGGNTDNDEVTSDSQKVASSSSGFQTYSSVPSLSADSMSPTSSLTSLREDADSAEIHQAGSGLHTLRESQHVGGPPTDKIGAGGSFVMDPFSVDRGQSSISGTDYIPSVQEDKFRGDATTYVDGQKAHSMASWGTVSQCARELCTDPSRVSFPSIPSSSMGNVLEQGHNDFSNLLASRSGLTEEARSSPSLQSWQIPYDDNSERMPN--LTQSLSLEFGSDYIAGLLGNEIHNASSEIDPHLLS------ELHVQQYLEQHAD…
PAP.Lotus.A	MAENASCRLNPQLDFQKLQFEAQHRWLRPAEICEILRYRLFQITSEPPRPPSGSLFLFDRKVLRYFRKDGHWRKKKDGKTVKEAHEKLKVGSVDALHCYYAHGEEENFQRRSYWMLEQDMMHIVFVHYLDVKVKTNIGASTDSDGTRSYSHRGRSVSSGFPTYSSLPSGSTDSMSPTSTLTSLCEDADSEDIHQTSSGLHFFRKSQNMEGQLIDKIDAHISYLTHPFSGDHGQF---GQDYIPLVKGDKSRPSDNNYIEGQRAHGMASWDNVMEQSAGMHIDPSMVSVTSIPSSSMGNIVEQEHAALTG----------EAEASQSFQSWQIPFEDNTGELPKWNFTQSLSVEFEPD--TGLLGNETNNASPRNVPDLFNFDCDPNEQSVQQFSKQHT-…
PAP.Lotus.B	MSEPASY--GPRLDLQELQREAQNRWLRPAEICEILRYRMFDITSEPHKPPSGSLFLFDRKVLRYFRKDGHWRKKKDGKTVKEAHEKLKVGSVDVLHCYYAHGEEENFQRRSYWMLEQDMMHIVFVHYLEVKGKSNIGGNTNSDGVISDSQV-NSPSSGFPAYSSVPSLSTEAMSPTSSLTSLREDADS---------------------------------------GDHGQSSISGTDYIPLFDGDKFRGNDTTYIDGLKGHGIASWDNVLQCTTELNTDPSLVSFPSILSGSMRNILEQEHNILDDLLMSKSGPSDEAGSSQSLQSWQIPFEGNVGHIQA--LTQSLSSEFGSDYGSGLLRNEAHNGSSEVFSVLSHFHGQPKQQLMQQYPEQHFE…
PAP.Medicago.A	MTERSSPEMALRLDFKQLQFEAQHRWLRPAEILGILSYQMFEISKEPPRPPSGSLFLFNRKILRHFRRDGYWRKKNDGKTVKEAHEKLKVEGSDKIHCYYAHGEDENFQRRSYWRLEPDMMDIVFVHYLDVKVKSNVGISTDTKEVTSDSQKGSSTSSGFPAYGNMRSRNMDSMSPTSTLTSLCEDADSEDIHQASSVFRTFHELHNPGGPQTDKIGAHS-------NGPNLMHPFSGSNYLPLVQGGKFNSN-----EGQRALDIGSWDNVMDKSSGTHTDPSPVSSYSFPSSSMS--------VFNE-----------GSGSQSLQSWQNPFEENAGGFPKWSFTQSLSMEFESNYSAELLGKETGYASPEIDPDLFSFDFEPKEQSVHQLHTEHA-…
PAP.Medicago.B	MAEPPSFGLGPRLDIQQLQFEAQHRWLRPAEICEILRYRMFHITPEPHRPPSGSLFLFDRKVLRYFRKDGHWRKKKDGKTVKEAHEKLKVGSVDALHCYYAHGEEENFQRRSYWLLEQDT-HIVFVHYLEVKSKSNIGGNADSNEVISDSQKVNSPSSGIPAYSSVPSLSTDSMSPTSSYTSLREDADS---------------------------------------GDHGQSSVSGMDYIPPFSRDTFRGNGATCIDGQ-----ASWDTVLQSTAELHADPSLVSFTSIPSGSLSNILDQEDNILGDFSMSRSGLAIGAGSSQPLQSWQIPFEDNTGHMPT--FTQSLSLEFASDYGTGLLGNESDNGSSIIDPVLFSFHGEPKEKLAQQYLEEKVD…
PAP.Phaseolus.A	MAEPASYGLGPRLDLQQLQLEAQNRWLRPAEICEILCYRMFQITPEPPRPPSGSLFLFDRKVLRYFRKDGHWRKKKDGKTVKEAHEKLKVGSVDVLHCYYAHGEEESFQRRSYWMLEPDMMHIVFVHYLDVKVKTNVGGKTYSGEATSDSQNGSSLSSGFPRYGSVPSGSTDSMSPTSTLTSLCEDADSEDIHQASSGLQSYHESKSLG--PMDKIDACSSYLTHPFSGDPAQFPVPGAEYIPFVQGHKSRASDTAYTEGHRAHDIASWNNAMEQSSGKHTATSLVSSTSIPTSASGNILEENNTVPGNLLGRKNALTEEERASQPIHSWQIPFEDDTIELPKWSLTQSLGLEFGSDYGTSLLGDVTDTVGPEIVAEMFTFNGELKEKSVHQISKQYTN…
PAP.Phaseolus.B	MAEGAAYGLRRPLDIQQLQFEAQHRWLRPAEICEILRYRMFQITSEPHRPPSGSLFLFDRKVLRYFRKDGHWRKKKDGKTVKEAHEKLKVGSVDVLHCYYAHGEDENFQRRSYWMLEPDMMHIVFVHYLEVKGK-NIVVNTEG----EDSQKVT-------------SLSTDSVSPSSSLMSLREDADSEDIHQISSGLRPLHESRHMGGPLTEKIDGGSSYHMHSFSGDHGQSSISGTDYIPVVHEDKFRGNDTTYFDGEKTHGVAPWDTVLESTANLHNDPSLASFSSMPSSSMGSVLEQEHTIFGDLLSGKRVLTVEAESSHSFQSWQIPFEDSSGNMPMSTLTQSFGLQFGSDYGTSSLGYETRNTSSEIAPILYSFNGDPKEQLMQKYPQEHAD…
