# Supplementary material for: Legume genome structures and histories inferred from Cercis canadensis and Chamaecrista fasciculata genomes
Source: Plant J. 2026 Jun 10;126(5):e70981. doi: 10.1111/tpj.70981 (PMC13252982; doi:10.1111/tpj.70981)
Supplement: Supplementary file 6 — Data S6. Manuscript supplement; Compressed directory of aligned sequences from 250 gene families with high rates of gene duplication consistent with whole‐genome duplications in the legume subfamilies. [file TPJ-126-0-s006.gz › S6_consen_wgd_tree/40_wgd_aln_manual_wgd_copy/Legume.fam3.00657]

CAE.Acacia.A	--FSPFFFTTLLFFTSSLAIPDPDAVTVQSTSLHPSPPATIPAFPEQSDVVGCPLDLSDEFFQGVKSACGANKHHDDRGLHRSRCCPVLAAWLYSAYSATALGASKGRNAHKTSYDMPLLPDDSETCVSDLGKALKVKGIDLIQPETCDVVYCYCGIRLHPLSCPEAFSVNQDGKVVEDESVKMLGRNCLSSSSVDKLPGLGGCSKCLNSLYKLNKKTSSSKSQDRTTKIHKDCQLMGLTWLLAKRSAYIHTVSGVLRAFMLSSDGSDPKSCTLSDGMPLAVDSSEFSD-SPSSKLHAPIFICFLFLCLLLLMQLSVLS
CAE.Acacia.B	------LFCFCIILFYFQDLPYSDATTFQPIFPSPSPLATIPAVPEQSEVSGCPLNLSDELFHGVKTACRATKEGAGGELHRSRCCPVLAAWLYSAYSATALG----SPTQTTSSNMPLLPDDSETCVNGLGKALKLRGIELIQPETCDVVYCYCGIRLHPLSCPEAFTVTRSGKLVGNKKVRRLERNCLSSSNVNKFPGLGGCSKCLISLYSLAKKTSSSKTEDRTTNIHKDCELMGLTWLLAKRTAYMQTASGVLRALMLSTNGPYPKSCSLSDGKPLAVDSSQISNPSASTNIQPSIFLRLLLLSLLLFVHLAMLS
CAE.Chamaecrista.A	----FLFYTFFFFIPSFPAQPGPNAATVQPVFPNPAPPATIPAFPEQSAVAGCPLDLSDDILHRIKSACGGAAA-ANPNLRRSRCCPVLAASLYSAYSATALGRNA-RTTTTSSYDMPLLPDDSETCVSDLGKAMKAKGIDLFQPETCDVVYCYCGIRLHPLSCPEAFPVNQNGEIVEDESVKALERNCLSKSNVDEFPGLGGCSKCLNTLYQLNKKTSSSKSQDRTTKIHKDCHLMGLTWLLAKRSAYIHTVSGVLRALMLSTDGSNPKSCTLSDGMPLAVDSSEFSDNSSSFTLEAPISLCLFFLCLLLHMHLTVLS
CAE.Chamaecrista.B	-PFFLFFFFLSILFPCFLSLPHPDAATIHPIFPNPSPPSTIPAFPEQSAVAGCSLNLSDELFHAVNAACGVAG--AGGELHRSRCCPVLAAWLYSAYSGTALSSTRSSSSSSSSYDMPLLPDDSETCVNGLGKALKSRGIKLIQPETCDLVYCYCGIRLHPLNCPEAFPVTHDGKISGDRNVRRLERNCLSTSNVDKFPGLGGCSKCLNSLYKLTKKASSSKSEDRTTKIHKDCELMGLTWLLAKQTAYMHTVSGVLRALMFA---SDPKSCTLSDGMPLAVDSSVISDYSSSIHLQSPIFLCCFFLLLICL-------
CAE.Senna.A	-PLITLLFSSFLLSHSLLALPDPDAQSLQPLFPNPSPSATIPAFPEQSAAAACPLDLSDDFFHAVNTACAATKKHSDGELHRSRCCPVLAAWLYSAYSATALGNRKSPHHQTANYDMPLLPDDSETCVSDLGKALRGRGMDLFQPESCDAVYCYCGIRLHPLSCPEVFSGK-NGGIVEDEEVRMLERNCLSTSSVDRFPGLGGCSKCLNTLYKLNKKASSSKSQDRTTKIHKDCELMGLTWLLAKRSAYIHTVSGVLRAFMLTKDGSNPRSCTLSDGMPLAVDSSEFSDQSPSFRLEPPFFLCFFFLCLLLY-------
CER.Bauhinia.A	-PFFTT--LFFTLIPCFLGLPEVDTATVQPIFPNPSPAVTIPAFPEQSNVVGCPLNLSDEFFHGIQSACGATKDG--AELHRSRCCPALAAWLYSAYSATALGQGA-AGHTTSSYDMPLLPDDSETCVNGLGKVLQVKGIELIQPETCDVVYCYCGIRLHPLSCPEAFSVAQDGKLVGNDNVKRLETNCLSTSTVNGFPGLGGCSKCLKSLNLLNKKASTSKSEDRTTKIRKDCELMGLTWLLAKRTAYVHTVTGVLRALMLSTDGSVPLSCTLSDGMPLAVDSSELSDSSSSHNLQAPIFLFLLLLSLLL--------
CER.Bauhinia.B	SPFTTLFFLFSILIPCFLGLSNPDAATVQPIFPNPSPVATIPAFPEQSDITGCSLNLSDDFFHGIRSACGATKDG--AELHRSRCCPALAAWLYSAYSATALGQGA-VRHTTSSYDMPLLPDDSETCVNGLGKALKARGIELIQPDTCDVVYCYCGIRLHPLSCSEAFSVTEDGKLVGDDSVKRLETNCLSTSSVNGFPGLGGCSKCLKSLRLLNKKASTSKSEDRTTKIHKDCQLMGLTWLLAKRTAYIHTVSGVLRALMLSSDGSVPLSCTLSDGMPLAVDSSEFSDNSSSRNLQEPIFLCLLLVSLLLL-------
CER.Cercis.o	SPFTTLFFFFSILIPCFLGLSDPDAAAVQPIFPNPSPSATIPAFPEQSDVAGCPLNLSDELFHGIQSACGATKDG--AELHRSRCCPALAAWLYSAYSVTALGQGA-VGHKTSSYDMPLLPDDSETCVDGLGKALKVRGIELIQPETCDVVYCYCGIRLHPLSCPEAFSVTQDGKLVGDGSVKRLETNCLSTSTVNGFPGLGGCSKCLKSLHLLNKKASTSKSEDRTTKIHKDCELMGLTWLLAKRTAYIHTVSGVLRALMLSTDGSVPLSCTLSDGMPLAVDSSEFSDNSSPRNLQAPIFLCLLLLSLLLL-------
CER.Phanera.A	SPFTTLFFFFSVLIPCFLGIPDADAATVQPIFPNASPATTIPAFPEQSNVDGCPLNLSDEFIHGIQSACGATKDG--SELHRSRCCPALAAWLYSAYSATALGQGA-VGRTTSSYDMPLLPDDSETCVNGLGKALKVRGVELIQPETCDVVYCYCGIRLHPLSCPEAFSVTQDGKLVGNENVKKLETNCLSTSSVNGFPGLGGCSKCLKSLHLLNNKASTSKSADRTTKIRKDCQLMGLTWLLAKRTAYIHTVSGVLRALMLSTDGSVPLSCTLSDGMPLAVDSSEFSDNSSSHNLQAHIFLCLLLLSLLL--------
CER.Phanera.B	SPFTTLFLFFSILIPCFLGLPAPDAATVQPIFPNPSPAATIPAFPEQSDVTGCALNLSDEFFHGIQSACGATKDG--AELHRSRCCPVLAAWLYSAYSAIALGQGA-VRHTTSSYDMPLLPDDSETCVNGLGKALKVRGIELIQPDTCDVVYCYCGIRLHPLSCSEAFSVNEDGKLVGDESVKRLEKNCLSTSTVNGFPGLGGCSKCLKSLHLLNKKASTSKSEDRTTKIHKDCQLMGLTWLLAKRTAFIHTVSGVLRALMLSTDGSVPLSCTLSDGMPLAVDSSELSDNSSSQNLQAPIFLCLLLFSLLLL-------
DET.Sindora.A	---SFFFFIHCILCPFFLGLASSASIAVQSVFPNPLPPATIPAFPEQSDVAGCPLTLSDDLFQGIQTACGTAKGGAHGELHRDRCCPVLAAWLYSAYSATALGG-QAGHMSTASYDMPLLPDDSETCVTDLRKALKVKGIKLIQPETCDVIYCYCGIRLHPLSCPETFSVAQNGKLVGDETVRRLERNCLSSSTVRGLPGLGGCSKCLKSLYSLNKKTSSSKSEDRSTKIHKDCQLMGLTWLLAKRTAYIHTVSEVLRALMLSADGADPQSCTLSDGMPLAVDSAEISGHSSTNKLQAPIFLCFLLLCLLLQMHLSVS-
DET.Sindora.B	--FTTIFIFCCILFPCFLGLPNPDAATVQPILTNSSPPATIPAFPEQSDVSGCPLSLSDELFHGIKSACGTTKVGNHGELHRSRCCPVLAAWLYSAYSATALGRAVTSANHTTSYDMPLLPDDSETCVNDLGKALKVKGIELIQPETCDAIYCYCGIRLHPLSCPDTFSVTQNGKLVGDRSVKRLERNCLSSSSVNGFPGLGGCSKCLKSLYLLNEKTSSSKSEERTTKIHKDCELMGLTWLLSKRTAYIHTVSGVLRALMLSTDGSHPQSCTLSDGMPLAVDSSELSDPSSSHNLHPPIFLCFLLLCLLLHKNLSVFS
OUT.Arabidopsis.O	----IIIFLF-----TILSPVSPEPVTVQPFRVKSSPPATIPAFPEQSDFSGCPLDLPEDLFHGIKSACSG------KKLHKGKCCPVLGAWLYSAYSTTALSRNS-SS-STPEEDMPLLPDDSETCVDGLGKSLRQRGIELTRPETCDVVYCYCGIRLHPLSCSEAFRVNDEGRLVGDERVDRLETDCLSGSNADGFSPLLGCNKCLNSLYKLNKKTRPSKEDNRTAKMHKDCVLMGLTWLLAKRTAYFPTVTSVLRAVMLNHDGV-PRSCALSDGMPLAVDSSEFSN-GSPTSLQYPHHLVHFLLYSVIT-------
OUT.Prunus.O	-PLFTICFLCTL-FPAFPGAPIPDPPVQSSFLPTRTPAATIPAFPEQSDIAGCPLHLPNELFHGIKSACSATKGDSLGKLQHSRCCPVLAAWLYDAYSATALGRVGAAGNSNTTYDPPLLPDDSETCVQDLGEALKTRGIELIKPETCDVVYCYCGIRLHPLSCPEAFSVNQRGKLVGDASVKRLERNCLSSS---GFPGLGGCSKCLKSLHLLNKKTFSSKLEDRTTKMHKDCQLMGLTWLLAKRTAYIHTVTSVFRAIMVSADGSDPQSCTLSDGMPLAVDSSEISDNSSSSILAASISLCVMSLSFLFV-QLT---
OUT.Quillaja.O1	PTFFTFFTLFSLLFPCFLGLPQPDPVTIQPLLVNPSPPATIPAFPEQSNVVGCPLDLSDELFDGIKSACGATKGSAASELHRSRCCPVLAAWLYSAYSATALGRIGAGSAHTTSYDMPLLPDDSETCVGDLDKALKHRGIELIKPETCDVVYCYCGIRLHPLSCPEAFSVTQNGTIVGDGSVKRLETDCLSSSNVNGFPGLGGCSKCLTSLYLLNKKTSSSKLENRTTKMHKDCQLMGLTWLLVKRKAYIHTVSSVLRAMMMSTAGSDPQSCTLSDGMPLAVDSSEFSDHSSSNNLQAPIFICLLLLCLLHM-HLI---
OUT.Quillaja.O2	--FFIFFAIFSILFQCFPGLPQPDPVTIQPLLVNPSPSATIPAFPEQSNVVGCPLDLSDELFHGIRTACGANKGSAGSELRRSRCCPVLAAWLYSAYSATSLGRASAVPGHTTSYDMPLLPDDSETCVGDLDKALEHRGIQLIKPETCDVVYCYCGIRLHPLSCPEAFSVTHNGKIVGDDSVKRLERNCLSSSNVNGFPGLGGCSKCLNSLYLLNKKISSSKSEDRTIKMHRDCQLMGLTWLLAKRTAYIHTVSGVLRAMMMTTEGSDPQSCTLSDGMPLAVDSSEIED-SSSNNLQAPIFICLLLLISLLYMHLM---
OUT.Vitis.O	----LLLLVFCFLLPIFQALPEPDPVKIHPFHPNPSPPETIPAFPEQSDVAGCPLNLPDELFHGIKTACSAGKG-ASGELRRSRCCPVLAAWLYSAYSGTALGRAKGLAPEATPYDLPLLPDDSETCVNDLEKSLKSRGVELVKPETCDVVYCFCGIRLHPLSCPEAFSVSSKGKLVGDESVKKLERDCLSTN---GFPGLGGCSKCLNTLYLLGDKTGSSKLEARSRKMHRDCELMGLTWLLAKRTAYIHTVSAVLRAIMMSTDGSDPLSCTLSDGMPLAVDSAEISSHSSSTSLHFSIHLCILSLSFLYA-HLAV--
PAP.Aeschynomene.A	--LKTLLLLCTLL-PCYPSLPDPDATTVQPIIPNPNPPAVIPAFPEQANVEGCPLTLSDEHYQGIESACGSTKDGADKELHRSRCCPVLAAWLYSAYSATALGSA-HAQGRSTSYDMPLLPDDSETCVSDLGKALKERGIELMQPDTCDVVYCYCGIRLHPFTCPESFSLTPGGDLVGDDSVKRLEKDCLSSTTVNGFPGLGGCSKCLHTLYSLREKGSSSRAEKRTTKIHKDCELMGLTWLLAKRTAYIHTVSRVLRALMLSADGSDPQSCTLSDGKPLAVDSSEMSDNSSSTALQPPTFLSFFSIYLLLAMHFTV--
PAP.Aeschynomene.B	-KMVVTLFFFILFPSSYLCLPNDDSQTLKPILPSPGP-STIPAFPEQSDFQGCPLTLSDEFFDGIKSACGTKHGASDMELHRTRCCPVLAAWLYSAYSATALTS------SSSSYDMPLLPDDSGTCVNELGKALKVRGVELIRPETCDVVYCFCGIKLHPLTCPDAFSITQSGELVGDSSVSRLERNC----NVNGFPGLGGCSKCLNSLYLLNKKTSSSKVEDRTTKIHKDCELMGLTWLLAKRSAYIHTVSGVLRALMLNTDGSNPQSCTLSDGMPLAVDSSQISDNSSSENLQAPMSLCLLLYCFLQLMQFAVLF
PAP.Lotus.A	SPFKTILLLSTLLSCYVVALPDASASAARPISTNPTSQGTIPAFPEQADSAGCPLSLSEDHYEGIKSACGNNKHGGDEKLHHSRCCPVLAAWLYSAYSATALGGLV---HGSPSYDMPLLPDDSETCESDLGKALKVRGIELVQPETCDVVYCYCGIRLHPLSCPESFSVTPSGNLVGDENVKRLERNCLSSSSVNDLPGLGGCSKCLHSLYLLKKKTSSSKLEDRTTKIHKDCELMGLTWLLNKRTAYMHTVTVVLRALMLSTDGSDPQSCTLSDGMPLAVDSSEMYDQSSSAKLQGPIYLSLLFLYLLLGMHFTLLS
PAP.Medicago.A	------TLLLILFIPCYLSLPIPDAATVQPLTPNPSSQGTIPAFPEQADVARCPLSLSDEHLNGIKNACSSNKHDADDELHRSRCCPALAAWLYSAYSATALG--GFEHGHTTSYDMPLLPDDSETCESDLGKALKVRGIELFQPETCDVVYCYCGIRLHPLSCSESFKLTHNGNLVGDESVKRLERNCLSSSNVNGFPALGGCSKCLHSLYSLRKKTSSSKSGDRTTKIHKDCELMGLTWLLAKRTTYIHTVTWVLRALMLSPDGSDPQSCTLSDGMPLAVDSSEMYDQSSSINLKVPIFTSLLFLLAM---HFIL--
PAP.Medicago.B	LPYQMILFLYILFFPSYMSLTHPNSSTLNPIFPTTL---TIPSFQEQSYVKGCPLSLSNELFNGIESACSSSKHGSNSKLDRSRCCPILAAWLYSSYSSTALGNHSSSSSSRSSFDMPLVPDDSETCVDGLEKALKVRGIELIKPESCDLVYCYCGIRLHPFNCPDAFSVTKSGELVGDGSVRRLEKNCLSKKKGNGFQGLGGCSKCLNSLYLLNKKTSLSKEEDRTTKIHKDCELMGLTWLLSKRTAYIHTVTNVLRALLLNKDGSKPQSCTLSDGMPLAVDSSEFYDQSSSTKLQQTLSLSLLLLCLVQYMHVIVLS
PAP.Phaseolus.A	SPFNTLFFLLTL-FPSYLALSDPDAASLHPIIPHPSSTGTIPAFPEQADVEGCPLNLSDEHYEGIKSACGSSKDAADKDLHRSRCCPVLAAWLYSAYSATALSHERSSQGHTTSYDMPLLPDDSETCVSDLGKALKVRGIHLVQPETCDVVYCYCGIRLHPLTCTESFSVTPSGGLVVDESVKRLEKDCLSSSTVNKFPGLGGCSKCLHSLYSLRKKSSSSKSEDRTSKIHKDCELMGLTWLMAKRTAYMHTVSGVLRALMLSTEGSDPQSCTLSDGMPLAVDSSEMSDESCSSYLQASIFLSLLLLGM----------
PAP.Phaseolus.B	---LTLFLLCILFFPCYLCHTDSAATTLKPVLLTPAPSTTIPAFPEESDVAGCPLTLSDELFDGIKSACGGAKSGGDMELHRSRCCPVLAAWLYSAYSSTALGHRHNVHGHTSVYDMPLLPDDSETCVNELGKALEVRGIELTKPDTCDVVYCFCGIRLHHLTCPDAFSVSQNGELVGDAGVRRLEKNCLSSSTVNGLPGLGGCSKCLNTLYLLNKKSSSSKAEDRTTKIHKDCELMGLTWLLAKRTAYMHTVSGVLRALMLNTDASYPHSCSLSDGMPLAVDSSEISNHSSSTNLQPLISLSLFLLCLLLLMHFTM--
