# Supplementary material for: Legume genome structures and histories inferred from Cercis canadensis and Chamaecrista fasciculata genomes
Source: Plant J. 2026 Jun 10;126(5):e70981. doi: 10.1111/tpj.70981 (PMC13252982; doi:10.1111/tpj.70981)
Supplement: Supplementary file 6 — Data S6. Manuscript supplement; Compressed directory of aligned sequences from 250 gene families with high rates of gene duplication consistent with whole‐genome duplications in the legume subfamilies. [file TPJ-126-0-s006.gz › S6_consen_wgd_tree/40_wgd_aln_manual_wgd_copy/Legume.fam3.01120]

CAE.Acacia.A	MSFYTYELEDVWNEFGENDDHIVPHAVDEQKEQFLIQGDSCKKSYQELHYIKSDDVNSHNTHDKEKL--HLMSQKENMLEKNPWSQKPEGVFHSCNADTREEVKRLELDDTGMSDHCCKSRMNSSGSEFCADDTILGDKCGAEDDSACQYPIHMSQTDELSFLDDGWLDIGFEDIDQMFTCDSTFGMGNLNEEEFCWLLSSHSAEGSDEALTSDFKFSCAEAGPMKIVSDYNIYSQPDVEGPPIADSNQKTSSVDRRLRCQMSVDNDAVPGPLSMLNELDMKSGNTDDLRFKDKLQKRMSKASEGRMEDVCLEGDSFCHFSPPTQYEDVKQTNEASSSGVNSHVSILKQKGNLNSGG----QAEVFLTVPNYSNGLSYTSLLSTSSGSRSDLEGNPSP-…
CAE.Acacia.B	MSVCMLEIEDVWDGFGE-NDHIVALSGDEHTDQFAIEGDGSKKQRLEFLGTGST-LSTYDTQGQKKFYSPTITQEEMMLEEGSWSHQRAAVLPSCDSEACKEVKRLTSDDTRMSGHHYKGSIDSADSELCMDDTVLGDKCVVEDDSVCEYLINISQADELSFLDDGWLDIGFEDVDRMFSCDSTFGMGSLNEEEFCWLSSSNGTNGSDDVSKSTFKLSGTEPILLQNVSDNDTDSKAGTDGLPINDSNKKASSFNKKLRTQMDVD-DVVPASLSVLSESDMGSGSIDDSMPKEK--RKLSKPSEGRRKYEYLESNPVYPCAPLQQYGDVKKPFGASSGEVSSHNSIQKHKPNRDPDSLGCLQTHVNLSNQGYNDSPSNTSRFPTLSGSRSEHNSYPSPS…
CAE.Chamaecrista.A	-----------------------------------------------------------------------------MLEKGSWSHTPEGVFPSCNADSNLQVKRLASDDTGMSDTCFKSTIDSSGSELCANDTILGDKCVVEDDSVCQYPMHISQTDELSLLDDGWLDIGFEDVDRMFSCDSTFGMGSLNEEEFCWLSSSHGTEGSDDAFKSDFKFPCAEVNQLKCISDYTTNSEPNVESLPINNFDKKSSPD-NKLRSLMDVDDDAVPGPVSMFRESDMKSGNTDASWSKDK--MKISKPSDGRIKDAHLEGDSIHPSASPNENGDVKQQYEACSSGVTSHASIQKHKQNLKS---GCVQTKVFLTHSDYSNSLNHTFLPETLSGSRSEHNDYTSPH…
CAE.Chamaecrista.B	----------------------------------------------------------CMFKGKDVL---SITQKEIMQEKGSWSHQHEGVFPSCDSESHKEVKRLASDNTRMSDKCYKSSIDTIDSELCVDDTMLGDKCVVEDDSVCQYPIPVSQADELSFLDDGWLDIGFEDIDRMFSCDSTFGMDSLNEDEFCWLSSAQGTEGSNDALKSTFKLSCAEESPLKCTSDNNIDSTANIDGLLFDGSNT-ETSFDKNFRTQMDVDDDPIPGSISMFSESDMNSGYTDNLVPAEKMQRKLSKTSEGRRKNEYLEKNPVNPCTPLKQYGHAKQPFGASTGKATSHVSIQKHKPNTGSDSSGCVESHINIVHPEYNHSANHASLLPTLSTSRSENNGHPTLS…
CAE.Senna.A	-----------------------------------------------------------------------------MLEKGSWSHTPEGVFPSSNADSNIEVKRLASDNTGMSHHCFKSSIDSSGSELCADDAILGDKCVVEDDSVCQYPMHVSQTDELSFLDDGWLDIGFEDVDRMFSCDSTFGIGSLSEEEFCWITSSHGTEGSDEALKSDFKFSCSEATQLKSIPGYNMDSEPNIEGPLINDPNK-RSSIDNKMRSLMNVDDDAVPSPVSMFGDSDMKSGNSDDLRSKDK--RKLPKPSEGRIKDDILEGDSFHPFAPTNQYGDVNQPYEASSSGVTSHDGIQEHKQNLNS--------------------------------------------…
CAE.Senna.B	MSFCTFELEDLWDGFGESDDQLVPLAGDDHKDQLATQGDSSKKRRVEFHGIRSTDLSSYGTQGKDL---PSVTREEIMLEG---SHQSEGVFPSSDSESHKEVKRLTLDDTRMSGHSFKNSIDSIGSELCVDDTVLGDKCVVEDDSVCQYPIHISQADELSFLDDGWLDIGFEDVDRMFSCDSTFGMGSLNEEEFCWLSSSHGTEGSDDALKSTFKLSCAEASPLKMISDNNIDSMANIDDLPCNDSNKKASSSDKKYRAQMEMDDDAIPDPISMLTESDMNSGNTDDLTPKEKMQRKSSKPSEGRRKNEYLEGNHVHHCAPVKQYGDVKKPFGAPSSKVTSHVGIQKRKPDMDSDSLGCVQSQLNLPHTEYNQSPSRTSLLPSLSGSRSEYNGHPSPS…
CER.Bauhinia.A	------MLEDVWGEFGGNDDHIVPHTGDEHKDQFTIQGDRCKKQCQELHVTRRSDVNNCDAEGKDKLYLPSLTQRETMLEKGSWSHTLEGVFPSRNSESCKELKTLASDDTRMSNHCFKDSIDSSCTELCADDTILGDKCVVEDDSVCQYPLHISQADELSFLDDGWLDIGFEDVDRMFSCDSTFGMGSLNEEEFNWLSSSHGTEGADDALESEFNFSHAEVSPLGIISDYDMDSKANIQGLQTNNSNKKASAGAKTLSSQMDVD-DAVPDPLSMLSKSDMKSDNTDGLIPIEK--RKLSKSSQGRRKSDYLEGDAVHPYASLEQYGDVEQPYGSASSGVTSQASVRKQKSNIDSNSLGSLQTHTPLIHLDYSHAQNHTPLLPALSGSRSEHDGHPSPS…
CER.Bauhinia.B	----VNKLDDVWDEFGGNDDHIVPYAGDEHKDQFKIQGDRCKKQRQELPVTRRSDVNNYDAMDK--LCLPTLTQKETMLEKGSWSHTVEGVIPPCDGEPCKEVKTVTSDDTRMSDHCFRGSIDSSGSELCADDTILGDKCVVEDDSVSQYSLHMSQADELSFLDDGWLDIGFEDVDRMFSCDSTFGMGSLNEEEFCWLSSSHGTEGADDTLKSEFKFSCAEVSPLEIISDYNMDSKENSQGLPTNNSNKKASVGAKILSSRMDVDDGAFSDPSSILSESDIKSGNTEDLIPIEK--RKLSKSSEGRIKCDNIEGDTVHRYASLKQYGDVKQPCGTSSSGVTSCASIQKHKLNRGSDSLGSMQRHTSLTYPDYSNARNHTPLLPALSGSRSEHDGHPSPS…
CER.Cercis.o	MSFCMYELEDVWDEFGGNDDHIVPHAGDEHKDQFSIQGDRCKKQRQELHVTRRSDVSNYDAKGKDKLYLPTMTQKEAMLEKGSWSHTSEGVFPSCDSESYKEVKTLTSDDTRMSDHCFKGNIDSSGSELCADDTILGDKCVVEDDSVCEYPLHISQADEFSFLDDGWLDIGFEDVDRMFSCDSTFGMGSLNEEEFCWLSSSHGTEGADDALKSEFKFSCAEASPLEIISDYNMDSKANIQGLPTNNSNKKASAGAKTLSSQMDVDDD----PLSMLSESDMKSGSTDDLIPIEK--RKLSKSSEGRRKSDYLEGDTVHPYAPLKQYGDVKQPYRTSSSEVTSQASIQKHKSNIDSDSLGSIQTHTPLTHRDYSHARNHTPLLPALSGSRSERDGHPSPS…
CER.Phanera.A	----LNKLEDVWDEFVGNDDHIVPYAGDEHKDQFTIQGDRCKKQHQGLHVTRRTDVSNRDGEDKDKLYLPSLSKKETMQEKGSWSHTSKGVFPSCDSESHKELKTLTSDDTRMSDHCFKGSIDSSCSELCTDDTILGDKCVVDDDSVCQYPLHISQADELSFLDDGWLDIGFEDVDRMFSCDSTFGMGTLNEEEFCWLSSSQGTEGADDVLKSEFNFSRA-ASPLEIISEYDMDSKANTQSLPTNNSNKKASAGAKTLSSQTDVDDDAVPDPLSMSSQSDMKSGTTDGLIPIEK--KKLSKSSEGRRKSDYLESGTVHPYASLKQYGGVKRPYGSASSKITSHASVQKQKSNKDSNSLGSLQTHSPLMHPDYSHAQNYTPLLPALSGSRSDHDGHPSPS…
CER.Phanera.B	MSFFMYELEDVWDEFGGNDDHIVPHASGEHKDHFKIQGDRCKKQRQELHVTRRSDVSNYDAKYKDKLYLPTLTQRETMLEKGSWSHTTDGVFPSCDSESCKEVKTLTSDDTGMSDHCFKGSIDSNGSELCADDTILVDKCMVEDDSVCQYPLHISQADELSFFDDGWLDIGFEDVDRMFSCDSTFGMGSLSEEEFCWLSSSIGTEGADEAVKPEFKFSCAEASPLEIISDCNVDSKENNPGLPTNNANKKASSGAKTLSSLMDVDDDTVSDPLSMLSESDMKSGNTEDLIPIEK--RKLSKLSEGRRRCDNIEGDTIHAYAPLKQYGDAKQPYETSSSGVTSHASVQKHKSDRGSDYLGSRQTHTPLTLPEYSHAQNHTSLLPALTGPRSEHDGHPSPS…
DET.Sindora.A	MSFCMYELEDVWDEFGGNDDHIVPCSGDGHEFCFPIQGGSSKKPCQESHQDSHGNLNNYGNQGKEELYLPTLKKKQTMLEKCAWSLTPEGVFPSCDSDSCKEEKRLMSD-----DHCFKNSIGSSGSELHADDTVFGNKCVMEDNSVCQYPIHLSQTDELSFLDDGWLDIGFEDVDRMFSCDSTFGIGSLNEEEFVWFSPSHVNEGSDDASKSDFKFPSAGVSPLK-LSDYNIDFKEHIEDSPTVDSYEKGSHADKKLRSQIDVGNGAVTGPLTVFSESDIKAGKRDDLMSKEK--RKLPRQSEGKRKNDYREGDYVHPCTPLKQHGDVNQPYGASASGITSHAGIQKHKASMDSDSLSCVQPCTPLMNPECNQAPNNSSFLPTLSGSMSEMDGGPSPS…
DET.Sindora.B	--LMNFLLEDVWDQFGENDDHIVPHAGDGYQGQFVVQGDSCTKPLQELHGFKRCDVSNYGSQGKEELYLGILTKKPAMLEKGPWSNSCEGVFPSSDSDSCKEVKRLTSDDTGMSDSCFKSSIDSSGSELGADDNILGVKCAVEDNSMCQYPINISQTDELSFLDDGWLDIGFEDVDRMFSCDETFGMGSLDVEEFCWLPASNGTEGSDDVLTSDFNFPCAEASSVKSISD-HIGSKSQIEGLPIDISNGKTSSVDKKFRSQMDIGDDAVPHPLSVFSESDINSGSPEDLVPKEKMQKKLSKPSEGKRKNEYLEGDSVQPYSSLKQYGDLKQPYGSTSSGITSHSSIQKLEANRDSDSSVCIQTNIPCVHPDYGHGPNQTSFLPPLVGTRSEIDGHLSPS…
OUT.Arabidopsis.O	MSLYIHELGDLSDEFHGNDDGIVPDSAYEDGGQFPILVSNRKKRRNDDMGSGTN------HLKSNTF----IKREANMLGKNPWPEKDSGGSSSRDTGTGKDVQDMTLEDTNTSDHGFNGGVDVVE-NFSTGDPMLCDTSAATNDGVYNYSLSIPDAEDLSFFDGGWGDIGFEDVDNMLSCDSTFGLDSLNEGDLGWFSSAQPNEETAGAMTDDLK-------PDKMLEN------QRTAMLQVEDNSEPNHAVEDEYGYTIEDDSAQGKSSQNVFDT----SLQKKDILMLD-VEANLEKKQTLHHLDG-KSGFSENSF--TLQHSGISREIM-DTNQYYPPSAFQQR--------------DVPYSHFNCEQPSVQVSACESKSGIKSE-NKPSPSS…
OUT.Prunus.O	--CHRGKLEDAWYEFGESDDHIVPHPGIEHDDQFPVEGDSRKKPRRDLIGIPSSACATISELQRKE---KTLTKKSTMLEKVSLSNTPDGAYASCNGDSIKEVTSIASDDTGMSNHCLKSGPDSSGSD--AKDNIMGDGCTVVDNNLYDYPLHISETDDLSFLDDGWSDIGFEDVDRMFSCDSTFGLGSLNEDELCWFLSSNSAEGSEDALKSGIKFSCSEATA-KSLSENGEASKLENVDPLTNGLNKKGTSMGDNISSPMDAGVRDTLGHLSVVKGSDAKSEIGDDLTLKEQ--PKHHKQPEGERIDRYVEGGSFPHYSDLNQFQNANHPYADSSCQVYSTPAIHQHKQKTVTESVRYMPTNIPYMHLDYSHPSDQTSVCPTVSGTQSDNNIRPCPS…
OUT.Quillaja.O1	MSLCIYELDDVWDEFGESDDHIVPHAGDGHRDQFAVQGDSCKKRRQELNAIISTNATKCGSHGKEGTHLPTLTKTDTMMEKDSWPHSPDDLFPSSDSNTLKEVTGLTSDDASMSRNCFKS-----GNELFVDSTISDDKCAVGDDNVCQYQLQMSQTDEYSFLDDSWQDIGFEDVDRLLSCDSTFGMGSLSEEE-LWLPASYGTEGSDDLLKSDFKFSCAEASPLKCVSDYCEDSKANSAGPSVTNFSQKNSPRERKMSSQMDVENANNGSSSSSFNVLATKGGHADNLSPEEQMQTKLSKHQRGTKKNDLVEGDCVHPLDNLKQYAEVEHPHGSSSSLRFSHTGIHQHKQGEEPESLGYVQTCIPFMHKDYSHASDHVSVCPTLSGAISENNSHLSP-…
OUT.Quillaja.O2	-------------------------------------VIACKKPCQELNVIVRTDATKCCNNGKEESYLPTITNTDTMLEKNSWSHTPDNVFPSSDNNSLKELPGLTSDDTGVSHHCFKGGVDSGGNELYVDSTILDDRCAAGDDNVYQYPLQVSQTDELSFLDDGWLDIGFEDVDRMFSCDSTFGMGSLSEEELCWLSTSYGTEGSDDALKSDFKFSCAEASPLKSLSDYYEDSKANSEGPSATGDSKESSLTERTMNTRLDVENTGSGGTSSSLSGLAMKCGHMDNFIPKEQMQKKLFKGQHGTRKNDYLEGDRVHPNGNMKQYAEVKHAYEDSSSLSFSFTVIQQHKEGKEPKPIGHVQTRVPFMHH--CHSSDHVSICPTLSGAKSESNGHPSPS…
OUT.Vitis.O	--LVVLQLEDVWDDFAESDDHIVPHPGGEHGNECPVRGDNCKRPRCEVIGVNNNRATKYFRQGKEETNLPTLKKRDKMLEKGSWSCTPDGVFPSCDSDSIKETTTLSSDDTMMSTRCFKSSIESIDNEFCANDPILGDRCVAVDNNLYRYPLHLSQADDLSFFDAGWPDIGFEDVDRMFNCDSTFGLGSASEEELSWFSSSHTNEESEDAMKLGFKFPPPESSVLKSASEQNEASRPNDASPSISESIKKNVSIGYKPSPQSESNKPDVLSHLSFMDGSETVTESKDDFTSKEKKQSKHQNLSEGKRKDRFTEGGGFHHFPNPKQFADVKLPFGDSSCQVLATSGIRRQEQSVGSDSLCY--SHIPYTHSNYIHPSDQFPVSPTPSCVKSENNGHSPFS…
PAP.Aeschynomene.A	-------------------------------------------------------MTNIRTKDKEELYVLNLTQKERMLEKGSWSNTPEGVFS-CDSDTCEEFKSLTSDNKGMSNHCFKRSMDSGGNELCADDTLLGDKCVMEDDSVCQYPIHISQADELSFLDDGWLDIGFEDVDRMLSCDLTFGMESLNEAEFSWLSSSHGAEGADDALKSDFKFSCPEMIPLKSMSD-NMDSKENIESRPLSDSDKKASPTDKKVRSQMDVDDGGVPSMLSTFGESETKSGNAVNLVPNEKLQRKMPKSSAGRRKNGYLQGDSVQLYTSLEQYEDIKQPFGASSSGVTSLDSIQKQKLRMDSESISCMQTQIPIMASDFSQAPNQTSHFRTLSGSRSDQSAHPSAS…
PAP.Aeschynomene.B	MSFSMYELQDAWDEFNETDDHIVPDGGDDCKEQSRLQGDNCRKSLQEFQGINRSDVSSYVTQGKEDMYLPNLRQKERMPEKGSWSQKSEDLFSLCDSDPCKELKALASDDTRMSDH-FKSSVDSSSSQLCADN--------------------VSQTDDLSFLDDLWLDMGLEDVDRTLNCDLTFGMGSLNEEEFCWLSSSHGTEGSDDALKSGFKFSSAEVSPLKSGSDYNLALKENVDGLPINDNNKKAFPIDKKLRSQMNGDNDSFPIPQSTFSESNMKSSNTDGLMPNEKLQGRLAKSSAGKRKNGYLEGDSVHPYARMEQYPHLKQSFGGSSSGVTSQDSIHKHRANMDSDSLGCAQIRTPLMHSG------YTSLLPTSSGSRSEHNGHPSPS…
PAP.Lotus.A	-----------------------------------------------------------------------------------------------------------------------------------------------------------------------------------------------------------------------------MSPLKNMLDYNLDSEENIEFLPINGSNKRSPPVDKKMRSQMDVDDDGVPAPLSIFGESGMKFGTKDDLVHKEKLQRKLPKPSAGRRKNGFQE------------NGDIRQPFGTSSSGVTSLDSIQEHILNIDSDSFDCIQTQIPIEQPDFSPTPYQTSLFPTLSGPRSKHDGHPLSS…
PAP.Lotus.B	-----------------------------------------------------------------------------MSEKGSWSHKPEDLLSPCVGDSCKEQKRETSDNRSMSDHYFKSSLDSTGGELCADDTILGDKCLMEDDTVSQYSIHISQPDELSFLDDGWLDFGFEHIDRTMNCDLTFGMGSLNEEEFCWLSSSHGTEGSDDALKSDFKFSSAEASPFKSISDNNINPNENIEGLTIHDCSRKASPINKNLKSQMNVDHDAVPASLSMFSESDMTFGVEDGLVHKPKIERKLSKPSTGKRKNGYLNGDSDHPSTHVEQYANLKQSFGDSSSGVTSQDSIHKRRPSTDSESLGCIQIQTPLMNAEYSHTSKYTSLLPPFSVSRSEHDGHPSPS…
PAP.Medicago.A	-----YRFEDEWGEFDENDDLQVPHSGSQHNNQLVIEGDGCNKSLHEFDGIKSSGVSSYGTLGREELYLQNMTQNERIPEKGSWSDTPEGVFSSCDGDSYREAKGPASDNTGMSDHCFKSSIDSGGSELCADDTILEDKCVVEDDSACQYPVHISQDDELSFLEDGWLDIGLEDIDRMLSCDLTFGMESLNEEDFCWFSSSHGAEGSDDALKSDIELHYAEMSPLKNISEYNMDSSENIGFLPVNGSNKKLSPGDKKIRSQMDVDDNVVPASLSMFNESDTKSGHKDVLVPKEK---KLPKSSAGKRKNG----NSVRPYTPSEQYADINQRCGASSSGVTSLDSFQKHKQNIDSNSLGCILTQIPSAHLEFSHALSHTSLSSIFSGLRAEHDGHMSPS…
PAP.Medicago.B	------------------------------------------------------------------------SEQERMVEKGSCSCKPEDLFSPCNIDSCKEQQRLASDNTSITDRYFKSSIDSCSSAFCANDTILGDKCLVEDDSVSQYSIHISQTDELSFLDDGWLDIDFEDVDRMMNYDSTFGMESLNEDEFCWPSLSHGTEGPDDALKSDFKFSSAEASSPKNISDYNMDLNDNIEGLAILDCDKKPSLFDKKLGSEMDVDFDGAATSLSTFGESDVKSSITDDLIPKQKIQGQLLKQSAGKRKNSCLKGDSDYPYAHVEQHANLKQPYEVSSSGVTSQDSIHKQIPNTDSDSLGCVQIQTPPVHPDYGHTSKYTSLLPASSASRSEYNGYPSPS…
PAP.Phaseolus.A	----MYELEDVWDGFGECDDHTIPHAGDKHNKQLTIQGDICKDSLHELHGIRSRDTNIYGTQDKEKLYLENITQKEKMLEKDSWSHTPEAVFSSRVGDSSKEAKRPTLNDTGMSNHCFKSSLDSGGCDLCEDDTILGDKCVVENDSVCQYPIQISQADELSFLDDGWLDIGFEDVDRMLSCDLTFGTGSLNEEDFCWLSSSHGAEGSDDALKSDFKFSYAEMSPLKSISDYKMDSKKNMVGLS-NDSDERSSPVDEKNSSQMEVIDDGVPVPLSMFSESDMKSGIKVDLLPKEKPHRKLPKPSVGRRKNGYLEGGSVHPYAPPEQYADTKQPFGTSSSVVTSLDSIQKHKLSIDSDSLGCIQTQIPTRLPDYSHAPNLTSLFPTLSGSRSEHDGHLSPS…
