# Supplementary material for: Legume genome structures and histories inferred from Cercis canadensis and Chamaecrista fasciculata genomes
Source: Plant J. 2026 Jun 10;126(5):e70981. doi: 10.1111/tpj.70981 (PMC13252982; doi:10.1111/tpj.70981)
Supplement: Supplementary file 6 — Data S6. Manuscript supplement; Compressed directory of aligned sequences from 250 gene families with high rates of gene duplication consistent with whole‐genome duplications in the legume subfamilies. [file TPJ-126-0-s006.gz › S6_consen_wgd_tree/40_wgd_aln_manual_wgd_copy/Legume.fam3.00650]

CAE.Acacia.A	MEERTGLLFLVVLISACVCDARELALPDLWRSDYSELAKKQDVCALCEEYITDALDFLTKNKTQDEIIDILYHTCHKLQPLEPQCLNLVDHYAPLFFLELASIQPGELCKKAHLCQQFAKISSQVQEDSCGFCRDAVSELLVKLKDPDTELDIIETLLKVCHSMEKYEQKCKKMVFVYGPVMLVAEKFLERTDICTELHACKASTIDLEATPLLSDS
CAE.Acacia.B	MERGTGLLFLVILGAAWACDARELANTDLLS----EQTKRPDVCTLCEQYSAMALDYLRANKTQEEIMDYLHNTCHQLRSFEQQCISLVDYYAPLFFLEVDSIQPGEFCAKVNLCEEIAIISSKVQQDGCGFCKETVSELMEKLEDPDTQLEIIETLLKVCNSVEKYSKKCKRLVFEYGPVILLAEKFLETTDICTVIHACKAPTQ-----------
CAE.Chamaecrista.A	MEGRAGLLFLILLSAAWASDAREVANPNLWSSDTSEPNIKQDVCALCVEYSTKALDYLTENKTQVEIIDILHNTCHELGSLKKQCLNLVDRYVPIFFLEVASVQPGEFCKKVNLCQKSMKISSQIQEDSCGLCKEAVSTFLVKLENPDTELEIIETLLKVCNTLEKQAQKCKKMVFQYGPVILAAEKFLETTDICTALHACKASSTI--EMPLLADS
CAE.Chamaecrista.B	MEGRIGLLFLTMLVAAWACDARELVNPDT-----SEQTRRPDICTLCEEYTAKALIYITQNKTQEEIIDYLHNACHQLHSFQQQCITLVDYYGPLFFLEVATVQPSDFCKKVNLCEQIAKISSQIQEDSCGLCKDTVAALMTKLKDPETQVEIIETLMKACNSMEKYAKKCKRLVFEYGPVILVAEKFLETTDLCSAIHACKTHQVDFQEIPLLS--
CAE.Senna.A	MEVRTGLLFLFVLVAAWACDARELAKSDPWS-----EPNKKDVCALCEEYSSKALDYLTNNKTQDEIIDILHNTCHEMRSFKQQCLALVDQYVPLFFLEVASIQPGEFCKEINLCKKIVMVSSQIQEDSCGLCKDAVSALLVKLENPDTELEIIGTLLKVCNSLDKQAQKCKRMVFQYGPVILAAEKFLETTDICTALHACKASSIVQAQMPLLSDS
CAE.Senna.B	MEGRMKLLFLFMLGAAWACDARELANPDLLSSDTSAQTRRPDICALCEVYTEKAIDYLNENKTQEEIIDYLHNACLQLHSFKQQCITLVDYYAPLFFLELSSIQPGEFCKKVDLCEQIARISSQIEEDSCGLCKDAVSALMVKLEDPKTQLEIIETLIKMCSSLQNYAKKCKKLVFEYGPVILIAEKFLETTDICKAIHACKASSST----------
CER.Bauhinia.A	MEKSVGLLFLVVLSAACAGVARELPN-DLIGYEISEQTRRPDVCALCEQYTAMALDYLNANKTQSEIIETLHHSCSQLHSFKQQCITLVDYYAPLFFLEVASVQPEDFCKSVNLCREIEKISSLVQENSCGFCKDAVAELLVKLKDPDTELEIIQALLKACNSMDKYATKCKSMIFEYGPVILAAEKFLETTDICTALHACKAPTEIQQEIALFSDS
CER.Bauhinia.B	MEGRVGLLFLIMLSAAWACGAREMVNPDLLGSEISEQTRRPNVCALCEQYSAVALDYLNATKTQNEIIDILHNSCSELRSLKQQCMTFVDYYAPLFFLEIASIQPEDFGEKVNLCQEIAKISTVVEENSCEICKDAVAELLVKLKDPETKLEIIEALLKMCNSMDKYAAKCKRLVFEYGPVILVAEKFLENTDICTALHACKASREVIQEIALV---
CER.Cercis.o	MEKRVGLLFLIVLSAAWACGARELTNPDLFSSETSEQNRKPDVCALCEQYSAMALDYLNANKTQNEIIDTLHNSCSQLHSFRQKCITLVDYYAPLFFLEISSVQPEDFCKKVNLCKEIAKISTLVQENSCGLCKDAVAELLVKLKDPDTELEIIQAFLKVCNSMEKYTTKCKRLVFEYGPVILVAEKFLETTDICTALHACKASTEIQKEITLVSDS
CER.Phanera.A	MEKRVGLLFLVVLTAACACGARELASPDIFSSETSEQNRKPDVCALCEQYTAMALDYLNSNKTQNEIIDTLHNSCTQLHSLKQQCITLVDYYAPLFFLEIASVQPEDFCERVNLCQEVVKISSLVQENSCGFCKDAVAELLVKLKDPETELEIIQAFLKVCNSMEKYTTKCKKMVFEYGPVILAADKFLETTDICTALHACKAPSEIQKESALVSDS
CER.Phanera.B	MEERVGLLFLIMLSAAWACGARELANPDLLSSEASEQTRRPDVCALCEQYSAIALDYLNANKSPNEIMDILHNSCSQLHSLKQQCITLVDYYAPLFFLEVASMQSGDFCKKVNLCQEIAKVSTLVQENSCEICRDAVAELLVKLRDPDTQIEIIQALLKVCDSLDKYATKCKRLIFEYGPVILVAEKFLENTDICTALHACKASRVSMQEIALLSDS
DET.Sindora.A	MKERLGLLFIIVLGAAWACDARGLAGFDLWR----KQSKKPDVCALCEEYVAKALDYLNQNKTQNEIIDALHDSCSQLHSFKQQCITLVDYYAPLFFLEIASIQPEEFCKKVNLCEQIAKIALLVHEDSCGFCKDAVAELLIKLKDPDTELEIIQTLLKVCNSVDKYAKQCKRLVFEYGPVILLAEKFLETTDICTALHACKAPSAASEEV------
OUT.Arabidopsis.O	MGLKAGTFVLLLLGLILVSDARSFVD----STISEKVSNKEDVCTLCEEYVTDALSYLEKNVTQAEIIEDLHDRCSQLRGYSQQCISLVDYYVPLFFLQLESFQPHYFCKRMNLCGKVVALVEEARQDSCGVCHRTVSEILIKLQDPDTQLDIVELLIKGCKSLKNYEKKCKTLVFEYGPLILVAEEFLVKNDVCTLLRACPPEKSVLRQ-PELAD-
OUT.Prunus.O	MDVRVGVLVLFVLGASWAGDARQLANLNLLQVSGDEFVGNDNVCTLCEEFAAQALDYLSENKTQTEIIEALHQTCYQLGSFKQQCITLVDYYAPLFFLEVSSLQPSEFCRKVNLCQQVALFSSQLREDSCGLCHRAVSEVLVKLKDPDTQLEIIELLLKACNSVENYAKKCKRIVFEYGPLFLAAEQFLETTDICTTLHACNSSVASTEEVTVLS--
OUT.Quillaja.O1	MEVRIGLAFLFVVVASWACDARQLEDPNLWEEVRKQASSNENVCTLCEEITSQTLDYLNEDKTQTEIIDLLHHSCSKLHSFKQQCITLVDYYASLFFLEVSSIQPGQFCSKVNLCQQISMISSKVQADSCELCHYTVSELLLKLKDPDTEIDIVAKFLKVCNALKKYKKKCKRIVFEFGPLLLAAEKFLESTDICTVIHACKASTVIKEKISLVSDS
OUT.Quillaja.O2	IEVRVGLVFLFVLGAPWACDARQLENPNLLKVRNSEASCNENVCTLCEEFTSLALGCLNENKTQTEIMNILYHSCSNLHSFKQQCITLVDYYASLFFIEVSSIQPGEFCSKVNLCQ-----------------------------------------------------------------------------------------------------
OUT.Vitis.O	MDVRVGLLFLFVLGICWACDGRYLLTSDPFSREEEVEDLDQVLCTLCERFTTEALDYLADNTTQTDIIDLLHNTCSQMWNMKQKCMAMVDYYAPLFFSEVSMIKPGNFCQDVNLC-TTTFTSPPLFQGSCEFCRHAVAEVVVKLKDPDRQVLIMELLLKGCDAVVEYVNKCKNMVSEYAPLVLTAELYLETTDICNTLHACHVPTIST---------
PAP.Aeschynomene.A	MEEKMGLLFLVMLGSAWACGARELAN-----SGNSELITKPDVCALCEEYSAKALDYLNANKTQEEIIEILHNTCHQLHSFKQKCITLVDYYAPLFFLEVATIQPGEFCHKVNLCERITKISLQVQENSCEFCKDTISVLLAKLKDPDTELEVIEALLKVCNTVEKYAEKCKRMVFEYGPLIFVAEKLLEQVDICTALHACKASTILPQQKAFLSDS
PAP.Aeschynomene.B	MEGRMRLLFLIVLGTIWSCDATGLTI--------TEQSRNSFLCQLCEQYGPMAVDYLKDTKTQNQIAVFVHNICHNLPSYDEECTGMVNKYLPIVFSQIGKIPPEELCRLLSNCPGIPKISSQVQQNTSAICK----SILVKVTYPESQIEIIRALLNACNNTEELAEKCKRAVFKYGPWAMSAEKFLRKTDICTELHLHVGQASIIEENPLLSDS
PAP.Lotus.A	MEMRLGLLFLVVLGAAWACDAKELANPFHWSSGSSGLNKIPDVCELCEEYTSKALDYIKEDKTQNEIIGILHNTCNQLRSFEQKCIALVDYYAPLFFLEIAAVQPGDFCNKVNLCQNIASTSLQVQENSCEFCKDTVSALLLKLKDPGTKLEIIETLLKVCSSVDKYASKCKKLVFEYGPFVFDAEKFLEKTNICTALHACESSSL-----------
PAP.Lotus.B	MKGRMGLLFLIVLGAAWACDARELAN--------PELNRKSDVCALCEEYTVEALDYLKDNKTQSEIIDALHNTCNQLFSFKQQCIELVDNYVPLFFIELASVQPEELCKTVFLC-QSAKLSSQVRENSCGFCKDAVSALLVKLNDPDIKLEIMESLLKACNSMEKLAKECKRMVFEYGPFVLMAEKFLKTTGICTALHACPASTAVSQEIPLLSD-
PAP.Medicago.A	MEGRIGLLFIVVLGFALACDARGLANPWSIISASSELGRIPDVCALCEEYTTKALDYINENKTQSEIIDILHNTCHQLHTFEKKCINLVDYYLPLFFSEMTSVQPGDFCNKVNLCQNIANISLKVQENTCEFCEETVSSLLDKIKDPDTELEIIEILLKVCNSVDKFGSKCKKIVLEYGPLVFEAEKFLEKTDICTALHACKESTVVLEK-SFLSD-
PAP.Medicago.B	MEGKIGFLFLILLGAVWACDAREFAN--------PELNRKPDACSICEEYTTEILDYLKDNKTQAKIIDDLHNTCHQLPAFSEQCFELVDHHVQLFFSKIARMMPAELCEKYHLC-ESATISSQVHGNSCGFCKDTVAELLVELNDPETKLEIIQKLLKACNNMEKYKKECKRMVFEYGPLILVAEKYLKKADICTTLHACPSSTIVSQEAT-----
PAP.Phaseolus.A	MEGRMGLLFLVVLGAAWACDAREVPNLDQMRTANTELKTKLDMCALCEEYTTKALEYIKQNMTDEEIIDTLHNTCHLLPSFKQKCIALVDYYTPIFLSEVASLKPREFCHKIDICQLTEHISLQVQEDACEFCEETVSTLLVKLKDSDTKLEIIETLLKLCNAVEKYANKCKRMVFEYGLLVFDAEKFLENVDICTVVHACKSSEVASEQ-ALLSDS
PAP.Phaseolus.B	----------------------------------------------------------------------------------------------------------------------------------------------------ARLEIMEALLKACNSMDQLAKKCKRMVFEYGPLIIVAEKYLKTTDICTALHVCPASTAVSNNVPLISD-
