# Supplementary material for: Legume genome structures and histories inferred from Cercis canadensis and Chamaecrista fasciculata genomes
Source: Plant J. 2026 Jun 10;126(5):e70981. doi: 10.1111/tpj.70981 (PMC13252982; doi:10.1111/tpj.70981)
Supplement: Supplementary file 6 — Data S6. Manuscript supplement; Compressed directory of aligned sequences from 250 gene families with high rates of gene duplication consistent with whole‐genome duplications in the legume subfamilies. [file TPJ-126-0-s006.gz › S6_consen_wgd_tree/40_wgd_aln_manual_wgd_copy/Legume.fam3.02932]

CAE.Acacia.A	MALVAHQPQGVYLSSSSMRFILSKRMQMRRCLTKHHMIGRTDWHCLLKQICPSVGSPLISGSMHKPFRIAAFKGNAQDESITRANGRKAPKTSVGLGEGGEAKSESLKVHNVPLSYASKAGSLAASSAIHKLLMKWLTMLRTPSS-SQAEEIMGEPPPGVSQETPQEPQSQRRGEVLKAAWSHFAALDATIKIPLLIFVPFYLAVVSYGAEVSRELTPLWVLAPLVVAVYVTIFRKLCALYVFSFKQTTKVLKMPSFSVLAFSYVFSGKLKADIGALILQPIRFLKHEDYKELRRKKFKELGEWLVERYLDFVESIWPYYCRTIRFLKRALI
CAE.Acacia.B	MALMALQPQGSCVTFSSRHAPWSKRLKLMQCSTKHHRVGRTDWHDLFKRI-LSVGPPCMFGAKIEPSRISAFKRSSQCQKGGRPDGLKVPEAYVRLEGSREAKSESPKAQNVPLSFASEADDLATSTAIHKLFKNWLTLLRTQPASEEVKEILGEPSKGALSETLHGSQKMERSEILKVAWTHFLALDDTIKIPLLIFAPLYLAVVRCGAKVSKELTPLWVVGPLIVALHVVIIRKLWSLYVFGFKQTVKVIKFPSYCNLAYSYVSGGKIKEDIQTLVSKPILSIKDIDYKEQRRK----LKEWIVEKYLDFLESIWPYYCRTIRILKRALI
CAE.Chamaecrista.A	MALVAHQPQGFYATFSSRSFTLSKRLQLKRCLTKHHMVGRTDWHCLLKWICPSVGPPCIIGYTHKSLRISAFKGGAQDESVTRTNGLKVPKTSVRLGESGEPKSESPKVPDAPHSYASETESLALSPAIHRLFKKWIAILRTKPSTQKEEEILGEPPPGDSQETLQETQSK-KSEVLKLAWPHFLALDVTIRIPLLIFLPLYLAIVIYGIEVSKELTPLWVLGPVIVALYIKIIQKLCALYVFSFNQTIKVLKTPAYSILAYRYVFHGKLKEDIRSLIFYPILSIKNTDYKELRRKKLKELEEGLVEKYLDFVESIWPYYCRTIRFLKRALI
CAE.Chamaecrista.B	MALIALQPQGSCVTFSSKHVLGGRSLKLKQQLTKHHIVGRTDWHYLLKQI-LSIGLPCICGSKSECSRISAFKGSSHNQKGGRADRLKVPKTSLRVGENGEVTSESPKAQNVPLSYASESERLASSPAIHKLFKKWLTILRTQPSSQEVEEILGEPPLEVLPETLDETQNKERNKILKTVWTHFLALDATLKIPLLIFVPFYLGVCKYGPKVSKELTPLWVLGPLIVALYVVIVQKLWMLYAFSFNQTIKLIKSPSYCILAYHYVFRGQLKEDVRALILQPILSIKNVDYKEQTRRKLKEWEEWIVEKYLDFVESIWPYYCRIIRFLKRALI
CAE.Senna.A	---------------------------------------------------MSVGPPCISGSTHKPLRISAFKGSAQDESVTRANGLKVPKTSVRLDDSGEAKSEPPKVHNVPLSYASEAESLSLSPVIHKLFKKWLTMLRTKPSTQEAEEVLGEPPPGVSQETLQGTRSKKSGDILKVAWAHLLALDATIKIPLLIFIPFYMAVVIYGAEVSRELTPFWVFGPLIVALYVTIIRKLCALYALIFKQTIKVIKMPSYSILAYSYVFSGKLKEDIRALILQPIWSIKNRDYKELRRRKWKELEDWIVEKYLDFG-------------------
CAE.Senna.B	MALIALQPQGSYVTFSSRLVPWRKSLKLKQCITKHHTVGRTDWHCLLKQI-LSVGSPCVCGSKIEPLKISAFKGSSQNQKRGRANGLKGPKTSVRLEENEEAKSESPKAQNVPLSYTSEADSLATSPAIHKLFKKWLAILRTQPSSQEVEEILGEPPLGVLPETLERAQTKERGEILKVAWTHFLALDATIKIPLLIFFPFYMAVVTYGAEVSKELTPLWILGPLIVASYIVIIRKLWSLYVFSFKQTVKVIKLPSYCILACTYLFSGKLKKDIHTLFVQPILNIKN--------------EEWIVEKYLDFVESIWPFYCRTIRFLKRALI
CER.Bauhinia.A	MALVAHHPQGSYMTISSRHLTWSKSLKLKQCFTKHHMVGRTHWHFLLKRVCL--------RSNLKPLRISAFKGSAQDESGSRTNGLKVSKNSVRLDESGEAISETPKVHNVPLSYASEAESLATSPAIYKLFKKWLTMLRTQPSNDVEEEIFGELPPGVISKTPQGDENKEKFGILKVVWSHFLSLDATIKIPLLIFVPFYLAVAIYGADVSKELTPLWILGPIIVAVHIKLVQTVIALYAFSFKQTVKIVTLPNY----YTYVAHGKLKEYLRVRFLQPVLNLKNLGYKELTRKLLKELKEWIVELYLDFMELIWPYYCRTIRFLKRALI
CER.Bauhinia.B	MALVSHHPQGSYVTFSSRNLSWSKRTKLKQCLTKHHFVGRTDWHFRVKRVCLSVASPYICRSKFKPLRISAFKGKSQDESGSRTNGLKISKSSVIRLESGEALPETPKVHNVPLSYASEAESLATSPAIYKLFKKWLTMLRTQPSNDVAEEFLGELAPGVVPKTPQGEENKEKLGILKVFWSHFLSLDATMKIPLLLFIPFYLAVIVYGADVSKELTPLWVLGPIIMAFNIKIVRGLFAFY-------VKVLKLPSYCILAYTYVARGKLQENIRAPFLQRVLDIKNLDYKELTGKTLKALKQWIVELYLDFMEFIWPYYCRTIRFLKRALI
CER.Cercis.o	MALVAHHPQGSYVTFSSRHLSWSKRLKLKQCLTKHHMVGRTDWHFLVKRFCLSVGPPYIYRSKLKPFRISAFKGSAQDESGGRTNGLKVSKNSVRLEESGEAISETSKVHNVPLSYASEAESLATSPAIYKLFKKWLTMLRTQPSNDVVEEILGELPPGVLPKTPQADENKEKVGILKVVGSHFLSLDATIKIPLLIFIPFYLAVVIYGADVSKELTPLWVLGPIIVALYIKIVQGLCALYVFSFKQTVKIIKLPNYCILAYTFVAHGKLKENIRVPFLQPVLNIKNLDYKELTRKKLKELEEWTVEQYLDFVESIWPYYCRTIRFLKRALI
CER.Phanera.A	MALVAHHPQGSYMTFSSRHLTWNKRLKLKQCLTKHHMVGKTYWHFLVKRASLSVGHPYIGRSKLKPLRISSFKGGARDESGSRTNGLKVSKNSVRLDESGEGISETPKVHNVPLFYASEAESLATSPAIYKLFKKWLTMLRTQPSNDVVGEILGELPPGVIPKTPQGDENKENFGILMVVWSHFLSLDATIKIPSLIFIPFYLAVVGYGADVSKELTPLWVLGPIIVALYIKIVQALCVLYVFSFKQTVKILKLPNYCILAYTYIAHGKLREYIRARFLQPVLNIKSLDYKELTRKKMKELKEWIVELYLDFVESIWPYYCRTIRFLKRALI
CER.Phanera.B	MALVSHHPQGSYVTCSSRHLSWSKRMKLKQFLTKRHFVGRTDWHFLVKRVCLSVGPPYICRSKLKPLRISAFKGGAQDESGGRTNGLKLSKNSIRLEESGETISETLKVHNVPLFYASEAESLVTSPAIYKLFKKWLTMLRTQPSNDVAEEVRGELPPGVVPETPQG-ENKEKLGILEVVLSQFLSLDATIKIPLVIFIPFYLAVIVYGADVSKELTPLWVLGPIIVAFYIKIVQALCALYVFSFKQTVEILKLPNYCISGYTYVAHGKLKENIRARFWQPVLDIKGLDYKELTRKRYEELKEWIVEQYLDFVESIWPYYCRTIRFLKRALI
DET.Sindora.A	MALVAHRPQCSYVRFSSRHLLWSKKLKLKQSLAHYCMVGRIDGHHLLKRICLSVGTPCIYRWKLKPLRISAFKGSGQNESGSRANGLRDSKISVRLEESGEAKSESPKPHNVPLSYASEEDSLAISPAIHKLFRKWLTMLRTQPPNQVKKEILEELPSGVVSETLEGKEKKGRVEVLKVALSRFLALDATIKIPLLIFVPFYLAVVIYGSEVSKELIPLWVLGPLIMALYIKMVQGLCALYVFCFKQTVRVIMSPVFCVAAYKYVADGKLKEDIHTRFLHPALSIKDKDYEELARRKLKELGEWIVEKYLDFLELIWPYYCRTIRFLKRALI
DET.Sindora.B	-SLTNLRAQGSYVT-SSRNLSWRKSLKLEQYLTQHRTVQKTNRHHLLKQICLSIGSHCICESKIKPLRISAFKGSVQDESGSRPNGLKVPKRSVKLEESGELASESPKAHDAPLSYASEEEVLATSPTIHELFKKWLSMLGTQPPSQVQEEISGELPPGILPENVRVTESKGRGEVLKVAMSLFLASDATIKIPLVIFVPFYLVVFIYGAEVSKELAPFWVLGPFLVSLYIKMLQGLWTLYNFSYKQTVEVLKSPTFFIMVYNYVVNGKLREDIYARFFQPVLSVKNLDYKELTGRKLKEVEQWIVEKYLDFVESIWPYYCRTIGFLRRTLI
OUT.Arabidopsis.O	MVLVTHKLQGSHVLSPWSSPTWTRGLCLKRPVTTVHFVERKDKHLRLKQCCFSLGSPCNGGLRAKPFRVTSFKGGIQNESGGSEGGKKVTNNSVKLDDDENNVNGSPKAQNTSFSYTSETDSMTGQPAIQKLFKKWLTLLRTQSPIQVIDETLGGEQVTTKQETETEIRKAESQSTKNTVWSWFWSLDAAIKIPLLLFVPAFLAVAICGAEVTKELSPMWVVGPLIIALYIKMFQGLCSLYAFCFNQTIKMIRLPSYYLVAYQYIADGKLKDDVKALVFKPVVAIKNTDYKELTRTKLKQFQEWIIEKYLDFVESVWPYYCRTIRFLKRALI
OUT.Prunus.O	MALVTHQMQGSYVTYPSRPLSWSKGLKLKQYVTTHHMVGRTDNCIMLKRICLSVGASLMRGSKVKPLRVSAFKGSAQDKSGGRTSGSKLPKNSVKLKENEDTLTGSPQENDMPLSYASEAESIASSPVIHKLFKKWLRMLRTQSSCEVVDGILEEEPPKEISETEHDTQNKERDGILRMVWSNFLGLNATIKIPLLIFIPGYLAVIIYGAEVSKELTPLWVLGPLIVALYIKMLQWLCALYVFSFKQTVQVIKLPTYYMVAYRYIAQGKLKEDIRARFWQPVLNIKNLDYKKLSRRKLKGLQELIVEKYLDFIESIWPYYCRTIRFLKRALI
OUT.Quillaja.O1	MALVTHQLQGSYLTSSSRTLSWSKRLKLKQYQTKYHAVGRIDWHYVVKHICLSVGPPCIRVAKIKPLRISAFKGNAQDESGVRTNGSKIPKNSVRLKETEEATAESPKVHNVPVSYTSGAENAAISPAIYKLFKKWLTMLRTQPSNQVEDEILGEPLPGDISETLQGTENKEKGQILKGALSRFMGLDATVKIPLLIFIPFYLAVVRYGAEVSKELIPLWIIGPLIVALYIKLIRGLCALYVFTFKQTVKVIKLPTYCIVAYNYVARGKLKEDIGAYVFQPVLSIKNLNYKELTRIKLKELQEWLVEKYLDYVESIWPYYCRTIRFLKRALI
OUT.Quillaja.O2	MALVTHQLQGSYLTLSSRTLSWSKRLKLKEYQTKHHVVGRTDWHYIVKHICLNVGPPCIRGPKIKPLKISAFKGNAQDDSGVRASGSKIPKNSVRLKETEEATAESQKVHNVPVSYTSGAENAAISPAIHKLFKKWLTLLLIEPSNQVADEILGEPLPGNISETLKRSKNKEKGQVLKVAWSRFKGLNATVKFPILIFIPLYLAVVIYGAEVSKELTPLWVFGPLIVALYIKLLRSLCTLYVFTFKQTVKVIKLPTYYIVAYNYVARGKLKEDIGAHVLQPVLNIKNLNYKELTRTKLKALQEWLVEKNLDFVESIWPYYCRTIRFLKMALI
OUT.Vitis.O	MALATHHVPGSYATFPTRSHSWTKGIKLKQYVKTRHIVGKPDISFSLKRLHLSVGTPCVRVPKRRPLKICAFKGSAQDESGGRASGSKSPKNSVRLQGNEETITESPKSQNVPLPYSSEAGTIGGSLAIQNLFKKWLTMLRTQSPSQEVDEILGEGPAKEILETQNEIQNKDRGEILKAVWFYFLGMDAVIKIPLLIFIPLYLAVVAYGPEVSKELAPLWVLGPLIVALYIKMLRGICALYVFSFKQTVKLVKIPTYYLLAYTYIAHGKLKEDIQARFWQPVVDIKNLDYRELSRRKLKDLQEWLLERYLDFVESIWPYYCRTIRFLKRALI
PAP.Aeschynomene.A	MALVAHPPQGLYVTFSSRRLSCSKRLKLKQCLTKCHLIGRADWHCISKEIFLSVGPPCISGFKVKPLRIAGFKGSAQDDSATRANGMKGPKTSVRVEESEEVKPESPNGHNVPLSYASEAESIGTSPGIHKLFKKWLTMLRTQPSSQEGEEILGEPPPRDLPEPLQGTQRNEKVEALKVAWSYFVALDATIKIPFLIFAPLFLAVVKYGAEVSKELTPLWVLGPFLLALYVMIVRKLFALYVFTFKQTLKVIKLPSYCIFAFTYVFRGKIKEDMNACILQPILRIKNIDYKQMARRRLQALAEWIVEKYLDFVESIWPYYCRTIRC------
PAP.Lotus.A	MALIAHQPQGLYVTFSSRDLPWNKRLKLKQCLSKHHLIGRADFHCILKRITLSVGPSHTYGSKFKPLRIAAFKGSAQDNSVNRANGLKVPKSSVRLEENGEIKSESPKA-DVQLSCASEAESLAASSGINKLFKKWLTMLRTPPSNQGVEDILGEPPPEVLPETPQGMQRTEKDQILKVAWSKILALDATLKIPFLIFAPFFVAVVTYGAEVSKELTPLWVLGPLVVALYIMIVRWLCALYVFTFKQTVKVLKSPSYCILAFSYVFYGKLKEDIKVHFLQPILNIKNMDYKELARKKLKELAEWIREKYLDYVESIWPYYCRTIRFLKRALI
PAP.Lotus.B	MALVAHQPQGLYMISPSRHLSWSERLKVKQRLTKHHMIGRADLHHQLKQICLSVGPPCFGVSKLKPLRISGFKGSTQDYSGTRANRWKAPKTAIRLEESGE-------AHDVPLSYASEADSLVTSSAIHRLFKKWLTMLGTQPSSQEVEKVFAQPTAVISPETLQGTHSKER--------SHFLAMDATMKIPLLIFVPLYMAVVKYGAEVSKELTPLWVLGPLVVAIYIMIIRRLCALYAFSFNQTVKILKSPSYCILAYNYVFCGKLKEHIAAYLLQPILSIKNLDYKQLTSRKLKEIQEWILEKYLDYVESIWPYYCRTIRFLKRALI
PAP.Medicago.A	-------GAGLNVTFSTRNLPWNKRLKLKQCLTKHHLIGRADWHHMLKQTCLSVGPPHICGSKFTPLTITAFKGSDQDDSIRRDNGLKVRKTSVRVEEKGGVKSKSPKTRNVPLPSASDAESLAASSGVHKLFKKWLTILCSPPSNQRVEEILGEPPPGGLPETSQGMQRIEKSQTLKVVWSTFQALDATIKIPLLIFAPFFLAVAIYGPEVSKELTPLWVMGPFIVALYIKMVQVLCALYVYSFKQTVKVIKLPSFCKLAHNYVFDGKIKEDIKVHILQPILNIKNADYKQLTIKLLKVLAEWIGEKYLDFVESIWPYYCRTIRFLKRSLI
PAP.Medicago.B	MAFVAHQPQGLYVTSSTRHLSWSKRMKLKQCLTKHHMIGRTDWHHLLKQICLSVGPPCFCVSKIKPLRISCFQGRTQDNSGSRANWLRAPKTSVGLEESGD-------THNVPFSYASEADNLATSSAFHGLFKKWLKMLRTQSSCQEVEEVFGRPTTTVLPETLQMTHSKDGSEVLKLALSHFLALDAAITIPLLIFVPLYLAVVKYGAEVSKELTPLWVFGPLIVALHIIIIRGLCALYASSFNRTVEILRVPSWCILANYYIFGGGLKEQIAVYLLRPISSLKHIDYIQLTRRILKVLQEWLMDKYLDYVESIWPYYCRAIRFLKTSLI
PAP.Phaseolus.A	MACVAHQQQGLFVAFSSRHLLWSKRLKLKQCLSKCHLIGRADWHYIL-----SVGPPHICGSKLKPLKISGFQGSARDDSVTSANGLQVPMTSVRLDENGEVKSKFPKANNVPLSCASEAENLAVSSGIHKLIKKWHTMLHTLPPNQGEEEILGEPPTDVLPNSLQGTQKTVKGQSLKAAWSYFLALDATIKIPFLIFAPFYLAVAVYGAEVSKDLTPLWVLGPLIVALFIMMGRWLCALYVFSFKQTIKVIKLPSYFMLAYSYVFCGKLKGDFDAHILQPTLSITNTDYKQLGRKKLKELSEWIVEKYLDFVESIWPYYCRTIRFLKRALI
PAP.Phaseolus.B	MAFVAHQPQGLYVTSSLKNLPWSKRMKLKQCLTKHHMNGRTDWHCLVKRICLSVGPPCFCVSKLKPLRISAFRGSTQDDSGTRANRWKAPKTSVRLGESEE-------AHNVPLSYASETDSLPTSSSIHKLFNKWLTMLRTQPSSQEVEKIFEEPTSGDLPKTLQGTQIKERGEVMKVAWSHFLALDATIKIPLLIFVPLYLAVVKYGAEVSKELTPLWILGPLIVATQVMIMRWLCALYAFSFKQTVNLFKSPSFCILAYSYIFRGKLKEDISTNVLQPILSVKNRDYRQLTRKKLKELQKWIMEMYLDYVESIWPFYCRTIRFLKRALI
