# Supplementary material for: Legume genome structures and histories inferred from Cercis canadensis and Chamaecrista fasciculata genomes
Source: Plant J. 2026 Jun 10;126(5):e70981. doi: 10.1111/tpj.70981 (PMC13252982; doi:10.1111/tpj.70981)
Supplement: Supplementary file 6 — Data S6. Manuscript supplement; Compressed directory of aligned sequences from 250 gene families with high rates of gene duplication consistent with whole‐genome duplications in the legume subfamilies. [file TPJ-126-0-s006.gz › S6_consen_wgd_tree/40_wgd_aln_manual_wgd_copy/Legume.fam3.01572]

CAE.Acacia.A	MILHNPFFLFILIMFLLYITRVVLFKTGLMYTIKKCWRIIEDCFYVYQSFRVPELEDMLEPLYRKVSLYLHSLPSLEDSDFTLITGKKNDIVLCLDPKQTVEDDFLGARVFWLNEGKTDSNRNRAFILKIRKADKRRILRPYLKHIHTIVDEG----KRDLRLFMTIGGGKGRWRSVPFTHPSTFDSIAMESDLKNKVKSDLESFLKAKQYYNRHGRVWKRSFLLYGPSGTGKSSFVAAMAFLCYDVYDMDLSKVPSDSDLKSMLLQTTAKSIIVVEDLDRFLIEKSKAVSLSGILFMDGILTSCCAEEMIMVFTMSKEHVDPDLLRPGRVDVHIQFYLCDFPAFKTLASSYLGVKDHKLFPQVEEMFQKGASLSSAEIGELMITRNSPSRAIKSVISA…
CAE.Acacia.B	MMVYKSVWVLIVLIFLAFFLRVILFKTGFIYTLKKLWRIAQDYFHVYQFFKVPELESFKEQLFKKVSLYLQSLPSLEDSDFTLVTSSNQDIVLRLDPKQTIGDEFLGARVFWFHEAEQTSDKARTFVLKIRKADKRRILRPYLQHIHIVADEMEQQGKRDLKLYMAGGDGNVRWRSVPFTHPSTLDTIAMETDLKNKVKSDLESFLKSKQYYQRLGRVWKRSFLLYGPSGTGKSSFVAALAFLNYDVYDIDLSNVTGDSDLKLLLLETTPKSVVVIEDLDRFLMKKSTGVSLSGVLFMDGILNSCCAEERIMVFTMSKDQIDPSILRPSRVDVHIHFPLCDFASFKVLANNYLGVKDHKLFPQVQEIFDNGASLSPAEIGELMIARTSPTRAIKSVISA…
CAE.Chamaecrista.A	MILYNLFFVFIPIVFLLYIIRVVLFKTGLMYTVKKICRNIEDMFYVYQFFRVPELESVQEPLYRKVSLYLHSLPSIEDSDFTLVTGNNNDIVLCLDPKQTIEDDFLGARIFWLNESHDES-ETKAFILKIRKADKRRILRPYLQHIHTVTDEIEQQGKRDLRLFMAIGGGKGRWRSVPFTHPSTFETIAMESDLKNKVKSDLESFLKAKQYYHRLGRVWKRSFLLYGPSGTGKSSFVAAMAFLCYDVYDMDLSKVPTDSDLKSMLLQTTSKSIVVVEDLDKFLIEKSTAVSLSGILFMDGILNSCCAEETIMVFTMNKDQIDPNVLRPGRVDVHIRFRLCDFPAFKILASSYLGLKDHKLFSQVEEMFLNGASLSAAEIGELMIARNSPSRAIKSVISA…
CAE.Chamaecrista.B	--LYSPKYVLVFILLLLFIVRVILFKTGFIYTVKKLWRNIEDYFHVYQFFKVPEVESMREQLYKRVSLYLHSLPSIEDSDFTLITSSKQNIVFCLDENQTIADDFLGARIFWFRES--EQKKNRTFVLKIRKSDKRRILRPYFQHIHTIADEIEQQGKRDLKLFIAGGVGGGRWRSVPFTHPSTFDTIAMESDLKNKIKSDLESFLKAKQYYNRLGRVWKRSFLLYGPSGTGKSSFVAAMAFLGYDIYDIDLSKVEADSDLRLVLLETTPKSIVVFEDLDRFLK--SPAAGGGGVMLMDGIVN---GEERIMVYTMSKDRVDPVLLRPGRVDVHIYFPLCDFSSFKNLASNYLGVKEHKLFSQVEEIFQNGASLSPAEIGELMIARNSPSRAIKSVISA…
CAE.Senna.A	MILYNPFFLFIVTIFFLYIIRVILFKTGLMHTVKKICRSIEDKFYVYQFLRVPELEGVQEPFYRKVSLYLHSLPSIEDSDFILITGKKNDIVLCLDPKQSIEDDFLGSRIFWLNEGDDKSDRSRTFILKIRKADKRRILRPYLQHIHTIADEIEQQGKRDLKLFMAIVGGKGRWRSVPFTHPSTFDTIAMESDLKHKVKSDLESFLKAKQYYNRLGRVWKRSFLLYGPSGTGKSSFVAAMAFLCYDVYDMDLSKVPSDSDLKSMLLQTTTKSIIVVEDLDRFLIANPTAVSLSGILFMDGILNSCCTEETIMVFTMSKEHVDPNLLRPGRVDVHIRFRLCDFPAFKTLASSYLGVKDHKLFPQVEEMFLNGASLSAAEIGELMIARNSPSRAIKSVIFA…
CAE.Senna.B	MILCSPIRILVLLIFLVFVVRVILFKTGFIYTVKRLWRITEDYFHVHQFFKVPELESMREQLYKKVSLYLHSLPSIEDSDFTLVTSANQDIVLCLDPKQTIIDHFLGARVFWFQETQGKSEENRTFILKIRKADKRRILRPYFQHIHAVADEIEQQGKRDLKLFM-SGAGKGRWRSVPFTHPSTLDTLAMESDLKNKIKSDLESFLKAKQYYNRLGRVWKRSFLLYGPSGTGKSSFVAAMAFLGYDVYDIELYNLHGDSDMRLLLLETTPKSIVVIEDLDRFLMKKPTGVSFSGILFMDGILNSCCAEERIMVFTMSKDRIDPNLLRPGRVDVHIHFPLCDFSSFKTLASSYLGVKDHKLFSQVEEIFQSGASLSPAEIGELMIARNSPSRAIKSVINA…
CER.Bauhinia.A	MILYNPIFLIILIIFVFFLIRVIAYKTGLIYLVKRWWRIFEDCFHVYQFYRVPELESTQEQLYRKVSLYLHSLSSIEDSDFTLVAGKKLDIVLCLNPKQTIEDDFLGARVFWLNEVDEKSERNRTLILKIRKADKRRILRPYLQHIHTVADEIEQRGKRDLKLFTV--DPNGRWRPVPFTHPSTFDTIAMEDDLKNKIKSDLESFLRAKQYYHRLGRVWKRSFLLYGPSGTGKSSFIAAMAFLSYDVYDIDLSKVPSDSDLKFLLPQTTPKSIIVIEDLDRFLVERLTAVSLSGVLFMDGILNSCCAEERVMVFTMNKDNVNPSVLRPGRIDFHIHFPLCDFSAFKALANSYLGVKEHKLFPQVQEIFHNGASLSPAEICELMIARNSPSRAIKSVISA…
CER.Bauhinia.B	MILFNPIFLIILIFFIFYLIRVLVYVSGLIYWVKKWLRIFEDCFHVYQFFRVPELESTQEPLYRKVSLYLHSLSAIEDSDFTLITGEKPDIVLRLNPKQIIEDDFLGARVFWLNEKTEFSSRSRTLILKIRRADKRRILSPYLQHIHTVADEIEQQGKRDLKLFMV--DPDGRWRSVPFTHPSTFDTITMEDDLKDKIKSDLESFLRAKQYYHRLGRVWKRSFLLYGPSGTGKSSFVAAMAFLCYDVYDIDLSKVPSDSDLKFLLLQTTAKSIVLIEDLDRFLTERLTAVSLSGVLFMDGILNSCCADERVMVFTMKKDHIDPNVLRPGRIDVHINFPLCDFSAFKTLANSYLGVKDHKLFPQVQEIFDNGASLSPAEIGELMIARSSPSRAIRSVISA…
CER.Cercis.o	MILYNPIFLIILILFILLLIRFLVYKSGLIYLVKKWWRIFEDCFHVYQFFRVPELESTQEQLYKKVSLYLHSLSSIEDSDFTLITGKKPDIVLCLNPKQTIEDDFLGARVFWLNEVDEKSERSRTLILKIRKADKRRILRPYLQHIHTVADEIEQQGKRDLKLFMV--DPNGRWRSVPFTHPSSFDTIAMEDDLKNKIKSDLDSFLRAKQYYHRLGRVWKRSFLLYGPSGTGKSSFVAAMAFLCYDVYDIDLSKVPSDSDLKFLLLQTTAKSIVVIEDLDRFLMERLTAVSLSGVLFMDGILNSCCAEERVMVFTMNKDHVNPNVLRPGRIDVHIHFPLCDFSAFKTLANSYLGVKDHKLFPQVQEIFHKGASLSPAEIGELMIARNSPSRAIKSVISA…
CER.Phanera.A	MILYNPIFLIVLIIFMFILIWVLVHKSGLIYLMKKWLRIFEDCFHVYQFYRVPELERTQEQLYRKVSLYLHSLSSLEDSDFTLITGKKPDIVLCLNPKQIIEDDFLGARVFWLNEVDEKSECNRTLILKIRKADKRRILRPYLQHIHNVADEIEQHGRRDLKLFMV--DPDGRWRSVPFTHPSTFDTTAMEDDLKNKIKSDLESFLRAKQYYHRLGRVWKRSFLLHGPSGTGKSSFVAAMAFLCYDVYDIDLSKVPSDSDLKLLLLHTTPKSIVVIEDLDRFLVERLTAVSLSGVLFMDGILNSCCAEERVMVFTMNKDNVNPSVLRPGRIDVHIHFPLCDFPAFKTLATSYLGVKEHKLFPQVQEIFHSGASLSPAEICELMIARNSPSRAIKSVISA…
CER.Phanera.B	MIIFNPIFLVILIIFILFLVRVLVYKSGLIYLVKKWWRIFEDCFHVYQFFRVPELESGQEQLYRKVSLYLHSLSSIEDSDFTLITGKKPDIVLRLNPKQTIEDEFLGALVFWLNEVDEKSERSRTLILKIRKADKRRILRPYLQHIHTVADEIEQKGKRDLKLFMV--DPYGRWRSVPFTHPSTFDSIAMEDDLKNKIKSDLESFLRAKQYYHRLGRVWKRSFLLYGPSGTGKSSFVAAMAFLCYDVYDIDLSKVPSDSDLKFLLLQTTAKSIVVIEDLDRFLTERLTAVSLSGVLFMDGILNSCCTEERVMVFTMKKDHVDPDVLRPGRIDVHIHFPLCDFSAFKTLASSYLGVKEHKLFPQVQEIFHNGASLSPAEIGELMIARNSPSRAIKSVISA…
DET.Sindora.A	MILRKSILIIILVIFFLFVIRVLLFKTGLIYTVKKWWRVIEDCFHVYQFFKVPELESLQEQLYRKVSLYLNSLQSIEDSDFTLITGKKPDIVLCLDPKQTIEDEFLGGRVFWFNDEKSESKRGRTFVLKIRKADKRRILRPYLQHIHSVTEEIEQQRKRDLKLFMAG---GGWWRSIPFTHPSTFDTIAMESDLKNKIKSDLESFLKAKHYYHRLGRVWKRSFLLYGPSGTGKSSFVAAMAFLCYDVYDIDLSRVRSDSDLKFLLLETTPKSIIVIEDLDQFLTVKSTAVSLSGVLFMDGILNSCSAQERILVFTMSKDHVDPNVLRPGRVDVHIHFPLCDFSSFKTLANSYLGVKDHKLFPQVQEIFENGLSLSPAEIGELMIARNSPSRAIKSVISA…
DET.Sindora.B	MILYRPVSVIILVLFILSVIRVSLHKTGLVYTVKKLRRTIEDCFHVYQFFKVPEFESMQPQLYRKVSIYLYSLKSIEDSDFTLVAGEKPDIVLYLDSKQIIEDSFIGARVFWLNDENCDAKRSRVFLLKIRRADKRRILRPYLQHIQTISDAIEKKRKRDLKLYVASDGGNGRWRSVRFTHPSTFETISMESDLKNKVISDLKSFLKAKQYYRRLGRVWKRSFLLYGPSGAGKSSFVAAMAFLCYDVYYINMFQVQSDSDVKSLLLQTTPKSVVVVEDLDRCLTEKSQAVSLSGIFLMDGILSSSIAQEKIFVYSMNEEMIDPDLLRPGRVEL------------------------------------------------------------------…
OUT.Arabidopsis.O	-ILWDSFLLLLVSTFALFLVRILLFKTGLIYMVKLWRRKIIDWFHVYQFYKVPEFDNVQEHLYQKVYMYLNSLSSIENSDFTLFTGKKSEIILRLDRNQVVGDEFLGARVCWINGEDEDG--ARNFVLKIRKADKRRILGSYLQHIHTVSDELE-QRNTELKLFIIKKKKNGRWRSIPFDHPCTFDNIAMETDLKNKVKSDLESFLKGKQYYNRLGRVWKRSYLLYGPSGTGKSSFVAAMAFLDYDVYDIDLSKVVDDSDLKMLLLQTRGKSVIVIEDLDRHLSTKSTAVNLSGILFTDSILSSCTADERIMVFTMGKEQIDPAMLRPGRVDVHIHFPLCDFTAFKTLANNYLGVKEHKLFSQVEGIFQNGASLSPAEIGELMIARNSPTRALKHVINA…
OUT.Prunus.O	MILSNPFFLVIVTVCIFVAIRVALYKTGLVFLVKKWWRRFEDCFHVYQSFKVPEFESMQEHLYGRVTDYLNSLTSIEESDFTLVTGKKPEIVLKLDRNQTIEDDFLGAKVLWETGASTDST-SRSLVLKIRKADKRRILRPYLQHIHVVADELE-QKKRDLRLFMVDAPN-RAWRAVPFTHPSTLETITMEADLKSKVKSDLESFLKARQYYHRLGRVWKRSFLLYGPSGTGKSSFVAAMAFLNYDVYDLDLSRVKDDSELKTLLLQTTTKSVIVIEDLDRYLAEKSTGLSFSGISFMDGLLNSCCAEERVMVFTMSKDHVDPAFLRPGRIDVHIHFPLCDFGAFKNLATSYLGVKEHKLFSQVEEIFLNGSSLSPAEIGELMIARNSPSRAIKSVITA…
OUT.Quillaja.O1	MILYRPILQIFVFVFLFVLIRVILFKTGLIYSVKKWWRIIHDCFHVYQSFKVPEFESMQEHLYKKVSLYLHSLPSMEDSDFTLITGKKPDIVLCLDSNQTVEDDFLGARIFWVNEQVEKSENRRNFVLKIRKADKRRILRPYLQHIHTVADEIEQQRKRDLKLYMVTGNN-GRWRSIPFTHPSTFDTIAMESSLKSKVKSDLESFLKAKQYYNRLGRVWKRSFLLYGPSGTGKSSFVAAMAFLSYDVFDIDLSKLLNDSDLKLLLLQTTGKSIIVIEDLDRFLIEKSTAVSLSGVLFMDGILNSCCADERIMVFTMGKDPIDPAILRPGRVDVHIHFPLCDFSGFKALADSYLGVKDHKLFPQVEEIFLNGASLSPAEIGELMIARCSPSRAIKSVISA…
OUT.Quillaja.O2	---------------------------------------------------------------------------MEDSDYTLLIGKKPDIVLCLEHGVTVEDHFLGARVFWFKKQLQKSENCRNFVLKIRKADKRRILRLYLQHIHTVANEIENQRKRDLKLFMVTGDNA-RWISVALTHPSTFDTIAMESGIKNKVKSDLESFLKAKQYYNQLGRVWKRSFLLYGPSGTGKSSFVAAMAFLSYDVYDIDLSKLLNDSDLKMLLLQTTGKSIIVIEDLDRFLIGKSTAVSLSGVMVMDGILNSCSAEERVMVFTTRKDIIDPDLLRPGRVDVHIHFPLCNFSGFKTLVNRYLGVKYHKLFPQVEGIFLNG----------------------------…
OUT.Vitis.O	------------------PIWVLALVLGLVAVALKKWSRVGDWFQAYQLFKVPEFENMQDYLYRKVSVYINSLVALEDSDFTLFSGKKAEIVLALDPNQTVHDTFLGARVSWTNAH----ASCRTFVLKIRKKDKRRILRPYLQHIHSVFDEFE-QRKREVSLYM--GADG-RWRSVPFSHPSTLETIAMDSDLKNRVKSDLESFLKSKQYYHRLGRVWKRSFLLYGPSGTGKSSFVAAMAFLCYDVYDVDLSRVSDDSDLKLLLLQTRNKSVIVVEDLDRFVVDKTTTLSFSGVLFMDGLLNSCCGDERVMVFTMTKDHIDPAMLRPGRVDLHIYFPLCDFNAFKTLANSYLGVKDHKLFPQLEEIFQSGATLSPAEIGEIMIVRSSPSRALKSVITA…
PAP.Aeschynomene.A	------------------------------------------------------MESNQPPLYRKVFLYLHSLPSIEDSDFTLVTGTNQDIVLCLDKNQIIEDQFLGSTIFWFNHK-TEPDRTGSFLLKIRRNDKRRILRAYLRHIHAVAGDMEREGKRELRLFVSAAGGGMRWRSIPFTHPSTFDTIVMGADLKSKVKSDLESFLRGKKYYRRIGRAWRRSFLLYGPSGTGKSSFVAAMAFLNYDVYDLDLSKVSGDSELKLLLLETTPKSIVVVEDLDKFTAEKSPESSPSGILFMDGILSACCGGERVMVFTMSKDRVDPNLLRPGRVDVHIHFPVCDFSSFKELASSYLGVSEHKLFPRVEEIFARGASLSPAEIGELMIARGSPSRAIKLVIGA…
PAP.Aeschynomene.B	--------LIAIAVPVWFLIRALLLRTGLIYSLKKLWGSIQEWFHVYQYLKVPQLDSTQEHLYRQVSLYLHSLPSLEDSHFTLLTGKKPDILLSLAPNQAIQDRFLGATVFWLNHDDENPQ-SRAFLLKIRKLDSRRILRPYLQHIHAVADEIDQQGKRELRLFMAAADGARRWRSVPFTHPSTFETLAMESDLKNRVKADLESFLKARQYYHRLGRVWKRSFLLYGPSGTGKSSFVAAMAFLCYDVYDIDLSKVSSDSDLKLLLLQTTPKSIVVVEDLDRFLAEKSTAVSSSGMLFMDGVVSSCCGEERVMVFTMSKENVDPNLLRPGRVDVHIHFPLCDFSAFKTLASSYLGVKEHKLFPQVQEIFQNGASLSPAEIGELMIARNSPSRAIKSVITA…
PAP.Lotus.A	MVPWRPIFLVLITGLLCFVIRLILFKTGLFHTVNKLHRTFQDWFHVYQFLKVPEFESMQRHLHRKVSLYLHSLPSIEDSDFTLITGNTQDIVLCLDQNQTIEDQFLGATIFWFNQK-TEPDRTGGFVLKIRKADKRRILRPYLSHINAVADEIDSQGKRDLRVFV--GGGGTRWRSVPFNHPATFETMSMEEDLKEKIKSDLESFLKGKQYYRRLGRAWKRSFLLYGPSGTGKSSFVAAMAFMCYDVYDVDLSKVRGDSDLKVLLLETTAKSIIVVEDLDRFLTSEPAAVTASGIQFMDGILSSCCGEERVMVFTMSKDGIDPNLLRPGRVDVHIHFPVCDFSAFKTLASSYLGVKEHKLFPQVEEIFRQGASLSPAEISELMIARNSPSRAIKSVIGA…
PAP.Lotus.B	---------FLCNPILVLLTPFFLF--LFLLLSIRWWRPIQDWFHVYQFFRVPLLQTMQHHLYRNLSLYLHSLPSIQDSDFSLLTGPTQDVILSLGPNQTIHDHFLGATVSWSNEP-------TAFVLKIRKSDRRRILRPYLHHISAVAAEINQQGNRDLRLFVA-DADGTSWRSVPFTHPSTFDTIAMEPDLKSRVKSDLESFLKAKQYYHRLGRVWKRSFLLYGPSGTGKSSFVAAMAFLCYDVYDIDLSKVPGDSDLKLLLLQTTPRSIVVVEDLDRFLAEKSTA----GMLFMDGVLSSCCGEERVMVFTMSKENVDPNLLRPGRVDVHIHFPLCDFSAFKTLASSYLGVKEHKLFPQVEEIFQNGASLSPAEIGELMIARSSPSRAIKSVITA…
PAP.Medicago.A	MLSYKFIILIPLTPIILFIIRYILFKTGLIHTTKKLHKKLQDFFYLYQYLKVPELQTMQPMFYRKVSLYLHSLPSLEDSDFTLITGNNQDIVLTLDSDQIIEDRFLGATVYWFYTK-TEPNQTGAFVIKIRKTDKRRILSSYLHHITTMSAEIEYNGKRDLRLFVTGGGGGRRWRSVPFNHPSTFETI--------------------------LGRVWKRSFLLYGESGTGKSSFVAAMAFLCYDVYDVDLSKIQSDSDLKFLLLETSPKSIIVVEDLDRFITESPATVTSVGIQFMDGIMTSSYAEGRIMIFTMSKEFIDPNFLRPGRVDVHIHFPVCDFSSFKALANSYLGVKEHKLFPAVDEIFRQGASLSPAEIGELMIARNSPSRAIKSVIGA…
PAP.Medicago.B	IFIYTPILLKAILLFSIYAIHM-IFETGLIHESTKLWRIIEDWFHVYQVFHVPELDNMQHTLYRKLSLYFHSLPSLQNSQLNLVTSNNQDVVLTLAPNQTIHDHFLGATVSWFNQT--QPN--RTFILRIRKFDKQRILRAYIQHIHAVVDEIEKQGNRDLRFYM--ASDFGPWRFVPFTHPSTFETITMETDLKNRVKSDLESFLKGKQYYHRLGRLWKRSFLLYGSSGTGKSSFIAAMAFLSYDVYYIDLSRISTDSDLKSILLQTAPKSIIVVEDLDRYLTKSSTTVTSSGILFMDGIWS---GEERVMVFTMSKENVDPNLLRPGRVDVHIHFPLCDFSSFKTLASNYLGVKDHKLFPQVQEIFENGASLSPAEIGELMIARNSPSRAIKTVITA…
PAP.Phaseolus.A	MSVYSTVLLVILSLVVGFVIRRLLFKTGLIHSIRKLLRRVQDWFHVYQFLKVPEFEAMQRHLHRKVSLYLHSLPSIEDADFTLVSGYDQDIVLRLEPNQTIQDNFLGATLFWFEQK-TEPERISSFVLKIRKTDKRRILRQYLRHINTVADEMENQRKRHLRLFMAGGTGETRWRSVPFTHPATFETIVMEKDLKNKIKSDMESFLKAKQYYRKLGRAWKRSFLLYGSSGTGKSSFVAAMAFLRYDVYDVDLSKIRGDSDLKFLLMETTAKSVVVVEDLDRFLVEKESAVTERGIQFMDGILSACCGEERVMVFTMSKEFVNPNLMRPGRVDVHIHFPVCDFSAFKTLASSYLGVREHKLFAQVENIFRHGGSLSPAEISELMIARNSPSRAIKSVIGA…
PAP.Phaseolus.B	MVLLTPIFLLTLAAALIAVIGAKVFQTGCV---KRVWRRMEDWFHVYQFLTVPELQTKHQQLYTNLSLYLHSLPSIQDSHFALVTGKNQDIVLCLAPNQIIQDNFLGATIYWFNQPHTNPKGTGTYVLKIRKVDKRRILRPYLQHIHAVAHEIEQQGKRDLCLFT-SADEFGHWRSVPFTHPSTFDTIAMEPDLKNKVKSDLESFLRAKQYYHRNGRVWKRSFLLYGPSGTGKSSFVAAMAFLSYDVFDIDLNKIPSDSELKLLLLHTTPKSVVVIEDLDRFVAEKTARISVSGILFMDGLITSCCAEERVMVFTMTKEHVDPNLLRPGRIDVHIHFPLCDFSAFKTLANSYLGVKEHKLFPQVQEIFQNGASLSPAEIGELMIARNSPSRAIRSVITA…
