# Supplementary material for: Legume genome structures and histories inferred from Cercis canadensis and Chamaecrista fasciculata genomes
Source: Plant J. 2026 Jun 10;126(5):e70981. doi: 10.1111/tpj.70981 (PMC13252982; doi:10.1111/tpj.70981)
Supplement: Supplementary file 6 — Data S6. Manuscript supplement; Compressed directory of aligned sequences from 250 gene families with high rates of gene duplication consistent with whole‐genome duplications in the legume subfamilies. [file TPJ-126-0-s006.gz › S6_consen_wgd_tree/40_wgd_aln_manual_wgd_copy/Legume.fam3.02555]

CAE.Acacia.A	MPQVDLETLVSACAGGGCDSKIACETLADHGEADQPQRNPDSPPESIWLSRNEEYDWWDRAVYERKESTKGNSNPTLPNPNSNSQRFSSFTSKASIIGLPKPQKTSYVDAKNRRSHKPGTRLFPKRSASVGKSESAMIEPSSPKVSCMGRVKSKRDRNRRFKNCQKSSSETVTAQEKPARSERKRYGFLESFRAMFRSKRRENPVHKSDLKPVDSARRSERKNREPRDDRAS-----GEEAIPRNSVSESEPPGLGGMMRFTSGRRSESWGLGGSEIHAA
CAE.Acacia.B	-TMPQVETLVSPRSG---DRKIACETLVNGEEPDRPKTNSDSPPESFCLSKDEELDWWDRAVYQRKDSTKGTTSSTLPNLKSKSQRVS-LKTKSSIIGLPKPQKPSFGDAKSRRNHKPGIRLFPKRSGSTGKSESSLVEPSSPKVSCIGRVRSRRDRNSRLRSRQRSSES-GPAKEKLMRSRNRKPGFFESFRAIFRSRRHESKAQKTDLPPEDSP-PRESRTTQARNSTASEIDASFAESTPRNSVTGSEPPGLGGMKRFASGRRSGAWEVGDPEVHVP
CAE.Chamaecrista.A	MPQVDLETLVSACAGGSSDRKIACETLADDNEQDRPEPHPDSPPESVWLSRDEEFDWWDRAVYERKQSTKGNSI---PNSTSNSQRFSLLKSKAAIIGLPKPQKPSFVDPKNRRSNKPGIRLFPKRSTSVGKSESSVIEPSSPKVSCYGRVRSKRDRNRKLRNRQRPSSESAAAHENKARR--PKSGFLESFRAIFRPGRRENTAKNSDLPAVESNPRRKGN---NRNGS-----ESFGESSSRNSVSESEPPGLGGMMRFASGRRSESWGLGDSEIHVA
CAE.Chamaecrista.B	--MLQGETLVSARAGGSSDRKIACETLADDETTDRPPANPDSPPESFWLSRDEEYDWWDRAVYERKDSGKGNNNNNNTSNRSNSQRISLLKSKASIIGLPKPQKPSFMEAKNRRNHKLGTGLFPKRNGSVAKSESSLNEPSSPKVSCMGRVRSRRDRNRRLRSRQRSSDSAATAKEKLVRSRSRKPGFFESFRAIFRSRRRENPAQKPDFPPEDSTPRKNHR--KSRAS-DFDADVSFAESIPRKSVSETEPPGLGGMKRFASGRRSDAWGAGEPEIHVT
CAE.Senna.A	MPQVDLETLVSACAGGSADRKIACETLADDQESDPPQPHPDSPPESIWLSREEELDWWDRAVYERKESTKANSN--SSNSVSNSQRFSLLKSKAAIIGLPKPQKPSFVDAKNRRCHKPGTRLFPKRSASVGKSETGLIEPSSPKVSCMGKVRSKRDRNRKLRTRQSSCSEATTQDQKSARSERRKSGFFESLRAIFRSGRRGNTIRKSDPSPVDSTPRRKSK-----NTQSSSADASFVESNPRKSVSESEPPGLGGMMRFASGRRSESWGLGDSEIHVA
CAE.Senna.B	---PQVEILVSARPAGSSDRKIVCETLADDEESDRPHNHPESPPESFWLSRDEEFDWWDRAVYERKDSTKGTNSSTLPSLRSNSQRISLLKSKAAIIGLPKPQKPSFVDCKNRRNHKPGTRLFPKRSSSVGKSESSVIEPSSPKVSCMGRVRSRRDRNRRLRSRQRPSSDSAAAKEKLVRSRSRKPGFFESFRAIFRCRRRENQAQKSDLPPEDSL-PRRSQTTRARNSTASGTDASFAESIPRNSVSDNEPPGLGGMKRFASGRRSGAWGVGDPEIHVA
CER.Bauhinia.A	MPQVD---LVSACAGGSNDRKIACETLADNEEMDRQERNPDSPPESFWLSKDQEFDWWDRAVYERNESTKGNSSSTLPAGNNNSQRFSSFKSKASIIGLPKPQKPTFVDAKHRRTTKPSTGLFPRHSASVGRTESSLVEPSSPKVSCMGRVRSKRDRNRRLRNRQRSTSETATAKEKSARSGRRKPGFFESFRAIFWSSRREKPVQKSDLPPSEYAPMSKNVAAKLRHDTAKDTDASFAEPIRRNSALESEPPGLGGVKRFASGRRSESW-IGDSEIRVP
CER.Bauhinia.B	MPQVD---LVSACAGGSSDRKIACETLADNEGMDPPERNPDSPPESFWLSKDKEFDWWDRVVYERKESTKGNSASALSSGNNNSQRFSLFKSKASIIGFPKLQKPTFIDAKHRRPCKRSVAFIPKRSASVRKTVSSLVEPSSPKVSCMGRVRSRRDRNRRLRTRQRSTSDSATAKEKSATSERRKPGFFESFRAIFRSGRREKPVKKSDRAPREDIPPTKNVAAKARHDPASDVGASFAESMRRNSLSESEPPGLGGVKRFASGRRSESFGVGDAEIHV-
CER.Cercis.o	MPQVD---LVSACAGGSSDRKIACETLADYEETDRPERNPDSPPESFWLSKDEELDWWDRAVYERKESTKGNSASTLPAGNNNSQRFSLFKSKAAIIGLPKPQKPTFVDAKHRRTSKPSTRLFPKRSASAGKTESSLIEPSSPKVSCMGRVRSKRDRNRRLRSRQGSTSDSATAKEKSARSGRRKPGFFQSFRAIFWSGRREKPVQKSDLPPEDSH-PTKNVAAKVRHSTASDIDASFAESIPRNSVSESEPPGLGGVKRFASGRRSESWEVGDSQIHVT
CER.Phanera.A	MPQVD---LVSVCAGGSSDRKIACETLADNEGTDRPERNPDSPPESFWLSKDEEFDWWDRAVYERKDSTKGNSASTLPAANNNSQRFSSFKSKASIIGLPKPQKPTFVDAKHRRTCKPSTRLFPRRSASVGKTESSLIEPSSPKVSCMGRVRSKRDRNRRLKGRQRSTSESAAAKEKSARSGRRKPGFFESFRAIFWSSRRKKPAQKSDLPPSEASSPTKNVTAKVRQS---DADPSFAESIPRNSISESEPPGLGGVKRFASGRRSESWVVGDSEIHVT
DET.Sindora.A	MPQVDLETLVSACAGVSTDRKIACETLADNDETDQQQRNPDSPPDSIWLSKEEELDWWDRAVYERKESTKGNNSSTLQCSSSNSQRFS-IKPKASIFGLPKPQRPSFLDAKNRH-QKPGTRLFPKRSASVGKSEPSVIEPSSPKVSCIGRVRSKKDRNRRLRNRQSSVKE------KAARSGRRKRGFFESFRAIFRSGRRDNPAQKSDLPPSDSH----PM-TKARDSTESRFEDSFAESISRSSVSGSEPPGLGGMTRFASGRRSESWGVGDAEIHAS
DET.Sindora.B	MPQVDIETLVSACAGASCDRKIACETLADGDETDPPERHPDSPPESIWLSKDEEFDWWDRAVYQRKDSTKGHNSSTLPNSNSSSQRFSRLKTKAAIIGLPKPQRTSFVDAKNRHNQ-PCTRWFPKRSASVGKLDPSTYEPSSPKVSCMGRVRSKRDRKGRLRNRQNSVKE------KTSRTGRPKLGFFESLRAIFR--RRDKTAQKSDLPLPDSP----S-KTKARDSSTSLFDESFTESAPRNSISESEPPGLGGMKRFVSGRRSESWVVGDSETHVP
OUT.Arabidopsis.O	--------VASACTGG-SDRKISCETLADD-NEDSPHNSVDFPPESYSLSKEAQLEWLNDAFFERKESQKGNSSAPSPNTNSSSHRIS-LKSKASIIRLPKPQKTCFNEAKKRRNCRIATLMIPKRIGSRLKSDPTLSEPCSPKVSCIGRVRSKRDRSRR-MQRQKSGRT-NSFKDKPVPV--KKPGFFASFRAIFRTGGGCKDLSASGAPRRDVVPPRVSVDIRGRLPPGDVGKSSPQRSTSRRSIDGGEPPGLGGMTRFTSGRRPDLL----------
OUT.Prunus.O	MPQVDLETLVSACAGGSMDRKIACETQADADDADEPAVPPDFPPESFWLSKDAEYDWFDRAFFERKDSTKGNSNSNLPNPNSNSQRFSLLKSKAAIIGLPKPQKHNYVDTKNRRNCKAGTRLFPKRSGSVGKSDAPMIEPSSPKVSCMGRVRSKRDRKRRFRNRQRSSAE--SSMEKAIKPERRKTGFFASFRAMFRHGHRDKSAKSP-YAAADSPRHSSVMSGRARDRSAADFDTLSIDSLPRQSV-ESEPPGLGGMKRFVSGRRSGSW-VGEAGIDV-
OUT.Quillaja.O1	MPQVDLETLVSACAGGSTDRKIACETLAHNHLTVRPIECPDSPPESFWLSKDAELDWFDRAFYERKDSTKGSSNSTLPNLNSNSQRFSLLKSKAAILGLPKPQNSCLIDPKNRRTCKQGLRLFPKRTGSVGNSETPLNEPSSPKVSCIGRVRSKKERKRRSRARQNSSESIVAVEVISERSERRKSGFFESFRAIFRSRNRQKPELKSELQPKDSPTKTETNTIKPRCCTAHEIDNSLTESVPRKSISESEPFGLGSMIRFASGRRSESWGVGDT-VH--
OUT.Quillaja.O2	MPQVDLETLVSACAGGSTDRKIACETLADNEETDRPVRNPDSPPESFWLSKDAELDWFDRAFYERKDSTKGSSNSTLPNS--NSQRFSLMKSKAAIIGLPKSQKSCFLDAKNRRTCKQGLRLFPKRTGSVGKSGTTVNEPSSPKVSCMGRVRSKKDRNRRCKARQKSSETVAAVKEKSARSGRRKPGFFESVRAIFRSGNQQKKPLKSELPLAVSGKKRETNPIKPRHSTASNTDASFTESIPRRSVSECEPPGLGVMMRFSSGRRSESWAVGEAGI---
OUT.Vitis.O	MPQVDLETLVSVCGGGGCDRKIACETLADGEGTDLPEVAPDFPPESFWLSKDAELDWFDRAFYERKESTKGNSTSTLPNHNSSSQRFSLLKSKASIIGLPKPQKPCYTDAKTRRNCRASTRLFLKRTEPTGKSAVPMAEPSSPKVSCMGRVRSKKDRSRRLRNRQRSIKSTVAAEAKMIRSKHKKGGFWKNLKSIFRTGR-AKPIKGVPEPPKQSS-PRNSFTARAREMHTS-------E-------PESEPPTLGGVQRFASGRRSDSWI-DDVEVDVA
PAP.Aeschynomene.A	MPQVDLETLVSVCAGGSNDRKIACETLATTHNTDRTEPHPDSPPESFWLSRDEEYDWWDRAVYERKESTKGNSNSTLPNNNSSSQRFSRLKSKAAIIGLPKPQKPSFVDAKNRLNNKFCTRLFPKRSASVAKSESSLNEPSSPKVSCMGRVRSKRDRNRRLRSSRRSSSD--ADNLKPAKTGRK-PGFFESFRAIFRSSRRDKPDRKTGSAATDSTGKSVNDTSRARHSMDSVNDASFAETVSRHSVSESEPPGLGGMMRFASGRRSESWGVGEPEIHVA
PAP.Aeschynomene.B	MPQVDFESLVSSCAGGNSDRKVVCETIAGD---D-----QDWPPESIWLSGDAEYDWWDRAVYERKESTKGSSISTLPNSNSNSQRFSKLKSKAAIIGLPKSQKSAFADATSRRHHRPGTTLFPKRSASVGKSAAAVFEPSSPKVSCIGRVRSRRDRNRRLRTRQRSSSSA-AERQKSSRRGRRRTGFFESVRAIFRSR---KSVQKNDLASEDSTKKKKNKSRKARGNSGGQNDASFEDSV------SSAPPGLGSLNRFASGRRSEPW----------
PAP.Lotus.A	---QQAETLVSACAGGSIDRKITCETLAN--KTDPPERHPDSPPESFWLSKDEEHDWFDRALYERKESTKGSTSSS-----TNSQRFSLLKS--RIIGLPKPQKPSFTDAKNRRNHKPCIKLFPKRSVSVTKSVTSHAEPSSPKVSCMGRVRSKRDRSRSLRNSRKSSI--DAGEENPGRIGRK-HGFFERFRAIFRSGRRKKAHRETDSAAEDST-VTNSV-VKARDSTASVNDASFAESI------SSEPPGLGGMMRFASGRRSESWGVGESEIHVS
PAP.Lotus.B	APQVDLETLVSACAGGSTDRKIACEPLTDE---PEPPHHIDSPPASFWLSGDAEYDWWDRAVYERNESTRGNSSITTPGSNSNSQRFSKLKHKAAIIGLPKSQKASFNDVRNRRNHHPCARLFPKRSASVRKSDTVVIEPLSPKVSCIGRVRSKRDRNRRLRTRQRSISSV-SVRQKSNRSQKKKSGFFASVCAIFRSGGRGKPVQKPEPCSGDSLKKKRSNSRKARGGSTSRTDTSFEESV------RTEPAGLGSMNRFASGRRSESWGVGECEIQLS
PAP.Medicago.A	--MLQVETLVSACAGGSTDRKIACETQADDLKTDPPPHHPDSPPESFWLSRDEENEWLDRFIYERKESTKGNSSSTLPNSTSNSQRFA-LKSKTSMIGLPKPQKPSF-DAKNLRNHKPSIKLFPKRSASVGKS---FVEPSSPKVSCMGKVRSKRGKTSTVTAAAK-----AAVKEKTARTERKKHSFFKSFRAIFRSGGRNKHDRMNDSSALDSSKNTNSVDSKARDSTASLNDVSFVESVTRNSVSEGEPPGLGVMMRFTSGRRSESW-VDDSEIHVS
PAP.Medicago.B	MPQLDFETLVSALSGVANDSKVACEPTDEA---------EDSPPESFWLSNDAEYDWWDRAVYERNESTKASSI--IPNSASNSQRFSKLKKKATIIGLPKSQKASFAEARCRRNHKPGTRLFPKRSASIGKSDSTVFEPSSPKVSCIGRVRSKRGHNRRLRTRQRSISSTATVRQKSSRSRKKKTGFIESVCSIFRSHRREKTVQKSNPPVEDSSKKKRNNGRKTREGST--VSRTVEDTV------HSEPAGLGSMNRFASGRRSESWGVGEIENHV-
PAP.Phaseolus.A	--MLQVETLVSACAGGSSDRKIACETLAGDHATDPPEHHPDSPPESFFLSRDEEYEWWDRAVYERKESTKANSNSTLLNPNNNSQRFSLFKSKASIIGLPKTQKASFVDVKNRRNNKPGIRLFPKRSGSVGKSESGYVEPSSPKVSCMGRVRSKRDRNRKLVCSRKDSQD-TRTKEKPKRNGKK-HGFFESLRSILRSGRKEKADRKPDST---VPSKSGAVNLKARDSTSSVNDASFEESISRNSVSGSEPPGLGGMMRFASGRRSESWGVGDSEGHVP
PAP.Phaseolus.B	MPQLDLETLVSACTTGCSDQKIACADND----------HSDLPPESFWLSGDAEYDWWDRAVYQRNESTKGNSISKLAGSNNNSQRFSELKSKAAIIGLPKPRKTSCADVKSRRNRRLEARLFPKRSASVSKSENSVVEPSSPKVSCIGRVRSKRDRNRSLRTRQRSISSTATTRQKSKRSQRKKPGFFQSVRAIFQTGRRGKSVQKPDLQPGDSAKQKRSFGKKASGSTGGS-----------------------------------------------
