# Supplementary material for: Legume genome structures and histories inferred from Cercis canadensis and Chamaecrista fasciculata genomes
Source: Plant J. 2026 Jun 10;126(5):e70981. doi: 10.1111/tpj.70981 (PMC13252982; doi:10.1111/tpj.70981)
Supplement: Supplementary file 6 — Data S6. Manuscript supplement; Compressed directory of aligned sequences from 250 gene families with high rates of gene duplication consistent with whole‐genome duplications in the legume subfamilies. [file TPJ-126-0-s006.gz › S6_consen_wgd_tree/40_wgd_aln_manual_wgd_copy/Legume.fam3.01912]

CAE.Acacia.A	MGCQAVDAAALVIQHPCGRIERLYWSVTASEIMKMPGHYVSLIIPLPLSEDEQQQQQQKTVRFTRVKLLRPDTLNLGHAYRLITTQEVMKVLKAKKLAKTKKTTQAESVVEKT--QRSVSETEEEKQDTGNTHEAMRAERHRQRGAVVNSASFRSKSWRPSLQSISESA
CAE.Acacia.B	MGCQAVDAAALVIQHPCGKMEGLYSSVTASEVMRMPGHYVSLIIPLHQQ--QQNHQDQNTVRITQVKLLRPETLTLGHAYRLITTQEVVDVLRAKKHAKTRKPAQAESSVQQE----------GDNSHTRKPYQARRGERQRVIRANSGSTSVWHKSWRPSLQSISESA
CAE.Chamaecrista.A	MGCQAVDAAALVIQHPCGKIERLYWSVPASEIMRLPGHYVSLIIPLPLPPQEQEQDQHNPVRFTRVKLLRPETLNLGHAYRLITTQEVVKVLRAKKHAKARKTQAESASEKSSKQSSASDAEEVKSNNTSNTYEGMRAEKQRQRGASVNSASLRSKSWRPSLNSISESA
CAE.Chamaecrista.B	MGCQAVDAAALVIQHPCGKIERLYWPITVSEVMRLPGHYVSLIIP-PFQNEEHHNNNNNTVRITQVKLLRSDTLTLGHAYRLITTQEVVKVLRAKKQS--RKAQADSSASHQA----QPQD---SHTDKPYHYQGMKAERERVR---VNSG--KCKSWRPSLQSISESG
CAE.Senna.A	MGCQAVDAAALVIQHPCGKIERMYWSVPASEIMKMPGHYVSLIIPLPLP-QDQNHQDHKTVRFTRVKLLRPETLNLGHAYRLITTQEVVKVLRAKKHAKARKTQAEMAEKSTVQEKQKSSAEEEGKSDTANTYEEMRAEKQRQRGASVNSASFRSKSWRPSLQSISEST
CAE.Senna.B	MGCQAVDAAALVIEHPCGKIERLYWGVSASEVMRAPGHYVSLIIPFQVS----N---HNTVGITQVKLLRPQTLTLGHAYRLITTQEVMKVLRAKKTSEAMRRQR----------------------------------------------------------------
CER.Bauhinia.A	MGCQAVDAAALVIQHPCGKIDRLYWSVTASEIMKMPGHYVSLIIPLPVP-EEQNQ-EQKTVRFTRVKLLRPETLNLGHAYRLITTQEVVKVLRAKKHAKTKRPQTESIEKSHTVPEKQSSAEDSVKQDTRKTYQEVRAERHRQRAASVNSAAVRSKNWRPSLQSITESP
CER.Bauhinia.B	MGCQAVDAAALVIQHPCGKIERLYWPVTASEIMKMPGHYVSLIIPLPVP-EEQNQ-EQKTVRFTRVKLLRPETLNLGHAYRLITTQEVVKVLRAKKHAKTKRPQTELVEKSHTVPEKQSLAEDRVNQDTRKTYQEIRAEKHRQRAAPANSATVRSKNWRPSLHSISESP
CER.Cercis.o	MGCQAVDAAALVIQHPCGKIERLYWSVTASEIMKMPGHYVSLIIPLPVP-EEQNQ-EQKTVRFTRVKLLRPETLNLGHAYRLITTQEVVKVLRAKKHAKTKRPQTESVEKSHTVPEKQSSAEDRVKQDTRKTYQEIRAERQGQRAASVNSATVRSKNWRPSLQSITESS
CER.Phanera.A	MGCQAVDAAALVVQHPCGKIERLYWPVTASEIMKLPGHYVSLIIPLPVP-DEHNQ-EQKTVRFTRVKLLRPETLNLGHAYRLITTQEVVKVLRAKKHAKTKRPQTEPVEKSHTVPEKQSSAEDRVKQDTRKTYQEIRAERHRQRAASVNSAAVRSKNWRPSLQSITESS
CER.Phanera.B	MGCQAVDAAALVIQHPCGKIERLYWPVTASEIMKMPGHYVSLIIPLPVP-EEQNQ-EQKTVRFTRVKLLRPETLNLGHAYRLITTQEVVKVLRAKKHAKTKRPQTESVEKSQTVPEKPSSAEDSVKQDTRKTYQEIRADKQRQRAASANSAAVRSKNWRPSLQSILESP
DET.Sindora.A	MGCQAVDAAALVIQHPCGKIERLYCPVTASEVMRLPGHYISLIIPLPVPAEEQNQPEQKTVRFTRLKLLRPETLNLGHAYRLIPTQEVVKVLKARKNAKTKKSFAEMVERSHTAQEKQSSSDEGGKSDTERSYEAMRSARQRHRTTSANSMAVRTRSWRPSLQIISESG
DET.Sindora.B	MGCQAVDAAALVIQHPSGKIDRLYWPVTASEVMRTPGHYVSLIIPLPAPEEQQNSKEQKTVRYTRVKLLRPETLNLGHAYRLITTQEVVKVLRAKKQAKTKKPQSETVEKLQS-LDCQGE---GRKSDTGKPYQAVRAEKQRPRTASGNYAAGRPKSWRPSLQSISESG
OUT.Arabidopsis.O	MGCQAVDAAALVLQHPDGKIDRYYGPVSVSEIMRMPGHYVSLIIPLPEKTTTDDKSERKVVRFTRVKLLRPENLVLGHAYRLITSQEVMKVLRAKKYAKTKKHQSETSKEKKKSSEKKIDEE----SDKNQ---NLETKDEKQRSVLTNSASSRSKTWRPSLQSISEAT
OUT.Prunus.O	MGCQAIDAAALVVQHPSGKIERMYWPISASEVMRLPGHYVSLIIPLPVSDQHQEEQEHKTVRFTRVKLLRPETLALGHAYRLVTTQEVVKVLRAKKYAKTKKQQLETLEKLQAGQEKQSSGDEEGKSEKENINHATKHERHRPRTANAAAAALRSKSWRPSLQSISEG-
OUT.Quillaja.O1	--------------------------------MRLPGHYVSLIIPLPEN-----H-EDKTVRFTRVKLLRLETLTLGHAYRLITTQEVMKVLRAKKYAKTKKPVQESTEKSKTVPEKQSSD-SEALVAKTKTYQATGAERHRQRAPSMNSGAVRSKSWQPSLQSISESS
OUT.Quillaja.O2	MGCQAVDAAALVIQHPCGKIERLYWSVPASEVMKTPGHYVSLIIPLPVSEAENDQ-EKKTVRFTRVKLLRPETLNLGHAYRLITNQEVMKVLRAKKHAKTKKPQQESIEKSKPVPDKKSSDEQEGKAETAKIHQAPRTERHRQR---MASAAMRSKSWLPSLQSISESS
OUT.Vitis.O	MGCQAIDAAALVIQHPCGRIERLYWTVSAGEVMRMPGHYVSLIIPLPIP-QDHDTPDNKTVRFTRVKLLRPDTLVLGHAYRLITSQEVMKVLRAKKYAKMKKNQVESAEKLQGMAERQSSSEDGGRSEMEKSNQVVKHERHRPRTASTTSAAARSKSWRPSLQSISEAG
PAP.Aeschynomene.A	MGCQAVDAAVLVIQHPCGKIDRLYWPITASEVMRTPGHYVSLIIPLPIQPQPQLQQEQKTVRFTRVKLLRPETLNLGHAYRLITTQEVMKVLKAKKHTKTRKPQAEALEKKQNHQEKKISAETESEPGNNNTHQAMRAERHRPRAASVNPATLRSKSWRPSLQSISEST
PAP.Aeschynomene.B	MGCQAVDAAALVIQHPNGKIERLYWPVSANEVMRNPGHYVSLIIPLPAPDQQQRNHHQKPVLFTHVKLLRPETLTLGHAYRLITTQEVVKVLRARKHAKMGKTQGKRSEMMQTHLQNLSSVEIGDA-----HDQTMRADGQRLGAAPVNPPVPRPKPWRPSLQSISEAG
PAP.Lotus.A	MGCQAVDAAVLVIQHPGGKIERMYWPITASEVMKTPGHYVSLIIPLPVTEQEQRNQEQKSVRFTGVKLLRPETLNLGPAYRLIPTQEVMKVLKAKKNAKTKKPQAETIEKPQT--EKKSSGEGDSVSGNTNTNQGMRAERQRQR-GSANPAVVRSKSWRPSLQSISEFT
PAP.Medicago.A	MGCQAVDAAVLVIQHPCGKIDRLYWPVTASEVMKTPGHYVSLIMPLPPQPQEQNQ-EQKTVRFTRVKLLRPETLNLGHAYRLITNQEVMKVLKAKKHAKSMKTEGEAVKVEKEGSGCETKK--GEESDQGKTYQGGRAERNKQRGGSTNPAVQRSKSWRPSLQSISESP
PAP.Medicago.B	MGCQTIDAAALVIQHPSGKIERLYWSVSASYVMRAPGYYVSLIMPLPQEQEGENSNNEKPVLFTRVKLLKPDTLTLGHAYRLITTQEVEKVMKAKK----RKARGKTVEDVEMHLEKENSAESEGMLDTGRMYQAMRADRQRLRVVSVNPAVPRPKSWRPSLQSISEFS
PAP.Phaseolus.A	MGCQAVDAAVLVIQHPCGKIERLYWPVTASEVMRTPGHYVSLIIPLPVPPQDQNQ-DQKTVRFTRVKLLRPETLNLGHAYRLITTQEVMKVLKAKKHAKTRKPQAETVEKAHTQPEKQSSA-SEPHTGGESTHQGTRAERHRPRANSANPAVVRSKSWRPSLQSISESA
PAP.Phaseolus.B	MGCQAVDAAALVIQHPSGKIERLYWPVSASEVMRTPGYYVSLIIPLAVP-EGQNQ-DQKTVLFTRVKLLRPDTLTLGHAYRLVTTQEVVKALKAKKHAKMNKPRVKTVESMQIQLEKASSDETGGMLDTGNTYQATRADRYKLM-NSTHA-VLKLKSWRPSLQSISEST
