# Supplementary material for: Legume genome structures and histories inferred from Cercis canadensis and Chamaecrista fasciculata genomes
Source: Plant J. 2026 Jun 10;126(5):e70981. doi: 10.1111/tpj.70981 (PMC13252982; doi:10.1111/tpj.70981)
Supplement: Supplementary file 6 — Data S6. Manuscript supplement; Compressed directory of aligned sequences from 250 gene families with high rates of gene duplication consistent with whole‐genome duplications in the legume subfamilies. [file TPJ-126-0-s006.gz › S6_consen_wgd_tree/40_wgd_aln_manual_wgd_copy/Legume.fam3.01323]

CAE.Acacia.A	MYMLKKTLRDHPFPNNPKNPSFSSNLLDKIYRSIEEGEKESGVMKFHRETMAKKQSRGSEKCNRTVEEEELIEKWMDKKQPIHLDTKLHLEHDNDQDALFFSSTSSSSDSSSGGFSSSDTESIYGMRSQSSCFAPPRPKPVKTSVSVRSERSEKKDRAQKQRQARAHDVHEEGLIKSKSRALKIYEIKKAKQPISPGGKLTNFLSLFTGNAKKSKSSSSVVRCEDVNAERKSKSGQASTCSSASSFSRSCLSKRSPSLRKD----VKRTVRFYPVSVIVDEDSRPCGHKCLYKEEDAMSVPTAWKIGGSPNVTVMEKSRRVEEAAREFLKEYHQKRKSDLVLRDFPIRVEEEDEDDDAASYASSDLFELDHLAVMGDARYSEELPVYETTRISTRAIAG…
CAE.Acacia.B	MYRSQRTSTEDMFLSHAKTPSFSSSLLDQIYRSIDEGETTGGEMNLYPETLAKKQSRISGKHSRCVQEEGMLEQWTEKKKPTEMDKKLRRRHDKSQDALFFSPTSTSSDSSCGGFSSSDAESIFGVGSGASCFARSRPKTVRTSMSDKKREVNAFDDYHRQNPIKT-ASSNEGLIKSKSRALKIYNLKKVKQPISPGGRLTNFLSLFTGNTKKSKNTTSVGGYEDLNAERKSKSGQASVCSSASSFSRSCLSKTSPSSRHKLRDGVQRSVRFCPVSVIVDEESRPCGHKILYEQQDQMSVPTAWKIGRSPNLAAMEKSRRVEEAGRELLREYLQHKKSDFALMDLPLRNEYEDEDDDAASYSSSDLFELDHLAVMEN-RYREELPVYETTHVSTRAIAG…
CAE.Chamaecrista.A	--MSDNNTR------TQQNPSFSSTLLDKIYRSIQEDEITDTQMTFYSQTTSSKNHRTRTRCNSNNNRQDEFQKWMDHKQNDKVSTKLTRRH-HHQDVVFFSSSSSSSDSSSGGFSSSDTESI-----------PPIPAPVRTGVKSEKKQNALFHEQRK--VKHKAANHE----K-EKRSLKIYELKKTKQPISPGGRLASFLSLLM-KTKKSTCS---------------VSGQAATCSSASSFSRSCFNKTTSSLSPPSGDGVRRTVRFYPVSVIVNEEDD------------D-------------------------------------KKKSDLSFRDFLIS-DEEEDDDDAASDSSSDLFELDHLVVLGRNRYSEELPVYETTNLSTRAIAG…
CAE.Chamaecrista.B	MYRFQRTSTQPTFLNHSKNPSFSSTLLDEIYRSIDEGEKREMKQQQHREFAPKKQSRSITSNNRDHQDMRRDHKWMEKKQHTDADNNRLRHH-LDQDALFFSSTSTSSDSSSAGFSSSDTDSIYV----TSCFAPPRPKPVRTTVSDKKRDFHEFDDYRR--NPNAEANHDEALIKSKSRALKIYNLKKVKQPISPGGRLTNFLSLFTGNTKKSKT------YEDANAKRKTKSGQASACSSASSFSRSCLSKTSPSSREKLRNGVKRSVHFYPVSVIVDEDSRPCGHKFLYEQKDHMSVPTAWKIGRSPN----HKNNQVEEAGREFLKEYLQQKKNDFTLMDLP---EDDDDDDDAASCSSSDLFELDHLTVMENGRYCEELPVYETTHVSTRAIAG…
CAE.Senna.A	------TRTQPTFPTHPKIPSFSSTLLDNIYRSIEESERE---MKFGRCSMEEEDRRDVAKAN--LGRACLIEKWMDKK----ANEKVDL---HDQDAVFLSSTSTSSDSSTSCGGLSDTDSIYWARSQSSSFTSPRPKPKPDGVVGLG------------------------MMRSKCRAPKIYELKETKQPISPGRRLSNFLSLFT-NTKKSKSICSVGGCED-VRPHHTKS-KTAQASTSSSFSRSCLTKT----KHS----TKTTVRFYPLNVIVDEKQVP----------------------------VMDNSRRVQEAARDFFKERRQHKKTDFFLRDFPIRIDEIVDDDDAASYSSSDLFELDHLAFMGNDRYSEELPVYETTHVS--AIAG…
CER.Bauhinia.A	MYRFEKTLREDRLPHQNKNPSFSSSLLNEIYRSIDEGEKKCGDIKFYRETMAKKQSRSIGKCNRGVQEEELLEKWMDQKHLTDMDTKWQE-HDHDQDALFFSSTSTSSDSSSGGFSSSDTESMYGMRTKASCFAPPRLRPVRTSASVRSEKVHFFDDYHDDFSTERIGNHDESLIKSKSRAIKIYNLKKVKQPISPGARLTNFISLFSGHAKKTKSVHSVGVYEDVNAERKLKSGQASTCSSASSFSRSCLSKSSPSSREKARNGVKRTVHFYPVSVIVDEHSRPCGHKCLYQEDSSMSVPTAWKIGPSPKFPIMEKSRPVEEAAIEFLKEYHQQKKSDLSLKDLPISGNEEEDDDDAASYASSDLFELDHLAVIGNVRYGEELPVYETTHVGTRAIAD…
CER.Bauhinia.B	MYGFEKTLREDRFPLQHKNPSFSSSLLDKIYRSIDEGEKKSGDMKFCRETVGKKQSRSIGKCNRGVEEEDLLEKWMDKKHLTEMDRKLREDHDHDQDVLFFSSTSTSSDSSSGGFSSSDTESLYRVRTKASCFAPPRPKPVRTSVPVRSEEHREVHLF--DSSTERIANHEESLIKSKSRALKIYNLKKVKQPISPGARLTNFISLFTGHTKKTKSVSSVGVFEDINAERKLKSGQASTCSSVSSFSRSCLSKSSPSSREKARNGVKRTVRFYPVSVIVDEDSRPCGHKCLYQEEDSMSVPTAWKIGRSPNFPIMEKTRPVEEAAREFLKEYYRQRKSDLSLKNLPISEEDEDDDDDAASYASSDLFELDHLAIIGNGRYSEELPVYETTHVGICAIAG…
CER.Cercis.o	MYRSQKTLREDRFPNHNKNSSFSSSLLDKIYRSIDEGERKSSEMKFYRETMGKKQSRSIGKCNRGMEEEELLEKWMDKKHLTEMDRKLQQDHDHDQDVLFFSSTSTSSDSSSGGFSSSDTESMYGGRTRASCFAPPRPKPVRTCVSVRSKEVHLFDDYHHDSSTERMANHEESLIKSKSRAVKIYNLKKVKQPISPGARLTNFISLFTGHTKKTKSVSSVGVYEDMNAERKLKSGQASTCSSASSFSRSCLSKSSPSSREKARNGVKRTVRFYPVSVIVDEDSRPCGHKCLYQEEDSMSVPTAWKIGPSANFPIMEKSGAVEEAAREFLKEYHQQKKSDLSLKDFPISEEEDEDDDDAASYSSSDLFELDHLAVIGNGRYSEELPVYETTHFGTRAIAG…
CER.Phanera.A	MYRFEKTLGEDRFPEHHKNPSFSSSLLDKIYRSIDEGEKKSGEMKFYRETMGKKQSRSIGKCNRGVEEEELLEKWMDQKHLTDMDRKLQHDHDHDQDVLFFSSTSTSSDSSSGGFSSSDTESMYGVKTRASCFAPPRLKPVRTSVSARSKEVRLFDDYHHDFSTERMANHEESLIKSKSRAAKIYNLMKVKQPISPGARLTNFISLFTGHTKKTKSAASVGIHEDINAERKLKSAQASTCSSASSFSRSCLSKSSPSSREKARNGVKRTVRFYPVSVIVDEDCRPCGHKFLCREEDSMSVPTAWKIGPSPNLSIMEKSRPEEKAAIEFLKEYHQQ-KSDLSLKDFPISEEDEDDDDDAASYSSSDLFELDHLAVIGNVRYSEDLPMYETTHVGTRAIAD…
CER.Phanera.B	MYRFEKTPREDRFPGHNKNPSFSSTLLDEIYRSIDEGEKNSGEMKFYKETAGKKQSRSIGKWNRGVEEEELLDKWMEKKHLTDMDRKLQQDHDHDQDVLFFSSTSSSSDSSSGGFSSSDTESLYGVRTRASCFAPPRPKPVRTSVSVRPKEVHLFDDYHHDSGTGRTANHEESLIKSKSRALKIYNLKKVKQPISPGARLSNFISLFTGSTKKTKSVSSVGAYEDMNAERKLKSGQASTCSSASSFSRSCLSKSSPSSREKERNGVKRTVRFYPVSVIVDEESRPCGHKCLYEGQDSMSVPTAWKIGPSSNFPIMERSRPVEEAAREFLKEYYRQKKSDLSLKNFPVSEEEEEDDDDAASYSSSDLFELDHLGVVGDGRYSEELPVYETTHVGTRAIAG…
DET.Sindora.A	MYRLEKTREDHRFQSDSKNPSFSSSLLEKIYRSIDEGDRKSGEPKFYRETMTKKQSRSNSKCNRGAVEDDLLEKWMDKKQPTGIDRKLHHDHDQDQDVLFFSSTSISSDSSSGGLSSSDTESMYGVRPRASCFAPPRPKPVKATMSVKSEEVHLLDDYHHNSTTGRMENHEESLIKSKSRALRIYNLKKVKQPISPGGRLTSFLSLFTGNTKKTKTTSSLGGYEDLNAERKYKSGQASTCSSASSFSRSCLSKPSPSSKEKLRNGDKRTVRFYPVSVIVGEDSRPCGHKCLYKEDDSMSVPTAWKIGRSPDFPVVEKSRRVEEAAREFLKEYHLQKRNDLVLRDLATREDEDEEDDDAASYASSDLFELDHLAVIGSGRYCEELPVYETTHGSMKEEKG…
DET.Sindora.B	-YGLGMKTEEHRFQ----SPSFSSTLLDKIYRSIDEAERKTTEMNFYGGTMVKNHSTARGNCN-VFGTRG------RQK-PTEGDRKSHHDHDHDQDALFFSSTSTSSDSSYGGFSSSDTECMYGMRSQTSCFAPPRPKPVRTTLPSKSEEAHYFDDYYHTSSARCFKNPEENLIKSKSKALKIYNLKKVKQPISPGGKLTNFLSLFTGNTKKTRAKSSASGYEEVDAERKFKSAQASTCSSASSFSRSCLSKKSPSLREKLGTRDRRAVHFCPESVFVSEDR-P-----------MMSVPTAWKTGRALKFRAMEKGRGAEEAARELLKECLQQNTNNLLLRDFPMKGKADEEDDDAESCASSDLFELDHLAMMVNGRYCEELPVYETTHVGNRAIAG…
OUT.Prunus.O	MSRWENIQRDDRYRREKNNPSFSSSLLDKIYSSIDEGDPRNGDSKFYKDTQPKKQSKSGVKTSRAVEEDELIEKWMEKKYLTELDRKPDHDHDRDLDGLFFSSTSSSSDSSSGGFSSSDAESMYGSKPRSSCFAPPRPKPVRTSVSARSKEVHMFDDYHYSCASEPTPKLEEGIIKSKSRALKIYNLKKVKQPISPGGKVANFLSIFTGQSKKTKSTSSIGGYEDASAEKKLKSGQASTCSSASSFSRSCLSKNSPSTREKLRNGVKRSVHFYPVSVIVDEDCRPCGHKCLYEREDQMTVPTAWKIGRSPKLKVLEKNRQVEEAAREVLRDCHRQVKKDSVSRDYNYV----DDEDDAASCSSSDLFELDHLKVIGKERYLEELPVYETTHVRTRAIAG…
OUT.Quillaja.O1	MSWREKTLRDGRFRNDAKNPSFSSSLLDKIYQSIDEGDKRSGELKFYRETMGKKQSRSGGKCNRAVEEEELLEKWMDKKYPKELDRKSKRDYDQDQDGLFFSSTSSSSDSSSGGFSSSDTESMCGVRSGTSCFAPPRPKPIRTSVSAGSKELEYFDEYNPTSKAEHIAMDEESLIKTKSRALKIYNLKKVKQPISPGGRLTNFISLFT-----TG--------KD----------------CAMGLKEPCISTQ--------------------LAWIVDEDCRPCGHKSLHEEEHAMSVPTTWKIGRPPNYQVMEKSRRVEEAAREFLKDYHQQKKNDLIMRDLRFNNEDEEDDDDAASDSSSDLFELDHLAIMGNGRYHEELPVYETTQVSTRAIAN…
OUT.Quillaja.O2	MYRRERIPREERFQNDPKNPSFSSSLLDKIYHSIDEGDKRSGEVKFVRETMGKKQSSNGGKYNRAVGEEVLLEKWMDKKCRKELDRRSQHNNDHDQDVLFFSSTSSSSDSSSGGFSSSDTESVFGVRSGTSRFEPPRPKPIRTTVSACSKEMQHFTEYNHNLKAGYIGKQEEGLMKSKPKALKIYNLKKVKQPISPGGRLTNFISLFTGNTKKTKSSCSVGGYEDTNKERKLKSEQISTCSSASSFSRSCLSKNSPSTREKLRNGVKRNVHFYPVSVIVDEDCRPCGQKSLYEEEDRVSVPTAWKIGPSPNYQVMEKSRRVEEAAREFLKDYHQQKKNDLIMRDLRLNNEDNEDDDDAASYSSSDLFELDHLTVMGNGRYCQELPVYETTHVSTRAIAG…
OUT.Vitis.O	MNKWEKSLREDKSSHERKNPSFSSSLLDEIYRSITDGDEDHKELHFYRETMAKKHSL---RGSRGVGEEEVTDKWMEKKVSRHQRRSLDKKWQYYQDPLFFSSSSSSSDSSYGGFSSSETESMKS------FFAPPRPRPIRTSRLERSEEFHMFDDYRHHSATREPSKSEEEIIKSKSRALKMYGLKKVKQPISPGGRLATFLSLFTGNTKKTKTTSSAGGCEDWSSERKLNS-QPSTCSSASSFARSCLNKNSPSVKEKSRNDAKRTVRFFPVSIIVDEDCRPCGRKCVYGEEGSTQMSASRKITKRNELKFQDQTRRVEAAARELHRNFHQK--NDNIFNKFHVNYDEEDEDDDAASCSSSDLFELDHLALIGNDRYQEELPVYETTHIDTRAIAG…
PAP.Aeschynomene.A	MIIDHDDNNSNRFLN--TNPSFSSTLLDQIYRSIDQGDTRSPEMRFYRETTTKKKQSNKQKTETTKSDNKSNNKVIENYIGTENSRRRSRDEHVDQDSILFSSASFSSCSSSGGFSSSDTESLYGTKSRSSCFAPLRPKPVRTSMSLEQ-GNRKFHSFRHDSDVDLGDYDESALIKSKSRALKIYNLKKVKQPISPGGRITTFLSIF-ANSRKTRTSHTTKSYPT-RRSRVFEQAQGSTCSSASSFSRSCLSKTSSLEREKLYNGVKRTVRFYPVNEIVGDDCKPCYHKKVCELVECD---------KKS---SMKNTTAVEEVAREFLDEYSNSNKNNLVVKDLNLASNDDDGDDDTASCASSDLFELDHLAVFGSGRYSEELPVYETTHVGTRAIAG…
PAP.Aeschynomene.B	MYGLEKTWREDTFRNEAKNPSFSSTLLDKIYRSIDEGERKSSDMKFYRETTCKKQSRTTGKCDAAAEEQDLLDKWVDKKWNTQTDKKLHHYHDRDNDALFFSSTSNSSDSSSGGLSSSDTESMYGVRSRASCFAPSRPKPVRTTIPEKPKAVQMFDGFTN-HHNPNIATNEDGLIKSKSRALKIYNLKKVKQPISPGGKLTNFLSLL--NTKKSSNKSVIGGYEEGNAERKAKSGQASSCSSASSFSRSCLSKTSSSSREKMRNGVKRSVRFYPVSVIVGEDSRPCGHKCLYEEDTNMSVPTAWKIGRSPSKKIQEEELKVMEN-REFLKEYHRHNKSDLVLRDV---DEEDDEDDDAASYSSSDLFELDHLAVIGDNRYCEELPVYETTHFGTRAIAG…
PAP.Lotus.A	MYKLEKPRRDHN---KLQSPSFSSTLLDQIYRSIDDGQSKSSESNFYRETTTTTTSKWTEKKDRTDNNNNKVRSK---NVEETNNRKFHH--DHDPDVLFFSSTSISSDTSSGGFSSSDTDSTWP-----------R--PVRTSFRWENKHATRVQSFMHTAQHKHGVRDEEALIKSKSRALKIYNLKKIKQPVSPGGKLTSFLSLFAGEAKKKKKKN------DEIVERRVNSGSSSTCCSASSFSRSCLSKVSSCDRENMSNGVKRTVRFYPETV----------------EEKK---------------------IVVEKAAREFLREYRNQKKTDLVLKDLSLREHEEEDYDDAASYASSDLFELDHLAVLGNGLYDEELPVFETTHFSSPTIAG…
PAP.Lotus.B	-------RRERRFLNESENPSFSSTLLDQIYRSIDQGD---SDMKFYTGKTGEKQSRVCVTEEHLSAKSSVSRDWKANNM--QKERNFRQVHVHDQDALFFSSTSSSSDSSSGLLSSSSIETLYGVRSRGSCFAPARPKPVRTTVPEKKH---------VERQRHIVSDDDDGLIKSKSRALKIYNLKKVKQPISPGGKLTSFLSLFTNNTKKTKPC-----FEDANALRKTESGQASTCSSASSFARSCLSKNSPSTREKLRNGVKRTVRFYPVSVIVDEDSRPCGHKSLYETEDAMSVPTAWKIGTKKNEEVKDKNRAMEEAAREILEEYHHQRKSDLVLRRNLEDEIEDDDEDDAASCSSSDLFELDHLH--------EELPVYETTRVGTRAIAR…
PAP.Medicago.A	MYKFEKRSIHDRFIN----PSFSSTLLDQIYRSIDEGETKLETTKFYREQVINKPT-TDRKYYN---YEPKTEKLVTVVKETNNNRKSNQ-HDHDQDALFFSSTSISSDSSSSGFSSSDTDSLYRTKSRSSCFVPPRPKPVRTSFRFEKHGNHVFDDFCRSSETKQETRGEEILIKNKSRAVKIYNLKKVKQPISPGGKLTSFLSLFVNNEKKMKTEKPTKTKKQMNTWETHEGKVASTCSSASSFSRSCLSKTSFCGRND-----YKTVGFCGV------------------EEGR---------------------AKVEEATRKFLNEYHRKKKDLVLLKDLCINEEEDEDDDDVASCASSDLFELDHLSVFGDSRYCEELPVYGTTRVS------…
PAP.Medicago.B	MYKFENTHIEKRFHNNFENHSFSSTLLDQIYRSIDEGDRKVSDMKFYTETTFQKQSKTNAKFNRVFEEQQYLRGVCKEKITTQIDRKLHLDHEHDQDVMFFSSTSSSSDSS-GLLSSSSTESMYKAKSRGSCFAPSRPKPVKTTVPPERR---------------IIANDEDTLIKSKSRALKIYNLKKVKQPISPGGKLTSFLSLFI-NTKKTKTVS---SYEDSNAERKGKPGQASTCSSASSYSRSCLSKNSSKSRDKLHNGDKRTVRFYPVSVIVDEDNRACGHKYLNKGVTKK------------NEEVVDKSKKEEEVAREFLREYHLH----KILRDFSMK-KNEEVDDDVSSCSSSDLFELDHLDVMGNDRYCEDLPVFETTHVSTRAI--…
PAP.Phaseolus.A	MYNLEKPRRDDD--NKLRTPSFSTTLLDQIYSSIDEGERKNGETKFYRHTTMSTSKKQSSRGNSKSVDAD--KKF----VGAKADKKLH----RDEDALFFSSTSVSSDSS-FGFSSSDNESISR----EPCLVPARLVGASASFRSERYGIRMFEGLCRNSHTSEAARNEEMLIKSKSRALKIYNLKKVKQPISPGGRVTSFLSLF-ANTKKTSSRS-CGEVRHASSSSSSSSSSSSTCSSASSLSRSCLSKTMSSERERMRNGVKQTVRFYPVSVIVGEDSRPCGHKRLCEGEEA---------------------------SRGFLREYRQPKKNDLVLKDLSLRDEEEDDDDDASSYASSDLFELDHLAVFGSERYCEELPVYETTHVGTRAIAG…
PAP.Phaseolus.B	MYALDISETQHRFQDHAKNPSFSSSLLDTIYRSIDEGDRTTNHMKLHAQTMLKNQTRLLVQEELTVSAI-SRSKWKEKTVKSQVERKSLHGHDHDHEVMFFSSTSSCSDSSSGLLSSSDTESLYGSRSRVSCFAPSRPKPSMTSASNEE-----------------------RVMKTKSRALKMYNLKKVKQPISPGGKLSSFLSLL-GNAKKAKTL-------D---EAKPKSGQESTCSSASSFSRSCLSKAS-PSSNKLRDGVKRTVRFYPVSVIVDEDCRPCGHKCLYEEDTTMSMPTAWKIGRNKNEKIVDKSRRVEGAAREFLKGYHRQKSNLINLRDFNVVEDDDTDDDDAASYSSSDLFELDHLSVMGNNRYREELPVYETTHVTTRAIAG…
