# Supplementary material for: Legume genome structures and histories inferred from Cercis canadensis and Chamaecrista fasciculata genomes
Source: Plant J. 2026 Jun 10;126(5):e70981. doi: 10.1111/tpj.70981 (PMC13252982; doi:10.1111/tpj.70981)
Supplement: Supplementary file 6 — Data S6. Manuscript supplement; Compressed directory of aligned sequences from 250 gene families with high rates of gene duplication consistent with whole‐genome duplications in the legume subfamilies. [file TPJ-126-0-s006.gz › S6_consen_wgd_tree/40_wgd_aln_manual_wgd_copy/Legume.fam3.01111]

CAE.Acacia.A	MGAGASKNTDGEFNE-----SDEDGQLYVSLKMERKLTGELVPHVFGSLPLVGSWDSSRALSMERESVSMWELSFVVPPHETLDFKFLLKPKHSAPCIVEEGPNRLLIRGALQEDTRLALFRLENAEVLEYQVFVKVDRVSPFDLAASWRAYQEFRPSSVRGIPDVSISEPHTGGEGSFVG-DLDPEHYVVPAPSTSVS-IVYTAMTESPRSPVVGSGCSTNSIRDVDVPVDRPTTFKGMEIIVPDPSTVCQGSGLVESKSVGTFTALQKQDGQRGYFVDRGVGSPRLVKSGST-TFTTNLNLETDTKSMPAAAGAVAAAAVADQMLGPKEDRHLAIILVGLPARGKTFTAAKLTRYLRWLGHETKHFVGKYRRLKHGTQSADFFRADPEGMEAREVAA…
CAE.Acacia.B	MGTGTSKGTDDGSEEDRDSLEQAGKQLYVSLKMERKLTGDLVPHIYGSVPLVGSWDPSKALSMERESASMWELSFVVPPHETLDFKFLLKPKHSTPCFVEEGANRLLIRGALQEDARLALFRLDNDEILEYQLFVKADWVSPFDLAASWRAYQEFRPSAARGIPDVSISVPPSGSETCSAGLDHDLEKYLVPAPSTSAS-AIYAAMTENPRSFSGWSGSSTYSISDDGVPIKRPATVKEMEVVIPEPSKVYQGSGMVESKLVGTFSPVQKQEGQRGHLVDRGVGSPRLVKSSTSSIFSTELNLDTETKSIPEASGAVAAAAVADQLLGPKEDRHLAIILVGLPARGKTFTAAKLTRYLRWLGHDTKHFVGKYRRLKHGVQSADFFRPDPEGIEAREVAA…
CAE.Chamaecrista.A	--------------------KNTDWQLYVSVKMERKLADQFVPHVYGSVPLVGSWDPSTALSMERDSASMWELSFVVPPHETLHFKFLLKPKHSESCIVEEGPNRLLIGGALQEDARLALFRLESGEILEYQVFVKADRVSPFDLAASWRAYQELRPSCVRGIPDVSISVPQTGGEGSSVGLDLDLEHYVVPAPSTSVS-IVYAAMTENPRSSFGGSGS-TYSIKDGD---DRTATLKEMEIIVPDQSKVVYHSGTFESKSVGTFTALQKQDGQRGHFVDRGVGSHRLVRSDSST-SETDLDLDTDTKSMPAAAGAVAAAAVADQMLGPKEDRHLAIILVGLPARGKTFTAAKLTRYLRWLGHDTKHFVGKYRRLKHGALSADFFRDDPEGMEAREIAA…
CAE.Chamaecrista.B	MGTNSSKDTDGGSKEDRDNLEQAGGQLYVSLKMERKLTGDLVPHVYGSVPLVGSWDPSKALSMERESASMWELSFVVSPHETLDFKFLLKPKHSAPCFVEEGPNRLLIKGALQEDARLALFRLDNDETLEYQVFVKADRVSPFDLAASWRAYQEFRPSAVRGIPDVSISVPQLGSEGSSVGLELDIEHYVVPAPSTSASAFVYAAMTENPRSISASSGSSLCPIRDGGVTTERPTTFKGMEVVVPDPSKVYQGSGMVESKSVGTFSPVQKQEGQRGLFVDRGVGSPRLVKPSSSSIFATDLNLGADTKSMPEAAGAVAAAAVADQMLGPKEDRHLAIILVGLPARGKTFTAAKLTRYLRWLGHGTKHFVGKYRRLKHGVQSADFFRADPEGIEAREVAA…
CAE.Senna.A	-------------------SKNTDGQLYVSVKMERRLTADLVPHVYGSLPLVGSWDSSRALHMERDSASMWELSFVVPPHGTLDFKFLLKPKHSAPCIVEEGPNRQLIGGALKEDARLALFRLESGEVLEYQVFVKADWVSPFDLAASWRAYQEFRPSCVRGIPDVSISVPHTGGECSSVGLDLDLEHYVVPAPSASVS-IVYAAMTENPRSPDGGSGSSTYSTVDGNVPIDRPATLKDMEIIVPDPSKVYQGSGMVESKSVGTFSALQKQDSQRGHFVDRGVGSPRLVKSGSST-FTIDLGLDTDTKSMPAAAGAVAAAAVADQMLGPKEDRHLAIILVGLPARGKTFTAAKLTRYLRWLGHDTKHFVGKYRRLKHGIQSADFFRADPEGMEAREVAA…
CAE.Senna.B	MGTGVSKGTDGGSEEDRISLEQAGGQLYVSLKMERKLTGDLVPHVYGSVPLVGSWDPTNALSMERESASMWELSFVVPPHETLDFKFLLKPKHSTPCFVEEGPNRLLIRGALQEDARLALFRLENDEVLEYQVFVKADRVSPFDLAASWRAYQEFRPSAARGIPDVSISMPQTSSEASSVGLELDLEHYVVPAPSTSASASVYAAMTENPRSLSGWSGSSSYSIE-------------EMEVVVPDPSKVYQGSGTVESKSVGTFSPVQKQDGQRGLFVDRGVGSPRLVKSSSSSIFSADHNLDTDTKSMPAAAGAVAAAAVADQMLGPKEDRHLAIILVGLPARGKTFTAAKLTRYLRWLGHETKHFVGKYRRLKHGAQSADFFRSDPEGIEAREVAA…
CER.Bauhinia.A	MGAGSSKNPDGGSEEERDSLEQAGGQLYVSLKMEHKLTGDLIPHVYGSVPLVGSWDPSKALSMERESASMWELSFVVPPHETLDFKFLLKPKYSAPCIVEEGPNRLLIGGGFKEDARLALFRLDTGEVLEYQVFVNADRVSPFDLAASWRAYQDFRPSAVRGIPDVSISVPQTGGEGSSVGLELDLEHYVVPAPSTSASAFVYAAMTENPKSLVGGSGSSSYSIRDGGAPIDRPATIKEMEVLVPDPSNVYQGSGMVESKSVGTFSPHQKQESQRGLFVDRGVGSPRLVKSASSSTFSTDLYLGTDAKSMPAAAGAVAAAAVADQMLGPKEDRHLAIILVGLPARGKTFTAAKLTRYLRWLGHDTKHFVGKYRRLKHGAQSADFFRADPEGIEAREVAA…
CER.Bauhinia.B	--TGSSKN-------SDGGLEQAGGQLYVSVKMEHKPTGGLVPHVYGSVPLVGSWDPSKALSLERDSASLWELSFVVPPHETLDFKFLLKPKDSTPCVVEEGPNRLFIHGALQEDARLALFRLDSGEVIEYKVLVNADRVSPFDLAASWRAYQDFRPSAVRGIPDVSISVPQTGWEGSSVGLELDLEHYVVPAPSTSASAHLYAAMTENPRSLVDWSGSNAYSIRDGGASIDRLATIMETEVLVPDPSKVYQGSGMVESKSVGTFSPLQKQESHRGLFVDRGVGSPRLVKSASSSTFSTDLYLDTDTKSMPAAAGAVAAAAVADQMLGPKEDRHLAIILVGLPARGKTFTAAKLTRYLRWLGHDTKHFVGKYRRLKHGALPADFFRADPEGIEAREVAA…
CER.Cercis.o	MGTGSSKNSDGGSEEERDSVEQAGGQLYVSLKMEHKLTGDLIPHVYGSVPLVGSWDPSKALSMERESASMWELSFVVPPHETLDFKFLLKPKYIAPCIVEEGPNRLLIRGALQEDARLALFRLDSGEVLEYQVFVNADRVSPFDLAASWRAYQEFRPSAVRGIPDVSISEPQTGGEGSSVGLELDLEYYVVPAPSTSASALVYAAMTENPRSLVGGSGSSSYSIRDGGAPIDRPATVKEMEVLVPDPSKVYQGSGMVDSKSVGTFSPLQRQESQRGLFVDRGVGSPRLVKSASSSTFSTDLYLDTDTKSMPAAAGAVAAAAVADQMLGPKEDRHLAIILVGLPARGKTFTAAKLTRYLRWLGHDTKHFVGKYRRLKHGAQSADFFRADPEGIEAREVAA…
CER.Phanera.A	MGAGSSKNPDGGSEEERGSLEQAGGQLYVSLKMEHKLTGDLIPHVYGSVPLVGSWDPSKALSMGRESASMWELSFVVPPHETLDFKFLLKPKYSGPCIVEEGPNRLLIRGTLQEDARLALFRLDTGEVLEYQVFVNADRVSPFDLAASWRAYQDFRPSAVRGIPDVSISVPQTGGEGSSVGLELDLEHYVVPAPSTSASALVYAAMTENPKSLVGGSGSSSYSIRDGGAPIDRPATVKVMEVLVPDPCKVYQGSGMVESKSVGTFSPHQKQESQRGLFVDRGVGSPRLVKSASSNIFSNNLYLDTDAKSMPAAAGAVAAAAVADQMLGPKEDRHLAIILVGLPARGKTFTAAKLTRYLRWLGHHTKHFVGKYRRLKHGVQSADFFRADPEGIEAREVAA…
CER.Phanera.B	MGGGSSKNSDDGSEEERDRLEQAGGQLYVSLKMEHNLIGELVPHVYGSVPLVGSWDPSKALSMERESASMWELSFVVPPHETLDFKFLLKPKYIAPCVLEEGPNRLLIHGALQENARRALFRLDSGEIIEYQVFVNADMVSPFDLAASWRAYQDFRPSAVRGIPDVSISVPQTGWEGSSVGLELDLEHYVVPAPSTSASAHVYAAMTENPRSLVGWSGSSACSTRDGGAPIDRPATIKEMEVLVPDPSKVYQGSGMVESKSVGTFSPLQKQESQRGLFVDRGVGSPRLVKSASSSTFSTDLSLDTDTKSMPAAAGAVAAAAVADQMLGPKEDRHLAIILVGLPARGKTFTAAKLTRYLRWLGHDTKHFVGKYRRLKHGALPADFFRDDPEGIEAREDW-…
DET.Sindora.A	MGTGASKDTDGGSAGDTDRLEQAGGQLYVSLKMEPKLTGDLVPHVYGSVPLVGSWDPSKALAMEREAASMWELSFVVPPHETLDFKFLLKSKYIAPSIVEDGPNRLLIGGALQEDARLALFKLDNGEVLECTVFIKADRVSPFDLAASWRAYQEFRPSAVRGIPDVSISEPQTGGEGSAVGLELDLEHYVVPAP----SALVYAAMTENPRSLSGGSGSSSPYIRDGIFSNDRPATVKEMEVIIPDSSKVYQGSGMVESKSVGTLSPLQKHESHRGLFVDRGVGSPRLVKSSGSCTFATDLSLDTNTKSMPAAAGAVAAAAVADQMLGPKEDRHLAIILVGLPARGKTFTAAKLTRYLRWLGHDTKHFVGKYRRLKHGAQSADFFRPDSEGIEAREVAA…
OUT.Arabidopsis.O	MGSGASKN----TEEDDDGSNGGGGQLYVSLKMESKVEGELTPHVYGSLPLIGSWDPSKALPMQRESALMSELSFVVPPHETLDFKFLLKPKNRTPCIVEEGENRLLTGGSLQGDARLALFRLEGDVIVEFRVFINADRVSPIDLATSWRAYRELQPSTVRGIPDVSIPDPKSAECLE--SLELDLAHYEVPAPAPSASYLVYAANAENPRSLDSTPKAAQRNSEDSGVTVDGSPSAKEMTIVVPDSSNIYSAFGEAESKSVETLSPFQQKDGQKGLFVDRGVGSPRLVKSLSASSFLID---TKQIKSMPAAAGAVAAAAVADQMLGPKEDRHLAIVLVGLPARGKTFTAAKLTRYLRWLGHDTKHFVGKYRRLKHGVMSADFFRADPEGVEAREVAA…
OUT.Prunus.O	MGTGASKRTEDGSPEEEEYLDQGGGQLYVSLKMEKLKKGDLFPHVFGSVPLVGSWDSSKALSMERESASMWELSFVVPPHETLDFKFLLRPKYSAPSVVEEGPNRQLIGGALQGDQRLALFRISSDEVLEYRVFIKADRVSPFDLAASWRAYQELRPSAVRGIPDVSLTVPEIGAEGSSTSLELDLEHYVVPAPSTSASGLVYAAMTETPRSLADGSTSFSHSFKDSGASVDRHVPLKDMEVVIPDSSKLYSSSGMVESKSMGTFSPFQRQDSHRGLFVDRGVGSPRLVKSSSTSTFSTEPRLDKEKKSMPEAAGAVAAAAVADQMLGPKEDSHLAIVLVGLPARGKTFTAAKLTRYLRWLGHDTKHFVGKYRRLKHGAQNADFFRADREGMEAREVAA…
OUT.Quillaja.O1	MGTGTSKNTDGGSEEERENLDQAGGQLYVSLKMEYKLKGELIPHVYGSVPLVGSWESSKALSMERESASMWELSFVVPPHETLDFKFLLKPKHCEPCIVEEGPNRLLIRGNLQGDARLALFRLNGDEVLEYRVFIKADRVSPFDLAASWRAYQEFRPSAARGIPDVSISMPEASAEGSSATLELDLEHYVVPAPSTSASALVYAAMTETPRSLTDGSSSSSHSFKDGGVLVDRPPTIKEMEVIVPDSSKVYSGSGMVESKSVGTFSPFQKQEGNRGLFVDRGVGSPRLVKSSSASTFATDLNLDTETKSMPAAAGAVAAAAVADQMLGPKEDRHLAIILVGLPARGKTFTAAKLTRYLRWLGHETKHFVGKYRRLKHGTQSADFFRADPEGIEAREVAA…
OUT.Vitis.O	MGTSGSKNLDSGSEEREENLDQAGGQLYVSLKMEYKLKGELIPHVYGSVPLVGSWDSSKALAMERESTSMWELSFVVPPHETLDFKFLLKPKYSTPCVVEEGLNRVLTGGTLQGDARLALFRLNGDEVLESRVFIKADRVSPFDLAASWRAYQELKPSTVRGIPDVSIAVPEMGAEGSSASLELDLEHYVVPAPATSASGLVYAAMAETPRSLTDSSGGASYSNKDAGVSVDRPATIKEMEVIVPDPSKVYSGSGMVESKSVGTFSPLQKQDSHRGLFVDRGVGSPRLVKSASAATFTADLKLDSETKAMPAAAGAVAAAAVADQMLGPKEDRHLAIVLVGLPARGKTFTAAKLTRYLRWLGHETKHFVGKYRRLKHGTQTADFFRGDPEGMEAREVAA…
PAP.Aeschynomene.A	MGTGASKEVEGGEEGEDERLDQAGGQLYVSLKMERKLAGDLVPHVYGSVPLVASWDPSKALSMERESVSMWELSFVVPPHETLDFKFLLKPKYNTPCFIEEGPSRQLIGGGLKEDTKLALFRLDNGEVLEYQVFVKADRVSPFDLAASWRAYKEFRPSSVRWIPDVSISAPQPGGEGSSAGLELDLEHYVVPAPSTSASAFVYAAMAETPRSLISGSASSSYSFKDGGVPNDGHATKKEMEVIVPDPSKVFQSSG-VESKSVGTFSPLQKQESQRGIFVDRGVGSPRLVKSSSSSIFSYDLNLDNDTKSMPAAAGAVAAAAVADQMLGPKEDRHLAIILVGLPARGKTFTAAKLTRYLRWLGHSTKHFVGKYRRLKHGAQSADFFRADPEGMEAREVAA…
PAP.Aeschynomene.B	--RGGNSQGDCDDDD-GNGVEEKQALLYVSIKMEVPLSGDLFPHVYGSFPLVSSWDSSKALSLERESASMWELSFVVPRHEGLDFKFLLKPKHIQPSIVEEGPSRLLIRGALQEDARLALFRLDNGEVLEYRVFVESSKVSPYDLAASWRAYQEFCRSAVRGIPDISISGVQAGSEASSASLELDLEHYVVPAPPKYASDIVYAALTENPRSLSCGSGSDSHSVGDGDDPIDEPATEV--EYSVSDQSKVYQRRGMVESKSVGTISTMQNEDCQRGVLVDRGVGSARLTKSSSLVTFTTDLNLDPDAKSIPEATGAVAAGAIADQMLGPKEDRHLAIVMVSLPARGKTYTAAKLTRYLRWLGHETKHFVGKYRRLKHGAQSADFFRADPQGMEAREVAK…
PAP.Lotus.A	MGSGASKEADGDSEGSKETVDQAGGQLYVSLKMERKLTGELVPHVYGSVPLVGSWDSSKALSMERESVSMWELSVVVPPHETLDFKFLLKPKYSTPCFIEEGPNRILIGGALQEDAKVALFKLDNGEVLEFQVFVKADRVSPFDLAASWRAYQEFRPSAVRWVPDVSISAPQPGGE----GLELDLEHYVVPAPSTSASAHVYAAMTENPRSLISRSGSSSYSTN-----------VKEMEVIVPDPSKVFQSSGMVESKSVGTFSPLQKQDSQRGLFVDRGVGSPRLVKSSYSNVFSNDLNLGSDTKSMPAAAGAVAAAAVADQMLGLKEDRHLAIVLVGLPARGKTFTAAKLTRYLRWLGHDTKHFVGKYRRLKHGAQSADFFRADPE---------…
PAP.Lotus.B	--------------------------------------------------------------MVRESASMWELSFVVPPHEALDFKFLLKPKDITPCLVEEGPSRLLIGGALQDGARLALFKFDNDQVVEYQVFVEASRVSPFDLAASWRAYQDFHISPVRGIPDVSISEPQTSGEVSCVSLELDLEHYVVPAPSTSAANPVYAALTENPRSPSNGSASNSNSPRDGDVSIDQPARE--MEVHTLDLSKVNQNPGMVKSQSVGTISSLQKEGAQRRLLIDRGVGSHKLVKSSSSISLTTDRSLDTDTKSIPAAAGAVAAAAVADQMLGPKEERYLAIVMVSLPARGKTFTAAKLTRYLRWLGHNTKHFVGKYRRLKHGAQSADFFRADPEGVEAREVAK…
PAP.Medicago.A	MGTGSSKQTDGTSEETKDRTDDDDGQLYVSLKMELKLTTHLVPHVYGSVPLVGSWDSSKALSMERESVSMWELSFVVPPHETLDFKFLLKPKDSTPCFVEEGPSRLLIGGALGEDARVALFKLDSGEVLEYQVFVKADRVSPFDLAASWRAYQDFRPSAVRWMPDVSISAPQTGGEGASAGLELDLEHYVVPAPSTSASGQVYAAMTENPRSLISGSGGSSYSNK-------------GMEVIVPDPSKVFQSSGMAESKSVGTFSPLHRQDSQRGLFVDRGVGSPRLVKSSSSNIFSSDLNLGTGTKSMPAAAGAVAAAAVADQMLGLKEDRHLAIVLVGLPARGKTFTAAKLTRYLRWLGHDTKHFVGKYRRLKHGAQAADFFRADPEGMEAREVAA…
PAP.Medicago.B	-----DEE------RDGNGINQTPELLYVSVKMERALAGNLFPHVFCSSALLGDCDSSKAILMERESASMWELSFVVPQHEALDFKFLLKPKDDSPCFLEEGPNRVLVAGALQDGARLASFKLDNDHAVEYKVFVQASKVSSFDLAASWRAYKEFHPSAVRGIPDVSISEVQTESEVSSASLELDLEHYVVPAPSSSPSSAVYAAMTENPRSRNSGYGSNSYSAGDDSGYVDQPETEM--EVNTLVPSRVYECRKLVKSLSVGTMSTLRKEDGQRGPFVDRGVGFPRIVKSSSLKSFTVDLSLDTDTESFPAAAGAVAAGAVADQMLGPKEDKHLAIVMVSLPARGKTFTAAKLTRYLRWLGHNTKHFVGKYRRLKHGAQSADFFRADPEGIEAREVAK…
PAP.Phaseolus.A	MGTGTSKDEEEGGKEESDRLDQAGGQLYVSLKMEHKLTGDLVPHVYGSLPLVGSWDPSKALFMERESVSMWELSFVVPPHETLDFKFLLKPKDSAPCFVEEGPSHLLVGGALQEDARLALFRLDSGEVLEYQVFVKADRVSPFDLAASWRAYQDFRPSSVRWIPDVSISAPQTGGECSSVGLELDLEHYVVPTPVTSATAHVYLALTENPRSPVSGSGSYSSPIK-------------EMEVIVPDPSKMFQSSGMVESKSVGTFSPLQRQESQKGLFVDRGVGSPRLVKSSSSNIFSAD------TKSMPAAAGAVAAAAVADQMMGPKEDRHLAIILVGLPARGKTFTAAKLTRYLRWLGHNTKHFVGKYRRLKHGAQSADFFRADPEGMEAREVAA…
PAP.Phaseolus.B	-----------ENEEERDGLNHTPGLLYVSVKMELTLSGDLLPHVSGSFHLGPSWDPSKALSMERESATVWELSFVVPPHEALEFKFVLKPKCINPCFVEEGSSRVLVGGAWQDGDRLALFRLDNDQVLEYRVFVEAKRISPFDLAASWRAYQEFRLSSVRGIPDVSISEHQTGSEISSANLELDLEHYIVPSPSTSPSALVYAAITENPRSLGGGSASFSSSMGDDGVMINQPETVE--EVHASDQSKVYQSPGMVKSQSVGTISHPQ---------VDRGVGFPRLVKSSSSNSFTTNFNLDPGTESIPAAAGAVAAAAIADQMLGPKEHRHLAIVMVSLPARGKTYTAAKLTRYLRWLGHNTKHFVGKYRRLKHGSQFADFFRADPEGVEAREVAK…
