# Supplementary material for: Legume genome structures and histories inferred from Cercis canadensis and Chamaecrista fasciculata genomes
Source: Plant J. 2026 Jun 10;126(5):e70981. doi: 10.1111/tpj.70981 (PMC13252982; doi:10.1111/tpj.70981)
Supplement: Supplementary file 6 — Data S6. Manuscript supplement; Compressed directory of aligned sequences from 250 gene families with high rates of gene duplication consistent with whole‐genome duplications in the legume subfamilies. [file TPJ-126-0-s006.gz › S6_consen_wgd_tree/40_wgd_aln_manual_wgd_copy/Legume.fam3.01714]

CAE.Acacia.A	MSYAHSQMGSGSRTARRSFEFGKTHVVRPKGKHQATIVWLHGLGDGLSSSQLLESLPLPIKWICPTAPTRPVAILGGFPCTAWFDVGELSEEPDDWEGLDASAAHIALLSTEPADVKVGIGGFSMGAATALYSATCFAMGRYSGIPYPLIRAVVGLSGWLPGSRSLRNRIEVSHEARRRAASLPILMHHGNNDDVVPYKYGEKSAQSLSSAGFRYITFKCYDGLGHYTVPREMDEVCNWLNSRLGLDGT-
CAE.Acacia.B	MSYGYSHMGSGSRTGRRTLEFGKTHVVRPKGKHQATIVWLHGLGDGSSSAQLLESLPLPIKWICPTAPTRPVSVLGGFPCTAWFDVGELSEDPDDWEGLDASAAHIALLSTEPADVKVGIGGFSMGAATALYSATCFAMGRYGGIPYSILRAVVGLSGWLPGSRSLKNKIEVSHEARRRAASLPLLMCHGISDDVVPFKYGEKSAQSLSSAGFRYITFKSYDGIGHYTVPREMDEVRSWLSSRLGLEG--
CAE.Chamaecrista.A	MSYAHYQMGSGSRTARRSFEFGKTHVVRPKGKHQATMVWLHGLGDGLSSSQLLESLPLPIKWICPTAPTRPVAILGGFPCTAWFDVGELSEEPDDWEGLDASAAHIALLSTEPSDVKVGIGGFSMGAATALYSATCFAMGRYSGIPYPLIRAVVGLSGWLPGSRSLRNKIEVSHESRRRAASLPIFLCHGISDDVVLYKYGEKSAQSLSSAGFRYITFKSYDGLGHYTVPREMDEVCNWLSSRLVLDGT-
CAE.Chamaecrista.B	MSYAHSHMGSCSRTSRRNLEFGKTHVVRPKGKHQATIVWLHGLGDGSSSSQLLESLPLPIKWICPTAPTRPVAVLGGFPCTAWFDVGELSEDPDDWEGLDASAAHIALLSTEPADVKVGIGGFSMGAATALYSASCFALGRYGGIPYSVLRAVVGLSGWLPGSRSLRNKIEVSHEARRRAASLPILMCHGISDDVVPFKYGEKSAQSLSSAGFRYITFKSYDGIGHYTVPREMDEVCNWLSSRLGLEGY-
CAE.Senna.A	------LLIKGSRTARRSFEFGKTHVVRPKGKHQATIVWLHGLGDGLSSSQLLESLPLPIKWICPTAPTRPVAILGGFPCTAWFDVGELSEEPDDWEGLDASAAHIALLSTEPADVKVGIGGFSMGAATAIYSATCFAMGRYSGIPYPLIRAVVGLSGWLPGSRSLRNKIEVSHESRRRAASLPILLCHGICDDVVLYKYGEKSAQALSSAGFRYITFKSYDGLGHYTVPREMDEVCNWLSSRLGLDGT-
CAE.Senna.B	------------------MEFGKTYVVRPKGKHQATIVWLHGLGDGSSSSQLLESLPLPIKWICPTAPTRPVAVLGGFPCTAWFDVGELSEDPEDWEGLDASASHIALLSTEPADVKVGIGGFSMGGATALYSASSFAMGRYGGIPYSLLRAVIGLSAWLPGSRSLRNKIEVSHEARRRAASLPILMCHGISDDVVPFKYGEKSAQSLSSAGFRYITFKSYDGIGHYTVPREMDEVCNWLSSRLGLEGY-
CER.Bauhinia.A	MSYAHPHMCSGSRTARRTFEFGKTYVVRPKGKHQATIVWLHGLGDGSSSSQLLESLPLPIKWICPTAPTRPVAILGGFPCTAWFDAGELSEEPDDWEGLDASSAHIALLSTEPPDVKVGIGGFSMGAAIALYSATCFAMGRYGGIAYPVLRAVVGLSGWLPGSRTLRNKIEVSNEARRRAASLPVLMSHGTSDDVVLYKHGEKSAQCLSSAGFRYITFKSYDGLGHYTVPREMGEVCNWLSSRLGLDGS-
CER.Bauhinia.B	MSYAHSHMGSGSRTTRRTFEFGKTYVVRPKGKHQATIVWLHGLGDGSSSSQLLESLPLPIKWICPTAPTRPVAILGGFPCTAWFDAGELSEDPIDWEGLDASAAHIALLSTEPVDVKVGIGGFSMGAATALYSATCFAMGSYGGIPYPVLRAVVGLSGWLPGSRTLRNKIEVSNEARRRAASLPILMSHGTSDEVVLYKYGEKSAQSLNSAGFRYITFKSFDGLGHYTVPREMDEVSNWLSLRLGLDGS-
CER.Cercis.o	MSYAHSHMGSGSRTARRTFEFGKTYVVRPKGKHQATIVWLHGLGDGSSSSQLLESLPLPIKWICPTAPTRPVAILGGFHCTAWFDVGELSEEPDDWEGLDASAAHIALLSTEPADVKVGIGGFSMGAAIALYSATCFAMGRYGGIPYPVLRAVVGLSGWLPGSRTLRNKIEVSNEARRRAASLPILMSHGISDDVVLYKYGEKSAQSLSSAGFRYITFKSYDGLGHYTVPREMDEVCNWLSSRLGLDGS-
CER.Phanera.A	MSYAHPHMCSGSRTARRTFEFGKTYVVRPKGKHQATIVWLHGLGDGSSSSQLLESLPLPIKWICPTAPTRPVTILGGFPCAAWFDVGEFSEEPDDWEGLDASSAHIALLSTEPPDVKVGIGGFSMGAAIALYSATCFAMGKYGGIPYPVLRAVVGLSGWLPGSRTLRNKIEVSNEARRRAASLPVLMTHGISDDVVQYKYGEKSAQSLSSAGFRYITFKSYDGLGHYTVPREMDEVSNWLSSRLGLDGS-
CER.Phanera.B	MSYAHSHMGSGSRTTRQTFEFGKTYVVRPKGKHQATIVWLHGLGDGSSSPQLLESLPLPIKWICPTAPTRPVAILGGFPCTAWFDVGELSEDPVDWEGLDASAAHIALLSTEPIDVKVGIGGFSMGAATALHSATCFAMGRYGGIPYPVLRAVVGLSGWLPGSR---NKIEASNEARRRAASLPILMSHGTSDDVVLYKYGEKSAQSLNAAGFQYITFKSFDGLGHYTVPREMDEVRNWLSSRLGLDGS-
DET.Sindora.A	MSYAHSHMGSGSRTARKTSEFGKTYVVRPRGKHQATIVWLHGLGDGSSSSQLLESLRLPIKWICPTAPTRPVAILGGFPCTAWFDVGELSEDPDDWEGLDASAAHIALLSTEPADVKVGIGGFSMGAATALYSATCYAMGRYGGIPYTVLRAVVGLSGWLPGSRSLRNKIEVSHEARRRAASLPIIMCHGNSDDVVLYKYGEKSAQSLSSAGFRYITFKSYDGVGHYTVPREMDEVCNWLFSRLGLEGS-
DET.Sindora.B	MSYAHSHMGSGSRSARRTLEFGKTYVVRPKGKHQATIVWLHGLGDGSSSSQLLESLPLPIKWICPTAPTRPVAVLGGFPCTAWFDVGELSEDPDDWEGLDASAAHIALLSAEPADVKVGIGGFSMGAATALYSATCHAMGRYGGIPYPVLKAVIGLSGWLPGSRSLRNKIEASHEARRKAASLPVMMCHGNSDDVVLYKHGEKSAQSLSSAGFRYVIFKSYDGLGHYTVPREMDEVCNWLRSRLGLEG--
OUT.Arabidopsis.O	MSYSHQSMGSGSRNARGY-EFGRTYVVRPKGKHQATLVWLHGLGDGSSSSQLMDSLHLPIKWICPTAPSRPVTSLGGFTCTAWFDVGEISEDHDDLEGLDASASHIALLSSEPADVKVGIGGFSMGAAISLYSATCYALGRYGGHAYPILQAVVGLSGWLPGWKSLRSKIECSFEAARRAASLPIILTHGTSDDVVPYRFGEKSAQSLGMAGFRLAMFKPYEGLGHYTVPREMDEVVHWLTTMLGLEGS-
OUT.Prunus.O	MSYSHSNMCSGSRTAKRTLEFGRTHVVRPKGKHQATIVWLHGLGDGSSASQLLESLPLPIKWICPTAPTRPVAILGGFPCTAWFEMGELSDDPDDWESLDASAAHIALLSTEPADVKVGIGGFSMGAAMALYSATCYAAGRYGGNPYPLLRAVVGLSGWLPGARTLRNKIEGSHEAARRAASLPILQCHGKNDDVVPYKYGEKSVNSLNSAGFRYLTFKPLDGLGHYTIPKEMNEVSSWLSARLGLEGY-
OUT.Quillaja.O1	MSYTHSHMGSGSRTGRRAFEFGKTHVVRPRGKHQATIVWLHGLGDGSSSSQLLETLPLPIKWICPTAPTRPVAILGGFPCAAWFDAGELSEDPDDWEGLDASAAHIALLSTEPADVKVGIGGFSMGAATALYSATCAAMGRYGGSPYYVLRAIVGLSGWLPGSRSLRNKIEVSHEATRRAASLPILLCHGTSDDVVPYKYGEKSAQCLSSAGFRYLTFKSYDGLGHYTVPREMDEVCNWLTSRLGLEGS-
OUT.Quillaja.O2	MSYTHSQMGSGSRTGRRTFEFGKTHVVRPRGKHQATIVWLHGLGDGSSSSQLLETLCLPIKWICPTAPTRPVTILGGFPCTAWFDAGELSEDPDDWEGLDASAAHIALLSTEPADVKVGIGGFSMGAATALYSATCAAMGRYAGSPYYVLRAIVGLSGWFPGSRSLKNKIEVSHEATRRAASLPILLCHGTSDDVVPYNHGEKSAHSLSSSGFQYLTFRSYDGLGHYTVPKEMDEVCNWLTSRLGLDGC-
OUT.Vitis.O	MSYSNHSMGSGSRTARRTFEFGRTHVVRPKGKHQATIVWLHGLGDGSSWSQLLENLPLPIKWICPTAPTRPVAVLGGFPCTAWFDVGELSDDPDDLDGLDASAAHIALLSTEPADVKLGVGGFSMGAATALYSATCYAQAKYGNSPYPVLKAVVGLSGWLPGSRSLRNKIEGSHEAARRAASLPIMLCHGMNDDVVAYNYGERSAHCLSSAGFRYLTFKAYDGLGHYTVPKEMDEVCTWLTARLGLEGCH
PAP.Aeschynomene.A	-SYYYSPMGSGSRIAQRTMEFGKTHVVRPKGKHQATIVWLHGLGDGLSSAQLLESLHLPIKWICPTAPTRPVKILGGFPCTAWFDMGELSDDEDDWEGLDVTASHIALLSTEPPHVKVGIGGFSMGGAVALYSATCFATATYAGIPYPLLRAVIALSAWLPASRSLRSKIEMSNEARRRASSLPIMLTHGISDDVVLYKYGEKSAQSLCSAGFRYITFKSYDGLGHYTVPIEMNDLTNWLSSILGLEGSS
PAP.Aeschynomene.B	MSYA-HYMGSGSRNARRNFEFGKTHVVRPKGKHQATIVWLHGLGDGLSSSQLLESLPLPIKWICPTAPTRPVAILGGFPCTAWFDVGELSEDPDDWEGLDASAAHIALLSTEPADVKVGIGGFSMGAAIALYSATCFAMGRYGGIPYPVLRAVVGLSGWLPGSRSLRNKIEVSHESRRRAASLPLLLCHGICDDVVPCKYGEKSAQCLSCAGFRYVGFKSYDGIGHYTVPREMDEVCTWLSSRLGLEG--
PAP.Lotus.A	MSYAHYQTGSGSRTARRTLEFGKTHVVRPKGKHQATIVWLHGLGDGLSSYQLLESLPLPIKWICPTAPIRPVAILGGFCCTAWFDMGELSEDPDDWEGLDASAAHIALLSTEPPDVKVGIGGFSMGAATALYSATCFAMGRCGGIPYHILRAVIGLSGWLPGSRSLRNKIEASNEARRRAASLPILLSHGISDDVVLYKYGEKSAQSLSSAGFQYITFKSYDGLGHYTVPREMDEVSNWLRTSLGLEG--
PAP.Lotus.B	MSHAHPHMGSGSRTARRAFEFGKTHVVRPKGKHQATIVWLHGLGDGLSSSQLLESLRLPIKWICPTAPTRPVALLGGFPCTAWFDVGELSEDPDDWEGLDASAAHIALLSTEPADVKVGIGGFSMGAAISLYSATCFAMGRYGGIPYPVLRAVVGLSGWLPGSR--------------------------------------------------------------------------------------
PAP.Medicago.A	MNHACYQLGSGSGTARRTLEFGKTHVVRPKGKHQATIVWLHGLGDGLSSYQLLESLPLPIKWICPTAPTRPVAILGRFSCTAWFDMGELSDDPDDWEGLDASAAHIALLSTEPADVKVGIGGFSMGAATALYSATCFAMGRYGGLPYTLLRAVIGLSGWLPGSRSLKSKIELSHEARRRAASLPVFLSHGISDDVVLYKYGEKSAQSLCSAGFQYITFKSYEGLGHYTVPREMAEVSNWLGSCLGLGGPS
PAP.Medicago.B	MSHAHSHIGSGSRTTRRTFEFGKTHVVRPKGKHQATIVWLHGLGDGLSSSQLLESLPLPIKWICPTAPTRPVAILGGFPCTAWFDVGELSEDPDDWEGLDASAAHIALLSTEPADVKVGIGGFSMGAAIALYSATCYAMGRYGGIPYPVLRAVVGLSGWLPGSRSLGNKIEVSHEARRRAASLPILQCHGISDDVVHCKYGEKSAQSLSSAGFRYVAFKSYEGIGHYTVPREMGEVSTWLSSRLGLEGFS
PAP.Phaseolus.A	MSYAHYHMGSGSRTARRSLEFGKTHVVRPKGKHQATIVWLHGLGDGLSSYQLLESLPLPIKWICPTAPTRPVTILGGFSCTAWFDMGELSEDPDDSEGLDASAAHIALLSTEPADVKVGIGGFSMGAAVAQYSATCFAMGRYGGIPYPVLRAVVGLSGWLPGSMSLRNKIEVSHEARRRAASLPVLLSHGSSDDVVLYKYGEKSAQSLSSAGFRYITFKSYDGLGHYTVPREMDEVSNWLNSRLGLGGS-
PAP.Phaseolus.B	-----HAMGSGSRTTLRTFEFGKTYVVRPKGKHQATIIWLHGLGDGLSSSQLLESLPLPIKWICPTAPTRPVAILGGFPCTAWFDVGELSEDPDDWEGLDASATHIALLSTEPADVKVAIGGFSMGAAIALYSATCFAIGRYGDIPYPVLRTVVGLSGWLPGSRTLRNKIEVSHEATRRATSLPILLCHGISDDVILYKYGEKSAQSLCSAGFRYVAFKSYEGLGHYTIPREMDEVCTWLSSRLGLEGS-
