# Supplementary material for: Legume genome structures and histories inferred from Cercis canadensis and Chamaecrista fasciculata genomes
Source: Plant J. 2026 Jun 10;126(5):e70981. doi: 10.1111/tpj.70981 (PMC13252982; doi:10.1111/tpj.70981)
Supplement: Supplementary file 6 — Data S6. Manuscript supplement; Compressed directory of aligned sequences from 250 gene families with high rates of gene duplication consistent with whole‐genome duplications in the legume subfamilies. [file TPJ-126-0-s006.gz › S6_consen_wgd_tree/40_wgd_aln_manual_wgd_copy/Legume.fam3.00632]

CAE.Acacia.A	MALINAEDKDAEFDLEKGLSETEDDSKKESSPCAAKQEKSFFAKVSGGFV---GTDEEKPSLYCNESKLFSGQDLVDVE-------------KTPIKGKRKKGSNKKAPKPPRPPRAPSLDAADHKLIRELTEVAMLKRARIERLKALRKMRASKSSPSSSSSILATVFTIVFCIVIIFQGMSSGSSSRASFQGSPLV---------SAQYPLPSANNPNAPSLESHFIKQVTSSYWSEQSRRR-
CAE.Acacia.B	MDYKNARDKDNKIDLEIGLTVNVDDLREISTPDSAGKGKTLFAKFSRDYV----KGGDRSSLSCSESLSGIPI--VDVLNS------VDSATKTIVKEKRKSSSNKKAPKPPRPPRALSLDAADEKLIREISEFAMLKRARIERMKALKKMKAAKSTSSSSSCVFSMIFTIVFFFMIISQGMSSGKSPGASFQGSPVPAGEMEGAVISVQHELPSASYLNTPGSESYFIRPTTNAYLPEKQPRDT
CAE.Chamaecrista.A	MDHIHAKDKETELDLERGLEVTLDNSKNECGQFAGEQEKSYIDKVSDGFIGSSVTQEGRPNLNCNESVSGVYVVVGDATNKTVVQNPVN-VKKTLVKEKRKKAGNKKASKPPRPPRAEPLDAADQKLVRELSELALLKRARIERMKALQKMRASKPSSSNS-SIIATVFTVVFCIVMLVQGLSSRNSSVAAFQGSPLPTTRTEGAWIPSQHNVPSAHYSNAPRSESHFVEQFTSSNLSGKL----
CAE.Chamaecrista.B	MDYRIARDQNPEVDLESGLAVDGADSK-KNSPGNSKQGKSLFAKVSGMFC-DYVLGDDGSSLYWNESTRGLSDDMEKATNKLAGRDSVGCAMQSPAKENRKKSSNKKAPKPPRPPRAPSLDAADLKLIREISELAMLKRARIERMQALKKMKTTKSSSLSNSGIFSMVFTIVFCVVIIFQGISSGQTSELGFQGSPVSTALIEGGMISVHSHLPSASIPSVPGSESSFVQRIANSYSSSPD----
CAE.Senna.A	MDQINARDKDTELDLERGLAVTEDISMKESSLGTPNQQNPLFANLSGGSIGGFLTKEDRPNFNCNESVVDVTNKLSAVQDT------VD-VEKPLVKEKRKKASSKKASKPPRPPRVQPLDAADQKLIRELSELALLKRARIERMKALKKMRASKPSSSNS-SIFAMVFTIVFCIVIIVQGLSSGKSSVENFQGSPLPTKVIEGGPISVHYNLPSASNPNAPSSESNFVKQVTGSYLSGNQKK--
CAE.Senna.B	-----ARDKDSEVDLESGLVIEEDDLKKASTLDYAKQGTTLFAKFSGMFSGDCLKGDDMSILYCSESSSEVSDDVEETSKSLMGKDSVGCEMKTPVKEKRKKASNKKAPKPPRPPRSPSLDAADQKLIREITELTMLKRARIERMKAMRKAKSVRSSSSSNSSMISLVFTIMFCIVLFFQGMSSGTTSEVSFQGSPVSAGGIDGGMNAVRSHLPSASVSNAPGSESH------------------
CER.Bauhinia.A	MDYRRVRDKDTEVDLESGLA-VNDDSNKVSISGIAKQGMTLFAQISSEFSGGPRKGEDMPSLYGDESLSGVSVDVSNVMNNLMGDDSVN--RDTQLKEKLKKKSNKKAPKPPRPPRAPSLDAADMKLIREISELAMLKRARMERMKALKKMKAAKTSSSSSSSIFAMIFTIVFCIMMILQGMSSGKPSVASFQGSPVAAGGSKGGLVSAQYNLPSASDPHAPGSESHFVQQVAGSDLPKKLRRDT
CER.Cercis.o	MDYRRVRDKDTEVDLESGLA-VNDDSNKVSTSGTAKQGMTLFAKISSGFAGDSRKGEDIPSLYSDESLSGVSVDVANVMNKLVGDDSVD--RNALLKEKRKKNSKKKAPKPPRPPRAPSLDAADLKLIREISELAMLKRARIDRMKTLKKMKAVKTSSSSNSSIFAMIFTIAFCIVIILQGMSSGKTSVASFQGSPVAAGGIEGGLISVQYNLPSASDPDAPGSESHFVQQVTGSYLPEKLRRDA
CER.Phanera.A	MDHRRGRDKDTEVDLESGLA-VNDDSNKVSTSGIAKQGMTLFTKISSGVAGGSRKGEDMPSVYSDESLSGVSVDAANVMNKLVGDDSVD--RNALLKEKRKKKSNKKAPKPPRPPRAPSLDAADLKLIREINELAMLRRARIERIKALKKMKAAKTSPSSSSSVFAMIFTIVFCIVIILQGMSTGKPSVASFQGSPVAAGGTKGGLISVQYNLPSASDPDAPGSESHFVQQVTGSEHE-------
DET.Sindora.A	MDHISPKDKDTKVDLESGLLANQDDSTKVRSPDSAKQTKSPIAKLFGGIFGGSVKGEDQPSLQCIDPLNGVPTDVMKVANTLAGQDSVNHVNKIPVKEKRKKSSNKKAPKPPRPPRGPTLDAADLILIREISELALLKRARIERMKAFKKMKAAKASSSSCGGIFAMILTIIFCIAVIYQGMSSGKNPVQIVQGSPLSPSVTDGSLISVQNHIPSATDSNAPLSESPSVQQVAGSDFPENLKRG-
DET.Sindora.B	MDRRSSRGENTEVDLESGLLINENDSNRVSTPGYAKQKQTPFANLFGSIAGGTINGEDRPTLYSNESLSGVSVDVEKVVNKLVGKHLVDREEKTPVRDKHKNSSNRKASKPPRPPRAPSLDAADKKLIKEFSELAMLKRARRERTKALKKMKATKASSSSYGNIVAMIFTLTFCILIIWQGMASGKGPVASFQNLVCQ---KEEQMVVFVWQVGSNSS---------------------------
OUT.Arabidopsis.O	--------------------------------------------------------------ITGEEVGSLENDTSPVQCGI----NKPGWGRSDRKEKRKKSA----SKPPRPPRGPSLDAADQKLIREIAELAMLKRARIERMRALKKSRAAKAASSSLGNVLATLFTAIFFFVLVFQGLSP-RAAGSSGKSHLVVAGKANGGFVSVQYAGPSASEPTGPVAQRPLLKPVSGLENEKKSS---
OUT.Prunus.O	MDRKSPREKDSEVDLESGVVVSEEDSSDSPVSSAKKQAKTLISKVCGGLLDGSVKVEERVSLCGNGSSNGVSPENLKVANKLQGNEGTDHVEKTRVKDKRKKMTNKKPPKPPRPPRGPSLDAADQKLIKELSEIAMWKRARIDRMKALKKMKAAKASSSNS-SIFAMVFTILFCLVLIFQGISSRRSSPVSFEGSPVSGGGMEGSLISVQYYPLSSTAPNGPGSESPIVEQVAGSDPREKLKRW-
OUT.Quillaja.O1	MDHLTPRNRDSEVDLESGLVVNEGNCSQVSGPGSRTQSKSFLAKVCGGFDAGSVKREDSITLCSNESLCGVSTNAEVVTNKLEGERPVGRKENTPVKEKRKKTSNKKPSKPPRPPRGPSLDAADQKLIREISELATMKRARVERMKALKKMKAAKTSSSSSSNIFALVFTILFCLVIIFQGMSSGKSSIASFQGSPVSAGESDAGLISVHYYLPSASDPNALGSESPFVQQVAGSDP--------
OUT.Quillaja.O2	MDRIQLRGSDSFVDLEDGEILTREKDGGESLYVGGKHSNMSLGRLRSGSL----AFDGSKSGSRSNKMVDYGEDLEALAGEV-RKKAVS-SMGKMKKGIWKKTSSKKTSKPPLPPRAPSLDASDMLLVRKNSELSKIRRANTERLKLLKKIRVDK-ASSMNVNIFAMIVTILFCVIILFQEFHAGVV----------------------------------------------------------
OUT.Vitis.O	MGHPDSKESDLVVDLESGGNTSEEEGGRNPWSSGGIPAKKTLGRAWSGIVDGCIRSADSVSICKSELYGGACGNSVDSLVGGLGEEQMEFVGKKMNKEKRKKIGSKKPSKPPRAPRGPSLDAADMKMVREITELAMMKRARVERMKALK-MKTEKASSLSCSNFIAMIITILFCFILIFQGICSSSSSNMSFHGSPET--AGDGGMISIEHSMPPATETNGPGSGFPYAESASLQQ---------
PAP.Aeschynomene.A	MDHRRLKAEDAEVDLESGLALIVDDSQKVSTSCTAKQGTALFSEIYCGLVKDSMKGEDKHSVHCNVSLSGVSMDAVKTTNKSARQDSVYCVGKTPLKEKRKKSGNKKAPKPPRPPRAPSLDAADLKLMREISELAMLKRARIERMKALKKMKSAKPSSSSSSSVLAMIFTIVFCIVIILQGISPGKSSVASFQGSPVPAGKPEAGLIAVQRHLPSSGDPNAPGLDSHLVQQVTGSDSPIKLSRDA
PAP.Aeschynomene.B	MDHRSARDKDLDVDLESGLPILRDESNKASPSGTANQGKTIFTKISGGFVGGSLRGEDRKNFYTNESLNQVSLDLSKVTNKVMGQESMNHEEKTPAREKRKKHNNKKALKPPRPPQAPALDAADYKLIREISELAMLKRARTERMKALKKMKAAKSSSSSTSSFLAMIFTIVFFLVIMFQGMSSGKGSVASFQGSPLS-TGAEGGLISVQYQLPSTSESNAPGSESHFVQQISGSDLAEKQRRDS
PAP.Lotus.A	MEDTSVKEVGVEVDLESGLVVTKDDSKNVSTPGNTKQGKTLFDKFSCGLVGDSRKGEVRHSVYLNKSLGSVCIDIVKVSK-----------ENTLVKEKRKKSSNKKAAKPPRPPRSPSLDAADQKLIREITELAMLKRARIERMKALKKMKAAKSSSSSSSSMFAMIFTVVFCIVILLQGMSPGKSSVKSFQEYPVSAGGEEGGLILARHQFPSSNDPNAPGLESQIVQQVTGSDSSVKL----
PAP.Lotus.B	MDRRSARDKDIEVDIESGLPLIENDSKKVNSPSTSKQGKTLFGKSSG-----------GPSLYCNEALSEVSVDLMNATNKMSVQDSANHAEKIMVKEKRKKASNKKAPKPPRPPQGPSLDAADHKLIREISQLAMLKRARVERMKALKKMKTAKSSSSNSSSMLAMVFTAIFCIVIIFQGISSGKSSVSSFQGSPLSTGGAEGDLISVQYQLPSS-DPNAPGSESHFVQKVAGSDFPEELRKDS
PAP.Medicago.A	MDDRNMKGEGGEVDIESGLVVTKDDS------GNTKQERTLFAKIYCGIVGDSIKVEERNSLYLKDSLSGDSVNMVKETNKLTGQDLVKSVENSPVKEKRKKSSNKKAAKPPRAPRGPSLDAADQKLIREITQLAMLKRARVERMKALKKMKAAKASSSPSSSMFAMVCTVVFCIVILFQGISSGKSSVTSFQGSPVSAGGAEGDLIAVQHQLQISIQQHAPSSESHIVR---GSYLSRKL----
PAP.Medicago.B	MDQRSGREKDIEVDLESGLPLIEDNSR-------------RISIISGGFVGGSVNGEARPSSYLNESLSEVSVNMMKVVNK------------APAKEKRKKASGKKAAKPPRPPQGPSLDAADHKLIKEMSELAMLKRARIERMKALKKMRTAKSSTSNSSSIVAMVFTVIFFIVIICQGMSSGKSSVSSFQGSPVSAGGTEEGLISVQYQLPSS-DSNAPGSESIFVQRVSGSDLHEKLRR--
PAP.Phaseolus.A	MDHKSVKDDYAEIDLESGLAVVEDDSKNGSSPGSTKQGKILFTKISC------IKGEDRYSGFCNESLTVVSMDMVKVTSKL--YSVECVENDTPEKEKRKKSSNKKAPKPPRAPRAPSMDAADHKLIREITELAMLKRARIERMKALKKMKAAKASSSSSSSMFAMVFTVIFCIVILLQGMSSGKSSVATFQGSPVPAGVTEGGLIDVQHQLPSSSDPNAPGFQYHIVQQFTGSDLPAKTLR--
PAP.Phaseolus.B	MDKKSVK--DTVVDLESGLPLIGDDAKKASTRTGAKQGKTLFAKFSGEIFGGSVKDDV-PSLCRNESVSEVSADLMKVTSKLMGKDSANRAQQTLTKEKRKKACNKKAPKPPRPPQAPSLDAADHKLIREISELAMLKRARIERMKALKKMKMAKSSSSNTSSLLAMVITVLFFVVIIFQGMPSRTSSVASFQGSPISTGESEGGLISVEYQPPSASDSNAPGSESQFIQQVAGSDLPETRR---
