# Supplementary material for: Legume genome structures and histories inferred from Cercis canadensis and Chamaecrista fasciculata genomes
Source: Plant J. 2026 Jun 10;126(5):e70981. doi: 10.1111/tpj.70981 (PMC13252982; doi:10.1111/tpj.70981)
Supplement: Supplementary file 6 — Data S6. Manuscript supplement; Compressed directory of aligned sequences from 250 gene families with high rates of gene duplication consistent with whole‐genome duplications in the legume subfamilies. [file TPJ-126-0-s006.gz › S6_consen_wgd_tree/40_wgd_aln_manual_wgd_copy/Legume.fam3.00858]

CAE.Acacia.A	MTTSFLSLLFFLSFFISITLISSRPLHDPELVVQEVNRKIASSARRLGYLSCGTGPIDDCWRCDPDWVNRQKLADCAIGFGKAVGGKDGDIYVVTDSGDDDPVNPKPGTLRYAVIQDEPLWITFARDMVIQLKEELIMSFKTIDGRGASVHIAGGPCITIQFVTIIIHGINIHDCKQGGAMVRDSPRHYGWRTVSDGDGVSIFGGSHVWVDHCSLSCNDGLIDAIHGSTAITISYMTHHDKVMLLGHSDSYTEDKMQVTIAFHFGEGLVQRMPRCRHGYFHVVDYTHWEMYAIGGSAPTISQGRFVAPDDRFSKEVTKHEDAPESEWQGWWRSEGDLMVGAFFTASGAEASSSYARASSLSARPSSLVGTITGGAGVLSCRKGSSC
CAE.Chamaecrista.A	-----FFFFVFLSSLLIPTIISSSPLHDPELVVQEVNRKIASVARRLGYLSCSTGPIDDCWRCDPNWEKRQKLADCAIGFGKAIGGRDGKIYVVTDAGDDNPVTPRPGTLRHAVIQDEPLWIIFARDMVISLKEELIMSFKTIDGRGASVHIAGGPCITIQYVTIIIHGIHIHDCKQGGAMVRDSPRHYGWRTISDGDGVSIFGGSHVWVDHCSLSCNDGLIDAIHGSTAITISYMTHHDKVMLLGHNDAYTQDKMQVTIAFHFGEGLVQRMPRCRLGYFHVVDYTHWEMYAIGGSAPTISQGRFVAPDIRFSKEVTKHEDAPESEWRNWWRSEGDLLVGAFFRASGAGASSSYARASSLSARPSSLVGTITLSAGSLNCKKGSRC
CAE.Chamaecrista.B	---LCLSLLFIFFSLLTPIFASSNSHQDPELVVQEVNSKIASMGRRLGYLSCGSGPIDDCWRCDPNWEQRQRLADCAIGFGKAVGGKGGQIYVVTDSGDDDPVTPKPGTLRYAVIQDEPLWITFARDMVIQLKEELIMSFKTIDGRGASVHIAGGPCITIQYVTIIIHGIHIHDCKQGGAMVRSSPRHYGWRTVSDGDGVSIFGGSHVWVDHCSLSCNDGLIDAIHGSTAITISYMTHHDKVMLLGHSDSYTDDKMQVTIAFHFGEGLVQRMPRCRLGYFHVVDYTHWEMYAIGGSAPTISQGRFVAPDDRNSKEVTKHEDAGESEWKNWWRSEGDLLVGAFFTASGAGASSSYARASSLSARPSSLVGSITVTAGSLNCKKGSRC
CAE.Senna.B	-----LPLLFFLFSLLTPTLISSSPLQDPELVVQAVNRKIGSMARRLGYLSCGSGPIDDCWRCDPNWEQRQRLADCAIGFGKAVGG----------------------TLRYAVIQDEPLWITFARDMVIKLKEELIMSFKTIDGRGASVHIAGGPCITIQYVTIIIHGINIHDCKQGGAMVRSSPRHYGWRTVSDGDGVSIFGGSHVWVDHCSLSCNDGLIDAIHGSTAITISYMTHHDKVMLLGHSDSYTDDKMQVTIAFHFGEGLVQRMPRCRLGYFHVVDYTHWEMYAIGGSAPTISQGRFVAPDDRFSKEVTKHEDAPESEWKSWWRSEGDMLVGAFFTASGAGASSSYARASSLSARPSSLVGSITVTAGALSCKKGSRC
CER.Bauhinia.A	MTSHSLPFLFLLFSLLTPTLISSSAVQDPELVVQDVNRKIASIARRLGYLSCGTGPIDDCWRCDPNWEKRQRLADCAIGFGKAIGGRNGKIYVVTDSGDDDPVNPKPGTLRHAVIQDEPLWIIFARDMVIQLKEELIMSFKTIDGRGASVHIAGGPCITIQYVTVIIHGIHIHDCKQGGAMVRDSPKHYGWRTLSDGDGVSIFGGSHIWVDHCSLSCRDGLIDAIHGSTAITLSYMTHHDKVMLLGHSDSYTQDKMQVTIAFHFGEGLVQRMPRCRLGYFHVVDYTHWEMYAIGGSAPTISQGRFVAPDDRFSKEVTKHEDAPESAWKNWWRSEGDLLVGAFFTASGAGASSSYARASSLSARPSSLVGSITTSAGALNCRKGSRC
CER.Cercis.o	-TSPYLPFLFLLFSLLTPTLISSSAVQDPELVVQELNRKIASIARRLGYLSCGSGPIDDCWRCDPNWEKRQRLADCAIGFGKAIGGRDGKIYVVTDSGDDDPVNPKPGTIRHAVIQDEPLWIIFARDMVIQLKEELIMSFKTIDGRGASVHIAGGPCITIQYVTVIIHGIHIHDCKQGGAMVRDSPGHYGWRTLSDGDGVSIFGGSHVWVDHCSLSCRDGLIDAIHGSTAITLSYMTHHDKVMLLGHSDSYTQDKMQVTIAFHFGEGLVQRMPRCRLGYFHVVDYTHWEMYAIGGSGPTISQGRFVAPDDRFSKEVTKHEDAPQSEWKNWWRSEGDLLVGAFFTPSGAGASSSYARASSLSARPSSLVGSITTTAGALNCRKGSRC
CER.Phanera.B	MTSHSLHLLFLLFSLLTPTLISSSAVQDPELVVQEVNRKIASIARRLGYLSCGSGPIDDCWRCDPNWENRQRLADCAIGFGKAIGGKNGKIYVVTDSGDDDPVNPKPGTIRYAAIQDEPLWIIFARDMVIQLKEELIMSFKTIDGRGASVHIAGGPCITIQYVTIIIHGINIHDCKQGGAMVRDSPRHYGWRTLSDGDGVSIFGGSHIWVDHCSLSCKDGLIDAIHGSTAITLSYMTHHDKVMLLGHSDSYTQDKMQVTIAFHFGEGLVQRMPRCRLGYFHVVDYTHWEMYALGGSAPTISQGRFVAPDERFSKEVTKHEDAPESEWKNWWRSEGDLLVGAFFTASGAGASSSYARASSLSARPSSLVGSITSTAGALGCKKGSRC
DET.Sindora.A	-KTPFLPLLCFLSSVLIPTLISSSPVQDPEFVVREVNRKIASVARRLGYLSCGNGPIDDCWRCDPQWEERQKLADCAIGFGKAIGGRNGKIYVVTDSGDDDPVNPKPGTLRHAVIQDEPLWITFARDMVIQLKEELIMSFKTIDGRGASVHIAGGPCITIQYVTIIIHGIHIHDCKQGGAMVRDSPGHYGWRTVSDGDGVSIFGGTHIWVDHCSLSCNDGLIDAIHGSTAITLSYMTHHDKVMLLGHSDSYTQDKMQITIAFHFGEGLVQRMPRCRLGYFHVVDYTHWEMYAIGGSAPTISQGRFVAPDEKSSKEVTKHEDAPESEWKNWWRSEGDLLVGAFFTASGAGASSSYARASSLSARPSSLVGSITTGAGVLNCRKGSRC
DET.Sindora.B	-KTPFLPLLCFLSSVLIPTLISSSPVQDPEFVVREVNRKIASVARRLGYLSCGNGPIDDCWRCDPQWEERQKLADCAIGFGKAIGGRNGKIYVVTDSGDDDPVNPKPGTLRHAVIQDEPLWITFARDMVIQLKEELIMSFKTIDGRGASVHIAGGPCITIQYVTIIIHGIHIHDCKQGGAMVRDSPGHYGWRTVSDGDGVSIFGGTHIWVDHCSLSCNDGLIDAIHGSTAITLSYMTHHDKVMLLGHSDSYTQDKMQITIAFHFGEGLVQRMPRCRLGYFHVVDYTHWEMYAIGGSAPTISQGRFVAPDEKSSKEVTKHEDAPESEWKSWWRSEGDLLVGAFFTASGAGASSSYARASSLSARPSSLVGSITTGAGVLNCRKGSRC
OUT.Arabidopsis.O	---QTKKLFITISFLLYAPLFLSSPVPDPESVVEEVHKSIASVARRLGYLSCTTGPIDDCWRCDPHWEQRQRLADCAIGFGKAIGGRDGRIYVVTDSGNDNPVSPKPGTLRHAVVQDEPLWIIFQRDMTIQLKEELIMSFKTIDGRGASVHISGGPCITIQYVTIIIHGIHIHDCKQGGAMVRSSPRHFGWRTISDGDGVSIFGGSHVWVDHCSFSCEDGLIDAIMGSTAITLSHMTHHDKVMLLGHSDTYSRDKMQVTIAFHFGEGLVQRMPRCRHGYFHVVDYTHWEMYAIGGSAPTISQGRFLAPNIRFSKEVTKHEDAPESEWKRWWRSSGDLLLGAFFTPSGGAASSSYAKASSLGAKPSSLVGPLTSTSGALNCRKGSRC
OUT.Prunus.O	------LLSFLLFCLLTPTLIASRPLQNPELVVQDVQRSIDSVSRRLGYLSCGTGPIDDCWRCDPNWEQRQRLADCAIGFGKAIGGRDGKIYVVTDSGDNDPVNPKPGTLRHAVIQDEPLWIIFQRDMTIQLKEELIMSFKTIDGRGASVHIAGGPCITVQFVTIIIHGLHIHDCKPGGAMVRSSPEHYGWRTISDGDGVSIFGGSHVWVDHCSLSCKDGLVDAIHGSTAITISYMTHHDKVMLLGHSDSYTEDKMQVTIAFHFGEGLVQRMPRCRHGYFHVVDYTHWEMYAIGGSAPTISQGRFAAPDIRFSKEVTKHEDAPESEWRNWWRSEGDLMIGAFFTASGAGASSSYARASSLGAKPSSLVGSITTASGALSCRKGSRC
OUT.Quillaja.O1	----SLIITFFFFSLLIPTLISSSPVQDPELVAQEVHRKIAS--RRLGYLSCGSGPIDDCWRCDPNWEQRQRLADCAIGFGKAIGGRDGKIYVVTDSGDDDPVNPKPGTLRYGVIQDEPLWIIFARDMVIKLKEELIMSFKTLDGRGASVHIAGGPCITIQYVTVIIHGLNIHDCKQGGAMVRSSPSHFGWRTVSDGDGVSIFGGSHVWVDHNSLSCNDGLVDAIHGSTAITISYMTHHDKVMLLGHSDTYTQDKMQVTIAFHFGEGLVQRMPRCRHGYFHVVDYTHWEMYAIGGSAPTISQGRFVAPDIRFSKEVTKHEDAPESEWRSWWRSEGDLLLGAYFTPSGAGASSSYARASSLGARPSSLVGTITMGSGALNCKKGSRC
OUT.Quillaja.O2	-ASPSLSLIFAFFSLLTPTLISSSPVQDPELVVQEVHRKIGS--RRLGYLSCGSGPIDDCWRCDGNWEKRQRLADCAIGFGKAIGGRNGRIYVVTDSSDNDVVNPKPGTLRFGVIQDEPLWIIFARDMVIRLKEELIMSFKTLDGRGASVHIAGGPCITIQYVTIIIHGLNIHDCKKGGAMVRDSPHHFGWRTISDGDGVSIFGGSHIWVDHNSLSCDDGLVDAIHGSTAITISYMTHHDKVMLLGHSDSYTQDKMQVTIAFHFGEGLVQRMPRCRHGYFHVVDYTHWEMYAIGGSAPTISQGRFAAPDARFSKEVTKHEDAPQSEWKNWWRSEGDLLLGAFFTPSGAGASSSYARASSLGARPSSLVGTITMGSGALNCKKGSRC
OUT.Vitis.O	--TFAMSLLF-LFSLLPPILGSSAPVQDPEVVVQEVHRSIAS--RRLGYFSCGTGPIDDCWRCDANWDKRQRLADCAIGFGKAMGGKNGRIYVVTDSEDDDPVNPRPGTLRHAVIQDEPLWIIFKRDMVIKLKQELVMSFKTIDGRGASVHIAGGPCITIHYASIIIHGLHIHDCKQGGANIRNSPHHSGWWTVSDGDGVSIFGGRHIWVDHCSLSCHDGLIDAIHGSTAITISFMTHHDKVMLLGHSDSYTEDKMQVTIAFHFGEGLVQRMPRCRHGYFHVVDYTHWEMYAIGGSAPTISQGRFLAPNDRFKKAVTKHEDAPESEWRHWWRSEGDLMLGAFFLQSAAGASSSYARASSLSARPSSLVGSITLGSGALGCRKGSRC
PAP.Aeschynomene.A	--TTTSSLLFLLFSLLTPTLISSSPLHDPEFITHEVNRKIASMARRLGYLSCGTGPIDDCWRCDPNWEKRQRLADCAIGFGKAIGGRDGKIYVVTDSGDDDPVSPKPGTLRYAVIQDEPLWIIFARDMVIQLKEELIMSFKTIDGRGASVHIAGGPCITIQYVTVIVHGIHIHDCKQGGAMVRDSPRHYGWRTISDGDGVSIFGGSHVWVDHCSLSCNDGLIDAIHGSTAITISYMTHHDKVMLLGHSDTYTQDKMQVTIAFHFGEGLVQRMPRCRHGYFHVVDYTHWEMYAIGGSAPTISQGRFVAPDNRFSKEVTKHEDAPESEWKGWWRSEGDLLVGAFFTASGFGASSSYARASSLSARPSSLVGSITTTAGALNCKKGSRC
PAP.Aeschynomene.B	-TTSLFTLFFFLFSVLSPAFVSSSPVQDPELVVLEVNRKIESIARRLGYLSCGSGPIDDCWRCDPNWENRQRLADCAIGFGKAIGGRDGKIYVVDNSGDDNPVNPKPGTLRHAVIQDEPLWIIFARDMTITLKEELIMSYKTIDGRGASVHISGGPCITIQYVTVIIHGIHIHDCKQGGAMVRDSPRHYGWRTVSDGDGVSIFGGSHIWVDHCSLSCKDGLIDAIHGSTAITISYMTHHDKVMLLGHSDSYTQDKMQVTIAFHFGEGLIQRMPRCRHGYFHVVDYTHWEMYAIGGSAPTISQGRFVAPDDRFSKEVTKHEDAGEEEWKSWWRSEGDLLVGAFFTASGAGASSSYARASSLSARPSSLVASITIAAGALQCKKASPC
PAP.Lotus.A	--STSLSSLLFLFSLLTPTLISSSHLQDPELVVQEVNSKIASVARRLGYLSCGSGPIDDCWRCDPNWEKRQRLADCAIGFGKAIGGRNGKIYVVTDSGDDNAVTPKPGTLRYAVIQDEPLWIIFARDMVIQLKEELIMSFKTIDGRGASVHIAGGPCITVQYVTIIIHGIHIHDCKQGGAMVRDSPKHFGWRTVSDGDGVSIFGGSHVWVDHCSLSCNDGLIDAIHGSTAITISYMTHHDKVMLLGHSDSYTQDKMQVTIAFHFGEGLVQRMPRCRHGYFHVVDYTHWEMYAIGGSAPTISQGRFVAPNDRFSKEVTKHEDAPESEWKGWWRSEGDLLLGAFFTATGAGASGSYARASSLSARPSTLVGTITTGAGALNCRKGSHC
PAP.Lotus.B	MTSILLSLVILLFSFLIPILISSSHVQNPELAVQEVNRKIASIARRLGYLSCGSGPIDDCWRCDTNWENRQRLADCAIGFGKAIGGRDGKIYVVDDASDDDPVTPKPGTLRHAVIQDEPLWIIFAGDMVIKLKEELIMSFKTIDGRGASVHIAGGPCITIQYVTVIIHGIHIHDCKQGGAMVRDSPRHYGWRTISDGDGVSIFGGSQVWVDHCSLSCKDGLIDAIHGSTAITISYMTHHDKVMLLGHSDSYTDDKMQVTIAFHFGEGLVQRMPRCRLGYFHVVDYTHWEMYAIGGSAPTISQGRFVAPDDRFSKEVTKHEDAPESEWQNWWRSEGDMMVGAFFTATGAGASSSYARASSLSARPSSLVASITSGSGALDCKKGSPC
PAP.Medicago.A	MTTTTTSSLFFLLSLLTFSLISSSPLQDPDLVTQEVNRKIGSLARRLGYLSCGSGPIDDCWRCDPNWEKRQRLADCAIGFGKAIGGKNGKIYVVTDSGDDDPVTPKPGTLRFAVIQDEPLWIIFARDMVIQLKEELIMSFKTIDGRGASVHIAGGPCITIQYVTVIIHGIHIHDCKQGGAMVRDSPGHYGWRTVSDGDGVSIFGGSHVWVDHCSLSCNDGLIDAIHGSTAITISYMTHHDKVMLLGHSDTYTQDKMQVTIAFHFGEGLVQRMPRCRHGYFHVVDYTHWEMYAIGGSAPTISQGRFVAPDDRFSKEVTKHEDAPEGEWKGWWRSEGDLLIGAFFTPSGAGASSSYARASSLSARPSSLVGTITTGAGVLGCKKGSRC
PAP.Medicago.B	MTNTPFSLVLLFFSFFMPTLISSSLVQNPELVVQEVNRKIASSARRLGYLSCGSGPIDDCWRCDSNWEKRQRLADCAIGFGKAIGGKNGKIYVVTDASDDNPVTPKPGTLRHAVIQVEPLWIIFARDMVIKLKEELIMSFKTIDGRGASVHIAGGPCITIQYVTIIIHGIHIHDCKQGGAMVRDSPRHFGWRTISDGDGVSIFGGSHVWVDHCSLSCEDGLIDAIYGSTAITISYMTHHDKVMLLGHSDSYTHDKMQVTIAFHFGEGLVQRMPRCRLGYFHVVDYTHWEMYAIGGSAPTISQGRFVAPNNRFSKEVTKYEDAAESEWKHWWRSEGDLMVGAFFTKSGGGASSSYARASSLSARPSSIVGSITIGAGTLNCKKGSPC
PAP.Phaseolus.A	-ATTFPSLLLFLFSLLTPSLVSSSPVQNPQLVAQEVNRKIASVARRLGYLSCGTGPIDDCWRCDPNWEKRQRLADCAIGFGKAIGGKNGKIYVVTDSSDDDAVTPKPGTLRYAVIQEEPLWIIFARDMVIKLKEELIMSFKTIDGRGASVHIANGPCITIQYVTVIIHGINIHDCKQGGAMVRDSPRHYGWRTVSDGDGVSIFGGSHVWVDHCSLSCNDGLIDAIHGSTAITISYMTHHDKVMLLGHSDSYTQDKMQVTIAFHFGEGLVQRMPRCRHGYFHVVDYTHWEMYAIGGSAPTISQGRFVAPDDRFSKEVTKHEDAPESEWKGWWRSEGDLLVGAFFTASGAGASSSYARASSLSARPSSLVGSITTNAGALTCRKGSRC
PAP.Phaseolus.B	MTTTPVPLLFFLFSLLTPTLIFSSPLHNAEEVVQEVNRKIASMARRLGYLSCGSGPIDDCWRCDPNWEQRQRLADCAIGFGKAIGGRDGKIYVVDDAGDDDPVNPKPGTLRHAVIQDEPLWIIFARDMVIQLKEELLMSFKTIDGRGASVHIAGGPCITVQYVTVIIHGIHLHDCKQGGAMVRSSPRHYGWRTVSDGDGVSIFGGSHVWVDHCSLSCNDGLIDAIHGSTAITISYMTHHDKVMLLGHSDSYTQDKMQVTIAFHFGEGLVQRMPRCRLGYFHVVDYTHWEMYAIGGSAPTISQGRFVAPDDRFSKEVTKREEAAESEWQGWWRSEGDLLVGAFFTASGAGASSSYARASSLSARPSSLVASITTGAGALSCKKASPC
