# Supplementary material for: Legume genome structures and histories inferred from Cercis canadensis and Chamaecrista fasciculata genomes
Source: Plant J. 2026 Jun 10;126(5):e70981. doi: 10.1111/tpj.70981 (PMC13252982; doi:10.1111/tpj.70981)
Supplement: Supplementary file 6 — Data S6. Manuscript supplement; Compressed directory of aligned sequences from 250 gene families with high rates of gene duplication consistent with whole‐genome duplications in the legume subfamilies. [file TPJ-126-0-s006.gz › S6_consen_wgd_tree/40_wgd_aln_manual_wgd_copy/Legume.fam3.00867]

CAE.Acacia.A	---------------------FLLISLSS-----------IIAGAYPSVQSACDATRFPQECLNGLP----PNSTTSLQIIQSAIAVSADLKTAQSKIKSILDSLPHHLRTRAAETCLAILHDSEYRISLVNDALPSNKIKDARAWMSAALAYQFDCWSGLQYVDAVSINDTLVFLDTLTRYSSALSMMVSYDVFGSNTTSWKAPRTERDGFWEPPSRKGFGYKGGFPLDLKVDVTVCKEKE-CDYQAVQEAVNAAPD-SEERFMIYIRKGIYNETVRIAIEKKVIFLGDGMRKTIITGSAVGQPGMTTYNSATVGVLGDGFMAKNLTIQTAGPDAHQAVAFRSDSDLSVLEVEFIGQDTLYAHSLRQFYKSCRIQGVDMIFGAAAFFQECAVVLSERQ…
CAE.Acacia.B	FLPKSSFLLFSMASLLSLSLFFLFLCLSSAARHQHKPP--PTTSPSVIVQNACKATRFPEQCQSSLTK--LPPDPTPVQILQSALSVSSELKTAQSMVKSILDSSVSSIRTTACKVCVEVLRLSDYRIGLANNALPSGRNKDARAWMSAALLYQYDCWSALKYADTRQVGEAMAFLDSLTRISSALSMIASYDVTGKDIASWRPPLTERDGFWEGSGSGSLAFRGGFPAKVKPDVTVCKDGGNGCYKTVQEAVNAAPDAGDKKFVIYIKEGVYEETVRVPLEKRVVFYGDGMGKTVITGSAADQPGMTTYLSATVAVLGDGFMAKALTIQTAGPVAHQAVALRSDSDFSVYECEFVGQDTLYAHSLRQFYKSCRILGVDFIFGSASIFQDCQILVRPRQ…
CAE.Chamaecrista.A	-------------AFLSL---VLVIYISTATTHNHHHPP--KPKPNHSLQRACQATRFPSQCLSSLSH-FHSLHPKSLHIIQAAVAVSTSLTAAEFAVNSLLFHHTTNIRTNAVKTCLDVLHNSQYRISLAVDALPAGKIKDARAWMSAALAYQYDCFSGLKYVDTASIADTLSQLEWLTGVSSALSMMVAYDAFGHDTASWKPLRTEREGFWEDAGEEKLGFNGGFPLNVKIDATVCKDGDKCNFKTVQAAVDHAPALEGDRFVVRIKAGVYEETVKIPIHKRVVFLGDGMGKTVISGSNVGLPGITTYNSATVAVEGDGFMAKNLTIETAGPEAHQAVAFRSDSDRSVLDVEFIGQDTLYAHSLRQFYKSCKIIGVDFIFGSASLFQDCDILVSPRQ…
CAE.Chamaecrista.B	SLFRSPFLIFSMASLLSLSLFFLYLSLSSATRHRRHSA---IAADSDALRHACNATRFPQQCQSSLTN--LPPNPTALQILQSAISVSSDLHKAQSMAKSILDSSASNIRSTAAKICIEVLQNSDYRINLASAALPAGKTKDARAWLSAAVAYHYDCWSALKYADTRMVGDTMAFLNDLIGLTSALSMVAAYDVAGNDTASWRPPLTERDGFWEFSGSGRLTFRGGFPAKVKPDATVCKE--DGCYKTVQEAVNAAPNAGEKRFVIYIKEGVYDERVTVPLEKKVVFYGDGMGKTVITGSASGQPGQTTYTSATVAVLGDGFMAKDLTIQTAGPDVHQAVALRSDSDFSAFECEFIGQDTLYAHTLRQFYKSCRILGVDFIFGSASVFQDCEILVRPRQ…
CAE.Senna.B	-LSRAAFLLFSMASLLSLSLIFLFLSLSSAVRHHNHHSKTSPSSSVVIIQNACKATRFPQQCESSLKN--LPPNPTPIQILQSAMSVSSELKTAQSMVKSILDSSASNLRSTAARICAEVLHNSDYRIGLANDALPRGRTKDARAWLSSSVVYQYDCWSALKYADTQMVSDTMAFLDSLIALSSALSMVASYGVFGNDTASWRPPQTERDGVWEVDSSGGLAFRGGFPTKVKPDATVCKNGGSGCYKTVQEAVDAAPDAGENRFVIYIKEGVYEERVSVPLEKKLVFYGDGMGKTVITGSASGQPGVTTYTSATVAVMGDGFMAKDLTIQTAGPDAHQAVALRSDSDLSVFECEFLGQDTLYAHSHRQFYKSCRILGVDFIFGSASIFQDCQILVRPRQ…
CER.Bauhinia.A	SLFRSPL-SLSMASILCVSLIFLFLTISSATRHHHTPAPRSPTTVTPEIQQACKATRFPQQCQTSLAQNRVPSNPTPLQLIQAALGVSSDLKTAQSMVEAILDASANSQRTVAAKSCLEVLRNSEYRISLATDALSRGKNKDARAWMSAALLYQYDCWSGLKYADTHMVGETMAFLDSLTALSSGLGIIRSYDLFGNDAASWTPPMTERGGFWEGSGSGGLGFSGGFPAKLTADATVCKEGGNGCYKTVQEAVNAAPDAGPQRFVIRIKEGVYEETVRVPLEKKLVFLGDGMGKTVITGSAVGQPGMTTYNSATVAVLGDGFMAKDLTIQTAGPDAHQAVAFRSDSDLSVFECEFLGQDTLYAHSLRQFYKSCRIEGVDFIFGSASIFQDCQILVRPRQ…
CER.Bauhinia.B	---------MSMSSLLCLPILSLFLFLSSATA------------QPEVIQQACKATRFPHQCQTSLTR--VPPDPTPFQLVQSAMGVTLDLKTAQSMVAAILNASADNRRTVAAKTCLEMLHYSEYRISLTNDALSRGKNKHARAWMSAALAYQYDCWSGLKYVDTRMVEETMVFLNSLTGHSSALSIIRSYDVFGNDTAAWKPPMTERDGFWESSGSINGSFDGGFPTDLTANATVCKDGGNGCYRTVQEAVNAAPDPGARRFVIHIKEGVYEETVRIPLEKKVVFLGDGMGKTVITGSAVGQPGMTTYKSATVGVLGDGFMAKDLTVETAGPDAHQAVAFRSDSDMSLIECEFLGQDTLYVHSLRQFYKSCRIQGVDFIFGSASVFQDCQLLVTPRQ…
CER.Cercis.o	SLSRSTFLIFSMASLLCVSLIFLFLSISSATRHNHSPPPRSPTTVTPEIQQACKATRFPQQCQTSLTQNHVPPNPTPLQLIQSAMGVSSDLKTAQSMVKAILDASADSLRTTAAKSCLEVLHNSEYRISLTNDALSRGKNKDARAWMSAALVYQYDCWSGLKYADTRMVGETMAFLDSLTALSSALSIIMSYDLFGSNTASWTPPMTERGGFWEGSGSGGLGFSGGFPTKLTEDATVCKDGGNGCYKTVQEAVNAAPDAGARRFVIRIKEGVYEETVRVPLEKKVVFLGDGMGKTVITGSAVGQPGMTTYNSATVAVLGDGFMAKDLTIQTAGPDAHQAVAFRSDSDLSVIECEFIGQDTLYAHSLRQFYKSCRIQGVDFIFGSASIFQDCQVLVSPRQ…
CER.Phanera.A	-LFRSPL-SLSMASILCVSLIFLFLSISSATRHHQPSPPRSPTTVTPEIQQACKATRFPEQCQTSLAQNHVPSNPTPLQLVQAAMGVSSDLKTAQTMVKAILDASASSQRTVAAKSCLEVLHNSEYRISLSNDALSRSRNKDARAWMSAALVYQYDCWSGLKYADTRMVGETMAFLDSLTALSSALSIIMSYDRFGKDTASWTPPMTERGGFWEGSGSGGLGFSGGFPAKLTADATVCKDGGKGCYKTVQEAVNAAPDAGPRRFVIHIQEGVYEETVRVPLEKKVVFLGDGMGKTVITGSAVGQPGMTTYNSATVAVLGDGFMAKDLTIQTAGPDAHQAVAFRSDSDLSFFECEFIGQDTLYAHSLRQFYKSCRILGVDFIFGSASIFQDCQILVRPRQ…
CER.Phanera.B	------------ASFPCLPLIFLFLSISSANRLLQSPPSPISTTATTEIQQACKATRFPQQCETSLTN--LPPNPTPLQLVQSAMQVSSNLKTAQSMVKAILDASADSKRTNAAKTCLEVLHYSEYRISLTNDALSRGKNKDARAWMSAALSYQYDCWSGLKYADTRMVDETMAFLYSLTGLSSALSIIMSYDLFGNDTESWRPPMTERDGFWEGSGSGGFGFSGGFPTSLRADATVCKDGGNGCYKTVQEAVNAAPNTVARKFVIHIKEGVYEETVRIPLEKRVVFLGDGMGKTVITGSAVGQPGMSTYNSATVGVLGDGFMAKDLTIQTAGPDAHQAVAFRSDSDMSLIECEFLGQDTVYAHSLRQFYKSCRILGVDFIFGSASIFQDCQILVTPRQ…
DET.Sindora.A	--SKSNFLIFSMASLLYFSILSLFFSLSSADHHNHHHELHHPGSVSPLIQKACKATRFPQQCQVSLSQKNVPPNPTALQLVQSAIGLSADLKTAQSMVKAILDSSAGSRRTNAAQSCIEVLHNSEYRISLTDDALPRGKIKDARAWMSAALAYQYACWSGLKYADTRQVGETMAFLDSLVGLSSALSMMMSYDVFGNDTESWRPPMTERDGFWEAVGSGGLGFRGGIPPQLTPDVTVCKDGRDGCYKTVQEAVNAAPDAGTTRFVIHIKEGVHEETVRIPLEKKVVFLGDGMGKTVITGSAVGQPFMTTYNSATVGVVGDGFMAKDLTIQTAGPDAHQAVAFRSDSDFSVIECEFLGQDTLYAQSLRQFYKSCRIVGVDFIFGSAAIFQDCQILVRPRQ…
DET.Sindora.B	FLSKSTFFIFFMASFLCISLIFLFFSIFSAARHQNSAN-PSLGSVSLDIQKACKAARFSQQCRASLAQ--SDPNPTPLQLVQSAMAVSSALKMAQSMVKSILDSSATSRRTDAAESCLEGLHISEYRISITNDALARGKIKDARVWMSAAVGSQYGCWSGLKYADTRQVGQTMAFLDSVIGHSSALSMIVSYDLFGNDTASWRSPMTERDGFWEGSGSGGLGFRGSFPTQLRPDITVCKDGGNGCYKTVQEAVNAAPDAGTRRFVIHIKEGVYEETVRVPLQKKVVFLGDGMGKTVITGSAVGQPFMTTSNSATVGVLGDGFMAKDLTIQTAGPNAHQAVAFRSDSDLSVIECEFIGQDTLYARSLRQFYKSCRILGVDFIFGSASIFQDSEILVRPRQ…
OUT.Arabidopsis.O	-LSRNGILIIIAASILLLLILLIYATVSKSSRNHHNPSHQTPPPPIAQIRLACNATRFPDHCVASLSKGQVPPDPKPVQIIHSAISVSYELKSGQSKIQSILDSSAGNRRTNIATICLEILSYSQHRTESTDIAVTSGDIKDARAWMSAALAYQFDCWSGLKTVDTKQVVDTITFFEGLVNLTGALSMMLSFDSFGDDVVSWIRPATERDGFWEKAGPGGTEASLGFPSGLTEDVTVCKNGGDCKYKTVQEAVDSAPDNRTVKFVIRIREGVYEETVRVPFEKKVVFIGDGMGKTVITGSLVGQPGMTTFESATVGVLGDGFMARDLTIETAGADAHQAVAFRSDSDFSVLECEFLGQDTLYAHSLRQFYKQCRIQGVDFIFGSAAVFQDCDILIASKH…
OUT.Prunus.O	-----FLFLISMASFLFLALLTIFLSLTSAARNH-QPPRSHVISPNPQIQQACKATRFPDSCQASLAGLVTNPNTTPIQIIQSAIQVSTDLQTAQKMVKSILDSSAGNERTTAAKNCLDVLHNSEYRISLSTDSLSRGSIRNARASMSAALLYQYDCWSALKYADTQMVNQTMSFLDSLTGKSSALSMMFSYDNFGNDTKSWAPPKTERDGYWERVEGGGQEVRFGVPSGLKADVTVCKEESEKCYRTVQEAVKAAPDAGAKKFVIRIKAGVYDEIVRVPLEKRVVFLGDGMGKTVITGSLVGQPGISTYNTATVGVLGDGFMASGLTIQTAGPDVHQAVAFRSDSDLSVIECEFLGQDTLYAHGNRQFYKSCNIQGVDFIFGSAAVFQDCNILVRPRQ…
OUT.Quillaja.O1	---HKTHFLISMASAFFFYVFFFFFNLSAAVRHHHTPPNFSKTSVPPEIHQGCKATRFPEQCETFLTQNNLPPNPTSLQIIQLAMNVSSELKTAQSMVKSILDSSVGNQRTTAAKNCLEVLRNSEYRTSQTNDALPRGKNKDARAWMTAALLYQYDCWSALKYADTQMVNQTMSFLDSLIGLSSALSMMVSYDNFGNDTGSWRPPMTERDGFWEASGSDWSGFMGGFPSKLTANVTVCKVGSDGCYKTVQEAVNAAPDAGTRRFVIHIKEGVYEETVRIPLEKKVVFLGDGMGKTVITGSLVGQPGISTYNSATVGVVGDGFMANSLTIQTAGPDAHQAVAFRSESDFSVIECEFIGQDTLYVHSLRQFYKSCRIVGVDFIFGSASIFQDCQILVCPRQ…
OUT.Quillaja.O2	-----------MASLLFLSLVFLFSTLSSAARHHQHAPPHFATSVPPEIHIACKATRFPQQCETSLTKNHLPPNPTSLQIIQLAMVVSAELKTAQSMVKSILDASVGSQRTTAAKNCLEVLRNSEYRISQTNDALPRGKNKDARAWMSAALLFQYDCWSGLKYADTRMVNETMSFLDSLIGISSALSMMVSYDNFGKDAGSWRPPMTERNGFWESSGSSGSGFRGGFPSKLTADVTVCKDGGGGCYKTVQEAVNVAPDAGTRRF------------------------GDGMGKTVITGSLADTPGISTYNSATVGVLGDGFMANGLTFQTAGPDAHQAVAFRSESDLSVIECEFIGQDTLYVHSLRQFYKSCRILGVDFIFGSASIFQDCKILVRPRQ…
OUT.Vitis.O	KPHSSKVLILSVASILLLALFLLFFSLSSASHHHRHSPF--PASVPPQIHQACAATRYPETCDASLIANRVPPDPKPIDVILSALWVSLELKTAQSMVKDILDASAGNQRTTAAKNCLEVLHNSEYRILSTMEALPHGKIKDARTWMSAALLYQYACWSALTFVDTQQVNKTISFLDSLLGLSSGLSMMASYDIFGNDIGSWRPPKTERDGFWEPSGSGGLGFKGGVPTGLRPDAMVCKGG-NGCYKTVQEAVDAAPAAGDRKFVIRIREGVYEETVRVPLEKKVVFLGDGMGKTVITGSLVGQPGISTYNTATVGVSGDGFMASGLTFQTAGPDAHQAVAFRSGSDLSVIECEFLGQDTLYAESLRQFYKSCNIQGVDFIFGSASIFQDCLILIRPRQ…
PAP.Aeschynomene.A	------------------------------------------------------------------------------------------------MVRSILDTSRGSNRSTAANTCLKVLRYSRHRTSLAAAALPRGAVKDARAWMSAALTYQYGCWSGLKYADTAFVAKTMSFLDSLTSITSALSMIVSYDRFGNDTVSWRPPLTERDGFWEPSGSGGSGSGFGLPAKLTPDVTVCKGGGSGCYGTVQEAVSAAPDVGEGRFVIHIKEGVYEETVRVPFKKRVVFLGDGMGKTVITGSAVGQPGMTTYNSATVGVLGDGFMAKDLTIQTAGANAHQAVALRSDSDLSVIECELIGQDTLYAHSLRQFYKSCRIIGVDFIFGSAAIFQDCQILVRPRQ…
PAP.Aeschynomene.B	------PSILAMASFLSLTLLLLLLTLSSATLHHHHNHHNSNTTPSPEIQQACKATRFPQQCESTLSQTDLPTNPTALQLLQSAISASSNLLTAQSMVKSILDSSKDSVRTVAATTCLQILANSIHRLSQATDALPRGRNKDARAWLSANLAYQYDCWNSLKYADTAKVAETMSFIDNLTVLSAALAIAFSYDAFGNQTASWRPPMTERDGFWESSGSVG-GSGPGFPVKVTPDVTVCKGG--CNYKTVQEAVNAAPGGGGRRFVIYIKEGVYEETVRVPLEKTVVFLGDGMGKTVITGSAVGQPGMTTYNSATVAVLGDGFMAKDLTIKTAGPDAHQAVAFRLDSDLSIIECEFIGQDTLYAHSLRQFYKSCRIIGVDFIFGSAAIFQDCQILVAPRQ…
PAP.Lotus.A	--SRSILIILSMASLPFLFF-LLFLSPP--Q----QPP---QPPPSPEIQQACKATRFPHQCRSSLSENLLPPNPTPLQIIQSAVAISSQLHTARTMLKTIADSSAGNPRTTAAHTCLHVLHYSHHRTSLAADALPRGRTKDARAWMSAALAYQYNCWSGLKYVDTAVVSETMAFLDSLTGLSSALSMMLSYDIFG---------------LWEGVGSGAGSLPPGVPEGLTPDVTVCKGGGQGCYATVQEAVNVAPD-GEGRFVIHIKEGVYEERVRVPLKKRVVFLGDGMGKTVITGSAVGQTGMTTYESATVGVLGDGFMAKDLTFQTAGPNAHQAVAFRSDSDLSVIECEFIGQDTLYAHSLRQFYKSCRILGVDFIFGSASIFQDCKILVRPRQ…
PAP.Lotus.B	-----------MSPLLPLSFLLLILTLSSASHSHNNHHHHSPATAAPEIQQACKATRFPQQCESSLSH--LPPNPTSLQLLQSAISATSTLATAQSMVKSILDSASGSRRSVAATTCLEVLANSQHRISLANDSLPHGKNKDARAWLSAALAYQYDCRNGLSYADSRSVGEAMSFIDSVSILASALTMTFAYDVFGNDTASWKPPATERNGFWENGGAGGHVTDGDFPTKESADVTVCKGG--CSYKTVQEAVNAAPDGEGKRFVIYIKEGVYEETVRVPLEKRVVFLGDGMGKTVITGSAVGQPGMTTYNSATVAVLGDGFRAKDLTIQTAGPDAHQAVAFRLDSDLSVIECEFLGQDTLYAHSLRQFYKSCRIEGVDFIFGSASIFQDCQILVRPRQ…
PAP.Medicago.A	SIIRSTLILLSMATLPFLFFIFLTLPHS----HSHSSP------NLNLIQQACKSTRFPHQCQTSLYSHPHPTNPTPLQIINSAISLSYQLKTAESLLNSILHASSSNHRTTLAKSCLQVFKYSQHRTSLTLEALSRGKIKDARAFMTAALAYQYNCWSGLKYADTELVFKTMSFLESLTNLSSALSMILSYDLFGNDTDSWRPPRTERDGFWEDSGSGVFGSGPSVPVDLTPNVRVCKEAYSGCYKTVQEAVDASLDLVGERFVIHIKEGVYEERVRVPLRKRVVLLGDGIGKTVITGSSVGQEGMTTYNSATVGVVGDGFMAKDLTIQTAGANAHQAVAFRSDSDLSVIECELIGQDTLYAHSLRQFYKSCRIIGVDFIFGSASFFQDCEILVQPRQ…
PAP.Medicago.B	-----------MASLFTFSL-FLFITLSSATHHHHNHHQPTPPTAGSEIQQACKATRFPQQCESSLAN--LPPNPTALQLIQSAINLSSTLVTAQSMVKAILDSSSSSRRTVAATTCIEILTNSQNRISLSNDALTHGKIKDARAWLTAALVYQYDCWNSLKYADTHAVGEAMSFIDSLETLTSALAMAFSYDVYGKDTSFWKPPTTERDGLWQATGSGGSVSSVGIPAKLTPDVTVCKGGEKGCYKTVQEAVNAAPDGDRKRFVIYIKEGVYEETVRVPLEKRVVFLGDGIGKTVITGSAVGQPGMTTYNSATVAVLGDGFMAKDLTIETAGPDAHQAVAFRLDSDLSVIECEFLGQDTLYAHSLRQFYKSCRIVGVDFIFGSAAIFQDCQILVRPRQ…
PAP.Phaseolus.A	-ILRSTLFILSMASLFFLSL-LFFLNLH----PH---------SSAVEIHRACNATRFPPQCHASLSP-RVPPNPTPLQIVQSALRASSSLVTARSKVRSIVSASANNRRLTNAKSCRQVLHYSRHRTNLAKAALLRGATKDARAWMSASLGYQYGCWNGLKYIHTALVAETMSFLESLVTLSSALSMMVSYDIFGNDTASWRPPMTERDGFWEPSGTPGLGALPKIAENLKADAVVCKGGD--CYKTVQAAVNAAPD-AEGRFVIYIKEGVYEEKVRVPYRKKVVFLGDGMGRTVITGSAVAQPGITTYSSATVGVAGDGFMAKDLTIETAGANAHQAVAFRSDSDLSVIECEFIGQDTLYAHSLRQFYKSCRILGVDFIFGSAAIFQDCEILVRPRQ…
PAP.Phaseolus.B	-----------MDYLFFLSL-FLLLTLSAAHRKA--PPVAAVKSVTQEIQQACAATRFPQQCQTSLSQPKLPPNPSSLQFIQAAVAIYSELATAQSMVKSLLDNAGGSRLTMAASTCVEVLDNSNHRTSLASDALPQGKIKDARAWLGAALAYQYDCWSGLKYAESAAVGKAMAFIDSLESLSSALNMVFSLDAFGNDTASWKPPVTERDGFWGTIASGDSGPVGGVPPNLKPDVTVCKNGADGCYKTIQEAVNAAPDGGKKRFVILIKEGVYKETVRIPLAKRVVFLGDGIGKTVITGDAVGLQAMTTYNSATVAVLGDGFMAKDLTIETAGPDAHQAVAFRSDSDLSVIECEFLGQDTLYAHSLRQFYKSCRIEGVDFIFGSAAVFQDCLVLVRPRQ…
