# Supplementary material for: Legume genome structures and histories inferred from Cercis canadensis and Chamaecrista fasciculata genomes
Source: Plant J. 2026 Jun 10;126(5):e70981. doi: 10.1111/tpj.70981 (PMC13252982; doi:10.1111/tpj.70981)
Supplement: Supplementary file 6 — Data S6. Manuscript supplement; Compressed directory of aligned sequences from 250 gene families with high rates of gene duplication consistent with whole‐genome duplications in the legume subfamilies. [file TPJ-126-0-s006.gz › S6_consen_wgd_tree/40_wgd_aln_manual_wgd_copy/Legume.fam3.01510]

CAE.Acacia.A	MDVMEAINGLIEEAKVRIVWWGLCIFAVSFFLTHTSGSMWMIPVSVLLISALHILFNVEFHWKVQQPRSRTYLSHLEKKQLSPDARLSTKIPPPNWSSEIGSPVVEAALNDFADKLIQDFVIDLVCADITPDKEFPAQVHALIMDALGEISRRIKEILVDLLTRDIVHLVGDHIDLFRKQAAIGVNIMLTLSSEERDERLKYHLLSKELHPALISSESEYKVLRQLMSGVLALVLRRQEAHCPVIRSIAQELITCLVMQPLLKLACPGYIELIEQLLDIIKD--MDIAIGDKHTTSATHHCGNSIAGVFGQNNHTNSNNHSCVQG--------TDETFQCTFQQEHSQVRHADWARMLEAATQRRTEVLMPELEMWTKGTYKKKATTNLKSSFHDYPKN…
CAE.Acacia.B	MKPVNTVYDLIEEAKVRTVWWALSIFAITYFLTHTSKSMWMVPISVLLVCALRILLKVEFHWKVKTPRPQTYLSHLEKKQLSLDPRLSSPPPPAKWKRKIDSPVVEAAASDFIGKILKDFVIDLWYSDITPDQEFPQHIHAIIMDVLGEISGRLKEILVDLLTRDIIDLVGDHLDLFRRQAVIGVDVMLTLSSEERNERLKFHLLSKELHPALVSPESEYKVLQRLMGGIIAIVLRQREVQCPVIRSIARELLTCLVMQPIMDLASPGYIELIETLVLTFNDEGTLGVTSDQSSNAASHHHGHSAVAGIGYDEKTALKKAN------TSSKMHY--------QQDPLQVRHAGWAQGLDASTQRRTEVLMPELDMWTKGRYKKKEIKKMKVGSQDLPAK…
CAE.Chamaecrista.A	MNVTEAIYGLIEEAKVRIVWWGLCILAISLFMTHTSESMLMIPMSIVLFSAICILFKVEFHWKVQT-RPRTFLSYFEKKQISLDARLCTKLPPAKWKSKIGSPVVEAAMNDFVEKLLKDFLVDLVYSNITPDKEFPDQLHALIMDALGEISARVKEILVDLLTRDIVDLIGDHLDIFRKKAAIGVDVMLTLSSEERDERLKFHLLSKELHPALISPDSEYKVLQRLMRGVIALVLRQQEARCSVIRSIAQEFLTCLVMQPILKLASPGYIQLIEDLLLIVKDVVITGKGGDQSTSAANNLCGHPVSDEFGDDNFTASNKHPSAQGDETLTKMQHQETLQSTLQQEPLQVRQSDWARVLEAATQRRTEVLTPELEMWTKGTYKKRENKHVKAGSQDF---…
CAE.Chamaecrista.B	MKPMETVFDLIEEAKIRTVWWALCIFAITYFLTHTSKSMWMIPIAILLVSGLRLLLKVDFRWKVKPPGSMTYLSHLEKKQLSLDSRLSTPPPPAKWRRKIDSPLVEAAVNDFIEKILKDFVIDLWYTDITPDREFPEHIRAIIMDALGEVSGRLREILVDLLTRDIIDLVGDHLDLFRRQAVIGVDVMLTLSSEERDERLKYHLLSKELHPALISPESEYKVLQQLMGGVLAIVLRQREAQSPVIRSIARELLTCLVMQPVLDLASPGYIELIESLLLVIDDSSLVRVASDQSSNAATHQHGNSVVAGDGNDDKTASKKPPVIKADMTMANMHSQ--------QNSLQVKPADWARVLDAATQRRTEVLMPELEMWTKGRYKKKENKPIKAGSQGTSAK…
CAE.Senna.A	--------------------------------------MLMIPMSILVFSSLYILFKVEFQWKVQA-RPKTFLSYFEKRQLSLDSRLSTKPPPAKWKSKIGSPVVEAALNDFVDKMLKDFVIDLAYSGISSDKEFPDQLYALIMDALGEISARAKEILVDLLTRDIVDLIGDHLGLFRKQAAIGVDVMLTLSSEERDERLKYHMLSKELHPALISPGSEYKVLQRLMRGVLALVLRHQEVHCPVIRSIAQEILTCLVMQPVLKLASPGFIELIEDLLLVVKDMNITGSKVDQSVSAA-SHCSHSVADGAAEDNHTSSNKNPSAQGDETQAKMHHQETLQSTLQHEHLQGKPADWARVLEAATQRRTEVLTPELEMWTKGTYKKRENKNIKVEH------…
CAE.Senna.B	MKPMDTICDLIEEAKVRTVWWALFIFAITYFLTHTSKSMWMIPISILFVSALRILLKVEFRWKVKPPASQTYLSHLEKKQLSLDSRLSTPPPPAKWKRKIDSPVVEAAVNDFIEKILKDFVTDLWYADITPDREFPRHIHAIIMDALGEISGRLKEILVDLLSRDIIDLVGDHLDLFRRQAAIGVDVMLTLSSEERDERLKYHLLSKELHPALISPESEYKVLQRLMGGVLAIVLRQREAQCPVIRSIARELLTCLVMQPIMDLASPGYIELIESLLLVINDCGTVGAASDQSSNAASQHHGHSVVAGGGHVDKTALKKPPSLQQDMTLAKMHYQ--------QDRLQVKHADWARMLDAATQKRTEVLMPELEMWTKGRYKKKENKKLKASTQDLSAK…
CER.Bauhinia.A	MKPVITIYDLIEEAKIRTVWWALFIFSIAYFLTHTSKSMWMIPMSILFASALRFLVNVEFHWKVQAPRSETYLSHLEKKQLSPDSRVSTTLNPAKWNRKIDSPIVENALDDFMDKLLKDFVVDLWYSEITPDREAPELIREIIMDALGEISTRVKEIIVDLFTRDIIDLVGDHFELFRRQAAIGVDVMLTLSSEERDERIKYHLLSKELHPALISPESEYKVLQRLMGGVLGTVLRPREAQCPIVRSIAREILTCLVMQPIMNLASPGYIELLETLLLFIKEEGANWVFGDQSTNATS----HSVA-AGGPSDHASSNKNLSAQEDLTSPKMHYQGKTQDTLQQECLQGKPADWARMLEAATQRRTEVLMPELEMWTKGRYKKKEKKYTKASIQDPPTK…
CER.Bauhinia.B	MKPMNTIYDLLEEAKVRTVWWALCIFATTYFFTHTSKSMWMIPMSILFVSALRILFNVEFRWKVQVPRSQTYLSHLEKKQLSLDSRLSSTSNPAKWKRKIGSPIVENAMGDFIDKLLKDFVVDLWYSEITPDKEAPELIREIIMDALAEISARVKEIIVDLLTRDIVDLIGDHLDLFRRQAAIGVDVMLTLSSEERDERLKYHLLSKELHPALISPESEYKVLQRLMGGVLAIVLRPREAQCPIVRSIARELLTCLVMQPIMNLASPGYIELIETLMLLMNEEGANWFGGDQSTNATSHNHGHSVVAAGVPGDLASSNKNLSVQGDMTSAKMRYLATTQHTLQQESLQVKPADWAQMLEVATQRRTEVLMPELEMWTKGRYKKKEKKNTKASFQDPPTK…
CER.Cercis.o	MKPMKTIYDIIEEAKVRTVWWALCIFAIAYFLTHTSKSMWMIPMSILFVSALRILFNVEFRWKVQAPRSQTYLSHLEKKQLSPDSRLSTTSTPAKWKRKIDSPIVENAMGDFIDKLLNDFVVELWYSEITPDRETPGLIREIIMDALGEISGRVKEIIVDLLSRDIVDLIGDHLDLFRRQAAIGVDVMLTLSSEERDERLKYHLLSKELHPALISPESEYKVLQRLMGGVLAIVLRPREAQCPIVRSIARELLTCLVMQPIMNLASPGYIELIETLLLLINEEGANWAGGDQSTNATSHYHGHSVAAAGGPGGHASSNKNLSVQGDMTSAKKCYQETTQHILQQESLQVKPADWARMLEAATQRRTEVLMPELEMWTKGRYKKKENKSTKASFQDPPTK…
CER.Phanera.A	MKPMMTIYDLIEEAKVRTVWWALFIFAIAYSLTHTSKSMWMIPITILFVSALRILLNVEFRWKVQIPRTQTYLSHLEKKQLSPDSRASTTYTPAKWKRKIDSPIVENALNDFIDKLLKDFVVELWYSEITPDKEAPELIREIIMDALGEISRRVKEIIVDLFTRDIIDLIGDHLDLFRRQAAIGVDVMLTLSSEERDERLKYHLLSKELHPALISPESEYKVLQRLMGGVLATVLRPREAQCPIVRSIAREILTCLVMQPIMNLASPGYIELMETLILLIKEEGANWVFGDQSTNTTSHYHGHSVIAGGGPGDHASSNKNLSVQ---------------YTLQQECLQVKSADWARMLEAATQRRTEVLMPELEMWTKGRYKKKEKKNTKANFQDPPTK…
CER.Phanera.B	MKPMETIYDLIEEAKVRTVWWVLCIFATAYFFTHTSKSMWMIPMSILFVSALRILFNVEFRWKVQAPRLQTYLSHLEKKQLSLDSRLSTTSTPAKWKRKIGSPIVENAMGNFIDKLLKDFVVQLWYSEITPDRETPELIREIIMDALGEISGRVKEIIVDLLTRDIVDLIGDHLDLFRRQAAIGVDVMLTLSSEERDERLKYHLLSKELHPALVSPESEYKVLQRLMGGVLAIVLRPREAQCPIVRSIARELLTCLVMQPIMNLASPGCIELIEALLLLINEEGPNWVGSDQSTNATSHNHGHSVAAGGGAGDHASSNKNLSVQGDMTLAKMCYQETTQHTLQQESLQVKPADWAQMLEVATQRRTEVLMPELDIWAKGRYKKKEKKKAKASFLDPPPK…
DET.Sindora.A	MNPMETVHDLIEDAKLRTVWWALCIFAISYFLTHTSKSMWMIPMSILFVSLLRILFTVEFRWKVQQSRPRPYLSHLEKKQLSVDPHLSTTPPPAKWNRKIDSPIVEEALNEFIDKILKDFVVDLWYSDITPDKQFPEQIRALIMEALGEVSRRVKEILVDLLTRDIVDLIGDHIDLFRRQAAIGVDVMVTLSSEERDERLKYHLLTKELHPALISPESEYKVLQRLMGGIIGTVLRQREAQVPVVRSIARELLTCLVMQPIMNLLNPGYIELIESIILLINNEWIKGLGGDQSTNATSRHHSHSVAAGGGHEDHTNSNKNPSIHVEMTLANMHNQETLQYTPQQEHLHAKPADWAHMLEVATQRRTEVLMPELEMWTKGRYKKREKKDIKAGFQDFPAK…
DET.Sindora.B	MKPMETLYDLIEEVKLRTVWWALCIFAVSYFLTHTSKSMWLIPISLLFVSGLRILFKVEFRWKIQKPRPQTYLSHLEKKQISLDPCLSTAPPQAKWSRKIDSPIVEKAMSDFIDKILKDFVMDLWYSEITPDREFPKHIHAIVMDALGEISGRVREILVDLLTRDIVVLIGDHLDLFRRQAAIGVDVMLTLSSDERDERLKYHLLANELHPALISPESEYKVLQRLVSGIIGIVLRQPEAQVPMVRSIAWELLTCLVMQPIMNLASPGCIELIETILLVINDKGPKGEVGNQSANVTSHHRSHSVNAGSGHDSHRDSSKHPSVP-EMTLVKIPHHETLQYPVQQEPLQAKPADWSRMLEAATQRRTEILMPELDMWTKGRYKKKENRKNKAGFHYPPAN…
OUT.Arabidopsis.O	MKAMETIQDLIEEAKVRAVWWCLCIFSVTYFLTHTSIYWWLLPIAILICGGARFFFHFEFRWKVPATPRQSQLSYLEKKQLSVDPRLSGIPPPPRWKKKIDSPVVEAAINDFIDKILNDFVVNLWYSLITPDKEAPELIRAVIMDALGEISVRVKEIIVDLLTRDIVDLIGDHLESFRRQAAIGTDVMKTLSSEERDERLKYHLMSGELYPALVSPESEYKVLQKIVAGILSVVLRPREAQCPLVRTIAREIVTCLVIQPLLNLACPERIEVFEIIINLIKEGNFQFTAEEQNVNSAPLSAFD---------S-QAK--------NMNLTKAIEQKSNINRHPDLHVQQHSADWARSLEVATQRRTEVLRPELEMWTKGRYQKKEYKKSLKKGSSTGAK…
OUT.Prunus.O	MKPMQTIQDLIEEIKLRVVWWALFVFCVTYFLSHSSKSMWMIPISILLVSALRFLLNVEFHWKVQRPRPQSYLSHLEKKQLSVDPRLSTGPPPPRWKRKIGSPIVEDAMSDFIDKILKDFVIDLWYSDITPDKEAPEQIRVIIMDALGEVSGRVKEILVDLLTRDIIDLIGDHMELFRKQAAIGVDVMKTLSSEERDDRLKHHLMSKELHPALISPESEYKVLQRLMGGVLAVVLRPREAQCPVVRSIARELLTSLVIQPVLNFASPGYIELIEYILLAIKDEITKVVAGDQSTAGGVPDHGSPLN------------KYATFQRDMILSKVDNQEKSDYPFQEDPLQPRPADWARILEAATQRRTEVLAPELEMWTKGRYKRKEHKKKIKATQEHTPV…
OUT.Quillaja.O1	MKPMETIYDLIEEAKLRTVWWVLCIFVISYFLSNTSKSMWMLPIAILFASLMRILFEMEFRWKVPPLRPQTYLSHLEKKQLSEDSRLSTAAPPPKWKRKIDSPVVEAAVSDFVDKIMKDFVVDLWYSEITPDKESPEQIRSIIMDALGEISARVKEILVDLLTRDIVDLVGDHFDLFRRQAAIGVEVMGTLSSEERDERLKRHLMSKELHPALVSPESEYKVLQRLMGGLLAVVLRPREAQCPVIRSIARELLTCLVMQPVLNLASPSYIELIEALLLLLNDERTKGFGEYQSTNAASHHHDHSVSAGGGNNDVSISKENQTFQEDMQLAAVESKETLHYA-LQDPLQPRPADWARMLEAATQRRTEVLMPELEMWTKGRYKKKENKNIRAGVLDLPAK…
OUT.Quillaja.O2	MKPMETIFDLIEEAKLRTVWWALCIFVISYFLSHTSKSMWMLPIAILFVSALRILFAVEFRRKVQPLRPLTYLSHLEKKQLSVDSRLSAAATPPRCRRKIDYPVVEAAVSDFIDKIMKDFVVDLWYSEITPDKEVPEHIRAIIMDALGEISARVKEILVDLLTSDIVDLVGDHLDLFRRQAAIGVEVMGTLSSEERDLRLKHHLMSKELHPALLSPESEYKVLQRLMGGVLAVVLRPREAQCPVVRSIARELLTCLVMQPVMNLASPGYIELIEALLLVLNDEGSKGAGDHQSTNAASQHHGQPVSTGRDNDD-SILKQNPTSQEDMQLAIIDRK--------GQTLQPRPADWAWKLEAATQRRTEVLMPELEMWTKGRYKKKENKKVRAGVRDLPVK…
OUT.Vitis.O	MKAMETLQDLIEEAKLRTVWWALCIFAISYFLSHTSKSMWMIPISILLVSALRILSEVEFRWRVRSVPRLTFLSHLEKKQLSVDSRLATSPPPPKWKRKIDSPIVEAAISGFIDKILKDFVVDLWYSDITPDREAPELIRAVIMDVLGEISRRVKEILVDLLTRDIVDLIGNHLDLFRRQAAIGVDVMGTLSSEERDERLKHHLMSKELHPALISSECEYKVLQRLIGGLLAVVLRPREAQCPLVRCIAREIVTCLVMQPVMNLASPIYIELIECLFLAIKDGSSKDLADNQLFSTVGLDHNNSVVAGSSQNGESTSRKYAASNG----------GTLDDGDHEDTMQPRPADWARLLEAATQRRTEVLTPELEMWTKGRYKAKVRKDVKAESQAPVVK…
PAP.Aeschynomene.A	--TMDAISDLIEEAKLRFLWWALCVFALSYFFTHTSKSMLMIPMSILFLVAVRIILKVEFRWRVEPPRLQTYLSHLEKKQLSSDARLSSSPPPPKWKKKIDSPAVEAALNEFIDLILKDFVINMWYADITPDGEFPEQIRDLIMDALAEVSMRVKEILVDLLTRDIVDLIGDHIDLFRRQAAIGVDVMLTLSSKERDERLKLHLLSKELHPALISPESEYKVLQQLMSGVLATILRQQEAQCPVIRSIAREILTCLVMQPVMSLACPVYIEIIESVLLVFNEEGVSWTGGGSDDKST-HSHG--------PDNQSAS----------------------------------AEWAQMLDAATQRRTEVLMPELELWTKGRYKTRENRSTKVGFHDRSVK…
PAP.Aeschynomene.B	-KAMETLSDLIHEAKLRTLWWALCIFAVSYFLTHTSKSMWMVPMSILVVSGLRILFNVEFRWKVPRPRSQTYLSFLERKQLSLDARLTTPPPPAKWKRKIDSPVVEAAMSDLIDKILKDFVVDLWYSEITPDREFPEQIRAIIMDVLAEISVRVKDILVDLLTRDIVDLVGDHLDLFRRQAAIGVDVMKTLSSEERDDRLKFHLLSKELHPALISAESEYKILQRLMSAVLAIVLRQREAQCPVIRSISRELLTSLVIQPIMNLASPGYIELIETLLLLLNDDGTKFMGSDQSTNVASHHHGHSVPTAGGHDNLTASDQHSSLQGDMILAKMSDQEALPHRSHEESTQVKPADWARMLEVATQRRTEILMPELDVWAKGRYKRKENKIIKAGSQDLSAT…
PAP.Lotus.A	--------------------------------------------------------------------------------------------------------------------------------------------------------------------------------------------------------------------------------------------------------------------------------------------------------------------------------------------------------------------MLEAATQRRTEVLMPELEMWARGKYKRKGNKKAKD--------…
PAP.Lotus.B	-----------------------------------------------------------------------------------------------------------------------------------------------------------------------------------------------------------------------------------------------------------------------------------------------MGGDQSTNVTSQHHGHSVATGGGHDKHKASKKHTSLQGEMVLAKKSDHETLQNTLHEESLQVRPADWARVLDAATQRRTEILMPELEMWAKGKYKRKENKIMKAGFQDLPAK…
PAP.Medicago.A	--TMDTIFDLIEEAKLRFLWWSLCIFAISYFLTHTSKSMWMIPMSILFFTGLKILVKVEFRWKVQPPRLQTYLSHLEKKQLPLEEHPSTSPPPPKWKKKIDSPVVEAALNDFIDLILKDFVINMWYADITQDGEFPEQIRDLIMDALAEVSVRVKEIIVDLLTGGIVDLISDHIDLFRRQAAIGRDVMLTLSSEERDERLKFHLLSKELHPALISPESEYKVLQRLMSGVLATVLRKEEAQVSVVRSIAREILTCLILQPIMNLACPAYIELIESLLLILNDGDINWMGGGDSSNATSTTHNH--------DNHTAS----------------------------------ADWAQMLDAATQRRTEVLMPELEMWARGRYGRETRKNAKSGSPA---K…
PAP.Medicago.B	-KPMESVNDLIQEFKLRTLWWALSIFAVSYFLTHTSKSMWMVPMSILFVCALRIIVNVEFRWKVKQPRSHTYLSHLEKKQLSLDPRLSSVPPPVKWKRKIDSPVVEDAMADFIDKILKDFVVDLWYSEITPDREFPDQIRAIIMDVLAEISARVKEILVDLLTRDLVDLVGDHLELFRRQAAIGVDVMKTLSTEERDDRLKFHLLSKELHPALRSPESEYKVLQRLMSALLATVLRQREAQCPVIRSISRELLTCLVMQPVMNLASPGFIELIETLLLLLNDDSKKWMGGDQSTNVASHHHGNSVANSGGHDNLTASSKHPPLQGEMTLAKMSDRETLQNSVHQKSSQPKPADWAQMLEVATQRRTEILMPELEMWAKGRYKRKENKIVKTGSQDLHTK…
PAP.Phaseolus.A	-PTMDIIYDLIEEAKLRLLWWALCIFAISYFFTHTSKSMWMLPMSILFVASLRILLKVELRWKVQPPRLQPYLSHLEKNQLPLDEQLSSSPHPPKWKK-IDSPVVEAALNDFIDLILKDFVINMWYSDITPDMEFPEMIRDLIMDAIAEVSVRVKEILVDLLTRDIVDLIGDHIDLFRRQDAIGVDVMLTLSSEERDERLKFHLLSKELHPALISPESEYKVLQRLTSGLLTTVLRKREAQCPVIRCIARELLTCLILQPVMNLASPGYIELIESLLLLLNEDGISWLGVCEHSTNTTHNHGHSGA-GGGHDNHTGS----------------------------------ADWAQMLEAATQRRTEVLTPELEMWARGRYRRKQHKSTKSGSQDPSMK…
PAP.Phaseolus.B	---MESVNDLIQEAKLRTLWWALCIFAVSYFLTHTSKSMWMLPMSIIFVAGLRILFRVEFRWKVQEPKPLTYLSHLEKKQLSLDSRLTSLPPPAKWKRKIDSPAVEAAMREFIDKILKDFVVDLWYSDITPDKEFPEQIRAIIMDVLAEISGRVKEILVDLLTRDVVDLIGDHLELFRRQAAIGVDVMKTLSSEERDDRLKFHLLSKELHPALISPESEYKVLQQLMSAVLATVLRQREAQCPVIRSIARELLTCLVMQPIMNLASPGYIELIEALILLLNDDGTEGMGSNQSTNVAGHHHGHSVVSEGGHNNLTPSNKNPSLQGEMILAKTSDQGTLQGNLHQESSQARPADWARMLEVATQRRTEILMPELEMWTKGRYKRKENKIIKVGFQDLPAK…
