# Supplementary material for: Legume genome structures and histories inferred from Cercis canadensis and Chamaecrista fasciculata genomes
Source: Plant J. 2026 Jun 10;126(5):e70981. doi: 10.1111/tpj.70981 (PMC13252982; doi:10.1111/tpj.70981)
Supplement: Supplementary file 6 — Data S6. Manuscript supplement; Compressed directory of aligned sequences from 250 gene families with high rates of gene duplication consistent with whole‐genome duplications in the legume subfamilies. [file TPJ-126-0-s006.gz › S6_consen_wgd_tree/40_wgd_aln_manual_wgd_copy/Legume.fam3.01379]

CAE.Acacia.A	MEHHRSY-GVSSSSSHHLQTGSRSVSSQRSIGSVPSLSQSQHIQPSTTTYHRCLTTLKGHTSSYTSCLALSGKLLYTGSSDREIRSLRSVSFSDDPEICITNIALSGKGAVKSIVVQSDRLFSAHQDHKIRVWKIISNKTDQQEYTHVATLPTLGDRASKILIPKHVQIRRHKKCTWVHHVDTVSALALSKDETLLYSVSWDRTVKIWRTRDFSCLESVTAHDDAIAVAVSNDGYVYTGSADRKIKVWKKGEGEKKHTLVDTLEKHDSGVALALSNDGCVLYSGASDKSILVWEREEDGKMGLVGALRGHSMSILCLAVVWDLVCSGSADRTIRIWRGNEREYSCLAVLEGHRGAIKCITAATDRCD-SSEASFLVYSGSLDCDIKMWQVVVPV
CAE.Acacia.B	---------RSSSSSNHVQSSLASLSSQRSLVSVPSLSQFQH-HA-SSTYYQCLTTLKGH-TSYISCIALAGKFLYTGSSDREIRSWHNPFHSDDQSNSISIMVSAGKGAVKSLIVQSDKLFSAHQDYKIRVWNVTADESDHRKYSRLATLPTLGDRATKVLNPKHVQIRRHKKCTWVHHVDTVSALALSRDETLLYSVSWDRTVKVWRIKDLTCLESVNAHDDAIAIAVSGDGYVYTGSADKKIKVWKKCEGEKKHSLVDALEKHNSGIALALSSDGSLLYSGACDRSILVWEKEEDGKMRLVGALRGHTKSILCLAMVSDLVFSGSADKTIRIWRGVHGDYSCLAVLEGHNGPVKCLTAAVDRCNGASEESFLVYSGGLDCDIKVWQIIVPL
CAE.Chamaecrista.A	MEYQRSYSSSSSSSSNYLQTCLKPLSSQNSLASIPSLSQSHHQNPSS---IHCLATLRGHNTSYISSLAISGKFLYTGSSNREITSWRTLLLSSNSQNPITNIAASGNGAVKSIVVHSDDDFSAHQDHKIRVWKINNH---HKKYTCLATLPTLGDRACKMFIPKHIQIRRHKKRTWVHHVDTVSALALSKDQNFLYSVSWDRTIKIWRTKDFACLESISAHDDAIAIAVSHDGYVYTGSADKRIKVWKKREGEKKHALVDTLEKHNSGIALALRNDGCVLYSGACDRSILVWEKEEEGKMVVVGALRGHTMSILCLDVVSDLVCSGSADKTIRIWRGIKREYSCLAVLEGHKAAVKCVTAAVEEEE---EGCFVVYSGSLDCDIKMWQIVVPA
CAE.Chamaecrista.B	MEVQRSYSVSSSSCSSNH---PTSLSSQRSLASVPSLNS--HSAVVTAAYHHCIATLKGG-SSYISCLTLAGKFLHTGSSDREIRSWHSS----QQEISYNNLVTAGNGAVKSLVVVSNKLFSAHQDYKIRVWKIEGS-DEHVEYKRVATLPTFGDRACKVLNPKHVEIRRHKKRTWVHHVDTVSALALSSDQTLLYSVSWDRSMKIWRSRDFTCLESVNAHDDAIAVAVSDDGYVYTGSADKKIKVWKKQGKEKKHGLMETLEKHNSGIALALSGDGCVLYSGACDRSILVWEREEESKMVVVGALRGHTRSILCLAVVSDYLCSGSEDKSIRVWNIN--EYSCLAVLEGHKGPVKCIAAV--HLD---EASFLVYSGGLDSHIKVWQVSLPL
CAE.Senna.A	----------------------KSLSSQRSLASIPSLSQSHHNHPSTTTYHQCLTTLKGPTSSYTSSLALSGTFLYTGSSDREIRSWRTLLTSHSELHPPHQVALSGKGAVKSIVVQSDHHFSAHQDHKIRVWKKTSN--HQNKYTCVATLPTLGDRASKILSPKQVQIRRHKRCTWVHHVDTVSALALSKDHTLLYSVSWDRTLKIWRTTDFSCLESVSAHDDAIAVAVSNDGSVYTGSADKRIKVWKKGEGEKKHALVDCLEKHKSGIALALSNDGCVLYSGACD--------------------------------------SGSADKTIRIWRGVEREYCCLAVLEGHRGAVKCITATVDRCDSSEACCCVVYSGSLDCDIRMWQIVVPV
CAE.Senna.B	MEFHRSYSTSSSSSSSHHNKQLYSLSSQRSLASIPSLH----HQSSSATYHHCLATLKGHTSSYISSLTLAGKFLYTGSSNREIRSWHTTAASSAAG---ASAVTAGKGAVKSLVVQSDKLFSAHQDYKIRVWKITTND-EEVKYTRVATLPTLGDRACKVLNPKHVQIRRHKKCTWVHHVDTVSALALSRDHALLYSVSWDRSIKIWRTTDFTCVESVNAHDDAIAVAVSRDGHVYTGSADKKIKIWRNNENEKKHCLVGTLEKHKSGIALALSVDGSVLYSGACDRSILVWEKEGEGIMVVVGALRGHTKSILCLAVVGDLVCSGSADKSIRVWRGVRGEYECLAVLEGHMGPVKCLAAVEDKGNSASEACFLVYSGGLDCDVKLIKINVR-
CER.Bauhinia.A	MEYHRSYSDSGSSSHSNHQTPLISLTSQRSLASLPSLLQSHNVNHPSNAYHHCLTTLKGH-TSYISSLTLSGKFLYTGSSDREIRSWRTPFHSEDSEHSIANMVVAGKGAVKSLVVQSDKLFSAHQDHKIRVWKISNYESHQQKYTRVATLPTFGDRASKVLIPKHVQIRRHKKCTWVHHVDTVSALALSRDESLLYSVSWDRTIKIWRTRDFTCLESLSAHGDAIAVTLSDDGYVYTGSADKRIKVWKKGEGDKKHSLVDTLEKHNSGIALAISSDGSLLYSGACDRSILVWAKNEDGKMIVMGALRGHTKSILCLALVSDLVCSGSADKTIRVWRGVHTEYSCLAVLKGHRGPIKCLTAMVDRYN-PPEESFLVYSGSLDCDIKVWQIYVPT
CER.Bauhinia.B	MEYHRSYDSGSSSHSNHHQTPLASLSSQRSLASVPSLSQSHHVNHPSNAYHRCLTTLKGH-TSYISSLTLSGKFLYTGSSDREIRSWRTPFDSEDSEHSITNVVVAGKGAVKSLVVQSDKLFSAHQDHKIRVWKISNYEPDQQKYTRLATLPTFGDRACKVLIPKHVQIRRHKKCTWVHHVDTVSALALSGDGSLLCSVSWDRTIKIWRTRDFTCLESISAHDDAIAVTLSDDGYIYTGSADKRIKVWKKGEGDKKHSLVDTLEKHNSGIALALSSDGSLLYSGACDRSILVWEKDEDGKIVVMGALRGHSQSILCLAVVSDLVCSGSADKTIRVWRGVHREYSCLAVLEGHRGPIKCLTAAVDRYN-PSEESFLVYSGSLDCDIKVWQIFVPI
CER.Cercis.o	MEYHRSYDSGSSSHSNNHQTPLTSLSSQRSLASVPSLSQSHHVNHPSNAYHHCLTTLKGH-TSYISSLTLSGKFLYTGSSDREIRSWRTPFDSEDSEHSITNMVVAGKGAVKSLVVQSDKLFSAHQDHKIRVWKISNYEPDQQKYTRLATLPTFGDRASKVLIPKHVQIRRHKKCTWVHHVDTVSALALSRDESLLYSVSWDRTIKIWRTRDFTCLESLSAHDDAIAVTLSDDGYVYTGSADKRIKVWKKGEGDKKYSLVDTLEKHNSGIALALSSDGSLLYSGACDRSILVWKKDEDGKMVVAGALRGHTKSILCLAVVSDLVFSGSADKTIRVWRGVHTEYSCLAVLQGHRGPIKCLTAEVDRHN-PSEESFLVYSGSLDCDIKVWQIFVPI
CER.Phanera.A	-----EYDSRSSSHSKSHQTPLISLTSQRSLLSVPSLLSHNHVNHPSNAYHHCLTTLKGH-TSYISSLTLSGKFLYTGSSDREIRSWRTPFVSEDSKHSITNMVVAGKGAVKSLIVQSDKLFSAHQDHKIRVWKICNYESDQQKYTRLAILPTFGDRASKVLIPKHIQIRRHKKCTWVHHVDTVSALALSRDESLLYSVSWDRTIKIWRTRDFACLESLGAHDDAIAVTLSDDGYVYTGSADKRIKVWKKGEGEKKHSLIDTLEKHNSGIALALSSDGSQLYSGSCDRSILVWKKNEDGKMVVVGALRGHTKSILCLAVVSDLVCSGSADKTIRVWRGVHTEYYCLAVLEGHTGPIKCLTAAVDRYN-PSEESFLVYSGSLDCNIKVWQIFVPI
CER.Phanera.B	MEYHRSYDSGSSSHSNHRQTSLTSLSSQRSLVSVPSLSQSQDVNHPSNAYHHCLTTLKGH-TSYISSITISGKFLYTGSSDREIRSWRTPFDSEDSEHSIINMVVAGKGAVKSLVVQSDRLFSAHQDHKIRVWKISNYEPDQQKYTRLATLPTFGDRACKVLIPKHVQIRRHKKCTWVHHVDTVSALALSRDESLLYSVSWDRTIKIWRTRDFTCLESISAHDDAIAVTLSDDGYIYTGSADKRIKVWKKGEGDKKHSLVDTLEKHNSGIALALSSDGSLLYSGACDRSILVWEKDEDGKTMVVGALRGHTKSILCLAVVSDLVCSGSADKTIRVWRGVHREYSCLAVLEGHRGPIKCLTAVVDRYN-PSEESFLLYSGSLDCDIKVWQIFLPI
DET.Sindora.A	MEYHRSYSSGSSSHSSH-QQRLTSLSSQRSLASVPSLSQSNHHHHPSATYHHCLTTLKGH-DSYISSLALSGKFLYTGSSDRQIRSWRNPLNSEDTSSSTTNMVISGKGAIKSLVIQSDNLFSAHQDHKIRVWKITNDEPDHQKYTRLATLPTFGDRAFKVLIPKHVQIRRHKKCTWVHHVDTVSALALSRDETLLYSVSWDRTIKIWRIKDFTCLESVNAHDDAIAVAVSDDGYIYTGSADKRIKIWKKGQGEKKHTLVDTLEKHKSGIALALSSAGCVLYSGACDRSILVWEKEEDGKMAVVGALRGHTKSILCLCVVSGLVCSGSQDRTIRVWRGDHRDYSCLAVLEGHGGPIKCLTAAVDRYS-SFEESVLVYSSSLDCDIKVWQIFIPV
DET.Sindora.B	MEYHRSY--SSSSHSNHHPAGLAALSSQRSLVSVPSLSRSHP-QSHSSTYHHCLTTLEGQ-TSYTSSLTIAGKFLYTGSSDREIRSWRGPVHPEDNSSSTNNMVTAGKGAVKSLVVQADKLYSAHQDHKIRVWKLSNDEPDHQKYTRLATLPTFGDRASKVLLPKHVQIRRHKKCTWVHHVDTVSALALSSDETLLYSVSWDRTIKIWRTRDFTCLESVNAHDDAIAIVISDDGYVYTGSADKRIKIWKKGQGEKKHSLIDTLEKHNSGIALALGNDGSLLYSGACDRSILVWEKDEEEKMVLVGALRGHTKSILCLAVVSDLVCSGSADKTIRIWRGGNRDYSCLAVLEGHRGPIKCLSGVCDRYN-TSEASFLVYSGSLDCDVKVWQLFVPV
OUT.Arabidopsis.O	------------------------------SEEEPDFQ-EDHLTSSSQPLHQCIATLVCHTASYISSLTLAGKRLYTGSNDGVVRLWANTLETLAEASSNGDVITGGGGAVKSLVILADKLFTAHQDHKIRVWKINDVEEDGKKYMHLATMPTISDRFAKCLMPKQVEIRRHKKASWVHHVDAVSGLALSRDGTLLYSVSWDRTLKIWRTTDFKCLESFTAHDDAIAVALSENGDIYTGSSDQRIKVWRKNKKKRKHSLVAILSEHNSGIALALSGTGSLLHSGGSDGSILVWERDDGGDIVVVGMLRGHTESVLCLAVVSDILCSGSADKTVRLWKCSAKDYSCLAMLEGHLGPVKCLTGAFRDSRKADEASYHIYSGGLDSQVKVWQVLVP-
OUT.Prunus.O	MECHQSYQYYSSSDLHD-QEDLSYISSQPSLQSVPSLS-QSH-NQS-KPCHHCLTTLQGQ-NSYTSSLTLAGNFIYTGSSDGEIRSWCNSLHEVDSENPTHNMVAAGKGAVKSLAISGDKLFSAHQDHKIRVWKINTHEQDRQKCSRLATLPTLGDRAAKLLMPNHVQIRRHKKCTWVHHVDTVSALALSSDEQLLYSVSWDRTLKVWSTTDFKCLESVRAHDDAIAVTSSNDGDVYTGSADKRIKVWRKDLGEKKHSLVATLEKHNSGVALALSRDGCVLFSGACDRSILVWEKKEGEHMEVVGALRGHTKSILCLAVVSDLVCSGSADKSIRIWRGVDRSYTCLAVLEGHNGPVKCLTAAVDDDHSSSNMSCIIYSGSLDSDIKIWQVFVPS
OUT.Quillaja.O1	MDTHETWNSSSSSHSNDFQTEFTSLTSQPSLPSVPSLSQTHHLQHPPSTYHHCLTTLKGH-TSYISSLTLAGKFLYSGSLDREIRSWSNLCNSENHENSITNMVIAGKGAVKSLVVQADKLFSAHQDHKIRVWKISNYEHDHQKYTRLATLPTLGDRASKILIPKHVQIRRHKTCTWVHHVDTVSSLALSNDETLLYSVSWDRTIKIWRTTDFTCLESVGAHEDAIAVAISDDGHVYTGSADKKIKVWRKGQGEKKHSLVATLEKHNSGIALALSSEGSVLYSGACDRSIVVWEKDEDDTMVVVGALRGHTKSILCLAVVSDLVCSGSADKTIRIWRGVDRIYSCLAVLQGHGGPIKCLTGAVDHCD-PSDTSYLVYSGGLDCEIKVWRISIPA
OUT.Vitis.O	--------DYSASQFFHVQSELISLSSQPSLPSVPSLSQTQQYLPSTTTTHHCVTTFKGH-TSYVSSLALAGNFLFSGSSDKEIRLWQNLNSELDHENISNNVVAVGKGAVKSMVVLGDKLFSAHQDHKIRVWKINDQDPHHQKCTRLATLPTLGDRAIKLLTPNHVQIRRHKKCTWVHHVDTVSVLALSEDNSLLYSVSWDRSLKIWRTTDFKCLESVGAHDDAIALALSHDGYIYTGSADKTIKVWRKAPEDKKHSQVATLEKHNSGIALALSTDGSVLYSGASDRSIVVWEKDYSGNMVVVGALRGHSKSILCLAVVSDVVFSGSADNTIRIWRGIHKSYSCLAILEGHTGPVKCLTAATDCYNSNTSTSYLVYSGSLDCDIKVWQIFIPL
PAP.Aeschynomene.A	MEYQRSY--SSSSSSNHHQPRLTSLTSQKTLSSLPSLHHHHHPSTTTTTYHHCLTTLKGHPSSYTSSLTLNGKFLYSGSSDREIRSWTTPLHHHH-PHSHSDSVIAGKGAVKSLVLQSDKLFSAHQDHKIRVWKISNNH-HHHQYTRVATLPTIGDRASKVLIPKHVQIRRHKKCTWVHHVDTVSALALSKDGTLLYSVSWDRTIKIWRIKDFSCLESLTAHDDAIAIAVSHEGLIYSGSADKKIKVWKNQKHKHKHTLLATLEKHNSGVALALSTDESILYSGACDRSILVWEKDDEGKMVVVGALRGHTKSILCLVVVSDLVFSGSADKTIRIWKGNGREYSCLAVLEGHNGPIKCIAAVGDDSSSESEACFLVYSGSLDCDIKVWQIFVHH
PAP.Aeschynomene.B	----------SNHNHNHHQTPNYSLTSQSSLASVPSLSHNNIYSSSSTTNYYCLTTLKNT--SYTSSLTVSGKFLYTGSSDREITAWRNQITAT----TTNTIFAAGKGAIKSLVLHSDKLFSAHQDHKIRVWKITNNHDQQQKYTHLATLPTLTDRMTKLLVPNHVRIRRHKKCTWVHHVDTVSSLALSKDGTLLYSVSWDRTIKVWRTKDFACLESVTAHDDAIAVAVSDDGRVYTGSADKRIKVWQKN---KKHYLVETLEKHNSGIALALSGDGSILYSGASDRSILVWEE-EDGKMVVVGAIRGHSRSILCLVVVMDCVCSGSEDKTVRVWRGVCREYSCLAVLEGHTGPIKSLTAVIDRCDDTSEASLLVYSGSLDCQVKVWQLFVPL
PAP.Lotus.A	MDYHQTYASSSSSHSNHLQPR---VNSQRSLASVPSLN--NHHHSSSAVYHHCLTTLKVQDSSYPSSLTLSGKFLYTGSSDREISSWRS-FEDS-DSNSTTNKVVAGKGAVKSLVIQSDTLFSAHQDHKIRVWKISNS---HQKHTHLATLPTLGDRAAKVLHPKQVQIRRHKKCTWVHHVDTVSALTLSQDGALLYSVSWDRAIKIWRTRDFTCLESLTAHDDAIAVAVSTDGRVYSGSADKTIKVWGKLQGEKKHSLLDTMERHNSGVALALSGDESLLYSGACDRSVLVWEKEDGGRMVVVGALRGHTNSILCLAVVADLVCSGSADKTIRIWKGIHREYSCLAVLEGHAGSIKCLSAVVDFDDADSEASFLVYSGSLDCDVKVWQIFVPA
PAP.Lotus.B	----------TSHRFNDHNS--RSLSSQRSLASIPSLSSFSNLNPSQTSSYNCLTTLKGQSSSYTSSLTLTGKFLYTGSSDREIRSFRAQLDPQ--QHS---LVLAGKGAVKSIVFHSDKLFTAHQDHKIRVWKITDNE-QQQKQTLLATLPTFNDRVSKMLIPKHVQVRRHKKCTWVHHVDTVSAMAISKDGTLLYSVSWDRTIKIWRTRDFTCLESVSAHDDAVAVAVSDDGHVYTGSADKRIKVWKKKEGEKKHSLLDTLEKHNSGIALALSSDGSVLYSGACDRSILVSEKGENGELVVVGALRGHTRAILCLAVVENLICSGSEDKTIRIWRGEGNEYCCLGVLEGHRGPVKSLSAVVDRCD-SSEASYLVYSGSLDCDIKVWQIFVPV
PAP.Medicago.A	MEY--HYSGSSSSHSNHYQPQSTSLTSQRSLLSVPSLPRHNPHIN-HT--SHLITTLKSHNSSYTSSLTLFGKFLLTGSSDREITTWRTTYEED---TTTNNKVIAGKGAVKSLVIQSNKNFSAHQDRKIRVWKLTND---QTKYTHVATLPTLGDRASKILIPKHVQIRRHKKCTWVHHVDTVSSLALSKDGKFLYSVSWDRTIKIWRTKDFTCLESITAHDDAIAVVVSYDGTFYSGSADKRIKVWKNLKKKHKHSLVDTLEKHNSGIALVLSSDESILYSGACDRSILVWEKDENGKMVLVGALRGHKNSILCLAVVWDFVCSGSADKTIRIWRGVGRDYCCLSILEGHQGSVKCLTAVVEHCDNESEESFLVYSGSLDCDIKVWQIFVPA
PAP.Medicago.B	MEYQRSFSNDSNNFQKK-LTTTRTLSSQHSLASIPSLSNSQQFHN---SSFTCLTTLKFH--TYISSLTLVGKFLYTGSSNTEVTSWLSHVHSHPQQSINTNTIVSGNGAVKSIVVHSDKLFTAHQDNKIRVWKITNNESQQQKFTHLATLPTFIDRFTKIFIPKHVNIRRHKKCTWVHHVDTVSSLALSKDGTLLYSVSWDRTIKVWKTKDLTCLESLQAHDDAIAITVSNDGYVYTGSTDKKIKVWKKNKGDKKHLLVDTLEKHRSGIALALNSDGSVLYSGACDRSILVSEKGENGNLIVIGALRGHTKSILCLAVVSDLVCSGSEDKTIRIWRGNTREYCCLSVLEGHKGPIKCLTIVFDHFDQPSEASFLIYSGSLDCDIKVWKIFVPL
PAP.Phaseolus.A	MEYPPSYSVSSSSNSSHHQQGSTSLSSQRSLISVPSLSS----TTATTTFHHCLTTLKGH-TSYISSLTLSGKFLYTGSSDREIRSWRTPLISHP-Q----STVLAGNGAVKSLIIQSNKLFSAHQDHKIRVWKISNQDEDHEKYTHVATLPTLGDRASKVLIPKHVQIRRHKKCTWVHHVDTVSALALSKDGTLLYSVSWDRSIKIWRTKDFACLESVTAHDDAIAIAVSYDGLVITGSADKRIKVWRKEEGEKRHRLVETLEKHNSGVALALSNDESHLYSGACDRSVLVWEK-KGGRMGLVGALRGHTKSILCLAVVADLVCSGSADKTIRIWRRLHAQYSCLAVLEGHGGSIKCLTAVLDHCN----PSFLLYSAALDCDIKVWQISVPS
PAP.Phaseolus.B	-----------------FNHTNNTLSSQPSLASVPSLSPSHLFNASTA-SHTCLATLKPHSSSYTSSLTLAGKFLYAGSSDREIRSWYTIFLSEEHSQN-TNILTAGKGAVKSIVVHSDKLFTAHQDHKIRVWRITTHDHDQQRFTRVATLPTLGDRVTKILLPKHVQIRRHKKCTWVHHVDTVSSLALSHDGTLLYSVSWDRTIKVWRTKDFACLESIRAHDDAIAVAVSADGHVYTGSTDKRIRVWRKKEGEKKHSVVDTLEKHKSGIALALSSDGCVLYSGACDRSILVSEQGENGKLVVVGALRGHTKSILCLAVVSDLVCSGSEDKTVRIWRGLRKDYSCLAVLEGHRSPIKSLTATLHHTHLPSQLSLLLYSGSLDSDVKVWQLFLPL
