# Supplementary material for: Legume genome structures and histories inferred from Cercis canadensis and Chamaecrista fasciculata genomes
Source: Plant J. 2026 Jun 10;126(5):e70981. doi: 10.1111/tpj.70981 (PMC13252982; doi:10.1111/tpj.70981)
Supplement: Supplementary file 6 — Data S6. Manuscript supplement; Compressed directory of aligned sequences from 250 gene families with high rates of gene duplication consistent with whole‐genome duplications in the legume subfamilies. [file TPJ-126-0-s006.gz › S6_consen_wgd_tree/40_wgd_aln_manual_wgd_copy/Legume.fam3.00851]

CAE.Acacia.A	------------------------PSNNIQRTVSDISYEISKENIINKALPPISEVEDAKCECCGMSEECTTEYIERVRDKYLGKWVCGLCSEAVKEELEKGGKKEEALNAHMSACVKFKYGRAFPVLVQAQAMKEMLKKSKLDGRRAKSFNPRDTDNNKKGGLARSSSCIPQL---------
CAE.Acacia.B	MAPHGESSPITFSRNNNTSKPPKLSSDHLQRTISDISFELSKEGLDNLTLPEISEVEDAKCECCGMSEECTQEYIERVRDKFLGKFVCGLCSEAVKEETEKGGKKEEAINAHMNACVRFKFGRAFPVLFQAEAMKEMLKKNKLEGKRAKSISPRDHSNTKPGGIARSSSCIPALTREIDLTIA
CAE.Chamaecrista.A	-------------------------HNKLQRTISDISYEISESEIQDLKLPPISEVEDAKCECCGMSEEFTTEYIERVRDTHLGKWVCGLCAEAVKEELDKAGKIEQALSAHMSACVRFKYGRAFPVLYQAQAMKEMLKKNKFDGRRARSFNPRDSNNNKGGGIARSSSCIPAIY--------
CAE.Chamaecrista.B	MAPHGESLPGSLSRN-NSSKPP--RSDHLHRTISDISAELAKESLMALGMPAISEVEDAKCECCGMSEEFTREYIERVRDKFLGNWVCGLCAEAVKEEIEKAGKKEEALRAHMSACVRFKYGRAFPVLFQAEAMKEMLKKNKMEGKRAKSISPRDYKANKPSGIARSSSCIPALTREIELTLA
CAE.Senna.A	-----------------------KSSNNLQRTISDISYEMSKEEEVTLGLPPISEVEDARCECCGMSEECTTEYIERVREKYLGKWVCGLCAEAVKEELAKGGRKEEALSAHMSACVRFKYGRAFPVLLQAQAMKEMLKKSKLDGRRARSFNPRDNNDKKKAGIARSSSCIPAISQD------
CAE.Senna.B	MAPHGETLPCSFSNNNSTSKPPRMS-DSLHRTISDISFELAKEGLDNLKLPAISEVEDAKCECCGMSEECTQEYIERVREKFMGKWVCGLCAEAVKEELEKGGRKEEALSTHMSACVRFKFGRAFPVLFQAEAMKEMLKKSKMEGRRDHKGNIKGG-GAGGGGLARSSSCIPAITRDIDLTIA
CER.Bauhinia.A	MAPHGEALTSSFTRSTS-SKPPRLSSDHLQRTISDISFELSKEGIDLKQMPPISEVEDAKCECCGMSEECTPEYVERVRDKFHGKWVCGLCAEAVKEELEKGGKKEEALNTHMNACVRFKFGRAFPVLFQAEAMKEMLKKNKLEGRRGKSISPREKGGPKKGGIARSSSCIPAITREMDLTIA
CER.Cercis.o	MAPHGEALTSSFTMSTT-SKPQRLSSDHLQRTISDISFELSKEGID-LKLPPISEVEDAKCECCGMSEECTPEYIDRVRDKFLGKWVCGLCAEAVKEELEKGGKKEEALNTHMNACVRFKYGRAFPVLFQAEAMKEMLKKSKLEGRRAKSISPREKGGPKKGGIARSSSCIPAITREMDLTIP
CER.Phanera.A	MAPHGEALSSSFTRSTT-SKPPRLSSDHLQRTISDISFELSKEGID-LKLPPISEVEDAKCECCGMSEECTPEYIDRVRDKFQGKWVCGLCAEAVKEELEKGGKKEEALNTHMHACVRFKYGRAFPVLFQAEAMKEMLKKNNLEGRRAKSMSPRDKAGPKKGGIARSSSCIPAITREMDLTIA
CER.Phanera.B	MAPHGEALTNSFARSIT-CKPPRPSSDHLQRTISDISVELSKEGID-LKLPPISEVEDAKCECCGMSEECTLEYIDRVRDKFLGKWVCGLCAEAVKEELEKGGKMEEALNTHMNACVRFKYGRAFPVLFQAEAMKEMLKKSKSEGRRAKCISHRDKGGPKKGGIARSSSCISAITREMEFTIT
DET.Sindora.A	MAPHGESLARSFSRSKNISKPPRLSSDHLQRTISDISFELVKEEINNLKLPPISEVEDAKCECCGMCEECTPEYIDRVRDKFLGKWICGLCAEAVKEELEKGGKKEEAISAHVSACVRFRYGRAFPVLFQAEAMKEMLKKNKLEGSRAKSISPRDKAGQKKGGIARSSSCIPAITREMDLTIA
DET.Sindora.B	MAPQGEASLGPSPRNNKIHKPPRLASENLQRTISDISLELTKESFDNLKLQPISEVEDAKCDCCGMSEECTPEYVSRVRDKFLGKWVCGLCAEAVKEELEKGGNKEEALSAHMSACVRFRYGRAFPVLYQAEAMKEMLKKSKLEGRRGKSISPKEK-GEKKGGIARSSSCMPVITKEMDLTQA
OUT.Arabidopsis.O	------------V----KPPPPKVGKKSLHRSLSDISLDYHREEEK--GLGTIVEVEKAKCECCGMREECTMEYIERVREKFFGKWICGLCSEAVKEERDKEEEGEGALKEHMSACLRFKLGREYPALFQADAMRDMLRRS----TRGQSIIPKPA-------ISRTSSCIPAITRDL-----
OUT.Prunus.O	MAPNGETIVGSYSRTNFKSKPPKLSSDSLKRTVSDISYELSKEAVDQLQLPPISEVEDAKCECCGMSEECTPEYIDRVRDKFLGKWICGLCSEAVKEELEKGGDKEEAMNAHISACVRFKYSRPYPVLFQAEAMREMLKKSKMEGRRAKSISPRDKGGAGKGGIARSSSCIPAITREMDLSMA
OUT.Quillaja.O1	MASYGEAMAGSFSRNTNVSKPPRLSSDGLHRTVSDISSELSKEGIDLKVLQPISEVEDAKCECCGMSEECTPEYIDRVRDKFLGKWICGLCSEAVKEEMEKGGKKEEALNAHINACVRFKFDRAYPVLFQAEAMREMLKKSKLEGRRAKSFNPRDNGGLKKVGIARSSSCIPAITKEMNLTLA
OUT.Quillaja.O2	MAPLREAIASSFSR-NTITKPPRLSSDSLHRTVSDISSELSKEGINDLKLPPITEVEDARCECCGMSEECTPEYIDRVRDKFLGKWICGLCAEAVKEEMEKGGKKEEALNAHMNACFRFKFDRAYPVLFQAEAMREMFKKSNLEGKRAKSFNPRDNGGLKKAGIARSSSCIPAITRDMNLTVA
OUT.Vitis.O	-PPHGEAIVSSYAR-ATFCKPPKISTDNLQRTISDISFELSKEAIGDLTLPPISEVEDAKCECCGMSEECTPEYIKRVRDKFLGKWICGLCTEAVKEEIEKGGKKEEALSTHMNACSRFKLGRAYPVLFQAEAMREILKKSRLDGRRGKSISPRDKTGQKVGGIARSSSCIPAITREMDLTKS
PAP.Aeschynomene.A	MAPHGESLPSTFSRSSNISKPPRMSSSSIQRTRSDITFELTKEGLQNLALAPISEVEDAKCECCGMCEECTPEYIDRVRGKFSGKFVCGLCSEAVKEETEKGGKKEEALNSHMSACVRFKYGRAFPVLFQAEAMKEMLKKSKMDGRRAKSFNPRDNATKNKAGLARSSSCIPAITRDVDLTLA
PAP.Aeschynomene.B	MAPHGESLPKPFSSSNISSKPPKLSKENLQRTVSDISFELTKEVVEDLKLPSISEVEDAKCECCGMCEECTMEYIDRIRNKFLGKFVCGLCSEAVKEELEKGGKKEEALSSHMSACVRFKYGRAFPVLFQAEAMKEMLKKSNIDGIRAKSISPKEKGGIKKGGIARSSSCIPAITRDFDLKIA
PAP.Lotus.A	MAPHGESLPSSFSKPNNVSKPPRVSSNHIQRTISDLTFELSKEGIDHLTLPPVAEVEEAKCECCGMSEECTPEYIEKVRSKFLGKWVCGLCSEAVKEELVKGGKKEEALSAHMSACVRFKYGRSFPVLFQAEAMKEMLKKSKMEGRRAKSFNPREN-DKKKGGIARSSSCIPAITREIDLTK-
PAP.Lotus.B	MAPHGESLVKPFPITNKLSKPPKLSPEHLQRTFSDISFELTKEAINDLKLPTISEVEDAKCECCGMSEECTPEYIDRVRDKFMGKWVCGLCAEAVKEELEKGGKKEEALSAHMNACVRFKYGRAFPVLFQAQAMKEMLKRNNLDGRRAKSISPRDKGGVIKGSLARSSSCIPALTRAMDIKIT
PAP.Medicago.A	MAPHGDSLPSSISRSNICSKPPKPNSSQIQRTISDISFELSKQDLDLTQLPPITEVEDAKCECCGMSEEFTPEYIKRVRDKYLGKWVCGLCSEAVKEELEKGGNNEEALSAHMSACVRFKFGRSFPVLFQAEAMKEMLKKSKMEGRRAKSFNPRDKGGEKKGGLARSSSCIPAITRDIDFTIT
PAP.Medicago.B	MAPHGESLSSSFSRNNTSNKPTKLSTDHLQRTVSDISFELAKEAIDNLKLPSISEVEDAKCECCGMSEECTPEYIDRIRNKFKGKFVCGLCSEAVKEELEKGGKKEEALNTHMNACVKFKYGRAFPVLFQAQAMKEMLKKSNMDGKRAKSISPRDKNG--GGGLARSSSCIPALTREINIKIA
PAP.Phaseolus.A	MAPNGECLPCSFSRTNNMCKPPRHSSDHIQRTVSDISFELTKEGTD-LSLPAITEVMDAKCECCGMCEECTPEYIERVREKFLGKWVCGLCAEAVKEELEKGGKKEEALSSHMSACVRFKYGRAFPVLFQAEAMKEMLKKNKMEGRRAKSFNPRDKGGQSKGGIARSSSCIPAITREMGLTMA
PAP.Phaseolus.B	MAPHGESLTSSFSRKS-MSKPPKLASENLQRTVSDISFELTKEEIDGLKLTPISEVENAKCECCGMSEECTPEYIDRVREKFNGKWVCGLCGEAVKEELEKGGEKEEALSAHMSACVRFKYGRAFPVLFQAQAMKEMLKKSTLDGRRAKSISPRDKGGPKKGGIARSSSCIPALTREIDIKIA
