# Supplementary material for: Legume genome structures and histories inferred from Cercis canadensis and Chamaecrista fasciculata genomes
Source: Plant J. 2026 Jun 10;126(5):e70981. doi: 10.1111/tpj.70981 (PMC13252982; doi:10.1111/tpj.70981)
Supplement: Supplementary file 6 — Data S6. Manuscript supplement; Compressed directory of aligned sequences from 250 gene families with high rates of gene duplication consistent with whole‐genome duplications in the legume subfamilies. [file TPJ-126-0-s006.gz › S6_consen_wgd_tree/40_wgd_aln_manual_wgd_copy/Legume.fam3.01187]

CAE.Acacia.A	MGSMGGEEAM---TGGEERIFVSVRIRPLDKERAKDVSDWECINTTVIHRNISASDRSLYPTAYTFDRVFGTDCSTRQVYEEAAKQVALSVVSGISSIFAYGQTSSGKTYTMSGITEYTVADIYDYTEKHEEREFVLKFSAIEIYESVRDLLSLDSTPLRLLDDPERGTVVERLTEETLRDWNHFSELISFCETQRQIGETSLQASSRSHQILRLTIESSAREFLGDKSSSLAASVFIDLAGSERASQTLSAGTRLKEGCHIRSLLTLGTVIRKLSKGRGHVPFRDSKLTRILQSSLGGARTAIICTMSPARSHVEQTRTLLFASCAKEVSTARVVVVSDKALVKQLEKELARLESELRNSASAGRANESTALLREKDLQIEKLKKEVAEVTRQRDLAQ…
CAE.Chamaecrista.A	MGSMGGEEVV---TGCEERILVSVRIRPLDYERARDASDWECIDTTIIYRNLSASDRSLYPTAYTFDRVFRTDCSTRQVYEEAAKEVALSVVSGISSIFAYGQTSSGKTYTMSGITEYTVADIFDYIEKHKEREFVLKFSAIEIYESVRDLLSLDSTPLRLLDDPERGTVVEKLTEETLRDWNHFSELISFCETQRQIGETSLQASSRSHQILRLTIESSAREFLGDKSSSLAACVFIDLAGSERASQTLSAGTRLKEGCHIRSLLTLGTVIRKLSKGRGHIPFRDSKLTRILQSSLGGARTAVICTMSPARSHVEQTRTLLFASCAKEVSTAQVVVVSDKALVKQLQRELARLESELRNSGSAGHTSDSAAIMREKDLLIETLKKEVAELTVQRDLAQ…
CAE.Chamaecrista.B	MGSFDEMEAMEGSTSCGERILVSVRLRPLNKERARDVSDWECIDTTVICKNLSASDRSLYPSTYTFDRVFRSDCPTWKVYEEGAKNVALSVVGGISSVFAYGQTSSGKTFTMSGITEYGVADIFNYIAKHKEREFVLKLSAIEIYECVRDLLSLDGTPRRLLDDPERGTVVERLTEETLSDWNHFKELLSFCETQRQIGETSLEASSRSHQIIRLTIESSAGEFLGHKSSTLAASVFVDLAGSERASQTLSAGTRLKEGCHIRSLLTLGTVIRKLSKGRAHIPFRDSKLTRLLQSSLGGARTAIICTMSPARSHVEQTRTLLFASCAKEVATAEVVVMSDKALVKQLQRELARLENELKNTRAACYTSDSAALLRQKDLEIVKLKKEVAEVTMQRDLAQ…
CAE.Senna.A	MGSMGGEEEV---GGGEERILVSVRIRPLDKERAKDVSDWECIDTTVIYRNLSASDRSLYPTAYTFDRVFRTDCSTRQVYEEAAKEVALSVVSGISSIFAYGQTSSGKTYTMSGITEYTVADIFNYIEKHKEREFVLKFSAIEIYESVRDLLSLDSTPLRLLDDPERGTVVERLTEETLRDWDHFTELISFCETQRQIGETSLQASSRSHQILRLTIESSAREFLGDKSSSLAASVFVDLAGSERASQTLSAGTRLKEGCHIRSLLTLGTVIRKLSKGRGHVPFRDSKLTRILQSSLGGARTAIICTMSPARSHVEQTRTLLFASCAKEVSTAQVVVVSDKALVKQLQKELARLESELRNSGSG-RTSDSDALIRQKDLQIEKLMKEVADLTMQRDLAQ…
CER.Bauhinia.A	MGSICGDEAMQGLNGREERIYVTVRMRPLEKEIARDVSDWECIDTTIIYRNLSASERSLYPTAYTFDRVFRHDCSTRQVYEEAAKEVALSVVSGISSVFAYGQTSSGKTYTMSGITEYTGADIFDYIEKHKERQFVLKFSAIEIYESVRDLLSSDSSPRRLLDDPERGTVIERLTEETLMDWNHFTELISFCEAQRQIGETSMEASSRSHQILRLTIESSAREFLGDKSSSLSASVFVDLAGSERASQTLSAGARLKEGCHIRSLLTLGTVIRKLSKGRGHIPFRDSKLTRILQSSLGGARTAIICTMSPARSHVEQTRTLLFASCAKEVSTAQVVVMSDKALVKQLQRELSRLENELRNSGTALLTSDAAALLREKDLQIEKLKREVTELTLQRDLAH…
CER.Bauhinia.B	MGSIAGDEAMQGLNGHQEKIYVSVRMRPLEKEIARDVSDWECIDTTIIYRNLSASDRSLYPTAYTFDRVFRNNCSTRQVYEEAARDVALSALSGIASIFAYGQTSSGKTFTMSGITEYTVADIYDYIEKHKERKFVLKFSAIEIYESVRDLLSSDSSPLRLLDDPERGTVVEKLIEETLMDWSHFIELISFCEAQRQIGETSLEASSRSHQILRLTIESSAREFLGDKSSSLAASVFVDLAGSERASQTLSAGARLKEGCHIRSLLTLGTVIRKLSKGRGHIPFRDSKLTRILQSSLGGARTAIICTLSPARSHVEQTRTLLFASCAKEVSTAQVVVMSDKALVKQLQREVARLENELRNSGSVSLTADFAALLREKDIQIEKLKREVAELVLQRDLPQ…
CER.Cercis.o	MGSIGGDEAMQGLNGREERIYVTVRMRPLEKEIARDVSDWECIDTTIIYRNLSASDRSLYPTAYTFDRVFRNDCSTRQVYEEAAKEVALSVVSGISSIFAYGQTSSGKTFTMSGITEYTVADIYDYIEKHKEREFVLKFSAIEIYESVRDLLSSDSSPLRLLDDPERGTVVEKLTEETLMDWNHFIELISFCEAQRQIGETSLEASSRSHQILRLTIESSAREFLGDKSSSLAASVFVDLAGSERASQTLSAGARLKEGCHIRSLLTLGTVIRKLSKGRGHIPFRDSKLTRILQSSLGGARTAIICTMSPARSHVEQTRTLLFASCAKEVSIAQVVVMSDKALVKQLQRELARLENELRNSGSALLTADSAALLREKDLQIEKLKREVTELTLQRDLAQ…
CER.Phanera.A	MGSIGGDEAMQGLSEREERIYVTVRMRPLEKEIARDVSDWECIDTTIIYRNLSASDRSLYPTAYTFDRVFRQNCSTRQVYEEAAKEVALSVVSGISSIFAYGQTSSGKTYTMSGITEYTVADIFDYIEKHKEREFVLKFSAIEIYESVRDLLSSDSSPRRLLDDPERGTVVERLTEETLMDWNHFTELIAFCEAQRQIGETSLEASSRSHQILRLTIESCAREFLGDKSSSLAASVFVDLAGSERASQTLSAGARLKEGCHIRSLLTLGTVIRKRSKGRGHIPFRDSKLTRILQSSLGGARTAIICTMSPARSHVEQTRTLLFASCAKEVSTAQVVVMSDKALVKQLQRELARLENELRNSGTALLTSDAAALLRDKDLQIEKLMREVTELTLQRDLAQ…
CER.Phanera.B	MGSVGGDEAMQGLNGRQENIYVSVRIRPLEKEIARDVSDWECIDTSIIYRNLSTSERSLYPTAYTFDRVFRNDCSTRQVYEAAAREVALSVVSGIASIFAYGQTSSGKTFTMSGITEYTVADIYGYIAKHKEREFVLKFSAIEIYESVRDLLSSDSSPLRLLDDPERGTVVEKLTEETLMDWNHFNELISFCEAQRQIGETSLEASSRSHQILRLTIESSAREFLGDKSSSLAASVFVDLAGSERASQTLSAGARLKEGCHIRSLLTLGTVIRKLSKARGHIPFRDSKLTRILQSSLGGARTAIICTLSPARSHVEQTRTLLFASCAKEVSTAQVVVMSDKALVKQLQRELARLENELRNSGSASFTADSAALLREKDLQIEKLKREVTELTLQRDLAQ…
DET.Sindora.A	MDSIGGEEAMQAPMARQERIHVSVRIRPVEKEISRDFSEWECIDNTIMYRSIPASDRSLYPTTYTFDRVFGSDCSTRQVYEEAAKEVALSVVSGISSIFAYGQTSSGKTYTMGGVTRFTVEDIYFYVQMHKERQFVLKFSAIEIYESVKDLLSADGIPRRLLDDPERGTVVERLTEETLRDWSHFCELISFCDAQRQIGETSLEFSSRSHQILRLTVESSAREFLGDKASSLAASVFVDLAGSERASQTNSAGSRLKEATHIRSLLTLGTVIRKLSKGRGHIPFRDSKLTRILQSSLGGARTAIICTMSPARSHVEQTRTLLFASCAKEVATAQVVVVSDKALVKQLQRELARLENELRNSSSGFRKSDSIALLREKDIQIEKLKKEVLELSLQRDLAQ…
DET.Sindora.B	MGSIGGDEAMQGPAGHEERIYVSVRIRPLEKEISRDVADWECIENTVIYRNLSASDRSLYPTAYTFDRVFRTDCSTRQVYEEAAKEVALSVVRGISSIFAYGQTSSGKTYTMSGITEFTVEDIYNYIEKHKEREFFLKFSAIEIYESVRDLLSLDSTPRRLLDDPERGTVVEKLTEETLRDWDHFKELISFCEAQRQIGETSLEASSRSHQILRLTIESSAREFLGDKSSSLAASVFVDLAGSERASQTNSAGTRLKEGCHIRSLLTLGTVIRKLSKGRGHVPFRDSKLTRILQSSLGGARTAIICTMSPARSHVEQTRTLLFASCAKEVAIAHVVVMSDKALVKQLQRELARLESELRNSGSAFVASDSSALLREKDLQIEKLTKEVTELTLQRDHAQ…
OUT.Arabidopsis.O	-----GEDQMQGSSGREEKIFVSVRLRPLVRERARDVADWECIDETVIYRSLSISERSMYPTAYTFDRVFGPECSTREVYDQGAKEVALSVVSGVASVFAYGQTSSGKTYTMIGITDYALADIYDYIEKHNEREFILKFSAMEIYESVRDLLSTDISPLRVLDDPEKGTVVEKLTEETLRDWNHFKELLSICIAQRQIGETALEVSSRSHQILRLTVESTAREYLADKFSTLTATVFIDLAGSERASQSLSAGTRLKEGGHIRSLLTLGTVIRKLSKGKGHIPFRDSKLTRILQTSLGGARTSIICTLSPARVHVEQSRTLLFASCAKEVTTAQVVVMSDKALVRHLQRELAKLESELSSPRQALVVSDTTALLKEKDLQIEKLNKEVFQLAQELERAY…
OUT.Prunus.O	MVAIGGEEPTQEPGSHGDRIFVSVRLRPLEKETARDVSDWECIDSTVIYRNLSVSERSMYPTAYTFDRVFGTDCSTMRVYEEGAKKVALSVVSGISSIFAYGQTSSGKTYTMSGITEYTVTDIYDYIEKHKEREFHLKFSAMEIYESVRDLLSADTTPLRLLDDPERGTIVEKLTEETLRDWDHFKELLSVCEDQRQIGETALEASSRSHQILRLVIESSAREFLGDKSSSLTAVVFVDLAGSERASQTLSAGTRLKEGCHIRSLLTLGTVIRKLSKGRGHVPYRDSKLTRILQSSLGGARTAIICTMSPAHSHVEQSRTLLFASCAKEVTTAQVVVMSDKALVKHLQRELTRLETELRGSGPKTVPADSSTLLREKDHQIEKLKKEVSELTQQRDLAQ…
OUT.Quillaja.O1	MGPVDGEEVVHGPTGQGEKIFVSVRLRPLEKEIAKDVSDWECIDNTILYRNLSVSERSMYPTAYTFDRVFRHDCSTSLVYEEGAKEVALSVVSGISSVFAYGQTSSGKTYTMSGITKYTVHDIYCYIKKHNEREFILKFSAMEIYESVRDLLSSDSSPLRLLDDPERVTVVEKLTEETLRDWDHFKELISVCEAQRQIGETSLETSSRSHQILRMTIESSAREFLGDKSSSLSATVFVDLAGSERASQSQSAGLRLKEGCHIRSLLTLGTIVRKLSKGRGH------------------------------------SRTLLFASCAKEVATAQVVVMSDKALVKQLQRELARLKNELHSSGSDCLTSDFAKLLKEKDLQIEKLQQEVSDLTLQRDLAQ…
OUT.Quillaja.O2	MGSINGEEVMQGSNGQGEKILVSVRLRPLEKEIARDVSDWECIDNTIIYRNLSVSERSMFPTAYTFDRVFRHDCSTRLVYEEGAKEVALSVVSGISSVFAYGQTSSGKTYTMSGITEYTVADIYNYIEKHKEREFILKFSALEIYESVRDLLSSDSTPLRLLDDPERGTVVEKLTEETLRDWGHFKELLSVCEAQRQIGETSLEASSRSHQILRLTIESSAREFLGDKSSSLAATVFIDLAGSERASQTQSAGTRLKEGCHIRSLLTLGTVIRKLSKGRGHVPFRDSKLTRILQSSLGGARTAIICTVSPARSHVEQSRTLLFASCAKEVATAQVLVVSDKALVKKLQRELARLENELRNPGSTSLTSDSVALMKEKELQIEKLQKEVTELTMQRDLAQ…
OUT.Vitis.O	MGSAGGEEVMRGPSGRGERVVVSVRLRPLEKEISRDALDWECIDTTIIFKNLPIPERSMYPSAYTFDRVFRSDSTTREVYEAGAKEVALSVVSGICSIFAYGQTSSGKTFTMSGITEYTMADIYDHIERHKEREFLLKFSAMEIYESVRDLLSSDTAPLRLLDDPERGTIVEKLTEETLRDWNHLIELLSLCEAQRQIGETALETSSRSHQILRLTVESSAREFLGDNSSVLTSTVFVDLAGSERASQSLSAGTRLKEGCHIRSLLTLGTVIRKLSKGRGHIPYRDSKLTRILQSSLGGAKTAIICTMSPARSHVEQSRTLLFASCAKEVTTAQVVVMSDKALVKHLQRELARLENSLRSPEPTSICLDTATLLRDKDLQIEKLEKELRELTLQRDLAQ…
PAP.Aeschynomene.A	MDSIFVEEATEGPTGNEERIVVSVRMRPLDKELTRDVSEWECIDTTIIYKNLSASERSLYPTAYSFDRVFSDDYSTRQVYEEAAKEVALSVLNGISSIFAYGQTSSGKTYTMGGITEYTVADIFNYIEKHKERDFVLKFSALEIYESVRDLLCADSTPLRLLDDPERGTVVERLTEETLHDWNQFTELISFCETQRQIGETSLEASSRSHQIFRLSIESFAREFLGDTSSSLAASVFVDLAGSERASQTNSAGTRLKEGSHIRSLLTLGTVIRKLSKGRGHIPFRDSKLTRILQSSLGGGRTAIICTMSPARSHVEQSRTLLFASSARQITTAQVVVMSDKVLVKQLQRELARLETEMRNSWSSRHKSDSSKLLKEKELEIEMLKKEVSNLTLQRDLAQ…
PAP.Aeschynomene.B	MGSVGAEEAMQDPEGCEERILVSVRLRPLDKELARDVSEWECIDTTIIYRSLSASDRSLYPTAYSFDRVFRADSSTRQVYEEAAKEVALSVVSGISSIFAYGQTSSGKTYTMSGITEYTVADIFSYIEKHTEREFVLKFSAIEIYESVRDLLCADSAPLRLLDDPERGTVVERLTEETLRDWEHFTELISFCEAQRQIGETSLEASSRSHQILRLTIESSAREFFGDKSSSLAASVFVDLAGSERASQTNSAGTRLKEGCHIRSLLTLGTVIRKLSKGRGHIPFRDSKLTRILQSSLGGARTAIICTMSPARSHVEQTRTLLFASCAKEVSTAQVVVMSDKALVKQLQKELARLENELRNSGSARPASDSAAIIREKDREIEKLKKEVKEVTMERDLAQ…
PAP.Lotus.A	-------------------------------------------------------------------------------------------------------------------------------------------------------------------------------------------------------------------------------------------------------------------------------------------------------------------MSPARSHVEQSRTLLFASCAKEVATAKVGVVSDKLLVKQLKRELARLESELRNSGSTGLKSDSAALLREKELQIEMLKNEVMDLTMQRDLAQ…
PAP.Lotus.B	---------------------------------------------------------------------------------------------------------------MSGVTECTAADIFNYIEKHVEREFTLKFSAIEIYESVRDLLSPDFTPLRLLDDPEKGTVVEKLTEETIIDWNHFAELVSFCEAQRQIGETSLEASSRSHQILRLTIESSAREFLGDKSSSLSASVFVDLAGSERASQANSAGTRLKEGCHIRSLLTLGTVIRKLSKGRGHVPFRDSKLTRILQSSLGGARTAIICTMSPARSHVEQSRTLLFASCAKEVATAQVVVMSDKALVKQLQKELARMESELRILGSAHPNSDSAALLREKDLQIEMLKNEVKEVTLQRDLAQ…
PAP.Medicago.A	MGSNSGEEAMQGVAGGEERILVSVRVRPLEKELWKDLSEWECIDTTIMYRSLSASERSLYPTTYSFDRVFRTDCPTRQVYEEAAKEVALSVLNGISSIFAYGQTSSGKTYTMSGITEYAVADIFNYIEKHKEREFVLKFSAMEIYESVRDLLSNDTTPLRLLDDPEKGTVVEKLTEETLRDWNHFTELISFCETQRQIGETSLEVSSRSHQILRMTIESSAREFLGYKSSALAASVFVDLAGSERASQTNSAGTRLKEGCHIRSLLTLGTVIRKLSKGRGHIPFRDSKLTRILQSSIGGARTAIICTMSPARSYVEQTRTLLFASCAKEVSTAKVVVVSDKSLVKQLQRELARLESELKKSGSTQRKPDSAELLREKDLQIEMLKKEIMDLAMQRDLAH…
PAP.Medicago.B	MGSVGGEEAMEEAKNHEERIQVSVRIRPLDKEIARDVSDWECIDTTIIYRNISASERSLYPTAYSFDRVFRSDCSTRQVYQEAAKEVALSVVSGISSIFAYGQTSSGKTYTMSGITDCTVADIFNYMGKHMEREFILKFSAIEIYESVRDLLSADYTPLRLLDDPERGTVVEKLTEETIRDWNHFTELISFCETQRQIGETSLEASSRSHQILRLTVESSAREFLGDKCSSLSASVFVDLAGSERASQTNSAGVRLKEGCHIRSLLTLGTVIRKLSKGRGHIPFRDSKLTRILQSSLGGARTAIICTMSPARSHVEQTRTLFFASCAKEVETAQVVVVSDKALVKQLQKEVAKLESELRNSGPARPNSDSTALLREKDQEIEMLKKEVKELTLQRDLAQ…
PAP.Phaseolus.A	MGSIAEEEAMQGSAGSEERILVSVRVRPVEKELARDLSEWECIDATIMYRSLSATERSLYPTTYTFDRVFSSDAHTRQVYEEAAKEVALSVLRGISSIFAYGQTSSGKTHTMSGVTEYALADIFNYIQKHAERDFVLKFSALEIYESVRDLLSVDSTPLRLLDDPEKGTVVERLTEETLRNWNHFQELIFFCEAQRQIGETALEVSSRSHQILRLTVESSASEFMGDKMSSLAASVFVDLAGSERASQTNSGGTRLKEGCHIRSLLTLGTVIRKLSKGRGHIPFRDSKLTRILQSSLAGAKTAIICTMSPARSHVEQTRTLLFASCAKEVTTAKVVVMSDKLLVKQLQKELARLESDLKNSGPTCLKPDTSALLKEKDLLIEMLKREVMDLRMQRDLAQ…
PAP.Phaseolus.B	MGSVGGEEAIHEPTGHDERILVSVRLRPLEKELARDLSDWECIDTTIIYRSLSASDRSLYPTAYSFDNVFRSDCSTRQVYEKAAKEVALSVVGGISSIFAYGQTSSGKTYTMTGVTEYTVADIFKYIENHAEREFILKFSAIEIYESVRDLLSPDCTPLRLLDDPERGTVVEKLTEETLRDWEHFIELISFSEAQRQIGETALEASSRSHQILRLTIESSACEFLGDKSSSLSASVFVDLAGSERASQTNSAGTRLKEGCHIRSLLTLGTVIRKLSKGRGHFPFRDSKLTRILQSSLGGARTAIICTMSPARSHVEQTRTLLFASCAKEVTTAQVVVVSDKALVRQLQKELARLEEELRNSGPPHVTSDTASVLRERDRQIEMLKKEVKELTLQRDLAH…
