# Supplementary material for: Legume genome structures and histories inferred from Cercis canadensis and Chamaecrista fasciculata genomes
Source: Plant J. 2026 Jun 10;126(5):e70981. doi: 10.1111/tpj.70981 (PMC13252982; doi:10.1111/tpj.70981)
Supplement: Supplementary file 6 — Data S6. Manuscript supplement; Compressed directory of aligned sequences from 250 gene families with high rates of gene duplication consistent with whole‐genome duplications in the legume subfamilies. [file TPJ-126-0-s006.gz › S6_consen_wgd_tree/40_wgd_aln_manual_wgd_copy/Legume.fam3.01110]

CAE.Acacia.A	-----NGVAVSSMNLERLLSMMGGKGEASYASQAQAIHARSVLHLLKETLDTVQLDDPNIPFTVVDLGCSCGSTINTVDIIIKHFIKRYKDLGFVLPEFSAFFNDLPSDFTLFQLFPPIKNYGGGGEECLAADNRRSYFVTGVPGSFYQRLFPARSINFFYSAFSLHWISQIPESVMDKSAREYKGRVFIHGASESTANAYKTQFQSDLASFLKCRSLEIKKGGSMFLVFLGRTSLDPTDQGGPGLLFGTHFQDAWDDLVQEGIISSEKRDDFIPLYASSVQDLKEVVEADGLFVINRLELFKGGSPLMVSRPDDKAEVGRALASCRTVSGVLVDAHIGEHLSDELFSRVARRATSHGKRLLDQIQFFHIVASLSL-
CAE.Acacia.B	MALKRDNVVVSNMELERLLSMKGGKGEGSYASQAQAIHARSMLHLLKETLDRVQLNNPDIPFVVVDLGCSCGNTIYVVDVIINHIIKRYETLGLDLPEFSAFFSDLPGDFTLFQLLPPTTNYGVSMEECLAANNHRSYFAAGVPGSFYRRLFPMRSIDVFHSAFSLHWLSQVPESVLDKRGSGYKGRVFIHGASDSTANAYRKQFQTDLAAFLRARALEMKKGGSMFLVCLGRTSLDPTDQGGAGLLFGTHFQDAWDDLVQQGLISSEKRDNFIPIYAPSLQDFKEVVEEDGSFAINKLEVFKGGSPLVVNQPDDATEVGRALASCRSVSGVLVDAHIGDKLSEKLFLRVEQRATAHAKELLEQLQFFHIVASLSF-
CAE.Chamaecrista.A	------------MELEKLLCMKGGKGEASYASQPQAIHARSVLPFLKETLDIVQLDNPNVPFAIVDLGCSCGTTISTVNTIINHIIKRYEVLGFRPPEFSAFFSDLPSDFNLFQLLPSQLNYANMVEEYLTAGNHRSCFVAGVPGSFYRRLFPARSINFFHSAFSLQWLSKVPESVLDKESSAYKGKVFINGASESTENAYKNQFKTDLASFLSSRSIEIKHGGSMFLVCVARTEPDPTHKSGPGFLFGTHFQDAWDDLVQQGLISNEKRDEFVPLYAPSVEEFKEVVEAEGSFIINKLELFKGGSPIVVSQPDNQVEVGKALASCRTVCGVLVDAHIGERLGNELFSLVASRAANQAEQLLEQLQFFHIIASLS--
CAE.Chamaecrista.B	MAPMGDNVVVSNMELERLLSMKGGKGESSYASQAQAIHARSMLHLLKETLDKVELEREDVPFVVVDLGCSCGSTINVVDVIIKHIIKRYEALRLRSPEFSAFFSDLPSDFTLFQLLPPVLHANKSMEECLASDNHRSYFAAGVPGSFYRRLFPARSIDVFHSAFSLHWLSQVPESVVEKRSSAYRGRVFIHGASESTANAYKKQFQSDLAAFLRSRSHEIKRGGSMFLLCLGRTSVDPTDQGGAGLLFGTHFQDAWDDLVHQGIINCEKRDNFIPVYAPSLQDFKEVVEADGSFAINKLEVFKGGSPLVVSQPDDASEVGRALASCRSVCGVLVDAHIGDKLSDMLFLRVEQRATAHAKELLEKLQFFHIVASLSFA
CAE.Senna.A	------------MELESLLSMKGGKEEESYASQAQAIHARSVLHLLKETLDIVELHNPNIPFTIVDLGCSSGSTISTMDVMINHIIKRHEALGFRPPEFSAFFSDLPKDFTLFQLLPPHVNYGISMEECLAASNHRSYFVAGVPGSFYRRLFPARSINFFHSTFSLHWLSQVPESVVEKKCSAFKGKVFIHGANETTANAYKAQFQTDMASFLSSRSLEMKKGASMYLVFLGRSSVDPTDQGGPGIFFGTHFQDAWNDLVQEGLISSEERDTFIPLYAPSLQEFKEVVEADGSFAINKLELFKGGSPLVVSQPDDEAEVGKALASCRSVSGVLVEAHIGDQLSDQLFSRVARRAALHAKELLDQLQFFHIVASLSLK
CAE.Senna.B	------------MELERLLSMKGGKGEASYASQAQAIHARSMLHLLKETLDRVQLNNHDVPFVVVDLGCSCGSTIYVVDVIVKHVIKRYEALGFELPEFSVFFSDLPSDFTLFQLLPPNNNYGVSMEECLASDNHRSYFAAGVPGSFYRRLFPARSIDVFHSAFSLHWLSQVPESVVDKRSSAYKGRVFIHGASERTAHAYRKQFQTDLAAFLTSRSQEMKPGGSMFLVCLGRTSVDPTDQGGAGLLFGTHFQDAWDDLVQQGMISSEKRDSFIPVYAPSLQDFKEVVEADGSFAINKLEVFKGGSPLVVNQPDDAAEIGRALASCRSVSGVLVDAHIGDKLGDKLFLTVEQRATVHAKELLEQLQFFHIVASLSL-
CER.Bauhinia.A	MAPKGDDVVVSNMKLERLLSMKGGKGEASYASQAQARHARSVLHLLKETLDRVQLDSPEVPFVVVDLGCSCGSTINIVDVIIKHIIKRYEALGSDPPEFSAFFSDLPSDFTLFQLLPPLANYGVSMEECLAADNHRSYFAAGVPGSFYRRLFPARSINLFHSAFSLHWLSQVPEAVLDKRSSAYKGRVFIHGASENTAKAYKKQFQTDLACFLRARSQEMKRGGSMFLVCLGRTSVDPTEHGGAGILFGTHFQDAWDDLVQEGLISSEKRDNFIPVYAPSIQDFREVVEADGSFTIDRLEVFKGGSPLVVNQPDDATEVGRALASCRSVSGVLVDAHIGDKLSEELFLRVERRGTNHAKELLEQLQFFHIVASLSFA
CER.Bauhinia.B	MSPKGDDVVVSNMELERLLSMKGGKGEASYASQAQARHARSMLHLLKETIDRVQLGTPEIPFVVVDLGCSCGSTIYIVDVIIKHIIKRYEASGSNPPEFSAFFSDLPSDFTLFQLLPPLANYGVSMEECLAANNHRPYFAAGVPGSFYRRLFPARSINLFHSAFSLHWLSQVPEKVLDKRSNAYEGRVFIHGASENTANAYKKQFQTDLASFLRARSQEMKRGGSMFLVCLGRTSVDPTDHGGAGILFGTHFQDAWDDLVQEGLISSEMRDNFIPVYAPSIQDFREVVEADGSFTIDRLEVFEGGSPLEVNQPDDATEVGKALASCRSVSGVLVDAHIGDKLSEELFLRVEKRGTSNAKELLEQLQFYHIVASLSF-
CER.Cercis.o	MAPKGDDVVVSNMELERLLSMKGGKGEASYASQAQARHARSMLHLLKETLDRVQLNTPEIPFVVVDLGCSCGSTIYIVDVIIKHIIKRYEALGNDPPEFSAFFSDLPSDFTLFQLLPPLANYGVSMEECLAANNHRSYFAAGVPGSFYRRLFPARSINLFHSAFSLHWLSQVPETVRDKRSNAYKGRVFIHGASDNIAKAYKKQFQTDLACFLRSRSQEMKRGGSMFLVCLGRTSVDPTDHGGAGILFGTHFQDAWDDLVQEGLISSEKRDDFIPVYAPSIQDFREVVEADGSFTIDRLEVFKGGSPLVVNQPDDATEVGRALASCRSVSGVLVDAHIGDKLSEELFLRVEKRATSHAKELLEQLQFFHIVASLSFA
CER.Phanera.A	MAPKGDDVVVSNMKLERLLSMKGGKGEASYASQAQARHARSVLHLLKETLDRVQLETPEIPFVVVDLGCSCGSTINIVDVIIKHIIKRYEALGSDPPEFSAFFSDLPSDFTLFQLLPPLANYGVSMEECLAADNHRSYFAAGVPGSFYRRLFPARSINLFHSAFSLHWLSQVPETVLDKRSSAYKGGVFIHGASENTAKAYKKQFQTDLACFLKARSQEMKRGGSMFLVCLGRTSVDPTDHGGAGILFGTHFQDAWDDLVQEGLISSEKRDNFIPVYAPTIQDFREVVEADGSFTIDRLEVFKGGSPLVVNQPDDATEVGRALASCRSVSGVLVDAHIGDKLSEELFLRVEKRATNHAKELLEQLQFFHIVASLSF-
CER.Phanera.B	MTRKGDDVVVSNMELERLLSMKGGKGEASYASQAQARHARSMLHLLKETLDRVQLDTPEIPFVVVDLGCSCGSTIYIVDVIIKHIIKRYEALGSDPPEFSAFFSDLPSDFILFQLLPPLANYGVSMEECLAANNHRSYFAAGVPGSFYRRLFPARSINLFHSAFSLHWLSQVPETVLDKRSKAYKGRVFIHGASENTVNAYKKQFQTDLASFLRARSQEIKRGGSMFLVCLGRTSVDPTDHGGAGILFGTHFQDAWDDLIQEGLINSEKRDDFIPVYAPSIQDFKEMVEADGSFTIDRLEVFKGGSPLVVNQPDDAAEVGRALASCRSVSGVLVDAHIGDKLSEELFLRVERRATSHAKELLEQLQFYHIVASLSF-
DET.Sindora.A	MAPKGDNVVVSNMELERLLSMKGGKGESSYASQAQAMHARSMLHLLEEALDRVELSNPQIPFVVVDLGCSCGTTIYIVDVIVKHIIKRYEALGSEPPEFSAFFSDLPSDFTLFQLLPPMASYGVSMEECLAADTHRSYFAAGVPGSFYRRLFPSNSIDVFHSAFSLHWLSQIPETVLDNRTNAYKGRVFIDGASENTANAYRKQFQTDLASFLRSRSQEMKRGGSMFLVCLGRTSVDPTDQGGAGLLFGTHYQDAWDDLVQEGLISSEKRDSFIPVYAPSLQDFREVVEADGSFAINKLEVFKGGSPLVVSKPDDAAEVGRALSSCRSVSGVLVDAHIGDKLSDELFLRVERRAASHAMELLEQLQFFHIVASLSL-
DET.Sindora.B	MASKGDNVVVPNMELERLLSMKGGKGESSYVSQAQAIHARSMLHLLKQTLDRVHLNNPEIPFVVVDLGCSCGSTIYIMDVIIKHIIKRYEASGCEPPEFSAFFSDLPSDFTLFQLLPPMADNGVSMEECLAADNHRSYFAAGVPGSFYRRLFPAASIDVFHSAFSLHWLSQVPESVLDKRSTAYKGRVFIHGASENTANAYKKQFQTDLASFLRSRSQEIKRGGSMFLVCLGRTSVDPSDQGGAGFLFGTHYQDAWDDLVQEGLISSEKRDNFIPVYAPSLQDFREVVEADGSFAVNMLQVFEGGSPLVVSHPDDAAEVGKALASCRSVSGVLVDAHIGDELSDELFSRVARRATSHAKELLEKLQFFHIVASLSL-
OUT.Arabidopsis.O	-GSKGDNVAVCNMKLERLLSMKGGKGQDSYASQAQAMHARSMLHLLEETLENVHLNSSASPFTAVDLGCSSGATVHIIDFIVKHISKRFDAAGIDPPEFTAFFSDLPSDFTLFQLLPPLVS-NTCMEECLAADGNRSYFVAGVPGSFYRRLFPARTIDFFHSAFSLHWLSQVPESVTDRRSAAYRGRVFIHGAGEKTTTAYKRQFQADLAEFLRARAAEVKRGGAMFLVCLGRTSVDPTDQGGAGLLFGTHFQDAWDDLVREGLVAAEKRDGFIPVYAPSLQDFKEVVDANGSFAIDKLVVYKGGSPLVVNEPDDASEVGRAFASCRSVAGVLVEAHIGEELSNKLFSRVESRATSHAKDVLVNLQFFHIVASLSF-
OUT.Prunus.O	MAPKGDNVLVSSIKLEKIFSMKGGKGESSYASKAQAIHARSMLHLLKETLDRVQLSSPEVPFVVADLGCSSGSTINTVDVIIKHIAKRYEALGYNPPEFSAFFSDLPSDFTLFQLFPPLANHGSSMEETLAADSHRSYFAAGVPGSFYRRLFPSMSIDLFHSAFSLHWLSQVPESVVDKRSAAYKGRVFIHGAKESTVNAYKKQFQADLASFLRLRAKELKKGGSMFLVCLGRTSVDPTDQSGPGLLFGTHFQDAWNDLVQEGLITSEKRDNFIPVYASSLQDFKEVVEVDGSFTINKLEIFKGGSPFVVNQPDDAAEVGRALASCRSVSGVLVDAHIGDHLGNELFSRVEKRGTSQAKELLEQIQFFHVVASLSL-
OUT.Quillaja.O1	MALKGDNVVVSSMHLEKLLSMKGGKGESSYASQAQAKHAMSMLHLLKESLDRVELIE--APFVVADLGCSCGSTIYIIDVIIKHMIKRYEALGYQPPEFSAFFSDLPSDFTLFQLLPPLANYGGSMEECLAKDNHRSYFAAGVPGSFYRRLFPARSIDVFHSAFSLHWLSEVPESVLDKRSNAYKGRVFIHGANESTANAYKKQFQTNLAVFLRSRSQEMKRGGSMFLVCLGRTSMDPTDQGGAGLLFGTHFQDAWDDLVQERLIASEKRDNFIPVYAPSLQDFKEVVEADGSFAINKLEVFKGGSPLVVNRPDDMSEVGRALASCRSVAGVLVDAHIGDKLSEELFLRVEHRGTSHAEELLEQLQFFHIVASLSFA
OUT.Quillaja.O2	----ANDVVVSSMELEKLLSMKGGKGESSYASQAQAKHAMSMLHLLKETLDRVELINTPTPFVVVDLGCSCGSTIYIIDVIINHMIKRYEALGYEPPEFSAFFSDLPSDFTLFQLLPPLANYGGSMEECLAKDSHRSYFAAGVPGSFYRRLFPARSIDVFHSAFSLHWLSQVPESVLDKRSNAYKGRVFIHGASENTTNAYKKQFQTDLAGFLRSRSQEMKRGGSMFLVCLGRTSLDPTDQGGAGLLFGTHFQDAWDDLVQEGLIASEKRDSFIPVYAPSLQDFKEVVEADGSFSINKLEVFKGGSPLVVNQPDDASEVGRALASCRSVSGVLVDAHIGDKLSEELFLRVMQRGTSHAKELLEQLQFFHIVASLSFA
OUT.Vitis.O	-----NNVVVPNMKLEKVFCMKGGNGEGSYASQAQARHARSMLHLLRETLDGVQLTSPEVPFTVVDLGCSSGSTIFTIETIIKHMSKRYEEAGFKPPEFSAFFSDLPSDFTLFQLLPPIADPGVSMEEYLAAKGHRSYFAAAVPGSFYKRLFPCRSINLFHSAFSLHWLSQVPDCVVDKQSTAYEGRVFIHGANEGTASAYKKQFQSDLSGFLRSRAQEMMSGGSMFLVCLGRTSVDPTDQGGAGLLFGTHFQDAWNDLVLEGLITSEKRDNFIPVYAPSIQDFREVVEANGSFTINKLEVFKGGSPLVVNQPDDEAEVGRALASCRSVAGVLIDAHIGEELSKELFLRVEHKGTSHAKEVLEQIQFFHIVASLSFA
PAP.Aeschynomene.A	MAPMGDNVVVSNMELERLLSMKGGKGEASYASQAQAKHAKSMLHLLKETLDRVKLDDDSELFVVVDLGCSCGSTINVVDVIIKHIIKRYEAFGCKPPEFSAFFSDLPSDFTLFQLLPPLANYGVSMEECLAANNHRQYFAAGVPGSFYRRLFPARSVDVFHSAFSLHWLSQVPECVMEKRSNAYKGRVFIHGGGESTANAYKKQFQTDLAGFLRARSVEMKRGGSMFLVCLGRTSVDPTDQGGAGLLFGTHFQDAWDDLVQEGLISSEKRDNFIPVYAPSLQEFKEVVEADGSFAINKLELFKGGSPLVVNQPDDASEVGRAFASCRSVSGVLVDAHIGDKLSEDLFLRVQNRASTHAKELLEQLQFFHIVASLSFA
PAP.Aeschynomene.B	MAPTGDNVVVSNMELERLLSMKGGKGEASYVSQAQAIHAKSMLHLLKETLDRVELDSPEIPFVVVDLGCSCGITINVVDVIIKHIMKRYEAIGSDPPEFSAFFSDLPSDFTLFQLLPPMPTYGVSMEECLAANNHRPYFAAGIPGSFYRRLFPARSINLFHSAFSLHWLSQVPESVTDKRSSAYKGRVFIHGAGEITANAYKEQFQTDLAGFLRSRSVELKRGGSMFLVCLGRTSVDPADQGGAGLLFGTHFQDAWDDLVQEGLISSEKRDSFIPVYAPSLQDFKEVVEADGSFAIDKLEVFKGGSPLVVSQPDDATQVGRALASCRSVSGVLVDAHIGDSLSEKLFKRVEHRATSQGKELLEQLQFFHIVASLSFV
PAP.Lotus.A	---MGDNVVVSKMELERLLSMKGGKGEASYASQAQAIHAKSMLHLLKETLDRVKLGDADTPFVVVDLGCSCGSTIKVVDVIIKHIIKRYESLGFDLPEFSAFFSDLPSDFTLFQLLPPLANYGVSMEECLAANNHRSYFAAGVPGSFYRRLFPAKSIDVFHSAFSLHWLSQVPESVLDKRSSAYKGRVFIHGADESTTSAYKKQFQTDLASFLSSRSVEMKRGGSMFLVCLGRTSVDPTDQGGAGLLFGTHFQDAWDDLVQEGLISREKRDNFIPVYAPSLQDFKEVVEADGSFAINKLEVFKGGSPLVVNQPDDASEVGRALASCRAVCGVLVDAHIGDKHSEELFLRVEQRATNQAKELLEKLQFFHIVASLSLV
PAP.Lotus.B	MAHVGDNVVASNMELERLLSMKGGKGEASYASQAQAMHAKSMLHLLKEALDGVQLHATDIPFVVVDLGCSCGDTINVVDVIIKHIIKRYEALGLHPPEFSAFFSDLPSDFTLFQLLPPLANYGVSMEECLAANNHRSYFAAGVPGSFYRRLFPAKSVHIFHSAFSLHWLSQLPESVVDKRSRAYKGRVFIHGASEMTANAYKKQFQTDLAGFLSSRSVEMKRGGSMFLVCLGRTSVDPTDQGGAGLLFGTHFQDAWDDLVQEGLISNEKRDNFIPVYAPSLQDFKEVVEANGSFTINKLEVFKGGSPLVVNQPDDANEVGRA-------------------------------------------------------
PAP.Medicago.A	MAPMEENVVVSNLELEKLFSMKGGKGEASYASQAQAIHAKSMIHFLRETLDKVKLGDGDKAFVVADLGCSCGSTINVVNVIINHIIKRYEALGCNPPEFSAYFSDLPSDFTLFQLLPPLAN-GISMEECLAADNQRSYFVAGVPGSFYRRLFPARSVDVFHSAFCLHWLSKIPESVLDKKSNAYKGKVFIHGANESTANAYKRQFKTDLASFLSARSVEMKREGSMFLVCLGRTSVDPTEQGGAGVLFGTHFQDAWDDLVQEGLISSTKRDNFIPVYAPSMQDFKEVVEANGSFVINKLEVFKGGSPLVLNKPDDANEVGRALASCRTVCGVLVDAHIGDNLSEELFLRVERRATNRAKELLEKLQCFHIVASLSFS
PAP.Medicago.B	---MGDNVVVSNMELERLLSMKGGKGEASYASQAQAIHAKSMLHLLKEALDKVELHDPNIPFVVVDLGCSCGSTINVVDVIIKHIIKRYEALGFNPPEFSAFFSDLPSDFTLFQLLPPLANYGVSMEECLAANNTRSYFAAGVPGSFYRRLFPARSVDVFHSAFSLHWLSQVPESVQDKRSNAYKGRVFIHGASDMTTNAYKKQFQRDLAGFLSSRSAEMKSKGSMFLVCLGRTSVDPTDQGGAGLLFGTHFQDAWDDLVQEGLISTEKRDSFIPIYAPTLQDFKEVVEADGSFSINKLEVVKGGSPLVVNQPDDASEVGRVLASCRSVSGVLVDAHIGDKLSEELFLRVEKRGTNHGKELLEKLQLFHIVASLSL-
PAP.Phaseolus.A	MAPMADNVVVSNMELERMLSMKGGKGEASYASQAQAIHARSMLHLLRETLDRVELVEGEVPFVVVDLGCSCGSTINVVDVMIKHVMKRYEALGLQPPEFSAFFSDLPSDFTLFQLLPPLANHGVSMEECLAANNHRSYFAAGVPGSFYRRLFPARSVDVFHSAFSLHWLSQVPESVVEKRSSAYKGRVFIHGADESTANAYKKQFQTDLAGFLMARSVEMKREGSMFLVCLARTSVDPTDQGGAGLLFGTHFQDAWDDLVQEGLISQEKRDSFIPVYAASLQDFKEVVEANGSFTIDKLEVFKGGSPLVVNQPDDASEVGRALASCRTVSGVLVDAHIGDKLSEELFLRVERRATSHAKELLEQLQFFHIVASLSFA
PAP.Phaseolus.B	---MGDNVVVSNMELEKLLSMKGGKGEGSYASQAQAIHAKSMHHLLKEALDEVQLQDPNIPFVVVDLGCSCGSTINVVDVIVNHIIKRYEASGLEPPEFSAFFSDLPGDFTLFQLLPPSANYGVSMEECLAASNHRAYFAAGVPGSFYRRLFPARFIDVFHSTFSLHWLSQVPECVMDMKSSAYKGRVCIHGASEITANAYRKQFREDLAGFLRSRSVELKRGGSMFLVCLGRTSVDPTDQGGAGLLFGTHFQDAWDDLVQEGLITSEKRDSFIPVYAPSLQDVKEVVESDGSFAINKLEVFKGGSPLVVNKPGDDKEVGKALATCRSVSGVLVEAHIGVKLSEELFLRVERRAASHGKELLEKLQFFHIVASLSFA
