# Supplementary material for: Legume genome structures and histories inferred from Cercis canadensis and Chamaecrista fasciculata genomes
Source: Plant J. 2026 Jun 10;126(5):e70981. doi: 10.1111/tpj.70981 (PMC13252982; doi:10.1111/tpj.70981)
Supplement: Supplementary file 6 — Data S6. Manuscript supplement; Compressed directory of aligned sequences from 250 gene families with high rates of gene duplication consistent with whole‐genome duplications in the legume subfamilies. [file TPJ-126-0-s006.gz › S6_consen_wgd_tree/40_wgd_aln_manual_wgd_copy/Legume.fam3.03029]

CAE.Acacia.B	------------------------------------------------------------------------------------------------------------------------------------------------LGDHNSMKSSIMKGSRANASCHFSSQPAEEQRKLSYYSKIQNVLSNPALADSSAAF--QVDQTFRDVFQLKRGSYADISPEKISEMMKSKALDAPTQSLLSAVGILEEGVERRGEIPPRVACLLRIVVQEIERRIATQADHLRTQLFKAREDKFQSRIKVLEALASETTEESEQ---QEHKTADEGIISRLMEEQDKKNMEKQEMER------------------YEEDRAKVNEKDAEKLMKEQDQKNIEISRL…
CAE.Chamaecrista.A	MPPSAKSSIEVRDLDSSSIVSTGSNFGHSVAIDEEIEAKHRLILIKWLSILPSLNLPKIIKDEELRACLSDGKVLCLILKLRPGSVIPVSDPDHTL-SNPEVKRFLAATEGLELYKSETSDLEKGSIKDVAGCLLRLR--SFHSSGDDISVLSLKSESPRENASHHNSPTSGEEPRKSISESKFHRVLRYPAAPESSGVFTYQVGQKLHEVVQHKNGSYADLPASKISEIMKSNILEASTQYLLTVVGILDESAEKKGEIPHRLTLLLKRVVQEIERRITTQAEYLRAQLFKTRDEKYQSRIRVLEALASGTREETE--ML------------------------ASQLK-LLM-----------ADKVLMEEKKKADEEDLFRLRQEKDLINMELSTL…
CAE.Chamaecrista.B	-----------------------------------------------------------------------------------------------------------------------------------------------VVGDNSSSRNPKSESSHRHSSSHFSLKSLGPQKKFSSDSKSHHVLRNPARADPPA--IYNVDHTFNEVFQLKRGSYADLAASKISEIMKSKVLDAPTQSLLSVVGILDESVERRGEIPHRVACLLRKVVQEIERRIATQADHLRTQLFKAREDKFQSRIKVLEALASGTREETEKTKVEDKKKSSEEDVNRLMKERDQKNMEKQEIEE-------------TMKSMYEEDRKKANEEDVNRMLKEQEHKNMEISRL…
CAE.Senna.A	MPPSENNNIELRDLDTLSTISSASNFGHLVSVHGEIEARSRLTLIKWLSILPSLNLPKIIKDEELKACLSDGTVLCQILKLQPGSVTTVSDSDHSISSNPEIRRFLAAAEDLELFQCESSDPEKGSIKDVVECLLKLRERSLQSSGDDISLVSVKSNSLYGNASH-ISITSGEENRKVSSESKFQRVLRYPA-PESSGALTYQVGHKLQEVFPLKHGSYADLPASKVSEMIKSNSIEASTQYLLTVVGIIDETAERKGEVPHRVAPLLKKVVQELERRIVTQAEHLRTQLFKIRDEKYQSRIRVLEALASGTREENE--RV------------------------ASQLK-QLM-----------AEKFSVEEKKKGDEDDLTRLMKEKDQLNMELSTL…
CAE.Senna.B	---------------------------------------------------------------------------------------------------------------------------------------------PKGVGDNASVVNYKPASSHRNASSHFSMQSLGAPRRFLSSSKIHRVSRTPPMADPS-SL-YHVDHTFQEVFQLKRGGYADLSAAKISEMMKSKALDAPTQSLLSVVGILEESVERRGEIPHRVACLLRKVVQEIERRIATQADHLRTQLFKAREEKFQSRIKVLEALASGTREESER--VEDKKKAEEEDVNRLMKVQEQKDKEKQEIKSRLK--RRLKQEMERMESTYEEDRKKGNEEDVNRLLKEQDQKNTEISRL…
CER.Bauhinia.A	-------NTESKEMGSQNATSDGINMGHLKTVHDEVEARRKLILVQWLIHLPLLNLPINIKDDDLRACLSNGIVLCHILKIRPGSVNVVSDSDYSLPSHSEVKRFLAAMDVLGLPRFEISDLQMGSMKAVVDCLLKLRAKSLQSFRDSISITNLRSSSPRSSSSLYFSPPSRDHRRKISSECNYQHVFSSPIKAESSASLIHHAGHKFHEMFQ--HGSYADLPAAKISEMMKSNSLEAPTQLLLSIVGILDESVEKIGEIPHHVSGLLRKVMQEIERRISAQAEHMRTQLFKVREEKYQSRITELEALASRTREESE--IT------------------------TSQPQ-QLK-----------TEKTEVEEKKKADDEDIGKLMKQREDKNMEISML…
CER.Bauhinia.B	---------------------DSQSASYIVNIHDEVEATRRMILVQWLNLLPSICLPTNIMDDELRARLTNGTVLCQILKLRPGSVSLASDSDISLSSDTEVRRFLVAMDKLGLPHFEISDLEKGSMKAVVDCLLTLRAKGLQSLVDKNSKSNVKSRSPRSPSSGFYSPSSKEDQRKVSFESKSQRVLRSPVMAEPSPALIHHVGHKSHEVFQVKHGSYVDLHAAKISEIMRSNNLDAPTQSLLSVVGILDESVERRNEIPHRVACLLRRVVQEIERRISTQAEYLRTQLFKAREEKYQSRIRVLDALASGIREESQ--IVEEVKKRADEDDIRLKKELDEKSLEKQELES------------------QLEVEAKGADEDFTRKMKDLDDKNMEISML…
CER.Cercis.o	-------NIESKELGSQNATSDGINMGHLVTIHDEVEATHRLILVQWLTLLPLLSLPINIKDDDLRACLSNGTVLCQILKIRPASVNVVSDSDNSLPSHSEVKRFLVAMDVLGLPHFEISDLQKGSMKAVVDCLLTLRAKSLQSLGDNISLTNLKSDSPRSASSRFYSPPSREDQRKISSESKFQPVLRSPVMAESSASLIHHVGHKFHELFQLRHGSYADLPAAKISEMMKSNSLDAPTQSLLSVVGILDESVERRGEIPHRVSCLLRKVVQEIERRILTQAEHMRTQLFKVREEKYQSRIRLLEALASGSRKESE--IV------------------------TSRLQ-QLK-----------TEKTEVEVKKKADEEDVIRLMKEQEDKNMEISML…
CER.Phanera.A	-------NTESKELGNPNASSDGINMGHFVTVHDEVEARHRMILVQWLTLLPLLNLPINIKDDDLRACLSNGTVLCQILKIRPGSVNVVSDPENSLPSHSEVKRFLVAIDVLGLPRFEISDLQMGSMKAVVDCLLTIRAKSFQSFRDNISLTNLRSASPRSPSSRYYSPPSRDHQRKSSSESNFQHVLPSPILAES-ASLIHHVGHKFHEVFQ--HGSYADLPAAKISEIMKSNSLEAPTQSLLSVVGILDE---RRGEIPHHVSCLLRKVMQEIERRISAQAEHMRTQLFKVREEKYQLRIRELEELASRTREESE--RS---EKKGYLDYFHII--------------------CGLFGLLIQTEKTEVEEKKKADDEDIIKLMKEQDNKNMEISML…
CER.Phanera.B	---------ESGELDNE------FLM--GLNIRDEVEATHRMILVQWISLLPSLCLPINIMDNELRARLSNGIVLCQILKLVPGSVIMDFDSDNSVPSQSEVNRFLKAMDRLGLPHFKISDLQKGSVKAVVDCLLTLRAKSLQCLVDKISIVNSKPESPRSPSRYFCSSPSKEDQKKVSFAFKFQRAFRGPVMPESSTASTNNVGQKFQEVFQLKQGSYADLPASKISEMMKSNSLDAPTQSLLSLVGILEESIEKGSDIPHRVACLLKRVVQEIERRISTQAEHLRTQLFKAREEKYQSRIKVLDALASGTKEEKK--VL-----------VGLF-------------SYHLY----YGHFGPSTQTEKTEEEEKKGNEDVIRLMKDQEDKNMEISML…
DET.Sindora.A	---------------------------------SEIEAKHRVILVQWLSVIPTLSLPIDIKEDELRARLNNGAVLCQLLKLQPGSVNAVVSSDHSVQSRSEVKRFLAALDRLGLPRFETSDLEQGSMKAAVDCLLKLRAKSLQALGNNISVTNLKSDSPRGNGNSHFSTPSVEEQRKVSSDSKFQRILRSPVMAEPSAALIYHIGHKFHDVFQLKQGSYVDLPAAKISEMMKSNSLDAPTQSLLSVVGILDESVERRGEIPHRVACLLRKVVQEIERRISTQAEHIRTQLFKTREEKFHSRIRVLEALASGTNNESEKTKVVEERKSDGEDIIRLKKEQEDRINEKEELET-----------------TQLEERNTADDKDMNRLMKEQEDRMNEISML…
DET.Sindora.B	---------------------------------SEIEAKHRVILVQWLSVIPTLSLPIDIKEDELRARLNNGAVLCQLLKLQPGSVNAVVSSDHSVPSRSEVKRFLAALDRLGLPRFETSDLEQGSMKAAVDCLLKLRAKSLQALGNNISVTNLKSDSPRGNGNSHFSTPSVEEQRKVSSDSKFQRILRSPVMAEPSAALIYHIGHKFHDVFQLKQGSYVDLPAAKISEMMKSNSLDAPTQSLLSVVGILDESVERRGEIPHRVACLLRKVVQEIERRISTQAEHIRTQLFKTREEKFHSRIRVLEALASGTNNESEKTKVVEERKSDGEDIIRLKKEQEDRINEKEELET-----------------TQLEERNTADDKDMNRLMKEQEDRMNEISML…
OUT.Arabidopsis.O	-------SATEQELTCPINLHESVEADDLDNLTLNTNPAESCESEEIQKALPSSSSGQDVASDEDSEDVELGDTFYSCSLLQRNCCVLPAQKKTKENPFDFVRTWSSPCD---FPRFGEMILLS----PVLNPMPFFSCCTKRIFCSS-PGSSHGGSTPRSPFSP--SSP-RERHNKGLADSRFQRPLPSALDPSSPGSM-LHGGHKSHEAFQMKQGRF-DLQAAKISELMKSNNLDAPTQSLLSIVGILDETIERKGELPQRVACLLRKVVQEIERRISTQSEHLRTQVFKAREEKYQSRIKVLETLASGTSEENEKSKLEEKKKDKEEDMVGIEKENGHYNLERRELE-TTKKAEQCLQMESKTKGAGIEDRVEERVRELEKMGKEADAVKMNLEEK…
OUT.Prunus.O	MSTSSYSKTENGGVTSSSF-HAGTDSEQVVNGNGETEGKRRTYLVEWLSLLPTLGLPKNASDEDLRSCLIDGTILCRILRLKPGFVDEGGKSDQDSVPSSEVARFLAAMDVLGVPKFDMSDLEKGSMKTVTDCLLTLKAQFMPVMGDGFSITSPTTKSDNQSTRGLLSPLSVEERRKVLSESKFQRALRSPVMSEPSAALMHHVGHKFHEVFQMKQGCYADLPAAKISEMMKPNSLDAPTQSLLSVVGILDESVERKGEIPHRVACLLRKVVQEIERRISTQAEHLRTQLFKAREEKYQSRVKVLEALASGTSEENERTRLEAKKKIDDEDVIRLLKEKDQSNLEKQELDE-----RKVKELEANSESKEIEEKVLEESKNKVKKLEANSESKYQVKEL…
OUT.Quillaja.O1	-----SNIKVPREVNSSNTAANGINFEQLLSSNGGADAKHRAILAEWLSLIPSLSLSQSPSDEQFRACLIDGTVLCQILKLRPGLVKVDYDCDNSQVSHSEVKRFLSAMDGLGLPRFEISDLEKGSMKAVMDCLLTLRAQSLQAVGGNFSKTSSKSDSPHGDSSPPFSPLSGEEKRKVLSESKCQRVLRSPMMSEPSAALIHHVGHKFHEVFQLKQGRYADLPAAKISEMMKSNSLDAPTQSLLSVVGILDESVEKKGEIPHRVACLLRKVVQEVERRISTQAEHLRTQLFKAREEKYQSRIRVLEVLASGTKEDSE--IV---------------------------LN-GLQ----------QMKSDKVDEKKKVDDEDVMRLMKENDLKNIGISAL…
OUT.Vitis.O	-------------------------------------------------MLPNLNLPVKASVEELRACLIDGAVLCRFLRLRPGSVSEVRDYDHSSGMRYEVKKFLEALDALGMPGFEIADLEKGSMKTVLECILTLKAHTIPVCGNNFPFSSSFSKSPQVDDPSRGPTPCGEDRQKSFSESKFQRALRSPVKSEPSAALIYHVGHKFHEVFQLKQGRYADIPAAKLTEMMKSNSLDAPTQSLLSVVGILDESVERKEEIPHRVACLLRKVVQEIERRISTQAEHLRTQLFKSREEKYQSRIRVLETLATGTNDENQ--IV---------------------------LN-HLQ-----------------------------QIKKKKDQSGIEISAL…
PAP.Aeschynomene.A	MPQSDSYSAEPRDLGHSSANFNGINF-------GEAEAKHRMLLVQWLSLFPSLNLPINTTDAELRACLIDGVLLCQILKLRPGSVKVVSDFDHTLPSQSEVKRFLSALSGLGVPKFEISDLEKGHMKSVVDCLLTLRAKSLQAWGDS--ASNSKVLRSIGNSPS-----NVGGQRKIPSESKFQSVLRSQVVAEPSVALLNHVGHKFHEVFPMKQGSYSDLPAAKISELMKSTSLDAPTQSLLSVVAILEESVERRGEIPHRVACLLRKVVQEIERRISTQADHLRTQLFKAREDKYQSRIRVLEALASRTKEET-----EEEKRVDNQDVIRLMKELENKNMEKQELE-TMKKKEKKDHGSIQTEKV-KEEEKRVDNQDVIRLMKELDNKNMEISTM…
PAP.Aeschynomene.B	NPPPNHITEEPRELASSNSMSNGISN---NGVLVSIHAKHRFLLARWLSLLPSLNLPANITDDALRTCLSDGTILCQILKLKPGSVNEVSESDPSLPSNSEVESFLKAMDELGLPGFEISDLKKGSMKDVVDCLLALRAKSLQALGDNISNFNEWSPREKATINL---------SDSPTSEPKYHRVFSAPLMIESPTSLMHQVGHKFHEVFQVKQGSYADLPPAKITEMMKSVSFDAPTQSLLSVIGILDESVERQGEIPHHVACLLRKVSQEIERRIATQAEHMRTQLFKVREEKYQARIRVLEALASGSREESE--II------------------------ASQLQ-LLKEQ---LLSSTQAEKI-KEGDKKGDDNDLVRLMKEHEDKKMEISAL…
PAP.Lotus.A	--------------------------------------------------------------------------------------------------------------------------------------------------NN-HTAPRDLGSSGVDSSG-----ISSTQRKVLSESKFQRVLPSPIAAEPLGASINQAGQKFNEVFQLKQGSYADLPASKITELMKSTSLDAPTQSLLSVVGILEESVERRGEIPHRVACLLRKVVQEIERRISTQNEHLRTQLYKAREDKYQSRIRVLEALASGTREESE---I-EKTKIEEHDTLQTKKETQKDNEEEKEVTKMIK-E--LEEKTMEIETLKQELDNKADEKEVIRLIKELEDKNMQVTTL…
PAP.Lotus.B	---------------------------------------------------------------------------------------------------------------------------------------------------------------------------------------------------------------------------------------------------------------------------------------------------------------------------------------------------------------------------------------------------------------…
PAP.Medicago.A	----------------------------------------------------------------------------------------------------------------------------------------------MIPPNNHTKEPRDGGSSSSNSNG-----INLAQRKIITDSKFQRVLHTPLMTEPPGALINQVGNKFYEAFQQKHGSYVDLPSAKISELMKSSSLDAPTQSLLSVVGILEESVERRGEIPPRVACLLRKVVQEIERRISTQQEHLKTQLFKTREEKYKSRITVLEALASGTTEEKNENIIEEKNAHDHKPIEKIVKEEKKQNGS-MQVE-NTKVEKTNDTIHAEKKK--EEQNKKEIDKEVMRLIKEVEDKNTEVIRL…
PAP.Medicago.B	MPPSGIKITVPRELGSPKDIFNGIDRGHVVNTQCEVEAKHRSVLVQWLSLLPSLDFSTNVTDGELRACLSSGTVLCQILKLRPGPVTMVSESDHSLPSQSEVKTFLKALDGLGLPRFEISDLEKGSMKPVVDCLLILRAKSLMSLGDNASLSNSNASSPRGYGSSHSSPPFGVDNRKLTSESRFQRVMSSPSMAEPSASLIYQVGHKFHEVFQIKPGSYSDLPAAKISEMMKSNSLDAPTQSLLSVVGILEESVERRGEIPHRVACLLRKVSQEIERRISTQAEHIRTQLFKAREEKYQSRIRVLEALASGTREESE--MI------------------------SSQLQ-QLK-----------DEKV-TEEEKKENEKEIIRLTKMLEDKNLEISEL…
PAP.Phaseolus.A	----------------------------------------------------------------------------------------------------------------------------------------------MPPSNNHNIEPRVLGNSSSNING-----VNSPQRKVLLETKLQRALHSPLMAEPSTTLITQVGHKFPEVFRLKQGSYADLPSTKISELMKSTSLDAPTQSLLSVVGILEESVERRGEIPHRVACLLRKVVQEIERRISTQAEHLKTQIFKAREEKYHSRIRVLEALASGTEEEV-----DENTKREEKEVIRYIKELKDKTVEKQKLEE----------------------ENTTDDKEVIRYINELEDKTKEILAL…
PAP.Phaseolus.B	-------------------------------------------------------------------------------------------------------------------------------------------------------------------------------------------------------------------------------------MMNSNSIDAPTQSLLSVVGILEESVERRGEIPHRVACLLRKVSQEIERRMSTQAEHLRTQLFKAREEKYQSRIRVLETLASETKDESEGKWVEEEKRVDEKEVVRLIKEQKSKKMEKIELEE---------QLEEEAKGAELKNKAESMKDEIVRLMKEQEDKNLEIAAL…
