# Supplementary material for: Legume genome structures and histories inferred from Cercis canadensis and Chamaecrista fasciculata genomes
Source: Plant J. 2026 Jun 10;126(5):e70981. doi: 10.1111/tpj.70981 (PMC13252982; doi:10.1111/tpj.70981)
Supplement: Supplementary file 6 — Data S6. Manuscript supplement; Compressed directory of aligned sequences from 250 gene families with high rates of gene duplication consistent with whole‐genome duplications in the legume subfamilies. [file TPJ-126-0-s006.gz › S6_consen_wgd_tree/40_wgd_aln_manual_wgd_copy/Legume.fam3.01325]

CAE.Acacia.A	MALEALKSPTSAPPSFPFEDSNLHSLESWTKRKRSKRSRLDQSSCSEEEYLALCLIMLARGGSATNDRHNSPPPAAESRDPTTAPKPSYKCSVCDRAFSSYQALGGHKASHRKLTAAAPGEDQSTSSAVTSTSANTATTAGGKSHECSICHKSFPTGQALGGHKRCHYDGGAAAGSSAVTASEGVGSTHTVSHS-HRDFDLLPALPDFSAKFFTGEDEVESPLPVKRPRLLMAPKTE----
CAE.Acacia.B	LEVEAMKSPTAAGSSFPFQPSDLHHLKPWAKRKRSKRARLDQSSCSEEEYLALCLIMLARGSTSSAA---SY---DRRASP--VPKLAYKCSVCNKAFSSYQALGGHKASHRKLAG----EDHNSSSNVTSTASTSVSNGGGRLHECSICHKSFPTGQALGGHKRCHYEGGAS-SSVATTASEGVGS-------AQRGFDLIPAFSLT-----V-DEEVESPHPLKKPRLSIMTNDGIPQQ
CAE.Chamaecrista.A	MAMEALKSPTSTPPSFPFEDSNLHSLEGWTKRKRSKRPRFDQSSCTEEEYLALCLIMLARGGSVSTDHHSSPPPAVS-EDPITVPKLSYKCSVCNKAFSSYQALGGHKASHRKLAAVAGGEDHSTSSAVTSTSTTTASNGGGKAHECSICHKSFPTGQALGGHKRCHYDGGASAASSVVTASEGVGSTHTVSHSAQRDFDLLPALPDFSAKFFMIDDEVESPLPVKKPRLLMAPKIEIPQD
CAE.Chamaecrista.B	MALEAMRSPTAATPSLNQQEPS-----PWVKGKRSKRHRLDQASCSEEEYLAFCLVMLARGHTNSTHRHVSP-----------SQNLTYKCSVCQKSFSSYQALGGHKASHRKLAG-AEDHNASTTTTTTTTSTTSASNGGGRLHECSICHKSFPTGQALGGHKRCHYDGGVN---SSTTASEGVGSTHSV--G-HRDFDLIPALPDLSLNFSVGDDEVESPHPLKKPRLSMV--------
CAE.Senna.A	MALEALKSPTTAPPSFPFEDSNLNSFEPWAKRKRSKRTRLDHPSCTEDEYLALCLIMLARGGSGVSDRHSSPPPAAESVTPDPTLKLSYKCSVCNKAFSSYQALGGHKASHRKLAAAAAGEDQSTSSAVTSTSTTTASNGGGKTHECSICHKSFPTGQALGGHKRCHYDGGASAGSSNITASEGVGSTHTISHS-HRDFDLLPALPDFSAKFFMGDDEVESPLPVKKPRLLMAPKVEIPQD
CER.Bauhinia.A	MALEALKSPTAAGPSFTFEDASLHCLEPWAKRKRSKRTRLDHPSCTEEEYLALCLIMLARGPDASTDRHSSPE----SADSTATVKLSYKCSVCNKAFSSYQALGGHKASHRKLAG---GEDHSTSSAVTTTSTTTASAGGGKTHECSICHKCFPTGQALGGHKRCHYEGGAGGGSSAITASEGVGSTHTISHG-HRGFDLLPAMSDFSPKFFVGDDEVESPHPAKKPRLLMTPKIEIAQD
CER.Bauhinia.B	MALEALKSPTAAGPSFAFEDATLHCVEPWAKRKRSKRTRLDHPSCTEEEYLALCLIMLARGGGAAADRHSSPAPVATTDSSGATVEHSYKCSVCDKAFSSYQALGGHKSSHRKFAA--AGEDHSSSSAVTTTSTTTTSNGGVKTHECSICHKCFPTGQALGGHKRCHYEGGAGGGSSAITASEGVGSTHTVSHS-QRDFDLLPALPDFSPKFFVGDDEVESPLPAKKPRLLITPKIEIGQN
CER.Cercis.o	MALEALKSPTTAGPSFTFEDATLHYLEPWAKRKRTKRTRLDHPSCTEEEYLALCLIMLARGGDASTDRHSSPPPVSESADSTATFKLSYKCSVCNKAFSSYQALGGHKASHRKHAGAAAGEDHSTSSAVTTTSTTTTSNGGGKTHECSICHKCFPTGQALGGHKRCHYEGGAGGGSSAITASEGVGSTHTISHS-QRDFDLLPALSDFSPKFFVADDEVESPLPVKKPRLVMTPKIEIAQN
CER.Phanera.A	MALEALKSPTTAGPSFSFEDASLHYLEPWAKRKRSKRTRLDHPSCSEEEYLALCLIMLARGGSASTDRHSSPPPVSQSADSPATVKLSYKCSVCNRAFSSYQALGGHKASHRKLAG---GEDHSASSAVTTTSTTTTSNGGGKTHECSICHKCFPTGQALGGHKRCHYEGGAGGGGNANTASEGVGSTHTISHS-HRDFDLLPALSEFSPKLLVMDDEVESPLPAKKPRLFMTPKIEIAQD
CER.Phanera.B	MALEALKSPTAAGPSFTFEEARLHYLEPWAKRKRSKRPRFDHPSCTEEEYLALCLIMLARGGGANTDRHSSPPPVSETADSTASVDLRYKCSVCDKAFSSYQALGGHKSSHRKFAGAAAGEDHSSSSAVTTTSTTTISNGGVKTHECSICHKCFSTGQALGGHKRCHYEGGAGGGSSAITASEGVGSTHTISHS-QRDFDLLPALPNFSPKFFVGEDEVESPLPAKKPRLLMTPKIEIGQD
DET.Sindora.A	MALEALKSPPTASPSFTFEDANPRHMEPWTKRKRSKRSR-DQPSCTEEEYLALCLIMLARGGSDDSDHHSSPPPAVESANPDTAVKLSYKCSVCDKAFSSYQALGGHKASHRKLNG----EDQSTSSVATTTSTTTASNRGGRAHECSICHKSFPTGQALGGHKRCHYDGGA-GGNSGITASEGVGSTHTVSHS-QRDFDLLPALPEFSPKFFIGDDEVESPLPVKKPRLFMAPKIEIAQE
DET.Sindora.B	MALEALNSPATATPSFSFEDANLHYLEPWAKRKRSKRTR-DHPSCTEEEYLALCLIMLARGGPTSTDRHSSPPPSVESDDPVNTAKPSYKCSVCSKAFSSYQALGGHKASHRKLAGGGAAEDNSASSAVTTSSTTTPSNGGGRAHECSICHKSFPTGQALGGHKRCHYNGGG-GGSSAITASEGVGSTHTVSHS-QRDFDLLPALPDFSYKLVCGDEEVESPLPVKKPRLLVTPKIETARD
OUT.Arabidopsis.O	MALEAMNTPTSSFTRIETKENDAVFIEPWLKRKRSKRQRSHSPSSTEEEYLALCLLMLAKDQPSQTRFHQQS-QSL-TP-PPESKNLPYKCNVCEKAFPSYQALGGHKASHRIKPPISTTADDSTAPTISIVAEKHPIAASGKIHECSICHKVFPTGQALGGHKRCHYEGNG-GGSKSISHSGSVSS--TVSEESHRGFDLLPALPELSHNPIV-DEEILSPLTGKKPLLLTDH-------
OUT.Prunus.O	MALQALNSPTTAGSPFRFEESKINYVEPWTKRKRSKRPRLDSPS-TEEEYLALCLIMLARGGSGSTS----HSPSNSHQTSAQPPKLSYKCSVCNKAFPSYQALGGHKASHRKGAAGSAAEGPSTSSNTTTSGTTTVTA-SGRTHECSICHKSFPTGQALGGHKRCHYEGGVGATTSAVTSSEGVGSTSHVSHGHRETFDLMPALPEFSRDFFLGEDEVESPHPAKKPRILTKPKQEISQ-
OUT.Quillaja.O1	MAMDALNSPTTATPSFSYDETNLHCLEPWTKRKRSRRSRFDNTPCTEEEYLALCLIMLARGGGSTTDRHSSPPPQSESAASDSPAKLSYKCSVCNKAFSSYQALGGHKASHRKLAGGGGGDDQSTSSAVTTTSATKVSNGGGRLHECSICRKSFPTGQALGGHKRCHYEGGVGGSSSAVTSSEGVGSTHTMSHS-QRDFDLLPALPDFSPKFFVGDDEVESPHPLKKPRLLMPPKLEISQD
OUT.Quillaja.O2	MALEALNSPTTATPSFNYNETA-NLHCPWTKRRRSKRTRFDSSTCTEEEYLALCLVMLARGGASTSDRHIPPSQS---AASASPVKLSYKCSVCNKAFSSYQALGGHKASHRKLAGGGGGDDQSTSSAVTTTSTTTTSNGGGRLHECSICHKSFPTGQALGGHKRRHYEGSIGGGSSAVTSSEGVGSTHTISHI-HRDFDLLPAFPDLSPKFLIGDDEVESPHPLKKPRLLMLPKIQISG-
OUT.Vitis.O	MALEALNSPTTPTPSFHYEQPSLHSLESWAKRKRSKRPRFD-NQPTEEEYLALCLIMLARGGAASTRRHLSPPPALQVEAP----KLTYKCSVCNKAFASYQALGGHKASHRKQSG---SDD--LSASITTTS-TAAAASGGRTHECSICHKTFPTGQALGGHKRCHYEGGAS-VSSGVTSSEGVGSTHS-----HRDFDLLPAFPELSRRFPV-DDEVESPLPTKKPRLQMPPKTEVSLD
PAP.Aeschynomene.A	MALEALNSPTAATTYPVFDDVA--ILETWTKRKRSKRSRFDHPSCTEEEYLALCLIMLARGTTT-----VPPPPAEQIIDSTTASKLSYKCSVCDKAFSSYQALGGHKASHRKNSA---GEDHSTSSAAATSSTSAVSSGGGKVHECSICHKSFPTGQALGGHKRCHYDGGAGTSSGGVTAEEGVGSTHTVASW-HREFDLIPAFPDLS-----RDEEVESPHPVLKKRVFI---------
PAP.Aeschynomene.B	MALEALKSPTTAAPSFTFEESNIGYLEPWAKRKRSKRSRMDHPSCSEEEYLALCLIMLARGTTGTAKPHSSPAPSVESADPSPAANLTHKCSVCNKAFSSYQALGGHKASHRKLAAATAGDDHSTSSAVTTSS--AASNGGGKLHECSICHKSFPTGQALGGHKRCHYDGGAAGGGSGITASEGVGS----SHSHQRDFDLLPAFPDFSNKFFA-EDEVSSPLPVKKPRLLTLPKIEIPQ-
PAP.Lotus.A	MAMEALNSPTTTAPSFTFNDPTRHPAEPWAKRKRSKRSR----SCSEEEYLALCLIMLARGGAATT--TATPPLQP-ATAPSGSSRLSYKCSVCDKAFPSYQALGGHKASHRKHSG-GGGEDHSTSSAVATTTSSANTGSGGKAHECSICHKSFPTGQALGGHKRCHYEGG--GGSSSATASEGVGSTHTVSHSHHRDFDLIPALPEFPS-TKAGEDEVESPHPVMKKRVFMIPKIEIPQL
PAP.Lotus.B	MAMEALKSPTTAATFTPFQEPNHSYMVPWAKRKRSKRSRTDHASCTEEEYLALCLIMLARGSTA-----VTPKLTLSRPAPVTAEKLSYKCSVCEKTFPSYQALGGHKASHRKLAG-AAAEDHSTSSAVTTSS---ASNGGGKVHQCSICQKSFPTGQALGGHKRCHYEGGGGASTATATASEGVGSTHS----HQRNFDLLPAFPDFSSKFFV-EEEVSSPLPSKKPRLL--PKIEIPHY
PAP.Medicago.A	MALEALNSPTSTTPKFTFDEPN----LPWTKRKRSKRSR----SCTEEEYLALCLIMLARGHTNRHDFNPLPPPTTDNNN--NNTKLSYKCSVCNKEFSSYQALGGHKASHRKNSVGGGGDDHPSTSSAATTSSANTNGGGVRSHECSICHRSFPTGQALGGHKRCHYEGVVGGGASAVTVSEGMGSTHS----HQRDFDLIPAFPEFANK--VGEDEVESPHPVMMKRVFVVPKIEIPNF
PAP.Medicago.B	MAMEALNSPTTATPFTPFEEPNLSYLEPWTKGKRSKRSRMDQSSCTEEEYLALCLIMLARSGNNNDNKTESV-PVP---APLTTVKLSHKCSVCNKAFSSYQALGGHKASHRKAVMSTTVEDTTTSSAVTTSS---ASNGKNKTHECSICHKSFPTGQALGGHKRCHYEGSVGAGSSAVTASEGVGS----SHSHHRDFDLLPAFPDFSKKFFV-DDEVSSPLPAAKKPCLF--KLEIPSH
PAP.Phaseolus.A	MALEALNSPTTTVPSFPFDHPT----IPWAKRKRSKRSR-DHPS--EEEYLALCLIMLARGTTTTT----TP--T---PDP--SSKLTYKCSVCHKTFPSYQALGGHKASHRKLAL---ADDHPTSSAATSTS---IATASGRAHECSICHKSFPTGQALGGHKRCHYEGNN-NSTSVVTASEGVGSTHS----HHRDFDLIPAFPDLTTK--PGEDEVESPHPVMKKRLFVVPKIEIPHF
PAP.Phaseolus.B	MALEALQSPTTANSFSPFEEANLSYLDPWAKRKRSKRARMDHPSCTEEEYLALCLIMLARGGSHAAPTTSKPALSDNNSAPLSAAKLTYKCSVCNKAFSSYQALGGHKASHRKLAG--AAEDQPASSSVTTTS---ASNGGGRTHECSICHKTFPTGQALGGHKRCHYEGG--GGNSAVTASEGVGSTHT---GSHRDFDLLPAFPDFPTRFFA-DEEVSSPHPSKKPRLHLIPKIEIPQH
