# Supplementary material for: Legume genome structures and histories inferred from Cercis canadensis and Chamaecrista fasciculata genomes
Source: Plant J. 2026 Jun 10;126(5):e70981. doi: 10.1111/tpj.70981 (PMC13252982; doi:10.1111/tpj.70981)
Supplement: Supplementary file 6 — Data S6. Manuscript supplement; Compressed directory of aligned sequences from 250 gene families with high rates of gene duplication consistent with whole‐genome duplications in the legume subfamilies. [file TPJ-126-0-s006.gz › S6_consen_wgd_tree/40_wgd_aln_manual_wgd_copy/Legume.fam3.02139]

CAE.Acacia.A	MGRDDLCVTIPSFFRCPISLDVMKSPVSLCTGVTYDRSSIQRWLDDGNTCPATMQVLQSKEFVPLTLQRLIQIWTDSVRHRIESADSPAAKSVPARDQVIDAIRDLESKSENRLFSLAGILSFAEESKEREFLANMEGLVPLLVGFLDVDGGSVEFLEKVVKALELVLNKAKDDETLKHWIVKSEQGCLASLLLVLQRGSTDSKIASVKILKFAAADVESKIRIAGKEGIIHELLKMTTSGKDAMLIENGLSCLVAISTPKGNKAKLIHLGAVKQLSELLSQSKWSVSITENALKLLETASTTKEGRLQICEDPNCVASILQKVLKVSNVATEYAVTILWSVCYLFRDQKAQEAVTKAGLTKILLLMQSCSPGVRQMCADLLKIFRVSKSCLSCYHTKT…
CAE.Acacia.B	MVRDDLYITIPSFFRCPISLDIMKSPVSLSTGVTYDRSSIQRWLDNGNTCPATMQILQTKEFVPRTLQRLIQIWSDSVANRVESADSPATRTVPSPDQVVDSMKYLDGHGENCLDSLSRILYFAEESEEREFLAKLDGFVPSLVDLLDVNGA-VEMLERVVNALDAVLDKIEDREQLKKSMLKSHDNCLASLLLVLQQGGTGSKIGSARILRFIAVDPEAKYMIAEKEGLMSELLKSVAPVKDPALIENGLSCLIAISTPKRNKLKLVHIGAIKALSQLLSSSNSSTSVTEMVLKLLEAVSSTKEGRSEISEDPVCLPAVLQKVMKISMIATEHAVMILWTLCYLFRDQKAQEVVAMAGFTKFLILMQSCSPTVRQMSADLLKIFRVSKSCLSCYDTKT…
CAE.Chamaecrista.A	MVRDDLYIAVPSFFRCPISLDVMKSPVSLCTGVTYDRSSIQRWLDDGNTCPATMQVLQTKEFIPLTLQKIIQIWTDSVRHRVDSADSPVAKSVPSKNQVIAAIRALEEKSENRFRCVTEILCFAQQSQECEFLSRTERLVPLLVGFLDVNVDGAEFLERVIQILDLILNKSDNIEALRNSVVRN-----KSIVLVLQKGSSDSKIASARVLQFIGADVESKLLIGENDGVLLELVNLIAPDNDAAVIESGLSCLIALSTPKRNKTKLVNLGIVKTLSSILSESKWSVCVTEKALKLLETVSSSKEGRSAICEDPNCLAAILQKVLKVSATATETAVTVLWSVLYPFRDQKAQESVTKAGLTKILLLMQSCSPGVRQMCADLLKIFRVSKSCLSCYHTET…
CAE.Chamaecrista.B	MVRDDLYITVPSFFRCPISLDVMKSPVSLCTGVTYDRSSIQRWLDNGNTCPATMQVLQTKEVVPHTLQRLIQIWSDSLRHRVESDEFPIARPVFSPDQIVDAIRRMDSHGESCSDTLSGIVCFAEESEEREFLAKLDGFVPMLVGLLGVDTG-VGFLESVVSALDSVMSKIEDREQLKKSIVKSHNNCLDSLLLVLQQGSTNSKIGSARILKFIAVDAESKVLIAEKEGMITELLKSIAPDKDAALIESGLSCLVAISTPRRNKLKVIHLGAVKILSRLLSGTNSSVSVTEKALKLLETVSSTKEGRSEISEDPSCVAAILHKALKVSSIATEHVVTILWCVCCLFPDEKAQEAVIMAGLTKILLLMQSCSPAVRQMAAELLKILRVSKYCLSCYDTKT…
CAE.Senna.A	-MRDDLCVTVPSFFRCPISLDVMKSPVSLCTGVTYDRSSIQRWLDNGNTCPATMQVLQTKEFVPRTLHRLIQIWTDSVQHRVDSPVSK---SVPSKDQLLRAITAMESEKENRSHSLAQILSFAQQSEEREFLAKLERLVPLLVGFLHVDDGAVEFLERVVTALDLVVSKTEDGEALKNSMLKRQEGCLASILLVLQRGSSDSKIASARILKFIAVDVESKSLIAEKEGLMCELIKLIAPEKDAVVIENGLSCLIAISTPKRNKTKLVHLGAVKALSDLLSESKWSASISEKALKLLETVSSSKEGRSEICEDANCVAAILQKMLKGSSEATEHAVSILWSVCYVFRDQKAHEAVTKAGLTKILLLMQSCSLGDAQILEETTKK---------------…
CAE.Senna.B	MVRDDLYITVPSFFRCPISLDVMKSPVSLCTGVTYDRSSIQRWLDNGNTCPATMDM----------------------------------------------------EDGRRMDSLTGIVYFAEESEEREFLAKSDGFVPMLVGLLNVDSG-VEFLEKVVSALDLILNKIENREQLKRSMLKSHDNCLDSLLLVLKQGSTNSKIGSARILKFIAVDTESKIMIAEKDGVVSELLKSIAPEEDPALIENGLSCLAAISTPKRNKFKVVHLGAIKTLSRLLSGSNWSVSVTEKVLKLLETVSSTKEGRSEICEDPSCVAAILQKVLKVSSVATEHAVTILWCVCCLFREQKAQEAMIMAGMTKILLLMQSCSPAVRQMSAELLKILRVSKYCLSCYDTKT…
CER.Bauhinia.A	MGRDDLYIAVPSFFRCPISLDVMKSPVSLCTGVTYDRSSIQRWLDNGHTCPSTMQVLQTKEFVPRTLQRLIQIWTDSVRQRVESTESPPSKSVPSQQQVLYAIRDLQNQTQSQLDSLSKFLCFAKESKERQILGNMDGLVPMLIGFLDGDDASVEFLEKVVEVLDLVLNDQEQREKLAKLILKRQSNCLSSLVLVLRQGSSESRIGSAKLLEMTAVDAEAKVLIAEKEAVIPELLKLITPEKDGGVIENGLSCLVAISMPKRNKMKLVEFGVVRTLSKLISETNRSVGVIEKVLKLLETVSSSKEGRAEICEDERCVAGIMNKVLKVSSVATEHAVTILWSVCYLFRDQKAQEAVSKAGLTKILLLMQSCSAAVRQMSADLLKIFRVSKSCLLSYDTNT…
CER.Bauhinia.B	MGRDDLYITVPNFFRCPISLDVMKSPVSLCTGVTYDRSSIQRWLDNGHTCPATMQILQTKEFVPRTLQRLIQIWTDSVRHRVESPESP--PSVPSLDQILCAIRDMQTQSQNRLDSLTKIVCFARESKEREFLANVDGLVPILVGFLDVDDASVEFLEKFVEALDLVLNKQEQREQLAKLMLKRQSNCLSSLVLVLQQGSSESRIGSARILEAMAVDAESKVLIAEKEGVIPELLKLIAPEKDGGVIESGLSCLVAISMAKRNKMKLVKFGGIRILSQLVSETNLSVGVTEKVLKLLETVSSSKEGRAEICEDERCVAGILHKVLKVSSVATEHAVTILWSVCYLFRDQKAQEAVTKAGLTKILLLMQSCSAAVRQMAADLLKIFRVSKSRLVYYDTNT…
CER.Cercis.o	MVRDDLYITVPSLFRCPISLDVMKSPVSLCTGVTYDRSSIQRWLDNGHTCPATMQVLHSKEFVPRTLQRLIQIWTDSVRHRVESAESPPSKSVPSPDQVLCTIRDMQSQSQSQLDSLTKIVCFAKESKEREFLANIDGLVPMLVGFLDVDGASVEFLEKVVEVLDLVLSKQEQREQLTELMLKRQSNCLASLVLVLQQGSSESKIGSARILESMAVDAESKVLIAEKEGLIPELLKLITPEKDGGVMESGLSCLVAISMPKRNKMKLVKFGGIKILSQLVSEPNMSVGVTEKVLKLLETVSSSKEGRAEMCDDERCVAGILNKVLKVSSVATEHAVTILWSVCYLFRDQKAQEAVTKAGLTKILLLMQSCSPPVRQMSADLLKIFRLSKPCLSYYDTNT…
CER.Phanera.A	MVRDDLCITVPSFFRCPISLDVMKSPVSLCTGVTYDRSSIQRWLDNGHTCPATMQVLHTKEFVPRTLQRLIQIWTDSARQRVESAESPPSNSVTSKEQVLYVIRDMQSQSQNRLDSLTKIVCFAQESKEREILANMDGLVPMLVGFLDVDDASVEFLEKIVEALDLVLDKKEQREQLAKLVLKKQSNCLASLVLVLQKGSSESRIGSARILEAMAVDAEAKVLIAEKEGVVPELLKLITPEKDGGVIESGLSCLVAISMPKRNKMKLVKSGGIRILSRLVSETNLSVGVTEKLLKLLESVSSSKEGRAEICEDERCVAGILHKVFKVSSVATEHAVTILWSVCYLFRDEKAQETVSKAGLTKILLLIQSCSPAVRQMSADLLKIFRVSKSCLPYYDTNT…
CER.Phanera.B	MGRDGLYITVPSFFRCPISLDVMKSPVSLCTGVTYDRSSIQRWLDNGHTCPATMQVLQTKEFVPRTLQRLIQIWTDSVRQRVESVESPPSKSVPSLDQVLYAIRDMQSQSQNRLDSLTKIVCFARESKEREFLANIDSLVPMLVGFLDVDDASVEFLEKVVEALDLVLDKQEQREQLTKLTLKKQSNCLASLVLVLQQGSLESRIGSARILEALAMDAESKVLIAEKEGAIPELLKLITPEKDGDVIESGLSCLVAISMPKRNKMKLVKFGGIRILSQLVSETNLSVGLTEKVLKLLETVSSSKEGRAEICEDERCVAGILHKVLKVSSVASEHAVTILWSICYLFRDQKAQEAVTKAGLTKILLLMQSCSAAVRQMSADLLKIFRVSKSCLPYYDTNT…
DET.Sindora.A	MVREDLYITVPSFFRCPISLDVMKSPVSLCTGVTYDRSSIQRWLDNGNTCPATMQVLHTKEFVPRTLQRLIQIWTESVRQRVESANSPPSTSVPSQEQVLDAIRDTENDKANRFDSLTTILRFAEESEEREFLVKMDGFVPLLVGFLHVDGASVEFLEKVVKGLVLLLSKIDDREQLKNSMLESEGNCLASLLLVLQQGSCDSRIGSARILKFIAADAEAKLLIAEREGLIAELLKLISPDKDPTLIENCLSCLAVISMPKRSKIKLVQSSAIKIFSKLLSESNLSLSITEKVLKLLEMVSSTKEGRSEICEDPTCLPAILQKVLKVSSAATEHAVTILWSVCYLFRDQKAQEAVTKAGLTKILLLMQSCSPVVRQMSADLLKIFRVSKSCLSCYDTKT…
DET.Sindora.B	MVRDDLYITVPSLFRCPISLDVMTSPVSLCTGVTYDRSSIQRWLDNGNTCPATMQILDTKEFVPRNLQRLIQIWSDSVHKPLPSPT------AASREQVLAAFRDLNTQPSSRFDSLTKILGFAQQCEGREFLVKMDNFVSTLVGFLYVDVGRVQFLEKVVQALDLVLSKIENRELLRISMAKS--HCLDSLLLVLQQGNSDSRIGSVRVLKFMAMDTESKLLISEKEGLISELLNLITPDRDPALMEAALLCLVAISMPKRSRVKLVQYGAVKALSKLLLESNLSVSITEKVLKLLETVSYTEEGRSDICEESSCLPAILNKIMKVSSIATEHAVTALWSVCHVFRDEKAQEAVTEAGLTKILLLMQSCSPRVRQMSADLLRIFRVSKSCLSCYDTKA…
OUT.Arabidopsis.O	MRKDDLCITVPTFFRCPISLDVMKSPVSLCTGVTYDRASIQRWLDGGNTCPATMQILQNKDFIPRTLQRLIEIWSDSVRRRTCV-ES-AELAAPTRDEIADAIDRVKIEKEERREVLSKIVRFGRESDDRGFLAGKDDFVKLLVDLINVDFEKSLVVQEAVKILSTIRSKVSDRRRFSNLILTNGRDRLSVIVYLFKTGNVELKIDCAGLLEFIAVDAESKLLIAERDGLITELMKSISKDSDLSLIESSLSCLIAISSPKRVKLNLLREKLIGDVTKLLSTSSLSVSVTEKCLKLLEILASTKEGRSEICGDGECLKTVVKKLMKVSTAATEHAVTVLWSVSYLFKEDKALEAVTSVGVTKILLLLQSCSPAVRRMLTDLLKVFKVSRSCLSAYDTKT…
OUT.Prunus.O	MVRDDLYIAVPSFFRCPISLDVMKSPVSLCTGVTYDRTSIQRWLDDGNTCPATMQVLHTKDFVPRTLHRLIQIWSDSLRHRVDSVDSDSPSELPARDQVSDLIQCMDSEPSSALDSLSKIARFAAESDERKFLASSDGFMSLLVDFIGVDGAQIGVLEQAVRIIHLLLDDIQGREELMRWMLKKTGRCLASLLVVLQQGSADARIASARILESIAVNAEAKFLISEKDGLLSELLKLTGPEKDPTLIEAGLSCLIAVSTPRKVKVRLVHLGAVKWLSKLLGDPNSATSTIEKVLKVLEMASSVKEGRAKICEDGKCVAGIVQRLLKVSGAATEHAVTILWSVCYLFKERAAQEAVAKAGLTKILLLMQSCSPAVRQMSADLLKIFRVSKSVISCYDTKT…
OUT.Quillaja.O1	MVREDLYITVPSFFKCPISLDVMKSPVSLCTGVTYDRSSIQRWLDNGNTCPATMQVLQSKEIVPRTLQRLIQIWSDSVRERVNSAESQADNSVPSQDRLVEIIRGMEIQTEKRLDSLSKIVCFAEESEERKFLAKIDGFVPMLVRFLDADGGSVEFLDHVVRVLDLVLSKFEDCELLKNLMLKGQGNCLDSMLLVLQQGSTDSRIGSSRVLQSIAIDAESKLLIAGKEGLMSELLKLITPDKDPALIEAGLSCLISISIPRRIKIKLAQQGVIKIFSKLLSESNSSLSITEKVLKLIETVSSCKEGRSEICEDPVCVPAILQKVLKVSSMATEHAVTILWSVCYLFRDQMAQEAVTKAGLTKILLLMQSCTPAVRQMSADLLKIFRVSKSCLSCYDTKT…
OUT.Quillaja.O2	MVKEDLCITIPSLFRCPISLDVMKSPVSLCTGVTYDRSNIQRWLDNGNTCPATMQILQSKEIVPRTLQRLIRLWSDSVCERVNSDEFPAENSVPSKDQVVEIIRDIESMNLNRLDSLSKFVRFAEESEERKFLAKLEGFLPMLVRFLDVDGERIEFLEQVVRISDLVLSKLEDSEQLKNLMFKSQSNCLASLLLVLQQGSTDSKIASVRVLQSVAIDAESKLLIAGKDGLITELVTIIMPENDQALIEAGLSCLISISIPRRIKIKLAQLGAIKIFSKLLSESNSSISISEKVLKLLETVSSCKEGRSEICEDPVCVPAILQKALKVSFMATEHAVTILWSVCYLSRDQKAQEAVTKAGLTKILLLMQSCSPAIRQMSADLLKIFRVSKSCLSCYDTKT…
OUT.Vitis.O	MVRDNLFITVPSLFRCPISLDVMKSPVSLCTGVTYDRSSIQRWLDNGNTCPATMQVLHSKDFVPHTLQRLIQIWSNSVRHRSNSPDSPQLVPSLSPDQARDLIKEIESKPEDCLECMSKIICFARESEERKFLARIDGFVSLLVDFLGGNAN-FLALEQVVRVLDMIISEHEDHKQLANSMLKSDRDCLSSILLVLQQGSAESRIASARVLESIAIDAESKLLIAEKDGLFSELIRIMSTETDPTMIESTLSCLIAVSMPRRIRPKIVRLGVVKQLTKLLSDPNWSVSVTEKALKLLEMASSCKEGKSEICENSDCVSAIVQKMLKVSSTATEHAVTILWSVCYLSRDDRAQSTVTQNGLTKILVLMQSCSPAVRQLAGDLLKIFRVSKSCLSSYDTKT…
PAP.Aeschynomene.A	MVRDDLYITVPSFFRCPISLDVMKSPVSLCTGVTYDRSSIQRWLDNGNTCPATMQVLQTKEFVPRTLQRLIQIWSESLRHRVDSPESPDTDSVVSKDQVLSAFAALESRAEERSESLARIVRFARDSEERDFLARMEGFVPALVNFLHADNGSVEFLEQVVAALDLVLGEIKDREALKNSMLKNQSQSLDSLLLVLQEGSSDSRVASAKVLQSLAMDSESKLLIAEKEGIVSELLSLITTNKDPAVIESSLSCLVAISSAKQNKAKLVHLGAVKAFSKLLSESNLSASVAEKVLKLLETVSSTKEGRTEICEDTQCVPAILNKVLKVSSVATEHAVTTLWSVCYLFRDQMAQEAVTKAGLTKILLLMQSCSPPVRQMSADLLKIFRVSKSCLSCYDTKT…
PAP.Aeschynomene.B	MVRDDLCISIPSYFKCPISLDVMKSPVSLCTGVTYDRSCIQRWLDGGNTCPATMQPLHTKDFVPRTLHSLIRIWSDSVAHRLHS---PPSKSLPSEHQVLQAIAELESRTDNLSDSLAKVIRFAEDSRERVFLAKLNRFVAVIVGFLAAGAGSVEFLGKAVTALGLVMEKIEDREGLKNSMLKAHRQCLDSLLLVLRNGSVDSRIATARVLTFIAMDSESKLLIAEKEGLVTELLNLASPEKDPALMENALSALVAITTPKRNKLKLVSVGAIERLSKLLSVPKLSASVVEKVLKLVEAASSTREGRKEICEDRACVTAVLSKSMKVSSAATEHAVTTLWSVCYLFRDGKAEEAVTKAGLTKILLLMQSCSPTVRQMCVDLLKIFRVSKSCLPCYDTNT…
PAP.Lotus.A	MVRDDLYITAPSLFRCPISLDVMKSPVSLCTGVTYDRSSIQRWLDNGHTCPATMQVLHSKEIVPRTLHRLIQIWADSVRHRVDSPESPSTESVLSRNQVLSAITEFKTGEQTRLDSLAEIVRYAKDSEQRDFLAGTEGFAPVLVSFLVDNGGNVEFLELVVQALDLILSKKEKSEELRNSVLQS--QSIDSVLLVLQKGSSDSKIASARVFTSIAVDAESKLLIAAKEGVVSELLKLITPENDLNLIESALSCLIAISTPKRNKVRLIHLGGVKALSSLLSASNLSVSSAEKVLKLLETVSSTREGRAEICEDALCVAAIVNKVLKVSTVATEHAVTTLWSVCYLFRDQKAQEAVTKAGLTKILLLMQSCSPQVRQMSVDLLKIFRVSKSCLSSYDTKT…
PAP.Medicago.A	MVRDDLCITVPSLFRCPISLDVMKSPVSLCTGVTYDRSSIQRWLDNGNTCPATMQILQTKDFVPRTLQRLIQIWSDSVRHRVDSPESPSTESVDRRDQLIVAITDFESGSENQFDSLVKIVRFAKDSEECVFLAKTEGFVCVLVSFLDVDGGSVELLEQVVIALDLVLCKIENRESILKSKKENESKILDSLLLVLQQGSCESKIASVRVLKFIAVDAESKLLVAEKEGLLSELLNQITPKKDQNLMENALSCLVAISTPKRNKAKLVHLGAVKVFSNLLTSPSLCVSVTEKVLKLLETVSSTKEGRSEICEAPSCVVAIVNKVLKVSTVATEHAVTILWSVCYLFRDQKAQEAVTKAGLTKILLLMQSCSPQVRQMSVDLLKIFRVSKSCLSSYDTKT…
PAP.Medicago.B	MVREDLCITVPTFFKCPISLDVMKSPVSLCTGVTYDRSSIQRWLDDGNTCPATMQILPTKDFVPRTLHSLIQIWTDSVHHRVEPVVSP---SVLSNQQLLQTITDLASSGLNRFGLIMKVIHFAQDSDQRTFLAKLDGFIPLMVSFLDVENVSIEFLEQTLTVLGLILEKIKVREGLKNLVLKGKNKCLDSMVLVLQKGSNNSRIATARVLKFIAIDAESELLIAENEALLTELLKLSSPENDSKLIENCLSCLIAISKPKRNKQKLVKIGVMKILSKLLKESNTSVTVVEKALKLVETASSTSEGRREMCEDAAFVAAILNKIRNVSNVATEHAVTTLWSVCYLFRDQKAQEAVTMAGLTKILLLIQSCSPQVRQMCTDLLKIFRVSKSCLSSYDTKT…
PAP.Phaseolus.A	MVRDDLYITVPSFFRCPISLDVMKSPVSLSTGVTYDRSSIQRWLDNGNTCPATMQVLQTKEFVPRTLQRLIQIWSDSLHHPLHSPHSPHSLSLPSKNQILLAISDLQTRAQNRIDSLAKIARFAQDSEERDFLVRTECFVPLLVGFLDVNGS-VEFLEQVVTALDLVIGKMEDREGLKNLILKRQGESLDSLFIALQQGSHAAQIASVRVLTSVAVDVESKLLIAEKEGLVSELLKLITPEKDPDLIDNCLSCLVAISSPRRSKMKLVRLGAVKVFSKLLLASNMSVSVTEKVLKLVETVSSTKEGRSEICEDSACVAAIVNKVLKVSSVATEHAVTTLWSVCYLFRDQTAQEAVTNAGLTKILLLMQSCSPQVRQMSVDLLKIFRVSKSCLSSYDTKT…
PAP.Phaseolus.B	-ARDDLCINVPTFFKCPISLDVMKSPVSLCTGVTYDRSSIQRWLDAGNTCPATMQLLQTKDFVPRTLQSLIQIWSDSLRHSTVP--H----PLLSPDQVLPTVAQLETHSL-CSASLTKLLHFARDSHHKLFLAKLEGFVNQLLRFLDVDGGNTQFLQQVVILLGLILDSVEDRDGLRNSLLKGNKQSLDSLLLVLQRGCCESRIASARVLQFIAADAESKILIAEKEGVVAELLKSAAPEKDPALVEAALASLVAISTPKRNKLKLVSLGAVKALSRLLAEAKLGAAAVEKVLKLVETASSTREGRKEICEDAACVAAVLSKVLKVSSVATEHAVTTLWSVCYLFRDRKAQEAVTQAGLTKILLLMQSCAPQVRQMCTDLLKIFRVSKSCLSCYDTKT…
