# Supplementary material for: Legume genome structures and histories inferred from Cercis canadensis and Chamaecrista fasciculata genomes
Source: Plant J. 2026 Jun 10;126(5):e70981. doi: 10.1111/tpj.70981 (PMC13252982; doi:10.1111/tpj.70981)
Supplement: Supplementary file 6 — Data S6. Manuscript supplement; Compressed directory of aligned sequences from 250 gene families with high rates of gene duplication consistent with whole‐genome duplications in the legume subfamilies. [file TPJ-126-0-s006.gz › S6_consen_wgd_tree/40_wgd_aln_manual_wgd_copy/Legume.fam3.00804]

CAE.Acacia.A	MGADYVYPSTTNMEEPPRVAIPPPQPFVKSFMYSLKETLFPDDPFRQFKQPPSRKLLLGLQFFFPVLEWAPRYTLSFFKSDVIAGITIASLAIPQGISYAKLALPPILGLYSSFVPPLIYAMMGSSRDMAVGTVAIGSLLLGSMLSGAVPNVDPKLFLHLAFTATFFAGILQASLGLFRLGFIVDFLSHASIVGFMGGAATVVCLQQLKSILGLVHFTHDADLVSMMRSIFSQTHEWRWESAVLGCGFIFFLLVTRYFSKRRPKFFWVSAMAPLTSVILGSLLVYLTHAEKHGIQVIGELKKGLPLSFKDLVFVSPYVSTAVKAGFVTGIITLAEGIAVGRSFAMFKYHTDGKEMIAIGTMIVGSLTSCYLTTGPFSRSAVYAGCKTAVSIVMAIAVMI…
CAE.Acacia.B	----------MNVEGGGGVAIPPAKPFLKWLKCSLKETFFPDDPFRQFQQPPSTSFLLALQYIFPIFHWAPRYSLQFLKSDVIAGITIASLAIPQGISYADLALPPILGLYSSFIPPLIYAMMGSSRDLAVGTVAVGSLLMASMLGSVVHNHNPKLFLHLAFTATFFAGIFQAALGLFRLGFIVDFLSHATIIGFMGGAATVVCLQQLKSILGLQHFTHEADLVSVMRSVFTQTHEWRWKSAALGSCFIFFLLITRFFSKKQPKFFWVSAMAPLTSVIFGSILVYATHAEKHGVQVIGGLKKGLPSSLTKLVFVAPYMSTAIKTGLITGIIALAEGIAVGRSFAMYKYHTDGKEMIAIGTMIVGSFTSCYLTTGPFSRSAVYAGCKTAASIVMAIVVML…
CAE.Chamaecrista.A	---QYVYPSGWKMEECPRVAIPPPQPFLKSLKYSLKETFFPDDPLRQFKKSASTRLLLGLQYFFPVFEWAPRYTLSFFKSDLIAGITIASLAIPQGISYAKLALPPILGLYSSFVPPLIYAMMGSSRDLAVGTVAVGSLLLGSMLSAEVPTQNPKLFLHLAFTATFFAGILQASLGLFRLGFIVDFLSHATIVGFMGGAATVVCLQQLKSILGLNHFTHDADLVSVMRSVFSQTHEWRWESAVLGCCFIFFLLITRYFSKKQPKFFWVSAMAPLTSVILGSLLVYFTHAEKHGVQVIGELKKGLPPSVEDMVFVSPYLGTAVKAGLVTGIIALAEGIAVGRSFAMFKYHIDGKEMIAIGTMVVGSLTSCYLTTGPFSRSAVYAGCKTAASVIMAIAVMM…
CAE.Chamaecrista.B	--------------SGMKVGIPRNQPFLKSLKYCLKETLFPDDPFRHFKQSAGRKIVVGLCYFFPILEWAPCYTLSFFKSDLISGITIASLAIPQGISYAKLALPPILGLYSSFVPPLIYALMGSSRDLAVGTVAVGSLLMSSMLSTAVPIDNPTLFLHLAFTATFFAGLFQASLGLFRLGFLVDFLSHATIVGFMGGAATVVCLQQLKSILGLKHFTHEADLISVMRSVFSQTHQWRWESAVLGCCFIFFLLITRYFSKRKPKLFWISAMAPLTSVILGSILVYVTHAEKHGVDVIGELKKGLPGSLTDLVFKAPYMTTAIKTGIVTGIIAMAEGIAVGRSFAMYKYHIDGKEMIAFGSMIVGSFTSCYLTTGPFSRSAVFAGCKTAVSIVMAIAVML…
CAE.Senna.A	--------------------------------------------------------------------------------------------------------------------------------------------------------------------------------------------------------------------------------------------------------------------------------------------------------------------------------------------------------MFKYHIDGKEMIAIGTMIVGSFTSCYLTTGPFSRSAVYAGCKTAVSIVMAIAVMM…
CAE.Senna.B	-----------------KVAIPAAQPFSKSLKYCLKETFFPDDPLRQFKQPPSKTFLLALQYLFPVFQWAPRYSLHFFKSDLIAGITIASLAIPQGISYAKLALPPILGLYSSFVPPLIYAMMGSSRDLAVGTVAVGSLLMASMLGRAVPNDNPTLYLHLAFTATFFAGILQASLGFFRLGFIVDFLSHATIVGFMGGAATVVCLQQLKSILGLEHFTHEADLVSVMRSVFTQTHEWRWESAVLGCAFIFFLLITRYFSKRQPKFFWVSAMAPLTSVILGSILVYVTHAEKHGVQVIGELKKGLPVSLPNLVFKAPYMGTAIKTGLVTGIIALAEGIAVGRSFAMYKYHIDGKEMIAIGTMVVGSFTSCYLTTGPFSRSAVYAGCKTAVSIVMAIAVML…
CER.Bauhinia.A	MGADYASPSSMNVKSSHRVAIPPPQPFFKSLGYSLKETFFPDDPLRQFKQPASRKIVLGLQYFIPIFEWAPRYTLQFLKSDLIAGITIASLAIPQGISYAKLALPPILGLYSSFIPPLIYAMMGSSRDLAVGTVAVGSLLLGSMLARAVPNENPKLYLHLAFTATFFAGVIQASLGLFRLGFIVDFLSHASIVGFMGGAATVVCLQQLKSILGLEHFTHEADLVSVMRSVFSQTHEWRWESAVLGCVFIFFLLITRYFSKRQPKFFWVSAMAPLTSVILGSLLVYFTHAEKHGVQVIGQLKEGLPPSVTDLVFVSPYLTTAIKAGAITGVIALAEGIAVGRSFAMFKYHIDGKEMIAIGSMIVGSFTSCYLTTGPFSRTAVYSGCKTAASIVMAIAVML…
CER.Bauhinia.B	MGADYVYPSSMNVESSPRVAIPPPQPFFKSLGYSLKETFFPDDPLRQFKKPASRKFVLGLQYFFPIFEWAPRYTLQFLKSDIISGITIASLAIPQGISYAKLALPPILGLYSSFIPPLIYAMMGSSRDLAVGTVAVGSLLMGSMLANVVPNEDPKLYLHLAFTATFFAGVIQASLGFFRLGFIVDFLSHATIVGFMGGAATVVSLQQLKSILGLEHFTHGADLVSVMRSVFSQTHKWRWESAVLGCVFIFFLLITRYFSKRQPKFFWVSAMAPLTSVILGSLLVYLTHAEKHGVQVIGQLKKGLPPTITDLVFVSPYLTTAIKTGAVTGIIALAEGIAVGRSFAMFKYHIDGKEMIAIGSMIVGSFTSCYLTTGPFSRSAVYAGCKTAASIVMAIAVML…
CER.Cercis.o	MGADYAYPSSMNAEGSHRVAIPPPQPFFKSLGYSFKETFFPDDPLRQFKQPASRKFVLGLRYFFPIFEWAPRYSFQFLRSDLIAGITIASLAIPQGISYAKLALPPILGLYSSFIPPLIYAMMGSSRDLAVGTVAVGSLLMGSMLATVVPNENPKLYLHLAFTATFFAGVIQASLGLFRLGFIVDFLSHATIVGFMGGAATVVCLQQLKAILGLEHFTHEADLVSVMRSVFTQTHEWRWESAVLGCVFIFFLLITRYFSKRQPKFFWVSAMAPLTSVILGSLLVYLTHAEKHGVQVIGQLKKGLPPSLTDLVFVSPYLTTAIKTGAVTGIIALAEGIAVGRSFAMFKYHIDGKEMIAIGSMIVGSFTSCYLTTGPFSRSAVYAGCKTATSIVMAIAVML…
CER.Phanera.B	MGADCACPASMNVESSPRVAIPPPQPFFKSLGYSLKETFFPDDPLRQFKQPASRKFVLGLQYFFPIFEWAPRYTIQFLKSDIIAGITIASLAIPQGISYAKLALPPILGLYSSFIPPLIYAMMGSSRDLAVGTVAVGSLLMGSMLSTVVPNENPELYLHLAFTATFFAGVVHASLGLFRLGFIVDFLSHATIVGFMGGAATVVSLQQLKSILGLEHFTHAADLVSVMRSVFSQTHQWRWESAVLGFVFIFFLLITRYFSKRRPKFFWVSAMAPLTSVILGSLLAYLTHAEKHGVEVIGQLKKGLPPTITDLVFVSPYLTTAIKTGAVTGIIALAEGIAVGRSFAMFKYHIDGKEMIAIGSMIVGSFISCYLTTGPFSRSAVYAGCKTAASIVMAIAVML…
DET.Sindora.A	MGADYTYPSGMNGDCGHRVAIPPPQPFFKSLKYSLKETFFPDDPLRQFKQPASKRFVLGLRYVFPIFEWAPCYTLQFFKSDIIAGITIASLAIPQGISYAKLALPPILGLYSSFIPPLIYAMMGSSRDLAVGTVAVGSLLMGSMLSGAVPNENPKLYLHLAFTATFFAGILQASLGLFRLGFIVDFLSHATIVGFMGGAATVVCLQQLKAILGLEHFTHGADLVSVMRSVFSQTHKWRWESAVLGFCFIFFLLVTRYFSKRKPKFFWVSAMAPLTSVILGSLLVYLTHAEKHGVQVIGELKKGLPPSLTDLVFVSPYVSTAVKTGIVTGIIALAEGIAVGRSFAMFKYHIDGKEMIAIGSMVVGSFMSSYLTTGPFSRSAVYAGCKTAASIVMAIAVML…
DET.Sindora.B	MGADYAHPSGMNAENAQRVAIPPHQPFFKSLRNSLKETFFPDDPFRQFKQPASKKLVLGLQYFFPILEWAPRYTLQFLKSDVISGITIASLAIPQGISYAKLGLPPILGLYSSFVPPLIYAMMGSSRDLAVGTVAVGSLLMASMLSREVPNQNPKLFLHLAFTATFFAGILQASLGLFRLGFIVDFLSHAAIVGFMGGAATVVCLQQLKSIFGLVHFTHEADLVSVMRSVFSQTHEWRWESAVLGFCFIFFLLVTRYISKRQPKFFWVSAMAPLTSVILGSLLVYATHAENHGVQVIGQLKKGLPPSLCDLVFVSPYLTTTLKTGIIVGIISLAEGIAVGRSFAMFKYHIDGKEMIAIGSMIVGSFTSCYLTTGPFSRTAVYAGCKTAASMVMSIAVML…
OUT.Arabidopsis.O	MGEDYTFPQGAEERRHHTVEAPQPQPFLKSLQYSVKETLFPDDPFRQFKQNASRKFVLGLKYFLPIFEWAPRYNLKFFKSDLIAGITIASLAIPQGISYAKLALPPILGLYSSFVPPLVYAVLGSSRDLAVGTVAVASLLTGAMLSKEVAEKDPKLYLHLAFTATFFAGVLEASLGIFRLGFIVDFLSHATIVGFMGGAATVVSLQQLKGIFGLKHFTDSTDVISVMRSVFSQTHEWRWESGVLGCGFLFFLLSTRYFSIKKPKFFWVAAMAPLTSVILGSLLVYFTHAERHGVQVIGDLKKGLPLSGSDLIFTSPYMSTAVKTGLITGIIALAEGVAVGRSFAMFKYNIDGKEMIAFGMMIVGSFTSCYLTTGPFSRSAVYAGCKTAMSIVMAIAVMF…
OUT.Prunus.O	MGADYVCPSTVEGESPHRVAIPPPQPFVKTVKNSLKETFFPDDPLRQFKQPASRKLVLGLQYFFPIFEWGPRYTLDFLKSDLISGITIASLSIPQGISYAKLALPPILGLYSSFIPPLVYAMMGSSRDLAVGTVAVASLLTASMLGAEVAVENPTLYLHLAFTATLFAGVFQASLGFLRLGFIVDFLSHATIVGFMAGAATVVCLQQLKGILGLDHFTNATDVVSVMRSVFSQTHEWRWESGVLGCLFLFFLLVTRYFSKKKPRFFWISAMAPLTSVILGSVLVYLTHAEKHGVQVIGKLKEGLPMTFGDLVFVSPYLTTAFKTGVITGIIALAEGIAVGRSFSMFKYHIDGKEMIAIGMMIAGSCTSCYLTTGPFSRSAVFAGCKTAMSVIMAIAVMF…
OUT.Quillaja.O1	MGADYAYPTAANLECAHRVAIPPPQPFVKSLKYSLKETFFPDDPLRQFKQPPSKKLILGLQYFFPIFEWAPRYTFQFLKADLISGITIASLAIPQGISYAKLALPPILGLYSSFIPPLIYAMMGSSKDLAVGTVAVASLLIGSMLGKEVATENPKLYLHLAFTATFFAGVVQASLGVLRLGFIVDFLSHATIVGFMAGAATVVCLQQLKGILGLEHFTHATDIVSVMRSVFSQTHEWRWESGVLGCGFLFFLLITRYFSKRQPKFFWVSAMAPLTSVILGSLLVYLTHAEKHGVQVIGQLKKGLPLSFEDLVFVSPHLTTAIKTGLITGVIALAEGIAVGRSFAMFKYHIDGKEMIAIGTMIVGSCTSCYLTTGPFSRSAVYAGCKTAVSIVMAIAVMF…
OUT.Vitis.O	MGGDYKYPAT-GVECAHRVAVPPPQPFTKSLKTSLKETFFPDDPLRQFKQPASRKFILGLQYFFPILEWGPRYSFQFLKADLISGITIASLAIPQGISYAKLALPPILGLYSSFVPPLVYAMMGSSRDLAVGTVAVGSLLIASMLGNEVANEHPQTYLHLAFLATFFAGVFQVSLGLLRLGFVVDFLSHATIVGFMGGAATVVCLQQLKGILGLDHFTHGTDIVSVMRSVFTQTHQWRWESGVLGCCFLFFLMLTKYFSKRRPKFFWVSAMAPLTSVILGSLLVYLTHAERHGVQVIGNLKKGLPPSLSDLPFGSPYLSTAIKIGIIIGIIALAEGIAVGRSFAMFKYHIDGKEMIAFGMMIAGSCTSCYLTTGPFSRSAVFAGCKTAVSIVMAMAVMI…
PAP.Aeschynomene.A	MGVEYGYPSG----TKARVEVPPAQPFLKSMKCSLKETFFPDDPLKQFKKRASRRVVLALQYLLPIFEWAPQYTLHLLKSDLIAGITIASLAIPQGISYAKLALPPVLGLYSSFIPPLVYAMMGSSRDLAVGTVAVGSLLMASMLGREVSIQNPKLYLHLAFTATFFAGVFQASLGLFRLGLVVDFLSHATIVGFMGGAATVVCLQQLKSILGLEHFTHEADLVSVMRSVFTQTHQWRWESAVLGCCFIFFLLITRYFSKRQPKFFWVSAMAPLTSVVLGSLLVYLTHAENHGVQVIGNLKKGLPPSVTDLVLVSPYMSTAIKTGLITGIIALAEGIAVGRSFAMFKYHIDGKEMIAIGTMIVGSFTSCYLTTGPFSRSAVFAGCKTAASIVMSIAVML…
PAP.Aeschynomene.B	MGVDYAYASSMNIDEMHKVEIPPPQPFLKSLKYSLKETLFPDDPLRRFKKAASKRVMLGVQYFFPIFEWAPNYTLQFLKSDLIAGITIASLAIPQGISYAKLALPPILGLYSSFIPPLIYAMMGSSRDLAVGTVAVGSLLIGSMLSSEVPNQNPKLYLYLAFTATFFAGIFQASLGLFRLGFIVDFLSHATIVGFMGGAATVVCLQQLKSILGLDHFTHSADLVSVMRSVFSQTHKWRWESAVLGCSFIFFLLLTRYFSKRKPKLFWISAMAPLTSVILGSLLVYFTHAENHGVQVIGELKKGLPPSLTDLVFVSPYMTTAIKTGLVVGIIALAEGIAVGRSFAMFKYHIDGKEMIAIGTMIAGSFTSCYLTTGPFSRSAVYAGCKTAASIVMSVAVML…
PAP.Lotus.A	MGADCA--STMNVEGVHRVAVPPPVPFFKSLKNSMKETFFPDDPLKKFKQPASKRVVLGLQHFFPILEWAPRYNVQFLKSDLIAGITIASLAIPQGISYAKLALPPILGLYSSFIPPLVYAMMGSSRDLAVGTVAVGSLLMASMLGREVPNDNPKLFLHLAFTATFFAGVLQASLGLFRLGFIVDFLSHAAIVGFMGGAATVVCLQQLKSILGLEHFTHEADLVSVMRSVFSQTHQWRWESAVLGCCFIFFLLVTRYFSKQRPKFFWVSAMAPLTSVVLGSVLVYVTHAEKHGVQVIGDLKKGLPPSATDLVFVSPYMGTAIKTGFVTGIIALAEGIAVGRSFAMFKYHIDGKEMIAFGTMIFGSFTSCYLTTGPFSRSAVYAGCKTAASIIMSIAVML…
PAP.Lotus.B	MGVDYAYPSA-EERVHHRVEVPPPQPFFKSLKYSLKETFFPDDPLRKFKQPTSKRLLLGIQYFFPIFEWGPHYTFQFLKSDLIAGITIASLAIPQGISYAKLALPPILGLYSSFIPPLIYAMMGSSRDLAVGTVAVGSLLLGSMLANVVPNEKPKLFLHLAFTATFFAGVFQAALGLFRLGFIVDFLSHSTIVGFMGGAATVVCLQQLKSILGLEHFTHGADIVSVMRSVFTQTHEWRWESAVLGFCFIFFLLVTRYFSKKQPKFFWVSAMAPLTSVILGSVLVYFTHAENHGVQVIGNLKKGLPPSLTDLVFVSPYLSTTIKTGIVVGIIALAEGIAVGKSFAMFKYQVDGKEMIAIGTMIVGSFTSCYLTTGPFSRSAVYAGCKTATSIVMSIAVML…
PAP.Medicago.A	MGGDYAYPSSMNVESVHRVAIPPHQPFFESLKYSVKETLFPDDPLRKFKQPASRRFVLALQHFLPILEWAPQYTLQFLKSDLIAGITIASLAIPQGISYAKLALPPILGLYSSFIPPLVYAMMGSSRDLAVGTVAVGSLLMASMLGREVPIENPKLFLHLAFTATFFAGALQLSLGLFRLGFIVDFLSHAAIVGFMGGAATVVCLQQLKSILGLEHFTHQADLVSVMRSVFTQTREWRWESAVLGCCFIFFLLVTRYFSKRQPRFFWVSAMAPLTSVILGSILVYLTHAEKHGVQVIGELKKGLPPSATDLVFVSPYIGTAIKTGLITGIIALAEGIAVGRSFAMFKYHIDGKEMIAIGTMIFGSLTSCYLTTGPFSRSAVYAGCKTAASIVMAIAVML…
PAP.Medicago.B	MGVDYDYPCSMNVDEVHGVAIPPPQPFLKSMKYSMKETFFPDDPLRRFKQPASKKLVLGLQYFFPIFEWAPSYTFQFLKSDLIAGITIASLAIPQGISYAKLALPPILGLYSSFIPPLIYAMMGSSRDLAVGTVAVGSLLMGSMLANEVPTQNPKLFLHLAFTATFFAGLLQASLGLFRLGFIVDFLSHAAIVGFMGGAATVVCLQQLKSILGLEHFTHAADIVSVMRSVFTQTHQWRWESAVLGFCFIFFLLVTRYFSKKQPKFFWVSAMTPLASVILGSLLVYFTHAEHHGVQVIGELKKGLPPSLTDLVFVSPYMTTAIKTGLIVGIIALAEGIAVGRSFAMYKYHIDGKEMIAIGTMIVGSFTSCYLTTGPFSRSAVYAGCKTAASIVMSIAVML…
PAP.Phaseolus.A	MGADYEYPNA---DCVHRVAIPPPQPFFKSLKYSLKETFFPDDPFRKFKQTPSIKFVLGLQYFFPIFEWAPKYTLQFLKSDLISGITIASLAIPQGISYAKLALPPILGLYSSFIPPLIYAMMGSSRDLAVGTVAVGSLLMASMLGRVVYIENPNLYLHLAFTATFFAGVLQASLGLFRLGFIVDFLSHATIVGFMGGAATVVCLQQLKSILGLEHFTHEADLVSVMRSVFSQTHEWRWESAVLGCCFIFFLLVTRYFSKRQPKFFWVSAMAPLASVILGSLLVYLTHAEKHGVQVIGKLKKGLPPSVTNLVLVSPYMGTAIKTGLVTGIIALAEGIAVGRSFSMFKYHIDGKEMIAIGTMIFGSFTSCYLTTGPFSRSAVYAGCKTAASIVMAIAVML…
PAP.Phaseolus.B	MGVDHEYPLEMNEESVHHVEVPTPQPFLKYLKFSLKETFFPDDPLRQFKKPPSKKFMLAIQYFFPIFQWAPKYTFHFFKADLIAGITIASLAIPQGISYAKLALPPILGLYSSFIPPLIYAMMGSSRDLAVGTVAVGSLLMGSMLSDEVPNEDPTLYLHLAFTATLFAGIFQAALGFFRLGLIVDFLSHATIVGFMGGAATVVCLQQLKSILGLVHFTHGADIISVMRSVFTQIHQWRWESSVLGFVFLFFLLITRYFSKKQPRFFWVSAMAPLTSVILGSLLVYFTHAEKHGVEVIGELKKGLPPSVTKLVFVSPYITTAVKTGIVVGIISLAEGIAVGRSFAMYKYNTDGKEMIAIGTMIIGSFTSCYITTGPFSRSAVYAGCKTAASIIMSIAVML…
