# Supplementary material for: Legume genome structures and histories inferred from Cercis canadensis and Chamaecrista fasciculata genomes
Source: Plant J. 2026 Jun 10;126(5):e70981. doi: 10.1111/tpj.70981 (PMC13252982; doi:10.1111/tpj.70981)
Supplement: Supplementary file 6 — Data S6. Manuscript supplement; Compressed directory of aligned sequences from 250 gene families with high rates of gene duplication consistent with whole‐genome duplications in the legume subfamilies. [file TPJ-126-0-s006.gz › S6_consen_wgd_tree/40_wgd_aln_manual_wgd_copy/Legume.fam3.01313]

CAE.Acacia.A	MPHRATYIFPRQFPDRRLDESSQQLLDHERKKIPDSIKSGTFGAEGDDDKKKP--SLSTTTLIKNDVIYSPSKHSAVSDLLTGGCKLRAKHKQVADICNWSAEKKGGRSG-YVKPYSHRSSSEEERELLLPPESSTVKNSAFDQRFDRQVSLPRLSSGSSYAGSLFSGTTLDGFSSDIIKEETTSS-IFTSSRKQDDEDEKESRDKMVRKSKESYHLQLTLAKRLTGLASIATEPTLATDIKTWDAESVSYRLWVSGCLSYSDKITDGFYILGIPYLWVMCNEEEGRRLPSLLALKAVEPSETSMEVVLVDIHEDSRLKKLQDKAQELYCASETLVLVEKLGKLVAIYMGGTFPAEQGDLHGHWKLVSKRLRNFHKCVVLPIGSLSSGLCRHRAILFKR…
CAE.Acacia.B	MPHRATYFFPRQFPERGLDESSKQLLDHEKNKIVNSIISETLDVESDTKKAIT--TVTTATKTKDDVVFPSEKHSAVSDLFTGNDKFRTKQKQVSAFRDWLKEKKEDRSG-HVKPHSRRFSCEGDHELLLPPESKTVKD-AIDRSFDRQVSLPRLSSGSSYAGSLFSGTTLDGFSSDIKDE-TTSSRVSPTTRRLE-EVGEEGKETLAQKYKESFCLQIALAKRITCLASLADEPVLTAGIETWDVESVSYRLWVSGCLSYSDKISDGFYILGMPYLWVMCELEEGRRLPPLMTLKAMEPSETSMEVILVDRHEDSRLKELHDKAQELYCDSETLVVVEKLGKLVAVYMGGTFPVEQGDLHKQWKMVSKRLRNFQKCVVLPIGSLCAGLCRHRAILFKR…
CAE.Chamaecrista.A	MPHRATYIFPRQFPDRRLDESSKEQLDHEKKKIFDSIKSGTFGIESDDSKKSPP--LSTTTSTKNDDIYSSSKQSAVSDLFTGGDKLRTKHKQIADFCDWLIEKKGGKSS-HVKPYSNRLSIDEDRELLLPPESSTVKDTAIDRSFDRQVSLPRLSSDSSYAGSLFSGTTLDGFSSDIKKEITSSS-AFTTTRRQ-EEDEEESKSRMAQKSRESYYLQLTLAKRLTCLASIATEPVLTSEIQTRDAESVSYRLWVSGCLSYSDKISDGFYILGIPYLWVMCEMEEGRRLPSLISLKAVEPSETSMEVILVDIHEDSRLKQLQDKAQELYCASETMVLVEKLGQLVAICMGGTVPVEQGDLHRRWKLVSKRLRNFHNCVVLPIGSLSSGLCRHRAILFKR…
CAE.Chamaecrista.B	MPHRATYFFPRQFPERVLDESSKQLLDHEKKKIINNNNSKSSEAESDTTKKPVT--------------TTSTTNTA-S--TTDTGRSTNKHKQIAAFCDWLIDKKATVAGHHVKNHHHPRYCDEERELLLPPPA-TAGD---D-------TAASESSSISYAGSLFSGGTTDGFSESVNIKETTSSSTRTRRPGE--EEEGESNSSSAQKYKESYYLQLTLAKRLTSLASLATEPVLTSGIETWDAESTSYRLWVSGCLSYSDKISDGFYILGMPYLWVMCDMEEGKKLPTLMALKAIEPSETSMEVVLVDRQDDSRLKELHDKAKELYSDSETWVLVEKLGKLVAIYMGGTFPVEQGDLHHRWKLVSKRLRSFHKCVVLPIGSLSAGLCRHRAILFKR…
CAE.Senna.A	MPHRATYIFPRQFPDRRLDESSKQLLDHEKKKIFDSIKSGTFGVESDDTKKP-P-LSSTTPPTKNDVVFSSAKPSAVSDLFTGDDKLRTKHKQVADFGDWLIGKKGGKSR-HVKPYSRRLSSEEERELLLAPESVTVKDTAIDRSFDRQVSLPRLSSESSYAGSLFSGTTLDGFSSDIKEE-TTSSSVFTTTRRQE-QVEEEGKDRMAQKSKEGYYLQLTLAKRLNCLASIATEPVLTTKIETWDVESVSYRLWVSGCLSYSDKISDGFYILGIPYLWVMCEMEEGRRLPPLMALKAVEPGETSMEVVLVDMHEDSRLKQLQDKAQELYCASETLVLVEKLGKLVAICMGGTFPVEQGDLHRRWKLVSKRLRNFHKCVVLPIGGLSSGLCRHRAILFKR…
CAE.Senna.B	MPHRATYFFPRQFPERGLDESSKQLLDHEKKRIVNSIVKSAFGVAESDPKKAVTTTTTSIASTKDDVVFSSGKHSAVSDLFTGSDKFRTKQKQASAFSDWLLEKKSDRSGHHVKPRPRRLSCEDDRELLLPPESVSVKDTAIDRSFDRQVSLPRLSSGSSYAGSLFSGTTLDGFSSDIKEEITSSSRVYTRTRRQEEDEEEESKEKLAQKYKESYYLQITLAKRLTCLSSLATEPVLTNGIETWDAESVSYRLWVSGCLSYSDKISDGFYILGMPYLWVMCEEEEGRRLPPLVELKAVEPSETSMEVVLVDRTEDSRLKELHDKAQELYCDSETLVLVEKLGKLVAIYMGGTFPVEQGDLHKRWKLVSKRLRNFHKCVVLPIGSLSAGLCRHRAILFKR…
CER.Bauhinia.A	MPHRTTYFFPRQFPDRGLDESSKRVLDHEKKKLVDSIKSESFGVERDTKKPV-S-----TTPTKEDVVVSSGKHSAISDLFTGSDKYRTKQKQIAAFCDLLLDKKGNRSG-HVKPYSRWLSCDEDRELLLPPESVTVKDTAIDRDFYRQVSLPRLSSGSSYAGSLFSGTTLDGFSSDIKEERSSSSRISTTTRRQE-EDEEAGKDKLAQKSKESYYLQLTLAKRLTCLASLTTEPVLTTGIETWDAEAVSYRLWMSGCLSYSDKITDGFYILGMPYLWVMCEVEEGRRLPSLVALEEVEPSEASIEVVLVDSQDDSRLKELHDKAQELYCTSETLVLVEQLGKLVAVCMGGAYPVEQGDLHKRWKLVSKRLRNFRKCVVLPIGSLSSGLCRHRAILFKK…
CER.Bauhinia.B	MPHRTTYFFPRQFPERGLDESSKQVLDHEKEKIFNSIKSETFGVERDRKKPV-S-----TTPAKDDVVSWSGKHSAVSDLFTGGDKHRTKQKQIAAFGNWLLEKKGDRSG-HVKPYSDWSSCDEDRELLLPPESVTVKDTAIDRDFDRQVSLPRLSSGSSYAGSLFSGTTLDGFSSDIKEE-TSSSRVSSTTRRQE-EDEEEGKEKLAQKYKESYYLQLTLAKRLTCLASLTTEPVLTTGIETWDAEVVSYRLWVSGCLSYSDKISDGFYILGMPYLWVMCEVEEGKRLPTLVALKEVEPSETSLEVVLVDRQEDSRLKELHDKAQELYCASETLVLVEQLGKLVAVCMGGTYPVEQGDLHKRWKMVSKRLRNFHKCVVLPIGSLSSGLCRHRAILFKK…
CER.Cercis.o	MPHRTTYFFPRQFPERGLDESSKQVLDHEKKKIVNSIKSESFGVERDTKKPV-S-----TTSTKDDVVFSSGKHSAVSDLFTGGDKYRTKQKQIAAFCDWLIEKKGDRSG-HVKPYSRWLSCDKDHELLLPPESVTVKDTAIDRDFDRQVSLPRLSSGSSYAGSLFSGTTLDGFSSDIKEE-TSSSRVSTTTRRQE-EDEEESKENTAQKYKESYYLQLTLAKRLTCLASLTPEPVLTTGIETWDAEAVSYRLWVSGCLSYSDKISDGFYILGMPYLWVMCEVEEGRRLPTLVALKEVEPSETSIEVVLVDRQEDSRLKELHDKAQELYCTSETLVLVEQLGKLVAVCMGGTYPVEQGELHKRWKLVSKRLRNFHKCVVLPIGSLSSGLCRHRAILFKK…
CER.Phanera.A	MPHRTTYFFPRQFPERGLDESSKQVLDHEKKKLVNSIKSESFSVERDTKKPV-S-----TTPTKEDVVISSGKRSAVSDLFTGSDKYRTKQKQIAVFRDWLIDKKGDRSG-HVKPYSRWLSCDEDRKFLLPPESVPEKDTAIDRDFDRQVSLPRLSSGSSYAGSLFSGTTLDGFSSDIKEERSSSSRISTTTRRQE-EDEEGSKEKLAQKFKESYYLQLTLAKRLTCLASLTTEPVLTTGIETWDAEAVSYRLWVSGCLSYSDKISDGFYILGIPYLWVMCEVEEGRRLPSLVALEEVEPSEASIEVVLVDRMEDSRLKELHDKAQELYSASGTLVLVEQLGKLVAVCMGGAYPVEQGDLHKRWKLVSKRLRNFRKCVVLPIGSLSSGLCRHRAILFKK…
CER.Phanera.B	MPHRTTYFFPRQFPERGLDESSKQVLHHEKKKIFNSIKPESFGVERDTKKPV-----STTPAAKDDVVSWSGKHSAVSDLFTGGDKHRTKQKQIVALRDWLIEKKEDRSG-HEKPYSDWLTCDEDRELLLPPESVTVKDTAIDRDFDRQVSLPRLSSGSSYAGSLFSGTTLDGFSSDIKEE-TSSSRVFTTTRRQE---EDEGKEKFAQKYKESYYLQLTLAKRLTCLASLATEPVLTTGIETWDAEAVSYRLWVSGCLSYSDKISDGFYILGMPYLWVMCEVEEDRRLPTLVALKEVEPSETSIEVVLLDRQEDSRLKELHDKAQELYCASETLVLVEQLGKLVAVCMGGTYPMEQGDLHKRWKMVSKRLRNFHKCVVLPIGSLSSGLCRHRAILFKK…
DET.Sindora.A	MPHRTTYFFPRQFPERGLDESSERLLDHEKKKIVNSIKSENFGVESDGKKKPPPPPVST-TPTKDDVLFSSGKSSAVSDLFTGRDKFRAKQKQIAAFCDWLVEKKRRGSS-DGKSYSRLS-CDEDHELLHQSESVAVKDTAIDRNFDREVSLPRLSSGSSYAGSLFSGTTLDGFSSDVKEE-TLSSRFSTTPTRRE-EGEEESKEKLAWKNSESYFLQLTFAKRLTCLASLASGPVLATGIETWDAEAVSYRLWVSGCLSYSDRISDGFYILGMPYLWLMCEPEEGKRLPSLIALKEVEPSETSMEVVLVDKYEDARLKELEDKAHELYCASETLVLVEKLGKLVAIYMGGTFPVEQGDLHKRWKLVSKRLRNFHQCVVLPIGNLSTGLCRHRAILFKK…
DET.Sindora.B	MPHRTTYIFPRQFAEHGFDESSKRFLDH--KKIVNSNKS----SERKSSKKP-PPAVSKTPTTKEDVDFSSGNISAVSDLFTSGEKFRTKQKQIAAFCDWLIEKKRDRSD-HLKSYRRLS-CDEDSELFHPLESVTFKDTAIDQNFDREVSLPRLSSGSSYDGSLFSGTTLDGFSSYIKEE-TLSSRVSTTPTRRQEEEEEVSKETLAQKYTESYYLQLTLSKRLSCLASLSTEPALTTGIETWDPETVSYRLWVSGCLSYSDKISDGFYILGMPYLWLMCEPEEGRRLPTLMALKAVEPSETSMEVVLVDRHEDSRLKDLQDKAQELYWASETLVLVQKLGKLVAIYMGGNFPVEQGDLHKRWKLVSKRLRNFHKCVVLPIGSMSRGLCRHRAILFKK…
OUT.Arabidopsis.O	MPHRTTYFFPRQFPDRGFDSFSLK-NDHDKKKSSSNVGE-SFGFQRDNKSNGVG---EDSNKEKESTVFSSNKSSAVSDLFSDDRKSKKHQQQLAAFYEWLAEKKANLSRRGVKPFSMSSDADEERELLLSSPADNIHERNIDRSFDREVSLPRMSSESSFAGSFFSGTTVDGFSSHTDARETSTTTLVSVNKEEEVEVREQGKQSLAQKSREGYYLQVTLAKWLSSQANLACESVHIQS-----TESISYRFWVSGCLSYSDKISDGFYILGMPYLWLMCNSEDGKRIPSLLLLKETEPNDTSMEVVLIDRREDSRLKELEDKAHELYCSSDMLVLVEKLGRLVAVYMGGNFQVEQGDLQKRWKLVSNRLKEFRKCIILPIGSLTMGLCRHRAILFKK…
OUT.Prunus.O	MPHRTTYFFPRQFPDRRFDSTSKQLLQEDHNDHEKSKDSDAFENDHDQQHQKVP-KTATNNLYKSS--AASRDDSAPPDIFTGGHQ---KKPQLAAFCDWFLQKKKGPSAHNLRATRLSSLVDEDRELLIPQPRHTLKDRSVDRSFDRQVSLPRVSSGSSYAGSLFSGTTTDGFSGDVKDS---S--ATTRHMEEEEEEEERRKVSLVQRYKESYYLQLLLAKRLSSHATLGSESLLLAALEVSDAETVSYRLWVSGCLSYNEKISDGFYILGMPYLWVMCDVEEGKLIPSLTSLKEIKHGETSMEVVLVDKQEDSRLKELEDKAHELSCASETLVLVEKLGKLVAIYMGGSYPAEQGDLHMRWKVVSKRLRDFRKCIVLPIGSLSIGLCRHRAVLFKK…
OUT.Quillaja.O1	MPHKTTYFFPRQFPERGFDESSKKLLDHEKKKISNSIKSETFAIESDRKKSVS------NTSTSDNVVFSSDKHSAVSDLFTGGDKFQTKQKQFAAFCDWLIEKKGERSN-HVKPYSHQLLNEEESELLLHSEPPRVNDRVIDRNFDRQVSLPRVSSGSSYAGSLFSGTTLDGFSSDIKET--ASSRVSPITRRQE-EEEERNKESLAKKSRESYYLQLNLAKRLTCQASITTEPVLINGIENTDAESVSYRLWVSGCLSYSDKISDGFYILGMPYLWVMCNLEEGRRLPSLMALKAIEPSETSMEVVLVNKHEDSRLKELEDKAQELYCASETSVLVEKLGKLVAIYMGGTFPVEQGDLHQRWEVVSKTLRDFRKCIVLPIGGLSTGHCRHRAILFKK…
OUT.Quillaja.O2	MPHRTTYFFPRQFPERGFDESSKQLLDHEKKKIFNSIKSDTFGIESDHKKSV-S-----TTSTNSDVVFSSDKHTAVFDLFTDGDKLQTKQKQFAAFCDWLIEKKGDRSN-HVKPYFHRLSCDEDSEPLLQQEPPSVKD----YVIDRQVSSPRFSSGNSYAGSLFSGTTLDGFSSDIKAT--PSSRVSVISRRH--EEEEESKETLVNKSRESYYLQLTLAKRLTCQASLATEPFLINGIENYDGESVSYRLWVSGCLSYSDEISDGFYILGMPYLWVMCDLEEGRRLPSLMTLKAIEPSETSMEVVLVDRHEDSRLKELEDKAQELYCASETLVLVEKLGKLVAIHMGGTFPVEQGDLRKRWKVVSTRLRDFRKCIVLPIGSLSTGLCRHRAILFKK…
OUT.Vitis.O	MPHRTTYFFPRQFPDRRFDASSKELLAHEKKIGG----------ESNRKGTR----------TTKD--VTADRTYNASDLFTGSDKFRS-KKQLAAFCDWLVEKKGDRSG-HVRLRSR--NDEGDRDVLLPPPPAPVPEVVKDQQFDRQVSLPRVSSGSSYAGSLFSGTTVEGVSSGLKDSHTNSH--SQESTRRE---VDEEKESAAQKSRESYYLQLTLAKRLASQASLACEPVLFEGAVSFDPDVVSYRLWVSGCLSYTDKISDGFYILGMPYVWVMCELEEGRRLPPLMALKAVEPNDTSMEVVLVDRRGDSRLKELEDKAHQLYCASETLVLVEQLGKLVAIYMGGSFPVEQGDLHKQWKLVSKRLRDFQKCIVLPIGSLSMGLCRHRAILFKK…
PAP.Aeschynomene.A	MPHRATYIFPRQFPERGFDESAKQKLDHERKKIVNSIKSTTFGVESDVPKKPLSTTVTTCTDAKDDVVFLSGKDSAVSDLIAGGDRFRIKNKQIAAFCDWLTDNKKQRDR-DRSDQRRREDAEEERELLLQPAPDSVKDSGVDRNFDRQVSLPRLSSGSSYAGSLFSGTTTDGFSSDINTKETSSSRVSTAAVTREEEDRNNNDDGYARKYKEAYYLQVTLAKRLTCLASLTTEPALNTGIETWDAESVSYRLWVSGCLSYTDKISDGFYILGMPYLWVMCEMEEGKRIPTLMALRAVEQSDTSMEVVVVDRNGDSRLKELLDKAQELYCASEALVLVEQLGKLVAICMGGTFPVEQGDLHNRWKVVSKRLRSFYKCVVLPIGSLSSGLCRHRAILFKR…
PAP.Aeschynomene.B	MPHRATYFFPRQFPERRLDESSKQLLDHEKNKTLSSAKSDPVGIESDLPKKSLFPSKNDTVEDDDDDVVFPKRSSAVSELFAANEKLRNKQKQVAAFCDWLIEKKGDLSG--YRRFSSSE-EDDDRSLLIPPAK----DSAVDRNFDRQVSLPRLSSGSSYAGSLFSGTATDGFSSDVIKDETSSSRVSTTRRRRQQEEEEEEDEKVAQKSKESYMLQVTLAKRLTCLASLVTEPVLAPATETWDSESVSYRLWVSGCLSYTDKISDGFYIQGMPYLWVMCDVEEGKRIPSLMALKAVEPSESSIEVVLVDRHEDSRLKVLQDKAQELYCASETLVLVEKLGKLVAICMGGTYPVEQGDLHKRWKVVSKRLRNFHKCVVLPIGSLSTGLCRHRAILFKR…
PAP.Lotus.A	MPHRATYIFPRQFPERGLNESQKKILDHEKQKVVGTVKSSTFGVENDVAAPKSSHELSRASKADGD-VLFSQRAAAVSDLFNT---VRGKHKQVEAFCESLLRKSSNRHHHHHRPGHRLKRHDVDGEALLPPPV-PVKD-S----VDRQVSLPRLSSGSS----LFTLDDGTAFSSDVTKDTTSSFRVISAATAAQEQQKEE-KEGYALKNKESYNLQMAFAKRLTFLATLASEPVLTAGLETCDVESVSRRLWVTGCLSYTDKISDGFYILGLPYLWLMCDEEEGKCLPTLMALKAVEPSESSIEVVLIDRREDSRLQEIHDKAEQLYSASEALVLVEQLGKLVAICLGGSFPVEQGDLQKQWKLVSQRLKNFHHCVVLPIGNVSAGICRHRAILFKR…
PAP.Lotus.B	MPHRTTYIFPRHFPEGG--------LDHEKEKLVNSIRSQTFGVETDPSKKPLS---SS-STTGNHAVVSSGKRSAVSDLFATGDKLRHRHKQVAAFCDWLTDKRE------------------DRDLLLPPPE---KETAVDRRFDRQVSLPRLSSGSSYAGSLFSGTTLDGFSSGIKEETPSSSRLSTINTATQKEVEESEEETLAKKCKESYMLQRTLANRLTFLASLVTEPILPPCTETWDADSVSYRLWVSGCLSYSDKISDGFYILGMPYLWVMCDVEEGRRIPTLMALKVVEPSETSMEVVLVDGHEDSRLKLLHDKAQELYCASESLVLVEQLGKLVAIYMGGTFPAEQGDLHKCWKLVSKKLRSFQKCVVLPIGSLSAGLCRHRAILFKR…
PAP.Medicago.A	MPHRATYFFPRQFPEKRFDESSKSTLDHEKKKSPVKSTDTTFCTENDVPKSSNT-------P----TKVNLAKNSAVSEL---GKKFRNEQKQIAAFCDWLVDKRHSHHHH----HQHQHEDEEDRELLLPDSEKPDKDVVVDRRFEREASLSRLSSGSSYATSLFASDVTTAFSSDITKEDTSSFRVSTNEVTRKQEEEEEHHKNYAKECKESYELQTALAKRLSFLSTFGSEPVLTTGLETWDVESVSRRLWVTGCLSYTDKIADGFYILGMPYLWVMCDEEEGNFLPTLMALKAVEPNESSLEVILIDRREDSRLQVLQDKAQELYSASEALVLVEKLGKLVAIFMGGSFPVEQGDLQKRWKMVSKRLRNFHQCVVLPVGNLSTGLCRHRAILFKR…
PAP.Medicago.B	MPHRATYFFPRQFPERGLDESSKKLLDQDKDKIVNSIKS---PIENDTPTTK-SLSSSTPPTPKNDAVFSSGKHS------VAGDKLRFRQKQISAFCDWFIDKKRHSGHLTHHFHRRLSTSDDDHDFFHSQPETAVNDTAIDRNFDRQVSLPRLSSDSSYAGSLFS--------SDIKEE-TQSSQVSTIPAARRQKEDDENKDGLVKKCEESYILQLTLAKRLASLASLVSEPVLTPGTENWDAESVSYRLWVSGCLSYTDKISDGFYILGMPYLWVMCDEEEGKKIPTLMALKAVEPSEASMEVVLVDRQEDSRLKLLHDKAQELYRSSETLVFVEQLGKLVAINMGGIFPVERGDLHKQWKLVSKRLRNFHKCVVLPIGGLSSGLCRHRAILFKR…
PAP.Phaseolus.A	MPHRATYFFPRQFPERGLDESSKQRLDHEKRKIVNSIKSSTFSYESDAPIKPTPIPTP-AAKDNHDVVFSSGKQSAVSDLFTGADKFRTKQKQIAAFCDWLIDKKKDRNRHHLKSYPNDDEEEDERELLLPTPPPVVKD-AVDRSFDRQVSLPRLSSGSSYAGSLFT---LDGFSSDVTKDETSSFQVFTEEDARKEEEEENVKRNTAQKYKESYYLQLALAQRLSCLASLASEPVVTAGPETWDAESVSYRLWVSGCLSYTDKISDGFYILGMPYLWVMCDEEEGKRLPTLMALKAVEPSDTSIEVVLFDRQEDSRLKELQDKAQELYSASEALVLVEKLGKLVAICMGGTFPVEQGDLHKRWKLVSKRLRNFHQCFVLPVGSLSSGLCRHRAILFKR…
PAP.Phaseolus.B	MPHRTTYIFPRQFPERGLDESTKQLLDHEKKKIVNSIKHDTLSVESGTPKKPLL-------IKDNDVVLSSAEHSAVSDLFAAGDKFRTKHKQIAAFCDWLIDNKVSHSSHH-----------CDGDLLLQPET-TVKDAAVDQSFDRQVSLPRLSSGSSYAGSLFSGTTFDCFSSDIKEETSSSRTLTTIAAPRKDEEEEQVTEKLAKKSKESYILQLTLARRLNCLASLVTEPVLTPGTETWDAESVSYRLWVSGCLSYTDKISDGFYILGMPYLWVMCDVEEGRRIPTLMALKAVEPSETCMEVVLVDRREDSRLKLLQDKAQELYCASETLVLVEQLGKLVAICMGGMFPVEQGDLHKRWKLVSKKLRNFHKCVVLPIGSLSTGLCRHRAILFKR…
