# Supplementary material for: Legume genome structures and histories inferred from Cercis canadensis and Chamaecrista fasciculata genomes
Source: Plant J. 2026 Jun 10;126(5):e70981. doi: 10.1111/tpj.70981 (PMC13252982; doi:10.1111/tpj.70981)
Supplement: Supplementary file 6 — Data S6. Manuscript supplement; Compressed directory of aligned sequences from 250 gene families with high rates of gene duplication consistent with whole‐genome duplications in the legume subfamilies. [file TPJ-126-0-s006.gz › S6_consen_wgd_tree/40_wgd_aln_manual_wgd_copy/Legume.fam3.01119]

CAE.Acacia.A	MKFMKLGTRPDTFYTEQATRTLISDIPSDLAVQVDITYLLHKSSLLPKCGLLQRLCSDSSDSEGVSLELHDIPGGEDAFELCAKYCYGISIISAFFVPTFCAAKFLQMSDSVDKGLVGKLESFFDSCILEGWKDSIVTLLATSKLPEWAELGVVRKCIDSIIEKVLTPPPQVRWSFTYTRPGYAKKQHHSVPKDWWTEDVSDLDIDLFRCIIMALRATYLLLPQLIGEALHVYACRWLPGIMKPKTSSSSASQTEESKAKKKILETIVTMIPADKGSVSVGFLLRLLQISSYFGVSHVTKTELIRRASLQFDEATVGDLACSA--SS------IELVLAVLESYLKLWKRMSPNAADNSHFLRSIRSVGKLIDSYLQVVARDDNLPVSKFVALAEALPD…
CAE.Acacia.B	MKFMKLGTRPDTFYSEQATRTLVSEIPSDLVIQVNITFLLHKFPLLPKCGLLQRLCSDSSECESVSLELHDIPGGEEAFELCAKFCYGIAIISAHIVPALCAAKFLRMTDSIEKGFVGKLEAFLNSCVLEGWKDSIATLQTTARLQDWSELGIVRKCIDSIIEKVLTPPQQVKWSYTYTRPGYNKKQNPAVPKDWWTEDVSDLEIDLFRCIIMAIRSAYVLPPQLIGEALHVYACRWLPGLTKLRSSTSSASQTEESKEKRRILETIVSMIPADRGSVSVGFLLRLLRVANFLGVSTMTKTELIKRASLQFEEATVSDLLYPSTSFSD-HSYDIDTVLALLESYLKLWKRMAPGAVESSNFLRSIRNVSKLIDSYLQVIARDDNMTVSKFVSLAETVPD…
CAE.Chamaecrista.B	MKFMKLGTRPDTFYSEQATRTLVSDIPPDLVVQINITYLLHKFPLLPKCGLLQRLCSDFSDSESVSLELHDIPGGEEAFELCTKFCYGISIISAHIVPALCAAKFLRMTDSIEKGFFGKLEAFLNSCILEGWKDSIVTLQATAKLQEWSEIGIVRKCIDSIIEKVLTPTPQVKWSYTYTRPGYKRKQHHAVPRDWWTEDVSDLEIDLFRCIIMAIRSAYVLPPQLIGEALHVYASRWLPGITKLRSSNGSASQTEESKEKRRILETIVSMIPADRGSVSVGFLLRLLSIANHLGVSTMTKTELIRRASLQFEEATVSDLLYPSKSLSDQHLYDVDLVLAVLESFLKLWKRMVPGAVDSSHFLRSIRNVGKLIDSYLQVVARDDNMAVSKFVSLAETVPD…
CAE.Senna.A	-----------EFYAEKKRMTLISDIPSDLVVQVDTTYLLHK-----------TLCADNSDSESISLELHDIPGGEDAFELCAKYCYGISIISAHFVPAFCAAKFLRMSESVERGFVGKLEAFLNSCILEGWKDSIVTLQATSKLPEWAELGVVRKCIDSIIEKVLTPPSQVKWSFTYTRPGYAQKQHHSVPKDWWTEDVSDLDIDLFRCIIMAIRATYVLPPQLIGEALHVYACRWLLGITKLRTSSSSTSQTEESKAKRKILETIVSMIPADRGSVSVGFLLRLLRISNNFGASHVTKTELIRRASLQFDEATVSDLIYPSPSSL-------ELVLAVLESYLKLWKRMSLNAVDNSHFLRSIRTVGKLIDSYLQVVARDESVQVSKFVALAEALPD…
CAE.Senna.B	MKFMKLGTRPDTFYSEQATRTLVSDISPDLVIQINITYLLHKFPLLPKCGLLQRLCSDYSDSVSVSLELHDIPGGEEAFELCAKFCYGISIISAHIVPALCAAKFLRMTDSIEKGFIGKLEAFLNSCILEGWKDSIVTLQTTAKLQEWSELGMVRKCIDSIIEKVLTPPPQVKWSYTYTRPGYKRKQNHAVPKDWWTEDVSDLEIDLFRCIIMAIRSAYVLPPQLIGEALHVYACRWLPGITKLRNSNGSASQTEDSKEKRRILETIVSMIPADRGSVSVGFLLRLLSAANHLGVSPMTKTELIRRASLQFEEATVSDLLYPSKSLSDQHLYDIDLVLAVLESFLKLWKRMAPGAVDSSNFLRSIRNVGKLIDSYLQVVARDDNMTVPKFVSLAETVPD…
CER.Bauhinia.A	MKYMKLGTRPDTFYTEQATRSVVSDIPSDLVIQIDITYLLHKFPLLPKCGLLQRLCSDSSDSESISLELHDIPGGEDAFEICAKFCYGISIIGAHFVPALCAAKFLRMSDNVEKGFVGKLEAFFNSCILEGWKDSIVALQSTSKLSEWSELGIVRKCIDSIIEKVLTPPPQVKWSYTYTRPGYTRKQHHSVPKDWWTEDVADLDIDLFRCIVMAIRSTHVLPPQLIGEALHVYACRWIPGIAKPKTSGSSASQTEESKEKRKILETIVSMIPTDRGSVSVGFLLRLLNIANHLGVSPVTKAELIRRASLQFEEATVSDLLYPSISASDQHLYDIDIVQTVLESFLKLWKKMTPAAVENRHFIRSIRSVAKLVDSYLQVVSRDDDMPVSKFVSLAETIPD…
CER.Bauhinia.B	MKFMKLGTRPDTFYTEQATRSLVSDIPTDLVIQIDVTYLLHKFPLLPKCGLLQRLCTDYNDSESVSLELHDIPGGEDAFELCAKFCYGISIIGAHFVPALCAAKFLRMSDTVEKGFVGKLEAFFNSCILEGWKDSIVTLQATSKLPEWSELGIVRKCIDSIIEKVLTPPPQVKWSYTYTRPGYSRKKHHSVPKDWWTEDVADLDIDLFRCIIMAIRSTYVLPPQLVGEALHVYACRWIPGMAKLKTSASSASQAEESKEKRKILETIVSMIPPDRGSVSVSFLLRLLNIANHLGVSPVTKAELIRRASLQFEEATVSDLLYPSTSVSDQHLYDIDIVQAVLESFLKLWKRMFPAGVENSHFIRSIRSVGKLIDSYLQVVARDDDMPVSKFVFLAESVPD…
CER.Cercis.o	MKFMKLGTRPDTFYTEQATRTLVSDIPADLVIQIDITYLLHKFPLLPKCGLLQRLCSDSSDSESVSLELHDIPGGEDAFELCAKFCYGISIIGAHFVPALCAAKFLRMSDNVEKGFVGKLESFFNSCILEGWKDSIVALQATSKLPEWSELGIVRKSIDSIIEKVLTPPPQVKWSYTYTRPGYTRKQHHSVPKDWWTEDVADLDIDLFRCIIMAIRSTYVLPPQLIGEALHVYACRWIPGMAKLKTSGSSATQTEESKEKRKILETIVSMIPADRGSVSIGFLLRLLNIASHLGVSPVTKAELIRRASLQFEEATVSDLLYPSTSACDQHLYDIDIVQAVLESFLKLWKRMSPAAVENSHFMRSIRSVGKLVDSYLQVVARDDDMPVSKFVYLAETVPD…
CER.Phanera.A	MKFMKLGTRPDTFFTEQATRTVISDIPSDLVIQIDITYLLHKFPLLPKCGLLQRLCPDSSESESISLELHDIPGGEEAFELCAKFCYGISIIGAHFVPALCAAKFLRMSDNVEKGFVGKLEAFFNSCILEGWKDSIVALQATSKLPEWSELGIVRKCIDSIIEKVLIPPPQVQWSYTYTRPGYTKKQHHSVPKDWWTEDVADLDIDLFRCIIMAIRSTYVLPPQLIGEALHVYACRWIPGIAKLKTSGSSVSQTEEYKEKRKILETIVSMIPADRGSVSIGFLLRLLNIANHLGVSPVTKAELIRRASLQFEEATVSDMLYPSTSASDRNLYDVDIVQTVLESFLKLWKKMTPAAVENSHFIRSIRSVAKLVDSYLQVVARDDDMPVSKFVSLAETVPD…
CER.Phanera.B	MKFMKLGTRPDTFYTEQATRTLVSEIATDLVIQIDVTYLLHKFPLLPKCGLLQRLCSDSNDSETVSLELHDIPGGEDAFELCAKFCYGISIIGAHFVPTLCAAKFLRMSDNFEKGFLGKLEAFFNSCILEGWKDSIVSLQATSKLPEWSELGIVRKCIDSIIEKVLTPPPQVKWSYTYTRPGYTRKKHHSVPKDWWTEDVADLDIDLFRCIIMAIRSTYVLPPQLIGEALHVYACRWIPGIAKLKTSGSSVSLTEESKEKRKILETIVSIIPTDRGSVSVGFLLRLLNIANHLGVSPVTKAELTRRASLQFEEATVSDLIYPSTSASDQHLYDIDIVQAVLESFLKLWKRMTPAGVENSQFIKSIRSVGKLVDSYLQVVARDDDMPVSKFVSLAETVPD…
DET.Sindora.A	MKFMKLGTRPDTFYTEQATRTLVSDIPPDLVVQVDVTYLLHKFPLLPKCGLLQKLCSGSGDSESVSLELHDIPGGEDAFELCAKFCYGISIISAHFVPALCAAKFLRMNDSIEKGFVGKLEAFFNSCILEGWKDSIATLQTTLKLPEWSELGLGRKCIDSIIEKVLTPPPQVKWSYTYTRPGYAKKQHHSVPKDWWTEDVSDLDIDLFRCIIMAIRSTYVLPPQLIGEALHVYACRWLPGITKPRNSASSASQAEESKERRKILETIVGMIPPDRGPVSVGFLLRLLSISSTIGVSPMTKAEIIRRASQQFEEATVSDLLYPSRSSSDQHYYDIELVQAVLESFLKLWKRMSPNAVESSHFLTSLRSVGKLIDSYLQVVARDDNMPVSKFVSLAETVPE…
DET.Sindora.B	MKFMKLGTRSGTFYTEQATRTLASDIPTDLVIQVDIAYRLHKFQLLPKCGLLRKLCLDSGASESVSLELHDIPGGEDAFELCAKFCYGLSIISAHIVPALCASKFLQMNDTVEPGFVGKLEAFFNSCILEGWKDCIATLQTTLRLPELPELGIVRKCIESIIEKTLVPPQQVKWSYTYTRPGYNKKQHNSVPKDWWTEDVSDLDLDLFRCIIMDIRSTQVLQPQLIGEALHVYACRWLPSIVKLRNSSSSASQTDESKEKRKLLETIVSMIPAEKGSVSVGFLLKLLVIAYHLGLSTAIKTELTRRARLQLDEATVSDLLYPSRSFSEQHYYDIEIVKAVLESFLKLWKRTTSDAVEGSGLRRSIRNVGKLIDSYLQVIAKDDNMSVSKFVSLAETVPE…
OUT.Arabidopsis.O	MKFMKIGTKPDTFYTQEASRILITDTPNDLVIRINTTYHLHRSCLVPKCGLLRRLCTDLEESDTVTIELNDIPGGADAFELCAKFCYDITILSAHLVNALCASKFLRMSDSVDKGLLPKLEAFFHSCILQGWKDSIVTLQSTTKLPEWCELGIVRKCIDSIVEKILTPTSEVSWSHTYTRPGYAKRQHHSVPRDWWTEDISDLDLDLFRCVITAARSTFTLPPQLIGEALHVYTCRWLPYFKSNSHSGFSVKENEAALERRRLVNTVVNMIPADKGSVSEGFLLRLVSIASYVRASLTTKTELIRKSSLQLEEATLEDLLLPSHSSSHLHRYDTDLVATVLESFLMLWRRQSSAHLSSNNLLHSIRKVAKLIDSYLQAVAQDVHMPVSKFVSLSEAVPD…
OUT.Prunus.O	MKFMKIGTKPDTFCTEEATRTVISDVPSDLLIQINISYLLHKFPLVPKCGLLQRLCSDSGDSEKVSIELHDIPGGEDAFELCAKFCYGITILSAYFVPAFCAAKFLRMTESLEKGFVPKLEAFFNSCILEGWKDSITTLETTVKLPEWSELGIIRKCIDSIVEKILTPPAKVSWSYTYTRPGYSKKQHHSVPKDWWTEDISDLDVDLFRCIITAVASTYMLPPQLIGEALHVYACRWLPDTTRP------PPQTDEQVEKRRIVDTIVSMIPGDKRAVCVGFLLRLLIVANYLGVSPVTKTELLRRSSLQLQEATVNDLISPSHSPTDPEFYDIDLVVAVLQSFLVLWRRQSPAAASASEFLGTMRKVGKLIDSYLQVVARDANMPVSKLVSLAEALPD…
OUT.Quillaja.O1	MKFMKIGTRPDTFYTEEATRSLISDIPTDLVIHININYLLHKFPLLPKCGLLQRLCSDFSDSENVTIELHDIPGGEDAFELCAKFCYGITILSAHFVPAFCAAKFLRMTDSVEKGFIAKLEAFFNSCILEGWKDSIATLQTTAKLPDWSELGIVRKCIDSIIEKTLTPPAQVKWSYTYTRPGYSKKHHHSVPKDWWTEDLSDLDIDLFRCIIMAIRSTYMLPPQLIGEALHVYACRWLPDTTKLRLAEGSTSQTEEAIQNKKILENIVSMIPADRGSVSFGFLLRLLCIANYLGVSPMTKTELIRRASLQFDEATVGDLLYPSTSTTDQHFYDIDLVQAVLESFLALCKRMPPSAAETSQFMRSIRNTGKLIDSYLQGVARDDNMPVSKLISLAEAVPD…
OUT.Quillaja.O2	MKFMKIGTRPDTFYTEEATRTFIADIPNDLVINININYLVHKFRLLPYCGLLQQLCSDFSDSDNAIIELHDIPGGEDAFELCAKFCYGITILSAHFVPAFCAAKFLQMTDSVEKGFSAKLEAFFNSCILEGWKDSIATLQTTLKLPEWSELGILRKCIDSIIEKILTPPAQVKWSYTYTRPGYSKK-HNSVPKDWWTEDVSDLDVDLLRCIIMAIRSTSVLSPQLIGEALHVYACRWLPDTTKLRPAKGSASQTEQSMQKLKILENIVTMIPADRGSVSVGFLLRLLSVANYIGVSPMTKAELTRRASLQFEEATVSDLLYPSTSSSDQHFYDIDLVQAVLGSFLALCRRMSPSTAETSQFLTSIIKIGKLIDSYLQVVARDDNIPVRKLVSLAEAIPD…
OUT.Vitis.O	MKFMKLGTRPDTFYTEEATRTVSSDVPSDLVIRINITYLLHKFPLLPKCGLLQRLLTDSGDSDNDSVELHDIPGGEDAFELCAKFCYGITILSAHFVRAFCAAKFLRMTESVEKGFVLKLEAFFNSCILEGWKDSVVALQSTGKMIEWSELGITRRCIDSIVEKILTPPAKVNWSFTYSRPGYNKKRHQSVPRDWWTEDISDLDIDLFRFIVTALRSTNMVQPQLIGEALHVYASRWLPDTTKIRPPESSASLANEPVEKRRVLETIVSMIPADRGSVSVNFLLRLLSTASYLGASPVTKTELIRRCGLQLDEVTVDDLLLPSHLSSDQYCYDIDMISVVLESFLVLWRIQYPAPSQDSQFMRSIRKVGKVIDCYLQVAAKDANMPVMKFISLAEALPD…
PAP.Aeschynomene.A	MKFMKLGTRPDTFYTEQATRTLVSDIPIDLVIKIEITYLLHKSPLIPKCGLLQRLCNDFSDSESVSIELHDIPGGADAFELCAKFCYGISIISAHFVPAFCAAKFLQMNESVDKGFVGKLEAFFGSCILEGWKDSIVTLQTTDKLPHWSELGIIRKCIDSIIEKVLTPPSQVKWSYTYTRPGYTRKQHHSVPKDWWTEDVSDLGIDLFRCIIMAIRSTHVLPPQLIGEALHVYACKWLPGLTKLTSPSSSVSQTEHSKEKQRILETIVSMIPADRGSVSVGFLLRLLSISSHLGVSPMTKTELVKRASIQLEDATVSDLLYPSASSSDQNFYDTELVLSVLESFFKFWKSKPPSAVDNRQFFRSIRNVGKIIDSYLQVIAKDDKMAVSKFVALAEAVPA…
PAP.Aeschynomene.B	MKFMKLGTRPDTFYTEQATRSLISDIPSDLVIQIDITYLLHKFPLLPKCGLLQRLCYDFSDSESVSLELHDIPGGEEAFELCAKFCYGIAIISAHFVSALCAAKFLRMNDSLEKGFVGKLEAFFNSCILEGWKDSIATLQTTATLPEWSELGIVRKCIDSIIEKVLTPPQQVKWSYTYTRPGYTKKQHHSVPKDWWTEDISDLDIDLFRCIIMAVRSTYVLPPQLIGEALHVYACRWLPGITKLKSSASSASQTDESKEKRKILETIVSMIPADRGSVSVGFLFRLLSISIQLGVSAVTKTELIRRASLQFEEATVSDLLYPSKSSSDQNYYDIELVLAVLETFLKLWKRMSPGAVDSSYFLRSIRNVGKLIDSYLQVVARDENMPVSKFVSLAETVPS…
PAP.Lotus.A	MKFMKLGTRPDTFYTEQATRSIVSDLPADLVIRIDTTYLLHKSPLLKKCGLLQRLCSGSSDSESVPLELNDMPGGPEAFELCAKFCYGISIISAHFVPTLCAAKLLQMNDSIEKGLVGKLESFFTSCILEGWKDSIATLQATDKLPEWSELGIIRKCIDSIIEKVLTPPPQVKWSYTYTRPGYNKKQHHSVPKDWWTEDVSNLDIDLFRCIIMAIRSTHVLPPPLIGEALHVYACKWLPGITKPKTSGGSAPQMEESKEKRKILETIVSMIPADRGSVSVGFLLKLLSISSHFGVSPVTKTELIKRASIQFEEATVSDLLYPSTSPLDQNFYDTELVLAVLESFVKFWKRISPGAVDNRHFLRSIRKVGKLIDSYLQVVARDENMPVQKFVALAETVPA…
PAP.Lotus.B	-----------------------------------------------------------------------------------------------------------MNDSIERGLVGKLESFFNSCILEGWKDSIATLQSTATLPEWSELGIVRKCIDSIIEKILTPPPQVKWSFTYTRPGYTKKEHHSVPKDWWTEDVSDLDIDLFRCIVMAIRSTYVLPPQLIGEALHVYACRWLPGITKLKTSGSSVSQTEEPKERRKILETIVSMIPADRGSVSVGFLFRLLSISIHLSASSVIKTELIRRASLQFEEATVSDLLYPSTSSSEQNYYDVELVQAVLETFLKLWKRMSPGAVDNSYFLRSVRNVGRLIDSYLQVVARDDNMQVSKFVSLAETVPS…
PAP.Medicago.A	MKFMKLGTRSDTFYTEQATRSLVSDIPPDLVIKTDTTYLIHKSPLVSKCGLLQRLCSDTNDSKSVPLELNDMPGGSEAFELCAKFCYGVSIISAHIVPSLCAAKLLQMNESIERGFVGKLEAFFSSCILEGWKDSIATLQATEKLPEWSELGIIRKCIDSIVEKVLTPLSQVKWSYTYTRPGYNRKEHHSVPKDWWTEDISILNIDLFRCIIMTIRSAHVLPPQLIGESLHVYACKWLPCIIKVKSSGSSVSQTEESREKRKILETIVSMIPADRGSVSVGFLLRLLSISSHLGVSSVTKTELIKRGSIQFHEAAVSDL----------NSYDVELVQVVLESFLKFWKRIYPGSVDNRNLLRSIRKVGKLVDTYLQMVARDDDMPVSKFAALAETVPA…
PAP.Medicago.B	MKFMKLGTRPDTFYTEQATRTLTSEIPSDLVIQIDVTYLLHKFALLPKCGLLQRLCYDSSDSESFTVELHDIPGGEDAFELCAKFCYGISIISAHFVSAFCAAKFLRMNDAIEKGFVGKLESFFNSCILESWKDPIATLQTTATLPEWSELGIVRKCIDSIIEKILTPSQQVKWSFTYTRPGYTKKQHHSVPKDWWTEDVSDLDIDLFRCIIMAIRSTYVLPPQLIGEALHVYACRWLPGITKLKSSGSSASQTEESKLKRKIIETIVSMIPADRGSVSVGFLFRLLSISIHLNASSVIKTELIRRASLQFEEATVSDLLYPSKSSSDQNYYDIELVLAVLETFLKLWKRMSPGAVDNSYFLRSIRNVGKLIDSYLQVVARDDNMQVSKFVSLAETVPS…
PAP.Phaseolus.A	MKFMKLGTRPDTFYTEQATRSVVSDVQADLVIKIETTYLLHKSSLLPKCGLLQRLCSDSSDSENVPLELHDMPGGADAFELCAKFCYGVSIISAHFVPSLCAAKLLQMNESLEKGFVGKLEAFFSSCILEGWKDSIAALQATDKLPEWSELGITRKCIDSIIEKILTPPPQVQWSYTYTRPGYTRKQHHSVPKDWWTEDVSDLNIDLFRCIIMAIRSTYVLPSQLIGEALHVYACKWLPGITKLKNSLGSAAITEESKASRKILEAIVSMIPADRGSVSAGFLLRLLSISSPLGVSPVTKTELVKRASIQFEEATVSDLLYPSTSSLDQKFYDTELVLAVLESFLKFWKRIYPGAVDNRHLLKSIRNVGKLIDSYLQVVARDDNMPVSKFVSLAETVPA…
PAP.Phaseolus.B	MKFMKLGTKADTFHTEQATRTLISDIAADLVIQIDITYLLHKFPLLPKCGLLQRLCYDTGDSESVSLELHDIPGGEDAFELCAKFCYGIAIISAHFVSALCAAKFLRMNDSIEKGFVGKLESFFNSCILEGWKDSIATLQTTATLPEWSELGIVRKCIDSIIEKILTPPPQVKWSYTYTRPGYTKKQHHSVPKDWWTEDVSDLDIDLFRCIVMAIRSTYVLPPQLIGEALHVYACRWLPGITKLKSSGSSVSQTEESKEKRKILETIVSMIPADRGSVSVGFLFRLLSISIHLGVSSVTKTELIRRASLQFEEATVSDLLYPSTSSSDQNYYDTELVQAVLETFLKLWKRMSPGAVDNSYFLRSIRNVGKLIDSYLQVVARDDNMQVSKFVSLAETVPS…
