# Supplementary material for: Legume genome structures and histories inferred from Cercis canadensis and Chamaecrista fasciculata genomes
Source: Plant J. 2026 Jun 10;126(5):e70981. doi: 10.1111/tpj.70981 (PMC13252982; doi:10.1111/tpj.70981)
Supplement: Supplementary file 6 — Data S6. Manuscript supplement; Compressed directory of aligned sequences from 250 gene families with high rates of gene duplication consistent with whole‐genome duplications in the legume subfamilies. [file TPJ-126-0-s006.gz › S6_consen_wgd_tree/40_wgd_aln_manual_wgd_copy/Legume.fam3.00803]

CAE.Acacia.A	MAGSEVLNESRSVVPLTWVLISFKLAYLLRRADGTFRKLAEFLDRKVPSIIPVDGVFSFDHVDRNTGLFRVYQPAPEHESQWGIIELERPLSTTRIVPVIIFFHGGSFSHSSASAIYDTFCRRLVNICKAVVVSVYRRSPEHRYPCAYDDGWAALEWVKSRPWLQSGKDSKVHVYLAGDSSGGIVHHVAAKAAESDIEVLGILLHPLFGGQKRTESEKKLDGKYFVRLQDRDWYWRAFLPEGEDRDHPACPFGPRGKSLVGLKFPKSLVCVAGLDLVQDWQLAYVEGLKNSGHEVKLLYLKEATIGFYFLPDHFYCLMEEINHFVNSNC
CAE.Acacia.B	MAGSELLTESKCVVPLTWVLISFKLAYLLRRADGTFRELAEFLDRKVPATIPVEGVLSFDHVDRNIGLFRVYQPAPESEAKWDFNELEKPLSATKVVPVIIFFHGGSFSHSSASAIYDTFCRRLVNICKAVVVSVYRRSPEHRYPCAYEDGWAALKWVKSRTWLQSGTDSKVHVYLAGDSSGGIAHHVAVRAAEEDVEILGILLHPLFGGEKRTESEKRLDGKYFVRLQDRDWYWRAFLPEGEDRDHPACPFGPKGKSLKGLKFPKSLVCVAGLDLLQDWQLSYVEGLKGSGQDVRLLFLKEATIGFYFLPDHFYCLMEEINKFVNSDC
CAE.Chamaecrista.A	MAGSEVLNESKSVVPLTWVLISFKLAYLLRRADGTFRELAEFLDRKVPATIPVDGVFSFDHVDRNTGLFRVYQPAPENEAHYGIIELEKPLSITNIVPVIIFFHGGSFSHSSASAIYDTFCRRLVSICKAVVVSVYRRSPEHRYPCAYEDGWNALKWVKSRSWLQSGKDSKVHVYLAGDSSGGIVHHVAARAAEEDIEVLGILLHPLFGGQKRTESEKRLDGKYFVRLQDRDWYWRAFLPEGEDRDHPACPFGPRGKSLVGLRFPKTLVCVAGLDLLQDWQISYAEGLENSGHEVKLLYLKEATIGFYFLPDHFYTLMEEINNFVNP--
CAE.Chamaecrista.B	MAASEVLNESKGVVPLTWVLISFKLAYLLRRADGTFRELAEFLDRKVTATIPVDGVFSFDHVDKNSGLSRVYQPASENKARFGYIELEKPLSITKIVPIIIFFHGGSFSHSSASAIYDTLCRRLVSICNAVVVSVYRRSPEHRYPCAYEDGWAALKWVKSRTWLYSGKDLKAHVFLAGDSSGGIAHHVAVKAAEEGEEILGILLHPLFGGEKRIESEKRLDGKYFVRLQDRDWYWRAFLPEGEDRDHPACPFGPRGKSLEGLKFPKTLVCVAGLDLLQDWQLAYVERLKDFGHHVTLLYLKEATIGFYFLPDHFFCLMNHINNFVNSQ-
CAE.Senna.A	MAGSEVLSESKSVVPLTWVLISFKLAYLLRRADGTFRELAEFLDRKVPATIPVDGVFSFDHVDRNTGLFRVYQPAPENESQWGIIELERPLSTTNIVPVIIFFHGGSFSHSSASAIYDTFCRRLVNICKAVVVSVYRRSPEHRYPCAYEDGWAALKWVKSRPWLQSGKDKKVHVYLAGDSSGGIVHHVAATAAEEDIEVLGILLHPLFGGEKRTESEKRLDGKYFVKLQDRDWYWRAFLPEGEDRDHPACPFGPRGKSLVGLNFPKTLVCVAGLDLLQDWQLAYVEGLKNCGQEVKLLFLKEATIGFYFLPDHFYCLMEEINSFVNSNC
CAE.Senna.B	MAGSQVLNESKCVVPLTWVLISFKLAYLLRRADGTFRELAEFLDRKVPATIPVDGVFSFDHVDKTTGLFRVYQPAPENQAQWGYIELEKPLSTTKIVPVIVFFHGGSFSHSSASAIYDTFCRRLVNICKAVVVSVYRRSPEHRYPCAYEDGWAALKWVKSRVWLQSGKDSKVHVYLAGDSSGGIVHHVAMRAAEEDEEVLGILLHPLFGGEKRTESEKRLDGKYFVKLQDRDWYWRAFLPEGEDRDHPACPFGPRGKSLEGLKFPKSLVCVAGLDLLQDWQLAYVEGLKDSGQDVRLLFLKEATIGFYFLPDHFYCLMEEINNFVNSDC
CER.Bauhinia.A	MAGSEVLNESKSVVPLTWVLISFKLAYLLRRADGTFRELAEFLDRKVPATIPVDGVFSFDHVDRSTGLFRVYQPAPKNEARWGRIELEKPLSTTDIVPVIIFFHGGSFSHSSASAIYDTFCRRLVNICKAVVVSVYRRSPEHRYPCAYDDGWAALKWVKSRTWLQSGKDSKVYVYLAGDSSGGIAHHVAVRAAEEDIEVLGILLHPLFGGQKRTESEKKLDGKYFVRLQDRDWYWRAFLPEGEDRDHPACPFGPRGKSIAGLKFPKSLVCVAGLDLVQDWQLAYVEGLKDSGHQVKVLYLKEATIGFYFLPNHFYCLMEEMKNFVHSNC
CER.Bauhinia.B	MAGSEVLNESKSVVPLTWVLISFKLAYLLRRADGTFRELAEFLDRKVPASIPVDGVFSFDHVDRNSGLFRVYQPAPKNEAQWGRIELEKPLSTTEIVPVIIFFHGGSFSHSSASAIYDTFCRRLVNICKAVIVSVYRRSPEHRYPCAYDDGWAALKWVKSRTWLQSGKDSKVYVYLAGDSSGGIAHHVAVRAAEEDIEVLGILLHPLFGGEKRTESEKRLDGKYFVRLQDRDWYWRAFLPEGEDRDHPACPFGPRGKSIAGLEFPKSLVCVAGLDLLQDWQLAYAEGLKNSGQQVKLLFLKEATIGFYFLPNHFYCLMEEIKNFVHSNC
CER.Cercis.o	MAGSEVLNESKSVVPLTWVLISFKLAYLLRRADGTFRELAEFLDRKVPATIPVDGVFSFDHVDRNTGLFRVYQPAPINEAQWGRIELEKPLSTTEIVPVIIFFHGGSFSHSSASAIYDTFCRRLVTICKAVVVSVYRRSPEHRYPCAYDDGWAALKWVKSRTWLQSGKDSKVYVYLAGDSSGGIAHHVAVRAAEEDIEVLGILLHPLFGGQKRTESEKKLDGKYFVRLQDRDWYWRAFLPEGEDRDHPACPFGPRGKSIAGLKFPKTLVCVAGLDLVQDWQLAYVEGLKDSGQQVKQLYLKEATIGFYFLPDHFYCLMEEMKNFVHSNC
CER.Phanera.A	MAGSEVLNESKSVVPLTWVLISFKLAYLLRRADGTFRELAEFLDRKVPATIPVDGVFSFDHVDRNTGLFRVYQPAPKNEAQWGRLELEKPLSTTEIVPVIIFFHGGSFSHSSASAIYDTFCRRLVNICKAVVVSVYRRSPEHRYPCAYDDGWAALKWVKSRAWLQSGKDSKVYVYLAGDSSGGIAHHVAVRAAEEDIEVLGILLHPLFGGQKRTESENRLDGKYFVRLQDRDWYWRAFLPEGEDRDHPACPFGPRGKSIAGLKFPKSLVCVAGLDLVQDWQLAYVEDLKDSGRQVKLLYLKEATIGFYFLPDHFYCLMEEMKNFVHSNC
DET.Sindora.A	MAGSEVLHESRSVVPLTWVLISFKLAYFLRRADGTFRELAEFLDRKVSPAIPVNGVFSFDHVDRSTGLFRVYQPAPENEAQWGLKELERPLSTTEIVPVIIFFHGGSFSHSSASAIYDTFCRRLVNICKAVVVSVYRRSPEYRYPCAYDDGWAALKWVKSRPWLQSGKDSKVHVYLAGDSSGGIVHHVAVRAAEADIEILGILLHPLFGGEKRTESEMRLDGKYFVRLQDRDWYWRAFLPEGEDRDHPACPFGPRGKSLAGHKFPKSLVCVAGLDLLQDWQLAYVEGLKNSGHDVKALYLREATIGFYFLPDHFYCLMEEIKNFVNPT-
DET.Sindora.B	MAGSEVLNESKSVVPLTWVLISFKLAYLLRRADGTFRELAEFLDRKVPAAIPVDGAFSFDHVDRNTGLFRVYQPAPDNESQWGIIELEKPLSTTKIVPVIIFFHGGSFSHSSASAIYDTFCRRLVNICKAVVVSVYRRSPEHRYPCAYDDGWAALEWVKSRKWLQSGVDSKVHVYLAGDSSGGIAHHVAVRAAESDIEVLGILLHPLFGGQKRTESEKRLDGKYFVRLQDRDWYWRAFLPEGENRDHPACPFGPRGKSLGGLKFPKSLVCVAGLDLLQDWQLEYVEGLKNSGQDVKLLYLKEATIGFYFLPDHFYCLMEEIKNFVNPNC
OUT.Arabidopsis.O	MAGGEVLNECKRIVPLTWVLISFKLAYVLRRPDGSFRDLAEFLDRKVPASFPLDGVFSFDHVDSTTNLLRIYQPASLHQTRHGTLELTKPLSTTEIVPVLIFFHGGSFTHSSASAIYDTFCRRLVTICGVVVVSVYRRSPEHRYPCAYDDGWNALNWVKSRVWLQSGKDSNVYVYLAGDSSGGIAHNVAVRATNEGVKVLGILLHPMFGGQERTQSEKTLDGKYFVTIQDRDWYWRAYLPEGEDRDHPACPFGPRGQSLKGVNFPKSLVVVAGLDLVQDWQLAYVDGLKKTGLEVNLLYLKQATIGFYFLPDHFHCLMEELNKFVHS--
OUT.Prunus.O	MAGSEVVNESKRVVPLTWVLISFKLAYLLRRADGTFRELAEFLDRKVPATIPVDGVFSFDHVDRGTGLLRVYLQAPENEAQWGIVDLEKPLSTTKIVPVIIFFHGGSFTHSSASAIYDTFCRRLVNTCKAVVVSVYRRSPEHRYPCAYDDGWATLKWVKSRTWLRSGKDSKVHVYLAGDSSGGIAHHVAVKAAEAEVEVLGILLHPMFGGQKRTESEKRLDGKYFVTIQDRDWYWRAFLPEGEDRDHPACIFGPRDKSLEGLKFPKSLVVVAGFDLVQDWQLAYVEGLKNSGQDVKLLYLKQATIGFYFLPEHFYCLMEEISNFVNPDC
OUT.Quillaja.O1	MAGSEVLNESKSVVPLTWVLISFKLAYLLRRADGTIRELAEFLDRKAPATIPVDGVFSFDHIDRATGLLRVYEPAPENEAQWGTIELEKPLSTTKIVPVIIFFHGGSFTHSSASAIYDTFCRRLVNVCKAVVVSVYRKSPEHRYPCAYDDGWAALKWVKSRTWLQSGKDSKVYVYLAGDSSGGIVHHVAVRAAEADIEVLGILLHPLFGGQKRTEAEKKLDGKYFVRLQDRDWYWRAFLPEGENRDHPACPFGPRGKSIEGLKFPRSLVVVAGLDLVQDWQLAYVQGLKNSGQEVKLLYLKEATIGFYFLPDHFYFLMEEMKNLVNPSC
OUT.Quillaja.O2	MAGSEVLNESKSVVPLTWVLISFKLAYLLRRADGTFRELAEFLERKVPAIIPVDGVFSFDHIDRATGLFRVYEPAPENEAQWGTIELEKPLSTTRIVPVIIFFHGGSFTHSSASAIYDTFCRRLVNICKAVVVSVYRRSPEHRYPCAYDDGWTVLKWVKSRTWLQSGKDSKVHVYLAGDSSGGIAHHVAVRAAEADIEVLGILLHPLFGGEKRTESEKLLDGKYFVRLQDRDWYWRAFLPEGEHRDHPACPFGPRGKSIEGLKFPKSLVVVAGLDLLQDWQLAYVEGLKNSDQKVKLLYLKDATIGFYFLPDHFYCLMEEMKTFVNPNC
OUT.Vitis.O	MAGSEVHNESKRVVPLTWILISFKLAYLLRRPDGTFRELAEFLERKAPASFPVDGVFSFDIVDKTTGLLRVYQPAPENEAQWGIIELEKPLSTTEIVPVILFFHGGSFTHSSASAIYDYFCRRLVGNCKAVVVSVYRRSPEHRYPCAYDDGWAALKWVKSRSWLQSGKDSKVHVYLAGDSSGGITHHVAVRAAESGIEVLGILLHPMFGGQERTESEKRLDGKYFVTIQDRDWYWRAFLPEGEDRDHPACPFGPRGKSLEGLNFPKSLVVVAGFDLVQDWQLAYVEGLKKAGQDVNLLFLEQATIGFYFLPDHFYCLMEEIKNFVKSNC
PAP.Aeschynomene.A	-TGSEVLNESRSVVPLTWVLISFKLAYLLRRADGTFRELAEFLDRKVPPSIPVDGVFSFDHVDRNTGLFRVYLPSSQTESQWGVIDMEKPLSTTEIVPVIIFFHGGSFSHSSASAIYDTFCRRLVSVCKAAVVSVYRRSPEHRFPCAYEDGWAALEWVKSRKWLQSGKESKVYVYMAGDSSGGIVHHVAVRAAEEGIEILGILLHPLFGGEKRTESEVRLDGKYFVRLQDRDWYWRAFLPEGEDRDHPACPFGPRGKSIAGLKFPKSLVCVAGLDLLQDWQLAYAEGLTNSGHQVNLLYLKEATIGFYFLPDHFYCLMGEIKNFVNPNC
PAP.Aeschynomene.B	MTGSEVLNESKSVVPLTWVLISFKLAYLLRRADGTFRELEEFLDRKVPATIPVDGVFSFDHVDRKTSLFRVYRPAPGNDSSWGIIELEKPLSTDEIVPVIIFFHGGSFSHSSASAIYDTFCRRLVSNCKAVVVSVYRRSPEHRYPCAYEDGWAALKWVKSRPWLQSGKDSKVYVYLAGDSSGGIAHHVAVRAGEEDVEVLGILLHPLFGGEKRTESEKKLDGKYFVRLQDRDWYWRAFLPEGEDRDHPACPFGPRGKSIAGLKFPKSLVCVAGLDLLQDWQLEYVEGLKNSGQNVKLLYLKEATIGFYFLPDHFYCLMDEIKSFVNSS-
PAP.Lotus.A	-------------------------------------------------------------------------------------------------------------------------------------------------------------------------------MAGDSSGGIAHHVAVRAAEEGIEVLGILLHPLFGGEKRTESEMRLDGKYFVRLQDRDWYWRAFLPEGEDRDHPGCPFGPKGKSIKGIKFPKSLVCVAGLDVLQDWQLAYAEGLQKNGHQVKPLFLKEATIGFYFLPDHFYCLMDEIKSF-----
PAP.Lotus.B	MTGGEVLIESKNVVPLTWVLISFKLAYLLRRADGTFRELAEFLDRKVPCTIPVDGVFSFDHVDRNTGLFRVYQQAPENVSRWGIIDFEKSLSTKRIVPVIIFFHGGSFSHSSASAIYDTFCRRLVSNCEAVVVSVYRRSPEHRYPCAYDDGWSALMWVKSRAWLQSGKDSKVYVYLAGDSSGGIAHHVAVRAAEEDVEVLGILLHPLFGGEKRTESEKKLDGKYFVRLQDRDWYWRAFLPEGEDRDHPACPFGPRGRSIAGLKFPKSLVCVAGLDLLQDWQLEYVEGLKNSGHDVNLLYLKEATIGFYFLPDHFYCLMKEMKNFVSSNC
PAP.Medicago.A	MTGTEVLSESRSVVPLTYVLISFKLAYLLRRADGTFRDLAEFLDRKVPAAIPVDGVFSFDHIERNTGLFRVYLPSSENESQWGVKDLEKPLSTTEIVPVIVFFHGGSFSHSSASAIYDTFCRRLVSVCKAAVVSVYRRSPEYRFPCAYEDGWNALKWVKSRKWLQSGKEKKVYVYMAGDSSGGIVHHVAVKACEEKIEVLGILLHPLFGGEKRTDSEMRLDGKYFVRLQDRDWYWRAFLPEGEDRDHPACPFGPKGKNLKGLKFPKSLVCVAGLDLLQDWQLAYVDGLRNFGQDVKLLYLKEATIGFYFLPDHFYCLMEEIKNFVNPNC
PAP.Medicago.B	MAGSEVLNESKSVVPLTWVLISFKLAYLLRRADGTFRELAEFLDRKVPATIPVDGVFSFDHVDRNSGLFRVYQPAPENVTTWGIIELEKPLSTTEIVPVIIFFHGGSFSHSSASAIYDTFCRRLVSMCKAVVVSVYRRSPEHRYPCAYEDGWNALNWVKSRTWLQSGKDSKVYAYMAGDSSGGIAHHVAVRAAEEDVEVLGILLHPLFGGEKRTESEKKLDGKYFVRLQDRDWYWRAFLPEGEDRDHPACPFGPKGKSLVGLKFPKSLVCVAGLDLLQDWQLEYVEGLENSDQDVKLLYLKEATIGFYFLPDHFYCLMNEINTFVHPNC
PAP.Phaseolus.A	MAGSQVLNESRSVVPLTWVLISFKLSYLLRRDDGTFRELAEFLDRKVPAAIPVDGVFSIDHVDRNVGLFRVYLPSSADEAQWGIKDLERPLSTTEIVPVIIFFHGGSFSHSSASAIYDTFCRRLVSICKAAVVSVYRRSPEHRYPCAYDDGWAALEWVKSRTWLQSGRESKVHVYLAGDSSGGIVHHVAVRAAEEEIEVLGILLHPLFGGEKRTESELRLDGKYFVRLKDRDWYWRAFLPEGESRDHPACPFGPRGRSLAGLRFPKSLVCVAGLDLLQDWQSAYAKGLEDSGQEVKLLYLQDATIGFYFLPEHFYCLMREINNFVNSDC
PAP.Phaseolus.B	MTGSEVLSESKSVVPLTWVLISFKLAYLLRRADGTFRELAEFLDRKVPAAIPVDGVFSFDHVDRNTGLFRVYQVAPEKEARCNIIELEKPLSTTEIVPVIIFFHGGSFSHSSASAIYDTFCRRLVSLCKAVVVSVYRRSPEHRYPCAYDDGWAALKWVKSRKWLQCGKDSKVHVYLAGDSSGGIAHHVAVRAAEEDIEVLGILLHPLFGGEKRTESEKKLDGKYFVRLQDRDWYWRAFLPEGADRDHPACPFGPKGKNLAGLKLPKSLVCVAGLDLLQDWQLEYVEGLKNCGQDVKLLYLKEATIGFYFLPDHFYILMEEIKNFVNSNC
