# Supplementary material for: Legume genome structures and histories inferred from Cercis canadensis and Chamaecrista fasciculata genomes
Source: Plant J. 2026 Jun 10;126(5):e70981. doi: 10.1111/tpj.70981 (PMC13252982; doi:10.1111/tpj.70981)
Supplement: Supplementary file 6 — Data S6. Manuscript supplement; Compressed directory of aligned sequences from 250 gene families with high rates of gene duplication consistent with whole‐genome duplications in the legume subfamilies. [file TPJ-126-0-s006.gz › S6_consen_wgd_tree/40_wgd_aln_manual_wgd_copy/Legume.fam3.02591]

CAE.Acacia.A	----PSSFFVGSCLLVIIIWIFYTFFSTFLTFILSQTLGASVGFRIGRFNCLRDVVLKFKKGAVESVYVGEIKLSLYWA------NYFSL-PKLQVLSCDLKCVFRSLKKGHGKTKRRKSRSSGKKKWMVVAIARYLSLCVRNVVLETPKVTVEIKELNVDITKDCRSESIFSFRINLVPIHV---QQCISGDQSSGASAGGRSSSGQSSITATEMSSTHLFCEKLSILCEFGCDREVGITMKNVGIAMGEVVVLEDAFLKRNSSVESSSGFNDTTQSSDDSMGTNKLWKNQKALAAFSKYTVMFPEKVSFLPKLDVKFEHREHGLSVEIIGIQLETTKFQSTTNNGDCTRLDFKLKFSEIHLLREAGSSFLELFKLDVVLFAQVPVQPNLPISAETKI…
CAE.Acacia.B	MAASPAKFLFGFLFLSITLWLLFIFASRLLAWILSRILGASVGFRVGGWKCLRDVVVKFTKGSVESVSVGEIKLSLRQSLVKLGVGFISRDPKLQVLISDLEVVIRPSNKSPRRMKTRKSSASGRGKWMVGAIARYLSVCVADLVVKTPKSTFEIKELNVDISKDGGPGSNLLVKLHILPILVHIGEPWVSCDHLSNFSGGECNSSGQAFIASIERPSAPFICEKVAISCEFGHDREVGIIIKNVDISSGEVTVLEELLLGSKSSSEPPFTSDRAIEPNVDLVSSKKPTNKQQALASFFKYSLVFPEKVSFLPKLDVGFVHRELGFSIAIMGIQLKSIKSRSTEDVGESTRLDFQLEFSEIHLLTEAGSSIFEILKVDLVSLVFIPVQPTSPVRAETEI…
CAE.Chamaecrista.A	----AASFFFGLLLLAISLWILYTFSSTFLALILSKVLGASIGFRVSGWRCLRDVVVKFKKGAIESVHVGEIKLSLSL------VGFISRGPKLQLLICGLKVALRSSNKSAGKTKRRKSRSSGKGKWIVVAIARYLSVCVRDLVLKTPKAILEIKDLNVDITKDSRSQSSLIVRIHLLPVLVHINEKGVSCNQLSNSSVEGCSSSTQSSIATTEMFSAPFICEKFSFMCEFDFDREVGVIVKHVDISLGKVAALEGLFLKSKSSVESPSGSEKPVGPSTDSMATNKPSKNQQVLAAFSKYTAMFPEKVSFLPKLDLRFVHREHGLSVEITGIQLKTTKSRSTTDAGES-RLDFQLEFREIHLLREAGSSILEILKLDLISLVHVPGEPVPPIRVETQI…
CAE.Chamaecrista.B	MAASPVKFLFGFLLLSITLWLLFIFASRLLAWILSRILGASVGFRVGGWKCLRDVVVKFKKGAIESVSVGEIKLSLRQSLVKLGVGFISRDPKLQVLICDLEVVMRPSNKSPRKKKSRKSSASGRGKWMILAIARYLSVYVADLIVKTPKSTVEVKELKVDISKDGGSGSNLFVRLHILPILVHIGEPRVICDQLSNFSGGGCSSSGQASIASTEKSSAPFVCEKVSISCEFGHDREVGVIIKNLDISCGEVTVLERLLLGSKSSSEPPSSIDRVIESSANSVAEEKLAKKQQGVASLSKYSSMFPEKVSFLPKLDVGFVHLEHGLSFEIMGIQLKSIKSRSTEDIGESTRLDFQLEFSEIHLFREAGSSILEIKKVDLVSFVFVPIQPTSPVRAETEI…
CAE.Senna.A	-----------------------------------------------------------------------------------------------------------------------------------------------LILSTPKSTLEIKELNVEIAKDGGSQSNMFVRVHLLPITVHINEQLVSCDQLSNSGVEGCSSSDKSSIAAIEMSSAPFICKKFTILCEFGYDREAGIIVKNVDISIGEVTALEGLLLKRKSSVESSSGSEKIIEPSADSIATDKLSKNQQALAAFSKYTTMFPEKVSFLRKLDVGFVHREHGLSVEIMGIQLKITKSRSTTDAGESTRLDFHLEFSEIQLLREAGSSILEILKLDVILFAYIPVQPISPVRAETEI…
CAE.Senna.B	MAASPVKFLFGFLLLSITLWLVFIFASRLLAWILSRILGASVGFRVGGWKCLRDVVVKFKKGAVESVSVGEIKLSLRQSLVKLGVGFISRDPKLQVLICDLEVVMRPSNRSPRKTKTRKSSASGRGKWMIVAIARYLSVYVADLVVKTPKSTVEIKELKVDISKDGGSRSNLFVRLHILPILVHFGEPRVSCDQLSNFCGGGCNSSGQASIASVERSSAPFICEKVSVSCEFGHDREVGIIIKDVDISSGEVTVLERLLLRSKSPSEPPSGSDRDIESSADSVATKKPSKKHQALASFSKYSSMFPEKVSFLPKLDVGFVHLEHGLSIEIMGIQLKSIKSRSAEDVGESTRLDFQLEFNEIHLLREAGSSILKILKVDLVSFVFVPMQPTSPVRAETEI…
CER.Bauhinia.A	MAASPVNFLSGFLLISITIFLVFIFSSRLLAWILSQVVGASVGFRVGGWNCLKDMVVKFKKGAIESVSVGEIKLSLRQSLVKFGVGFISRDPKLQVLICDLEIVMRPSNKNSTKTKSRKSHASGRGKFKIVAIARYLSLRVTDLVLKTPKFTAEIKELNVDISKDGGSKLNLFVRLQTLPILVHIVEPQVSCDQLSSG------ASGQASMAAVESSSAPFICEEFSISCEFGHDREVGIIIKNVDISFGVLTLLEGLLLKSKNSSDPPSGSDRGMGPSADTLATKKPAKKQQAFVALSKHISMFPEKVGFLPKLDVRFVHRERGLSVEIMGIQLKSIKSLSTDDVGESTRLDFQLEFSEIHLFREGDCSVLEILKLDLVSFVYVPLQPTSPVRAEIDI…
CER.Bauhinia.B	MAASPVNFLCGFLLISITLWLVFLFASRLLAWILSQVVGASVGFRVGGWKCLRDVVVKFKKGAIESVSVGEIKLSLRQSLVKLGVGFISRDPKLQVLICDLEIVMRPSNKNSAKTKSRKSRASGRGKFMIVAIARYLSVSVTDLVLKMPKFTVEIKDLNVDISKDGGSKSNLFVRLHILPILVHIAEPRITSDQLSDSA------LGQASMATVERSSAPLICEKFSVLCEFGHNREVGIIIKNVDVSCGEVTMLEGLFLKSKVSSDPPSGSDRGMASSADTVAPKNTAKKQQAFVALSKYSSIFPEKVGFLPKLDVTFVHWEHGLSVEIMGIQLKSIKSRSTEEVGESTRLDFQLEFSEIHLLREANSSILEILKVDLISFVYVPVQPTSPVRAEIEI…
CER.Cercis.o	MAASPVNFLCGFLLISITLWLVFIFASRLLAWILSQVVGASVGFRVGGWKCLRDVVVKFKKGAIESVSVGEIKLSLRQSLVKLGVGFISRDPKLQVLICDLEIVMRPSNKNSAKTKSRKSRASGRGKFMIVAIARYLSVCVTDLVLKTPKFTVEIKELNVDISKDGGSKSNLFVRLHILPILVHIAEPRVSCDQLSNS------PSGQASMAAVERSSAPFICEKFSISCEFGHNREVGIIIKNVDVSCGEATVLEGLLLKSKSSSDPPFGSDRGMGSSADIVATKKPAKKQEAFVALSKYSSMFPEKVGFLPKLDVRFVHREHDLSVEIMGIQLKSIKSLSTEDVGESIRLDFQLEFSEIHLLREANSSILEILKVDLVSFVYVPVQPTSPVRAEIDI…
CER.Phanera.A	MAASPVNFLCGFLLISITLWLVFIFASRLLTWILSQVVGASIGFRVGGWNCLRDVVVKFKKGAIESVSVGEIKLSLCQSLVKLGVDFISRDPKLQVLICDLEIVMRPSNKNKTKTKSRKSHASGRGKFRIVAVARYLSVCVTDLVLKTPKFTAEIKELNVDISKDGGSKSNLFVRLHILAIIVHTAEPRVSCDQISNG------ASGQASMAAVERSTAPFICEQFSLSCEFGHNREVGIIIKNVDVSLGEVTALEGLLLKSKSSSDHSSGYNRGTGSSVDTVATEKPANKQQAFVALSKYSSMFPEKVGFLPKLDVRFVHQERGLSVEIIGIQLKSIKSQSTEDIGESTRLDFQLEFSEIHLLREADSSILDILKLDLVSFVYVPVQPTSPVRAEIDI…
CER.Phanera.B	MAASPVNFLCGFLLISITLWLVFIFASRLLAWMLSHVVGASVVFRVGGWKCLRDVVVKFNKGAIESVSVGEIKLSLRKSLVKLGVGFFSRDPKLQVLICDLEIVMRPTNKNSAKTKSRKSRASGRGKFMIVAIARYLSVCVTDLVLKTPKFTVEIKELNVDISKDGGSKSNLLVRLHILPILVHIAEPQLNFDQLSDS---------QASMAAVEKSSAPFICEKFSVSCEFGHNREVGIIIKNVDVSCGEVTVLEGLLVKSKSSSDPPCSSDRGMGSSADTMA---PAKKQRAFVALSKYSSMFPEKVGFLPKLDVRFVHREHGLSVEIMGIQLKSIKSRSTEEVGENTCLDFQLEFSEIHLLREATSSILEILKVDLVSIVYVPEQPTSPVRAEIDI…
DET.Sindora.A	------------------------------------------------------------------------------------------------------------------------------------------------MLQTPKSALEIKEFGVDVSKDGGHKSNLVVKLHILYTHVHNSEPPFVSDQLSNSSGGGSSSWGHAPNSAIERASAFFICEKFSISCEMGPDREVGILIKNVDISIGGVTVLEGLLLKSKKSSDPPSGSDVVMGSSADSTAADKPSKKQQALVSLSKYSSMLPEKVSFLLKLDTKFVHREHGFSVEIMGIQLKIIKSHSAEDVGESTRLDFQLEFSEIHLLREAGLSILEIMKVDLVSFVYIPLQPISPFRVEMDL…
OUT.Arabidopsis.O	MAASPAKFFFGFLIVSIVLWMIFILCSRLFAWMLSRVLGASVVFRVGGWKCLKDVVVKFKKGAIESVSASEIKLSLRQSLVKLGVGFLSRDPKVQVLISDLEVVMRSSTSTLQKAKSHKPRTSGRGKWMVVAVARFLSVSVADMVVKTTKVIVEVKELKLDINKDGGTKPNLYVKLNVLPILVHLCESRIISDQSSNVSFE-CCPASQASSASPDRSAATLFCDELSLSSEFGHDRAVGIVVRNVEVTSGDVILFEDSFPKSKQSSASLR-SDEVRTSATAASSAKKPHKEHQLVAALAKYSSSFPEKVSFLPKLDVRCVNREHDLLAEITGIQLRSVKSKSFEDTGESTRLDVQMELSEIHVFREADSSILEIMKVDVVSFIYIPVQPVLPIRAEVDI…
OUT.Prunus.O	MAASPVNFLFFFLVICITLWLFFIFASRLLAWILSRVVGASIRFRFGGWKCIRDLVVEFKKGAVESVSVGEIKLSLRQSLVKL-FGFISKDPKLQVLICDLEVVMRPSNRSTPKAKSRRPHKSGRGKWMVVAIARYLSVSITDLVLKMPKASVEVKELKVDISKDGQSKQNLIVKLQISPIVVQRSEPRVSCDQLSNFCTGGSLSASQSSSSMMDRSSALFICEDFALSCEFGHDREVGVIIKNVDVACGEIAVLEELLLKSKSSSHTSSQPDTAIGSTIDSVASKKPHKKQQMIATLSKYTSLCPEKVSFLPKLDVRFVHREYDLSVEIMGIQLKSIKSQSSEDVGDTTRLDVQLDFSEIHLLREAGTSVLEILKVDVASLFYIPIQPTSPIRAEIDV…
OUT.Quillaja.O1	MAASPVKFLFGFLLISITLWLVFIFASRLVAWILSRIVGASVGFRVGGWKCLRDVVVKFNKGVVESVSIGEIRLSLRQSLVKLGVGFISRDPKVQVLICDIEVVIRPSSQGPSKAKTRRSSGSGRGKWMVVAIARYLSVCVTDLVVKTPRATVEVKELEVDISKDGGSNSNLFVKLNILPILVHIGEPRVSWDHLSDFNGGGCISSGQASVATTERSSAPFSCESLSLSCEFGHDREVGIVIKNVDVSCGEVAVLEQLLSKTKRSQNTSLDSDRVIWPSVDSTTAKKLQKKQEAVAALSKYTSMFPEKVCFLPKLDVIFVHCEHGLFVEIMGIELKSIKSRSTEDVGESTRLDVQMDFSEIHLLREAGSSVLEILKVDIVSLVYVPVQPISPIRAEVDI…
OUT.Quillaja.O2	--AVSFNFLFGFLLLSITLWLVSIFASRLVAWILSRILGASVEFQVGGWKCLRDVVVKFRKGAVESVSVGEIRLSLGQSLAKHGVGFISRDPKLQVLICDIGVVMRPSSKGPAKAKTKRSRSSGRGKWMVVAVARYLSVCVTDLVVKTPKATVEVKGLEVNISRDGGSNSNLFFKLHILPILVHIGEPQVSCDHLSNSYGGACISSVQASVATTEQSSAPLSCENFSLSCEFGHDREVGIAIKNVDISCGVVSVLEQLLSKKKSSPGTSLDSHRVVGSNIDSMTAKKTQ--QQALAALSNYTSMFPEKVRFLPKLDVRFVQHERGLFVEIVGIELKSLKSRSTEDIGESTRIDVQLDFSEIHLVREAGSSVLEILKVVIVSFVYVPVQPIAPIRAEVDI…
OUT.Vitis.O	MAASPAKFLFGFLLVSIILWLIFIFAARLLAWILSQIMGASVGFRVGGWKCLRDVVVKFNKGAIESVSVGEIRLSLRQSLVKL-FGFISKDPKLQVLICDLEVVMRPSGKSTKKIRSQKPRSSGRGKWMVVAMARFLSVSISDLVLKTPKATIEVKDLRVDISKDGGSKPTLFVKLQVLPLVVHVGDPRLTCDQSSNFNQG-SVSAGQPSFCMMERSSAPFYCEELSLSCEFGHDSEVGVIIKNVDIAIGEVAVLEELFVKNKSSADNFTHTDKVTGSTVNSGTSAEPPK-NKALSSLSKYTSMFPEKVCFLPKLDLRYLHQGRNLVVEIMGIQLKSIKSRSIEDVGEITRLDVQMDFSEIHLFREDGTSVLEILKVDVVSFLYIPMQPTSPIRAEIDV…
PAP.Aeschynomene.A	MAITTANFIYGFFVFCITSSITFIFVCAILAWILSRVMGASIGFRVGGCNSLRDVMVKFKKGAVESVLVGEIKLSLSHSLVKLVMDFSSLDPKMQLVISNLEIVTRPSTRSTGNKKTKKSRKSGKGKWIMISIARYLSLNVTNLVLKTPKVTIEFKELNVDLSKDEAPESYLFVRVQILPIVVHFVESKVNCDQASNFSGGGSGASSQTSVTATEKPLAPSICEKFSISCEFGHDSDMGIAIKNVDISIGEVNVLEGILEKRKSSSESHSTSDRNISSDVDSENTVQPPKKQQTI---ASYCTKFPDKVSFLPKLSVNFSNREHGISVEITGVQLKITKFRSTEDVDGITHLDFHLMFSEIQLLREASSSILELVKLDLACFVYVPIQEFLPVRAEIEI…
PAP.Aeschynomene.B	MAASPVNFLFGFLLLSITLWLLFIFASGLLAWILSRILGASVGFRVGGWKCLRDVVVKFKKGAVESVSVGEIKVSLRQSLVKLGVGFLSRDPKLQVLICDLEVVLRPSNKSPKKKKSRKSRASGRGKWMIVGIARYLSVCVTDLVLKTPKSTIEIKELKVDISKDGGSNSNLLVRLQILPITVYIGAPRVSCDHLSNLSGGGCSSSDQASVAAMERSPAPFICEKFHVLCEFGHDREMGIIIKNLDISSGEVTVLEGLTLKSKSSSELSLGSDRITESSADSMTKNKPSKQQQTLAAFSKYSSMFPEKVSFLPKLDVNFVHLEQGLSMRIMGIQLSSTKSRSTEDIGESTRLDFQVEFSEIHLLREADSSVLEILKVDLVSFVYIPVQPSSPVRVETEI…
PAP.Lotus.A	MAFSPANFLFVFLLICVTLLLAFIFFSALLAWILSRIFGASVGFCVGGCNSLRDVVVVFKKGGIESVSIGEVKLNLCYSLVKHGIGSSSRGPKLQVLICNLEVIMRPSNKSTGKKKVKKARAFGKGKWRII-IARYLSVSVKDLVLKTPKSTFEIKELGLDICQDGGSESDLFVRLQILPLVIHIGDPQASCDQLCNSSGGGFSVSSQASIAAVEKSY-PFICEKISISCEFGHVREIGIVTKKVDISCGEVTVLERLLVKKKSSLESPSSSDRTTGPNVDSMSMKQPPSTMQQK--LARYCSLFPEKVSFLPKLNVSFVHCEYGLSVEIMGIQLKSIKSRSFKDIGESTRLHIQLEFNEIHLLREASASILEISKVNLASFVYVPVQSTSLVRAETEI…
PAP.Lotus.B	--------------------------------------------------------------------------------------------------------MRPSNKSPGKKKIKKSRASGKGKWMIVGIARYLSVGVTDLVLKTQNFTVEIKELNVDISKDGGSKSNVIVRLQILPILVHIGEPRLSCDQLSDLSGGGSISSGQASIAAIERSSAPFICENFSVSCEIGHDREVGIIIKNVDVSSGEVTLLEELLLKRKSSSESSSSSDSIIGLRADSISTKKPSKQQQTLASFSKYSSMFPEKVNFLPKLDVCFVHREHGLSFEIMGIQLKSTKSRSTEDVGESTRLDFQVEFSEIHLLREAGSSILEILKVDLISFVYIPVQPISPVRAETEI…
PAP.Medicago.A	MEPFAFNFLFLFLFLCIAVAFTFIFFHALLSWILSRILSASVGFCVGGCNSLRDVVVKFKKGPTESVSIGEIKLSLCHSSVEPGVDSRSWNPKLQLLICDLEVVTRPTNKSHAKKKTQKTRSLGKGKWKTIVIARYLSFSLTGLVVKTPKSSVGIGKLNVDISKGGGPESNLLVSVQILPIVVHIGDPQVSRDLLLKFNGGGCSVSSQASVAPREKSSAPFICEKFSVSCEFGHYREVGIVIKNVDISCGEVTVLERLVVKRKRSSESPSVSDRSIGSNVDHTSTKPSLTKEEKL---ARYSSLFPEKVGFLPKLNVSFEHCEYGLSVEITGIQFNSIKSRSNKDIGESARLHIKLEFREIHLLREADASILEITKVNLVSFVYVPVQSISLLRAEIEI…
PAP.Medicago.B	MAASPVNFLFGFLLLSVTLWLLFIFASTLLAWILSKILGASVGFRVGGWKCLRDVVVKFEKGAVESVSVGEIKLSLRQSLVKLGVGFISRDPKLQVLICDLEVVMRPSNKSPGKKKTRKSRASGRGKWMIIGIARYLSVFVTDLVLKTPKYTLEIKELNVDISKDGGSKSSLLVRLQILPILVHIGEPRDSCDQLSNLGGGGCSSSCQASFAAIERSSAPFICEKFSISCEFGHDREVGIVIKSLDISSGEVTLLEELLLKSKSSSKSSSNSVS-----A-DSSTKKPSKKQQTLATFSKYSSMFPEKVNFLPKLDVNFVHREHGLSIEITGIQLKSTKSRSTEDVGESIRLDFQLEFSEIHLLRGAGSSILEILKLDLVSFVYIPVQPISSVRAETEI…
PAP.Phaseolus.A	MEASPINFLHGFTVFCVTLLLVFLLSFVLLSWILSRVLGASVGFCVGGCNSLKDVELKFKKGAVESISIGEIKLSFRRCLVEHGTGFSSWDPKLQLIICNLEVVTRPPIKSIKKKKPKKSKGKGKGKWKTISIARYLSLHVTNIVVKTPKFTLEIGKLNVDISKDRGSDSDLVVRVQILPIVVNISEPQVS-NQLSESSDGGSNTSTQASIASTEKTSATFVCEKFSVSCAFGHDREVGIVIRSVDISIGDVTVSEGLLERKKSSSESSSDSQKSIGSNVDPKSTKPPTNKQEKI---AGYISKFPQKVNFLSKVNVSFTHRERNLYVEIMGIQFRNIKSRPTKDGGESTRLHFQLEFGEIHLFKELGSSILEILSVNLVSFVCIPVQSVMLVRADTEI…
PAP.Phaseolus.B	MAASPVNFLFGFLLLSITLWLLFIFASGLVAWILSRILGASVGFRVGGWKCLRDVVVKFKKGAVESVSVGEIKLSLRQSLVKLGVGFMSRDPKLQVLICDLEVVLRPPDKTPGKKKTRKSRASGRGKWMIVGIARYLSVCVTDLVLKTPKSTVEIKELNLDISKDGGSKSNLLVRLHILPIFVHIGEPRVSCDL--NLSVGGCSSSGQASITAIERSSAPFFCEMFFVSCEFDHDREVGIVIKSMDISSGEVNVLEELLLKGKSSSEFSSGSDSKVVSHADSVSAKGPSKKMQTLVAFSKYSSMFPEKVSFLPKLDVSFVHREHDLFIEIMGIQLKSTKSRSTEDLGESTRLDFQLEFSEIHLLREAGSSILEILKVDLTSFVYIPVQPISPVRAETDI…
