# Supplementary material for: Legume genome structures and histories inferred from Cercis canadensis and Chamaecrista fasciculata genomes
Source: Plant J. 2026 Jun 10;126(5):e70981. doi: 10.1111/tpj.70981 (PMC13252982; doi:10.1111/tpj.70981)
Supplement: Supplementary file 6 — Data S6. Manuscript supplement; Compressed directory of aligned sequences from 250 gene families with high rates of gene duplication consistent with whole‐genome duplications in the legume subfamilies. [file TPJ-126-0-s006.gz › S6_consen_wgd_tree/40_wgd_aln_manual_wgd_copy/Legume.fam3.01340]

CAE.Acacia.A	METLSFVSKARTALHSAAAKAERVLSDLKSDRDPDKQSPNNLTSEEKDESPRIEGESKLHSDLKK--WRPPHISIKQDWQDKIKIRIGRKEVEDTDKVGDTAMTFPIYDELYILNMKDIETKASEATPTVEGLIAATKDPIPPSSVLRQLAVAVEDGKRARSVKDFTASSANSSPAGDKGGLSLQAVKALVLGGKDDKVPIDFTKDEKFGFLINSLFDPEGEFLKRKINSNSEENSIASLARDIHGAPPESIVVKLAEIIGFRCLQKMALFWCRVVVELKKLWSEEQHIPGVPLDVIPDLKLCLLYQQFQVICCISRKRRRYIATESLDSLMD-GSSITKESMDHHDSIPKAPVLYARQNTGELVIRLGADCPSGDLTLLETGEPVYSPVMQEGPLLTE…
CAE.Acacia.B	MVELSFVSKARSAFHSAAAKAERVLVDLKSERGPDKESPDRLTGNPEDEAHQKEGDSKLDSELRHMKWRPAYRGIKQDWQDRIKIRIRRKEVEEMDRVRDITMDVPFYEELYN-KKKDLETKVSEAVPTVEILTAATIDSIPPSSVLKQLALAVEAGRKTKSMEDFIASTGGSSPVHDRAGLRLSAVKALILREKEDKL--NLSDDEKVFCLINALFDPEEKFFKRKINYGSEETDLSSFSRDIHGAPLESLVVKLAEVIGFKDLREMALFWCRFVVELRKLWSEEQDLPRIPLDEIPDLKSCLLYQQLQVICCISRKRHRVVATESMNSMLLKASSNIDELADYSDNITSSPIRYARLSTGDFAVRLGADCPAGDLMLLETGEPVYSPVTQGGPLLTE…
CAE.Chamaecrista.A	MEAPSFVSKARTAFNSAAAKAERVLSDFKSDPDPDKQSPNSLTRQGKDESRRNQGESKLHSDFRK--WRPPNIGIKQDWQDKIKIRIGRKEVEDSDKAGDATMAFPYYDELYILNMKDLEAKVSEAVPSVEGLTAATKDPIPQSNVLRQLAVAIEAGRKARSMKDFIASSASSSPAKDRAGLSLLAVKALVLGEKGDKLAIEFSKDEKVGLLINSLFDPEGAFLRRKINSNSDETSITSLPREIHGAPIESIVVKIAEIIGFRSLRKMALFWCRVVAELRKLWFEEQHIPGVPLDEIPDLKSCLLYQQFQVICCISRKRRRLIATESMDSLME-GSSIIKESISDNDGIHANPVLYARLSTGELVLRLGADCPSGDLTLLETGEPVYSPIMQEGPLLTE…
CAE.Chamaecrista.B	MVALSFVSKAKSALHSAAAKAERVLEDIKSDRGPVKESPDNFVRQSEDESPQNEGESKLHNESRHIKWRTAYTDIKQDWQHRIKIRIGRKDVKDTDKVGDTTMAVPFYDELYILNMKDLEAKASEDIHLVEGLSAGTKYPIPPSSALKQLAIAVEAGRKSKSMKDLIDSPGESLPVRERAGLSLSAVKALVLQEKEGKLTSEFSNDEKVLHLINSLFYPDGDFLRRKINYDSEETEI-SLPRDFHGAPPESLVVKLAEVIGFGSIRKMALFWHRVVVELRKFWSEEQYLPGIPLYEIPDLKSCLLYQQFQVICCISRKKHRIIATESLDSMLSRASSISDVSADFSDTVPSSPVQYARLRSGQLVVRLGADCPSGNLALLETGEPMYSPVTQEGPLLTE…
CAE.Senna.A	MEAPSFVSKARTAFNSAAAKAERVLSDFKSDRDPEKQSPNDLTRQGKDESPQNEGESKLRSDLKK--WRPPHIGIKQDWQDRIKIRIGRKEAEDKDKVGDATMAFQFYDELYILNMKDLEAKVSEAVPSVEGLNAVTKDPIPPSNVLRQLAVAVETARKTRSLRDFMASPA-SSPARDRAGLSLSAMKALVLGEKQDKLAIEFSKDEKVGFLINSLFDPEREFLRRKINSNSEETSVTSLPREIRGAPLESIVVKIAEIIGFRSLRKMVLFWCRVVVEVRKLWSEEKHIPGIPLDEIPDLKSCLLYQQFQVICCISRKSRRLIATESLDSLME-GSSIVKESTNHSNGIPANPPLYARLSTGELVLRLGADCPSGDLTLLETGEPVYSPIMQEGPLLTE…
CAE.Senna.B	------------------------------------------------------------------------------------------------------------------------------------------------MVLRLRIKKIRTGRKDKTINGFRSSSGESSPVQEK----LSAVKALVLNEKEGKLTSEFSKDEKVLYLINSLLYPEGEFLRRKINYGSEETDISSLPRDIHGAPPESLIVKLAEVIGFKNLRKMALFWCRVVVELRKFWSEEQHLPGVPMYEIPDLRSCLLYQQFQVICCISRKRHRIIATESLDSMMLKASSNLDESADYSGRITSNPVPYAKLSSGELVVRLGADCPSGNLALLETGEPMYSPVTQEGPLLTE…
CER.Bauhinia.A	MEAPSFVSKARTAFHSAAAKAERVISDFKSDRDLEKQSPTNLTKQGEDESTRSEGESKLRNELKYVKWRPPHIGIKQDWQDRIKIRRGRKEVEDTDKVEDTTMAIPFYDELYILNMKDLEAKAAEAIPTIEGLNAATKDPIPASSVVKQLAIAVEAGRKMKSLKDFMASPASSSPVRERAGISLSAMKALVLREKEDYLNSEFINNEKVAFLIDSLFDPGGEFLQRKINSGSEEAAI-SLPRDIHGAPPDSLVVKLAEVTGFKTLRKMALFWCRVVVELRKLWSEERHLPGVPVDEIPDLKSCLLYQHFQVICCISRKRRHAIATESLDSMLMEASSNIKESADHGERIPASPLLYARLNTGELVLRLGADRPCGDLTLLETGEPVYSPFTQEEPLLTE…
CER.Cercis.o	MEAPSFVSKARTAFHSAAAKAERVISDFKSDRDPEKQSPTNLTKQGEDESARNEGESKLRNELKNVKWRPPHIGIKQDWQDKFKIRRGRKEVEDTDKVEDTTMAVPFYDELYILNMKDLEAKASEAIPTIEGLNAATKDPIPQSYVVKQLAVAVEAGKKMKSLKDFIASSGSSSPVRERAGLTLSAMKALVLREKEDNLTSEFSNNEKVAYLIDSLFDPEGEFLRRKINSGSEEAAITSLPRDIHGAPPESLVVKLAEVIGFKTLRKMALFWCRVVVELRKLWSEEQYLPGVPVDEIPDLKSCLLYQQFQVICCISRKRRHAIATESIDSMLMEASSTIKESADHGDRIPASPLLYARLSSGELVLRVGADHPSGNLTLLETGEPVYSPFTQEEPLLTE…
CER.Phanera.A	MEAPSFVSKARTAFHSAAAKAERVISDFKSDRDHEKQSPSNSTKQGEDESARSEGESKLRNELKNIKWRPPHIGIKQDWQDRIKIGRGRKEVEDTDKVEDTTMAIPFYDELYILNMKDLEAKAAEAIPTVEGLNAATKDPIPASSVVKQLAIAVEAGKKMKSLKDFLASSGNSSPVRERAGLSLSAMKALVLREKEDSLNSEFSNDEKVACLIDSLFDPEGEFLRREINSSSEEAAITSLPRDIHGAPPDSLVVKLAEVVGFKTLRKMALFWCRVVVELRKFWLEERHLPGVPIDEIPDLKSCLLYQQFQVICCISRKRRHAIATESIDSMLMEANSSNKESADHGDRVRARPLLYARLSSGELVLRVGADRPCGDLTLLETGEPVYSPFTQEEPLLTE…
CER.Phanera.B	MEAPSFVSKARTAFHSAAAKAERVISDLKSDRDPEKQSPYDLTKRGEEESARSEGESKLCNELKHMKWRPPHIGIKQDWQDRIKIRRGKKDVEDTDKVEDTTMAVPFYDELYTLNMKDLEAKASETIPTIEGLNAATKDPIPSSYVLKQLAIAVEAGKKMKSLKDFIASSGSSSPVRERAGLNLSAMKALVLREKEDNLTSEFSNNEKVAYLIDSLFDPEGEFLRRKINSGPEETAITSLPRDIHGAPPETLVVKIAEVIGFKTLRKMALFWCRVVVELRKFWSEEKHLPGVPLDEIPDLKSCLLYQQFQVICCISRKRRQAIATKSLDSMLMEASSTVKESTD--DGSPASHLLYARLSSGELVLRVGADHPSGDLMLLETGEPVYSPFTQEELLLTE…
DET.Sindora.A	MEPPSFVSKARTAFHSAAAKAERVLLDFKSDRDSDKQSPSNLTRQSNDESPQNEAESKLCNESRHTKWRPPHIGIKQDWQDRFKIRIGRKEVEDTDKVGDTTMAVAFYDELYILNMKNSEAKVSDLMPWVEGLCAATKDPIPPSSVMKQLAIALEAGRKTKSMKDFIASSGSSSPVRERAGLSLSAMKALMLPEKDDKLTSEFCNDEKITNLINSLFDPEGEFLKRKINSGSEETAITSFPRDIHGAPPESIVVKLAEVLGFKTLRKMALFWCRLVTELRKLWSEERHIPGIPLDEIPDLKSCLLYQQFQVICCVSRKRRHIIATESLDSMLMEANSNMKGPADYNDRVHASPLLYARLTTGELVLRLGAACRSGDLTLLETGEPVYSPLTQEEPLLTE…
DET.Sindora.B	MEVPVFVSKARNAFHSAAAKAERVLLDFKSDRDPNKQSPGNLSRQGEDKSLWDEAESKLQGESKHTKWRSPHIGIKQNLQDKIKIRFGRKEVEGTDKVGETNMAVSFYDELYILYMKDIEARVTEAIPSVEGLTAATKDPIPPSSVMKQLAIAVMAGRKTKSIKDFLALSGSSSPIIERAGISFSAVKALLLREKQDKLKSEFNKNEKVTSLINSLFEPEGELLRRKINTNSEETFITSLPRDIRGAPPESLVVKVAEIMGFKTLQKMALFWFRVVTEVGKLWYEEQHIPGVPRDEIPDLKSCLLYQQLQVICCVSRRRRHVSDTESMDMLME-VGSNIKEPRDYGDRIPASPLLYARLNTGELVLRLGTHSPSGDLTLLETGEPVYSPVTQEGPLLTE…
OUT.Arabidopsis.O	---ASLVSKARTAFNSAAAKAERVFTDLKSDREEEKQSTRNVN-----D-------SQEENEVKTQGWRTAHIRKKQEWQNKLKLRIGRKEVEDQDKVEDSAMAAPFYDEFYILKAKEQEAKASDVGCMVESLNAVDANSIPLASVVKQLAVAIEAGKRAKNVKDFVASSGSSSPVRERGGLSLSAVKSLVLGEKEDKLGFDSGDEDKLVSLINALFNVDSGFLSRKIVSDLESPTNSSFAKDLHAAPPSSFVVKLAEVIGFTTPRRMALFWCRVVEELRRFWNEEKHIPWIPLDNNPDLKSCLLHQWLQVICCLARKARNVAASEALDAVMRQASSANEK-SDVSE--SMGSLLYAKSNSGELILRLGVYNQVENLTMLETGEPVYSPITQEGPLLTE…
OUT.Prunus.O	MESPSFVSKARTAFHSAAAKAERVFSDLKPARDSDKQSPKNLINQADDEPPSNEGESKGSNELKHLRWRPPNIGTKQEWQDRLRIGKGKKEVED-EKAEYSTMAVPFYDELYLLNMKDIEAKGAEMIPSVESFVADNI-VIPPLSVMRQLATAVEAGKKLKSLKDFLATSGSSSPVRERASLSLYAVRSLVLREKDER-PSDFGNNEKVLSLIRSLFDAEGNFLRRKIDSGSEAITAASLPRDIHGAPPESLVVKLAEVVGFRTLKKMTLFWCRVVEELRRLWSEEEHVPSIPIDEIPDLNSCLLYQRLQVICCISRKRRRAIATETLDFVITEASPKAEESAISND-NPAGPMLYARLSTGELVLRLGADRPFGNVTMLETGEPVYCPVTQEGPLLTE…
OUT.Quillaja.O1	MEPPSFVSKAKTAFHSAAAKAERVLLDFKSDRDPDQHSLKNLARKVQVESPKNEGEPKVYNEPKHFKWKPPQIGTKQDWQDRFKIRIGRKEVEDTDKVVTTAMAVPFYDELILLNMKDHDAKVLEAIPSVEGLAAATTDHIPPSSVLKQLAIAVEAARKSNSMKDFLASPGASSPLRERAGLSLSAVKSLVLRENDDKLASEFCDNEKVLSLIQSLFDTDGKFLRRNISSGSE------VPRDIHGAPPDSLFVKLAEVIGFKTLRKMSLFWCRVVVELRKFWSEEQYIPGIPLDENPDLKSCLLYQQLQVICCISRKRRRVIATESLDSVLI------------------------KAALGKLFCRLGVDCPSGNLTMLETGEPVYSPVAQEGPLLTE…
OUT.Quillaja.O2	------------------------------------------------------------------------------------------------------MSIPFYDELFILNMKDLEVKASEAIPSVEDFAATT-DHIPPSSVLKQLAIIVEAARNSKSMKDFLASSGTSSPI---PGLSLSIVKSLVLREKEEKLTPEFSDNKKVLALIHSLFDTEGNFLRRNISSCSEETTITSLPRDIHGAPPESLVVKLAEVIGFKSLRKMTLFWCRVVIELRKHWSEEQFIPGIPLDENPDLKSCLLYQQLQVICCISRKRRHVIATESLDSALNEAGPNIGECPDSRDRIPESPILYARLSNGEIVIRLGADCPYGNLTMLETGEPVYSPVSQEGPLLTE…
OUT.Vitis.O	MEAPSFVSKARTALHSAAAKAERVITDIKSDLKSDRDSDKQSSNSKISEPELSKKNAETNHERKHTRWRSPQKVTKQDWHDRLKIRIGKKGVDNTEKSDNSTMSFHIFDELYPKSPKTSEAKGSDVFSFAEVSNAIDVNNIPPSSVIKQLAVAVETGKKFKSMKDLMVSSRDSSPVRERAGLSLSAVKSLVLRE--EKPTSEFGDNEKVLSLIHLLLDAEGDFLRRKFGSDAETLATKSLPREIHAAPPESLVVKLSEVIGFKTLRKMAIFWCGVVAELRKLWSEEQYVPGIPLDEIPDLNCCLLYQQLQVICCISRKRRHVIATESLDSVIREAGSNIEEPFVSKGLVDEKSILYARISTGELVLRLGAGRPSDNLMMLETGEPIYVPVTQEGPLLTE…
PAP.Aeschynomene.A	MEAHSFVSKAKTAFTSAAAKAERVLMEFKSDRDSEKQQRGDLERQLGHEPARNENESKLLSELKQIKWRPPHIGTKQDWQDRFNIRKGRKEVEDKDKVGETNMAVPFSDDHYVLNIKDLEAKASEAIPSVEGLTVAAENPIPPSSVLKQLAVAVEAGRKTNSLKDFVASSGGSSPARERAGLSLSAVKALVMREKEDKLTSEFSTNEEVVHLINSLFDPEGEFLRRKINSNPEETALTSLSRDIHGAPPESLVVKLAEVIGFKTLRKMALFWCRVVAELRKHWSEEKYLPGVPPDDIPDLNSCLLYQQFQVICCISRKRRHIIAAESLDSMMMEANSNIAESVNNTDRTPASPLLYARLSTGDLVLRLGAHCPSGDLTMLETGEPVYSPVTQEGPLLTE…
PAP.Aeschynomene.B	MEVPTFVSKARTAFSSAAAKAERVLLDFKFDRGHE----NRLTRRPEIESPHNDNESKLCGELKRIRWRTPHIGIKQDLQDRIKIRIGRKEVE--NKVGDANMAIPFYDELYILNMKDLDAKVTE--PSVEVLTAAAKYPIPPSFVLKQLATAVEAGRKTKSMADLIASSGGSSPAKERAALSLSAVKALVLREKEDNLISEFSRDEEVVNLINSVFVPEGDFLRRKIESSPEETAITSLPRDIHGAPPESIVVKLAEVIGYKDVRKMALFWQRVAVELRKLWSEDQYLPGVPKEEIPDLNSCLLYQQFQVICCISRRRLRIIATDSLDSMMMEASSSMEESADHEDLSPSSPVIYARLNSGERVLRLGADCPAGDLTLLETGEPVYSPVTQDGPLLTE…
PAP.Lotus.A	MEAHSLVSKARTAFHSAAAKAERVLMDFKSDLDSDKQSRHQSGRLQGDDSAQNEMESKLFNDLKHIKWRPLHIGKKQDWQDRIKFRKGRKEIEDTDKVGDANITDALYDEWSIVNVRDLNAKASEAIPSVEGLTVATEDPIPPSSVLKQLALAVEAGRKTHSMKDFVASSGGSSPALEREGLSLSAIKALVLREKEEKLSSEFCSNEKVVYLINSLFNPEGEFLRRKINSDPEEIALTSLPRDIHSAPPESLVVKLAEVIGFKTVRKMALFWCSVVTELRKLWSEDKHLPGVPPDDVPDLKSCLLYQQFQVICCISRKRRHIIATEAVDSMVMEANSNTLKSGNHSDRTSATPVLYARISTGELVLRLGGSLPIWRS----------------------…
PAP.Lotus.B	--SPTFVSKARTAFNSAAAKAERVLMDFKSDREHDKESPNNFTKQSEAESPNSENESKLRGEFKHKKWRPPHIGIKQDWQDRFRIRIGKKDVEDTDKVGDANMAVAFYDELYILNMKDQEAKASEAMPSVEGLTAATKDPIPPASVLKQLAIAVEAGSKSKSMKDFIASTGGSSPARERASLSLAAVKALVLREKEDNLTSEFSSDEKVVHLINSLFDPEGDFLRRKINSDPEETAITSLPRDIHGAPPESLVVKLAEIIGYKTLRKMALFWCRVVAELRKLWSEEKHLPGIPQNEIPDLKSCLLHQQFQVICCITRKRLRAIATESLDSMMMQASSNIKEPTNNDGEAPASPVLYARLDNGELVLRLGADCPAGDLTLLETGEPVYSPLTQEGPLLTE…
PAP.Medicago.A	---HSFVSKARTVLHSAAVKAERVLNDFKSDLDFDKHLREDMQRNQEDDYAKDENESKFLVELKQIKWRPRHFGTKQHWKDRINIRKGRKESEDTDKVEDASMDIPLFDEMCVLHVEDLDAKGSEAFSSVEGLTVAARRLIPPSSVLKQLAIAVEAGMKANSMKNFAASTEGSSPSIEKAGLRLSAVKALVLREKEDKLTSEFTSKEKFVYLISSLFNPEGYFLRRKINSNQEEIEIPSLIRDIHGAPPESLVVKLAEVIGLKTLREMEIFWCRVIAEIRKLWSEEKHLPGVPLDDIPDLKSCLLNQQFQVICCISRKRRHIIASESLDYMLMEANSNTPESTNCCDGTSASRLLYARLSTGELVLRLGAHCPSGNLTLLETGEPAYSPITQEAPLLTE…
PAP.Medicago.B	MESPTFVSKARTAFNSAAAKAERVLLDFKSDRDQDKQSPNSLTRQSQIESPSSDNESKLRGESKHIKWRPKNIGIKQDWQDKFKIRLGRKEAEDTDKIGDANMAIPFYDELYILNVKDLEAKASEAIPTVEALTAATKDPIPPSSVLKQLAMAVEAGSKTKSMKDVIASSGGSSPAKERGGLSLSAVKALVLREKEDKLTSEFSSNEKVVHLINSLFDPEGDFLRRKINSNPEGNDMTSLPRDIHGAPPESLVVKLAEIVGYKTVRKMALFWCRVVEELRKFWSEEQYLPGVPQNDIPDLKTCLLYQHFQVICCISRKRLRIIATESLESMMMQASSNIKESANDDGGAPANPVLYARLNTGEHVLRLGAGRRSGDLTLLETGEPVYSPVTQEGPLLTE…
PAP.Phaseolus.A	MEPHSFVSKARIAFHSAAAKAERVLLDLKSDRDSDKQFHDELGRRRGDESARSEHESKFINELKHIKWRPPHIGTKRDWQDKINIRKGRKEVEVTDKVGDINMAAPFYDESYTLNVKDLDAKASESIPSVEGLTDATEYPIPPSSVLKQLAIAFEAGRGTNSMKDFVASSSGSSPARERSGLSLSSMKALVLREKEGKLTSEFSSDEKVLYLINSLFDPEGKFLRRKINSDPEETFISSLPRDIHGAPPESLVANLAEVIGLKTLQEMALFWCRVVSELRKHWSKEKYLPGIPQDDIPDLKYCLLYQKFQVICCISRKRRYIIATESLNSMMVEANLNTLEPAKYSDKIPATPLLYARLRTGELVLRLGADCPSGDLMLLETGEPAFSPVTQEGPLLTE…
PAP.Phaseolus.B	MEEQTFVSKARIAFHSAAAKAERVLMDFKSDRDHDRHSSPEAD-SPNSNNNNNESESKIRSELKHIKWRPPHLGIKQDWQDRIKIRRGRKEVEDTDKVGDANMAIPFYDDLYTLNVKDLDAKASESFPSVESLTAATKDPIPPSSVLKQLAIAVEAGSKVKSMKEFIASPGGSSPAKERAGLSLSAVKALVLREKEDNLTSEFSSNDKVVQLISSLFDPEGDFLTRKINSNIEEIVMTSLPRDIHGAPPESLVVKLAEIIGYKTVRKMALFWCSVVAELRKLWYEEQHLPGVPQNEIPDLKSCLLYQHFQVICCISRKMFRSIATESLDSMMIQASSGTKESSDNNVGAPASPVLYARVNSGELILRLGADRLAGDMTLLETGEPVYSPLTQEGPLLTE…
