# Supplementary material for: Legume genome structures and histories inferred from Cercis canadensis and Chamaecrista fasciculata genomes
Source: Plant J. 2026 Jun 10;126(5):e70981. doi: 10.1111/tpj.70981 (PMC13252982; doi:10.1111/tpj.70981)
Supplement: Supplementary file 6 — Data S6. Manuscript supplement; Compressed directory of aligned sequences from 250 gene families with high rates of gene duplication consistent with whole‐genome duplications in the legume subfamilies. [file TPJ-126-0-s006.gz › S6_consen_wgd_tree/40_wgd_aln_manual_wgd_copy/Legume.fam3.02360]

CAE.Acacia.A	MLGNIRRAARAILKNHRNGHPEVRSYGAILPVGSSIHKCRLGMQYKFPSEPRSSFFLVGSKQNFCKCYMVRNFSAVSVSSAVTHHSKLAWKRLYRKHSSNVYNTFPSINMIAQAVSLALTRSYFLVPGIFAFTCGELAWAQRSWGDMERFPSHSALYMRAQDGYAYMFSSVFMLVEVLVLLVRAVYLALLFTPSIVIAPCADYFGPNFRKMWLQIVHRTLEKAGPAFIKWGQWAATRPDLFPRDLCTKLAELHTKAPEHSFKYTKKTIERAFGRKISEIFDSFEEEPVASGSIAQVHRASLKCRYPGQKAKPLLVAVKVRHPGVGESIRRDFVIILIAKISKFIPTLKWLRLDESVQQFAVFMMSQVDLAREAAHLSRFIYFRRWKDVSFPKPVYPLVH…
CAE.Acacia.B	MLGYIRSVRQSVLRNCRSRHAGGSRYGVIASAGPNIHQCRLYVQYKFPSEARSSFLH-GTKENFHRHFSSRSFTAASVSNIVTTHSQNAWRRLHGKYSSNGYRTFPSIDVIAQAVSLALGRSSLVVPGIFALVCGELAWTHQQLADAECYPSQNALYTHSQDGYTYFSSFVFTAIDVLVLLARALYLAILFSPCIIMTPIADYFGPKFREAWLQVVHRSLERAGPAFIKWGQWAAARPDLFPQDLCRKLAELHSKAPEHSFSYTKETIERSFGRKISEIFENFEEVPVASGSIAQVHRASLKCRYPGQQGKPLMVAVKVRHPGVGESIRRDFLIITVAKISNLIPTLKWLRLDESVQQFATFMMFQVDLAREAAHLSRFIYFRQWKDVSFPRPVYPLVH…
CAE.Chamaecrista.A	MLGNIKRVVQSIPRNRRCRYPEVKGYGAIVPVGLNIYQCRLYVQYKFPSKVHSTLLLNGLKENACKCNLVRKFSVASASSSAAHHSKLAWKRLYSKYTYNGDHTFPSINIIAQAVSLALTRSYLLLPGIFALTCGELAWAQRSLGDTDRFPSQNALYMRAQDAYTYLFSFVFLVVETLILLVRAVYLAVLFTPSIVLAPCADYFGPNFRKLWLHIVHRTLEKAGPAFIKWGQWAATRPDLFPRDLCAKLTELHTKAPEHSFKYTKKTIEKAFGRKISEIFDSFEEQPVASGSIAQVHRASLKYRYPGQKSKPLVVAVKVRHPGVGESIRRDFMIILVAKISNFIPTLRWLRLDESVQQFTVFMMSQVDLAREAAHLSRFIYFRQWKDVSFPKPVYPLVH…
CAE.Chamaecrista.B	MLGHIRSVRQSILRNYRSRYPEASRYGSIVSVGPNIQQCRLYIQYKFPREAHRSFSY-GTKENFCKQFFSRNISVVSASSVVTQRSQHAWRILCRKYSSNGDRTFSSIDIIAQAVSLALARSYLLVPGIFAFTCGELAWNRRQWADAERYPSQNALYMRAEDGYTYFFSFVFLALDGLILLLRALYLAILFSPSIIMAPLADSFGPKFRKKWLQIVLRTLENAGPAFIKWGQWAATRPDLFPQDLCATLSELHTKAPEHSFSYTKKTIERSFGRKISEIFENFEEVPVASGSIAQVYRASLKYRYPGQKGKPLDVAVKVRHPGVGESIRRDFLIITVARISNLIPTLRWLRLDESVQQFAVFMMSQVDLAREAAHLSRFIYFRQWRDVSFPKPVYPLVH…
CAE.Senna.A	MLGNIKRVAQSIIKNNRRRYQEVIRYGTVVPVGLNIQQCR-------------------------------NLPVVSAGSAVTYHSKLAWKRLYSKYSNNGY-IFSPINIIAQAVSLALTRSYLLVPGIFAFTCGELAWAQRSWGDAERFPSQNALYMRAQDGYTYMFSFAYMMVEALVLLMRALYLAILFTPSIVIAPWADYFGPNFRKMWLQVVHRTLEKAGPAFIKWGQWAATRPDLFPRDLCTKLSELHTKAPEHSFKYTKKTIERAFGRRISEIFDSFEEEPVASGSIAQVHRASLKYRYPGQKTKPLLVAVKVRHPGVGDSIRRDFMIILVAKISNFIPTLKWLRLDESVQQFAVFMMSQVDLAREAAHLSRFIYFRRWKDVSFPKPVYPLVH…
CAE.Senna.B	MLGNIRSVPHFVLRNCRCRYPKVSRYGAIVSVGPNIQQCR-------------------------------NISVISASSVVTQHSQNAWKRLCRKYSSNGYRTLPSVDIIAQAVSLALARSYFLVPGIFAFTCGQLAWTQQHFADAERYSSQNALYTRAQDGYSHFSSFVYMALDGLLLLVRALYLAMLFSPSIIMAPLADYFGPKFRKKWLKIVHRTLEKAGPAFIKWGQWAATRPDLFPQDLCAKLAELHTKAPEHSFSYTKKTIEKSFGRKISEIFENFEEVPVASGSIAQVHRASLKYRYPGQQGKPLVVAVKVRHPGVGESIRRDFVIITVAKISNLIPTLRWLRLDESVQQFAVFMMSQVDLAREAAHLSRFIYFRQWRNVSFPKPVYPLVH…
CER.Bauhinia.A	MLGIIWRVAHSV-KNHRSGNQEVSRYGAIVSVGPNIHQSRLYVQYKFLGEARTSYLPCYAKKNVCKNSFSRNFSVISASSAVTQNSQVSWKWLFRKYYPNGFRTFPYINMIAQAVSLALARSYLLVPGIYAFMRRDVAWAERNWMNIEHYPSQNKLYMRAQDGYTYLFSSLFMVVESLVLLVRALYLAILFSPSIVMAPFADHLGIEFRKMWLQVVHRTLEKAGPAFIKWGQWAATRPDLFPRDLCVKLSELHTKAPEHSFGYTKKSIEKAFGQKISEIFDDFEEVPVASGSIAQVHRASLKYRYPGQKTEPLVVAVKVRHPGVGESIRRDFVIILVAKISKFIPALNWLRLDESVQQFSVFMMSQVDLAREAAHLSRFIYFRRWNDVSFPKPVYPLVH…
CER.Bauhinia.B	MLGNIRRVAHSILRNHRSRYPEVSRYGAVVSAGPNIHQSRLYLQYKFHSKARTSYLQHFAKENGRKSSFSRNFSVSSASSAVTKNSQVAWKRLYRKYYSNGFCTFPSINTIA--VSLALSRSYLLVPGIFAFICRDVAWAQRNWVSMEHYPSQSKLYMHAQDGYTYFFSSLFVVIESLVLLMRALYLAILFSPSIVMAPFVDLFGIKFRKMWLQVVHRTLEKAGPAFIKWGQWAATRPDLFPRDLCVKLSELHSKAPEHSFSYTKKTIEKAFGRKISEIFDNFEEVPVASGSIAQVHRASLKYRYPGQKTMPLTVAVKVRHPGVGESIRRDFMIILVAKISKFIPTLNWLRLDESVQQFAVFMMSQVDLAREAAHLSRFIYFRRWKDVSFPKPVYPLVH…
CER.Cercis.o	MLGNIRRFSQSILRNHRRRYPEVSRYGAIVSAGPNIHQSRLYSQYKFPSEARTSYLPRFAKENFCKNSFSRKFSQISSSSAVIHNSQVAWKRLHRKYYSNGFHTFSSISMIAQAVSLALARSYLLVPGIFAFTCRDVTWAQRNWVDAEHYPSQNKLYMRAQDGYTFLFSSLFMVVESLVLLVRALYLAILFSPSIVMAPFADHFGIKFRKMWLQVVHRALEKAGPAFIKWGQWAATRPDLFPRDLCMKLSELHTKAPEHSFSYTKKSIERAFGRKISEIFDNFEEVPVASGSIAQVHRASLKYRYPGQKAKPLVVAVKVRHPGVGESIRRDFMIILVAKISKFIPTLYWLRLDESVQQFAVFMMSQVDLAREAAHLSRFIYFHQWKDVSFPKPVYPLVH…
CER.Phanera.A	MLGNIRTVAHFV-RKHRSRNQEVSRYGAIVSAGPNIHQSRLYLQYKFPSEARTSNLLCYAKENVCKNSFSRNFSAISASSAMTQNSQVSWKRLYRKYYPNGFCTHRSINMIAQAVSLALARSYLLVPGVLAFTHRDVAWAERNFVNMGHYPSQNKLYMRAQDGYTYLFSSLFMVVESLVLLVRALYLAILFSPSIVMAPFADHFGIKFRKMWLQIVHRTLEKAGPAFIKWGQWAATRPDLFPQDLCVKLSELHTKAPEHSYSYTKKSIEKAFGRKLSEIFDNFEEVPVASGSIAQVHRASLKYRYHGQNTKPLVVAVKVRHPGVGESIRRDFMIILVAKISKFIPALNWLRLDESVQQFAVFMMSQVDLAREAAHLSRFIYFRRWNDVSFPKPVYPLVH…
CER.Phanera.B	-------------------------------------------------------------------------------------------------------------MIAQAVSLALARSYLLVPGIFAFTCRDVAWAQRNWVGIEHDPSQSKLYMRAQDGYTYFFSSLFVVIESLVLLMRALYLAILFSPSIVMAPFADVFGIKFRKMWLQVVHRTLEKAGPAFIKWGQWAATRPDLFPRDLCRKLSELHCKAPEHSFSYTKKSIEKAFGRKISEIFDNFEEVPVASGSIAQVHRASLKYRYPGQKTKPLMVAVKVRHPGVGESIKRDFMIILVAKISKFIPTLNWLRLDESVQQFAVFMMSQVDLAREAAHLSRFIYFRRWKDVSFPKPVYPLVH…
DET.Sindora.A	MLANIGRVAQSILISHRGRYPIVSRYGVIVSVAPSTHLSRLYLQYKFPSEARSSFLLFGAKGNFCKNGFTRNFSVVSASSMVTHHFQNAWKTLYRKYSSNVCHTFPSINKMAQAVSLALARSHLLVPGIFAFTCGELAWAQWNWADTERYSSPNTFYMRAQDGYAYLFAGLFMLVEGLILLVRALYLAILFSPSIVMAPFADYFGPSFRKIWLQIVHRTLEQAGPAFIKWGQWAATRPDLFPRDLCTKLSELHSKAPEHSFSYTKKTVERAFGRQISEIFENFEEEPVASGSIAQVHRASLKYHYPGQQAKSLVVAVKVRHPGVGESIRRDFVIILVAKISNFIPTLRWLRLDESVQQFAVFMMSQVDLAREAAHLSRFIYFRRWKDVSFPKPVYPLVH…
DET.Sindora.B	MLRDIKRVACSILRSHRSRYKEVSRYGAIVSPESNMHQCRLYLQSKLLCEAHAPFQLYATKVNFRKPSFTRKFSVISAGSAVAHHSQIAWKSLYAKYSSNGYHTFPSINMMAQAVSLALARSYLLVPGIFAFTCGELAWAQRNWADIDHYSSQNALYTHAQDGYNFLFTGLFMVVEGLILLVRTLYLAILFSPSVAMAPFADSFGPRFRKLWLQVVHRTLETAGPAFIKWGQWAATRPDLFPRDLCTQLAELHTKAPEHNFNYTKRTIERAFGRKISEIFENFEELPVASGSIAQVHRASLKYRYPGQQTKPLVVAVKVRHPGVGESIRRDFMIILVAKISSYIPTLKWLRLDDSVQQFAVFMMSQVDLAREAAHLSRFIYFRRWRDVSFPKPVYPLVH…
OUT.Arabidopsis.O	----VGKQTQSLVSNQKDRVSQWGSYRTAFTAALRSPQLRTYSSSRIPSNVYCTFAFRDLKGSFLSNHLSRSYTTAPARNVVSHHAQIAWRRLHYKYS-------ERISTIAQAFSLSLTRSHLLIPGIVAVTCGQVAWAQRAGSGINHYASDKSLYTRAKNGPIFLSSLLFSVIEGFILIGRAFYIACLFTPTILMGLVVESCGPRFRKIWLEMVHRTLERAGPAFIKWGQWAATRPDLFPKDLCSQLSKLHSNAPEHSFAYTKKTIEKAFGRKLSEIFEEFDEVPVASGSIAQVHRASLRFQYPGQKSKSSLVAVKVRHPGVGESIRRDFVIILVAKISTLIPALKWLRLDESVQQFGVFMLSQVDLAREASHLSRFIYFRRWKDVSFPKPVYPLVH…
OUT.Prunus.O	--RGFRKVANSVVTSQKHSCPEADKYGTFVRVGLRLPQYRFYRDYTFPARGNTPFSLYNTANIFCRSNYSRSFAVIPARSAVKHHAQLAWKRLSDRFSFNGR-GFSGITNIAQAFSLAVTRSNLILPGIFAITSGKLAWAQRSFSETDYHPSPNTLYMRAQDGHAFMTSLVFSVFEGAILVMRALYLGILFSPSIMMAAFADCCGPEFRRLWLHVVHRTLELAGPAFIKWGQWAATRPDLFPRDLCTKLSELHTKAPEHSFAYTKKTIERAFGRKLPEIFDNFEEKPVASGSIAQVHRATLRFRYPGQQVKPIVVAVKVRHPGVGESIRRDFVIILVAKISKFIPALKWWRLDESVQQFAVFMMSQVDLAREAAHLSRFIYFRRWKDVSFPKPLYPLVH…
OUT.Quillaja.O1	MLGNIRRVARLILRNHRNSYPVKSNYGAIITVGQNIHQSGLYSQFSFYSGSHASFLFAGAKKNFCKSCFSRNFSVISASGAVTHHPQIAWKRIYQKYSSNGNNTFSPINTIAQSVILALARSHLLVPGVFAFTLGELAWAQRTLADTDWHPSQNSLYLRAQDGHAYLSSILFMVLEGLVLLVRALYLSILFSPSIVMAPFADCFGLKFRKMWLEVVHRTLEQAGPAFIKWGQWAATRPDLFPRDLCNQLSELHTKAPEHSFAYTRKTIERAFGRKIYEIFENFEEKPVASGSIAQVHRASLKYRYPGQQVKPILVAVKVRHPGVGESIRRDFVIILVAKISNFIPTLKWLRLDESVQQFAVFMMSQVDLAREAAHLSRFIYFRRWRDVSFPKPVYPLVH…
OUT.Quillaja.O2	MLGNIRRVAYSILRNQRNRYPEVSNHGAIVTVGRNFHQSGLYLHDAFSGRRHASFLSSGAKKNFCKSCFSRNFSVISASSAVRHHPQIAWKRLYQKYSSNGYYTFCPTKMVAQAVSLALARSHLLVPSVFAFALGELSWAERMSADTDRHASQNTLYMRAQDGHDYLSSLVLMVLEGLILLVRALYLSILFSPSIVMAPFADCLGLTFRKRWLEVVHRTLEKAGPAFIKWGQWAATRPDLFPRDLCTKLAELHTKAPEH-------------------------KAPVASGSIAQVHRATLKYRYPGQQVKPFVVAVKVRHPGVGESIRRDFVIILVAKISNFIPTLKWLRLDESVQQFAVFMMSQVDLAREAAHLSRFIYFRRWRDVSFPKPVYPLVH…
OUT.Vitis.O	-FRKIRRVASSILNNQRSTSSEVGKCRVVVPVGLHFPQYRLYSHFVFSRRGHAPFTGFGTRNSICKHGYSKNFSAVSASNVATHHAQVAWRRLYEIFSCNGK-TFPPLGRIAQAVSLALSRSHLVVPGMFAFTFGELALAQRPLEYTDHYPSRNTLYMRAQDGHAYVTSLLFSVFEGVVLFLRALYLAILFSPCIVMAPFADSFGHRFRNLWLQVVHGTLEKAGPAFIKWGQWAATRPDLFARDICTKLAELHTKAPEHSFAYTKKTIEKAFGRNLSEIFEDFEELPVASGSIAQVHRASLKFRYPGQQVKPVVVAVKVRHPGVGESIRRDFLIILVAKISNFIPTLRWLRLDESVQQFAVFMMSQVDLAREAAHLSRFIYFRRWKDVSFPKPVYPLVH…
PAP.Aeschynomene.A	MLRHLRRAAQSVRQTHRNRHLEVGRNGVIVSAGQRIHQCRSYMQYKFPVEAHGSFLRYGTRGVFHRLWSVRNYSVISASNAVARNSQIAWKLLYRKYCPSGRDAFSTINKIAQAVSLALSRYYLIVPGVFALSCGELALAQRSWADVERYQSQNALYMRAQDGYNHMFAFVFNVVEGLILLVRALYLAILFSPCIMMAPFADSFGPNFRKLWLHVVHRTLEKSGPAFIKWGQWAATRPDLFPRDLCTKLAELHSKAPEHSFSYTKKTIERAFGRKISEIFDNFEELPVASGSIAQVHRASLKCRYPGQQAKPMVVAVKVRHPGVGESIRRDFDIICAAKVSNLIPALNWLRLDESVQQFAVFMMSQVDLAREAAHLSRFIYFRQWRDVSFPKPVYPLVH…
PAP.Aeschynomene.B	MLGNTRRVAQSILGVHRKRYQEVSRNGAFVSAGPNINQCR-------------------------------HLSVTAASNAAAHNSQIAWKLLYKKYSPNGYNAFTSIDMIAQAVSLTLARYYLLVPSIFALTWGELAFSRRIWPDTELYPSQHALYMRAQDGYNYMFTSAAAVVEGIILLVRAIYLALLFSPSILMAPFVDYFGPGFRKVWLRVVHRTLEKAGPAFIKWGQWAATRPDLFPRDLCAKLAELHTKAPEHSFSYTKKTIERAFGRKISEIFDNFEELPL--------------------------------HQEVA-------------------------KLDESVQQFAVFMMSQVDLAREAAHLSRFIYFRRWRDVSFPKPVYPLVH…
PAP.Lotus.A	MLRDIKRAAQSVCKIS--RGIGLRRNGPIGSVGSNIHQRRLYMQYKFPSEARRSLLWHATRESFNKCCSFRSFSVTSASNGVSHHSQIAWKSLYRKYCSSGDGASPTITMIAQAVSLALARSYLLVPGIFAFTCGELALAQRNWADVERYPSENGLYMRAQDGYNYMFTFTFMILEVLILLVRALYLGILFSPSIAMAPFADYFGPKFRKMWLIVVHRTLEKSGPAFIKWGQWAATRPDLFPRDLCTKLSELHMKAPEHSYSYTKKSIEKAFGRKISEIFDNFEELPVASGSIAQVHRASLKYRYPGQPAKPLLVAVKVRHPGVGDSIRRDFAIIFVAKVSKFIPALNWLRLDESVQQFAVFMMSQVDLAREAAHLNRFLYFRRWKDVSFPKPVYPLVH…
PAP.Medicago.A	MLRAIKRAAQSVHKINRGRYVEVSRNGPIVPVGPNTHHCRFYMPYKLHSEAHSSFWGLATRESFNKCGSFRKFSVSSASNEFTHHSQIAWKRLYRKYCSSGDSSSPTINMIAQAVSLALTRSYLLVPGIFAFTCGELALSQRSWGDAERYQPQEGLYMRAQDGYNYMFTFTFMIVEGFVLLARALYLAILFTPTIVMGPFADYFGPNFRKLWLRVVHRTLEKAGPAFIKWGQWAATRPDLFPRDLCTQLSELHSKAPEHSFSYTKKTIEKAFNRKLPEIFDNFEEIPVASGSIAQVHRATLKYRYPGKQAKPLVVAVKVRHPGVGESIRRDFAIITAAKISMFIPALKWLRLDESVQQFAVFMMSQVDLAREAAHLNRFIYFRSWKDVSFPKPVYPLVH…
PAP.Medicago.B	MLGHIGRAAESILRIHKSRYLGVSRNAGLLSVAPNINRCRTYMQYKFPNEGCSSIMWRGARENFHKGCSFWNFTAFSAKNITAHKSRIAWKLLRKIYPSNGYSGSTSVHMIAQAVSLALARSCFLVPSIFAFACGELALAQQNQSDAGSYPSPNALCMSAQDGYSYMFAFAFVVVEGLVLLGRAIYLAILFSPSILMAPLADYFGPEFRKMWLRVVHRTLERAGPAFIKWGQWAATRPDLFPQDICTKLAELHSKAPEHSFSYTKKTIESAFGRKISEIFENFEELPVASGSIAQVHRASLKYRYPGQQAKPMLVAVKVRHPGVGESIRRDFAIIFVAKSSKFIPALNWLRLDESVQQFAVFMMSQVDLAREAAHLNRFIYFRQWRDVSFPKPVYPLVH…
PAP.Phaseolus.A	MLRNIRRAARSV-RTHNSRYLEASKNGPIVAVGPNIHHCRLYMQYKFPSEARSSFLWHGTREAFQKCCSFRNFSVTSASNTVTHDSQIAWKMLYRKYCSSGDSTFPTVNMIAQAVSLALARSYLLVPGIFAFTCGELALAQRNWADAERYPSQNALYMRAQDGYNYMFTFTFIIVEGLILLVRALYLAILFSPSIVMAPFADSFGPKFRKLWLRVVHRTLEKSGPAFIKWGQWAATRPDLFPRDLCTKLSELHTKAPEHSFSYTKKTIEKAFGRKISEIFDNFEELPVASGSIAQVHRASLKCRYPGQQAKPLVVAVKVRHPGVGESIRRDFAIILAAKVSSFIPALNWLRLDESVQQFAVFMMSQVDLAREAAHLSRFIYFRRWKDVSFPKPVYPLVH…
