# Supplementary material for: Legume genome structures and histories inferred from Cercis canadensis and Chamaecrista fasciculata genomes
Source: Plant J. 2026 Jun 10;126(5):e70981. doi: 10.1111/tpj.70981 (PMC13252982; doi:10.1111/tpj.70981)
Supplement: Supplementary file 6 — Data S6. Manuscript supplement; Compressed directory of aligned sequences from 250 gene families with high rates of gene duplication consistent with whole‐genome duplications in the legume subfamilies. [file TPJ-126-0-s006.gz › S6_consen_wgd_tree/40_wgd_aln_manual_wgd_copy/Legume.fam3.01723]

CAE.Acacia.A	MADRDLERGGGTKRVDNNNSYPASSYTYDPETHWTSWLVPMFVVAVAVFIIVMYINCPKHVFDDQRKCVARFLGRLSFQPLQEPLFGPSSDALTKMGALQRNQVVNHHQGWRLVTCIWLHAGVIHLVAMLSLVFIGIRLEQQFGFLRIGVIYLISGFGGSVLSSLFLRNNISVGASGALFGLLGAMLSELLTWTIYTKAAALLTLLVIVVILAIGILPYVDFAHIGGFLTGFLLGFILLPRPQFGWLEQRQLPNNVRIKSKYKAYQYVLWIVSLVLLIAGLSIALVMLFRNEWYDHCHWCRYLSCVPTSKWKCDS
CAE.Acacia.B	--------------------KNTDSHGYDPETKWTSWLVPMFVVAVGVFIASMYVNCPRTNLGFQGDCVARFLGRLSFQPLQEPLFGPSSSTLTKMGALKWDSVVKGHEGWRLVSCIWLHAGVIHLVAMLSLVFIGIRLEQQFGFVKIGIIYLLSGFGGSVLSCLFIRNNISVGASGALFGLLGAMLSELITWTIYTKVAALLTLVVIIVILGIGILPHVDFAHIGGFMTGLLLGFILLPRPQFGWVEQHHLPSASRLKSKYKPYQYVLWILSLVLLILWLSIGTVMLFKGEGYDHCHWCHYLTCVPTSKWKCNE
CAE.Chamaecrista.A	MAERDLERG-KNRTETNNNNYTASSYVYDPETHWTSWLVPMFVVAVAVFIVAMYINCPKHIQGFDRKCVARFLGRLSFQPLQEPLFGPSSDTLTKIGALKWDKVVDYHQGWRLVTCIWLHAGVIHLVAMLSLVFIGIRLEQQFGFLRIGLIYLVAGFGGSVLSSLFIRNNISVGASGALFGLLGAMLSELFTWTIYTKAAALLTLLVIIVILAIGILPHVDFAHIGGFLTGFLLGFILLPRPQFGWLEQQHLPANVRIKSKYKAYQYVLWIVSLVLLIAGLTIALVMLFRGEGYDHCHWCHYLTCVPTSKWKCDD
CAE.Chamaecrista.B	-SRGDLEGGGGTKIR----GHSASSGGYDSETQWKSWLVPMFVVAVAVFVGAMYVDCPRNNLGFQGNCVARFLGRLSFQPLQEPLFGPSSSTLTKMGALQWESVVNKHQGWRLVSCIWLHAGVVHLVAMLSLVFIGIRLEQQFGFVKIGIIYLLSGFGGSVLSSLFIRNNISVGASGALFGLLGAMLSELFTWSIYTKAAALATLVVIILILAIGILPHVDFAHIGGFLTGFFLGFILLPRPQFGWFQQHHLPASARLKSKYKPYQYVLWLLSLLLVILGLSIATVMLFKGEGYDHCHWCHYLSCVPTSRWKCSD
CAE.Senna.A	MAERDLERGGGTKRGASNTYSAASSYVYDPETHWTSWLIPMFVVAVAVFIVAMYINCPKNYIRSEGKCVARFLGRLSFQPLQEPLFGPSSNTLTKMGALRWENVVNHHQGWRLVTCIWLHAGVIHLVAMLSLVFIGIRLEQQFGFLRIGIIYLLSGFGGSVLSSLFIRNNISVGASGALFGLLGAMLSELFTWTIYTK---------------------------------------------FGWLEQRNLPADVRIKSKYKAYQIILLVVSLVLLIAGLTTALVMLFRGEGYDHCHWCRYLTCVPTSKWKCDD
CAE.Senna.B	----------------------RGSSVSSGETQWISWVVPMFVVAVGIFVGAMYVDCPRNNLGFQGSCVGRFLGRLSFQPLREPLFGPSSSTLTKMGALQWDSVVNGHEGWRLVSCIWLHAGLIHLAAMLSLIFIGIRLEQQFGFVKIGVIYLISGFGGSVLSCLFIRNNISVGASGALFGLLGAMLSELITWTIYSKAAALATLVVIIVILAIGILPHVDFAHIGGFLSGFLLGFILLPRPQFGWTQQHHLPASARLKSKYKPYQYLLWLISLVLIILGLGIATMMLFKGEGYDHCHWCHYLTCVPTSRWKCSE
CER.Bauhinia.A	--VGDLERGGGTKRADSSYSAAASSYVHDSDTQWTSWLVPIFVVAIAVFIVAMYVNCPKHNFGFPGDCVAKFLGRFSFQPLQEPLFGPSSSTLTKMGALKWDSVVQHHQGWRLVTCIWLHAGVIHLVAMLSLVFIGIRLEQQFGFVKIGIIYLISGFGGSVVSSLFIRNNISVGASGALFGLLGAMLSELITWTIYTKAAALLTLLVIIVILAIGILPHVDFAHIGGFLTGFLLGFILLPRPQFGWLEQRHAP---RLKSKYKAYQYVLWIVSLVLLVVGLSIALVMLFRGEGYDHCHWCHYLTCVPTSKWKCDD
CER.Bauhinia.B	--GGDLERGGGTKRADSSYSAVGSSYVYDSDTHWTSWLVPMFVVAIAVFIVAMYINCPKNNFDLQGDCVARFLGRFSFQPLREPLFGPSSSTLTKMGALKWESVVQHHQGWRLITCIWLHAGVIHLVAMLSLVFIGIRLEQQFGFVRIGTIYLLSGFGGSVLSSLFIRNSISVGASGALFGLLGAMLSELITWTIYTKAAALLTLLVIIVILAIGILPHVDFAHIGGFLTGFLLGFILLHRPQFVWLEQRHLPAGARLKSKYKSYQYILWVVSLALLVVWLTIALVMLFKGKGYDHCHWCHYLTCVPTSRWKCSD
CER.Cercis.o	--GGDLERGGGTKRADSSYSAAASSYVYDSETQWTSWLVPIFVVAIAVFIVAMYINCPKHNFGFREDCVAKFLGRFSFQSLQEPLFGPSSSTLTKMGALKWDSVVQHHQGWRLVTCIWLHAGVIHLVAMLSLVFIGIRLEQQFGFVRIGIIYLLSGFGGSVLSSLFIRNNISVGASGALFGLLGAMLSELFTWTIYTKVAALLTLLVIIVILAIGILPHVDFAHIGGFLTGFLLGFILLPRPQFGWLERGHVPAGARLKSKYKAYQYVMWVVSLVLLVVGLSIALMMLFRGEGYDHCHWCHYLTCVPTSRWKCND
CER.Phanera.A	MPREDLERGGGTKRADSGHSAAASSYVYDSETQWTSWLVPMFVVAIAVFIIVMFINCPKHNFGYPADCVAKFLGRFSFQPLQEPLFGPSSATLTKMGALKWDSVVQHHQGWRLVTCIWLHAGVIHLVAMLSLVFIGIRLEQQFGFVRIGIIYLFSGFGGSVLSSLFIRNNISVGASGALFGLLGAMLSELITWTIYTKAAALITLLVIIVILAIGILPHVDFAHIGGFLTGLLLGFILLPRPQFGWLEQRHVPAGARLKSKYKAYQYVLWVVSLVLLVVGLSIALVMLFRGEGYDHCHWCHYLSCVPTSRWKCND
CER.Phanera.B	--GGDLERGGGTKRADSSYSAAASSYVYDSETQWTSWLVPMFVVAIAVFIVAMYINCPKNNFGFQGDCMAKFLGRFSFQPLREPLFGPSSSTLTKMGALEWDSVVHHHQGWRLVTCIWLHAGVIHLVAMLSLVFIGIRLEQQFGFVKISIIYLLSGFGGSVLSSLFIRNNISVGASGALFGLLGAMLSELITWTIYTKAAALLTLLVIIVILAIGILPHVDFAHIGGFLTGFLLGFILLPRPQFGWLEQRYLPAGARLKSKYKAYQYVLWVICLVLLVVGLSIGLVMLFRGEGYDHCHWCHYLSCVPTSRWKCSD
DET.Sindora.A	--GGDPERGRGAKRVETSYPAASSSYVYDPDTHWTSWLVPVFVVIIAVFIVTMYINCPDHNLGFYGKCVARFLRRFSFQPLQEPLLGPSSSTLTKMGALQWFRVVHRHQGWRLITCIWLHAGVIHLLVMLCLVFIGIRLEQQFGFVKIGVIYLLSGFGGSVLSCLFIRNNISVGASGALFGLLGAMLSELITWTIYTKVAALLTLLVIIVILAIGILPHVDFAHIGGFATGFLLGFILLPRPQFGWLEQNRLPAGARLRSKYKAYQYVLWVVSLVVLVAWLSIGLVMLFRGEGYDHCHWCRYLTCVPTSKWKCDE
DET.Sindora.B	MRRGDLEQGVGVKRAVNPHSSVSSSYVYDSETHWTSWLVPMFVVAIAVFIVAMYINCPEHNLGFDGNCVARFLGRFSFQPLPEPLFGPSSSTLTKMGALEWFRVVRKHQGWRLITCIWLHAGVIHLLAMLSLVFIGIRLEQQFGFVRIGIIYLLSGFGGSVLSCLFIRNSISVGASGALFGLLGAMLSELITWSIYTKAAALITLLVIVALLAIGVLPHVDFAHIGGFATGFLLGFILLIRPQFGWLEQSHLPAGARLKSKYKAYQYVLWVLSAVLLIAGLSIGLVMLFKGEGYDRCNWCHYLTCVPTNKWHCDD
OUT.Arabidopsis.O	MANRDVERVG-KKRGANNYFYEESSG----ETHWTSWLIPAIVVALAVFIAVMFVDCPKKITGPNKECVARFLGRFSFQPLKEPLFGPSSSTLEKMGALEWRKVVHEHQGWRLLSCMWLHAGIIHLLTMLSLIFIGIRLEQQFGFIRVGLIYLISGLGGSILSSLFLQESISVGASGALFGLLGAMLSELLTWTIYAKAAALITLLFIIAILALGMLPRVDFAHIGGFLTGFCLGFVLLVRPQYGWEASRT--NTSRTKRKYSMYQYVLFVVSVVLLVVGLTVALVMLFKGEGNKHCKWCHYLSCFPTSKWTC--
OUT.Prunus.O	---ADLERAGTEKRANSSYNP-NQYYVGTQEHQWTSWLIPMFVVAIIVFIVAMFVNCPRNNTGSDGKCVAKFLGRLSFQPLREPLFGPSSSTLEKLGALKWSKVVHGHQGWRLVTCMWLHAGVIHLLAMLSLIFIGIRLEQQFGFVRVGIIYLLSGLGGSILSALFIQSNISVGASGALFGLLGAMLSELLTWSIYTKAAALLTLIVIIAILAVGILPHVDFAHIGGFLAGFLLGFILLLRPQFGWMESRNLPADTRVKSKHKPYQYILLLVASALLIAGLTTGLVLLFKGELNKHCSWCHYLSCVPTSRWKCG-
OUT.Quillaja.O1	-PGEDLERGGGTKRGNSNP--TSSRVIADSESQWTSWLIPMFVIAIAVFIVLMYINCPKNNLGFEGKCVARFLGRFSFEPLREPLFGPSSPTLEKLGALEWVKVVHKHQAWRLVTCMWLHAGIIHLLAMLSLIFIGIRLEQQFGFVRIGLIYLLSGFGGSILSSLFIRNNISVGASGALFGLLGAMLSELITWTIYSKAAALLTLLVIIVILGIGILPRVDFAHIGGFLTGVLVGFILLPRPQFGWLEQRHLPAGVHLKSKYKAYQYVLWIVSLILLIAGFTVALVMLFRGEGNDRCNWCHYLSCVPTSRWKCDD
OUT.Quillaja.O2	-PGEDLERGGGTKRGNDRYPT-SSYVIADSESQWTSWLVPMIVVAIAVFIVLMYINCPKNNLGFEGKCVAKFLGRFSFEPLREPLFGPSSSTLEKLGALKWVEVVQKHQAWRLVTCIWLHAGVIHLAAMLSLVFIGIRLEQQFGFVRIGLIYLLSGLGGSILSSLFIRNNIPVGASGALFGLLGAMLSELITWTIYTKAAAVITLLLIIVILGIGILPHVDFAHIGGFLSGFLFGFIFLPRPQFGWLEQRHVPAGIRLKSKYKGYQYVLWLVSLVLLIAGFTVALVMLFRGEGNDHCNWCHYLSCVPTSRWKCD-
OUT.Vitis.O	MANEDLERGGGMKRGNGHPPGSSTYYAEASETHWTSWLIPMFVVAVAVFVVVMYVDCPKKNTGIEGACVAKFLRRLSFQPLREPLFGPSSSTLEKLGGLEWNKVVYGDQGWRLVTCIWLHAGVIHLLAMLSLVFIGIRLEQQFGFVRIGIIYLVSGFGGSILSSLFIQHNISVGASGALFGLLGAMLSELITWSIYTKAAALFTLVVIIAILAVGILPHVDFAHIGGFLTGFLLGFMLLLRPQFGWVKRQHRPADARVKSKHKVYQYAFWLVAMALLIVGFTVGLVMLFRGEGNDHCSWCHYLSCVPTSKWKCDN
PAP.Aeschynomene.A	MSRRDLENGGANKSPNINYSTSSTSYAYDPNTNWTAWLVPMFVAACLVFIILMYINCPKFNPASRPQCVARFLGRFSFQPLGDPLFGPSSSTLTKMGALKWDNVVNHHQGWRLITCIWLHAGIVHLAAMLSLVFIGIRLEQQFGFVRIGIIYLLSGLGGSVLSSLFIRNNISVGASGALFGLLGAMLSELITWTIYTKAAALLTLLVIIVVLAIGILPHLDFAHIGGFLTGFLLGFILLIRPQYGWLEQRRLPSGVRIKSKHKTYQYVLWILSLVLFIAGLCIALVMLFRGDGYDHCHWCRYLSCVPISKWKCND
PAP.Aeschynomene.B	MAGRDLESGGTKNRAENNYSAAVSSYSYDPETHWTSWLVPMFVVAIAVFIVAMYINCPKNNFGLQGDCVARFLGRFSFQPLREPLLGPSSSTLTKMGALKWDSVVNKHQGWRLVSCIWLHAGIIHLLAMLSLVFIGIRLEQQFGFVRIGLIYLLSGFGGSVLSTLFIRNNISVGASGALFGLLGAMLSELLTWTIYSKAMALFTLLVIIVILAIGILPHVDFAHIGGFLTGFLLGFILLPRPQFGWLEQRHLPAGVRLKSKYKAYQYVLWIVSLVLLIAGLSIALVMLFRGEVIE--------------------
PAP.Lotus.A	-------------------SKRAASNAYDPETHWTSWLVPLFVAVVVLFIAAMYVNCPRKNPGFDGDCVARFLGRFSFQPLREPLFGPSSATLTKMGALKWDDVVNRHQGWRLFTCIWLHAGIIHLAAMLSLVFIGIRLEQQFGFVRIGIIYLLSGFGGSVLSSLFIRNNISVGASSALFGLLGAMLSELITWSIYSKAAALLTLVLIIAVLAIGMLPHVDFAHIGGFLAGFLLGFIFLPRPQFGWSEQQHLPTGVRVKSKYKAYQYVLWIVSAVLFIAGLSIALVMLFRGEGYDHCHWCHYLTCVPTSKWKCDD
PAP.Lotus.B	--KRDVESGGGNKNNNNTYSAPASAYVYNPETHWTSWLVPLFVVAIAVFVVTMYINCHKHNLGFQGDCIAGFLGRFSFQPLQEPLLGPSSSALTKMGGLKWDNVVNHHQGWRLVTCIWLHAGVIHLLAMLSLVFIGIRLEQQFGFLRIGIIYLVSGFGGSVLSCLFLGNHISVGASGALFGLLGAMLAELITWTIYSKVMALLTLLVIIVILAIGILPHVDFAHIGGFLVGLLLGFILLPRPQFGWLEQRHLPAGVRLKSKYKAYQYVLLIASLILLVAGLTVALVMLLRGEGNDHCHWCRYITCVPTSKWECSD
PAP.Medicago.A	MSGRDLERDGGNK-NNHAYAVPPTSSGYDPETSWTSWLVPMFVVALVVFVVAMYINCPSKNLGFDGACVLKFLGRFSFQPLKEPLLGPSSETLTKMGALKWDAVVNHHQGWRLVSCIWLHAGIIHLAAMISLVFIGIRLEQQFGFVRIGIVYLVSGFGGSILSALFIRKSISVGASGALFGLLGAMLSELITWSIYTKVAALMTLLFIIVILVIGMLPHVDFAHIGGFLTGFLLGFIFLPRPQFGWLAQRHVPAGVRLKSKYKVYQYVLWVVSLVLLIAGLCIGLVMLLRGEGYDHCHWCHYLTCVPTSKWKCDD
PAP.Phaseolus.A	-ARRDLEGGGGSK---TNYSAAPTNYVFDPEVHWTSWLVPLFVAVVVVFVVAMYVDCPRKNLDFEGDCVATFLGRFSFQPLREPLFGPSSSTLTKMGALQWNDVVNQHEGWRLFTCIWLHAGIVHLAAMLSLVFIGIRLEQQFGFVRIGIIYLLSGFGGSVVSSLFIRNNISVGASGALFGLLGAMLSELITWSIYTKAAALFTLVAIIVILAIGMLPHVDFAHIGGFLTGFLLGFVLLLRPQFGWLEQRRLPAGVRLKSKYKAFQYVLWIVSLILLIVGLSIALVMLFRGEGYDHCHWCHYLTCVPTSKWKCND
PAP.Phaseolus.B	MARRDLESGGGTKNRTENYTAHESSHFYEAETHWTSWLVPMFVVAIAVFVITMYINCPKNNIGLQGGCVAKFLGRFSFQPMQEPLLGPSSSTLTKMGALRWDNVVNGHQGWRLVTCIWLHAGIIHLLAMLSLIFIGIRLEQQFGFVRIGIIYLVSGFGGSVLSSLFIIDHISVGASGALFGLLGAMLSELITWTIYSKAMALLTLLVIIVILGIGILPHVDFAHIGGFLVGFLLGFILLPRPQFGWLEQRRLPAGVRLKSKYKAYQYVLWIVSLVLLTAGLTIALVMLFRGEGYDHCHWCRYLTCVPTSKWECSN
