# Supplementary material for: Legume genome structures and histories inferred from Cercis canadensis and Chamaecrista fasciculata genomes
Source: Plant J. 2026 Jun 10;126(5):e70981. doi: 10.1111/tpj.70981 (PMC13252982; doi:10.1111/tpj.70981)
Supplement: Supplementary file 6 — Data S6. Manuscript supplement; Compressed directory of aligned sequences from 250 gene families with high rates of gene duplication consistent with whole‐genome duplications in the legume subfamilies. [file TPJ-126-0-s006.gz › S6_consen_wgd_tree/40_wgd_aln_manual_wgd_copy/Legume.fam3.04894]

CAE.Acacia.A	MHGCNSGPTFLVAEVDSMGGVIDCGVNKDLKTSPHQAAIEKARAELRQEYDVREERRRELEFLEKGGPLYFKFGAASVSVQSTSLTDQHHEQFVTSEAKGSFALAASPHGDSVDSSARPVVASISEPTADLLLFDREELAESKRRSLHLNRRHIAPSEQSSKIVRSQAKESEDSAIFRPYARRRSRPHGARGASRDGKGLTSETNSQKVHNLSYASKPKAASLGDLVVKDLTSNSPLENELDLLRTNQMDNGRIRVLEDNLKITNNRAQEDKHILPCQDAIAQSVIMASRESNVVEAREPAVSDNHEPTPFADATKCQEICSGQPGFGNVKVDRKSV----------LGLKNFDSESSCTQTCLGRDVDSDICTNIKNVDAGSDIKQSAEFEKKLTLT-…
CAE.Acacia.B	MHGCNSGSALLVAEVDSMGGVVDGGVGIGLKTSPHRAAIEKAQAELRQEYDVREERKRELEFLEKGGPLDFKFGAASASVQSTSLTDQHHEQFVTSEAKGSFALTASPHGDSVDSSARPGAPSVSEPTADLLVLGIDELPKGERRSVHQSRRNVAPSEQSSKIDGSQAKDSEDSAIFRPYARRRSRTHGPRGSSRDGKGLVSETSNLKDHNLPSVSKPKPPNIGEVVTKDNISINPLVSKSDGVRAHQTTSSN-SVPEVKLDITTKRFKEDQGTLPSQDDNVQPVVIASREADAIEERGPIASADLEPLPK--TTKPEETCSGQPGTANLKADKKGMVNEEQNGDAALGETILNSGSSCTQASVGRDVDSDMCNIAKNVNGGSAVGKLPEFDKKLNLTG…
CAE.Chamaecrista.A	MHGCNLGSALLVADVDSMGGAVDGGVGTGLKTSPRRAAIEKAQAELRQEYDVREERRRELEFLEKGGPLDFKIGAASVSVQSTSFTDQHHEQFVTSEAKGSFVLTASPHGDSVDSSARPGAPSVSEPTADLLLFDGQELPEGKRRSLHSNRRYIAPSEQSSQIDGNQAKESEDSAIFRPYARRRSRPHGLRGGSRDAKGSLSEANNQKDHNMHSVSKPKAASLGDIVAKDLTSTIPLSVGLDGVQAHQAISGS-TNLEENVNIPIKRLKEDKWPLPSQGDTVQSVAMASVEVDVVEARVPTVSADLEPPPFTDVTK----LSGLSGFANIKIDTKSV----------LGVKNFDSVSSCTQSSLGKDVNSDMCTNTENVDAGNTMEQTAVFEKKLNLT-…
CAE.Chamaecrista.B	MHGCNSGSALLVAEVDSMGGVIDGGVGIGLKTSPRRAAIEKAQAELRQEYDVREERRRELEFLEKGGPLDFKFGAASASVQSTSLTDQHHEQFVTSEAKGSFALTASPHGDSVDSSARPGAPSVSEPTADLLTFDGEELPKGERKSLHQNRRNIPLSEHSSQIDGSQAKESEDSAIFRPYARRRSRTHGPRGGSRDGKGLLSEANSLKDHSLPSVSKPKPPNSGDMVIKDLTSTNPLANKLDGVRAHQTASGS-SVPEVKLDTTVKKYKEDQCALPSQDDTVPQVVMASGEAKAVEEREPVSSADLDSLRF-ATTKPEETCSGQQGFGSIKVDRKGIANEGKNSDAALGTTNFNSESSCTQTSLGRDVDNDMCPNTKNVNAGRTAEQTSEFEKKLSLA-…
CAE.Senna.A	---------------------------------------------------------------------------------------------------------------------------------------------------------------------------------------------------------------------------------------------------------------------------------------------------------------------------------------------------------------------------------------------------------------…
CAE.Senna.B	MHGCNSGTALLVAEVDSMGGVIDGGVGIGLKTSPRRAAIEKAQAELRQEYDVREERRRELEFLEKGGPLDFKFGAASASVQSTSLTDQHHEQFGTSEAKGSFALTASPHGDSVDSSARPGAPSISEPTADLLIFDGEELPKGERRSQHQSRRNIPPSEQSSQIDGSQAKESEDSAIFRPYSRRRSKTHGPRGGSRDGKGLVSETSSLKDHNLPSVSKPKPPNLGDMITKDLASINPLASKLDGVRAHQTASGS-SVPEVKLDISVNKCKQDQCAVPSQDDTVQPVVLASGEANAVEEREPVSSADLDSLPV-ATSKPEETCSGQPGFGNIKVDRKGIANQGQNNDAALGMMNFNSESSCTQTSLGRDVDSDMCNSTKNVTAGITGEQASEFEKKVNV-G…
CER.Bauhinia.A	-----------------MGGVVDGGVGIGLKTSPRRAAIEKAQSELRQEYDVRDERRRELEFLEKGGPLDFKLGAASVSVQSTSFTDQHNEQFVNSEAKGSFALTASPHGDSVDSSARPGAPLGNEPTADLSLFLGEELPEGKRRLLHPSRRNIAPSEQSSQIDGNQTKESEDSAIFRPYARRRSRPHGPRGSSRDGKGLMSETTNQKDRNLPYISKPKPASLGDVVPKDLKSNNSLDNELDGVRAHQTASGN-SVPEDKLDVAIVRSKEDQCALPSQDDTVQPVVMASGEANMVEEGKPVISADLGEPSFAATAKPEETCSGEPGFGDLKVDSKGVSSEGQIKTATLGMKNFDSES-CTQNSLGRDVDSDMCTNTKNVDAGSTMEQTSEFDKKLNLTG…
CER.Bauhinia.B	MHGHNSGSALFVAEVDSMGGVVDGGVGIGLKTSPCRAAIEKAQAELRQEYDVREERRRELEFLEKGGPLDFKFGAASVSVQSTSFTDQHHEQFVTSEAKGSFGLTASPHGDSVDSSARPGPASVGEPTADLLLFLGEELPEGERRLLHSNRRNIAPSEQSSKIAGNRTKESEDSAIFRPYARRRSRPHGPRGSSRDGKGLILETSNQKEHNLPSISKPKPTSLGDMVPKDLKSNNSLDNEMDGVRTHLTSSGN-SVPEDKSDIAILRFKEDQRSLPLQDDTVQPVIVACGEANIIEGRVPIASTDLGEPPSAATAKPEEACSGRPGFGNIKLDRKGIPNEGQVNSAALGMKNFDSESSCTQNSLGRDVDSDMCTIRKNIDAGSTVEQTSEFDKKLSLTG…
CER.Cercis.o	MHGCNSGSALLVAEVDSMGGVVDGGVGIGLKTSPRRAAIEKAQAELRQEYDVREERRRELEFLEKGGPLDFKFGAASVSVQSTSFTDQHHEQFVTSEAKGSFALTASPHGDSVDSSARPGAPSVSEPTADLLLFLVEELPEGERRLLHPNSRNIAPSEQSSQIDGNQTKESEDSAIFRPYARRRSRTHGPRGSSRDGKGLISETSNQKDHNLPSISKPKPASLGDMVPKDLKSNNSLDNELDGVQAHQTASGN-SVPEDKLDVAFVRSKEDQCTLPSQDDTVQPVVMASGEANVVEEREPVASADLGEPPFAAPAKPEETCSGQPGFGNIKIDRKGVSNEGQINSAALGMKNFDSESSCTQNSLGRDVDSDMCTNTKNVDAGSTMEHTSEFDKKLNLTG…
CER.Phanera.A	MHGCNSGSALLVAEVDSMGGVVDGGVGIGLKTSPCRAAIEKAQAELRQEYDVREERRRELEFLEKGGPLDFKFGAASVSVQSTSFTDQHNEQFVTSEAKGSFALTASPHGDSVDSSARPGAPSVSEPTADLLLFLGEELPEGEKRLLHPNRRNIAPSEQSSQIDGNQTKESEDSAIFRPYARRRSRPHGPRGSSRDGKGLMSETSNQKDHNLPSISKPKPASLGDMVPKDLKSNKSLD-----------ASGN-SVPEDKVDAAIVRSKEDQCTRPSQDDTVQHVVMASGVANVVEEREPVASADLGKPPFSATAKPEETCSGQPGFGNLKVDRRGVPNEGQINGAALGMKNFDSESSCTQNSLGRDVDSNMC-NTQDVAAGSTMEQTSEFDQKLNLTG…
CER.Phanera.B	MHGCNSGSALFVAEVDSMGGVVDGGVGIGLKTSPRRAAIEKAQAELRQEYDVREERRRELEFLDKGGPLDFKSGAASVSVQSTSFTDQHHEQFVTSEAKGSFGLTASPHGDSVDSSARPGVASVNEPTADLLLLLGEELPEG-KRLLHPNRRNIAPSEQSSQIDGNQTKESEDSAIFRPYARRRSRPHGPRGSSRDGKGLISEISNQKDHNLLSISKPKPASVGDMVPKDLKSNNSLD-EMDGVRTHLTSSSN-SVPEDKSGAA-IRFKEDQRSPSLQDDTVQPVIMASGEANMVEEREPVASADLGEPPFVATAKPEETFSGHPGFGNIKVDRKGVPKEGQVNSTALGLKNFDSESSCTQNSLGRDVDSDMCTIRKNIVAGSTMEQTSECDKKLNLTG…
DET.Sindora.A	MHGFNSGSALFVAEVDSMGGFVDGGVGVGLKTSPRRAAIEKAQAELRQEYDVREERRRELEFLEKGGPLDFKFGAASISVQSTSLTDQHHEQLVTSEAKGSFALTASPHGDSVDSSARPGAPSTSEPTADLLLFDGEEVPKGERRSLHLNRRNITLPVQSSHIDAGQAKESEDSAIVRPYARRRSRPHGPRGLSRDGKGLLSESEKQRDHKLPSLSKPNPASVGDMVAKDLTTTA--DDKLDGVRAPQTAGDS-SVPDDKLHANIIRSKADHHLLPSHNDSVEPLALPSREVNEVEERESLDLSDPEQLPSAAATETIETCSGQQGFGYKNVNREGFPNEGQNGNAALGMKNFDSQSSTTQPGLGRDVNIDLCTNAKNIDAGCAIEQTSENEKKLNLTS…
DET.Sindora.B	MHGGNSISALFVAEVDSMGGVVDGGVGTGLKTSPHRAAIEKAQAELRQEYDVREERRRELEFLEKGGPLDFKFGASSVSVQSTSLTDHHHDLFLNSEAKCSVALTASPHGDSVDSSARPGAASVNEPTADLLLFEGEELPESGKRSLHLNKRNVTRSEQSSRIDGSQVKESDDSAIFRPYERRRSRPHASRGGSRDVKGLVPDKNNQKDHILPSDLKPKSASVGSMVAKDPKTL--LDNDLHGVRAHQTACGN-SVTADKMNITLAISKEDPHTVPSQDDTAQPVVMDSGEANVVEEREPVASADLEV---------EETCSGQQGFGNIKLDSNCLQNQGQSSAAASGMKNFELDS-CMQANLGRDVDSDMHANTKNVDAGTAMEQTLEFEKKQNLSG…
OUT.Arabidopsis.O	MHGSVSGY-LLVAEVDSMGGVIDSGGGIGVKTSPRRTAIEKAQAELRQEYDVREERRRELEFLEKGGPLDFKFGATSHSVQSTSLTDQQAEHFVNSEVKDSFALTASPHGDSVESSGRPGVPTISEPTADLLLFDSEKSVEGERNLRHPNRQRTSESERSSKAHTNQTKETEDSAIFRPYARRRSKIRDIRRGSVEGKGCIPEAANQKDMHTTSVSCPVFANSGNIVPKNRVSSNSLNTKVDGEPVVRESTAGSSLLKDEADIS---YSKSSAYLPVGESG-----LAGEKAQLVSTGGS---------P-KAATIAGKNSSTQLGLRDSTVEEESLTNRGA-----TGTNGLESESSHAN-NVEVNVERD-LYKVDKLDSEISMQKTLRVEGLLDQTV…
OUT.Prunus.O	MHGCSSGSALLVAEVDSMGGVVDGGIGIGLKTSPRRAAIEKAQAELRQEYDVREERRRELEFLEKGGPLDFKLGGASVSVQSTSLTDQHPEQFVTSEAKGSFALTASPRGDSVESSGRPEVPTLCEPSADLLLFDGDEVPDGERNSMHLSRRNIGPSEQSSQMDGTQAKESEDSAIFRPYARRRSRPRDARGLSKDPKRLISETNNQKDQ--PPVASLKSASSGDIAPKIVSCDNQFDMELEGVQALEIVTGPTKDSESKLDVTTPKLRESEHSQPCQVDSQEPIDVC-GRPDVVEEREPLVSSVLEG-PCAATTKTEEISSAQVGFSNSNRESKIEPNEVHVSSAALGTKGLDSESSCTQTSVGLDVDSDICTTTRNTD-GNIIES-SDVDGAQNLAA…
OUT.Quillaja.O1	-----------------MGGVVDSGVSIGLKTSPRRAAIEKAQAELRQEYDVREERRRELEFLEKGGPLDFKSGAASVSVQSTSHTNQHQEQFVTSEAKGSFALTASPHGDSIESSGRPGAPSVCEPSADLLLFDGEVVLVGEQTSIHPRRRAIAPSEQSSQMEGCQAKDSEDSSIFRPYARRRSRPHGPRGVAREGKGWISEINNQKDQQIPFVSKPMAASSGDMASKDTTSSNGLAMDIDGVQTHETTTRT-SLPEDKLDATVPKLKGDQHNLYSQNGTPQPV-MASGGANVTEEKKQVASDDLMHPLYATSTKAEETNSSQPGFRDLKVDRKGVQNKGQTSSAILGMEALDSDSSYIQISIGVDVDNDMCTIMKNADSGNSMGQTSELETKPNLAG…
OUT.Quillaja.O2	MHGCNSGSAILVAEVDSMGGVVDSRVGIGLKTSPRRAAIEKAQVELRQEYDVREERRRELEFLERGGPLDFKFGAASVSVQSTSLTDRHQEQFVTSEAKGSFALAASPRGDSIESSGRLGAPLVCEPSADLLLFDGEVVLDNERSSKNPRRRAIAPSEQSSRMDGCQAKDSEDSSIFRPYARRRSRPHGLRGVAREGKGWISEINNQKDQNMPSISKPKPSSSGDTVFKDPTSI-VLDMEMDVVQTHETTRSS-SLPEDKLDARDSGLKDNQHNLPSQDCALQPV-ITSGGDNVLEEKKQVASTYPEHPPFAASTKPEETNSGQLGFSELEVDRKDIQNEGQNISATLGLKGLDSESSCTQTSIGLDVDNYMCTVTKNADSGNTMEQTSELEGKANHAG…
OUT.Vitis.O	MHGCSSGTAILVAEVDSMGGVVDGGVGIGSKPSPRRAAIEKAQAELRQEYDVREERRRELEFLEKGGPLDFKLGAASVSVQSTSLTDQHPEHIVTSEAKGSFALTASPHGDSVESSGRPGGPTVCEPSADLLLFDGEEIL--DRNSLHPSRRNIVPSEQSSQVDGSQAKESEDSAIFRPYARRRSRSRDARHGSRDAKGSISETNNQKDHNVSPISDPKSISSGDVVFKVVAPENQLDMVLDSVRAVEATSSLTSVPETNFDTT--SKWDNQHIQSVQVDIQQLTDVASADPDPVGGREQVVSAGPECLPSAATVKSEETSSGQLGFSNLKRERKILPNEGQNSGAAFGTKGLDSESSCTQTSLSIDGDSDQCTVPKNVDSGNPSEQMLAFEGTPNIAG…
PAP.Aeschynomene.A	MHGCNSGSALLVAEVDSMGGVVDGGVGIGLKTSPRRAAIEKAQAELRQEYDVREERRRELEFLEKGGPLDFKFGAASVSVQSTSLTDQHHEQLVTSEAKGSFALTASPHCDSVDSSARPGAPSVSEPTADLLLFDGAELPEGEKRSVHSNKINFAPSEQSSQI----AKETEDSGIFRPYARRRSRPHGSRGGSRDGKGLLSDTKKQKEHNMPSVSKPKPGSAGEML-TNQTSNNPLDKELFSLQPHQTTSGNASVPEDKLDITLNRLKDNQHILHSHDDTLKVTVLASGEADVVEEKDPGASADLEPLPPVATTQPGESCSSQPGFGNVKVDKKGVAIECQNDNDSFGMKNLDSAS-CTQTSLARVVDSDLYSNTKNVEAGNTMDQTSEFETKPNSSS…
PAP.Lotus.A	MHGCNSGFAFAVAEVDSMGGVVDGGVGIGLKTSPCRAAVEKAQGDIRQEYSIRDDRRRELEFLEKGGPLDYKLGAASVSVQSTSLTDQHQELFVNSEAKGSFVLTASPHGDSVDSSVRPGAPSISEPTADLLLFDGEELAQGEKRSMHSKKRNIAPSEQSSQIGGSQAKETEDSAIVRPYARRRSRPHGPRGGSRDVKGLLSDTNKHKDYHVPSGSKPKPSSLGEIHIKDPTSNSPLNNELVGVRAHQSKSGSASVTEDKLGAMLNRFKGNQHIVPSQDDTVQPLVLASGDASAVGERDPGSSGDLKPPSCVVSALPGESCPGLSGFGNIKLDRRGVPDEGQNNSTSLGVKNFDSVSSCVPTSFAGDVESSICTSRSKADAGSTMEQTPEFEKKLNSIG…
PAP.Lotus.B	---------------------------------------------------------------------------------------------------------------------------------------------------------------------------------------------------------------------------------------------------------------------------------------------------------------------------------------------------------------------------------------------------------------…
PAP.Medicago.A	MHGCNFGSVHVVAEVDSMGGVVDGGVGVGLKTSPRRAAIEKAQAELRQEYDAREERRKELEFLEKGGPLDFKSGAASVSVQSTSLTDQHQEQFVTSEAKGSFVLTASPHGDSVDSSARPGAPSINEPSADLLLFDGEELPEGEKRSLHSYKRKIAPSEQSSQIGGGQAKETEESAIFTPYARRRSRPHGPRGGSRDVKGFLSDTNRQKDRNVPSLSKPKPANSGEILAKDPTTNDPLDNESVGLQARQTNSVSASVAADTLDITLNRFKEDQRIVPSQDDTVQPLVLASGKASADGERNPGASGELDLSSCVAAAQPGESCPSQTGFGTIKVDRKSSPAKDQNSSVAAGLKRVDPEPGCAQTSLARDVDTDMCTNTKKADDGNTSEQT-LFNKKLSSTG…
PAP.Phaseolus.A	MHGCNPGSVFLVAEVDSMGGVVDGGVGIGLKTSPRRVAIEKAQAELRLEYDVREERRRELEFLEKGGPLDFKLGAASVSVQSTSLTDQHQEQFVTSEAKGSFVLTASPHGDSVDSSARPGVPSLSEPTADLLLFDGEEFP-GEKRSLHSNKRNIAPSEQSSRIGGSQAKETEDSAIFRPYARRRSKPHGPRGASRDGKGMFSDTSKQKDNNVLSVSKPKPTSLGEVLSKDPTSNNSLDNELDGVQERQAASGSASVPEDKLDSAMNKFKEDKKIMPAQDDIVQPLVLASGEAKAVGERDLGTSGDLEPQPC-ASTKPGESSSGQPGFGNIKVDRKGVANGDQNCNAALGMKNFDSESSCPQTSLARDVNNV-CSNSKNIGAGNTMEQTSEFEKKLNLTG…
PAP.Phaseolus.B	MNGYKSGSALLVAEVDSMGGVVDGGVGIGLKISPRRVAIEKAQAELREEYDAREERRRELEFLEKGGPLDFKSGGASVSVQSTSITDQPHEQFVTSEAKGSFALTASPHADSVDSSARPGPPLASEPTADLLLFDREELPETERRCL--NRRNIAASEQSSQIDGSQAKETEDSAIFRPYARRRSRPHGTRGASREAKGLILETNNHKNPNLPTISKPKPSSLGDIGTKNLTTNNALNDELVGIRDHQSTSGCASVPKDKLDIIVNIIKENHGTLPSEDHTVQPILMATGEAKVVELSESVAAVNRESPSHKPATKSERPYDCQPGFGNVEVDRKSGTNEGQNNVDRLGKKNFDLESSCARTSLDRHVDSDMCTNTNSVDAENTMEQTFALGNKLNSAN…
