# Supplementary material for: Legume genome structures and histories inferred from Cercis canadensis and Chamaecrista fasciculata genomes
Source: Plant J. 2026 Jun 10;126(5):e70981. doi: 10.1111/tpj.70981 (PMC13252982; doi:10.1111/tpj.70981)
Supplement: Supplementary file 6 — Data S6. Manuscript supplement; Compressed directory of aligned sequences from 250 gene families with high rates of gene duplication consistent with whole‐genome duplications in the legume subfamilies. [file TPJ-126-0-s006.gz › S6_consen_wgd_tree/40_wgd_aln_manual_wgd_copy/Legume.fam3.00850]

CAE.Acacia.A	MNRE-QKRGKQERDSDNAEKVIVAVKASKEIPKTALVWSLTHVVQPGDCIILLVVLPPQSSGRRLWGFPRFAGDCASGNKKSSSGTASEKKCDINDSCSQMILRLHDVYDSKIVKIQTVSGSPVGGVAAEAKKVLANWVILDKDLKHEEKRCMEELQCIVAMKRSQPKVLRLLVGSQKTDLEEASPLPSEK-EMPGKQGKQKNESLNSIKAPVVTPTSSPEQETPFTATEAGTSSVSSSDPGTSPFFVPEIGELRKEETIKEEELDDTNSDTDSENMSTSSASLRFQPWISEMLLHQRSSRCAEERSERSHNKPQTSTTRALLEKLSRLERDSGFEISNYRSELDFSGNVRDAIALSRAPPGPPPLCSICQHKAPVFGKPPRWFSYAELELATGGFSQA…
CAE.Acacia.B	MSREQEKRAKQEKGSDAAEKVIVAVKASKEIPKTALVWSLTHVVQPGDCITLLVVVPSQSSGRRLWGFPLFAGDCASGHKKSASGTTSEQKCDITDSCSQMILQLHDVYDPKIVKIKIVSGSPCGAVSAEAKKAHASWVVLDKHLKNEEKRCMEELQCIVVIKHSQPKVLRLLVGSRKKDPEEAGQVPSGKDEMHGKQTKKKNDCLNSIKGPVVTPISSPELGTPFTATEAGTSSVSSSDLGTSPYFIPQTGELKKEETIKEQELYNTNSDTESENLSTSSVSLRFQPWITELLRHQQSSQPTEEEPERTYVKPHTSTTRALLEKFSKLDREAGIDMSTRWNELDFSGNMRETISLSRAPPGPPPLCSICQHKAPVFGKPPKWFSYAELELATGGFSQA…
CAE.Chamaecrista.A	MNRE-QKRGKQEKGSDGAEKVIVAVKASKEIPKTALIWSLTHVVQPGDCITLLVVVPSQSSGRRLWVFPRFSGDCANGGKKSSSGTSSDQKFDITDSCSQMILQLHDVYDPKIVKIKIVSGSPCGAVSAEAKKVQANWVVLDKHLKHEEKKCMEELQCIVAMKRSQPKVLRLLAGSQKKDLKDAGSMPSKLDEMPGKQAKQKSESLNPIKGPAVTPTSSPELGTPFTATEAGTSSVSSSDPGTSPFFVSEMGESKKEKTIKEQELDDTNSDTDSENMSTSSASMRFQPWITELLLHQRSSQHAEERSERSHNKPQTSTARALVEKLSRLERESGIDVSTYRTELNLSENVREAIALSRAPPGPPPLCSICQHKAPVFGKPPRWFSYAELELATGGFSQA…
CAE.Chamaecrista.B	MGREQQKRGKQEKVSDDAEKVIVAVKASKEIPKTALIWSMTHVVQPADCITLLVVVPSQSSGRRFWGFPRFAGDCASGHKKSTSGTSPEQRCEINDSCSQMILRLHDVYDPKIVKIKIVSGSPCGAVAAEAKKAQANWVVLDKQLKNEEKRCMEELQCIVVMKRSQPKVLRLLVGSQKKDHEEAAVVPFEKDEKPGKQTKKKNGFLNSIKEPVVTPTSSPELGTPFTATEAGTSSVSSSDIGASPFCISEMGELKKEETIKEHELDDTNSETDSENLSTSSASLRFRPWITELLLHQRSSQHTEERHERPYEKPQSSTTRALLEKFSKLDREAGFDISTWTTELDFSGNVREAISLSRAPPGPPPLCSICQHKAPVFGKPPRWFSYAELELATGGFSEA…
CAE.Senna.A	MSRE-PKRGKQEKGSDGAEKVIVAVKASKEFPKAALVWSLTHVVQPGDCITLLVVVPSQSSGRRLWVFPRFAGDCASGNKKS-SGTCSDQKCDITDSCSQMIRQLHDVYDPNIIKIKIVSGSPCGAVAAEAKKAQANWVVLDKQLKHEEKRCMEELQCIVAMKRSQPKVLRLLVGSQKKDLEEADPLPSKQDEMPGKQSKQKTESLNSIKAPVVTPTSSPELGTPFTATEAGTSSVSSSDPGTSPFFVSEVGELKKEETIKEQELDDTNSDTDSENMSTSSASLRFQPWITELLLHQRSSQHTEERSERSHDKPQTSTTRALLEKFSKLERESGTEMSAYRTELDFSGNVREAIALSRAPPGPPPLCSICQHKAPVFGKPPRWFSYAELELATGGFSQA…
CAE.Senna.B	MGREQQKRGKQEKVCDAAEKVIVAVKASKEIPKTALVWSLTHVVQPGDCITLLVVVPSQSSGRRLWGFPRFAGDCASGHKKSSSSSSSEQKCDITDSCSQMILRLHGVYDPKIVKIKIVSGSPCGAVAAEAKKTQASWVVLDKHLKNEEKRCMEELQCIVVMKRSQPKVLRLLVGSQKKDHEKVGPVSSKTDEIPGKQSKKKNDSLNSIKGPVVTPTSSPELGTPFTATEAGTSSVSSSDVGASPFFIPEMSELKKEETIMEQELDDTNSDTDSENLSTSSASLRFRPWITELLLHQRSSQHTEERPERPYDKPQSSTTRALLEKFSKLDREAGIDISNWTTELDFSGNVREAISLSRAPPGAPPLCSICQHKAPIFGKPPRWFSYAELELATGGFSQA…
CER.Bauhinia.A	MSREQLKRGKQNKASDGAEKVIVAVKASKEIPKTALVWALTHVVQPGDCITLLVVVPSQSSGRRLWGFPRFAGDCASGHKKSNSGTSSEQKFDITDTCSQMILQLHDVYDPKIVKIKIVSGSPCGAVAAETKKAQASWVILDKQLKHEEKRCMEELQCIVVMKRSQPKVLRLLVGPTKKGLEEADPLPSEQDEMRGEQIKKKNDSLNPRKGPVVTPTSSPELGTPFTATEVGTSSVSSSDPGTSPFFISEMGELKKEETIKEQELDDTNSESDSENMSTSSASMRFQPWITELLLHQRSSQHAEERSERSLDKTQASTARALVEKFTRLDRELGIDISNYKSDLDFSGNVREAMSLSRAPPGPPPLCSICQHKAPVFGKPPRWFSYAELELATGGFSQA…
CER.Bauhinia.B	MSREQLKRGKQ--ASDGAVKVIVAVKASKEIPKTALVWALTHVVQPGDCITLLVVVPPQSSGRRLWGFPRFAGDCASGHKKSNSGTSSEQTFDITDTCSQMILQLHDVYDPKIVKIKIVSGSPCGAVAAEAKKAEASWVILEKQLKHEEKRCMEELQCIVVMKRSQPKVLRLLVGSTKKGLEEAVPLPSKQDEMPGKQTKK-NNSLNSIKGPVVTPTSSPELGTPFTTTEAGTSSVSSSDPGTSPFFISEMGDLKKEETIKEQELDDTDSDSDCENMSTSSASMRFQPWITELLLYQRSSQHPEERS---LDKPQAPTARALAEKFTRLDREVGIEISNYRSDLDFSGDLRDAISLSRPPSGPPPLCSICQHKAPVFGKPPRWFSYGELELATGGFSQA…
CER.Cercis.o	MSREQLKRGKQDKSSDGAEKVIVAVKASKEIPKTALVWALTHVVQPGDCITLLVVVPSQSSGRRLWGFPRFAGDCASGHKKSNSGTNSEQKFDITDTCSQMILQLHDVYDPKIVKIKIVSGSPCGAVAAETKKAQASWVILDKQLKHEEKRCMEELQCIVVMKRSQPKVLRLLVGSTKKGLEEAAPLPSEQDEMPGKQAKKKNDPLNSIKGPVVTPTSSPELGTPFTATEAGTSSVSSSDPGTSPFFISDMGELKKEETIKEQELDDTNSDSDSENMSASSASLRFQPWITELLLHQRSSQHTQERSERSLDKPQASTARALVEKFTRLDREVGIDISNYRNDLDFSGNVREAISLSRAPPGPPPLCSICQHKAPVFGKPPRWFSYAELELATGGFSQA…
CER.Phanera.A	MSREQLTRGRQNKASDGAEKVIVAVKASKEIPKTALVWALTHVVQPGDCITLLVVVPSQSSGRRWFGFPRFSGDCASGHKKSNSGTSSEQKCDITDTCSQMILQLHDVYDPKIVKIKIVSGSPCGSVAAETKKGQASWVILDKQLKHEEKRCMEELQCIVVMKRSQPKVLRLLVGPTRKGLEEAAPLPSEQDEVQGKQIKKKDDSLNSRKGLVVTPNSSPELGTPFTATEAGTSSVSSSDPGTSPFFISEMGELKKEETIKEQELDDANSDSDSENMSASSASLRFQPWMTELLLHQRSSQQTEERSERSLDKPQASTARALVEKFTRLDREVGMDISNYRSDLDFSGNVREAISLPRAPPGPPPLCSICQHKAPVFGKPPRWFSYAELELATGGFSQA…
CER.Phanera.B	MSREQLKRGKQDKASDGAEKVIVAVKASKEIPKTALVWALTHVVQPGDCITLLVVVPSQSSGRRLWGFPRFAGDCASGHKNSNSGSSSEQKGDITDTCSQMILQLHDVYDPKIVKIKIVSGSPCGAVAVETKKAQASWVILDKQLKHEEKRCMEELQCIVVMKRSQPKVLRLLVGSSKKGLEEAVPLTSEQDEMPGKQTRK-NTSLNSIKGPVVTPTSSPELGTPFTATEAGTSSVSSSDPGTSPFFNSEMGELKKEETIKEQELDDTNSDSDSENMSTSSASLRYQPWITELLLHQRSSQHSEDIS---LDKPQSSTARALVEKFTRLDREVGIDISNHRSDLDFSGNLREAISLSRAPPGPPPLCSICQHKAPVFGKPPRWFSYSELELATGGFSQA…
DET.Sindora.A	MNRE-QKPGRQERGADGAEKVIVAVKASKEIPKTALVWALTHVVQPGDCITLLVVVPSQGSGRRLWVFPRFAGDCASGHKKSHTGTISEQKYDITDTCSQMILQLHDVYDPKIVKIKIVSGSPCGAVAEETKKAEASWVVLDKQLKNEEKRCMEELQCIVVMKRSQPKVLRLLVGATKKSMEETGPSL-EQDEMPGKQTKKKNDSLSSIKGPVVTPTSSPELGTPFTATEAGTSSVSSSDPGTSPFFISEMGELKKEQTIEERELDDTNSDTDSEKLSTSSSSLRFQPWITELVLNQRSSQQTQHRSDRSHDKPQTSTTRALLEKFSRLEREVGIEISTYRTELDFSGNVREAIALSRAPPGPPPLCSICQHKAPVFGKPPRWFRYAELELATGGFSQA…
DET.Sindora.B	MNRD-QKRGKLERGADGAEKVIVAVKASKEIPKTALVWALTHVVQPGDCITLLVVVPSQGSGRRLWVFPRFAGDCASGNKKSNSGTSSEKSSDITNTCSQMILQLHDVYDPKIVKIKIVSGSTCGSVAEETKKVQASWVILDKQLKHEEKRCMEELQCIVVMKRSQAKVLRLLVGPAKKCVEGAGPSPDEQDKVPGKQTKKKNESLNSIKGPVVTPTSSPELGTPFTATEIGTSSVSSSDPGTSPFFISEMGELKREETIKEQEPDDTISDTDSENLSTSSASLRFQPWITDLLLNQRSSQQTEERSDRSTDKPQISTTRALLEKFSQLDREAGIEFSSFRNELDFSGNVREAMALSRAPPGPPPLCSICQHKAPVFGKPPRWFSYAELELATGGFSQA…
OUT.Arabidopsis.O	MSRL-QKRGKQEKVSDGAQKVIVAVKASREIPKTALIWALTHVVQPGDCITLIVVVPSHNSGRKLWSFPMFAGDCASGHRKSHSEALPEIKSDLTDTCSQMILQLHDVYDPKIVKIKIVSGSPCGAVAAESKKAQANWVVMDKHLKQEEKRCMDELQCIVVMKRSQAKVLRLLVGSPKKDAGKECPLPSGPEAASEKHSKNTKGLLDADRGLPVTPTSSPELGTPFTSTEAGTSSVSSSDLGTSPFFTLGMGYMKKDGVIKEDGLDDSGSETESENQSLASTSMRFQPWISEYIGTHRSSQEAEESLLWKNDRAQISTTKALLEKFSKLDVEVGLSSSR-RMDLEFSGNVRDAISLSRAPPGPPPLCSICQHKAPVFGKPPRLFTYAELELATGGFSQA…
OUT.Prunus.O	MSRE-QKRVRQEKGSDDAEKVVVAVKASKEIPKTALVWALTHVVQPGDCITLLVVVPSQSSGRKFWGFPRFAGDCASGNRKSHSGTTSELKCDISDTCSQMILQLHEVYDPKIVKIKIISGSPSGSVAVEAKKAQASWVVLDKHLKHEEKHCMEELQCIVVMKRSQPKVLRLLNGSSKKEPELARSLPSQLDEGTDKHPKKKNDSLNSIRGPVVTPTSSPELGTPFTATEAGTSSVSSSDPGTSPFFVSEIGDMKKEESLKEKVLDDSSSDTDSENLSTSSASMRFQPWIAEFLNSHRSSQHMEESSHRTNDNSKASTTKALLEKFSKLDKDAGIGMPNYRADMEFSGNLREAISLSRAPPVPPPLCSICQHKAPVFGKPPRWFSYAELELATGGFSQA…
OUT.Quillaja.O1	MSREQQKRVKQEKDSDGTEKVVVAVKASKEIPKTALIWALTHVVQPGDCITLLVVVPSQSSGRKLWGFPIFAGDCASGHKKSHSETSSEQKYDITDSCSQMILQLHDVYDPKIVKIRIVSGSPCGAVAAESKKAEASWVVLDKQLKNEEKRCMEELQCIVVMKRSQPKVLRLLNGSAKKESEGGGSLPSEQDKTSVNEIKKKNDSLSSLKGPVVTPTSSPELGTPFTATEAGTSSVSSSDPGTSPFVISEMSELKKEEAIQERDLDDTNSDTDSENLSTPSASMRFQPWITELLLHQRSSQHIDERSERSNDKPQASTSKALLEKFSRFDREAGIGMPKYRADMDFSGNVREAVSLSRAPPGPPPLCSICQHKAPVFGKPPRWFSYSELELATGGFSQA…
OUT.Quillaja.O2	---------------------------------------------------------------------------------------------------------------------------------------------------------------------------------------------------------------------------------------------------SPFFISEISELKKEVVIKEQDLDDTNSDTDSENLSTPSESLRFQPWITELLVNQRSSHHIEVRSERSNGAPQASTTKPLLENFSRLESKTGIGTPKYRTDTNFSGNVREAISLSRAPAGPPPLCSICQHKAPGFGKPPRWFSYAELELATGGFSKA…
OUT.Vitis.O	----------------------------------------------------------------------------------------------------MMLQLHDVYDPMIVKIKIVSGSRSGVVAAEAKSVQTNWIVLDKRLKHEAKHCMEELQCLVVMKRSRPKVLRLLTGSSKKEPEVACPLQSISEASE-GHLKNKHDDMNAIRGPVVTPASSPEHGTTFTSTDIGTSSMSSSDPGNSPFFIPRIRDLKMEDALEGPLLDESDSDTDSEKLGPRT-RLCFQTWLVENILSSGFSKHLVEGSRKPSDKALAFKSGMLLDKFSQLDPEPEVGVLNYKFDLESGINVREVISLSGTPPGPPPLCSICQHKAPVFGKPPRWFTYAELELATGGFSHV…
PAP.Aeschynomene.A	MSREQQKGGKQEKGSDGAEKVIVAVKASREIPRTALVWSLTHVVQPGDCITLLVVVPSQSSGRRLWGFPRFAGDCASGSKKYPPGTISEQKSDITDSCSQMILQLHDVYDPKIVRIKIVSGSPCGAVAAEAKKAQANWVVLDKQLKHEEKRCMEDLQCIVVMKRSQPKVLRLLIGSQKKDIEEASPLPSEQDELSEKRIKKKNDFLNSIKGPSVTPTSSPELGTPFTATEAGTSSVSSSDPGTSPFFISEMGEPKKEETIKEQELDDTNSDTESESLSTASASLRFQPWITELLLHQQSSQHIEERPEISHDMPQASTTRALLEKFTRLDLGSGIEISTYRNDSDFSGNLREAIALSRAPPGPPPLCSICQHKAPVFGKPPRWFSYAELELATGGFSEA…
PAP.Aeschynomene.B	MSREQQKRGKQEKGSDGAEKVIVAVKASKEIPKTALVWSLTHVVQPGDCITLLVVVPSQSTGRRLWGFPRFAGDCASTHKKSPSGTSSEQKSDITDSCSQMILQLHDVYDPKIVKIKIVSGSPCGAVAAEAKKAQANWVVLDKQLKHEEKRCMEELQCIVIMKRSQAKVLRLLVGSQKKDLEEAAPLRSEQDGMPGKHTKKKNDSLSSIKGLVVTPTSSPELGTPFTATEAGTSSVSSSDPGTSPFFISEMSESKKEETIKEQELDDTNSDSDDENLSTSSASLRFQPWIADLLKR--SSHC----TEGSHSKPQSSTARALLEKFSRLDREAEIDISSHMNDLDFSGNVREAVALSRAPPGPPPLCSICQHKAPVFGKPPKWFSYAELELATGGFSQA…
PAP.Lotus.A	MSQEQQKRGKQEKGSDGAEKVIVAVKASREIPRTALVWSLTHVVQPGDCITLLVVVPSQNSGRRLWGFPRFAGDCASGIKKYPPGTILEQKSDITDSCSQMILRLHDVYDPKIVRIKIVSGSPCGAVAAEAKKAEANWVVLDKHLKQEEKRCMEELQCIAVMKHSQPKVLRLLIGPQKKDVGEASPSPSEQDDMPEKGTRNKIDSLNSIKGPTVTPSSSPELGTPFTATEAGTSSASSSDPGTSPFFNSEVGQSKKEETIKEEELGDTNSDTESESLSTSSASLRFQPWITELLLHQQSSQCNEERSETYPGMPQAPTTRALVEKFSRLDRGAGIEISTYRNDSDFSGNLREAIALSGAPPGPPPLCSICQHKAPVFGKPPRWFSYAELELATGGFSQA…
PAP.Lotus.B	MSRE-QKRGKQEKGSDGAEKVIVAVKASKEIPKTALVWSLTHVVQPGDCITLLVVVPPQSSGKKLWGFPRFAGDCASLHKKSTTGTSSEQKNDITDSCSQMILQLHDVYDPKIVKIKIVSGSPCGAVAAEAKKAQANWVVLDKHLKHEEKQCMEELQCIVVMKRSQPKVLRLLVGSKKKDLEEACPLPSEQSGLHGIHSKKKNGTLNSIKGPVVTPTSSPELGTPLTATEAGTSSVSSSDPGASPFFISEMAESKKEETIKELELDDSNSDTDSEDLSTSSASLRFQPWITELLLHQHSQRAAEERSERSCNRIQLSTAKALREKFSKLDGEAEIEASIYKTGLNFGGDVREAVALSRAPPGPPPLCSICQHKAPVFGKPPRWFSYAELELATGGFSKA…
PAP.Medicago.A	MSREQQKRGKQEKGCDGAEKVIVAVKASKEIPKTALVWSLTHVVQPGDCITLLVVVPSQSSGRK-WGFPRFAGDCASGIKKYPPGTILEQKSDITDSCSQMILQLHDVYDPKIVRIKIVSGSPCGSVAAEAKKGQASWVVLDKHLKPEEKKCMEELQCIVVMKRAQPKVLRLLIGPKKKEVEEACTSPSVQDDMLEKQTKNKIDSLDSIKGPNVTPTSSPELGTPFTTTEAGTSSASSSDPGTSPFFIS-MSESKKEETIKEQELCDTNSDTESESLSTSSASFRYQPWITELLLHQQSSQHNEERSEPYHGMPQATTTKALLEKFSRLDRGAGIEMSAYRKDSDFSGNLREAIALSGAPLGPPPLCSICQHKAPVFGKPPRWFSYAELELATGGFSQA…
PAP.Medicago.B	MSRELSKRGKHEKGSDGAGKVIVAVKASKEIPKSALVWSLTHVVQPGDCITLLVVVPSQSSGRKLWGFPRFAGDCANGHKKSTIGASSEHKNDITDSCSQMILQLHDVYDPKIVRIKIVSGSPCGAVAAEAKKAQANWVVLDKQLKHEEKQCMEELQCIAVMKGSQAKVLRLLVGSQKKDLEETCPLSSEQRVMPGKQAKKKNGSFNSTTGQVVTPTSSPELETSFTATEVGTSSVSSSDPGTSPFFASEIVESKKEETITEQETDDIISDTDSENLSASSASLRFQPWIADLFLHKQSSQREDERSDSERDRLQMSTTRALLEKFSRLDREAEIENSTYKTNMEFSGSVREAVALSRAAPGPPPLCSICQHKAPVFGKPPRWFSYAELELATGGFSPA…
PAP.Phaseolus.A	MSREQQKRGKQEKGSDGAEKVIVAVKASKEIPKTALVWSLTHVVQPGDCITLLVVVPSQGSGRRLWGFPRFAGDCASGIKKYPPGTISEQKSDITDSCSQMILQLHNVYDPKIVRIKIVSGSPCGAVAAEAKKAQANWVVLDKQLKHEEKRCMEELQCIVVMKRSQPKVLRLLIGPQKKDVEEAGPSPPEQDDMPEKRSKIKLDSLNSIKGPAVTPSSSPELGTPFTATEAGTSSVSSSDPGTSPFFISEMGESKKEETIQEHELGDTNSDTESESLSTSSASMRYQPWITELLLHQQSSQRNEERTEISHGMPQASTTRAFLDKYSRLDRGAGFEISSYRNDLDFSGNLREAIALSGAPPGPPPLCSICQHKAPVFGKPPRWFSYAELELATGGFSQA…
PAP.Phaseolus.B	MSREQQKRGKQEICSDDAEKVIVAVKASKEIPKTALVWSLTHVVQPGDCITLLVVVPSQSSGRRLWGFPRFSGDCASGHKKSSSGSSSEQKCDITDSCSQMILQLHDVYDPKIVKIKIVSGSPCGAVAAEAKKAQANWVVLDKQLKHEEKQCMEELQCIVVMKRSQPKVLRLLVGKKKKDLEELCSLPSEQDQLLGKQTKNKNDSLNSLKGPVVTPSSSPELGTPFTATEAGTSSVSSSDQGTSPFFISEISESKKEETIKEPELDDSISDTDSENLSTSSASLRFQPWITDLLLHQRSSQPKEERTERCHNRTQLSTTRALLEKFSRLDREAEIEISTYKTDLDFSGSVREAISLSRNPPGPPPLCSVCQHKAPVFGKPPRWFSYAELELATGGFSQA…
