# Supplementary material for: Legume genome structures and histories inferred from Cercis canadensis and Chamaecrista fasciculata genomes
Source: Plant J. 2026 Jun 10;126(5):e70981. doi: 10.1111/tpj.70981 (PMC13252982; doi:10.1111/tpj.70981)
Supplement: Supplementary file 6 — Data S6. Manuscript supplement; Compressed directory of aligned sequences from 250 gene families with high rates of gene duplication consistent with whole‐genome duplications in the legume subfamilies. [file TPJ-126-0-s006.gz › S6_consen_wgd_tree/40_wgd_aln_manual_wgd_copy/Legume.fam3.01976]

CAE.Acacia.A	MRQRTKRLQQRQLFWARVVVRKWLIESNESDYSADPDDDHLD--NDSDNEELGRQSRFWTDRSNEAPLDSEYLPSLRRQKSSTYRAQYIKKELRVSVGTWVGGTLPPEDLDIDDWLGIDDPADIYVLGLQEIVPLAGIFGAEDTRAAPIWEIIRETLDRARPAAPKIKSFSDPPSPSKFKPSDDIPDIEEEILLESDSDIGEEVHPLCEEYKASDGLTDGSDTNIISNINVQNSDSTNYA-YSGPVDSDLWRQLTSPRKFNRFTCVNTDDSSESMDTSSALQNTKLTRMLSGSERIGLSWPEPPLDLLSQRVLERPSSFKSIKSFKASKSFKTYSSFKSTMNEVPGIALLAEVDLEALMKRKRRSSYVRIVSKQMVGLFVTVWVRRSLRKHIQVKVSTV…
CAE.Acacia.B	MKQRSEHQQR-QQFWARVVMRKWLM--KQSDYSADPDDPDDDDSSDSDNEEWGRQSRFPEIKEEEEPLESEYLPRLRRQKSLTFRSQYIKKELRVCVGTWVGGKLPPDDLDIDEWIGINDPADIYVLGFQEIVPLAGILGAEDRRPVPKWEIVRETLNRIRFTPSKVKSFSDPPSPSKFNPPEDVPDIEEEILLESDGELEEEVHPLEEEQEVSDG----PVTEKLRDTGLQATDAADIVNSSMPSDLNFQRQVSSPRRLNRLNCFRDEDSSDNIETPFNQQTAKLSRMLSGTERIGLSWPEPPLNLISQKVLDRPSSFNSIKSYKSSRSFKGYNSFKSNIDVMPEIALLAETDLEALMNRKRKSPYVRIISKQMVGILISIWVRRGLRKHIHLKVSNV…
CAE.Chamaecrista.A	----TKHQQVKQLFWTRVVVRKWLMGSNESDYSADPDDDDEDTDSEFDNEEWGRPSRFRDIKEDEAPPESEYLPRLRRQKSSTYRSQYIKKELRVSVGTWVGGKLPPEDLDIDDWLGIDEPADIYVIGLQEIVPLAGIFGAEDTRPVPRWELIRETLDRIRPVAPKIKSFTDPPSPSKFKLPDEIPDIEEEILLESDSDVGEEIHPLNEENNVPDVLTYESVTDKTTNTKLRNS--TDFA-NSEPVDPKLQRQFSFQTKSNRLNCLSTEDSSEIMDTSSAQQTTKLTRMLSASERIGLSWPEPPLHLVSQRVLERPSSFKSIKSFKASKSFKTYNSFKSTMNEVPGIALLGEIDLEALMNRKRRSSYVRIVSKQMVGIFITIWVRRSLRKHIHLKVSTV…
CAE.Chamaecrista.B	MKSQAVHRQR-QLFWARVVMRKWLMKNKETDYSADTDEDEPDCSDDSDNEEWGRPSRFRDNREQEDPPEAEYLPRLRRQKSSTFRSQYITKELRIRVGTWIGGRLPPDDLDIDDLIGVNDPADIYVLGFQEIVPLPGILGAEDTRPVPKWEIVRESLNRVRPTSLKIKSFSDPPSPSKFKPSEDVPDIEEEILLDSDSDIGEEIHPLDEEPDVSNGDTVGPITEKFMKTSLQASDAADIVHSGMPVDLNLQRQFSSPKKLNRLNCFRDEDSSENMDTSFTQQTTKLSRILSGSERIGLSWPEPPLHLLSQTVLDRPSSFKSIQSFKAARSFNRYQSFKSNINEIPDLAELAETDLETLMKRKRRSSYVRIISKQMVGIFITIWVRRGLRKHIQVKVSTV…
CAE.Senna.A	------------------------------------------------------------------------------------------------------------------------------QDVEEIVPLAGIFGAEDTSPVPTWEIIRETLDRVRPAAQTIKSFSDPPSPSKFKPSDDIPDIEEEILLESDSDIGEEIHPFYEEHNVSDGFTDGLVTEKITNTGLQNSNATDFA-HSGPINMDLQRQFSYPKKFDRLNCVSNEDSYGIMDTSSAQQITKLIRMLSGSERIGLSWPEPPLHLLSQGVLERPSSFRSIKSFKESKSFKTYNSFKSTMKEVPRIALLSEIDLEALMKRKRRSSYVRIVSKQMVGIFITIWVRRSLRKHIQLKVSTV…
CAE.Senna.B	MKQRSEHTQP-QLFWARVVLQKWLMRNKVSNYSADTDEEDDDDGDESDNEEWGRQSRFRDTRGDEDPPESEYLPRLRRQKSSTFRSQYITKELRVCVGTWVGGKLPPDDLDIDGWLGINDPADIYVLGFQEIVPLPGIFGPEDTRPIPIWEIVRETLNRVRPASLKVKSFSDPPSPSKFKPSDDVPDIEEEILLESDSDIGEEIHPLDEEQDVTNGYTDGPVTGNIMNTKLQASDDADIVDSGVPVDFDLQRQYSSPKRLNRLNCFRNEDPSENIDTSFTQQTAKLSRMFSGSERIGLSWPEPPLHLLSQKVLDRPSSFKSVQSFKASKSFKGWNSFKANIDEIPEIALLAETDLEALMKRKRKSSYVRMISKQMVGIFITVWVRRGLRKHIQLKVSKV…
CER.Bauhinia.A	MKQNPEHHHQRQLFWARVVVRKWLISEKESDYSADPDDEDD-PDTDSDNEEWGRSSRFRNNNVDEAQPESDFLPRLGRQKSSTFRSQYITKELKICVGTWVGGKLPPDDLDIDDWIGIKEPADIYVLGFQEIVPLPGIFGAEDTRPVPKWEIIRETLNRVRPAVPKMKSFSDPPSPSKFKPSVDVPDMEEDILYESDSDIGEEVHPCDEENNVAEGGKDGTVTDKIINTNLEASDNVEVATSSVPLDQNLPRLFSSSRRLDRLNCFRTEDSSENMDSSFTQETTKLSRMLSGSERIGLIWPEPPLHLLSQRLLDKPSSFKSMKSFKASKSFKAFKSFKSNMNEQSELALLEEIDLEALMKRKRRSSYVRIVSKQMVGIFITVWVRRSLRKHIELKVSTV…
CER.Bauhinia.B	MKQRSEHHRQRQLFWARVVMRKWLISSRESDYSADPDDEDD-PDTDSDNEEWGWPSRFRENKVDEAQPEPDYLPRLRRQKSSTFRSQYIAKELRICVGTWVGGKLPPDDVDIDDWLGINEPADIYVLGFQEIVPLPGIFGAEDTRPVPKWEIVRETLDRVRSPPPKIKSFSDPPSPSKFKPSDDVPDIEEEILFESDSDTGEEVHPWDEENNVLEGGTLVTVSEEIKNTNLGASDGAEIATLGMPLDQNLPRQFPSSKRLDRLNCFRTEDSSETRDTSFTQETTKLSRMLSGSERIGLVWPEPPLHLLSQQLLERPSSFKSIKSFKSSKSFKAYNSFKSYMNEAPDLAMLEEIDLEALMKRKRRSSYVRIVSKQMVGIFITVWVRRSLRKHIQLKVSTV…
CER.Cercis.o	-KQRSEHHQQRQLFWARVVMRKWLINDKESDYSADPDDEDD-PDTDSDNEEWGRPSRFRDKKVDEAQLESDYLPRLRRQKSSTFRSQYISKELRICVGTWVGGKLPPDDLDIDDWLGINEPADIYVLGLQEIVPLPGIFGAEDTRPVPKWEIIRETLSRVRPAPPKIKSFSDPPSPSKFKPSNDVPDIEEDILFESDSDIGEEVHPWDEENNVFEGGMDGTVTDKIMNTNLGASDGAEIATLGMPLNQNLRRQFSSSKRLDRLNCFRTEDSSGTMDTSFTQETTKLSRMLSGSERIGLIWPEPPLHLLSQRLLERPSSFKSIKSFKASKSFKAYNSFKSTMNEVPELTLLEEIDLEALMKRKRRSSYVRIVSKQMVGIFITVWVRRSLRKHIQLKVSTV…
CER.Phanera.B	MKQRSEHHGQ--LFWARVVMRKWLLSSRESDYSADPDDEDD-PDTDSDTEEWG--TRFRNNKVDEAQPESDYLPRLRRQKSSTFRSQYITKELRICVGTWVGGKLPPDDLDVDDWLGINEPADIYVLGLEEIVPLPGIFGAEDTRPVPKWEIIRETLDRVRSTPRKIKSFSDPPSPSKFKPSDDVSDIEEEILIESDSDIGEEIHPWDEENNVFEGGMDETVEDKILNTNLGASDGTEIATLDVPLDQNLPRHFSSSKRLDRLNCFRTEDPSETMDTSFTQETTKLSRMLSGSERIGLIWPEPPLHLLSQRLLERPSSFKSIKSFK------AYNSFKSTMNEAPP-ELAEEIDLEALMKRKRRSSYVRVVSKQMVGIFITVWVRRSLRKHIELKVSTV…
DET.Sindora.A	-KQRSEHHHQRQLFWARVVMRKWLMGSKESDYSADTEDEDD-PDSDSDNEEWGRLSRFRDSREDDPLPESD-LPRLRRQKSSTFRSQYISKDLRICVGTWVGGKIPPDDLDIDDWLCINEPADIYVLGLQEIVPLPGIFGAEDTRPVAKWEIIRDTLNGVRPEVQKIKSFSDPPSPSKFKPSDDIPDLEEEILLESDSDIGEEVHPLDEELHVSDGSTDGPVTGNTVDSNFLASDITKASDMTRPVGQDIQRQFSTPSILYRSNCSGDEDSSGNRSTSYAQQTTKLTRMLSGSERIGLSWPEPPLHLLSQNLMERPSSFKSIKSF------KTYNSFKSAMNEVPGLALLAEIDLETLIKRK-RTSYVRIVSKQMVGIFITVWVRRSLRKHIQLKVSTV…
DET.Sindora.B	MKQRTEHQE--QQFWVRVVMRKWLIGSKESDYSADAEDEDD-PDSESDNEEWGRQSWFKDERGDEAQRESDFLPRLRRQKSSTFRSQYINRDLKICVGTWVGGKLPPDDLDIDDWLGIDEPADIYVLGLQEIVPLPGILGAEDTRPVPKWEIIRETLNRIRPAALKLKSFSDPPSPSKFKPSDDIPDIEEEILLESDSDIGEEIHPLDEEPGFPVE-------GTDMDTKPLASDSADIPN-SVIVGHNLERQFSSPRRLNRLNCFRDEDSSGNMDKVFTRQNSKLRRMLSGTERIGLSWPEPPLHLLSQQVLEKPNSFKPVKSFKASKSFGGYSSFKSTVNEVPELALLAEIDLETLMKRKRRSSYVRIVSKQMVGIFLTVWVRRSLRKHIQLKVSTV…
OUT.Arabidopsis.O	---KKSHRQKSQRLWAKLVMRKWLISGRDPEYGADTDNESENEDAREDNDSRGRESKVYENAEAAAEFISDAPMKLRRRNSETLRAQYINKEIRVCVGTWVGGISPPSDLDIDDWIEINQPADIYVLGLQEIVPLAGILGAEDDRPVAKWEVIREALNRVRPKLSGVKSYSDPPSPGRFKPFEETHDIEEEVAFESDSDAGVEIHPIDEEEEEETDRLWALKHDGGVIGE--VKTLVD-PNTGLPV-VEIKRQFSIPKKLDRQLCLRADSFKGISDDDSTQTGMKINRMLSGKERIGLSWPEPPLNMLGPCVLDRQPSIKTVKSLKTAKSFKAYSSFKSVNNGIPEVLALAEMDLKLLMERKRRPAYVRLVSKQMVGILLTIWVKRSLRKHIQVRVSTV…
OUT.Prunus.O	MKPQSKNQQQRQLFWPRVVMRKWLISGKESDYSADTDADSDD--ADSDTQQRGRESRFKDIKEDEESDDAEALPRVRRRKSETFRAQYITKELRVCATTWVGGEIPPDDLDIDGWLDINEPADFYVIGLQEIVPLAGIFGAEDRRPITKWEIIREALDRVRPAASKVKSFSDPPSPSKYKPSGDVPDIEEEMLLQSDSDVGEEVHPLDDEPKDFGDSNDTSITSEIVNVDSRVPDFSDSSKPRMPIGQDLQRQSSSPKRLDRLYCLRTDDCSLDEETSSIQQNRKLTKMLSGSERIGLSWPEPPLNLLSQHLLDRRNSFRTMKSFKSSKSFRTHNSFKSATNDVPEIALLAEIDLESLMKRKRRSSYVRIVSKQMVGIFLTVWVRRSLRKHIQVKVSTV…
OUT.Quillaja.O1	MKERPEHQQQRQLFWPKVVMRKWFISAKDSDYSADDDDFGD-FDSDSDNEEWGRASRLRDNKGDEAQLGSENIPRLRRR-SETFRAQYITKEIKICAGTWVGGRLPPDDLDIDEWVNINEPADIYVIGLQEIVPLAGIFGFEDSRPVPRWEIIRETLNRVRPAVAKIKSFSDPPSPSKFKPSDDIPDIDEEMLVESDSDVGEEIHPLDEEPHISDEGYDGSITNKNVNMNFGVPDGANIAKSGMPVDQDLQRQFSSPKKLDRLNCFRTEEYPGIIDTSVAQQSGKLMKMLSGSERIGLTWPELPLHLVPQHVLERPSSFKSVKSFKVSKSFRTYNSFKSTMNDMSEIALLAEIDLESLMKRKRRSSYVRIVSKQMVGIFLTIWVRRSLRKHIQLKVSTV…
OUT.Quillaja.O2	MKERPEHHQQ--FFWPKVFIRKWFISAKECAYSADADDFDD-VDSDSDNEELGRASQFRDSKGDEAQLDPDNLPRIRRRKSETFRAQYIAKELRICVGTWVGGKLPSDDLDIDDWVDINEPADIYVLGFQEIVPLAGIFGHEDNRPVPRWEIIRETLNRARPAGAKIKSLSDPPSPSKFNPYDGIPDIEEEMLIESDSDAGEEIHPLDEEPHMSDVVFDGSVTNTNVNKSLGVSDGSDFAKSGMPVDQDLQRQFSSPKKFDRLNCLRTENYLGPVDASVTQQTSKLTKMLSGSERIGLSWPEPPLHLLSQHALERSSSFKSVKSFKLSKSFRTYSSFKSTMNDLQEIGLLAEIDLEALMKRKRKSAYVRIVSKQMVGIFLTIWVRRSLRKHIQLKVSTV…
OUT.Vitis.O	----------SQAFWPRIVMRKWLISARESDYSADTEEEDSD-SGDSDTEQWGRESRFRNDRGDGVSIDPDALPRSRRRKSETFRAQYITKELRICVGTWVGGKLPSEDLDIDEWLDIDNPADIYVLGFQEIVPLAGIFGAEDSRPVPRWEIIRETLNRVRPMKTKYKCYSDPPSPSRFKPSDDVPDIEEDILLETDSDGDEVVHPLDEETVGFDETGDRPVTGDKMFMDSEVSDSTEGPKSDTSMEQDLQRQFSSPKRLDRLNCLRTETLNKVLSGSVAQSNRILTRTFSGSERIGLSWPEPPLDLLAQRVLERPNSFKAIKSFKAYRSFRTCNSFKSFTNDDPEIAFLAQLDLESLMHRKRRSCFVRIVSKQMVGIFLTIWVRRSLRKHIQLKVSTV…
PAP.Aeschynomene.A	MKERSPHQE--QLFWGRVVLRKWLMGTNESDYSADPYDDDDDPESDSENEELARRSWFMDNRGEEAPAESEFLPRLRRQKSSTYRSQYITKELRVCVGTWVGGRLPPEDLDIDDWLGVNEPADIYILGLQEIVPLPGIFGAEDTRPVPKWEIIRETLNRVRPAAQKIKSFSDPPSPSKFKPSDDVPDIEEEILLESDSDIGEEVHPLDEEQNVYGGVTNETNTDDNMNSSLLGSDAAYITNTDVQVKQSLQREFSFPKRSNRIHCFRSEGLSENMDTSFSQQTTKLTRMLSGSERIGLSWPEPPLHLLSQHVLERPTSFKSLKSFKSSKSFKTYNSFKSIMGEMPVMGLLPEIDLESLIKRKRRSSYVRIVSKQMVGIFITVWVRRNLRKHIQLKVSTV…
PAP.Aeschynomene.B	MKQQRATNNNHQAFWGRVVMRKWLMATNEIDYSADPDDDDDDTDSDSDNEEWGRQSRFKDNRGEEDATESDFVPRLRRQKSLTFRSQYINKELRVSVGTWVGGKLPPDDLDIDDWLGIDNPADIYVLGFQEIVPLPGIFGAEDTRPVPKWEIIRETLNRVRPAAPKVKSFSDPPSPSKFKPSEDIPDIEEEMLLESDSDIGEEVHPMDEDHNVYDN------------------------SSQLPLHIDLS---SYPRRLNRLNCFRDEESSENKEASFSQQNTKLTRMLSSTERIGLSWPEPPLHLLPQRVLDRPTSFKTVKSFK---SFRAYGSFKQTMDDI---GLLAEIDLEALMKRKRRSPYVRIVSKQMVGIFITIWVRRSLRKHIQLKVSTV…
PAP.Lotus.A	MKQKPPHDQQRQLFWARVVMRKWLMRTNESDYSADPEDDDDD-ESDSDNEEWGRQSRFMVNRGGEAPLESDFVPRLRRQKSSTYRSQYITKDLRVCAGTWVGGELPPDDLDIDEWLGVSEPADIYVLGLQEIVPLPGIFGAEDTGPVQKWEIIREALDRVRPTASRIKCFSDPPSPSKFKPSDDIPDIEDELLFESDSDVGEEIHPLVEEQTICDGGTNGLTTGKIVKANLLASNATDTANSRIPVNIDLRRQFSFPKRFDRLQ-----VSSENMDTSFSQQTTKLTRMLSGSERIGLSWPEPPLHLLSQRVLERPTSFKSVKSFKSSKSFKTYSSFKSIMDEIPVIGFLPEVDLEALMKRKRRSSYVRIVSKQMVGIFITVWVRRSLRKHIQLKVSTV…
PAP.Lotus.B	-----------------MVMRKWLLGRNESDYSADPDDDDDDPESDSDIEECGRQLRFEDIKEDEALDESDFLPRLRRQKSLTSRSQYIKKELRVSVGTWVGGKLPPDDLDIDDWLGIHDPADIYVLGLQEIVPLAGIFGAEDTRPVPKWEIIRDTLNRVRSITPKMKSFSDPPSPSKFKPSEDVPNIEEEIF-ESDSDIGEEVHPLDEENNVYDGTSDKPITN-----SLQSSDAAVIADSEVQVKHVLQTQVSYPKSLSRLNCFRDEYLSENIETPPAQP--QLSRMISGSERIGLCWPEPPLHLLPQRVLERPTSFKSFKSFNASKSFRTCQSFRQNMDDI---GLLGEIDLGALMKRKRRSSYVKLVSKQMVGIFITVWVRRSLRKHIQLKVSTV…
PAP.Medicago.A	MKERSQNNQQRQLFWARVVMRKWLIGSNESDYSADPEDDDEDDEDDDEHEVWGRKSRFMDNRGFEAPSESDFVPKLRKQKSSTYRSQYITKELRVCVGTWVGGRLPPDDLDIDEWLGVNEPADIYVLGLQEIVPLAGIFGSEDTRPVPKWEIIREALNRVRPSVTKTKCFSDPPSPSKFKPSEDDPDIEEEILFESDSDIGEEVHPLDEEQIICDE----STTGDNMNTSLLASDVADSANTSEPVKIDYRRQFSFPKRFDWPQ-----SPPENMDASISQKAKTLTRMLSGSERIGLSWPEPPLHLLSQRVLDRPTSFKSFKSFKSLKSFKTYNSFKSIMDGMPGMGLLPEIDLEALMKRKRRSPYVRIVSKQMVGIFITVWVRRSLRKHIHLKVSTV…
PAP.Medicago.B	--QKHTANKQQQNLWATMVMRKWLIKRKESDYSTDPDDDDDDPETDSDNEEWGSRSRIRDRREDEAPAESEFLPGLRRQKSLTVRSQYIKKELRVCVGTWVGGKLPPNDFDIDDWLDINHPADIYVLGLQEIVPLTSIFVAVDTRPVPKWELIREALNRVQSKPSKIKSFSDPPSPSKFKPSDDAPDIEEEILLESDSDIGEEIHPLGEEHNVFDGVTDKQIIDEALNISLKDSNASDIA------ENDLQNQLSYQRKLNRLNHFREEDSSENNETTSSQQISKLSRMVSGTERIGLSWPEPPLHLLPQKVLERPTSFKP--------------------DAI---DLLADIDLEALMKRKTRSSYVKIVSKQMVGIFITVWVRRSLRKHIQMKVSTV…
PAP.Phaseolus.A	-HHRSPHHQ--QLFWAKVVMRKWLMGSYESDYSADPDDDEDDSESGSDNEEWGRQSRFADNRGDETPAESEFLPKLRRQKSSTFRSQYIKKELKICVGTWVGGKLPPDDLDIDDWLGVNEPADIYVLGLQEIVPLPGVFGAEDTRPVTKWEIIRETLNRVRPEIPKIKSFSDPPSPSKFKPSDDVPDIEEEILLESDSDIGEEVHPLDEDNNFYDEGADGTIMGESESTNLLASAATDIVNSSLPVKTDLQRQFSFPKMFDRHQ-----GLSENMDTSFSQQATKLSRMLSGSERIGLSWPEPPLHLLSQRVLDRPTSFKSLKSFKSSKSFKTYNSFKSIMDEIPGTVLFPEIDLEALIKRKRRSSYVRIVSKQMVGIFITVWVRRSLRKHIQLKVSTV…
PAP.Phaseolus.B	MKQGSEANNQ-QPLWARVVMRKWLMGSNEPDYRADPDDDNEDPQSESDDEGWGKQTRFGDSRGEEAPIESEFLPRLRRQKSLTFRSQYIKKELRVCVGTWVGGKLPPDDLDIDDWVGINEPADIYVLGLQEIVPLPGIFGAGDTRPVPKWEIIRDTLNRVRPKVPKMKSFSDPPSPSKFKPSDDVADIEEEILLESDSDIGEEVHHVDEEHNVYDGGRDKPSTDEEVL----ASDAAD-------IGNDLQRQFSDGKRLSRLNCFRDENLSQKTETSSSEQTNKLSRMISGSDRIGLSWPEPPLHLISR-QFDRPTSFSSIRSFSASKSFRTCHSFKPTMDDI---AFLAEIDLEALMKRKRRSSYVRIVSKQMVGIFITIWVRRSLRKHIQLKVSSV…
