# Supplementary material for: Legume genome structures and histories inferred from Cercis canadensis and Chamaecrista fasciculata genomes
Source: Plant J. 2026 Jun 10;126(5):e70981. doi: 10.1111/tpj.70981 (PMC13252982; doi:10.1111/tpj.70981)
Supplement: Supplementary file 6 — Data S6. Manuscript supplement; Compressed directory of aligned sequences from 250 gene families with high rates of gene duplication consistent with whole‐genome duplications in the legume subfamilies. [file TPJ-126-0-s006.gz › S6_consen_wgd_tree/40_wgd_aln_manual_wgd_copy/Legume.fam3.02164]

CAE.Acacia.A	MDYDDDFQSQLHLAGEGNTKFPPVLRPYALPKFDFDESLQGQLRFDNLVETEVFLGIESEDQWIDAFSRGSSGIGFSSTTAESCSIARHNVWSEATSSESVEMLLKSVGQEDFIPRQSVIQESDACNELACLAKQMESPKADYKNEYQ-DVAGLQPSDDIHEDGSGLKKDVKREEPQAGVSQAHENELAFDGSSRNLELSDICKNVNLPQS-GIQFTDTKGKNEQQEVETKVDDSLNDKILDGSSASLQNNISAASMQIYTTSDLEDIQVQQVVGVSSEQQRCLTAQTDRHDAESYTFSKDANVDTQALDRNAAGTAAHNPDNSLCLSSQEEASNGGIVVKGLNPCSTNVDGSLGMVPSNVSDLQKAEGCSEGMVCKDTYLDSAGENA--VKDELKDDQ…
CAE.Acacia.B	MDYDDE--SQLHLAGEGSTKFPPVLRPYALPKFEFDESLQGHLRFDSLVETDTFLGIESEDQWIDAFSRGSGGIEFSSAAAETCSISRHNVWSEATSSESVEMLLKSVGQEELTTRQ-IVEESDACDELACLTKQMKSPKPDFKNVLEKDVKDLQPSDVVHGSLLGLKEDVGRELSQADVSQGHGVESSIVGSSSNLESNDMCRNTNLPVSEGSLYTDGKCNEVK-VVGALANDSLDDKVHDLSASGLQANASAVSMQNSSTCDVFNVQLECVVGTGDVQQGCLPTKLDKQDLESSALNKDAHIDTQTSDGIASVSDACSLDTTLCSVSTEQALEGVKAVQGPDAGTNSVISS--------ADMLKAERCNKDISSRNLGGDDTNADA------VIDDK…
CAE.Chamaecrista.A	MDYDDDFQSQLHLAGEGSAKFPPVLRPYALPKFDFDESLQGQLRFDNLVETEVFLGIESEDQWIDAFSRGSSGIEFSSTAAETCSISRHNVWSEATSSESVEMLLKSVGQEEFIPRHSVIQESDACNELACLAKQMEPLKANDQNEFR-DVTGLQPTESLHQDLSGLKEDVGGEQSQVGVSLAHENQLPIDGGSSNPELSDVCQNINLPVSEGNHLTDGKHNTEQRETENVADDSLDDKVLNDSYASLQTNIPAAPMQISSTCDALDVQVHQVVGIDDEQQGCMATETDGQVMETYTMNKQTDIDTHDLDQNALVNDAH---------SSEKALEGENVAKALDTGVTNVDDPVGMVANGVNNLQNAERCNEDIVYKNPSQDSAGGNAILHEDTMMDDQ…
CAE.Chamaecrista.B	MDYDDDFQSQLHLAGEGSTKFPPVLRPYALPKFDFDESLQGHLRFDSLVETEVFLGIESEDQWIDAYSRGTSGIEFSSTAAESCSISRH-VWSEATSSESVEMLLKSVGQEEFIPRQVVIEESDACNDLACLNKKMEPPKPNEDSAF-DHVTDLQPPDGVPVNVSGLKEVVGAEQSQADVSQGHEGELCIDGSSCNLEHNDTCRHVDLPVSESP-FSDGKNIEAQ-DVTTLANDSLDGKTHDLSTSGVKANASAVS--DTSTCDVLDIQVEHVVGTDNMQQGYLPPKIDKQDMESSAPNKEV----QNLDGNVVGSDAHYLDKPLSV-STDQALEGGRVDEGLVTGINNIEKAVSMVQGA--DMQKAEICSEDMSSRNPDGDGAYADT------VVNDQ…
CAE.Senna.A	MDYDDDFQSQLHLAGEGSTKFPPVLRPYALPKFDFDESLQGQLRFDNLVETEVFLGIESEDQWIDAFSRGSSGIEFSSTAAESCSISRHNVWSEATSSESVEMLLKSVGQEEFIPRQSVIQESDACNELACLAKQMEPLKADDKNEFRGDVTGLQLPDNVHEDFSGLKEDVGRVQSQVGVSQAHENELSIDGGSSNLELGDICQNINLPVSEGNRLTDGKSNNELRNVEIVADDSSNNKTLDGSSASLKANITESPMQISSVSNALEIQVQQVVGSSDEQQGCLTAHTDRQDMESYTLNKETDLATQTFDGNAVGSDAHNL-SPPHSISTEEALEGCNVIKGHDTGITNIVDSLGMVSSNVSNLQKAENSSEDIVYRNPSQDSAGGNVVLIKDAMMDDR…
CER.Bauhinia.A	MDYDDDYQGQLHLAGEGNTKFPPVLRPYALPKFDFDESLQGHLRFDSLVETEVFLGIENEDQWIDAYSRGNSGIEFSSSAAESCPISRHNVWSEATSSESVEMLLKSVGQEEFIPRQTVIEESDG-NELACLAKQMEPSKPDDKNILKGDVTNVQLPSSVHGSVSELKEDVRRDQSHHIVSQVHEEELSTDRNSNNQELNDSCGNINLPMSERSLFADVKSNNAQSEVQTVADESLDGKTLDNSSASVQTVITVESMQISTCCDALHIQEKQVTGIGDEQKDCLPTKNDKQDLESSILNQDADVDKQNMDSNASGSDSCHLIKPLYSVSREEALEGGSLVENLEPGVSNIEESVGLVLDGDSHLQKEERCK-VVCSRNPSGDSTSEDAILLKDTITNDH…
CER.Bauhinia.B	MDYDDDYQGQLHLAGEGNTKFPPVLRPYALPKFDFDESLQGHLRFDSLVETEVFLGIESEDQWIEAYSRGNSGIEFSSSAAESCSISRHNVWSEATSSESVEMLLKSVGQEELIPRQTVIEES-SCDELACLAKQMEPSKPVDKNIFKGDVTNLQPPDSVHESVSDLKEDVERDQSHLGVSQVHEGE-SLDGNSSNQELNDICRNIDLPMSGGSLFTDGRSNNAQREVQTVADESLDGKTLDGSSASVVH--MVGSMQISSICDAIHIQDRQVIGIGDEQKGCLPTKNDKQDLESSIMNEDAHVDNQNLDSNAAGSDANCLNKPLCSVSNKEALEGGSVVEKLEAGVSNVEESFGLVLDSVCDLQKEERCNVDVCSVNPSGDRTSEDAILLKDTITNDH…
CER.Cercis.o	MDYDDDYQGQLHLAGEGNTKFPPVLRPYALPKFDFDESLQGHLRFDSLVETEVFLGIESEDQWIDAYSRGSSGIEFSSSAAESCSISRHNVWSEATSSESVEMLLKSVGQEEFIPRQTVIEES-ACDELACLAKQMEPSKPDDKNIFKGDVTNLQPPDSVHESVSELKEDVGRDQSHLRVSQVHEGELSIDGNSSNQELNDIGRNIDLPMSGESLFTDGRSNNAHREVQTVADESLDDKTLDNSSASVQTVITVGSMQISSTCDALHIQEQQVIGIGDERKGCLPTKNDKQDVELSILNEDADVDNQNLDSNAAGSDAYHLNKPLCSLSKEEALEGGSVVENLEAGVSNVEESFGLVLDGVCNLQKEERCNEDVCSRNPSGDSASEDAILLKDTITNDH…
CER.Phanera.A	MDYDDDYQGQLHLAGEGNTKFPPVLRPYALPKFDFDESLQGHLRFDSLVETEVFLGIESEDQWIDAYSRGSSGIEFSSSAAESCSISRHNVWSEATSSESVEMLLKSVGQEEFIPRQTVIEESD-CDELACLAKQMEPSKPDDKNIFKGDVTNVQPPDSVHESISELKENVGMDQSHLRVSQVHEEELSIDRNSNNQELNDVCRNIDLPMSGGSLLTDGRSKNAHQEGQTVADESLDDKTLGNSSDSVQTVVTVGSVQSSTSIDALDIQEKQAIDIGDEQKGSLATKNDKQDLESSMLSEDADVDNQNLDSNAAGSDTCHLNEPLCSVSKEEALEGGSLIENLEAGVSNMEESFGLELDGVSDLQKEERCK-DVCSRNPSGDSASEDAVLLKDTITNDR…
CER.Phanera.B	MDYDDDYQGQLHLAGEGNTKFPPVLRPYALPKFDFDESLQGHLRFDSLVETEVFLGIGSEDQWIDAYSRGSSGIEFSSSAAESCSISRRNVWLEATSSESVEMLLKSVGQEELVPRQTVIEES-ACDELVCLAKQMEPSKSEDKNIFKGNVTNLEPLDSAQESVSELKEDVRRDQSHLGVSSVHEGK-SLDGNSSNPELNDICRSIDLPMSGGSLYTEGRSN-AQREVQTVADESLDDKTLDSSSTSVH---TVGSMQISSTCDPLHIQEQQVIGIGDEQKGFLPTKNDKQDLESSILNEDAHMDNQNLDSNAVGSDAYLLNKPLCSVSKKEALEGGSVVENLEAGVSNVEESTGLVLDGVCDLHKEERCNADVCSRNPSGDSASEDTILLKDTITKDH…
DET.Sindora.A	MDYDDDFQSQLHLAGEGSSKFPPALRPYALSKFDFDESLQGHLRFDSLVETEVFLGIESEDQWIGPYSRGSSEIVFSSSAAESCSISRHNVWSEATSSESVEMLLKSVGQEEFIPRQTVIEESNACDELAILAKQMEPTKSDDNNTVTGGVVELQPMDRIHENLSGFEEDAGRGQAQAQFSEVHDGVVSIPRSVYNSGLSDIFPNVELPVPEGSCLTDGKSNNSKRGVETVADESLGGKIVDDPSASMQTCITASSVQVSSTYDVLSIQVQPVIGIDDEKQGALHMQIDKQDMGSSILNEDSDVANQNLKGNALGNDVPCFDNPHGSDSKKGGLEGGSVVDSHHAGVINFEES--------SDLEKTERHSEVICIKNPSNESAGEDAILHKDAILDDQ…
DET.Sindora.B	MDYDDDFQSQLHLASEGSAKFPPTLKPYALSKFDFDESLQGHLRFDSLVETEVFLDIESDDQWIDAYSRGSSGIEFSSSAAESCTISRHNVWSEATSSESVEMLLKSVGQEEFIPKQIIIEESDACDELASLAKQMEPQKPEDKSTFVGGVTDLQPPEGILESSSGMKEDLGMEQPQAGVSEAHERELSISGNVRIPGINDICQNVDLPVP-ADLLTDGKADNEPKDVDTVAGECIDDKPADGSPSSAQTNSAAASMQISPTHDVSNLQVQQVVNIDDQQQGCLPAKADKQDTAFSTLNADVDVDNLKLKENAVGGDAHNQDKPHCSDSKAEVLGNASEFEGLQAAVSNVEESIPLVSVGVSELQKTER--EITCSRNQSGDSAGKDA-SLHDTMLNDQ…
OUT.Arabidopsis.O	MDYDDDFQNQLHLAGEANNKFPPVLQPYALPKFDFDDTLNTHLRFDSLGESEAFLGIEGEDNWIEDFSRGSSGIVFSSGATESCAISRHNVWSEATSSESVAMLLNSVGQDEVIVREDTIKKSDTSHELGCTMETVEPQTSHERSLSKEETVNLQPN-PSVDDTPGESSVVKTDD-------GQEQVLVKDDSPTAVEEASVEEKNSILTSNTA--TVEAIDTTLGKIGTETTDNLLDQTEEKANVEMEDDCSDGNVQII-----------TCSGELNNQSTLLPETSNDENVISDHIQSSYNRNDLTADARSILVEGH-SDSHIDSASEVEKVEAENIGKTAKPDLKEIE---------LSDVTVLERGDQAPSTL----EVGGQDV---SGTECQDL…
OUT.Prunus.O	MDYDDDFQSQLHLAGEGNTNYPPVLRPYALPKFEFDDSLHGHLRFDSLVETEVFLGIESETHWIEDFSRGSSGIEFNSSAAESCSISRRNVWSEATSSESVEMLLKSVGQEEIIPPQTIFEELDACKELHCLTKQMEPFNNDDNISQMEDVTDLQPTDDIPENISGI-EDVGVDQRVEDASQTHEGKLSVAGNSGDLDPNALSGNDSPHVTKGSLLADGKCKDAPVDFDNLFDEP-PDKREDSCASGMQIDGMTTSVQIMAIGDELNNKVQNIKNVNEENPGGHVLSIETQNMNEKIANQDSVINVEEQSSVILQGDSNLADTNKCEDMVSDKIDTGYAVE-VSNNNAEISSSLEPTLKGDSDLHMVDGCSDRECRGVPAETNKCEDMVLFKDTDTDDN…
OUT.Quillaja.O1	------------------------------------------------------------------------------------------------------MLLKSVGQEDFNPRQTIIEGSDACNELICLTKQMETLKHDNKTSNSGGVVEFQPPDEILEKHSALKDDVDRRGGQIEVSQARESEISMDGSSSNQDANAVCRKIDLPVFEGSLSTDSQHNVTQMEAET----PLDEKTVEDSHASL--HLNNMV---SSSCGALSDQL----------RDIFPAETNKHEQDSQAVSKEADVDAQDLDGNTVGRDANTQDKPLPVVLNVESMEAGNAV---EAGVNNAEPSPTIISRGVSDLHKLEKSGEDICPKYPVGDTRSEDTVFLEDAMIVDQ…
OUT.Quillaja.O2	MDYDDDFQSQVHLVGEGSTKFPPVLRPYAIPKFDFDESLQGHLRFDSLVETEVFLGIESEDQWIDDFSRGSSGIEFSSSAAGSC-LSRHQVWSEATSSESVEMLLKSVGQEEFIPRPT-IEGSDACDELICLVKQMEPLSHDNKTSSTESVVEFQPADKISEKNSDLNEDVERERVQIEVSQTCESEISIDGSSSKQDADAACRKINLAMLEKSLSTDGQCEDTQREAETN-KPPLDEKAIEDSSASRQLNNLVLFMQISSSYGMSNNQP----------QDSLPAETDKPEKDSQAVSKDADLDGQVLNESAVRRDEHPQDNPLPVALNVKSMEAGNTV---ESGVSNVEQC-TILSEGDSDSHKGEKSGDDICPSYPVEDSRSEDTIILTDRMIVDQ…
OUT.Vitis.O	MDYDDDFQSQLRLAGEGSAKFPPVLGPYALPKFDFDDSLQGHLRFDSLVETEVFLGIESEDQWIEDFSRGSSGIEFSSSAAESCSISRRNVWSEATSSESVEMLLKSVGQEEIVPGQTTVKDSGACDELGSITKQMEHLKPDNSNSNVGNVIDSGPTDEFLGSFSVLNKDAGKELQIEDTSQTREGD-----------SLAYRSSTDLPVTEGNMLIDSKDDDAQGEIDTLVNESLNNNTQDDFSASMQVDNIITSMHVITSAEELNNQAPHINDISHGSGDALSKDNDVDGEEHNVLSKEDQMNDKVLEGNLVDSGAGNLEHPLYLDSEESRGEG----NAVETCTSNVEGPSSTIVKSDSELNVVEGCSEGVKES--VQESKCE-VVLSKDAEMVDQ…
PAP.Aeschynomene.A	MDYDDDFQSQLHLAGEGSTNFPPVLRPYALPKFDFDESLQGHIRFDSLVETEVFLGIESEDQWIDAYSRGSSEIEFSSTAAESCSIPRHNVWSEATSTESVEMLLKSVGQEEFIPGQTAIQESDAFDELACLAKQMEPLKPDDRNNLRDNVKDLQPPGGIYENLPGSKPAVEMEQSLAGVSQIHEGKSSIDGSSSTLQPRDICRNIDLPVSGGIVFTDGRRNDTQSKVETLADSSMDEKTQDYSSSSVKTNTTTISTQITSTSHVLNIQVQQVVGMGDVDQSSSQIQTNNQDLEY----KDSDVNIQTSGGNAVSCNANHSDKPICPIPVE-GLESGSVVRGLETEVSKSKDSLGMASDGIYDLQKAERCSEDTCFRDLSQVNANENTMSITGADVHDQ…
PAP.Aeschynomene.B	MDYDDDFQSQIHLAGEGSTKFPPALRPYALSKFDFDESIHGNLRFDSLVETEVFLGIESEDQWIDAFSRGGSGIEFSSTAAESCSISRHGVWSEATSSESVEMLLKSVGQEE-LPRQTVIQESDACDELACIAKQMDSPKPDDKNEFKDIVTDSQPPGGIHGNFPGSKDDVAVEQSLARVSHYQEGGLSIDGSSGNPEVNDICRDIDLPMSEGNIFTDNKGDNIQAEVEAVADDLHGDKTQDDSSVPFHTDVTEAS----------------IQNTSDDQKGALQTPTNKQDMESSMMNSEVVVDTQTLDRNAVGGDTHHPDKSLCSIPTTEALEGRNVSEGLEMGVNRVEDSLGMEPNSVSALQKAERCSN-VCSIDLPRNSTNEV-VMLNDEVMGDQ…
PAP.Lotus.A	MDYDDDFQSQLHLAGEGNTKFPPVLRPYALPKFDFDESLQGHLRFDSLVETEVFVGIESEDQWIDAYSRGRSGIEFSSTAAETCSISRHNVWSEVTSSESVEMLLKSVGQEEFIPSEAVLQESDACDELACLAKQMEPLNPDKENEFKDNATDFQPPSCSQENLSGLKKDVEMEQSPTVVSQGHDGELSTDGSLSNPKPHDMHRNLGLPASRGVLFTDDKSDDTQR-VETVADDYLDEKIQVDSSASVTTNFIAASTQISSSCDVLNIQVEQVVCIGDEEQSSLQMRANKQDFGSSMINTDPDVDAQIFNVNAVGGETHHSEKPQCSIPVEEAFESGSAAEGLETGVSSLEHSSNMVFGGTSDLQKADTCNEDTYSRASYQGSINEDVISIKDAVTVDQ…
PAP.Lotus.B	MDYDDDFQGQLHLAGEGSAKFPPVLRPYALSKFDFDENLQANVRFDSFVESETFLGIESEDQWIDAYSRGGSGIEFNSNPTASCSISRHDVWSEATSSESVEMLLKSVGQEEYIPRQTSIQQLDAFDELACLAKQMDSSKLDDKNEFKDNVADLQPPDVTHTSCSALKEDVGMEQSQAGVSRSHEGEPSL----------DVCQNIDIPLSEGNPFTDDKSNSTQREVETVIDDSHPGKTLDDSSAFVQTNSTESS----------------MRNVGDEQQGPLQTLTNDEDLEYSVVNKEAVVDPRTVDGNAVEGNAHHPDNSFCSFPTEETLEGTSAVEGLETRLGSLEDSLRAGSVPVSELQKAERSSEDNCSFDVSRDSGNEDVNLLKDVVMDDQ…
PAP.Medicago.A	MDYDDDFQSQLHLAGEGSNKFPPVLRQY--PKFDFDESLQGHLRFDSLVDTEVFLGIESEDQWIDAYSRVSSGTEFNSTAAETCSTSRHNVWSEATSSESVEMLLKSVGQEDIIPKEAVIEESDACDELA---KQMDPQKPDEKIEFKDNITDTQPPSCIHESLSRSKEDVEMEQSLAGVSQGREGESSIDGSLNNMKPPDMHRNIDLPESGGILF------DTQRKVEVPADGSVHEKTNDNSSASAMTNTNEASTEI-STCEVLKIQVQQIVGLGDDDQSSLQTQISKQDLESSVNIKDFNAGTQTLDVNTVEGEANHSDNPPRLIHTEQALEGESVVEGLATGINTLEKSLNTVSNGISNLQKTERGSEDACFRDLSQGNANIDSLLIKGPLTDDQ…
PAP.Medicago.B	MDYDDDFESQLHLAAEGNTKFPPV---YALPKFDFDESLQSNLRFDSLVETEVFLGIESEDQWIDTFSRAGSNIEFNSTAAGSCSISRYGVWSEAASSESVEMLLKSVGQGEYIPRQT--RESGACDELACLAKQMDSSKPDDRNEFNNNVTNLQPPFDTHTSFSGLKKHVGMEQSQTGISQSHDGEFSFDGSSGIPEPNDMFRNIDLPMAEGSLFTNDKSNITQREVETVADVSDHGETHDSSALVVETNITESSLQISNQSEVETVAIESVQNMVDEQQGSQQAQTNNQNVESSMMKEEAVVDTQTLDQNAASVDAHHPDKSLFPTPPQDSLEGGSLAKGPETGLSSLEDSMGIRTVAVSDMQKEERCSEDICSRDLSQENPSENLVLLKDAEMEDQ…
PAP.Phaseolus.A	MDYDDDFQSQLHITGEGSTKFPPVLRPYALPKFDLDESLQGHLRFDSLVETEVFLGIESEDQWIDAYSRGSSGIEFGSTAAESCSISRHNVWSEATSSESVEMLLKSVGQEEFIPRETDIQESNAFDELACLAKQMEPPNPNNRNEYKDGVTDLQPPCFIHENLAGLKEA-EREQSQAVVSQ---GELSIDGSLSTLQPHDILGNVDLPVARGFSFTDDKSDDAQGKVEIVADGSLEEKTQEESAASAKNSITVTSITISSTCEVLKIQVQHVVDMGHEEQSSLQMQTNQQYLDSFAIIKDSDVDIQTSNLNAVGGEEHDSDKPLCSIPMEEALESGNVVESLETSERSLGGSLGMVYDGISDLQNTGRCHEDASFRDLSRSNAKEDT------VVDNP…
PAP.Phaseolus.B	MDYDDDFQNQLHLAGEGSAKFPPVLRPYALPKFDFDENLQANLRFDSLVETEVFLGIESEDQWIDAFSRGGSGIEFSSTAAESCSISRHGVWSEATSSESVEMLLKSVGQEDYIPRQTVIQESDACDELACLAKQMDTPKFEDRNEFKDSISDVHPSGGTHASFSGLKEDVGMDKSEDGLSQGHEGELSFDGASSNPELSDIHGNNDLPMSEGSLHTDDKNNNSLREVEIVDDDSLHIKTQGDSSAV-QTNFVELS----------------IKKLHDEKQGPIQEQTNNQDFESSVMDKAVVVDTQTQDGDAVGGDADHLDKSPRSIPTVMTLEGEDVVVGLETGLGSLESSRRMESVAVSDLQKAEKSSEDSDQSDQSQNNASEDVTLLKDVVMDDQ…
