# Supplementary material for: Legume genome structures and histories inferred from Cercis canadensis and Chamaecrista fasciculata genomes
Source: Plant J. 2026 Jun 10;126(5):e70981. doi: 10.1111/tpj.70981 (PMC13252982; doi:10.1111/tpj.70981)
Supplement: Supplementary file 6 — Data S6. Manuscript supplement; Compressed directory of aligned sequences from 250 gene families with high rates of gene duplication consistent with whole‐genome duplications in the legume subfamilies. [file TPJ-126-0-s006.gz › S6_consen_wgd_tree/40_wgd_aln_manual_wgd_copy/Legume.fam3.00859]

CAE.Acacia.A	MSDPVSPLRRNNSSPI-LELAKKKALENAFPESLARKTIPSSRPPGLTGERTVQSLRLSKALTVPETTTVYEACRLMAARKVVALLLTDSALLCGILTDTDIAKRVITREINLEDTPVSKVMTKPTFVLADTLAVEALQKMVQGRFRHLPVVKGEVIALLDIAKCLYDAIARLERASDKGKAIAAAVEGIEKQWGTPSPAGSNAFIETVKERIFKPSLSAIIPEPKVVRVSPTESVLKTTKKMLEQGASAAIVTIDNKPRGILTSKDILMRVIAQLPPGSTLVETVMTPPECATVDTPIVDALHTMHDGKVLHLPVLERDGSIVAVVDVLNITHFAIASVGN--TANLNEAASSIIQNFWESTMALTSIDEDETRSGSSLKITSEVGETGRSTGQAWNR…
CAE.Acacia.B	MASQSSSSRRSFSS----VQGKKKSSQNGASESNPRRSLSYSRPP-LTGERTVKSLRLSKALTVPDTTTVSEACRRMASRRVDALLLTDSALLCGILTDKDIATRVIARELNLEDTPVSKVMTRPIFVLSDTLAVEALQKMVQGKFRHLPVVDGEVVALLDIAKCLYDAIARMERAAEKGNAIAAAVEGVEKHWGTSASG-PNTFIETLRERMFKPSLSTIISESKIVTVSPTESVLTTTKMMLELRASCAIVTVDGKSRGILTSKDILMRVISQLQPESTLVEKVMTPPECATIDTPIVDALHTMHDGKFLHLPVVDRDGNVVSVVDVIHVTHAAVTTASQVGSGSFTEAASSLMQKFWDSAMALTPDDDDDTRSDGSLKLPSEGGDTAKSLPYLSSS…
CAE.Chamaecrista.A	VSSPRNSHRRSQSASN-ISHARKRSYENGFPDSLTRKSINSLRPKGLTGDRTVKSLRLSKALTVPETTTVYEACRLMATRKVVALLLTDSALLCGILTDKDIAKRVIAREISLE-TPVSNFMTKPTFVLSDTLAVEALQKMVQGKFRHLPVVQGEVIALLDIAKCLYDAIARLERVTEKGKAIAAAVEGVEKQWGSLSS-SSNSFIDTLRERVFKPSLSTIISEPKPIKVSPTESVLAATKKMLEFGASSVIVTVDDKPHGILTSKDIMMRVVAQLLPESTLVETVMTPPKCATVDTPIVDALHTMHDEKFLHLPVLEKDGSVVAVVDVIQITHFAVATVGN--TANLNEGASSIIQKFWDSALTSKFDDDDESQSGNSFKIASEGGEMGRSSMHTSSG…
CAE.Chamaecrista.B	-----SHGRRSLTLTNTSAHGKKKSSQNGASESTSRKSLSSSRPPILSGERTVKSLRLSKALTIPETTTVSEACRRMAARRVDALLLTDSALLCGILTDKDISTRVIAHELSLDDTPVSKVMTRPIFVLSDTLAVEALQKMVQGKFRHLPVVDGEVIALLDIAKCLYDAIARMERAAEKGNAIAAAVEGVEKQWGTSASG--NTFIETLRERMFKPSLSTIISESKLVTVSPTESVLTATKKMLEHHASCAVVTVDDKPRGILTSKDILMRVIAQLLPESTLVEKVMTPPECATIDTAIVDALHTMHDGKFLHLPVIDRDGNVAAVVDVIHVTHAAVTTASQVGSGSFNDAASSMMRRFWDSAMALTPDDEEETRSDNSFKVASEGGDTAKSLPYLSAS…
CAE.Senna.B	MASQGSSSRRSLSLTN-TAQGKKKSSQNGASESISRKSFSSTRPTTLTGERTVKSLRLSKALTVPETTTVYEACRRMAARRVDALLLTDSALLCGILTDKDIATRVIAHELNLEETPVSKVMTRPIFVLSDTLAVEALQKMVQGKFRHLPVVDGEVVALLDIAKCLYDAIARMERAAEKGNAIAAAVEGVEKHWGTSTSG-PNTFIETLRERMFKPSLSTIITDSKLVTVSPMESVLAATKKMLEHRVSCTIVTVDDKPRGILTSKDILMRVIAQLTPESTLVEKVMTPPECATIDTPIVDALHTMHDGKFLHLPVVDRDGIVAAVVDVIHVTHAAVATASQIGSGSFSEAASSLMQKFWDSAMALTPDDDYETRSDNSLKMASDGGDTAKSLNYLSSS…
CER.Bauhinia.A	MASQSGSSRRSLSL--MSTQEKKKFSDNGGSDSAARKSFSASRPVGLTGERTVKSLRLSKALTVPDTTTVSEACRRMAARRVNALLLTDSALLCGILTDKDIATRVIAREVSIDDTPASKVMTRPVFVLSDTLAVEALQKMVQGKFRHLPVVEGEVIAMLDITKCLYDAIARMERASEKGKAIAAAVEGVEKHWGASASG-SSSFIETLRERIFKPSLSTIIPESKVVTVSPTESVLLTTKKMLEFRASSAVVVVDDKPHGILTSKDILMRVIAQLPPESTLVEKVMTSPECATIDTPIVDALHTMHDGKFLHLPVVDRDGIVVAVVDVIHITHAAVATVSQVGATTFHEAASSMMQKFWDSAMALTPDDDDETRSENSLRLPSEGGDIGRSLPFHSSV…
CER.Bauhinia.B	MASQSVSSRRSLSSVN--TQGKKKSSDNGGPDSASRKSFSASRPFGLTGDRTVKSLRLSKALTVPETTALSEACRRMAARRVDALLLTDSALLCGILTDKDIATRVLARDISLEDTPVSKVMTRPVFVLSDTLAVEALQKMVQGKFRHLPVVEGEVIALLDIAKCLYDAIARMERAAEKGRAIAAAVEGVEKHWGSSASG-SNSFIETLRERIFRPSLSTIIPESKAVTVSPTESVLTTTKKMLEFRASSAVVTVDDKPRGILTSKDILMRVIAQLPPESTLVEKVMTPPECATIDTPIVDALHTMHDGKFLHLPVVDRDGNVVAVVDVIHMTHAAVATAGN--ANNLNEAASSMMQKFWDSAMAMSPDDDEETRSENSLKLPSDGGETGQSLPFHSSV…
CER.Cercis.o	MASQSGSSRRSLSLTN--GQGKKKFSDNGALDSAARKSISASRPVGLTGERTVKSLRLSKALTVPETTTLSEACRRMAARRVDALLLTDSALLCGILTDKDIATRVIAREVSLEDTPVSKVMTRPVFVLSDTLAVEALQKMVQGKFRHLPVVEGEVIALLDIAKCLYDAIARMERAAEKGKAIAAAVEGVEKHWGASASG-SNSFIETLRERIFRPSLSTIIPESKVVTVSSTESVLTTTKKMLEFRSSSAVMAVDDKPRGILTSKDILMRVIAQLPPDSTLVEKVMTPPECATIDTPIVDALHTMHDGKFLHLPVVDRDGIVVAVVDVIHITHAAVATVSQVGTNNFNEAASSMMQKFWDSAMALSPDDDDETRSENSLKLASDGGETGRSLPFHSSV…
CER.Phanera.A	MTSQSGSSRRSLSLTS--TQGKKKFSDNGGPDSASRKSFSASRPVGLSGERTVKSLRLSRALTVPETTTVSEACRRMAARRVDALLLTDSALLCGILTDKDIATRVIACEFSLEDTPVSKVMTRPVFVLSDTLAVEALQKMVQGKFRHLPVVEGEVIAMLDIAKCLYDAIARMERAAEKGKAIAAAVEGVEKQWGASASG-SNSFIETLREGIFKPSLSTIIPESKVVTVSLTESVLLTTKKMLEFRASSAVVAVDDKPHGILTSKDILMRVIAQLPPESTLVEKVMTPPECATIDTPIVDALHTMHDGKFLHLPVVDRDGIVVAVVDVIHMTHAAVATVSQVGINNFNEAASSLMQKFWDSAMALTPDDDDETRSENSLKLLSDGGDTGRSLPFHSSV…
CER.Phanera.B	MASQSGSSRRSLSSVN--TQGKKKSSDNGGPDSAARKSFSASRPFALTGDRTVKSLRLSKALTVPETTTVSEACRRMAARRVDALLLTDSALLCGILTDKDIATRVIARDVSLEETPVSKVMTRPVFVLSDTLAVEALLKMVQGKFRHLPVVEGEVVALLDIAKCLYDAIARMERAAEKGKAIAAAVEGVEKHWGSSASG-SNSFIETLRERIFRPSLSTIIPESKAVTVSPTESVLTTTKKMLEFRASSAVVTVDDKTRGILTSKDILMRVIAQLSPESTLVEKVMTPPECATIDTPIVDALHTMHDGKFLHLPVVDRDGIVIAVVDVIHITHAAVATVSQVGATNINEAASSMMQKFWDSAMALSPDDDDETRSENSLKLASDGGETGQSLPFHSSV…
DET.Sindora.A	MASQSGSSRRSLSLTNNPSQGKKKSSENGGTDSAGRKSISASRPASLTGERTVKSLRLSKALTIPETTTVYEACRRMTARRVDALLLTDSALLCGILTDKDITTRVIAREINLEETPVSKVMTRPVFVLSDTLAVEALQKMVQGKFRHLPVVEGEVIALLDIAKCLYDAIARMERAAEKGRAIAAAVEGVEKHWGASDSGGANSFIETLREQIFKPSLSTIIPEPKFLTVSPTESVLTTAKKMLELHVSSAVVTVDEKPRGILTSKDILMRVIAQLPPDSTLVDKVMTPPECASIDTPIVDALHTMHDGKFLHLPVVDRDGTVVASLDVIHVTHAAVATVTQVGTAGLNEAASSMMQKFWDSAMVLTPEDDDETRSNNSLRLASEAGEIGKSLPYLSAS…
DET.Sindora.B	MASQGSSSRRSLSSTNSPSLGKKKYSENGVLDSP-RKPISSRSSAGLTGERTVKSLRLSKALTVPETTSVYDACRRMTARRVDALLLTDSALLCGILTDKDIATRVIARELNLEETPVSKVMTRPVFVLSDTLAVEALQKMVQGKFRHLPVVEGEVIALLDIAKCLYDAIARMERAAEKGRAIAAAVEGVEKHWGTPSSGSSNSFLETLRERIFKPSLSTFISDTRIVTVSPTESVLTTTKKMLELRMSSAVVTVGDKPRGILTSKDILMRVIAQLPPESTLVEKVMTPPQCASIDTPIVNALHTMHDGKFLHLPVLDRDGSVVSVLDVIHITHAAVATVTQVGTAGLNEAASSMMQKFWDSAMALSPEDDDETQSNSSTKLVSEGGDTGRSQSCVTSN…
OUT.Arabidopsis.O	MANQGGPSRKSLSFSGHSFQGRKKASENGGSDLLPRRSLTSSRSSERSGERTVKRLRLCKALTVPDSTTLFEACRRMAARRVDALLLTDSALLCGILTDRDIATKVIAKQLNLEETPVSKVMTKPVFVLSDTIAVEALQKMVQGKFRHLPVVEGEVIALLDIAKCLYDAIARMERSVEKGKAIAAAVEGVEKNWGTSIAG-PNTFMETLRERIFKPSLSTIIPETKVLKVGLDETVLGVTMKMVEYQSSAAMVMVENKLVGILTSKDILMRVISQLPQETTTVEKVMTPPESATVDMAIVEALHIMHNGKFLHLPVLDKDGDVVAVIDVIHITHAAVTTAGS--TAGINETANSMMQKFWDSAMALSPEDGDETRSEEESMKLSSEIEVTKSFSY----…
OUT.Prunus.O	MASQGGSSRRSLSLTNTSLQDKKKSSDNGGPESA-RKSFSASRSIGLTGERTVKRLRLSKALTVPENTSIQEACRRMAARRVDALLLTDSALLCGILTDKDIATRVISRELNLEDTLVSKVMTRPIFVLSDTLAVEALQKMVQGKFRHLPVVEGEVIALLDIAKCLYDAIARMERAAEKGKAIAAAVEGVEKHWGTSTSG-SNTFVETLRERLFRPSLSTIIPESKVLTVSPTDTVLMTTKKMQEMRVSSAVVTVDNKPRGILTSKDILMRVIAQLSPKATLVEKVMTQPECATVDTPIVDALHTMHDGKFLHLPVVDRDGTVVAVVDVIHITHAAVATVGN--TAGVNEAANSLMQKFWDSAMALGPEEDEDSRSEGSLKLASDGAETGRSLPFPSSN…
OUT.Quillaja.O1	MTSQDSSSRRSFSLTNSSLQGRKKFPENGDS---SRKPNSMPRSMGLTGERTVKRLRLSKALTVPETTTISDACRRMAARRVDALLLTDSALLCGILTDKDLATRVIACEVNLEGTPVSEVMTKPTFVLSDTLAVEALQKMVQGKFRHLPVVEGEVIALLDIAKCLYDAIARMERAAEKGKAIAAAVEGVEKRWATTVSG-PNTFIEALQERLFRPSLSTIITESKIVTVTPAETVLMASKKMLELQVSSAVVTIDGKPHGILTSKDLLMRVIAQLPPESTLVEKVMTPPECVTVDTPIVDALHTMHDGMFLHLPVVDREGNIAAVVDVLHITHAAVATVSQVGTTGINEAASSMMQKFWDSALALTSDEDEEARSENSLKLASEGAETGKSLPYHSSD…
OUT.Quillaja.O2	MTSQDSSSRRSLSLTNSSFQGKKKYSENGGPDPS-RKSISTTRSMGLTGERTVKRLRLSKALTVPETTTIYEACRRMAARRVDALLLTDSALLCGILTDKDLATRVIACEVNLEETPVSKVMTKPTFVLSDTLAVEALQKMVQGKFRHLPVVEGEVVALLDIAKCLYDAIARMERAAEKGKAIAAAVEGVEKHWGTSVSG-PNTFIETLRERMFRPSLSTIIPESKVVTVSPTETVLMASKKMLELRLSSAVVTVDGKPHGILTSKDLLMRVIAQLPPEATLVEKVMTPPECVTVDTPIVDALHTMHDGKFLHLPVIDRDGNIAAVVDVLHITHAAVATVSQVGTAGINEAASSMMHKFWDSAMALTPDDGEETRSENSLKMASEGEETGRSLPYHSLD…
OUT.Vitis.O	MASHGGSSRKSLTLSM-PSQGKKKASENGAGPDSARKSLASARSMGLTGERTVKRLRLSRALTVPDTTSIYEACRRMAARRVDALLLTDSALLCGILTDKDIATRVIARELNLEETPVSKVMTRPIFVLSDTLAVEALQKMVQGKFRHLPVVEGEVIALLDIAKCLYDAIARMERAAEKGKAIAAAVEGVEKNWGTSLSG-PSTFIETLRERMFRPALSTIIPESKVVTVSPTDTVLTAAKKMLELKLSCAVVAVENRPKGILTSKDILMRVIAQLHPESTPVEKVMTPPECATIDTPIVDALHTMHDGKFLHLPVIDRDGGVVAVADVIHITHAAVATVSQVGNAGVNEAASSLMQKFWDSAMALG-DDDEETRSEGSLKLASEGTEIGRTLPYTSSA…
PAP.Aeschynomene.A	MASQSGSSRRSISS-------TRRASESGAPQSNVRKSFSSSRPMVLTGERTVKSLRLSKALTIPETTTIYDACRRMAARRVDAILLTDSGLLCGILTDKDITKKVIAHEVSLEDTPVSKVMTRPVFVLSETLAVEALQKMVQGKFRHLPVVEGEVVALLDIAKCLYDAIARMERAAEKGKAIAAAVEGVEKNWGTTGPV-NSTFIETLREQIFKPSLSTIIHESKVVTVSPTDSVLITTKKMLELHSSSAVVTVDGKPRGILTSKDILMRVIAQFPPDSTPVEKVMTPPECAVIDTPIVDALHTMHDGKFLHLPVVDRDGSVVSVVDVINVTHAAVATVSQVG----SEVASSMMQRFWDSAMALTPDDDDETRSDNSLKLASDGGEAGRSLTYLASS…
PAP.Aeschynomene.B	-----SHGRRSMSVTNSPSRSKKKNS-S--P--DLRKTFSHQR----TGERTVRSLRLSKALTVPETTTVYDACRRMAARKVDALLLTDSALLCGILTDKDIATRVIAPEVNLEETPVSKVMTRPVFVLSDTLAVEALQKMVQGKFRHLPVVEGEVIAMLDIAKCLYDAIARLERAAEKGKAIAAAVDGIEKHIGGSASGTNSSFIETLREQIFKPSLSTIIPESKVVTVSQTDTILEATKKILEVGASCAIVTSEDKPHGILTSKDILMRVIAQLPPSSTLVEKAMTPPQCAMVDTPIVDALHTMQDGKFLHLPVLDKDGSVAAIVDVITITHAAVATASQVGTATLHEAANSMIQKFWDSAMALPPDDDDDTQSDSSLKLISEGGETGRSICFNSSS…
PAP.Lotus.A	MASQGGSSRRSISS-------SRRASESAASLSTARKSLSSLRPLGFTGERTVKSLRLTKALTVPETTTVYEACRRMASRRVDGLLLTDSAFLSGILTDKDIATRAIAQEINLENTPVSTVMTRPVFVLSETLAVEALQKMVLGKFRHLPVVEGEVLALLDIAKCLYDAIARMERAAEKGKAIAAAVEGVEKHWGTSDS--NSSFIETIRDQIFKPSLSTIVPESKIATVSPTDSVLTTTKKMVELRASCAVVTVDGKPRGIFTSKDVLMRVIAQLPPASTPVEKVMTPPECAFIDVPIVDALHTMHDGKFLHLPVIDRDGIVVAVVDVIHVTHAAVATVSQVG----NEAATSLMQRFWDSAMALTPDDDDETRSESSLKLASEGGETGRIGPYLSSS…
PAP.Lotus.B	MSSQGGSSRMSNSLSD--SPRKKKVTEFTTLDLAARKSFTPMRTYCSRGERTVKSLRLSKALTIPETTNVYEACRRMASRRVDALLLTDSALLCGILTDKDIATRVTAREINLEETPVSKVMTRPVFVLTDTLAVEALQKMVQGKFRHLPVVEGEVVALLDIAKCLYDAIARMERAAEKGKAIAAAVEG-----------SNSSFIETLRERIFKPSLSTIIPESKVATVSPSDTILTATNKMLEFHVNSAIVTVDDKTCGILTSRDILMRVVAHLPPSSTLVEKVMTPPECATLDTPIVDALHTMHDGKFLHLPVVDRDGIVVAMVDVIHITHAAVAPASKVGSANMNEATSSMIQKFWDSAMSLTPDDEEDSQSDISTKMISEGGETGRSMSYLASS…
PAP.Medicago.A	-------SRRSVSS-------PRRASESAVGRGGPRKSISLARPMGLTGERTVKSLRLSKALTVPETTTVYEACRRMAARRVDALLLTDSGLLCGILTDKDIATKVVAEEINPEDTPVSKVMTRPVFVLSETLAVEALQKMVQGKFRHLPVVEGEVLALLDIAKCLHDATARMERAAEKGKAIAAAVEGVEKHWGSSNSDSNSSFVEALREKIFKPSLSTIIHESKMVTVAPTDSILKTTKKMVELHAGCAVVTVDGKPRGIVTSRDILMRVIAQLPPASTHVEKVMTPPECVIIDTPIVDALHTMHDGKFLHLPVVDRDGIVVAVVDVIHVTHAAVATVSQVG----NEASTTLMQRFWDSAMALPPDDDDETRSESSFKIGSDGGETGRSIPYISAS…
PAP.Medicago.B	-------SRKSGSFSTSPTRSRNKTTG--FS--PPPRPFHPMRPT-TTGERTVKSLRLSKALTVPETTTVYEACRRMAVRRVDALLLTDSALLCGILTDKDILTRVIAREVNLEDTPCSKVMTRPVFVLTDTLAVEALQKMVQGKFRHLPVVEGEVVAILDIAKCLYDAIARMERAAEKGKAIAAAVEGIDKHWGASASGSNSSFIDTLREQIFKPSLSTIIPESKVVTVSPTDTVLTTTKKMLELRASAAIVTVDDKPCGILTSKDILMRVIAQLSASSTLVETVMTAPECAIIDTPIVDALHIMHNGKFLHLPVVDRDGIVVATVDVINITHAAVATASQVGTANLNETANSMIQKFWDSAMALTSEEEEDSQSDISLKMISEGGETGRSIPYNASS…
PAP.Phaseolus.A	MASQTGASRRSISS-------TRKASESGVSHVTSRKSMTSFPPVALAGERTVKSLRLTKALTVPETTTIYEACRRMAARRVDALLLTDSALLCGILTDKDIATRVIAKEINIENTPVSKVMTRPVFVLSETLAAEALQKMVHGRFRHLPVVEGEVLALLDIAKCLHDAIARMERAAEKGKAIAAAVEGVEKHWGTSES--NTSFIETLREQIFKPSLSTIISESKLVTVSPTDSVLTTTKKMVEFHESCAVVTVNDKPRGIFTSKDILLRVIAQLSPESTPIEKVMTPPECVVIDTPIVDALHTMHDGKFLHLPVIDRDGSVVAVVDVIHVTHAAVATVSQVG----NEAATTLMQRFWDSAMALTPDDDDDTRSDSSLKLASDGGDTGRSIPYLSSS…
PAP.Phaseolus.B	MSSHGGSSRRGSSLLNSPSQNRKKSTES--PDLTTRKAFPSSRTV---GERTVKSLRLSKALTVPETTTIYEACRRMAARKVDALLLTDSALLCGILTDKDIATRVIAREVNLEETTVSKVMTRPVFVLSDTLAVEALQKMVQGRFRHLPVVEGEVVAILDIAKCLYDAIARMERAAEKGKAIAAAVEGIEKHWGTPTSGTNSTFFETLREHIFKPSLSTIIPESKVVTVSPTDSVLATTKKMLELRVSSAVVTVDDKPCGILTSNDILMRVIAQLSPAFTLVEKVMTPPECAIIDTPIVDALHTMHDGKFLHLPVVDRDGTVVATVDVIHITHAAVATASQVGSASLNEAANSMIQKFWDSAMSLVPGEDDDNQSETSLKMISEGGETGRSLSYL-GS…
