# Supplementary material for: Legume genome structures and histories inferred from Cercis canadensis and Chamaecrista fasciculata genomes
Source: Plant J. 2026 Jun 10;126(5):e70981. doi: 10.1111/tpj.70981 (PMC13252982; doi:10.1111/tpj.70981)
Supplement: Supplementary file 6 — Data S6. Manuscript supplement; Compressed directory of aligned sequences from 250 gene families with high rates of gene duplication consistent with whole‐genome duplications in the legume subfamilies. [file TPJ-126-0-s006.gz › S6_consen_wgd_tree/40_wgd_aln_manual_wgd_copy/Legume.fam3.02732]

CAE.Acacia.A	-FFVFSFIFVF-ISTTISTSFSSPYPYGLSYHIDCGSPTSSDPFTTWLSDRFFTGGVSSVVSEPLRFNYPYEKTLRFFPVSHGKKCYVIPTLPSGRYFLRAFVVYDYDGKSHAPSFDVAVEGTVVFSWRSPWPESVALGGAYSDLFVYVTDGEADVCFYSLATDPPVISSLELEQVDSMSYDSTSIGNTHVLVYGRLSCGTEQWGPGFSDTDLFGRSWQSDSEFRSNFGNRDGVRALSTRNTIRGTEQKPYFPMKLYQSAVTVGGDGVLEYNLNVDAKLDYLVWLHFAEIDSSVKKAGDRVFDVFIDKVTRIDIYKQVGTFAAFTWHYIVRLSSSVLTVKLVAAVGAPLISGLEYALIPSDPSTVPEQAIAMKALKESLRVPDRMGWGDPCAPTNWDAW…
CAE.Acacia.B	THFFLLVFFFFFFSTTAYSAPHQPYPYGLAYRIDCGSATTTDPFTTWLSDRFYTGGVTGIVSEPLRFHYPYEKTLRFFPVSYGKKCYVVPSLPNGTYFFRTFIVYDYDGKSHTPSFDISVEGTVVFSWRSPWPELLSRDGAYSDLFAYVKDGEADVCFYSLATDPPVISSLELVQVDPSSYNSA--GNDLVLVYGRLSCGTNSWGPGFSDADLFGRSWQSDKDSRSN---SADVRTISTRNTISGTDVKPYFPMKLYQSAVTVDGDSSLEYKLNVDAKLDYLVWLHFAEIDSTVKKAGDRVFDVFIDKVTRIDIYKQVGSFAAYSWHYTVKLSSSVLSVTLVAAKGAPLISGLEYALVPNDPSTIPEQVIAMKALKESLRIPERMGWGDPCAPTNWDAW…
CAE.Chamaecrista.A	PHFHVFFSFFFFISTSF----STSYLYSLSYHIDCGSPITTDPFTTWLSDRFFTGGVVSVVSEPLRFHYPYEKTLRFFPISHSKKCYIIPSLPSGRYFLRTFVVYDYDGKSHTPSFDVAVEGTVVFSWRSPWPEPVARGGAYSDLFAYVNDGEADVCFYSFATDPPVISSLELFRVDPLAYDSASTVNENVLVYGRLSCGTEQWGPGFSDTDLFGRSWQSDSEFRSN---SDGVRALFTRNTISGTEQMPYFPMKLYQSAVTVGGDGVLEYNLNVDAKLDYLVWLHFAEIDSSVKKAGERVFDVLIGKVSRIDIYKQVGSFAAFTFHYTARLSSSMLSVKLVAVVGAPLISGLEYALVPSDPSTLPQQVTSMKALKESLRVPDRMGWGDPCAPTNWDAW…
CAE.Senna.A	--FLLFFFFII-I----PTSFSDHYPYSLSYHIDCGSPITTDPFTTWLSDRFFTGGLASVVSEPLRFHYPYEKTLRFFPISHSKKCYILPSLPSGRYFFRTFVVYDYDGKSHTPSFDVAVEGTVVFSWRSPWPEPVARGGAYSDLFAYVTDGEADVCFYSFATDPPVISSLELVHVDPSSYDSATVGNEHVLVYGRLSCGTEQWGPGFSDTDLFGRSWQSDLEFRSNSGQSDGARAIFTRNTVSGTEQKPYFPMKLYQSAVTVGGDGELEYNFNVDAKLDYLVWLHFAEIDSSVKKAGERVFDVLIGKVSRIDIYKQVGSFAAFSWHYTVRLSSSVLSVKLVAAVGAPLISGIEYALVPTDPSTEPQQVIAIKALKESLRVPDRMGWGDPCAPTNWDAW…
CER.Bauhinia.B	--VFSFLVFFFFISSATHL---PPYPYGLTYHIDCGSPTSTDPFTAWLSDRFFTSGATSIVSEPLQFKYSYEKSLRFFPISYGKKCYIIPSLPTGRYFIRIFIVYDYDGKSHPPSFDVSVEGTVVFSWRSPWQESVARQGAYSDLFAFVNDGEADVCFYSFATDPPVISSLELFQVDPLSYDSGTLGDKLVLVYGRLSCGTDHWGPRFSDTDHFGRSWQSDEDFRSKSKSSGEVQIISTTNTISGTDQKPYFPMKLYQSAVVGGEDGTLDYELNVDAKLDYLVWLHFAEIDSTVKKARERVFDVFISKVTRIDIYKQVGSFAALSWHYTVKLSSSVLSVKLVAAVGAPLLSGLEYALVPNDPSTVPEQVIAMKALKDSLRIPDRMGWGDPCAPTNWDAW…
CER.Cercis.o	---FSFFFFFFFFFISSAT-PLAPYPFGLTYHIDCGSPTSTDPFTTWLSDRFFTGGATSIVSEPLHFHYSYEKSLRFFPISYGKKCYIIPSLPPGRYFIRTFIVYDYDGKSHPPSFDVSVEGTVVFSWRSPWQESVARDGAYSDLFAFVNDGEADVCFYSFATDPPVISSLELFQVDPLSYDSATLGDKLVLVYGRLSCGTNQWGPGFSDTDLFGRSWQSDEEFRSKSKSSGDVQVISTTNTISGTDQKPYFSMKLYQSAVVGGEDGTLDYELNVDAKLDYLVWLHFAEIDSTVKKAGERVFDVFISKVTRIDIYKQVGSFAAFSWHYTVKLSSSVLSVKLVAAVGAPLLSGLEYALVHNDPYTITEQVIAMKALKESLRIPDRMGWGDPCAPTNWDAW…
CER.Phanera.A	-----LFFFCFFFFISSA-TPLAPYPYDLAYHIDCGSSTSTDPFTTWLSDRFFTGGASSIVSEPLHFHLTYEKSLRFFPISYGKKCYIIPSLPPGRYFIRTFTVYDHDGKSHPPSFDVSIEGTVIFGWRSPWQESVARDGAYSDLFAFVNDGEADVCFYSFATDPPVISSLELFQVDPLSYDSATLGDKLVLVYGRLSCGTDQWGPGFSDTDLFGRSWQSDEEFRSKS---KEFQAISTTNTISGTDQKPYFPMKLYQSAVVGSEDGILDYELNVDAKLDYLVWLHFAEIDSTVKKAGERVFDVFISKVTRIDIYKQVGSFAAFSWHYTVKLSSSVLSVKLVAAVGAPMLSGLEYALVPKDPSTISEQVTAMKALKESLRIPDRMGWGDPCAPTNWDAW…
CER.Phanera.B	---LFFFFFLFCFFNISSATPSSPYPYGLTYHIDCGSPTSTDPFTTWLSDRFFTGGATSIVSEPLHFQYSYEKSLRFFPISYGKKCYIIPSLPPGRYFIRTFIVYDYDGKSHPPSFDVSVEGTVVFSWRSPWQESLARDGAYSDLFAFVNDGEADVCFYSFATDPPVISSLELFQVDPLSYDSAALGDKLVLVYGRLSCATNHWGPRFSDTDLFGRSWQSDEDFRSKSKSSGDVQVISTTNTISGTDQKPYFPMKLYQSAVVGNEDGKLDYELTVDAKLDYLVWLHFAEIDSTVKKAGERIFDVFIGKATRIDIYKQVGSFAAFSWHYTVKLSSSVLSVKLVAAVGAPLLSGLEYALVPNDPSTVPEQVIAMKALKDSLRIPDRMGWGDPCAPTYWDAW…
DET.Sindora.A	ILFFIFFLFFTISAVTPSTPPPPSYPYGLAYHIDCGSPTTTDPFTTFLSDRFFTGGTTSIVSEPLHFHYSYEKTLRFFPISYGKKCYIIPSLSSGRYFFRTFIVYDYDGKSHPPSFDVSVESTVVFSWRTPWPESVARDGAYSDLFAYVTDGDADVCFYSFATDPPVISLLELVQVDPLSYDSSTTGNNLVLVYGRLSCGTEQWGPGFSDTDRFGRSWQSDKEFRSNSESSNGVKELSTRNTISGTDQKPYFPMKLYQSAVTVSDGGGLEYKLPVDAKLDYLLWFHFAEIDSSVKKAGERVFDVSVEKVTRIDIYKQVGSFAAYTWQYTVKLSSSVLTVKLEAAVGAPLLSGLEYAMVPNDPSTAPEQASAMKALKESLRIPDRMGWGDPCAPTSWDAW…
DET.Sindora.B	---FSLLLFFFISCTSTPLP-SPSYPYGLAYHIDCGSSTTTDPFTTFLSDRFFTGGATNVVSEPLHFQLSYEKSLRFFPVSYGKKCYVIPSLPSGRYFFRTFIVYDYDAKSYPPSFDVSVESTVVFSWRSPWPESVARDGAYSDLFAYVNDSDADVCFYSFATDPPVISLLELVQVDPLSYDSATTGHSLILVYGRLSCGTGHWGPGFSDTDLFGRSWQNDAEFRWNPENFNVVREISTTNSISGTDQKPYFPMKLYQSAVTVGGGHALEYKLPVDGKLDYLLWLHFAEIDSTVRKAGERVFDVVIEKVTRIDIYKQVGSFAAFTWHYTVKLSTSVLSLKLVAAVGAPILSGLEYAIVPSDPSTVSEQVTAMKALKEALRIPDRMGWGDPCAPTSWDAW…
OUT.Arabidopsis.O	-----FFLFLSSFFLLLH--LSLSSPFNTSFFIDCGSPESTDVFRTWLPDQFYSGGSTAVVSEPLRFHLIAEKTIRYFPLSFGKKCYVVPL-PPGRYYLRTFTVYDYDGKSHSPSFDVSVEGTLVFSWRSPWPESLLRDGSYSDLFAFIGDGELDLCFYSIATDPPIVGSLEVLQVDPSSYDADGTGQNVLLVYGRLSCGSDQWGPGFTHTDNFGRSWQSDEDFRSE-DSRSVARSLSTLEKIKGVDQAPYFPMKLYQTAVTVSGGGSLVYELEVDAKLDYLLWFHFSEIDSTVKKAGQRVFDLVVDNVSRVDVFHEVGGFAAYSLNYTVKLSSTIVTVKLSSVSGAPIISGLEYAIVPADMATVPEQVTAMKALKDSLRVPDRMGWGDPCAPTSWDAW…
OUT.Prunus.O	----VFFLLSLSLFISSSSSSASPYPYGLSYHIDCGGPTSVDPFTAWLSDRFFTGGATSVVSEPLQFRHPQEKTLRYFPLSAGKKCYIIPNLPSGRYYIRTFTVYDYDGKSHSPSFDVSVEGTLVFSWRSPWPEDLARTGAYSDLFAFVSDSQADVCFYSIATDPPVIGSLQLIRVDPASYDAVSIGQNYILVYGRFTCGSDQFGPGFSDTDLFGRSWQNDKDVR-STDDDSTVRSLSTRNTIANTDHSPYFPMKLYQTATLVDG-KGLVYELQVDAKLDYLLWFHFAEIDSSVTKSGQRVFDILIGKVNRIDIFKEVGNFAAYSWRYTVKLSSTVLSVKLQSVAGAALISGLEYALVPADVATVPEQVVAMRALKDSLRIPDRMGWGDPCAPTNWDAW…
OUT.Quillaja.O1	LFLFFVFFFIISNCTSSSSTPLPPYPYGIAYHIDCGSPTTTDPFKIWLSDRFFTGGTSNVVSEPLHFHHPHEKTLRFFPISFGKKCYVVPSIPAGRYFIRIFTVYDYDGKSHAPSFDVSIEGTVVFSWRYPWPEPLSRDGAYSDLFVHVDDGEADVCFYSLATDPPVIGSLELIQVDPLSYDSSTVGDNFVLVYGRLSCGSDQWGPGFSDTDHFGRSWQSDLKFRSNTN-ANGVRQLFTTNTISGTDQKPYFPMKLYQSAVTIGGGAALEYELTVDAKLDYLVWLHFAEIDSTVTKAGQRVFDVVIGKLTRIDIYKQVGNFAAFSWHYTVKLSINYLNVKLITVAGAPLISGLEYALVPKDLSTVPDQVVAMRALKDSFRVPGRMGWGDPCAPTNWDAW…
OUT.Quillaja.O2	---FLFFFFVVIIYTASSTTPLPPYPYGIGYHIDCGSPTTTDPFKIWLSDRFFTGGSTSVVSEPLYFHHLHEKTLRFFPISFGKKCYVIPSLPTGRFYIRTFTVYDYDGKSHAPAFDVSVEGTVVFSWRSPWAERLTRDGAYSDLFVHVKDGEADICFYSIATDPPVIGSLELVQVDPLSYDSATVGDKFILVYGRLSCGSGQWGPGFSDTDHFGRSWQSDLKFRPNTNDSSGVRPLGTKNTISGTDQKPYFPMKLYQSAVTIGGGQALEYELPVDAKLDYLVWFHFAEIDSTVKKAGQRVFDVVIGKLTRIDIYKQVGSFAAFSWHYTVKLSTSYLTVKLVAAAGAPLLSGLEYALVPNDLSTVSEQVVAMRALKDSLRVPDRMGWGDPCAPTNWDAW…
OUT.Vitis.O	---FAVFFFILPILFSPLSSSEVQYPFNVSYNIDCGGSTSVDQFRTWLSDRNYTGGSTGLVSEPLHFHPLQEKTIRFFPLSSGKKCYIVN-LPNGRYYVRTFTVYDYDGKSHSPSFDLSVEGTLVFSWRSPWPEEVSQHGAYSDLFVYVNDGEADVCFYSIATDPPVIGSLEIIQIDAYSYDSATIGTDQILVYGRLTCGSDQWGPGFSDTDFFGRSWQSDEEFRA---KNSNIKRLLTSKSIANTNKLPYFPMRLYQSAVTVTGNGALEYELQVDAKLDYLLWFHFAEIDASVNAAGKRVFEVVIGNVTRIDVYQRVGGFAADNWHYVVKLSNTLLTVKLVPVVGAPILSGLEYALIPADLSTVPDQVIAMRALKESLRIPARMGWGDPCAPTNWDAW…
PAP.Aeschynomene.A	----LFLISITTIITSTTIPPSTSYPYGFSYHIDCGTPTSTDPFTTWLSDRYFSGGATAIVSEPLLFPHPHEKTLRFFPTSSGKKCYTLPLPPPYRFLLRTFVVYDYDGKSHPPSFDVSVRSTVVFSWRSPWSQSLARRGAYSDLLASFPSSDAAVCFYSFATDPPVVSSLELFSVDPNSYDATATTHDAILVYGRLSCGSGQWGPGFTDTDRFGRSWQSDSDYR--SASSDKVVAVSTRNGISGADQKPYFPEKLYQTAATADEGGVLEYELSVDAKLDYLIWMHFAEIEGKVRKAGERVFDVFVGELTRVDIYKSVGSSAAFTWHHTVKLSSSVMSVKLVGVAGSPLICGIEYALVPTDPSTVPQQVVAMKALKDSLRIPERMGWGDPCAPTNWDAW…
PAP.Aeschynomene.B	----FFLFFFCIAIASSAPSPPPSYPYGSSIHINCGSSTTTDPFITWLSDRFFTGGNPALVSEPLRFHLPSEKTLRSFPSSYGKKCYSFPSLSSGRYLLRTFTLYDYDDKSRPPSFDVSISSTIIFSWRSPWPESSASDGAYSDFLAFVSNDSTDLCFYGFATDAPVISSLELFQVDPSSYEAASTGKNLVLVYGRVSCGSDEWGPGFTDEDRFGRSWQPDSAFRTLPEAEDAVHVVFTENTVSGADHSPYFPMKLYQTAVTVDG--ILEYELSVDAKMDYMVWLHFAEIDSSVKKEGERVFDVFIGKVSRVDIFKEVGGFAAFDWHYTVKLSDRVLSVRLVADVGTPIICGFEYALIPIEASTVPQQVRAMKALKDSLRVPDRMGWGDPCAPTAWDAW…
PAP.Lotus.A	------------------------------------------------------------------------------------------------------------------------------------------------------------------------------------------------------------------------------------------------------------------------------------------------------------------------------------------------MSVKLVGVVGAPLISGIEYALVPGDPSTVPQQVIAMKGLKDSLRVPERMGWGDPCAPTNWDAW…
PAP.Lotus.B	-------------------------------------------------------------------------------------------------------------------------------------------------------------------------------------------------------------------------------------------------------------MRLYQMAVTVEE-GVLEYELGVDAKMDYMVWLHFAEIDSTVKKAGERVFDVFIGDVSRVDIFKEVGGFSAFTWHHVVKLSSNVLGLKLVAAVGAPLISGIEYALVPNDPSTLPLQVSAMKALKESLRVPDRMGWGDPCAPTSWDAW…
PAP.Medicago.A	------ILFFSILTT-----VSTALPYGISYHIDCGTPTTTDSFTTWLSDRFFTGGTTGFVSEPLQFHHHHEKTLRFFPISSGKKCYSIPSSTTSRYLIRTFVVYDYDGKSHPPSFDVSVSGTVVFSWRSPWPQNLARDGAYSDLFASFKEQEVLICFYSFATDPPVVSSIELFGVDPASYDSASINNDTILVYGRVSCGSNQWGPGFTDDDRFGRSWQSDSDYRISGSRRNKVVAVSTRRNIAGTNQKPYFPAKLYETAATAEEGGVLEFELNVDAKLDYLVWLHFAEIEDRVRKAGERVFDVFIGDLTRVDIYKQVGGLAAFTWHHTVKLSSSSLIVKLVGVVGAPIICGIEYALVPGDPSTVPQQVIAMKALKDSLRVPERMGWGDPCAPTNWDAW…
PAP.Medicago.B	-HFFFSFIIITTTTTISTSTPTPSFPFGSSYHINCGTSTITDPFTTWLSDRYYTGGATTTVSEPLRFNLPSEKTLRFFPSSSGKKCYSFPSLPSARYLLRTFTVYDYDAKSRPPSFDVALSSTIIFNWRSPWPESTARDGAYADLFAFLHTPSADLCFYGFATDAPIISSIELIPVNSASYDSNSTGENFILVYGRVSCGSGDWGAGFTDTDKFGRSWQPDETFRTEPE--EIVRVLSTENTVNGTEKEPYFPMKLYQTAVTTEE-ETLEYELSVDAKMDYMVWLHFAEIDSSVKKEGERVFDVFIGNVTRVDIYKEVGSFAAFTWHYTVKLSSNVLGIKLVTVSGAPLICGFEYALVLNEPSTHPLQVSAMKALKESLRVPGRMGWGDPCAPTTWDAW…
PAP.Phaseolus.A	FLTLSLLIIFATTTTSTNLPHSFSFPYGLAYHIDCGSPTTTDPFTTWLSDRYFSGGATGIVSEPLHFHHAHEKTLRFFPISSGKKCYAIPSLPPSRYLLRTFVVYDYDGRSHPPSFDVAVGSTVVFSWRSPWPLSLARDGAYADLFATILSSEALICFYSLATDPPVISSIELFAADLASYDAAAIDNGTVLVYGRLSCGSDQWGPGFSDSDPFGRSWQSDSEFR--TG-RSKVVAVSTRSSISGAEQKPYFPAKLYQTAATAEEGGVLEYELNVDAKLDYLVWLHFAEIEGRVRRVGGRVFDVYLEVLTRVDIYKQVGGFAAFTWHHTVKLSSSVLSVKLVGVVGAPLICGIEYALVPSDPSTVPEQVVAMKALKDSLRVPERMGWGDPCAPTNWDAW…
PAP.Phaseolus.B	--FFSFFLFFFPITTSAPPPP-PPYPYGFSYHINCGTSASTDSFTTWLSDRFFSAGSSALVSQPLNFPLPSEKTLRFFPSSYGKKCYTFPSLPSSRYLLRTFTVYDYDAKSRPPSFDVSLSSTVIFSWRSPWPESTAAKGAYSDLFASLSNTSLDLCFYGFATDAPLVSSLELIQVHPAAYGAS---DNTILVYGRISCGAPHWGAAFSDTDRFARSWQPDSAFRTIPQYSNDVSFLSTANSISGADEEPYFPMKVYQSAVTTEG--TLEYELGVDAKMDYAVWLHFAEIDSSVKKAGERVFDVFIGDVTRLDIYKQVGGFSALTLNYTLKLSSNVFTLKLVPAVGAPLISGVEYALVPLDPSTLPLQATAMKALKESLRVPDRMGWGDPCAPTTWDAW…
