# Supplementary material for: Legume genome structures and histories inferred from Cercis canadensis and Chamaecrista fasciculata genomes
Source: Plant J. 2026 Jun 10;126(5):e70981. doi: 10.1111/tpj.70981 (PMC13252982; doi:10.1111/tpj.70981)
Supplement: Supplementary file 6 — Data S6. Manuscript supplement; Compressed directory of aligned sequences from 250 gene families with high rates of gene duplication consistent with whole‐genome duplications in the legume subfamilies. [file TPJ-126-0-s006.gz › S6_consen_wgd_tree/40_wgd_aln_manual_wgd_copy/Legume.fam3.01188]

CAE.Acacia.A	------------------------KMWNN--NNNNNHHHHHSEASDPMKQDMRYFMESFEDRKKQTPASDVQNNLKQEILQLEIRLHDQFKVRCGLERALGYKPSSFVDSNDFVLPEPATKLIKEIAVLELEVAYLEQHLLSLYRKAFHQQLSFAVPSTKDERLKLSLRTPPTSFLGVPNPNFSNNAASSALRFNTHEL-----------EAPAREKLFDSNMYRCHSSLSHSSTFTRTSAES--LAKAVYACHSRQLAMMEYPETGSSSMISLAEQLGTRVFEHVPDTPRISENMVKCIAAIYCKVAEPHMAYHGISSPSSSFSSMSAFSIEEQGNMWSPGFRNSFFDVGVAPFQVEGLRHHVVPYCSMFEVSWIYRDSLKLGDTENLLQFRSLTCRL…
CAE.Acacia.B	-MGLDGVGENKMVGLRLTQTHKRSKSFTDKKKVEEDNPDNHIEASDRTKLDIGYLTDRTKSTNKQNPASEVQNNLKQEILELERRLQNQFEVRCTLEKALGYRPSSLQNSNDVIMPKPATELIKEIALLELEVVYLEQHLLSLYRKAFDQQLSSVSPSTKEEKLKNSTVTPKTRVIEVPDLEILSKRGCSAIESDSHKLETPGKEYGHDLEGTGLEKLLDSGVYRCHSSLSQYSAFTRTSPPAEPLDKSLRACHSQPLSMLEYAQSASSNVISLAEHLGTRISDHIPDTPRLSEEMVKCISAIYCKLSDPSLTQPGLSSPSSSLSSTSGFSPGDQGDIWSPGFKNSSFDVRLDPFHVEGLKEFSGPYSTMVEVSWIYRESQKLGDTELLLQFRSLICQL…
CAE.Chamaecrista.B	-MGLDVGGENKMVGLRLAQRHKRSKSFPDKKIDEEDYPHKHLGSSDRTKLDMGYLTECTKARRKQNPASQVQNTLKQEILQLERRLQDQFEVRSTLERALGYRPSSLENSNGKIMPKPATELIKEIALLELEVVYLEQHLLSLYRKAFDQQLSSVSPSTKEEKVKPSSAAPRTKVNEASNLEVLSKRGCSATQSNSHKLETPGMEHGNEIACGAEEKLLDSGVYRCHSSLSQCSAFTRTSPPADSFDKTLRACHSQPLSMMEYTQNGSPNIISLAEHLGTRISDHIPDTPRLSEDMVKCISAIYCKLADPSLTNPGLSSPSSSLSSMSGFSVGDQADMWSPGFKNSSFDVRLDPFHVEGLKEFSGPYSTMVEVSWIYRDSQKLGDTEQLLQFRSLICQL…
CAE.Senna.A	-----------------------------------------------------FF-TDIEGRKKNTAATDVQNNLKQEVLKLERKLQEEFAVRCALESALGFEPSSSVDSNEVIMPERATKVIKEIAVLELEVAYLEQHLLSLYRKAFDQQLCCTS-STKDKRLL------RTPPSQVSKPEIVPKPACSSAVKHHN-------GH----D---EQKLLDSSVYRCHSSLPRCSAFTRTSSPPQSLAKAVCAFHSRQFSMMEYAETSSDTINNVGEHHGSGVCNHVTDTPRISEEMVKCISAIYCKLAEAPITNANISSPTSSLSSMSTFSVADQGHIWSPRFMNSYSDVALDAFHVEALQEINGPYCSMLEVSWIYRDSHKLNDIEHLFTFRSLICRL…
CAE.Senna.B	-MGLDGGGEKKMVGLRLTQRHKRSKSFPDKKRVQEDNPDYHIGASDRTKLDMGYLTECAKTTKKQNPASLVQNTLKQEILQLERRLQDQFEVRCTLEKALGYRPSSLENSDDMITPKPATELIKEIALLELEVVYLEQHLLSLYRKAFDQQISSVSPSTKEEKVKPSLTTPRARVIEVSNLDVLSKRGCSAIQSDGHKLETPGKGHGNELESGPEEKLIDSSVYRCHSSLSQYSAFTRTSPPAESMDKSLRACHSQPLSMMEYAQNASSNIISLAEHLGTRISDHIPDTPRLSEDMVKCISAIYCKLADPSLTNAGLSSPSSSLSSMSGFSLGDQADMWSPGFKNSSFDVRLDPFHVEGLKEFSGPYSTMVEVSWIYRDSQKLGDTEQLLQFRSLICQL…
CER.Bauhinia.A	-MEFERSHEKKLLGLRLTPRHKRSKSFPDKKQVEEEEPDNPFESSERMKLDMGYLTESAKARRKQTLTSDVQNTLKQEILQLEGRLQDQFEVRCTLEKALGYRHSALANSNDEIIPKPATELIREIAVLELEVVYLEQHLLSLYRKAFNEQLPCTFPSTKEEREL------------------------SAVQSNTHELETPMKGW----NSGKKENLLDSSVHRCVSSLSQHP--------AESLAKALRACHSQPLSMMEYLQNSPSNIISLAEHLGTRISDHVPESARISEDMVKCISAIYCKLADPPMTHAGLSSPTSSLSSMSGFSPGDHGDMWSPGFRNSSFDVRLDPFHVEGLKEFSGPYSTMVEVSWIYKDSQKLGETEQLLQFRSLVCRL…
CER.Bauhinia.B	-MEFEGGGENKMLGLRLTPKHKRSMSFPDKKQVEKEDPDYPLESTERTKLDMGYLTECDKAQTTHTPTREVQNTLKQEILKLERRLQDQFEVRCTLEKALGYRPKTLTNSTDVRMPKPAIELIKEIAVLELEVVYLEQHLLSLYRKAFDQQLPSPTTSTKEETAKSPPTTPRAMFIEDSKPKFSPKRGLSAVQSNTHELESPLKQC----NSGLEGNLIDSSVHRCASSLSQHK---RMSPPE-SLAKALRACHSQPLSMMEYAQNTSSNIISLAEHLGTCISDHVPESARISEDMVKCISTIYCKLADPPLTYPGISPPSSSLSSTSAFSPGDHGDMWSPGFRNSSFDVHLDPFHVEGLKEFSGPYSTMFEVSCILTDSQKLGDTEQLLQFRSLICRL…
CER.Cercis.o	-MEFEGGGENKMLGLRFTPRHKRSKSFPDKKQVEEEDLDKPLESSERMKLDMGYLTECAKARRKQTPTSEVQNTLKQEILQLERRLQDQFEVRCTLERALGCRPSAIANSNDVIMPKPATELIKEIAVLELEVVYLEQHLLSLYRKAFDQQLPSASPSTKEERVKSPLSTPGARFIEVSKPKVSLKRGLSAVQSNAHELETPVKEC----NSGPEENLLDSIVHRCASSLSQHSAFTRTSPPAESLAKALRACHSQPLSMMEYAENTSSNIISLAEHLGTRISDHVPESARLSEDMVKCISAIYCKLADPPLTHPGLSSPSSSLSSMSVFSPGDHGDMWSPGFRNSSFDVRLDPFHVEGLKEFSGPYSTMVEVSWIHSDSQKLGDTEQLLQFRSVICRL…
CER.Phanera.A	VMELEGSHENKMLGLRLTPRHKRSKSFPDKKQVKEEEPDYPLESSERMKLDMGYLTESAKARRKQTPTSEVQNTLKQEILQLERRLQDQFEVRCTLEKTLGYRPSALANSNNETIPKPATELIKEIAVLELEVVYLEQHLLSLYRKAFDQQLPSTTPSTKEERVKSPRSTRRAMFIGVSKPKVSPERELSAVQSNTRKLEPPIKGF----NSGPEENRLDSSVHRCTSSLSQHSAFTRTSPPAESLAKALRGCHSQPLSMMEYFQNSPSNIISLAEHLGTRISDHVPESARISEDMVKCISAIYCKLAEPPLAHAGLLSRSSSLSSMSGFSPGDHGDMWSPGFRNSSFDVHLDPFHIEGLKEFSGPYSTMVEVSWIYRDGQKLGETEPLLQFRSLICQL…
CER.Phanera.B	GIEFEGDGENNMLGLRLTPRHKRSKSFPDKKQVKEENPDYPLESSERMKLDTGYLTECATTRRKHTPPSEVQNTLKQEIVQLEKRLQDQFEVRCTLEKALGYGPSTIANSNDVRMPKPAIELIKEIAVLELEVVYLEQHLLSLYRKAFDQQLPSATPSTKEETVKSPLTTPRASFIEDSKTKVSPRRGLSEVQFNAHEFETPVKEC----NTGLEENPVDSSVHRCASALSQHR---RTSPPSESLAKALRACHSQPLSMMEYAQN-TSNIISLAEHLGTCVSDHVPESAKLSEDMVKCISTIYCKLADPPLTYPGLSPPSSSLSSMSVFSPGDQGDMWSPGLRNSSFDVHLDPFHVEGLKEFSGPYSTMFEVSWIRRDSQKMGDTEQLLQFRSLICRL…
DET.Sindora.A	GFEVQGGQENKMLKLKLTPRLNRSKSVPD-KRIENDNTDYELEASDRKKLDLGYLKECAKSRKKHIPASEVQSPLNQEILQFERNLQGHSEVRCTLEKALGCRPSSPVNSNDKEMPKVATEIIKELAVLEVEVVYLEQHLLSLYRRAFDQATSSVFLSMRAERAESPTTLPKVRSLKVSKLEALSTQGSSAVQSNVHELGTLRKEHRHELERGPEENTQDSKARRCYSSNSECSAV-KTSHPV---QPSAKYSHSQPLSMMEVHQEASSKTASLAEHLGTCISDHVPDTPRLSEDMVKCISEIYCKLGEPPSPHPDLSSPSSFLSSVRAFSPADHGDMWSPGFRNSSFDVQLDPFHVERLLELSGPYSTMVEVSCLNKDNQKLIDAEQLFQFKSQISRL…
DET.Sindora.B	DMQFDGGGENIMLGLKLAPRHKRSTSFPDKQGVEDGKPDNHSDSSDRNKLDIGYLTECGEARKKEIPPREVQNTLKQEILLLERKLQSQFEVRSTLEKALGYRPSSIVNSNDTIMPKPATELIKEIAVLELEVVYLEQHLLSLYRKAFDQQLCNVSPPTKEARVKSPLTTPRARFIEVSEHEVLSKRGHSAVQSDDPELETVGKEHS---NSGPEDNLLDSGVYRCHSSLSQCAAF-RTSSPTESLAKSLRACHSQPLSMMEYAQNASSNIISLAEHLGTRISDHVPDTPRLSEEMVKCISAIYCKLAEPPLTHPGLSSPSSSLSSGSAFSPADQGDTWSPRFRNPSFDVRLDPFHVEGLKEFSGPYSTMVEISWIYRDSQKLGDTEQLLQFRSLICQL…
OUT.Arabidopsis.O	-MGFGGGGGGRMLDLRIVQNHKRSKSFPEKKRVEGDKTSSSHEASQRMKLDMGRS----NESKHNQYHSNTETSLKQEITHLETRLQDQFKVRCALEKALGYRTASLTETNDIAMPKPATDLIKDVAVLEMEVIHLEQYLLSLYRKAFEQQISSVSPNLENKKPKPPVTTPRRRLDFSEDDD----TPSKTDQHTVPLLDDNQNQSKTEIA-AVDRDQMDPSFRRSHS---QRSAFSRKASPEDSWGKASRSCHSQPL----YVQN-GDNLISLAEHLGTRISDHVPETPKLSEGMVKCMSEIYCKLAEPPSVHRGLSSPNSSLSS-SAFSPSDQYDTSSPGFGNSSFDVRLDSFHVEGEKDFSGPYSSIVEVLCIYRDAKKASEVEDLLQFKSLISRL…
OUT.Prunus.O	-MVFGMSGDGKMLGLRVNPQHKRSKSFPEKRRVEEDDLDSLYEASDRVKLDMGQFKGRATTKKKQSPTVEVHSSLKQEILQLEKRLQDQFDVRHALEKALGYRSSILHNTNEIAMPKPATELIKEIAVLELEVVHLEQYLLSLYRKAFDGQLSSVSPSKKDEQLKPTLTTPRSRILEVSEPEMPSKRENLAVQSGGQSLENSWKGT-NGIG--GEENLFDSGVHRCHSSLSQRSAFSRTSPPEECLSKALRSCHSQPLSMMEYAQNTSSNVISLAEHLGTRIADHIPETPRLSEDMIKCMSTIYCKLAEPPLTNNGLSSPNSSLSSTSAFSPRDQSEMWSPTFRNSSFDVRLDPFHVEGLKEFSGPYSTMVEVPWIYRDSKKLGDIEHLLQFRSLICRL…
OUT.Quillaja.O1	-MGFEGVGENKMLGLRFTSKHKRSKSLPDKKRVEEDNPAKHLAASDCIGLGMGHTEDCAKTKKEQSPTSEVQGSLKQEILQLEERLQNQFEVRCVLEKALGFRSSSLVNSDDTIMPKPATELIKEIAVLELEVVYLEQHLLSLYRKAFDQQSS-VSLSTKEKRVKSHVTTPRARFIEVSKPTITSEIGYSAVRSVGQELDTPWKES----NSGAEEMLLDSGVHRCHSSLSQRSAFARTSPPAESLDKALRACHSQPLSMLEYAQNASSNIISLAEHLGTRVSDHVPETPRLSEDMVKCMSAIYCKLADPPVTHPGLSSPSSSMSSMSGFSPQDQGDIWSPGFRNSSFDVRLDPFHVEGLKEFSGPYSTMVEVAWICRDSQKLGDIEDMLQFRSLISRL…
OUT.Quillaja.O2	-MGFEGVGDNKMLGLRFTSRHKRSKSLPDKKRVEETNPEKQLSASDGIELGREHVEDHAKTKKNQSPTSEVQSSLKQEIFQLEKRLQNQFEVRCAIEKALGFKSSSHVNPDDSIMPKPATELIKEIAGI--------------------RVGSCVF-GTASSFLV---------------P-------YSAAPSGCQEVDTPWKES--NV-SGAEEKSLDSSVHRCQSSLSQHSAFTRTSRPVDSLAKALRACHSQPLSMMEYAQNASSNIISLAEHLGTCISDHVPETPRLSEEMVKCMSTIYYKLADPPLTHAGLSSPSSSMSSISGFSPPDQHDMWSSQFGNSSFDVRLDPFHVEGLKEFSGPYSTMVEVPWIYKDSLKLGDIEGLLQFRSLISRL…
OUT.Vitis.O	ERGFEGRDSSSMLELRMAPRHKRSKSYPDKRRVEEGNLDGSLEASHCLKLDMGHLTDCVKPKKKQSPNTDMQNSLKQEILQLEKRLQGQFAVRCALEKALGYRSSSHDTTVEISMPKPAMELIKEIAVLELEVVHLEQYLLSLYRKAFDQQVLVQSPSATDARLRSPLTFPRGGALEACRPDITSKRENSAAYHSCQSHANPRKES-NGIS---EEKILDSSVHRCHSSLSQRSAFTRTSPPAESLTKAIRACHSQPLSMMEYAQNTSSNVISLAEHLGTRISDHVPETPRISEDMIKCMSAIFCKLADPPLTHHGLSSPNSSLSSISAFSPQDHCDMWSPGFRKSSFDVRLDPFHVEGLKEFSGPYSTMVEVPWIYRDNQKVGAIEHMLQFRSLISRL…
PAP.Aeschynomene.A	EWPVKVLETNLDSFLKFVPSEVKLLCLPVKKGMEGD---NHLEPSDPIKLDMGYLTECAKARKKPTPIAHVHTTLKQEILQLERRLQDQLEVRCTLEKALGYIPSSLVNSNDMMMPKPATELIKEIAVLELEVVYLEQHLLSLYRKAFDQQLSSVSPSTKEGSVKSPQTTPKAQTTQASKPQVLTKKQCSAVQSNGHEFETPKKEQGYEPQNRLEEKHIYSGVYRCHSALSQYSAFTRPSPPSEPLSKPRRACHSQPLSMMEYAQSDSSNIISLAEHLGTRISDHVQVTPKLSEDMVKCISAIYCKLADPPMMHPGLSSPSSSLSSISAFSIGDQVDMWSPRFRNSSFDARLDPFHVEGLKEFSGPYSTMVEVSWIYTENQKFGDAEKLLQFRSLISRL…
PAP.Aeschynomene.B	-----------MVGMRSIPRHKRSKSFPDKKKTEEDNPD--IEASDRIKLDSGYLTECCKSRKKQNPTNDVQHTLKQEILLLERRLQDQFEVRSTLEKALGYVPSSVVNSSDATVPKPTTELIKEIAVLELEVVYLEQHLLSLYRKAFDQQSSSAPPSTIEERIKPLITTPRARFTQVTNPEVFTKRGSSGVQSNGHELDTRQKERDYELENQLEEQHLDSGVYRCHSSLSQCPAFTTESSEAESLSKSLRACHSQPLSMMEYAQSGSSNIISLAEHLGTRISDHIPDTPKLSEDMVRCISAIYCKLADPPVTNGGLSSPSSSLSSTSAFSIGDQGDMWSPGFRNSSFDVRLDPFHVEGLKEFSGPYSTMVEVSWIYRDSQKLGDTEQLLQFRSLICRL…
PAP.Lotus.A	-----------MLGLSFTPRHKRSNSVPDKNRVENDNAESLKVSAQRMKLDEGYITECAQARKKGAPTSEIHSTLKQETLQLERRLQDQFEVRCTLEKALGYKSPSLVNSSEMIMPKPATELIKEIAVLEMEVVYLEQHLLSLYRKAFDQQLSSVSPPTKEESLKYPLTTPRAQVVKASLPEVLTKEEYPTVQSNDHELEAMRKEHRNELDGWPEEKHLDSGVYRCHSSLSQYSAFTRSSPPAEPLAKSLRACHSQPLSMMEYARGCSSNIISLAEHLGTRISDHVPVTPKLSEDMVKCISAIYCKLADPPMTPPGLLSPSSSLSSPSAFSIGDQGDMWSPGFRNSSFDARLDSFHGEGVEEFSGPYSTMVEVSWIYREGLKWGDIEKLHQFRSLICRL…
PAP.Lotus.B	-------------------------------------------------------------------------------------------------------------------------------------------------------------------------------------------------------------------------------------------------------------------MMENVDT-PTKVISLAEHLGTRICDHIPDAARLSEEMVKCISAIYCKLAEPPVTNPSFSSPSSSLSSTSPFSIGDQGDMWSPGYKNSAFDLRLDPFHVEGLKEFSGPYSTMVEVSWIYRENEKLGDTAQLLQFRSLICQL…
PAP.Medicago.A	-MGLEKSRENKMLGLRFTPRHNRSNSLPDKKRVEGDNPDNHVEAFDRVKMDMGYVTECAKSRNKQSPKGEVHSTMKQEILQLERRLQDQFEVRSTLEKALGNRSSSLVHSNEKMMPKPATELIKEIAVLELEVVYLEQHLLSLYRKAFDKKLSSASPSTKEETVKHSPTTPEAPFVKPSMPEVLTKTECSTLQYNDHELETLQNEHRYEHQSLRKENDLDSRVYRCHSSLSQCTTFTRASLPEESLTKSLRTCHSQPLSMMEYIEN-SSNIISLAEHLGTRISDHVPVEPKLSEDMVKCISAIYCKLADPPMIHPGLSSPSSSLSSASGFSIGDQGDMWSPRFKNSSFDVSLDPFHVEGLKEFSGPYSTMVEISWIYKENQKSGDTKKLLQYKSLISRL…
PAP.Medicago.B	------------MGLGLIPRHNRSKSFPDKETVKEDCSD-SVEISDQTKLDTGYLTECSATRKKQTPMNNVRQTLKQEILQLEKRLEDQFKVRCTLEKALGYRPISLVNPNDMTIPQPTTELIKDIAVLELEVVYLEQYLLSLYRKAFEQQLSPAVASTVEESEKPPVTTPRARFLQVSPPEVLTKKECSDVQCIDHELHTLQKECRHKLEHHPEEKQSDSSVHRCHSSLSQYSTSAKVSSQEEELTDSLRACYSQPLSMMEYAESTSTKVISLAEHLGTRICDHIPETAKLSEDMVKCISAIYYKLADPPMTNPGLSSPSTS---ISAFSIGDQGDTWSPGLRNSSFDVQLDPFNVEGFKEFSGPYSTMVEVPWIYKENQKLADTEQLLQFRSLICQL…
PAP.Phaseolus.A	-MGLEGGGENKMLGLRFTPRHKRSKSLPDKRKIEEDNPDNRIQASDPTKLDTGYLTECDKAEKNRTPPKEVHSTMKQEILQLERRLQDQFQVRGTLEKALGNRSSSLVNSNEIMIPKPATELIREIAVLELEVVYLEQHLLSLYRKAFDQQLSSVSPTSKEESRKFPLTTLSARFINVSVPEILTNRECSATPSKDHELETRRKEQRYEPENLLEENHLDSSVYRCHSSLSHCPAFTRESPPEESLARSLRAYHSQPLSMLEYAQSSSTNIISLAEHLGTRISDHVAVTPKLSEDMVKCISAIYCKLADPPMTHPGLSSPSSSLSSTSAFSIGDQGDMWSPRFRNSSFEVRLDPFHVEGLKEFSGPYSTMVEVSWLYRENQKSGDTEKLLQFRSLICRL…
PAP.Phaseolus.B	--------------MGLIPSHKRSKSFPEKKRMEDDNADNHLETSDRTKLDTGYLTECGKPRKKRTPANDVQLTLKQEILLLEKRLQNQFEVRCTLEKALGYRPASLVTSNDMILPKPTSKLIKEIAVLELEVVYLEQYLLSLYRKAFDEQLPSVAPFTKGEKVKSPPTKPTAIFVEVSKPELLTKRGSSAVQSFGHELDATQKEYVNEPLHQPEGKHLDSGVYRCHSSLSQCTAFTRVSPPADDLTESLRACHSQPLSMMEYAQNASSRIISLAEHLGTRISDHIPNTPRLSEDMVKCISAIYCKLADPSTTNPGLSSPSSSLSSTSGFSIGDQGDMWSPGFRNSSFDVRLDPFHVEGLKEFSGPYSTMVEVSWIYRENQKLGDTEQLLKFRSLICQL…
