# Supplementary material for: Legume genome structures and histories inferred from Cercis canadensis and Chamaecrista fasciculata genomes
Source: Plant J. 2026 Jun 10;126(5):e70981. doi: 10.1111/tpj.70981 (PMC13252982; doi:10.1111/tpj.70981)
Supplement: Supplementary file 6 — Data S6. Manuscript supplement; Compressed directory of aligned sequences from 250 gene families with high rates of gene duplication consistent with whole‐genome duplications in the legume subfamilies. [file TPJ-126-0-s006.gz › S6_consen_wgd_tree/40_wgd_aln_manual_wgd_copy/Legume.fam3.00866]

CAE.Acacia.A	MSGQVAPPGPRRNSSNHKRAPSASRRTLSENN-SANEPSSPTDQPPAGEDRTVKKLRMSKALTIPERTTVSEACRRMATRHMDAVLLTDSNALLSGIVTDKDIATRVIAEGLRPEQTIMSKIMTRPIFLKSDSLAIEALQKMVQGKFRHLPVVEGEVIALLDITKCLYDAIAKMEKASEQGSTISAAVGGMERQRSNHLAAPNTLVDTLRERLLKPSLSTIMGETKVAISSVADPVYVAAKRMRDWHVSTIIASGNKILGILTSKDILMRVVAQLSPELTLVEKVMTPPQCASLDTTILEALQMMHERKFLHLPVLDRDGNIAACVDVLQITQAAIALVESSSGGADISAVMQKFWDSAFSTEPIEDFDSHSEFSGVVTSEGGDLAKSADPSVGFDSLS…
CAE.Acacia.B	MSSQVPPPGSRRSSSSLKRPPSTSRKSEGSNNGTAAKPSSPPPQPAVGGERTVKKLRLSKALTIPEGTTVSEACRRMAARRVDAVLLTDSNALLSGIITDKDISARVIAEGLRPEQTIVSKMMTRPIFVTSDSLALEALQKMVQGRFRHLPVVEGEVIALLDITKCLYDAISRMEKAAEQGSAIAAAVEGVERQKGNGLSASNAFIETLRERMFKPSLSTIIGDTKVAISSASDPVYVAAKKMRDLRVSTVIVAGNKIQGILTSKDILMRVVAQMSPELTLVEKVMTPPECASLETTILDALHMMHDGKFLHLPVVDRDGYVTACVDVLQITHAAISMVESSSGAVDVATIMQTFWDSALALDPPDDYDTHSDVSGFMASEAAETAKSSYPSLGLGSFV…
CAE.Chamaecrista.A	MSGQAP-PAPRRSSNSHKRAPSASKRLEGSFNDS---SSSPPDLGPVGEDRTVKKLRLSKALTIPEGTTVSEACRRMAGRHIDAVLLTDANALLSGIVTDKDIASRVIAEGLRPEQMIMSKIMTRPIFVTSDSLALEALQKMVQGKFRHLPVVEGEVTALLDITKCLYDAIVKMEKAAEQRSAISSAVEGLERQRSNNLSAPNNLIDTLREHMLKPSLSTVAGESKVAITTVADPVYVAAKKMRDLHVSALIVAGNKILGILTSKDILMRVVAQLSPELTLVEKVMTPPQCASLDTTIIDALHMMHDGKFLHLPVLDKDGNIAACVDVLQITQAAISMVEARSGA---ATVMQKFWDSALSIESMEDFDSHSEMSGILTSEGPDTTKSADPSTGYESFA…
CAE.Chamaecrista.B	MSGQMPPPGPRRNSSTQKRPPSTSKKSEGTNG-TSSKPSSPPHQASVGGERTVKKLRLSKALTIPEGTTVSEACRRMAARRVDAVLLTDANALLSGILTDKDISARVIAEGLRPEQTVVSKIMTRPIFVNADSLALEALQKMVQGKFRHLPVVEGEVIALLDITKCLYDAISRMEKAAEQGSAIAAAVEGVERQRGSGLSASYAFIETLRERMFKPSLSTIIALSRVAIASASDPVYVAAKKMRDLRVSAVVVAGNKIQGILTSKDILMRVVAHLSPELTLVEKVMTSPECASFETTILDALHMMHDGKFLHLPVVDRDGYVAACVDVLQITHAAISMVENSSGAVDVATIMQKFWDSALALDPPDDYDTHSDVSGLMTSEPADTARSTYPSVGPGSFP…
CAE.Senna.A	MSGQVVPPGPRRTSSTHKRAPSASRKPEGNGNDA----SSPPDPGPIGEDRTVRKLRLSKALTIPEGTTVSEACRRMAARHVDAVLLTDANALLSGIVTDKDIATRVIAEGLRPEQTIMSKIMTRPIFLKSDSLALEALQKMVQGKFRHLPVVEGEVIALLDINKCLYDAIVKMEKAAEQGNAISAAVGGLERQRSNNLSAPNAFVDTLKERMFKPSLSTIVGEAKVAITTVADPVYVAAKKMRELHVSALIVAGNKILGILTSKDILLRVVAQLSPELTLVEKVMTPPQCASLDTTIIEALHMMHEGKFLHLPVLDKDGNITTCLDVLQITQAAISMVES-SGAADVATVMQKFWDSALSLESMEDFDSHSEVSGLMASEGQDTAKSADPSIVFESFA…
CAE.Senna.B	MSGQMPPPPPRRNSSSQKRPPSTSSKKEGSNG-APSKPASPP---PQAGERTVKKLRLSKALTIPEGTTVSEACRRMAARRVDAVLLTDASALLSGIVTDKDISARVIAEGLRPEQTIVSKIMTRPIFVTSDSLALEALQKMVQGKFRHLPVVEGEVIALLDITKCLYDAISRLEKAAEQGSAIAAAVEGVERQRGSSLSASYAFIETLRERMFKPSLSTIIGDTKVAIASASDPVYVAAKKMRDLRVSAVIVTGNKIHGILTSKDILMRVVAQLSPELTLVEKVMTPPECASFETTILDALHMMHDGKFLHLPVVDRDGYVAACVDVLQLTHAAISMVENSSGAVDVATIMQKFWDSALALDPPDDFDTHSDVSGLMTSEG-DNARSSYPPVGFGSFA…
CER.Bauhinia.A	MSDQVPAPGHKRNGSAHKRAPSTSKKSEGNNSNTSSKTSSPTDPSIDAGERTVKKLRLSKALTIPEGTTVSEACRRMAARRVGAVLLTDANALLSGIVTDKDIATRVIAEGLRPEQTIVSKVMTRPIFVTADSLAIEALQKMIQGKFRHLPVVEGEVIALLDITKCLYDAISRMEKAAEQGSAIAAAVEGVERQWGSNLSVPNTFIETLRERMFKPSLSTIIGETKVAIASAADPVYVAARKMRELRVSALILTGNKIQGIFTSKDILLRVVAQLSPELTLVEKVMTPPECASFETTILDALHMMHDGKFLHLPVLDRDGYVAACVDVLQISHAALSMVESSSVSVDMATMMQKFWDSALALEPPEDFDTHSEVSALMTSDGAETAKSTYPSVGFGSFA…
CER.Bauhinia.B	MSGQVPHPAPRK--HTQKRAPSTSRKSDGSTNGTSSKPSSPPAPSTAAGERTVKKLRLSKALTIPEGTTVSEACRRMAARRVDAVLLTDASALLSGIVTDKDIATRVIAEGLRPEQTIVSKVMTRPIFVTADSLAIEALQKMIQGKFRHLPVVEGEVIALLDITRCLYDAISRMEKAAEQGSAIAAAVEGVERQWGSNLSAPYAFIETLRERMFKPSLSTIIGDAKVAVASAADPVYVAAKKMRDLRVSAVIVTGNKIQGILTSKDILMRVVAQLSPELTLVEKVMTPPECASFETTILDALHMMHDGKFLHLPVLDRDGYVVACVDVLQISHAALSMVESSSGSVDMATMMQKFWDSALALEPPDDYDNHSDVSALMTSEGTETAKSTYPSVGFGSFT…
CER.Cercis.o	MSGQVPPLGSRKNSSTQKRPPSTSKKSEGNTNGTSSKPSSPPAPSTVAGERTVKKLRLSKALTIPEGTTVSEACRRMAARRVDAVLLTDANALLSGIVTDKDIATRVIAEALRPEQTIVSKVMTRPIFVTADSLAIDALQKMIQGKFRHLPVVEGEVIALLDITKCLYDAISRMEKAAEQGSAIAAAVEGVERQWGSNLSAPYAFIETLRERMFKPSLSTIIGETKVAIASAADPVYVAAKKMRELRVSAVIVTGNKIQGILTSKDILMRVVAQLSPELTLVEKVMTPPECASFETTILDALHMMHDGKFLHLPVLDRDGYVAACVDVLQISHAALSMVESSSGSVDVATMMQKFWDSALALEPPEDYDTHSEVSALMTSDGTETAKSTYPSVGFGQFA…
CER.Phanera.A	MSGQVPPPGPKKNISTHKRAPSASKKSEGNSSGTSSKSSSPTAPSTDAGERTVKKLRLSKALTIPEGTTVSEACRRMAARRVDAVLLTDAAALLSGIVTDKDIATRVIAEGLRPEQTIVSKVMTRPIFVNSDSLAIEALQKMIQGKFRHLPVVEGEVIALLDITKCLYDAIAKMEKAAEQGSAIAAVVEGVERQWGSSLSVPSAFFETLRERMFKPSLSTIIGETKVAIASAADPVYVAARKMRELRVSAVILTGNKIQGILTSKDILMRVVAQLSPELTLVEKVMTPPECASFETTILDALHMMHEGKFLHLPVLDRDGYVAACVDVLQISHAALSKVESSSVSVDMATMMQKFWDSALALEPPEDFDTHSEISALMTSDGAETAKSTYPSIGFGSFF…
CER.Phanera.B	MSGQVPPPGHRKK-----RAPSTSKKSDGNTNGTSSKPSSPPAQSTVAGERTVKKLRLSKALTIPEGTTVSEACRRMAARRVDAVLLTDANALLSGIVTDKDIAIRVIAEGLRPEQTIVSKVMTRPIFVTSDSLAMEALQKMIQGKFRHLPVVEGEVIALLDITKCLYDAISRMEKAAEQGSAIAAAVEGVERQWGSNLSAPYAFIETLRERMFKPSLSTIIGDAKVAVASAADPVYVAAKKMRELRVSVAIVTGNKIQGILTSKDILMRVVAQLSPELTLVEKVMTSPECASFETTILDALHMMHDGKFLHLPVLDRDGYVAACVDVLQISHAALSMVESSSGSVDVATLMQKFWDSALSLEPPEDYDTHSEVSALMT-DGTETAKSTHPSV-LGSFT…
DET.Sindora.A	----------RRSNSSHKRVPSSSKRSEGSVDDGSSKHSSPPPEEFYGEDRTVKKLRLSKALTIPEGTTVSDACRRMAARRVDAVLLTDVNALLSGIVTDKDIASRVIAEGLRPEQTIVSKVMTRPTFVTSDTLAIEALQKMVQGKFRHLPVVEGEVIALLDITKCLYDAISKMEKAAEQGSAIAAAVEGVDRQRG-----PSTFMETLMERMIKPSLSTIVGEAKAAIVTPADPVYVASKKMRDLRVSAVIVTGSKILGILTSKDILLRVVAQLSPELTLVEKVMTAPECAALETTIVEALHMMHDGKFQHLPVLDRDGYVVACVDVLEITHAAISMVENGPGAVDAATMMQKFWDSALTSEPPEDSDTHSEFSTLMTSDGADTGKTTSTSVGFESFT…
DET.Sindora.B	MSSQVPPVGPRRNSTSQKRAPSASKKSEGTDNGNSSKPSSPPAQSSGGGERTVKKLRLSKALTIPEGTTVSEACRRMAARRVHAVLLTDSNALLSGIVTDKDIAARVIAEGLRPEQTIVSKIMTRPIFVTSDSLAIEALQKMVQGKFRHLPVVEGEVIALLDITKCLYDAISRMEKAAEQGNAIAAAVEGVERQWGGNGSGPFAFLESLRDRMFKPSLSTIVGEAKVAIGSPADPVYVAAKKMRELRVSAVIVTGNKIQGILTSKDILMRVVAQLSPELTLVEKVMTPPECASLETTILDALHMMHDGRFLHLPVLDRDGYVAACVDVLQITHAAISMVENGPGAVDVA-MMQRFWDSALALEPPDDSDTHSEFSTLMTSEGTEAWKSTYPPVSLGSFT…
OUT.Arabidopsis.O	-STQATSTSGRRSNSTVRRGPPPSKKPEGSVNGNTSKPNSPPPQPQSNGERTVKKLRLSKALTIPEGTTVFDACRRMAARRVDACLLTDSSALLSGIVTDKDVATRVIAEGLRPDQTLVSKVMTRPIFVTSDSLALEALQKMVQGKFRHLPVVEGEVIALLDITKCLYDAISRMEKAAEQGSALAAAVEGVEKQWGSGYSAPYAFIETLRERMFKPALSTIITDSKVALVAPSDPVSVAAKRMRDLRVSVIISTGNKISGILTSKDILMRVVAQLSPELTLVEKVMTPPECASLETTILDALHTMHDGKFLHLPIIDKDGSAAACVDVLQITHAAISMVENSSGAVDMATMMQKFWDSALALEPPDDSDTQSEMSAMMHHSDIG-KLSSYPSLGLGSFS…
OUT.Prunus.O	---QV---GVRRTSLSQKRGPSAAIKKEGTSNGTTSKPSSPPPLSSGGGERTVKKLRLSKALTIPEGTTVSDACRRMAARRVDAVLLTDANALLSGIVTDKDILARVIAEGLRPEQTIVSKIMTRPIFVNSDSLALEALQKMVQGKFRHLPVVEGEVIALLDITKCLYDAISRMEKAAEQGSAIAAAVEGVERQWGANLSAPYAFLETLRERMFKPSLATIIGETKVAIVSPSDPVYVAAKRMREFRMSAIIATGNKIQGILTSKDILMRVVAQLSPELTLVEKVMTPPECAMLETTILDALHIMHEGKFLHLPVLDRDGSVAACVDVLQITHAAISMVESSSGTATMATMMQKFWDSALALEPPDDCDTQSELSALMASDGTD-GKFPYPSLGLGSFA…
OUT.Quillaja.O1	MSGQVPYHGSRRSSHGHRRGPSAKKSFENNGSASNSKPSSPPDQSADVGERTVKKLRLSKALTIPEGTTVSDACRRMAARRVNAVLLTDASALLSGIVTDKDIASRVIAEGLRPEQTIMSKIMTRPIFVASDSLAIEALQKMVQGKFRHLPVVEGEVIALLDIAKCLYDAISRVEKAAEQGSSLAAAVEGVERQWGSNSSAPYSFIETVRERMFKPSLSTIVDETKVAIASPSDPVYVAARKMRELRVSAVIVMGNKIQGILTSKDILMRVVAQLSPELTLVEKVMTSPECATLETTILDALHIMHDGKFLHLPVVDQDGCVAACMDVLQITHAAISMIENSPGAADMATVMQKFWDSALTLEPPDDNDTHSEVSGQMTSEGTEHGKNTHTSVSFGSFS…
OUT.Quillaja.O2	MSGQVP--LPRRSNLSQKRGPSAKKSSEGSTNGSNSKPSSPPGQPATGGERTVKKLRLSKALTIPEGTTISDACRRMAARRVDAVLLTDASALLSGIVTDKDISSRVIAEGLRPEQTIVSKVMTRPTFVTSDSLAIEALQKMVQGKFRHLPVVEGEVIALLDITKCLYDAISRMEKAAEQGSAIAAAVEGVERQWGSIASAPYSFIETLRERMFKPSLSTIVGETKVAISSPSDPVYVAAKKMRELRVSVVIVTGNKIQGILTSKDILMRVVAQLSPELTLVEKVMTSPECATLEMSILDALHIMHDGKFLHLPVLDKDGYVAACVDVLQITHAAISMVENSSGAVDMATVMQKFWDSALALEPSDDYDTHSEVSAQMTSDGTEHWKYTYPSVGSGSIS…
OUT.Vitis.O	MSSQVAAPHPRRTSLSQKRGPSTASKKEGSSN---AKASSPT--HLVDGVRTVKKLRLSKALTIPEGTTVSDACRRMAARRVDAVLLTDSNALLSGIVTDKDIATRVIAEELRPEQTVVSKIMTRPIFVNSDSLAIEALEKMVQGKFRHLPVVEGEVIAILDITKCLYDAISRMEKAAEHGSAIAAAVEGVERQWGSNFTAPYSFIETLRERMFKPALSTIIAETKVAIVSPSDPISVAAKKMREYRVSVIIMTGSKIQGILTSKDILMRVVAQLSPELTLVEKVMTPPECATLETTILDALHIMHDGKFLHLPVVDKDGGIAACVDVLQITHAAISMVENSSGAVEVTTIMQKFWDSTLALEPPDDYDTQSELSAVMAADGAEPGRNMYPSLGLGSFA…
PAP.Aeschynomene.A	MSAQAPPPSSVASTTKSKRSSSSSRKSDGTNKPP--SP-NAPSQPSDGGDRTVKKLRLSKALTIPDGTTVSDACRRMAARRVDAVLLTDSNALLSGILTDKDVATRVIAEGLRTDQTPVSKVMTRPIFVTSDTLAIEALQKMVQGKFRHLPVVEGEVIAMLDITKCLYDAISRMEKAAQQGSAIAAAVDGVEQR--SNASAPNAFIETLRERMFKPSLSTIVGETKVAIVSPSDTVYVAAKKMRELRVSAVIVVGTKIQGILTSKDILMRVVAQLSPDSTPMEKVMTPPECASLETTLLDALHMMHDGKFLHLPVVDRDGSVAACVDVLLITHAAISMVESSSGAVDVATIMQKFWDSALALDPPDDYDTRSEVSGVMNSDGPDTTKSTYQSATFGSFS…
PAP.Aeschynomene.B	--------APRRNSMSHKRPPPMSNRTVGISSEPPSKPSSPP-HELDEGERTVRKLRLSKALTIPEGTTISEACRRMASRRVTAVLLTDSNALLSGIMTDKDIATRVIAEGLRTDLTLVSKVMTRPIFVTSDTLAIEALQKMVQGKFRHLPVVEGEVIAILDITRCLYDAITRMEKAAEQRSAIAAAIEGVERQNSSNLSDPNALIETLREHMFKASLSSLMGETMVAIASAADPVYVATLKMRESRVSVVVVSGTKIQGILTSKDILMRVVAQLSPELTLVEKVMTPPDCASLDTTILDALHMMHNGRFLHLPVLDRDGHVAACLDVLQLTHAAISLVESSSGAVDMATIMQKFWDSAFALEPAEDSETHSDVSGIMTSDGPDPGKSPLQSL--ESFA…
PAP.Lotus.A	-------------KTKQQRSSKKSLPAEGTNA----KASSPPSQPDEGGERTVKKLRLSKALTIPEGTTVSEACRRMAARRVGAVLLTDSNALLSGILTDKDVGARVVAEGLRPEETTVSKVMTRPIFVTSDALAIEALQKMVQGKFRHLPVVEGEVIAMLDIAKCLYDAISRVEKAAQQGSAIAAAVDGVENQRSSN-IAPNALIETLRERMFKPSLSTILGEIKVAIASASDTVYVAAIKMRELRVSAVIVIDTKIQGILTSKDILMRVVAQLSPEQTLVEKVMTPPECASLDTTILDALHMMHDGKFLHLPVVDKDGNVAACVDVLQITHAAISLVESSSGPVDVATVMQKFWDSAFALEPPEDYDTRSEVSGQLTLDGADTNKSTYQSAGFGSFT…
PAP.Lotus.B	--------------------------------------------------------------------------------------------------------------------------------------------------------------------------------------------------------------------MFKPTLSTIIGDTKAAIASAADPVYVAAKKMQELRVSAVIVSGTKIQGILTSKDILMRVVAQLSPELTLVEKVMTPPECATLDTTILDALHMMHDGKFLHLPVVDRDGYVAACVDVLQITHAAISMVESSSGAVDMATIMQKFWDSAFALEPPEDSDTHSEVSGLMTSDGADTTR----SASFGSFA…
PAP.Medicago.A	------------KKTTTKRPSKKSHAAEGNGK-----PPSPSSQPGDGGERTVKKVKLSKALTIPDGTTVTDACRRMAARRVDAVLLTDSSALLSGILTDKDVATRVVAEGLSPDETHVSKVMTRPIFVTSDTLAIDALQKMIQGKFRHLPVVEGEVIAILDITKCLYDAIARVEKASQQGSAIAAAVEGVEHQR-----APNAFIDTLRERMFKPSLSTILGETKVAITSASDPVHVAAKRMQELRVSSVIVTENKIQGILTSKDILMRVMAPLSPESTLVEKVMTPPQCATLETTIIDALHMMHDGKFLHLPVVDKDGNVVACVDVLQITHAAISLVESSSGNVDVATIMQKFWDSAFALEPPEDYDTNSEVSGQLTLDGADTTKSTYQSAGFGSFT…
PAP.Medicago.B	---------TRRNSGTHRKPPSMSKKFEGIHSEPSSKPSSPPSLESDGGERTVKKLRLSKALTISEGTSVSDACRRMAARRVDAVLLTDANALLSGIMTDKDIATRVIAEGLRPDQTMVAKVMTRPLFVTSDTLAIDALQKMVQGKFRHLPVVEGEVIAILDITKCLYDAISRMEKAAEQGSAIAAAVEGAERQRGSNASAPNALLDTLRERIFRPSLSTLISETKVAIASAADPVYVAAKKMRELRVSAVIVSGTKIQGILTSKDILMRVVAQLSPELTLVEKVMTPPDCATLDTTILDALHMMHDGKFLHLPVVDRHGYVAACVDVLQITHAAISLVESSSGAVDVATIMQKFWDSAFALEPPEDSDSHSEVSALMTSDGADTTKSAYHSMGFGSFP…
PAP.Phaseolus.A	----------------------KTKRPTIHRK-SMSLPARGISTPDDDGERTVKKLRLSKALTIPDGTTVSEACRRMATRRIDAVLLTDSNALLSGILTDKDVAMRVVAEGMKPEETAVSKVMTRPVFVTSDTLAIEALQKMIQGKFRHLPVVEGEVIAMLDITKCLYDAISRVERATEQGSAIAAAVEGVELRQPSHLPVTNTFIETLRERVFKPSLTTIVGETKVAIASVSDPVYVAAKRMRELQVSAVIVMENKIQGILTSKDILMRVMAQLSPDVTLVEKVMTPPEYASSETTILEALTMMHNGKYLHLPVVDKDGTVIACLDVLQITHAAISLVESSPGASDAATVMQKFWDSAFALEPPEDFDSHSEASGLMTLDGADTTKSTYHSVGFGPFA…
PAP.Phaseolus.B	MSGQIT----RRNNGPHRRAPSLSKKIEGSFSEPPSKASSPPPPEFDGGERTVKKLRLSKALTISEGTTVSEACRRMAARRVNCVLLTDSNALLSGIMTDKDIATRVIAEGLRPEQTMVSKVMTRPIFVTSDSLAIEALQKMVQGKFRHLPVVEGEVIAILDITRCLYDAIIRMEKAAEQSSAIAAAVEGVERHRGSNVSA-SALVETLRERMFKPSLSTLMGETKVAIVSHADPVYVAAKKMQELRVSAVIVSGTKIQGILTPKDILMRVVAELSPQLTLVEKVMTPPDCASVDTTILDALHMMHDGKFLNLPVIDKDGYVVACIDVLQITHAAISMVESSS--VDMATIMQKFWDSALNLEPPEDSDTHSELSG------ADTAKSVSQSVGYASFA…
