# Supplementary material for: Legume genome structures and histories inferred from Cercis canadensis and Chamaecrista fasciculata genomes
Source: Plant J. 2026 Jun 10;126(5):e70981. doi: 10.1111/tpj.70981 (PMC13252982; doi:10.1111/tpj.70981)
Supplement: Supplementary file 6 — Data S6. Manuscript supplement; Compressed directory of aligned sequences from 250 gene families with high rates of gene duplication consistent with whole‐genome duplications in the legume subfamilies. [file TPJ-126-0-s006.gz › S6_consen_wgd_tree/40_wgd_aln_manual_wgd_copy/Legume.fam3.01144]

CAE.Acacia.B	MMMRRLKSIASGRTSISSDPGGDSNTKRAKFDQETEVRVNEETNPVERGSTNIEQPVCAPGDTNVGTSNASMVDRTEKSGYDQLPKELNEMKIRDEKSNNRNEKDMEPTIVNGGTETGQVITTAIGGRDGQPKQTISYMAERVVGTGSFGVVFQARCLETGESVAIKKVLQDKRYKRELQVMRILDHPVIQLKHCFFSTTEKEELYLLVLEYVSETVYRVSKHYIRMHQHMPIIYIQLYTYQICRALYLHHVLGVCHRDIKPQLLVPHTHQLKVCDFGSAKMLVPGEPISYICSRYYRAPELIFGATEYTNAIDMWSVGCVLAELLLGQPMFPGESGVDQLVEIIKILGTPTREEIKCMPYSEFKFPQIKAHPWHKVFHKRMPSEAVDLVSRLLQYSPL…
CAE.Chamaecrista.A	MMMRRLKTIASGRTSVSSDPGGDSNTKKVKVDQETDAKIHEETNRTGRSGTDRDQNVNNSEEATIATSNVSVVAKEDKSGYNQLPKELHQMKIKDERGHNYNEKDMEPTIVSGGTEAGQIITTVVGGRDGQPKQTISYMAERVVGTGSFGVVFQAKCVETGEPVAIKKVLQDKRYKRELQIIRMLDHIVCQLKHCFFSTTDKDELYLLVLEYVPETVYRVSKNYVRMHQHMPIIYVQLYTYQICRALYLHNVVGVCHRDIKPQLLVSQTHELKICDFGSAKMLVPGEPISYICSRYYRAPELIFGATEYTTAIDIWSAGCVLAELLLGQPLFPGESGVDQLVEIIKILGTPTREEIKCMPYTEFKFPQIKAHPWHKVFHKRMPQEAVDLVSRLLQYSPL…
CAE.Chamaecrista.B	MMMRRLKSIASGRTSISSDPGGDSNSKRAKFDQETEGKVTEVTNPVDRGSTRIEKHDSASKETAAGTSNVSAVNRTEKSGYDQLPKELNEMKIRDEKGNNRGEKDIEAAVVNGGTETGQVITTAIGGRDGQPKQTISYMAERVVGTGSFGVVFQAKCLETGEMVAIKKVLQDKRYKRELQVMRMLDHPVVQLRHCFFSTTEKDELYLLVLEYVSETVYRVSKHYIRMHQHMPNIYIQLYTYQICRALYLHHVLGVCHRDIKPQLLVPHTHQLKICDFGSAKMLVPGEPISYICSRYYRAPELIFGATEYTNAIDMWSVGCVLAELLLGQPMFPGESGVDQLVEIIKILGTPTREEIKCMPYSEFKFPQIKAHPWHKVFHKRMPSEAVDLVSRLLQYSPL…
CAE.Senna.A	------------------------------------------------------------------------------------------------------------------------------------------MAERVVGTGSFGVVFQAKCVETGEAVAIKKVLQDKRYKRELQIIRMLDHIVCQLKQCFFSTTDKDELYLLVLEYVPETVYRVSKHYVRMHQHMPIIYVQLYTYQICRALYLHNVVGVCHRDIKPQLLVSQTHQLKICDFGSAKMLVPGEPISYICSRYYRAPELIFGATEYTTAIDIWSVGCVLAELLLGQPLFPGESGVDQLVEIIKILGTPTREEIKCMPYTEFKFPQIKAHPWHKVFHKRLPQEAVDLVSRLLQYSPL…
CAE.Senna.B	MMMRRLKSIASGRTSISSDHGGDSNINRAKFDQQTEGKVNEATNSIEGSGTNMGRHVTALEETNVGISDVSMVDRSEKSGHDKLPKELNEMKIRDDKGNNHNVKDIEAAIVKGGTETGQVITTAIGGRDGQPKQTISYMAERVVGTGSFGVVFQAKCLETGETVAIKKVLQDKRYKRELQVMRMLDHPVIQLKHCFFSTTEKDELYLLVLEYVPETVYRVSKHYVRMHQHMPIIYIQLYTYQICRALYLHHVLGVCHRDIKPQLLVPHTHQLKICDFGSAKMLVPGEPISYICSRYYRAPELIFGATEYTNAIDMWSVGCVLAELLLGQPMFPGESGVDQLVEIIKILGTPTREEIKCMPYSESKFPQIKAHPWHKVFHKRMPSEALDLVSRLLQYSPL…
CER.Bauhinia.A	MMMRRLKSIASGRTSISSDPRGDSNTKRAKVDQETEGKVRGATNPIERGDVSQGHHMETTEENAVGTSSVSTVARTEKSGYDQLPKELHEMRIKDDKGNNQKEKDIVATIVSGGTETGQIITTAIGGQDGQPKQTISYMAERVVGTGSFGVVFQAKCLETGEQVAIKKVLQDKRYKRELQIVRMLDHPVVQLKHCFFSTTNKDELYLLVLEYVPETVYKVSKHCMRMHQHVPIINVQLYMYQICRALYLHRVVGVCHRDIKPQLLVPQTHQLKICDFGSAKMLVPGEPISYICSRYYRAPELIFGATEYTNAIDMWSAGCVLAELLLGQPLFPGESGVDQLVEIIKILGTPTREEIKCMPYTEFKFPQIKARPWHKVFHKRMPPEAVDLVSRLLQYSPL…
CER.Bauhinia.B	MMMRRLKSIASGRTSISSDPGGDSNTKRAKVDQATEGKGHVATNPVERGIVAQGDHMDTSEETTVGTSNASTVARTEKSGYDQLPKELHEMRIKDEKGNNHKEKDIEATIVSGGTETGQVITTAIGGRDGQPKQTISYMAERVVGTGSFGVVFQAKCLETGEKFAIKKVLQDKRYKRELQVMRMLDHPVVQLKHCFFSTTDKDELYLLVLEYVPETVYRVSKHFIRMHQHMPTINVQLYTYQICRALYMHHVVGVCHRDIKPQLLVPQTHQLKICDFGSAKMLVPGEPISYICSRYYRAPELIFGATEYTNAIDMWSVGCVLAELLLGQPLFPGESGVDQLVEIIKILGTPTREEIKCMPYTEFKFPQIKAHPWHKVFHKRMPPEAVDLVSRLLQYSPL…
CER.Cercis.o	MMMRRLKSIASGRTSISSDPGGDSNTKRAKFDQETEGKVRVATNPVQRGGMAQGHHMDTSEETTVGTSNASTVARTEKLGYDQLPKELHEMRIKDEKGNNHKEKDIEATIVSGGTETGQIITTAIGGRDGQPKQTISYMAERVVGTGSFGVVFQAKCLETGEPVAIKKVLQDKRYKRELQVMRMLDHAVVHLKHCFFSTTDKDELYLLVLEYVPETIYRVSKHCIRMHQHMPTINVQLYTYQICRALYLHHVVGVCHRDIKPQLLVPQTHQLKICDFGSAKMLVPGEPISYICSRYYRAPELIFGATEYTNAIDMWSVGCVLAELLLGQPLFPGESGVDQLVEIIKILGTPTREEIKCMPYTEFKFPQIKAHPWHKVFHKRMPPEAVDLVSRLLQYSPL…
CER.Phanera.A	MMMRRLKSIASGRTSISSDPGGDSNTKRAKVDQETEAKVRVATKPVETRDMALGNHMDTSEESTVITSNTSTVARTEKSGYHQLPEQLHEMRIKDEKGNNQKEKDLVATIVSGGTETGQIITTAIGGQDGQPKQTISYMAERVVGTGSFGVVFQAKCLETGEQVAIKKVLQDKRYKRELQIMRMLEHPVVQLKHCFFSTTDKDELYLLVLEYVPETVYKVSKHCMRMHHHMPIINVQLYTYQICRALYLHHVVGVCHRDIKPQLLVPQTHQLKICDFGSAKMLVPGEPISYICSRYYRAPELIFGATEYTNAIDMWSVGCVLAELLLGQPLFPGESGVDQLVEIIKILGTPTREEIKCMPYTEFKFPQIKAHPWHKVFHKRMPPEAVDLVSRLLQYSPL…
CER.Phanera.B	MMMRRLKSIASGRTSISSDPGGDLNTKRAKVDRETEAKVHVTTNPVERGGVAQGDHMDTSEETAVGTSNASTVARTEKSGYDQLPKELHEMRIKDEKGNNHKEKDIEATVVSGGTETGQIITTAIGGRDGQPKQTISYMAERVVGTGSFGVVYQAKCLETGEPVAIKKVLQDRRYKRELQVMRMVGHPVVQLKHFFFSTTDKDELYLLVLEYVPETVYRVSKHFIRMHQHMPTINVQLYTYQICRALYLHHVVGVCHRDIKPQLLVPQTHQLKICDFGSAKMLVPGEPISYICSRYYRAPELIFGATEYTNAIDMWSVGCVLAELLLGQPLFPGESGVDQLVEIIKILGTPTREEIKCMPYTEFKFPQIKAHPWHKVFHKRMPPEAVDLVSRLLQYSPL…
DET.Sindora.A	MMMRRLKSIASGRTSVSSDPGGDSNSKRAKFDQETEGAFKEETKPIDRSGAGGVQNTNASENVTVDITNSSTVARTEKSDYAELPKELHEMKIRDEKSNNHNEKDIEATVVNGGTETGQVIRTAIRGRDGQPKQIISYMAERVVGTGSFGVVFQAKCLETGEAVAIKKVLQDKRYKRELQVMRMLDHPVLQLKHCFFSTTDKDELYLLVLEFVPETVYRVSKHYARMHQHIPIIYVQLYTYQICRGLYLHRVIGVCHRDIKPQLLVTQTHQLKICDFGSAKMLVPGEPISYICSRYYRAPELIFGATEYTTAIDLWSVGCVLAELLLGQPLFPGESGVDQLVEIIKILGTPTREEIKCMPYTEFKFPQIKAHPWHKIFQKRLPPEAVDLVSRLLQYSPL…
DET.Sindora.B	MMVRRLKSIAAVRNSFSSDPGGDSNPKTAKFDKETDTA---------------------------GTSN--------ASGNDQLPKEMHGMKIKDEESKNQSEKNVEATIINGGAETGQIIKTTVGGQDGQPKQVVSYMAERVVGTGSFGVVFQAKCLETGETVAIKKVLQDKRYKRELQVMRMLHHIVLHLMHCFFSTAAKDELYLLVLEFVPETVYKVSKNFIRMHQYVPTIYVQLYIYQICRGLYLHNVIGVCHRDIKPQLLVPLTHQLKVCDFGSAKMLVPGEPISYICSRYYRAPELIFGATEYTTAIDIWSVGCVMGELLLGQPLFPGESGVDQLVEIIKILGTPTREEIKCMPYTEFKFPHIKAHPWHKIFNKRIPHEAVDLVSRLLQYSPL…
OUT.Arabidopsis.O	MVMRRLKSIASGRTSISSDPGGDYALKRAKLDQENDNLCVDPMQ-VDQNSSCFEMKADVSQESVAGTSNVPAVSEKP--VDDQLPDVMIEMKIRDERNANREDKDMETTVVNGGTETGQVITTTVGGRDGKPKQTISYMAQRVVGTGSFGVVFQAKCLETGEQVAIKKVLQDKRYKRELQIMRLQDHPVVRLRHSFFSTTDKDELYLLVLEYVPETVYRASKHYTKMNQHMPIIFVQLYTYQICRALYLHRVVGVCHRDIKPQLLVPQTHQLKICDFGSAKMLVPGEPISYICSRYYRAPELIFGATEYTNAIDMWSGGCVMAELLLGQPLFPGESGIDQLVEIIKILGTPTREEIRCMPYTEFKFPQIKAHPWHKIFHKRMPPEAVDLVSRLLQYSPL…
OUT.Prunus.O	MMMRRLKSIASGRTSVSSEPGVDSITKRAKFDQETEKKANKQSNTVEKSATSLEQHVPTSLETVASTSDVSSIAKTEKSSYDQLPKEMNEMKIRDEKANNHDEKDMEETVINGGTETGHIIATTVGGRNGQPKQTISYMAERVVGTGSFGVVFQAKCLETSDAVAIKKVLQDKRYKRELQIMRLLDHPVVQLKHCFFSTTDKDELYLLVLEYISETVYRVSKHYIRMNQHIPIIYVQLYTYQICRALYLHHVIGVCHRDIKPQLLVPHTHQLKICDFGSAKMLVPGESISYICSRYYRAPELIFGATEYTTAIDMWSVGCVFAELLLGQPLFPGESGVDQLVEIIKILGTPTREEIKCMPYTEFKFPQIKAHPWHKIFHKRMPPEAVDLVSRLLQYSPL…
OUT.Quillaja.O1	MMMRRLKSIASGRTSISSDPGGDSGTKRIKVDQETECKVNEESNTVETSATGQEERIEATKETTAVTSNISAVARTEKSGFDQLPKELHEMRIRDEKGNRNDEKDMEATVINGGTETGQVITTAIGGRDGQPKQTISYMAERVVGTGSFGVVFQAKCLENGEAVAIKKVLQDKRYKRELQIMRILDHPIVQLKHCFFSTTEKDELYLLVLEYISETVYRVSKHYIRMHQHVPIIYVQLYTYQICRALYLHHVVGVCHRDIKPQLLVPHTHQLKICDFGSAKMLVPGEPISYICSRYYRAPELIFGATEYTTAIDMWSVGCVLAELLLGQPLFPGESGVDQLVEIIKILGTPTREEIKCMPYTEFKFPHIKAHPWHKVFHKRMPPEAVDLVSRLLQYSPL…
OUT.Quillaja.O2	MMMRRLKSIASGRTSISSDPGGDSSTKRVKVDLEPEHKVTEGSNPVETSGTGREQRTEAAEETTAGTSDISTVARTEKSGCDHLPKELHEMRIRDEKGNGHDEKDMEATVINGGTETGQIITTAIGGRDGQPKQTISYMAERVVGTGSFGVVYQAKCLENGEAVAIKKVLQDRRYKRELQIMRMLDHPVVQLKHCFFSTTEKDELYLLVLEYISETVYRVSKHYARMHQHVPIIYVQLYTYQICRALYMHHVVGVCHRDIKPQLLVPHTHQLKICDFGSAKMVVPGEPISYICSRYYRAPELIFGATEYTTAIDIWSAGCVLAELLLGQPLFPGESGVDQLVEIIKILGTPTREEIKCMPYTEFKFPQIKAHPWHKVFHKRMPHEAVDLVSRLLQYSPL…
OUT.Vitis.O	MVMRRLKSIASGRSSVS-DPGGDSSTKRAKVDQEAEQKVADETHSVEKSTSLEQHMASTSQETAASTSNVSSIARTEQSGYDQLPKEMHDMKIRDEKVDPHDDKDAEPTVVSGGTETGQIIATTIGGRNGQPKQTVSYMAERVVGTGSFGVVFQAKCLETGEAVAIKKVLQDKRYKRELQIMRVLDHPVVQLKHCFFSTSEKDVVYLLVLEYVSETVYRVSRHHSRMNQHMPIIYVQLYAYQICRALYMHSVIGVCHRDIKPQLLVPQTHQLKICDFGSAKKLVPGEPISYICSRYYRAPELIFGATEYTTAIDMWSAGCVVAELLLGQPLFPGESGVDQLVEIIKILGTPTREEIKCMPYNEFKFPQIKAHPWHKLFHKRMPPEAVDLVSRLLQYSPL…
PAP.Aeschynomene.A	MMMRRLKSIASGRTSISSDPGGDSSTKRAKFDQETEGNVNEGTNAFERGSKDQGQPVNVPMEITDDTSKVSTETRTEKPGYDQLPKELHEMKIKDEKAKINNEKDVEATLVSGGTETGQIITTAIGGRDGQPKQTISYMAERVVGTGSFGVVFQAKCLETGEAVAIKKVLQDKRYKRELQVMRMLDHPVLKLKHCFFSTTDKDELYLLVLEYVPETVYRVAKQYVRMHQYMPIINVQLYTYQICRGLYLHQVIGVCHRDIKPQLLVPQTHQLKICDFGSAKKLVPGEPISYICSRYYRAPELIFGATEYTTAIDMWSVGCVLAELLLGQPLFPGESGVDQLVEIIKILGTPTREEIRCMPYNEFKFPQIKAHPWHKVFNKRMPPDAVDLVSRLLQYSPL…
PAP.Aeschynomene.B	MMMRRLKSIASGRASVSTDLVGDSITKRAKFDQETEGSVYEEANNTVESG--GNETKETTGDT--STSYVSMVSRPDKSGYDQLPNELHEMKIKDEKNKINNGKDMEATVIDGGTEAGQIITTAIGGRDGKPKQTISYMAERVVGTGSFGVVYQAKCLETGEPVAIKKVLQDKRYKRELQVMRMLEHTVLKLHHCFYSMADKDDLYLLVLEYVPETVYRVSKQYIRMHQHMPIIYVQLYTYQICRGLYMHHVINVCHRDIKPQLLVPQTHQLKICDFGSAKMLVPGEPISYICSRYYRAPELIFGATEYTTAIDIWSAGCVLAELLLGQPMFPGESGVDQLVEIIKILGTPTREEIKCMPYTEFKFPQIKAHPWHKVFHKAMPSEAVDLVSRMLQYSPL…
PAP.Lotus.A	MMMRRLKSIASGRTSISSDPGGDSNSKRAKLDQETEKKVNEETKTL--GGKDQEQHVDASKESTVGTSDVSTVAKTEKSGFDELPKELHEMKIKDEKSKNNNEKDIEASIVSGGTETGQIITTAIGGRDGQPKQTISYMAERVVGTGSFGVVFQAKCLETGEAVAIKKVLQDKRYKRELQVMRTVDHPIVKLKHCFFSTTDKDELYLLVLEFVPETVYKVSKQYIRVHQHMPIIYVQLYIYQICRALYLHQVIGVCHRDIKPQLLVPQTHQLKICYFGSAKILVPGEPISYICSRYYRAPELIFGATEYTTAIDMWSVGCVLAELLLGHPLFPGESGVDQLVEIIKVLGTPTREEIRCMPYNEFKFPQIKAHPWHKVFYKRMPPEAVDLVSRLLQYSPL…
PAP.Lotus.B	MMMRRLKSIASGRTSISSDPGGDSTTRRTRYDQEAEEKVIVECNPVERCDRDHEQDVSASKETTAGTSNVSTVARIDKSGHDQLPKELHETKIRDDKPKS-NEKDIEATVVNGGTETGQIITTAIGGRDGQPKRTISYMAERVVGTGSFGVVYQAKCLETGEAVAIKKVLQDKRYKRELQVMRMLDHTVLKLKHCFYSTAEKDELYLLVLEYVPETVYRVSKQYVRMHQHMPIIYVQLYTYQICRGLYLHRVIGVCHRDIKPQLLVPQTHQLKVCDFGSAKMLVPGEPISYICSRYYRAPELIFGATEYTTAIDIWSAGCVLAELLLGQPMFPGDSGVDQLVEIIKILGTPTREEIKCMPYTEFKFPQIKAHPWHKVFHKKVPLEALDLVSRMLQYSPL…
PAP.Medicago.A	MMMRRLKSIASGRTSISSDPGGDSNSKRVKLDQETEKAY-EGTNTLDR--NDREQRVDSSNEATVGTSNVSAITKTEKSGFDELPKELHEMKIRDEKSKNNNEKDIEATTVSGGTETGQIITTTIAGRDGQPKQTISYMAERVVGTGSFGVVFQAKCLETNEAVAIKKVLQDKRYKRELQVMRMVDHPIVKLKHCFYSTTEKDELYLLVLEYVPETVYKVSKNYIRMHQHMPIIHVQLYTYQILRGLYLHEVIGVCHRDIKPQLLVAQTHQLKICDFGSAKMLVPGEPISYICSRYYRAPELIFGATEYTTAIDMWSVGCVLAELLLGQAMFPGESGVDQLVEIIKVLGTPTREEIRCMPYNEFKFPQIKAHPWHKLFHKRMPSEAVDLVSRLLQYSPL…
PAP.Medicago.B	MMMRRLKSIASGRTSVSSDPGGDSTTKRAKFDLETEGKENEETNRGERGGNNQDKYVDAVEETSSCNSNVSAVAKTEKSGFDQLPKELHEMKIKDDKSKNNNEKDMEATVVNGGTETGQIITTSIGGRDGQPKRIISYMAERVVGTGSFGVVYQAKCVETGESVAIKKVLQDKRYKRELQVMRMLEHTVLKLKHCFYSTAEKDEVYLLVLEFVPETVYRVSKHYVRMHQHMPIIYVQLYTYQICRGLYLHHVVGVCHRDIKPQLLVPACHQLKICDFGSAKMLLPGEPISYICSRYYRAPELIFGATEYTTAIDVWSAGCVLAELLLGQPLFPGESGVDQLVEIIKILGTPTREEIKCMPYSEFKFPQIKAHPWHKIFHKSMPSEAVDLVSRMLQYSPL…
PAP.Phaseolus.A	MMMRRLKSIASGRTSISSDPGGDSNSKRAKFEQETEVKAVEKTNIVEKVSTDQDQPVDALKETTVGTSDVSTAARTEKSGYDELPKELNEMKIRDEKSKNNNEKDMEATVVSGGTETGQIITTAIGGRDGQPKQTISYMAERVVGTGSFGVVFQAKCLETGEAVAIKKVLQDKRYKRELQVMRTVDHPVVKLKHCFFSTTDKDELYLLVLEYVPETVYKVSKHYVRMHQHMPMIYVQLYTYQICRALYLHQVIGVCHRDIKPQLLVPQTHQLKICDFGSAKMLVPGEPISYICSRYYRAPELIFGATEYTTAIDMWSVGCVLAELLLGQPLFPGESGVDQLVEIIKILGTPTREEIRCMPYNEFKFPQIKAHPWHKVFHKRMPPEAVDLVSRLLQYSPL…
PAP.Phaseolus.B	MMMRRLKSIASGRTSVSSDPGSDFTTKRPKFDQGTEEKVNEETYSNEKCGKDQEQYGDASTESD--HSNVAT-ARSEKSGYDQLPKELNEMKIGDDKGKNNNEKDMEATIVNGGTETGQIITTAIGGRDGQPKRTISYMAERVVGTGSFGVVYQAKCIETGEAVAIKKVLQDKRYKRELQVMRILDHAVLRLKHCFYSAAEKDELYLLVLEYVPETVYRVSKHYIRMHQHMPIIYVQLYLYQICRGLYLHHVIGVCHRDIKPQLLVTQNHQLKICDFGSAKMLVPGEPISYICSRYYRAPELIFGATEYTTAIDIWSAGCVMAELLLGHPMFPGESGVDQLVEIIKILGTPTREEIKCMPYTEFKFPQIKAHPWHKVFHKKMPTEAVDLVSRMLQYSPL…
