# Supplementary material for: Legume genome structures and histories inferred from Cercis canadensis and Chamaecrista fasciculata genomes
Source: Plant J. 2026 Jun 10;126(5):e70981. doi: 10.1111/tpj.70981 (PMC13252982; doi:10.1111/tpj.70981)
Supplement: Supplementary file 6 — Data S6. Manuscript supplement; Compressed directory of aligned sequences from 250 gene families with high rates of gene duplication consistent with whole‐genome duplications in the legume subfamilies. [file TPJ-126-0-s006.gz › S6_consen_wgd_tree/40_wgd_aln_manual_wgd_copy/Legume.fam3.00861]

CAE.Acacia.A	-------------------------------------------------------------------------YRASGFPHRQSRPLD-PMPASSAGEAKCDTLRERTEINLSERLGKAAMLDVESSSFSWDGLSSLHNVEYGSSNDHSEDDMKPLEVTVSGGVVFFAFFRRLRNDDTFPKEEAAVIKISSTRMATQSERLGYEFAKWLGVRTPQGRVIHTSPEWLQIKSATEKARDAANSEGDETGSMTCSELLEALELSRCLFFMGYVHGSPLLESFCAFESQESVERTSAALGRVLMLDLVIREDRLPCRELRWRGSALLLTEKVISANVDTLEEAFDSAMNLYRPRVISALQNERRSTSPHSRLSSHNPGLVSQVSDISEMAESPRFSNMSSQSH…
CAE.Acacia.B	--QQQKQNPAIIIPRHQGKDEDKELELGSE-EPEAPLPLTATSRVLYMLGDIAAGPAFRFTQWLESVRKRTARNPSSGFPHRPTRLPAPSSAEGSMDDPKCDSPPVQTELSLWERLGNAAMLDIESSSFSWERLSSLHHTEHSSSTDHSEDEMKALEVTVSGGVVFFAFFNRLGSDDTSPKEEAAVIKISSSRMATQSERLGYEFAKWLGVQTPQARVVHTSPEWFQIKEAAEKARNKAFSEGDEIGEMTCLELLEALELSRCLFFMSYIHGSPLLESSSAFESQESAERTAAALGRVLMLDLVIREDRLPCRQLRWRGSALLLAEKMMSVTTNSLEKALDSAMNQYRPRVMRALQKERRSTSIGIRMSSNNPGLLSQASDISDISESPSCSDMSLEGP…
CAE.Chamaecrista.A	--------------KVEEQEEGSEYLCHRKDDSKAPLPLTATSRVVYTLGDITAGPALSITEWLELVRKRTSMYRSSLSPRLHHPPPSTSSQEPIIKHAQSDDEQTTTDISLWDRLGKAAMLDIDSTFFSWDSLSSLHHVEYTSSNDHSEDDIKPLEVTVSGGVVFFAFFHRFGNNDASPKEEAAVIKISSTRMATQSERLGYEFAKRLGVRTPQARVIHTSPEWLQIKEAAEKARDAANSEGDETGNMTCSELLEALELSRCLFFMGYVHGSPLLESSSAFESQESVERISAALGRVLMLDLVIREDRLPCRELRWRGSALLLAEKVIPATTDTLEEAFDSAMHLYRPRVIRALQKERRSTSVDSRLSSHSTGLISPVSDISDMAESPSSSNTSLQSP…
CAE.Chamaecrista.B	-------------------------------SHEVPFSQPERSFVLYMLGDIAAGPAFRFTQWLESVRKRTTRNRSSGFPRRPS---LPSSEGESMEDVKCEAPPVQMEVSLWERLGNAAMLDIDSSNFSWDRLSSLHHTEHSSSNEHSEDEMKALEVTVSGGVVFFAFFNRLGSDDTLPKEEAAVIKISSSRMATQSERLGYEFAKWLGVQTPQAKVIHTSREWLQIKEAAEKARNAAFCEGDEIGEMTCLELLEALELSRCLYFMSYIHGSPLLESSSAFESREFAERTATALGRVLLLDLVIREDRLPCRQLRWRGSALLLAEKMIPATTNTLEKAFDSAMNQYRPRLIKKLQKERRSTSVGIRLSSHRPGLVSQASDTSNMSESPRSSDMSLDDQ…
CAE.Senna.A	-------------------------------------------QALYMLGDMAAAPAFSFTEWLDLVRKRNAMYRSSGSPHRHLRIHAPSSTGEQIKDAKCDTFPEQTDISLSERLGKAATLDIESSTFSWDRLSSLHHVEYSSSNDYSEDDMKPLEVTVSGGVVFFAFFHRLGNDDTSPKEGAAVIKIPSTRMATQSERLGYEFAKWLGVRTPQARVIHTSPEWLQIKEAAEKARNAAFCEGDEVAEMTCLELLEALELSRCLFFMSYIHGSPLLESSSAFESREFAERTAAALGRVLMLDLVIREDRLPCRQLRWRGSALLLAEKIMSANTDTLEEALDSAMHIYGPGVIRALQKERRSTSVDSRLSSHSNGLVSSASDISDMAESPRFSNISLQSE…
CER.Bauhinia.A	MAKEQKQDSAVH-SRYQDKDEGNELNVGFD-EPEVPLPLTATSRVLYMLGDITAGPTFRFTQWLELVRKRTSKYRSSGFPHCPSRLPTPSSVGESTEDAKCHPLPEQTEISLWERLGKAATLDIESSSFSWDMLSSLHHTEHSSSNEHSEDEMRALEVTVSGGVVFFAFFTHLGNSGAFPKEAAAVIKISSSRMATLSERLGYEFAKWLGIRTPQARVIHNSPEWLQMKEATEKARDAANSEGDEIAEMTCLELLEALELSRCLFFMSYVHGSPLLESSSAFESRESSERTSAALGRVLMLDLVIREDRLPCRELRWRGSALLLAENMSSANTDTLVEAIDSAINRYRPRVLKAIQKERRSTSVDS-FGSHNPGLVSQTSDLLEITESPRSRSMSLKSE…
CER.Bauhinia.B	MATEQKRDPAVALSSLQDRDEDNEFNVGSE-EPEAPLPLTASSRVLYMLGDITAGPAFRFTQWLELVRKRTAKYRSSGFPHRPSRLPTPSSVGESTEDAKCDHLPEQTEISLWERLGKAATLDIESSSFSWDMLSSLHHTEHSSSNEHSEDDMRALEVTVSGGVVFFAFFNHPGNSEGFPKGAAAVIKISSSRMATQSERLGYEFAKWLGVRTPQGRVIHTSPEWLQIKEATEKARDAANSEGDEIGEMTCSELLEALELSRCLFFMSYMHGSPLLESSSAFESQESSERTSAALGRVLMLDLVIREDRLPCRELRWRGSALLLAEKMTSANTETLEEAFDSVINRYRPRVLRALLKERRSISVDSRYSSHNPGLVSQASDLSEISESPRSSSMSLKSE…
CER.Cercis.o	MAKEQKQDPAVLHHHYQDKDEGNKLNVGSD-EPEAPLPLTATSRVLYMLGDITAGPAFRFTQWLELVRKRTAKYRSSGFPHRPSRLPMPSSVGESTEDAKCHPLPEQTEISLWERLSKAAMLDIESSSFSWDTLSSLHHTEHSSSNEHSEDEMKALEVTVSGGVVFFAFFNHLGNTDTFPKEAAAVIKISSSRMATQSERLGYEFAKWLGVRTPQARVIHTSPEWLQMKEATEKARNAANSEGDEIGEMTCLELLEALELSRCLFFMSYVHGSPLLESSSAFESRESSERTSAALGRVLMLDLVIREDRLPCRELRWRGSALLLAEKMTSVNTDTLEAAFDSAINRYRPRVLRALQKERRSTSVDSRYSSHNPGLVSQASDLSEITESPRSSSMSLKSE…
CER.Phanera.A	MAKEQKQDSAILHHHYQDKNEGNELIVGLD-KAEAPLPLTEASRVLYMLEDITAGPALG------------SH---N----------GSNCVRESTEDAKCQPLPEQTEISFWERLGKAAMLDIESSSFSWDTLSSLHHTERSGSNEHSEDEMRALEVTVSGGVVFFAFFNQNGSSDAFPKEAAAVIKISSSRMKTQSERLGYEFAKWLGVRTPQARVIHTSPEWLQMKEATEKARDTATSEGDEVGEMTCLELMEALELSRCLIFMSYVHGSPLLESSSAFDSRESSERTSAALGRVLMLDLVIREDRLPCRELRWRGSALLLAEKITSANTDTLVEPIDSAINRYRPRVLRAIQKERRSTSVDSRSSSHNPRLVSQASDLSVIAESARSSSMSLKSE…
CER.Phanera.B	MAKEQKHDPAVLFNSFQDKDEDNELNAGSE-EPEAPLPLTATSRVLYMLGDITAGPAFRFTQWLELVRKRTAKYRSSGFPHRPSRLPNPSSVGETTEDAQCNPLPEQTEISLWERLGKAATLDIESSSFSWDTLSSLHHTEHSSSNEYSEDEMKALEVTVSGGVVFFAFFNHHGNSEAFPKEAAAVIKISSSRMATQSERLGYEFAKWLGVRTPQARVIHTSAEWLQIKEATEKARDAANSEGDEIGEMTCLELLEALELSRCLFFMSYVNGSPLLESSSAFESRESSERTSAALGRVLMLDLVIREDRLPCRELRWRGSALLLAEKMTSATTETLEEAFDSAINRYRPRVLRALQKERRSTSVDSRYSSHSPGLVSQASDLSEIMESPRSTSMSLKSE…
DET.Sindora.A	MAQEQKRHPATIIHPIQNQGREEEKELALE--SEAPLPLTATSRVLYMLGDIASGPAVRFTQWLELVRRRTGKHRSSGFPHRPSRPLVSSNGGELVEDLKCRSLPENPEISLWERLGKAAMLNIESSSFSWDRLSSLHHTEHSSSNEQSEDEIKPLEVTVSGGVVFFAFFNHHGKDDVFPMEEAAVIKISSSRMATQSERLGYEFAKWLGVQTPQARVIHTSPEWLQIKEAAEKAREIASSEGDEIGDMTCLELLEALELSRCLFFMSYVHGSPLIESSSAFESRESAERTSAALGRVLMLDLVIREDRLPCRELRWRGSSLLLAEKIITTSTETLEEAFDSVMNRYRPRVIRALQKERRSTSVDCRLSSNNTGLVSQASDLSEIIESPRSSDVSLKSQ…
OUT.Arabidopsis.O	------------QPFSQEKDEEKDLYLVHD-EHESPLPLTVTSRVLYMLGDIASGPAYRFTQWLDLVRKRSATYGSSGFPHRLHRIDMVTSAGERNTDPKSPPSRQSSEISLWERLGKASTVDIDSSCFSWNMLSSLHHTEHSSSTDHSEEDQKPLEVTVSGGVVFFALFNSSSSEDASRKEEAAVIKFASSRMATQSERLGYEFSKWLGVQIPQARVIHCNPEWTLIKEATEKAQAKATSEGDEVGEMTCSELLEALELSRCLLLMSYVHGCPMLESMSSFETEEKAERAAAALGRILVLDLVIREDRLPCRQLRWRGPALLLTDRIVSSAKHHFDEAFDSAIKRYHPKDYRSIQRERRASSVDSRLSISDQMLVSQASDFSDITESPRSYDTGLMSP…
OUT.Prunus.O	MAKEQSQEPAIINPQVQDKGEDKELDPGSD-EPEAPLPLTVTSRVLYMLGDIAAGPAYRITQWLELVRKRSSRYHSSGFPHSLPRFNMPFSAGESVGDWADHLPTEQNEVNLWERLGKAATLDIESSSFSWDRLSSLHHTEHSSSNDNSEDEMKALEVTVSGGVVFFALFNQPGIEDAIPKEAVAVIKISSSRMATQSERLGYEFAKCLGVRIPQARVIHCSSEWLQMKEAAEKARDVASSEGDECGEMTCSELLEALELSRCLLLMSYVHGSPLLESSNVFESKETAEKTAAALGRILMLDLVIREDRLPCRQLRWRGSALLLADKTTFANMDRLEEAFDSSIKRYKPRVIRGLHKDRRATSVDRKLSAHNSGLVSQTSDLSDIIESPR----SIKSQ…
OUT.Quillaja.O1	-AKEQKRQDTAFVNFFQF----QELDLGSY-EPEAPLPLTVASRVLYMLGDITSGPAFRFTQWLELVRKRSAKYRSSGFPHRPTGLHTPSSAGESVEDATCDSPPAPTEISLWERLGKAAMLDIESSSFSWDRLSSLHHTEHSISMEHSEDEMRALEVTVSGGVVFFAFFNCLGNDDTLPKEAAAVIKISSSRMATQSERLGYEFAKWLGVRTPQARVIHTSPEWLHIKEAAEKARNVANSEGDDIGEVTCFELLEALELSRCLSFMSYVHGTPLLEN------------------------------RLPCRQLGWHGSALLLAEKMFSENMNVLEEAFDSAINRYRPRVITALLKERRATSVDGRLSPHNPGLVSQASDLSDISKSPKSSDMSLKSL…
OUT.Quillaja.O2	MAKEQKQQDLAINSHFQGKEEEKELEFGSD-EPEPPLPLTVASRVLYMVGDITSGPAFRFTEWLELLRKRNAKYRSSGFPYRPPGLQAPSSAGESIEDAKCHQPPVPTEISLRERLGKATMLDIESSSFSWDRLLSLHHTEQNSSMEHSEDDMRALEVTVSGGVVFFAFFNLLGNDDALLNEAAGVIKISSSRMATQSERLGYEFAKWLGVRTPQARVIHTSPEWLHIKEAAEKAKDTAKLNGDEVGEMTCSELLEALELSRCLFFMSYVHGSPLLESSSAFDSREYAEKTSSALGRVLMLDLVIREDRLPSRQLRWRGSELLLAEKMVSTNMDALEEAFDSAINRYRPRVIRALQKEKRSTSVDSRLSSHNQGLASQASSPSDITESPKSSDINLKSQ…
OUT.Vitis.O	MVKDQKEEPAIITNTTP-HQEEKDPEFGSEDLLESPLPLTVTSRVLYMLGDIAAGPAYRFTQWLELVRKRSGKYRSSGFPNRPPRIDMPFCSGESTVDSRSSLPVEQAEISLWERLGKAAMMDIESCSFSWDMLSSLHHTEHSSSNDHSEDEMKALEVTVSGGVVFFALFNWPENDDYFLKEGAAVIKFSSSRVATQSERLGYEFAKWLGVRTPQARVIHSSTEWLQIKEAAEKARDAAISEGDEVGEVTCSELLEALELSRCLFLMNYVHGSPLLESSSAFDSREAAEKTAAALGRVLMLDLVIREDRLPCRQLRWRGPALLLADKMASTDMDALEEAFDSAIKRYRPRVIRALQKERRATSVDSRLSPHNSGLVSQSSDLSDAIGSPSSSNTSLEGQ…
PAP.Aeschynomene.A	-------------HAKASKGQEKELEREIEEDIEVPLPLTVTSRVLYMLGDIAAGPAFRITQWLHLVRKRTATHRSSGFPRRHRDSTTSSTVDELIEDAKCDVIPEQTEISLWERLGKAAMLNIESSSFSWDRLSSLHHTEHSSSNEHSEDEMKALEVTVSGGVVFFAFFNCLGSDDSLPKEAAAVIKISSSRMATQSERLGYEFARWLGVQTPQARVIHTSSEWQQIKEAVEKARESASSEGDEIGEVTCFELLEALELSRCLFFMSYVHGSPLLENLSAFETRESAERTSEALGRVLMLDLVIREDRLPCRELRWRGSALLLAENMVSTNTDALEAAFDTAINRYRPKMIKALQKERRSTSVDSRLCSPNPGLISQASNLSEITESPNSMDMSPKSQ…
PAP.Aeschynomene.B	-------------QRNQGKGEEKHLELETEEEFDFPLPLTVTSRVLYMLGDIAAGPALRITQWLQLVRKRTSKHRSSGFPHRPPSTMPSSSHGEYIEDARSDPSPKQTEISLWERLGTAEMLDIESSLFSWERLSSLHHTEHSSFTENSEDEMKALEVTVSGGVVFFAFFNCFGSDDAFPKEAAAVIKISSSRMATQSERLGYEFAKYLGVRTPKARVIQTSLEWLQIKEATEKARDTASAKGDDIGEMTCSELLEALELSRCLYFMSYVHGSPLLESSCAFESRESAKRTSAALGRVLMLDLVIREDRLPCRQLRWRGSALLFAEKLISENIDTLGEAFDSAMNQYRPRVISELQKERRSTSIDSKLSSYNPTLMSQRSHVSEIMESPMSTEMSLKSQ…
PAP.Lotus.A	---------------FQGKGQDRELELESDEEIEVPLPLTATSRVLYMLGDITAGPAFRFTQWLQLVRRRTAKYRSSGFPRRLSITMSSSCIRESIEDFKGDLHPDQTEISLWERLGKAAMLDIESSSFSWDTLSSLHHTEHSSSNEHSEDEMKPLEVTVSGGVVFFAFFNCLGSSDTFPKEAAAVIKIASSRMATQSERLGYEFAKWLGVRTPQARVIHTSPEWQQIKEAAEKAREAANSEGDEIGEVTCFELLEALELSRCLFFMNYVHGSPLLDNSSAFESWESAERTSEALGRVLMLDLVIREDRLPCRVLRWRGCALLSAEKMISANTDTLGSAFDSAINRYKPKLIKALQNERRSTSVDSRLSSHDSGLISQTSDLSEITESPRSTDISLRRQ…
PAP.Lotus.B	---------SQHQNQNQGKGEVKQLELENE-EVETPLHLSVTSRALYMLGDITAGPALMFTQWLHLVRKRTSNYRPSGFPHRLS-TM-PSCVVESAEDAEIDQPPEQTEISLWERLGKAEMLDIESSSFSWDRLSSLHHTEHTCGSEHSEDEMRALEVTVSGGVVFFAFFNVLGSDDAFPKEAAAVIKISPSRMATQSERLGYEFAKWLGVQTPQARVIHTSSEWLQIKKAAEKARDTASCEGAEIGEMSCSELLEALDLSRCLLFMSYVHGSPLLESSSAFETQDSAERISAALGRVMMLDLVIREDRLPCRQLRWRGSALLLAEKMISPKTDTLGEAFNSANKQYGPRVIRELKKERRSTSVDGRLSSHNLGVLSQGSYHSETIESSTSTDMSLNSQ…
PAP.Medicago.A	-----------IYQYHMAKDQNQGLEFESDEEIEVPLPLTETSRALYMLGDITAGPSFRFTQWLQLVRKRTSKYRSSGFPRSPSTNM-PFNYIESIEDPKCDKHPDQTEISLWERLGKAEMLDVESSSISWDGLSSLHHTEHGSSNEYSEDEMKALEVTVSGGVVFFAFFNCQGSVDASPKEAAAVIKIASSRMATQSERLGYELAKWLGIQTPQARVIHTSSEWQQIKEATEKAREAANSEDDEAGEVTCFELLEALELSRCLFLMSYVHGSPLLENTSAFESRESAEKTSEALGKVLMLDLVIREDRLPCRELRWRGSALLLAEKMISANTNTLQAALDSAINRYRPKVIKALQKERRSSSVDCRLNSHNPGLISQASDLSEAMESPRSTDMSLKSQ…
PAP.Medicago.B	--------------------QNNQNQGKEHSDSEGSSPLTVTSRVLCMLGDITAGPAIMFTQWLQSVRKRTSSHRSSGFP-RSSSTL-PFCLRESAEDAKIDQLPEQTEISLWDRLGKAEMLDIESSSFSWDMLSSLHHTEHAISNEHSEDEMRALEVTVSGGVVFFAIFNVQGSDDASPKEAAAVIKISSSRMATQSERLGYEFAKRLGVQTPQARVIHTSLEWLQIKKAAEKARDSASSESDIIGETTCSELLEALELSRCLLFLSYVHGSPLLESSSAFESQDSAERISAALGRVMMLDLVIREDRLPCRQLRWRGPALLLAEKTISSNLDKIGDAFDFAMNRYGSGVIGTLQKER-SILVDSRLSSHNYGIRSKSSHLTQIRESS--DDICLKSQ…
PAP.Phaseolus.A	---------------LQGKSQERELELENQEEIEAPLPLTVTSRVLYMLGDITAGPAFKFTQWLQLVRKRTAKHRSTGFPHRTSITMSSSCVIERLEDPKLVLHLDQTEIRLWERLGKAAMLDIESSSFSWDMLSSLHHTEHSSSNEQSEDEMKALEVTVSGGVVFFAFFNFPGNADTCPKEAAAVIKVSPSRMATQSERLGYEFAKWLGVQTPQGRVIHTSFEWQQIKEAAEKAREAASSEGDEIGEMTCFELLEALELSRCLFFMSYVHGSPLLESSTAFKSKGCAERTSEALGRVLMLDLVIREDRLPCRDLRWRGPALLLAGKIICANTDVLKAAVDSAIDRYKPKMTWALQKERRSTSVECRLDSHDPGLISQSSDLSDITEFPISLDMNLIGQ…
PAP.Phaseolus.B	-AKEQKQDPGAFTNSLQNPNQELQGEVVKE-EAEAPFTLSVTSKVLYMLGDITAGPASMFTQWLQLVRKRTSNYRTSGFPHRS-STM-PSSPGESIEDVKNDQ---QSETSLWERLGKAEVLDIESSSFSWDRLSSLHHTEHTSSNEHSEDEMRALEVTVSGGVVFFAFFSGCGSGDACPKQETAVIKISSSRMATQSERLGYEFAKWLGIQTPQARVIHTSLEWIQIKEATEKARDAAGSAGDEIGELTCTELLEALDLSRCLMFMSYVHGSPLLESSRAFESQEYAERTSAALGRVLMLDLVIREDRLPCRQLRWRGSALLLTEKVISASVDTIGETFNSAVTRCGPRVSRALQKDKRSTSVDSRMN------VSQYSGLSDIKYTSITHNLNLKIQ…
