# Supplementary material for: Legume genome structures and histories inferred from Cercis canadensis and Chamaecrista fasciculata genomes
Source: Plant J. 2026 Jun 10;126(5):e70981. doi: 10.1111/tpj.70981 (PMC13252982; doi:10.1111/tpj.70981)
Supplement: Supplementary file 6 — Data S6. Manuscript supplement; Compressed directory of aligned sequences from 250 gene families with high rates of gene duplication consistent with whole‐genome duplications in the legume subfamilies. [file TPJ-126-0-s006.gz › S6_consen_wgd_tree/40_wgd_aln_manual_wgd_copy/Legume.fam3.00629]

CAE.Acacia.A	MERFGRTSEGSQSDPSQEWTGTGGETGLEEPVWQLELGG-GESYPQRPDEADCMYYLRTGYCGYGSRCRFHPRDRGAVIGAARTGAEYPERAGQPVCQYYMRTGSCKFGPSCKYHHPRQGGGTVSSVSLYYGFPLRPGEKECSYYVKTGQCKFGATCKFHHPQPDGMPIPAQTPVPPVSPLHVPMPSPLYSTVQPPSGPSSSQYGVMVARPQLLPGSLVHSPYGHVVLSPAVVPFPGWSPYQ-PPASPLVPSSTPSNVGSAQLYGIGQLTSPASTYYGQYQPSGSSVGPSGSSQKEHSFPERPGQPECQYYMKTGECKFGPSCRYHHPPELVAPKTVVLSPAGLPLRPGAPPCTHYAQRGVCKFGPACKFDHPIGALSYSPSASSLADMPVAPYPVGSS…
CAE.Acacia.B	MERFGRASDESQSDPPPEWTGTGGETGLEESMRQFGLAG-EESYPQRPDEPDCIYYLKTGFCGYGSRCRFHPRDRGAVIGASMTGVEYPERVGQPLCQYFMRTGSCKYGASCKYHHPRQGGG-VAPVPLYFGYPLRPDEKECSYYVKTGQCKFGTSCKFHHPQPAGVQVPAPLPVPHASTLPVRVPSPFYPTMQPPSGSSSQQYGVMFARPPLLPGSLVQNPYGPVVMSP--VPFSGWNPYQAPT-GPAVPSSTPSNVGSTQFYANTQLPSPAPAYSAPYQPLGSSFGPSITSREQHSFPERPGQPECRHYMRTGECRFGPSCRYHHPPELIAPNVVVLSPGGLPMRPGAPPCIHYAQRGVCKFGPACKFDHSMGALTYSPSASSL-NMPVVSIPAGLS…
CAE.Chamaecrista.B	MERYGRASDGSQSVSPPEWTGAGGETGLEESVWQLGLGG-GESYPQRPDEADCIYYLKTGICGYGSRCRFHPRDRGAVIGAPRTGGEYPERTGQPVCQYYMRTGSCKFGASCKYHHPRQGGGTVAPVSLYYGYPLRPGEKECSYYVKTGQCKFGLTCKFHHPQPAGLQVPAASPIPPVSPLPVRVPSPLYSTVQTPSGPSSQQYGVMVARPPLLPSPLVQSPYGPVVMSP--VPFSGWNPYQAPA-SAVVPSSALSHVGSTQLYGITQLPSSGPAYTAPYQPTGPSVGSSSTSQKEHSFPERPGQPECQHYMKTGECRFGPSCRYHHPPELIAPNTVVLSPVGLPMRPGAPPCIHYAQRGVCKFGPACKFDHPMGALSYSPSASSLADMPVAPYPVGSS…
CAE.Senna.A	MERYGRTSEGSQSDPSPEWTGAGGETGLEESVWQLGLGG-GELYPQRPDEADCIYYLRTGFCGYGSRCRFHPRDRGAVIGAARTGGEYPERAGQPVCQYYMRTGSCKFGPSCKYHHPRQGGGTISPVSLYYGYPLRPGEKECSYYVKTGQCKFGATCKFHHPQPTGVQIPAQSPVPPVSPLPVPVPPPLYQSVQPPSGPSSPQYGVMVARPPMIPGSLVHSPYGHVVLSPAMVPFPGWNPYQ-PPASPLGPSSTPSNVGSTQLYGMSQQPSSAPTYTGQYQPSGSSVGPSGSSQKEHSFPERPGQPECQYYLKTGECKFGPSCRYHHPPELIAPKMVNLSPVGLPLRPGAPPCTHYAQRGVCKFGPACKFDHPMGALSYSPSASSLADMPVAPYPVGSS…
CAE.Senna.B	MERYGRASDGSQSVSSPEWTGAGGETGLEESMWQLGLGG-GESYPQRPDEADCIYYLKTGFCGYGSRCRFHPRDRGAVIGAARTGGEYPERAGQPVCQYYMRTGSCKFGASCKYHHPRQGGGTVAPVSLYYGYPLRPGEKECSYYVKTGQCKFGSTCKFHHPQPAGVQVPAPSPVPPVSPLPVRVPSPLYPTMQPPSGPSSQQYGVMVARPPLLPSSLVQSPYGPVVVSP--VPFSGWNPYQAPA-NPVVPSRTPSNVGSTQLYGITQLPSSAPAYTVPYQPTGSSIGPPGTSQKEHSFPERPGQPECQHYMKTGECRFGPSCRYHHPPELIAPNMVVLSPVGLPLRPGAPPCTHYAQRGVCKFGPACKFDHPMGSLSYSPSASSLADMPVAPYPVGSS…
CER.Bauhinia.A	MERYGRASEGSQSDPSPEWTGEGGETGLEEPMWQLGLGG-GESYPQRPDEADCIYYLRTGFCGYGSRCRFHPRDRGAVIGAARTGGEYPERVGQPVCQYYMRTGSCKFGASCKYHHPRQGGGAVASMSLYYGYPLRPGEKECSYYVKMGQCKFGATCKFHHPQPVGVPLPAPSPVPPVSPLPVPVPSPIYSTVQPPSGPSSQQYGVMVARPPLLPGSFVQGPYGPVLVSPAMVPFSGWDPYQTPP-SPVAPSSAPSHISSTQLYGIAQLHSPAPAYAGPYQPSGSSVGPSGSSQKEYSFPERPGQPECQYYMKTGDCKFGPSCKYHHPPELIAPKMVVLSPAGLPLRPGAPPCTHYTQRGVCKFGPACKFDHPMGALSYSPSASSLADMPVAPYPVGSS…
CER.Bauhinia.B	MERYGRASEGSQSDPSPEWTGAGGETGLEESVWQLGLGG-SESYPQRPDEADCIYYLRTGFCGYGSRCRFHPRDRGAVIGAARPGGEYPERAGQPVCQYYMRTGSCKFGASCKYHHPRQGGGTVAPVSLYYGYPLRPGEKECSYYVKMGHCKFGATCKFHHPQPAGVPVPAPSPVPPVSPVPVPVPSPIYPTVHHPSGPSSQQYGVMVARPPLLPGSLVQGPYGPVIVSPAVVPFSGWGPYQTPP-SPVAPSSTPSNVGSTQLYGIAQLPSSAPAYAGPYQPSGSSVGPSSSSQKEHSFPERPGQPECQYYMRTGDCKFGPSCRYHHPPELIAPKTVILSPAGLPLRPGAPPCTHYAQRGVCKFGPACRYDHPMGTLSYSSSASSLADMPVAPYPVGSS…
CER.Cercis.o	MERYGRASEGSQSDPSPEWTGAGGETGLEESVWQLGLGG-GESYPQRPDEADCIHYLRTGFCGYGSRCRFHPRDRGAVIGAARTGGEYPERVGQPVCQYYMRTGSCKFGASCKYHHPRQGGGTVAPVSLYYGYPLRPGEKECSYYVKMGQCKFGATCKFHHPQPVGVPVPAPSPVPPVSPLPVPVPSPMYPTVQPP-GHSSQQYGVMVARPPLLPGSLVQGPYGPVIVSPAVVPFSGWGPYQTPP-SPVAPSSTPSNVGSTQLYGIAQLPSSAPAYAGHYQPSGSSVGPSGSSQKEYSFPERPGQPECQYYMKTGDCKFGPSCRYHHPPELIAPKMVVLSPAGLPLRPGAPPCTHYAQRGVCKFGPACKFDHPMGALSYSPSASSLADMPVAPYPVGSS…
CER.Phanera.A	MERYGRASEGSQSDPSPEWTGDGGETGLVEPMWRLGLGG-GESYPQRPDEADCIYYLRTGFCGYGSRCRFHPRDRGAVIGAARTGGEYPERVGQPVCQYYMRTGSCKFGASCKYHHPRQGGGTVAPMSLYYGYPLRPGEKECSYYVKMGQCKFGATCKFHHPQPVGVPVPAPSPVPPVSPLHVPVPSPIYPTMQPPSGPSSQQYGVMVARPPLLPGSLVQGPYGPVIVSPAMVPFSGWDPYQTPP-SPVAPSSTPSNVSSMQFYGVAQLPSPAPSYAGPYQPSGSSVGPSGSSQKEYSFPERPGQPECQYYMKTGDCKFGPSCRYHHPPELIAPKMVVLSPAGLPLRPGAPPCTHYAQRGVCKFGPACKFDHPMGALSYSPSASSLADMPVAPYPVGSS…
CER.Phanera.B	MERYGRASEGSQSDPSPEWTGGGGETGLEEPVWQLGLGG-SESYPQRPDEADCIYYLRTGFCGYGSRCRFHPRERGAVIGAARTGWEYPERVGQPVCQYYMRTGSCKFGASCKYHHPRQGGGAVAPMSLYYGYPLRPGEKECSYYVKMGQCKFGTTCKFHHPQPAGVPVPAPSPVPPVSPLPVPVPSPVYPTVQPPSGPSSQQYGVMVARQSLLPGSLVQGPYGPVLVSPAVVPFSGWGPYQTPP-SPAAPSSTPSNVGSAQLYGIAQLP-SSSAYAGPYQPSGSSIGPSVSSQNEHTFPERPGQPECQYYMKTGDCKFGPSCRYHHPPEVTAPKTVVLSPAGLPLRPGAPPCTHYAQRGVCKFGPACKFDHPMGALSYSPSASSLADMPVAPYPVGSS…
DET.Sindora.A	MEQYGRAGDGSQSDPSPEWTGGGGETGLEESMWQLGLAG-GESYPQRPDEADCIYYLRTGYCGYGSRCRFHPRDRGAVIGAARTGGEYPERVGQPVCQYYMRTGSCKFGASCKYHHPRQGG-TVAPVPLYYGYPLRPGDKECSYYVKTGQCKFGSTCKFHHPQPSAIQVPAPSLVPPASPIAVPVPPQLYSPVQPPSGPSSQSYGLMVPRPSVVPGSFVQSPYGAFVVSPTIVPYPGWPPYQA-SGSPVVPPTTPPNVGATQFYGVTPLPSSATAYTGPYQFSGSSVGPSGSSEKEQSFPERPGQPECQCYMKTGDCKLGPSCRYHHPPELIAPKTVALSPAGLPLRPGAVPCAHYTQRGVCKFGPACRFDHPAGALTYSPSASSLADMPVAPYPVGSS…
DET.Sindora.B	MERYGRPGEGSQSDPSPEWTGAGGETGLEEPMWQLGLAC-GESYPQRPDEADCIYFLRTGFCGYGSRCRFHPHDRIAVIGAARAGGDYPERTGQPVCQYYMRTGSCKFGASCKYHHPRLGGGTLTPVPLYHGYPLRPGEKECSYYVRTGQCKFGATCKFHHPQPAGIQVPASTPVPQVSPLPVPVPSL-YPPAQPPSGPSS-QFGLMVRRPPLIPGSVIPSSYGHFMMPSAMVPLPGWSPYQAPT-SP-VPSGTPSNVGSAQLYGIAQLPSLPSTYTGPYQAPGSSVGPSGGDQKEHPFPERPGQPECQYYMKTGDCKFGPSCRYHHPRELPAPNTVALSPVGLPIRPGVPPCSHYAQRGVCKFGPSCKFDHPMGRLNYSPSASSLADMPVAPYPVGSS…
OUT.Arabidopsis.O	MERYGGAGDESRSDPSHEWSAQGTETGIEASMWRLGLGGGGETFPERPDEPDCIYYLRTGVCGYGSRCRFHPRNRAPVLGGLRTEAEFPERMGQPVCQHFMRTGTCKFGASCKYHHPRQGGGGVTPVSLYMGFPLRPGEKECSYFMRTGQCKFGSTCRYHHPVPPGVQAPS-----QQQQQQLSAGPTMYPSLQSQTVPSSQQYGVVLARPQLLPGSYVQSPYGQMVLPPGMVPYSGWNPYQ-ASVSAMPSPGTQPSMGTSSVYGITPLSPSAPAYQS----GPSSTGV---SNKEQTFPQRPEQPECQYFMRTGDCKFGTSCRFHHPMEAASPE-STLSHIGLPLRPGAVPCTHFAQHGICKFGPACKFDHSSSSLSYSPSPSSLTDMPVAPYP--SS…
OUT.Prunus.O	MERYGRTTEGSQSDPSPEWTVPGPETGLEESMWQLGLGP-GESYPERPNETDCSYYLRTGICGYGSRCRYHPRDRSAVTGAARPGGEYPERAGQPVCQYYMRTGTCKFGASCKYHHPKQGGSSGSPVSLYYGYPLRQGERECSYYVKTGQCKFGATCKFHHPQPAGIPLPVPSPAPQVSPVPA---APLYQTVQSPS-VSSQQYGVVFARPPLLPGSYVQSPYGQVLLSPGTIPFPGWSPYQAPA-SALPSPSTQPGVGSGTLYGMSQLSPSAAAYTGMYQPIPSSLGLPTTSQKEHLFPERPGQPECQYYMRTGDCKFGSSCRYHHPPEVVGPKTVALSPSGLPSRPGAPLCTHYAQRGVCKFGPACKFDHPMGTLSYSPSASSLADMPVAPYPVGSS…
OUT.Quillaja.O1	MERYGRTSEGSQSDPSPEWTGQGGETRTEESTWKLELGG-GESYPERPDEADCNYYLRTGFCGYGSRCRFHPRDRGTVIVAARTGGEYPERVDQPLCQYYMRTGACKFGASCKYHHPRQGGSSVTPVSLYYGYPLRLGEKECSYYVKTGQCKFGATCKFHHPQP-GIQVPAPSTVPPVAPVPMPVPSPFYPNVQPPSVPPSQQYGMMVARPPLLPGSYVQSPYGHVVISPTMVPFQSWTPYQAPL-SPVVPSTSQPNVTSAQIYGITPISSSSPACTRPDQSSH----SSSSIQKEHSFPERPGQPECQYYLRTGDCKFGSSCRYHHPPELIAPKTIVLSPIGLPLCPGAPPCSHYAQRGVCKFGPACKFDHPTGTLSYSPSTSSLADMPVAPYPIGSL…
OUT.Quillaja.O2	MERYGRASEGSQSDPSPEWTGHGGETRLEETTWQLGLGG-GEAYPERPDEADCIYYLRTGFCGYGSRCRFHPRDRGAVIGAARTGGEYPEREGQPVCQYYMRTGACKFGASCKYHHPRQGSSSVNPVSLYYGYPLRPGEKECSYYVKTGQCKFGATCKFHHPQP-GIQVPAPSPGPPVAPVPMPVPSPFYPTVQPPSVPPSQHYGMMVPRPHMLPGSYVQSPYGHVVISPAMVPFPSWPAYQ-ASLSPVVPPTSQPNVTSAQLYGIAQISSSSPAYTGPNQSSP-SVGPTSSTQKEHSFPERPGQPECQYYMRTGDCKFGSSCRYHHPPELIAPKMVVLSPIGLPLRPGAPPCSHYAQRGVCKFGHACKFDHPMGTLSYSPSASSLADIPVAPYPVGSS…
OUT.Vitis.O	MDRYGRAPEGSPSDPSQEWTGPVAETGLEEPLWQLGLGGGGEAYPERPDEADCIYYLKTGFCGYGARCRFHPRDRGGVGGTVRPGGEFPERVGQPVCQFYMKTGTCKFGASCKYHHPRQGGGTVSPVTLYFGYPLRPGEKECSYYVKTGLCKFGETCKFHHPQPDSIQLST----PGPAALPAPVPAHLYPTVQSPSVPSSQQYGLVVARPPLLPSSYFHGPYSPVLIPPGMVPFPGWSHYPAPV-SPVASPSTQPTVGSGQMYGLTPLSPSAPAYTGPYTPLPSSVGPSSSSQKEQIFPERPGQPECQYYMRTGDCKFGSSCKYHHPPEWDTPKTCVLSPMGLPLRPGAPQCTHYAQRGICKFGPTCKFDHPMGTLSYSPSASSLADMPVAPYPVGSS…
PAP.Aeschynomene.A	MERYGRAGEGSQSDPPPEWNVTGGDTGLEEPMWKLGLGGGGESYPQRPDEADCIYYLKTGFCGYGPRCRFHPRDRAAVIGAARTGGEYPERVGQPVCQYYMRTGSCKFGASCKYHHPRQAAGAASPASFYYGYPLRVGEKECSYYVKTGQCKFGATCKFHHPQPAGVQIPAPSPVPPVSPLPVQVPSPLYPTVQPPSGPSSQQYGVLVARPPMLPGSIVQGPYGPVVVSPAMVPYSGWGPYQAPAASPVLPSSAPSSVGSTQLYGITQLQSLPTAYSGSYQPSGSSIGPSGSTQKEHPYPERPDQPECQYYMKTGECKFGPSCRYHHPPDMNAPKAVILSHVGLPLRPGAPPCTHYTQRGVCKFGHACKFDHPIGSLSYSPSASSLADMPVAPYPVGSS…
PAP.Aeschynomene.B	MERFGRSSEGSRSDLSPEWTGTGAETGLEERVWQLGLGAAEESYPQRPDEADCIYYLRTGFCGYGPRCRFHPKDRAAVIGAARTVGEYPERVGQPPCQYYMKTGSCKFGASCKYHHPRQAGGTATPVSLCYGYPLRPGEKECSYYVKTGQCKFGSTCKFHHPQPAGFQVPAASPVPPVSPLSVPVPSPMYPTVQTPSGPPSQQIGVLVARPPMLPGSFVQGPYGPVVLSPTMVPISGWGPYQSPAASPVLPSNTPSNVGPAQLYGITQIPSQAAAYTGPYQPSGSSVGPSGSSQKEQSLPERPDQPECQHYLKTGECKFGSSCRYHHPPDMSAPKGVILSPAGLPLRPGVPLCTHYAQRGVCKFGSACRFDHPMVSLSYSPSASSLADMPVAPYPVGSS…
PAP.Lotus.A	MDRYGGSQ--SQSDPSPEWPLAAGETALEEPVWQLGLSGGGESYPLRPDEADCIYYLRTGYCGYGSRCRFHPRDRGAVIGAARTGGEYPERAGQPVCQYYMRTGSCKFGSSCKYHHPRQPSGTTTPVSLYHGYPLRMGQKECSYYVKTGQCKFGATCKFHHPQPAGGQMLAPSPVPSVSPLPVPVPSPVYQTGQPPSGPSSQQYGVLVARPPLLPGSFVQGPYGPMVLSPAMYPLSSWGPYQAPA-SPVVPSSSPSNVGSTQFYGITHLPSPTSAYGGPYQTTVSSIGPSGSSQKEHTLPERPDQPECHYYMKTGECKFGQSCRYHHPPDMGASKAVNLSPVGLPLRPGAPPCTHYTQRGICKFGSACKFDHPIGSLSYSPSASSLADMPVAPYPVGSS…
PAP.Lotus.B	MEQYGRSNEGSRSDPSPEWTGPGGETGLEEPMWQLGLGGSDESYPQRPDEADCSYYLRTGFCGFGSRCRFHPRDRGAVIGAARTAGDYPERAGQPVCQYYMRTGSCKFGASCKYHHPRQAGGMASPVSLYYGYPIRPGEKECSYYVKTGQCKFSATCKFHHPLPTGVQIQAPPPVPPVSPLPVPVPSPLYQNVQSPSGPSSQQIGVLVARPPLLPGSFVHSPYGPVVVSPTMVPFSGWGPYQASATSPVLPSSSPSNVGSTQLYGITHLPSSAAAYTGPYQPSGFSVGPSSSSQK-QSFSERPYPPEIQYYSKIGESKLGPSYRYQHQADMNAPKVVILSPAGLPLRPGAPPCTHYAQRGVCKFGPACKFDHPMSSMSYSPSASSLTDMPVAPYPVGSS…
PAP.Medicago.A	--RYGRANDGSSSDPSPEWTSVGADEGYG------GLGGGGESYPQRPDEADCIYYLRTGFCGYGSRCRFHPRDRGAVIGAARIAGEYPERVGQPVCQYYARTGSCKFGASCKYHHPRQAAGTTPPVSLCYGYPLRVGEKECSYYVKTGQCKFGATCKFHHPQPAGGQMIAPSPVPQVSPLPMPVPSPIYQTVQPPSGPSQQQYGVLVARPPLLHGSFVQGPYGPMVMSPTMVPFSGWSPYQAPAGSPVLPSSNPLSVGSTQLYGITQLPSPTTAYTGPYQSSGPSTGPSGSSQKEHSLPERPDQQECQHYMKTGDCKFGSTCRYHHPPDMGAPK-VNLSPIGLPLRPGAQPCTHYTQRGFCKFGSACKFDHPTGSLSYSPSASSLSDMPVAPYPVGSA…
PAP.Medicago.B	MDHFPRST---QPDPSSQWTGPDSQTGLEEPMWQLGLGGGEDSYPQRPDEVDCTYYLRTGFCGFGSRCRFHPRDRAAVIGAARTVGEYPERVGQPVCQYYMRTRSCKFGASCKYHHPKQTGATASPVSLYYGYPLRPGEKECSYFVKTGQCKFGATCKFDHPVPASVQIPAPSPVPPVSSLHVPVPSPLYPTVQTPSGPSSQQIGVLVARPPLLHGSFVQSPYGPMVLSPTMVPFSGWGPYQATATSPVLPSGSPANVGSTQLYGITQLPSPGNAYTGPYQLSGSSVGPSSRNQNEQSFPASPNQPEYHYYSKPEELPFAPSYRYHKPPDMSAPKVAVLSPAGLPLRPGAALCTHYAQRGICKFGPACKFDHPIAPLSYSPSASSLTDVPVAPYFVGSS…
PAP.Phaseolus.A	MERYGRASEGSQSDPSPEWTVAGADAGIEESSWQLGLAA-AESYPLRPDEADCIYYLRTGFCGYGTRCRFHPRDRAAVIGAARTGGEFPERVGQPVCQYYMRTGSCKFGASCKYHHPRQAAGTATPVPLYYGYPLRVGEKECSYYVKTGQCKFGATCKFHHPQPAGVQVIAPSPVPSVSHLPVPVPSPVYPTVQPQSGPSQQQYGVLVARPPMLPGSVVQGPYGPMVVSPAMVPFSGWGPYQAPATTPVIPSSTASNVGSTQLYGITPLPSSAATYTGPYQSSGSSIGPSGAIQKEHPFPERPDQPECHYYMKTGECKFGPSCRYHHPPDKGAPKAVILSPVGLPLRPGAQPCTHYTQRGVCKFGSACKFDHPMGSLSYSPSASSLADMPVAPYPVGSS…
PAP.Phaseolus.B	MEQYGRSSEGSRSDPSPEWAGPGAQTGLEEPMWQLGMGAAEESYPQRPDETDCTYYLRTGFCGFGSRCRFHPRDRGTVVGAERTAGEYPERVGQPVCQYYMRTRTCKFGSSCKYHHPRLAGGAAAPVTLYYGYPLRPGEKECSYYVKTGQCKFGATCKFHHPVPAGVQIPAPSPVAPVSPLPVPVPSPLYSTMQPPPGPSSQQIGVLVARPPMLPGSLVQSPYGPVVLSPAMVPISGWGPYQASGTGAILPSGTP-NVGSAQLYGITQLPSSAAGYPGLYQLPGSLVGPSSSNQKEQAFPERSNQPDYQYYPKTGEVKVGPSYRYHPPTEMTAPKAVTLSPAGLPLRPGASPCTHYAQHGVCKFGSACKFDHSMGSLSYSPSASSLADMPVAPYPVGST…
