# Supplementary material for: Legume genome structures and histories inferred from Cercis canadensis and Chamaecrista fasciculata genomes
Source: Plant J. 2026 Jun 10;126(5):e70981. doi: 10.1111/tpj.70981 (PMC13252982; doi:10.1111/tpj.70981)
Supplement: Supplementary file 8 — Data S8. Manuscript supplement; Compressed directory of aligned sequences from 36 gene families with members deriving from syntenic blocks from selected species. [file TPJ-126-0-s004.gz]

Archive with 235 entries (228 files):
- S8_wgd_block_tree
- S8_wgd_block_tree/40_wgd_aln_fas
- S8_wgd_block_tree/40_wgd_aln_fas/Legume.fam3.00637
- S8_wgd_block_tree/40_wgd_aln_fas/Legume.fam3.00699
- S8_wgd_block_tree/40_wgd_aln_fas/Legume.fam3.00734
- S8_wgd_block_tree/40_wgd_aln_fas/Legume.fam3.00878
- S8_wgd_block_tree/40_wgd_aln_fas/Legume.fam3.00882
- S8_wgd_block_tree/40_wgd_aln_fas/Legume.fam3.00883
- S8_wgd_block_tree/40_wgd_aln_fas/Legume.fam3.00884
- S8_wgd_block_tree/40_wgd_aln_fas/Legume.fam3.00885
- S8_wgd_block_tree/40_wgd_aln_fas/Legume.fam3.00889
- S8_wgd_block_tree/40_wgd_aln_fas/Legume.fam3.01016
- S8_wgd_block_tree/40_wgd_aln_fas/Legume.fam3.01017
- S8_wgd_block_tree/40_wgd_aln_fas/Legume.fam3.01018
- S8_wgd_block_tree/40_wgd_aln_fas/Legume.fam3.01020
- S8_wgd_block_tree/40_wgd_aln_fas/Legume.fam3.01023
- S8_wgd_block_tree/40_wgd_aln_fas/Legume.fam3.01217
- S8_wgd_block_tree/40_wgd_aln_fas/Legume.fam3.01218
- S8_wgd_block_tree/40_wgd_aln_fas/Legume.fam3.01219
- S8_wgd_block_tree/40_wgd_aln_fas/Legume.fam3.01405
- S8_wgd_block_tree/40_wgd_aln_fas/Legume.fam3.01429
- S8_wgd_block_tree/40_wgd_aln_fas/Legume.fam3.01639
- S8_wgd_block_tree/40_wgd_aln_fas/Legume.fam3.01657
- S8_wgd_block_tree/40_wgd_aln_fas/Legume.fam3.01660
- S8_wgd_block_tree/40_wgd_aln_fas/Legume.fam3.01673
- S8_wgd_block_tree/40_wgd_aln_fas/Legume.fam3.01889
- S8_wgd_block_tree/40_wgd_aln_fas/Legume.fam3.01912
- S8_wgd_block_tree/40_wgd_aln_fas/Legume.fam3.02154
- S8_wgd_block_tree/40_wgd_aln_fas/Legume.fam3.02163
- S8_wgd_block_tree/40_wgd_aln_fas/Legume.fam3.02177
- S8_wgd_block_tree/40_wgd_aln_fas/Legume.fam3.02179
- S8_wgd_block_tree/40_wgd_aln_fas/Legume.fam3.02441
- S8_wgd_block_tree/40_wgd_aln_fas/Legume.fam3.02443
- S8_wgd_block_tree/40_wgd_aln_fas/Legume.fam3.02579
- S8_wgd_block_tree/40_wgd_aln_fas/Legume.fam3.02734
- S8_wgd_block_tree/40_wgd_aln_fas/Legume.fam3.02973
- S8_wgd_block_tree/40_wgd_aln_fas/Legume.fam3.03507
- S8_wgd_block_tree/40_wgd_aln_fas/Legume.fam3.04353
- S8_wgd_block_tree/40_wgd_aln_manual
- S8_wgd_block_tree/40_wgd_aln_manual/Legume.fam3.00637
- S8_wgd_block_tree/40_wgd_aln_manual/Legume.fam3.00699
- S8_wgd_block_tree/40_wgd_aln_manual/Legume.fam3.00734
- S8_wgd_block_tree/40_wgd_aln_manual/Legume.fam3.00878
- S8_wgd_block_tree/40_wgd_aln_manual/Legume.fam3.00882
- S8_wgd_block_tree/40_wgd_aln_manual/Legume.fam3.00883
- S8_wgd_block_tree/40_wgd_aln_manual/Legume.fam3.00884
- S8_wgd_block_tree/40_wgd_aln_manual/Legume.fam3.00885
- S8_wgd_block_tree/40_wgd_aln_manual/Legume.fam3.00889
- S8_wgd_block_tree/40_wgd_aln_manual/Legume.fam3.01016
- S8_wgd_block_tree/40_wgd_aln_manual/Legume.fam3.01017
- S8_wgd_block_tree/40_wgd_aln_manual/Legume.fam3.01018
- S8_wgd_block_tree/40_wgd_aln_manual/Legume.fam3.01020
- S8_wgd_block_tree/40_wgd_aln_manual/Legume.fam3.01023
- S8_wgd_block_tree/40_wgd_aln_manual/Legume.fam3.01217
- S8_wgd_block_tree/40_wgd_aln_manual/Legume.fam3.01218
- S8_wgd_block_tree/40_wgd_aln_manual/Legume.fam3.01219
- S8_wgd_block_tree/40_wgd_aln_manual/Legume.fam3.01405
- S8_wgd_block_tree/40_wgd_aln_manual/Legume.fam3.01429
- S8_wgd_block_tree/40_wgd_aln_manual/Legume.fam3.01639
- S8_wgd_block_tree/40_wgd_aln_manual/Legume.fam3.01657
- S8_wgd_block_tree/40_wgd_aln_manual/Legume.fam3.01660
- S8_wgd_block_tree/40_wgd_aln_manual/Legume.fam3.01673
- S8_wgd_block_tree/40_wgd_aln_manual/Legume.fam3.01889
- S8_wgd_block_tree/40_wgd_aln_manual/Legume.fam3.01912
- S8_wgd_block_tree/40_wgd_aln_manual/Legume.fam3.02154
- S8_wgd_block_tree/40_wgd_aln_manual/Legume.fam3.02163
- S8_wgd_block_tree/40_wgd_aln_manual/Legume.fam3.02177
- S8_wgd_block_tree/40_wgd_aln_manual/Legume.fam3.02179
- S8_wgd_block_tree/40_wgd_aln_manual/Legume.fam3.02441
- S8_wgd_block_tree/40_wgd_aln_manual/Legume.fam3.02443
- S8_wgd_block_tree/40_wgd_aln_manual/Legume.fam3.02579
- S8_wgd_block_tree/40_wgd_aln_manual/Legume.fam3.02734
- S8_wgd_block_tree/40_wgd_aln_manual/Legume.fam3.02973
- S8_wgd_block_tree/40_wgd_aln_manual/Legume.fam3.03507
- S8_wgd_block_tree/40_wgd_aln_manual/Legume.fam3.04353
- S8_wgd_block_tree/40_wgd_aln_manual_wgd_copy
- S8_wgd_block_tree/40_wgd_aln_manual_wgd_copy/Legume.fam3.00637
- S8_wgd_block_tree/40_wgd_aln_manual_wgd_copy/Legume.fam3.00699
- S8_wgd_block_tree/40_wgd_aln_manual_wgd_copy/Legume.fam3.00734
- S8_wgd_block_tree/40_wgd_aln_manual_wgd_copy/Legume.fam3.00878
- S8_wgd_block_tree/40_wgd_aln_manual_wgd_copy/Legume.fam3.00882
- S8_wgd_block_tree/40_wgd_aln_manual_wgd_copy/Legume.fam3.00883
- S8_wgd_block_tree/40_wgd_aln_manual_wgd_copy/Legume.fam3.00884
- S8_wgd_block_tree/40_wgd_aln_manual_wgd_copy/Legume.fam3.00885
- S8_wgd_block_tree/40_wgd_aln_manual_wgd_copy/Legume.fam3.00889
- S8_wgd_block_tree/40_wgd_aln_manual_wgd_copy/Legume.fam3.01016
- S8_wgd_block_tree/40_wgd_aln_manual_wgd_copy/Legume.fam3.01017
- S8_wgd_block_tree/40_wgd_aln_manual_wgd_copy/Legume.fam3.01018
- S8_wgd_block_tree/40_wgd_aln_manual_wgd_copy/Legume.fam3.01020
- S8_wgd_block_tree/40_wgd_aln_manual_wgd_copy/Legume.fam3.01023
- S8_wgd_block_tree/40_wgd_aln_manual_wgd_copy/Legume.fam3.01217
- S8_wgd_block_tree/40_wgd_aln_manual_wgd_copy/Legume.fam3.01218
- S8_wgd_block_tree/40_wgd_aln_manual_wgd_copy/Legume.fam3.01219
- S8_wgd_block_tree/40_wgd_aln_manual_wgd_copy/Legume.fam3.01405
- S8_wgd_block_tree/40_wgd_aln_manual_wgd_copy/Legume.fam3.01429
- S8_wgd_block_tree/40_wgd_aln_manual_wgd_copy/Legume.fam3.01639
- S8_wgd_block_tree/40_wgd_aln_manual_wgd_copy/Legume.fam3.01657
- S8_wgd_block_tree/40_wgd_aln_manual_wgd_copy/Legume.fam3.01660
- S8_wgd_block_tree/40_wgd_aln_manual_wgd_copy/Legume.fam3.01673
- S8_wgd_block_tree/40_wgd_aln_manual_wgd_copy/Legume.fam3.01889
- S8_wgd_block_tree/40_wgd_aln_manual_wgd_copy/Legume.fam3.01912
- S8_wgd_block_tree/40_wgd_aln_manual_wgd_copy/Legume.fam3.02154
- S8_wgd_block_tree/40_wgd_aln_manual_wgd_copy/Legume.fam3.02163
- S8_wgd_block_tree/40_wgd_aln_manual_wgd_copy/Legume.fam3.02177
- S8_wgd_block_tree/40_wgd_aln_manual_wgd_copy/Legume.fam3.02179
- S8_wgd_block_tree/40_wgd_aln_manual_wgd_copy/Legume.fam3.02441
- S8_wgd_block_tree/40_wgd_aln_manual_wgd_copy/Legume.fam3.02443
- S8_wgd_block_tree/40_wgd_aln_manual_wgd_copy/Legume.fam3.02579
- S8_wgd_block_tree/40_wgd_aln_manual_wgd_copy/Legume.fam3.02734
- S8_wgd_block_tree/40_wgd_aln_manual_wgd_copy/Legume.fam3.02973
- S8_wgd_block_tree/40_wgd_aln_manual_wgd_copy/Legume.fam3.03507
- S8_wgd_block_tree/40_wgd_aln_manual_wgd_copy/Legume.fam3.04353
- S8_wgd_block_tree/40_wgd_aln_manual_wgd_copy_fasta
- S8_wgd_block_tree/40_wgd_aln_manual_wgd_copy_fasta/Legume.fam3.00637
- S8_wgd_block_tree/40_wgd_aln_manual_wgd_copy_fasta/Legume.fam3.00699
- S8_wgd_block_tree/40_wgd_aln_manual_wgd_copy_fasta/Legume.fam3.00734
- S8_wgd_block_tree/40_wgd_aln_manual_wgd_copy_fasta/Legume.fam3.00878
- S8_wgd_block_tree/40_wgd_aln_manual_wgd_copy_fasta/Legume.fam3.00882
- S8_wgd_block_tree/40_wgd_aln_manual_wgd_copy_fasta/Legume.fam3.00883
- S8_wgd_block_tree/40_wgd_aln_manual_wgd_copy_fasta/Legume.fam3.00884
- S8_wgd_block_tree/40_wgd_aln_manual_wgd_copy_fasta/Legume.fam3.00885
- S8_wgd_block_tree/40_wgd_aln_manual_wgd_copy_fasta/Legume.fam3.00889
- S8_wgd_block_tree/40_wgd_aln_manual_wgd_copy_fasta/Legume.fam3.01016
- S8_wgd_block_tree/40_wgd_aln_manual_wgd_copy_fasta/Legume.fam3.01017
- S8_wgd_block_tree/40_wgd_aln_manual_wgd_copy_fasta/Legume.fam3.01018
- S8_wgd_block_tree/40_wgd_aln_manual_wgd_copy_fasta/Legume.fam3.01020
- S8_wgd_block_tree/40_wgd_aln_manual_wgd_copy_fasta/Legume.fam3.01023
- S8_wgd_block_tree/40_wgd_aln_manual_wgd_copy_fasta/Legume.fam3.01217
- S8_wgd_block_tree/40_wgd_aln_manual_wgd_copy_fasta/Legume.fam3.01218
- S8_wgd_block_tree/40_wgd_aln_manual_wgd_copy_fasta/Legume.fam3.01219
- S8_wgd_block_tree/40_wgd_aln_manual_wgd_copy_fasta/Legume.fam3.01405
- S8_wgd_block_tree/40_wgd_aln_manual_wgd_copy_fasta/Legume.fam3.01429
- S8_wgd_block_tree/40_wgd_aln_manual_wgd_copy_fasta/Legume.fam3.01639
- S8_wgd_block_tree/40_wgd_aln_manual_wgd_copy_fasta/Legume.fam3.01657
- S8_wgd_block_tree/40_wgd_aln_manual_wgd_copy_fasta/Legume.fam3.01660
- S8_wgd_block_tree/40_wgd_aln_manual_wgd_copy_fasta/Legume.fam3.01673
- S8_wgd_block_tree/40_wgd_aln_manual_wgd_copy_fasta/Legume.fam3.01889
- S8_wgd_block_tree/40_wgd_aln_manual_wgd_copy_fasta/Legume.fam3.01912
- S8_wgd_block_tree/40_wgd_aln_manual_wgd_copy_fasta/Legume.fam3.02154
- S8_wgd_block_tree/40_wgd_aln_manual_wgd_copy_fasta/Legume.fam3.02163
- S8_wgd_block_tree/40_wgd_aln_manual_wgd_copy_fasta/Legume.fam3.02177
- S8_wgd_block_tree/40_wgd_aln_manual_wgd_copy_fasta/Legume.fam3.02179
- S8_wgd_block_tree/40_wgd_aln_manual_wgd_copy_fasta/Legume.fam3.02441
- S8_wgd_block_tree/40_wgd_aln_manual_wgd_copy_fasta/Legume.fam3.02443
- S8_wgd_block_tree/40_wgd_aln_manual_wgd_copy_fasta/Legume.fam3.02579
- S8_wgd_block_tree/40_wgd_aln_manual_wgd_copy_fasta/Legume.fam3.02734
- S8_wgd_block_tree/40_wgd_aln_manual_wgd_copy_fasta/Legume.fam3.02973
- S8_wgd_block_tree/40_wgd_aln_manual_wgd_copy_fasta/Legume.fam3.03507
- S8_wgd_block_tree/40_wgd_aln_manual_wgd_copy_fasta/Legume.fam3.04353
- S8_wgd_block_tree/41_hmm_align_table_wgd_all_squareup
- S8_wgd_block_tree/41_hmm_align_table_wgd_all_squareup/Legume.fam3.00637
- S8_wgd_block_tree/41_hmm_align_table_wgd_all_squareup/Legume.fam3.00699
- S8_wgd_block_tree/41_hmm_align_table_wgd_all_squareup/Legume.fam3.00734
- S8_wgd_block_tree/41_hmm_align_table_wgd_all_squareup/Legume.fam3.00878
- S8_wgd_block_tree/41_hmm_align_table_wgd_all_squareup/Legume.fam3.00882
- S8_wgd_block_tree/41_hmm_align_table_wgd_all_squareup/Legume.fam3.00883
- S8_wgd_block_tree/41_hmm_align_table_wgd_all_squareup/Legume.fam3.00884
- S8_wgd_block_tree/41_hmm_align_table_wgd_all_squareup/Legume.fam3.00885
- S8_wgd_block_tree/41_hmm_align_table_wgd_all_squareup/Legume.fam3.00889
- S8_wgd_block_tree/41_hmm_align_table_wgd_all_squareup/Legume.fam3.01016
- S8_wgd_block_tree/41_hmm_align_table_wgd_all_squareup/Legume.fam3.01017
- S8_wgd_block_tree/41_hmm_align_table_wgd_all_squareup/Legume.fam3.01018
- S8_wgd_block_tree/41_hmm_align_table_wgd_all_squareup/Legume.fam3.01020
- S8_wgd_block_tree/41_hmm_align_table_wgd_all_squareup/Legume.fam3.01023
- S8_wgd_block_tree/41_hmm_align_table_wgd_all_squareup/Legume.fam3.01217
- S8_wgd_block_tree/41_hmm_align_table_wgd_all_squareup/Legume.fam3.01218
- S8_wgd_block_tree/41_hmm_align_table_wgd_all_squareup/Legume.fam3.01219
- S8_wgd_block_tree/41_hmm_align_table_wgd_all_squareup/Legume.fam3.01405
- S8_wgd_block_tree/41_hmm_align_table_wgd_all_squareup/Legume.fam3.01429
- S8_wgd_block_tree/41_hmm_align_table_wgd_all_squareup/Legume.fam3.01639
- S8_wgd_block_tree/41_hmm_align_table_wgd_all_squareup/Legume.fam3.01657
- S8_wgd_block_tree/41_hmm_align_table_wgd_all_squareup/Legume.fam3.01660
- S8_wgd_block_tree/41_hmm_align_table_wgd_all_squareup/Legume.fam3.01673
- S8_wgd_block_tree/41_hmm_align_table_wgd_all_squareup/Legume.fam3.01889
- S8_wgd_block_tree/41_hmm_align_table_wgd_all_squareup/Legume.fam3.01912
- S8_wgd_block_tree/41_hmm_align_table_wgd_all_squareup/Legume.fam3.02154
- S8_wgd_block_tree/41_hmm_align_table_wgd_all_squareup/Legume.fam3.02163
- S8_wgd_block_tree/41_hmm_align_table_wgd_all_squareup/Legume.fam3.02177
- S8_wgd_block_tree/41_hmm_align_table_wgd_all_squareup/Legume.fam3.02179
- S8_wgd_block_tree/41_hmm_align_table_wgd_all_squareup/Legume.fam3.02441
- S8_wgd_block_tree/41_hmm_align_table_wgd_all_squareup/Legume.fam3.02443
- S8_wgd_block_tree/41_hmm_align_table_wgd_all_squareup/Legume.fam3.02579
- S8_wgd_block_tree/41_hmm_align_table_wgd_all_squareup/Legume.fam3.02734
- S8_wgd_block_tree/41_hmm_align_table_wgd_all_squareup/Legume.fam3.02973
- S8_wgd_block_tree/41_hmm_align_table_wgd_all_squareup/Legume.fam3.03507
- S8_wgd_block_tree/41_hmm_align_table_wgd_all_squareup/Legume.fam3.04353
- S8_wgd_block_tree/43_wgd_copy_trees.nh
- S8_wgd_block_tree/43_wgd_copy_trees_astral.out
- S8_wgd_block_tree/43_wgd_copy_trees_fasttree
- S8_wgd_block_tree/43_wgd_copy_trees_fasttree/Legume.fam3.00637
- S8_wgd_block_tree/43_wgd_copy_trees_fasttree/Legume.fam3.00699
- S8_wgd_block_tree/43_wgd_copy_trees_fasttree/Legume.fam3.00734
- S8_wgd_block_tree/43_wgd_copy_trees_fasttree/Legume.fam3.00878
- S8_wgd_block_tree/43_wgd_copy_trees_fasttree/Legume.fam3.00882
- S8_wgd_block_tree/43_wgd_copy_trees_fasttree/Legume.fam3.00883
- S8_wgd_block_tree/43_wgd_copy_trees_fasttree/Legume.fam3.00884
- S8_wgd_block_tree/43_wgd_copy_trees_fasttree/Legume.fam3.00885
- S8_wgd_block_tree/43_wgd_copy_trees_fasttree/Legume.fam3.00889
- S8_wgd_block_tree/43_wgd_copy_trees_fasttree/Legume.fam3.01016
- S8_wgd_block_tree/43_wgd_copy_trees_fasttree/Legume.fam3.01017
- S8_wgd_block_tree/43_wgd_copy_trees_fasttree/Legume.fam3.01018
- S8_wgd_block_tree/43_wgd_copy_trees_fasttree/Legume.fam3.01020
- S8_wgd_block_tree/43_wgd_copy_trees_fasttree/Legume.fam3.01023
- S8_wgd_block_tree/43_wgd_copy_trees_fasttree/Legume.fam3.01217
- S8_wgd_block_tree/43_wgd_copy_trees_fasttree/Legume.fam3.01218
- S8_wgd_block_tree/43_wgd_copy_trees_fasttree/Legume.fam3.01219
- S8_wgd_block_tree/43_wgd_copy_trees_fasttree/Legume.fam3.01405
- S8_wgd_block_tree/43_wgd_copy_trees_fasttree/Legume.fam3.01429
- S8_wgd_block_tree/43_wgd_copy_trees_fasttree/Legume.fam3.01639
- S8_wgd_block_tree/43_wgd_copy_trees_fasttree/Legume.fam3.01657
- S8_wgd_block_tree/43_wgd_copy_trees_fasttree/Legume.fam3.01660
- S8_wgd_block_tree/43_wgd_copy_trees_fasttree/Legume.fam3.01673
- S8_wgd_block_tree/43_wgd_copy_trees_fasttree/Legume.fam3.01889
- S8_wgd_block_tree/43_wgd_copy_trees_fasttree/Legume.fam3.01912
- S8_wgd_block_tree/43_wgd_copy_trees_fasttree/Legume.fam3.02154
- S8_wgd_block_tree/43_wgd_copy_trees_fasttree/Legume.fam3.02163
- S8_wgd_block_tree/43_wgd_copy_trees_fasttree/Legume.fam3.02177
- S8_wgd_block_tree/43_wgd_copy_trees_fasttree/Legume.fam3.02179
- S8_wgd_block_tree/43_wgd_copy_trees_fasttree/Legume.fam3.02441
- S8_wgd_block_tree/43_wgd_copy_trees_fasttree/Legume.fam3.02443
- S8_wgd_block_tree/43_wgd_copy_trees_fasttree/Legume.fam3.02579
- S8_wgd_block_tree/43_wgd_copy_trees_fasttree/Legume.fam3.02734
- S8_wgd_block_tree/43_wgd_copy_trees_fasttree/Legume.fam3.02973
- S8_wgd_block_tree/43_wgd_copy_trees_fasttree/Legume.fam3.03507
- S8_wgd_block_tree/43_wgd_copy_trees_fasttree/Legume.fam3.04353
- S8_wgd_block_tree/wgd_copy_concat_60pct.faa
- S8_wgd_block_tree/wgd_copy_concat_60pct.faa.raxml.bestModel
- S8_wgd_block_tree/wgd_copy_concat_60pct.faa.raxml.bestTree
- S8_wgd_block_tree/wgd_copy_concat_60pct.faa.raxml.bootstraps
- S8_wgd_block_tree/wgd_copy_concat_60pct.faa.raxml.log
- S8_wgd_block_tree/wgd_copy_concat_60pct.faa.raxml.mlTrees
- S8_wgd_block_tree/wgd_copy_concat_60pct.faa.raxml.rba
- S8_wgd_block_tree/wgd_copy_concat_60pct.faa.raxml.startTree
- S8_wgd_block_tree/wgd_copy_concat_60pct.faa.raxml.supportFBP
- S8_wgd_block_tree/wgd_copy_concat_60pct.faa.raxml.supportTBE
