# Supplementary material for: Legume genome structures and histories inferred from Cercis canadensis and Chamaecrista fasciculata genomes
Source: Plant J. 2026 Jun 10;126(5):e70981. doi: 10.1111/tpj.70981 (PMC13252982; doi:10.1111/tpj.70981)
Supplement: Supplementary file 8 — Data S8. Manuscript supplement; Compressed directory of aligned sequences from 36 gene families with members deriving from syntenic blocks from selected species. [file TPJ-126-0-s004.gz › S8_wgd_block_tree/40_wgd_aln_fas/Legume.fam3.00637]

>PAP.Lotus.A.1
MSTGYLLRIDPLELKFTFQLKKQISCSLQLTKTDEYVAFKVKTTPKKYCVRPTGVVLPRSTCDVKVTMQAQKEAPPDMQCKDKFLLQCVKVNDGVSPKDITAEMFKESGHVVEESKLRVVYVSPPQPPSPVAEGSEEGSSPRGSVSEGVNVSDSATIARGFTERHEATDKSAEAKALITRLTEEKNAIQQTNKLRQELDLLRRESNKNRGGVSMLIVILVGLLGIVMGYLMKK
>PAP.Lotus.A.2
MSTGYLLRIDPLELKFTFQLKKQISCSLQLTKTDEYVAFKVKTTPKKYCVRPTGVVLPRSTCDVKVTMQAQKEAPPDMQCKDKFLLQCVKVNDGVSPKDITAEMFKESGHVVEESKLRVVYVSPPQPPSPVAEGSEEGSSPRGSVSEGVNVSDSATIARGFTERHEATDKSAEAKALITRLTEEKNAIQQTNKLRQELDLLRRESNKNRGGVSMLIVILVGLLGIVMGYLMKK
>PAP.Lotus.A.3
-------------------------------------------------------------------MQAQKEAPPDMQCKDKFLLQSVKVEDGVTAKDITAEMFKEAGHIVEECKLRVVYVAPPQPPSPVAEGSEEGSSPRGSVSEGVNGSDSATGTRGFTER--ASDKSAEAKALIARLTEEKNAIQQNNKLSQELDMLRRESNKSRGGISMLIVILIGLLGIIMGYIMKK
>PAP.Lotus.A.4
-------------------------------------------------------------------MQAQKEAPPDMQCKDKFLLQSVKVEDGVTAKDITAEMFKEAGHIVEECKLRVVYVAPPQPPSPVAEGSEEGSSPRGSVSEGVNGSDSATGTRGFTER--ASDKSAEAKALIARLTEEKNAIQQNNKLSQELDMLRRESNKSRGGISMLIVILIGLLGIIMGYIMKK
>PAP.Medicago.A.5
MSTGDLLNIEPVELKFLFELKKQISCSLQLSKTDSYVAFKVKTTPRKYCVRPTGVVLPQSTCEVIVTMQAQKEVPPDMQCKDKFLLQSVRVNDGADAKEITPEMFKEAGHVVEECKLRVVYVAPPQPQSPVPESSEEGSSPRGSVTEGANGSDSTTVMRGFTERNGTPEKSAEAKALMLRLTEEKNAIQLNSKLRQELDMLRRQSNKSRGNVSMIFVILIGLLGLIMGYLLKK
>PAP.Phaseolus.phavu_Chr02.6
MSTGDLLSIEPLELKFFFELKKQISCSLILSKTDSYVAFKVKTTPKKYCVRPTGIVLPRSTCDVIVTMQAQKEAPSDMQCKDKFLLQSVKVEDGIAAKDITAEMFKEAGHVVEECKLRVLYVSPPQPPSPVPEGSEEGSSPRGSVSDGISGADSAAVTRAFAERHDGPEKSAEAKALISRLNEEKNAIQQINKLRQELDTLRRESNKSRGGVSMVIVILIGLLGIIMGYLMKK
>PAP.Aeschynomene.A.7
MSTGELLSIEPLELKFFFELKKQISCSLQLTKTDSYVAFKVKTTPKKYCVRPTGIVLPRSTCDVIVTMQAQKEVPADMQCKDKFLLQSVRAPDGAAPKDITAEMFKEAGNVVEESKLKVVYVAPTQPPSPVAEGSEEGSSPRGSVSEGVNGADSTTATRAFSERLDSPEKSAEAKALISRLTEEKTAIQQNNKLRQELDMLKRESGKSRGGVSMVVVILIGLLGGMAKSYFKQ
>CAE.Chamaecrista.chafa_Chr6.8
MSTGELLSIEPVELKFPFELKKQISCSIQLSKTDSYVAFKVKTTPKKYCVRPTGVVLPRSTCDVIVTMQAQKESPPDMQCKDKFLLQSVKRDEAIAPKDITAEMFKEAGHVVEECKLRVLYVSPPQPPSPVPEGSEEGSSPRASVSEGVNSTDFQTVTKSIIERSDTPDKSAEAKALISRLTEEKNAVQVNNRLRQELELLKRQGNKNRGGVSIVFVILIGLLGIIMGYLMKK
>CAE.Senna.sento_Chr06.9
MSTGELLSIEPLELKFPFELKKQISCSIQLSKTDSHVAFKVKTTPKKYCVRPTGVVLPRSTCDVIVTMQAQKEAPPDMQCKDKFLLQSVKKDETITPKDITAEMFKESGNVVEECKLRVLYVSPPQPPSPVPEGSEEGSSPRASVSEGVNNAEFATVTKAFAERPETQDKSTEAKALISRLTEEKNAVQLNNKLRQELELLKRQGNKNRGGVSIVFVILMGLLGIIMGYLMKK
>CAE.Acacia.B.10
MSTGELLSIEPLELKFPFELKKQISCSIQLSKTDDYVAFKVKTTPKKYCVRPTGIVLPRSTCDVIVTMQAQKDAPPDMQCKDKFLLQSVKTNDVTNPKDINTEMFKEAGHVVEESKLRVVYVSPPQPPSPVPEGSEEGSSPRASVSEGVGSADFPTVTKAFTEHSGVEEKSGETKALISRLMEEKHAVQLNNRLAQELEVLKREVNKTGGGVSIVFVILIGLLGIILGYLMKK
>CAE.Chamaecrista.chafa_Chr1.11
MSTGELLSVEPHELKFPFELKKQISCSLQLAKTDSYVAFKVKTTPKKYCVRPTGIVLPRSTCDVIVTMQAQKEAPPDMQCKDKFLLQSVKTNDTTNPKDITAEMFKESGNAVEEFKLRVVYVSPPQPPSPVPEGSEEGSSPRGSVSEGINSADFASATKGITERSEVQEKSAEATALISRLTEEKSAVQQNNRLRQELELLKREGNKQSGGVSILFVIIIGLIGIIMGYMMKK
>CAE.Senna.sento_Chr11.12
MSTGELLSVEPHELKFPFELKKQISCSLQLSKTDSYVAFKVKTTPKKYCVRPTGIVLPRSTCDVIVTMQAQKEAPPDMQCKDKFLLQSVKANDNANPKDITAEMFKEAGNAVEEFKLRVVYVSPPQPPSPVPEGSEEGSSPRGSVSEGVNSADFTQATKAFTDRPEANEKSAEAKALISRLTEEKSAVQLNNKLRQELELLKREGNKSRGGVSILFVVIMGLIGIIMGYIMKK
>CAE.Acacia.A.13
MSSWELLGVEPVELKFPFELKKQISCSLVLSKTDCYVAFKVKTTPKKYCVRPTGIVLPRSTCDVIVTMQAQKEPPPDMQCKDKFLLQSVKVNDGTTPKDITAEMFKEAGNVVEECKLRVLYVSPPQPPSPVPEGSEEGSSPRGSVSEGVNGADFTTVTRAFTERPDAQEKSAEAKALISRLTEEKDAVKLNHKLRQELELLKQEGNKNRGGVSILLVIMIGFLSLIMGYVMKK
>CER.Bauhinia.B.14
MSTGELLSIEPLELKFPFELKKQISCSLQLSKTDSYVAFKVKTTPKKYCVRPTGIVLPRSTCDVIVTMQAQKEAPSDMQCKDKFLLQSVKTNDGAAAKDISAEMFKEAGHVVEECKLKVVYVAPPQPPSPVPEGSEEGSSPRGSVSEGASSADFTMGTRAFTERAELQDKSTEGKALISKLTEEKNAIQQSNKLRQELELLRREGNKSRGGVPFMFVVIIGLLGIIMGYLMKK
>CER.Phanera.B.15
MNTGELLSIEPLELKFPFELKKQISCSLQLSKTDSYVAFKVKTTPKNYCVRPTGIVLPRSTCDVIVTKQAQKDAPTDLQCKDKFLLQSVKTKDGATAKDISAEMFKEAGHVVEEWKLKVVYVAPPQPPSPVPEGSEEGSSPRGSVSEGASSADFTMGTRAFIERADVQDKYAEARALISKLTEEKNAIQQTNKLRQELELLRREGKKNRGGVSFMFVILIGLLGIIMGYLMKK
>CER.Bauhinia.A.16
MSTGELLSIEPVELKFPFELKKQISCSLQLSKTDSYVAFKVKTTPKKYCVRPTGIVLPRSTCDVIVTMQAQKEGPPDMQCKDKFLLQSVKTDDGASAKGINAEMFKEAGHMVEECKLRVLYVAPPQPPSPVPEGSEEGSSPRASVTEGASSADFTTGTRAFTERAEVQDKSAEARALISKLTEEKNAIQQANKLRQELELLRREGSKSRGGVSLMIVVLIGLLGIIMGYLMKK
>CER.Cercis.cerca_Chr6.17
MSTGELLSIEPLELKFPFELKKQISCSLQLSKTDSYVAFKVKTTPKKYCVRPTGIVLPRSTCDIIVTMQAQKEAPPEMQCRDKFLLQSVKANDGAAPKDINAEMFKEAGHVVEECKLRVVYVAPPQPPSPVPEGSEEGSSPRGSVSEGASSADFTMVTRAFTERAEVQDKSVEARALILKLSEEKNAIQQTNKLRQELELLRREGKKNRGGVSFMFVVLIGLLGIIMGYLMKK
>CER.Phanera.A.18
MSTGELLSIEPLELKFPFELKKQISCSLQLSKTDSYVAFKVKTTPKKYCVRPTGIVLPRSTCDVIVTMQAQKEAPPDMQCKDKFLLQSVKTNDGTAPKDINAEMFKEAGHVVEECKLKVVYVAPPQPPSPVAEGSEEGSSPRGSVSEGAGSADFTTVTRAFTERTEGQDKSAEARALITKLTEEKNAIQQANKLRQELELLKREGNKSRGGVSLMFVVIIGLLGIIMGYLTKK
>PAP.Aeschynomene.B.19
MSTGELLSIEPIELKFPFELKKQISCSLQLSKTDSYVAFKVKTTPKKYCVRPTGIVMPRSTCDVMVTMQAQKEAPADMQCKDKFLLQSVKTFDGATTKDITTEMFKEAGHVVEECKLRVVYVSPPQPPSPVPEGSEEGSSPRASVSEGTSGAEFTQATRGFSERSEAQDKSAEARALISRLTEEKHAIQQNSKLRQELELLKREGNKNRGGVSFIIVVLIGLVGITLGYLLKK
>PAP.Phaseolus.phavu_Chr03.20
MSNGELLNIEPLELKFAFELKKQISCSLQLSKTDAYVAFKVKTTPKKYCVRPTGIVLPRSTCDVMVTMQAQREAPTDMQCKDKFLLQSVKTFDGASPKDITAEMFKEAGHVVEESKLRVLYLPPQQPPSPVPEGSEEGSSPRGSVSEGGNGSDFTQVARGFTERPEAQEKSSEARALISRLTEEKNAIEQNSKLRQELDLLKRESNKSRGGVSYVIVVLIGLLGIIMGYLLKK
>PAP.Medicago.B.21
--DGDLLSIEPLELKFPFELKKQISCSLQLSKTDSYVAFKVKTTPRKYCVRPTGIVLPRSTCDVMVTMQAQKEAPADMQCKDKFLLQSVKTNDGVSPKDISAEMFKEAGHVVEECKLRVVYVSPPQPPSPVPEGSEEGSSPRGSFSEGANGPEFAQVTRGSAERPEAQDKSAEARALISRLTEEKNAIQQTSRLRQELELLKREGNRNRGGVSFIIVILIGLLGLIMGYLMKK
>DET.Sindora.A.22
MSSGDLLSIEPLELKFPFELKKQISCSLQLSKTDSYIAFKVKTTPKKYCVRPTGVVLPRSICDVIVTMQAQKEAPSDMQCKDKFLLQSVKVPDGVTSKDVTAETFKEAGHIIEECKLRVLYVSPPQPPSPVAEGSEEGSSPRVSVSEGVNGADFATVTRGMTERPEAQDKSAEAKSQISKLTEEKHALQQNNKLRQELELLKRGGNQKGGGVSIMIVALIGLIGIIMGYLLKK
>OUT.Prunus.O.23
MSTGDLLSIQPTELKFPFEVKKQSSCSLQLTKTDKYVAFKVKTTPKKYCVRPAGIVLPGTTCDVTVTMQAQKEAPPDMQCKDKFLLQSVVAPDGVTPKDITPEMFKEDGKVVGEFKLRVVYF-PANPPSPVPEGSDEGSSPRASVLDGQNTSLFDAVSRSLEE---PKEKSSEAWSMISKLTEEKSALQQSQKLHRELDLLRKELSKNGGGFSLLFVVLFGLLGILVGYFIRK
>OUT.Vitis.O.24
MTTGDLLNIHPTELKFPFELKKQSSCSLQLTKTDQYVAFKVKTTPKKYCVRPTGVVLPGATCNVTVTMQAQKEAPPDMQCKDKFLLQSVVAPTAATAKDITTEMFKVDGKVVEEFKLRVVYI-PANPPSPVPEGSEEGSSPRASVHEGQNTSLFCTVKGSP---EEAKEEALEAWSMVTKLTEERSALQQNQKLRQELELVRKEISKSRGGISLFFVVLVGLIGILLGYFVKR
>OUT.Arabidopsis.O.25
MTTGDLVNIHPTELKFPFELKKQSSCSMQLTKTTTCVAFKVKTTPRKYCVRPTGVVLPGDSCNVTVTMQAQKEAPLDMQCKDKFLVQTVVVSDGTTSKEVLAEMFKEAGRVIEDFKLRVVYI-PANPPSPVPEGSEEGNSPMASLNDAQSASLFDDVSRTFEE---TSEKSSEAWSMISKLTEEKSATQQSQKLRLELEMLRKETSKKQGGHSLLLMLLVGLLGCVIGYLLNR
>OUT.Quillaja.O1.26
----ELLSIEPLELKFPFELKKQISCSLQLLKTDNYVAFKVKTTPKKYCVRPTGIVLPRSTCDVIVTMQAQKESPPDMQCKDKFLLQSVKTNDGATTKDINAEMFKEAGHVVEECKLRVVYVSPPQPPSPVAEGSEEGSSPRGSLSEGVNGSEFSNATRAFEPQDKSAE--LQARSLISKLNEEKSAIQQNNKLRQELELLRRESNKNRGGASLLFVVLVGLLGIIMGYVLKK
>OUT.Quillaja.O2.27
MSTGELLSIEPLELKFPFELKKQISCSLQLLKTDNFVAFKVKTTPKKYCVRPTGIVLPRSTCDVIVTMQAQKEAPPDMQCKDKFLLQSVKTNDGATPKDITAEMFKEAGHVVEDCKLRVVYVSPPQPPSPVAEGSEEGSSPRGSLSEGVNGSEFLNATRSFEPQDKSAE--LQARSLISKLTEEKSAIQQNSKLRQELELLRRESNKNRGGVSLSVCHLSWLAWHNYGVCLEE
>OUT.Vitis.O.28
----------------------------------------------------WDFWFLQLVCDFFVTMQAQKEAPSDLHCKDKFLLQSAVVTAGTSQTDITADMFKDSGHIVEECKLKVVYVSPPQPPSPVPEGSEEGSSPKGPSTDGPSGPEFASVTKALAK---SQENSSETRALISKLTEERNAIRRNSKLRQELDLLKHDGKKNRGGVSFMFVAIVGLIGIIVGYFIKK
>OUT.Vitis.O.29
--MGKLLSIEPLERKFPFELKKQISCSLQLPKIENHVVFKVKTMSKKYHVHLTRIVLPRSTCDVIVTMRAQKEAPSNLHYKDKFLIRSAVLIAGMSQTDITVDMLKDSGHIVKECKLKVVYVSPPQPPSPVPEG---------------------------------------------------------------------------------------------------
>DET.Sindora.B.30
MSSGELLSIEPVELKFPFELKKQISCSISLSKTDSHVAFKVKTTPKKYCVRPTGIVLPRSTCDIIVTMQAQKEAPADMHCKDKFLLQSVKTHDGATPKDINAEMFKEAGHLMEECKLRVVYVSPPQPPSPVPEGSEEGSSPRGSFSEG--------VTKAFTEQPEAQGKSAEARALILKLTEEKNAIQQYNKLRQELELLKREGNKNRGGVSILFVIIIGLVGIIMGYLLKK
>OUT.Prunus.O.31
MSTGELLSIEPLELKFPFELKKQISCSLLLSKTDNYVAFKVKTTPKKYCVRPTGIVSPRSTCDVIVTMQAQKEAPPDMQCKDKFLLQSVKTNDGAAPKDITPEVFKEAGNVVEECKLRVVYVSPPQPPSPVPEGSEEGSSPRGSVMEGVNGAEFSNAAKAFSEQLEPQERSAEARSLILKLTEEKKANQQSNRLRQELELLKRQGSKSRGGVSILFVIIVGLIGLLLGYLMKK
