# Supplementary material for: Legume genome structures and histories inferred from Cercis canadensis and Chamaecrista fasciculata genomes
Source: Plant J. 2026 Jun 10;126(5):e70981. doi: 10.1111/tpj.70981 (PMC13252982; doi:10.1111/tpj.70981)
Supplement: Supplementary file 8 — Data S8. Manuscript supplement; Compressed directory of aligned sequences from 36 gene families with members deriving from syntenic blocks from selected species. [file TPJ-126-0-s004.gz › S8_wgd_block_tree/40_wgd_aln_fas/Legume.fam3.00699]

>PAP.Lotus.A.1
MVCTADLQQWKDFPKGLRVLLLEGDSGSATEIRAKLEAMDYIVFTFYNEEALSAISSDPEGFHVAVVEVSTSSNQGGFKFLEVKDLPTIMTSNSQCLNTMMKCIALGAVEFLTKPLSEDKLKIWQHVVHKAFAGTNAPSESLRPVKESVESILQLQTDNGQHESNISIDIENVSRLGDDHEQSVGSDKYPAPSTPQLKQGARLLDDGDCHEQTCSTEKESGEHDEESKSVEISCENLNTESSSQLSKPEKTLIKEEEAFADGSKGEIAVSQNEDNRKFLGSAEGNES-PNKTGVLSDSCEKKANRKKMKVDWTPELHKKFVKAVEQLGIDHAIPSRILEIMKVEGLTRHVASHLQKYRIHKKQIMPGEDDRKCQNPRDPMQRSYCLQRPIMAYPPYHSHTLPPAPMYPMWGQPGSQTAGVQIWGNHGYPLWHPTESWHWKPYPGMHVDAWGCPVLPSPQASPFPYTQNVAGWHNAKAMDYRFSMPQSSVENYPAEEVVDKVVKEAMSKPWLPLPLGLKPPSMDTVLSELSSQGISGIIPFSS---
>PAP.Lotus.A.2
MVCTADLQQWKDFPKGLRVLLLEGDSGSATEIRAKLEAMDYIVFTFYNEEALSAISSDPEGFHVAVVEVSTSSNQGGFKFLEVKDLPTIMTSNSQCLNTMMKCIALGAVEFLTKPLSEDKLKIWQHVVHKAFAGTNAPSESLRPVKESVESILQLQTDNGQHESNISIDIENVSRLGDDHEQSVGSDKYPAPSTPQLKQGARLLDDGDCHEQTCSTEKESGEHDEESKSVEISCENLNTESSSQLSKPEKTLIKEEEAFADGSKGEIAVSQNEDNRKFLGSAEGNES-PNKTGVLSDSCEKKANRKKMKVDWTPELHKKFVKAVEQLGIDHAIPSRILEIMKVEGLTRHVASHLQKYRIHKKQIMPGEDDRKCQNPRDPMQRSYCLQRPIMAYPPYHSHTLPPAPMYPMWGQPGSQTAGVQIWGNHGYPLWHPTESWHWKPYPGMHVDAWGCPVLPSPQASPFPYTQNVAGWHNAKAMDYRFSMPQSSVENYPAEEVVDKVVKEAMSKPWLPLPLGLKPPSMDTVLSELSSQGISGIIPFSS---
>PAP.Phaseolus.phavu_Chr02.3
MVCTADLQGWKDFPKGLRVLVLDGDRSSAAEIGEQLQAMDYNVSIFYDEEALSAISSSPEGFHVAIVEVSTSSSLGGFKFLEAKDLPTIMTSKNQCLNTTMKCIALGAVEFLSKPLSEDKLQIWQHVVHKAFAGANGLSESLKPVKESLESVLHLQTGNEQDKTHMSIDLENVSKFGDDKEQS-VCDKYPAPSTPQLKHGTRLLDDGDCHEQTFSTEKESGEHDGECKSVEASCENLNAESSPQPTEPEETLIKEEEDFANGSKGERAVSPNLHNEKFLTNADGHTSS-KKTGVLHDSCEIKANRKKMKVDWTPELHKKFVKAVEQLGIDQAIPSRILEIMKVEGLTRHVASHLQKYRIHKRQSAPGEEDRKWHNQRDAMQRSFYLQRPIMAYPSYHSQTLSPAPIYPMWGQPGSQMAGVQMWGSPAYPLWHPTESWNWKPYPGMHVDAWGCPLFPPPQAPGFPYNQNIPGLHTPKAVDYRFGMPRSSFEHHPAEEVVDKVVKEAINKPWLPLPLGLKAPCTDSVLAELSKQGISSIPLGNKGSS
>PAP.Medicago.A.4
MVCTADLQGWKDFPKGLRVLLLEGDNNSASEIRTKLESMDYNVSTFYNEEALSAISSSPKCFHVAIVEVSISCPDGGFKFLEAKDLPTIMTSNSQCINTMMKCIALGAVEFLTKPLSEDKLKIWQHVVHKAFAEASALSESLKPVKESVESMLHLQTDNTLHESTISIDLDKVSKFSDEHEHSAASDKYPAPSTPQLKQGARLVDDGDCHEQTCLIEKESGEHDGECKFVDTSCENLNAESSPQPTK---HLIKEEEDFAKGSKGEGGASLNPLNKNFLGDAGGNTSL-NKTRVFNDPCENKANRKKMKVDWTAELHKKFVKAVEQLGIDQAIPSRILELMKVDGLTRHVASHLQKYRMHKRQIIHTDEDRKWPNRRDPMQRNYCMQRPIMAYPPYHSHTFPPAPAYPMWGQHGSQTAGVPIWSPPGYPLWQPTESWHWKPYPGVHVDAWGNPMLRPPQTHCIPYTQNMAGMHNAKAVDY----------SYPAEEVVDKAVKEAINKPWLPLPIGLKPPSMDSVLDELSKQGIPFSKK------
>PAP.Aeschynomene.A.5
MVCTADLQGWKDFPKGLRVLFLGRDSGSASEIRAKLEAMDYDVSIFYDEEALSAMSSRPEGFHVAIVEVSTSSSQGGFKFLEAKDLPTIMTSENQCLSTMMKCIALGAVEFLSKPLSEDKLRIWQHVVHKAFAGGSVLSESLKPVRESVESMLQLKTENGQRESRIAVDVENLSRFSDEHDQSAGSDKYPAPSTPQLKHGARLLDDGDCQEQTCSIEKESGEQDGESKSVETSCENLNAESTPQAQKTEKTLIKDEEGFANGSKCESVVSADRHNRKFLRKTAGNIKSPNKGGVPSDSCENKANRKKIKVDWTPELHKKFVQAVEQLGIDQAIPSRILELMKVDNLTRHVASHLQKYRMHKRLVMPKEDDRRWQNQRDSTQRSYCMQRPIMAYPPYLNHTLPPAPVYPMWG-------------PPSYPIWQPTESWHWKPYPGVHVDAWGCPVLPPSQAPYFSYTQNMAGLHNSKAEDCRFSLPPSSFEHNPADEVVDRVVKEAMSKPWLPLPLGLKPPSTDSVLNELSKQGISTIPRA-----
>PAP.Lotus.B.6
MVFTADLQEWKDFPKGLKVLLLEGDSASAAELKDKLEAMDYNVSTFCDEEALSAISSRPEGFHIAIVEVSLSSCQGGFKFLQAKDLPTIMTSNNHCLDTMMKCIALGAVEFLSKPLSEDKLKIWQHVVHKAFAGASVLSESLKPVKESVMSMLERQTDQEQHEGRVSIDLENVSRITDNN-----HEQYPAPSTPQLKQGERLMDDGDCQEQTCSTEKESGDCDGESKFVETTSGNLNAESIPQQRESEMTPVKEEENFANASKGVSAVSPHPQNSKVLSNADSKTSSPNKAGVHGDKCEIKANRKKMKVDWTPELHKKFVKAVEQLGIDQAIPSRILDLMKVEGLTRHVASHLQKYRMHKRQILPKEESRKWLNQRDAVQRSYFHQRPIMAYPPYHSHTLPMPPVYPMWG-------------PPGYPLWQPTESWHWKPLPGMHADAWGCPVIPPPQAPPFTYSQNVDALGNANAVDYTFSMPHSSFELYPAEEVVDKVVKEAINKPWLPLPLGLKPPSTDCVIAELSRQGISAIPPGS----
>PAP.Medicago.B.7
MVCTADLQEWKDFPKGLKVLLLEGDNTSVSEIRVKLEAMDYNVSIFCDVEALSAVSSRPEDFHIAIVEVSSSSCEGGFRFLEAKDLPTIMTSNSDCLNTMMKCIALGAVEFLSKPLSEDKLRIWQHVVHKAFAGVSALSESLKPVKESVASILQIQTDNEQNESKASVELEQVLRSSDDH-----HEHYPAPSTPQLKQVGRLLDDGDCQEQTCSTEKESGEHDGESKSVEITCENLNAESITQQTKSEATLVKEEEEFADASKCESVVSPQLPNVKVLNNSESNTTSANKVVVRSHKCEIKANRKKMKVDWTPELHKKFVKAVEQLGIDHAIPSRILDLMKVEGLTRHVASHLQKFRMHKRHILPKQEDRKWLNPRDPTQRNYCLQRPIMPGPPYYSHTLPPAPLYPMWGQSGTQTAGMQVWGHSGYPVWQPTESWHWKPFPGMHPDAWGCPVLPPPQPPCYSYSQDIPAVSNANAMDYTFSMMHSSFDDYPAEEVIDNVVKEAISKPWLPLPIGLKPPSTDSVLAELSRQGISSIPPSYNGS-
>PAP.Phaseolus.phavu_Chr03.8
MVFTADLQEWKDFPKGLKVLLLEGDSISAAEIRAKLEAMDYNVSTFCDEEALSAISSTPESFHIAIVEVSSSSSEGGFKFLEAKDLPTIMTSNNHCLNTMMKCIALGAVEFLSKPLSEDKLKIWQHVVHKAFSGTSILCESLKPVKESVVPMLQLQKDNEQHESSVSIDIEKVSRFTDDHVLSPGNDKYPAPSTPQLMHGTRLLDDGDCQEQTCSTEKESGEHDGESKSVETTCGNLNAETTAQERKSEITLARKEVDLVDTSKGESVASLHTQKRKVVSNTDKNTKSPNKVGVRSDSCEIRPSRKKMKVDWTPELHKKFVKAVEQLSIDQAIPSRILELMKVEGLTRHVASHLQKYRMHKRQIFPKEEDRKWLNQRE---RSYCLQRPIMAFPPYHSHTLPLAPVYPMWGQSSSQTAGMQIWSSPGYPLWQPTENWHWKPFPRMHADAWGCPVLPVPQA-PFPYSQNMPALLNADAADHTFTMPQSSLEHYPAQEVVDKVVKEAVSKPWLPLPLGLKPPSTDSVLAELSRQGISSIPPRSSKGS
>PAP.Aeschynomene.B.9
MVCTADLQQWKDFPKGLKVLLLEGDTTCASEIRAKLEAMDYNVSAFCDEEALSAISSKPDGFHIAIVEVSISSGEGGFRFLEAKDLPTIMTSNNYCLNTMMKCIALGAVEFLSKPLSEDKLRIWQHVLHKAFAGVSVLSESLKPVKESVVSMLQLQTENEQEGS----------MYTDDH--DPGSDKYPAPSTPQLNQGARLLDDGDCHEQTCSTEKDSGEHDGESKSVETTCGNLNAESNPEPMKSEKTLVKEESDFVKGSKGETRDRTNSCNRKVLNSIDGNTKSSNKVGVTNDSCTIKAHRKKMKVDWTTDLHKKFVKAVEQLGLDQAIPSRILDLMKVEGLTRHVASHLQKYRMHRRQILPKEDDRKWLNQRDPLQRSYGLQRPIMAFPPYHSHTVSPAPVYPMWRQPGAQTAAMQVWSPPGYPMWQPAESWHWKPLPGMHADAWGCPVLPPPQAPCFPYPHNMHEQHNTNAVDYKFSLPQSSFEHHLADEVVDKVVKEAINKPWLPLPLGLKPPSTDSVLTELSRQGISTVPPCIKG--
>CAE.Chamaecrista.chafa_Chr1.10
MVCTADLQNWKDFPKGLRVLLLDGDITSASEIRTKLEAMDYIVSTFCDEEALSAISSSPESFHVAIVEVNTSSSPGSFKFLEAKDLPTIMTSNNHCLRTMMECIALGAVEFVSKPLSEEKLRIWQHVVHNAFSRTSVISESQKRIKESVESSLHFQTDSEEHEGNISINLEKVSGLSDEHEQSAGSDKYPAPSTPQLKQGARLLDDADCQEQTCSTEKESGDHDGESKYVETTCGALNAEGTCQPIKPEVSLKMEEENFANDSKSENDVSSHLHDIKDFSNIDGSTESPNKAGD-SDSHQIKTNRKKMKVDWTPQLHKKFVKAVELLGIEQAIPSRILELMKVEGLTRHVASHLQKYRMRKRQILPKED-RRWL-----------QQRPIMAFPPYYPNTLSPAPAYPIWGQPGSQPAGVHMWGPPSYPMWQPSESWHWTPLLTMHADAWGCPMLPPPQDPHFSCSEKIPRPHNVN-VGCSSSKSQNSLEYHPAEEVVNKAVKEAISKPWLPMPLGLKPPSTDIVLAELSKQGISAIPPRRKRSK
>CAE.Senna.sento_Chr11.11
MVCTADLQEWKDFPKGLRILLLDGDSTSASEIRTKLEAMDYIVSTFCDEEALSAISSRPESFHAAIVEVSTSSSPGSFKFLEAKDLPTIMTSNNHCLSTMMKCIALGAVEFLSKPLSEEKLRIWQHVVHKAFAGTSILSESLKPVKESVVSLLNLQTHSEKHESRISIDLEKVSRFSDDHEVSAGSDKYPAPSTPQLKRSARLLDDGDCQEQTCSTEKESGDHDGESKSVDTTCGVLNAEGTCQPIKPEKPLKMEEENFANDPKSVNIASPHLHDGKVLSNIDDSTASPNKTGILSDSCRMKTNRKKIKVDWTPRLHKKFVKAVEQLGLDQAIPSRILELMKVEGLTRHVASHLQKYRMRKRQILPKDD-RKW------------LQRPIMPFPPYYSHTLSPAPLYPLWGQSSSQPTGVHLW-PPGYPLWQPVESWHWKPFPRMHADAWGCPILPPTQGPSFSCSQNIPGSHKADAVGCSSSKSGIFFEYHPAEEVVDKIVKEAISKPWLPMPLGLKPPSTDSVLAELSRRGISTIPPRTIKP-
>CAE.Acacia.A.12
MVCTADIHEWKDFPKGLRVLLLDGDSNSASELRTKLEAMDYIVSTFCDEEALSAISSKPEGFHVAIVEVSTS-SLGSFKILEAKDLPIIMASNTHCLSTMMKCVALGAVEFLRKPLSEEKLRIWQHVVHKAFTGTSVLPKSLEPVKESL--VLQLQTDGGEHET---VNLEE-SRFSDDHEQSAGSDKYPAPSTPQLKHGARLMDHGDCQEQTCSTEKESEDHNGESKFVETTFGVLNSEGTCKPVEPKKALNMEDENLANDSKSEKLVSQPVHDS-VLSNTEGDTVSPNKARVHGDSRQIKTKKK---VDWTPQLHKKFVKAVEQLGVDQAIPSRILELMNVEGLTRHVASHLQKYRMHRRQILPKEDRRW-------------VQRPVMSFPPYYSGTPSPAPVYPIWGQSGNQPAGMHAWGLPGYPLWHRTENWHWKPYHWIHAESWACPVLPASQSPCNSYSQNIRGWHNANSVNYSASKLQNSCEYHPAEDVVDKAVKEAISKPGLPMPLGLKPPSIDCVLSELSRQGFSTIPPCSRHAK
>CAE.Chamaecrista.chafa_Chr6.13
MVCTADLQGWKDFPKGLRVLLLDGDITSAADIRAKLEAMDYVVSIFCNEEALSAISSRPEGFHVAIVEVSTSDTEGCFKFLEAKNLPTIMTSNNHCLSTMMKCIALGAVEFLSKPLSEDKLRIWQHVVHKAFAGASLLSDSLKPVKESVVSMLQLQTDNRDHDSKISIDIENVSRFSDEHEHSAGSDKYPAPSTPQLKQGARLLDDGDCQEQTCLTEKESGEHEEESKSVETTCENLNSEGTPQPRKSEMTLRKEEEELANGSKSESDVSLHHDDGKPLDNIDDGTASPKKAVVLSDSCEVKPNKKKMKVDWTPELHKKFVQAVEQLGVDQAIPSRILEIMKVEGLTRHVASHLQKYRMHKRHVLPKEEDRRRAHQRDIMQPSYYPPRPIMAIPSYHSHTLSPAPMYPMWPQPGNQPAGVQMWGTPDYRLWQPAESWHWNPLPGVHAEAWGCPVLPPPQSPCFSYTQPVPGLQTASKVDYSPSMPKSSFEHHPADEIVDKVVKEAISKPWLPLPLGLKPPSTDSVLAELSRQGISTIPHKTKGSK
>CAE.Senna.sento_Chr06.14
MVCTADLQGWNDFPKGLRVLLLDGDTTSAADIRAKLEAMDYVVSIFCNEEALSAMSSRPEGFHVAIVEVSTSDSEGCFKFLEAKDLPTIMTSNNHCLSTMMKCIALGAVEFLSKPLSEDKLRIWQHVVHKAFAGANVLSESLKPVKESVVSMLQLQTDDREHGSKISIDLETVSRFSDDHEHSSGSDKYPAPSTPQLKQGARLLDDGDCQEQACLNEKEIGEHDGESKSVETTCENLNSEDTAQPRESEKNLIKKEDEIANGTKSESDNSQHLHDGELVNNIDDNTTSPKKAVVLSDRCEAKANRKKMKVDWTPELHKKFVQAVEKLGVDQAIPSRILELMKVEGLTRHVASHLQKYRMHKRHVLPKEEDPRWAHQRDTMQRSYYAPRPVMAIPAYHSHTLSPTPMYPMWGQSGSQTVGVQMWAPPDYRLWQPTQSWHWKPLPGVHAEAWGCPVLPPPQGPCFSYPQHMPGLNYANKADYSSSMPPSSIEHHLADEVVDKVVKEAINKPWLPLPLGLKPPSTDSHHPALATVSVSVCPTTTAG--
>CAE.Acacia.B.15
MVCTADLQSWKDFPKGLRVLLLDGDTNSAADIRAKLEAMDYIVSIFCNEEALSAISSKPEGFHVAIVEVSTSNNQGCFEFLEAKDLPTIMTSNDHCLSTMMKCIALGAVEFLRKPLSEEKLRIWQHVVHKAFAGATVLPESIKPIKESVVSMLRLQTDNKEQQSKISLDIEKVSRFSEDHELSSGSDKYPAPSTPQLKQGLRLLDDGDCHEQTCLTEKESGEPDGETISVETTCGNSNSEGAPQPSKPEMTLAKKEEDFANGSKSESDVSTHIHDGNFVSINDDITPSPKEVGVFSDACEITASKKKMKVDWTPELHNKFVQAVEQLGIDQAIPSRILELMEVEGLTRHVASHLQKYRMHKRHILPKEEDRRWPNQRDIMQRSYYVPRPTMAYPPYHSHTLSPAPIYPMWGQPGSQPAGVQMWAPPNYHIWQ--------PFPGMHAEAWGCPVLPPSQNPSFFHTQHTPGLRSANNVEYNPSMPPSSLEHHPADEVVDKVVKEAISKPWLPLPLGLKPPSTDSVLAELSRQGISTIPHSSKS--
>CER.Bauhinia.A.16
MVCTADLQKWKDFPKGLRVLLIDGDTNSAAEISAKLEAMEYIVSTFCDEEALSAISSKTEEFHVAIVEVSISSTQDSFKFLEAKDLPTIMTSSEHCLSTMMKCIALGAVEFLSKPLSEDKLRIWQHVVHKAFAGTSVLSDSPKPDKESVVSTLKLQMDNGQQENGVSIDLGKVSRSTDDLDQSVGSDKFPAPSTPQLNQGARLLDDGDCQEQTCSTEKENGEHEGKSKSVETTRETLCGDGILPPNKPEKTSKEEEDFVDDGSKKENTVSPHPTNKMLLGNIDGGTASPNKAGVRDDPCDTKSNRKKTKVDWTPELHKKFVQAVEQLGVDQAIPSKILELMKVEGLTRHVASHLQKYRMHKRQILPKEEDRRWLHQRDPIQRGYCLQRPMMAFPPYQSRTLAPAPVYPMWGQPGSHLPGLQVWSPPGLPVWRPTESWHWKPVSGMHADAWGCPVLPPPQGPCFPYSQSIPGFRNTNAVNYSSSMPRSTFELNPEEEVIDKVVKEAISKPWLPMPLGLKPPSTDSVLAELSRQGISNIPLGNKGSS
>CER.Phanera.A.17
MVCTADLQKWKDFPKGLRVLLLDGDTSSAAEISAKLEAMDYIVSTFCNEEALSAISSRTEEFHVAIVEVSTSSSQDSFKFLEAKDLPTIMTSSKHCLSTMMKCIALGAVEFLSKPLSEDKLRIWQHVVHKAFTGTSILSDSLKPVEESVVSTLELQTDNGQHENGMSVDLYKVARFTDDLEQSVGSDKFPAPSTPQLNQGARLLDDGDCQEQTCATEKENGEHEGESKSVETTCENLYGDDILPPNKPKK-ILKEEEDFVDGSKKESTVSPHPPNKKFLSNIDGGTASLNKASVPSDSCDTKSNRKKLKVDWTPELHKRFVQAVEQLGVDQAIPSRILELMKVEGLTRHVASHLQKYRMHKRQILPKEDDRRWLHQRDPMQRGYYLQRPMMGFPPYQSHTLSPAPVYPVWGQPGGQLPGLQLWSPPG-QVWQPTESWHWKPVSGMHAEAWGCPVLPPPQGPYLSYSQSIPGFHNANAVDYSSSMPRSTVELHPEEEVIDKVVKEAISKPWLPMPLGLKPPSTDSVLAELSRQGISNILPCNKDSS
>CER.Cercis.cerca_Chr6.18
MVCTADLQKWKDFPKGLRVLLLDGDTSSAAEISAKLEAMDYIVSTFCNEEALSAISSRTEGFHVAIVEVSTSSSQGSFKFLEAKDLPTIMTSSNHCLSTMMKCIALGAVEFLSKPLSEDKLRIWQHVVHKAFAGASVLSDSLKPVKESVVSTLELQTDNGQRENGMSIDLDKVSRFTDDLEQSVGSDKFPAPSTPQLNQGARLLDDGDCQEQTCSTEKENGEHEGESKSVETTCENLYADGTLPPNKPEKTLIKEEEDFVDGSKRESAVSPHPPNRKVLSNIDGGTASPNKAGVPSDSCDTKSNRKKMKVDWTPELHKKFVQAVEQLGVDQAIPSRILELMKVEGLTRHVASHLQKYRMHKRQILPKEEDRRWLHQRDPMQRSYYLQRPMMPFPPYQSHTLSPAPVYPMWGQPGSHLPGLQMWSPPAYPVWQPTESWQWKPVSGMHADAWGCPVLPPPQGPCFSYSQNIPGFHNANVVDYSSSMPRSTFELHPEEEVIDKVVKEAISKPWLPMPLGLKPPSADSVLAELSRQGISNIPLGNQGSS
>CER.Bauhinia.B.19
MVCTADLQKWKDFPKGLRVLLLDGDTNSAAEISAKLEAMDFIVSTFCNEEALSAISSRTEGFHVAIVEVSTSSSEGCYKFLEAKDLPTIMTSSNQCLSTMMKCIALGAVEFLSKPLSEDKLRIWQHVVHKAFSGASVLSDSLKPVKESVASTLELQMDNGQHENGMSIDLDKVSKFTDDLEQSVGSDKFPAPSTPQLKQGARLLDDGDCQEHTSSTEKENGEHEGESKSVEITCENLYADGTLPPNKPEKTLIKEEEDFVDGSKRESTVSAHPPNRKVPSNINGGTASPNKAGVPSVSRDTKCNRKKIKVDWTPELHKKFVQAVEQLGVDQAIPSRILELMKVEGLTRHVASHLQKYRMHKRQILPKEEDRRWLHQRDPMQRSYYPQRPIMAFPPYQSHTLSPAPAYPMWGQPGGHLPGVQVWSPPGYPVWQPTESWHWKPVSGMHADAWGCPVLPPAQGPCFSYPQNMPGFHNAHAADYSSSMPRSTSEPHPEEEVIDKVVKEVISKPWLPMPLGLKPPSTDSVLAELSRQGISNIPLGNKGSS
>CER.Phanera.B.20
MVCTTDLQKWKDFPKGLRVLLLDGDTSSAAEISAKLEAMDYIVSTFCNEEALSAISSRTEGFHVAIVEVSTSSSQGSFKFLEVKDLPTIMTSSNQCLSTMMKCIALGAVEFLSKPLSEDKLRIWQHVVHKAFSGASVLSDSLKPIKESVVSTLELQTDNGQHENGMSIELDKVSRSTDDLELSVGSDKFPAPSTPQLKQGARLLDDGDCQEQTSSTEKENGEHEGESKSVETTSENLYADGTLPPNKPEKTLIKEEEDFVDGSKRESTVSPHPPNRKVLSNIDGGTASPNKAGVPSVSCDNKSNRKKMKVDWTPELHKKFVQAVEQLGVDQAIPSRILELMKVEDLTRHVASHLQKYRMHKRQILPKEEDRRWLHQRDPMQRSYYLQRPMMAFPPYQSHTLSPAPVYPMWGQPGSHLPGVQMWNPPGYPVWQPTESWHWKPVSGMHADAWGCPVLPPPQGPCFSYSQNIPGFHNANAADYSSSMPRSTLEPHPEDEVIDKVVKEVISKPWLPMPLGLKPPSTDGVLAELSRQGISNIPLGNKGSS
>DET.Sindora.A.21
MVCIADLQGWKDFPKGLRVLLLDGDSKSAAEIRSKLEAMDYIVSAFCNEEALSAISSETESFHVAIVEVSTGSSEGSFKFLEAKDLPTIMTSNTHCLNTMMKCIALGAVEFLSKPLSEDKLRIWQHVVHKAFAGANILSESLKPVKDSVESMLELQTENGRQENNISTDLGKVCRFSDDQEQSVGSDKYPAPSTPQLKQGIRLVDDGDCQEQTCTIEKESGELDGESKSVETTCANLNAEGTLPLRKPEKTLIKDEDDLADNSRSESTISPHRQSRKVLSNDGGTTACPNKAAVPSDPCDIKASRKKTKVDWTHELHKKFVLAVEKLGIDQAIPSRILELMKVEGLTRHVASHLQKYRMQKRQILPKEDDRRWPHQRDPIQRSYYVQRPIMAFPPCPSHTLSPAPAYPVWGQPGNQPVGVHIWGPSGYPVWQPTENWHWKPFPGIHADAWGCPVLPPTQGPCYSYSQNIPGFHNANAVDYNSIMPRNSFEFHPAEEVIDKVVTEAINKPWLPLPLGLKPPSTDSVLAELSRQGISSIPPGASKG-
>DET.Sindora.B.22
MVCTANLQEWKDFPKGLRILLLDGDSNSAAEIRSKLEAMDYIVSTFCNEEALSAISSKPEGFHVAIVEVRTSNNEGSLKFLEAKDLPTIMTSNNHCLNTMMKCIALGAVEFLSKPLSEDKLRIWQHVVHKAFAGANVLSESLKPVKESVESMLWLQADNGQHENRTLKDTNKVSRPSDDHEHSVGSDKYPAPLTPQLKQGARLLDDGDCQEQACSIDRECGELEGESKSVETACGTASAEDALNLREPEKTLIKQEEDFADGSKSESTISPQQCSRKVLSNNDGSTASPKKVHVPTDLCDVKVNRKKMKVDWTPELHKKFLQAVEQLGVDQAIPSRILELMKIDGLTRHVASHLQKYRMHKRHVLPKEEDRKWPQQKGPMQGGYCLQRPIMAFPSYHSHTISPAPVYPMWGQS-----GVQMCGPPCYPAWQPTESWHWKPLLGMQANAWGCLVLPPTQTHCFSFSE-----------NYRPSMPRSSIKLHLEEEVIDRAVKEAISKPWLPLPLGLKPPSTDSVLAELSRQGISSMPSDSSS--
>OUT.Arabidopsis.O.23
MVITADLSKWENFPKGLKVLLLDGDGSSAAETRSELESMDYIVTTFTDEEALSAVVKNPESFHIAIVEVNMSAESESFKFLEAKDLPTIMISTDHCITTTMKCIALGAVEFLQKPLSPEKLKIWQHVVHKAFDGGSNVSISLKPVKESVVSMLHLETDMTIEEK------------------------DPAPSTPQLKQDSRLLD-GDCQENIFSMEDNMEDHQGESKSVDTTNRKLDDDK---------VVVKEERDSEKEEEGETGDSEKTDSVD-IHKKEDETKPINKSSGIKNVSGNKTSRK--KVDWTPELHKKFVQAVEQLGVDQAIPSRILELMKVGTLTRHVASHLQKFRQHRKNILPKDDHNRWIQSRENHQRNYNVFRPVMAYPVWGLGVYPPGAIPPLWPPP------LQSIGQPP--------PWHWKPYPTVSGNAWGCPVGPPVTGSYITPNTTAGGFQYPNGAETGFKIMPA---SQPDEEMLDQVVKEAISKPWLPLPLGLKPPSAESVLAELTRQGISAVPSSS----
>OUT.Prunus.O.24
MVCTADLQEWKDFPKGLKVLLLDEDNSSAAEIKSKLEAMDYIVTTFCNEEALSAFSSNPLSFQVAIVEVNASNGHGVFQFLEAKDLPTIMTSNIHCLSTMMKCIALGAVEFLRKPLSEDKLRIWQHVVHKAFAGGSAISESLKPVKESVVSILQIKQETEEQKCKISVETENVSRVHEDREQSVGSDKYPAPSTPQLKQGSRLLADGDCQDQICLSEKESGENDSESKSVETTCGNPIDEGTVQLSEPQMTRKR----VVKEENDSVNGSQHPHNRNSANDVGGVAENLSKASAPNNSC--KSNRKKMKVDWTPELHKKFVQAVEQLGVDQAIPSRILELMKAEGLTRHVASHLQKYRMHKRHILPKEDDRRLPHPRDPIQRSYYPQKPIMAFPPYHYNSLSMAPVYPMWGQPGSQPAGVQMWGSPGYPQWQPSESWHWKPYQGMQADAWGCPVMPPLQGGYPSYPQNAAG--------FHAGVVDNSFDLHPAEEVVDKVVKEAISKPWLPLPLGLKPPSTEGVLDELSRQGICNIPPHVNRSN
>OUT.Vitis.O.25
MVCTADLQEWKDFPKGLRVLLLDDDTTSAAEIRSKLEEMDYIVSTFCNEEALSAISSKPESFHVAIVEVST-GNNGSFKFLEAKDLPTIMISSIHCLSTMMKCIALGAVEFLRKPLSEDKLRIWQHVVHKAFAGGSVLPESLKPVKESVASMLQLQMENEEPRNESSAETLNVSNVHEDHMQSAGTDKYPAPSTPQLKQGGRSLDDGDCLDQTCSTEKESGEQDGESKSVETTCGTSVAEVTAQVSPPGESVIKEEDDSADGCKSESNMSPHPQNKDSLSEFGGDARNPRKASGVHSPCGTRANRKKMKVDWTPELHKKFVQAVEQLGVDQAIPSRILELMKVEGLTRHVASHLQKYRMHRRHILPKEDDRRWPHQRDPMQRNYYPQKPVMAFPPYHSHTLPAAQLYPVWGQPSSHP--AQMWSTPGYHTWQPAESWIWKPYPGMNADAWGCPVMTPTHTPCSSFPQNPSGFDHNNSGIYNTGIPQSPIDLYPAEELIDRVVKEAISKPWMPLPLGLKPPATESVLAELSRQGISTIPPHINT--
>OUT.Quillaja.O1.26
MVCTADLRGWKDFPKGLRVLLLDGDSSSAADISSKLQAMDYIVSTFCNEEALSAISSRSEDFHVAIVEVNTSNTQGSFKFLEAKDLPTVMTSNVHCLNTMMKCIALGAVEFLQKPLSEEKLRIWQHVVHKAFRESSVLSDSLKPVKESLVSMLQLQMESTGHESKISIDIENVSRASEDNEQSGGSDKYPAPSTPQLKQGARTPDGGDCQDHTCSAEKESGEHDGESKSVETVNSIAVTLSASRPEKLGKALIKEEEDFPDGSKTESTISTNPHNGDVPGNINVSTESPSKASVLGDSCGVQANRKKMKVDWTPDLHKKFVQAVEQLGVDQAIPSRILELMKVEGLTRHVASHLQKYRIHKRHILPKEENRRLSHQRDSMQRNYYPQKPIMAFPPYHSQTLSTAPVYPLWRQSGSQPTGVQMCCPPAYPLWQPADIWHWKPYPGMQADVWGCPVVLPPPPGPFSYPQNALGFHNTSAVDYSCSRQQNSLELHPAEEVIDKVVKEAISNPWLPLPLGLKPPSTDIVVAELSRKGISSIPPFSKAFN
>OUT.Quillaja.O2.27
MVCTADLQGWNDFPKGLRVLLLDRDSNSAAEISSKLEAMDYIVSTFCNEEALSAISSKSENFHVALVEVDTSNGHGSFKFLEAKDLPTIMTSNVHCLSTMMKCIALGAVEFMRKPLSEDKLRIWQHVVHKAFAGSSVLSDSLKPVKESLVSMLQLQMETAGHGSQISIDLEIVSRVSENNEQSRGSDKYPAPSTPQLKQGTRLVDDGDCQDQTCSAEKESGDQDGESKSVETTCGNSIVVSTHSASRPEKTLIKEEEVFADGSKSESMISTHPHNGKVTRNIDVCTESPSKASVLGDSFRVKANRKKMKVDWTPELHKKFVQAVEQLGVDQAIPSRILELMKVEGLTRHVASHLQKYRMHKRHILPKEEDRRWPYLRDSMQRNYYQQRPIIAFPPYHSQSLTTAPVYPMWGQSGSQPTGVQIWGTPAYPQWKPAENWHWKHFPGMHADAWGSPVVSLLPQGPFSYSQNALGFYKSNAVDYSCSIPQNSFELHPAEEVIDKVVKEAISKPWLPLPLGLKPPSTDIVLAELSRQGISSIPPGSKGSN
