# Supplementary material for: Legume genome structures and histories inferred from Cercis canadensis and Chamaecrista fasciculata genomes
Source: Plant J. 2026 Jun 10;126(5):e70981. doi: 10.1111/tpj.70981 (PMC13252982; doi:10.1111/tpj.70981)
Supplement: Supplementary file 8 — Data S8. Manuscript supplement; Compressed directory of aligned sequences from 36 gene families with members deriving from syntenic blocks from selected species. [file TPJ-126-0-s004.gz › S8_wgd_block_tree/40_wgd_aln_fas/Legume.fam3.00734]

>PAP.Lotus.B.1
--LNDGKL----DKSRMVSVAVVFVVLCGVSFYMGVIFCSEKDRFVSISSQNSLESPKESSISPLQIKDISFPECSIDYQDYTPCTDPRGWKKYGTHRLTFIERHCPPISERKECLVPPPDGYKSPIRWPKSRDECWYRVPYDWIKQKSQHWLKKEGEKFLFPGGGTMFPNGVGKYVDLMEDLIPEMKGGTIRTAIDTGCGVASWGGDLLDRGILTVSLAPRDHQAQVQFALERGIPAILGVLSTQRLPFPSAFDMAHCSRCLIPWTEFGGVYLLEIHRILRPGGFWVLSGPPIYERRWRGWTTIQEQKSNYDKLQEMLTSMCFKMYKKGDIAVWQKSPEDCYNKLPKDTYPPKCDDSFEPDSAWYTPLRACVVVPNSKFKKLGLPSISKWPDRLHDTPERISMVYHGSASVFKQDDSKWKKSVKHYKKLIHDLGTDKIRVMDMTVYGGFAAALIDDPIWVMVVSSYAATLHVVYDRGLIGTYHDWCEAFSTYPRTYDLLHVAGLFTAESHRCEMKYVLLEMDRILRPGGYAIIRESSYFVDPITAFAKGMRWECRKEETEKGGDTEKILICKKKLWYSSIKGS
>PAP.Medicago.B.2
MKNNEGKVV---DKSRIVPVAIIFVVLCGLSFYMGVIFGSENDRIVSIISQRSLDSPKKSSISSLQIKSISFPECSVDYQDYTPCTDPRRWKKYGSYRFIMLERHCPPIFERKECLVPPPDGYQLPIRWPKSRDECWYRVPYDWIKQKSQHWLKKEGEKFLFPGGGTMFPNGVGKYVDLMEDLIPEMKDGTIRTAIDTGCGVASWGGDLLDRGILTVSLAPRDHQAQVQFALERGIPAILGVLATHRLPFPSSFDMAHCSRCLIPWTEFGGVNILEIHRILRPGGFWVLSGPPIYERRSRGWTTIKEQRSTYEKLQNLLTSLCFKLYKKGDIAVWQKSPDDCYNKLTRDTYPPKCDDSLRPDSAWYTPIRTCFVVPDPKFKKIGLASISKWPERLHVTPERISMVYRGSDSTFKRDGSKWKKHVAHYKKLIPELGTDKIRVMDMTEYGGFAAALIDDPVWVMVVSSYAVTLPLVYDRGLIGTFHDWCEAFSTYPRTYDLLHLAGLFTAESHRCELKYVLLEMDRILRPGGYALIRESSYFLDAITTIAKGMRWECHTEDTEQGGDMEKILICKKKLWYSSNKDS
>PAP.Phaseolus.phavu_Chr03.3
MNNKDGILVTQQEKSMIVPVTIIFVVLCGFSFFMGIIFCSEKDRLLSIYGQISIGSPKESSINPLQIKYISFPECSAEFQDYTPCTDPRRWKKYISRQPTLLERHCPPKSERRECLVPPPDGYKTPITWPKSRDECWYSVPNEWIKQKSQHWLKKEGEKFIFPGGGTMFPNGVGKYVDLMQDLIPEMKDGTIRTAIDTGCGVASWGGNLLDRGILTLSLAPRDHRAQIQFALERGIPAILGVISTQRLPFPSSFDMAHCSRCLIPWTEFGGTYLLEIHRIVRPGGFWVLSGPPVYKRRWRGWTTIEAQTSDYEKLQELLTSMCFKMFEKGDIAVWQKSEDNCYNKLVRDTYPPSCDDGIEPDSAWYTPIRPCIVVPDPKFRKLGLPSISKWPERLNVPPERLSMVHRGSAKAFKQDNSKWKKQSAYYKKLIPELGTEKIRIMDMTAYGGFAAALINDPVWVMVVSSYAPTLPVIFDRGLIGTFHDWCEAFSTYPRTYDLLHLD---------------------------------------------------------------------------------
>PAP.Phaseolus.phavu_Chr03.4
MNNKDGKPLTQPDKSRIVPMAIIFVVLCGFSFYMGIIFCSEKDSFDSIYSQKSIEFPKESSTSSLQIKYTSFPECSADYQDYTPCTDPRRWRKFGSYRLTLLERHCPPKFERKECLVPPPDGYKPPIRWPKSRDECWYRVPYDWIKQKSQHWLKKEGEKFIFPGGGTMFPNGVGKYVDLMQDLIPEMKDGTIRTAIDTGCGVASWGGDLLDRGILTLSLAPRDHEAQVQFALERGIPAILGVISTQRLPFPSSFDMAHCSRCLIPWTEFGGVYLLEIHRILRPGGFWVLSGPPIYERRWRGWTTIEEQRSDYEKLQELLTSLCFTMYKKGDIAVWRKSPDNCYNELARDTFPPKCDDSLEPDSAWYTPLRACVVVPDPKFKKSGLSSISKWPERLHVTPERISLVYHGSDSTLKHDDSEWKKHVGYYKKLIPELGTDKIRVMDMTVYGGFAAALIDDPVWVMVVSSYASSLPVVFDRGLIGTIHDWCEAFSTYPRTYDLLHLDGLFTAESHRCEMKNVLLEMDRILRPWGYAIFRESSYFTNAIATLGKGMRWECRKEDTESGSDTQKVLVCQKKLWYSSKQGS
>PAP.Aeschynomene.B.5
MKDKDGKPITQSDKCRIVPMAIIFVVLCGFSFYMGGIFCSERNRFLYISSQKSLEPTKESSVGSLQIKSVTFPECSIDYQDYTPCTDPRRWRKYGSYRLTLLERHCPPIFERKQCLVPPPDGYKPPIRWPTSRDECWYRVPYDWIKQKSQHWLKKEGEKFLFPGGGTMFPNGVGEYVDLMQNLIPEMKDGTIRTAIDTGCGVASWGGDLLDRGILTVSLAPRDHEAQVQFALERGIPAILGVISTQRLPFPSSFDMAHCSRCLIPWTEFGGVYLLEIHRILRPGGFWVLSGPPIYQRRWRGWTTIEEQKSDYNKLQELLTSLCFKMYKKDDIAVWQKSPDNCYNKLPRDTYPPKCDDSLEPDSAWYTPLRACIVVPDPKFKKSGLTSIPKWPERLHATPERISLVHRGSASSFKHDDSTWKKRVEHYKKLLPDLGTDKIRVMDMTVYGGFAAALINDPVWVMVVSSYAATLPVVYDRGLIGTFHDWCEAFSTYPRTYDLLHLDGLFTAESHRCEMKYVLLEMDRILRPNGYAIIRENSYFVDAIATIAKGMRWGCHKEKTENGDHEMVKILDLNKPHRESCELC
>DET.Sindora.A.6
MKHKDAKPNNQQEKTRTVPVAILFIVLCGFSFYLGGIFCSEKNKFVTFNIHKVVESPKESVVAPLQINSVKFPECSIDFQDYTPCTDPRRWKKYGTYRLTLLERHCPPISERKECLIPPPDGYKTPIRWPKSRDECWYRVPYDWINVKSQHWLQKQGEKFLFPGGGTMFPNGVGEYVDLMQSLIPEMKDGTVRTAIDTGCGVASWGGDLLDRGILTVSLAPRDHEAQVQFALERGIPAILGVISTQRLPFPSSFDMAHCSRCLIPWTEFGGIYLLEIHRILRPGGFWVLSGPPVYQRRWRGWTTVEEQKADYNKLQQLLTSLCFKLYKKEDIAVWQKSPDSCYDKPSQ-----RC---LST-------KMACIVVPELKFKKSGLKSIAKWPERLHVAPERIGNIHGGSAAAFKHDDSKWNKRVDHYKKLLPDLGTDKIRVMDMTVYGGLAAALIKDPVWVMVVSSYGLTLAVVYDRGLIGTFHDWCEAFSTYPRTYDLLHLDGLFTLESHR------------------------------------------------------------------------
>DET.Sindora.B.7
MKHKDGKPI-QDRNSRAVPMAIMILVLCGFSFYLGGIFCSKKDTLMPTNFLKSDKSSEESAVASVHIRSTNFPECSIDYQDYTPCMDPKRWRKYGTYRLTFLERHCPPIFERKECLVPPPDGYKPPIRWPKSRDECWYRVPYDWINEKSQHWLQKDGEKFLFPGGGTMFPRGVGEYVDSMEALIPEMKDGSVRTAIDTGCGVASWGGDLLDRGILTISLAPRDHEAQVQFALERGIPAILGVISTQRLPFPSSFDMAHCSRCLIPWTEFGGIYLFEIHRILRPGGFWVLSGPPVYERRWRGWTTIEEQRDNYNKLQELLTSLCFKLYKKSDIAVWQKSPDSCYDRLPRDSYPPRCDDSLEPDAAWYTPLRPCAVVPDPKFTKSSLTSISKWPERLHAVPERISNVHGSKPAFFKSDDSKWKKRVEHYKKLLPDLGTNKIRVMDMTVYGGFAAALIKAPVWVMVVSSYAPTLAVVYDRGLIGSYHDWCEAFSTYPRTYDLLHLDGLFTAENHRCEMKYVLLEMDRILRPTGYAIIRESSPLVDAVSVIAKGMRWTCRKENTEIDGDKERILICQKRLWHSSKSGS
>CAE.Acacia.A.8
MKHKDGKPITHPDKSRAASMAIMFVVLFGLSFYLGGIFCSEKGKFVTINTQKTAETFKGSAVATLQVKSNSFPECSIDYQDYTPCTDPKRWRKYGYYRLTLLERHCPPIFERKECLIPPPNGYKPPIRWPKSKDECWYRVPYDWIKQKSQHWLIKKGEKFLFPGGGTMFPNGVSEYVDLMQDLIPEMKDGTIRTALDTGCGVASWGGDLLDRGILTVSLAPRDHEAQVQFALERGIPAILGVISTQRLPFPSSFDMAHCSRCLIPWTEFGGIYLLEIHRILRPGGFWVLSGPPVYENRWRGWTTVEEQKSDYEKLQDLLTSLCFKMYKKGDIAVWQKSPDSCYDKLAKETYPPKCDDSLEPDSAWYTPLRACLVVPDPKLKKSGLAAVPKWPERLNVAPERASLIDGGSSSAFNHDDSKWKNRVKHYKKLLPDLGTDKIRAMDMTVYGGFASSLIKDPVWVMVVSSYATTLPVVYDRGLIGTLHDWCEAFSTYPRTYDLLHLDGLFTEESHRCEMKYVMLEMDRILRPTGYAIIRESNYYINAISSIAKGMRWVCHKQETEDGSDKEKILICQKKLWQSSSNR-
>CAE.Senna.sento_Chr11.9
MKHKDGKPINHPDKSRVIPMAIMFFVLCGFSFYLGGIFCSEKDKFVAINTQKTAESSEESAVAPLQVKSNSIPECSIDYQDYTPCTDPR---------VLLL---------------------------------VYFRVPYDWIKQKSQHWLQKEGEKFLFPGGGTMFPNGVGEYVDLMQDLIPEMKDGTVRTAIDTGL-----------------SLAPRDHEAQVQFALERGIPAILGVISTQRLPFPSSFDMAHCSRCLIPWTEFG---------------------------RWRGWTTVEEQRSDYEKLQDLLTSLCFKLYKKDDIAVWQKSPDSCYDKLAKETYPPKCDDSLEPDSAWYTPLRACVVVPDPKLKNSGLTAISKWPERLHVAPERVSLIHGGSSSSFNHDDSKWKKRIAHYKKLLPDLGTDKIRVMDMTVYGGFAASLIDDPVWVMVVSSYATTLPVVYDRGLIGTFHDW--------------------------------------------------------------------------------------------------
>CAE.Chamaecrista.chafa_Chr1.10
MKHKDGKPTSQPDKSRVIPMAIMAVVLCGFSFYLGGIFCSENNKFITISTQKAAESSKKSAVTPLKVKSNSFHECSIDYQDYTPCTDPKRWKKYGYYRLTLLERHCPPIFERKECLIPPPDGYKPPIRWPKSRDECWYRVPYDWIKQKSQHWLRKEGEKFLFPGGGTMFPNGVGEYVDLMQDLIPEMKDGTVRTAIDTGCGVASWGGDLLDRGILTVSLAPRDHEAQVQFALERGIPAILGVLSTQRLPFPSSFDMAHCSRCLIPWTEYGGIYLLEIHRILRPGGFWVLSGPPVYERRWRGWTTVEEQRSDYEKLQDLLSSLCFKLYKKDDIAVWQKSSDSCYDKLAKDAYPPKCDDSLESDSAWYTPLRSCLVVPDPKLKKSGLNAISKWPERLQTPPERVSNIRGGSSSAFNRDNNKWKKRILHYKKLLPDLGTNKIRVMDMTVYGGFAASLIDDPVWVMVVSSHSPTLPVVYDRGLVGTFHDWCEAFSTYPRTYDLLHLDGLFTAESHRCEMKYVLLEMDRILRPAGYAIIRESSYFVDAIATIAKNMRWGCRKQDAENGAEKEKILICQKKLWHRG----
>CER.Bauhinia.A.11
MKHKDGKPYNHPDKSKVVSLAILLFVLCGFSFYLGGIFCSNKNDVVTNDVQRNVESSKDTAVAPLQIKSVNFPECSNDYQDYTPCTDPRRWRKYGTYRLTLLERHCPPIFERKECLVPPPDGYKPPIKWPKSRDQCWYRVPYDWIKQKSQHWLQKEGDKFLFPGGGTMFPNGVGEYVDLMTDLIPGMKDGTVRTAIDTGCGVASWGGDLLDRGILTVSLAPRDHEAQVQFALERGIPAILGVISTQRLPFPSSFDMAHCSRCLIPWTEFGGIYLFEIHRILRPGGFWILSGPPVYERRWRGWTTVEEQRSDYEKLQELLTSLCFKLYKKDDIAVWQKSPDSCYDRLPKDTYPPKCDDSLEPDSAWYTPLRACAVVPNPKLKKSSLTTISKWPGRLHAAPERLASVQGGNVGTFNHDDKKWKKRVEHYKKLLPDLGTSKIRVMDMTAYGGFAAALIDDPIWVMVVSSYGPTLPVVFDRGLIGTFNDWCEAFSTYPRTYDLLHLDGLFTEESHRCEMKYVLLEMDRILRPTGYAIIRESSYFIDAITTIAKGMRWSCRKEKTEYGVEKENILICQKKLWYSSSN--
>CER.Phanera.A.12
MKHKDGKPYNHPDKSKAVTLAILLFVLCGFSFYLGGIFCSNKNEIVTNDVQKNVESSKDSAVAPLQIKSVNFPECSNDYQDYTPCTDPRRWRKYGTYRLTLLERHCPPIFERKECIVPPPDGYKPPIKWPKSRDQCWYRVPYDWIKQKSQHWLQKEGDKFLFPGGGTMFPNGVGEYVDLMTDLIPEMKDGTVRTAIDTGCGVASWGGDLLDRGILTVSLAPRDHEAQVQFALERGIPAILGVISTQRLPFPSSFDMAHCSRCLIPWTEFGGIYLFEIHRILRPGGFWVLSGPPVYERRWRGWTTVEEQRSDYEKLQELLTSLCFKLYKKDDIAVWQKSTDSCYDKLPGDTYPPKCDDSLEPDSAWYTPLRACAVVPNPKFKKSGLTTISKWPARLHAAPERLASVQGGNAGAFNHDDSKWKKRVEHYKKLLPDLGTNKIRVMDMTVYGGFAAALIDDPIWVMVVSSYAPTLPVVFDRGLIGTFHDWCEAFSTYPRTYDLLHLDGFFTQESHRCEMKYVLLEMDRVLRPTGYAIIRESGYFVDAINNIAKGMRWSCRKENTEYGVEKEKILICQKKLWYSSSN--
>CER.Cercis.cerca_Chr6.13
MKHKDGKPYNHPDKSRVVTMAIMFFVLCGFSFYLGGIFCSDKNEIVTNDIQKNVESSKDSAVGSLQIKSVNFPECGIDYQDYTPCTDPRRWRKYGTYRLTLLERHCPPIFERKECLVPPPDGYKPPIKWPKSRDQCWYRVPYDWIKQKSQHWLQKEGDKFLFPGGGTMFPNGVGEYVDLMTDLIPEMKDGTVRTAIDTGCGVASWGGDLLDRGILTVSLAPRDHEAQVQFALERGIPAILGVISTQRLPFPSSFDMAHCSRCLIPWTEFGGIYLLEIHRILRPGGFWVLSGPPVYERRWRGWTTVEEQRSDYEKLQELLTSLCFKLYKKDDIAVWQKSPDICYDRLPRDTYPPKCDDSLEPDSAWYTPLRACAVVPNPKFKKSGLTTISKWPERLHAAPERLATVQGGNVGAFNHDDNKWKKRVEHYKKLLPDLGTNKIRVMDMTAYGGFAAALIDDPLWVMVVSSYAPSLPVVFDRGLIGTFHDWCEAFSTYPRTYDLLHLDGFFTEESHRCEMKYVLLEMDRILRPTGYAIIRESSYFVDAITHIAKGMRWNCRKEDTEYGVEKEKILICQKKLWYSTK---
>CER.Bauhinia.B.14
MKGKDGKPYNHPDKSRIVTLSILFFVLCGFSFYLGGIFCSNKNEIITNNIQKSVQSSKDSAVGPLHSKSVNFPECSIDYQDYTPCTDPRRWRKYGTYRLTLLERHCPPISERKDCLVPPPDGYKPPIRWPKSRDQCWYRVPYDWIKQKSQHWLQKEGDKFLFPGGGTMFPNGVGEYVDLMTELIPEMKDGTIRTAIDTGCGVASWGGDLLDRGILTVSLAPRDHEAQVQFALERGIPAILGVISTQRLPFASSFDMAHCSRCLIPWTEFGGIYLLEINRILRPGGFWVLSGPPVYERRWRGWTTVEEQRSDYEKLQELLTSMCFKLYKKDDIAVWQKSPDSCYDKLPKDSYPPKCDDSLEPDSGWYAPLRACAVVPNPKLKKTALAAIPKWPERLHTPPERLAKLPGGYAGAFNNDDKMWKKRVEHYKKLLPDLGTDKIRVMDMTAYGGFAAALVDDPVWVMVVSSYAPSLSVVFDRGLIGTFHDWCEAFSTYPRTYDLLHLDGLFTEESHRCGMNYVMLEMDRILRPTGYAIIRESSYFMEAITNIAKGMRWSCRKEDTEEGSEKEKLLICQKKLWYASSN--
>CER.Phanera.B.15
MKLKDGKPYNHPDKSKLVTLAILFFVLCGFSFYLGGIFCSNKNEIITNSIQKNVESSKDLAVGPLNSKSVKFPECSIDYQDYTPCTDPRRWRKYGTYRLTLLERHCPPTFERKECLVPPPEGYKAPIRWPKSRDQCWYRVPYDWIKQKSQHWLQKEGDKFLFPGGGTMFPNGVGEYVDRMTELIPEMKDGTIRTAIDTGCGVASWGGDLLDRGILTVSLAPRDHEAQVQFALERGIPAILGVISTQRLPFPSSFDMAHCSRCLIPWTEFGGIYLLEIQRILRPGGFWVLSGPPVYEHRWRGWTTVEEQRSDYEKLQELLTSMCFKLYKKDDIAVWQKSPDSCYDKLPKDTYPPKCDDSLEPDSGWYIPLRACAVVPSPKLKKSGLATISKWPERLHTAPERLAGVPGGNVGAFNHDDNKWKKRVGHYKKLLPDLGTDKIRVMDMTAYGGFAAALIDDPIWVMVVSSYAPTLPVVFDRGLIGTFHDWCEAFSTYPRTYDLLHLDGLFTEESHRCDMKYVMLEMDRILRPTGYAIIRDSSYFMDAITNIAKGIRWSCRKEDTEEGAEKKKILICQKKLWYSSSN--
>PAP.Lotus.A.16
HKDKDGKPYNNPDKNRSLTLVFTVIALCGLSFYLGGVFYAGKDGVVVNTIQKTFDTSRQ-PSGSLQIRTISFPECSTDDQDYTPCTDPKRWRKYGTYRLTLLERHCPPISERKVCLVPPPSGYKPPIRWPKSRDECWYRVPYDWITQKSQHWLRKEGEKFLFPGGGTMFPNGVGEYVDLMQDLIPEMKDGTVRTAIDTGCGVASWGGDLLDRGILTISLAPRDHEAQVQFALERGIPAVLGVISTQRLPFPSSFDMAHCSRCLIPWTEFGGIYLLEIHRILRPGGFWVLSGPPVYERRWRGWTTIGEQRSDYNKLQDLLTSMCFKLYKKDDIAVWQKAKDNCYDKLSLESYPPKCDDSLEPDSGWYT-------------------------------------------------------------------------------------------------------------------------------------------------------------------------------------------------------------------------
>PAP.Medicago.A.17
MKHKDGKLIHQPNKNRSLTAAITIIVLCGFSFYLGGVFKSGNNGVVINTIQKSLDSPKQ-SSGSLQIKPFSFPECSNDYQDYTPCTDPKRWRKYGTYRLTLLERHCPPIFERKECLVPPPPGYKPPIRWPKSRDECWYRVPYDWIKQKSQHWLIKEGEKFQFPGGGTMFPNGVGEYVDLMQDLIPGIKDGSVRTAIDTGCGVASWGGDLLDRGVLTISLAPRDHEAQVQFALERGIPAILGVISTQRLPFPSSFDMAHCSRCLIPWTEFGGIYLQEIHRILRPGGFWVLSGPPVYERRWRGWTTVEEQRTDYEKLQDLLTSMCFKLYKKDDIYVWQKAKDACYDKLSRDTYPPKCDDSLEPDSAWYTPLRACFVVPMEKYKKSGLTYMPKWPQRLNVAPERISLVQGSSSSTFSHDNSKWKKRIQHYKKLLPDLGTNKIRVMDMTAYGGFAASLINDPLWVMVVSSYGPTLPVVFDRGLIGTFHDWCEAFSTYPRTYDLLHADGFFTAESHRCEMKYVMLEMDRILRPGGHAIIRESSYFADAIATMAKGMRWICHKENTEFGVEKEKILVCQKKLWQPSNSGS
>PAP.Phaseolus.phavu_Chr02.18
MKHKDGKPINQPNKSRAVTFAVTLIALCGLSFYLGGIFCSGKDAVVANTIKNTLDTPKQ-TSGSLVMRPISFPECSLDYQDYTPCTDPKRWRKYGTFRLTLLERHCPPIFERKECLVPPPDGYKPPIRWPKSRDECWYRVPYDWIKQKSQHWLIKEGEKFLFPGGGTMFPNGVGEYVDMMQELIPEMKDGTVRTAIDTGCGVASWGGDLLDRGILTVSLAPRDHEAQVQFALERGIPAILGVISTQRLPFPSSFDMAHCSRCLIPWTEFGGIYLMEIHRILRPGGFWVLSGPPVYEHRWRGWTTVAEQKTDYENLQNLLTSMCFTLYKKDDIAVWQKAKDSCYEKLPKETYPPKCDDSLEPDSGWYTPLRACFVLPDPKYTKSVLTYMPKWPERLHASPERITTAHGGSISTFHHDDGKWKKRIQHYKKLLPELGTEKIRVMDMTVYGAFAAALINDPLWVMVVSSYGPTLPVVYDRGLIGTFHDWCEAFSTYPRTYDLLHLDGFFTAENHRCEMKYVLLEMDRILRPGGHAIIRESSYFVDAVATVGKGMRWICRKEKTEYGVDKEKVLICQKKLWHSSNTGS
>PAP.Aeschynomene.A.19
MKHKDGKPINHPDKNRNVTLAIMFIALCGLSFYLGGIFSSGDKEIVSNAIQRAVEPLGKSSSGSLLIKSINFPECSNDYQDYTPCTDPKRWRKYGTYRLTLLERHCPPVFERKECLVPPPNGYKPPIRWPKSRDECWYRVPYDWIKQKSQHWLIKEGEKFQFPGGGTMFPNGVGEYVDLMQDLIPGMKDGTVRTAIDTGCGVASWGGDLLDRGILTVSLAPRDHEAQVQFALERGIPAILGVISTHRLPFPSSFDMAHCSRCLIPWTEFGGLYLLEIHRILRPGGFWVLSGPPVYERRWRGWTTIEEQRSDYEKLQDLLSSMCFKLYKKDDIAVWQKAKDNCYDKLSRESYPPKCDDSLDPDAGWYTPLRSCFSVPNPKYRKSALQSLPKWPERLHSTPERIMGVNGASSSNFNHDDSKWKKRVNHYKKLLPELGTNKVRVMDMTVFGGLAAALINDPLWVMVVSSYGMSLPVIYDRGLIGTFNDWCEAFSTYPRTYDLLHLDGLFTAESHRCDMKYVLLEMDRILRPTGHAIIRESTYFVDAIANIAKGMRWICRKENTEYEVEKEKILICQKKLWQSSS---
>CAE.Chamaecrista.chafa_Chr6.20
MKHKDGKPFSHPDKSKIVPTTIMVVLLCGFSFYLGGIFSSDKDQVITSKVQDAFSSPKESSVAPLQIKPVTFPPCPSEYQDFTPCTDPRRWRKYGMYRLTLLERHCPPPSERQECLVPPPDGYKAPIRWPQSRDECWYRVPYDWIKQKSQHWLRKEGEKFLFPGGGTMFPNGVGEYVDHMRDLIPEMKDGTVRTAIDTGCGVASWGGDLLDRGVLTISLAPRDHEAQVQFALERGIPAILGVISTQRLPFPSSFDMAHCSRCLIPWTEFGGIYLLEVHRILRPGGFWVLSGPPVYERRWQGWTTVEEQRSDFNKLEELLTAMCFKMYKKEDIAVWQKSPDRCYDKLPQETYPPKCDDSLEPDSAWYTPLRPCIVVPDSNLRKTALTHVAKWPQRLHVAPERISSVPGSSASAFSHDDSKWNKRLRHYKKLLPDLGTDKIRVMDMTVYGGFAASLINDPVWVMVVSSYSASLPVIFDRGLIGTFHDWCEAFSTYPRTYDLLHLDGLFTAESHRCEMKYVLLEMDRILRPTGYVIVRESSYFVDAIATIGKGLRWECHKENTEYDIENEKILICRKKLWHSSN---
>CAE.Senna.sento_Chr06.21
MKHKDGKPINLPDKSKVVPTTIMIVLLCGFCFYLGGIFCTDNQKMITNNIERAITSPKDSSVPPLQIKSITFPECGIDYQAYTPCTDPRRWRKYGTYRLTLLERHCPPPSERKECLVPPPDGYKPPIRWPKSRDECWYRVPYDWIKQKSQHWLRKEGDKFLFPGGGTMFPNGVGEYVDHMRDLIPELKDGTVRTAIDTGCGVASWGGDLLDRGVLTISLAPRDHEAQVQFALERGIPAILGVISTQRLPFPSSFDMAHCSRCLIPWTEFGGVYLLEIHRILRPGGFWVLSGPPVYERRWRGWTTVEEQRSDYNKLQDLLTSMCFKLYKKEDIAVWQKSPDKCYDKLTQESYPPKCDDSLEPDSAWYTPLRPCLVVPDPKLKKSGLGKVSKWPQRLHVAPERITDLPGGSASTFSHDDSKWNKRLRHYKKLLPDLGTDKIRVMDMTMFGGFAASLINDPVWVMVVSSYAASLPVVFDRGLIGTFHDWCEAFSTYPRTYDLLHVDGLFTAESHRCEMKYVMLEMDRILRPGGYAIIREATYFVDAIAKMGKGMRWDCRKENTEYDIENEKLLICQKRLWHSS----
>CAE.Acacia.B.22
MKYKDGKPINLPDKSKVVSTAIL-VLLCGLSFYLGGLYCSNSDSIFTNTIQKAINSPKESSVAPLQIRPITFPECTIDTHDYTPCTDPKRWRKYGTYRLTLLERHCPPKNERKECLVPPPDGYKPPIRWPKSRDECWYRVPYDWIKQKSQHWLRKEGEKFLFPGGGTMFPNGVGEYVDLMRDLIPEMKDGTIRTAIDTGCGVASWGGDLLDRGVLTVSLAPRDHEAQVQFALERGIPAILGVISTQRLPFPSSFDMAHCSRCLIPWTEFGGIYLFEIHRILRPGGFWVLSGPPVYERRWRGWTTVEEQRSDYNKLQELLTSLCFKLYKKEDIAVWQKSPDKCYDNIGSDSYPPKCDDGLEPDSAWYTPLRSCVVVPDAKLKKSSLNKVSKWPQRLHVAPERISNVPSGSASMFSHDDSKWKKRVHHYKKLLPKLGTDQIRVMDMTEFGGFAAALIGDPVWVMVVSSYATTLPVVFDRGLIGTFQDWCEAFSTYPRTYDLLHMDGLFTAESHRCEMKYVMLEMDRILRPKGYAIIRESSYFVDAIATMAEGMRWQCRQENTEYDIETEKILICQKKLWYASSSSS
>OUT.Arabidopsis.O.23
---KSGKQSSQPEKSRILSLTVLFIAFCGFSFYLGGIFCSERDKIVTRTTTKAVASPKEPTATPIQIKSVSFPECGSEFQDYTPCTDPKRWKKYGVHRLSFLERHCPPVYEKNECLIPPPDGYKPPIRWPKSREQCWYRVPYDWIKQKSQHWLKKEGDKFHFPGGGTMFPRGVSHYVDLMQDLIPEMKDGTVRTAIDTGCGVASWGGDLLDRGILSLSLAPRDHEAQVQFALERGIPAILGIISTQRLPFPSAFDMAHCSRCLIPWTEFGGIYLLEIHRIVRPGGFWVLSGPPVYNRRWRGWTTMEDQKSDYNKLQSLLTSMCFKKYQKDDIAVWQKLSDSCYDKIAKEAYPPKCDDSIEPDSAWYTPLRPCVVAPTPKVKKSGLGSIPKWPERLHVAPERIGDVHGGSANSLKHDDGKWKNRVKHYKKVLPALGTDKIRVMDMTVYGGFSAALIEDPIWVMVVSSYSASLPVVFDRGLIGTYHDWCEAFSTYPRTYDLLHLDSLFTLESHRCEMKYILLEMDRILRPSGYVIIRESSYFMDAITTLAKGIRWSCRREETEYAVKSEKILVCQKKLWFSSNQTS
>OUT.Arabidopsis.O.24
MKYKDEKYE-KAEKSRILPKTVLLILLCGLSFYLGGLYCGK-NIIEVSDVAKAESSSLD-VDDSLQVKSVSFSECSSDYQDYTPCTDPRKWKKYGTHRLTFMERHCPPVFDRKQCLVPPPDGYKPPIRWPKSKDECWYRVPYDWIKQKSQNWLRKEGEKFIFPGGGTMFPHGVSAYVDLMQDLIPEMKDGTIRTAIDTGCGVASWGGDLLDRGILTVSLAPRDHEAQVQFALERGIPAILGIISTQRLPFPSSFDMAHCSRCLIPWTEFGGVYLLEVHRILRPGGFWVLSGPPVYENRWKGWTTIEEQRSNYEKLQELLSSMCFKMYKKDDIAVWQKSPDLCYNKLSNDAYPPKCDDSLEPDSAWYTPLRPCVVVPSPKLKKTDLESTPKWPERLHTTPERISDVPGGNGNVFKHDDSKWKTRAKHYKKLLPAIGSDKIRVMDMTAYGGLAAALVNDPLWVMVVSSYAATLPVVFDRGLIGTYHDWCEAFSTYPRTYDLLHVDGLFTSESQRCDMKYVMLEMDRILRPSGYAIIRESSYFADSIASVAKELRWSCRKEQTESASANEKLLICQKKLWYSSNASS
>OUT.Prunus.O.25
MKHKDGKPG--PQGTRVFPMAILFVVLCGFSFYLGGIFCSERNRIDVKDVTKAVRSSKESLVAPLQIKTVSFAECSSDYQDYTPCTDPRRWKKYGVHRLTFMERHCPPVFERKECLVPPPDGYKLPIRWPNSRDECWYRVPYDWIKQKSQNWLRKEGEKFLFPGGGTMFPRGVSAYVYLMQDLIPEMKDGTVRTAIDTGCGVASWGGDLLDRGILTVSLAPRDHEAQVQFALERGIPAILGIISTQRLPFPSSFDMAHCSRCLIPWTEFGGIYLLEIHRILRPGGFWVLSGPPVYENRWRGWTTIEEQKSDYDKLQELLTSLCFKLYKKDDIAVWKKLSDSCYNKLNEDVYPPKCDDSLEPDSGWYTPLRSCVVVPDPKLKKSALKSIPRWPERLHVAPDRISDVHGGSASAFKHDDSKWRVRLKHYKKLLPAIGTDKIRVMDMTVYGGFAAGMIDYPLWVMVVSSYAATLPVVYDRGLIGTYHDWCEAFSTYPRTYDLLHLDGLFTAESHRCEMKYVLLEMDRILRPNGYAIVRESSYFVDAVATIAKGMRWGCRKEDTEYGIGKEKVLICQKKLWYSSNRTS
>OUT.Vitis.O.26
MKHKDGKPGSQPDKSRVVPMSIMFVVLCGFSFYLGGIFCSEKERFVTKEVEKAVQSPKESSSSPLQIKSVAFPECSREYQDYTPCTDPRKWKKYGLHRLTFMERHCPPVFERKECLIPPPDGYKPPIKWPKSRNECWYRVPYDWIKQKSQNWLRKEGEKFLFPGGGTMFPRGVGAYVDLMQDLIPEMLDGTVRTAIDTGCGVASWGGDLLDRGILTMSLAPRDHEAQVQFALERGIPAILGIISTQRLPFPSSFDMAHCSRCLIPWTEFGGIYLLEVHRILRPGGFWVLSGPPVYENRWRGWTTVEDQKSDYEKLTELLTSMCFKLYKKDDIAVWQKSSDNCYQQLSSDVYPPKCDDGTEPDAAWYTPLRPCVVVPEPKYKKLGLKSVPKWPERLNVAPDRISAIHGGSASTFKHDDSKWKERLKHYKKLLPAIGTDKIRVMDMTAYGGFAASMVNDPLWVMVVSSYAATLPVVFDRGLIGTYHDWCEAFSTYPRTYDLLHLDGLFTAESHRCDMKYVLLEMDRILRPNGYAIIRESSYFVDAVATIAKGMRWGCRKEETEYGIEKEKILICQKKIWYSSNQNS
>OUT.Quillaja.O1.27
NKDSDGKPLYHPDKSRLVPTTITFLVLCGLSFYLGGIFCSKNELIDTNIVEKTV-------------QSVSFPECSSDYQDYTPCTDPRRWKKYGLHRLTFMERHCPPVFERKECLVPPPDGYKPPIKWPKSRDECWYRVPYDWIKQKSQHWLRKEGEKFLFPGGGTMFPNGVGEYVDLMQDLIPEIKDGTVRTAIDTGCGVASWGGDLLDRGVLTVSLAPRDHEAQVQFALERGIPAILGIISTQRLPFPSSFDMAHCSRCLIPWTEFGGIYLLEIHRILRPGGFWVLSGPPVYENHWRGWTTVEEQKSDYEKLQDLLTSMCFKLYKKDDIAVWQKASDSCYKQLANDAYPPKCDDSLEPDSAWYTPLRACVVVPNPKLQKSSLISIPKWPERLHVASERISDVQGGSASAFKHDDNKWKLRVKHYKKLLPAIGTEKIRVMDMTVYGGFAASLIDNPLWTMVVSSYATTLPVVYDRGLIGTYHDWCEAFSTYPRTYDLLHLDGLFTAESHRCDMKYVLLEMDRILRPNGYAIIRESSYFADAVSSIAKGMRWGCRKEDTENGVEKEKILICQKKLGT-LPTGV
>OUT.Quillaja.O2.28
MKHKDGKPIHLPDKSRVVPMTILFLVLCGFSFYLGGIFCSNNNKIDTNNVEKTVQSPKDSAVAPLQLKSVSFPECSNDYQDYTPCTDPSRWKKYGLHRLSFMERHCPPVSERKECLVPPPDGYKPPIKWPKSRDECWYRVPYDWIKQKSQNWLRKEGEKFLFPGGGTMFPRGVGEYVDLMQDLIPGIKDGTVRTAIDTGCGVASWGGDLLDRGVLTLSLAPRDHEAQVQFALERGIPAILGIISTQRLPFPSSFDMAHCSRCLIPWTEFGGIYLLEVHRILRPGGFWVLSGPPVYERHWRGWTTVEEQRSDYEKLQELLTSMCFKLYKKDDIAVWQKASDSCYKQLTNDAYPPKCDDSLEPDSAWYTPLRACVVVPNPKLQKSALTTIPKWPERLHVAPERISNVHGGSASTFKHDDNKWNVRVKHYKKLLPAIGTDKIRVMDMTVYGGFAASLIDDPLWVMVVSSYAATLAVVYDRGLIGTYHDWCEAFSTYPRTYDLLHLDGLFTSESHRCDMKYVLLEMDRILRPNGYAIIRESSYFVDAISTLTKGMRWVCRKEDTEYGVENEKILICQKKLWYSSNRGT
