# Supplementary material for: Legume genome structures and histories inferred from Cercis canadensis and Chamaecrista fasciculata genomes
Source: Plant J. 2026 Jun 10;126(5):e70981. doi: 10.1111/tpj.70981 (PMC13252982; doi:10.1111/tpj.70981)
Supplement: Supplementary file 8 — Data S8. Manuscript supplement; Compressed directory of aligned sequences from 36 gene families with members deriving from syntenic blocks from selected species. [file TPJ-126-0-s004.gz › S8_wgd_block_tree/40_wgd_aln_fas/Legume.fam3.00878]

>PAP.Lotus.A.1
MSCSSSSGSEEDDEGFDSYRKGGYHAVRVGDQFAGGRYIAQRKLGWGQFSTVWLAYDTTTSSYVALKIQKSAAQFNQAALHEINVLSSITDGDPLSKCVVHLIDHFKHTGPGQHLCMVLEFLGDSLLRLTKYHYRGLPLKVREICKYILIGLDYLHSELGIIHADLKPEILLFSTIDLAKDPFRSGLSPILEKPEGNANGGLTNLIEKRLKRRARRAVAKISGRTASIGRTEEAARSGRDIDGIDVRCKIVDFGACWAGKQFAEEIQTRQYRAPEVVLQAGYSFSVDMWSFACIAFELATGDMLFTPKEGPGFCEDEDHLALMMELLGKIPRKVSRT----------------------------------------------------------------------------------------------------
>PAP.Medicago.A.2
MSCSSSSGSEEDDEGFESYRKGGYHAVRVADQFAGGRYIAQRKLGWGQFSTVWLAYDTTTSSYVALKIQKSAAEFVQAALHEINVLSSIADGDPSSKFVVQLIDNFKHTGPGQHHCMVLEFLGDSLLRLIKYHYKGLPLKVREICKYILIGLDYLHSELGIIHTDLKPEILLFSTIDPSKDPFRSGLSPTLERTEGNTNGGLTSLIEKRLKRRAKRAVAKISGRTASIEGRGEAAKSSRNIEGIDMRCKIVDFGACWADNKFAEEIQTRQYRAPEVILKSGYSFSVDMWSFACIAFELATGDMLFTPKGGQGYSEDEDHLALMMELLGKMPRKIAIGGAQSKDYFDRHGDLKRIRRLKFCPLDKLLIDRYKFSANDAQEFSEFLLPLFDFAPEKRPTARQYLQHPWLNCNESAPNEMRESTVEKVNVGMSLQIKVGK
>PAP.Phaseolus.phavu_Chr02.3
MSCSSSSGSEEDDEGFDSYRKGGYHAVRVADQFGGGRYIAQRKLGWGQFSTVWLAYDTKTSSFVALKIQKSAAQFVQAALHEIDFLSSIADHDPSSKFVIQLIDNFKHTGPGQHLCMVLEFLGDSLLRLIKYRYKGLPLKVREICKCILIGLDYLHTDLGIIHSDLKPEILLCSTIDPAKDPLRSGLSPILERPEGNPNGGVSSLIEKRLKRRARSAVAKISGRRGSMGGSGDIAKNDRNINGIDVRCKIVDFGACWADKQFAEEIQTRQYRAPEVILTSGYSFSVDMWSFACIAFELATGDMLFTPKGGQGFSEDEDHLALMMELLGKMPRKIAIGGGQSKDFFDRHGDLKRIRRLKFCPLDKLLTDRYKFSVKDAQEFSEFLQPLFDFAPEKRPTARKCLEHPWLNCMESPPNET---AKEKVDVGMSLEIRVGK
>PAP.Aeschynomene.A.4
MSCSSSSGSEEDDEGFDSYRKGGYHAVRVGDQFAGGRYIAQRKLGWGQFSTVWLAYDTTNSSYVALKIQKSAAQFVQAALHEIDVLSSIADGDPSSNFVVNLIDHFKHTGPGQHLCMVLEFLGDSLLRLIRYRYKGLPLKVREICKYILIGLDYLHRELGIIHTDLKPEILLVSTIDASKDPFRSGLSPILERPEGNISGGVTSLIEKRLKRRARRAVAKISGRRGSMGGAGDDAKSGRDVDGIDMRCKIVDFGACWADKPFAEEIQTRQYRAPEVILKAGYSFSVDMWSFACIAFELATGDMLFTPKDGQGFSEDEDHLALMMELLGKMPRKIAIAGAQSKDFFDRHGDLKRIRRLKFWPLDKLLIDRYKFPENDAREFSEFLSPLLDFAPEKRPTAQQCLQHPWLDCKESSPNDRTETSVERVDVGMSLKIAVGK
>PAP.Lotus.B.5
--------------------------------------------------------------------------------------------------------------------MVLEYLGDSLLRLIRYHYRCLPMKVREICKCILIGLDYLHREHGIIHTDLKPEVLLVSTIDPAKDPIRSGFTPILERPEGNINGGVTSLIEKKLKRRARRAVAKISGRRVSMGGTGEAHKSDRNMDGIDVRCKVVDFGACWADKQFAEEIQTRQYRAPEVILQAGYSFSVDMWSFACITFELATGDMLFTPKDGQGFSEDEDHLALMMELLGKMPRKIAIAGAKSKDFFDRHGDLKRIRRLKFLPLNKLLIDKYKFSEIDAHEFSEFLLPLLDFAPERRPTAEQCLQHPWFNCKESIPNEMIESSVEKVDVGMSLKIKVGK
>PAP.Medicago.B.6
MSCSSSSGSEDDDEGFDSYRKGGYHAVRVGDQFAGGRYIAQRKLGWGQFSTVWLAFDTTNDTYVALKIQKSAAQFVQAALHEIDVLSSIADGAPSSKFVVQLIDHFKHTGPGQHQCMVLEFLGDSLLRLVRYRYKGLPMKVREICQCILIGLDYLHREHGIIHTDLKLEVLLVSTIDPAKDPVRSGVSPILERPEGNINGAVTSLIEKKLKRRARRAVAKISGQRGSMG---EAPNSDRNIDGIDVRCKVVDFGACWADKPFAEEIQTRQYRAPEVILQAGYSFSVDMWSFACIAFELATGDMLFTPKVGQGFSEDEDHLALMMELLGKMPRKVATAGMKSKDFFDRHGDLKRIRRLKFWPLNKLLIERYKLSESDAHEFSEFLLPLLDFAPEKRPTAEQCLQHPWLMEKDSVPDEMRESSVEKVDVGISLKIKVGK
>PAP.Aeschynomene.B.7
-SCSSSSSSDDEDEGMEWYRKGGYHAVKIGDKFGDGRYIAQSKLGWGHFSTVWLAYDTTTSAYVALKIQKSAAQFVEAALHEIEILTSISDGPPSSKSIVQLIDHFKHSGPGQHLCMILEFLGDSLLRLIKHRYKGIPLKVREICKCILIGLDYLHKEHGIIHTDLKPEVLLVSTIDPSNDPLRHGLTPILERPEGSMMSGVTSLIEKRLKRRARRAVAKISGRRNSVDGASDAAKSSRNIDGVDVRCKIVDFGACWADKQFAEEIQTRQYRAPEVILQAGYSFSVDMWSFACIAFELATGDMLFAPKGGQGFAEDEDHLALMMELLGKMPRRVAIGGAKSKDFFDRHGDLKRIRRLKFLPLSKLLMDKYKFSKNDAEEFSDFVLPLLDFSPEKRPTAQQCLEHPWLKAKDCTPNEIIENSMEN-------------
>PAP.Phaseolus.phavu_Chr03.8
MSCSSSSGSEEDDEGFDSYRKGGYHAVRVGDQFAGGRFIAQRKLGWGQFSTVWLAYDTSTSAYVALKIQKSAAQFVQAALHEIDVLASISNDVDVSKCVVQLIDHFKHAGPGQHLCMVLEFLGDSLLRLIKYRYKGLPLKVREICHCILLGLDYLHREHGIIHTDLKPEVLLISTIDPAKDPVRSELSPILERPEGNINGGVTSLIEKKLKRRARRAVAKISGRNALLGGN-EDPKSGRNLDGIDVRCKVVDFGACWADKQFAEEIQTRQYRAPEVILEAGYSFSVDMWSFACIAFELATGDMLFTPKVGQGFSENEDHLALMMELLGKMPRKVAIAGAKSKDFFDRHGDLKRIRRLKFWPLSKLLVERYKFSESDAHEFSEFVLPLLDFTPEKRPTAQKCLEHPWLKKM-------EESGVENVGVGMSLKMEPG-
>CAE.Chamaecrista.chafa_Chr1.9
MSCSSSSGSEEEDEGFDSYRKGGYHAVRVGDQFAGGRYIAQRKLGWGQFSTVWLAYDTRTSTYVALKIQKSASQFSEAALHEINVLQSISEGDPSSKCVARLIDHFKHSGPGQHHCMVLEYLGDSLLRLIRYRYKGIPMKLREICKCILIGLDYLHRELGIIHSDLKPEILLVSTIDPAKDPLKSGQSPILERPEGSINSGVSSLIEKKLKRSAKRAVAKISG-RSSVEGAGEILKSERNISGIDVKCKIVDFGACWADRPFAEEIQTRQYRAPEVILQAGYSFPVDMWSFGCIAFELATGDMMFAPKDGSGFCEDEDHLALMMEVLGKIPRKVAISGAKSKDFFDRHGDLKRIRRLKFCPLDKFLIDKYKFSETDAREFSEFLFPLLDFFPDKRPTAQQCLQHKWLNIKPTSSNE---------------------
>CAE.Senna.sento_Chr11.10
MSCSSSSGSEEEDEGFDSYRKGGYHAVRIGDQFAGGRYIAQRKLGWGQFSTVWLVYDTTTSTYVALKIQKSASQFSQAALHEISVLSAISEGDPSSKCVTQLIDHFKHSGPGQHHCMVIEFLGDSLLRLIRYRYKGIPMKLREICKCTLIGLDYLHRELGIIHSDLKPEILLTSTIDPAKDPVRSGGSPILERPEGNINIGVSSLIERKLKRSARRAVAKISGK-TSVGGTGEASKPARNIDGIDVKCKIVDFGACWANKPFAEEIQTRQYRAPEVILQAGYSFPVDMWSFACIAFELATGDMLFTPKTGQGFCEDEDHLALMIELLGKMPRKAAISGAKSKDFFDRHGDLKRIRRLKFWPLDKFLIDKYKFSENVAREFSEFLVPLLDFQPEKRPTAQQCLQHPWLNE----------------------------
>CAE.Acacia.A.11
MSCSSSSGSEEEDEGFDSYRKGGYHAVRVGDQFAGGRYIAQRKLGWGQFSTVWLAYDTRNSTYVALKIQKSAALFAEAALHEIDVLSSITEGDPSSKCVVQLIDHFKHSGPGQHHCMVLEFLGDSLLRLVRYRYKGLPMKVREICKCILIGLDYLHRELGIIHSDLKPEVLLLSTIDPAKDPVRSGQSPILERPEGS-NVGFSSVVEKKLKRKARRAVAKISGRNSPLVGAVGVPKSDRNVDGIDVQCKIVDFGACWADKPLAVEIQTRQYRAPEVILQTGYSFFVDMWSFACIAFELATGDMMFTPKPGQGFSEDEDHLALMMELLGKMPRKVVVSGAKSKDFFDRHGDLKRIRRLKFWPLDKFLTDKYNFSASDAREFSEFLLPLLDFSPEKRPTAQQCLEHPWLS-----------------------------
>CAE.Acacia.B.12
MSCSSSSGSEEDDEGFESYRKGGYHAVRVGDQFAGGRYIAQRKLGWGQFSTVWLAYDTRTSTYVALKIQKSAAQFAQAALHEISVLSSIADADPSSKCVVHLIDHFKHTGPGQHLCMVLEFLGDSLLRLVRHRYKGLPLKVREICKCILIGLDYLHRELGIIHTDLKPEILLFSSIDASKDPVRSGLSPILERPEGNPTSGVTSLIEKRLKRRARRAVAKISEKRDSMGGAGEAQKSERNVEGIDVRCKIVDFGACWTDKRIAEEIQTRHYRAPEVILQAGYSFSVDMWSFACTAFELATGDMMFTPKGGQEFSEDEDHLAMMMELLGKMPRRVAICGARSKDYFDRHGDLKRIRRLKFWPLDKLLIDRYKFSGNDARELSDFLLPLLDFAPENRPTAQQCLQHPWISGKDSTPREKREASVEKGHVGMSLRIKVGK
>CAE.Senna.sento_Chr06.13
MSCSSSSGSEEDDEGFESYRKGGYHAVRVGDQFAGGRYIAQRKLGWGQFSTVWLAYDTRTSTYVALKIQKSAAQFAHAALHEIDVLSAIANGDPSSKCVVHLIDNFKHTGPGQHLCMVLEFLGDSLLRLIRYRYKGLPLKVREICKCILIGLDYLHRELGILHTDLKPEILLFSSIDASKDPVRSGLSPILERPEGNPTSGVTSLIEKRLKRRARRAVAKISEKRASMGGTVEARKSDRNIDGIDVRCKIVDFGACWAGKQIAEEIQTRQYRAPEVILQSGYSFSVDMWSFACTAFELATGDMMFTPKGGQGFSEDEDHLAMMMELLGKMPRKVAISGARSKDYFDRHGDLKRIRRLKFWSLDKLLMDRYKFSESDARELSDFLVPLLDFTPENRPTAQQCLQHPWLKDKDSTSSP--ESSVEKVNVGMSLKIKVGK
>CAE.Chamaecrista.chafa_Chr6.14
MSCSSSSGSEEDDEGFESYRKGGYHAVRIADQFAGGRYIAQRKLGWGQFSTVWLAYDTRTSTYVALKIQKSAAQFAQAALHEIDVLSYVADGDPSSKCVVHLIDHFKHTGPGQHLCMVLEFLGDSLLRLIRYRYKGLPLKVREICKCILIGLDYLHRELGLIHTDLKPEILLFSSIDAAKDPVRSGLSPILERPEGNPTSGVTSLIEKRLKRRARRAVAKISEKRSSMGGTVEAQKSDRNVNGIDMRCKIVDFGACWADKQIAEEIQTRQYRAPEVILQTGYSFSVDMWSFACTAFELATGDMMFTPKGGQGFSEDEDHLAMMMELLGKMPRKVAISGARSKDYFDRHGDLKRIRRLKFWPLDKLLIERYKFSENDAREFSDFLIPLLDFTPENRPTAQQCLQHPWLTGMESSPNEKRESSVEKVSVGMSLKIK---
>CER.Bauhinia.A.15
MSCSSSSGSEEDDEGFDSYRKGGYHAVRVGDQFAGGRYIAQRKLGWGQFSTVWLAYDTQTSKYVALKIQKSAPQFAEAALHEIEVLLAVADRDPSSNCVVQMIDNFKHTGPGQHPCMILEFLGDSLLRLVKYRYKGLPMKVREICKCILIGLDYLHRELGIIHTDLKLEILLFTTIDPAKDPIRSELAPILERPEGSLNGGVTSLVEKRLKRRARKAVAKISEKRVSMGGIGEPPKSDRNIDGIDVRCKIVDFGACWADKQFAEEIQTRQYRAPEVIMQSGYSFPADMWSFACTAFELATGDMMFTPKSGQGYSEDEDHLALMMELLGKMPRKVAIGGVRSKDYFDRHGDLKRIRRLKFCPLDKLLIDRYNISETDAREFAEFLLPILDFAPEKRPTAQQCLQHPWLQKENSSQNEKKEPSREKVEVGMSLKIKVGK
>CER.Phanera.A.16
MSCSSSSGSEEDDEGFDSYRKGGYHAVRVGDQFSGGRYIAQRKLGWGQFSTVWLAYDTQTSTYVALKIQKSAPQFAEAALHEIEVLLSIADGDPSSKCVVQMIDNFKHTGPGQHPCMVLEFLGDSLLRLIKYRYKGLPMKVREICKCILIGLDYLHRELGIIHTDLKLEILLFTTIDPAKDPVRSVTAPIIERPEGSLNGGVTNLIEKRLKRRARRAVAKISERRVSMGGIGEPPKSERNIDGIDVRCKLVDFGACWADKQFAEEIQTRQYRAPEVVLQAGYSFSADMWSFACTAFELATGDMMFTPKSGQGFSEDEDHLALMMELLGKMPRKVAIGGVRSKDFFDRHGDLKRIRRLKFCPLDKLLIDRYKFSETDAREFTDFLLPILDFAPEKRPTAQQCLQHPWFQNKNSSQNEQIKPSMEKVDVGMSLKIKVGK
>CER.Cercis.cerca_Chr6.17
MSCSSSSGSEEDDEGFDSYRKGGYHAVRVGDQFSGGRYIAQRKLGWGQFSTVWLAYDTQTSTYVALKIQKSAAQFAEAALHEIKVLLAVADGDPSSKCVVQLIDNFKHTGPGQHPCMVLEFLGDSLLRLIKYRYKGLPMKVREICKCILIGLDYLHRDLGIIHTDLKLEILLFTTIDPAKDPVRSELAPILEKPEGSLNGGVTSLIEKKLKRRARRAVAKISERRVSMGGIGEPLKSDRNIDGIDVRCKIVDFGACWADKQFAEEIQTRQYRAPEVILQAGYSFSVDMWSFACTAFELATGDMMFTPKSGEGFSEDEDHLALMMELLGKMPRKVAITGVRSKDFFDRHGDLKRIRRLKFWPLDKLLIDRYKFSETDAREFAEFLLPILDFSPEKRPTAQQCLQHPWLQDKNSSQE-QIEPSMDKVDVGMSLKIKVGK
>CER.Bauhinia.B.18
MSCSSSSGSEEEDEDFDSYRKGGYHAVRVGDQFAGGRYIAQRKLGWGQFSTVWLAYDTQTKTYVALKIQKSAPQFAQAALHEIEVLLAIADRDPSSKCVVQLIDNFKHTGPGQHPCMVLEFLGDSLLRLIKYRYKGLPMKVREICKCILIGLDYLHRELGIIHTDLKPEILLFNTIDPAKDPVRSELAPILERPEGGLNGGVTSLIEKKMKRRARRAVAKISERRISMGVIGEPPKSDRNIGGIDVRCKIVDFGACWADKQFAEEIQTRQYRAPEVILQAGYSFSVDMWSFACTAFELATGDMMFTPQSGQGFSEDEDHLALMMELLGKMPRKGAVTGARSKDFFDRHGDLKRIRRLKFWPVDKLLIERYKFSETDAREFAEFLVPILDFSPEKRPTAQQCLQHPWLQHKNSSQDKQIEPSLEKVDVGMSLKIKVGK
>CER.Phanera.B.19
MSCSSSSGSEEDDEG---YRKGGYHAVRVGDQFAGGRYIAQRKLGWGQFSTVWLAYDTQTSTYVALKIQKSAPQFAQAALHEIEVLLAIADLDPSSKCVVQLIDNFKHTGPGQHPCMVLEFLGDSLLRLIKYRYKGLPMKVRDICKCILIGLDYLHRELGIMHTDLKPEILLVTTIDPAKDPVRSELAPIVERPEGSLNGGVTSLIEKRLKRRARRAVAKISERRVSMGGIGEPPKSDRNVDGIDVRCKLVDFGACWADKQFAEEIQTRQYRAPEVILQAGYSFSVDMWSFACTAFELATGDMMFTPKTGQGFSEDEDHLALMMELLGKMPRKVAITGARSKDFFDRHGDLKRIRRLKFWPLDKLLIERYKFSETDAREFADFLLPILDFSPEKRPTAQQCLQHPWLQPKNSSQDKQIEPSMEKVDVGMSLKIKVGK
>DET.Sindora.A.20
MSCSSSSGSEEDDEGFDSYRKGGYHAVRAGDQFAGGRYIAQRKLGWGEFSTVWLAYDTQTSAYVALKIQKSAAQFVQAALHEIEVLSTIADSDPLSKYVVHLVDKFKHTGPGQHQCMVLEFLGDSLLRLIKYRYKGLPMKVKEICKCISIGLDYLHRELGIIHTDLKPEILLFSTIDPAKDPVRSGVTPILERPEGNLNGGFTSLVEKRLKRRAKRAVANISEKRASMGGIGGPPKSDKNLDGIDVRCKIVDFGACWVDKLFTEEIQTRQYRAPEVILQAGYSFPVDMWSLACIAFELATGDMLFAPKIGQGFSEDEDHLALMMELLGKMPRKVAISGARSKDFFDRHGDLKRIRRLKFGSVDKLLMDRYKFSQTDAREFSAFLVPLLDFSPEKRPTAQQCLQHPWLNDIDSTHREPGESSMKKVDVGMSLQIKV--
>DET.Sindora.B.21
MSCSSSSGSEEDDEGFDSYRKGGYHAVRVGDQFAGGRYIAQRKLGWGEFSTVWLAYDTQTSAYVALKIQKSAAQFVQAALHEISILSAVADGDPSSKCVVHLVDHFKHTGPGQHQCMVLEFLGDSLLRLIKYRYKGLPMKVRTICKCILIGLDYMHRELGILHTDLKPEILLTSTIDPSKDPARSGGAPILERPEGN--GGFPCLIEKKLKKRAKLAVAKISERRVSVGGFGEPPKSDRNIDGIDVRCKIVDFGACWADKKFAEEIQTRQYRAPEVILQAGYSFSVDMWSFACTAFELATGDMMFAPKTGQGFSEDEDHLAMMMELLGKMPRKVST-----------------------------------------------------------------------------------------------------
>OUT.Arabidopsis.O.22
MSCSSSSGSEEDDEGFDAYRKGGYHAVRIGDQFAGGRYIAQRKLGWGQFSTVWLAYDTRTSNYVALKIQKSALQFAQAALHEIELLQAAADGDPETKCVIRLIDDFKHAGPGQHLCMVLEFLGDSLLRLIKYRYKGMELKVREICKCILTGLDYLHRELGMIHSDLKPEILLCSTIDPAKDPIRSGLTPILEKPEGNQNGTTMNLIEKKLKRRAKKAAAKISGRRVSIVGLSETPKKNRNLDGIDMRCKVVDFGGCWADNKFAEEIQTRQYRAPEVILQSGYSYSVDMWSFACTAFELATGDMLFAPKEGNGYGEDEDHLALMMELLGKMPRKIAIGGARSKDYFDRHGDLKRIRRLKYWPLDRLLIDKYKLPEAEAREFADFLCPIMDFAPEKRPTAQQCLQHPWLNLRTQNNE-------DDIEGQMSMQIKG--
>OUT.Arabidopsis.O.23
MSCSSSSGSEGEEEGFDAYRKGGYHAVRIGDPFSGGRYIAQRKLGWGQFSTVWLAYDTLTSNLLCMFLCLFAQQFAQAALHEIEFLSAAADGDLDTKCVVRLIDHFKHSGPGQHLCMVLEFLGDSLLRLIRYQYKGLKLKVREICRCILTGLDYLHRELGMIHSDLKPEILLCSTIDPAKDPVRSGLTPLLEKPEGNANGGTMNLIEKKLKRRAKRAVAKISERRVSMVTGEEASKTEKSLDGIDMRCKVVDFGACWADKQFAEEIQTRQYRAPEVILKSGYSFSVDMWSFGCTAFELVTGDMLFAPKDGNGYGEDEDHLALMMELLGKMPRKIAIGGAKSKDYFDRHGDLKRIRRLKYWPLDRLLIDKYKLPEAEAKEFAEFLTPILEFAPEKRPTAQQCLDHPWMNVTTQND-------AENVDDQMNLHIK---
>OUT.Vitis.O.24
MSCSSSSASEEEDEGTDSYRKGGYHAVRVGDPFSGGRYIAQRKLGWGEFSTVWLAYDTRSSKYVALKIQKSAVQFAQAALHEIEVLSAIANGDPSSKCVVRLIDHFKHTGPGQHVCMVLEFLGDSILRLIKYRYKGLEFKVREICKCILTGLDYMHRELGIIHTDLKPEILLFSTIDPAKDPIRSGLTPILERPEGNPTGGTINSIEKKLKARARRAVAKISGKRASMGG--ETPKAERSLDGIDVRCKIVDFGACWADRQFTGEIQTRQYRAPEVVLQAGYSTSVDMWSFACTAFELATGDMLFAPKNGQGYSEDEDHLALMMELLGKIPRKVAIGGARSKDLFDRHGDLKRIRRLKFWPLDRILVDRYKFSESDAREFADFLVPLLDFAPEKRPTAQQCLQHPWLNLTNLAANETKKSNMEKLDVGMSLQIEVGK
>OUT.Prunus.O.25
MSCSSSSGSEDDDEGIDSYRKGGYHAVRVGDQFAGGRYVAQRKLGWGQFSTVWLAYDTTTSTYVALKIQKSAAQFAQAALHEIEVLSNIADGDPTSKCVVRLIDHFKHAGPGQHQCMVLEFLGDSLLRLIKYRYKGLKLQVREICKCILIGLDYLHRELGIIHTDLKPEILLFTTIDPAKDPVRSSLTPILERPEGNLNGGTMNLIEKKLKRRARRAVAKISMRRESMGGV-EALKSERNMDGIDVRCKVVDFGACWANKQLTEEIQTRQYRAPEVVLRSGYSYSVDMWSFACTAFELATGDMLFAPKMGQGFSEDEDHLALMMELLGKMPRKVAIAGARSKDFFDRHGDLKRIRRLKFWPLDKILIDRYKFSETDAREFAEFLCPIFDFSPEKRPTAQQCLQHPWLNRSTSSQSEMKKSKMEKVNVGMSLQIKVGK
>OUT.Quillaja.O1.26
MSCSSSSGSEEDDEGIDSYRKGGYHAVRIGDQFSGGRYIAQRKLGWGQFSTVWLAYDTSASNYVALKIQKSAAQFAQAALHEIEVLSAVADGDPSSMCVIRLIDHFKHIGPGQHLCMVLEFLGDSLLRLIKYRYKGIPMKVREICRCALVGLDYLHRELGIIHADLKPEILLFSTIDPTKDPVRSGLTPILERPEGNPNGGTMNIIEKKLKRRARRAVAKISERRASMGG--EAQKSERKLDGIDVRCKVVDFGACWADKKFAEEIQTRQYRAPEVILQAGYSFSVDMWSLACTAFELATGDMMFTPKAGQGFSEDEDHLALMMELLGKMPRKVAIGGARSKDYFDRHGDLKRIRRLKFWPLDKLLVDKYNFSENDAREFAEFLSPLLDFSPEKRPTAQQSLQHPWLNPRNTTQNEIRESNPGKVNVGMSLQIKVGK
>OUT.Quillaja.O2.27
MSCSSSSGSEDDDEGIDSYRKGGYHAVRIGDQFSGGRYIAQRKLGWGQFSTVWLAYDTSASNYVALKIQKSAAQFAQAALHEIEVLSAIADGDPSSKCVVRLVDHFKHIGPGQHLCMVLEFLGDSLLRLIKYHYKCIPMKVREICRCILLGLDYLHRELGIIHTDLKPEILLFSTIDSSKDPVRSGLTPILERPEGNPNGGTMNIIEKKLKRRARRAVANISVRRASMGGA--VQKSERKLDGIDVRCKVVDFGACWADKQFAEEIQTRQYRAPEVILQAGYSFSVDMWSFACTAFELATGEMMFTPNAGQGFSEDEDHLALMMELLGKMPRKVAIGGARSKDYFDRHGDLKRIRRLKFWSLDKLLVDKYNYLENDAREFAEFLTPLLDFSPEKRPTAQQCLQHPWLNGRITAQNEIRESGPGKINVEMSLQIKVGK
