# Supplementary material for: Legume genome structures and histories inferred from Cercis canadensis and Chamaecrista fasciculata genomes
Source: Plant J. 2026 Jun 10;126(5):e70981. doi: 10.1111/tpj.70981 (PMC13252982; doi:10.1111/tpj.70981)
Supplement: Supplementary file 8 — Data S8. Manuscript supplement; Compressed directory of aligned sequences from 36 gene families with members deriving from syntenic blocks from selected species. [file TPJ-126-0-s004.gz › S8_wgd_block_tree/40_wgd_aln_fas/Legume.fam3.00884]

>PAP.Lotus.A.1
----------------------------------------------------------------------------------------------------------------------------------------------------------------------------------------------------------------------------------------------------------------------------------MHVAGKRLPLNPKVFDGKHGTVLDSGTTYAYLPAAAFFAFKHAIIKELQSLKQISGPDPYKDICFSGAGSDVSQLSRSFPVVDMVFEGHKLALSPEYLFPHSKVRGAYCLGVFSGKDPTTLLGGIVVRTLVIYDREHTKVGFLKTCSELWARLHVSDALPPVPPNSEGTLAKAFEPSVAPSASQFNIHQGELQIAQITIVISFISYMDMKPHITELADLIAHELDVTSQVHLMFSSLGGSLSRWVITPRPSANFFSTTAMSMISRISEHQLQLPDKFGSYNLVDWHAKPPSKRTWWQQYFVVAALAVLLTLLLGASAFGIFLIWKNKQHTEPSYKPVDVVVPEQELQPL--
>PAP.Lotus.A.2
MAEPSTPLISTV-FISVILCL-A----RLGFCAELRTDHDAMILPLHFSVPDSSISPVNPRRQLQRSESERHPAHMRLYDDLLLGYYTTRLWIGTPPQKFALIVDTGSTVTYVPCSTCKHCGLHQDPKFQPDKSKTYQPVKCRPGCCDKDRKQCTYDRQYAELSSSSGVLGEDVVSFGQSELGPQRAVFGCENVETGDLYSQHADGIIGLGRGDLSIMDQLVGKKVLSNSFSLCYGGMDVGGGAMVLGGISPPADMVFTHSDPIRSPYYINLKEMHVAGKRLPLNPKVFDGKHGTVLDSGTTYAYLPAAAFFAFKHAIIKELQSLKQISGPDPYKDICFSGAGSDVSQLSRSFPVVDMVFEGHKLALSPEYLFPHSKVRGAYCLGVFSGKDPTTLLGGIVVRTLVIYDREHTKVGFLKTCSELWARLHVSDALPPVPPNSEGTLAKAFEPSVAPSASQFNIHQGELQIAQITIVISFISYMDMKPHITELADLIAHELDVTSQVHLMFSSLGGSLSRWVITPRPSANFFSTTAMSMISRISEHQLQLPDKFGSYNLVDWHAKPPSKRTWWQQYFVV-------------------------------------------------
>PAP.Medicago.A.3
-A--MTQFISIFFLILPLFTL-SINPNNLFFPNTRNASRPAMILPLHLSPPDSSISSFNPRRQLQRSESKRHPARMRLYDDLLIGYYTTRLWIGTPPQRFALIVDTGSTVTYVPCSTCEHCGRHQDPKFQPDLSETYQPVKCTPDCCDGDTNQCMYDRQYAEMSSSSGVLGEDVVSFGLSELAPQRAVFGCENDETGDLYSQRADGIMGLGRGDLSIMDQLVDKKVISDSFSLCYGGMDVGGGAMILGGISPPEDMVFTHSDPDRSPYYINLKEMHVAGKKLQLNPKVFDGKHGTVLDSGTTYAYLPETAFLAFKRAIMKERNSLKQINGPDPYKDICFTGAGIDVSQLAKSFPVVDMVFEGHKLSLSPEYLFRHSKVRGAYCLGVFSGRDPTTLLGGIFVRTLVMYDRENSKIGFWKTCSELWETLHTSDAPSPLPSNSEVTLTKAFAPSVAPSASLDNFHQGELQIAQITIAISFTSYTDMQPYITKLAGFIAHELDVTSQVRLMFSSLGGSLSRWVITPRPYADFFSTTAMSMISRLSEHHMQLPATFGSYKLLNWNAESSSKRTWWQQYYWVVALAVLLTMLLGGSALGIFLIWKNRQQAEHSYKPVHVAVPEQELQPL--
>PAP.Phaseolus.phavu_Chr02.4
MALQRTQLISVVSLIAQWVVA-TGDSGELLLPN--EGSRPAMILPLHHSVPDSSVSDFSPRRQLQRSQSQRHPARMRLYDDLLRGYYTTRLWIGTPPQRFALIVDTGSTVTYVPCSTCQHCGKHQDPKFQPEDSETYQPVKCTWQCCDTDRKQCTYERRYAEMSTSSGVLGEDVISFGQSELSPQRATFGCENDETGDLYTQHADGIMGLGRGDLSIMDQLVEKKVISDAFSLCYGGMGVGGGAMVLGGISPPADMVFTHSDPGRSPYYINLKEVHVAGKRLNLNPKVFDGKHGTVLDSGTTYAYLPESAFLAFKDAIMKDTHSLKRISGPDPYNDICFSGAGSDVSQLSKSFPVVDMVFEGHKLSLSPEYLFRHLKVRGAYCLGVFSGNDPTTLLGGIVVRTLVMYDREHTKIGFWKTCSELWERLHVSDAPPPLSPKSEGTLTKAFEPSVAPSPSPYNLPLGELQIAQIIVVISFISYMEMKPYITQLTGLIANELDVTSQVHLLVSSLGGSLSKWLITPRPYADFFSATAMSMIARLSEHRMQLPDSLGSYKFLGWNAKPPLKRTWWQQYYLTVALAVLLTLLLGISALGVFLIWRNRQQAEQSYEPVNVAVQEQELQPL--
>PAP.Aeschynomene.A.5
MARPWTQLLVFLLCLGPLVVV-SGDRSHLLLP---SGENRAMILPLHLSAPNSSNFNFNHRRRLQRS----YPARMRLYDDLLLGYYTTRLWIGTPPQRFALIVDTGSTVTYVPCSTCKHCGRHQDPNFQPDLSKTYHPLKCTSDCCDKDRNQCMYERQYAEMSTTSGVLGDDVISFGLSDLAPQRAVFGCENVETGDLYSQHADGIMGLGRGDLSIMDQLVEKKVISDSFSLCYGGMDIGGGAMILGGISPPADMVFTHSDPRRSPYYINMKEIHVAGKRLPLNPKVFNGKHGTVLDSGTTYAYLPEYAFTAFKHAIMKELKSLKQINGPDPYHDICFSGAGIDVSQLSKRFPVVDMVFGGHKLSLSPEYLFRHSKVRGAYCLGIFPVNDPTTLLGGIMVRTLVMYDREHSRIGFWKTCSELWERLHISNAPPPVPPNSDGKSSRAFEPSVAPSASQYNLPQDEIQIAQMTIVISFISYMDMKPYITELAGIIAHELGVTSQVHLMFTAVGGSLSRWVISPGPYADYISATAMSIIARLSEHRMQLPETFGSYKLLGWNIDPPPKRTWWQHYYMVVALAVVLTLLLVVSTLGVFLILKNRHQVVHSYKPVDGAVPEQELQPL--
>CAE.Chamaecrista.chafa_Chr1.6
MSLVWTQLIATIVFLGPWIALVSGDAGELLFQHSHQGSRAAMVLPLYRSAPDSSISTANPHRKLQRSESQGHPAHMRLYDDLLLGYYTTRLWIGTPPQRFALIVDTGSTVTYVPCSTCVHCGRHQDPKFQPDLSTTYQPVKCTMDCCDDRRMQCIYERQYAEMSTSSGVLGEDVISFGQSELTPQRAVFGCENAETGDLYSQHADGIMGLGRGDLSIVDQLVEKNVISDSFSLCYGGMDVGGGAMVLGGISPPSDMVFTHSDPGRSQYYIDLKEIHVAGKRLPLKQSVFNGKHGTVLDSGTTYAYLPEAAFIAFRDAIKRELHSFKQVHGPDPYNDICFSGAGTDVSQLSKSFPAVDMVFEGHKLSLSPEYLFRHSKVRGAYCLGVFQGKDPTTLLGGIIVRTLVTYDRENTKVGFWKTCSELSERLHLSGAPPPMPTNTKGRSTEASEPSVAPSASHPDLLPGEFQISQITFVISFISYLDLEPHIRELTELIAHELDVTSQVHLVFTSLSGSLSKWAITPDASAYYISATAMSMYARLAEHRVQLPSTFGSYKLVDWNVESPSKRTWWQQYYMVVALALFLSLILGLLSSAIFLIWKRRQQAAHSYKPVDEAIPEQELQPL--
>CAE.Senna.sento_Chr11.7
MSLLWTQLIPAILFLGPRIALVSSDAGDLLFQNRHQGSRPAMVLPLYRSAPDSSVATINPHRKLQRSESQRHPARMRLYDDLLLGYYTTRLWIGTPPQRFALIVDTGSTVTYVPCSTCVHCGKHQDPKFQPDMSSTYEPVKCTMDCCDNDRMQCVYERQYAEMSTSSGVLGEDVISFGQSDLAPQRAVFGCENSETGDLYSQHADGIMGLGRGDLSIVDQLVEKNVISDSFSLCYGGMDVGGGAMVLGGISPPSDMVFTHSDPGRSPYYINLKEIHVAGKRLPLKPSVFDGKHGTVLDSGTTYAYLPEAAFLAFKEAIKKELHSFRQINGPDPFNDICFSGAGTDVSQLSKNFPVVDMVFGGHKLSLSPEYLFRHSKVRGAYCLGVFQGKDPTTLLGGIIVRTLVMYDREHSKVGFWKTCSELWERLHISGAPSPMPPNTKETSTDAFEPSVAPSASNHDLLPGELEIAQVTFVISFISYLDMKPHVKELAVLIAHELGVISQVHLMFTSSGGSVSRWAITPGASADSISATAMSIISRLTEHRLQLPSTFGSYKLVDWNVVAPSKRTWWEQYYMVLGLAFLLTLLLGLLAIAMFLIWKSRQQTVHSYKPVDEAVPEQELQPL--
>CAE.Acacia.A.8
MSREWTQLVSAVCLFGPWIALISGDTGDLLSKNCHQGARPAMILPLYRSDPDSSVSAVNPHRKLQRSESRRRSARMRLYDDLLLGYYTTRLWIGTPPQRFALIVDTGSTVTYVPCSTCEHCGRHQDPKFQPDLSSTYQPVKCSSSCCDDNRMQCVYERQYAEMSTSSGVLGEDVIAFGQSELTPQRAVFGCENAETGDLYSQHADGIIGLGRGDLSIVDQLVEKNVIGDSFSLCYGGMDVGGGAMVLGGISPPSDMVFAYSDPGRSPYYIDLKEMRVAGKRLPLKPSVFDGKHGTILDSGTTYAYLPEAAFHAFKDAVKKELHSLKQINGPDPYHDICFSGAGNSVSELSKSFPVVDMVFGGAKLSLSPEYLFRHSKVRGAYCLGIFQGKDPSTLLGGIFVRILVTYDREHTKVGFWKTCSELWERLHISGAPPPMPPNSEGTMTEASEPPVAPSISPQDSHTGGLQIARVTFVIIFISYSDMKPHITELAELIAHELYVTSQVQLMFTSIGGSLSSWAIIPGASADYISTTAMSIIARLTNHHVQLPSTFGSYKLVDWKAEVPPERSWWQQYYMVLGLAAMLTLLLGLLSFATFLIWKSRQQTLHSYKPVDEAVPEQELQPL--
>PAP.Lotus.B.9
MARASTHLISTLSLILHLFHLRGGDA--AILQNRHHGSLPAMVLPLYLSASNSSTSELDPRRQLHGSESKRHPARMRLHDDLLLGYYTTRLWIGTPPQMFALIVDTGSTVTYVPCSSCEQCGRHQDPKFQPDLSSTYQPVKCTLDCCDDDRMQCVYERQYAEMSTSSGVLGEDVISFGQSELAPQRAVFGCENVETGDLYSQHADGIMGLGRGDLSIMDQLVDKNVVSDSFSLCYGGMDVGGGAMVLGGISPPTDMVFAYSDPVRSPYYIDLKEIHVAGKRLPLNSNVFDGKHGTVLDSGTTYAYLPEAAFTAFKDAIVKELQSLNQISGPDPYHDICFSGAGTDVSQISKSFPVVDMVFGGQKYSLSPEYMFRHSKVRGAYCLGVFQGKDPTTLLGGIVVRTLVTYDREQTKIGFWKTCAELWERLQTSVAPPQMAPNTEVRSTKALAPSVAPPVSQHHVPAGELKIAQITIAISFISYVDMKPHITELAGLMAHELDVTSQVHLLFTSFGGSLSRWAITPRPNADYISATATRIIAQLSEHHIQLPGTFGGYKLIDWNVEPAPKWNWWQQYH---------------------------------------------------
>PAP.Phaseolus.phavu_Chr03.10
MARAFTHLVLITFITLSLFLQIAGDS--ALLRNRYPGARPAMVLPLYLSSPNSTSSALDPRRQLYGSESKRHPARMRLHDDLLLGYYTTRLWIGTPAQMFALIVDTGSTVTYVPCSSCEQCGRHQDPKFQPDSSSTYEPVKCTIDCCDGDRIQCVYERQYAEMSTSSGVLGEDIISFGQSDLPPQRAVFGCENVETGDLYSQHADGIMGLGRGDLSIMDQLVDKNVISDSFSLCYGGMDVGGGAMVLGGISPPSDMVFGYSDPVRSPYYIDLKEIHVAGKQLPLNANIFDGKHGTVLDSGTTYAYLPEAAFLAFKDTILKELQSLKQISGPDPYNDICFSGAGIVASQLSKSFPVVDMVFGGDKYSLAPEYMFRHSKVRGAYCLGIFQGKDPTTLLGGIVVRTLVMYDREQEKIGFWKTCAELWERLQDSLAPSPLPPNSEVSPTEASEPSVAPSLSQNNAPPGELKIAQITMLISFITYVDIKPHITELAGLFAHELNVTSQVHLLFTSSGDSLSKWAITPKSDAHYISTTATNIISRLAEHRVQLPDTYGNYELIDWSVEHPSK-NWWQQYFWVLGLAFLIALLIGLSILGTFLIWRKRQQNLHTYKPVDAAVTEQELQPL--
>PAP.Medicago.B.11
MARPLTHLILIL-IL-HITHTIAGDT--AFLRNR----HHAMILPLYLTTPNSSTSALDPRRQLHGSESKRHPARMRLHDDLLLGYYTTRLWIGTPPQMFALIVDTGSTVTYVPCSTCEQCGRHQDPKFQPDLSSTYQPVKCTLDCCDNDRMQCVYERQYAEMSTSSGVLGEDVVSFGQSELAPQRAVFGCENVETGDLYSQHADGIMGLGRGDLSIMDQLVDKNVVSDSFSLCYGGMDVGGGAMVLGGISPPSDMVFAQSDPVRSPYYIDLKEIHVAGKRLPLNPSVFDGKHGSVLDSGTTYAYLPEEAFLAFKEAIVKELQSFSQISGPDPYNDLCFSGAGIDVSQLSKTFPVVDMIFGGHKYSLSPEYMFRHSKVRGAYCLGIFQGKDPTTLLGGIVVRTLVLYDREQTKIGFWKTCAELWERLQISSAPPPMPPNTEATSTKSVDPSVAPSVSQHNIPRGEFQIAQITIAVSFISYDDMKPRLTELAGLIAHELNVTSQIHLLFTSSGDSLSRWAITPRPYADYFSSTAMNIIGRLAEHRMQLPDAFGSYKLIDWNVMPPSKRNWWQRYYMIVGLAVLLTSLLGLSIFG-FFIWKRRRQSAHSYKPVDVAVPEQELQPL--
>PAP.Aeschynomene.B.12
MPRPPTQILVIAFIISNFSPFIAGET--VLLRSHHRGPRTAMVLPLYLSAPNSSTSALDPRRQLSGSESQRHPAQMRLHDDLLLGYYTTRLWIGTPPQMFALIVDTGSTVTYVPCSNCEQCGTHQDPNFQPDSSSTYQPVKCTLDCCDNDKMQCVYERQYAEMSTSSGVLGEDVISFGQSELAPQRAVFGCENVETGDLYSQHADGIMGLGRGDLSIMDQLVEKNVISDSFSLCYGGMDVGGGAMVLGGISPPSDMVFAHSDPVRSPYYIDLKEIHVAGKRLPLDPMVFDRKHGSVLDSGTTYAYLPEAAFLAFKDAIERELQSFKKISGPDPYNDICFSGAGINVSQLSKSFPTVDMVFGGQKYSLSPEYMFRHSKVRGAYCLGVFQGKDPTTLLGGIVVRTLVMYDREHGKIGFWKTCADLWERLHISGTPSSMSPNSEVTTSKPLEPSVAPSALR---HPGEVQIAQITFAISFISLVDLKPHITELAGLIAHQLDVTSQVHLLFTSLGDSLSRWAITPSPDAKYISATAMGMIAQLAEHRMQLPGTFGSYKMIDWNVEPSSKRIINLRNILNLEKETGKCAFVQ-------------------------------------
>CAE.Acacia.B.13
-------FSLI---LGPWIVVVSGDPIDLHFRMLHEGVRPAMVLPLYLSVSNSSASAFDSRRQLQGSEAQHHPAHMRLHDDLLLGYYTTRLWIGTPPQMFALIVDTGSTVTYVPCSTCEQCGTHQDQRFQPELSSTYKPVKCTMDCCDNDRNQCTYERQYAEMSTSSGVLGNDVISFGLSELKPQRAVFGCETLETGDIYSQHADGIMGLGSGDPSIVDQLVEKNAISDSFSLCYGGMDFGGGAMVLGGISPPSDMVFAYSDPVRSPYYVDLKEIHVAGKQLSLNPKVFDGKHGTVLDSGTTYAYLPEEAFLAFKDAIKKELQSFKQIPGPDPYKDICFASDEIAASQLSKSFPIVDMVFGGHKLSLTPEYLFRHSKVRGAYCLGIFQGKDPTTLLGGIIVRTLVMYDRENSRIGFWKTCSELWERVQLFASPPPE--SSEGPSNEAFAPSVAPSALQHDLHPGELQIAQISVEISFISYSDMKDQIKDLAGLIAHELDVTSQVQLLFSSLGGCLSRWAIIPDTSSGFISTTAMSIISRLAEHSMQLPGTFGSYKLVGWNVESPSRRTWWQQYGLVATLAVLVTLLIGLSTAGIFLILKNRQQAVHSYKPVGASVPEQELQPL--
>CAE.Chamaecrista.chafa_Chr6.14
-----ISLILCFVQFGPWIVLVSGDPSHLLSRNRNEGSRSAMLLPLYLSPSNSSNFALDSRRQLQRSEAQHHPARMRLHDDLLLGYYTTRLWIGTPPQMFALIVDTGSTVTYVPCSTCEQCGTHQDPNFQPDLSSTYQPVKCTLDCCDIDKNQCTYERQYAEMSTSSGVLGNDVISFGQSELESQRAVFGCENLETGDLYSQHADGIMGLGRGDLSIVDQLVEKNVISDSFSLCYGGMDFGGGAMVLGGISPPSDMVFADSDPARSPYYIDLKEIHVAGKKLPLNPNVFDGKHGTVLDSGTTYAYLPEEAFLAFKDSIKKELHSFKDIPGPDPYNDICFSSDAMSVSELSKSFPTVDMVFGGQKLSLSPEYLFRHSKVRGAYCLGVFQGKDLTTLLGGIVVRTLVLYDRENSKVGFWKTCSELWERLHISASPPSESPISEGESTEAFAPSPAPSSLPNDLHPGELEISQITIEISFISYLDMKAHIAELAELIAHELDVNSQVHLLFTSLEGSLCIWTIVPDTSADYMSTTATNIISRLVEHRMQLPNTFGNYTLVGWNVESPSKRSWWQQYYLVVALAVLVTLLLGLSIIGIFLVYKNRQQAAHSYKPVSESAPEQELQPL--
>CAE.Senna.sento_Chr06.15
MALESAQLISISLILDPWIVYVSGDPRHLLSRNDQEGARPTMIMPLYLSASNSSVSAFDSRRQLQRSEAQRHPARMRLHDDLLLGYYTTRLWIGTPPQMFALIVDTGST----------------DPKFQPELSSTYEPVKCTLDCCDNDRNQCMYERQYAEMSTSSGVLGNDVVSFGQSELEPQRAVFGCENLETGDLYSQHADGIMGLGRGDLSIVDQLVDKNVISDSFSLCYGGMDFGGGAMVLGGISPPLDMVFAHSDPVRSPYYIDLKEIHVAGKQLSLNPKVFDGKHGTVLDSGTTYAYLPEEAFLAFKDAIMKELHSFKQIPGPDPYNDICFSGAGIVVSELSKSFPTVDMVFGGQKFSLSPEYLFRHSKVRGAYCLGVFQGKDPTTLLGGIIVRTLVMYDRENSKVGFWKTCSELWERLHLSASPPSQSPNSTGASTGAFTPAVAPSALLNDLHPGELQISQITIEISFISYLDMKAHITELAGLIAHELNVTSQVHLLFTSLGGSFSSWAITPDSSADYISTTAMSIISRLAEHRLQLPSTFGNYKLVGWNVESQSKRTWWQQHYLVVALVVLVTLLLALSTIGIFLILKNRQQVVHTYKPVSESVPEQELQPLCE
>CER.Bauhinia.A.16
-TPESSQLLSAISLIGPWIAYVSGESTNSVHQNLHHGVRPAMILPLYFSAPNSSTTSFKTRRHLQGSDSRPPPARMGLYDDLLLGYYTTRLWIGTPPQMFALIVDTGSTVTYVPCSTCEQCGRHQDPWFKPDLSSTYQPVKCTLDCCDDERKQCVYERQYAEMSTSSGVLGEDVVSFGQSELNPQHAVFGCETVETGDLYSQHADGIMGLGRGDLSIVDQLVEKNVISDSFSLCYGGMDVGGGAMVLGGISPPSDMVFTNSDPVRSPYYIELKEIHVAGKRLHLNPKIFDGKHGTVLDSGTTYAYLPEAAFLAFKDAIMKELKSLKQIPGPDPYNDICFSGAGNDASQLSKTFPVVDMVFEGHKLSLSPEYLFRRSKVRGAYCLGVFQGKDPTTLLGGIIVRTLVMYDREHTKIGFWKTCSELWERLHVSGAPPPVPPNSAVASTEALEPAVAPSGSHHNLQPGELQVAQITIVIVFISYLDIKPHMTELAELIAHGLDVTSQVHLLFTSLSGSLSKWTITPGPSADYISTTAMNIISRLAENRMQLPSTFGSYKLVGWDVESPSKRTWWQQYHLLVALAVLVTVLLGLLAFS---IWKYRQQSVHSYKPVDVAIPEQELQPL--
>CER.Phanera.A.17
MAQVSAQLLSAISLIGPWIAYISGESNNSIHGNLLQGVRPAMILPLYFSAPNSSTTSFNTRRHLQGSDSRPPPARMRLYDDLLLGYYTTRLWIGTPPQRFALIVDTGSTVTYVPCSTCEKCGRHQDPWFKPDLSSTYQPVKCTSDCCNDKRKQCVYERQYAEMSTSSGVLGEDVISFGQSELTPQHSVFGCETVETGDLYSQHADGIMGLGRGDLSIVDQLVEKNVISDSFSLCYGGMDVGGGAMVLGAISPPSDMVFTNSDPVRSPYYIELKEIHVAGKRLPLNPKIFDRRHGTVLDSGTTYAYLPEAAFLAFKDAIMKELKSFKRIHGPDPYNDICFSGAGNDASQLSNAFPVVDMVFEGHKLSLSPEYLFRHLKVRGAYCLGVFQGKDATTLLGGIIVRTLVMYDREHTKIGFWKTCSELWERPHVSGAPPPVPSNSAVGSTEALEPAVAPSGSHHNLHHGELQVAQITLAISFISYSDIKPHMTELAELIAHELDVISQVHLLFTSLSGSLSKWTITPGPSADYISTTAMSIISRLAENRMQLPSTFGSYKLVGWNVESPSKRTWWQQYHLLVALAILVTLLLGLLAFS---IWKYRQQSLHSYKPVDEAALGQELQPL--
>CER.Cercis.cerca_Chr6.18
MARESTQLLSAISLIGPWITDVSGDSNNLIYRNLHHGARPAMILPLYLSDPNSSTISFKTRRHLQGSDSRPPPARMGLYDDLLLGYYTTRLWIGTPPQRFALIVDTGSTVTYVPCSTCEQCGRHQDPRFKPDLSSTYQPVKCTLDCCDDERKQCVYERQYAEMSTSSGVLGEDIISFGQSQLSPQHGVFGCENVETGDLYSQHADGIMGLGRGDLSIVDQLVEKNVISDSFSLCYGGMDVGGGAMVLGGISPPSDMVFTNSNPVRSPYYIELKEIHVAGKRLPLNPKVFDGKHGTVLDSGTTYAYLPESAFLAFKDAIMKELQSFKQIRGPDPYNDICFSGAGNDASQLSKTFPVVDMVFEGHKLSLSPEYLFRHSKVRGAYCLGVFQGKDPTTLLGGIVVRTLVMYDREHTKIGFWKTCSELWERLHVSGAPPVVPPNSAVASTEALEPAVAPSGSQHNLQSGELQVAQITIVISFISYLDIEPHMTELAELIAHELDVTSQVHLLFTSLSGSLSKWAITPGPSADYISTTAMSIISRLAENRMQLPSTFGSYKLVGWNVESPSKRTWWKQYHLLVALAVLVTLLLGLLVFSIFLIWKNRQQAVHSYKPVDVTVPEQELQPL--
>CER.Bauhinia.B.19
MARESTQLLSVISLIGPRITDVSADSYNLIYQNLQHGVRPAMILPLYLSALNSSTTSFKSRRHLRGSDSRRPPAHMGLYDDLLVGYYTTRLWIGTPPQKFALIVDTGSTVTYVPCSTCEQCGRHQDPRFNPDLSSTYQPVKCSLDCCDDERKQCVYERQYAEMSTSSGVLGEDIVSFGQSEITPQHAVFGCETIETGDLYSQHADGIMGLGRGDLSIVDQLVEKNVIGDSFSLCYGGMDVGGGAMVLGGISPPSDMAFTNSNPARSPYYIELKEIHVAGKRLPLEPKVFDGKHGTVLDSGTTYAYLPESAFLAFKDAIMKELKSFKQIHGPDPYNDICFSGAGNDVSQLSKSFPVVDMVFEGQKLPLSPEYLFRHSKVRGAYCLGIFQGKDPTTLLGGIVVRTLVMYDRQHTKIGFWKTCSELWERLHIIGAPS-VPPDSAEASTETLEPAVAPSGLPHNLQPGKLQVTQITIVISFISYLDIKPHVTELAELIAHELDVASQVHLLFTSLSGTLSEWAITPGQSAYYISTTAMSIISRLAENRMQLPITFGSYKLVGWNVESPSERTWWQQYHLVVALAVLVTLILGLLAFSIFLIWKNRQ-AVHLYKPV---VPEQELQPL--
>CER.Phanera.B.20
MARESTQLLSAIFLIGLWIADVSGYSSDLIYQNLHHGARPAMILPLYLSALNSSTNSFKTRRHLQGSDSRRPPARMGLYDDLLLGYYTTRLWIGTPPQKFALIVDTGSTVTYVPCSTCEQCGRHQDPRFKPDLSSTYQPVKCSLDCCDDERKQCVYQRQYAEMSTSSGVLGEDIVSFGESELTPQHAIFGCETVETGDLYSQHADGIMGLGRGDLSIVDQLVEKNVISDSFSLCYGGMDVGGGAMVLGGISPPSDMVFTNSNPVRSPYYIDLKEIHVAGKRLPLDSKVFDEKHGTVLDSGTTYAYLPESAFLAFKDAIMKELQSFKQIRGPDPYNDICFSGAGNDASQLSKSFPVVDMVFEGQKLPLSPEYLFRHSKVRGAYCLGIFQGKDPTTLLGGIVVRTLVMYDREHTKIGFWKTCSELWERLHVIGAP-PMPPNSAEVSTETLEPAVAPSGLPHNLQPGKLQVAQITIVISFISYSDIKPRETELAELIADELDVTSQVHLMFTSLSGSLSRWAIIPGQSADYISTTVMSIISRLAENRMQLPSTFGSYKLVDWNVVSPSKRTWWQQYHLVLAFAVLVALILGLLAFSIFLTWKNRQ-AVHSYKPVDVVVREQELQPL--
>DET.Sindora.A.21
MARALSLLISTVFLTGPMIPLVSSNSNDLVHQNGYHKARPAMILPLYHSTPNVS---SKSRRHLQRFESKLPPAHMRLYDDLLLGYYTTRIWIGTPPQRFALIVDTGSTVTYVPCADCEQCGKHQDPRFQPQLSSTYQPVKCSLDCCDEDRNQCTYERQYAEMSSSSGILGEDVISFGQSELEPQHAVFGCETVETGDLYSQHADGIMGLGRGDLSIVDQLVEKKVITNSFSLCYGGMDIGGGAMVLGGISPPSGMVFAYSDAGRSPYYINLMEMHVAGKKLPLDPKVFDGKHGTVLDSGTTYAYLPEAAFIAFKDALMKELHSFKQIPGPDPYKDICFSGAGNDVSQLSESFPVVDMVFGGQKFSLSPEYMFQHSKVKGAYCLGVFQGKDPSTLLGGIVVRTLVMYDRERKQIGFWKTCSELWERLQMAD-VLPVPP-----ISES---AVAPSDSQDNLHPEELQITQITIGISFISYLDMKPRMTELVGLIAHELDVASQVHLLVTSLGGSLSRWAITPNASTDYLSTTAMSIISRLAENQMQLPSTFGSYKLVDWHIESPEKRNWWRQHYMVVALVALI-TFLGLSSFVVFLIWKNKQHGMHMYKPVGESGSEHELQPLSQ
>DET.Sindora.A.22
MARALSLLISTVFLTGPMIPLVSSNSNDLVHQNGYHKARPAMILPLYHSTPNVS---SKSRRHLQRFESKLPPAHMRLYDDLLLGYYTTRIWIGTPPQRFALIVDTGSTVTYVPCADCEQCGKHQDPRFQPQLSSTYQPVKCSLDCCDEDRNQCTYERQYAEMSSSSGILGEDVISFGQSELEPQHAVFGCETVETGDLYSQHADGIMGLGRGDLSIVDQLVEKKVITNSFSLCYGGMDIGGGVMVLGGISPPSGMVFAYSDAGRSPYYINLMEMHVAGKKLPLDPKVFDGKHGTVLDSGTTYAYLPEAAFIAFKDALMKELHSFKQIPGPDPYKDICFSGAGNDVSQLSESFPVVDMVFGGQKFSLSPEYMFQHSKVKGAYCLGVFQGKDPSTLLGGIVVRTLVMYDRERKQIGFWKTCSELWERLQMAD-VLPVPP-----ISES---AVAPSDSQDNLHPEELQITQITIGISFISYLDMKPRMTELVGLIAHELDVASQVHLLVTSLGGSLSRWAITPNASTDYLSTTAMSIISRLAENQMQLPSTFGSYKLVDWHIESPEKRNWWRQHYMVVALVALI-TFLGLSSFVVFLIWKNKQHGMHMYKPVGESGSEHELQPLSQ
>DET.Sindora.B.23
MALSSAHFVSAIFLFSHLLGFVSGNSDDLFHRN-----RPAMILPLYLSSPNSSAIAFNHRRQLQGSNSKLPPARMRLYDDLLLGYYTTRLWIGTPPQRFALIVDTGSTVTYVPCANCEQCGRHQDPKFQPDHSSTYQPVKCTLECCDNGRNQCIYERQYAEMSTSSGVLGEDVVSFGQSELGPQRAIFGCENVETGDLYSQHADGIMGLGRGDLSIVDQLVDKQLISNSFSLCYGGMSIGGGAMVLGGISPPSDMVFAHSDPVRSPYYIDLKEIHVAGKKLALNPKVFDGKHGTVLDSGTTYAYLPEAVFRAFKDAIMKELHSFQKIPGPDPYNDICFSGAGTDVSHLSKSFPTVDMVFGGQKLLLSPEYLFRHSKVRGAYCLGIFQGKDPTTLLGGIIVRTLVMYDREHSKVGFWKTCSELWERLHISDAPPPVTSSSEGTSTAVLEPSVAPSQSPHNLNQGELKIAQMTIAILFISYLDMKPHVAELAGLIAKELDVSSQVHLLVTSVGGSLSRWSITPGESADYISTTAMSIIARLADHRMQLPSTFGDYKLVDWNVEPPAKQTWWQQYYMVVALVLLITVLLGLSAFAIFLIWRNKQQTVHSYKPVDGAVPEQELQPL--
>OUT.Arabidopsis.O.24
----------------------------IFFFDLTTADESPMIFPLSYSLPPRPRVEDFRRRRLHQS---QLPAHMKLYDDLLSGYYTTRLWIGTPPQEFALIVDTGSTVTYVPCSTCKQCGKHQDPKFQPELSTSYQALKCNPDCCDDEGKLCVYERRYAEMSSSSGVLSEDLISFGESQLSPQRAVFGCENEETGDLFSQRADGIMGLGRGKLSVVDQLVDKGVIEDVFSLCYGGMEVGGGAMVLGKISPPPGMVFSHSDPFRSPYYIDLKQMHVAGKSLKLNPKVFNGKHGTVLDSGTTYAYFPKEAFIAIKDAVIKEIPSLKRIHGPDPYDDVCFSGAGRDVAEIHNFFPEIAMEFGGQKLILSPEYLFRHTKVRGAYCLGIFP-RDSTTLLGGIVVRTLVTYDRENDKLGFLKTCSDIWRRLAAPESPAPTSPI--SQKSSNISPSPATSESPTSHLPGVFRVGVITFEVSIVNNSSLKPKFSEIADFIAHELDISAQVRLLFSSSGEYRLKWGVFPPQSSEYISTTALNIMLLLKENRLRLPGQFGSYKLLEWKAEQKKKQSWWEKHLLGVVGGAMISLLVTSVMIKLALVWRRRKQEEATYEPVNAAIKEQELQPLSS
>OUT.Prunus.O.25
MARTLVLLISS--IVFNLCGLFASGSD---------DHSRPMILPLYLSSPNANHRQTFDGRRLQRS----EPSHMRLYDDLLAGYYTTRLWIGTPPQQFALIVDTGSTVTYVPCFDCEQCGRHQDPRFQPDLSTTYQPVKCDINCCDKKEAQCTYERRYAEMSSSSGVLGEDVLSFGESELVPQRAVFGCENIETGDLYSQRADGIMGLGRGRLSVMDQLVDKGVISDSFSLCYGGMGVGGGAMVLGSIKSPPDMVFTHSDPFRSPYYIELKEIHVAGKPLKLNSKIFDGKHGTVLDSGTTYAYLPKDAFHAFKDAVTRKVNFLKQIHGLDPYQDICFSGAGRDVTQLSKVFPQVDMVFTGQKFSLSPEYLFPHTKVSGAYCLGIFAG-DSTTLLGGIVTRTLVTYDRANDKIGFWKTCSELWKRLNDSNAPPPVPSAFDGRTSVEISPSIAPSGLPDTIIPGVLQVGLISFDMMLIN-NTIKPNFTELAESIAHELELISQVRLMYTHTGNFVIRWAIVPAESANCFSTKATGIIRRLKEHQMHIPQKFGSYQLVKLKVEPQMKRSWWKQHYWAVAVAVIVTSVLGLLALGTWLVWKYRLQDIVSYEPVAAIVPEQELQPL--
>OUT.Vitis.O.26
MTQTWSLLISAI-VILSFVTIYSSSAS--QIP--NRGVRRPMIFPLYFASPKSSIEGSYWRRHLKSD-PYHHPARMRLYDDLLSGYYTTRLWIGTPPQEFALIVDTGSTVTYVPCSDCEHCGKHQDPRFQPDESSTYHPVKCNMDCCDHDGVNCVYERRYAEMSSSSGVLGEDIISFGQSEVVPQRAVFGCENVETGDLYSQRADGIMGLGRGQLSIVDQLVDKNVINDSFSLCYGGMHVGGGAMVLGGIPPPPDMVFSRSDPYRSPYYIELKEIHVAGKPLKLSPSTFDRKHGTVLDSGTTYAYLPEEAFVAFRDAIIKKSHNLKQIHGPDPYNDICFSGAGRDVSQLSKAFPEVDMVFSGQKLSLTPEYLFQHTKVHGAYCLGIFRG-DSTTLLGGIIVRTLVTYDRENEKIGFWKTCSELWKRLHIPGAPAPV--VSYNNTTVGMPPTVAPSGLPQEVLPGEFQVGLITFDMSFVNYSNMKPNFTELAEFIAHELEIASQVHFLFFSKGHSVIRWAIFPAESATYISSTAMSIILQLKEHRVHLPERFGSYQLVEWKVEPQIKRTWWEQHFWTVVVGVIITLILGLSTFGVWFVWKWRQNAVGTYKPIGARVPEQELQQLTL
>OUT.Arabidopsis.O.27
----------LLIYLSLPYSITAGEN-NLLHQSPTARSRRPMVFPLFLSQPNSSRSISIPHRKLHKSDSKSLPSRMRLYDDLLIGYYTTRLWIGTPPQMFALIVDSGSTVTYVPCSDCEQCGKHQDPKFQPEMSSTYQPVKCNMDCCDDDREQCVYEREYAEHSSSKGVLGEDLISFGESQLTPQRAVFGCETVETGDLYSQRADGIIGLGQGDLSLVDQLVDKGLISNSFGLCYGGMDVGGGSMILGGFDYPSDMVFTDSDPDRSPYYIDLTGIRVAGKQLSLHSRVFDGEHGAVLDSGTTYAYLPDAAFAAFEEAVMREVSTLKQIDGPDPFKDTCFQVAASNVSELSKIFPSVEMVFKGQSWLLSPEYMFRHSKVHGAYCLGVFPGKDHTTLLGGIVVRTLVVYDRENSKVGFWRTCSELSDRLHIDGAPPPATL-----PSNDSNPSHN-SSSN---LSGVTQVGQINLDIQLVNSSYLKPRIEDLSKIFSKELDVSSQVSLSLTSKGESLVRMVVLPPEPSTWFSVTATNIVSRFTNHQIKLPEIFGNYQLVNYKLEPPRKRT--NNNIVVIAIGII-AVIVGLSAYGAWLIWKRKQ-TSIPYKPVDEIVAEQELQPI--
>OUT.Vitis.O.28
LTTTTTLLLLVFLFLTIYIQSTAADSADSATP----FGPSAMVLPLTLSAPNSSRTLSHSRRHLQRSESHSTAARMPLYDDLIPGYYTTRIWIGTPPQTFALIVDTGSTLTYVPCSTCEQCGKHQDPNFQPDWSSTYQPLKCSMECCDSEMMHCVYDRQYAEMSSSSGVLGEDIVSFGQSELKPQRTVFGCENVETGDIYSQRADGIMGLGRGDLSIVDQLVEKGVIGNSFSLCYGGMDVGGGAMVLGGISPPAGMVFTHSDPARSAYYIDLKEIHIAGKQLPINPMVFDGKYGTILDSGTTYAYLPEPAFKAFKDAIMKELNSLKLIQGPDRYNDICFSGVGSDVSQLSKTFPAVDLVFSGNRLSLSPEYLFQHSKAHGAYCLGIFQENDQTTLLGGIIVRTLVMYDREHLKIGFWKTCSEIWEILHLLS-PPPALP--------SASPPLAPSGPQFYTMPEDLIVGFITFEMILIMPPKLKPHLTKLAAFVAHGLEVTSQVHLLITSEYHSVITWAIYPAGSGDYISAAARNILAGIAEHRVSLPPMFGNYQVFDWSIEPPAERTWWQQHHLAVVMTIFITILLGLLASGMWFVWRRRWHSFGSYKPVNYVFPEHELQPL--
>OUT.Prunus.O.29
MAATPSHLISTSS-IMEFLVLASANPTSALLL----HSLPAMVLPLYLSTPNSSRTSSNPRRLLQRSESLNRPARMRLYDDLLRGYYTTRLWIGTPPQRFALIVDTGSTVTYVPCASCEMCGRHQDPKFDPEESSTYKAVKCNIDCCDSDKVNCIYERQYAEMSTSSGVLGEDLVSFGQSELAPQRAVFGCENLETGDLYSQHADGIMGLGRGDLSVVDQLVDKGVISDSFSLCYGGMDIGGGSMVLGGFTTPSDMVFIHSNPVRSPYYLDLKEIHIAGKRLSLNPSVFDGKHGTVLDSGTTYAYLPEAAFLAFKDGIMKELSSLKQIRGPDPYNDICFSTDESEVSHPSDTFPTVDMVFGGKKLTLSPEYLFRHSKVRGAYCLGFFQGKDPTTLLGGIVVRTLVTYDRENSKIGFWKTCSELWERLHQSVSPPAMPPASGDKSTPGVTPTLAPTGAPPYVLPGELQIGKITFDMSLISYSDLKPHITELAEFIAQELEVTSQVHMLFAANGDSLISWAVFPADSTESISTTAAVIVARLAEHHLQFPVMFGSYELLGWRVEPKEKRSWWQHSY-VVILSILGILVIALSVVGLLFLLRHRQRTVNPYKPVNAAVPEQELQPL--
>OUT.Quillaja.O1.30
MTRSSIQVISTIL-YSPWTALFSGDPSSFLHRPLYQGARPAMVLPLYLSAPNSARIDSGPRRHLQRSESKRHPARMGLHDDLLLGYYTTRLWIGTPPQKFALIVDTGSTVTYVPCATCEQCGRHQDPKFQPESSSTYQPVKCTLDCCDNDRIQCLYERQYAEMSSSSGVLGEDVISFGQSELAPQRAVFGCENVETGDLYSQHADGIMGLGSGDLSIVDQLVDKGVISDSFSLCYGGMDIGGGAMVLGDISPPSDMVFTHSDPVRSPYYINLKEIHVAGKQLPLNPRVFDGKHGTVMDSGTTYAYLPEAAFVAFKDAIMKELHSFKQIHGPDPYNDICFSGAGNDISQLSKSFPAVDMVFGDLKLSLSPEYLFRHSKVRGAYCLGVFKA-DSTTLLGGIVVRTLVTYDREHSKIGFWKTCSELWERLHISDVPPPVPPNSDGKLSEVPAPSLAPVGAP---HPEELPIAQIIIVISFMTYLDVKPHITEFVQFIARDLDVTSQVHLLFTSSGDSLFRWAITPAGSADHISSSAMNMISRLAEHRMQLPSTFGSYKLVQWKVEPPSKRTWWQQYYWVVALAVLVTLLVGLSGLGAFFIWKRKQKTVTGYTPVNMVVPEQELQPLGT
>OUT.Quillaja.O2.31
MARASIQFISTIFLIGPYVALFSSDPRSVLHRPVYQGARPAMILPLYLSAPNSSTVASSPRRHLQRSEYKHHPARMGLYDDLLLGYYTTRLWIGTPPQKFSLIVDTGSTVTYVPCATCKQCGRHQDPKFQPESSSTYQPVKCTLDCCDNDRIQCVYERQYAEMSSSSGVLGEDVISFGQSELVPQRAVFGCENVETGDLYSQHADGIMGLGHGDLSIVDQLVDKGVISDSFSLCYGGMDIGGGAMVLGGISPPSDMVFTHSDPVRSPYYIDLKEIHVAGKRLPLNPRVFDGKHGTVLDSGTTYAYLPEAAFVAFKDAIMKELHSFKQIRGPDPYNDICFSGAGTDVSQLSKSFPAVEMVFGSLKLSMSPEYLFRHSKVRGAYCLGIFKG-DSTTLLGGIVVRTLVTYDRERSKVGFWKTCSELWERLHISDAPPPVPPNSGGKLSKATAPSLAPLGAP---LPVELQIAQIIIVVSFMSYVDMKPHIAELVQFIARDLDVTSQVHLLFTSSGDSLFRWAITPAGSADYISKTAMSMIARLAEHRMQLPTNFGIYKLVEWNVEPRSKRTWWQEYYGVVVLAILISLIIGLSALGVFFILKQGRQTVTGYKPVNVAVPEQELQPLGD
