# Supplementary material for: Legume genome structures and histories inferred from Cercis canadensis and Chamaecrista fasciculata genomes
Source: Plant J. 2026 Jun 10;126(5):e70981. doi: 10.1111/tpj.70981 (PMC13252982; doi:10.1111/tpj.70981)
Supplement: Supplementary file 8 — Data S8. Manuscript supplement; Compressed directory of aligned sequences from 36 gene families with members deriving from syntenic blocks from selected species. [file TPJ-126-0-s004.gz › S8_wgd_block_tree/40_wgd_aln_fas/Legume.fam3.00885]

>PAP.Lotus.B.1
----------LILLS-LSLFTPL----N--STPNARRILHQPLFPAGSAPPPSTPPPPPPDTPSSPDIPFFNEYSP-PPPDQALTQPPP--SASIAYPTATKPAKPAKKVAIAASAAVVTVAVLSALAFFLYKHRANSNSENHKLVRGNSRRVLDDSPRAPPSSFLYIGTVEPSRTSVSDAQNLN-----SAKL--ASNYRYRPSPELQPLPPLSKPPDEISPPAASSSSSEDAESRETAFHSPHGSSVSHDDNYYTPVSRHSSVAGSPAA-----ATA-VPFSKRTSPKSRLSASSPDIRHAMIPSIKHNPLPPPPAPPAPPSTQLDGGPSRRPKFSTHPLAPMASL---------NTPPPPPPPPPPP--AARKVWSPAITTHSSSVSKQQQSSSSIEGDASSNGVSSV--SVSK---PSE-EGESMMEGGKPKLKALHWDKVRATSNRATVWNQLKSSSFQLEDMMETLFGFSTNSAPKETVRKPVFPPVEQERVLDPKKSQIAILLRALVTRDEVSEALLDGPEGLGAELLETLVKMAPTKEEEIKLKNYDGDLSKLGSAERFLKAVLDIPLAFKRVEAMLYRAFETEVNYLRKSFQTLEAASEELKSRLFFKLLEAVLRTGRMVGTRGDAKSFKLDTLLKLVDIKGTDGKTTLLHFVVQEIIRSEGTGGESAESVQNQTNSQFEDEFRKKGLQVVAGLSRDLGVKKAAGMDSDVLSSYVSKLEMGLDKVRLVLQYQKPDMQGSFFNATEIFLKDAEEKIIVIKDDERRALFLVKEVTEYFHGDTAKEEVHPFRIFMIVRDFLILDQVCKEVGRMQDRTVIGSARSFRIAANASLPVLRYHARQDRSSDEESLSP
>PAP.Medicago.B.2
---KHFTFFLIILLSSFSFSLTT--------TLADRRILHQPLIPATSAPPPEFSPPPPDNTPPSPDIPFFNELPTGPPPNQNLPSPSG-SNARIANPTATKPTKPAKKVAIAVSVAFSLFVIFSVVAFFLYKHRIKHSTETRKLGGENSNRILEASTLVPPSSFLYIGTVEPNGTPANEPNR-------FNKLPIG--NHDRPSPELHPLPPLTKSLVDSSPPAVSSSSSSSEETRETAFHSPRESSLSHEESYYTPVSRRSH--GSPTA-PVTA-TPVVPYSKRTSPKSRLSGSSPEMKRVMIPSIKHAPA-SPST-------LFQHGSPRRPKFSSPPPAPLTHLHSNDSRDSLTLPPPRPPPPPPPPR--------VVSVSTSSVPRNYQTRSMKHGED---SASGNSVNVKK---ALKEDDEIEMDEAKPKLKALHWDKVRATSDRATVWDQLKSSSFQLEDMMETLFGCSLNSAPKPKTRKPVFPTVELERVLDPKKSQIAILLRALVTRDEVSEALLDGPEGLGAELLETLVKMAPTKEEEIKLKNYDGDLSKLGPAERFLKQVLDIPLAFKRVEAMLYRAFETEVIYLKKSFQTLEAASEELKSQLFLKLLEAVLRTGRMVGTRGDAKSFKLDTLLKLADIKGTDGKTTLLHFVVQEIIRSEGTTGESAENVQNQTNSQFEDEFKKKGLQVVAGLSRDLGVKKAAGMDSDVLSSYVIKLEMGLDKVRSVLQYVKPDMQGNFFNSTEIFMKDAEEKILKIKADEIRALFLVKEVTEYFHGDTTKEEAHPFRIFMIVRDFLILDQVCKEVGRMQDRTVTGSSRSFRIAASASLPVLRYRARQDTSSDDESLSP
>PAP.Phaseolus.phavu_Chr03.3
MKPHHHHFTFFFILSSFSLTSQATNTTQFRILNETRRILHQPFFPELSAPPPTPPPPPPPDIPSSPDIPFFNEYPAGPPPVQNL-PPSTTSGAVIANPTATQPTKPAKKVAIAISVGIVTLGMFSALGFFLYRHRAKHPVETQKLV---SRRLPEDSPRAPPSSFLYIGTVEPARTSLTEPNGT-NTTSPYRKLSIKSDHRYRPSPELQPLPPPHKLPDESSPPGFSDSSSSEEECCETAFHSPHGSSLSREENCFTPVSRHSCLAAMPAT---AAAAPVVPYSKRTSPKSRFSAPSPDIRNMVLPSMKHSPAPAPAPAPYQQEKSTTLGPSRRPKFSSPPPAPLTHLIKPAPATHLIKPPPPPPPPPPPLPPSRNGWSPSISTSSSSVSRKQRSWSPNEGGSSANSVSKGSEEVE------KRHAGDDVDGVKPKLKALHWDKVCATSDRTTVWDQLKSSSFQLEDMMETLFGCSTGSAFKESTRRSVLPPVELERVLDPKKSQIAILLRALVTRDEVCEALLDGPEGLGTELLETLVKMALTKEEEIKLKTYDGDLSRLGSAERFLKAVLDIPLAFKRIEAMLYRAFETEVNYLRKSFQTLEAASEELKSRLFLKLLEAVLRTGRMVGTRGDAKSFKLDTLLKLVDIKGTDGKTTLLHFVVQEIIRSEGTGGESAENAQNQTTRQFEDEFRKKGLQVVAGLSRDLGVKKAAGMDSNVLRSYVSKLEIGLDKVSLVLQCRKPDMYGNFFNSTGLFLKDAEEEIVRIKADERKALFLVKEVTDYFHGDAAKEEAHPFRIFMIVRDFLSLDQVCKEVGRMQDRTVVGSARSFRIAASASLPVLRYHARQDRSSDEESLSP
>PAP.Aeschynomene.B.4
-RTHHWSFFFILLSFLLLLLLPNVKAFKNQLSSQTRRILHQPLFPGATAPAL--PPPSPPETPSSPEIPFFNENPPGPPPDLNQQTPAG---TAIVNPTGTQSAKPTKTVAIAASVGTVMLGMLCALAFFLYKHTGKPPTTTQKLVAAGSRRVPESSAVSPPSNFIYIGTVDPSRASVSEPSESSGARSPYQKLSMKVSERYRPSPELQPLPPLIKTVSDAHPPAVSSSSSDEEESRGTAFHSPQGSSHSLDDGFHTPVSRHSHLSGAAAA----APPPHVPFSKRTSPKSRRSASSPDARVSIIPPIKHARPPPPPPPLPPPEQEEASGPSRRLRFSAPPPAPLTHIYPNVSSNSVYPPPPPPPPPPPPPP-PRKVWSAATNVSLSSSSRKKQSLSRRQVAASAKSVVKGLEEVKRKNKSVLSDDDDDVEGGKPRLKPLHWDKVRSTSDRATVWDQLKSSSFQLEGMMESLFGCAASSAPKETSRKSVIPHLEQERVLDPKKSQIAILLRALVTRDEVSEALLDGPEGLGAELLETLVKMAPTKEEEIKLKNYDGDLSKLGSAERFLRTVLDIPFAFKRVEAMLYRAFDTEVNYLRKSFQTLEVASEELKSRLFLKLLEAVLRTGRMVGTRGDATAFKLDTLLKLVDIKGTDGKTTLLHFVVQEIIRSEGSSGESAENVQTQMNSQFEDEFRKKGLQVVAGLSRDLGVKKAAGMDSDVLSSYVSKLEIGLDKVKLVLQYEKPDMQGNFFNSTKQFLKDAEEKIVSIKADERRALFLVKEVTEYFHGDTAKEEAHPFRIFMIVRDFLILDQVCKEVGRMQDRTVVGSARSFRIAASASLPVLRFHARQDTSSDEESSSP
>CAE.Chamaecrista.chafa_Chr6.5
MKAHHLSFFFIILLSLSVPVVPTAKGVNTVNESQTRRILHEPLFPASSAPPPSPPPPPPYTTPPSPNIPFFHEYPTGPPPDQTQAPPST-SNGTIANPTATQPTKPTKKVAIAISVGIVTLGMLSALAFFLYKHRVRHPIETQKLVGNNSQGIPEDP-RVPPSSFLYIGTVEPSRTSLTDPNETNGARSPYHKLSVKRSERYRPSPELQPLPPLKKPP-DGFPPAVSSSSSDDEESHETTFHSPQGSSLSYEDSYYTPVSRHRN--ETP-----HSTTSV-PYSKRTSPKSRLSASSPDIRHVMIPSIKQTHSQ---PN-QRLDKEVSSGPSRRPKFSAPPPAPLSRLHSSNSLRSLLNPPPPPPPPPPP---LRKAGSPAISVSSFSASRHKQSCSPNQGAASANSVTKASENGDNTPSSSGRLEADDTEGAKPKLKALHWDKVRATSDRATVWDQLKSSSFQLEDMMETLFGCSANSAPKEPMRKSVLPPVEPERVLDPKKSQIAILLRALVTRDEVSDALLDGPESLGAELLETLVKMAPTKEEEIKLKKYGGDLSKLGSAERFLKQVLDIPFAFKRVEAMLYRAFDAEVNYLRKSFQTLEAASEELKSRLFLKLLEAVLRTGRMVGTRGDAKAFKLDTLLKLVDIKGTDGKTTLLHFVVQEIIRSEGENGDSVDNVQNQMNSKFEDEFKKQGLPVVAGLSRDLSVKKAAGMDSDVLSSYVSKLEKGLDIVRLVLQYEKPDMQGKFFQSTKLFLKDAEEDIVRIKADERKALFLVKEVTEYFHGNAAKEEAHPFRIFMIVRDFLILDQVCKEVGRMQDRTVIGSARSFRIAANASLPVLRYNARQDRSSDEESSSP
>CAE.Senna.sento_Chr06.6
MKAHHLSFFFIILLS-LSVLVPTARGVNTVNESQTRRILHQPLFPAASAPPPSPPPPPPYTTPPSPDIPFFHEYPAGPPPDQNQPPPST-VNATIANPTATQPTKPTKKVAIAISVGIVTLGMLSALAFFLYKHRVRHPIETQKLVGGNSQGIPEDP-RVPPSSFLYIGTVEPSRTSVGDPIEANAARSPYHKLSVKRSERYRPSPELQPLPPLSKPP-DGYPPAVSSSSSSDEESHETAFHSPQGSSLSHEDSYYTPISRYSSLTGGSAASEAHSTTSV-PYSKRTSPKSRLSASSPDIRHVIIPSIKQPPPPLSQPY--QHDKEVTSGTSRRPKFSAPPPAPLIRLQSTNSTP---PNAPTRTSLNPP----RKAGSPATSVSSSSASKHQQSCSPSQGVASANSVTKDSENGGNGVGSSGRLEADDTDGAKPKLKALHWDKVRATSDRATVWDQLKSSSFQLEDMMETLFGCSTNSAPKEPIRKSVLPPVEKERVLDPKKSQIAILLRALVTRDEVSDALLDGPESLGAELLETLVKMAPTKEEEIKLKNYSGDLSKLGSAERFLKAVLDIPFAFKRVEAMLYRAFDAEVNYLRKSFQTLEAASDELKSRLFLKLLEAVLRTGRMVGTRGDAKAFKLDTLLKLVDIKGTDGKTTLLHFVVQEIIRSEGASGDSAENVQNQMNSKFEDEFKKQGLPVVAGLSRDLSVKKAAGMDSDVLSSYVSKLEKGLDKVRLVLQYEKPDMQGKFFQSAKLFLKDAEEEIVRIKANERKALVLVKEVTEYFHGNAAKEEAHPFRIFMIVRDFLILDQVCKEVGRMQDRTVIGSARSFRIAANASLPVLRYNVRQDRSSDEESSSP
>CAE.Acacia.B.7
MKAHHLSFFFIILLS-PYLVVPAPKGVT-VSETQSRRILHQPLFPATSAPPPLPPPPPPYTSPPSP-IPFFHEDPAGPLPNQNQPPPSI-PHATIANPTATQPTKPTKKVAIAISVGIVTLGMLSALAFFLYRHRVKQPIERQKLVGGNSQRIADDP-RMPPSSFLYIGTVEPSRTSVTDASETNGARSPYHKLSIKQSERYRPSPELQPLPMLSKPP-DGYPPVLSSSSSDDEESPKTVFHSPQGSSLSYEDSYYTPISRHSSLVGGQPASETYS-ATSIPYSKRTSPKSRLTASSPDIRQVMIPPIKQAPPPAPPPPACQNDKEVTNGHSRRPKFSAPPPAPLARIQSTSDTTSLHPTPPPPPPPPPPPPTPRKAGSAAISVSSSSATRNQQSCSPKHGAGSANSVTKSSDDGDKSLSSSWRLEADDTEGAKPKLKALHWDKVRATSDRATVWDQLKSSSFQLEDMMETLFGCSKNPVPTEPIRRSVLPPVERERVLDPKKSQIAILLRALVTRDEVSDALLDGPEALGAELLETLVKMAPTKEEEIKLKNYDGDLSKLGSAERFLKQVLDIPFAFKRVEAMLYRAFDAEVNYLRKSFQTLEVASEELKSRLFLKLLEAVLRTGRMVGTRGDAKAFKLDTLLKLVDIKGTDGKTTLLHFVVQEIIRSEGANGDSAGNFQNQVNTKFEDDFKKQGLQVVAGLSRDLGVKKAAGMDSDVLSSYVSKLEKGLDKVKVAFQHEKPDTQGNFFHSTKLFLKNAEEEIVRIKADERKALFLVKEVTEYFHGNASKEEAHPLRIFMIVRDFLILDQVCKEVGIMQERNVIGSSRSFRIAASASLPVLRYNARQDRSSDEESSSP
>PAP.Lotus.A.8
MKPHYLTLNIIIIFISLSLSIAV--NTAKGDKSSARRILHQPLFPATSVPPP-APPTPPETPPSSDDIPFFHEYPPGPPTDQTVSAPSTSLNGTTANPTATQPAKGTKKVAIVISVGIVVLGMLSALAFFLYKHRAKHPTETQKLVGGNSQRVHEDSTAAQPSSFLYIGTVEPTLATSNEQRESSKPRSPYHKLPMKRSDRYRPSPELQPMPPLRKPPDGNPPPAMSSSSSSDEETHDTAYHSPQNSSLSHEDGFYTPASRQSSKVGSPAPREANSTTAL-PFSKRTSPKSRISASSPDIRHAIIPSIKQAPPPPSPPP--HELQLTTVAASRRPRFSAPPPPPLAQLQSTTNTTSLNPPPPPPPPPPPPPPTSRTKGSPAVEVSPSSTSIMQQSWSPQRGASSAGSVTKFSQHVDQSVNSSERLEANDTDETKPKLKPLHWDKVRATSDRATVWDQLKSSSFQLEDMMESLFGCATNSAPKPKPRKSVFPSVDQERVLDPKKSQIAILLRALVTRDEVSEALLDGPEGLGAELLETLVKMAPTKEEEIKLRNYDGDLSKLGTAERFLKAVLDIPFAFKRVEAMLYRAFDSEVNYLRKSFQTLEAASEELRSRLFFKLLEAVLRTGRMVGTRGDAKAFKLETLLKLVDIKGTDGKTTLLHFVVQEIIRSEGAGDESAGNVQYRMESKFEDEFKKQGLQVVAGLSRDLIVKKSAGMDSDVLRGYLSKLETGLEKVRLVLQYEKPDKQGNFFNSTKLFLKYAEDEIVRLKADERKALLLVKEVTEYFHGNVAKEEAHPFRIFMIVRDFLILDLVCKEVGRMHDRIVGGSSRSFRIASSASLPVLRYNARQDGSSDEESSSP
>PAP.Medicago.A.9
MKPHNSSFNIIITIIFSSLSVNTAKRFNESDHHHTRRILHQPLFPASSAPPPTVTPPPP--QPSSDNIPFFHEYPDAPPSNQNQAAPLT-SNATTANPTATQPAKGTKKVAIAISVGIVTLGMLSALAFFLYKHRAKNAADTQKLVSTTTQRNNQDSNSSAPSNFLYIGTVEPSRRTVNDQNQTEKPRSPYHKLSVKRSDRYRPSPELQPMPPLSKPP-NGIPPAMSSEEDSDEESNETAFHSPQNSSVSQEDGFYTPVSRQSSLSGSPAKKESNSTVTPLPKSKRTSPKSKLSASSPDIRHVIIPSIKQTPLPQRQQSEKQLTSSGGIGHSRKPKFSAPPPPPLVHLQSTTNTTSLNHPPPPPPPPPPPPPMTRKSVSPTQAVSASISRLSEGPGSVGSVTKGSEPVSDHVDESLNLRSSSERLEANETEGGKPKLKALHWDKVRATSDRATVWDQIKSSSFQLEDMMESLFGCNTNSAPKPKVRKSVLPSVDHEKVLDPKKSQIAILLRALVTRDEVSEALLDGPEGLGAELLETLVKMAPTKEEEIKLKNYDGDLSKLGSAERFLKAVLDIPFAFKRVEAMLYRAFDSEINYLKKSFQTLEAASEELRSRLFFKLLEAVLRTGRMVGTRGDAKAFKLDTLLKLADIKGTDGKTTLLHFVVQEIIRSEGAETASTGSIPNQMDSKFEEEFKKNGLHVVAGLSKDLGVKKAAGMDSDVLSSYVTKLETGLEKVRSVLQYEKPDMRGNFFNSTTLFLKYAEDEIVRIKSHEREALFLVKEVTEYFHGNAAKEEAHPLRIFMIVRDFLILDLVCKEVGRMHDRIVGGASRSFRIASNAPLPVLRYNGRQDRSSDEESSSP
>PAP.Phaseolus.phavu_Chr02.10
MKALHLSFFHNLLLTSLSIAVNTAKGVKSADEFGTRRILHQPLFPESSAPPP---PLP-VETPPSPNIPFFHENPAGAPPDQSQAAPST-SNSSIANPTATQPTKGTKKVAIAISVGIVTLGMLSALAFFLYKHRAKHPVETQKLVNNNSNN-NEVDSTAPPSSFLYIGTVEPTRASTNDSRDNNKARSPYHKL--KRSDRYRPSPELQPMPPLSKPP-DGYPPAVSSSSDSDEESRGTVFHSPQNSSV---DGYYTPASRQSSLVGSPAKRDANSTTPVVPFSKRTSPKSRVSAPSPEIRHVIIPSIKQPPPPSPPPP----------KHSRKPKFSAPPPPPLKHLQSTTDTTSLNPPPPPPPPPPPPPPQPRKSVSPAVSASSNSASVKRQSWSPVE-----CSVMKSSEEVEQSVSSSERLETNDKDGAKPKLKALHWDKVRATSDRATVWDQIKSSSFQLEDMMESLFGCATNSAPKEPSRKSVLPSVDKERVLDPKKSQIAILLRALVTRDEVSEALLDGPEGLGTELLETLVKMAPTKEEEIKLKTYDGDLSKLGSAERFLKAVLDIPFAFKRVEAMLYRAFDAEINYLRKSFQTMEAASDELKSRLFLKLIEAVLRTGRMVGTRGDAKAFKLETLLKLVDIKGTDGKTTLLHFVVQEIIRSEGAGAEPAENV--KMDSKFEDEFKKQGLQVVAGLSRDLSVKKAAGMDSDVLSSYLSKLETGLDKVRLVLQYEKPDVHGNFFNSTKLFLKYAEDEIVRIKADERKALYLVKEVTEYFHGNAAKEEAHPLRIFMIVRDFLILDLVCKEVEKMHDKIVGGSGRSFRIPPNASLPVLRYNPKQDRSSDEESSSP
>PAP.Aeschynomene.A.11
MKARHLSFFITIIVSLLSLSTA--NTSN-HESHNARRILHQPLFPAASAPPPQLPPPPPPQTPPSPNIPFFHEFPGGPPPDQTQSAASSTSNGTIANPTATQPTKGTKKVAIAISVIIVTLGMLSALAFFLYKHRAKQQVETQKLVGGNSQRNSDDSRTQPPSSFLYIGTVEPTRTSASEQI-----RSPYHKLSVKRSERYRPSPELQPLPPLTKHL-DGYPPAASPSSSSDEESHQTSYHSPQNSSLSHEDGYYTPVSRQSYLSGSPAAKDAQAQTPV-PFSKRTSPKSRLSAPSPDVRHMMIPSIKKAPPPSPPPPELDHDEKVASRHSRRPKFSAPPPGPLRQLQSTATTTTPPPPPPPPPPPPPPPPPPRKTPSPAASISSSSVSRKQQSWSRSEGVSSDVSVRKGSEQVEKSVSSSERHEANETEGAKPKLKALHWDKVRASSDRATVWDQLKSSSFQLEDMMESLFGCATNSAPKEPPRKPVLPSVDHERVLDPKKSQIAILLRALVTRDEVSEALLDGPEGLGAELLETLVKMAPTKEEEIKLKNYDGDLSKLGPAERFLKAVLDIPFAFKRVEAMLYRAFDAEVNYLKKSFQTLEAASDELRSRLFLKLLEAVLRTGRMVGTRGDAKAFKLDTLLKLVDIKGTDGKTTLLHFVVQEIIRSEDAGDES---VQNQMDSKFEDEFKKQGLQVVAGLSRDLSVKKAAGMDSDVLSSYVSKLETGLDKVRLVLQYEKPDLQGNFFKSTKLFLKYAEDEIVRIKADEKKALFLVKEVTEYFHGDTAKEEAHPLRIFMIVRDFLTLDLVCKEVGRMHDRIVGGSTRSFRIAASASLPVLRYNAKQDTSSDEESSS-
>CAE.Chamaecrista.chafa_Chr1.12
MKPHHLSFFVTIIISCLSILVQTVKGTNIQYEPQTRRILHQPLFPVTSAPPPAEPPPPPAETPPSPDIPFFHEDPVGPPPDQNQSPPSSISNPAASSSSSSQNGKPAKKVAIAMSVGIVTLGMLSGLAFFLYRHRVKHPAGDTQKRG-NSQRIAEDSSRAPPSNFLYIGTVEPTRTTVNEVSERNGGKSPNHKVNVRRSDRYRPSPELQPLPPLSKPPLDGYPPAVSSSSSSSEESHETAFHSPQGSSLSYEDSYYTPVSRQSSLAGSPALSETHSSGNSLAFSKRTSPKSRL---SPDIRHAIIPSIKQPPPPPPPPPVFPHDEHVSWGPSRRPKFSAPPPAPLTHLQSANTTP--PPPPPPPPPPPPPRQTPKKIGSPAISVSSFSASRKRETWCTSEKSVAKA---SDWEHVDKRLSSSEKMEADEMDGGKPKLKALHWDKVRATSDRATVWDQLKSSSFQLEDMMESLFGCSTNVVSKETTRKPVHPPVYQERVLDPKKSQIAILLRALVTRDEVSEALLDGPEGLGAELLETLVKMAPTKEEEIKLKKYDGDLSKLGSAERFLKAVLDIPFAFKRVEAMLYRAFDTEVNYLRKSFQTLDAASEELKSRLFLKLLEAVLRTGRMVGTRGDAKAFKLETLLKLVDIKGTDGKTTLLHFVVQEIIRSEGAGGDSAENVQTQMTSKFEDEFKKQGLQVVAGLSRDLSVKKAATMDSDVLSSYVSKLEIGLDKVRSVLQYERPDIQGNFFNSMKLFLKDAEEEIVRVKADERKALFLVKEVTEYFHGDAAKEEAHPFRIFMIVRDFLILDQVCKEVGRMQDRIMVGAARSFRIAANASLPVLKYHARQDRSSDEESSSP
>CAE.Senna.sento_Chr11.13
MKAPNFTFFFFIIVTIFSI----SHTT--QHEPQPRRILHQPLFPVTSAPPPTGDSPLAADTPPSPDIPFFPEGP--PPSDQNQAAPSIPTATTSTTTTTTEKGIPTKKVAIAMSVGIVTLGMLSAFAFFLYRHRAKHPVSHKKILGSNNNSRAAPSPPPPPSNFLYIGTVEPTVT---ESANGGSIKSPYHHHPVKRSDRYRPSPELQPLPPLSKPL-DGFPPAVSSSSSSDEESHEMSFHSPQGSSLSYDDSYYTPVSRQSS----------------VPFSKRTSPKSRLSASSPDITRIIIPSIKQAPPPPPPPPPPSEPSQVPSGHSRRPKFSAPPPAPLTHLQSSSDNAPPPPPPPPPPPPPPPPPTLRKTESPAISVSSCSVSRKRQSWCGSEGEGAFSGKSKESEVVDKRVGCSEKKDDDDVDGGKPKLKALHWDKVRATSDRATVWDQLKSSSFQLEDMMETLFGCTRDVVPKESTRKPVVPPVDQERVLDPKKSQIAILLRALVTRDEVSEALLDGPEGLGAELLETLVKMAPTKEEEIKLKKYDGDLSKLGSAERFLKAVLDIPFAFKRVEAMLYRAFDSEVNYLRKSFQTLEVASEELKSRLFLKLLEAVLRTGRMVGTRGDAKAFKLDTLLKLVDVKGTDGKTTLLHFVVQEIIRSEGAGGDSAGSVQNQMSTKFEDEFKKQGLKVVAGLSRDLSVKKAATMDSDVLSSYVSKLETGLEKVRSVLQYEKADTQGNFFNSMKVFLKDAEEEIGRIKGDERKALFLVKEVTKYFHGDAAKEEAHPFRIFMIVRDFLILDQVCKEVGRMQDRIMVGAARSFRIAATASLPVLKYHARQDRSSDEESSSP
>CAE.Acacia.A.14
MKLHLSIFFFIISLS-LCLVTHAAKGTRSFNESQPRRILHQPLFPDDSAPPPSSPPPPPPDTPSSPDIPFFHENPVGPTTDQNQPPPTIPNGTTLAASATTPASKPTKKVAIAMSVGIVTLGMLSALAFFLYRHRVKHPSETQKLVNGDSQRINGDSSGAPPSNFLYIGTVEPTRASVSESVESGGGKSPYHKLPPKRSDRYRPSPELQPLPPLKKPP-DGYPPAVSSSSSSDEESHGMAFHTPHGSSLSYEDGYYTPISRQSSLAGSPTTTETHS-NNSHPFSKRTSPKSRFTAPSPDVRPVIMPSIKQAPPPPPPPPPFQHDKQVTSSASRRPKFSAPPPAPLTHLQST-----IPPPPPPPPPPLPLQTTPRKAESPAISVSSSSGSRKRQVWSASEGTASVKSITKASEHVDERLASCRRVEADDMDGGKPKLKPLHWDKVRATSDRATVWDQLKSSSFRLEDMMESLFGCSTNVVPKEAPRKLVLPPVNQEKVLDPKKSQIAILLRALVTKDEVCDALLDGTEGLGTELFETLVKMAPTKEEEIKLKKYDGDLSKLGSAERFLKSVLDIPFAFKRVEALLYRAFDTEVNYLRKSFQTLEAASEELKSRLFLKLIEAVLRTGRMVGTRGDAKAFKLDTLLKLVDIKGTDGKTTLLHFVVQEIIRSEGTGSDSAENVQKQINSKFEDEFKKQGLQVVAGLGRDLSVKKAATMDSDVLSSYVIKLESGLEKVRSVLQYEKPDTQGNFFNSMKLFLRDAEEEIVRIKEDEGKALFLVKEVTEYFHGNAAKEEAHPFRIFMIVRDFLILDQVCKEVGRMQDRIMVGAARSFRIASTASIPVLKYHARQDRSSGDESSSP
>DET.Sindora.A.15
MKAYHLSFFLIILLSLFILVPTEAKGVNNSNESQKRRILHQPLFPASSAPPPSPPPPPADTTPPSPNIPFFHEWA-GPPPDQNQSPPSS-SNGRIANPTATQPTKPTKKVAIAISVGIVTLGMLSALAFFLYKHRVKHPSETQKLVGGSSERFHDDS-RAPPSSFLYIGTVEPSRTSVSEPSEANGARSPYHKLTIKPSERYRPSPELQPLPPLSKPP-DGYPPAVSSS-SSDEESHEMAFHSPQASSLSYEDGYYTPISRHSYLAGSPAAGESQ-SANSVPYSKRTSPKSRFSASSPDIRHVIIPSIKQAPPAPPSPPSHQNGKQVIPGHSRRPKFSAPPPAPLTHLQSTYNTTSLNTPAPPPPPPPPP---PRKTGSPATSISSSSVARKAQSFSPSPAVASANGIKNASEQTDKSVSSSGRLEADDMDGVKPKLKALHWDKVRATSDRATVWDQLKSSSFQLEDMMESLFGCSTSSAPKEPTRKSVLPPVEQERVLDPKKSQIAILLRALVTRDEVSEALLDGPECLGAELLETLVKMAPTKEEEIKLKNYNGDLSKLGSAERFLKAVLDIPFAFKRVEAMLYRAFDGEVTYLRKSFQTLEAASEELKSRLFLKLLEAVLRTGRMVGTRGDAKAFKLDTLLKLVDIKGTDGKTTLLHFVVQEIIRSEGLGGDSAGSVQNQVNTKFEDEFKKQGLQVVASLSRDLGVKKAAGMDSDVLSSYVSKLEVGLDKVRLVLQFDKPDMQGNFFNSTKLFLKDAEEEIVRTKADERKALFLVKEVTEYFHGDAGKEEAHPFRIFIIVKDFLILDQVCKEVGGMQDRTMIGSARSFRIAASASLPVLRYNTSQDRSSDEESSSP
>DET.Sindora.B.16
-------------------------------------------------------------------------------------RHRTSSNGTIANPTATQPTMPTKKVAIAISVGIVTLGMLSALAFFLYRHRSKHPSETQKLVGGNPQRLPEDS-RAPPSSFLYIGTVEPSTTSVSEPSEANEARSPYHKLSIKRSERYRPSPELQPLPPLTKPP-DGYPPAVSSSSSSDEDSHGTAFHSPHGSSHSYEDSYYTPVSRQSSLAGSPVATESHSANSVVPYSKRTSPKSRLSASSPDIRHVIIPSIKSAAPPPAPPLPHLNDKQMALGPSRRSKFSAPPPALLTHLQSINNSTSLNTAPPPPPPPPPPPPTLGKVGSPATSVSSSSVSRKQQSVSPSPGVASLNGIMKAKEQIDKSVSSSERHEADDTEGAKPRLKALHWDKVRATSDRATVWDQLKSSSFQLEDMMESLFGCSTNSAPKEPTRKSVLPPLEQERVLDPKKSQIAILLRALVTKEEVSEALLDGPEGLGPELFETLVKMAPTKEEEIKLKKYNGDLLKLGSAERFLKAVLDIPFAFKRVEAMLYRAFDAEVNYLRKTFQTLEAASEELKSRLFLKLLEAVLRTGRMVGTRGDAKAFKLDTLLKLVDIKGTDGKTTLLHFVVQEIIRSEGAGGNSAESVQNQMNTKFEDEFKKQGLKVVAGLSRELDVKKAAGMDSDVLSSYVSKLEKGLDKVRLVLQYEMPDMQGNFFNSTKLFLRVAEEEIGRVKADEQKALFLVKEVTEYFHGNAAKEEAHPFRIFMIVRDFLILDQVCKEVGSMQDRTVIGSARSFRIAASASLPVLRYNARQDRSSDEESSSP
>CER.Bauhinia.A.17
MRAHHLSFFLIVLLS-LSIQLPSAKGVNTTNESQTRRILHQPLFPASTPPPGSPPPPPPVETPPSPDIPFFHEYPIQPPPDQNQPLPSS-SNSTIANPTATQPTKPTKKVAIAISVGIVTLGMLSALAFFLYKHRVKHPGETQKLVGGNSQRLPDDS-RAPPSSFLYIGTVEPSE--------NNAARSPYHKLSIKRSERYRPSPELQPLPPLSKPI-DGFPPVASSS-SSDEESQGTAFHSPHGSSLSYEDSYYTPVSRQSSLAGSPAPSESYSTASIIPHSKRTSPKSRLSASSPDIRHVMIPSIKQNPPPPPPPPPTAHDKQVASGPSRRPKFSAPPPPPLTRLQSPNNTNTLNTHAPPPPPPPPPLPTPRKASFPATSVSSSSASRKPQSESPSQGTPSTNGITKAFQHIDKSVSSSERHEADDTDGAKPKLKALHWDKVRATSDRATVWDQLKSSSFQLEDMMETLFGCSTSSIPKEPTRKSVIPPVEQERVLDPKKSQIAILLRALVTRDEVSEALLDGPEGLGAELLETLVKMAPTKEEEIKLRSYSGDLSKLGSAERFLKAVLDIPFAFRRVEAMLYRAFDAEVNYLRKSFQTLEAASEELKSRLFLKLLEAVLRTGRMVGTRGDAKAFKLDTLLKLVDVKGTDGKTTLLHFVVQEIIRSEGANDDSAVNVQNQMNTKFEDEFKKQGLQVVAGLSRDLDVKKAAGMDSDVLSSYVSKLETGLDKVRSVLQYEKPDVQGNFFNSTKIFLKDAEAEIIKIKSDERKALFLVKEVTEYFHGDAAKEEAHPFRIFMIVRDFLILDQVCKEVGRMQDRTVIGSARSFRIAASASLPVLRYNAKQDRSSDEESSSP
>CER.Phanera.A.18
MRAHHLSFFLIVLFS-LSIIVPSAKCLNTTHESHTRRILHQPLFPAS-APPPQPPPPPPADTPPSPDIPFFHEYPTEPPPDQNQPPPSS-SNSTIANPTATQPTKPTKKVAIAISVGIVTLGMLSALAFFLYKHRVKHPGETQKLVSGNSHRLPDDS-RAPPSSFLYIGTVEPSQTSVSEPSENNAVRSPYHKLSIKRSERYRPSPELQPLPPLSKPV-DGYPPAASSS-SSDEESHETAFHSPHGSSLSYEDSYYTPVSRQSSLAGSPAPSDSYSTASIVPYSKRTSPKSRLSASSPDIRHVIIPSIKQAPPPPPPPPPTPQDKQVASGPSRRPKFSAPPPPPLTRLQSSNNTP------PPPPPPPPP-PTPRKARSTATSVSSSSASRKPQSESPSQGTPPTDGITKASQHVHRNVSSSERLEADDTDGAKPKLKALHWDKVRATSDRATVWDQLKSSSFQLEDMMETLFGCSTNSIPKEPTKKSIIPPVEQERVLDPKKSQIAILLRALVTRDEVSEALLDGPEGLGVELLETLVKMAPTKEEEIKLKSYSGDLSKLGSAERFLKAVLDIPFAFRRVEAMLYRAFDAEVNYLRKSFQTLEAASEELKSRLFLKLLEAVLRTGRMVGTRGDAKAFKLETLLKLVDVKGTDGKTTLLHFVVQEIIRSEDASDDSAVNVQNQMNTKFEDEFKKQGLQVVAGLSRDLGVKKAAGMDSDVLSSYVSKLEMGLDKVRSVLQYEKPDMQGNFFNSTKIFLKDAEGEIIRIKADERRALFLVKEVTEYFHGDAAKEEAHPFRIFMIVRDFLILDQVCKEVGRMQDRTVIGSARSFRIAASASLPVLRYNAKQDRSSDEESSSP
>CER.Cercis.cerca_Chr6.19
MRAHHLSFFFIVLLS-LSILVPTAKGVNTTNESQTRRILHQPLFPAS-APPPQPPPPPPADTPPSPDIPFFHEYPTGPPPDQNQPPPSS-SNDTIANPTATQPTKPTKKVAIAISVGIVTLGMLSALAFFLYKHRVKHPGETQKLVGGNSHRLPDDS-RAPPSSFLYIGTVEPNQTSVNEPSETNAARSPYHKLSIKRSDRYRPSPELQPLPPLSKPI-DGYPPAISSS-SSDEESHETAFHSPQGSSLSYEDSYYTPVSRQSSLAGSPAPSDSYSTASVVPYSKRTSPKSRLSASSPDIRHVIIPSIKQTPPPPPPPPPTPHDKQVASGPSRRPKFSAPPPPPLTRLQSPNNTNSFNTHPPPPPPPPPP-PTPRKAGSPATSVSSSSASRKPKSESPSQGTPPTNGITKASQHVDKSVSSSERLEADDTDGAKPKLKALHWDKVRATSDRATVWDQLKSSSFQLEDMMETLFGCSTNSIPKEPTKKSVLPPVEQERVLDPKKSQIAILLRALVTRDEVSEALLDGPEGLGAELLETLVKMAPTKEEEIKLKSYSGDLSKLGSAEKFLKAVLDIPFAFRRVEAMLYRAFDAEVNYLRKSFQTLEAASEELKSRLFLKLLEAVLRTGRMVGTRGDAKAFKLETLLKLVDVKGTDGKTTLLHFVVQEIIRSEGASDDSAVNVQSQMNTKFEDEFKKQGLQVVAGLSRDLGVKKAAGMDSDVLSSYVSKLEMGLDKVRSVLQYEKPDIQGNFFNSTKIFLKDAEAEIIRIKADERKALFLVKEVTEYFHGDTAKEEAHPFRIFMIVRDFLILDQVCKEVGRMQDRTVIGSARSFRIAASASLPVLRYNARQDGSSDEESSSP
>CER.Bauhinia.B.20
MRAHHLSFFLIVLLS-LSILVPTANGVNTDNESQTRRILHQPLFPAS-APPPPPPPPPPVDTPPSPDIPFFHEYPAGPPPDQNQPPPSSSSGTIIANPTATQPTKPTKKVAIAISVGIVTLGMLSALAFFLYKHRVKHPGETQKLVGGNSQRLPDDS-RAPPSSFLYIGTVEPSQTSVSEPNETNAARSPYHKLSIKRSDRYRPSPELQPLPPLSKPI-DGHPPAVSSS-SSDEESHETVFHSPQGSSISYEDSYYTPISRQSSLAGSPAPSDSYSAASVVPYSKRTSPKSRISASSPDIRHVIIPSIKQAPPPPPPPLQTPHDKQVASGPSRRPKFSAPPPAPLARLQSPNNTNTHAPPPPPPPPPPPPPHTTRKVGSPATSVSSSSVSRKPQSDSPNLGTPSTNGITKASQRVDESVSSFERLEADDTDSAKPKLKALHWDKVRATSDRATVWDQLKSSSFQLEDMMETLFGCSTNSITKEPTRKSVLPPFEHERVLDPKKSQIAILLRALVTRDEVSEALLDGPEGLGAELLETLVKMAPTKEEEIKLKSYSGDLSKLGSAERFLKSVLDIPFAFRRVEAMLYRAFDAEVNYLRKSFQTLEAASEELKSRLFLKLLEAVLRTGRMVGTRGDAKAFKLETLLKLVDVKGTDGKTTLLHFVVQEIIRSEGAGDDSAASVQNQMNTKFEDEFKKQGLQVVAGLSRDLGVKKAAGMDSDVLSSYVSKLEMGLDKVRSVLQYEKPDMQGNFFNSMKIFLKDAEAEIIRIKADERKALFLVKEVTEYFHGDTAKEEAHPFRIFMIVRDFLILDQVCKEVGRMQDRTVIGSARSFRIAANASLPVLRYNARQDRSSDEESSSP
>CER.Phanera.B.21
MKAHHLSFFLILSLS-LSILLPTAKGVNTANESQTRRILHQPLFPSS-APPPPPPPPPPADTPPSPDIPFFHEYPTGPPPDQNQPPPSS-SNGTIANPTATQPTKPTKKVAIAISVGIVTLGMLSALAFFLYKHRVKHPGETQKLVGVNSQRLPDDS-RAPPSSFLYIGTVEPNQTLVSEPSETNAARSPYHKLSIKRSDRYRPSPELQPLPRLSKPI-DGSPPAVSSS-SSDEESHETVFHSPQGSSLSYEDSYYTPVSRQSSLTGSPVPGDSYSTASVVPYSKRTSPKSRLLASSPDIRHVIIPSIKQAPPPPPPPEQTPHDKQVATGPSRRPTFWAPSPPPLTRLQSSNNTLSFNNHPPPPPPPPPPPQTTRKAGSPATSASSSSVSIKPQSESPNQGTPYTNGITEASQHVDESVSSSERPEADDADGVKPKLKALHWDKVRATSDRATVWDQLKSSSFQLEDMMETLFGCSTNSIPKEPTRKSVLPHFEHGRVLDPKKSQIAILLRALVTRDEVSEALLDGPEGLGAELLETLVKMAPTKEEEIKLKNYNGDLSKIGPAERFLKAVLDIPFAFRRVEAMLYRAFDAEVNYLIKSFQTLEAASEELKSRLFLKLLEAVLRTGRMVGTRGDAKAFKLETLLKLVDVKGTDGKTTLLHFVVQEIIRSEGAGDDSAGNVQNQMNAKFEDEFKKQGLQVVAGLSRDLGVKKAAGMDSVVLSSYVSKLETGLDKVRSVLQYEKPDMQGNFFNSTKIFLRDAEAEIIRIKADERKALFLVKEVTEYFHGDTAKEEAHPFRIFMIVRDFLILDQVCKEVGRMQDRTVIGSARSFRIAANASLPVLRYNARQDRSSDEESSSP
>OUT.Arabidopsis.O.22
MKALQSRFFFFFFFYFFSVSV---------SSEAHRRILHQPLFPESSTPPPQSTPSPP--LPDTPDQPFFPENPSTPQQTLFPPPPVSAVNGGLPIPTATQSAKPGKKVAIVISVGIVTLGMLSALAFFLYRHKAKHASDTQKLVGGGSRRFQEDSPTTTSSTFLYMGTVEPTRVSASESNGTGPVSSPYRKLSAKRSERYRPSPELQPLPPLAKPPPSDSPSALSPSSSSSEECRDTAFYTPHGSAISSDDGYYTAFPRSA---GS------------LPHSKRTSPRSKAASRSPEMKHVIIPSIKQKLPPPVQPPPLESDEQELPYSQNKPKFSQPPPPPRAAFQAITQEPPLQTPPPPPPPP-PPPPRPRDFQMLRKVTNSEATTNSTTSPSRKQAFKTPSPKTKAVEEVNSSAGSLEKSGDGDTDPSKPKLKPLHWDKVRASSDRATVWDQLKSSSFQLEDRMEHLFGCSGSSAPKEPVRRSVIPLAENERVLDPKKSQIAILLRALVTREEVSEALTDGPESLGAELLETLVKMAPTKEEEIKLREYSGDVSKLGTAERFLKTILDIPFAFKRVEAMLYRAFDAEVKYLRNSFQTLEEASLELKSRLFLKLLEAVLMTGRMVGTRGDAIAFKLDTLLKLVDIKGVDGKTTLLHFVVQEITRSEGTTT-TKETI-----LHGNDGFRKQGLQVVAGLSRDLVVKKSAGMDFDVLSSYVTKLEMGLDKLRSFLKTETT--QGRFFDSMKTFLKEAEEEIRKIKGGERKALSMVKEVTEYFHGNAAREEAHPLRIFMVVRDFLVLDNVCKEVKTMQEMMGSASARSFRISATASLPVLRYKARQDDSSDSEHSS-
>OUT.Prunus.O.23
-RHHHSALFFSIFLSLISLSLTPLHALQ-TVTAIQRRILHQPLFPDSSSPPPPIPPPPPPDVSSDPDQPFFHELPSGSTPDQPQSPPPP-SNATVPIPQASQPTKGTKRVAIAASVGIVTLGMLSALAFFLYRHRVKHPSESEKLVNGGSQRFADDS-RIPPSSFLYIGTVEPSRTSTTSSETTAELRSPYHRLSVKRSDRYRPSPELQPLPPLSKPPQNLSPSPVSSS---DEESHETAFHSPNCSSISYDDSYYTP--RQGSVNGANCA-PIHVANSI-PHSKRTSPKSRLSVSSTTR-NQVAPPPPPPPPPPPMPIQTQAQQRAPTYSHKRPKFSSPPPPPLARVSRAP-----VPPPPPPPPSRPPILRQQEVGDSETKVSAMSVSAKTQSSASIPIGSFENGTRKTAEPVDESLVSSESFEADDAGGAKPKLKPLHWDKVRATSDRATVWDQLKSSSFQLEDMMETLFGCSANSVPKEPIRRSVLPPVEQERVLDPKKSQIAILLRALVARDEVTDSLLDGPEGLGAELLETLVKMAPTKEEEIKLRDYQGDISKLGTAERFLKAILDIPFAFKRVEAMLYRAFNTEVKYLRKSFQTLEEASEELKSRLFLKLLEAVLRTGRMVGTRGDAKSFKLDTLLKLVDIKGTDGKTTLLHFVVQEIIRSEGSVVDSTENA-KKMPINAEDDFKKQGLQIVAGLGRDLSVKNAAGMDSDVLSGYVSKLEMGLEKVKLVLQYEKPDMQGKFFNSMKIFLKEAEEEILRIKADERKALYMVKEVTEYFHGDTAKEEAHPFRIFMIVRDFLVLDQVCKEVGRMQDRTLVGSARSFRIAATASLPVLRYNVRQDNSSDDESLSP
>OUT.Vitis.O.24
----CFYLFFVLLLS-FSLHTA-------ATALSQRRILHQPLFPDSSPPPGSPPPPPDSQVFPNPDQPFFPEVPTGPTTDASQPPPAT-TNGTAPIPTATQPTKPTKKVAIAISVGIVTLGMLSALAFFLYRHRVKHPGESQKLVGGGSQSFQEES-RVPPSSFLYIGTVEPSRRSGNEANGANGTGSPYHKLSIKRSDRYRPSPELQPLPPLNNPPVRNSPQAMSWS---DEEGHETVFYTPQASSIGNDEGFYTPVSRQNSNSSSSATTESHGTSPV-PHSKRTSPKSRRSASSPETKHAIIPSIKQQPPPPPPPPPSAQSSQLAIAHPKRPKFSTPPPPPVARLQALTNQETSTIPAPPPPPPPPPLTTPRKSGSSESSVIPSEVLTTPQSRILKTNSTPGNEMTKPLENGSGGASSSGRLDADDVDGAKPKLKPLHWDKVRATSDRATVWDQLKSSSFQLEDMMETLFGCSAVSIPKEATRKSVLPPVEQERVLDPKKSQIAILLRALVTRDEVSEALLDGPESLGAELLETLVKMAPTKEEEIKLRDYSGDISKLGTAERFLKAVLDIPYAFKRVEAMLYRAFDTEVKYLRKSFQTLEAASEELKSRLFLKLLEAVLRTGRMVGTRGDARAFKLDTLLKLVDIKGTDGKTTLLHFVVQEIIRSEDGGSDPTENLQTKSQTKMEDDFKKQGLQVVAGLSRDLGVKKAAGMDSDVLSSYVSKLEVGLEKVKLVLQYQKPNVTGKFFDSMKLFLKEAEEEIIKIKTDERKALLLVKEATEYFHGDAAKEEAHPFRIFMIVRDFLILDQVCKEVGRMQDRTMVGSARSFRISATASLPVLRYNVRQDTSSDEESSSP
>OUT.Quillaja.O1.25
MKAHHLSFFLIVSLS-ISVLVPTAKGVNIYSKSTTRRVLHQPLFPDSSAPPPSPPPPPPPDTPPSPDIPFFHEYPTGQPPAQSQPPPSP-SNGTIPIPTATQPAKPTKSVAIAISVGIVTLGMLSALAFYLYRHRVKHPGESQKLVGEDSQRFPEDS-RAPPSSFLYIGTVEPSQRSISEASETNGESSPYHKLSIKRSDRYRPSPELQPLPPLTKPP-QGSPPAASSSSSSDEESHETAFHSPQGSSLSYEESYHTPVSRQSYLVNNSQATETRA-TNSVPHSKRTSPKSRFSVSSPDMRHVIIPKNVQPPPPPPPPPPLEYGKQSALGPPKRPKFSSPPPPPLTFLKSTNNPKNFVTPPPPQPPPLPPSQTPGKVVSLGASDSASSVSVRPASWSPSHKASSADGIRKTSENVHRRFSSSERLDANDMEGAKPKLKPLHWDKVRATSDRATVWDQLKSSSFQLEDMMETLFGCSANSIPKEPTRRSVLPPADQERVLDPKKSQIAILLRALVTLEEVSEALLDGPEGLGVELLETLVKMAPTKEEEIKLRDYHGDTSKLGSAERFLKTVLDVPFAFKRVEAMLYRAFDSEVSYLRKSFQTLEAASEELKSRLFLKLLEAVLRTGRMVGTRGDAKAFKLDTLLKLVDIKGTDGKTTLLHFVVQEIIRSEGAGSDSAGNM----HPNMEDEFKKQGLQVVAGLSRDLGVKKAAAMDSDVLSSYLSKLEMGLDKVRLVLQYEDPDTQGNFFNSIKQFLREAEEEIVRIKADERKTLFLVKEVTEYFHGNAAKEEAHPFRIFMIVRDFLILDQVCKEVGKMQDRTMVGSARSFRIAASASLPVLRYNMRQDISSDEESSSP
>OUT.Quillaja.O2.26
MKAHHLSFFFVALLF-LFIVVPTAKGVNIFSETRTRRILHQPLFPESSAPPP-PPPPPPPETPSSPDIPFFHEYPTGPPPDQTQPPPSP-SNGTIPIPTATQPAKPTKRVAIAISVGIVTLGMLSALAFYLYRHRVKHPGESQKLVGGDSQRFADDS-RVPPSSFLYIGTMEPSQRSVSDISETNGESSPYHKLSIKRSDRYRPSPELQPLPPLTKPP-QGSPPAASSS---DEESHETVFHSPQGSSVSYEESYYTPVSRQSYLVNNNAATETRA-TNSVPHSKRTSPKSRFSVSSPDVGHVIVPKQTQPPPPPPPPPPLVHGKESASGPLKRPKIS--PPPPLTFIQSTNNPASKNYSTPPPPPPPPPLSTPGKAGSSVASDAASSVSIRPASWSPSHKASSADGITKTSENGHRRFSSSDRLDADDMEGAKPKLKPLHWDKVRATSDRATVWDQLKSSSFQLEDMMETLFGCSTNSMPKEPTRRSVLPPADQERVLDPKKSQIAILLRALVTREEVSEALLDGSEGLGSELLETLVKMAPTKEEEIKLRDYHGDISKLGSAERFLKAVLDIPFAFKRIEAMLYIAFDTEVSYLRKSFQTLEAASEELKSRLFLKLLEAVLRTGRMVGTRGEAKAFKLDTLLKLVDIKGTDGKTTLLHFVVQEITRSEGAGSDSTGNVQNQMHSNMEDEFKKQGLQVVAGLSRDLGVKKAAAMDSDVLSSYLSKLEMGLDKVRLVLQYEKADTEGSFFNSTKQFLREAEEEIVRIKADERKTLLLVKEVTGYFHGDAAKEEAHPFRIFMIVRDFLSLDHVCKEVGQMQDRTMVGSARSFRIAASASLPVLRYNMRQGISSDEESLSP
