# Supplementary material for: Legume genome structures and histories inferred from Cercis canadensis and Chamaecrista fasciculata genomes
Source: Plant J. 2026 Jun 10;126(5):e70981. doi: 10.1111/tpj.70981 (PMC13252982; doi:10.1111/tpj.70981)
Supplement: Supplementary file 8 — Data S8. Manuscript supplement; Compressed directory of aligned sequences from 36 gene families with members deriving from syntenic blocks from selected species. [file TPJ-126-0-s004.gz › S8_wgd_block_tree/40_wgd_aln_fas/Legume.fam3.00889]

>PAP.Lotus.A.1
MKCFFFKRISNADPDLNRSKK-KTQA---SNRPTSALSSPRSVEELYREKEQNFRVFTLQELVDATNGFNRMLMVGEGGFGKVYRGTISPLNGQGDPVVVAIKKLTRGLQGHKEWLAEVQFLSIVDHPLVKLLGYCSVDGRREIQRLLVYEFMPRSLEDHLFSRSFPPLPWKTRLQIMLGAAQGLHYLHHGLEVQVIYRDFKSSVLLDTKFHPKLSDFGLAREGPTGDQTHVSTKVVGTRGYAAPEYIETGHLRLKSDIWSFGVVLYEILTGRRVLETKLPPEEQKLLQWVKTYPAESSRFSMIMDPRLAKQYSLDAARRIAKLADSCLKKNPEDRPSMSQIVESLKRALQLSETSNSTQNMIQSPRSKLTQKV
>PAP.Medicago.A.2
MKCFFFKQKSKSDPDLNRKKK-K----NHAKKSISAHSSPRSIKELYKEKEHNFRVFTLQELVDATNGFNKVLKIGEGGFGKVYRGTITPENGIGNPIVVAIKKLTRGFQGHKEWLAEVQFLGIVNHPLVKLLGYCSVDGE-SIQRLLVYEFMPRSLEDHLFSRSLPTLPWKIRLQIMLGAAQGLQYLHEGLEIQVIYRDFKSSVLLDKKFHPKLSDFGLAREGPTGDQTHVSTAVVGTRGYAAPEYIETGHLKSKSDIWSFGVVLYEILTGRRTIERTLPKVEQKLIEWVKNYPADSSRFSLIIDPRLRKQYSLDAARKIAKLADSCLKKNAEDRPSMSQIVESLKQALQCS---------------------
>PAP.Phaseolus.phavu_Chr02.3
MNCFFFKNKSKSPPELPKGRKKKTQVVNGAPKSPSTVPSLRSIKELYKEKEQSYRIFSLKELVDATNGFNRMLKIGEGGFGKVYRGTIS-EDG-AAPIVVAIKKLNHGLQGHKEWLAEVQFLSVANHPLVKLLGYCSIDSQKGIQRLLVYEFMSRSLEDHLFSFSLPHLPWPTRLQIMLGAAQGLYYLHNGLEIQVIYRDFKSSVLLDKQFHPKLSDFGLAREGPTGDKTHVSTAVVGTQGYAAPEYVQTGHLKVQSDIWSFGVVLYEILTGRRALNRNRPIGEQKLVEWVKNYPANSSRFNMIIDPRLKNQYSLGAARKVANLADCCLKKNPEDRPSMNQIVESLKQALQESETKNTSSNITKSTR-------
>PAP.Aeschynomene.A.4
MMCFLFKQKSKSDPEFQKSSKNKNGASNRAARSTSSVSSPKSVRELYKENQHNNRVFTFRELIDATNGFNRMLKIGEGGFGSVYKGTISPQDGQGEPIVVAIKKLTRGFQGHKEWLAEVQFLGIVNHPLVKLLGYCSVDTERGIQRLLVYEFMPRSLEDHLFNHSLPHLPWKTRLQIMLGAAQGLDYLHEGLEVQVIYRDFKTSVLLDTNFHPKLSDFGLAREGPTGDKTHVSTAVVGTQGYAAPEYIETGHLKDKSDIWSFGVVLYEILTGRRVLERNHPPGEQKLLEWIKKYPADSSRFSTVMDPRLRNQYSLVAARKIAKLADSCLKKSPEDRPSMNKIVESMKEALQLSETSNTPQNKTESPLSKFVRK-
>PAP.Lotus.B.5
MKCFFFKEKCKSAPELQNRSKKKNPAGNRAANSTGSVSSVKSVTDLYREKEHNFRVFDWKELRDATNGFNRMLKIGEGGFGSVYKGSIKPPDGSGDPIVVAIKRLTQGFQGHKEWLAEVQFLSIVNHPLVKLLGFCSVDGERGIQRLLVYEYMPRSLEHHLFNKTLPTMPWKTRLEIMLGAAQGLAYLHEELEIQVIYRDFKCSVLLDADFHPKLSDFGLAREGPQGDHTHVSTAVVGTQGYAAPEYIETGHLKVQSDMWSFGVVLYEILTGRRSLERNRPTAEQKLLDWVKLYPADSSRFTMIMDPRLRNQYSLGAARKIAKLADSCLKKNPEDRPPMSQIVESLKQALQFSETSNTSQDIGESSRSKLVRKG
>PAP.Phaseolus.phavu_Chr03.6
MKCFFFKDKCKSAPELH---KKKNPAVNRAANSTGSLSSPKSVKDLYREKENSFRVFTLQELRDATQGFNRTLKIGEGGFGSVYKGSIRPSDGQGDPFPVAIKRLTRGFQGHKEWLAEVQFLGIVNHPLVKLLGYCSVDGERGIQRLLVYEFMPGSLEDHLFNKSLPCMPWKTRLEIMLGAAQGLAYLHQGLEIQVIYRDFKSSVLLDADFHPKLSDFGLAREGPQGDQTHVSTAVVGTQGYAAPEYIETGHLKVQSDMWSFGVVLYEILTGRRSLERNRPSAEQKLLDWVKQYPADTSRFVVIMDPRLRNQYSPQGARKIAKLADSCLKKNPEDRPSMSQIVEALQQALQHSETSNSSQDIASSSRSKLVRKS
>PAP.Medicago.B.7
MKCFFFKEKSKSAPELQNKNKNKSPASKRATNSTGSISSPRSVKDLYREKEQSFRVFTFQELRDATNGFNRMLKIGEGGFGSVYKGSIKPPDGQGDPVIVAIKRLTRGFQGHKEWLAEVQFLSIVNHPLVKLLGYCSVDGERGIQRLLVYEFMPRSLENHLFSRTLPVLPWKTRLEIMLGAAEGLAYLHEGLEIQVIYRDFKSSVLLDEDFHPKLSDFGLAREGPQGDQTHVSTAVVGTQGYAAPEYIETGHLKVQSDMWSFGVVLYEILTGRRSLERNRPTTEQKLLDWVKQYPADTSRFSMIMDPRLRNQYPIVAARKIAKLADSCLKKNAEDRPSMSQIVEGLKQALQFSEMSNTPHDNAESSRSRLVQKG
>PAP.Aeschynomene.B.8
MNCFFFKEKCKSAPELQNRDKKKNPAVNRASNSTGSISSPKSVKELYKEKEQNFRIFNLQELRDATNGFNKMLKLGEGGFGSVYKGSIRPQDGHGDPIVVAIKRLTRGFQGHKEWLAEVQFLGIVSHPLVKLLGYCSVDGERGIQRLLVYEFMPRSLEDHLFNKSLPVLPWKTRLEIMLGAAQGLAYLHEGLEIQVIYRDFKSSVLLDENFHPKLSDFGLAREGPQGDQTHVSTAVVGTQGYAAPEYIETGHLKVQSDMWSFGVVLYEILTGRRSLERNRPTPEQKLLDWVKQYPADSNRFTLIMDPRLRNQYSLPAARKVAKLADSCLRKNPEDRPSMSQIVESLTQALQISEMPSTSQNPGESSRSKLVRKG
>CAE.Chamaecrista.chafa_Chr1.9
MNCFFFKRESKSAPELQNDRRKKNPALDRGSKSASSLPSPRSVTELYREKEHNLTVFDLKELLDATNGFNRMHKIGEGGFGSVYKGTLRPQNGRRDPIVVAIKRLTHGFQGHKEWLAEVQFLGIVNHPLVKLLGYCSVDGERGIQRLLVYEYMARSLEDHLFNRSFPVLPWKTRLQIILGAAQGLAYLHEGLEVQVIYRDFKTSVLLDENFHPKLSDFGLAREGPTGDNTHVSTAVVGTHGYAAPEYIVTGHLKVECDIYSFGVVLYEIITGRRALDRNRPPSEQKLLDWAKQYPADTSRFSMIIDPRLRNQFSPGAVRKVAKLADSCLKKNPQDRPTMSQIVENLKQALQCSETSETSQNATESSRSPLARK-
>CAE.Senna.sento_Chr11.10
MSCLFFKRESKSAPELQSTSRRKHPELDRGSKSTSALPSPRSVTELYKEKEQNFRVFNLKELIDATSGFNRMHKIGEGGFGSVYKGTIRPRNGRGDSVVVAIKKLTRGFQGHKEWLAEVQFLGIVNHPLVKLLGYCSIDGERGIQRLLVYEFMTRSLEDHIFNRNFPSLPWKTRLQIMLGAAKGLAYLHEGLEVQVIYRDFKTSVLLDADFNPKLSDFGLAREGPRGDDTHVSTAVVGTQGYAAPEYIETGHLKAECDIYSFGVVLYEIITGRRALDRNRPTTEQKLLDWVKQYPADTSRFSMIIDPRLRNNFSPGSVRKVAKLADSCLKKNPQDRPTMSQIVESLEQALQCSETSETSES---SSRSPLVQKG
>CAE.Acacia.A.11
MSCFFFKGEAKSAPELQNERPRNNPAVNRVCKSTSSIPSPRSLTEVYKEKESDFRVFSLQELVQATNGFNRMLKIGEGGFGSVYKGTIKPPGGRGDPIVVAIKKLKHGFQGHKEWLAEVQFLGVVNHPLVKLLGYCSVDGERGTQRLLVYEYMARSLEPHLFNPSLPTLPWKTRLQIMIGAAEGLAYLHEGLEFQVIYRDFKTSVLLDENFHPKLSDFGLAREGPQGDNTHVSTAVVGTQGYAAPEYVDTGHLKAECDIYSFGVVLYEIITGRRALDRNRPAAEQKLLNWVKQYPADTDRFSMIIDLRLRNHFSPGAIRKVAKLANTCISKNPKDRPTMAQIVESLKEALQVSETSSTSQSSAESSRSALARRG
>CER.Bauhinia.A.12
MKCFFFRRLSRSNQELQNKRSKKKKYPAGASKSTSSLSSPRSVSELYKEKEHNLKVLTLEELSEATNGFSRMQKIGEGGFGSVYKGTIRPQNGCGHPILVAIKRLTRGFQGHKEWLAEVQFLGIVNHPLVKLLGYCSVDGERGIQRLLVYEFMPRSLEDHVFNNASPVLPWKTRLQIMLGAAQGIAYLHEELEVQVIYRDFKSSVLLDNDFHPKLSDFGLAREGPVGDQTHVSTAVVGTRGYAAPEYVETGHLKVQSDVWSFGVVLYEILTGRRALDRNRPTMEQKLLDWVKQYPVNSSSFSMIIDQRLRNQYSIASARKIAKLADSCLKKNPEDRPSMSQIVESLKQAL------------------------
>CER.Phanera.A.13
MKCFFFKRSSKSNPKLQNESSKKNPALDGASKSTSSLASQRSLSELYKEKEHNLKVFTLGELSEATNSFHRMRKIGEGGFGSVYKGTIRPQNGHGDPILVAIKRLTRGFQGHKEWLAEVQFLGIVNHPLVKLLGYCSVDGERGIQRLLVYEFMPRSLEDHLFSKAFPVLPWKTRLQIMLGAGQGIAYLHEEMEIQVIYRDFKSSVLLDNDFHPKLSDFGLAREGPIGDQTHVSTAVVGTHGYAAPEYVETGHLKVQSDIWSFGVVLYEILTGRRALDRNRPTMEQKLLAWVKQYPVNSSSFSMIIDQRLRNQYSIGSARKIAKLADNCLKKNPEDRPSMSQIVESLKQALQYSEGTN-----------------
>CER.Cercis.cerca_Chr6.14
MKCFFFKRLSKSDPELQNESKKKNPALDRASKSTSSLASPRSVSELYKEKEHNLKVFTLVELSEATNGFNRMQKIGEGGFGSVYKGTIRPQNGRGDPILVAIKRLTRGFQGHKEWLAEVQFLGIVNHPLVKLLGYCSVDGERGIQRLLVYEFMPRSLEDHLFNRSFPVLPWKTRLQIMLGAAQGIAYLHEELEVQVIYRDFKSSVLLDNDFHPKLSDFGLAREGPTGDRTHVSTAVVGTRGYAAPEYVETGHLKVQSDIWSFGVVLYEILTGRRALERNRPTMEQKLLDWVKQYPVDSGSFSMIIDQRLRNQCSIGSARKIAKLADSCLKKNPEDRPSMSQIVESLKQALQYSETSNTSHNVTESSRSKLVRKG
>CER.Bauhinia.B.15
MKCFFFKRLSKSDPGLQNESKKKNPAMDRISKSTSSLPSPRSVSELYKEKEHNLRVFTLEELSEATSGFDRMKKIGEGGFGSVYRGTIRPENGRGDPIIVAIKRLTRGFQGHKEWLAEVQFLGIVNHPLVKLLGYCSVDGEIGIQRLLVYEFMPRSLEDHLFNRRFPVLPWKTRLQIMLGAAQGIAYLHEEMEVQVIYRDFKTSVLLDKDFHPKLSDFGLAREGPTGDQTHVSTAVVGTQGYAAPEYVETGHLKVKSDIWSFGVVLYEILTGRRALERSRPTMERKLLEWVKQYPVDSVSFTMVIDPRLRNQYSIGSARKIAKLADSCLKKNPEDRPSMSEIVEGLKQALQYSETSNTA--TSESSRSKVVLK-
>CER.Phanera.B.16
MKCFFFKRLSKSDEGVRNESKKKNPGLYRTSKSASSLASPRSISELYKEKEHNLRVFTLEELIEATNGFNRAQKIGEGGFGSVYRGTIRSQNGRGDPTIVAIKRLTRGFQGHKEWLAEVQFLGIVNHPLVKLLGYCSVDGERGIQRLLVYEFMPRSLEDHLFNRTLPVLPWKTRLQIMLGAAQGIAYLHEEMEVQVIYRDFKTSVLLDKDLNPKLSDFGLAREGPTGDRTHVSTAVVGTRGYAAPEYVETGHLKVKSDIWSFGVVLYEILTGRRALERNRPTMEQKLLDWVKQYPVDSVSFSMIIDPRLRNQYSIDSARKIAKLADSCLKKNPEDRPSMSEIVESLKQALLYSETSNTSESS------------
>DET.Sindora.A.17
MKCFFFTGKSSSAPDLQNQKKKRNPELDRTTKSTSSLPSPRSISELYKEKENNLRVFTTEELVEATDNFNRTLKIGEGGFGSVYKGTIKPQGGLVESTVVAIKKLTRGFQGHKEWLAEVQFLGIVNHPVVKLLGYCCEDGERGIQRLLVYEFMPRSLENHLLSRTSPALPWRTRLQIMLGAAQGLVHLHE--ELKVIYRDFKASILLDNDFRPKLSDFGLAREGPTGDRTHVSTAVVGTHGYAAPEYIETGHLKMQSDIYSFGVVLYEILTGRRALERNLPTPEQRLLDWVKQYPSDSGRFSMIMDPRLRNQYSPGAAKKIAKLANKCLKKTPEDRPAMSQIVESLKQAIQFSEPSSNSRSMAGSSRIKMDRKR
>DET.Sindora.B.18
------------------------------------------------------------------------MKIGEGGFGSVYRGTIPPQNGRGDPIVVAIKKLTRGFQGHKEWLAEVQFLGVVDHPVVKLLGYCSVDAERGIQRLLVYEFMPRSLEHHLFNRALPPLPWKTRLQIMLGAAQGLAYLHEGLEVQVIYRDFKSSVLLDNEFNPKLSDFGLAREGPTGDRTHVSTAVVGTQGYAAPEYIETGHLRIQSDIYSFGVVLYEILTGRRALERTRPAAEHKLLDWVKQYPVDSGRFSMIIDIRLRSQFSPGAAKKIAKLADSCLRKNPEDRPTMNQIVESLKQALQLSETSNTSQNMASSESSRKTRKG
>CAE.Chamaecrista.chafa_Chr6.19
MDCFCFKEKRGSKPSRESQSQSKNKD--LTVRSSSSLPSPKTLTELYKEKEHNLRVFTLQELHDATSGFNRMLKIGEGGFGSVYKGTVRTHDGQGDPIVVAIKSLTRGHQGHKEWLAEVQFLGIVNHPMVKLLGYCSEDGERGIRRLLVYEYMPRSLEDHLFRRAFPTLPWKTRLKIMLGAARGLAYLHDGLEVQVIYRDFKSSVLLDADFHPKLSDFGLAREGPMGGQTHVSTAVVGTYGYAAPEYVETGHLRIQSDIWSFGVVLYEMLTGRRALDRRRQK-DQKLIEWVKQYPANTSRFNMIMDPRLRNEYSPGAARKVAKLADSCLNRKPEERPSMSQVAESLKEALQYSESSDTA---SGSSRSILVQKA
>CAE.Senna.sento_Chr06.20
MKCFFFKKGSKSAQESQNQRKKKNPSSEHSVRSSSSLPSPKTLTELYKEKEHNLRVFTLQELKNATNGFNRMLKIGEGGFGSVYKGTIKPQDGRGDPTVVAIKSLTRGFQGHKQWLAEVQFLGIVDHPLVKLLGYCSEDGERGIQRLLVYEFMPRSLEDHLFRRALPTLPWKTRLQIMLGAARGLAYLHEGLEVQVIYRDFKSSVLLDTDFHAKLSDFGLAREGPIGDQTHVSTAVVGTRGYAAPEYIETGHLKVQSDIWSFGVVLYEMLTGRQALDRRRPT-EQKLLEWVKQYPADSSRFSIIMDPRLRNEYSPGAARKVAKLADSCLKKKPEERPSMSQVVESLKQALQYSETSNT----------------
>CAE.Acacia.B.21
MKCFLFKRGSKSSSESQKRRQKNQSGSNHAVSPTSSLPLPRTLAELYKEKEHDLRVFTFQELSEATNDFDRMLKIGEGGFGSVYKGTIKPQDGRGDPIVVAIKRLAHGFQGHKEWLAEVQFLGIVNHPLVKLLGYCSEDGERGIQRLLVYEFMPRSLEDHLFRRIFPSLPWKTRLQIMLGAAQGLLYLHEELEIQVIFRDFKSSVLLDTNFHPKLSDFGLAREGPIGDQTHVSTAVVGTHGYAAPEYIETGHLKVQSDIWSFGVVLYEMLTGRRSLDRSQTK-EQKLLEWVKLYPADSRRFGMIMDPRLRNEYSHGAARKVAKLAERCLNKKPEERPPMSQVVERLKQALQDSETSKMASET---SRPKLV---
>OUT.Arabidopsis.O.22
MNCLFFMKKPKSRGNMEKEKKNIKSATTRKTTLSFNLPSPTSIKDLYTDREQNLRVFSFKELSDATCEFSRKLKIGEGGFGSVYKATINNGDSHSSPLTVAVKKLRQSLQGHKQWLAEVHFLGVVNHPVVRLLGYCSEDRE----RLLVYELMSRSLEDHLFTLRTLTLSWKQRLEIMLGAAQGLAYLH---EIQVIYRDFKSSVLLNEEFHPKLSDFGLAREGPEGDNTHVTTARVGTDGYAAPEYVITGHLKTHCDVYSFGVVLYEIITGRRTLERMKPLAEQKLLEWVKKYPINSKRFKMIVDSKLCNKYPIAMVRRVAKLADHCVNKIDKERPTMAFVVESLTNIIEESNSEDMGSS-------------
>OUT.Arabidopsis.O.23
MNCLFFKKKPRKQQKDNNKNKRKNSATNRSETSSFNLPSPRSIKDLYTEREQNLRVFSYEELSKATYVFSRKLVIGEGGFGIVYKGKILSNGDSDPPLVVAIKKLRQGLQGHKQWLAEVQFLGVVNHPVVKLIGYCSEDGETGIERLLVYEYMSRSLEDHLFPRRSHTLPWKKRLEIMLGAAEGLTYLH---DLKVIYRDFKSSVLLDDQFCPKLSDFGLAREGPDGDNTHVTTARVGTHGYAAPEYVQTGHLRLKSDVYSFGVVLYEIITGRRTIERNKPVAERRLLDWVKEYPADSQRFSMIVDPRLRNNYPAAGARSLAKLADLCLKKNDKERPTMEIVVERLKKIIEESDSEDYPMATTTTKESSQVRRR
>OUT.Prunus.O.24
MKCFFFKQGAQSAPELRNQSKSSDLVLDRATKSSSSLPSPRSIPELYKEKEHNLRVFSYQELREATNGFNRLLKLGEGGFGSVYKGTISPEHGQGSPIVVAIKRLPRSLQGHKEWLAEVQFLGVVNHPLVKLLGYCSVDGERGIQRLLVYEYMPRSLEDHLFNRALPTMPWMTRLQVMLGSAEGLAYLHQGLEVQVIYRDFKSSVLLDEQFRAKLSDFGLAREGPTGDRTHVSTSVVGTYGYAAPEYIETGHLSTHSDLWSFGVVLYEILTGRRVLDKNRPPAEQKLLYWVKQFPADGKRFSMIIDPLLRGQYSLTAARKLAKLADSCLNKNAKDRPTMSEVVEVLKQALQDSEAGTSSENRSEASGSKLAKRK
>OUT.Vitis.O.25
MKCFLYFKQSKSAPELKNQNKSDTSSASRTTKSAGSMASPRSIPELYREKGQDLRVFSLPELRDATNGFNRLLKIGEGGFGNVYKGTISPADGQGNPTVVAIKKLQQGFQGHKEWLAEVQFLSVVSHPLVKLLGYCSVDGERGIQRLLVYEYMPKSLENHLFNRTMSTLPWKMRLQIILGAAEGLAYLHEGLEIQVIYRDFKSSVLLDENFNPKLSDFGLAREGPTGDHTHVSTAVVGTQGYAAPEYIETGHLTVKSDIWSFGVVLYEILTGRRTVERNRPQSEQKLLDWVKQFPADGKRFSMIIDPRLRDQYSLVAARRVAMLANSCLNKNPKDRPTMREVVESLKKAIQESEDGNPSDRNRESSHSNMANSD
>OUT.Quillaja.O1.26
MKCFLFKRGSNSAPELQNQNKHKNPALDRATKSSGSLPSPRSIPELYKEKEHNLRVFTFQELRDATNGFSRLLKIGEGGFGSVYKGTIRPPNGRGNPTLVAIKKLKNGLQGHKEWLAEVQFLGVVDHPLVKLLGYCSIDGERGIQRLLVYEFMPRSLEDHLFNRVLPTLPWKRRLQILLGVALGLAYLHGGLEVQVIYRDFKTSVLLDENFHPKLSDFGLAREGPTGDRTHVSTAPVGTYGYAAPEYVELGRLSVQSDIWSFGVVLYEILTGRRALERNRPIAEQKLLLWVKQYPADSNRFSMIIDPRLRNQYSLGAAREIAKFADSCLNKNPKDRPEISQVIQSLKQAIEYSDEPTTSRNMTSKSSQSMVPK-
>OUT.Quillaja.O2.27
MKCFRYYRGSNSAPELQNQRKQKNLVLDRVTKSSDSFPSPRSIPELYREKEHNLRVFTFQELRDATNGFNRLLKIGEGGFGSVYKGTIRPPDG----QVVAIKKLRDGSQGHKEWLAEVQFLGVVNHPLVKLLGYCCVDGERGMQRLLVYEFMPMSLEDHLFNRALPILPWKTRLQIMLGVAQGLAYLHGGLEVQVIYRDFKSSVLLDNNFQPKLSDFGLAREGPTGDRTHVSTAPVGTYGYAAPEYVELGRLTIHSDIWGFGVVLYEILTGRRALERNRPTGEQKLLVWVKQYPTDSKRFSMIIDPRLGKQYSVGAAREIAKLADSCLDKNPKDRPAISQVVQSLKQAIEYSEEPSTSKNMTKSSQSKLIRKV
