# Supplementary material for: Legume genome structures and histories inferred from Cercis canadensis and Chamaecrista fasciculata genomes
Source: Plant J. 2026 Jun 10;126(5):e70981. doi: 10.1111/tpj.70981 (PMC13252982; doi:10.1111/tpj.70981)
Supplement: Supplementary file 8 — Data S8. Manuscript supplement; Compressed directory of aligned sequences from 36 gene families with members deriving from syntenic blocks from selected species. [file TPJ-126-0-s004.gz › S8_wgd_block_tree/40_wgd_aln_fas/Legume.fam3.01016]

>PAP.Medicago.B.1
------------DLRFKSICGAASALPTYRAVLLKKKLECNCIIQIGEASYSLHKFPLISKSGHIRKLISESSNADVPLIELIDVSGGSETFELAAKFCYWIFEISVEITMLRCVAKYLEMTEDYSDRMVGRTDSYLEVALKSMSGAISILHTSETLLPIAKKAKLLS-----------KESHFGSSGRSDGSSNEEMSSNASHQRPAIDWWAEDLTVLRIVFFQRVLIAM------------IIMLYSQKSLRGLVSPFTKEGKFSHISFVLGFI--------------------------------------------------------------------------------------------------------------------------------------------------------------------------------------------------------------------------------------------------------------------------------------------------------------------------------------------
>PAP.Medicago.B.2
-------------------------MKRTSEWNYSQEIPSDVAIQIGEASYSLHKFPLISKSGYIRKLISESSDDDVPLIELIDVPGGSEAFELAAKFCYGIFEISVEIAMLRCVAEYLEMTEDYSVGLVGRTDSYLEVALKSMSGAISILHTSETLLPIAEKAKLVSRCIDAIAFIASKESQFGSSGRSDGSSNEVMSSAASHQRPAVDWWAEDLTVLKIDFFQRVLIAMMARGFKNCGIGPIIMLYSQKSLRGLEIFGKGRKDIEAHEEHEKRLILEILVSLMPREKAISVSFLSLWLKAAIYLETTVACRFDLERRIAMQLGQAVLDDLLFPSF--SGDTSFDVETVQRIMMYLESEVENH--YNADDEYYSSPQRDIFRVGKLLESYLAEIATDRLSVPKFICLAELMPEKSRTTEDGMYRAIDIYLKAHPFVSDTDRKKVCSMMDFQKLSREARTHAAQNRLPAQNVAQILYYEQQRLRDNMDGSVGSDSPSTPDKRNVYSSELYPATNEVSKLRREEELKLEIVKLKIKIKEMEKSTVESPINSPLLVSSPSADKPPLPRKSFLNSVSRKLGRLSPFQRAHPVIR-PKDRIQLDKIRRYSIS
>PAP.Lotus.B.3
-------------------------MKKTSEWNFPQEIPSDVTVQIDNASFSLHKFPLISKCGYIRKLVSESSEADVSFIELSNVPGGAEAFDLAAKFCYGIFEISVEIAMLRCVAEYLEMTEDNSIGLVGRSDFYLEVALETISGAVSVLHMPETLLQVAEKAKLVNRCIDAIAYMASKQSQLCSPARSQCSSDGVMSSMASHRRPVVHWWGEDLTVLRIDIFQRVLIAMMGRGFKQFDLGPIIMLYAQKSLEGLEIFGKGRKELEPQHEHEKRVVVETLVSLLPREKAMSVSSLSMLLRAAIYLETTVACRLDLEKRVAMQLGQAVLDDLLIPSYSFPGNTLFDVDTVQRIVVYLEFEIGNHSVSSADDEYFSPSQRGIVRVGKLMENYLAEIAADRLPASKFISIAELIPEQSIPTEDGKYRAIDIYLKAHPFLSEMEKKNVCSVMHCQKLSRDARAHAAQDRLPVQTVLQVLSFQQKHLRETMNGGVNWDGTSIPDKLNVYSAELNPVSKVISNLRREEELKREIVKLKMKLQEIEKPAHSSAPSSPLIAYSPSVNKPPLPRKSFMKSVSRKLGRLYPFSRAAADTTPFKDRLKPEKKIRHSIS
>PAP.Phaseolus.phavu_Chr03.4
-------------------------MKRTSGWAFSHEIPSDVTVQVGEVSFSLHKFPLVSKCGYIEKLVSESSGEDVSFIELYDVPGGAEAFELATKFCYGVFEISVEIAMLRCVAEYLEMTEDYSVGLVGRADSYLEMALKTISGAVSILHVSARFLPIAEKAKLVSRCIDAIAFIASKETQLFSSMRGDISSDG----IASHQRPVVQWWAEDFTVLRIDIFQRVVIAMMARGFKQFALGPIIMLYAQKSLRGLEIFGKGRKKIEAQEEHEKRVVLETLVSLLPREKAMSVSFLSMLLRAAIYLETTVACRLDLEKRIALQLGQAVLDDLLIPSYSFTGDTLFDVDTVQRIMMYLQSENEKHSAYNADDEYFSPPQSDIYGIGKLMENYLAEVATDRLPVSKFITLAELIPQLYRSTEDGMYRAIDIYLKAHPILSDTEKKKVCSVMDCQKLSRDACAHAAQDRLPVQTVVQVLYYEQQRLRDSVDGSVGWDSPNFRDKANLSPNGLNPVSNEFSNLRREEELKLEIVKLKMKLKEIERSSLISASSSPVIYASPSADKPPLPRKSFMNSVSKKLGRLSPFSRAGAATNPVKGRVKPDKNRRHSIS
>PAP.Aeschynomene.B.5
-------------------------MRTTTEWIFSHEIPSDITIQVGEASFSLHKFPLVSKCGYIRKLISESSDSDVSFIELSDVPGGAEAFELAAKFCYGIFEIGVEIAMLQCVSEYLEMTEDFSVGLVARTNSYLEVALKTISGSASVLCMPESLLPVAEKSKLVSRCIDSIAYIACKESQFCSSVRSGSGIDDVMNSIVSHQRPVVEWWVEDLTVLRIDIFQRVVIAMLARGFKKHAIGPVLMLYAQKSLRGLEIFGKGRKKIEAQEEHEKGVVLETIVSLMPQEKAMSVSFLSMLLRAAVYLETTVSCRLDLEKRMAMQLEQAVLDDLLI-----TGDTLFDVDTVKRIMVYLESKMGNYSVYSSEDEYFSPPKSDMDRIAKLMESYLAEIALDRLPVPKFISLAQLIPEQSRATEDGMYRAIDIYLKAHPALTDMERKKVCSIMDCQKLSREACAHAAQDRLPVQTVVQVLYYEQQRLRDTMDGTIADQE----YCPSISPAKPKPISNDISNLRREEELRLEIVKLNIRLKEMEKYSLTSADSSSVSVSSPSSDRPPLPRRSFISSVSRKLGRLSPFLRADAATNPAIGRMKLEKNRRHSIS
>PAP.Lotus.A.6
MVDRGQGKKAAIDLSLKKKELLSSAMKRTSEWIFSQEIPSDVSVKVGEATFTLHKFPLVSKCGYIRKLVSESSDADITLVELSDVPGGAEAFELAAKFCYGIFEISVEIAILRCVAEYLEMTEDFSVGLVGRADAFLEVALKTIAGAVSILHVSENLLPIAERAKLVNRSIDAIAYIVCKESQFCASGRSESGSDGVASSTSSHQRPVVDWWAEDLTVLRIDIFQRVLIAMMARGFKQYAIGPILMLYAQKSLRGLDIFGKGRKKIEPRQEHEKRVVLETLVSLLPREKAMSVSFLSMLLRAAIYLETTVACRLDLEKRMAMQLVQAVLDDLLIPSYSFTGDTLFDVDTVLRIMSYLESQ--HHSIYNEDDEYFSPSQSDMERVGKLMENYLAEIATDRLSVPKFISLAELIPEQSRPAEDGMYRALDIYLKAHPNLSDMERKKVCSVMDCQKLSREACAHAAQDRLPVQTVVQVLYYEQQRLRDAMNGSASGEAPSVPAKLNVFSSDLHPVSNELTSLKREEDLKLELVKLKMRLKEIENSTIKSGANSPVVNASPSADKPPLPRRSFISSVSKKLGRLSPFPRADGVSPFAKGRTKPNKDRRHSIS
>PAP.Medicago.A.7
MVDRGLDKTSASDLSVKKQELLSSAMKRTSDWIFSQEIPSDVNVQIGESSFTLHKYPLVSKCGYIRKLVSESNDSDVSFVELSDVPGGAEAFELAAKFCYGIFEINVEIAMLRCVAEYLEMTEDYSVGLVARTDAYLDVALKTIAGSVSILHISESLLPIAEKTKLVSKCIDAIAYIACNESQLCTSVRSESGSDGVMSSVSSQQRPVVDWWAEDLTVLRIDLFQRVLIAMMARGFKQFAIGPILMLYAQKSLRGLDIFGKGRKKIEPRQEHEKRVILETIVSLLPKEKAMSVSFLSMLLRAAIYLDTTVACRLDLEKRMAMQLGQAVLDDLLIPSYSFTGDTLFDVDTVQRIMNYQESQIGNHFVYNGDDEYFSPPQSDIERVGKLMENYLAEIATDRLSVAKFISLAELIPEQSKPTEDGMYRALDIYLKAHPNLSDMERKKVCSIMDCQRLSREACAHAAQDRLPVQTVVQVLYYEQQRLRDAMNGSETAESPSIHTKLNVYSGDI-QVSNELTSLRREEDLKLEVVKLKMKLKEIEISTLKSTVNSPIANASPSHSKPPLPRKSFISSVSKKLGKLSPFPRLDGIVS-AKGKIKPNKNRRHSIS
>PAP.Aeschynomene.A.8
MVDRGQEKTAASDLSLKKKELLSSAMKRTSEWIFSQEIPSDVNVQVGEVSFSLHKFPLVSKCGYIRKLVSESNDADVSFIELSDVPGGSEAFELAAKFCYGIFEISVEIATLRCVAEYLEMTEDYAVGLVARADAYLEVALKTIAGAVSILHVSENLLPMAERAKLVSRCIDAIAYIACKESQFCTDG--D-GSEGVM---ASHQRPVVDWWAEDLTILRIDIFQRVIIAMMARGFKQFALGPILMLYAQKSLRGLDIFGKGRKKMEPRQEHEKRVVLETVVSLLPRERAMSVSFLSMLLRAAIYLETTVACRLDLEKRMAMQLGQTVLDDLLIPSYSFTGDTLFDVDTVLRIMTYLESHLGNHLAYNADDEYFSPPQSDTERVGKLMENYLAEIATDRLPVPKFISLAELIPEQSRPTEDGMYRAIDIYLKAHPTLSDMERKKVCGVMDCQKLSREACAHAAQDRLPVQTVVQVLYYEQQRLRDAMNGNSGESPSSAQSKTSVYSTDLHPVSNELSTLRREQDLKLELVKLKMKLKEIENSTLKSGVASPVVNASPSSDKPPLPRKSFISSVSKKLGRLSPFLRADGITPFGKPRTKPNKNRRHSIS
>PAP.Phaseolus.phavu_Chr02.9
MMDRGEKIVAGIDLSLKKKELLSSAMKRTSEWIFSQEIPSDVNVQVGEDSFSLHKFPLVSKCGYIRKLVSESNDADVSSIELSDVPGGAEAFELAAKFCYGIFEINVEIATLRCVAEYLEMTEDYSVGLVGRTDAYLEVALKTIAGAVSVLHMSETLLPIAERTKLVSRCIDAIAYIACKESQFCSSARSDSGSAGVVSSVASNQKPIVDWWAEDMTVLRIDIFQRVIIAMMARGFKQYAIGPILMLYAQKSLRGLDVFGKARKKIEPRQEHEKRVVLETIVSLLPREKVMSVSFLSMLLRAAIYLETTVACRLDLEKRMAMQLGQAVLDDLLIPSYSFTGDTLFDVDTVQRITTYLESQTGNHLLHNVDDEYFSPPQSDVERVGKLMENYLAEIATDRLPVPKFTCLAELIPEQSRPTEDGMYRAIDIYLKAHPALSDMERKKVCSVMDCQKLSREACAHAAQDRLPVQTVVQVLYYEQQRLRDAMNGNGSGES-SVDSKLNVYSSDLQPASNELSTLRREQDLKLELVKLKRRLKEIETTTPKSAVNSPAVSASPSADKPPLPRRSFMSSVSKKLGRLSPFVRADGVAPFAKGRTKPNKNRRHSIS
>CER.Bauhinia.B.10
MVDRDKEKTAASDMSSKKQELLSSTTKRTSEWISSQEIPSDVIVQAGEASFSLHKFPLVSKCGYIRKIVSESSDADVSLIELSDVPGGAEAFELVAKFCYDIFEINMEIVTLRCVAEYLEMTEDYSPGLVARTDAYLEVALKSLAGAVSVLHSSENLLPIAEKAKLVSRCIDAIACIACKESQFCTTERGESGTEGVVSPIAS--RPMVDWWAEDLTTLKIEIFQRVLIAMMARGFKQYALGPTLMLYAQKSLRGLDCFGRVRKKIGAQEEHEKRVILETIVSLLPREKALSVSFLSMLLRAAIYLETTVACRLDLEKRMAMQLGQAVLDDLLIPSYSFTGYTLFDIDTVQRIMMYLESEIGNHFVYNPDDQYFSPPQSDMERVGKLMETYLAEIAADRLPVPEFISLAELIPESSRPTEDGMYRAIDIYLKAHPDLSDMEKKKVCGVMDCQKLSREACAHAAQDRLPAQTVVQVLYYEQQRLRDAMHGNVGGNTPSIPSKLNVFSADLYPVSM----------------------------------------------------------------------------------------------
>CER.Phanera.B.11
MVNRDQEKTAASDMSLKNQELLSSAMKRTSDWIFSQEIPSDVIVQIGEASFSLHKFPLVSKCGYIRKIVSESIDADVSLIELSDVPGGAEAFELAAKFCYGIFEINMEIAMLRCVAEYLEMTEDYSVGLVARTDAYLEMALKSLAGAVSVLHSSENFLPIAERAKLVSRCIDAIAYIACKESQFCTAGRGESGTEGVVSSMASR--QMADWWAEDLTVLKIEIFQRVLIAMMARGLKQYALGPILMLYAQKSLRGLDIFSKGRKKIEAQEEHEKRVILETIVSLLPREKAMSVSFLSMLLRATIYLETTVACRLDLEKRMAMQLGQAVLDDLLIPSYSFTGDTLFDVDTVQRIMMYLESETGNRLVYNPDDEYFSPPQSDMERVGKLMETYLAEIAADRLPVSKFINLAELIPESSRPTEDGMYRAIDIYLKAHPGLSDMEKKKVCSVMDCQKLSREACAHAAQDRLPAQIVVQVLYYEQQRLRDAMNGNVGGNSPSIPSKLNVFSADLQPVSSELSSLRREEGLKLEIVKLKMKLKEIERSTIKSTVGSPAASASPSADKPPLPRKSFINAVSKKLGRLSPFQRADHTGTNAKGRNKPSKNRRHSIS
>CER.Bauhinia.A.12
MVDLDREKTAACDMSLKKQDLLSSAMKRTSEWIFSQEIPSDVIVQVGEASFSLHKFPLVSKCGYIRKIVSESSDADVSIVELSDVPGGAEAFELAAKFCYGIFEMSIGIAMLRCVAEYLEMTEDFSVGLVARTDAYLEVALKNLAGAVSILHTSENLLPVAERAKLVSRCIDAIAYIAYKESQFCTTGKGESGAEEVVSSITS--RPMVDWWAEDLTVLRIDIFQRVLAAMMARGFKQYALGPILMLYAQKSLRGLDIFGKGRKKIELQQEHEKRVTLETIVSLLPREKAMSVSFLSMLLRAAIYLETTVACRLDLEKRMAMQLGQAVLDDLLIPSYSFTGDTLFDVDTMQRIMMYLESEIGNHLVYNVDDEYFSPTKSDMERVGKLMETYLAEIAADRLPVPKFISLAELIPEISRPTEDGMYRAIDIYLKAHPGLSDIDRKKVCSVMDCQKLSREACAHAAQDRLPVQTVVQVLYYEQQRLRDAMNGSASEDSPSKPSKLNVFSSDLNPVSSELSSLRREEDLKLELVKLKMKLKEIERSTIKSTVSSPISTASPSAYKPPLPRKSFLNSVSKKLGRLSPFLRADGIAPNAKGRNKPSKNRRHSIS
>CER.Phanera.A.13
MVDRDQEKTAASDMSLKKHELLSSAMKRTSEWIFSQEIPSDVIVQVGEASFSLHKFPLVSKCGYIRNFVSESSDVDISLIELSDVPGGAEAFELAAKFCYGIFEISIEIAMLRCVAEYLEMTEDYSVGLVARTDAYLEVALKSLAGTVSILHTSENLLPVAERAKLVSRCIDAISYIAYKESQFCTTGKSETGTEGVA--CSITSRPMVDWWAEDLTVLRIDIFQRVLVAMMARGFKQYALGPTLMLYAQKSLRGLDILGKGRKKIEPQQEHEKRVILETIVSLLPREKAMSVSFLSMLLRAAIYLDTTVACRLDLEKRMAMQLGQAVLDDLLIPSYSFTGDTLFDVATVQRIVMYLESETGNRLVYNVDDEYFSPPKSDMERVGKLMETYLAEIAADRLSVPKFISLAELIPETSRPTEDGMYRAIDIYLKAHPGLSDMERKKLCSVMDCQKLSREACAHAAQDRLPVQTVVQVLYYEQQRLRDAVNGSADGDSPSIPSKLNVFSADLHPVSNELSSLRREEDLKLELVKLKMKLKEIEKSTIKSTVSSPISSASPSADKPPLPRKSFINSVSKRLGKLSPFLRADGIAPNAKSRNKPSKNRRHSIS
>CER.Cercis.cerca_Chr6.14
MVDRDQEKTAASDMSLKKQELLSSAMKRTSEWIFSQEIPSDVIVQVGEASFSLHKFPLVCKCGYIRKIVSESSDADVSLIELSDVPGGAEAFELAAKFCYGIFEISIEIAMLRCVAEYLEMTEDYSVGLVSRTDAYLEVALESLAGAVSILHTSENLLPIAERAKLVSRCIDAIAYIACKESQFCTTRRGESGSEGVVSSMAS--RPMVDWWAEDLTVLRIDIFQRVLIAMIARGFKQYAIGPILMLYAQKSLRGLDIFGKGRKKIEPQQEHEKRVILETIVSLLPRENAMSVSFLSMLLRAAIYLETTVACRLDLERRMAMQLGQAVLDDLLIPSYSFTGDTLFDVDTVQRIMMYLESEIGNHLVYNADDEYFSPPESDMERVGKLMESYLAEIAADRLPVPKFVSLAELIPEPSRPTEDGMYRAIDIYLKAHPGLSDMEKKKVCSVMDCQKLSREACAHAAQDRLPVQTVVQVLYYEQQRLRDAMNGSVGGDCPSIPSKLNVFSADLHPVSSELSSLRREEDLKLELVKLKMKLKEIETSAIKSTVSSPVVSASPSADKPPLPRKSFINSLSKKLGRISPFLRADGIAPNAKGRNKSSKNRRHSIS
>CAE.Chamaecrista.chafa_Chr1.15
MVDRDQEKADAGDLSLKKKELLSSAMKRTSEWIFSQEIPSDVTVRVGEASFSLHKFPLVSKSGYIRKLVSESSDADVSLIELHDVPGGAEAFELAAKFCYGIFEICIEIAMLRCVAEYLEMTEDYSAGLVVRADAYLEVALKSLAGAVSILHMSESLLPIAERAKVVSKCIDAIAFIACKESQFCGSGRSDGGTEGVVSSMASNQRPIVDWWAEDLTVLRIDIFQRVLIAMMARGFKQYSIGPILMLYAQKSLRGLELFGKGRKKIEPRQEHEKRVVLETLVSLLPKEKAMSVSFLSMLLRAAIYLETTVACRLDLEKRMAMQLGQAVLDDLLIPSYSFTGDTLFDVDTVQRIMMYLESETGNHLVFNGDSEYFSPSQSDMERVGKLMENYLAEIATDRLPVPKFVSLAELIPEKSRSTEDGMYRAIDIYLKAHPDLSDLEKKKVCSVMDCQKLSREACAHAAQDRLPVQTVVQVLYYEQQRLRNTMNGGVAEDSPP---SVDVYPSNVHPVSNELSKLRREEGLKLELVNLKMRLKEIEKSTTNSTVSSPATSASPSANKPPLPRKSLISSVSKRLGKLSPFLRFDGVTPSSKGRTKPNKNRRHSIS
>CAE.Senna.sento_Chr11.16
-------------------------MKRTTEWIFSQEIPSDVTVQVGEASFSLHKFPLVSKCGYIRKLVSESSDADVSFIELHDVPGGAEAFELAAKFCYGIFEIGIEIAMLRCVAEYLEMTEDYSVGLVSRTDGYLEVALKSLEGAVSILHASESLLPIAERAKLVSRCIDAIAYIACKESQSCASSRSDGGTEGVVSSMASHQRPIVDWWAEDLTVLRIDIFQRVLIAMMARGFKQYAIGPILMLYAQKSLRGLEIFGKGRKKIEPRQEHEKRVVLETLVSLLPKEKALSVSFLSMLLRAAIYLETTVACRLDLEKRMAMQLGQAVLDDLLIPSYSFTGDTLFDVDTVQRIMMYLESEGGNHLVYNADSEYFSSPQSDMERVGKLMENYLAEIATDRLPVPKFINLAELIPEKSRPTEDGMYRAIDIYLKAHPDLSDMEKKKVCSVMDCQKLSREACAHAAQDRLPVQTVVQVLYYEQQRLRDSMNGSVGTESPSVPSKLNVYSNNLHPVSNELSSLRREEDLKLELVKMKMKLKEIERSTTKSAASSPGAIASPSADKPPLPRRSFINSVSKKLGRLSPFLRSDGLIPSSKGRTKPNKNRRHSIS
>CAE.Acacia.A.17
MADRDQEKTDTGDVSLKRKQLLSTTMKRTSDWIFSQEIPSDVTVEVGGASFQLHKFPLVSKCGYIRKLVSESSEADVSLIQLHEVPGGAEALELAAKFCYGIFEITIDIAMLRCVAEYLEMTEDYSVGLVARTDAYLEVALKSLAGAVSILLVAEKLLPIAEKAKVVSRCIDAIAYIACKESQFCSNTTR--GGDGGVSSMASHQRPIVDWWAEDLTVLRIDIFQRVLIAMMARGFKQYAIGPILMLYAQKSLRGLEIFGKGRKKIEPKQEHEKRVVLETIVSLLPKEKAMSVSFLSMLLRAAIYLETTVACRLDLEKRMAMQLGQAVLDDLLIPSYSFTGDTLFDVDTVQRIMMYLESETISHSVFGADYEYFSPPQTDMERVGKLMENYLAEIATDRLPVPKFISLAELIPEKSRPTEDGMYRAIDIYLKAHPDLSDMEKKKVCSVMDCQKLSREACAHAAQDRLPVQTVVQVLYYEQQRLRDAMNGSEGEESASIPSKLNVYSADLHPVSNELSSLKREEDLKLELVKLKIRLKEIEESATKSAVNSPMASASTSSAKPPLPKKSFINSVSKKLGRLSPFLRSDGVTPSAKSRTKPSKNRRHSIS
>CAE.Chamaecrista.chafa_Chr6.18
-------------MSLKKEKLLSSAMKRTSEWLFSNEIPSDVTIQVEEASFSLHKFPLVSKCGYIRKLVSESSDADVPIIELGDVPGGAEAFELAAKFCYGIFEMSIEIAMLRCVAEYLEMTEDYSVGLVGRTDAYLEIALKSLAGAVSILKKSENLLPMAERAKLVSRCIDAIAFIACKESQFCCTTTSTSGSEGGMVSSS----MEVEWWAEDLTVLRIDIFQRVLIAMMARGFKPYAIGPIVMLYAQKSLR--EIAGKGRKKIEGAEEHEKRVVVETIVSLLPRDKEMSVSFLSMLIRASIYLETTVACRLDLEKRMALQLGQAVLDDLLIPTYSLTGDTLFDVDTVQRIMMYLELDMGSLFGQDDADDYFSPPLSNMEKVGKLMESYLAEIATDFLPVSKFVSLAELIPEQSRPVEDGMYRAIDIYLKAHPALSDMERKKVCSVMDCQKLSREACAHAAQDRLPVQTVVQVLYYEQQRLRDAVDGTPSVSSNNNNNKLIPYPADSHHFSSDISNLKREKELKVELVKLKMKLKEIENSSLMSASSSPVSNASPSADRLSMRRKSFINSVSKRLAKLSPFTRGDGVTNSSKSPTRPSKNRRNSVS
>CAE.Senna.sento_Chr06.19
-------------------------MKRTSDWIFSHEIPSDVTVQVEEASFSLHKFPLVSKCGYIRKLVSESSEADVPIIELSDIPGGAEAFELAAKFCYGIFEMTIEIAMLRCVAEYLEMTEDYSVGLVGRTDAYLEVALKSLAGAVSILQKSEKLLPIAERAKLVSRCIDAIAFIACKESQFCSTRRSTSSTEGVVSS------TVVEWWAEDLIVLRIDIFQRVLIAMMARGFKQYAIVPILMLYAQKSLRGSDTIGKGRKKIEGGEEHEKRVVLETIVSLLPKEKAMPVSFLSMLLRASIYLETTVACRLDLEKRVASQLDEAVLDDLLIPTYSLTGETLFDVDTVHRVMMYYESGMGSHLEYNADAEYFSPPRSNMERVGKLMESYLAEIATDRLPVSKFVSLAELIPEQSRPMEDGMYRAIDIYLKAHPILSEMERKKVCSVMDCQKLSREACAHAAQDRLTVQTVVQVLFYEQQRLRDVVDGSPSVAS--SNNKLNLYSADSHHFSNDLSNLRREKELKLELVKLKMKLKEIENSTLMSAVSSPVSNASPTSHKLSLRRKSFMNSVSKKLARFYPFLRNDVASSSSSKHTKTSKSRRHSVS
>CAE.Acacia.B.20
---------------KMKEELLSTAMKRTSKWVFSNEIPSDVTVQVAETPFFLHKFPLASKCGYIGKLISESDHTDSSIIELRDVPGGAEAFELAAKFCYGIFEMSIEIATLRCVAEYLEMTEDYSVRLVARTDAYLEVALKSLPGAVSVLHKSENLFPIAEKAKLVSRCIDSIAYIACKESQFCTS-REESVTEDIISSMESHQTEVIDWWAEDLTVLRIDIFQRVLIALMARGFKQFALGPILMLYAQESLRLSELTVKGRNKIEVGKEHEKRVVLEAIVSLLPREKAISVSFISMLLRAAIHLETTVACRLDLEKRMAMQLGHAALDDILIPTYSLTGETLFDVDTVQRILMYHESDTGKNLASSAESEFFSPAQTDVDRVGKLIVNYLAEISTDRLPVIKFVSIAELIPQQSRPTEDGIYRVIDIYLKAHPALSDMERKKVCSVLDCQKLSREACSHAVQDRLPVQTVVQVLYCEQQRLRDAMEG-----SPSTLSNFILYPTDSDHSSYDLSNLKKQKELKSELVKLRMKLREMNKSTPMSVVNSPASNASPSADKFSTPRKSPINSLSKKLARLTPFLRAK-------DHTKPSKHRRHSIS
>DET.Sindora.A.21
MVDFDQGKTAASNMSAKKKELLSSALKRTSEWIVSQEVPSDVTIQVGEASFPLHKFPLISKCGYIRKLVSESSAADVLVIKLSNVPGGAEAFELAAKFCYGIFEISIEIAMLLCVAEYLEMTEDYSVGLVGRTDAYLEVALKSLAGAVSVLHKSENLLPIAERVKLVSRCIDAIAYIACKESQFCGSTRGERSTEGVISSTASHQRPMVDWWAEDLTVLRIDIFQRVLIAMMSRGFKQYAMGPILMLYAQKSLRGLDIFGKGRKKIQLREEHEKRVILETIVSLLPRERALSVSFLSMLLRAAIYVETTVACRLDLEKRVAMQLGQAVLDDLLIPSYLFTGDTLFDVDTVQRIMMYLELESESSSVYNADHEYLRSVQSEADRIAKLMENYLAEVATDRLPVSKFISIAELIPEQPRATEDGMYRAIDIYLKAHPSLSDMEKKKVCSVMDCQKLSREACAHAAQDRLPVQTVVQVLYYEQQRLRDAMNSNADTESPSAHSKLNVDSSDPQPVSNEISRLRREEDLKLELVKLKMKLKEIERTTTRSAVSSPVTKTSPSADKPPLPRKSFVNSMSKKLGNL---LRADGFSP-SKGRTKPSKNRRHSIS
>DET.Sindora.B.22
MVDRDQEEKITSDMAMNKKELLSTALKRTSEWISSQEIPSDVTVQVGEASFSLHKFPLVSKCGYIRKLVSESSDADVSLIELRDVPGGVEAFELAAKFCYGIFEISIEIAMLRCVAEYLEMTEDYSVGLVGRTDAYLEVALKSLAGAVSILHTSENLLPIAERAKLVSRCIDAIAYIACKESQFCSSGSGEGSTEGVVSSMASHQRPVVDWWAEDLMVLRIDIFQRVLIAMIARGFKQYAIGPILMLYAQKSLRGLEMSGKGRKNIEPRQEHEKRVVLETIVSLLPKEKAMSVSFLAMLLRAAIYLETTVACRLDLEKRMAMQLGQAVLDDLLIPSYSFTGDTLFDVDTVQRIMTYFESEAGNLPVYSAENDYFSSPQRDVERVGKLMENYLAEIATDRLPVSKFISLAELIPEQSRATEDGVYRAIDIYLKAHPVLSDLERKKVCSVMDCQKLSREACAHAAQDRLPVQTVVQVLYYEQQRLRDAMNGSVGVESSSVPSKLNVYSSDLQPLSNELSSLRREQDLKLEVVKLKMKLKEIERTTLKSAESSSLTNASPSYDKPPLPRKSFISSMSKKLGRLSPFLRADGFMP-SKGRTKPDKNRRHSIS
>OUT.Quillaja.O1.23
MVDSNQEEPTTFHLSFKKKELRSTAMERTSDWIFSQEIPSDVTVQIGEVCFSLHKFPLVSKCGYIRKLVSESSDSDLSVIELHDVPGGAEAFELAAKFCYGIFEISTEIAMLRCVTEYLQMTEDYSVGLVGRTEAYLEVVLQNLAGAISVLHMSQNFLPTAERVKLVSRCIDAIAYIACKDSQFCMSGGGE----A----MISNPKPIVDWWAEDMTVLRIDIFQQVLIAMMAQGFKQYALGPILMLYAQKSLRGLEIIGKGRKKIEPRQEHEKRIVLETLVSLLPREKAMSVSFLSMLLRSAIYLETTVACRLDLEKRMSLQLGQAVLDDLLIPSYSFTGDTLFDVDTVQQIMMYLEFQTNGNYLGNADEEYVSPPPSDMERVGKLMESYLVEVATDGLPVTKFISLAELIPEQSRVTEDGMYRAIDIYLKAHPDLSDIERKKVCSLMDCQKLSRQACAHAAQDRLPVQTVVQVLYYEQQRFQNVVSSLIAGESPTISSKLNLYSTDSHPVSDELSLLRREEDLKLELVKLKMKLKEIEKSTLKSAVSSPMPNQPPSANKPPIPRKSFINSVSKKLGRLSPFIPT-----PPKGRTKPSKDWRHSIS
>OUT.Quillaja.O2.24
MVDCDREEPTSCNLSFKKKELLSTAMERTSEWIFSQEIPSDITIQVGEVSFSLHKFPLVSKCGCIRKLVSKSNDSDLSVIELPEVPGGAEAFELAAKFCYGIFEISTDIAILRCVAEYLVMTEDYSVGLVGRTEAYLEVALKNLAGATSVLHMSENFLPTAERVKLVSRCIDAIAYIAFKDSQYCKSGRAE-GPEGVLSSMISNPKPIVDWWAEDLTALRIDIFQRVLIAMMARGFKQHALGPILMLYAQKSLRGLEIFGKGRKQIDPQQEHEKRVVLETLVSLLPREKAMSVSFLSMLLRSAIYLETTVACRLDLEKRMGLQLGQAVLDDLLIPSYSFTGNTLFDVDTVQRIMLYLEFEMGNRLGDNADNEYVSPPPIDMEMVGKLMENYLAEVASDRLPVTKFISLAEYIPEQSRVTEDGMYRAIDIYLKAHPALSDIERKKVCSLMDCQKLSREACAHAAQDRLPVQTVVQVLYYEQQRLRDVMDSLVGGESPTISSKLNVYSTDIHPASDELSILRREQKLKLEIVKMKMKLKEIEKSTLPSAVGSPLANLSPSANKPPLPRKSFINSVSKKLARLTPFVRAAGVTP-PKGRTKPSKERRHSIS
>OUT.Prunus.O.25
--DRGESTATTANMTSKKKELLSSALKRTSEWIFSQEIPSDVNIHVGGVSFSLHKFPLISKCGYIRKLISESSDADLSVIELPDVPGGAEAFELAAKFCYGIFEISTEIAMLRCVAEYLVMTEDNAVGLVGRTDAYLEVALKSLAGAVSVLHISESFLPMAEKVKLVSRCIDAIALIVCKENQFCVSGMGDSVNESAVSSAVYHSKPVVDWWAEDLTVLRIDIFQRVLIAMMARGFKQYALGPVLMLYAQKSLRGLELFGKGRKKIEPRQEHEKRVVLETIVSLLPKEKAMSVSFLSMLLRAAKTLETTVACHLDLEKRMGMQLAQAVLDDLLIPSYSFTGDTLFDVDTVQRIMSYLEYETGSHLLYNAEDEYVSPPQTDMERVGKLMENYLAEIATDRVSVSKFIGIAELVPEQSRATEDGMYRAVDIYLKAHPALSDMERKKVCSMMDCQKLSREACAHAAQDRLPVQTVVQVLYYEQQRLRDVMNNLIGGESSVLPSKGNLYSTDIHPVPDELSILRRQEELKIELVKMKKRLKELETSTVRTSISSPMGNISTSADKPPLPRKSFINSVSKKLGRLSPFVRTDGVTPIPKGRTRAAKDRRHSIS
>OUT.Vitis.O.26
MVDLQQEGITTVNMSSKKKELLSTAMKRTSEWIFSQEIPSDVTVHAGEVSFSLHKFPLVSKCGYIRKLVSESSDADLSVIEVHDVPGGAEAFELAAKFCYGIFEISTEIAMLRCVAEYLEMTEDYSVGLVGRAEAYLEVALKSLAGAVTILHLSEALLPMAEKVKVVSRCIDAIAYIACKESQFSMSGRVESGTDLLNSSLVSHPKHIVDWWAEDLIVLRIDIFQRVLIAMMARGFKQYALGPILMLYAQKSLRGLEVFGKGRKKIEPKQEHEKRVILETIVSLLPREKAMSVSFLSMLLRAAIYLETTVACRLDLEKRMGLQLGQAVLDDLLIPSFSFTGDLLFDVDTVQRIMMYLECETGNPFSYKADEEYVSPPPSDLERVGKLMESYLAEIASDRLNVSKFISLAELLPEQSRVKEDGMYRAIDIYLKAHPSLSDMEKKKVCSLMDCQKLSREACAHAAQDRLPVQTVVQVLYYEQQRLRDVMNSLMGGESPAIPPKSNLFSNDLHPVSDELLSLRREEDLKLELMKMKMRLKEIEKSAVQSAASSPR-NTPPSADKPPLPRKSFMNSVSKRLGRLYPFVRADGVAPDGKARTKPSRDRRHSIS
>OUT.Arabidopsis.O.27
---------------------------------------------LEKLSFLLHKFPLVSKCGFIKKLASESSN-DSNIIRIPDFPGGAEGFELVIKFCYDIFEINTEIAMLLCAAEYLEMTEEHSVELVETIEVYLEVILKSLSKSVKVLQKSQDLLPIAERVRLVDRCIDSIAYAICQESQS---------NE-----------DIVDWWADDLAVLKIDMFRRVLVAMIARGFKRYSLGPVLKLYAEKALRGLDIFGKEAKKMEAEQEHEKRLILETIVSLLPRERSVSVSFLSILLRAAIYLETTVACRLDLEKRMGLQLRQAVIDDLLIPYYSFNGDTMLDVDTVQRILMYLEFEVEGNSAD------FA------SDIGELMETYLAEIASDRINFAKFIGFAECIPKQSR-----MYRAIDIFLKTHPNISEVEKKKVCSLMDCKKLSRDVYAHAAQDRF------------QENLSNSDS-----PAPA-TAEKTLSPPELSSYKNELSKLNREQYLKLELLKVKMKFKELEKEKAMSGSDCSSSVSTASVAKPRLPRKSFINSVSQKLGKLNPFGLKQ-------GQTKQPKSRRHSIS
>OUT.Arabidopsis.O.28
-------------MSAKKKDLLSSAMKRTSEWISSQEVSSDVTVHVGEASFSLHKFPLMSKCGFIKKLVSESSDSDSTVIKIPDIPGGSEAFELAAKFCYGIFDMSTEIAMLRCAAEYLEMTEEHSVELVVRAEAYLEVALKSLSSSITVLHKSEKLLPIAERVKLVSRCIDAIAYMTCQESHFCSPSSSNSGNNEVV-VQQQSKQPVVDWWAEDLTVLRIDSFQRVLIAMMARGFKQYGLGPVLMLYAQKSLRGLEIFGKGMKKIEPKQEHEKRVILETIVSLLPREKAMSVSFLSMLLRAAIFLETTVACRLDLENRMGLQLGQAVLDDLLIPSYSFTGDSMFDTDTVQRILMYLEFEVEGVRLSNNGVD----LAGDMERVGKLLENYMAEIASDRVSLQKFIGLAELIPEQSRVTEDGMYRAVDIYLKAHPNMSDVERKKVCSLMDCQKLSREACAHAAQDRLPVQTIVQVLYYEQQRLRGEVTNDSDSPAPPPPQPAAVLPPKLSSYTDELSKLKREQDLKLELLKMKMKLKEFEKESEKKTSSSTISISTASTGKPPLPRKSFINSVSKKLGKLNPFSITPYN---GRGRTKPPKDRRHSIS
