# Supplementary material for: Legume genome structures and histories inferred from Cercis canadensis and Chamaecrista fasciculata genomes
Source: Plant J. 2026 Jun 10;126(5):e70981. doi: 10.1111/tpj.70981 (PMC13252982; doi:10.1111/tpj.70981)
Supplement: Supplementary file 8 — Data S8. Manuscript supplement; Compressed directory of aligned sequences from 36 gene families with members deriving from syntenic blocks from selected species. [file TPJ-126-0-s004.gz › S8_wgd_block_tree/40_wgd_aln_fas/Legume.fam3.01017]

>PAP.Lotus.B.1
----AMVQVSVREFDPNKDRESVEAVERICEVGPSGKLSLFTDLHGDPITRVRNSPTFLMLVAEIGEETVGMIRGCIKTVTCGKKLQRLDK---TTTKQVPVYTKLAYILGLRVSPFHRRMGIALKLVQAIEKWFSDGAEYSYMATENDEASVKLFTEKCGYSKFRTPSILVPVFAHRVSTNSRVTIIPLAPADAES------PTTEFFPRDIDSVLNKLTLGTFLAVPKDCYSHDTWQGAEEFLLDPPGSWAVVSVWSKDMYTLEVKGASRVNRALAKATRLVDRALPWLKLPSFPNLFEPFGFQLMYGLGGFGPDAVTMVRALCGLTHLAKEQGCRVVATEVSSTEPLRFGVPHWKMLSCEEDLWCIKRLGEDYSDGAVGDWTKSPPGFSIFVDPREF
>PAP.Medicago.B.2
------VVVNVREFDPNKDRESVEAVEKICEVGPSGKLSLFTDLHGDPICRVRNSPTFLMLVAEIGNETVGMIRGCIKTVTCGKKLTRPTKNSNQNSNHVPVFTKLAYVLGLRVSPNHRRMGIGLKLVEKMEQWFREGAEYSYMATENDVASVKLFTDKCGYSKFRTPSILVPVFKHRLKTSSKTTILKLTPNDAETLYRYKFSTTEFFPRDIDSVLKKLTLGTFLAIPRGKYGADNWSGSESFLMDPPSSWALVSVWCKDVFTLEVKGASRVRRVLAKTTRLIDKALPWLKLPSIPNFFKPFGFHLMYGIGGEGAEVLKMVKALCGFAHLAMENGCSAVATEVSSCEPLRFAIPHWKVLSCEEDLWCIKRLGEDYSDGSVGDWTKSKPGFSIFVDPREF
>PAP.Phaseolus.phavu_Chr03.3
-------VVTVREFDPNKDTERVEAVERICEVGPSGKLSLFTDLHGDPICRVRNSPTFLMLVAEIGQETVGMIRGCIKTVTCGKKLHRHGKNSEPGSKQVPVYTKLAYILGLRVSPHHRRMGIGLKLVQRVEEWFREGAEYAYMATEKDVASVKLFTDKCGYSKFRSPCILVPVFAHALTPSSNFSIIQLAPNDAELLYRTKFATTEFFPRDVDSILTHLSLGTFLAVPRGSYSPDTWPGLPRFLADPPSSWALLSVWCKDVFTLQVRGASRVKKALAKTTRLLDRAFPWLRLPSIPNLFQPFGFHFLYGLGGEGPQAQKMVRALCAFAHLAKDGGCQVVATEVSGLEPLRCGIPHWKMLSCEEDLWCIKRLGEDYSDGSVGDWTKSPPGFSIFVDPREI
>PAP.Aeschynomene.B.4
------VMVVVREFNPNKDREGVEAVERICEVGPSGKLSLFTDLHGDPICRVRNSPTFLMLVAEIGEEIVGMIRGCIKTVTCGKKLYRHGKSNQTTAKHVPVYTKLAYILGLRVSPFHRRMGIGLKLVRAMEEWFRNGAEYAYIATENDVASVKLFTDKCGYSKFRTPSILVPVFAHKIKTSQKITIIKLNQNDAESLYRLRFATTEFFPRDIDSVLNKLSLGTYLAVPKGSYRPDTWPGPARFLENPPHSWAVLSVWCKDVFTLEVRGASRVKRALAKTTRVLDRALPWLRLPSIPNFFRPFGLHFLYGLGGDGPEGAKMVRALCGLAHLARESGCGVVATEVSSGEPLRIGVPHWKMLSCEQDLWCIKRLGEDYSDGSVGDWTKSPPGFSIFVDPREF
>PAP.Lotus.A.5
MGEEYSPTVVVRAYDPNKDRERVEAVERTCEVGPSDKLSLLTDMLGDPICRVRHSPAFLMLVAEIGKEIVGMIRGCIKTVTCGKKLSRNRKQT-DTANHVPVYTKVAYILGLRVSPNQRRMGIGLKLVQKMEAWFREGVEYSYMATENDLASVKLFTDKCGYSKFRTPSILVPVFAHRAKVSSNVTIIHLKPSDAKTLYRRRFATTEFFPRDIDSILNKLSLGTFLAVPRGSYTPDTWPGAERFLSDPPESWAVISVWSKEVFTLQVRGASRVKKTLAQTTRVVDRALPWLRLPSVPDLFRPFGFHFLYGLGGEGPEAVKMVKALCGFAHLAMESGCGVVATEVAPCEPLRFGIPHWKMLSCEEDLWCIKRLAEDYSDGAVGDWTKSPPGISIFVDPREI
>PAP.Medicago.A.6
--VDVSVSVIVREFEVNKDKERVEAVERTCEVGPSNQLSLFTDMLGDPICRVRHSPSYLMLVAEIDKEIVGMIRGCIKTVTCGKNLSRSK---TSVTKHIPIYTKLAYILGLRVSPNQRRMGIGLKLVKKMEAWFKDGAEYSYMATETELASVKLFTEKCGYTKFRTPSILVPVYAHRTKISRKVTIIPLTPSDAVIFYRNRFSTTEFFPNDIDAVVNKLSLGTFLAVPSGSYSVKTWPGPDRFLLGPPCSWAILSVWSKEVFKLEVRGASRVKRGLAKTTRILDRALPWLKVPSVPDLFRPFGFHFLYGLGGEGPKKLKMVKALCEFAHLAMECGCGVVATEVASCEPLRFGIPHWKMLSCANDLWCIKRLVDDYSDGSIGDWTKSMPGISIFVDPREI
>PAP.Phaseolus.phavu_Chr02.7
MGEELKTMVVVRVFDPNRDRERVEAVERICEVGPSGKLSLFTDMLGDPICRVRHSPAFLMLVAEIGEEVVGMIRGCIKTVTCGKRVSRNGKHNANNAKHVPVYTKVAYILGLRVSPNQRRMGIGLKLVHRIEEWFRDGAEYSYMATENDLASVKLFTDKCGYSKFRTPSMLVPVFAHRARVSPKVTIISLSPSDAEAIYRRRFATTEFFPRDIDSVLKKLSLGTFLAVPGGSYRAETWPGPDLFLSDPPKSWALVSVWSKEVFTLEVRGASRVKRTLAKTTRVVDRALPWLRVPSIPDLFRPFGFHFMYGLGGEGPDAVKMVKALCGFAHLAMEKGCRVVATEVSPNEPLRFGIPHWKMLSCDEDLWCMKRLGEDYSDGSVGDWTKSQPGMSIFVDPREV
>PAP.Aeschynomene.A.8
MGEELA-TVVMREFEAEKDRERVEAVERICEVGPSGKVSIFTDLHGDPICRVRHSPAFLMLVAEKGDEIVGMIRGCIKTVTCGKKLSRNGKHA-HQSKHVPVCTKVAYILGLRVSPSHRRMGIGLKLVHRMEAWFRDGAEYSYMATENDLASVNLFTDKCGYSKFRTPSILVPVFAHRLRVSPNVNIIKLTPSEAEALYRTRFATTEFFPRDIDAVLNKLSLGTFLAVPRGS----HWPGPDRFLADPPHSWALLSVWSKELFTLEVRGASRVKRTLAKTSRVVDKAFPFLRLPSFPDFFKPFGFHFLYGLGGEGPEAVKMVKALCGFAHVAKERGCGAVVTEVSSGERLRCGVPHWKRLSCDEDLWCIKRLGEDYSDGSVGDWTKSPPGNSIFVDPREV
>DET.Sindora.A.9
-GQEFGGVVSVREFNPNKDRDGVEAVERICEVGPSGKTSLFTDLRGDPICRVRHSPAFLMLVAEVDEEIVGMIRGCIKTVTCGKKVSRNGKKAQATAKPVPVCTKLAYILGLRVSPSHRRLGIGLKLVQRMEEWFRDGAEYSYIATENDLASVKLFTDKCGYTKFRTPSILVPVFAHRVRVSNKVDIIRLSPSDAECLYRRRFATTEFFPRDIDSVLNKLSLGTFLAVPRGSYNAETWPGSDHFLSDPPESWAVLSVWCKEVFTLEVRGASRVKRTFAKTTRIMDRALPFLRLPSIPDFFKPFGFHFMYGLGGEGPDAVKMVKALCGFAHLAKERGCRAVATEVSSSEPLRIGVPYWKMLSCAEDLWCIKRLGEDYSDGSLGDWTKSPPGLSIFVDPREI
>DET.Sindora.B.10
-EEELAAVVMIRKFDPNKDKGKVEAMERICEVGPSGKLSLFTDLRGDPLCRVRHSPSFLMLVAEIGDEIVGMIRGCIKTVTCGKKLPRNGKSTSTAAKPVPVCTKLAYLLGLRVSPSHRRMGIGLKLVKVMEEWFRDGAEYSYMATEKDLASLKLFTDKCGYSKFRTPSILVPVFAHRVCVSTKITVIKLAPQDAERLYRRRFATTEFFPRDIDAVLNKLTLGTFLAVPRGSYDAETWPGSDHFLSDPPQSWALLSVWCKEVFTLEVRGVSRVKRTFAKTTRIMDRALPFLRLPSIPDFFKPFGFHFMYGLGGEGPDAVKMVKTLCGFAHLAKERGCGAVVTEVSSGEPLRFGIPYWKMLSCAEDLWCIKRLGEDYSDGSVGDWTKSSPGLSIFVDPREI
>CER.Bauhinia.B.11
--EEFA-TVVVREFDPDKDRVRVEAVEKICEVGPSGKLSLFTDLRGDPICRVRHSPAFLMLVAEMGEEIVGMIRGCIKTVTCGKKLSRNGKNSQATAKPVPVYTKLAYILGLRVSPSHRRMGIGSKLVHRMEDWFRDGAEYSYIATEKDLASVKLFTDKCGYSKFRTPSILVPVFAHRVKVSNKVTIIQLSPSDAERLYRGRFSTTEFFPRDIDSVLNKLSLGTFLAVPSGSYRPDTWPGSDPFLSDPPQSWAVLSVWCKDVFTLEIRGASRVKRTLAKTTRIVDRTLPWLRIPSIPDFFRPFGFHFMYGLGGEGPEGVKMTKALCGFAHLAKERGCGAVATEVSSIEPLRFGIPHWKMLSCAEDLWCIKRLGEDYSDGSVGDWTKSPPGLSIFVDPREF
>CER.Phanera.B.12
--EEFA-TVVVREFDPDRDRARVEAVEKICEVGPSGKLSLFTDLRGDPICRVRHSPAFLMLVAEMGGEIVGMIRGCIKTVTCGKKLSRNGKNARAAAKAVPVCTKLAYILGLRVSPSHRRMGIGLKLVHRMENWFRDGAEYSYIATDNDLASVKLFTDKCGYSKFRTPSILVPVFAHRVKVSKKVTIIQLSPSDAERLYRGQFSTTELFPRDIDSVLNKLSLGTFLAVPRGSDLAETWPGSDRFLSDPPQSWAVLSVWCKDVFTLEIRGASRVKRTLAKTTRIVDRALPWLRVPSIPDFFRPFGFHFLYGLGGEGPQGVQMMKALCGFAHLAKERGCGVVATEVSSREPLRFGIPHWKMLSCAEDLWCMKRLGEDYSDGSVGDWTKSPPGLSVFVDPREF
>CER.Cercis.cerca_Chr6.13
-VEEFA-TVVVREFDPNKDRVRVEAVEKICEVGPSGKLSLFTDLRGDPICRVRHSPAFLMLVAEMGEEIVGMIRGCIKTVTCGKKLSRNGKNGQATANTVPVYTKLAYILGLRVSPSHRRMGIGLKLVHRMEEWFRDGAEYSYIATDNDLASVKLFTDKCGYSKFRTPSILVPVFAHRVKVSDKVTIIPLSPSDAECLYRRRFSTTEFFPRDIDSVLNKLSLGTFLAVPRGSYRPETWPGSDRFLSDPPQSWSVLSIWCKDVFTLEIRGASRVKRTLAKTTRIVDRALPWLRLPSIPDFFRPFGFHFMYGLGGEGPQGVKMMKALCGFAHLAKERGCGVVATEVSSREPLRFGIPYWKMLSCAEDLWCIKRLGEDYSDGSVGDWTKSPPGLSIFVDPREF
>CER.Phanera.A.14
-GERFA-TVVVREFDPDKDRVRVEAVERICEVGPSGELSLFTDLQGDPICRVRHSPAFLMLVAEMGDEIVGMIRGCIKTVTCGKKLSRNGKNAQAAAKAVPVYTKLAYILGLRVSPSHRRMGIGLKLVHRMEDWFRDGAEYSYIATENDLASVKLFTDKCGYSNFRTPSILVPVFAHQVKVSEKVNIIQLSPSDAGHLYRRRFSTTEFFPRDIDSVLDKLSLGTFVAVPRGTYRAETWPGSDCFLSDPPQSWAVLSIWCKDVFTLEIRGASRVKRTLAKTTRIVDRALPWLRLPSIPDFFRPFGFHFMYGLGGEGPQGVKMMKALCSAAHLAKEHGCGVVATEVSSREPLRFGIPYWKMLSCAEDLWCIKRLGEDYSDGSVGDWTKSPPGLSIFVDPREF
>CER.Bauhinia.A.15
----L-AAVVVREFDPNKDRERVEAVEKICEVGPSGKLSLFTDLRGDPICRVRHSPAFLMLVAEMGDEIVGMIRGCIKTVTCGKKLSRVGKNSQATAKAVPVCTKLAYILGLRVSPSHRRMGIGLKLVHRMEDWFRDGAEYSYIATENDLASVNLFTDKCGYSNFRTPSILVPVFAHRVEVSKKVTIIQLSASDAEYLYRRRFSTTEFFPRDIDSVLNKLSLGTFLAVPRGTYHPETWPGSDRFLSDPPQSWSVLSVWCMDVFTLEIRGASLIKRTLAKTTRIVDRALPWLQLPSIPDFFRPFGFHFAYGLGGEGPQGVKMTKALFGFAHLAKERGCGVVATEVSSGEPLRFGIPHWKMLSCAEDLWCMKRLGEDYSDGSVGDWTKSPPGLSIFVDPREF
>CAE.Acacia.B.16
--EQP-ETVVVRQFDAHKDRERVEAMEKICEVGPSGKLSLFTDLMGDPICRVRHSPAFLMLVAEKGQEIVGMIRGCIKTVTCGKKLSRNVNKPQATPRYVPVCTKVAYILGLRVSPSQRRMGIGLKLVQRMEEWFRTGVEYSYIATENDLASVTLFTDKCGYSRFRTPSILVPVYAHREKVSRKVTIIPLNSDDAESLYRRRFATTEFFPRDIDSILKKLSLGTFLAVPSGSYLAETWPGLDRFLSDPPESWAVLSVWCKDVFTLEVRGASRVKRTLAKTTRIVDRALPFLRLPSIPNFFRPFGFHFLYGLGGEGPEAVKMVKALCGFAHLAKEHGCGVVATEVSSRDPLKLGIPHWKMLSCDEDLWCIKRLGEDYSDGSVGDWTKSPPGWSIFVDPREV
>CAE.Senna.sento_Chr06.17
MGEEIGRMVVVREFESDKDRERVEAVEKICEVGPSGKLSLFTDLMGDPICRVRHSPAFLMLVAEMGEEIVGMIRGCIKTVTCGRKLSRTGKNPHLSPKHLPVYTKVAYILGLRVSPSHRRMGIGLKLVQGMEEWFRNGAEYSYIATENDLASVNLFTDKCGYSKFRTPSILVPVFAHRQRLPRKVTIIPLNPSDAEALYRRRFATTEFFPRDIDSVLNKLTLGTFLAVPTGS---HTWPGSERFLQDPPQSWAVLSVWCKDVFTLEVRGASRVKRTLAKTTRIVDRALPWLRLPSIPNFFRPFGLHFMYGVGGEGPEAVKMVRALCGFAHLAKERGCGVVATEVSSRDPLKLGIPHWKMLSCDQDLWCIKRLGEDYSDGSVGDWTKSPPGWSIFVDPREF
>CAE.Chamaecrista.chafa_Chr6.18
MGQENGTVVVVREFEANKDRGRVEAVEKICEVGPSGKLSLLTDLMGDPICRVRHSPAFLMLVAEMGEEIVGMIRGCIKTVTSGTKLSRSGKSIVDTFKHVPVYTKVAYILGLRVSPFHRRMGIGWKLVQRMEEWFREEVEYSYIATEKDLASVKLFTDKCGYSKFRTPSILVPVFAHREKVSRKVTIIKLHPSDAETLYRRRFSTTEFFPRDIDSVLNKLSLGTFLAVPSGSHTAETWPGSDRFLSDPPESWAVLSVWCKDVFTLEVRGASHVDRTLAKTTRIVDRAFPWLGIPSIPNFFKPFGFHFMYGVGGEGPEAVKMMKGLCGFAHLAKDHGCGVIATEVSSRDPLKPGIPHWKMLSCAEDLWCIKRLAGE--QDSTDDWTKSPPGWSIFVDPREF
>CAE.Chamaecrista.chafa_Chr1.19
------RVVVIRELDENREREKVEEVERMCEVGGSNKLSLFTHLLGDPICRVRHSPPFLMLVAEIEHDIVGMIRGCIKTVTTT------------TTKPLPLFSKIAYILGLRVSPSHRRMGIASKLVHAMEAWFKEDAEYSYIATESDSPSLHLFTHKCGYSKFRTPSILVPVFAHPLPLLRHVTILRLTPSDAATLYRRRFSTTEFFPRDIHSILTNLSLGTFLAVPRASYGGHSFPGSDSFLSDPPESWAVISVWCKDVFNLQVRGASRVKKTLAKTTRVLDRLLPFLRLPSIPDFFRPFGFHFMYGLGGEGSEVLRMVRALCGHAHIAMARGCGAVVTEVSSREPLRLGVPHWKRLSCAEDLWCIKRLTEDQHHRH-GDWTKSPPGLSIFVDPREF
>CAE.Senna.sento_Chr11.20
MGEEYG-EVIVREFDPNRDTERVEAVERMCEVGPSGKLSLFTDLLGDPICRVRHSPSFLMLVAEIGEEIVGMTRGCIKIVTCGKKLSRSI---NATPKPLPVYTKLAYLLGLRVSPSHRRMGIGMKLVKKMEEWFRDGAEYSYIATENDLASVNLFTDKCGYSKFRTPSILVPVFAHRLSLPRDVIILRLSPSDAETLYRRRFATTEFFPRDIDSVLRELTLGTFLAVPRGSYTQHTWPGSIPFLADPPGSWAVVSVWCKEVFTLEVRGASRVRRTLAKTTRMVDRALPFLGLPSVPNFFRPFGFHFMYGLGGEGGEVVKMVRALCGHAHLAKERGCGVVVTEVSRREPLRLGVPHWKRLSCAEDLWCIKRLGEDYSDGSVGDWTKSPPGLSIFVDPREL
>CAE.Acacia.A.21
MGEEYGRTVVVREFDPNKESEKVEAVERICEVGPSGKLSLFTDLLGDPICRVRHSPAFCMLVAEIGDEIAGMIRGCIKTVTCGKKLPRNRNKS-QFTETLPVYTKVAYILGLRVSPSYRRMGIGLKLVNAMEEWFRGGAEYSYMATEKDLASVMLFTDKCGYSKFRTPSILVPVFAHRISISQKISVIQLGPSDAEKLYRRRFATTEFFPRDIGSILNRLTIGTFLAVPRGSFSPDTWPGSDLFLSDPPESWAVISVWCKEVFTLEVRGASRVKRTLAKTTRIVDRALPFLQLPSIPNFFQPFGFHFMYGLGGQGAEAAKMVKALCGHAHLAKEHGCGAVVTEVSSCEPLKLGIPHWKMLSCAEDLWCIKRLGEDYSDGSVGDWTKSPPGLSIFVDPREF
>OUT.Arabidopsis.O.22
------VLVEVREYDPSKDLATVEDVERRCEVGPAGKLSLFTDLLGDPICRVRHSPSYLMLVAEIKKELVGMIRGCIKTVTCGITTKRLDKSQNDVVITKPLYTKLAYILGLRVSPTHRRQGIGFKLVKAMEDWFSQGAEYSYFATENDHASVNLFTGKCGYAEFRTPSILVPVYAHRVNISRRVTVIKLEPSDAELLYRLRFSTTEFFPRDIDSVLNKLSLGTFVAVPRGSYGSRSWPGSAKFLEYPPDSWAVLSVWCKDSFRLEVRGASRLRRVVSKATRMVDKTLPFLKIPSIPAVFRPFGLHFMYGIGGEGPRAEKMVKALCDHAHLAKEGGCGVVAAEVAGEEPLRRGIPHWKVLSCAEDLWCIKRLGEDYSDGSVGDWTKSPPGDSIFVDPREF
>OUT.Arabidopsis.O.23
--------TVVREYDPTRDLVGVEDVERRCEVGPSGKLSLFTDLLGDPICRIRHSPSYLMLVAEMKKEIVGMIRGCIKTVTCGQKLDLNHKSQND--VVKPLYTKLAYVLGLRVSPFHRRQGIGFKLVKMMEEWFRQGAEYSYIATENDQASVNLFTGKCGYSEFRTPSILVPVYAHRVNVSRRVTVIKLEPVDAETLYRIRFSTTEFFPRDIDSVLNKLSLGTFVAVPRGSYGSGSWPGSAKFLEYPPESWAVLSVWCKDSFLLEVRGASRLRRVVAKTTRVVDKTLPFLKLPSIPSVFEPFGLHFMYGIGGEGPRAVKMVKSLCAHAHLAKAGGCGVVAAEVAGEDPLRRGIPHWKVLSCDEDLWCIKRLGDDYSDGVVGDWTKSPPGVSIFVDPREF
>OUT.Arabidopsis.O.24
----FN-VVVVREYDPKRDLTSVEELEESCEVG-----SLLVDLMGDPLARIRQSPSFHMLVAEIGNEIVGMIRGTIKMVTRGVNALRQA----DDVSPEINTTKLAFVSGLRVSPFYRRMGIGLKLVQRLEEWFLRDAVYSYVQTENDIASVKLFTEKSGYSKFRTPTFLVPVFNHRVTVSRRVKIIKLAPSDAESLYRNRFSTTEFFPSDINSILTKLSLGTYLAVPRGG---DNVSGS---LPDQTGSWAVISIWSKDVYRLQVKGASRLKRMLAKSTRVFDGAFPFLKIPSFPNLFKSFAMHFMYGIGGEGPRAAEMVEALCSHAHLARKSGCAVVAAEVASCEPLRVGIPHWKVLS-PEDLWCLKRLRYD-DDGV--DWTKSPPGLSIFVDPREI
>OUT.Prunus.O.25
MGEAGESLLVIRELDMNKDTESVEELERKCEVGGSGKMSLFTDLLGDPICRIRNSPSFLMLVAEMGKEIVGVIRGCIKIVTCGKKLIRSTNGIDSDPKLEPICTKLAYILGLRVSPSHRRRGIGLKLVNQMEEWFRRGAEYSYMATENDMPSLNLFTKKCHYTKFRTPSILVPVFAHRVKTHNRVTIIKLSPPDAEALYRSRFCTTEFFPQDIDRVVKKLNLGTFLAVPTGF----SWPGLVKFLSEPPESWAVLSAWCKEVFTLEIKGASLARRFAAKATRVVDRALPWLRIPSVPEVFRPFGLVFLYGLGGQGPRAVKMVEALCGHAHMARELGCGVVATEVASQEPLRLGIPHWKTLSCAEDMWCIKRLLQDYSDGPIGDWTKSPPGLSIFVDPREF
>OUT.Prunus.O.26
----VNNIVVLREFDPSKDCEGVEEVERRCEVGPGGELSLFTDLLGDPICRVRHSPAYLMLVAEQEKQVVGMIRGCIKTVTCGKKLSRNGKNVDDTLKPLPVYTKLAYILGLRVSPSHRRMGIGLKLVHRVEEWFREGAEYSYMATDNDKPSINLFTDKCGYSKFRTPAILVPVFAHRVKLSSGVHVIKLSPSDAESLYRRRFATTEFFPRDIDAVLNRLSLGTFLAVPRGTFTAGNWPGSDQFLADPPESWAVLSVWCKDAYTLEVRGASRVKRTLAKTTRIVDRALPWLRLPSVPELFRPFGFHFLYGLGGSGPRAEKFVKALCDHAHLAKERGCGVVATEVSSREPLRLGIPHWKRLSCDEDLWCIKRLGEDYSDGSVGDWTKAPPGMSIFVDPREF
>OUT.Vitis.O.27
------VVVVVREFHPEKDCRRVEEVERRCEVGPSGELSLFTDLLGDPICRVRHSPAFRMLVAEMAKEIVGMIRGCIKTVTCGKKLSRNGRTSNDPTKPLPVYTKLAYILGLRVSPSHRRMGIGLKLVCRMEEWFRDGAEYSYIATENDQASVNLFTDKCGYSKFRTPSILVPVFAHTVRLPKRVHIFKLSPSDAEALYRRRFSTTEFFPRDIDSVLNKLNLGTFVAVFSESNPTESWPGSDSFLADPPESWAVLSVWCKDVFTLEVRGASRVKRGFAKTTRLVDRALPWLQLPSVPEVFRPFGLHFMYGLGGEGPRAVKLVKALCGYAHLAKERGCGVVATEVSSREPLRLGIPHWKRLSCAEDLWCMKRLGEDYSDGSVGDWTKSHPGPSIFVDPREF
>OUT.Quillaja.O1.28
--EE-GVIVVVREFDHEKDLLGVEDVERRCEVGSSGKVSLFTDLLGDPICRVRHSPAFLMLVAEMEKEIVGMIRGCIKTVTCGKKLSRKGKNSQNSAKPVPVYTKVAYILGLRVSPSHRRMGIGLKLVSRMEEWLIEGAEYSYIATDSDLGSIRLFTYKCGYSKFRTPSILVPVFAHRVSVSHRVNIIKLTVSDAECLYRRRFSTTEFFPRDIDSVLNKLSLGTFLAVPVGF----AWKGSDRFMSAPPESWAVISVWCKDVFKLEIRGASSVKRMLAKTTRIVDRALPWLRLPSIPELFRPFGLHFLYGLGGEGPHAVKMMKALCWFAHLAKERGCGVVATEVSSREPLRLGVPYWRTLSCDEDLWCIKRLGEDYSDGSVGDWTKSPPGLSIFVDPREF
>OUT.Quillaja.O2.29
----KDVIVVVREFDHEKDRLGVEDVEKRCEVGPSGKVSLFTDLLGDPICRVRHSPSFLMLVAEMEKQIVGMIRGCIKTVTCGKKLSRSGKNPQTTTKPVPVYTKVAYILGLRVSPSHRRTGIGLQLVRKMEEWFKEGAEYSYIATDSDLASVKLFTDKCGYSKFRTPSILVPVFAHRVGVSHRVTIIKLTPSDAECLYRRRFSTIEFFPRDIDSVLNKLSLGTFLAVPRGF----TWTGSDRFLSDPPESWAVISVWSKDVFTLEVRGASRMKRTLAKTTRIVDRALPWLRLPSIPELFRPFGLHFLYGLGGEGPNAVKMVKALCGFAHLAKERGCGVVATEVSSREPLRLGVPHWRMLSCDEDLWCIKRLGEDYSDGSVGDWTKSPPGLSIFVDPREF
