# Supplementary material for: Legume genome structures and histories inferred from Cercis canadensis and Chamaecrista fasciculata genomes
Source: Plant J. 2026 Jun 10;126(5):e70981. doi: 10.1111/tpj.70981 (PMC13252982; doi:10.1111/tpj.70981)
Supplement: Supplementary file 8 — Data S8. Manuscript supplement; Compressed directory of aligned sequences from 36 gene families with members deriving from syntenic blocks from selected species. [file TPJ-126-0-s004.gz › S8_wgd_block_tree/40_wgd_aln_fas/Legume.fam3.01018]

>PAP.Medicago.B.1
MESYLNEFGGVKSKNSTDEALEKWRKLCGVVKPKRRFRFTAISKRYEAAAMRRTQEKLRVAVLVSKAAFQFIQGVQPSDYVVPDDVKAAGFQICAEELGSIVEGHDVKKLKFHGGVDGIAEKISTSTTTGLGGDSESRHRRQELFGIKFAETELRSFWIYVYEALQDMTLMILGVCAFVSLIVGVLTEGWPKGAHDGLGIVASILLVVFVTATSDYRQSLQFKDLDKEKKKISIQVTRGYRQKMSIYNLLPGDIVHLNIGDQVPADGLFVSGFSVLIDESSLTGESEPIMVTTQPFLLSGTKVQDGSCTMLVTTVGMRTQWGKLMATLSEGGDDETPLQVKLGVATIIGKIGLVFAVITFTVLVKGHLSHKIREGNFWRWTGDNAMEMLEYFAIAVTIVVVAVPEGLPLAVTLSLAFAMKKMMDKALVRHLAACETMGSATTICSDKTGTLTTRMTVVKTCICMNSKEVSN--SSSSSDIPDSAAKLLLQSIFTGGEVVYKKGKREILGTPTETAILEFGLSLGGDSKAEREACKIVKVEPFSEKKRMGVVVEQPDGSVRAHCKGASEIILAACDKVILNGDVVALDGESTNYLNSIINQFANEALRTLCLAYMELENGFAAEDPIPASGYTCIGIVGIKDPVRPGVKQSVAECRSAGIVVRMVTGDITAKAIARECGILTDDGIAIEGPDFREKTQEELFELIPKIQVMARSSPLDKHTLVKQLRTTFGEVVAVTGDGTDAPALHEADIGLAMGIAGTEVAKESADVIILDDFSTIVTVARWGRSVYIIQKFVQFQLTVVVALLVFTSACMTGSAPLTAVQLLWVMIMDTLGALALATEPPTDDLMKREPVGRKGFINVMWRILGQALYQFVVIWFLQSVGKWVFFLRGPNADIVLTLIFTFVFCQVFEINSREMEEIDVFKGIWDHVFVAVISATVVFQIIIVEYLGTFATTPLSLVQWIFCLGVGYMGMPIAVRLKQIPV
>PAP.Phaseolus.phavu_Chr03.2
MESYLHEFGGVKSKNTTDEALQKWRKVCGVVKPKRRFRFTAISKRYEAAAMRRTQEKLRVAVLVSKAAFQFIQGVQPSDYVVPEEVKAAGFQICADEMGSIVEGHDVKKLKFHGGVTGIAEKLSTSTTTGLSGDSESRHRRQELFGIKFTESEVRSFWIFVVEALQDMTLMILGVCAFVSLIVGILTEGWPKGAHDGLGIVASILLVVFVTASSDYRQSLQFKDLDKEKKKISIQVTRGYRQKMSIYNLLPGDIVHLAIGDQVPADGLFVSGFSVLIDESSLTGESEPVMVTSQPFLLSGTKVQDGSCTMLVTTVGMRTQWGKLMATLSEGGDDETPLQVKLGVATIIGKIGLFFAVVTFAVLVKGLMGRKLKEGRFWWWSADDAMEMLEFFAIAVTIVVVAVPEGLPLAVTLSLAFAMKKMMDKALVRHLAACETMGSATTICSDKTGTLTTRMTVVKTCICMNIKEVS-NDCNLSSELPGSALKMLLQSIFTGGEVVVKKGKREILGTPTESALLEFGLSLGGDFHAERQTCKIVKVEPFSEKKRMGVALETPEGGLRAHCKGASEIILAACDKVISDGVVVSIDKESSDYLTSTINQFAGEALRTLCLAYIELENGFSDKDPIPATGYTCIGVVGIKDPVRPGVKESVEMCRSAGILVRMVTGDITAKAIARECGILTDDGIAIEGPDFREKTQEELFELIPKIQVMARSSPLDKHTLVKHLRTTFDEVVAVTGDGTDAPALHEADIGLAMGIAGTEVAKESADVIILDDFSTIVTVAKWGRSVYIIQKFVQFQLTVVVALLVFSSACMTGSAPLTAVQLLWVMIMDTLGALALATEPPTDDLMKRAPVGRRGFINVMWRILGQALYQFVVIWFLQAVGKWVFFLRGPNAEVVLTLIFTFVFCQVFEVNSREMEEIDVFKGIWDQVFIAVLGCTVFFQIVIVEYLGTFATTPLSLVQWIFCLGVGYLGMPLAVRLKQIPV
>PAP.Lotus.B.3
--------------------------------------------------IISIQEKLRVAVLVSKAAFQFIQGVQPSDYLVPDDVKAAGFHICADELGSIVEGHDVKKLKFHGGVSGIAEKLSTSTTKGLSGDSEARRIRQEVYGIKFAESEVRSFWIFVYEALQDMTLMILAVCAFVSLIVGIATEGWPQGSHDGLGIVASILLVVFVTATSDYRQSLQFKDLDKEKKKISIQVTRGYRQKMSIYNLLPGDLVHLSIGDQVPTDGLFVSGFSVLIDESSLTGESEPVMVTSQPFLLSGTKVQDGSCTMLVTTVGMRTQWGKLMATLSEGGDDETPLQVKLGVATLIGKVGLFFAVVTFVVLVKGLMSRKIREGRFWWWSADDAMEMLEFFAIAVTIVVVAVPEGLPLAVTLSLAFAMKKMMDKALVRHLAACETMGSATTICSDKTGTLTTHMTVVKTCICMSSKEVNNKEHGLCSELPDSAQKLLLQSIFTGGEVVVKRGKREILGTPTESAILEFGLSLGGDPQKERQACKLVKVEPFSQKKRMGVVVELPEGGLRAHCKGASEIVLAACDNVISKGDVVPLNAESRNYLESTIDQFAGEALRTLCLAYIELEHGFSAEDPIPASGYTCIGVVGIKDPVRPGVKESVQVCRSAGIMVRMVTGDITAKAIARECGILTEDGLAIEGPDFREKTQEEMFELIPKIQVMARSSPLDKHTLVKQLRTTFGEVVAVTGDGTDAPALHEADIGLAMGIAGTEVAKESADVIILDDFSTIVTVAKWGRSVYIIQKFVQFQLTVVVALLVFSSAVLTGSAPLTAVQLLWVMIMDTLGALALATEPPTDDLMKRAPLGRKGFINIMWRILGQALYQFVVIWFLQTVGKWVFFLRGPNAGVVLTLIFSFVFCQVFEINSREMEEVDVFKGIWDHVFVAVIGCTVVFQIIIVEYLGTFATTPLSLVQWIFCLSVGYVGMPIATYLKQIPV
>PAP.Aeschynomene.B.4
------------------------------------------------------------VIWYSEAKLLFSKGVQISDYTIPEEVKAAGFQIDAEELGSIVEGHDVKKLKFHGGVNGIAKKLSTSITEGLTGDSSSRRMREEIFGIKFAESEIRSFWVYVFEALQDMTLMILGVCAFVSLLVGIATEGWPKGAHDGLGIVASILLVVFVTATSDYRQSLQFKDLDKEKKKISIQVTRGYRQKMSIYSLLPGDIVHLAIGDQVPADGVFVSGFSVLIDESSLTGESEPVTVTSKPFLLSGTKVQDGSCMMLVTTVGMRTQWGKLMATLSEGGDDETPLQVKLGVATIIGKIGLFFAVITFIVLVKGLIGRKLQEGRFWWWSLDDSLEMLEFFAIAVTIVVVAVPEGLPLAVTLSLAFAMKKMMDKALVRNLAACETMGSATTICSDKTGTLTTHMTVVKTCFCMKVNLVMNNSSSFVSDMPDSVVKLLLQSIFTGGEVVVKRGKREILGTPTESAILEFGLSLGGDFKAERQSCKLIKLEPFSEKKRMGVVLELPEGGLRAHCKGASEIILACCDKVISDGEVVSLDAEASKYLNSIINQFASEALRTLCLAYAEMEKGFSPEDPIPASGYTCIGIVGIKDPVRPGVKESVAVCRSAGIVVRMVTGDITAKAIAKECGILTEDGIAIEGPEFRQKTQEELFELIPKLQVMARSSPLDKHTLVKLLRTTFGEVVAVTGDGTDAPALHEADIGLAMGIAGTEVAKESADVIILDDFSTIVTVAKWGRSVYIIQKFVQFQLTVVVALLVFSSACITGSAPLTAVQLLWVMIMDTLGALALATEPPTDDLMKRAPVGRKGFISIMWRILGQALYQFLVIWFLQSIGRWILFLRGPSAEVTLTLIFTFVFCQVFEINSREMEEVDVMKGMMEQVFVAVISCTVVFQIIIVEYLGTFATTPLSLVQWIFCLLIGYMGMPIAAKLKEIHV
>CAE.Chamaecrista.chafa_Chr1.5
METYLQEFE-VKSKNSSEEVLQNWRKLCGVVKPKRRFRFTALSKRGEAAAMRRTQEKLRVAVLVSKAAFQFIQGVELSDYKVPSEVKEAGFEICADELESIVENRDTKKLKFHGGVRGVSKKLATSTENGISNDPDHLAKRQDIYGIKFAESEVRSFWVFVWESLQDMTLMILGVCALVSLVIGIATEGWPRGAHDGLGIVVSILLVVFVTATSDYRQSLQFKDLDKEKKKIAMQVTRGYRKKMSIYDLVPGDIVHLAMGDQVPADGLFIAGFNVLIDESSLTGESEPVAVNFQPFLLSGTKVQDGSCTMLVTTVGMRTQWGKLMATLSEGGDDETPLQVKLGVATIIGKIGLFFAVITFVVLVNGLIKRKRQEGRFWSVSSDDAMEMLEFFAVAVTIVVVAVPEGLPLAVTLSLAFAMKKMMDKALVRHLAACETMGSATTICSDKTGTLTTRMTVVKACICMQAMEVNGNDSDLASQLGDSTVKVLLESIFTGGEVVAKKRKRKILGTPTETAILEFGLSLGGDFKKERKACKLVKLEPFSEKKRMGVVVELPQGNLRAHCKGASEIILANCDKVISNGEVVALDEEKRKKLKDTIESFASEALRTLCLAYLDLENGFSAQDIIPVSGYTCIGIVGIKDPVRPGVKESVAVCRSAGIVVRMVTGDITAKAIARECGILTD-GIAIEGPDFRVKTQEELFELIPKIQVMARSSPLDKHMLVKHLRTTFGEVVAVTGDGTDAPALHEADIGLAMGIAGTEVAKESADVIILDDFSTIVTVAKWGRSVYIIQKFVQFQLTVVVALLVFTSACYTGNAPLTAVQLLWVMIMDTLGALALATEPPNDELMKRSPVGRKGFISVMWRILGQSLYQVIVIWILQSKGKWIFGFKGPDSELLLTLIFTFVFCQVFEISSREMEEIDVLKGIWDHVFVGVISCTVLFQFVIVEFLGTYATTPLAPVHWIFSVLIGYLGMPIAARLKTIPV
>CAE.Senna.sento_Chr11.6
MEAYLQEFE-VQSKNSSEEVLQNWRKLCGVVKPKRRFRFTALSKRGEAAAMRRTQEKLRVAVLVSKAAFQFIQAAQSGNYTVPEEVKDAGFQICADELESIVESRDTKKLKYHGGVTGISEKLRTSITDGLTTNSDQLTKRQDIYGIKFAESEVRSFWVFVWEALQDMTLMILGFCAVVSLVIGILTEGWPTGAHDGMGIVVSILLVVFVTATSDYRQSLQFKDLDKEKKKISMQVTRGYRKKMSIYDLLPGDIVHLAIGDQVPTDGLFISGFSMLIDESSLTGESEPVMVNSQPFLLSGTKVQDGSCTMLVTTVGMRTQWGKLMATLSEGGDDETPLQVKLGVATIIGKIGLFFAVITFVVLVKGLMTRKRQEGRFWSVSGDDVMEMLEFFAVAVTIVVVAVPEGLPLAVTLSLAFAMKKMMDKALVRHLAACETMGSATTICSDKTGTLTTRMTVVKTCICMKRKEVIRNSSNFFSDVPECVPKMLLESIFTGGEVVARKRKREILGTPTETAILEFGLSLGGDFHKERKACKLVKVEPFSEKKRMGVVVELPEGNLRAHCKGASEIILANCDKVMSDGEVVPLDEEKSKHLKDTIESFASEALRTL---------------------YTCIGIVGIKDPVRPGVKESVAVCRSAGIVVRMVTGDITAKAIARECGILTDDGIAIEGPDFRQKTQEELFELIPKIQVMARSSPLDKHMLVKQLRTTFGEVVAVTGDGTDAPALHEADIGLAMGIAGTEVAKESADVIILDDFSTIVTVAKWGRSVYIIQKFVQFQLTVVVALLVFSSACTTGNAPLTAVQLLWVMIMDTLGALALATEPPNDELMKRQPVGRKGFISVMWRILGQSLYQVLLIWILQIKGKWIFGFKGPDSDILLTLIFSFVFCQVFEISSREMEEIDVFKGIWDHVFLGVISCTVLFQFIIVEYLGTYATTPLAPVHWLFCVAVGYLGMPIAARLKTIHV
>CAE.Acacia.A.7
METYLQEFE-VKCKNSSEEVLQNWRKLCGVVKPKRRFRFTALSKRGEAAAMRRTQEKLRVAVLVSKAAFQFIQGAQPSDYIVPEEVREAGFQICADEMESIVEGHDIKKLQYHGGVEGISEKLSTSTTDGIGNDSDQLIRRQEIYGIKFTESECRSFWVFVFEALQDMTLMILGVCAIVSLIIGIATEGWPRGAHDGLGIVVSILLVVFVTATSDYRQSLQFKDLDKEKKKIYMQVTRGYREKMSIYDLVPGDIVHLAIGDQVPADGLFVSGFSVLIDESSLTGESEPVMVDSQPFLLSGTKVQDGSCKMLVTTVGMRTQWGKLMATLSEGGDDETPLQVKLGVATIIGKIGLFFAIITFVVLMKGLMVRKRQEGRFWSVSGDDAMEMLEFFAVAVTIVVVAVPEGLPLAVTLSLAFAMKKMMDKALVRHLAACETMGSATSICSDKTGTLTTRMTVVKTCICMKIKEVTNEEQQTEKLFPDSALKLLLESIFTGGEVVARKSKREILGTPTEAAILEYGLSLGGDFQKERKACKIVKLEPFSEKKRMGVVLELPEGNLRAHCKGASEIVLAACDKVISNGEVVPIDAEKRNYLKETIHSFACEALRTLCLAYMELENGFSAENPIPSSGYTCVGIVGIKDPVRPGVKESVAICRKAGITVRMVTGDITAKAIARECGILTDDGIAIEGPDFREKTQEEMFELIPKIQVMARSSPLDKHTLVKQLRTTFGEVVAVTGDGTDAPALHEADIGLAMGVAGTEVAKESADVIIMDDFSTIVTVAKWGRSVYIIQKFVQFQLTVVVALLVFSSACTTGSAPLTAVQLLWVMIMDTLGALALATEPPNDELMKRTPVGRQGFISAMWRILGQSLYQILLIWILQAKGKWIFGMKGPDSDILLTLIFSFVFCQVFEISSREMEEIDVFKGIWDHVFVGVISVTVLFQIIIVEYLGTYATTPLAPIYWLFSIFVGYLGMPIAARLKKIPV
>DET.Sindora.A.8
MENYLTEFE-VKSKNSSDEVLQKWRVLCGVVKPKRRFRFTAITKRYEAAAMRRTQEKLRVAVLVSKAAFQFIQGMQPNDYTVPQEVKDAGFQICADELGSIVEGHDVKKLKFHGGVSGIAGKLSTSTTSGLGTDAESRNKRQELFGIKFTESEPRSFWVFVWEALHDMTLMILGVCAIMSLFVGIATEGWPKGAHDGLGIAASILLVVFVTATSDYRQSLQFKDLDKEKKRISIQVTRGYRQKMSIYELLPGDLVHLSIGDQVPADGLFVEGFSVSIDESSLTGESEPIMVSSDPFLLSGTKVQDGSCKMLVTTVGMRTQWGKLMATLSEGGDDETPLQVKLGVATIIGKIGLFFAVVTFAVLVQGLLSRKVKEGRFWRWNGDDALEMLEFFAIAVTIVVVAVPEGLPLAVTLSLAFAMKKMMDKALVRHLAACETMGSATSICSDKTGTLTTRMTVVKTCICFKSIEVRNKESSLCSELPDSTVKLLLQSIFTGGEVVVKKGKSEMLGTPTETAILEFGLSLGGDFQAERQACKTVKVEPFSTKKRMGVVLQLPDGGLRAHCKGASEIILAACDKVIPDGEVAPLDEEYCDHLKFTINEFASEALRTLCLAYLELDNEFSAKDPIPASGYTCIGIVGIKDPVRPGVKESVAVCRSAGITVRMVTGDITAKAIARECGILTDDGIAIEGPDFREKSEEEMLKLIPRIQVMARSSPLDKHTLVKHLRTSLQEVVAVTGDGTDAPALHEADIGLAMGIAGTEVAKESADVIILDDFSTIVTVAKWGRSIYIIQKFVQFQLTVVVALLVFTSACRSGSAPLTAVQLLWVMIMDTLGALALATEPPNDELMKRAPVGRKGFISVMWRILGQSVYQFIVIWLLQSKGKWIFFLRGPNADLVLTLIFTFVFCQVFEINSRDMEEVDVFKGILDNVFVAVISATVIFQIIIIEYLGTFATTPLTLVQWFFSIFFGFLGLPIAAKLKEIPV
>PAP.Lotus.B.9
MESYLNEFGGVKSKNSSQEALQRWRKLCGVVKPKRRFRFTALNKRTEAAAMRRSQEKLRVAVLVSKAALQFIQGSQPSEYKVPEDVKAAGFQICGDELGSIVENHDVKKFKFHGGVNGVAKKLSTSVTEGISSDADILNRRQLIYGIKFTEIEAKSFWVFVWEALQDMTLMILGVCALVSLIVGIATEGWPKGSHDGLGIVASILLVVFVTATSDYRQSLQFKDLDKEKKKISIQVTRAYRQKMSIYELLPGDIVHLAIGDQVPADGLFVSGFSVLIDESSLTGESEPVVVNSEPFLLSGTKVQDGSCKMLITTVGMRTQWGKLMATLTEGGDDETPLQVKLGVATIIGKIGLFFAIVTFAVLVQGLVSHKLQQDSFWSWTGDDALEMLEYFAIAVTIVVVAVPEGLPLAVTLSLAFAMKKMMDKALVRHLAACETMGSATTICSDKTGTLTTHMTVVKTCICMNSQEVSNKPSSLCSELPESVVKLLQQSIFTGGEVVIKDGKREILGTPTETAILEFGLSLGGDFQGERQACNLVKVEPFSTKKRMSVAVELPGGGLRAHCKGASEIVLAACDKVLSNGEVVPLDEESINHLNSTINQFASEALRTLCLAYMELENGFSAEDPIPLSGFTCIGVVGIKDPVRPGVKESVAVCRSAGITVRMVTGDITAKAIARECGILTDDGIAIEGPEFREKSLEELLELIPKIQVMARSSPLDKHTLVKHLRTTFGEVVAVTGDGTDAPALHEADIGLAMGIAGTEVAKESADVIILDDFSTIVTVAKWGRSVYIIQKFVQFQLTVVVALIVFTSACLTGTAPLTAVQLLWVMIMDTLGALALATEPPKDDLMKRSPVGRKGFISVMWRILGQSLYQFTVIWFLQAKGKSFFALSGPDSDLVLTLIFTFVFCQVFEINSREMEKINVLKGILEYVFVAVLSATALFQIIIVEYMGTFATTPLTLVQWFFCLVVGFLGMPIAAGIKMIPV
>PAP.Medicago.B.10
MENYLQEFGGVKSKNSSEEALRRWRDVCGFVKPKRRFRFTALDKRGEAAAMRRTQEKLRVAVLVSKAAFQFIQGAKPSDYKVPEEVKDAGFQICGDELGSIVEGHDVKKLKYHGKIDGIAEKLSTSATEGISNDADLLDKRQQIYGIKFTESQAKSFWVFVWEALQDMTLMILGVCALVSLIVGIATEGWPKGAHDGLGIVASILLVVFVTATSDYRQSLQFKDLDKEKKKISIQVTRGYRQKMSIYELLPGDIVHLAIGDQVPADGLFVSGFSLLIDESSLTGESEPVVVNTEPFLLSGTKVQDGSCKMLVTTVGMRTQWGKLMATLSEGGDDETPLQVKLGVATIIGKIGLFFAIVTFAVLVQGLVSLKLQQENFWNWNGDDALEMLEYFAIAVTIVVVAVPEGLPLAVTLSLAFAMKKMMDKALVRNLAACETMGSATTICSDKTGTLTTHMTVVKTCICMKSKEVSNKTSSLCSELPESVVKLLQQSIFTGGEVVVKQGKHEILGTPTETAILEFGLSLGGDFQGERQACKLVKVEPFSTKKRMGAVVELPSGGLRAHCKGASEIVLAACDKVLSNGEVVPLDEESTNHLTNTINQFANEALRTLCLAYMELENGFSAEDTIPVTGYTCIGVVGIKDPVRPGVKESVALCRSAGITVRMVTGDITAKAIARECGILTDDGIAIEGPEFREKSLEELLELIPKIQVMARSSPLDKHTLVRHLRTTFGEVVAVTGDGTDAPALHEADIGLAMGIAGTEVAKESADVIILDDFSTIVTVAKWGRSVYIIQKFVQFQLTVIVALIVFTSACLTGTAPLTAVQLLWVMIMDTLGALALATEPPNDDLMKRAPVGRKGFISVMWRILGQSLYQFMVIWFLQSKGKTIFSLDGPNSDLVLTLIFAFVFCQVFEINSREMEKINVFKGILDYVFVGVISATIFFQIIIVEYLGTFATTPLTLVQWFFCLFVGFMGMPIAARLKKIPV
>PAP.Phaseolus.phavu_Chr02.11
MEGYLNEFE-VKSKHSSEEALQRWRKLCGVVKPRRRFRFTALVMRGKAAAMRRTQEKLRIAVLVSKAAIQFIESVKLSDYKVPEEVKDAGFQICGDELGCIVESHDVKKFTHHGGVNGIAEMLSTSTTEGLNSDSESLNRRQQIYGIKFTESEATSFWVFVWEAFQDMTLMILGVCAIVSLLVGIATEGWPKGAHDGLGIVASILLVVFVTATSDYRQSLQFKDLDKEKKKISIQVTRGYRQKMSIYELLPGDIVHLAIGDQVPADGLFVSGFSVLIDESSLTGESEPVMVNSEPFLLSGTKVQDGSCKMLITSVGMRTQWGKLMATLSEGGDDETPLQVKLGVATIIGKIGLFFAVVTFAVLVQGLVSQKLQQGSLSSWNGDDAMELLEFFAVAVTIVVVAVPEGLPLAVTLSLAFAMKKMMDKALVRHLAACETMGSATTICSDKTGTLTTHMTVVKTCFCMNSKEVSNNASSLCSELPESAVKLLLQSIFTGGEVVVQNGKREILGTPTEAAILEYGLSLGGDFQGERQACNLVKVEPFSTKKRMSVVVELPDGGLRAHCKGASEIILAACDKVISNGEVVPLDEESTNHLQATINQFASEALRTLCLAYVELENGFSPEDPIPVSGYTCIGVVGIKDPVRPGVKESVAVCRSAGITVRMVTGDITAKAIARECGILTDDGIAIEGPEFREKTEEELLELIPKIQVMARSSPLDKHTLVKHLRTTFGEVVAVTGDGTDAPALHEADIGLAMGIAGTEVAKESADVIILDDFSTIVTVAKWGRSVYIIQKFVQFQLTVVVALIVFTSACLTGTAPLTAVQLLWVMIMDTLGALALATEPPNDDLMKRSPVGRKGFISVMWRILGQSVYQFMVIWFLQTRGKSIFLLDGPNSDLVLTLIFSFVFCQVFEINSREMEKINVFKGILDYVFVGVISATVFFQIIIVEYLGTFATTPLTLAQWFFCLFVGFLGMPIAARLKKIPV
>PAP.Aeschynomene.B.12
MGSIWNEFGKVKAKNSSNEALRRWRDACGMVRPTRRFRFTALSKRDEAAAMRLTKEKLRVAVLVSKAAYQFIQGVPASDYSVPEEVKAAGFDICVDELGSIVEGHDVKKLKHHGGVSGIAEKLTTSTSKGLSSDPDFLTKRQQVYGIKFAESAAKSFWIFVWEALQDMTLMILGVCAFVSLIVGIATEGWPKGAHDGLGIVASILLVVFVTATSDYRQSLQFKDLDKEKKKISIQVTRGYRQKMSIYELLPGDIVHLAIGDQVPADGLFVSGFSVLIDESSLTGESEPVVVNSEPFLLSGTKVQDGSCKMLVTTVGMRTQWGKLMATLSEGGDDETPLQVKLGVATIIGKIGLFFALVTFAVLVQGLVSRKLEQGRLWSWNGDDALMMLEFFAVAVTIVVVAVPEGLPLAVTLSLAFAMKKMMDKALVRHLAACETMGSATTICSDKTGTLTTHMTVVKTCICMNSKEVSNNASALCSELPDSAMKLLLQSIFTGGEVVVQDGKHEILGTPTETAILEFGLSLGGDFQGERQACKLVKVEPFSTKKKMSVVVELPGGGLRAHCKGASEIILASCDKVLSDGEVVPLDEESSNHLKATIDQFANEALRTLCLAYVELENGFSTEDPIPASGYTCIGIVGIKDPVRPGVKESVAVCRSAGITVRMVTGDITAKAIARECGILTDDGIAIEGPEFREKSEEELLQLIPKIQVMARSSPLDKHTLVKHLRTTFGEVVAVTGDGTDAPALHEADIGLAMGIAGTEVAKESADVIILDDFSTIVTVAKWGRSVYIIQKFVQFQLTVVVALIVFTSACLTGSAPLTAVQLLWVMIMDTLGALALATEPPNDDLMKRSPVGRKGFISVMWRILGQSLYQFMVIWFLQSKGKSIFSLSGPDSDLVLTLIFSFVFCQVFEINSREMEKIDVLKDILKYVFVGVISATVLFQIIIVEYLGTFATTPLTLPQWFFSLFVGFLGMPIAAALKKITV
>CAE.Chamaecrista.chafa_Chr6.13
MESYLNEFGRVKSKNSSDETLEKWRKVCGLVKPKRRFRFTAISKREEAAAMRRTQEKLRVAVLVSKAAFQFIQGVQVSDYAVPEDVKAAGFEICADELGSMVEGHDLKKLRYHGGTSGIANKLSTSTTDGISNDTDSLDKRRKIYGIKFTESAVRSFWVFVWEALQDMTLMILGVCALMSLIVGIAMEGWPHGAHDGLGIVASILLVVLVTATSDYRQSLQFKDLDKEKKKISIQVTRGCRQKMSIYDLLPGDIVHLAIGDQVPADGIFISGFSVSINESSLTGESEPVMVSSEPFLLSGTKVQDGSCKMLVTTVGMRTQWGKLMETLSEGGDDETPLQVKLGVATIIGKIGLLFAVITFAVLVQGLLSHKYEKGSVLTWSGDDALAMLEFFAVAVTIVVVAVPEGLPLAVTLSLAFAMKKMMDKALVRHLAACETMGSATTICSDKTGTLTTRMTVVKTCICMNRKEVKIND--NACDIPASAVKLLLQSIFTGGEVVVENGKREILGTPTETAILEFGLSLGGNSQTERQACKVVKVEPFSTKKRMGVVLELPDGTLRAHTKGASEIILAACDKVISKGEVVPLDVETSDHLKFTINQFASEALRTLCIAYMDIEKTFSADDPIPLSGYTCIGIVGIKDPVRPGVKESVAICRSAGITVRMVTGDITAKAIARECGILTDEGIAIEGPEFREKSQEELFKLIPKIQVMARSSPLDKHTLVKHLRTTFGEVVAVTGDGTDAPALHEADIGLAMGIAGTEVAKESADVIILDDFSTIVTVAKWGRSVYVIQKFVQFQLTVVVALLVFTSACLTGSAPLTAVQLLWVMIMDTLGALALATEPPNDELMKRSPVGRTGFISIMWRILGQSLYQIMVIWFLQTKGKLYFNLYGPDADLILTLIFAFVFCQVFEISSREMEKINVFKGILNYVFFGVISSTVIFQIIIVEYLGTFATIPLTKQQWFSSVLIGFLGMPIAAAIKMFSV
>CAE.Senna.sento_Chr06.14
MESYLNEFGRVKSKNSSGETLGKWRKLCGLVKPKRRFRFTALSKREEAAAMRRTQEKLRVAVLVSKAAFQFIQGVQQSKYSVPEDVKAAGFQICAEELGSIVEGHDLKKLRNHGGTSGIAEKLSTSTTDGLSTDVDTLNKRQQVYGIKFTESKARSFWVFVWEALQDMTLMILGVCAFVSLIVGIAMEGWPHGAHDGLGIVASILLVVLVTATSDYRQSLQFRDLDKEKKKISIHVTRGYRQKMSIYDLLPGDIVNLAIGDQVPADGLFISGFSLSIDESSLTGESEPVMVCSEPFLLSGTKVQDGSCKMLVTTVGMRTQWGKLMATLSEGGDDETPLQVKLGVATIIGKIGLFFAVITFAVLVQGLVSRKYQQGSFLTWSGDDALEMLEFFAVAVTIVVVAVPEGLPLAVTLSLAFAMKKMMDKALVRNLAACETMGSATTICSDKTGTLTTRMTVVKTCICMNSKE----------------------SIFTGGEVVVEKGKREILGTPTETAILEFGLSLGGDFQTEKQACKLVKVEPFSTKKRMGVVLELPEGKLRAHTKGASEIILAACDKVMSKGEVVPLDEESRNHLTATINQFASEALRTLCLAYMDLEKGFSAEDTIPVSGYTCIGVVGIKDPVRPGVKESVAVCRAAGITVRMVTGDITAKAIARECGILTDDGIAIEGPEFREKSQEELLKLIPKIQVMARSSPLDKHTLVKHLRTTFGEVVAVTGDGTDAPALHEADIGLAMGIAGTEVAKESADVIILDDFSTIVTVAKWGRSVYIIQKFVQFQLTVVVALLVFTSACLTGNAPLTAVQLLWVMIMDTLGALALATEPPNNELMKRSPVGRSGFISIMWRILGQSLYQIMVIWFLQTRGKMFFNLNGPDADMILTLIFTFVFCQVFEVSSREMEKINVIKGLLNYVFVGVISCTIIFQIIIVEFLGTFATTPLTLQQWFSSILIGYLGMPIAAAIKMLSV
>CAE.Acacia.B.15
MDKFLDEFTRVRSKNSSREALEKWRNLCSIVKPKRRFRFTALSKRDEADAMRRTQ-ELRIAILVSKAAIHFTRGVSQSDYVVPEDVKAEGFQICAEELGSIVEGHDIKKLQYHGGVNGLACKLSASITDGLSSDTNLLDKRQKIYGIKFTESEARSFWVFVWEALQDMTLMILGVCALVSLIVGIAMEGWPHGAHDGLGIVASILLVVFVTATSDYRQSLQFKDLDKEKKKITIQVTRGYRQKMSIYDLLPGDIVHLAIGDQVPADGLFLSGFSVMIDESSLTGESEPVMVSSEPFLLSGTKVRDGSCKMMVTSVGMRTQWGKLMATLSEGGNDETPLQVKLGVATIIGKIGLFFAVVTFAVLVQGLLTRKFQEGSLLTWSGDEALQTLEFFAVAVTIVVVAVPEGLPLAVTLSLAFAMKKMMDKALVRNLAACETMGSATTICSDKTGTLTTRMTVVKTCICMNKKEVSNDSSTLPSDIPDSAVKLLLQSIFTGGDVVVENGKREVLGTPTDTAILEFGLSLGGNFQAERNACTLVKVEPFSVKKRMGVVVELPEGGLRAHTKGASEIILAACDKVISEGEVVPLDEESRNRLTVTINQFASEALRTLCIAYMDMEKGFSPEDPIPVSGYTCIGIVGIKDPVRPGVRESVAVCRSAGITVRMVTGDITAKAIARECGILTDDGIAIEGPEFREKSQEELFKLIPKIQVMARSSPMDKHTLVKQLRTTFGEVVAVTGDGTDAPALHEADIGLAMGIAGTEVAKESADVIIMDDFSTIVTVAKWGRSVYIIQKFVQFQLTVVVALLVFTSACWTGSTPLTAVQLLWVMIMDTLGALALATEPPNDELMKRSPVGRTGFISIMWRILGQSLYQIMVIWFLQTSGKLYFNLTGPDADLIQTLIFAFVFCQVFEISSREMEKINVFKGILNHVFVGVISCTVIFQIIIIEFLGNFATTPLTLQQWISSIFIGLMGMPIAAVIKLLSV
>DET.Sindora.B.16
---------------------------------------------------------------------------------------------------------------------------------------------------------------------------------------------------------------------------------------------------------------------------------------------------------------------------------------------------------------------------------------------------MLEFFAVAVTIVVVAVPEGLPLAVTLSLAFAMKKMMDKALVRHLAACETMGSATSICSDKTGTLTTHMTVVKTCICMNSQEVRKDASAFCSEIPDSAVKLLRQSIFTGGEVVVKDGKREILGTPTEAAILEFGLSLGGDFGAERKACQLVKVEPFSTKKRMGVVVELPEGGLRAHCKGASEIILAACDKVISNGEVVPLNEASINHLKVTINQFANEALRTLCLAYMELENGFSPDDPIPLSGYTCIGVVGIKDPVRPGVKESVAVCRAAGITVRMVTGDITAKAIARECGILTDDGIAIEGPDFREKSEEEMLKLIPKIQVMARSSPLDKHTLVKHLRNSLQEVVAVTGDGTDAPALHEADIGLAMGIAGTEVAKESADVIILDDFSTIVTVAKWGRSVYIIQKFVQFQLTVVVALLVFTSACMTGSAPLTAVQLLWVMIMDTLGALALATEPPNNELMKRSPVGRKGFISVMWRILGQSLYQVMVIWFLQSRGKWIFSLNGPDSDLILTLIFSFVFCQVFEISSREMEEINVFKGILDYVFVAVISCTVIFQIIIVEYLGTFATSPLTLVQWFVSIFTGLLGMPIAAGLKKIPV
>CER.Bauhinia.A.17
MESYLNEFGGVKSKNSSEEVLQKWRKLCGVVKPKRRFRFTALSKRGEAAAMRRTQEKLRIAVLVSKAAFQFIQGVQPSDYTVPDEVKAAGYDICADELGSIVEGHDVKKLKFHGGVNGIAEKLRTSTTNGLGIESELLNKREQIYGIRFTESEMRSFWVFVWEALQDMTLMILAVCAFVSLIVGIATEGWPKGAHDGLGIVASILLVVFVTATSDYRQSLQFKDLDKEKKKISIQVTRGYRQKMSIYDLLPGDIVHLSIGDQVPADGLFVSGFSVLIDESSLTGESEPVMVCSEPFLLSGTKIQDGSCKMLITTVGMRTQWGKLMATLSEGGDDETPLQVKLGVATIIGKIGLFFALVTFAVLVQGLVSHKFREGRFWIWDGDDAMEMLEFFAIAVTIVVVAVPEGLPLAVTLSLAFAMKKMMDKALVRHLAACETMGSATSICSDKTGTLTTRMTVVKTCICMNSKEVSNKDPNLSSEMPESAVKLLLQSIFTGGEVVTKKGKHEILGTPTETAILEFGLSLGGDFQAERQACKLVKVEPFSTKKRMGVVVELPEGGLRAHSKGASEIVLAACEKFISKGEVVPLDEASINHLKVTINQFASEALRTLCLAYMDLQNGFSPKDPIPVSGYTCIGIVGIKDPVRPGVKESVAVCRSAGINVRMVTGDITAKAIARECGILTD-GIAIEGPDFREKNMEELLELIPKIQVMARSSPLDKHTLVKHLRTSFDEVVAVTGDGTDAPALHEADIGLAMGIAGTEVAKESADVIILDDFSTIVTVAKWGRSVYIIQKFVQFQLTVVVALLVFTSACLTGSAPLTAVQLLWVMIMDTLGALALATEPPNDELMKHTPVGRKGFINVMWRILGQSLYQFMVIWILQSKGKWIFDLEGSDSDLILTLIFTFVFCQVFEISSREMEEINVFSGILDQVFVAVLSATVIFQIIIIELLGTFATTPLTLEQWFICIFIGFLGMPIAAILKKVSV
>CER.Phanera.A.18
MESYLNEFE-VKSKNSSEEVLQKWRKLCGVVKPKRRFRFTALSKRGEAAAMRRTQEKLRIAVLVSKAAFQFIQGVQPSDYTVPQEVKAAGYDICADELGSIVEGHDSKKLKFHGGVNGIAEKLCTSTTNGLSVDRDLLYKREQVYGIKFTESEMRSFWVFVWEALQDMTLMILGACAFVSLIVGIATEGWPKGAHDGLGIVASVLLVVFVTATSDYRQSLQFKDLDKEKKKISIQVTRGYRQKMSIYDLLPGDIVHLSIGDQVPADGLFVSGFSVLIDESSLTGESEPVMVSSEPFLLSGTKIQDGSCKMLITTVGMRTQWGKLMATLSEGGDDETPLQVKLGVATIIGKIGLLFAVVTFAVLVQGLLNRKFQHGRFWSWNGDDAMEMLEFFAIAVTIVVVAVPEGLPLAVTLSLAFAMKKMMDKALVRHLAACETMGSATCICSDKTGTLTTRMTVVKACICMNSKEVTNKASSLCSEMSEYALKLLLQSIFTGGEVVAKKGKQEILGTPTETAILEFGLSLGGDFQAERQACKLVKVEPFSTKKRMGVVVELPEGGLRAHCKGASEIVLAACDKFISNGEVVPLDEASINHLKVTINQFASEALRTLCLAYMDIQNGFSPQDPIPFSGYTCIGIVGIKDPVRPGVKESVAVCRSAGINVRMVTGDITAKAIARECGILTD-GIAIEGPDFREKSMEELLELIPKIQVMARSSPLDKHTLVKHLRTTFDEVVAVTGDGTDAPALHEADIGLAMGIAGTEVAKESADVIILDDFSTIVTVAKWGRSVYIIQKFVQFQLTVVVALLVFTSACMTGSAPLTAVQLLWVMIMDTLGALALATEPPNDDLMKRAPVGRKGFISIMWRILGQSLYQFMVIWILQSKGKWIFSLNGSDSDLILTLIFTFVFCQVFEISSREMEKIDVFKGILDHVFVGVLGATVISQIIIIECLGTFATTPLTLVQWFINVFIGFLGMPIAAYLKKIPV
>CER.Cercis.cerca_Chr6.19
MESYLNEFGGVKSKNSSEEVLQKWRKLCGIVKPKRRFRFTALSKRYEAAAMRRTQEKLRIAVLVSKAAFQFIQGVQPSDYTVPEEVKAAGYDICADELGSIVEGHDLKKLKFHGGVNGIAEKLCTSTTNGLSIESDLLNKRQQLYGIKFTESEMRSFWVFVWEALQDMTLMILGVCAFVSLIVGIATEGWPKGAHDGLGIVASILLVVFVTATSDYRQSLQFKDLDKEKKKISIQVTRGYRQKMSIYDLLPGDIVHLAIGDQVPADGLFVSGFSVLIDESSLTGESEPVMVSCEPFLLSGTKVQDGSCKMLITTVGMRTQWGKLMATLSEGGDDETPLQVKLGVATIIGKIGLFFAVVTFAVLVQGLLNRKLQQGRFWSWNGDDALEMLEFFAIAVTIVVVAVPEGLPLAVTLSLAFAMKKMMDKALVRNLAACETMGSATCICSDKTGTLTTRMTVVKTCICMNSKEVSNKASSLCSEMPESAVKLLLQSIFTGGEVVIKKGKREILGTPTETAILEFGLSLGGDFQAERQACKLVKVEPFSTKKGMGVVVELPEGGLRAHCKGASEIVLAGCDKFVSNGEVVPLDEASINHLKVTINQFASEALRTLCLAYMELDNGFSPQDPIPVSGYTCIGVVGIKDPVRPGVKESVAVCRSAGITVRMVTGDITAKAIARECGILTD-GIAIEGPEFREKSMEELLELIPKIQVMARSSPLDKHTLVKHLRTSFDEVVAVTGDGTDAPALHEADIGLAMGIAGTEVAKESADVIILDDFSTIVTVGKWGRSVYIIQKFVQFQLTVVVALVVFTSACMTGSAPLTAVQLLWVMIMDTLGALALATEPPNDDLMKRAPVGRRGFISVMWRILGQSLYQFMVIWLLQSKGKWIFNLKGSDSDLTLTLIFTFVFCQVFEISSREMEEIDVFKGILDYVFVVVLSATVIFQIIIIEYLGTFATTPLTLVQWFISVFTGFLGMPIAAYLKKIPV
>CER.Bauhinia.B.20
MESYLNDFE-VKSKNSSEEVLKKWRDLCGVVKPKRRFRFTALSKRYEAAAMRRTQEKLRVAVLVSKAAFQFIQGVQPSDYTVPEEVEAAGYDICADELGSIVEGHDVKKLKFHGGVNGIAEKIRTSTTDGLSIDSDSLNKRQQIYGIKFTESEVRSFWVFVWEALQDMTLMILGVCAFVSLIVGIATEGWPKGAHDGLGIVASILLVVFVTATSDYRQSLQFKDLDKEKKKISIQVTRGYRQKMSIYDLLPGDIVHLAMGDQVPADGLFISGFSVLIDESSLTGESEPVMVSSEPFLLSGTKIQDGSCKMLVTTVGMRTQWGKLMATLSEGGDDETPLQVKLGVATFIGKIGLLFAVITFAVLVQGLLSRKFQEGRFWIWNGDDAMEMLEFFAIAVTIVVVAVPEGLPLAVTLSLAFAMKKMMDKALVRHLAACETMGSATSICSDKTGTLTTHMTVVKTCICMNIKEASNKDSSLCSEIPESAVKLLLQSIFTGGEVVIKNGKHEILGTPTDTAILEFGLSLGGDFQAERQACKLVKVEPFSTKKRMGVVVELPQGGLRAHCKGASEIVLAACDKYISNGEAVPLDEASINHLMVTINQFASEALRTLCIAYMEIGNGFSPQDPIPVSGYTCIGIVGIKDPVRPGVRESVAVCRAAGITVRMVTGDITAKAIARECGILTD-GIAIEGPDFREKKMEELLELIPKIQVMARSSPLDKHTLVKHLRTTFDEVVAVTGDGTDAPALHEADIGLAMGIAGTEVAKESADVIILDDFSTIVTVGKWGRSVYIIQKFVQFQLTVVVALLVFTSACTTGSAPLTAVQLLWVMIMDTLGALALATEPPNDDLMKRAPVGRKGFISVMWRVLGQALYQFIVIWILQSKGKSIFHLQDSDSDLTLTIIFTFVFCQVFEISSREMEKINVFKGILNHVFAGVLTATVISQIIIVEFLGTFATTPLTLSQWLICIFIGFLGMPIAAFLKSIPV
>CER.Phanera.B.21
MESFLNEFE-VKSKNSSEEGLQKWRKLCGFVKSKRRFRFTALSKRDEAAAMRRTQENLRVAVLVSKAAMQFIQGVQPSNYTVPDEVKAGGYDICADELGSIVEGHDFNKLKFHGGVNGIAEKLRTSTTNGLGIENDL-NKRQQIYGIKFTESEVRSFWVFVWEALQDMTLMILGVCAFVSLIVGIATEGWPKGAHDGLGIVASILLVVFVTATSDYRQSLQFKDLDKEKKKIFIQVARGYRQKMSIYDLLPGDIVHLAIGDQVPADGLFVSGFSVLIDESSLTGESEPVMVSSEPFLLSGTKIQDGSCKMLVTTVGMRTQWGKLMATLSEGGDDETPLQVKLGVATIIGKIGLFFAVVTFAVLVQGLLSRKLQQGRFWIWNGDDALEMLEFFAIAVTIVVVAVPEGLPLAVTLSLAFAMKKMMDKALVRHLAACETMGSATSICSDKTGTLTTHMTVVKTCICMNIKEVSNKASSLCSDIPDSAVKLLLQSIFTGGEVVIENGKHEILGTPTDTAILEFGLSLGGDFQAERQACRLVKVEPFSTKKRMAVVVEIAEGGLRAHCKGGSEIVLAACDKFISNGEVVPLDEVSINHFKVTIDQFASEALRTLCIAYVELEKGFSPQDAIPVSGYTCIGVVGIKDPVRPGVRESVAVCRSAGITVRMVTGDITAKAIARECGILTD-GIAIEGPEFREKSMKELLELIPKIQVMARSSPLDKHTLVKHLRTSFDEVVAVTGDGTDAPALHEADIGLAMGIAGTEVAKESADVIILDDFSTIVTVGKWGRSVYIIQKFVQFQLTVVVALLVFTSACMTGSAPLTAVQLLWVMIMDTLGALALATEPPKDDLMKRAPVGRKGFISVMWRILGQSLYQFIVIWFLQSRGKGIFNLEGSDSDLTLTIIFTFVFCQVFEISSREMEETNVFKGILDYVFVGVLSATVIFQIIIVEYLGTFATTPLTLVQWYISVFTGFLGMPVAAILKKFPV
>CAE.Acacia.B.22
MEKFLDEFTRVRSKNSSREALEKWRNLCGIVKPKRRFRFTALSKRDEADAMRRTQ-ELRVAILVSKAAIHFTQGVSPSDYVVPEDVNAEGFQICAEELGSIVDGRDIKKLQYHGGVNGLAGKLSASITDGLSNDTNLLNKRKKIYGIKFTESEARSFWGFVWEALQDMTPMIHGVCALVSVMVGIAMEGWPHWAHDGLGIVASILLVVFVTATSDYRQSLQFKDLDKEK-KITIQVTRGYRQKVSIYDLLPGDIVHLAIGDQVPADGLFLSGFSVMIDESCVTGESVPVMVSSEPFLLSGSKVEDGSCKMMVTKVGMRTQWGKLMATLSE-GDDETPLQVKLGVATIIGTISLFFAVVAFSFSVQGLLTRKFQEGSLLTPVAVTLRYVCHDVQRSNMFVKVWRLMGFGSSITGFICFALQKLFRWNLLKIVVYCSSMFSLFILFANRF-RLRLSVFLLKVLVNFLVLLFT----SLYSYYDDLAVMSMSLSIQPGFEVGMNFFGCLVLGFMKKNLLEGLGVALLCFIVMSIRAYSDFRQEQA---------------------------------------------------------------------------------------------------------------------------------------------------------------------------------------------------------------------------------------------------------------------------------------------------------------------------------------------------------------------------------------------------------------------------------------------------------
>OUT.Arabidopsis.O.23
MESYLNSFD-VKAKHSSEEVLEKWRNLCSVVKPKRRFRFTALSKRYEAAAMRRTQEKLRIAVLVSKAAFQFISGVSPSDYKVPEEVKAAGFDICADELGSIVEGHDVKKLKFHGGVDGLSGKLKACPNAGLSTEPEQLSKRQELFGIKFAESELRSFWVFVWEALQDMTLMILGVCAFVSLIVGIATEGWPQGSHDGLGIVASILLVVFVTATSDYRQSLQFRDLDKEKKKITVQVTRGFRQKMSIYDLLPGDVVHLAIGDQVPADGLFLSGFSVVIDESSLTGESEPVMVTAQPFLLSGTKVQDGSCKMLVTTVGMRTQWGKLMATLSEGGDDETPLQVKLGVATIIGKIGLSFAIVTFAVLVQGMFMRKLSLGPHWWWSGDDALELLEYFAIAVTIVVVAVPEGLPLAVTLSLAFAMKKMMDKALVRHLAACETMGSATTICSDKTGTLTTHMTVVKSCICMNVQDVASKSSSLQSDIPEAALKLLLQLIFTGGEVVVERGKTEILGTPTETAILELGLSLGGKFQEERQSNKVIKVEPFSTKKRMGVVIELPEGGIRAHTKGASEIVLAACDKVISSGEVVPLDDESIKFLNVTIDEFANEALRTLCLAYMDIESGFSADEGIPEKGFTCIGIVGIKDPVRPGVRESVELCRRAGIMVRMVTGDITAKAIARECGILTDDGIAIEGPVFREKNQEEMLELIPKIQVMARSSPMDKHTLVKQLRTTFDEVVAVTGDGTDAPALHEADIGLAMGIAGTEVAKEIADVIILDDFSTIVTVAKWGRSVYIIQKFVQFQLTVVVALIVFSSACLTGSAPLTAVQLLWVMIMDTLGALALATEPPNNELMKRMPVGRRGFITAMWRILGQAVYQFIIIWILQAKGKSMFGLVGSDSTLVLTLIFCFVFCQVFEVSSREMEEIDVFKGILDYVFVVVIGATVFFQIIIIEFLGTFATTPLTIVQWFFSIFVGFLGMPIAAGLKKIPV
>OUT.Arabidopsis.O.24
MESYLNEFD-VKAKHSSEEVLEKWRNLCGVVKPKRRFRFTALSKRYEAAAMRRTQEKLRIAVLVSKAAFQFISGVSPSDYTVPEDVKAAGFEICADELGSIVESHDVKKLKFHGGVDGLAGKLKASPTDGLSTEAAQLSQRQELFGIKFAESEMRGFWVFVWEALQDMTLMILGVCAFVSLIVGIATEGWPKGSHDGLGIAASILLVVFVTATSDYRQSLQFRDLDKEKKKITVQVTRGFRQKLSIYDLLPGDIVHLAIGDQVPADGLFLSGFSVVIDESSLTGESEPVMVNAQPFLMSGTKVQDGSCKMMITTVGMRTQWGKLMATLTEGGDDETPLQVKLGVATIIGKIGLFFAVVTFAVLVQGMFMRKLSTGTHWVWSGDEALELLEYFAIAVTIVVVAVPEGLPLAVTLSLAFAMKKMMDKALVRHLAACETMGSATTICSDKTGTLTTHMTVVKSCICMNVQDVANKGSSLQSEIPESAVKLLIQSIFTGGEVVVKHGKTELLGTPTETAILELGLSLGGKFQEERKSYKVIKVEPFSTKKRMGVVIELPEGGMRAHTKGASEIVLAACDKVVSSGEVVPLDEESIKYLNVTINEFANEALRTLCLAYMDIEGGFSPDDAIPASGFTCVGIVGIKDPVRPGVKESVELCRRAGITVRMVTGDITAKAIARECGILTDDGIAIEGPVFREKNQEELLELIPKIQVMARSSPMDKHTLVKQLRTTFDEVVAVTGDGTDAPALHEADIGLAMGIAGTEVAKESADVIILDDFSTIVTVAKWGRSVYIIQKFVQFQLTVVVALVVFSSACLTGSAPLTAVQLLWVMIMDTLGALALATEPPNDELMKRLPVGRRGFITAMWRILGQAVYQFIVIWILQAKGKAMFGLDGPDSTLMLTLIFCFVFCQVFEISSREMEEIDVFKGILDYVFVVVIGATVFFQIIIIEFLGTFATTPLTITQWIFSIFIGFLGMPIAAGLKTIPV
>OUT.Prunus.O.25
MESYLQEFGEVKAKHSSEETLQKWRNLCSVVKPKRRFRFTAITKRSEAAAMRRTQEKLRIAVLVSKAAFQFIQGVQPSDYVVPREVTDAGFQICADELGSIVEGHDVKKLTFHGGVAGIAEKLSTSVKDGLNTESDLQTRRQEIYGIKFTESEQRGFWIFVWEALQDMTLMILGVCAFVSLIVGIATEGWPIGAHDGLGIVASILLVVLVTATSDYRQSLQFKDLDKEKKKIDIQVTRGYRQKMSIYDLLPGDIVHLSIGDQVPADGLFVSGFSVLIDESSLTGESEPIMVTAEPFLLSGTKVQDGSGKMMVTTVGMRTQWGKLMATLSEGGDDETPLQVKLGVATIIGKIGLFFAVVTFAVMVQGLFSHKLSEGTHWSWTGDDARQMLEYFAIAVTIVVVAVPEGLPLAVTLSLAFAMKKMMDKALVRHLAACETMGSATNICSDKTGTLTTRMTVVKSCICMNVKEVSSEASSLFSDLPESAKKLLLQSIFTGGDVVVKEGKHEILGTPTDTALLEFGLSLGGNFQTERQASKLVKVEPFSTKKRMGVILELPEGGLRAHTKGASEIVLASCEKVITNGEIVPLDEASINHLKVTIEQFACEALRTLCLAYVELENGFSPQNPIPVSGYTCIGIVGIKDPVRPGVKESVAICRSAGIVVRMVTGDITAKAIARECGILTDDGIAIEGPEFREKNQEELLSLIPKIQVMARSSPLDKHTLVKHLRTTFDEVVAVTGDGTDAPALHEADIGLAMGIAGTEVAKESADVLILDDFSTIVTVAKWGRSVYIIQKFVQFQLTVIVALIVFSSACLTGSAPLTAVQLLWVMIMDTLGALALATEPPNNELMKRPPVGKRQFITVMWRILGQSLYQFTVIWLLQAKGTAMFGLDGPDSHVILTLIFTFVFCQVFEISSREMEEIDVFKGILDYVFVGVLSSTVLFQIIIVEFLGKFATAPLTLAQWFITVFIGFLGMPIAAGIKKIPV
>OUT.Vitis.O.26
MESYLDEFSGVKPKHSSDEVLQRWRNLCSVVKPKRRFRFTALSKRGEAAAMRRTQEKLRIAVLVSKAAFQFIQGVPVSDYVVPEEIKAAGFQICADELGSIVEGHDVKKLKIHGGVDGIAEKLSTSTTNGLTADNKLLNHRQEIYGIKFTETQARGFLVFVWEALHDMTLIILAVCALVSLIVGIAMEGWPVGAHDGLGIVASILLVVLVTATSDYRQSLQFRDLDKEKKKISIQVTRGYRHKMSIYDLLPGDIVHLSIGDQVPADGLFVSGFCVSIDESSLTGESEPVMVAKE-----------------------------------------------------------------------------------------------------------------------------------------------------------------------------------------------------------------------------------------------------------------------------------------------------------------------------------------------------------------------------------------------------------------------------------------------------------------------------------------------------------------------------------------------------------------------------------------------------------------------------------------------------------------------------------------------------------------
>OUT.Vitis.O.27
MESYLDEFSGVKPKHSSDEVLQRWRNLCSVVKPKRRFRFTALSKRGEAAAMRRTQEKLRIAVLVSKAALQFIQGVPVSDYVVPEEIKAAGFQICADELGSIVEGHDVKKLKIHGGVDGIAEKLSTSTTYGLTADNKLLNHRQEIYGIKFTETQARGFLVFVWEALHDMTLIILAVCALVSLIVGIAMEGWPVGAHDGLGIVASILLVVLVTATSDYRQSLQFRDLDKEKKKISIQVTRGYRHKMSIYDLLPGDIVHLSIGDQVPADGLFVSGFCVSIDESSLTGESEPVMVSAEPFLLSGTKVQDGSCKMMITTVGMRTQWGKLMATLSEGGDDETPLQVKLGVATFIGKIGLVFAVVTFAVLVQGLFNRKLGEGTHWSWSGDDALEMLEFFAIAVTIVVVAVPEGLPLAVTLSLAFAMKKMMDKALVRHLAACETMGSATCICSDKTGTLTTHMTVVKSCICMNVKDVDSNASSFCSEIPDSTVKLLLQSIFSGGEVVIKEGKLEILGSPTDAALLEFGLFLGGDFQGERQAPKLIKVEPFSTKKRMGVVLELPEGGLRAHTKGASEIILAACDKMISNGEVVPLDEASIDHLKATINQFASEALRTLCLAYMELENGFSPNDPIPLSGYTCIGIVGIKDPVRPGVKESVAICRSAGITVRMVTGDITAKAIARECGILTDDGIAIEGPDFREKSEEELFKLIPKIQVMARSSPLDKHTLVKHLRTTFGEVVAVTGDGTDAPALHEADIGLAMGIAGTEVAKESADVIILDDFSTIATVAKWGRSVYIIQKFVQFQLTVVVALIVFSSACLTGNAPLTAVQLLWVMIMDTLGALALATEPPTDDLMKRAPVGRRGFISVMWRILGQSLYQFLVIWYLQVEGKAIFQLNGPDSDLILTLIFSFVFCQVFEISSREMEKINVFKGILDYVFAAVLTSTVLFQIIIIEYLGTYATSPLTLSQWFLSVFIGFLGMPIAAALKMIPV
>OUT.Quillaja.O1.28
MESYLNEFD-VQPKHSSEEVLQKWRKLCGVVKRKRRFRFTALPKRYEAAVMRRTQEKLRIAVLVSKAAFQFIQGVQPSDYTVPEDVKAAGFQICGDELGSIVESHDPKKLKFHGGVAGIAEKLSTSTTDGLNSDSNLLNRRQEVYGIKFMESEVRSFWVFVWEALQDMTLMILGVCAFVSLIVGIATEGWPKGAHDGLGIVASILLVVFVTATSDYRQSLQFKDLDKEKQKIFIQVTRGYRHKMSIYDLLPGDIVHLSIGDQVPADGLFVSGFSVLIDESSLTGESEPIMVSSEPFLLSGTKVQDGSCKMMVTTVGMRTQWGKLMATLSEGGDDETPLQVKLGVATIIGKIGLFFAVVTFAVLVQGLVNHKIQEGTHWSWSGDDAKELLDFFAIAVTIVVVAVPEGLPLAVTLSLAFAMKKMMDKALVRHLAACETMGSATTICSDKTGTLTTHMTVVKSCICMNIKEVNEQASDMCSELSDSVMKLLLQSIFTGGEVVVKRGKREILGTPTDTALLEFGLSLGGDFHAERQTSKIVKVEPFSVKKRMSVVLELPEGSLRAHCKGASEIILAACDKVVSNGNIVPLDEASINHLKVTIDQFASEALRTLCLAYMELEDGFSAEDPIPVSGYTCIGIVGIKDPVRPGVKESVAVCRSAGITVRMVTGDITAKAIARECGILTDDGIAIEGPVFREKNKEELLQLIPKIQVMARSSPLDKHTLVKHLRTLFEEVVAVTGDGTDAPALHEADIGLAMGIAGTEVAKESADVIILDDFSTIVTVGKWGRSVYIIQKFVQFQLTVVVALLVFTSACLTGSAPLTAVQLLWIMIMDTLGALALATEPPNDDLMKRAPVGRKGFISVMWRILGQSLYQFSVIWLLQSKGKAIFRLYGPDSDLILTLIFAFVFCQVFEVSSREMEEVNVLKGILDYVFVAVLSATFIFQIIIVEFLGTFATTPLTFLQWFLSVFIGFLGMPIAVGLKKIPV
>OUT.Quillaja.O2.29
MESYLKEFG-VQPKHSSEEVLQNWRKLCGVVKPKRRFRFTALSKRIEAAAMRRTQEKLRVAVLVSKAAFQFIQGVQPSDYTVPEDVKAAGFQICGDELGSIVEGHDVKKLKFHGGVAGIAEKLSTSTSDGLGRDTDLLNRRQEVYGIKFTESEMRSFWVFVWEALQDMTLMILGVCAFVSLIVGIATEGWPKGSHDGLGIVASILLVVFVTAVSDYRQSLQFKDLDKEKKKISMQVTRGYRHKMSIYDLLPGDIVHLSIGDQVPADGLFVSGFSVLIDESSLTGESEPIMVSSEPFLLSGTKVQDGSCKMMVTTVGMRTQWGKLMATLSEGGDDETPLQVKLGVATVIGKIGLFFAVVTFTVLVQGLLSRKILEGTHFSWTGDDAREMLEFFAIAVTIVVVAVPEGLPLAVTLSLAFAMKKMMDKALVRNLAACETMGSATTICSDKTGTLTTRMTVVKSCICMNIKEANEQASSLCSELPDSAVKLLLQSIFTGGEVVVKKGKRGILGTPTETALLQFGLSLGGDFHAERQAYKIVKVEPFSQKKRMGVVLELPEGGLRAHCKGASEIILAACDKAISNGEIVPLDEASINHLKATIDQFACEALRTLCLAYMELENGFSAEDPIPLSGYTCIGIVGIKDPVRPGVKESVAVCRSAGITVRMVTGDITAKAIARECGILTDDGIAIEGPDFREKNQEELLQLIPKIQVMARSSPLDKHTLVKHLRTSLGEVVAVTGDGTDAPALHEADIGLAMGIAGTEVAKESADVIILDDFSTIVTVGKWGRSVYIIQKFVQFQLTVVVALLVFTSACMTGSAPLTAVQLLWVMIMDTLGALALATEPPNDDLMKRAPVGRKGFISVMWRILGQSLYQFMVIWLLQSKGKAIFRLYGPDSDLILTLIFAFVFCQVFEVSSREMEEIDVLKEILDYVFVAVLGATVIFQIIIIEFLGTFATTPLTFLQWFLSVFIGFLGMPIAVGLKKIPV
