# Supplementary material for: Legume genome structures and histories inferred from Cercis canadensis and Chamaecrista fasciculata genomes
Source: Plant J. 2026 Jun 10;126(5):e70981. doi: 10.1111/tpj.70981 (PMC13252982; doi:10.1111/tpj.70981)
Supplement: Supplementary file 8 — Data S8. Manuscript supplement; Compressed directory of aligned sequences from 36 gene families with members deriving from syntenic blocks from selected species. [file TPJ-126-0-s004.gz › S8_wgd_block_tree/40_wgd_aln_fas/Legume.fam3.01020]

>PAP.Lotus.B.1
MGKQGPCYHCGVTSTPLWRGPPEKPVLCACGSRWRTKGTLAYTPLHSRADNVDNDDQRVSRLKNMSLKKEVKFVKRKLHDAASGGFTPDYYQGFQKFVDEDTSRSSSGSAISSESCAQFGGMDASDLTGPAQSVVWDTVVPSKKRTCAGRPKHSSVEKLTKDLCSILHEQQSYFSATSEEELLFESETPMVSVEIGHGSILIRHPNSIAREEESEASSLSVDKQCLMSEAYSYSGTIPMHSDSSGMFSSQGVEKVRKSAGHTIQLEQLERGKSQLEKLDVPGNHVSSLCSIDLNDVVYEVFSRNLTNEEKQQLLKYLPVVDTAKLPDSLKIMFDSFQFKEFSYFQQLLGEGVFDISLVGAKPEACKTLKRLALSNLSKSKWVECYNSLKKGGNQAGKCIDLGSTAMASSVANVKRLRYSQNQNFPELKT-MRSPKRVTIKASCEGKEVAEEGSNCSPRSLFALPGDGSLCMLDSLFVAESSDQDLLLEVPSSSFPQAELLHPTSS-------------------
>PAP.Medicago.B.2
-------YKMFHLGTPLWRGPPEKPILCACGSRWRTKGTLAYTPLHARTDPVDFEDQRVSRLKIVSLKKEVKLVKRKQYDAYSGWFTPEYNQGFQKAVDEDTSRSSSGSAISSESCVQFGGTDASDLTGPSQSVVWDTAAPSKKRTCAGRLKHSSVEKLTQDLCTILHEQQQCFSASSEEELLYDSETPMVSVEIGHGSMLIRHPSSIARDEESEASSLSVDKQCLMNEAYSCYGSIPRLSDYTGMFSSQGVAKVRNSAGPRLQQEQLVWDKSQLEKLEVLGNHDSSLCSIDLNDVVYEAFSRNLTNEEQQQLLKYLPVIDTAKFPDSIKIMFDSFQFKELTYFQKLLEEGVFDISLLRGDPEDCKTSKRLALSNLSKSKCVEHYNFLKKGGNKDGKRNGMESPAMASSVANVKRLRVSQNQNFPELKTTMRSPKRVIVKAGTGGKEAV-DGSSISPKSLFAFPRNGGLHMLDSLFVDESSDQDLLLEFPSNSFPQAELLLPSSSLVAQGSTSSSSVYSHVTR-
>PAP.Phaseolus.phavu_Chr03.3
------CVWSVCKCTPLWRGPPEKPVLCACGSRWRTKGTLAYTPLHARAENVDYEDQKVSRVKSISLKKEVKLVKRKHYDAASGGFIPDFNQGHRKVVDEDTSRSSSGSAVSSESCAQFGGTDASDLTGPAQSVVWDAMVPSKKRTCSGRPKPSSVEKLTRDLCTILHEQQSYFSASSEEDLLFESDTPMVSVEIGHGSILIRHPSSITRDEESEASSLSVDKQCLMNEAYSFSSTIPLYNDHIGMFSSHGVEKIKSSAGQIMQQEKLERDKSQLEKLQVPGNHNSLLCSIDLNDVVYEEFMRNLTNEEQQQLLKYLPVVDTAKFTDSLKNMFSSFQFKELIYFQQLLGEGVFDISLLGKKPEEWKTLKRLVLSNMSKSKWVEQYNFLKKCEKEAGKTIGLGSTAMESSVTNGKRMRDSQNPKFSEMKTTMRSPKRVIIKPICEGKEVVEEGSSFSPKSLFALPGVGDLHVLDSFYVGESSE-DLLLDVPSSSFPQAELLLPTLSYGAKVCTTSSSIHSTVTHP
>PAP.Aeschynomene.B.4
MGKQGPCYHCGVTSTPLWRGPPEKPVLCACGSRWRTKGTLAYTPLHARAETDDSEDQKASRVKNISLKKEVKLLKRKQHDAAPGGLGPDYNQGFRKVLDEDTSRSSSGSAGSLESCAHFGGTDASDLTGPVQSVVWDATVPSKKRTCAGRPKASSVEKLTKDLCTILHEQQSYFSTSSEDDLLFESEAPMVSVEIGHGSILIRHPSSIAREEESEASSLSVDKQRLMNEAYSYSGAIPMHSDCSGV-SSQGVEKVRNSAGNVIQQEQLQRDKSQLERLQVLGNHNSPLCLIDLNDVVYEEFTRNLTSEEQHQLLKYLPVVDTAKPPDSLKTMFNSSQFKELYYFQQLLGEGVFDISMSGAKPEDCKTLKRLALSNLSKSKWVEHYSFLKKCKNKAGKSIALESACMASSVTKVKRLHESQIQNFQDLKTTMRSPKRVIIKSGSEGKETVDDGCCFSPRNLFALPRDGSSLVLDSLFVDENSDQDLLLEVPSSFFPQAELLNPTLSYGAQASTSTSSVKSHITHP
>PAP.Lotus.A.5
MGKQGPCYHCGVTSTPLWRGPPEKPILCACGSRWRTKGTLVYTPLHARPETDDYEDQKVFRVKSISLKKEGKPLKRKQHDLVSGGVAPYYNQGFPKVVDEDTSRSSSGSAISSESCAQFGGTEASDLTGPAQSVVWETMVPSKKRTCVGRPKPSSVEKLTQDLCTILHEQQSYFSASSEEDLLFESETPMVSVEIGHGSMLFRHPSCIARDEESEASSLSVDKQCPISEAYSYSGAMLVHNSSSPMFSSQGVEKVRNSADHGMHQEQLKSDKSQLERVQMLGNHDSPLCLIDLNDVVYEEFLRILTNEEQQQLLKFLPVVDTAKLPDSLKAMFDSSQFKELTYFQQLLSEGVFDISLSGAKPEDCKTLKRFALSNLSKLKWVEHYHFLKRCKRRPGKSGTPGSTSTSSTVANIKRVRDSWNQNFPELKPIMRNPKRVITKAGCEGKEVVEDGASNSPKSLFPLPRAASSLFLDSLFAEESSDQDLLLDVPSSSFPQAELLCPTLSFGAQASTSSSSAYSHLVH-
>PAP.Medicago.A.6
MGKQGPCHHCGVTSTPLWRGPPEKPILCACGSRWRTKGTLAYTPLHARAETDDFDDQKASRMKSISLKKEVNLLKRKQHYVVSGGLASDYNQGFHKAFDEDMSRSSSGSALSSESCAQFGGTDASDLTGPSQSVVWDTTVPSKKRTCVGRAKQSSVEKLTKDLCTILHEQQSCFSESSDGDLLYESEAPMVSVEIGHGSVLIRHPSYVARDEESEASSLSFDGLYPMSDAYSYSGAV------------------------------LKSDKSQLERVQILGNHDSPLCLVDLNDVVYEEFTRNLSYEEQQQLLKFLPVVDTAKLPDGLKVMFSSSQFKELTNFQQLLAKGAFDISLPEVKPEDCETLKRYALNELSKSKWVEHYHN-KRCKSRAEKSDVPGSSGIASTVANVKRMRDSRNQNFPEMKTIMRSPKRIITKI------------SYNPKSLFPLPPDASSHLLDSFFVEESSDQDLLLEVPSNSFPQAELLHPTSIFGAQASTSSSSAYSHFVNH
>PAP.Aeschynomene.A.7
MGKQGPCYHCGVTSTPLWRGPPEKPVLCACGSRWRTKGTLAYTPLHARP--DDYEDQKASRVKSISIKKEMKMLKRKQYDVIYGGSAPDYNQAFRKAVDEDTSRSSSGSAVSSESYAQFGGIDASDLTGPAQSVVWDTMVPSKKRTCVGRPKPSSVEKLTKDLCTILHEQQSYFSASSEEDLLFESETPMVSVEIGHGSVLIRHPSYIAHEEESEASSLSVDKQCPVSDTYSYSGANLMHNDSGGMFSSLGVEKVRNYAGEGMLQEQLKSDKSQLEKVQILGNHDSPLCSIDLNDVVYEEFVRNLTNEDQQQLLKFLPVVDTAKLPDSLKVMFNSSQFKELNYFQQLLGEGVFDISLLGAKLEDCKTLKRLALSNLSKSKLLEHYNFLKRCKNKAGKSVTLGSTGKTSSLANVKRLRDGRNQSSPEMKTIMRSPKRITIKAGCESKEVTEDGCCYSPKSLFALPPDASSLLLDSLFAGESCDQDLLVEVPSSSFPQAELLHPTSSFGAQASTSSSSVYSHHL--
>PAP.Phaseolus.phavu_Chr02.8
MGKQGPCYHCGVTSTPLWRGPPEKPVLCACGSRWRTKGTLAYTPLHARTETDACGDQRVSRVKSIS-KREVTLLKQNNHDVLSGGFASDYNQGGQIFLDEDVSRSSSGSAISSESCAQYGVMDACDLTGPAQSVVWDAMVPSKKRTCVSRPKPSSVEKLTKDLCTILHEQQSYFSASSEEDLLFESETPMVSVEIGHGSILIRHPSYIVREEESEASSFSVDKQWPTSEAYSYVGPILMHNDSSYLPSSLEVEKIRNYTGLGKEPEHHKSEKSQHERVQNLGNHESPLCSIDLNDIVYEEFLRILTNEEQQQLLKLLPVVDTAKLPDSLKVMFNSSQFKELTYFQQLLAEGVFDISLLGAKPEDCKTLKRLAISNLSKSKWVEHYNFLKKYENKDGKFDSFGSASTTSTVAN-KRTRDSRNQNFPELHTVMRSPKRMTTKAGCEGKEGVEDGACYSPKSLFALPPDASSLMFGSLFVEEIGDQDLLLEVPSTSFPQAELLHPSLSLGAQASTSSSSVYSHLLHH
>CAE.Acacia.B.9
MGKQGPCYHCGVTSTPLWRGPPEKPVLCACGSRWRTKGTLAYTPLHARTDTDDCEDQRFSRVKSISLKKEVKLSKRKLEDLFTGVAGLEYNQGFRKSTDEDTSRSSSGSAISSESCAQFGGTDASDLTGPAQSIVWDAMVPSKKRTCVGRPKQSSVEKLTKDLYTILHEQQSYFSASSEEDLLFESETPMVSVEIGHGSVLIRHPSSIAREEESEASSLSVDKRCPTSEAYSCSGTGFVHNGYGGVFPSVGIQKIRNSAGQEMLQEQLRRDKSQHDKAQILGN-KSPLCLVDLNDVIYDEFMRTLTNEEQQQLLQCLTAVDTTKLPDSLKSMFSSSQFKELNYFQQLLAEGVFDISLSGTKPEDCRTLKRLALSNLSKSKWVEHYNLLKKNKNGAGKSVALVSSGTASTAANGKRYHDSQSKNLSELKTTMRSPKRVMMKVGCEGKEAEEYGSCFSPKSLFTLPSDGEALMLDSFFVEGSGDQDLLLEVPSGSFPEAELLHPTLSFCAQASTSSSSVYPHILHP
>CAE.Chamaecrista.chafa_Chr6.10
MGKQGPCYHCGVTSTPLWRGPPEKPVLCACGSRWRTKGTLAYTPLHARAETDDYEDQRASRLKSISVKKEVKLSKRKQQDVLTGVVAPDYSPGFQKFIDEDTSRSSSGSAISSESCAQFGGTDASDLTGPAQSVVWDAMVPSKKRTCVGRPKQSSVEKLTKDLYTILHEQQSYFSASSEEDLLFESETPMVSVEIGHGSVLIRHPSYIAREEESEASSLSVDKQWPTSEAYSCSGATPVYNDYSSMFPPQGVQKIRSSAGQGIQQEQLKRDKSQYEKVQILGNHKSSLCLVDLIDVIYDEFMRSLTNEEQEQLFKCLPEVDTAKLPDSLKSMFGSTQFKDLTYFQQLLAEGVFDISLPGAKPEDCKTLKRLALSNLSKSKWVEHYNSLKRCKSRAGKSITPGSTG----ATDVRRYHDSQNKNFSELKTTMRSPKRVTLKAGCEGKEAEEYGSCFSPKSLFALPPDGDSLMLDSFFVEESSDQDLLLEVPSSSFPQAELLHPTLSFGAQASTSSSSVYPHNIHP
>CAE.Senna.sento_Chr06.11
-------------CTPLWRGPPEKPVLCACGSRWRTKGTLAYTPLHARAETDDYEDQRVSRVKSTSIKKEVKLSKRKHQDVLTGAVAPDYNQGFQKVIDEDTSRSSSGSAISSESCAQFGGTDASDLTGPAQSIVWDAMVPSKKRTCVNRPKQSSVEKLTKDLYTILHEQQSYFSASSEEDLLFESETPMVSVEIGHGSVLIRHPSSIAREEESEASSLSVDKQCPISEAYSCSRATPVHNDYSGVFPPQGVQKIRSSAGQGMQQEQLIR-----------------------QDVVYDEFMRSLTNEEQQQLLKCLPVVDTAKFPDSLKSMFISPQFKELTYFQQLLAEGVFDISLSGAKPEDCKTLKRLALSNLSKSKWVEHYNLLKRCKNKAGKSVALGSTGTASSVANVKRYHDNQNQNFSELKTTMRSPKRVTVKAGCDSKEAVEYGSCFSPKSLFAVPPDGDSLMLDSFFVEESSDQDLLLEVPSSSFPQAELLHPTLSFGAQASASSSSVYPHLVHP
>DET.Sindora.A.12
MGKQGPCYHCGVTSTPLWRGPPEKPVLCACGSRWRTKGTLAYTPLHARAETDDYEDQRVSRVKCISLKKEVKLLKRKQYDAVSGGVTSDYNQGFRKVTDEDTSRSSSGSAISSESCAQFGGTDASDLTGPAQSVVWDTMVPSKKRTCVGRPKPSSVEKLTKDLYTILHEQQSYFSASSEEDLLFESEVPMVSVEIGHGSVLIRHPSFIARDEESEASSLSVDKQCPRGEVYSCTGPIPVHSDCGGVFPSQGDQKIRGCAGQGIQQEQLRRDKSQYERIQMFGSRSSPLCSVDLNDVIYDEFMRHLTNEEQQQLLNCLPVVDTAKVPDSLRSMFCSPQFKELTYFQQLLAEGVLDMSLLGAKPEDCKTLKRLALSEMSKSKWVEHYNSLKRCKNKDVKSVALGSAGTASSVANVKRLGDSLSQNFPELKTTMRSPKRVIMKSGFEAKEVIEDGSSFSPKSLFALPPDGSSLMLESFFVEDSSDQDLLLEVPSSSFPQAELLHPTISFGAQASTSSSLAYPNLI--
>DET.Sindora.B.13
MVKEGPCYHCGVTSTPLWRGPPEKPVLCACGSRWRTKGTLAYTPLHARAENGDHEDQRVSRVKSIFLKKEVKFLKRKQHDVVSGGDTPDCNKGFKKVIDEDTSRSSSGSAVSSESCAQFCGTEASDLTGPAQSVVWDTMVPSKKRTCVGRPKPSSIEKLTKDLYTILHEQQSCFSVSSEEDLLFESETPMVSVEIGHGSVLIRHPSLIAREEESEASS-SVDKQSQTSEVYSCSGP--MHNYRSSVFPSQGVEKIRNFSGLGMQQEQPRRDKSQNERAQMLGNHSSPLCSVDLNDIIYEEFTRHLTIEEQQQLLKCLPPIDTAKFPDSLKSMFGSPQFKELIYFQQLLAEGVFDLSLLGAKPEDCETLKMLALSNLSKLKWVEHYNSLKKCRNRTVKS-TPESSGAAFSVANVKRLRDNQSQNFPELKATTRSPKKGIMKSACEGKEVIQEGSCFNTKSLFALPPEGSSLMLDSFLVEEFSDQDLLLEVPSGSFAQAELLHPTLSFGAQASTSSSTIYPHLLHP
>CAE.Chamaecrista.chafa_Chr1.14
MVKQGPCYHCGVTNTPLWRGPPEKPVLCACGSRWRTKGTLVYTPLHARAEADDYEDQRLSRTKSISLKKEVKMLKRKQHDVVSGWVSPDYNQGFRKVIDEDTSRSSSGSAVSSESCAQFAGTDASDLTGPAQSVVWDATVPSKKRTCVGRQKQSSVEKLTKDLYTILHEQQSYFSASSEEDLLFESETPMVSVEIGHGSVLIRHPSYIAREEESEASSLSVDKQCPTGETYSCSGAIHIPNDFTGMFPSVEAEKLKNAASPGIQQEKPKRDKFQQENLQILGYHKSPLCEIDLNDIVYEVFTRNLTSEEQQQLLKCLPVVDTAKLPDSFKSLFNGCQFKELTYFQKLLREGVLDISLPGAKPEDCKTLKRLALSDLSQSKWVEQYDLLKKCKYRAEKSVATGSTGAASSVANGKRLRDGPKQNFPELKTAVRSPKRAIMKVGCDGKEVLEDGSYFSPKSLFALPPDSSSLMLDSLFAEESSDQDLLLEVRSSSFPQAELLHPTLSFVAQASTSSSSAYPAH---
>CAE.Senna.sento_Chr11.15
---ESGHSKCTATDTPLWRGPPEKPVLCACGSRWRTKGTLAYTPLHARAENDDYEDPRHSRAKSVSLKKEVKLLKRKHHDVVSGWVAPEYNQGFRKVIDEDTSRSSSGSAVSSESCAQFAGTDASDLTGPAQSVVWDATVPSKKRTCVSRQKASSVEKLTKDLYTILHEQQSYFSASSEEDLLFESETPMVSVEIGHGSVLIRHPSTIAREEESEASSLSVDKQCPTSEAFSCSGTMHIHNDFTGMFSSLGVEKFKSSASQGNQQEKLQRDKFPQENIQILGSHNSPLCSIDLNDVVYEVFMRSLTNEEQQQLLKCLPGVDTAKLPDSFKSMFNSCQFEELTYFQQLLGEGVFDISLSGAKPEDCRTLKRLALSDLSQSKWVLQYDLLKSCKYRPEKCVALGSTGNASSVAIGKRLRDSPKQNFPEVKAVVRSPKRVIMKAGCEGKEVLEDGSYFSPKSLFALPPDGGSLMLDTFFVEESSDQDLLLEVRSSSFPEAELLHPTLSFGAQASTSSSSVYQHLAHP
>CAE.Acacia.A.16
MVKQGPCYHCGVTSTPLWRGPPEKPVLCACGSRWRTKGTLAYTPLHARTETDDYEDPRLSRAKNITLKKEVKLLKRKHHDFVFGWVAPDYNQGSLKVIDEEASRSSSGSAGSSESCAQFAGTDASDLTGPAQSVVGGGMVPSRKRTCVNRQKPSSVEKLTKDLYTILHEQQSYFSASSEEDLIFDSETPMVSVEIGHGSVLIRHPSSIAREEESEASSLSVDKQCPTSEAYSCSGAVDTNNDFTGMFSSHGVEIINYSASQGIQREKLKS-VREPETSQIVGYHDSPLCLIDLVDVVYEVFLTKLTNEEQQKLLKCLPAVDTAKLPDSLKSMFNSSQFRKLTYFQELLGEGVFDTSSSGANAGDCQALKRLALCDFSQSKWVEQYNILKRCKYGDEKSVAFGCTGSASSAANEKRSHDGSKQSFPELNSTFRSPKRVLMKAGSEGKEVFEDGSCFSPNGLLALPSDGSPHMLD-----ESSDQDLLLEVRSSSFPEAELLFPALRFGTQLSASCS---------
>CER.Bauhinia.B.17
MGKQGPCYHCGVTSTPLWRGPPEKPVLCACGSRWRTKGTLAYTPLHARAETDEYEDQRASRVKSISLKKEAKLLKRKQYDVVYGGFTPDNNQGFRKVIDEDVSRSSSGSAVSSESCAQFGGTDASDLTGPAQSVVWDTMVPSKKRTCVNRPKPSSVEKLTKDLYTILHEQQSYLSASSEEDLLFETETPMVSVEIGHGSVLIRHPSSIAREEESEASSLSVDKQCPTSEAYSCSGAIPMHNNWNGMFSSQ-------------------RDKSQHESVHALGNHNSPLCLIDLNDVIYEEFMKQLTNEEQQQLLNCLPLVDTAKLPDSIKSMFNSSQFKELTYFQQLLMEGVFDISLLGAKPEDCKTLKRLALSNLSKSKWVEHYNLLKRCKNRVEKPVTPVSTGIASSVANVKKLRDSQNQNFPETKTIMRSPKRVATKAGYGGKEVIEDGSCFSPKSLFALPADGSSLMLDSFFVEESSDQDLLLEVPSSSFPQAELLHPTISFGAQASTSSSSRHPHLLHP
>CER.Phanera.B.18
MGKQGPCYHCGVTSTPLWRGPPEKPVLCACGSRWRTKGTLAYTPLHARAETDDYEDQRVSRVKSISLKKEVKLLKRKQYDVVYGGFTPDNNQGFRKVIDEDVSRSSSGSAVSSESCAQFGGTDASDLTGPAQSVVWDTMVPSKKRTCVNRPKPSSVEKLTKDLYTILHEQQSYLSASSEEDLLFESETPMVSVEIGHGSVLIRHPSSIAREEESEASSLSVDKQCPTSEAYSCSGAIPLHNNWSGVFSSQRFEKTRNFAGQGVQQEQLKRDKSQQESVYVLGNHNSPLCLIDLNDVIYEEFMRQLTNEEQQQLLECLPLVDTAKLPDSVKSMFNSAQFKEITYFQQLLTEGVFDISLLGANPEDCKTLKRLALSNLSKSKWVEHYNLLKRCKNRDEKSVAPGSTANASSVANVKRLRDSQNQNFPETKTTMRSPKRVVMKAGCEGKEVIEDGSCFSPKSLFAIPPDSSSLMLDSFFVEEISDQDLLLEVPSSSFPQAELLHPTLSFGAQGSTSSSSIHPHLVHP
>CER.Bauhinia.A.19
MGKQGPCYHCGVTSTPLWRGPPEKPVLCACGSRWRTKGTLAYTPLHARAETDDYEDQRVSRGKSISLKKEVKLLKRKQYDVAYGGFTPDYNQGFRKVIDEDVSRSSSGSAVSSESCAQFGGTDASDLTGAAQSVVWDTMVPSKKRTCVTRPKPSSVEKLTKDLYTILHEQQSYLSASSEEDLLFESETPMVSVEIGHGSVLIRHPSSIAREEESEASSLSVDKQCPTSEAYSCSGAIPLHNNWNVMFSAQRFEKMRNSVDQGMPQEQLKRDKSQHERVHVLGNHNSPLCLIDLNDVIYEEFMRQLTNEEQQQLLKCLPLVDTAKLPDSIKSMFNSSQFKEITYFQQLLTEGVFDISLLGAKPEDCKTLKRLALSNLSKSKWVEHYNLLKRCKNRNGKSVAPGSTGTVSSVANVKRLRDSQNQNFPETKTTMRSPKRVVMKGGYEVKEVMEDGSSVSPKSLFALPPDGSSLMLDSFFVEESSDQDLLLEVPSSSFPQAELLQPTLSIGGQASTSSSSIHPRLIHP
>CER.Phanera.A.20
MGKQGPCYHCGVTSTPLWRGPPEKPVLCACGSRWRTKGTLAYTPLHARAETDDYEDRRVSKVKNVSLKKEVKLLKRKQYDVVYGGFSADYNQGFRKVIDEDVSRSSSGSAISSESCAQFGGTDASDLTGPAQSVVWDTMVPSKKRTCVTRPKPSSVEKLTKDLYTILHEQQSYLSASSEEDLLFESETPMVSVEIGHGSVLIRHPSSIAREEESEASSLSVEKQCPTSEAYSCSGAIPLYNNWNGMFSSQRFEKIRNSADQGMPQEQLKRDKSQHERVHVLGNHNSPLCLIDLNDVIYEEFMRQLTNEEQQQLLKCLPLVDTAKLPDSIKSMFNSSQFKELTYFQQLLTEGVFDISLLGAKPEDCKTLKRLALSNLSKSKWVEHYNLLKRCKNRAGKSVAPGSIGTASSVANVKRLRDSQNQNFPETKTTMRSPKRVMMKAGYEVKEVIEDGSYFSPKSLFALPPDGSSLMLDSFFVEESSNQDLLLEVPSSSFPEAELLHPTLSFGGQASTSSSSIHPRLVHP
>CER.Cercis.cerca_Chr6.21
MGKQGPCYHCGVTSTPLWRGPPEKPVLCACGSRWRTKGTLAYTPLHARAETDDYEDQRISRVKSISLKKEVKLLKRKQYDVVYGGFTPDYNQGFRKVIDEDVSRSSSGSAVSSESCAQFGGTDASDLTGPAQSVVWDAMVPSKKRTCVNRPKPSSVEKLTKDLYTILHEQQSYLSASSEEDLLFESETPMVSVEIGHGSVLIRHPSSIAREEESEASSLSVDKQCPTSEAYSCSGAFPLHNNWNGMFSSQRFEKIRNSAGQGMQQEQLKRDKSQHERVHVLGNHNSPLCLIDLNDVIYEEFMRQLTNEEQQQLLKCLPLVDTAKLPDSIKSMFNSSQFKELTYFQQLLTEGVFDISLLGAKPEDCKTLKRLALSNLSKSKWVEHYNSLKRCKNRAGKSVALGSTGTASSVANVKRLRDSQNQNFPETKTTMRSPKRVVMKAGCEGKEVIEDGSCFSPKSLFALPPDGSSLMLDSFFVEESSDQDLLLEVPSSSFPQAELLRPTLSFGAQASTSSSSIHPHLVHP
>OUT.Arabidopsis.O.22
-----FVFMIRNCYTPLWRGPPEKPVLCACGSRWRTKGTLVYTPLHARADGDENDDHRFQRMKSISLKKEIKMLKRKAQEIIIKRPVFEFSYGLKAVIEEDASRSSSGSAVSSESCAQFSSADGSELTGPSQSNAWDTTVPCKRRTCVGRPKSSSVEKLTKDLYNILQEQQSCLSVSSEEDLLFENEMSMVSVEIGHGSVLMKNPHSFAREEESEASSLSSINKSSISDAYSHSVKRVEIG----------AVRGSYYGGQTIKQEQFKRTKSQTERVHVLGSHGSPLCSIDLKDVFFDEFIEQFTEEEQKKLMNLLPQIDSDDLPHSLRMMFESAQFKDFSLFQQLIADGVFDVSSSGAKLEEIRTFKKLALTDFNKSRLVESYNLLKEREKGTGDSVTTTSKPNVPKIVTIKRRYENQIQVKSESRGLMRSPKRVMKMKA--SHETENNVSCFRPRSLASVFQEGGSAVFSYE--NCSSDQDLLLDLPSGSFPQAELLHQ----------------------
>OUT.Arabidopsis.O.23
MGKQGPCYHCGVTSTPLWRGPPEKPVLCACGSRWRTKGSLVYTPLHARAEGDETEIED-HRTQTVMIMLNKKIPKRKPQEFTVKRANLEFHTGFKKALDEEASRSSSGSVVSSESC--------------AQSNAWDSTFPCKRRTCVGRPKASSVEKLTKDLYTILQEQQSCLSGTSEEDLLFENETPML---LGHGSVLMRDPHSGAREEESEASSLLVESKSS-----------SVHS--------------VKFGGKAMKQEQVKRSKSQ-----VLGRHSSLLCSIDLKDVFFDEFIENFTEEEQQKLMKLLPQVDSVDRPDSLRSMFESSQFKELSLFQQLVADGVFETNSSYAKLEDIKTLAKLALSDPNKSHLLESYYMLKRREIEDCVTTTSRVSSLSPSNVTIERPCESLNQNFSETRGVMRSPKEVMKIRSKHTEENLESVSSFKPVSC------GGPLVFSYE--NDISDQDLLLDVPSGSFPQAELLNM----------------------
>OUT.Vitis.O.24
----------MVAETPLWRGPPEKPVLCACGSRWRIRGTLEYIPKHALAVMTSHARDRLPLERTFVSPIMVHNESHSDKEAI--RYDDPYSSGLG----DNASRSSSGSSSICSDH-----SHTELLSSIPCSNNWNSNVPSRKRSLVQYRNLTFVEKLQKDLYDILQNEEPTLSECPDGNLIYYENSG--NPEIGLGVLLLKPPIVSAQQE-----SKTFKEGKMTSSSWQVSSLFFLFV--YLFMSSHLVSPIVRNDTK-----------------------------------------------------------------------------------------------------------------------------------------------------------------------------------------------------------------------------------------------------------------------
>OUT.Vitis.O.25
--------------------------------------------------------------------------------------------------------------------------------------------------------------------------------------------------------------------------------------------------------------------------GFPEDKSQHEKLQILANHNSPLRSIDLKDVVFEEFVGHLTNEEQLQLLKYLPSEDTAKLPDSLKSMFDSPQFKELSFFQQLLGEGVFDISFPGVKAEDCKTLQRLALLNSEKSKWVEHYNLLKKCKNSTGVSVVAGEPAIAASFANAKRSRDAQNQNFSEARTTMKSPRRVIMKA-VEKEHIDNEGSSFSPRSLFALPPDGGSLELDSFFGDEISDHDLLLDVPSNSFPQAELLHPGSGFGTQQSTSSSSAYPHLLR-
>OUT.Prunus.O.26
MGKQGPCYHCGVTSTPLWRGPPDKPVLCACGSRWRTKGTLAYTPLHARAEPDDYEDHRVSRVKSISIKKEIKLVKRKQPDVMVGGVAADYAHGFRKVTDEDTSRSSSGSAVSSESCAQFGSADASDLTGPAQSMVWDSMVPSRKRTCIGRPKPSPVERLTKDLYTILHEQQSYFSGSSEEDLLFECETPMVSVEIGHGSVLMRHPSSITREEESEASSLSVDKQCHINEAYSHPATLHVHN-NKGVMTSTVTGKMNNLAGQGMQQEPLKRDKSQYDNFQILGNHNSPLCHVDLNDILFEEFTRQLTNEEQQQLLKHLPPVDVVKFPYSLKSMFDSPQFRESTSFQQLLAEGVFDISFLGAKTEDCKTLKRLVLSNSSKSKWVERYHLLKKCKTSPGKSVISGPNTLASSFRHVKRLRDSETQSFPDVKMMMKSPKRIIVKGSNENKDLMDDGSCFSPRSLFALPADGSSFLMESMFVDESSDQDLLLHLPSGSFAQAELLHPAMSFGAQASTSSSSIYPHVLHP
>OUT.Quillaja.O1.27
MGKQGPCYHCGVTSTPLWRGPPEKPVLCACGSRWRTKGTLAYTPLHARAEPDDYEDQRVSRVKSISIKKEVKLLKRKQHDVVSGVFASDYNQGYRKVVDEDTSRSSSGSAISSESCAQFGIADASDLTGPAQSVVWEAMVPSKKRTCVSRSKPSPVEKLTKDLYTILHEQQSYLSGSSEEELLFESDTPMVSVEIGHGSILIRHPSSIARDEESEASSLLIEKNCPMSEAFSYTGE-GVHNDKKSVFTVQGVDKIRNPAGQGMQQEQIKRDKSQHEKVQILGNHNSPLRFVDLSDVLYEEFMRHLTNEEQQQLLKFLPLVDTVKLPDSLKSMFSSSHFKEFSYFQQLLAEGVLDISFLGPNPEDCKTLKRLALSNLSKSKWVEHHNLLKRCQDGTRRPVVLDSIATASSIIPIRRMPDSQKLKFPEAKTTMRSPRRVIMKAVYEGKEGIEDGSCFSPRSLFALPPDGSSLMLESFFVEESSDQDLLLEVPYSSFPQAELLQPTLSFGAEASASSNSIYPHLVHP
>OUT.Quillaja.O2.28
MGKQGPCHHCGVTSTPLWRGPPEKPVLCACGSRWRTKGTLAYTPLHARAEPDDYEDQRVSRVKSISIKKEVKLLKRKQYDVISGGFTSDYNQGYHKVIDEDTSRSSSGSAISTESCAQFGSADASDLTGPAQSVVWDAMVPSKKRTCVSRSKPSSVEKLTRDLYTILHEQQSYISGSSQEELLFESDTPMVSVEIGHGSILIRHPNSIAREEESEASSLSVEKNCPLNEAYSYPGE-GVHNDKKSVLPIQGVEKIRNPVGLGMHQEQLKRDKSQHEKVQILGNHNSPLRFIDLSDVLYEEFTRHLTNEEQQQLLKFLPLVDTAKLPDSLKSLFSSSQFKELTYFQQLLAEGVLDISFLGPKPEDCKTLKRLALSNLSKSKWVEHYNLLKRCQDSTRRPVVLASPATASSDISTGRMLDNQKQKFPEAKTTMRSPKRVTLKASYEGKEGIEDGSCFSPRSLFALPTDGSSLMLDSFFVEESSDQDLLLEVPSSSFPQAELLNPTLSFGAEASASSSSIYPQSS--
