# Supplementary material for: Legume genome structures and histories inferred from Cercis canadensis and Chamaecrista fasciculata genomes
Source: Plant J. 2026 Jun 10;126(5):e70981. doi: 10.1111/tpj.70981 (PMC13252982; doi:10.1111/tpj.70981)
Supplement: Supplementary file 8 — Data S8. Manuscript supplement; Compressed directory of aligned sequences from 36 gene families with members deriving from syntenic blocks from selected species. [file TPJ-126-0-s004.gz › S8_wgd_block_tree/40_wgd_aln_fas/Legume.fam3.01023]

>PAP.Lotus.B.1
MASPPFHVEDQTDEDFFDKLVEEDMSPVK----SGSNDSDDVKAFALGIAD--AAFDHSGGGGSGVELKGEEEEDG-AVKLDGGNSQEGSFLVSSSESGCDSVMDRGDNAVGSEVGPDLSVGKSNGMHNSGIKVVDWAFNADSNGGTGFGSYSDFFTEFEDQSG---KGFHDSNKTEVKPGNEIANDSLASANYVQYQDGQGYDASTGNGISEQQDPNSSQYWESLYPGWKYDHNTGQWYQVDDPNATATTQGGSDASTGVGWTAAADAKAEVSYLQQTPQSVAGTLAETGTTESVSSWNQVSQGNGYPEHMVFDPQYPGWYYDTIAQEWRSLETYNSSIQSATQGLQGNASTSSFAHNGNNFYGEYGQAGNYEPQGISSQAANDSWGGSYGISHQQGLETSTTQSAIRSGDSATSGGQQYDHPFGSSISFNRDQQNTSSSFGSVPSYNKANPDHGLAGTLEVQNFAPSGNYGQHFYSNTQFDEQKKFSNDYADSQKPLSYSRQSFQGGHQQSYAPNVGRSSAGRPPHALVTFGFGGKLIVMKDSNLLSSPYESQSSVQGSVSVLLMEVVAGSIDSSSIGNGACDYFRALSQQSFPGPLVGGSVGSKELHKWIDERITHCGSPDMDYKKGEKLRLLLSLLKIACQHYGKLRSPFGTDNILKENDNPGSAVAKLFASAKMSGKEFTQYGVLSHCLQNLPSEAQMRATASEVQNLLVSGKKKEALQYAQEGQLWGPALVLASQLGEQFYVDTVKQMSLRQLVAGSPLRTLCLLIAGQPAEVFSSDSSTSGDPSAFDMPQQHVQFGSNGMLEDWEELAVITARTKDDELVIIHLGDCLWKERSEITAAHICYLIAEAFESYSDSARMCLIGADHWKFPRTYASPDAIQRTELYEYSKVLGSQFILLPFQPYKIIYACMLAEVGKLSDSLKYCQAVLKSLKTGRAPEAETWKQLISSLEERIRAHQQGGYAALAPAKLVGKLLFFDSTAHRVVGGLPPPAPSSSQGTAQGNEQTFQTTAHRVSNSQSTMAMSSLVPSASME----WTADNRTTKPRSASEPDFGRTPRQ-GKSP-------DSGATSRFSRFGFGSQLLQKTVGLVLRPRPGKQAKLGEKKFYYDENLKRWVEEGAELPAEETALPPPPTTTVFQGSTDYNLKSALKTEVSPSNEGSDLKTSSPELTPGIPPIPPSTQFSARGRLGVRSRYVDTFQGGGSSALFQTPPVPSVKPAVTAAKFFIPAPAPSSSEQTMEAIAENNQEDSSALENPSTSSRNDWYLSPKTPSPMARQRFPSMGIPSPGAMINGSNSHSPHSRRTASWSGSYGDSFYPTKMNEAKPLGEALGMPPSTFMPDDASLMHTPVKSGSFG-DLHEVEL
>PAP.Medicago.B.2
MASPPFHVEDQDDEDFFDKLVEDDVGNVN----DEANDSDDVKAFSLSIGGDDAAFENSSGGGSGGE--GKERKEEGDVKLDGGNVQEGS------SSGCDGMMDRSDHGMESRNSSGSSADKSNRRSSLDVKEKDWAFNVDSNGGAGSESYSDFFSEFGDQNGGYAQTYNRDSNTEVKLGNEIPSDGMASVDYVQYQEGQSYDASARN-STSGEDVNSSQYWESLYPGWKYDYNTGQWYQVDEHNATAATQGSSEVNTA-----------EVSYMQQTAQSVAGTLAESAATETVPSWNQVSQGNGYPEHMIFDPQYPGWYYDTIAQEWRSLETYHSSIQYAVQGHGGHASSGTFSHNDNSLYRDYGQVGYYESQGVGSQAANNNWSGSYGINHQQDLDRHTTDTATKSGGSA-YGGQQFDHSFGSSNSVNKNQQNASSSFGSVPLYNKVNHGHGLVGTVEVQRFAPSGNFGQHYYSNTQFDEQKNISNDYAESHQPFGYSNQSYQSGHQQSYAPNVGRSSAGRPPHALVTFGFGGKLIILKDSSLSSSTYGSQGAAQGSVSVLLMEAVSGSIGSSSIGNGAGDYFRALGQQSIPGPLVGGSVGSKELNKWIDERIAHCGSPDMDYKKSERMRLLLSLLKIACQYYGKLRSPFGTDTILKDNDTPGSAVAKLFASAKMSGK---EYGVLSHCLQNLPSEAQMRATASEVQNLLVSGKKKEALQYAQEGQLWGPALVLASQLGEKFYVDTVKQMALRQLVAGSPLRTLCLLIAGQPAEVFSSDSSNSGDPSAFNMPQNPAQFGSSGMLDDWEELAVITSRTKDDELVIIHLGDCLWKERSEITAAHICYLIAEAFESYSDSARLCLIGADHWKFPRTYASPEAIQRTELYEYSKVLGSQFILLPFQPYKLIYAYMLAEVGKVSDSLKYCQAVLKSLKTGRAPEVETWKQRLSSLEERIRTHQQGGYAALAPGKLVGKLLFFDSTAHRVVGGLPPPAPSS-QGNVHGNEQNYQSGAHRVSNSQSTMAMSSLVPSGSMEPNGEWTADNRMTKSRSVSEPDFGRSPRQ-ETSHDAQGK--ASEGTSRFSRFSFGSQLLQKTMGLVLKPRPGKQAKLGEKKFYYDENLKRWVEEGAAPPAEETALPPPPTTAAFQGLTEYNLQSALKTEGPPSKEGSDLKTSNPELTPGIPPIPPGTHFSARGRVGIRSRYVDTFQGGGNSALFQSPSVPSAKPVVAAAKFFIPTPAPSSNEQTMEAIEENNQEDDLAYENPSTSYRNDWFQSPKHASASTWQRCPSMGFANHEAVVSGSNSRSPHSRRTVSWGGSTDVTYSPTKMREIMPLGEALGMPPSTYMSDDISSMRTSMKSGNFGEDLHEVDL
>PAP.Phaseolus.phavu_Chr03.3
MASPP--LEDQTDEDFFDKLVEDDNEPVNSSHGDEGDHSDDVKAFALGIND--------DAGECRNERKQEEGDEGGGQ-LDGGNAQEGGFLASSGSFGGDSAMDHGDHGTGLESASVSDVSKSNGINNSEVKEVGWSFNVDTKGDVGFGSYSDFFGELVEESG----KACNDFNNEVKPGNEIQNDGLSLGNYKPCQEGQGYDTSSQVNNTNGQDLTGSQYWEDLYPGWKYDQNTGQWYMVDGHNA---NQGSSMANTAADWTTASGAISEVSYMQQTAQSVVGTLAGTNTAESVSCWNQASQGNGYPEHMVFDPQYPGWYYDMIAQEWRSLETYHSFIQSAGHGQEGHASTEKKLPNDVSLYREYGQDDNYGSLSSGIQTPDDNWSGSYGINHLQGLDRHATEMTTRNEDTATAGG-RLGHSFGSNISVNKDQQNNSASFETVPSYNKVNRDHGLAGTLEPQSFAPSGNVAQHFYSNTQFDEPNNFSNEYGKSQKPYSYSQPSFQDTHQSC-APHVGRSSAGRPPHALVTFGFGGKLVVMKDSSFSNSSYESQNFVPGSVCVLLMEVVNGSIDLSSIGSGTGDYFRALSQQSFTGPLVGGSFGSKELYKWIDERIAHCGSTDMDYKKCERLRLLLSLLKIACQHYGKLRSPFGTDTIRKENDTPEAAVAKLFASTKTSGKDFTQYGVLSHCLQNLPSEAQMRATASEVQNLLVSGKKKEALQYAQEGQLWGPALVLASQLGDQFYVDTVKQMALRQLVSGSPLRTLCLLIAGQPAEVFSSGSSAGGDPSAFNTPQQPTQFGSNGMLGDWEELAVITARTKDDELVIIHLGDCLWRERSQIIAAHICYLVAEAFESYSDSARLCLIGADHWKFPRTYASPEAIQRTELYEYSKVLGSQFILLPFQPYKLIYAYMLAEVGKLSDSMKYCQAVLKSLKTGRAPEVETWKQLVLSLEDRIRTHQQGGYAALAPAKLVGKLLFFDSTAHRVVGGLPPPAPSSSQGNGHGNGQQHQPVANRVSNSQSTMAMSSLVPSASMEPISDWTADNRTSKPRSVSEPDFGRSPLQ-GTSPDSQGKTSVSGGTSRFSPFGFGSQLLQKTVGLVMRPRPGRQAKLGEKKFYYDEKLKRWVEEGVQPQSEETALPPPPKTAAFQGSTEYSLKSALKNEVSSSKEGYDSKTKSHEHNRGIPPIPPSTQFSGRGRVGVRSRYVDTFPGGGSSALFQSSSV---KPALAAAKFFIPAHTPSSNEQTMEAITESNHEDSLTNEKPSTS-----YQSPEVLPPSARPRFPSMGIGFQEIMTNVGNSQVPHSRRTASWGGTITDLFSPSEMGESNPSGEPLGMSPSTFVPSEFSSMRTPVRSGSFGEVLHEVQL
>PAP.Aeschynomene.B.4
MASPPSHMEDQTDEDFFDKLVEEEDDDVKRIVDDQGNDSDDANAFEMGIGDTDAAFGNSGVGNGGIRLRNEGNSKKLDKDVVGGNYHKGDSVSSMS---DRTMVDRGNCGAGSRVERDSSAGKSNVMSNLEVKEVGWAFNAESNGGIGFGSYSDFFSELGDTSGEFPGKVYGGSTCEVKHDSGIQNYGLNSVNYDQYQEGQVYDASVVDNSTNEQDLSSSQYWENLYPGWRYDHNTGQWYQVEDYNA----------DSSAGWIAASDAKAEVSYMQQTAQSAAGTLVETGATESVSSWNQVSQGNGYPEHMIFDPQYPGWYYDMIAQEWRSLETYNSSIHSVAQGHEEHASAGSVSHNDNILYTNYGQAGSYGSQDAGSHAVDGSWGGSYGTTHQHGSNKYSNAIVNRSDDHVSSVGKQFDHSYGSSVSVNKDQQKTSNSFGSVHLYNNENHNHKANGAFEVKNFAPSAEIAQHFYSNTKFDDHKSFSNDYAESKKSFSYSQQSFQAGNQYSYAPHAGRSSAGRPPHALVTFGFGGKLVVMKDSSQLSSSYGSQNTVQRSVSVLLMEVVTGSMNSSSIGNNTGNYFRALAHQSFPGPLVGGNVGSKELNKWIDERIAHCGSPDMDYKKGERLRLLLSLLKIACQHYGKLRSPFGTDTILKEHDIPESAVAKLFASAKMSGKQFNQYGTLSHCLQNFPSEGQMRATASEVQNLLVSGKKKDALQCAQEGQLWGPALVLASQLGEQHYVNTVKQMALRQLVAGSPLRTLCLLIAGQPADVFSSDSSTSGNLNAFNMPDQPAQFGSNSMLDGWDELAVITARTKGDELVIMHLGDCLWKERSEITAAHICYLVAEAFESYSDSARLCLIGADHWKFPRTYASPEAIQRTELYEYSKVLGSQFILLPFQPYKLIYAYMLAEVGKVSDSLKYCQAALKSLKTGRAPEVETWKQLLSSLEERIRTHQQGGYADLAPAKLVGKLLFFDSTAHRVVGGLPPPAPSSSQGNVHGND-NHQPATPRVSNSQSTMAMSSLVPSASMEPISEWTSDGRMTMSRSVSEPDFGRSPRQETSSLEAQGKGQVTDGASRFSRFGFGSQLFQKTMGLVLRPRPGNQAKLGETKFYYDEKLKRWVEEGAEPPTEETALPPPPTTAAFQGSTEYNLKSALKAEGSPANEGSHSRSSSLEQIPGIPPMPPTTQFSARGRTGVRSRYVDTFQGGGSSASFQSPSVPSVKPPIATAKFFIPSPSPSSNQQTMADTPESNPEDNFLPESPSTSSRNDWYQSPQPMSPVAIHRFPSGSILNQVAMSNARDARSPRSRRTASWGGSCDDPFGNIKVGEVKPLGEALGMPPSTYMSNEFSSTST-HRSGSFG-DLHEVDI
>PAP.Aeschynomene.A.5
MASPPFHMEDQTDEDFFDKLVEEDDDDVKPVVHDQGNDSDDAKAFELGIGDSDAAFENSVVGHSGIEPKSEENSGKLGEGLVGGNDQDGGFVVSSS---DSGVVDPGNHGVGSEVAVDSSEGKISRIGSLEVKEVGWAFHADSNGVAGFGSYSDFFTELGDQSGDFPGKAYGGSTGQVKPESGIQSDGLSSVNYTQNQEVQGYDASVVDNSTNEQDLSSSQYWENLYPGWSYDHNTGQWYQVEDYNASAATQVSADADTAAGWTAASDAKAEVSYMQQTAQSAAGTLAETGATESVSSWNQVSQGNGYPEHMVFDPQYPGWYYDTIAQEWRSLETYNSSIQSAAQGLEGHASTDSFSHNDNSLYTDYGQAGSYGSQDVSSQAVNGSWGGSYGTTHQQGSDTYMNAVANRSGDHASSVGKQFDHSYGSSVSVNKDQQNTSNSFGSVPLYNNANHNH-MAGAFEVQSFAPSAGISQHFYSNTKYDEHKSFSNDYAESQKSFSYSQQSFQGGNQYSYAPHAGRSSAGRPPHALVTFGFGGKLVVMKDSTPLSSSYGSQNAVQGSVSVLLMEVVTGSMDSSSTG----DYFRALTQQSFPGPLVGGSVGSKDLYKWIDERIACCGSPDMDYRKGERLRLLLSLLKIACQHYGKLRSPFGTDTILKENDIPESAVAKLFASAKTSGKEFNQYGVLSHCLQNFPSEGQIRATASEVQNLLVSGKKKEALQCAQEGQLWGPALVLASQLGEQFYVDTVKQMALRQLVAGSPLRTLCLLIAGQPAEVFSGDSSTSGNPSPFNMSNQPAQFGSKGMLDDWEELAVITARTKDDELVIIHLGDSLWKERSEITAAHICYLIAEAFEPYSDTARLCLIGSDHWKFPRTYASPEAIQRTELYEYSKVLGPQYILLPFQPYKLIYAYMLAEVGKVSDSLKYCQAVLKSLKTGRAPEVETWKQLVSSLEDRIKIHQQGGYAALAPAKLVGKLLFFDSTAHRVVGGLPPPAPSSSHGTVHGNNEYHQPVAQRVSNSQSTMAMSSLVPSASMEPISDWTADSRIVKPRSVSEPDIGRSPRQETTSPEAQGKGQVTGGTSRFSRFGFGSQLLQKTVGLVLRPRPGKQAKLGETKFYYDEKLKRWVEEGAEPPAEETALPPPPTTATFQGSAEYNLKAALKTEGSPVNANSELRTSSPEQTPGIPPMPPTTHFSARGRMGVRSRYVDTFQGGGSSALFQSPPVPSVKPAFAAAKFFVPAPAPSSNEQTMADIPESSSEDSLAHENPSTSSRSDWYQSPNHMSPVAMHRFPSTGISNQAAMANSW----DSRRRTASWDGSTGDPLNAPKKGDVRPLGQASGMPPSTFMPNDFSSASPPMKGGSFG-DLHEVEL
>PAP.Lotus.A.6
MASPPFVMEDQSDEDFFDKLVEDDMEPVKASRPVEGNDSDDAKAFGLGISDADAAFESLDTGESGVELQGELEPVKSDVALVDGHGQEGNSLLASSSVASESKKDPGNDG--SELVSAPAVSESDKSSSSEVKEVGWSFYADSNGGIGLGSYSDFFSELGDQSTDFPGNASDNLNREVNRGNEGQSDGFTSVKHLQDQKVPSYDTSFK-QHTNGQDLTG-QNWDDLYPGWKYDHATGQWYQIDGNNATGTAQQCSEAIPAVDSAVSSDGKTEISYMQQTAQSVPGTLAETGTAESVSTWSQVSQGNGYPEHMVFDPQYPGWYYDTIAQEWRSLETYSSSVQPSVHGLEGHVSTSTFSPNDSSLYSGHNHANNFGSQGTSSQAADGSWSGLQGVNHQQGIDMYTAETTAKREDYITSGIQQVNHSYGSSISETKDQQNTSSSFGSVALYNKVNHDHGFAGTFEPKSFVPSGNIGQQFYSSTKFDEQKKFSNEFAGNQKPFSYSYQSSPDGYHSQYAPDVGRSSAGRPAHALVTFGFGGKLIVMKDPSALSSSYGNQESVQGSISVLVMEVVSESIGSSNIGNYSGDYFRALSQQSFPGPLVGGSVGSKELYKWLDERIACCKSPDMDYKNGDRLRLLLSLLKIACQHYGKLRSPFGTDTILKESDTPESAVAKLFASSKLSGTEFTQYGKPSHCLQNLPSEGQMMAMASEVQNLLVFGKKKEALQCAQEAQLWGPALVLASQLGEQFFVDTVKQMALCQLVVGSPLRTLCLLIAGQPAEVFSMDSSTSGHPGAFHMPQQSAQVGSNGMLDDWEELAVISTRTKGDELVIIHLGDCLWKERSEITAAHICYLVAEAFESYSDSARLCLIGADHWKCPRTYASPEAIQRTELYEYSRLLGSQFILHPFQPYKLIYAYMLAEVGKVSESLKYCQAVQKSLKTSRAPEEEMWKQLALSLEERIRTHQQGGYAALAPAKIVGRLLFFDSTAHRVVGGLPPPAPSSSQGTVHGSEQQYQHMASKVSSSQSTMAMSSLVPSASMEPTSEWTADNTMA--KSVSEPDIGRSPRQETASPDAQGKAQVSGGTSRFPRFGFGSQLLQKTVGLVLRPRSGKQAKLGEKKFYYDEKLKRWVEEGAEPPTEEAALPPPPTT-AFQGSAEYNLKSALKTEGVTPNEGSIVRT-GPELGPGMPPMPPSSQFSARSRLGVRSRYVDTFQGGGNSALFQPPSVPSVKPVLPAAKFFVPAPAPSSNHNTMEAIAESNQEDSTANEDPSTSSTNDWYQPPKHVSAVAMQKFPSMGISKQG-ATGGSNSHFANSRRTASWSGNVNDAFSPPTVRETKPLGDALGMPPLTFIPNQSSSMHPTMKSSSFGEDLQEVEL
>PAP.Lotus.A.7
MASPPFVMEDQSDEDFFDKLVEDDMEPVKASRPVEGNDSDDAKAFGLGISDADAAFESLDTGESGVELQGELEPVKSDVALVDGHGQEGNSLLASSSVASESKKDPGNDG--SELVSAPAVSESDKSSSSEVKEVGWSFYADSNGGIGLGSYSDFFSELGDQSTDFPGNASDNLNREVNRGNEGQSDGFTSVKHLQDQKVPSYDTSFK-QHTNGQDLTG-QNWDDLYPGWKYDHATGQWYQIDGNNATGTAQQCSEAIPAVDSAVSSDGKTEISYMQQTAQSVPGTLAETGTAESVSTWSQVSQGNGYPEHMVFDPQYPGWYYDTIAQEWRSLETYSSSVQPSVHGLEGHVSTSTFSPNDSSLYSGHNHANNFGSQGTSSQAADGSWSGLQGVNHQQGIDMYTAETTAKREDYITSGIQQVNHSYGSSISETKDQQNTSSSFGSVALYNKVNHDHGFAGTFEPKSFVPSGNIGQQFYSSTKFDEQKKFSNEFAGNQKPFSYSYQSSPDGYHSQYAPDVGRSSAGRPAHALVTFGFGGKLIVMKDPSALSSSYGNQESVQGSISVLVMEVVSESIGSSNIGNYSGDYFRALSQQSFPGPLVGGSVGSKELYKWLDERIACCKSPDMDYKNGDRLRLLLSLLKIACQHYGKLRSPFGTDTILKESDTPESAVAKLFASSKLSGTEFTQYGKPSHCLQNLPSEGQMMAMASEVQNLLVFGKKKEALQCAQEAQLWGPALVLASQLGEQFFVDTVKQMALCQLVVGSPLRTLCLLIAGQPAEVFSMDSSTSGHPGAFHMPQQSAQVGSNGMLDDWEELAVISTRTKGDELVIIHLGDCLWKERSEITAAHICYLVAEAFESYSDSARLCLIGADHWKCPRTYASPEAIQRTELYEYSRLLGSQFILHPFQPYKLIYAYMLAEVGKVSESLKYCQAVQKSLKTSRAPEEEMWKQLALSLEERIRTHQQGGYAALAPAKIVGRLLFFDSTAHRVVGGLPPPAPSSSQGTVHGSEQQYQHMASKVSSSQSTMAMSSLVPSASMEPTSEWTADNTMA--KSVSEPDIGRSPRQETASPDAQGKAQVSGGTSRFPRFGFGSQLLQKTVGLVLRPRSGKQAKLGEKKFYYDEKLKRWVEEGAEPPTEEAALPPPPTT-AFQGSAEYNLKSALKTEGVTPNEGSIVRT-GPELGPGMPPMPPSSQFSARSRLGVRSRYVDTFQGGGNSALFQPPSVPSVKPVLPAAKFFVPAPAPSSNHNTMEAIAESNQEDSTANEDPSTSSTNDWYQPPKHVSAVAMQKFPSMGISKQG-ATGGSNSHFANSRRTASWSGNVNDAFSPPTVRETKPLGDALGMPPLTFIPNQSSSMHPTMKSSSFGEDLQEVEL
>PAP.Medicago.A.8
MASPPFQMEDQTDEDFFDKLVEDDDGPVIKSGNDEGNDSDDANAFALSISDVDAAFDNSVVGESGVEVKEELGVVKSDVGLDGGGDDEGNLLMGSSSVECDSKTELEEIGIGSEFTAVAPVGKSNEVALSGIKEKDWCFSADANGVGGFGSYSDFFSELGDQSSDFPVISHDNLNSQVSPVIEAHNVVLSSVDYSQYQGVQGYDTSFDNHHNNGQDLSSSQNWEDLYPGWKYDHITGQWYQIEDYNATTTSQQTSEANTAVDWAAASDGKTEISYLQQAAQSVAGTLAETGTTESVSSWNQVSQGNGYLEHMVFDPQYPDWYYDTIAQEWRSLATYNSSVQSSVHGLQGHTSTSTSSFNDNSLYSEYSQAGNHGSQGVGSQAVNGSWSGSHGVNHQQGFDMYATEASTKIGNNTASSGQQVHHSYGN------QQVNTSSSFGSVALNNKGSQDTEFDGTFAPKTFVPHGDIAQQFYPNTKFDEQKQFSNVFAENQNSHSYSQQPIQGGLQYSYAPHAGRSSAGRPSHALVTFGFGGKLIIMKDPSALTASYGSQDSVQGSISVLLMEAVTGSNNSLTIGNATGDYFRALSQQSFPGPLVGGSVGSKELYKWLDERIARCESPDMDYKKGERLRLLLSLLKIACQHYGKLRSPFGTDTILKENDAPESAVAKLFASAKVNGTEFTQYGMPSHCLQNFPSEEQMKAIASEMQNLLVSGKKMEALQRAQEGQLWGPALVLASQLGEQFYVDTVRQMALRQLVAGSPLRTLCLLIAGRPNDVFPTETSISGHPGAVGMPQQSEQAGSNDMLEDWEELAVITARTKGDELVMMHLGDCLWKEKREITAAHICYLIAEVFSSYSDATRLCLIGADHWTRPRTYASPEAIQRTELYEYSKLLGSQFVLHSFQPYKLIYAHMLAEVGKVSDSLKYCQAVLKSLKTGRAPEVETWKQLVLALEERIRTHQQGGYAALAPAKLVGKLLFFDSTAHRVVGGLPPPAPTSSQATVHGSEQHYQHMAPRVSTSQSTMAMSSLVPSASLEPISEWTADNRMAKPRSVSEPDIGRSPRQESPSPDAQGKVQVSGGASRFSRFGFGSQLLQKTVGLVL--RSGKQAKLGEKKFYYDEKLKRWVEEGAEVPAEEAALPPPPTTAAFQGSADYNLKSALKTEGLTPNEFSSTRTSSPELSPGMPPIPPSSQFSARSRLGVRSRYVDTFQNGGSSALFQSPSVQSVKPALPAAKFFIPAPVPSSSEQNMEAIAESNLEDSAANENPSTSSTNDWYHPPKHAQTMTMQRFPSAGISKQG-QTDGNESHFSHSRRTASWSGSFNDSFSPPKMGEIKPSGAALGMPPSAFMPDPSSLMQGPTRSGSFGEDLQE---
>PAP.Phaseolus.phavu_Chr02.9
MASPPFHLEDQTDEDFFDKLVEDDMEPVNSGHDEGGDDSDEANAFALGISDVDAVSENSYVGESGVEVKGELGTAESDVRL----EQEGNSVPSSTSVGFDSNVDPSHDGVRSEDTSASAVGTSDKVGSSGVKEVGWSFHADLNGGDGFGSYSDFFSELGDQSGNFQGNVYDNLSSQAKPGNEVQNVGLSSGNYVQYQEGEGYESLESHTHTNGQDLSSSQYCEDLYPGWKYDHNSGQWYQIDGYSATATTQQSSEANTAADWTAASAGKTEISYMQQTAQSIGGTLAETGRTENVSSWSQVSQGNGYPEHMVFDPQYPGWYYDTIAQEWRSLETYNSTVQPSGLGQEGHASTSTFLPNDNSLYGEYGQADKYVPQSFDSQAVDGSWSGSYATNHKQGFEMYTTGTAS-RGDKISSGGQQIHHSYGPSFSENKDQQHTSSSFGSVTLYNKVNHNHGLAGTFEPRSFGPSGDTGQQFYSSTKFGEQNVFSNDFTENKKPFSYSPQSIQGGHQFSHAPDVGRSSAGRPAHALVTFGFGGKLIIMKDRNLLSSSYGSQDSVQGSVSVLLIEVVTGSMDSLSIGNGTSDYFRALSQQSFPGPLVGGSVGSKELYKWLDERIAHFESPDLDYKKGERLRLLLSLLKIACQHYGKLRSPFGTDTLLKENDTPESAVAKLFASSKMSGTEFPQYGTPSHCLQNLASEGQMRAMALEVQNLLVSGRKKEALQCAQEGQLWGPALVLASQLGDQFYVDTVKQMALRQLVAGSPLRTLCLLIAGQPAEVFSTDSSINGHPGASNMGQVSAQVGSNGMLDEWEELAVITARTKGDELVIIHLGDCLWKERSEITAAHICYLVAEAFESYSDSARLCLIGADHWKSPRTYATPEAIQRTELYEYSKVLGSQFTLHPFQPYKLIYAYMLAEVGKVSDSLKYCQALLKSLKTGRAPELETWKQLASSLEERIRTHQQGGYAAMAPGKLVGKLLFFDSTAHRVVGGLPPPAPSSSQGTFHGSEQHYQHMAPRVSSSQSTMAVSSLVPSASMEPISDWTADNRMPKPRSVSEPDIGRIPRQEMTSPDAQGKAQASGGTSRFSRFGFGSQLLQKTVGLVLKPRPGRQAKLGEKKFYYDEKLKRWVEEGAALPAEEAALPPPPTTAAFQGSTEYNLKSALKTESSPPLEGSNTRISSPELSPGMPPIPPSSQFSARGRMGVRSRYVDTFQGGGNSALFQSPSVPSVKPALAAAKFFVPGPAPSSNEQAMEAISESNQEVSATNVDLSTSATNEWYQDPAHVSAMTMQRFPSLGIPNQG-ATEGSNSHFAHSRRAASWSGGLNNSYSPPNSGNIRPL------EASRFMPDESS-MHTPARSSSYGEDLHEVEL
>CAE.Chamaecrista.chafa_Chr1.10
MASPPFHMEDQTDEDFFDKLVEDEVGPVK-SGDNDGNLSDDAKLFAMGIGDVDAAFGNSDGDESGFEVKGEKGSAIVDASLAGANAEEKNLLGSSSSVGCDSNVDNNNNGMGSQLTSASNVNKSNG--SSEIKEVGWSFYADSNGGNAMGLYSDIFNEL-EGDKDFVGQADESSNNEVKHGFEVQSEGLTAANYAQYQDDQGSNAFVEA-SANGYDQSSTQCWEDLYPGWKYDYNTGQWYQIDGSNSTIANQGSIEASST-------GSTAEVSYLQQTAPSIAGTLAETGKTESVSSWGPVSQGNGYPEHMVFDPQYPDWYYDTIAQEWRMLETYNSSI----HGHEGHSTANTFSHNDSGSYREHGQAGNYKSQGVGSQALDGSWGGSYDIHHQQGLDMHTNVTTSKNGKSMNSFGQQFRHTYGSDVSVSK--FDTANSFGSDPLYNNVSNSHGLAGNVELPGFVQSKEIVQQFHSNTIFDEQTNYSDRYAESQKPVSYPQQPFQVGHNYSYAPQVGRSSAGRPPHALVTFGFGGKLIVMKGSSLLSASYGSQDTIQGSLSVWLMDVVMKTIDSTIIGNVTGDYFRALCQQSFPGPLVGGSVGSKELYKWIDERIAHTESPDPDDKKGERLRLLLSLLKIACQHYGKLRSPFGTDVILKDSDTPESAVAKLFASTKTRG-----YGMLNHCLQNLPSEGQIRATASEVQNLLVSGKKKEALQCAQEGQLWGPALVLASQLGDQFYVDTVKQMALHQLVAGSPLRTLCLLIAGQPAEVFSSDTLASGHPGAVNMPQQPVQLGSNGMLEDWEELAVITARTKDDELVIIHLGDCLWREKSEITAAHICYLVAEAFEAYSDSARLCLIGADHWKSPRTFASPEAIQRTELYEYSKVLGSQFILLPFQPYKLIYAHMLAEVGKVSESLKYCQAVQKSLKTGRAPEIEMWKQLVSSLEERLRTHQQGGYAA---AKLVDKLLFFDSTANKVVGGLPPPAPSTSLGSVHENEQNSQHIAPRVMNSQSTLAMSSLVPSAS----SEWTTDSKMTKSRSVSEPDIGRSPRQETTSTD--EGKAASGGTSRFSRFGFGSQLFQKTVGLVLRPRTGKQAKLGETKFYYDEKLKRWVEEGVDPPAEEAALPPPPTAAAFQVKADYDLKSALKTEGLPLNEGSDFRTPGPEQTFGIPPIPPSSQFSSRGRMGVRSRYVDTFQGGGKSSLFQSPPVPSVKPALPAAKFFIPAPAPSSNELTMESIAESNQEDGAANDDTSTSVTNESFQSSNIPSSMGMQRFPSMSISNNGQMANGSDYHPSQSRRTVSWGSNFDGSFSPPKVGEVKPLGEALGMPPSSFMPDESS-MHTPVKNGGFGEDLHEVEL
>CAE.Chamaecrista.chafa_Chr1.11
MASPPFHVEDQTDEDFFDKLVEDEVGPVE-SGDNDGNLSDEAKVYAMGIGDVDAAFGNSDGGESGFEVKGEKGSAIVDASLAGAPAEEKNSLGSSSLVGCDSNVDNSNNGMGSHFTSASNVNKSNG--SSEIKEVGWSFHADSNGSNAMGLDSDIFNEL-EGDKDFVGQADESSNNEVKHGFEVQSEGITAANYAQYQDDQGSNSFVES-NANGYDQNSTQYWEDLYPGWKYDYNTGQWYQIDGSNATTANQGSIEASSAGDWTAASQSTAEVSYFQQTAPSIAGTLAETGTTESVSSWGPVSQGNRYPEHMVFDPQYPDWYYDTIAQEWRMLETYNSSI----HGHEGHSTANTFSHNDSGSYREHGQAGNYESQGVGSQALDGSWGGSYDIHHQQGLDMHTNVATSKNGKSMNSFGQQFRHTYGSGVSGNK--LNTASSFGSDPLYDNVSNSHGLAGNVELPGFVHSKEIVQQFHSNTIFDEQTNYSDRYAESQKPVSYPQQPFQIGHNYSYAPQVGRSSAGRPPHALVTFGFGGKLIVMKDSSHLSTSYGSQDTMQGSLSVWLMDVVMGS-----IGNITGDYFRALCQQSFPGPLVGGSVGSKELYKWVDEKIAHCESPDTDYKKGERLRLLLSLLKIACQHYGKLRSPFGTDAILKDSDAPESAVAKLFASTKTRG-----YGMLSHCLQNLPSEGQMRAAASEVQNLLVSGKKKEALQCAQEGQLWGPALVLASQLGDQFYVDTVKQMALHQLVAGSPLRTLCLLIAGQPAEVFSSDTSASGHPGAVNMPQQPVQLGSNGMLDDWEELAVITARTKDDELVIIHLGDCLWREKSEITAAHICYLVAEAFEAYSDSARLCLIGADHWKSPRTFASPEAIQRTELYEYSKVLGSQFILLPFQPYKLIYAHMLAEVGKVSDSLKYCQAVQKSLKTGRAPEIETWKQLVSSLEERLKTHQQGGYAALAPAKLVDKLLFFDSTAHKVVGGLPPPAPSTSHGSVHGSEQNYQHLSPRVVNSQSTLAMSSLFPSAS----SEWTAGSKMTKSRSVSEPDFGRSPRQ-ETSPDE--GKAASGGSSRFSRFGFGSQLFQKTVGLVLRPRTGKQAKLGETKFYYDEKLKRWVEEGVDPPAEEAALPPPPTANAFQVKTDYDLKSAMKTEGLPLNEGSDIRTPSPEQTQGIPPIPPSSQFSSRGRMGVRSRYVDTFKGGGTSALFQSPLVPSVKAALPAAKFFIPAPAPSSNEQAMESIAESNQEDGAANDDTSTSVTYESFQSTNILSSMGMQRFPSMSISNNGRIANDNDYHPSQSRRTVSWGGNFDGSFSPPKVGEVKPLGEALGMPPSSFMPDESS-MHTSGKNGSFGEDLHEVEL
>CAE.Acacia.A.12
MASPPFHVEDQTDEDFFDKLVEDEVEPDK-SGQDDGYVSDDAKVFAMSISDADVGLENSDAKESGLGVKDEHGSVKLDEGLVGAHAEEKNSSESSSSLSCDSRISPSNGGMESQCTSASNVNNNDGIISSEVKEVGWSFYADSNGGNVFGLESDFFNELGDKSGDFPGKADKNLNTEVKHGFEVQSDGLTSFNHTPYQDNQGYDASM-EQNVNGHDQSSSQSWEDLYPGWKYDYNTGQWYQVDDYNATSTNQGSLEANSAVNWTAASNGTAEVSYMQQTAQSVAGTLAESGSTENVSSWGQVSQGTGYPEHMVFDPQYPGWYYDTIAQEWRLLETYNSSLLSTSYGPEGHSAA----SNNNSFYGELHQAGVYQSQAVGSQAIGGSWGGSYGINGQQGLDAYTTETANKSGETMGTVGQQVSHSYGSSYSVDNNHFNASSSFRSVSLNKNVSHSPGLAGTVELQSFVPSTDIVQQSHPNSKFDEQKGYSGHYAESQMPTSYSQQSYQGEQHFSHAPHVGRSSAGRPPHALATFGFGGKLIVMKDSSLLSTSYGSQDTAQGSISVLLMDVVMGNTVSTSVGNVAGDYFRALCQQSFPGPLVGGSVGSKELYKWIDERIAHCESPDMDYKKGERLRLLFSLLKVACQHYGKLRSPFGTDTILKESDTPEAAVAKLFASVKTSGTEFSQYGVLSRCLQDFPSEGQLRATASEVQHLLVSGKKKEALQCAQEGQLWGPAIVLASQLGDEFYVDTVKQMALRQLVAGSPLRTLCLLIAGQPAEVFSADTSVSGYPGVANVSQHPAQVGSNGMLDDWEELAVITARTKDDELVIIHLGDCLWKERSEITAAHICYLVAEAFESYSDSARLCLIGADHWKFPRTFASPEAIQRTELYEYSKVLGSQFILLPFQPYKLLYAYMLAEVGKVSDSLKYCQAVLKSLKFGR-PEVENWKQLVVSLEERLRTHQQGGYASLAPAKLVDKLLFFDSTAHKVVGGPPPLAPSSSHGSVHGSEQHSQHIAPRVFSSQSTMAMSSLVPSASMEPISEWTADGKT-KPRSVSEPDFGRRPRQDAGSADA-GKASVSGGTSRFSRFGFGSQLLQKTVGL-LRPRSGRQAKLGEEKFYYDEKLKRWVEEGAELPAEEPALPPPPTTAAFQPKTEYDLKSALKTDGSPSNESPNIRTSTPEHTPGIPPMPPSSQFASRGRMGVRSRYVDTFQGGGTSALFQS--VPSVKPALPTAKFFIPTPAPSSNEQTTESTAESNQEDSAANNDPSTSVMHDSFQSSFTTPSTSIQRFPSMNIPNNVAMPNGIDFQT-PSRRTASWGGNFADSFSPPKVGEIRPPGEALGIMPSSFMPDESS-MRH---SGSFGEDLHEVQL
>CAE.Senna.sento_Chr06.13
--------------------------------------------------------------------------------------------VSSTSVGCDNTMDPSNDGMGSEFTSVSAASKSNEITNSGVKVVGWSFNADSKGGIGFGSYSDFFNELGDQSGDFPEKTNDNLISEVNSGEEVQNAGLNSVNYGQYQDAQGYASLE--TSTSGQDLNSSQYWENLYPGWKFDPNSGQWYQIDGYNATAATQGSSEANFGVDWTAASDGKTEVSYMQQTAQSVAGTTAETGTTESVSSWNQVSQGNGYPEHMVFDPQYPGWYYDTIAQEWRSLETYTSSVQSSIQGLEGNVANSTFSQNDSCFYNEYGQANNYGSQAVSSQAIDGNWNGSY-NNHQQGLDMYTTGTVNGRGDNISS-GQQINHPYGSNVSVRKDQHITSSSFGSVPMYNKVSHSHSLAGTVELQSFIPGTDIAQQFYSTTKLDEEKKFSNDYPESSKPNNYSEQSFLSGQQLSYAPHVGRSSAGRPPHALVTFGFGGKLIVMKDSNLLSSSYGNQGTAQGSISVLLMEVVMGSIDSSGVGNGTSEYFRALCQHSFPGPLVGGSVGSKELYKWIDDRIAHCESPDMDYGKGERLRLLLSLLKIACQHYGKLRSPFGTDTLLKENDTPESAIANLFASAKKRSAKFAQYGLANHCLLNLPSEGQMRATASEVQNLLVSGKKKEALQCAQEGQLWGPALVLASQLGDQFYVDTVKQMALRQLVAGSPLRTLCLLIAGQPAEVFSTGTSVSGYSGAVNLPQQPAQFESNGMLDDWEELAVITARTKDDELVIIHLGDCLWKETSEITAAHICYIVAEAFESYSDSARLCLIGADHWKYPRTYASPEAIQRTELYEYSKVLGSQFILLPFLPYKLVYAYMLAEVGKVSDSLKYCQAVLKSLKTGRAPEVETWKQIVLSLEERIKTHQQGGYAALAPAKLVGKLLFFDSTAHRVVGGLPPPAPSSSHGSGHGNEQHYQPMAPRVPNSQSTMAMSSLVPSASMEPIS----DGRMTMHRSVSEPDIGRSPRQ-TTSPDSQNKASVSGGTSRFSRFGFGSSLLQKTVGLVLRPRPGRQAKLGETKFYYDEKLKRWVEEGAEPPAEEAALPPPPTTATFQGNTEYNLKSALKTEGSSSNEGPELRTSSSENTHGIPPIPPSSQFSARGRMGVRSRYVDTFQGGGNTTFFQSPSVPSVKPALASAKFFIPALAPSSTEQTMEAIAESNQESSAANEDPSTSTMDDSFQSPKNLSSMTMPRFPSMDLANQGTMINGSGSFSAHARRTASWGGNFNGSFSPPGTGVIKPLGEALGMPPSTFMPEESSSMRTPMNSGTFG-DLHEVEL
>CAE.Senna.sento_Chr11.14
MASPPFHVEDQTDEDFFDKLVGDDVEPVK-SSHDEGNDSDDAKAFALGTNDLDASFENSDGGESGNE----------DTSLVGAREEEGNSLVSSTSVGFDSTMDPSNNGMGSELTSASGASKGNEITNLGVKEVGWSFYADSKGDNGFGSYSDFFNELGDQSGGFPEKTFENLISEVNSGNEVQNAGLNSVNYGQYQDGQGYASSE--TSTSGQDLTSGQYWENLYPGWKFDHNTGQWYQIDGYDATAAAQGNSEDNSVVDWTAASDGNTEVSYMQQTAQSVTGTLAETGTTESVSSWNQVSQGNGYPEHMVFDPQYPGWYYDTIAQEWRSLETYTSSTQSSNQGLEGNAANSTFSQNDSSFYNEYGQANNYGSQAVTSQAVDGSWNGSY-SNHQRGLDMYTTETVNGSSDII-SGGQQFNHPYGSNISVSKDQHITSSSFGSVPMYNKVSHSHSLAGTVELQSFIPG--TVQQFYSNTSLDEEKKFSNDYPKSSKPISYSEQPFLSGQQHSYAPHVGRSSAGRPPHALVAFGFGGKLIVMKDFGHLSSSYGNQGAAQGSISVLLMEVVMGRIDSSGIGNGTSHYFRALCQQSFPGPLVGGSVGSKELYKWIDDRIAHCESPDMDYQKGQRLRLLLSLLKIACQHYGKLRSPFGTDNLLKENDTPESTIANLFASAKKRGTEFAQYGLAHHCLQNLPSEGQMRATASEVQNLLVCGKKREALQCAQEGQLWGPALILASQLGEQFYVDTVKQMALQQLVAGSPLRTLCLLIAGQPADVFSTGTSINGYYGAGNLPQQPTQVESNGMLNDWEELAVITARTKDDELVIIHLGDCLWKETSEITAAHICYIIAEAFESYSDTARLCLIGADHWKFPRTYASPEAIQRTELYEYSKVLGSQFILLPFLPYKLIYAYMLAEVGKVSDSLKYCQAVLKSLKTGRAPEVETWKQIVLSLEERIRTHQQGGYAALAPTKLVGKLLFFDSTAQRVVGGLPPPGPSSSQG-GHGNEQHYQPTAPRVPNSQSTMAMSSLVPSASMEPIS----DGRMKMHRSVSEPDIGRSPRQ-TTSPDSQNKASVSGGTSRFSRFGFGSSLFQKTVGLVLRPRPGRQAKLGETKFYYDEKLKRWVEEGAEPPAEEAALPPPPTTATFQGNTEYNLKSALKTEGSSSNEGPELRTSSSENTPGIPPIPPSSQFSARGRMGVRSRYVDTFQGGGSTTFYQSPSVPSVKPALAAPKFFIPAPAPSSSEQTMEAIAESNQESSAANEDLSTSTMNDSFQSPQNFSSPAMSRFPSMDLANRGTMTNGSGSLPPHSRRTASWGGSFSDSFSSPKPGE--TLGEALGIPPSTFMPEESSFARTPMSSGTFG-DLHEVEL
>CAE.Acacia.B.15
MASPPFEVEDHANVDFFEKLIEDDMEPNN-SGQDEENDSDDDKAFALGISDVDASIEKPDGGESVNEVKGENCNAQLDTELVGDHEEDENSVFSMS-ARNDCGMETTDDVKGSESTPASAGSKSDEITSSGVKKVGWSFYADSKGGTGFGSYSDFFNELDDQSRDFPGETCNDLINEVNSHHENQNASTNSNNYGRYQDSQGYASLE--TNTSEHDPSSCQYWENLYPGWKFDTNTGQWYQIDGYNATTATQGNCEANSIVDWTTASN----------------GTLAETGTTESVSSWSQVSQGNGYPEHMVFDPQYPGWYYDMIAQEWRTLESYISSI----QGREGIAGTGTFSNSGNSFCNEYGQASNYGSRDVSNQALDGSWNSTYGSNHQQGFDMYTTEIVNGSVDNSFSR-HQFGYSYGTSISANKDQQMISS------------QGHSLAGTIELQSFTPGTDSSQQFYSNTKLDEPKSFSNNDPAITKPISHSQQSFPRGQQLSHAPHLGRSFAGRPPHALATFGFGGKLIIMENSSLLSSSYGSQGTQQSSVFVLLMEVVMGNINSTGIGNGTRDYFRALCQQSFPGPLVGGGVGSKELYKWIDERIVDCESPDMDYIKGERLKLLLSLLKIACQHYGKLHSPFGTDTLLKENDTPESAMANLFASTKKKGTKFTQDALPHHYLQNLPSEVQIRSTATKVQNLLVSGKKKEALQCAQEGQLWGPALVLASQLGDQFYVDTVKQMAIRQLVAGSPLRTLCLLISGQPAEVFYTGTSTNGFSGAVIMPQQPTQFESSDMLNEWEELAVITARTKDDELVIIHLGDCLWKERSEIIAAHICYIVAEAFESYSDTARLCLIGVDHFKYPRTYASPEAIQRTELYEYSKVLGSQFMLLPFQPYKLIYAYMLAEVGKLSDSLKYCQAVLKSLKTRRAPEVETWKRFVLSLEERIRTHQQGGYAALARAKLVGKLLFFDSTANRVVGGLPPPAPSSS--QAHRNEQNYQPTAPRVPNSQSTVAMSSLVASSSIEPISEGTNNSRRIMHRSVSEPDIGRSPRQETTSPDSQAKASDSRATSHFSRFSFGTSLLQKTVGLVLRSRPSQQAKLGEEKFFYDEKMKRWVEEGAEPPAEEVALQPPPTTASFQGNPEYNLKSTLKTEGAPSNEGPKLRTSASENTSGIPPIPPSSKFSTRGSIGVRSRYVDTFQSGGNSTFFQSPSGPSVKPSLAVAKFFIPALAPSTAEQTIETVAESNQECSVVKENPVSFSTNDSFLSPQNSSSPSLQRFPSMDISYEPPMTNRNSHCSPHSRRTASWSVSFNDSFSHHKKGDIVPLGEVLGLPLSAFMPDESS--------------------
>CER.Bauhinia.A.16
MASPPFQVED-TDEYFFDKLVEDNVEPVK-SGDDEGNDSDDAKAFALGISDADAAFENSDGGESGIEVKEGMGSEKFHAGLVGPHAEEGNSLVSSS-VGCDNSKDPGNGGMGSEFTSASSAGNSNGIINSEVKEVGWSFYADSNGGVGFGSYSDFFNELGNQSGDFPGKAGDDFNREVKSNTKIQGDSVASVNYVQYVEDQNYDSSLEK-STNEQDLSSTQYWES--QGWRYDPNTGQWYLIDGYNGTAAIQESSEANSTVDWNAASDGKCKFSYMQQSTQSVAGTLAETGTTESVSNWSQVAQGNGYPEHMYFDPQYPEWYYDKIALEWRLLSTYNSSNQSSVPGLEGYASTNTFSHADASFHRDYAQAGSYDSQGVGGQATESSWDGSYGSSQQQGLDRYTTAAVNQSEDSMTSVGQQFSNSYASSIPFSNDHQNTSNSFG-VPFYNKASQSPGLAGTTELQGFVAGGDIGLRFYSNAKLDEPKQFSNDYPGSQKSVSYSQQSFQGANQFSYGTHVGRSSAGRPPHALVTFGFGGKLIIMKDSSLLSSSYGSQDTLQSSVSVLLMEVV-GNVESSRVGNGTSDYFSALCQQSFPGPLVGGSVGSKELYKWIDERIAHCGSPDMDIKKGERLRLLLSLLKIACQHYGKLRSPFGTDTILKENDSPESAVAKLFASAKMSGT-HAQYGVLSHCLQNLPSEGQTRATASEVQHLLVSGKKKEALQCAQEGQLWGPALVIALQLGDQFYVDTVKQMALRQLVAGSPLRTLCLLIAGQPAEVFSTDSSFSGQPAIVNMPQQPAQCGTNGMLDDWEELAVITARTKDDELVIIHLGDCLWKERSEIIAAHICYLVAEAFESYSDSARLCLIGADHWKFPRTFASPEAIQRTELYEYSKVLGSQFILLPFQPYKLIYAYMLAEVGRVLDSLKYCQAVLKSLKTGRAPEVETWKQLVSSLEERIKTHQQGGYTALAPGKLVGKLLLIDSTAHRVVGGLPPPAPSTSHGNIYGKE-HYQPLPPRVPNSQSTMAMSSLVPSASMEPISEWTADGRMTVHRSVSEPDFGRTPRQETTSSDAQGKASVSGG-SRFSRFSFGSQLFQKTVELVLRPRPGRQAKLGEKKFYYDEKLKRWVEEGAEPPAEEAAIAPPPTAAAFQGKTEYNLKSALKTESSPSNEDPDFKTSSPEHNSGIPPMLPSSQFSARGRMGIRSRYVDTFQGGGSSALFQSPSVPSVKPAVAAAKFFIPAPVPSSNEQTMEAIAENTQEGNAANEDPSMSA----FQYR---ESTPMQRFPSMGIASMGAMTNGKDSLSPRSRRTASWSGSFGDAFSPPKMDGTKPLGEALGMPPSTFMPEGSSLTRTPMSSGNFG-DLQEVEL
>CER.Phanera.A.17
MASPPFQVED-TDEDFFDKLVEDDVEPLK-SGHDEGNDSDDAKAFALGISDADAAFKNSDGGESGMEVKGEMGSEKFDASLVGPHADEGNSLVSSS-VGCNCAMDPRNGGMGSEFPSASTVSNSDGIISSEVKEVGWSFYADSNGGVGFGSYSDFFNELGDQSGDFPGKEGDNFNKEVKSDNEVQGDSIASVNYVQYVEGQNYDVSLD-KSTNQQDLSSTQYWES--QGWRYDHNTGQWYQIDGYNGTAAIQETSDANATVDWNAASDGKAEVSYMQQAAQSVAGTLPEAGTTESVSNWSQVAHGNGYPEHMYFDPQYPEWYYDKIALEWRLLSTYNSSNHSAVQGLEGYVSNNTFSHNDDSFHRDYAQAGGYGSQGVGGQVVESSWDGSYGSSHKQGLDRYTTAAVTQSGDSMTSVGQQFSNSYASSIPFSNDQQNTSNSFG-VSFYNKASHSPGLAGTTELQGFVSGGDMGQRFYSNTKLDEPKQFSNDHPGSQKSVSYSQQSFQGADQFSYATHVGRSSAGRPPHALVTFGFGGKLIIMKDSSSLSSSYGSQDTLQGSVSVLLMEVV-GNVDSSHVGNGTSDYFSALCQQSFPGPLVGGSVGSKELNKWIDERIAHCGSPDMDIKKGERLRLLLSLLKIACQHYGKLRSPFGTDTILKENDTPESAVAKLFASAKMSGA-HTPYGVLSHCLQNLPSEGQIRATASEVQHLLVSGKKKEALQCAQEGQLWGPALVLASQLGDQFYVDTVKQMAVRQLVPGSPLRTLCLLIAGQPAEVFSIDSSFSGHSAAVNMPQQSAQFGTNSMLDDWEELAVITARTKDDELVIIHLGDCLWKERSEITAAHICYLVAEAFEPYSDSARLCLIGADHWKFPRTFASPEAIQRTELYEYSKVLGSQFILLPFQPYKLIYAYMLAEVGRVSDSLKYCQAVLKSLKTGRAPEVETWKQLVSSLEERIKTHQQGGYAALAPGKLVGKLLLIDSTAHRVVGGLPPPAPSTSHGNIYGNE-HYQPMVPRVPNSQSTMAMSSLVPSASMEPIS----DGRMTMHRSVSEPDFGRTPKQETTSSDAQGKASVSG-SSRFSRFGFGSQLFQKTVGLVLRPRPGRQAKLGEKKFYYDEKLKRWVEEGAEPPAEEAALAPPPTAAAFQGKTEYNLKSALKTESSPSNEGPDFKTSSPEHTSGIPPIPPSSQFAARGRMGVRSRYVDTFQGGGSSALFQSPSVPSVKPTVAAAKFFIPAPVPSSNEQTMEVIAESTQEGHTANEGPSTSANNDPFQSPQPSSSTPMQRFPSLGIPNKGATTNGKDSPSPHSRRTSSWSGSFGDALSSPKMGEIKPLGEALGMPPSTFMPDESSLTRTPMSSGNFGEDLQEVEL
>CER.Cercis.cerca_Chr6.18
MASPPFQVED-TDEDFFDKLVEDDVEPVK-SGHDEGNDSDDAKAFALGISDVDAAFENSDCAESGVEVKGEMGSQKFDASLVGPRAEEGNSLVSSS-VGCDNTMDPGNDGMGSEFTSASTVSNSNGIISSEVKEVGWSFYADSNGGVGFGSYSDFFNELGDQSGDFPGKAGDNSNREVKPGNEVQGDSAASVNYAQYLEGQNYDASLEK-STNEQDLSSTQYWES--QGWRYDLNTGQWYQIDAYNGTAAIQESSEANATVDWNAASDGKAEVSYMQQTAQSVAGTLAETGRTESVSNWSQVAQGNGYPEHMYFDPQYPEWYYDKIAQEWRLLATYNSSNQSTAQGLEGYASTNTFSHIDDSFHRDYAQAGSYGSQGVGGQAVESSWDGSYGSSHQQGLDRYTTEAVTQSKDSMTSVGQQFSNSYASSIPFSNDQQNTSSSFG-VPFYNKASQSPGLAGTIELQGFVPSGDIGQRFYSNTKLDEPKQFSNDYPGSQKSVSYSQQSFQGANQFSYAPQAGRSSAGRPPHALVTFGFGGKLIIMKDSSPMSSSYGSQGTLQGSVSVLLMEVVVGNVDSSRIGNGTSDYFSALCQQSFPGPLVGGSVGSKELYKWIDERIAHCGSPDMDIKKGERLRLLLFLLKIACQHYGKLRSPFGTDTILKENDTPESAVAKLFASAKMSGTQFTQYGVLSHCLQNLPSEGQIRATASEVQNLLVSGKKKEALQCAQEGQLWGPALVLASQLGDQFYVDTVKQMAVRQLVAGSPLRTLCLLIAGQPAEVFSTDSSISGQPAAVNMPQQPAQFGTNGMLDDWEELAVITARTKDDELVIIHLGDCLWKERSEITAAHICYLVAEAFESYSDSARLCLIGADHWKFPRTFASPEAIQRTELYEYSKVLGSQFILLPFQPYKLIYAYMLAEVGRVSDSLKYCQVVLKSLKTGRAPEVETWKQLVSSLEERIKTHQQGGYAALAPGKLVGKLLLIDSTAHRVVGGLPPPAPSTSHGNIHGNEQHYQPMAPRVPNSQSTMAMSSLMPSASMEPISEWTADGRMTVHRSVSEPDFGRTPRQETTSPDAQGKTSVSGGTSRFSRFGFGSQLLQKTVGLVLRPRPGRQAKLGEKKFYYDEKLKRWVEEGAEPPAEEAALAPPPTAAAYQGKTEYNLKSVLKTEGSPSNEGPDFRTSSPEHTSGIPPIPPSSQFSARGRMGVRSRYVDTFQGGGSSALFQSPSIPSVKPAVAAAKFFIPAPVPSSNEQTMEAIAESTQEGNAANEDPSTSANIDPFQSPKPSSSTPIQRFPSMGIPSKGEMTNGRGSLSSHSRRTASWSGSFSDAFSPPKMGEIKPLGEALGMPPSTFMPDESSLTRTPMNSGNFGEDLHEVEL
>CER.Bauhinia.B.19
MASPPFQLED-TDEDFFDKLVEDDVEPVK-SNHNEGNDSDDARAFALGITDVDAAFEDSLGGESGIEVKGEMGSEKFDSSLIGSHAEEGNSMMSSS-VGCESTMDPGNDGMGTESRSASTVTNSNGIISSEVKEVGWSFYADSNGGVGFGSYSDFFSELGDQSGDFPGKAGDNFNREVNPGNEVQGDSVASFNHAQYLEGEHYDASLEN-STNEQDLNSIQYWES--QGWRYDSNTGQWYQIDGYNGTAANQESSEANATVDWNAVSDGQAEVSYMQQTSQSVAGTLAETGTTEIVSNWGQVAQGDGYPEHMYFDPQYPEWYFDKISQEWRLLATYNSSSQSIAQGLEGYASTSAFSHNDDSFHRDYAQAGSYGSQDVGGQAVEGTWN---------------------------------------------DQQNTSSSFG-VAFYNKASPSPGLAGTVELQGFVPGGDAGQRFYSNTKLDEPKQFSNDYTGSQKSISYSQPSLQGANQFTYAPHVGRSSAGRPPHALVTFGFGGKLIVMKDSSLLSSSYGTQDTLQGSVSVLLMEVVVANVDSSHVGNGASDYFSALCQQSFPGPMVGGSVGSKELYKWLDERIAHCGSPDMDIKKGERLRLLLSLLKIACQHYGKLRSPFGADTMLKENDTPESAVAKLFASAKMSGAQFTQYGVLSHCLQNLPSEGQLRATAFEVQNLLVSGKKKEALQYAQEGQLWGPALVLAAQLGEQFYVDTVKQMAVRQLIMGSPLRTLCLLIAGQPAEVFSTDSSISGQPGAVNMSQQPAQFGNNGMLDDWEELAVITARTKDDELVIIHLGDCLWKERSENTAAHICYLVAEAFEPYSDSARLCLIGADHWKFPRTFASPDAIQRTELYEYSKVLGSQFVLLPFQPYKLIYAYMLAEVGRVSDSLKYCQAVLKSLKTGRAPEVETWKQLVLSLEERIKTHQQGGYAALAPGKLVGKLLLIDSTAHRVVGGLPPPAPATSHGNIQGNEHHYQPMAPRVPNSQSTMAMSSLVPSASMEPISEWTADGRMTAHRSVSEPDFGRTPRQETTSSDAQGKASASGGTSRLSRFGFGSQLFQKTVGLVLRPRPGRQAKLGEKKFYYDEKLKRWVEEGAEPPAEEAALAPPPTGAAFQGKTEYNLKSALKTESSPSNEVPAFRTSSPEHTSGIPPIPPSSQFSARGRMGVRSRYVDTFQGGGNSALFQSPSAPSVKPAV--AKFFIPAPVPSSNEQTMEAIAESTQEGNAANEGPSTSANNDPFQSHKPSSSTPIQRYPSMGIPSKGVVTNSSASLSSLSRRTASWSGSFSDSFSPPNMGEIQPLGEALGIPPSTFIPDESSSTHTPMKSRNFGEDLHEVEL
>CER.Phanera.B.20
MASPPFQVED-TDEDFFDKLVEDDVEPVK-SGHNEENDSDDAKAFELGITDVDAAFENLVGGESGIGVKEEMGCEKFDASLVGPHAEEGNSMVVSSSVRCDNTMDPRNDGMGSESLSASTVTNSNEIISSAVKEVDWSFYADSNGGVGFGSYSDFFNELEDQSGDLPGKAGDNFNGEVKPGNEVQGDSVASFNHGQYLEG-NYNSSLEK-STNEQDLSSIQYWES--QGWRYDSNTGQWYQIDGYNATATNQENSEANASVDWHAPSYGKAGVSYMQQASQSVAGTLAETGTTERVSDWSQVAQGNGYPEHMYFDPQYPEWYFDKIAQEWRLLSTYNSSNQSISPGLEGYASSSAFSHNDDSFHRDYAQAGSYGSQGVGGQAVEGSGDGLYGSSFQQGLDSYTAEAVTQTEDSMTSVQQQFSNSYASSIAFSNDQRNTSSSFG-VSFYNKASPSPGLAGTIERQDFVPGGDTGQRFYSNTKLDEPKQFSNDYPGSQKSISYSEQSFQGANQFSYAPHVGRSSAGRPPHALVTFGFGGKLIVMKNSSPMSSSYGTQDTLQGFVSVLLMEVVMGNVDSSRIGNGASDYFSALCQQSFPGPLVGGSVGSKELYKWIDERIAHCGSPDMDIKKGERLRLLLSLLKIACQHYGKLRSPFGTDTILKENDIPESAVAKLFASAKMSGAQFTQYGVLSHCLQNFPSEGQIRATASEVQNLLVSGKKKEALQCAQEGQLWGPALVLAAQLGEQFYVDTVKQMAVRQLVTGSPLRTLCLLIAGQPAEVFSTDSSISGQPGVVNMFQQPAQFGTNGMLDDWEELAVITARTKDDELVIIHLGDCLWKERSENTAAHICYLVAEAFEPYSDSARLCLIGADHWKFPRTFASPEAIQRTELYEYSKVLGSQFVLLPFQPYKLIYAYMLAEVGRVSDSLKYCQAVLKSLKTGRAPEVETWKQLVSSLEERIKTYQQGGYAALAAGKLVGKLLLIDSTAHRVVGGLPPPAPSTSHGNIHGNEQHYPPMAPRVPNSQSTMAMSSLVPSASMEPISEWTADGRMTVHRSVSEPDFGRTPRQETTSPDAQVKASVSGGTSGFSRFGFGSQLFQKTVGLVLRPRPGKQAKLGEKKFYYDEKLKRWVEEGAEPPAEEAALAPPPTAAAFQGKTEYNLKSALKTESLPSNEGPDFRTSSPEHTSGIPPIPPSSQFSARGRMGVRSRYVDTFQGSGNSALFQSPSVPSVKP--AAAKFFIPAPVSSSNEQTMEAIAESTQEGNAANEDPSTSADNDPFQSHKPSSSTPIQRFPSMDIPSNRAMTNGSSSLSSHSRRTASWSGSFSDSFSPPKMGETKPLGEALGMPPSIFMPNESSSTRTPMNSGNFGEDLHEVEL
>DET.Sindora.A.21
---------------------------------------------------------------------------------------------------------------------------------------------------------------------------------------------------------------------------------MYPGWKYDPSTGQWYQIADYNATASNQGTYDANAAVDWIATSDGKTEVSYLQQTAQSVARTSAETGTTESVSSWSNVSQGNGYPEHMVFDPQYPDWYYDTIAQEWRLLETYHSSVQSTGLGHEQNSSVGNFSHD-----NSYYEDSKYGSQGVGSQSVDRSWDTSYSSNNQHALDGYASENVNQSVNTAGSGGQQFSNAYASNIFVNKDQQDTSSSFGSVPFYNNANLSHGLAGTIEPQSFVPHGGIGQEFYSNANIDEQNKFSNDYHGSQTAVNYSQQSFQGKQQFSYAPHTGRSSAGRPSHALVTFGFGGKLVVMKDSSLLSSSYGSQDAAQSCISVLLMEVVMGSINSPSVGNGACDYFHALCQQSFPGPLVGGNVGNKELYKWIDERIAHHSSPDVDYKQGERLRLLLSLLKIACQHYGKLRSPFATDSILKENDTPELAVAKLFASAKMSSTQFTQYGVFSHCLQNLPSEGQMRATASEVQNLLVSGKKKEALQCAQDGQLWGPALLLASQLGDQFYVDAVKQMALRQMVAGSPLRTLCLLIAGQPAEVFSTDTSVSGHPGVVNMPQQPAQIGSNGMLDDWEELAVITARTKDDELVIIHLGDCLWKERSEITAAHICYIVAEAFESYSDTARLCLIGADHWKFPS-------------------------------------------------------------------------------------------------------------------------------------------------------------------------------------------------------------------------------------------------------------------------------------------------------------------------------------------------------------------------------------------------------------------------------------------------------------------------------------------------------------------
>DET.Sindora.B.22
MASPPFHVEDQTDEDFFDKLVEDDAAVIK-SGHDEAIDSDDAKAFSLGISDVDPAIENSNAGESEIEVKGEKGNAKLDMGLVGAHAEEGNSLVSSSSVGCDSGMDISKDGMGSEFISASTASNCTGITSSGVKEVGWAFNANSNGGVGFGSYSDFFSEFGDQSGDFPGNASDNLNRAVKTGNKVESDGVMSVNYMQHHGDHNYDASLEE-RTNGQDLNSNQYWENLYPGWKYDPCSGQWYQIDGHNATASNDGISEANSAADWTGASDQKADASYMQQTAQSVVGTLAETGTTESVSSWGHVPQGNGYPEHMIFYPQYTGWYYDTIAQEWRLLETYDSSIQSTGRGLEGYSHASTFSHSSDSFYKDYGQSDNYEPQAVGSQNVDSIWNSSYGTNHRQGPDRYTTGTIDQSDHNVTSCQHHFNDSYASNMSVHKDQQNAFKSFGSVPFYNKVSQSQGLAGTVELHSFAPDGDIVQQFYLNTKLDEQNKFSDDCHGSQKIVSYYQQSFQGGQQFSYAPQAGRSSAGRPPHALVTFGFGGKLVIMKDSSLSSLPYGSQDTVQRSVSVLLMEVVMGNINSPSNGNCSRDYFCALCQQSFPGPLLGGSVGSKELYKWIDERIAHCESPDMDYNKGERLRLLLSLLKIACQHYGKLRSPFGTDTILKENGAPELAVAKLFASAKMSDTQFTQYGVLSHCLQNLPSDGQMRATASEVQNLLVCGKKKEALQCAQEGQLWGPALVLASQLGDQFYVDTVRHMALHQLVAGSPLRTLCLLIAGQPAEVFSADTSVNGHPGAVNLPQQHAQIGSSGMLDDWEELAVITARTKDDELVIIHLGDSLWKERSQITAAHICYLVAEAFESYSDTARLCLIGADHWKFPRTYASPEAIQRTELYEYSKVLGSQFILLPFQPYKLIYAYMLAEMGKVSDSLKYCQAILKSLKTGRPPEVETWKQLVLSLEERIRTHQQGGYATLAPVKLVGKLLFFDSTAHRVVGG-PPPAPSMPQGSGPGNEQHIHPIVPRVPNSQSTMAMSSLV-----EPTSEWRADSRKPKHRSVSEPDFGRAPIQHDRSPEAQEKASVSGGTSRFSRFGFGSQLFQKTVGLVLGPRTGQQAKLGEKKFYYDENLKRWVEEGVEPPAEEAALPPPPTTAAFQGNTEYNLKSSLKTEGSPSNGGPNLRTSTPEHASGIPPIPPSSHFSARGRMGICARYVDTFQGAGSSALFQSPSVPSVKSALPATKFFIPAPAPSSNESTMEAIAENTQEDSAANEDSSTSMRNDSFQSSTPSLSTAIPRFSSMGITIKEAMTNGSGSLSSQSRRTASWDGSSNEALSPPKVGEIKPLGEALGMPPLSSMSHESSVMHKPMNSGNFGEDLQEVEL
>OUT.Quillaja.O1.23
MASPPFHVEDQTDEDFFDKLVEDDEEPIK-PGRDKGNDSDDAKAFALSVGDGDAAFENLDGVKTGFESKGEKGLVDFDPGSMGAHAEEINSLVSTSSVGCDSVMAPTDDGIVSEFASDSTVSKGNGVNSSGVKEVGWSFHADQNGGHGFGSYSDFFSELGDDSGGFPGKMSDNLSSQVKSSNEVKSDGLNSVNYVQYEHGQGYDASS-EQSTNEQDLNSSQYWENLYPGWKYDSNTGQWYQVDGYNSPATAQGSLDSNEVNSWPANSDIKAEVSYMQQTAHSVVGTVTETGTTESVSNWNQLSQENGYPEHMVFDPQYPGWYYDTIAQEWRLLETYSPSIQSTVQGHEGYVSTGTFTQNDNRFYG-------------GSRGLDGSWDVSYGNNHQQGFNMYPNANTSKKESAGSFVGQQLDNSCGSKIPVSKGQQNSSNSFGAVPLYNKSS----PSGTVELQRFIPGGDIVQQFYSNAKLDNQKQFSNDYGGSQKSVNYSHQSFQGGHQLSYAPHEERSSAGRPPHALVTFGFGGKLLVMKDSSSMSSSYGSQDFVQGSVSVLLVEIVMGNFNASSMRTGSCDYFRALCQQSFPGPLVGGSVGSKELNKWIDERIANCESPDMDYQKGERLRLLLSLIKIACQHYGKLRSPFGTDTILKETDTPESAVAKLFASARRTGSQVSEYGVLSHCLLSLPSEGQMQATASEVQNLLVSGRKKEALQCAQEGQLWGPALILASQFGDKFYVDTVKQMALRQLVAGSPLRTLCLLIAGQPAEVFSVDTS-SWIPGAVNVFQQPAQFGPNSMLDGWEELAVITARTKDDELVIIHLGDCLWKERSEITAAHICYLVAEAFESYSDSARLCLIGADHWKFPRTYASPEAIQRTELYEYSKVLGSQFILLPFQPYKLIYAHMLAEIGKVSDSLKYCQALLKSLKTGRSPEVEIWKQLVSSLEERIRTHQHGEYTALAPAKLVGKLLFFDSTAHRVVGGLPPPAPSTSPGNVQGNEQYHQPAGPRVSSSQSTMAMSSLIPSASMEPMSEWTSDGRMTTARSVSEPDFGRTPRQL----MHKAKYQSLLGPSRFSRFGFGSQLLQKTVGLVLGPRPGKQAKLGEKKFYYDDKLKRWVEEGAEPPAEEVAPPPPPTTATFQGTPEYNLKSALQKEGSPSKEIPDVKTSTPEHASGIPPIPPTSQFSARGRMGVRSRYVDTFQGGGNPGLFHSPSVPAVKPAVAAPKFFIPTPV-SSNEQPMEAIAESVHEDSAVNPDPSTCTVKDTFQSPIPSLSTTMQRFPSMNISSKGTMNNGRGSLSSHSRRTASWSGSFNDNLSHPRMDEIKPLGEALSTPPS-FTPNHPSLMRM-PKNGSFGEDLHEVEL
>OUT.Quillaja.O2.24
MASPPFHVEDQTDEDFFDKLVEDDVELIK-SGRDEGNHTDDAKAFALSIGDSDAAFENMDFGKSGIETEEEKGRVDFDRGATSAQAEEGNSLVSSSSGGCDSMIESTDDGIGTEFTSDSTVSKSNRFNSAGVKEVGWSFHADQNGGHGFGSYSDFFNELGDDSGVFPGKVSDNLRSEVKSSNEVKSDGLNSVKYVQYQQGQGYDASL-EQSTNEQDLDSSQYWENLYPGWKYDSNTGQWYQVDDYNATAAAQGSFDSNAANSWSAASDGK-EVSFMQQAFQNNVGTVTETGISGSVSDWNQVSQGTGYPEHMVFDPQYPGWYYDTIAQEWRLLETFNSSIQSMVQGHEGHVSTGTFTQNVNSFYD-------------GSQGLDSSRGGSYGNNQQQGLNMHATSNGAKSEPSVNFVGQQLDNPYGSKISLSKDQQNSSNSFGAVPLYNKSS----SAGTAELQRFIPGGDIVQQFYSNVKLDEQKQFSNDYGGSQKAINYSQQSFQGGHQFSYAPHMERTSAGRPPHALVTFGFGGKLIVMKDSSSLNSSYGSQDTVQGSVSVLLMEVFTENSNASSIRTGTCDYFRALCQLPFPGPLVGGSVGSKELNKWIDERIANCESPDMDYQKRERLRLLLSLLKIACQHYGKLRSPFGTDTIQKENDTPESAVAKLFASARRSGAQFSEYGVLSHCLLNQPSEGQMRATASEVQNLLVSGRKKDALQCAQGGQLWGPALVLASQLGDQLYVDTVKQMALQQLVAGSPLRTLCLLIAGQPAEVFSADTS-SGITGAADVLQQPAQFRPNSMLDGWEELAVITARTKDDELVIIHLGDCLWKERSEITAAHICYLVAEAFESYSDSARLCLIGADHWKFPRTYASPEAIQRTELYEYSKVLGSQFILLPFQPYKLIYAHMLAEVGKVSDSLKYCQALLKSLKTGRAPEVETWKQLISSLEERIRTHQQGGYTALAPAKLVGKLLFFDSTAHRVVGGLPPSAPSTSQGNVQGNEQYHPPVGPRVLNSQSTMAMSSLIPSASMEPISGWTSDGRTTMPRSVSEPDFGRSPRQETTSTDAQGKSSVSIGASRFSRFGFGSQFLQKTVGLVLRPRPGRQAKLGETKFYYDEKLKRWVEEGVEPPAEEAALPPPPTTNTFQGTPEYNLKSALQKEGSPSKESPGVKTSSPEHASGIPPIPPSSQFSSRGRIGVRSRYVDTFQGGANPGLFQSPSLPAVKPAIAAAKFFIPSPA-SSTEQPMEAIAESLHEDSAANEDHSTSNTKDTFQSPLPSSSMARQRFPSMDISSKGAMKNSSGSISSHSRRTASWSGSFNDTLSHSRMGEIKPQGE--GIPPSPFTPNEPPLIRM-HNSGSFGEDLHEVEL
>OUT.Prunus.O.25
--ATSFELEDQTDEDFFDRLVNDDIDFTGNVSSVQNSEPDEVKAFSLSISEAGSGVDISGNGGFGV--NDELGHEDRVVNDIADNGNEARALEDKADDRNEASALDDKAGNGNEAKALEHKGKEGAVAETGVKVVQWSFNSDLKPSAG---NSDFFSEFGDYSEPFLGNTEKSAESMVTNG-VLENSVALASSYGQNQEGQPCGAIE-EQNLDGEDLNGSQNWENLYPGWRFDPNTGQWYQLEGYDVSANTNTDINANTQESFNVNSDQKEDAYYFQQPAQSVSQSVAQGSEISTGSNWNEHSCGNDYPAHMVFDPQYPGWYYDTIAQAWKQLESSASASDQS-TSVENQQYHNTN-------------VENHGSQSLLNEQNVANWGGSVSTYDQQSASMWHTQNVAKSDTVSFP-EQQYATQYFSAEHVANNQQTGFNPSGSIAPNEEVSHGYGISGVGGFESFHPAGNFSQHQQAKEP-NQVMSFSPANFDCQKPVHFSQQPVQSGSQFSHEARMGRSSAGRPPHALVTFGFGGKLIVMKDNSYSNMTYQSQDSVGGVINVLLMEVVVDKTDAASFGTGCHDYFHALCQQSFPGPLVGGNAGSRELNKWIDDKIANCKTPCMDFRKGDHLRLLFSLLKIACQYYGKLRSPFGTDLALKETDSPESAVAKLFYSAKRSN----EYGALMCCLHNLPSEAQSQATALEVQKLLVSGRKKEALQCAQEGQLWGPALVIASQLGDQFYGDAVKHMALNQLVAGSPLRTLCLLIARQPADVFSNATTDSNLP--MNISQQHTQIGANYMLDGWEELAILTARTTDDELVIIHLGDCLWKERGQNTAAHICYLVAEAFEQYSESARLCLLGADHWKFPRTYASPEAIQRTELYEYSRVLGSQFLLLPFQPYKLIYAHMLAEVGKVGDALKYCQAILKSLKYGRAPELDTWRQLVSSLEERIRAHQQGGYNTLAPAKLMGKLFLFDNTAHRVVGGLPPPVPATSQGH------AHQPGGPSVSNNQSTMGVSPLMPSASMEPISEWSAESQLNIPRSISEPDFGRSPGKVDASK--KVDSSKTQEKASTSRFGFGSQIFQKTLGFVKRSQSDRQAKLGEKKFYYDEKLKRWVEEGAEPPAEEAALPPPPPTAAFPRVQDYNINDALNTKSFDAVAGPQIKSVAPEQSSGIPPIPPSSQFSARGRTGVRSRYVDTFKGGGTPGLFQSPSLPSAKPVVGPPKMFIPTAV-TSYEKTVQTPGESEQEPLVTINNPPKSFQDVLPQTSTSSSMTTMQRFPSMDIVQKREMANGSSFVPPESRRVASWSGSLNHASNPSMRNEIKPLGEALGRSPLSHMHSGPPSLQSSRSGGSFGDDLHEVEL
>OUT.Vitis.O.26
--APPLQVEDQTDEDFFNQLVDDEIDSTRSGGIVEGDDADEAKVFRPSISEVGTAGVSAGNVESGVNV--EQGNGDGAVSTLSDTGED-ALVTSSKFVTPGTVIESGDEAVGEESLPSTSIGENSGSSGRGVKVVQWSFNSDSHLQGGIMSYSDFFNELGDRTRPFDNAVNQESGAEFNNMSSVSGNPVSSLNSTQHQESQNYGVAR-EQAVDGQDLNSSQHWEELYPGWRYDPRTGEWHQLEGYDANASMNAQIAGD-----GIVSNQRSDAHYFQQTTQSIMGSVAEECTGGSVPNWNQISQGNEYPAHMVFDPQYPGWYYDTIALEWRLLESYNPSVNHSMTVNNQQNQTGSVLSGTNKSHTIHEQVENYGLKGLSGQSQVADWDGSASDYCQQQKNIWQSETVSESDAIVFTAKQQMQNLYGSQFHVNNNQQTGSKSLGIGASYEQTSHGFDGTEVSGFQSFTPGENLSRHHQTNMDLSQQMQFSPAYFDGQKSVNLPQQPHQSDTQFSYAPKERWSSAGRPPHPLVTFGFGGKLLVMKDNGSFNSSYGHQDSAGGVVNVLLMDVVVGKNDSLCTGTGGRDYFHILSHQSFPGPLVGGNVGSRELNKWVDEKIAKCESSNMDYRKGEVLRLLFSLLKIACQYYGKLRSPFGTDQALKESDSPESAVAKLFSYAKRNGVQHSEYGTLTRCLQNLPSEAQIQATALEVQKLLVSGRKKEALGCAIEGQLWGPALVLAAQLGDQFYGDTVKQMALQQLVAGSPLRTLCLLIAGQPADVFSNT---------ANISQQSGQAGANSMLDEWEELAIITARTKDDELVIIHLGDCLWKERGEITAAHICYLVAEAFESYSDSARLCLIGADHWKFPRTYASPEAIQRTEFYEYSKVLGSQFILLPFQPYKIIYAHMLAEVGKVSDSLKYCQAILKSLKTGRAPEVETWKLLVSSLDERIRTHQQGGYSTLAPTKLVGKLLLFDSTAHRVVGGLPPPVPSASHGNVRRSEQVNQPGGPRVSNSQSTMAMSSLMPSASMEPISDWMGEGRLTKPRSISEPDFGRTPRKVDSSKEADIKASSSGAPSRFGRFG--SQIFQKTVGLVLRSRPDRQAKLGEKKFYYDEKLKRWVEEGTELPSEEAALPPPPPTSVFQGMPDSSMKDAAKVENSESNGGPEIKSNSSERGSGIPPIPPSSQFSARGRMGVRSRYVDTFKGGGTATLFQSPSIPSPKPGIVSPKFFIPTPI-ASGEETIQTTRESIQEATGTNENLSRSVKNDGFAPPPTSTSMAMQRHPSMNILYNSTTAKSNPSVIPHSRRTASWSGTFSDSISQSIRTDVKPLGEVLGMNPSQYLPSNSSPMRFSVSGNSIGDDLHEVEL
>OUT.Vitis.O.27
----------------------------------------------------------------------------------------------------------------------------------------------------------------------------------------------------------------------------------------------------------------------------------------------------------------------------------------------------------------------------------------------------------------------------------------------------------GTVPLFEKASQIHNDAGISSLQSF-PTANLSQQYQPKLEQSEYMHLSTDYYSNQKPVNYAQQSFQSGNQFSYASNVGRSSAGRPPHALVTFGFGGKLIVMKDKSSLDSSYVSQDPVKGSISVLLTEVVTENGDPTK----GCNYFRTLCQQSFPGPLVGGSVGSKELNKWTDERITNCESPDMDFRKGEVLRLLLSLLKIACQHYGKFRSPFGTDTI--ENDTPESAVAKLFASAKRNGAQFSGYGALTQCLQQLPSEGQIRATASEVQSLLVSGRKKEALHCAQEGQLWGPALVLAAQLGDQFYVDTVKQMAIRQLVPGSPLRTLCLLIAGQPADVFSTDSTTDGIPGALIKSQQSAQFGANSMLDDWEELAVITARTKDDELVLIHLGDCLWKERSEIIAAHICYLVAEAFESYSDSARLCLVGADHWKFPRTYASPEAIQRTELYEYSKVLGSQFVLLPFQPYKLIYAHMLAEAGKVSESLKYCQAVLKSLKTGRAPEVDMWRQLVTSLEERIRTHQQGGYATLAPAKLVGKLLFIDNTAHRVVGGLPPPSQSTV----QGNEHDHPLMGPRVSSSQSTMAMSSLMPSASMEPISEWTADGRMTIPRSVSEPDFGRTPRQEATSSNAQDNTSVSGRPSRFARFGFGSQLLQKTVGLVLKSRTDRQAKLGETKFYYDEKLKRWVEEGTEPPAEEAALPPPPTNASFQGMPDYNLKNALKNEGSVSNGIPEFKSPSSELSSGIPSIPSSSQFSARGRMGVRSRYVDTFKGGGSPALFQSPSVPSVKPTTGAMKFFIPAMA-PSGEQTLDATESMPEAAAAADENPSTSTLKDPYQ-PLPPSSTTMQRFPSMDIQNNGVMTNGNGSVSLQTQRPASWSGNFSDAFSPPNMAEIKPLARASSMSPSS------SLMHLPMNGGSFGDDLHEVEL
>OUT.Prunus.O.28
MASPPFQVEDQTDEDFFDKLVEDDLGPAESGKCNEGNDSDDAKAFTLSSGDSVAAVSEDSGANAKAKDDENKAFANLTID---------EVIESKNSVIDDGVLQSNNDGAGSHLTSDSRMSKSNDSGASGVKEIGWSFHADENGIHGFGSYSDFFNELGDSSGDFPPKVDGNLSTESKTAEDYTAQGLHSVNNEQYQEGQAYGATVEE-SRNEQDLNSTEYWESLYPGWKYDPNMGQWYQVDSFDVPANAEGSFGTDSASDWATVSDNKTEVSYLQQTAHSVAGTVTETSTTGSLSNWDQVSQGTGYPAHMVFNPEYPGWYYDTIAQEWRSLEGYNSSLQPTA-----------PAQNDTSLYGEYRQDSNYGSLGVGSQGQDSSWAGSYSNYNQQGSNMWQAQTGTNNEAFSSFGGQQMSNSFGST--VNKDQQKSLNSFGAVPLYNKASQGHGEAGTVGFQSFLPGGNFSQQFQGNAKLIEQTQFSDDYYGNQKPLSYSQQPFQSGNQFSYAPSVGRSSAGRPPHALVTFGFGGKLIVMKDNSSLNSSYGSQDPVGGSVSVLLIEVFTEKTDASSFGMSTCDYFRALCQQSFPGPLVGGSVGSKELNKWMDERIANCESSEMDYRKGKVLRLLLSLLKIACQHYGKLRSPFGTDNVSRESDTPESAVAKLFASAKSNGVQFSEYGALSHCVQKMPSEGQMRATASEVQNLLVSGRKKEALQCAQEGQLWGPALVIASQLGEQFYVDTVKQMALRQLVAGSPLRTLCLLIAGQPAEVFSADTTSENLPGAVNTPQQPAQFGANKMLDDWEELAVITARTKDDELVIIHLGDCLWKDRSEITAAHICYLVAEAFESYSDSARLCLIGADHWKSPRTYASPEAIQRTELYEYSRVLGSQFILLPFQPYKLIYAHMLAEVGRVSDSLKYCQTILKSLKTGRAPEVETWKQLVLSLEERIKTHQQGGYSVLVSTKFVGKLLLFDSTAHRVVGGLPPPAPSTYQGSTQGNDHYQQPMGPRVSASQSTMAMSSLIPSASMEPISEWAADGRKPMHRSVSEPDFGRTPRQETASPDAQ--GKASGGTSRFARFGFGSQLLQKTVGLVLRPRPGKQAKLGETKFYYDEKLKRWVEEGVEPPAEEAALPPPPTTTAFHGVSDYNLKSVLKKEGSPTKGSPDLQTTSPGPTSGTPPIPPSSQFSARGRLGIRSRYVDTFQGGGSPALFQSPSVPSVKPAVAAAKFFIPTLG-SSSEQTMEAIAESVQEDVATKEVPSTSARNDPFQTPLPPSSTTMQRFPSMGIHGMEVATNANGSVPPHSRRTASWGGSSNDVFSPPKMGEIKPLGEALGMSPAMFRPSEPSMMRVPMNGGSFGDDLHEVEL
>OUT.Arabidopsis.O.29
MASADFLLDDQTDEDFFDKLVDDSYTPTASSKFDDGSDSDDAKAFALSVVDDVL-----GDGDVAL-NEAGLGNDVANEGTSGSVGKEPSSSIAPEAVQFNSDANRDVDVVRSEVDDMALTGKESNIGSPGVKEVDWSFYADVNDGGGFGSYSDFFTELDATA----GNVQGQAEVAVATGNLVANDTITSVGLDNSAGFEQHQGQVQHDSGSGQYVDNSQSWENLYPGWKYDASTGQWYQVDGQDATVNSQESY-INSTGNWESVAADNSDVAYLKQSTTS-----AMAGTAESVSTWNQVSQVGGYPEHMVFDAQYPGWYYDTIAQEWRSLDSYNQASQTTDQQVQGHARTTTYHNNQSSVYDVNNKNQTFKAQDFAIQGQHGSWDESYYANNQQAGNTWQPVNVGKAEPAVTSDS----SRFGGNQQVNN-------------LYSTESVAEQFKNTIGAQSFIP-----QHMVASATQNGPLSFSNDLYNRQQSVDHAQKSFQNNQLFS--PSVGRSSDRRPPHALVSFGFGGKLIVMKDNNGSNTSFGSQGIGGSSITVLLAEVISGSASYSSPGEDSLSYFRCLHQQSLPGPLVGGNVGSKELHKWIDERLLHCESSNMDFSRGKLLKMLLSLLRISCQYYGKLRSPFGSDASQKETDTPEAAVAKLFAFAKKDGIQNG-YAPISQCLQHLPPESQMQVTASEVQNLLASGRKMEALQCAQEGHLWGPALVIAAQLGDQFYVDTVKQMALRQLIPGSPLRTLCLLVAGQPAEVCPTGSS-------------------SSMLDNWEELGIITARTTDDDLVIIHLGDSMWKERGEIIAAHICYLIADKFDPYSESARLCLVGADHWKCPRTYASPDAIQRTELYEYSKTLGSQYILLPFQPYKIIYAHMLAEVGKLSTAQKYCQAVIRCLKTSRSSEVEMWKQFASSLEERIRSHQEGG---LAPAKLVGKLL--------SLWGMPPPAPHSTTGNPQVNEYQHQQQEAKLSYSQSANTMSSLMPPASIEPVHEWGGNGTMAAHRSVSEPDFSRTPIQDQTSKVTQVKSTRKVPSSRFSRFGIG--ILKNTVGKVFPSRSSNEAKLGNEQFYYDDNLKRWVERGVEPPAEEAALPPPPTSVPFRNSLGHENKSEIKNEMSPSSGSWSSGSPTPENSPGIPPVSQGSQFSARGRMGVRARYVDTYQG---SSMYQSPPVQSSKPPIPAAKFFVPAAPSFANDQVMESVSAETRQENSGDEAVVGSAGAPGFQSP-TPSPIAMQRFPSVDIRRSGSGTSLNDLPQSVSRRTASWSGSVNSSFMSP-------------TSASTFRPSPLN-----SSSSSLGEELQEVEL
>OUT.Arabidopsis.O.30
MASSQFLLEDQTDEDFFDKLVDDAYSPVTELKFDDESDSDDIRAFSLSIGKDPL------GGGDGTLNEAILGNDVANEGASGSVGEDEPSSIAPEAVQFPHARELRDDEMRSEVADMPLTAKECTIGIPGVKELDWSFDADVNDGRGFGSYSDFFTELDATAG----NLQGKADVAVATGNLVANDTNTSVGFEQHQ-GQLHHDSA-----SGQYVDNSQSWENLYPGWKYDASTGQWFQVDGHDASMNSQESYENS-TSNWENVAANNSDVAYQRQSTAS-----AVAGTVENVSTWNQVSQVSGYPEHMVFDSQYPGWYYDTIAQEWRSLDSYNQAFQTTDQQVQGNSFTAVDHSRESNVHDVYDKNQILRTQKFDIQSQHGSWDQSYYDKNQQATNMWQPENAGAAEAAVTPAS---S-NSGGNQQVN-----NLYSTG--PVAEQFK------YESGVQSFIP-----QHMVANVTQNGPMSFSNGFYSRQESVDDAPQSFQSSQLFS--PSAGRSSDGRPPHALVNFGFGGKLILMKDDSGSNSSFGSQKTGGSSISVLLAEVISGSASYSSLGENSLSYFSCLDQQSLPGPLVGGNVGSKDLHKWLDERILNCESSYMDFSRGKLLKMLLSLLRISCQYYGKLRSPFGSDALQKETDSAEAAVAKLFAIAKEDGVQNG-YAPISQCLQHLPPESQMQVTASEVQNLLASGRKMEALQCAQEGHLWGPALVIAAQLGQQFYVDTVKQMALRQLVPGSPLRTLCLLVAGQPAEVFSTGSTSDSFPGSVNLPPQQPQFGCSSMLDSWEELGIITARTTDDELVITHLGDCMWKERGEIIAAHICYLIADKFDTYSDTARLCLVGADHWKYPRTYASPEAIQRTELYEYSKTLGSQYTLLTFQPYKVMYAHMLAEVGKLSTAQKYCQAVLKCLKTGRSPEVEMWKQFVSSLEERIRIHQQGGYTALHPEKLVGVLLFFGSKTHRPVGGMPPPAPHSTKGNLQGNEYQHQQQEAKLAYSQSVNTMSSLMPPASVEPTHESGGSGRMAVHRSVSEPDFGRTPIQEMASKVTKLKSSGSVAGSRFSRFGFG--IFKDTVGRVL-ARSSKEAKLGAEQFYYDDKLKRWVERGVEPPAEEAALPPPPTIGAFQNSLGYENKSDMIPSNGNWSSGGPTP---SENSSGIPPISHGSQFSARGRTGVRARYVDTYPPGGNSHMIPSPSVQTAKPPIPAAKFFVPAAPSFSNDQAMEPAAAETRQEEISADEVVASSGAP--------PPMMMQRYPSMDIQRNGISVNGDNHQPPTSRRTASWSGNFNTSFTPP-------------TSPSTFKPVLLN-----SSSSSLGEELQEVEL
