# Supplementary material for: Legume genome structures and histories inferred from Cercis canadensis and Chamaecrista fasciculata genomes
Source: Plant J. 2026 Jun 10;126(5):e70981. doi: 10.1111/tpj.70981 (PMC13252982; doi:10.1111/tpj.70981)
Supplement: Supplementary file 8 — Data S8. Manuscript supplement; Compressed directory of aligned sequences from 36 gene families with members deriving from syntenic blocks from selected species. [file TPJ-126-0-s004.gz › S8_wgd_block_tree/40_wgd_aln_fas/Legume.fam3.01217]

>PAP.Medicago.B.1
------GTGIATEESPAETAILQLKQAIWQQYQHVLDKTTPHVLPRWIGFSVVAFIYILRVYLLEGFYIVTYGLGIYILLLIGFLSPQVDPAIADAADGPTLPIRASDEFRPFVRRLPEFKFWYSITVAFCIAIVMTFSSAFDIPVFWPILLFYWVVLFSLTMRRQISHMIKYRYVPFNFGKQHYQRKRASEESTSLPV-
>PAP.Phaseolus.phavu_Chr03.2
--------------GSIRAAISRWELAVWRQYQHVLDKWTPLVGRRWVGLLVVALMYALRVYLVEGFYLVSYGLGIYILLLIGFLSPQVDPEILD-GEGPTLPSSVNDEFRPFVRRLPEFKFWYSITKAFCVAFVMTFFSAFDVPVFWPILLFYWVVLFTLTMRRQISHMIKYKYLPFSSGKQRYDGKRASPESTSLS--
>PAP.Lotus.B.3
-------------EVSPETAISRWKLGLSQQYQHMLDKTTPHVLRRWVGCLVVASIYVLRVYLVEGFYIVSYALGIYILLLIGFLSPQVDPEVYD--DGPTLPTSGSDEFRPFVRRIPEFKFWYSITKAFCIAFVMTFFSAFDVPVFWPILLFYWVVLFTLTMRRQISHMIKYKYVPFSFGKQRYTGKRASAESKSLPED
>PAP.Medicago.A.4
----------NTEDTSPAAAITRWKFEASRRYQHILDKSTPHVSQRWLGCLVVALVYVLRVYIVQGFYVVSYGLGIYILLLIGFLSPQVDPEILDADNGPSLPTSGSDEFRPFVRRLPEFKFWYSITKAFCIAFVMTFFSAFDVPVFWPILLFYWVVLFTLTMRRQIAHMIKYKYVPFSFGKQRYDRKRASAESTSLSD-
>PAP.Phaseolus.phavu_Chr02.5
-----------ADDHSPEAAISRWKFAVSRQYQHMLDKTTPHVFRRWIGCLVVAAVYVLRVYLVQGFYIVSYALGIYILLLIGFLSPQVDPEIHD---GPTLPTRGSDEFRPFVRRLPEFKFWYSITKAFCIAFVMTFFSAFDVPVFWPILLFYWVVLFTLTMRRQISHMIKYKYVPFSFGKQRYG-KRTPAESTSPTV-
>PAP.Aeschynomene.A.6
MDVGASGAGATAEDVSPVAAISRWKFAVSQQYQHLLDKATPHVLRRWIGCLLVAAIYVLRVYLVQGFYIVSYGLGIYMLLLIGFLSPQVDPQILELSDGPSLPTRGSDEFRPFVRRLPEFKFWYSITKAFCIAFVMTFFSVFDVPVFWPILLFYWVVLFTLTMRRQISHMIKYRYVPFSFGKQRYNGKKSSEESASLL--
>PAP.Aeschynomene.B.7
MDMGVSGAAPAAEDMSPGAAISRWKFTASQQYQHLLDKTTPHVLRRWIGSLLVALIYVLRVYFVEGFYIVSYGLGIYILLLIGFLSPQVDPEIQELSDGPSLPTRGSDEFRPFVRRLPEFKFWYSITKAFCIAFVMTFFSAFDVPVFWPILLFYWVVLFTLTMRRQISHMIKYRYVPFSFGKQRYNGKKASAESTSLSAD
>CAE.Senna.sento_Chr06.8
MDAGAAGAGVSLDNPSQAPALSRWKFIVSQQFQHLLDKTTPHVLYRWIACLLLVFIYVVRIYFVQGFYIVSYGLGIYILLLIGFLSPQVDPEVQELSHGPTLPTRGSDEFRPFVRRLPEFKFWYSITKAFCIAFVMTFFSAFDVPVFWPILLFYWVFLFSLTMRTQISRMIKYRYVPFTFGKQLEQLEDVVLEEDS----
>CAE.Senna.sento_Chr11.9
MDAGAAGAGVSADDLSSTALVSRWKFAVSQQYQHLLDKTTPHVLQRWIACVVVAFIYIIRVYYVQGFYIVSYGLGIYILLLIGFLSPQVDPEIQELSDGPSLPTRGSDEFRPFVRRLPEFKFWYSIMKAFCIAFVMTFFSMFDVPVFWPILLFYWIVLFSLTMRRQISHMIKYKYVPFTFGKQLEQSEDVMPKEDCL---
>CAE.Chamaecrista.chafa_Chr1.10
MDAGAAGAAAAADDLSSTAAISRWKFAVSRQYQHLLDKTTPHVLQRWIACLVVAFIYIIRVYFVQGFYIVSYGLGIYILLLIGFLSPQVDPEIQELSDGPSLPTRGSDEFRPFVRRLPEFKFWYSITKAFCIAFVMTFFSAFDVPVFWPILLFYWVVLFSLTMRRQISHMIKYKYVPFTFGKQRYDGKKASAETTTLPRD
>CAE.Acacia.B.11
MDAGAAGAGTAVDDLPMTAAISRWKFAVSRQYQHLLDKATPHVLHRWIACLVVVFIYVVRVYFVQGFYIVSYGLGIYILLLIGFLSPQIDPEIQEISDGPSLPTRGSDEFRPFVRRLPEFKFWYSITKAFCIAFVMTFFNVFDVPVFWPILLFYWVVLFSVTMRRQISHMIKYRYVPFTFGKQRYDGKRTTEESSSLP--
>CAE.Chamaecrista.chafa_Chr6.12
MDAGATGAGVFVDNPSQVATVSRWKFAVTRQFQILLDKTTPHVLYRWLACLVVVFIYVLRVYFVQGFYIVSYGLGIYILLLIGFLSPQVDPEIQELTDGPTLPTRGSDEFRPFVRRLPEFKFWYSIIKAFCIGFTMTFFSVFDVPVFWPILLFYWFVLFSLTMRRQISHMMKYKYVPFTFGKQHYGKRESS-ESASL---
>DET.Sindora.A.13
MDTGPAGASVAADGLSPTSAISRWRFVVSRKYQHLLDKTTPYVLYRWIACLAVAFIYLIRVYFVQGFYIVSYGLGIYILLLIGFLSPQVDPEIQEFSDGPTLPTRGSDEFRPFVRRLPEFKFWYSITKAFCIAFVMTFFSAFDVPVFWPILLFYWVVLFTLTMRRQISHMIKYKYVPFSFGKQRYDGKKASADSTNLP--
>DET.Sindora.B.14
MDTGPAGASVAADGLSPTTAISRWRFVVSRKYQHLLDKTTPYVLYRWIACLAVAFIYLIRVYFVQGFYIVSYGLGIYILLLIGFLSPQVDPEIQEFSDGPTLPTRGSDEFRPFVRRLPEFKFWYSITKAFCIAFVMTFFSAFDVPVFWPILLFYWVVLFTLTMRRQISHMIKYKYVPFSFGKQRYDGKKASADSTNLP--
>CER.Bauhinia.B.15
MDTGAAGAGLAAGDLSPTTIISRWRFAVSQQYQHLLDKTTPHVLYRWIACLFVAFVYFIRVYFVQGFYIVSYGLGIYILLLIGFLSPQVDPQIQEISDGPTLPTRGSDEFRPFVRRLPEFKFWYSITKAFCIAFVMTFFSAFDVPVFWPILLFYWVVLFSLTMRRQIAHMVKYRYVPFTFGKQRYDGKKSSPESESVLKD
>CER.Phanera.B.16
MNTGAAGAGLSADDLSPTTAISRWRFAVTQQYQHLLDKTTPHVLYRWIACLFVAFVYFIRVYFVQGFYIVSYGLGIYILLLIGFLSPQVDPEIQEISDGPTLPTRGSDEFRPFVRRLPEFKFWYSITKALCIAFVMTFFSAFDVPVFWPVLLFYWVVLFTLTMRRQISHMIKYRYVPFTLGKQRYVGKKSSSESESLITD
>CER.Cercis.cerca_Chr6.17
MDTGAAGAGLAADDLSPTAAISRWRFAVSQQYQHLLDKTTPHVLYRWIACLFVAFVYVIRVYFVQGFYIVSYGLGIYILLLIGFLSPQVDPEIHEISDGPTLPTRGSDEFRPFVRRLPEFKFWYSITKAFCIAFVMTFFSAFDVPVFWPILLFYWVVLFTLTMRRQISHMIKYRYVPFTFGKQRYNGKKASTESESLLKD
>CER.Phanera.A.18
METGAAGAGLAANDLSPTAAISRWRFAISQQYQHFLDKTTPHVLYRWVACIFVAFVYVIRVYFVQGFYIVSYGLGIYILLLIGFLSPQVDPEIHEISDGPTLPTRGSDEFRPFVRRLPEFKFWYSITKAFCIAFVMTFFSAFDVPVFWPILLFYWVVLFILTMRRQIAHMVKYRYLPFTFGKQRYNGKKASTESESLLKD
>CER.Bauhinia.A.19
MDTGAAGTGLAADDLYPAAAISRWRFAVSQQYQHLLDKTTPHVLYRWIACLFFAFVYVIRVYFVQGFYVVSYGLGIYILLLIGFLSPQVDPEIQEISDGPTLPTRGSDEFRPFVRRLPEFKFWYSITKAFCIAFVMTFFSAFDVPVFWPVLLFYWVVLFILTMRRQIAHMIKYRYVPFSFGKQRYDGKKASIESENPLK-
>OUT.Quillaja.O1.20
MDAGTAGVGLSADDLSPSSAISTWGYSVSRRYQHLLDKSTPHILYRWIACFAVAFIYVLRVYFVQGFYVVSYGLGIYILLLIGFLSPQVDPEIQELSDGPSLPTRGSDEFRPFVRRLPEFKFWYAITKAFCIAFVMTFFSAFDVPVFWPILLFYWVVLFTLTMRKQISHMIKYKYVPFSFGKQRYDGKKASTESKSLLG-
>OUT.Quillaja.O2.21
MDAGTADVGLSVDDNSPTSAISRWGYSVSQRYQQLLDKTTQHILYRWIACFAVASIYVLRVYFVQGFYVVSYGLGIYILLLIGFLSPQVDPEIQELSEGPSLPTRETDEFRPFVRRLPEFKFWYSIMKAFCIAFVMTFFSAFDVPVFWPILLFYWVVLFTLTMRKQISHMIKYKYVPFSFGKQRYDGKKASTESKSLLG-
>OUT.Prunus.O.22
MDAGAAGVGLAADDGSPFAAVSDWSYGISRRYQHVLDRTTPHVLYRWLACLGVALVYVIRVYLVQGFYVVSYGLGIYILLLIGFLSPQVDPEIHDASDGPSLPTRGSDEFRPFVRRLPEFKFWYSIAKAFCIAFVMTFFSAFDVPVFWPILLFYWVVLFVLTMRRQIVHMIKYKYVPFSFGKQRYDGRKASSSSTE----
>OUT.Arabidopsis.O.23
----ATDDNLQSSDSSPADAVNRLIHAFSQRQQHLLDKTVPHVLYRWIACLCVVLIYIVRVYFVEGFYIITYAIGIYLLLIIAFLSPQEDPEASL-TSGGSLPTRRSDEYRPFVRRLPEFKFWLSIIRAFIIGFMMTFFEVFDVPVFWPILLFYWVMLFFLTMRKQIQHMIKYRYVPFSFGKKQYGKKPAPTESS-----
>OUT.Vitis.O.24
METAAAG-GVGVEDSSPVTSVSRWTHDISRKYQHLLDKSTPHILNRWIGFFAIAFIYIVRVYFVQGFYIVSYGLGIYILLLIGFLSPQVDPEIQELVDGPTLPTRGSDEFRPFVRRLPEFKFWYSITKAFCIAFVMTFFSVFDVPVFWPILLFYWMVLFTLTMRRQIMHMIKYKYVPFSFGKQRYGGKRTSTEDMSLPHD
