# Supplementary material for: Legume genome structures and histories inferred from Cercis canadensis and Chamaecrista fasciculata genomes
Source: Plant J. 2026 Jun 10;126(5):e70981. doi: 10.1111/tpj.70981 (PMC13252982; doi:10.1111/tpj.70981)
Supplement: Supplementary file 8 — Data S8. Manuscript supplement; Compressed directory of aligned sequences from 36 gene families with members deriving from syntenic blocks from selected species. [file TPJ-126-0-s004.gz › S8_wgd_block_tree/40_wgd_aln_fas/Legume.fam3.01218]

>PAP.Lotus.A.1
MTIDMLPSGAQSVRTNRSSFGSGG--DTPLHNYATVSGDGYDSDGSFAPATPTTLSMAIPAELAGAVPLIDRFQVEGFLKLMQKQIQSAGKRGFFSKRSVGPQVREKLTLEDMLCFQKDPIPTSLLKLGDLASRATKLFQIILKYMGVDSSDRVTPIGLEERVELVSKLYKQSLKRSELRDELFVQISKQTRPDREYLIKAWELMYLCASCMPPSKDIGGYLSDYIHVAHGVTTDPEIRARALTLALKRTVKAGPRYIIPGAIEIEALLTGKRLTTIVFFLDETFEEITYDMSTTVADAVEELAGIIKLPTFSSFSLFECHKVVTGSKSPDTGEEYIGLDDKYIGDLLAEFKAVKDRSKGEILHCKLIFKKKLFRESDEAVTDQMFLQLSYVQLQHDYILGYPIGRDDASKLSALQILAEIGFVRRPESCTEWNSFLERFLPRQIAMTRAKREWELDILSCYHSLEHVTKDDARQQFLHTLRTLPYGSVFFNVRKIDDPIGLLPGRIILGIKRGVHFFRPIPKEYLHSAELRDIMQFGSSTAVFFKMRVAGVLHIFQFETKQGEEICVALQTHIDVMLRRYSKARSPTAGSLEDVSSFKPPNLELYEKRVQDLSKLVEESQSNADQMLEKLHEKQKQEEVMLQELESLKESLRAGKHSLTEVTNERDRLRSLCDEKDKALQAKILEKRSMEEKMAKMSLVIESTTKKDHNEADQVLRKLEDDLQLCKDECLVAEETIKSLIDEKLILTQKLSELEENNADEISSLQWKLEQERKAVNSRVYDLERKLDLLKQELVVAESALSLKDSELAAIKLKELEELREMKEDIDRKAQTAAILKMQGAQLAEMETLYKEEQILRKRYFTIEG-----------------------------------------------------------------------------------------------------------------------------------------------------------------------------------------------------------------------------------------------------------------------------------------------------------------------------------------------------------------------------
>PAP.Medicago.A.2
MIFDMPPSGAQSVRTNRSSFGSIGSEGTPLHSYATVSGDGYDSDGSFAPPTPTTLSTAIPAELAGAAPLIDRFQVEGFLKLMQKQIHSAGKRGFFSKRSVGPQVREKLTIEDMLCFQKDPIPTSLLKLGDLASRATKLFQMILKYMGVDSSS----LSLEDRVELVGKLYKQSLKRSELRDELFVQISKQTRPEREYLMKSWELMYLCVSCMPPSKDIGGYLSEYTHVAHGVAVDSGIRGVALTLALKHSLKAGPRHIIPGPAEIEARMTGKKLTTIVFFLDETFEEITYDMSTTVADAVEELAGIIKLPTYSSFGLYECRKVVTSAKSSDSGEEYIGLDDKHIGDLLAEFKAVKERSKGEVLHCKLVFKKKLFRESDEAVTDPMFWQLSYVQLQHDYILGYPIGREDASKLSALQILAEIGFVRRPESCPDWNSFLERFLPRQIAMTRARREWELDILSCYHSLENVTKDDARQQFLHIIRTLPYGSVFFNVRKIDDPIGLLPGRIILAIKRGVHFFRPIPKEYLHSAELRDIMQFGSSTAVFFKMRVAGVLHIFQFETKQGEEICVALQTHIDVMLRRYSKTRSSPTGSLKEISTFKSPNLESYEKRVQDLTKAVEDSQRTADQLMEKLHEKQLQEEETLHELEGLKESLETSKNSLAEVTNDRDRLTSLCSEKDNELQAKMIEKRSLEAKIAKLNLMIEEVTNKDSSGADRALQKLEDDLRLCRDELMLAEETIKCLTNEKLVLRQKISELEKKNTEEINYLQRKLEQERKALNTQVHGLERKLDVLKQELVMAESTLLAKDTELAVLKLKELEDLREMKEDIDRKEQTASILRMQAAQLADMESLYKEEQVLRKRYFTIEDMKGKIRVYCRLRPLGEKEIAVKERKVLTYVDEFTVEHPWKDDKAKQHIYDRVFNGNATQEDVFEDTRYLVQSAVDGYVCVFAYGQTGSGKTFTIYGSENPGLTPRATTELFRILRRDGKFSFSLKAYMLELYQDTLVDLLLPKAKRLKLDIKKDSKGMVMVEATTVSISTMEELRIIQRGSERRHTAGTQMEESSRSHLILSIVIESVLQSQSTARGKLSFVDLAGSERIKKSGSEGSQLKEAQSIKSLSALGDVISALSSGGQHIPYRHKLTMLMSDSLGGAKTLMFVVSPVESSLDETHSLMYASRVRSIVDPSKISSKEIARLKKLVAYWKEQAGRKGEDEDLEEIQDKRPTKERSDGRHSM
>PAP.Phaseolus.phavu_Chr02.3
MTIDVPPSSAHSVRTNRSSFGSSGNEATPLHSHASVSCDGYDSDGSFAPPTPRTLSTAIPAELAGAVPLIDRLQVEGFLKLMHKQIQSAGKRGFFSKRSVGPQVREKFTFEDMLCFQKDSIPTSLLKLSDLASRATKLFLIILKYIGVDSSDRVTPINIDERVELVGKLYKQSLKRSELRDELFLQISKQTRPERESLIKAWELMYLCALSMPPSKDIGAYLSEYVHVAHGVIIDSEIRALALTLALKHSVKAGPRHIIPGPIEIEAMLTGKRLTTIVFFLDETFEEITYDLSTTVADAVEELAGIIKLSTYSSFSLFECRKVVTGAKSPDSGEEYIGLDDKYVGDLLAEFKAVKERSKGEILHCKLIFKKKLFRESDEAVSDPMFLQLSYVQLQHDYILGYPIGRDDASQLSALQILAEIGFVRRPESCTDWNSFLERFLPRQIAMTRAKREWELDILSCYHSLAHVTKDDARQQFLHILRTIPYGSVFFNVRKIDDPIGLLPGRIILGIKRGVHFFRPVPKEYMHSAELRDIMQFGSSTAVFFKMRVAGVLHIFQFETKQGEEICVALQTHIDVMLRRYSKARSTVGGSLEDTPTYKPSNLELYEKRVQDLSKLAEESQTNADQLLEKLREKQKEEEEMLQEIDGLKKSLKADKQSLAEVTGDRDKLRSLCYEKDKELQAKILEKKNMEEKMAKLSLVTENATKKDTPQANQVSQKLEEDLKLCKGELLVAEETIKGLRSEKLILEQKLFEFEKNSEEEINSLQCKLEQERKNLNSQVYDLELKLDMFRQELTVAKSTLSVKDSEVAALKLDELEELREMKEDIDRKEQTAVILKMQAAQLAEMELLYKEEQVLRKRYFTIEDMKGKIRVYCRLRPLSEKEIANKERDSLTTVDEFTVEHPWKDDKSKQHIYDRVFDGDATQEDIFEDTRYLVQSAVDGYVCIFAYGQTGSGKTFTIYGAENPGLTPRATAELFRILRRDSKYSFSLKAYMLELYQDTLVDLLLPKAKRLKLDIKKDSKGMVAVEVTIVSISTVEELSIIQRGSEQRHTSGTRMDESSRSHLILSVVIESTLQSQSTARGKLSFVDLAGSERVKKSGSAGNQLKEAQSIKSLSALGDVISALSSGGQHIPYRHKLTMLMSDSLGGAKTLMFVVSPTESSLDETHSLMYASRVRSIVDPSKVSSKEIARLKKLVAYWKEQAGKRGEDEELEEIIEERPTKERSDGRHSM
>PAP.Aeschynomene.A.4
MTIDMPPSMAQSVRTNRSSFGSSGNEDTPLHHFAAVTADGYDSDTSFAPPTPNTLSTAIPAELAGVVPLIDRFQVEGFLKLMHKQIQSAGKRGFFSKRSVGPQVRDKLTFEDMLCFQKDPIPTSLLKLGDLASRATKLFQIILKYMGVDSSDRATQISLDDRVELVGKLYKQSLKHSELRDELFVQISKQTRPERESLIKAWELKFLCASCMPPSKDIGGYLSEYIHVANGVTTDPEIRALALTLALKRSVKAGPRHTIPGPKEIEALLTGRKLTTIVFFLDETFEEITYDMATTVADAVEELAGIIKLSTYSSFSLFECRKVVTGSKLPDSGEEYIWLDDKHIGDLLSEFKAAKDRSKGEILHCKLIFKKKLFRESDEAVADPMFMQLSYVQLQHDYILGYPIGRDEASQLSALQILAEIGFVRRPESCSDWSSFLERFLPRQIAMTRGKREWELDILSCYHSMEHLTKDDARQQFLHILRTLPFGSVFFNVRKIDDPIGLLPGRIVLGIKRGVHFFRPVPKEYLHSAELRDIMQFGSSTAVFFKMRVAGVLHIFQFETKQGEEICVALQTHIDVMLRRYSKARS-AAGSLEDISNFKPPSLESYERHVQDLSKAVEESKRNADQLMEELHMKEKKEEKMIQELEGLKQSLKTDKNSLEEVTNDRDRLRSLCDEKDKALQATILEKRNMEARMTNLSLMIENANRKDPVGEKQVLQKLEDELKLCKDQLLVAEETIKSLTSEKLNLEQKLSRLEKKNSQEISSLQLTLEQERKALKSQVYDLERKLEMFRQESVAAESTLSVKDSELTALKLRELEELREMKEDIDRKEQTAAILKMQAAQLADMELLYKEEQVLRKRYFTIEDMKGKIRVYCRLRPLSDKEIAEKERDALSTLDEFTIEHQWKNDQPKQHMYDRVFDGDATQEDVFEDTRYLVQSAVDGYVCIFAYGQTGSGKTYTIYGSESPGLTPRATAELFRVLRRDSKFSFSLKAYMVELYQDTLVDLLLPKAKRLKLDIKKDSKGMVTVEVTTVSISSMEELSIIHKGSERRHTSGTQMEESSRSHLILSIVVESTLQSQSVARGKLSFVDLAGSERVKKSGSEGSQLKEAQSIKSLSALGDVISALSSGGQHIPYRHKLTMLMSDSLGGAKTLMFVVSPVESSLDETHSLMYASRVRSIVDPSKVCSKEIARLKKMVAYWKEQAGRRGDDEELEEIQEVRPSKDRTDSRHSM
>PAP.Lotus.B.5
------------------------------------------------------------------------------------------------------------------------------------------------------------------------------------------------------------------------------------------------------------------------------------------------------------------------------------------------------------------------------------------------MFVQLSYVQLQHDYILGYPIGRDDASQLSALQILAEIGFVSTPETGSNWNSLLERFLPRQISMTRAKREWECDILSRYHSMVHMTKDDARQQFLRILRALPYGSVFFNVRKIDDPIGLLPGRIILGIKRGIHFFRPVPKEYLHSAELRDRMQFGSSTAGVFKMRVASVLHIFQFETKQGEEICIALQTHIDVIMRRYSKARSASGGSLGDVSNFKPPNLELYEKRIQDLSKLAEESQRNADELLKELREKQGKEEKMQDELEGLKKSLKADKQNLEVVASDCDRLRSLCNEKDEALQAAIQEKRNMEARMAKLSVVIENSAKEGLIGENRVLQKLKYELKHCKDELHSAEETIKALTSEKMVLEQKLSALEKRNAEESSSLQRKLEQERRAVKSEVFDLQRKLEGCREELMSAKTTISVKDSELAALQLKELDELREMKEDIDRKEQTAAILKMQGAQLAEMEVLYKEEQVLRKRYFIIEDMKGKIRVYCRLRPLSGKEIAEKEREAIIAFDEFTVEYQWRDDKPKQYIYDRVFGGDATQESVFEDTRYLVQSAIDGYVCIFAYGQTGSGKTYTIYGSEDTGLTPRAIAELFRILRRDNKYSFSLKAYMVELYQDTLIDLLLPKAKHLKLDIKKDSTGMVVVEVTVMPVSTIEELDIIRRGSERRHISGTQMEESSRSHLILSIVIESTLQSQTVARGKLSFVDLAGSERVKKSGSKGSQLKEAQSIKSLSALGDVISALSSGGQHIPYRHKLTMLMSDSLGGAKTLMFVVSPVESSLDETHSLMYASRVR-------------------------------------------------------
>PAP.Medicago.B.6
MIIDRPPSMAQNPMTSRSSFSSNGNENTNVNNHAAANADGYDSDSSLATPTPSTLSMTVPAELAGAIPLIDRFQVDGFLKLMHKQIQSAGKRGFFSKRSSDPQAREKFTFEDMLSFQKDPIPTALLKIGDLVSRATKLFQIILKYIGVDSSDCTTPLSLDERVELVGKLYKQSLKRAELRDELFVQISKQTRPDRQYLIKSWELMYVCASSMSPSKDIAIYLSEYVHIANDVATDSEIQALALTFALKRSVKAGPRHIIPGREEIEALLTGRKLTTIVFFLDETFEEITYDMSTTVADAVEELAGLIKLSTYSSFSLFECRKVVTSSKSPDPVEEYIGLDDKYIGDLLTEFRAAKDRSKGEILHCKLIFKKKLFRESDEAVTDPMFVQLSYVQMQHDYILGYPVGKDDAAQLSALQILAEIGFVSTPESCTNWNSLLERFLPRQISMTRAKREWEFDILSRYRSLEHQTKDDARQQFLRILRALPYGSVFFNVRKIDDPIGLLPGRIIIGIKRGIHFFRPVPKEYLHSAELRDIMQFGSSSAVFFKMRVAGVLHIFQFETKQGEEICVALQTHIDVMLRRYSKARSSSGGSLGDASISKPPNLESYEKRIQDLSKLVEESQRSADQLHKDLHEKQEKEVKMQEQLEGLKESLKANKQNLQAVTSDCERLRSLCNKKDQALQ------------------AIESTSKKDLVETNQVLQKLKYELKYCKGELDSAEETIKTLRSEKAILEQKLSVLEKRNSEESSSLLRKLEQERKAVKSEVYDLERKIEGYRQELMAAKSIISVKDSELSALQFKELEELREMKEDIDRKEQTASILKMQRAQLAEMEGLYKEEQVLRKRYFVIEDMKGKIRVYCRLRPISEKEVSEKEREAVTAVDEFTVEFLWKDDNPKQYIYDRVFGGDATQETVFEDTRYLVQSAVDGYVCIFAYGQTGSGKTFTIYGSEDPGLTPRAIAELFRILRRDSKYSFSLKAYMVELYQDTLIDLLLPKAKHSRLDIKKDSTGMVVVEVTVMSISTIEELYIIQKGSERRHISGTQMEESSRSHLILSIVVESTLQSQSVARGKLSFVDLAGSERVKKSGSMGSQLKEAQSIKSLSALGDVISALSSGGQHTPYRHKLTMLMSDSLGGAKTLMFVVSPIESSLDETHSLMYASRVRSIVDPSKVSSKEIARLKKLVTYWKQQAGRAIEHEDLEEIQDERPNKERPDSH---
>PAP.Phaseolus.phavu_Chr03.7
MITDVPPSMMQSSRSSRYSFGSSGNDDTPAHNGAAVVVDDYDSDSSFAPPTPSTMSMNVPAELAGAVPLINRFQVDGFLKLMQKQIQSGGKRGFFSKRSVGPQVREKITFEDMLSFQKDPIPTSLLKLVDLVSRATKLFQIILKYMGIDPSDRVTPISLDERVELVGKLYKQNLKRPELRDELFVQISKQTRPERQYLIKAWELMYLCASSMSPSKDISSYLSEYIHIATGVGTDSEIQILALSLALKHSVKAGPRHIIPGREEIEALLTGRKLTTIVFFLDETFEEIAYDMSTTVSDAVQELAGLIKLSAYSSFSLFECRKVVTGSKAPDLGEEYIGLDEKYIGDLLAEFKVAKDRSKGEILHCKLIFKKKLFRESDEAVTEPMFVQLSYVQLQHDYILGYPIGRDDAAQLSALQILAEIGFLSTPESCTDWNSLLERFLPRQISMTRAKREWEYDIISRYRSLENLTKDDARQQFLRILRALPYGSVFFNVRKIDDPIGLLPGRIILGIKRGIHFFRPVPKEYLHSAELRDIMQFGSSTAVFFKMRVAGVLHIFQFETKQGEEICVALQTHIDVMLRRYSKARSGGGGSLGDISNSKPPNMELYEKRVQDLSKLIEESQKNADQLLEELRVKQRQEEKMQEELDGLKESLKADKKNLDSVTSDRDRLRSLCNEKDKELQAAILDKRNMESRMAKLSAVIENTAKKDLANANQVTQKLEDELKICKYELFAANEIVKSLKSEKMILEQNLSALEKRNAGEISSLQWKLEQERKAVKSEAYELERRLEGCRQELLAAKATISVKDSELVSMQLKELEELREMKEDIDRKEQTAAILKMQGAQLAEMETLYKEEQVLRKRYFVIEDMKGKIRVYCRLRPLNEKEMAEKEREVLTAVDEFTVEYPWKDDKPKQYIYDRVFDAGATQESVFEDTKYLVQSAVDGYVCIFAYGQTGSGKTFTIYGSDNPGLTPRAISELFRILRRDNKYSFSLKAYIVELYQDTLIDLLAPKGKHSKLDIKKDSTGMVVVEVTVMSISTIEELNIIQRGSERRHISGTQMDESSRSHLILSIVIESTLQSQSVARGKLSFVDLAGSERVKKSGSTGSQLKEAQSIKSLSALADVISALSSGGQHTPYRHKLTMLMSDSLGGAKTLMFVVSPAESNLDETHSLMYASRVRSIVDPSKVSSKEIARLKKLVAYWKQQAGRGHEYEDLEEIQDERPTKENGNGN---
>PAP.Aeschynomene.B.8
MTIDFPSSMAQNVRAGRSSFSSSGNEDTPVHPYASVSGDDYDSDSSFAPPTPSTLSMAVPAELAGAVPLIDKFQVEGFLKLMQKQIQSAGKRGLFSRKSVGPPIREKFTFEDMLCFQKDPIPTSLLKIGDLVSRATKLFQIILKYMGVDSSDRVTPISLDERIELVGKLYKQSLKRSELRDELFVQLSKQTRPERQFLIKAWELMFLCASSMPPSKDIGGYLSEYVHVAHSAATDSEIKALALTLALKRSVKAGPRHIIPGREEIEALMTGRKLTTIVFFLDETFEEITYDMSTTVADAVEELAGLIRLSTYSSFSLFECRKVVTGSKSSDLGEEYIGLDDKYIGDLLAEFKAAKDRSKGEILHCKLIFKKKLFRESDEAVADPMFVQLSYVQLQHDYILGYPIGRDDAAQLSALQILAEIGFASSPESCTDWNSLLERFLPRQIAMTRAKRDWEVDIISRYRSLENLTKDDARQQFLRILRALPYGSVFFHVRKIDDPIGLLPGRIILGIKRGIHFFRPVPKEYLHSAELRDIMQFGSSTAVFFKMRVAGVLHIFQFETKQGEEICVALQTHIDVMLRRYSKARSAAGGSVGDISNFKPPNLELYEKRVQDLSKLAEESQNNADQLFQELREKQKEEEKLQEELEGLKETLKADQQNLEEVTNERDRLISLCNEKDKALQAALLDKRNMEAKMAKLSLVSENTAK--LVGANKVSQKLEDELKLCKDELHEAEETIKSLANEKVILEQKLSALEKRNFEETTSLQRKLEQERKAVRSQVYELEKKLEEIRQELVAAKSTISVKDSELAALQLKELEELKEMKEDIDRKEQTAAILKMQGAQLAEMEALYKEEQVLRKRYYTIEDMKGKIRVYCRLRPLSEKEIIDKERAALTMVDEFTIEHLWKEDKPKQYVYDRVFDGGATQESVFEDTKYLVQSAVDGYVCIFAYGQTGSGKTFTIYGSENPGLTPRATAELFRILRRDNKYSFSLKAYMVELYQDTLIDLLLPKSKHLKLDIKKDSTGMVAVEVTVVPISKIEDLNIIQRGSERRHTSGTQMEESSRSHLILSIVIESTLQSQAVARGKLSFVDLAGSERVKKSGSVGSQLKEAQSIKSLSALGDVISALSTGGQHIPYRHKLTMLMSDSLGGAKTLMFVVSPAESNLDETNSLMYASRVRSIVDPSKVSSKEIARLKKLVAYWKEQAGRRTEDEDLEEIQDERPNKDRA------
>CAE.Chamaecrista.chafa_Chr6.9
MTIDMPPSMAQSERSNRLSFSSSGNGDATAHNYAATSGDDYDSDSSFAPSTPATLSMAIPTELAGAVPLIDRFQVDGFLKLMQKQIQSAGKRGFFSKRSAGSQVRDKFTFEDMLCFQKDPIPTSLLKIGDLVSRATKLFQIILKYMGVDSSDHANPLSLEERVELVGKLCKHSLKRSELRDELFVQISKQTRPEKSYLIKAWELMYLCASSMPPSKDIGAYLSEYVHVAHGVSIDSELQALALTLALKRSVKAGPRHIVPGREEIEALLTGRKLTTIVFFLDETFEEITYDMSTTVADAVEELAGIIKLSTYSSFSLFECHKFVTGSKSPDPGEEHIGLDDKYIGDLLAEFKAAKDRAKGEILHCKLIFKKKLFRESDEAVTDPMFVQLSYVHLQHDYILGYPVGREDAAQLSALQILAEIGFVSAPESCTDWNSLLEKFLPRQIAITRAKREWEFDILARYHSLEYLTKDDARQQFLRVLRTLPYGSIFFNVRKIDDPIGLLPGRIVLGIKRGVHFFRPVPKEYLHSAELRDIMQFGSSTAVFFKMRVAGVLHIFQFETKQGEEICVALQTHIDVMLRRYSRARSAASGSVEDLSNFKPSNLELYEKRVQDLSKVIEESKRNADQLVEELHEKQNKEVEMQEELKGLKESLKAGKQSLMEVSSDRDRFRSLCNEKDKALQAAIIEKRNIEARLAKLSLMIENATE--KVGANQAIQKAEDELKLSQDKLHAAEENIRRLTNEKLILERKLSELENRNTDETSLLERTFDQERKALKSQVHDLEKKLEGTRQKVVAIEFALSVKDSELTAVQLKELEELREMKEDIDRKEQTAAILKMQGAQLAEMESLYKEEQLLRKRYFTIEDMKGKIRVYCRLRPLTEKEIASKERDLVTCIDEFTVEHPWKDDKSKQHLYDHVFDGDATQEDVFEDTKYLVQSAVDGYVCIFAYGQTGSGKTFTIYGSENPGLTPRATAELFKILRRDNKFSFSLKAYMVELYQDTLVDLLLPKAKRSKLEIKKDSKGMVAVEVTVVSITTVEELNIIQRGSEQRHTSGTQMDESSRSHLILSIVIESTLQSQAVARGKLSFVDLAGSERVKKSGSTGSQLKEAQSIKSLSALGDVISALSSGGQHTPYRHKLTLLMSDSLGGAKTLMFVVSPAESNLDETYSLMYASRVRSIVDPSKVSSKEVARLKKLVAYWKEQAGRRGEDEELEEITEERKPREPPSGRRSM
>CAE.Senna.sento_Chr06.10
MTIDMPSSMAQSERTNRSSFSSSGNGDTSSHNYAASSGDDYDSDSSFAPPTPATLSMAIPAELAGAVPLIDRFQVDGFLKLMQKQIQSAGKRGFFSKRSVGSQVRDKFTFEDMMSFQK----------------------IILKYMGVDSSDHANPLSLDERVELVEKLCKHSLKRSELRDELFVQISKQTRPERSYLIKAWELMYLCASSMPPSKDIGGYLSEYVHVAHGVSTDSEIQALALTLALKRSIKAGPRYIVPGREEIEALLTGRKLTTIVFFLDETFEEITYDMSTTVADAVEVIGGWVSL------------------------EEYIGLDDKYIGDLLAEFKAAKDRSKGEILHCKLIFKKKLFRESDEAVTDPMFVQLSYVQLQHDYILGYPVGRDDAAQLSALQILAEIGFVSAPESCNDWNSLLERFIPRQIAITRAKREWEVDILACYHSLERLAKDDARQQFLRILRTLPYGSIFFNVRKIDDPIGLLPGRIVLGIKRGVHFFRPVPKEYLHSAELRDIMQFGSSTAVFFKMRVAGILHIFQFETKLGEEICVALQTHIDVMLRRYSKARSAACGSVGDLSNLKPSNLELYEKRVQDLSKVVEESKRNADQLVEELHEKQKQEEKMQEDLEGLKESLKAAKQSLVEVSSDRDRLRSLCNEKDKSLQAAIMEKRNMEARLAKISLMKENATKKDTVGANEVLQKVEDELKLTEDKLHAAEETIKRLTNEKLILERKLSELKNRNADEVSFLERKFEQECKALKSQVHDLEKKLEGTRQELVAVEFTLSVKDSEFAAVQLKELEELREMKEDIERKEQTAALLKMQGTQLAEMELLYKEEQLLRKRYFTIEDMKGKIRVYCRLRPLGEKEIALKERDVLTCIDEFTVEHPWKDDKPKQHIYDHVFGGDATQED------YLVQSAVDGYVCIFAYGQTGSGKTFTIYGSESPGLTLRATAELFKILRRDSKFSFSLKAYMVELYQDTLVDLLLPKAKRLKLDIKKDSKGMVAVEVTVVSITSMEELNIIQRGSEQRHTSGTQMVESSRSHLILSVIIESTLQSQAIGRGKLSFVDLAGSERVKKSGSSGNQLKEAQSIKSLSALGDVISALSSGGQHIPYRHKLTLLMSDSLGGAKTLMFVVSPAESNLDETYSLMYASRVRSIVDPSKVSSKEVARLKKLVAYWKEQAGRRGEDEELEDIMEERAIDGRN------
>CAE.Chamaecrista.chafa_Chr1.11
MTIDMPTSMAQSVRTNRSSFGSSGNEDAPVYNYAAVGGDGYDSDSSFAPSTPRSLTMAISEELAGAVPLIDRFQVDGFLRLMQKQIHSAGKRGFFSKRSVGPQVREKYTFEDMLCFQKDPIPTSLLKINDLVSRATKQFQTILKYMGVDSSDHITPVRLDERVELIGKLYKQTLKRSELRDELFVQISKQTRPERQYLIRAWELLYLCASSMPPSKDIGGYISEYVHVAHNVTTDSEIQAFALTLALKRSVKAGPRHVMPGREEIEALLTGRKLTTIVFFLDETFEEITYDMTTTVAEAVEELARIIKLSTHTSFSLFECRKVVTGSKSSDSGEEFIGLDDKYIGDLLAEFKAAKDRSKGEILHCKLIFKKRLFRESDETVEDPMFVQLSYVQLQHDYILGYPVGRDDAAQLSALQIMAEIGFVRAPETCTDWDSLLERFLPRQIAITRAKREWELDILSRYHSLEHLAKDDARQQFLRILRALPYGSVFFYVRKIDDPIGLLPGKIILGIKRGVHFFRPVPKEYLHSAELRDIMQFGSSTAVFFKMRVAGVLHIFQFETKQGEEICVALQTHIDVMLRRYSKARSAGGVSVGDVGNFKTPNLETYERRVQDLSKSVEESQRNADQFLDELHQKRKQEEKMQEELEALKESLMADKQNLEEVTCDRDRLRLMCNEKDKALQAAILERKNMEARLAKLSLMLD-NTKKDSSGANEALHKLEDELQLCKVELLAAEETIKRLSNEKLILEQKLSELEKRNADAISVLERSFDQECKSLKSQVYELEKKLEGYREDLSAAESTLSCKDSELVALQLRELEELREMKEDIDRKEQTAAILRMQGAQLAEMEALYREEQVLRKRYFTIEDMKGKIRVYCRQRPLSEKEIAAKEKDVLISLDEFTIEHPWKDDKSKQHVYDRVFDGEATQDDVFEDTRYLVQSAVDGFVCIFAYGQTGSGKTFTIYGTESPGLTPRATSELFYIIKRDSKFSFSLKAYMVELYQDTLVDLLLPKVKRKKLDIKKDSKGMVVVEVTIVPISTMDELNIIKRGSEQRHTSGTQMEESSRSHLILSIVIESTLQSQSVARGKLSFVDLAGSERVKKSGSTGSQLKEAQSIKSLSALGDVISALSSGGQHIPYRHKLTMLMSDSLGGAKTLMFVVSPAESNLDETHSLSYASRVRSIVDPSKVFSKEVARLKKLVAYWKEQAGKMGDDEDLEEIQEERPTKERRDGRHS-
>CAE.Senna.sento_Chr11.12
MTIDMPSSMAQSVRTNRSSFS---NEDTPLHKYAAVVGDDYDSDSSFAPPTPRTLTMAIPAELAGAVPLIDKFQVDGFLRLMQKQIHSAGKRGFFSKRSVGPQVREKYTFEEMLCFQKDPIPTSLLKISDLVSRATKLFQIILKYMGVDSSDHVTPISLDERVELVGKLYKQSLKRSELRDELFVQISKQTRPERQYLIKAWELMYLCASSMPPSKDIGGYISEYVHLAHNATTDSEIQALALTLALKRSVKAGPRHIMPGREEIEALLTGRKLTTIVFFLDETFEEITYDMATTVADAVEELAGIIKLSTHTSFSLFECRKVVTSSKSPDSGGEYIALDDKYIGDLLAEFKAAKDRSKGEILHCKLIFKKRLFRESDEAVADPMFVQLSYVQLQHDYILGYPVGRDDAAQLSALQILAEIGFVRAPETCTDWDSLLERFLPRQIAITRAKREWELDILSRYHSLEHLTKDEARQQFLRILRALPYGSVFFHVRKIDDPIGLLPGKIILGIKRGVHFFRPVPKEYLHSAELRDIMQFGSSTAVFFKMRVAGVLHIFQFETKQGEEICVALQTHIDVMLRRYSKARSSGGGSVGDIANFKTPNLEIYEKRVQDLTKAVEESQRNADQLLEELREKQMQEEKMQEELEALKESLNADKQNLEEITCDRDRLRSMCNEKDKALQAAMLEKRNMEARLAKLSMMVE-NTKKESDRASEDLNKLEDELKLRKVELLTAEETIKRLSNEKLILEQKLSMLEKKNADEA------------------------------------------------------------------------------------------------------------------------------------------------------------------------------------------------------------------------------------------------------------------------------------------------------------------------------------------------------------------------------------------------------------------------------------------------------------------------------------
>CAE.Acacia.A.13
MTIDMPSPMSQSMRTNRPSFSSSGYDDTPVHNHAGVSGDDYDSDSSFAPPTPSTLTMAIPAELAGAVPLMDRFQVEGFLRSMQKQINSAGKRGFFSKRSVGPQTQEKFTFEDMLCFQKDPIPTSLLRIGDMVSRATKLFQIILKYMGVDSPERVNPLSLDERVELVSKLYKHSLKRSELRDELFVQISKQTRPERQWLIKAWELMYLCASSMPPSKDIGGYLSEYVHVAHNVTTDGEIQALALTLALKRSVKAGPRHIMPGREEIEALLTGIKLTTIVFFLDETFEEITYDMATTVADAVEELARIIKLSTYNSFSLFECRKVVTGSKSPDSGEEYIGLDDKYIGDILAEFKVAKDRSKGEILQCKLIFKKRLFRESDEAVADPMFVQLCYVQLQHDYILGYPVGRDDAAQLSSLQILAEIGFVRAPESCTDWDSLLERFLPRQIAITRAKREWELDILSRYHSLEHLTKDEARQQFLHILRALPYGSVFFHVRKIDDPIGLLPGKIILGIKRGVHFFRPVPKEYLHSAELRDIMQFGSSTAVFFKMRVASVLHIFQFETKQGEEICVALQTHIDVMLRRYSKARSVAGGSVGDIGNLKSPTLEIYERRVQDLSKAVEDSQRNVDKLVEELREKQKQEEKMQEELEALKESLNADKQSLEEVTCECDRLRSTCNEKDKAIQAATLEKRNMEVRLTKLNLVLE-NTKKESVEANQDLHKLENELKVSKDELLAAEETITRLMDEKLVLARKLTELEKRNADENSVLERRFEQERKALKSQVNDLEKKLEGFRQELVAAESALSVKDIELVALQLRELEELREMKEDIDRKEQTASILRMQGAQLAEMEALYKEEQVLRKRYFTIEDMKGKIRVYCRRRPLSDKEINDKERDVLTSIDEFTIEHPWKDDKPKQFVYDRVFDDDATQEDVFEDTRYLVQSAVDGYVCIFAYGQTGSGKTYTIYGTENPGLTPRATAELFKILRRESKYSFSLKAYMVELYQDTLVDLLLPKAKRLKLDIKKDSKGMVAVEVTVLPISTMEELDIIERGSEQRHTSGTQMEESSRSHLIFSVVIESTLQTQSMARGKLSFVDLAGSERIKKSGSTGNQLKEAQSIKSLSALGDVISALSSGGQHIPYRHKLTMLMSDSLGGAKTLMFVVSPAESNLEETHSLMYASRVRSIVDPSKVSSKEVARLKKLVAHWKEQAGRRGDEEELEEIQEERPAKERSDGRHSL
>DET.Sindora.A.14
-------------------------------------------------ITPGTLSMAIPAELAGAVPVIERFQVDGFLRLMQKQIQSAGKRGFFSKKSVGSQVREKFTFEDMLCFQKDPIPTSLLKIGDLVSRATKLFQIILKYMGVDSSDRVAPMSLDNRVELVGKLYKQSLKRAELRDELFVQISKQTRPERQYLVKAWELMYLCASSMPPNKDIGGYLSEYVHVAHGAATDSEIRVLALTLALKRCVKAGPRHTIPGREEIEALLTGRKLTTVVFFLDETFEEITYDMATTVADAVEELAGNIKLLTYSTFTLFECRKVVTGSKSSEPGEEYIGLDDKYIGDLLTEFKAAKDRSKGEILHCKLIFKRKLFRESDEAVADPMFMQLSYVQLQHDYILGYPVGREDASQLSALQILAEIGFVSMPESCSDWNSLLERFLPRQIAITRAKREWELDILSRYHSLEHLTKDDARRQFLRILKAIPYGSVFFNVRKIDDPMGLLPGRIILGIKRGVHFFRPVPKEYLHSAELRDIMQFGSSTAVFFKMRVAGVLHIFQFETKQGEEICVALQTHIDVMLRCYSKAKSATSVPMGDISNIKPPNLDLYERRVQELSMAVEESQRNSDQLLEELRDKRKQE-KMQEELEDLKESLEANVKILAEVSSDCDKLRSLCNEQDKALQDAILGKRNTEEKLAKLSLIVEKTTKKDTTGANQVLQKLEDELKLCKLELQAADETIKRLTNEKFLLERKLSDFENQKADEISFLKQKFEQERESLKSQVHDFERKLQTVRKELLASDSALSVKDSELASLQLKELDELRELREDIDRKEQTAAILKMQGAQLAELEMLYKEEQVQRKRYFTIEDMKGKIRVYCRLRPLSEKEIAEKERNILKSIDEFTVEHPWKDDKQKQHIYDRVFDGEATQEDVFEDTRYLVQSAIDGYVCIFAYGQTGSGKTFTIYGSESPGLTPRATAELFKILRRDGKFSFCLKAYMVELYQDTLVDLLLPKAKRLKLDIKKDSKGMVAVEATVMSISTMEELNIIQTGSERRHTSGTQMVESSRSHLILSIVIESTLQSQAVARGKLSFVDLAGSERVKKSGSSGSQLKEAQSIKSLSALGDVISHLSSGGKHIPYRHKLTMLMSDSLGGAKTLMFVVSPAESNLDETYSLMYASRVRSIVDPSKVSSKEIARLKKLVAYWKEQAGRRGEDEDLEEIQERPTEDGFDDGHHSM
>DET.Sindora.B.15
MTMDMQPSMAQSMRTNRSSFSPSGNEDTPVHHFASVSGDDYDSDSSFAPPTPTTLSMAIPAELAGAVPLIDRFQVEGFIRLMQKQVQSSGKRGFFSKKSVGPQVRDKFTFEDMLCFQKDPIPTSLLKIGDLVSRATKLFQIILKYMGVDSFDRITPMSLDERVELVGKLYKQSLKRSELRDELFVQISKQTRPERHYLVKAWELMYLCASSMPPSKDIGAYLSEYVHVAHGVITDSEIRALALTLALKRSVKAGPRHTIPGREEIEALLTGRKLTTIVFFLDETFEEISYDMATTVADAVEELAGIIKLSTYSSFSLFECRKVVTGSKSPDPGEEFIGLDEKYIGDLLAEFKAAKDRSKGEILHCKLIFKKKLFRESDEAVTDPMFVQLSYVQLQHDYILGYPVGRDDAAQLSALQILAEIGFVSIPESCTDWNSLLERSLPRQIAITRAKREWESDIVSRYQSLEHLTKDDARQQFLRILRTLPYGSVFFNVRKIDDPIGLLPGRIILGIKRGVHFFRPVPKEYLHSAELRDIMQFGSSTAVFFKMRVAGVLHIFQFETKQGEEICVALQTHIDVMLRRYSKARSAASISTEDSCNFKPPNLDLYERRVQDLSKAVEESQRNANQLLEELHGKQKQEERTQRELEGLKESFNANQQNLKEVSSDRDRLRLLCNEKDEALKAAILEKRNLEAKLAKLSLMAETSTKKDPSEVNKMLQKLENELKMHKVELQAAEETIKRLTNEKLVLERKLSELEKQKADEINFLELKFEQERKSLRSQVYDLGKKLEEFRQELVSSESTLSAKDSELAALQLKELEELREMKEDIDRKEQTAAILKLQAAQLAELEALYKEEQVLRKRYFTIEDMKGKIRVYCRLRPLSGKEIVEKERGVLASIDEFTVEHPWKDDKAKQHIYDRVFDGYATQEEVFEDTRYLVQSAVDGYVCIFAYGQTGSGKTFTIYGSENPGLTPRATAELFKILRRDSKFSFSLKAYMVELYQDTLVDLLLPKAKRLKMDIKKDSKGMVVVEATVLSISSMEDLNIIQKGSEQRHTSETQMEESSRSHLILSIVIESTLQSQSVARGKLSFVDLAGSERVKKSGSSGSQLKEAQSIKSLSALADVISALSSGGQHIPYRHKLTMLMSDSLGGAKTLMFVVSPAESNLDETHSLIYASRVRSIVDPSKVSSKEVARLKKLVAYWKEQAGRRGEDEDLEEIQEERQTKERTDGRHSM
>CER.Bauhinia.B.16
MTVDMPPSMAQNVRPSRSSFSSSGHEETPVHSYAAVSGDDYDSDGSFAPPTPNTLSMAIPAELAGAVPLIDRFQVEGFLRSMQKQIQSAGKRGFFSKRSVGPQAREKFTFEDMLCFQKDPIPTSLLKIGDLVSRATKIFQIILKYMGVDSSDRITPISLDERIELVGKLYKQSLKRSELRDELFVQISKQTRPERQYLIKAWELMYLCASSMPPSKDIGGYLSEYVHVAHGVTSDSEIRALALTLALKRSVKAGPRHTIPVREEIEALLTGRRLTTIVFFLDETFEEITYDMATTVADAVEELAGIIKLSTYSSFSLFECLKVVTGSKSPDPGEEYIGLDDKYIGDLLAEFKAAKDRSKGELLHCKLILKKKLFRESDEAVTDPMFVQLSYVQLQHDYILGYPVGRDDAAQLSALQILAEIGFVNTPESCTDWNSLLERFLPRQIAITRAKREWELDILSRYHSLEHMAKDDARQQFLRILRALPYGSVFFNVRKIDDPIGLLPGRIILGIKRGVHFFRPVPKEYLHSAELRDIMQFGSSTAVFFKMRVAGVLHIFQFETKQGEEICVALQTHIDVMLRRYSKARTVASGSVGDISNPKPPNMELYERRVQDLSKAVQDSQRYADQLVEELREKQKLEEKMQEELDGLRECLEANKQNLEEVLSDCDRLKSLCNEKDKAFQAAILDKRNMEARLAKLSLMVENNAKKDPVGVDKVLQKLEDELKLRKEELHAAEETIKRLTNEKLVLEQKISELEKKKADEISVLERKFEQERKAMRSQVYDFEKKLEGVRQELVVAESTLSAKDSEMADMQLKELEELREMKEDIDRKEQTAAILKMQAAQLAELEVLYKEEQVLRKRYFTIEDMKGKIRVYCRLRPLGEKEIIEKERDVVSSIDEFTVEHLWRDDKPKQHIYDRVFNGEATQEEVFEDTRYLVQSAVDGYVCIFAYGQTGSGKTFTIYGSENSGLTPRATAELFKILRRDAKFSFSLKAYMVELYQDTLVDLLLPKAKRLKLDIKKDSKGMVTVEVTVLSISTMEELNIIQRGSEQRHTSGTQMDESSRSHLILSIIIESILQSQSVARGKLSFVDLAGSERIKKSGSSGNQLKEAQSIKSLSALGDVISALSSGGQHIPYRHKLTMLMSDSLGGAKTLMFVVSPAESNLDETYSLMYASRVRSIVDPSKVSSKEVARLKKLVAYWKEQAGRRAEDEDLEEIQEERPTRERGDGRYSM
>CER.Phanera.B.17
MTIDMPPSMAQNVRPSRSSFSSSGHEETPLHSYAAVSGDDYDSDGSFAPPTPNTLSMAIPAELAGAVPLIDRFQVEGFLRLMQKQIQSAGKRGFFSKRSVGPQVRDKFTFEDMLCFQKDPIPTSLLKIGDLVSWATKLFQIILKYMGVDSSDRVTPLSLDERVELVGKLYKQSLKRSELRDELFLQISKQTRPERQYLIKAWELMYLCASSMPPSKDIGGYLSEYVHVAHGVTTDSEIRTLALTLALKRSVKAGPRYTIPGREEIEALLTGRKLTTIVFFLDETFEEITYDMATTVADAVEELAGIIKLSTYSSFSLFECRKVVTGSKSPDPGGEYIGLDDKYIGDLLAEFKAAKDRSKGELLHCKLILKKKLFRESDEAVTDSMFVQLSYVQLQHDYILGYPVGRDDAAQLSALQILAEIGSVNLPESCTDWNSLLERFLPRQIAITQAKREWELDILSRYRSLEHMAKDDARQQFLRILRALPYGSVFFNIRKIDDPIGLLPGRIILGIKRGVHFFRPIPKEYLHSAELRDIMQFGSSTAVFFKMRVAGVLHIFQFETKQGEEICVAVQTHIDVMLRRYSKARTSASGSVGDISNPKPPYMELYERRVQDLSKAVEDSQRYADELVEELREKQKLEEKMQEEFEGFRECLEANKRNLEEVSSDRDKLKSLCNEKDKAFQAAILDKRNMEARLAKLSLMVENNTKKDHVGADRVLQKLEDELKLCKEELHTAEETVKRLTHEKLVLEQKITELEKKKANEINVLERKFEQERKASRSQVYDLERKLEVVRQELGVVESTLSARDSEMAALQLNELEELREMKEDIDRKEQTAAILKMQAAQLAELEALYKEEQVLRKRYFTIEDMKGKIRVYCRLRPLCEKEILEKERDVVTSIDEFTVEHLWRDDKPKHHIYDRVFDGDATQEEVFEDTRYLVQSAVDGYVCIFAYGQTGSGKTFTIYGSENPGLTPRATAELFKILRRDAKFSFSLKAYIVELYQDTLIDLLLPKAKRLKLDIKKDSKGMVAVEVTVLSISTMDELSIIQRGSEQRHTSGTQMEESSRSHLILSIVIESTLQSQSVARGKLSFVDLAGSERVKKSGSSGSQLKEAQSIKSLSALGDVISALSTGGQHIPYRHKLTMLMSDSLGGAKTLMFVVSLAESNLDETYSLIYASRVRSIVDPSKVSSKEVARLKKLVAYWKEQAGRRTEDEDLEEIQEERPTRERGDGRYSM
>CER.Cercis.cerca_Chr6.18
MTVDMPPSMAQNVRPSRSSFSSSGHEETPLHSYAAVSGDDYDSDGSFAPPTPNTLSMAIPAELAGAVPLIDRFQVEGFLRLMQKQIQSAGKRGFFSKRSIGPQVREKFTFEDMLCFQKDPIPTSLLKIGDLVSRATKLFQIILKYMGVDSSDRVTPISLDERVELVGKLYKQSLKRSELRDELFVQISKQTRPERQYLIKAWELMYLCASSMPPNKDIGGYLSEYVHVAHGVTTDSEIRALALTLALKRSVKAGPRHTIPGREEIEALLTGRNLTTIVFFLDETFEEITYDMATTVADAVEELAGIIKLSTCSSFSLFECRKVVTGSKSPDPGEEYIGLDDKYIGDLLAEFKAAKDRSKGEILHCKLILKKKLFRESDEAVADPMFVQLSYVQLQHDYILGYPVGRDDAAQLSALQILAEIGFVNSPESCTDWNSLLERFLPRQIAITRAKREWELDILSRYHSLEHMAKDDARQQFLRILRALPYGSVFFNVRKIDDPIGLLPGRIILGIKRGVHFFRPVPKEYLHSAELRDIMQFGSSTAVFFKMRVAGVLHIFQFETKQGEEICVALQTHIDVMLRRYSKARTAASDSVGDISNPKPPNLELYERRVQDLSKAVEDSQSNADQLVEELREKQKLEEKMQEELEGLKESLEANKQNLEEVSCDRDRLKSLCNEKDKALQAAILDKRNMEARLAKLSLMVENNTKKDPVGANQVLQKIEDELKLRKEELHAAEETIKRLTYEKLVLEQKISELEKKKADEISILERKFEQERKATRSQVYDLEKKLEGIRHELGVAESTLSARDSEMAALQLKELEELREMKEDIDRKEQTAAILKMQGAQLAELEVLYKEEQVLRKRYFTIEDMKGKIRVYCRLRPLSEKEIIEKERDVVTSIDEFTVEHLWRDDKPKQHIYDRVFDGDATQEEVFEDTRYLVQSAVDGYVCIFAYGQTGSGKTFTIYGSENPGLTPRATAELFKILRRDGKFSFSLKAYMVELYQDTLVDLLLPKAKRLKLDIKKDLKGMVAVEVTVLSISTMEELSIIQRGSEQRHTSGTRMEESSRSHLILSIVIESTLQSQSVARGKLSFVDLAGSERVKKSGSSGSQLKEAQSIKSLSALGDVISALSTGGQHIPYRHKLTMLMSDSLGGAKTLMFVVSPAESNLDETYSLMYASRVRSIVDPSKVSSKEVARLKKLVAYWKEQAGRRGEDEDLEEIQEERPTRERGDGRYSM
>CER.Phanera.A.19
MTVDMPPSMAQNMRPSRSSFSSSGLEETPLHSYAAVSGDDYDSDGSFAPSTPNSLSMAIPAELAGAVPLIDRFQVEGFLRLMQKQIQSAGKRGFFSKRSVGPQIREKFTFEDMLCFQKDPIPTSLLKIGDLVSRATKLFQIILKYMGADSSDRVTPISLDERVELVGKLYKQSLKRSELRDELFVQISKQTRPERQYLIKAWELMYLCASSMPPSKDIGGYLSEYVHVAHGVTTDSEIRALALTLALKRSVKAGPRHTTPGREEIEALLTGRKLTTIVFFLDETFEEITYDMATTVADAVEELAGIIKLSTYSSFSLFECRKVVTGSKSPDPGEEYIGLDDKYIGDLLAEFKAAKDRSKGEILHCKLILKKKLFRESDEAVTDPMFVQLSYVQLQHDYILGYPVGRDDAAQLSALQILAEIGFAKSPESCTDWNSLLERFLPRQIAITRAKREWELDILSRYHSLEHIAKDDARQQFLRILRALPYGSVFFNVRKIDDPIGLLPGRIILGIKRGVHFFRPVPKEYLHSAELRDIMQFGSSTAVFFKMRVAGVLHIFQFETKQGEEICVALQTHIDVMLRRYSKARTAANGSMGDISNPKPPNLELYERRVQDLSKAVEDSQRNADQLVEELHEKQKLEEKMQEELEALKESLEANKQNLEEVSCDRDRLKSLCNEKEKAFQAAILDKMNMEARLAKLNLMVENNTKKDPVRANQVLEKLEDEIKLRKEELHAAEETIKRLTYEKLVLEHKISEIEKKKAEEISALERKFEQERKATKSQLYDLEKKLERARQELAAAESTLSARDSEMATLQLKELEELREMKEDIDRKEQTAAILKMQGAQIAELEVLYKEEQVLRKRYFTIEDMKGKIRVYCRLRPLSEKEVNERERDVVTSTDEFTVEHLGRDDKPKQHIYDRVFDGGATQEEVFEDTRYLVQSAVDGYVCIFAYGQTGSGKTFTIYGSENPGLTPRATAELFKILRRDRKFSFSLKAYMVELYQDTLVDLLLPKAKRLKLDIKKDSKGMVAVEVTVLSISTMEELSIIQKGSERRHTSGTQMEESSRSHLILSIVIESTLQSQSVARGKLSFVDLAGSERVKKSGSSGSQLKEAQSIKSLSALGDVISALSTGGQHIPYRHKLTMLMSDSLGGAKTLMFVVSPAESNLDETYSLMYASRVRSIVDPSKVSSKEVARLKKLVAYWKEQAGRRGGDEELEEIQEERPTKEKGDGRYSM
>CER.Bauhinia.A.20
MTVDMPPSMAQNVRPSRSSFSSGGHEETPLHNYATVSGDDYDSDGSFAPSTPNSLSKAIPAELAGAIPLIDRFQVEGFLKLMQKQIQSAGKRGFFSKRSVGPQIREKFTFEDMLCFQKDPIPTSLLKIGDLVSRATKLFQIILKYIGADSSDRVTPISLDERVELVGKLYKQSLKRSELRDELFVQTSKQTRPERQYLIKAWELMYLCASSMPPSKDIGGYLSEYVHVAHGVTTDSEIRALALTLALKRSVKAGPRHTIPGREEIEALLTGRKLTTIVFFLDETFEEITYDMATTVADAVEELAGIIKLSTYSSFSLFECRKVVTGSKSPDPGEEHIGLDDKYIGDLLAEFKAAKDRSKGEILHCKLILKKKLFRESDESVAGPMFVQLSYVQLQHDYILGYPVGRDDAAQLSALQIFAEIGFVKSPESCTDWNSLLERFLPRQIAITRAKREWELDILSRYHSLEHMTKDDARQQFLRILRALPYGSVFFNIRKIDDPIGLLPGRIILGIKRGVHFFRPVPKEYLHSAELRDIMQFGSSTAVFFKMRVAGVLHIFQFETKQGEEICVALQTHIDVMLRRYSKARTAAGGSVGDISNPKPPNLELYERQLQDLSKAVEDSQRNADQLVEELRDKQKLEEKIQEELEALKESLEANKQNLEEVSSDRDRLKSLCNEKDKAFQAVILDKRNMEARLAKLNMMVENNTKTDPVGANQ-VQKLEDELKLCKEELQVAEETIKRLINEKLVLEQKRSELEKKKADEISVLERKFEQERKATRSQVYDLEKKLEGVRQELAIAESTLSAKDSEMDPLRLKELEELREMKEDIDRKEQTSAILKMQGAQIAELEVLYKEEQVLRKRYFTIEDMKGKIRVYCRLRPLSEKEIIEKERNVVTSIDEFTVEHMWRDDKQKQHIYDRVFNGDATQEEVFEDTRYLVQSSVDGYVCIFAYGQTGSGKTFTIYGSENPGLTPRATAELFEILRRDRKFSFSLKAYMVELYQDTLVDLLLPKAKRLKLDIKKDSKGMVVVEVTVVSISTMEELSIIQRGSEQRHTSGTQMEESSRSHLILSIVIASTLQSQSVARGKLSFVDLAGSERVKKSGSTGSQLKEAQSIKSLSALGDVISALSTAGQHTPYRHKLTMLMSDSLGGAKTLMFVVSPAESNLDETYSLMYASRVRSIVDPSKVSSKEIARLKKLVAYWKEQAGRRGEDEDLQEIQEERPTRER-------
>OUT.Arabidopsis.O.21
-----------GQRGSNSSLSSGGTEVTDVSSCFYVPGTDFDAESSLPPLPAPQVALSIPAELAAAIPLIDRFQVEAFLRLMQKQIQSAGKRGFFSKKSSGSNVRERFTFEDMLCFQKDPIPTSLLKISDLVSRATKLFHLILKYMGVDSSDRSTPPSLDERIDLVGKLFKKTLKRVELRDELFAQISKQTRPDRQYLIKAWELMYLCASSMPPSKDIGGYLSEYIHVAHDATIEPDAQVLAVTLALKRSIKAGPRHTTPGREEIEALLTGRKLTTIVFFLDETFEEISYDMATTVSDAVEELAGTIKLSAFSSFSLFECRKVVSSSKSSDPGEEYIGLDDKYIGDLLAEFKAIKDRNKGEILHCKLVFKKKLFRESDEAVTDLMFVQLSYVQLQHDYLLGYPVGRDDAAQLCALQILVGIGFVNSPESCIDWTSLLERFLPRQIAITRAKREWELDILARYRSMENVTKDDARQQFLRILKALPYGSVFFSVRKIDDPIGLLPGRIILGIKRGVHFFRPVPKEYLHSAELRDIMQFGSSTAVFFKMRVAGVLHIFQFETKQGEEICVALQTHIDVMLRRYSKARSAANSLVGDISCSKPQNFEVYEKRLQDLSKAYEESQKKIEKLMDEQQEKNQQEVTLREELEAIHNGLELERRKLLEVTLDRDKLRSLCDEKGTTIQSLMSELRGMEARLAKSGTKSSKETKSELAEMNQILYKIQKELEVRNKELHVAVDNSKRLLSENKILEQNLN-IEKKKKEEVEIHQKRYEQEKKVLKLRVSELENKLEVLAQDLDSAESTIESKNSDMLLLQLKELEELREMKEDIDRKEQTAAILKMQGAQLAELEILYKEEQVLRKRYYTIEDMKGKIRVYCRIRPLNEKESSEREKQMLTTVDEFTVEHPWKDDKRKQHIYDRVFDMRASQDDIFEDTKYLVQSAVDGYVCIFAYGQTGSGKTFTIYGHESPGLTPRATKELFNILKRDSRFSFSLKAYMVELYQDTLVDLLLPKARRLKLEIKKDSKGMVFVEVTTIPISTLEELMILERGSERRHVSGTNMEESSRSHLILSVVIESILQTQSAARGKLSFVDLAGSERVKKSGSAGCQLKEAQSIKSLSALGDVIGALSSGNQHIPYRHKLTMLMSDSLGGAKTLMFVVSPAESNLDETYSLLYASRVRTIVDPSKISSKEMVRLKKLVAYWKEQAGKKGEEEDLVDIEEDRTRKDEAD-----
>OUT.Vitis.O.22
MTIDMPPVMAQTVRTSRSSFSSSGNE-TPLHNSATISGDGYDSDGSFAPLTPGSLSAAIPAELAGAIPLIDRFQVEGFLRSMQKQIQSSGKRGFFSKRSVGPQVRDKFTFEDMMCFQRDPIPTSLLKISDLVSRAIKLFQIILKYMEVDSSDRVSQTSLDERIELVGKLYKQTLKRPELRDELFAQISKQTRPDRQLLIRAWELMYLCASSMPPSKDIGGYLSEYVHVAHGMNVDSEVQVLALTLALKRSIKAGPRHTIPGREEIEALLTGKKLTTIVFFLDETFEEIAYDMATTVADAVEELAGIIKLSAYSSFSLFECRKIITGSKSPDPGEEYIGLDDKYIGDLLAEFKAAKDRSKGEILHCKLIFKKKLFRESDESVADPMFVQLSYVQLQHDYILGYPVGRDDAAQLSALQILIEIGFIGCPESCTDWTSLLERFLPRQIAITRAKRDWESDILSRYHLMEHLTKDDARQQFLRILRTLPYGSVFFSVRKIDDPIGLLPGRIILGIKRGVHFFRPVPKEYLHSAELRDIMQFGSSTAVFFKMRVAGVLHIFQFETKQGEEICVALQTHIDVMLRRYSKARSAASGSMGDSSSVKPPSVEVYEKRVQDLSKALEESQKNAIRLSEDLHEKKKEQEKMQEELEGLKDSLISEKQILTEVICDRDKLRSLCDERDSALQAALLEKRSMEVRLGKLSQGLENNAKKDLVGTSQMLLKLQDELKRRCEELHVAQETAKRLGNEKQLLEQRIQRLEKKKADEVEVLEKKFEQEGKTLRLRVSELERKLEVVTQDLAVAESTLAVRATDLASLQLKELEELREMKEDIDRKEQTAAILKMQAAQLAELEVLYKDEQVLRKRYFIIEDMKGKIRVFCRLRPLSEKEVVEKERCVLNTFDEFTVEHPWKDDKAKQHIYDHVFGGSATQEDVFEDTRYLVQSAVDGYVCIFAYGQTGSGKTFTIYGSDGPGLTPRATAELFKIIKRDAKFSFSLKAYMVELYQDTLVDLLLPKAKRLKLDIKKDSKGMVSVEVSIASLSTYEELSIIQRGSEQRHTSGTQMEESSRSHLILSIIIESTLQTQSVARGKLSFVDLAGSERVKKSGSSGNQLKEAQSIKSLSALGDVISALSSGGQHIPYRHKLTMLMSDSLGGAKTLMFVISPAESNLDETYSLTYASRVRSIVDASKVSSKEIVRLKKLVAYWKEQAGRRGDDDDFEEIQEERNMRERTDGRHSM
>OUT.Prunus.O.23
MTMDLHPSMAQSVRTGRSSFSSSGNGDTPLHNAAALSGDDYDSDSSLAPATPRTLSMDIPAELAGAIPLIDRFQVEGFLRLMQKQIQSAGKRGFFTKKSVGPQPREKFTFEDMLCFQKDPIPTSLLKISDLVSRATKLFQIILKYMGVDSSDRVTPASLDERVELVGKMYKQTLKRTELRDELFAQISKQTRPDKEYLIKAWELMFLCASSMPPSKDIGGYLSEYVHVAHGVNIDSEVRVLALTLALKRSVKAGPRHTIPGREEIEALLTGRKLTTIVFFLDETFEEITYDMATTVADAVEELAGVIKLSAFSSFSLFECRKVVTGSKSPDPGEEYIGLDDKYIGDLLAEFKAAKDRSKGEILHCKLTFKKKLFRESDEAVADPMFVQLSYVQLQHDYMLGYPVGRDDAAQLSALQILVDIGFVRNPESCTDWNSLLERFLPRQIAITRAKREWEFDILSRYHSMENLTKDDARQQFLRILRTLPYGSVFFSVRKIDDPIGLLPGRIILGIKRGVHFFRPVPKEYLHSAELRDIMQFGSSTAVFFKMRVAGVLHIFQFETKQGEEICVALQTHIDVMLRRYSKARSATSGSTGDLSNFKPSDVEMYEKRVQDLSKAVEESQRNADQLLEELREKQKQEAKLQEDLESLKQSLAFEKQNVTEVTSEHDRLRSSCDEKDKALQAALLEKKGLEGRLAKLSLVAEKNNKTQLGGGN---QNLEDEIKLRSEEVQAKEEIIRRLTDEKLLLEQRIYGIEKTKADEIDFLEKKNEQERKALKLRVLELEKKLEGVNQELAVVTSTLATKNSEIASLQLKELEELREMKEDIDRKEQTAAILRMQGAQLAELEVLYKEEQLLRKRYFTIEDMKGKIRVFCRLRPLNEKEIADKERGTTTSVDEFTVEHPWKDDKLKQHTYDRVFDGNATQQDVFEDTRYLVQSAVDGYVCIFAYGQTGSGKTYTIYGSDAPGLTPRATAELFKIMKRDSKFSFSLKAYMVEVYQDTLVDLLLPKSKRLKLDIKKDSKGMVSVEITVLSISTYDELNIIQRGSERRHVAGTQMEESSRSHLIVSIVIESTLQTQSVARGKLSFVDLAGSERIKKSGSSGSQLKEAQSIKSLSALGDVISSLSSGGQHIPYRHKLTMLMSDSLGGAKTLMFVVSPAESNVDETHSLMYASRVRSIVDPSKVSSKEIMRLKKLVAYWKEQAGRRGDEEDLEEIQEERPVKDRADGRHSM
>OUT.Quillaja.O1.24
MTIDMPPSMAQNVRTSRSSFSSSGNEDTPLHISASVSGDGYDSDSSFAPFTPTTLSMSIPAELSGAIPLIDRFQVEGFLRSMQKQIQSAGKRGFFSKKSVGPQIRDKFTFEDMLCFQKDPIPTSLLKIGDLVSRATKLFQLILRYMGIDSSDRVTPPNLDERVELVGKLYKQTLKRSELRDELFVQISKQTRPERQYLIKAWELMNLCVSSMPPSKDIGAYLSEYVHVAHDVTIDSEIRSIALTLALKRSVKAGPRQTIPGREEIEALLTGQKLTTIVFFLDETFEEITYDMSATVADAVEELAGIIKLSTYSSFSLFECRKFVTGSKSPDPVEEYIGLDDKYIGDLLAEFKAAKDRSKGEILHCKLIFKKKLFRESDEAVADPMFVQLSYVQLQHDYILGYPVGRDDASQLSALQILAEIGFVETPESCTDWNSLLERYLPRQIAITRAKRDWEMDILSRYRSMEHLTKDDARQQFLRILRTLPYGSVFFSVRKIDDPIGLLPGRIILGIKRGVHFFRPVPKEYLHSAELRDIMQFGSSTAVFFKMRVAGVLHIFQFETKQGEEICVALQTHIDVMLRRYSKARSAATGSIGDILNLKSPSVELYERRVQDLSKAVEESQRNAHQLLEELHEKKKQEEEMKEELEGFKESLKASKTNIEEIRRDRDRLRSLCSENDMSLQTAILEKRSLEVRLAKLNLVVENTMKKDPVGENQVLHKLQDDLKLCNEQLHAAEENIKILSNDKLVLEQKISELENLKAEEMTFKEKNFEQECRVLKSRVYDLEKKLEEARQELVVAESTLAAKESELVALQLKELEELREMKEDIDRKEQTAAILKMQGAQLAELEVLYKEEQVLRKRYFTIEDMKGKIRVFCRLRPLSEKEVAEKERAVLTNIDEFTLEHPWRDEKSKQHIYDRVFDGGATQEDVFEDTRYLVQSAVDGYVCIFAYGQTGSGKTFTIYGSENHGLTPRATAELFEILRRDSKYSFSLKAYMVELYQDTLVDLLLPKAKRLKLDIKKDSKGMVSVEATVVSISTMEELNIIQRGSERRHISGTHMEESSRSHLILSVVIESTLQSQSVARGKLSFVDLAGSERVKKSGSSGSQLKEAQSIKSLSALGDVISALSSGGQHIPYRHKLTMLMSDSLGGAKTLMFVVSPAESNLDETYSLMYASRVRSIVDPSKVSSKEIARLKKLVAYWKEQAGRRGEDEDLEEIQEERP-RERTDGRHSM
>OUT.Quillaja.O2.25
MTIDTLPYMAQSVRTSRSSFSSSGNEDTPLHISASVSGDSYDSDVSFAPSTPKSLSMSIPAELAGAIPLIDRFQVEGFLRLMQKQIQSSGKRGFFSRKSVEPQIPEKFTFEDMLCFQKDPIPTSLLKIGDLVSRATKLFQIILKYMGVDSSDRVTPSSLDEQVELVGKLYKQTLKRSELRDELFVQISKQTRPERQYLIKAWELMYLCASSMPPSKDISAYLSEYVHVTHDVTTDSDIRSIALTLALKRSVKAGPRHTIPGREEIEALLTGRKLTTIVFFLDETFEEIMYNMSTTVADAVQELAGIINLSTYSSFSLFECRKVVTASKSPDTGEEYIGLDDKYIGDLLAEFKAAKDRSKGEILHCKLIFKKKLFRESDEPVADPMFVQLSYVQLQHDYILGYPVGGDDAAQLSALQILAEIGFVGTPESCSDWNSLLEQYLPRQIAITRAKREWEMDILFRYGLMEHLTKDDARQQFLRILRTLPYGSVFFSVRKIDDPIGLLPGRIILAIKRGVHFFRPVPKEYLHSAELRDIMQFGSSTAVFFKMRVAGVLHIFQFETKQGEEICVALQTHIDVMLRRYSKTRSAATASIGDISNFKPPNVELYERRVQDLSKAVEESQKNADQLLEELHQKQNQEEKMQEELEVVKESLKADNKNLEEITRDRDRLRSLCNENDMALQAAILEKRSLEARLAKLSLVVENATKTDHVGANQVLHKLQDDLKLQNEELHAAKENIRRLANEKLFLEQKISGLEKKNAEEMAFLEKRFQQEHKALKSQVYGLEKQLEVVRQEF---QSIHAAKESELAALKLKELEELREMKEDIDRKEQTAAILKMQGAQLAEMEVLYKEEQVLRKRYFTIEDMKGKIRVFCRLRPLSENEIFEKERDVLTSIDEFTVEHPWRDDKSKQHIYDRVFDGDATQEDVFEDTRYLVQSAVDGYVCIFAYGQTGSGKTFTVYGSENPGLTPRATAEIFRILKRDSKFSFSVKAYMVELYQDTLVDLLLPKAKRLKLDIKKDSKGMVAVEVTVVSISTMEELSIIHRGSDRRHTSGTQMEESSRSHLILSVVIESTLQSQSVARGKLSFVDLAGSERVKKSGSSGSQLKEAQSIKSLSALGDVISALSSGGQHIPYRHKLTMLMSDSLGGAKTLMFVVSATESNLDESHSLMYASRVRSIVDPSKVSSKEVARLKKLVAYWKEQAGMRGEEEDLEEIQEERHSKERTDGRHSM
