# Supplementary material for: Legume genome structures and histories inferred from Cercis canadensis and Chamaecrista fasciculata genomes
Source: Plant J. 2026 Jun 10;126(5):e70981. doi: 10.1111/tpj.70981 (PMC13252982; doi:10.1111/tpj.70981)
Supplement: Supplementary file 8 — Data S8. Manuscript supplement; Compressed directory of aligned sequences from 36 gene families with members deriving from syntenic blocks from selected species. [file TPJ-126-0-s004.gz › S8_wgd_block_tree/40_wgd_aln_fas/Legume.fam3.01429]

>PAP.Lotus.A.1
-----------------------------------------------------------------------------------------------------------------------------------MAAQFAAEATLRRVHAAQKDDDMPPIEAILAPLEAELKLARQEIAKLQDDKALDRLTKSKEAALVEAERTVKAALAKASMVDDLQKQELMKQIEICQEEKILDKMHRLKVAEVEKLTQTVRELEEAVLAGGAAAAVRDYQRKVQEMEERKTLDRELARAKVSARVAVAVAEWKDADKVMPVKQWLEERRFLQGEMQQLRDKLAIAERTSKSEAQLKEKYQLRLKVLQETLRETSNSINRGTSEGRCVSGPSRRQSLGGADISKLTSGFLPKRTLSFQLKPSVSSSTVLKNAKGTSKSFDGGSRSLERSKILLGKPPSSSFQSSERTKDKEEKDNWKGS-DKPEPPVVDVEDNVPGVLYDLLQKEVLALRKAGHEKDQSLKDKDDAIEMLAKKVDTLTKAMEVEAKKMRREVASMEKEVAAMRIEKEQDSRSKRFSVKGPMSAQHQLVSGRNGARGGLTRSTQ
>PAP.Medicago.A.2
MAEFSGDVG-MEPTVVTPVPLTVSGSFKEGRNSSRRRTSVRPSLDADEFMLLHGSDPVKLELRLEDVRDKDRELSEAQAEIKALKHSERLREKAVEELTEELSKVDGKLKFTENLLESKLEIKKIDEKKASMAAQFAAEATLRRVHAAQKDDDMPPIEAILAPLEAELKLARQEIAKLQDDRALDRLTKSKEAALLEVERSVQVALAKASMVDDLQKQELMKQIEICQEEKILDRMHRLKVAEVEKLTQTVRELEEAVLAGGAAAAVRDYQRKFQEMEERKTLDRELARAKVTARVAVVVAEWKDADKVMPVKQWLEERRFLQGEMQQLRDKLAISDRTAKYEAQLKEKYQLRLKVLQESLRETSNSINRGTSEGKCVSGPSRRQSLGGADISKPNSGFLTKRTSSFQIRSSVSSSSILKNAKGASKSFDGGSRSLERSKILLGKPPSSSFQSSERTKDKEENNNWKGLDDKPDLPLVDTKDNVPGVLYDLLQKEVLGLRKAGHEKDQSLKDKDDAIEMLAKKVDTLTKAMEVEAKKMRREVAVMEKEVAAMRVDKEQETKAKRFSVKSPMSAQQQLVSGRNMSRGGLTRSTQ
>PAP.Phaseolus.phavu_Chr02.3
MAEVSGEAGVEETVATPVAPLAVSGSFKEGKGSSRRRASMRQSLDADEFMLLHGSDPVKVELRLEEVRDKDRELSEAQAEIKALRFSERLREKAVEVLNEELSKVEGKLKLTESLLESKLEIKKIDDKKASMAAQFAAEATLRRVHAAQKDDDMPPIEAILAPLEAELKLARQEIAKLQDDKALDRLTKSKEAALLEAEKTVQIALAKASMVDDLQKQELIKQIEICQEEKILDKMHRLKVAEVEKLTQTVRELEEAVLAGGAAAAVRDYQRKVQEMEERKTLDRELARAKVTARVAVVVAEWKDADKVMPVKQWLEERRFLQGEMQQLRDKLAITERTAKSEAQLKEKYQLRLKVLQESLRETSNSINRGTSEGRCISGPSRRQSLGGADISKLTSGFL-KRSPSTQVRSSVSSSAVLKHAKGTSKSFDGGTRSLERSKILLGKPPSYSFQSSEGTKDREENDNWKGSDDKPDFPTVDTEDSVSGVLYDLLQKEVLSLRKAGHEKDQSLKDKDDAIEMLAKKVDTLTKAMEVEAKKMRREVASMEKEVAAMRVEKEQESRAKRFSVKGPVSAQHQLVSGRNVSRGGLTRSTQ
>PAP.Aeschynomene.A.4
MADVSGDGG-AEAVASTPAPLTVSASFKEGRSSSRRRASMRPSLDADEFMLLHGSDPVKVELRLEEVRDKDRELSEAQAEIKALRLSERLREKAVEELTDELSKVEEKLKLTESLLESKLEIKKIDEKKASMAAQFAAEATLRRVHAAQKDDDMPPIEAILAPLEAELKLARQEIAKLQDDKALDRLTKSKEAALLEAERTVQVALAKASMVDDLQKQELIKQIEICQEEKILDKMHRQKVAEVEKLTQTVRELEEAVLAGGAAAAVRDYQRKVQEMEERKTLDRELARAKVTARVAVVVAEWKDADKVMPVKQWLEERRFLQGEMQQLRDKLAIAERAAKSEALLKDKFQLRLKVLQESLRETPN-INRGTSEGRSASGPSRRQSLGGADISKLTSGLLTKRTSSFQMRSSVSSSTVLKHAKGTSKSFDGGTRSLERSKILLGKPPSYSFQSSEGTKEREENDKWKGSDDKPDFPTVDTEDSVPGVLYDLLQKEVIALRKAGHEKDQSLKDKDDAIEMLAKKVDTLTKAMEVEAKKMRREVAAMEKEVAAMRVEKEQETRAKRFSVKGPVSAQHQLISGRNVTRGGLTRSTQ
>PAP.Lotus.B.5
MAEVSGDGG----GVPTPAPLSVSGSFREGRGSSRRRGARPPSMDADEFMLLHGSDPVKVELRLEEVRDKDRELSEAQAEIKALRHSERLREKAVEELTEELSKVEGKLKLTESHLESKLEIKKIDEKKASMAAQFAAEATLRRVHAAQKDDDMPPIEAILAPLEAELKLARQEIAKLQDDKALDRLTKSKEAALLEAEKTVQVALAKASMVDDLQKQELMKQIEICQEEKILDKMHRLKVAEVEKLTQTVRELEETVLAGGAAAAVRDYQRKVQEMEERKTLDRELARAKVTARVAVVVAEWKDADKVMPVKQWLEERRFLQGEMQQLRDKLAIVERTAKSEAQLKEKYQLRLKVLEDGLRGNSNGSNRSTSEGRSASGPSRRQSFGGADFSKPTSGFLSKRTPSFQLRSSLSSSTVLKHAKGTSKSFDGGSRTLERSKILLGTPPSYSFQSLEENKEREADDNWKGSNDKPDLPTV--EDSVPGVLYDLLQKEVIALRKAGHEKDQSLKDKDDAIEMLAKKVDTLTKAMEVEAKKMRREVASMEKEVAAMRVDKEQENRAKRFSVKGPVSAQHQLISGRNVTRGGLTRSTQ
>PAP.Medicago.B.6
MEEIYGDGG----AVATPAP--FSGSFREGRTSSRRRGARQQSMDADEFMLLHGSDPVKVELRLEEVRDKDRELSEAQAEIKALRHSERLREKAVEELSEELSKVDGKLKLTESLLETKLEIKKIDEKKASMAAQFAAEATLRRVHAAQKDDDMPPIEAILAPLEAELKLARQEIAKLQDDRALDRLTKSKEAALLEAEKTVQFALAKASMVDDLQKQELMKQIEICQEEKILDRMHRQKVAEVEKLTQTVRELEESVLAGGAAAAVRDYQRKVQEMEERKTLNRELGRAKVTARVAVVVAEWKDADKVMPVKQWLEERRFLQGEMQQLRDKLAIVERTAKSEAQLKEKYQLRLKVLEESLRGNSSGSSRSTAEGRSMNGSSRRQSLGGVDISKLTSGFLPKRTPSPQLRSSLSSSSILRSAKGTSKSFDGGSRTLERSKTLLGAPQSYSFQSLEETKEREADDNWKGSGDKPDFPPADTEDSIPSVLYDLLQKEVVALRKAGHEKDQSLKDKDDAIEMLARKVDTLTKAMEVEAKKMRREVASMEKEVAAMRVDKVQENRAKRFSIKGPVSAQNQLISGRNVTQRGLTRSTQ
>PAP.Phaseolus.phavu_Chr03.7
-----------------GAALSVSGSFKEGRGSARRRGVRPPSMDADEFMLLHGSDPVKVELRLEEVRDKDRELSEAQAEIKALRLSERLREKAVEELTEELLKVEGKLKLTESLLESKLEIKRIDEKKASMAAQFAAEATLRRVHAAQKDDDMPPIEAILAPLEAELKLARQEIAKLQDDKALDRLTKSKEAALIEAERTVQFALAKASMVDDLQKQELIKQIEICQEEKILDKMHRQKVAEVEKLTQTVRELEEAVLAGGAAAAVRDYQRKVQEMEERKTLDRELARAKVTARVAVVVAEWKDADKVMPVKQWLEERRFLQGEMQQLRDKLAIVERAAKSEAQLKEKYHLRLKVLEESLRGNSNSSNRSTPEGRSVSG--RRQSLGGADFSKLSSGFLSKRSPSSQLRSSLSSSTVLKHAKGTSKSFDGGTRSLERSKILLGTPPIYSFQSLEETKEREASDNWKGSDDKPDFPTVDSVDSVPSVLYDLLQKEVIALRKAGHEKDQSLKDKDDAIEMLGKKVDTLTKAMEVEAKKMRREVAAMEKEVAAMRVEKEQEYRAKRFSVKGSVSAHQQLISGRNVTRGGLTRSTQ
>CAE.Chamaecrista.chafa_Chr6.8
MEDVSGDGGEVTQTVATPQPLTVSGSFKDGKSSSRRRASMRPSLDADEFMLLHGSDPVKVELRLEEVRDKDRELSEAQAEIKALRLSERLREKAVEELTEELSKVEEKLKLTESLLESKLEIKKIDEKKASMAAQFAAEATLRRVHAAQKDDDMPPIEAILAPLEAELKLARQEIAKLQDDKALDRLTKSKEAALLEAERTVQVALAKASMVDDLQKQELSKQIEICQEEKILDKMHRQKVAEVEKLTQTVRELEEAVLAGGAAAAVRDYQRKVQEMEERKTLDRELARAKVTARVAVVVAEWKDADKVMPVKQWLEERRFLQGEMQQLRDKLSIAERASKSEAQLKEKYQLRLKVLEESLRGPSNGSSRGTSDGRSVSGSSRRQSLGGADISKLTAGFLSKRTPSSQLRSSLSSSSVLRHAKGTSKSFDGGTRSLERGKILLGLPPSYSFQSSEGTKDSEANDNWKGSDDKPEFSTVDTEDSVPAVLYDLLQKEVLALRKAGHEKDQSLKDKDDAIEMLAKKVDTLTKAMEVEAKKMRREVAVMEKEVAAMRVEKEQESRAKRFGVKGPVSAQHQLISGRNVTRGGLTRSTQ
>CAE.Senna.sento_Chr06.9
MEDVSGDGAGAAEAVATPQPLALSGSFKDGRSSSRRRASVRPSLDADEFMLLHGSDPVKVELRLEEVRDKDRELSEAQAEIKALRLSERLREKAVEELTEELSKVEEKLKLTESLLESKLEIKKIDEKKASMAAQFAAEATLRRVHAAQKDDDMPPIEAILAPLEAELKLARQEIAKLQDDKALDRLTKSKEAALLEAERTVQVALAKASMVDDLQKQELVKQIEICQEEKILDKMHRQKVAEVEKLTQTVRELEEAVLAGGAAAAVRDYQRKVQEMEERKTLDRELARAKVTARVAVVVAEWKDADKVMPVKQWLEERRFLQGEMQQLRDKLSIVERAAKSEAQLKDKYQLRLKVLEESLRGTSNGSSRGTTEGRSVSGPSRRQSLGGADISKLTAGFLSKRTPSSQLRSSLSSSTVLRHAKGTSKSFDGGTRSLDRGKLLLGIPPSYSFQSSEGTKDSEANDNWKGSDDKPEFPSVDTEDSVPAVLYDLLQKEVLALRKAGHEKDQSLKDKDDAIEMLAKKVDTLTKAMEVEAKKMRREVAAMEKEVAAMRVEKEQETRAKRFGIKGPVSAQHQLISGR------------
>DET.Sindora.A.10
MADVSSDGGGGMEATPSLQPLTVSGSIREVKSSSRRRASMRPSLDADEFFLLHGSDPVKVELRLEEVRDKDRELSEAQAEIKALKLSERLREKAVEELTEELSKVEEKLKLTESLLESKLEIKKIDEKKASMAAQFAAEATLRRVHTAQKDDDMPPIEAILAPLEAELKLARQEIAKLQDDKALDRLTKSKEAALLEAERTVQVALAKASMVDDLQKQELVKQIEICQEEKILDKMHRQKVAEVEKLTQTVRELEEAVLAGGAAAAVRDYQRKVQEMEERKTLDRELARAKVTARVAVVVAEWKDADKVMPVKQWLEERRFLQGEMQQFRDKLATAERTAKSEAQLKEKYQLRLKVLEESLRGTPNNSNR-TLEGRSVSGPSRRQSLGGADISKLTSGFLPKRSPSFQLRSS-STSSVLKHAKGTSKSFDGGTRSLERSK-LLGTPPNYTFQSSDGIKDSEANENWKGSDDKPEFSTIDREDSVAGVLYDLLQKEVIVLRKAGHEKDQSLKDKDDAIEMLAKKVDTLTKAMEVEAKKMRREVAAMEKEVAAMRVEKEQENRAKRFSAKGPVSAQHQLISGRYVF---------
>DET.Sindora.B.11
MAEVSGDSGTAAEVTPTSQPLLVSGSFKEGKSSSRRRESMRPSLDADEFLLLHGSDPVKVELRLEEVRDKDRELSEAQAEIKALKLSERLREKAVEELTDELSRVEEKLKLTESLLESKLEIKKIDEKKASMAAQFAAEATLRRVHAAQKDDDMPPIEAILTPLEAELKLARQEIAKLQDDKALDRLTKSKEAALLEAERTVQVALAKASMVDDLQKQELVKQIEICQEEKILDKMHRQKVAEVEKLTQTVRELEEAVLAGGKAAAVRDYQRKVQEMEERKTLDRELARAKVTARVAMVVAEWKDADKVMPVKQWLEERRFLQGEMQQLRDKLSIAERTAKSEAQLKEKYQLRLKVLEESLRGTSNNSNR-ALEGRSISGSSRRQSLGGADISKLTSGFLSKKTPSSQLRSSLSSSSVLKHAKGTSKSFDGGTRSLEKSKLLLGRPPNHSFQPSEKTKDTEANDNWKGLDDKPEFTTLDTEDTVPSVLYDLLQKEVLALRKAGHEKDQSLNDKDDAIEMLAKKVDTLTKAMEVEAKKMRREVAAMEKEVAAMRLEKEQENKAKRYGVKGTVSSQTQLISGRNVMRGGLTRSTQ
>CER.Bauhinia.A.12
MAEVSGDGGGSAPAVEVPTPLTVSGSFKEGKSSSRRRASVRPSLDADEFLLLHGSDPVKVELRLEEVRDKDRELSEAQAEIKALKLSERLREKAVEELTEELSKVEEKLKLTESLLESKLEIKKIDEKKASMAAQFAAEATLRRVHAAQKDDDMPPIEAILAPLEAELKLARQEIAKLQDDKALDRLTKSKEAALLEAERTVQVALAKASMVDDLQKQELIKQIEICQEEKILDKMHRQKVAEVEKLTQTVRELEEAVLAGGAAAAVRDYQRKVQEMDERKTLDRELARAKVTARVATVVAEWKDADKVMPVKQWLEERRFLQGEMQQLRDKLAIVERAAKSEAQLKDKYQLRLKVLEESLRGSSNSGNRGTSEGRSISGPSRRQSLGGADFSKLTSGFLSKRTPSSQLRSG--TSSILRHAKGTSKSFDGGTRSLDRSKVLRGTSPSYSFQSCEATKGGDTNDNWKGSDDKPEFPTVDNEDSVPAVLYDLLQKEVLALRKGGHEKDQSLKDKDDAIEMLAKKVDTLTKAMEVEAKKMRREVAAMEKEVAAMRIDKEQENRAKRFAVKAPVSAQHQLVSGRNMTRGGLTRSTQ
>CER.Phanera.A.13
MAEVSGDGGGSAPATEVPTPLTVSGSFKEGKSSSRRRASVRPSLDADEFLLLHGSDPVKVELRLEEVRDKDRELSEAQAEIKALRLSERQREKAVEELTEELSKVEEKLKLMESLLESKLEIKKIDEKKASMAAQFAAEATLRRVHAAQKDDDMPPIEAILAPLEAELKLARQEIAKLQDDKALDRLTKSKEAALLEAERTVQVALAKASMVDDLQKQELIKQIEICQEEKILDKMHRQKVAEVEKLTQTVRELEEAVLAGGAAAAVRDYQRKVQEMEERKTLDRELARAKVTARVATVVAEWKDADKVMPVKQWLEERRFLQGDMQQLRDKLAIAERAAKSEALLKDKYQLRLKVLEESVRGSSNSGNRGTSEGRSISGPSRRQSLGGADFSKLTSGFLSKRTPSSQLRSG--TSSILKHAKGTSKSFDGGTRSLDRSKVLLGTPPSYSIQSCEATKDRETNDSWKGSDDKPEFPTVDTENSVPAVLYDLLQKEVLALRKAGHEKDQSLKDKDDAIEMLAKKVDTLTKAMEVEAKKMRREVATMEKEVAAMRIEKEQGNRAKRFAVKGPVSAQQQLISGRNMTRGGLTRSTQ
>CER.Cercis.cerca_Chr6.14
MAEVSGDGEGFAPAVEVPTPLTVSGSFKEGKSSSRRRASVRPSLDADEFLLLHGSDPVKVELRLEEVRDKDRELSEAQAEIRALRLSERLREKAVEELTEELSKVEEKLKLTESLLESKLEIKKIDEKKASMAAQFAAEATLRRVHAAQKDDDMPPIEAILAPLEAELKLARQEIAKLQDDKALDRLTKSKEAALLEAERTVQVALAKASMVDDLQKQELIKQIEICQEEKILDKMHRQKVAEVEKLTQTVRELEEAVLAGGAAAAVRDYQRKVQEMEERKTLDRELARAKVTARVATVVAEWKDADKVMPVKQWLEERRFLQGEMQQLRDKLAIVERAAKYEAQLKDKYHLRLKVLEESLRGSSNSGNRGTSEGRSSSGPSRRQSLGGADISKLTSGFLSKRTPSSQLRSG--TSSILKHAKGTSKSFDGGTRSLDRSKVLLGTPPSYSFQSCEATKDSDSNDNWKGSDDKPEFPTVDTEDSVPAVLYDLLQKEVLALRKAGHEKDQSLKDKDDAIEMLAKKVDTLTKAMEVEAKKMRREVAAMEKEVAAIRVEKEQENRAKRFAVKGSVSAQHQLISGRNMTRGGLTRSTQ
>CER.Bauhinia.B.15
MAEISGDGGGLAVAVVTPTPLTVSGSFKDGKSSSRRRA-VRPSLDADEFLLLHGSDPVKVELRLEEVRDKDRELSEAQAEIKALKLSERLREKAVEELTEELSKVEEKLKLTESLLESKLEIKKIDEKKASMAAQFAAEATLRRVHAAQKDDDMPPIEAILAPLEAELKIARQEIAKLQDDKALDRLTKSKEAALLEAERTVQVALAKASMVDDLQKQELIKQIEICQEEKILDKMHRQKVAEVEKLTQTVRELEEAVLAGGAAAAVRDYQRKVQEMEERKTLDRELARAKVTARVATVVAEWKDAEKVMPVKQWLEERRFLQGEMQQLRDKLAIMERTAKSEAQLKEKYQLRLKVLEESLRGSSNSGNRGTSEGRSISGPSRRQSLGGADFSKLTSGFLSKRTPSSQVRSG--TSSILKHAKGTSKSFDGGTRSLDRSKVILGAPPSYSFQSCEATKDNDVNDDWKGSDDKPELQTVDTENSVPAVLYDLLQKEVLALRKSSHEKDQSLKDKDDAIEMLAKKVDTLTKAMEVEAKKMRREVSVMEKEVAAMRVEKEQENRAKRFALKGPVSAQQQLISGRNMTRGGLTRSTQ
>CER.Phanera.B.16
MAEVSGDGGGLAVAVVTPTPLTVSGSFKDGKSSSRRRASVRPSLDADEFLLLHGSDPVKVELRLEEVRDKDRELSEAQAEIKALKLSERLREKAVEELTEELSKVEGKLKLTESLLESKLEIKKIDEKKASMAAQFAAEATLRRVHSAQKDDDMPPIEAILAPLEAELKIARQEIAKLQDDKALDRLTKSKEAALLEAERTVQVALAKASMVDDLQKQELIKQIEICQEEKILDKMHRQKVAEVEKLTQTVRELEEAVLAGGAAAAVRDYQRKVQEMEERKTLDRELARAKVTARVATVVAEWKDAEKVMPVKQWLEERRFLQGEMQQLRDKLAIVERTAKSEAQLKEKYQLRLKVLDESLRGSSNSGNRGNSEGRSISGPSRRQSLGGADISKLTSGFLSKRTPSFQLRSG--TSSILKHAKGTSKSFDGGTRSLDRSKVILGTPPSYSFQSSEATKDNDTNDDWKGSDDKPEFQTVDMKDSVPAVLYDLLQKEVLALRKSSHEKDQSLKDKDDAIEMLAKKVDTLTKAMEVEAKKMRREVAVMEKEVAAMRVEKVQENRAKRFAVKGPVSAQHQLISGRNMTRGGLTRSTQ
>CAE.Acacia.A.17
MADISGDGGV------RSLGVTVSGSFKEGKSSSRRRASMRPSLDADEFMLLHGSDPVKVELRLEEVRDKDRELSEAQAEIKALKLSERQREKAVEELTEELTRVEEKLKLTESLLESKLEIKKIDEKKASMAAQFAAEATLRRVHAAQKDDDMPPIEAILAPLEAELKLARQEIAKLQEDKALDRLTKSKEAALLEAERTVQVALAKASMVDDLQKQELVKQIEICQEEKILDKMHRQKVAEVEKLTQTVRELEEAVLAGGAAAAVRDYQRKVQEMDERKTLDRELARAKVTARVAVVVAEWKDADKVMPVKQWLEERRFLQGEMQQLRDKLAIAERAAKSEAQLKEKYHLRLKVIEETMRGTSNSSNRGTSEGRSTSGPSRRQSLGGADMSKLTSGFLSKRSPSFQMRSSLSSSTVLKHAKGTSKSFDGGTRSLERGKLLLGTPPSYPFQSCEATKDVQENNNWKESDDKPEFPIGETGDSVPGVLYDLLQKEVLALRRAGLEKDQNLKDKDDAIEMLAKKVDTLTKAMEVEAKKMRREVAVMEKEVAAMRVEKEQENRAKRFGSKGPVSAQQQLISGRAATRGGLTRSTQ
>CAE.Chamaecrista.chafa_Chr1.18
MAEVSGDGGGMATEEVTPLTVTVSGSFKEGKSSSRRRASVRPSLDADEFLLLHGSDPVKVELRLEEVRDKDRELSEAQAEIKALRLSERLREKAVEELTEELSRVEEKLKLTESLLESKLEIKKIDEKKASMAAQFAAEATLRRVHAAQKDDDMPPIEAILAPLEAELKLARQEIAKLQDDKALDRLTKSKEAALIEAERTVQVALAKASMVDDLQKQELMKQIEICQEEKILDKMHRQKVAEVEKLTQTVRELEEAVLAGGAAAAVRDYQRKVQEMEERKTLDRELARAKVSARVAVVVAEWKDADKVMPVKQWLEERRFLQGEMQQLRDKLAIAERAAKSEAQLKEKYHLRLKVMEETLRGTSNS-SRGTSEGRSPSGPSRRQSLGGADFSKLTSGFLPKRSPSFQLRSSLSSSTVLKHAKGTSKSFDGGTRSLERGKILLGTPPSYSFQSCEGNKDSESNNNWKGSDDKSEFPTVDTEDNVSGVLYDLLQKEVLALRKAGLEKDQNLKDKDDAIEMLAKKVDTLTKAMEVEAKKMRREVAVMEKEVAAMRVEKEQEIRAKRFGLKGPVSAQQQLISGRAATRGGLTRSTQ
>CAE.Senna.sento_Chr11.19
MADVSGDGGA------EPLTVTVSGSFKEGKSSSRRRASVRPSLDADEFLLLHGSDPVKVELRLEEVRDKDRELSEAQAEIKALKLSERLREKAVEELTEELSRVEEKLKLTESLLESKLEIKKIDEKKASMAAQFAAEATLRRVHAAQKDDDMPPIEAILAPLEAELKLARQEIAKLQEDKALDRLTKSKEAALIDAERTVQIALAKASMVDDLQKQELMKQIEICQEEKILDKMHRQKVAEVEKYTQTVRELEEAVLAGGAAAAVRDYQRKVQEMEERKTLDRELARAKVSARVAVVVAEWKDADKVMPVKQWLEERRFLQGEMQQLRDKLAIAERAAKSEAQLKEKYHLRLKVIEETLRGTSNSGNRGTSEGRSTSGPSRRQSLGGADISKLTSGFLSKRIPSSQPRSSLSSSSVLKHAKGTSKSFDGGTRSLERGKILLGTPPSYLFRSCEGMKDSEANNNWKGSDDKPEFPTVESEDSVPGILYDLLQKEVLVLRKAGHEKDQSLKDKDDAIEMLAKKVDTLTKAMEVEAKKMRREVAVMEKEVAAMRVEKDQDNRAKRFGVKGPVSAQQQLISGRHSSAL-------
>OUT.Arabidopsis.O.20
----------------MSPSLAISASYREGGKGMSRRRSMRPSFDANEFMLLHGSDPVRIELRLEEVRDKDRELSEGQAEIKALRLSERQREKAVEELTEELGKMAEKLKLIENLLESKLEIKKIEEKKASMAAQFAAEASLRRVHAAQKDDDMPPIEAILAPLEAELKLSRQEIAKLQDDKSLDRLTKSKEAALLDAERTVQSALAKASMVDDLQKQELMKQIEICQEERIIDKMHRQKVAEVEKLMQSVRELEEAVLAGGAAAAVRDYQRKFQEMEERKILERELARAKVNARVATVVAEWKDSDKVMPVRQWLEERRFLQGEMQQLRDKLAIADRAAKSEAQLKEKFLLRLRVLEESLKGPTSSSSRGTSVGRSSSGPTRRQSLGGAESPKITSGSLIKRTPSSQLRSLASASTVLKHAKGTSRSFDGGTRSLDRSKVLIGPRSNFPLKSSEGTSRGESPSSIKGEESAD---KATNNDSVPGVLYDLLQKEVITLRKAAHEKDQSLRDKDEAIEMLAKKVETLTKAMDVEAKKMRREVAVMGKEVAAMRVVDQQDSKTRRLSSKG--TA--QLLSGRVSGRIGMTRSTQ
>OUT.Arabidopsis.O.21
------------TARISSPSLTMSSSFREGGKGLTRRRSMKPSFDANEFILLHGSDPVKVELRLEDVRDKDRELSESQAEIKALRLSERQREKAVEELTEELGKMSEKLKLTENLLDSKLEIKKIEEKRASMAAQFAAEATLRRVHAAQKDDDMPPIEAILAPLEAELKLARHEIVKLQDDRALDRLTKSKEAALLDAERTVQSALAKASMVDDLQKQELMKQIEICQEERILDKLHRQKVAEVEKFTQTVRELEEAVLAGGTAAAVRDYQRKFQEMEERRILDRELARAKVSARVATVVAEWKDGDKVMPVKQWLEERRFLQGEMQQLRDKLAIADRAAKSEAQLKEKFQLRLRVLEESLRGPSSSGNRSTPEGRSMSGPSRRQSLGGADIPKLTSGFFSKRSPSSQFRSLASTSTILKHAKGTSRSFDGGSRSLDRSKVLTEPRSKFPLQSSEGTSGGGSPNSTKQDSEKA---AGTNNDSVPGVLHDLLQKEVITLRKAANDKDQSLRDKDEAIEMLAKKVETLTKAMEVEAKKMRREVAAMEKEVSAMRVDNGSDSRTRRHSSKGASTA--QLLSGRGSGRMGMTRSTQ
>OUT.Arabidopsis.O.22
MSDVSGDGDLSATVTEHYPSLTVSASYKEGKSSSKRRP-IRPSFDANEFILLHGSDPVKVELRLEEVRDKDRELGEANAEIKALRLSERQREKAVEELTEELTKLDEKLKLTESILESKLEIKKIEEKKASMAAQFAAEATLRRVHAAQKDDDMPPIEAILAPLEAELKLARSEIGKLQEDRALDRLTKSKEAALLEAERTVEAAMAKAAMVDDLQKQELMKQIEICQEEKILDRMHRQKVAEVEKLTQTVRELEEAVLAGGAAAAVRDYQRKFQEMEERKTLDRELARAKVTARVATVVAEWKDGDKVMPVKQWLEERRFLQGEMQQLRDKLAITDRAAKSEAQLKEKFQLRLKVLEETLRGTSSSATRNTPEARSMSGPSRRQSLGGAELQKFTSGALSKKAPASQMRHSINSTSVLKNAKGTSKSFDGGTRSVDRGKALLGPG-NYSFKATDDSKEAESGNGWKESEEKPEDPEAATEDSVPGVLYDLLQKEVVSLRKASNEKDQSLKDKDDAIEMLAKKVETLTKAMEVEAKKMRREVAAMEKEVAAMRVEKDQDARAKRFSSKSPSTA--QILAGRAAGRGGLTKSTQ
>OUT.Arabidopsis.O.23
MSDVSADGGSAEQATTPYPSLTVSASYKE-KSSGRRRP-VRPSFDANEFILLHGSDPVKVELRLEEVRDKDRELSEANAEIKALRLSERQREKACEELTDELAKLDGKLKLTESLLQSKLEIKKIEEKKASMAAQFAAEATLRRVHAAQKDDDMPPIEAILAPLEAELKLARSEIGKLQEDRALDRLTKSKEAALLDAERTVETALAKAALVDDLQKQELMKQIEICQEEKILDRMHRQKVAEVEKLTQTVRELEEAVLAGGAAAAVRDYQRKFQEMEERKTLDRELARAKVTARVATVVAEWKDGDKVMPVKQWLEERRFLQGEMQQLRDKLAISDRAAKSEAQLKDKFQLRLRVLEETLRGTSSISIRNTPEGRSMSGPSRRQSIGGSDLQKFASGFLSKKTPMRNSFTS-NSTSVLKNAKGTSKSFDGGTRSLDRGKALLGPG-NYSFKACDETKESESPNTWKESEEKPELPAPATEDNVPGVLYDLLQKEVVALRKSSHEKDQSLKDKDDAIEMLAKKVETLTKAMEVEAKKMRREVAAMEKEVAAMRVDKDQDNRAKRSSTKPSSTA--QILAARAAGRSGLTRSTQ
>OUT.Prunus.O.24
MDEVSGDGGTTPVAEFSPPPLTVSGSFKEGKSSSRRRGFMRPSMDGDEFILLHGSDPVKVELRLEEVRDKDRELGEAQAQIKALKLSERAREKAVEELTDELSKVEEKLKLTESLLESKLEIKKIDEKKASMAAQFAAEATLRRVHAAQKDDDMPPIEAILAPLEAELKLARQEIAKLQDDKALDRLTKSKEAALLEAERTVQVALAKASMVDDLQKQELMKQIEICQEEKILDKMHRQKVAEVEKLTQTVRELEEAVLAGGAAAAVRDYQRKFQEMEERKTLDRELARAKVTARVAVVVAEWKDADKVMPVKQWLEERRFLQGEMQQLRDKLAITERAAKSEAQLKEKYHMRLKVLEESVRGSSSSTNRSTAEGRSTSGPSRRQSLGGADIPKLTSGYLSKRTPVRSLSSS--TSSVLKHAKGTSKSFDGGTRSLDRGKLLLGTSPSFSVQSCEGTKDGEAQNNWKGSDDKPEFSTVDIEDSVPGVLYDLLQKEVVALRKAGHEKDQSLKDKDDAIEMLAKKVDTLTKAMEVEAKKMRREVAAMEKEVAAMRVDKEHENRAKRFGAKGSVSA--QVLSGRGLARGGLTRSTQ
>OUT.Vitis.O.25
---------NEAVYVVSTPPLTVSQSFKEGKGSSRRRASVRPSLDADEFILLHGSDPVKVELRLEEVRDKDRELGEAQAEIKALRFSERLREKAVEEITEELSKVEEKLKLTESLLESKLEIKKIDEKKASMAAQFAAEATLRRVHAAQKDDDMPPIEAILAPLEAELKLARQEIAKLQDDKALDRLTKSKEAALLEAERTVQVALAKASMVDDLQKQELMKQIEICQEEKILDKMHRQKVAEVEKLTQTVRELEEAVLAGGAAAAVRDYQRKVQEMEERKTLDRELARAKVTARVAVVVAEWKDADKVMPVKQWLEERRFLQGEMQQLRDKLAITERTAKSEAQLKEKYHLRLKVIEESLRGSSNSNNRSTPEVRSVSGPSRRQSLGGADISKFIPGFLSKRTPTSQLRSSLSSSSVLRHAKGTSKSFDGGTRSLDRGKVLLGTLPNYALQSCDATKDIEVHDAWKGSDEKPEFPVVDTEDSVPGVLYDMLQKEVVSLRKAGHEKDQSLKDKDDAIEMLAKKVDTLTKAMEVEAKKMRREVAAMEKEVAAMRVEKDHENRAKRFGSKGPVNT--QLLPGRNIARGGLTRSTQ
>OUT.Quillaja.O1.26
-------AEGMSAALTPPQPVMVSGSFKEGKSSSRRRPSVRPSLDADEFMLMHGSDPVKLELRLEEVRDKERELGEAQAEIKALRFSERLREKAVEELTEELSRVDEKLKLTESLLESKLEIKKIDEKKASMAAQFAAEATLRRVHAAQKDDDMPPIEAILAPLEAELKLARQEIAKLQDDKALDRLTKSKEAALLEAERTVQVALAKASMVDDLQKQELMKQIEICQEEKILDKMHRQKVAEVEKLTQTVRELEEAVLAGGAAAAVRDYQRKVQEMEERKTLDRELARAKVTARVAVVVAEWKDADKVMPVKQWLEERRFLQGEMQQLRDKLAISERTAKSEAQLKEKYHLRLKVLEESLRGIPNSSGRSTSDGRNISGPSRRQSLGGADMTKLTSGFLSKRLPSFQLRSQSSSSAVLKHAKGTSKSFDGGTRSLDRSKILLGAGPNFSFQSCEGIKDNEENNNWKEADDKPEFPMADAEDSVPGVLYDLLQKEVIALRKAGHEKDQGLKDKDDAIEMLAKKVDTLTKAMEVEAKKMRREVAAMEKEVAAMRVDKEHENRAKRFGAKGPVSS--QLLPGRNVAR-GLTRSTQ
>OUT.Quillaja.O2.27
-MEVSRRTEWMGATPTPPQPLTVSGSFKEGKSSSRRRASVRPSFDADEFLLLHGSDPVKLELRLEEVRDKERELGEAQAEIKALRFSERLREKAVEEITEELSRVEEKLKLTESLLESKLEIKKIDEKKASMAAQFAAEATLRRVHAAQKDDDMPPIEAILAPLEAELKLSRQEIAKLQDDKALDRLTKSKEAALLEAERTVQVALAKASMVDDLQKQELMKQIEICQEEKILDKMHRQKVAEVEKLTQTVRELEEAVLAGGAAAAVRDYQRKVQEMEERKTIDRELARAKVTARVAVVVAEWKDADKVMPVKQWLEERRFLQGEMQQLRDKLAISERTAKSEAQLKEKYHLRLKVLEESLRGTPNSSGRSTSEGRNLSGHSRRQSLGGADIPKLTSGFLSKRSPSFQMRSQSSTSTVLKHAKGTSKSFDGGTRSLDRSKILLGAGPNLSFQPCDGIKDTEANNNWKEADDKPEFPVADTEDSVPGILYDLLQKEVVALRKAGHEKDQSLKDKDDAIEMLAKKVDTLTKAMEVEAKKMRREVSAMEKEVAAMRVEKEHENRAKRFGTKGPVSA--QLLPGRTLARGGLTRSTQ
