# Supplementary material for: Legume genome structures and histories inferred from Cercis canadensis and Chamaecrista fasciculata genomes
Source: Plant J. 2026 Jun 10;126(5):e70981. doi: 10.1111/tpj.70981 (PMC13252982; doi:10.1111/tpj.70981)
Supplement: Supplementary file 8 — Data S8. Manuscript supplement; Compressed directory of aligned sequences from 36 gene families with members deriving from syntenic blocks from selected species. [file TPJ-126-0-s004.gz › S8_wgd_block_tree/40_wgd_aln_fas/Legume.fam3.01639]

>PAP.Lotus.B.1
-----------------------AGLLHEMLRSAKTGDSKSTWKVLIMDKLTVKIMSHSCKMADITDEGVSLVEDIYKRRHPLPTMDAIYSIQPTKEIIMFLSDMSGRKPLYRKAFVFFSSPIARELVMDIKKDALVLPRIGALREMLEYFAIDSQGFITERALEELYGDEEARKAVACLVMATRIASVFASLREFPFVRFRAAKSLDPTTVTTLHELIPTKLAAGVWDCLMKYKKSIPFPQTETCELLIIDRTIDQIAPVIHEWTYDAMCHDLLMEGKYVHEVPGKNGGPPERKEVLLEDHDPIWLELRHAHIADASERLHEKMTSFISKKAAQIQHGSRGNGEMSTRDLQKMVQALPQYSEQIDKLSLHVEIAGKIRIIRESGLRELGQLEQDLVFGDAGMKDVIKFLTMKEDTSREKLRLLMILAAMYPEKFEGEKGLLLKVAKLTNEDAIAINLRMLGGEPETKKTLTGGFALKFDMHKKKRAARKDRS-DEETWQLSRFYPIIEELIEKVSKNELPKEDYPCIDPSPSFHGTSLAGPVIQIPPAHSMRSRRTPTWARPRGSDDGYSSDSVLKHASSDFKKMGQRIFIFIVGGATRSELRICHKLSGKLRREVILGSSSIDDPAQYITKLKMLSVQELSLDDLQI
>PAP.Phaseolus.phavu_Chr03.2
MSMSDSDSSSYGADSRSLKQVSRERLLHEMLRSAKTGDSKSTWKVLIMDKLTVKIMSHSCKMADITDEGVSLVEDIYKRRQPLPAMDAIYFIQPTKDITMFLSDMSGRKPLYRKAFVFFSSPIARELVMEIKKDAQVLPRIGALREMLEYFTIDTQGFITERALEELFGDEENRKAVACLVMATRIATVFASLREFPFVRFRAAKSLDATTMTTFHDLISTKLAAGVWDCLMKYKKTIPFPQTETCELLIIDRTIDQIAPLIHEWTYDAMCHDLLMEGKFVHEVPSKTGGPPERKEVLLEDHDPIWVELRHAHIADASERLHEKMTSFISKKAAQIQHGSRGSGEMSTRDLQKMVQALPQYSEQIDKLSLHVEIAGKIRIIRESGLRELGQLEQDLVFGDAGTKEVIKFLTTNEDTTREKLRLLMILASIYPEKFEGEKGLLMKVARLTDDDAIAINLRMLEGEPDTKKTSMSSFALKFDMHKKKRAARKDRSGEEETWQLSRFYPIIEELIEKVSKNELSKQDYPCLDPSPSFHGTPLAGPVNHHPPAHSMRSRRTPTWAKPRGSDDGYSSDPVLRHASSDFKKMGQRIFVFIVGGATRSELRTCHKLTGKLRREVILGSSSIDDPAQYITKLKMLTAQEPSLDDLQI
>PAP.Medicago.B.3
MSLSDDSSSSYGGEYKNLKQISRERLLHEMLRSAKTGDSKSTWKVLIMDKLTVKIMSHSCKMADITDEGVSLVEDIYKRRQPLPTMDAIYFIQPTREVIMFLSDMSGRKPLYRKAFVFFSSPIARELVMEIKKDTLVLPRIGALREMLEYFAIDSQGFITERALEELFGDEENRKAVACLVMATRIASVFASLREFPFVRFRAARSLDANTMTTFHDLIPTKLAAGVWDCLMKYKKSVPFPQTETCELLIIDRTIDQIAPVIHEWTYDAMCRDLLMEGKYVHEIPGRNGGPPERKEVLLEDHDPIWLELRHAHIADASERLHEKMTNFISKKAAQIQHGSRGSGEMSTRDLQKMVQALPQYSEQIDKLSLHVEIAGKVSIIRETGLRELGQLEQDLVFGDAGMKDVIKFLTTKEDTSREKLRLLMILAAIYPEKFEGEKGLLMKVAKLTNDDAIAINLRVLGGEPDAKKTSTSGFGLKFDMHKKKRAVRKNRA-EEETWQLSRFYPIIEELIEKVSKNELSKEDYPCLDPSPSFHGTPYAGSVTQNPPAHSIRSRRTPTWARPRGSDDGYSSDSVLKHSSSDFKKMGQRIFIFIVGGATRSELRICHKLTGKLKREVILGSSSIDDPAQFITKLKMLTAQELSLDDLQI
>PAP.Aeschynomene.B.4
MSMSDSDSSSYGGDYKNFRQISRDRLLQEMLRSAKTGDSRSTWKVLIMDKLTVKIMSHSCKMADITDEGVSLVEDIFKRRQPLPSMDAIYFIQPTREVIMFLSDMSGRTPLYRKAFVFFSSPISRELVMEIKKDALVLPRIGALREMLEYFAIDTQGFITERALEELFGDEENRKAVACLVMATRIATVFASLREFPTVRFRAAKSLDATTMTTFRDLIPTKLAAGVWDCLMKYKKTVPFPQTETCELLIIDRTVDQIAPVIHEWTYDAMCHDLLMEGKYVHEVPGKNGGLPEKKDVLLEDHDPIWLELRHAHIADASERLHEKMTNFISKKAAQIQHGSRGSGEMSTRELQKMVQALPQYSEQIDKLSLHVEIAGKIRIIRESGLRELGQLEQDLVFGDAGMKEVIKFLTTNEDATREKLRLLMILATIYPEKFEGQKGLLMQVARMTDDDMIAINLRMLVGQPDAQKTSTSSFALKFDMHKKKRAARKDRTGEQETWQLSRFYPIIEELIEKLSKNELSKEDYPCLDPSPTVHGSPYA-SVVQNPPAHSMRSRRTATWARPRGSDDGYSSDSVLKHASSDFKKMGQRIFIFIVGGATRSELRVCHKLTGKLKREVILGSSSIDDPAQFITKLKMLSAQELSLDDLQI
>PAP.Lotus.A.5
MSMSDSDSSSVAADYKYFKQITRDRLLHEMLRSIKTGDSKSTWKVLIMDKLTLKIMSHTCKMADLNEEGISLVEDIYKRRQPFPTMDAVYFIQPTKEVVMFLSDMSGKAPLYRKAFVFFSSIISRELVMDIKRDSRTLSRLGALREMLEYFAIDSQGFITERALEELFGDEENYKGVACLLMARRIATVFASLREFPSVRFRAAKSLDATTMTTFRDLIPTKLAAGVWDCLMKYKKTIPFPQTETCELLILDRSIDQIAPVIHEWTYDAMCHDLLLEGKYVHEVPGKDGGPPERKEVLLEDHDPVWLELRHAHIADASERLHEKMTNFVSKKAAQIQHGSRNSGEMSTRDLQKMVQALPQYSEQIGKLSLHVEIAGKIRIIRESGLRELGQLEQDLVFGDATMKDVIKFFTTNEDISREKLRLLMILAAIYPEKFEGEKGMLMKVAKLTDEDICAVELRMLGVQPNTKKSSTRTFGLKFDMNKKTRAARKERPGEEEKWQLSRFYPIIEELIEKLTKNELSKVDYPCLDPSPSFHSSPLAGSLNENH--HSMRSRRTPTWARPRGSDDGYSSDSVLRHASSDFKKMGRRIFVFIVGGATRSELRACHKLSGKLRREIILGSSSLDDPAQFITKLKTLTTHELSLDDLQI
>PAP.Medicago.A.6
MSMSDSDSSSGGADYQNFKQITRDRLLHEMLRSTKTGDSKSTWKVLIMDKLTIKIMSNSCKMADITDEGVSLVEDIYKRRQPLPTMDAIYFIQPTKEIIMFLSDMAGRAPLYRKAFVFLSSPISRELVLDIKKDPRVLSRLGALREMLEYFAIDCQGFITERALEDLFGNEENRKGVACLAMATRIATVFASLREFPSIRFRAAKSLDATTMTTFRDLVPTKLAAGVWDCLTKYKKTIPFPQTETCELLIIDRSIDQIAPVIHEWTYDAMCHDLLMEGKYVHEVPAKAGGLPERKEVLLEDHDPVWLELRHAHIADASERLHAKMTSFISKKAAQL--GSRSSSEMSTRDLQKMVQALPQYSEQIDKLSLHVELAGKISIIRESGLRELGQVEQDLVFGDATMKDVIKFLTMKEDTTREKLRLLMILAAVYPEKFDGEKGLLMKVARLTDEDMTIVNLRMLGGQPDTKKRLTGAFGLKFDIQKKKRAARIERPGEEEKWQLSRFYPIIEELIEKLTRNQLSKEDYPCLDPSATFHSSPFAGTLHQNP--HSMRSRRTPSWAKPRGSDDGYSSDSVLRHASSDFKKMGQRLFVFIVGGATRSELRACHKLTRKLNREIILGSSSLDDPAQFITKLKMLTTHELTLDDIQI
>PAP.Phaseolus.phavu_Chr02.7
MSMSDSDSSSYVSDCKSFKLISRERLLHEMLRSTKTGDSKSTWKVLIMDKLTVKIMSHSCKMTDITDEGVSLVEDIYKRRQPLPSMDAIYFIQPTREVIMCLSDMSGRTPLYRKAFIFFSSSISRELVMDIKKDSKVLSRLGALRELLEYFPIDSQGFITERALEELFGDEENYRGVTCLVMAKRIATVFASLREFPSVRFRAAKSLDATTMTTFRDLIPTKLAAGVWDCLMRYKKSIPFPQTETCELLILDRSVDQITPVIHEWTYDAMCHDLLMEGKYVHEVPGKSDGPPERKEVLLEDHDPIWLELRHAHIADASERLHEKMTNFVSKKAAQIQHGSKGSGDMSTRDIQKMVQALPQYSEQIDKLSLHIEIAGKIRTIRESELRELGQLEQDLVFGDATTKDVIKFFTTKEDITHEKLRLLMILASVYPEKFEGEKGLLMRLAKLTEEDMSVVHLRMLGGQPVAKKSVTSAFGLKFEIRKKKRAARKERPGEEEKWQLSRFYPIIEEIIENLTRNELSKEDYPCLDPSPSYHGSPFSGPVNQNP--HSMRSRRTPTWARPRGSEDGYSSDSVLRHASSDFRKVGQRIFVFIVGGATRSELRVCHKLTEKLKREIILGSSSIDDPEQFITKLKMITTHELSLDDIQI
>PAP.Aeschynomene.A.8
MSMSDSDSSSFAAEYKNFKQLTRDRLLHEMLRSAKTGDSKSTWKVLIMDKITVKIMSHSCKMADITDEGVSLVEDIYKRRQPLPSMDAIYFIQPTKEVIMFLSDMSGKKPLYRKAFVFFSSTISRELVMEIKQDARVLPRIGALREMLEYFAIDSQGFITERALEELFGDEENYKGVACLLMAKRIATVFASLREFPSVRFRAAKSLDANTVTTFRDLIPTKLAAGIWDCLMKYKKTIPFPQTETCELLILDRPIDQIAPVIHEWTYDAMCHDLLMEGKYTHEVPGKAGDPPQKKDALLEDHDPIWFELRHAHIADASERLHQKMTSFVSKKAAQIQHGSRDNNEMSTRDLQKMVQALPQYSEQIDKLSLHVEIAGKIRIIRETGLRELGQLEQDLVFGDAGTKDVIKFLTMKEDTTPEKLRLLMILASVYPEKLEGEKGQLMKLAKLTDEDITALNYRMLGGQPDTKKSLTATFGLKFDIHKKKRAARKDRAGEEEMWQLSRFYPIIEELIEKLTKNRLPREDYPCLDPSPSYHGTPFSGPGSSSLSAQSMRSRRTPTWARPRGSDDGYSSDSVLRHASSDFKKMGQRIFVFIVGGATRSELRACHKLSGKLKREIILGSSSLDDPAQFIAKLKMMTTHELSLDDIQI
>CER.Bauhinia.A.9
MSISDSESSSYGGDVKNFKQISRERLLQEMLRSAKTGDSKSTWKVLIMDKLTVKIMSHSCKMADITDEGVSLVEDIYKRRQPLPTMDAIYFIQPTREVIMFLSDMSGKAPLYRKAFVFFSSPISKELVMEIKKDTRVLTRIGALREMLEYFAIDSQGFITERALEELFGDEETHRGVVCLVMATRIATVFASLREFPFVRFRAAKSLDATTMTTFRDLIPTKLAAGVWDSLMKFKKTIPFPQTETCELLILDRSIDTIAPIIHEWTYDAICHDLLMEGKYVHEVPGKTGSPPEKKEVLLEDHDPIWLELRHAHIADASERLHEKMTNFVSKKAAQIQHGSRDSGDLSTRDLQKMVQALPQYSEQIDKLSLHVEIAGKIRIIRDLGLRELGQLEQDLVFGDAGMKDVIKFLTTKEDTTREKLRLLMILAAIYPEKFDGEKGLLMKVAQLTSEDMNAVTLRLLGVQPDTKKTLTSTFSLKFDVHKKKRAVRKDRSGEEETWQLSRFYPIIEELIEKLGKNELSKEDYPCLDPSPTFHSMPFAGSLNQTPVAHSMRSRRTPTWARPRGSDDGYSSDSVLRHASSDFKKMGQRIFVFIVGGATRSELRVCHKLTGKLKREVILGSSSLDDPAQFITKLKMLTVQELSLDDLQI
>CER.Phanera.A.10
-----------------------------MLRSAKAGDSKLIWKVLIMDKLTVKIMSHSCKMADIMDEGVSLVEDIYKRRQPMPGMDALYFIQPTREVMMFLSDMSGRAPLYRRAFVFFSSPISKELVMEIKKDTM----------MLEYFAIDSQGFITERALEELFGDEETYKGVVCLVMATRIATVFASLR---------------------------------------------------------------IAPVIHEWTYDAMCHDLLMEGKYVHVVPGKTGSPPEKKEVLLEDRDTIWLELRHAHIADASERLHEKMTNFVSKKAAQIQHGSRDSGDLSTRDLQKMVQALPQYSEQIDKLSVHVEIAGKIRIIRDLGLRELGQLEQDLVFGDAGMKDVIKFLTTKEDTTREKLRLLMILAAIYPEKFDGEKGLLMKLAQLTSEDMNAVSLRLLGVQPDTKKTVTGSFALKFDVHKKKRAVRKDRSGEEETWQLSRFYPIIEELVEKLGKNELSKEDYPCLDPSPTFHSTPFAGSLNQIPTAHSMRSRRTSTWARPRGSDDGYSSDSVLRHASSDFR-MGQRIFVFIVSGATRSELRVCHKLTDILKREVILGSSSLDDPVQFITKMKMLTIQELSLDDLQI
>CER.Cercis.cerca_Chr6.11
MSMSDSESSSYGGDNKNFRQISRERLLQEMLRSAKTGDSKSTWKVLIMDKLTVKIMSHSCKMADITDEGVSLVEDIYKRRQPLPTMDAIYFIQPTREVIMFLSDMSGRAPLYRKAFVFFSSPISKELVMEIKKDTRVLTRIGALREMLEYFAIDSQGFITERALEELFGDEETHKAVVCLVMATRIATVFASLREFPFVRFRAAKSLDATTMTTFRDLIPTKLAAGVWDCLMKFKKTIPFPQTETCELLILDRSIDQIAPVIHEWTYDAMCHDLLMEGKYVHEVPGKTGSPPEKKEVLLEDHDPIWLELRHAHIADASERLHEKMTNFVSKKAAQIQHGSRDSGDLSTRDLQKMVQALPQYSEQIDKLSLHVEIAGKIRIITDLGLRELGQLEQDLVFGDAGMKDVIKFFTTKEDTTREKLRLLMILAAIYPEKFDGEKGLLMKVARLTSEDMNAVSLRLLGVQPDTKKSVTGAFALKFDMHKKKRAVRKDRSGEEETWQLSRFYPIIEELIEKLSKNELSKEDYPCLDPSPTFHGTPFAGSVNQTPPAHSMRSRRTPTWARPRGSDDGYSSDSVLRHASSDFKKMGQRIFVFIVGGATRSELRVCHKLTGKLKREVILGSSSLDDPAQFLTKLKMLTVQELSLDDLQI
>CER.Bauhinia.B.12
MSMSDSESSSYGGDYKNFKQISRERLLNEMLRSAKTGDSKSTWKVLIMDKLTVKIMSHSCKMADITEEGVSLVEDIYKRRQPLPSMDAIYFIQPTREVIMFLSDMSGKAPLYRKAFVFFSSPISKELVMEIKKDTRVLTRIGALREMLEYFAIDSQGFITERALEELFGDEETHKGVICLVMAARIATVFASLREFPFVRFRAAKTLDATTMTTFRDLIPTKLAAGVWDCLMKFKKTIPFPQTETCELLILDRSIDQIAPVIHEWTYDAMCHDLLMEGKYVHEVPGKTGSPPEKKEVLLEDHDPIWLELRHAHIAHASERLHEKMTNFISKKAAQIQHGSRDSGDLSTRDLQKMVQALPQYSEQIDKLSLHVEIAGKIRIIRDLGLRELGQLEQDLVFGDAGMKDVIKFLTTKEDTTREKLRLLMILAAIYPEKLDGEKGLLMQVARLTSEDMNAVSLRLLGVQPDTKKSLTGPFALKFDMHKKKRAVRKDRSGEEETWQLSRFYPVIEELIEKLSKNELSKEDYPCLDPSPTFHGTPFAGSVNQTPPAHSMRSRRTPTWARPRGSDDGYSSDSVLRHASSDFKKMGRRIFVFIVGGATRSELRVCHKLTGKLNREVILGSSSLDDPAQFITKLKMLTLQELSLDDLQI
>CER.Phanera.B.13
MSISDSESSSYGGDYKNFKQISRERLLHEMLRSAKTGDSKSTWKVLIMDRLTVKIMSHSCKMADITEEGVSLVEDIYKRRQPLPSMDAIYFIQPTREVIMFLSDMSGRAPLYRKAFVFFSSPISKELVMEIKKDTRVLTRIGALREMLEYFAIDSQGFITERALEELFGDEETQKGVVCLVMAARIATVLASLREFPFVRFRAAKSLDATTMTTFRDLIPTKLAAGVWDCLMKFKKTVPFPQTETCELLILDRSIDQIAAVIHEWTYDAMCHDLLMEGKYVHEVPGKTGSPPEKKEVLLEDHDPIWLELRHTHIADASERLHEKMTNFISKKAAQIHHGSRDNGDLSTRDLQKMVQALPQYSEQIDKLSLHVEIAGKIRIIRDQGLRELGQLEQDLVFGDAGMKDVIKFLTTKEDTTREKLRLLMILAAIYPEKFDGEKGLLMKVARLTSEDMNAVGLRLLGVQPDTKKSLTGPFALKFDMHKKKRAVRKDRSGEEETWQLSRFYPIIEELIEKLSKNELSKEDYPCLDPSPTFHGTPFTGSINQTPPAHSMRSRRTPTWARPRGSDDGYSSDSVLRHASSDFKKRGQRIFVFIVGGATRSELRVCHKLTGKLNREVILGSSSLDDPAQFITKLKMLTVQELSLDDLQI
>CAE.Chamaecrista.chafa_Chr1.14
MSFSDSESSSSGGEYKDLKQMSRERLLYEMLRSAKAGDSKSAWKVLIMDKLTVKIMSCSCRMADITDEGVSLVEDIYKRRQPLPSMDAIYFIQPTKEVAKFLSDMSGKTPLYRKAFIFFSSPISKNLITVIKKDITVLPRIGALKEMLEYFAIDSQGFITETALEELFGDEENRSVVACLEMASRIATVFVSLREFPFVRFRAARSLDATTMTTFRDLIPTKLAAGVWDCLMKHKKTIPFPQIETCELLILDRSIDQIAPLIHEWTYDAMCHDLLLEGKYVHEVPGANGDAPEKKEVLLEDHDHIWLELRHAHIADASERLHDKMTGFVSKKAAQVQHCFRDSGDLSTRDLRKMVDALPQFSEQMDKLSLHIEIAGKIRTIRELGLMELGKLEQDLVFGDAGIKEAIKFLTTNEDTTPEKLRLLLILAAIYPEKFEGEQGSLMKVAKLTSEYLNVVKLRLLGVQPETTKSSTGSFSLKFDSHKKKRAARKDRPGEAQTWQLSRFYPIIEELVEKLSKNELPKEDYPCLEPSPTFHSITIAESMYQNQTPQSMRSRRAPTWARPRGSEDGYSSDSVLRRSSSDARKMGQRIFVFIVGGATRSELRACHKLTGKLRRQVILGSSSLDDPAQFITKLKMLTEPELSLDDLEI
>CAE.Senna.sento_Chr11.15
MSLSDSESSSGGGDYKTLRQITRGRLLYEMLRAAKTGDSKSTWKVLIMDKLTVKIVSHSCKMDDITDEGVTLVEDIFKRRQPLPTMDAIYFVQPTREIIIFLSDMSGKAPLYRKAFVFFSSAISKDLIADIKKDTM----------MLEYFAIDSQGFITDKVLEELFGEEGNQRSIVCLEMASRIATVFASLREFPLVRFRAARTLDATTMTTFRDLIPTKLAAGVWDYLMKYRKTLPFPEIETCQLLILDRSIDQIAPVIHEWTYDAMCHDLLLEGKYVHEVPSKNGSELEKKEVLLDDHDPIWLELRHAHIADASERLHEKMTNFVSKKAAQIQHGFRDSGELSTRDLQKMVHALPQYSEQIDKLSLHVEIAGKIRIIRELGLMEIGQLEQDLVFGDAGIKEVIKFLSTNQDSTCEKLRLLMILAAIYPEKFEGEMGALMKVAKLTSEDMDAVNLKMLGAQLDTTKTSTGSFSLNFDSHKKNRAVRKDRPGEAQTWQLSRFYPIIEELIERFGKNELSKEDYPCLEPSPIFHGTPFAGSMNLDQ-PQSMRSRRTPSWARPRGSEDGYSSDSVLRRSASEIKRMGQRIFVFIVGGATRSELRACHKLTAKLNRQVILGSSSLDDPAQFITKLKMLSEPEISLDDLVI
>CAE.Acacia.B.16
MSISDSDSSSYGADCKSFKQISRERLLHEMLRAAKTGDSRSTWKVLIMDKLTVKIMSHSCKMADITDEGVSLVEDIYKRRQPLPTMDAIYFIQPTREVIMFLSDMSGNRPLYRKAFIFFSSPVPKELVQDIKKDTKVLPRIGALREMLEYFAIDSQGFITERALEELFGDEENRKAVACLVMATRIATVFASLREFPLVRFRAARTLDATTMTTFRDLIPTKLAAGVWDCLMKYKKTIPFPQTETCELLILDRSIDQIAPVIHEWTYDAMCHDLLMEGKYVHEVPSKTGGQPERKEVLLEDHDPIWLELRHAHIADASERLHEKMTGFISKKAAQIQHGSRDGGEMSTRDLQKMVQALPQYSEQIDKLSLHVEIAGKIRTIREMGLRELGQLEQDLVFGNAGMKDVIKFLTAKDDLTREKLRLLMILAAIYPEKFEGEKGELMKVAKLTSEDMRAVHLSMLGGQPDTKKSVTGAFALKFDLHKKKRAARKERSGEEETWQLSRFYPIIEEIIEKLSKNDLAKEEYPCLDPSPSFHSSPFVGSANHNPPAHSMRSRRTPTWAKPRGSDDGYSSDSVLRHTSSDFRKMGQRIFVFIVGGATRSELRVCHKLTGKLRREVILGSSSLDDPAQFITKLKMLTSHELSLDDLEI
>CAE.Senna.sento_Chr06.17
----------------------------------------AYFAVLIMDKLTVKIMSHSCKMADITDEGVSLVEDIYKRRQPLPTMDAIYFIQPTREVIMFLSDMSGRTPLYRKAFVFFSSPISKELVMEIKKDTKVLPRIGALREMLEYFAIDCQGFITERALEELFGDEENRKAVACLVMATRIATVFASLREYPLVRFRAAKSLDANTMTTFRDLIPTKLAAGVWDCLMKYKKTIPFPQTETCELLIIDRSIDQIAPVIHEWTYDAMCHDLLMEGKYVHEVPSKSGGQPEKKEVLLEDHDPIWLELRHAHIADASERLHEKMTNFVSKKAAQIQHGSRDSGEMSTRDLQKMVQALPQYSEQIDKLSLHVEIAGKIRTVRELGLRELGQLEQDLVFGDAGMKDVIKFLTTKEDTSREKLRLLMILAAIYPEKFEGEKGHLMQVARLTSEDMNVVHLRMLGGQPDTKKSMTSPFGLKFDIHKKKRAARKDRSGEEGTWQLSRFYPIMEELIEKLSKNDLSKEDYPCLDPSPSFHSSPVTGSLNHNPPPHSMRSRRTPTWARPRGSDDGYSSDSVLRHTSSDFKKMGQRIFVFIVGGATRSELRVCHKLTGKLKREVILGSSSLDDPAQFITKLKMLTTHELSLDDLEI
>CAE.Chamaecrista.chafa_Chr6.18
MSISDSDSSSYGADYKNFKQISRERLLHEMLRSAKTGDSKSTWKVLIMDKLTVKIMSHSCKMADITDEGVSLVEDIYKRRQPLPTMDAIYFIQPTREVIMFLSDMSGRTPLYRKAFVFFSSPIPKELVMEIKKDTKVLPRIGALREMLEYFAIDSQGFITDRALEELFGDEENRKGVACLVMATRIATVFASLREFPLVRFRAAKTLDATTMTTFRDLIPTKLAAGVWDCLTKYKKTIPFPQTETCELLILDRSIDQIAPVIHEWTYDAMCHDLLMDGKYVHEVPSKTGGQPEKKEVLLEDHDPIWLELRHAHIADASERLHEKMTNFISKKAAQVQHGSRDNGEMSTRDLQKMVQALPQYSEQIDKLSLHVEIAGKIKTVRELGLRELGQLEQDLVFGDAGMKEVIKFFTTNEDMTREKLRLLMILAAIYPEKFEGEKGHLMKIARLTNEDMNVVYLRMLGVQPDTKKSLTGTFALKFDIHK-KRAARKDRSGEEETWQLSRFYPMVEELIEKLSKNELSKEDYPCLDPSPSFHSSPFAGPVNHNPPAHSMRSRRTPTWARPRGSDDGYSSDSVLRHASSDFKKMGQRIFVFIVGGATRSELRVCHKLTGKLKREVILGSSSLEDPAQFITKLKMLTTHELSLDDLEI
>DET.Sindora.A.19
-----------------------------------------------------------------------------------------------------------------------------------------------------------------------------AKGVACLVMATRIATVFASLREYPLVRYRAAKSLDATTMTTFRDLIPTKLAAGVWDCLMKYKKTIPFPQTETCELLILDRSIDQIAPIIHEWTYDAMCHDLLMEGKYVHQVPSKTGGPPEKKEVLLEDHDPIWLELRHAHIADASERLHDKMTNFVSKKAAQI-HGSRDSGEMSTRDLQKMVQALPQYSEQIDKLSLHVEVAGKIRIIREQGLREVGQLEQDLVFGDAGMKDVIKFFTANEDMPREKLRLLLILAAIYPEKFEGEKGLLMKVARLTSDDMIAVNLKMLGVQSEAKKNLTGSFSLKFDYHKKKRAARKDRAGEQETWQLSRFYPLLEELVEQLSKSELSKEDYPCLDPSPSFHGTPFTAVINHNPPAHSMRSRRTPTWARPRGSDDGYSSDSVLRHSSSDFKKMGQRIFVFIVGGATRSELRVCHKLTGKLRREVILGSTSIDDPAQFLTKLKMLTAQELSLDDLQI
>OUT.Vitis.O.20
MSLSDSDASSVGGDYRNFRQISRERLLHEMLRSAKTGDSKSTWKVLIMDKRTIKVMSYSCKMADITEEGVSLVEDIYKRRQPLPSMDAIYFIQPTKEVIMFLSDMSGRTPLYKKAFVFFSSPISRELVNLVKRDALVLPRIGALREMLEYFAIDSQGFVTERALEELFGDEESRRGDACLVMATRIATVFASLRELPFVRYRAAKFLDPTTATTFRDLIPTKLAAAVWNCLLKYKETFPLPTTETCELLILDRSVDQIAPIIHEWTYDAMCHDLLMEGKYVHEVPSKTGGPPEKKEVLLEDHDPVWLELRHAHIADASERLHEKMTNFISKKAAQIQHGSRGGGELSTRDLQKMVQALPQYSEQIEKLSLHVEIAGKIRIIGEMGLRELGQLEQDLVFGDAGTKEVINYLRTKLDATREKLRLLMIYAAIYPEKFEGDKASLMKLAGLLSDDMNAVNMRLLEGSSDAKKSTIGAFSLKFEVPKRKHAARKERKGEEETWQLSRFYPMIEELIEKLSKGELPKNDYPCMDPSASFGGPSQAASVSQGQAPHSVRARR-STWARPRGSDDGYSSDSILRHASSDFKKMGQRIFVFIVGGATRSELRVCHKLTEKLKREVVLGSTSLDDPPQFITKLKLLSSQEFSLDDLQI
>OUT.Vitis.O.21
MSMSDFDFSSNAGEYKNFRQISRDRLLHEMLRSTKTGDSKSTWKVLIMDKVTTKVMSSSCKMADITDEGISLVEDLYRRRQPLPSLDAIYFIQPSKEVVMFLSDMSGRVPLYKKAFVFFSSPIPKDLVNHIKSDTSVLPRIGALREMLEYFPVDSQAFITERALEELLGENETRKFDNCLTMATRISTIFASLKELPLVRYRAAKTLDGSAVATFRDLVPTKLAAAVWNSLEKYKSTIPFPQTGTCELLILDRSIDQIAPVIHEWTYDAMCHDLLMDGKYVHEIPSKTGGEPEKKEVLLEDHDPVWLELRHVHIADASERLHDKMTNFVSKKAAQLH--QRDSNELSTRDLQKMVQALPQYSEQMEKLSLHVEIAGKIRTIREMGLRDLGQLEQDLVFGDVGAKEVINFLRTKQDATSEKLRLLMIYASVYPEKFEGDKGLLMQLARLSPEDMKVVNMRLLEGSSATKKKSSGGFSLKFDGQKVKNAARKDRTTEEETWQLSRFYPMIEELIEKLNKGELPKNEYLCMEPSPPVPRSTASARTSQAPASQPVKSRRTATWARSRVSDDGCSSDSVLKNVSVDFKNMGQRIFVFIIGGATRSELRVCHKLTAKLRREVVLGSSSIDDPPQFITKLKMLSEKDISLDGIRI
>OUT.Arabidopsis.O.22
MSYSDSDSSSHGGEYKNFRQITRERLLYEMLRSAKTGSSKSTWKVLIMDKLTVKIMSYACKMADITQEGVSLVEDIFRRRQPLPSMDAIYFIQPTKEVIMFLSDMSGKSPLYKKAFVFFSSPVSKELVGHIKKDSSVLPRIGALREMLEFFAIDSQGFITERALEDLFGDEESRKGDACLVMASRIATVFASLREFPAVRYRAAKSLDASTMTTLRDLIPTKLAAGIWNCLAKHKQSIEFPQTETCELLILDRSIDQIAPVIHEWTYDAMCHDLLMEGKYVHVIPSKSGGQPEKKDVLLEEHDPIWLELRHAHIADASERLHDKMTNFLSKKAAQLQ-GKRDGAELSTRDLQKMVQALPQYSEQIDKLSLHVEIARKLDLIREQGLRELGQLEQDLVFGDAGMKDVIKYLSTQEEASREKLRLLMILATIYPEKFEGEKGQLMKLAKLSSDDMTAVNMSLLGSAVDAKKNTPGGFTLKFDLHKKKRAVRKERQ-EEAAWQLSRFYPMIEELIEKLSKGELPKEDFPCMDPSPSFHGSTSAASSSQGQAAQSMRSRRTPTWAKPRGSDDGYSSDSVLRHASSDFRKMGQRIFVFIVGGATRSELKVCHKLSTKLKREVILGSTSLDDPPQFITKLKLLTNDDLSLDDLQI
>OUT.Arabidopsis.O.23
MSFSDSGSSSYGGEYKNFRQITRERLLCEMLRPERNGSSKLTWKVLVMDKFTVKIMSSACKMSEITQEGISLVEVITKHRQPMTAMEVIYFIQPTEEVTAFLSDMTGKSPLYKKAFVFFSSPVSRSLVNLIKKDMRAMKRIGGLKEMLEYISMDIQGFVTENALEELFCDDEHQRADACLVVAKRIATVLASLKEYPFVRYRGAKALDATTMTTYRELIPTKLAASVWNCLARYKQTIEFPQTETCELLILDRSIDQIAPLIHEWTYDAMCHDLLMEGKYTHEVPSKTGDKPEKKEVLLDEEDSIWVELRDAHIADASERLHEKMTNFVSKKAAQLKHSSKDFGDLSSKDLQKMVHALPQYSEQIDKLSLHVEIARTIRTIMEQGLRDLGQLEQDLVFGDAGRKDVIKFLSTNHIISHEKLRLIMIVAAIYPKKFEGEKGRMMELAKLSGDDVVAVNMRLLGVHTECKKSTTGSFPLKFDVLKTKRAARRDRVGETQTWQLSRFYPIVEELVEKLSKGHLPKQDYPCMEPKPTFYSGSLS----PSASPVLPHSRRTPTWARRHLSDDGYFSDSVLGRASSGFKRKGQRIFVFIVGGATRSELRVCHKLTEKLDREVILGSSSFLDPLTFLTKMKQLNEEEISLDDIVI
>DET.Sindora.B.24
------------------------------------------------------------------------------------------------------------------------------------------------------------------------------------------------------------------------------------------------------------------------------------------------------------------------------------MTSFMAKKATQFHH-SRVGCELSTKDLQKMVQWLPQYGDQIDKLSLHVEIAGKVNMIRDLELKEIGQLEQDLVFGNAGMKDVVKFFRTKEHAPREKLRLLMILAAIHPDKFEGEKGYLMKLAKLPDNDLAAVTMRLLKGSPDIGKRPSVPFSFKFDFGK-GRPFRKERKDERLTWLLSRFYPLVEELVEKLAKGELSDNEYPCIDCGTSGMSSQIPHTIKQAP-AHSVRSRRTSTWAQPRNFNSHYSSNLVPGSASSSDLKKGQRIFVFIVGGATRSELRACHELTRKLGREVILGSSSLDDPAQFITKLKLLRAQELSLDDFQI
>OUT.Prunus.O.25
MSFSDSDSSSYGGDYKNFKQISRDRLLIEMLRSCKTGDSKATWKVLIMDKLTVKIMSYACKMADITDEGVSLVEDIYRRRQPLPSMDAIYFFQPTKEVIMFLSDMSGRAPLYRKAFVFFSSPISKELVGHIKKDATVLTRIAALREMLEYFAIDSQAFVTERALEELYGDEESRKGVACLVMAARVATVFASLREFPFVRYRAAKSLDATTMTTFRDLIPTKLAAGIWDCLMKYKKTIPFPETETCELLILDRSVDQIAPIIHEWTYDAMCHDLLMDGKYVHEVPSKTGGPPEKKEVLLEDHDPIWLELRHAHIADASERLHEKMTNFITKKAAQIHHGARDARELSTRDLQKMVQALPQYSEQIDKLSLHVEIAGKVRIIRELGLRELGQLEQDLVFGDAGMKDVIKFLNTKDDTTGEKLRLLMILAAIYPEKFEGEKGHLMKLAKLPPDDMNAVNMRLLGGSSDTKKSSIATFSLKFDMHKKKRGGRKERPSEGETWQLSRFYPIIEELVENLSKGELSKEDYPCLDPSPTFHGTSHGAAIHQPPVAHSMRSRRAPTWARPKNSDDGYSSDSVLRHASSDFKKMGQRIFVVIVGGATRSELRVCHKLTTKLRREVVLGSSCLDDPAPFITKLKMMTANELSLDDLQI
>OUT.Quillaja.O1.26
MSLSDSDSSSYGGDHKNLRQISRERLLHEMLRSAKTGDSKSTWKVLIMDKLTVKIMSYSCKMADITDEGVSLVEDIYKRRQPLPSMDAIYFIQPNREVIMFLSDMSGRAPLYRKAFVFFSSPISRELVNDIKKDTRVLTRIGALREMLEYFAIDNQGFITERALEELFGDEENRKGVACLVMANRIATVFASLREYPSVRFRAAKSLDATTMTTFRDLIPTKLAAGVWDCLMKYKKTIPFPQTETCELLILERSVDQIAPIIHEWTYDAMCHDLLMEGKYVHEVPSRSGGAPEKKEVLLEDHDPIWLELRHAHIADASERLHEKMTNFISKKAAQIQQGSRD-GEMSTRDLQRMVQALPQYSEQIDKLSLHVEIAGKIRIIRELGLRELGQLEQDLVFGDAGMKDVIKFLTTKEDMTREKLRLLMILAAVYPEKLEGEKGLLMKVAKLTNEDMNAVSLRMLGGPSDTKK--TGAFSLKFDLHK----QGRPRSGEEETWQLSRFYPIIEELVEKLSKRELSKEDYPCLDPSPSYHGSSLSAPVDQQPPAHSMRSRRTPTWARPRNSDDGYSSDSVLRHASSDFKKMGQRIFVFIVGGATRSELRVCHKLTTKLKREVILGSSSVDDPAQFITKLKMLTAQELSLDNLEI
