# Supplementary material for: Legume genome structures and histories inferred from Cercis canadensis and Chamaecrista fasciculata genomes
Source: Plant J. 2026 Jun 10;126(5):e70981. doi: 10.1111/tpj.70981 (PMC13252982; doi:10.1111/tpj.70981)
Supplement: Supplementary file 8 — Data S8. Manuscript supplement; Compressed directory of aligned sequences from 36 gene families with members deriving from syntenic blocks from selected species. [file TPJ-126-0-s004.gz › S8_wgd_block_tree/40_wgd_aln_fas/Legume.fam3.01660]

>PAP.Lotus.B.1
MVKICCIGAGYVGGPTMAVIALKCPEIEVVVVDIATPRINAWSDHLPIYEPGLDDVVKQCRGKLFFSTDVEKHVAEADIVFVSVTPTKTQGLGAGKAADLTYWESAARMIADVSKSDKIVVEKSTVPVKTAEAIERILTHRKGIFTILSPEFLAEGTAIQDLFNPDRVLIGGRETPEGQKAIHTLRDVYAHWVPIDRILCTLWSAELSKLAAAFLAQRISSVAMSALCEATGADVYQVSHSIGTDSRIGPKFLASVGFGGSCFQKDILLVYICECGLPEVAYWKQVIKVDYQKARFVRVVSSMFTVSGKKIAILGFAFKKDTGDTRETPAIDVCKGLIGDKAKLSIYDPQVSEEQILKDLSMKKFDWDHPAHLQPTSPTSNQQVSVVWDAFEAVKDAHGICILTEWDEFKTLDYQKVYDNMQKPAFVFDGRVVDDKKL-------------------------
>PAP.Lotus.B.2
MVKICCIGAGYVGGPTMAVIALKCPEIEVVVVDIATPRINAWSDHLPIYEPGLDDVVKQCRGKLFFSTDVEKHVAEADIVFVSVTPTKTQGLGAGKAADLTYWESAARMIADVSKSDKIVVEKSTVPVKTAEAIERILTHRKGIFTILSPEFLAEGTAIQDLFNPDRVLIGGRETPEGQKAIHTLRDVYAHWVPIDRILCTLWSAELSKLAAAFLAQRISSVAMSALCEATGADVYQVSHSIGTDSRIGPKFLASVGFGGSCFQKDILLVYICECGLPEVAYWKQVIKVDYQKARFVRVVSSMFTVSGKKIAILGFAFKKDTGDTRETPAIDVCKGLIGDKAKLSIYDPQVSEEQILKDLSMKKFDWDHPAHLQPTSPTSNQQVSVVWDAFEAVKDAHGICILTEWDEFKTLDYQKVYDNMQKPAFVFDGRVVDDKKLREIGFIVYSIGKPLDAWLKDMPAVA
>PAP.Medicago.B.3
MVKICCIGAGYVGGPTMAVIALKCPEIEVAVVDIATPRINAWSDHLPIYEPGLDDVVKKCRGKLFFSTDVEKHVAEANIVFVSVTPTKTQGLGAGKAADLTYWESAARMIADVSKSDKIVVEKSTVPVKTAEAIERILTHRKGIFTILSPEFLAEGTAIKDLFNPDRVLIGGRETPEGQKAIHALRDVYAHWVPLDRILCTLWSAELSKLAAAFLAQRISSVAMSALCEATGADVSQVSHSIGTDSRIGPKFLASVGFGGSCFQKDILLVYICECGLPEVAYWKQVIKVDYQKARFVRIVSSMFTVSGKKIAVLGFAFKKDTGDTRETPAIDVCKGLLGDKAKLSIYDPQVSEEQILKDLAMKKFDWDHPAHLQPTSPTSKKEVSVVWDAYEAIKDSHGICILTEWDEFKNLDYQKVFDNMQKPAFIFDGRVVDVKKLRDIGFIVYSIGKPLDAWLKDMPAVA
>PAP.Phaseolus.phavu_Chr03.4
MVKICCIGAGYVGGPTMAVIALKCPEVEVVVVDIAAPRINAWSDHLPIYEPGLDDVVKQCRGKLFFSTDVEKHVAEADIVFVSVTPTKTQGLGAGKAADLTYWESAARMIADVSKTDKIVVEKSTVPVKTAEAIERILTHRKGIFTILSPEFLAEGTAIADLFKPDRVLIGGRETPEGQKAIHALRDVYAHWVPLDRILCTLWSAELSKLAAAFLAQRISSVAMSALCEATGADVSQVSHSIGTDSRIGPKFLASVGFGGSCFQKDILLVYICECGLPEVAYWKQVIKVDYQKNRFVRVVSSMFTVSGKKIAVLGFAFKKDTGDTRETPAIDVCKGLLGDKAKLSIYDPQVSEDQIMRDLAMKKFDWDHPAHLQPLSPTSNKQVSVVWDAYEAIKDAHGICIMTEWDEFKNLDYQKVHDSMQKPAFVFDGRVVDVNKLREIGFIVYSIGKPLDSWLKDMPAVA
>PAP.Aeschynomene.B.5
MVKICCIGAGYVGGPTMAVIALKCPQIEVAVVDISAPRINAWSEHLPIYEPGLDDVVKECRGRLFFSTDVEKHVAESDIIFVSVTPTKTQGLGAGKAADLTYWESAARMIADVSKSDKIVVEKSTVPVKTAEAIERILTHRKGIFTILSPEFLAEGTAIKDLFNPDRVLIGGRETPEGQKAIHALRDVYAHWVPMDRILCTLWSAELSKLAAAFLAQRISSVAISALCEATGADVTQVAHAIGTDSRVGPKFLASVGFGGSCFQKDILLVYICECGLPEVAYWKQVIKVDYQKNRFVRVVSSMFTVAGKKIAVLGFAFKKDTGDTRETPAIDVCKGLLGDKAKLSIYDPQVTEDQIVRDLAMKKFDWDHPTHLQPLSPNNNKQVSVVWDAYEAIKDAHGICILTEWDEFKKLDYQKVYDSMQKPAFVFDGRVVDAKQLREIGFIVYSVGKPLDAWLNDMPAVA
>PAP.Lotus.A.6
MVKICCIGAGYVGGPTMAVIALKCPNIEVTVVDISTHRINAWSEHLPIYEPGLEDIVKKCRGKLFFSSEVEKNVAEADIVFVSVTPTKTHGLGAGKAADLTYWESAARMIADVSKSDKIVVEKSTVPVKTAEAIERILTHNKGTFTILSPEFLAEGTAIQDLFNPDRVLIGGRETPDGQKAIKVLKDVYLNWVPEERIICTLWSAELSKLAAAFLAQRISSVAMSALCEATGADVSQVSHAIGTDSRIGPKFLSSVGFGGSCFQKDILLVYICECGLPEVAYWKQVIMVDYQKARFVRVVSSMFTVSAKKIAVLGFAFKKDTGDTRETPAIDVCKGLLGDRARLSIYDPQVTEDQMMKDLSMRKYDKDHPAHLQPPSPTSIKQVSVVWDAYEAVKDAHGVCILTEWDEFRKLDYQKVYDSMQKPAFLFDGRVVDVRELRKIGFIVYSIGKPLDPWLKDMPSVA
>PAP.Phaseolus.phavu_Chr02.7
MVKICCIGAGYVGGPTMAVIAFKCSKVVVTVVDISSQRINAWSDHLPIYEPGLDDVVKQCRGKLFFSTEVEKHVSEADIVFVSVTPTKTHGLGAGKAADLTYWESAARMIADVSKSDKIVVEKSTVPVKTAEAIERILTHNKGIFTILSPEFLAEGTAIEDLFYPDRVLIGGRETPQGQKAIETLKEVYANWVPVEKILCTLWSAELSKLAAAFLAQRISSVAMSALCEATGADVAQVSHSIGTDSRIGPKFLSSVGFGGSCFQKDILLVYICECGLPEVAYWKQVVKVDYQKARFVRVVSSMFTISAKKIAVLGFAFKKDTGDTRETPAIDVCKGLLGDKAKLSIYDPQVTEDQITKDLSMRKFDKDHPAHLQPASPTSIKQVSVVWDAYEAVKDAHGVCIMTEWDEFKKLDYQKVFDSMQKPAFIFDGRVVDVKKAREIGFIVYSIGKPLDPWLKDMPAVV
>PAP.Medicago.A.8
MVKICCIGAGYVGGPTMAVIALKCPKIAVTVVDISAPRINGWSDHLPIYEPGLEAVVKECRGRLFFSTEVEKHVAEADIVFVSVTPTKTHGLGAGKAADLTYWESSARMIADVSKSDKIVVEKSTVPVRTAEAIERILTHRKKIFTILSPEFLAEGTAIKDLFSPDRVLIGGRETPEGQKAIETLKDIYANWVPKEKIICTLWSGELSKLAAAFLAQRISSVAMSALCEATGADISEVSHSIGTDSRIGPKFLASVGFGGSCFQKDIMLVYICECGLHVVAYWKQVIKVDYQKSRFVRVVASMFTVAAKKIAVLGFSFKKDTGDTREAPAIDVCKGLLGDKARLSIYDPQVTEDQIIKDLSMKKFDKEQPAHLQPPSPTSIKQVAVVWDAYTAVKDAHGVCIMTEWDEFKKLDYQKIYDNMQKPAFLFDGRVMDVGKLRKIGFIVYSIGKPLDPWLKDMPAVA
>PAP.Aeschynomene.A.9
MVKICCIGAGYVGGPTMAVIALKCPDVVVTVVDIASPRINAWSDHLPIYEPGLDEVVKECRGRLFFSTDVEKNVAEADIVFVSVTPTKTSGLGAGKAADLTYWESAARLIADVSKSDKIVVEKSTVPVKTAEAIERILTHRKGIFTILSPEFLAEGTAIQDLFNPDRVLIGGRETPEGQKAINTLKSVYAHWVPNERILCTLWSAELSKLAAAFLAQRISSVAMSALCEATGADVSQVSHSIGTDSRIGSKFLASVGFGGSCFQKDILLVYICECGLPEVAYWKQVIKVDYQKSRFVRVVSSMFTVSSKKIAVLGFAFKKDTGDTRETPAIDVCKGLLGDRAKLSIYDPQVTEDQIVKDLSMKKYDKDHPSHLQPPSPNSIKQVSVVWDAYEAVKDAHGVCILTEWDEFRKLDYQRVFDSMQKPAFVFDGRVVNAKQLREIGFIVYSIGKPLDPWLKDMPAVA
>CAE.Chamaecrista.chafa_Chr1.10
MVKICCIGAGYVGGPTMAVIALKCPEITVAVVDIASARINAWSDHLPIYEPGLDEVVKQCRGKLFFSTDVEKHVAESDIVFVSVTPTKTQGLGAGKAADLTYWESAARMIGDVSKSDKIVVEKSTVPVKTAEAIEKILTHRKGIFTILSPEFLAEGTAIKDLYNPDRVLIGGRETPEGAKAIAALRDVYAHWVPTDRILCTLWSAELSKLAAAFLAQRISSVAMSALCEATGADVSQVSHAIGTDSRIGPKFLASVGFGGSCFQKDILLVYICECGLPEVAYWKQVIKIDYQKTRFVRVVSSMFTVSGKKIAILGFAFKKDTGDTRETPAIDVCKGLLGDKARLSIYDPQVTEEQISRDLSMKKFDWDHPAHLQPSSPTSIKTVSVVWDAYEACKDSHGICIMTEWDEFRNLDFQKVYDNMQKPAFVFDGRVVDVEKLRKIGFIVYSIGKPLDAWLKDMPAVA
>CAE.Senna.sento_Chr11.11
MVKICCIGAGYVGGPTMAVIALKCPEIQVAVVDIASARINAWSDHLPIYEPGLDDVVKQCRGKLHFSTDVEKHVAEADIVFVSVTPTKTQGLGAGKAADLTYWESAARMIGDVSKSDKIVVEKSTVPVKTAEAIEKILTHRKGIFTILSPEFLAEGTAIKDLYNPDRVLIGGRETPEGAKAIQTLRDVYAHWVPIDKILCTLWSAELSKLAAAFLAQRISSVAMSALCEATGADVSQVSHAIGTDSRIGPKFLASVGFGGSCFQKDILLVYICECGLPEVAYWKQVIKVDYQKTRFVRVVSSMFTVSGKKIAILGFAFKKDTGDTRETPAIDVCK----------------------------KFDWDHPAHLQPSSPTSIKTVSVVWDAYEATKDAHGICIMTEWDEFKKLDYQKVYDNMQKPAFVFDGRIVEVEKLRKIGFIVYSIGKPLDSWLKDMPAVA
>CAE.Acacia.A.12
MVKICCIGAGYVGGPTMAVIALKCPEVQVAVVDIAAPRINAWSDHLPIYEPGLEEVVKECRGKLFFSTDVEKHVAEADIVFVSVTPTKTQGLGAGKAADLTYWESAARMIADVSKSDKIVVEKSTVPVKTAEAIEKILTHRKGIFTILSPEFLAEGTAIKDLFNPDRVLIGGRETPEGAKAIKALKDVYAHWVPEDRILCTLWSAELSKLAAAFLAQRISSVAMSALCEATGADVSQVSHAIGTDSRIGPKFLSSVGFGGSCFQKDILLVYICECGLPEVAYWKQVIRVDYQKTRFVRVVASMFTVSGKKVAILGFAFKKDTGDTRETPAIDVCKGLLGDKARLSIYDPQVTEEQIKKDLSMNKFDWDHPAHLQPTSPNSIKTVSVVWDAYEATKDAHAVCILTEWEEFRKLDYQKMFDNMQKPAFIFDGRVVDVDSLRKIGFIVYSIGKPLDSWLKDMPAVA
>CAE.Chamaecrista.chafa_Chr6.13
MVKICCIGAGYVGGPTMAVIALKCPEIEVAVVDISAGRINAWSDHLPIYEPGLEDVVKECRGRLFFSTDVEKHVAEADIVFVSVTPTKTQGLGAGKAADLTYWESAARMIADVSTSDKIVVEKSTVPVKTAEAIEKILAHRKGIFSILSPEFLAEGTAIKDLFNPDRVLIGGRETLEGQKAIQALKAVYAHWVPVDRILCTLWSAELSKLAAAFLAQRISSVAMSALCEATGADITQVSHSVGTDSRIGPKFLASVGFGGSCFQKDILLVYICECGLPEVAYWKQVIKVDYQKTRFVRVVSSMFTVSGKKVAILGFAFKKDTGDTRETPAIDVCKGLLGDKARLSIYDPQVTEDQIFRDLSMKKFDWDHPAHLQPMSPNSVKQVSVTWDAYEATKDAHGICVLTEWEEFKNLDYQRIYDNMQKPAFVFDGRVMDVEKLRKIGFIVYSIGKPLDPWLKDMPAVA
>CAE.Senna.sento_Chr06.14
MVKICCIGAGYVGGPTMAVIALKCPEIEVAVVDISAPRINAWSDQLPIYEPGLE---------------------------------------AGKAADLTYWESAARMIADVSTSDKIVVEKSTVPVKTAEAIEKILTHRKGIFSILSPEFLAEGTAIKDLFHPDRVLIGGRETPEGTKAIQALKDVYAHWVPVDRILCTLWSAELSKLAAAFLAQRISSVAMSALCEATGADISQVSHSVGTDSRIGPKFLASVGFGGSCFQKDILLVYICECGLPEVAYWKQVIKVDYQKTRFVRVVSSMFTVSGKKIAVLGFAFKKDTGDTRETPAIDVCKGLLGDRARLSIYDPQVTEDQIFRDLSMKKFDWDHPAHLQPMSPTSVKQVSVTWDAYEATKDAHGICVLTEWDEFKNLDYQRIYDNMPKPAFVFDGRVVDVEKLRKIGFIVYSIGKPLDPWLKDMPAVV
>CAE.Acacia.B.15
MVKICCIGAGYVGGPTMAVIALKCPEIEVAVVDISVPRINAWSEHLPIYEPGLEDVVKQCRGKLFFSTDVEKHVAEADIVFVSVTPTKTQGLGAGKAADLTYWESAARMIADVSTSDKIVVEKSTVPVKTAEAIEKILAHRKGIFSILSPEFLAEGTAIKDLFQPDRVLIGGRETPLGQKAIQALKDVYAHWVPVDRILCTLWSAELSKLAAAFLAQRISSVAMSALCEATGADITQVSHSVGTDSRIGPKFLASVGFGGSCFQKDILLIYICECGLPEVAYWKQVIKVDYQKTRFVRVVSSMFTVSGKKIAILGFAFKKDTGDTRETPAIDVCKGLIGDKAKLSIYDPQVPEDQISRDLSMKKFDWDHPVHLQPMSPTSIKEVSVVWDAYEATKDAHGICILTEWDEFRNLDYQRIYDNMRKPAFVFDGRIMDVGKLRKIGFIVYSIGKPLDPWLKDMPAVA
>DET.Sindora.A.16
MVKICCIGAGYVGGPTMAVIALKCPEIQVAVVDISSPRITAWSDHLPIYEPGLDDVVKQCRGKLFFSTDVEKHVAEADIVFVSVTPTKTQGLGAGKAADLTYWESAARMIADVSKSDKIVVEKSTVPVKTAEAIERILTHRKGIFQILSPEFLAEGTAIKDLYNPDRVLIGGRETPEGAKAIQALKAVYAQWVPVDRILCTLWSAELSKLAAAFLAQRISSVAMSALCEATGADVSQVSHSIGTDSRIGPKFLASVGFGGSCFQKDILLVYICECGLPEVAYWKQVIKVDYQKNRFVRVVSSMFTVSGKKIAVLGFAFKKDTGDTRETPAIDVCKGLLGDKARLSIFDPQVTEEQISRDLSMKKFDWDHPAHLQPLSPTSIKQVAVVWDAYEATKDAHGICILTEWDQFKSLDYKKIYDNMQKPAFVFDGRVVDVEKLREIGFIVYSIGKPLDPWLKDMPAVA
>DET.Sindora.B.17
MVKICCIGAGYVGGPTMAVIALKCPKIEVAVVDISAPRIAAWSDHLPIYEPGLEEVVKECRGRLFFSTDVEKHVAEADIVFVSVTPTKTQGLGAGKAADLTYWESAARMIADVSKSDKIVVEKSTVPVKTAEAIERILTHRKGIFQILSPEFLAEGTAIKDLFNPDRVLIGGRETPEGAKAIKALKDVYAHWVPVDKILCTLWSAELSKLAAAFLAQRISSVAMSALCETTGADVSQVSHSIGTDSRIGPKFLASVGFGGSCFQKDILLVYICECGLPEVAYWKQVIKVDYQKNRFVRVVSSMFTVSGKKVAILGFAFKKDTGDTRETPAIDVCKGLLGDRARLSIYDPQVTEEQISKDLSMKKFDWDHPAHLQPTSPTSVKQASVVWDAYEATKDAHGICILTEWDEFKNLDYKKIYDNMQKPAFLFDGRVVDVDKLREIGFIVYSIGKPLDPWLKDMPAVA
>CER.Bauhinia.A.18
MVKICCIGAGYVGGPTMAVIALKCPEITVSVVDISQSRISAWSDHLPIYEPGLDDVVKKCRGKLFFSTDVEKHVAEADIVFVSVTPTKTQGLGAGKAADLTYWESAARMIADVSTSNKIVVEKSTVPVKTAEAIERILTHRKGIFQILSPEFLAEGTAIQDLFKPDRVLIGGRETPEGAKAIKALKDVYAHWVPVDRIICTLWSAELSKLAAAFLAQRISSVAMSAICEATGADVSEVSHSVGYDSRIGPKFLASVGFGGSCFQKDILLVYICECGLPEVAYWKQVIKVDYQKSRFVRVVSSMFTVSGKKIAILGFAFKKDTGDTRETPAIDVCKGLLGDKARLSIYDPQVSGDQILRDLSMKKFDWDHPVHLQPSSPNSIKQVSVVWDAYEATKDAHGICILTEWGEFKSLDFKKIYDSMQKPAFIFDGRVVDVEKARKIGFIVYSIGKPLDPWLKDMPAVA
>CER.Phanera.A.19
MVKICCIGAGYVGGPTMAVIALKCPEITVAVVDISQSRISAWSDHLPIYEPGLDDVVKQCRGKLFFSTDVEKHVAEANIVFVSVTPTKTQGLGAGKAADLTYWESAARMIADVSTSDKIVVEKSTVPVKTAEAIERILTHRKGIFQILSPEFLAEGTAIQDLFDPDRVLIGGRETPEGAKAIQALKDVYAHWVPVDRILCTLWSAELSKLAAAFLAQRISSVAMSAICEATGADVSEVSHSVGYDSRIGPKFLASVGFGGSCFQKDILLVYICECGLPEVAYWKQVIKVDYQKSRFVRIVSSMFTVSGKKIAILGFAFKKDTGDTRETPAIDVCKGLLGDKARLSIYDPQVSEDQIQRDLSMKKFDWDHPVHLQPTSPTAIKQVSVVWDAFEATKDAHGICILTEWDEFKTLDYQKIYDGMQKPAFIFDGRVVNVEKARKIGFIVYSIGKPLDPWLKDMPAVA
>CER.Cercis.cerca_Chr6.20
MVKICCIGAGYVGGPTMAVIALKCPEISVAVVDISQARISAWSDHLPIYEPGLDDVVKQCRGKLFFSTDVEKHVAEADIVFVSVTPTKTQGLGAGKAADLTYWESAARMIADVSTSDKIVVEKSTVPVKTAEAIERILTHRKGIFTILSPEFLAEGTAIKDLFDPDRVLIGGRETSEGAKAIQALKDVYSHWVPVDRILCTLWSAELSKLAAAFLAQRISSVAMSAICEATGADVSEVAHSVGYDSRIGPKFLASVGFGGSCFQKDILLVYICECGLPEVAYWKQVIKVDYQKSRFVRIVSSMFTVSGKKIAVLGFAFKKDTGDTRETPAIDVCKGLLGDRARLSIYDPQVTEDQIQRDLSMKKFDWDHPVHLQPASPTSIKQVAVVWDAYEATKDAHGICILTEWDEFKALDFQKIYDSMQKPAFIFDGRVVDVEKVRKIGFIVYSIGKPLDPWLKDMPAVA
>CER.Bauhinia.B.21
MVKICCIGAGYVGGPTMAVIALKCPEIPVSVVDISQSRIAAWSDHLPIYEPGLEEVVKKCRGKLFFSTDVEKHVAEADIVFVSVTPTKTQGLGAGKAADLTYWESAARMIADVSKSDKIVVEKSTVPVKTAEAIERILTHRKGIFQILSPEFLAEGTAIQDLYKPDRVLIGGRETPEGAKAIKALKDVYAHWIPVDRILCTLWSAELSKLAAAFLAQRISSVAMSAICEATGADVSQVSHSVGYDSRIGPKFLASVGFGGSCFQKDILLVYICECGLPEVAYWKQVIKVDYQKSRFVRIVSSMFTVSGKKIAILGFAFKKDTGDTRETPAIDVCKGLLGDRAKLSIYDPQVTEDQIQRDLSMKKFDWDHPVHLQPLSPSSIKQVSVVWDAYEATKDSHGICVLTEWDEFRNLDFQKIYNSMQKPAFIFDGRIVDVEKCRKIGFIVYSIGKPLDAWLKDMPAVA
>CER.Phanera.B.22
MVKICCIGAGYVGGPTMAMIALKCPEIPVSVVDISQSRITAWSDHLPIYEPGLDEVVKKCRGKLFFSTDVEKHVAEADIVFVSVTPTKTQGLGAGKAADLTYWESAARMIADVSKSDKIVVEKSTVPVKTAEAIERILTHRKGIFQILSPEFLAEGTAIQDLLHPDRVLIGGRETPEGAKAIKVLKDVYAHWIPVDRILCTLWSAELSKLAAAFLAQRISSVAMSAICEATGADVSQVSHSIGYDSRIGPKFLASVGFGGSCFQKDILLVYICECGLPEVAYWKQVIKVDYQKSRFVRIVSSMFTVSGKKIAILGFAFKKDTGDTRETPAIDVCKGLLGDRARLSIYDPQVTEDQIQRDLSMKKFDWDHPVHLQPTSPTSIKQVSVVWDAYEATKEAHGICILTEWDEFKTLDFQKIYNSMPKPAFIFDGRVVDVEKMRKIGFIVYSIGKPLDPWLKDMPAVA
>OUT.Prunus.O.23
MVKICCIGAGYVGGPTMAVIALKCPDIEVAVVDISVSRINAWSDQLPIYEPGLDDVVKQRRGKLFFSTDVERHVMEADIVFVSVTPTKTQGLGAGKAADLTYWESAARMIADVSKSDKIVVEKSTVPVKTAEAIEKILTHSKGIFQILSPEFLAEGTAIEDLFSPDRVLIGGRETPAGQKAIQALKEVYAHWVPEERIICSLWSAELSKLAAAFLAQRISSVAISALCEATGANVTEVAHAVGKDTRIGPKFLASVGFGGSCFQKDILLVYICECGLPEVAYWKQVIKIDYQKSRFVRVVSSMFTVSGKKVAILGFAFKKDTGDTRETPAIDVCKGLLGDKARLSIYDPQVSEDQIQRDLSMKKFDWDHPIHLQPQSPTAVKQVGVVWDAYEATKGAHGICILTEWDEFKSLDYKKIYDQMQKPAFVFDGRVVDAEKLRQIGFIVYSIGKPLDEWLKDMPAVA
>OUT.Prunus.O.24
MVKICCIGAGYVGGPTMAVIALKCPAIEVAVVDISAPRIAAWSDQLPIYEPGLDEIVKQCRGKLFFSTAVEKHVSEADIIFVSVTPTKTQGLGAGKAADLTYWESAARMIADVSKSNKIVVEKSTVPVKTAEAIEKILTHSKGIYQILSPEFLAEGTAIEDLFSPDRVLIGGRETPDGQKATQALKEVYAHWVPEDRIITTLWSAELSKLAAAFLAQRISSVAMSALCEATGANISEVAHAVGKDTRIGPKFLASVGFGGSCFQKDILLVYICECGLTEVAYWKQVIKVDYQKNRFVRVVSSMFTVSGKKIAILGFAFKKDTGDTRETPAIDVCRGLLGDKAQLSIYDLQVTEDQIRRDLSMKKFDWDHPIHLQPMSLAAVKEVSVVWDAYEATKGAHGICILTEWDEFKTLDYKKIFDNMQKPAFLFDGRVVDVEKLREIGFIVYSIGKPLDAWLKDMPAMA
>OUT.Vitis.O.25
MVKICCIGAGYVGGPTMAVIALKCPDIEVAVVDISVGRINAWSDQLPIYEPGLDEVVKQCRGKLFFSTDVEKHVSEADIVFVSVTPTKTQGLGAGKAADLTYWESAARMIADVSKSDKIVVEKSTVPVKTAEAIEKILTHSKGIFQILSPEFLAEGTAIQDLFNPDRVLIGGRETPEGQKAIKALRDVYAHWVPVERIICTLWSAELSKLAAAFLAQRISSVAMSALCEATGADVTEVSHAVGKDTRIGPKFLASVGFGGSCFQKDILLVYICECGLPEVAYWKQVIKVDYQKTRFVRVVSSMFTVSGKKIAILGFAFKKDTGDTRETPAIDVCKGLLGDKAHLSIYDPQVSGEQIQRDLAMKKFDWDHPIHLQPLSPTSVKQVSVVWDAYTATKDAHGICILTEWDEFKSLDYKKIYDNMQKPAFVFDGRVVDAEKLREIGFIVYSIGKPLDAWLKDMPAVA
>OUT.Arabidopsis.O.26
MVKICCIGAGYVGGPTMAVMALKCPEIEVVVVDISEPRINAWSDRLPIYEPGLEDVVKQCRGKLFFSTDVEKHVFESDIVFVSVTPTKTQGLGAGKAADLTYWESAARMIADVSKSSKIVVEKSTVPVRTAEAIEKILTHSKGIFQILSPEFLAEGTAIKDLYNPDRVLIGGRDTAAGQKAIKALRDVYAHWVPVEQIICTLWSAELSKLAAAFLAQRISSVAMSALCEATGADVTQVAHAVGTDTRIGPKFLASVGFGGSCFQKDILLIYICECGLPEAAYWKQVVKVDYQKIRFARVVSSMFTVSGKKIAILGFAFKKDTGDTRETPAIDVCNRLVADKAKLSIYDPQVLEEQIRRDLSMARFDWDHPVPLQQIKAEGIEQVNVVSDAYEATKDAHGLCVLTEWDEFKSLDFKKIFDNMQKPAFVFDGRVVDAVKLREIGFIVYSIGKPLDSWLKDMPAVA
>OUT.Quillaja.O1.27
MVKICCIGAGYVGGPTMAVIALKCPEIEVAVVDISVSRITAWSERLPIYEPGLDDVVKPCRGKLFFSTDVEKHVSEADIVFVSVTPTKTQGLGAGKAADLTYWESAARMIADVSKSDKIVVEKSTVPVKTAEAIEKILTHSKGIFQILSPEFLAEGTAIQDLFNPDRVLIGGRETPEGAKAIQTLKDVYAHWVPLERILCALWSAELSKLAAAFLAQRISSVAMSALCEATGADVSQVSHSIGTDSRIGPKFLASVGFGGSCFQKDILLVYICECGLPEVAYWKQVIKVDYQKSRFVRVVSSMFTVSGKKIAILGFAFKKDTGDTRETPAIDVCKGLLGDKARLSIYDPQVTEDQIRRDLSMKKFDWDHPVHLQPNSPTAIKQVSVVWDSYEAVKDAHGICILTEWDEFKKLDYEKIYQNMQKPAFVFDGRIVNADKLRQIGFIVYSIGKPLDPWLKDMPAVA
>OUT.Quillaja.O2.28
MVKICCIGAGYVGGPTMAVIALKCPQIEVAVVDISVSRITAWSDQLPIYEPGLDDVVKQCRGKLFFSADVEKHVSVADIIFVSVTPTKTQGLGAGKAADLTYWESAARMIADVSKSDKIVVEKSTVPVKTAEAIEKILTHSKGIFQILSPEFLAEGTAIQDLFNPDRVLIGGRETPEGTKAIQALKDVYAHWVPVERILCTLWSAELSKLAAAFLAQRISSVAMSALCEATGADVSQVSHSIGTDSRIGPKFLASVGFGGSCFQKDILLVYICQCGLPEVAYWKQVIKVDYQKSRFVRVVSSMFTVSGKKIAVLGFAFKKDTGDTRETPAIDVCKGLLGDKARLSIYDPQVTEGQIRRDLSMKKFDWDHPIHLQPNSPTAIKQVSVVWDAYEAVKDSHGICILTEWDEFKTLDYERIYQNMQKPAFVFDGRIVNADKLRQIGFIVYSIGKPLDPWLKDLPAVA
