# Supplementary material for: Legume genome structures and histories inferred from Cercis canadensis and Chamaecrista fasciculata genomes
Source: Plant J. 2026 Jun 10;126(5):e70981. doi: 10.1111/tpj.70981 (PMC13252982; doi:10.1111/tpj.70981)
Supplement: Supplementary file 8 — Data S8. Manuscript supplement; Compressed directory of aligned sequences from 36 gene families with members deriving from syntenic blocks from selected species. [file TPJ-126-0-s004.gz › S8_wgd_block_tree/40_wgd_aln_fas/Legume.fam3.01673]

>PAP.Aeschynomene.B.1
MEEIVVPIDNEVQPTTSSSSSFSSNDETTNTKESKEN-NEKNKSKKKVVRSNDGKHPTYRGVRMRQWGKWVSEIREPRKKSRIWLGTFPTAEMAARAHDVAALTIKGSSAYLFPELAAELPRPASNCPKDIQVAAAKAATMNYHRESSEDAESELSQTDSSSHTHSPSSSNSSLKGEDDTFLDLPDLSLDLNHSADELYYSSAWLVAEAEHLDLSFRLEDPFLWESY
>PAP.Phaseolus.phavu_Chr03.2
MEESNP-MEREVQPTTSSSSFSISSSSSSSSYIDQQPSNTKDKKNKRTNNTNHGNHPTYRGVRMRQWGKWVSEIREPRKKSRIWLGTFPTPDMAARAHDVAALTIKGSSAFLFPELAAELPRPATNSPKDIQVAAAKAAALDFNHRSHE-AESELSRGGSI----SNSSSNSSLKGEDDTFMDLPDLSPDLSHGADEFHYSSAWLVTGPE---LGFRLEEPFLWESY
>PAP.Medicago.B.3
REDSVLIHNSLCQPTTSLSSYIISTSSNSSSSLEEEEEET-KEKKKKKVKVNDKNNPTYRGVRMRQWGKWVSEIREPRKKSRIWLGTFPTPDMAARAHDVAALTIKGSSAYLFPELAAVLPRAASASPKDIQVAAAKAAATVYNHAT-DEAEAEPSQAVSSSSSSSSSSS--HLKGEDDMFLNLPDLTLDLRHSGDDFYYSSAWLVNGAQHIDSSFRLEDPILWDSY
>PAP.Lotus.B.4
KEESVL-PDSELQPATTSLSLIIATTSSSSSSAEEVTNMKKNKNEKKGVRSNDGKHPTYRGVRMRQWGKWVSEIREPRKKSRIWLGTFPTPDMAARAHDVAALTIKGSGAYLFPELAAELPRPASTSPKDIQVAAAQGGAPDFTPHPGSGGEAASTSS---------------------------------------------------------------------
>PAP.Lotus.B.5
KEESVL-PDSELQPATTSLSLIIATTSSSSSSAEEVTNMKKNKNEKKGVRSNDGKHPTYRGVRMRQWGKWVSEIREPRKKSRIWLGTFPTPDMAARAHDVAALTIKGSGAYLFPELAAELPRPASTSPKDIQVAAAKAAATDFTWHRSSEAEAETTSSSSSSSSHNHKQGSSLLKGEDEMFLDLPDLSLDLNHNADEYYYSSAWLVD----SGFHLEVEEPFPWEE-
>PAP.Medicago.A.6
------------------------------------------EDNKTKNNGDNGKHPLYRGVRMRSWGKWVSEIREPKKKSRIWLGTYPTPEMAARAHDVAAQAIKGSSAYLFPELAQQLPRPTTNSPKDIQAAAAKAATMGSLHEAQD-QDHDIQ---------------ETLNDEDDTFYDLPDLLLDSNKSSSEFHYSMSWLVAGAEYPNPSFGLDEPFPWE--
>PAP.Aeschynomene.A.7
MEEHHQPLTPQHTATTTPSSSSSSTEELATEAINSSTNEGKKEKVVKKKVGSDGKHPTYRGVRMRQWGKWVSEIREPKKKSRIWLGTFPTPEMAARAHDVAALAIKGGSAFLFPELAPLLPRPATTSPKDIQAAAAKAAAISYGTSNEAEPSRAVS-PCSNYGHSHQESSNSSLESEDDAFLDLPDLLLDSSHGGAEFRYSTPWLVAGADQVDCGFRLEDPFLWDSY
>PAP.Lotus.A.8
-----------------------------------TSTT-SSTEEEEVCVENNNKNKKYRGVRMRQWGRWVSEIREPKKKSRIWLGTFPTPEMAAQAHDVAALAIKGPSAFLFPESASQLPRPATTSRKDIQAAAAKAATMNYNHRE-AQAQAQTS----PFM----CSSNSS-----------PSW--GKSHSGGELHYSAPWLGAGAEHIDSGFRLEDPFPWKCY
>CAE.Chamaecrista.chafa_Chr6.9
-----------------------------TCIVSEKKKEERVKKKKERE-KGKEGRIGYHGVRMREWGKWVSEIREPRKKSRIWLGTFPTPEMAARAHDVAALSIKGGSAFLFPHLAPLLPPPPSNSPKDIQAAAAKAAALFNSQAQAQ-AQAHEE-SDSSASI----NSNNNSSEDDTFFLELPDLLNY-N-----------------------------------
>PAP.Phaseolus.phavu_Chr02.10
----------------------------------KKKNEADEAKKKKKKKKRESEKKHYRGVRMRQWGKWVSEIREPKKKSRIWLGTFPTPEMAARAHDVAALTIKGTSAFLFPELASHLPRPPTTSPKDIQAAAAEAAALNCEAQPLVQAQAQAQ------------IRASSLNDGDDAFLDLPDLLADSSQSAGGFGYSALWLVAAPEHLNSAFPLHDPFLWDS-
>CAE.Senna.sento_Chr06.11
-----------------SSSPSSTSSDTKSKPPEASRNKKRSKARTTTSDDDDDASRNYRGVRMRQWGKWVSEIREPRKKSRIWLGTFPTPEMAARAHDVAALTIKGSSAFLFPELAAQLPRPATNSPKDIQAAAAKAAYQTTHVEER-------------------RPSNSPFTDDDTLIFDLPDLLLDLNSHY-QFHRSPPWTVAGTERSDF-------------
>CAE.Chamaecrista.chafa_Chr1.12
-----------VQQPLSSSSS--SFPP-PSSIIQNSNNK-LVTSKNDTT-NNNNKHVTYRGVRMRQWGKWVSEIREPKKKSRIWLGTFPTPEMAARAHDVAARAIKGSSAFLFPELAAHLPCPATASPKDIQAAAAKAAKAFFNYPTTVEAHAQAQAEPSADTIDDSSDSNSPDENDDKTFFDLPDL---LDHGVDEFQYSSLWLVAGADQRESSFRLEEPFLWESF
>CAE.Senna.sento_Chr11.13
---------------------------------------------------------------MRQWGKWVSEIREPKKKSRIWLGTFPTPEMAARAHDVAARAIKGTSAFLFPELAAHLPRPATTSPKDIQAAAAKAAAAIIDYQTTR-AESEPSQADSSPRRE--SSSNSPDEDDDDTFFGLPDLLVHGGGGADEFQYSSLWLVAGADQRDSVGQ----------
>CAE.Acacia.A.14
QQEPEALLHTQLQPTTPSSSSSSSSTEAKEEKVKKKKNITKKTSCNKNTDKVDGKHPTYRGVRMRQWGKWVSEIREPRKKSRIWLGTFPSAEMAARAHDVAALSIKGTSAFLFPELATVLPRPASNSPKDVQAAAAKAAAINYHINRHGEPDSEVM------QADAPALSSSPSTDDDDTFFNLPDI---LNHGTDEFHYSSLWLLAGADYRDSGFRLEEPFLWDS-
>CAE.Acacia.A.15
-----ALLHTQLQLTTTSSSSSSGTTEAINVHREAHNKEER-VKRKKNTDMVDGKHPTYRGVRMRQWGKWVSEIRQPRKKSRIWLGSFPTAEMAARAHDFAALGIKGVSAFLFPELATVLPRPASNSPKDVQAAAAKAAAINYHINRQGNPNLS-------------------------------------------------------------------------
>CAE.Acacia.A.16
TEHKEPFLHSQLQLTTTSSPSSSGTTKVHHEVHNKEDRVKRKKTMKKNTDIVDGKHSTYRGIRMRQGGKWVSEIRAPGKKSRMWLGTFPTAEMAARAHDVAALSIKGASAFLFPELATVLPRPASNSPKDVQAAAAKAAAINYHINRQGRPEPESE----IMPADAPALSSLPSTEDVDPIFNHPDILNH-------------------------------------
>CAE.Acacia.A.17
-EEEAPLLHTQLQLPTTSSSSSSGTTEAHHEAHNKEERVKRKKTMEKNTDMVDGEHPTYRGVRMRQWGKWVSEIREPRKKSRIWLGTFPTAEMAARAHDVAALTIKGASAFLFPELATVLPRPASNSRKDVQAAAAKAAAINYHINRQGQREPESE----IMPADAPALSSFPSTEDDDPFFNLPDIL---NHGAGEFHYSSLWLTVGADYRDSGFWLEEPFPWDSY
>CER.Bauhinia.A.18
MEDETFLIDSEAQPTTSFSSTITSTYSSSNSSIEANAELRNQENKKKIKKGIDGKHP-YRGVRMRQWGKWVSEIREPKKKSRIWLGTFPTPEMAARAHDVAALTIKGSSAFLFPELAQDLPRPASTSPKDIQAAAAKAAAIDYVGSHET--QPKLSQSTLSSSHDTQETSNSPLTDEDDTF-DLPDLLIDLNRSIQDFTYSSPWLVAAPELLDSSSRLEDPFLWDTY
>CER.Phanera.A.19
MENEVVLIDNEAQPTTSSSSTINSISNSSNSSLEAN---AEMRNKKKMKRGIDGKHPTYRGVRMRQWGKWVSEIREPRKKSRIWLGTFPTPEMAARAHDVAALTIKGSSAFLFPEQAQDLPRPASTSPKDIQAAAAKAAAIDYEGSHEA--QAELSQSISPHDT--QESSNSPATDKDDTF-DLPDLLLDLNRSLQDFRYSTPWLVAAPELLDSSSRLEDPFLWDSY
>CER.Cercis.cerca_Chr6.20
MEEEAVLVDNEAQPTPSFSSTINTSTYSSSSSIEANAVMRNQDNKKKIKRGIDGKHPTYRGVRMRQWGKWVSEIREPRKKSRIWLGTFPTPEMAARAHDVAAHTIKGSSAFLFPELVQDLPRPASTSPKDIQAAAAKAAAIDYEGSHEA--QAELSQSIS-SSLDTQESSNSPLTEEDDTF-DLPDLLLDLNHSIQDFRYSSLWLVAGPELLDSASRLEDPFLWDSY
>CER.Bauhinia.B.21
MEEEAVLIDNEARPTTSFSSTSTNSSSSVEANFNAV--M-RNENKKNRKRDIDGKHPTYHGVRMRQWGKWVSEIREPRKKSRIWLGTFPTAEMAARAHDVAALTIKGSSAILFPELARDLPRPASTSPKDIQAAAAKAAAIDYEGSHKA--EVELSQSISSSSHDTGESSNSPLTDEDDTF-DLPDLSPDLNHRM--FHFSSPWLVPGTELLDSASRLEDPFLWDSY
>CER.Phanera.B.22
MEEEAVLIDSEATSTYSSSSSL----EA--NAVMRNQPSCR--ENKNIKRGIDGKHPTYRGVRMRQWGKWVSEIREPRKTSRIWLGTFPTPEMAARAHDVAALTIKGSSAFLFPELAQYLPRPASTSPKDIQAAAAKAAAIDYEGSHEA--QAELSQTISSSHET-QESSNSPFTDEDDTF-DLPDLSLDLNHSM--FRYSSPWLVTGLED----------------
>DET.Sindora.A.23
-----------AQPTPSFLSPINSSSSSFFFASNAEKNKTQQDKTKPMKRSNDGKHPTYRGVRMRQWGKWVSEIREPRKKSRIWLGTFSTAEMAARAHDVAALTIKGSSAFLFPELAQVLPRPASTSPKDIQAAAAKAAALNYQRSHGREAESELSLSRAMSSHETQGSSRSPSTDEDDTFFDLPDLSVDSNHTSDEFSYSSPWMLAGAELLDAGFRLEEPFLWESF
>DET.Sindora.B.24
-EESVH-IGSEAQSITSFSFTITASSSSSSSSAEKKSHE-SKGSKKKVKRGNDSKHLTYRGVRMRQWGKWVSEIREPRKKSRIWLGTFPTAEMAARAHDVAALTIKGSSAFLFPELAAELPRPASTSPKDIQTAAAKAAAINYHGSHEVEAESELSQAGSSRETR--GSSNWPLNDEDDTFFDLPDLLLESNHSVDESCYSSPWLVAGTEPLESSFRLEEPFLWESF
>OUT.Vitis.O.25
-EAQTTTTTTTTTTTTTSSSSSSSSAVKISSDIPGR-KEGKNKSRKRGKSVKDGRRPTYRGVRMRNWGKWVSEIREPRKKSRIWLGTFPTAEMAARAHDVAALTIKGHSAYLFPELAQELPRPATASPKDIRAAAAKAAAFHHPTSHEG-DQAEGSHSPATVTSNSQDSSNSALTDDDDTFFDLPDLFLDVSHQFHEPHYWLGSQLAGTEAMEYSFS----------
>OUT.Vitis.O.26
-------VDAEAQTTTTTTSSSSSSSSSISSDIPGR-KEGKNKSRKRGKSVKDGRRPTYRGVRMRNWGKWVSEIREPRKKSRIWLGTFPTAEMAARAHDVAALTIKGHSAYLFPELAQELPRPATASPKDIRAAAAKAAAFHHPTSHEG-DQAEGSHSPATVTSNSQDSSNSALTDDDDTFFDLPDLFLDVSHQFHEPHYWLGSQLAGTEAMEYSFS----------
>OUT.Vitis.O.27
QEEPNIEFEDQKPSLSSPSSSSSSTKVPLPVTVQQGGNQVRTKEVKDGTRVNDGKGRAYRGVRMRNWGKWVSEIREPKKNSKIWLGTFPNAEMAALAHDVASLSLKGHTAYLFPELAQGLPRPTTASPKDIRAAAVKAATLHYPRSHEPHQAALMGYSSGSVRSNLQESSTSPITEDDDAFLDLPDLFPELPD----------------------------------
>OUT.Vitis.O.28
--------------TPSIQSE-TGTTSSFKGITQEAKSEDDHRKKVKGCNDDRFKHPTYRGVRRRNWGKWVSEIREPRKKSRIWLGSFATPEMAARAHDVAALAIKGHSAHLFPELAHQFPRPETKSPEDIRAAAAKAAMFTHPRRREEADQAEVVHSPSTSNTSTKEPPPSPTTADDGTFFDLPDLFPNTDHQMTDFCQSIMWPLPEVESVDMDFYLEEPLLW---
>OUT.Quillaja.O1.29
-------------------------------------------------GNGHTKHPTYRGVRKREWGKWVSEIREPRKKSRIWLGTFSTPEMAARAHDVAALTIKGDSAVLFPQLAQDLPRPASSSPKDIQVAAARAAALDYPTSQELEDEAELVHSPTPIASHTRASSNSLISDEDDMFFNLPDLLHDLNHQIDEFSNSALWLQLGAEPLDTSLQLEESYSWEYY
>OUT.Quillaja.O2.30
-EEVS-IVDNEAQTTSSSSPSYTESFA--QLCVEKISKSNESRKKVMKNRISNTKHPTYRGVRMRQWGKWVSEIREPRKKSRIWLGTFPTPEMAARAHDVAALTIKGHSAVLFPESAQELPRPASKSAKDIQAAAAKAATLNYPTSNEAEAKAEISRSPTTIASRIQESSNSPSTDDDDMFFDLPDLLLDMNHHIDEFNNSSAWLQLGAEPMDTSLRLEESYSWE--
>OUT.Prunus.O.31
EEQ-FNSIDSEAQTTSSSYSNSTSSAESEAQKVSKRSNQQ-KSQKKAKINGTQHHHPVYRGVRMRQWGKWVSEIREPRKKSRIWLGTFPTPEMAARAHDVAALTIKGRSAVLFPELAQELPRPASASAKDIQAAAAKAAALNYPISS-SEAEAETEAELSQHRQATQDSSTSPSTNNDDMFFDLPDLLLDFGHHRDHFCFSVPWLEE--------------------
>OUT.Arabidopsis.O.32
---------------------------ERRVKYKPKKKRAKDDDDEK----VVSKHPNFRGVRMRQWGKWVSEIREPKKKSRIWLGTFSTAEMAARAHDVAALAIKGGSAHLFPELAYHLPRPASADPKDIQAAAAAAAAAVAIDMDVE-T----S-SPSPSPTVTETSSPAMIALSDDAFSDLPDLLLNVNHNIDGFWDSFPY-----------------------
>OUT.Arabidopsis.O.33
-----------------------SQRNLRSPVPEKTGKSSKTKNEQKG----VSKQPNFRGVRMRQWGKWVSEIREPRKKSRIWLGTFSTPEMAARAHDVAALAIKGGSAHLFPELAYHLPRPASADPKDIQEAAAAAAAVDWKAPESP--SST--------------VTSSP--VADDAFSDLPDLLLDVNDHNKNFWDSFP------------------------
