# Supplementary material for: Legume genome structures and histories inferred from Cercis canadensis and Chamaecrista fasciculata genomes
Source: Plant J. 2026 Jun 10;126(5):e70981. doi: 10.1111/tpj.70981 (PMC13252982; doi:10.1111/tpj.70981)
Supplement: Supplementary file 8 — Data S8. Manuscript supplement; Compressed directory of aligned sequences from 36 gene families with members deriving from syntenic blocks from selected species. [file TPJ-126-0-s004.gz › S8_wgd_block_tree/40_wgd_aln_fas/Legume.fam3.01889]

>PAP.Lotus.B.1
MAGLFSLGGGGGRGNQEGEHHG----GEIPPPETLFWYKPDDVSSYRGFELWNQHQQQQHQQQQEVVGAGLRPLY---SAVGVGSSRVSDDQRSSAAAVGFVRASSSGEG-GGISCQDCGQAKKDCPHMRCRTCCKSRGFDCQTHVKSTWVPAAKRRERQQQLNPG---FH-R-TDISKRPRD-IITS-RNNQQLHS-SSGLEHGNFPALVSSPAEFRCVRVSCVDDADDRYAYQTAVIGGHVFKGILYDYGPDNNYMAGDTSPAALAGAQPLLTAAVTV-VSSSGALVDPSSLYPSPVAFMTGSGTQFFPRTRS
>PAP.Phaseolus.phavu_Chr03.2
MANLFSLSG--GRGSNNNQQDT-TTNNEIPAAETLFWYAKDDVSSYRGFELWNQ-QQEQHVMPPHVRPLLQRDLY----SSGVGPSRGSDDHSSSRSAFVAMRAAE-----GGISCQDCGQAKKDCPHMRCRTCCKSRGYDCQTHVKSTWVPASKRRERQQQLAVLQEQ-QQQQRDLSKRPRD-----PTACTRLPS-SEGLEEGHFPSLVSSPAEFRCVRVSCVEDADDRYAYQTAVIGGHVFKGILYDYGPENSYMAG-ETSAGVAGAQPLLTASGVVS--SSGALVDPSSLYSAPVTFMGGSGTQFFPHTRS
>PAP.Medicago.B.3
MAGLFSLGG-GGRGNQGEESQQ---QGHIPPQETLFWYNKDDVSSYRGLELWNQHQQHQQDDMHAARPFFPRDLYGPGVGLGVGPSRVSDDQSSSRSATMAMRSS---SSAEGISCQDCGQAKKDCPHMRCRTCCKSRGFQCQTHVKSTWVPASRRRERQQQLSSSPL--Q---RDISKRPRD--GSNALVSTR-NFH-TGLEEANFPAVVSSPAEFRCVRVSSIDDADDRYAYQTAVIGGHLFKGILYDFGPESSYMIGETSGGGVGVAQPLLIADSDTTVVSSGALVDPSSLYSAPIAFMTASGTQFFPRPRS
>PAP.Aeschynomene.B.4
MAGLFSLGGGGRSGNQNPQQNHNQSSDIISHPETLFWYNKDDVSSYRGFELWNQ----------HARPLLHRDLYSSAAALGVGPSSFSDDQSSSRSAFMAMRSAASGG-GGGISCQDCGQAKKDCLHIRCRTCCKSRGYQCQTHVKSTWVPAAKRRERHHQQQQLAAL-QERE--VSKRNKDEPTSSALACTRLPSS---SEQGNFPSVVSYPAEFRCVRVSSMEDTNDQYAYQTAVIGGHLFKGILYDYGPDSDIA---------TTTQPLLITAAAAAVVSTGTLIDPSSLYPAPLTFMAGSGTQFFPHPRS
>PAP.Aeschynomene.A.5
MAGLFSLGGGTGRGNTQHQHHSQHQTTEIPPPDTYFWYNKDDVSSYRGFELWNQHQQHQHSNIPQARPLFHQDLYSSAAMLGVGPSTASDDQSPSRSAFVVTASAGSGGGGGGISCQDCGQAKKDCPHLRCRTCCKSRGFDCQTHVKSTWVPASKRRERQQQLASLQTQP-AGADIVPKRQRDH-------ITRLPTSASA--SESFPAVVSSPAEFRCVRVSSIDDADDEYAYQTAVIGGHVFKGILYDTGPDNSYIAGESSSAVSGGSPNLLIAAAATTLVPGGGLVDPSSLY--PLPFMAGSGTQFFPHPR-
>PAP.Lotus.A.6
MAGLFSLGGGGGRGNDAEDQQHHHQQNEIPPPSSLFWYSNDDVVSSRGFEIWNQQQQHLVPAQPQPRAFFQQDLYTSAAALGVGPSE------ASRSG----KSGGSGGGGGGASCQDCGQAKKDCPHVRCRTCCKSRGFDCQTHLKSTWVPASKRRERQQQQQQQLVP--TRQQR-DHGHNVHPTSSSLACTLLPPHSGGLEEVNFPAVVSTPAEFKCVRVSSVDEADEEYAYSTAVIGGHVFRGILYDHGPDNSYTAGSSSSTGGGVVQPLLISAAGNT-TAVGAIVDPSSLYPAPLAFMPASGTQFFPHPR-
>PAP.Medicago.A.7
MAGLFSLGR----TEEENQQNN--------NPTTEFWYNKDDSVVSRGFEIWNQHQQQQ--LFSLQQP-QQQDLYSSGVVLGVGPTRVSSDENRS-TVFI----GS---GSGSISCQDCGQAKKDCPHMRCRTCCKSRGFDCQTHVKSTWVPAARRRERQQQQQQQQLSFQQHGDIVPQNHRDLNNNSSLACTRLPTSSAGLLDMNFPAVVNSPAEFRCVRVSSVDENEEEYAYSTAVIGGHVFRGILYDYGPDHGYMAGNASNSLEGVVEPLLISGVPAS--GVGEIVDPSSLYPAPLTFMPSSGTQFFPHPRS
>PAP.Phaseolus.phavu_Chr02.8
MAGIFSLGG---RGNNNEEEI-------PPPPDTLYWYNKDDVSSYRGFELWNQQQ-QQHQGPPQPRPLFHQDLY-SALGVGVGPSRPSDDQSSSRSGFMV-G-GGSGSGSGGISCQDCGQAKKDCPHMRCRTCCKSRGFDCQTHVKSTWVPASRRRERQQQLSTLQQNIESSG-ELPKRQRENPTSSSLACTRLPSSSSGLEEVNFPAVVRSSAEFRCVRVSSMDEADEEYAYSTAVIGGHVFKGILYDYGPEGNYMGGNGESSS-TGVGGLLTTGAVV----SEPLLDPSSLYPAPLTFMPGSGTQFFPHPRS
>CAE.Chamaecrista.chafa_Chr6.9
MAGLFSLGGGGGGGRGEGEEHQSQSQNNPPHPDTYYWYK-EDVSSYRGFELWNQ---QQHQLLPQARPLFHQDLYSSAVALGVGPSRSSEDQSSSRSGIMVMRSTGGGGGGGGISCQDCGQAKKDCPHMRCRTCCKSRGYDCQTHVKSTWVPAAKRRERQQQQQL-----QLRGGDNPKRHRDAPSSAALATTSMPTSSEGLEHVNFPPLVSSSAEFRCVRVSSMDETNEEFAYQTAVIGGHLFRGILYDHGPDSGYVAG-DTSSG-GAVQPLLIAAGNTSVVSTATLVDPS-LYAAPLTFMSGSGTQFFPHPRS
>CAE.Senna.sento_Chr06.10
MAGLFSLGGGGGRGGSNNQDDQHNPPTAVPHPDTFLWYKNEDVSSYRGFELWNQQQQQEQHLIPQARPLFHQDLYSPAVALGVGPSRSSDDQSSTRSGFMVMRSGG-GGGSGGISCQDCGQAKKDCPHMRCRTCCKSRGYDCQTHVKSTWVPAAKRRERQQQQQQQ-----LRGDQ-SKRQRDSPSSSALATTSMPTSSEGLDHGSFPPLVSSSVEFRCVRVSSMDEADEQYAYQTAVIGGHVFRGILYDHGPDSSYMTGDTSSTAGGGVQPLLIAAAPATGSSTASLVDPS-LYAAPLTFMSGSGTQFFPHPRS
>CAE.Acacia.B.11
MAGLFSLGGGGGRGGGSNQEDEHNPPTGVPHPDAYFWYKNEDVSCYRGFELWNQ----QPVMPPQARPLLPQDLY----SLGVGPSRSSDDQSSSRSGMMMMRSGGGSSGGGGISCQDCGQAKKDCPHMRCRTCCKSRGYDCQTHVKSTWVPASKRRERQQQQQQPLQLRGGAADNNPKRLRDNPSTSQMATTH-SSSAEGLEHGSFPAVVSSSAEFRCVRVSSMDEADEQYAYQTAVIGGHVFRGILYDQGPDPNYMSTADTSPG-GAVQPLLIAATGTSNSSTGPLLDPS-LYAAPLPFMSGSGTQFFPHPRS
>CAE.Chamaecrista.chafa_Chr1.12
--------------------------------------------------------------------------------------------------AMRMRMMG-GGGSVGISCEDCGQAKKDCPHMRCRTCCKSRGFHCQTHIKSTWVPAPKRRERQQQQLLQ-E--QPPT---TKRHRDH---H---TTK---STGGLEDEDFPAVVSSPAEFRCVRVSTVDDSDEQYAYQTAVIRGHVFRGILYDQGPHHHHPNYQYTASA--------TAV-----APSVALVDPSSFYPSPLTFMDAPTSSGTHRTRS
>CAE.Senna.sento_Chr11.13
MASLFSIGGTQ------EEAT-----TEFPQPETLYWYNTEDVVVSSGLEIWNQ---E-----LLTRPVLEQDLL------LLG--RSSDETSSS---MMLM--GS-GGR-GGISCQDCGQAKKDCPHMRCRTCCKSRGFHCQTHIKSTWVPANKRRESHQQLLHP-----------PKRPRD-LSHHTHTHTS-P--GSGLEHEDFPAVVNSHAEFKCVRVSSVDDADEQYAYQTAVIGGHVFRGILYDHGPH--Y-GGDVAGSG-ASV---LPTTTTTAMVSS-SSVDPSSLYQPPLTFMPGS----------
>CER.Bauhinia.A.14
MAGLFSLGGGGGRGSSNPEEEQHNPVTEIAPPESLFWYKNEDVSSYRGFELWQQHEQLQQARQFHHHPHPQQDLYSSAAALGVGPSRSSDDQSSSRSGFMVMR--S----SGGISCQDCGQAKKDCPHMRCRTCCKSRGFECQTHVKSTWVPAPKRRERQHQHQHQHQLLQLG-GDNSKRQRDNPSSSALACTRLPTNPSSSEHGNLPSVLSSPADFRCVRVSSMDDPDEQYAYQTAVIGGHVFRGILYDHGPDNNYMASEGSSGAVVGVQPLLIAAAPSSMVSTGALVDPSSLYPAPLTYMAGSGTQFFPHPRS
>CER.Phanera.A.15
MAGLFSLGGGGGRGSSNQEEEHHNPATEIAPPENLFWYKNEDVSSYRGFELWQQHEQLQQARQLHTHPHPQQDLYSSAAALGVGPSRSSDDQSSSRSGFMVMR--S----SGGISCQDCGQAKKDCPHMRCRTCCKSRGFDCPTHVKSTWVPASKRRERQQQQEQQ---LQLRGDN-PKRQRDNPSSSALACTRLPTSSSALEQGNFPSVVSSPAEFRCVRVSSMDDADDQYAYQTAVIGGHVFRGILYDHGPDNNYMASEGSPGAIGGVQPLLISAAPTLMVSTGALVDPSSLYPAPLTFMAGSGTQFFPHPRS
>CER.Cercis.cerca_Chr6.16
MAGLFSLGGGGGRGSSNQEEEQHNPATEIAPPDSLFWYKNEDVSSYRGFELWQQHEQLQQARQLHHHPHPQQDLYSSAAALGVGPSRSSDDQSSSRSGFM-VR--S----SGGISCQDCGQAKKDCPHMRCRTCCKSRGFDCQTHVKSTWVPAPKRRERQQQLAALQQQLQLRGDN-PKRQRDNPTASALACTRLPTSSSALEHGNFPAVVSSPAEFRCVRVSSMDDADDQYAYQTAVIGGHVFRGILYDHGPDNNYMASEGSSGAIGGVQPLLIAAAPTSMVSTGALVDPSSLYPAPLTFMAGSGTQFFPHPRS
>CER.Phanera.B.17
MAGLFSLGGGAGRGSSNQEEEQHNPATEIAPPESLFWYKNEDVSSYRGFELWQPHEQ----LIPQAQPHSQQDLYSSAAALGVGPSRSSDDQSSSRSGFMVMR--S----SGGISCQDCGQAKKDCPHMRCRTCCKSRGFECQTHVRSTWVPAPKRRERQQHLSALQQQLQLRGDN-PKRQRDNPSSSALACTHLPS-SSALEHGNFPAVVSSPAEFRCVRVSPMNDADEQYAYQTAVIGGHLFRGILYDHGPDNNYMASDGSSGAIGGAQPLLIAAVPTLMVSTGALVDPSSLYPAPLTFMAGSGTQFFPHPRS
>CER.Bauhinia.B.18
MAGLFSLGGGGGRGSSNQEEGQHHPATEITPPESLFWYKNEDVSSYRGFELWQQ--HEQ--LLPQARQLHNQDLYSSAAALGVGPSRSSDDQSSSRSGFMVMR--S----SGGISCQDCGQAKKDCPHMRCRTCCKSRGFDCQTHVKSTWVPASRRRERQQQLASLQQQEQQLGGDNPKRQRDSPSASALACTRIPTSSSALEHGNFPAMVSSSAEFRCVRVSPVDDADDQYAYQTAVIGGHVFRGILYDHGPDSNYMPSEGSSGAIGGVQPLLISAAPTLMVSTGALVDPSSLYPAPLTFMGGSGTQFFPHPRS
>DET.Sindora.A.19
MAGLFSLGGGGGRGNSQGDHQQHNPPTEIPPPESLFWYKNEDVSSYRGFELWQQQQQE--QLIPQPRPFHYQDLYSSAAALGVGPSRSSDDQSSSRSAFMLIRPSGGGSGSGGISCQDCGQAKKDCPHMRCRTCCKSRGFDCQTHVKSTWVPASKRRERQQQLGALQQQIQVHGET-PKRQRDNPSSSALVCTRLPS-SGLVEYGNFPSVVSSPAEFRCVRVSSMDDADDQYAYQTAVIGGHVFKGILYDHGPDSSHVAGESSSGGVGGVQPLFIAGATGAMVSSGALVDPS-LYSAPITFMSGSGTQFFPPSRS
>DET.Sindora.B.20
MAGLFSLGGGGGRGNNQDDEDHHHPQTDIPPPDSLFWYKNEDVSSYRGFELWQQ--PDQ--LIPQARPLLQQDLYSSAAVLGVGPSRSSDDQSSSRSAFMLMRPTVVGSGSGGISCQDCGQAKKDCPHMRCRTCCKSRGFDCQTHIKSTWVPASKRRERQQQLTLLQQQQQQEQSENPKRQRDNPSGSALACTRLSS--EGLEQGSFPAVVSSPAEFRCVRVSSMDDAEDQYAYQAAVIGGHVFRGILYDHGPDSNYLGGEGSSGGVGEVQPLLIAGAATCMVSAGALVDPSSLYPTPLTFMAGSGTQFFPSSRS
>OUT.Arabidopsis.O.21
MAGFFSLDGGGGGGGGGNNQEDHRSNTNPPPPEAWLWYRATNVNANLGLELWQNHNQQE-IMFQHQQHQQRLDLYSSAAGLGVGPSNHSGETSTARAAMMMIRSGGSGGGSGGVSCQDCGQAKKDCSHMRCRTCCKSRGFECSTHVRSTWVPAAKRRERQQQLATVQPQTQPRGESVPKRHRENPATSSLVCTRIPSH-SGLEVGNFPAEVSSSAVFRCVRVSSVEDGEEEFAYQTAVIGGHIFKGILYDLGPGSSVVAGES-SSGGGGAQQLLITAGSVTSAAAATYIDPAALYPTPITFMAG--TQFFPNPRS
>OUT.Arabidopsis.O.22
-------------------------------------------------------------------------------------------SIAERAAMMMIRSGGSGGS-GGVSCQDFGQAKKDCSHMRCRTCCKSRGFECSTHVRSTWVPATKRRERQQQLATVQPQTQPRGESVPKRHRENPATSSLVCTRIPFH-SGICH------CNVKYLFMCIYICLLLYGREIY-----------------------------------------------------------------------------------
>OUT.Arabidopsis.O.23
MAGFFSLGHGGG-GNTPDNHRTNTNNPSSSGTESWLWCRPSNADGGKGLELWQHPNNQE-IIFQQQQQQQQRDLYTSAAGLGVGPSNRSLIETSG-GALMMMRSGS---GSGGPSCQDCGQSKKDCSHMRCRTCCKSRGLDCPTHVKSTWVPAAKRRERQQQLSTGQQPQQL-GGSVPKRQRERPARSSMAYTRIPSNTSGLEVGNFPPEVSSSAVFRCVRVSSVDDEEEEYAYKTAVIGGHVFKGVLYDQGPA------ERSSSG-GGSQPLLITAGPSAVVTSDHYIDPASLYPTPITFMTG--THFFSNSRS
>OUT.Arabidopsis.O.24
--SNFEMAGTGS--SRNNEEDN-------QQNTNWVWYKTNNLSTSHNNQIWQQ-------------P--SLDLY---------PGQICDMTTSSRSL--------------TISCQECGQAKKGCTHGRCRTCCKSNGLHCPTHVRSTWIPIAKRRERQQQLQTPTSNPTGGSGR-VGKYRD-INQH----ATLDS--SGLEMTRFPDEVSSDALFRCVRMSGTDDGEGQYAYQTTVIAGHLFKGILYNQGPENKSMRS-------------------------------------------------------
>OUT.Arabidopsis.O.25
MAGIFSLGGNN---NNNGDEEE---ENQQQQKTNWVWYRNNNINPSSSQQVWQI-PPEQMLMHHHSHPQQQSDLY---------PGHQSDLATSSRSI--------------TISCRDCGQAKKDCTHMRCRTCCKSRGFDCSTHVRSTWIPVARRRERQQQLHMSTSGAGGGGSSIPKRHRD-PTLPTSSSSRLPSHSAGLEMASFPGEVSSDALFRCVKMSGVDDGDGQYAYQTTVIGGHLFKGILYDQGPESSYMSGQSSSAGGGGGHPFPPVVTDGGGVSSAMFVDPNSYYSSNTVFMPP-GTQFYQNP--
>OUT.Prunus.O.26
MAGFFSLGRGGN--NNNQDQDH-HNSNNPPPPETLFWYK-EDVAAQKGFELWQQQE-QLLQLQTQPPPHHHQDLYASAAALGVGPSSRSDDTSSSRSALMMMRSSSGGSGGGSASCQDCGQAKKDCIHMRCRTCCKSRGFDCPTHVKSTWVPASKRRERQQQLMALQQQQ---QEN-SKRLRE-PNSN--SSLRILGNTSGLELGNFPAEVSSPAVFRCVRVSSIEDDDDQYAYQTAVIGGHLFKGILYDQGPETSNMAAETSSGG-GGVQPLLIAGATTAVAASTTVIDPSSLYPAPLTYMAE--GLFFRHYKA
>OUT.Vitis.O.27
--------------------------------------------------------------------------------------------------MLMMR--Q-GGS-RSLSCQDCGQAKKDCLHMRCRTCCKGRGFQCQTHVKSTWVPVYRRRQRQQHLPATTVPQQL--------LQGHP--------R-PT-SSGSEARNFPAEVSSPAMFRRVRVNSIDNAVDQYAYQTAVIGGHIFKGILYDEGPEIQFIGG-GESL-FPQLQQPIVASTFTA---AMELLHPSSSYPINTTTAPVPGTHVIPHRRS
>OUT.Vitis.O.28
MAGFFPLGG--GRGSNQDSN----PPNEIPPE-SCFFYR-EDIS-YKGFELWQHQPQEQ---LHQRHQHHPQDLYSSGPSLGVGSSRSSDD--SSRSAFLMMRQAAG--GGGGMSCQDCGQAKKDCIHMRCRTCCKSRGFQCPTHIKSTWVPAAKRRERQQHLTVIQQQLQLRGEN-PKRQRE-PSSSALACTRLPTHTSGLEIANFPSEVNSPAVFRCVRVSSIDETDDQYAYQTAVIGGHVFKGILYDHGPEGHYGGGESSSAGGGGLQQLLITGAAAASAAAAAFLDPS-LYPAPLTFMAG--TQFFPHPR-
>OUT.Quillaja.O1.29
MAGFFSLGGGGGGGGERGTRENNNPPIEIPPPENLFWYKNEDIPSYRGFELWQPQDQLQQQQHHHHHPNPQQDLYSSAAALGVGPSRSSDDQSSSRSAFTMMTSSG-GGGSVGISCQDCGQAKKDCIHMRCRTCCKSRGYECQTHVKSTWVPASKRRERHQQVAGLQQQLQLLGEN-PKRQRENPSTSALACTTLLTDPSGLKLGNFPAEVSSPAVFRCVRVSSIEDTDDQYAYQTAVIGGHVFKGILYDYGPDSNYTVGESSSGGGGVVQPLLIAADPTTVSSAGALIDHSSLYPAPLTFMAG--TQFFPHPRS
>OUT.Quillaja.O2.30
MAGFFSLGGGGGRGTTNQGSD--NPPTEIPPPESLFWYKNEDVSSYRGFELWQQDQ-QLLQPRPVLHHHPQQDLYSSAAALGVGPSRSSDDQSSSRSAFMMMRSSV-GGGSGVISCQDCGQAKKDCVHMRCRTCCKSRGYECQTHVKSTWVSASKRRERQEQVTALQQHLQLHGEN-PKRRRDNPSTSALACTRLPTNPSGLELGNFPAELSSPAVFRCVRVSPIDETDDQYAYQTAVIGGHVFKGILYDHGPDNNYMAGESSSGGGGIVQPLLIAAVATSVASTGALLDPS-LYPAPLAFMDG--THFFPPPRS
