# Supplementary material for: Legume genome structures and histories inferred from Cercis canadensis and Chamaecrista fasciculata genomes
Source: Plant J. 2026 Jun 10;126(5):e70981. doi: 10.1111/tpj.70981 (PMC13252982; doi:10.1111/tpj.70981)
Supplement: Supplementary file 8 — Data S8. Manuscript supplement; Compressed directory of aligned sequences from 36 gene families with members deriving from syntenic blocks from selected species. [file TPJ-126-0-s004.gz › S8_wgd_block_tree/40_wgd_aln_fas/Legume.fam3.01912]

>PAP.Medicago.B.1
MGCQTIDAAALVIQHPSGKIERLYWSVSASYVMRAPGYYVSLIMPLPQEQEGENSNNEKPVLFTRVKLLKPDTLTLGHAYRLITTQEVEKVMKAKK----RKARGKTVEDVEMHLEKENSAESEGMLDTGRMYQAMRADRQRLRVVSVNPAVPRPKSWRPSLQSISEFS
>PAP.Phaseolus.phavu_Chr03.2
MGCQAVDAAALVIQHPSGKIERLYWPVSASEVMRTPGYYVSLIIPLAVP-EGQNQ-DQKTVLFTRVKLLRPDTLTLGHAYRLVTTQEVVKALKAKKHAKMNKPRVKTVESMQIQLEKASSDETGGMLDTGNTYQATRADRYKLM-NSTHA-VLKLKSWRPSLQSISEST
>PAP.Aeschynomene.B.3
MGCQAVDAAALVIQHPNGKIERLYWPVSANEVMRNPGHYVSLIIPLPAPDQQQRNHHQKPVLFTHVKLLRPETLTLGHAYRLITTQEVVKVLRARKHAKMGKTQGKRSEMMQTHLQNLSSVEIGDA-----HDQTMRADGQRLGAAPVNPPVPRPKPWRPSLQSISEAG
>DET.Sindora.A.4
MGCQAVDAAALVIQHPSGKIDRLYWPVTASEVMRTPGHYVSLIIPLPAPEEQQNSKEQKTVRYTRVKLLRPETLNLGHAYRLITTQEVVKVLRAKKQAKTKKPQSETVEKLQS-LDCQGE---GRKSDTGKPYQAVRAEKQRPRTASGNYAAGRPKSWRPSLQSISESG
>CAE.Chamaecrista.chafa_Chr6.5
MGCQAVDAAALVIQHPCGKIERLYWPITVSEVMRLPGHYVSLIIP-PFQNEEHHNNNNNTVRITQVKLLRSDTLTLGHAYRLITTQEVVKVLRAKKQS--RKAQADSSASHQA----QPQD---SHTDKPYHYQGMKAERERVR---VNSG--KCKSWRPSLQSISESG
>CAE.Senna.sento_Chr06.6
MGCQAVDAAALVIEHPCGKIERLYWGVSASEVMRAPGHYVSLIIPFQVS----N---HNTVGITQVKLLRPQTLTLGHAYRLITTQEVMKVLRAKKTSEAMRRQR----------------------------------------------------------------
>CAE.Acacia.B.7
MGCQAVDAAALVIQHPCGKMEGLYSSVTASEVMRMPGHYVSLIIPLHQQ--QQNHQDQNTVRITQVKLLRPETLTLGHAYRLITTQEVVDVLRAKKHAKTRKPAQAESSVQQE----------GDNSHTRKPYQARRGERQRVIRANSGSTSVWHKSWRPSLQSISESA
>DET.Sindora.B.8
MGCQAVDAAALVIQHPCGKIERLYCPVTASEVMRLPGHYISLIIPLPVPAEEQNQPEQKTVRFTRLKLLRPETLNLGHAYRLIPTQEVVKVLKARKNAKTKKSFAEMVERSHTAQEKQSSSDEGGKSDTERSYEAMRSARQRHRTTSANSMAVRTRSWRPSLQIISESG
>PAP.Lotus.B.9
--------------------------------MRIPGHYVALIMTLPVP-RGHNQ-EQ------VLKLLRPETLTLGHTYRLITTQEVVKVLKARKRARTRKPQAKAVLESMQHLEEEASS------------------------------------------------
>CER.Bauhinia.A.10
MGCQAVDAAALVIQHPCGKIDRLYWSVTASEIMKMPGHYVSLIIPLPVP-EEQNQ-EQKTVRFTRVKLLRPETLNLGHAYRLITTQEVVKVLRAKKHAKTKRPQTESIEKSHTVPEKQSSAEDSVKQDTRKTYQEVRAERHRQRAASVNSAAVRSKNWRPSLQSITESP
>CER.Cercis.cerca_Chr6.11
MGCQAVDAAALVIQHPCGKIERLYWSVTASEIMKMPGHYVSLIIPLPVP-EEQNQ-EQKTVRFTRVKLLRPETLNLGHAYRLITTQEVVKVLRAKKHAKTKRPQTESVEKSHTVPEKQSSAEDRVKQDTRKTYQEIRAERQGQRAASVNSATVRSKNWRPSLQSITESS
>CER.Phanera.A.12
MGCQAVDAAALVVQHPCGKIERLYWPVTASEIMKLPGHYVSLIIPLPVP-DEHNQ-EQKTVRFTRVKLLRPETLNLGHAYRLITTQEVVKVLRAKKHAKTKRPQTEPVEKSHTVPEKQSSAEDRVKQDTRKTYQEIRAERHRQRAASVNSAAVRSKNWRPSLQSITESS
>CER.Bauhinia.B.13
MGCQAVDAAALVIQHPCGKIERLYWPVTASEIMKMPGHYVSLIIPLPVP-EEQNQ-EQKTVRFTRVKLLRPETLNLGHAYRLITTQEVVKVLRAKKHAKTKRPQTELVEKSHTVPEKQSLAEDRVNQDTRKTYQEIRAEKHRQRAAPANSATVRSKNWRPSLHSISESP
>CER.Phanera.B.14
MGCQAVDAAALVIQHPCGKIERLYWPVTASEIMKMPGHYVSLIIPLPVP-EEQNQ-EQKTVRFTRVKLLRPETLNLGHAYRLITTQEVVKVLRAKKHAKTKRPQTESVEKSQTVPEKPSSAEDSVKQDTRKTYQEIRADKQRQRAASANSAAVRSKNWRPSLQSILESP
>PAP.Aeschynomene.A.15
MGCQAVDAAVLVIQHPCGKIDRLYWPITASEVMRTPGHYVSLIIPLPIQPQPQLQQEQKTVRFTRVKLLRPETLNLGHAYRLITTQEVMKVLKAKKHTKTRKPQAEALEKKQNHQEKKISAETESEPGNNNTHQAMRAERHRPRAASVNPATLRSKSWRPSLQSISEST
>PAP.Phaseolus.phavu_Chr02.16
MGCQAVDAAVLVIQHPCGKIERLYWPVTASEVMRTPGHYVSLIIPLPVPPQDQNQ-DQKTVRFTRVKLLRPETLNLGHAYRLITTQEVMKVLKAKKHAKTRKPQAETVEKAHTQPEKQSSA-SEPHTGGESTHQGTRAERHRPRANSANPAVVRSKSWRPSLQSISESA
>PAP.Lotus.A.17
MGCQAVDAAVLVIQHPGGKIERMYWPITASEVMKTPGHYVSLIIPLPVTEQEQRNQEQKSVRFTGVKLLRPETLNLGPAYRLIPTQEVMKVLKAKKNAKTKKPQAETIEKPQT--EKKSSGEGDSVSGNTNTNQGMRAERQRQR-GSANPAVVRSKSWRPSLQSISEFT
>PAP.Medicago.A.18
MGCQAVDAAVLVIQHPCGKIDRLYWPVTASEVMKTPGHYVSLIMPLPPQPQEQNQ-EQKTVRFTRVKLLRPETLNLGHAYRLITNQEVMKVLKAKKHAKSMKTEGEAVKVEKEGSGCETKK--GEESDQGKTYQGGRAERNKQRGGSTNPAVQRSKSWRPSLQSISESP
>CAE.Chamaecrista.chafa_Chr1.19
MGCQAVDAAALVIQHPCGKIERLYWSVPASEIMRLPGHYVSLIIPLPLPPQEQEQDQHNPVRFTRVKLLRPETLNLGHAYRLITTQEVVKVLRAKKHAKARKTQAESASEKSSKQSSASDAEEVKSNNTSNTYEGMRAEKQRQRGASVNSASLRSKSWRPSLNSISESA
>CAE.Senna.sento_Chr11.20
MGCQAVDAAALVIQHPCGKIERMYWSVPASEIMKMPGHYVSLIIPLPLP-QDQNHQDHKTVRFTRVKLLRPETLNLGHAYRLITTQEVVKVLRAKKHAKARKTQAEMAEKSTVQEKQKSSAEEEGKSDTANTYEEMRAEKQRQRGASVNSASFRSKSWRPSLQSISEST
>CAE.Acacia.A.21
MGCQAVDAAALVIQHPCGRIERLYWSVTASEIMKMPGHYVSLIIPLPLSEDEQQQQQQKTVRFTRVKLLRPDTLNLGHAYRLITTQEVMKVLKAKKLAKTKKTTQAESVVEKT--QRSVSETEEEKQDTGNTHEAMRAERHRQRGAVVNSASFRSKSWRPSLQSISESA
>OUT.Arabidopsis.O.22
MGCQAVNAAVLVLQHPGGIIDRYYSSVSVTEVMAMPGHYVSLIIPIPATEKGDDKKQRKAVRFTRVQLLRPENLVLGHAYRLITSQEVMKVLREKKSAKTKKHQIEKTTTAKKFSDKKVPE-------------KKQGKQFRVIRNSTS--LLKSKTWRPSLQSISEAT
>OUT.Arabidopsis.O.23
MGCQAVDAAALVLQHPDGKIDRYYGPVSVSEIMRMPGHYVSLIIPLPEKTTTDDKSERKVVRFTRVKLLRPENLVLGHAYRLITSQEVMKVLRAKKYAKTKKHQSETSKEKKKSSEKKIDEE----SDKNQ---NLETKDEKQRSVLTNSASSRSKTWRPSLQSISEAT
>OUT.Prunus.O.24
MGCQAIDAAALVVQHPSGKIERMYWPISASEVMRLPGHYVSLIIPLPVSDQHQEEQEHKTVRFTRVKLLRPETLALGHAYRLVTTQEVVKVLRAKKYAKTKKQQLETLEKLQAGQEKQSSGDEEGKSEKENINHATKHERHRPRTANAAAAALRSKSWRPSLQSISEG-
>OUT.Vitis.O.25
MGCQAIDAAALVIQHPCGRIERLYWTVSAGEVMRMPGHYVSLIIPLPIP-QDHDTPDNKTVRFTRVKLLRPDTLVLGHAYRLITSQEVMKVLRAKKYAKMKKNQVESAEKLQGMAERQSSSEDGGRSEMEKSNQVVKHERHRPRTASTTSAAARSKSWRPSLQSISEAG
>OUT.Quillaja.O1.26
--------------------------------MRLPGHYVSLIIPLPEN-----H-EDKTVRFTRVKLLRLETLTLGHAYRLITTQEVMKVLRAKKYAKTKKPVQESTEKSKTVPEKQSSD-SEALVAKTKTYQATGAERHRQRAPSMNSGAVRSKSWQPSLQSISESS
>OUT.Quillaja.O2.27
MGCQAVDAAALVIQHPCGKIERLYWSVPASEVMKTPGHYVSLIIPLPVSEAENDQ-EKKTVRFTRVKLLRPETLNLGHAYRLITNQEVMKVLRAKKHAKTKKPQQESIEKSKPVPDKKSSDEQEGKAETAKIHQAPRTERHRQR---MASAAMRSKSWLPSLQSISESS
