# Supplementary material for: Legume genome structures and histories inferred from Cercis canadensis and Chamaecrista fasciculata genomes
Source: Plant J. 2026 Jun 10;126(5):e70981. doi: 10.1111/tpj.70981 (PMC13252982; doi:10.1111/tpj.70981)
Supplement: Supplementary file 8 — Data S8. Manuscript supplement; Compressed directory of aligned sequences from 36 gene families with members deriving from syntenic blocks from selected species. [file TPJ-126-0-s004.gz › S8_wgd_block_tree/40_wgd_aln_fas/Legume.fam3.02154]

>PAP.Medicago.A.1
--KIDKTSSENSLCSSSSSPPMSNKYRYMFNRLFRFANSWKKSNSPRGRRIFHRDVEKEEFQYASSHCLSSYYSVFVVRLAIMVMLAILIGLLTILTWHFTKIYTKKSLSSLAYGLRYELLQRPILRMWILSTSEITTAQVKLSQYVIRRYSNPASQAEQVELYEAMRAVTWSLFASRKALSITIYKGFVQAFHRDLKDTFYIYSDLSYSMVATTSNMLKSISTHQAWDDKTLHGFSAIWYREPLDPVTGEKIGKAMKIAPEDLIIAGLSQVPDGVATWHVAVSKFTDSPLLSAALPVWDSSKSIMAVVGVTTAFYSVGQLMRELVEMHSGHMYLTSQQGYLLATSTSAPLLTSTKPPKLKMAVDCEDEIIRLGAEWLQRTYGNHFPNSHEVHVEAKLGNQQYYIDSFYLNLKRLPLVGVIIIPRKYIMGQVDERSFKTLVILISASLCIFVIGCVCILILTGVSKEMNLRAELISQLEARRKAEASSYKSQFLAMSHELRTPMAAVIGLLDILISDDCLTEQYSTVTQIRKCSTALLRLLILDLSKVESGKLVLEDAEFDLGRELEGLVDMFSVQCIHVETVLDLSDDMPKLVRGDSGRVVQVFALISIKFTTSGHVILRGWCEYPNSCNDSPNFYLDQKKSRNLHKSKEKPNAHAKRISMRDKVILWFEVEDTGCGIDPSKWDSVFESFEQADPSTTRLHGGTGLGLCIVRNLVKMGGEIKVTKKEGQGTLMRLCLLLSAPVDVTEQHA-LNLTDNGLVVLLALQGNMGRIITSKWLTKGVCTMEASEWGLTQILRELFHARSSIHSNFDAHYPINEGFKSKLLSIKDMRPIFVIVVDIGLLDLSTDIWKEQLFLHKYFGRAKFVWMLHDTSTIKTELRRKGHLLMVKPLYKAKMIHILEAVIKERHELQKKN-------MKEGDLHEFLEIDSTHFDAASSDDSDISEI--------SEKPIVKL---------------TNENEHLEENSRKEESCSSEE---------------------KKAKETNFATQGYDRVTRTRKEVNDKKSLEGLRILLAEDTPVIQRVATIMLEKMGAVVVAVGDGQQAVDALYMASAEDCRRESLQKDRNTRSQTEILTCHQYDLILMDCQMPKMDGYEATKEIRKSEEGTGKHIPIVALTAHAMSCDEAKCLKVGMDAYLTKPIDFKLMVSTILSLTKPT-
>PAP.Phaseolus.phavu_Chr02.2
MAEKDETYSETSECSSALTMPMATKCRYLFHRLCGSTNSWNKSTPPKGRRIFHRDVEKEEFQYASSHCLSSYYSVFVVRLAIMVMLAILIGLLTILTWHFTKIYTAKSLNSLAYGLRYELLQRPVLRMWILSTSEITTAQVKLSQYVIRRHSNPATQAEQVELYEAMRAVTWALFASRKALSITIYKGFVHAFHRDLKDTFYIYSDLSYSMGASNSNEVNSVSTHQAWDDKALRGYSAIWYREPLDPVSGEKIGKAMKIAPEDLIIAGFSQVPDGVASWHVSVSKFTDSPLLSAALPVWDSSKTIMAVVGVTTALYSVGQLMRELVELHSGHMYLTSQEGYLLATSTSAPLLASTK-PKLKMAVDCEDDIIRQGAEWLQRTYGNNFPPSHEVHVEVKLGQKTYYIDSFFLHLKRLPLVGVIIIPRKYIMGQVDERAFKTLVILISASLCILVIGCVCILILTGVSKEMNLRAELISQLEARRKAEASSYKSQFLAMSHELRTPMAAVIGLLDILISDDCLTEQYSTVTQIRKCSTALLRLLILDLSKVESGKLVLEDAEFDLGRELEGLVDMFSVQCIHVETVLDLSDDMPKIVRGDSARVVQIFALISIKFTPSGHIVLRGWSEIPNSSVGSPNFPLDQKKLWSLQKCREKPNAHSKKASIKDKVILWFEVEDTGCGIDPSKWDSVFESFEQADPSTTRLHGGTGLGLCIVRNLVKMGGHIKVVKKEGAGTLMRLCLLLSAPMDITEQQCAVDLTDSGLVVLLGLHGNMGRLITSKWLQKGVCTMEASDWGLTQILRELFHARSSVHNDFDAHYSAKEELKSKLLNIRDMRPVFVIVVDIGLLDLSTDIWKEQLFLHRYFGRAKFLWMLHDTSNIKMELRRKGHILMVKPLYKAKMIHILESVIKERFELQKKNMIVPRTAMKEGDLHEFLEIDSTHFDAASSDDSDLSDIAGSPVSANGDKPVEKLDKSHPSSPYHMNCLDRLTNANLEENLRKEES--SSPSNYATEDNQPKSLSTKESSISTGDQDEDSECRETHRVTSSSKAVDGKKSLEGLKILLAEDTPVLQRVATIMLEKMGADVVAVGDGQQAVEALCMFTAEDCRRESLQKERNTRSQTEILTSRPYDLILMDCQMPKMDGYEATKEIRKSEVGTSLHIPIVALTAHAMSCDEAKCLDVGMDAYLTKPIDFKMMVSTILSLTKTTS
>PAP.Lotus.A.3
------------------------------------------------------------------------------------------------------------------------------------------------------------------------------------------------------------------MAASDTNVMGSLSTRQAWDDKAIHGFSAKWYREPLDPVSGEKIGKAMQIAPEDLIIAGLSQVPDGVASWHVAVSKFTDSPLLSAALPVWDSSKSIMAVVGVTTALYSVGHLMKELVELHSGHMYLTSQEGYLLSTSTSAPLLTSTKPPKLKMAVDCEDDVIRMGAEWLHRTYGKKFPSAHEVHVEAMLGHQKYYIDSFFLNLKRLPLVGVIILPRKYIMGQVDERAFKTLVILISAALCILVIGCVCILILTGVSKEMNLRAELISQMEARRKAEAASYKSQFLAMSHELRTPMAAVIGLLDILISDDCLTEKYSTVTQIRKCSTALLRLLILDLSKVESGKLVLEVAEFDLGRELEGLVDMFSVQCIHIETVLDLSDDMPKVVRGDSARVVQIFALISIKFTPSGHIILRGWSETPSFCGESLNFPLDQKKSRRIQKSRERINPHAKRASMRDKVILWFEVDDTGCGIDPSKWDAVFESFEQADPSTTRLHGGTGLGLCIVRNLVKMGGEIKVVKKEGQGTLIQLCLHLSVPVEHTDQHCAVDLTKNSLVVLLALHGNMGRLITSKWLQKGVCTMEASEWGLTQVLRELFHARSSVHNDFDAHY---EGLKSKLLTIQDMRPTFVIVVDIGLLDLSTDIWKQQLFLHRYFGRAKFVWMLHDTSTIKMELRRKGHVLMVKPLYKAKMIHILEAVIKERLELQKKNMTSSRTTMKEGDSHEFVEIDSTQFDATSSDDSDISEMAGSPVSASGDKPTEN--------------------GYLEETLSKEESCQSSLSNYATEDTQPISLSSKAPSSPTAAQDGDSECGETNRVTGSSKAINGKKSLEGLRILLAEDTPVLQRVATIMLEKMGAVVVAVGDGQQAVDALIMVSAEDFRRESLQKERNTRSQTEIFSCHPYDLILMDCQMPKMDGYEATKAIRKSEEGTALHIPIVALTAHAMSCDEAKCLQVGMDAYLTKPIDFKKMVSTIISLTKRTS
>PAP.Aeschynomene.A.4
--PRDETSSQSSICSPESISPISTKCKHVFDRLCVCAPSWKTSTTPKGRRFFHRDVEKEEFQYASTHCLSSYYSVFVVRLAIMVMLAILIGLLTILTWHFTKIYTTKSLNSLAYGLRYELLQRPILRMWILSTAEITTAQVKLSQYVIRRYSNPATQAEQVELYEAMRAVTWALFASRKALSITIYKGFVQAFHRDLKDTFYIYSDLSYSMGAINSNKLNSFSTHQAWDDEAIHGKSAIWYREPLDPVTGEKIGKAMKIAPEDLIIAGLSQVPDGVASWHVAVSKFTDSPLLSAALPVWDSSKTIMAVVGVTTALYSVGQLMRELVELHSGHMYLTSQEGYLLATSTSAPLLTSTKPPKLKMAVDCDEEVIRLGAEWLQRTYGNHFPPSHEVHVEAKLGREQYYIDSFFLNLKRLPLVGVIIIPRKYIMGQVDERAFKTLVILISASLCILVIGCVCILILTGVSKEMKLRAELINQLEARRKAEASSYKSQFLAMSHELRTPMAAVIGLLDILISDDCLTEQYSTVTQIRKCSTALLRLLILDLSKVESGKLVLEDAEFDLGRELEGLVDMFSVQCIHVETVLDLSDDMPKVVRGDSARVVQIFALISIKFTPSGHIILRGWCEYPNSCNRSPIFPLDQKKSRSLQKGREKQNANLKRTIKRDKVILWFEVDDTGCGIDPSKWDSVFESFEQADPSTTRLHGGTGLGLCIVRNLVKMGGEIKVVKKEEQGTLMRLCLILSVPLDVTEQHCTFDLTDNDLVVLLALQGNMGRLITSKWLQKGVCTMEASEWGLTQILRVLFHARSSVHNDLDAHYHVNEGLKSKLLSIQDMKPTFVIVVDIGILDLSTDIWKEQLFLHRYFGRARFVWMLHDTSNIKMELRRKGHVLMVKPLYKAKIIHILEAVIKERLELQKKNITNTRATMKEGDLHEFLEIDSSHFDGGSSDDSDISEMVSSLVSTNGDKESEMVSRSQPSSPYKINCLVGLTNENFEDNVRKEESCQSSPSSYANEDTEHNS---------LEAQGEDSECGETNKVTSSNKTVDGKISLEGLRILLAEDTPVLQRVATIMLEKMGASVVAVGDGQQAVEALCMLGVEDCRKESLQKERNTRSQAEILASPSYDLILMDCQMPKMDGYEATKEIRKSELGTGLHIPIVALTAHAMSCDEAKCLEVGMDAYLTKPIDFKQMVSTILSLTKRTS
>PAP.Lotus.B.5
---------------------MATKCIHLFDKLWSFATCK-KTRLPTGRRSLHRDVEKEEFQYASAQCLSSYYSVFVVRLAIMVMLAILIGLLTFLTWHFTKIYTTKSLNSLAYDLRYELLQRPILRMWILSTAEITASQVKLSEYVIRSHSNLATQAEQVEMYGAMKAVTWALFSSRKALSITVYRGFVQAFHRNLKDTCYIYSDLAYSMA--------------SWNDKDIHGNSSIWYREPLDPVTGEKIGKAMKIAPEDSIIAGLSQVPDGVASWHVAVSKFTDSPLLSAALPVWDSSKSIVAVVGVTTALYSVGQLMKELVDLHGGHMYLTSQEGYLLATSTHDPLLTST---KLKMAVGSENEAIRHGAQWLQKTYGNHFPPSHEVHVEVKLGHQQYYIDSFFLNLKRLPLVGVIIIPRKHIMGEADERAFKTLVILISASVCIIVIGCVCILILTGVSKEMKLRAELISHLEARRKAEASSYKSQFLAMSHELRTPMAAVIGLLDILISDDHLTEQCATVTQIRKCSTALLRLLILDLSKVESGKLVLENAEFDLGRELEGLVDMFSVQCIHVEIILDLSDDMPKLVRGDSARVVQIFALISIKFTLSGHIILRGWCENPNSCSDN-------PKSGYLQKTRTKQHEHVKKISNSDKMILWFEVDDTGCGIDPCKWDSVFESFEQADPSTTRLHGGTGLGLCIVRSL-----------------------------------------------------------------------------------------------------------------------------------------------------------------------------------------------------------------------------------------------------------------------------------------------------------------------------------------------------------------------------------------------------------------------------------------------------------------------------------------------------------
>PAP.Medicago.B.6
---------------------MATKCMHVFDRLLWFATCWKKNSTLTGRRKFHKDVEKEDFQYSTTQCLSSYYSVFVVRLAIMVMLAILIGLLTILTWHFTKIYTTKSLNSLAYDLRYELLQRPILRMWILSTAEITTAQVKLSEYVIRSHGNLATQAEQVEMYESMRAVTWALFASRKALSITVYRGFVQAFHRDLKDIFYIYTDLS-------YHETNSFAAH-----EDTHSKSAIWYREQLDPVNGEKIGKAMKIAPEDSIIAGLSQVPDGVASWHVSVGKFTDSPLLSAALPVWDSSKSIVAVVGVTTALYSVGQLMKELVDKHSGHMYLTSQEGYLLATSTNDPLLTSTKKPKLKMAVDCDNEVIREGAMWLKKTYENNFPPSHEVHEEARLGHQQYYIDSFFLILKKLPLVGVIIIPRKHIMGQADERAFKTLVILISASLCIIVIGCVCILILTGVSKEMNLRAELISHLEARRKAEASSYKSQFLAMSHELRTPMAAVIGLLDILLSDDRLTEQCATVTQIRKCSTALLHLLILDISKVESGKLVLEEAEFDFGRELEGLVDMFSVQCIHVEIILDLSDDMPKLVRGDSARVVQIFALISIKFTLSGHIILRGWCENPNSYGDSENFTLEQKPFGCSRKTKMKQHEHSKKASNIDKMILWFEVDDTGCGIDPSKWDSVFESFEQADLSTTRLHGGTGLGLCIVRSLVKMGGEIKIVKKEGPGTLMRLYMQLTAPVDATEQHCQVDFANNNLMVLLALHGNMSRLITSKWLQKGVLTMEASEWGLTQILKELFEAKTSTHNDFDTHFPAPEGLNSKFISIQELPPTFVIVVDIDLLDLSTDIWKEQLFLHKYYARAKFVWLQHDSSTVKTELRKKGHILTVKPLYKAKMIHILEDVIKERVEVQKKN-------MKEDDLHESLEIEYTHCDVASSDGSDISEIGSSLVTANGEKQREEVVRINPSSLYQKSCLLGLSNGYMEH---------------------------KEAFISTRAKGEDSKGGETSRVSGSSKAMNGKKSLEGLRILLAEDTAVIQRVATIMLEKMGATVVAVGDGQQAVDALGMPGVERN---------TITSQTEILSFPSYDLILMDCQMPKMDGYEATKEIRKSEIGTSFHIPIVALTAHAMSCDEAKCLEVGMDAYLTKPIDFKLMESTILSLTKRET
>PAP.Phaseolus.phavu_Chr03.7
---------------------MGANCRHVFHRLQSFATYWKKSTTPTGRRIFHRDVEKEEFQYASTQCLSSYYSVFVVRLAIMAMLAILIGLLTFLTWHFTKIYTTKSLNSLAYDLRYELLQRPILRMWILSTAEITTAQVKLSQYVIRSHTNLATQADQVEMYDAMRAVTWALFASKKALSITVYKGFVQAFHRDLKETFYIYSDIAYSMAASDHKEIN------------IHGKSAIWYREPLDPVSGEKIGKVMPIAPEDSIIAGLSQVPDGVASWHVAVSKFTDSPLLSAALPVWDSSKSIVAVVGVTTALYSVGQLMKELVELHSGHMYLTNQEGYLLATSTNAPLLSSTKPPKLKMAVDCENEVIREGAQWLQKTYGNNFPQSHELHVEVKLGPQQYYIDSFFLNLKRLPLVGVIIIPRKHIMGQADERAFKTLVILISASLCIIVIGCVCILILTGVSKEMKLRAELISHLEARRKAEASSYKSQFLAMSHELRTPMAAVIGLLDILISDDRLTEQCATVTQIRKCSTALLRLLILDLSKVESGKLVLEDAEFDLGRELEGLVDMFSVQCIHVETVLDLSDDMPKLVRGDSARVVQIFALISIKFTLSGHIILRGWCENPNACSDDTNFPLEQKKSRCSQKNRAKQHEHAKRTSNRDKIVLWFEVDDTGCGIDPSKWESVFESFEQADPSTTRLHGGTGLGLCIVRTLVKMGGEIKVVKKEGPGTLMRLYLRLSAPLDATEQHCQVDFANKGLVVLLALHGSMGRSVTSKWLQKGVISMEASEWGLTQILRVLFHARSSAHNGFDANYSVHENLKSKLLSIQELRPVFVIAVDIGLLDLSTDIWKEQLFLHKYFGRAKFVWILHDSSTIKTELCRKGHTLTVKPLYKTKMLHILETIIKERDELQKKIMTTPRATVKEGYLHESLEIDYTQCDVASSDGSDISETGGSPVCESEDKQREKVVRSESSSQHQIN-LVGLANGYMEDNPRKKELCQSSLSNDVTANDTPKSSSTKQALCAKGTQDEDSEYGETRRASSSSRTVSGKKSLEGLRILLAEDTPVIQRVATIMLEKMGAIVVAVGDGQQAVDALSTPGLEDCRRES--KERNTRSSNEILSFPPYDLILMDCQMPKMDGYEATKAIRKSEVGTGLHIPIVALTAHAMSCDEAKCLEVGMDAYLTKPIDFKLMESTILSLTRRK-
>PAP.Aeschynomene.B.8
----------KSAATELRKSELKKSKKKKKSKLWGFAASWKKNRTSTGARILQRDVEKEEFQYASTLCLSSYYSVFVVRLAIMVLLAILIGLLTILTWHFTKIYTTKSLNTLAYDLRYELLQRPILRMWILSTSEITVAQVKLSQYVIRSYSNFATQADQIEMYEAMRAVTWALFASRKALSITVYKGFVQAFHRDLKDTFYIYSDLSYSIGASEAN---SLSAQEAWND---NDKSAIWYRQPLDPVSGEKIGKAMQIAPEDSIIAGLSQVPDGVASWRVAVSKFTDSPLLSAALPVWDSSKSIVAVVGVTTALYSVGQLMKELVELHSGHMYLTSQEGYLLATSTDAPLLTSTKPPKLKMAVDCENEVIRLGAEYLQRTYGNNSSPSHEVHAAVKLGNQRYYIDSFFLKLKRLPLVGVIIIPRKHIMGQVDERAFKTLVILISASLCIIVIGWVCILILTGVSKEMKLRAELISQLEARRKAEASSYKSQFLAMSHELRTPMAAIIGLLDILMSDDCLTEQYATVTQIRKCSTALLRLLILDISKVESGKLVLEDAEFDLEKELEGLVDMFSVQCIHVETVLDLSDDMPKLVRGDSARVVQIFALISIKFTPSGHIILRGWCENPNSCSDNTNYILEQKKSQCAQKTRSKQHEHVKRTTKSDRMILWFEVDDTGCGIDPSKWDSVFESFEQADPSTTRLHGGTGLGLCIVRSLVKMGGEIKVVKKDGPGTLMRLYMRLCEPGDATEQHRRVDFANNGLVVLLALHGNMGRSITSKWLQKGVFTMEASEWGLTQILRELFQSTSSAHTGFDAHYRLQESLKSRLQSLQEIKPVFVIAVDIGLLDLSTDIWKEQLFLHKYFGRAKFIWVLHDTSSIKMELRSKGHMMTVKPLYKAKIVHILEEVIKERLEIQKKNLSAPRT-AKEGDLDEFLDTDYTHCDAASSDDSDISEICHPCANADEDKQ-------HPSSQNQINCLIGLTNEQFEDTA---EL------------ATPKS-----P-LVSTKQDEDSKCSESRRITSSSREVNGKKSLEGLRILLAEDTPVIQRVATIMLERMGATVVAVGDGQQAVDAL---GADDCRK------RNTRSSPEILSVPSYDLVLMDCQMPKMDGYEATKAIRKSEVGSGIHIPIVALTAHAMSCDEAKCLEVGMDAYLTKPIDFKLMESTILSLTKTSS
>CAE.Chamaecrista.chafa_Chr6.9
---------------------MGSKCRFVFDRLWGFVTSWNKSSTPNGRRIFHRDVEKEEFQYASTQCLSSYYSVFVVRLAIMVMLAILIGLLTILTWHFTKIYTAKSLDSLAYGLRYELLQRPILRMWILSTAEITASQVKLSEYVIRRHSNPANQAEQVELYEAMKAVTWAMFSTRKALSITIYKGFVQAFHRDLKGTFYIYSDLAYSIGASASREINSLSTRQVWNDDAIHGNSAIWYREPLDPISGEKIGKAMKVAPEDLIIAGFSQVPDGVASWHVAVSKFTDSPLLSAALPVRDSSKSIVAVVGVTTALYSVGQLMKELVEFHSGYIYLTSQEGYLLATSTNVPLLASTKPLKLKMAVDCENDVIRMGAQWLNRTYGNNFPPSHEVHEEVRLGHQQYYIDSFFLNLKRLPLVGVIIIPRKYIMGKVDERAFKTLVILISASLCILVIGCVCILILTGVSKEMKLRAELISHLEARRKAEASSYKSQFLAMSHELRTPMAAVIGLLDILISDDCLTEQYATVTQIRKCSTALLRLLILDLSKVESGKLVLEDAEFDLGRELEGLVDMFSVQCIHVETVLDLSDDMPKVVRGDSARVVQIFALISIKFTPSGHIILRGWCEHPNSFSDGANL-LNQKKSWTSHKTRMKKHEHAKKTSKKDKTILWFEVDDTGCGIDPSKWDSVFESFEQADPSTTRLHGGTGLGLCIVRTLVKMGGEIKVVKKEGPGTLMRLYLLLSTPMDATEQHYRVDYTENDLVVLLALHGNMGRSITSNWLQKGVCTLEASEWGLTQILRELFHAGNSVHNGFDAHYPIHESLKSKLLTIEEMRPAFIIVVDIGLLDLSTDIWKEQLLLLKYFGRAKFAWVLHDTSTIKMELRRKGHILMVKPLYKSKLIHILEVFIKERIEVQKKNMTSSRTTMKVGDAHELLEIDSTHYDSASSDSSDMSETCGSSG--NGEKLREKMVKSHPSSQYQINCLVRLTNEYSEDNSRKEESYHSSPSHDVLEDAEPKF------------QGKDPECEETNRVTCSSKAVNAKKPLEGLRILLAEDTPVLQRVATIMLEKIGATVVAVGDGQQAVDALCMLGAEDSTRESL-KERSTRSQTEISSWPPYDLILMDCQMPKMDGYEATKTIRKSEEGTSFHIPIVALTAHAMSSDEAKCLEVGMDAYLTKPIDFKLMVSTILSLTRTTS
>CAE.Senna.sento_Chr06.10
---------------------MGSKSRFVFDRLWGFATSWKKSSTPHARRIFHRDVEKEEFQYASTHCLSSYYSVFVVRLAIMIMLAILIGLLTILTWHFTKIYTAKSLDSLAYGLRYELLQRPILRMWILSTAEITTAQVKLSQYVIKKYSNPANQAEQVELYEAMKSVTWALFSSRKALSITIYRGFVQAFHRDIKGTFYIYSDLAYSIGASR--EINSLSTNQDWNDEAIHGNSAIWYREPLDPISGEKIGKAKKIAPEDLIIAGLSQVPDGVASWQVAVSKFTDSPLLSAALPVWDSSKSIVAVVGVTTALYSVGQLMKELVEFHSGYIYLTSQEGYLLATSTNVPLLASTKPLRLKMAVDCENDVIRMGAQWLKRTYGNNFPPSHEVHVEVRLGHQEYYIDSFFLNLKRLPLVGVIIIPRKYIMGKVDERAFKTLVILISASLCILVIGCVCILILTGVSKEMKLRAELISHLEARRKAEASSYKSQFLAMSHELRTPMAAVIGLLDILISDDCLTEQYATVTQIRQCSTALLRLLILDLSKVESGKLVLEDAEFDLGRELEGLVDMFSVQCIHVETVLDLSDDMPKVVRGDSARVVQIFALISIKFTPSGHIILRGWCEHPNSCSDSTNLPLNQKKSRTPQKTRMKQHEHARKASKKDKMILWFEVDDTGCGIDPSKWDCVFESFEQADPSTTRLHGGTGLGLCIVRTLVKMGGEIKVIKKEGPGTLMRLFLLLNTPMDATEQHGRVDYAENSFVVLLALYGNMGRSITSNWLQKGVCTLVASEWGLTQILRELFHARSSVHNGFDVHYPVHENLKSKLLNIEEMRPAFVIVVDIGLLDLSTDIWKEQLFLHMYFGRAKFAWVLHDTSTIKTELRRKGHILMVKPLYKAKMIHILEVVRKERIELQKKNMSASRITMKEGDMHEFLEIDSTHFDAASSDSSDMSEMGGSSS--NGDKQRERIVKPYPSSQYQTSCLVGLTNEYPEDNSRKEESCQSSPSHDILEDAQPKLLSSQHTSFPTEAQCRDSEYGETNRVSCSSKSANVKKSLEGLRILLAEDTPVIQRVATIMLEKMGATVVAVGDGQQAVDALGTLSAEDS--------RSTRSQTEIFSWPPYDLILMDCQMPKMDGYEATKAIRKSEEGTGFHIPIVALTAHAMSSDEAKCLKVGMDAYLTKPIDFKLMVSTILSLTKTTS
>CAE.Acacia.B.11
------QVIEEISSENSVYSPMVTRFRFVFDRLWAFASSWKTSSTPRGRRIFHRDVEKEEFQYASTQCLSSYYSVFVVRLAIMVMLAILIGLLTILTWHFTKRYTAKSLDNLAYGLRFELLQRPILRMWILSTAEITRTQVELSQYVIRRYSKPANQAEQVELYEAMKSVTWALFSSRRALSITIYRGFVQAFHRDLKDTFYIYSDLAYSIGASVANEMKSLSTHQAWNDEAIRGRSATWYREPLDPLSGEKIGKAKKIAPEDLIIAGISQVPDGAASWHVAVSKFTDSPLLSAALPVWDSSKSIVAVVGVTTALYSVGQLMKELVEFHSGYIYLTSLEGYLLATSTNASLLTS-KPLKLKMAVDCEDDVIRLGAQWLKRTYGKDFPPSHGVHVEVKLGNQQYYIDSFFLNLKRLPLVGVIIIPRKYIMGKVDQRAFKTLVILISASLCILVIGCVCILILTGVSKEMRLRAELISHLEARRKAEASSYKSQFLAMSHELRTPMAAVIGLLDILISDDCLTEQYATVTQIRKCSTALLRLLILDLSKVESGKLVLENAEFDLGRELEGLVDMFSVQCIHVETVLDLSDDIPKVVQGDSARVVQIFALISIKFTPSGHIILRGWCENPNCSSDSRNLPLNQK-SRTPQKTRMRQQEHAKKASKKDQIILWFEVDDTGCGIDPSKWDSVFESFEQADPSTTRLHGGTGLGLCIVRTLVKMGGEIKVVKKEGPGTLMRLYLLLSTPMDATEQHCQIDYAENGLVVLLALHGDTGRSITSKWLQKGVCTLEASEWELTQILRELFHA-SSVHHGFDAHYAVNKSWKSILLNIEEMRPTFVIIVDIGLLDLSTGIWKEQLFLHKYFGRAKFAWVLHDTSTIKMELRRKGHILMVKPLYKTKMFHILEAVIKERFELQKTNTTASRTSTKEGDAHEFLEIDSTHLDGVSSDGSDISEMGASSS--NGEKRRETIVKSHPPSQYNKNCFVGLTDDYAEDSSRKEESWKSSPCRDIHEDTEPKS----QASSPTEAQERESGCGKTLSVNCSSKTVNGKKSLEGLRILLAEDTPVLQRVATIMLEKMGAIVVAVGDGQQAVDALCMLGAEDSTGESLMKERSTISQTEIISCTPYDLILMDCQMPKMDGYEATKAIRKSEAGTGSHIPIVALTAHAMSCDEAKCLEVGMDAYLTKPIDFKLMVSTILSLTKTTS
>CAE.Chamaecrista.chafa_Chr1.12
--EKYEASSEDSVCSITTSPMDMIKFRNVLYSVWGFSTYWRKRCIPQASRISHRDVEKDEFQYATTQCLSSYYSVFVVRLAIMVMLAILIGLLTLLTWHFTKIYTTKSLNSLAYGLRYELLQRPILRMWILTTSEITTAQVKLSQYVIRRYSNPASQAEQVELYETMRAVTWALFASKKALSITIYRGFVQAFHRDLKDTFYIYSDLSYSIGTS------LLSSHQPWNDKTMLGHSAIWYREPLDPLSGEKIGKAEKIAPEDLIIAGISQVPDGVASWHVAVSKFTDSPLLSAALPVWDSSKSIVAVVGVTTALYSVGQLMKELVEFHSGHMYLTSQEGYLLATSTNEPLLISTKHPKLKMAVDCEDDVIRLGAEWLQRTYGNKFPPSHEVHVEAWLGHQQYYIDSFFLKLKRLPLVGVIIIPRKYIMGKVDERAFKTLVILISASLCILVIGCVCILILTGVSKEMKLRAELIRQLEARRKAEASNYKSQFLAMSHELRTPMAAVIGLLDILISDDCLTEQYATVTQIRKCSTALLRLLILDLSKVESGKLVLEDEEFDLGRELEGLVDMFSVQCIHVETVLDLSDDMPKVVRGDSARVVQIFALISIKFTPSGHIILRGWCENVNSWGDSLNFALDPKKPQTGQKTRVRQHEHQKNTSKKDRKILWFEVDDTGCGIDPSKWDSVFESFEQADPSTTRLHGGTGLGLCIVRTLVKMGGEIKVVKKEGQGTLMRLYLLLSAPMDSSEQHYGLDYADTGLVVVLALPDNMGRLITSKWLQKGVSTTEASDWGLTQTLRELFQARTSSAPCFDAQFYRSRTLKAKLLNIQEMKPIFVIVVDIGLLDLTTDIWKEQLLLHKYFGKAKFAWVLHDTPTLKMELRRKGHILMIKPLYKAKMIHILEAVMKERKNITAKE--------EGGDVCEFLETDSSHFDAASSDSSDTSSEMASKS-NPIDKERECVAKSHHSSKNQIKYLVGLTDECLEDSSRNEEA---------IEDSEPKVEFTKEASISESQGKEDSECGETQKACSSSNVVNGKKSLEGLRILLAEDTPVLQRVATIMLEKMGATVAAVCDGQQAVNALCGFSTDDCRRESLMKDKSTRSQAEILSQPPYDLILMDCQMPRMDGYEATKAIRRSEEGTGLHIPIVALTAHAMSSDEAKCLEVGMDAYLTKPIDFKLMVSTILSLTKITS
>CAE.Senna.sento_Chr11.13
---------------------MGTNFRHVFYTLWGVSTSWKKRSTPHVRRISHRDVEKEEFQYASTRCLSSYYSVFVVRLAIMVMLAILIGLLTLLTWHFTKIYTKKSLNSLAYGLRYELLQRPILRMWILTTAEITAAQVKLSQYVIRRYNNPASQAEEVELYEAMRAVTWALFASNKALSITIYRGFVQAFHRDVKGTFYIYSDLAYSIAAS------LLSTHQAWNDNTILGHSAIWYREPLDPLSGEKIGKAKQIAPEDLIIAGISQVPDGIASWHVAVSKFTDSPLLSAALPVLDSSKSIVAVVGVTTALYSVGQLMKELVEFHSGHMYLTSQEGYLLATSTNEPLLISTKSPKLKMAVDCKDDVIRLGAEWLGRTYGNKFPPSHEVHIEAWLGHQQYYIDSFFLKLKRLPLVGVIIIPRKYIMGKVDERAFKTLVILISASLCILFIGCVCILILTGVSKEMKLRAELIRQLEARRKAEASSYKSQFLAMSHELRTPMAAVIGLLDILISDDCLTEQYSAVTQIRKCSTALLRLLILDLSKVESGKLVLEDEEFDLGRELEGLVDMFSVQCIHVETVLDLSDDMPKVVRGDSARVVQIFALISIKFTPKGHIILRGWCESANSCSDDANFPLDQKKPWMGQKSRVRQHEHPKKTSKKDKMILWFEVDDTGCGIDPSKWDSVFESFEQADPSTTRLHGGTGLGLCIVRTLIKMGGEIKVVKKEGQGTLMRLYLLLSAPMDATEQHCRLDYADSNLVVLLALPDNMGRFITSKWLEKGVCTTEASDWVLTQTLRELFQARSSVHNCFDANYRVNEGLKSKLLNIQEMKPTFVILVDIGLLDLSTDIWKEQLFLYKYFGRAKFAWLLHDTSSIKMELRGKGHMLMIKPLYKAKMVHILEAVIKERLELQKKII----TTKEGGDVHEFLEIDSTNFDASSSDSSDISEMGISSN--PNDKERKCVAKSLSSSKNQIKCLVGLTDECLEDSSRNEESCQSSPSHEAIEDAEPKVESTKEVSFPREAGEEDSECGETQKVWSSSNAVNGKKSLEGLRILLAEDTPVLQRVATIMLEKMGATVAAVGDGQQAVNALCVLSAEDCRKESLLKERNTKSQTENLTRPPYDLILMDCQMPRMDGYEATKAIRRSEEGTGMHIPIVALTAHAMSSDEAKCLEVGMDAYLTKPIDFKLMVSTILSLTKTPS
>DET.Sindora.A.14
MAEKDEASSESSVCSPSSSSPMDSKCRYVLERLQSFAPSCNKSSTPHGRRIFHRDVEKEEFQYASPQCLSSYYSVFVVRLAIMVMLAILIGLLTILTWHFTKIYTTKSLNSLAYGLRYELLQRPILRMWILSTAEITTAQVKLSQYVIRRYSKPVTQADQVELYEAMRAVTWALFVSRKALSITIYKGFVQAFHRDIKGTFYIYSDLAYSIGTTGSNEISSLSTRQAWNDGAIHGNSAKWFREPLDPVTGKKIGKAVQIAPDDLIIAGLSQVPDGVASWHVAVSKFTDSPLLSAALPVWDSSKSIVAVVGVTTALYSVGQLMKELVEFHSGYMYLTSQEGYLLATSTSAPLLTSTGPPKLKMAVDSEVDVIREGAVYLQRTYGNHFPPNPEVHDEIELGHQQYYIDSFFLNLKRLPLVGVIIIPRRYIMGQVDERAFKTLVILISASLCILVIGCVCILILTGVSKEMKLRAELISHLEARRKAEASSYKSQFLAMSHELRTPMAAVIGLLDILISDDCLTEQYATVTQIRKCSTALLRLLILDLSKVESGKLVLEDAEFDLGRELEGLVDMFSVQCIHVETVLDLSDDIPKVVRGDSARVVQIFALISIKFTPSGHIILRGWCENPNSCSDSANYPLHQKKSRTAHKNRVK-HEHAKKASKKDKIILWFEVDDTGCGIDPSKWDSVFESFEQADPSTTRLHGGTGLGLCIVRTLVKMGGEIKVVKKEGPGTLMRLYLLLNAPADATEQHYRIDYAGNSLVVLLALHGNMGRLITSDWLQKGLCTMEASEWGLTQLLGQLFQARSSVNNGLDAHYPVNESF-----NIQEMKLAFVIVIDIGLLDLSTDIWKEQLFLHRYFSRAKFAWLLHDTSTIKTELRRKGHILMVKPLYKAKMIHILEAVIKERLELQKKNTGSPRTATKESDMHEFLDIDSTHFDAASSDGSDISDRSGSAVTGEDNKQTESITKSHQSSQMQTKCLVGLTDEYPEDNLKKEEPCRTSQSDDFIENAEPKLALIKQTPSPEEAKEKESECGETNNVTCSSNAVNGKRSLEGLRILLAEDTPVLQRVATIMLEKMGATVVAVGDGLQAVDALCMLSAEDCRRESFTKERNARPQSEIFSGHPYDLILMDCQMPKMDGYEATKAIRKSEVGTGLHIPIVALTAHAMSSDEAKCLEVGMDAYLTKPIDFKLMVSTILSLTEITT
>DET.Sindora.B.15
---------------------MGSKFRYVMDRLVGSVPSCKKSSAPLGRRIIHRDVEKEEFQYARPRCLSSYYSVFVVRLAIMVMLAILIGLLTILTWHFTKIYTTKSLNSLAYGLRYELLQRPILRMWIISTSEITAAQVQLSEYVIRRYSNPINQAEQVEMYETMKAVMWALFASRKALSITIYRGFVQAFHRDLKGTFYIYSDLAYSIGATGYNEVYSLSIHRAWNDSSIHGNSAKWFREPLDPVTGETIGKAMQIAPDDLIIVGHSQVPDGVATWHVAVSKFTDSPLLSAALPVWDASKNIVAVVGVKTALYSVGQLMKKLVEFHSGYMYLTSLEGYLIATSTSEPLLT-TKPPKLKMAFDSEVDVIRQGAEWLKRTYGDNYPSNHDVHVQAILGHQQYYIDSFFLNVERLPLVGVIIIPRKYIMGKADERAFKTLVILISASLCILAIGCVFILILTGVSKEMKLRAELISQLEARRKAEASSYKSQFLAMSHELRTPMAAVIGLLDILISDDCLTEQYATVNQIRKCSTALLRLLILDLSKVESGKLVLDDAEFDLGRELEGLVDMFSVQCIHVETVLDLSDDLPKFVQGDSARVVQVFALISIKFTPSGHIVLRGWCENPNYCSDGGSLPFDLKKSRTTQKVRVKQHEHGKKASKNDKMILWFEVDDTGCGIDPSKWDSVFESFEQADLSTTRLHGGTGLGLCIVRTLVKMGGEIKVVKKEGAGTLMRLYLLLSAPADAKEQYCGVDYADSGLVVLLALYGNMSRLTTSKWLQKGICTLEASEWGLKQLLKGLFHARSSIPDGFDGHYP--DGLKAKLHNIQEMRPAFVIVVDIGILDLSTDIWREQIILHKYFGRAKFTWLLHDTPAVKMELRRKGHVLMVKPLYKAKMVHILEAVIEERIEQQKKISAASRITKREGDLHEYLEIDSTHYDASRSDGSDASDINSS-----PDKQRESIAKSRPPKQYQTNCLVGLADEYSEDNSRNDV----------KEDAEPKVMSNQKASFSIEAQGKDSECAEKDKLSSSDKADNGKKTLEGLRILLAEDTPVLQRVATIMLEKMGATVVAVGDGLQAVESLCMLGVDDCVRESLMKERGTKCESEISSSPPYDLVLMDCQMPKMDGYEATKAIRKSEVGTGLHIPIVALTAHAMSCDEAKCLEVGMDAYLTKPIDYKLMVSTILSLTEKTT
>CER.Bauhinia.A.16
MAEKDECSCESSVCSPSSSSPMGSKCRYLFDRIWGLGTCCNKSSTPHGRRIFHRDVEKEEFQYASTHCLSSYYSVFVVRLAIMAMLAILIGLLTILTWHFTKIYTTKSLNSLAYGLRYELLQRPILRMWILSTAEITTAQVKLSQYVIRKYSNPANQAQQVELYESMRAVTWALFASRRALSITIYKGFVQAFHRNLKDTFYIYSDLAYSIGASGSNDINSLSTHQAWNDKAIHGNSAKWYREPLDPLSGEKIGKATEIAPDDLIIAGLSQVPDGVASWHVSVSKFTDSPLLSAALPVWDASKSIVAVVGVTTALYSVGQLMKELVEFHSGHMYLTSQEGYLLATSTDAPLLTSTKPPKLKMAVDSEDDIIRSGAEWLQRNYGNKFPRSHEVHAEAKLGHQQYYIDSFFLNLKRLPLVGVILIPRKYIMGEVDERALKTLVILISASLCILVIGCVCILILTGVSKEMKLRAELISHLEARRKAEASSYKSQFLAMSHELRTPMAAVIGLLDILISDDCLTEQYATVTQIRKCSTALLRLLILDLSKVESGKLVLEDAEFDLGRELEGLVDMFSVQCIHVETVLDLSDDMPKVVRGDSARVVQIFALISIKFTASGHIILRGWCENPYSWSDNANFPLDQKKSRSAQKIRVKQHEHVKKASKKDKMILWFEVDDTGCGIDPSKWDSVFESFEQADPSTTRLHGGTGLGLCIVRTLVKMGGEIKVIKRDGPGTLMRLSLHLSAPMDATEQHCQMDFADYGLVVLLALHGSMSRLITSKWLQKGVCTMEASEWGLTQTLRELFRARSLVENGFDVHYPINEAFKGKLLKIQEMRPTFVIVVDIGLLDLSTDIWKEQLFLHKYFGRAKFAWLLHDTSSVKMELRSKGHVLMGKPLYKAKLVHILEAIIQERLELQKKSTAAPKITTKEGDPHEFLEIDSTHFDATSSDGSDISEMGGPHSTANGDKQRENIAKSCSSSQCQSNCLVGLTDEYPEDNSRKEESCQASLSHDVTEDAQQKLMSTKQASFSTETQCENSEGSEIHRTNSSNKAVSGKKPLEGLRILLAEDTPVIQRVATIMLEKMGATVVAVGDGLQAVEALCMLDDEDCRRG-----------IEVSSGPAYDLILMDCQMPKMDGYEATKAIRKSEVGSGLHIPIVALTAHAMSSDEAKCLEVGMDAYLTKPIDFKLMVSTILSLTRR--
>CER.Phanera.A.17
MAEKEESSSKSSVCSSSSSSPMGSKCRYLFDRIWGFGTCCNKSSTPHGRRIFHRDVEKEEFQYASTQCLSSYYSVFVVRLAIMVMLAILIGLLTILTWHFTKIYTTKSLNSLAYGLRYELLQRPILRMWILSTAEITTAQVKLSQYVIRKYNNPANQAQQVELYESMRAVTWALFASRRALSITIYKGFVQAFHRNLKDTFYIYSDLAYSIGASGSNEIKSLATHQAWTDKAIHGNSAKWYREPLDPLSGEKIGKPMQIAPDDVIIAGLSQVPDGVASWHVSVSKFTDSPLLSAALPVWDASKSIVAVVGVTTALYSVGQLMKELVEFHSGHMYLTSQEGYLLATSTDAPLLTSTKPPKLKMAVDSEDDVIRLGAEWLQRNYGNKFPPSHEVHVEAKLGHQQYYIDSFFLNLKRLPLVGVILIPRKYIMGEVDERAFKTLVILISASLCILVIGCVCILILTGVSKEMKLRAELISQLEARRKAEASSYKSQFLAMSHELRTPMAAVIGLLDILISDDCLTEQYATVTQIRKCSTALLRLLILDLSKVESGKLVLEDAEFDLGRELEGLVDMFSVQCIHVETVLDLSDDMPKVVRGDSARVVQIFALISIKFTASGHIILRGWCENPYSWSDNANFPLGQKKPRSAQKIRATQHEHVKKSSKKDKVILWFEVDDTGSGIDPSKWDSVFESFEQADPSTTRLHGGTGLGLCIVRTLVKMGGEIKVVRKEGPGTLMRLSLHLSAPMDATEQHCQVDFADNSFVVLLALQGSMSRLITSKWLQKGVCTMEASEWGLAQILRELFRARSSVQNGFDVHYPIIEAFKGKLLKIQEMRPTFVIVVDIGLLDLSTDIWKEQLFLHNYFGRAKFVWLLHDTSTVKMELRSKGHILMVKPLYKAKLIHILEAVIQERLELQKKSIAAPKITTKEGDPHEFLEIDSTHFDATSSDGSDISEMGSSPSTANGDKQRENVAKSCSSSQCQTNCLVGLTDEYPEDNSRNEESFQTSTSRDVTEDAEQQYMSTKQAVFPTETQRENSEGGEVHRSNSSNKAVSGKKPLEGLRILLAEDTPVIQRVATIMLEKMGATVVAVGDGLQAVEALCMLGDEDCRRE-----------IEVSSGPAYDLILMDCQMPKMDGYEATKAIRKSEVGSDLHIPIVALTAHAMSSDEAKCLEVGMDAYLTKPIDFKLMVSTILSLTRRTS
>CER.Cercis.cerca_Chr6.18
MAEKDESSCESSVCSPSSSSAMGSKCRYLFDRIWGFGTCWNQSSTPHGRRIFHRDVEKEEFQYSSTQCLSSYYSVFVVRLAIMVMLAILIGLLTILTWHFTKIYTTKSLNSLAYGLRYELLQRPILRMWILSTAEITTAQVKLSQYVIRKYSNPANQAEQVELYESMRAVTWALFASRRALSITIYKGFVQAFHRNLKDTFYIYSDLVYSIGASGSNEINSLSTHQAWNDKAIHGNSAKWYREPLDPLSGEKIGKAMQIAPDDVIIAGLSQVPDGVASWHVAVSKFTDSPLLSAALPVWDASKSIVAVVGVTTALYSVGQLMKELVEFHSGHMYLTSQEGYLLATSTDAPLLTSTKPPKLKMAVDSEDDVIRLGAEWLQRTYGNKFPPSHEVHVEANLGHQQYYIDSFFLNLKRLPLVGVILIPRKYIMGKVDERAFKTLVILISASLCILVIGCVCILILTGVSKEMKLRAELISHLEARRKAEASSYKSQFLAMSHELRTPMAAVIGLLDILISDDCLTEQYATVTQIRKCSTALLRLLILDLSKVESGKLVLEDAEFDLGRELEGLVDMFSVQCIHVETVLDLSDDMPKVIRGDSARVVQIFALISMKFTASGHIILRGWCENPNSWSDNANFPLDQKKSRSAQKIRVKQHEHVKKASKKDDMKLWFEVDDTGCGIDPSKWDSVFESFEQADPSTTRLHGGTGLGLCIVRTLVKMGGEIKVVEKEGSGTLMRLSLLLSAPTDATEQHCQVDFADNGLVVLLALHGSMGRLITSKWLQKGVCTMEASDWGLTQILRELFRARSSVQNGFDVNYPVDEAFKAKLLKIQEMRPIFVIVVDIGLLDLSTDIWKEQLFLHKYFGRAKFAWLQHDTSTVKMELRRKGHILMVKPLYKAKLIHILEAIIQERLELQKKSIAAPRITTKEGDPHEFLEIDSTHFDATSSDGSDVSEIGGSPSSANGDKQRENIAKSCPSSQCQTNCLVGLTDEYPEDNSRKEESCQTSPSHDVTEDAEPKLMSTEQASFPTETQRENSEGGETHRANSSSKAVNGMKPLEGLRILLAEDTPVLQRVATIMLEKMGATVVAVGDGLQAVEALCMLGDEDCRRESLLKERNTRPQIEVSSSPAYDLVLMDCQMPKMDGYETTKAIRKSELGSGLHIPIVALTAHAMSSDEAKCLEVGMDAYLTKPIDFKLMVSTILSLTRRTS
>CER.Bauhinia.B.19
-----ENKEESAVCSSSSSSRMDSKCRYLFDGIWGSGTCWNNSSTPHGRRIFHRDVEKEEFQYASTQCLSSYYSVFVVRLAIMAMLAILIGLLTILTWHFTKIYTTKSLNSLAYGLRYELLQRPILRMWILSTSEITTAQVKLSQYVIRKYSNPADHAEQVELYESMRAVTWALFASRKALSITIYKGFVQAFHRNLKDTFYIYSDLAYSIGASGPNEINSLSTHQAWNDKAIHGSSAKWYREPLDPLTGEKIGKAMQIAPDDVIIAGLSQVPDGAATWHVAVSKFTDSPLLSAALPVWDASRSIVAVVGVTTALYSVGQLMKELVEFHSGHMYLTSHEGYLLATSTDAPLLTSTKPPKLKMAVDCEDDVIRLGAEWLQKTYGNNFPPGHEVHVEAKLGNQQYYIDSFFLNLKRLPLVGVILIPRKYIMGKVDERAFKTLVILISASLCILVIGCVCILILTGVSKEMKLRAELISHLEARRKAEASNYKSQFLAMSHELRTPMAAVIGLLDILISDDCLTEQYATVTQIRKCSTALLRLLILDLSKVESGKLVLEDAEFDLGRELEGLVDMFSVQCIHVETVLDLSDDMPKVVRGDSARVVQIFALISIKFTASGHIILRGWCENSNSWSDNANFPLDQKKPRSAQKIRV----HVKKSSKKDKMILWFEVDDTGCGIDPSKWDSVFESFEQADPSTTRLHGGTGLGLCIVRTLVTMGGDIKVVKKEGPGTLMRLSLHLTAPMDATEQHYQVDFADNGLVVLLALHGSMSRSITSKWLQKGVCTMEASEWGLTQILRELFRA-SSVQNSFDIQYPVIEAFKAKLLKIQEMVPTFVIVVDIGLLDLSTDIWKEQLFLHKYFGRAKFVWLPHDTSTLKMELRRKGHELMVKPLYKAKLVHILEGIIQERLELQKKSIAAPRITTKEGELHEFVEINSTHFDATSSDGSDISDMSGSPSSVNGE----NIAKSCPSSQCQTNCLVGLTDEYPEDNSRKEESCQTSPSHDATEDAEPNIMSTKQASFPTETECENSEGGETRKANSSSKAVNGKKPLDGLRILLAEDTPVLQRVATIMLEKMGAIVVAVGDGLQAVEALCMIGDGDCRRESPLKERNTRPQIEISNSPAYDLVLMDCQMPKMDGYETTKAIRKSEVGSGLHIPIVALTAHAMSSDEAKCLEVGMDAYLTKPIDFKLMVSTILSLTKRT-
>CER.Phanera.B.20
MAEKDFGSCESSVCSSSSSSPMGSKCRCLFDRIWGFGTCWNKSSTSHGRRIFHRDVEKEEFQYASTQCLSSYYSVFVVRLAIMVMLAILIGLLTILTWHFTKIYTAKSLNSLAYGLRYELLQRPILRMWILSTAEITTAQVKLSQYVIRKYSNPADQAEQVELYESMRAVTWALFASYKALSITIYKGFVQAFHRNLKDTFYIHSDLVYSIGASGPNEINSLSTHQAWNDKAIRGISAKWYREPLDPLTGEKIGKAMQIAPDDVIIAGLSQVPDGVATWHVAVSKFTDSPLLSAALPVWDASKSIVAVVGVTTALYSVGQLMKELVEFHSGHMYLTSHEGYLLATSTDAPLLTSTKPPKLKMAVDSEDDVIRLGAEWLQRTYGNNFPRNHEVHVEANLGNQQYYIDSFFLNLKRLPLVGVILIPRKYIMGKVDERAFKTLVILISAALCILVIGCVCILILTGVSKEMKLRAELISHLEARRKAEASSYKSQFLAMSHELRTPMAAVIGLLDILISDDCLTEQYATVTQIRKCSTALLRLLILDLSKVESGKLVLEDAEFDLERELEGLVDMFSVQCIHVETVLDLSDDMPKVVRGDSARVVQIFALISIKFTASGHVILRGWCENPISWSDNANFPLDQKKPRSAQKIRAKQHEHVKKAPKKDKMILWFEVDDTGCGIDPSKWDSVFESFEQADPSTTRLHGGTGLGLCIVRTLVKMGGNIKVVEKEGPGTLMRLSLLLSAPIDATEQHCQLDFADNGLVVLLALHGSMSRSITSKWLQKRVCTMEASEWGLTQILRELFRARSSIQNGFDMHYPVNEAFRAKLLKIQEMRPTFVIVVDIGLLDLSTDIWKEQLFLHKYFGRAKFVWLLHDTSTLKMELRRKGHILMAKPLYKAKLVHILEAIIQERFEFHQKSIAAPRITTKEDDLHEFLETDSTHFDATGSDGSDISEMGGSSSSPNGDRQRQNIAKSSPSSQSQTNCQVGLTDEYPEDNSRKEESCQTSPSHDVPEDAEPKLMSNKQASFPTETQCENFEGGDTHMVNGSSKAVNVKKPLEGLRILLAEDTPVLQRVATIMLEKMGATVVAVGDGLQAVEALCMLGDEDCRRESLLKERNTRPQIEVSSCPAYDLVLMDCQMPKMDGYESTKAIRKSEVGSGIHIPIVALTAHAMPSDEAKCLEVGMDAYLTKPIDFKLMVSTILSLTKRTS
>OUT.Arabidopsis.O.21
---SFSMSIENLPDSPMGSRKKKMQIRKVFDKMTEWVTPWRSNLEPREMMILRGDVEQDEFQYASSHCLSSYYSVFVVRLAIMVMLAILIGLLTVLTWHFTRIYTKQSLQTLAYGLRYELLQRPVLRMWVLTTSELTTAQVKLSEYVIKKYDKPTTQEELVEMYQAMKDVTWALFASAKALAITIYRGFVQAFHRDPASTFYIFSDLKYSISGTGPEDVS------GWNNKSIHGMSAIWYQQQLDPVTGENLGKPLKIPPDDLIIAGISQVPDGEASWHVTVSKYMDSPLLSAALPVFDASKSIVAVVGVTTALYSVGQLMRDLVEVHGGHIYLTSQEGYLLATSTDGPLLKTSNGPQLMKATDSEEWVIKSGAQWLEKTYGSKRP--HVVHAEVKLGDQRYYIDSFYLNLKRLPIVGVVIIPRKFIMGKVDERAFKTLIILISASVCIFFIGCVCILILTGVSKEMKLRAELIRQLDARRRAEASSYKSQFLAMSHELRTPMAAVIGLLDILISDDCLSEQYATVTQIRKCSTALLRLLILDLSKVESGKLVLEEAEFDLGRELEGLVDMFSVQCIHVETVLDLSDDMPALVRGDSARLVQIFALISIKFTTTGHIILRGWCENINSLHDEMSVSVDRRKPWAPMKTKQVQHRHLQKSCKNAKMVLWFEVDDTGCGIDPSKWDSVFESFEQADPSTTRTHGGTGLGLCIVRNLVKMGGEIKVVQKNGLGTLMRLYLILSTP-DTVDQNIQPDFSKYGLVVMLSMYGSTARMITSKWLRKGIATVEASDWELTQIIRDLLETGS--RDSFDSQHNISDPLRAELSNIVEIKPVFVIVVDIGVLDLTTNIWKEQLYLDRFSNKAKFAWLLHDTSTVKTELRRKGHVMMVKPLYKAKMIQILEAVIKNRRGLCNDLR---NRGNGSDESHDCLEIDPTQFDTCSSDDS--SET-------SGEKQVDKSVKPSTLHSPVLKYLIDATTSNDD-------S----TA----------SMTQ------KNPEEEDWK---DRLYSGIALDGKNQKSLEGIRILLAEDTPVLQRVATIMLEKMGATVTAVWDGQQAVDSLYKINAQAPTEESFEEETANKVTTSLRNSSPYDLILMDCQMPKMDGYEATKAIRRAEIGTELHIPIVALTAHAMSSDEAKCLEVGMDAYLTKPIDRKLMVSTILSLTKPS-
>OUT.Vitis.O.22
---------------------MGSHLRRVFNRISGFVSPWRRNQAPHGRRIFHREVQQEEFQYPSNSCLSSYYSVFVARLAIMVMLAILIGLLTILTWHFTRIYTTKSINSLAYGLRYELLQRPILRMWILSTVEITTAQVKLSEYVIKRYSKPTTQAQQVELYEVMRDVTWALFASRKALAITIYRGFVQAFHRDHRSTFYIFSDLVYSISGSYNS--NTLSSHQGWNDQSIHSISAIWYHVPLDPVSGERIGKPKAIPPDDQIIAGLSQVPDGVASWHVAVSKYTDSPLLSAALPVWDPSQSIVAVVGVTTALYSVGQLMKELVEVHSGHIYLTSQEGYLLATSTNAPLLTSSTGPKLMLAIDSEDRVIRLGAEWLQRTYGYKFPPSHVVHVEAKLGHEHYYIDSFFLNLKRLPMVGVIIIPRKYIMGKVEERALKTLIILISASLCILVIGCVCILILTGVSKEMKLRAELISHLDARRRAEASSYKSQFLAMSHELRTPMAAVIGLLDILICDDCLTEQYATVTQIRKCSTALLRLLILDISKVESGKLVLEDAEFDLGRELEGLVDMFSVQCIHVETVLDLSDDMPKLVRGDSARVVQIFALISIKFTTSGHIILRGWCENSNAYGNSGKFPLNQKASRSALKAKFKQHRHAKRACKKNKMTLWFEVDDTGCGIDPSKWESVFESFEQADPSTTRTHGGTGLGLCIVRTLVKMGGEIKVVKKNSPGTIMQLYLLLNTPIEGAGQHCQLEFGEHSLVVLLALSGSMGRLIMSQWLRKGVFTWEASEWELTQILGQLFRARSSVPNGLVMQCLPSEPLKTEAPNIQDTRSVFVIIVDIGLLDWSTDIWREQLFLDKYHGKARFAWILHDTSFIKMELRRKGHLLMVKPLYKSKVVHILEAVIKGRLEMQGRILNGLKSTRIEGNLHESLEIDSTHFEEVSSDDSDRSEMGSHSINAIAEKQKDRIRKPCPSQYQTANCLVEFTQVYSTENLRTEDPHQIRPSH-DAGNEGHKLMCNKSTSPLTEAECENCRGQEQHLISTSGKTVNGQKSLEGLRILLAEDTPVLQRVATIMLEKMGATVIAVGDGLQAVDALCMPGAEESRGKCLLQDGRTRCQTQIHDSLPYDLILMDCQMPKMDGYEATKTIRKSEEGTSLHIPIVALTAHAMSSDEAKCLEVGMDAYLTKPIDYRLMVSTILSLTKRM-
>OUT.Prunus.O.23
MAKAEEGLFDSSECSPSRSTPIGTPLRKVFDKISGFATPWRKNGTPQGRRIFHRDVERDQFQYANAHCLSSYYSVFVARLAIMVMLAILIGLLTILTWHFTRVYTAKSLSNLAYGLRYELLQRPVLRMWILSTAEITAAQVKLSEYVIKRYSKPTTQAEQVELYESMRAVTWAMFASRKALAITIYRGFVQAFHRDHRSTYYIYSDLAYSISASGAYDANMMSTHQGWSDQTIHGISAKWYREPLNPVTGEKIGKASQIQPDDLIIAGLSQVPDGVATWHVAVSKYSDSPLLSAALAVSDPSKSIVAVVGVTTALYSVGQLMKELVEFHSGHIYLTSQEGYLLATSTNAPLLRSTEGPKLMMAVDSEDHIIRTGAEWLQRAYGNEFPPSHEVHVEARLGHQQYYIDSFFLKLKRLPLVGVIIIPRKYIMGKVDERAFKTLVILISASFCILVTGCICIFILTGVSKEMKLRAELISHLDARRRAEASSYKSQFLAMSHELRTPMAAVIGLLDILISDDCLTEQYSTVTQIRKCSTALLRLLILDISKVESGKLVLEEAEFDLGRELEGLFDMFSVQCIHVETVLDLSDDMPKLVRGDSARVVQIFALISIKFTTSGHVILRGSCEN--ISGDIRRIPFDQKNFRPSHKAKLKQ-GHVKKAPKKDKMILWFEVDDTGCGIDPGKWESVFESFEQADPSTTRTHGGTGLGLCIVRTLVKMGGEIKVVKKDGPGTLMQLYLVINTPADGTEQLCQVDLAKHNVVVLLALHGSMGRLITSQWLRKGVFTVATSEWELTQILRELFQTRNSGHSSFETQFSLSDSLRGEIRSVYDIRPAFVMVVDIGLLDLSTDIWKEQLFLDKYSGKAKFAWMLHDTSAIKTELRRKGYVLMVKPLYKAKMVQILEDVIKERLETERRTANALRSTTKEGELHECLEIDSTQFDVASSDDSDICEKNNPSKNAIEENQRDRNTKP-SSSQYQTNCLVELTNVCSKEKSRKEESYQIRSLC-DMEDEEHKSQCGNSK-----FQEQHLIANGREEHGNSHRAVNQQKSLEGLRILLAEDTPVLQRVATIMLEKMGATVIAVADGLQAVDALCLLTAEDSRRELRLKDRDTNAENKSWVPRPFDLVLMDCQMPKMDGYEATKAIRKSEEGTGLHIPIVALTAHAMSSDEAKCLEVGMDAYLTKPIDYKLMVSTILSLTKVT-
>OUT.Quillaja.O1.24
--EAEETHS---ESSPLSTTVKGSNLRNMFDGILGFVASCKKSSKLRGRRIFRRDVEEEDFQYASTHCLSSYYSVFVVRLAIMVMLAILIGLLTILTWHFTKIYTTKSLNSLAYGLRYELLQRPILRMWILSTSEITTAQVKLSEYVIRRYSNPTTQAEQVEMYEAMRAVTWALFASRRALAITIYRGFVQAFHRDHRSTFYIYSDIVYSISASGSYDMNSLSAHQGWDNKAIHGVSAIWYREPLDPTTGEKTGKARPIPPDDLIIAGLSQVPDGVASWHVAVSKYTDSPLLSAALPVWDTSKNIVAVVGVTTALYSVGQLMKELVEFHTGHMYLTSHEGYLLATSTNAPLLTTTKGPKLMMAVDSQDSIIQGGAEWLQKTYGHKFPPTQEVHAEARLGHQQYYIDSFFLNLKRLPLVGVIIIPRKYIMGKVDERAFKTLIILISASLCILVIGCVCILILTGVSKEMKLRAELISQLDARRRAEASSYKSQFLAMSHELRTPMAAVIGLLDILICDDCLTEQYSTVTQIRKCSTALLRLLILDLSKVESGKLVLEDAEFDLGRELEGLVDMFSVQCIHVETVLDLSDDMPKLVRGDSARVVQIFALISIKFTASGHIILRGWCENPSFS-YTGRFPLGQKKLRSAHKTKVKQHGHIN----KEKMVLWFEVDDTGCGIDPSKWDSVFESFEQADPSTTRTHGGTGLGLCIVRTLVKMGGEIKVFKKEGPGTLMQLCLLLNAPADGTELHCQVDYAKDGLVVLLALNGSMGRLITSKWLQKGVLTLEASEWGLTQTLRELFHVRSFVRNGFDVHYVVNEVFRAKFLNIQEMRPVFIIVVDIGLLDLSTDIWKEQLFLDKYSGKAKFAWMLHDTANVKTELRRKGHVLLVKPLYKAKMIQILEAVIKERVELQKKHTTALRAMSK-GDLRECLEIDSTHFDSASSDDTDISERDSCSAAQDGDKQIERSAKSCPSSQYQTNCLVGDTDEFSEEKSRTEKPCQNKPSH-GIEDAEPKVMSARQASFTTEAQSKDSERGQTLTSGSSSKPVNEKKSLEGLRILLAEDTPVLQRVATIMLEKMGATVIAVGDGLQAVDALCMVSVEDCRRDS--KEKTARSQTEICSSPLYDLILMDCQMPKMDGYEATKAIRKSEVGTGLHIPIVALTAHAMSCDEAKCLEVGMDAYLTKPIDYKLMVSTILSLTKRTS
