# Supplementary material for: Legume genome structures and histories inferred from Cercis canadensis and Chamaecrista fasciculata genomes
Source: Plant J. 2026 Jun 10;126(5):e70981. doi: 10.1111/tpj.70981 (PMC13252982; doi:10.1111/tpj.70981)
Supplement: Supplementary file 8 — Data S8. Manuscript supplement; Compressed directory of aligned sequences from 36 gene families with members deriving from syntenic blocks from selected species. [file TPJ-126-0-s004.gz › S8_wgd_block_tree/40_wgd_aln_fas/Legume.fam3.02163]

>PAP.Lotus.B.1
--MRLYRNPTASPWNPGSRYCTWTVIWSFLGCLLLLHLYSSVHREHGEGGEVKLHIHHHPQLHELQQVENEKFQIPPAKRKRSPQGGKHGPKRITPLVDEFLDEHSQVRHVFFPGKRSAIDPMKAMGDSYYYYPGRIWLDTDGPIQAHGGGIIYDEKSSMYYWYGEYKDGPTYHARDKGAARVDIIGVSGYSSKELWTWKYEGILLAADPTNETHDLHKSVLERPKVIYEKTRKYVMLMHVDNAYTKASVGIAVSDRPYGPFE-------------------------------------------------------------------------------------------------------------------------------------------------------------------------------------------------
>PAP.Medicago.B.2
MRMKLYKKPTNLRCSSWSRYCSLVILWTLLGCILLLHLYSN--------NNTSLNIIHPPHFHQLQHVEKENFQIPPPNKKRSPQSKSITP-----LVDEFLDQDSSLRHVFFPHK--TIDPMKTIGDSYYYYPGKIWLDTDGPIQAHGGCILYDENSSTYYWYGEYKDGPTYLHNNKGPARVDIIGVGCYSSKDLWTWKKEGIALAAEKTDKTHDLHKSVLERPKVIYEKTRKYVMWMHIDNAYAKATVGIAFSDTPTGPFKYLGSQRPHRYQSRDMTLFKDEDNVAYLIYSSEENVMHIGPLTEDYLVTSVMKRIFVGQRREAPAMFKHKGTYYMVTSGCTGWAPEALVHSAETILGTWETIGPCVAGKMFRVSTFLAQSTFVLPLTRFPGLFIFMADRWPSELRDSRYVWLPLIVDGHEDQAFQYGFDNKLWPRVSIYWHKKWKLPLGWNTF-
>PAP.Phaseolus.phavu_Chr03.3
MRMRLYRKPTTLRCNAGSRCYASAVIWSLLGCLLLFHLYSNIHHKHGEGREVQLRVTNHPQFRELQQVEEEIIQLPPPKGKRSPRAAKRRHKRVTPLVDEFLDEDSRLRHVFFPGNKSAIDPVKVTGDSYYYYPGRIWLDTDRPIQAHGGGILYDERSNTYYWYGEYKDGLTYRAHKRGAARVDIIGVGCYSSKDLWTWKNEGIVLAAEEMNGTHDLYKSVLERPKVIFEKTRKYVMWMHIDDAYTKAAVGIAISDTPDGPFEYVGSQRPHGYESRDMTVFKDEDGVAYLIYSSEENVLHIGPMTEDYLLMPVMRRVFVGQRREAPAVFKHQGTYYMITSGCTGWAPEALAHAAESILGPWETMGPCVGGKMFRIATFLAQSTFVLPLPGFSGSFIFMADRWPSDLRNSRYVWLPLIVEGPTDQAPQYSSTLPLWSRVSIYWHRKWRLPQGWSTFK
>PAP.Aeschynomene.B.4
MRMRLYRKSTALHCNAGSRYLMSTVLWILLGFLLLLQLYFNVKQKDRLSGEAQFRVTHHPQFREIQELEEMRIHIPPPKGKRSPRALKRRPKRTTTLIDEFMDENSQLRHVFFPGKRSAIDPLTAGQDSYYYYPGRIWLDTDGPIQAHGGGIMYDEKSRTYYWYGEYKDGPTYRAHKRGAARVDIIGVGCYSSKDLWTWKHEGIALAAEETNETHDLYKSVLERPKVIYEKTGKYVMWMHVDDAYTKAAVGVAISDTPDGPFDYLGSQRPHGYDSRDMTIFKDDDGVAYLVYSSEDRVLHVGPLTDDYLVTSVLTRVLVGQHREAPAIFKHQGTYYMITSGCTGWAPEALAHAAESMLGPWETMGPCVGGKMFRLTTFFAQSTFVLPLPSYPGSFIFMADRWPADLRDSRYVWLPLIVSGPVDQPLEYSFEFPLWSRVSIYWHRKWRLPQGWSR--
>PAP.Lotus.A.5
MRIRKYRKPTTLPCNAGGRFSTFAVVFCLLGCLFLLHLYTYVRHEERQVVEPQLRVTHHPQFRELQEVEEESIQVPPPKGKRSPRAAKRRPKKTTTLIEEFLDENSQLRQVFFPGHKRAIDPMQAAGDKYYYYPGRVWLDTDGPIQAHGGGILFDKYSRTYYWYGEYKDGPTYHAHKKGAARVDIIGVGCYSSKDLWTWKHEGVVLAAEETNETHDLHKSVLERPKVIYEKTGKYVMWMHIDDAYTKAAVGVAISDTPDGPFDYLGSQRPHGFESRDMTVFKDDDGAAYLIYSSEDSELHIGPLTEDYLVTPVMKRILVGHHREAPAIFKHQGTYYMITSGCTGWAPEALAHAAESILGTWETMGPCMGGKMFRLTTFFAQSTFVLPIPGFPGSFIFMADRWPADLKDSRYVWLPLIVAGPADQPLEYSFEFPLWSRVSIYWHRKWRLPQGLSSFK
>PAP.Medicago.A.6
MRIRKCKKPTSLRCDAGGRCSTSVFVLSLLGCLLLFQLYSYVHHVDRHGGEPRLLVSNHPQFRELQEVEEESLHVPPPKGKRSPRAVKRRPKRTTTLIDEFLDENSQMRHVFFPGRKRAIDPILAVEDKYHYYPGRMWLDTDGPIQAHGGGILYDKSSRTYYWYGEYKDGITYHAHKKGAARVDIIGVGCYSSKDLWTWKHEGIVLAAEETDETHDLHKSVLERPKVIYEKTEKYVMWMHIDDAYTKASVGVAISDAPDGPFNYLGSHRPHGFESRDMTVFKDDDGVAYIVYSSEDSELHIGPLTQDYLVTSVMRRILVGQHREAPALFKHQGTYYMITSGCTGWAPEALAHAAESIMGPWETMGPCLGGKMFRLTTFFAQSTFVLPISGFPGAFIFMADRWPADLRDSRYVWLPLIVAGPADEPLEYSFGFPWWSRVSIYWHRKWRLPQGWNPF-
>PAP.Phaseolus.phavu_Chr02.7
MRMRKYRKPTTLGCNAGSRYSTSVVALSLLGCLFLLHLYTYVHHTDRTGGDSPLRLNHHPQFIELQEVEEENIQIPPPKGKRSPRAAKRRPKRTTTLIDEFLDENSQLRQVFFPGHKKTIDPIQTPAESYYYYPGRIWLDTDGPIQAHGGGILYDKKSRTYYWYGEYKDGPTYQIHKKGAARVDIIGVGCYSSKDLWTWKHEGIVLAAEETNETHDLHTSVLERPKVIYERTGKYVMWMHIDDAYTKAAAGVAISDTPDGPFDYLGSQRPHGYESRDMTVFKDDDGMAYLIYSSEDSELHIGPLTEDYLVTSVMRRILVGQHREAPALFKHQGTYYMITSGCTGWAPEALAHAAESILGPWETIGPCIGGKMFRLTTFFAQSTFVLPLPGFPGSFIFMADRWPADLRDSRYVWLPMIVAGSVDQPLDYSFEFPLWSRVSIYWHRKWTLPHGWSSFK
>DET.Sindora.A.8
MRMRKNRKPTTLRCNAGSRFSTSSVVWSLVGCLLLLHFYSNIHQRDEEAGEVQFRVSHHPQFRELQQVEEENIQIPPPKGKRSPRAAKRRPKRTTTLIDEFLDENSQLRHVFFPGKGSAVNPMKEAGDSYYYHPGRIWLDTDGPIQAHGGGILYDKYSKTYYWYGEYKDGPTYRAHKKGAARVDIIGVGCYSSKDLWTWKNEGIVLAAEETNETHDLHKSVLERPKVIYERTGKYVMWIHIDDAYTKASVGVAISDTPDGPFDYIGSQRPHGYESRDMTVFKDNDGVAYLIYSSEDSELHLGPLTEDFLVTSIMRRILVGQHREAPALFKHQGTYYMITSGCTGWAPEALVHAAESIMGPWETMGPCMGGKMFRLTTFFAQSTFVLPLAGFPGSFVFMADRWPADLRDSRYVWLPLIVAGPADMPLEYNFEFPLWSRVSIYWHRKWKLPQGWSGFK
>CAE.Chamaecrista.chafa_Chr1.9
--MRKYRKPTNLRCNAGSRFSATAVVWSLVGCFLLLHLYSNIHHKDEESREVTLRISRHPQLRELQQVEEENIKL-PPKGKRSPRAVKRRPKRSNTVIDEFLDENSQLRHIFFPGQKRAINPMN-AGDSYFYYPGRIWLDTDGPIQVHGGGILYDKRSRTYYWYGEYKDGPTYHAHKRGAARVDVIGVGCYSSKDLWTWKNEGIVLAAVETDETHDLHKSVLERPKVVYDKTGKYVMWMHIDDAYTKASVGVAISDTPDGPFDYLGSQRPHGCDSRDMTVFKDDDGVAYLIYSSLDSELHIGPLTEDYLVNSVMRRILVGQHREAPALFKHQGTYYMITSGCTGWAPEALAHAAESILGPWETMGPCVGGKVFRLATFFAQSTFMLPIPGYPGSFIFMADRWPADLRDSRYVWLPMIVAGPADQPLEYNFEFPLWSRVSIYWHRKWRLPLGWSG--
>CAE.Senna.sento_Chr11.10
----------VLRLAPGTRFSASVAVWSLVGCLLLLHLYSNIHHKDGEGEEVQLRLSSHPQLRELQQVEEENIRIPPPKGKRSPRAAKRRPKRSSTVIDEFLDENSQLRHIFFPGKKRAIGPMK-AGDSYYYYPGRIWMDTDGPIQAHGGGILYDKKSRTYYWYGEYKDGPTYHAHKRGAARVDVIGVGCYSSKDLWTWKNEGIVLAAVETNETHDLAKSVLERPKVIYDKTGKYVMWMHIDDAYTKAAVGVAISDTPDGPFDYLGSQRPHGCDSRDMTVFKDDDGVAYLIYSSEDSELHIGPLTEDYLVTSIMKRILVGQHREAPSLFKHQGTYYMITSGCTGWAPEALAHAAESILGPWETMGPCVGGKVFRLATFFAQSTFVLPLPGYHGSFIFMADRWPADLRDSRYVWLPLIVAGPADQPLEHNFEFPLWSRVSIYWHKKWKLPQGWSGFK
>CAE.Acacia.A.11
--MRKYRKPTNLCRNAGSRFSASAVVWSLVGCILLINFFSSIHQRDREGGQVQLRVSRHPQLRELQQVEEENIRIPPPRGKRSPRAGKRRPKRTTTVIDEFLDENSQLRHLFFPSHKRAIDTAN-AGESYYYYPGRIWLDTDGPIQAHGGGILYDKKSTTYYWYGEYKDGPTYRAHKKGAARVDIIGVGCYSSKDLWTWKNEGIVLAAVETNDTHDLHKSVLERPKVIYDKTGKYVMWMHIDNAYTKATVGVATSDTPEGPFDYLGSQRPHGYESRDMTVFKDDDGVAYLIYSSEESVLHIGPLTEDYLVTSVMRRILVGQHREAPALFKHQGTYYMITSGCTGWAPEALAHASESILGPWETMGPCVGGKVFRQTTFFAQSTFVLPIPGYPGSFIFMADRWPADLRDSRYVWLPLIVAGPADQPLKYNFEFPIWSRASIFWHRKWRLPLGWRGF-
>CER.Bauhinia.A.12
MRMRKYRKPTTLRCNAGSRCSFSVVVWSLVGCLLLLHLSSNFNHKDGGGRGVQLRITHHPQFRELQEVEEENIQIPPPRGKRSPRAAKRRPKRTTTLIDEFLDENSQLRHIFFPGRKRAIDPLKNAGDSYYYYPGRIWLDTDGPIQAHGGGILYEKYSKTYYWYGEYKDGPTYHAHKKGPARVDIIGVGCYSSKDLWTWKNEGIVLAAKETNETHDLHKSVLERPKVVYDKTGKYVMWMHIDDAYTKAAVGVAVSDTPDGPFDYLGSQRPHGYESRDMTIFKDDDGLAYIVYSSEDSELHIGPLTEDYLVTSVMRRVLVGQHREAPALFKHQGTYYMITSGCTGWAPEALVHAAESILGPWETMGPCMGGKMFRLTTFFSQSTFVLPLPGFPGSFIFIADRWPADLRDSRYVWLPLIVAGPADQPLEYTFEFPLWSRVSIYWHRKWRLPQGWAGFK
>DET.Sindora.B.13
--------------------------------------------------------------------------------------------------------------------------------------RRIWLDTDGPIQAHGGGILFDKYSRTYYWYGEYKDGPTYRTHKRGPARVDIIGVGCYSSKDLWTWKNEGIVLAAKETNETHDLHKSVLEWPKVIYDKAGKYVMWMHIDDAYTKAAVGVAISESPDGPFEYLGGQRPRGYESRDMTISKDDDRVSCLVYSSEHSELHIGPLTEDYLVTSHIRRILVGEYREAPALFKHQDIYYMITSGCTGWAPEALVHATDSI---------------------------------------------------------------------------------------------------
>CER.Phanera.A.14
MRMRKYRKSTTLCCNAGIRCSFSVVVWSLLGCLLLLHLSSNFNHKDGGGRGVQLRMTHHPQFRELQELEEENIQIPPPKGKRSPRAAKRRPKRTTTLIDEFLDENSQIRHIFFPGRKRAMGPPKDAGNSYYYYPGRIWLDTDGPIQAHGGGILYDKYSRTYYWYGEYKDGLTYHAHKKGPARVDIIGVGCYSSRDLWTWKNEGIVLAAEETNETHDLHKSVLERPKVVYDKTGKYVMWMHIDDAYTKAAVGVAISAAPDGPFDYLGSQRPHGCESRDMTIFKDDDGVAYIVYSSEDSELHIGPLTEDYLVTSVMRRVLVGQHREAPALFKHQGTYYMITSGCTGWAPEALIHATESILGPWETMGPCMGGRMFRLTTFFAQSTFVLPLPGFPGSFIFMADRWPADLRDSRYVWLPLIVAGPADQPLEYTFEFPLWSRVSIYWHRKWRLPQGWAGFK
>CER.Cercis.cerca_Chr6.15
MRMRKYRKPTTLRCNAGSRCSMSGVVWSLVGCLLLLHLSSNFNHKDGGGRGVQLRVTHHPEFRELQEVEEENIQIPPPRGKRSPRAAKRRPKRATTLIDEFLDENSQLRHIFFPGRKRAMGPLKDAGDSYYYYPGRIWLDTDGPIQAHGGGILYDKNSRTYYWYGEYKNGPTYHVHKKGAARVDIIGVGCYSSNDLWTWKNEGIVLAAEETNETHDLHKSVLERPKVVYDKTGKYVMWMHIDDAYTKAAVGVAISDTPDGPFDYLGSQRPHGYESRDMTIFKDDDGVAYIIYSSEDSELHIGPLTEDYLVTSVMRRVLVGQHREAPALFKHQGTYYMITSGCTGWAPEALAHAAESILGPWETMGPCMGGKVFRLTTFFAQSTFVLPLPGFPGSFIFMADRWPADLRDSRYVWLPLIVAGPADQPLEYTFEFPLWSRVSIYWHRKWRLPQGWTGFK
>CER.Bauhinia.B.16
-----------YRVLSGSRCSISGVVGSFIGCLILLHLSSNFNHKDDRGVQVQLRLTHHPQFHELQEVEEENIKIPPPKGKRSSRAAKQRRRRTNPLIDEFLDENSQLKHIFFPGRKWAMGPLKDAQESYYYYPGRIWLDTDGPIQAHGGGILYDKNSRTYYWYGEYKDGPTYH-NKKGAARVDIIGVGCYSSKDLRTWKNEGIVLAAEETNETHDLHKSVLERPKVVYDKTGKYVMWMHIDDAYTKAATGVAISDTPNGPFDYLGSQRPHGCESRDMTIFKDDDGTAYIIYSSEHNELHIGPLTEDYLVTSVMRRIFVGQRREAPALFKHQGTYYMITSGCTGWAPEALAHAAESILGPWETMGPSMGGKVFRLTTFFAQSTFVLPLPGFPGSFIFMADRWPADLRDSRYLWLPLIVGGPADQPLEYTFEFPLWSRVTIYWHRKWRLPQGWTGL-
>CER.Phanera.B.17
----------IFRMVSGSRCYMSGVVCSLVGCLLLLHLYSNFNHKDGGDRRIQLRVTHHPQFRELQEVEEENIPIPPSREKRPPRTAKRRSKRTTPLIDEFLDENSQLKHIFFPGRKRALGPLKNAGDSYYYYPGRIWLDTDGPIQAHGGGILYDKNSRTYYWYGEYKDGPTYR-NKKGAARVDIIGVGCYSSKDLWTWKNEGIVLAVEETNETHDLHKSVLERPKVVYDKTGKYVMWMHIDDAYTKAAVGVAISDTPHGPFDYLGSQRPHGCESRDMTIFKDDDGTAYIIYSSEHNELHIGPLTEDFLVTPVMRRIFVGQRREAPALFKHQGTYYMITSGCTGWAPEALAHAAESILGPWETMGPCMGGKVFRLTTFFAQSTSVLPLPGFPGSFIFMADRWPAHLRDSRYVWLPLIVAGPADQPLEYTFEFPLWSRVTIYWHKKWRLPQGWTGL-
>CAE.Acacia.B.18
MRMRKQRKSATLRCCGGSRCLTSVAIWSLLGCLLLLNLFSNVRHKATEYGESQLLASHHPLFRELQQVDEENIQIPPPRGKRSPRAEKRRPKRATTLVDEFLNEESQLRHIFFPGQESAIDPKKNNEDSYYYHPGRIWLDTDGPIQAHGGGILFDKISRTYYWYGEYKDGPTYQSPQNGITRVDIIGVGCYSSKDLWTWKNEGIVLAAQETNETHDLHKSVLERPKVIYEKTGKYVMWMHIDDAYTKAAVGVAISDTPDGPFDYLGCQRPHGCESRDMTIFKDDDGVAYLIYSSEDSELHIGPLTEDYLVTSVMRRIFVGQRREAPALFKHRGTYYMITSGCTGWAPEALAHAAESILGPWETLGPCIGGKVFQQTTFFSQSTFIFPLPGLPGSFIFMADRWSADLRDSRYVWLPLIVAGPADRPLEFNFEFALWSRVSIYWHRKWRLSRGW----
>CAE.Chamaecrista.chafa_Chr6.19
MKMRKQRRSVNLRCNAANRCSVSVVIWSLVGCLLMLNLFSNVLHKNGEDGEFQLLASHHPQFRELQQVEEENIQIPPPR-KRSPRAEKRRPKRTNTLIDEFLDEDSQLKHIFFPNHKSAIDPLKDAGDSYYYYPGRIWLDTDGPIQAHGGGILYDKLSRTYYWYGEYKDGPTYLAPQNGVARVDIIGVSCYSSKDLWTWKNEGIVLAAQETNETHDLHKSVLERPKVIYDKTGKYVMWMHIDDAYTKASVGVAISDTPDGPFDYLGSQRPHGYESRDMTIFKDDDGVAYLIYSSEDSELHIGPLTEDYLVTSVLRRILVGQHREAPALFKHRGTYYMITSGCTGWAPEALAHATDSILGPWETMGPCIGGKVFRQTTFFAQSTFVLPLPGLPGSFIFMADRWPADLRDSRYVWLPLIVAGPADQPLEFSFEFPLWSRVSIYWHRKWRLSR------
>CAE.Senna.sento_Chr06.20
-----YLRAHALTVAQAGRCSTTALIWSLVGCLLLLNLFSIVRHKG-KGGEFQLLASHHPQFRELQQVEEENIQIPPPRGKRSPRAAKRRPKRTTTLIDEFLNEDSQLRHIFFPSQKSVIDPSKDAGDSYYYYPGRIWLDTDGPIQAHGGGILYDELSRTYYWYGEYKDGPTYLAQKNGLARVDIIGVGCYSSKDLWTWKNEGIVLAAQETNETHDLHKSVLERPKVIYEKTGKYVMWMHIDDAYTKASVGVAISDNPDGPFDYLGSQRPHGYESRDMTIFKDEDGVAYLIYSSEDSELHIGPLTEDYLVTSVMRRILVGQRREAPALFKHRGTYYMITSGCTGWAPEALAHAAESIFGPWETVGPCIGGKVFQQTTFFAQSTFVLPLPGLPGSFIFMADRWPADLRNSRYVWLPLIVAGPADQPLEFSFGFPSWSRVSIYWHRKWRISK------
>PAP.Aeschynomene.A.21
MRMRKYRKAANLRCNIWSRCSTSTVLWSLLGFLFLLQLYSYIHHKDSDGGASQLHISHHPQFRELQDVEDENIQIPPPRGKRSPRAEKRRPKRKTTLIDEFLDENSQLRHFFFPGHKSAIDPNQAAVDSYYYYPGRIWLDTDGPIQAHGGGILYDKRSSTYYWYGEYKDGPTYHTHKEGPARVDIIGVGCYSSKDLWTWKHEGIVLAAEETNETHDLHKSVLERPKVIYDKTGKYVMWMHIDDAYTKASVGVAISDTPDGPFDYLGSQRPHGCESRDMTIFKDDDGMAYLIYSSEDSELHIGPLTGDYLVTSFMKRILVGQRREAPALFKHRGTYYMITSGCTGWAPEALAHAADTIMGPWETIGPCIVGDVFRLATFFAQSTFVLPLPNFPGLFIFMADRWPADLRDSRYLWLPLIVAGPVDQPLEYSFEFPLWSRVSIYWHRKWRMPQGWSIFK
>OUT.Arabidopsis.O.22
---KKHN-----KKATFLRCSPFGLVSTVVGCVFMIHLTMLYSRSYSVDLDLSPQLIHHPIVRELERVEEENIHMPPPR-KRSPRAIKRKPKTPTTLVEEFLDENSQIRHLFFPDMKSAFGPTKEDTDSHYYFPGRIWTDTEGPIQAHGGGILFDDISKVYYWYGEYKDGPTYLSHKKGAARVDIIGVGCYSSKDLWTWKNEGVVLAAEETDETHDLHKSVLERPKVIYSDTGKYVMWMHIDDAYTKASVGVAISDNPTGPFDYLYSRSPHGFDSRDMTVYKDDDNVAYLIYSSEDSVLHIGPLTENYLVKPVMKRIMVGQHREAPAIFKHQNTYYMITSGCTGWAPEALAHAAESIMGPWETLGPCVGGSIFRSTTFFAQSTFVIPLPGVPGVFIFMADRWPADLRDSRYLWLPLIVGGPADRPLEYSFGFPMWSRVSVYWHRQWRLPSAR----
>OUT.Arabidopsis.O.23
MKKNKYKKSTSLHCAGGCRYSLLTIVWTVVGFFLVAHLISLYSRKDQQVSSDQLQVVHHPIVRELIRVEEEVLRMPPPR-KRSPRTSKRRSRKPIPLVEEFLDDKSPIRHLFFPGKTAAFGPTKDMGETSYYFPGKIWMDTQGPIQAHGGGILLDVKSNTYYWYGEYKDGPTYHAHKKGPARVDIIGVGCYSSKDLWTWKNEGIVLGAEETNKTHDLHKSVLERPKVIYEKTEKYVMWMHIDDAYTKASVGVAISNSPTGPFEYLYSKRPHGFDSRDMTVFKDDDGVAYLIYSSEVSVLHIGPLTEDYLVTPVMKRVMVGQHREAPAIFKHQNIYYMVTSWCTGWAPEALAHAAESIMGPWEKLGPCIGGKVFRLTTFFAQSTYVIPLPGVPGAFIFMADRWPADLRDSRYVWLPLVIGGPADQPLEFNFGFPSWSRVSIYWHSKWRLP-------
>OUT.Vitis.O.24
MRMRKYRKPTTFRCNAGSRCSLSVMVWSLVGFLLMIHFYSLSRHKDGAGGHSQLQSHHHPLLRELEQVEEENIQIPPPKGKRSPRAAKRRPKRPTTLIDEFLDESSQIRHLFFPDQKTAIDPMQEAGDSFCYYPGRIWLDTDGPIQAHGGGILYDKRSRMYYWYGEYKDGPTYHAHKKAAARVDIIGVGCYSSKDLWTWKFEGIVLAAEETDEAHDLHKSVLERPKVIYDRTGKYVMWMHVDDTYTKAAVGVAMSDSPTGPFDYLYSKRPHGFDSRDMTLFRDEDGVAYLIYSSEDSELHIGPLNQDYLVTHVMRRILVGQHREAPALFKHQGTYYMITSGCTGWAPEALAHAAESIMGPWETMGPCIGGKIFRLTTFFAQSTFVVPLPGITGSFIFMADRWPADLRDSRYVWLPLTVGGAADHPLEYNFGFPLWSRVSIYWHRRWRLPYGWREQ-
>OUT.Prunus.O.25
MRMRKYRKPTTFHCNAGSRCSTSAVVWSLVGCFLMFQLYSLVHQNDRMRGEMQFRSTHHPQIHELEEVEEENIQIPPPR-KRSPRAAKRKPRRPTTLIDEFLDENSQIRHVFFPGQKHVIDPMKDTGDSYYYYPGRIWLDTDGPIQAHGGGILYDDKLRTYYWYGEYKDGPTYHAHKKGAARVDIIGVGCYSSRDLWKWKNEGIVLAAEKTNETHDLHELVLERPKVIYERTGKYVMWMHIDDVYTKAAVGIAISDYPTGPFDYLYSKRPHGFESRDMTIFKDDDGVAYLIYSSEDSELHIGPLTEDYLVTNIMRRVLVGQHREAPALFKYEGTYYMITSGCTGWAPEALAHAAESIMGPWETMGPCAGGKVSRLTTFFAQSTFVVPVPAFPGSFIFIADRWPADLRDSRYVWLPLIVGGPADRPLDYNFGFPLWSRVSIYWHRKWRLPRGWSSS-
>OUT.Quillaja.O1.26
MRMRKYRKPTTLRCNAGSRCSMSAVVWSLVGCLLILHLYSIVHHKDGVGEEFQMRMSHHPQFHELQKVEEVNIQIPPPRGKRSPRAGKRRPRRTTTLIDEFLDENSQLRHIFFPDKKTSIGPLKDQGDSYYYQPGRIWLDTEGPIQAHGGGILYDEKTRTHYWYGEYKDGPTYHAHKKGAARVDIIGVGCYSSMDLWAWKDEGIVLAAEENDETHDLHKSVLERPKVIYEKTRKYVMWMHIDDTYTKASVGTAISDYPTGPFEYLHSQRPHGFDSRDMTIFKDDDGVAYLIYSSEDSELHIGPLTEDYLVTSNARRILVGQHREAPALFKYQGTYYMITSGCTGWAPEALAHAAESIMGPWETMGPCIGGKMFRLANFFAQSTFVLPLPGFPGSFIFMADRWPADLRDSRYVWLPLIVGGPADQPLEYNFGFPVWSRVSIYWHRKWRLPQGWSGL-
