# Supplementary material for: Legume genome structures and histories inferred from Cercis canadensis and Chamaecrista fasciculata genomes
Source: Plant J. 2026 Jun 10;126(5):e70981. doi: 10.1111/tpj.70981 (PMC13252982; doi:10.1111/tpj.70981)
Supplement: Supplementary file 8 — Data S8. Manuscript supplement; Compressed directory of aligned sequences from 36 gene families with members deriving from syntenic blocks from selected species. [file TPJ-126-0-s004.gz › S8_wgd_block_tree/40_wgd_aln_fas/Legume.fam3.02177]

>PAP.Lotus.B.1
MALNMMLQSWLVLSLVLVLDGLSVPTCHCQTN---IETFYPNETAPAPATQPPEPPPLPPAPGPVVASRSTSSNGKIAKAVAVTAASTLVACVLMFILVQRCLRGRRKRKEVSNTGSGGDRRVVPQGNAFERIDGVRGLIVDEDGLDVVYWRKLEGKNNNMDLHKEVLQSPKNEEGIE-DDQRQGKKNIKFIQEIPLLRGKSSSSHMKISPEEDQCRFATIPSPPSS-SSVPVAIKGVQEPDSPSQPSTPPPPSPSTPSPIS---FP---APPVP--PSIPARQSPTPPPPT-TKTGASNSSSKTPPGPIEMSTKQGDSSGKGMPETSNDQVKLKPLHWDKVTNADHSMVWDKVDRGSFSVDQDLMEALFGYVATNRRSPKGKNSTSPSRDTSAPSTKIFLLDQRKSQISIILKSLAVSQGEILDALGDGKGLNMETLEKLSRVSTAEEEQSLILQYKGDPARLAAAESFIYHILKAVPSAFKRLAMLFRLYDYEILEIKESLQTIELGCKELKSHGIFAKLLEAVLKAGRMAGTARGAQAFLDSLRKLSDVKSSNGNTTLLHFVVEEVVRSEGKRVVLRHSLSRSSSSSTSNISGDSTSNAASNGEREREFTKLGLPIVGGISSELSVKKASHIDYNSIVGSISALSTRLVEIQELVSQCGSEGDCFAKEMNHFLRNAEQELKLVRDKEASTLQLVHRTTQYYQVVASKDNAAQSLKLFVIVKDFMGMVDQACIEIARDMQKRKTL---
>PAP.Phaseolus.phavu_Chr03.2
----MMLQPFLTLFFLLLLNTFSIPTCHCQTTPPQIETFYPNQTSAPQQPETSPQTQPPPPTDNTAPAR-GSSGGKIAKAVAATAASTIVFCGLVFFLVQRCLRARKRREVISNTASGGDNRVVPQGNGFERIDGVKGLIVDEDGLDVVYWRKLQGKNSNKDLHKEVLSSPRNKEQED-GHDENDVKKSKSVQEVPLLRGKSSTSHLNVSPEEDEYRFSPISSPAASPSSAGVVIKGAQKPDSPTRPSTPPPPSPSTPSSISISAPKANNPVPAPPPPPIPARRSPAPPPPPPP------SSSKPPPAPIEIPAKQRNSSGKGIPETSNDQVKLKPLHWDKVTNADHSMVWDKVDRGSFRVDQDLMEALFGYVATNRKSPKGTSSAIPSKDASATSAKIFLLDPRKSQIAIVLKSIAVSVGEIVDALTDGKGLKPDTLEKLARVSPTEEEQSLILEYKGDPARLAAAESFLYNILKAVPSAYKRLAMLFRLYDSEIQETKESLQTIELGCKELKSKGLFVKLLEAVLKAGRMAGTARGAQAFLVSLRKLSDVKSTDGKTTLLHFVVEEVVRSEGKRVALRDSLRSSSSRSSSSSNGNYENNAASTELIEREYVTLGLPIVGGISSELSVKKAAQIDFNNLVSSISALSTRLVKVQELVSLCESEGGHFAKEMDHFLRKAEEELKLLREKQTSVLQLVNKTTQYYQGGASKETAEDNLQLFLIVKDFLGMVDQVCIEIARDKQKRKFP---
>PAP.Medicago.B.3
-----AFN-SMIILFCLVFHIFSLQTCYCQNNSPQIETFYPNQTSPSSPPPPKAQPPSLPPQGPIAVSKSSSSNGKIAKFVAATAAITIVICGLIFILAKRCLRKRKRSGEINNIASDGDRVVVPKGNVFERIDGVRGLIVDEDGLDVIYWRKLEEKNSNKDLYKNVLNSPKNKEVGEDSHEENQVKKSKSIQEIPLLRGKSSASHI--FQEEDDYRIPRIQSQPST--NDGVQKQ----------GFQSQPSLPSI-------SAAA--APPAP--PPIPARKSQAPPPPPPMKTSILTLLSKAIPQSNQ-----RNSSGKGMQESNNDQVKLKPLHWDKVTNADHSMVWDKVDRGSFRVDQDLMEALFGYVATNRKSPQQKTSTTPSNDA---STNIFLLDPRKSQIAIVLKSLAVPRGEILDALIDGKGLNADTLEKLSRLSPTEEEKSLVLDYKEDPAKLAAAESFLYYILKAVPSAFKRLAMLFRVYDSEVMEINDSLQIIELGCKELRSQGLFLKLLEAVLKAGRMDGTSRGAQAFLNSLRKLNDVKSNNGKTTLLHFVVEEVVQSEGKRAVLRSSLTRNISQRSSNMYGNLETNVVSDERKEREYKMLGLSIVGGISSEFSVKKAANMDYNSLIGSISALSVKLIEIQELVSQCEGERGNFVKEMNHFIGNAAEELKLVREKETSVLQILSKTKQYYECGGSKEKEENNLQLWGIVKDFLGMVDQVCIEIALDMQKKNPKR--
>PAP.Aeschynomene.B.4
MALNMMLQPRMILLLVLFFLCFLVPSCYSQITSPQIETFYPTKTAPSPAPIQRPQPPPPPPPPDVKGSKGSSSNGKVAKAVAATAASTIVICGLLFIILQRCLRARKRKEVPSNNSSAGDSRVAPQANAFERIDGVKGLIVDEDGLDVVYWRKLEGRNSKRGLHKEVLHSPKNREKEEDVHEENQVKKSKSIQEVPLLRGKSSTSHMNIVPEMDEYRMEKIPIPAS--------VKDFQKPDSPNQSSTPPPPSPSTPSSIPKGNNSPAGPAPPPPPPPIPARKSPAPAPPPPKAAGSLRSSSKKPPVPVELSTKRANSSGKGVAESNNDQVKLKPLHWDKVTNADHSMVWDKVDRGSFRVDQDLMEALFGYVAANRRSPKG---KSPSKDT---SAKVFLLDPKKSQIAIVLKSLAVSQDEILDALVNGRGLNADTLEKIVRIAPTEEEQYLILQYKGDPARLAAAESSLYHILNAVPLAFKRSAMLFRLYGSEIQEIKDSLQVLELGCKELRNQRIFVKLLEAVLKAGRMAGTARGAQAFLASLRKLSDVKSTNGKTTLLHFVVEEVVRSEGKRVLLRGSLSRSSSRSSNNSNDNFENNDASDVQREREYTKLGLPVVGGISSEFSVKKAAFIDYNTLVGSILTLSTQLLETQEIVSRCRGEGGYFVKEMEHFIWNSEEELRSVREEQTRVMQLIKRTTEYYQGGVTRDIAENSFQLFVIVKDFMGMVDQVCIEIARNMQKRKTHKAS
>PAP.Medicago.A.5
-----SLN-MMFLLLVLILQTFLIPTFYCQTNSPQIETLYPIEIPEQATPNPQESPPPSPSQGPITSSTNSSTNSKIVTAVAATAAGTLVLSALIFFFVNKCCRAKRRNVIVNNNNTSSHRNAVPQAKAFERIEGIKGLIVDEDGLDVVYWRKLQDQNINKDLQKGVVDSPRNNEGYD--HEENQEEKSESIQEMHLLRGKSSTSHMNIFPQEESYTIMKITPPPPPPFSLNLLPS-SPKPPSTSFSSIPQISSPLVS-SIPKSQKPPPPPPPPPPPPPIPNRKSPSPPPPPPPKTGGLKSSSKPPPTPIET------TSMKNKQGSSSSEVKLKPLHWDKVTNLDHSMVWDKIDRGSFRVDDDLMEALFGYVAAKSNTPKGKESTSPSRDA---STNAFILDPRKSQTAIVLKSLAVSRKEIIDALVDGQGLNADTIEKLSRIAPTEEEQSNILEYEGDTEKLAAAESFLYHILKAVPSAFKRLAILFRLYDAEIVEIKEFLQTLELGCKELRNQGVFVKLLEAVLKAGRMAGTNRGAQAFLVSLRKLSDVKSTDGKTTLLHFVVEEVVRSEGKRAVLRHSLSRSSSNSSSSSSGDSKNSATSNEQKQREYTTLGLAIVGGVSSEFSVKKVALTDYNSFVGSISALSARIVDIRQLVLQCGNKGGKFVREMNHFLENAEKELQLVREEQTRIMQLVKRTTEYYQGGASKDGAEQTLYLFVIVKDFLGMVDQACIEIARNMQKKKTPKTK
>PAP.Phaseolus.phavu_Chr02.6
------------------------------------------------------------------------------------------------------------------------------------MEGVKGLILDEDGLDVIYWRKLEGKKMPKGFQREVLDSPKDKED-D--HEGNPGKRTESIQETP-LRERSSTSHMNIFLPEESYTIMRIPPPPPPPSSPSFTPS-SPKPLSTFFSTIPPASAPPPPPPILKKN-SP--QPPPPPPPPIPPRKSPAPPPPPPK-ASGLKSSSKPPPNPIERT-----AGTTSKQGDTSPEVKLKPLHWDKVTNLDHSMVWDKIDRGSFRVDDDLMESLFGLIATNRNAPKENNSTSSSRDALAQSSNAFLLDPRKSQIAIVLKSLTVSRKEIIDALIDGQGLNIETIEKLGRVAPTEEEQSLVLAYEGDPSKLAEAESFLRYILKAVPSAFKRLALLFRLYDSDIQEIKEFLQTLEMGCKELRNQGMFVKLLEAVLKAGRMAGTQRGAQAFLDSLRKLSDVKSTDGKTTLLHFVVEEVVRSEGKRAVLRSSLSRSSSM-NSNNSGASQNSPSSNEQRQREYITLGLPVVGGISSEFSVKKAAVTDYKSFVGSISSLSARILKIRELVSECGDMGGNFGREMNRFLENAEEELRLVREEQTRVMKIVKKTTDYYQGGASNDSV-DNLYLFVIVKDFLGMVDQACIEIARNMQKRKTPK--
>PAP.Aeschynomene.A.7
----MKNMNLLLLSLLFILHNSLIQTCYCQSNSPQIETFYPIEA---------SQ---PPPPPPVIGSKRSSSSSKVAKAVAATAASTLVVSGIVFFLVMRCFRARKKNEVITNNSSAANRPVVPPVSVFERMDGIKGLIVDEDGLDVIYWKRLQEKNSSKDLQKEVLSNPQKKQQDDDFHEEQRKKKSEPIQEVPLLRGLSSNSHLNIFPEEP-YTIMRIPPPPPPPASGGADINDVHKINIPNQQFTPPPPPPPPPPIIQKSQAPAPPPPPPPPPPPVPARKSPAPPPPPPPKGGNLKSSSKPPPTPTVMPAKRGKSSGEDRPETGNDQVKLKPLHWDKVTNLDHSMVWDKIDRGSFRVDHELMEALFGYVAINRDTPNEKNSTSTSRDASAPSTNATLLDPRKSQIAIVLKSLAVSRKEVIEALLDGQGLNTDTIEKISRVAPTEEEQSLILAYKGDPSKLPPAESFLYHILKAVPSAFKRLAMLFRLYDTEILEIKELLQTLELGCKELRNQGVFLKLLEAVLKAGRMA----------------------------------------------------------------------------------GLPIVGGISSEFSVKKAALIDYNSFVGSISALSARIVEIRQVVSQCGDEGGNFVREMNHFLASAEEELRLVKEEQTRVMQLVKRTTEYYQGGAWKDVGENPLNLFAIVKDFLGMVDQACIEIARKMQKRKGPKIS
>CAE.Chamaecrista.chafa_Chr1.8
------SSSWLLLLLFTLLSIFHTSLCLSQTESPQIETFYPISAQTPSSP-SPSSPELPPPPPP---AAASGSKGKIWKAVAATFAATLVVSGLIFFIVQRCLRSKRRKEEVVIV--PQSNNVVNNNNGFERIEGVKGLIVDENGLDVVYWRKIQGRNPSRSLKREIFAKKKQ--KEEEED-EKKGKKSEMVQEFPLLRGQSSSSHMNITSEEDE--ANRITRKIPS---LP----TIHAPPSSTRSSGSSFVFPTN----ERKS-----RE-----ESLSARKNPAPAPAPPPS-------------S--------------TSSSSNGVVKLKPLHRDKATSADH-----KNDSGSLRVDPEFMEALFGYVAT-RRSPKGKLSVSPQRDTSS--------------------------------------------------------------------------------------------------------------------------------------------------------------------------------------------------------------------------------------------------------------------------------------------------------------------------------------------------------------------
>CAE.Senna.sento_Chr11.9
-----------LLLLLSLSHTSLIPLCLSQSSPPQIETFYPIPSSPNLSPLPSPEQLVPPPPPPAVAKSSSSTRGKIVKAVAATAAATLVVSGIIFCLVQRFCLPKRKEEAVVVPQS-NNDNNNNNNNGFERIEGVRGLIVDENGLDVVYWRKLQGRNSLRGLKKEIFRRSKKKEKEEE---GKKARKSEKVQEFPLLRGKSSTSHINIVGPHQD-------DE--S--------------------SN---S---N-RVITRKNRAE---HP----PPKSARTRPAAPPPPPPS------------TA----ARRWNSSGESTSDSSNGHIKLKPLHRDKATT--------NAERSSLGVDQDMMEALFGYVAT-RKSPKGKASVNRNREAS---------------------------------------------------------------------------------------------------------------------------------------------------------------------------------------------------------------------------------------------------------------------------------------------------------------------------------------------------------------------
>CAE.Acacia.A.10
---------LLFLSFLFVFHSSVIPLCHSQSNSPQIETFYPTPT-----PSQPGQPP-APPTGATASSSSSSSNRKIATAVAATAAATFVVCGLIFFIVHRCLKRRRKREAV----------VVPQNNGFERIGEVRGLIVDENGLDVVYWRKLQGRSFKRDFQKEVW----NKEQ---------QEKTETVQESPLLRGKSSTSHIPPQEKDDDFSNRIITARNNSLFP---------TSAIPKRNSSAPPTSPPL-QSVQARK-----NSPPP------TRSRPRPPP-AAMKSSSRPPTSRETPTNNG---DPGNSSGEGMSESGNGQVKLKPLHWERMSKGDQSKVRDKADAGSFSVDQDLMEALFGYVAINRRSPKGGRTDSSSQSR----------------------------------------------------------------------------------------------------------------------------------------------------------------------------------------------------------------------------------------------------------------------------------------------------------------------------------------------------------------------
>CER.Bauhinia.A.11
MSLNVMLQPWLLLSLVFVS---VIPIYHCQLVSA---------------PESPIQPPPAPEQQAPPASTSSSSKGKIAKAVAGTAAGTFVVSGLLYFLIHRYLRARRKKE-VANSSSAGVRRVVPQVDQFERIEGLRGLIIDENGLDVIYWKKLEENS-EKGLRKEVLNRAQKNEQGDDIEKGNQRKKSEPVHEIPLLRGKSSTSHIAILPEENENRVKRRTPPAPPPASAVAAPKDVGKLDSPAQPFTPPPP-PSSPSSANKQKNP----ATPPPPPSISVRKSPAPPSPPPPVVASLRPSSKPAPTPYEMPAEHKTPSGEDVSESGNDQVKLKPLHWDKATNGDHSMVWDKIDGGSVRFDQDLMVAMFGTVAINRISPKGKSTTSPTRDVSAPSGKTFLLDPRKSQIAIVLISLAVSREEILDALKQGQGLNADTLEKLSRVIPTEEEQSQILAYKGDPSSLAAAEAFLYDILKAVPSAFKRLAMLFRLYDSEILQIKESLQTLELGCKELRKKGIFDRLLEAVLKAGHMAGTSRGAQAFLTSLRNLSDVKSTDGQTTLLYFVVEEVVRYEGKRCVLRRSLNRSSSSSRNSNGSNFENS-ASSEQREKEYITLGLPIVGGLSSEFSVKKASLIDYNSLVGSISALSARIVEIRKIVSKCRDREGKFVKEMEHFLENAEEELKLLRDEQTRIVQLVKKTTEYYQGGASKEMAENPIQLFVLVKDFLGMVDQACFEIARNLQKRKKTKPS
>CER.Phanera.A.12
--MSLMLQSWLILSLVFVS---VIPIYHCQLGSPQIETSYPTEAAAEPAPESPIQPPPSPEQQGPLASRSSSSNRKIAKAVAGTAAGTFVVSGLLFFLIHRCLRARRRRE-IANSSPAGHRRVVPQVDQFERIEGLRGFVFDENGLDVIYWRKLEGKNSEKGLQKEDLNRARKRVQGDDIEKVNQRKKSEPVLEIPMLRGKSSTSHISILPEENENRVRNRTTPPPASTSAMAAPKDVKKPDSRAQPPPP-PTSPFTSSAIPKQKTPAAAAPPP--PPPISVRKSPAPPPPAPPMGGSLRSSSKPPPTPHEMPE-QKKPSGEGVSESDDGQVKLKPLHWDKVTNRDHSMVWDKMDAGSFRFDQDLMEALFGTVATNRRSPKGKSTTSPTRDVSAPSGKTYLLDPRKSQIAIVLKSLAVSRQEILDALIKGQGLNVETLEKLSRVVPTEEEQSQILAYKGDSSSLAAAETFLYDILKAVPSAFKRLAMLFRLYDSEILQIKESLQTLELGCKELRNKGLFVKLLEAVLKAGRMAGTSRGAQAFLTSLRKLSNVKSSDEKTTLLHFVVEEVVRYEGKRCVLRRSLNRSSSS---NGSSNFENS-ASSEQREKEYITLGLPIVGGLSSDFSVKKASLVDYNSLVGSISALSTRIAEIRKIVSQCRDGGGKFVKEMKHFLENAEEELKLLRDEQTRVVQLVRRTTEYYQGGASKEMAENPIQLFILVKDFLGMVDQACIEIARSLQKRKTTKSS
>CER.Cercis.cerca_Chr6.13
MSLNEMLQPWLLLSLVFVS---VIPFCHCQLGSPQIETSYPIEASPEAAPESPIQPPPSPAPPPAAASRSSSSNSKIAKAVAGTAASTLVVCALLFFLIHGCLRRRRKKE-VGNSSQAGDRRVVPQNDQFERIEGVRGLIVDENGLDVIYWRKLEGKNSKKGLQKEVLNRGKKKEQGDDIEEGNQRKKSEPIQEIHLLRGKSSTSHISILPEENK-SIRVTRRTPPAPASAMAAFKGVEKPDSPAQPSTPPPASPPT--SIPKQKSPAPSPPPPPPPPPISVRKSLAPPPPAPPMGGSLRSSSKPPPTPKE----QKKPSGEGVSESGNGQVKLKPLHWDKVTNLDHSMVWDKIDRGSFRFDQDLMEALFGTVATNRRSPKGKSTTSPSRDVSAPSGKTFLLDPRKSQIAIVLKSFAVSREEILDALIEGQGLNADTLEKLSRVVPTEEEQSQILAYKGDPSSLATAEAFLYDILKAVPSAFKRLAMLFRLYDSEIQQIKESLQTLEMGCKELRNKGLFVKLLEAVLKAGRMAGTSRGAEAFLTSLRKLSDVKSTDGKTTLLHFVVEEVVRFEGKRCVLRRSLNRSSSSRSSNCSRNFENS-ASSEQREKEYITLGLPIVGGLSSEFSVKKASLIDYNSLVGSISALSSRIVAIRQIVSQCRDRGGKFVKEMEHFLDNAEEELKLLRDEQTRVMQLVKRTTEYYQGGASKEMAENPIQLFVLVKDFLGMVDQACIEIARNLQKRKIAKPS
>CER.Bauhinia.B.14
MSLNVMLQPWLLLILVFVS---LIPIYHCQLGSPQIETFYPAPEPPIKSP--QDTPEQPAPPPPATAPRSSTSNSKVAKAVAITAASTVVVSGLLFFLVHRCLRARRKRE-VANASPARDRRVVPQVDQFQRIEGVRGLIVDENGLDVVYWRKLEGKNSRKSLQKEVSNRAKKKEQGDDIKEDNQRKKSKAIQEVPLLRGKSSTSHISILPEENE--STRVTRNSSL-RSTMAALKGDEKPDSPARPSTPPPPSPPTSPFIPKQKSPAPLPPPPPPPPPISVRKRPSPAPPLPPMGGSLRSSSKPPPTPYEMPE-QKKPSGEGGEGSGNGQVKLKPLHWDKVTNLDHSMVWDKIDRGSFRFDQDLMEALFGTVATNRRSPRGKSTTSPSRDVTAPSGKTFLLDPRKSQIAIVLKSLAVSREEIIDALIEGQGLNADDLEKLSRVVPTEEEQYQILTYKGEPSSLAAAEAFLYDILKAVPSAFKRLAMLFRLYDSEILHIKESLETLELGCKELRNKGLFVKLLEAVLKAGRMAGTSRGAQAFLTSLRKLSDVKSTDGKTTLLHFVVEEVVRFEGKRCVLRRSLNRSSSSRSSNGSRNVENT-ASSEQREKEYITLGLPIVGGLSSEFSVKKASLIDYNSFIGSISALSTRTVEIRQIVSQCRDRGGMFVKEMENFLENAELELKLLRDEQTRVLQIVKRTTEYYQGGASKEMAENPIQLFVLVKDFLGMVDQACIEIARNLQKRRMSKP-
>CER.Phanera.B.15
MSLNLMLQPWLLLSLVFVS---LIPICHCQLGSPQIETFYPVEA-PEAAPEPPIQPPQSPRSPPTAASRSSTSNSKIARAVGITAASTLVVSALLFFLIHRCLRARRKQE-VANSGPTGDRRVVPQNDQFERIEGVRGMIVDENGLDVIYWRKLEGKNSRKGLQKEVLNTAQRKEQGDDIEEGNHRRKSEPIQEIPLLRGKSSTSHISILPEENENRFTRRTPPPPPPASAMAAHKGVEYPDSPAQPSTPP-----------------------PPPPPISVRKSPAPPPPAPPMGGSLKSSSKPPPTPFEMPE-QKKSSGEGVSGSGNDQVKLKPLHWDKVTNLDHSMVWDKIDRGSFRFNQDLMEALFGTVATNRRSPKGKSTTSPSRDVSAPSGKTFLLEPRKSQIAIVLKSLAVSREEILDALIEGQGLNADVLEKLSRVVPTEEEQSQILAYKGEPSSLAAAEAFLYDILKAVPSAFKRLTMLFRLYGSEILHIKESLETLELGCKELRNKGLFVKLLEAVLKAGRMAGTSRGAQAFLTSLRKLSDVKSTDGKTTLLHFVVEEVVRFEGKRCVLRRSLNRSSSSRSSNGSRNVENS-ATSEQREREYITLGLPIVGGLSSEFSVKKASLIDYNSFVGSISALSTRIVEIRQIVSQCRDRGGKFVKEMEYFLENAEVELKLMRDEQTRVLQLVKRTTEYYQGGASKEMAENPIQLFVLVKDFLGMVDQACIEVARNLQKRRPTKPS
>DET.Sindora.A.16
-----MLQPWLLWILLFHFHPFLIPVCHCQATSPQIETFYPDGNAPSPSPNSPTKPAAPPPPQVAATSGSSTSNSKIVKAVAVTAVVTLVASGLIFFLIYWCLNSRRKKEIAATAAPPGDRRVVPQGNAFERIDGVRGLIVDENGLDVFYWRKLEGRNSKRELQKEVFHSAPT--KED-D--DIGVKKSKSIQIIPLLRGKSSTSHTKIFPEENENRISSRSDFPVR--NTVNLLASVEKPDSPPQSSTPPPPSPPTPSPIPKLERPPPPPPPSPPPPPIPARKSPAPPPPPPK------LSAKPPPTPSQMPGKNEKLSGDGSSESGDGQLKLKPLHWDKVTNVDHSMVWDKIDRGSLRVDQDLMEALFGYIATNRRSPKGKTSTSSSSAASDPSSKTFLLDPRKSQIAIVLKSLAVSREEILDALNEGQGLSGDTIEKLARVSPTEEEQSQILEYDGDPKSLATAESFLYHILKAIPSAFKRLSMLFRSYDSEIQQIHESLQTLDLGCKELRNRGLFVKLLEAVLKAGRMAGTSRGAEAFLNSLRKLSDVKSVDGKTTLLHFVVEEVVRSEGKRCALQ--LNRSGSR---NNSGNFENY--SSEQMEREYLKLGLPVVGGLSSEFSVKKAALVDYNSLIGSVSALSNQIVKIRGLVSQCRDGGGSFVKEMEYFLRNADEELKLVREEQIRVMQLVKRTTEYYQGGALKDTAENPLQIFVIVKDFLGMVDQTCIEITRSMQKRKKEKAS
>CAE.Chamaecrista.chafa_Chr6.17
------------SILVVFLSFLIIPISNSQ---PQIETFFPSSITPAPAPSPPISPPSPPPPATTASGGSSSSRTKIAAAVAGTAAGTFIVSGLLFLMIRRCLNKRRRENRLNSSAPGGDRRVVPQGNVFERIDGVRGLIVDENGLDVIYWRKLQGPNTKRGLEKEVVDTNKQEEEQEEEEENQRKNKSEPVQEIPLLRGMSSNSHVEFLHEHQSRNKSRRTRPPPPPSSFS--SASASLSAIPKEKSLAPSTSSASLSAIPKETSPSLPPPPPP--PPAPAP--APPPPPPPSMANNSKPSSKPPPAPMDITS----KTGAGTSTTGDDKVKLKPLHWDKVTNADHSMVWDKMDRGSFRVDQDLMEALFGFVATSRRTPKGDSSKSPARDTAPSSAKTFIFDSRKSQIAIVLKSLAVSREEILDALHEGQGLNLDTIERLTRIAPTEEEQNNILEYEGDPKTLAAGESFLFDILKAVPSAFKRLAMLFRLYDTDILEIKESLNTLELGCKELRNRGLFVKLLEAVLKAGRMAGTSRGAQAFLSSLRKLNDVKSTDGKTTLLHFVVEEVVRSEGKRCVLRRSLNKRRNE-SENV-----KSVSDDDQREKEYLTLGLPFVGGISAEFSVKKAAAIDYNTLVGSISTLSTRIAEIRKLVLQCGDKGGNFVKEMEQFLRNAEEELKSVKNEQARVMQLVKRTTEYYQGGASKDNTTESLVIFAIVNDFLGMVDQACINIARNMQKKKISKAS
>CAE.Senna.sento_Chr06.18
----MAWKPRLDLSLVLTFLVNLAIICNCQ---PQIETFFPIQT---PAP------------ASTISKTSSSSNSKIAAAVAATAAGTLVVSGLLFFLIRTCLKKRRREE-IAA--------SAPHTDVFERIDGVRGLIVDENGLDVIYWRKLQANNN--SLQKDVIPTHQSKHQ----EPNHPTTNSESIQEIPLLRGHSSASHVTILSEDEL------ESN--S----------------STRTSMS----TTTP-------------------PAIPKEKIPPAPPPPPPMAGAFKSSSKPPPAPVAVA------------VADNDKVKLKPLHWDKVANADHSMVWDKMDRGSFRVDQDLMEALFGFVATSRRSPKGQNSTTPSH--APSSSKTFILESRKSQIAIVLKSLAVSREEIVDALNEGQGLNADTIEKLARVAPTQEEQSDILEYKGDPTTLAVAECFLYHILKAVPSAFKRFAMLFRFYDSEILEIKESLNTLELGCKELRNRGLFVKLLEAVLKAGRMAGTSRGAQAFLTSLRKLSDVKSTDGETTLLHFVVEEVVRSEGRRCVLL---IKIRE---------SENS-VSDEDREKEYLTLGLPFVGGISAEFSVKKAALIDYTSLVGSISALSTRMAQVQDLVSQCR--GGNFVKEMERFLRNAEEELRSVRNEETRIMQLVKRTTEYYQGGTSKD-APQNLQIFVIVKDFLRMVDQACIDIARTMQKRKVAKAS
>CAE.Acacia.B.19
-----NVTPWLCLTFLFVLTSLLLPICNCQ---PQIETVFPPETPPAPAPTPSTSPSPPPPETTSPSSSSSSSNSKVGRAVAITAASTVVVSALAFFFIRWCLKKRRSEE-IRV-SSASEPVVLPPANAFERIEGVRGLIVDENGLDVIYWRKLEGQNGSKGLQREEVAKEQDQEQEE----EHRRKKSEPVQEIPLLRGKSSASEKSLMSEDEHRTLSRKTAPPPPS---VSKAKNVEPPPQ------PT-EPPPPPPLIPDKKAPPPP--PPPPPPPPPAKNGPAPPPAPPM-AGNLKSSSKPPPSPAEM------------SEEDTDKVKLKPLHWDKVTNVDHSMVWDKLDRGSFRVDQDFLEALFGSVATSKRSSRVENSSSPSKEASAQSSTIFILDPKKSHFAIVLKSLAVSRREIVDALEEGQGLSSDIIEKIVRLAPNQEEQSNILQYNGDPARLAVAESFLYDILNAVPSAFKRLAMHFRFYDSEVLEIKESLNTLELACKELRKRGLFVKLLEAVLKAGHMAGTSRGAEAFLSSLRKLKDVKTTDGKSTLLHFVVEGVVRSEGRRCVLRWSLSRNGSR-KMNGKGESENF-VSDEQREMEYLRLGLPFVGGISTEFSLKKAAIIDYSSLLASISSLSTKIAEMKQLVSQCGAKGGNFEREMDLFLRNAEEELGLVRDEEKRVMQIVKKTNEYYQGGASKNKAESVVEIFVIVKDFLVMVDQACIDISRNMQKRKTTKSN
>OUT.Arabidopsis.O.20
---AMLMQPWPHLTLVFLTLILFFNQSFSQSDSPRIETFFPNDT---ITP-PVQSPVLSPPQNP-SSSSSDSDRGNILRAVLITAASTLLVAAVFFFLVHKCRRRRNRVGGVDNTLQPPVPEAALAREGFTRFGGVKGLILDENGLDVLYWRKLQQSQRDGSFRKEIIHGDD--EEKN-VIYSKSKKKSGPVTETPLLRGRSSTSHS--VIHNDNYRNATTTHPPHVTDSFE----------FVKPDPTPPPP---PPPPIPVKQSAT--PPP--PPPPKLKNNGPSPPPPPPLKTAALSASKKPPPAPRG----------SSSGESSNGQVKLKPLHWDKVPDSDHSMVWDKIDRGSFSFDGDLMEALFGYVAVGKKSPDDGGDKKPSSAS---PAQIFILDPRKSQTAIVLKSLGMTRDELVESLMEGHDFHPDTLERLSRIAPTKEEQSAILQFDGDTKMLADAESFLFHLLKAVPCAFTRLALLFRAYYPEISNHNKNLQTLDLACTELRSRGLFVKLLEAILKSGRMAGTAR-AQAFLTALLKLSDVKSVDGKTTLLNFVVEEVVRSEGKRCVLRTN--RSFSRSSSSS----ISEVISKEEQEKEYLRLGLPVVGGLSSEFTVKKAAAVDYDTVAATCLALTSRAKDARRVLAQSEKEGVRFVKKMNEFLDSVEEEVKLAKEEEKKVLELVKRTTEYYQAGAVKGK--NPLHLFVIVRDFLAMVDKVCVEIARNLQRRSSMG--
>OUT.Arabidopsis.O.21
---AMFNHPWPNLTLIYFFFIVVLPQSLSQFDSPQIETFFPISS-LSPVPPPLLPPSSNP-SPP-SNNSSSSDKKTITKAVLITAASTLLVAGVFFFCLQRCIIARRRRDRVGPP-PMTSAAVTTTTEGFTRFGGVKGLILDENGLDVLYWRKLQSQRERGSFRKQIVTGEEEDEK-EVI-YYKNKKKTEPVTEIPLLRGRSSTSHS-VIHNEDH-------QPPPQ-------VK--------QSEPTPPPPPP----SIAKQSAPT--PSP---PPPIKKGSSPSPPPPPPVKVGALSSASKPPPAPVRGA------S----GGETSKQVKLKPLHWDKVPDSDHSMVWDKIDRGSFSFDGDLMEALFGYVAVGKKSPEQGDEKNPK------STQIFILDPRKSQTAIVLKSLGMTREELVESLIEGNDFVPDTLERLARIAPTKEEQSAILEFDGDTAKLADAETFLFHLLKSVPTAFTRLAFLFRAYYPEMAHHSKCLQTLDLACKELRSRGLFVKLLEAILKAGRMAGTARGAQAFLTALLKLSDVKSVDGKTSLLNFVVEEVVRSEGKRCVMRHSLTRSGSS--NYNGGNSSLQVMSKEEQEKEYLKLGLPVVGGLSSEFSVKKAACVDYETVVATCSALAVRAKDAKTVIGECEGEGGRFVKTMMTFLDSVEEEVKIAKGEERKVMELVKRTTDYYQAGAVTK-GKNPLHLFVIVRDFLAMVDKVCLDIMRNMQRRKVG---
>OUT.Arabidopsis.O.22
------------------------------------------------------------------------------------------------------------------------------GEDFVRIDGLKAVIVDDEGLDVIYWKKLLELENSGKIRKNPKPRRRD-KSQDDNDDGDDEVGDESIEEAFSFHVKKSQSASEIRDQSNNYYTSSSASP-SRPSSSSASAA-SPSRTSYATSAGSQ-TSPPPPPP-P--SAAAPPPPPPPPPPPPPGKKGAGPPPPPPM---SKKGPPKPPGNPKG-PTKSGETSLAVGKTEDPTQPKLKPLHWDKMPDASRSMVWHKIDGGSFNFDGDLMEALFGYVA--RKPSESNSPQNQTVSNSVPHNQTYILDPRKSQKAIVLKSLGMTKEEIIDLLTEGHDAESDTLEKLAGIAPTPEEQTEIIDFDGEPMTLAYADSLLFHILKAVPSAFNRFVMLFKIYGSEVAQQKGSLLTLESACNELRARGLFMKLLEAILKAGRMAGTARGAQAFLTALRKLSDVKSVDAKTTLLHFVVEEVVRSEGKRAAMKMM----SSD---N--GSGENADMSREEQEIEFIKMGLPIIGGLSSEFTVKKAAGIDYDSFVATTLALGTRVKETKRLLDQSKGKEDGCLTKLRSFFESAEEELKVITEEQLRIMELVKKTTNYYQAGALKER--NLFQLFVIIRDFLGMVDNACSEIARNQRKQQQQR--
>OUT.Vitis.O.23
--MAAAIQPWHLISLFFVPLLSLVHLSACQPNSPRIETFYPFQPPPNPTPNPQISPPTPPPPPPPPPSSKSSSSNAVAKAVAATAASTIVVAGLFFLLFQRYTVARRRRQKDGNDPRGGGEHVVHH-TEFSRFNGLKGLIVDENGLDVLYWKQLEGGSRKNSFRKEALHNLKDEEKRM-SRNGDQRAKPEPIQEIPLLRGKSSTSYDEVQEEVEN--LNRFSAPPPLSQSFEISLEAVGKPESSIQPSTSPPPPPPPPPPI--LAIPRQPRPPPPPPPPIPAKINPTPPPPPPPKAGGFTSSTKESSVPKGVPNSKESSSGYSKAGTGNGQVALKPLHWDKVTNANHSMVWHKIDGGSFSFDGDLMEALFGFVATNRRSPQRNH-NNPNGASSSQSAQIFILDSRKSQTAIVLRSLAISRKEILNALIEGQDLNADTLEKLTKIAPTKEEESQILAFKGDPTRLADAESFLYHILKAVPSAFDRLAMFFRLYDSEILHLRECLQTLELGCKELRTRGLFLKLLEAILKAGRMAGTSRGAQAFLAALQKLSDVKSTDGKTTLLHFVVEEVVRSEGKRCVLRRSLSRSSSQSSSNSSLYSENS-TSREDREKEYIMIGLPVVGGLSAEFSVKKAAVIDYNAFAGVCSTLTAHSTEIKQFVAQFAS-DGGFLRKMKSFLKASDEELREVREEQTRVMELVRRTTEYYQPRSSKNKEASPVQLFVIVKNFLGMVDQVCVDIARNLQRRKTTTAS
>OUT.Vitis.O.24
---AAVIQPCPLISLFFVSLFSILHLSSCQPNSPRIETFYPFRPPPNP-----TNPIPNPSQLSI-PSSKSSSSYAVAKAVAVTAATTIVVSGLFFILFQKYTVARGRSQKGKNDPRGGGENVVSH-IEFSRFNGLNGLIVDENGLDVLYWKKLEGDYRKNSFPKQALHNLKHEEKRM-SRNGDGRAKSEPIQEIPLLRGKSSTSYDEVQEEVEN--LNWFSAPPPSSQSSEISLEAVGKTESTIQSSTSP----PPSPPIPAKINPIPPPPPSPPSPPIPAKINPIPPPPPSPKAGGFTSSSKEASSTKGMPNSKESSSGYSKAGTGNGRVALKPLHWDKVTNADHSMVWHKINGGSFSFDGDLMDALFGNVAANGRSPQINH-NNPNGASSIQSAQIFILDSRKSQTAIVLRSLAISRKEILNALIKGQDLNADALEKLTKIAPTKEEESQILAFEGDPTRLADAESFLYHILKAVPSAFIRLAMFFRSYDSEILHLRECLQTLELGCKELRTRGLFLKLLEAILEAGRMAGTSRGAQAFLAALQKLSDVKSTDGKTTLLHFVVEEVVRSEGKRCVLRRSLSHSSNS-----SLYSENS-ASREDREKEYIMIGLPVVGSLSAEFSVKKVAEMDYNAFGGVCSTLTAHSTEIKQFVAPFAS-DGGFLRKMKSFLEAAGEELREVREEQTRVMELLRRTTEYYQPRSSKNKEASPLQLFIIVKDFLGMVDQVCVDIARNLQRRKTTTAS
>OUT.Prunus.O.25
-----MIQTWQLLLLFFVFGIFVLPLCHG-----QIETFYPFTAAPAPAPTPQIAPISPSPVLPAAPQKSSSNKSSIAKAVGATAACTLVVSGLVFFLVQRFVVAKRRRK-INGTSSTGSQPVV-DRNEFARYDGFKGFIVDENGLDVLYWRKLEERNSKKSFNKEVLRNPKNGEEDDDDAEGIRRRKHEPIQEVPLLRGKSSSSHINDVSEVSDPN-------QNRSMALKAVEKSEPEVELTIRSSSPPPPPPPTPPPISNKKSPA-APPPPPPPSTIAAKNSSAPPPPPPPKARSLNALSKPSTGPKGMEG--DSKPAESSSGAGNGQVKLKPLHWDKVTNTQHSMVWDKID-GSFRFDGDLMEALFGYVATNRLSPQRDSQVNPRGTNVGPSPQICILDARKSQIAIVIKSLTISRKEILDVLMEGRGLNAETLEKLARIAPTEEEQSQILEYNGDPTRLADAECFLYHILKAVPTAFTRLAMLFRYYDLEILNLKESLQTLELGCKELRTRGLFMKLLEAILKAGRMAGTSRGAQAFLSSLRKLSDVRSSDGKTTLLHFVVEEVIRSEGKRCVITHSLSRSSSQ-SHNRNLSSENL-KPKEDREKEYMMLGLPMVGGISAEFSVKKAAAIDYDSFAGTCSALTTRVAEIRELVIQCENGGGRFVREMKAFLEAAEEELTVVREQQKSVMELVKKTTEYYQAGVSKDKGAHSFQLFVIVKDFLGMVDQACVEISRNIQKRKTVTTS
>OUT.Quillaja.O1.26
--MAVMLQPWLLLSIFFVFHSYVIPICNGQSSFPQIETFYPIGTSPAPPPNSPIKPQLPPPPPAPPASKHSSSNSKVATAVAATAASTLVVCGLIFFLIQRCLVAKRRKENSSSVPPPEDRRVVPNTNEFERFDGIRGLVVDENGLDVLYWRKLEGRYSKKNF----FHSSRNKEKQDMIVKRNQSRKKEFIQEIPLLRGKSSTSHL---PDVDD--SNGIIAAA---AAGGNVLKDVEKLELSSQSSNPPPP-PSPPPT-----PPPPPPPPPPSAPPIPAKKSTAPPPPPPK-TGSLNSSLKTTPARKEMPGKQGKASGEGIIETGNDQVKMKPLHWDKVTN-DHSMVWDKIDNGSFRFDGNLMEALFGYVATNRKSPPRNNLKNPGNPSAAVSAQTSILDPKKSQIAIVVKSLAISQSEIVDALNEGQGLSADTIEKLVRIAPTEEEQSQILEYRGDPTKLANAESFLYRVLQAVPSAFKRLAMNFRLYDSQILQLKDSLQTLELGCKELKTQGLFMKLLEAILKAGRMAGTSRGAQAFLTALRKLSDVKSTDGKTTLLHFVVEEVVRSEGKRCVLRRSINRCSST-T-TNSLNSEESGSSIEDREKEYIRLGLTMVGGLSSDFTVKKAATIDYDTFMITSSALIGRITEIQTLVSQCGDRGGKFVREMKTFLDNAQEELKMVREEQTRVMELVKITTEYYQAGASKDLAAHPLQLFVIVKDFLGMLDQSCAEIARNTQPRKTSM--
>OUT.Quillaja.O2.27
-------------------------------------------------------------------------------------------------------------------------------------------------------------------------------------KGNQSIKKEFIQEMALLRGMSSTSHL---PEVDD--SKRIIGA----ASGRIAQNDAEKIELSSQSSIPPPPPPSPPPTLPSSTILNKKSPPPPPPPPIPAMKNPAPAPPPPK-TGSLNSSLKPPPAPKEMPGKQRKPSGEDITEAGNGQVKMKPLHWDKVTNADHSMVWDKIDNGSFRFNGDLMEALFGYVATNRKSPPRNNSKNPSNQSSAQSAQTFILDQRKSQIAIVVKSLGISHIEIVEALIGGQGLSADTIEKLARIAPAAEEQFQILEYDGDPTKLANAESFLYLVLKAVPSAFKRLAMHFRLYDSEILQLKESLQTLELGCKELKTRGLFVKLLEAVLKAGRMAGTSRGAQAFLTALRKLSDVKSSDGKTTLLHFVVEEVVRSEGKRCVLRRSMNRSSSRGSK--SLNSEDS-ASEEEREKESIRLGLPMVGGLSSEFTVKKAATIDYDTLTGTSSALTGRIAEIRRIVSECADSRGRFVREMNIFLNNAEEELNMVREEQTSVLELVKRTTEYFQAGASKDFAAHPLQLFVIVKDFLGMVDKACIEIARNSQKRKTTMP-
