# Supplementary material for: Legume genome structures and histories inferred from Cercis canadensis and Chamaecrista fasciculata genomes
Source: Plant J. 2026 Jun 10;126(5):e70981. doi: 10.1111/tpj.70981 (PMC13252982; doi:10.1111/tpj.70981)
Supplement: Supplementary file 8 — Data S8. Manuscript supplement; Compressed directory of aligned sequences from 36 gene families with members deriving from syntenic blocks from selected species. [file TPJ-126-0-s004.gz › S8_wgd_block_tree/40_wgd_aln_fas/Legume.fam3.02179]

>PAP.Lotus.A.1
MQDMKQQQKQKQLASEESKKKERHIVTWTQEEDDILREQIGLHGTDWAIIASKFKDKTTRQCRRRWYTYLSDFKKGGWSPEEDMLLCEAQKIFGRWTEIAKVVSGRTDAVKRFSTLCKKRAKYEALAKESTSYISNKRVIFQQEHKTDTASESAVKILQYRRSHIPDGAEKINFADRSHKQNGTPMNQQSRAPFAVLPQSHNVKLQDQDHVCNVKFGGDAQNKIEGTYLKKDDPKISALMQQAELLSSLALKVDVEMDQSLENAWKVLQEFLRTKESDIPGYKLPDLQLADLKDLLDDLKSCSDEIQTSWRHMELYEDSPSSSEHSTGSTLVPHSAGENLEHSLHQSIGTELTAIQIGDQKGG-GCDQVVLSGATLDQDMLPSCEEQINNNGVVSALSSTDFSSPLQVTPLFRSLAAGVPSPQFSESERFLMKTLGMESSSLNPSAPSQPPP---------
>PAP.Medicago.A.2
-QDHMKKQKQKQLLNEESKKKERHIVTWTQEEDDILRDQIGIHGTEWAIIASKFKDKTTRQCRRRWYTYLSDFKKGGWSPEEDMLLCEAQKIFGRWTEIAKVVSGRTDAVKRFSTLCKKRAKYEALAKENISYTSNKRIIFR-----DEASDSAVDYKKMRRSHIPDGAEKVGFADKSHKQNET-----SRAPLAVLAQTHNANLPDHNHVCNVKFSGYAQNKIQGTFLKKDDPKINALMQQAELLTSLALKVDAEMDQSLENAWKILQEFMRNKESDVSGYKIPDLQLVDLKDLLQDLKNNSEEIEPCWRYMEFYEDSPESSEHSTGSTTLPHCTGENLEHSLHQDSGTELKSIQIEHQKEIGGCDHVILSSATLDQDIFSSCEEQINNDGIVCSLSSAEFSSPLQVTPMFRSLAAGIPSPQFSESERFLMKTLGMDSPSLNPIAPSQPPLCKRALLQS-
>PAP.Phaseolus.phavu_Chr02.3
-EDMKKQQKQKQLVNEESKKKERHIVTWTQEEDDILREQIGIHGTEWAIIASKFKDKTTRQCRRRWYTYLSDFKKGGWSPEEDMLLCEAQKIFGRWTEIAKVVSGRTDAVKRFSTLCKKRAKYEALAKENTSYISNKRTFLQHRCDTDVASESAAAIKKMRRSHIPDAEEKINFGDRAHKQNGIPINQQSRAPFAVLAQSGNV-LPDQDHVCNLKFSDYAQ-KIQGTFLKKDDPKINALMQQAELLSSLALKVDAEVDQSLENAWKVLQEFLRTKESDIPRYKIPDLQLVDLKDLLEDLKSSSEEVQPCWRQMELYEDSPGSSEYSTGSTLLPLSACENLEHSLHQDIGTELN-IQMGDPEEDRGCDQGVLSRATLDQDLFPSCEEQINNDGIVSALSCSEFSSPLQVTPLFRSLTAGIPSPQFSESERFLMKTLGMESPSLKPSVPSQPPLCKRVLL---
>PAP.Aeschynomene.A.4
MQDMKKKQKQVVLVNEESKKKERHIVTWTQQEDDILREQIGIHGTEWAIIASKFKDKTTRQCRRRWYTYLSDFKKGGWSPEEDMLLCEAQKIFGRWTEIAKVVSGRTDAVKRFSTLCKKRAKYEALAKENTTYISNKRIIFHHEYNTDAASESSVAIKKMRRSHIPDDAERISFGDRSHKQNVTPVIQQTRSPFAVLAEAHDVNLADQHHVCSAKFGGYVQNKIQGTFLKKDDPKISALMQQAELLSSLALKVDSEMDQSLENAWKILQEFLRTKESDVPRYKIPDLHLVDLRDLLEDLKSSSEEIQPCWRQMELYEDSPGSSEYSTGSTILPHSGGDHLEHSLHHDIGTELDCIQIGDQNGVVGCEQGVLSTTTLDQDIFQSCEEQMNNDGIVSASSMTEFGSPLQVTPLFRSLAAGIPSPQFSESERFLMKTLGMESPSLNTSTPSQPPLCKRSLLHSL
>PAP.Medicago.B.5
--DTKK--EKQQGNQESSTKKERHIVTWTQEEDDILREQIGNHGTEWATIASKFKDKTTRQCRRRWYTYLVNFKKGGWTPDEDILLCEAQKIFGRWTEIAKVVSGRTDAVKRFSTLHKKRGKND---------ISSKRNISYQGYNTDAMSESAMPVKRTRTAHIPDDAKMINIGDRSHLRNAISINQQPRAPLAELAQSNNVNFPDRHHVSNDKFNSSGRNKYE---LKKDDPKISALIQIID----------SE----MERVWKPLLEFLQT---DIIGEKIAVLQLVS--HTVKEFKSSNERGHSRLRQIKPDKDCSGSSEYSTGLTLQHKSTCDNLESALNQDTGTEIQATQLGVKKEVCEGVKEVLSTGKVEQDTIPNCDEQIIASP------RME-CSPLQVTPIFRSLAEGIPTPEFTDSEKFLRKTLGVESPSISTNVPYKPPPCVRALQYN-
>PAP.Phaseolus.phavu_Chr03.6
------EESKKKEHNEESKKKERHIVTWTQEEDDILRERIGIHGTEWAIIASKFKDKTTRQCRRRWYTYLSDFKKGGWSAEEDMLLCEAQKIFGRWTEIAKVVSGRTDAVKRFSTLCRKKEKYAALAKEGTSYISNKRIMFERYNNMDTTAESGGPIKKMRRAHIPDDAEKIKFGDRSHLGNGAPINQQQRAPFAVLAQSNNSSLPDQQHVCNPKLN-SAQNQIQGTFLKRDDPKRSVLMEQAELLSSLALKVDTEMDQSLEHTWKVLQEFLLNKESDIPGHKIPDLRLVD-KDTTKDLKSGNEEGQACWRQVEQY-DSPSSSGYSTESTFLCQSAGDNSEHPLHQDIGTEMKSEQLGDEKGVGRDEKGVLCTANVDKDMLPYCEEQINNDLIVSTSSRLEFSSPIQVTPLFRSLAAGIPSPQFSESERFLRKTLGVESPSINPSASSQPPPCKRALLPSL
>PAP.Aeschynomene.B.7
MQDMKEE-KKKQNCNEESKKKERHIVTWTQEEDDILREQIGIHGTEWAIIASKFKDKTTRQCRRRWYTYLSDFKKGGWSPEEDMLLCEAQKIFGRWTEIAKVVSGRTDAVKRFSTLCRKRAKHEALAKESISYISNKRTVFQLGYNADATSESALAIKKMRRAHIPDDGEKTKYGDRSHLRNGTPINHEPRTPFAVLTQSNNENLPNRHHVSNSKFTGSAQNKIEGTFIKKDDPKIRALMQQAELLSQLAQNVDTEMDQRLENAWKVLQEFLRSKESDIPRRKLQ---FIDLKNMVEDLKSSNEGSQSCWRQMELYEDSPANSEYSTGSTVPPPSATDDFENSLHKDTGIEMKSTITEDMNEVDGCEKGVLSTTTADQDMLLCCEEQVKNDGIISSSSRSDFGSPVQVTPLFRSLAAGIPSPQFSESERFLRKTLGMESPSFNPSAPSQPPPCKRALLESL
>DET.Sindora.A.8
--------KHQQLRNEESKKKERHIVTWTQEEDDILREQIGINGTEWAVIASKFKDKTTRQCRRRWYTYLSDFKKGGWSPEEDMLLCEAQKIFGRWTEIAKVVSGRTDAVKRFTTLCKKRAKYEALAKEKLPYISNKRIIFQHGYNTNAISEVAAPTKKLRRAHITDTPEKISFEDRSHKLCETTVNQQSRVPFAVLAQSHNV-VTNQHLVCNSKFTSYAQNKNQGTFLKKDDPKISKLMQQAELLSSLALKVDTEMDQCLENAWKVLQEFLQTKDSDILKYKIPDLQLVDLKNIVEDLNNSNEERQPSLRQPELY-DSPGSSEYSTGSIVLPHSVCDNLEHVLHQDIGTEPSPIQVGDQKGVRECETGVLSAATMDQDIFLNCEEQIKNDANVSAPSTTEFSSPLQVTPIFRSLAAGIPSPQFSESERFLLKTLGMESPSMNPSAPSQPPPCKRALIHSL
>CAE.Acacia.A.9
-----KLKQQLG-KQEESQKKERHIVTWTQEEDDTLRKQISIHGTEWAIIASNFKDKTTRQCRRRWYTYLSDFKKGGWSPEEDLLLCEAQKIFGRWTEIAKVVSGRTDAVKRFSTLCKKRAKFEALAKENTSFISNKRTIFQQGDNRESTSEAAPPAKKMRRAHIPDAAEKINHGDRSHKHYEATIKQQPRAPFSILAQ-----LTDQHEDSDDKISRNAHSKTQGTFLKEDDPKISMLMQQAELLSSLTLKVNTDVDQSLEDAWKVLQEFLQTKESDILKYKISDLQLVDLKYMMEEFKSGNEGSQQCWRQPELYEDSPSSSEYSTGSTLLPHSASDNLEHSLLQDIGTDLKPVQLGDQKVVNECGKEDLTSATVGQDVFPSCEEQISNDGIASTSSSTEFNSPLQVTPLFRSLAAGIPSPQFSESERFLMRTLGLESPSMNPSAPSQPPPCKRALLNSL
>CAE.Chamaecrista.chafa_Chr1.10
--------NQKQKKEEESKKKERHIVTWTQEEDDILRKQISIHGTEWAIIASKFKDKTTRQCRRRWYTYLSDFKKGGWSPEEDMLLCEAQKIFGRWTEIAKVVSGRTDAVKRFSTLCKKRAKSEALAKETTSCISNKRIMFHHGDNTDSTSEAAPPIKKMRRAHIPDTEENVNFGDRSHKQCETPINQQPRAPFSILAE-----LPDQHEASSANISRNAQCKTQGTFLKEDDPKINVLMQQAELLSSLALKVSTDDDQSLEDAWKVLQEFLRTKESDILKYKIPDLQLVDLKYMMEDLKSSDEGSQSCWRQPELYEDSPSSSEYSTGSTLLPHSTSDSLDHSLLQEIETELKPIQFADQNGVGECGKEVLSAATLCQDMFPSCEEQISNDGIVSASSYTEFSSPLQVTPLFRSLTAGIPSPQFSESERFLMKTLGIESPSMNTSASSQPPPCKRSLINSL
>CAE.Senna.sento_Chr11.11
-------------------------VSFIQ-EDDILRKQISIHGTEWAIIASKFNDKTTRQCRRRWYTYLSDFKKGGWSPEEDLLLCEAQKIFGRWTEIAKVVSGRTDAVKRFSTLCKKRAKFEALAKENTSCTSNKRIIFQHGDNSDSTSEAAPPAKKIRRAHIPDAAEKINYGDRSHKQCGKPINQQPRAPFSILAHS-----PDQLEASNAKISRTDQCKTQVTFLEEDDPKFSVLMQQAELLSSLALEVHTDVDQSLEDAWKVLQEYLRSKESDII-YKIPDLQLVDLKDMMEYLKSSNEGSQPCWRQPELYEDSPSSSEYSTGSTVLPHSVSDNLEHSLLQDIGTELKPIQLGDQKGVSECGKEVLSAATVGQDIFPSCEEQISNDGIISASSSTEFSSPLQVTPLFRSLVAGIPSPQFSESERFLMKTLGIESPSMNPSATSQPPPCKRALLHSL
>DET.Sindora.B.12
-----------------------------------------------------------------------------------MLLCEAQKVFGRWTEIAKVVSGRTDAVKRFSTLCKKRAKYEALAKESTLCVSDKRTIFQHGYSTDATSEAAAPTKRLRRAHISDTAERINFGDRSHKHCETTMNEHLRAPFSVLAQSHNVNLPDQHHVWNAKFPSCAQNKTQETFLKRDDPKLITLMQQAGLLCSLALEVNPELDQSLENAWKVLQEFLRTKDSDILKYKIPDLQLVDLKDMVGDLKSSNEGSQPCWRQSELHEDSPGSSEYSTGSTLLPHSADDSMEHSLHQDIGNELKSTQIEDKKEMSECEKGVISAATVDQDIFTNCEEQLNGDGFVSASSNTEFSSPLQVTPLFRSMAAEIPSPQFSESERFLMKTLGMESPSMNPSASSRPPPCKRALLHSL
>CAE.Acacia.B.13
MQNMNQ-RQHQQ-YKEESKKKERHIVSWSQEEDDILREQISIHGTDWTIIASKFKDKTTRQCRRRWYTYLSDFKKGGWSPEEDMLLCEAQKIFGRWTEIAKVVSGRTDAVKRFTTLCKKRAKYEALAKENPSFISNKRIIFQQVYSTNAVSEVAASIKKMR-AHIPDDAARITYGDRSHKQFGTPVSQQPRVPFAVLSN--NDSLLDRRPICSAKFNSYAQNKPQGTFLKKDDPKISVLMQQAELLSSLAVKVNTEVDQSLENAWKVLQDFLRTNKSDLSRHKITDLQLENLKNMAEDIKSGHEGSQPYTRQPELYEESPSSSEYSTGSTILGHSDDDDLEHSLHQNVGTEGKRTEIGGKKGISSCGK--LCASTADQDILPSSDEQIDDDFIISALSSAEFSSPIQVTPLFRSLAAGIPSPQFSESERFLMKTLGMESPSQNQSAASQPPPCKRALLQSL
>CAE.Senna.sento_Chr06.14
MQDMKQ---QQ--GNEDSKKKERHIVSWTQEEDDILREQISIHGTEWTIIASKFKDKTTRQCRRRWYTYLSDFKKGGWSPEEDMLLCEAQKIFGRWTEIAKVVSGRTDAVKRFSTLCKKRAKYEALAKESTSYISNKRISFQQAYSTDATSEAAASIKKMR-AHIPDAAEKINFGDRSHKQCGTQISQQTRAPFAVLAQFHN-NLQDQHHVCNAKFSSYAQNKTQGRFLKKDDPKISVLMQQAELLSSLAMKVNTEVDQSLENAWKVLQEFLRTKESDLPKYKIPDLQLVDLKNLVEDLTSDNEGSPPCWRQPELNEDSPGSSEYSTGSTLMPHSAGDNSEHSLHQDVGTERKSIEIGDRKGISCCDKRFLSASTMDQDILPSCGEELNNDAIASALSSTEFSSPIQVTPIFRSLAAGIPSPQFSESERFLMKTLGMESPSLNLSAASQPPPCKRALLQSL
>CAE.Chamaecrista.chafa_Chr6.15
MQDMKKNQHQHQQENEESKKKERHIVSWTQEEDDILREQISIHGTEWTIIASKFKDKTTRQCRRRWYTYLSDFKKGGWSPEEDMLLCEAQKIFGRWTEIAKVVSGRTDAVKRFSTLCKKRAKYEALAKESTSHTSNKRILFQHVYSADASSE----AKKIRRAHITDSEERVNFGNRSHKQYGTTISQQPRTPFAVLAQFD--NLSDQHHVCDPKFSSYAQNKTQGSFLKKDDPKITMLMQQAELLSSLAIKVNTEMDQSLEDAWKVLQEFLKTKKSDLPKHKIPDLQLADLKNMMEDLKSGNERSQPCWRQPELYEDSPGSSEYSTGSTLLPHSAGNNLEHSLHPDIGTEKKSTEIENIIGASDCDKQIV-----DQDILPACGEQINKDAIVSASSSTEFGSPLQVTPIFRSLAAGIPSPQFSESERFLMKTFGMDSPSLNLSAASQPPPCKRALLQSL
>CER.Bauhinia.B.16
------QKQQTQLGNEESKKKERHIVTWTQEEDDILREQIGIHGTEWSIIASKFKDKTTRQCRRRWYTYLSDFKKGGWSPEEDILLCEAQKIFGRWTEIAKVVSGRTDAVKRFSTLCKKRAKYEALAKENTSYISNKRIMLQHGPSTDATSEAAP-MKRMRRAHISDSAAKISFGDRSHKQCGTTTNEQRRAPFAVLAPFDKVILPDQHHVCNAEFTVDAQNKIQGTFLKKDDPKISALMQQAELLSSLALKVNAEVDQSLENAWKILQEFLRNKESDVFKYKIPDLQILDFKDILEDLKSSNEGSQPCWRQSELYEDSPGSSEYSTGSTLLPQLVGDNSEHSLHQDVGTEMNSIQIGDQKGVNVCEKEVLSTETVNQDIFLSCEEQINNDGIASALSSTEFNSPVQVTRLFRSLAAGIPSPQFSDSERFLMKTLGIESPSSNPSAPSLPPPCKRALLHSL
>CER.Phanera.B.17
------QKQQKQLGNEESKKKERHIVTWTQEEDDILREQIGIHGTEWSIIASKFKDKTTRQCRRRWYTYLSDFKKGGWSPEEDMLLCEAQKIFGRWTEIAKVVSGRTDAVKRFSTLCKKRAKYEALAKENTSYISNKRIMFQHG-STDATSEAAP-MKRMRRAHISDSAAKINHEDRSHKQGVTTANQQRRAPFTVLGEFHKVNLPDQHHVCNAKFTTDAQEKIQGMFLKKDDPKISALMQQAELLSSLALKVNTEVDQSLENAWKILQEFLRNKESDVFKYKIPDLQIVDLNNMLEDLKSSNEGSQPHWRQSELYEDSPGSSEYSTGSTLLPQLVGDNLEHSMHQDVGTEMKSIQIGDQEGVSVCERRVLSAETVNQDIFLSCEEQINNDGIVSASSSTEFNSPVQVTPLFRSLAAGIPSPQFSESERFLMKTLGIESPSPNPSAPSQPPPCKRALLRSL
>CER.Bauhinia.A.18
---------QKQLGNEESKKKERHIVTWTQEEDDILREQIGIHGTEWSIIASKFKDKTTRQCRRRWYTYLSDFKKGGWSPEEDMLLCEAQKIFGRWTEIAKVVSGRTDAVKRFSTLCKKRAKYEALAKENTTYISNKRIIFQHGYSTDATSEAAP-MKRMRRAHISASAAKINFGDRSHKQCGTTTNQQPRAPFAVLAQFHKVNLQDQHHVCNAKFTIDDQNKIQGTFLKKDDPKMSALMQQAELLSSLALKVNTEVDQSLENAWKVLQEFLRNKESDIFKYKIPDLQIVDLKDMVEDLKSSNEGSQPCWRQSELYEDSPGSSEYSTGSTLLSQSVGDNSEQSLHQDVETEMKSIQIGDQKGVSECEKGVLSAETVNQDIFPFCEEQINNDGFVSASSSTGFNSPLQVTPLFRSLAAGIPSPQFSESERFLMKTLGIESPSPNPSAPSQPPSCKRALLHSL
>CER.Cercis.cerca_Chr6.19
---------QKQLGNEESKKKERHIVTWTQEEDDILREQIGIHGTEWAIIASKFKDKTTRQCRRRWYTYLSDFKKGGWSPEEDMLLCEAQKIFGRWTEIAKVVSGRTDAVKRFSTLCKKRAKYEALAKENTSYISNKRIIFQHGYCTDATSEAAP-MKRMRRAHISDSAAKINFGDRSHKQCGTTTNQQPRAPFAVLAQFHKVNLPDQHHVCNAKLTIDAQNKIQGMFLKKDDPKITALMQQAELLSSLALKVDTEVDQSLENAWKVLQEFLRNKESDIFKFKIPDLQIVDLKDMVEDLKSSNEGSQPCWRQSEPYEDSPGSSEYSTGSTLLPQSVGDNLEHSLHQDVGTEMKSIQIGDKKGVSECEKGVLSAETVNQDIFPSCEEQVNNDGIVSASSSTEFNSPLQVTPLFRSLAAGIPSPQFSESERFLMKTLGIESPSPNPRASSQPPPCKRALLHSL
>OUT.Arabidopsis.O.20
MEDTKKKKKKNINNNQDSKKKERHIVTWSQEEDVILREQITLHGTEWAIIASKFKDKSTRQCRRRWYTYLSDFKRGGWSPEEDMLLCEAQRVFGRWTEIAKVVSGRTDAVKRFTTLCKKRAKHEAMTKD-----STKRMLFLDGISTPRKSENETPAKKLKRSHILDLTEISNYG-----RAEACVNQQIRSPFSVLARATGISLEEQNQTSNVNESD-----GEGMFLKKDDPKVTALMQQAELLSSLAQKVNADTEQSMENAWKVLQDFLKGKENDLFRYGIPDFKIEEFKDLIEDLRSGYEDNQLSWRQPDLH-DSPASSEYSSGSTIMVDQSGDK-TQPFSADTQTEHK--QVGEE---------LLVPK--------NPDENMPI------SGEEKFSSPIQVTPLFRSLADGIPSPQFSESERFLLKTLGIESSSPCPSAPSKPPPCKRVLLHSL
>OUT.Arabidopsis.O.21
--NMK---KKKKLHSDDSKKKERHIVTWSPEEDDILRKQISLQGTEWAIIASKFNDKSTRQCRRRWYTYLSDFKRGGWSPEEDTLLCEAQRLFGRWTEIAKVVSGRTDAVKRFTTLCKKRAKHEAMAKERIACVSNKRLLFPDGISTKAESESPL-TKKMRRSHIPNLTEIKSYGDRSHIKVESTMNQQRRHPFSVVAHATSSGTEEQKQIGNVKES-DGEKSNQEVFLKKDDSKVTALMQQAELLSSLAQKVNADTDQSMENAWKVLQDFLKSKENDLFRYGIPDFQLDEFKDLVEDLRSSNEDSQSSWRQPDLH-DSPASSEYSSGSTIMTHPSGDKT-QQLMSDTQTTSHQQNGGEL----LQDNGIVSDATVEQGLLSTGHDVLKNSNTVPIPGEEEFNSPVQVTPLFRSLAAGIPSPQFSESERFLLKTLGVESPSPYPSAPSQPPPCKRVLLDSL
>OUT.Prunus.O.22
----------LGNEYSNSKKKERHIVTWSQEEDDILRNQISVHGTDWAIIASKFKDKTTRQCRRRWYTYLSDFKKGGWSPEEDMLLCEAQKIFGRWTEIAKVVSGRTDAVKRFSTLCKKRAKYEALAKEASSYISDKRVIIRNGFNTDGTTETTVPSKKMRRTHIPNLPENCNSGDRLFEQCGK-MNQQLRAPFTVLIQFHNVNLPDQHNVSSTKEGNAAQSKFQGSFLKKDDPKITALMQQAELLSSLALKVNTETDQSLENAWKVLQDFLQSKESDILSYGITDFQLEDLKYLLEDLRSTNEGSRPSWQQPDLYDESPGRSEYSTGSTLLSQTECEADIGTLIEEIQPGSQSIPIGGENDVRECEKGIVSSGTRKQEIFPSCNEGTKTDAVISVSSNTEFSSPNQVTPLFRSLAAGIPSPKFSESERFLLKTLGVESPSPYPSNPSRPPPCKRALLQSL
>OUT.Vitis.O.23
--------KKKGNTDAPPKQKERHIVTWSQQEDDILREQISLHGTEWAIIASKFKDKTTRQCRRRWYTYLSDFKKGGWSPEEDLILCEAQKIFGRWTEIAKVVSGRTDAVKRFSTLCKKRAKHEALAKESTSYISNKRALFNNGFNTDGTTEAAVSLKKMRRTHLPDLTENCNGGETLLSECGTTTNQQPRPPFAVLVQFRSVSLPVQHHVGSTKENDASQNKIQGTFLKKDDPKITALMQQAELLSSLALKVNAETDQSLENAWKVFQDFLQTKESDMLRFNISDFQLEDFKDWVEDLRSSTEGSRPSWRQPDLYEESPGSSEYSTGSTLVSQTAGDKIEQALHQEIGVRLQTIPMD-QNGFEECVKGVLSGTTTNQEIFPSCDEPKTNDVVASNLSSTEFSSPLQVTPLFRSLAAGIPSPKFSESERFLLRALGMESPTPNPSSPSQPPPCKRALLQSL
>OUT.Quillaja.O1.24
MQDMKK-NQQEQLTNEDSKKKERHIVTWTQEEDDILREQISIHGTQWTSIASKFDGKTTRQCRRRWYTYLSDFKKGGWSPEEDLLLCEAQKIFGRWTEIAKVVSGRTDAVKRFSTLCKKRAKYEALAKEATSYVPNKRIIVQNGFNADATDS-RGPNKKMRTTHISEFAENIKFGDRSHKQCGTTINQQPRAPFAVLAQFQRVNLPVQNHLTNSKFTNAAENKIQGTFLKKDDPKISALMQQAELLSSLALKVNTESDRSLESAWKVLQDFLQSKETDILRYKIPDLQLEDLKDMIEDLRNCDEGSRPSWRQPDLYEDSPGSSEYSTGSTFLPHSTNDDLEHSLQHNIGTELKSPHTREQKGIGECEEVILSGITTDQESFHTCKEQINN-GVVSTSPSTEFSSPLQVTPLFRSLAAGIPSPQFSESERFLMKAFGVESPCPNPSTPSQPPPCKRILLHSL
>OUT.Quillaja.O2.25
MHDMKK---KKQLTNEDSKKKERHIVTWTQEEDGILRGQISIHGTEWAIIASKFHGKTTRQCRRRWYTYLSDFKKGGWSPEEDMLLCEAQKIFGRWTEIAKVVSGRTDAVKRFSTLCKKRAKYEALAKETTSFIPKKRIIIQNGG-----------------PSISDSAKNIKFGDRSHNQCGATIHQQTRAPFAVIAQFQSVNLTVQHHPTNSKFISDVENKIQGTFLKKDDPKISALLQQAELLSSLALKVNTETEHSLETAWKVLQDFLQNKETDILRYKIPDLQLEVLKDMIEDLRSSDEGSRSSWRQPDLYEDSPDSSEYSTGSTLLPRSTKDDLEHPLHHSIGTEFKSTHIGEQKGIDECKKVILSGITTDQDSFPLCEEQINNDGVVCTSSSTEFSSPLQVTPLFRSLAAGIPTPQFSESERFLMKTLGMESPC----TPSQPPPCKRILLNSL
