# Supplementary material for: Legume genome structures and histories inferred from Cercis canadensis and Chamaecrista fasciculata genomes
Source: Plant J. 2026 Jun 10;126(5):e70981. doi: 10.1111/tpj.70981 (PMC13252982; doi:10.1111/tpj.70981)
Supplement: Supplementary file 8 — Data S8. Manuscript supplement; Compressed directory of aligned sequences from 36 gene families with members deriving from syntenic blocks from selected species. [file TPJ-126-0-s004.gz › S8_wgd_block_tree/40_wgd_aln_fas/Legume.fam3.02441]

>PAP.Lotus.B.1
MGTDGCE-VETLPY--SFKVHCRMCTELKKLLERILRIFPLIEAARPRSSSGIQSLCSLSAIDKAKQLLQHCSESSKLYLAMSGESILSKCQKAKRSLEKSLIQIQDMVPVMLAAEISRMIHDLGYVTFVLDFAEEEAGRVMRELLQQGASDKDSIENSDVKSLQFAVARLNITSSTAVVIEKRSIRKLLLNVRPDQTKKMILKNLLYLLTKYRSFITGEQME-AYHLSEGPVTTEN----MGHVNHVMSEPDLNRDQNRTHAGELGRVTPPEEYTCPISLRLMYDPVVIASGVTYERMWIQKWLDEGNGICPKTKKKLVHRALTPVAIKDLIVKWCEINEVSISDPSRQVEDFRSWESSSNSIMSFGSSMDLNLPMDFSGISLGSLDTSIGSGFSHVKASHGLNLMLVKTSEDSHRHQST---HDADLTRLSKLHDSQWDSQCQVIEDMKINFKCYQASCSVSFENFIDPLTRFLSTANEMHDVKALRGGTQLLLEFMKYHRNGLKNLSEDTCTVLASLLESEVIEEALAIMEVLSGYWSDKANIAASSALSSVSKFLDSGNKEFQRKAIRMVCFSYGELCPYIVSLGCISKLLPCFEDKALSRDCICILKLCDTEEGRMSVVETKGCISFIVEVIGSGSDEEKELALAIVLSLCSQRLEYCELVLYEGIIPSLVIISNGNDSTKAYALELLRESQ-------------------------------------------------------
>PAP.Medicago.B.2
MGTDSCKVVETLPDPRSFKVHRRLCTELKKLVDRVLRIFPQIEEARPRSSSGIPALVLLSTVDKAKQLLQNCSDSSVLYLAITGESILSKCQKSRKSLEKSLVQIQDIVPVMLAAEISRIVDDLRRVTFVLDSAEEEAGRVMRELLQQGTADNDSKENSDVKSLQFAAARLNITSATSIVIERRSIKKLLQKLGQEETQKVILKNLLYLLIKYGNLLTGEQEE-VYSHREEPSANENSSHDSLRTDSVNSEPYSNHDQYGIRASELIRVTPPEEYACPISLRLMYDPVVIASGETYERMWIQKWFDEGNVICPKTKKKLLHLAMTPVALKELISKWCKTNDVSIPNPSRQAEDIRSWEASVTSIRSFGSSMGLNVPMDLSNVSFGSVDNSYNSDSSLVKASRGLNSMLIKTRNSSRGHQSRSQIHGSYLASLSELHERQWDSQCQVVKDMKIDFKCSEAFNSVSPDNFIDPVTRFLSTAYDKHDTKALRSGCQLLLEFTKYCRNGVTNLSEDTCSVLASLLETEAIGEALAILEELSNHWSDKANIAASNALTSILKILDSGNQEYQRKAIRIMCFSSSEFCSYIVSLGCIPKLLPFFEDKSLSRDCICILKLCDTKDGRVSVVETKGCMSCVVEILGSSTDEEKEFALAIVLSLCSQRVEYCELVMEEGIIPYLVNISNGNDGTKVYALELLRLLRDV---ESEGCFEQNLDKSRDSNYQYEEKKSSKKSTFLNKLSRFGKSSSISSKNKR
>PAP.Phaseolus.phavu_Chr03.3
MGTDGSELVETLPNPSSFKVHRAMCTELRKLVARILRIIPRIEEARP---CGMQALCLLSAIDKAAQLLLYCSESSKLYLAMTGDSILSKCQKARKSIVKNLVQILNMVPVMLAAEISLLIGDLECVTFGLNSAEEAAGKVLKQLLQQSTSDNDSMEESEIKHFQFVAARLSITSSSAILIEKRSIQKLLKQVRPKQQKEIVLKNLLYLLLKHKKSITGEQIE-VYFQSEGPITTENSVHESQSILPVKSGPYLNHDQYRTQANELGRLTPPEEYTCPISLRLMYDPVVIASGETYERMWIQKWFDEGNTICPKTKKKLEHMALTPVVFKDLILKWCETNGVSIPDPNRQVQHLHSWEASFNSIKSFGSSLDLNFQMDLSNLSLGSLETSYNSDSFHAKANHGLDLILNKTGANSPRHQSHAGIHDVVLMPLSKLHERQWKSQCQLIEDMKIDFKCNHTLCSVPSENFIDPLTRFLSTACERHDVKALRSGTKLLLEFMKCCRNGMTNLSEDTCIMLASLLDTDVIGEALTIMGELAGNWCEKANIAASTVLTSISKILDLGSKEFQGKAIKIMLFSSSQICHYMVSLGCIPKLLPFFEDKTLSRDCIHILKLCDTEEGRVSVVETKGCIYSVVEILGTGSDEEKEPALDILLSLCSQRVEYCQMIMDEGIIPSLVDISNGSDMAKAFALELLRLLR-TEFEDE-DSYEPNFNASQESTNLYQEKKSPKKPSILKRLSIFSKSSSVAPKNKR
>PAP.Aeschynomene.B.4
MGTD-GEVVETLPDTRSFKVHDTMCTDLDKLVDRILRILPEIEAARPQSSTGIQSLCSLIEISKAKQLLQNCFESSKLYLALTGDLVLSKCQKIRNSLQKSLFQIQGMVPVMLAAKISQIVDDLGYVTFVLNSAEEEAGRVVRELLRSLTSESDSMENSEVKSLQFVAQRLNITSPKTILIEKRSIKKLLDNVGPDLTQKKILSHLLDLLMKHQKLITAEQPEKTYSHSEEPVTTENSRRDSQCNRRVEPKQCLNYVPYRAHMSEWRGVTPPDEYKCPISSRLMYDPVVIASGVTYERVWIQKWFEEGNSVCPKTRKKLVHMALTPIAMKDLISKWCRTSGVSIPDPCRQGEDFLSWEASSTSTASFGSSMDLNLPLDLSNVSLGSSDTNYNSDSSHAKTSHDLNLMLINTNDNSHRHQSDAEIHDKDLKLLSKLHDLQWDSQYQVINDIISDYRCYEAFSSVAYENFIEPIIRFLNTAYEVHDLKALRAGTKLLLKFVNSCRNGVTKLSEDSCNVLINLLDSEVTGEALAIMEELSRHFDKANSAALSSALAPLSEILNSGNREFQKITIRIMCLSFGELCPRMVSLNCIENLLPFFDDGTLLRFCICIMKLCDTEEGRVSFAENKGAISSVAEVLEIGTNDEKEYALAILLSLCSQRVEYCQLVMYEGIIPSLVSISNGNDNTKALALELLRLLRDIDYCVEEDCSGPNLDISRDSDDHFQQRKPSKKYTILKKLSLFSKSNSLASKSKR
>PAP.Lotus.A.5
MRTDSGEEGDKLQNPRSFQVHSKLCIELVRLVDRISKIFPDIEAARPRCSSGIESLCLLNSIDRAKLLLQHCSECSKLYLAVTGDTVLLRCQKVARLLEQSLIQIQDMVPVMLAVEVSRIIDDLECTTFVLDSAEEEAGRVVRELLQQGTSTSDSVDDSEVKALQFAAPRLNITSRKAIVVESRSIKKLYDKVGPDQKKKVILRYLLYLLKKHGNSIAVEQSVTAYSRHEEPTARKSSNHDSPRSHHVEPQPCLNYGQNRTHTNELGI-APPEEYICPISSRLMYDPVIIASGITYERMWIKKWFDEGKVVCPKTNKMLTHMTLTPVVMKDLISKWCSNIGVSIPDPTRQAEDSYPWDASITSVQSFGSYFDLNLPMDHSNMSIGSLDSSFSSDASRVKIVQDLNSISIKASDKSHIHRAREGMRDTDLMLLPKLHDLQWDSQCKVIEDLKDHLKSCQAFSSVSPENFVEPLVRFLSKSYDLHDLKAMRAGTQLLLEFVNNCRNGMTNLSEDTFITLASFLDSEVIGDVLTIMEEMSVHGYSKAKLAASSSLTSLLNILDSGNKEFQQKAIRIMYLSFGEVFPHMLSLKCIPKLLPFFKDRAVLRYCIQILKICDTEEGRNSVAETKGCISSVAEILETGSNEEQEHALAVLVSLCSKRVDYCKLVMDEDVIAPLFYISQGNDKGKESALELLNLLRDVKCVENEDCSEPNTNSSQGSSSHPEENKPSKSSSFRKKLAVFSKSISHASKTKK
>PAP.Medicago.A.6
MRTNSGEIVETFPNTLSFQVHSKICIELMKIVDSIMRIFPDIEEARPRCSSGIESLCFLNSIEKAKLLLQHCSECSKLYLAVTGETVLSRCQKAKKSLEQSLIPIQGMVPVMLAVEVSRIIDDLEYATFVLDFAEEEAGRVVRELL-HQGSTSDSVDDFEVKALQFAAPRLNITSQKAILIERRSIKKFLDKVGPDPKKKTILRYLMYLMKKHGNMVVGEHMENFYSRSEEPIARDNSSRDSRRRNRVESHHSMNYDQNKTEMNQSDRVAPPEEYKCPISSRLMHDPVIIASGVTYERMWIRKWINEGKTICPKTEKELPHMTLTPIVMKDLISKWCKNNGVTIPDPSRHTEDFMLLDASITSIKSLGSYFDLNLPMDLTNMSLGSLDNSFSSDVSRVKTNHALNLMMTKSNENSHPHKDHAEIHDTDLMLLPQLHDLQWDSQCKVIEDLKDHMKSSQAILSVSAENLVEPVVRFLSNANDRHDLKALRAGTQLLSEFVNNCRSGMADLSEDTFIKLANLLDSEVIGDVLAIMEELSGDGNSKAKIAASSALTSVLKLLDSDNKGCQQHAIRIIYLSFSEVCPHMVSVNCIPKLLPFFKDRAVLRYCIYILKICDTEEGRNSIAETKGCISSIAEILESGSNEEQEHALDVLLSLCTQNVDYCKLILDEDVITPLFYISQGNDKGKESALELLHILRDAKYVENEDSSQPITNSSTDSNSHPEENRSSKKSQFLKKLGLFSKSTPHASKPRR
>PAP.Phaseolus.phavu_Chr02.7
MRTDIVEGEA-LLNPSSFKVHSKICIELAKLVDRISIIVPDIEATRPGFSLGIESLCLLNAIEKAKVLLQHCSECSKLYLVMTGDTVLSRCLKTTRSLEKSLIQIQNMVPVMLAVKVSGIIHDIECTRFVLDPDEEEAGRVVRELL---GSTSDSVNDSEVEALQSAASRLKITSRKAIVTEQRSIRKLLDKLGPDVTKKMILKYLLHLLKKHAKLLVVEHEERVYS-SEEQVVTQKSSHDSLRSHHVESDQSLNYGQYITHTSELGGVEPPEQFKCPISSRLMYDPVIIESGETYERMWIKKWFDEDNDICPKTRKKLVHTALTPVSMKNHISKWCRKNEVSIPDPSRHEEDIRSWEASSTSINSIGSYFDFNSPVDLSSMSIGSLDTSFCSDASHGKTTRGSLLI--KSSDNSERHQVHAEIQDSDLMLLPQLRDFQWESQCKVIQDLKDHLKSSQAFVSVPAENLVEPLLRFLSNAYDLRDVQALRAGTQLLLDFVNNCRNGNTTLNDDAFIMLASFLDSEAIEEILVILEELSGYRFSKPKIAASSALNSILNILDSENKGFQQRAIRIMYLSFSEVCPSMLSLKCIPKLLPFFKDRTLLRYCIYILKLCDTEEGRNSVAETKGCITSVAEILNSGNNEEQEHALAVLVSLCS-HVDYSKLVMREHIITSLCLISQGNDKGKKSAMELIYILNGVNIVDNKGCPEPNISSCRDSISHPEESRPSKRSTFLKKLSPFSKSSSHASKTKR
>PAP.Aeschynomene.A.8
MGIDSGEDAEALQNPRSFKVHGRMCMELHKILDRVLRIFPAIEEARPRSSSGIETLCLLNAIDRSKLVLQHCSESSKLYLACTGNAVLARCQKARKLLEQSLIQIQGMVPVMLAAEVSGIIDDLECVRLVLDSTEEEAGRVMNELLVPSSSASDSLDDDEVKALKFAAPRLNITSAKAIVIEKRSIKKLLDKVGPDQKKKKILGYFYYLLRKHGSLIIGEKMEPVLSRNEEQITTENSNHDSLQNHHVESDPGLSFGHYRTQIDDLGRVTPPDEYKCPISSRLMYDPVVIASGVTYERMWIQKWFDEGNDLCPKTRKKLAHMGLTPIAMKDLISKWCKNTGVSISDPRRIAEDFNSLEASSNSIKSFASYIDFTLPLDISNISLGSLDASYNSDASHGKTTRSSNLMPRRTSEDSQKHEAHEQMRDADLILLSKLHDLQWDSQCQIIEDLKNNLKRYRGFGSVSPENVIEPLVRFLKSAYDRHDIKALRSGTQLLLEFVNNCRNGLADFSEDIFTMLASFLDSEVIGEALAVMEELSGY--RKAKIAGSSALPSVLSILDSDNKDFQRQVIVILYLSFGEVFPHMLDLKCIQKLLPFFKDRALLRYCVCILKLCDTAEGRNSVAETKGCISSVAEILDAGSSEEQEHALAVLVSLCSQSVDYCQLVIKENVILPLAFISQGSDKAQASAFELLRLLRDADHAEDEVSFEPNVITSQNSNNQPQEKKSSRGSTFLKILSPFSKSK--------
>CAE.Chamaecrista.chafa_Chr1.9
MGTDGGEAVHTLPNPRSFKVHRKMCIELLKLVDRISRIFPDIEAARPRCSSGIQSLCLLNAMEKAKLLLQYCSESSKLYLAVTGDAVLLRCQKARKSLEQSLGQVKSIVPVMLAAEISQIIDYLACVTFVLDSAEEEVGKVVRELLQQGASTSDSMENSEMRALQFAAARLNITSSKAILIEKRSIKKLVEKVGPEQTKKMILRYLLYLLKKYENCIVGEQMENAYTYIEGPVATENYSNDSLHTHYVEQDQYMNYDQYRTHNSESDK--VPEEYKCPISSRIMYDPVIIASGVTYERVWIQKWFDEGNDICPKTKKKLVHTSLTPMAMKDLISKWCRINGVTIPDPSQ--QDFRSWEVSTTSIRSFGSSMDLHLPVDLSSMSLGSLDTSHSSDSLHARGTRSLHLTTLKTNENSHSHPPTVHLHDTDLIVLSELSDRDWDYQFQAIEDLKNRLKCCQVSCSVSSDNFIKPLNRFLNKGYELRDVKALRAGTQLLMEFVKICGEGLTNLSEDTFRMLASLLDFEVLGEALSIIEELSLHQHSKSAIT-SSVLTSILKILDSENREFQQQAIRIMYLSSGESCSRMVSLECIPKLLPFFQDSALINHCVCILELCDTEEGRVSVSQTKGCLASVADILETGGDEEQEHALAVLLSLCSQRETYCHLVMDEGVIPSLVSISVGSEKGKVSALEMLRLLRDVEYVETERAAAPNAESSQDSNNHPQEKKPPKKPGFLKKMMKLN-----------
>CAE.Senna.sento_Chr11.10
--------------------------------------------------------------------------------------------------------------------ISQIIDILACATFVLDSAEEEAGRVVRELLQQGGSTSDSMENSEIKALQFAAAKLYITSPKAILIEKRSIKKLLDKVGPDQTKKMILRYLLYLLKKYGNYVVGEQTQKVYAYSEGPNATENYSHDSLNSQYVEPDRCLNYDQNSTQNSDLGKAMLPEEYKCPISSRLMYDPVVIASGVTYERMWIQKWFDEGNDICPKSRKKLVHMSLTPIAMKDIISKWCRNNGVTIPDPSQQAEYFHLLEASSTSIRSFGSSMDFHLPVDLSSISIGSLDTSYSSDTSHPRSTHGSRLVMMKTNDNSHSHQLNVHVHDTDLKILSELSDLEWDSQYQVIEDMKNRLKCCEVSCSVSSQNFIEPLNRFLSNAYELHDVKALRAGSQLLKEFVMNYGATKMAAESSEGEEEAGKLTGG--NQLLVVDDDLREM-GKKAAWSVSSFGNGVSSLRDNNLETYSDGAQPHLVIQFKKVKLQLVVLYV-----DFKLDESYTPSKISI----RAGDGFHNLKE----IKTVELVKPTG---------WVYLSLSGPRETFVNTFMLQVVLSNHLNGRDHVRQIKVYGPRPRHIMRWINSGHK------------------------------------------------
>CAE.Acacia.A.11
MGTDCGEVVEPVPNIRSFKVHHKMCTELMKLVDRISRIFPDIEAARPRCSAGIQSLCLLNAIDKAKLLLQHCCESSKLYLAVTGDTVLSRFQKARKSLEQSLSQVQSVVPVMLAAEISQIIDNLACITIVLDSTEEETGRVIKELLQQGASTSDSIEISEIKALQFAAARLNIRSPKAILLEKRSIKKLLDKVGPDQTKKMILRYLLHLLKKYGNYITGEQIEAVYPYSDGPIVPENCSLHSQHIHHVEPERCFNYDQFETHDSEMGRAEPQEEYKCPISSRLMYDPVVIASGATYERMWIQKWFEEGNDTCPKTGKKLAHMSLTPTVMKDLISKWCRNNGVTLAEPQKLAKEFHSWEVSSTSIRSFGSSMDLHLPVDLSSMSLGSLDYSQGSDSSHARNTNDFNLMPKKANDNSWSHQIYVHVHDTDLITLSKFPYLEWDSQCQAIKDLKDRLKCCQASCSLPSEKFVELLNRFLSFAYEHQDVKALRTGTQLLMEFVNNCGKDLSYLREDTFGMLGSFLDLEVMVEALSIMEKLSANYHNKATIATSSVLTSILKILDSDSREFQEQAIRILYLSFSENCSHMASLGCIPKLLPYFEDQTLLRYCICMLKLGDIEVGRVSIVRTNGCIASVAEILDTGSIEEQEHALSVLLSLCSQREDYCQLVMYEGVIPSLVTISIGSDNGKVSAVELLRLLGDVQYEEE--SVKPRCE-TQDSNDHSQEKKSSKTSGFLKKLSPFSKSK--------
>CAE.Chamaecrista.chafa_Chr6.12
--TE-ASVVEASSNPYPFMVHHRLCTELMKIVDRISKILPNIEAERPRCSLGIQSLCSLTTIDKAKLLLQHCSDCSKLYLAVTGDVVLSRCQKTRKSLVQNLDKILNVVSVMLSAEISQIMDDLERVTYVLDSSEEEAGRVVRELLQKSASASDSMEDAEIKALQIAASRLNITSPKAIITEKRSIKKLLNKVGPEPTKKMILRYLLYLLKKYESYI--------YACRDETFAPDNSSHD----HIPSFHSY----------CESSRIIPPEEYKCPISSKLMYDPVIIASGETYERMWIQKWFDEGHDTCPKTREKLANMSVTPISMKDLISKWCRNNGVSIPDPCRQAGRSISWESSYTSIKSFENSMNLNLPMDFSNMSLGSID-SYSSNSSQA---------LMKTSDNSQSHQSHANIDDADLMLLSKFPDHQWDSQCQVIEDLKICLKCCQAFRSLSTETFIESLTKFLNNAYDLQDKKALRNGAQLFFEFVLKCRDSLTYLSEDAFSMLGSLLDSEVTEEALNILEELSGCQHTRPKIAASGALISILKILDSESKDFQHQAIRIMHLSFSEACYHMVSLHCIPKLLPFFEDRTVLRHCICMLKFCDTENGRYFVAETEGCISAIAEVLESGSNEEQEHALDVLLCLCSQREEYCRLIMEQGMISSLMFISTGSDKGKESALELLRLERDVRCVENEECFVLSTQTTSDSCNQPQQQKSLKKSALFRMFSRFSKSCSHAGKNKR
>CAE.Senna.sento_Chr06.13
----------------------------MKLVDRITKILPDIEAARPRCSLGIQSLCSLSAIDKAKLLLQHCCDCSKLYLAMTGDVVLSRCQKARKSIEQNLDKIRSMVPVMLSAEISRIIDDLGCVSFALDSFEEEAGKAVRELLQKSASDSDLMEDSEIKALQIAAARLNITSSKAILTEKRSIRKLLDKVAPEATKKMILRYLLYLLKKYGNYIIGKQMEKVYARSDEPFAPHN----SSHSHCAEMCPCLKYGQCSNHTHELSRGIPPEEYKCPISSKLMYDPVVIASGATYERTWIQKWFDEGHDICPKTGEKLAHMSLTSMAIKDLISKWCTSNRVTLPNPSRQAEKSKSWESSSISIRSFEDSMNLHPPRDFSNLSLGSVDSN-GSDSSQALAARDLNSMLMRTIDNSQSHQSHANIDDSDLMLLSKFPDLEWDTQCLVIEDLKFCLKGSQAFCNLSSENFIESLVKFLNNAYDLQDSKALRDGTQLLLEFVIKCRNSITYLGEDASNMLGNLLDSEVTGEALAILEELSGFQHSRIKIAVSSALTSILKILDSESREFQQAAIRIMYLSFSEACSHMVSLRCIPKFLPFFADKTVFRYCIRMLRICDTEEGRVSVVETEGCISAIAEVLETGSNEEQEHALTLLLNLCSQCVDYCQLVMEQGMISSLFYISKGNDKGKENAMELIRLLRDVTCVKKEECLVSAHSTSSNSNDQSQQKK-AKKCAFFKMLSWFSKSCSR------
>CAE.Acacia.B.14
MGTDVGEVARTLPNPCSFKVHHTMCMELMRLVDRISKILPDIEATRPRCSSGIQSLCSLTAIDRAKLLLQHCCDCSKLYLALTGHAVLLRCLKARNSLGKSLEKIQSMVSVMLAAEISQIIDDLGCATFVLDSSEEEAGRVVRELLQKSPSASDSMEDYEIKALQIAAARLNITSSKAILIEKRSIKKLVDKLGPEPTKKMILKYLWYLLKKHGNHIMGGQIGMVHAQSDQPIATDKSSHSPSHSHYASQCRT-----QSIHTHELSRAISPKEYRCPMSSALMYDPVVIASGETYERMWIQKWFDEGHDICPKTGKKLANMSVTPTAMKDLISKWCRENGVIITDPSRRAAKFSSRESSFASIASFNITLKLHLPVDLSIVSIESTD-SYDSDSSQTLTTHHLMLM--RTNDNSYSSHESLALKDGDSMLFSQFPDLQWNSQCQVIEDLKVRLKSCQPFCSSSAKGFIESLIKFLNNAYGLQDIKALKAGMQLFSEFVNKHRNTQTYLSEDSFSVLGNLLDSEVKGEALAVMEKLSECEHSRAKIAASNALASILKILDSESREIQRQFIRIMHLSSSEACYHMLSLQCIPGLLPFLKDETSLRYCICILKLCDTEEGRVSVAKTEGCISAIVEILETDSNEEQEHALAVLHSLCSLSSDYCKLVTEQGVISSLFFIANGKDKGKASALKLLGLLTDNVRVENEERSKPTPSTSQEPNNRPRQKKSSKISASFKKFF--------------
>CER.Bauhinia.A.15
MGTDVSEVVESLPNPRSFKVHLTMCTELMKLVDRISRILPDIEAARPRCSSGIQALCLLSAIDKAKLLLQYCCESTKLYLAVTGDAILSRCQKARKALEQSLCAIQNMVPVMLAAEISQIIDDIGSVTFILNPAEEEAGRVVRELLQQGSSASDSMENSEINALKFAAARLDITTQKAILIEKRSIKKLLDKVGSDSSKKMILRYLLYLLKRYGNLIIGEQLEKVYTRSEGPIASENSTRSSLRGHNIESGPC-SHSQYETHNSESSR--PPEEYMCPISSKVMYDPVVIASGVTYERMWIKKWFDEGNDLCPKTGKKLAHMSLTAIAMKDLISKWCRNNGVTIPDPSRKSEDFRSWDVSSTSIRSFGSSMDLHLP-DLSNMSLGSLETSYSSDSSHAKTTHGL----MNTNYNSQRQQTETHMHDSDLMLLSKLPGLQWDLKCQVIEDLKGCFKCYEAFNSVLPEDFMEPLIGFLRDAYNLHDVSALRTGTQVLLEFVSNCRNGLTFLSEDTFSTLASFLDSEVMGEALAIIEELSGY----AKIAVSNAFTSVLKILDSESQEYQQQAVRIIYLSFGEICSRLVSLECIPKLLPFLVDRALARYCVCILKLCDTEEGRISLVETKGCISSVAEILENGSNEEQEHVLAVLLSLCSQRVEYCQLVMDEGVIPSLVYISNGNDRGKVNALELLRLLRDVEYVESEESIAPNLETTQDSNAQPQEKKSSKGSGFLKKLSVFSKSSSHSSRNKR
>CER.Phanera.A.16
MGTDVNEVVEPLPNPRSFKVHLRMCTELMKLVDRISRIFPDIEAARPRCSSGIQTLCLLSAIDKAKLLLQYCCESSTLYLALTGDAILSRCQKVRKSLEQSLCAIQNMVPVMLAAEISQIIDNLESVTFILDKAEEEAGRVMRELLQQGTSASESLENSEIKALKFAAARLNITTQKAILIEKRSIQKLLDKVGSDSSKKMILRYLLYLLKRYGNSIMAEQMEEVYTHNEGPIASENSTHNSLHGHNIESDPC-SHSRYETHNGELSR--PPEEYMCPISSRVMYDPVVIASGVTYERMWIKKWFDEGNDLCPKTGKKLAHMSLTPIVMKDLISKWCRNNGVTIPDPSRKAEDFHSWEVSSTSIRSFGSSMDLHLLADLSNMSLGSLETSFNSDSSHAKTTHSL----MNTSHNSRGQQTQAHIHDTDLMLLSKLPDLQWDSQCQVIEDLKSCFKFYEAFNSVLPEDFIKPLIRFLRDAYDLHDVSALRAGTQVLLEFVSNCRNGLTFLSEDTFSMLASLLDSEVRGEALSIMEEFSGY----AKIAVSNALSSIVKILDSESQEYQQRAVRIMYLSFGEICSPLVSLECIPKLLPFLTDRALVRYCVCILKLCDTEEGRISLVETKGCISSVAQILENGSNEEQEHALSVLLSLCSQRVEYCQLVMDEGVIPSLVYISNGNDRGKANALELLRLLRDVEYVENEESIPPNLDTTQDSNNQPQEKKSSKTSGFLKKFSVFSKSSSHSSRNKR
>CER.Cercis.cerca_Chr6.17
MRTDGNEVVEPLPNPRSFKVHLKMCTELMKLVDRISRIFPRIEAARPRCSSGIQTLCLLSAIDKAKLLLQYCRESSKLYLAVTGDAVLSRCQKARKSLEQSLGAIQNLVPVMLAAEISQIIDDLGSVTFILDSAEEEAGRVVRELL-QGTSASDSMENSEIKALKFAAARLNITTQRAILIEKRSIKKLLDKVGSDSSKKMILKYLLYLLKKYGNLIMGEQMEKVYTHSEGPIASENSTNSSLRGHYIESDPC-SCSQYETHNSELSR--PPEEYKCPISSRVMYDPVIIASGVTYERMWIKKWFDEGNDSCPKTRKKLAHLSLTPIVMKELISKWCRNNGVTIPDPSRKAEDFHSWEVSSTSIRSFGSSMDLHLPVDLSNMSLGSLDTSYNSDSFLAKTTHGLNLMLMDTSDNSRRQQTQAHIHDSNLMLLSKLVDLQWDSQCQVIEDLKSCFKCYQAFDSVSSENFIEPLIRFLRDAYDLHDVRALRAGTQALLEFVSNCRNGLTFLSEDTFSMLASFLDSEVIGEALAIMEELSGY----AKIAAFNAVTSILKILDSESQEFQQRAVRIMCLSFGEICSHLVSLDCIPKLLPFLKDRALARYCVCILKLCDTEEGRISLVETKGCISSVAQILEIGTNEEQEHALAVLLSLCSQRLDYCQLVMHEGVIPSLVYISNGNDRGKVNALELLRLLRDVEYVEDEECIVSNLETSQDSNNQPQKKKSSKASGFLKKLSVFSKSSSHASRNNR
>CER.Bauhinia.B.18
MGTDVNEVVEPLPNPRSFKVHRAMCTELMKLVDRISRIFPDIEAARPRCSSGIQTLCLLATIEKAKLLLQYCCESSKLYLALTGDAVLSRCQKLRKSLVQSLGAIQNMVPVMLALEISQIIDDLQSVTFILDSAEEEAGNVVRELLQQGTSASDLMENSEIKALKFAAARLNITSQKATVIEKRSIRKLLDKIGSDSSKKMILRYLLYLLKRYGNLIMGEQME-VYADVEGPIASENSTLSSLRSHHIESDSCSQNDQHETHNGESSS--PPEEYKCPISSRVMYDPVVIASGVTYERMWIKKWFDEGNDFCPKTRKQLVHMSLTPIAMKDLISKWCRNNGVTIPDPSRKAEDFRSWEVSSTSIRSLGSSLDLHLPADLSNISLGSLDTSYNSDSSHAKITHGLNSMLINTNDDSRGQPTQAHMPDTDLMLLSKLPDLQWDFQCQVIEKLKSSFKCYQAVDSVSSENFIEPLIRFLRDAYDLHDVRALRAGTQVLLEFVSNCRNCVTYLTEDTFSMLGSFLDSEVIEEALAVMEELSGY----AKIAVSYALPSIVKILGSESREFQQRAVRIMYLSFGDICSHLLSLECIPKLLPFLRDRALARYCVCILKLSDIEEGRISVVETKGCISSIAQILESGGNEEQEYALAVLLSLCSQRVDYCQLVMHEGVIPPLVFISHGNERGKANALELLRLLRDVEYVAE--RVISNVDTSQDSNNQPQEKTSSKGSGFLKKLSVFSKSSTHASKTNR
>CER.Phanera.B.19
MRTDANEVVEPLPNPHSFKVHRTMCTELMKLVDRISRIFPDIEASRPRCTSGIQTLCLLSAIDKAKLLLQYCSESSKLYLAMTGDAVLSRCQRARKSLEQSLGAVQNMVPVMLAAEISQIIDDLQSVTFILDSAEEEAGKVVRELLQQGISTSNSMENSEIKALKFAAARLNITSQKAIIIERRSIKKLLDKVGSDSSKKMILRYLLYLLKKYEKLIVGEQMEKVYTDSEGPIASENSTPSSLHGHYIESDPCSQYDQHETCNSEPSR--PPEDYKCPISSRVMYDPVVIASGVTYERMWIKKWFDEGNDFCPKTRKKLSHMSLTPIALKDLISKWCRNNGVTIPDPSRKGEDFHSLEVSSTSIRSLGSSMDLHLP-DLTNMSLGSLDTSYNSDSSHSKISHGLNLTLINTNENSGRQQTQAHMHDTDLMLFSKLPDLQWDVQCQVIEKLKSSFKGCQSFDSVSSQNFIESLSRFLRDAYDLHDVRALRAGTQVLLEFVNNCSNDITFLTEDTFSMLASFLDSEVIGEALAIMEELSGY----AKIAVTDALPSILKLLGSESREFQQRALRIMYLSFGQVCFHLVSLECIPKLLPFLRDRALVRYCVCILKLCDTEEGRISVVETKGCLPSIAEILENGGNEEQEHALAVLLSLCSQRVKYCQLVMHEGVVPSLVYISHGNERGKANALELLRLLKDVEYVPDEECPVSNVETLRDSNNQPQGKTSSKASGFLKKLSVFSKSSSHASKNNR
>DET.Sindora.A.20
MRTDGSQVVETLPKLHSFKVHEKMCTELTTLVDRISRIIPDIEASRPRCSSGMQFLCLLKAMDKAKVILQHCCESSKLYLALTGNAVLSRCQKARKLLGQSLGQIQHMVPVRLATEISQIIKDLGVAKFVLDPLEEEAGRFVKELLQQGNSASDSMENSEIKALKFAAVRLNITSPKAISVEKQSIRRLLDKIGPDSTKKTILTNLLYVLKKQGKSITGEQIEDVYARSEGQIAAEKSSHSSLCSQNVESDTYSNYGQCEAYTNELSSVIPPEEFKCPISSRLMYDPVVIASGVTYERMWIEKWFEDGYDLCPKTSKKLAHMSLTPIAMKDLISKWCSNNGVNIPDPSRKADDFHAREASLNSIMSFGSSLDLQLPVDLSSISLGSLDASYKSDSSHAKTTGSSSPSLTKIIDNSSSHQSHAEMHDTDLMVLSTLADLQWDSQCKVIEDLKNHGKCYKAFNSASSENFLERVFKFLSEAYSHHDVEAMRAGTQLLLEFVSTCRTGLTDLSEDAFRVLASFLDSEVKGEALAIMEELSGYRRNKAKIATSNALISILKILNSEGGDFQQQAIRTLYLSFAEICSSIVSVECIPKLLPFFKDRALVRYCVCILKLCDTEGGRISVAETKGCLSCVAEVLENGSNEEQEQALSVLLALCSERVDYCQLVIDKEVVPSIVYVSMGNDRAKVSAFELLRLVQDVGYVEKNEYVGSNLETSGGSSNQSKGKKSSKKSWFF------------------
>DET.Sindora.B.21
MGTDNYEVVEPLPNPRSFKVHRTMCTELMRLVDRVSSIFPDIEASRPRCSTGIQALCLLSAIDKAKLLLQHCCESSKLYLAVTGDAILSRCLKARKLLEQSLGQIQDMVPVMLGAEISQIIDDLSCAKFALDSTEDEAGRAVRELLQQGTSMSDSMENSEVKALQFAAARLNITSPKAILIEKRSIKKLLDKVGPDSTKKMILRYLLYLLKKYGNSIMEEQMENVYAHSDGPIATENSSHSSLHSHDVKSDPCLNCGQYGSHQSELSRVIPPEEYKCPISSKVMYDPVVISSGVTYERMWIHKWFDEGNDTCFKTGKKLVHFSLTPIAMKDLISKWCANNGVVIPDPSRKMEVFPSWEASSTSIMSFGSSMDLHLPVDLSNMSLGSLDASYNSDSSRVRTTLGSNLMLTKNGDDSQSHQTQARIHDTDLILLSKLPDLEWDSQYQVIEDLKNSVKSYLAFNLVSSESFIESVIRFLRNAYDLHDLKALRAGTQLLLEFVSTCRNGLSNLTEDTFSMLSTLLESEVKGEALAILKELSGYQHDKATIVASSALTSILKILDSEGRDFQQEAITILYLSFVEICLSMVSLECIPKLVPFLKDTALVRHSICILKLCDTEEGRVSIAETRGCISRVAEILENGSDEELEHALAVLLSLCSQRLDYCRLTMEEGVIPSLVFITNGTDKAKAGAVELLRLLRDVEFENE-ESLEPKFETSQNSNNQSHEKKSSKSSGFFKKLSLFSKHK--------
>OUT.Vitis.O.22
MGTDATEVVPTLPRPNAVKVHQLMCTDLMNLVDRVLKILPEIEAARP-CKAGRDALCSILAIEKAKSVLLDCSESSKLYLAISGTVIVLKCERIRSLLEKNLSQIQTMVPCMLNAQISRIVEDLRAVTFSLDSSEEEAGKVMQTLMRQESAQSDLIENSKIEALQIAASRLHITSQRDQLIEKRSIRKQLEKSSNERKNQM-LIYLLNLLKKYGNIIVEVQMENADDHHERPFPFPNSCGASLCGQSVEVGSCLGYGQHEAQTDVFRRPIPPEEFMCPISSRLMYDPVIIDSGVTFERMWIQKWFDEGHDTCPQSKKKLAKMLLTPTAMKELILKWCMKHGIPEPGPCLEPPAFNTWEYSSTSITSLSNSMDLNLPIDISGVSLGSLDNSYSSDSSHINIRDGLNLITVKTSDESHRCHGHADKPETDLKFLSELATHPWESQYQVVEDVEKDLKGDQAWHSLSSKNFVEPLIRFLKDACEQHDVKAQRVGSQLLLAFVSKSRSGVSYLGEDAFNLMTSLLDSEVTEEALAILEVLSSNLNCGSKIAAAGTLTSVLKILDT-QREFQEPAIKILYMSSSDVRSFIVSLDCIPKLVPFLKDTRLAKYCIVILKLCYTEEGRVSVAGTDGCIASIVELLENGSCEDQEHAMAILLFLCAQRVQYCQLVMEEGVFTSLASISLGNDNGKVKANELLRLLRDIDHSDVKESPGSNLVVPVDSSNYLKEKKSSSKSSIFGRIPIFSKRRSGSPKRKK
>OUT.Vitis.O.23
MGSDTAVV--ELPYYCTIKVHRLICLKLKSYIDRISQIFSAIESARPRCGTGMQALCSLHAMDKAKLLIQNCTESSKLYLAITADKIVLRCERICNCLESSLRQLQNNVPTLLAAKISGIVEDLKGAKFTVESADDEAGRVVLALVRQGMPDSESINISELEAIQIAASRLNIASHMALLIEKRSIKRLIDKVPDNLTKMKILKYLLYLLRKYGDSIRSRNTE-----------------STTMYQSIEQEPHEESAIYETLADDFSVTKPPEEFKCPISMRLMYDPVVIASGQTYERFWITKWFNDGNDTCPKTHEKLSQFFLTPSTMKNLISRWCLKHGISISDPCSQQAPESQKLSPSTSIASFASSLGLCLQLQTSSVSLHSTDTNFPSNKLDIRMDNGSAHELPQMNADSQGCQSSANRHGMNFAFLSKLAALPWESQCKEIGNVRDQLKDIQACHSTFSSSYIKPLIRFLKDACENGNLQAQRDGALVLLYFLNKRRSEMPPLHEDAIYVLASFLDSEITEEALAIMEVLSCQRHYKSEIVASGVLPSIIKFLDTKMKKFHVLALKILCLSSHDMGYHIVYLDCIPKLAPFFVDHKLAGYCIKIFRLCDIEEARITVAETNQCIDFIAKILENGSEEEQEDALEVLLSLCH-YREYGQLFREDHIVQSLFHISLGNARGQEIAKELLQLLRNIKNDPVLECSSSSS-TSDEVIQNSKGKKLPLKASILKKILRFRKPRS-------
>OUT.Prunus.O.24
MGTDAAEGVETVRKPHSFKVHRLMCTELMKLVDRISRIFPDIEAARPRCTTGIQALCLLRAIEKAKLLLQHCSDSSKLYLAFTGDVIVSRCQKSRNLLEQNLREIQNWVPVMLVVEISQIVDDLKGATFILDPSEEQAGRVVRGLLHQDASQSNSREDSEITALQIASWRLHITSSKAMLIEKRSIKKLLDKVGDDLRKKHILTYFLYLIKKYGHLIMGKQAEGASMWQQGSLASETSGNGLEYNQYTEAEPHVKYNQY-NRSDMLHRTVPPEEFLCGISSRLMYDPVVIASGQTYEKKWIQKWFDEGHDTCPKTHMKLTHLSFTPAAMKELISRWCTEYGVTILDASMQPETLS-WETSSTSIASLGSSMDIHVQMDLSNVSFGSLDTSYNSDSSRTKIESGLSLVQ--EYDDSLKYRYAK-NCETDSEFLSKLGELPWESQCKVVEDVKSHLKCPQASYSMSSKNFVEPLIKFLRDAHDLDDVKAQRDGFKLLFTFVSKNRNDIPYLVEDAYTLLASYLDSKVIEKALAILEIVSVQQHCRSKISESGALSSILKLLDSQIKDIQGKAIKVLYLSLRDICPKIVSLECIPKLVSFFKDDALAGNCISILKLCDTEEARISIAETSGCIASIAEVLETGSSEDQEHAVAILLSLCSQRVEFCHLVMHEGVIPALVFLSNGKERAMISALEVLRLLRDIDYVDEQECSGSDLDASKDNDNHSAGKKLSKTSGFFRTMLKFSKPSSLAPKKKK
>OUT.Quillaja.O1.25
MGTDVTKVLETVQNPLSFKVHRIMCTELMKLVARVSIILPSIEAARPRCSSGIQSLCLFRALDKAKLLMQHCCESSRLYLAITGDVILSRCEKSRDLLEQSLNQIQNMVPVLLAVKISRIIDDLRCVTFILDSAEEEAGRIVRKLLQQDALKSDSIENSEIEGLQFAASILSITSPKAILIERRSIRKLLGKVHEDPTKKKILKCLLHLLNKYGNLIMGEQMEKAYACSERSYGIQRFSHNSLDNQSAELESRMVYGLYEPHTIDLSRVVPPEELQCPMSLRVMYDPVVIASGETYERMWIQKWFDEGNDTCPKTETKLAHRSLTPVAIKDLISKWCTKYGVSIRDPGLQDKDLHSWEASSTSIASFGSSMDLRLQVDLSTVSFASSDK---------------------------------TMHDADLVFLSKLPDLQWDSQCQVIEDVKSCLKGDQAYHFVSSENFVYPLIKFLRDAYDIHDVKAQKAGAKLMFEFVSNCRNDLLYLNEDAFSMLANFLDSEVIEEALAIIEVLSNHQYCRAKVAASNAVVAILKILDSLSREFQQQAIKILCLSLSEICSQMVSLEGVPKLVSLFNDSALAGRCIYIMELCDTEEGRVSVVETKGCISCVAERLLSGNYEDQEHAVAVLLSLCSQRVQYCQLVMDEGVIPSLVNISIGNDKAMVSALELLRLLRDVNYDDKEDSFGSGLGAPQDSNNHSKEKKSSKVSGFLRTMPVFSKAGSLAFKWKR
>OUT.Quillaja.O2.26
MGTDVTEVVETVQNPCSFKVHRIMCTELMKLVDSVSRILPNIEAARPRCSSGLQSLCLLQTLDKAKLHLQYCCESSRLYLAITGDVILSRFKKSRDLLEQSLSEIQNMVPVMLAVEISRRIDDLRCATFILDSAEEEAGRIVRQLLQQYSLTSDTMENSEIKTLHLAASLLCITSPKAILIEKRSIKKLLDKVSEDPTKKKILKYLLYLLKKHGNSIMGEQMEKGTAHGERSYGIQKYTHNSLENQSVGSELRMVHGQYEPHTVDLSRGVPPEELRCPISLRLMYDPVVIASGQTYERMWIQKWFDEGNDTCPKTKIKLAHLSLTPVAMKDLISKWCTKYGVSILDPTVQQKDLHSWEASSNSIASFGSPMDLHLQVDLSTMSFGSLDTSYGSESSQAKTADGLNLMLMRTSDNS-----HAAMHDADWVLLSKLPDLQWDSQCQVIEDVKNCLKGDQAYHFVSSDNFVDPLIKFLMDANDLHDVKAQRAGAKLLLEFVSNCRNGLLYLKEDAFSMLANFLDSEVKEEALAITEVLSTHQYCRDKIGASNAVGTILKILDSPSIEFQQQVIQILCLSLSEICSQIVSLEGIPKLVPFFNDSYLAGNCLYIMELCNTEEGMVSVVETKGCISCVSERLETGSLEEQESAVAILLSLCSQRVQYCQLVMDEGVIPPLVNISIGSENANVTALELLRLLRDINYGDK-QLFGSDHSASGDTINHSKENKSSKVSGFLMRMSVFSRPSSLVSKK--
>OUT.Arabidopsis.O.27
-------YTERMPQ--SYKMHSSMCLELKRLVDRIMRIFPDIEDARPGCSSGIQTLCLLNALDKTKQLLQYCSESSKLYMAVTGDAILARGSRAKKSLEQCLNDIRSIVPTILEIKISQIVQDLRSTQLTLEFSEEEAGKAIRELMQK--STSSSASPDEIKDFHYAALKLQLSTPEAIVTERRSLKIICEDHKQSFTHHQ--------------SI----------------------DDSLHANAAEAEAS-----------EEHNGTLPEKFKCTLSRTVMYDPVIISSGNTFERMQIQKWFDEGNDSCPISKRKLDDFTLKPVELKSQISEWCAKNGLDVQDPARKHVKASNSIDFSVSIASFGSSL-YNIP-DHSGISITDFNSSYSIDSSSYSKMSKGGYFTMQRIDSSGAGDTDSSHSEIEIDPLCGLTNLPWDAQIKVVEDVRSRFEHTRAFRSMSPSKFLEPLITYLKNALERNGTEIIKGGLDLLLAFLSGNRRAIESLEEEVFKMFSVFLESEVAEEALNILEVLSNHPHGPSKITSSGSLSSLLKIVESQAEHLQEQAMITLKLSSMEICLEMVSLDFIQKLTSFLQQKVFCKHSIIILKLCSTEKGRGCITETPDCLASIAELLESNVPEEQENAISILLQLCVQKIEYCCLVVREAIYSSLILISNGTEEVKVSASELLRALVDSDKEEEEESSRPEGRTTASPTSHPEPVKITPSP---KKSGLFGFNFSSLKKKKK
