# Supplementary material for: Legume genome structures and histories inferred from Cercis canadensis and Chamaecrista fasciculata genomes
Source: Plant J. 2026 Jun 10;126(5):e70981. doi: 10.1111/tpj.70981 (PMC13252982; doi:10.1111/tpj.70981)
Supplement: Supplementary file 8 — Data S8. Manuscript supplement; Compressed directory of aligned sequences from 36 gene families with members deriving from syntenic blocks from selected species. [file TPJ-126-0-s004.gz › S8_wgd_block_tree/40_wgd_aln_fas/Legume.fam3.02443]

>CAE.Acacia.B.1
--------------------------------------------------------------------------------------------------------------------MLVVVGDTHREMRSIALFMGNAMLKTVLLKDVEKHALLVLNSWKQVKFSAHQEAKKFTLLMVKNILSLEPDHPEAEVLKKAYAAFMKVLVSAPLCPGSAYRKALQSRFTILKLIEKKMEERNQNIKEGDEGWDDD-LLGCVLRNSMTSEQNLDLIL--MFASHETSSRAISLALHFLPGCPQAVKQLREEHREIAKAKREAGEVDLTWDDYRRMEFTHCVIETLRLGVVKYVYRKAIKDIQYKGYDIPRGWQVLPMFIAVHMDPSHFDHPLLFPWRWQNN--------ESNNLMPFGGGGRHCPGSELVKLEIAIFIHHLILFHWDLTEEDQPLVNPVTDFHKGLPITVQRLS-
>CAE.Acacia.B.2
-SDSYLNLWLLSLILALPIILLLFKRKQQPKLLPSGHMGWPLIGENLEYLRPHRATTKGKFMEQHIARYGKIFKSSLFGLPSIVSADAEFKFILNEGKLFECSYPKSIGGVLGKWSMLVVVGDMHRDMRAIALFMSSAMLKTAMLKDVEKYALLVLNSWKQHKFPAQEEARTFAFLMAKNILSLEPDHPEAEALKKAYAHFMKGLVALPLFPGTAYRKALQSRFTIRELIEKKVEQRIQNIKEGDEGWDDD-LLGWVLRNSLTSEQMLDFILGMLFAGHETSSVAISLALHFLPGCPQAVQQLREEHREIARTKREAGEVELTWDDYRRMEFTHCVVETLRLGVVRFLHRKVIKDVRYKGYDLPRGWQVLPVIAAVHLDPSHFDHPHLFPWRWQNNGNHGGSTGTSHNFMPFGGGMRYCPGSELAKLETAIFFHHLVLYQWDLAEEDQALVYPFVEFPKGLPITVQRLSL
>CAE.Chamaecrista.chafa_Chr6.3
--SSCLPLCFLSSILALLLIFVFSKKSKQRKLLPPGNMGWPLVGETLGYLKPHSATTIGDFMEEHIARYGKIYKSTLFGDPAIVSADPGLKFILQDGKLFECSYPKSIGGILGKWSMLVLVGDMHRDMRALAIFMSNVRLKTSLLRDMEKHTLLVFKTWKDSKFPAQHEAKKITFMMAKQMMSMEPHVLETEQLKEEYVTFMKGVVSAPLFPGTAYWKALKSRVTILKFIERKMEERVHNIKGGKDGLEEDDLLSWVMKNSLTTEQILDFILSMLFAGHETSSVAITLAMYFLPGCPRAIQQLREEHQEIARAKKEAGEMELTWADYRGMNFTHCVIETLRLGVVRYLHRKAIKDIKYKDYDIPCGWKVLPVLAAVHLDPSHFDHPQRFPWRWQNKS---S-F-SNNNFMPFGGGARLCAGYELAKVEMAVFIHHLILFEWELAEPDQPFVYPFVDFPKGLPITVRRHV-
>CAE.Senna.sento_Chr06.4
MSDSYLTLSFLSPILALILILLLFKRNQKPKLLPPGKMGWPLVGETIGYLKPYSATTIGDYMEHHIARYGKIFKSSLFGGPAIVSADAGFRFIFQEGKLFECSYPRSIAGILGKWSMLVLVGDMHRDMRTISLFMSNLRLRTSMLKDVEKHTLLVLRSWKETKFSAQEEAKKFTFFMAKHIMSMEPEDAETEELKKEYVTFMKGVVSAPLLPGTAYRRALQSRATILKFIEGKMEGRVQNIKEGNERLEEDDLLNWVLKNSLTTEQILDLILSLLFAGHETSSVAIALAIYFLPACPPAMQQLREEHTEIARRKKQAGEVELTWDDYKRMEFTHCVVETLRLGVVRFLHRKAIKDIQYKGYDIPCGWKVLPVLAAVHLDPSHFDHPQLFPWRWQNNGSGGRMPNANYNFMPFGGGTRLCAGSELAKLEMAVFIHHLILFQWDLAEKDQPFVYPFVDFPKGLPITVQRH--
>CAE.Chamaecrista.chafa_Chr1.5
MSESNLILCSITCFFLFLLLLIIFKRNKKPKLLPPGKMGWPFLGETIGYLRPYSATTLGAYMENHIARYGKIYKSKLFGEPAIVSADAGLRFILQEGKLFECSYPRSIGGILGKWSMLVLVGDMHRDMRVISLFLSHARLRTHLLKEVENHTLLVLATWRECVFSAQDEAKKFTFLMAKHIMSLDPGNLETEQLKREYVTFMKGVVSAPLFPGTAYRKALKSRSTILSFIEGKMEKRVKRMNNND---DEDDLLNWVLKHSLSTEQILDLILSLLFAGHETSSVAIALSIYFLPGCPRAIQQLREEHMEIARAKKEAGEVELTWDDYKRMEFTHCVVETLRLGVVRFLHRKAVKDVRYKGYDIPCGWKVLPVIAAVHLDPSLFDQPQHFPWRWQNNNNNGAS---QNNFMPFGGGPRLCAGSELAKLEMAVFIHHLILFEWELADNDQPCAYPFVDFPKGLPITIQRHSS
>CAE.Senna.sento_Chr11.6
-------------------------------------MGLPFLGETISYLKPYSATTLGQYMEQHIARYGKIYKSNLFGGPAIVSADAGLRFILQEGKLFECSYPRSIGGILGKWSMLVLVGDMHRDMRVISLFLSHGRLRTHLLKEVEKHTLLVLSSWKQSTFSAQDEAKKFTFLMAKHIMSLDPGDLETEQLKKEYVTFMKGVVSAPLFPGTAYWKALKSRCTILNFIEGKMEERVKRMKEGNESLEEDDLLNWVLKHSLSTEQILDLILSLLFAGHETSSVAIALAIYFLPSCPRAIQQLREEHVEIARAKKEAGEVELTWDDYKRMEFTHCVVETLRLGVVRFLHRKALKDVRYKGYDIPCGWKVLP-----HNN--------NNGGRTTGTSCPTTTTTTTHNFMPFGGGSRLCAGSELAKLEMAVFIHHLILFQWDLADIDHPHAYPFVDFPKGLPITVQRR--
>CAE.Acacia.A.7
MSDSPLTLCSISLLFPLLIVIIFFFRRKHPRLLPPGRMGWPFIGETIGYLKPYPATTVGDFMEQHIARYGKIYKSKLFGEPAIVSADAGLRYILQEGKLFECSYPRSIGGILGKWSMLVLVGDMHRDMRAISLFLSHARLRTHLLKEVEKHTLLVLSSWKECTFSAQDEAKKFTFLMADHIMSLDPGNLETELLKKEYVTFMKGVVSAPLFPGTAYRRALKSRSTILNFIEVKMEERVKRMEE-NENLEEDDLLNWVLKHSLSTEQILDLILSLLFAGHETSSVAIALAIHFLPGSPRAIQQLREEHIKIAKAKKEAGEVELTWEDYKSMEFTHCVVETLRLGVVRFLHRKALKDVRYKGYDIPCGWKVLPVVAAVHLDPSLFDQPQHFPWRWQSNNNGSSE--GSQIFMPFGGGPRLCAGSELAKVEMAVFIHHLILFQWDLADTDQAYVYPFVDFPKGLPIKVHRHSL
>DET.Sindora.A.8
MSDSSLTLLSLPSILALVLIFMALFKRKQRRFLPPGNMGWPFLGETLGYLKPYSATTLGEFMEQHIARYGKIYKSKLFGEPAIVSADAGLKFIFQEGKLFECSYPRSIGGILGKWSMLVLVGDMHRDMRAISLFLSHARLRTHLIKEVEKHTLLVLNTWKECTFSAQDQAKKFTFLMAKHIMSLDPGNPETEQLKEEYVTFMKGVVSAPLLPGTAYRKALKSRSIILKFIEGKLEERVKTMKERKGSLEEDDLLNWVLKNSLSTEQILDLILSLLFAGHETSSVAISLAIYFLPGCPRAIQQLKEEHTEIIRAKKQAGEEGLTWDDYKRMEFTHCVVETLRLGVVRFLHRRALKDVQYKGYDIPCGWKVLPVISAVHLDASLFDQPQHFPWRWQNGTCSASSASMSNNNMPFGGGPRLCAGSELAKLEMAIFIHHLVLYQWNLADTDQAFAYPFVDFPRGLRITVKRRS-
>DET.Sindora.B.9
MSDSHLTLCFLPSILALLLIFIFFRRKHQ-RLLPPGQMGWPFLGETFGYLKPYSATTIGEFMEQHIARYGKIYKSKLFGEPAIVSADAGLRFILQEGKLFECSYPSSIGGILGKWSMLVLVGDMHRDMRIISLFLSHARLRTHLLKEVEKHTLLVLSSWKECVFSAQDEAKKFTFLMAKHIMSLDPGNIETEQLKEEYVTFMKGVVSAPLLPGTAYRKALKSRSIILKFIKGKMEGRMEKIREENESLEEDDLLNWVLKHSLSTEQILDLILSLLFAGHETSSVAIALAIYFLPGCPRAIQQLREEHKEIARAKKEAGEVELTWDDYRKMEFTHCVVETLRLGVVRFLHRKAIKDVRYNGYDIPCGWKVLPVIAAVHLDPSLFDQPQHFPWRWQNKSGRGSCSSSNNNFMPFGGGPRLCAGSELAKLEMAVFIHHIILYHWNLADTDEAFAYPFVDFPKGLPISVQRHSL
>CER.Bauhinia.A.10
MSDLSLTLCSLTGILAIALIIFLFKRKQQ-RLLPPGKMGWPFLGETIGYLKPHSAITVGEFMEKHIARNGKIYKSKLFGEPAIVSADAGLRFILQEGKLFECSYPRSIGGILGKWSMLVLVGDMHRDMRIISLFLSHPRLRTHLLKDVEKHTLLVLSSWKECIFSAQDEAKKFTFFMANHIMSMDPGNVETEQLKEEYVTFMKGVVSAPILPGFAYGKALKSRSTILKFIEGKMEERIKKVTEGNESLEEDDLLNRVCKHSLSTEQILDLILSLLFAGHETSSVAIALAIYFLPGCPRAIEQLREEHSEIARAKKQAGEVELTWDDYKRMEFTHCVVETLRLGVVRFLHRKAIKDVRYKGYDIPCGWKVLPVIAAVHLDPSLFDQPQHFPWRWLQNSSSNRCPSTGNNFMPFGGGPRLCAGSELAKMEMAVFIHHLVLYHWELADTDEPFAYPFVDFPKGLPIRIQRRR-
>CER.Phanera.A.11
MSDSPLTLCSLTTILAIALIIFLFKRKQQ-RLLPPGKMGWPFLGETIGYLKPYSAITVGEFMEQHIARYGKIYKSKLFGEPAIVSADAGLRFILQEGKLFQCSYPRSIGGILGKWSMLVLVGDMHRDMRNISLFLSHPRLRTHLLKEVEKHTLLVLSSWEECVFSAQDEAKKFTFFMANHIMSLDPGNLETEQLKEEYVTFMKGVVSAPILPGFAYRKALKSRSTILKFIEGKMEERVKKVKEGNENLEKDDLLNLVLKHSLSTEQILDLVLSLLFAGHETSSVAIALAIYFLPGCPRAIEQLREEHTEIARAKKQAGEVELTWDDYKKMEFTHCVVETLRLGVVRFLHRKALKDVRYKGYDIPCGWKVLPVIAAVHLDPLLFDQPQLFPWRWQQNSSSRGCPSTSNNFLPFGGGPRLCAGSELAKMEMAVFIHHLILYHWELADTDQAFAYPFVDFPKGLPIRVQRHCF
>CER.Cercis.cerca_Chr6.12
MSDSPLTLCSLTTILAIVLIIFLFKRKQQ-RLLPPGKMGWPFLGETIGYLKPYSAITVGEFMEQHIARYGKIYKSKLFGEPAIVSADAGLRFILQEGKLFQCSYPRSIGGILGKWSMLVLVGDMHRDMRIISLFLSHARLRTHLLKEVEKHTLLVLSSWKECIFSAQDEAKKFTFLMANHIMSMDPGNLETEQLKKEYVTFMKGVVSAPILPGFAYRKALKSRSTILKFIEGKMEERVKKVKEGNKSLEEDDLLNWVLKHSLSTEQILDLILSLLFAGHETSSVAIALAIYFLPGCPRAIQQLREEHIEIARAKKQAGEVELTWDDYKIMEFTHCVVETLRLGVVRFLHRKALKDVRYKGYDIPCGWKVLPVISAVHLDPSLFDQPQHFPWRWQNNSSSRGCPSTSNNFMPFGGGPRLCAGSELAKMEMAVFIHHLILYHWELAETDQAFAYPFVDFPNGLPIRVQRHCF
>CER.Bauhinia.B.13
MSDSHLTLCSLTTILAALLIILLFKRKQQ-RLLPPGKMGWPLLGETIGYLKPYSAITVGEFMEQHIARYGKIYKSKLFGEPAIVSADAGLRFILQEGKLFQCSYPRSIGGILGKWSMLVLVGDMHRDMRTISLFLSHSRLRTHLLKEVEKHTLLVLNSWKQCVFSAQDEAKKFTFLMASHIMSMDPGNLETEQLKKEYVTFMKGVVSAPILPGFAYRKALKSRSTILKFIEGKMEERVKKFKVGNESWEEDDLLNWVLKHSLSTEQILDLILSLLFAGHETSSVAIALTIYFLPGCPRAIEQLREEHLEIARAKRQAGETELTWDDYKRMEFTHCVVETLRLGVVRFLHRKALKDVRYKGYDIPCGWKVLPVIAAVHLDPSLFDQPQHFPWRWQTNNSSRGCPSTGNYFMPFGGGPRLCAGSELAKLEMAVFIHHLILYHWELADTDQAVAYPFVDFPKGLPIKVQRHCF
>CER.Phanera.B.14
MSDSTLTLSPFTTILAIVLIIFLFKRKQQ-RLLPPGKMGWPFLGETIAYLKPYSAITVGEFMEHHIARYGKIYKSNLFGEPAIVSADAGLRFILQEGKLFQCSYPRSIGGILGKWSMLVLVGDMHRDMRIISLFLSHARLRTHLLKEVEKHTLLVLNSWKQCIFSAQDEAKKFTFLMANHIMSMDPGNLETEQLKKEYITFMKGVVSAPILPGFAYRKALKSRSTILKFIEGKMDKRVKKVKEGNESLEEDDLLNWVLKHSLSTEQILDLILSLLFAGHETSSVAIALAIYFLPGCPRAIEQLREEHIEIARAKKQAGETELTWDDYKRMEFTQCVVETLRLGVVRFLHRKALKDVRYKGYDIPCGWKVLPVIAAVHLDPSLFDQPQHFPWRWQNNSSCGGCPSTSNNFMPFGGGPRLCAGSELAKLEMAVFIHHLILYHWELADTDQAFAYPFVDFPKGLPIKVQRHCF
>PAP.Lotus.B.15
MSDSYLTFCFLSSILALTVIIIFMKRKKA-RLLPPGKMGWPFLGETIGYLKPYSATTVGDFMEKHIARYGTIYKSKLFGEPAIVSADAELRFILQEGKLFECSYPRSIGGILGKWSMLVLVGDMHRDMRNISLFLSLARLKTHLLKEVEKHSLLVLGSWKECTFSAQDEAKKFTFLMAKHIMSLDPGNLETEQLKKEYVSFMNGVVSAPLFPGTAYRKALKSRSTILKFIEGKMEERIKRNQNL----------------------------------------------------------------------------------------------------------------------------------------------------------------------------------------------------------------------------------
>PAP.Medicago.B.16
MSNSYLTCSFLSSIFVLSLIFIFIKRKKT-RYLPPGKMGWPFIGETIGYLKPYTATTMGEFMENHIARYGTIYKSNLFGGPAIVSADAELRFILQDGKLFECSYPKSIGGILGKWSMLVLVGDMHREMRNISLFMSYARLKTHFLKDMEKHTLFVLSSWKECTFSAQDEAKKFTFLMAKQIMSLDPGNLETEQLKKEYVCFMKGVVSAPLLPGTAYRKALKSRNNILKFIEGKMEERVKRNQEGKKGMEENDLLNWVLKHSLSTEQILDLILSLLFAGHETSSVAIALAIYFLPSCPQAIQQLREEHREIARSKKKAGEVELTWDDYKRMEFTHCVVETLRLGVVRFLHRKAIKDVHYKGYDIPCGWKVLPVISAVHLDPSNFDQPQHFPWRWQVSSKSGNCASMNNNFMPFGGGPRLCAGLELAKLEMAVFIHHIILYNWDMVDVDQPIVYPFVDFPKGLPIRVQSE--
>PAP.Phaseolus.phavu_Chr03.17
MSDSHLTFCFLSSILALIVITFIFTKRKKPSLLPPGQMGWPLLGETIGYLKTYQALTLGEFMEKHIARYGTIYKSNLFGEPAIVSTDAGLRFIMQEGKLFEASYPKSLGGVLGKWSMLVLVGDMHRDMRNISLFLSYAKIRTHLVKDVDKHVLHVLSSWKHSTLSAQGEARRFTFFMAKHIMSLDPGKLETEQLKTEYVSFMKGIVSAPVLPGTAYRKALKSRSTILKFIEAKMEERAKRVQNGDA-LEEDDLLNWVLTHTLSNEQILDLVLSLLFGGHETSSIAIALVIYFLPSCPRAMQQLREEHVEIVTSKKKTGEVELTWDDYKKMEFTHCVLETLRLGVVRYIHRKALKDVRYKGYDIPCGWKVLPVISAAHLDPELFDQPNQFPWRWQGN------NSKSDNFMPFGGGSRLCAGSELAKVEMAVFIHHLILYNWEVLDGDEPFVYPYVDFPKGLPIKVQSYS-
>PAP.Aeschynomene.B.18
MSDSHLTFCFLSSILALILIFILTTRRKKRRLLPPGKMGWPFIGETIGYLNPYSATTTGEFMEQHIARYGKIYKSKLFGEATIVSADAGLKFIFQEGKLFECSYPRSIGEILGKWSMLVLVGDMHRDMRAISLFLGNARLRTHLMKEVEKHALLVLSSWKDSTFSALEEAKKFTFSMVKNFMSLDPGTPDSERLKKEYVTFMNGVISAPLLPGTAYRKALKSRSNILKFIERKMEETVKGTQEGNESSKMNDLLTWVMMHSLSNEQILDLVLSLLFAGHETSSVAIALAIYFLPGCPRAIQQLKEEHQEMARSKKKTGEVELTWDDYKRMEFTQCVVETLRLGVVRFLHRKALKDVHYKGYDIPSGWKVLPVISAPHLDPSLFDHPQHFPWRWERNGKSGSSPKPNNKFMPFGGGPRLCAGSELAKLEMSVFIHHLVLYNWELADSDHPLAYPFVDFPKGLPIRVQTQ--
>PAP.Medicago.A.19
MSDSDITFYFLSSILSLLFIFFLIKTKQAPNLLPPGRMGWPFIGETIGYLKPYSATTIGKFMEQHIARYGKIYKSNLFGGPTIVSADAGLRFILQEGKLFECSYPSSIGGILGKWSMLVLVGDMHRDMRNISLFLCHARLRTHLLKEVEKHTRLVLSSWKETTFAAQDEAKKFTFLMAEHIMSLQPGKIETENLKKEYVTFMKGVVSAPLFPGTAYWRALKSRCTILKFIEGKMEERMKRMQEGNENSEENDLLNWVLKHSLSTEQILDLILSLLFAGHETSSVSIALAIYFLPGCPQAILQLREEHKEIARAKKQAGETELTWEDYKKMEFTHCVVETLRLGVVRFLHRKALKDVRYKGYDIPCGWKVLPVIAAVHLDPLLFDQPHHFPWRWQNNDGASG---NSNIFLPFGGGPRLCAGSELAKLEMAVFIHHLILYNWELTDNDQAFAYPFVDFPKGLQIRVQAHSL
>PAP.Phaseolus.phavu_Chr02.20
MSDSHLTFYSPSSILALLIFFILIKRKQTPRLLPPGNMGWPFLGETIGYLKPYSATTIGEFMEKHIARYGTIYKSKLFGEPAIVSADAGLRFILQEGKLFECSYPRSIGGILGKWSMLVLVGDMHRDMRVISLFLSHARLRTHLLKEVEKHTLLVLNSWNQCTFSAQDEAKKFTFLMAKHIMSMDPGEIETEQLKKEYVTFMKGVVSAPLLPGTAYRKALKSRSTILKFIEGKMEERVKRIQEGNESLEEDDLLNWVLKHSLSTEQILDLILSLLFAGHETSSVAIALAIYFLPGCPQAMQQLREEHGEIVRAKKQAGEVELTWDDYKRMEFTHCVVETLRLGVVRFLHRKALKDVNYKGYDIPCGWKVLPVIAAVHLDPSLFDQPQHFPWRWQNHGGSGGCPSNNNNFLAFGGGSRLCAGSELAKLEMAVFIHHLIIYHWELAETDEAFAYPFVDFPKGLPIRVQAQSL
>PAP.Aeschynomene.A.21
MSDSHLTFCSLSSILALHLILILFKRKQTPKLLPPGRMGWPFLGETIGYLKPYSATTTGEFMEQHIARYGKIYKSKLFGEPAIVSADAGLRFILQEGKLFECSYPRSIGGILGKWSMLVLVGDMHRDMRVISLFLSHARLRTHLLKEVERHTLLVLNSWVESTFSAQDEAKKFTFLMAKHIMSLDPGNLETEQLKKEYVTFMKGVVSAPLLPGTAYRKALKSRSTILKFIEGKMNERLRRIQEGNDNLEDDDLLGWVLKHSLSTEQILDLILSLLFAGHETSSVAIALAIYFLPTCPRAIEQLREEHREIARAKKQAGEVELTWDDYKRMEFTHCVVETLRLGVVRFLHRKALKDVRYKGYDIPCGWKVLPVIAAVHLDPSLFDQPQHFPWRWQNNGGGGGCGSTNTTFLPFGGGPRLCAGSELAKLEMAVFIHHLILYHWDLADSDQPFAYPFVDFPKGLPITVQTHSL
>OUT.Arabidopsis.O.22
-----LPLLLLPSLLSLLLFLILLKRRNRTRFLPPGKSGWPFLGETIGYLKPYTATTLGDFMQQHVSKYGKIYRSNLFGEPTIVSADAGLRFILQEGRLFECSYPRSIGGILGKWSMLVLVGDMHRDMRSISLFLSHARLRTILLKDVERHTLFVLDSWQQSIFSAQDEAKKFTFLMAKHIMSMDPGEEETEQLKKEYVTFMKGVVSAPLLPGTAYHKALQSRATILKFIERKMEERKLDIKEEDQEEEEVDLLGWVLKHSLSTEQILDLILSLLFAGHETSSVAIALAIFFLQACPKAVEELREEHLEIARAKKELGESELNWDDYKKMDFTQCVIETLRLGVVRFLHRKALKDVRYKGYDIPSGWKVLPVISAVHLDNSRYDQPNLFPWRWQQQNNGASSSGSGNNYMPFGGGPRLCAGSELAKLEMAVFIHHLVLFNWELAEDDKPFAFPFVDFPNGLPIRVSR---
>OUT.Prunus.O.23
-SDSEVILCLLPSVLALFLFLILIRRKQQTRLLPPGNMGWPFLGETLGYLKPYSATCTGQFMEQHISRYGKIYKSNLFGEPTIVSADAGLRFILQEGRLFECSYPRSIGGILGKWSMLVLVGDMHRDMRMISLFLSHARLRTHLMREVEKHTLLVLGSWKESVFSAQDEAKKFTFLMAKHIMSLDPGKPETEQLKKLYVTFMKGVVSAPVLPGTAYRKALQSRSTILKFIESKMEGRL---KEGKENIDEDDLLGWVLKHSLSKEQILDLILSLLFAGHETSSVAIALAIYFLPGCPNAIQQLREEHTEIAKAKKQAGETELNWDDYKKMEFTQCVIETLRLGVVRFLHRKALKDVRYKGYDIPCGWKVLPVIAAVHLDPLLFDQPQHFPWRWQQNNNSGASSSSSSNFMPFGGGPRLCAGSELAKLEMAVFIHHLVLFHWDLEDLDQPFAFPFVDFQNGLPITARRHQ-
>OUT.Vitis.O.24
MSDLEFFLLLLASISVPLVILNLIKRKQS-GLLPPGNTGWPFLGETIGYLKPYSATSIGDFMEQHISRFGEIYKSNLFGEPTIVSADSGLRFILQEGKLFECSYPRSIGGILGKWSMLVLVGDMHRDMRTISLFLSHGRLRTHLLPEVVKHTLLVLSSWKECTFSAQDEAKKFTFLMAKHIMSLDPGKPETEQLKKEYVTFMKGVVSAPLFPGTAYRKALQSRSTILKFIELKMEERIQKLRGGGENMEDDDLLGWVLKHSLSTEQILDLVLSLLFAGHETSSVAIALAIYFLEGCPNAVQQLREEHLEISRAKKQSGELELSWEDYKKMEFTQCVIETLRLGVVRFLHRKALKDVRYKGYDIPCGWKVLPVIAAVHLDPSLFDQPQHFPWRWQNNGNRGNSTSWNQNFMPFGGGPRLCAGSELAKLEMAVFIHHLVLYNWELVDKDQAFAFPFVDFPKGLPIKVRHHN-
>OUT.Quillaja.O1.25
MSDSQLILYSITSIIVLLIIFFLIKRRQ-PKLLPPGKMGWPFLGETLGYLKPYPATTIGEFMQEHIERYGNIYKSNLFGEPTIVSADAGLRFILQEGKLFECSYPRSIGGILGKWSMLVLVGDMHRDMRVISLFLSHARLRTHLFREVEKHTLLVLNSWKESSFSAQDEAKRFTFLMAKHIMSMDPGKLETEQLKKEYVTFMKGVISAPLFPGTPYRRALKSRSTILKFIEGKMVERVQKMKEGNESFGEEDLLNWVLKHTLTTEQILDLMLSLLFAGHETSSVAIALAIYFLPGCPRAIQELKEEHIEIARAKKKSGEIELTWDDYKKMEFTQCVIETLRLGVVRFLHRKAIKDVHFQGYDIPCGWKVLPVIAAVHLDPSLFDEPHHFPWRWQTNGSRGPSSSCNNIFMAFGGGPRLCSGSELAKLEMAVFIHHLILFQWEISDADQAFAHPYLEFPKGLPIRVQRHSL
>OUT.Quillaja.O2.26
MSDSELILFSISSITAFLLIFIFIKTKQYSNFLPPGNMGWPFLGETLGYLKPYSATTLGKFMQEHIERYGKIYKSNLFGEPTIVSADPGLRFILQEGKFFECSYPRSIGGILGKWSMLVLVGDMHRDMRVISLFLSHARLRTHLFSEVEKHTLLVLNSWKESTFSAQDEAKKFTFLMAKHIMSMDPGKHETEQLKKEYVTFMKGVISPPLLPGTAYRRALKSRSSILKFIECKMEERMRKMIEGNENFGEEDLLNWVLKHSLTTEQILDLILSLLFAGHETSSVAIALAIYFLPGCPLAIQELQDEHIEIARAKKKSGEIELTWDDYKRMEFTQCVIETLRLGVVRFLHRKAIKDVHFQGYDIPCGWKVLPVIAAGHLDPLRFDQPQHFPWRWQTNGSRGPCASVDNNFMPFGGGPRLCSGSELAKLEMAIFIHHLILFHWEIADADQAFAHPYVEFPKGLPIRVQRHSL
