# Supplementary material for: Legume genome structures and histories inferred from Cercis canadensis and Chamaecrista fasciculata genomes
Source: Plant J. 2026 Jun 10;126(5):e70981. doi: 10.1111/tpj.70981 (PMC13252982; doi:10.1111/tpj.70981)
Supplement: Supplementary file 8 — Data S8. Manuscript supplement; Compressed directory of aligned sequences from 36 gene families with members deriving from syntenic blocks from selected species. [file TPJ-126-0-s004.gz › S8_wgd_block_tree/40_wgd_aln_fas/Legume.fam3.02579]

>PAP.Lotus.B.1
MESSGNERVTIREVCAGSSMATAEVEAKLDEGIQEAESALRDGLSLNFEEARALLGKLEYQRGVEGALRVFDGIDLQAAIQRLQPSLSEKPTIKRGPTRTESPSSVSQHGASLVLEAIYLKAKSLQKLGKFTEAANECKHVVDAVEKIFYQGISDTQVDSKLQEIVSRAVELLPELWKQAGCHPEAIAAYRHALLSQWLDECFARIQKEFAVFLLYSGVEASPPSLAVQTDGSYVPKLEEAMLLLMILLRKFSLGKITWDPSIMDHLTFALSVCDQTTTLAKQLEELMPGVYHRIDRWSLALCHSGAGQKSALDLLRKSLHKHERPDDLTSLLSAARICSEDPHLAAEGAGYAQRAIDNAEGLDEHLKGVTLRMQGLCLGKQAKVASSDFERSMLQSKSLQSLEDAVRLEPNSDLIFELAIQYAEHRLTAALRYAKQYFDKTGGSKLEGWRLLALVLSAQKRFLEAEVVTDAALDETSKWEQGPLFRLKAKLKTSQLRPMDAIDLYRHLLALVQAQKKSFGHLRPSSQVENDKIHEFDVWHGLALYASLSHWKDAEICLQKARELKEYSAETVHTEGVMFDSRGQLEEALVAAVAVLLEPNYVPSKILVGSLMLKLGSKALPVARSLLSDALRIEPTRMAWYYLGLTHKADGRVGDAADCFQAAYMLEESEPIEDFIC--
>PAP.Medicago.B.2
------ESSSGREFCAGTSMDTAEVEAKLDQGIQDAETALRDGLSLTSEEAQALLGKLEYQRGVEGALRVFDGIDLKAAIQRLQPSFLEKPPVKKGPSRAESPSSVTQHAASMVLEAIYLKAKSLQKLGKFDEAANECKQVLDAVEKVFSQGISDTQVDSRLQEIVSCAVELLPELWKQAGCYDEAITAYRNALLSQWLDDCCARIQKAFAVFLLYSGVEASPRSFSVQIEGSYVPKLEEAILLLMIVLRKFSLGKIKYDPSVMEHLTFALSACGETSILAKQFEEMLPGVYHRIDRWSLALCLSGAGQKSALNLLRKSLHKHERPDDLLALLLAARICSEDPHLAAEGAGYAQRAIDKAQGLNEHLEGVGLRMLGLCLGKQAKVASSDFERSMLQSKALQSLEEAVRLEQNFDLIFELAIQYAEHRLAVALRYAKQFFDKTGGSKLKGWRLLSLVLSAQKRFTEAEVVTDAAIDETSKWEQGPLFRIKAKLKIAELRPMDAIEIYRYLLALVQAQKKSVGTQRLSSQDEEDQINEFDVWHGLALYASLSHWKDAEICLQKARELKEYSAATMQTEGIVFEGCGQSGKGLAAAIAILVEPNHVPSKILMGSLMLKSGSKASPVSRSLLSDALRIEPTRNAWYHLGLTHKEDGRMGDAADCFQAASMLEESDPIESFSCML
>PAP.Phaseolus.phavu_Chr03.3
MEFEKNGSVTIREICGGSCMKVTELEAKLDAGVEEAEATLRNGLSISSEEAKALLGKLEYQRGVENAFRVFDGIDLQPIIQQLQTSLSDKTPAK----------------NTLTFEAIYLKAKCLQKLNKCTEAIDGCKSVLDAVEKTYSQGKVDTQGDNKLQEIVSHVVELLPELWKETGCYDEALSAYRNALLGQWLDEFCARIQKALAVFLLYSEVEASPPN---KTDGSYVPKMEEAVLLLLIILRNFVLGKIKWDPSIMEHLVFTLSTCGETSILAKQFEELTPGTYQRIDRWFLALCNSGAGENTALNLLRMSLHKHERPDDLIALLLAARICSEDPHLGAEGAGYAQRAVNNAQGLDGHLKGVGLRMLGLCQGIQATVSSSDHERSELQSEALKSLEKAIRLEQNADLIFELAIQYAMHRLSVALSCAKQFFDKTGGSTLKGWRLLALVLSAQKRFTEAEVVIDAALDETAKWEQGPLLRLKAKLKNSQLRPMDAIEIYRYVLALVQAQKKSPGPPKQGSQVDDAKINELEVWHGLALYANLSHWKDAEICLQKARELKEYSPATTHTEAIMFEGRGENLEALTATLAVLFEPNYVPSKILMASLILKIGFSAASVARCLLCDALRIEPTRMAWYYLGLTHKADGRITDAADCFQAASLLEESDPIETFSSM-
>PAP.Aeschynomene.B.4
MESGESERISVREVCAGSCMKTTEVEAKLDEGIQEAEAALREGLSLNFEEARALLGKLEYQRGVEGALRVFDGIDLQTAIQRLQPSLSEK-PAKKGPSRTESPSSVSQHAASLVLEAIFLKSKSLQKLGKFNEAANECKRVLDAVEKIFYQGIPDVQVDNKLQEIVSHAVELLPELWKQAGCYNEAISAYRHALLSQWLDDCCARIQKSFAVFLLYSGVEASPPSLAVQTEGSYVPKLEEVVLLLMILLRKFCLGKTKWDPSVMEHLTFALSVCGQTSVLSKQFEELIPGVYHRIDRWSLAMCLSASGQKIALSLLRKSLHRHERPNDITSLLLAARICSEDPHLAAEGVGYAQRALANAQGLDEHLKGVALRMLGLCLGKQAKVASSDYERSHLQANALKSLEEAVRLEQKSDLILELAVQYAEHRLTAALRYAKQFFDETGGSVLKGWRLLALVLSAQKRFTEAEVVTDAALDETAKWEQGPLLRLKAKLKISQSRPMDAIETYRYLLALVQAQRKSFGPNRIGSQVVDDKVDEFDVWHG-----------------------------------IMFDGRGQSIEALAAAAAVLTESNHVPSKVLMGATMLKMGAKALPAARSLLSDALRIEPTRMAWYHLGLMHKSDGRIADAADCFQAASMLEESDPIESFSNIL
>PAP.Lotus.A.5
MESSEYESVSIREVHAGSSMAASEVEAKLDEGIQEAESALREGLSLNFEEARALLGKLEYQRGVEGALRVFDGIDLQAAIQRLQPSFSEKSPVKKGRTRTESPSSVSQHAASLVLEAIYLKAKSLQKLGKFSEAANDCKRILDAVEKIFYQGIPDIQVDNKLQEIVSHAVELLPELLKLAGCYDEAISAYRRALLSQWLDDCCARIQKSFVVFLLYSGVEASPPSLAVQVEGSYVPKLEEAILLLMILIRKFCLGKTKWDPSVMEHLTFALSVCNQTSILAKNFEELMPGVYHRIDRWSLALCHSGAGQDSALNLLRKSLHKHERPNDLTSLLLAARICSEHPHLAAEGVDHAQRAISNAQGLNEHLKGVGLRMLGLCLGKQAMVASSDFERSCLQSKALESLEEAIRLERNSDLIFELAVQYAKHRLTAALRSARHFFNETGGSILKAWILLVLILSAQQKFMEAEVVTDAALDQTARWEQGPLLMLKAKLKISQSRTMDAIETYRYLLALVQAQKKSFGPFRTCSKVDDDKVNEFEVWHGLALYASLSHWKDAEICLQKAKDLKENSAAIMHTEGVLFEGRGQNQEALSAAIAILLEPNYVPSKILMGSLVQKLGSEALPAARSLLSDALRIEPTRMAWYHLGLVHKNDGRMGDAADCFQAAYMLEESDPIESFSSI-
>PAP.Medicago.A.6
-ESSEHERFSVREVHAGSRMAASEVEAKLDEGIQEAESALREGLSLNFEEARALLGKLEYQRGVEGALRVFDGIDLHAAIQRLQPSFSEKSPVKKGRTRTESPSSVSQHAATLVLEAIYLKAKSQQKLGKFAEAANDCKRILDAVEKIFYQGIPDFQVDGKLQEIVSHAVELLPELWKQGGCYDEAISAYRRALLSQWLDDCCSRIQKSFVVFLLYSGVEASPPSLAVQVDGSYVPKLEEAILLLMILIRKFGHGKIKWDPSIMEHLTFALSVCSQTSVLAMQFEDLMPGVYHRIDRWSLALCHCAAGQVSALNLLRKSLHKHERPDDLTSLLLAAKICSENTCLAGEGVGHAQRAIKNAHGPNEHLKGVALRMLGLCLGKQAKVASSDFERSRFQSKALESLEEGTRLEKNSDLIFELAVQYAEHRLTSALRSARHFFNETGGSVVKAWILLALILSAQQRFPEAEVVTDAALDQTVRWEQGPLLKLKAKLKISQSKPMDAIETYRYLLALVQAQRKSFGSFQISSKVEDDKVNEFDIWHGLALYASLSRWKDAEICLQKARELKEYSVEILRTEGILFEGHGQNQEALNAAIAILLEPNHVPSKILMSALIHKIGSKALPAARSMLSDALRIEPTPMAWYYLGLIHKHDGRMGDAADCFQAASMLEEFDPIESFSTIL
>PAP.Phaseolus.phavu_Chr02.7
MESTEHGSVSVREFHAGSRMVASEVEAKLDQGIQEAEDSLKEGLSLNFEEARALLGKLEYQRGVEGALRVFDGIDLQAAIQRLQSSFSEKTPVKKGRAPTES-VSVSQHAASLVLEAIYLKAKSLQKLGKFTEAANNCKHILDAVEKIFYLGITDIQVDNKLQEIVSHAVELLPELWKQAGCYDEAISAYRRALLSKWLDDYCARIQKSFVIILLYSGVEASPPSLAVQVEGSYVPKLEEAILLLMILLRKFSLGKMKWDPSVMEHLTFALSICTQTSILAKQLEELMPGVYHRIDCWSLALCYSGAGQECALSLLRKSLHKHERPNDLTSLLLAARICSEDSHFAAEGVNYALRAVNNAHDQKEHLKGVALRMLGLCLGKQAKVSSSDSERSHLQSKALESLVAAIKLEPNCDLIFELAVHYAQHRLSAALRSARHFFNQTGGSVLKAWRLLALILSAQQRFSEAEVVIDAALDQTARWEQGPLLRLKAKLKISQSRPMDAIETYRYLLALVQAQKKSFGSFQISSKVLDDKINEFDIWHGLALYGSLSHWKDAEICLQKGRELKKYSAALMHTQGVLFEGRGQYEDALLATIGVLIEPNHVPCKILMGSMIQKIGPKYLAAARSSMSDAIRIEPTRMAWHYLGLLNKKDGRISDAADCFQAASMLEESDPIESFSSIL
>CAE.Acacia.B.8
MEFSEHESVTVREVCAGSCTGTSEVEARLDEGIQEAESSLREGLSLNFEEARALLGKLEYQRGVEGALRVFDGIDLQAAIQRLQPSLPEKPFTKKGRNRSEPPPSVSQHAASLVLEAIYLKARSLQTLGRLTEAANECKSVLDAVEKIFYQGIPDIQVDNRLQEIVSHAVELLPELWTQAGCYQEAISAYRRALLSHWLDDCCARIQKNFVVFLLYSGVEASPPSFGVQIDGSYVPKLEEAILLLMILIRKFCIGKAKWDPSVMEHLTFALSVCGQTSVLSKSLEELMPGVYSRIDRWYLALCYRGAGLKSALNLLRRTLENHARPDEVMSLLLAARICSEDPQLAPEGVGYAQRAITSAQGPDEHLKGVGLRMLGLCLGRQAKAASSDSERSHLQSKALKSLEEAARLEPKSDLTLELAVKYAEHRLTTALCYAKKFFDETGGSVLKSWRMLALVLSAQQRFSEAEVVIDAALDQTTKWEQGPLLRLKAKLKIFQSQHTDAIETYRYLLALVQAQKKSFGSLFTNSQVDDGKVNEFEIWHGLALYASLSHWRDAEICLQKAKVSKPYSAALMHTKGVIFEGREEDRAALGAFFAFMLDPSYVPSKILLGSLMVKLGSKGLPVARGLLSEALRIDPTHKAWYYMGMVHKKDGRMSDAADCFQAASMLEESDPIESFSSVL
>CAE.Senna.sento_Chr06.9
MEFCEREIMSVREVCAGSCMQTTEVEAKLDEGIQEAESSLREGLSLNFEEARALLGKLEYQRGVEGALRVFDGIDLQAAIQRLQPFISEKPSIKKG----------------LVLEAIYLKARSLQTLGRLTEAANECKSVLDAVEKIFYQGIPDIQVDNKLQEIVSHAVELLPELWTQAGCYHEAISAYRRALISQWLDDCCARIQKSFVIFLLYSGVEASPPSLAVQIDGSYVPKLEEAILLLIILLRKFCLGKTKWDPSVMEHLTFALSVCGQTSVLAKQLEELIPGVYNRIDRRYLALCHGGAGLNSALNLLRKSLHKHERPDDLMTLLLAARICSDDSQLAAEGVGYAQRAIANAQGPNEHLKGVGLRMLGLCLGKQAKVASSDFERSHLQSKALKSLEEAARLEQKSDLLFELAVQYAEDRLTAALHYAKKFFDETGGSILKGWAMLALVLSAQQRFSEAEVVTDAALDETTKWEQGPLLRLKAKLKISQSQPMDAIETYRYLLALVQAQRKSFGHLITSSQVDDGKVNEFEIWHGLALYASLSHWKDAEICLQKAKESKRYSAASMHTEGVIFEGREEDQAALGALFAFILDPSYVPSKILAGALMLKLGSKGLPVARSLLSDALRIDPTRKAWYYLGMVHKDDGRLGDAADCFQAASMLEESDPVESFSTVL
>CAE.Chamaecrista.chafa_Chr6.10
MEFSEYESMSVRELSAGSCVRATELEVKLDEGIQEAESSLREGLSLNFEEARALLGKLEYQRGVEGAFRVFDGIDLQAAIQRLQLSLSEKPPTKKGRSRTEPPSSVSQHAASLVLEAIYLKARSLQTLGRLTEAANECKSVLDAVERIFYQGIPDIQVDSKLQEIVSHAVELLPELWTQAGCYHEAISAYRRALLSHWLDDCCARIEKSFVVFLLYSGVDASPPSLAVQIDGSYVPKLEEAILLLMILIRKFCLGKTKWDPLVMEHLTFALSICGQTSVLAKQLEELLPGVYNRVDRWSLALCHSGAGQKSALNLLRKSLHKHERPDDLKSLLFAARICSEDPQLATEGVGYAQRAITNAQGPNEHLKGVGLRMLGFCLGKQAKVASSDFERSHLQSRALDSLEEAAGLEQKSDLIFELAVQYAENRLKSALHYARKYFDETGGSILKSWRMLALVLSSQQRFAEAEVVTDAALEQTTKWEQGPLLRLKAKLKISQSQPMDAIETYRYLLALVQAQRKSFGHLITSSQVEDSKINEFEIWHGLALYASLSHWKDAEICLHKAKESKRYSAASRHTEGVISEGRGEDRAALGAFFAFVLDASYVPSKILESALMLKLGSKGLPVARSLLSDALRIDPTCKAWYYLGMVHKYDGRMSDAADCFQAASMLEESDPVESFSTVL
>CER.Bauhinia.A.11
-ESSEQEDASVREVRAGSSINTEEVEAKLDQGIEEAEASLREGLSLNSEDARALLGKLEYLRGVEGALHVFEGIDLQAAIQRLQSTLSEKPSAKKGRPQGESAPSASQHAASLVLEAIYLKAKSLQKLGKFTEAANECESVLDAVEKVFSQGILDVQVDNKLQEIVSRAVELLPELWKRAGSYDEAISAYRRALFSQWLDDCCARIQKGFVVFLLYSGVEAGAPSLAVQIEGSYVPKLEEAILLLMIVVRKFCLGKTKWDPSVMEHLNFALSICNQTCVLAKQLEELMPGVYHRIDRWSLALCHSGAGQKSAMNLLRKSLHKHERPDDVVSLLLAARICSEDPYLAAEGVVYAERAISNCQGLHEHLKGVSLRMLGLCLGKQAKVASSDFERSNLQSKALKSLEEAIRLEYNPDLIFELAVQYAEHRLTTALRCAKQFFDETGGSILKGWRLLALILSAQQRFSEAEVVTDAALDETAKWEQGPLLRLKAKLKISQSRAMDAIETFRYLLALVQAQRKSFGPLKNTSLVEDDRVSEFDVWHGLALYASLSHWKDAEVCLQKARELKQYSAAALHTEGIMAEGRGQYHEAVAAYIAALVEPSYVPSRNSLGALLLQTGSQALPVARSLLCDALRIDPTRLAWYHLGRVHKDDGRIGDAADCFQAASMLEESDPIEGFSTLL
>CER.Phanera.A.12
MESSEQEDTSVREVCAGSCMKTAEVEAKLDEGILEAEASLQEGLSLNSEEARALLGKLEYLRGVEGALRVFEGIDLQAAIQRLQPTLSEKPSNKKGRTQSESPPSVSQHAASLVLEAIYLKAKSLQKLGKFTEAAHQCKSVLDSVEKIFCQGIPDVQVDNKLQDIVSHAVELLPELSKQAGSYDEAVSAYRRALLSQWLDDCCARIQKGFVVFLLYSGVEASAPSLAVQIEGSYVPKLEEAILLLMILIRKFCLGKTKWDPSVMEHLNFALSICSQTCVLAKQLEELMPGVYHRIDRWSLALCHSGAGQKSALNLLRKSLHKHERPDDLMSLLLAARICSEDPYLAAEGVGYAERAINNCQGLHEHLKGVGIRMLGLCLGKQAKVASFDFERSNLQSKALKSLEEAIRLEQNPDLIFELAVQYAEHRLTASLRYAKQFFDETGGSILKGWRLLALVLSAQQRFSEAEVVTDAALDETAKWEQGPLLRLKAKLKISQSRPMEAIETFRYLLALVQAQRKSFGPLRNTSQVEDDKVNEFDVWHGLALYASLSHWKDAEICLQKARELKQYSAAALHTEGVVAEGRGQHQEAVAAYIAALFEHSHVSTKNSLGALLSRRGSQGLPVARSLLCDALRIDPTRMAWYFLGMVHKDDGRIGDAADCFQAASMLEESDPIESFSTIL
>CER.Bauhinia.B.13
MESGEQEDTSARQVCAGTCMKTSEVEARLDEGILEAEASLREGLSLNFEEARALLGKLEYQRGVEGALRVFEGIDLQAAIQRLQASLSEKPFNKKGRTRSESPSSVSQHAASLVLEAIYLKAKSLQKLRKLIEAAHECQSVLDAVEKIFYRGIPDVQVDNKLQEIVSHAVELLPELWKQAGSYHEAMTAYRRALLSQWLDDCCARIQKGFVVFLLYSGVEASAPSLAVQIEGSYVPKLEEAILLLMILLRKFCLGKTKWDPSVMEHLNFALSICSQTSVIAKQLEELLPGVYHRIDRWSLALCHSAAGQKSALNLLRKSLHKHERPDDLMSLLLAARICSEDPYLAAEGVGYAERAISNCQGLHEHLKGVGLRMLGLCLEKQAKVASSDFVRSNLQSKALKSLEEAIRLEQNADLIFELAFQYAEHRLTAALRYAKHFFNKTGSSILKSWRLLALILSAQQRFSEAEVVTDAALDETAKWEQGPLLRLKAKLRISQSRPMDAIETFRYLLALVQAQRKSFGPLRNTSQVDDDKVSEFDVWHGLALYASLSHWKDAEICLQKAREFKQYPVAALHTEGVMAERQGQKQEAVAAYMAALLEPSYVPNKNSLGASLLKMGSQAMPVARSLLCDALRIDPTRMAWFYLGMVHKDDGRIGDAADCFQAASMLEESDPIESFSTIL
>CER.Phanera.B.14
MESSEQEDTSARQVYAGTCMQTAEVEAKLDEGILEAEASLREGLSLNFEEARALLGKLEYQRGVEGALRVFEGIDLPAAIQRLQPSLSEKPSNKKGRTRSELPPSASQHAASLVLEAIYLKAKSLQKLRKLTEAAHECQSVLDAVEKIFYQGIPDVEVDNKLQEIVSHAVELLPELWKQGGSYHEAISAYRRALLSQWLDDCCARIQKGFVVFLLYSGVEASAPSLAVQIEGSYVPKLEEAILLMMILIRKFCLGKTKWDPSVLEHLNFALSICNQTCVLAKQLEELMPGVYHRIDRWSLALCHCGAGQKSALNLLRKSLHKHERPDDLVSLLLAARICSEDPYLAAEGVAYAERAISNCQGLDKHLKGVGLRLLGLCLGKQAKVASYDFERSNLQSKALKSLEEAIQLEQNSDLIFELAVQYAEHRLTAALRYAKQFFHETGGSILKGWRLLALVLSAQQRFSEAEVVTDAALDETAKWEQGPLLKLKAKLKISQSRPMDAIETFRYLLALVQAQRKSFGPVRNISQVDDDKVSEFDVWHGLALYASLSHWKDAEICLQKARELKQYSVAALHTEGVMAEGRGQKQEALAAYIAVLLEPRYVPNKNSLGALLLKMGSQALPVARSLLCDALRIDPTRMAWYSLGMIHKDDGRMGDAADCFQAASMLEESDPIECFSTVL
>CER.Cercis.cerca_Chr6.15
MESSEHEDTSVREVCAGTYMKTAEVEAKLDEGILEAEASLREGLSLNFEEARALLGKLEYQRGVEGALRVFEGIDLQAAIQRLQPSLSEKPSNKKGRTRSESPPSVSQHAASLVLEAIYLKAKSLQKLGKLTEAAHECKSVLDAVEKIFYQGIPDIQVDNKLQEIVSHAVELLPELWKQSSCYHEAMSAYRRALLSQWLDDCCARIQKGFVVFLLYSGVEASAPSLAVQIDGSYVPKLEEAILLLMILMRKFCLGKTKWDPSVMEHLNFALSICGQTCVLAKQLEELMPGVYHRIDRWSLALCHSGAGQKSALNLLRKSLHKHERPDDLMPLLLAARICSEDPYLAAEGVGYAERAISNCQGLHEHLKGVGLRMLGLCLGKQAKVASSDFERSNLQSKALKSLEEAIGLEQNSDLIFELAVQYAEHRLTAALRYAKQFFDETGGSILKGWRLLALVLSAQQRFSEAEVVTDAALDETAKWEQGPLLRLKAKLKISQSRPMDAIETFRYLLALVQAQRKSFGPLRNTSQVEDDKVSEFDVWHGLALYASLSHWKDAEICLQKARELKQYSVAALHTEGVMAEGRGHNQEAIAAYIAVLLEPSYVPNKNLLGALLLKMGSQALPVARSLLCDALRIDPTRMAWYYLGMVHKDDGRIGDAADCFQAASMLEESDPIESFSTIL
>CAE.Chamaecrista.chafa_Chr1.16
MGVNNNGSTSVREFYAGIRMSTSEVEAKLDQGIEEAESALKEGLSITSEEARTLLGKLEYQRGLAGALRVFDGIDLQAAIQQLQSLVSDRSSAKKARPRAESPTKVSRHAASLMLESIYIKAKTLRKQGKISEATTECKNALDGIEKTFSQGVSDIQLDTSLQEVVSDIVGLLPELTKQASSLQEALSAYRHALLSEWFDDGCARIQKGLAVFLIHSGLETSPPSVSGQAEGTYVPKLEEAILLLMLAVKKLCVDKTKWDPSVMDHLTFALSICGQTSVLAKQLEELMPGLYHRIDRWLLALCLSGAGQKGALDILRKSLHKHERPDDIMSLLLASRICSEDPHVAAEGVGYAQRAVKNSKGIDEHLKGASLRLLGLCLGKQAKFASSDFQRSNLQSRALKSLEGAMSLEPNSDLIFELGVQYAEHRLTTSLRYAKQFFDETGGSVLKGWRLLALVLSAQQRFAEAEVVTNAALDETAKWEQGPLLRLKAKLKISQSQPMDAIETYRYLLALIQAQRNSFGPLKISTQVQDD-VNEFDVWHGLALYASLSHWKDAEVCLQKARELKQYSAETMHTEGVMSDGRGELREALAATVALLIQ-QHVPSKILMSILMLKVDSKALPVARSLLSDALRVEPTRKAWYYLGKVHKDDGRIGDAADCFQAASMLEESDPIEGFSTIL
>CAE.Senna.sento_Chr11.17
---GENETSSVREFYAGIRMSTAEVEAKLDQGIKEAESALQEGLSITSEEARTLLGKLEYQRGLASALRVLDGIDIQTSIQQLQSLVSEKSSAKKGRPRAESPTSVSRHAASLMLESIYFKAKTLRKQGKLTEATTECKSVLEGIEKTFSQGVSDIQLDSKLQEVVSDIVGLLPELTKQGSSYQEALSAYRRALLSQWFDDGCARIQKGLAVFLLYSGSEFTPPSSSGQAEGSYAPKLEEAILLLMLAVKKLCVDKTKWDPSVMEHLSFALSICGQTCVLAKQLEELMPGLYHRIDRWYLALCLSGAGQKGALDLLRKSLHKHERPDDLTSLLLAARICSEDPYFAGEGVGYAERAVKKSKGIDEHLRGVSLRMLGLCLGKQAKVAPSDFQRSNLQSKALKSLEGALGLEPNADLIFELGVQYAEHRLTTSLRYAKQFFDETGGSILKGWRLLALVLSAQKRYVEAEVVINAALDETAKWEQGPLLRLKAKLKISQSKPMDAIETYRYLLALIQAQRNSFGPLKINTQVKDD-VNEFDVWHGLALYASLSHWKDAEVCLQKAGELKEYSAEIVHTEGVMYDGRGEQPEAIAATLALLLEPYYIPSKILMGTLMLKMDSKTLPVARSLLSDALRLEPTRKAWYYLGKVHKDDGRIGDAADCFQAASMLEESDPIEGFSTIL
>CAE.Acacia.A.18
---SENENSSGREFNAGNRMNAAEVEDKLDQGVEAAESALKDGLSITSEEARVLIGKLEYQRGYASALHVFDGVHLQAALQQLQSLVSDKSLVKKARPRAESPTSIPRHAASLMLESIYLKAKTLRKQGKISEATAECKTVHEGIEKAFSQGVSDIQLDNTLQEVVSDIVGLLPELKKQAGNYQEALSAYRRALLRQWFDDGCARVQKGLAMLLLYGGFEASPPKATDQHEGFYVPKMEEAILLLMLAVRRLCIDKSKWDPSVMEHLTFALSACGQTSVLAKQLEELMPGLYHRINRWLLALCLQEGGQESALDLLRKSLHKHEKPNDIKSLLVAARICSEKPCLAAEGVGYAQRAINNAKGINKNLKGVGLRMLGLCLGKQAKVASSDFQRSNLQSKALKSLEGAMEFEHNSDLIFELGVHYAEHRLTTALHFAKQYFDETGGSILKGWRLIALILSAQQRLTDAEEMINHALDETAIWEQGPLLRLKAKLKIFQSQPKHAIETYQDILTLIQAQKNSYGPMKINTQVQDD-VKEIDVWHGLALYASLCRWEDAEVCLQKAREFKEYSAETVHIEGLLCEGRRQKQEAISAITGLLFEPRYVPSKIQMGVLLLKMNSKSLPLARSLLSDALRLEPTRMAWFHLGKVHKYDGRIGDAADCFQAASMLEESDPLESFSTLL
>DET.Sindora.A.19
----E---NEDREFCAGSCMKTVEVEAKLDGGIPEAESALREGLSLNSEEARALLGKLEYQRGFESAFRVFGGIDLQAAIQRLQSSISERPTAKKGRTRTESPPSVTQHGACLVLEAIYLKAKSLQKLGKLTEAANECKSVLDAVEKIFSPGIPDLQVDHKLQEIVSHAVELLPELWKQAGCHIEAMSAYRRALLSQWIDDCCARIQKNFAVFLLYSGVDISPPSLAVQAEDSYVPKMEEAVLLLMIVMRKFNLGKIKWDPSVMEHLTFALSICGQTSVLAKQLEELMPGVYHRIDRWSMALCQSGAGQKSALDLLRKSLHKIERPNDLPSLLLAAKICSEDPYLAAEGVGYAQRAVTNAQGPDEHLKGVGFRVLGLCLGKQAKVALSDFQRSNLQSQSLKSLEAAIGLEQNSDLLFELAVQYAEHRLTTALRYAKKFFDDTGGSASKGWRLLALVLFAQQRFSEAEMVTDAALDETAKWEQGPLLRMKAKMKISQSRAMEAIETYRCLLALIQAQRKSFGPLKTSSVVEDDNVDEFDVWHGLAIYASLSHWKDAEICLQKARELKHYSAATIHTEGVMFEGRGQLQKAITSVIAFLLDPSYVPSKILIGSLMLGVGAQALPVARSLLSDALRTDPTRKAWFYLGMVHKEDGRIGDAADCFQAASMLEESDPIESFSSIL
>DET.Sindora.B.20
MESSENEEITVRQVSAGSSMKTTEVEAKLDEGIQEAESSLREGLSLNFEEARALLGKLEYQRGVESAFRVFEGIDLQAAIQRLQPSLAEKPSLKKGHPRSESPSSASQHAASLVLEAIFLKSKSLQKLGRLTEAANECKSVLDAVEKIFYQGIPVIQVDNKLQEIVSHAVELLPELWKQAGCYSEALSAYRRALHSPWLDDCCARIQKGFVVFLLYSGVEASPPSLAVQIDGSYVPKLEEAILLLMILVRKCCLGKIKWDPSVMEHLTFALSVCGQTSVLAKQLEELLPGVYHRVERWSLALCHSGAGQKGALNLLRKSLHKHERPDDLSSLLLAAKICSTDPYLAAEGVEYAQRAINNAHSLDEHLKGVGLRMLGLCLGKQAKVASSDYHRSCLQSQALKSLEGAIGSEQNSDLIFELAVQYAEQRLTTALHYAKKFFDETGGSISKGWRLLALVLSAQQRFLEAEVVTDAALDETSKWEQGPLLRLKAKLKIFQSRPMDAIETYRYLLALVQAQRKSFGPLRTSSQVEDDKVSEFDIWHGLALYASLSYWKDAEICLQKARELNQYSAATLHTEGIMFEGRGQFQEAFTAGTAFLLEPSYGPSKLLIGSLMLKMGSKALPVARSLLSDALRIDPTRMAWYYLGKVHRDDGRIGDAADCFQAASMLEESDPIESFSSI-
>OUT.Vitis.O.21
--SESAEEVPVRELCVGTCVKTDEFEAKLDEGIEEAESSLRETFSLSSEDARALLGKLEYQRGMEGVLRVFEGMDFQAAIQKLLPPPDEKTPPRKARSRPGSMQAVSQQPAGPVIEALYLKSKCLQKLGRTTEAADECRGVLDAVEKIFPLGIPEVLAEKKLQEILSQAAELLPELWKQADNYNEVMAAYRRALLSQWLDDCCARIQKRFAMFLLYSGVEAGPPSLAAQIDGSYVPRLEEAILLLMILTRKYYLGKTKWDQSVMDHLGFALSLCRQTSVLAKKFEEAMPGVFPRDDRWALALCYVGAGEGVSLNLLRKSLHKDENPDDLVTLLLAAKICSEDSLLAAEGVEYARRAISNANGADEHLKGVGLRLLGLCLGKQARVAPSDFERSRLLSEALKSLDGAIALEQNPDLIFELAVQYAEHRLSAALHYAKQFTDATGGSMEKGWRLLAVVLSAQQRYPEAEVVIDAALDETAKWEQGPLLRLKAQLKIAQSLPMDAIEIYRYLLALVQAQKNSFG-----------------IWNGLALYSSLSRWKDAEICLGKAIELKDYSVESLHQKGVISEGCGQVEEAMKDYVAILLDPDYVPCLVLLSALMARTSTKMLPVARSLLSDALKLQPTSMAWYFLGVVHKNDGRIADATDCFQAASILEESNPIERFGSML
>OUT.Vitis.O.22
----SEGELSVGEVRAGLCMKTTEVEAKLDEGIEEAESSLREGLSLNFEEARALLGRLEYQRGVEGALRVFDGIDLQAAIQRLQPSFSERLHPRKGRSRIESLITVSQHAAGLVLEAIYLKAKSLQKLGRLTEAAHECKSVLDAVERIFHHGIPNVQVDSKLQETVSQAVELFPELWKQAGCYHEAMSAYRRALLSQWLDDCCARIQKGFAVFLLYSGVEAAPPSLAVQMDGSYVPRLEEAILLLMILMKKIYLGKTKWDPSVMEHLTFALSLCSQTSVLAKQLEEVMPGVFHRVDRWTLALCYSGAGQSTSLNLLRKSLHKHERPDDLMALLLAAKICSEDSLLAAEGVGYAQRAISNTQGTDHHFKGVGLRMLGLCLAKQSKASLSDAERARLQSEALKKLNEAVPFERDLDLIFELGVQYAEHRLNVALRYAKRFIDATGGSISKGWRLLVMILSAQQRFSEAEAVTDAALNVTAKWEQGPLLRLKAKLKISESLPMDAIETFCSLLALAQAQRKSLGPRPSVHQVDDDRVNEFEVWYGVALYSSLSHWRDAEICLGKARELKEYSVELLHAEGVKFEGHGQIQEALAAYIALLLDPGYVPCKILIGALLLKMGSKAFPVVRSLLSDALRIEPTRMAWYYLGMAHRDDGRIADATDCFQAASILEESDPIESFSSIL
>OUT.Arabidopsis.O.23
----KGEDEIVRQLCAGICMKTTEVEAKLDEGIQEAESSLREGLSLNFEEARALLGRLEYQRGLEGALRVFEGIDLQAAIQRLQVSVPLEKPAKKNRPR-EPQQSVSQHAANLVLEAIYLKAKSLQKLGRITEAAHECKSVLDSVEKIFQQGIPDAQVDNKLQETVSHAVELLPALWKESGDYQEAISAYRRALLSQWLDDCCARIQKDFAVFLLHSGVEASPPSLGSQIEGSYIPRIEEAILLLMILLKKFNLGKAKWDPSVFEHLTFALSLCSQTAVLAKQLEEVMPGVFSRIERWTLALSYSAAGQSAAVNLLRKSLHKHEQPDDLVALLLAAKLCSEEPSLAAEGTGYAQRAINNAQGMDEHLKGVGLRMLGLCLGKQAKVPTSDFERSRLQSESLKALDGAIAFEHNPDLIFELGVQYAEQRLKAASRYAKEFIDATGGSVLKGWRFLALVLSAQQRFSEAEVVTDAALDETAKWDQGPLLRLKAKLKISQSNPTEAVETYRYLLALVQAQRKSFGPLRTLSQMEEDKVNEFEVWHGLALYSSLSHWNDVEVCLKKAGELKQYSASMLHTEGRMWEGRKEFKPALAAFLGLLLDGSSVPCKVAVGALLSERGKDTLPVARSLLSDALRIDPTRKAWYYLGMVHKSDGRIADATDCFQAASMLEESDPIESFSTIL
>OUT.Prunus.O.24
MESGEYEEGMVIEFSAGNSMKATDVQAKLDEGIQEAESSLREGLSLNFEEARALLGKLEYQRGLEGALRVFDGIDLQAAIERLQPSLAEKTPSRKGRTRSDSQHTVSQHAASLVLDAIYLKSKSLQKLGRLTEAASECKNVLDAVEKIFHQGMHDAQVDGRLQETVSQAVELLPELWKQAGYYHEAISAYRRALLSQWLDDCCARIQKGFAVFLLYSGVEAGPPSLGVQVEGSYVPKLEEAILLLMILLRKLSLGKTKCDPSLMEHLTFALSLCNQTSVLAKQLEEIMPGVYHRVDRWSLALCYSGAGHNEALNLLRKSLHKHERPDELTALLLAAKTCSEDSHVAAEGVGYAQRAISSAQGMDEHLKGVGLRLLGLCLGKQAKVSSSDFERSRLQSEALKSLNEAIALEQNLDLIFELGVQYAEHRLNAALRYAKQFIDRTGGSIIKGWRLLALVLSAQQRYSEAHVVTDAALDETAKWEQGPLLRLKAKLKISQSLPMDAIETYRYLLALVQAQRKSFGPLRISNQVEDDKVDEFEVWHGLALYSSLSHWKDAEICLSKASELKRHSAEMLHTEGVILEGRGQIQEALAAYIALLLEPYYVPCKILIAALLSKMGSVALPVARSLLSDALRIDPNRKAWYYLGMIHRDDGRIADAIDCFQAASMLEESDPIESFSSIL
>OUT.Quillaja.O1.25
MESGEHENMSVREVYAGNCMRTTDVEAKLDEGIQEAEASLREGLSLNFEEARALLGKLEYQRGVEGALRVFDGIDLQAAIQRLQHSLSQS-TKKGGRPRTESPPSVSQHAASLVLEAIYLKAKSLHKLGRLSEAANECKSVLDAVEKIFDQGIPDARVDNKLQETVSQAVELLPELWKQAGCFQEAMTAYRRALLSQWLDDCCARIQKGFVLFLLYSGVEANSPSLSVQIEGSYIPKLEEAILLLIILMRKFHLGKTKWDPSLMEHLSFALSVCSQTSVLAKQLEELMPGVYNRVDRWSLALCYYGAGQESALNVLRKSLHKHEQPDDLMSLLMSSKICSGDSYLAAEGVGYARSAISYCQGMNKHLKGVGLRMLGRCLGKQAKVSSSDNERSRLQSEALKSLDEAIALEQKSDLIFELAVQYAERRLNAALRCAKQFIDETGGSILKGWRLLALILSAQQRFSEAEVITDAALDETAKWEQGPLLRLKAKLKMSQSRPMDAIETYRYLLALVQAQRKSFGPLRIISQVEEDKVNEFDVWHGLALYSSLSHWKDAEICLRKARELKQYSAATLHTEGVMCEGRGQIQEAFAAYISLLLEPSYIPSKILMGSLILKTGSKALPLARSLLSDTLRIDPTRKAWYYLGMVHKDDGRIGDAADFFQAASMLEESDPIESFSSIL
>OUT.Quillaja.O2.26
-ESGDEDNISTREVCAGTCMRTAEVEAKLDEGIQEAEASLREGLSLNFEEARALLGKLEYQRGVEGAVRVFDGIDLQAAIQRLQPSLSERQTTRKGRSRTESPSSVSQHAASLVLEAVYLKAKSLQKLGRLTEAANECKSVLDAVEKIFCQGILDAQADNKLQETVSQAVELLPELWKQAGCYQEAIVAYRRALLSRWLDDCCSRIQKGFVMILLYSGVEVTPPSLAVQIEGSYIPKLEEAILLLMVLMRKVHLGKTEWDPSVMEHLTFALSVCCQTSVLAKQLEELMPGVYNRVDRWSLALCYSGAGEESALNVLRKSLHRHEQPGDIMALLLASKICSEDSYLAAEGVGYARSAISYAEGMNKHAKGVGLRVLGLCLGKQAKVSSSDFERSRLQSEALKSLDEAITLEQKSDLIFELAVQYAEHRLNAALLYAKQFIDETGGSILEGWRLLSLILSAQQRFSEAEVVTDAALDETAKWEQGPLLRLKAKLRIYQARAMDAIETYRNLLALVQAQRKSFGPLKITSQFEDDKVNEFEVWHGLALYSSLSHLKDAEICLQKARELKQYSAATLHTEGVMCERRGQIQEAFAAYSALLLEPSYIPSKILLGSLMLKKGLKALPVARSLLSDALRIDPTRMAWYYLGMVHKDDGRIGDAADYFQAASMLEESDPIESFSAL-
