# Supplementary material for: Legume genome structures and histories inferred from Cercis canadensis and Chamaecrista fasciculata genomes
Source: Plant J. 2026 Jun 10;126(5):e70981. doi: 10.1111/tpj.70981 (PMC13252982; doi:10.1111/tpj.70981)
Supplement: Supplementary file 8 — Data S8. Manuscript supplement; Compressed directory of aligned sequences from 36 gene families with members deriving from syntenic blocks from selected species. [file TPJ-126-0-s004.gz › S8_wgd_block_tree/40_wgd_aln_fas/Legume.fam3.02734]

>PAP.Aeschynomene.A.1
MISWGDLYSVLTAVIPLYVAMILAYGSVRWWKIFSPDQCSGIRFVAIFAVPLLSFHFISTPYAMFRFIAADTLQKVMMLFALAIWTFTAGSLEWMITIFSLSTLPTLVMGIPLLIAMYGDYSGSLMVQVVVLQCIIWYTLLLFLFEYRGAKLLIMEQFPETAASIVSFKVDSDVVSLDGRDFLETDAEVGDDGKLHVTVRKSASRRSFMMTPRPSLTGAEIYSLSSSRPTPRGSFHADFYSMMGYPPRHSFGNADLYSVQSSRGPTPRPSFEEM-----NMSSPRFGFYPAQTVPASYPAPPEFSASLKSVKNSQQPPPPQQ------PQPGSGGAKASHDAKELHMFVWSSSASPVSEGGGLHVFGGADFGASDQSGRSDQGAKEIRMLVADDHPQGETNKV--EAEFGGEELKFPTKEGEQADEEGEKEGPTGLKLGSSSTAELHPKATGAAGVGVAKHMPPASVMTRLILIMVWRKLIRPTYSSLIGVIWSLVAFRWHVHMPKIIEKSISILSDAGLGMAMFSLGLFMALQPKIIACGSVATFAMAVRFLTGPAVMAAASIAVGLRGTLLRIAIVQAALPQGIVPFVFAKEYVHPAILSTGVIFGMLIALPITLVYYILLGL
>PAP.Phaseolus.phavu_Chr02.2
MISWADLYTVLTAVIPLYVAMILAYGSVRWWKIFSPDQCSGIRFVAIFAVPLLSFHFISTPYAMFRFIAADTLQKIIMLFALAIWTFTAGSLEWMITIFSLSTLPTLVMGIPLLIAMYGEYSGSLMVQVVVLQCIIWYTLLLFLFEYRGAKLLIMEQFPETAASIVSFKVDSDVVSLDGRDFLETDAEVGDDGKLHVTVRKSASRRSFMMTPRPSLTGAEIYSLSSSRPTPRGSFHADFYSMMGYAPRHSFGAADLYSVQSSRGVTPRPSFEESAPAPQAISSPRFGFYPAQTVPAAYPAPPEFSSGLSVSKNSQTQPQPQQPQSQPQAQPPNGSNKASHDAKELHMFVWSSSASPVSEAGGLHVFSGADFGASDQSGRSDQGAKEIRMLVADEHPQGEANKAAAEGEFRGEDLKFPGKEGEQVEEEGEKAGATGLKLGSSSTAELHPKSGVATA---AKHMPPASVMTRLILIMVWRKLIRPTYSSLIGVVWSLVAFRWHVHMPKIIEKSISILSDAGLGMAMFSLGLFMALQPNIIACGSVATFAMAVRFLTGPAVMAAASIAVGLRGTLLRVAIVQAALPQGIVPFVFAKEYVHPAILSTGVIFGMLIALPITLVYYILLGL
>PAP.Medicago.A.3
MITWHDLYTVLTAVVPLYVAMILAYGSVRWWKIFSPDQCSGIRFVAIFAVPLLSFHFISTPYAMYRFIAADTLQKIIMLLALTIWTFTAGSLEWMITIFSLSTLPTLVMGIPLLIAMYGEYSGTLMVQVVVLQCIIWYTLLLFLFEYRGAKLLIMEQFPETAASIISFKVDSDVVSLDGRDFLETDAEVGDDGKLHVHVRKSASRRSFMMTPRPSLTGAEIYSLSSSRPTPRGSFHTDFYSMMGYAPRHSFGANDVYSVQSSRGPTPRPSFEEPVPTATTVNSPKFGFYPAQNVPAAYPAPPEFSSGLSVSKNSQQHLSQQQQTVQVQPQT-SNGAKTSHDAKELHMFVWSSSASPVSEASGLQVFGSADYGASDQSGRSEQGAKEIRMLVSDDHPPGVNNKGMQETELGGEELKFPVKEEELLEEEVGKVEPAALKLGSSSTAELHPTAT-------VKHMPPASVMTRLILIMVWRKLIRPTYSSLIGLIWSLVAFRWHVHMPKIIEKSISILSDAGLGMAMFSLGLFMALQPKMIACGSVASFAMAVRFLTGPAVMAAASIAVGLRGNLLRVAIVQAALPQGIVPFVFAKEYVHPAILSTGVIFGMLIALPITLVYYILLGL
>PAP.Lotus.A.4
MISWGDLYTVLTAVIPLYVAMILAYGSVRWWKIFSPDQCSGIRFVAIFAVPLLSFHFISTPYTMLRFIAADTLQKVIMLFALTIWTFTAGSLEWMITIFSLSTLPTLVIGIPLLIAMYGEYSGELMVQVVVLQCIIWYTLLLFLFEYRGAKLLIMEQFPETAASIVSFKVDSDVVSLDGRDFLETDAEVGDDGKLHVTVRKSASRRSFMMTPRPSLAGAEIYSLRSSRPTPRGSFPADFYSMMGYAPRHSFAAGDVYSAA-SKGPTPRPSFEECG------ASPRRQFRR-----------------------------------------------------------------------------------------------------------------------------------------------------------------------------------------------------------------------------------------------------------------------------------------------------------------------------------------------
>PAP.Lotus.A.5
MISWGDLYTVLTAVIPLYVAMILAYGSVRWWKIFSPDQCSGIRFVAIFAVPLLSFHFISTPYTMLRFIAADTLQKVIMLFALTIWTFTAGSLEWMITIFSLSTLPTLVMGIPLLIAMYGEYSGELMVQVVVLQCIIWYTLLLFLFEYRGAKLLIMEQFPETAASIVSFKVDSDVVSLDGRDFLETDAEVGDDGKLHVTVRKSASRRSFMMTPRPSLTGAEIYSLSSSRPTPRGSFHADFYSMMGYAPRHSFAAGDVYSAA-SKGPTPRPSFEEC-----GASSPRFGFYPAQTVPTSYPAPPELISTGSVSKNSQSQLQSSQSQQLIQPNPSTNGAKLSHDAKELHMFVWSSSASPVSD-----VFGGGDYGPSDQSGRSEQGAKEIRMLVPDEQPQGVTNKAMAEPEFGGDDLKFAVKEGEQAEDDGEKGGPTGLKLGSSSTAELHPNAAGAAG---VKHMPPASVMTRLILIMVWRKLIRPTYSSLIGVIWSLVAFRWHVRMPKIIQQSISILSDAGLGMAMFSLGLFMALQPKMIACGSVATFAMAVRFLTGPAVMAAASIAVGLRGTLLRIAIVQAALPQGIVPFVFAKEYVHPAILSTGVIFGMLIALPITLVYYILLGL
>PAP.Phaseolus.phavu_Chr03.6
MITWKDLYTVLTSVVPLYVAMILAYGSVRWWKIFSPDQCSGIRFVAIFAVPLLSFHFISSPYAMFRFIAADTLQKIIMLFALTLWTLTKGSLEWMITIFSLSTLPTLVMGIPLLIAMYGDYSGSLMVQVVVLQCIIWYTLLLFLFEYRAAKILIMEQFPETAASIVSFKVDSDVVSLDGRDFLETDAEVGDDGKLHVTVRKSASRRSFMMTPRPSLTGAEIYSLSSSHPTPRGSFHADFFSMMGYQPRHSFTANDLFS---SRGPTPRPSFEESMPQPVAVASPRFGFYPTQTVPASYPPPPEFSSAP--AKPTV-----AKTQNQQT------PTKGAHDAKELHMFVWSSSASPVSENAGLNMFGSTDLGTSE---QPDQGAKEIRMLVADNHVQGEANIKGSEAEFGGEEFKFPVNGGEQEDKEKEKEGLNGLKLGSTSTAELHPKVIGAGESGGGKHMPPASVMTRLILIMVWRKLIRPTYSSLIGVVWSLIAFRWHVHMPKIIEKSISILSDAGLGMAMFSLGLFMALQPKIIACGSVATFAMAIRFLTGPAVMAAASIAVGLRGTLLHVAIVQAALPQGIVPFVFAKEYVHPAILSTGVIFGMLIALPITLVYYILLGL
>PAP.Lotus.B.7
MITWKDLYTVLTAVVPLYVAMILAYGSVRWWKIFSPDQCSGIRFVAVFAVPLLSFHFISTPYEMFRFIAADTLQKIIMLFALFLWTFTKGSLEWMITIFSLTTLPTLVMGIPLLIAMYGDYSGTLMVQVVVLQCIIWYTLLLFLFEYRGAKLLIMEQFPETAASIVSFKVDSDVVSLDGRDFLETDAEIREDGKLRIVVRKSASKRSFMMTPRPSLTGAEIYSLSS---TPRGSFHGEFFSMMGYQPRHSFGPNDMYSVQSSRGPTPRPSFEECTGV--TGSSPRFGFYPQ---------PPEFSTTTTTNTKAL-ISQNQNLQQQQQHQAVPLANKAANDAKELHMFVWSSSASPISESAGLNTFGT--------SQQPDQEAKEIRMMVADEHSNQSREP--TNKELGGEEFKFSGKVGEKVEEEREKEGPNGLKLGPRSATELHPKAAGAAESGTGKHMPPASVMTRLILIMVWRKLIRPTYSSLIGLIWSLIAFRWDVHMPKIIEKSISILSDAGLGMAMFSLGLFMALQPKIIACGSVATFAMAIRFLTGPAVMAAASIAVGLRGTLLHVAIVQAALPQGIVPFVFAKEYVHPAILSTAVIFGMLIALPITLVYYILLGL
>PAP.Medicago.B.8
MITLKDLYTVLTAVVPLYVAMILAYGSVRWWKIFSPDQCSGIRFVAVFAVPLLSFHFISTPYQMFRFIAADTLQKIIMLVALSLWTFTKGNLEWMITIFSLSTLPTLVMGIPLLIAMYGDYSGSLMVQVVVLQCIIWYTLLLFLFEYRGAKLLIMEQFPETAASIVSFKVDSDVMSLDGRDFLETDASVGDDGKLHVTVRKSASRRSFMMTPRPSLTGAEIYSLSS---TPRGSFHQEFYSMMGYQPRHSFGANDLYSVQSSRGPTPRPSFEEG------ASSPRFGFYPAQTVPTSYPVPPEFSSTTKPVKNQNQNLMPQQPQVQLQ-------TKGSQD-KELHMFVWSSSASPVSESAGLNVFRN--------SEQSEEGAKEIRMVVADEHNQGETNNKGQEKEIGGEEFKFNGVKVGEQ-----GEGPNGPKLGSNSTPELHPKATGVADSSVGKLMPPASVMTRLILIMVWRKLIRPTYSSLIGLIWSLVAFRWDVHMPKIIEKSISILSDAGLGMAMFSLGLFMALQPKIIACGSVASFAMAIRFLTGPAVMAAASIAVGLRGTLLHVAIVQAALPQGIVPFVFAKEYVHPAILSTAVIFGMLIALPITLLYYILLGL
>CAE.Acacia.B.9
MISWKDLYTVLSAMVPLYVAMILAYGSVRWWKIFSPDQCSGIRFVAIFAVPLLSFHFISIPYEMLRFIAADTLQKIIMLVALGIWTFTKGSLDWMITIFSLSTLPTLVMGIPLLIAMYGKYSGSLMIQVVVLQCIIWYTLLLFLFEYRGAKLLIMEQFPETAASIVSFKVDSDVVSLDGRDFLETDAEVGDDGKLHVTVRKSASRRSFMMTPRPSLTGAEIYSLSSSRPTPRGSFHADFYSMMGYGPRHSVASMELHSVQP-----SRPSFEECMVAAQATNSPRMGFYPVQQQQSSYPAPPEFSSSNLSSRSLR-------QQNQAP--APNSTTKSSHDAKELHMFVWSSSDSPVSERGGLHVFGG-GGGSEDQSGRSDQGAKEIRMLVADDHHPGELHKDIPDEEFGGEELKLVGKGGGETEEEKEKEGPTGLKLGSSLPAELQAKVGGGMEAGIGKQMPPASVITRLILIMVWRKLIRPTYSSLIGVIWSLIAFRWHVEMPKIIEKSISILSDAGLGMAMFSLGLFMALQPKIIACGSIAAFAMAVRFLTGPAVMAAASIAIGLRGDLLRVAIVQAALPQGIVPFVFAKEYVHPAILSTAVIFGMLIALPITLVYYILLGL
>CAE.Chamaecrista.chafa_Chr6.10
MISWKDLYTVLTAVVPLYVAMILAYGSVRWWKIFSPDQCSGIRFVAIFAVPLLSFHFISTPYAMLRFIAADTLQKIIMLVALAIWTFTNGSLEWMITIFSLSTLPTLVMGIPLLIAMYGEYSGSLMVQVVVLQCIIWYTLLLFLFEYRGAKLLIMEQFPETAASIVSFKVDSDVVSLDGRDFLETDAEVGDDGKLHVTVRKSASRRSFIMTPRPSLTGAEIYSLSSSRPTPRGSFHADFYSMMGYPPRHSFAATELYSVNQ----PSRSSFEENTTT-VPTGSPRYGFYPAQ-QATSYPAPPEFSSTLASSKSLKQQ---QQQQNHQQTQPPTNNNKASHDAKELHMFVWSSSASPVSEGGGMQVLAG---SSDEQSGRSDQGAKEIRMLVADDHPQGESNK---DMDFGGEEFKLVEKVGEQVAEEAEREGPTGLKLGSNSTAELHPKATGVANSGVGKHMPPASVITRLILIMVWRKLIRPTYSSLIGVIWSLVAFRWHVQMPKIIEKSISILSDAGLGMAMFSLGLFMALQPKIIACGSVASFAMAIRFLTGPAVMAAASIAVGLRGTLLRVAIVQAALPQGIVPFVFAKEYVHPAILSTAVIFGMLIALPITLVYYILLGL
>CAE.Senna.sento_Chr06.11
MITWKDLYTVLTAVVPLYVAMILAYGSVRWWKIFSPDQCSGIRFVAIFAVPLLSFHFISTPYAMLRFIAADTLQKIIMLAALAIWTFTKGSLEWMITIFSLSTLPTLVMGIPLLIAMYGDYSGSLMVQVVVLQCIIWYTLLLFLFEYRGAKLLIMEQFPETAASIVSFKVDSDVVSLDGRDFLETDAEVGDDGKLHVTVRKSASRRSFMMTPRPSLTGAEIYSLSSSRPTPRGSFHADFYSMMGYATRHSF-------------TGTGPSFEDSTTVPMALNSPRFGFYPAQ-PASSYPAPPEFSSTLSS-KSVK---QSSQQQNLAQAP-----------------NMWSSSASPVSEGGGLHVFGG---SSDEHSGRSDQGAKEIRMLVADDHPQGESNKEFPDMDFGGEEFKLAGKGVEQVEEEREKEGPTGLKLGSSSTAELHPKAGGVADSGIGKQMPPASVITRLILIMVWRKLIRPTYSSLIGVVWSLVAFRWHVQMPKIIEKSISILSDAGLGMAMFSLGLFMALQPKIIACGSVASFAMAIRFLTGPAVMAAASIAVGLRGTLLRVAIVQAALPQGIVPFVFAKEYVHPAILSTAVIFGMLIALPITLVYYILLGL
>DET.Sindora.A.12
MISWKDLYTVLTAVIPLYVAMILAYGSVRWWKIFSPDQCSGIRFVAIFAVPLLSFHFISAPYAMFRFIAADTLQKIIMLFALAIWTFTKGSLEWMITIFSLSTLPTLVMGIPLLIAMYGDYSGSLMVQVVVLQCIIWYTLLLFLFEYRGAKILIMEQFPETAASIVSFKVDSDVVSLDGRDFLETDAEVGEDGKLHVKVRKSASRRSFMMTPRPSLSGVEIFSMSSSRPTPRGSFHADFYSMMGYQPRHSFGPLDLYS-QSSRGPTPRPSFEESVPMAQTVSSPRFGFYPAQTVPTSYPAPPEFSSTLKSVKNQQNQHPQQQPQLQQQQQTQTQGSKASHDAKELHMFVWSSSASPVSEGGGLHVFGSSDFGASEQSGRSDQGAKEIRMLVADDHPQGDAKPT-PDTEFGEEEFKFPGKGGEQAEEEKEKEGPTDLKLGSSSTAELHPKAAAAGATGVGKQMPPANVMTRLILIMVWRKLIRPTYSSLIGVVWSLIAYRWHVSMPKIVEKSISILSDAGLGMAMFSLGLFMALQPKIIACGANATFAMAVRFLTGPAVMAAASIAVGLRGTLLRVAIVQAALPQGIVPFVFAKEYVHPAILSTAVIFGMLIALPITLLYYILLGL
>DET.Sindora.B.13
MISWKDLYTVLTAVIPLYVAMLLAYGSVRWWKIFSPDQCSGIRFVAIFAVPLLSFHFISTPYAMFRFIAADTLQKIIMLFALAIWTVTKGSLEWMITIFSLSTLPTLVMGIPLLIAMYGQYSGSLMVQVVVLQCIIWYTLLLFLFEYRGAKLLIMEQFPETAASIVSFKVDSDVVSLDGRDFLETDAEVGDDGKLHVTVRKSASRRSFMMTPRPSLTSAEIYSLSSSRPTPRGSFHADFYSMVGYQPRHSFGPADMYTVQP-----SRPSFEESASMAATASSPRFGFYPMETIPSSYPAPPELSSTTRSLKNQQDQAQPLQQPNQAQSQGRAPNSRGSHDAKELHMFVWSSSASPVSEGGSLHVFGGADFGASEQSSRSDQGAKEIRMLVADEHPQGKTKE----PEFGGEEFKIPVREEQQTEEERGKEGATELKLGSSSMAELHPKAVGGIEAGAGKQMPPASVMTRLILIMVWRKLIRPTYSSLIGVIWSLVAFRWHVRMPKIIEKSISILSDAGLGMAMFSLGLFMALQPKIIACGSVATFAMAVRFLTGPAVMAAASIAVGLRGTLLRVAIVQAALPQGIVPFVFAKEYVHPTILSTAVIFGMLIALPITLVYYILLGL
>CER.Bauhinia.A.14
--------------------MILAYGSVRWWKIFSPDQCSGIRFVAIFAVPLLSFHFISTPYQMFRFIAADTLQKIIMLFALAIWTFTKGSLEWMITIFSVSTLPTLVMGIPLLIAMYNDYAGSLMVQVVVLQCIIWYTLLLFLFEYRGAKLLIMEQFPETAASIVSFKVDSDVVSLDGRDFLETDAEVGDDGKLHVKVRKSASRRSFMMTPRPSLTGAEIYSLSSSRPTPRGSFHSDFYSMMGYPARHSFGPADMYSVQSSRGPTPRPSFEECSPMPQTISSPRFGFYPAQTVPTSYPAPPEFSSTLKSVKNQQPMPTPQPQQLQAQTQQATPNSKNSHDAKELHMFVWSSSASSVSEGGGLHVFGGTDFGTSEQSGRSDQGAKEIRMLVADDHPPGESKAI-SELEFGGEDFKLPVKGGEQGEEEREKEGPTGLKLGSSSTAELHPKTAGGADPGAGKNMPPASVMTRLILIMVWRKLIRPTYSSLIGVIWSLVAFRWHVHMPKIIEKSISILSDAGLGMAMFSLGLFMALQPKLIACGSVAAFSMAIRFLTGPAVMAAASVIVGLRGTLLHIAIVQAALPQGIVPFVFAKEYVHPAILSTMVIFGMLIALPITLVYYILLGL
>CER.Phanera.A.15
MITWKDLYTVLTAVIPLYVAMMLAYGSVRWWKIFSPDQCSGIRFVAIFAVPLLSFHFISTPYEMFRFIAADTLQKIIMLFALAIWTFTRGSLEWMITIFSVSTLPTLVMGIPLLIAMYNDYAGSLMVQVVVLQCIIWYTLLLFLFEYRGAKLLIMEQFPETAASIVSFKVDSDVVSLDGRDFLETDAEVGDDGKLHVTVRKSASRRSFMMTPRPSLTGAEIYSLSSSRPTPRGSFHADFYSMMGYPARHSLGPADMYSVQSSRGPTPRPSFEECAPLPQTNSSPRFGFYPAQTVPTSYPAPPEFSSTLKSVKNQQPLPQQPPQQVQAQTQQAAPTSKTSHDAKELHMFVWSSSASPVSEGGGLHVFGGNDFGTSEQSGRSDQGAKEIRMLVADDHLPGETKAI-PEPEFSGEEFKLPGKGGEQGEEEREKEGLAGLKLGSSSTAELHPKPAGGADPGAGKNMPPASVMTRLILIMVWRKLIRPTYSSLVGVIWALVAFRWNVHMPKIIEKSISILSDAGLGMAMFSLGLFMALQPKIIACGSVAAFAMAIRFLTGPAVMAAASVVVGLRGTLLHIAIVQAALPQGIVPFVFAKEYVHPAILSTAVIFGMLIALPITLVYYILLGL
>CER.Cercis.cerca_Chr6.16
MISWKDLYTVLTAVIPLYVAMILAYGSVRWWKIFSPDQCSGIRFVAIFAVPLLSFHFISTPYAMFRFIAADTLQKIIMLFALAIWTFTKGSLEWMITIFSVSTLPTLVMGIPLLRAMYNDYAGSLMVQVVVLQCIIWYTLLLFLFEYRGAKLLIMEQFPETAASIVSFKVDSDVVSLDGRDFLETDAEVGDDGKLHVTVRKSASRRSFMMTPRPSLTGAEIYSLSSSRPTPRGSFHADFYSMMGYPARHSFGPADLYSVQSSRGPTPRPSFEECAPMPQTITSPRFGFYPAQTVPTSYPAPPEFSSTLKSVKNQQQLPQPQPQQVQAQTQQAAPNSKTSHDAKELHMFVWSSSASPVSEGGGLHVFGGTDFGPSEQSGRSDQGAKEIRMLVADDHPPGETKAI-PEPEFGGEEFKFPGKGGEQAEEEGEKEGPTGLKLGSSSTAELHPKAAGGADPGVGKNMPPASVMTRLILIMVWRKLIRPTYSSLIGVIWSLVAYRWHVHMPKIIEKSISILSDAGLGMAMFSLGLFMALQPKIIACGSVAAFAMAVRFLTGPAVMAAASIAVGLRGTLLHIAIVQAALPQGIVPFVFAKEYVHPAILSTAVIFGMLIALPITLVYYILLGL
>CER.Bauhinia.B.17
MISWNDLYTVLAAVVPLYVAMILAYGSVRWWKIFSPDQCSGIRFVAIFAVPLLSFHFISTPYQMFQFIAADTLQKIIMLFALAIWTFTKGSLEWMITIFSVSTLPTLVMGIPLLIAMYNDYAGNLMVQVVVLQCIIWYTLLLFLFEYRGAKLLIMEQFPETAASIVSFKVDSDVVSLDGRDFLETDAEVGDDGKLHVTVRKSASRRSFMMTPRPSLTGAEIYSLSS---TPRGSFQADFYSMMGYPARHSFGPTDLYSVQSSRGPTPRPSFEECAPMPQTNSSPRFGFYPAQTVPTSYPAPPEFSSTLKSVKNQQQLPQPQPQQGQAQTQQAAPNSKTNHDAKELHMFVWSSSESPVSEGGGLHVFGGNDFGTSEQSGRSDQGAKEIRMLVADDHPPGETKAI-PQPEFGGEEIKFPGKGGEQADEEREKEGPTGLKLGSSSTAELHPKATAAADSGVGKNMPPASVMTRLILIMVWRKLIRPTYSSLIGVIWSLVAFRWNVHMPKIIEKSISILSDAGLGMAMFSLGLFMALQPKMIACGSVATFAMAVRFLTGPAVMAAASIAVGLRGTLLHIAIVQAALPQGIVPFVFAKEYVHPAILSTAVIFGMLIALPITLVYYILLGL
>CER.Phanera.B.18
MISWNDLYTVLAAVVPLYVAMILAYGSVRWWKIFSPDQCSGIRFVAIFAVPLLSFHFISTPYEMFRFIAADTLQKIIMLVALTIWTFTKGSLEWMITIFSVSTLPTLVMGIPLLIAMYDDYAGSLMVQVVVLQCIIWYTLLLFLFEYRGAKLLIMEQFPETAASIVSFKIDSDVVSLDGRDFLETDAEVGDDGKLHVTVRKSASRRSFMMTPRPSLTGAEIYSLSS---TPRGSFHAEFYSMMGYPARHSFGPADLYSVQSSRGPTPRPSFEECAPMPQTISSPRFGFYPAQTVPTSYPAPPEFSSTLKSVKNQQQLPQQPPQQVQAQAQQAAPNSKTNHDAKELHMFVWSSSASPVSEGGGLHVFGGNDFGTSEQSGRSDQGAKEIRMLVGDDHPPGETKAI-PEPEFRGEEIKLPVKGGEQADEEREKEGPTGLKLGSSSTGELHPKATAKADSSVGKNMPPASVMTRLILIMVWRKLIRPTYSSLIGVIWSLVACRWHVHMPKIIGKSISILSDAGLGMAMFSLGLFMALQPKIIACGSVAAFAMAVRFLTGPAVMAAASIAVGLRGTLLHIAIVQAALPQGIVPFVFAKEYVHPAILSTAVIFGMLIALPITLVYYILLGL
>CAE.Chamaecrista.chafa_Chr1.19
MITWKDLYTVMTAVVPLYVAMILAYGSVRWWKIFSPDQCSGIRFVAIFAVPLLSFHFISTPYAMFRFIAADTLQKIIMLFALAIWTFTKGSLEWMITIFSLSTLPTLVMGIPLLIAMYGGDSGSLMVQVVVLQCIIWYTLLLFLFEYRGAKLLIMEQFPETAASIVSFKVDSDVVSLDGRDFLETDAEVGDDGKLHVTVRKSASRRSFMMTPRPSLTGAEIYSLSSSRPTPRGSFHADFYSMMGFPARHSFGPADMYSVQSSRGPTPRPSFEECAHPPPTISSPRFGFYPAQTVPTSYPAPPEFSSTLKSVKNQQ--------QQQQPPQSQTQ-GKASHDAKELHMFVWSSSASPVSEVGGLHVFGGGEFAAPEQSGRSDQGAKEIRMLVADDHPPGEINNKMPEPELAGEEFRFPGKEVQAD-QEEQQRDPSGLKLASSSTAELHPKATGNVDSGMGKQMPPASVMTRLILIMVWRKLIRPTYSSLIGLIWSLVAFRWHVHMPKIIEKSISILSDAGLGMAMFSLGLFMALQPKIIACGTVATFAMAIRFLTGPAVMAAASIAVGLRGTLLHIAIVQAALPQGIVPFVFAKEYVHPAILSTAVIFGMLIALPITLVYYILLGL
>CAE.Senna.sento_Chr11.20
MISWKDFYTVMTAVVPLYVAMILAYGSVRWWKIFSPDQCSGIRFVAIFAVPLLSFHFISTPYAMFRFIAADTLQKIIMLLALGIWTFSKGSLEWMITIFSLSTLPTLVMGIPLLIAMYGGDSGSLMVQVVVLQCIIWYTLLLFLFEYRGAKLLIMEQFPETAASIVSIKLDSDVVSLDGRDFLETDAEVGDDGKLHVTVRKSASRRSFMMTPRPSLTGAEIYSLSSSRPTPRGSFHADFYSMMGFPARHSFGPADLYSVQSSRGPTPRPSFEESAAHPP-ISSPRFGFYPAQTVPAPYPAPPEFSSTLKQ---PQ--PPPQQSQAQSQ----AQGGKASHDAKELHMFVWSSSASPVSEGGGLHVFGGADFAATEQSGRSDQGAKEIRMLVADDHPPGETNNKYLKQEVGGEEFRFPGKGEVQADQEEQKDGPTGLKLGSSSTAELHPKATGNADSGFGKQMPPASVMTRLILIMVWRKLIRPTYSSLIGLIWSLVCFRWHVQMPKIIEKSISILSDAGLGMAMFSLGLFMALQPKIIACGSVAAFAMAVRFLTGPAVMAAASIAIGLRGTLLRIAIVQAALPQGIVPFVFAKEYVHPAILSTGVIFGMLIALPITLVYYILLGL
>CAE.Acacia.A.21
MITWKDFYTVMSAVVPLYVAMILAYGSVRWWKIFSPDQCSGIRFVAVFAVPLLSFHFISTPYAMLRFIAADTLQKIIMLFALGIWTFTKGSLEWMITIFSLSTLPTLVMGIPLLIAMYGTNSGSLMVQIVVLQCIIWYTLLLFLFEYRGAKLLIMEQFPETAASIVSFKVDSDVVSLDGRDFLETDAEVGDDGKLHVTVRKSASRRSFAMTPRPSLTGAEIYSLSSSRPTPRGSFHADFYSMMGY-PRHSFGPADLYSVQSSRGPTPRPSFEECAPMAQAISSPRFGFYPAQTAPAPYPAPPEFSSTTKGVKNQNQQQHPQQHSQQSQVQAQAQG-KASHDAKELHMFVWSSSASPVSEGGGLHVFGGTDLAGSEQSGRSDEGAKEIRMIVADDHPPRETNKAMPEPELGGDEFRFPAKEVPTDEERDQKEGPTGLKLGSSSTAELHPKAAGIADSGIGKQMPPASVMTRLILIMVWRKLIRPTYSSLIGLVWSLIAFRWNVHMPKIIEKSISILSDAGLGMAMFSLGLFMALQPKIIACGSVATFAMAVRFLTGPAVMAAASIAVGLRGTLLHIAIVQAALPQGIVPFVFSKEYVHPAILSTAVIFGMLIALPITLVYYILLGL
>OUT.Arabidopsis.O.22
MITWHDLYTVLTAVIPLYVAMILAYGSVRWWKIFSPDQCSGIRFVAIFAVPLLSFHFISSPYAMLRFIAADTLQKLIMLTLLIIWAFTRGSLEWSITIFSLSTLPTLVMGIPLLIAMYGEYSGSLMVQIVVLQCIIWYTLLLFLFEYRGAKILIMEQFPETGASIVSFKVESDVVSLDGHDFLETDAQIGDDGKLHVTVRKSASRRSFYMTPRPSLTGAEIYSLNT---TPRGSFHSDFYSMMGFPGRLSFGPADMYSVQSSRGPTPRPSFEECA----MASSPRFGYYPG-GAPGSYPAPPEFSTGNKTGSKA-----PKE--NHH-----HVGKSNSNDAKELHMFVWGSNGSPVSDRAGLQVDNG----ANEQVGKSDQGAKEIRMLISDH-TQGENKAGPMNGDYGGEE-----------ESERVKEVPNGLKLRCNSTAELNPKEAIETGTVPVKHMPPASVMTRLILIMVWRKLIRPTYSSLIGLIWALVAFRWDVAMPKIIQQSISILSDAGLGMAMFSLGLFMALQPKLIACGSTATFAMAVRFFTGPAVMAVAAMAIGLRGDLLRVAIVQAALPQGIVPFVFAKEYVHPAILSTGVIFGMLIALPITLVYYILLGL
>OUT.Arabidopsis.O.23
MISWHDLYTVLTAVIPLYVAMILAYGSVRWWKIFSPDQCSGIRFVAIFAVPLLSFHFISTPYAMLRFIAADTLQKIIMLSLLVLWAFTRGSLEWSITIFSLSTLPTLVMGIPLLIAMYGEYSGSLMVQIVVLQCIIWYTLLLFLFEFRGAKMLIMEQFPETAASIVSFKVESDVVSLDGHDFLETDAEIGDDGKLHVTVRKSASRRSFCMTPRPSLTGAEIYSLST---TPRGSFHSDFYNMMGFPGRLSFGPADMYSVQSSRGPTPRPSFEECA----MASSPRFGYYPG-GGAGSYPAPPEFSSTTTSTANKSVNKNPKDVNTNQQTTLPTGGKSNSHDAKELHMFVWSSNGSPVSDRAGLNVFGG--APDNDQGGRSDQGAKEIRMLVPDQ-SHGETKAVPASGDFGGEQFSFAGKEEEA---ERPKDAENGLKLAPNSTAALQSKTGGGAEASQRKNMPPASVMTRLILIMVWRKLIRPTYSSLIGLIWALVAFRWHVAMPKIIQQSISILSDAGLGMAMFSLGLFMALQPKLIACGSVATFAMAVRFLTGPAVMAVAAIAIGLRGDLLRVAIVQAALPQGIVPFVFAKEYVHPAILSTGVIFGMLIALPITLVYYILLGL
>OUT.Arabidopsis.O.24
MITWHDLYTVLTAVVPLYVAMILAYGSVQWWKIFSPDQCSGIRFVAIFAVPLLSFHFISTPYAMFRFVAADTLQKIIMLVLLALWALTKGSLEWMITIFSLSTLPTLVMGIPLLIAMYGTYAGSLMVQVVVLQCIIWYTLLLFLFEYRGAKLLIMEQFPETGASIVSFKVESDVVSLDGHDFLETDAEIGNDGKLHVTVRKSASRRSLMMTPRPSLTGAEIYSLSS---TPRGSFHSDFYSVMGFPGRLSFGPADLYSVQSSRGPTPRPSFEEN--------AVKYGFYNNSSVPAAYPAPPEFSTGTGVSTKPNKIPK--ENQQQLQ----EKDSKASHDAKELHMFVWSSSASPVSD-----VFGG-GAGDNVATEQSEQGAKEIRMVVSDQP-RSNAR--GGGDDIGGLD-----S--GEGEREIE-KATAGLKMGSNSTAELEAAGGDGGG-NNGTHMPPTSVMTRLILIMVWRKLIRPTYSSLIGLIWALVAYRWHVAMPKILQQSISILSDAGLGMAMFSLGLFMALQPKIIACGSVATFAMAVRFITGPAIMAVAGIAIGLHGDLLRIAIVQAALPQGIVPFVFAKEYVHPTILSTGVIFGMLIALPITLVYYILLGL
>OUT.Prunus.O.25
MISWHDLYNVLTAVVPLYVAMILAYGSVRWWKIFSPDQCSGIRFVAIFAVPLLSFHFISTPYTMFRFIAADTLQKIIMLFALGLWTFTRGSLEWMITIFSLSTLPTLVMGIPLLIAMYGHESGSLMVQVVVLQCIIWYTLLLFLFEYRGAKLLIMEQFPETAASIVSFKVDSDVVSLDGRDFLETDAEIGDDGKLHVKVRKSASRRSLSMTPRPSLTGAEIYSLSSSRPTPRGSFPSDFYSMMGVNTRHSFGPADLYSVQSSRGPTPRPSFEEPMPQAQTVTSPRFGFYPAQTVPASYPGPPEFSAPVSKSSTKNQQQQPQVAAQQALNNGATKTNSHPHDAKELHMFVWSSSASPVSEGGGLHVFGGTDFGASEQSGRSDQGAKEIRMLVADH-PQGENKVAGGEGVYGGEAFSFGGRGGAAEEEEREKEGPTGLKVGSSSTAELHPKGGGGPESGSGKQMPPASVMTRLILIMVWRKLIRPTYSSLIGLIWSLIAFRWHVAMPKIIAKSISILSDAGLGMAMFSLGLFMALQPKIIACGSVAGFAMAVRFLTGPAVMAAASIAVGLRGTLLHLAIVQGYIVDSVTNYSCLLHYRTVNVCCHRSLNTRELYVVAQLCHTLN---
>OUT.Vitis.O.26
MISWNDLYVVLTAVIPLYVAMILAYGSVRWWKIFSPDQCSGIRFVAIFAVPLLSFHFISQPYAMFRFIAADTLQKIIMLVVLGIWTFTKGSLEWMITIFSLSTLPTLVMGIPLLIAMYGPYSGSLMVQVVVLQCIIWYTLLLFLFEYRGAKMLIMEQFPETAASIVSFKVDSDVVSLDGRDFLQTDAEIGDDGKLHVTVRKSASRRSLGLTPRPSLTGAEIYSLSSSRPTPRGSFNSDFYSMMGV-PGFPRPSADLYSMQSSRGPTPRPSFEECAPGAQAISSPRFGFYPA----NSYPAPPEISATVKNAKNHLHHHQPQQTQNQQQ-QPQP-QSKANHDAKELHMFVWSSSASPVSEGGGLHVFGGTDFGAAEQSGRSDQGAKEIRMLVADHHPQGESKAIPEAEDFGGEDFTFVGNRGVEGEEEREKEGPIGLKLGSSSTAELHPKMLGAPESGAGKQMPPASVMTRLILIMVWRKLIRPTYSSLIGLVWSLIAYRWDVAMPTIIKQSISILSDAGLGMAMFSLGLFMALQPRIIACGSVATFAMAVRFLTGPAVMAAASIAVGLRGTLLHVAIVQVNLPHNHIRLPYCITFLTCI---THVMLPDMFAFPFYRLHF-----
>OUT.Quillaja.O1.27
MINWKDFYNVLTAVSPLYVAMILAYGSVKWWKIFSPDQCSGIRFVAVFAVPLLSFHFIAKPYAMFRFIAADSLQKIIMLVALGIWIFTKGSLDWMITIFSVSTLPTLVMGIPLLTAMYGDYSGSLMVQLVVLQCIIWYTLLLFLFEYRSAKMLIMEQFPETAASIVSFKVDSDVVSLDGRDFLETDAEIGDDGKLHVTVRKSASRRSFSMTPRPSLTGAEIYSLSSSRPTPRGN---------------------------------------CA----PIGSPRFGFYPAQTVPTSYPAPPEFSSTVSKNVTKN-QPQPPQQPVQSP----APNSKAKHEAKELHMFVWSSSDSPVKEGGGLHVFGDTEIGASDQSGRSDRGANEIRMLVADDHRNGEPQAI-PDPECGEKEFRFSGKGGEQIDEEREKEDPTVLKLGSSSTAELQPKSTDATETDIGKQLPPANVMTRLILIMVWRKLIRPTYSSLIGLIWALVSFRLHVSMPKIIEKSISILSDAGLGMAMFSLGLFMALQPKVIACGS-----------------------VGLRGTLLRIAIVQAALPQGIVPFVFAKEYLHPTILSTAVIFGMLIALPITLVYYIVLGL
>OUT.Quillaja.O2.28
MITWKDLYNVLTAVVPLYVAMILAYGSVRWWKIFSPDQCSGIRFVAIFAVPLLSFHFISTPYAMFRFIAADTLQKIIMLIALGIWTFTKGSLEWMITIFSLSTLPTLVMGIPLLNAMYGGDSGSLMVQVVVLQCIIWYTLLLFLFEYRGAKMLIMEQFPETAASIVSFKVDSDVVSLDGRDFLETDAEIGDDGKLHVTLRKSVSRRSLMMTPRPSLTGAEIYSLSSSRPTPRGSFHADFYSMMGFPARQSFGPGDMYSVQSSRGPTPRSSFEECAPMAQTINSPRFGFYPAQTVPASYPAPPEFSSTVTKNVNKNQQQQ---PQQVAQA--QAPNSKANHDAKELHMFVWSSSASPVSEGGGLHVFGGTDFGESEQSGRSDQGAKEIRMLVADDHPQGETKA-LPDPEFSGEEFKFLGKGGEQGDEDREKGGPTGLKLGSSSTAELHPKATAGTESGIGKQMPPASVMTRLILIMVWRKLIRPTYSSLIGLIWSLVAFRWHVRMPKIIEKSISILSDAGLGMAMFSLGLFMALQPKIIACGTVAAFAMAVRFLTGPAVMAAASIAIGLRGTLLHIAIVQAALPQGIVPFVFAKEYLHPAILSTGVIFGMLIALPITLVYYIVLGL
