# Supplementary material for: Legume genome structures and histories inferred from Cercis canadensis and Chamaecrista fasciculata genomes
Source: Plant J. 2026 Jun 10;126(5):e70981. doi: 10.1111/tpj.70981 (PMC13252982; doi:10.1111/tpj.70981)
Supplement: Supplementary file 8 — Data S8. Manuscript supplement; Compressed directory of aligned sequences from 36 gene families with members deriving from syntenic blocks from selected species. [file TPJ-126-0-s004.gz › S8_wgd_block_tree/40_wgd_aln_fas/Legume.fam3.03507]

>PAP.Lotus.B.1
MGKASKWLRGILGLKKSERSSS-STPKPPKEKRRWSFVKSYREEQQQQ----HSHPHSTGNSPATFQTEHSDNKHAIAVAAATAAAAGGGGWGG-PG----------GGGGVQAAFRGSLARKALRALKGLVKLQALVRGQIERKRTAEWLKTMQALLRAQTRATAGRT--LHTSYSSAKPSTCQLHGPATPEKFESPVKSKSTKHDQSPVHKRGSKSCVLLSGN-EEGQLDEQSWKKVR-------------------------------------------------------------------------------------------------------------------------------------------------------------------------------------------------------------
>PAP.Medicago.B.2
MGKASRWFRGLLGLKKTEHGSSSSDQKPPKEKRRWSFVKSYREEQQHS------S----------HVTFPTEHVQNNRQAIAVAAAEVVRFNYS--SNGIVRIREQWAAVKIQAAFRGSLARKALRALKGLVKLQALVRGHIERKRTAEWLKRMQSLLRAQARFNAART--MQTSHLNAKSSTLHLYGPATPEKSESPVRSRSMKSEHSPGLKRGSKSCLSNGGNISENQLDEQSWNRVRSLIRTYSRSDEKSDRIVEIDSGKQHINTKRRNIFHSTSDP--DYYSQNLTPTKESKSHQFGQSVSCEVQSYNPLKLNEVEENSFCTANNSPQLLSATSKDDGYNRSPFTPTRSDGPRSYIRGYSDYPSYMAYTESAKAKVRSLSAPKQRPQYEKSSSSNRYSLNGHDMARLAAQRTSALQASFTSKGYPGSGRLDKLGMPVGYRY
>PAP.Phaseolus.phavu_Chr03.3
MGKASKWFRGLLGLKKTDHSTS--PTKPPKEKRRWSFVKSYTEKDNTTGATCPQQGS-NGNKHAMAVAAATAAVAEAAVAAAEAAAVVVRLTSSGRCADATRIRQHWAAVKIQAAFRGCLARRALRALKGLVKLQALVRGHIERKRTAQWLKRVQALLHAQAQVSAGLA--LHAS-PSSAKLSSNLHGPETPEKFESPISSKSMKYEQSPILKRGSKSCVQINGYRSENQVTEISWNTARSLIRTYSSNDERNDRVLEVDSGKPHFP-KRRNLSYSTG---SDHYSKSLNSTKESTSLQSGQSPCGEVQSYSSQKVNEVEESPFCTADNSPQFLSATSKDDGFKRSPFTPTRSDGSRSYIRGYPDHPSYMGCTESSKAKVRSLSAPKQRPNCERPGSSNRYSLNGFDMSRSTTQR--AMHASFTNKAYPGSGRLDKLGMPVGYRY
>PAP.Aeschynomene.B.4
MGKASKWFRGLLGLKKSQDSYSNSSPKPPKHKRRWSFVKSYREDSNNNH----QH-HADPTKRAIAVAAATAAVAEAAVAAAQAAAVVVRLTSSGRCAGGATNRQEWAAVKIQAAFRGCLARRALRALKGLVKLQALVRGRIERKRTAEELKRMQALLQAQSRARAGRPQILHTSNSSSKSSSCHLHGPATPDKFESPIRSKSMKHDHSPVLKRSSKSCVLFSGNKSESHTDEQSWTQERSSIRTCSSTEKSDSRNLEVDSGKSQVTSKRRNLFPSTSTH--NH---AVTVS--S-DHYNSKSWSTTKDS------NLVEESQFFTAENSPQFLSASSNDNGSKNTPFTPNRSEGSRSYFYGYSDYPSYMAYTESSKAKVRSLSAPKQRPHYERTSSSNRYSLNGFGESKLGTQRVSTLQSSFTSKAYPGSGRLDKLGMPVGYRF
>PAP.Lotus.A.5
MGKASKWFRGLLGMRTPDSSSP-SPNKPPKEKRRWSLVKSYREKDNHP-VTAPVQGG---NKHVLAELALATATASMAE--------ATRLTGT--AASGVTPREEWAAVKIQAAFRGCLARKALRALKGLVKLQALVRGHIERKRTKEWVQRVQALLRAQTRARTARGQILDQAFHIAKSFTGPLHGPVTPEKFESPISSESVKYSQSPALKRISKSCGRINGNQE--------------------------------------------------------------------------------------------------------------------------------------------------------------------------------------------------------------------------
>PAP.Aeschynomene.A.6
MGKASKWFRGLLGLKKQDSPSSTAVPKPPKDKRRWSFVKSYRENNHAS-------AH--PTGHAVAVAAATTAVAEAAA--------VARLRSA------VVLRDEWAAIKIQAAFRGCLARRALRALRGLVKLQALVRGHIERKRTAEWLQRMQALLQANARVR--RAQILHTS----RFSTGHLHAPTTPDKFESPITSRSMKCDSSSALKRGSKSRFQIGSPSSDIGADERSWNQRRSWTRTCSMDDERSVRILGIDSHKPHMVSKRRNLFYSASQPVPDHYSQSYTTTKDSTSYQSGQSSSGEIRSYSPLKFNEIED--------SPQIFSTSYKEGGNGRSPYTPTKSDGTGSYLSSYADYPNYMAYTESSKAKVRSLSAPKLRPQYERPTSFNRYLLHAFGESQLVAQRVSALRASFTSKAYPGSGHLDNFGLPVGYRC
>PAP.Phaseolus.phavu_Chr02.7
MGKASKWFRGLFGFKRQDSPSA-AAPKPPKEKRRWSFVKSYREKDHSA-VNHHAPPT-SGGHSSGHVESADPNLAPLAA---------VTVV-----GGV--SREEWAAVKIQAAFRGSLARKALGALKGLVKLQALVRGEIERKRTSEWLQRVQTLLRVQAQFRAGRAQILHGPYWNANSSTPLLHSPAKPDKFESPIRSESMKYDSPSLLKRSSKSRMQINE----------SWHQRRSWSRGCSLDEERCFRMLENDSVKPQMTSKGRNQFYSPS-----------------------HGLVCEVESYSPLKMEEVEENSWCGGENSPRTLSASSRNGGSKRSPFTPSKSDGSKSHGSGYSEYPSYMAYTESSMAKVRSASAPKQRPQYERSSSSNRYSVHGFGDSKFATQRLAALHANFTNKAYPGSARLDRHKY------
>CAE.Chamaecrista.chafa_Chr1.8
MGKASKWFRSLLGLKKPDSSFASSNPKPPKDKRRWSFVKSYRESTSAKENSVPPSGHVYPDKHAIAVAAATAAVAEAAVAAAQAASAVVKLTSSSRSIGN---REEWAVIKIQSAFRGCLARRALRALKGLVKLQALVRGHIERKRTAEWLHRMQVIVRAQSRVRAGRAQIMNSSISNSKSSNAHFHGPATPEKFESPIRSRSMKLDQWSSLKRGSKSHVQIQGNRSDYRSDEQSWNQSRSSNRTSSMDEEKSVKILEIDSGKPHFK--RRSLFHTSNHPAGDNYSQSLSTTRDSRTHLSGQSSSCEVQSY---KIDEVVESPFDSTQLFSAYYS---RECVPKSSPFTPTRSDDSRSYVSGCSENPSYMAYTESSKAKVRSLSAPKQRPQYERSSSSSRYFVQGFGDSRLTTQKVTTLHAGFTSKAYPGSGRLDKFGMPVGYRY
>CAE.Senna.sento_Chr11.9
MGKASRWFRSLLGLKKPDSSSTTTIAKPPKDKRRWSFVKSYRESTYLK-TD-SGGHHHHAAFEEEAVRSSSGDVVDGVYAMAVAAAAVVRLTSGGSGRGPIENREEWAAVMIQAAFRGCLARKALRALKGVVKLQALVKGHIVRKQNALKLQRMEALIRAQAR------------------------GPATPEKSESPIRYKSMKFDPSLSIKRGTKSHEQ-------------SWNQPRSSLRKSSVDDERSIRILEVDPGKLHLP-KHRTLFHSSTHPLHDNYSQSLDSK----THQSGHSSSCEAQSYGPLKLDDVVESPFRDCNNNNS---------VPKISPFTPTRSDDSRSYLSGYSDNPSYMAYTESSKAKVRSVSAPKQRPQYERSCSSSNLHLVQGGELRLNPQR------SFTAKAYPGSGRLDKFGMPVGQVY
>CAE.Acacia.A.10
MGRASKWFRSVFGLKKSSESSSSPSPKPPKDKRRWSFVKSYRESGTAKDEAVQSSGHVCPEKHAMTVAAAKAAVAEAAVAAAQAAAAVVRLTNSGSFPGSIGIREEWAAIKIQAAFRGCLARRALRALRGLVKLQALVRGHIDRKRTAEWLHRVHALVRVQARVRAGRAQILQTPFSYSKSSKADFHGPATPDQFESPIRSKSMKFDHSSSLKRVSKSHFQVHGN------------QDKCW------DDDKSDRILEIDSGKQHFTPKRRNLFHTINYPVSDNHSQSFSTAKDSVSHQSGHS----MSSF-----D---E----GVVDGPQLFSVFSKDYGFKTSPLTPSRSDDSRSHLSSYSDYPSYMAYTESSKAKVRSLSAPKQRPQYERSSSANGYSVQGFGESRLATHKSNALHANFTTKAYPGSGRLDKYGMPVGYKY
>CAE.Chamaecrista.chafa_Chr6.11
MGKASRWFRGLLGLKKPDSSSPTSSDTPPKEKRRWSFVKSSRHT---H-----TPTI---AKPSVQINAAVPDAVNLTL------------SSKAISAGN---REEWAAVKIQAAFRGCLARRALRALKGVVKLQALVRGHIERKRTAKWLQRVQVLLQTPARTRTRRL----SSSSIAKSSSIHLHGPATPDKYENPIRSKSLKYDQSSILKGGSKSYVQINGITTESWVDEKLWNGQRSSARTCSADDERSARSVEMDFGKPHLTPRARNLF---------------QTSKDTTIYQSGPINSCEVQQCRSLKPHEEEESPFCTAHNSPQFLSASSRDSGSKRSPFTPTKSDGSRSCLSGFSDCPSYMSWTESSKAKVRSVSAPRQRAHYERSGSSNCYS------SKLNSHRVSALHASFSSKAYPGSGRLDKLGMPAGYRY
>CAE.Senna.sento_Chr06.12
MGKASKWFRGLLGRKKTDSSSPTSASRPPKDKRIWRFGKSYRLNDNLHA---------NTAQPSIPNNHTHAHAHELRL----PTSA------SARCAAG--NREQWAAVKIQSVFRGCLARRALRALKGLVKLQALVRGHIERKRNAERLQKMHVLLRAQARARAGRL----NSYLAAKSSNVHLHSPATPDKFENSIRSKSMKYDQSCLLKIGNQEKYW---NTTDSWVDEKSWNRQRS------SEDERNVKTLEMDSGRPHWTPRARNLFQFTNNSL-DSYSQSFSSTKDSTTYQSGPIIHCYDEV-----QDEEEESPFCTAHNSPQYLSGYS-GGSRRSTPFTPTRSDGSRSNLSAYSECPSYMACTESSKAKMRSLSAPKQRPQYERCGSTSRYSMNGNGESRLSHHRAYGLQASFNSKAYPGSGRLDKLGMPMGYRY
>CAE.Acacia.B.13
MGKVSKWFRGLLSLKKADSSSPTSLPKPPKGKRRWSFVKSHSEIDNLPTTATAKTGTHNNDSHTFAAVAAASSTLRLHSGGRGCVPATVETTAN---------REEWAAIKIQAAFRGCLARRALRALKGLVKLQALVRGQVERRRTAEQLQKMQLLLRAQAHVRAGRL---RSS-LISKSSNVNLHGPATPDKVENPIRSKSMKYDHSSTLKRNSKSYAQISGNTTDSWVDEKSWNRRRSLVGTCVDNDERNVRILEMNSEKGIFAPRARNLFHSANLAVSDHYSQTLMTTKNSTIHHSGPI-HREVRQYSPPEGHEVEETPFCTANNSPQFFSGSSRDGSSKRSPFTPTRSDGSRNYASAYSERPSYMAYTESSKAKVRSLSAPKQRTRYERSGSSKSFSMNGFGGSKLTAQRTSALHASLTSKAYPDSGRLNKFGLPMRYR-
>CER.Bauhinia.A.14
MGKAGNWFRGLLGQKRLDSSFPTTAPPKPKEKRRWSFVKSQRDKDRHPDVAVRSSGHLYPDKHAIAVAA----VAEVAVAAAQAAAAVVGLTDSGRCAGTTAIREEWAAIKIQSAFRGCLARKALRALKGLVKLQALVRGHIERKRTAEWLQRMQVFLRAQARARVGRAQVLHTSYLSAKPLNVHPPGPGTPDKFESPIRSKSLKHGQSLVLKRGLKSYVQINGNRSDIQVDEQSWNRQRS--RTCSADYEKRVRVLEIDSEKPYFREKRRNLFHSSH---SDQHSQ--------TTRQSGQSSSGEVQSHSPFKIDEIED-------NIPQFYSTCSRDGCSKTSPLTPSRSVGSRSYASGYPDHPNYMAFTESSKAKVRSLSAPKQRPQYERSSSSNRCSLYGSLESRLAAQRASSLHTSFSSKAYPGSGRLDKLGMPVGYRY
>CER.Phanera.A.15
MGWAAKCFRGLLGLKKPDSSSPTTFPKQSKEKRGWSFVKSYREKYHHTDVAVRSSGHVDPDKHAIAVAAVTAAVAEAAVAAAQAAAAVVTITSSSPCTGNSRIREEWAAIKIQAAFRGCLARRALRALKGLVKLQALVRGHIERKRTAEWLQRMQVLLRAQARARVGRAQILQTSYSTAKPLNIQ-TGPATPDKFESPIRFKNLKHDQSLMLKRGSTSYVQINGNKSDSRVYEQSWNRQRS--RTCSADDEKSVKVLDIDSGKPYFREKRRTLFHYAH---SDQHSQSLAAT----THQSGQSSSGEVQSYSPVKIDEIES-PFRTSANSPQLYSVSSRGGGSKISPFTSSRSVGSRSYTSAYSDHSNYMAFTESSKAKLRSLSAPKQRPQYERSSSSNRYSLHGSGESRLAAQWASSLHK------------------------
>CER.Cercis.cerca_Chr6.16
MGKAAKWFRGFLGLKKPDSSSPTTAPKPPKEKRRWSFVKSYREKDHHHDVAVQSSGHVDPDKHAIAVAAATAAVAEAAVAAAQAAAAVVRLTSSGRCTGTTGIREEWAAIKIQAAFRGCLARRALRALKGLVKLQALVRGHIERKRTAEWLQRMQVLLRAQARARVGRTQILQTSYSSAKPLNIHPTGPATPEKFESPIRSKSLKHDQSLVLKRGSKSYVQINGNRSDSRVDEQSLNRQRS--RTCSADDERSVRVLEIDSGKPHFREKRRNLFHSTHYTLSDQHSQSLTTT----THQSGQSSSCEVQSFSPLKIDEVEESPFRTADNSPQFYSASSRDGGSKTSPFTHSRSDGSRSYINGYSDHPNYMAYTKSSKAKVRSLSAPKQRPQYERCSSSNRYSLHGSGESRLAAQRASALHASFTGKAYPGSGRLDKLGMPVGYRY
>CER.Bauhinia.B.17
MGKAAKWFRSFLGLKSSDSSSS---PKPPKERRRWSFVKSYREKDLRRH-------HLDPDKHAIAVAAATAAVAEAAVAAAQAAAAVVRLTSSGHGAGNTAIREQWAAIKIQAAFRGFLARKALRALKGLVKLQALVRGHIDRKRTAEWVQRMQVFLRTQARARVGRAQVLQTSYSNAKQSNSQPTGPATPDKFESPVRSKSLKHDQSLVVKRGIKSNVQISGIRSESRVDEQSRNGLRS--RTCSVDDEKSVRVLEIDSGKPYLRENRRNLFHSAHYSLSDQYGQCFTNC------QSGHSCECEVQSYSPQKIDEVEESPFRTADSSPQFCSASSSRDGSKTSPFTPSRSDGSR---SGYSDYPSYMAYTESSKAKVRSLSAPKQRPSS--SSSSNRDS----GDSRLAAQRASVMHASFTSKAYPGSGRLDKLGMPVGYRF
>CER.Phanera.B.18
MGKAAKWFRGFLGLKSPDSSSPTTSPKPPKEKRRWSFVKSYREKEDHHNVAVPSSQHLDPDKHAIAVAAATAAVAEAAVAAAQAAAAVVRLTSSGRSAGNTGIREEWAAIKIQAAFRGCLARKALRALKGLVKLQALVRGHIERKRTAEWLQRMQVLLRAQARARVGRAQTLQTS---AKPSNSQPTGPATPDKFESPVRSKSLKNDQSSVVKRGLKPNVLIGANRLDGRVDEQSWNGQSS--RTCSADDEKCVRVLEIDSGKPHLRENRRNLFHSAHYALSDQYGQSLTTT-----YLSGHSSSSEVQSYSPLKIDEVEESPFRTADSSPQFYSASSRDGDSKTSPFTPSRSDGSRSYVSGYSDHRSYMAYTESSKAKVRSLSAPKQRPPNERS-SSNRFALHGTWESRLAAQRASAMHASFTSKAYPGSGRLDKLGMPVGYRF
>DET.Sindora.A.19
MGKASKWFRALLGLKKTDATPS--APKPSKEKRRWSFVKSYREKDNHDDVAIQSSGHVDPHKHAMAAAAAT--VAEASIAAAHAAVSVVRLTSSGRCASPIVNREKWAAVKIQAAYRGCLARRALRALKGLVKLQALVRGHIERKRTAEWLQRMQSLLQTQARGRAGRYQITQTSHSSAKPSSLHLPGPATPDKFESPVRSKSMKYDQLSVLKKGSKSHVH-SSSRSDSRLDEQLWTQPKSSLQTFWGDDGRSFKTHEIDSGKPHFTAKRRSLFHSTHHAVSDQYSQSLTVSKGSTTHQSGQSSSCEVQSYSRQVINEVEESPFCTANNSPQFYSASSR-DGSKTSPFTPTRSNGSRSYLSDYSHCPNYMAYTESSKAKVRSLSAPKQRPHYERSSSSNRYLAHGFGESRFTTQRTSALHASFSSKAYPGSGRLDKLGMPMGYRY
>DET.Sindora.B.20
MGKASKWFRALLGLTKPHTLSPTSFPKSPKDKRRWTFVKSYREKDNRTGAAVQPSGQLDLDEHAIAVAAASAVVAEAAVATAQAAAAVVRLTSSARCDSAIGVREEWAAVKIQAAFRGCLARKALRALRGLVKLQALVRGHIRRKRTAEWLQRMQALFDAQVV----Q----TSSYLGAKSSSLRSLDPQTPENFQSPIRTKSMKYDQSFIFKRGSNSRAHIIGNPPDGRADEHVWIGRRSIGSREFRDDERSVKILQIDSGKSNFTQKCRNLFHFIHRADSDHLSQSLTNSKDSTTQQSNRSYSGKVQSYTPLVAD-MDESPYCTANNSPQVYS-VSSINGSRRSPFTPAKSDGSRSCLNGYYDHPNYMACTESSMAKVRSYSAPKQRPDSERYGSSKRYSVHGYGESRLSSQRASALHASFTDNVYLGSGLLDKIGMPMGCRY
>OUT.Arabidopsis.O.21
MGKASRWFRSLFGVKKPDPGYPVETPTSSNLKRRWSFVKSKREKESTPR-------REDSDKHAIAVAAATAAVAEAAVAAANAAAAVVRLTSTGRSTRSGRDSCELAVIKIQSIFRGYLAKRALRALKGLVRLQAIVRGHIERKRMSVHLRRMHALVRAQARVRATRVIVTPESSNNTKSSHFQNPGPPTPEKLEHSISSRSSKLAHSHLFKRGSKASDN---N--------RLYPAHRE----TFSATDEEEKILQIDRKHISYTRNRPDMFYSSHLIL-DNA--GLSEP----VFATPFS---------PSSSHEEITSQFCTAENSPQLYSATSR---SKRSAFTASSIAPSD-CTKSCCDHPSYMACTESSRAKARSASAPKSRPFYERP-SSKRFGFVDCGDTKSGPQKGSALHTSFMNKAYPGSGRLDRLGMPIGYRY
>OUT.Vitis.O.22
MGKASKWFRGLLGLKKTDSPAPTPAPAPARLKRRWSFVRSYREKDHTRGEPHPPSAYVDPNKHAIAVAAATAAVAEAAVAAAQAAAAVVRLTSSGRSAAPFSAREEWAVIKIQSLFRGYLARRALRALKALVKLQALVRGHIVRKQTADMLRRMQALVRAQARARAGRAQISESSHSSGKSSQFHHPGPATPEKFEHAIRAKNMKQDQSSILKRSSKASGRI-IDWSDRRLDEGSWDQQGSSIRAGPTDDEKSDKILEIDTGKPNFTPKRRNLFQSSHHGASDQISHSFTTSKDSTTHQTVPSSSCEVQSLSPLKFQEVEEGSFCTADNSPQFYSASSRAGSSRRGPFTPTKSDGSRSYLSGYSDHPNYMAYTESSKAKVRSFSAPKQRPQYERSSSTKRYSVHGFGDSRSNAQRVSAMHANFTSKAYPGSGRLDRLGMPIRS--
>OUT.Prunus.O.23
MGKASKWFRSILGLKKPDPTHQTSSPPPTKDKRRWSFVKSYREKNHHRP-------SVDPNKHAIAVAAATAAVAEAAVAAAQAAAAVVRLTSSGRCPSNIGVREEWAALKIQAAFRGCLARRALRALKGLVRLQALVRGHIARKNNAARLQRLQAILRAQARARTGRSQISELSHSRTKSSQFHQPGPATPEKFEHPIRSRSTKLEQFSTLRRISRSYGT--------------------------TDDEKNDRVLEIDTGKPYIATKRRNLFHSTHLAASDQYSHSFTTSKDSTSHQTLPSSSCEVQSLTPLKFREVEEDSFCTANSSPQFYSTSSRGGNSKRSPFTPTRSDGSKSYLSGYSDYPSYMACTESSKAKLRSLSAPKQRPQYERSGSAKRYSIHGFGESKSSAQRASALHANFASKAYPGSGRLDKLGMPVGYRY
>OUT.Quillaja.O1.24
MGRAAKWFRGILGFKNPDSSSS--APKPPKEKRRWSFVKSYREKDHHHEVVVQSSEYVDPNKHAIAVAAATAAVAEAAVAAAQAAAAVVRLTSSGRVAGVLGIRGEWAAVKIQAAFRGCLARRALRALKGLVRLQALVRGHIERKRTTEWLQRMQSLLRAQARARAGRVQISESSFASSKSSHGYHPCPATPEKIEHAIRSKSMKHDQSSMLMRSLKYHGRGVGNKSEGGIHEQSRNQQRSSMKTGSTDDDKSDKILEIDTGKSHFTPKRRNLFHSTQHDFSEQHSHSFTTSKESTAHQSGRSLSCEVQSFSPWKHDEVEESPFCTADNSPQFLSASSVGGSSKRSPFTPTKSDGLTNYLSGYSDHPNYMAYTESSKAKARSLSAPKQRPQYERSSSSKRYSVYGFGESKSTTQRTSALHTNFTTKAYPGSGRLDKLGMPVGYRY
