# Supplementary material for: Legume genome structures and histories inferred from Cercis canadensis and Chamaecrista fasciculata genomes
Source: Plant J. 2026 Jun 10;126(5):e70981. doi: 10.1111/tpj.70981 (PMC13252982; doi:10.1111/tpj.70981)
Supplement: Supplementary file 8 — Data S8. Manuscript supplement; Compressed directory of aligned sequences from 36 gene families with members deriving from syntenic blocks from selected species. [file TPJ-126-0-s004.gz › S8_wgd_block_tree/40_wgd_aln_fas/Legume.fam3.04353]

>PAP.Medicago.B.1
MATSVQEKWNN--PREELDEDEEALSLCDLPLSHKK---PTKEEHSHVNEKQEEFNFNSWVGLLSTEPKMCVADEVFFQGQILPSRASFSSQAGLLTTTDKFNHCKSKHESFN-----EFRSNSS-----TSQNSTTSSSTSSTTTPIVSKSKVRQFHTHPSPKPQLKSSCPRK-SISQS-RKSSVWEIFRLGVVPTPEIGLQDLKVRSSSKNCVSRSSSSSSNNSTFNDGKMSKK-NENGDKSNHVLKNLVGIRGGLLSGCDCSIETV------IKSGYKTENTT---KHAVKEKV-EWKKQKQRQKQGKKVMSRRRTFEWLKELHASHA-DEEALLSS
>PAP.Phaseolus.phavu_Chr03.2
----EEEVHEEEDQDQDQEEEEEALSLCDLPINLND-QPRNQEQHSAANEAQEEFNFRSWGAPFSKQPEMCVADEVFFKGQILPFRVSFSSEAGLLATLSQSKPHYGKQESL------DFPSNSSRSSSLRSQNSSTSTSSSTTITKTIAKPRIRQFHMHPSPKPQLRAPTPTQSSLGNPVRKSTSWGIFRLGVVPAPEIGLQDLKVRNR-TNCVSRSSSNSSSNNSA---KSVKTSNRNKGN-DGVLKQLIGKGGGLLSGCDCSFETVQNNMIMIKGGGKSSNKTESTRHAPKEKVVESKKQ--RQKQGKKVTSRRRTFEWLKELHASHDDDEEALLS-
>PAP.Lotus.B.3
MATSVQGKRDLAEQQEEDEEEEEALSLCDLPVTMVNHNNNNQQPRKQENPHEEEFDFRG---LFSKEPEMCVADEVFFQGQILPFRHSFSTEAGLLKSHGNIKLCKARSESLGHGYG--SSINSSRSSSVRSQNSSSSTSSTTTTTPRISKPRFQQFHTHPSPKPQLKSSGPRQTSFG---RKSSVWEIFRLGVVPAPEIELQDLKVRSS-KNCVSRSS-NSSSNSDK---LGSKT--DATTKSNHFFKQLVGKSGGLLSGCDCSIETVQSNMAMIKSGTKSTYSKATTTHAVK----------------------------------------------
>PAP.Aeschynomene.B.4
-----HHDEQHDVAEEEEEEEEEALSLCDLPLTLINGQDKPRKQDTEFGETQDEFDFNSWGGLFSQEPNMCVADEVFFQGQILPLRHSFSSDPSSSKIKNQFNRCESRSESMDNISSSNSNS-SSRSCSLRSQNSSSSTSSSRT-------PKIRQFHTIPSPKPQLRQT---LFSFGNQGRKSSSWEFFRLGVAPAPELGLQDLKFRNS-------SS-SSSNN-ST----SVKK---M--SSSSSTKKFVSRSGGLLSGCGCSVDSVQLDTVMIKSTN-TKTESVATSHAMKEKVAKLKEQNKKKHQAKNVMSRRRTFEWLKELHAIRLEDEQALLST
>PAP.Aeschynomene.A.5
MAIIADGKWKQ--KQLEEEDEEEALSLCDLPDSLIDEEDQPRKPDSDITAEQEEFDFHSWGGPVSKEPEMCTADEVFFQGQILPLF--LSSKTPVSQHHDQFKQCEWRSESLDHSSSSEFQSNSSRSSSIRSQNSSSSTSSTTTTTTRISKPRVQQFHTHP-------------------IRRSSSWEFFRLGVVRAPEIGLQDIKVRSTNANKISVNGTNLNANSTN---TSVKKSNKISGKSKNILKQLVGKSGGLFSGCKCSIETVQSGFVMNKSSSKSNNKTESSMHAMKEKVLELKRQSHRTKQENKAVSRLRTFEWINVHLHANYPDEEALLA-
>CAE.Acacia.A.6
MAASSEKKEEDEAVEAEDEDEEESLSLCDLPDNSNKEDYQARKADSSHHHYQEEFDFLLWGGPFSKESEMCVADEVFFQGQILPLCKSLSSDASLLPTTTGFNRSESKSESVTEFRSSSSSSSSSRSSSIRSQNSSSSISISSTITPEISKPRIPHFHTHPSPKPQLKASSSRQVSIGGHNRKSSTWDFFRLGVAPAPEIGLQDLKVRCTNTTCVSRSSNSSSSS--------DRR--RM---SNHGFRQMV-------RGCKCSVDTVPFDIMITKSNKKTESTT---THAMKEKA----KQ----KQRKKAMSRHRTFEWIKELSHGYNKEEEALLLS
>CAE.Chamaecrista.chafa_Chr1.7
MATSVRGKHEPEAEEDDYEEEEEALSLCDLPDILIKQEDLSRKPDSHHHHHQEEFDFRLWSEE----SEMCVADEIFFQGQILPLRKFKPIAATAASTG--LNRSGSTTDHSSTGSEPMSRSYSSRSSSISSSSSSTATNNNNMVTAEIPLPRMPHFHHYPSPKPQPKVSSKKQVSFGNNSKSSSSWDFFRLGVVPAPEIALQDLKVRCSNNNIVNRSVSSNSSSSHRSSHHSDKR-ND----IKSSFKQLVGKGM-NMSGCKCSIETVPNTMMMMK-KKKTESSTCTTTHAMKEKVVKQRQK-QG-MIKKVIMSRRRTFEWIKELSDSHYPEEANLLST
>CAE.Senna.sento_Chr11.8
METRMREYFNSEEEEEQEEEEEEALSLCDLPDNLNKQEDDEA--KRKPDSHDEEFDFLLWDGSF---SEMCVADEVFFQGQILPLRPAGSAPTG-----FKFNRSGSMGSELS-------RSYSSRSSSIGSQNSSISNSSSSSSSASISKPRIMHFHTHPSPKPQIKAANSRQVSFFSSNRKSISWEFFRLGVAPAPEIGLQDLKVRCA------KSS--SNNN-------SDK--------SNHSLKQLVGKGSGFFSGCKCSI-TVPSDIIIMK-----KTESGSTKHAMKEKVLEIKKQ----KQGKKVMSRRRTFEWIKELSNTHYPDEEALLAS
>PAP.Phaseolus.phavu_Chr02.9
MATSHQKKLEQLKEEEEEDEEIEALSLCDLPVNLINDDAQPKKPDSQIIESREDFDFPLWGTPLSPESEMCAADEVFFQGQILPLRLS-------------LKRCQSRSESLGHGSLREFRSNSSRSSSVRSQNSTSSSSSTTTTTPRISKLRAQQFHAHPSPQPQLKVTVPRQTSFGNQGRKSSAWDFFRLGVVPAPEIALQDLKVRSTGKNHIGRNSSNNSSSNSNNANSAVKR--SYSAKGNHVFKDFVGIGGGFWSGCKCSVETVQSNMIMIKGSTKSANKTESATHAMKEKVVERKKHKQRQKQGKRTVSRRRTFEWLKELSHDAYSNDEALLSS
>CER.Bauhinia.B.10
MGTSIQGKLEFLNSDQVEEEDEEALSLCDLPVNLIKEDDRSKKPDSQVIETLEEFDFGSWGGTISTESEMCAADEIFFQGQLLPLRRSFSSVSGFTTTGEQLKRCESRSESLDHGSLGRFRSSSSRSSSLRSQNSSSSTCSTTLPTTRISKYRVRQFHTNPSPKPHLRVSVPRQSNFGNQGRKSSAWDYFRLGVVPTPEIGLQELKARNTSKNCVSRSSSGSSSNRSFNASSTNKSSTHHSDKRNHVFKQLVGKGGGFLSGCKCSA---QSDVVIIKSGIKSTNKTESATHAMKEKVLELKKQKQRQKQGKRATSRRRTFEWLKELSHESQPDEEALLSS
>CER.Phanera.B.11
MVISVQGKLESLNSDQVEEDEEEALSLCDLPVNLIKEDDQSKKSDSQVIETLEEFDFCSWGGTISTESEMCAADEVFFQGQLLPLRRSFSSESGFITTVEQLKRCGSRSESMDNGSLGGFGFRSS-SSSLRSQNSSSSTSSTTASTARITKPRVQQFHTHPSPKPHLRVSVPRQLSFGNQGRKSSAWDFFRLGVVPAPEIGLQDLKVRNTSKNCVSRSSSGSSSNDNFNASSTSKSSSHHSDKRNHVFKQLVGKGGGFLSGCKCSIETVRSDIIILKSGTKCANKTESAPHAMKEKVLELKKQKQRQKQGKKAMSRRRTFEWLKELSHESHLDEEALLSS
>CER.Bauhinia.A.12
MGTSTHRKLEFFTSDQVEEEEEEALSLCDLPVNLIREEDQSKKSDSQVIERLEEFDFCSWGGTISTESEMCAADEVFFQGQILPLRPSFSSVSGL-TTGHQLKRCESMSESTDHGSLGRFGF-SSRSGSVRSQNSSSSTSSTTLSTTRISKPRIQQFHTHPSPKPHLRFSVPRQSSFSHQGRKSSAWDFFRLGVVPAPEIGLRDLKVRNTSKNCVSRSSSGSSSNGTFNANSTSKSNSHHSDKRNHGFRQLVGKGGGFLSGCRCSIETVQSDFVMIKSGSKSTNKTESTTHAMKEKVLELKKQKLRQKQGKKAMSRRRTFEWLKELSHAGHPDEEALLSS
>CER.Phanera.A.13
MGTSIQRKLKVLISDQVEEEEEEALSLCDLPVNLIKEEDQSKKSDSQVIETLEEFDFGSWGGTISTESEMCAADEVFFQGQILPLRLSFSSFPGFTT-GNQLKRCESRSESIDHGSLGGFRSSSSRSNSLRSQNSSSSTSSTTLSTSIISKHTVQQFHTHPSPKPHLRVSVPRRSSFGHQGRKSSAWDFFRLGVVPAPEIGLQDLKVRNTSKNCVSRSSSGSSSSSTFNANSTSKSSSHHGDKRNHGFRQLVGKSGGFLSGCKCSSETVQSDIVIIKSGTKSANKTESTTHAMKEKVLESKKQKQRQKQGKKAMSRRRTFEWLKELSHAGHPDEEALLLS
>CER.Cercis.cerca_Chr6.14
METSSQGKLESLNSDQVEEEEEEALSLCDLPVNLIKEEGQSKKSDSQVIETLEEFDFGSWGGTISTESEMCAADEVFFQGQILPLRLSFSSLSGFITTGEQLKRCESRSESIDHGSLSGFRSSSSRSSSLRSQNSSSSTSSTTLST----KPRVQQFHTHPSPKPHLRVSVPRQSSFGNQGRKSSAWDFFRLGVVPAPEIGLQDLKVRNTSKNCVSRSSSGSSSSSTFNANSTSKSSSHHSDKRNHGFKQLVGKGGGFLSGCKCSIETVQSDIVIIKSGTKSTNKTESATHAMKEKVLELKKQKQRQKQGKKAMSRRRTFEWLKELSHASHPDEEALLSS
>DET.Sindora.A.15
MATLTQGKYCS--AYQVDEEEEEALSLCDLPVNLKKEEEETRKVDSQAIETEEEFDFHSGGGPISAESEMCRADEIFFQGQILPWRFSFSSDYAISKTGDRLNRSESGSESTDHGSLSGFGSNSSRSSSLRSHNSSSSTSSTTGTF---PKPRIQQFHTHPSPKPHLKVASPRQSFSNNQARKSSAWDFFRLGVAPAPEIELHDLKVRSSSKNSVSRSSSGSNSSSGSSSNNTTKSRAHHSGKRNNYIKQFVGKGSGFLGGCKCSIETVQLDIVLLKSGSKSANKTESETHAMKEKGLDLKKQKQR----KKAMSRRRTFEWLQELSHASCPDEEALLSS
>DET.Sindora.B.16
MAISTSNSEKLEQQEQEEEEDVEALSLCDLPVNFMNGDDELTKADSQVIKIQEEFDFCS------AESEMCAADEVFFQGQILPLRSSFSSDYGFPKSGDSLNRGESRSESMDHGSANGFQSKSSRSSSLRSQNSSGSTSST-----RISEPRVQQIHTHPSPKPQSRLSGPRQ-SFGNHSRKSSAWDFFRLGVVPAPEIGLQDIKARSISKNSVSRSSSGSSNNSTFNA-KSAKMGAHHSGKSNHNFKQLVGKGGGFLSGCRCSIETLESDIVMIKNSTKSTNKTESATHAMKEKVLESKKQKQRQKQGKKAMSRRRTFEWLRDLQHASNPDEEALLST
>CAE.Chamaecrista.chafa_Chr6.17
--------------------------------------VKTQAESQDSNETQQEFDFRLWSGPFWKDSEMCDADEVFFQGQILPL-------HG-----QRLKRCVSMSESDY------FS------NSLRSLNSSNSTKFTKVAS----KDTAQRFHTHPSPKPQLRVPFPRRQACNSRIRKSSTWELFRLGVVATPEIELRDLKLRGT-KKCVSRNSSTSNSSNSNSSSGTTKSNTHYKDKSNHGLMQFVGKSVGFLSGCKCSIETEPNTTVLIKSGIKGTNRTESETHAMKEKVFELKKQKEKEKQGKKEMSRRRTFEWLEELSHASYTDEEILIL-
>CAE.Senna.sento_Chr06.18
-------------------------SISQAEQQKQE-DAQSRKADSSSHNDEEEFDFRLWGGPFWKNSEMCTADEVFFQGQILPLLQRRN------KDQRRLKRCESRSNSTEEYSYSHSRSNSSRSSSVRSQNSSNITT------PKVSKPTSQRFHTHPSPKPQLRVPIPRQASVG---RKSSTWDFFRLGVVPAPEIELQDLKVRRT-----TSSNSSSNSG-------TTKS-STI-----THYRDKSNHGLLFLSSCKCSIETEPLNTVVINSGTKSTNETESETHAVKEKVLEMKKQKQREKQGKKDMSRRRTFEWLKELSHASYPQEEALILS
>CAE.Acacia.B.19
------------------------------PEVSVKEDERSRKADSQVLETNEEFDFRLWGSSF-EETEMWAADEVFFQGQILPLQLN-----A-----NKFNRHKSMSDSLDHGSLSESRSNSSRSSSFKSQNSPNYSTSITILTPRVSESRVKRFHTCPSPKPQLKVPLPRQASFSNVGRKSSSWDFFRLGVVPAPEIELQDLKVRST-KNCVSRGS-TSNSG-------TTKS-DKI-MSTNHGLKQFLDRSGGLLSGCKCSIDM-PLDTVIINSRTKSTEETESATRAMKEKVIEFEKEKQRQKQGKNKATRRRTFEWLKELSHASYNEEEALLLS
>OUT.Arabidopsis.O.20
----ISHRYQEDDDDVEEEEEEEALSLCDLPNEKGELRSIVKEEDEEFDSG---FEFGI-GSSFRAGSDMSTADELFFKGRILPLRHSVSLDAG-LNEP---TRLITRSESVE------FRR----TGIIRSDRKIKNNF--------ID-------YSQPSPQPQIRRSTARVNSIRNP-KSSSIWDFLRLGLVRTPEIELR---TTAGAKLSVSRSSCSSTSTSSN-----SKK---I-GS-GESRSRNRRRSF-MFSDCKCSVSTE-TKMAPVK-IKVSSGET-----EEKQRMMEKKTA---KKEEKSAMARKRTFEWLSQVGFVVDHG-------
>OUT.Vitis.O.21
MAINDDEKWEEFDS---DEEEDEALSFCDLPNDLICEDNSGKEENPQVVGTGEDFDFGSWNRSLLAESDMCAADEVFFQGQILPLRLSVSSDSGLAGYRRKSSRCVSRSESMDRGSWGGFTSVSSRSSSSRSHNSSISSTSTATTH----RSRVRHFHAHPSPKPQIKIFNTRQGNIGSRGRKSTMWDLFRPGLVRTPEIELQDLKVRSTK-GFDSRSSRSSSFNSTA--NNTAKSNHGFNAEKRRSHRFSIKKR-EFLSGCKCSISAVDSRIVVIK---TSSNGG---DSNPNERP----SQKQRQHVKKKNM--HRTFEWLKELSHAAAPDE------
>OUT.Prunus.O.22
----------SEQLEEEEEEEEDNVSLSDLPVNWKK-QDQTQYPNTKSEPTDEEFDFGYRGTSFWADTKMCAADEVFFQGQILPLRLSVSSDAG--FAG--LTRRSPAS-SVG-FRSNSCRSRISPNSSFSSNSSSTTTTTTTTTTI--APRRPRQFYTEPSPKPQIKIPNPRLEKAGSRRHNSSMWDFFRLGLVRTPDIELQDINLRSNSKSSVSRSSVSSTHSNATSAGGVLKSEDTKQNKQSKQRKQRFFDS---IHGCKCSFETVASDNLIVKSKNESRTETYSAAHAMKEKVVELKMMKQKQKQQKQAMSHHRTYEWLKQLSHANSP--------
>OUT.Quillaja.O1.23
MATCAKEKWDAFSSEQQEDEEKEALSPCNPPVILIKEEEQTRKADAQVIENQQEFDFCSWGGP---ESKMCAADEVFFGGQILPLRLSVSSDGGLLTTGQDKRLNLSRCESMDHGSLSGSRSNSSRSSSIRSQYSSTSTSTNFATR--ISKPRIGQFHTYPSPQPQIRVPNIRKVNAGNHSRKSSSWDFFRIGVVPTPEIGLQDLRIRSSNRNSVSLSCSSSSNSGRFKANN------TT---NKHSLKQFLGKSTGFLKGCKCSIETVPSNVVPIKSNAKSININEIETHAMKGKVLEPRKQ--REKQGKQAMSHRRTFEWLKELSHASYPNEP-----
>OUT.Quillaja.O2.24
MATSAKEKWDAFSSAQDQEEEEEALSLCDLPVNLIKEEEHSRKEDAQVIETQEDFDFHSWDGP---EAKMCAADEVFFGGQILPLRLSVSSCGGLITTGDKLSPNLSRCESMDHGSLSTASTNTSRSSSIRSQYSSSSTSTSSTTR--ISKPRVRQFHTYPSPKPQIRVPSLRQASVGNNSRKSSSWEFFRLGVVPAPEIGLQDLKIRSTNKNCVSRSSTSSSSNSGSKANSTAKM-----G-NNHGLKQFLGKSSGFLGGCKCSIETVPSNIVIIKNNAKSSANIESETHAIKEKVLQLRKQNQKKKQGKQAMSHRRTFEWLKELSHASNP-YEALIT-
