# Supplementary material for: Legume genome structures and histories inferred from Cercis canadensis and Chamaecrista fasciculata genomes
Source: Plant J. 2026 Jun 10;126(5):e70981. doi: 10.1111/tpj.70981 (PMC13252982; doi:10.1111/tpj.70981)
Supplement: Supplementary file 8 — Data S8. Manuscript supplement; Compressed directory of aligned sequences from 36 gene families with members deriving from syntenic blocks from selected species. [file TPJ-126-0-s004.gz › S8_wgd_block_tree/40_wgd_aln_manual/Legume.fam3.00637]

PAP.Lotus.A.1	MSTGYLLRIDPLELKFTFQLKKQISCSLQLTKTDEYVAFKVKTTPKKYCVRPTGVVLPRSTCDVKVTMQAQKEAPPDMQCKDKFLLQCVKVNDGVSPKDITAEMFKESGHVVEESKLRVVYVSPPQPPSPVAEGSEEGSSPRGSVSEGVNVSDSATIARGFTERHEATDKSAEAKALITRLTEEKNAIQQTNKLRQELDLLRRESNKNRGGVSMLIVILVGLLGIVMGYLMKK
PAP.Lotus.A.2	MSTGYLLRIDPLELKFTFQLKKQISCSLQLTKTDEYVAFKVKTTPKKYCVRPTGVVLPRSTCDVKVTMQAQKEAPPDMQCKDKFLLQCVKVNDGVSPKDITAEMFKESGHVVEESKLRVVYVSPPQPPSPVAEGSEEGSSPRGSVSEGVNVSDSATIARGFTERHEATDKSAEAKALITRLTEEKNAIQQTNKLRQELDLLRRESNKNRGGVSMLIVILVGLLGIVMGYLMKK
PAP.Lotus.A.3	-------------------------------------------------------------------MQAQKEAPPDMQCKDKFLLQSVKVEDGVTAKDITAEMFKEAGHIVEECKLRVVYVAPPQPPSPVAEGSEEGSSPRGSVSEGVNGSDSATGTRGFTER--ASDKSAEAKALIARLTEEKNAIQQNNKLSQELDMLRRESNKSRGGISMLIVILIGLLGIIMGYIMKK
PAP.Lotus.A.4	-------------------------------------------------------------------MQAQKEAPPDMQCKDKFLLQSVKVEDGVTAKDITAEMFKEAGHIVEECKLRVVYVAPPQPPSPVAEGSEEGSSPRGSVSEGVNGSDSATGTRGFTER--ASDKSAEAKALIARLTEEKNAIQQNNKLSQELDMLRRESNKSRGGISMLIVILIGLLGIIMGYIMKK
PAP.Medicago.A.5	MSTGDLLNIEPVELKFLFELKKQISCSLQLSKTDSYVAFKVKTTPRKYCVRPTGVVLPQSTCEVIVTMQAQKEVPPDMQCKDKFLLQSVRVNDGADAKEITPEMFKEAGHVVEECKLRVVYVAPPQPQSPVPESSEEGSSPRGSVTEGANGSDSTTVMRGFTERNGTPEKSAEAKALMLRLTEEKNAIQLNSKLRQELDMLRRQSNKSRGNVSMIFVILIGLLGLIMGYLLKK
PAP.Phaseolus.phavu_Chr02.6	MSTGDLLSIEPLELKFFFELKKQISCSLILSKTDSYVAFKVKTTPKKYCVRPTGIVLPRSTCDVIVTMQAQKEAPSDMQCKDKFLLQSVKVEDGIAAKDITAEMFKEAGHVVEECKLRVLYVSPPQPPSPVPEGSEEGSSPRGSVSDGISGADSAAVTRAFAERHDGPEKSAEAKALISRLNEEKNAIQQINKLRQELDTLRRESNKSRGGVSMVIVILIGLLGIIMGYLMKK
PAP.Aeschynomene.A.7	MSTGELLSIEPLELKFFFELKKQISCSLQLTKTDSYVAFKVKTTPKKYCVRPTGIVLPRSTCDVIVTMQAQKEVPADMQCKDKFLLQSVRAPDGAAPKDITAEMFKEAGNVVEESKLKVVYVAPTQPPSPVAEGSEEGSSPRGSVSEGVNGADSTTATRAFSERLDSPEKSAEAKALISRLTEEKTAIQQNNKLRQELDMLKRESGKSRGGVSMVVVILIGLLGGMAKSYFKQ
CAE.Chamaecrista.chafa_Chr6.8	MSTGELLSIEPVELKFPFELKKQISCSIQLSKTDSYVAFKVKTTPKKYCVRPTGVVLPRSTCDVIVTMQAQKESPPDMQCKDKFLLQSVKRDEAIAPKDITAEMFKEAGHVVEECKLRVLYVSPPQPPSPVPEGSEEGSSPRASVSEGVNSTDFQTVTKSIIERSDTPDKSAEAKALISRLTEEKNAVQVNNRLRQELELLKRQGNKNRGGVSIVFVILIGLLGIIMGYLMKK
CAE.Senna.sento_Chr06.9	MSTGELLSIEPLELKFPFELKKQISCSIQLSKTDSHVAFKVKTTPKKYCVRPTGVVLPRSTCDVIVTMQAQKEAPPDMQCKDKFLLQSVKKDETITPKDITAEMFKESGNVVEECKLRVLYVSPPQPPSPVPEGSEEGSSPRASVSEGVNNAEFATVTKAFAERPETQDKSTEAKALISRLTEEKNAVQLNNKLRQELELLKRQGNKNRGGVSIVFVILMGLLGIIMGYLMKK
CAE.Acacia.B.10	MSTGELLSIEPLELKFPFELKKQISCSIQLSKTDDYVAFKVKTTPKKYCVRPTGIVLPRSTCDVIVTMQAQKDAPPDMQCKDKFLLQSVKTNDVTNPKDINTEMFKEAGHVVEESKLRVVYVSPPQPPSPVPEGSEEGSSPRASVSEGVGSADFPTVTKAFTEHSGVEEKSGETKALISRLMEEKHAVQLNNRLAQELEVLKREVNKTGGGVSIVFVILIGLLGIILGYLMKK
CAE.Chamaecrista.chafa_Chr1.11	MSTGELLSVEPHELKFPFELKKQISCSLQLAKTDSYVAFKVKTTPKKYCVRPTGIVLPRSTCDVIVTMQAQKEAPPDMQCKDKFLLQSVKTNDTTNPKDITAEMFKESGNAVEEFKLRVVYVSPPQPPSPVPEGSEEGSSPRGSVSEGINSADFASATKGITERSEVQEKSAEATALISRLTEEKSAVQQNNRLRQELELLKREGNKQSGGVSILFVIIIGLIGIIMGYMMKK
CAE.Senna.sento_Chr11.12	MSTGELLSVEPHELKFPFELKKQISCSLQLSKTDSYVAFKVKTTPKKYCVRPTGIVLPRSTCDVIVTMQAQKEAPPDMQCKDKFLLQSVKANDNANPKDITAEMFKEAGNAVEEFKLRVVYVSPPQPPSPVPEGSEEGSSPRGSVSEGVNSADFTQATKAFTDRPEANEKSAEAKALISRLTEEKSAVQLNNKLRQELELLKREGNKSRGGVSILFVVIMGLIGIIMGYIMKK
CAE.Acacia.A.13	MSSWELLGVEPVELKFPFELKKQISCSLVLSKTDCYVAFKVKTTPKKYCVRPTGIVLPRSTCDVIVTMQAQKEPPPDMQCKDKFLLQSVKVNDGTTPKDITAEMFKEAGNVVEECKLRVLYVSPPQPPSPVPEGSEEGSSPRGSVSEGVNGADFTTVTRAFTERPDAQEKSAEAKALISRLTEEKDAVKLNHKLRQELELLKQEGNKNRGGVSILLVIMIGFLSLIMGYVMKK
CER.Bauhinia.B.14	MSTGELLSIEPLELKFPFELKKQISCSLQLSKTDSYVAFKVKTTPKKYCVRPTGIVLPRSTCDVIVTMQAQKEAPSDMQCKDKFLLQSVKTNDGAAAKDISAEMFKEAGHVVEECKLKVVYVAPPQPPSPVPEGSEEGSSPRGSVSEGASSADFTMGTRAFTERAELQDKSTEGKALISKLTEEKNAIQQSNKLRQELELLRREGNKSRGGVPFMFVVIIGLLGIIMGYLMKK
CER.Phanera.B.15	MNTGELLSIEPLELKFPFELKKQISCSLQLSKTDSYVAFKVKTTPKNYCVRPTGIVLPRSTCDVIVTKQAQKDAPTDLQCKDKFLLQSVKTKDGATAKDISAEMFKEAGHVVEEWKLKVVYVAPPQPPSPVPEGSEEGSSPRGSVSEGASSADFTMGTRAFIERADVQDKYAEARALISKLTEEKNAIQQTNKLRQELELLRREGKKNRGGVSFMFVILIGLLGIIMGYLMKK
CER.Bauhinia.A.16	MSTGELLSIEPVELKFPFELKKQISCSLQLSKTDSYVAFKVKTTPKKYCVRPTGIVLPRSTCDVIVTMQAQKEGPPDMQCKDKFLLQSVKTDDGASAKGINAEMFKEAGHMVEECKLRVLYVAPPQPPSPVPEGSEEGSSPRASVTEGASSADFTTGTRAFTERAEVQDKSAEARALISKLTEEKNAIQQANKLRQELELLRREGSKSRGGVSLMIVVLIGLLGIIMGYLMKK
CER.Cercis.cerca_Chr6.17	MSTGELLSIEPLELKFPFELKKQISCSLQLSKTDSYVAFKVKTTPKKYCVRPTGIVLPRSTCDIIVTMQAQKEAPPEMQCRDKFLLQSVKANDGAAPKDINAEMFKEAGHVVEECKLRVVYVAPPQPPSPVPEGSEEGSSPRGSVSEGASSADFTMVTRAFTERAEVQDKSVEARALILKLSEEKNAIQQTNKLRQELELLRREGKKNRGGVSFMFVVLIGLLGIIMGYLMKK
CER.Phanera.A.18	MSTGELLSIEPLELKFPFELKKQISCSLQLSKTDSYVAFKVKTTPKKYCVRPTGIVLPRSTCDVIVTMQAQKEAPPDMQCKDKFLLQSVKTNDGTAPKDINAEMFKEAGHVVEECKLKVVYVAPPQPPSPVAEGSEEGSSPRGSVSEGAGSADFTTVTRAFTERTEGQDKSAEARALITKLTEEKNAIQQANKLRQELELLKREGNKSRGGVSLMFVVIIGLLGIIMGYLTKK
PAP.Aeschynomene.B.19	MSTGELLSIEPIELKFPFELKKQISCSLQLSKTDSYVAFKVKTTPKKYCVRPTGIVMPRSTCDVMVTMQAQKEAPADMQCKDKFLLQSVKTFDGATTKDITTEMFKEAGHVVEECKLRVVYVSPPQPPSPVPEGSEEGSSPRASVSEGTSGAEFTQATRGFSERSEAQDKSAEARALISRLTEEKHAIQQNSKLRQELELLKREGNKNRGGVSFIIVVLIGLVGITLGYLLKK
PAP.Phaseolus.phavu_Chr03.20	MSNGELLNIEPLELKFAFELKKQISCSLQLSKTDAYVAFKVKTTPKKYCVRPTGIVLPRSTCDVMVTMQAQREAPTDMQCKDKFLLQSVKTFDGASPKDITAEMFKEAGHVVEESKLRVLYLPPQQPPSPVPEGSEEGSSPRGSVSEGGNGSDFTQVARGFTERPEAQEKSSEARALISRLTEEKNAIEQNSKLRQELDLLKRESNKSRGGVSYVIVVLIGLLGIIMGYLLKK
PAP.Medicago.B.21	--DGDLLSIEPLELKFPFELKKQISCSLQLSKTDSYVAFKVKTTPRKYCVRPTGIVLPRSTCDVMVTMQAQKEAPADMQCKDKFLLQSVKTNDGVSPKDISAEMFKEAGHVVEECKLRVVYVSPPQPPSPVPEGSEEGSSPRGSFSEGANGPEFAQVTRGSAERPEAQDKSAEARALISRLTEEKNAIQQTSRLRQELELLKREGNRNRGGVSFIIVILIGLLGLIMGYLMKK
DET.Sindora.A.22	MSSGDLLSIEPLELKFPFELKKQISCSLQLSKTDSYIAFKVKTTPKKYCVRPTGVVLPRSICDVIVTMQAQKEAPSDMQCKDKFLLQSVKVPDGVTSKDVTAETFKEAGHIIEECKLRVLYVSPPQPPSPVAEGSEEGSSPRVSVSEGVNGADFATVTRGMTERPEAQDKSAEAKSQISKLTEEKHALQQNNKLRQELELLKRGGNQKGGGVSIMIVALIGLIGIIMGYLLKK
OUT.Prunus.O.23	MSTGDLLSIQPTELKFPFEVKKQSSCSLQLTKTDKYVAFKVKTTPKKYCVRPAGIVLPGTTCDVTVTMQAQKEAPPDMQCKDKFLLQSVVAPDGVTPKDITPEMFKEDGKVVGEFKLRVVYF-PANPPSPVPEGSDEGSSPRASVLDGQNTSLFDAVSRSLEE---PKEKSSEAWSMISKLTEEKSALQQSQKLHRELDLLRKELSKNGGGFSLLFVVLFGLLGILVGYFIRK
OUT.Vitis.O.24	MTTGDLLNIHPTELKFPFELKKQSSCSLQLTKTDQYVAFKVKTTPKKYCVRPTGVVLPGATCNVTVTMQAQKEAPPDMQCKDKFLLQSVVAPTAATAKDITTEMFKVDGKVVEEFKLRVVYI-PANPPSPVPEGSEEGSSPRASVHEGQNTSLFCTVKGSP---EEAKEEALEAWSMVTKLTEERSALQQNQKLRQELELVRKEISKSRGGISLFFVVLVGLIGILLGYFVKR
OUT.Arabidopsis.O.25	MTTGDLVNIHPTELKFPFELKKQSSCSMQLTKTTTCVAFKVKTTPRKYCVRPTGVVLPGDSCNVTVTMQAQKEAPLDMQCKDKFLVQTVVVSDGTTSKEVLAEMFKEAGRVIEDFKLRVVYI-PANPPSPVPEGSEEGNSPMASLNDAQSASLFDDVSRTFEE---TSEKSSEAWSMISKLTEEKSATQQSQKLRLELEMLRKETSKKQGGHSLLLMLLVGLLGCVIGYLLNR
OUT.Quillaja.O1.26	----ELLSIEPLELKFPFELKKQISCSLQLLKTDNYVAFKVKTTPKKYCVRPTGIVLPRSTCDVIVTMQAQKESPPDMQCKDKFLLQSVKTNDGATTKDINAEMFKEAGHVVEECKLRVVYVSPPQPPSPVAEGSEEGSSPRGSLSEGVNGSEFSNATRAFEPQDKSAE--LQARSLISKLNEEKSAIQQNNKLRQELELLRRESNKNRGGASLLFVVLVGLLGIIMGYVLKK
OUT.Quillaja.O2.27	MSTGELLSIEPLELKFPFELKKQISCSLQLLKTDNFVAFKVKTTPKKYCVRPTGIVLPRSTCDVIVTMQAQKEAPPDMQCKDKFLLQSVKTNDGATPKDITAEMFKEAGHVVEDCKLRVVYVSPPQPPSPVAEGSEEGSSPRGSLSEGVNGSEFLNATRSFEPQDKSAE--LQARSLISKLTEEKSAIQQNSKLRQELELLRRESNKNRGGVSLSVCHLSWLAWHNYGVCLEE
OUT.Vitis.O.28	----------------------------------------------------WDFWFLQLVCDFFVTMQAQKEAPSDLHCKDKFLLQSAVVTAGTSQTDITADMFKDSGHIVEECKLKVVYVSPPQPPSPVPEGSEEGSSPKGPSTDGPSGPEFASVTKALAK---SQENSSETRALISKLTEERNAIRRNSKLRQELDLLKHDGKKNRGGVSFMFVAIVGLIGIIVGYFIKK
OUT.Vitis.O.29	--MGKLLSIEPLERKFPFELKKQISCSLQLPKIENHVVFKVKTMSKKYHVHLTRIVLPRSTCDVIVTMRAQKEAPSNLHYKDKFLIRSAVLIAGMSQTDITVDMLKDSGHIVKECKLKVVYVSPPQPPSPVPEG---------------------------------------------------------------------------------------------------
DET.Sindora.B.30	MSSGELLSIEPVELKFPFELKKQISCSISLSKTDSHVAFKVKTTPKKYCVRPTGIVLPRSTCDIIVTMQAQKEAPADMHCKDKFLLQSVKTHDGATPKDINAEMFKEAGHLMEECKLRVVYVSPPQPPSPVPEGSEEGSSPRGSFSEG--------VTKAFTEQPEAQGKSAEARALILKLTEEKNAIQQYNKLRQELELLKREGNKNRGGVSILFVIIIGLVGIIMGYLLKK
OUT.Prunus.O.31	MSTGELLSIEPLELKFPFELKKQISCSLLLSKTDNYVAFKVKTTPKKYCVRPTGIVSPRSTCDVIVTMQAQKEAPPDMQCKDKFLLQSVKTNDGAAPKDITPEVFKEAGNVVEECKLRVVYVSPPQPPSPVPEGSEEGSSPRGSVMEGVNGAEFSNAAKAFSEQLEPQERSAEARSLILKLTEEKKANQQSNRLRQELELLKRQGSKSRGGVSILFVIIVGLIGLLLGYLMKK
