# Supplementary material for: Legume genome structures and histories inferred from Cercis canadensis and Chamaecrista fasciculata genomes
Source: Plant J. 2026 Jun 10;126(5):e70981. doi: 10.1111/tpj.70981 (PMC13252982; doi:10.1111/tpj.70981)
Supplement: Supplementary file 8 — Data S8. Manuscript supplement; Compressed directory of aligned sequences from 36 gene families with members deriving from syntenic blocks from selected species. [file TPJ-126-0-s004.gz › S8_wgd_block_tree/40_wgd_aln_manual/Legume.fam3.00699]

PAP.Lotus.A.1	MVCTADLQQWKDFPKGLRVLLLEGDSGSATEIRAKLEAMDYIVFTFYNEEALSAISSDPEGFHVAVVEVSTSSNQGGFKFLEVKDLPTIMTSNSQCLNTMMKCIALGAVEFLTKPLSEDKLKIWQHVVHKAFAGTNAPSESLRPVKESVESILQLQTDNGQHESNISIDIENVSRLGDDHEQSVGSDKYPAPSTPQLKQGARLLDDGDCHEQTCSTEKESGEHDEESKSVEISCENLNTESSSQLSKPEKTLIKEEEAFADGSKGEIAVSQNEDNRKFLGSAEGNES-PNKTGVLSDSCEKKANRKKMKVDWTPELHKKFVKAVEQLGIDHAIPSRILEIMKVEGLTRHVASHLQKYRIHKKQIMPGEDDRKCQNPRDPMQRSYCLQRPIMAYPPYHSH…
PAP.Lotus.A.2	MVCTADLQQWKDFPKGLRVLLLEGDSGSATEIRAKLEAMDYIVFTFYNEEALSAISSDPEGFHVAVVEVSTSSNQGGFKFLEVKDLPTIMTSNSQCLNTMMKCIALGAVEFLTKPLSEDKLKIWQHVVHKAFAGTNAPSESLRPVKESVESILQLQTDNGQHESNISIDIENVSRLGDDHEQSVGSDKYPAPSTPQLKQGARLLDDGDCHEQTCSTEKESGEHDEESKSVEISCENLNTESSSQLSKPEKTLIKEEEAFADGSKGEIAVSQNEDNRKFLGSAEGNES-PNKTGVLSDSCEKKANRKKMKVDWTPELHKKFVKAVEQLGIDHAIPSRILEIMKVEGLTRHVASHLQKYRIHKKQIMPGEDDRKCQNPRDPMQRSYCLQRPIMAYPPYHSH…
PAP.Phaseolus.phavu_Chr02.3	MVCTADLQGWKDFPKGLRVLVLDGDRSSAAEIGEQLQAMDYNVSIFYDEEALSAISSSPEGFHVAIVEVSTSSSLGGFKFLEAKDLPTIMTSKNQCLNTTMKCIALGAVEFLSKPLSEDKLQIWQHVVHKAFAGANGLSESLKPVKESLESVLHLQTGNEQDKTHMSIDLENVSKFGDDKEQS-VCDKYPAPSTPQLKHGTRLLDDGDCHEQTFSTEKESGEHDGECKSVEASCENLNAESSPQPTEPEETLIKEEEDFANGSKGERAVSPNLHNEKFLTNADGHTSS-KKTGVLHDSCEIKANRKKMKVDWTPELHKKFVKAVEQLGIDQAIPSRILEIMKVEGLTRHVASHLQKYRIHKRQSAPGEEDRKWHNQRDAMQRSFYLQRPIMAYPSYHSQ…
PAP.Medicago.A.4	MVCTADLQGWKDFPKGLRVLLLEGDNNSASEIRTKLESMDYNVSTFYNEEALSAISSSPKCFHVAIVEVSISCPDGGFKFLEAKDLPTIMTSNSQCINTMMKCIALGAVEFLTKPLSEDKLKIWQHVVHKAFAEASALSESLKPVKESVESMLHLQTDNTLHESTISIDLDKVSKFSDEHEHSAASDKYPAPSTPQLKQGARLVDDGDCHEQTCLIEKESGEHDGECKFVDTSCENLNAESSPQPTK---HLIKEEEDFAKGSKGEGGASLNPLNKNFLGDAGGNTSL-NKTRVFNDPCENKANRKKMKVDWTAELHKKFVKAVEQLGIDQAIPSRILELMKVDGLTRHVASHLQKYRMHKRQIIHTDEDRKWPNRRDPMQRNYCMQRPIMAYPPYHSH…
PAP.Aeschynomene.A.5	MVCTADLQGWKDFPKGLRVLFLGRDSGSASEIRAKLEAMDYDVSIFYDEEALSAMSSRPEGFHVAIVEVSTSSSQGGFKFLEAKDLPTIMTSENQCLSTMMKCIALGAVEFLSKPLSEDKLRIWQHVVHKAFAGGSVLSESLKPVRESVESMLQLKTENGQRESRIAVDVENLSRFSDEHDQSAGSDKYPAPSTPQLKHGARLLDDGDCQEQTCSIEKESGEQDGESKSVETSCENLNAESTPQAQKTEKTLIKDEEGFANGSKCESVVSADRHNRKFLRKTAGNIKSPNKGGVPSDSCENKANRKKIKVDWTPELHKKFVQAVEQLGIDQAIPSRILELMKVDNLTRHVASHLQKYRMHKRLVMPKEDDRRWQNQRDSTQRSYCMQRPIMAYPPYLNH…
PAP.Lotus.B.6	MVFTADLQEWKDFPKGLKVLLLEGDSASAAELKDKLEAMDYNVSTFCDEEALSAISSRPEGFHIAIVEVSLSSCQGGFKFLQAKDLPTIMTSNNHCLDTMMKCIALGAVEFLSKPLSEDKLKIWQHVVHKAFAGASVLSESLKPVKESVMSMLERQTDQEQHEGRVSIDLENVSRITDNN-----HEQYPAPSTPQLKQGERLMDDGDCQEQTCSTEKESGDCDGESKFVETTSGNLNAESIPQQRESEMTPVKEEENFANASKGVSAVSPHPQNSKVLSNADSKTSSPNKAGVHGDKCEIKANRKKMKVDWTPELHKKFVKAVEQLGIDQAIPSRILDLMKVEGLTRHVASHLQKYRMHKRQILPKEESRKWLNQRDAVQRSYFHQRPIMAYPPYHSH…
PAP.Medicago.B.7	MVCTADLQEWKDFPKGLKVLLLEGDNTSVSEIRVKLEAMDYNVSIFCDVEALSAVSSRPEDFHIAIVEVSSSSCEGGFRFLEAKDLPTIMTSNSDCLNTMMKCIALGAVEFLSKPLSEDKLRIWQHVVHKAFAGVSALSESLKPVKESVASILQIQTDNEQNESKASVELEQVLRSSDDH-----HEHYPAPSTPQLKQVGRLLDDGDCQEQTCSTEKESGEHDGESKSVEITCENLNAESITQQTKSEATLVKEEEEFADASKCESVVSPQLPNVKVLNNSESNTTSANKVVVRSHKCEIKANRKKMKVDWTPELHKKFVKAVEQLGIDHAIPSRILDLMKVEGLTRHVASHLQKFRMHKRHILPKQEDRKWLNPRDPTQRNYCLQRPIMPGPPYYSH…
PAP.Phaseolus.phavu_Chr03.8	MVFTADLQEWKDFPKGLKVLLLEGDSISAAEIRAKLEAMDYNVSTFCDEEALSAISSTPESFHIAIVEVSSSSSEGGFKFLEAKDLPTIMTSNNHCLNTMMKCIALGAVEFLSKPLSEDKLKIWQHVVHKAFSGTSILCESLKPVKESVVPMLQLQKDNEQHESSVSIDIEKVSRFTDDHVLSPGNDKYPAPSTPQLMHGTRLLDDGDCQEQTCSTEKESGEHDGESKSVETTCGNLNAETTAQERKSEITLARKEVDLVDTSKGESVASLHTQKRKVVSNTDKNTKSPNKVGVRSDSCEIRPSRKKMKVDWTPELHKKFVKAVEQLSIDQAIPSRILELMKVEGLTRHVASHLQKYRMHKRQIFPKEEDRKWLNQRE---RSYCLQRPIMAFPPYHSH…
PAP.Aeschynomene.B.9	MVCTADLQQWKDFPKGLKVLLLEGDTTCASEIRAKLEAMDYNVSAFCDEEALSAISSKPDGFHIAIVEVSISSGEGGFRFLEAKDLPTIMTSNNYCLNTMMKCIALGAVEFLSKPLSEDKLRIWQHVLHKAFAGVSVLSESLKPVKESVVSMLQLQTENEQEGS----------MYTDDH--DPGSDKYPAPSTPQLNQGARLLDDGDCHEQTCSTEKDSGEHDGESKSVETTCGNLNAESNPEPMKSEKTLVKEESDFVKGSKGETRDRTNSCNRKVLNSIDGNTKSSNKVGVTNDSCTIKAHRKKMKVDWTTDLHKKFVKAVEQLGLDQAIPSRILDLMKVEGLTRHVASHLQKYRMHRRQILPKEDDRKWLNQRDPLQRSYGLQRPIMAFPPYHSH…
CAE.Chamaecrista.chafa_Chr1.10	MVCTADLQNWKDFPKGLRVLLLDGDITSASEIRTKLEAMDYIVSTFCDEEALSAISSSPESFHVAIVEVNTSSSPGSFKFLEAKDLPTIMTSNNHCLRTMMECIALGAVEFVSKPLSEEKLRIWQHVVHNAFSRTSVISESQKRIKESVESSLHFQTDSEEHEGNISINLEKVSGLSDEHEQSAGSDKYPAPSTPQLKQGARLLDDADCQEQTCSTEKESGDHDGESKYVETTCGALNAEGTCQPIKPEVSLKMEEENFANDSKSENDVSSHLHDIKDFSNIDGSTESPNKAGD-SDSHQIKTNRKKMKVDWTPQLHKKFVKAVELLGIEQAIPSRILELMKVEGLTRHVASHLQKYRMRKRQILPKED-RRWL-----------QQRPIMAFPPYYPN…
CAE.Senna.sento_Chr11.11	MVCTADLQEWKDFPKGLRILLLDGDSTSASEIRTKLEAMDYIVSTFCDEEALSAISSRPESFHAAIVEVSTSSSPGSFKFLEAKDLPTIMTSNNHCLSTMMKCIALGAVEFLSKPLSEEKLRIWQHVVHKAFAGTSILSESLKPVKESVVSLLNLQTHSEKHESRISIDLEKVSRFSDDHEVSAGSDKYPAPSTPQLKRSARLLDDGDCQEQTCSTEKESGDHDGESKSVDTTCGVLNAEGTCQPIKPEKPLKMEEENFANDPKSVNIASPHLHDGKVLSNIDDSTASPNKTGILSDSCRMKTNRKKIKVDWTPRLHKKFVKAVEQLGLDQAIPSRILELMKVEGLTRHVASHLQKYRMRKRQILPKDD-RKW------------LQRPIMPFPPYYSH…
CAE.Acacia.A.12	MVCTADIHEWKDFPKGLRVLLLDGDSNSASELRTKLEAMDYIVSTFCDEEALSAISSKPEGFHVAIVEVSTS-SLGSFKILEAKDLPIIMASNTHCLSTMMKCVALGAVEFLRKPLSEEKLRIWQHVVHKAFTGTSVLPKSLEPVKESL--VLQLQTDGGEHET---VNLEE-SRFSDDHEQSAGSDKYPAPSTPQLKHGARLMDHGDCQEQTCSTEKESEDHNGESKFVETTFGVLNSEGTCKPVEPKKALNMEDENLANDSKSEKLVSQPVHDS-VLSNTEGDTVSPNKARVHGDSRQIKTKKK---VDWTPQLHKKFVKAVEQLGVDQAIPSRILELMNVEGLTRHVASHLQKYRMHRRQILPKEDRRW-------------VQRPVMSFPPYYSG…
CAE.Chamaecrista.chafa_Chr6.13	MVCTADLQGWKDFPKGLRVLLLDGDITSAADIRAKLEAMDYVVSIFCNEEALSAISSRPEGFHVAIVEVSTSDTEGCFKFLEAKNLPTIMTSNNHCLSTMMKCIALGAVEFLSKPLSEDKLRIWQHVVHKAFAGASLLSDSLKPVKESVVSMLQLQTDNRDHDSKISIDIENVSRFSDEHEHSAGSDKYPAPSTPQLKQGARLLDDGDCQEQTCLTEKESGEHEEESKSVETTCENLNSEGTPQPRKSEMTLRKEEEELANGSKSESDVSLHHDDGKPLDNIDDGTASPKKAVVLSDSCEVKPNKKKMKVDWTPELHKKFVQAVEQLGVDQAIPSRILEIMKVEGLTRHVASHLQKYRMHKRHVLPKEEDRRRAHQRDIMQPSYYPPRPIMAIPSYHSH…
CAE.Senna.sento_Chr06.14	MVCTADLQGWNDFPKGLRVLLLDGDTTSAADIRAKLEAMDYVVSIFCNEEALSAMSSRPEGFHVAIVEVSTSDSEGCFKFLEAKDLPTIMTSNNHCLSTMMKCIALGAVEFLSKPLSEDKLRIWQHVVHKAFAGANVLSESLKPVKESVVSMLQLQTDDREHGSKISIDLETVSRFSDDHEHSSGSDKYPAPSTPQLKQGARLLDDGDCQEQACLNEKEIGEHDGESKSVETTCENLNSEDTAQPRESEKNLIKKEDEIANGTKSESDNSQHLHDGELVNNIDDNTTSPKKAVVLSDRCEAKANRKKMKVDWTPELHKKFVQAVEKLGVDQAIPSRILELMKVEGLTRHVASHLQKYRMHKRHVLPKEEDPRWAHQRDTMQRSYYAPRPVMAIPAYHSH…
CAE.Acacia.B.15	MVCTADLQSWKDFPKGLRVLLLDGDTNSAADIRAKLEAMDYIVSIFCNEEALSAISSKPEGFHVAIVEVSTSNNQGCFEFLEAKDLPTIMTSNDHCLSTMMKCIALGAVEFLRKPLSEEKLRIWQHVVHKAFAGATVLPESIKPIKESVVSMLRLQTDNKEQQSKISLDIEKVSRFSEDHELSSGSDKYPAPSTPQLKQGLRLLDDGDCHEQTCLTEKESGEPDGETISVETTCGNSNSEGAPQPSKPEMTLAKKEEDFANGSKSESDVSTHIHDGNFVSINDDITPSPKEVGVFSDACEITASKKKMKVDWTPELHNKFVQAVEQLGIDQAIPSRILELMEVEGLTRHVASHLQKYRMHKRHILPKEEDRRWPNQRDIMQRSYYVPRPTMAYPPYHSH…
CER.Bauhinia.A.16	MVCTADLQKWKDFPKGLRVLLIDGDTNSAAEISAKLEAMEYIVSTFCDEEALSAISSKTEEFHVAIVEVSISSTQDSFKFLEAKDLPTIMTSSEHCLSTMMKCIALGAVEFLSKPLSEDKLRIWQHVVHKAFAGTSVLSDSPKPDKESVVSTLKLQMDNGQQENGVSIDLGKVSRSTDDLDQSVGSDKFPAPSTPQLNQGARLLDDGDCQEQTCSTEKENGEHEGKSKSVETTRETLCGDGILPPNKPEKTSKEEEDFVDDGSKKENTVSPHPTNKMLLGNIDGGTASPNKAGVRDDPCDTKSNRKKTKVDWTPELHKKFVQAVEQLGVDQAIPSKILELMKVEGLTRHVASHLQKYRMHKRQILPKEEDRRWLHQRDPIQRGYCLQRPMMAFPPYQSR…
CER.Phanera.A.17	MVCTADLQKWKDFPKGLRVLLLDGDTSSAAEISAKLEAMDYIVSTFCNEEALSAISSRTEEFHVAIVEVSTSSSQDSFKFLEAKDLPTIMTSSKHCLSTMMKCIALGAVEFLSKPLSEDKLRIWQHVVHKAFTGTSILSDSLKPVEESVVSTLELQTDNGQHENGMSVDLYKVARFTDDLEQSVGSDKFPAPSTPQLNQGARLLDDGDCQEQTCATEKENGEHEGESKSVETTCENLYGDDILPPNKPKK-ILKEEEDFVDGSKKESTVSPHPPNKKFLSNIDGGTASLNKASVPSDSCDTKSNRKKLKVDWTPELHKRFVQAVEQLGVDQAIPSRILELMKVEGLTRHVASHLQKYRMHKRQILPKEDDRRWLHQRDPMQRGYYLQRPMMGFPPYQSH…
CER.Cercis.cerca_Chr6.18	MVCTADLQKWKDFPKGLRVLLLDGDTSSAAEISAKLEAMDYIVSTFCNEEALSAISSRTEGFHVAIVEVSTSSSQGSFKFLEAKDLPTIMTSSNHCLSTMMKCIALGAVEFLSKPLSEDKLRIWQHVVHKAFAGASVLSDSLKPVKESVVSTLELQTDNGQRENGMSIDLDKVSRFTDDLEQSVGSDKFPAPSTPQLNQGARLLDDGDCQEQTCSTEKENGEHEGESKSVETTCENLYADGTLPPNKPEKTLIKEEEDFVDGSKRESAVSPHPPNRKVLSNIDGGTASPNKAGVPSDSCDTKSNRKKMKVDWTPELHKKFVQAVEQLGVDQAIPSRILELMKVEGLTRHVASHLQKYRMHKRQILPKEEDRRWLHQRDPMQRSYYLQRPMMPFPPYQSH…
CER.Bauhinia.B.19	MVCTADLQKWKDFPKGLRVLLLDGDTNSAAEISAKLEAMDFIVSTFCNEEALSAISSRTEGFHVAIVEVSTSSSEGCYKFLEAKDLPTIMTSSNQCLSTMMKCIALGAVEFLSKPLSEDKLRIWQHVVHKAFSGASVLSDSLKPVKESVASTLELQMDNGQHENGMSIDLDKVSKFTDDLEQSVGSDKFPAPSTPQLKQGARLLDDGDCQEHTSSTEKENGEHEGESKSVEITCENLYADGTLPPNKPEKTLIKEEEDFVDGSKRESTVSAHPPNRKVPSNINGGTASPNKAGVPSVSRDTKCNRKKIKVDWTPELHKKFVQAVEQLGVDQAIPSRILELMKVEGLTRHVASHLQKYRMHKRQILPKEEDRRWLHQRDPMQRSYYPQRPIMAFPPYQSH…
CER.Phanera.B.20	MVCTTDLQKWKDFPKGLRVLLLDGDTSSAAEISAKLEAMDYIVSTFCNEEALSAISSRTEGFHVAIVEVSTSSSQGSFKFLEVKDLPTIMTSSNQCLSTMMKCIALGAVEFLSKPLSEDKLRIWQHVVHKAFSGASVLSDSLKPIKESVVSTLELQTDNGQHENGMSIELDKVSRSTDDLELSVGSDKFPAPSTPQLKQGARLLDDGDCQEQTSSTEKENGEHEGESKSVETTSENLYADGTLPPNKPEKTLIKEEEDFVDGSKRESTVSPHPPNRKVLSNIDGGTASPNKAGVPSVSCDNKSNRKKMKVDWTPELHKKFVQAVEQLGVDQAIPSRILELMKVEDLTRHVASHLQKYRMHKRQILPKEEDRRWLHQRDPMQRSYYLQRPMMAFPPYQSH…
DET.Sindora.A.21	MVCIADLQGWKDFPKGLRVLLLDGDSKSAAEIRSKLEAMDYIVSAFCNEEALSAISSETESFHVAIVEVSTGSSEGSFKFLEAKDLPTIMTSNTHCLNTMMKCIALGAVEFLSKPLSEDKLRIWQHVVHKAFAGANILSESLKPVKDSVESMLELQTENGRQENNISTDLGKVCRFSDDQEQSVGSDKYPAPSTPQLKQGIRLVDDGDCQEQTCTIEKESGELDGESKSVETTCANLNAEGTLPLRKPEKTLIKDEDDLADNSRSESTISPHRQSRKVLSNDGGTTACPNKAAVPSDPCDIKASRKKTKVDWTHELHKKFVLAVEKLGIDQAIPSRILELMKVEGLTRHVASHLQKYRMQKRQILPKEDDRRWPHQRDPIQRSYYVQRPIMAFPPCPSH…
DET.Sindora.B.22	MVCTANLQEWKDFPKGLRILLLDGDSNSAAEIRSKLEAMDYIVSTFCNEEALSAISSKPEGFHVAIVEVRTSNNEGSLKFLEAKDLPTIMTSNNHCLNTMMKCIALGAVEFLSKPLSEDKLRIWQHVVHKAFAGANVLSESLKPVKESVESMLWLQADNGQHENRTLKDTNKVSRPSDDHEHSVGSDKYPAPLTPQLKQGARLLDDGDCQEQACSIDRECGELEGESKSVETACGTASAEDALNLREPEKTLIKQEEDFADGSKSESTISPQQCSRKVLSNNDGSTASPKKVHVPTDLCDVKVNRKKMKVDWTPELHKKFLQAVEQLGVDQAIPSRILELMKIDGLTRHVASHLQKYRMHKRHVLPKEEDRKWPQQKGPMQGGYCLQRPIMAFPSYHSH…
OUT.Arabidopsis.O.23	MVITADLSKWENFPKGLKVLLLDGDGSSAAETRSELESMDYIVTTFTDEEALSAVVKNPESFHIAIVEVNMSAESESFKFLEAKDLPTIMISTDHCITTTMKCIALGAVEFLQKPLSPEKLKIWQHVVHKAFDGGSNVSISLKPVKESVVSMLHLETDMTIEEK------------------------DPAPSTPQLKQDSRLLD-GDCQENIFSMEDNMEDHQGESKSVDTTNRKLDDDK---------VVVKEERDSEKEEEGETGDSEKTDSVD-IHKKEDETKPINKSSGIKNVSGNKTSRK--KVDWTPELHKKFVQAVEQLGVDQAIPSRILELMKVGTLTRHVASHLQKFRQHRKNILPKDDHNRWIQSRENHQRNYNVFRPVMAYPVWGLG…
OUT.Prunus.O.24	MVCTADLQEWKDFPKGLKVLLLDEDNSSAAEIKSKLEAMDYIVTTFCNEEALSAFSSNPLSFQVAIVEVNASNGHGVFQFLEAKDLPTIMTSNIHCLSTMMKCIALGAVEFLRKPLSEDKLRIWQHVVHKAFAGGSAISESLKPVKESVVSILQIKQETEEQKCKISVETENVSRVHEDREQSVGSDKYPAPSTPQLKQGSRLLADGDCQDQICLSEKESGENDSESKSVETTCGNPIDEGTVQLSEPQMTRKR----VVKEENDSVNGSQHPHNRNSANDVGGVAENLSKASAPNNSC--KSNRKKMKVDWTPELHKKFVQAVEQLGVDQAIPSRILELMKAEGLTRHVASHLQKYRMHKRHILPKEDDRRLPHPRDPIQRSYYPQKPIMAFPPYHYN…
OUT.Vitis.O.25	MVCTADLQEWKDFPKGLRVLLLDDDTTSAAEIRSKLEEMDYIVSTFCNEEALSAISSKPESFHVAIVEVST-GNNGSFKFLEAKDLPTIMISSIHCLSTMMKCIALGAVEFLRKPLSEDKLRIWQHVVHKAFAGGSVLPESLKPVKESVASMLQLQMENEEPRNESSAETLNVSNVHEDHMQSAGTDKYPAPSTPQLKQGGRSLDDGDCLDQTCSTEKESGEQDGESKSVETTCGTSVAEVTAQVSPPGESVIKEEDDSADGCKSESNMSPHPQNKDSLSEFGGDARNPRKASGVHSPCGTRANRKKMKVDWTPELHKKFVQAVEQLGVDQAIPSRILELMKVEGLTRHVASHLQKYRMHRRHILPKEDDRRWPHQRDPMQRNYYPQKPVMAFPPYHSH…
OUT.Quillaja.O1.26	MVCTADLRGWKDFPKGLRVLLLDGDSSSAADISSKLQAMDYIVSTFCNEEALSAISSRSEDFHVAIVEVNTSNTQGSFKFLEAKDLPTVMTSNVHCLNTMMKCIALGAVEFLQKPLSEEKLRIWQHVVHKAFRESSVLSDSLKPVKESLVSMLQLQMESTGHESKISIDIENVSRASEDNEQSGGSDKYPAPSTPQLKQGARTPDGGDCQDHTCSAEKESGEHDGESKSVETVNSIAVTLSASRPEKLGKALIKEEEDFPDGSKTESTISTNPHNGDVPGNINVSTESPSKASVLGDSCGVQANRKKMKVDWTPDLHKKFVQAVEQLGVDQAIPSRILELMKVEGLTRHVASHLQKYRIHKRHILPKEENRRLSHQRDSMQRNYYPQKPIMAFPPYHSQ…
OUT.Quillaja.O2.27	MVCTADLQGWNDFPKGLRVLLLDRDSNSAAEISSKLEAMDYIVSTFCNEEALSAISSKSENFHVALVEVDTSNGHGSFKFLEAKDLPTIMTSNVHCLSTMMKCIALGAVEFMRKPLSEDKLRIWQHVVHKAFAGSSVLSDSLKPVKESLVSMLQLQMETAGHGSQISIDLEIVSRVSENNEQSRGSDKYPAPSTPQLKQGTRLVDDGDCQDQTCSAEKESGDQDGESKSVETTCGNSIVVSTHSASRPEKTLIKEEEVFADGSKSESMISTHPHNGKVTRNIDVCTESPSKASVLGDSFRVKANRKKMKVDWTPELHKKFVQAVEQLGVDQAIPSRILELMKVEGLTRHVASHLQKYRMHKRHILPKEEDRRWPYLRDSMQRNYYQQRPIIAFPPYHSQ…
