# Supplementary material for: Legume genome structures and histories inferred from Cercis canadensis and Chamaecrista fasciculata genomes
Source: Plant J. 2026 Jun 10;126(5):e70981. doi: 10.1111/tpj.70981 (PMC13252982; doi:10.1111/tpj.70981)
Supplement: Supplementary file 8 — Data S8. Manuscript supplement; Compressed directory of aligned sequences from 36 gene families with members deriving from syntenic blocks from selected species. [file TPJ-126-0-s004.gz › S8_wgd_block_tree/40_wgd_aln_manual/Legume.fam3.00882]

CER.Bauhinia.B.1	MGNCVSGDSAGVATVKLVVHDGRFQEFPYPVKVSYVLQKYPMCFICADEMEFGDVVRAIREEEELQPGQLYFALPLSRLKQPLPAEEMAALAVKASSALTKSSEGDKCCYRRKRVVFPYEENAKSSRRVSPGITVASGG-ASTRRER-SNYAG-RTNFRRTLNTIPE
CER.Phanera.B.2	MGNCSSFDSSQVETAKLIIHDGRLHEFPYPVKVSFVLQKYPMCFICSDELDFDDVVRAIHEEEELQPGQLYFALPLSLLKRRLPAEEMAALAVKASSALMKSSGGNKYCGRRKKVVFPSEVNAKSYRRVSPGITDA-SGVASSRRERRSNDAG-KENFRRMLSTIPE
CER.Bauhinia.A.3	MGNCTSSDSAQVVTAKLIVHDGRLQEFPYPVKVSYVLQKYPMCFICSDEMDFDDVVRAINEEEELQPGQLYFALPLSRLRHRLPAEEMAALAVKASSALTKSSGGDKYCSRREQIVFSGEENAKSYRRVSPGISGA-SGVGSSIRGRSNNGGG-TRNFRENLSAIPE
CER.Phanera.A.4	MGNCSSSDSAQVATAKLIIHDGRLQEFPYPVKVSYVLQKYPMCFICSDEMDFDDVVTAINEEEELQPGQLYFALPLSRLKHPLPAEEMAALAVKASSALTKGSGGNKHCSRREQIVFSGEESAKSYRRVSPGISGA-SGGGSSRRGRSSNGGG-RANFRANLIAIPE
CER.Cercis.cerca_Chr6.5	MGNCSSSDSAQVATAKLIIHDGRLQEFPYPVKVSYVLQKYPMCFICSDEMDFDDVVTAINEEEELQPGQLYFALPLSRLKHPLPAEEMAALAVKASSALTKSSGGDKYCCRRKQIVFSGEENAKSYRRVSPGISGA-SGGGSSRRGRRSSSGGVRGNSRAMLSAIPE
CAE.Chamaecrista.chafa_Chr1.6	MGNCNSGDSTTAATAKLILQDGQLQEFAYPVKVSYLLQRYPLCFICSDEMDFDDVVTAVDDDDVLQPGQLYFALPLSRLNHPLHAEEMAALAVKASSAIAKCGGGERYGGRRKQIVAPGDENEKSIRRVAHGG------VGRSKKGNRGGGGHRRSRSSASLDSIPE
CAE.Senna.sento_Chr11.7	MGNCSSADSMKVATAKLILQDGQLQEFSYPVKVAYLLQMNPMSFICSDEMDFDDVVRAIHEDDVLQPGQLYFVLPLSRLNRPLQAEEMAALAVKASSAIMKSGGAEKYGGRRKQTVVPGDENVKSIRRVSHGING-ARGVGRSKIGRSIGSGGRARSTATSLSSIPE
CAE.Acacia.A.8	MGNCSSGNMVRVPTARLILEDGQLREFTYPVKVSYVLQKYPMCFICSDEMDFDDVMSAIDEDEVLQPGQLYFALPLSRLNHPLRADEMAALAVRASSALMKSGGGVKYIGRRTPIVVPGDENSKSYRTVSQRVS-GARGVGQSRIGRRSGGGSHWTKSPATLSAIPE
CAE.Chamaecrista.chafa_Chr6.9	MGNCNASSSTQVATAKLIVHDGRLQEYSYPVKASYVLQKYPMCFICSDEMDFDDVVTAIDDDEELQPGQLYFALPLTRLHQRLLPHEMAALAVKATSALMRSGGGEKCGCGRKQILFSDDGDMKACKKVSSGT-------TRSRRGR-SRSSS-REKFTAMLSAIPE
CAE.Senna.sento_Chr06.10	MGNCSTCSSTQVATAKLVLHDGRLQEYSYPVKASYVLQKYPMCFICSDEMDFDDVVAAIDDDEELQPGQLYFALPLTRLNHRLQPQEMAALAVKASSALMKTSDREKCGCRNQNIVFSAEHKKMSYKKVSPGAGGG----GRTRRPK---S-G--EKFTAILSAIPE
CAE.Acacia.B.11	MGNCSTYFSANVATAKLVVHDGTLQEFSYPVRASYVLQKYPMCFICSDDMDFDVFVTAIDEDEELQLGQLYFLLPLTRLQQRLRPEDMASLAVKASSALTKSGGGCKYVRDRKQIMFSGEETTRSYKRVSPVVNNS----VKSRRGR------NRGKFTAILSTITE
DET.Sindora.A.12	MGNCSSSDSTRVATAKLILHDGELQEFSYPVRVSYVLQKYPMCFICSDEMDFDDVVTAIGEDEVLQPGQLYFALPLNRLRRRLQAEEMAALAVKASSALMKSGGGEKCGCRRKQILLFGEEIAN--RKLGSGVGVAAGASDVSKRGRNRRGK---GKLRGILSAIPE
DET.Sindora.B.13	MGNCCSNDSTRVATAKLVLHDGQLQEFSYPVKVSYVLQRYPMCFICSDEMDFDDVITAIDSDEELQPGQLYFALPLNRLRHRLQAEEMAALAVKANSALTKSGG-EKCGHRRKQIVFFSEENSKSCRKVSPGVGGAGGG--DRRSG---AGG--GGKFKAMLSAIPE
PAP.Lotus.A.14	MGNCKSSDSTQVATAKLVLHDGRLQEFSYPVKVSYLMQAYPACFICSDELGFDDVVTAVDENQVLQPGQLYFALPLSWLRHPLQAHEMAALAVKASSALMKSAASDKYGYRRKQVMFSGECDVK---RESPVDGSGGGTVHRSRRVRTRGGSAGGGQFSALLSSIPE
PAP.Medicago.A.15	MGNCSSSDSTRVATAKLILQDGRLQEFTSPVKVSYLLQQYPSSFICADEMDFDDVVTAVDENQTLQPGQLYFALPLSWLRQPLQAQEMAALAVKASSALMKSGD--KCGCRRKQILFSVESDSK---RVSPAT---GGTVQRSRRGRSARGGSGVEKFTALLSSIPE
PAP.Phaseolus.phavu_Chr02.16	MGNCNSSDSTQVATAKLILQDGKLQEFSYPVKVSFLLQKYPACFICSDEMDFDDVVSAIDEDQVLQPGQLYFALPLSRLKHRLQPHEMAALAVKASSALMKTA--DKCGSRRKQILLSNEYDSN-PKRVSPALAVGAGTVH--RRGRATASAG-KGRFAALLSSIPE
PAP.Lotus.B.17	MGNCSSFDPSTVETAKVVVHDGSLQEFSYPVRVSYLLQMFPACFICADDLGFDDVVTAVHEDEVLCPGQLYFALPMSRLDRPLPAVELAALAGKACSALSKSGGGDKCGPRRKQVMFSGEGNVKAARRAAPGYGGSDNSVGALRRGRSGRSGGGRGKFAAALSTIPE
PAP.Medicago.B.18	MGNCTSFDSSQVETSKVVVHDGTMREFTYEVKVGYVLQLYPDCFICSDEMGFDDVVLAMHEDEVLRLGQLYFALPLTRLKKPLPVVEMAALAVKASSALTKSGE--KCGVGRKQIMFSG--DGKPCRRVAPESDCGGVGVVRSVSGRRRRGGGGRGKFMAALSAIPE
PAP.Phaseolus.phavu_Chr03.19	MGNCFYSQITKMPTAKVVVHDGRMEEFSYPVKVSYLLQLYPTCFICSDEISFDHVVTAVHHDHELKLGQLYFALPLNRLKRHLPPPDMAALAVVASSALARCAG-DKCGSRRQQNLLPCEGNAKPGGKVTADSVSAAVDNRVARKGMNRKGGVGRGKFTATLSSIAE
PAP.Aeschynomene.B.20	MGNCSSADSTEVATAKLVLQDGRLQEFSHPVKVSHLLKEYPMCFICSDEMDFNDVVSAVHEDDVLQPGQLYFALPLTRLRHPLQAAEMAALAVKASSALMKSGAAHNFGCGRKQIVFSSEGDDKPYRNVPATVGAG-GGRSRHRRGN--SMNGSRGKFTALLSSIPE
OUT.Arabidopsis.O.21	MGACASRESRRTETAKLILPDGTLQEFSTPVKVWQILQKNPTSFVCSDDMDFDDAVLAVPGSEDLRPGELYFVLPLTWLNHPLRADEMAALAVKASSALAKSGG-GGLSYNDEDV---GECR---VRRVKRNGCGG--------RGC--GGGGGRRKFTAELSSIAE
OUT.Arabidopsis.O.22	MGACASRESLRSDSAKLILLDGTLQEFSSPVKVWQILQKNPTSFVCSDEMDFDDAVSAVAGNEELRSGQLYFVLPLTWLNHPLRAEEMAALAVKASSALTKSGG---VGW------VSGDDDVTTSEKTYQKKNIAGV--KTNGGG-GRGCGKGKRRFTANLSTIAE
OUT.Quillaja.O1.23	MGLCNSRKSTSMDTAILVLQDGRLQEFLIPVKVSQVLENNPMCFVCSEDMDFGVAISAIDYKDELQLGQLYFLLPLSLLNSPLQVQDMAALAVRASIALGINAN--KAKVQKKYLRVDHDDQLTFSRKR--TDMIESRTLVAAYGGSRGGGDGAKMKFTAKLSVIVE
OUT.Arabidopsis.O.24	MGICSSYESTQVATAKLILHDGRMMEFTSPVKVGYVLQKNPMCFICSDDMDFDNVVSAISADEEFQLGQLYFALPLSSLHHSLKAEEMAALAVKASSALMRSGGSDKCRCRRKCVI-------FSARRVAAVGANG-----ETRNGKRRGGGGGRRKYAAKLSKIEE
OUT.Arabidopsis.O.25	MGICSSSESTQVATAKLILQDGRMMEFANPVKVGYVLLKYPMCFICSDDMDFDDAVAAISADEELQLGQIYFALPLCWLRQPLKAEEMAALAVKASSALMRGGG---GGCRRKCVIVSDKLRM----RVGSGDDTVG-SGSGRRKVRNGDGGGRRKCYAAELSTIDE
OUT.Prunus.O.26	MGICSSSDSASVVTAKVILQDGQLQEFSNPVKVSHVLQKSPTCFICSDDMDFGGFVRAVNGDEELQLGQLYFVLPLSWLSRPLRAEQMAALAVRASLALGNTRRRKRCFGGRKRVVFTIKKKDEPSPMVAMGSYGGSGEVVRKRRGRGRGRRGGGGGFVTRLSVILE
OUT.Vitis.O.27	MGICSSCESTSVATAKLILQDGKLQEVPCPVKVSFLLQKNPACFICSDDMEFDDFISAINSDDELQPDQLYFALPMSWLKRPLRAEEMASLAVKASEALMRGGA-KGCGCCGKGVAFSQKEYVKATRLVDADDGSG--RLIEKRREKGGGGSGRGRDFTTNLTMVPE
OUT.Prunus.O.28	MGICSSSGSTQVATAKLILQDGKLQEYPYPVKVSYVLQKNPASFICSDEMDFDDIVQAVNENEELQPGQLYFALPLSWLKHPLQAEEMAALAVKASSALMKSGG-EKCGCRRNSVVMISGQEVKDRRRVVPAGGA-------SRTGR--GSGG-NRRCAALLSAIPE
OUT.Vitis.O.29	MGICSSCDATSVATAKLILQDGRLEEFSYPVKVSYVLQKNPSCFICSDEMDFDDVVSAIHDDEELQPGQLYFALPLSRLKQPLQAEEMAALAVKASSALMKSGG-DKCRCRRKSLMFSGEKDSKSSGRVAPGGGVEG----GLRRGR--NGGG-RRNSARLLSSIPE
OUT.Vitis.O.30	-------------------------------------------------MDFDDVVSVIHDDEELQPGQPYFALPLGKLKQPLQAEEMAALAVKARSALMRSGG-DQCQCRQKSPMFSGEKDSKSSGRVAPGGGVEGGG----------------------------
OUT.Vitis.O.31	MGICSSCDATSVATAKLILQDGRLEEFSYPVKVSYVLQKNPSCFICSDEMDFDDVVSAIHDDEELQPGQLYFALPLSRLKQPLQAEEMAALAVKASSALMKSGG-DKCRCRRKSLMFAGEKDSKSSGRVAPGGGVEG----GLRRGR--NGGG-RRNSARLLSSIPE
OUT.Quillaja.O1.32	MGNCKSSDSTQLETAKLILQDGRLQQYPHPVRVSYLLQKYPMCFICSDEMDFDDVVIAINENDELQPGQLYFALPLSRLQHRLQAEEMAALAVKATSALMKLKSNKKRGCCGKYLMSSGEDDVKSYRRVAPGDGDGDG-GGGLRRGR--RGGGRRNSSAAILSAIPE
OUT.Quillaja.O2.33	MGNCKSSGSTQVSTAKLILQDGRLQEYPYPVRVSYVLQKYPMCFICSDEMDFDDVVSAIDEDQELQPGQLYFALPLSRLQHRLQAEEMAALAVKASSALMKSGAGQKRVCCGKSSMFSGEDDVKSYRRVVPGDGVGG-GL---RRGR--RGGGRKK-----------
