# Supplementary material for: Legume genome structures and histories inferred from Cercis canadensis and Chamaecrista fasciculata genomes
Source: Plant J. 2026 Jun 10;126(5):e70981. doi: 10.1111/tpj.70981 (PMC13252982; doi:10.1111/tpj.70981)
Supplement: Supplementary file 8 — Data S8. Manuscript supplement; Compressed directory of aligned sequences from 36 gene families with members deriving from syntenic blocks from selected species. [file TPJ-126-0-s004.gz › S8_wgd_block_tree/40_wgd_aln_manual/Legume.fam3.00884]

PAP.Lotus.A.1	----------------------------------------------------------------------------------------------------------------------------------------------------------------------------------------------------------------------------------------------------------------------------------MHVAGKRLPLNPKVFDGKHGTVLDSGTTYAYLPAAAFFAFKHAIIKELQSLKQISGPDPYKDICFSGAGSDVSQLSRSFPVVDMVFEGHKLALSPEYLFPHSKVRGAYCLGVFSGKDPTTLLGGI…
PAP.Lotus.A.2	MAEPSTPLISTV-FISVILCL-A----RLGFCAELRTDHDAMILPLHFSVPDSSISPVNPRRQLQRSESERHPAHMRLYDDLLLGYYTTRLWIGTPPQKFALIVDTGSTVTYVPCSTCKHCGLHQDPKFQPDKSKTYQPVKCRPGCCDKDRKQCTYDRQYAELSSSSGVLGEDVVSFGQSELGPQRAVFGCENVETGDLYSQHADGIIGLGRGDLSIMDQLVGKKVLSNSFSLCYGGMDVGGGAMVLGGISPPADMVFTHSDPIRSPYYINLKEMHVAGKRLPLNPKVFDGKHGTVLDSGTTYAYLPAAAFFAFKHAIIKELQSLKQISGPDPYKDICFSGAGSDVSQLSRSFPVVDMVFEGHKLALSPEYLFPHSKVRGAYCLGVFSGKDPTTLLGGI…
PAP.Medicago.A.3	-A--MTQFISIFFLILPLFTL-SINPNNLFFPNTRNASRPAMILPLHLSPPDSSISSFNPRRQLQRSESKRHPARMRLYDDLLIGYYTTRLWIGTPPQRFALIVDTGSTVTYVPCSTCEHCGRHQDPKFQPDLSETYQPVKCTPDCCDGDTNQCMYDRQYAEMSSSSGVLGEDVVSFGLSELAPQRAVFGCENDETGDLYSQRADGIMGLGRGDLSIMDQLVDKKVISDSFSLCYGGMDVGGGAMILGGISPPEDMVFTHSDPDRSPYYINLKEMHVAGKKLQLNPKVFDGKHGTVLDSGTTYAYLPETAFLAFKRAIMKERNSLKQINGPDPYKDICFTGAGIDVSQLAKSFPVVDMVFEGHKLSLSPEYLFRHSKVRGAYCLGVFSGRDPTTLLGGI…
PAP.Phaseolus.phavu_Chr02.4	MALQRTQLISVVSLIAQWVVA-TGDSGELLLPN--EGSRPAMILPLHHSVPDSSVSDFSPRRQLQRSQSQRHPARMRLYDDLLRGYYTTRLWIGTPPQRFALIVDTGSTVTYVPCSTCQHCGKHQDPKFQPEDSETYQPVKCTWQCCDTDRKQCTYERRYAEMSTSSGVLGEDVISFGQSELSPQRATFGCENDETGDLYTQHADGIMGLGRGDLSIMDQLVEKKVISDAFSLCYGGMGVGGGAMVLGGISPPADMVFTHSDPGRSPYYINLKEVHVAGKRLNLNPKVFDGKHGTVLDSGTTYAYLPESAFLAFKDAIMKDTHSLKRISGPDPYNDICFSGAGSDVSQLSKSFPVVDMVFEGHKLSLSPEYLFRHLKVRGAYCLGVFSGNDPTTLLGGI…
PAP.Aeschynomene.A.5	MARPWTQLLVFLLCLGPLVVV-SGDRSHLLLP---SGENRAMILPLHLSAPNSSNFNFNHRRRLQRS----YPARMRLYDDLLLGYYTTRLWIGTPPQRFALIVDTGSTVTYVPCSTCKHCGRHQDPNFQPDLSKTYHPLKCTSDCCDKDRNQCMYERQYAEMSTTSGVLGDDVISFGLSDLAPQRAVFGCENVETGDLYSQHADGIMGLGRGDLSIMDQLVEKKVISDSFSLCYGGMDIGGGAMILGGISPPADMVFTHSDPRRSPYYINMKEIHVAGKRLPLNPKVFNGKHGTVLDSGTTYAYLPEYAFTAFKHAIMKELKSLKQINGPDPYHDICFSGAGIDVSQLSKRFPVVDMVFGGHKLSLSPEYLFRHSKVRGAYCLGIFPVNDPTTLLGGI…
CAE.Chamaecrista.chafa_Chr1.6	MSLVWTQLIATIVFLGPWIALVSGDAGELLFQHSHQGSRAAMVLPLYRSAPDSSISTANPHRKLQRSESQGHPAHMRLYDDLLLGYYTTRLWIGTPPQRFALIVDTGSTVTYVPCSTCVHCGRHQDPKFQPDLSTTYQPVKCTMDCCDDRRMQCIYERQYAEMSTSSGVLGEDVISFGQSELTPQRAVFGCENAETGDLYSQHADGIMGLGRGDLSIVDQLVEKNVISDSFSLCYGGMDVGGGAMVLGGISPPSDMVFTHSDPGRSQYYIDLKEIHVAGKRLPLKQSVFNGKHGTVLDSGTTYAYLPEAAFIAFRDAIKRELHSFKQVHGPDPYNDICFSGAGTDVSQLSKSFPAVDMVFEGHKLSLSPEYLFRHSKVRGAYCLGVFQGKDPTTLLGGI…
CAE.Senna.sento_Chr11.7	MSLLWTQLIPAILFLGPRIALVSSDAGDLLFQNRHQGSRPAMVLPLYRSAPDSSVATINPHRKLQRSESQRHPARMRLYDDLLLGYYTTRLWIGTPPQRFALIVDTGSTVTYVPCSTCVHCGKHQDPKFQPDMSSTYEPVKCTMDCCDNDRMQCVYERQYAEMSTSSGVLGEDVISFGQSDLAPQRAVFGCENSETGDLYSQHADGIMGLGRGDLSIVDQLVEKNVISDSFSLCYGGMDVGGGAMVLGGISPPSDMVFTHSDPGRSPYYINLKEIHVAGKRLPLKPSVFDGKHGTVLDSGTTYAYLPEAAFLAFKEAIKKELHSFRQINGPDPFNDICFSGAGTDVSQLSKNFPVVDMVFGGHKLSLSPEYLFRHSKVRGAYCLGVFQGKDPTTLLGGI…
CAE.Acacia.A.8	MSREWTQLVSAVCLFGPWIALISGDTGDLLSKNCHQGARPAMILPLYRSDPDSSVSAVNPHRKLQRSESRRRSARMRLYDDLLLGYYTTRLWIGTPPQRFALIVDTGSTVTYVPCSTCEHCGRHQDPKFQPDLSSTYQPVKCSSSCCDDNRMQCVYERQYAEMSTSSGVLGEDVIAFGQSELTPQRAVFGCENAETGDLYSQHADGIIGLGRGDLSIVDQLVEKNVIGDSFSLCYGGMDVGGGAMVLGGISPPSDMVFAYSDPGRSPYYIDLKEMRVAGKRLPLKPSVFDGKHGTILDSGTTYAYLPEAAFHAFKDAVKKELHSLKQINGPDPYHDICFSGAGNSVSELSKSFPVVDMVFGGAKLSLSPEYLFRHSKVRGAYCLGIFQGKDPSTLLGGI…
PAP.Lotus.B.9	MARASTHLISTLSLILHLFHLRGGDA--AILQNRHHGSLPAMVLPLYLSASNSSTSELDPRRQLHGSESKRHPARMRLHDDLLLGYYTTRLWIGTPPQMFALIVDTGSTVTYVPCSSCEQCGRHQDPKFQPDLSSTYQPVKCTLDCCDDDRMQCVYERQYAEMSTSSGVLGEDVISFGQSELAPQRAVFGCENVETGDLYSQHADGIMGLGRGDLSIMDQLVDKNVVSDSFSLCYGGMDVGGGAMVLGGISPPTDMVFAYSDPVRSPYYIDLKEIHVAGKRLPLNSNVFDGKHGTVLDSGTTYAYLPEAAFTAFKDAIVKELQSLNQISGPDPYHDICFSGAGTDVSQISKSFPVVDMVFGGQKYSLSPEYMFRHSKVRGAYCLGVFQGKDPTTLLGGI…
PAP.Phaseolus.phavu_Chr03.10	MARAFTHLVLITFITLSLFLQIAGDS--ALLRNRYPGARPAMVLPLYLSSPNSTSSALDPRRQLYGSESKRHPARMRLHDDLLLGYYTTRLWIGTPAQMFALIVDTGSTVTYVPCSSCEQCGRHQDPKFQPDSSSTYEPVKCTIDCCDGDRIQCVYERQYAEMSTSSGVLGEDIISFGQSDLPPQRAVFGCENVETGDLYSQHADGIMGLGRGDLSIMDQLVDKNVISDSFSLCYGGMDVGGGAMVLGGISPPSDMVFGYSDPVRSPYYIDLKEIHVAGKQLPLNANIFDGKHGTVLDSGTTYAYLPEAAFLAFKDTILKELQSLKQISGPDPYNDICFSGAGIVASQLSKSFPVVDMVFGGDKYSLAPEYMFRHSKVRGAYCLGIFQGKDPTTLLGGI…
PAP.Medicago.B.11	MARPLTHLILIL-IL-HITHTIAGDT--AFLRNR----HHAMILPLYLTTPNSSTSALDPRRQLHGSESKRHPARMRLHDDLLLGYYTTRLWIGTPPQMFALIVDTGSTVTYVPCSTCEQCGRHQDPKFQPDLSSTYQPVKCTLDCCDNDRMQCVYERQYAEMSTSSGVLGEDVVSFGQSELAPQRAVFGCENVETGDLYSQHADGIMGLGRGDLSIMDQLVDKNVVSDSFSLCYGGMDVGGGAMVLGGISPPSDMVFAQSDPVRSPYYIDLKEIHVAGKRLPLNPSVFDGKHGSVLDSGTTYAYLPEEAFLAFKEAIVKELQSFSQISGPDPYNDLCFSGAGIDVSQLSKTFPVVDMIFGGHKYSLSPEYMFRHSKVRGAYCLGIFQGKDPTTLLGGI…
PAP.Aeschynomene.B.12	MPRPPTQILVIAFIISNFSPFIAGET--VLLRSHHRGPRTAMVLPLYLSAPNSSTSALDPRRQLSGSESQRHPAQMRLHDDLLLGYYTTRLWIGTPPQMFALIVDTGSTVTYVPCSNCEQCGTHQDPNFQPDSSSTYQPVKCTLDCCDNDKMQCVYERQYAEMSTSSGVLGEDVISFGQSELAPQRAVFGCENVETGDLYSQHADGIMGLGRGDLSIMDQLVEKNVISDSFSLCYGGMDVGGGAMVLGGISPPSDMVFAHSDPVRSPYYIDLKEIHVAGKRLPLDPMVFDRKHGSVLDSGTTYAYLPEAAFLAFKDAIERELQSFKKISGPDPYNDICFSGAGINVSQLSKSFPTVDMVFGGQKYSLSPEYMFRHSKVRGAYCLGVFQGKDPTTLLGGI…
CAE.Acacia.B.13	-------FSLI---LGPWIVVVSGDPIDLHFRMLHEGVRPAMVLPLYLSVSNSSASAFDSRRQLQGSEAQHHPAHMRLHDDLLLGYYTTRLWIGTPPQMFALIVDTGSTVTYVPCSTCEQCGTHQDQRFQPELSSTYKPVKCTMDCCDNDRNQCTYERQYAEMSTSSGVLGNDVISFGLSELKPQRAVFGCETLETGDIYSQHADGIMGLGSGDPSIVDQLVEKNAISDSFSLCYGGMDFGGGAMVLGGISPPSDMVFAYSDPVRSPYYVDLKEIHVAGKQLSLNPKVFDGKHGTVLDSGTTYAYLPEEAFLAFKDAIKKELQSFKQIPGPDPYKDICFASDEIAASQLSKSFPIVDMVFGGHKLSLTPEYLFRHSKVRGAYCLGIFQGKDPTTLLGGI…
CAE.Chamaecrista.chafa_Chr6.14	-----ISLILCFVQFGPWIVLVSGDPSHLLSRNRNEGSRSAMLLPLYLSPSNSSNFALDSRRQLQRSEAQHHPARMRLHDDLLLGYYTTRLWIGTPPQMFALIVDTGSTVTYVPCSTCEQCGTHQDPNFQPDLSSTYQPVKCTLDCCDIDKNQCTYERQYAEMSTSSGVLGNDVISFGQSELESQRAVFGCENLETGDLYSQHADGIMGLGRGDLSIVDQLVEKNVISDSFSLCYGGMDFGGGAMVLGGISPPSDMVFADSDPARSPYYIDLKEIHVAGKKLPLNPNVFDGKHGTVLDSGTTYAYLPEEAFLAFKDSIKKELHSFKDIPGPDPYNDICFSSDAMSVSELSKSFPTVDMVFGGQKLSLSPEYLFRHSKVRGAYCLGVFQGKDLTTLLGGI…
CAE.Senna.sento_Chr06.15	MALESAQLISISLILDPWIVYVSGDPRHLLSRNDQEGARPTMIMPLYLSASNSSVSAFDSRRQLQRSEAQRHPARMRLHDDLLLGYYTTRLWIGTPPQMFALIVDTGST----------------DPKFQPELSSTYEPVKCTLDCCDNDRNQCMYERQYAEMSTSSGVLGNDVVSFGQSELEPQRAVFGCENLETGDLYSQHADGIMGLGRGDLSIVDQLVDKNVISDSFSLCYGGMDFGGGAMVLGGISPPLDMVFAHSDPVRSPYYIDLKEIHVAGKQLSLNPKVFDGKHGTVLDSGTTYAYLPEEAFLAFKDAIMKELHSFKQIPGPDPYNDICFSGAGIVVSELSKSFPTVDMVFGGQKFSLSPEYLFRHSKVRGAYCLGVFQGKDPTTLLGGI…
CER.Bauhinia.A.16	-TPESSQLLSAISLIGPWIAYVSGESTNSVHQNLHHGVRPAMILPLYFSAPNSSTTSFKTRRHLQGSDSRPPPARMGLYDDLLLGYYTTRLWIGTPPQMFALIVDTGSTVTYVPCSTCEQCGRHQDPWFKPDLSSTYQPVKCTLDCCDDERKQCVYERQYAEMSTSSGVLGEDVVSFGQSELNPQHAVFGCETVETGDLYSQHADGIMGLGRGDLSIVDQLVEKNVISDSFSLCYGGMDVGGGAMVLGGISPPSDMVFTNSDPVRSPYYIELKEIHVAGKRLHLNPKIFDGKHGTVLDSGTTYAYLPEAAFLAFKDAIMKELKSLKQIPGPDPYNDICFSGAGNDASQLSKTFPVVDMVFEGHKLSLSPEYLFRRSKVRGAYCLGVFQGKDPTTLLGGI…
CER.Phanera.A.17	MAQVSAQLLSAISLIGPWIAYISGESNNSIHGNLLQGVRPAMILPLYFSAPNSSTTSFNTRRHLQGSDSRPPPARMRLYDDLLLGYYTTRLWIGTPPQRFALIVDTGSTVTYVPCSTCEKCGRHQDPWFKPDLSSTYQPVKCTSDCCNDKRKQCVYERQYAEMSTSSGVLGEDVISFGQSELTPQHSVFGCETVETGDLYSQHADGIMGLGRGDLSIVDQLVEKNVISDSFSLCYGGMDVGGGAMVLGAISPPSDMVFTNSDPVRSPYYIELKEIHVAGKRLPLNPKIFDRRHGTVLDSGTTYAYLPEAAFLAFKDAIMKELKSFKRIHGPDPYNDICFSGAGNDASQLSNAFPVVDMVFEGHKLSLSPEYLFRHLKVRGAYCLGVFQGKDATTLLGGI…
CER.Cercis.cerca_Chr6.18	MARESTQLLSAISLIGPWITDVSGDSNNLIYRNLHHGARPAMILPLYLSDPNSSTISFKTRRHLQGSDSRPPPARMGLYDDLLLGYYTTRLWIGTPPQRFALIVDTGSTVTYVPCSTCEQCGRHQDPRFKPDLSSTYQPVKCTLDCCDDERKQCVYERQYAEMSTSSGVLGEDIISFGQSQLSPQHGVFGCENVETGDLYSQHADGIMGLGRGDLSIVDQLVEKNVISDSFSLCYGGMDVGGGAMVLGGISPPSDMVFTNSNPVRSPYYIELKEIHVAGKRLPLNPKVFDGKHGTVLDSGTTYAYLPESAFLAFKDAIMKELQSFKQIRGPDPYNDICFSGAGNDASQLSKTFPVVDMVFEGHKLSLSPEYLFRHSKVRGAYCLGVFQGKDPTTLLGGI…
CER.Bauhinia.B.19	MARESTQLLSVISLIGPRITDVSADSYNLIYQNLQHGVRPAMILPLYLSALNSSTTSFKSRRHLRGSDSRRPPAHMGLYDDLLVGYYTTRLWIGTPPQKFALIVDTGSTVTYVPCSTCEQCGRHQDPRFNPDLSSTYQPVKCSLDCCDDERKQCVYERQYAEMSTSSGVLGEDIVSFGQSEITPQHAVFGCETIETGDLYSQHADGIMGLGRGDLSIVDQLVEKNVIGDSFSLCYGGMDVGGGAMVLGGISPPSDMAFTNSNPARSPYYIELKEIHVAGKRLPLEPKVFDGKHGTVLDSGTTYAYLPESAFLAFKDAIMKELKSFKQIHGPDPYNDICFSGAGNDVSQLSKSFPVVDMVFEGQKLPLSPEYLFRHSKVRGAYCLGIFQGKDPTTLLGGI…
CER.Phanera.B.20	MARESTQLLSAIFLIGLWIADVSGYSSDLIYQNLHHGARPAMILPLYLSALNSSTNSFKTRRHLQGSDSRRPPARMGLYDDLLLGYYTTRLWIGTPPQKFALIVDTGSTVTYVPCSTCEQCGRHQDPRFKPDLSSTYQPVKCSLDCCDDERKQCVYQRQYAEMSTSSGVLGEDIVSFGESELTPQHAIFGCETVETGDLYSQHADGIMGLGRGDLSIVDQLVEKNVISDSFSLCYGGMDVGGGAMVLGGISPPSDMVFTNSNPVRSPYYIDLKEIHVAGKRLPLDSKVFDEKHGTVLDSGTTYAYLPESAFLAFKDAIMKELQSFKQIRGPDPYNDICFSGAGNDASQLSKSFPVVDMVFEGQKLPLSPEYLFRHSKVRGAYCLGIFQGKDPTTLLGGI…
DET.Sindora.A.21	MARALSLLISTVFLTGPMIPLVSSNSNDLVHQNGYHKARPAMILPLYHSTPNVS---SKSRRHLQRFESKLPPAHMRLYDDLLLGYYTTRIWIGTPPQRFALIVDTGSTVTYVPCADCEQCGKHQDPRFQPQLSSTYQPVKCSLDCCDEDRNQCTYERQYAEMSSSSGILGEDVISFGQSELEPQHAVFGCETVETGDLYSQHADGIMGLGRGDLSIVDQLVEKKVITNSFSLCYGGMDIGGGAMVLGGISPPSGMVFAYSDAGRSPYYINLMEMHVAGKKLPLDPKVFDGKHGTVLDSGTTYAYLPEAAFIAFKDALMKELHSFKQIPGPDPYKDICFSGAGNDVSQLSESFPVVDMVFGGQKFSLSPEYMFQHSKVKGAYCLGVFQGKDPSTLLGGI…
DET.Sindora.A.22	MARALSLLISTVFLTGPMIPLVSSNSNDLVHQNGYHKARPAMILPLYHSTPNVS---SKSRRHLQRFESKLPPAHMRLYDDLLLGYYTTRIWIGTPPQRFALIVDTGSTVTYVPCADCEQCGKHQDPRFQPQLSSTYQPVKCSLDCCDEDRNQCTYERQYAEMSSSSGILGEDVISFGQSELEPQHAVFGCETVETGDLYSQHADGIMGLGRGDLSIVDQLVEKKVITNSFSLCYGGMDIGGGVMVLGGISPPSGMVFAYSDAGRSPYYINLMEMHVAGKKLPLDPKVFDGKHGTVLDSGTTYAYLPEAAFIAFKDALMKELHSFKQIPGPDPYKDICFSGAGNDVSQLSESFPVVDMVFGGQKFSLSPEYMFQHSKVKGAYCLGVFQGKDPSTLLGGI…
DET.Sindora.B.23	MALSSAHFVSAIFLFSHLLGFVSGNSDDLFHRN-----RPAMILPLYLSSPNSSAIAFNHRRQLQGSNSKLPPARMRLYDDLLLGYYTTRLWIGTPPQRFALIVDTGSTVTYVPCANCEQCGRHQDPKFQPDHSSTYQPVKCTLECCDNGRNQCIYERQYAEMSTSSGVLGEDVVSFGQSELGPQRAIFGCENVETGDLYSQHADGIMGLGRGDLSIVDQLVDKQLISNSFSLCYGGMSIGGGAMVLGGISPPSDMVFAHSDPVRSPYYIDLKEIHVAGKKLALNPKVFDGKHGTVLDSGTTYAYLPEAVFRAFKDAIMKELHSFQKIPGPDPYNDICFSGAGTDVSHLSKSFPTVDMVFGGQKLLLSPEYLFRHSKVRGAYCLGIFQGKDPTTLLGGI…
OUT.Arabidopsis.O.24	----------------------------IFFFDLTTADESPMIFPLSYSLPPRPRVEDFRRRRLHQS---QLPAHMKLYDDLLSGYYTTRLWIGTPPQEFALIVDTGSTVTYVPCSTCKQCGKHQDPKFQPELSTSYQALKCNPDCCDDEGKLCVYERRYAEMSSSSGVLSEDLISFGESQLSPQRAVFGCENEETGDLFSQRADGIMGLGRGKLSVVDQLVDKGVIEDVFSLCYGGMEVGGGAMVLGKISPPPGMVFSHSDPFRSPYYIDLKQMHVAGKSLKLNPKVFNGKHGTVLDSGTTYAYFPKEAFIAIKDAVIKEIPSLKRIHGPDPYDDVCFSGAGRDVAEIHNFFPEIAMEFGGQKLILSPEYLFRHTKVRGAYCLGIFP-RDSTTLLGGI…
OUT.Prunus.O.25	MARTLVLLISS--IVFNLCGLFASGSD---------DHSRPMILPLYLSSPNANHRQTFDGRRLQRS----EPSHMRLYDDLLAGYYTTRLWIGTPPQQFALIVDTGSTVTYVPCFDCEQCGRHQDPRFQPDLSTTYQPVKCDINCCDKKEAQCTYERRYAEMSSSSGVLGEDVLSFGESELVPQRAVFGCENIETGDLYSQRADGIMGLGRGRLSVMDQLVDKGVISDSFSLCYGGMGVGGGAMVLGSIKSPPDMVFTHSDPFRSPYYIELKEIHVAGKPLKLNSKIFDGKHGTVLDSGTTYAYLPKDAFHAFKDAVTRKVNFLKQIHGLDPYQDICFSGAGRDVTQLSKVFPQVDMVFTGQKFSLSPEYLFPHTKVSGAYCLGIFAG-DSTTLLGGI…
OUT.Vitis.O.26	MTQTWSLLISAI-VILSFVTIYSSSAS--QIP--NRGVRRPMIFPLYFASPKSSIEGSYWRRHLKSD-PYHHPARMRLYDDLLSGYYTTRLWIGTPPQEFALIVDTGSTVTYVPCSDCEHCGKHQDPRFQPDESSTYHPVKCNMDCCDHDGVNCVYERRYAEMSSSSGVLGEDIISFGQSEVVPQRAVFGCENVETGDLYSQRADGIMGLGRGQLSIVDQLVDKNVINDSFSLCYGGMHVGGGAMVLGGIPPPPDMVFSRSDPYRSPYYIELKEIHVAGKPLKLSPSTFDRKHGTVLDSGTTYAYLPEEAFVAFRDAIIKKSHNLKQIHGPDPYNDICFSGAGRDVSQLSKAFPEVDMVFSGQKLSLTPEYLFQHTKVHGAYCLGIFRG-DSTTLLGGI…
OUT.Arabidopsis.O.27	----------LLIYLSLPYSITAGEN-NLLHQSPTARSRRPMVFPLFLSQPNSSRSISIPHRKLHKSDSKSLPSRMRLYDDLLIGYYTTRLWIGTPPQMFALIVDSGSTVTYVPCSDCEQCGKHQDPKFQPEMSSTYQPVKCNMDCCDDDREQCVYEREYAEHSSSKGVLGEDLISFGESQLTPQRAVFGCETVETGDLYSQRADGIIGLGQGDLSLVDQLVDKGLISNSFGLCYGGMDVGGGSMILGGFDYPSDMVFTDSDPDRSPYYIDLTGIRVAGKQLSLHSRVFDGEHGAVLDSGTTYAYLPDAAFAAFEEAVMREVSTLKQIDGPDPFKDTCFQVAASNVSELSKIFPSVEMVFKGQSWLLSPEYMFRHSKVHGAYCLGVFPGKDHTTLLGGI…
OUT.Vitis.O.28	LTTTTTLLLLVFLFLTIYIQSTAADSADSATP----FGPSAMVLPLTLSAPNSSRTLSHSRRHLQRSESHSTAARMPLYDDLIPGYYTTRIWIGTPPQTFALIVDTGSTLTYVPCSTCEQCGKHQDPNFQPDWSSTYQPLKCSMECCDSEMMHCVYDRQYAEMSSSSGVLGEDIVSFGQSELKPQRTVFGCENVETGDIYSQRADGIMGLGRGDLSIVDQLVEKGVIGNSFSLCYGGMDVGGGAMVLGGISPPAGMVFTHSDPARSAYYIDLKEIHIAGKQLPINPMVFDGKYGTILDSGTTYAYLPEPAFKAFKDAIMKELNSLKLIQGPDRYNDICFSGVGSDVSQLSKTFPAVDLVFSGNRLSLSPEYLFQHSKAHGAYCLGIFQENDQTTLLGGI…
OUT.Prunus.O.29	MAATPSHLISTSS-IMEFLVLASANPTSALLL----HSLPAMVLPLYLSTPNSSRTSSNPRRLLQRSESLNRPARMRLYDDLLRGYYTTRLWIGTPPQRFALIVDTGSTVTYVPCASCEMCGRHQDPKFDPEESSTYKAVKCNIDCCDSDKVNCIYERQYAEMSTSSGVLGEDLVSFGQSELAPQRAVFGCENLETGDLYSQHADGIMGLGRGDLSVVDQLVDKGVISDSFSLCYGGMDIGGGSMVLGGFTTPSDMVFIHSNPVRSPYYLDLKEIHIAGKRLSLNPSVFDGKHGTVLDSGTTYAYLPEAAFLAFKDGIMKELSSLKQIRGPDPYNDICFSTDESEVSHPSDTFPTVDMVFGGKKLTLSPEYLFRHSKVRGAYCLGFFQGKDPTTLLGGI…
OUT.Quillaja.O1.30	MTRSSIQVISTIL-YSPWTALFSGDPSSFLHRPLYQGARPAMVLPLYLSAPNSARIDSGPRRHLQRSESKRHPARMGLHDDLLLGYYTTRLWIGTPPQKFALIVDTGSTVTYVPCATCEQCGRHQDPKFQPESSSTYQPVKCTLDCCDNDRIQCLYERQYAEMSSSSGVLGEDVISFGQSELAPQRAVFGCENVETGDLYSQHADGIMGLGSGDLSIVDQLVDKGVISDSFSLCYGGMDIGGGAMVLGDISPPSDMVFTHSDPVRSPYYINLKEIHVAGKQLPLNPRVFDGKHGTVMDSGTTYAYLPEAAFVAFKDAIMKELHSFKQIHGPDPYNDICFSGAGNDISQLSKSFPAVDMVFGDLKLSLSPEYLFRHSKVRGAYCLGVFKA-DSTTLLGGI…
OUT.Quillaja.O2.31	MARASIQFISTIFLIGPYVALFSSDPRSVLHRPVYQGARPAMILPLYLSAPNSSTVASSPRRHLQRSEYKHHPARMGLYDDLLLGYYTTRLWIGTPPQKFSLIVDTGSTVTYVPCATCKQCGRHQDPKFQPESSSTYQPVKCTLDCCDNDRIQCVYERQYAEMSSSSGVLGEDVISFGQSELVPQRAVFGCENVETGDLYSQHADGIMGLGHGDLSIVDQLVDKGVISDSFSLCYGGMDIGGGAMVLGGISPPSDMVFTHSDPVRSPYYIDLKEIHVAGKRLPLNPRVFDGKHGTVLDSGTTYAYLPEAAFVAFKDAIMKELHSFKQIRGPDPYNDICFSGAGTDVSQLSKSFPAVEMVFGSLKLSMSPEYLFRHSKVRGAYCLGIFKG-DSTTLLGGI…
