# Supplementary material for: Legume genome structures and histories inferred from Cercis canadensis and Chamaecrista fasciculata genomes
Source: Plant J. 2026 Jun 10;126(5):e70981. doi: 10.1111/tpj.70981 (PMC13252982; doi:10.1111/tpj.70981)
Supplement: Supplementary file 8 — Data S8. Manuscript supplement; Compressed directory of aligned sequences from 36 gene families with members deriving from syntenic blocks from selected species. [file TPJ-126-0-s004.gz › S8_wgd_block_tree/40_wgd_aln_manual/Legume.fam3.00885]

PAP.Lotus.B.1	----------LILLS-LSLFTPL----N--STPNARRILHQPLFPAGSAPPPSTPPPPPPDTPSSPDIPFFNEYSP-PPPDQALTQPPP--SASIAYPTATKPAKPAKKVAIAASAAVVTVAVLSALAFFLYKHRANSNSENHKLVRGNSRRVLDDSPRAPPSSFLYIGTVEPSRTSVSDAQNLN-----SAKL--ASNYRYRPSPELQPLPPLSKPPDEISPPAASSSSSEDAESRETAFHSPHGSSVSHDDNYYTPVSRHSSVAGSPAA-----ATA-VPFSKRTSPKSRLSASSPDIRHAMIPSIKHNPLPPPPAPPAPPSTQLDGGPSRRPKFSTHPLAPMASL---------NTPPPPPPPPPPP--AARKVWSPAITTHSSSVSKQQQSSSSI…
PAP.Medicago.B.2	---KHFTFFLIILLSSFSFSLTT--------TLADRRILHQPLIPATSAPPPEFSPPPPDNTPPSPDIPFFNELPTGPPPNQNLPSPSG-SNARIANPTATKPTKPAKKVAIAVSVAFSLFVIFSVVAFFLYKHRIKHSTETRKLGGENSNRILEASTLVPPSSFLYIGTVEPNGTPANEPNR-------FNKLPIG--NHDRPSPELHPLPPLTKSLVDSSPPAVSSSSSSSEETRETAFHSPRESSLSHEESYYTPVSRRSH--GSPTA-PVTA-TPVVPYSKRTSPKSRLSGSSPEMKRVMIPSIKHAPA-SPST-------LFQHGSPRRPKFSSPPPAPLTHLHSNDSRDSLTLPPPRPPPPPPPPR--------VVSVSTSSVPRNYQTRSMK…
PAP.Phaseolus.phavu_Chr03.3	MKPHHHHFTFFFILSSFSLTSQATNTTQFRILNETRRILHQPFFPELSAPPPTPPPPPPPDIPSSPDIPFFNEYPAGPPPVQNL-PPSTTSGAVIANPTATQPTKPAKKVAIAISVGIVTLGMFSALGFFLYRHRAKHPVETQKLV---SRRLPEDSPRAPPSSFLYIGTVEPARTSLTEPNGT-NTTSPYRKLSIKSDHRYRPSPELQPLPPPHKLPDESSPPGFSDSSSSEEECCETAFHSPHGSSLSREENCFTPVSRHSCLAAMPAT---AAAAPVVPYSKRTSPKSRFSAPSPDIRNMVLPSMKHSPAPAPAPAPYQQEKSTTLGPSRRPKFSSPPPAPLTHLIKPAPATHLIKPPPPPPPPPPPLPPSRNGWSPSISTSSSSVSRKQRSWSPN…
PAP.Aeschynomene.B.4	-RTHHWSFFFILLSFLLLLLLPNVKAFKNQLSSQTRRILHQPLFPGATAPAL--PPPSPPETPSSPEIPFFNENPPGPPPDLNQQTPAG---TAIVNPTGTQSAKPTKTVAIAASVGTVMLGMLCALAFFLYKHTGKPPTTTQKLVAAGSRRVPESSAVSPPSNFIYIGTVDPSRASVSEPSESSGARSPYQKLSMKVSERYRPSPELQPLPPLIKTVSDAHPPAVSSSSSDEEESRGTAFHSPQGSSHSLDDGFHTPVSRHSHLSGAAAA----APPPHVPFSKRTSPKSRRSASSPDARVSIIPPIKHARPPPPPPPLPPPEQEEASGPSRRLRFSAPPPAPLTHIYPNVSSNSVYPPPPPPPPPPPPPP-PRKVWSAATNVSLSSSSRKKQSLSRR…
CAE.Chamaecrista.chafa_Chr6.5	MKAHHLSFFFIILLSLSVPVVPTAKGVNTVNESQTRRILHEPLFPASSAPPPSPPPPPPYTTPPSPNIPFFHEYPTGPPPDQTQAPPST-SNGTIANPTATQPTKPTKKVAIAISVGIVTLGMLSALAFFLYKHRVRHPIETQKLVGNNSQGIPEDP-RVPPSSFLYIGTVEPSRTSLTDPNETNGARSPYHKLSVKRSERYRPSPELQPLPPLKKPP-DGFPPAVSSSSSDDEESHETTFHSPQGSSLSYEDSYYTPVSRHRN--ETP-----HSTTSV-PYSKRTSPKSRLSASSPDIRHVMIPSIKQTHSQ---PN-QRLDKEVSSGPSRRPKFSAPPPAPLSRLHSSNSLRSLLNPPPPPPPPPPP---LRKAGSPAISVSSFSASRHKQSCSPN…
CAE.Senna.sento_Chr06.6	MKAHHLSFFFIILLS-LSVLVPTARGVNTVNESQTRRILHQPLFPAASAPPPSPPPPPPYTTPPSPDIPFFHEYPAGPPPDQNQPPPST-VNATIANPTATQPTKPTKKVAIAISVGIVTLGMLSALAFFLYKHRVRHPIETQKLVGGNSQGIPEDP-RVPPSSFLYIGTVEPSRTSVGDPIEANAARSPYHKLSVKRSERYRPSPELQPLPPLSKPP-DGYPPAVSSSSSSDEESHETAFHSPQGSSLSHEDSYYTPISRYSSLTGGSAASEAHSTTSV-PYSKRTSPKSRLSASSPDIRHVIIPSIKQPPPPLSQPY--QHDKEVTSGTSRRPKFSAPPPAPLIRLQSTNSTP---PNAPTRTSLNPP----RKAGSPATSVSSSSASKHQQSCSPS…
CAE.Acacia.B.7	MKAHHLSFFFIILLS-PYLVVPAPKGVT-VSETQSRRILHQPLFPATSAPPPLPPPPPPYTSPPSP-IPFFHEDPAGPLPNQNQPPPSI-PHATIANPTATQPTKPTKKVAIAISVGIVTLGMLSALAFFLYRHRVKQPIERQKLVGGNSQRIADDP-RMPPSSFLYIGTVEPSRTSVTDASETNGARSPYHKLSIKQSERYRPSPELQPLPMLSKPP-DGYPPVLSSSSSDDEESPKTVFHSPQGSSLSYEDSYYTPISRHSSLVGGQPASETYS-ATSIPYSKRTSPKSRLTASSPDIRQVMIPPIKQAPPPAPPPPACQNDKEVTNGHSRRPKFSAPPPAPLARIQSTSDTTSLHPTPPPPPPPPPPPPTPRKAGSAAISVSSSSATRNQQSCSPK…
PAP.Lotus.A.8	MKPHYLTLNIIIIFISLSLSIAV--NTAKGDKSSARRILHQPLFPATSVPPP-APPTPPETPPSSDDIPFFHEYPPGPPTDQTVSAPSTSLNGTTANPTATQPAKGTKKVAIVISVGIVVLGMLSALAFFLYKHRAKHPTETQKLVGGNSQRVHEDSTAAQPSSFLYIGTVEPTLATSNEQRESSKPRSPYHKLPMKRSDRYRPSPELQPMPPLRKPPDGNPPPAMSSSSSSDEETHDTAYHSPQNSSLSHEDGFYTPASRQSSKVGSPAPREANSTTAL-PFSKRTSPKSRISASSPDIRHAIIPSIKQAPPPPSPPP--HELQLTTVAASRRPRFSAPPPPPLAQLQSTTNTTSLNPPPPPPPPPPPPPPTSRTKGSPAVEVSPSSTSIMQQSWSPQ…
PAP.Medicago.A.9	MKPHNSSFNIIITIIFSSLSVNTAKRFNESDHHHTRRILHQPLFPASSAPPPTVTPPPP--QPSSDNIPFFHEYPDAPPSNQNQAAPLT-SNATTANPTATQPAKGTKKVAIAISVGIVTLGMLSALAFFLYKHRAKNAADTQKLVSTTTQRNNQDSNSSAPSNFLYIGTVEPSRRTVNDQNQTEKPRSPYHKLSVKRSDRYRPSPELQPMPPLSKPP-NGIPPAMSSEEDSDEESNETAFHSPQNSSVSQEDGFYTPVSRQSSLSGSPAKKESNSTVTPLPKSKRTSPKSKLSASSPDIRHVIIPSIKQTPLPQRQQSEKQLTSSGGIGHSRKPKFSAPPPPPLVHLQSTTNTTSLNHPPPPPPPPPPPPPMTRKSVSPTQAVSASISRLSEGPGSVG…
PAP.Phaseolus.phavu_Chr02.10	MKALHLSFFHNLLLTSLSIAVNTAKGVKSADEFGTRRILHQPLFPESSAPPP---PLP-VETPPSPNIPFFHENPAGAPPDQSQAAPST-SNSSIANPTATQPTKGTKKVAIAISVGIVTLGMLSALAFFLYKHRAKHPVETQKLVNNNSNN-NEVDSTAPPSSFLYIGTVEPTRASTNDSRDNNKARSPYHKL--KRSDRYRPSPELQPMPPLSKPP-DGYPPAVSSSSDSDEESRGTVFHSPQNSSV---DGYYTPASRQSSLVGSPAKRDANSTTPVVPFSKRTSPKSRVSAPSPEIRHVIIPSIKQPPPPSPPPP----------KHSRKPKFSAPPPPPLKHLQSTTDTTSLNPPPPPPPPPPPPPPQPRKSVSPAVSASSNSASVKRQSWSPV…
PAP.Aeschynomene.A.11	MKARHLSFFITIIVSLLSLSTA--NTSN-HESHNARRILHQPLFPAASAPPPQLPPPPPPQTPPSPNIPFFHEFPGGPPPDQTQSAASSTSNGTIANPTATQPTKGTKKVAIAISVIIVTLGMLSALAFFLYKHRAKQQVETQKLVGGNSQRNSDDSRTQPPSSFLYIGTVEPTRTSASEQI-----RSPYHKLSVKRSERYRPSPELQPLPPLTKHL-DGYPPAASPSSSSDEESHQTSYHSPQNSSLSHEDGYYTPVSRQSYLSGSPAAKDAQAQTPV-PFSKRTSPKSRLSAPSPDVRHMMIPSIKKAPPPSPPPPELDHDEKVASRHSRRPKFSAPPPGPLRQLQSTATTTTPPPPPPPPPPPPPPPPPPRKTPSPAASISSSSVSRKQQSWSRS…
CAE.Chamaecrista.chafa_Chr1.12	MKPHHLSFFVTIIISCLSILVQTVKGTNIQYEPQTRRILHQPLFPVTSAPPPAEPPPPPAETPPSPDIPFFHEDPVGPPPDQNQSPPSSISNPAASSSSSSQNGKPAKKVAIAMSVGIVTLGMLSGLAFFLYRHRVKHPAGDTQKRG-NSQRIAEDSSRAPPSNFLYIGTVEPTRTTVNEVSERNGGKSPNHKVNVRRSDRYRPSPELQPLPPLSKPPLDGYPPAVSSSSSSSEESHETAFHSPQGSSLSYEDSYYTPVSRQSSLAGSPALSETHSSGNSLAFSKRTSPKSRL---SPDIRHAIIPSIKQPPPPPPPPPVFPHDEHVSWGPSRRPKFSAPPPAPLTHLQSANTTP--PPPPPPPPPPPPPRQTPKKIGSPAISVSSFSASRKRETWCTS…
CAE.Senna.sento_Chr11.13	MKAPNFTFFFFIIVTIFSI----SHTT--QHEPQPRRILHQPLFPVTSAPPPTGDSPLAADTPPSPDIPFFPEGP--PPSDQNQAAPSIPTATTSTTTTTTEKGIPTKKVAIAMSVGIVTLGMLSAFAFFLYRHRAKHPVSHKKILGSNNNSRAAPSPPPPPSNFLYIGTVEPTVT---ESANGGSIKSPYHHHPVKRSDRYRPSPELQPLPPLSKPL-DGFPPAVSSSSSSDEESHEMSFHSPQGSSLSYDDSYYTPVSRQSS----------------VPFSKRTSPKSRLSASSPDITRIIIPSIKQAPPPPPPPPPPSEPSQVPSGHSRRPKFSAPPPAPLTHLQSSSDNAPPPPPPPPPPPPPPPPPTLRKTESPAISVSSCSVSRKRQSWCGS…
CAE.Acacia.A.14	MKLHLSIFFFIISLS-LCLVTHAAKGTRSFNESQPRRILHQPLFPDDSAPPPSSPPPPPPDTPSSPDIPFFHENPVGPTTDQNQPPPTIPNGTTLAASATTPASKPTKKVAIAMSVGIVTLGMLSALAFFLYRHRVKHPSETQKLVNGDSQRINGDSSGAPPSNFLYIGTVEPTRASVSESVESGGGKSPYHKLPPKRSDRYRPSPELQPLPPLKKPP-DGYPPAVSSSSSSDEESHGMAFHTPHGSSLSYEDGYYTPISRQSSLAGSPTTTETHS-NNSHPFSKRTSPKSRFTAPSPDVRPVIMPSIKQAPPPPPPPPPFQHDKQVTSSASRRPKFSAPPPAPLTHLQST-----IPPPPPPPPPPLPLQTTPRKAESPAISVSSSSGSRKRQVWSAS…
DET.Sindora.A.15	MKAYHLSFFLIILLSLFILVPTEAKGVNNSNESQKRRILHQPLFPASSAPPPSPPPPPADTTPPSPNIPFFHEWA-GPPPDQNQSPPSS-SNGRIANPTATQPTKPTKKVAIAISVGIVTLGMLSALAFFLYKHRVKHPSETQKLVGGSSERFHDDS-RAPPSSFLYIGTVEPSRTSVSEPSEANGARSPYHKLTIKPSERYRPSPELQPLPPLSKPP-DGYPPAVSSS-SSDEESHEMAFHSPQASSLSYEDGYYTPISRHSYLAGSPAAGESQ-SANSVPYSKRTSPKSRFSASSPDIRHVIIPSIKQAPPAPPSPPSHQNGKQVIPGHSRRPKFSAPPPAPLTHLQSTYNTTSLNTPAPPPPPPPPP---PRKTGSPATSISSSSVARKAQSFSPS…
DET.Sindora.B.16	-------------------------------------------------------------------------------------RHRTSSNGTIANPTATQPTMPTKKVAIAISVGIVTLGMLSALAFFLYRHRSKHPSETQKLVGGNPQRLPEDS-RAPPSSFLYIGTVEPSTTSVSEPSEANEARSPYHKLSIKRSERYRPSPELQPLPPLTKPP-DGYPPAVSSSSSSDEDSHGTAFHSPHGSSHSYEDSYYTPVSRQSSLAGSPVATESHSANSVVPYSKRTSPKSRLSASSPDIRHVIIPSIKSAAPPPAPPLPHLNDKQMALGPSRRSKFSAPPPALLTHLQSINNSTSLNTAPPPPPPPPPPPPTLGKVGSPATSVSSSSVSRKQQSVSPS…
CER.Bauhinia.A.17	MRAHHLSFFLIVLLS-LSIQLPSAKGVNTTNESQTRRILHQPLFPASTPPPGSPPPPPPVETPPSPDIPFFHEYPIQPPPDQNQPLPSS-SNSTIANPTATQPTKPTKKVAIAISVGIVTLGMLSALAFFLYKHRVKHPGETQKLVGGNSQRLPDDS-RAPPSSFLYIGTVEPSE--------NNAARSPYHKLSIKRSERYRPSPELQPLPPLSKPI-DGFPPVASSS-SSDEESQGTAFHSPHGSSLSYEDSYYTPVSRQSSLAGSPAPSESYSTASIIPHSKRTSPKSRLSASSPDIRHVMIPSIKQNPPPPPPPPPTAHDKQVASGPSRRPKFSAPPPPPLTRLQSPNNTNTLNTHAPPPPPPPPPLPTPRKASFPATSVSSSSASRKPQSESPS…
CER.Phanera.A.18	MRAHHLSFFLIVLFS-LSIIVPSAKCLNTTHESHTRRILHQPLFPAS-APPPQPPPPPPADTPPSPDIPFFHEYPTEPPPDQNQPPPSS-SNSTIANPTATQPTKPTKKVAIAISVGIVTLGMLSALAFFLYKHRVKHPGETQKLVSGNSHRLPDDS-RAPPSSFLYIGTVEPSQTSVSEPSENNAVRSPYHKLSIKRSERYRPSPELQPLPPLSKPV-DGYPPAASSS-SSDEESHETAFHSPHGSSLSYEDSYYTPVSRQSSLAGSPAPSDSYSTASIVPYSKRTSPKSRLSASSPDIRHVIIPSIKQAPPPPPPPPPTPQDKQVASGPSRRPKFSAPPPPPLTRLQSSNNTP------PPPPPPPPP-PTPRKARSTATSVSSSSASRKPQSESPS…
CER.Cercis.cerca_Chr6.19	MRAHHLSFFFIVLLS-LSILVPTAKGVNTTNESQTRRILHQPLFPAS-APPPQPPPPPPADTPPSPDIPFFHEYPTGPPPDQNQPPPSS-SNDTIANPTATQPTKPTKKVAIAISVGIVTLGMLSALAFFLYKHRVKHPGETQKLVGGNSHRLPDDS-RAPPSSFLYIGTVEPNQTSVNEPSETNAARSPYHKLSIKRSDRYRPSPELQPLPPLSKPI-DGYPPAISSS-SSDEESHETAFHSPQGSSLSYEDSYYTPVSRQSSLAGSPAPSDSYSTASVVPYSKRTSPKSRLSASSPDIRHVIIPSIKQTPPPPPPPPPTPHDKQVASGPSRRPKFSAPPPPPLTRLQSPNNTNSFNTHPPPPPPPPPP-PTPRKAGSPATSVSSSSASRKPKSESPS…
CER.Bauhinia.B.20	MRAHHLSFFLIVLLS-LSILVPTANGVNTDNESQTRRILHQPLFPAS-APPPPPPPPPPVDTPPSPDIPFFHEYPAGPPPDQNQPPPSSSSGTIIANPTATQPTKPTKKVAIAISVGIVTLGMLSALAFFLYKHRVKHPGETQKLVGGNSQRLPDDS-RAPPSSFLYIGTVEPSQTSVSEPNETNAARSPYHKLSIKRSDRYRPSPELQPLPPLSKPI-DGHPPAVSSS-SSDEESHETVFHSPQGSSISYEDSYYTPISRQSSLAGSPAPSDSYSAASVVPYSKRTSPKSRISASSPDIRHVIIPSIKQAPPPPPPPLQTPHDKQVASGPSRRPKFSAPPPAPLARLQSPNNTNTHAPPPPPPPPPPPPPHTTRKVGSPATSVSSSSVSRKPQSDSPN…
CER.Phanera.B.21	MKAHHLSFFLILSLS-LSILLPTAKGVNTANESQTRRILHQPLFPSS-APPPPPPPPPPADTPPSPDIPFFHEYPTGPPPDQNQPPPSS-SNGTIANPTATQPTKPTKKVAIAISVGIVTLGMLSALAFFLYKHRVKHPGETQKLVGVNSQRLPDDS-RAPPSSFLYIGTVEPNQTLVSEPSETNAARSPYHKLSIKRSDRYRPSPELQPLPRLSKPI-DGSPPAVSSS-SSDEESHETVFHSPQGSSLSYEDSYYTPVSRQSSLTGSPVPGDSYSTASVVPYSKRTSPKSRLLASSPDIRHVIIPSIKQAPPPPPPPEQTPHDKQVATGPSRRPTFWAPSPPPLTRLQSSNNTLSFNNHPPPPPPPPPPPQTTRKAGSPATSASSSSVSIKPQSESPN…
OUT.Arabidopsis.O.22	MKALQSRFFFFFFFYFFSVSV---------SSEAHRRILHQPLFPESSTPPPQSTPSPP--LPDTPDQPFFPENPSTPQQTLFPPPPVSAVNGGLPIPTATQSAKPGKKVAIVISVGIVTLGMLSALAFFLYRHKAKHASDTQKLVGGGSRRFQEDSPTTTSSTFLYMGTVEPTRVSASESNGTGPVSSPYRKLSAKRSERYRPSPELQPLPPLAKPPPSDSPSALSPSSSSSEECRDTAFYTPHGSAISSDDGYYTAFPRSA---GS------------LPHSKRTSPRSKAASRSPEMKHVIIPSIKQKLPPPVQPPPLESDEQELPYSQNKPKFSQPPPPPRAAFQAITQEPPLQTPPPPPPPP-PPPPRPRDFQMLRKVTNSEATTNSTTSPSRK…
OUT.Prunus.O.23	-RHHHSALFFSIFLSLISLSLTPLHALQ-TVTAIQRRILHQPLFPDSSSPPPPIPPPPPPDVSSDPDQPFFHELPSGSTPDQPQSPPPP-SNATVPIPQASQPTKGTKRVAIAASVGIVTLGMLSALAFFLYRHRVKHPSESEKLVNGGSQRFADDS-RIPPSSFLYIGTVEPSRTSTTSSETTAELRSPYHRLSVKRSDRYRPSPELQPLPPLSKPPQNLSPSPVSSS---DEESHETAFHSPNCSSISYDDSYYTP--RQGSVNGANCA-PIHVANSI-PHSKRTSPKSRLSVSSTTR-NQVAPPPPPPPPPPPMPIQTQAQQRAPTYSHKRPKFSSPPPPPLARVSRAP-----VPPPPPPPPSRPPILRQQEVGDSETKVSAMSVSAKTQSSASI…
OUT.Vitis.O.24	----CFYLFFVLLLS-FSLHTA-------ATALSQRRILHQPLFPDSSPPPGSPPPPPDSQVFPNPDQPFFPEVPTGPTTDASQPPPAT-TNGTAPIPTATQPTKPTKKVAIAISVGIVTLGMLSALAFFLYRHRVKHPGESQKLVGGGSQSFQEES-RVPPSSFLYIGTVEPSRRSGNEANGANGTGSPYHKLSIKRSDRYRPSPELQPLPPLNNPPVRNSPQAMSWS---DEEGHETVFYTPQASSIGNDEGFYTPVSRQNSNSSSSATTESHGTSPV-PHSKRTSPKSRRSASSPETKHAIIPSIKQQPPPPPPPPPSAQSSQLAIAHPKRPKFSTPPPPPVARLQALTNQETSTIPAPPPPPPPPPLTTPRKSGSSESSVIPSEVLTTPQSRILK…
OUT.Quillaja.O1.25	MKAHHLSFFLIVSLS-ISVLVPTAKGVNIYSKSTTRRVLHQPLFPDSSAPPPSPPPPPPPDTPPSPDIPFFHEYPTGQPPAQSQPPPSP-SNGTIPIPTATQPAKPTKSVAIAISVGIVTLGMLSALAFYLYRHRVKHPGESQKLVGEDSQRFPEDS-RAPPSSFLYIGTVEPSQRSISEASETNGESSPYHKLSIKRSDRYRPSPELQPLPPLTKPP-QGSPPAASSSSSSDEESHETAFHSPQGSSLSYEESYHTPVSRQSYLVNNSQATETRA-TNSVPHSKRTSPKSRFSVSSPDMRHVIIPKNVQPPPPPPPPPPLEYGKQSALGPPKRPKFSSPPPPPLTFLKSTNNPKNFVTPPPPQPPPLPPSQTPGKVVSLGASDSASSVSVRPASWSPS…
OUT.Quillaja.O2.26	MKAHHLSFFFVALLF-LFIVVPTAKGVNIFSETRTRRILHQPLFPESSAPPP-PPPPPPPETPSSPDIPFFHEYPTGPPPDQTQPPPSP-SNGTIPIPTATQPAKPTKRVAIAISVGIVTLGMLSALAFYLYRHRVKHPGESQKLVGGDSQRFADDS-RVPPSSFLYIGTMEPSQRSVSDISETNGESSPYHKLSIKRSDRYRPSPELQPLPPLTKPP-QGSPPAASSS---DEESHETVFHSPQGSSVSYEESYYTPVSRQSYLVNNNAATETRA-TNSVPHSKRTSPKSRFSVSSPDVGHVIVPKQTQPPPPPPPPPPLVHGKESASGPLKRPKIS--PPPPLTFIQSTNNPASKNYSTPPPPPPPPPLSTPGKAGSSVASDAASSVSIRPASWSPS…
