# Supplementary material for: Legume genome structures and histories inferred from Cercis canadensis and Chamaecrista fasciculata genomes
Source: Plant J. 2026 Jun 10;126(5):e70981. doi: 10.1111/tpj.70981 (PMC13252982; doi:10.1111/tpj.70981)
Supplement: Supplementary file 8 — Data S8. Manuscript supplement; Compressed directory of aligned sequences from 36 gene families with members deriving from syntenic blocks from selected species. [file TPJ-126-0-s004.gz › S8_wgd_block_tree/40_wgd_aln_manual/Legume.fam3.00889]

PAP.Lotus.A.1	MKCFFFKRISNADPDLNRSKK-KTQA---SNRPTSALSSPRSVEELYREKEQNFRVFTLQELVDATNGFNRMLMVGEGGFGKVYRGTISPLNGQGDPVVVAIKKLTRGLQGHKEWLAEVQFLSIVDHPLVKLLGYCSVDGRREIQRLLVYEFMPRSLEDHLFSRSFPPLPWKTRLQIMLGAAQGLHYLHHGLEVQVIYRDFKSSVLLDTKFHPKLSDFGLAREGPTGDQTHVSTKVVGTRGYAAPEYIETGHLRLKSDIWSFGVVLYEILTGRRVLETKLPPEEQKLLQWVKTYPAESSRFSMIMDPRLAKQYSLDAARRIAKLADSCLKKNPEDRPSMSQIVESLKRALQLSETSNSTQNMIQSPRSKLTQKV
PAP.Medicago.A.2	MKCFFFKQKSKSDPDLNRKKK-K----NHAKKSISAHSSPRSIKELYKEKEHNFRVFTLQELVDATNGFNKVLKIGEGGFGKVYRGTITPENGIGNPIVVAIKKLTRGFQGHKEWLAEVQFLGIVNHPLVKLLGYCSVDGE-SIQRLLVYEFMPRSLEDHLFSRSLPTLPWKIRLQIMLGAAQGLQYLHEGLEIQVIYRDFKSSVLLDKKFHPKLSDFGLAREGPTGDQTHVSTAVVGTRGYAAPEYIETGHLKSKSDIWSFGVVLYEILTGRRTIERTLPKVEQKLIEWVKNYPADSSRFSLIIDPRLRKQYSLDAARKIAKLADSCLKKNAEDRPSMSQIVESLKQALQCS---------------------
PAP.Phaseolus.phavu_Chr02.3	MNCFFFKNKSKSPPELPKGRKKKTQVVNGAPKSPSTVPSLRSIKELYKEKEQSYRIFSLKELVDATNGFNRMLKIGEGGFGKVYRGTIS-EDG-AAPIVVAIKKLNHGLQGHKEWLAEVQFLSVANHPLVKLLGYCSIDSQKGIQRLLVYEFMSRSLEDHLFSFSLPHLPWPTRLQIMLGAAQGLYYLHNGLEIQVIYRDFKSSVLLDKQFHPKLSDFGLAREGPTGDKTHVSTAVVGTQGYAAPEYVQTGHLKVQSDIWSFGVVLYEILTGRRALNRNRPIGEQKLVEWVKNYPANSSRFNMIIDPRLKNQYSLGAARKVANLADCCLKKNPEDRPSMNQIVESLKQALQESETKNTSSNITKSTR-------
PAP.Aeschynomene.A.4	MMCFLFKQKSKSDPEFQKSSKNKNGASNRAARSTSSVSSPKSVRELYKENQHNNRVFTFRELIDATNGFNRMLKIGEGGFGSVYKGTISPQDGQGEPIVVAIKKLTRGFQGHKEWLAEVQFLGIVNHPLVKLLGYCSVDTERGIQRLLVYEFMPRSLEDHLFNHSLPHLPWKTRLQIMLGAAQGLDYLHEGLEVQVIYRDFKTSVLLDTNFHPKLSDFGLAREGPTGDKTHVSTAVVGTQGYAAPEYIETGHLKDKSDIWSFGVVLYEILTGRRVLERNHPPGEQKLLEWIKKYPADSSRFSTVMDPRLRNQYSLVAARKIAKLADSCLKKSPEDRPSMNKIVESMKEALQLSETSNTPQNKTESPLSKFVRK-
PAP.Lotus.B.5	MKCFFFKEKCKSAPELQNRSKKKNPAGNRAANSTGSVSSVKSVTDLYREKEHNFRVFDWKELRDATNGFNRMLKIGEGGFGSVYKGSIKPPDGSGDPIVVAIKRLTQGFQGHKEWLAEVQFLSIVNHPLVKLLGFCSVDGERGIQRLLVYEYMPRSLEHHLFNKTLPTMPWKTRLEIMLGAAQGLAYLHEELEIQVIYRDFKCSVLLDADFHPKLSDFGLAREGPQGDHTHVSTAVVGTQGYAAPEYIETGHLKVQSDMWSFGVVLYEILTGRRSLERNRPTAEQKLLDWVKLYPADSSRFTMIMDPRLRNQYSLGAARKIAKLADSCLKKNPEDRPPMSQIVESLKQALQFSETSNTSQDIGESSRSKLVRKG
PAP.Phaseolus.phavu_Chr03.6	MKCFFFKDKCKSAPELH---KKKNPAVNRAANSTGSLSSPKSVKDLYREKENSFRVFTLQELRDATQGFNRTLKIGEGGFGSVYKGSIRPSDGQGDPFPVAIKRLTRGFQGHKEWLAEVQFLGIVNHPLVKLLGYCSVDGERGIQRLLVYEFMPGSLEDHLFNKSLPCMPWKTRLEIMLGAAQGLAYLHQGLEIQVIYRDFKSSVLLDADFHPKLSDFGLAREGPQGDQTHVSTAVVGTQGYAAPEYIETGHLKVQSDMWSFGVVLYEILTGRRSLERNRPSAEQKLLDWVKQYPADTSRFVVIMDPRLRNQYSPQGARKIAKLADSCLKKNPEDRPSMSQIVEALQQALQHSETSNSSQDIASSSRSKLVRKS
PAP.Medicago.B.7	MKCFFFKEKSKSAPELQNKNKNKSPASKRATNSTGSISSPRSVKDLYREKEQSFRVFTFQELRDATNGFNRMLKIGEGGFGSVYKGSIKPPDGQGDPVIVAIKRLTRGFQGHKEWLAEVQFLSIVNHPLVKLLGYCSVDGERGIQRLLVYEFMPRSLENHLFSRTLPVLPWKTRLEIMLGAAEGLAYLHEGLEIQVIYRDFKSSVLLDEDFHPKLSDFGLAREGPQGDQTHVSTAVVGTQGYAAPEYIETGHLKVQSDMWSFGVVLYEILTGRRSLERNRPTTEQKLLDWVKQYPADTSRFSMIMDPRLRNQYPIVAARKIAKLADSCLKKNAEDRPSMSQIVEGLKQALQFSEMSNTPHDNAESSRSRLVQKG
PAP.Aeschynomene.B.8	MNCFFFKEKCKSAPELQNRDKKKNPAVNRASNSTGSISSPKSVKELYKEKEQNFRIFNLQELRDATNGFNKMLKLGEGGFGSVYKGSIRPQDGHGDPIVVAIKRLTRGFQGHKEWLAEVQFLGIVSHPLVKLLGYCSVDGERGIQRLLVYEFMPRSLEDHLFNKSLPVLPWKTRLEIMLGAAQGLAYLHEGLEIQVIYRDFKSSVLLDENFHPKLSDFGLAREGPQGDQTHVSTAVVGTQGYAAPEYIETGHLKVQSDMWSFGVVLYEILTGRRSLERNRPTPEQKLLDWVKQYPADSNRFTLIMDPRLRNQYSLPAARKVAKLADSCLRKNPEDRPSMSQIVESLTQALQISEMPSTSQNPGESSRSKLVRKG
CAE.Chamaecrista.chafa_Chr1.9	MNCFFFKRESKSAPELQNDRRKKNPALDRGSKSASSLPSPRSVTELYREKEHNLTVFDLKELLDATNGFNRMHKIGEGGFGSVYKGTLRPQNGRRDPIVVAIKRLTHGFQGHKEWLAEVQFLGIVNHPLVKLLGYCSVDGERGIQRLLVYEYMARSLEDHLFNRSFPVLPWKTRLQIILGAAQGLAYLHEGLEVQVIYRDFKTSVLLDENFHPKLSDFGLAREGPTGDNTHVSTAVVGTHGYAAPEYIVTGHLKVECDIYSFGVVLYEIITGRRALDRNRPPSEQKLLDWAKQYPADTSRFSMIIDPRLRNQFSPGAVRKVAKLADSCLKKNPQDRPTMSQIVENLKQALQCSETSETSQNATESSRSPLARK-
CAE.Senna.sento_Chr11.10	MSCLFFKRESKSAPELQSTSRRKHPELDRGSKSTSALPSPRSVTELYKEKEQNFRVFNLKELIDATSGFNRMHKIGEGGFGSVYKGTIRPRNGRGDSVVVAIKKLTRGFQGHKEWLAEVQFLGIVNHPLVKLLGYCSIDGERGIQRLLVYEFMTRSLEDHIFNRNFPSLPWKTRLQIMLGAAKGLAYLHEGLEVQVIYRDFKTSVLLDADFNPKLSDFGLAREGPRGDDTHVSTAVVGTQGYAAPEYIETGHLKAECDIYSFGVVLYEIITGRRALDRNRPTTEQKLLDWVKQYPADTSRFSMIIDPRLRNNFSPGSVRKVAKLADSCLKKNPQDRPTMSQIVESLEQALQCSETSETSES---SSRSPLVQKG
CAE.Acacia.A.11	MSCFFFKGEAKSAPELQNERPRNNPAVNRVCKSTSSIPSPRSLTEVYKEKESDFRVFSLQELVQATNGFNRMLKIGEGGFGSVYKGTIKPPGGRGDPIVVAIKKLKHGFQGHKEWLAEVQFLGVVNHPLVKLLGYCSVDGERGTQRLLVYEYMARSLEPHLFNPSLPTLPWKTRLQIMIGAAEGLAYLHEGLEFQVIYRDFKTSVLLDENFHPKLSDFGLAREGPQGDNTHVSTAVVGTQGYAAPEYVDTGHLKAECDIYSFGVVLYEIITGRRALDRNRPAAEQKLLNWVKQYPADTDRFSMIIDLRLRNHFSPGAIRKVAKLANTCISKNPKDRPTMAQIVESLKEALQVSETSSTSQSSAESSRSALARRG
CER.Bauhinia.A.12	MKCFFFRRLSRSNQELQNKRSKKKKYPAGASKSTSSLSSPRSVSELYKEKEHNLKVLTLEELSEATNGFSRMQKIGEGGFGSVYKGTIRPQNGCGHPILVAIKRLTRGFQGHKEWLAEVQFLGIVNHPLVKLLGYCSVDGERGIQRLLVYEFMPRSLEDHVFNNASPVLPWKTRLQIMLGAAQGIAYLHEELEVQVIYRDFKSSVLLDNDFHPKLSDFGLAREGPVGDQTHVSTAVVGTRGYAAPEYVETGHLKVQSDVWSFGVVLYEILTGRRALDRNRPTMEQKLLDWVKQYPVNSSSFSMIIDQRLRNQYSIASARKIAKLADSCLKKNPEDRPSMSQIVESLKQAL------------------------
CER.Phanera.A.13	MKCFFFKRSSKSNPKLQNESSKKNPALDGASKSTSSLASQRSLSELYKEKEHNLKVFTLGELSEATNSFHRMRKIGEGGFGSVYKGTIRPQNGHGDPILVAIKRLTRGFQGHKEWLAEVQFLGIVNHPLVKLLGYCSVDGERGIQRLLVYEFMPRSLEDHLFSKAFPVLPWKTRLQIMLGAGQGIAYLHEEMEIQVIYRDFKSSVLLDNDFHPKLSDFGLAREGPIGDQTHVSTAVVGTHGYAAPEYVETGHLKVQSDIWSFGVVLYEILTGRRALDRNRPTMEQKLLAWVKQYPVNSSSFSMIIDQRLRNQYSIGSARKIAKLADNCLKKNPEDRPSMSQIVESLKQALQYSEGTN-----------------
CER.Cercis.cerca_Chr6.14	MKCFFFKRLSKSDPELQNESKKKNPALDRASKSTSSLASPRSVSELYKEKEHNLKVFTLVELSEATNGFNRMQKIGEGGFGSVYKGTIRPQNGRGDPILVAIKRLTRGFQGHKEWLAEVQFLGIVNHPLVKLLGYCSVDGERGIQRLLVYEFMPRSLEDHLFNRSFPVLPWKTRLQIMLGAAQGIAYLHEELEVQVIYRDFKSSVLLDNDFHPKLSDFGLAREGPTGDRTHVSTAVVGTRGYAAPEYVETGHLKVQSDIWSFGVVLYEILTGRRALERNRPTMEQKLLDWVKQYPVDSGSFSMIIDQRLRNQCSIGSARKIAKLADSCLKKNPEDRPSMSQIVESLKQALQYSETSNTSHNVTESSRSKLVRKG
CER.Bauhinia.B.15	MKCFFFKRLSKSDPGLQNESKKKNPAMDRISKSTSSLPSPRSVSELYKEKEHNLRVFTLEELSEATSGFDRMKKIGEGGFGSVYRGTIRPENGRGDPIIVAIKRLTRGFQGHKEWLAEVQFLGIVNHPLVKLLGYCSVDGEIGIQRLLVYEFMPRSLEDHLFNRRFPVLPWKTRLQIMLGAAQGIAYLHEEMEVQVIYRDFKTSVLLDKDFHPKLSDFGLAREGPTGDQTHVSTAVVGTQGYAAPEYVETGHLKVKSDIWSFGVVLYEILTGRRALERSRPTMERKLLEWVKQYPVDSVSFTMVIDPRLRNQYSIGSARKIAKLADSCLKKNPEDRPSMSEIVEGLKQALQYSETSNTA--TSESSRSKVVLK-
CER.Phanera.B.16	MKCFFFKRLSKSDEGVRNESKKKNPGLYRTSKSASSLASPRSISELYKEKEHNLRVFTLEELIEATNGFNRAQKIGEGGFGSVYRGTIRSQNGRGDPTIVAIKRLTRGFQGHKEWLAEVQFLGIVNHPLVKLLGYCSVDGERGIQRLLVYEFMPRSLEDHLFNRTLPVLPWKTRLQIMLGAAQGIAYLHEEMEVQVIYRDFKTSVLLDKDLNPKLSDFGLAREGPTGDRTHVSTAVVGTRGYAAPEYVETGHLKVKSDIWSFGVVLYEILTGRRALERNRPTMEQKLLDWVKQYPVDSVSFSMIIDPRLRNQYSIDSARKIAKLADSCLKKNPEDRPSMSEIVESLKQALLYSETSNTSESS------------
DET.Sindora.A.17	MKCFFFTGKSSSAPDLQNQKKKRNPELDRTTKSTSSLPSPRSISELYKEKENNLRVFTTEELVEATDNFNRTLKIGEGGFGSVYKGTIKPQGGLVESTVVAIKKLTRGFQGHKEWLAEVQFLGIVNHPVVKLLGYCCEDGERGIQRLLVYEFMPRSLENHLLSRTSPALPWRTRLQIMLGAAQGLVHLHE--ELKVIYRDFKASILLDNDFRPKLSDFGLAREGPTGDRTHVSTAVVGTHGYAAPEYIETGHLKMQSDIYSFGVVLYEILTGRRALERNLPTPEQRLLDWVKQYPSDSGRFSMIMDPRLRNQYSPGAAKKIAKLANKCLKKTPEDRPAMSQIVESLKQAIQFSEPSSNSRSMAGSSRIKMDRKR
DET.Sindora.B.18	------------------------------------------------------------------------MKIGEGGFGSVYRGTIPPQNGRGDPIVVAIKKLTRGFQGHKEWLAEVQFLGVVDHPVVKLLGYCSVDAERGIQRLLVYEFMPRSLEHHLFNRALPPLPWKTRLQIMLGAAQGLAYLHEGLEVQVIYRDFKSSVLLDNEFNPKLSDFGLAREGPTGDRTHVSTAVVGTQGYAAPEYIETGHLRIQSDIYSFGVVLYEILTGRRALERTRPAAEHKLLDWVKQYPVDSGRFSMIIDIRLRSQFSPGAAKKIAKLADSCLRKNPEDRPTMNQIVESLKQALQLSETSNTSQNMASSESSRKTRKG
CAE.Chamaecrista.chafa_Chr6.19	MDCFCFKEKRGSKPSRESQSQSKNKD--LTVRSSSSLPSPKTLTELYKEKEHNLRVFTLQELHDATSGFNRMLKIGEGGFGSVYKGTVRTHDGQGDPIVVAIKSLTRGHQGHKEWLAEVQFLGIVNHPMVKLLGYCSEDGERGIRRLLVYEYMPRSLEDHLFRRAFPTLPWKTRLKIMLGAARGLAYLHDGLEVQVIYRDFKSSVLLDADFHPKLSDFGLAREGPMGGQTHVSTAVVGTYGYAAPEYVETGHLRIQSDIWSFGVVLYEMLTGRRALDRRRQK-DQKLIEWVKQYPANTSRFNMIMDPRLRNEYSPGAARKVAKLADSCLNRKPEERPSMSQVAESLKEALQYSESSDTA---SGSSRSILVQKA
CAE.Senna.sento_Chr06.20	MKCFFFKKGSKSAQESQNQRKKKNPSSEHSVRSSSSLPSPKTLTELYKEKEHNLRVFTLQELKNATNGFNRMLKIGEGGFGSVYKGTIKPQDGRGDPTVVAIKSLTRGFQGHKQWLAEVQFLGIVDHPLVKLLGYCSEDGERGIQRLLVYEFMPRSLEDHLFRRALPTLPWKTRLQIMLGAARGLAYLHEGLEVQVIYRDFKSSVLLDTDFHAKLSDFGLAREGPIGDQTHVSTAVVGTRGYAAPEYIETGHLKVQSDIWSFGVVLYEMLTGRQALDRRRPT-EQKLLEWVKQYPADSSRFSIIMDPRLRNEYSPGAARKVAKLADSCLKKKPEERPSMSQVVESLKQALQYSETSNT----------------
CAE.Acacia.B.21	MKCFLFKRGSKSSSESQKRRQKNQSGSNHAVSPTSSLPLPRTLAELYKEKEHDLRVFTFQELSEATNDFDRMLKIGEGGFGSVYKGTIKPQDGRGDPIVVAIKRLAHGFQGHKEWLAEVQFLGIVNHPLVKLLGYCSEDGERGIQRLLVYEFMPRSLEDHLFRRIFPSLPWKTRLQIMLGAAQGLLYLHEELEIQVIFRDFKSSVLLDTNFHPKLSDFGLAREGPIGDQTHVSTAVVGTHGYAAPEYIETGHLKVQSDIWSFGVVLYEMLTGRRSLDRSQTK-EQKLLEWVKLYPADSRRFGMIMDPRLRNEYSHGAARKVAKLAERCLNKKPEERPPMSQVVERLKQALQDSETSKMASET---SRPKLV---
OUT.Arabidopsis.O.22	MNCLFFMKKPKSRGNMEKEKKNIKSATTRKTTLSFNLPSPTSIKDLYTDREQNLRVFSFKELSDATCEFSRKLKIGEGGFGSVYKATINNGDSHSSPLTVAVKKLRQSLQGHKQWLAEVHFLGVVNHPVVRLLGYCSEDRE----RLLVYELMSRSLEDHLFTLRTLTLSWKQRLEIMLGAAQGLAYLH---EIQVIYRDFKSSVLLNEEFHPKLSDFGLAREGPEGDNTHVTTARVGTDGYAAPEYVITGHLKTHCDVYSFGVVLYEIITGRRTLERMKPLAEQKLLEWVKKYPINSKRFKMIVDSKLCNKYPIAMVRRVAKLADHCVNKIDKERPTMAFVVESLTNIIEESNSEDMGSS-------------
OUT.Arabidopsis.O.23	MNCLFFKKKPRKQQKDNNKNKRKNSATNRSETSSFNLPSPRSIKDLYTEREQNLRVFSYEELSKATYVFSRKLVIGEGGFGIVYKGKILSNGDSDPPLVVAIKKLRQGLQGHKQWLAEVQFLGVVNHPVVKLIGYCSEDGETGIERLLVYEYMSRSLEDHLFPRRSHTLPWKKRLEIMLGAAEGLTYLH---DLKVIYRDFKSSVLLDDQFCPKLSDFGLAREGPDGDNTHVTTARVGTHGYAAPEYVQTGHLRLKSDVYSFGVVLYEIITGRRTIERNKPVAERRLLDWVKEYPADSQRFSMIVDPRLRNNYPAAGARSLAKLADLCLKKNDKERPTMEIVVERLKKIIEESDSEDYPMATTTTKESSQVRRR
OUT.Prunus.O.24	MKCFFFKQGAQSAPELRNQSKSSDLVLDRATKSSSSLPSPRSIPELYKEKEHNLRVFSYQELREATNGFNRLLKLGEGGFGSVYKGTISPEHGQGSPIVVAIKRLPRSLQGHKEWLAEVQFLGVVNHPLVKLLGYCSVDGERGIQRLLVYEYMPRSLEDHLFNRALPTMPWMTRLQVMLGSAEGLAYLHQGLEVQVIYRDFKSSVLLDEQFRAKLSDFGLAREGPTGDRTHVSTSVVGTYGYAAPEYIETGHLSTHSDLWSFGVVLYEILTGRRVLDKNRPPAEQKLLYWVKQFPADGKRFSMIIDPLLRGQYSLTAARKLAKLADSCLNKNAKDRPTMSEVVEVLKQALQDSEAGTSSENRSEASGSKLAKRK
OUT.Vitis.O.25	MKCFLYFKQSKSAPELKNQNKSDTSSASRTTKSAGSMASPRSIPELYREKGQDLRVFSLPELRDATNGFNRLLKIGEGGFGNVYKGTISPADGQGNPTVVAIKKLQQGFQGHKEWLAEVQFLSVVSHPLVKLLGYCSVDGERGIQRLLVYEYMPKSLENHLFNRTMSTLPWKMRLQIILGAAEGLAYLHEGLEIQVIYRDFKSSVLLDENFNPKLSDFGLAREGPTGDHTHVSTAVVGTQGYAAPEYIETGHLTVKSDIWSFGVVLYEILTGRRTVERNRPQSEQKLLDWVKQFPADGKRFSMIIDPRLRDQYSLVAARRVAMLANSCLNKNPKDRPTMREVVESLKKAIQESEDGNPSDRNRESSHSNMANSD
OUT.Quillaja.O1.26	MKCFLFKRGSNSAPELQNQNKHKNPALDRATKSSGSLPSPRSIPELYKEKEHNLRVFTFQELRDATNGFSRLLKIGEGGFGSVYKGTIRPPNGRGNPTLVAIKKLKNGLQGHKEWLAEVQFLGVVDHPLVKLLGYCSIDGERGIQRLLVYEFMPRSLEDHLFNRVLPTLPWKRRLQILLGVALGLAYLHGGLEVQVIYRDFKTSVLLDENFHPKLSDFGLAREGPTGDRTHVSTAPVGTYGYAAPEYVELGRLSVQSDIWSFGVVLYEILTGRRALERNRPIAEQKLLLWVKQYPADSNRFSMIIDPRLRNQYSLGAAREIAKFADSCLNKNPKDRPEISQVIQSLKQAIEYSDEPTTSRNMTSKSSQSMVPK-
OUT.Quillaja.O2.27	MKCFRYYRGSNSAPELQNQRKQKNLVLDRVTKSSDSFPSPRSIPELYREKEHNLRVFTFQELRDATNGFNRLLKIGEGGFGSVYKGTIRPPDG----QVVAIKKLRDGSQGHKEWLAEVQFLGVVNHPLVKLLGYCCVDGERGMQRLLVYEFMPMSLEDHLFNRALPILPWKTRLQIMLGVAQGLAYLHGGLEVQVIYRDFKSSVLLDNNFQPKLSDFGLAREGPTGDRTHVSTAPVGTYGYAAPEYVELGRLTIHSDIWGFGVVLYEILTGRRALERNRPTGEQKLLVWVKQYPTDSKRFSMIIDPRLGKQYSVGAAREIAKLADSCLDKNPKDRPAISQVVQSLKQAIEYSEEPSTSKNMTKSSQSKLIRKV
