# Supplementary material for: Legume genome structures and histories inferred from Cercis canadensis and Chamaecrista fasciculata genomes
Source: Plant J. 2026 Jun 10;126(5):e70981. doi: 10.1111/tpj.70981 (PMC13252982; doi:10.1111/tpj.70981)
Supplement: Supplementary file 8 — Data S8. Manuscript supplement; Compressed directory of aligned sequences from 36 gene families with members deriving from syntenic blocks from selected species. [file TPJ-126-0-s004.gz › S8_wgd_block_tree/40_wgd_aln_manual/Legume.fam3.01016]

PAP.Medicago.B.1	------------DLRFKSICGAASALPTYRAVLLKKKLECNCIIQIGEASYSLHKFPLISKSGHIRKLISESSNADVPLIELIDVSGGSETFELAAKFCYWIFEISVEITMLRCVAKYLEMTEDYSDRMVGRTDSYLEVALKSMSGAISILHTSETLLPIAKKAKLLS-----------KESHFGSSGRSDGSSNEEMSSNASHQRPAIDWWAEDLTVLRIVFFQRVLIAM------------IIMLYSQKSLRGLVSPFTKEGKFSHISFVLGFI---------------------------------------------------------------------------------------------------------------------------…
PAP.Medicago.B.2	-------------------------MKRTSEWNYSQEIPSDVAIQIGEASYSLHKFPLISKSGYIRKLISESSDDDVPLIELIDVPGGSEAFELAAKFCYGIFEISVEIAMLRCVAEYLEMTEDYSVGLVGRTDSYLEVALKSMSGAISILHTSETLLPIAEKAKLVSRCIDAIAFIASKESQFGSSGRSDGSSNEVMSSAASHQRPAVDWWAEDLTVLKIDFFQRVLIAMMARGFKNCGIGPIIMLYSQKSLRGLEIFGKGRKDIEAHEEHEKRLILEILVSLMPREKAISVSFLSLWLKAAIYLETTVACRFDLERRIAMQLGQAVLDDLLFPSF--SGDTSFDVETVQRIMMYLESEVENH--YNADDEYYSSPQRDIFRVGKLLESYLAEIATDR…
PAP.Lotus.B.3	-------------------------MKKTSEWNFPQEIPSDVTVQIDNASFSLHKFPLISKCGYIRKLVSESSEADVSFIELSNVPGGAEAFDLAAKFCYGIFEISVEIAMLRCVAEYLEMTEDNSIGLVGRSDFYLEVALETISGAVSVLHMPETLLQVAEKAKLVNRCIDAIAYMASKQSQLCSPARSQCSSDGVMSSMASHRRPVVHWWGEDLTVLRIDIFQRVLIAMMGRGFKQFDLGPIIMLYAQKSLEGLEIFGKGRKELEPQHEHEKRVVVETLVSLLPREKAMSVSSLSMLLRAAIYLETTVACRLDLEKRVAMQLGQAVLDDLLIPSYSFPGNTLFDVDTVQRIVVYLEFEIGNHSVSSADDEYFSPSQRGIVRVGKLMENYLAEIAADR…
PAP.Phaseolus.phavu_Chr03.4	-------------------------MKRTSGWAFSHEIPSDVTVQVGEVSFSLHKFPLVSKCGYIEKLVSESSGEDVSFIELYDVPGGAEAFELATKFCYGVFEISVEIAMLRCVAEYLEMTEDYSVGLVGRADSYLEMALKTISGAVSILHVSARFLPIAEKAKLVSRCIDAIAFIASKETQLFSSMRGDISSDG----IASHQRPVVQWWAEDFTVLRIDIFQRVVIAMMARGFKQFALGPIIMLYAQKSLRGLEIFGKGRKKIEAQEEHEKRVVLETLVSLLPREKAMSVSFLSMLLRAAIYLETTVACRLDLEKRIALQLGQAVLDDLLIPSYSFTGDTLFDVDTVQRIMMYLQSENEKHSAYNADDEYFSPPQSDIYGIGKLMENYLAEVATDR…
PAP.Aeschynomene.B.5	-------------------------MRTTTEWIFSHEIPSDITIQVGEASFSLHKFPLVSKCGYIRKLISESSDSDVSFIELSDVPGGAEAFELAAKFCYGIFEIGVEIAMLQCVSEYLEMTEDFSVGLVARTNSYLEVALKTISGSASVLCMPESLLPVAEKSKLVSRCIDSIAYIACKESQFCSSVRSGSGIDDVMNSIVSHQRPVVEWWVEDLTVLRIDIFQRVVIAMLARGFKKHAIGPVLMLYAQKSLRGLEIFGKGRKKIEAQEEHEKGVVLETIVSLMPQEKAMSVSFLSMLLRAAVYLETTVSCRLDLEKRMAMQLEQAVLDDLLI-----TGDTLFDVDTVKRIMVYLESKMGNYSVYSSEDEYFSPPKSDMDRIAKLMESYLAEIALDR…
PAP.Lotus.A.6	MVDRGQGKKAAIDLSLKKKELLSSAMKRTSEWIFSQEIPSDVSVKVGEATFTLHKFPLVSKCGYIRKLVSESSDADITLVELSDVPGGAEAFELAAKFCYGIFEISVEIAILRCVAEYLEMTEDFSVGLVGRADAFLEVALKTIAGAVSILHVSENLLPIAERAKLVNRSIDAIAYIVCKESQFCASGRSESGSDGVASSTSSHQRPVVDWWAEDLTVLRIDIFQRVLIAMMARGFKQYAIGPILMLYAQKSLRGLDIFGKGRKKIEPRQEHEKRVVLETLVSLLPREKAMSVSFLSMLLRAAIYLETTVACRLDLEKRMAMQLVQAVLDDLLIPSYSFTGDTLFDVDTVLRIMSYLESQ--HHSIYNEDDEYFSPSQSDMERVGKLMENYLAEIATDR…
PAP.Medicago.A.7	MVDRGLDKTSASDLSVKKQELLSSAMKRTSDWIFSQEIPSDVNVQIGESSFTLHKYPLVSKCGYIRKLVSESNDSDVSFVELSDVPGGAEAFELAAKFCYGIFEINVEIAMLRCVAEYLEMTEDYSVGLVARTDAYLDVALKTIAGSVSILHISESLLPIAEKTKLVSKCIDAIAYIACNESQLCTSVRSESGSDGVMSSVSSQQRPVVDWWAEDLTVLRIDLFQRVLIAMMARGFKQFAIGPILMLYAQKSLRGLDIFGKGRKKIEPRQEHEKRVILETIVSLLPKEKAMSVSFLSMLLRAAIYLDTTVACRLDLEKRMAMQLGQAVLDDLLIPSYSFTGDTLFDVDTVQRIMNYQESQIGNHFVYNGDDEYFSPPQSDIERVGKLMENYLAEIATDR…
PAP.Aeschynomene.A.8	MVDRGQEKTAASDLSLKKKELLSSAMKRTSEWIFSQEIPSDVNVQVGEVSFSLHKFPLVSKCGYIRKLVSESNDADVSFIELSDVPGGSEAFELAAKFCYGIFEISVEIATLRCVAEYLEMTEDYAVGLVARADAYLEVALKTIAGAVSILHVSENLLPMAERAKLVSRCIDAIAYIACKESQFCTDG--D-GSEGVM---ASHQRPVVDWWAEDLTILRIDIFQRVIIAMMARGFKQFALGPILMLYAQKSLRGLDIFGKGRKKMEPRQEHEKRVVLETVVSLLPRERAMSVSFLSMLLRAAIYLETTVACRLDLEKRMAMQLGQTVLDDLLIPSYSFTGDTLFDVDTVLRIMTYLESHLGNHLAYNADDEYFSPPQSDTERVGKLMENYLAEIATDR…
PAP.Phaseolus.phavu_Chr02.9	MMDRGEKIVAGIDLSLKKKELLSSAMKRTSEWIFSQEIPSDVNVQVGEDSFSLHKFPLVSKCGYIRKLVSESNDADVSSIELSDVPGGAEAFELAAKFCYGIFEINVEIATLRCVAEYLEMTEDYSVGLVGRTDAYLEVALKTIAGAVSVLHMSETLLPIAERTKLVSRCIDAIAYIACKESQFCSSARSDSGSAGVVSSVASNQKPIVDWWAEDMTVLRIDIFQRVIIAMMARGFKQYAIGPILMLYAQKSLRGLDVFGKARKKIEPRQEHEKRVVLETIVSLLPREKVMSVSFLSMLLRAAIYLETTVACRLDLEKRMAMQLGQAVLDDLLIPSYSFTGDTLFDVDTVQRITTYLESQTGNHLLHNVDDEYFSPPQSDVERVGKLMENYLAEIATDR…
CER.Bauhinia.B.10	MVDRDKEKTAASDMSSKKQELLSSTTKRTSEWISSQEIPSDVIVQAGEASFSLHKFPLVSKCGYIRKIVSESSDADVSLIELSDVPGGAEAFELVAKFCYDIFEINMEIVTLRCVAEYLEMTEDYSPGLVARTDAYLEVALKSLAGAVSVLHSSENLLPIAEKAKLVSRCIDAIACIACKESQFCTTERGESGTEGVVSPIAS--RPMVDWWAEDLTTLKIEIFQRVLIAMMARGFKQYALGPTLMLYAQKSLRGLDCFGRVRKKIGAQEEHEKRVILETIVSLLPREKALSVSFLSMLLRAAIYLETTVACRLDLEKRMAMQLGQAVLDDLLIPSYSFTGYTLFDIDTVQRIMMYLESEIGNHFVYNPDDQYFSPPQSDMERVGKLMETYLAEIAADR…
CER.Phanera.B.11	MVNRDQEKTAASDMSLKNQELLSSAMKRTSDWIFSQEIPSDVIVQIGEASFSLHKFPLVSKCGYIRKIVSESIDADVSLIELSDVPGGAEAFELAAKFCYGIFEINMEIAMLRCVAEYLEMTEDYSVGLVARTDAYLEMALKSLAGAVSVLHSSENFLPIAERAKLVSRCIDAIAYIACKESQFCTAGRGESGTEGVVSSMASR--QMADWWAEDLTVLKIEIFQRVLIAMMARGLKQYALGPILMLYAQKSLRGLDIFSKGRKKIEAQEEHEKRVILETIVSLLPREKAMSVSFLSMLLRATIYLETTVACRLDLEKRMAMQLGQAVLDDLLIPSYSFTGDTLFDVDTVQRIMMYLESETGNRLVYNPDDEYFSPPQSDMERVGKLMETYLAEIAADR…
CER.Bauhinia.A.12	MVDLDREKTAACDMSLKKQDLLSSAMKRTSEWIFSQEIPSDVIVQVGEASFSLHKFPLVSKCGYIRKIVSESSDADVSIVELSDVPGGAEAFELAAKFCYGIFEMSIGIAMLRCVAEYLEMTEDFSVGLVARTDAYLEVALKNLAGAVSILHTSENLLPVAERAKLVSRCIDAIAYIAYKESQFCTTGKGESGAEEVVSSITS--RPMVDWWAEDLTVLRIDIFQRVLAAMMARGFKQYALGPILMLYAQKSLRGLDIFGKGRKKIELQQEHEKRVTLETIVSLLPREKAMSVSFLSMLLRAAIYLETTVACRLDLEKRMAMQLGQAVLDDLLIPSYSFTGDTLFDVDTMQRIMMYLESEIGNHLVYNVDDEYFSPTKSDMERVGKLMETYLAEIAADR…
CER.Phanera.A.13	MVDRDQEKTAASDMSLKKHELLSSAMKRTSEWIFSQEIPSDVIVQVGEASFSLHKFPLVSKCGYIRNFVSESSDVDISLIELSDVPGGAEAFELAAKFCYGIFEISIEIAMLRCVAEYLEMTEDYSVGLVARTDAYLEVALKSLAGTVSILHTSENLLPVAERAKLVSRCIDAISYIAYKESQFCTTGKSETGTEGVA--CSITSRPMVDWWAEDLTVLRIDIFQRVLVAMMARGFKQYALGPTLMLYAQKSLRGLDILGKGRKKIEPQQEHEKRVILETIVSLLPREKAMSVSFLSMLLRAAIYLDTTVACRLDLEKRMAMQLGQAVLDDLLIPSYSFTGDTLFDVATVQRIVMYLESETGNRLVYNVDDEYFSPPKSDMERVGKLMETYLAEIAADR…
CER.Cercis.cerca_Chr6.14	MVDRDQEKTAASDMSLKKQELLSSAMKRTSEWIFSQEIPSDVIVQVGEASFSLHKFPLVCKCGYIRKIVSESSDADVSLIELSDVPGGAEAFELAAKFCYGIFEISIEIAMLRCVAEYLEMTEDYSVGLVSRTDAYLEVALESLAGAVSILHTSENLLPIAERAKLVSRCIDAIAYIACKESQFCTTRRGESGSEGVVSSMAS--RPMVDWWAEDLTVLRIDIFQRVLIAMIARGFKQYAIGPILMLYAQKSLRGLDIFGKGRKKIEPQQEHEKRVILETIVSLLPRENAMSVSFLSMLLRAAIYLETTVACRLDLERRMAMQLGQAVLDDLLIPSYSFTGDTLFDVDTVQRIMMYLESEIGNHLVYNADDEYFSPPESDMERVGKLMESYLAEIAADR…
CAE.Chamaecrista.chafa_Chr1.15	MVDRDQEKADAGDLSLKKKELLSSAMKRTSEWIFSQEIPSDVTVRVGEASFSLHKFPLVSKSGYIRKLVSESSDADVSLIELHDVPGGAEAFELAAKFCYGIFEICIEIAMLRCVAEYLEMTEDYSAGLVVRADAYLEVALKSLAGAVSILHMSESLLPIAERAKVVSKCIDAIAFIACKESQFCGSGRSDGGTEGVVSSMASNQRPIVDWWAEDLTVLRIDIFQRVLIAMMARGFKQYSIGPILMLYAQKSLRGLELFGKGRKKIEPRQEHEKRVVLETLVSLLPKEKAMSVSFLSMLLRAAIYLETTVACRLDLEKRMAMQLGQAVLDDLLIPSYSFTGDTLFDVDTVQRIMMYLESETGNHLVFNGDSEYFSPSQSDMERVGKLMENYLAEIATDR…
CAE.Senna.sento_Chr11.16	-------------------------MKRTTEWIFSQEIPSDVTVQVGEASFSLHKFPLVSKCGYIRKLVSESSDADVSFIELHDVPGGAEAFELAAKFCYGIFEIGIEIAMLRCVAEYLEMTEDYSVGLVSRTDGYLEVALKSLEGAVSILHASESLLPIAERAKLVSRCIDAIAYIACKESQSCASSRSDGGTEGVVSSMASHQRPIVDWWAEDLTVLRIDIFQRVLIAMMARGFKQYAIGPILMLYAQKSLRGLEIFGKGRKKIEPRQEHEKRVVLETLVSLLPKEKALSVSFLSMLLRAAIYLETTVACRLDLEKRMAMQLGQAVLDDLLIPSYSFTGDTLFDVDTVQRIMMYLESEGGNHLVYNADSEYFSSPQSDMERVGKLMENYLAEIATDR…
CAE.Acacia.A.17	MADRDQEKTDTGDVSLKRKQLLSTTMKRTSDWIFSQEIPSDVTVEVGGASFQLHKFPLVSKCGYIRKLVSESSEADVSLIQLHEVPGGAEALELAAKFCYGIFEITIDIAMLRCVAEYLEMTEDYSVGLVARTDAYLEVALKSLAGAVSILLVAEKLLPIAEKAKVVSRCIDAIAYIACKESQFCSNTTR--GGDGGVSSMASHQRPIVDWWAEDLTVLRIDIFQRVLIAMMARGFKQYAIGPILMLYAQKSLRGLEIFGKGRKKIEPKQEHEKRVVLETIVSLLPKEKAMSVSFLSMLLRAAIYLETTVACRLDLEKRMAMQLGQAVLDDLLIPSYSFTGDTLFDVDTVQRIMMYLESETISHSVFGADYEYFSPPQTDMERVGKLMENYLAEIATDR…
CAE.Chamaecrista.chafa_Chr6.18	-------------MSLKKEKLLSSAMKRTSEWLFSNEIPSDVTIQVEEASFSLHKFPLVSKCGYIRKLVSESSDADVPIIELGDVPGGAEAFELAAKFCYGIFEMSIEIAMLRCVAEYLEMTEDYSVGLVGRTDAYLEIALKSLAGAVSILKKSENLLPMAERAKLVSRCIDAIAFIACKESQFCCTTTSTSGSEGGMVSSS----MEVEWWAEDLTVLRIDIFQRVLIAMMARGFKPYAIGPIVMLYAQKSLR--EIAGKGRKKIEGAEEHEKRVVVETIVSLLPRDKEMSVSFLSMLIRASIYLETTVACRLDLEKRMALQLGQAVLDDLLIPTYSLTGDTLFDVDTVQRIMMYLELDMGSLFGQDDADDYFSPPLSNMEKVGKLMESYLAEIATDF…
CAE.Senna.sento_Chr06.19	-------------------------MKRTSDWIFSHEIPSDVTVQVEEASFSLHKFPLVSKCGYIRKLVSESSEADVPIIELSDIPGGAEAFELAAKFCYGIFEMTIEIAMLRCVAEYLEMTEDYSVGLVGRTDAYLEVALKSLAGAVSILQKSEKLLPIAERAKLVSRCIDAIAFIACKESQFCSTRRSTSSTEGVVSS------TVVEWWAEDLIVLRIDIFQRVLIAMMARGFKQYAIVPILMLYAQKSLRGSDTIGKGRKKIEGGEEHEKRVVLETIVSLLPKEKAMPVSFLSMLLRASIYLETTVACRLDLEKRVASQLDEAVLDDLLIPTYSLTGETLFDVDTVHRVMMYYESGMGSHLEYNADAEYFSPPRSNMERVGKLMESYLAEIATDR…
CAE.Acacia.B.20	---------------KMKEELLSTAMKRTSKWVFSNEIPSDVTVQVAETPFFLHKFPLASKCGYIGKLISESDHTDSSIIELRDVPGGAEAFELAAKFCYGIFEMSIEIATLRCVAEYLEMTEDYSVRLVARTDAYLEVALKSLPGAVSVLHKSENLFPIAEKAKLVSRCIDSIAYIACKESQFCTS-REESVTEDIISSMESHQTEVIDWWAEDLTVLRIDIFQRVLIALMARGFKQFALGPILMLYAQESLRLSELTVKGRNKIEVGKEHEKRVVLEAIVSLLPREKAISVSFISMLLRAAIHLETTVACRLDLEKRMAMQLGHAALDDILIPTYSLTGETLFDVDTVQRILMYHESDTGKNLASSAESEFFSPAQTDVDRVGKLIVNYLAEISTDR…
DET.Sindora.A.21	MVDFDQGKTAASNMSAKKKELLSSALKRTSEWIVSQEVPSDVTIQVGEASFPLHKFPLISKCGYIRKLVSESSAADVLVIKLSNVPGGAEAFELAAKFCYGIFEISIEIAMLLCVAEYLEMTEDYSVGLVGRTDAYLEVALKSLAGAVSVLHKSENLLPIAERVKLVSRCIDAIAYIACKESQFCGSTRGERSTEGVISSTASHQRPMVDWWAEDLTVLRIDIFQRVLIAMMSRGFKQYAMGPILMLYAQKSLRGLDIFGKGRKKIQLREEHEKRVILETIVSLLPRERALSVSFLSMLLRAAIYVETTVACRLDLEKRVAMQLGQAVLDDLLIPSYLFTGDTLFDVDTVQRIMMYLELESESSSVYNADHEYLRSVQSEADRIAKLMENYLAEVATDR…
DET.Sindora.B.22	MVDRDQEEKITSDMAMNKKELLSTALKRTSEWISSQEIPSDVTVQVGEASFSLHKFPLVSKCGYIRKLVSESSDADVSLIELRDVPGGVEAFELAAKFCYGIFEISIEIAMLRCVAEYLEMTEDYSVGLVGRTDAYLEVALKSLAGAVSILHTSENLLPIAERAKLVSRCIDAIAYIACKESQFCSSGSGEGSTEGVVSSMASHQRPVVDWWAEDLMVLRIDIFQRVLIAMIARGFKQYAIGPILMLYAQKSLRGLEMSGKGRKNIEPRQEHEKRVVLETIVSLLPKEKAMSVSFLAMLLRAAIYLETTVACRLDLEKRMAMQLGQAVLDDLLIPSYSFTGDTLFDVDTVQRIMTYFESEAGNLPVYSAENDYFSSPQRDVERVGKLMENYLAEIATDR…
OUT.Quillaja.O1.23	MVDSNQEEPTTFHLSFKKKELRSTAMERTSDWIFSQEIPSDVTVQIGEVCFSLHKFPLVSKCGYIRKLVSESSDSDLSVIELHDVPGGAEAFELAAKFCYGIFEISTEIAMLRCVTEYLQMTEDYSVGLVGRTEAYLEVVLQNLAGAISVLHMSQNFLPTAERVKLVSRCIDAIAYIACKDSQFCMSGGGE----A----MISNPKPIVDWWAEDMTVLRIDIFQQVLIAMMAQGFKQYALGPILMLYAQKSLRGLEIIGKGRKKIEPRQEHEKRIVLETLVSLLPREKAMSVSFLSMLLRSAIYLETTVACRLDLEKRMSLQLGQAVLDDLLIPSYSFTGDTLFDVDTVQQIMMYLEFQTNGNYLGNADEEYVSPPPSDMERVGKLMESYLVEVATDG…
OUT.Quillaja.O2.24	MVDCDREEPTSCNLSFKKKELLSTAMERTSEWIFSQEIPSDITIQVGEVSFSLHKFPLVSKCGCIRKLVSKSNDSDLSVIELPEVPGGAEAFELAAKFCYGIFEISTDIAILRCVAEYLVMTEDYSVGLVGRTEAYLEVALKNLAGATSVLHMSENFLPTAERVKLVSRCIDAIAYIAFKDSQYCKSGRAE-GPEGVLSSMISNPKPIVDWWAEDLTALRIDIFQRVLIAMMARGFKQHALGPILMLYAQKSLRGLEIFGKGRKQIDPQQEHEKRVVLETLVSLLPREKAMSVSFLSMLLRSAIYLETTVACRLDLEKRMGLQLGQAVLDDLLIPSYSFTGNTLFDVDTVQRIMLYLEFEMGNRLGDNADNEYVSPPPIDMEMVGKLMENYLAEVASDR…
OUT.Prunus.O.25	--DRGESTATTANMTSKKKELLSSALKRTSEWIFSQEIPSDVNIHVGGVSFSLHKFPLISKCGYIRKLISESSDADLSVIELPDVPGGAEAFELAAKFCYGIFEISTEIAMLRCVAEYLVMTEDNAVGLVGRTDAYLEVALKSLAGAVSVLHISESFLPMAEKVKLVSRCIDAIALIVCKENQFCVSGMGDSVNESAVSSAVYHSKPVVDWWAEDLTVLRIDIFQRVLIAMMARGFKQYALGPVLMLYAQKSLRGLELFGKGRKKIEPRQEHEKRVVLETIVSLLPKEKAMSVSFLSMLLRAAKTLETTVACHLDLEKRMGMQLAQAVLDDLLIPSYSFTGDTLFDVDTVQRIMSYLEYETGSHLLYNAEDEYVSPPQTDMERVGKLMENYLAEIATDR…
OUT.Vitis.O.26	MVDLQQEGITTVNMSSKKKELLSTAMKRTSEWIFSQEIPSDVTVHAGEVSFSLHKFPLVSKCGYIRKLVSESSDADLSVIEVHDVPGGAEAFELAAKFCYGIFEISTEIAMLRCVAEYLEMTEDYSVGLVGRAEAYLEVALKSLAGAVTILHLSEALLPMAEKVKVVSRCIDAIAYIACKESQFSMSGRVESGTDLLNSSLVSHPKHIVDWWAEDLIVLRIDIFQRVLIAMMARGFKQYALGPILMLYAQKSLRGLEVFGKGRKKIEPKQEHEKRVILETIVSLLPREKAMSVSFLSMLLRAAIYLETTVACRLDLEKRMGLQLGQAVLDDLLIPSFSFTGDLLFDVDTVQRIMMYLECETGNPFSYKADEEYVSPPPSDLERVGKLMESYLAEIASDR…
OUT.Arabidopsis.O.27	---------------------------------------------LEKLSFLLHKFPLVSKCGFIKKLASESSN-DSNIIRIPDFPGGAEGFELVIKFCYDIFEINTEIAMLLCAAEYLEMTEEHSVELVETIEVYLEVILKSLSKSVKVLQKSQDLLPIAERVRLVDRCIDSIAYAICQESQS---------NE-----------DIVDWWADDLAVLKIDMFRRVLVAMIARGFKRYSLGPVLKLYAEKALRGLDIFGKEAKKMEAEQEHEKRLILETIVSLLPRERSVSVSFLSILLRAAIYLETTVACRLDLEKRMGLQLRQAVIDDLLIPYYSFNGDTMLDVDTVQRILMYLEFEVEGNSAD------FA------SDIGELMETYLAEIASDR…
OUT.Arabidopsis.O.28	-------------MSAKKKDLLSSAMKRTSEWISSQEVSSDVTVHVGEASFSLHKFPLMSKCGFIKKLVSESSDSDSTVIKIPDIPGGSEAFELAAKFCYGIFDMSTEIAMLRCAAEYLEMTEEHSVELVVRAEAYLEVALKSLSSSITVLHKSEKLLPIAERVKLVSRCIDAIAYMTCQESHFCSPSSSNSGNNEVV-VQQQSKQPVVDWWAEDLTVLRIDSFQRVLIAMMARGFKQYGLGPVLMLYAQKSLRGLEIFGKGMKKIEPKQEHEKRVILETIVSLLPREKAMSVSFLSMLLRAAIFLETTVACRLDLENRMGLQLGQAVLDDLLIPSYSFTGDSMFDTDTVQRILMYLEFEVEGVRLSNNGVD----LAGDMERVGKLLENYMAEIASDR…
