# Supplementary material for: Legume genome structures and histories inferred from Cercis canadensis and Chamaecrista fasciculata genomes
Source: Plant J. 2026 Jun 10;126(5):e70981. doi: 10.1111/tpj.70981 (PMC13252982; doi:10.1111/tpj.70981)
Supplement: Supplementary file 8 — Data S8. Manuscript supplement; Compressed directory of aligned sequences from 36 gene families with members deriving from syntenic blocks from selected species. [file TPJ-126-0-s004.gz › S8_wgd_block_tree/40_wgd_aln_manual/Legume.fam3.01017]

PAP.Lotus.B.1	----AMVQVSVREFDPNKDRESVEAVERICEVGPSGKLSLFTDLHGDPITRVRNSPTFLMLVAEIGEETVGMIRGCIKTVTCGKKLQRLDK---TTTKQVPVYTKLAYILGLRVSPFHRRMGIALKLVQAIEKWFSDGAEYSYMATENDEASVKLFTEKCGYSKFRTPSILVPVFAHRVSTNSRVTIIPLAPADAES------PTTEFFPRDIDSVLNKLTLGTFLAVPKDCYSHDTWQGAEEFLLDPPGSWAVVSVWSKDMYTLEVKGASRVNRALAKATRLVDRALPWLKLPSFPNLFEPFGFQLMYGLGGFGPDAVTMVRALCGLTHLAKEQGCRVVATEVSSTEPLRFGVPHWKMLSCEEDLWCIKRLGEDYSDGAVGDWTKSPPGFSIFVDPREF
PAP.Medicago.B.2	------VVVNVREFDPNKDRESVEAVEKICEVGPSGKLSLFTDLHGDPICRVRNSPTFLMLVAEIGNETVGMIRGCIKTVTCGKKLTRPTKNSNQNSNHVPVFTKLAYVLGLRVSPNHRRMGIGLKLVEKMEQWFREGAEYSYMATENDVASVKLFTDKCGYSKFRTPSILVPVFKHRLKTSSKTTILKLTPNDAETLYRYKFSTTEFFPRDIDSVLKKLTLGTFLAIPRGKYGADNWSGSESFLMDPPSSWALVSVWCKDVFTLEVKGASRVRRVLAKTTRLIDKALPWLKLPSIPNFFKPFGFHLMYGIGGEGAEVLKMVKALCGFAHLAMENGCSAVATEVSSCEPLRFAIPHWKVLSCEEDLWCIKRLGEDYSDGSVGDWTKSKPGFSIFVDPREF
PAP.Phaseolus.phavu_Chr03.3	-------VVTVREFDPNKDTERVEAVERICEVGPSGKLSLFTDLHGDPICRVRNSPTFLMLVAEIGQETVGMIRGCIKTVTCGKKLHRHGKNSEPGSKQVPVYTKLAYILGLRVSPHHRRMGIGLKLVQRVEEWFREGAEYAYMATEKDVASVKLFTDKCGYSKFRSPCILVPVFAHALTPSSNFSIIQLAPNDAELLYRTKFATTEFFPRDVDSILTHLSLGTFLAVPRGSYSPDTWPGLPRFLADPPSSWALLSVWCKDVFTLQVRGASRVKKALAKTTRLLDRAFPWLRLPSIPNLFQPFGFHFLYGLGGEGPQAQKMVRALCAFAHLAKDGGCQVVATEVSGLEPLRCGIPHWKMLSCEEDLWCIKRLGEDYSDGSVGDWTKSPPGFSIFVDPREI
PAP.Aeschynomene.B.4	------VMVVVREFNPNKDREGVEAVERICEVGPSGKLSLFTDLHGDPICRVRNSPTFLMLVAEIGEEIVGMIRGCIKTVTCGKKLYRHGKSNQTTAKHVPVYTKLAYILGLRVSPFHRRMGIGLKLVRAMEEWFRNGAEYAYIATENDVASVKLFTDKCGYSKFRTPSILVPVFAHKIKTSQKITIIKLNQNDAESLYRLRFATTEFFPRDIDSVLNKLSLGTYLAVPKGSYRPDTWPGPARFLENPPHSWAVLSVWCKDVFTLEVRGASRVKRALAKTTRVLDRALPWLRLPSIPNFFRPFGLHFLYGLGGDGPEGAKMVRALCGLAHLARESGCGVVATEVSSGEPLRIGVPHWKMLSCEQDLWCIKRLGEDYSDGSVGDWTKSPPGFSIFVDPREF
PAP.Lotus.A.5	MGEEYSPTVVVRAYDPNKDRERVEAVERTCEVGPSDKLSLLTDMLGDPICRVRHSPAFLMLVAEIGKEIVGMIRGCIKTVTCGKKLSRNRKQT-DTANHVPVYTKVAYILGLRVSPNQRRMGIGLKLVQKMEAWFREGVEYSYMATENDLASVKLFTDKCGYSKFRTPSILVPVFAHRAKVSSNVTIIHLKPSDAKTLYRRRFATTEFFPRDIDSILNKLSLGTFLAVPRGSYTPDTWPGAERFLSDPPESWAVISVWSKEVFTLQVRGASRVKKTLAQTTRVVDRALPWLRLPSVPDLFRPFGFHFLYGLGGEGPEAVKMVKALCGFAHLAMESGCGVVATEVAPCEPLRFGIPHWKMLSCEEDLWCIKRLAEDYSDGAVGDWTKSPPGISIFVDPREI
PAP.Medicago.A.6	--VDVSVSVIVREFEVNKDKERVEAVERTCEVGPSNQLSLFTDMLGDPICRVRHSPSYLMLVAEIDKEIVGMIRGCIKTVTCGKNLSRSK---TSVTKHIPIYTKLAYILGLRVSPNQRRMGIGLKLVKKMEAWFKDGAEYSYMATETELASVKLFTEKCGYTKFRTPSILVPVYAHRTKISRKVTIIPLTPSDAVIFYRNRFSTTEFFPNDIDAVVNKLSLGTFLAVPSGSYSVKTWPGPDRFLLGPPCSWAILSVWSKEVFKLEVRGASRVKRGLAKTTRILDRALPWLKVPSVPDLFRPFGFHFLYGLGGEGPKKLKMVKALCEFAHLAMECGCGVVATEVASCEPLRFGIPHWKMLSCANDLWCIKRLVDDYSDGSIGDWTKSMPGISIFVDPREI
PAP.Phaseolus.phavu_Chr02.7	MGEELKTMVVVRVFDPNRDRERVEAVERICEVGPSGKLSLFTDMLGDPICRVRHSPAFLMLVAEIGEEVVGMIRGCIKTVTCGKRVSRNGKHNANNAKHVPVYTKVAYILGLRVSPNQRRMGIGLKLVHRIEEWFRDGAEYSYMATENDLASVKLFTDKCGYSKFRTPSMLVPVFAHRARVSPKVTIISLSPSDAEAIYRRRFATTEFFPRDIDSVLKKLSLGTFLAVPGGSYRAETWPGPDLFLSDPPKSWALVSVWSKEVFTLEVRGASRVKRTLAKTTRVVDRALPWLRVPSIPDLFRPFGFHFMYGLGGEGPDAVKMVKALCGFAHLAMEKGCRVVATEVSPNEPLRFGIPHWKMLSCDEDLWCMKRLGEDYSDGSVGDWTKSQPGMSIFVDPREV
PAP.Aeschynomene.A.8	MGEELA-TVVMREFEAEKDRERVEAVERICEVGPSGKVSIFTDLHGDPICRVRHSPAFLMLVAEKGDEIVGMIRGCIKTVTCGKKLSRNGKHA-HQSKHVPVCTKVAYILGLRVSPSHRRMGIGLKLVHRMEAWFRDGAEYSYMATENDLASVNLFTDKCGYSKFRTPSILVPVFAHRLRVSPNVNIIKLTPSEAEALYRTRFATTEFFPRDIDAVLNKLSLGTFLAVPRGS----HWPGPDRFLADPPHSWALLSVWSKELFTLEVRGASRVKRTLAKTSRVVDKAFPFLRLPSFPDFFKPFGFHFLYGLGGEGPEAVKMVKALCGFAHVAKERGCGAVVTEVSSGERLRCGVPHWKRLSCDEDLWCIKRLGEDYSDGSVGDWTKSPPGNSIFVDPREV
DET.Sindora.A.9	-GQEFGGVVSVREFNPNKDRDGVEAVERICEVGPSGKTSLFTDLRGDPICRVRHSPAFLMLVAEVDEEIVGMIRGCIKTVTCGKKVSRNGKKAQATAKPVPVCTKLAYILGLRVSPSHRRLGIGLKLVQRMEEWFRDGAEYSYIATENDLASVKLFTDKCGYTKFRTPSILVPVFAHRVRVSNKVDIIRLSPSDAECLYRRRFATTEFFPRDIDSVLNKLSLGTFLAVPRGSYNAETWPGSDHFLSDPPESWAVLSVWCKEVFTLEVRGASRVKRTFAKTTRIMDRALPFLRLPSIPDFFKPFGFHFMYGLGGEGPDAVKMVKALCGFAHLAKERGCRAVATEVSSSEPLRIGVPYWKMLSCAEDLWCIKRLGEDYSDGSLGDWTKSPPGLSIFVDPREI
DET.Sindora.B.10	-EEELAAVVMIRKFDPNKDKGKVEAMERICEVGPSGKLSLFTDLRGDPLCRVRHSPSFLMLVAEIGDEIVGMIRGCIKTVTCGKKLPRNGKSTSTAAKPVPVCTKLAYLLGLRVSPSHRRMGIGLKLVKVMEEWFRDGAEYSYMATEKDLASLKLFTDKCGYSKFRTPSILVPVFAHRVCVSTKITVIKLAPQDAERLYRRRFATTEFFPRDIDAVLNKLTLGTFLAVPRGSYDAETWPGSDHFLSDPPQSWALLSVWCKEVFTLEVRGVSRVKRTFAKTTRIMDRALPFLRLPSIPDFFKPFGFHFMYGLGGEGPDAVKMVKTLCGFAHLAKERGCGAVVTEVSSGEPLRFGIPYWKMLSCAEDLWCIKRLGEDYSDGSVGDWTKSSPGLSIFVDPREI
CER.Bauhinia.B.11	--EEFA-TVVVREFDPDKDRVRVEAVEKICEVGPSGKLSLFTDLRGDPICRVRHSPAFLMLVAEMGEEIVGMIRGCIKTVTCGKKLSRNGKNSQATAKPVPVYTKLAYILGLRVSPSHRRMGIGSKLVHRMEDWFRDGAEYSYIATEKDLASVKLFTDKCGYSKFRTPSILVPVFAHRVKVSNKVTIIQLSPSDAERLYRGRFSTTEFFPRDIDSVLNKLSLGTFLAVPSGSYRPDTWPGSDPFLSDPPQSWAVLSVWCKDVFTLEIRGASRVKRTLAKTTRIVDRTLPWLRIPSIPDFFRPFGFHFMYGLGGEGPEGVKMTKALCGFAHLAKERGCGAVATEVSSIEPLRFGIPHWKMLSCAEDLWCIKRLGEDYSDGSVGDWTKSPPGLSIFVDPREF
CER.Phanera.B.12	--EEFA-TVVVREFDPDRDRARVEAVEKICEVGPSGKLSLFTDLRGDPICRVRHSPAFLMLVAEMGGEIVGMIRGCIKTVTCGKKLSRNGKNARAAAKAVPVCTKLAYILGLRVSPSHRRMGIGLKLVHRMENWFRDGAEYSYIATDNDLASVKLFTDKCGYSKFRTPSILVPVFAHRVKVSKKVTIIQLSPSDAERLYRGQFSTTELFPRDIDSVLNKLSLGTFLAVPRGSDLAETWPGSDRFLSDPPQSWAVLSVWCKDVFTLEIRGASRVKRTLAKTTRIVDRALPWLRVPSIPDFFRPFGFHFLYGLGGEGPQGVQMMKALCGFAHLAKERGCGVVATEVSSREPLRFGIPHWKMLSCAEDLWCMKRLGEDYSDGSVGDWTKSPPGLSVFVDPREF
CER.Cercis.cerca_Chr6.13	-VEEFA-TVVVREFDPNKDRVRVEAVEKICEVGPSGKLSLFTDLRGDPICRVRHSPAFLMLVAEMGEEIVGMIRGCIKTVTCGKKLSRNGKNGQATANTVPVYTKLAYILGLRVSPSHRRMGIGLKLVHRMEEWFRDGAEYSYIATDNDLASVKLFTDKCGYSKFRTPSILVPVFAHRVKVSDKVTIIPLSPSDAECLYRRRFSTTEFFPRDIDSVLNKLSLGTFLAVPRGSYRPETWPGSDRFLSDPPQSWSVLSIWCKDVFTLEIRGASRVKRTLAKTTRIVDRALPWLRLPSIPDFFRPFGFHFMYGLGGEGPQGVKMMKALCGFAHLAKERGCGVVATEVSSREPLRFGIPYWKMLSCAEDLWCIKRLGEDYSDGSVGDWTKSPPGLSIFVDPREF
CER.Phanera.A.14	-GERFA-TVVVREFDPDKDRVRVEAVERICEVGPSGELSLFTDLQGDPICRVRHSPAFLMLVAEMGDEIVGMIRGCIKTVTCGKKLSRNGKNAQAAAKAVPVYTKLAYILGLRVSPSHRRMGIGLKLVHRMEDWFRDGAEYSYIATENDLASVKLFTDKCGYSNFRTPSILVPVFAHQVKVSEKVNIIQLSPSDAGHLYRRRFSTTEFFPRDIDSVLDKLSLGTFVAVPRGTYRAETWPGSDCFLSDPPQSWAVLSIWCKDVFTLEIRGASRVKRTLAKTTRIVDRALPWLRLPSIPDFFRPFGFHFMYGLGGEGPQGVKMMKALCSAAHLAKEHGCGVVATEVSSREPLRFGIPYWKMLSCAEDLWCIKRLGEDYSDGSVGDWTKSPPGLSIFVDPREF
CER.Bauhinia.A.15	----L-AAVVVREFDPNKDRERVEAVEKICEVGPSGKLSLFTDLRGDPICRVRHSPAFLMLVAEMGDEIVGMIRGCIKTVTCGKKLSRVGKNSQATAKAVPVCTKLAYILGLRVSPSHRRMGIGLKLVHRMEDWFRDGAEYSYIATENDLASVNLFTDKCGYSNFRTPSILVPVFAHRVEVSKKVTIIQLSASDAEYLYRRRFSTTEFFPRDIDSVLNKLSLGTFLAVPRGTYHPETWPGSDRFLSDPPQSWSVLSVWCMDVFTLEIRGASLIKRTLAKTTRIVDRALPWLQLPSIPDFFRPFGFHFAYGLGGEGPQGVKMTKALFGFAHLAKERGCGVVATEVSSGEPLRFGIPHWKMLSCAEDLWCMKRLGEDYSDGSVGDWTKSPPGLSIFVDPREF
CAE.Acacia.B.16	--EQP-ETVVVRQFDAHKDRERVEAMEKICEVGPSGKLSLFTDLMGDPICRVRHSPAFLMLVAEKGQEIVGMIRGCIKTVTCGKKLSRNVNKPQATPRYVPVCTKVAYILGLRVSPSQRRMGIGLKLVQRMEEWFRTGVEYSYIATENDLASVTLFTDKCGYSRFRTPSILVPVYAHREKVSRKVTIIPLNSDDAESLYRRRFATTEFFPRDIDSILKKLSLGTFLAVPSGSYLAETWPGLDRFLSDPPESWAVLSVWCKDVFTLEVRGASRVKRTLAKTTRIVDRALPFLRLPSIPNFFRPFGFHFLYGLGGEGPEAVKMVKALCGFAHLAKEHGCGVVATEVSSRDPLKLGIPHWKMLSCDEDLWCIKRLGEDYSDGSVGDWTKSPPGWSIFVDPREV
CAE.Senna.sento_Chr06.17	MGEEIGRMVVVREFESDKDRERVEAVEKICEVGPSGKLSLFTDLMGDPICRVRHSPAFLMLVAEMGEEIVGMIRGCIKTVTCGRKLSRTGKNPHLSPKHLPVYTKVAYILGLRVSPSHRRMGIGLKLVQGMEEWFRNGAEYSYIATENDLASVNLFTDKCGYSKFRTPSILVPVFAHRQRLPRKVTIIPLNPSDAEALYRRRFATTEFFPRDIDSVLNKLTLGTFLAVPTGS---HTWPGSERFLQDPPQSWAVLSVWCKDVFTLEVRGASRVKRTLAKTTRIVDRALPWLRLPSIPNFFRPFGLHFMYGVGGEGPEAVKMVRALCGFAHLAKERGCGVVATEVSSRDPLKLGIPHWKMLSCDQDLWCIKRLGEDYSDGSVGDWTKSPPGWSIFVDPREF
CAE.Chamaecrista.chafa_Chr6.18	MGQENGTVVVVREFEANKDRGRVEAVEKICEVGPSGKLSLLTDLMGDPICRVRHSPAFLMLVAEMGEEIVGMIRGCIKTVTSGTKLSRSGKSIVDTFKHVPVYTKVAYILGLRVSPFHRRMGIGWKLVQRMEEWFREEVEYSYIATEKDLASVKLFTDKCGYSKFRTPSILVPVFAHREKVSRKVTIIKLHPSDAETLYRRRFSTTEFFPRDIDSVLNKLSLGTFLAVPSGSHTAETWPGSDRFLSDPPESWAVLSVWCKDVFTLEVRGASHVDRTLAKTTRIVDRAFPWLGIPSIPNFFKPFGFHFMYGVGGEGPEAVKMMKGLCGFAHLAKDHGCGVIATEVSSRDPLKPGIPHWKMLSCAEDLWCIKRLAGE--QDSTDDWTKSPPGWSIFVDPREF
CAE.Chamaecrista.chafa_Chr1.19	------RVVVIRELDENREREKVEEVERMCEVGGSNKLSLFTHLLGDPICRVRHSPPFLMLVAEIEHDIVGMIRGCIKTVTTT------------TTKPLPLFSKIAYILGLRVSPSHRRMGIASKLVHAMEAWFKEDAEYSYIATESDSPSLHLFTHKCGYSKFRTPSILVPVFAHPLPLLRHVTILRLTPSDAATLYRRRFSTTEFFPRDIHSILTNLSLGTFLAVPRASYGGHSFPGSDSFLSDPPESWAVISVWCKDVFNLQVRGASRVKKTLAKTTRVLDRLLPFLRLPSIPDFFRPFGFHFMYGLGGEGSEVLRMVRALCGHAHIAMARGCGAVVTEVSSREPLRLGVPHWKRLSCAEDLWCIKRLTEDQHHRH-GDWTKSPPGLSIFVDPREF
CAE.Senna.sento_Chr11.20	MGEEYG-EVIVREFDPNRDTERVEAVERMCEVGPSGKLSLFTDLLGDPICRVRHSPSFLMLVAEIGEEIVGMTRGCIKIVTCGKKLSRSI---NATPKPLPVYTKLAYLLGLRVSPSHRRMGIGMKLVKKMEEWFRDGAEYSYIATENDLASVNLFTDKCGYSKFRTPSILVPVFAHRLSLPRDVIILRLSPSDAETLYRRRFATTEFFPRDIDSVLRELTLGTFLAVPRGSYTQHTWPGSIPFLADPPGSWAVVSVWCKEVFTLEVRGASRVRRTLAKTTRMVDRALPFLGLPSVPNFFRPFGFHFMYGLGGEGGEVVKMVRALCGHAHLAKERGCGVVVTEVSRREPLRLGVPHWKRLSCAEDLWCIKRLGEDYSDGSVGDWTKSPPGLSIFVDPREL
CAE.Acacia.A.21	MGEEYGRTVVVREFDPNKESEKVEAVERICEVGPSGKLSLFTDLLGDPICRVRHSPAFCMLVAEIGDEIAGMIRGCIKTVTCGKKLPRNRNKS-QFTETLPVYTKVAYILGLRVSPSYRRMGIGLKLVNAMEEWFRGGAEYSYMATEKDLASVMLFTDKCGYSKFRTPSILVPVFAHRISISQKISVIQLGPSDAEKLYRRRFATTEFFPRDIGSILNRLTIGTFLAVPRGSFSPDTWPGSDLFLSDPPESWAVISVWCKEVFTLEVRGASRVKRTLAKTTRIVDRALPFLQLPSIPNFFQPFGFHFMYGLGGQGAEAAKMVKALCGHAHLAKEHGCGAVVTEVSSCEPLKLGIPHWKMLSCAEDLWCIKRLGEDYSDGSVGDWTKSPPGLSIFVDPREF
OUT.Arabidopsis.O.22	------VLVEVREYDPSKDLATVEDVERRCEVGPAGKLSLFTDLLGDPICRVRHSPSYLMLVAEIKKELVGMIRGCIKTVTCGITTKRLDKSQNDVVITKPLYTKLAYILGLRVSPTHRRQGIGFKLVKAMEDWFSQGAEYSYFATENDHASVNLFTGKCGYAEFRTPSILVPVYAHRVNISRRVTVIKLEPSDAELLYRLRFSTTEFFPRDIDSVLNKLSLGTFVAVPRGSYGSRSWPGSAKFLEYPPDSWAVLSVWCKDSFRLEVRGASRLRRVVSKATRMVDKTLPFLKIPSIPAVFRPFGLHFMYGIGGEGPRAEKMVKALCDHAHLAKEGGCGVVAAEVAGEEPLRRGIPHWKVLSCAEDLWCIKRLGEDYSDGSVGDWTKSPPGDSIFVDPREF
OUT.Arabidopsis.O.23	--------TVVREYDPTRDLVGVEDVERRCEVGPSGKLSLFTDLLGDPICRIRHSPSYLMLVAEMKKEIVGMIRGCIKTVTCGQKLDLNHKSQND--VVKPLYTKLAYVLGLRVSPFHRRQGIGFKLVKMMEEWFRQGAEYSYIATENDQASVNLFTGKCGYSEFRTPSILVPVYAHRVNVSRRVTVIKLEPVDAETLYRIRFSTTEFFPRDIDSVLNKLSLGTFVAVPRGSYGSGSWPGSAKFLEYPPESWAVLSVWCKDSFLLEVRGASRLRRVVAKTTRVVDKTLPFLKLPSIPSVFEPFGLHFMYGIGGEGPRAVKMVKSLCAHAHLAKAGGCGVVAAEVAGEDPLRRGIPHWKVLSCDEDLWCIKRLGDDYSDGVVGDWTKSPPGVSIFVDPREF
OUT.Arabidopsis.O.24	----FN-VVVVREYDPKRDLTSVEELEESCEVG-----SLLVDLMGDPLARIRQSPSFHMLVAEIGNEIVGMIRGTIKMVTRGVNALRQA----DDVSPEINTTKLAFVSGLRVSPFYRRMGIGLKLVQRLEEWFLRDAVYSYVQTENDIASVKLFTEKSGYSKFRTPTFLVPVFNHRVTVSRRVKIIKLAPSDAESLYRNRFSTTEFFPSDINSILTKLSLGTYLAVPRGG---DNVSGS---LPDQTGSWAVISIWSKDVYRLQVKGASRLKRMLAKSTRVFDGAFPFLKIPSFPNLFKSFAMHFMYGIGGEGPRAAEMVEALCSHAHLARKSGCAVVAAEVASCEPLRVGIPHWKVLS-PEDLWCLKRLRYD-DDGV--DWTKSPPGLSIFVDPREI
OUT.Prunus.O.25	MGEAGESLLVIRELDMNKDTESVEELERKCEVGGSGKMSLFTDLLGDPICRIRNSPSFLMLVAEMGKEIVGVIRGCIKIVTCGKKLIRSTNGIDSDPKLEPICTKLAYILGLRVSPSHRRRGIGLKLVNQMEEWFRRGAEYSYMATENDMPSLNLFTKKCHYTKFRTPSILVPVFAHRVKTHNRVTIIKLSPPDAEALYRSRFCTTEFFPQDIDRVVKKLNLGTFLAVPTGF----SWPGLVKFLSEPPESWAVLSAWCKEVFTLEIKGASLARRFAAKATRVVDRALPWLRIPSVPEVFRPFGLVFLYGLGGQGPRAVKMVEALCGHAHMARELGCGVVATEVASQEPLRLGIPHWKTLSCAEDMWCIKRLLQDYSDGPIGDWTKSPPGLSIFVDPREF
OUT.Prunus.O.26	----VNNIVVLREFDPSKDCEGVEEVERRCEVGPGGELSLFTDLLGDPICRVRHSPAYLMLVAEQEKQVVGMIRGCIKTVTCGKKLSRNGKNVDDTLKPLPVYTKLAYILGLRVSPSHRRMGIGLKLVHRVEEWFREGAEYSYMATDNDKPSINLFTDKCGYSKFRTPAILVPVFAHRVKLSSGVHVIKLSPSDAESLYRRRFATTEFFPRDIDAVLNRLSLGTFLAVPRGTFTAGNWPGSDQFLADPPESWAVLSVWCKDAYTLEVRGASRVKRTLAKTTRIVDRALPWLRLPSVPELFRPFGFHFLYGLGGSGPRAEKFVKALCDHAHLAKERGCGVVATEVSSREPLRLGIPHWKRLSCDEDLWCIKRLGEDYSDGSVGDWTKAPPGMSIFVDPREF
OUT.Vitis.O.27	------VVVVVREFHPEKDCRRVEEVERRCEVGPSGELSLFTDLLGDPICRVRHSPAFRMLVAEMAKEIVGMIRGCIKTVTCGKKLSRNGRTSNDPTKPLPVYTKLAYILGLRVSPSHRRMGIGLKLVCRMEEWFRDGAEYSYIATENDQASVNLFTDKCGYSKFRTPSILVPVFAHTVRLPKRVHIFKLSPSDAEALYRRRFSTTEFFPRDIDSVLNKLNLGTFVAVFSESNPTESWPGSDSFLADPPESWAVLSVWCKDVFTLEVRGASRVKRGFAKTTRLVDRALPWLQLPSVPEVFRPFGLHFMYGLGGEGPRAVKLVKALCGYAHLAKERGCGVVATEVSSREPLRLGIPHWKRLSCAEDLWCMKRLGEDYSDGSVGDWTKSHPGPSIFVDPREF
OUT.Quillaja.O1.28	--EE-GVIVVVREFDHEKDLLGVEDVERRCEVGSSGKVSLFTDLLGDPICRVRHSPAFLMLVAEMEKEIVGMIRGCIKTVTCGKKLSRKGKNSQNSAKPVPVYTKVAYILGLRVSPSHRRMGIGLKLVSRMEEWLIEGAEYSYIATDSDLGSIRLFTYKCGYSKFRTPSILVPVFAHRVSVSHRVNIIKLTVSDAECLYRRRFSTTEFFPRDIDSVLNKLSLGTFLAVPVGF----AWKGSDRFMSAPPESWAVISVWCKDVFKLEIRGASSVKRMLAKTTRIVDRALPWLRLPSIPELFRPFGLHFLYGLGGEGPHAVKMMKALCWFAHLAKERGCGVVATEVSSREPLRLGVPYWRTLSCDEDLWCIKRLGEDYSDGSVGDWTKSPPGLSIFVDPREF
OUT.Quillaja.O2.29	----KDVIVVVREFDHEKDRLGVEDVEKRCEVGPSGKVSLFTDLLGDPICRVRHSPSFLMLVAEMEKQIVGMIRGCIKTVTCGKKLSRSGKNPQTTTKPVPVYTKVAYILGLRVSPSHRRTGIGLQLVRKMEEWFKEGAEYSYIATDSDLASVKLFTDKCGYSKFRTPSILVPVFAHRVGVSHRVTIIKLTPSDAECLYRRRFSTIEFFPRDIDSVLNKLSLGTFLAVPRGF----TWTGSDRFLSDPPESWAVISVWSKDVFTLEVRGASRMKRTLAKTTRIVDRALPWLRLPSIPELFRPFGLHFLYGLGGEGPNAVKMVKALCGFAHLAKERGCGVVATEVSSREPLRLGVPHWRMLSCDEDLWCIKRLGEDYSDGSVGDWTKSPPGLSIFVDPREF
