# Supplementary material for: Legume genome structures and histories inferred from Cercis canadensis and Chamaecrista fasciculata genomes
Source: Plant J. 2026 Jun 10;126(5):e70981. doi: 10.1111/tpj.70981 (PMC13252982; doi:10.1111/tpj.70981)
Supplement: Supplementary file 8 — Data S8. Manuscript supplement; Compressed directory of aligned sequences from 36 gene families with members deriving from syntenic blocks from selected species. [file TPJ-126-0-s004.gz › S8_wgd_block_tree/40_wgd_aln_manual/Legume.fam3.01018]

PAP.Medicago.B.1	MESYLNEFGGVKSKNSTDEALEKWRKLCGVVKPKRRFRFTAISKRYEAAAMRRTQEKLRVAVLVSKAAFQFIQGVQPSDYVVPDDVKAAGFQICAEELGSIVEGHDVKKLKFHGGVDGIAEKISTSTTTGLGGDSESRHRRQELFGIKFAETELRSFWIYVYEALQDMTLMILGVCAFVSLIVGVLTEGWPKGAHDGLGIVASILLVVFVTATSDYRQSLQFKDLDKEKKKISIQVTRGYRQKMSIYNLLPGDIVHLNIGDQVPADGLFVSGFSVLIDESSLTGESEPIMVTTQPFLLSGTKVQDGSCTMLVTTVGMRTQWGKLMATLSEGGDDETPLQVKLGVATIIGKIGLVFAVITFTVLVKGHLSHKIREGNFWRWTGDNAMEMLEYFAIAVTIV…
PAP.Phaseolus.phavu_Chr03.2	MESYLHEFGGVKSKNTTDEALQKWRKVCGVVKPKRRFRFTAISKRYEAAAMRRTQEKLRVAVLVSKAAFQFIQGVQPSDYVVPEEVKAAGFQICADEMGSIVEGHDVKKLKFHGGVTGIAEKLSTSTTTGLSGDSESRHRRQELFGIKFTESEVRSFWIFVVEALQDMTLMILGVCAFVSLIVGILTEGWPKGAHDGLGIVASILLVVFVTASSDYRQSLQFKDLDKEKKKISIQVTRGYRQKMSIYNLLPGDIVHLAIGDQVPADGLFVSGFSVLIDESSLTGESEPVMVTSQPFLLSGTKVQDGSCTMLVTTVGMRTQWGKLMATLSEGGDDETPLQVKLGVATIIGKIGLFFAVVTFAVLVKGLMGRKLKEGRFWWWSADDAMEMLEFFAIAVTIV…
PAP.Lotus.B.3	--------------------------------------------------IISIQEKLRVAVLVSKAAFQFIQGVQPSDYLVPDDVKAAGFHICADELGSIVEGHDVKKLKFHGGVSGIAEKLSTSTTKGLSGDSEARRIRQEVYGIKFAESEVRSFWIFVYEALQDMTLMILAVCAFVSLIVGIATEGWPQGSHDGLGIVASILLVVFVTATSDYRQSLQFKDLDKEKKKISIQVTRGYRQKMSIYNLLPGDLVHLSIGDQVPTDGLFVSGFSVLIDESSLTGESEPVMVTSQPFLLSGTKVQDGSCTMLVTTVGMRTQWGKLMATLSEGGDDETPLQVKLGVATLIGKVGLFFAVVTFVVLVKGLMSRKIREGRFWWWSADDAMEMLEFFAIAVTIV…
PAP.Aeschynomene.B.4	------------------------------------------------------------VIWYSEAKLLFSKGVQISDYTIPEEVKAAGFQIDAEELGSIVEGHDVKKLKFHGGVNGIAKKLSTSITEGLTGDSSSRRMREEIFGIKFAESEIRSFWVYVFEALQDMTLMILGVCAFVSLLVGIATEGWPKGAHDGLGIVASILLVVFVTATSDYRQSLQFKDLDKEKKKISIQVTRGYRQKMSIYSLLPGDIVHLAIGDQVPADGVFVSGFSVLIDESSLTGESEPVTVTSKPFLLSGTKVQDGSCMMLVTTVGMRTQWGKLMATLSEGGDDETPLQVKLGVATIIGKIGLFFAVITFIVLVKGLIGRKLQEGRFWWWSLDDSLEMLEFFAIAVTIV…
CAE.Chamaecrista.chafa_Chr1.5	METYLQEFE-VKSKNSSEEVLQNWRKLCGVVKPKRRFRFTALSKRGEAAAMRRTQEKLRVAVLVSKAAFQFIQGVELSDYKVPSEVKEAGFEICADELESIVENRDTKKLKFHGGVRGVSKKLATSTENGISNDPDHLAKRQDIYGIKFAESEVRSFWVFVWESLQDMTLMILGVCALVSLVIGIATEGWPRGAHDGLGIVVSILLVVFVTATSDYRQSLQFKDLDKEKKKIAMQVTRGYRKKMSIYDLVPGDIVHLAMGDQVPADGLFIAGFNVLIDESSLTGESEPVAVNFQPFLLSGTKVQDGSCTMLVTTVGMRTQWGKLMATLSEGGDDETPLQVKLGVATIIGKIGLFFAVITFVVLVNGLIKRKRQEGRFWSVSSDDAMEMLEFFAVAVTIV…
CAE.Senna.sento_Chr11.6	MEAYLQEFE-VQSKNSSEEVLQNWRKLCGVVKPKRRFRFTALSKRGEAAAMRRTQEKLRVAVLVSKAAFQFIQAAQSGNYTVPEEVKDAGFQICADELESIVESRDTKKLKYHGGVTGISEKLRTSITDGLTTNSDQLTKRQDIYGIKFAESEVRSFWVFVWEALQDMTLMILGFCAVVSLVIGILTEGWPTGAHDGMGIVVSILLVVFVTATSDYRQSLQFKDLDKEKKKISMQVTRGYRKKMSIYDLLPGDIVHLAIGDQVPTDGLFISGFSMLIDESSLTGESEPVMVNSQPFLLSGTKVQDGSCTMLVTTVGMRTQWGKLMATLSEGGDDETPLQVKLGVATIIGKIGLFFAVITFVVLVKGLMTRKRQEGRFWSVSGDDVMEMLEFFAVAVTIV…
CAE.Acacia.A.7	METYLQEFE-VKCKNSSEEVLQNWRKLCGVVKPKRRFRFTALSKRGEAAAMRRTQEKLRVAVLVSKAAFQFIQGAQPSDYIVPEEVREAGFQICADEMESIVEGHDIKKLQYHGGVEGISEKLSTSTTDGIGNDSDQLIRRQEIYGIKFTESECRSFWVFVFEALQDMTLMILGVCAIVSLIIGIATEGWPRGAHDGLGIVVSILLVVFVTATSDYRQSLQFKDLDKEKKKIYMQVTRGYREKMSIYDLVPGDIVHLAIGDQVPADGLFVSGFSVLIDESSLTGESEPVMVDSQPFLLSGTKVQDGSCKMLVTTVGMRTQWGKLMATLSEGGDDETPLQVKLGVATIIGKIGLFFAIITFVVLMKGLMVRKRQEGRFWSVSGDDAMEMLEFFAVAVTIV…
DET.Sindora.A.8	MENYLTEFE-VKSKNSSDEVLQKWRVLCGVVKPKRRFRFTAITKRYEAAAMRRTQEKLRVAVLVSKAAFQFIQGMQPNDYTVPQEVKDAGFQICADELGSIVEGHDVKKLKFHGGVSGIAGKLSTSTTSGLGTDAESRNKRQELFGIKFTESEPRSFWVFVWEALHDMTLMILGVCAIMSLFVGIATEGWPKGAHDGLGIAASILLVVFVTATSDYRQSLQFKDLDKEKKRISIQVTRGYRQKMSIYELLPGDLVHLSIGDQVPADGLFVEGFSVSIDESSLTGESEPIMVSSDPFLLSGTKVQDGSCKMLVTTVGMRTQWGKLMATLSEGGDDETPLQVKLGVATIIGKIGLFFAVVTFAVLVQGLLSRKVKEGRFWRWNGDDALEMLEFFAIAVTIV…
PAP.Lotus.B.9	MESYLNEFGGVKSKNSSQEALQRWRKLCGVVKPKRRFRFTALNKRTEAAAMRRSQEKLRVAVLVSKAALQFIQGSQPSEYKVPEDVKAAGFQICGDELGSIVENHDVKKFKFHGGVNGVAKKLSTSVTEGISSDADILNRRQLIYGIKFTEIEAKSFWVFVWEALQDMTLMILGVCALVSLIVGIATEGWPKGSHDGLGIVASILLVVFVTATSDYRQSLQFKDLDKEKKKISIQVTRAYRQKMSIYELLPGDIVHLAIGDQVPADGLFVSGFSVLIDESSLTGESEPVVVNSEPFLLSGTKVQDGSCKMLITTVGMRTQWGKLMATLTEGGDDETPLQVKLGVATIIGKIGLFFAIVTFAVLVQGLVSHKLQQDSFWSWTGDDALEMLEYFAIAVTIV…
PAP.Medicago.B.10	MENYLQEFGGVKSKNSSEEALRRWRDVCGFVKPKRRFRFTALDKRGEAAAMRRTQEKLRVAVLVSKAAFQFIQGAKPSDYKVPEEVKDAGFQICGDELGSIVEGHDVKKLKYHGKIDGIAEKLSTSATEGISNDADLLDKRQQIYGIKFTESQAKSFWVFVWEALQDMTLMILGVCALVSLIVGIATEGWPKGAHDGLGIVASILLVVFVTATSDYRQSLQFKDLDKEKKKISIQVTRGYRQKMSIYELLPGDIVHLAIGDQVPADGLFVSGFSLLIDESSLTGESEPVVVNTEPFLLSGTKVQDGSCKMLVTTVGMRTQWGKLMATLSEGGDDETPLQVKLGVATIIGKIGLFFAIVTFAVLVQGLVSLKLQQENFWNWNGDDALEMLEYFAIAVTIV…
PAP.Phaseolus.phavu_Chr02.11	MEGYLNEFE-VKSKHSSEEALQRWRKLCGVVKPRRRFRFTALVMRGKAAAMRRTQEKLRIAVLVSKAAIQFIESVKLSDYKVPEEVKDAGFQICGDELGCIVESHDVKKFTHHGGVNGIAEMLSTSTTEGLNSDSESLNRRQQIYGIKFTESEATSFWVFVWEAFQDMTLMILGVCAIVSLLVGIATEGWPKGAHDGLGIVASILLVVFVTATSDYRQSLQFKDLDKEKKKISIQVTRGYRQKMSIYELLPGDIVHLAIGDQVPADGLFVSGFSVLIDESSLTGESEPVMVNSEPFLLSGTKVQDGSCKMLITSVGMRTQWGKLMATLSEGGDDETPLQVKLGVATIIGKIGLFFAVVTFAVLVQGLVSQKLQQGSLSSWNGDDAMELLEFFAVAVTIV…
PAP.Aeschynomene.B.12	MGSIWNEFGKVKAKNSSNEALRRWRDACGMVRPTRRFRFTALSKRDEAAAMRLTKEKLRVAVLVSKAAYQFIQGVPASDYSVPEEVKAAGFDICVDELGSIVEGHDVKKLKHHGGVSGIAEKLTTSTSKGLSSDPDFLTKRQQVYGIKFAESAAKSFWIFVWEALQDMTLMILGVCAFVSLIVGIATEGWPKGAHDGLGIVASILLVVFVTATSDYRQSLQFKDLDKEKKKISIQVTRGYRQKMSIYELLPGDIVHLAIGDQVPADGLFVSGFSVLIDESSLTGESEPVVVNSEPFLLSGTKVQDGSCKMLVTTVGMRTQWGKLMATLSEGGDDETPLQVKLGVATIIGKIGLFFALVTFAVLVQGLVSRKLEQGRLWSWNGDDALMMLEFFAVAVTIV…
CAE.Chamaecrista.chafa_Chr6.13	MESYLNEFGRVKSKNSSDETLEKWRKVCGLVKPKRRFRFTAISKREEAAAMRRTQEKLRVAVLVSKAAFQFIQGVQVSDYAVPEDVKAAGFEICADELGSMVEGHDLKKLRYHGGTSGIANKLSTSTTDGISNDTDSLDKRRKIYGIKFTESAVRSFWVFVWEALQDMTLMILGVCALMSLIVGIAMEGWPHGAHDGLGIVASILLVVLVTATSDYRQSLQFKDLDKEKKKISIQVTRGCRQKMSIYDLLPGDIVHLAIGDQVPADGIFISGFSVSINESSLTGESEPVMVSSEPFLLSGTKVQDGSCKMLVTTVGMRTQWGKLMETLSEGGDDETPLQVKLGVATIIGKIGLLFAVITFAVLVQGLLSHKYEKGSVLTWSGDDALAMLEFFAVAVTIV…
CAE.Senna.sento_Chr06.14	MESYLNEFGRVKSKNSSGETLGKWRKLCGLVKPKRRFRFTALSKREEAAAMRRTQEKLRVAVLVSKAAFQFIQGVQQSKYSVPEDVKAAGFQICAEELGSIVEGHDLKKLRNHGGTSGIAEKLSTSTTDGLSTDVDTLNKRQQVYGIKFTESKARSFWVFVWEALQDMTLMILGVCAFVSLIVGIAMEGWPHGAHDGLGIVASILLVVLVTATSDYRQSLQFRDLDKEKKKISIHVTRGYRQKMSIYDLLPGDIVNLAIGDQVPADGLFISGFSLSIDESSLTGESEPVMVCSEPFLLSGTKVQDGSCKMLVTTVGMRTQWGKLMATLSEGGDDETPLQVKLGVATIIGKIGLFFAVITFAVLVQGLVSRKYQQGSFLTWSGDDALEMLEFFAVAVTIV…
CAE.Acacia.B.15	MDKFLDEFTRVRSKNSSREALEKWRNLCSIVKPKRRFRFTALSKRDEADAMRRTQ-ELRIAILVSKAAIHFTRGVSQSDYVVPEDVKAEGFQICAEELGSIVEGHDIKKLQYHGGVNGLACKLSASITDGLSSDTNLLDKRQKIYGIKFTESEARSFWVFVWEALQDMTLMILGVCALVSLIVGIAMEGWPHGAHDGLGIVASILLVVFVTATSDYRQSLQFKDLDKEKKKITIQVTRGYRQKMSIYDLLPGDIVHLAIGDQVPADGLFLSGFSVMIDESSLTGESEPVMVSSEPFLLSGTKVRDGSCKMMVTSVGMRTQWGKLMATLSEGGNDETPLQVKLGVATIIGKIGLFFAVVTFAVLVQGLLTRKFQEGSLLTWSGDEALQTLEFFAVAVTIV…
DET.Sindora.B.16	---------------------------------------------------------------------------------------------------------------------------------------------------------------------------------------------------------------------------------------------------------------------------------------------------------------------------------------------------------------------------------------------------MLEFFAVAVTIV…
CER.Bauhinia.A.17	MESYLNEFGGVKSKNSSEEVLQKWRKLCGVVKPKRRFRFTALSKRGEAAAMRRTQEKLRIAVLVSKAAFQFIQGVQPSDYTVPDEVKAAGYDICADELGSIVEGHDVKKLKFHGGVNGIAEKLRTSTTNGLGIESELLNKREQIYGIRFTESEMRSFWVFVWEALQDMTLMILAVCAFVSLIVGIATEGWPKGAHDGLGIVASILLVVFVTATSDYRQSLQFKDLDKEKKKISIQVTRGYRQKMSIYDLLPGDIVHLSIGDQVPADGLFVSGFSVLIDESSLTGESEPVMVCSEPFLLSGTKIQDGSCKMLITTVGMRTQWGKLMATLSEGGDDETPLQVKLGVATIIGKIGLFFALVTFAVLVQGLVSHKFREGRFWIWDGDDAMEMLEFFAIAVTIV…
CER.Phanera.A.18	MESYLNEFE-VKSKNSSEEVLQKWRKLCGVVKPKRRFRFTALSKRGEAAAMRRTQEKLRIAVLVSKAAFQFIQGVQPSDYTVPQEVKAAGYDICADELGSIVEGHDSKKLKFHGGVNGIAEKLCTSTTNGLSVDRDLLYKREQVYGIKFTESEMRSFWVFVWEALQDMTLMILGACAFVSLIVGIATEGWPKGAHDGLGIVASVLLVVFVTATSDYRQSLQFKDLDKEKKKISIQVTRGYRQKMSIYDLLPGDIVHLSIGDQVPADGLFVSGFSVLIDESSLTGESEPVMVSSEPFLLSGTKIQDGSCKMLITTVGMRTQWGKLMATLSEGGDDETPLQVKLGVATIIGKIGLLFAVVTFAVLVQGLLNRKFQHGRFWSWNGDDAMEMLEFFAIAVTIV…
CER.Cercis.cerca_Chr6.19	MESYLNEFGGVKSKNSSEEVLQKWRKLCGIVKPKRRFRFTALSKRYEAAAMRRTQEKLRIAVLVSKAAFQFIQGVQPSDYTVPEEVKAAGYDICADELGSIVEGHDLKKLKFHGGVNGIAEKLCTSTTNGLSIESDLLNKRQQLYGIKFTESEMRSFWVFVWEALQDMTLMILGVCAFVSLIVGIATEGWPKGAHDGLGIVASILLVVFVTATSDYRQSLQFKDLDKEKKKISIQVTRGYRQKMSIYDLLPGDIVHLAIGDQVPADGLFVSGFSVLIDESSLTGESEPVMVSCEPFLLSGTKVQDGSCKMLITTVGMRTQWGKLMATLSEGGDDETPLQVKLGVATIIGKIGLFFAVVTFAVLVQGLLNRKLQQGRFWSWNGDDALEMLEFFAIAVTIV…
CER.Bauhinia.B.20	MESYLNDFE-VKSKNSSEEVLKKWRDLCGVVKPKRRFRFTALSKRYEAAAMRRTQEKLRVAVLVSKAAFQFIQGVQPSDYTVPEEVEAAGYDICADELGSIVEGHDVKKLKFHGGVNGIAEKIRTSTTDGLSIDSDSLNKRQQIYGIKFTESEVRSFWVFVWEALQDMTLMILGVCAFVSLIVGIATEGWPKGAHDGLGIVASILLVVFVTATSDYRQSLQFKDLDKEKKKISIQVTRGYRQKMSIYDLLPGDIVHLAMGDQVPADGLFISGFSVLIDESSLTGESEPVMVSSEPFLLSGTKIQDGSCKMLVTTVGMRTQWGKLMATLSEGGDDETPLQVKLGVATFIGKIGLLFAVITFAVLVQGLLSRKFQEGRFWIWNGDDAMEMLEFFAIAVTIV…
CER.Phanera.B.21	MESFLNEFE-VKSKNSSEEGLQKWRKLCGFVKSKRRFRFTALSKRDEAAAMRRTQENLRVAVLVSKAAMQFIQGVQPSNYTVPDEVKAGGYDICADELGSIVEGHDFNKLKFHGGVNGIAEKLRTSTTNGLGIENDL-NKRQQIYGIKFTESEVRSFWVFVWEALQDMTLMILGVCAFVSLIVGIATEGWPKGAHDGLGIVASILLVVFVTATSDYRQSLQFKDLDKEKKKIFIQVARGYRQKMSIYDLLPGDIVHLAIGDQVPADGLFVSGFSVLIDESSLTGESEPVMVSSEPFLLSGTKIQDGSCKMLVTTVGMRTQWGKLMATLSEGGDDETPLQVKLGVATIIGKIGLFFAVVTFAVLVQGLLSRKLQQGRFWIWNGDDALEMLEFFAIAVTIV…
CAE.Acacia.B.22	MEKFLDEFTRVRSKNSSREALEKWRNLCGIVKPKRRFRFTALSKRDEADAMRRTQ-ELRVAILVSKAAIHFTQGVSPSDYVVPEDVNAEGFQICAEELGSIVDGRDIKKLQYHGGVNGLAGKLSASITDGLSNDTNLLNKRKKIYGIKFTESEARSFWGFVWEALQDMTPMIHGVCALVSVMVGIAMEGWPHWAHDGLGIVASILLVVFVTATSDYRQSLQFKDLDKEK-KITIQVTRGYRQKVSIYDLLPGDIVHLAIGDQVPADGLFLSGFSVMIDESCVTGESVPVMVSSEPFLLSGSKVEDGSCKMMVTKVGMRTQWGKLMATLSE-GDDETPLQVKLGVATIIGTISLFFAVVAFSFSVQGLLTRKFQEGSLLTPVAVTLRYVCHDVQRSNMFV…
OUT.Arabidopsis.O.23	MESYLNSFD-VKAKHSSEEVLEKWRNLCSVVKPKRRFRFTALSKRYEAAAMRRTQEKLRIAVLVSKAAFQFISGVSPSDYKVPEEVKAAGFDICADELGSIVEGHDVKKLKFHGGVDGLSGKLKACPNAGLSTEPEQLSKRQELFGIKFAESELRSFWVFVWEALQDMTLMILGVCAFVSLIVGIATEGWPQGSHDGLGIVASILLVVFVTATSDYRQSLQFRDLDKEKKKITVQVTRGFRQKMSIYDLLPGDVVHLAIGDQVPADGLFLSGFSVVIDESSLTGESEPVMVTAQPFLLSGTKVQDGSCKMLVTTVGMRTQWGKLMATLSEGGDDETPLQVKLGVATIIGKIGLSFAIVTFAVLVQGMFMRKLSLGPHWWWSGDDALELLEYFAIAVTIV…
OUT.Arabidopsis.O.24	MESYLNEFD-VKAKHSSEEVLEKWRNLCGVVKPKRRFRFTALSKRYEAAAMRRTQEKLRIAVLVSKAAFQFISGVSPSDYTVPEDVKAAGFEICADELGSIVESHDVKKLKFHGGVDGLAGKLKASPTDGLSTEAAQLSQRQELFGIKFAESEMRGFWVFVWEALQDMTLMILGVCAFVSLIVGIATEGWPKGSHDGLGIAASILLVVFVTATSDYRQSLQFRDLDKEKKKITVQVTRGFRQKLSIYDLLPGDIVHLAIGDQVPADGLFLSGFSVVIDESSLTGESEPVMVNAQPFLMSGTKVQDGSCKMMITTVGMRTQWGKLMATLTEGGDDETPLQVKLGVATIIGKIGLFFAVVTFAVLVQGMFMRKLSTGTHWVWSGDEALELLEYFAIAVTIV…
OUT.Prunus.O.25	MESYLQEFGEVKAKHSSEETLQKWRNLCSVVKPKRRFRFTAITKRSEAAAMRRTQEKLRIAVLVSKAAFQFIQGVQPSDYVVPREVTDAGFQICADELGSIVEGHDVKKLTFHGGVAGIAEKLSTSVKDGLNTESDLQTRRQEIYGIKFTESEQRGFWIFVWEALQDMTLMILGVCAFVSLIVGIATEGWPIGAHDGLGIVASILLVVLVTATSDYRQSLQFKDLDKEKKKIDIQVTRGYRQKMSIYDLLPGDIVHLSIGDQVPADGLFVSGFSVLIDESSLTGESEPIMVTAEPFLLSGTKVQDGSGKMMVTTVGMRTQWGKLMATLSEGGDDETPLQVKLGVATIIGKIGLFFAVVTFAVMVQGLFSHKLSEGTHWSWTGDDARQMLEYFAIAVTIV…
OUT.Vitis.O.26	MESYLDEFSGVKPKHSSDEVLQRWRNLCSVVKPKRRFRFTALSKRGEAAAMRRTQEKLRIAVLVSKAAFQFIQGVPVSDYVVPEEIKAAGFQICADELGSIVEGHDVKKLKIHGGVDGIAEKLSTSTTNGLTADNKLLNHRQEIYGIKFTETQARGFLVFVWEALHDMTLIILAVCALVSLIVGIAMEGWPVGAHDGLGIVASILLVVLVTATSDYRQSLQFRDLDKEKKKISIQVTRGYRHKMSIYDLLPGDIVHLSIGDQVPADGLFVSGFCVSIDESSLTGESEPVMVAKE---------------------------------------------------------------------------------------------------------…
OUT.Vitis.O.27	MESYLDEFSGVKPKHSSDEVLQRWRNLCSVVKPKRRFRFTALSKRGEAAAMRRTQEKLRIAVLVSKAALQFIQGVPVSDYVVPEEIKAAGFQICADELGSIVEGHDVKKLKIHGGVDGIAEKLSTSTTYGLTADNKLLNHRQEIYGIKFTETQARGFLVFVWEALHDMTLIILAVCALVSLIVGIAMEGWPVGAHDGLGIVASILLVVLVTATSDYRQSLQFRDLDKEKKKISIQVTRGYRHKMSIYDLLPGDIVHLSIGDQVPADGLFVSGFCVSIDESSLTGESEPVMVSAEPFLLSGTKVQDGSCKMMITTVGMRTQWGKLMATLSEGGDDETPLQVKLGVATFIGKIGLVFAVVTFAVLVQGLFNRKLGEGTHWSWSGDDALEMLEFFAIAVTIV…
OUT.Quillaja.O1.28	MESYLNEFD-VQPKHSSEEVLQKWRKLCGVVKRKRRFRFTALPKRYEAAVMRRTQEKLRIAVLVSKAAFQFIQGVQPSDYTVPEDVKAAGFQICGDELGSIVESHDPKKLKFHGGVAGIAEKLSTSTTDGLNSDSNLLNRRQEVYGIKFMESEVRSFWVFVWEALQDMTLMILGVCAFVSLIVGIATEGWPKGAHDGLGIVASILLVVFVTATSDYRQSLQFKDLDKEKQKIFIQVTRGYRHKMSIYDLLPGDIVHLSIGDQVPADGLFVSGFSVLIDESSLTGESEPIMVSSEPFLLSGTKVQDGSCKMMVTTVGMRTQWGKLMATLSEGGDDETPLQVKLGVATIIGKIGLFFAVVTFAVLVQGLVNHKIQEGTHWSWSGDDAKELLDFFAIAVTIV…
OUT.Quillaja.O2.29	MESYLKEFG-VQPKHSSEEVLQNWRKLCGVVKPKRRFRFTALSKRIEAAAMRRTQEKLRVAVLVSKAAFQFIQGVQPSDYTVPEDVKAAGFQICGDELGSIVEGHDVKKLKFHGGVAGIAEKLSTSTSDGLGRDTDLLNRRQEVYGIKFTESEMRSFWVFVWEALQDMTLMILGVCAFVSLIVGIATEGWPKGSHDGLGIVASILLVVFVTAVSDYRQSLQFKDLDKEKKKISMQVTRGYRHKMSIYDLLPGDIVHLSIGDQVPADGLFVSGFSVLIDESSLTGESEPIMVSSEPFLLSGTKVQDGSCKMMVTTVGMRTQWGKLMATLSEGGDDETPLQVKLGVATVIGKIGLFFAVVTFTVLVQGLLSRKILEGTHFSWTGDDAREMLEFFAIAVTIV…
