# Supplementary material for: Legume genome structures and histories inferred from Cercis canadensis and Chamaecrista fasciculata genomes
Source: Plant J. 2026 Jun 10;126(5):e70981. doi: 10.1111/tpj.70981 (PMC13252982; doi:10.1111/tpj.70981)
Supplement: Supplementary file 8 — Data S8. Manuscript supplement; Compressed directory of aligned sequences from 36 gene families with members deriving from syntenic blocks from selected species. [file TPJ-126-0-s004.gz › S8_wgd_block_tree/40_wgd_aln_manual/Legume.fam3.01020]

PAP.Lotus.B.1	MGKQGPCYHCGVTSTPLWRGPPEKPVLCACGSRWRTKGTLAYTPLHSRADNVDNDDQRVSRLKNMSLKKEVKFVKRKLHDAASGGFTPDYYQGFQKFVDEDTSRSSSGSAISSESCAQFGGMDASDLTGPAQSVVWDTVVPSKKRTCAGRPKHSSVEKLTKDLCSILHEQQSYFSATSEEELLFESETPMVSVEIGHGSILIRHPNSIAREEESEASSLSVDKQCLMSEAYSYSGTIPMHSDSSGMFSSQGVEKVRKSAGHTIQLEQLERGKSQLEKLDVPGNHVSSLCSIDLNDVVYEVFSRNLTNEEKQQLLKYLPVVDTAKLPDSLKIMFDSFQFKEFSYFQQLLGEGVFDISLVGAKPEACKTLKRLALSNLSKSKWVECYNSLKKGGNQAGKCI…
PAP.Medicago.B.2	-------YKMFHLGTPLWRGPPEKPILCACGSRWRTKGTLAYTPLHARTDPVDFEDQRVSRLKIVSLKKEVKLVKRKQYDAYSGWFTPEYNQGFQKAVDEDTSRSSSGSAISSESCVQFGGTDASDLTGPSQSVVWDTAAPSKKRTCAGRLKHSSVEKLTQDLCTILHEQQQCFSASSEEELLYDSETPMVSVEIGHGSMLIRHPSSIARDEESEASSLSVDKQCLMNEAYSCYGSIPRLSDYTGMFSSQGVAKVRNSAGPRLQQEQLVWDKSQLEKLEVLGNHDSSLCSIDLNDVVYEAFSRNLTNEEQQQLLKYLPVIDTAKFPDSIKIMFDSFQFKELTYFQKLLEEGVFDISLLRGDPEDCKTSKRLALSNLSKSKCVEHYNFLKKGGNKDGKRN…
PAP.Phaseolus.phavu_Chr03.3	------CVWSVCKCTPLWRGPPEKPVLCACGSRWRTKGTLAYTPLHARAENVDYEDQKVSRVKSISLKKEVKLVKRKHYDAASGGFIPDFNQGHRKVVDEDTSRSSSGSAVSSESCAQFGGTDASDLTGPAQSVVWDAMVPSKKRTCSGRPKPSSVEKLTRDLCTILHEQQSYFSASSEEDLLFESDTPMVSVEIGHGSILIRHPSSITRDEESEASSLSVDKQCLMNEAYSFSSTIPLYNDHIGMFSSHGVEKIKSSAGQIMQQEKLERDKSQLEKLQVPGNHNSLLCSIDLNDVVYEEFMRNLTNEEQQQLLKYLPVVDTAKFTDSLKNMFSSFQFKELIYFQQLLGEGVFDISLLGKKPEEWKTLKRLVLSNMSKSKWVEQYNFLKKCEKEAGKTI…
PAP.Aeschynomene.B.4	MGKQGPCYHCGVTSTPLWRGPPEKPVLCACGSRWRTKGTLAYTPLHARAETDDSEDQKASRVKNISLKKEVKLLKRKQHDAAPGGLGPDYNQGFRKVLDEDTSRSSSGSAGSLESCAHFGGTDASDLTGPVQSVVWDATVPSKKRTCAGRPKASSVEKLTKDLCTILHEQQSYFSTSSEDDLLFESEAPMVSVEIGHGSILIRHPSSIAREEESEASSLSVDKQRLMNEAYSYSGAIPMHSDCSGV-SSQGVEKVRNSAGNVIQQEQLQRDKSQLERLQVLGNHNSPLCLIDLNDVVYEEFTRNLTSEEQHQLLKYLPVVDTAKPPDSLKTMFNSSQFKELYYFQQLLGEGVFDISMSGAKPEDCKTLKRLALSNLSKSKWVEHYSFLKKCKNKAGKSI…
PAP.Lotus.A.5	MGKQGPCYHCGVTSTPLWRGPPEKPILCACGSRWRTKGTLVYTPLHARPETDDYEDQKVFRVKSISLKKEGKPLKRKQHDLVSGGVAPYYNQGFPKVVDEDTSRSSSGSAISSESCAQFGGTEASDLTGPAQSVVWETMVPSKKRTCVGRPKPSSVEKLTQDLCTILHEQQSYFSASSEEDLLFESETPMVSVEIGHGSMLFRHPSCIARDEESEASSLSVDKQCPISEAYSYSGAMLVHNSSSPMFSSQGVEKVRNSADHGMHQEQLKSDKSQLERVQMLGNHDSPLCLIDLNDVVYEEFLRILTNEEQQQLLKFLPVVDTAKLPDSLKAMFDSSQFKELTYFQQLLSEGVFDISLSGAKPEDCKTLKRFALSNLSKLKWVEHYHFLKRCKRRPGKSG…
PAP.Medicago.A.6	MGKQGPCHHCGVTSTPLWRGPPEKPILCACGSRWRTKGTLAYTPLHARAETDDFDDQKASRMKSISLKKEVNLLKRKQHYVVSGGLASDYNQGFHKAFDEDMSRSSSGSALSSESCAQFGGTDASDLTGPSQSVVWDTTVPSKKRTCVGRAKQSSVEKLTKDLCTILHEQQSCFSESSDGDLLYESEAPMVSVEIGHGSVLIRHPSYVARDEESEASSLSFDGLYPMSDAYSYSGAV------------------------------LKSDKSQLERVQILGNHDSPLCLVDLNDVVYEEFTRNLSYEEQQQLLKFLPVVDTAKLPDGLKVMFSSSQFKELTNFQQLLAKGAFDISLPEVKPEDCETLKRYALNELSKSKWVEHYHN-KRCKSRAEKSD…
PAP.Aeschynomene.A.7	MGKQGPCYHCGVTSTPLWRGPPEKPVLCACGSRWRTKGTLAYTPLHARP--DDYEDQKASRVKSISIKKEMKMLKRKQYDVIYGGSAPDYNQAFRKAVDEDTSRSSSGSAVSSESYAQFGGIDASDLTGPAQSVVWDTMVPSKKRTCVGRPKPSSVEKLTKDLCTILHEQQSYFSASSEEDLLFESETPMVSVEIGHGSVLIRHPSYIAHEEESEASSLSVDKQCPVSDTYSYSGANLMHNDSGGMFSSLGVEKVRNYAGEGMLQEQLKSDKSQLEKVQILGNHDSPLCSIDLNDVVYEEFVRNLTNEDQQQLLKFLPVVDTAKLPDSLKVMFNSSQFKELNYFQQLLGEGVFDISLLGAKLEDCKTLKRLALSNLSKSKLLEHYNFLKRCKNKAGKSV…
PAP.Phaseolus.phavu_Chr02.8	MGKQGPCYHCGVTSTPLWRGPPEKPVLCACGSRWRTKGTLAYTPLHARTETDACGDQRVSRVKSIS-KREVTLLKQNNHDVLSGGFASDYNQGGQIFLDEDVSRSSSGSAISSESCAQYGVMDACDLTGPAQSVVWDAMVPSKKRTCVSRPKPSSVEKLTKDLCTILHEQQSYFSASSEEDLLFESETPMVSVEIGHGSILIRHPSYIVREEESEASSFSVDKQWPTSEAYSYVGPILMHNDSSYLPSSLEVEKIRNYTGLGKEPEHHKSEKSQHERVQNLGNHESPLCSIDLNDIVYEEFLRILTNEEQQQLLKLLPVVDTAKLPDSLKVMFNSSQFKELTYFQQLLAEGVFDISLLGAKPEDCKTLKRLAISNLSKSKWVEHYNFLKKYENKDGKFD…
CAE.Acacia.B.9	MGKQGPCYHCGVTSTPLWRGPPEKPVLCACGSRWRTKGTLAYTPLHARTDTDDCEDQRFSRVKSISLKKEVKLSKRKLEDLFTGVAGLEYNQGFRKSTDEDTSRSSSGSAISSESCAQFGGTDASDLTGPAQSIVWDAMVPSKKRTCVGRPKQSSVEKLTKDLYTILHEQQSYFSASSEEDLLFESETPMVSVEIGHGSVLIRHPSSIAREEESEASSLSVDKRCPTSEAYSCSGTGFVHNGYGGVFPSVGIQKIRNSAGQEMLQEQLRRDKSQHDKAQILGN-KSPLCLVDLNDVIYDEFMRTLTNEEQQQLLQCLTAVDTTKLPDSLKSMFSSSQFKELNYFQQLLAEGVFDISLSGTKPEDCRTLKRLALSNLSKSKWVEHYNLLKKNKNGAGKSV…
CAE.Chamaecrista.chafa_Chr6.10	MGKQGPCYHCGVTSTPLWRGPPEKPVLCACGSRWRTKGTLAYTPLHARAETDDYEDQRASRLKSISVKKEVKLSKRKQQDVLTGVVAPDYSPGFQKFIDEDTSRSSSGSAISSESCAQFGGTDASDLTGPAQSVVWDAMVPSKKRTCVGRPKQSSVEKLTKDLYTILHEQQSYFSASSEEDLLFESETPMVSVEIGHGSVLIRHPSYIAREEESEASSLSVDKQWPTSEAYSCSGATPVYNDYSSMFPPQGVQKIRSSAGQGIQQEQLKRDKSQYEKVQILGNHKSSLCLVDLIDVIYDEFMRSLTNEEQEQLFKCLPEVDTAKLPDSLKSMFGSTQFKDLTYFQQLLAEGVFDISLPGAKPEDCKTLKRLALSNLSKSKWVEHYNSLKRCKSRAGKSI…
CAE.Senna.sento_Chr06.11	-------------CTPLWRGPPEKPVLCACGSRWRTKGTLAYTPLHARAETDDYEDQRVSRVKSTSIKKEVKLSKRKHQDVLTGAVAPDYNQGFQKVIDEDTSRSSSGSAISSESCAQFGGTDASDLTGPAQSIVWDAMVPSKKRTCVNRPKQSSVEKLTKDLYTILHEQQSYFSASSEEDLLFESETPMVSVEIGHGSVLIRHPSSIAREEESEASSLSVDKQCPISEAYSCSRATPVHNDYSGVFPPQGVQKIRSSAGQGMQQEQLIR-----------------------QDVVYDEFMRSLTNEEQQQLLKCLPVVDTAKFPDSLKSMFISPQFKELTYFQQLLAEGVFDISLSGAKPEDCKTLKRLALSNLSKSKWVEHYNLLKRCKNKAGKSV…
DET.Sindora.A.12	MGKQGPCYHCGVTSTPLWRGPPEKPVLCACGSRWRTKGTLAYTPLHARAETDDYEDQRVSRVKCISLKKEVKLLKRKQYDAVSGGVTSDYNQGFRKVTDEDTSRSSSGSAISSESCAQFGGTDASDLTGPAQSVVWDTMVPSKKRTCVGRPKPSSVEKLTKDLYTILHEQQSYFSASSEEDLLFESEVPMVSVEIGHGSVLIRHPSFIARDEESEASSLSVDKQCPRGEVYSCTGPIPVHSDCGGVFPSQGDQKIRGCAGQGIQQEQLRRDKSQYERIQMFGSRSSPLCSVDLNDVIYDEFMRHLTNEEQQQLLNCLPVVDTAKVPDSLRSMFCSPQFKELTYFQQLLAEGVLDMSLLGAKPEDCKTLKRLALSEMSKSKWVEHYNSLKRCKNKDVKSV…
DET.Sindora.B.13	MVKEGPCYHCGVTSTPLWRGPPEKPVLCACGSRWRTKGTLAYTPLHARAENGDHEDQRVSRVKSIFLKKEVKFLKRKQHDVVSGGDTPDCNKGFKKVIDEDTSRSSSGSAVSSESCAQFCGTEASDLTGPAQSVVWDTMVPSKKRTCVGRPKPSSIEKLTKDLYTILHEQQSCFSVSSEEDLLFESETPMVSVEIGHGSVLIRHPSLIAREEESEASS-SVDKQSQTSEVYSCSGP--MHNYRSSVFPSQGVEKIRNFSGLGMQQEQPRRDKSQNERAQMLGNHSSPLCSVDLNDIIYEEFTRHLTIEEQQQLLKCLPPIDTAKFPDSLKSMFGSPQFKELIYFQQLLAEGVFDLSLLGAKPEDCETLKMLALSNLSKLKWVEHYNSLKKCRNRTVKS-…
CAE.Chamaecrista.chafa_Chr1.14	MVKQGPCYHCGVTNTPLWRGPPEKPVLCACGSRWRTKGTLVYTPLHARAEADDYEDQRLSRTKSISLKKEVKMLKRKQHDVVSGWVSPDYNQGFRKVIDEDTSRSSSGSAVSSESCAQFAGTDASDLTGPAQSVVWDATVPSKKRTCVGRQKQSSVEKLTKDLYTILHEQQSYFSASSEEDLLFESETPMVSVEIGHGSVLIRHPSYIAREEESEASSLSVDKQCPTGETYSCSGAIHIPNDFTGMFPSVEAEKLKNAASPGIQQEKPKRDKFQQENLQILGYHKSPLCEIDLNDIVYEVFTRNLTSEEQQQLLKCLPVVDTAKLPDSFKSLFNGCQFKELTYFQKLLREGVLDISLPGAKPEDCKTLKRLALSDLSQSKWVEQYDLLKKCKYRAEKSV…
CAE.Senna.sento_Chr11.15	---ESGHSKCTATDTPLWRGPPEKPVLCACGSRWRTKGTLAYTPLHARAENDDYEDPRHSRAKSVSLKKEVKLLKRKHHDVVSGWVAPEYNQGFRKVIDEDTSRSSSGSAVSSESCAQFAGTDASDLTGPAQSVVWDATVPSKKRTCVSRQKASSVEKLTKDLYTILHEQQSYFSASSEEDLLFESETPMVSVEIGHGSVLIRHPSTIAREEESEASSLSVDKQCPTSEAFSCSGTMHIHNDFTGMFSSLGVEKFKSSASQGNQQEKLQRDKFPQENIQILGSHNSPLCSIDLNDVVYEVFMRSLTNEEQQQLLKCLPGVDTAKLPDSFKSMFNSCQFEELTYFQQLLGEGVFDISLSGAKPEDCRTLKRLALSDLSQSKWVLQYDLLKSCKYRPEKCV…
CAE.Acacia.A.16	MVKQGPCYHCGVTSTPLWRGPPEKPVLCACGSRWRTKGTLAYTPLHARTETDDYEDPRLSRAKNITLKKEVKLLKRKHHDFVFGWVAPDYNQGSLKVIDEEASRSSSGSAGSSESCAQFAGTDASDLTGPAQSVVGGGMVPSRKRTCVNRQKPSSVEKLTKDLYTILHEQQSYFSASSEEDLIFDSETPMVSVEIGHGSVLIRHPSSIAREEESEASSLSVDKQCPTSEAYSCSGAVDTNNDFTGMFSSHGVEIINYSASQGIQREKLKS-VREPETSQIVGYHDSPLCLIDLVDVVYEVFLTKLTNEEQQKLLKCLPAVDTAKLPDSLKSMFNSSQFRKLTYFQELLGEGVFDTSSSGANAGDCQALKRLALCDFSQSKWVEQYNILKRCKYGDEKSV…
CER.Bauhinia.B.17	MGKQGPCYHCGVTSTPLWRGPPEKPVLCACGSRWRTKGTLAYTPLHARAETDEYEDQRASRVKSISLKKEAKLLKRKQYDVVYGGFTPDNNQGFRKVIDEDVSRSSSGSAVSSESCAQFGGTDASDLTGPAQSVVWDTMVPSKKRTCVNRPKPSSVEKLTKDLYTILHEQQSYLSASSEEDLLFETETPMVSVEIGHGSVLIRHPSSIAREEESEASSLSVDKQCPTSEAYSCSGAIPMHNNWNGMFSSQ-------------------RDKSQHESVHALGNHNSPLCLIDLNDVIYEEFMKQLTNEEQQQLLNCLPLVDTAKLPDSIKSMFNSSQFKELTYFQQLLMEGVFDISLLGAKPEDCKTLKRLALSNLSKSKWVEHYNLLKRCKNRVEKPV…
CER.Phanera.B.18	MGKQGPCYHCGVTSTPLWRGPPEKPVLCACGSRWRTKGTLAYTPLHARAETDDYEDQRVSRVKSISLKKEVKLLKRKQYDVVYGGFTPDNNQGFRKVIDEDVSRSSSGSAVSSESCAQFGGTDASDLTGPAQSVVWDTMVPSKKRTCVNRPKPSSVEKLTKDLYTILHEQQSYLSASSEEDLLFESETPMVSVEIGHGSVLIRHPSSIAREEESEASSLSVDKQCPTSEAYSCSGAIPLHNNWSGVFSSQRFEKTRNFAGQGVQQEQLKRDKSQQESVYVLGNHNSPLCLIDLNDVIYEEFMRQLTNEEQQQLLECLPLVDTAKLPDSVKSMFNSAQFKEITYFQQLLTEGVFDISLLGANPEDCKTLKRLALSNLSKSKWVEHYNLLKRCKNRDEKSV…
CER.Bauhinia.A.19	MGKQGPCYHCGVTSTPLWRGPPEKPVLCACGSRWRTKGTLAYTPLHARAETDDYEDQRVSRGKSISLKKEVKLLKRKQYDVAYGGFTPDYNQGFRKVIDEDVSRSSSGSAVSSESCAQFGGTDASDLTGAAQSVVWDTMVPSKKRTCVTRPKPSSVEKLTKDLYTILHEQQSYLSASSEEDLLFESETPMVSVEIGHGSVLIRHPSSIAREEESEASSLSVDKQCPTSEAYSCSGAIPLHNNWNVMFSAQRFEKMRNSVDQGMPQEQLKRDKSQHERVHVLGNHNSPLCLIDLNDVIYEEFMRQLTNEEQQQLLKCLPLVDTAKLPDSIKSMFNSSQFKEITYFQQLLTEGVFDISLLGAKPEDCKTLKRLALSNLSKSKWVEHYNLLKRCKNRNGKSV…
CER.Phanera.A.20	MGKQGPCYHCGVTSTPLWRGPPEKPVLCACGSRWRTKGTLAYTPLHARAETDDYEDRRVSKVKNVSLKKEVKLLKRKQYDVVYGGFSADYNQGFRKVIDEDVSRSSSGSAISSESCAQFGGTDASDLTGPAQSVVWDTMVPSKKRTCVTRPKPSSVEKLTKDLYTILHEQQSYLSASSEEDLLFESETPMVSVEIGHGSVLIRHPSSIAREEESEASSLSVEKQCPTSEAYSCSGAIPLYNNWNGMFSSQRFEKIRNSADQGMPQEQLKRDKSQHERVHVLGNHNSPLCLIDLNDVIYEEFMRQLTNEEQQQLLKCLPLVDTAKLPDSIKSMFNSSQFKELTYFQQLLTEGVFDISLLGAKPEDCKTLKRLALSNLSKSKWVEHYNLLKRCKNRAGKSV…
CER.Cercis.cerca_Chr6.21	MGKQGPCYHCGVTSTPLWRGPPEKPVLCACGSRWRTKGTLAYTPLHARAETDDYEDQRISRVKSISLKKEVKLLKRKQYDVVYGGFTPDYNQGFRKVIDEDVSRSSSGSAVSSESCAQFGGTDASDLTGPAQSVVWDAMVPSKKRTCVNRPKPSSVEKLTKDLYTILHEQQSYLSASSEEDLLFESETPMVSVEIGHGSVLIRHPSSIAREEESEASSLSVDKQCPTSEAYSCSGAFPLHNNWNGMFSSQRFEKIRNSAGQGMQQEQLKRDKSQHERVHVLGNHNSPLCLIDLNDVIYEEFMRQLTNEEQQQLLKCLPLVDTAKLPDSIKSMFNSSQFKELTYFQQLLTEGVFDISLLGAKPEDCKTLKRLALSNLSKSKWVEHYNSLKRCKNRAGKSV…
OUT.Arabidopsis.O.22	-----FVFMIRNCYTPLWRGPPEKPVLCACGSRWRTKGTLVYTPLHARADGDENDDHRFQRMKSISLKKEIKMLKRKAQEIIIKRPVFEFSYGLKAVIEEDASRSSSGSAVSSESCAQFSSADGSELTGPSQSNAWDTTVPCKRRTCVGRPKSSSVEKLTKDLYNILQEQQSCLSVSSEEDLLFENEMSMVSVEIGHGSVLMKNPHSFAREEESEASSLSSINKSSISDAYSHSVKRVEIG----------AVRGSYYGGQTIKQEQFKRTKSQTERVHVLGSHGSPLCSIDLKDVFFDEFIEQFTEEEQKKLMNLLPQIDSDDLPHSLRMMFESAQFKDFSLFQQLIADGVFDVSSSGAKLEEIRTFKKLALTDFNKSRLVESYNLLKEREKGTGDSV…
OUT.Arabidopsis.O.23	MGKQGPCYHCGVTSTPLWRGPPEKPVLCACGSRWRTKGSLVYTPLHARAEGDETEIED-HRTQTVMIMLNKKIPKRKPQEFTVKRANLEFHTGFKKALDEEASRSSSGSVVSSESC--------------AQSNAWDSTFPCKRRTCVGRPKASSVEKLTKDLYTILQEQQSCLSGTSEEDLLFENETPML---LGHGSVLMRDPHSGAREEESEASSLLVESKSS-----------SVHS--------------VKFGGKAMKQEQVKRSKSQ-----VLGRHSSLLCSIDLKDVFFDEFIENFTEEEQQKLMKLLPQVDSVDRPDSLRSMFESSQFKELSLFQQLVADGVFETNSSYAKLEDIKTLAKLALSDPNKSHLLESYYMLKRREIEDCVTT…
OUT.Vitis.O.24	----------MVAETPLWRGPPEKPVLCACGSRWRIRGTLEYIPKHALAVMTSHARDRLPLERTFVSPIMVHNESHSDKEAI--RYDDPYSSGLG----DNASRSSSGSSSICSDH-----SHTELLSSIPCSNNWNSNVPSRKRSLVQYRNLTFVEKLQKDLYDILQNEEPTLSECPDGNLIYYENSG--NPEIGLGVLLLKPPIVSAQQE-----SKTFKEGKMTSSSWQVSSLFFLFV--YLFMSSHLVSPIVRNDTK------------------------------------------------------------------------------------------------------------------------------------------…
OUT.Vitis.O.25	--------------------------------------------------------------------------------------------------------------------------------------------------------------------------------------------------------------------------------------------------------------------------GFPEDKSQHEKLQILANHNSPLRSIDLKDVVFEEFVGHLTNEEQLQLLKYLPSEDTAKLPDSLKSMFDSPQFKELSFFQQLLGEGVFDISFPGVKAEDCKTLQRLALLNSEKSKWVEHYNLLKKCKNSTGVSV…
OUT.Prunus.O.26	MGKQGPCYHCGVTSTPLWRGPPDKPVLCACGSRWRTKGTLAYTPLHARAEPDDYEDHRVSRVKSISIKKEIKLVKRKQPDVMVGGVAADYAHGFRKVTDEDTSRSSSGSAVSSESCAQFGSADASDLTGPAQSMVWDSMVPSRKRTCIGRPKPSPVERLTKDLYTILHEQQSYFSGSSEEDLLFECETPMVSVEIGHGSVLMRHPSSITREEESEASSLSVDKQCHINEAYSHPATLHVHN-NKGVMTSTVTGKMNNLAGQGMQQEPLKRDKSQYDNFQILGNHNSPLCHVDLNDILFEEFTRQLTNEEQQQLLKHLPPVDVVKFPYSLKSMFDSPQFRESTSFQQLLAEGVFDISFLGAKTEDCKTLKRLVLSNSSKSKWVERYHLLKKCKTSPGKSV…
OUT.Quillaja.O1.27	MGKQGPCYHCGVTSTPLWRGPPEKPVLCACGSRWRTKGTLAYTPLHARAEPDDYEDQRVSRVKSISIKKEVKLLKRKQHDVVSGVFASDYNQGYRKVVDEDTSRSSSGSAISSESCAQFGIADASDLTGPAQSVVWEAMVPSKKRTCVSRSKPSPVEKLTKDLYTILHEQQSYLSGSSEEELLFESDTPMVSVEIGHGSILIRHPSSIARDEESEASSLLIEKNCPMSEAFSYTGE-GVHNDKKSVFTVQGVDKIRNPAGQGMQQEQIKRDKSQHEKVQILGNHNSPLRFVDLSDVLYEEFMRHLTNEEQQQLLKFLPLVDTVKLPDSLKSMFSSSHFKEFSYFQQLLAEGVLDISFLGPNPEDCKTLKRLALSNLSKSKWVEHHNLLKRCQDGTRRPV…
OUT.Quillaja.O2.28	MGKQGPCHHCGVTSTPLWRGPPEKPVLCACGSRWRTKGTLAYTPLHARAEPDDYEDQRVSRVKSISIKKEVKLLKRKQYDVISGGFTSDYNQGYHKVIDEDTSRSSSGSAISTESCAQFGSADASDLTGPAQSVVWDAMVPSKKRTCVSRSKPSSVEKLTRDLYTILHEQQSYISGSSQEELLFESDTPMVSVEIGHGSILIRHPNSIAREEESEASSLSVEKNCPLNEAYSYPGE-GVHNDKKSVLPIQGVEKIRNPVGLGMHQEQLKRDKSQHEKVQILGNHNSPLRFIDLSDVLYEEFTRHLTNEEQQQLLKFLPLVDTAKLPDSLKSLFSSSQFKELTYFQQLLAEGVLDISFLGPKPEDCKTLKRLALSNLSKSKWVEHYNLLKRCQDSTRRPV…
