# Supplementary material for: Legume genome structures and histories inferred from Cercis canadensis and Chamaecrista fasciculata genomes
Source: Plant J. 2026 Jun 10;126(5):e70981. doi: 10.1111/tpj.70981 (PMC13252982; doi:10.1111/tpj.70981)
Supplement: Supplementary file 8 — Data S8. Manuscript supplement; Compressed directory of aligned sequences from 36 gene families with members deriving from syntenic blocks from selected species. [file TPJ-126-0-s004.gz › S8_wgd_block_tree/40_wgd_aln_manual/Legume.fam3.01023]

PAP.Lotus.B.1	MASPPFHVEDQTDEDFFDKLVEEDMSPVK----SGSNDSDDVKAFALGIAD--AAFDHSGGGGSGVELKGEEEEDG-AVKLDGGNSQEGSFLVSSSESGCDSVMDRGDNAVGSEVGPDLSVGKSNGMHNSGIKVVDWAFNADSNGGTGFGSYSDFFTEFEDQSG---KGFHDSNKTEVKPGNEIANDSLASANYVQYQDGQGYDASTGNGISEQQDPNSSQYWESLYPGWKYDHNTGQWYQVDDPNATATTQGGSDASTGVGWTAAADAKAEVSYLQQTPQSVAGTLAETGTTESVSSWNQVSQGNGYPEHMVFDPQYPGWYYDTIAQEWRSLETYNSSIQSATQGLQGNASTSSFAHNGNNFYGEYGQAGNYEPQGISSQAANDSWGGSYGISHQQGL…
PAP.Medicago.B.2	MASPPFHVEDQDDEDFFDKLVEDDVGNVN----DEANDSDDVKAFSLSIGGDDAAFENSSGGGSGGE--GKERKEEGDVKLDGGNVQEGS------SSGCDGMMDRSDHGMESRNSSGSSADKSNRRSSLDVKEKDWAFNVDSNGGAGSESYSDFFSEFGDQNGGYAQTYNRDSNTEVKLGNEIPSDGMASVDYVQYQEGQSYDASARN-STSGEDVNSSQYWESLYPGWKYDYNTGQWYQVDEHNATAATQGSSEVNTA-----------EVSYMQQTAQSVAGTLAESAATETVPSWNQVSQGNGYPEHMIFDPQYPGWYYDTIAQEWRSLETYHSSIQYAVQGHGGHASSGTFSHNDNSLYRDYGQVGYYESQGVGSQAANNNWSGSYGINHQQDL…
PAP.Phaseolus.phavu_Chr03.3	MASPP--LEDQTDEDFFDKLVEDDNEPVNSSHGDEGDHSDDVKAFALGIND--------DAGECRNERKQEEGDEGGGQ-LDGGNAQEGGFLASSGSFGGDSAMDHGDHGTGLESASVSDVSKSNGINNSEVKEVGWSFNVDTKGDVGFGSYSDFFGELVEESG----KACNDFNNEVKPGNEIQNDGLSLGNYKPCQEGQGYDTSSQVNNTNGQDLTGSQYWEDLYPGWKYDQNTGQWYMVDGHNA---NQGSSMANTAADWTTASGAISEVSYMQQTAQSVVGTLAGTNTAESVSCWNQASQGNGYPEHMVFDPQYPGWYYDMIAQEWRSLETYHSFIQSAGHGQEGHASTEKKLPNDVSLYREYGQDDNYGSLSSGIQTPDDNWSGSYGINHLQGL…
PAP.Aeschynomene.B.4	MASPPSHMEDQTDEDFFDKLVEEEDDDVKRIVDDQGNDSDDANAFEMGIGDTDAAFGNSGVGNGGIRLRNEGNSKKLDKDVVGGNYHKGDSVSSMS---DRTMVDRGNCGAGSRVERDSSAGKSNVMSNLEVKEVGWAFNAESNGGIGFGSYSDFFSELGDTSGEFPGKVYGGSTCEVKHDSGIQNYGLNSVNYDQYQEGQVYDASVVDNSTNEQDLSSSQYWENLYPGWRYDHNTGQWYQVEDYNA----------DSSAGWIAASDAKAEVSYMQQTAQSAAGTLVETGATESVSSWNQVSQGNGYPEHMIFDPQYPGWYYDMIAQEWRSLETYNSSIHSVAQGHEEHASAGSVSHNDNILYTNYGQAGSYGSQDAGSHAVDGSWGGSYGTTHQHGS…
PAP.Aeschynomene.A.5	MASPPFHMEDQTDEDFFDKLVEEDDDDVKPVVHDQGNDSDDAKAFELGIGDSDAAFENSVVGHSGIEPKSEENSGKLGEGLVGGNDQDGGFVVSSS---DSGVVDPGNHGVGSEVAVDSSEGKISRIGSLEVKEVGWAFHADSNGVAGFGSYSDFFTELGDQSGDFPGKAYGGSTGQVKPESGIQSDGLSSVNYTQNQEVQGYDASVVDNSTNEQDLSSSQYWENLYPGWSYDHNTGQWYQVEDYNASAATQVSADADTAAGWTAASDAKAEVSYMQQTAQSAAGTLAETGATESVSSWNQVSQGNGYPEHMVFDPQYPGWYYDTIAQEWRSLETYNSSIQSAAQGLEGHASTDSFSHNDNSLYTDYGQAGSYGSQDVSSQAVNGSWGGSYGTTHQQGS…
PAP.Lotus.A.6	MASPPFVMEDQSDEDFFDKLVEDDMEPVKASRPVEGNDSDDAKAFGLGISDADAAFESLDTGESGVELQGELEPVKSDVALVDGHGQEGNSLLASSSVASESKKDPGNDG--SELVSAPAVSESDKSSSSEVKEVGWSFYADSNGGIGLGSYSDFFSELGDQSTDFPGNASDNLNREVNRGNEGQSDGFTSVKHLQDQKVPSYDTSFK-QHTNGQDLTG-QNWDDLYPGWKYDHATGQWYQIDGNNATGTAQQCSEAIPAVDSAVSSDGKTEISYMQQTAQSVPGTLAETGTAESVSTWSQVSQGNGYPEHMVFDPQYPGWYYDTIAQEWRSLETYSSSVQPSVHGLEGHVSTSTFSPNDSSLYSGHNHANNFGSQGTSSQAADGSWSGLQGVNHQQGI…
PAP.Lotus.A.7	MASPPFVMEDQSDEDFFDKLVEDDMEPVKASRPVEGNDSDDAKAFGLGISDADAAFESLDTGESGVELQGELEPVKSDVALVDGHGQEGNSLLASSSVASESKKDPGNDG--SELVSAPAVSESDKSSSSEVKEVGWSFYADSNGGIGLGSYSDFFSELGDQSTDFPGNASDNLNREVNRGNEGQSDGFTSVKHLQDQKVPSYDTSFK-QHTNGQDLTG-QNWDDLYPGWKYDHATGQWYQIDGNNATGTAQQCSEAIPAVDSAVSSDGKTEISYMQQTAQSVPGTLAETGTAESVSTWSQVSQGNGYPEHMVFDPQYPGWYYDTIAQEWRSLETYSSSVQPSVHGLEGHVSTSTFSPNDSSLYSGHNHANNFGSQGTSSQAADGSWSGLQGVNHQQGI…
PAP.Medicago.A.8	MASPPFQMEDQTDEDFFDKLVEDDDGPVIKSGNDEGNDSDDANAFALSISDVDAAFDNSVVGESGVEVKEELGVVKSDVGLDGGGDDEGNLLMGSSSVECDSKTELEEIGIGSEFTAVAPVGKSNEVALSGIKEKDWCFSADANGVGGFGSYSDFFSELGDQSSDFPVISHDNLNSQVSPVIEAHNVVLSSVDYSQYQGVQGYDTSFDNHHNNGQDLSSSQNWEDLYPGWKYDHITGQWYQIEDYNATTTSQQTSEANTAVDWAAASDGKTEISYLQQAAQSVAGTLAETGTTESVSSWNQVSQGNGYLEHMVFDPQYPDWYYDTIAQEWRSLATYNSSVQSSVHGLQGHTSTSTSSFNDNSLYSEYSQAGNHGSQGVGSQAVNGSWSGSHGVNHQQGF…
PAP.Phaseolus.phavu_Chr02.9	MASPPFHLEDQTDEDFFDKLVEDDMEPVNSGHDEGGDDSDEANAFALGISDVDAVSENSYVGESGVEVKGELGTAESDVRL----EQEGNSVPSSTSVGFDSNVDPSHDGVRSEDTSASAVGTSDKVGSSGVKEVGWSFHADLNGGDGFGSYSDFFSELGDQSGNFQGNVYDNLSSQAKPGNEVQNVGLSSGNYVQYQEGEGYESLESHTHTNGQDLSSSQYCEDLYPGWKYDHNSGQWYQIDGYSATATTQQSSEANTAADWTAASAGKTEISYMQQTAQSIGGTLAETGRTENVSSWSQVSQGNGYPEHMVFDPQYPGWYYDTIAQEWRSLETYNSTVQPSGLGQEGHASTSTFLPNDNSLYGEYGQADKYVPQSFDSQAVDGSWSGSYATNHKQGF…
CAE.Chamaecrista.chafa_Chr1.10	MASPPFHMEDQTDEDFFDKLVEDEVGPVK-SGDNDGNLSDDAKLFAMGIGDVDAAFGNSDGDESGFEVKGEKGSAIVDASLAGANAEEKNLLGSSSSVGCDSNVDNNNNGMGSQLTSASNVNKSNG--SSEIKEVGWSFYADSNGGNAMGLYSDIFNEL-EGDKDFVGQADESSNNEVKHGFEVQSEGLTAANYAQYQDDQGSNAFVEA-SANGYDQSSTQCWEDLYPGWKYDYNTGQWYQIDGSNSTIANQGSIEASST-------GSTAEVSYLQQTAPSIAGTLAETGKTESVSSWGPVSQGNGYPEHMVFDPQYPDWYYDTIAQEWRMLETYNSSI----HGHEGHSTANTFSHNDSGSYREHGQAGNYKSQGVGSQALDGSWGGSYDIHHQQGL…
CAE.Chamaecrista.chafa_Chr1.11	MASPPFHVEDQTDEDFFDKLVEDEVGPVE-SGDNDGNLSDEAKVYAMGIGDVDAAFGNSDGGESGFEVKGEKGSAIVDASLAGAPAEEKNSLGSSSLVGCDSNVDNSNNGMGSHFTSASNVNKSNG--SSEIKEVGWSFHADSNGSNAMGLDSDIFNEL-EGDKDFVGQADESSNNEVKHGFEVQSEGITAANYAQYQDDQGSNSFVES-NANGYDQNSTQYWEDLYPGWKYDYNTGQWYQIDGSNATTANQGSIEASSAGDWTAASQSTAEVSYFQQTAPSIAGTLAETGTTESVSSWGPVSQGNRYPEHMVFDPQYPDWYYDTIAQEWRMLETYNSSI----HGHEGHSTANTFSHNDSGSYREHGQAGNYESQGVGSQALDGSWGGSYDIHHQQGL…
CAE.Acacia.A.12	MASPPFHVEDQTDEDFFDKLVEDEVEPDK-SGQDDGYVSDDAKVFAMSISDADVGLENSDAKESGLGVKDEHGSVKLDEGLVGAHAEEKNSSESSSSLSCDSRISPSNGGMESQCTSASNVNNNDGIISSEVKEVGWSFYADSNGGNVFGLESDFFNELGDKSGDFPGKADKNLNTEVKHGFEVQSDGLTSFNHTPYQDNQGYDASM-EQNVNGHDQSSSQSWEDLYPGWKYDYNTGQWYQVDDYNATSTNQGSLEANSAVNWTAASNGTAEVSYMQQTAQSVAGTLAESGSTENVSSWGQVSQGTGYPEHMVFDPQYPGWYYDTIAQEWRLLETYNSSLLSTSYGPEGHSAA----SNNNSFYGELHQAGVYQSQAVGSQAIGGSWGGSYGINGQQGL…
CAE.Senna.sento_Chr06.13	--------------------------------------------------------------------------------------------VSSTSVGCDNTMDPSNDGMGSEFTSVSAASKSNEITNSGVKVVGWSFNADSKGGIGFGSYSDFFNELGDQSGDFPEKTNDNLISEVNSGEEVQNAGLNSVNYGQYQDAQGYASLE--TSTSGQDLNSSQYWENLYPGWKFDPNSGQWYQIDGYNATAATQGSSEANFGVDWTAASDGKTEVSYMQQTAQSVAGTTAETGTTESVSSWNQVSQGNGYPEHMVFDPQYPGWYYDTIAQEWRSLETYTSSVQSSIQGLEGNVANSTFSQNDSCFYNEYGQANNYGSQAVSSQAIDGNWNGSY-NNHQQGL…
CAE.Senna.sento_Chr11.14	MASPPFHVEDQTDEDFFDKLVGDDVEPVK-SSHDEGNDSDDAKAFALGTNDLDASFENSDGGESGNE----------DTSLVGAREEEGNSLVSSTSVGFDSTMDPSNNGMGSELTSASGASKGNEITNLGVKEVGWSFYADSKGDNGFGSYSDFFNELGDQSGGFPEKTFENLISEVNSGNEVQNAGLNSVNYGQYQDGQGYASSE--TSTSGQDLTSGQYWENLYPGWKFDHNTGQWYQIDGYDATAAAQGNSEDNSVVDWTAASDGNTEVSYMQQTAQSVTGTLAETGTTESVSSWNQVSQGNGYPEHMVFDPQYPGWYYDTIAQEWRSLETYTSSTQSSNQGLEGNAANSTFSQNDSSFYNEYGQANNYGSQAVTSQAVDGSWNGSY-SNHQRGL…
CAE.Acacia.B.15	MASPPFEVEDHANVDFFEKLIEDDMEPNN-SGQDEENDSDDDKAFALGISDVDASIEKPDGGESVNEVKGENCNAQLDTELVGDHEEDENSVFSMS-ARNDCGMETTDDVKGSESTPASAGSKSDEITSSGVKKVGWSFYADSKGGTGFGSYSDFFNELDDQSRDFPGETCNDLINEVNSHHENQNASTNSNNYGRYQDSQGYASLE--TNTSEHDPSSCQYWENLYPGWKFDTNTGQWYQIDGYNATTATQGNCEANSIVDWTTASN----------------GTLAETGTTESVSSWSQVSQGNGYPEHMVFDPQYPGWYYDMIAQEWRTLESYISSI----QGREGIAGTGTFSNSGNSFCNEYGQASNYGSRDVSNQALDGSWNSTYGSNHQQGF…
CER.Bauhinia.A.16	MASPPFQVED-TDEYFFDKLVEDNVEPVK-SGDDEGNDSDDAKAFALGISDADAAFENSDGGESGIEVKEGMGSEKFHAGLVGPHAEEGNSLVSSS-VGCDNSKDPGNGGMGSEFTSASSAGNSNGIINSEVKEVGWSFYADSNGGVGFGSYSDFFNELGNQSGDFPGKAGDDFNREVKSNTKIQGDSVASVNYVQYVEDQNYDSSLEK-STNEQDLSSTQYWES--QGWRYDPNTGQWYLIDGYNGTAAIQESSEANSTVDWNAASDGKCKFSYMQQSTQSVAGTLAETGTTESVSNWSQVAQGNGYPEHMYFDPQYPEWYYDKIALEWRLLSTYNSSNQSSVPGLEGYASTNTFSHADASFHRDYAQAGSYDSQGVGGQATESSWDGSYGSSQQQGL…
CER.Phanera.A.17	MASPPFQVED-TDEDFFDKLVEDDVEPLK-SGHDEGNDSDDAKAFALGISDADAAFKNSDGGESGMEVKGEMGSEKFDASLVGPHADEGNSLVSSS-VGCNCAMDPRNGGMGSEFPSASTVSNSDGIISSEVKEVGWSFYADSNGGVGFGSYSDFFNELGDQSGDFPGKEGDNFNKEVKSDNEVQGDSIASVNYVQYVEGQNYDVSLD-KSTNQQDLSSTQYWES--QGWRYDHNTGQWYQIDGYNGTAAIQETSDANATVDWNAASDGKAEVSYMQQAAQSVAGTLPEAGTTESVSNWSQVAHGNGYPEHMYFDPQYPEWYYDKIALEWRLLSTYNSSNHSAVQGLEGYVSNNTFSHNDDSFHRDYAQAGGYGSQGVGGQVVESSWDGSYGSSHKQGL…
CER.Cercis.cerca_Chr6.18	MASPPFQVED-TDEDFFDKLVEDDVEPVK-SGHDEGNDSDDAKAFALGISDVDAAFENSDCAESGVEVKGEMGSQKFDASLVGPRAEEGNSLVSSS-VGCDNTMDPGNDGMGSEFTSASTVSNSNGIISSEVKEVGWSFYADSNGGVGFGSYSDFFNELGDQSGDFPGKAGDNSNREVKPGNEVQGDSAASVNYAQYLEGQNYDASLEK-STNEQDLSSTQYWES--QGWRYDLNTGQWYQIDAYNGTAAIQESSEANATVDWNAASDGKAEVSYMQQTAQSVAGTLAETGRTESVSNWSQVAQGNGYPEHMYFDPQYPEWYYDKIAQEWRLLATYNSSNQSTAQGLEGYASTNTFSHIDDSFHRDYAQAGSYGSQGVGGQAVESSWDGSYGSSHQQGL…
CER.Bauhinia.B.19	MASPPFQLED-TDEDFFDKLVEDDVEPVK-SNHNEGNDSDDARAFALGITDVDAAFEDSLGGESGIEVKGEMGSEKFDSSLIGSHAEEGNSMMSSS-VGCESTMDPGNDGMGTESRSASTVTNSNGIISSEVKEVGWSFYADSNGGVGFGSYSDFFSELGDQSGDFPGKAGDNFNREVNPGNEVQGDSVASFNHAQYLEGEHYDASLEN-STNEQDLNSIQYWES--QGWRYDSNTGQWYQIDGYNGTAANQESSEANATVDWNAVSDGQAEVSYMQQTSQSVAGTLAETGTTEIVSNWGQVAQGDGYPEHMYFDPQYPEWYFDKISQEWRLLATYNSSSQSIAQGLEGYASTSAFSHNDDSFHRDYAQAGSYGSQDVGGQAVEGTWN-----------…
CER.Phanera.B.20	MASPPFQVED-TDEDFFDKLVEDDVEPVK-SGHNEENDSDDAKAFELGITDVDAAFENLVGGESGIGVKEEMGCEKFDASLVGPHAEEGNSMVVSSSVRCDNTMDPRNDGMGSESLSASTVTNSNEIISSAVKEVDWSFYADSNGGVGFGSYSDFFNELEDQSGDLPGKAGDNFNGEVKPGNEVQGDSVASFNHGQYLEG-NYNSSLEK-STNEQDLSSIQYWES--QGWRYDSNTGQWYQIDGYNATATNQENSEANASVDWHAPSYGKAGVSYMQQASQSVAGTLAETGTTERVSDWSQVAQGNGYPEHMYFDPQYPEWYFDKIAQEWRLLSTYNSSNQSISPGLEGYASSSAFSHNDDSFHRDYAQAGSYGSQGVGGQAVEGSGDGLYGSSFQQGL…
DET.Sindora.A.21	---------------------------------------------------------------------------------------------------------------------------------------------------------------------------------------------------------------------------------MYPGWKYDPSTGQWYQIADYNATASNQGTYDANAAVDWIATSDGKTEVSYLQQTAQSVARTSAETGTTESVSSWSNVSQGNGYPEHMVFDPQYPDWYYDTIAQEWRLLETYHSSVQSTGLGHEQNSSVGNFSHD-----NSYYEDSKYGSQGVGSQSVDRSWDTSYSSNNQHAL…
DET.Sindora.B.22	MASPPFHVEDQTDEDFFDKLVEDDAAVIK-SGHDEAIDSDDAKAFSLGISDVDPAIENSNAGESEIEVKGEKGNAKLDMGLVGAHAEEGNSLVSSSSVGCDSGMDISKDGMGSEFISASTASNCTGITSSGVKEVGWAFNANSNGGVGFGSYSDFFSEFGDQSGDFPGNASDNLNRAVKTGNKVESDGVMSVNYMQHHGDHNYDASLEE-RTNGQDLNSNQYWENLYPGWKYDPCSGQWYQIDGHNATASNDGISEANSAADWTGASDQKADASYMQQTAQSVVGTLAETGTTESVSSWGHVPQGNGYPEHMIFYPQYTGWYYDTIAQEWRLLETYDSSIQSTGRGLEGYSHASTFSHSSDSFYKDYGQSDNYEPQAVGSQNVDSIWNSSYGTNHRQGP…
OUT.Quillaja.O1.23	MASPPFHVEDQTDEDFFDKLVEDDEEPIK-PGRDKGNDSDDAKAFALSVGDGDAAFENLDGVKTGFESKGEKGLVDFDPGSMGAHAEEINSLVSTSSVGCDSVMAPTDDGIVSEFASDSTVSKGNGVNSSGVKEVGWSFHADQNGGHGFGSYSDFFSELGDDSGGFPGKMSDNLSSQVKSSNEVKSDGLNSVNYVQYEHGQGYDASS-EQSTNEQDLNSSQYWENLYPGWKYDSNTGQWYQVDGYNSPATAQGSLDSNEVNSWPANSDIKAEVSYMQQTAHSVVGTVTETGTTESVSNWNQLSQENGYPEHMVFDPQYPGWYYDTIAQEWRLLETYSPSIQSTVQGHEGYVSTGTFTQNDNRFYG-------------GSRGLDGSWDVSYGNNHQQGF…
OUT.Quillaja.O2.24	MASPPFHVEDQTDEDFFDKLVEDDVELIK-SGRDEGNHTDDAKAFALSIGDSDAAFENMDFGKSGIETEEEKGRVDFDRGATSAQAEEGNSLVSSSSGGCDSMIESTDDGIGTEFTSDSTVSKSNRFNSAGVKEVGWSFHADQNGGHGFGSYSDFFNELGDDSGVFPGKVSDNLRSEVKSSNEVKSDGLNSVKYVQYQQGQGYDASL-EQSTNEQDLDSSQYWENLYPGWKYDSNTGQWYQVDDYNATAAAQGSFDSNAANSWSAASDGK-EVSFMQQAFQNNVGTVTETGISGSVSDWNQVSQGTGYPEHMVFDPQYPGWYYDTIAQEWRLLETFNSSIQSMVQGHEGHVSTGTFTQNVNSFYD-------------GSQGLDSSRGGSYGNNQQQGL…
OUT.Prunus.O.25	--ATSFELEDQTDEDFFDRLVNDDIDFTGNVSSVQNSEPDEVKAFSLSISEAGSGVDISGNGGFGV--NDELGHEDRVVNDIADNGNEARALEDKADDRNEASALDDKAGNGNEAKALEHKGKEGAVAETGVKVVQWSFNSDLKPSAG---NSDFFSEFGDYSEPFLGNTEKSAESMVTNG-VLENSVALASSYGQNQEGQPCGAIE-EQNLDGEDLNGSQNWENLYPGWRFDPNTGQWYQLEGYDVSANTNTDINANTQESFNVNSDQKEDAYYFQQPAQSVSQSVAQGSEISTGSNWNEHSCGNDYPAHMVFDPQYPGWYYDTIAQAWKQLESSASASDQS-TSVENQQYHNTN-------------VENHGSQSLLNEQNVANWGGSVSTYDQQSA…
OUT.Vitis.O.26	--APPLQVEDQTDEDFFNQLVDDEIDSTRSGGIVEGDDADEAKVFRPSISEVGTAGVSAGNVESGVNV--EQGNGDGAVSTLSDTGED-ALVTSSKFVTPGTVIESGDEAVGEESLPSTSIGENSGSSGRGVKVVQWSFNSDSHLQGGIMSYSDFFNELGDRTRPFDNAVNQESGAEFNNMSSVSGNPVSSLNSTQHQESQNYGVAR-EQAVDGQDLNSSQHWEELYPGWRYDPRTGEWHQLEGYDANASMNAQIAGD-----GIVSNQRSDAHYFQQTTQSIMGSVAEECTGGSVPNWNQISQGNEYPAHMVFDPQYPGWYYDTIALEWRLLESYNPSVNHSMTVNNQQNQTGSVLSGTNKSHTIHEQVENYGLKGLSGQSQVADWDGSASDYCQQQK…
OUT.Vitis.O.27	---------------------------------------------------------------------------------------------------------------------------------------------------------------------------------------------------------------------------------------------------------------------------------------------------------------------------------------------------------------------------------------------------------------…
OUT.Prunus.O.28	MASPPFQVEDQTDEDFFDKLVEDDLGPAESGKCNEGNDSDDAKAFTLSSGDSVAAVSEDSGANAKAKDDENKAFANLTID---------EVIESKNSVIDDGVLQSNNDGAGSHLTSDSRMSKSNDSGASGVKEIGWSFHADENGIHGFGSYSDFFNELGDSSGDFPPKVDGNLSTESKTAEDYTAQGLHSVNNEQYQEGQAYGATVEE-SRNEQDLNSTEYWESLYPGWKYDPNMGQWYQVDSFDVPANAEGSFGTDSASDWATVSDNKTEVSYLQQTAHSVAGTVTETSTTGSLSNWDQVSQGTGYPAHMVFNPEYPGWYYDTIAQEWRSLEGYNSSLQPTA-----------PAQNDTSLYGEYRQDSNYGSLGVGSQGQDSSWAGSYSNYNQQGS…
OUT.Arabidopsis.O.29	MASADFLLDDQTDEDFFDKLVDDSYTPTASSKFDDGSDSDDAKAFALSVVDDVL-----GDGDVAL-NEAGLGNDVANEGTSGSVGKEPSSSIAPEAVQFNSDANRDVDVVRSEVDDMALTGKESNIGSPGVKEVDWSFYADVNDGGGFGSYSDFFTELDATA----GNVQGQAEVAVATGNLVANDTITSVGLDNSAGFEQHQGQVQHDSGSGQYVDNSQSWENLYPGWKYDASTGQWYQVDGQDATVNSQESY-INSTGNWESVAADNSDVAYLKQSTTS-----AMAGTAESVSTWNQVSQVGGYPEHMVFDAQYPGWYYDTIAQEWRSLDSYNQASQTTDQQVQGHARTTTYHNNQSSVYDVNNKNQTFKAQDFAIQGQHGSWDESYYANNQQAG…
OUT.Arabidopsis.O.30	MASSQFLLEDQTDEDFFDKLVDDAYSPVTELKFDDESDSDDIRAFSLSIGKDPL------GGGDGTLNEAILGNDVANEGASGSVGEDEPSSIAPEAVQFPHARELRDDEMRSEVADMPLTAKECTIGIPGVKELDWSFDADVNDGRGFGSYSDFFTELDATAG----NLQGKADVAVATGNLVANDTNTSVGFEQHQ-GQLHHDSA-----SGQYVDNSQSWENLYPGWKYDASTGQWFQVDGHDASMNSQESYENS-TSNWENVAANNSDVAYQRQSTAS-----AVAGTVENVSTWNQVSQVSGYPEHMVFDSQYPGWYYDTIAQEWRSLDSYNQAFQTTDQQVQGNSFTAVDHSRESNVHDVYDKNQILRTQKFDIQSQHGSWDQSYYDKNQQAT…
