# Supplementary material for: Legume genome structures and histories inferred from Cercis canadensis and Chamaecrista fasciculata genomes
Source: Plant J. 2026 Jun 10;126(5):e70981. doi: 10.1111/tpj.70981 (PMC13252982; doi:10.1111/tpj.70981)
Supplement: Supplementary file 8 — Data S8. Manuscript supplement; Compressed directory of aligned sequences from 36 gene families with members deriving from syntenic blocks from selected species. [file TPJ-126-0-s004.gz › S8_wgd_block_tree/40_wgd_aln_manual/Legume.fam3.01217]

PAP.Medicago.B.1	------GTGIATEESPAETAILQLKQAIWQQYQHVLDKTTPHVLPRWIGFSVVAFIYILRVYLLEGFYIVTYGLGIYILLLIGFLSPQVDPAIADAADGPTLPIRASDEFRPFVRRLPEFKFWYSITVAFCIAIVMTFSSAFDIPVFWPILLFYWVVLFSLTMRRQISHMIKYRYVPFNFGKQHYQRKRASEESTSLPV-
PAP.Phaseolus.phavu_Chr03.2	--------------GSIRAAISRWELAVWRQYQHVLDKWTPLVGRRWVGLLVVALMYALRVYLVEGFYLVSYGLGIYILLLIGFLSPQVDPEILD-GEGPTLPSSVNDEFRPFVRRLPEFKFWYSITKAFCVAFVMTFFSAFDVPVFWPILLFYWVVLFTLTMRRQISHMIKYKYLPFSSGKQRYDGKRASPESTSLS--
PAP.Lotus.B.3	-------------EVSPETAISRWKLGLSQQYQHMLDKTTPHVLRRWVGCLVVASIYVLRVYLVEGFYIVSYALGIYILLLIGFLSPQVDPEVYD--DGPTLPTSGSDEFRPFVRRIPEFKFWYSITKAFCIAFVMTFFSAFDVPVFWPILLFYWVVLFTLTMRRQISHMIKYKYVPFSFGKQRYTGKRASAESKSLPED
PAP.Medicago.A.4	----------NTEDTSPAAAITRWKFEASRRYQHILDKSTPHVSQRWLGCLVVALVYVLRVYIVQGFYVVSYGLGIYILLLIGFLSPQVDPEILDADNGPSLPTSGSDEFRPFVRRLPEFKFWYSITKAFCIAFVMTFFSAFDVPVFWPILLFYWVVLFTLTMRRQIAHMIKYKYVPFSFGKQRYDRKRASAESTSLSD-
PAP.Phaseolus.phavu_Chr02.5	-----------ADDHSPEAAISRWKFAVSRQYQHMLDKTTPHVFRRWIGCLVVAAVYVLRVYLVQGFYIVSYALGIYILLLIGFLSPQVDPEIHD---GPTLPTRGSDEFRPFVRRLPEFKFWYSITKAFCIAFVMTFFSAFDVPVFWPILLFYWVVLFTLTMRRQISHMIKYKYVPFSFGKQRYG-KRTPAESTSPTV-
PAP.Aeschynomene.A.6	MDVGASGAGATAEDVSPVAAISRWKFAVSQQYQHLLDKATPHVLRRWIGCLLVAAIYVLRVYLVQGFYIVSYGLGIYMLLLIGFLSPQVDPQILELSDGPSLPTRGSDEFRPFVRRLPEFKFWYSITKAFCIAFVMTFFSVFDVPVFWPILLFYWVVLFTLTMRRQISHMIKYRYVPFSFGKQRYNGKKSSEESASLL--
PAP.Aeschynomene.B.7	MDMGVSGAAPAAEDMSPGAAISRWKFTASQQYQHLLDKTTPHVLRRWIGSLLVALIYVLRVYFVEGFYIVSYGLGIYILLLIGFLSPQVDPEIQELSDGPSLPTRGSDEFRPFVRRLPEFKFWYSITKAFCIAFVMTFFSAFDVPVFWPILLFYWVVLFTLTMRRQISHMIKYRYVPFSFGKQRYNGKKASAESTSLSAD
CAE.Senna.sento_Chr06.8	MDAGAAGAGVSLDNPSQAPALSRWKFIVSQQFQHLLDKTTPHVLYRWIACLLLVFIYVVRIYFVQGFYIVSYGLGIYILLLIGFLSPQVDPEVQELSHGPTLPTRGSDEFRPFVRRLPEFKFWYSITKAFCIAFVMTFFSAFDVPVFWPILLFYWVFLFSLTMRTQISRMIKYRYVPFTFGKQLEQLEDVVLEEDS----
CAE.Senna.sento_Chr11.9	MDAGAAGAGVSADDLSSTALVSRWKFAVSQQYQHLLDKTTPHVLQRWIACVVVAFIYIIRVYYVQGFYIVSYGLGIYILLLIGFLSPQVDPEIQELSDGPSLPTRGSDEFRPFVRRLPEFKFWYSIMKAFCIAFVMTFFSMFDVPVFWPILLFYWIVLFSLTMRRQISHMIKYKYVPFTFGKQLEQSEDVMPKEDCL---
CAE.Chamaecrista.chafa_Chr1.10	MDAGAAGAAAAADDLSSTAAISRWKFAVSRQYQHLLDKTTPHVLQRWIACLVVAFIYIIRVYFVQGFYIVSYGLGIYILLLIGFLSPQVDPEIQELSDGPSLPTRGSDEFRPFVRRLPEFKFWYSITKAFCIAFVMTFFSAFDVPVFWPILLFYWVVLFSLTMRRQISHMIKYKYVPFTFGKQRYDGKKASAETTTLPRD
CAE.Acacia.B.11	MDAGAAGAGTAVDDLPMTAAISRWKFAVSRQYQHLLDKATPHVLHRWIACLVVVFIYVVRVYFVQGFYIVSYGLGIYILLLIGFLSPQIDPEIQEISDGPSLPTRGSDEFRPFVRRLPEFKFWYSITKAFCIAFVMTFFNVFDVPVFWPILLFYWVVLFSVTMRRQISHMIKYRYVPFTFGKQRYDGKRTTEESSSLP--
CAE.Chamaecrista.chafa_Chr6.12	MDAGATGAGVFVDNPSQVATVSRWKFAVTRQFQILLDKTTPHVLYRWLACLVVVFIYVLRVYFVQGFYIVSYGLGIYILLLIGFLSPQVDPEIQELTDGPTLPTRGSDEFRPFVRRLPEFKFWYSIIKAFCIGFTMTFFSVFDVPVFWPILLFYWFVLFSLTMRRQISHMMKYKYVPFTFGKQHYGKRESS-ESASL---
DET.Sindora.A.13	MDTGPAGASVAADGLSPTSAISRWRFVVSRKYQHLLDKTTPYVLYRWIACLAVAFIYLIRVYFVQGFYIVSYGLGIYILLLIGFLSPQVDPEIQEFSDGPTLPTRGSDEFRPFVRRLPEFKFWYSITKAFCIAFVMTFFSAFDVPVFWPILLFYWVVLFTLTMRRQISHMIKYKYVPFSFGKQRYDGKKASADSTNLP--
DET.Sindora.B.14	MDTGPAGASVAADGLSPTTAISRWRFVVSRKYQHLLDKTTPYVLYRWIACLAVAFIYLIRVYFVQGFYIVSYGLGIYILLLIGFLSPQVDPEIQEFSDGPTLPTRGSDEFRPFVRRLPEFKFWYSITKAFCIAFVMTFFSAFDVPVFWPILLFYWVVLFTLTMRRQISHMIKYKYVPFSFGKQRYDGKKASADSTNLP--
CER.Bauhinia.B.15	MDTGAAGAGLAAGDLSPTTIISRWRFAVSQQYQHLLDKTTPHVLYRWIACLFVAFVYFIRVYFVQGFYIVSYGLGIYILLLIGFLSPQVDPQIQEISDGPTLPTRGSDEFRPFVRRLPEFKFWYSITKAFCIAFVMTFFSAFDVPVFWPILLFYWVVLFSLTMRRQIAHMVKYRYVPFTFGKQRYDGKKSSPESESVLKD
CER.Phanera.B.16	MNTGAAGAGLSADDLSPTTAISRWRFAVTQQYQHLLDKTTPHVLYRWIACLFVAFVYFIRVYFVQGFYIVSYGLGIYILLLIGFLSPQVDPEIQEISDGPTLPTRGSDEFRPFVRRLPEFKFWYSITKALCIAFVMTFFSAFDVPVFWPVLLFYWVVLFTLTMRRQISHMIKYRYVPFTLGKQRYVGKKSSSESESLITD
CER.Cercis.cerca_Chr6.17	MDTGAAGAGLAADDLSPTAAISRWRFAVSQQYQHLLDKTTPHVLYRWIACLFVAFVYVIRVYFVQGFYIVSYGLGIYILLLIGFLSPQVDPEIHEISDGPTLPTRGSDEFRPFVRRLPEFKFWYSITKAFCIAFVMTFFSAFDVPVFWPILLFYWVVLFTLTMRRQISHMIKYRYVPFTFGKQRYNGKKASTESESLLKD
CER.Phanera.A.18	METGAAGAGLAANDLSPTAAISRWRFAISQQYQHFLDKTTPHVLYRWVACIFVAFVYVIRVYFVQGFYIVSYGLGIYILLLIGFLSPQVDPEIHEISDGPTLPTRGSDEFRPFVRRLPEFKFWYSITKAFCIAFVMTFFSAFDVPVFWPILLFYWVVLFILTMRRQIAHMVKYRYLPFTFGKQRYNGKKASTESESLLKD
CER.Bauhinia.A.19	MDTGAAGTGLAADDLYPAAAISRWRFAVSQQYQHLLDKTTPHVLYRWIACLFFAFVYVIRVYFVQGFYVVSYGLGIYILLLIGFLSPQVDPEIQEISDGPTLPTRGSDEFRPFVRRLPEFKFWYSITKAFCIAFVMTFFSAFDVPVFWPVLLFYWVVLFILTMRRQIAHMIKYRYVPFSFGKQRYDGKKASIESENPLK-
OUT.Quillaja.O1.20	MDAGTAGVGLSADDLSPSSAISTWGYSVSRRYQHLLDKSTPHILYRWIACFAVAFIYVLRVYFVQGFYVVSYGLGIYILLLIGFLSPQVDPEIQELSDGPSLPTRGSDEFRPFVRRLPEFKFWYAITKAFCIAFVMTFFSAFDVPVFWPILLFYWVVLFTLTMRKQISHMIKYKYVPFSFGKQRYDGKKASTESKSLLG-
OUT.Quillaja.O2.21	MDAGTADVGLSVDDNSPTSAISRWGYSVSQRYQQLLDKTTQHILYRWIACFAVASIYVLRVYFVQGFYVVSYGLGIYILLLIGFLSPQVDPEIQELSEGPSLPTRETDEFRPFVRRLPEFKFWYSIMKAFCIAFVMTFFSAFDVPVFWPILLFYWVVLFTLTMRKQISHMIKYKYVPFSFGKQRYDGKKASTESKSLLG-
OUT.Prunus.O.22	MDAGAAGVGLAADDGSPFAAVSDWSYGISRRYQHVLDRTTPHVLYRWLACLGVALVYVIRVYLVQGFYVVSYGLGIYILLLIGFLSPQVDPEIHDASDGPSLPTRGSDEFRPFVRRLPEFKFWYSIAKAFCIAFVMTFFSAFDVPVFWPILLFYWVVLFVLTMRRQIVHMIKYKYVPFSFGKQRYDGRKASSSSTE----
OUT.Arabidopsis.O.23	----ATDDNLQSSDSSPADAVNRLIHAFSQRQQHLLDKTVPHVLYRWIACLCVVLIYIVRVYFVEGFYIITYAIGIYLLLIIAFLSPQEDPEASL-TSGGSLPTRRSDEYRPFVRRLPEFKFWLSIIRAFIIGFMMTFFEVFDVPVFWPILLFYWVMLFFLTMRKQIQHMIKYRYVPFSFGKKQYGKKPAPTESS-----
OUT.Vitis.O.24	METAAAG-GVGVEDSSPVTSVSRWTHDISRKYQHLLDKSTPHILNRWIGFFAIAFIYIVRVYFVQGFYIVSYGLGIYILLLIGFLSPQVDPEIQELVDGPTLPTRGSDEFRPFVRRLPEFKFWYSITKAFCIAFVMTFFSVFDVPVFWPILLFYWMVLFTLTMRRQIMHMIKYKYVPFSFGKQRYGGKRTSTEDMSLPHD
