# Supplementary material for: Legume genome structures and histories inferred from Cercis canadensis and Chamaecrista fasciculata genomes
Source: Plant J. 2026 Jun 10;126(5):e70981. doi: 10.1111/tpj.70981 (PMC13252982; doi:10.1111/tpj.70981)
Supplement: Supplementary file 8 — Data S8. Manuscript supplement; Compressed directory of aligned sequences from 36 gene families with members deriving from syntenic blocks from selected species. [file TPJ-126-0-s004.gz › S8_wgd_block_tree/40_wgd_aln_manual/Legume.fam3.01218]

PAP.Lotus.A.1	MTIDMLPSGAQSVRTNRSSFGSGG--DTPLHNYATVSGDGYDSDGSFAPATPTTLSMAIPAELAGAVPLIDRFQVEGFLKLMQKQIQSAGKRGFFSKRSVGPQVREKLTLEDMLCFQKDPIPTSLLKLGDLASRATKLFQIILKYMGVDSSDRVTPIGLEERVELVSKLYKQSLKRSELRDELFVQISKQTRPDREYLIKAWELMYLCASCMPPSKDIGGYLSDYIHVAHGVTTDPEIRARALTLALKRTVKAGPRYIIPGAIEIEALLTGKRLTTIVFFLDETFEEITYDMSTTVADAVEELAGIIKLPTFSSFSLFECHKVVTGSKSPDTGEEYIGLDDKYIGDLLAEFKAVKDRSKGEILHCKLIFKKKLFRESDEAVTDQMFLQLSYVQLQHDYI…
PAP.Medicago.A.2	MIFDMPPSGAQSVRTNRSSFGSIGSEGTPLHSYATVSGDGYDSDGSFAPPTPTTLSTAIPAELAGAAPLIDRFQVEGFLKLMQKQIHSAGKRGFFSKRSVGPQVREKLTIEDMLCFQKDPIPTSLLKLGDLASRATKLFQMILKYMGVDSSS----LSLEDRVELVGKLYKQSLKRSELRDELFVQISKQTRPEREYLMKSWELMYLCVSCMPPSKDIGGYLSEYTHVAHGVAVDSGIRGVALTLALKHSLKAGPRHIIPGPAEIEARMTGKKLTTIVFFLDETFEEITYDMSTTVADAVEELAGIIKLPTYSSFGLYECRKVVTSAKSSDSGEEYIGLDDKHIGDLLAEFKAVKERSKGEVLHCKLVFKKKLFRESDEAVTDPMFWQLSYVQLQHDYI…
PAP.Phaseolus.phavu_Chr02.3	MTIDVPPSSAHSVRTNRSSFGSSGNEATPLHSHASVSCDGYDSDGSFAPPTPRTLSTAIPAELAGAVPLIDRLQVEGFLKLMHKQIQSAGKRGFFSKRSVGPQVREKFTFEDMLCFQKDSIPTSLLKLSDLASRATKLFLIILKYIGVDSSDRVTPINIDERVELVGKLYKQSLKRSELRDELFLQISKQTRPERESLIKAWELMYLCALSMPPSKDIGAYLSEYVHVAHGVIIDSEIRALALTLALKHSVKAGPRHIIPGPIEIEAMLTGKRLTTIVFFLDETFEEITYDLSTTVADAVEELAGIIKLSTYSSFSLFECRKVVTGAKSPDSGEEYIGLDDKYVGDLLAEFKAVKERSKGEILHCKLIFKKKLFRESDEAVSDPMFLQLSYVQLQHDYI…
PAP.Aeschynomene.A.4	MTIDMPPSMAQSVRTNRSSFGSSGNEDTPLHHFAAVTADGYDSDTSFAPPTPNTLSTAIPAELAGVVPLIDRFQVEGFLKLMHKQIQSAGKRGFFSKRSVGPQVRDKLTFEDMLCFQKDPIPTSLLKLGDLASRATKLFQIILKYMGVDSSDRATQISLDDRVELVGKLYKQSLKHSELRDELFVQISKQTRPERESLIKAWELKFLCASCMPPSKDIGGYLSEYIHVANGVTTDPEIRALALTLALKRSVKAGPRHTIPGPKEIEALLTGRKLTTIVFFLDETFEEITYDMATTVADAVEELAGIIKLSTYSSFSLFECRKVVTGSKLPDSGEEYIWLDDKHIGDLLSEFKAAKDRSKGEILHCKLIFKKKLFRESDEAVADPMFMQLSYVQLQHDYI…
PAP.Lotus.B.5	------------------------------------------------------------------------------------------------------------------------------------------------------------------------------------------------------------------------------------------------------------------------------------------------------------------------------------------------------------------------------------------------MFVQLSYVQLQHDYI…
PAP.Medicago.B.6	MIIDRPPSMAQNPMTSRSSFSSNGNENTNVNNHAAANADGYDSDSSLATPTPSTLSMTVPAELAGAIPLIDRFQVDGFLKLMHKQIQSAGKRGFFSKRSSDPQAREKFTFEDMLSFQKDPIPTALLKIGDLVSRATKLFQIILKYIGVDSSDCTTPLSLDERVELVGKLYKQSLKRAELRDELFVQISKQTRPDRQYLIKSWELMYVCASSMSPSKDIAIYLSEYVHIANDVATDSEIQALALTFALKRSVKAGPRHIIPGREEIEALLTGRKLTTIVFFLDETFEEITYDMSTTVADAVEELAGLIKLSTYSSFSLFECRKVVTSSKSPDPVEEYIGLDDKYIGDLLTEFRAAKDRSKGEILHCKLIFKKKLFRESDEAVTDPMFVQLSYVQMQHDYI…
PAP.Phaseolus.phavu_Chr03.7	MITDVPPSMMQSSRSSRYSFGSSGNDDTPAHNGAAVVVDDYDSDSSFAPPTPSTMSMNVPAELAGAVPLINRFQVDGFLKLMQKQIQSGGKRGFFSKRSVGPQVREKITFEDMLSFQKDPIPTSLLKLVDLVSRATKLFQIILKYMGIDPSDRVTPISLDERVELVGKLYKQNLKRPELRDELFVQISKQTRPERQYLIKAWELMYLCASSMSPSKDISSYLSEYIHIATGVGTDSEIQILALSLALKHSVKAGPRHIIPGREEIEALLTGRKLTTIVFFLDETFEEIAYDMSTTVSDAVQELAGLIKLSAYSSFSLFECRKVVTGSKAPDLGEEYIGLDEKYIGDLLAEFKVAKDRSKGEILHCKLIFKKKLFRESDEAVTEPMFVQLSYVQLQHDYI…
PAP.Aeschynomene.B.8	MTIDFPSSMAQNVRAGRSSFSSSGNEDTPVHPYASVSGDDYDSDSSFAPPTPSTLSMAVPAELAGAVPLIDKFQVEGFLKLMQKQIQSAGKRGLFSRKSVGPPIREKFTFEDMLCFQKDPIPTSLLKIGDLVSRATKLFQIILKYMGVDSSDRVTPISLDERIELVGKLYKQSLKRSELRDELFVQLSKQTRPERQFLIKAWELMFLCASSMPPSKDIGGYLSEYVHVAHSAATDSEIKALALTLALKRSVKAGPRHIIPGREEIEALMTGRKLTTIVFFLDETFEEITYDMSTTVADAVEELAGLIRLSTYSSFSLFECRKVVTGSKSSDLGEEYIGLDDKYIGDLLAEFKAAKDRSKGEILHCKLIFKKKLFRESDEAVADPMFVQLSYVQLQHDYI…
CAE.Chamaecrista.chafa_Chr6.9	MTIDMPPSMAQSERSNRLSFSSSGNGDATAHNYAATSGDDYDSDSSFAPSTPATLSMAIPTELAGAVPLIDRFQVDGFLKLMQKQIQSAGKRGFFSKRSAGSQVRDKFTFEDMLCFQKDPIPTSLLKIGDLVSRATKLFQIILKYMGVDSSDHANPLSLEERVELVGKLCKHSLKRSELRDELFVQISKQTRPEKSYLIKAWELMYLCASSMPPSKDIGAYLSEYVHVAHGVSIDSELQALALTLALKRSVKAGPRHIVPGREEIEALLTGRKLTTIVFFLDETFEEITYDMSTTVADAVEELAGIIKLSTYSSFSLFECHKFVTGSKSPDPGEEHIGLDDKYIGDLLAEFKAAKDRAKGEILHCKLIFKKKLFRESDEAVTDPMFVQLSYVHLQHDYI…
CAE.Senna.sento_Chr06.10	MTIDMPSSMAQSERTNRSSFSSSGNGDTSSHNYAASSGDDYDSDSSFAPPTPATLSMAIPAELAGAVPLIDRFQVDGFLKLMQKQIQSAGKRGFFSKRSVGSQVRDKFTFEDMMSFQK----------------------IILKYMGVDSSDHANPLSLDERVELVEKLCKHSLKRSELRDELFVQISKQTRPERSYLIKAWELMYLCASSMPPSKDIGGYLSEYVHVAHGVSTDSEIQALALTLALKRSIKAGPRYIVPGREEIEALLTGRKLTTIVFFLDETFEEITYDMSTTVADAVEVIGGWVSL------------------------EEYIGLDDKYIGDLLAEFKAAKDRSKGEILHCKLIFKKKLFRESDEAVTDPMFVQLSYVQLQHDYI…
CAE.Chamaecrista.chafa_Chr1.11	MTIDMPTSMAQSVRTNRSSFGSSGNEDAPVYNYAAVGGDGYDSDSSFAPSTPRSLTMAISEELAGAVPLIDRFQVDGFLRLMQKQIHSAGKRGFFSKRSVGPQVREKYTFEDMLCFQKDPIPTSLLKINDLVSRATKQFQTILKYMGVDSSDHITPVRLDERVELIGKLYKQTLKRSELRDELFVQISKQTRPERQYLIRAWELLYLCASSMPPSKDIGGYISEYVHVAHNVTTDSEIQAFALTLALKRSVKAGPRHVMPGREEIEALLTGRKLTTIVFFLDETFEEITYDMTTTVAEAVEELARIIKLSTHTSFSLFECRKVVTGSKSSDSGEEFIGLDDKYIGDLLAEFKAAKDRSKGEILHCKLIFKKRLFRESDETVEDPMFVQLSYVQLQHDYI…
CAE.Senna.sento_Chr11.12	MTIDMPSSMAQSVRTNRSSFS---NEDTPLHKYAAVVGDDYDSDSSFAPPTPRTLTMAIPAELAGAVPLIDKFQVDGFLRLMQKQIHSAGKRGFFSKRSVGPQVREKYTFEEMLCFQKDPIPTSLLKISDLVSRATKLFQIILKYMGVDSSDHVTPISLDERVELVGKLYKQSLKRSELRDELFVQISKQTRPERQYLIKAWELMYLCASSMPPSKDIGGYISEYVHLAHNATTDSEIQALALTLALKRSVKAGPRHIMPGREEIEALLTGRKLTTIVFFLDETFEEITYDMATTVADAVEELAGIIKLSTHTSFSLFECRKVVTSSKSPDSGGEYIALDDKYIGDLLAEFKAAKDRSKGEILHCKLIFKKRLFRESDEAVADPMFVQLSYVQLQHDYI…
CAE.Acacia.A.13	MTIDMPSPMSQSMRTNRPSFSSSGYDDTPVHNHAGVSGDDYDSDSSFAPPTPSTLTMAIPAELAGAVPLMDRFQVEGFLRSMQKQINSAGKRGFFSKRSVGPQTQEKFTFEDMLCFQKDPIPTSLLRIGDMVSRATKLFQIILKYMGVDSPERVNPLSLDERVELVSKLYKHSLKRSELRDELFVQISKQTRPERQWLIKAWELMYLCASSMPPSKDIGGYLSEYVHVAHNVTTDGEIQALALTLALKRSVKAGPRHIMPGREEIEALLTGIKLTTIVFFLDETFEEITYDMATTVADAVEELARIIKLSTYNSFSLFECRKVVTGSKSPDSGEEYIGLDDKYIGDILAEFKVAKDRSKGEILQCKLIFKKRLFRESDEAVADPMFVQLCYVQLQHDYI…
DET.Sindora.A.14	-------------------------------------------------ITPGTLSMAIPAELAGAVPVIERFQVDGFLRLMQKQIQSAGKRGFFSKKSVGSQVREKFTFEDMLCFQKDPIPTSLLKIGDLVSRATKLFQIILKYMGVDSSDRVAPMSLDNRVELVGKLYKQSLKRAELRDELFVQISKQTRPERQYLVKAWELMYLCASSMPPNKDIGGYLSEYVHVAHGAATDSEIRVLALTLALKRCVKAGPRHTIPGREEIEALLTGRKLTTVVFFLDETFEEITYDMATTVADAVEELAGNIKLLTYSTFTLFECRKVVTGSKSSEPGEEYIGLDDKYIGDLLTEFKAAKDRSKGEILHCKLIFKRKLFRESDEAVADPMFMQLSYVQLQHDYI…
DET.Sindora.B.15	MTMDMQPSMAQSMRTNRSSFSPSGNEDTPVHHFASVSGDDYDSDSSFAPPTPTTLSMAIPAELAGAVPLIDRFQVEGFIRLMQKQVQSSGKRGFFSKKSVGPQVRDKFTFEDMLCFQKDPIPTSLLKIGDLVSRATKLFQIILKYMGVDSFDRITPMSLDERVELVGKLYKQSLKRSELRDELFVQISKQTRPERHYLVKAWELMYLCASSMPPSKDIGAYLSEYVHVAHGVITDSEIRALALTLALKRSVKAGPRHTIPGREEIEALLTGRKLTTIVFFLDETFEEISYDMATTVADAVEELAGIIKLSTYSSFSLFECRKVVTGSKSPDPGEEFIGLDEKYIGDLLAEFKAAKDRSKGEILHCKLIFKKKLFRESDEAVTDPMFVQLSYVQLQHDYI…
CER.Bauhinia.B.16	MTVDMPPSMAQNVRPSRSSFSSSGHEETPVHSYAAVSGDDYDSDGSFAPPTPNTLSMAIPAELAGAVPLIDRFQVEGFLRSMQKQIQSAGKRGFFSKRSVGPQAREKFTFEDMLCFQKDPIPTSLLKIGDLVSRATKIFQIILKYMGVDSSDRITPISLDERIELVGKLYKQSLKRSELRDELFVQISKQTRPERQYLIKAWELMYLCASSMPPSKDIGGYLSEYVHVAHGVTSDSEIRALALTLALKRSVKAGPRHTIPVREEIEALLTGRRLTTIVFFLDETFEEITYDMATTVADAVEELAGIIKLSTYSSFSLFECLKVVTGSKSPDPGEEYIGLDDKYIGDLLAEFKAAKDRSKGELLHCKLILKKKLFRESDEAVTDPMFVQLSYVQLQHDYI…
CER.Phanera.B.17	MTIDMPPSMAQNVRPSRSSFSSSGHEETPLHSYAAVSGDDYDSDGSFAPPTPNTLSMAIPAELAGAVPLIDRFQVEGFLRLMQKQIQSAGKRGFFSKRSVGPQVRDKFTFEDMLCFQKDPIPTSLLKIGDLVSWATKLFQIILKYMGVDSSDRVTPLSLDERVELVGKLYKQSLKRSELRDELFLQISKQTRPERQYLIKAWELMYLCASSMPPSKDIGGYLSEYVHVAHGVTTDSEIRTLALTLALKRSVKAGPRYTIPGREEIEALLTGRKLTTIVFFLDETFEEITYDMATTVADAVEELAGIIKLSTYSSFSLFECRKVVTGSKSPDPGGEYIGLDDKYIGDLLAEFKAAKDRSKGELLHCKLILKKKLFRESDEAVTDSMFVQLSYVQLQHDYI…
CER.Cercis.cerca_Chr6.18	MTVDMPPSMAQNVRPSRSSFSSSGHEETPLHSYAAVSGDDYDSDGSFAPPTPNTLSMAIPAELAGAVPLIDRFQVEGFLRLMQKQIQSAGKRGFFSKRSIGPQVREKFTFEDMLCFQKDPIPTSLLKIGDLVSRATKLFQIILKYMGVDSSDRVTPISLDERVELVGKLYKQSLKRSELRDELFVQISKQTRPERQYLIKAWELMYLCASSMPPNKDIGGYLSEYVHVAHGVTTDSEIRALALTLALKRSVKAGPRHTIPGREEIEALLTGRNLTTIVFFLDETFEEITYDMATTVADAVEELAGIIKLSTCSSFSLFECRKVVTGSKSPDPGEEYIGLDDKYIGDLLAEFKAAKDRSKGEILHCKLILKKKLFRESDEAVADPMFVQLSYVQLQHDYI…
CER.Phanera.A.19	MTVDMPPSMAQNMRPSRSSFSSSGLEETPLHSYAAVSGDDYDSDGSFAPSTPNSLSMAIPAELAGAVPLIDRFQVEGFLRLMQKQIQSAGKRGFFSKRSVGPQIREKFTFEDMLCFQKDPIPTSLLKIGDLVSRATKLFQIILKYMGADSSDRVTPISLDERVELVGKLYKQSLKRSELRDELFVQISKQTRPERQYLIKAWELMYLCASSMPPSKDIGGYLSEYVHVAHGVTTDSEIRALALTLALKRSVKAGPRHTTPGREEIEALLTGRKLTTIVFFLDETFEEITYDMATTVADAVEELAGIIKLSTYSSFSLFECRKVVTGSKSPDPGEEYIGLDDKYIGDLLAEFKAAKDRSKGEILHCKLILKKKLFRESDEAVTDPMFVQLSYVQLQHDYI…
CER.Bauhinia.A.20	MTVDMPPSMAQNVRPSRSSFSSGGHEETPLHNYATVSGDDYDSDGSFAPSTPNSLSKAIPAELAGAIPLIDRFQVEGFLKLMQKQIQSAGKRGFFSKRSVGPQIREKFTFEDMLCFQKDPIPTSLLKIGDLVSRATKLFQIILKYIGADSSDRVTPISLDERVELVGKLYKQSLKRSELRDELFVQTSKQTRPERQYLIKAWELMYLCASSMPPSKDIGGYLSEYVHVAHGVTTDSEIRALALTLALKRSVKAGPRHTIPGREEIEALLTGRKLTTIVFFLDETFEEITYDMATTVADAVEELAGIIKLSTYSSFSLFECRKVVTGSKSPDPGEEHIGLDDKYIGDLLAEFKAAKDRSKGEILHCKLILKKKLFRESDESVAGPMFVQLSYVQLQHDYI…
OUT.Arabidopsis.O.21	-----------GQRGSNSSLSSGGTEVTDVSSCFYVPGTDFDAESSLPPLPAPQVALSIPAELAAAIPLIDRFQVEAFLRLMQKQIQSAGKRGFFSKKSSGSNVRERFTFEDMLCFQKDPIPTSLLKISDLVSRATKLFHLILKYMGVDSSDRSTPPSLDERIDLVGKLFKKTLKRVELRDELFAQISKQTRPDRQYLIKAWELMYLCASSMPPSKDIGGYLSEYIHVAHDATIEPDAQVLAVTLALKRSIKAGPRHTTPGREEIEALLTGRKLTTIVFFLDETFEEISYDMATTVSDAVEELAGTIKLSAFSSFSLFECRKVVSSSKSSDPGEEYIGLDDKYIGDLLAEFKAIKDRNKGEILHCKLVFKKKLFRESDEAVTDLMFVQLSYVQLQHDYL…
OUT.Vitis.O.22	MTIDMPPVMAQTVRTSRSSFSSSGNE-TPLHNSATISGDGYDSDGSFAPLTPGSLSAAIPAELAGAIPLIDRFQVEGFLRSMQKQIQSSGKRGFFSKRSVGPQVRDKFTFEDMMCFQRDPIPTSLLKISDLVSRAIKLFQIILKYMEVDSSDRVSQTSLDERIELVGKLYKQTLKRPELRDELFAQISKQTRPDRQLLIRAWELMYLCASSMPPSKDIGGYLSEYVHVAHGMNVDSEVQVLALTLALKRSIKAGPRHTIPGREEIEALLTGKKLTTIVFFLDETFEEIAYDMATTVADAVEELAGIIKLSAYSSFSLFECRKIITGSKSPDPGEEYIGLDDKYIGDLLAEFKAAKDRSKGEILHCKLIFKKKLFRESDESVADPMFVQLSYVQLQHDYI…
OUT.Prunus.O.23	MTMDLHPSMAQSVRTGRSSFSSSGNGDTPLHNAAALSGDDYDSDSSLAPATPRTLSMDIPAELAGAIPLIDRFQVEGFLRLMQKQIQSAGKRGFFTKKSVGPQPREKFTFEDMLCFQKDPIPTSLLKISDLVSRATKLFQIILKYMGVDSSDRVTPASLDERVELVGKMYKQTLKRTELRDELFAQISKQTRPDKEYLIKAWELMFLCASSMPPSKDIGGYLSEYVHVAHGVNIDSEVRVLALTLALKRSVKAGPRHTIPGREEIEALLTGRKLTTIVFFLDETFEEITYDMATTVADAVEELAGVIKLSAFSSFSLFECRKVVTGSKSPDPGEEYIGLDDKYIGDLLAEFKAAKDRSKGEILHCKLTFKKKLFRESDEAVADPMFVQLSYVQLQHDYM…
OUT.Quillaja.O1.24	MTIDMPPSMAQNVRTSRSSFSSSGNEDTPLHISASVSGDGYDSDSSFAPFTPTTLSMSIPAELSGAIPLIDRFQVEGFLRSMQKQIQSAGKRGFFSKKSVGPQIRDKFTFEDMLCFQKDPIPTSLLKIGDLVSRATKLFQLILRYMGIDSSDRVTPPNLDERVELVGKLYKQTLKRSELRDELFVQISKQTRPERQYLIKAWELMNLCVSSMPPSKDIGAYLSEYVHVAHDVTIDSEIRSIALTLALKRSVKAGPRQTIPGREEIEALLTGQKLTTIVFFLDETFEEITYDMSATVADAVEELAGIIKLSTYSSFSLFECRKFVTGSKSPDPVEEYIGLDDKYIGDLLAEFKAAKDRSKGEILHCKLIFKKKLFRESDEAVADPMFVQLSYVQLQHDYI…
OUT.Quillaja.O2.25	MTIDTLPYMAQSVRTSRSSFSSSGNEDTPLHISASVSGDSYDSDVSFAPSTPKSLSMSIPAELAGAIPLIDRFQVEGFLRLMQKQIQSSGKRGFFSRKSVEPQIPEKFTFEDMLCFQKDPIPTSLLKIGDLVSRATKLFQIILKYMGVDSSDRVTPSSLDEQVELVGKLYKQTLKRSELRDELFVQISKQTRPERQYLIKAWELMYLCASSMPPSKDISAYLSEYVHVTHDVTTDSDIRSIALTLALKRSVKAGPRHTIPGREEIEALLTGRKLTTIVFFLDETFEEIMYNMSTTVADAVQELAGIINLSTYSSFSLFECRKVVTASKSPDTGEEYIGLDDKYIGDLLAEFKAAKDRSKGEILHCKLIFKKKLFRESDEPVADPMFVQLSYVQLQHDYI…
