# Supplementary material for: Legume genome structures and histories inferred from Cercis canadensis and Chamaecrista fasciculata genomes
Source: Plant J. 2026 Jun 10;126(5):e70981. doi: 10.1111/tpj.70981 (PMC13252982; doi:10.1111/tpj.70981)
Supplement: Supplementary file 8 — Data S8. Manuscript supplement; Compressed directory of aligned sequences from 36 gene families with members deriving from syntenic blocks from selected species. [file TPJ-126-0-s004.gz › S8_wgd_block_tree/40_wgd_aln_manual/Legume.fam3.01219]

PAP.Lotus.B.1	MAMSGASPNHSP----S---PSPWSQIVSA-----AAPPSSPPAVSVSDSSAVNSAPAEETE--------NANGGKRPAWKPSNA-ASSS---VMGADSWPALSKSAHSPAKSLPESVKGSVDSSSSPNLQGTGSTPSPQ-RQVRDAGVNNTLPTQQKPYKRSNSNLSSGGHPQHSGNQGSVAGSHSHSSQKDHQQRTGFVSNDHPQQRSYRNRGGPHQRGDGAHHHNYGGRRDQDGQDWNNQRFGRDNYMSPRFVPRYIRPPPPPNPAQLFP-PPMRPFGGSIGFP----------------------------------------------------------------------------------------------------------------…
PAP.Medicago.B.2	---NA---------SSPNPAAAPWSQIVAS-TAASAVPHSSP--SPPPSSAVVDTFTVTEAA-----EDTDTSGGKRPVWKPSNA-AASS---VMDADSWPALSESAKAPAKPPQELVKLSLDLSTLPQSQGTGSLHSPQ-KQVKDAGNSNVVPTHQKPFRRSNSNASSGGRPQMSVPQGFVAGSHNHSAQIDHLPRAGFVPNDQPQRRSFRNRGGLQPRGDGSHHFNSGSRRDQDGQDWNAHNFNRDNYRSPRFVPQFVRPPPPTNHAQYYPPPPIPPYMGSYGYHDLTLQMMYGPPLHVEPPRSVPFVQPIS-SAIFFPPPDSELQTKIVNQIDYYFSDLLNNDTYLKRNMDDQGWVPLNLIAGFNKVKLLTDIQIVVDAVRTSSVVEVQDDKIRRR…
PAP.Phaseolus.phavu_Chr03.3	MTMTGASPNHSP---KPG-VSSPWSQIVAA-----AAPPSS--PPLPVDSALINFAPADDFD----NGGGNVNTGKRPAWKPSNG-ASSS---VMDADSWPALSESARATAKSPSELDKGSVDAMSTPSLQGSGSVVSSPHRQDRDASGNNTAQTHQKSFKRGNFGPSSGGHPQTSGPQGPMAVSHNYSSPKEHQPRAGFVSNDHPQQRSFRHRGGPHQRGDGH-HHNYGGRRDHDGQDWSNHRFGRDNYMSPRFVPRFIRPPPPPNIAQLYPPLPMRPPYGSIGYPEIPPQMVYVPPPPLESMRGVPFVSPIPPNAMFFQPTDNLLHTKIVNQIDYYFSNDLVKDIYLRRNMDDQGWVPINLISNFKKVKYLTEIQTVIDAVRASSVVEIQGDKVRKR…
PAP.Aeschynomene.B.4	------------------GVSPPWNQVVAA-----ATPPSSA----VTV-AAANSVPAGERREGFDDAGNNGGAGKKHAWKPSANSSTEEVKPVMDADSWPALLDSARATAKSPSLSEPTSVKAST-PEFQGTGSVPPP-QRQVRDVGMNNAAPTHQRTYKRGNSNVSSGGYPHLSGPQGSMA-----SGSLNHGTWSGFVPNDYHTQRSFRNRGGPHPRGDGAHHHTYGGRRDQGGQEWNNHRFGRENYMSPRFAPRFIRPPPPPPTPQMYPPPPMRPF-SHIGYPDLHPPMIYVP-PPLDSLRGYPFPPSITPSIVFFHPPDPHLHIKIVNQIDYYFSNDLIKDLYLRQHMDDQGWVPVSLIAGFNKVQQLTEIQIVLEALRTSSVVEVQGDKIRRR…
PAP.Lotus.A.5	MAMTGD--HDSSDIQSRRPVASPWNQVVRGESEPVAAAPSSPPP---PEAFP--SDAVDDSGS--DNGGRNGGSVNRPAWRPSN-GAGLEVQPVMDAQSWPALSEAARAKMK--SESSKGLLDIASVPQSQAAGSMPSSSQRQVSDASVNNNVPTHQKPIKHNSSNTSSGGHQHQSAPQVSNAATGSHSYPKDHTHRSGYVSNDHPQQRTFRNRNGPHQRGDGAHHHNYGNRRD---QDWNTRRFGRDIHMPPRVVPRFMRPPPPPNSAPFIHPPPVRPFGGHIGFHELVPPVVFVAAPPPPPLRGVPFVPPVPHHAMFFAGSDPQLHTKIVNQIDYYFSNELVKDTFLRQNMDDQGWVPIKLIAGFKKVMHLTDIQLILDAVQTSYVVEVQGDKIRRR…
PAP.Medicago.A.6	MEMIGNSSNHSPNLQSRR--LPPWNQVVRGESESIAAVPAV---SLSEESFPIVTAPVDDSTSEADNGGERGGTGKRPAWRSSGNGGVSEVQPVMDAHSWPALSDSARGSTK--SESSKGLLDGSSVSPWQGMESTPSSSQRQVGDVNVNNMAPTRQKSIKHNSSNASSGGHTQQSAPQVSIAATGSHSSSRDHTQRSGFVPSDHPQQRSFRHRGGPHQRGDGSHHHNYGNRRD---QDWNSRRYGRDMHVPPRVSPRIIRPSLPPNSAPFIHPPPLRPFGGHMGFHELAAPVVLFAGPPPPILRGVPFVPPMP---LYYAGPDPQLHSKIVNQIDYYFSNELVKDIFLRKNMDAQGWVPITLIAGFKKVMDLTDIQLIIDAIRTSSVVEVQGDKIRRQ…
PAP.Phaseolus.phavu_Chr02.7	MAMTGNSPRHSSTHQPRRSASSPWNQVVRGESEPVAVPPSSSSPSHLTEAFHSTVSPADDFSS--AAESSDGGAAKRPVWKPSPNGAASEAQPVIDALSWPALSVSTKAAMK--SDSAKGLLDGSSVPQLQVLGSSSSSSQREVSDDSTNGVVSTRPKSLKNHSSNASSGGHPQQSVPQASVAATGSHSSPKDHTPRSGFVSNDHPQHRSFRNRGGPHQRGDGSHHHNYGNRR----QDWNNNRFSRDTNVSPRVVPRFIRPPPPPNSTQFFHPSPMPPFGGHIGFHELSPPVVFVAAPPPPPLRSVPFVPPMPHHPLFFTGPDPQLQNKIVTQIDYYFSNELIKDTFLRQNMDDQGWVPIKLIAGFNKVMYLTDIQMIVEAVRNSSAVELQGDKIRRR…
PAP.Aeschynomene.A.8	MAMAGNSPRHSSNLQPRRPVSSPWNQVVRGESEPVPAAPSAPEPSIPATSTVVPPLMAENSSSESENGGGNGGPVKRPAWKPSSNGGASEVRPVMGAVSWPALSESTRATVK-PEPLSKGLLDGSSLPQSQGSGSSSSSSQRQVGDVNANNTVPTHQRPFKHNSSSASSAGRQQQSAPQVPIAATGSHYSPKDHTQRGGFVSNEHHHQRSFRSRSGPHHRGDGSHHHNYGNKRD---QEWNNHRFGRDPPMPPRGVPRYMRPHQPPNSRPFIPPPQVRPYGGHIGFPAPPPP----PPPYSDSLRGVAFVPPMAHHGMFFTGPDPQLQVKIVNQINYYFSNELIKDTYLRLNMDDQGWVPIELIASFNKVTQLTDVQLILDSVRTSSVVEVQGNKIRRR…
CAE.Chamaecrista.chafa_Chr1.9	-AMSGTSPRHSSDSSSNGPVSSPWNHVVRGESEPSAASPLSPSPVTMSSTVSPPSLPADDSGFELDNGNVPGNTGKRPAWKPS-NGAASEVKPVMGAVSWPALSESTRATTKSSTESPKAVADGSSVPQSQGTGVTPSSSQRQATDANTTNVAPTRQKSMKRNGPNTSFGGHLQQPAPQGQIAATGFHSSPKDHTQRSGFVSNDHSQQRSFRNRSGPHQRGDGTHHHNY-NRREQDGQDWNTHRFGRDNHMPPRVFPRFIRPPPPPNSGQFIAPPPVRPFGGPVGFPELTPPVVYVAAPPPDSLRGVPFVPPIPPHAMFFPAPDLQLHTRIVNQINYYFCDDLIKDTYLRQNMDEQGWVPIKLIAGFKKVMQLTDIQLILDAVRTSSVVEVQGDKLRRQ…
CAE.Senna.sento_Chr11.10	MAMSGTAPNHSP---RPV-VSSPWNHVVRA--APTLV-E--------SSPVVLPSLPVDDSSSALDNGSVFGNTGKRPAWKPS-NGAASEVKPVMGALSWPALSESTRATMKVSSESPKGAADGSSVPQLQGTGIMPSSSQRQVIDTNTNNAAQTRQRPVKRNGPNASFGGHPQQSAPQGQIAATGLHSSLKDHTQRSGFVSNDPPQQRSYRNRGGPHQRGDSTHHHNYGSRREQDGQDWNTHRFGRDPHMPPRGFPRFIRPPPPPNSGQFI-PPPLRPFGGHVGYPDLTPQLLYVAAPPPDSLRGVPFVPPIPPHAMFFPAPDPQLHAKIVNQIDYYFSGELIKDTYLRQNMDEQGWVPIKLIAGFKKVMQLTDIQLILDAIRTSSVVEVQGDKLRRR…
CAE.Acacia.A.11	MAMSGTSPRHSPNLGSPQPVSSPWNQVVRGESDSTAAAPLSPSPPATSSPVLPPSLPMDDSSSGLDNGS--VNTAKRPAWRPSNA-ADSEAKPVMGAVSWPALSESTKATIKSSTESPKGGADGSSVSQLQGAGITPSSSQRQVTDANPNNVVPTRQKSIKRNGPNASFGGHPQHFAPQGQIAATGFHTSPKDHIQRSGYVSNDHLQQRSFRNRGGLHQRVDGTHHRNYGSRREQDAQDWNTHRFGRDTHVSPRAIPRLMRPPPPPNSAQFIPPPLVRPFAGPVGFSELTHPVLYVAAPPPDSLRGVSFVPPLPPHTMLFPTPDPQLHTKIVNQIDYYFSGELIKDTFLRLKMDEQGWVPIKLIAGFKKVMELTDVPLILEALRTSSVVEVEGDKVRRQ…
CER.Bauhinia.B.12	-----TSPRHSSNLSSPQSVSSPWNQIVRGESEPIAASPSSPS---ASAPVTLASLPVEDSSSEFENGSGSGNTGKRPAWKPS-NGAASEVKPVMGAVSWPALSESTRATMK-SSESSKGLTDGSSEPQFQGTGSTSPTSQRQVGDSINTTPVPTRQKSMKRSGSSASSGGHTQQSASQASIAVTGSHSSPKGHMQRSVFVSNDHPQQPSFRNRGGAHQRGDGAHHHNY-NRREQDGQDWITHRFGRDSHMHARVVPRYIRPPPPPHSAQFVPPPPMRPYGGPIGFPELVPPVVYVATPPPESMRTVPFVPPIPPHAVYFPAPDPQLHTKIVNQIDYYFSNELIKDTYLRQNMDDQGWVPIKLIAGFNKVMHLTDVQLILDALRVSSVVEVQGDKIRRR…
CER.Phanera.B.13	---ANSSPRHSLNLNSPPTVSSPWNQIVRGKSEPMAVSPSSP--TSVSAPVTSAALPIEDSGSEFVNGCGSGNTGKKPAWKPS-NGAASEVKPVMGAVSWPALSESTRATVKLSSELSKGLTDGSSIPQFQGTGSPPPSSQRQVGDSITTNTMPSRQKSMKRNDSNASSGGHPQQTASQASTAVTGSHNSPKGPLQRSSFVSNDHPQQSSYRNRGGPHNRGNGAYHQTY-NRREQDGQDWHTHRFGRNSHMPARVVPRHIRPPLPPHSAQFVPPPPMPPYGGPIGFPGLAPPVVYVAAPPPESLRTIPFVQPIPPHALYFPPPDPQLHTKVLKQIDYYFSNDLIKDIYLRQNMDDQGWVPIKLIAGFNKVMQLTDIQLILDALRVSSVVEVQGDKIRRR…
CER.Phanera.A.14	MAMSGTSPRHSTNLNSPQSVSSPWNQIVRGESEPIAASPSSPTSATVPDPVTSASLPVEDSSSEFENGSGSGNAGKRPAWKPSND-AASEIKPVMGAVSWPALSESTRATMKSSSESLKGLTDGSSVPQLQGTGSSPSSSERQFSDSSTTTMVPTRQKSMKRNVSSASSGGHPQQSASQASIAITGSHSSPRGHTQRNV---NDHPQQPSFRNRGGPNQRGDGAHHHNYGNRREQDGQDWNTHRFGRDTHMPARVVPRYIRPPPPPNSAQFVPPPPMQPYGGPFGFPELAPPVVYVAAPPPESLRTVPFVQPIPPHAVLFPAPDPQLHTKIVNQIDYYFSNELIKDTYLRQNMDEQGWVPIKLIAGFNKVMHLTDIQIILDALRVSSVVEVQGDKIRRR…
CER.Cercis.cerca_Chr6.15	MAMSGTSPRHSSNLNSPQSVSSPWNQIVRGESEPIAASPSSPTSATVSAPVTTASLPVEDSSSEFENGSGSGNTGKRPAWKPS-NGAASEVKPVMGAVSWPALSESTRATMKSSSESSKGLTDGSSVPQLQGTGSTPLSSQRQVSESITTTTVPTRQKSMKRNGSSASSGGHPQHSASQASIAVTGSHSSPKGHTQRSGFVSNDHPQQPSFRIRGGPHQRGDGAHHHNYGNRREQDGQEWNTHRFGRDTHMPARVVPRYIRPPPPPNSAQFVPPPPMRPYGGPIGFPELAPPVVYVAAPPPESLRTVPFVQPIPPHAVFFPAPDPQLHTKIVNQIDYYFSNELIKDTYLRQNMDDQGWVPIKLIAGFNKVMQLTDIQLILDAVRVSSVVEVQGDKIRRR…
CER.Bauhinia.A.16	MAMTGTSPRHYSNLNSPHPVSSPWNQILLGESEPIAAAPSPSSPPTSSAPVTSASLPVEDSSSGIENGSGSGNTGKRPAWKPS-NGAASEVKPVMGAVSWPALSESTRATMK-SSESLKGLTDGSSVPQLQVTGSSPSSSERQFSDSITNTTLPTRQKSMKRNGSKASSAGHPQQSASQASIAVTGSHSSPKGHSQRSGFVSNDHPQQPSFRNRGGPNQRGD-AHHHNYGNRREQDGQDWNAHRFGRDTHMPARVVPRYMRPPPPPNSAQFVPPPPMRPYGGPFGFPELAPPVVYVAAPPPESLRTFPFLQPIPPHPMFFPTLDPQLHTKIVNQIDYYFSNDLIKDTYLRQNMDDQGWVPIKLIAGFNKVMHLTDIQIILDALRVSSVVEVQGDKIRRR…
CAE.Chamaecrista.chafa_Chr6.17	MADTAASAAANNSCSNSN--PSSFNNCDGG--LKFGDKPSN-KMIVHSETLIVVSTPSSVVEF----SSSDSDA-KKPVWKPSFNDTPSNVKPVMDAFSWPALSKATGKLTS--QPSKQSSLDDSLNSQDEDTGKSPSSSETQVTNARINNNIS---------------------PSPTNNV--------------------NNQQQQRSFKNCGRPNYRG----HR--GNN-----QDWNAHQFGRDTYIPPTCVPRFPPPPLPYPPPQYFPSPPLPPYGG--GHY--IPPVQHFAAAPCGNFSGVSHRPPNSTRPVRFPAPDVQLRAKIVDQIHYYFSVNLVKDMFLRKHMDEQGWVPISLIAGFKKVLELTDIQTIKDVLRNSIIVEIQGDKIRLR…
CAE.Senna.sento_Chr06.18	---------NSS-VSSEIDVSPQWIEIVRL---SIVE-SSS----VSATP----LSPCETLAT-----N--SHVTKIPICNSSSPGIDQNL--QINDASWPVLSRYPIPVE-----SSKVSTDASS---LQGTQS-PSSE-RQVIDAKTRCGMPSRQNSMRQNDLAMTPCIHLQQSSSTI------SHSSLKDNTAQNHSITGSQ-HQCSFKNGGSNHDRH-GSRQHNHRGRREQQ-HRSNANRFGRAIHMPPRGLPRLMPPPLPL------------PYSS----NALPPLLPYHENPYGAY-----YKFP----AVYI-PTSDQLHTNILKQIEYYFSSDLIKDTFLRQHMDDQGWVPIRLIASFRKVMELTGIQIIINALRTSSILEIQLKN-HSV…
DET.Sindora.A.19	LYMSYSSDNNNNGLQSRRPISFRFNQVVRGESEPIAAAASSPSATVVSSATTVSPSPVENSSFELENGNCYGNMVKRPAWKPSN-GAASEAKPVMGAVSWPALSESTRNTMKSSSESLKALADACSVPQLQVSETTPSSSQRQISDANTNNVVPARQNSAKSDGSSASSGSHTQPSAPQTPTAATGSRAPINDHAQRTGPVPNDQPQQRTFRNRSGSYLRGDGSHHHNHGSRREQGGQDWNTHRFGRDNHIPQRSFQRFARPPPPPTPPQFFTQTPMRPFVGSFGYPEVVPQVVYYT-PPADS--GFYYIPSLPPHAMVPPAPNLQLQTGIVTQINYYFSPDLIRDIYLRQKMDDQGWVPIKLIAGFKRVMSLTDIQIISEALRTSSVVEVQGDKVRRR…
OUT.Arabidopsis.O.20	RRISGNSPTASV-AQSPRQVSSPWTQIVRGESEPIAAGPSSPE---PSVAAPAAVLTVEAAAGESEASGGQ-NAGKKPVWRPSNG--ASEVGPVMGASSWPALSETTKAPSKSSSDSLKSLGDSSSVPVTQGIANVPAPK-QAGRAPNPTPN-HSRQRSFQRNGASGSAGTV-SQPSAQGSFTELPSHPSPRGQNQKNGFASQNHPSQRSYRNQ-------NGNHHQSHGGRRNQEGQNWTFQRFGREGNAQSRGTPAFVRPSPQ-PIPQFMAAQ---PFPSHIPFPELAQS-------SYYP--RMPYMTPIPHGPQFFYHQDPPLHMKLHKQIQYYFSDELITDIYLRGFMNNEGFVPLRVVAGFKKVAELTDIQQIVEALQNSPHVEVQGDFIRKR…
OUT.Arabidopsis.O.21	MATTASSAANSA---SRFSIDSSISRSRHGDSSPWLL-PSDS-HDHPTLSLS-QDDPFSAPSVPGNNSSDY-NADKKPVWMPSSN-SSSDVGPVMGAESWPALSLSARSSSKSPSDASKPFPDGSSIPPPQATSNTSTNAGSSVSASSENSAVNNQRKPFRRNNNTSSSTSS--NVSNAAPL------TRDQNHSQRGGGSFGN---FRSQRNRSSSYPRGEGLHHG---NRRNYEGQSGFSHRYGRDMHLQPRGVGM-IRPPPPASSAQYMAAPQLGSYGGPIIYPDYAQH-VFMPHPSPDP---MGLVGPFPLQPMYFRNFDAILYNKILTQVEYYFSADLSRDEHLRDQMNDEGWVPVRVIAAFRRLAELTNIQTILEALRSSEVVEIQGETLRRR…
OUT.Vitis.O.22	------SPRYSPGHSSPKAVTSPWTQVVRGESESITAAPSSPQEQIVTKATSDSPASPEDSSQELESSDNGGNAGKRPAWKPSNG--VAEVGPVMGASSWPALSESARASAKSASDSLKSPTDGSITPPVQGSGNASSPSHKQVNNSTPSHALPTRQKSMDRSGGSSSAAGLPQPAAPQGPVMEVPPNSSPRDHTNRGGFVPNDYPHQRSYRKGSAPHSRGDGSHHHGYGGRRDQDVHDWNPHRF-REPHMQPRVVARFIRPPSH-SSAQFIAPPHLRPFGNPILYQELASPVVYVPAPHADPLRTVPFVAPMP-HPMFFPPQDHQLHAKLVAQIDYYFSNELIKDIYLRQNMDEQGWVPVKLIAGFKKVKLLTEIQLILEAVRTSTVVEVQGDKLRKR…
OUT.Prunus.O.23	-RHAGES-VSSPTTQSRRAVSSPWTQIVRGESEPIAVAPSSPP---PSSQSQSNSAPQSNSSSPSVGEGSEGNAGKRPAWKPSNG--AIEVGPVMGAVSWPALSESARASTKLSPEPLKGVSEPPLVSMSQGTGTTPTSSPKQVNSSTPNHTGPARQRSMKRNNASASSGGLPQHQSSAGQGVETVPNPSPKEHTHRSAIGSNDHPQQRSFRNRGGSHPRGDGSHHHNY--RRDQDGQDWNTHRFNRDNHMHPRSVPRMMRPPPPPNAAQFIHQPQMRAFGGPIGFE-MQPQLVYVTHTPHEP-LGVPFVAPM-RHPMVFPAPDPQLHTKIINQIEYYFSNDLIKDTFLRRNMDDQGWVRIKLIAGFNKVMNLTDIQLILDAMRMSTVVEVQGDKIRRR…
OUT.Quillaja.O1.24	MAGSGTASNPN-NLNSPRSVPSPWNQIVRGESEAVAAAPSSPS---SSSITTTSSLPMEDFGS--VGESSEGNAGKRPAWKPSN-GVAAEIGPVMGAVSWPALSESTRATTKTSPELSKGLTDGSSVSVLQGPGSTTSSSQRQDIA--TNHTVPAQQRSTRRNGSSASSSGHPHQSAPPGPIAATAPHSS-KENTQRSGFTPSDHTQQRSFRNRGGPHHRGDGSHHHSYGSRREQDGQDWNAHRFGRDSHMRPQVAPR--RPQPPANSTPFIHPASMRPFGAPMGFPELGP-VVYVAGPSPESLRGVPFLTPLV-PPVFFPPPDPQLHTKIVNQIDYYFSDALIKDIYLRQNMDDQGWVPIKLIAGFNKVMHLTDIQLILDAVRSSSVMEVQGDKVRRQ…
OUT.Quillaja.O2.25	-------AN----HSSPR--YQPWNQIVRGEAEPVAAAPSSPS---SSSSVTTSSLPMEDSSS--VGESSEGNAGKRPAWKPSIV-VVAEVGPVMGAVSWPALSESTRATTKSSPELSKGLADGSSVPVLQGAGITSSSPQRQDFA--TNHVVPARQRSMRRNGSSASSGGNPQQSTPSGPVAASTLHSS-KENTQRSGFVSSDHPQQRSFRNRGGQHQRGDGSHHHSYGSRREQEGQDWNVHRYGRDTHVRPQV-PRFIRAPPPPNSIPYIPPGAVRSFGTPMGYPELAP-VVYVA-PALDQLRGVPIMTPLGHPAMYFPPPDPQLHIKIVNQIDYYFSNELIRDTYLRQNMDEQGWVPIKLIAGFKKVMHLTDIQLILDSVRSSSVVEVQGDKVRRR…
