# Supplementary material for: Legume genome structures and histories inferred from Cercis canadensis and Chamaecrista fasciculata genomes
Source: Plant J. 2026 Jun 10;126(5):e70981. doi: 10.1111/tpj.70981 (PMC13252982; doi:10.1111/tpj.70981)
Supplement: Supplementary file 8 — Data S8. Manuscript supplement; Compressed directory of aligned sequences from 36 gene families with members deriving from syntenic blocks from selected species. [file TPJ-126-0-s004.gz › S8_wgd_block_tree/40_wgd_aln_manual/Legume.fam3.01405]

PAP.Lotus.B.1	MASSWEHFGEVANVAQLTGLDAVRLIGMIVKAASTARMHKKCRQFALHLKLIGLLEQLKISELKKYPETREPLEQLEDALRRSYILVSCQDRSYLYLLAMGWIVYQFRKAQEIDRYLRLVPLITLVDARVRERLEVIERDQCEYTLDDEDQKVQTVILKPEPDKDDSAVLKKTLSCSYPFSFTEALKKEEKLQQELQFSQGIMDIHQCEFIQRLLAVTEVAAYSLPEKFSPEKSQKTVDYSYSDANDNKNNSSEQKDH-------KSRSSVPEKNQLSTGGSSQQEDWHTDLLACCSEPYLCMKTFFYPCGTFSKIATVATRPISSAEVCDLLAYSLILSCCCYTCCIRRKLRKMLITGGYVDDFLSHLMCCCCALVQEWREVEIRRVFAPDMTNSSPP…
PAP.Medicago.B.2	MASSWEQFGEIANVAQLTGLDAVKLIGMIVKAANTARMHKKCRQFAQHLKLIGLLDQLKISELKKYPETREPLEQLEDALRRSYILVSCQDRSYLYLLAMGWIVYQFRKAQEIDRYLRLVPLITLVDARVRERLEVIEKDQCAYTLDDEDQKVQTVFMKPEHDKEDTVVLKKTLSCSYPFSFTEALKKEEKLQLELHHSQANMDINQCEFIQRLLDVTNFAAYSLPEKLSPEDNYQIVEYSHSDANGSKGHSSNEKHHKKSDILSSSRTKVSEKNPVSTRSSYQQEDWHTDLLACCSEPYLCIKTFFYPCGTFSKIATVATRPISSAEVCDFIAYSLVLSCCCYTCCIRRKLRKMMIPGGYVDDFLSHLMCCSCALVQEWREVQIRGVYEPEKTNISPP…
PAP.Aeschynomene.B.3	------SFGELANVAQLTGIDAVRLIGMIVKAASTARMHKKCRQFAQHLKLIGLLEQLKISELKKYPETREPLEQLEDALRRSYILVSCQDRSYLYLLAMGWIVYQFRKAQEIDRLLRLVPLITLVDARVRERLEVIERDQCEYTLDDDCQKLQTVILKPEPDKDDTVVLKKTLSCSYPFSFTEALKKEEKLQVELQHSQSIMDIHQCEFIQRLLDITEVAAYT--EKYSPEKTHKRVEYSYSDANGGKGHSSSEKSNKKSDTLSAPRSSVPEKDLLSTGGSYQQEDWQTDLLACCSEPYLCIKTCFFPCGTFSKIASVATRPISSAEACELMAYSLVLSCCCYTCCIRRKLRNVLIRGGFVDDFLSHLMCCCCSLVQEWREVEIRGVYGHEKTKTNPP…
PAP.Phaseolus.phavu_Chr03.4	MASSWEYFGEIANVAQLTGIDAVRLIGMIVKAASTARMHKKCRQFAQHLKLIGLLDQLKISELKKYPETREPLEQLEDALRRSYILVSCQDRSYLYLLAMGWIVYQFRKAQEIDRYLHLVPLISLVDNRVRDRLEVIEKDECEYTLDDEEQEVQTVILKPEPDKGDAMVLKKTLSCSYPFSFNEALKKEEKLQVELQHSQANMDIYQYEFIQHLLDVTEVAAHY-----HSEKNNKTVEYSYSDANGGKPHSSDENIHKKNDTLSSSRSSVSEKDLLSRGGSYNREDWHTDLLACCSEPCLCIKTCFCPCGTLSNIASVATRPISSAEACELMAYSLILSCCCYTCCIRSKLRKMLIRGGYIDDFLSHLMCCCCALVQEWREVEIRGASGSEKTNTKPP…
CAE.Acacia.A.5	MASGWDQIGEIANVAQLTGLDAARLIAMIVKAASTARMHKKCRQFAQHLKLIGLLEQLKISELKKYPETREPLEQLEESLRRAYILVSCQDRSYLYLLAMGWIVYQFRRAQEIDRYLRLVPLITLVDARVRERLDMIERDQCEYTLDDEDERVQTVIMKPDPDKEDAAVLKKTLSCSYPLPFKEALKKEEKLRVELQRSQANWDTNQCDFIQRLLDVTEVAAYSLPEKC-PEKSHKIVENTYADANYDKEHAYDEKSYERTDTVPTSR--------LPSGGSYQEEEWHTDLLACCSEPFLCMKTFFFPCGTFSKIATVANRPTSSAEACELMAYSLILSCCCYTCCMRRRLRKMFITGGYIDDFLSHLMCCCCALVQEWREVEIRGAYGPGKTKTGPP…
CAE.Chamaecrista.chafa_Chr1.6	MASPWDHFGEIANVAQLTGLDAVRLIGMIVKAASTARMHKKCRQFAQHLKLIGLLEQLKISELKRYPETREPLEQLEESLRRSYILVSCQDRSYLYLLAMGWIVYQFRKAQEIDRYLRLVPLITLVDSRVRERLEVIEKDQCEYTLDDEDQRVQTVILKPDPDKEDAAVLKKTLSCSYPLPFKEALKMEEKLQIELQRSQANWDSNQCEFIQRLLDVTEVAAYTLPDKYSPEKSHKKVEETYTDANSDKGHSSDEKPHKRSDTVPGTRS--------SAGGLYQKEDWHTDLLACCSEPYLCIKTLFCPCGTFSKIATVANRPISSAEACELMAYSLIFSCCCYTCCVRRKLRKMFIPGGFVDDFLSHLMCCCCALVQEWREVEIRGVSGPEKTKTSPP…
CAE.Senna.sento_Chr11.7	MASAWEHFGEIANVAQLTGLDAVRLIGMIVKAASTARMHKKCRQFAQHLKLIGLLEQLKISELKRYPETREPLEQLEESLRRSYILVSCQDRSYLYLLAMGWIVYQFRKAQEIDRYLRLVPLITLVDSRVRERLEVIEKDQCEYTLDDEDQRVQTVILKPDPDHHDAAVLKKTLSCSYPLPFNEALKKEEKLQLELQRSQANWDVNQCEFIQRLLDVTEVA-YSLPEKLSPEKTHKKVEHTYTDANSDKGHSSDEKSHKRIDTVSGSRSA--------TGGSYQKEDWHTDLLACCSEPYLCIKTFFYPCGTFSKIATVANRPISSAEACELMAYSLILSCCCYTCCIRRKLRKSLITSVALDPLEVKEQAVLGTKTQMNTSNRLRKKHDNATMELSPA…
PAP.Lotus.A.8	-MASWDHMGDFANIAQLTGVDAVKLIGMIVKAASTARMHKKCRQFAQHLKLIGLLEQLKISELKRYPETREPLEQLEDALRRSYMLVSCQDRSYLYLMAMGWIVYQFRKAQEIDRYLRLVPLITLVDARVRERLEVIEMDQREYTLDDDDQQAQTVILKPEPDKDDTAMLKKTLSCSYPCSFTEALKKEEKLKLELQRSQANLDMNQCEVIQRLLEVTEVASYSVPEKCSSEKSHKKEEYNYSDANGEKVHSSDEKYHAKVDTVSPSRFSVSRKDLQSNGGSYHQEDWHTDLLACCSEPSLCMKTFFYPCGTFSKIASVAKRPISSGEACELMAYSLILSCCCYTCCVRRKLRKMLITGGFVDDFLSHLMCCCCALVQEWREVEIRGANASEKTRTSPP…
PAP.Medicago.A.9	-MASWDHMGDFANIAQLTGVDAVKLIGMIVKAASTARMHKKCRQFAMHLKLIGLLEQLKISELKRYPETREPLEQLEDALRRSYMLVSCQDRSYLYLLAMGWIVYQFRKAQEIDRYLRLVPLITLVDARVRERLEVIEHDQREYTLDDEDQQAHTVILKPDPDKEDTAVLKKTLSCSYPCTFPEAIKKEEKLNLELQRSQANLDMNQCEVIQRLLEVTKVAEYSLPDKCSPEKSHKKENYSYSDSNDDKVHSSDEKYHTKVDTLSQSRYSVSQKDVMSTGGSYQQEDWHTDLLACCSEPSLCMKTFFYPCGTFSKIATVVKRPMSSAEACELMAYSLILSCCCYTCCIRRKLRKMLITGGFVDDFLSHLMCCCCALVQEWREVEIRGVSGADKTKTSPP…
PAP.Phaseolus.phavu_Chr02.10	-MASWDQMGELANVAQLTGVDAVRLIGMIVRAASTARMHKKCRQFAQHLKLIGLLEQLKISELKRYPETREPLEQLEDALRRSYILVSCQDRSYLYLLAMGWIVYQFRKAQEIDRYLRLVPLITLVDARVRERLEVIEMDQREYTLDDDDQKAQTVIFKPEPDKDDTAVLKKTLSCSYPCSFNEALKKEEKLKLELQRSQANYDMNQCQVIQRLLDVTEVAAYSVPEKCSPEKNHKKEEYNYSKDNSDKEHSSDERYHAKVDKHSPSRYSVARKDIVSAGGSYQEEDWHTDLLACCSEPSLCMKTFFYPCGTFSKIASIARRPISSAEACDLMAYSLILSCCCYTCCVRRKLRKMLITGGFIDDFLSHLMCCCCALVQEWREVEIRGISAPEKTKTSPP…
PAP.Aeschynomene.A.11	MASPWDHMGEIANVAQLTGLDAVRLIGMIVRAASTARMHKKCRQFAQHLKLIGLLEQLKISELKRYPETREPLEQLEDALRRSYILVSCQDRSYLYLLAMGWIVYQFRKAQEIDRYLRLVPLITLVDARVRERLEVIEKDQREYTLDDEDQKVQTVILKPDPDKEDAAVLKKTLSCSYPCSFTEALKKEEKLKLELQRSQANLDMNQCHVIQRLLDVTEIAAYSMPEKSSPEKSHKKEEYSYSDSNGDKGHSSEEKYHTKSDTVSASRSAVSQKERSS-GSSYQQEDWHTDLLACCSEPSLCMKTFFYPCGTFSKIASVATRPMSSGEACELMAYSLILSCCCYTCCVRRKLRKMLITGGFVDDFLSHLMCCCCALVQEWREVEIREISGSEKTRTSPP…
DET.Sindora.A.12	MASAWDHLGDIASVAQLTGVDAVRLIGMIVKAANTARMHKKCRQFAQHLKLIGLLEQLKISELKRYPETREPLEQLEDALRRSYILVSCQDRSYLYLLAMGWIVYQFRKAQEIDRYLRLVPLITLVDARVRERLEVIEKDQREYTLDDEDQKVQTVILKPDPDNEDAVVLKKTLSCSYPLPFNEALKKEEKLQLELQRSQANLDMNQCEVIQRLLDVTEVAACSLPEKCSPEKVK-EVEYSYS--YNEKDRSSDEKYDNS----------RSNKDLLSTRVSYEQEDWHTDLLACCSEPSLCIKTFFFPCGTLSKIATVANRPISSGEACELMAYSLVLSCCCYTCCIRRKLRKMLITGGFIDDFLSHLMCCCCALVQEWREVEIRGVYGPEKTRTSPP…
CER.Phanera.A.13	----------------------------------------------------------------------------------------------------------------------------------QERLEVIERDQCEYTLDDEDQKMQTVILKPEPDNDDAVVLKKTLSCSYPLPFNEALKKEEKLRHELQRSQAHLDLGQCQVIQHLLDVTESAAYSLPEQCSPEKSHKKLDHTYSDANSEKDLSSNEKYNK-------SRSSVSGKDLMLTGGSYHSEDWHTDLLACCSEPYLCIKTFFCPCATFSKIATVANRPISSAEACDLVAYSLILSCCCYTCCVRRKLRRMLIKGGFIDDFLSHLMCCCCALVQEWREAEIRGVSGPSKTKMSPP…
CER.Phanera.A.14	MASSWDHLGEIASVAQLTGLDAVRLIGLIVKAANTARMHKKCRQFALHLKLIGLLEQLKISELKKYPETREPLEQLEDALRRSYILVSCQDRSYLYLLAMGWIVYQFRKAQEIDRYLRLVPLITLVDSRVRERLEVIERDQCEYTLDDEDQKMQTVILKPEPDNDDAVVLKKTLSCSYPLPFNEALKKEEKLRHELQRSQAHLDLGQCQVIQHLLDVTESAAYSLPEQCSPEKSHKKLDHTYSDANSEKDLSSNEKYNKS-------------------------------------------------------------------------------------------------------------------------------------------…
CER.Bauhinia.A.15	MAAAWEHFGEIANVAQLTGLDAVRLIGLIVKAASTARMHKKCRQFALHLKLIGLLEQLKISELKKYPETREPLEQLEEALRRSYILVSCQDRSYLYLLAMGWIVYQFRKAQEIDRYLRLVPLITLVDSRVRERLEVIEKDQREYTLDDEDQKMQTVILKPEPDNNDAVVLKKTLSCSYPLPFNEALKKEEKLRLELQRSQAYMDMGQCQVIQHLLDVTEAAAYSLPEKCSPEKCHEKLDHSYSDAKSEKDLSSDEKYNK-------SRSPVSGKDLMSTGGSYHSEDWHTDLLACCSEPYLCIKTFFFPCGTFSKIATVANRPISSAEACDLMAYSLILSCCCYTCCVRRKLRRMLITGGFVDDFLSHLMCCCCALVQEWREVEIRGVSGCDKTKTSPP…
CER.Cercis.cerca_Chr6.16	MASSWDHFGEIANVAQLTGLDAVRLIGMIVKAASTARMHKKCRQFAQHLKLIGLLEQLKISELKKYPETREPLEQLEEALRRSYILVSCQDRSYLYLLAMGWIVYQFRKAQEIDRYLRLVPLITLVDSRVRERLEVIEKDQCEYTLDDEDQKMQTVILKPEPDNDDAAVLKKSLSCSYPLPFNEALKKEEKLQLELQRSQAHLDMGQCEFIQRLLDVTEAAAYSLPEKCSPEKCQKKLDHTYSDANIEKDHSSDEKYNK-------SRSSVSGKDLLSTGGSYHNEDWHTDLLACCSEPYLCIKTFFYPCGTFSKIATVANRHISSAEACDLMAYSLILSCCCYTCCVRRKLRRMLITGGFIDDFLSHLMCCCCALVQEWREVEIRGVSGPEKTKTSPP…
CER.Bauhinia.B.17	-MASWEHFGEIANAAQLAGLDAVRLIGMIVKAASTARMHKKCRQFAQHLKLIGLLEQLKISELKKYPETREPLEQLEEALRRSYILISCQDRSYLYLLAMGWIVYQFRKAQEIDRYLRLVPLITLVDSRVRERLEIIEKDQREYTLDDEDQKIQTVILKPEPGNEDTAVLKKTLSCSYPLPFNEALKKEEKLKLEMQRSQANHDMGQCQVIQRLLDVTEAAAYSLPDKCSPDKSQKKLDHTYSDANNEKNHSPDEKYNK-------SRSSVSGKDLLSTGGSYHKEDWHTDLLACCSEPSLCIKTFFYPCGTFSKIATVANRHISSAEACDLMAYSLILSCCCYTCCVRRKLRMMLITGGYIDDFLSHLMCCCCALVQEWREVEIRGVSGPGKTKLSPP…
CER.Phanera.B.18	MAATWDHFGEIANVAQLTGLDAVRLIGMIVKAASTARMHKKCRHFAQHVKLIGLLEQLKISELKKYPETREPLEQLEDALRRSYILISCQDRSYLYLLAMGWIVYQFRKAQEIDRYLRLVPLITLVDSRVRERLEIIEKDQREYTLDDEDQKIQTVILKPEPDNEDAAVLKKSLSCSYPLHFNEALKKEEKLQLEMQRSQANHDMGQCQVIQRLLDVTEAAAYSLPEKCSPEKSQKKLDHTYSDANSEKDHSSDEKYNK-------SRSPVSGKDLLSTGGSYNNQDWHTDLLACCSEPYLCIKTFFYPCGTFSKIAAVANRHISSAEACDLMAYSLVLSCCCYTCCVRRKLRMMLISGGYIDDFLSHLMCCCCALVQEWREVEIRGLSGPEKTKMSHP…
DET.Sindora.B.19	MASGCEHFGEFANVAQLTGLDAVRLIGMIVRAATTARMHKKCRQFAQHLKLIGLLEQLKISELKKYPETREPLEQLEDALRRSYILVSCQNRSYLYLLAMGWIVYQFRKAQEIDRYLRLVPLITLVDSRVRERLEVIEKDQREYTLDHEDQKLQTVILKPEPDKEDAVVLEKSLSCSYPLPFNEALKREEKLQLELQRSQANLDTRQCEVIQHLLDVTEAAAYSLPEKCSPEKVHKKVEHDYADAKCEKDHSSDEKYQ-------NSRSPASGKDLLSTEVSYQQEDWHTDLLACCSEPSLCIKTFFYPCGTFAKIATVATRHMSSAEACDLMAYSLILSCCCYTCCVRRKLRKMLITGGFVDDFLSHLMCCCCALVQEWREVEIRGVSGKS-------…
CAE.Acacia.B.20	MASSWEHLGEVATIVQLTGSDAVRLIGMIVKAASTARMHKKCRQFAQHLKLIGLLEQLKISELKKYPETREPLEQLEDALRRSYVLVSCQDRSYLYLLAMGWIVYQFRKAQEIDRYLRLVPLITLVDARVRERLEVIEKDQREYTLDDEDQKVQTVILKHEPDKDDAVVLKKSLSCSYPLPFNEALKKEEKLKLELQRSQENLDMNQCEVIQRLLDVTEAAAYSLPEKCSPEKSLKKVEDSYSDDNSDKGHISDEKYHKKCDTSSTLRSSVSGKDLLPTEGSYELGEWHTDLLSCCSEPSLCLKTFFYPCGTFAKIATVATRHISSAEACELMAYSLVLSCCCYTCCIRRKLRKMLITGGYVDDFLSHLMCCCCALVQEWREVEIRGVCGPHKTCTSPP…
CAE.Senna.sento_Chr06.21	MASSWDHFGEVANVAQLTGVDAVRLIGLIVKAASTARMHKKCRQFAQHLKLIGLLEQLKISELKKYPETREPLEQLEDALRRSYILVSCQDRSYLYLLAMGWIVYQFRKAQEIDRYLRLVPLITLVDARVRERLEVIEKDQREYTLDDEEQKVQTVILKPEPDKHDAVVLKKSLSCSYPLAFNEALKKEEKLQLELRRSQANLDMNQCEVIQRLLDVTEAAAYSLPEKCSPEKSPKNVGESYSDANSDKAHSSDEKYHKKSDTSSALRSSVSGKDLLSTGGSFQPEEWHTDLLDCCSQPSLCIKTSFFPCGTFSKIATVATRHISSAEACELMAYSLILSCCCYTCCVRRKLRKTLITGGYIDDFLSHLMCCCCALVQEWREVEIRGVAGPEKTKTSPP…
CAE.Chamaecrista.chafa_Chr6.22	MAAAWDHFGDIANVAQLTGLDAVRLIGMIVKAASTARMHKKCRQFAQHLKLIGLLEQLKITELKKYPETREPLEQLEDALRRSYILVSCQDRSYLYLLAMGWIVYQFRKAQEIDRYLRLVPLITLVDNRVRERLEVIEKDQREYTLDDEDQKLQTVILKPEPDKEDAVVLKKSLSCSYPLPFNEALKKEEKLHLELQRSQANMDMNQCEVIQRLLDVTEVAACSLPEKCSPEKSHKKVEDNYVEANSDKGYSSDVKPHKKRDTSSTSRSSVSRKDGLSTGGPYQQEEWHTDLLACCSQPSLCIKTFFYPCGTFSKIATVATRHISSAEACELMAYTLILSCCCYTCCVRRKLRKMLITGGYVDDFLSHLMCCCCALVQEWREVEIRGVCGPEKTKTSPP…
OUT.Arabidopsis.O.23	MANSWDQLGEIASVAQLTGIDALKLIGMIVNAANTARMHKKCRQFAHHLKLIRLLEQIKNSEMNQRSEILEPLQGLDDALRRSYILVSCQEKSYLYLLAMGWIVNQFEKAQEIDLFLKIVPLINMADARIRERLEAIERDQREYTLDEEDRKVQDVILKQESTREAATVLKKTLSRSYPMGFCEALKTEEKLQLELQRSRARYDADQCEVIQRLIDVTQTAATV--EPNLEKVLTKKEELT-SSKKRDDLYDTDSSSI-RAD--SRSTSYVSGHELLSGRSLQHRGNWHADLLDCCSEPCLCLKTLFFPCGTLAKISTVATRQISSTEVCNLIVYSLILSCCCYTCCIRKKLRKTLITGGCIDDFLSHLMCCCCALVQELREVEIHRAYGTEKKEMSPP…
OUT.Arabidopsis.O.24	MSHSWDGLGEIASVAQLTGLDAVKLIGLIVKAANTAWMHKKCRQFAQHLKLIGLLEQLKISEMKKYPETREPLEGLEDALRRSYLLVSCRDRSYLYLLAMGWIVYQFRKHQEIDRFLKIIPLITLVDARIRERFEYIDRDQREYTLDEEDRHVQDVILKQESTREAASVLKKTLSCSYPLRFCEALKTEEKLQIELQRSQEHYDVAQCEVIQRLIGVTQAAAAVDSEKELTKKASKKSERS---SSMKTEYSYDEDSPKKSSTRAASRSNVSGHDLLSRRASQHHEEWHTDLLACCSEPSLCFKTFFFPCGTLAKIATAASRHISSAEACELMAYSLILSCCCYTCCVRRKLRKTLITGGFIDDFLSHVMCCCCALVQELREVEIRGAYGTEKTKISPP…
OUT.Vitis.O.25	-MATWEHFGEIANVAQLTGVDAVRLIGMIVSAANTARMHKKCRQFAQHLKLIGLLEQLKISELKRYPEMREPLEQLEDSLRRGYILVSCQDRSYLYLLAMGWIVYQFRKAQEIDRYLKIIPLITLVDARVRERLEDIEKDQREYTLDDEDKRVQDVILKPEPSTNDTVVLKKTLSCSYPLPFNAALKKEEKLQLELQRSQANYDVDQCEVIQHLIGVTEAVAANVPEKNLPVRSSKKAESDYSDANSDKEYSVDESYPKRSDTRTASRSSVSGHDLLSTRGSHRHEEWHSDLLGCCSEPSLCIKTFFYPCGTFSKIASVATRHMSSAEACELMAYSMILSCCCYTCCIRRKLRNMLITGGLFDDFLSHLMCCCCALVQEWREVEIRGVYGPEKTRTSPP…
OUT.Prunus.O.26	MASSWDHFGEIANVAQLTGLDAVRLIGMIVKAASTARMHKKCRQFALHLKLIGLLEQLKISELKRYPETREPLEQLEEALRRSYILVSCQDRSYLYLLAMGWIVYQFRKAQEIDRYLKLVPLITLVDARVRERLEDIEKDQREYTLDEEDRKVQDVILKPDPSKNDTVVLKKTLSCSYPLGFNEALQKEEKLQLELQRSQSIYDVSQCEVIQRLLEVTETVASK----SSPEKNNKKIERNYSDANSEKEPSSNESYQSESRKMSRNTSSVSGHDLLSTRGSHRHEEWNTDLLGCCSEPSLCIKTFFYPCGTFSKIASVATRHMSSAEACELMAYSLVLSCCCYTCCIRRKLRKTLISGGFIDDFLSHFMCCCCALVQEWREVELRGIYGAEKTKISPP…
OUT.Quillaja.O1.27	MASSWDNFGEIANVAQLTGLDAVRLIGMIVKAASTARMHKRCRQFALHLKLIGLLEQLKISELRKYPETREPLEQLEESLRRSYILVSCQDRSYLYLLAMGWIVYQFRKAQEIDRYLRLVPLITLVDARVRERLEVIEMDQREYTLDDEDRKMQDVILKPEP-LNDTVVLKKTLSCSYPLPFDKALKKEEKLQLELQRSQANMDMSQCEVIQHLLEVTESAAFSRPEKCSPEKDLKKTDYIYSNAD--KDDSSEKSYHKKST--SRNTSSVSGKEMMSTKGSYQHEEWHTDLLGCCSEPSLCLKTFFCPCGTFSKIATVASRHISESEACELMAYSLILSCCCYTCCIRRKLRKMLITGGLVDDFLSHLMCCCCALVQEWREVEIRGVCGPEKTKTSPP…
OUT.Quillaja.O2.28	MASSWDHLGEIATVAQLTGLDAVKLIGMIGKAASTARMHKKCKQFALHLKLIGLLEQLKISELKRYPETREPLEQLEEALRRSYILVSCQDRSYLYLLAMGWIVYQFRKAQEIDRYLRLVPLITLVDARVRDRIEYIEMDRCEYTLDDEDRKMQDAILKPEP-LNDTMVLKKTLSCSYPLPFDKALQKEEKLQVELQWSQTNMDLSQCEVIKHLLEFTEAAACSKLEKCSPEKDHKKTEHSYSNANTD--HSSDKSYHKKSI----SRNTSSGKDMLSTKCSYQHDEWHTDLLSCCSEPSLCLKTFFYPCGTFSKIATVATRHISASEACELMAYSLILSCCCYTCCIRRKLRRTLITGGFVDDFLSHLMCCCCALVQEWREVEIRGVCGPEKTKTSPP…
