# Supplementary material for: Legume genome structures and histories inferred from Cercis canadensis and Chamaecrista fasciculata genomes
Source: Plant J. 2026 Jun 10;126(5):e70981. doi: 10.1111/tpj.70981 (PMC13252982; doi:10.1111/tpj.70981)
Supplement: Supplementary file 8 — Data S8. Manuscript supplement; Compressed directory of aligned sequences from 36 gene families with members deriving from syntenic blocks from selected species. [file TPJ-126-0-s004.gz › S8_wgd_block_tree/40_wgd_aln_manual/Legume.fam3.01429]

PAP.Lotus.A.1	-----------------------------------------------------------------------------------------------------------------------------------MAAQFAAEATLRRVHAAQKDDDMPPIEAILAPLEAELKLARQEIAKLQDDKALDRLTKSKEAALVEAERTVKAALAKASMVDDLQKQELMKQIEICQEEKILDKMHRLKVAEVEKLTQTVRELEEAVLAGGAAAAVRDYQRKVQEMEERKTLDRELARAKVSARVAVAVAEWKDADKVMPVKQWLEERRFLQGEMQQLRDKLAIAERTSKSEAQLKEKYQLRLKVLQETLRETSNSINRGTSEGRCVSGPSRRQSLGGADISKLTSGF…
PAP.Medicago.A.2	MAEFSGDVG-MEPTVVTPVPLTVSGSFKEGRNSSRRRTSVRPSLDADEFMLLHGSDPVKLELRLEDVRDKDRELSEAQAEIKALKHSERLREKAVEELTEELSKVDGKLKFTENLLESKLEIKKIDEKKASMAAQFAAEATLRRVHAAQKDDDMPPIEAILAPLEAELKLARQEIAKLQDDRALDRLTKSKEAALLEVERSVQVALAKASMVDDLQKQELMKQIEICQEEKILDRMHRLKVAEVEKLTQTVRELEEAVLAGGAAAAVRDYQRKFQEMEERKTLDRELARAKVTARVAVVVAEWKDADKVMPVKQWLEERRFLQGEMQQLRDKLAISDRTAKYEAQLKEKYQLRLKVLQESLRETSNSINRGTSEGKCVSGPSRRQSLGGADISKPNSGF…
PAP.Phaseolus.phavu_Chr02.3	MAEVSGEAGVEETVATPVAPLAVSGSFKEGKGSSRRRASMRQSLDADEFMLLHGSDPVKVELRLEEVRDKDRELSEAQAEIKALRFSERLREKAVEVLNEELSKVEGKLKLTESLLESKLEIKKIDDKKASMAAQFAAEATLRRVHAAQKDDDMPPIEAILAPLEAELKLARQEIAKLQDDKALDRLTKSKEAALLEAEKTVQIALAKASMVDDLQKQELIKQIEICQEEKILDKMHRLKVAEVEKLTQTVRELEEAVLAGGAAAAVRDYQRKVQEMEERKTLDRELARAKVTARVAVVVAEWKDADKVMPVKQWLEERRFLQGEMQQLRDKLAITERTAKSEAQLKEKYQLRLKVLQESLRETSNSINRGTSEGRCISGPSRRQSLGGADISKLTSGF…
PAP.Aeschynomene.A.4	MADVSGDGG-AEAVASTPAPLTVSASFKEGRSSSRRRASMRPSLDADEFMLLHGSDPVKVELRLEEVRDKDRELSEAQAEIKALRLSERLREKAVEELTDELSKVEEKLKLTESLLESKLEIKKIDEKKASMAAQFAAEATLRRVHAAQKDDDMPPIEAILAPLEAELKLARQEIAKLQDDKALDRLTKSKEAALLEAERTVQVALAKASMVDDLQKQELIKQIEICQEEKILDKMHRQKVAEVEKLTQTVRELEEAVLAGGAAAAVRDYQRKVQEMEERKTLDRELARAKVTARVAVVVAEWKDADKVMPVKQWLEERRFLQGEMQQLRDKLAIAERAAKSEALLKDKFQLRLKVLQESLRETPN-INRGTSEGRSASGPSRRQSLGGADISKLTSGL…
PAP.Lotus.B.5	MAEVSGDGG----GVPTPAPLSVSGSFREGRGSSRRRGARPPSMDADEFMLLHGSDPVKVELRLEEVRDKDRELSEAQAEIKALRHSERLREKAVEELTEELSKVEGKLKLTESHLESKLEIKKIDEKKASMAAQFAAEATLRRVHAAQKDDDMPPIEAILAPLEAELKLARQEIAKLQDDKALDRLTKSKEAALLEAEKTVQVALAKASMVDDLQKQELMKQIEICQEEKILDKMHRLKVAEVEKLTQTVRELEETVLAGGAAAAVRDYQRKVQEMEERKTLDRELARAKVTARVAVVVAEWKDADKVMPVKQWLEERRFLQGEMQQLRDKLAIVERTAKSEAQLKEKYQLRLKVLEDGLRGNSNGSNRSTSEGRSASGPSRRQSFGGADFSKPTSGF…
PAP.Medicago.B.6	MEEIYGDGG----AVATPAP--FSGSFREGRTSSRRRGARQQSMDADEFMLLHGSDPVKVELRLEEVRDKDRELSEAQAEIKALRHSERLREKAVEELSEELSKVDGKLKLTESLLETKLEIKKIDEKKASMAAQFAAEATLRRVHAAQKDDDMPPIEAILAPLEAELKLARQEIAKLQDDRALDRLTKSKEAALLEAEKTVQFALAKASMVDDLQKQELMKQIEICQEEKILDRMHRQKVAEVEKLTQTVRELEESVLAGGAAAAVRDYQRKVQEMEERKTLNRELGRAKVTARVAVVVAEWKDADKVMPVKQWLEERRFLQGEMQQLRDKLAIVERTAKSEAQLKEKYQLRLKVLEESLRGNSSGSSRSTAEGRSMNGSSRRQSLGGVDISKLTSGF…
PAP.Phaseolus.phavu_Chr03.7	-----------------GAALSVSGSFKEGRGSARRRGVRPPSMDADEFMLLHGSDPVKVELRLEEVRDKDRELSEAQAEIKALRLSERLREKAVEELTEELLKVEGKLKLTESLLESKLEIKRIDEKKASMAAQFAAEATLRRVHAAQKDDDMPPIEAILAPLEAELKLARQEIAKLQDDKALDRLTKSKEAALIEAERTVQFALAKASMVDDLQKQELIKQIEICQEEKILDKMHRQKVAEVEKLTQTVRELEEAVLAGGAAAAVRDYQRKVQEMEERKTLDRELARAKVTARVAVVVAEWKDADKVMPVKQWLEERRFLQGEMQQLRDKLAIVERAAKSEAQLKEKYHLRLKVLEESLRGNSNSSNRSTPEGRSVSG--RRQSLGGADFSKLSSGF…
CAE.Chamaecrista.chafa_Chr6.8	MEDVSGDGGEVTQTVATPQPLTVSGSFKDGKSSSRRRASMRPSLDADEFMLLHGSDPVKVELRLEEVRDKDRELSEAQAEIKALRLSERLREKAVEELTEELSKVEEKLKLTESLLESKLEIKKIDEKKASMAAQFAAEATLRRVHAAQKDDDMPPIEAILAPLEAELKLARQEIAKLQDDKALDRLTKSKEAALLEAERTVQVALAKASMVDDLQKQELSKQIEICQEEKILDKMHRQKVAEVEKLTQTVRELEEAVLAGGAAAAVRDYQRKVQEMEERKTLDRELARAKVTARVAVVVAEWKDADKVMPVKQWLEERRFLQGEMQQLRDKLSIAERASKSEAQLKEKYQLRLKVLEESLRGPSNGSSRGTSDGRSVSGSSRRQSLGGADISKLTAGF…
CAE.Senna.sento_Chr06.9	MEDVSGDGAGAAEAVATPQPLALSGSFKDGRSSSRRRASVRPSLDADEFMLLHGSDPVKVELRLEEVRDKDRELSEAQAEIKALRLSERLREKAVEELTEELSKVEEKLKLTESLLESKLEIKKIDEKKASMAAQFAAEATLRRVHAAQKDDDMPPIEAILAPLEAELKLARQEIAKLQDDKALDRLTKSKEAALLEAERTVQVALAKASMVDDLQKQELVKQIEICQEEKILDKMHRQKVAEVEKLTQTVRELEEAVLAGGAAAAVRDYQRKVQEMEERKTLDRELARAKVTARVAVVVAEWKDADKVMPVKQWLEERRFLQGEMQQLRDKLSIVERAAKSEAQLKDKYQLRLKVLEESLRGTSNGSSRGTTEGRSVSGPSRRQSLGGADISKLTAGF…
DET.Sindora.A.10	MADVSSDGGGGMEATPSLQPLTVSGSIREVKSSSRRRASMRPSLDADEFFLLHGSDPVKVELRLEEVRDKDRELSEAQAEIKALKLSERLREKAVEELTEELSKVEEKLKLTESLLESKLEIKKIDEKKASMAAQFAAEATLRRVHTAQKDDDMPPIEAILAPLEAELKLARQEIAKLQDDKALDRLTKSKEAALLEAERTVQVALAKASMVDDLQKQELVKQIEICQEEKILDKMHRQKVAEVEKLTQTVRELEEAVLAGGAAAAVRDYQRKVQEMEERKTLDRELARAKVTARVAVVVAEWKDADKVMPVKQWLEERRFLQGEMQQFRDKLATAERTAKSEAQLKEKYQLRLKVLEESLRGTPNNSNR-TLEGRSVSGPSRRQSLGGADISKLTSGF…
DET.Sindora.B.11	MAEVSGDSGTAAEVTPTSQPLLVSGSFKEGKSSSRRRESMRPSLDADEFLLLHGSDPVKVELRLEEVRDKDRELSEAQAEIKALKLSERLREKAVEELTDELSRVEEKLKLTESLLESKLEIKKIDEKKASMAAQFAAEATLRRVHAAQKDDDMPPIEAILTPLEAELKLARQEIAKLQDDKALDRLTKSKEAALLEAERTVQVALAKASMVDDLQKQELVKQIEICQEEKILDKMHRQKVAEVEKLTQTVRELEEAVLAGGKAAAVRDYQRKVQEMEERKTLDRELARAKVTARVAMVVAEWKDADKVMPVKQWLEERRFLQGEMQQLRDKLSIAERTAKSEAQLKEKYQLRLKVLEESLRGTSNNSNR-ALEGRSISGSSRRQSLGGADISKLTSGF…
CER.Bauhinia.A.12	MAEVSGDGGGSAPAVEVPTPLTVSGSFKEGKSSSRRRASVRPSLDADEFLLLHGSDPVKVELRLEEVRDKDRELSEAQAEIKALKLSERLREKAVEELTEELSKVEEKLKLTESLLESKLEIKKIDEKKASMAAQFAAEATLRRVHAAQKDDDMPPIEAILAPLEAELKLARQEIAKLQDDKALDRLTKSKEAALLEAERTVQVALAKASMVDDLQKQELIKQIEICQEEKILDKMHRQKVAEVEKLTQTVRELEEAVLAGGAAAAVRDYQRKVQEMDERKTLDRELARAKVTARVATVVAEWKDADKVMPVKQWLEERRFLQGEMQQLRDKLAIVERAAKSEAQLKDKYQLRLKVLEESLRGSSNSGNRGTSEGRSISGPSRRQSLGGADFSKLTSGF…
CER.Phanera.A.13	MAEVSGDGGGSAPATEVPTPLTVSGSFKEGKSSSRRRASVRPSLDADEFLLLHGSDPVKVELRLEEVRDKDRELSEAQAEIKALRLSERQREKAVEELTEELSKVEEKLKLMESLLESKLEIKKIDEKKASMAAQFAAEATLRRVHAAQKDDDMPPIEAILAPLEAELKLARQEIAKLQDDKALDRLTKSKEAALLEAERTVQVALAKASMVDDLQKQELIKQIEICQEEKILDKMHRQKVAEVEKLTQTVRELEEAVLAGGAAAAVRDYQRKVQEMEERKTLDRELARAKVTARVATVVAEWKDADKVMPVKQWLEERRFLQGDMQQLRDKLAIAERAAKSEALLKDKYQLRLKVLEESVRGSSNSGNRGTSEGRSISGPSRRQSLGGADFSKLTSGF…
CER.Cercis.cerca_Chr6.14	MAEVSGDGEGFAPAVEVPTPLTVSGSFKEGKSSSRRRASVRPSLDADEFLLLHGSDPVKVELRLEEVRDKDRELSEAQAEIRALRLSERLREKAVEELTEELSKVEEKLKLTESLLESKLEIKKIDEKKASMAAQFAAEATLRRVHAAQKDDDMPPIEAILAPLEAELKLARQEIAKLQDDKALDRLTKSKEAALLEAERTVQVALAKASMVDDLQKQELIKQIEICQEEKILDKMHRQKVAEVEKLTQTVRELEEAVLAGGAAAAVRDYQRKVQEMEERKTLDRELARAKVTARVATVVAEWKDADKVMPVKQWLEERRFLQGEMQQLRDKLAIVERAAKYEAQLKDKYHLRLKVLEESLRGSSNSGNRGTSEGRSSSGPSRRQSLGGADISKLTSGF…
CER.Bauhinia.B.15	MAEISGDGGGLAVAVVTPTPLTVSGSFKDGKSSSRRRA-VRPSLDADEFLLLHGSDPVKVELRLEEVRDKDRELSEAQAEIKALKLSERLREKAVEELTEELSKVEEKLKLTESLLESKLEIKKIDEKKASMAAQFAAEATLRRVHAAQKDDDMPPIEAILAPLEAELKIARQEIAKLQDDKALDRLTKSKEAALLEAERTVQVALAKASMVDDLQKQELIKQIEICQEEKILDKMHRQKVAEVEKLTQTVRELEEAVLAGGAAAAVRDYQRKVQEMEERKTLDRELARAKVTARVATVVAEWKDAEKVMPVKQWLEERRFLQGEMQQLRDKLAIMERTAKSEAQLKEKYQLRLKVLEESLRGSSNSGNRGTSEGRSISGPSRRQSLGGADFSKLTSGF…
CER.Phanera.B.16	MAEVSGDGGGLAVAVVTPTPLTVSGSFKDGKSSSRRRASVRPSLDADEFLLLHGSDPVKVELRLEEVRDKDRELSEAQAEIKALKLSERLREKAVEELTEELSKVEGKLKLTESLLESKLEIKKIDEKKASMAAQFAAEATLRRVHSAQKDDDMPPIEAILAPLEAELKIARQEIAKLQDDKALDRLTKSKEAALLEAERTVQVALAKASMVDDLQKQELIKQIEICQEEKILDKMHRQKVAEVEKLTQTVRELEEAVLAGGAAAAVRDYQRKVQEMEERKTLDRELARAKVTARVATVVAEWKDAEKVMPVKQWLEERRFLQGEMQQLRDKLAIVERTAKSEAQLKEKYQLRLKVLDESLRGSSNSGNRGNSEGRSISGPSRRQSLGGADISKLTSGF…
CAE.Acacia.A.17	MADISGDGGV------RSLGVTVSGSFKEGKSSSRRRASMRPSLDADEFMLLHGSDPVKVELRLEEVRDKDRELSEAQAEIKALKLSERQREKAVEELTEELTRVEEKLKLTESLLESKLEIKKIDEKKASMAAQFAAEATLRRVHAAQKDDDMPPIEAILAPLEAELKLARQEIAKLQEDKALDRLTKSKEAALLEAERTVQVALAKASMVDDLQKQELVKQIEICQEEKILDKMHRQKVAEVEKLTQTVRELEEAVLAGGAAAAVRDYQRKVQEMDERKTLDRELARAKVTARVAVVVAEWKDADKVMPVKQWLEERRFLQGEMQQLRDKLAIAERAAKSEAQLKEKYHLRLKVIEETMRGTSNSSNRGTSEGRSTSGPSRRQSLGGADMSKLTSGF…
CAE.Chamaecrista.chafa_Chr1.18	MAEVSGDGGGMATEEVTPLTVTVSGSFKEGKSSSRRRASVRPSLDADEFLLLHGSDPVKVELRLEEVRDKDRELSEAQAEIKALRLSERLREKAVEELTEELSRVEEKLKLTESLLESKLEIKKIDEKKASMAAQFAAEATLRRVHAAQKDDDMPPIEAILAPLEAELKLARQEIAKLQDDKALDRLTKSKEAALIEAERTVQVALAKASMVDDLQKQELMKQIEICQEEKILDKMHRQKVAEVEKLTQTVRELEEAVLAGGAAAAVRDYQRKVQEMEERKTLDRELARAKVSARVAVVVAEWKDADKVMPVKQWLEERRFLQGEMQQLRDKLAIAERAAKSEAQLKEKYHLRLKVMEETLRGTSNS-SRGTSEGRSPSGPSRRQSLGGADFSKLTSGF…
CAE.Senna.sento_Chr11.19	MADVSGDGGA------EPLTVTVSGSFKEGKSSSRRRASVRPSLDADEFLLLHGSDPVKVELRLEEVRDKDRELSEAQAEIKALKLSERLREKAVEELTEELSRVEEKLKLTESLLESKLEIKKIDEKKASMAAQFAAEATLRRVHAAQKDDDMPPIEAILAPLEAELKLARQEIAKLQEDKALDRLTKSKEAALIDAERTVQIALAKASMVDDLQKQELMKQIEICQEEKILDKMHRQKVAEVEKYTQTVRELEEAVLAGGAAAAVRDYQRKVQEMEERKTLDRELARAKVSARVAVVVAEWKDADKVMPVKQWLEERRFLQGEMQQLRDKLAIAERAAKSEAQLKEKYHLRLKVIEETLRGTSNSGNRGTSEGRSTSGPSRRQSLGGADISKLTSGF…
OUT.Arabidopsis.O.20	----------------MSPSLAISASYREGGKGMSRRRSMRPSFDANEFMLLHGSDPVRIELRLEEVRDKDRELSEGQAEIKALRLSERQREKAVEELTEELGKMAEKLKLIENLLESKLEIKKIEEKKASMAAQFAAEASLRRVHAAQKDDDMPPIEAILAPLEAELKLSRQEIAKLQDDKSLDRLTKSKEAALLDAERTVQSALAKASMVDDLQKQELMKQIEICQEERIIDKMHRQKVAEVEKLMQSVRELEEAVLAGGAAAAVRDYQRKFQEMEERKILERELARAKVNARVATVVAEWKDSDKVMPVRQWLEERRFLQGEMQQLRDKLAIADRAAKSEAQLKEKFLLRLRVLEESLKGPTSSSSRGTSVGRSSSGPTRRQSLGGAESPKITSGS…
OUT.Arabidopsis.O.21	------------TARISSPSLTMSSSFREGGKGLTRRRSMKPSFDANEFILLHGSDPVKVELRLEDVRDKDRELSESQAEIKALRLSERQREKAVEELTEELGKMSEKLKLTENLLDSKLEIKKIEEKRASMAAQFAAEATLRRVHAAQKDDDMPPIEAILAPLEAELKLARHEIVKLQDDRALDRLTKSKEAALLDAERTVQSALAKASMVDDLQKQELMKQIEICQEERILDKLHRQKVAEVEKFTQTVRELEEAVLAGGTAAAVRDYQRKFQEMEERRILDRELARAKVSARVATVVAEWKDGDKVMPVKQWLEERRFLQGEMQQLRDKLAIADRAAKSEAQLKEKFQLRLRVLEESLRGPSSSGNRSTPEGRSMSGPSRRQSLGGADIPKLTSGF…
OUT.Arabidopsis.O.22	MSDVSGDGDLSATVTEHYPSLTVSASYKEGKSSSKRRP-IRPSFDANEFILLHGSDPVKVELRLEEVRDKDRELGEANAEIKALRLSERQREKAVEELTEELTKLDEKLKLTESILESKLEIKKIEEKKASMAAQFAAEATLRRVHAAQKDDDMPPIEAILAPLEAELKLARSEIGKLQEDRALDRLTKSKEAALLEAERTVEAAMAKAAMVDDLQKQELMKQIEICQEEKILDRMHRQKVAEVEKLTQTVRELEEAVLAGGAAAAVRDYQRKFQEMEERKTLDRELARAKVTARVATVVAEWKDGDKVMPVKQWLEERRFLQGEMQQLRDKLAITDRAAKSEAQLKEKFQLRLKVLEETLRGTSSSATRNTPEARSMSGPSRRQSLGGAELQKFTSGA…
OUT.Arabidopsis.O.23	MSDVSADGGSAEQATTPYPSLTVSASYKE-KSSGRRRP-VRPSFDANEFILLHGSDPVKVELRLEEVRDKDRELSEANAEIKALRLSERQREKACEELTDELAKLDGKLKLTESLLQSKLEIKKIEEKKASMAAQFAAEATLRRVHAAQKDDDMPPIEAILAPLEAELKLARSEIGKLQEDRALDRLTKSKEAALLDAERTVETALAKAALVDDLQKQELMKQIEICQEEKILDRMHRQKVAEVEKLTQTVRELEEAVLAGGAAAAVRDYQRKFQEMEERKTLDRELARAKVTARVATVVAEWKDGDKVMPVKQWLEERRFLQGEMQQLRDKLAISDRAAKSEAQLKDKFQLRLRVLEETLRGTSSISIRNTPEGRSMSGPSRRQSIGGSDLQKFASGF…
OUT.Prunus.O.24	MDEVSGDGGTTPVAEFSPPPLTVSGSFKEGKSSSRRRGFMRPSMDGDEFILLHGSDPVKVELRLEEVRDKDRELGEAQAQIKALKLSERAREKAVEELTDELSKVEEKLKLTESLLESKLEIKKIDEKKASMAAQFAAEATLRRVHAAQKDDDMPPIEAILAPLEAELKLARQEIAKLQDDKALDRLTKSKEAALLEAERTVQVALAKASMVDDLQKQELMKQIEICQEEKILDKMHRQKVAEVEKLTQTVRELEEAVLAGGAAAAVRDYQRKFQEMEERKTLDRELARAKVTARVAVVVAEWKDADKVMPVKQWLEERRFLQGEMQQLRDKLAITERAAKSEAQLKEKYHMRLKVLEESVRGSSSSTNRSTAEGRSTSGPSRRQSLGGADIPKLTSGY…
OUT.Vitis.O.25	---------NEAVYVVSTPPLTVSQSFKEGKGSSRRRASVRPSLDADEFILLHGSDPVKVELRLEEVRDKDRELGEAQAEIKALRFSERLREKAVEEITEELSKVEEKLKLTESLLESKLEIKKIDEKKASMAAQFAAEATLRRVHAAQKDDDMPPIEAILAPLEAELKLARQEIAKLQDDKALDRLTKSKEAALLEAERTVQVALAKASMVDDLQKQELMKQIEICQEEKILDKMHRQKVAEVEKLTQTVRELEEAVLAGGAAAAVRDYQRKVQEMEERKTLDRELARAKVTARVAVVVAEWKDADKVMPVKQWLEERRFLQGEMQQLRDKLAITERTAKSEAQLKEKYHLRLKVIEESLRGSSNSNNRSTPEVRSVSGPSRRQSLGGADISKFIPGF…
OUT.Quillaja.O1.26	-------AEGMSAALTPPQPVMVSGSFKEGKSSSRRRPSVRPSLDADEFMLMHGSDPVKLELRLEEVRDKERELGEAQAEIKALRFSERLREKAVEELTEELSRVDEKLKLTESLLESKLEIKKIDEKKASMAAQFAAEATLRRVHAAQKDDDMPPIEAILAPLEAELKLARQEIAKLQDDKALDRLTKSKEAALLEAERTVQVALAKASMVDDLQKQELMKQIEICQEEKILDKMHRQKVAEVEKLTQTVRELEEAVLAGGAAAAVRDYQRKVQEMEERKTLDRELARAKVTARVAVVVAEWKDADKVMPVKQWLEERRFLQGEMQQLRDKLAISERTAKSEAQLKEKYHLRLKVLEESLRGIPNSSGRSTSDGRNISGPSRRQSLGGADMTKLTSGF…
OUT.Quillaja.O2.27	-MEVSRRTEWMGATPTPPQPLTVSGSFKEGKSSSRRRASVRPSFDADEFLLLHGSDPVKLELRLEEVRDKERELGEAQAEIKALRFSERLREKAVEEITEELSRVEEKLKLTESLLESKLEIKKIDEKKASMAAQFAAEATLRRVHAAQKDDDMPPIEAILAPLEAELKLSRQEIAKLQDDKALDRLTKSKEAALLEAERTVQVALAKASMVDDLQKQELMKQIEICQEEKILDKMHRQKVAEVEKLTQTVRELEEAVLAGGAAAAVRDYQRKVQEMEERKTIDRELARAKVTARVAVVVAEWKDADKVMPVKQWLEERRFLQGEMQQLRDKLAISERTAKSEAQLKEKYHLRLKVLEESLRGTPNSSGRSTSEGRNLSGHSRRQSLGGADIPKLTSGF…
