# Supplementary material for: Legume genome structures and histories inferred from Cercis canadensis and Chamaecrista fasciculata genomes
Source: Plant J. 2026 Jun 10;126(5):e70981. doi: 10.1111/tpj.70981 (PMC13252982; doi:10.1111/tpj.70981)
Supplement: Supplementary file 8 — Data S8. Manuscript supplement; Compressed directory of aligned sequences from 36 gene families with members deriving from syntenic blocks from selected species. [file TPJ-126-0-s004.gz › S8_wgd_block_tree/40_wgd_aln_manual/Legume.fam3.01639]

PAP.Lotus.B.1	-----------------------AGLLHEMLRSAKTGDSKSTWKVLIMDKLTVKIMSHSCKMADITDEGVSLVEDIYKRRHPLPTMDAIYSIQPTKEIIMFLSDMSGRKPLYRKAFVFFSSPIARELVMDIKKDALVLPRIGALREMLEYFAIDSQGFITERALEELYGDEEARKAVACLVMATRIASVFASLREFPFVRFRAAKSLDPTTVTTLHELIPTKLAAGVWDCLMKYKKSIPFPQTETCELLIIDRTIDQIAPVIHEWTYDAMCHDLLMEGKYVHEVPGKNGGPPERKEVLLEDHDPIWLELRHAHIADASERLHEKMTSFISKKAAQIQHGSRGNGEMSTRDLQKMVQALPQYSEQIDKLSLHVEIAGKIRIIRESGLRELGQLEQDLVFG…
PAP.Phaseolus.phavu_Chr03.2	MSMSDSDSSSYGADSRSLKQVSRERLLHEMLRSAKTGDSKSTWKVLIMDKLTVKIMSHSCKMADITDEGVSLVEDIYKRRQPLPAMDAIYFIQPTKDITMFLSDMSGRKPLYRKAFVFFSSPIARELVMEIKKDAQVLPRIGALREMLEYFTIDTQGFITERALEELFGDEENRKAVACLVMATRIATVFASLREFPFVRFRAAKSLDATTMTTFHDLISTKLAAGVWDCLMKYKKTIPFPQTETCELLIIDRTIDQIAPLIHEWTYDAMCHDLLMEGKFVHEVPSKTGGPPERKEVLLEDHDPIWVELRHAHIADASERLHEKMTSFISKKAAQIQHGSRGSGEMSTRDLQKMVQALPQYSEQIDKLSLHVEIAGKIRIIRESGLRELGQLEQDLVFG…
PAP.Medicago.B.3	MSLSDDSSSSYGGEYKNLKQISRERLLHEMLRSAKTGDSKSTWKVLIMDKLTVKIMSHSCKMADITDEGVSLVEDIYKRRQPLPTMDAIYFIQPTREVIMFLSDMSGRKPLYRKAFVFFSSPIARELVMEIKKDTLVLPRIGALREMLEYFAIDSQGFITERALEELFGDEENRKAVACLVMATRIASVFASLREFPFVRFRAARSLDANTMTTFHDLIPTKLAAGVWDCLMKYKKSVPFPQTETCELLIIDRTIDQIAPVIHEWTYDAMCRDLLMEGKYVHEIPGRNGGPPERKEVLLEDHDPIWLELRHAHIADASERLHEKMTNFISKKAAQIQHGSRGSGEMSTRDLQKMVQALPQYSEQIDKLSLHVEIAGKVSIIRETGLRELGQLEQDLVFG…
PAP.Aeschynomene.B.4	MSMSDSDSSSYGGDYKNFRQISRDRLLQEMLRSAKTGDSRSTWKVLIMDKLTVKIMSHSCKMADITDEGVSLVEDIFKRRQPLPSMDAIYFIQPTREVIMFLSDMSGRTPLYRKAFVFFSSPISRELVMEIKKDALVLPRIGALREMLEYFAIDTQGFITERALEELFGDEENRKAVACLVMATRIATVFASLREFPTVRFRAAKSLDATTMTTFRDLIPTKLAAGVWDCLMKYKKTVPFPQTETCELLIIDRTVDQIAPVIHEWTYDAMCHDLLMEGKYVHEVPGKNGGLPEKKDVLLEDHDPIWLELRHAHIADASERLHEKMTNFISKKAAQIQHGSRGSGEMSTRELQKMVQALPQYSEQIDKLSLHVEIAGKIRIIRESGLRELGQLEQDLVFG…
PAP.Lotus.A.5	MSMSDSDSSSVAADYKYFKQITRDRLLHEMLRSIKTGDSKSTWKVLIMDKLTLKIMSHTCKMADLNEEGISLVEDIYKRRQPFPTMDAVYFIQPTKEVVMFLSDMSGKAPLYRKAFVFFSSIISRELVMDIKRDSRTLSRLGALREMLEYFAIDSQGFITERALEELFGDEENYKGVACLLMARRIATVFASLREFPSVRFRAAKSLDATTMTTFRDLIPTKLAAGVWDCLMKYKKTIPFPQTETCELLILDRSIDQIAPVIHEWTYDAMCHDLLLEGKYVHEVPGKDGGPPERKEVLLEDHDPVWLELRHAHIADASERLHEKMTNFVSKKAAQIQHGSRNSGEMSTRDLQKMVQALPQYSEQIGKLSLHVEIAGKIRIIRESGLRELGQLEQDLVFG…
PAP.Medicago.A.6	MSMSDSDSSSGGADYQNFKQITRDRLLHEMLRSTKTGDSKSTWKVLIMDKLTIKIMSNSCKMADITDEGVSLVEDIYKRRQPLPTMDAIYFIQPTKEIIMFLSDMAGRAPLYRKAFVFLSSPISRELVLDIKKDPRVLSRLGALREMLEYFAIDCQGFITERALEDLFGNEENRKGVACLAMATRIATVFASLREFPSIRFRAAKSLDATTMTTFRDLVPTKLAAGVWDCLTKYKKTIPFPQTETCELLIIDRSIDQIAPVIHEWTYDAMCHDLLMEGKYVHEVPAKAGGLPERKEVLLEDHDPVWLELRHAHIADASERLHAKMTSFISKKAAQL--GSRSSSEMSTRDLQKMVQALPQYSEQIDKLSLHVELAGKISIIRESGLRELGQVEQDLVFG…
PAP.Phaseolus.phavu_Chr02.7	MSMSDSDSSSYVSDCKSFKLISRERLLHEMLRSTKTGDSKSTWKVLIMDKLTVKIMSHSCKMTDITDEGVSLVEDIYKRRQPLPSMDAIYFIQPTREVIMCLSDMSGRTPLYRKAFIFFSSSISRELVMDIKKDSKVLSRLGALRELLEYFPIDSQGFITERALEELFGDEENYRGVTCLVMAKRIATVFASLREFPSVRFRAAKSLDATTMTTFRDLIPTKLAAGVWDCLMRYKKSIPFPQTETCELLILDRSVDQITPVIHEWTYDAMCHDLLMEGKYVHEVPGKSDGPPERKEVLLEDHDPIWLELRHAHIADASERLHEKMTNFVSKKAAQIQHGSKGSGDMSTRDIQKMVQALPQYSEQIDKLSLHIEIAGKIRTIRESELRELGQLEQDLVFG…
PAP.Aeschynomene.A.8	MSMSDSDSSSFAAEYKNFKQLTRDRLLHEMLRSAKTGDSKSTWKVLIMDKITVKIMSHSCKMADITDEGVSLVEDIYKRRQPLPSMDAIYFIQPTKEVIMFLSDMSGKKPLYRKAFVFFSSTISRELVMEIKQDARVLPRIGALREMLEYFAIDSQGFITERALEELFGDEENYKGVACLLMAKRIATVFASLREFPSVRFRAAKSLDANTVTTFRDLIPTKLAAGIWDCLMKYKKTIPFPQTETCELLILDRPIDQIAPVIHEWTYDAMCHDLLMEGKYTHEVPGKAGDPPQKKDALLEDHDPIWFELRHAHIADASERLHQKMTSFVSKKAAQIQHGSRDNNEMSTRDLQKMVQALPQYSEQIDKLSLHVEIAGKIRIIRETGLRELGQLEQDLVFG…
CER.Bauhinia.A.9	MSISDSESSSYGGDVKNFKQISRERLLQEMLRSAKTGDSKSTWKVLIMDKLTVKIMSHSCKMADITDEGVSLVEDIYKRRQPLPTMDAIYFIQPTREVIMFLSDMSGKAPLYRKAFVFFSSPISKELVMEIKKDTRVLTRIGALREMLEYFAIDSQGFITERALEELFGDEETHRGVVCLVMATRIATVFASLREFPFVRFRAAKSLDATTMTTFRDLIPTKLAAGVWDSLMKFKKTIPFPQTETCELLILDRSIDTIAPIIHEWTYDAICHDLLMEGKYVHEVPGKTGSPPEKKEVLLEDHDPIWLELRHAHIADASERLHEKMTNFVSKKAAQIQHGSRDSGDLSTRDLQKMVQALPQYSEQIDKLSLHVEIAGKIRIIRDLGLRELGQLEQDLVFG…
CER.Phanera.A.10	-----------------------------MLRSAKAGDSKLIWKVLIMDKLTVKIMSHSCKMADIMDEGVSLVEDIYKRRQPMPGMDALYFIQPTREVMMFLSDMSGRAPLYRRAFVFFSSPISKELVMEIKKDTM----------MLEYFAIDSQGFITERALEELFGDEETYKGVVCLVMATRIATVFASLR---------------------------------------------------------------IAPVIHEWTYDAMCHDLLMEGKYVHVVPGKTGSPPEKKEVLLEDRDTIWLELRHAHIADASERLHEKMTNFVSKKAAQIQHGSRDSGDLSTRDLQKMVQALPQYSEQIDKLSVHVEIAGKIRIIRDLGLRELGQLEQDLVFG…
CER.Cercis.cerca_Chr6.11	MSMSDSESSSYGGDNKNFRQISRERLLQEMLRSAKTGDSKSTWKVLIMDKLTVKIMSHSCKMADITDEGVSLVEDIYKRRQPLPTMDAIYFIQPTREVIMFLSDMSGRAPLYRKAFVFFSSPISKELVMEIKKDTRVLTRIGALREMLEYFAIDSQGFITERALEELFGDEETHKAVVCLVMATRIATVFASLREFPFVRFRAAKSLDATTMTTFRDLIPTKLAAGVWDCLMKFKKTIPFPQTETCELLILDRSIDQIAPVIHEWTYDAMCHDLLMEGKYVHEVPGKTGSPPEKKEVLLEDHDPIWLELRHAHIADASERLHEKMTNFVSKKAAQIQHGSRDSGDLSTRDLQKMVQALPQYSEQIDKLSLHVEIAGKIRIITDLGLRELGQLEQDLVFG…
CER.Bauhinia.B.12	MSMSDSESSSYGGDYKNFKQISRERLLNEMLRSAKTGDSKSTWKVLIMDKLTVKIMSHSCKMADITEEGVSLVEDIYKRRQPLPSMDAIYFIQPTREVIMFLSDMSGKAPLYRKAFVFFSSPISKELVMEIKKDTRVLTRIGALREMLEYFAIDSQGFITERALEELFGDEETHKGVICLVMAARIATVFASLREFPFVRFRAAKTLDATTMTTFRDLIPTKLAAGVWDCLMKFKKTIPFPQTETCELLILDRSIDQIAPVIHEWTYDAMCHDLLMEGKYVHEVPGKTGSPPEKKEVLLEDHDPIWLELRHAHIAHASERLHEKMTNFISKKAAQIQHGSRDSGDLSTRDLQKMVQALPQYSEQIDKLSLHVEIAGKIRIIRDLGLRELGQLEQDLVFG…
CER.Phanera.B.13	MSISDSESSSYGGDYKNFKQISRERLLHEMLRSAKTGDSKSTWKVLIMDRLTVKIMSHSCKMADITEEGVSLVEDIYKRRQPLPSMDAIYFIQPTREVIMFLSDMSGRAPLYRKAFVFFSSPISKELVMEIKKDTRVLTRIGALREMLEYFAIDSQGFITERALEELFGDEETQKGVVCLVMAARIATVLASLREFPFVRFRAAKSLDATTMTTFRDLIPTKLAAGVWDCLMKFKKTVPFPQTETCELLILDRSIDQIAAVIHEWTYDAMCHDLLMEGKYVHEVPGKTGSPPEKKEVLLEDHDPIWLELRHTHIADASERLHEKMTNFISKKAAQIHHGSRDNGDLSTRDLQKMVQALPQYSEQIDKLSLHVEIAGKIRIIRDQGLRELGQLEQDLVFG…
CAE.Chamaecrista.chafa_Chr1.14	MSFSDSESSSSGGEYKDLKQMSRERLLYEMLRSAKAGDSKSAWKVLIMDKLTVKIMSCSCRMADITDEGVSLVEDIYKRRQPLPSMDAIYFIQPTKEVAKFLSDMSGKTPLYRKAFIFFSSPISKNLITVIKKDITVLPRIGALKEMLEYFAIDSQGFITETALEELFGDEENRSVVACLEMASRIATVFVSLREFPFVRFRAARSLDATTMTTFRDLIPTKLAAGVWDCLMKHKKTIPFPQIETCELLILDRSIDQIAPLIHEWTYDAMCHDLLLEGKYVHEVPGANGDAPEKKEVLLEDHDHIWLELRHAHIADASERLHDKMTGFVSKKAAQVQHCFRDSGDLSTRDLRKMVDALPQFSEQMDKLSLHIEIAGKIRTIRELGLMELGKLEQDLVFG…
CAE.Senna.sento_Chr11.15	MSLSDSESSSGGGDYKTLRQITRGRLLYEMLRAAKTGDSKSTWKVLIMDKLTVKIVSHSCKMDDITDEGVTLVEDIFKRRQPLPTMDAIYFVQPTREIIIFLSDMSGKAPLYRKAFVFFSSAISKDLIADIKKDTM----------MLEYFAIDSQGFITDKVLEELFGEEGNQRSIVCLEMASRIATVFASLREFPLVRFRAARTLDATTMTTFRDLIPTKLAAGVWDYLMKYRKTLPFPEIETCQLLILDRSIDQIAPVIHEWTYDAMCHDLLLEGKYVHEVPSKNGSELEKKEVLLDDHDPIWLELRHAHIADASERLHEKMTNFVSKKAAQIQHGFRDSGELSTRDLQKMVHALPQYSEQIDKLSLHVEIAGKIRIIRELGLMEIGQLEQDLVFG…
CAE.Acacia.B.16	MSISDSDSSSYGADCKSFKQISRERLLHEMLRAAKTGDSRSTWKVLIMDKLTVKIMSHSCKMADITDEGVSLVEDIYKRRQPLPTMDAIYFIQPTREVIMFLSDMSGNRPLYRKAFIFFSSPVPKELVQDIKKDTKVLPRIGALREMLEYFAIDSQGFITERALEELFGDEENRKAVACLVMATRIATVFASLREFPLVRFRAARTLDATTMTTFRDLIPTKLAAGVWDCLMKYKKTIPFPQTETCELLILDRSIDQIAPVIHEWTYDAMCHDLLMEGKYVHEVPSKTGGQPERKEVLLEDHDPIWLELRHAHIADASERLHEKMTGFISKKAAQIQHGSRDGGEMSTRDLQKMVQALPQYSEQIDKLSLHVEIAGKIRTIREMGLRELGQLEQDLVFG…
CAE.Senna.sento_Chr06.17	----------------------------------------AYFAVLIMDKLTVKIMSHSCKMADITDEGVSLVEDIYKRRQPLPTMDAIYFIQPTREVIMFLSDMSGRTPLYRKAFVFFSSPISKELVMEIKKDTKVLPRIGALREMLEYFAIDCQGFITERALEELFGDEENRKAVACLVMATRIATVFASLREYPLVRFRAAKSLDANTMTTFRDLIPTKLAAGVWDCLMKYKKTIPFPQTETCELLIIDRSIDQIAPVIHEWTYDAMCHDLLMEGKYVHEVPSKSGGQPEKKEVLLEDHDPIWLELRHAHIADASERLHEKMTNFVSKKAAQIQHGSRDSGEMSTRDLQKMVQALPQYSEQIDKLSLHVEIAGKIRTVRELGLRELGQLEQDLVFG…
CAE.Chamaecrista.chafa_Chr6.18	MSISDSDSSSYGADYKNFKQISRERLLHEMLRSAKTGDSKSTWKVLIMDKLTVKIMSHSCKMADITDEGVSLVEDIYKRRQPLPTMDAIYFIQPTREVIMFLSDMSGRTPLYRKAFVFFSSPIPKELVMEIKKDTKVLPRIGALREMLEYFAIDSQGFITDRALEELFGDEENRKGVACLVMATRIATVFASLREFPLVRFRAAKTLDATTMTTFRDLIPTKLAAGVWDCLTKYKKTIPFPQTETCELLILDRSIDQIAPVIHEWTYDAMCHDLLMDGKYVHEVPSKTGGQPEKKEVLLEDHDPIWLELRHAHIADASERLHEKMTNFISKKAAQVQHGSRDNGEMSTRDLQKMVQALPQYSEQIDKLSLHVEIAGKIKTVRELGLRELGQLEQDLVFG…
DET.Sindora.A.19	-----------------------------------------------------------------------------------------------------------------------------------------------------------------------------AKGVACLVMATRIATVFASLREYPLVRYRAAKSLDATTMTTFRDLIPTKLAAGVWDCLMKYKKTIPFPQTETCELLILDRSIDQIAPIIHEWTYDAMCHDLLMEGKYVHQVPSKTGGPPEKKEVLLEDHDPIWLELRHAHIADASERLHDKMTNFVSKKAAQI-HGSRDSGEMSTRDLQKMVQALPQYSEQIDKLSLHVEVAGKIRIIREQGLREVGQLEQDLVFG…
OUT.Vitis.O.20	MSLSDSDASSVGGDYRNFRQISRERLLHEMLRSAKTGDSKSTWKVLIMDKRTIKVMSYSCKMADITEEGVSLVEDIYKRRQPLPSMDAIYFIQPTKEVIMFLSDMSGRTPLYKKAFVFFSSPISRELVNLVKRDALVLPRIGALREMLEYFAIDSQGFVTERALEELFGDEESRRGDACLVMATRIATVFASLRELPFVRYRAAKFLDPTTATTFRDLIPTKLAAAVWNCLLKYKETFPLPTTETCELLILDRSVDQIAPIIHEWTYDAMCHDLLMEGKYVHEVPSKTGGPPEKKEVLLEDHDPVWLELRHAHIADASERLHEKMTNFISKKAAQIQHGSRGGGELSTRDLQKMVQALPQYSEQIEKLSLHVEIAGKIRIIGEMGLRELGQLEQDLVFG…
OUT.Vitis.O.21	MSMSDFDFSSNAGEYKNFRQISRDRLLHEMLRSTKTGDSKSTWKVLIMDKVTTKVMSSSCKMADITDEGISLVEDLYRRRQPLPSLDAIYFIQPSKEVVMFLSDMSGRVPLYKKAFVFFSSPIPKDLVNHIKSDTSVLPRIGALREMLEYFPVDSQAFITERALEELLGENETRKFDNCLTMATRISTIFASLKELPLVRYRAAKTLDGSAVATFRDLVPTKLAAAVWNSLEKYKSTIPFPQTGTCELLILDRSIDQIAPVIHEWTYDAMCHDLLMDGKYVHEIPSKTGGEPEKKEVLLEDHDPVWLELRHVHIADASERLHDKMTNFVSKKAAQLH--QRDSNELSTRDLQKMVQALPQYSEQMEKLSLHVEIAGKIRTIREMGLRDLGQLEQDLVFG…
OUT.Arabidopsis.O.22	MSYSDSDSSSHGGEYKNFRQITRERLLYEMLRSAKTGSSKSTWKVLIMDKLTVKIMSYACKMADITQEGVSLVEDIFRRRQPLPSMDAIYFIQPTKEVIMFLSDMSGKSPLYKKAFVFFSSPVSKELVGHIKKDSSVLPRIGALREMLEFFAIDSQGFITERALEDLFGDEESRKGDACLVMASRIATVFASLREFPAVRYRAAKSLDASTMTTLRDLIPTKLAAGIWNCLAKHKQSIEFPQTETCELLILDRSIDQIAPVIHEWTYDAMCHDLLMEGKYVHVIPSKSGGQPEKKDVLLEEHDPIWLELRHAHIADASERLHDKMTNFLSKKAAQLQ-GKRDGAELSTRDLQKMVQALPQYSEQIDKLSLHVEIARKLDLIREQGLRELGQLEQDLVFG…
OUT.Arabidopsis.O.23	MSFSDSGSSSYGGEYKNFRQITRERLLCEMLRPERNGSSKLTWKVLVMDKFTVKIMSSACKMSEITQEGISLVEVITKHRQPMTAMEVIYFIQPTEEVTAFLSDMTGKSPLYKKAFVFFSSPVSRSLVNLIKKDMRAMKRIGGLKEMLEYISMDIQGFVTENALEELFCDDEHQRADACLVVAKRIATVLASLKEYPFVRYRGAKALDATTMTTYRELIPTKLAASVWNCLARYKQTIEFPQTETCELLILDRSIDQIAPLIHEWTYDAMCHDLLMEGKYTHEVPSKTGDKPEKKEVLLDEEDSIWVELRDAHIADASERLHEKMTNFVSKKAAQLKHSSKDFGDLSSKDLQKMVHALPQYSEQIDKLSLHVEIARTIRTIMEQGLRDLGQLEQDLVFG…
DET.Sindora.B.24	------------------------------------------------------------------------------------------------------------------------------------------------------------------------------------------------------------------------------------------------------------------------------------------------------------------------------------MTSFMAKKATQFHH-SRVGCELSTKDLQKMVQWLPQYGDQIDKLSLHVEIAGKVNMIRDLELKEIGQLEQDLVFG…
OUT.Prunus.O.25	MSFSDSDSSSYGGDYKNFKQISRDRLLIEMLRSCKTGDSKATWKVLIMDKLTVKIMSYACKMADITDEGVSLVEDIYRRRQPLPSMDAIYFFQPTKEVIMFLSDMSGRAPLYRKAFVFFSSPISKELVGHIKKDATVLTRIAALREMLEYFAIDSQAFVTERALEELYGDEESRKGVACLVMAARVATVFASLREFPFVRYRAAKSLDATTMTTFRDLIPTKLAAGIWDCLMKYKKTIPFPETETCELLILDRSVDQIAPIIHEWTYDAMCHDLLMDGKYVHEVPSKTGGPPEKKEVLLEDHDPIWLELRHAHIADASERLHEKMTNFITKKAAQIHHGARDARELSTRDLQKMVQALPQYSEQIDKLSLHVEIAGKVRIIRELGLRELGQLEQDLVFG…
OUT.Quillaja.O1.26	MSLSDSDSSSYGGDHKNLRQISRERLLHEMLRSAKTGDSKSTWKVLIMDKLTVKIMSYSCKMADITDEGVSLVEDIYKRRQPLPSMDAIYFIQPNREVIMFLSDMSGRAPLYRKAFVFFSSPISRELVNDIKKDTRVLTRIGALREMLEYFAIDNQGFITERALEELFGDEENRKGVACLVMANRIATVFASLREYPSVRFRAAKSLDATTMTTFRDLIPTKLAAGVWDCLMKYKKTIPFPQTETCELLILERSVDQIAPIIHEWTYDAMCHDLLMEGKYVHEVPSRSGGAPEKKEVLLEDHDPIWLELRHAHIADASERLHEKMTNFISKKAAQIQQGSRD-GEMSTRDLQRMVQALPQYSEQIDKLSLHVEIAGKIRIIRELGLRELGQLEQDLVFG…
