# Supplementary material for: Legume genome structures and histories inferred from Cercis canadensis and Chamaecrista fasciculata genomes
Source: Plant J. 2026 Jun 10;126(5):e70981. doi: 10.1111/tpj.70981 (PMC13252982; doi:10.1111/tpj.70981)
Supplement: Supplementary file 8 — Data S8. Manuscript supplement; Compressed directory of aligned sequences from 36 gene families with members deriving from syntenic blocks from selected species. [file TPJ-126-0-s004.gz › S8_wgd_block_tree/40_wgd_aln_manual/Legume.fam3.01660]

PAP.Lotus.B.1	MVKICCIGAGYVGGPTMAVIALKCPEIEVVVVDIATPRINAWSDHLPIYEPGLDDVVKQCRGKLFFSTDVEKHVAEADIVFVSVTPTKTQGLGAGKAADLTYWESAARMIADVSKSDKIVVEKSTVPVKTAEAIERILTHRKGIFTILSPEFLAEGTAIQDLFNPDRVLIGGRETPEGQKAIHTLRDVYAHWVPIDRILCTLWSAELSKLAAAFLAQRISSVAMSALCEATGADVYQVSHSIGTDSRIGPKFLASVGFGGSCFQKDILLVYICECGLPEVAYWKQVIKVDYQKARFVRVVSSMFTVSGKKIAILGFAFKKDTGDTRETPAIDVCKGLIGDKAKLSIYDPQVSEEQILKDLSMKKFDWDHPAHLQPTSPTSNQQVSVVWDAFEAVKDAHG…
PAP.Lotus.B.2	MVKICCIGAGYVGGPTMAVIALKCPEIEVVVVDIATPRINAWSDHLPIYEPGLDDVVKQCRGKLFFSTDVEKHVAEADIVFVSVTPTKTQGLGAGKAADLTYWESAARMIADVSKSDKIVVEKSTVPVKTAEAIERILTHRKGIFTILSPEFLAEGTAIQDLFNPDRVLIGGRETPEGQKAIHTLRDVYAHWVPIDRILCTLWSAELSKLAAAFLAQRISSVAMSALCEATGADVYQVSHSIGTDSRIGPKFLASVGFGGSCFQKDILLVYICECGLPEVAYWKQVIKVDYQKARFVRVVSSMFTVSGKKIAILGFAFKKDTGDTRETPAIDVCKGLIGDKAKLSIYDPQVSEEQILKDLSMKKFDWDHPAHLQPTSPTSNQQVSVVWDAFEAVKDAHG…
PAP.Medicago.B.3	MVKICCIGAGYVGGPTMAVIALKCPEIEVAVVDIATPRINAWSDHLPIYEPGLDDVVKKCRGKLFFSTDVEKHVAEANIVFVSVTPTKTQGLGAGKAADLTYWESAARMIADVSKSDKIVVEKSTVPVKTAEAIERILTHRKGIFTILSPEFLAEGTAIKDLFNPDRVLIGGRETPEGQKAIHALRDVYAHWVPLDRILCTLWSAELSKLAAAFLAQRISSVAMSALCEATGADVSQVSHSIGTDSRIGPKFLASVGFGGSCFQKDILLVYICECGLPEVAYWKQVIKVDYQKARFVRIVSSMFTVSGKKIAVLGFAFKKDTGDTRETPAIDVCKGLLGDKAKLSIYDPQVSEEQILKDLAMKKFDWDHPAHLQPTSPTSKKEVSVVWDAYEAIKDSHG…
PAP.Phaseolus.phavu_Chr03.4	MVKICCIGAGYVGGPTMAVIALKCPEVEVVVVDIAAPRINAWSDHLPIYEPGLDDVVKQCRGKLFFSTDVEKHVAEADIVFVSVTPTKTQGLGAGKAADLTYWESAARMIADVSKTDKIVVEKSTVPVKTAEAIERILTHRKGIFTILSPEFLAEGTAIADLFKPDRVLIGGRETPEGQKAIHALRDVYAHWVPLDRILCTLWSAELSKLAAAFLAQRISSVAMSALCEATGADVSQVSHSIGTDSRIGPKFLASVGFGGSCFQKDILLVYICECGLPEVAYWKQVIKVDYQKNRFVRVVSSMFTVSGKKIAVLGFAFKKDTGDTRETPAIDVCKGLLGDKAKLSIYDPQVSEDQIMRDLAMKKFDWDHPAHLQPLSPTSNKQVSVVWDAYEAIKDAHG…
PAP.Aeschynomene.B.5	MVKICCIGAGYVGGPTMAVIALKCPQIEVAVVDISAPRINAWSEHLPIYEPGLDDVVKECRGRLFFSTDVEKHVAESDIIFVSVTPTKTQGLGAGKAADLTYWESAARMIADVSKSDKIVVEKSTVPVKTAEAIERILTHRKGIFTILSPEFLAEGTAIKDLFNPDRVLIGGRETPEGQKAIHALRDVYAHWVPMDRILCTLWSAELSKLAAAFLAQRISSVAISALCEATGADVTQVAHAIGTDSRVGPKFLASVGFGGSCFQKDILLVYICECGLPEVAYWKQVIKVDYQKNRFVRVVSSMFTVAGKKIAVLGFAFKKDTGDTRETPAIDVCKGLLGDKAKLSIYDPQVTEDQIVRDLAMKKFDWDHPTHLQPLSPNNNKQVSVVWDAYEAIKDAHG…
PAP.Lotus.A.6	MVKICCIGAGYVGGPTMAVIALKCPNIEVTVVDISTHRINAWSEHLPIYEPGLEDIVKKCRGKLFFSSEVEKNVAEADIVFVSVTPTKTHGLGAGKAADLTYWESAARMIADVSKSDKIVVEKSTVPVKTAEAIERILTHNKGTFTILSPEFLAEGTAIQDLFNPDRVLIGGRETPDGQKAIKVLKDVYLNWVPEERIICTLWSAELSKLAAAFLAQRISSVAMSALCEATGADVSQVSHAIGTDSRIGPKFLSSVGFGGSCFQKDILLVYICECGLPEVAYWKQVIMVDYQKARFVRVVSSMFTVSAKKIAVLGFAFKKDTGDTRETPAIDVCKGLLGDRARLSIYDPQVTEDQMMKDLSMRKYDKDHPAHLQPPSPTSIKQVSVVWDAYEAVKDAHG…
PAP.Phaseolus.phavu_Chr02.7	MVKICCIGAGYVGGPTMAVIAFKCSKVVVTVVDISSQRINAWSDHLPIYEPGLDDVVKQCRGKLFFSTEVEKHVSEADIVFVSVTPTKTHGLGAGKAADLTYWESAARMIADVSKSDKIVVEKSTVPVKTAEAIERILTHNKGIFTILSPEFLAEGTAIEDLFYPDRVLIGGRETPQGQKAIETLKEVYANWVPVEKILCTLWSAELSKLAAAFLAQRISSVAMSALCEATGADVAQVSHSIGTDSRIGPKFLSSVGFGGSCFQKDILLVYICECGLPEVAYWKQVVKVDYQKARFVRVVSSMFTISAKKIAVLGFAFKKDTGDTRETPAIDVCKGLLGDKAKLSIYDPQVTEDQITKDLSMRKFDKDHPAHLQPASPTSIKQVSVVWDAYEAVKDAHG…
PAP.Medicago.A.8	MVKICCIGAGYVGGPTMAVIALKCPKIAVTVVDISAPRINGWSDHLPIYEPGLEAVVKECRGRLFFSTEVEKHVAEADIVFVSVTPTKTHGLGAGKAADLTYWESSARMIADVSKSDKIVVEKSTVPVRTAEAIERILTHRKKIFTILSPEFLAEGTAIKDLFSPDRVLIGGRETPEGQKAIETLKDIYANWVPKEKIICTLWSGELSKLAAAFLAQRISSVAMSALCEATGADISEVSHSIGTDSRIGPKFLASVGFGGSCFQKDIMLVYICECGLHVVAYWKQVIKVDYQKSRFVRVVASMFTVAAKKIAVLGFSFKKDTGDTREAPAIDVCKGLLGDKARLSIYDPQVTEDQIIKDLSMKKFDKEQPAHLQPPSPTSIKQVAVVWDAYTAVKDAHG…
PAP.Aeschynomene.A.9	MVKICCIGAGYVGGPTMAVIALKCPDVVVTVVDIASPRINAWSDHLPIYEPGLDEVVKECRGRLFFSTDVEKNVAEADIVFVSVTPTKTSGLGAGKAADLTYWESAARLIADVSKSDKIVVEKSTVPVKTAEAIERILTHRKGIFTILSPEFLAEGTAIQDLFNPDRVLIGGRETPEGQKAINTLKSVYAHWVPNERILCTLWSAELSKLAAAFLAQRISSVAMSALCEATGADVSQVSHSIGTDSRIGSKFLASVGFGGSCFQKDILLVYICECGLPEVAYWKQVIKVDYQKSRFVRVVSSMFTVSSKKIAVLGFAFKKDTGDTRETPAIDVCKGLLGDRAKLSIYDPQVTEDQIVKDLSMKKYDKDHPSHLQPPSPNSIKQVSVVWDAYEAVKDAHG…
CAE.Chamaecrista.chafa_Chr1.10	MVKICCIGAGYVGGPTMAVIALKCPEITVAVVDIASARINAWSDHLPIYEPGLDEVVKQCRGKLFFSTDVEKHVAESDIVFVSVTPTKTQGLGAGKAADLTYWESAARMIGDVSKSDKIVVEKSTVPVKTAEAIEKILTHRKGIFTILSPEFLAEGTAIKDLYNPDRVLIGGRETPEGAKAIAALRDVYAHWVPTDRILCTLWSAELSKLAAAFLAQRISSVAMSALCEATGADVSQVSHAIGTDSRIGPKFLASVGFGGSCFQKDILLVYICECGLPEVAYWKQVIKIDYQKTRFVRVVSSMFTVSGKKIAILGFAFKKDTGDTRETPAIDVCKGLLGDKARLSIYDPQVTEEQISRDLSMKKFDWDHPAHLQPSSPTSIKTVSVVWDAYEACKDSHG…
CAE.Senna.sento_Chr11.11	MVKICCIGAGYVGGPTMAVIALKCPEIQVAVVDIASARINAWSDHLPIYEPGLDDVVKQCRGKLHFSTDVEKHVAEADIVFVSVTPTKTQGLGAGKAADLTYWESAARMIGDVSKSDKIVVEKSTVPVKTAEAIEKILTHRKGIFTILSPEFLAEGTAIKDLYNPDRVLIGGRETPEGAKAIQTLRDVYAHWVPIDKILCTLWSAELSKLAAAFLAQRISSVAMSALCEATGADVSQVSHAIGTDSRIGPKFLASVGFGGSCFQKDILLVYICECGLPEVAYWKQVIKVDYQKTRFVRVVSSMFTVSGKKIAILGFAFKKDTGDTRETPAIDVCK----------------------------KFDWDHPAHLQPSSPTSIKTVSVVWDAYEATKDAHG…
CAE.Acacia.A.12	MVKICCIGAGYVGGPTMAVIALKCPEVQVAVVDIAAPRINAWSDHLPIYEPGLEEVVKECRGKLFFSTDVEKHVAEADIVFVSVTPTKTQGLGAGKAADLTYWESAARMIADVSKSDKIVVEKSTVPVKTAEAIEKILTHRKGIFTILSPEFLAEGTAIKDLFNPDRVLIGGRETPEGAKAIKALKDVYAHWVPEDRILCTLWSAELSKLAAAFLAQRISSVAMSALCEATGADVSQVSHAIGTDSRIGPKFLSSVGFGGSCFQKDILLVYICECGLPEVAYWKQVIRVDYQKTRFVRVVASMFTVSGKKVAILGFAFKKDTGDTRETPAIDVCKGLLGDKARLSIYDPQVTEEQIKKDLSMNKFDWDHPAHLQPTSPNSIKTVSVVWDAYEATKDAHA…
CAE.Chamaecrista.chafa_Chr6.13	MVKICCIGAGYVGGPTMAVIALKCPEIEVAVVDISAGRINAWSDHLPIYEPGLEDVVKECRGRLFFSTDVEKHVAEADIVFVSVTPTKTQGLGAGKAADLTYWESAARMIADVSTSDKIVVEKSTVPVKTAEAIEKILAHRKGIFSILSPEFLAEGTAIKDLFNPDRVLIGGRETLEGQKAIQALKAVYAHWVPVDRILCTLWSAELSKLAAAFLAQRISSVAMSALCEATGADITQVSHSVGTDSRIGPKFLASVGFGGSCFQKDILLVYICECGLPEVAYWKQVIKVDYQKTRFVRVVSSMFTVSGKKVAILGFAFKKDTGDTRETPAIDVCKGLLGDKARLSIYDPQVTEDQIFRDLSMKKFDWDHPAHLQPMSPNSVKQVSVTWDAYEATKDAHG…
CAE.Senna.sento_Chr06.14	MVKICCIGAGYVGGPTMAVIALKCPEIEVAVVDISAPRINAWSDQLPIYEPGLE---------------------------------------AGKAADLTYWESAARMIADVSTSDKIVVEKSTVPVKTAEAIEKILTHRKGIFSILSPEFLAEGTAIKDLFHPDRVLIGGRETPEGTKAIQALKDVYAHWVPVDRILCTLWSAELSKLAAAFLAQRISSVAMSALCEATGADISQVSHSVGTDSRIGPKFLASVGFGGSCFQKDILLVYICECGLPEVAYWKQVIKVDYQKTRFVRVVSSMFTVSGKKIAVLGFAFKKDTGDTRETPAIDVCKGLLGDRARLSIYDPQVTEDQIFRDLSMKKFDWDHPAHLQPMSPTSVKQVSVTWDAYEATKDAHG…
CAE.Acacia.B.15	MVKICCIGAGYVGGPTMAVIALKCPEIEVAVVDISVPRINAWSEHLPIYEPGLEDVVKQCRGKLFFSTDVEKHVAEADIVFVSVTPTKTQGLGAGKAADLTYWESAARMIADVSTSDKIVVEKSTVPVKTAEAIEKILAHRKGIFSILSPEFLAEGTAIKDLFQPDRVLIGGRETPLGQKAIQALKDVYAHWVPVDRILCTLWSAELSKLAAAFLAQRISSVAMSALCEATGADITQVSHSVGTDSRIGPKFLASVGFGGSCFQKDILLIYICECGLPEVAYWKQVIKVDYQKTRFVRVVSSMFTVSGKKIAILGFAFKKDTGDTRETPAIDVCKGLIGDKAKLSIYDPQVPEDQISRDLSMKKFDWDHPVHLQPMSPTSIKEVSVVWDAYEATKDAHG…
DET.Sindora.A.16	MVKICCIGAGYVGGPTMAVIALKCPEIQVAVVDISSPRITAWSDHLPIYEPGLDDVVKQCRGKLFFSTDVEKHVAEADIVFVSVTPTKTQGLGAGKAADLTYWESAARMIADVSKSDKIVVEKSTVPVKTAEAIERILTHRKGIFQILSPEFLAEGTAIKDLYNPDRVLIGGRETPEGAKAIQALKAVYAQWVPVDRILCTLWSAELSKLAAAFLAQRISSVAMSALCEATGADVSQVSHSIGTDSRIGPKFLASVGFGGSCFQKDILLVYICECGLPEVAYWKQVIKVDYQKNRFVRVVSSMFTVSGKKIAVLGFAFKKDTGDTRETPAIDVCKGLLGDKARLSIFDPQVTEEQISRDLSMKKFDWDHPAHLQPLSPTSIKQVAVVWDAYEATKDAHG…
DET.Sindora.B.17	MVKICCIGAGYVGGPTMAVIALKCPKIEVAVVDISAPRIAAWSDHLPIYEPGLEEVVKECRGRLFFSTDVEKHVAEADIVFVSVTPTKTQGLGAGKAADLTYWESAARMIADVSKSDKIVVEKSTVPVKTAEAIERILTHRKGIFQILSPEFLAEGTAIKDLFNPDRVLIGGRETPEGAKAIKALKDVYAHWVPVDKILCTLWSAELSKLAAAFLAQRISSVAMSALCETTGADVSQVSHSIGTDSRIGPKFLASVGFGGSCFQKDILLVYICECGLPEVAYWKQVIKVDYQKNRFVRVVSSMFTVSGKKVAILGFAFKKDTGDTRETPAIDVCKGLLGDRARLSIYDPQVTEEQISKDLSMKKFDWDHPAHLQPTSPTSVKQASVVWDAYEATKDAHG…
CER.Bauhinia.A.18	MVKICCIGAGYVGGPTMAVIALKCPEITVSVVDISQSRISAWSDHLPIYEPGLDDVVKKCRGKLFFSTDVEKHVAEADIVFVSVTPTKTQGLGAGKAADLTYWESAARMIADVSTSNKIVVEKSTVPVKTAEAIERILTHRKGIFQILSPEFLAEGTAIQDLFKPDRVLIGGRETPEGAKAIKALKDVYAHWVPVDRIICTLWSAELSKLAAAFLAQRISSVAMSAICEATGADVSEVSHSVGYDSRIGPKFLASVGFGGSCFQKDILLVYICECGLPEVAYWKQVIKVDYQKSRFVRVVSSMFTVSGKKIAILGFAFKKDTGDTRETPAIDVCKGLLGDKARLSIYDPQVSGDQILRDLSMKKFDWDHPVHLQPSSPNSIKQVSVVWDAYEATKDAHG…
CER.Phanera.A.19	MVKICCIGAGYVGGPTMAVIALKCPEITVAVVDISQSRISAWSDHLPIYEPGLDDVVKQCRGKLFFSTDVEKHVAEANIVFVSVTPTKTQGLGAGKAADLTYWESAARMIADVSTSDKIVVEKSTVPVKTAEAIERILTHRKGIFQILSPEFLAEGTAIQDLFDPDRVLIGGRETPEGAKAIQALKDVYAHWVPVDRILCTLWSAELSKLAAAFLAQRISSVAMSAICEATGADVSEVSHSVGYDSRIGPKFLASVGFGGSCFQKDILLVYICECGLPEVAYWKQVIKVDYQKSRFVRIVSSMFTVSGKKIAILGFAFKKDTGDTRETPAIDVCKGLLGDKARLSIYDPQVSEDQIQRDLSMKKFDWDHPVHLQPTSPTAIKQVSVVWDAFEATKDAHG…
CER.Cercis.cerca_Chr6.20	MVKICCIGAGYVGGPTMAVIALKCPEISVAVVDISQARISAWSDHLPIYEPGLDDVVKQCRGKLFFSTDVEKHVAEADIVFVSVTPTKTQGLGAGKAADLTYWESAARMIADVSTSDKIVVEKSTVPVKTAEAIERILTHRKGIFTILSPEFLAEGTAIKDLFDPDRVLIGGRETSEGAKAIQALKDVYSHWVPVDRILCTLWSAELSKLAAAFLAQRISSVAMSAICEATGADVSEVAHSVGYDSRIGPKFLASVGFGGSCFQKDILLVYICECGLPEVAYWKQVIKVDYQKSRFVRIVSSMFTVSGKKIAVLGFAFKKDTGDTRETPAIDVCKGLLGDRARLSIYDPQVTEDQIQRDLSMKKFDWDHPVHLQPASPTSIKQVAVVWDAYEATKDAHG…
CER.Bauhinia.B.21	MVKICCIGAGYVGGPTMAVIALKCPEIPVSVVDISQSRIAAWSDHLPIYEPGLEEVVKKCRGKLFFSTDVEKHVAEADIVFVSVTPTKTQGLGAGKAADLTYWESAARMIADVSKSDKIVVEKSTVPVKTAEAIERILTHRKGIFQILSPEFLAEGTAIQDLYKPDRVLIGGRETPEGAKAIKALKDVYAHWIPVDRILCTLWSAELSKLAAAFLAQRISSVAMSAICEATGADVSQVSHSVGYDSRIGPKFLASVGFGGSCFQKDILLVYICECGLPEVAYWKQVIKVDYQKSRFVRIVSSMFTVSGKKIAILGFAFKKDTGDTRETPAIDVCKGLLGDRAKLSIYDPQVTEDQIQRDLSMKKFDWDHPVHLQPLSPSSIKQVSVVWDAYEATKDSHG…
CER.Phanera.B.22	MVKICCIGAGYVGGPTMAMIALKCPEIPVSVVDISQSRITAWSDHLPIYEPGLDEVVKKCRGKLFFSTDVEKHVAEADIVFVSVTPTKTQGLGAGKAADLTYWESAARMIADVSKSDKIVVEKSTVPVKTAEAIERILTHRKGIFQILSPEFLAEGTAIQDLLHPDRVLIGGRETPEGAKAIKVLKDVYAHWIPVDRILCTLWSAELSKLAAAFLAQRISSVAMSAICEATGADVSQVSHSIGYDSRIGPKFLASVGFGGSCFQKDILLVYICECGLPEVAYWKQVIKVDYQKSRFVRIVSSMFTVSGKKIAILGFAFKKDTGDTRETPAIDVCKGLLGDRARLSIYDPQVTEDQIQRDLSMKKFDWDHPVHLQPTSPTSIKQVSVVWDAYEATKEAHG…
OUT.Prunus.O.23	MVKICCIGAGYVGGPTMAVIALKCPDIEVAVVDISVSRINAWSDQLPIYEPGLDDVVKQRRGKLFFSTDVERHVMEADIVFVSVTPTKTQGLGAGKAADLTYWESAARMIADVSKSDKIVVEKSTVPVKTAEAIEKILTHSKGIFQILSPEFLAEGTAIEDLFSPDRVLIGGRETPAGQKAIQALKEVYAHWVPEERIICSLWSAELSKLAAAFLAQRISSVAISALCEATGANVTEVAHAVGKDTRIGPKFLASVGFGGSCFQKDILLVYICECGLPEVAYWKQVIKIDYQKSRFVRVVSSMFTVSGKKVAILGFAFKKDTGDTRETPAIDVCKGLLGDKARLSIYDPQVSEDQIQRDLSMKKFDWDHPIHLQPQSPTAVKQVGVVWDAYEATKGAHG…
OUT.Prunus.O.24	MVKICCIGAGYVGGPTMAVIALKCPAIEVAVVDISAPRIAAWSDQLPIYEPGLDEIVKQCRGKLFFSTAVEKHVSEADIIFVSVTPTKTQGLGAGKAADLTYWESAARMIADVSKSNKIVVEKSTVPVKTAEAIEKILTHSKGIYQILSPEFLAEGTAIEDLFSPDRVLIGGRETPDGQKATQALKEVYAHWVPEDRIITTLWSAELSKLAAAFLAQRISSVAMSALCEATGANISEVAHAVGKDTRIGPKFLASVGFGGSCFQKDILLVYICECGLTEVAYWKQVIKVDYQKNRFVRVVSSMFTVSGKKIAILGFAFKKDTGDTRETPAIDVCRGLLGDKAQLSIYDLQVTEDQIRRDLSMKKFDWDHPIHLQPMSLAAVKEVSVVWDAYEATKGAHG…
OUT.Vitis.O.25	MVKICCIGAGYVGGPTMAVIALKCPDIEVAVVDISVGRINAWSDQLPIYEPGLDEVVKQCRGKLFFSTDVEKHVSEADIVFVSVTPTKTQGLGAGKAADLTYWESAARMIADVSKSDKIVVEKSTVPVKTAEAIEKILTHSKGIFQILSPEFLAEGTAIQDLFNPDRVLIGGRETPEGQKAIKALRDVYAHWVPVERIICTLWSAELSKLAAAFLAQRISSVAMSALCEATGADVTEVSHAVGKDTRIGPKFLASVGFGGSCFQKDILLVYICECGLPEVAYWKQVIKVDYQKTRFVRVVSSMFTVSGKKIAILGFAFKKDTGDTRETPAIDVCKGLLGDKAHLSIYDPQVSGEQIQRDLAMKKFDWDHPIHLQPLSPTSVKQVSVVWDAYTATKDAHG…
OUT.Arabidopsis.O.26	MVKICCIGAGYVGGPTMAVMALKCPEIEVVVVDISEPRINAWSDRLPIYEPGLEDVVKQCRGKLFFSTDVEKHVFESDIVFVSVTPTKTQGLGAGKAADLTYWESAARMIADVSKSSKIVVEKSTVPVRTAEAIEKILTHSKGIFQILSPEFLAEGTAIKDLYNPDRVLIGGRDTAAGQKAIKALRDVYAHWVPVEQIICTLWSAELSKLAAAFLAQRISSVAMSALCEATGADVTQVAHAVGTDTRIGPKFLASVGFGGSCFQKDILLIYICECGLPEAAYWKQVVKVDYQKIRFARVVSSMFTVSGKKIAILGFAFKKDTGDTRETPAIDVCNRLVADKAKLSIYDPQVLEEQIRRDLSMARFDWDHPVPLQQIKAEGIEQVNVVSDAYEATKDAHG…
OUT.Quillaja.O1.27	MVKICCIGAGYVGGPTMAVIALKCPEIEVAVVDISVSRITAWSERLPIYEPGLDDVVKPCRGKLFFSTDVEKHVSEADIVFVSVTPTKTQGLGAGKAADLTYWESAARMIADVSKSDKIVVEKSTVPVKTAEAIEKILTHSKGIFQILSPEFLAEGTAIQDLFNPDRVLIGGRETPEGAKAIQTLKDVYAHWVPLERILCALWSAELSKLAAAFLAQRISSVAMSALCEATGADVSQVSHSIGTDSRIGPKFLASVGFGGSCFQKDILLVYICECGLPEVAYWKQVIKVDYQKSRFVRVVSSMFTVSGKKIAILGFAFKKDTGDTRETPAIDVCKGLLGDKARLSIYDPQVTEDQIRRDLSMKKFDWDHPVHLQPNSPTAIKQVSVVWDSYEAVKDAHG…
OUT.Quillaja.O2.28	MVKICCIGAGYVGGPTMAVIALKCPQIEVAVVDISVSRITAWSDQLPIYEPGLDDVVKQCRGKLFFSADVEKHVSVADIIFVSVTPTKTQGLGAGKAADLTYWESAARMIADVSKSDKIVVEKSTVPVKTAEAIEKILTHSKGIFQILSPEFLAEGTAIQDLFNPDRVLIGGRETPEGTKAIQALKDVYAHWVPVERILCTLWSAELSKLAAAFLAQRISSVAMSALCEATGADVSQVSHSIGTDSRIGPKFLASVGFGGSCFQKDILLVYICQCGLPEVAYWKQVIKVDYQKSRFVRVVSSMFTVSGKKIAVLGFAFKKDTGDTRETPAIDVCKGLLGDKARLSIYDPQVTEGQIRRDLSMKKFDWDHPIHLQPNSPTAIKQVSVVWDAYEAVKDSHG…
