# Supplementary material for: Legume genome structures and histories inferred from Cercis canadensis and Chamaecrista fasciculata genomes
Source: Plant J. 2026 Jun 10;126(5):e70981. doi: 10.1111/tpj.70981 (PMC13252982; doi:10.1111/tpj.70981)
Supplement: Supplementary file 8 — Data S8. Manuscript supplement; Compressed directory of aligned sequences from 36 gene families with members deriving from syntenic blocks from selected species. [file TPJ-126-0-s004.gz › S8_wgd_block_tree/40_wgd_aln_manual/Legume.fam3.01673]

PAP.Aeschynomene.B.1	MEEIVVPIDNEVQPTTSSSSSFSSNDETTNTKESKEN-NEKNKSKKKVVRSNDGKHPTYRGVRMRQWGKWVSEIREPRKKSRIWLGTFPTAEMAARAHDVAALTIKGSSAYLFPELAAELPRPASNCPKDIQVAAAKAATMNYHRESSEDAESELSQTDSSSHTHSPSSSNSSLKGEDDTFLDLPDLSLDLNHSADELYYSSAWLVAEAEHLDLSFRLEDPFLWESY
PAP.Phaseolus.phavu_Chr03.2	MEESNP-MEREVQPTTSSSSFSISSSSSSSSYIDQQPSNTKDKKNKRTNNTNHGNHPTYRGVRMRQWGKWVSEIREPRKKSRIWLGTFPTPDMAARAHDVAALTIKGSSAFLFPELAAELPRPATNSPKDIQVAAAKAAALDFNHRSHE-AESELSRGGSI----SNSSSNSSLKGEDDTFMDLPDLSPDLSHGADEFHYSSAWLVTGPE---LGFRLEEPFLWESY
PAP.Medicago.B.3	REDSVLIHNSLCQPTTSLSSYIISTSSNSSSSLEEEEEET-KEKKKKKVKVNDKNNPTYRGVRMRQWGKWVSEIREPRKKSRIWLGTFPTPDMAARAHDVAALTIKGSSAYLFPELAAVLPRAASASPKDIQVAAAKAAATVYNHAT-DEAEAEPSQAVSSSSSSSSSSS--HLKGEDDMFLNLPDLTLDLRHSGDDFYYSSAWLVNGAQHIDSSFRLEDPILWDSY
PAP.Lotus.B.4	KEESVL-PDSELQPATTSLSLIIATTSSSSSSAEEVTNMKKNKNEKKGVRSNDGKHPTYRGVRMRQWGKWVSEIREPRKKSRIWLGTFPTPDMAARAHDVAALTIKGSGAYLFPELAAELPRPASTSPKDIQVAAAQGGAPDFTPHPGSGGEAASTSS---------------------------------------------------------------------
PAP.Lotus.B.5	KEESVL-PDSELQPATTSLSLIIATTSSSSSSAEEVTNMKKNKNEKKGVRSNDGKHPTYRGVRMRQWGKWVSEIREPRKKSRIWLGTFPTPDMAARAHDVAALTIKGSGAYLFPELAAELPRPASTSPKDIQVAAAKAAATDFTWHRSSEAEAETTSSSSSSSSHNHKQGSSLLKGEDEMFLDLPDLSLDLNHNADEYYYSSAWLVD----SGFHLEVEEPFPWEE-
PAP.Medicago.A.6	------------------------------------------EDNKTKNNGDNGKHPLYRGVRMRSWGKWVSEIREPKKKSRIWLGTYPTPEMAARAHDVAAQAIKGSSAYLFPELAQQLPRPTTNSPKDIQAAAAKAATMGSLHEAQD-QDHDIQ---------------ETLNDEDDTFYDLPDLLLDSNKSSSEFHYSMSWLVAGAEYPNPSFGLDEPFPWE--
PAP.Aeschynomene.A.7	MEEHHQPLTPQHTATTTPSSSSSSTEELATEAINSSTNEGKKEKVVKKKVGSDGKHPTYRGVRMRQWGKWVSEIREPKKKSRIWLGTFPTPEMAARAHDVAALAIKGGSAFLFPELAPLLPRPATTSPKDIQAAAAKAAAISYGTSNEAEPSRAVS-PCSNYGHSHQESSNSSLESEDDAFLDLPDLLLDSSHGGAEFRYSTPWLVAGADQVDCGFRLEDPFLWDSY
PAP.Lotus.A.8	-----------------------------------TSTT-SSTEEEEVCVENNNKNKKYRGVRMRQWGRWVSEIREPKKKSRIWLGTFPTPEMAAQAHDVAALAIKGPSAFLFPESASQLPRPATTSRKDIQAAAAKAATMNYNHRE-AQAQAQTS----PFM----CSSNSS-----------PSW--GKSHSGGELHYSAPWLGAGAEHIDSGFRLEDPFPWKCY
CAE.Chamaecrista.chafa_Chr6.9	-----------------------------TCIVSEKKKEERVKKKKERE-KGKEGRIGYHGVRMREWGKWVSEIREPRKKSRIWLGTFPTPEMAARAHDVAALSIKGGSAFLFPHLAPLLPPPPSNSPKDIQAAAAKAAALFNSQAQAQ-AQAHEE-SDSSASI----NSNNNSSEDDTFFLELPDLLNY-N-----------------------------------
PAP.Phaseolus.phavu_Chr02.10	----------------------------------KKKNEADEAKKKKKKKKRESEKKHYRGVRMRQWGKWVSEIREPKKKSRIWLGTFPTPEMAARAHDVAALTIKGTSAFLFPELASHLPRPPTTSPKDIQAAAAEAAALNCEAQPLVQAQAQAQ------------IRASSLNDGDDAFLDLPDLLADSSQSAGGFGYSALWLVAAPEHLNSAFPLHDPFLWDS-
CAE.Senna.sento_Chr06.11	-----------------SSSPSSTSSDTKSKPPEASRNKKRSKARTTTSDDDDDASRNYRGVRMRQWGKWVSEIREPRKKSRIWLGTFPTPEMAARAHDVAALTIKGSSAFLFPELAAQLPRPATNSPKDIQAAAAKAAYQTTHVEER-------------------RPSNSPFTDDDTLIFDLPDLLLDLNSHY-QFHRSPPWTVAGTERSDF-------------
CAE.Chamaecrista.chafa_Chr1.12	-----------VQQPLSSSSS--SFPP-PSSIIQNSNNK-LVTSKNDTT-NNNNKHVTYRGVRMRQWGKWVSEIREPKKKSRIWLGTFPTPEMAARAHDVAARAIKGSSAFLFPELAAHLPCPATASPKDIQAAAAKAAKAFFNYPTTVEAHAQAQAEPSADTIDDSSDSNSPDENDDKTFFDLPDL---LDHGVDEFQYSSLWLVAGADQRESSFRLEEPFLWESF
CAE.Senna.sento_Chr11.13	---------------------------------------------------------------MRQWGKWVSEIREPKKKSRIWLGTFPTPEMAARAHDVAARAIKGTSAFLFPELAAHLPRPATTSPKDIQAAAAKAAAAIIDYQTTR-AESEPSQADSSPRRE--SSSNSPDEDDDDTFFGLPDLLVHGGGGADEFQYSSLWLVAGADQRDSVGQ----------
CAE.Acacia.A.14	QQEPEALLHTQLQPTTPSSSSSSSSTEAKEEKVKKKKNITKKTSCNKNTDKVDGKHPTYRGVRMRQWGKWVSEIREPRKKSRIWLGTFPSAEMAARAHDVAALSIKGTSAFLFPELATVLPRPASNSPKDVQAAAAKAAAINYHINRHGEPDSEVM------QADAPALSSSPSTDDDDTFFNLPDI---LNHGTDEFHYSSLWLLAGADYRDSGFRLEEPFLWDS-
CAE.Acacia.A.15	-----ALLHTQLQLTTTSSSSSSGTTEAINVHREAHNKEER-VKRKKNTDMVDGKHPTYRGVRMRQWGKWVSEIRQPRKKSRIWLGSFPTAEMAARAHDFAALGIKGVSAFLFPELATVLPRPASNSPKDVQAAAAKAAAINYHINRQGNPNLS-------------------------------------------------------------------------
CAE.Acacia.A.16	TEHKEPFLHSQLQLTTTSSPSSSGTTKVHHEVHNKEDRVKRKKTMKKNTDIVDGKHSTYRGIRMRQGGKWVSEIRAPGKKSRMWLGTFPTAEMAARAHDVAALSIKGASAFLFPELATVLPRPASNSPKDVQAAAAKAAAINYHINRQGRPEPESE----IMPADAPALSSLPSTEDVDPIFNHPDILNH-------------------------------------
CAE.Acacia.A.17	-EEEAPLLHTQLQLPTTSSSSSSGTTEAHHEAHNKEERVKRKKTMEKNTDMVDGEHPTYRGVRMRQWGKWVSEIREPRKKSRIWLGTFPTAEMAARAHDVAALTIKGASAFLFPELATVLPRPASNSRKDVQAAAAKAAAINYHINRQGQREPESE----IMPADAPALSSFPSTEDDDPFFNLPDIL---NHGAGEFHYSSLWLTVGADYRDSGFWLEEPFPWDSY
CER.Bauhinia.A.18	MEDETFLIDSEAQPTTSFSSTITSTYSSSNSSIEANAELRNQENKKKIKKGIDGKHP-YRGVRMRQWGKWVSEIREPKKKSRIWLGTFPTPEMAARAHDVAALTIKGSSAFLFPELAQDLPRPASTSPKDIQAAAAKAAAIDYVGSHET--QPKLSQSTLSSSHDTQETSNSPLTDEDDTF-DLPDLLIDLNRSIQDFTYSSPWLVAAPELLDSSSRLEDPFLWDTY
CER.Phanera.A.19	MENEVVLIDNEAQPTTSSSSTINSISNSSNSSLEAN---AEMRNKKKMKRGIDGKHPTYRGVRMRQWGKWVSEIREPRKKSRIWLGTFPTPEMAARAHDVAALTIKGSSAFLFPEQAQDLPRPASTSPKDIQAAAAKAAAIDYEGSHEA--QAELSQSISPHDT--QESSNSPATDKDDTF-DLPDLLLDLNRSLQDFRYSTPWLVAAPELLDSSSRLEDPFLWDSY
CER.Cercis.cerca_Chr6.20	MEEEAVLVDNEAQPTPSFSSTINTSTYSSSSSIEANAVMRNQDNKKKIKRGIDGKHPTYRGVRMRQWGKWVSEIREPRKKSRIWLGTFPTPEMAARAHDVAAHTIKGSSAFLFPELVQDLPRPASTSPKDIQAAAAKAAAIDYEGSHEA--QAELSQSIS-SSLDTQESSNSPLTEEDDTF-DLPDLLLDLNHSIQDFRYSSLWLVAGPELLDSASRLEDPFLWDSY
CER.Bauhinia.B.21	MEEEAVLIDNEARPTTSFSSTSTNSSSSVEANFNAV--M-RNENKKNRKRDIDGKHPTYHGVRMRQWGKWVSEIREPRKKSRIWLGTFPTAEMAARAHDVAALTIKGSSAILFPELARDLPRPASTSPKDIQAAAAKAAAIDYEGSHKA--EVELSQSISSSSHDTGESSNSPLTDEDDTF-DLPDLSPDLNHRM--FHFSSPWLVPGTELLDSASRLEDPFLWDSY
CER.Phanera.B.22	MEEEAVLIDSEATSTYSSSSSL----EA--NAVMRNQPSCR--ENKNIKRGIDGKHPTYRGVRMRQWGKWVSEIREPRKTSRIWLGTFPTPEMAARAHDVAALTIKGSSAFLFPELAQYLPRPASTSPKDIQAAAAKAAAIDYEGSHEA--QAELSQTISSSHET-QESSNSPFTDEDDTF-DLPDLSLDLNHSM--FRYSSPWLVTGLED----------------
DET.Sindora.A.23	-----------AQPTPSFLSPINSSSSSFFFASNAEKNKTQQDKTKPMKRSNDGKHPTYRGVRMRQWGKWVSEIREPRKKSRIWLGTFSTAEMAARAHDVAALTIKGSSAFLFPELAQVLPRPASTSPKDIQAAAAKAAALNYQRSHGREAESELSLSRAMSSHETQGSSRSPSTDEDDTFFDLPDLSVDSNHTSDEFSYSSPWMLAGAELLDAGFRLEEPFLWESF
DET.Sindora.B.24	-EESVH-IGSEAQSITSFSFTITASSSSSSSSAEKKSHE-SKGSKKKVKRGNDSKHLTYRGVRMRQWGKWVSEIREPRKKSRIWLGTFPTAEMAARAHDVAALTIKGSSAFLFPELAAELPRPASTSPKDIQTAAAKAAAINYHGSHEVEAESELSQAGSSRETR--GSSNWPLNDEDDTFFDLPDLLLESNHSVDESCYSSPWLVAGTEPLESSFRLEEPFLWESF
OUT.Vitis.O.25	-EAQTTTTTTTTTTTTTSSSSSSSSAVKISSDIPGR-KEGKNKSRKRGKSVKDGRRPTYRGVRMRNWGKWVSEIREPRKKSRIWLGTFPTAEMAARAHDVAALTIKGHSAYLFPELAQELPRPATASPKDIRAAAAKAAAFHHPTSHEG-DQAEGSHSPATVTSNSQDSSNSALTDDDDTFFDLPDLFLDVSHQFHEPHYWLGSQLAGTEAMEYSFS----------
OUT.Vitis.O.26	-------VDAEAQTTTTTTSSSSSSSSSISSDIPGR-KEGKNKSRKRGKSVKDGRRPTYRGVRMRNWGKWVSEIREPRKKSRIWLGTFPTAEMAARAHDVAALTIKGHSAYLFPELAQELPRPATASPKDIRAAAAKAAAFHHPTSHEG-DQAEGSHSPATVTSNSQDSSNSALTDDDDTFFDLPDLFLDVSHQFHEPHYWLGSQLAGTEAMEYSFS----------
OUT.Vitis.O.27	QEEPNIEFEDQKPSLSSPSSSSSSTKVPLPVTVQQGGNQVRTKEVKDGTRVNDGKGRAYRGVRMRNWGKWVSEIREPKKNSKIWLGTFPNAEMAALAHDVASLSLKGHTAYLFPELAQGLPRPTTASPKDIRAAAVKAATLHYPRSHEPHQAALMGYSSGSVRSNLQESSTSPITEDDDAFLDLPDLFPELPD----------------------------------
OUT.Vitis.O.28	--------------TPSIQSE-TGTTSSFKGITQEAKSEDDHRKKVKGCNDDRFKHPTYRGVRRRNWGKWVSEIREPRKKSRIWLGSFATPEMAARAHDVAALAIKGHSAHLFPELAHQFPRPETKSPEDIRAAAAKAAMFTHPRRREEADQAEVVHSPSTSNTSTKEPPPSPTTADDGTFFDLPDLFPNTDHQMTDFCQSIMWPLPEVESVDMDFYLEEPLLW---
OUT.Quillaja.O1.29	-------------------------------------------------GNGHTKHPTYRGVRKREWGKWVSEIREPRKKSRIWLGTFSTPEMAARAHDVAALTIKGDSAVLFPQLAQDLPRPASSSPKDIQVAAARAAALDYPTSQELEDEAELVHSPTPIASHTRASSNSLISDEDDMFFNLPDLLHDLNHQIDEFSNSALWLQLGAEPLDTSLQLEESYSWEYY
OUT.Quillaja.O2.30	-EEVS-IVDNEAQTTSSSSPSYTESFA--QLCVEKISKSNESRKKVMKNRISNTKHPTYRGVRMRQWGKWVSEIREPRKKSRIWLGTFPTPEMAARAHDVAALTIKGHSAVLFPESAQELPRPASKSAKDIQAAAAKAATLNYPTSNEAEAKAEISRSPTTIASRIQESSNSPSTDDDDMFFDLPDLLLDMNHHIDEFNNSSAWLQLGAEPMDTSLRLEESYSWE--
OUT.Prunus.O.31	EEQ-FNSIDSEAQTTSSSYSNSTSSAESEAQKVSKRSNQQ-KSQKKAKINGTQHHHPVYRGVRMRQWGKWVSEIREPRKKSRIWLGTFPTPEMAARAHDVAALTIKGRSAVLFPELAQELPRPASASAKDIQAAAAKAAALNYPISS-SEAEAETEAELSQHRQATQDSSTSPSTNNDDMFFDLPDLLLDFGHHRDHFCFSVPWLEE--------------------
OUT.Arabidopsis.O.32	---------------------------ERRVKYKPKKKRAKDDDDEK----VVSKHPNFRGVRMRQWGKWVSEIREPKKKSRIWLGTFSTAEMAARAHDVAALAIKGGSAHLFPELAYHLPRPASADPKDIQAAAAAAAAAVAIDMDVE-T----S-SPSPSPTVTETSSPAMIALSDDAFSDLPDLLLNVNHNIDGFWDSFPY-----------------------
OUT.Arabidopsis.O.33	-----------------------SQRNLRSPVPEKTGKSSKTKNEQKG----VSKQPNFRGVRMRQWGKWVSEIREPRKKSRIWLGTFSTPEMAARAHDVAALAIKGGSAHLFPELAYHLPRPASADPKDIQEAAAAAAAVDWKAPESP--SST--------------VTSSP--VADDAFSDLPDLLLDVNDHNKNFWDSFP------------------------
