# Supplementary material for: Legume genome structures and histories inferred from Cercis canadensis and Chamaecrista fasciculata genomes
Source: Plant J. 2026 Jun 10;126(5):e70981. doi: 10.1111/tpj.70981 (PMC13252982; doi:10.1111/tpj.70981)
Supplement: Supplementary file 8 — Data S8. Manuscript supplement; Compressed directory of aligned sequences from 36 gene families with members deriving from syntenic blocks from selected species. [file TPJ-126-0-s004.gz › S8_wgd_block_tree/40_wgd_aln_manual/Legume.fam3.01889]

PAP.Lotus.B.1	MAGLFSLGGGGGRGNQEGEHHG----GEIPPPETLFWYKPDDVSSYRGFELWNQHQQQQHQQQQEVVGAGLRPLY---SAVGVGSSRVSDDQRSSAAAVGFVRASSSGEG-GGISCQDCGQAKKDCPHMRCRTCCKSRGFDCQTHVKSTWVPAAKRRERQQQLNPG---FH-R-TDISKRPRD-IITS-RNNQQLHS-SSGLEHGNFPALVSSPAEFRCVRVSCVDDADDRYAYQTAVIGGHVFKGILYDYGPDNNYMAGDTSPAALAGAQPLLTAAVTV-VSSSGALVDPSSLYPSPVAFMTGSGTQFFPRTRS
PAP.Phaseolus.phavu_Chr03.2	MANLFSLSG--GRGSNNNQQDT-TTNNEIPAAETLFWYAKDDVSSYRGFELWNQ-QQEQHVMPPHVRPLLQRDLY----SSGVGPSRGSDDHSSSRSAFVAMRAAE-----GGISCQDCGQAKKDCPHMRCRTCCKSRGYDCQTHVKSTWVPASKRRERQQQLAVLQEQ-QQQQRDLSKRPRD-----PTACTRLPS-SEGLEEGHFPSLVSSPAEFRCVRVSCVEDADDRYAYQTAVIGGHVFKGILYDYGPENSYMAG-ETSAGVAGAQPLLTASGVVS--SSGALVDPSSLYSAPVTFMGGSGTQFFPHTRS
PAP.Medicago.B.3	MAGLFSLGG-GGRGNQGEESQQ---QGHIPPQETLFWYNKDDVSSYRGLELWNQHQQHQQDDMHAARPFFPRDLYGPGVGLGVGPSRVSDDQSSSRSATMAMRSS---SSAEGISCQDCGQAKKDCPHMRCRTCCKSRGFQCQTHVKSTWVPASRRRERQQQLSSSPL--Q---RDISKRPRD--GSNALVSTR-NFH-TGLEEANFPAVVSSPAEFRCVRVSSIDDADDRYAYQTAVIGGHLFKGILYDFGPESSYMIGETSGGGVGVAQPLLIADSDTTVVSSGALVDPSSLYSAPIAFMTASGTQFFPRPRS
PAP.Aeschynomene.B.4	MAGLFSLGGGGRSGNQNPQQNHNQSSDIISHPETLFWYNKDDVSSYRGFELWNQ----------HARPLLHRDLYSSAAALGVGPSSFSDDQSSSRSAFMAMRSAASGG-GGGISCQDCGQAKKDCLHIRCRTCCKSRGYQCQTHVKSTWVPAAKRRERHHQQQQLAAL-QERE--VSKRNKDEPTSSALACTRLPSS---SEQGNFPSVVSYPAEFRCVRVSSMEDTNDQYAYQTAVIGGHLFKGILYDYGPDSDIA---------TTTQPLLITAAAAAVVSTGTLIDPSSLYPAPLTFMAGSGTQFFPHPRS
PAP.Aeschynomene.A.5	MAGLFSLGGGTGRGNTQHQHHSQHQTTEIPPPDTYFWYNKDDVSSYRGFELWNQHQQHQHSNIPQARPLFHQDLYSSAAMLGVGPSTASDDQSPSRSAFVVTASAGSGGGGGGISCQDCGQAKKDCPHLRCRTCCKSRGFDCQTHVKSTWVPASKRRERQQQLASLQTQP-AGADIVPKRQRDH-------ITRLPTSASA--SESFPAVVSSPAEFRCVRVSSIDDADDEYAYQTAVIGGHVFKGILYDTGPDNSYIAGESSSAVSGGSPNLLIAAAATTLVPGGGLVDPSSLY--PLPFMAGSGTQFFPHPR-
PAP.Lotus.A.6	MAGLFSLGGGGGRGNDAEDQQHHHQQNEIPPPSSLFWYSNDDVVSSRGFEIWNQQQQHLVPAQPQPRAFFQQDLYTSAAALGVGPSE------ASRSG----KSGGSGGGGGGASCQDCGQAKKDCPHVRCRTCCKSRGFDCQTHLKSTWVPASKRRERQQQQQQQLVP--TRQQR-DHGHNVHPTSSSLACTLLPPHSGGLEEVNFPAVVSTPAEFKCVRVSSVDEADEEYAYSTAVIGGHVFRGILYDHGPDNSYTAGSSSSTGGGVVQPLLISAAGNT-TAVGAIVDPSSLYPAPLAFMPASGTQFFPHPR-
PAP.Medicago.A.7	MAGLFSLGR----TEEENQQNN--------NPTTEFWYNKDDSVVSRGFEIWNQHQQQQ--LFSLQQP-QQQDLYSSGVVLGVGPTRVSSDENRS-TVFI----GS---GSGSISCQDCGQAKKDCPHMRCRTCCKSRGFDCQTHVKSTWVPAARRRERQQQQQQQQLSFQQHGDIVPQNHRDLNNNSSLACTRLPTSSAGLLDMNFPAVVNSPAEFRCVRVSSVDENEEEYAYSTAVIGGHVFRGILYDYGPDHGYMAGNASNSLEGVVEPLLISGVPAS--GVGEIVDPSSLYPAPLTFMPSSGTQFFPHPRS
PAP.Phaseolus.phavu_Chr02.8	MAGIFSLGG---RGNNNEEEI-------PPPPDTLYWYNKDDVSSYRGFELWNQQQ-QQHQGPPQPRPLFHQDLY-SALGVGVGPSRPSDDQSSSRSGFMV-G-GGSGSGSGGISCQDCGQAKKDCPHMRCRTCCKSRGFDCQTHVKSTWVPASRRRERQQQLSTLQQNIESSG-ELPKRQRENPTSSSLACTRLPSSSSGLEEVNFPAVVRSSAEFRCVRVSSMDEADEEYAYSTAVIGGHVFKGILYDYGPEGNYMGGNGESSS-TGVGGLLTTGAVV----SEPLLDPSSLYPAPLTFMPGSGTQFFPHPRS
CAE.Chamaecrista.chafa_Chr6.9	MAGLFSLGGGGGGGRGEGEEHQSQSQNNPPHPDTYYWYK-EDVSSYRGFELWNQ---QQHQLLPQARPLFHQDLYSSAVALGVGPSRSSEDQSSSRSGIMVMRSTGGGGGGGGISCQDCGQAKKDCPHMRCRTCCKSRGYDCQTHVKSTWVPAAKRRERQQQQQL-----QLRGGDNPKRHRDAPSSAALATTSMPTSSEGLEHVNFPPLVSSSAEFRCVRVSSMDETNEEFAYQTAVIGGHLFRGILYDHGPDSGYVAG-DTSSG-GAVQPLLIAAGNTSVVSTATLVDPS-LYAAPLTFMSGSGTQFFPHPRS
CAE.Senna.sento_Chr06.10	MAGLFSLGGGGGRGGSNNQDDQHNPPTAVPHPDTFLWYKNEDVSSYRGFELWNQQQQQEQHLIPQARPLFHQDLYSPAVALGVGPSRSSDDQSSTRSGFMVMRSGG-GGGSGGISCQDCGQAKKDCPHMRCRTCCKSRGYDCQTHVKSTWVPAAKRRERQQQQQQQ-----LRGDQ-SKRQRDSPSSSALATTSMPTSSEGLDHGSFPPLVSSSVEFRCVRVSSMDEADEQYAYQTAVIGGHVFRGILYDHGPDSSYMTGDTSSTAGGGVQPLLIAAAPATGSSTASLVDPS-LYAAPLTFMSGSGTQFFPHPRS
CAE.Acacia.B.11	MAGLFSLGGGGGRGGGSNQEDEHNPPTGVPHPDAYFWYKNEDVSCYRGFELWNQ----QPVMPPQARPLLPQDLY----SLGVGPSRSSDDQSSSRSGMMMMRSGGGSSGGGGISCQDCGQAKKDCPHMRCRTCCKSRGYDCQTHVKSTWVPASKRRERQQQQQQPLQLRGGAADNNPKRLRDNPSTSQMATTH-SSSAEGLEHGSFPAVVSSSAEFRCVRVSSMDEADEQYAYQTAVIGGHVFRGILYDQGPDPNYMSTADTSPG-GAVQPLLIAATGTSNSSTGPLLDPS-LYAAPLPFMSGSGTQFFPHPRS
CAE.Chamaecrista.chafa_Chr1.12	--------------------------------------------------------------------------------------------------AMRMRMMG-GGGSVGISCEDCGQAKKDCPHMRCRTCCKSRGFHCQTHIKSTWVPAPKRRERQQQQLLQ-E--QPPT---TKRHRDH---H---TTK---STGGLEDEDFPAVVSSPAEFRCVRVSTVDDSDEQYAYQTAVIRGHVFRGILYDQGPHHHHPNYQYTASA--------TAV-----APSVALVDPSSFYPSPLTFMDAPTSSGTHRTRS
CAE.Senna.sento_Chr11.13	MASLFSIGGTQ------EEAT-----TEFPQPETLYWYNTEDVVVSSGLEIWNQ---E-----LLTRPVLEQDLL------LLG--RSSDETSSS---MMLM--GS-GGR-GGISCQDCGQAKKDCPHMRCRTCCKSRGFHCQTHIKSTWVPANKRRESHQQLLHP-----------PKRPRD-LSHHTHTHTS-P--GSGLEHEDFPAVVNSHAEFKCVRVSSVDDADEQYAYQTAVIGGHVFRGILYDHGPH--Y-GGDVAGSG-ASV---LPTTTTTAMVSS-SSVDPSSLYQPPLTFMPGS----------
CER.Bauhinia.A.14	MAGLFSLGGGGGRGSSNPEEEQHNPVTEIAPPESLFWYKNEDVSSYRGFELWQQHEQLQQARQFHHHPHPQQDLYSSAAALGVGPSRSSDDQSSSRSGFMVMR--S----SGGISCQDCGQAKKDCPHMRCRTCCKSRGFECQTHVKSTWVPAPKRRERQHQHQHQHQLLQLG-GDNSKRQRDNPSSSALACTRLPTNPSSSEHGNLPSVLSSPADFRCVRVSSMDDPDEQYAYQTAVIGGHVFRGILYDHGPDNNYMASEGSSGAVVGVQPLLIAAAPSSMVSTGALVDPSSLYPAPLTYMAGSGTQFFPHPRS
CER.Phanera.A.15	MAGLFSLGGGGGRGSSNQEEEHHNPATEIAPPENLFWYKNEDVSSYRGFELWQQHEQLQQARQLHTHPHPQQDLYSSAAALGVGPSRSSDDQSSSRSGFMVMR--S----SGGISCQDCGQAKKDCPHMRCRTCCKSRGFDCPTHVKSTWVPASKRRERQQQQEQQ---LQLRGDN-PKRQRDNPSSSALACTRLPTSSSALEQGNFPSVVSSPAEFRCVRVSSMDDADDQYAYQTAVIGGHVFRGILYDHGPDNNYMASEGSPGAIGGVQPLLISAAPTLMVSTGALVDPSSLYPAPLTFMAGSGTQFFPHPRS
CER.Cercis.cerca_Chr6.16	MAGLFSLGGGGGRGSSNQEEEQHNPATEIAPPDSLFWYKNEDVSSYRGFELWQQHEQLQQARQLHHHPHPQQDLYSSAAALGVGPSRSSDDQSSSRSGFM-VR--S----SGGISCQDCGQAKKDCPHMRCRTCCKSRGFDCQTHVKSTWVPAPKRRERQQQLAALQQQLQLRGDN-PKRQRDNPTASALACTRLPTSSSALEHGNFPAVVSSPAEFRCVRVSSMDDADDQYAYQTAVIGGHVFRGILYDHGPDNNYMASEGSSGAIGGVQPLLIAAAPTSMVSTGALVDPSSLYPAPLTFMAGSGTQFFPHPRS
CER.Phanera.B.17	MAGLFSLGGGAGRGSSNQEEEQHNPATEIAPPESLFWYKNEDVSSYRGFELWQPHEQ----LIPQAQPHSQQDLYSSAAALGVGPSRSSDDQSSSRSGFMVMR--S----SGGISCQDCGQAKKDCPHMRCRTCCKSRGFECQTHVRSTWVPAPKRRERQQHLSALQQQLQLRGDN-PKRQRDNPSSSALACTHLPS-SSALEHGNFPAVVSSPAEFRCVRVSPMNDADEQYAYQTAVIGGHLFRGILYDHGPDNNYMASDGSSGAIGGAQPLLIAAVPTLMVSTGALVDPSSLYPAPLTFMAGSGTQFFPHPRS
CER.Bauhinia.B.18	MAGLFSLGGGGGRGSSNQEEGQHHPATEITPPESLFWYKNEDVSSYRGFELWQQ--HEQ--LLPQARQLHNQDLYSSAAALGVGPSRSSDDQSSSRSGFMVMR--S----SGGISCQDCGQAKKDCPHMRCRTCCKSRGFDCQTHVKSTWVPASRRRERQQQLASLQQQEQQLGGDNPKRQRDSPSASALACTRIPTSSSALEHGNFPAMVSSSAEFRCVRVSPVDDADDQYAYQTAVIGGHVFRGILYDHGPDSNYMPSEGSSGAIGGVQPLLISAAPTLMVSTGALVDPSSLYPAPLTFMGGSGTQFFPHPRS
DET.Sindora.A.19	MAGLFSLGGGGGRGNSQGDHQQHNPPTEIPPPESLFWYKNEDVSSYRGFELWQQQQQE--QLIPQPRPFHYQDLYSSAAALGVGPSRSSDDQSSSRSAFMLIRPSGGGSGSGGISCQDCGQAKKDCPHMRCRTCCKSRGFDCQTHVKSTWVPASKRRERQQQLGALQQQIQVHGET-PKRQRDNPSSSALVCTRLPS-SGLVEYGNFPSVVSSPAEFRCVRVSSMDDADDQYAYQTAVIGGHVFKGILYDHGPDSSHVAGESSSGGVGGVQPLFIAGATGAMVSSGALVDPS-LYSAPITFMSGSGTQFFPPSRS
DET.Sindora.B.20	MAGLFSLGGGGGRGNNQDDEDHHHPQTDIPPPDSLFWYKNEDVSSYRGFELWQQ--PDQ--LIPQARPLLQQDLYSSAAVLGVGPSRSSDDQSSSRSAFMLMRPTVVGSGSGGISCQDCGQAKKDCPHMRCRTCCKSRGFDCQTHIKSTWVPASKRRERQQQLTLLQQQQQQEQSENPKRQRDNPSGSALACTRLSS--EGLEQGSFPAVVSSPAEFRCVRVSSMDDAEDQYAYQAAVIGGHVFRGILYDHGPDSNYLGGEGSSGGVGEVQPLLIAGAATCMVSAGALVDPSSLYPTPLTFMAGSGTQFFPSSRS
OUT.Arabidopsis.O.21	MAGFFSLDGGGGGGGGGNNQEDHRSNTNPPPPEAWLWYRATNVNANLGLELWQNHNQQE-IMFQHQQHQQRLDLYSSAAGLGVGPSNHSGETSTARAAMMMIRSGGSGGGSGGVSCQDCGQAKKDCSHMRCRTCCKSRGFECSTHVRSTWVPAAKRRERQQQLATVQPQTQPRGESVPKRHRENPATSSLVCTRIPSH-SGLEVGNFPAEVSSSAVFRCVRVSSVEDGEEEFAYQTAVIGGHIFKGILYDLGPGSSVVAGES-SSGGGGAQQLLITAGSVTSAAAATYIDPAALYPTPITFMAG--TQFFPNPRS
OUT.Arabidopsis.O.22	-------------------------------------------------------------------------------------------SIAERAAMMMIRSGGSGGS-GGVSCQDFGQAKKDCSHMRCRTCCKSRGFECSTHVRSTWVPATKRRERQQQLATVQPQTQPRGESVPKRHRENPATSSLVCTRIPFH-SGICH------CNVKYLFMCIYICLLLYGREIY-----------------------------------------------------------------------------------
OUT.Arabidopsis.O.23	MAGFFSLGHGGG-GNTPDNHRTNTNNPSSSGTESWLWCRPSNADGGKGLELWQHPNNQE-IIFQQQQQQQQRDLYTSAAGLGVGPSNRSLIETSG-GALMMMRSGS---GSGGPSCQDCGQSKKDCSHMRCRTCCKSRGLDCPTHVKSTWVPAAKRRERQQQLSTGQQPQQL-GGSVPKRQRERPARSSMAYTRIPSNTSGLEVGNFPPEVSSSAVFRCVRVSSVDDEEEEYAYKTAVIGGHVFKGVLYDQGPA------ERSSSG-GGSQPLLITAGPSAVVTSDHYIDPASLYPTPITFMTG--THFFSNSRS
OUT.Arabidopsis.O.24	--SNFEMAGTGS--SRNNEEDN-------QQNTNWVWYKTNNLSTSHNNQIWQQ-------------P--SLDLY---------PGQICDMTTSSRSL--------------TISCQECGQAKKGCTHGRCRTCCKSNGLHCPTHVRSTWIPIAKRRERQQQLQTPTSNPTGGSGR-VGKYRD-INQH----ATLDS--SGLEMTRFPDEVSSDALFRCVRMSGTDDGEGQYAYQTTVIAGHLFKGILYNQGPENKSMRS-------------------------------------------------------
OUT.Arabidopsis.O.25	MAGIFSLGGNN---NNNGDEEE---ENQQQQKTNWVWYRNNNINPSSSQQVWQI-PPEQMLMHHHSHPQQQSDLY---------PGHQSDLATSSRSI--------------TISCRDCGQAKKDCTHMRCRTCCKSRGFDCSTHVRSTWIPVARRRERQQQLHMSTSGAGGGGSSIPKRHRD-PTLPTSSSSRLPSHSAGLEMASFPGEVSSDALFRCVKMSGVDDGDGQYAYQTTVIGGHLFKGILYDQGPESSYMSGQSSSAGGGGGHPFPPVVTDGGGVSSAMFVDPNSYYSSNTVFMPP-GTQFYQNP--
OUT.Prunus.O.26	MAGFFSLGRGGN--NNNQDQDH-HNSNNPPPPETLFWYK-EDVAAQKGFELWQQQE-QLLQLQTQPPPHHHQDLYASAAALGVGPSSRSDDTSSSRSALMMMRSSSGGSGGGSASCQDCGQAKKDCIHMRCRTCCKSRGFDCPTHVKSTWVPASKRRERQQQLMALQQQQ---QEN-SKRLRE-PNSN--SSLRILGNTSGLELGNFPAEVSSPAVFRCVRVSSIEDDDDQYAYQTAVIGGHLFKGILYDQGPETSNMAAETSSGG-GGVQPLLIAGATTAVAASTTVIDPSSLYPAPLTYMAE--GLFFRHYKA
OUT.Vitis.O.27	--------------------------------------------------------------------------------------------------MLMMR--Q-GGS-RSLSCQDCGQAKKDCLHMRCRTCCKGRGFQCQTHVKSTWVPVYRRRQRQQHLPATTVPQQL--------LQGHP--------R-PT-SSGSEARNFPAEVSSPAMFRRVRVNSIDNAVDQYAYQTAVIGGHIFKGILYDEGPEIQFIGG-GESL-FPQLQQPIVASTFTA---AMELLHPSSSYPINTTTAPVPGTHVIPHRRS
OUT.Vitis.O.28	MAGFFPLGG--GRGSNQDSN----PPNEIPPE-SCFFYR-EDIS-YKGFELWQHQPQEQ---LHQRHQHHPQDLYSSGPSLGVGSSRSSDD--SSRSAFLMMRQAAG--GGGGMSCQDCGQAKKDCIHMRCRTCCKSRGFQCPTHIKSTWVPAAKRRERQQHLTVIQQQLQLRGEN-PKRQRE-PSSSALACTRLPTHTSGLEIANFPSEVNSPAVFRCVRVSSIDETDDQYAYQTAVIGGHVFKGILYDHGPEGHYGGGESSSAGGGGLQQLLITGAAAASAAAAAFLDPS-LYPAPLTFMAG--TQFFPHPR-
OUT.Quillaja.O1.29	MAGFFSLGGGGGGGGERGTRENNNPPIEIPPPENLFWYKNEDIPSYRGFELWQPQDQLQQQQHHHHHPNPQQDLYSSAAALGVGPSRSSDDQSSSRSAFTMMTSSG-GGGSVGISCQDCGQAKKDCIHMRCRTCCKSRGYECQTHVKSTWVPASKRRERHQQVAGLQQQLQLLGEN-PKRQRENPSTSALACTTLLTDPSGLKLGNFPAEVSSPAVFRCVRVSSIEDTDDQYAYQTAVIGGHVFKGILYDYGPDSNYTVGESSSGGGGVVQPLLIAADPTTVSSAGALIDHSSLYPAPLTFMAG--TQFFPHPRS
OUT.Quillaja.O2.30	MAGFFSLGGGGGRGTTNQGSD--NPPTEIPPPESLFWYKNEDVSSYRGFELWQQDQ-QLLQPRPVLHHHPQQDLYSSAAALGVGPSRSSDDQSSSRSAFMMMRSSV-GGGSGVISCQDCGQAKKDCVHMRCRTCCKSRGYECQTHVKSTWVSASKRRERQEQVTALQQHLQLHGEN-PKRRRDNPSTSALACTRLPTNPSGLELGNFPAELSSPAVFRCVRVSPIDETDDQYAYQTAVIGGHVFKGILYDHGPDNNYMAGESSSGGGGIVQPLLIAAVATSVASTGALLDPS-LYPAPLAFMDG--THFFPPPRS
