# Supplementary material for: Legume genome structures and histories inferred from Cercis canadensis and Chamaecrista fasciculata genomes
Source: Plant J. 2026 Jun 10;126(5):e70981. doi: 10.1111/tpj.70981 (PMC13252982; doi:10.1111/tpj.70981)
Supplement: Supplementary file 8 — Data S8. Manuscript supplement; Compressed directory of aligned sequences from 36 gene families with members deriving from syntenic blocks from selected species. [file TPJ-126-0-s004.gz › S8_wgd_block_tree/40_wgd_aln_manual/Legume.fam3.01912]

PAP.Medicago.B.1	MGCQTIDAAALVIQHPSGKIERLYWSVSASYVMRAPGYYVSLIMPLPQEQEGENSNNEKPVLFTRVKLLKPDTLTLGHAYRLITTQEVEKVMKAKK----RKARGKTVEDVEMHLEKENSAESEGMLDTGRMYQAMRADRQRLRVVSVNPAVPRPKSWRPSLQSISEFS
PAP.Phaseolus.phavu_Chr03.2	MGCQAVDAAALVIQHPSGKIERLYWPVSASEVMRTPGYYVSLIIPLAVP-EGQNQ-DQKTVLFTRVKLLRPDTLTLGHAYRLVTTQEVVKALKAKKHAKMNKPRVKTVESMQIQLEKASSDETGGMLDTGNTYQATRADRYKLM-NSTHA-VLKLKSWRPSLQSISEST
PAP.Aeschynomene.B.3	MGCQAVDAAALVIQHPNGKIERLYWPVSANEVMRNPGHYVSLIIPLPAPDQQQRNHHQKPVLFTHVKLLRPETLTLGHAYRLITTQEVVKVLRARKHAKMGKTQGKRSEMMQTHLQNLSSVEIGDA-----HDQTMRADGQRLGAAPVNPPVPRPKPWRPSLQSISEAG
DET.Sindora.A.4	MGCQAVDAAALVIQHPSGKIDRLYWPVTASEVMRTPGHYVSLIIPLPAPEEQQNSKEQKTVRYTRVKLLRPETLNLGHAYRLITTQEVVKVLRAKKQAKTKKPQSETVEKLQS-LDCQGE---GRKSDTGKPYQAVRAEKQRPRTASGNYAAGRPKSWRPSLQSISESG
CAE.Chamaecrista.chafa_Chr6.5	MGCQAVDAAALVIQHPCGKIERLYWPITVSEVMRLPGHYVSLIIP-PFQNEEHHNNNNNTVRITQVKLLRSDTLTLGHAYRLITTQEVVKVLRAKKQS--RKAQADSSASHQA----QPQD---SHTDKPYHYQGMKAERERVR---VNSG--KCKSWRPSLQSISESG
CAE.Senna.sento_Chr06.6	MGCQAVDAAALVIEHPCGKIERLYWGVSASEVMRAPGHYVSLIIPFQVS----N---HNTVGITQVKLLRPQTLTLGHAYRLITTQEVMKVLRAKKTSEAMRRQR----------------------------------------------------------------
CAE.Acacia.B.7	MGCQAVDAAALVIQHPCGKMEGLYSSVTASEVMRMPGHYVSLIIPLHQQ--QQNHQDQNTVRITQVKLLRPETLTLGHAYRLITTQEVVDVLRAKKHAKTRKPAQAESSVQQE----------GDNSHTRKPYQARRGERQRVIRANSGSTSVWHKSWRPSLQSISESA
DET.Sindora.B.8	MGCQAVDAAALVIQHPCGKIERLYCPVTASEVMRLPGHYISLIIPLPVPAEEQNQPEQKTVRFTRLKLLRPETLNLGHAYRLIPTQEVVKVLKARKNAKTKKSFAEMVERSHTAQEKQSSSDEGGKSDTERSYEAMRSARQRHRTTSANSMAVRTRSWRPSLQIISESG
PAP.Lotus.B.9	--------------------------------MRIPGHYVALIMTLPVP-RGHNQ-EQ------VLKLLRPETLTLGHTYRLITTQEVVKVLKARKRARTRKPQAKAVLESMQHLEEEASS------------------------------------------------
CER.Bauhinia.A.10	MGCQAVDAAALVIQHPCGKIDRLYWSVTASEIMKMPGHYVSLIIPLPVP-EEQNQ-EQKTVRFTRVKLLRPETLNLGHAYRLITTQEVVKVLRAKKHAKTKRPQTESIEKSHTVPEKQSSAEDSVKQDTRKTYQEVRAERHRQRAASVNSAAVRSKNWRPSLQSITESP
CER.Cercis.cerca_Chr6.11	MGCQAVDAAALVIQHPCGKIERLYWSVTASEIMKMPGHYVSLIIPLPVP-EEQNQ-EQKTVRFTRVKLLRPETLNLGHAYRLITTQEVVKVLRAKKHAKTKRPQTESVEKSHTVPEKQSSAEDRVKQDTRKTYQEIRAERQGQRAASVNSATVRSKNWRPSLQSITESS
CER.Phanera.A.12	MGCQAVDAAALVVQHPCGKIERLYWPVTASEIMKLPGHYVSLIIPLPVP-DEHNQ-EQKTVRFTRVKLLRPETLNLGHAYRLITTQEVVKVLRAKKHAKTKRPQTEPVEKSHTVPEKQSSAEDRVKQDTRKTYQEIRAERHRQRAASVNSAAVRSKNWRPSLQSITESS
CER.Bauhinia.B.13	MGCQAVDAAALVIQHPCGKIERLYWPVTASEIMKMPGHYVSLIIPLPVP-EEQNQ-EQKTVRFTRVKLLRPETLNLGHAYRLITTQEVVKVLRAKKHAKTKRPQTELVEKSHTVPEKQSLAEDRVNQDTRKTYQEIRAEKHRQRAAPANSATVRSKNWRPSLHSISESP
CER.Phanera.B.14	MGCQAVDAAALVIQHPCGKIERLYWPVTASEIMKMPGHYVSLIIPLPVP-EEQNQ-EQKTVRFTRVKLLRPETLNLGHAYRLITTQEVVKVLRAKKHAKTKRPQTESVEKSQTVPEKPSSAEDSVKQDTRKTYQEIRADKQRQRAASANSAAVRSKNWRPSLQSILESP
PAP.Aeschynomene.A.15	MGCQAVDAAVLVIQHPCGKIDRLYWPITASEVMRTPGHYVSLIIPLPIQPQPQLQQEQKTVRFTRVKLLRPETLNLGHAYRLITTQEVMKVLKAKKHTKTRKPQAEALEKKQNHQEKKISAETESEPGNNNTHQAMRAERHRPRAASVNPATLRSKSWRPSLQSISEST
PAP.Phaseolus.phavu_Chr02.16	MGCQAVDAAVLVIQHPCGKIERLYWPVTASEVMRTPGHYVSLIIPLPVPPQDQNQ-DQKTVRFTRVKLLRPETLNLGHAYRLITTQEVMKVLKAKKHAKTRKPQAETVEKAHTQPEKQSSA-SEPHTGGESTHQGTRAERHRPRANSANPAVVRSKSWRPSLQSISESA
PAP.Lotus.A.17	MGCQAVDAAVLVIQHPGGKIERMYWPITASEVMKTPGHYVSLIIPLPVTEQEQRNQEQKSVRFTGVKLLRPETLNLGPAYRLIPTQEVMKVLKAKKNAKTKKPQAETIEKPQT--EKKSSGEGDSVSGNTNTNQGMRAERQRQR-GSANPAVVRSKSWRPSLQSISEFT
PAP.Medicago.A.18	MGCQAVDAAVLVIQHPCGKIDRLYWPVTASEVMKTPGHYVSLIMPLPPQPQEQNQ-EQKTVRFTRVKLLRPETLNLGHAYRLITNQEVMKVLKAKKHAKSMKTEGEAVKVEKEGSGCETKK--GEESDQGKTYQGGRAERNKQRGGSTNPAVQRSKSWRPSLQSISESP
CAE.Chamaecrista.chafa_Chr1.19	MGCQAVDAAALVIQHPCGKIERLYWSVPASEIMRLPGHYVSLIIPLPLPPQEQEQDQHNPVRFTRVKLLRPETLNLGHAYRLITTQEVVKVLRAKKHAKARKTQAESASEKSSKQSSASDAEEVKSNNTSNTYEGMRAEKQRQRGASVNSASLRSKSWRPSLNSISESA
CAE.Senna.sento_Chr11.20	MGCQAVDAAALVIQHPCGKIERMYWSVPASEIMKMPGHYVSLIIPLPLP-QDQNHQDHKTVRFTRVKLLRPETLNLGHAYRLITTQEVVKVLRAKKHAKARKTQAEMAEKSTVQEKQKSSAEEEGKSDTANTYEEMRAEKQRQRGASVNSASFRSKSWRPSLQSISEST
CAE.Acacia.A.21	MGCQAVDAAALVIQHPCGRIERLYWSVTASEIMKMPGHYVSLIIPLPLSEDEQQQQQQKTVRFTRVKLLRPDTLNLGHAYRLITTQEVMKVLKAKKLAKTKKTTQAESVVEKT--QRSVSETEEEKQDTGNTHEAMRAERHRQRGAVVNSASFRSKSWRPSLQSISESA
OUT.Arabidopsis.O.22	MGCQAVNAAVLVLQHPGGIIDRYYSSVSVTEVMAMPGHYVSLIIPIPATEKGDDKKQRKAVRFTRVQLLRPENLVLGHAYRLITSQEVMKVLREKKSAKTKKHQIEKTTTAKKFSDKKVPE-------------KKQGKQFRVIRNSTS--LLKSKTWRPSLQSISEAT
OUT.Arabidopsis.O.23	MGCQAVDAAALVLQHPDGKIDRYYGPVSVSEIMRMPGHYVSLIIPLPEKTTTDDKSERKVVRFTRVKLLRPENLVLGHAYRLITSQEVMKVLRAKKYAKTKKHQSETSKEKKKSSEKKIDEE----SDKNQ---NLETKDEKQRSVLTNSASSRSKTWRPSLQSISEAT
OUT.Prunus.O.24	MGCQAIDAAALVVQHPSGKIERMYWPISASEVMRLPGHYVSLIIPLPVSDQHQEEQEHKTVRFTRVKLLRPETLALGHAYRLVTTQEVVKVLRAKKYAKTKKQQLETLEKLQAGQEKQSSGDEEGKSEKENINHATKHERHRPRTANAAAAALRSKSWRPSLQSISEG-
OUT.Vitis.O.25	MGCQAIDAAALVIQHPCGRIERLYWTVSAGEVMRMPGHYVSLIIPLPIP-QDHDTPDNKTVRFTRVKLLRPDTLVLGHAYRLITSQEVMKVLRAKKYAKMKKNQVESAEKLQGMAERQSSSEDGGRSEMEKSNQVVKHERHRPRTASTTSAAARSKSWRPSLQSISEAG
OUT.Quillaja.O1.26	--------------------------------MRLPGHYVSLIIPLPEN-----H-EDKTVRFTRVKLLRLETLTLGHAYRLITTQEVMKVLRAKKYAKTKKPVQESTEKSKTVPEKQSSD-SEALVAKTKTYQATGAERHRQRAPSMNSGAVRSKSWQPSLQSISESS
OUT.Quillaja.O2.27	MGCQAVDAAALVIQHPCGKIERLYWSVPASEVMKTPGHYVSLIIPLPVSEAENDQ-EKKTVRFTRVKLLRPETLNLGHAYRLITNQEVMKVLRAKKHAKTKKPQQESIEKSKPVPDKKSSDEQEGKAETAKIHQAPRTERHRQR---MASAAMRSKSWLPSLQSISESS
