# Supplementary material for: Legume genome structures and histories inferred from Cercis canadensis and Chamaecrista fasciculata genomes
Source: Plant J. 2026 Jun 10;126(5):e70981. doi: 10.1111/tpj.70981 (PMC13252982; doi:10.1111/tpj.70981)
Supplement: Supplementary file 8 — Data S8. Manuscript supplement; Compressed directory of aligned sequences from 36 gene families with members deriving from syntenic blocks from selected species. [file TPJ-126-0-s004.gz › S8_wgd_block_tree/40_wgd_aln_manual/Legume.fam3.02163]

PAP.Lotus.B.1	--MRLYRNPTASPWNPGSRYCTWTVIWSFLGCLLLLHLYSSVHREHGEGGEVKLHIHHHPQLHELQQVENEKFQIPPAKRKRSPQGGKHGPKRITPLVDEFLDEHSQVRHVFFPGKRSAIDPMKAMGDSYYYYPGRIWLDTDGPIQAHGGGIIYDEKSSMYYWYGEYKDGPTYHARDKGAARVDIIGVSGYSSKELWTWKYEGILLAADPTNETHDLHKSVLERPKVIYEKTRKYVMLMHVDNAYTKASVGIAVSDRPYGPFE----------------------------------------------------------------------------------------------------------------------------------------…
PAP.Medicago.B.2	MRMKLYKKPTNLRCSSWSRYCSLVILWTLLGCILLLHLYSN--------NNTSLNIIHPPHFHQLQHVEKENFQIPPPNKKRSPQSKSITP-----LVDEFLDQDSSLRHVFFPHK--TIDPMKTIGDSYYYYPGKIWLDTDGPIQAHGGCILYDENSSTYYWYGEYKDGPTYLHNNKGPARVDIIGVGCYSSKDLWTWKKEGIALAAEKTDKTHDLHKSVLERPKVIYEKTRKYVMWMHIDNAYAKATVGIAFSDTPTGPFKYLGSQRPHRYQSRDMTLFKDEDNVAYLIYSSEENVMHIGPLTEDYLVTSVMKRIFVGQRREAPAMFKHKGTYYMVTSGCTGWAPEALVHSAETILGTWETIGPCVAGKMFRVSTFLAQSTFVLPLTRFPGLFIFMA…
PAP.Phaseolus.phavu_Chr03.3	MRMRLYRKPTTLRCNAGSRCYASAVIWSLLGCLLLFHLYSNIHHKHGEGREVQLRVTNHPQFRELQQVEEEIIQLPPPKGKRSPRAAKRRHKRVTPLVDEFLDEDSRLRHVFFPGNKSAIDPVKVTGDSYYYYPGRIWLDTDRPIQAHGGGILYDERSNTYYWYGEYKDGLTYRAHKRGAARVDIIGVGCYSSKDLWTWKNEGIVLAAEEMNGTHDLYKSVLERPKVIFEKTRKYVMWMHIDDAYTKAAVGIAISDTPDGPFEYVGSQRPHGYESRDMTVFKDEDGVAYLIYSSEENVLHIGPMTEDYLLMPVMRRVFVGQRREAPAVFKHQGTYYMITSGCTGWAPEALAHAAESILGPWETMGPCVGGKMFRIATFLAQSTFVLPLPGFSGSFIFMA…
PAP.Aeschynomene.B.4	MRMRLYRKSTALHCNAGSRYLMSTVLWILLGFLLLLQLYFNVKQKDRLSGEAQFRVTHHPQFREIQELEEMRIHIPPPKGKRSPRALKRRPKRTTTLIDEFMDENSQLRHVFFPGKRSAIDPLTAGQDSYYYYPGRIWLDTDGPIQAHGGGIMYDEKSRTYYWYGEYKDGPTYRAHKRGAARVDIIGVGCYSSKDLWTWKHEGIALAAEETNETHDLYKSVLERPKVIYEKTGKYVMWMHVDDAYTKAAVGVAISDTPDGPFDYLGSQRPHGYDSRDMTIFKDDDGVAYLVYSSEDRVLHVGPLTDDYLVTSVLTRVLVGQHREAPAIFKHQGTYYMITSGCTGWAPEALAHAAESMLGPWETMGPCVGGKMFRLTTFFAQSTFVLPLPSYPGSFIFMA…
PAP.Lotus.A.5	MRIRKYRKPTTLPCNAGGRFSTFAVVFCLLGCLFLLHLYTYVRHEERQVVEPQLRVTHHPQFRELQEVEEESIQVPPPKGKRSPRAAKRRPKKTTTLIEEFLDENSQLRQVFFPGHKRAIDPMQAAGDKYYYYPGRVWLDTDGPIQAHGGGILFDKYSRTYYWYGEYKDGPTYHAHKKGAARVDIIGVGCYSSKDLWTWKHEGVVLAAEETNETHDLHKSVLERPKVIYEKTGKYVMWMHIDDAYTKAAVGVAISDTPDGPFDYLGSQRPHGFESRDMTVFKDDDGAAYLIYSSEDSELHIGPLTEDYLVTPVMKRILVGHHREAPAIFKHQGTYYMITSGCTGWAPEALAHAAESILGTWETMGPCMGGKMFRLTTFFAQSTFVLPIPGFPGSFIFMA…
PAP.Medicago.A.6	MRIRKCKKPTSLRCDAGGRCSTSVFVLSLLGCLLLFQLYSYVHHVDRHGGEPRLLVSNHPQFRELQEVEEESLHVPPPKGKRSPRAVKRRPKRTTTLIDEFLDENSQMRHVFFPGRKRAIDPILAVEDKYHYYPGRMWLDTDGPIQAHGGGILYDKSSRTYYWYGEYKDGITYHAHKKGAARVDIIGVGCYSSKDLWTWKHEGIVLAAEETDETHDLHKSVLERPKVIYEKTEKYVMWMHIDDAYTKASVGVAISDAPDGPFNYLGSHRPHGFESRDMTVFKDDDGVAYIVYSSEDSELHIGPLTQDYLVTSVMRRILVGQHREAPALFKHQGTYYMITSGCTGWAPEALAHAAESIMGPWETMGPCLGGKMFRLTTFFAQSTFVLPISGFPGAFIFMA…
PAP.Phaseolus.phavu_Chr02.7	MRMRKYRKPTTLGCNAGSRYSTSVVALSLLGCLFLLHLYTYVHHTDRTGGDSPLRLNHHPQFIELQEVEEENIQIPPPKGKRSPRAAKRRPKRTTTLIDEFLDENSQLRQVFFPGHKKTIDPIQTPAESYYYYPGRIWLDTDGPIQAHGGGILYDKKSRTYYWYGEYKDGPTYQIHKKGAARVDIIGVGCYSSKDLWTWKHEGIVLAAEETNETHDLHTSVLERPKVIYERTGKYVMWMHIDDAYTKAAAGVAISDTPDGPFDYLGSQRPHGYESRDMTVFKDDDGMAYLIYSSEDSELHIGPLTEDYLVTSVMRRILVGQHREAPALFKHQGTYYMITSGCTGWAPEALAHAAESILGPWETIGPCIGGKMFRLTTFFAQSTFVLPLPGFPGSFIFMA…
DET.Sindora.A.8	MRMRKNRKPTTLRCNAGSRFSTSSVVWSLVGCLLLLHFYSNIHQRDEEAGEVQFRVSHHPQFRELQQVEEENIQIPPPKGKRSPRAAKRRPKRTTTLIDEFLDENSQLRHVFFPGKGSAVNPMKEAGDSYYYHPGRIWLDTDGPIQAHGGGILYDKYSKTYYWYGEYKDGPTYRAHKKGAARVDIIGVGCYSSKDLWTWKNEGIVLAAEETNETHDLHKSVLERPKVIYERTGKYVMWIHIDDAYTKASVGVAISDTPDGPFDYIGSQRPHGYESRDMTVFKDNDGVAYLIYSSEDSELHLGPLTEDFLVTSIMRRILVGQHREAPALFKHQGTYYMITSGCTGWAPEALVHAAESIMGPWETMGPCMGGKMFRLTTFFAQSTFVLPLAGFPGSFVFMA…
CAE.Chamaecrista.chafa_Chr1.9	--MRKYRKPTNLRCNAGSRFSATAVVWSLVGCFLLLHLYSNIHHKDEESREVTLRISRHPQLRELQQVEEENIKL-PPKGKRSPRAVKRRPKRSNTVIDEFLDENSQLRHIFFPGQKRAINPMN-AGDSYFYYPGRIWLDTDGPIQVHGGGILYDKRSRTYYWYGEYKDGPTYHAHKRGAARVDVIGVGCYSSKDLWTWKNEGIVLAAVETDETHDLHKSVLERPKVVYDKTGKYVMWMHIDDAYTKASVGVAISDTPDGPFDYLGSQRPHGCDSRDMTVFKDDDGVAYLIYSSLDSELHIGPLTEDYLVNSVMRRILVGQHREAPALFKHQGTYYMITSGCTGWAPEALAHAAESILGPWETMGPCVGGKVFRLATFFAQSTFMLPIPGYPGSFIFMA…
CAE.Senna.sento_Chr11.10	----------VLRLAPGTRFSASVAVWSLVGCLLLLHLYSNIHHKDGEGEEVQLRLSSHPQLRELQQVEEENIRIPPPKGKRSPRAAKRRPKRSSTVIDEFLDENSQLRHIFFPGKKRAIGPMK-AGDSYYYYPGRIWMDTDGPIQAHGGGILYDKKSRTYYWYGEYKDGPTYHAHKRGAARVDVIGVGCYSSKDLWTWKNEGIVLAAVETNETHDLAKSVLERPKVIYDKTGKYVMWMHIDDAYTKAAVGVAISDTPDGPFDYLGSQRPHGCDSRDMTVFKDDDGVAYLIYSSEDSELHIGPLTEDYLVTSIMKRILVGQHREAPSLFKHQGTYYMITSGCTGWAPEALAHAAESILGPWETMGPCVGGKVFRLATFFAQSTFVLPLPGYHGSFIFMA…
CAE.Acacia.A.11	--MRKYRKPTNLCRNAGSRFSASAVVWSLVGCILLINFFSSIHQRDREGGQVQLRVSRHPQLRELQQVEEENIRIPPPRGKRSPRAGKRRPKRTTTVIDEFLDENSQLRHLFFPSHKRAIDTAN-AGESYYYYPGRIWLDTDGPIQAHGGGILYDKKSTTYYWYGEYKDGPTYRAHKKGAARVDIIGVGCYSSKDLWTWKNEGIVLAAVETNDTHDLHKSVLERPKVIYDKTGKYVMWMHIDNAYTKATVGVATSDTPEGPFDYLGSQRPHGYESRDMTVFKDDDGVAYLIYSSEESVLHIGPLTEDYLVTSVMRRILVGQHREAPALFKHQGTYYMITSGCTGWAPEALAHASESILGPWETMGPCVGGKVFRQTTFFAQSTFVLPIPGYPGSFIFMA…
CER.Bauhinia.A.12	MRMRKYRKPTTLRCNAGSRCSFSVVVWSLVGCLLLLHLSSNFNHKDGGGRGVQLRITHHPQFRELQEVEEENIQIPPPRGKRSPRAAKRRPKRTTTLIDEFLDENSQLRHIFFPGRKRAIDPLKNAGDSYYYYPGRIWLDTDGPIQAHGGGILYEKYSKTYYWYGEYKDGPTYHAHKKGPARVDIIGVGCYSSKDLWTWKNEGIVLAAKETNETHDLHKSVLERPKVVYDKTGKYVMWMHIDDAYTKAAVGVAVSDTPDGPFDYLGSQRPHGYESRDMTIFKDDDGLAYIVYSSEDSELHIGPLTEDYLVTSVMRRVLVGQHREAPALFKHQGTYYMITSGCTGWAPEALVHAAESILGPWETMGPCMGGKMFRLTTFFSQSTFVLPLPGFPGSFIFIA…
DET.Sindora.B.13	--------------------------------------------------------------------------------------------------------------------------------------RRIWLDTDGPIQAHGGGILFDKYSRTYYWYGEYKDGPTYRTHKRGPARVDIIGVGCYSSKDLWTWKNEGIVLAAKETNETHDLHKSVLEWPKVIYDKAGKYVMWMHIDDAYTKAAVGVAISESPDGPFEYLGGQRPRGYESRDMTISKDDDRVSCLVYSSEHSELHIGPLTEDYLVTSHIRRILVGEYREAPALFKHQDIYYMITSGCTGWAPEALVHATDSI------------------------------------------…
CER.Phanera.A.14	MRMRKYRKSTTLCCNAGIRCSFSVVVWSLLGCLLLLHLSSNFNHKDGGGRGVQLRMTHHPQFRELQELEEENIQIPPPKGKRSPRAAKRRPKRTTTLIDEFLDENSQIRHIFFPGRKRAMGPPKDAGNSYYYYPGRIWLDTDGPIQAHGGGILYDKYSRTYYWYGEYKDGLTYHAHKKGPARVDIIGVGCYSSRDLWTWKNEGIVLAAEETNETHDLHKSVLERPKVVYDKTGKYVMWMHIDDAYTKAAVGVAISAAPDGPFDYLGSQRPHGCESRDMTIFKDDDGVAYIVYSSEDSELHIGPLTEDYLVTSVMRRVLVGQHREAPALFKHQGTYYMITSGCTGWAPEALIHATESILGPWETMGPCMGGRMFRLTTFFAQSTFVLPLPGFPGSFIFMA…
CER.Cercis.cerca_Chr6.15	MRMRKYRKPTTLRCNAGSRCSMSGVVWSLVGCLLLLHLSSNFNHKDGGGRGVQLRVTHHPEFRELQEVEEENIQIPPPRGKRSPRAAKRRPKRATTLIDEFLDENSQLRHIFFPGRKRAMGPLKDAGDSYYYYPGRIWLDTDGPIQAHGGGILYDKNSRTYYWYGEYKNGPTYHVHKKGAARVDIIGVGCYSSNDLWTWKNEGIVLAAEETNETHDLHKSVLERPKVVYDKTGKYVMWMHIDDAYTKAAVGVAISDTPDGPFDYLGSQRPHGYESRDMTIFKDDDGVAYIIYSSEDSELHIGPLTEDYLVTSVMRRVLVGQHREAPALFKHQGTYYMITSGCTGWAPEALAHAAESILGPWETMGPCMGGKVFRLTTFFAQSTFVLPLPGFPGSFIFMA…
CER.Bauhinia.B.16	-----------YRVLSGSRCSISGVVGSFIGCLILLHLSSNFNHKDDRGVQVQLRLTHHPQFHELQEVEEENIKIPPPKGKRSSRAAKQRRRRTNPLIDEFLDENSQLKHIFFPGRKWAMGPLKDAQESYYYYPGRIWLDTDGPIQAHGGGILYDKNSRTYYWYGEYKDGPTYH-NKKGAARVDIIGVGCYSSKDLRTWKNEGIVLAAEETNETHDLHKSVLERPKVVYDKTGKYVMWMHIDDAYTKAATGVAISDTPNGPFDYLGSQRPHGCESRDMTIFKDDDGTAYIIYSSEHNELHIGPLTEDYLVTSVMRRIFVGQRREAPALFKHQGTYYMITSGCTGWAPEALAHAAESILGPWETMGPSMGGKVFRLTTFFAQSTFVLPLPGFPGSFIFMA…
CER.Phanera.B.17	----------IFRMVSGSRCYMSGVVCSLVGCLLLLHLYSNFNHKDGGDRRIQLRVTHHPQFRELQEVEEENIPIPPSREKRPPRTAKRRSKRTTPLIDEFLDENSQLKHIFFPGRKRALGPLKNAGDSYYYYPGRIWLDTDGPIQAHGGGILYDKNSRTYYWYGEYKDGPTYR-NKKGAARVDIIGVGCYSSKDLWTWKNEGIVLAVEETNETHDLHKSVLERPKVVYDKTGKYVMWMHIDDAYTKAAVGVAISDTPHGPFDYLGSQRPHGCESRDMTIFKDDDGTAYIIYSSEHNELHIGPLTEDFLVTPVMRRIFVGQRREAPALFKHQGTYYMITSGCTGWAPEALAHAAESILGPWETMGPCMGGKVFRLTTFFAQSTSVLPLPGFPGSFIFMA…
CAE.Acacia.B.18	MRMRKQRKSATLRCCGGSRCLTSVAIWSLLGCLLLLNLFSNVRHKATEYGESQLLASHHPLFRELQQVDEENIQIPPPRGKRSPRAEKRRPKRATTLVDEFLNEESQLRHIFFPGQESAIDPKKNNEDSYYYHPGRIWLDTDGPIQAHGGGILFDKISRTYYWYGEYKDGPTYQSPQNGITRVDIIGVGCYSSKDLWTWKNEGIVLAAQETNETHDLHKSVLERPKVIYEKTGKYVMWMHIDDAYTKAAVGVAISDTPDGPFDYLGCQRPHGCESRDMTIFKDDDGVAYLIYSSEDSELHIGPLTEDYLVTSVMRRIFVGQRREAPALFKHRGTYYMITSGCTGWAPEALAHAAESILGPWETLGPCIGGKVFQQTTFFSQSTFIFPLPGLPGSFIFMA…
CAE.Chamaecrista.chafa_Chr6.19	MKMRKQRRSVNLRCNAANRCSVSVVIWSLVGCLLMLNLFSNVLHKNGEDGEFQLLASHHPQFRELQQVEEENIQIPPPR-KRSPRAEKRRPKRTNTLIDEFLDEDSQLKHIFFPNHKSAIDPLKDAGDSYYYYPGRIWLDTDGPIQAHGGGILYDKLSRTYYWYGEYKDGPTYLAPQNGVARVDIIGVSCYSSKDLWTWKNEGIVLAAQETNETHDLHKSVLERPKVIYDKTGKYVMWMHIDDAYTKASVGVAISDTPDGPFDYLGSQRPHGYESRDMTIFKDDDGVAYLIYSSEDSELHIGPLTEDYLVTSVLRRILVGQHREAPALFKHRGTYYMITSGCTGWAPEALAHATDSILGPWETMGPCIGGKVFRQTTFFAQSTFVLPLPGLPGSFIFMA…
CAE.Senna.sento_Chr06.20	-----YLRAHALTVAQAGRCSTTALIWSLVGCLLLLNLFSIVRHKG-KGGEFQLLASHHPQFRELQQVEEENIQIPPPRGKRSPRAAKRRPKRTTTLIDEFLNEDSQLRHIFFPSQKSVIDPSKDAGDSYYYYPGRIWLDTDGPIQAHGGGILYDELSRTYYWYGEYKDGPTYLAQKNGLARVDIIGVGCYSSKDLWTWKNEGIVLAAQETNETHDLHKSVLERPKVIYEKTGKYVMWMHIDDAYTKASVGVAISDNPDGPFDYLGSQRPHGYESRDMTIFKDEDGVAYLIYSSEDSELHIGPLTEDYLVTSVMRRILVGQRREAPALFKHRGTYYMITSGCTGWAPEALAHAAESIFGPWETVGPCIGGKVFQQTTFFAQSTFVLPLPGLPGSFIFMA…
PAP.Aeschynomene.A.21	MRMRKYRKAANLRCNIWSRCSTSTVLWSLLGFLFLLQLYSYIHHKDSDGGASQLHISHHPQFRELQDVEDENIQIPPPRGKRSPRAEKRRPKRKTTLIDEFLDENSQLRHFFFPGHKSAIDPNQAAVDSYYYYPGRIWLDTDGPIQAHGGGILYDKRSSTYYWYGEYKDGPTYHTHKEGPARVDIIGVGCYSSKDLWTWKHEGIVLAAEETNETHDLHKSVLERPKVIYDKTGKYVMWMHIDDAYTKASVGVAISDTPDGPFDYLGSQRPHGCESRDMTIFKDDDGMAYLIYSSEDSELHIGPLTGDYLVTSFMKRILVGQRREAPALFKHRGTYYMITSGCTGWAPEALAHAADTIMGPWETIGPCIVGDVFRLATFFAQSTFVLPLPNFPGLFIFMA…
OUT.Arabidopsis.O.22	---KKHN-----KKATFLRCSPFGLVSTVVGCVFMIHLTMLYSRSYSVDLDLSPQLIHHPIVRELERVEEENIHMPPPR-KRSPRAIKRKPKTPTTLVEEFLDENSQIRHLFFPDMKSAFGPTKEDTDSHYYFPGRIWTDTEGPIQAHGGGILFDDISKVYYWYGEYKDGPTYLSHKKGAARVDIIGVGCYSSKDLWTWKNEGVVLAAEETDETHDLHKSVLERPKVIYSDTGKYVMWMHIDDAYTKASVGVAISDNPTGPFDYLYSRSPHGFDSRDMTVYKDDDNVAYLIYSSEDSVLHIGPLTENYLVKPVMKRIMVGQHREAPAIFKHQNTYYMITSGCTGWAPEALAHAAESIMGPWETLGPCVGGSIFRSTTFFAQSTFVIPLPGVPGVFIFMA…
OUT.Arabidopsis.O.23	MKKNKYKKSTSLHCAGGCRYSLLTIVWTVVGFFLVAHLISLYSRKDQQVSSDQLQVVHHPIVRELIRVEEEVLRMPPPR-KRSPRTSKRRSRKPIPLVEEFLDDKSPIRHLFFPGKTAAFGPTKDMGETSYYFPGKIWMDTQGPIQAHGGGILLDVKSNTYYWYGEYKDGPTYHAHKKGPARVDIIGVGCYSSKDLWTWKNEGIVLGAEETNKTHDLHKSVLERPKVIYEKTEKYVMWMHIDDAYTKASVGVAISNSPTGPFEYLYSKRPHGFDSRDMTVFKDDDGVAYLIYSSEVSVLHIGPLTEDYLVTPVMKRVMVGQHREAPAIFKHQNIYYMVTSWCTGWAPEALAHAAESIMGPWEKLGPCIGGKVFRLTTFFAQSTYVIPLPGVPGAFIFMA…
OUT.Vitis.O.24	MRMRKYRKPTTFRCNAGSRCSLSVMVWSLVGFLLMIHFYSLSRHKDGAGGHSQLQSHHHPLLRELEQVEEENIQIPPPKGKRSPRAAKRRPKRPTTLIDEFLDESSQIRHLFFPDQKTAIDPMQEAGDSFCYYPGRIWLDTDGPIQAHGGGILYDKRSRMYYWYGEYKDGPTYHAHKKAAARVDIIGVGCYSSKDLWTWKFEGIVLAAEETDEAHDLHKSVLERPKVIYDRTGKYVMWMHVDDTYTKAAVGVAMSDSPTGPFDYLYSKRPHGFDSRDMTLFRDEDGVAYLIYSSEDSELHIGPLNQDYLVTHVMRRILVGQHREAPALFKHQGTYYMITSGCTGWAPEALAHAAESIMGPWETMGPCIGGKIFRLTTFFAQSTFVVPLPGITGSFIFMA…
OUT.Prunus.O.25	MRMRKYRKPTTFHCNAGSRCSTSAVVWSLVGCFLMFQLYSLVHQNDRMRGEMQFRSTHHPQIHELEEVEEENIQIPPPR-KRSPRAAKRKPRRPTTLIDEFLDENSQIRHVFFPGQKHVIDPMKDTGDSYYYYPGRIWLDTDGPIQAHGGGILYDDKLRTYYWYGEYKDGPTYHAHKKGAARVDIIGVGCYSSRDLWKWKNEGIVLAAEKTNETHDLHELVLERPKVIYERTGKYVMWMHIDDVYTKAAVGIAISDYPTGPFDYLYSKRPHGFESRDMTIFKDDDGVAYLIYSSEDSELHIGPLTEDYLVTNIMRRVLVGQHREAPALFKYEGTYYMITSGCTGWAPEALAHAAESIMGPWETMGPCAGGKVSRLTTFFAQSTFVVPVPAFPGSFIFIA…
OUT.Quillaja.O1.26	MRMRKYRKPTTLRCNAGSRCSMSAVVWSLVGCLLILHLYSIVHHKDGVGEEFQMRMSHHPQFHELQKVEEVNIQIPPPRGKRSPRAGKRRPRRTTTLIDEFLDENSQLRHIFFPDKKTSIGPLKDQGDSYYYQPGRIWLDTEGPIQAHGGGILYDEKTRTHYWYGEYKDGPTYHAHKKGAARVDIIGVGCYSSMDLWAWKDEGIVLAAEENDETHDLHKSVLERPKVIYEKTRKYVMWMHIDDTYTKASVGTAISDYPTGPFEYLHSQRPHGFDSRDMTIFKDDDGVAYLIYSSEDSELHIGPLTEDYLVTSNARRILVGQHREAPALFKYQGTYYMITSGCTGWAPEALAHAAESIMGPWETMGPCIGGKMFRLANFFAQSTFVLPLPGFPGSFIFMA…
