# Supplementary material for: Legume genome structures and histories inferred from Cercis canadensis and Chamaecrista fasciculata genomes
Source: Plant J. 2026 Jun 10;126(5):e70981. doi: 10.1111/tpj.70981 (PMC13252982; doi:10.1111/tpj.70981)
Supplement: Supplementary file 8 — Data S8. Manuscript supplement; Compressed directory of aligned sequences from 36 gene families with members deriving from syntenic blocks from selected species. [file TPJ-126-0-s004.gz › S8_wgd_block_tree/40_wgd_aln_manual/Legume.fam3.02179]

PAP.Lotus.A.1	MQDMKQQQKQKQLASEESKKKERHIVTWTQEEDDILREQIGLHGTDWAIIASKFKDKTTRQCRRRWYTYLSDFKKGGWSPEEDMLLCEAQKIFGRWTEIAKVVSGRTDAVKRFSTLCKKRAKYEALAKESTSYISNKRVIFQQEHKTDTASESAVKILQYRRSHIPDGAEKINFADRSHKQNGTPMNQQSRAPFAVLPQSHNVKLQDQDHVCNVKFGGDAQNKIEGTYLKKDDPKISALMQQAELLSSLALKVDVEMDQSLENAWKVLQEFLRTKESDIPGYKLPDLQLADLKDLLDDLKSCSDEIQTSWRHMELYEDSPSSSEHSTGSTLVPHSAGENLEHSLHQSIGTELTAIQIGDQKGG-GCDQVVLSGATLDQDMLPSCEEQINNNGVVSALSS…
PAP.Medicago.A.2	-QDHMKKQKQKQLLNEESKKKERHIVTWTQEEDDILRDQIGIHGTEWAIIASKFKDKTTRQCRRRWYTYLSDFKKGGWSPEEDMLLCEAQKIFGRWTEIAKVVSGRTDAVKRFSTLCKKRAKYEALAKENISYTSNKRIIFR-----DEASDSAVDYKKMRRSHIPDGAEKVGFADKSHKQNET-----SRAPLAVLAQTHNANLPDHNHVCNVKFSGYAQNKIQGTFLKKDDPKINALMQQAELLTSLALKVDAEMDQSLENAWKILQEFMRNKESDVSGYKIPDLQLVDLKDLLQDLKNNSEEIEPCWRYMEFYEDSPESSEHSTGSTTLPHCTGENLEHSLHQDSGTELKSIQIEHQKEIGGCDHVILSSATLDQDIFSSCEEQINNDGIVCSLSS…
PAP.Phaseolus.phavu_Chr02.3	-EDMKKQQKQKQLVNEESKKKERHIVTWTQEEDDILREQIGIHGTEWAIIASKFKDKTTRQCRRRWYTYLSDFKKGGWSPEEDMLLCEAQKIFGRWTEIAKVVSGRTDAVKRFSTLCKKRAKYEALAKENTSYISNKRTFLQHRCDTDVASESAAAIKKMRRSHIPDAEEKINFGDRAHKQNGIPINQQSRAPFAVLAQSGNV-LPDQDHVCNLKFSDYAQ-KIQGTFLKKDDPKINALMQQAELLSSLALKVDAEVDQSLENAWKVLQEFLRTKESDIPRYKIPDLQLVDLKDLLEDLKSSSEEVQPCWRQMELYEDSPGSSEYSTGSTLLPLSACENLEHSLHQDIGTELN-IQMGDPEEDRGCDQGVLSRATLDQDLFPSCEEQINNDGIVSALSC…
PAP.Aeschynomene.A.4	MQDMKKKQKQVVLVNEESKKKERHIVTWTQQEDDILREQIGIHGTEWAIIASKFKDKTTRQCRRRWYTYLSDFKKGGWSPEEDMLLCEAQKIFGRWTEIAKVVSGRTDAVKRFSTLCKKRAKYEALAKENTTYISNKRIIFHHEYNTDAASESSVAIKKMRRSHIPDDAERISFGDRSHKQNVTPVIQQTRSPFAVLAEAHDVNLADQHHVCSAKFGGYVQNKIQGTFLKKDDPKISALMQQAELLSSLALKVDSEMDQSLENAWKILQEFLRTKESDVPRYKIPDLHLVDLRDLLEDLKSSSEEIQPCWRQMELYEDSPGSSEYSTGSTILPHSGGDHLEHSLHHDIGTELDCIQIGDQNGVVGCEQGVLSTTTLDQDIFQSCEEQMNNDGIVSASSM…
PAP.Medicago.B.5	--DTKK--EKQQGNQESSTKKERHIVTWTQEEDDILREQIGNHGTEWATIASKFKDKTTRQCRRRWYTYLVNFKKGGWTPDEDILLCEAQKIFGRWTEIAKVVSGRTDAVKRFSTLHKKRGKND---------ISSKRNISYQGYNTDAMSESAMPVKRTRTAHIPDDAKMINIGDRSHLRNAISINQQPRAPLAELAQSNNVNFPDRHHVSNDKFNSSGRNKYE---LKKDDPKISALIQIID----------SE----MERVWKPLLEFLQT---DIIGEKIAVLQLVS--HTVKEFKSSNERGHSRLRQIKPDKDCSGSSEYSTGLTLQHKSTCDNLESALNQDTGTEIQATQLGVKKEVCEGVKEVLSTGKVEQDTIPNCDEQIIASP------R…
PAP.Phaseolus.phavu_Chr03.6	------EESKKKEHNEESKKKERHIVTWTQEEDDILRERIGIHGTEWAIIASKFKDKTTRQCRRRWYTYLSDFKKGGWSAEEDMLLCEAQKIFGRWTEIAKVVSGRTDAVKRFSTLCRKKEKYAALAKEGTSYISNKRIMFERYNNMDTTAESGGPIKKMRRAHIPDDAEKIKFGDRSHLGNGAPINQQQRAPFAVLAQSNNSSLPDQQHVCNPKLN-SAQNQIQGTFLKRDDPKRSVLMEQAELLSSLALKVDTEMDQSLEHTWKVLQEFLLNKESDIPGHKIPDLRLVD-KDTTKDLKSGNEEGQACWRQVEQY-DSPSSSGYSTESTFLCQSAGDNSEHPLHQDIGTEMKSEQLGDEKGVGRDEKGVLCTANVDKDMLPYCEEQINNDLIVSTSSR…
PAP.Aeschynomene.B.7	MQDMKEE-KKKQNCNEESKKKERHIVTWTQEEDDILREQIGIHGTEWAIIASKFKDKTTRQCRRRWYTYLSDFKKGGWSPEEDMLLCEAQKIFGRWTEIAKVVSGRTDAVKRFSTLCRKRAKHEALAKESISYISNKRTVFQLGYNADATSESALAIKKMRRAHIPDDGEKTKYGDRSHLRNGTPINHEPRTPFAVLTQSNNENLPNRHHVSNSKFTGSAQNKIEGTFIKKDDPKIRALMQQAELLSQLAQNVDTEMDQRLENAWKVLQEFLRSKESDIPRRKLQ---FIDLKNMVEDLKSSNEGSQSCWRQMELYEDSPANSEYSTGSTVPPPSATDDFENSLHKDTGIEMKSTITEDMNEVDGCEKGVLSTTTADQDMLLCCEEQVKNDGIISSSSR…
DET.Sindora.A.8	--------KHQQLRNEESKKKERHIVTWTQEEDDILREQIGINGTEWAVIASKFKDKTTRQCRRRWYTYLSDFKKGGWSPEEDMLLCEAQKIFGRWTEIAKVVSGRTDAVKRFTTLCKKRAKYEALAKEKLPYISNKRIIFQHGYNTNAISEVAAPTKKLRRAHITDTPEKISFEDRSHKLCETTVNQQSRVPFAVLAQSHNV-VTNQHLVCNSKFTSYAQNKNQGTFLKKDDPKISKLMQQAELLSSLALKVDTEMDQCLENAWKVLQEFLQTKDSDILKYKIPDLQLVDLKNIVEDLNNSNEERQPSLRQPELY-DSPGSSEYSTGSIVLPHSVCDNLEHVLHQDIGTEPSPIQVGDQKGVRECETGVLSAATMDQDIFLNCEEQIKNDANVSAPST…
CAE.Acacia.A.9	-----KLKQQLG-KQEESQKKERHIVTWTQEEDDTLRKQISIHGTEWAIIASNFKDKTTRQCRRRWYTYLSDFKKGGWSPEEDLLLCEAQKIFGRWTEIAKVVSGRTDAVKRFSTLCKKRAKFEALAKENTSFISNKRTIFQQGDNRESTSEAAPPAKKMRRAHIPDAAEKINHGDRSHKHYEATIKQQPRAPFSILAQ-----LTDQHEDSDDKISRNAHSKTQGTFLKEDDPKISMLMQQAELLSSLTLKVNTDVDQSLEDAWKVLQEFLQTKESDILKYKISDLQLVDLKYMMEEFKSGNEGSQQCWRQPELYEDSPSSSEYSTGSTLLPHSASDNLEHSLLQDIGTDLKPVQLGDQKVVNECGKEDLTSATVGQDVFPSCEEQISNDGIASTSSS…
CAE.Chamaecrista.chafa_Chr1.10	--------NQKQKKEEESKKKERHIVTWTQEEDDILRKQISIHGTEWAIIASKFKDKTTRQCRRRWYTYLSDFKKGGWSPEEDMLLCEAQKIFGRWTEIAKVVSGRTDAVKRFSTLCKKRAKSEALAKETTSCISNKRIMFHHGDNTDSTSEAAPPIKKMRRAHIPDTEENVNFGDRSHKQCETPINQQPRAPFSILAE-----LPDQHEASSANISRNAQCKTQGTFLKEDDPKINVLMQQAELLSSLALKVSTDDDQSLEDAWKVLQEFLRTKESDILKYKIPDLQLVDLKYMMEDLKSSDEGSQSCWRQPELYEDSPSSSEYSTGSTLLPHSTSDSLDHSLLQEIETELKPIQFADQNGVGECGKEVLSAATLCQDMFPSCEEQISNDGIVSASSY…
CAE.Senna.sento_Chr11.11	-------------------------VSFIQ-EDDILRKQISIHGTEWAIIASKFNDKTTRQCRRRWYTYLSDFKKGGWSPEEDLLLCEAQKIFGRWTEIAKVVSGRTDAVKRFSTLCKKRAKFEALAKENTSCTSNKRIIFQHGDNSDSTSEAAPPAKKIRRAHIPDAAEKINYGDRSHKQCGKPINQQPRAPFSILAHS-----PDQLEASNAKISRTDQCKTQVTFLEEDDPKFSVLMQQAELLSSLALEVHTDVDQSLEDAWKVLQEYLRSKESDII-YKIPDLQLVDLKDMMEYLKSSNEGSQPCWRQPELYEDSPSSSEYSTGSTVLPHSVSDNLEHSLLQDIGTELKPIQLGDQKGVSECGKEVLSAATVGQDIFPSCEEQISNDGIISASSS…
DET.Sindora.B.12	-----------------------------------------------------------------------------------MLLCEAQKVFGRWTEIAKVVSGRTDAVKRFSTLCKKRAKYEALAKESTLCVSDKRTIFQHGYSTDATSEAAAPTKRLRRAHISDTAERINFGDRSHKHCETTMNEHLRAPFSVLAQSHNVNLPDQHHVWNAKFPSCAQNKTQETFLKRDDPKLITLMQQAGLLCSLALEVNPELDQSLENAWKVLQEFLRTKDSDILKYKIPDLQLVDLKDMVGDLKSSNEGSQPCWRQSELHEDSPGSSEYSTGSTLLPHSADDSMEHSLHQDIGNELKSTQIEDKKEMSECEKGVISAATVDQDIFTNCEEQLNGDGFVSASSN…
CAE.Acacia.B.13	MQNMNQ-RQHQQ-YKEESKKKERHIVSWSQEEDDILREQISIHGTDWTIIASKFKDKTTRQCRRRWYTYLSDFKKGGWSPEEDMLLCEAQKIFGRWTEIAKVVSGRTDAVKRFTTLCKKRAKYEALAKENPSFISNKRIIFQQVYSTNAVSEVAASIKKMR-AHIPDDAARITYGDRSHKQFGTPVSQQPRVPFAVLSN--NDSLLDRRPICSAKFNSYAQNKPQGTFLKKDDPKISVLMQQAELLSSLAVKVNTEVDQSLENAWKVLQDFLRTNKSDLSRHKITDLQLENLKNMAEDIKSGHEGSQPYTRQPELYEESPSSSEYSTGSTILGHSDDDDLEHSLHQNVGTEGKRTEIGGKKGISSCGK--LCASTADQDILPSSDEQIDDDFIISALSS…
CAE.Senna.sento_Chr06.14	MQDMKQ---QQ--GNEDSKKKERHIVSWTQEEDDILREQISIHGTEWTIIASKFKDKTTRQCRRRWYTYLSDFKKGGWSPEEDMLLCEAQKIFGRWTEIAKVVSGRTDAVKRFSTLCKKRAKYEALAKESTSYISNKRISFQQAYSTDATSEAAASIKKMR-AHIPDAAEKINFGDRSHKQCGTQISQQTRAPFAVLAQFHN-NLQDQHHVCNAKFSSYAQNKTQGRFLKKDDPKISVLMQQAELLSSLAMKVNTEVDQSLENAWKVLQEFLRTKESDLPKYKIPDLQLVDLKNLVEDLTSDNEGSPPCWRQPELNEDSPGSSEYSTGSTLMPHSAGDNSEHSLHQDVGTERKSIEIGDRKGISCCDKRFLSASTMDQDILPSCGEELNNDAIASALSS…
CAE.Chamaecrista.chafa_Chr6.15	MQDMKKNQHQHQQENEESKKKERHIVSWTQEEDDILREQISIHGTEWTIIASKFKDKTTRQCRRRWYTYLSDFKKGGWSPEEDMLLCEAQKIFGRWTEIAKVVSGRTDAVKRFSTLCKKRAKYEALAKESTSHTSNKRILFQHVYSADASSE----AKKIRRAHITDSEERVNFGNRSHKQYGTTISQQPRTPFAVLAQFD--NLSDQHHVCDPKFSSYAQNKTQGSFLKKDDPKITMLMQQAELLSSLAIKVNTEMDQSLEDAWKVLQEFLKTKKSDLPKHKIPDLQLADLKNMMEDLKSGNERSQPCWRQPELYEDSPGSSEYSTGSTLLPHSAGNNLEHSLHPDIGTEKKSTEIENIIGASDCDKQIV-----DQDILPACGEQINKDAIVSASSS…
CER.Bauhinia.B.16	------QKQQTQLGNEESKKKERHIVTWTQEEDDILREQIGIHGTEWSIIASKFKDKTTRQCRRRWYTYLSDFKKGGWSPEEDILLCEAQKIFGRWTEIAKVVSGRTDAVKRFSTLCKKRAKYEALAKENTSYISNKRIMLQHGPSTDATSEAAP-MKRMRRAHISDSAAKISFGDRSHKQCGTTTNEQRRAPFAVLAPFDKVILPDQHHVCNAEFTVDAQNKIQGTFLKKDDPKISALMQQAELLSSLALKVNAEVDQSLENAWKILQEFLRNKESDVFKYKIPDLQILDFKDILEDLKSSNEGSQPCWRQSELYEDSPGSSEYSTGSTLLPQLVGDNSEHSLHQDVGTEMNSIQIGDQKGVNVCEKEVLSTETVNQDIFLSCEEQINNDGIASALSS…
CER.Phanera.B.17	------QKQQKQLGNEESKKKERHIVTWTQEEDDILREQIGIHGTEWSIIASKFKDKTTRQCRRRWYTYLSDFKKGGWSPEEDMLLCEAQKIFGRWTEIAKVVSGRTDAVKRFSTLCKKRAKYEALAKENTSYISNKRIMFQHG-STDATSEAAP-MKRMRRAHISDSAAKINHEDRSHKQGVTTANQQRRAPFTVLGEFHKVNLPDQHHVCNAKFTTDAQEKIQGMFLKKDDPKISALMQQAELLSSLALKVNTEVDQSLENAWKILQEFLRNKESDVFKYKIPDLQIVDLNNMLEDLKSSNEGSQPHWRQSELYEDSPGSSEYSTGSTLLPQLVGDNLEHSMHQDVGTEMKSIQIGDQEGVSVCERRVLSAETVNQDIFLSCEEQINNDGIVSASSS…
CER.Bauhinia.A.18	---------QKQLGNEESKKKERHIVTWTQEEDDILREQIGIHGTEWSIIASKFKDKTTRQCRRRWYTYLSDFKKGGWSPEEDMLLCEAQKIFGRWTEIAKVVSGRTDAVKRFSTLCKKRAKYEALAKENTTYISNKRIIFQHGYSTDATSEAAP-MKRMRRAHISASAAKINFGDRSHKQCGTTTNQQPRAPFAVLAQFHKVNLQDQHHVCNAKFTIDDQNKIQGTFLKKDDPKMSALMQQAELLSSLALKVNTEVDQSLENAWKVLQEFLRNKESDIFKYKIPDLQIVDLKDMVEDLKSSNEGSQPCWRQSELYEDSPGSSEYSTGSTLLSQSVGDNSEQSLHQDVETEMKSIQIGDQKGVSECEKGVLSAETVNQDIFPFCEEQINNDGFVSASSS…
CER.Cercis.cerca_Chr6.19	---------QKQLGNEESKKKERHIVTWTQEEDDILREQIGIHGTEWAIIASKFKDKTTRQCRRRWYTYLSDFKKGGWSPEEDMLLCEAQKIFGRWTEIAKVVSGRTDAVKRFSTLCKKRAKYEALAKENTSYISNKRIIFQHGYCTDATSEAAP-MKRMRRAHISDSAAKINFGDRSHKQCGTTTNQQPRAPFAVLAQFHKVNLPDQHHVCNAKLTIDAQNKIQGMFLKKDDPKITALMQQAELLSSLALKVDTEVDQSLENAWKVLQEFLRNKESDIFKFKIPDLQIVDLKDMVEDLKSSNEGSQPCWRQSEPYEDSPGSSEYSTGSTLLPQSVGDNLEHSLHQDVGTEMKSIQIGDKKGVSECEKGVLSAETVNQDIFPSCEEQVNNDGIVSASSS…
OUT.Arabidopsis.O.20	MEDTKKKKKKNINNNQDSKKKERHIVTWSQEEDVILREQITLHGTEWAIIASKFKDKSTRQCRRRWYTYLSDFKRGGWSPEEDMLLCEAQRVFGRWTEIAKVVSGRTDAVKRFTTLCKKRAKHEAMTKD-----STKRMLFLDGISTPRKSENETPAKKLKRSHILDLTEISNYG-----RAEACVNQQIRSPFSVLARATGISLEEQNQTSNVNESD-----GEGMFLKKDDPKVTALMQQAELLSSLAQKVNADTEQSMENAWKVLQDFLKGKENDLFRYGIPDFKIEEFKDLIEDLRSGYEDNQLSWRQPDLH-DSPASSEYSSGSTIMVDQSGDK-TQPFSADTQTEHK--QVGEE---------LLVPK--------NPDENMPI------SGE…
OUT.Arabidopsis.O.21	--NMK---KKKKLHSDDSKKKERHIVTWSPEEDDILRKQISLQGTEWAIIASKFNDKSTRQCRRRWYTYLSDFKRGGWSPEEDTLLCEAQRLFGRWTEIAKVVSGRTDAVKRFTTLCKKRAKHEAMAKERIACVSNKRLLFPDGISTKAESESPL-TKKMRRSHIPNLTEIKSYGDRSHIKVESTMNQQRRHPFSVVAHATSSGTEEQKQIGNVKES-DGEKSNQEVFLKKDDSKVTALMQQAELLSSLAQKVNADTDQSMENAWKVLQDFLKSKENDLFRYGIPDFQLDEFKDLVEDLRSSNEDSQSSWRQPDLH-DSPASSEYSSGSTIMTHPSGDKT-QQLMSDTQTTSHQQNGGEL----LQDNGIVSDATVEQGLLSTGHDVLKNSNTVPIPGE…
OUT.Prunus.O.22	----------LGNEYSNSKKKERHIVTWSQEEDDILRNQISVHGTDWAIIASKFKDKTTRQCRRRWYTYLSDFKKGGWSPEEDMLLCEAQKIFGRWTEIAKVVSGRTDAVKRFSTLCKKRAKYEALAKEASSYISDKRVIIRNGFNTDGTTETTVPSKKMRRTHIPNLPENCNSGDRLFEQCGK-MNQQLRAPFTVLIQFHNVNLPDQHNVSSTKEGNAAQSKFQGSFLKKDDPKITALMQQAELLSSLALKVNTETDQSLENAWKVLQDFLQSKESDILSYGITDFQLEDLKYLLEDLRSTNEGSRPSWQQPDLYDESPGRSEYSTGSTLLSQTECEADIGTLIEEIQPGSQSIPIGGENDVRECEKGIVSSGTRKQEIFPSCNEGTKTDAVISVSSN…
OUT.Vitis.O.23	--------KKKGNTDAPPKQKERHIVTWSQQEDDILREQISLHGTEWAIIASKFKDKTTRQCRRRWYTYLSDFKKGGWSPEEDLILCEAQKIFGRWTEIAKVVSGRTDAVKRFSTLCKKRAKHEALAKESTSYISNKRALFNNGFNTDGTTEAAVSLKKMRRTHLPDLTENCNGGETLLSECGTTTNQQPRPPFAVLVQFRSVSLPVQHHVGSTKENDASQNKIQGTFLKKDDPKITALMQQAELLSSLALKVNAETDQSLENAWKVFQDFLQTKESDMLRFNISDFQLEDFKDWVEDLRSSTEGSRPSWRQPDLYEESPGSSEYSTGSTLVSQTAGDKIEQALHQEIGVRLQTIPMD-QNGFEECVKGVLSGTTTNQEIFPSCDEPKTNDVVASNLSS…
OUT.Quillaja.O1.24	MQDMKK-NQQEQLTNEDSKKKERHIVTWTQEEDDILREQISIHGTQWTSIASKFDGKTTRQCRRRWYTYLSDFKKGGWSPEEDLLLCEAQKIFGRWTEIAKVVSGRTDAVKRFSTLCKKRAKYEALAKEATSYVPNKRIIVQNGFNADATDS-RGPNKKMRTTHISEFAENIKFGDRSHKQCGTTINQQPRAPFAVLAQFQRVNLPVQNHLTNSKFTNAAENKIQGTFLKKDDPKISALMQQAELLSSLALKVNTESDRSLESAWKVLQDFLQSKETDILRYKIPDLQLEDLKDMIEDLRNCDEGSRPSWRQPDLYEDSPGSSEYSTGSTFLPHSTNDDLEHSLQHNIGTELKSPHTREQKGIGECEEVILSGITTDQESFHTCKEQINN-GVVSTSPS…
OUT.Quillaja.O2.25	MHDMKK---KKQLTNEDSKKKERHIVTWTQEEDGILRGQISIHGTEWAIIASKFHGKTTRQCRRRWYTYLSDFKKGGWSPEEDMLLCEAQKIFGRWTEIAKVVSGRTDAVKRFSTLCKKRAKYEALAKETTSFIPKKRIIIQNGG-----------------PSISDSAKNIKFGDRSHNQCGATIHQQTRAPFAVIAQFQSVNLTVQHHPTNSKFISDVENKIQGTFLKKDDPKISALLQQAELLSSLALKVNTETEHSLETAWKVLQDFLQNKETDILRYKIPDLQLEVLKDMIEDLRSSDEGSRSSWRQPDLYEDSPDSSEYSTGSTLLPRSTKDDLEHPLHHSIGTEFKSTHIGEQKGIDECKKVILSGITTDQDSFPLCEEQINNDGVVCTSSS…
