# Supplementary material for: Legume genome structures and histories inferred from Cercis canadensis and Chamaecrista fasciculata genomes
Source: Plant J. 2026 Jun 10;126(5):e70981. doi: 10.1111/tpj.70981 (PMC13252982; doi:10.1111/tpj.70981)
Supplement: Supplementary file 8 — Data S8. Manuscript supplement; Compressed directory of aligned sequences from 36 gene families with members deriving from syntenic blocks from selected species. [file TPJ-126-0-s004.gz › S8_wgd_block_tree/40_wgd_aln_manual/Legume.fam3.02441]

PAP.Lotus.B.1	MGTDGCE-VETLPY--SFKVHCRMCTELKKLLERILRIFPLIEAARPRSSSGIQSLCSLSAIDKAKQLLQHCSESSKLYLAMSGESILSKCQKAKRSLEKSLIQIQDMVPVMLAAEISRMIHDLGYVTFVLDFAEEEAGRVMRELLQQGASDKDSIENSDVKSLQFAVARLNITSSTAVVIEKRSIRKLLLNVRPDQTKKMILKNLLYLLTKYRSFITGEQME-AYHLSEGPVTTEN----MGHVNHVMSEPDLNRDQNRTHAGELGRVTPPEEYTCPISLRLMYDPVVIASGVTYERMWIQKWLDEGNGICPKTKKKLVHRALTPVAIKDLIVKWCEINEVSISDPSRQVEDFRSWESSSNSIMSFGSSMDLNLPMDFSGISLGSLDTSIGSGFSHVK…
PAP.Medicago.B.2	MGTDSCKVVETLPDPRSFKVHRRLCTELKKLVDRVLRIFPQIEEARPRSSSGIPALVLLSTVDKAKQLLQNCSDSSVLYLAITGESILSKCQKSRKSLEKSLVQIQDIVPVMLAAEISRIVDDLRRVTFVLDSAEEEAGRVMRELLQQGTADNDSKENSDVKSLQFAAARLNITSATSIVIERRSIKKLLQKLGQEETQKVILKNLLYLLIKYGNLLTGEQEE-VYSHREEPSANENSSHDSLRTDSVNSEPYSNHDQYGIRASELIRVTPPEEYACPISLRLMYDPVVIASGETYERMWIQKWFDEGNVICPKTKKKLLHLAMTPVALKELISKWCKTNDVSIPNPSRQAEDIRSWEASVTSIRSFGSSMGLNVPMDLSNVSFGSVDNSYNSDSSLVK…
PAP.Phaseolus.phavu_Chr03.3	MGTDGSELVETLPNPSSFKVHRAMCTELRKLVARILRIIPRIEEARP---CGMQALCLLSAIDKAAQLLLYCSESSKLYLAMTGDSILSKCQKARKSIVKNLVQILNMVPVMLAAEISLLIGDLECVTFGLNSAEEAAGKVLKQLLQQSTSDNDSMEESEIKHFQFVAARLSITSSSAILIEKRSIQKLLKQVRPKQQKEIVLKNLLYLLLKHKKSITGEQIE-VYFQSEGPITTENSVHESQSILPVKSGPYLNHDQYRTQANELGRLTPPEEYTCPISLRLMYDPVVIASGETYERMWIQKWFDEGNTICPKTKKKLEHMALTPVVFKDLILKWCETNGVSIPDPNRQVQHLHSWEASFNSIKSFGSSLDLNFQMDLSNLSLGSLETSYNSDSFHAK…
PAP.Aeschynomene.B.4	MGTD-GEVVETLPDTRSFKVHDTMCTDLDKLVDRILRILPEIEAARPQSSTGIQSLCSLIEISKAKQLLQNCFESSKLYLALTGDLVLSKCQKIRNSLQKSLFQIQGMVPVMLAAKISQIVDDLGYVTFVLNSAEEEAGRVVRELLRSLTSESDSMENSEVKSLQFVAQRLNITSPKTILIEKRSIKKLLDNVGPDLTQKKILSHLLDLLMKHQKLITAEQPEKTYSHSEEPVTTENSRRDSQCNRRVEPKQCLNYVPYRAHMSEWRGVTPPDEYKCPISSRLMYDPVVIASGVTYERVWIQKWFEEGNSVCPKTRKKLVHMALTPIAMKDLISKWCRTSGVSIPDPCRQGEDFLSWEASSTSTASFGSSMDLNLPLDLSNVSLGSSDTNYNSDSSHAK…
PAP.Lotus.A.5	MRTDSGEEGDKLQNPRSFQVHSKLCIELVRLVDRISKIFPDIEAARPRCSSGIESLCLLNSIDRAKLLLQHCSECSKLYLAVTGDTVLLRCQKVARLLEQSLIQIQDMVPVMLAVEVSRIIDDLECTTFVLDSAEEEAGRVVRELLQQGTSTSDSVDDSEVKALQFAAPRLNITSRKAIVVESRSIKKLYDKVGPDQKKKVILRYLLYLLKKHGNSIAVEQSVTAYSRHEEPTARKSSNHDSPRSHHVEPQPCLNYGQNRTHTNELGI-APPEEYICPISSRLMYDPVIIASGITYERMWIKKWFDEGKVVCPKTNKMLTHMTLTPVVMKDLISKWCSNIGVSIPDPTRQAEDSYPWDASITSVQSFGSYFDLNLPMDHSNMSIGSLDSSFSSDASRVK…
PAP.Medicago.A.6	MRTNSGEIVETFPNTLSFQVHSKICIELMKIVDSIMRIFPDIEEARPRCSSGIESLCFLNSIEKAKLLLQHCSECSKLYLAVTGETVLSRCQKAKKSLEQSLIPIQGMVPVMLAVEVSRIIDDLEYATFVLDFAEEEAGRVVRELL-HQGSTSDSVDDFEVKALQFAAPRLNITSQKAILIERRSIKKFLDKVGPDPKKKTILRYLMYLMKKHGNMVVGEHMENFYSRSEEPIARDNSSRDSRRRNRVESHHSMNYDQNKTEMNQSDRVAPPEEYKCPISSRLMHDPVIIASGVTYERMWIRKWINEGKTICPKTEKELPHMTLTPIVMKDLISKWCKNNGVTIPDPSRHTEDFMLLDASITSIKSLGSYFDLNLPMDLTNMSLGSLDNSFSSDVSRVK…
PAP.Phaseolus.phavu_Chr02.7	MRTDIVEGEA-LLNPSSFKVHSKICIELAKLVDRISIIVPDIEATRPGFSLGIESLCLLNAIEKAKVLLQHCSECSKLYLVMTGDTVLSRCLKTTRSLEKSLIQIQNMVPVMLAVKVSGIIHDIECTRFVLDPDEEEAGRVVRELL---GSTSDSVNDSEVEALQSAASRLKITSRKAIVTEQRSIRKLLDKLGPDVTKKMILKYLLHLLKKHAKLLVVEHEERVYS-SEEQVVTQKSSHDSLRSHHVESDQSLNYGQYITHTSELGGVEPPEQFKCPISSRLMYDPVIIESGETYERMWIKKWFDEDNDICPKTRKKLVHTALTPVSMKNHISKWCRKNEVSIPDPSRHEEDIRSWEASSTSINSIGSYFDFNSPVDLSSMSIGSLDTSFCSDASHGK…
PAP.Aeschynomene.A.8	MGIDSGEDAEALQNPRSFKVHGRMCMELHKILDRVLRIFPAIEEARPRSSSGIETLCLLNAIDRSKLVLQHCSESSKLYLACTGNAVLARCQKARKLLEQSLIQIQGMVPVMLAAEVSGIIDDLECVRLVLDSTEEEAGRVMNELLVPSSSASDSLDDDEVKALKFAAPRLNITSAKAIVIEKRSIKKLLDKVGPDQKKKKILGYFYYLLRKHGSLIIGEKMEPVLSRNEEQITTENSNHDSLQNHHVESDPGLSFGHYRTQIDDLGRVTPPDEYKCPISSRLMYDPVVIASGVTYERMWIQKWFDEGNDLCPKTRKKLAHMGLTPIAMKDLISKWCKNTGVSISDPRRIAEDFNSLEASSNSIKSFASYIDFTLPLDISNISLGSLDASYNSDASHGK…
CAE.Chamaecrista.chafa_Chr1.9	MGTDGGEAVHTLPNPRSFKVHRKMCIELLKLVDRISRIFPDIEAARPRCSSGIQSLCLLNAMEKAKLLLQYCSESSKLYLAVTGDAVLLRCQKARKSLEQSLGQVKSIVPVMLAAEISQIIDYLACVTFVLDSAEEEVGKVVRELLQQGASTSDSMENSEMRALQFAAARLNITSSKAILIEKRSIKKLVEKVGPEQTKKMILRYLLYLLKKYENCIVGEQMENAYTYIEGPVATENYSNDSLHTHYVEQDQYMNYDQYRTHNSESDK--VPEEYKCPISSRIMYDPVIIASGVTYERVWIQKWFDEGNDICPKTKKKLVHTSLTPMAMKDLISKWCRINGVTIPDPSQ--QDFRSWEVSTTSIRSFGSSMDLHLPVDLSSMSLGSLDTSHSSDSLHAR…
CAE.Senna.sento_Chr11.10	--------------------------------------------------------------------------------------------------------------------ISQIIDILACATFVLDSAEEEAGRVVRELLQQGGSTSDSMENSEIKALQFAAAKLYITSPKAILIEKRSIKKLLDKVGPDQTKKMILRYLLYLLKKYGNYVVGEQTQKVYAYSEGPNATENYSHDSLNSQYVEPDRCLNYDQNSTQNSDLGKAMLPEEYKCPISSRLMYDPVVIASGVTYERMWIQKWFDEGNDICPKSRKKLVHMSLTPIAMKDIISKWCRNNGVTIPDPSQQAEYFHLLEASSTSIRSFGSSMDFHLPVDLSSISIGSLDTSYSSDTSHPR…
CAE.Acacia.A.11	MGTDCGEVVEPVPNIRSFKVHHKMCTELMKLVDRISRIFPDIEAARPRCSAGIQSLCLLNAIDKAKLLLQHCCESSKLYLAVTGDTVLSRFQKARKSLEQSLSQVQSVVPVMLAAEISQIIDNLACITIVLDSTEEETGRVIKELLQQGASTSDSIEISEIKALQFAAARLNIRSPKAILLEKRSIKKLLDKVGPDQTKKMILRYLLHLLKKYGNYITGEQIEAVYPYSDGPIVPENCSLHSQHIHHVEPERCFNYDQFETHDSEMGRAEPQEEYKCPISSRLMYDPVVIASGATYERMWIQKWFEEGNDTCPKTGKKLAHMSLTPTVMKDLISKWCRNNGVTLAEPQKLAKEFHSWEVSSTSIRSFGSSMDLHLPVDLSSMSLGSLDYSQGSDSSHAR…
CAE.Chamaecrista.chafa_Chr6.12	--TE-ASVVEASSNPYPFMVHHRLCTELMKIVDRISKILPNIEAERPRCSLGIQSLCSLTTIDKAKLLLQHCSDCSKLYLAVTGDVVLSRCQKTRKSLVQNLDKILNVVSVMLSAEISQIMDDLERVTYVLDSSEEEAGRVVRELLQKSASASDSMEDAEIKALQIAASRLNITSPKAIITEKRSIKKLLNKVGPEPTKKMILRYLLYLLKKYESYI--------YACRDETFAPDNSSHD----HIPSFHSY----------CESSRIIPPEEYKCPISSKLMYDPVIIASGETYERMWIQKWFDEGHDTCPKTREKLANMSVTPISMKDLISKWCRNNGVSIPDPCRQAGRSISWESSYTSIKSFENSMNLNLPMDFSNMSLGSID-SYSSNSSQA-…
CAE.Senna.sento_Chr06.13	----------------------------MKLVDRITKILPDIEAARPRCSLGIQSLCSLSAIDKAKLLLQHCCDCSKLYLAMTGDVVLSRCQKARKSIEQNLDKIRSMVPVMLSAEISRIIDDLGCVSFALDSFEEEAGKAVRELLQKSASDSDLMEDSEIKALQIAAARLNITSSKAILTEKRSIRKLLDKVAPEATKKMILRYLLYLLKKYGNYIIGKQMEKVYARSDEPFAPHN----SSHSHCAEMCPCLKYGQCSNHTHELSRGIPPEEYKCPISSKLMYDPVVIASGATYERTWIQKWFDEGHDICPKTGEKLAHMSLTSMAIKDLISKWCTSNRVTLPNPSRQAEKSKSWESSSISIRSFEDSMNLHPPRDFSNLSLGSVDSN-GSDSSQAL…
CAE.Acacia.B.14	MGTDVGEVARTLPNPCSFKVHHTMCMELMRLVDRISKILPDIEATRPRCSSGIQSLCSLTAIDRAKLLLQHCCDCSKLYLALTGHAVLLRCLKARNSLGKSLEKIQSMVSVMLAAEISQIIDDLGCATFVLDSSEEEAGRVVRELLQKSPSASDSMEDYEIKALQIAAARLNITSSKAILIEKRSIKKLVDKLGPEPTKKMILKYLWYLLKKHGNHIMGGQIGMVHAQSDQPIATDKSSHSPSHSHYASQCRT-----QSIHTHELSRAISPKEYRCPMSSALMYDPVVIASGETYERMWIQKWFDEGHDICPKTGKKLANMSVTPTAMKDLISKWCRENGVIITDPSRRAAKFSSRESSFASIASFNITLKLHLPVDLSIVSIESTD-SYDSDSSQTL…
CER.Bauhinia.A.15	MGTDVSEVVESLPNPRSFKVHLTMCTELMKLVDRISRILPDIEAARPRCSSGIQALCLLSAIDKAKLLLQYCCESTKLYLAVTGDAILSRCQKARKALEQSLCAIQNMVPVMLAAEISQIIDDIGSVTFILNPAEEEAGRVVRELLQQGSSASDSMENSEINALKFAAARLDITTQKAILIEKRSIKKLLDKVGSDSSKKMILRYLLYLLKRYGNLIIGEQLEKVYTRSEGPIASENSTRSSLRGHNIESGPC-SHSQYETHNSESSR--PPEEYMCPISSKVMYDPVVIASGVTYERMWIKKWFDEGNDLCPKTGKKLAHMSLTAIAMKDLISKWCRNNGVTIPDPSRKSEDFRSWDVSSTSIRSFGSSMDLHLP-DLSNMSLGSLETSYSSDSSHAK…
CER.Phanera.A.16	MGTDVNEVVEPLPNPRSFKVHLRMCTELMKLVDRISRIFPDIEAARPRCSSGIQTLCLLSAIDKAKLLLQYCCESSTLYLALTGDAILSRCQKVRKSLEQSLCAIQNMVPVMLAAEISQIIDNLESVTFILDKAEEEAGRVMRELLQQGTSASESLENSEIKALKFAAARLNITTQKAILIEKRSIQKLLDKVGSDSSKKMILRYLLYLLKRYGNSIMAEQMEEVYTHNEGPIASENSTHNSLHGHNIESDPC-SHSRYETHNGELSR--PPEEYMCPISSRVMYDPVVIASGVTYERMWIKKWFDEGNDLCPKTGKKLAHMSLTPIVMKDLISKWCRNNGVTIPDPSRKAEDFHSWEVSSTSIRSFGSSMDLHLLADLSNMSLGSLETSFNSDSSHAK…
CER.Cercis.cerca_Chr6.17	MRTDGNEVVEPLPNPRSFKVHLKMCTELMKLVDRISRIFPRIEAARPRCSSGIQTLCLLSAIDKAKLLLQYCRESSKLYLAVTGDAVLSRCQKARKSLEQSLGAIQNLVPVMLAAEISQIIDDLGSVTFILDSAEEEAGRVVRELL-QGTSASDSMENSEIKALKFAAARLNITTQRAILIEKRSIKKLLDKVGSDSSKKMILKYLLYLLKKYGNLIMGEQMEKVYTHSEGPIASENSTNSSLRGHYIESDPC-SCSQYETHNSELSR--PPEEYKCPISSRVMYDPVIIASGVTYERMWIKKWFDEGNDSCPKTRKKLAHLSLTPIVMKELISKWCRNNGVTIPDPSRKAEDFHSWEVSSTSIRSFGSSMDLHLPVDLSNMSLGSLDTSYNSDSFLAK…
CER.Bauhinia.B.18	MGTDVNEVVEPLPNPRSFKVHRAMCTELMKLVDRISRIFPDIEAARPRCSSGIQTLCLLATIEKAKLLLQYCCESSKLYLALTGDAVLSRCQKLRKSLVQSLGAIQNMVPVMLALEISQIIDDLQSVTFILDSAEEEAGNVVRELLQQGTSASDLMENSEIKALKFAAARLNITSQKATVIEKRSIRKLLDKIGSDSSKKMILRYLLYLLKRYGNLIMGEQME-VYADVEGPIASENSTLSSLRSHHIESDSCSQNDQHETHNGESSS--PPEEYKCPISSRVMYDPVVIASGVTYERMWIKKWFDEGNDFCPKTRKQLVHMSLTPIAMKDLISKWCRNNGVTIPDPSRKAEDFRSWEVSSTSIRSLGSSLDLHLPADLSNISLGSLDTSYNSDSSHAK…
CER.Phanera.B.19	MRTDANEVVEPLPNPHSFKVHRTMCTELMKLVDRISRIFPDIEASRPRCTSGIQTLCLLSAIDKAKLLLQYCSESSKLYLAMTGDAVLSRCQRARKSLEQSLGAVQNMVPVMLAAEISQIIDDLQSVTFILDSAEEEAGKVVRELLQQGISTSNSMENSEIKALKFAAARLNITSQKAIIIERRSIKKLLDKVGSDSSKKMILRYLLYLLKKYEKLIVGEQMEKVYTDSEGPIASENSTPSSLHGHYIESDPCSQYDQHETCNSEPSR--PPEDYKCPISSRVMYDPVVIASGVTYERMWIKKWFDEGNDFCPKTRKKLSHMSLTPIALKDLISKWCRNNGVTIPDPSRKGEDFHSLEVSSTSIRSLGSSMDLHLP-DLTNMSLGSLDTSYNSDSSHSK…
DET.Sindora.A.20	MRTDGSQVVETLPKLHSFKVHEKMCTELTTLVDRISRIIPDIEASRPRCSSGMQFLCLLKAMDKAKVILQHCCESSKLYLALTGNAVLSRCQKARKLLGQSLGQIQHMVPVRLATEISQIIKDLGVAKFVLDPLEEEAGRFVKELLQQGNSASDSMENSEIKALKFAAVRLNITSPKAISVEKQSIRRLLDKIGPDSTKKTILTNLLYVLKKQGKSITGEQIEDVYARSEGQIAAEKSSHSSLCSQNVESDTYSNYGQCEAYTNELSSVIPPEEFKCPISSRLMYDPVVIASGVTYERMWIEKWFEDGYDLCPKTSKKLAHMSLTPIAMKDLISKWCSNNGVNIPDPSRKADDFHAREASLNSIMSFGSSLDLQLPVDLSSISLGSLDASYKSDSSHAK…
DET.Sindora.B.21	MGTDNYEVVEPLPNPRSFKVHRTMCTELMRLVDRVSSIFPDIEASRPRCSTGIQALCLLSAIDKAKLLLQHCCESSKLYLAVTGDAILSRCLKARKLLEQSLGQIQDMVPVMLGAEISQIIDDLSCAKFALDSTEDEAGRAVRELLQQGTSMSDSMENSEVKALQFAAARLNITSPKAILIEKRSIKKLLDKVGPDSTKKMILRYLLYLLKKYGNSIMEEQMENVYAHSDGPIATENSSHSSLHSHDVKSDPCLNCGQYGSHQSELSRVIPPEEYKCPISSKVMYDPVVISSGVTYERMWIHKWFDEGNDTCFKTGKKLVHFSLTPIAMKDLISKWCANNGVVIPDPSRKMEVFPSWEASSTSIMSFGSSMDLHLPVDLSNMSLGSLDASYNSDSSRVR…
OUT.Vitis.O.22	MGTDATEVVPTLPRPNAVKVHQLMCTDLMNLVDRVLKILPEIEAARP-CKAGRDALCSILAIEKAKSVLLDCSESSKLYLAISGTVIVLKCERIRSLLEKNLSQIQTMVPCMLNAQISRIVEDLRAVTFSLDSSEEEAGKVMQTLMRQESAQSDLIENSKIEALQIAASRLHITSQRDQLIEKRSIRKQLEKSSNERKNQM-LIYLLNLLKKYGNIIVEVQMENADDHHERPFPFPNSCGASLCGQSVEVGSCLGYGQHEAQTDVFRRPIPPEEFMCPISSRLMYDPVIIDSGVTFERMWIQKWFDEGHDTCPQSKKKLAKMLLTPTAMKELILKWCMKHGIPEPGPCLEPPAFNTWEYSSTSITSLSNSMDLNLPIDISGVSLGSLDNSYSSDSSHIN…
OUT.Vitis.O.23	MGSDTAVV--ELPYYCTIKVHRLICLKLKSYIDRISQIFSAIESARPRCGTGMQALCSLHAMDKAKLLIQNCTESSKLYLAITADKIVLRCERICNCLESSLRQLQNNVPTLLAAKISGIVEDLKGAKFTVESADDEAGRVVLALVRQGMPDSESINISELEAIQIAASRLNIASHMALLIEKRSIKRLIDKVPDNLTKMKILKYLLYLLRKYGDSIRSRNTE-----------------STTMYQSIEQEPHEESAIYETLADDFSVTKPPEEFKCPISMRLMYDPVVIASGQTYERFWITKWFNDGNDTCPKTHEKLSQFFLTPSTMKNLISRWCLKHGISISDPCSQQAPESQKLSPSTSIASFASSLGLCLQLQTSSVSLHSTDTNFPSNKLDIR…
OUT.Prunus.O.24	MGTDAAEGVETVRKPHSFKVHRLMCTELMKLVDRISRIFPDIEAARPRCTTGIQALCLLRAIEKAKLLLQHCSDSSKLYLAFTGDVIVSRCQKSRNLLEQNLREIQNWVPVMLVVEISQIVDDLKGATFILDPSEEQAGRVVRGLLHQDASQSNSREDSEITALQIASWRLHITSSKAMLIEKRSIKKLLDKVGDDLRKKHILTYFLYLIKKYGHLIMGKQAEGASMWQQGSLASETSGNGLEYNQYTEAEPHVKYNQY-NRSDMLHRTVPPEEFLCGISSRLMYDPVVIASGQTYEKKWIQKWFDEGHDTCPKTHMKLTHLSFTPAAMKELISRWCTEYGVTILDASMQPETLS-WETSSTSIASLGSSMDIHVQMDLSNVSFGSLDTSYNSDSSRTK…
OUT.Quillaja.O1.25	MGTDVTKVLETVQNPLSFKVHRIMCTELMKLVARVSIILPSIEAARPRCSSGIQSLCLFRALDKAKLLMQHCCESSRLYLAITGDVILSRCEKSRDLLEQSLNQIQNMVPVLLAVKISRIIDDLRCVTFILDSAEEEAGRIVRKLLQQDALKSDSIENSEIEGLQFAASILSITSPKAILIERRSIRKLLGKVHEDPTKKKILKCLLHLLNKYGNLIMGEQMEKAYACSERSYGIQRFSHNSLDNQSAELESRMVYGLYEPHTIDLSRVVPPEELQCPMSLRVMYDPVVIASGETYERMWIQKWFDEGNDTCPKTETKLAHRSLTPVAIKDLISKWCTKYGVSIRDPGLQDKDLHSWEASSTSIASFGSSMDLRLQVDLSTVSFASSDK----------…
OUT.Quillaja.O2.26	MGTDVTEVVETVQNPCSFKVHRIMCTELMKLVDSVSRILPNIEAARPRCSSGLQSLCLLQTLDKAKLHLQYCCESSRLYLAITGDVILSRFKKSRDLLEQSLSEIQNMVPVMLAVEISRRIDDLRCATFILDSAEEEAGRIVRQLLQQYSLTSDTMENSEIKTLHLAASLLCITSPKAILIEKRSIKKLLDKVSEDPTKKKILKYLLYLLKKHGNSIMGEQMEKGTAHGERSYGIQKYTHNSLENQSVGSELRMVHGQYEPHTVDLSRGVPPEELRCPISLRLMYDPVVIASGQTYERMWIQKWFDEGNDTCPKTKIKLAHLSLTPVAMKDLISKWCTKYGVSILDPTVQQKDLHSWEASSNSIASFGSPMDLHLQVDLSTMSFGSLDTSYGSESSQAK…
OUT.Arabidopsis.O.27	-------YTERMPQ--SYKMHSSMCLELKRLVDRIMRIFPDIEDARPGCSSGIQTLCLLNALDKTKQLLQYCSESSKLYMAVTGDAILARGSRAKKSLEQCLNDIRSIVPTILEIKISQIVQDLRSTQLTLEFSEEEAGKAIRELMQK--STSSSASPDEIKDFHYAALKLQLSTPEAIVTERRSLKIICEDHKQSFTHHQ--------------SI----------------------DDSLHANAAEAEAS-----------EEHNGTLPEKFKCTLSRTVMYDPVIISSGNTFERMQIQKWFDEGNDSCPISKRKLDDFTLKPVELKSQISEWCAKNGLDVQDPARKHVKASNSIDFSVSIASFGSSL-YNIP-DHSGISITDFNSSYSIDSSSYS…
