# Supplementary material for: Legume genome structures and histories inferred from Cercis canadensis and Chamaecrista fasciculata genomes
Source: Plant J. 2026 Jun 10;126(5):e70981. doi: 10.1111/tpj.70981 (PMC13252982; doi:10.1111/tpj.70981)
Supplement: Supplementary file 8 — Data S8. Manuscript supplement; Compressed directory of aligned sequences from 36 gene families with members deriving from syntenic blocks from selected species. [file TPJ-126-0-s004.gz › S8_wgd_block_tree/40_wgd_aln_manual/Legume.fam3.02443]

CAE.Acacia.B.1	--------------------------------------------------------------------------------------------------------------------MLVVVGDTHREMRSIALFMGNAMLKTVLLKDVEKHALLVLNSWKQVKFSAHQEAKKFTLLMVKNILSLEPDHPEAEVLKKAYAAFMKVLVSAPLCPGSAYRKALQSRFTILKLIEKKMEERNQNIKEGDEGWDDD-LLGCVLRNSMTSEQNLDLIL--MFASHETSSRAISLALHFLPGCPQAVKQLREEHREIAKAKREAGEVDLTWDDYRRMEFTHCVIETLRLGVVKYVYRKAIKDIQYKGYDIPRGWQVLPMFIAVHMDPSHFDHPLLFPWRWQNN---…
CAE.Acacia.B.2	-SDSYLNLWLLSLILALPIILLLFKRKQQPKLLPSGHMGWPLIGENLEYLRPHRATTKGKFMEQHIARYGKIFKSSLFGLPSIVSADAEFKFILNEGKLFECSYPKSIGGVLGKWSMLVVVGDMHRDMRAIALFMSSAMLKTAMLKDVEKYALLVLNSWKQHKFPAQEEARTFAFLMAKNILSLEPDHPEAEALKKAYAHFMKGLVALPLFPGTAYRKALQSRFTIRELIEKKVEQRIQNIKEGDEGWDDD-LLGWVLRNSLTSEQMLDFILGMLFAGHETSSVAISLALHFLPGCPQAVQQLREEHREIARTKREAGEVELTWDDYRRMEFTHCVVETLRLGVVRFLHRKVIKDVRYKGYDLPRGWQVLPVIAAVHLDPSHFDHPHLFPWRWQNNGNH…
CAE.Chamaecrista.chafa_Chr6.3	--SSCLPLCFLSSILALLLIFVFSKKSKQRKLLPPGNMGWPLVGETLGYLKPHSATTIGDFMEEHIARYGKIYKSTLFGDPAIVSADPGLKFILQDGKLFECSYPKSIGGILGKWSMLVLVGDMHRDMRALAIFMSNVRLKTSLLRDMEKHTLLVFKTWKDSKFPAQHEAKKITFMMAKQMMSMEPHVLETEQLKEEYVTFMKGVVSAPLFPGTAYWKALKSRVTILKFIERKMEERVHNIKGGKDGLEEDDLLSWVMKNSLTTEQILDFILSMLFAGHETSSVAITLAMYFLPGCPRAIQQLREEHQEIARAKKEAGEMELTWADYRGMNFTHCVIETLRLGVVRYLHRKAIKDIKYKDYDIPCGWKVLPVLAAVHLDPSHFDHPQRFPWRWQNKS--…
CAE.Senna.sento_Chr06.4	MSDSYLTLSFLSPILALILILLLFKRNQKPKLLPPGKMGWPLVGETIGYLKPYSATTIGDYMEHHIARYGKIFKSSLFGGPAIVSADAGFRFIFQEGKLFECSYPRSIAGILGKWSMLVLVGDMHRDMRTISLFMSNLRLRTSMLKDVEKHTLLVLRSWKETKFSAQEEAKKFTFFMAKHIMSMEPEDAETEELKKEYVTFMKGVVSAPLLPGTAYRRALQSRATILKFIEGKMEGRVQNIKEGNERLEEDDLLNWVLKNSLTTEQILDLILSLLFAGHETSSVAIALAIYFLPACPPAMQQLREEHTEIARRKKQAGEVELTWDDYKRMEFTHCVVETLRLGVVRFLHRKAIKDIQYKGYDIPCGWKVLPVLAAVHLDPSHFDHPQLFPWRWQNNGSG…
CAE.Chamaecrista.chafa_Chr1.5	MSESNLILCSITCFFLFLLLLIIFKRNKKPKLLPPGKMGWPFLGETIGYLRPYSATTLGAYMENHIARYGKIYKSKLFGEPAIVSADAGLRFILQEGKLFECSYPRSIGGILGKWSMLVLVGDMHRDMRVISLFLSHARLRTHLLKEVENHTLLVLATWRECVFSAQDEAKKFTFLMAKHIMSLDPGNLETEQLKREYVTFMKGVVSAPLFPGTAYRKALKSRSTILSFIEGKMEKRVKRMNNND---DEDDLLNWVLKHSLSTEQILDLILSLLFAGHETSSVAIALSIYFLPGCPRAIQQLREEHMEIARAKKEAGEVELTWDDYKRMEFTHCVVETLRLGVVRFLHRKAVKDVRYKGYDIPCGWKVLPVIAAVHLDPSLFDQPQHFPWRWQNNNNN…
CAE.Senna.sento_Chr11.6	-------------------------------------MGLPFLGETISYLKPYSATTLGQYMEQHIARYGKIYKSNLFGGPAIVSADAGLRFILQEGKLFECSYPRSIGGILGKWSMLVLVGDMHRDMRVISLFLSHGRLRTHLLKEVEKHTLLVLSSWKQSTFSAQDEAKKFTFLMAKHIMSLDPGDLETEQLKKEYVTFMKGVVSAPLFPGTAYWKALKSRCTILNFIEGKMEERVKRMKEGNESLEEDDLLNWVLKHSLSTEQILDLILSLLFAGHETSSVAIALAIYFLPSCPRAIQQLREEHVEIARAKKEAGEVELTWDDYKRMEFTHCVVETLRLGVVRFLHRKALKDVRYKGYDIPCGWKVLP-----HNN--------NNGGRTTGTSCP…
CAE.Acacia.A.7	MSDSPLTLCSISLLFPLLIVIIFFFRRKHPRLLPPGRMGWPFIGETIGYLKPYPATTVGDFMEQHIARYGKIYKSKLFGEPAIVSADAGLRYILQEGKLFECSYPRSIGGILGKWSMLVLVGDMHRDMRAISLFLSHARLRTHLLKEVEKHTLLVLSSWKECTFSAQDEAKKFTFLMADHIMSLDPGNLETELLKKEYVTFMKGVVSAPLFPGTAYRRALKSRSTILNFIEVKMEERVKRMEE-NENLEEDDLLNWVLKHSLSTEQILDLILSLLFAGHETSSVAIALAIHFLPGSPRAIQQLREEHIKIAKAKKEAGEVELTWEDYKSMEFTHCVVETLRLGVVRFLHRKALKDVRYKGYDIPCGWKVLPVVAAVHLDPSLFDQPQHFPWRWQSNNNG…
DET.Sindora.A.8	MSDSSLTLLSLPSILALVLIFMALFKRKQRRFLPPGNMGWPFLGETLGYLKPYSATTLGEFMEQHIARYGKIYKSKLFGEPAIVSADAGLKFIFQEGKLFECSYPRSIGGILGKWSMLVLVGDMHRDMRAISLFLSHARLRTHLIKEVEKHTLLVLNTWKECTFSAQDQAKKFTFLMAKHIMSLDPGNPETEQLKEEYVTFMKGVVSAPLLPGTAYRKALKSRSIILKFIEGKLEERVKTMKERKGSLEEDDLLNWVLKNSLSTEQILDLILSLLFAGHETSSVAISLAIYFLPGCPRAIQQLKEEHTEIIRAKKQAGEEGLTWDDYKRMEFTHCVVETLRLGVVRFLHRRALKDVQYKGYDIPCGWKVLPVISAVHLDASLFDQPQHFPWRWQNGTCS…
DET.Sindora.B.9	MSDSHLTLCFLPSILALLLIFIFFRRKHQ-RLLPPGQMGWPFLGETFGYLKPYSATTIGEFMEQHIARYGKIYKSKLFGEPAIVSADAGLRFILQEGKLFECSYPSSIGGILGKWSMLVLVGDMHRDMRIISLFLSHARLRTHLLKEVEKHTLLVLSSWKECVFSAQDEAKKFTFLMAKHIMSLDPGNIETEQLKEEYVTFMKGVVSAPLLPGTAYRKALKSRSIILKFIKGKMEGRMEKIREENESLEEDDLLNWVLKHSLSTEQILDLILSLLFAGHETSSVAIALAIYFLPGCPRAIQQLREEHKEIARAKKEAGEVELTWDDYRKMEFTHCVVETLRLGVVRFLHRKAIKDVRYNGYDIPCGWKVLPVIAAVHLDPSLFDQPQHFPWRWQNKSGR…
CER.Bauhinia.A.10	MSDLSLTLCSLTGILAIALIIFLFKRKQQ-RLLPPGKMGWPFLGETIGYLKPHSAITVGEFMEKHIARNGKIYKSKLFGEPAIVSADAGLRFILQEGKLFECSYPRSIGGILGKWSMLVLVGDMHRDMRIISLFLSHPRLRTHLLKDVEKHTLLVLSSWKECIFSAQDEAKKFTFFMANHIMSMDPGNVETEQLKEEYVTFMKGVVSAPILPGFAYGKALKSRSTILKFIEGKMEERIKKVTEGNESLEEDDLLNRVCKHSLSTEQILDLILSLLFAGHETSSVAIALAIYFLPGCPRAIEQLREEHSEIARAKKQAGEVELTWDDYKRMEFTHCVVETLRLGVVRFLHRKAIKDVRYKGYDIPCGWKVLPVIAAVHLDPSLFDQPQHFPWRWLQNSSS…
CER.Phanera.A.11	MSDSPLTLCSLTTILAIALIIFLFKRKQQ-RLLPPGKMGWPFLGETIGYLKPYSAITVGEFMEQHIARYGKIYKSKLFGEPAIVSADAGLRFILQEGKLFQCSYPRSIGGILGKWSMLVLVGDMHRDMRNISLFLSHPRLRTHLLKEVEKHTLLVLSSWEECVFSAQDEAKKFTFFMANHIMSLDPGNLETEQLKEEYVTFMKGVVSAPILPGFAYRKALKSRSTILKFIEGKMEERVKKVKEGNENLEKDDLLNLVLKHSLSTEQILDLVLSLLFAGHETSSVAIALAIYFLPGCPRAIEQLREEHTEIARAKKQAGEVELTWDDYKKMEFTHCVVETLRLGVVRFLHRKALKDVRYKGYDIPCGWKVLPVIAAVHLDPLLFDQPQLFPWRWQQNSSS…
CER.Cercis.cerca_Chr6.12	MSDSPLTLCSLTTILAIVLIIFLFKRKQQ-RLLPPGKMGWPFLGETIGYLKPYSAITVGEFMEQHIARYGKIYKSKLFGEPAIVSADAGLRFILQEGKLFQCSYPRSIGGILGKWSMLVLVGDMHRDMRIISLFLSHARLRTHLLKEVEKHTLLVLSSWKECIFSAQDEAKKFTFLMANHIMSMDPGNLETEQLKKEYVTFMKGVVSAPILPGFAYRKALKSRSTILKFIEGKMEERVKKVKEGNKSLEEDDLLNWVLKHSLSTEQILDLILSLLFAGHETSSVAIALAIYFLPGCPRAIQQLREEHIEIARAKKQAGEVELTWDDYKIMEFTHCVVETLRLGVVRFLHRKALKDVRYKGYDIPCGWKVLPVISAVHLDPSLFDQPQHFPWRWQNNSSS…
CER.Bauhinia.B.13	MSDSHLTLCSLTTILAALLIILLFKRKQQ-RLLPPGKMGWPLLGETIGYLKPYSAITVGEFMEQHIARYGKIYKSKLFGEPAIVSADAGLRFILQEGKLFQCSYPRSIGGILGKWSMLVLVGDMHRDMRTISLFLSHSRLRTHLLKEVEKHTLLVLNSWKQCVFSAQDEAKKFTFLMASHIMSMDPGNLETEQLKKEYVTFMKGVVSAPILPGFAYRKALKSRSTILKFIEGKMEERVKKFKVGNESWEEDDLLNWVLKHSLSTEQILDLILSLLFAGHETSSVAIALTIYFLPGCPRAIEQLREEHLEIARAKRQAGETELTWDDYKRMEFTHCVVETLRLGVVRFLHRKALKDVRYKGYDIPCGWKVLPVIAAVHLDPSLFDQPQHFPWRWQTNNSS…
CER.Phanera.B.14	MSDSTLTLSPFTTILAIVLIIFLFKRKQQ-RLLPPGKMGWPFLGETIAYLKPYSAITVGEFMEHHIARYGKIYKSNLFGEPAIVSADAGLRFILQEGKLFQCSYPRSIGGILGKWSMLVLVGDMHRDMRIISLFLSHARLRTHLLKEVEKHTLLVLNSWKQCIFSAQDEAKKFTFLMANHIMSMDPGNLETEQLKKEYITFMKGVVSAPILPGFAYRKALKSRSTILKFIEGKMDKRVKKVKEGNESLEEDDLLNWVLKHSLSTEQILDLILSLLFAGHETSSVAIALAIYFLPGCPRAIEQLREEHIEIARAKKQAGETELTWDDYKRMEFTQCVVETLRLGVVRFLHRKALKDVRYKGYDIPCGWKVLPVIAAVHLDPSLFDQPQHFPWRWQNNSSC…
PAP.Lotus.B.15	MSDSYLTFCFLSSILALTVIIIFMKRKKA-RLLPPGKMGWPFLGETIGYLKPYSATTVGDFMEKHIARYGTIYKSKLFGEPAIVSADAELRFILQEGKLFECSYPRSIGGILGKWSMLVLVGDMHRDMRNISLFLSLARLKTHLLKEVEKHSLLVLGSWKECTFSAQDEAKKFTFLMAKHIMSLDPGNLETEQLKKEYVSFMNGVVSAPLFPGTAYRKALKSRSTILKFIEGKMEERIKRNQNL-----------------------------------------------------------------------------------------------------------------------------------------------------------…
PAP.Medicago.B.16	MSNSYLTCSFLSSIFVLSLIFIFIKRKKT-RYLPPGKMGWPFIGETIGYLKPYTATTMGEFMENHIARYGTIYKSNLFGGPAIVSADAELRFILQDGKLFECSYPKSIGGILGKWSMLVLVGDMHREMRNISLFMSYARLKTHFLKDMEKHTLFVLSSWKECTFSAQDEAKKFTFLMAKQIMSLDPGNLETEQLKKEYVCFMKGVVSAPLLPGTAYRKALKSRNNILKFIEGKMEERVKRNQEGKKGMEENDLLNWVLKHSLSTEQILDLILSLLFAGHETSSVAIALAIYFLPSCPQAIQQLREEHREIARSKKKAGEVELTWDDYKRMEFTHCVVETLRLGVVRFLHRKAIKDVHYKGYDIPCGWKVLPVISAVHLDPSNFDQPQHFPWRWQVSSKS…
PAP.Phaseolus.phavu_Chr03.17	MSDSHLTFCFLSSILALIVITFIFTKRKKPSLLPPGQMGWPLLGETIGYLKTYQALTLGEFMEKHIARYGTIYKSNLFGEPAIVSTDAGLRFIMQEGKLFEASYPKSLGGVLGKWSMLVLVGDMHRDMRNISLFLSYAKIRTHLVKDVDKHVLHVLSSWKHSTLSAQGEARRFTFFMAKHIMSLDPGKLETEQLKTEYVSFMKGIVSAPVLPGTAYRKALKSRSTILKFIEAKMEERAKRVQNGDA-LEEDDLLNWVLTHTLSNEQILDLVLSLLFGGHETSSIAIALVIYFLPSCPRAMQQLREEHVEIVTSKKKTGEVELTWDDYKKMEFTHCVLETLRLGVVRYIHRKALKDVRYKGYDIPCGWKVLPVISAAHLDPELFDQPNQFPWRWQGN---…
PAP.Aeschynomene.B.18	MSDSHLTFCFLSSILALILIFILTTRRKKRRLLPPGKMGWPFIGETIGYLNPYSATTTGEFMEQHIARYGKIYKSKLFGEATIVSADAGLKFIFQEGKLFECSYPRSIGEILGKWSMLVLVGDMHRDMRAISLFLGNARLRTHLMKEVEKHALLVLSSWKDSTFSALEEAKKFTFSMVKNFMSLDPGTPDSERLKKEYVTFMNGVISAPLLPGTAYRKALKSRSNILKFIERKMEETVKGTQEGNESSKMNDLLTWVMMHSLSNEQILDLVLSLLFAGHETSSVAIALAIYFLPGCPRAIQQLKEEHQEMARSKKKTGEVELTWDDYKRMEFTQCVVETLRLGVVRFLHRKALKDVHYKGYDIPSGWKVLPVISAPHLDPSLFDHPQHFPWRWERNGKS…
PAP.Medicago.A.19	MSDSDITFYFLSSILSLLFIFFLIKTKQAPNLLPPGRMGWPFIGETIGYLKPYSATTIGKFMEQHIARYGKIYKSNLFGGPTIVSADAGLRFILQEGKLFECSYPSSIGGILGKWSMLVLVGDMHRDMRNISLFLCHARLRTHLLKEVEKHTRLVLSSWKETTFAAQDEAKKFTFLMAEHIMSLQPGKIETENLKKEYVTFMKGVVSAPLFPGTAYWRALKSRCTILKFIEGKMEERMKRMQEGNENSEENDLLNWVLKHSLSTEQILDLILSLLFAGHETSSVSIALAIYFLPGCPQAILQLREEHKEIARAKKQAGETELTWEDYKKMEFTHCVVETLRLGVVRFLHRKALKDVRYKGYDIPCGWKVLPVIAAVHLDPLLFDQPHHFPWRWQNNDGA…
PAP.Phaseolus.phavu_Chr02.20	MSDSHLTFYSPSSILALLIFFILIKRKQTPRLLPPGNMGWPFLGETIGYLKPYSATTIGEFMEKHIARYGTIYKSKLFGEPAIVSADAGLRFILQEGKLFECSYPRSIGGILGKWSMLVLVGDMHRDMRVISLFLSHARLRTHLLKEVEKHTLLVLNSWNQCTFSAQDEAKKFTFLMAKHIMSMDPGEIETEQLKKEYVTFMKGVVSAPLLPGTAYRKALKSRSTILKFIEGKMEERVKRIQEGNESLEEDDLLNWVLKHSLSTEQILDLILSLLFAGHETSSVAIALAIYFLPGCPQAMQQLREEHGEIVRAKKQAGEVELTWDDYKRMEFTHCVVETLRLGVVRFLHRKALKDVNYKGYDIPCGWKVLPVIAAVHLDPSLFDQPQHFPWRWQNHGGS…
PAP.Aeschynomene.A.21	MSDSHLTFCSLSSILALHLILILFKRKQTPKLLPPGRMGWPFLGETIGYLKPYSATTTGEFMEQHIARYGKIYKSKLFGEPAIVSADAGLRFILQEGKLFECSYPRSIGGILGKWSMLVLVGDMHRDMRVISLFLSHARLRTHLLKEVERHTLLVLNSWVESTFSAQDEAKKFTFLMAKHIMSLDPGNLETEQLKKEYVTFMKGVVSAPLLPGTAYRKALKSRSTILKFIEGKMNERLRRIQEGNDNLEDDDLLGWVLKHSLSTEQILDLILSLLFAGHETSSVAIALAIYFLPTCPRAIEQLREEHREIARAKKQAGEVELTWDDYKRMEFTHCVVETLRLGVVRFLHRKALKDVRYKGYDIPCGWKVLPVIAAVHLDPSLFDQPQHFPWRWQNNGGG…
OUT.Arabidopsis.O.22	-----LPLLLLPSLLSLLLFLILLKRRNRTRFLPPGKSGWPFLGETIGYLKPYTATTLGDFMQQHVSKYGKIYRSNLFGEPTIVSADAGLRFILQEGRLFECSYPRSIGGILGKWSMLVLVGDMHRDMRSISLFLSHARLRTILLKDVERHTLFVLDSWQQSIFSAQDEAKKFTFLMAKHIMSMDPGEEETEQLKKEYVTFMKGVVSAPLLPGTAYHKALQSRATILKFIERKMEERKLDIKEEDQEEEEVDLLGWVLKHSLSTEQILDLILSLLFAGHETSSVAIALAIFFLQACPKAVEELREEHLEIARAKKELGESELNWDDYKKMDFTQCVIETLRLGVVRFLHRKALKDVRYKGYDIPSGWKVLPVISAVHLDNSRYDQPNLFPWRWQQQNNG…
OUT.Prunus.O.23	-SDSEVILCLLPSVLALFLFLILIRRKQQTRLLPPGNMGWPFLGETLGYLKPYSATCTGQFMEQHISRYGKIYKSNLFGEPTIVSADAGLRFILQEGRLFECSYPRSIGGILGKWSMLVLVGDMHRDMRMISLFLSHARLRTHLMREVEKHTLLVLGSWKESVFSAQDEAKKFTFLMAKHIMSLDPGKPETEQLKKLYVTFMKGVVSAPVLPGTAYRKALQSRSTILKFIESKMEGRL---KEGKENIDEDDLLGWVLKHSLSKEQILDLILSLLFAGHETSSVAIALAIYFLPGCPNAIQQLREEHTEIAKAKKQAGETELNWDDYKKMEFTQCVIETLRLGVVRFLHRKALKDVRYKGYDIPCGWKVLPVIAAVHLDPLLFDQPQHFPWRWQQNNNS…
OUT.Vitis.O.24	MSDLEFFLLLLASISVPLVILNLIKRKQS-GLLPPGNTGWPFLGETIGYLKPYSATSIGDFMEQHISRFGEIYKSNLFGEPTIVSADSGLRFILQEGKLFECSYPRSIGGILGKWSMLVLVGDMHRDMRTISLFLSHGRLRTHLLPEVVKHTLLVLSSWKECTFSAQDEAKKFTFLMAKHIMSLDPGKPETEQLKKEYVTFMKGVVSAPLFPGTAYRKALQSRSTILKFIELKMEERIQKLRGGGENMEDDDLLGWVLKHSLSTEQILDLVLSLLFAGHETSSVAIALAIYFLEGCPNAVQQLREEHLEISRAKKQSGELELSWEDYKKMEFTQCVIETLRLGVVRFLHRKALKDVRYKGYDIPCGWKVLPVIAAVHLDPSLFDQPQHFPWRWQNNGNR…
OUT.Quillaja.O1.25	MSDSQLILYSITSIIVLLIIFFLIKRRQ-PKLLPPGKMGWPFLGETLGYLKPYPATTIGEFMQEHIERYGNIYKSNLFGEPTIVSADAGLRFILQEGKLFECSYPRSIGGILGKWSMLVLVGDMHRDMRVISLFLSHARLRTHLFREVEKHTLLVLNSWKESSFSAQDEAKRFTFLMAKHIMSMDPGKLETEQLKKEYVTFMKGVISAPLFPGTPYRRALKSRSTILKFIEGKMVERVQKMKEGNESFGEEDLLNWVLKHTLTTEQILDLMLSLLFAGHETSSVAIALAIYFLPGCPRAIQELKEEHIEIARAKKKSGEIELTWDDYKKMEFTQCVIETLRLGVVRFLHRKAIKDVHFQGYDIPCGWKVLPVIAAVHLDPSLFDEPHHFPWRWQTNGSR…
OUT.Quillaja.O2.26	MSDSELILFSISSITAFLLIFIFIKTKQYSNFLPPGNMGWPFLGETLGYLKPYSATTLGKFMQEHIERYGKIYKSNLFGEPTIVSADPGLRFILQEGKFFECSYPRSIGGILGKWSMLVLVGDMHRDMRVISLFLSHARLRTHLFSEVEKHTLLVLNSWKESTFSAQDEAKKFTFLMAKHIMSMDPGKHETEQLKKEYVTFMKGVISPPLLPGTAYRRALKSRSSILKFIECKMEERMRKMIEGNENFGEEDLLNWVLKHSLTTEQILDLILSLLFAGHETSSVAIALAIYFLPGCPLAIQELQDEHIEIARAKKKSGEIELTWDDYKRMEFTQCVIETLRLGVVRFLHRKAIKDVHFQGYDIPCGWKVLPVIAAGHLDPLRFDQPQHFPWRWQTNGSR…
