# Supplementary material for: Legume genome structures and histories inferred from Cercis canadensis and Chamaecrista fasciculata genomes
Source: Plant J. 2026 Jun 10;126(5):e70981. doi: 10.1111/tpj.70981 (PMC13252982; doi:10.1111/tpj.70981)
Supplement: Supplementary file 8 — Data S8. Manuscript supplement; Compressed directory of aligned sequences from 36 gene families with members deriving from syntenic blocks from selected species. [file TPJ-126-0-s004.gz › S8_wgd_block_tree/40_wgd_aln_manual/Legume.fam3.02579]

PAP.Lotus.B.1	MESSGNERVTIREVCAGSSMATAEVEAKLDEGIQEAESALRDGLSLNFEEARALLGKLEYQRGVEGALRVFDGIDLQAAIQRLQPSLSEKPTIKRGPTRTESPSSVSQHGASLVLEAIYLKAKSLQKLGKFTEAANECKHVVDAVEKIFYQGISDTQVDSKLQEIVSRAVELLPELWKQAGCHPEAIAAYRHALLSQWLDECFARIQKEFAVFLLYSGVEASPPSLAVQTDGSYVPKLEEAMLLLMILLRKFSLGKITWDPSIMDHLTFALSVCDQTTTLAKQLEELMPGVYHRIDRWSLALCHSGAGQKSALDLLRKSLHKHERPDDLTSLLSAARICSEDPHLAAEGAGYAQRAIDNAEGLDEHLKGVTLRMQGLCLGKQAKVASSDFERSMLQSKS…
PAP.Medicago.B.2	------ESSSGREFCAGTSMDTAEVEAKLDQGIQDAETALRDGLSLTSEEAQALLGKLEYQRGVEGALRVFDGIDLKAAIQRLQPSFLEKPPVKKGPSRAESPSSVTQHAASMVLEAIYLKAKSLQKLGKFDEAANECKQVLDAVEKVFSQGISDTQVDSRLQEIVSCAVELLPELWKQAGCYDEAITAYRNALLSQWLDDCCARIQKAFAVFLLYSGVEASPRSFSVQIEGSYVPKLEEAILLLMIVLRKFSLGKIKYDPSVMEHLTFALSACGETSILAKQFEEMLPGVYHRIDRWSLALCLSGAGQKSALNLLRKSLHKHERPDDLLALLLAARICSEDPHLAAEGAGYAQRAIDKAQGLNEHLEGVGLRMLGLCLGKQAKVASSDFERSMLQSKA…
PAP.Phaseolus.phavu_Chr03.3	MEFEKNGSVTIREICGGSCMKVTELEAKLDAGVEEAEATLRNGLSISSEEAKALLGKLEYQRGVENAFRVFDGIDLQPIIQQLQTSLSDKTPAK----------------NTLTFEAIYLKAKCLQKLNKCTEAIDGCKSVLDAVEKTYSQGKVDTQGDNKLQEIVSHVVELLPELWKETGCYDEALSAYRNALLGQWLDEFCARIQKALAVFLLYSEVEASPPN---KTDGSYVPKMEEAVLLLLIILRNFVLGKIKWDPSIMEHLVFTLSTCGETSILAKQFEELTPGTYQRIDRWFLALCNSGAGENTALNLLRMSLHKHERPDDLIALLLAARICSEDPHLGAEGAGYAQRAVNNAQGLDGHLKGVGLRMLGLCQGIQATVSSSDHERSELQSEA…
PAP.Aeschynomene.B.4	MESGESERISVREVCAGSCMKTTEVEAKLDEGIQEAEAALREGLSLNFEEARALLGKLEYQRGVEGALRVFDGIDLQTAIQRLQPSLSEK-PAKKGPSRTESPSSVSQHAASLVLEAIFLKSKSLQKLGKFNEAANECKRVLDAVEKIFYQGIPDVQVDNKLQEIVSHAVELLPELWKQAGCYNEAISAYRHALLSQWLDDCCARIQKSFAVFLLYSGVEASPPSLAVQTEGSYVPKLEEVVLLLMILLRKFCLGKTKWDPSVMEHLTFALSVCGQTSVLSKQFEELIPGVYHRIDRWSLAMCLSASGQKIALSLLRKSLHRHERPNDITSLLLAARICSEDPHLAAEGVGYAQRALANAQGLDEHLKGVALRMLGLCLGKQAKVASSDYERSHLQANA…
PAP.Lotus.A.5	MESSEYESVSIREVHAGSSMAASEVEAKLDEGIQEAESALREGLSLNFEEARALLGKLEYQRGVEGALRVFDGIDLQAAIQRLQPSFSEKSPVKKGRTRTESPSSVSQHAASLVLEAIYLKAKSLQKLGKFSEAANDCKRILDAVEKIFYQGIPDIQVDNKLQEIVSHAVELLPELLKLAGCYDEAISAYRRALLSQWLDDCCARIQKSFVVFLLYSGVEASPPSLAVQVEGSYVPKLEEAILLLMILIRKFCLGKTKWDPSVMEHLTFALSVCNQTSILAKNFEELMPGVYHRIDRWSLALCHSGAGQDSALNLLRKSLHKHERPNDLTSLLLAARICSEHPHLAAEGVDHAQRAISNAQGLNEHLKGVGLRMLGLCLGKQAMVASSDFERSCLQSKA…
PAP.Medicago.A.6	-ESSEHERFSVREVHAGSRMAASEVEAKLDEGIQEAESALREGLSLNFEEARALLGKLEYQRGVEGALRVFDGIDLHAAIQRLQPSFSEKSPVKKGRTRTESPSSVSQHAATLVLEAIYLKAKSQQKLGKFAEAANDCKRILDAVEKIFYQGIPDFQVDGKLQEIVSHAVELLPELWKQGGCYDEAISAYRRALLSQWLDDCCSRIQKSFVVFLLYSGVEASPPSLAVQVDGSYVPKLEEAILLLMILIRKFGHGKIKWDPSIMEHLTFALSVCSQTSVLAMQFEDLMPGVYHRIDRWSLALCHCAAGQVSALNLLRKSLHKHERPDDLTSLLLAAKICSENTCLAGEGVGHAQRAIKNAHGPNEHLKGVALRMLGLCLGKQAKVASSDFERSRFQSKA…
PAP.Phaseolus.phavu_Chr02.7	MESTEHGSVSVREFHAGSRMVASEVEAKLDQGIQEAEDSLKEGLSLNFEEARALLGKLEYQRGVEGALRVFDGIDLQAAIQRLQSSFSEKTPVKKGRAPTES-VSVSQHAASLVLEAIYLKAKSLQKLGKFTEAANNCKHILDAVEKIFYLGITDIQVDNKLQEIVSHAVELLPELWKQAGCYDEAISAYRRALLSKWLDDYCARIQKSFVIILLYSGVEASPPSLAVQVEGSYVPKLEEAILLLMILLRKFSLGKMKWDPSVMEHLTFALSICTQTSILAKQLEELMPGVYHRIDCWSLALCYSGAGQECALSLLRKSLHKHERPNDLTSLLLAARICSEDSHFAAEGVNYALRAVNNAHDQKEHLKGVALRMLGLCLGKQAKVSSSDSERSHLQSKA…
CAE.Acacia.B.8	MEFSEHESVTVREVCAGSCTGTSEVEARLDEGIQEAESSLREGLSLNFEEARALLGKLEYQRGVEGALRVFDGIDLQAAIQRLQPSLPEKPFTKKGRNRSEPPPSVSQHAASLVLEAIYLKARSLQTLGRLTEAANECKSVLDAVEKIFYQGIPDIQVDNRLQEIVSHAVELLPELWTQAGCYQEAISAYRRALLSHWLDDCCARIQKNFVVFLLYSGVEASPPSFGVQIDGSYVPKLEEAILLLMILIRKFCIGKAKWDPSVMEHLTFALSVCGQTSVLSKSLEELMPGVYSRIDRWYLALCYRGAGLKSALNLLRRTLENHARPDEVMSLLLAARICSEDPQLAPEGVGYAQRAITSAQGPDEHLKGVGLRMLGLCLGRQAKAASSDSERSHLQSKA…
CAE.Senna.sento_Chr06.9	MEFCEREIMSVREVCAGSCMQTTEVEAKLDEGIQEAESSLREGLSLNFEEARALLGKLEYQRGVEGALRVFDGIDLQAAIQRLQPFISEKPSIKKG----------------LVLEAIYLKARSLQTLGRLTEAANECKSVLDAVEKIFYQGIPDIQVDNKLQEIVSHAVELLPELWTQAGCYHEAISAYRRALISQWLDDCCARIQKSFVIFLLYSGVEASPPSLAVQIDGSYVPKLEEAILLLIILLRKFCLGKTKWDPSVMEHLTFALSVCGQTSVLAKQLEELIPGVYNRIDRRYLALCHGGAGLNSALNLLRKSLHKHERPDDLMTLLLAARICSDDSQLAAEGVGYAQRAIANAQGPNEHLKGVGLRMLGLCLGKQAKVASSDFERSHLQSKA…
CAE.Chamaecrista.chafa_Chr6.10	MEFSEYESMSVRELSAGSCVRATELEVKLDEGIQEAESSLREGLSLNFEEARALLGKLEYQRGVEGAFRVFDGIDLQAAIQRLQLSLSEKPPTKKGRSRTEPPSSVSQHAASLVLEAIYLKARSLQTLGRLTEAANECKSVLDAVERIFYQGIPDIQVDSKLQEIVSHAVELLPELWTQAGCYHEAISAYRRALLSHWLDDCCARIEKSFVVFLLYSGVDASPPSLAVQIDGSYVPKLEEAILLLMILIRKFCLGKTKWDPLVMEHLTFALSICGQTSVLAKQLEELLPGVYNRVDRWSLALCHSGAGQKSALNLLRKSLHKHERPDDLKSLLFAARICSEDPQLATEGVGYAQRAITNAQGPNEHLKGVGLRMLGFCLGKQAKVASSDFERSHLQSRA…
CER.Bauhinia.A.11	-ESSEQEDASVREVRAGSSINTEEVEAKLDQGIEEAEASLREGLSLNSEDARALLGKLEYLRGVEGALHVFEGIDLQAAIQRLQSTLSEKPSAKKGRPQGESAPSASQHAASLVLEAIYLKAKSLQKLGKFTEAANECESVLDAVEKVFSQGILDVQVDNKLQEIVSRAVELLPELWKRAGSYDEAISAYRRALFSQWLDDCCARIQKGFVVFLLYSGVEAGAPSLAVQIEGSYVPKLEEAILLLMIVVRKFCLGKTKWDPSVMEHLNFALSICNQTCVLAKQLEELMPGVYHRIDRWSLALCHSGAGQKSAMNLLRKSLHKHERPDDVVSLLLAARICSEDPYLAAEGVVYAERAISNCQGLHEHLKGVSLRMLGLCLGKQAKVASSDFERSNLQSKA…
CER.Phanera.A.12	MESSEQEDTSVREVCAGSCMKTAEVEAKLDEGILEAEASLQEGLSLNSEEARALLGKLEYLRGVEGALRVFEGIDLQAAIQRLQPTLSEKPSNKKGRTQSESPPSVSQHAASLVLEAIYLKAKSLQKLGKFTEAAHQCKSVLDSVEKIFCQGIPDVQVDNKLQDIVSHAVELLPELSKQAGSYDEAVSAYRRALLSQWLDDCCARIQKGFVVFLLYSGVEASAPSLAVQIEGSYVPKLEEAILLLMILIRKFCLGKTKWDPSVMEHLNFALSICSQTCVLAKQLEELMPGVYHRIDRWSLALCHSGAGQKSALNLLRKSLHKHERPDDLMSLLLAARICSEDPYLAAEGVGYAERAINNCQGLHEHLKGVGIRMLGLCLGKQAKVASFDFERSNLQSKA…
CER.Bauhinia.B.13	MESGEQEDTSARQVCAGTCMKTSEVEARLDEGILEAEASLREGLSLNFEEARALLGKLEYQRGVEGALRVFEGIDLQAAIQRLQASLSEKPFNKKGRTRSESPSSVSQHAASLVLEAIYLKAKSLQKLRKLIEAAHECQSVLDAVEKIFYRGIPDVQVDNKLQEIVSHAVELLPELWKQAGSYHEAMTAYRRALLSQWLDDCCARIQKGFVVFLLYSGVEASAPSLAVQIEGSYVPKLEEAILLLMILLRKFCLGKTKWDPSVMEHLNFALSICSQTSVIAKQLEELLPGVYHRIDRWSLALCHSAAGQKSALNLLRKSLHKHERPDDLMSLLLAARICSEDPYLAAEGVGYAERAISNCQGLHEHLKGVGLRMLGLCLEKQAKVASSDFVRSNLQSKA…
CER.Phanera.B.14	MESSEQEDTSARQVYAGTCMQTAEVEAKLDEGILEAEASLREGLSLNFEEARALLGKLEYQRGVEGALRVFEGIDLPAAIQRLQPSLSEKPSNKKGRTRSELPPSASQHAASLVLEAIYLKAKSLQKLRKLTEAAHECQSVLDAVEKIFYQGIPDVEVDNKLQEIVSHAVELLPELWKQGGSYHEAISAYRRALLSQWLDDCCARIQKGFVVFLLYSGVEASAPSLAVQIEGSYVPKLEEAILLMMILIRKFCLGKTKWDPSVLEHLNFALSICNQTCVLAKQLEELMPGVYHRIDRWSLALCHCGAGQKSALNLLRKSLHKHERPDDLVSLLLAARICSEDPYLAAEGVAYAERAISNCQGLDKHLKGVGLRLLGLCLGKQAKVASYDFERSNLQSKA…
CER.Cercis.cerca_Chr6.15	MESSEHEDTSVREVCAGTYMKTAEVEAKLDEGILEAEASLREGLSLNFEEARALLGKLEYQRGVEGALRVFEGIDLQAAIQRLQPSLSEKPSNKKGRTRSESPPSVSQHAASLVLEAIYLKAKSLQKLGKLTEAAHECKSVLDAVEKIFYQGIPDIQVDNKLQEIVSHAVELLPELWKQSSCYHEAMSAYRRALLSQWLDDCCARIQKGFVVFLLYSGVEASAPSLAVQIDGSYVPKLEEAILLLMILMRKFCLGKTKWDPSVMEHLNFALSICGQTCVLAKQLEELMPGVYHRIDRWSLALCHSGAGQKSALNLLRKSLHKHERPDDLMPLLLAARICSEDPYLAAEGVGYAERAISNCQGLHEHLKGVGLRMLGLCLGKQAKVASSDFERSNLQSKA…
CAE.Chamaecrista.chafa_Chr1.16	MGVNNNGSTSVREFYAGIRMSTSEVEAKLDQGIEEAESALKEGLSITSEEARTLLGKLEYQRGLAGALRVFDGIDLQAAIQQLQSLVSDRSSAKKARPRAESPTKVSRHAASLMLESIYIKAKTLRKQGKISEATTECKNALDGIEKTFSQGVSDIQLDTSLQEVVSDIVGLLPELTKQASSLQEALSAYRHALLSEWFDDGCARIQKGLAVFLIHSGLETSPPSVSGQAEGTYVPKLEEAILLLMLAVKKLCVDKTKWDPSVMDHLTFALSICGQTSVLAKQLEELMPGLYHRIDRWLLALCLSGAGQKGALDILRKSLHKHERPDDIMSLLLASRICSEDPHVAAEGVGYAQRAVKNSKGIDEHLKGASLRLLGLCLGKQAKFASSDFQRSNLQSRA…
CAE.Senna.sento_Chr11.17	---GENETSSVREFYAGIRMSTAEVEAKLDQGIKEAESALQEGLSITSEEARTLLGKLEYQRGLASALRVLDGIDIQTSIQQLQSLVSEKSSAKKGRPRAESPTSVSRHAASLMLESIYFKAKTLRKQGKLTEATTECKSVLEGIEKTFSQGVSDIQLDSKLQEVVSDIVGLLPELTKQGSSYQEALSAYRRALLSQWFDDGCARIQKGLAVFLLYSGSEFTPPSSSGQAEGSYAPKLEEAILLLMLAVKKLCVDKTKWDPSVMEHLSFALSICGQTCVLAKQLEELMPGLYHRIDRWYLALCLSGAGQKGALDLLRKSLHKHERPDDLTSLLLAARICSEDPYFAGEGVGYAERAVKKSKGIDEHLRGVSLRMLGLCLGKQAKVAPSDFQRSNLQSKA…
CAE.Acacia.A.18	---SENENSSGREFNAGNRMNAAEVEDKLDQGVEAAESALKDGLSITSEEARVLIGKLEYQRGYASALHVFDGVHLQAALQQLQSLVSDKSLVKKARPRAESPTSIPRHAASLMLESIYLKAKTLRKQGKISEATAECKTVHEGIEKAFSQGVSDIQLDNTLQEVVSDIVGLLPELKKQAGNYQEALSAYRRALLRQWFDDGCARVQKGLAMLLLYGGFEASPPKATDQHEGFYVPKMEEAILLLMLAVRRLCIDKSKWDPSVMEHLTFALSACGQTSVLAKQLEELMPGLYHRINRWLLALCLQEGGQESALDLLRKSLHKHEKPNDIKSLLVAARICSEKPCLAAEGVGYAQRAINNAKGINKNLKGVGLRMLGLCLGKQAKVASSDFQRSNLQSKA…
DET.Sindora.A.19	----E---NEDREFCAGSCMKTVEVEAKLDGGIPEAESALREGLSLNSEEARALLGKLEYQRGFESAFRVFGGIDLQAAIQRLQSSISERPTAKKGRTRTESPPSVTQHGACLVLEAIYLKAKSLQKLGKLTEAANECKSVLDAVEKIFSPGIPDLQVDHKLQEIVSHAVELLPELWKQAGCHIEAMSAYRRALLSQWIDDCCARIQKNFAVFLLYSGVDISPPSLAVQAEDSYVPKMEEAVLLLMIVMRKFNLGKIKWDPSVMEHLTFALSICGQTSVLAKQLEELMPGVYHRIDRWSMALCQSGAGQKSALDLLRKSLHKIERPNDLPSLLLAAKICSEDPYLAAEGVGYAQRAVTNAQGPDEHLKGVGFRVLGLCLGKQAKVALSDFQRSNLQSQS…
DET.Sindora.B.20	MESSENEEITVRQVSAGSSMKTTEVEAKLDEGIQEAESSLREGLSLNFEEARALLGKLEYQRGVESAFRVFEGIDLQAAIQRLQPSLAEKPSLKKGHPRSESPSSASQHAASLVLEAIFLKSKSLQKLGRLTEAANECKSVLDAVEKIFYQGIPVIQVDNKLQEIVSHAVELLPELWKQAGCYSEALSAYRRALHSPWLDDCCARIQKGFVVFLLYSGVEASPPSLAVQIDGSYVPKLEEAILLLMILVRKCCLGKIKWDPSVMEHLTFALSVCGQTSVLAKQLEELLPGVYHRVERWSLALCHSGAGQKGALNLLRKSLHKHERPDDLSSLLLAAKICSTDPYLAAEGVEYAQRAINNAHSLDEHLKGVGLRMLGLCLGKQAKVASSDYHRSCLQSQA…
OUT.Vitis.O.21	--SESAEEVPVRELCVGTCVKTDEFEAKLDEGIEEAESSLRETFSLSSEDARALLGKLEYQRGMEGVLRVFEGMDFQAAIQKLLPPPDEKTPPRKARSRPGSMQAVSQQPAGPVIEALYLKSKCLQKLGRTTEAADECRGVLDAVEKIFPLGIPEVLAEKKLQEILSQAAELLPELWKQADNYNEVMAAYRRALLSQWLDDCCARIQKRFAMFLLYSGVEAGPPSLAAQIDGSYVPRLEEAILLLMILTRKYYLGKTKWDQSVMDHLGFALSLCRQTSVLAKKFEEAMPGVFPRDDRWALALCYVGAGEGVSLNLLRKSLHKDENPDDLVTLLLAAKICSEDSLLAAEGVEYARRAISNANGADEHLKGVGLRLLGLCLGKQARVAPSDFERSRLLSEA…
OUT.Vitis.O.22	----SEGELSVGEVRAGLCMKTTEVEAKLDEGIEEAESSLREGLSLNFEEARALLGRLEYQRGVEGALRVFDGIDLQAAIQRLQPSFSERLHPRKGRSRIESLITVSQHAAGLVLEAIYLKAKSLQKLGRLTEAAHECKSVLDAVERIFHHGIPNVQVDSKLQETVSQAVELFPELWKQAGCYHEAMSAYRRALLSQWLDDCCARIQKGFAVFLLYSGVEAAPPSLAVQMDGSYVPRLEEAILLLMILMKKIYLGKTKWDPSVMEHLTFALSLCSQTSVLAKQLEEVMPGVFHRVDRWTLALCYSGAGQSTSLNLLRKSLHKHERPDDLMALLLAAKICSEDSLLAAEGVGYAQRAISNTQGTDHHFKGVGLRMLGLCLAKQSKASLSDAERARLQSEA…
OUT.Arabidopsis.O.23	----KGEDEIVRQLCAGICMKTTEVEAKLDEGIQEAESSLREGLSLNFEEARALLGRLEYQRGLEGALRVFEGIDLQAAIQRLQVSVPLEKPAKKNRPR-EPQQSVSQHAANLVLEAIYLKAKSLQKLGRITEAAHECKSVLDSVEKIFQQGIPDAQVDNKLQETVSHAVELLPALWKESGDYQEAISAYRRALLSQWLDDCCARIQKDFAVFLLHSGVEASPPSLGSQIEGSYIPRIEEAILLLMILLKKFNLGKAKWDPSVFEHLTFALSLCSQTAVLAKQLEEVMPGVFSRIERWTLALSYSAAGQSAAVNLLRKSLHKHEQPDDLVALLLAAKLCSEEPSLAAEGTGYAQRAINNAQGMDEHLKGVGLRMLGLCLGKQAKVPTSDFERSRLQSES…
OUT.Prunus.O.24	MESGEYEEGMVIEFSAGNSMKATDVQAKLDEGIQEAESSLREGLSLNFEEARALLGKLEYQRGLEGALRVFDGIDLQAAIERLQPSLAEKTPSRKGRTRSDSQHTVSQHAASLVLDAIYLKSKSLQKLGRLTEAASECKNVLDAVEKIFHQGMHDAQVDGRLQETVSQAVELLPELWKQAGYYHEAISAYRRALLSQWLDDCCARIQKGFAVFLLYSGVEAGPPSLGVQVEGSYVPKLEEAILLLMILLRKLSLGKTKCDPSLMEHLTFALSLCNQTSVLAKQLEEIMPGVYHRVDRWSLALCYSGAGHNEALNLLRKSLHKHERPDELTALLLAAKTCSEDSHVAAEGVGYAQRAISSAQGMDEHLKGVGLRLLGLCLGKQAKVSSSDFERSRLQSEA…
OUT.Quillaja.O1.25	MESGEHENMSVREVYAGNCMRTTDVEAKLDEGIQEAEASLREGLSLNFEEARALLGKLEYQRGVEGALRVFDGIDLQAAIQRLQHSLSQS-TKKGGRPRTESPPSVSQHAASLVLEAIYLKAKSLHKLGRLSEAANECKSVLDAVEKIFDQGIPDARVDNKLQETVSQAVELLPELWKQAGCFQEAMTAYRRALLSQWLDDCCARIQKGFVLFLLYSGVEANSPSLSVQIEGSYIPKLEEAILLLIILMRKFHLGKTKWDPSLMEHLSFALSVCSQTSVLAKQLEELMPGVYNRVDRWSLALCYYGAGQESALNVLRKSLHKHEQPDDLMSLLMSSKICSGDSYLAAEGVGYARSAISYCQGMNKHLKGVGLRMLGRCLGKQAKVSSSDNERSRLQSEA…
OUT.Quillaja.O2.26	-ESGDEDNISTREVCAGTCMRTAEVEAKLDEGIQEAEASLREGLSLNFEEARALLGKLEYQRGVEGAVRVFDGIDLQAAIQRLQPSLSERQTTRKGRSRTESPSSVSQHAASLVLEAVYLKAKSLQKLGRLTEAANECKSVLDAVEKIFCQGILDAQADNKLQETVSQAVELLPELWKQAGCYQEAIVAYRRALLSRWLDDCCSRIQKGFVMILLYSGVEVTPPSLAVQIEGSYIPKLEEAILLLMVLMRKVHLGKTEWDPSVMEHLTFALSVCCQTSVLAKQLEELMPGVYNRVDRWSLALCYSGAGEESALNVLRKSLHRHEQPGDIMALLLASKICSEDSYLAAEGVGYARSAISYAEGMNKHAKGVGLRVLGLCLGKQAKVSSSDFERSRLQSEA…
