# Supplementary material for: Legume genome structures and histories inferred from Cercis canadensis and Chamaecrista fasciculata genomes
Source: Plant J. 2026 Jun 10;126(5):e70981. doi: 10.1111/tpj.70981 (PMC13252982; doi:10.1111/tpj.70981)
Supplement: Supplementary file 8 — Data S8. Manuscript supplement; Compressed directory of aligned sequences from 36 gene families with members deriving from syntenic blocks from selected species. [file TPJ-126-0-s004.gz › S8_wgd_block_tree/40_wgd_aln_manual/Legume.fam3.02734]

PAP.Aeschynomene.A.1	MISWGDLYSVLTAVIPLYVAMILAYGSVRWWKIFSPDQCSGIRFVAIFAVPLLSFHFISTPYAMFRFIAADTLQKVMMLFALAIWTFTAGSLEWMITIFSLSTLPTLVMGIPLLIAMYGDYSGSLMVQVVVLQCIIWYTLLLFLFEYRGAKLLIMEQFPETAASIVSFKVDSDVVSLDGRDFLETDAEVGDDGKLHVTVRKSASRRSFMMTPRPSLTGAEIYSLSSSRPTPRGSFHADFYSMMGYPPRHSFGNADLYSVQSSRGPTPRPSFEEM-----NMSSPRFGFYPAQTVPASYPAPPEFSASLKSVKNSQQPPPPQQ------PQPGSGGAKASHDAKELHMFVWSSSASPVSEGGGLHVFGGADFGASDQSGRSDQGAKEIRMLVADDHPQGE…
PAP.Phaseolus.phavu_Chr02.2	MISWADLYTVLTAVIPLYVAMILAYGSVRWWKIFSPDQCSGIRFVAIFAVPLLSFHFISTPYAMFRFIAADTLQKIIMLFALAIWTFTAGSLEWMITIFSLSTLPTLVMGIPLLIAMYGEYSGSLMVQVVVLQCIIWYTLLLFLFEYRGAKLLIMEQFPETAASIVSFKVDSDVVSLDGRDFLETDAEVGDDGKLHVTVRKSASRRSFMMTPRPSLTGAEIYSLSSSRPTPRGSFHADFYSMMGYAPRHSFGAADLYSVQSSRGVTPRPSFEESAPAPQAISSPRFGFYPAQTVPAAYPAPPEFSSGLSVSKNSQTQPQPQQPQSQPQAQPPNGSNKASHDAKELHMFVWSSSASPVSEAGGLHVFSGADFGASDQSGRSDQGAKEIRMLVADEHPQGE…
PAP.Medicago.A.3	MITWHDLYTVLTAVVPLYVAMILAYGSVRWWKIFSPDQCSGIRFVAIFAVPLLSFHFISTPYAMYRFIAADTLQKIIMLLALTIWTFTAGSLEWMITIFSLSTLPTLVMGIPLLIAMYGEYSGTLMVQVVVLQCIIWYTLLLFLFEYRGAKLLIMEQFPETAASIISFKVDSDVVSLDGRDFLETDAEVGDDGKLHVHVRKSASRRSFMMTPRPSLTGAEIYSLSSSRPTPRGSFHTDFYSMMGYAPRHSFGANDVYSVQSSRGPTPRPSFEEPVPTATTVNSPKFGFYPAQNVPAAYPAPPEFSSGLSVSKNSQQHLSQQQQTVQVQPQT-SNGAKTSHDAKELHMFVWSSSASPVSEASGLQVFGSADYGASDQSGRSEQGAKEIRMLVSDDHPPGV…
PAP.Lotus.A.4	MISWGDLYTVLTAVIPLYVAMILAYGSVRWWKIFSPDQCSGIRFVAIFAVPLLSFHFISTPYTMLRFIAADTLQKVIMLFALTIWTFTAGSLEWMITIFSLSTLPTLVIGIPLLIAMYGEYSGELMVQVVVLQCIIWYTLLLFLFEYRGAKLLIMEQFPETAASIVSFKVDSDVVSLDGRDFLETDAEVGDDGKLHVTVRKSASRRSFMMTPRPSLAGAEIYSLRSSRPTPRGSFPADFYSMMGYAPRHSFAAGDVYSAA-SKGPTPRPSFEECG------ASPRRQFRR-------------------------------------------------------------------------------------------------------------…
PAP.Lotus.A.5	MISWGDLYTVLTAVIPLYVAMILAYGSVRWWKIFSPDQCSGIRFVAIFAVPLLSFHFISTPYTMLRFIAADTLQKVIMLFALTIWTFTAGSLEWMITIFSLSTLPTLVMGIPLLIAMYGEYSGELMVQVVVLQCIIWYTLLLFLFEYRGAKLLIMEQFPETAASIVSFKVDSDVVSLDGRDFLETDAEVGDDGKLHVTVRKSASRRSFMMTPRPSLTGAEIYSLSSSRPTPRGSFHADFYSMMGYAPRHSFAAGDVYSAA-SKGPTPRPSFEEC-----GASSPRFGFYPAQTVPTSYPAPPELISTGSVSKNSQSQLQSSQSQQLIQPNPSTNGAKLSHDAKELHMFVWSSSASPVSD-----VFGGGDYGPSDQSGRSEQGAKEIRMLVPDEQPQGV…
PAP.Phaseolus.phavu_Chr03.6	MITWKDLYTVLTSVVPLYVAMILAYGSVRWWKIFSPDQCSGIRFVAIFAVPLLSFHFISSPYAMFRFIAADTLQKIIMLFALTLWTLTKGSLEWMITIFSLSTLPTLVMGIPLLIAMYGDYSGSLMVQVVVLQCIIWYTLLLFLFEYRAAKILIMEQFPETAASIVSFKVDSDVVSLDGRDFLETDAEVGDDGKLHVTVRKSASRRSFMMTPRPSLTGAEIYSLSSSHPTPRGSFHADFFSMMGYQPRHSFTANDLFS---SRGPTPRPSFEESMPQPVAVASPRFGFYPTQTVPASYPPPPEFSSAP--AKPTV-----AKTQNQQT------PTKGAHDAKELHMFVWSSSASPVSENAGLNMFGSTDLGTSE---QPDQGAKEIRMLVADNHVQGE…
PAP.Lotus.B.7	MITWKDLYTVLTAVVPLYVAMILAYGSVRWWKIFSPDQCSGIRFVAVFAVPLLSFHFISTPYEMFRFIAADTLQKIIMLFALFLWTFTKGSLEWMITIFSLTTLPTLVMGIPLLIAMYGDYSGTLMVQVVVLQCIIWYTLLLFLFEYRGAKLLIMEQFPETAASIVSFKVDSDVVSLDGRDFLETDAEIREDGKLRIVVRKSASKRSFMMTPRPSLTGAEIYSLSS---TPRGSFHGEFFSMMGYQPRHSFGPNDMYSVQSSRGPTPRPSFEECTGV--TGSSPRFGFYPQ---------PPEFSTTTTTNTKAL-ISQNQNLQQQQQHQAVPLANKAANDAKELHMFVWSSSASPISESAGLNTFGT--------SQQPDQEAKEIRMMVADEHSNQS…
PAP.Medicago.B.8	MITLKDLYTVLTAVVPLYVAMILAYGSVRWWKIFSPDQCSGIRFVAVFAVPLLSFHFISTPYQMFRFIAADTLQKIIMLVALSLWTFTKGNLEWMITIFSLSTLPTLVMGIPLLIAMYGDYSGSLMVQVVVLQCIIWYTLLLFLFEYRGAKLLIMEQFPETAASIVSFKVDSDVMSLDGRDFLETDASVGDDGKLHVTVRKSASRRSFMMTPRPSLTGAEIYSLSS---TPRGSFHQEFYSMMGYQPRHSFGANDLYSVQSSRGPTPRPSFEEG------ASSPRFGFYPAQTVPTSYPVPPEFSSTTKPVKNQNQNLMPQQPQVQLQ-------TKGSQD-KELHMFVWSSSASPVSESAGLNVFRN--------SEQSEEGAKEIRMVVADEHNQGE…
CAE.Acacia.B.9	MISWKDLYTVLSAMVPLYVAMILAYGSVRWWKIFSPDQCSGIRFVAIFAVPLLSFHFISIPYEMLRFIAADTLQKIIMLVALGIWTFTKGSLDWMITIFSLSTLPTLVMGIPLLIAMYGKYSGSLMIQVVVLQCIIWYTLLLFLFEYRGAKLLIMEQFPETAASIVSFKVDSDVVSLDGRDFLETDAEVGDDGKLHVTVRKSASRRSFMMTPRPSLTGAEIYSLSSSRPTPRGSFHADFYSMMGYGPRHSVASMELHSVQP-----SRPSFEECMVAAQATNSPRMGFYPVQQQQSSYPAPPEFSSSNLSSRSLR-------QQNQAP--APNSTTKSSHDAKELHMFVWSSSDSPVSERGGLHVFGG-GGGSEDQSGRSDQGAKEIRMLVADDHHPGE…
CAE.Chamaecrista.chafa_Chr6.10	MISWKDLYTVLTAVVPLYVAMILAYGSVRWWKIFSPDQCSGIRFVAIFAVPLLSFHFISTPYAMLRFIAADTLQKIIMLVALAIWTFTNGSLEWMITIFSLSTLPTLVMGIPLLIAMYGEYSGSLMVQVVVLQCIIWYTLLLFLFEYRGAKLLIMEQFPETAASIVSFKVDSDVVSLDGRDFLETDAEVGDDGKLHVTVRKSASRRSFIMTPRPSLTGAEIYSLSSSRPTPRGSFHADFYSMMGYPPRHSFAATELYSVNQ----PSRSSFEENTTT-VPTGSPRYGFYPAQ-QATSYPAPPEFSSTLASSKSLKQQ---QQQQNHQQTQPPTNNNKASHDAKELHMFVWSSSASPVSEGGGMQVLAG---SSDEQSGRSDQGAKEIRMLVADDHPQGE…
CAE.Senna.sento_Chr06.11	MITWKDLYTVLTAVVPLYVAMILAYGSVRWWKIFSPDQCSGIRFVAIFAVPLLSFHFISTPYAMLRFIAADTLQKIIMLAALAIWTFTKGSLEWMITIFSLSTLPTLVMGIPLLIAMYGDYSGSLMVQVVVLQCIIWYTLLLFLFEYRGAKLLIMEQFPETAASIVSFKVDSDVVSLDGRDFLETDAEVGDDGKLHVTVRKSASRRSFMMTPRPSLTGAEIYSLSSSRPTPRGSFHADFYSMMGYATRHSF-------------TGTGPSFEDSTTVPMALNSPRFGFYPAQ-PASSYPAPPEFSSTLSS-KSVK---QSSQQQNLAQAP-----------------NMWSSSASPVSEGGGLHVFGG---SSDEHSGRSDQGAKEIRMLVADDHPQGE…
DET.Sindora.A.12	MISWKDLYTVLTAVIPLYVAMILAYGSVRWWKIFSPDQCSGIRFVAIFAVPLLSFHFISAPYAMFRFIAADTLQKIIMLFALAIWTFTKGSLEWMITIFSLSTLPTLVMGIPLLIAMYGDYSGSLMVQVVVLQCIIWYTLLLFLFEYRGAKILIMEQFPETAASIVSFKVDSDVVSLDGRDFLETDAEVGEDGKLHVKVRKSASRRSFMMTPRPSLSGVEIFSMSSSRPTPRGSFHADFYSMMGYQPRHSFGPLDLYS-QSSRGPTPRPSFEESVPMAQTVSSPRFGFYPAQTVPTSYPAPPEFSSTLKSVKNQQNQHPQQQPQLQQQQQTQTQGSKASHDAKELHMFVWSSSASPVSEGGGLHVFGSSDFGASEQSGRSDQGAKEIRMLVADDHPQGD…
DET.Sindora.B.13	MISWKDLYTVLTAVIPLYVAMLLAYGSVRWWKIFSPDQCSGIRFVAIFAVPLLSFHFISTPYAMFRFIAADTLQKIIMLFALAIWTVTKGSLEWMITIFSLSTLPTLVMGIPLLIAMYGQYSGSLMVQVVVLQCIIWYTLLLFLFEYRGAKLLIMEQFPETAASIVSFKVDSDVVSLDGRDFLETDAEVGDDGKLHVTVRKSASRRSFMMTPRPSLTSAEIYSLSSSRPTPRGSFHADFYSMVGYQPRHSFGPADMYTVQP-----SRPSFEESASMAATASSPRFGFYPMETIPSSYPAPPELSSTTRSLKNQQDQAQPLQQPNQAQSQGRAPNSRGSHDAKELHMFVWSSSASPVSEGGSLHVFGGADFGASEQSSRSDQGAKEIRMLVADEHPQGK…
CER.Bauhinia.A.14	--------------------MILAYGSVRWWKIFSPDQCSGIRFVAIFAVPLLSFHFISTPYQMFRFIAADTLQKIIMLFALAIWTFTKGSLEWMITIFSVSTLPTLVMGIPLLIAMYNDYAGSLMVQVVVLQCIIWYTLLLFLFEYRGAKLLIMEQFPETAASIVSFKVDSDVVSLDGRDFLETDAEVGDDGKLHVKVRKSASRRSFMMTPRPSLTGAEIYSLSSSRPTPRGSFHSDFYSMMGYPARHSFGPADMYSVQSSRGPTPRPSFEECSPMPQTISSPRFGFYPAQTVPTSYPAPPEFSSTLKSVKNQQPMPTPQPQQLQAQTQQATPNSKNSHDAKELHMFVWSSSASSVSEGGGLHVFGGTDFGTSEQSGRSDQGAKEIRMLVADDHPPGE…
CER.Phanera.A.15	MITWKDLYTVLTAVIPLYVAMMLAYGSVRWWKIFSPDQCSGIRFVAIFAVPLLSFHFISTPYEMFRFIAADTLQKIIMLFALAIWTFTRGSLEWMITIFSVSTLPTLVMGIPLLIAMYNDYAGSLMVQVVVLQCIIWYTLLLFLFEYRGAKLLIMEQFPETAASIVSFKVDSDVVSLDGRDFLETDAEVGDDGKLHVTVRKSASRRSFMMTPRPSLTGAEIYSLSSSRPTPRGSFHADFYSMMGYPARHSLGPADMYSVQSSRGPTPRPSFEECAPLPQTNSSPRFGFYPAQTVPTSYPAPPEFSSTLKSVKNQQPLPQQPPQQVQAQTQQAAPTSKTSHDAKELHMFVWSSSASPVSEGGGLHVFGGNDFGTSEQSGRSDQGAKEIRMLVADDHLPGE…
CER.Cercis.cerca_Chr6.16	MISWKDLYTVLTAVIPLYVAMILAYGSVRWWKIFSPDQCSGIRFVAIFAVPLLSFHFISTPYAMFRFIAADTLQKIIMLFALAIWTFTKGSLEWMITIFSVSTLPTLVMGIPLLRAMYNDYAGSLMVQVVVLQCIIWYTLLLFLFEYRGAKLLIMEQFPETAASIVSFKVDSDVVSLDGRDFLETDAEVGDDGKLHVTVRKSASRRSFMMTPRPSLTGAEIYSLSSSRPTPRGSFHADFYSMMGYPARHSFGPADLYSVQSSRGPTPRPSFEECAPMPQTITSPRFGFYPAQTVPTSYPAPPEFSSTLKSVKNQQQLPQPQPQQVQAQTQQAAPNSKTSHDAKELHMFVWSSSASPVSEGGGLHVFGGTDFGPSEQSGRSDQGAKEIRMLVADDHPPGE…
CER.Bauhinia.B.17	MISWNDLYTVLAAVVPLYVAMILAYGSVRWWKIFSPDQCSGIRFVAIFAVPLLSFHFISTPYQMFQFIAADTLQKIIMLFALAIWTFTKGSLEWMITIFSVSTLPTLVMGIPLLIAMYNDYAGNLMVQVVVLQCIIWYTLLLFLFEYRGAKLLIMEQFPETAASIVSFKVDSDVVSLDGRDFLETDAEVGDDGKLHVTVRKSASRRSFMMTPRPSLTGAEIYSLSS---TPRGSFQADFYSMMGYPARHSFGPTDLYSVQSSRGPTPRPSFEECAPMPQTNSSPRFGFYPAQTVPTSYPAPPEFSSTLKSVKNQQQLPQPQPQQGQAQTQQAAPNSKTNHDAKELHMFVWSSSESPVSEGGGLHVFGGNDFGTSEQSGRSDQGAKEIRMLVADDHPPGE…
CER.Phanera.B.18	MISWNDLYTVLAAVVPLYVAMILAYGSVRWWKIFSPDQCSGIRFVAIFAVPLLSFHFISTPYEMFRFIAADTLQKIIMLVALTIWTFTKGSLEWMITIFSVSTLPTLVMGIPLLIAMYDDYAGSLMVQVVVLQCIIWYTLLLFLFEYRGAKLLIMEQFPETAASIVSFKIDSDVVSLDGRDFLETDAEVGDDGKLHVTVRKSASRRSFMMTPRPSLTGAEIYSLSS---TPRGSFHAEFYSMMGYPARHSFGPADLYSVQSSRGPTPRPSFEECAPMPQTISSPRFGFYPAQTVPTSYPAPPEFSSTLKSVKNQQQLPQQPPQQVQAQAQQAAPNSKTNHDAKELHMFVWSSSASPVSEGGGLHVFGGNDFGTSEQSGRSDQGAKEIRMLVGDDHPPGE…
CAE.Chamaecrista.chafa_Chr1.19	MITWKDLYTVMTAVVPLYVAMILAYGSVRWWKIFSPDQCSGIRFVAIFAVPLLSFHFISTPYAMFRFIAADTLQKIIMLFALAIWTFTKGSLEWMITIFSLSTLPTLVMGIPLLIAMYGGDSGSLMVQVVVLQCIIWYTLLLFLFEYRGAKLLIMEQFPETAASIVSFKVDSDVVSLDGRDFLETDAEVGDDGKLHVTVRKSASRRSFMMTPRPSLTGAEIYSLSSSRPTPRGSFHADFYSMMGFPARHSFGPADMYSVQSSRGPTPRPSFEECAHPPPTISSPRFGFYPAQTVPTSYPAPPEFSSTLKSVKNQQ--------QQQQPPQSQTQ-GKASHDAKELHMFVWSSSASPVSEVGGLHVFGGGEFAAPEQSGRSDQGAKEIRMLVADDHPPGE…
CAE.Senna.sento_Chr11.20	MISWKDFYTVMTAVVPLYVAMILAYGSVRWWKIFSPDQCSGIRFVAIFAVPLLSFHFISTPYAMFRFIAADTLQKIIMLLALGIWTFSKGSLEWMITIFSLSTLPTLVMGIPLLIAMYGGDSGSLMVQVVVLQCIIWYTLLLFLFEYRGAKLLIMEQFPETAASIVSIKLDSDVVSLDGRDFLETDAEVGDDGKLHVTVRKSASRRSFMMTPRPSLTGAEIYSLSSSRPTPRGSFHADFYSMMGFPARHSFGPADLYSVQSSRGPTPRPSFEESAAHPP-ISSPRFGFYPAQTVPAPYPAPPEFSSTLKQ---PQ--PPPQQSQAQSQ----AQGGKASHDAKELHMFVWSSSASPVSEGGGLHVFGGADFAATEQSGRSDQGAKEIRMLVADDHPPGE…
CAE.Acacia.A.21	MITWKDFYTVMSAVVPLYVAMILAYGSVRWWKIFSPDQCSGIRFVAVFAVPLLSFHFISTPYAMLRFIAADTLQKIIMLFALGIWTFTKGSLEWMITIFSLSTLPTLVMGIPLLIAMYGTNSGSLMVQIVVLQCIIWYTLLLFLFEYRGAKLLIMEQFPETAASIVSFKVDSDVVSLDGRDFLETDAEVGDDGKLHVTVRKSASRRSFAMTPRPSLTGAEIYSLSSSRPTPRGSFHADFYSMMGY-PRHSFGPADLYSVQSSRGPTPRPSFEECAPMAQAISSPRFGFYPAQTAPAPYPAPPEFSSTTKGVKNQNQQQHPQQHSQQSQVQAQAQG-KASHDAKELHMFVWSSSASPVSEGGGLHVFGGTDLAGSEQSGRSDEGAKEIRMIVADDHPPRE…
OUT.Arabidopsis.O.22	MITWHDLYTVLTAVIPLYVAMILAYGSVRWWKIFSPDQCSGIRFVAIFAVPLLSFHFISSPYAMLRFIAADTLQKLIMLTLLIIWAFTRGSLEWSITIFSLSTLPTLVMGIPLLIAMYGEYSGSLMVQIVVLQCIIWYTLLLFLFEYRGAKILIMEQFPETGASIVSFKVESDVVSLDGHDFLETDAQIGDDGKLHVTVRKSASRRSFYMTPRPSLTGAEIYSLNT---TPRGSFHSDFYSMMGFPGRLSFGPADMYSVQSSRGPTPRPSFEECA----MASSPRFGYYPG-GAPGSYPAPPEFSTGNKTGSKA-----PKE--NHH-----HVGKSNSNDAKELHMFVWGSNGSPVSDRAGLQVDNG----ANEQVGKSDQGAKEIRMLISDH-TQGE…
OUT.Arabidopsis.O.23	MISWHDLYTVLTAVIPLYVAMILAYGSVRWWKIFSPDQCSGIRFVAIFAVPLLSFHFISTPYAMLRFIAADTLQKIIMLSLLVLWAFTRGSLEWSITIFSLSTLPTLVMGIPLLIAMYGEYSGSLMVQIVVLQCIIWYTLLLFLFEFRGAKMLIMEQFPETAASIVSFKVESDVVSLDGHDFLETDAEIGDDGKLHVTVRKSASRRSFCMTPRPSLTGAEIYSLST---TPRGSFHSDFYNMMGFPGRLSFGPADMYSVQSSRGPTPRPSFEECA----MASSPRFGYYPG-GGAGSYPAPPEFSSTTTSTANKSVNKNPKDVNTNQQTTLPTGGKSNSHDAKELHMFVWSSNGSPVSDRAGLNVFGG--APDNDQGGRSDQGAKEIRMLVPDQ-SHGE…
OUT.Arabidopsis.O.24	MITWHDLYTVLTAVVPLYVAMILAYGSVQWWKIFSPDQCSGIRFVAIFAVPLLSFHFISTPYAMFRFVAADTLQKIIMLVLLALWALTKGSLEWMITIFSLSTLPTLVMGIPLLIAMYGTYAGSLMVQVVVLQCIIWYTLLLFLFEYRGAKLLIMEQFPETGASIVSFKVESDVVSLDGHDFLETDAEIGNDGKLHVTVRKSASRRSLMMTPRPSLTGAEIYSLSS---TPRGSFHSDFYSVMGFPGRLSFGPADLYSVQSSRGPTPRPSFEEN--------AVKYGFYNNSSVPAAYPAPPEFSTGTGVSTKPNKIPK--ENQQQLQ----EKDSKASHDAKELHMFVWSSSASPVSD-----VFGG-GAGDNVATEQSEQGAKEIRMVVSDQP-RSN…
OUT.Prunus.O.25	MISWHDLYNVLTAVVPLYVAMILAYGSVRWWKIFSPDQCSGIRFVAIFAVPLLSFHFISTPYTMFRFIAADTLQKIIMLFALGLWTFTRGSLEWMITIFSLSTLPTLVMGIPLLIAMYGHESGSLMVQVVVLQCIIWYTLLLFLFEYRGAKLLIMEQFPETAASIVSFKVDSDVVSLDGRDFLETDAEIGDDGKLHVKVRKSASRRSLSMTPRPSLTGAEIYSLSSSRPTPRGSFPSDFYSMMGVNTRHSFGPADLYSVQSSRGPTPRPSFEEPMPQAQTVTSPRFGFYPAQTVPASYPGPPEFSAPVSKSSTKNQQQQPQVAAQQALNNGATKTNSHPHDAKELHMFVWSSSASPVSEGGGLHVFGGTDFGASEQSGRSDQGAKEIRMLVADH-PQGE…
OUT.Vitis.O.26	MISWNDLYVVLTAVIPLYVAMILAYGSVRWWKIFSPDQCSGIRFVAIFAVPLLSFHFISQPYAMFRFIAADTLQKIIMLVVLGIWTFTKGSLEWMITIFSLSTLPTLVMGIPLLIAMYGPYSGSLMVQVVVLQCIIWYTLLLFLFEYRGAKMLIMEQFPETAASIVSFKVDSDVVSLDGRDFLQTDAEIGDDGKLHVTVRKSASRRSLGLTPRPSLTGAEIYSLSSSRPTPRGSFNSDFYSMMGV-PGFPRPSADLYSMQSSRGPTPRPSFEECAPGAQAISSPRFGFYPA----NSYPAPPEISATVKNAKNHLHHHQPQQTQNQQQ-QPQP-QSKANHDAKELHMFVWSSSASPVSEGGGLHVFGGTDFGAAEQSGRSDQGAKEIRMLVADHHPQGE…
OUT.Quillaja.O1.27	MINWKDFYNVLTAVSPLYVAMILAYGSVKWWKIFSPDQCSGIRFVAVFAVPLLSFHFIAKPYAMFRFIAADSLQKIIMLVALGIWIFTKGSLDWMITIFSVSTLPTLVMGIPLLTAMYGDYSGSLMVQLVVLQCIIWYTLLLFLFEYRSAKMLIMEQFPETAASIVSFKVDSDVVSLDGRDFLETDAEIGDDGKLHVTVRKSASRRSFSMTPRPSLTGAEIYSLSSSRPTPRGN---------------------------------------CA----PIGSPRFGFYPAQTVPTSYPAPPEFSSTVSKNVTKN-QPQPPQQPVQSP----APNSKAKHEAKELHMFVWSSSDSPVKEGGGLHVFGDTEIGASDQSGRSDRGANEIRMLVADDHRNGE…
OUT.Quillaja.O2.28	MITWKDLYNVLTAVVPLYVAMILAYGSVRWWKIFSPDQCSGIRFVAIFAVPLLSFHFISTPYAMFRFIAADTLQKIIMLIALGIWTFTKGSLEWMITIFSLSTLPTLVMGIPLLNAMYGGDSGSLMVQVVVLQCIIWYTLLLFLFEYRGAKMLIMEQFPETAASIVSFKVDSDVVSLDGRDFLETDAEIGDDGKLHVTLRKSVSRRSLMMTPRPSLTGAEIYSLSSSRPTPRGSFHADFYSMMGFPARQSFGPGDMYSVQSSRGPTPRSSFEECAPMAQTINSPRFGFYPAQTVPASYPAPPEFSSTVTKNVNKNQQQQ---PQQVAQA--QAPNSKANHDAKELHMFVWSSSASPVSEGGGLHVFGGTDFGESEQSGRSDQGAKEIRMLVADDHPQGE…
