# Supplementary material for: Legume genome structures and histories inferred from Cercis canadensis and Chamaecrista fasciculata genomes
Source: Plant J. 2026 Jun 10;126(5):e70981. doi: 10.1111/tpj.70981 (PMC13252982; doi:10.1111/tpj.70981)
Supplement: Supplementary file 8 — Data S8. Manuscript supplement; Compressed directory of aligned sequences from 36 gene families with members deriving from syntenic blocks from selected species. [file TPJ-126-0-s004.gz › S8_wgd_block_tree/40_wgd_aln_manual/Legume.fam3.03507]

PAP.Lotus.B.1	MGKASKWLRGILGLKKSERSSS-STPKPPKEKRRWSFVKSYREEQQQQ----HSHPHSTGNSPATFQTEHSDNKHAIAVAAATAAAAGGGGWGG-PG----------GGGGVQAAFRGSLARKALRALKGLVKLQALVRGQIERKRTAEWLKTMQALLRAQTRATAGRT--LHTSYSSAKPSTCQLHGPATPEKFESPVKSKSTKHDQSPVHKRGSKSCVLLSGN-EEGQLDEQSWKKVR---------------------------------------------------------------------------------------------------------------------------------------------------------------…
PAP.Medicago.B.2	MGKASRWFRGLLGLKKTEHGSSSSDQKPPKEKRRWSFVKSYREEQQHS------S----------HVTFPTEHVQNNRQAIAVAAAEVVRFNYS--SNGIVRIREQWAAVKIQAAFRGSLARKALRALKGLVKLQALVRGHIERKRTAEWLKRMQSLLRAQARFNAART--MQTSHLNAKSSTLHLYGPATPEKSESPVRSRSMKSEHSPGLKRGSKSCLSNGGNISENQLDEQSWNRVRSLIRTYSRSDEKSDRIVEIDSGKQHINTKRRNIFHSTSDP--DYYSQNLTPTKESKSHQFGQSVSCEVQSYNPLKLNEVEENSFCTANNSPQLLSATSKDDGYNRSPFTPTRSDGPRSYIRGYSDYPSYMAYTESAKAKVRSLSAPKQRPQYEKSSSSN…
PAP.Phaseolus.phavu_Chr03.3	MGKASKWFRGLLGLKKTDHSTS--PTKPPKEKRRWSFVKSYTEKDNTTGATCPQQGS-NGNKHAMAVAAATAAVAEAAVAAAEAAAVVVRLTSSGRCADATRIRQHWAAVKIQAAFRGCLARRALRALKGLVKLQALVRGHIERKRTAQWLKRVQALLHAQAQVSAGLA--LHAS-PSSAKLSSNLHGPETPEKFESPISSKSMKYEQSPILKRGSKSCVQINGYRSENQVTEISWNTARSLIRTYSSNDERNDRVLEVDSGKPHFP-KRRNLSYSTG---SDHYSKSLNSTKESTSLQSGQSPCGEVQSYSSQKVNEVEESPFCTADNSPQFLSATSKDDGFKRSPFTPTRSDGSRSYIRGYPDHPSYMGCTESSKAKVRSLSAPKQRPNCERPGSSN…
PAP.Aeschynomene.B.4	MGKASKWFRGLLGLKKSQDSYSNSSPKPPKHKRRWSFVKSYREDSNNNH----QH-HADPTKRAIAVAAATAAVAEAAVAAAQAAAVVVRLTSSGRCAGGATNRQEWAAVKIQAAFRGCLARRALRALKGLVKLQALVRGRIERKRTAEELKRMQALLQAQSRARAGRPQILHTSNSSSKSSSCHLHGPATPDKFESPIRSKSMKHDHSPVLKRSSKSCVLFSGNKSESHTDEQSWTQERSSIRTCSSTEKSDSRNLEVDSGKSQVTSKRRNLFPSTSTH--NH---AVTVS--S-DHYNSKSWSTTKDS------NLVEESQFFTAENSPQFLSASSNDNGSKNTPFTPNRSEGSRSYFYGYSDYPSYMAYTESSKAKVRSLSAPKQRPHYERTSSSN…
PAP.Lotus.A.5	MGKASKWFRGLLGMRTPDSSSP-SPNKPPKEKRRWSLVKSYREKDNHP-VTAPVQGG---NKHVLAELALATATASMAE--------ATRLTGT--AASGVTPREEWAAVKIQAAFRGCLARKALRALKGLVKLQALVRGHIERKRTKEWVQRVQALLRAQTRARTARGQILDQAFHIAKSFTGPLHGPVTPEKFESPISSESVKYSQSPALKRISKSCGRINGNQE----------------------------------------------------------------------------------------------------------------------------------------------------------------------------…
PAP.Aeschynomene.A.6	MGKASKWFRGLLGLKKQDSPSSTAVPKPPKDKRRWSFVKSYRENNHAS-------AH--PTGHAVAVAAATTAVAEAAA--------VARLRSA------VVLRDEWAAIKIQAAFRGCLARRALRALRGLVKLQALVRGHIERKRTAEWLQRMQALLQANARVR--RAQILHTS----RFSTGHLHAPTTPDKFESPITSRSMKCDSSSALKRGSKSRFQIGSPSSDIGADERSWNQRRSWTRTCSMDDERSVRILGIDSHKPHMVSKRRNLFYSASQPVPDHYSQSYTTTKDSTSYQSGQSSSGEIRSYSPLKFNEIED--------SPQIFSTSYKEGGNGRSPYTPTKSDGTGSYLSSYADYPNYMAYTESSKAKVRSLSAPKLRPQYERPTSFN…
PAP.Phaseolus.phavu_Chr02.7	MGKASKWFRGLFGFKRQDSPSA-AAPKPPKEKRRWSFVKSYREKDHSA-VNHHAPPT-SGGHSSGHVESADPNLAPLAA---------VTVV-----GGV--SREEWAAVKIQAAFRGSLARKALGALKGLVKLQALVRGEIERKRTSEWLQRVQTLLRVQAQFRAGRAQILHGPYWNANSSTPLLHSPAKPDKFESPIRSESMKYDSPSLLKRSSKSRMQINE----------SWHQRRSWSRGCSLDEERCFRMLENDSVKPQMTSKGRNQFYSPS-----------------------HGLVCEVESYSPLKMEEVEENSWCGGENSPRTLSASSRNGGSKRSPFTPSKSDGSKSHGSGYSEYPSYMAYTESSMAKVRSASAPKQRPQYERSSSSN…
CAE.Chamaecrista.chafa_Chr1.8	MGKASKWFRSLLGLKKPDSSFASSNPKPPKDKRRWSFVKSYRESTSAKENSVPPSGHVYPDKHAIAVAAATAAVAEAAVAAAQAASAVVKLTSSSRSIGN---REEWAVIKIQSAFRGCLARRALRALKGLVKLQALVRGHIERKRTAEWLHRMQVIVRAQSRVRAGRAQIMNSSISNSKSSNAHFHGPATPEKFESPIRSRSMKLDQWSSLKRGSKSHVQIQGNRSDYRSDEQSWNQSRSSNRTSSMDEEKSVKILEIDSGKPHFK--RRSLFHTSNHPAGDNYSQSLSTTRDSRTHLSGQSSSCEVQSY---KIDEVVESPFDSTQLFSAYYS---RECVPKSSPFTPTRSDDSRSYVSGCSENPSYMAYTESSKAKVRSLSAPKQRPQYERSSSSS…
CAE.Senna.sento_Chr11.9	MGKASRWFRSLLGLKKPDSSSTTTIAKPPKDKRRWSFVKSYRESTYLK-TD-SGGHHHHAAFEEEAVRSSSGDVVDGVYAMAVAAAAVVRLTSGGSGRGPIENREEWAAVMIQAAFRGCLARKALRALKGVVKLQALVKGHIVRKQNALKLQRMEALIRAQAR------------------------GPATPEKSESPIRYKSMKFDPSLSIKRGTKSHEQ-------------SWNQPRSSLRKSSVDDERSIRILEVDPGKLHLP-KHRTLFHSSTHPLHDNYSQSLDSK----THQSGHSSSCEAQSYGPLKLDDVVESPFRDCNNNNS---------VPKISPFTPTRSDDSRSYLSGYSDNPSYMAYTESSKAKVRSVSAPKQRPQYERSCSSS…
CAE.Acacia.A.10	MGRASKWFRSVFGLKKSSESSSSPSPKPPKDKRRWSFVKSYRESGTAKDEAVQSSGHVCPEKHAMTVAAAKAAVAEAAVAAAQAAAAVVRLTNSGSFPGSIGIREEWAAIKIQAAFRGCLARRALRALRGLVKLQALVRGHIDRKRTAEWLHRVHALVRVQARVRAGRAQILQTPFSYSKSSKADFHGPATPDQFESPIRSKSMKFDHSSSLKRVSKSHFQVHGN------------QDKCW------DDDKSDRILEIDSGKQHFTPKRRNLFHTINYPVSDNHSQSFSTAKDSVSHQSGHS----MSSF-----D---E----GVVDGPQLFSVFSKDYGFKTSPLTPSRSDDSRSHLSSYSDYPSYMAYTESSKAKVRSLSAPKQRPQYERSSSAN…
CAE.Chamaecrista.chafa_Chr6.11	MGKASRWFRGLLGLKKPDSSSPTSSDTPPKEKRRWSFVKSSRHT---H-----TPTI---AKPSVQINAAVPDAVNLTL------------SSKAISAGN---REEWAAVKIQAAFRGCLARRALRALKGVVKLQALVRGHIERKRTAKWLQRVQVLLQTPARTRTRRL----SSSSIAKSSSIHLHGPATPDKYENPIRSKSLKYDQSSILKGGSKSYVQINGITTESWVDEKLWNGQRSSARTCSADDERSARSVEMDFGKPHLTPRARNLF---------------QTSKDTTIYQSGPINSCEVQQCRSLKPHEEEESPFCTAHNSPQFLSASSRDSGSKRSPFTPTKSDGSRSCLSGFSDCPSYMSWTESSKAKVRSVSAPRQRAHYERSGSSN…
CAE.Senna.sento_Chr06.12	MGKASKWFRGLLGRKKTDSSSPTSASRPPKDKRIWRFGKSYRLNDNLHA---------NTAQPSIPNNHTHAHAHELRL----PTSA------SARCAAG--NREQWAAVKIQSVFRGCLARRALRALKGLVKLQALVRGHIERKRNAERLQKMHVLLRAQARARAGRL----NSYLAAKSSNVHLHSPATPDKFENSIRSKSMKYDQSCLLKIGNQEKYW---NTTDSWVDEKSWNRQRS------SEDERNVKTLEMDSGRPHWTPRARNLFQFTNNSL-DSYSQSFSSTKDSTTYQSGPIIHCYDEV-----QDEEEESPFCTAHNSPQYLSGYS-GGSRRSTPFTPTRSDGSRSNLSAYSECPSYMACTESSKAKMRSLSAPKQRPQYERCGSTS…
CAE.Acacia.B.13	MGKVSKWFRGLLSLKKADSSSPTSLPKPPKGKRRWSFVKSHSEIDNLPTTATAKTGTHNNDSHTFAAVAAASSTLRLHSGGRGCVPATVETTAN---------REEWAAIKIQAAFRGCLARRALRALKGLVKLQALVRGQVERRRTAEQLQKMQLLLRAQAHVRAGRL---RSS-LISKSSNVNLHGPATPDKVENPIRSKSMKYDHSSTLKRNSKSYAQISGNTTDSWVDEKSWNRRRSLVGTCVDNDERNVRILEMNSEKGIFAPRARNLFHSANLAVSDHYSQTLMTTKNSTIHHSGPI-HREVRQYSPPEGHEVEETPFCTANNSPQFFSGSSRDGSSKRSPFTPTRSDGSRNYASAYSERPSYMAYTESSKAKVRSLSAPKQRTRYERSGSSK…
CER.Bauhinia.A.14	MGKAGNWFRGLLGQKRLDSSFPTTAPPKPKEKRRWSFVKSQRDKDRHPDVAVRSSGHLYPDKHAIAVAA----VAEVAVAAAQAAAAVVGLTDSGRCAGTTAIREEWAAIKIQSAFRGCLARKALRALKGLVKLQALVRGHIERKRTAEWLQRMQVFLRAQARARVGRAQVLHTSYLSAKPLNVHPPGPGTPDKFESPIRSKSLKHGQSLVLKRGLKSYVQINGNRSDIQVDEQSWNRQRS--RTCSADYEKRVRVLEIDSEKPYFREKRRNLFHSSH---SDQHSQ--------TTRQSGQSSSGEVQSHSPFKIDEIED-------NIPQFYSTCSRDGCSKTSPLTPSRSVGSRSYASGYPDHPNYMAFTESSKAKVRSLSAPKQRPQYERSSSSN…
CER.Phanera.A.15	MGWAAKCFRGLLGLKKPDSSSPTTFPKQSKEKRGWSFVKSYREKYHHTDVAVRSSGHVDPDKHAIAVAAVTAAVAEAAVAAAQAAAAVVTITSSSPCTGNSRIREEWAAIKIQAAFRGCLARRALRALKGLVKLQALVRGHIERKRTAEWLQRMQVLLRAQARARVGRAQILQTSYSTAKPLNIQ-TGPATPDKFESPIRFKNLKHDQSLMLKRGSTSYVQINGNKSDSRVYEQSWNRQRS--RTCSADDEKSVKVLDIDSGKPYFREKRRTLFHYAH---SDQHSQSLAAT----THQSGQSSSGEVQSYSPVKIDEIES-PFRTSANSPQLYSVSSRGGGSKISPFTSSRSVGSRSYTSAYSDHSNYMAFTESSKAKLRSLSAPKQRPQYERSSSSN…
CER.Cercis.cerca_Chr6.16	MGKAAKWFRGFLGLKKPDSSSPTTAPKPPKEKRRWSFVKSYREKDHHHDVAVQSSGHVDPDKHAIAVAAATAAVAEAAVAAAQAAAAVVRLTSSGRCTGTTGIREEWAAIKIQAAFRGCLARRALRALKGLVKLQALVRGHIERKRTAEWLQRMQVLLRAQARARVGRTQILQTSYSSAKPLNIHPTGPATPEKFESPIRSKSLKHDQSLVLKRGSKSYVQINGNRSDSRVDEQSLNRQRS--RTCSADDERSVRVLEIDSGKPHFREKRRNLFHSTHYTLSDQHSQSLTTT----THQSGQSSSCEVQSFSPLKIDEVEESPFRTADNSPQFYSASSRDGGSKTSPFTHSRSDGSRSYINGYSDHPNYMAYTKSSKAKVRSLSAPKQRPQYERCSSSN…
CER.Bauhinia.B.17	MGKAAKWFRSFLGLKSSDSSSS---PKPPKERRRWSFVKSYREKDLRRH-------HLDPDKHAIAVAAATAAVAEAAVAAAQAAAAVVRLTSSGHGAGNTAIREQWAAIKIQAAFRGFLARKALRALKGLVKLQALVRGHIDRKRTAEWVQRMQVFLRTQARARVGRAQVLQTSYSNAKQSNSQPTGPATPDKFESPVRSKSLKHDQSLVVKRGIKSNVQISGIRSESRVDEQSRNGLRS--RTCSVDDEKSVRVLEIDSGKPYLRENRRNLFHSAHYSLSDQYGQCFTNC------QSGHSCECEVQSYSPQKIDEVEESPFRTADSSPQFCSASSSRDGSKTSPFTPSRSDGSR---SGYSDYPSYMAYTESSKAKVRSLSAPKQRPSS--SSSSN…
CER.Phanera.B.18	MGKAAKWFRGFLGLKSPDSSSPTTSPKPPKEKRRWSFVKSYREKEDHHNVAVPSSQHLDPDKHAIAVAAATAAVAEAAVAAAQAAAAVVRLTSSGRSAGNTGIREEWAAIKIQAAFRGCLARKALRALKGLVKLQALVRGHIERKRTAEWLQRMQVLLRAQARARVGRAQTLQTS---AKPSNSQPTGPATPDKFESPVRSKSLKNDQSSVVKRGLKPNVLIGANRLDGRVDEQSWNGQSS--RTCSADDEKCVRVLEIDSGKPHLRENRRNLFHSAHYALSDQYGQSLTTT-----YLSGHSSSSEVQSYSPLKIDEVEESPFRTADSSPQFYSASSRDGDSKTSPFTPSRSDGSRSYVSGYSDHRSYMAYTESSKAKVRSLSAPKQRPPNERS-SSN…
DET.Sindora.A.19	MGKASKWFRALLGLKKTDATPS--APKPSKEKRRWSFVKSYREKDNHDDVAIQSSGHVDPHKHAMAAAAAT--VAEASIAAAHAAVSVVRLTSSGRCASPIVNREKWAAVKIQAAYRGCLARRALRALKGLVKLQALVRGHIERKRTAEWLQRMQSLLQTQARGRAGRYQITQTSHSSAKPSSLHLPGPATPDKFESPVRSKSMKYDQLSVLKKGSKSHVH-SSSRSDSRLDEQLWTQPKSSLQTFWGDDGRSFKTHEIDSGKPHFTAKRRSLFHSTHHAVSDQYSQSLTVSKGSTTHQSGQSSSCEVQSYSRQVINEVEESPFCTANNSPQFYSASSR-DGSKTSPFTPTRSNGSRSYLSDYSHCPNYMAYTESSKAKVRSLSAPKQRPHYERSSSSN…
DET.Sindora.B.20	MGKASKWFRALLGLTKPHTLSPTSFPKSPKDKRRWTFVKSYREKDNRTGAAVQPSGQLDLDEHAIAVAAASAVVAEAAVATAQAAAAVVRLTSSARCDSAIGVREEWAAVKIQAAFRGCLARKALRALRGLVKLQALVRGHIRRKRTAEWLQRMQALFDAQVV----Q----TSSYLGAKSSSLRSLDPQTPENFQSPIRTKSMKYDQSFIFKRGSNSRAHIIGNPPDGRADEHVWIGRRSIGSREFRDDERSVKILQIDSGKSNFTQKCRNLFHFIHRADSDHLSQSLTNSKDSTTQQSNRSYSGKVQSYTPLVAD-MDESPYCTANNSPQVYS-VSSINGSRRSPFTPAKSDGSRSCLNGYYDHPNYMACTESSMAKVRSYSAPKQRPDSERYGSSK…
OUT.Arabidopsis.O.21	MGKASRWFRSLFGVKKPDPGYPVETPTSSNLKRRWSFVKSKREKESTPR-------REDSDKHAIAVAAATAAVAEAAVAAANAAAAVVRLTSTGRSTRSGRDSCELAVIKIQSIFRGYLAKRALRALKGLVRLQAIVRGHIERKRMSVHLRRMHALVRAQARVRATRVIVTPESSNNTKSSHFQNPGPPTPEKLEHSISSRSSKLAHSHLFKRGSKASDN---N--------RLYPAHRE----TFSATDEEEKILQIDRKHISYTRNRPDMFYSSHLIL-DNA--GLSEP----VFATPFS---------PSSSHEEITSQFCTAENSPQLYSATSR---SKRSAFTASSIAPSD-CTKSCCDHPSYMACTESSRAKARSASAPKSRPFYERP-SSK…
OUT.Vitis.O.22	MGKASKWFRGLLGLKKTDSPAPTPAPAPARLKRRWSFVRSYREKDHTRGEPHPPSAYVDPNKHAIAVAAATAAVAEAAVAAAQAAAAVVRLTSSGRSAAPFSAREEWAVIKIQSLFRGYLARRALRALKALVKLQALVRGHIVRKQTADMLRRMQALVRAQARARAGRAQISESSHSSGKSSQFHHPGPATPEKFEHAIRAKNMKQDQSSILKRSSKASGRI-IDWSDRRLDEGSWDQQGSSIRAGPTDDEKSDKILEIDTGKPNFTPKRRNLFQSSHHGASDQISHSFTTSKDSTTHQTVPSSSCEVQSLSPLKFQEVEEGSFCTADNSPQFYSASSRAGSSRRGPFTPTKSDGSRSYLSGYSDHPNYMAYTESSKAKVRSFSAPKQRPQYERSSSTK…
OUT.Prunus.O.23	MGKASKWFRSILGLKKPDPTHQTSSPPPTKDKRRWSFVKSYREKNHHRP-------SVDPNKHAIAVAAATAAVAEAAVAAAQAAAAVVRLTSSGRCPSNIGVREEWAALKIQAAFRGCLARRALRALKGLVRLQALVRGHIARKNNAARLQRLQAILRAQARARTGRSQISELSHSRTKSSQFHQPGPATPEKFEHPIRSRSTKLEQFSTLRRISRSYGT--------------------------TDDEKNDRVLEIDTGKPYIATKRRNLFHSTHLAASDQYSHSFTTSKDSTSHQTLPSSSCEVQSLTPLKFREVEEDSFCTANSSPQFYSTSSRGGNSKRSPFTPTRSDGSKSYLSGYSDYPSYMACTESSKAKLRSLSAPKQRPQYERSGSAK…
OUT.Quillaja.O1.24	MGRAAKWFRGILGFKNPDSSSS--APKPPKEKRRWSFVKSYREKDHHHEVVVQSSEYVDPNKHAIAVAAATAAVAEAAVAAAQAAAAVVRLTSSGRVAGVLGIRGEWAAVKIQAAFRGCLARRALRALKGLVRLQALVRGHIERKRTTEWLQRMQSLLRAQARARAGRVQISESSFASSKSSHGYHPCPATPEKIEHAIRSKSMKHDQSSMLMRSLKYHGRGVGNKSEGGIHEQSRNQQRSSMKTGSTDDDKSDKILEIDTGKSHFTPKRRNLFHSTQHDFSEQHSHSFTTSKESTAHQSGRSLSCEVQSFSPWKHDEVEESPFCTADNSPQFLSASSVGGSSKRSPFTPTKSDGLTNYLSGYSDHPNYMAYTESSKAKARSLSAPKQRPQYERSSSSK…
