# Supplementary material for: Legume genome structures and histories inferred from Cercis canadensis and Chamaecrista fasciculata genomes
Source: Plant J. 2026 Jun 10;126(5):e70981. doi: 10.1111/tpj.70981 (PMC13252982; doi:10.1111/tpj.70981)
Supplement: Supplementary file 8 — Data S8. Manuscript supplement; Compressed directory of aligned sequences from 36 gene families with members deriving from syntenic blocks from selected species. [file TPJ-126-0-s004.gz › S8_wgd_block_tree/40_wgd_aln_manual/Legume.fam3.04353]

PAP.Medicago.B.1	MATSVQEKWNN--PREELDEDEEALSLCDLPLSHKK---PTKEEHSHVNEKQEEFNFNSWVGLLSTEPKMCVADEVFFQGQILPSRASFSSQAGLLTTTDKFNHCKSKHESFN-----EFRSNSS-----TSQNSTTSSSTSSTTTPIVSKSKVRQFHTHPSPKPQLKSSCPRK-SISQS-RKSSVWEIFRLGVVPTPEIGLQDLKVRSSSKNCVSRSSSSSSNNSTFNDGKMSKK-NENGDKSNHVLKNLVGIRGGLLSGCDCSIETV------IKSGYKTENTT---KHAVKEKV-EWKKQKQRQKQGKKVMSRRRTFEWLKELHASHA-DEEALLSS
PAP.Phaseolus.phavu_Chr03.2	----EEEVHEEEDQDQDQEEEEEALSLCDLPINLND-QPRNQEQHSAANEAQEEFNFRSWGAPFSKQPEMCVADEVFFKGQILPFRVSFSSEAGLLATLSQSKPHYGKQESL------DFPSNSSRSSSLRSQNSSTSTSSSTTITKTIAKPRIRQFHMHPSPKPQLRAPTPTQSSLGNPVRKSTSWGIFRLGVVPAPEIGLQDLKVRNR-TNCVSRSSSNSSSNNSA---KSVKTSNRNKGN-DGVLKQLIGKGGGLLSGCDCSFETVQNNMIMIKGGGKSSNKTESTRHAPKEKVVESKKQ--RQKQGKKVTSRRRTFEWLKELHASHDDDEEALLS-
PAP.Lotus.B.3	MATSVQGKRDLAEQQEEDEEEEEALSLCDLPVTMVNHNNNNQQPRKQENPHEEEFDFRG---LFSKEPEMCVADEVFFQGQILPFRHSFSTEAGLLKSHGNIKLCKARSESLGHGYG--SSINSSRSSSVRSQNSSSSTSSTTTTTPRISKPRFQQFHTHPSPKPQLKSSGPRQTSFG---RKSSVWEIFRLGVVPAPEIELQDLKVRSS-KNCVSRSS-NSSSNSDK---LGSKT--DATTKSNHFFKQLVGKSGGLLSGCDCSIETVQSNMAMIKSGTKSTYSKATTTHAVK----------------------------------------------
PAP.Aeschynomene.B.4	-----HHDEQHDVAEEEEEEEEEALSLCDLPLTLINGQDKPRKQDTEFGETQDEFDFNSWGGLFSQEPNMCVADEVFFQGQILPLRHSFSSDPSSSKIKNQFNRCESRSESMDNISSSNSNS-SSRSCSLRSQNSSSSTSSSRT-------PKIRQFHTIPSPKPQLRQT---LFSFGNQGRKSSSWEFFRLGVAPAPELGLQDLKFRNS-------SS-SSSNN-ST----SVKK---M--SSSSSTKKFVSRSGGLLSGCGCSVDSVQLDTVMIKSTN-TKTESVATSHAMKEKVAKLKEQNKKKHQAKNVMSRRRTFEWLKELHAIRLEDEQALLST
PAP.Aeschynomene.A.5	MAIIADGKWKQ--KQLEEEDEEEALSLCDLPDSLIDEEDQPRKPDSDITAEQEEFDFHSWGGPVSKEPEMCTADEVFFQGQILPLF--LSSKTPVSQHHDQFKQCEWRSESLDHSSSSEFQSNSSRSSSIRSQNSSSSTSSTTTTTTRISKPRVQQFHTHP-------------------IRRSSSWEFFRLGVVRAPEIGLQDIKVRSTNANKISVNGTNLNANSTN---TSVKKSNKISGKSKNILKQLVGKSGGLFSGCKCSIETVQSGFVMNKSSSKSNNKTESSMHAMKEKVLELKRQSHRTKQENKAVSRLRTFEWINVHLHANYPDEEALLA-
CAE.Acacia.A.6	MAASSEKKEEDEAVEAEDEDEEESLSLCDLPDNSNKEDYQARKADSSHHHYQEEFDFLLWGGPFSKESEMCVADEVFFQGQILPLCKSLSSDASLLPTTTGFNRSESKSESVTEFRSSSSSSSSSRSSSIRSQNSSSSISISSTITPEISKPRIPHFHTHPSPKPQLKASSSRQVSIGGHNRKSSTWDFFRLGVAPAPEIGLQDLKVRCTNTTCVSRSSNSSSSS--------DRR--RM---SNHGFRQMV-------RGCKCSVDTVPFDIMITKSNKKTESTT---THAMKEKA----KQ----KQRKKAMSRHRTFEWIKELSHGYNKEEEALLLS
CAE.Chamaecrista.chafa_Chr1.7	MATSVRGKHEPEAEEDDYEEEEEALSLCDLPDILIKQEDLSRKPDSHHHHHQEEFDFRLWSEE----SEMCVADEIFFQGQILPLRKFKPIAATAASTG--LNRSGSTTDHSSTGSEPMSRSYSSRSSSISSSSSSTATNNNNMVTAEIPLPRMPHFHHYPSPKPQPKVSSKKQVSFGNNSKSSSSWDFFRLGVVPAPEIALQDLKVRCSNNNIVNRSVSSNSSSSHRSSHHSDKR-ND----IKSSFKQLVGKGM-NMSGCKCSIETVPNTMMMMK-KKKTESSTCTTTHAMKEKVVKQRQK-QG-MIKKVIMSRRRTFEWIKELSDSHYPEEANLLST
CAE.Senna.sento_Chr11.8	METRMREYFNSEEEEEQEEEEEEALSLCDLPDNLNKQEDDEA--KRKPDSHDEEFDFLLWDGSF---SEMCVADEVFFQGQILPLRPAGSAPTG-----FKFNRSGSMGSELS-------RSYSSRSSSIGSQNSSISNSSSSSSSASISKPRIMHFHTHPSPKPQIKAANSRQVSFFSSNRKSISWEFFRLGVAPAPEIGLQDLKVRCA------KSS--SNNN-------SDK--------SNHSLKQLVGKGSGFFSGCKCSI-TVPSDIIIMK-----KTESGSTKHAMKEKVLEIKKQ----KQGKKVMSRRRTFEWIKELSNTHYPDEEALLAS
PAP.Phaseolus.phavu_Chr02.9	MATSHQKKLEQLKEEEEEDEEIEALSLCDLPVNLINDDAQPKKPDSQIIESREDFDFPLWGTPLSPESEMCAADEVFFQGQILPLRLS-------------LKRCQSRSESLGHGSLREFRSNSSRSSSVRSQNSTSSSSSTTTTTPRISKLRAQQFHAHPSPQPQLKVTVPRQTSFGNQGRKSSAWDFFRLGVVPAPEIALQDLKVRSTGKNHIGRNSSNNSSSNSNNANSAVKR--SYSAKGNHVFKDFVGIGGGFWSGCKCSVETVQSNMIMIKGSTKSANKTESATHAMKEKVVERKKHKQRQKQGKRTVSRRRTFEWLKELSHDAYSNDEALLSS
CER.Bauhinia.B.10	MGTSIQGKLEFLNSDQVEEEDEEALSLCDLPVNLIKEDDRSKKPDSQVIETLEEFDFGSWGGTISTESEMCAADEIFFQGQLLPLRRSFSSVSGFTTTGEQLKRCESRSESLDHGSLGRFRSSSSRSSSLRSQNSSSSTCSTTLPTTRISKYRVRQFHTNPSPKPHLRVSVPRQSNFGNQGRKSSAWDYFRLGVVPTPEIGLQELKARNTSKNCVSRSSSGSSSNRSFNASSTNKSSTHHSDKRNHVFKQLVGKGGGFLSGCKCSA---QSDVVIIKSGIKSTNKTESATHAMKEKVLELKKQKQRQKQGKRATSRRRTFEWLKELSHESQPDEEALLSS
CER.Phanera.B.11	MVISVQGKLESLNSDQVEEDEEEALSLCDLPVNLIKEDDQSKKSDSQVIETLEEFDFCSWGGTISTESEMCAADEVFFQGQLLPLRRSFSSESGFITTVEQLKRCGSRSESMDNGSLGGFGFRSS-SSSLRSQNSSSSTSSTTASTARITKPRVQQFHTHPSPKPHLRVSVPRQLSFGNQGRKSSAWDFFRLGVVPAPEIGLQDLKVRNTSKNCVSRSSSGSSSNDNFNASSTSKSSSHHSDKRNHVFKQLVGKGGGFLSGCKCSIETVRSDIIILKSGTKCANKTESAPHAMKEKVLELKKQKQRQKQGKKAMSRRRTFEWLKELSHESHLDEEALLSS
CER.Bauhinia.A.12	MGTSTHRKLEFFTSDQVEEEEEEALSLCDLPVNLIREEDQSKKSDSQVIERLEEFDFCSWGGTISTESEMCAADEVFFQGQILPLRPSFSSVSGL-TTGHQLKRCESMSESTDHGSLGRFGF-SSRSGSVRSQNSSSSTSSTTLSTTRISKPRIQQFHTHPSPKPHLRFSVPRQSSFSHQGRKSSAWDFFRLGVVPAPEIGLRDLKVRNTSKNCVSRSSSGSSSNGTFNANSTSKSNSHHSDKRNHGFRQLVGKGGGFLSGCRCSIETVQSDFVMIKSGSKSTNKTESTTHAMKEKVLELKKQKLRQKQGKKAMSRRRTFEWLKELSHAGHPDEEALLSS
CER.Phanera.A.13	MGTSIQRKLKVLISDQVEEEEEEALSLCDLPVNLIKEEDQSKKSDSQVIETLEEFDFGSWGGTISTESEMCAADEVFFQGQILPLRLSFSSFPGFTT-GNQLKRCESRSESIDHGSLGGFRSSSSRSNSLRSQNSSSSTSSTTLSTSIISKHTVQQFHTHPSPKPHLRVSVPRRSSFGHQGRKSSAWDFFRLGVVPAPEIGLQDLKVRNTSKNCVSRSSSGSSSSSTFNANSTSKSSSHHGDKRNHGFRQLVGKSGGFLSGCKCSSETVQSDIVIIKSGTKSANKTESTTHAMKEKVLESKKQKQRQKQGKKAMSRRRTFEWLKELSHAGHPDEEALLLS
CER.Cercis.cerca_Chr6.14	METSSQGKLESLNSDQVEEEEEEALSLCDLPVNLIKEEGQSKKSDSQVIETLEEFDFGSWGGTISTESEMCAADEVFFQGQILPLRLSFSSLSGFITTGEQLKRCESRSESIDHGSLSGFRSSSSRSSSLRSQNSSSSTSSTTLST----KPRVQQFHTHPSPKPHLRVSVPRQSSFGNQGRKSSAWDFFRLGVVPAPEIGLQDLKVRNTSKNCVSRSSSGSSSSSTFNANSTSKSSSHHSDKRNHGFKQLVGKGGGFLSGCKCSIETVQSDIVIIKSGTKSTNKTESATHAMKEKVLELKKQKQRQKQGKKAMSRRRTFEWLKELSHASHPDEEALLSS
DET.Sindora.A.15	MATLTQGKYCS--AYQVDEEEEEALSLCDLPVNLKKEEEETRKVDSQAIETEEEFDFHSGGGPISAESEMCRADEIFFQGQILPWRFSFSSDYAISKTGDRLNRSESGSESTDHGSLSGFGSNSSRSSSLRSHNSSSSTSSTTGTF---PKPRIQQFHTHPSPKPHLKVASPRQSFSNNQARKSSAWDFFRLGVAPAPEIELHDLKVRSSSKNSVSRSSSGSNSSSGSSSNNTTKSRAHHSGKRNNYIKQFVGKGSGFLGGCKCSIETVQLDIVLLKSGSKSANKTESETHAMKEKGLDLKKQKQR----KKAMSRRRTFEWLQELSHASCPDEEALLSS
DET.Sindora.B.16	MAISTSNSEKLEQQEQEEEEDVEALSLCDLPVNFMNGDDELTKADSQVIKIQEEFDFCS------AESEMCAADEVFFQGQILPLRSSFSSDYGFPKSGDSLNRGESRSESMDHGSANGFQSKSSRSSSLRSQNSSGSTSST-----RISEPRVQQIHTHPSPKPQSRLSGPRQ-SFGNHSRKSSAWDFFRLGVVPAPEIGLQDIKARSISKNSVSRSSSGSSNNSTFNA-KSAKMGAHHSGKSNHNFKQLVGKGGGFLSGCRCSIETLESDIVMIKNSTKSTNKTESATHAMKEKVLESKKQKQRQKQGKKAMSRRRTFEWLRDLQHASNPDEEALLST
CAE.Chamaecrista.chafa_Chr6.17	--------------------------------------VKTQAESQDSNETQQEFDFRLWSGPFWKDSEMCDADEVFFQGQILPL-------HG-----QRLKRCVSMSESDY------FS------NSLRSLNSSNSTKFTKVAS----KDTAQRFHTHPSPKPQLRVPFPRRQACNSRIRKSSTWELFRLGVVATPEIELRDLKLRGT-KKCVSRNSSTSNSSNSNSSSGTTKSNTHYKDKSNHGLMQFVGKSVGFLSGCKCSIETEPNTTVLIKSGIKGTNRTESETHAMKEKVFELKKQKEKEKQGKKEMSRRRTFEWLEELSHASYTDEEILIL-
CAE.Senna.sento_Chr06.18	-------------------------SISQAEQQKQE-DAQSRKADSSSHNDEEEFDFRLWGGPFWKNSEMCTADEVFFQGQILPLLQRRN------KDQRRLKRCESRSNSTEEYSYSHSRSNSSRSSSVRSQNSSNITT------PKVSKPTSQRFHTHPSPKPQLRVPIPRQASVG---RKSSTWDFFRLGVVPAPEIELQDLKVRRT-----TSSNSSSNSG-------TTKS-STI-----THYRDKSNHGLLFLSSCKCSIETEPLNTVVINSGTKSTNETESETHAVKEKVLEMKKQKQREKQGKKDMSRRRTFEWLKELSHASYPQEEALILS
CAE.Acacia.B.19	------------------------------PEVSVKEDERSRKADSQVLETNEEFDFRLWGSSF-EETEMWAADEVFFQGQILPLQLN-----A-----NKFNRHKSMSDSLDHGSLSESRSNSSRSSSFKSQNSPNYSTSITILTPRVSESRVKRFHTCPSPKPQLKVPLPRQASFSNVGRKSSSWDFFRLGVVPAPEIELQDLKVRST-KNCVSRGS-TSNSG-------TTKS-DKI-MSTNHGLKQFLDRSGGLLSGCKCSIDM-PLDTVIINSRTKSTEETESATRAMKEKVIEFEKEKQRQKQGKNKATRRRTFEWLKELSHASYNEEEALLLS
OUT.Arabidopsis.O.20	----ISHRYQEDDDDVEEEEEEEALSLCDLPNEKGELRSIVKEEDEEFDSG---FEFGI-GSSFRAGSDMSTADELFFKGRILPLRHSVSLDAG-LNEP---TRLITRSESVE------FRR----TGIIRSDRKIKNNF--------ID-------YSQPSPQPQIRRSTARVNSIRNP-KSSSIWDFLRLGLVRTPEIELR---TTAGAKLSVSRSSCSSTSTSSN-----SKK---I-GS-GESRSRNRRRSF-MFSDCKCSVSTE-TKMAPVK-IKVSSGET-----EEKQRMMEKKTA---KKEEKSAMARKRTFEWLSQVGFVVDHG-------
OUT.Vitis.O.21	MAINDDEKWEEFDS---DEEEDEALSFCDLPNDLICEDNSGKEENPQVVGTGEDFDFGSWNRSLLAESDMCAADEVFFQGQILPLRLSVSSDSGLAGYRRKSSRCVSRSESMDRGSWGGFTSVSSRSSSSRSHNSSISSTSTATTH----RSRVRHFHAHPSPKPQIKIFNTRQGNIGSRGRKSTMWDLFRPGLVRTPEIELQDLKVRSTK-GFDSRSSRSSSFNSTA--NNTAKSNHGFNAEKRRSHRFSIKKR-EFLSGCKCSISAVDSRIVVIK---TSSNGG---DSNPNERP----SQKQRQHVKKKNM--HRTFEWLKELSHAAAPDE------
OUT.Prunus.O.22	----------SEQLEEEEEEEEDNVSLSDLPVNWKK-QDQTQYPNTKSEPTDEEFDFGYRGTSFWADTKMCAADEVFFQGQILPLRLSVSSDAG--FAG--LTRRSPAS-SVG-FRSNSCRSRISPNSSFSSNSSSTTTTTTTTTTI--APRRPRQFYTEPSPKPQIKIPNPRLEKAGSRRHNSSMWDFFRLGLVRTPDIELQDINLRSNSKSSVSRSSVSSTHSNATSAGGVLKSEDTKQNKQSKQRKQRFFDS---IHGCKCSFETVASDNLIVKSKNESRTETYSAAHAMKEKVVELKMMKQKQKQQKQAMSHHRTYEWLKQLSHANSP--------
OUT.Quillaja.O1.23	MATCAKEKWDAFSSEQQEDEEKEALSPCNPPVILIKEEEQTRKADAQVIENQQEFDFCSWGGP---ESKMCAADEVFFGGQILPLRLSVSSDGGLLTTGQDKRLNLSRCESMDHGSLSGSRSNSSRSSSIRSQYSSTSTSTNFATR--ISKPRIGQFHTYPSPQPQIRVPNIRKVNAGNHSRKSSSWDFFRIGVVPTPEIGLQDLRIRSSNRNSVSLSCSSSSNSGRFKANN------TT---NKHSLKQFLGKSTGFLKGCKCSIETVPSNVVPIKSNAKSININEIETHAMKGKVLEPRKQ--REKQGKQAMSHRRTFEWLKELSHASYPNEP-----
OUT.Quillaja.O2.24	MATSAKEKWDAFSSAQDQEEEEEALSLCDLPVNLIKEEEHSRKEDAQVIETQEDFDFHSWDGP---EAKMCAADEVFFGGQILPLRLSVSSCGGLITTGDKLSPNLSRCESMDHGSLSTASTNTSRSSSIRSQYSSSSTSTSSTTR--ISKPRVRQFHTYPSPKPQIRVPSLRQASVGNNSRKSSSWEFFRLGVVPAPEIGLQDLKIRSTNKNCVSRSSTSSSSNSGSKANSTAKM-----G-NNHGLKQFLGKSSGFLGGCKCSIETVPSNIVIIKNNAKSSANIESETHAIKEKVLQLRKQNQKKKQGKQAMSHRRTFEWLKELSHASNP-YEALIT-
