# Supplementary material for: Legume genome structures and histories inferred from Cercis canadensis and Chamaecrista fasciculata genomes
Source: Plant J. 2026 Jun 10;126(5):e70981. doi: 10.1111/tpj.70981 (PMC13252982; doi:10.1111/tpj.70981)
Supplement: Supplementary file 8 — Data S8. Manuscript supplement; Compressed directory of aligned sequences from 36 gene families with members deriving from syntenic blocks from selected species. [file TPJ-126-0-s004.gz › S8_wgd_block_tree/40_wgd_aln_manual_wgd_copy/Legume.fam3.00699]

CAE.Acacia.A	MVCTADIHEWKDFPKGLRVLLLDGDSNSASELRTKLEAMDYIVSTFCDEEALSAISSKPEGFHVAIVEVSTS-SLGSFKILEAKDLPIIMASNTHCLSTMMKCVALGAVEFLRKPLSEEKLRIWQHVVHKAFTGTSVLPKSLEPVKESL--VLQLQTDGGEHET---VNLEE-SRFSDDHEQSAGSDKYPAPSTPQLKHGARLMDHGDCQEQTCSTEKESEDHNGESKFVETTFGVLNSEGTCKPVEPKKALNMEDENLANDSKSEKLVSQPVHDS-VLSNTEGDTVSPNKARVHGDSRQIKTKKK---VDWTPQLHKKFVKAVEQLGVDQAIPSRILELMNVEGLTRHVASHLQKYRMHRRQILPKEDRRW-------------VQRPVMSFPPYYSG…
CAE.Acacia.B	MVCTADLQSWKDFPKGLRVLLLDGDTNSAADIRAKLEAMDYIVSIFCNEEALSAISSKPEGFHVAIVEVSTSNNQGCFEFLEAKDLPTIMTSNDHCLSTMMKCIALGAVEFLRKPLSEEKLRIWQHVVHKAFAGATVLPESIKPIKESVVSMLRLQTDNKEQQSKISLDIEKVSRFSEDHELSSGSDKYPAPSTPQLKQGLRLLDDGDCHEQTCLTEKESGEPDGETISVETTCGNSNSEGAPQPSKPEMTLAKKEEDFANGSKSESDVSTHIHDGNFVSINDDITPSPKEVGVFSDACEITASKKKMKVDWTPELHNKFVQAVEQLGIDQAIPSRILELMEVEGLTRHVASHLQKYRMHKRHILPKEEDRRWPNQRDIMQRSYYVPRPTMAYPPYHSH…
CAE.Chamaecrista.chafa_Chr1	MVCTADLQNWKDFPKGLRVLLLDGDITSASEIRTKLEAMDYIVSTFCDEEALSAISSSPESFHVAIVEVNTSSSPGSFKFLEAKDLPTIMTSNNHCLRTMMECIALGAVEFVSKPLSEEKLRIWQHVVHNAFSRTSVISESQKRIKESVESSLHFQTDSEEHEGNISINLEKVSGLSDEHEQSAGSDKYPAPSTPQLKQGARLLDDADCQEQTCSTEKESGDHDGESKYVETTCGALNAEGTCQPIKPEVSLKMEEENFANDSKSENDVSSHLHDIKDFSNIDGSTESPNKAGD-SDSHQIKTNRKKMKVDWTPQLHKKFVKAVELLGIEQAIPSRILELMKVEGLTRHVASHLQKYRMRKRQILPKED-RRWL-----------QQRPIMAFPPYYPN…
CAE.Chamaecrista.chafa_Chr6	MVCTADLQGWKDFPKGLRVLLLDGDITSAADIRAKLEAMDYVVSIFCNEEALSAISSRPEGFHVAIVEVSTSDTEGCFKFLEAKNLPTIMTSNNHCLSTMMKCIALGAVEFLSKPLSEDKLRIWQHVVHKAFAGASLLSDSLKPVKESVVSMLQLQTDNRDHDSKISIDIENVSRFSDEHEHSAGSDKYPAPSTPQLKQGARLLDDGDCQEQTCLTEKESGEHEEESKSVETTCENLNSEGTPQPRKSEMTLRKEEEELANGSKSESDVSLHHDDGKPLDNIDDGTASPKKAVVLSDSCEVKPNKKKMKVDWTPELHKKFVQAVEQLGVDQAIPSRILEIMKVEGLTRHVASHLQKYRMHKRHVLPKEEDRRRAHQRDIMQPSYYPPRPIMAIPSYHSH…
CAE.Senna.sento_Chr06	MVCTADLQGWNDFPKGLRVLLLDGDTTSAADIRAKLEAMDYVVSIFCNEEALSAMSSRPEGFHVAIVEVSTSDSEGCFKFLEAKDLPTIMTSNNHCLSTMMKCIALGAVEFLSKPLSEDKLRIWQHVVHKAFAGANVLSESLKPVKESVVSMLQLQTDDREHGSKISIDLETVSRFSDDHEHSSGSDKYPAPSTPQLKQGARLLDDGDCQEQACLNEKEIGEHDGESKSVETTCENLNSEDTAQPRESEKNLIKKEDEIANGTKSESDNSQHLHDGELVNNIDDNTTSPKKAVVLSDRCEAKANRKKMKVDWTPELHKKFVQAVEKLGVDQAIPSRILELMKVEGLTRHVASHLQKYRMHKRHVLPKEEDPRWAHQRDTMQRSYYAPRPVMAIPAYHSH…
CAE.Senna.sento_Chr11	MVCTADLQEWKDFPKGLRILLLDGDSTSASEIRTKLEAMDYIVSTFCDEEALSAISSRPESFHAAIVEVSTSSSPGSFKFLEAKDLPTIMTSNNHCLSTMMKCIALGAVEFLSKPLSEEKLRIWQHVVHKAFAGTSILSESLKPVKESVVSLLNLQTHSEKHESRISIDLEKVSRFSDDHEVSAGSDKYPAPSTPQLKRSARLLDDGDCQEQTCSTEKESGDHDGESKSVDTTCGVLNAEGTCQPIKPEKPLKMEEENFANDPKSVNIASPHLHDGKVLSNIDDSTASPNKTGILSDSCRMKTNRKKIKVDWTPRLHKKFVKAVEQLGLDQAIPSRILELMKVEGLTRHVASHLQKYRMRKRQILPKDD-RKW------------LQRPIMPFPPYYSH…
CER.Bauhinia.A	MVCTADLQKWKDFPKGLRVLLIDGDTNSAAEISAKLEAMEYIVSTFCDEEALSAISSKTEEFHVAIVEVSISSTQDSFKFLEAKDLPTIMTSSEHCLSTMMKCIALGAVEFLSKPLSEDKLRIWQHVVHKAFAGTSVLSDSPKPDKESVVSTLKLQMDNGQQENGVSIDLGKVSRSTDDLDQSVGSDKFPAPSTPQLNQGARLLDDGDCQEQTCSTEKENGEHEGKSKSVETTRETLCGDGILPPNKPEKTSKEEEDFVDDGSKKENTVSPHPTNKMLLGNIDGGTASPNKAGVRDDPCDTKSNRKKTKVDWTPELHKKFVQAVEQLGVDQAIPSKILELMKVEGLTRHVASHLQKYRMHKRQILPKEEDRRWLHQRDPIQRGYCLQRPMMAFPPYQSR…
CER.Bauhinia.B	MVCTADLQKWKDFPKGLRVLLLDGDTNSAAEISAKLEAMDFIVSTFCNEEALSAISSRTEGFHVAIVEVSTSSSEGCYKFLEAKDLPTIMTSSNQCLSTMMKCIALGAVEFLSKPLSEDKLRIWQHVVHKAFSGASVLSDSLKPVKESVASTLELQMDNGQHENGMSIDLDKVSKFTDDLEQSVGSDKFPAPSTPQLKQGARLLDDGDCQEHTSSTEKENGEHEGESKSVEITCENLYADGTLPPNKPEKTLIKEEEDFVDGSKRESTVSAHPPNRKVPSNINGGTASPNKAGVPSVSRDTKCNRKKIKVDWTPELHKKFVQAVEQLGVDQAIPSRILELMKVEGLTRHVASHLQKYRMHKRQILPKEEDRRWLHQRDPMQRSYYPQRPIMAFPPYQSH…
CER.Cercis.cerca_Chr6	MVCTADLQKWKDFPKGLRVLLLDGDTSSAAEISAKLEAMDYIVSTFCNEEALSAISSRTEGFHVAIVEVSTSSSQGSFKFLEAKDLPTIMTSSNHCLSTMMKCIALGAVEFLSKPLSEDKLRIWQHVVHKAFAGASVLSDSLKPVKESVVSTLELQTDNGQRENGMSIDLDKVSRFTDDLEQSVGSDKFPAPSTPQLNQGARLLDDGDCQEQTCSTEKENGEHEGESKSVETTCENLYADGTLPPNKPEKTLIKEEEDFVDGSKRESAVSPHPPNRKVLSNIDGGTASPNKAGVPSDSCDTKSNRKKMKVDWTPELHKKFVQAVEQLGVDQAIPSRILELMKVEGLTRHVASHLQKYRMHKRQILPKEEDRRWLHQRDPMQRSYYLQRPMMPFPPYQSH…
CER.Phanera.A	MVCTADLQKWKDFPKGLRVLLLDGDTSSAAEISAKLEAMDYIVSTFCNEEALSAISSRTEEFHVAIVEVSTSSSQDSFKFLEAKDLPTIMTSSKHCLSTMMKCIALGAVEFLSKPLSEDKLRIWQHVVHKAFTGTSILSDSLKPVEESVVSTLELQTDNGQHENGMSVDLYKVARFTDDLEQSVGSDKFPAPSTPQLNQGARLLDDGDCQEQTCATEKENGEHEGESKSVETTCENLYGDDILPPNKPKK-ILKEEEDFVDGSKKESTVSPHPPNKKFLSNIDGGTASLNKASVPSDSCDTKSNRKKLKVDWTPELHKRFVQAVEQLGVDQAIPSRILELMKVEGLTRHVASHLQKYRMHKRQILPKEDDRRWLHQRDPMQRGYYLQRPMMGFPPYQSH…
CER.Phanera.B	MVCTTDLQKWKDFPKGLRVLLLDGDTSSAAEISAKLEAMDYIVSTFCNEEALSAISSRTEGFHVAIVEVSTSSSQGSFKFLEVKDLPTIMTSSNQCLSTMMKCIALGAVEFLSKPLSEDKLRIWQHVVHKAFSGASVLSDSLKPIKESVVSTLELQTDNGQHENGMSIELDKVSRSTDDLELSVGSDKFPAPSTPQLKQGARLLDDGDCQEQTSSTEKENGEHEGESKSVETTSENLYADGTLPPNKPEKTLIKEEEDFVDGSKRESTVSPHPPNRKVLSNIDGGTASPNKAGVPSVSCDNKSNRKKMKVDWTPELHKKFVQAVEQLGVDQAIPSRILELMKVEDLTRHVASHLQKYRMHKRQILPKEEDRRWLHQRDPMQRSYYLQRPMMAFPPYQSH…
DET.Sindora.A	MVCIADLQGWKDFPKGLRVLLLDGDSKSAAEIRSKLEAMDYIVSAFCNEEALSAISSETESFHVAIVEVSTGSSEGSFKFLEAKDLPTIMTSNTHCLNTMMKCIALGAVEFLSKPLSEDKLRIWQHVVHKAFAGANILSESLKPVKDSVESMLELQTENGRQENNISTDLGKVCRFSDDQEQSVGSDKYPAPSTPQLKQGIRLVDDGDCQEQTCTIEKESGELDGESKSVETTCANLNAEGTLPLRKPEKTLIKDEDDLADNSRSESTISPHRQSRKVLSNDGGTTACPNKAAVPSDPCDIKASRKKTKVDWTHELHKKFVLAVEKLGIDQAIPSRILELMKVEGLTRHVASHLQKYRMQKRQILPKEDDRRWPHQRDPIQRSYYVQRPIMAFPPCPSH…
DET.Sindora.B	MVCTANLQEWKDFPKGLRILLLDGDSNSAAEIRSKLEAMDYIVSTFCNEEALSAISSKPEGFHVAIVEVRTSNNEGSLKFLEAKDLPTIMTSNNHCLNTMMKCIALGAVEFLSKPLSEDKLRIWQHVVHKAFAGANVLSESLKPVKESVESMLWLQADNGQHENRTLKDTNKVSRPSDDHEHSVGSDKYPAPLTPQLKQGARLLDDGDCQEQACSIDRECGELEGESKSVETACGTASAEDALNLREPEKTLIKQEEDFADGSKSESTISPQQCSRKVLSNNDGSTASPKKVHVPTDLCDVKVNRKKMKVDWTPELHKKFLQAVEQLGVDQAIPSRILELMKIDGLTRHVASHLQKYRMHKRHVLPKEEDRKWPQQKGPMQGGYCLQRPIMAFPSYHSH…
OUT.Arabidopsis.O	MVITADLSKWENFPKGLKVLLLDGDGSSAAETRSELESMDYIVTTFTDEEALSAVVKNPESFHIAIVEVNMSAESESFKFLEAKDLPTIMISTDHCITTTMKCIALGAVEFLQKPLSPEKLKIWQHVVHKAFDGGSNVSISLKPVKESVVSMLHLETDMTIEEK------------------------DPAPSTPQLKQDSRLLD-GDCQENIFSMEDNMEDHQGESKSVDTTNRKLDDDK---------VVVKEERDSEKEEEGETGDSEKTDSVD-IHKKEDETKPINKSSGIKNVSGNKTSRK--KVDWTPELHKKFVQAVEQLGVDQAIPSRILELMKVGTLTRHVASHLQKFRQHRKNILPKDDHNRWIQSRENHQRNYNVFRPVMAYPVWGLG…
OUT.Prunus.O	MVCTADLQEWKDFPKGLKVLLLDEDNSSAAEIKSKLEAMDYIVTTFCNEEALSAFSSNPLSFQVAIVEVNASNGHGVFQFLEAKDLPTIMTSNIHCLSTMMKCIALGAVEFLRKPLSEDKLRIWQHVVHKAFAGGSAISESLKPVKESVVSILQIKQETEEQKCKISVETENVSRVHEDREQSVGSDKYPAPSTPQLKQGSRLLADGDCQDQICLSEKESGENDSESKSVETTCGNPIDEGTVQLSEPQMTRKR----VVKEENDSVNGSQHPHNRNSANDVGGVAENLSKASAPNNSC--KSNRKKMKVDWTPELHKKFVQAVEQLGVDQAIPSRILELMKAEGLTRHVASHLQKYRMHKRHILPKEDDRRLPHPRDPIQRSYYPQKPIMAFPPYHYN…
OUT.Quillaja.O1	MVCTADLRGWKDFPKGLRVLLLDGDSSSAADISSKLQAMDYIVSTFCNEEALSAISSRSEDFHVAIVEVNTSNTQGSFKFLEAKDLPTVMTSNVHCLNTMMKCIALGAVEFLQKPLSEEKLRIWQHVVHKAFRESSVLSDSLKPVKESLVSMLQLQMESTGHESKISIDIENVSRASEDNEQSGGSDKYPAPSTPQLKQGARTPDGGDCQDHTCSAEKESGEHDGESKSVETVNSIAVTLSASRPEKLGKALIKEEEDFPDGSKTESTISTNPHNGDVPGNINVSTESPSKASVLGDSCGVQANRKKMKVDWTPDLHKKFVQAVEQLGVDQAIPSRILELMKVEGLTRHVASHLQKYRIHKRHILPKEENRRLSHQRDSMQRNYYPQKPIMAFPPYHSQ…
OUT.Quillaja.O2	MVCTADLQGWNDFPKGLRVLLLDRDSNSAAEISSKLEAMDYIVSTFCNEEALSAISSKSENFHVALVEVDTSNGHGSFKFLEAKDLPTIMTSNVHCLSTMMKCIALGAVEFMRKPLSEDKLRIWQHVVHKAFAGSSVLSDSLKPVKESLVSMLQLQMETAGHGSQISIDLEIVSRVSENNEQSRGSDKYPAPSTPQLKQGTRLVDDGDCQDQTCSAEKESGDQDGESKSVETTCGNSIVVSTHSASRPEKTLIKEEEVFADGSKSESMISTHPHNGKVTRNIDVCTESPSKASVLGDSFRVKANRKKMKVDWTPELHKKFVQAVEQLGVDQAIPSRILELMKVEGLTRHVASHLQKYRMHKRHILPKEEDRRWPYLRDSMQRNYYQQRPIIAFPPYHSQ…
OUT.Vitis.O	MVCTADLQEWKDFPKGLRVLLLDDDTTSAAEIRSKLEEMDYIVSTFCNEEALSAISSKPESFHVAIVEVST-GNNGSFKFLEAKDLPTIMISSIHCLSTMMKCIALGAVEFLRKPLSEDKLRIWQHVVHKAFAGGSVLPESLKPVKESVASMLQLQMENEEPRNESSAETLNVSNVHEDHMQSAGTDKYPAPSTPQLKQGGRSLDDGDCLDQTCSTEKESGEQDGESKSVETTCGTSVAEVTAQVSPPGESVIKEEDDSADGCKSESNMSPHPQNKDSLSEFGGDARNPRKASGVHSPCGTRANRKKMKVDWTPELHKKFVQAVEQLGVDQAIPSRILELMKVEGLTRHVASHLQKYRMHRRHILPKEDDRRWPHQRDPMQRNYYPQKPVMAFPPYHSH…
PAP.Aeschynomene.A	MVCTADLQGWKDFPKGLRVLFLGRDSGSASEIRAKLEAMDYDVSIFYDEEALSAMSSRPEGFHVAIVEVSTSSSQGGFKFLEAKDLPTIMTSENQCLSTMMKCIALGAVEFLSKPLSEDKLRIWQHVVHKAFAGGSVLSESLKPVRESVESMLQLKTENGQRESRIAVDVENLSRFSDEHDQSAGSDKYPAPSTPQLKHGARLLDDGDCQEQTCSIEKESGEQDGESKSVETSCENLNAESTPQAQKTEKTLIKDEEGFANGSKCESVVSADRHNRKFLRKTAGNIKSPNKGGVPSDSCENKANRKKIKVDWTPELHKKFVQAVEQLGIDQAIPSRILELMKVDNLTRHVASHLQKYRMHKRLVMPKEDDRRWQNQRDSTQRSYCMQRPIMAYPPYLNH…
PAP.Aeschynomene.B	MVCTADLQQWKDFPKGLKVLLLEGDTTCASEIRAKLEAMDYNVSAFCDEEALSAISSKPDGFHIAIVEVSISSGEGGFRFLEAKDLPTIMTSNNYCLNTMMKCIALGAVEFLSKPLSEDKLRIWQHVLHKAFAGVSVLSESLKPVKESVVSMLQLQTENEQEGS----------MYTDDH--DPGSDKYPAPSTPQLNQGARLLDDGDCHEQTCSTEKDSGEHDGESKSVETTCGNLNAESNPEPMKSEKTLVKEESDFVKGSKGETRDRTNSCNRKVLNSIDGNTKSSNKVGVTNDSCTIKAHRKKMKVDWTTDLHKKFVKAVEQLGLDQAIPSRILDLMKVEGLTRHVASHLQKYRMHRRQILPKEDDRKWLNQRDPLQRSYGLQRPIMAFPPYHSH…
PAP.Lotus.A	MVCTADLQQWKDFPKGLRVLLLEGDSGSATEIRAKLEAMDYIVFTFYNEEALSAISSDPEGFHVAVVEVSTSSNQGGFKFLEVKDLPTIMTSNSQCLNTMMKCIALGAVEFLTKPLSEDKLKIWQHVVHKAFAGTNAPSESLRPVKESVESILQLQTDNGQHESNISIDIENVSRLGDDHEQSVGSDKYPAPSTPQLKQGARLLDDGDCHEQTCSTEKESGEHDEESKSVEISCENLNTESSSQLSKPEKTLIKEEEAFADGSKGEIAVSQNEDNRKFLGSAEGNES-PNKTGVLSDSCEKKANRKKMKVDWTPELHKKFVKAVEQLGIDHAIPSRILEIMKVEGLTRHVASHLQKYRIHKKQIMPGEDDRKCQNPRDPMQRSYCLQRPIMAYPPYHSH…
PAP.Lotus.B	MVFTADLQEWKDFPKGLKVLLLEGDSASAAELKDKLEAMDYNVSTFCDEEALSAISSRPEGFHIAIVEVSLSSCQGGFKFLQAKDLPTIMTSNNHCLDTMMKCIALGAVEFLSKPLSEDKLKIWQHVVHKAFAGASVLSESLKPVKESVMSMLERQTDQEQHEGRVSIDLENVSRITDNN-----HEQYPAPSTPQLKQGERLMDDGDCQEQTCSTEKESGDCDGESKFVETTSGNLNAESIPQQRESEMTPVKEEENFANASKGVSAVSPHPQNSKVLSNADSKTSSPNKAGVHGDKCEIKANRKKMKVDWTPELHKKFVKAVEQLGIDQAIPSRILDLMKVEGLTRHVASHLQKYRMHKRQILPKEESRKWLNQRDAVQRSYFHQRPIMAYPPYHSH…
PAP.Medicago.A	MVCTADLQGWKDFPKGLRVLLLEGDNNSASEIRTKLESMDYNVSTFYNEEALSAISSSPKCFHVAIVEVSISCPDGGFKFLEAKDLPTIMTSNSQCINTMMKCIALGAVEFLTKPLSEDKLKIWQHVVHKAFAEASALSESLKPVKESVESMLHLQTDNTLHESTISIDLDKVSKFSDEHEHSAASDKYPAPSTPQLKQGARLVDDGDCHEQTCLIEKESGEHDGECKFVDTSCENLNAESSPQPTK---HLIKEEEDFAKGSKGEGGASLNPLNKNFLGDAGGNTSL-NKTRVFNDPCENKANRKKMKVDWTAELHKKFVKAVEQLGIDQAIPSRILELMKVDGLTRHVASHLQKYRMHKRQIIHTDEDRKWPNRRDPMQRNYCMQRPIMAYPPYHSH…
PAP.Medicago.B	MVCTADLQEWKDFPKGLKVLLLEGDNTSVSEIRVKLEAMDYNVSIFCDVEALSAVSSRPEDFHIAIVEVSSSSCEGGFRFLEAKDLPTIMTSNSDCLNTMMKCIALGAVEFLSKPLSEDKLRIWQHVVHKAFAGVSALSESLKPVKESVASILQIQTDNEQNESKASVELEQVLRSSDDH-----HEHYPAPSTPQLKQVGRLLDDGDCQEQTCSTEKESGEHDGESKSVEITCENLNAESITQQTKSEATLVKEEEEFADASKCESVVSPQLPNVKVLNNSESNTTSANKVVVRSHKCEIKANRKKMKVDWTPELHKKFVKAVEQLGIDHAIPSRILDLMKVEGLTRHVASHLQKFRMHKRHILPKQEDRKWLNPRDPTQRNYCLQRPIMPGPPYYSH…
PAP.Phaseolus.phavu_Chr02	MVCTADLQGWKDFPKGLRVLVLDGDRSSAAEIGEQLQAMDYNVSIFYDEEALSAISSSPEGFHVAIVEVSTSSSLGGFKFLEAKDLPTIMTSKNQCLNTTMKCIALGAVEFLSKPLSEDKLQIWQHVVHKAFAGANGLSESLKPVKESLESVLHLQTGNEQDKTHMSIDLENVSKFGDDKEQS-VCDKYPAPSTPQLKHGTRLLDDGDCHEQTFSTEKESGEHDGECKSVEASCENLNAESSPQPTEPEETLIKEEEDFANGSKGERAVSPNLHNEKFLTNADGHTSS-KKTGVLHDSCEIKANRKKMKVDWTPELHKKFVKAVEQLGIDQAIPSRILEIMKVEGLTRHVASHLQKYRIHKRQSAPGEEDRKWHNQRDAMQRSFYLQRPIMAYPSYHSQ…
PAP.Phaseolus.phavu_Chr03	MVFTADLQEWKDFPKGLKVLLLEGDSISAAEIRAKLEAMDYNVSTFCDEEALSAISSTPESFHIAIVEVSSSSSEGGFKFLEAKDLPTIMTSNNHCLNTMMKCIALGAVEFLSKPLSEDKLKIWQHVVHKAFSGTSILCESLKPVKESVVPMLQLQKDNEQHESSVSIDIEKVSRFTDDHVLSPGNDKYPAPSTPQLMHGTRLLDDGDCQEQTCSTEKESGEHDGESKSVETTCGNLNAETTAQERKSEITLARKEVDLVDTSKGESVASLHTQKRKVVSNTDKNTKSPNKVGVRSDSCEIRPSRKKMKVDWTPELHKKFVKAVEQLSIDQAIPSRILELMKVEGLTRHVASHLQKYRMHKRQIFPKEEDRKWLNQRE---RSYCLQRPIMAFPPYHSH…
