# Supplementary material for: Legume genome structures and histories inferred from Cercis canadensis and Chamaecrista fasciculata genomes
Source: Plant J. 2026 Jun 10;126(5):e70981. doi: 10.1111/tpj.70981 (PMC13252982; doi:10.1111/tpj.70981)
Supplement: Supplementary file 8 — Data S8. Manuscript supplement; Compressed directory of aligned sequences from 36 gene families with members deriving from syntenic blocks from selected species. [file TPJ-126-0-s004.gz › S8_wgd_block_tree/40_wgd_aln_manual_wgd_copy/Legume.fam3.00734]

CAE.Acacia.A	MKHKDGKPITHPDKSRAASMAIMFVVLFGLSFYLGGIFCSEKGKFVTINTQKTAETFKGSAVATLQVKSNSFPECSIDYQDYTPCTDPKRWRKYGYYRLTLLERHCPPIFERKECLIPPPNGYKPPIRWPKSKDECWYRVPYDWIKQKSQHWLIKKGEKFLFPGGGTMFPNGVSEYVDLMQDLIPEMKDGTIRTALDTGCGVASWGGDLLDRGILTVSLAPRDHEAQVQFALERGIPAILGVISTQRLPFPSSFDMAHCSRCLIPWTEFGGIYLLEIHRILRPGGFWVLSGPPVYENRWRGWTTVEEQKSDYEKLQDLLTSLCFKMYKKGDIAVWQKSPDSCYDKLAKETYPPKCDDSLEPDSAWYTPLRACLVVPDPKLKKSGLAAVPKWPERLNVAP…
CAE.Acacia.B	MKYKDGKPINLPDKSKVVSTAIL-VLLCGLSFYLGGLYCSNSDSIFTNTIQKAINSPKESSVAPLQIRPITFPECTIDTHDYTPCTDPKRWRKYGTYRLTLLERHCPPKNERKECLVPPPDGYKPPIRWPKSRDECWYRVPYDWIKQKSQHWLRKEGEKFLFPGGGTMFPNGVGEYVDLMRDLIPEMKDGTIRTAIDTGCGVASWGGDLLDRGVLTVSLAPRDHEAQVQFALERGIPAILGVISTQRLPFPSSFDMAHCSRCLIPWTEFGGIYLFEIHRILRPGGFWVLSGPPVYERRWRGWTTVEEQRSDYNKLQELLTSLCFKLYKKEDIAVWQKSPDKCYDNIGSDSYPPKCDDGLEPDSAWYTPLRSCVVVPDAKLKKSSLNKVSKWPQRLHVAP…
CAE.Chamaecrista.chafa_Chr1	MKHKDGKPTSQPDKSRVIPMAIMAVVLCGFSFYLGGIFCSENNKFITISTQKAAESSKKSAVTPLKVKSNSFHECSIDYQDYTPCTDPKRWKKYGYYRLTLLERHCPPIFERKECLIPPPDGYKPPIRWPKSRDECWYRVPYDWIKQKSQHWLRKEGEKFLFPGGGTMFPNGVGEYVDLMQDLIPEMKDGTVRTAIDTGCGVASWGGDLLDRGILTVSLAPRDHEAQVQFALERGIPAILGVLSTQRLPFPSSFDMAHCSRCLIPWTEYGGIYLLEIHRILRPGGFWVLSGPPVYERRWRGWTTVEEQRSDYEKLQDLLSSLCFKLYKKDDIAVWQKSSDSCYDKLAKDAYPPKCDDSLESDSAWYTPLRSCLVVPDPKLKKSGLNAISKWPERLQTPP…
CAE.Chamaecrista.chafa_Chr6	MKHKDGKPFSHPDKSKIVPTTIMVVLLCGFSFYLGGIFSSDKDQVITSKVQDAFSSPKESSVAPLQIKPVTFPPCPSEYQDFTPCTDPRRWRKYGMYRLTLLERHCPPPSERQECLVPPPDGYKAPIRWPQSRDECWYRVPYDWIKQKSQHWLRKEGEKFLFPGGGTMFPNGVGEYVDHMRDLIPEMKDGTVRTAIDTGCGVASWGGDLLDRGVLTISLAPRDHEAQVQFALERGIPAILGVISTQRLPFPSSFDMAHCSRCLIPWTEFGGIYLLEVHRILRPGGFWVLSGPPVYERRWQGWTTVEEQRSDFNKLEELLTAMCFKMYKKEDIAVWQKSPDRCYDKLPQETYPPKCDDSLEPDSAWYTPLRPCIVVPDSNLRKTALTHVAKWPQRLHVAP…
CAE.Senna.sento_Chr06	MKHKDGKPINLPDKSKVVPTTIMIVLLCGFCFYLGGIFCTDNQKMITNNIERAITSPKDSSVPPLQIKSITFPECGIDYQAYTPCTDPRRWRKYGTYRLTLLERHCPPPSERKECLVPPPDGYKPPIRWPKSRDECWYRVPYDWIKQKSQHWLRKEGDKFLFPGGGTMFPNGVGEYVDHMRDLIPELKDGTVRTAIDTGCGVASWGGDLLDRGVLTISLAPRDHEAQVQFALERGIPAILGVISTQRLPFPSSFDMAHCSRCLIPWTEFGGVYLLEIHRILRPGGFWVLSGPPVYERRWRGWTTVEEQRSDYNKLQDLLTSMCFKLYKKEDIAVWQKSPDKCYDKLTQESYPPKCDDSLEPDSAWYTPLRPCLVVPDPKLKKSGLGKVSKWPQRLHVAP…
CAE.Senna.sento_Chr11	MKHKDGKPINHPDKSRVIPMAIMFFVLCGFSFYLGGIFCSEKDKFVAINTQKTAESSEESAVAPLQVKSNSIPECSIDYQDYTPCTDPR---------VLLL---------------------------------VYFRVPYDWIKQKSQHWLQKEGEKFLFPGGGTMFPNGVGEYVDLMQDLIPEMKDGTVRTAIDTGL-----------------SLAPRDHEAQVQFALERGIPAILGVISTQRLPFPSSFDMAHCSRCLIPWTEFG---------------------------RWRGWTTVEEQRSDYEKLQDLLTSLCFKLYKKDDIAVWQKSPDSCYDKLAKETYPPKCDDSLEPDSAWYTPLRACVVVPDPKLKNSGLTAISKWPERLHVAP…
CER.Bauhinia.A	MKHKDGKPYNHPDKSKVVSLAILLFVLCGFSFYLGGIFCSNKNDVVTNDVQRNVESSKDTAVAPLQIKSVNFPECSNDYQDYTPCTDPRRWRKYGTYRLTLLERHCPPIFERKECLVPPPDGYKPPIKWPKSRDQCWYRVPYDWIKQKSQHWLQKEGDKFLFPGGGTMFPNGVGEYVDLMTDLIPGMKDGTVRTAIDTGCGVASWGGDLLDRGILTVSLAPRDHEAQVQFALERGIPAILGVISTQRLPFPSSFDMAHCSRCLIPWTEFGGIYLFEIHRILRPGGFWILSGPPVYERRWRGWTTVEEQRSDYEKLQELLTSLCFKLYKKDDIAVWQKSPDSCYDRLPKDTYPPKCDDSLEPDSAWYTPLRACAVVPNPKLKKSSLTTISKWPGRLHAAP…
CER.Bauhinia.B	MKGKDGKPYNHPDKSRIVTLSILFFVLCGFSFYLGGIFCSNKNEIITNNIQKSVQSSKDSAVGPLHSKSVNFPECSIDYQDYTPCTDPRRWRKYGTYRLTLLERHCPPISERKDCLVPPPDGYKPPIRWPKSRDQCWYRVPYDWIKQKSQHWLQKEGDKFLFPGGGTMFPNGVGEYVDLMTELIPEMKDGTIRTAIDTGCGVASWGGDLLDRGILTVSLAPRDHEAQVQFALERGIPAILGVISTQRLPFASSFDMAHCSRCLIPWTEFGGIYLLEINRILRPGGFWVLSGPPVYERRWRGWTTVEEQRSDYEKLQELLTSMCFKLYKKDDIAVWQKSPDSCYDKLPKDSYPPKCDDSLEPDSGWYAPLRACAVVPNPKLKKTALAAIPKWPERLHTPP…
CER.Cercis.cerca_Chr6	MKHKDGKPYNHPDKSRVVTMAIMFFVLCGFSFYLGGIFCSDKNEIVTNDIQKNVESSKDSAVGSLQIKSVNFPECGIDYQDYTPCTDPRRWRKYGTYRLTLLERHCPPIFERKECLVPPPDGYKPPIKWPKSRDQCWYRVPYDWIKQKSQHWLQKEGDKFLFPGGGTMFPNGVGEYVDLMTDLIPEMKDGTVRTAIDTGCGVASWGGDLLDRGILTVSLAPRDHEAQVQFALERGIPAILGVISTQRLPFPSSFDMAHCSRCLIPWTEFGGIYLLEIHRILRPGGFWVLSGPPVYERRWRGWTTVEEQRSDYEKLQELLTSLCFKLYKKDDIAVWQKSPDICYDRLPRDTYPPKCDDSLEPDSAWYTPLRACAVVPNPKFKKSGLTTISKWPERLHAAP…
CER.Phanera.A	MKHKDGKPYNHPDKSKAVTLAILLFVLCGFSFYLGGIFCSNKNEIVTNDVQKNVESSKDSAVAPLQIKSVNFPECSNDYQDYTPCTDPRRWRKYGTYRLTLLERHCPPIFERKECIVPPPDGYKPPIKWPKSRDQCWYRVPYDWIKQKSQHWLQKEGDKFLFPGGGTMFPNGVGEYVDLMTDLIPEMKDGTVRTAIDTGCGVASWGGDLLDRGILTVSLAPRDHEAQVQFALERGIPAILGVISTQRLPFPSSFDMAHCSRCLIPWTEFGGIYLFEIHRILRPGGFWVLSGPPVYERRWRGWTTVEEQRSDYEKLQELLTSLCFKLYKKDDIAVWQKSTDSCYDKLPGDTYPPKCDDSLEPDSAWYTPLRACAVVPNPKFKKSGLTTISKWPARLHAAP…
CER.Phanera.B	MKLKDGKPYNHPDKSKLVTLAILFFVLCGFSFYLGGIFCSNKNEIITNSIQKNVESSKDLAVGPLNSKSVKFPECSIDYQDYTPCTDPRRWRKYGTYRLTLLERHCPPTFERKECLVPPPEGYKAPIRWPKSRDQCWYRVPYDWIKQKSQHWLQKEGDKFLFPGGGTMFPNGVGEYVDRMTELIPEMKDGTIRTAIDTGCGVASWGGDLLDRGILTVSLAPRDHEAQVQFALERGIPAILGVISTQRLPFPSSFDMAHCSRCLIPWTEFGGIYLLEIQRILRPGGFWVLSGPPVYEHRWRGWTTVEEQRSDYEKLQELLTSMCFKLYKKDDIAVWQKSPDSCYDKLPKDTYPPKCDDSLEPDSGWYIPLRACAVVPSPKLKKSGLATISKWPERLHTAP…
DET.Sindora.A	MKHKDAKPNNQQEKTRTVPVAILFIVLCGFSFYLGGIFCSEKNKFVTFNIHKVVESPKESVVAPLQINSVKFPECSIDFQDYTPCTDPRRWKKYGTYRLTLLERHCPPISERKECLIPPPDGYKTPIRWPKSRDECWYRVPYDWINVKSQHWLQKQGEKFLFPGGGTMFPNGVGEYVDLMQSLIPEMKDGTVRTAIDTGCGVASWGGDLLDRGILTVSLAPRDHEAQVQFALERGIPAILGVISTQRLPFPSSFDMAHCSRCLIPWTEFGGIYLLEIHRILRPGGFWVLSGPPVYQRRWRGWTTVEEQKADYNKLQQLLTSLCFKLYKKEDIAVWQKSPDSCYDKPSQ-----RC---LST-------KMACIVVPELKFKKSGLKSIAKWPERLHVAP…
DET.Sindora.B	MKHKDGKPI-QDRNSRAVPMAIMILVLCGFSFYLGGIFCSKKDTLMPTNFLKSDKSSEESAVASVHIRSTNFPECSIDYQDYTPCMDPKRWRKYGTYRLTFLERHCPPIFERKECLVPPPDGYKPPIRWPKSRDECWYRVPYDWINEKSQHWLQKDGEKFLFPGGGTMFPRGVGEYVDSMEALIPEMKDGSVRTAIDTGCGVASWGGDLLDRGILTISLAPRDHEAQVQFALERGIPAILGVISTQRLPFPSSFDMAHCSRCLIPWTEFGGIYLFEIHRILRPGGFWVLSGPPVYERRWRGWTTIEEQRDNYNKLQELLTSLCFKLYKKSDIAVWQKSPDSCYDRLPRDSYPPRCDDSLEPDAAWYTPLRPCAVVPDPKFTKSSLTSISKWPERLHAVP…
OUT.Arabidopsis.O	---KSGKQSSQPEKSRILSLTVLFIAFCGFSFYLGGIFCSERDKIVTRTTTKAVASPKEPTATPIQIKSVSFPECGSEFQDYTPCTDPKRWKKYGVHRLSFLERHCPPVYEKNECLIPPPDGYKPPIRWPKSREQCWYRVPYDWIKQKSQHWLKKEGDKFHFPGGGTMFPRGVSHYVDLMQDLIPEMKDGTVRTAIDTGCGVASWGGDLLDRGILSLSLAPRDHEAQVQFALERGIPAILGIISTQRLPFPSAFDMAHCSRCLIPWTEFGGIYLLEIHRIVRPGGFWVLSGPPVYNRRWRGWTTMEDQKSDYNKLQSLLTSMCFKKYQKDDIAVWQKLSDSCYDKIAKEAYPPKCDDSIEPDSAWYTPLRPCVVAPTPKVKKSGLGSIPKWPERLHVAP…
OUT.Prunus.O	MKHKDGKPG--PQGTRVFPMAILFVVLCGFSFYLGGIFCSERNRIDVKDVTKAVRSSKESLVAPLQIKTVSFAECSSDYQDYTPCTDPRRWKKYGVHRLTFMERHCPPVFERKECLVPPPDGYKLPIRWPNSRDECWYRVPYDWIKQKSQNWLRKEGEKFLFPGGGTMFPRGVSAYVYLMQDLIPEMKDGTVRTAIDTGCGVASWGGDLLDRGILTVSLAPRDHEAQVQFALERGIPAILGIISTQRLPFPSSFDMAHCSRCLIPWTEFGGIYLLEIHRILRPGGFWVLSGPPVYENRWRGWTTIEEQKSDYDKLQELLTSLCFKLYKKDDIAVWKKLSDSCYNKLNEDVYPPKCDDSLEPDSGWYTPLRSCVVVPDPKLKKSALKSIPRWPERLHVAP…
OUT.Quillaja.O1	NKDSDGKPLYHPDKSRLVPTTITFLVLCGLSFYLGGIFCSKNELIDTNIVEKTV-------------QSVSFPECSSDYQDYTPCTDPRRWKKYGLHRLTFMERHCPPVFERKECLVPPPDGYKPPIKWPKSRDECWYRVPYDWIKQKSQHWLRKEGEKFLFPGGGTMFPNGVGEYVDLMQDLIPEIKDGTVRTAIDTGCGVASWGGDLLDRGVLTVSLAPRDHEAQVQFALERGIPAILGIISTQRLPFPSSFDMAHCSRCLIPWTEFGGIYLLEIHRILRPGGFWVLSGPPVYENHWRGWTTVEEQKSDYEKLQDLLTSMCFKLYKKDDIAVWQKASDSCYKQLANDAYPPKCDDSLEPDSAWYTPLRACVVVPNPKLQKSSLISIPKWPERLHVAS…
OUT.Quillaja.O2	MKHKDGKPIHLPDKSRVVPMTILFLVLCGFSFYLGGIFCSNNNKIDTNNVEKTVQSPKDSAVAPLQLKSVSFPECSNDYQDYTPCTDPSRWKKYGLHRLSFMERHCPPVSERKECLVPPPDGYKPPIKWPKSRDECWYRVPYDWIKQKSQNWLRKEGEKFLFPGGGTMFPRGVGEYVDLMQDLIPGIKDGTVRTAIDTGCGVASWGGDLLDRGVLTLSLAPRDHEAQVQFALERGIPAILGIISTQRLPFPSSFDMAHCSRCLIPWTEFGGIYLLEVHRILRPGGFWVLSGPPVYERHWRGWTTVEEQRSDYEKLQELLTSMCFKLYKKDDIAVWQKASDSCYKQLTNDAYPPKCDDSLEPDSAWYTPLRACVVVPNPKLQKSALTTIPKWPERLHVAP…
OUT.Vitis.O	MKHKDGKPGSQPDKSRVVPMSIMFVVLCGFSFYLGGIFCSEKERFVTKEVEKAVQSPKESSSSPLQIKSVAFPECSREYQDYTPCTDPRKWKKYGLHRLTFMERHCPPVFERKECLIPPPDGYKPPIKWPKSRNECWYRVPYDWIKQKSQNWLRKEGEKFLFPGGGTMFPRGVGAYVDLMQDLIPEMLDGTVRTAIDTGCGVASWGGDLLDRGILTMSLAPRDHEAQVQFALERGIPAILGIISTQRLPFPSSFDMAHCSRCLIPWTEFGGIYLLEVHRILRPGGFWVLSGPPVYENRWRGWTTVEDQKSDYEKLTELLTSMCFKLYKKDDIAVWQKSSDNCYQQLSSDVYPPKCDDGTEPDAAWYTPLRPCVVVPEPKYKKLGLKSVPKWPERLNVAP…
PAP.Aeschynomene.A	MKHKDGKPINHPDKNRNVTLAIMFIALCGLSFYLGGIFSSGDKEIVSNAIQRAVEPLGKSSSGSLLIKSINFPECSNDYQDYTPCTDPKRWRKYGTYRLTLLERHCPPVFERKECLVPPPNGYKPPIRWPKSRDECWYRVPYDWIKQKSQHWLIKEGEKFQFPGGGTMFPNGVGEYVDLMQDLIPGMKDGTVRTAIDTGCGVASWGGDLLDRGILTVSLAPRDHEAQVQFALERGIPAILGVISTHRLPFPSSFDMAHCSRCLIPWTEFGGLYLLEIHRILRPGGFWVLSGPPVYERRWRGWTTIEEQRSDYEKLQDLLSSMCFKLYKKDDIAVWQKAKDNCYDKLSRESYPPKCDDSLDPDAGWYTPLRSCFSVPNPKYRKSALQSLPKWPERLHSTP…
PAP.Aeschynomene.B	MKDKDGKPITQSDKCRIVPMAIIFVVLCGFSFYMGGIFCSERNRFLYISSQKSLEPTKESSVGSLQIKSVTFPECSIDYQDYTPCTDPRRWRKYGSYRLTLLERHCPPIFERKQCLVPPPDGYKPPIRWPTSRDECWYRVPYDWIKQKSQHWLKKEGEKFLFPGGGTMFPNGVGEYVDLMQNLIPEMKDGTIRTAIDTGCGVASWGGDLLDRGILTVSLAPRDHEAQVQFALERGIPAILGVISTQRLPFPSSFDMAHCSRCLIPWTEFGGVYLLEIHRILRPGGFWVLSGPPIYQRRWRGWTTIEEQKSDYNKLQELLTSLCFKMYKKDDIAVWQKSPDNCYNKLPRDTYPPKCDDSLEPDSAWYTPLRACIVVPDPKFKKSGLTSIPKWPERLHATP…
PAP.Lotus.A	HKDKDGKPYNNPDKNRSLTLVFTVIALCGLSFYLGGVFYAGKDGVVVNTIQKTFDTSRQ-PSGSLQIRTISFPECSTDDQDYTPCTDPKRWRKYGTYRLTLLERHCPPISERKVCLVPPPSGYKPPIRWPKSRDECWYRVPYDWITQKSQHWLRKEGEKFLFPGGGTMFPNGVGEYVDLMQDLIPEMKDGTVRTAIDTGCGVASWGGDLLDRGILTISLAPRDHEAQVQFALERGIPAVLGVISTQRLPFPSSFDMAHCSRCLIPWTEFGGIYLLEIHRILRPGGFWVLSGPPVYERRWRGWTTIGEQRSDYNKLQDLLTSMCFKLYKKDDIAVWQKAKDNCYDKLSLESYPPKCDDSLEPDSGWYT--------------------------------…
PAP.Lotus.B	--LNDGKL----DKSRMVSVAVVFVVLCGVSFYMGVIFCSEKDRFVSISSQNSLESPKESSISPLQIKDISFPECSIDYQDYTPCTDPRGWKKYGTHRLTFIERHCPPISERKECLVPPPDGYKSPIRWPKSRDECWYRVPYDWIKQKSQHWLKKEGEKFLFPGGGTMFPNGVGKYVDLMEDLIPEMKGGTIRTAIDTGCGVASWGGDLLDRGILTVSLAPRDHQAQVQFALERGIPAILGVLSTQRLPFPSAFDMAHCSRCLIPWTEFGGVYLLEIHRILRPGGFWVLSGPPIYERRWRGWTTIQEQKSNYDKLQEMLTSMCFKMYKKGDIAVWQKSPEDCYNKLPKDTYPPKCDDSFEPDSAWYTPLRACVVVPNSKFKKLGLPSISKWPDRLHDTP…
PAP.Medicago.A	MKHKDGKLIHQPNKNRSLTAAITIIVLCGFSFYLGGVFKSGNNGVVINTIQKSLDSPKQ-SSGSLQIKPFSFPECSNDYQDYTPCTDPKRWRKYGTYRLTLLERHCPPIFERKECLVPPPPGYKPPIRWPKSRDECWYRVPYDWIKQKSQHWLIKEGEKFQFPGGGTMFPNGVGEYVDLMQDLIPGIKDGSVRTAIDTGCGVASWGGDLLDRGVLTISLAPRDHEAQVQFALERGIPAILGVISTQRLPFPSSFDMAHCSRCLIPWTEFGGIYLQEIHRILRPGGFWVLSGPPVYERRWRGWTTVEEQRTDYEKLQDLLTSMCFKLYKKDDIYVWQKAKDACYDKLSRDTYPPKCDDSLEPDSAWYTPLRACFVVPMEKYKKSGLTYMPKWPQRLNVAP…
PAP.Medicago.B	MKNNEGKVV---DKSRIVPVAIIFVVLCGLSFYMGVIFGSENDRIVSIISQRSLDSPKKSSISSLQIKSISFPECSVDYQDYTPCTDPRRWKKYGSYRFIMLERHCPPIFERKECLVPPPDGYQLPIRWPKSRDECWYRVPYDWIKQKSQHWLKKEGEKFLFPGGGTMFPNGVGKYVDLMEDLIPEMKDGTIRTAIDTGCGVASWGGDLLDRGILTVSLAPRDHQAQVQFALERGIPAILGVLATHRLPFPSSFDMAHCSRCLIPWTEFGGVNILEIHRILRPGGFWVLSGPPIYERRSRGWTTIKEQRSTYEKLQNLLTSLCFKLYKKGDIAVWQKSPDDCYNKLTRDTYPPKCDDSLRPDSAWYTPIRTCFVVPDPKFKKIGLASISKWPERLHVTP…
PAP.Phaseolus.phavu_Chr02	MKHKDGKPINQPNKSRAVTFAVTLIALCGLSFYLGGIFCSGKDAVVANTIKNTLDTPKQ-TSGSLVMRPISFPECSLDYQDYTPCTDPKRWRKYGTFRLTLLERHCPPIFERKECLVPPPDGYKPPIRWPKSRDECWYRVPYDWIKQKSQHWLIKEGEKFLFPGGGTMFPNGVGEYVDMMQELIPEMKDGTVRTAIDTGCGVASWGGDLLDRGILTVSLAPRDHEAQVQFALERGIPAILGVISTQRLPFPSSFDMAHCSRCLIPWTEFGGIYLMEIHRILRPGGFWVLSGPPVYEHRWRGWTTVAEQKTDYENLQNLLTSMCFTLYKKDDIAVWQKAKDSCYEKLPKETYPPKCDDSLEPDSGWYTPLRACFVLPDPKYTKSVLTYMPKWPERLHASP…
PAP.Phaseolus.phavu_Chr03	MNNKDGKPLTQPDKSRIVPMAIIFVVLCGFSFYMGIIFCSEKDSFDSIYSQKSIEFPKESSTSSLQIKYTSFPECSADYQDYTPCTDPRRWRKFGSYRLTLLERHCPPKFERKECLVPPPDGYKPPIRWPKSRDECWYRVPYDWIKQKSQHWLKKEGEKFIFPGGGTMFPNGVGKYVDLMQDLIPEMKDGTIRTAIDTGCGVASWGGDLLDRGILTLSLAPRDHEAQVQFALERGIPAILGVISTQRLPFPSSFDMAHCSRCLIPWTEFGGVYLLEIHRILRPGGFWVLSGPPIYERRWRGWTTIEEQRSDYEKLQELLTSLCFTMYKKGDIAVWRKSPDNCYNELARDTFPPKCDDSLEPDSAWYTPLRACVVVPDPKFKKSGLSSISKWPERLHVTP…
