# Supplementary material for: Legume genome structures and histories inferred from Cercis canadensis and Chamaecrista fasciculata genomes
Source: Plant J. 2026 Jun 10;126(5):e70981. doi: 10.1111/tpj.70981 (PMC13252982; doi:10.1111/tpj.70981)
Supplement: Supplementary file 8 — Data S8. Manuscript supplement; Compressed directory of aligned sequences from 36 gene families with members deriving from syntenic blocks from selected species. [file TPJ-126-0-s004.gz › S8_wgd_block_tree/40_wgd_aln_manual_wgd_copy/Legume.fam3.00878]

CAE.Acacia.A	MSCSSSSGSEEEDEGFDSYRKGGYHAVRVGDQFAGGRYIAQRKLGWGQFSTVWLAYDTRNSTYVALKIQKSAALFAEAALHEIDVLSSITEGDPSSKCVVQLIDHFKHSGPGQHHCMVLEFLGDSLLRLVRYRYKGLPMKVREICKCILIGLDYLHRELGIIHSDLKPEVLLLSTIDPAKDPVRSGQSPILERPEGS-NVGFSSVVEKKLKRKARRAVAKISGRNSPLVGAVGVPKSDRNVDGIDVQCKIVDFGACWADKPLAVEIQTRQYRAPEVILQTGYSFFVDMWSFACIAFELATGDMMFTPKPGQGFSEDEDHLALMMELLGKMPRKVVVSGAKSKDFFDRHGDLKRIRRLKFWPLDKFLTDKYNFSASDAREFSEFLLPLLDFSPEKRPTAQ…
CAE.Acacia.B	MSCSSSSGSEEDDEGFESYRKGGYHAVRVGDQFAGGRYIAQRKLGWGQFSTVWLAYDTRTSTYVALKIQKSAAQFAQAALHEISVLSSIADADPSSKCVVHLIDHFKHTGPGQHLCMVLEFLGDSLLRLVRHRYKGLPLKVREICKCILIGLDYLHRELGIIHTDLKPEILLFSSIDASKDPVRSGLSPILERPEGNPTSGVTSLIEKRLKRRARRAVAKISEKRDSMGGAGEAQKSERNVEGIDVRCKIVDFGACWTDKRIAEEIQTRHYRAPEVILQAGYSFSVDMWSFACTAFELATGDMMFTPKGGQEFSEDEDHLAMMMELLGKMPRRVAICGARSKDYFDRHGDLKRIRRLKFWPLDKLLIDRYKFSGNDARELSDFLLPLLDFAPENRPTAQ…
CAE.Chamaecrista.chafa_Chr1	MSCSSSSGSEEEDEGFDSYRKGGYHAVRVGDQFAGGRYIAQRKLGWGQFSTVWLAYDTRTSTYVALKIQKSASQFSEAALHEINVLQSISEGDPSSKCVARLIDHFKHSGPGQHHCMVLEYLGDSLLRLIRYRYKGIPMKLREICKCILIGLDYLHRELGIIHSDLKPEILLVSTIDPAKDPLKSGQSPILERPEGSINSGVSSLIEKKLKRSAKRAVAKISG-RSSVEGAGEILKSERNISGIDVKCKIVDFGACWADRPFAEEIQTRQYRAPEVILQAGYSFPVDMWSFGCIAFELATGDMMFAPKDGSGFCEDEDHLALMMEVLGKIPRKVAISGAKSKDFFDRHGDLKRIRRLKFCPLDKFLIDKYKFSETDAREFSEFLFPLLDFFPDKRPTAQ…
CAE.Chamaecrista.chafa_Chr6	MSCSSSSGSEEDDEGFESYRKGGYHAVRIADQFAGGRYIAQRKLGWGQFSTVWLAYDTRTSTYVALKIQKSAAQFAQAALHEIDVLSYVADGDPSSKCVVHLIDHFKHTGPGQHLCMVLEFLGDSLLRLIRYRYKGLPLKVREICKCILIGLDYLHRELGLIHTDLKPEILLFSSIDAAKDPVRSGLSPILERPEGNPTSGVTSLIEKRLKRRARRAVAKISEKRSSMGGTVEAQKSDRNVNGIDMRCKIVDFGACWADKQIAEEIQTRQYRAPEVILQTGYSFSVDMWSFACTAFELATGDMMFTPKGGQGFSEDEDHLAMMMELLGKMPRKVAISGARSKDYFDRHGDLKRIRRLKFWPLDKLLIERYKFSENDAREFSDFLIPLLDFTPENRPTAQ…
CAE.Senna.sento_Chr06	MSCSSSSGSEEDDEGFESYRKGGYHAVRVGDQFAGGRYIAQRKLGWGQFSTVWLAYDTRTSTYVALKIQKSAAQFAHAALHEIDVLSAIANGDPSSKCVVHLIDNFKHTGPGQHLCMVLEFLGDSLLRLIRYRYKGLPLKVREICKCILIGLDYLHRELGILHTDLKPEILLFSSIDASKDPVRSGLSPILERPEGNPTSGVTSLIEKRLKRRARRAVAKISEKRASMGGTVEARKSDRNIDGIDVRCKIVDFGACWAGKQIAEEIQTRQYRAPEVILQSGYSFSVDMWSFACTAFELATGDMMFTPKGGQGFSEDEDHLAMMMELLGKMPRKVAISGARSKDYFDRHGDLKRIRRLKFWSLDKLLMDRYKFSESDARELSDFLVPLLDFTPENRPTAQ…
CAE.Senna.sento_Chr11	MSCSSSSGSEEEDEGFDSYRKGGYHAVRIGDQFAGGRYIAQRKLGWGQFSTVWLVYDTTTSTYVALKIQKSASQFSQAALHEISVLSAISEGDPSSKCVTQLIDHFKHSGPGQHHCMVIEFLGDSLLRLIRYRYKGIPMKLREICKCTLIGLDYLHRELGIIHSDLKPEILLTSTIDPAKDPVRSGGSPILERPEGNINIGVSSLIERKLKRSARRAVAKISGK-TSVGGTGEASKPARNIDGIDVKCKIVDFGACWANKPFAEEIQTRQYRAPEVILQAGYSFPVDMWSFACIAFELATGDMLFTPKTGQGFCEDEDHLALMIELLGKMPRKAAISGAKSKDFFDRHGDLKRIRRLKFWPLDKFLIDKYKFSENVAREFSEFLVPLLDFQPEKRPTAQ…
CER.Bauhinia.A	MSCSSSSGSEEDDEGFDSYRKGGYHAVRVGDQFAGGRYIAQRKLGWGQFSTVWLAYDTQTSKYVALKIQKSAPQFAEAALHEIEVLLAVADRDPSSNCVVQMIDNFKHTGPGQHPCMILEFLGDSLLRLVKYRYKGLPMKVREICKCILIGLDYLHRELGIIHTDLKLEILLFTTIDPAKDPIRSELAPILERPEGSLNGGVTSLVEKRLKRRARKAVAKISEKRVSMGGIGEPPKSDRNIDGIDVRCKIVDFGACWADKQFAEEIQTRQYRAPEVIMQSGYSFPADMWSFACTAFELATGDMMFTPKSGQGYSEDEDHLALMMELLGKMPRKVAIGGVRSKDYFDRHGDLKRIRRLKFCPLDKLLIDRYNISETDAREFAEFLLPILDFAPEKRPTAQ…
CER.Bauhinia.B	MSCSSSSGSEEEDEDFDSYRKGGYHAVRVGDQFAGGRYIAQRKLGWGQFSTVWLAYDTQTKTYVALKIQKSAPQFAQAALHEIEVLLAIADRDPSSKCVVQLIDNFKHTGPGQHPCMVLEFLGDSLLRLIKYRYKGLPMKVREICKCILIGLDYLHRELGIIHTDLKPEILLFNTIDPAKDPVRSELAPILERPEGGLNGGVTSLIEKKMKRRARRAVAKISERRISMGVIGEPPKSDRNIGGIDVRCKIVDFGACWADKQFAEEIQTRQYRAPEVILQAGYSFSVDMWSFACTAFELATGDMMFTPQSGQGFSEDEDHLALMMELLGKMPRKGAVTGARSKDFFDRHGDLKRIRRLKFWPVDKLLIERYKFSETDAREFAEFLVPILDFSPEKRPTAQ…
CER.Cercis.cerca_Chr6	MSCSSSSGSEEDDEGFDSYRKGGYHAVRVGDQFSGGRYIAQRKLGWGQFSTVWLAYDTQTSTYVALKIQKSAAQFAEAALHEIKVLLAVADGDPSSKCVVQLIDNFKHTGPGQHPCMVLEFLGDSLLRLIKYRYKGLPMKVREICKCILIGLDYLHRDLGIIHTDLKLEILLFTTIDPAKDPVRSELAPILEKPEGSLNGGVTSLIEKKLKRRARRAVAKISERRVSMGGIGEPLKSDRNIDGIDVRCKIVDFGACWADKQFAEEIQTRQYRAPEVILQAGYSFSVDMWSFACTAFELATGDMMFTPKSGEGFSEDEDHLALMMELLGKMPRKVAITGVRSKDFFDRHGDLKRIRRLKFWPLDKLLIDRYKFSETDAREFAEFLLPILDFSPEKRPTAQ…
CER.Phanera.A	MSCSSSSGSEEDDEGFDSYRKGGYHAVRVGDQFSGGRYIAQRKLGWGQFSTVWLAYDTQTSTYVALKIQKSAPQFAEAALHEIEVLLSIADGDPSSKCVVQMIDNFKHTGPGQHPCMVLEFLGDSLLRLIKYRYKGLPMKVREICKCILIGLDYLHRELGIIHTDLKLEILLFTTIDPAKDPVRSVTAPIIERPEGSLNGGVTNLIEKRLKRRARRAVAKISERRVSMGGIGEPPKSERNIDGIDVRCKLVDFGACWADKQFAEEIQTRQYRAPEVVLQAGYSFSADMWSFACTAFELATGDMMFTPKSGQGFSEDEDHLALMMELLGKMPRKVAIGGVRSKDFFDRHGDLKRIRRLKFCPLDKLLIDRYKFSETDAREFTDFLLPILDFAPEKRPTAQ…
CER.Phanera.B	MSCSSSSGSEEDDEG---YRKGGYHAVRVGDQFAGGRYIAQRKLGWGQFSTVWLAYDTQTSTYVALKIQKSAPQFAQAALHEIEVLLAIADLDPSSKCVVQLIDNFKHTGPGQHPCMVLEFLGDSLLRLIKYRYKGLPMKVRDICKCILIGLDYLHRELGIMHTDLKPEILLVTTIDPAKDPVRSELAPIVERPEGSLNGGVTSLIEKRLKRRARRAVAKISERRVSMGGIGEPPKSDRNVDGIDVRCKLVDFGACWADKQFAEEIQTRQYRAPEVILQAGYSFSVDMWSFACTAFELATGDMMFTPKTGQGFSEDEDHLALMMELLGKMPRKVAITGARSKDFFDRHGDLKRIRRLKFWPLDKLLIERYKFSETDAREFADFLLPILDFSPEKRPTAQ…
DET.Sindora.A	MSCSSSSGSEEDDEGFDSYRKGGYHAVRAGDQFAGGRYIAQRKLGWGEFSTVWLAYDTQTSAYVALKIQKSAAQFVQAALHEIEVLSTIADSDPLSKYVVHLVDKFKHTGPGQHQCMVLEFLGDSLLRLIKYRYKGLPMKVKEICKCISIGLDYLHRELGIIHTDLKPEILLFSTIDPAKDPVRSGVTPILERPEGNLNGGFTSLVEKRLKRRAKRAVANISEKRASMGGIGGPPKSDKNLDGIDVRCKIVDFGACWVDKLFTEEIQTRQYRAPEVILQAGYSFPVDMWSLACIAFELATGDMLFAPKIGQGFSEDEDHLALMMELLGKMPRKVAISGARSKDFFDRHGDLKRIRRLKFGSVDKLLMDRYKFSQTDAREFSAFLVPLLDFSPEKRPTAQ…
DET.Sindora.B	MSCSSSSGSEEDDEGFDSYRKGGYHAVRVGDQFAGGRYIAQRKLGWGEFSTVWLAYDTQTSAYVALKIQKSAAQFVQAALHEISILSAVADGDPSSKCVVHLVDHFKHTGPGQHQCMVLEFLGDSLLRLIKYRYKGLPMKVRTICKCILIGLDYMHRELGILHTDLKPEILLTSTIDPSKDPARSGGAPILERPEGN--GGFPCLIEKKLKKRAKLAVAKISERRVSVGGFGEPPKSDRNIDGIDVRCKIVDFGACWADKKFAEEIQTRQYRAPEVILQAGYSFSVDMWSFACTAFELATGDMMFAPKTGQGFSEDEDHLAMMMELLGKMPRKVST---------------------------------------------------------------…
OUT.Arabidopsis.O	MSCSSSSGSEEDDEGFDAYRKGGYHAVRIGDQFAGGRYIAQRKLGWGQFSTVWLAYDTRTSNYVALKIQKSALQFAQAALHEIELLQAAADGDPETKCVIRLIDDFKHAGPGQHLCMVLEFLGDSLLRLIKYRYKGMELKVREICKCILTGLDYLHRELGMIHSDLKPEILLCSTIDPAKDPIRSGLTPILEKPEGNQNGTTMNLIEKKLKRRAKKAAAKISGRRVSIVGLSETPKKNRNLDGIDMRCKVVDFGGCWADNKFAEEIQTRQYRAPEVILQSGYSYSVDMWSFACTAFELATGDMLFAPKEGNGYGEDEDHLALMMELLGKMPRKIAIGGARSKDYFDRHGDLKRIRRLKYWPLDRLLIDKYKLPEAEAREFADFLCPIMDFAPEKRPTAQ…
OUT.Prunus.O	MSCSSSSGSEDDDEGIDSYRKGGYHAVRVGDQFAGGRYVAQRKLGWGQFSTVWLAYDTTTSTYVALKIQKSAAQFAQAALHEIEVLSNIADGDPTSKCVVRLIDHFKHAGPGQHQCMVLEFLGDSLLRLIKYRYKGLKLQVREICKCILIGLDYLHRELGIIHTDLKPEILLFTTIDPAKDPVRSSLTPILERPEGNLNGGTMNLIEKKLKRRARRAVAKISMRRESMGGV-EALKSERNMDGIDVRCKVVDFGACWANKQLTEEIQTRQYRAPEVVLRSGYSYSVDMWSFACTAFELATGDMLFAPKMGQGFSEDEDHLALMMELLGKMPRKVAIAGARSKDFFDRHGDLKRIRRLKFWPLDKILIDRYKFSETDAREFAEFLCPIFDFSPEKRPTAQ…
OUT.Quillaja.O1	MSCSSSSGSEEDDEGIDSYRKGGYHAVRIGDQFSGGRYIAQRKLGWGQFSTVWLAYDTSASNYVALKIQKSAAQFAQAALHEIEVLSAVADGDPSSMCVIRLIDHFKHIGPGQHLCMVLEFLGDSLLRLIKYRYKGIPMKVREICRCALVGLDYLHRELGIIHADLKPEILLFSTIDPTKDPVRSGLTPILERPEGNPNGGTMNIIEKKLKRRARRAVAKISERRASMGG--EAQKSERKLDGIDVRCKVVDFGACWADKKFAEEIQTRQYRAPEVILQAGYSFSVDMWSLACTAFELATGDMMFTPKAGQGFSEDEDHLALMMELLGKMPRKVAIGGARSKDYFDRHGDLKRIRRLKFWPLDKLLVDKYNFSENDAREFAEFLSPLLDFSPEKRPTAQ…
OUT.Quillaja.O2	MSCSSSSGSEDDDEGIDSYRKGGYHAVRIGDQFSGGRYIAQRKLGWGQFSTVWLAYDTSASNYVALKIQKSAAQFAQAALHEIEVLSAIADGDPSSKCVVRLVDHFKHIGPGQHLCMVLEFLGDSLLRLIKYHYKCIPMKVREICRCILLGLDYLHRELGIIHTDLKPEILLFSTIDSSKDPVRSGLTPILERPEGNPNGGTMNIIEKKLKRRARRAVANISVRRASMGGA--VQKSERKLDGIDVRCKVVDFGACWADKQFAEEIQTRQYRAPEVILQAGYSFSVDMWSFACTAFELATGEMMFTPNAGQGFSEDEDHLALMMELLGKMPRKVAIGGARSKDYFDRHGDLKRIRRLKFWSLDKLLVDKYNYLENDAREFAEFLTPLLDFSPEKRPTAQ…
OUT.Vitis.O	MSCSSSSASEEEDEGTDSYRKGGYHAVRVGDPFSGGRYIAQRKLGWGEFSTVWLAYDTRSSKYVALKIQKSAVQFAQAALHEIEVLSAIANGDPSSKCVVRLIDHFKHTGPGQHVCMVLEFLGDSILRLIKYRYKGLEFKVREICKCILTGLDYMHRELGIIHTDLKPEILLFSTIDPAKDPIRSGLTPILERPEGNPTGGTINSIEKKLKARARRAVAKISGKRASMGG--ETPKAERSLDGIDVRCKIVDFGACWADRQFTGEIQTRQYRAPEVVLQAGYSTSVDMWSFACTAFELATGDMLFAPKNGQGYSEDEDHLALMMELLGKIPRKVAIGGARSKDLFDRHGDLKRIRRLKFWPLDRILVDRYKFSESDAREFADFLVPLLDFAPEKRPTAQ…
PAP.Aeschynomene.A	MSCSSSSGSEEDDEGFDSYRKGGYHAVRVGDQFAGGRYIAQRKLGWGQFSTVWLAYDTTNSSYVALKIQKSAAQFVQAALHEIDVLSSIADGDPSSNFVVNLIDHFKHTGPGQHLCMVLEFLGDSLLRLIRYRYKGLPLKVREICKYILIGLDYLHRELGIIHTDLKPEILLVSTIDASKDPFRSGLSPILERPEGNISGGVTSLIEKRLKRRARRAVAKISGRRGSMGGAGDDAKSGRDVDGIDMRCKIVDFGACWADKPFAEEIQTRQYRAPEVILKAGYSFSVDMWSFACIAFELATGDMLFTPKDGQGFSEDEDHLALMMELLGKMPRKIAIAGAQSKDFFDRHGDLKRIRRLKFWPLDKLLIDRYKFPENDAREFSEFLSPLLDFAPEKRPTAQ…
PAP.Aeschynomene.B	-SCSSSSSSDDEDEGMEWYRKGGYHAVKIGDKFGDGRYIAQSKLGWGHFSTVWLAYDTTTSAYVALKIQKSAAQFVEAALHEIEILTSISDGPPSSKSIVQLIDHFKHSGPGQHLCMILEFLGDSLLRLIKHRYKGIPLKVREICKCILIGLDYLHKEHGIIHTDLKPEVLLVSTIDPSNDPLRHGLTPILERPEGSMMSGVTSLIEKRLKRRARRAVAKISGRRNSVDGASDAAKSSRNIDGVDVRCKIVDFGACWADKQFAEEIQTRQYRAPEVILQAGYSFSVDMWSFACIAFELATGDMLFAPKGGQGFAEDEDHLALMMELLGKMPRRVAIGGAKSKDFFDRHGDLKRIRRLKFLPLSKLLMDKYKFSKNDAEEFSDFVLPLLDFSPEKRPTAQ…
PAP.Lotus.A	MSCSSSSGSEEDDEGFDSYRKGGYHAVRVGDQFAGGRYIAQRKLGWGQFSTVWLAYDTTTSSYVALKIQKSAAQFNQAALHEINVLSSITDGDPLSKCVVHLIDHFKHTGPGQHLCMVLEFLGDSLLRLTKYHYRGLPLKVREICKYILIGLDYLHSELGIIHADLKPEILLFSTIDLAKDPFRSGLSPILEKPEGNANGGLTNLIEKRLKRRARRAVAKISGRTASIGRTEEAARSGRDIDGIDVRCKIVDFGACWAGKQFAEEIQTRQYRAPEVVLQAGYSFSVDMWSFACIAFELATGDMLFTPKEGPGFCEDEDHLALMMELLGKIPRKVSRT--------------------------------------------------------------…
PAP.Lotus.B	--------------------------------------------------------------------------------------------------------------------MVLEYLGDSLLRLIRYHYRCLPMKVREICKCILIGLDYLHREHGIIHTDLKPEVLLVSTIDPAKDPIRSGFTPILERPEGNINGGVTSLIEKKLKRRARRAVAKISGRRVSMGGTGEAHKSDRNMDGIDVRCKVVDFGACWADKQFAEEIQTRQYRAPEVILQAGYSFSVDMWSFACITFELATGDMLFTPKDGQGFSEDEDHLALMMELLGKMPRKIAIAGAKSKDFFDRHGDLKRIRRLKFLPLNKLLIDKYKFSEIDAHEFSEFLLPLLDFAPERRPTAE…
PAP.Medicago.A	MSCSSSSGSEEDDEGFESYRKGGYHAVRVADQFAGGRYIAQRKLGWGQFSTVWLAYDTTTSSYVALKIQKSAAEFVQAALHEINVLSSIADGDPSSKFVVQLIDNFKHTGPGQHHCMVLEFLGDSLLRLIKYHYKGLPLKVREICKYILIGLDYLHSELGIIHTDLKPEILLFSTIDPSKDPFRSGLSPTLERTEGNTNGGLTSLIEKRLKRRAKRAVAKISGRTASIEGRGEAAKSSRNIEGIDMRCKIVDFGACWADNKFAEEIQTRQYRAPEVILKSGYSFSVDMWSFACIAFELATGDMLFTPKGGQGYSEDEDHLALMMELLGKMPRKIAIGGAQSKDYFDRHGDLKRIRRLKFCPLDKLLIDRYKFSANDAQEFSEFLLPLFDFAPEKRPTAR…
PAP.Medicago.B	MSCSSSSGSEDDDEGFDSYRKGGYHAVRVGDQFAGGRYIAQRKLGWGQFSTVWLAFDTTNDTYVALKIQKSAAQFVQAALHEIDVLSSIADGAPSSKFVVQLIDHFKHTGPGQHQCMVLEFLGDSLLRLVRYRYKGLPMKVREICQCILIGLDYLHREHGIIHTDLKLEVLLVSTIDPAKDPVRSGVSPILERPEGNINGAVTSLIEKKLKRRARRAVAKISGQRGSMG---EAPNSDRNIDGIDVRCKVVDFGACWADKPFAEEIQTRQYRAPEVILQAGYSFSVDMWSFACIAFELATGDMLFTPKVGQGFSEDEDHLALMMELLGKMPRKVATAGMKSKDFFDRHGDLKRIRRLKFWPLNKLLIERYKLSESDAHEFSEFLLPLLDFAPEKRPTAE…
PAP.Phaseolus.phavu_Chr02	MSCSSSSGSEEDDEGFDSYRKGGYHAVRVADQFGGGRYIAQRKLGWGQFSTVWLAYDTKTSSFVALKIQKSAAQFVQAALHEIDFLSSIADHDPSSKFVIQLIDNFKHTGPGQHLCMVLEFLGDSLLRLIKYRYKGLPLKVREICKCILIGLDYLHTDLGIIHSDLKPEILLCSTIDPAKDPLRSGLSPILERPEGNPNGGVSSLIEKRLKRRARSAVAKISGRRGSMGGSGDIAKNDRNINGIDVRCKIVDFGACWADKQFAEEIQTRQYRAPEVILTSGYSFSVDMWSFACIAFELATGDMLFTPKGGQGFSEDEDHLALMMELLGKMPRKIAIGGGQSKDFFDRHGDLKRIRRLKFCPLDKLLTDRYKFSVKDAQEFSEFLQPLFDFAPEKRPTAR…
PAP.Phaseolus.phavu_Chr03	MSCSSSSGSEEDDEGFDSYRKGGYHAVRVGDQFAGGRFIAQRKLGWGQFSTVWLAYDTSTSAYVALKIQKSAAQFVQAALHEIDVLASISNDVDVSKCVVQLIDHFKHAGPGQHLCMVLEFLGDSLLRLIKYRYKGLPLKVREICHCILLGLDYLHREHGIIHTDLKPEVLLISTIDPAKDPVRSELSPILERPEGNINGGVTSLIEKKLKRRARRAVAKISGRNALLGGN-EDPKSGRNLDGIDVRCKVVDFGACWADKQFAEEIQTRQYRAPEVILEAGYSFSVDMWSFACIAFELATGDMLFTPKVGQGFSENEDHLALMMELLGKMPRKVAIAGAKSKDFFDRHGDLKRIRRLKFWPLSKLLVERYKFSESDAHEFSEFVLPLLDFTPEKRPTAQ…
