# Supplementary material for: Legume genome structures and histories inferred from Cercis canadensis and Chamaecrista fasciculata genomes
Source: Plant J. 2026 Jun 10;126(5):e70981. doi: 10.1111/tpj.70981 (PMC13252982; doi:10.1111/tpj.70981)
Supplement: Supplementary file 8 — Data S8. Manuscript supplement; Compressed directory of aligned sequences from 36 gene families with members deriving from syntenic blocks from selected species. [file TPJ-126-0-s004.gz › S8_wgd_block_tree/40_wgd_aln_manual_wgd_copy/Legume.fam3.00882]

CAE.Acacia.A	MGNCSSGNMVRVPTARLILEDGQLREFTYPVKVSYVLQKYPMCFICSDEMDFDDVMSAIDEDEVLQPGQLYFALPLSRLNHPLRADEMAALAVRASSALMKSGGGVKYIGRRTPIVVPGDENSKSYRTVSQRVS-GARGVGQSRIGRRSGGGSHWTKSPATLSAIPE
CAE.Acacia.B	MGNCSTYFSANVATAKLVVHDGTLQEFSYPVRASYVLQKYPMCFICSDDMDFDVFVTAIDEDEELQLGQLYFLLPLTRLQQRLRPEDMASLAVKASSALTKSGGGCKYVRDRKQIMFSGEETTRSYKRVSPVVNNS----VKSRRGR------NRGKFTAILSTITE
CAE.Chamaecrista.chafa_Chr1	MGNCNSGDSTTAATAKLILQDGQLQEFAYPVKVSYLLQRYPLCFICSDEMDFDDVVTAVDDDDVLQPGQLYFALPLSRLNHPLHAEEMAALAVKASSAIAKCGGGERYGGRRKQIVAPGDENEKSIRRVAHGG------VGRSKKGNRGGGGHRRSRSSASLDSIPE
CAE.Chamaecrista.chafa_Chr6	MGNCNASSSTQVATAKLIVHDGRLQEYSYPVKASYVLQKYPMCFICSDEMDFDDVVTAIDDDEELQPGQLYFALPLTRLHQRLLPHEMAALAVKATSALMRSGGGEKCGCGRKQILFSDDGDMKACKKVSSGT-------TRSRRGR-SRSSS-REKFTAMLSAIPE
CAE.Senna.sento_Chr06	MGNCSTCSSTQVATAKLVLHDGRLQEYSYPVKASYVLQKYPMCFICSDEMDFDDVVAAIDDDEELQPGQLYFALPLTRLNHRLQPQEMAALAVKASSALMKTSDREKCGCRNQNIVFSAEHKKMSYKKVSPGAGGG----GRTRRPK---S-G--EKFTAILSAIPE
CAE.Senna.sento_Chr11	MGNCSSADSMKVATAKLILQDGQLQEFSYPVKVAYLLQMNPMSFICSDEMDFDDVVRAIHEDDVLQPGQLYFVLPLSRLNRPLQAEEMAALAVKASSAIMKSGGAEKYGGRRKQTVVPGDENVKSIRRVSHGING-ARGVGRSKIGRSIGSGGRARSTATSLSSIPE
CER.Bauhinia.A	MGNCTSSDSAQVVTAKLIVHDGRLQEFPYPVKVSYVLQKYPMCFICSDEMDFDDVVRAINEEEELQPGQLYFALPLSRLRHRLPAEEMAALAVKASSALTKSSGGDKYCSRREQIVFSGEENAKSYRRVSPGISGA-SGVGSSIRGRSNNGGG-TRNFRENLSAIPE
CER.Bauhinia.B	MGNCVSGDSAGVATVKLVVHDGRFQEFPYPVKVSYVLQKYPMCFICADEMEFGDVVRAIREEEELQPGQLYFALPLSRLKQPLPAEEMAALAVKASSALTKSSEGDKCCYRRKRVVFPYEENAKSSRRVSPGITVASGG-ASTRRER-SNYAG-RTNFRRTLNTIPE
CER.Cercis.cerca_Chr6	MGNCSSSDSAQVATAKLIIHDGRLQEFPYPVKVSYVLQKYPMCFICSDEMDFDDVVTAINEEEELQPGQLYFALPLSRLKHPLPAEEMAALAVKASSALTKSSGGDKYCCRRKQIVFSGEENAKSYRRVSPGISGA-SGGGSSRRGRRSSSGGVRGNSRAMLSAIPE
CER.Phanera.A	MGNCSSSDSAQVATAKLIIHDGRLQEFPYPVKVSYVLQKYPMCFICSDEMDFDDVVTAINEEEELQPGQLYFALPLSRLKHPLPAEEMAALAVKASSALTKGSGGNKHCSRREQIVFSGEESAKSYRRVSPGISGA-SGGGSSRRGRSSNGGG-RANFRANLIAIPE
CER.Phanera.B	MGNCSSFDSSQVETAKLIIHDGRLHEFPYPVKVSFVLQKYPMCFICSDELDFDDVVRAIHEEEELQPGQLYFALPLSLLKRRLPAEEMAALAVKASSALMKSSGGNKYCGRRKKVVFPSEVNAKSYRRVSPGITDA-SGVASSRRERRSNDAG-KENFRRMLSTIPE
DET.Sindora.A	MGNCSSSDSTRVATAKLILHDGELQEFSYPVRVSYVLQKYPMCFICSDEMDFDDVVTAIGEDEVLQPGQLYFALPLNRLRRRLQAEEMAALAVKASSALMKSGGGEKCGCRRKQILLFGEEIAN--RKLGSGVGVAAGASDVSKRGRNRRGK---GKLRGILSAIPE
DET.Sindora.B	MGNCCSNDSTRVATAKLVLHDGQLQEFSYPVKVSYVLQRYPMCFICSDEMDFDDVITAIDSDEELQPGQLYFALPLNRLRHRLQAEEMAALAVKANSALTKSGG-EKCGHRRKQIVFFSEENSKSCRKVSPGVGGAGGG--DRRSG---AGG--GGKFKAMLSAIPE
OUT.Arabidopsis.O	MGICSSSESTQVATAKLILQDGRMMEFANPVKVGYVLLKYPMCFICSDDMDFDDAVAAISADEELQLGQIYFALPLCWLRQPLKAEEMAALAVKASSALMRGGG---GGCRRKCVIVSDKLRM----RVGSGDDTVG-SGSGRRKVRNGDGGGRRKCYAAELSTIDE
OUT.Prunus.O	MGICSSSDSASVVTAKVILQDGQLQEFSNPVKVSHVLQKSPTCFICSDDMDFGGFVRAVNGDEELQLGQLYFVLPLSWLSRPLRAEQMAALAVRASLALGNTRRRKRCFGGRKRVVFTIKKKDEPSPMVAMGSYGGSGEVVRKRRGRGRGRRGGGGGFVTRLSVILE
OUT.Quillaja.O1	MGNCKSSDSTQLETAKLILQDGRLQQYPHPVRVSYLLQKYPMCFICSDEMDFDDVVIAINENDELQPGQLYFALPLSRLQHRLQAEEMAALAVKATSALMKLKSNKKRGCCGKYLMSSGEDDVKSYRRVAPGDGDGDG-GGGLRRGR--RGGGRRNSSAAILSAIPE
OUT.Quillaja.O2	MGNCKSSGSTQVSTAKLILQDGRLQEYPYPVRVSYVLQKYPMCFICSDEMDFDDVVSAIDEDQELQPGQLYFALPLSRLQHRLQAEEMAALAVKASSALMKSGAGQKRVCCGKSSMFSGEDDVKSYRRVVPGDGVGG-GL---RRGR--RGGGRKK-----------
OUT.Vitis.O	MGICSSCESTSVATAKLILQDGKLQEVPCPVKVSFLLQKNPACFICSDDMEFDDFISAINSDDELQPDQLYFALPMSWLKRPLRAEEMASLAVKASEALMRGGA-KGCGCCGKGVAFSQKEYVKATRLVDADDGSG--RLIEKRREKGGGGSGRGRDFTTNLTMVPE
PAP.Aeschynomene.B	MGNCSSADSTEVATAKLVLQDGRLQEFSHPVKVSHLLKEYPMCFICSDEMDFNDVVSAVHEDDVLQPGQLYFALPLTRLRHPLQAAEMAALAVKASSALMKSGAAHNFGCGRKQIVFSSEGDDKPYRNVPATVGAG-GGRSRHRRGN--SMNGSRGKFTALLSSIPE
PAP.Lotus.A	MGNCKSSDSTQVATAKLVLHDGRLQEFSYPVKVSYLMQAYPACFICSDELGFDDVVTAVDENQVLQPGQLYFALPLSWLRHPLQAHEMAALAVKASSALMKSAASDKYGYRRKQVMFSGECDVK---RESPVDGSGGGTVHRSRRVRTRGGSAGGGQFSALLSSIPE
PAP.Lotus.B	MGNCSSFDPSTVETAKVVVHDGSLQEFSYPVRVSYLLQMFPACFICADDLGFDDVVTAVHEDEVLCPGQLYFALPMSRLDRPLPAVELAALAGKACSALSKSGGGDKCGPRRKQVMFSGEGNVKAARRAAPGYGGSDNSVGALRRGRSGRSGGGRGKFAAALSTIPE
PAP.Medicago.A	MGNCSSSDSTRVATAKLILQDGRLQEFTSPVKVSYLLQQYPSSFICADEMDFDDVVTAVDENQTLQPGQLYFALPLSWLRQPLQAQEMAALAVKASSALMKSGD--KCGCRRKQILFSVESDSK---RVSPAT---GGTVQRSRRGRSARGGSGVEKFTALLSSIPE
PAP.Medicago.B	MGNCTSFDSSQVETSKVVVHDGTMREFTYEVKVGYVLQLYPDCFICSDEMGFDDVVLAMHEDEVLRLGQLYFALPLTRLKKPLPVVEMAALAVKASSALTKSGE--KCGVGRKQIMFSG--DGKPCRRVAPESDCGGVGVVRSVSGRRRRGGGGRGKFMAALSAIPE
PAP.Phaseolus.phavu_Chr02	MGNCNSSDSTQVATAKLILQDGKLQEFSYPVKVSFLLQKYPACFICSDEMDFDDVVSAIDEDQVLQPGQLYFALPLSRLKHRLQPHEMAALAVKASSALMKTA--DKCGSRRKQILLSNEYDSN-PKRVSPALAVGAGTVH--RRGRATASAG-KGRFAALLSSIPE
PAP.Phaseolus.phavu_Chr03	MGNCFYSQITKMPTAKVVVHDGRMEEFSYPVKVSYLLQLYPTCFICSDEISFDHVVTAVHHDHELKLGQLYFALPLNRLKRHLPPPDMAALAVVASSALARCAG-DKCGSRRQQNLLPCEGNAKPGGKVTADSVSAAVDNRVARKGMNRKGGVGRGKFTATLSSIAE
