# Supplementary material for: Legume genome structures and histories inferred from Cercis canadensis and Chamaecrista fasciculata genomes
Source: Plant J. 2026 Jun 10;126(5):e70981. doi: 10.1111/tpj.70981 (PMC13252982; doi:10.1111/tpj.70981)
Supplement: Supplementary file 8 — Data S8. Manuscript supplement; Compressed directory of aligned sequences from 36 gene families with members deriving from syntenic blocks from selected species. [file TPJ-126-0-s004.gz › S8_wgd_block_tree/40_wgd_aln_manual_wgd_copy/Legume.fam3.00884]

CAE.Acacia.A	MSREWTQLVSAVCLFGPWIALISGDTGDLLSKNCHQGARPAMILPLYRSDPDSSVSAVNPHRKLQRSESRRRSARMRLYDDLLLGYYTTRLWIGTPPQRFALIVDTGSTVTYVPCSTCEHCGRHQDPKFQPDLSSTYQPVKCSSSCCDDNRMQCVYERQYAEMSTSSGVLGEDVIAFGQSELTPQRAVFGCENAETGDLYSQHADGIIGLGRGDLSIVDQLVEKNVIGDSFSLCYGGMDVGGGAMVLGGISPPSDMVFAYSDPGRSPYYIDLKEMRVAGKRLPLKPSVFDGKHGTILDSGTTYAYLPEAAFHAFKDAVKKELHSLKQINGPDPYHDICFSGAGNSVSELSKSFPVVDMVFGGAKLSLSPEYLFRHSKVRGAYCLGIFQGKDPSTLLGGI…
CAE.Acacia.B	-------FSLI---LGPWIVVVSGDPIDLHFRMLHEGVRPAMVLPLYLSVSNSSASAFDSRRQLQGSEAQHHPAHMRLHDDLLLGYYTTRLWIGTPPQMFALIVDTGSTVTYVPCSTCEQCGTHQDQRFQPELSSTYKPVKCTMDCCDNDRNQCTYERQYAEMSTSSGVLGNDVISFGLSELKPQRAVFGCETLETGDIYSQHADGIMGLGSGDPSIVDQLVEKNAISDSFSLCYGGMDFGGGAMVLGGISPPSDMVFAYSDPVRSPYYVDLKEIHVAGKQLSLNPKVFDGKHGTVLDSGTTYAYLPEEAFLAFKDAIKKELQSFKQIPGPDPYKDICFASDEIAASQLSKSFPIVDMVFGGHKLSLTPEYLFRHSKVRGAYCLGIFQGKDPTTLLGGI…
CAE.Chamaecrista.chafa_Chr1	MSLVWTQLIATIVFLGPWIALVSGDAGELLFQHSHQGSRAAMVLPLYRSAPDSSISTANPHRKLQRSESQGHPAHMRLYDDLLLGYYTTRLWIGTPPQRFALIVDTGSTVTYVPCSTCVHCGRHQDPKFQPDLSTTYQPVKCTMDCCDDRRMQCIYERQYAEMSTSSGVLGEDVISFGQSELTPQRAVFGCENAETGDLYSQHADGIMGLGRGDLSIVDQLVEKNVISDSFSLCYGGMDVGGGAMVLGGISPPSDMVFTHSDPGRSQYYIDLKEIHVAGKRLPLKQSVFNGKHGTVLDSGTTYAYLPEAAFIAFRDAIKRELHSFKQVHGPDPYNDICFSGAGTDVSQLSKSFPAVDMVFEGHKLSLSPEYLFRHSKVRGAYCLGVFQGKDPTTLLGGI…
CAE.Chamaecrista.chafa_Chr6	-----ISLILCFVQFGPWIVLVSGDPSHLLSRNRNEGSRSAMLLPLYLSPSNSSNFALDSRRQLQRSEAQHHPARMRLHDDLLLGYYTTRLWIGTPPQMFALIVDTGSTVTYVPCSTCEQCGTHQDPNFQPDLSSTYQPVKCTLDCCDIDKNQCTYERQYAEMSTSSGVLGNDVISFGQSELESQRAVFGCENLETGDLYSQHADGIMGLGRGDLSIVDQLVEKNVISDSFSLCYGGMDFGGGAMVLGGISPPSDMVFADSDPARSPYYIDLKEIHVAGKKLPLNPNVFDGKHGTVLDSGTTYAYLPEEAFLAFKDSIKKELHSFKDIPGPDPYNDICFSSDAMSVSELSKSFPTVDMVFGGQKLSLSPEYLFRHSKVRGAYCLGVFQGKDLTTLLGGI…
CAE.Senna.sento_Chr06	MALESAQLISISLILDPWIVYVSGDPRHLLSRNDQEGARPTMIMPLYLSASNSSVSAFDSRRQLQRSEAQRHPARMRLHDDLLLGYYTTRLWIGTPPQMFALIVDTGST----------------DPKFQPELSSTYEPVKCTLDCCDNDRNQCMYERQYAEMSTSSGVLGNDVVSFGQSELEPQRAVFGCENLETGDLYSQHADGIMGLGRGDLSIVDQLVDKNVISDSFSLCYGGMDFGGGAMVLGGISPPLDMVFAHSDPVRSPYYIDLKEIHVAGKQLSLNPKVFDGKHGTVLDSGTTYAYLPEEAFLAFKDAIMKELHSFKQIPGPDPYNDICFSGAGIVVSELSKSFPTVDMVFGGQKFSLSPEYLFRHSKVRGAYCLGVFQGKDPTTLLGGI…
CAE.Senna.sento_Chr11	MSLLWTQLIPAILFLGPRIALVSSDAGDLLFQNRHQGSRPAMVLPLYRSAPDSSVATINPHRKLQRSESQRHPARMRLYDDLLLGYYTTRLWIGTPPQRFALIVDTGSTVTYVPCSTCVHCGKHQDPKFQPDMSSTYEPVKCTMDCCDNDRMQCVYERQYAEMSTSSGVLGEDVISFGQSDLAPQRAVFGCENSETGDLYSQHADGIMGLGRGDLSIVDQLVEKNVISDSFSLCYGGMDVGGGAMVLGGISPPSDMVFTHSDPGRSPYYINLKEIHVAGKRLPLKPSVFDGKHGTVLDSGTTYAYLPEAAFLAFKEAIKKELHSFRQINGPDPFNDICFSGAGTDVSQLSKNFPVVDMVFGGHKLSLSPEYLFRHSKVRGAYCLGVFQGKDPTTLLGGI…
CER.Bauhinia.A	-TPESSQLLSAISLIGPWIAYVSGESTNSVHQNLHHGVRPAMILPLYFSAPNSSTTSFKTRRHLQGSDSRPPPARMGLYDDLLLGYYTTRLWIGTPPQMFALIVDTGSTVTYVPCSTCEQCGRHQDPWFKPDLSSTYQPVKCTLDCCDDERKQCVYERQYAEMSTSSGVLGEDVVSFGQSELNPQHAVFGCETVETGDLYSQHADGIMGLGRGDLSIVDQLVEKNVISDSFSLCYGGMDVGGGAMVLGGISPPSDMVFTNSDPVRSPYYIELKEIHVAGKRLHLNPKIFDGKHGTVLDSGTTYAYLPEAAFLAFKDAIMKELKSLKQIPGPDPYNDICFSGAGNDASQLSKTFPVVDMVFEGHKLSLSPEYLFRRSKVRGAYCLGVFQGKDPTTLLGGI…
CER.Bauhinia.B	MARESTQLLSVISLIGPRITDVSADSYNLIYQNLQHGVRPAMILPLYLSALNSSTTSFKSRRHLRGSDSRRPPAHMGLYDDLLVGYYTTRLWIGTPPQKFALIVDTGSTVTYVPCSTCEQCGRHQDPRFNPDLSSTYQPVKCSLDCCDDERKQCVYERQYAEMSTSSGVLGEDIVSFGQSEITPQHAVFGCETIETGDLYSQHADGIMGLGRGDLSIVDQLVEKNVIGDSFSLCYGGMDVGGGAMVLGGISPPSDMAFTNSNPARSPYYIELKEIHVAGKRLPLEPKVFDGKHGTVLDSGTTYAYLPESAFLAFKDAIMKELKSFKQIHGPDPYNDICFSGAGNDVSQLSKSFPVVDMVFEGQKLPLSPEYLFRHSKVRGAYCLGIFQGKDPTTLLGGI…
CER.Cercis.cerca_Chr6	MARESTQLLSAISLIGPWITDVSGDSNNLIYRNLHHGARPAMILPLYLSDPNSSTISFKTRRHLQGSDSRPPPARMGLYDDLLLGYYTTRLWIGTPPQRFALIVDTGSTVTYVPCSTCEQCGRHQDPRFKPDLSSTYQPVKCTLDCCDDERKQCVYERQYAEMSTSSGVLGEDIISFGQSQLSPQHGVFGCENVETGDLYSQHADGIMGLGRGDLSIVDQLVEKNVISDSFSLCYGGMDVGGGAMVLGGISPPSDMVFTNSNPVRSPYYIELKEIHVAGKRLPLNPKVFDGKHGTVLDSGTTYAYLPESAFLAFKDAIMKELQSFKQIRGPDPYNDICFSGAGNDASQLSKTFPVVDMVFEGHKLSLSPEYLFRHSKVRGAYCLGVFQGKDPTTLLGGI…
CER.Phanera.A	MAQVSAQLLSAISLIGPWIAYISGESNNSIHGNLLQGVRPAMILPLYFSAPNSSTTSFNTRRHLQGSDSRPPPARMRLYDDLLLGYYTTRLWIGTPPQRFALIVDTGSTVTYVPCSTCEKCGRHQDPWFKPDLSSTYQPVKCTSDCCNDKRKQCVYERQYAEMSTSSGVLGEDVISFGQSELTPQHSVFGCETVETGDLYSQHADGIMGLGRGDLSIVDQLVEKNVISDSFSLCYGGMDVGGGAMVLGAISPPSDMVFTNSDPVRSPYYIELKEIHVAGKRLPLNPKIFDRRHGTVLDSGTTYAYLPEAAFLAFKDAIMKELKSFKRIHGPDPYNDICFSGAGNDASQLSNAFPVVDMVFEGHKLSLSPEYLFRHLKVRGAYCLGVFQGKDATTLLGGI…
CER.Phanera.B	MARESTQLLSAIFLIGLWIADVSGYSSDLIYQNLHHGARPAMILPLYLSALNSSTNSFKTRRHLQGSDSRRPPARMGLYDDLLLGYYTTRLWIGTPPQKFALIVDTGSTVTYVPCSTCEQCGRHQDPRFKPDLSSTYQPVKCSLDCCDDERKQCVYQRQYAEMSTSSGVLGEDIVSFGESELTPQHAIFGCETVETGDLYSQHADGIMGLGRGDLSIVDQLVEKNVISDSFSLCYGGMDVGGGAMVLGGISPPSDMVFTNSNPVRSPYYIDLKEIHVAGKRLPLDSKVFDEKHGTVLDSGTTYAYLPESAFLAFKDAIMKELQSFKQIRGPDPYNDICFSGAGNDASQLSKSFPVVDMVFEGQKLPLSPEYLFRHSKVRGAYCLGIFQGKDPTTLLGGI…
DET.Sindora.A	MARALSLLISTVFLTGPMIPLVSSNSNDLVHQNGYHKARPAMILPLYHSTPNVS---SKSRRHLQRFESKLPPAHMRLYDDLLLGYYTTRIWIGTPPQRFALIVDTGSTVTYVPCADCEQCGKHQDPRFQPQLSSTYQPVKCSLDCCDEDRNQCTYERQYAEMSSSSGILGEDVISFGQSELEPQHAVFGCETVETGDLYSQHADGIMGLGRGDLSIVDQLVEKKVITNSFSLCYGGMDIGGGAMVLGGISPPSGMVFAYSDAGRSPYYINLMEMHVAGKKLPLDPKVFDGKHGTVLDSGTTYAYLPEAAFIAFKDALMKELHSFKQIPGPDPYKDICFSGAGNDVSQLSESFPVVDMVFGGQKFSLSPEYMFQHSKVKGAYCLGVFQGKDPSTLLGGI…
DET.Sindora.B	MALSSAHFVSAIFLFSHLLGFVSGNSDDLFHRN-----RPAMILPLYLSSPNSSAIAFNHRRQLQGSNSKLPPARMRLYDDLLLGYYTTRLWIGTPPQRFALIVDTGSTVTYVPCANCEQCGRHQDPKFQPDHSSTYQPVKCTLECCDNGRNQCIYERQYAEMSTSSGVLGEDVVSFGQSELGPQRAIFGCENVETGDLYSQHADGIMGLGRGDLSIVDQLVDKQLISNSFSLCYGGMSIGGGAMVLGGISPPSDMVFAHSDPVRSPYYIDLKEIHVAGKKLALNPKVFDGKHGTVLDSGTTYAYLPEAVFRAFKDAIMKELHSFQKIPGPDPYNDICFSGAGTDVSHLSKSFPTVDMVFGGQKLLLSPEYLFRHSKVRGAYCLGIFQGKDPTTLLGGI…
OUT.Arabidopsis.O	----------LLIYLSLPYSITAGEN-NLLHQSPTARSRRPMVFPLFLSQPNSSRSISIPHRKLHKSDSKSLPSRMRLYDDLLIGYYTTRLWIGTPPQMFALIVDSGSTVTYVPCSDCEQCGKHQDPKFQPEMSSTYQPVKCNMDCCDDDREQCVYEREYAEHSSSKGVLGEDLISFGESQLTPQRAVFGCETVETGDLYSQRADGIIGLGQGDLSLVDQLVDKGLISNSFGLCYGGMDVGGGSMILGGFDYPSDMVFTDSDPDRSPYYIDLTGIRVAGKQLSLHSRVFDGEHGAVLDSGTTYAYLPDAAFAAFEEAVMREVSTLKQIDGPDPFKDTCFQVAASNVSELSKIFPSVEMVFKGQSWLLSPEYMFRHSKVHGAYCLGVFPGKDHTTLLGGI…
OUT.Prunus.O	MAATPSHLISTSS-IMEFLVLASANPTSALLL----HSLPAMVLPLYLSTPNSSRTSSNPRRLLQRSESLNRPARMRLYDDLLRGYYTTRLWIGTPPQRFALIVDTGSTVTYVPCASCEMCGRHQDPKFDPEESSTYKAVKCNIDCCDSDKVNCIYERQYAEMSTSSGVLGEDLVSFGQSELAPQRAVFGCENLETGDLYSQHADGIMGLGRGDLSVVDQLVDKGVISDSFSLCYGGMDIGGGSMVLGGFTTPSDMVFIHSNPVRSPYYLDLKEIHIAGKRLSLNPSVFDGKHGTVLDSGTTYAYLPEAAFLAFKDGIMKELSSLKQIRGPDPYNDICFSTDESEVSHPSDTFPTVDMVFGGKKLTLSPEYLFRHSKVRGAYCLGFFQGKDPTTLLGGI…
OUT.Quillaja.O1	MTRSSIQVISTIL-YSPWTALFSGDPSSFLHRPLYQGARPAMVLPLYLSAPNSARIDSGPRRHLQRSESKRHPARMGLHDDLLLGYYTTRLWIGTPPQKFALIVDTGSTVTYVPCATCEQCGRHQDPKFQPESSSTYQPVKCTLDCCDNDRIQCLYERQYAEMSSSSGVLGEDVISFGQSELAPQRAVFGCENVETGDLYSQHADGIMGLGSGDLSIVDQLVDKGVISDSFSLCYGGMDIGGGAMVLGDISPPSDMVFTHSDPVRSPYYINLKEIHVAGKQLPLNPRVFDGKHGTVMDSGTTYAYLPEAAFVAFKDAIMKELHSFKQIHGPDPYNDICFSGAGNDISQLSKSFPAVDMVFGDLKLSLSPEYLFRHSKVRGAYCLGVFKA-DSTTLLGGI…
OUT.Quillaja.O2	MARASIQFISTIFLIGPYVALFSSDPRSVLHRPVYQGARPAMILPLYLSAPNSSTVASSPRRHLQRSEYKHHPARMGLYDDLLLGYYTTRLWIGTPPQKFSLIVDTGSTVTYVPCATCKQCGRHQDPKFQPESSSTYQPVKCTLDCCDNDRIQCVYERQYAEMSSSSGVLGEDVISFGQSELVPQRAVFGCENVETGDLYSQHADGIMGLGHGDLSIVDQLVDKGVISDSFSLCYGGMDIGGGAMVLGGISPPSDMVFTHSDPVRSPYYIDLKEIHVAGKRLPLNPRVFDGKHGTVLDSGTTYAYLPEAAFVAFKDAIMKELHSFKQIRGPDPYNDICFSGAGTDVSQLSKSFPAVEMVFGSLKLSMSPEYLFRHSKVRGAYCLGIFKG-DSTTLLGGI…
OUT.Vitis.O	MTQTWSLLISAI-VILSFVTIYSSSAS--QIP--NRGVRRPMIFPLYFASPKSSIEGSYWRRHLKSD-PYHHPARMRLYDDLLSGYYTTRLWIGTPPQEFALIVDTGSTVTYVPCSDCEHCGKHQDPRFQPDESSTYHPVKCNMDCCDHDGVNCVYERRYAEMSSSSGVLGEDIISFGQSEVVPQRAVFGCENVETGDLYSQRADGIMGLGRGQLSIVDQLVDKNVINDSFSLCYGGMHVGGGAMVLGGIPPPPDMVFSRSDPYRSPYYIELKEIHVAGKPLKLSPSTFDRKHGTVLDSGTTYAYLPEEAFVAFRDAIIKKSHNLKQIHGPDPYNDICFSGAGRDVSQLSKAFPEVDMVFSGQKLSLTPEYLFQHTKVHGAYCLGIFRG-DSTTLLGGI…
PAP.Aeschynomene.A	MARPWTQLLVFLLCLGPLVVV-SGDRSHLLLP---SGENRAMILPLHLSAPNSSNFNFNHRRRLQRS----YPARMRLYDDLLLGYYTTRLWIGTPPQRFALIVDTGSTVTYVPCSTCKHCGRHQDPNFQPDLSKTYHPLKCTSDCCDKDRNQCMYERQYAEMSTTSGVLGDDVISFGLSDLAPQRAVFGCENVETGDLYSQHADGIMGLGRGDLSIMDQLVEKKVISDSFSLCYGGMDIGGGAMILGGISPPADMVFTHSDPRRSPYYINMKEIHVAGKRLPLNPKVFNGKHGTVLDSGTTYAYLPEYAFTAFKHAIMKELKSLKQINGPDPYHDICFSGAGIDVSQLSKRFPVVDMVFGGHKLSLSPEYLFRHSKVRGAYCLGIFPVNDPTTLLGGI…
PAP.Aeschynomene.B	MPRPPTQILVIAFIISNFSPFIAGET--VLLRSHHRGPRTAMVLPLYLSAPNSSTSALDPRRQLSGSESQRHPAQMRLHDDLLLGYYTTRLWIGTPPQMFALIVDTGSTVTYVPCSNCEQCGTHQDPNFQPDSSSTYQPVKCTLDCCDNDKMQCVYERQYAEMSTSSGVLGEDVISFGQSELAPQRAVFGCENVETGDLYSQHADGIMGLGRGDLSIMDQLVEKNVISDSFSLCYGGMDVGGGAMVLGGISPPSDMVFAHSDPVRSPYYIDLKEIHVAGKRLPLDPMVFDRKHGSVLDSGTTYAYLPEAAFLAFKDAIERELQSFKKISGPDPYNDICFSGAGINVSQLSKSFPTVDMVFGGQKYSLSPEYMFRHSKVRGAYCLGVFQGKDPTTLLGGI…
PAP.Lotus.A	MAEPSTPLISTV-FISVILCL-A----RLGFCAELRTDHDAMILPLHFSVPDSSISPVNPRRQLQRSESERHPAHMRLYDDLLLGYYTTRLWIGTPPQKFALIVDTGSTVTYVPCSTCKHCGLHQDPKFQPDKSKTYQPVKCRPGCCDKDRKQCTYDRQYAELSSSSGVLGEDVVSFGQSELGPQRAVFGCENVETGDLYSQHADGIIGLGRGDLSIMDQLVGKKVLSNSFSLCYGGMDVGGGAMVLGGISPPADMVFTHSDPIRSPYYINLKEMHVAGKRLPLNPKVFDGKHGTVLDSGTTYAYLPAAAFFAFKHAIIKELQSLKQISGPDPYKDICFSGAGSDVSQLSRSFPVVDMVFEGHKLALSPEYLFPHSKVRGAYCLGVFSGKDPTTLLGGI…
PAP.Lotus.B	MARASTHLISTLSLILHLFHLRGGDA--AILQNRHHGSLPAMVLPLYLSASNSSTSELDPRRQLHGSESKRHPARMRLHDDLLLGYYTTRLWIGTPPQMFALIVDTGSTVTYVPCSSCEQCGRHQDPKFQPDLSSTYQPVKCTLDCCDDDRMQCVYERQYAEMSTSSGVLGEDVISFGQSELAPQRAVFGCENVETGDLYSQHADGIMGLGRGDLSIMDQLVDKNVVSDSFSLCYGGMDVGGGAMVLGGISPPTDMVFAYSDPVRSPYYIDLKEIHVAGKRLPLNSNVFDGKHGTVLDSGTTYAYLPEAAFTAFKDAIVKELQSLNQISGPDPYHDICFSGAGTDVSQISKSFPVVDMVFGGQKYSLSPEYMFRHSKVRGAYCLGVFQGKDPTTLLGGI…
PAP.Medicago.A	-A--MTQFISIFFLILPLFTL-SINPNNLFFPNTRNASRPAMILPLHLSPPDSSISSFNPRRQLQRSESKRHPARMRLYDDLLIGYYTTRLWIGTPPQRFALIVDTGSTVTYVPCSTCEHCGRHQDPKFQPDLSETYQPVKCTPDCCDGDTNQCMYDRQYAEMSSSSGVLGEDVVSFGLSELAPQRAVFGCENDETGDLYSQRADGIMGLGRGDLSIMDQLVDKKVISDSFSLCYGGMDVGGGAMILGGISPPEDMVFTHSDPDRSPYYINLKEMHVAGKKLQLNPKVFDGKHGTVLDSGTTYAYLPETAFLAFKRAIMKERNSLKQINGPDPYKDICFTGAGIDVSQLAKSFPVVDMVFEGHKLSLSPEYLFRHSKVRGAYCLGVFSGRDPTTLLGGI…
PAP.Medicago.B	MARPLTHLILIL-IL-HITHTIAGDT--AFLRNR----HHAMILPLYLTTPNSSTSALDPRRQLHGSESKRHPARMRLHDDLLLGYYTTRLWIGTPPQMFALIVDTGSTVTYVPCSTCEQCGRHQDPKFQPDLSSTYQPVKCTLDCCDNDRMQCVYERQYAEMSTSSGVLGEDVVSFGQSELAPQRAVFGCENVETGDLYSQHADGIMGLGRGDLSIMDQLVDKNVVSDSFSLCYGGMDVGGGAMVLGGISPPSDMVFAQSDPVRSPYYIDLKEIHVAGKRLPLNPSVFDGKHGSVLDSGTTYAYLPEEAFLAFKEAIVKELQSFSQISGPDPYNDLCFSGAGIDVSQLSKTFPVVDMIFGGHKYSLSPEYMFRHSKVRGAYCLGIFQGKDPTTLLGGI…
PAP.Phaseolus.phavu_Chr02	MALQRTQLISVVSLIAQWVVA-TGDSGELLLPN--EGSRPAMILPLHHSVPDSSVSDFSPRRQLQRSQSQRHPARMRLYDDLLRGYYTTRLWIGTPPQRFALIVDTGSTVTYVPCSTCQHCGKHQDPKFQPEDSETYQPVKCTWQCCDTDRKQCTYERRYAEMSTSSGVLGEDVISFGQSELSPQRATFGCENDETGDLYTQHADGIMGLGRGDLSIMDQLVEKKVISDAFSLCYGGMGVGGGAMVLGGISPPADMVFTHSDPGRSPYYINLKEVHVAGKRLNLNPKVFDGKHGTVLDSGTTYAYLPESAFLAFKDAIMKDTHSLKRISGPDPYNDICFSGAGSDVSQLSKSFPVVDMVFEGHKLSLSPEYLFRHLKVRGAYCLGVFSGNDPTTLLGGI…
PAP.Phaseolus.phavu_Chr03	MARAFTHLVLITFITLSLFLQIAGDS--ALLRNRYPGARPAMVLPLYLSSPNSTSSALDPRRQLYGSESKRHPARMRLHDDLLLGYYTTRLWIGTPAQMFALIVDTGSTVTYVPCSSCEQCGRHQDPKFQPDSSSTYEPVKCTIDCCDGDRIQCVYERQYAEMSTSSGVLGEDIISFGQSDLPPQRAVFGCENVETGDLYSQHADGIMGLGRGDLSIMDQLVDKNVISDSFSLCYGGMDVGGGAMVLGGISPPSDMVFGYSDPVRSPYYIDLKEIHVAGKQLPLNANIFDGKHGTVLDSGTTYAYLPEAAFLAFKDTILKELQSLKQISGPDPYNDICFSGAGIVASQLSKSFPVVDMVFGGDKYSLAPEYMFRHSKVRGAYCLGIFQGKDPTTLLGGI…
