# Supplementary material for: Legume genome structures and histories inferred from Cercis canadensis and Chamaecrista fasciculata genomes
Source: Plant J. 2026 Jun 10;126(5):e70981. doi: 10.1111/tpj.70981 (PMC13252982; doi:10.1111/tpj.70981)
Supplement: Supplementary file 8 — Data S8. Manuscript supplement; Compressed directory of aligned sequences from 36 gene families with members deriving from syntenic blocks from selected species. [file TPJ-126-0-s004.gz › S8_wgd_block_tree/40_wgd_aln_manual_wgd_copy/Legume.fam3.00885]

CAE.Acacia.A	MKLHLSIFFFIISLS-LCLVTHAAKGTRSFNESQPRRILHQPLFPDDSAPPPSSPPPPPPDTPSSPDIPFFHENPVGPTTDQNQPPPTIPNGTTLAASATTPASKPTKKVAIAMSVGIVTLGMLSALAFFLYRHRVKHPSETQKLVNGDSQRINGDSSGAPPSNFLYIGTVEPTRASVSESVESGGGKSPYHKLPPKRSDRYRPSPELQPLPPLKKPP-DGYPPAVSSSSSSDEESHGMAFHTPHGSSLSYEDGYYTPISRQSSLAGSPTTTETHS-NNSHPFSKRTSPKSRFTAPSPDVRPVIMPSIKQAPPPPPPPPPFQHDKQVTSSASRRPKFSAPPPAPLTHLQST-----IPPPPPPPPPPLPLQTTPRKAESPAISVSSSSGSRKRQVWSAS…
CAE.Acacia.B	MKAHHLSFFFIILLS-PYLVVPAPKGVT-VSETQSRRILHQPLFPATSAPPPLPPPPPPYTSPPSP-IPFFHEDPAGPLPNQNQPPPSI-PHATIANPTATQPTKPTKKVAIAISVGIVTLGMLSALAFFLYRHRVKQPIERQKLVGGNSQRIADDP-RMPPSSFLYIGTVEPSRTSVTDASETNGARSPYHKLSIKQSERYRPSPELQPLPMLSKPP-DGYPPVLSSSSSDDEESPKTVFHSPQGSSLSYEDSYYTPISRHSSLVGGQPASETYS-ATSIPYSKRTSPKSRLTASSPDIRQVMIPPIKQAPPPAPPPPACQNDKEVTNGHSRRPKFSAPPPAPLARIQSTSDTTSLHPTPPPPPPPPPPPPTPRKAGSAAISVSSSSATRNQQSCSPK…
CAE.Chamaecrista.chafa_Chr1	MKPHHLSFFVTIIISCLSILVQTVKGTNIQYEPQTRRILHQPLFPVTSAPPPAEPPPPPAETPPSPDIPFFHEDPVGPPPDQNQSPPSSISNPAASSSSSSQNGKPAKKVAIAMSVGIVTLGMLSGLAFFLYRHRVKHPAGDTQKRG-NSQRIAEDSSRAPPSNFLYIGTVEPTRTTVNEVSERNGGKSPNHKVNVRRSDRYRPSPELQPLPPLSKPPLDGYPPAVSSSSSSSEESHETAFHSPQGSSLSYEDSYYTPVSRQSSLAGSPALSETHSSGNSLAFSKRTSPKSRL---SPDIRHAIIPSIKQPPPPPPPPPVFPHDEHVSWGPSRRPKFSAPPPAPLTHLQSANTTP--PPPPPPPPPPPPPRQTPKKIGSPAISVSSFSASRKRETWCTS…
CAE.Chamaecrista.chafa_Chr6	MKAHHLSFFFIILLSLSVPVVPTAKGVNTVNESQTRRILHEPLFPASSAPPPSPPPPPPYTTPPSPNIPFFHEYPTGPPPDQTQAPPST-SNGTIANPTATQPTKPTKKVAIAISVGIVTLGMLSALAFFLYKHRVRHPIETQKLVGNNSQGIPEDP-RVPPSSFLYIGTVEPSRTSLTDPNETNGARSPYHKLSVKRSERYRPSPELQPLPPLKKPP-DGFPPAVSSSSSDDEESHETTFHSPQGSSLSYEDSYYTPVSRHRN--ETP-----HSTTSV-PYSKRTSPKSRLSASSPDIRHVMIPSIKQTHSQ---PN-QRLDKEVSSGPSRRPKFSAPPPAPLSRLHSSNSLRSLLNPPPPPPPPPPP---LRKAGSPAISVSSFSASRHKQSCSPN…
CAE.Senna.sento_Chr06	MKAHHLSFFFIILLS-LSVLVPTARGVNTVNESQTRRILHQPLFPAASAPPPSPPPPPPYTTPPSPDIPFFHEYPAGPPPDQNQPPPST-VNATIANPTATQPTKPTKKVAIAISVGIVTLGMLSALAFFLYKHRVRHPIETQKLVGGNSQGIPEDP-RVPPSSFLYIGTVEPSRTSVGDPIEANAARSPYHKLSVKRSERYRPSPELQPLPPLSKPP-DGYPPAVSSSSSSDEESHETAFHSPQGSSLSHEDSYYTPISRYSSLTGGSAASEAHSTTSV-PYSKRTSPKSRLSASSPDIRHVIIPSIKQPPPPLSQPY--QHDKEVTSGTSRRPKFSAPPPAPLIRLQSTNSTP---PNAPTRTSLNPP----RKAGSPATSVSSSSASKHQQSCSPS…
CAE.Senna.sento_Chr11	MKAPNFTFFFFIIVTIFSI----SHTT--QHEPQPRRILHQPLFPVTSAPPPTGDSPLAADTPPSPDIPFFPEGP--PPSDQNQAAPSIPTATTSTTTTTTEKGIPTKKVAIAMSVGIVTLGMLSAFAFFLYRHRAKHPVSHKKILGSNNNSRAAPSPPPPPSNFLYIGTVEPTVT---ESANGGSIKSPYHHHPVKRSDRYRPSPELQPLPPLSKPL-DGFPPAVSSSSSSDEESHEMSFHSPQGSSLSYDDSYYTPVSRQSS----------------VPFSKRTSPKSRLSASSPDITRIIIPSIKQAPPPPPPPPPPSEPSQVPSGHSRRPKFSAPPPAPLTHLQSSSDNAPPPPPPPPPPPPPPPPPTLRKTESPAISVSSCSVSRKRQSWCGS…
CER.Bauhinia.A	MRAHHLSFFLIVLLS-LSIQLPSAKGVNTTNESQTRRILHQPLFPASTPPPGSPPPPPPVETPPSPDIPFFHEYPIQPPPDQNQPLPSS-SNSTIANPTATQPTKPTKKVAIAISVGIVTLGMLSALAFFLYKHRVKHPGETQKLVGGNSQRLPDDS-RAPPSSFLYIGTVEPSE--------NNAARSPYHKLSIKRSERYRPSPELQPLPPLSKPI-DGFPPVASSS-SSDEESQGTAFHSPHGSSLSYEDSYYTPVSRQSSLAGSPAPSESYSTASIIPHSKRTSPKSRLSASSPDIRHVMIPSIKQNPPPPPPPPPTAHDKQVASGPSRRPKFSAPPPPPLTRLQSPNNTNTLNTHAPPPPPPPPPLPTPRKASFPATSVSSSSASRKPQSESPS…
CER.Bauhinia.B	MRAHHLSFFLIVLLS-LSILVPTANGVNTDNESQTRRILHQPLFPAS-APPPPPPPPPPVDTPPSPDIPFFHEYPAGPPPDQNQPPPSSSSGTIIANPTATQPTKPTKKVAIAISVGIVTLGMLSALAFFLYKHRVKHPGETQKLVGGNSQRLPDDS-RAPPSSFLYIGTVEPSQTSVSEPNETNAARSPYHKLSIKRSDRYRPSPELQPLPPLSKPI-DGHPPAVSSS-SSDEESHETVFHSPQGSSISYEDSYYTPISRQSSLAGSPAPSDSYSAASVVPYSKRTSPKSRISASSPDIRHVIIPSIKQAPPPPPPPLQTPHDKQVASGPSRRPKFSAPPPAPLARLQSPNNTNTHAPPPPPPPPPPPPPHTTRKVGSPATSVSSSSVSRKPQSDSPN…
CER.Cercis.cerca_Chr6	MRAHHLSFFFIVLLS-LSILVPTAKGVNTTNESQTRRILHQPLFPAS-APPPQPPPPPPADTPPSPDIPFFHEYPTGPPPDQNQPPPSS-SNDTIANPTATQPTKPTKKVAIAISVGIVTLGMLSALAFFLYKHRVKHPGETQKLVGGNSHRLPDDS-RAPPSSFLYIGTVEPNQTSVNEPSETNAARSPYHKLSIKRSDRYRPSPELQPLPPLSKPI-DGYPPAISSS-SSDEESHETAFHSPQGSSLSYEDSYYTPVSRQSSLAGSPAPSDSYSTASVVPYSKRTSPKSRLSASSPDIRHVIIPSIKQTPPPPPPPPPTPHDKQVASGPSRRPKFSAPPPPPLTRLQSPNNTNSFNTHPPPPPPPPPP-PTPRKAGSPATSVSSSSASRKPKSESPS…
CER.Phanera.A	MRAHHLSFFLIVLFS-LSIIVPSAKCLNTTHESHTRRILHQPLFPAS-APPPQPPPPPPADTPPSPDIPFFHEYPTEPPPDQNQPPPSS-SNSTIANPTATQPTKPTKKVAIAISVGIVTLGMLSALAFFLYKHRVKHPGETQKLVSGNSHRLPDDS-RAPPSSFLYIGTVEPSQTSVSEPSENNAVRSPYHKLSIKRSERYRPSPELQPLPPLSKPV-DGYPPAASSS-SSDEESHETAFHSPHGSSLSYEDSYYTPVSRQSSLAGSPAPSDSYSTASIVPYSKRTSPKSRLSASSPDIRHVIIPSIKQAPPPPPPPPPTPQDKQVASGPSRRPKFSAPPPPPLTRLQSSNNTP------PPPPPPPPP-PTPRKARSTATSVSSSSASRKPQSESPS…
CER.Phanera.B	MKAHHLSFFLILSLS-LSILLPTAKGVNTANESQTRRILHQPLFPSS-APPPPPPPPPPADTPPSPDIPFFHEYPTGPPPDQNQPPPSS-SNGTIANPTATQPTKPTKKVAIAISVGIVTLGMLSALAFFLYKHRVKHPGETQKLVGVNSQRLPDDS-RAPPSSFLYIGTVEPNQTLVSEPSETNAARSPYHKLSIKRSDRYRPSPELQPLPRLSKPI-DGSPPAVSSS-SSDEESHETVFHSPQGSSLSYEDSYYTPVSRQSSLTGSPVPGDSYSTASVVPYSKRTSPKSRLLASSPDIRHVIIPSIKQAPPPPPPPEQTPHDKQVATGPSRRPTFWAPSPPPLTRLQSSNNTLSFNNHPPPPPPPPPPPQTTRKAGSPATSASSSSVSIKPQSESPN…
DET.Sindora.A	MKAYHLSFFLIILLSLFILVPTEAKGVNNSNESQKRRILHQPLFPASSAPPPSPPPPPADTTPPSPNIPFFHEWA-GPPPDQNQSPPSS-SNGRIANPTATQPTKPTKKVAIAISVGIVTLGMLSALAFFLYKHRVKHPSETQKLVGGSSERFHDDS-RAPPSSFLYIGTVEPSRTSVSEPSEANGARSPYHKLTIKPSERYRPSPELQPLPPLSKPP-DGYPPAVSSS-SSDEESHEMAFHSPQASSLSYEDGYYTPISRHSYLAGSPAAGESQ-SANSVPYSKRTSPKSRFSASSPDIRHVIIPSIKQAPPAPPSPPSHQNGKQVIPGHSRRPKFSAPPPAPLTHLQSTYNTTSLNTPAPPPPPPPPP---PRKTGSPATSISSSSVARKAQSFSPS…
DET.Sindora.B	-------------------------------------------------------------------------------------RHRTSSNGTIANPTATQPTMPTKKVAIAISVGIVTLGMLSALAFFLYRHRSKHPSETQKLVGGNPQRLPEDS-RAPPSSFLYIGTVEPSTTSVSEPSEANEARSPYHKLSIKRSERYRPSPELQPLPPLTKPP-DGYPPAVSSSSSSDEDSHGTAFHSPHGSSHSYEDSYYTPVSRQSSLAGSPVATESHSANSVVPYSKRTSPKSRLSASSPDIRHVIIPSIKSAAPPPAPPLPHLNDKQMALGPSRRSKFSAPPPALLTHLQSINNSTSLNTAPPPPPPPPPPPPTLGKVGSPATSVSSSSVSRKQQSVSPS…
OUT.Arabidopsis.O	MKALQSRFFFFFFFYFFSVSV---------SSEAHRRILHQPLFPESSTPPPQSTPSPP--LPDTPDQPFFPENPSTPQQTLFPPPPVSAVNGGLPIPTATQSAKPGKKVAIVISVGIVTLGMLSALAFFLYRHKAKHASDTQKLVGGGSRRFQEDSPTTTSSTFLYMGTVEPTRVSASESNGTGPVSSPYRKLSAKRSERYRPSPELQPLPPLAKPPPSDSPSALSPSSSSSEECRDTAFYTPHGSAISSDDGYYTAFPRSA---GS------------LPHSKRTSPRSKAASRSPEMKHVIIPSIKQKLPPPVQPPPLESDEQELPYSQNKPKFSQPPPPPRAAFQAITQEPPLQTPPPPPPPP-PPPPRPRDFQMLRKVTNSEATTNSTTSPSRK…
OUT.Prunus.O	-RHHHSALFFSIFLSLISLSLTPLHALQ-TVTAIQRRILHQPLFPDSSSPPPPIPPPPPPDVSSDPDQPFFHELPSGSTPDQPQSPPPP-SNATVPIPQASQPTKGTKRVAIAASVGIVTLGMLSALAFFLYRHRVKHPSESEKLVNGGSQRFADDS-RIPPSSFLYIGTVEPSRTSTTSSETTAELRSPYHRLSVKRSDRYRPSPELQPLPPLSKPPQNLSPSPVSSS---DEESHETAFHSPNCSSISYDDSYYTP--RQGSVNGANCA-PIHVANSI-PHSKRTSPKSRLSVSSTTR-NQVAPPPPPPPPPPPMPIQTQAQQRAPTYSHKRPKFSSPPPPPLARVSRAP-----VPPPPPPPPSRPPILRQQEVGDSETKVSAMSVSAKTQSSASI…
OUT.Quillaja.O1	MKAHHLSFFLIVSLS-ISVLVPTAKGVNIYSKSTTRRVLHQPLFPDSSAPPPSPPPPPPPDTPPSPDIPFFHEYPTGQPPAQSQPPPSP-SNGTIPIPTATQPAKPTKSVAIAISVGIVTLGMLSALAFYLYRHRVKHPGESQKLVGEDSQRFPEDS-RAPPSSFLYIGTVEPSQRSISEASETNGESSPYHKLSIKRSDRYRPSPELQPLPPLTKPP-QGSPPAASSSSSSDEESHETAFHSPQGSSLSYEESYHTPVSRQSYLVNNSQATETRA-TNSVPHSKRTSPKSRFSVSSPDMRHVIIPKNVQPPPPPPPPPPLEYGKQSALGPPKRPKFSSPPPPPLTFLKSTNNPKNFVTPPPPQPPPLPPSQTPGKVVSLGASDSASSVSVRPASWSPS…
OUT.Quillaja.O2	MKAHHLSFFFVALLF-LFIVVPTAKGVNIFSETRTRRILHQPLFPESSAPPP-PPPPPPPETPSSPDIPFFHEYPTGPPPDQTQPPPSP-SNGTIPIPTATQPAKPTKRVAIAISVGIVTLGMLSALAFYLYRHRVKHPGESQKLVGGDSQRFADDS-RVPPSSFLYIGTMEPSQRSVSDISETNGESSPYHKLSIKRSDRYRPSPELQPLPPLTKPP-QGSPPAASSS---DEESHETVFHSPQGSSVSYEESYYTPVSRQSYLVNNNAATETRA-TNSVPHSKRTSPKSRFSVSSPDVGHVIVPKQTQPPPPPPPPPPLVHGKESASGPLKRPKIS--PPPPLTFIQSTNNPASKNYSTPPPPPPPPPLSTPGKAGSSVASDAASSVSIRPASWSPS…
OUT.Vitis.O	----CFYLFFVLLLS-FSLHTA-------ATALSQRRILHQPLFPDSSPPPGSPPPPPDSQVFPNPDQPFFPEVPTGPTTDASQPPPAT-TNGTAPIPTATQPTKPTKKVAIAISVGIVTLGMLSALAFFLYRHRVKHPGESQKLVGGGSQSFQEES-RVPPSSFLYIGTVEPSRRSGNEANGANGTGSPYHKLSIKRSDRYRPSPELQPLPPLNNPPVRNSPQAMSWS---DEEGHETVFYTPQASSIGNDEGFYTPVSRQNSNSSSSATTESHGTSPV-PHSKRTSPKSRRSASSPETKHAIIPSIKQQPPPPPPPPPSAQSSQLAIAHPKRPKFSTPPPPPVARLQALTNQETSTIPAPPPPPPPPPLTTPRKSGSSESSVIPSEVLTTPQSRILK…
PAP.Aeschynomene.A	MKARHLSFFITIIVSLLSLSTA--NTSN-HESHNARRILHQPLFPAASAPPPQLPPPPPPQTPPSPNIPFFHEFPGGPPPDQTQSAASSTSNGTIANPTATQPTKGTKKVAIAISVIIVTLGMLSALAFFLYKHRAKQQVETQKLVGGNSQRNSDDSRTQPPSSFLYIGTVEPTRTSASEQI-----RSPYHKLSVKRSERYRPSPELQPLPPLTKHL-DGYPPAASPSSSSDEESHQTSYHSPQNSSLSHEDGYYTPVSRQSYLSGSPAAKDAQAQTPV-PFSKRTSPKSRLSAPSPDVRHMMIPSIKKAPPPSPPPPELDHDEKVASRHSRRPKFSAPPPGPLRQLQSTATTTTPPPPPPPPPPPPPPPPPPRKTPSPAASISSSSVSRKQQSWSRS…
PAP.Aeschynomene.B	-RTHHWSFFFILLSFLLLLLLPNVKAFKNQLSSQTRRILHQPLFPGATAPAL--PPPSPPETPSSPEIPFFNENPPGPPPDLNQQTPAG---TAIVNPTGTQSAKPTKTVAIAASVGTVMLGMLCALAFFLYKHTGKPPTTTQKLVAAGSRRVPESSAVSPPSNFIYIGTVDPSRASVSEPSESSGARSPYQKLSMKVSERYRPSPELQPLPPLIKTVSDAHPPAVSSSSSDEEESRGTAFHSPQGSSHSLDDGFHTPVSRHSHLSGAAAA----APPPHVPFSKRTSPKSRRSASSPDARVSIIPPIKHARPPPPPPPLPPPEQEEASGPSRRLRFSAPPPAPLTHIYPNVSSNSVYPPPPPPPPPPPPPP-PRKVWSAATNVSLSSSSRKKQSLSRR…
PAP.Lotus.A	MKPHYLTLNIIIIFISLSLSIAV--NTAKGDKSSARRILHQPLFPATSVPPP-APPTPPETPPSSDDIPFFHEYPPGPPTDQTVSAPSTSLNGTTANPTATQPAKGTKKVAIVISVGIVVLGMLSALAFFLYKHRAKHPTETQKLVGGNSQRVHEDSTAAQPSSFLYIGTVEPTLATSNEQRESSKPRSPYHKLPMKRSDRYRPSPELQPMPPLRKPPDGNPPPAMSSSSSSDEETHDTAYHSPQNSSLSHEDGFYTPASRQSSKVGSPAPREANSTTAL-PFSKRTSPKSRISASSPDIRHAIIPSIKQAPPPPSPPP--HELQLTTVAASRRPRFSAPPPPPLAQLQSTTNTTSLNPPPPPPPPPPPPPPTSRTKGSPAVEVSPSSTSIMQQSWSPQ…
PAP.Lotus.B	----------LILLS-LSLFTPL----N--STPNARRILHQPLFPAGSAPPPSTPPPPPPDTPSSPDIPFFNEYSP-PPPDQALTQPPP--SASIAYPTATKPAKPAKKVAIAASAAVVTVAVLSALAFFLYKHRANSNSENHKLVRGNSRRVLDDSPRAPPSSFLYIGTVEPSRTSVSDAQNLN-----SAKL--ASNYRYRPSPELQPLPPLSKPPDEISPPAASSSSSEDAESRETAFHSPHGSSVSHDDNYYTPVSRHSSVAGSPAA-----ATA-VPFSKRTSPKSRLSASSPDIRHAMIPSIKHNPLPPPPAPPAPPSTQLDGGPSRRPKFSTHPLAPMASL---------NTPPPPPPPPPPP--AARKVWSPAITTHSSSVSKQQQSSSSI…
PAP.Medicago.A	MKPHNSSFNIIITIIFSSLSVNTAKRFNESDHHHTRRILHQPLFPASSAPPPTVTPPPP--QPSSDNIPFFHEYPDAPPSNQNQAAPLT-SNATTANPTATQPAKGTKKVAIAISVGIVTLGMLSALAFFLYKHRAKNAADTQKLVSTTTQRNNQDSNSSAPSNFLYIGTVEPSRRTVNDQNQTEKPRSPYHKLSVKRSDRYRPSPELQPMPPLSKPP-NGIPPAMSSEEDSDEESNETAFHSPQNSSVSQEDGFYTPVSRQSSLSGSPAKKESNSTVTPLPKSKRTSPKSKLSASSPDIRHVIIPSIKQTPLPQRQQSEKQLTSSGGIGHSRKPKFSAPPPPPLVHLQSTTNTTSLNHPPPPPPPPPPPPPMTRKSVSPTQAVSASISRLSEGPGSVG…
PAP.Medicago.B	---KHFTFFLIILLSSFSFSLTT--------TLADRRILHQPLIPATSAPPPEFSPPPPDNTPPSPDIPFFNELPTGPPPNQNLPSPSG-SNARIANPTATKPTKPAKKVAIAVSVAFSLFVIFSVVAFFLYKHRIKHSTETRKLGGENSNRILEASTLVPPSSFLYIGTVEPNGTPANEPNR-------FNKLPIG--NHDRPSPELHPLPPLTKSLVDSSPPAVSSSSSSSEETRETAFHSPRESSLSHEESYYTPVSRRSH--GSPTA-PVTA-TPVVPYSKRTSPKSRLSGSSPEMKRVMIPSIKHAPA-SPST-------LFQHGSPRRPKFSSPPPAPLTHLHSNDSRDSLTLPPPRPPPPPPPPR--------VVSVSTSSVPRNYQTRSMK…
PAP.Phaseolus.phavu_Chr02	MKALHLSFFHNLLLTSLSIAVNTAKGVKSADEFGTRRILHQPLFPESSAPPP---PLP-VETPPSPNIPFFHENPAGAPPDQSQAAPST-SNSSIANPTATQPTKGTKKVAIAISVGIVTLGMLSALAFFLYKHRAKHPVETQKLVNNNSNN-NEVDSTAPPSSFLYIGTVEPTRASTNDSRDNNKARSPYHKL--KRSDRYRPSPELQPMPPLSKPP-DGYPPAVSSSSDSDEESRGTVFHSPQNSSV---DGYYTPASRQSSLVGSPAKRDANSTTPVVPFSKRTSPKSRVSAPSPEIRHVIIPSIKQPPPPSPPPP----------KHSRKPKFSAPPPPPLKHLQSTTDTTSLNPPPPPPPPPPPPPPQPRKSVSPAVSASSNSASVKRQSWSPV…
PAP.Phaseolus.phavu_Chr03	MKPHHHHFTFFFILSSFSLTSQATNTTQFRILNETRRILHQPFFPELSAPPPTPPPPPPPDIPSSPDIPFFNEYPAGPPPVQNL-PPSTTSGAVIANPTATQPTKPAKKVAIAISVGIVTLGMFSALGFFLYRHRAKHPVETQKLV---SRRLPEDSPRAPPSSFLYIGTVEPARTSLTEPNGT-NTTSPYRKLSIKSDHRYRPSPELQPLPPPHKLPDESSPPGFSDSSSSEEECCETAFHSPHGSSLSREENCFTPVSRHSCLAAMPAT---AAAAPVVPYSKRTSPKSRFSAPSPDIRNMVLPSMKHSPAPAPAPAPYQQEKSTTLGPSRRPKFSSPPPAPLTHLIKPAPATHLIKPPPPPPPPPPPLPPSRNGWSPSISTSSSSVSRKQRSWSPN…
