# Supplementary material for: Legume genome structures and histories inferred from Cercis canadensis and Chamaecrista fasciculata genomes
Source: Plant J. 2026 Jun 10;126(5):e70981. doi: 10.1111/tpj.70981 (PMC13252982; doi:10.1111/tpj.70981)
Supplement: Supplementary file 8 — Data S8. Manuscript supplement; Compressed directory of aligned sequences from 36 gene families with members deriving from syntenic blocks from selected species. [file TPJ-126-0-s004.gz › S8_wgd_block_tree/40_wgd_aln_manual_wgd_copy/Legume.fam3.00889]

CAE.Acacia.A	MSCFFFKGEAKSAPELQNERPRNNPAVNRVCKSTSSIPSPRSLTEVYKEKESDFRVFSLQELVQATNGFNRMLKIGEGGFGSVYKGTIKPPGGRGDPIVVAIKKLKHGFQGHKEWLAEVQFLGVVNHPLVKLLGYCSVDGERGTQRLLVYEYMARSLEPHLFNPSLPTLPWKTRLQIMIGAAEGLAYLHEGLEFQVIYRDFKTSVLLDENFHPKLSDFGLAREGPQGDNTHVSTAVVGTQGYAAPEYVDTGHLKAECDIYSFGVVLYEIITGRRALDRNRPAAEQKLLNWVKQYPADTDRFSMIIDLRLRNHFSPGAIRKVAKLANTCISKNPKDRPTMAQIVESLKEALQVSETSSTSQSSAESSRSALARRG
CAE.Acacia.B	MKCFLFKRGSKSSSESQKRRQKNQSGSNHAVSPTSSLPLPRTLAELYKEKEHDLRVFTFQELSEATNDFDRMLKIGEGGFGSVYKGTIKPQDGRGDPIVVAIKRLAHGFQGHKEWLAEVQFLGIVNHPLVKLLGYCSEDGERGIQRLLVYEFMPRSLEDHLFRRIFPSLPWKTRLQIMLGAAQGLLYLHEELEIQVIFRDFKSSVLLDTNFHPKLSDFGLAREGPIGDQTHVSTAVVGTHGYAAPEYIETGHLKVQSDIWSFGVVLYEMLTGRRSLDRSQTK-EQKLLEWVKLYPADSRRFGMIMDPRLRNEYSHGAARKVAKLAERCLNKKPEERPPMSQVVERLKQALQDSETSKMASET---SRPKLV---
CAE.Chamaecrista.chafa_Chr1	MNCFFFKRESKSAPELQNDRRKKNPALDRGSKSASSLPSPRSVTELYREKEHNLTVFDLKELLDATNGFNRMHKIGEGGFGSVYKGTLRPQNGRRDPIVVAIKRLTHGFQGHKEWLAEVQFLGIVNHPLVKLLGYCSVDGERGIQRLLVYEYMARSLEDHLFNRSFPVLPWKTRLQIILGAAQGLAYLHEGLEVQVIYRDFKTSVLLDENFHPKLSDFGLAREGPTGDNTHVSTAVVGTHGYAAPEYIVTGHLKVECDIYSFGVVLYEIITGRRALDRNRPPSEQKLLDWAKQYPADTSRFSMIIDPRLRNQFSPGAVRKVAKLADSCLKKNPQDRPTMSQIVENLKQALQCSETSETSQNATESSRSPLARK-
CAE.Chamaecrista.chafa_Chr6	MDCFCFKEKRGSKPSRESQSQSKNKD--LTVRSSSSLPSPKTLTELYKEKEHNLRVFTLQELHDATSGFNRMLKIGEGGFGSVYKGTVRTHDGQGDPIVVAIKSLTRGHQGHKEWLAEVQFLGIVNHPMVKLLGYCSEDGERGIRRLLVYEYMPRSLEDHLFRRAFPTLPWKTRLKIMLGAARGLAYLHDGLEVQVIYRDFKSSVLLDADFHPKLSDFGLAREGPMGGQTHVSTAVVGTYGYAAPEYVETGHLRIQSDIWSFGVVLYEMLTGRRALDRRRQK-DQKLIEWVKQYPANTSRFNMIMDPRLRNEYSPGAARKVAKLADSCLNRKPEERPSMSQVAESLKEALQYSESSDTA---SGSSRSILVQKA
CAE.Senna.sento_Chr06	MKCFFFKKGSKSAQESQNQRKKKNPSSEHSVRSSSSLPSPKTLTELYKEKEHNLRVFTLQELKNATNGFNRMLKIGEGGFGSVYKGTIKPQDGRGDPTVVAIKSLTRGFQGHKQWLAEVQFLGIVDHPLVKLLGYCSEDGERGIQRLLVYEFMPRSLEDHLFRRALPTLPWKTRLQIMLGAARGLAYLHEGLEVQVIYRDFKSSVLLDTDFHAKLSDFGLAREGPIGDQTHVSTAVVGTRGYAAPEYIETGHLKVQSDIWSFGVVLYEMLTGRQALDRRRPT-EQKLLEWVKQYPADSSRFSIIMDPRLRNEYSPGAARKVAKLADSCLKKKPEERPSMSQVVESLKQALQYSETSNT----------------
CAE.Senna.sento_Chr11	MSCLFFKRESKSAPELQSTSRRKHPELDRGSKSTSALPSPRSVTELYKEKEQNFRVFNLKELIDATSGFNRMHKIGEGGFGSVYKGTIRPRNGRGDSVVVAIKKLTRGFQGHKEWLAEVQFLGIVNHPLVKLLGYCSIDGERGIQRLLVYEFMTRSLEDHIFNRNFPSLPWKTRLQIMLGAAKGLAYLHEGLEVQVIYRDFKTSVLLDADFNPKLSDFGLAREGPRGDDTHVSTAVVGTQGYAAPEYIETGHLKAECDIYSFGVVLYEIITGRRALDRNRPTTEQKLLDWVKQYPADTSRFSMIIDPRLRNNFSPGSVRKVAKLADSCLKKNPQDRPTMSQIVESLEQALQCSETSETSES---SSRSPLVQKG
CER.Bauhinia.A	MKCFFFRRLSRSNQELQNKRSKKKKYPAGASKSTSSLSSPRSVSELYKEKEHNLKVLTLEELSEATNGFSRMQKIGEGGFGSVYKGTIRPQNGCGHPILVAIKRLTRGFQGHKEWLAEVQFLGIVNHPLVKLLGYCSVDGERGIQRLLVYEFMPRSLEDHVFNNASPVLPWKTRLQIMLGAAQGIAYLHEELEVQVIYRDFKSSVLLDNDFHPKLSDFGLAREGPVGDQTHVSTAVVGTRGYAAPEYVETGHLKVQSDVWSFGVVLYEILTGRRALDRNRPTMEQKLLDWVKQYPVNSSSFSMIIDQRLRNQYSIASARKIAKLADSCLKKNPEDRPSMSQIVESLKQAL------------------------
CER.Bauhinia.B	MKCFFFKRLSKSDPGLQNESKKKNPAMDRISKSTSSLPSPRSVSELYKEKEHNLRVFTLEELSEATSGFDRMKKIGEGGFGSVYRGTIRPENGRGDPIIVAIKRLTRGFQGHKEWLAEVQFLGIVNHPLVKLLGYCSVDGEIGIQRLLVYEFMPRSLEDHLFNRRFPVLPWKTRLQIMLGAAQGIAYLHEEMEVQVIYRDFKTSVLLDKDFHPKLSDFGLAREGPTGDQTHVSTAVVGTQGYAAPEYVETGHLKVKSDIWSFGVVLYEILTGRRALERSRPTMERKLLEWVKQYPVDSVSFTMVIDPRLRNQYSIGSARKIAKLADSCLKKNPEDRPSMSEIVEGLKQALQYSETSNTA--TSESSRSKVVLK-
CER.Cercis.cerca_Chr6	MKCFFFKRLSKSDPELQNESKKKNPALDRASKSTSSLASPRSVSELYKEKEHNLKVFTLVELSEATNGFNRMQKIGEGGFGSVYKGTIRPQNGRGDPILVAIKRLTRGFQGHKEWLAEVQFLGIVNHPLVKLLGYCSVDGERGIQRLLVYEFMPRSLEDHLFNRSFPVLPWKTRLQIMLGAAQGIAYLHEELEVQVIYRDFKSSVLLDNDFHPKLSDFGLAREGPTGDRTHVSTAVVGTRGYAAPEYVETGHLKVQSDIWSFGVVLYEILTGRRALERNRPTMEQKLLDWVKQYPVDSGSFSMIIDQRLRNQCSIGSARKIAKLADSCLKKNPEDRPSMSQIVESLKQALQYSETSNTSHNVTESSRSKLVRKG
CER.Phanera.A	MKCFFFKRSSKSNPKLQNESSKKNPALDGASKSTSSLASQRSLSELYKEKEHNLKVFTLGELSEATNSFHRMRKIGEGGFGSVYKGTIRPQNGHGDPILVAIKRLTRGFQGHKEWLAEVQFLGIVNHPLVKLLGYCSVDGERGIQRLLVYEFMPRSLEDHLFSKAFPVLPWKTRLQIMLGAGQGIAYLHEEMEIQVIYRDFKSSVLLDNDFHPKLSDFGLAREGPIGDQTHVSTAVVGTHGYAAPEYVETGHLKVQSDIWSFGVVLYEILTGRRALDRNRPTMEQKLLAWVKQYPVNSSSFSMIIDQRLRNQYSIGSARKIAKLADNCLKKNPEDRPSMSQIVESLKQALQYSEGTN-----------------
CER.Phanera.B	MKCFFFKRLSKSDEGVRNESKKKNPGLYRTSKSASSLASPRSISELYKEKEHNLRVFTLEELIEATNGFNRAQKIGEGGFGSVYRGTIRSQNGRGDPTIVAIKRLTRGFQGHKEWLAEVQFLGIVNHPLVKLLGYCSVDGERGIQRLLVYEFMPRSLEDHLFNRTLPVLPWKTRLQIMLGAAQGIAYLHEEMEVQVIYRDFKTSVLLDKDLNPKLSDFGLAREGPTGDRTHVSTAVVGTRGYAAPEYVETGHLKVKSDIWSFGVVLYEILTGRRALERNRPTMEQKLLDWVKQYPVDSVSFSMIIDPRLRNQYSIDSARKIAKLADSCLKKNPEDRPSMSEIVESLKQALLYSETSNTSESS------------
DET.Sindora.A	MKCFFFTGKSSSAPDLQNQKKKRNPELDRTTKSTSSLPSPRSISELYKEKENNLRVFTTEELVEATDNFNRTLKIGEGGFGSVYKGTIKPQGGLVESTVVAIKKLTRGFQGHKEWLAEVQFLGIVNHPVVKLLGYCCEDGERGIQRLLVYEFMPRSLENHLLSRTSPALPWRTRLQIMLGAAQGLVHLHE--ELKVIYRDFKASILLDNDFRPKLSDFGLAREGPTGDRTHVSTAVVGTHGYAAPEYIETGHLKMQSDIYSFGVVLYEILTGRRALERNLPTPEQRLLDWVKQYPSDSGRFSMIMDPRLRNQYSPGAAKKIAKLANKCLKKTPEDRPAMSQIVESLKQAIQFSEPSSNSRSMAGSSRIKMDRKR
DET.Sindora.B	------------------------------------------------------------------------MKIGEGGFGSVYRGTIPPQNGRGDPIVVAIKKLTRGFQGHKEWLAEVQFLGVVDHPVVKLLGYCSVDAERGIQRLLVYEFMPRSLEHHLFNRALPPLPWKTRLQIMLGAAQGLAYLHEGLEVQVIYRDFKSSVLLDNEFNPKLSDFGLAREGPTGDRTHVSTAVVGTQGYAAPEYIETGHLRIQSDIYSFGVVLYEILTGRRALERTRPAAEHKLLDWVKQYPVDSGRFSMIIDIRLRSQFSPGAAKKIAKLADSCLRKNPEDRPTMNQIVESLKQALQLSETSNTSQNMASSESSRKTRKG
OUT.Arabidopsis.O	MNCLFFKKKPRKQQKDNNKNKRKNSATNRSETSSFNLPSPRSIKDLYTEREQNLRVFSYEELSKATYVFSRKLVIGEGGFGIVYKGKILSNGDSDPPLVVAIKKLRQGLQGHKQWLAEVQFLGVVNHPVVKLIGYCSEDGETGIERLLVYEYMSRSLEDHLFPRRSHTLPWKKRLEIMLGAAEGLTYLH---DLKVIYRDFKSSVLLDDQFCPKLSDFGLAREGPDGDNTHVTTARVGTHGYAAPEYVQTGHLRLKSDVYSFGVVLYEIITGRRTIERNKPVAERRLLDWVKEYPADSQRFSMIVDPRLRNNYPAAGARSLAKLADLCLKKNDKERPTMEIVVERLKKIIEESDSEDYPMATTTTKESSQVRRR
OUT.Prunus.O	MKCFFFKQGAQSAPELRNQSKSSDLVLDRATKSSSSLPSPRSIPELYKEKEHNLRVFSYQELREATNGFNRLLKLGEGGFGSVYKGTISPEHGQGSPIVVAIKRLPRSLQGHKEWLAEVQFLGVVNHPLVKLLGYCSVDGERGIQRLLVYEYMPRSLEDHLFNRALPTMPWMTRLQVMLGSAEGLAYLHQGLEVQVIYRDFKSSVLLDEQFRAKLSDFGLAREGPTGDRTHVSTSVVGTYGYAAPEYIETGHLSTHSDLWSFGVVLYEILTGRRVLDKNRPPAEQKLLYWVKQFPADGKRFSMIIDPLLRGQYSLTAARKLAKLADSCLNKNAKDRPTMSEVVEVLKQALQDSEAGTSSENRSEASGSKLAKRK
OUT.Quillaja.O1	MKCFLFKRGSNSAPELQNQNKHKNPALDRATKSSGSLPSPRSIPELYKEKEHNLRVFTFQELRDATNGFSRLLKIGEGGFGSVYKGTIRPPNGRGNPTLVAIKKLKNGLQGHKEWLAEVQFLGVVDHPLVKLLGYCSIDGERGIQRLLVYEFMPRSLEDHLFNRVLPTLPWKRRLQILLGVALGLAYLHGGLEVQVIYRDFKTSVLLDENFHPKLSDFGLAREGPTGDRTHVSTAPVGTYGYAAPEYVELGRLSVQSDIWSFGVVLYEILTGRRALERNRPIAEQKLLLWVKQYPADSNRFSMIIDPRLRNQYSLGAAREIAKFADSCLNKNPKDRPEISQVIQSLKQAIEYSDEPTTSRNMTSKSSQSMVPK-
OUT.Quillaja.O2	MKCFRYYRGSNSAPELQNQRKQKNLVLDRVTKSSDSFPSPRSIPELYREKEHNLRVFTFQELRDATNGFNRLLKIGEGGFGSVYKGTIRPPDG----QVVAIKKLRDGSQGHKEWLAEVQFLGVVNHPLVKLLGYCCVDGERGMQRLLVYEFMPMSLEDHLFNRALPILPWKTRLQIMLGVAQGLAYLHGGLEVQVIYRDFKSSVLLDNNFQPKLSDFGLAREGPTGDRTHVSTAPVGTYGYAAPEYVELGRLTIHSDIWGFGVVLYEILTGRRALERNRPTGEQKLLVWVKQYPTDSKRFSMIIDPRLGKQYSVGAAREIAKLADSCLDKNPKDRPAISQVVQSLKQAIEYSEEPSTSKNMTKSSQSKLIRKV
OUT.Vitis.O	MKCFLYFKQSKSAPELKNQNKSDTSSASRTTKSAGSMASPRSIPELYREKGQDLRVFSLPELRDATNGFNRLLKIGEGGFGNVYKGTISPADGQGNPTVVAIKKLQQGFQGHKEWLAEVQFLSVVSHPLVKLLGYCSVDGERGIQRLLVYEYMPKSLENHLFNRTMSTLPWKMRLQIILGAAEGLAYLHEGLEIQVIYRDFKSSVLLDENFNPKLSDFGLAREGPTGDHTHVSTAVVGTQGYAAPEYIETGHLTVKSDIWSFGVVLYEILTGRRTVERNRPQSEQKLLDWVKQFPADGKRFSMIIDPRLRDQYSLVAARRVAMLANSCLNKNPKDRPTMREVVESLKKAIQESEDGNPSDRNRESSHSNMANSD
PAP.Aeschynomene.A	MMCFLFKQKSKSDPEFQKSSKNKNGASNRAARSTSSVSSPKSVRELYKENQHNNRVFTFRELIDATNGFNRMLKIGEGGFGSVYKGTISPQDGQGEPIVVAIKKLTRGFQGHKEWLAEVQFLGIVNHPLVKLLGYCSVDTERGIQRLLVYEFMPRSLEDHLFNHSLPHLPWKTRLQIMLGAAQGLDYLHEGLEVQVIYRDFKTSVLLDTNFHPKLSDFGLAREGPTGDKTHVSTAVVGTQGYAAPEYIETGHLKDKSDIWSFGVVLYEILTGRRVLERNHPPGEQKLLEWIKKYPADSSRFSTVMDPRLRNQYSLVAARKIAKLADSCLKKSPEDRPSMNKIVESMKEALQLSETSNTPQNKTESPLSKFVRK-
PAP.Aeschynomene.B	MNCFFFKEKCKSAPELQNRDKKKNPAVNRASNSTGSISSPKSVKELYKEKEQNFRIFNLQELRDATNGFNKMLKLGEGGFGSVYKGSIRPQDGHGDPIVVAIKRLTRGFQGHKEWLAEVQFLGIVSHPLVKLLGYCSVDGERGIQRLLVYEFMPRSLEDHLFNKSLPVLPWKTRLEIMLGAAQGLAYLHEGLEIQVIYRDFKSSVLLDENFHPKLSDFGLAREGPQGDQTHVSTAVVGTQGYAAPEYIETGHLKVQSDMWSFGVVLYEILTGRRSLERNRPTPEQKLLDWVKQYPADSNRFTLIMDPRLRNQYSLPAARKVAKLADSCLRKNPEDRPSMSQIVESLTQALQISEMPSTSQNPGESSRSKLVRKG
PAP.Lotus.A	MKCFFFKRISNADPDLNRSKK-KTQA---SNRPTSALSSPRSVEELYREKEQNFRVFTLQELVDATNGFNRMLMVGEGGFGKVYRGTISPLNGQGDPVVVAIKKLTRGLQGHKEWLAEVQFLSIVDHPLVKLLGYCSVDGRREIQRLLVYEFMPRSLEDHLFSRSFPPLPWKTRLQIMLGAAQGLHYLHHGLEVQVIYRDFKSSVLLDTKFHPKLSDFGLAREGPTGDQTHVSTKVVGTRGYAAPEYIETGHLRLKSDIWSFGVVLYEILTGRRVLETKLPPEEQKLLQWVKTYPAESSRFSMIMDPRLAKQYSLDAARRIAKLADSCLKKNPEDRPSMSQIVESLKRALQLSETSNSTQNMIQSPRSKLTQKV
PAP.Lotus.B	MKCFFFKEKCKSAPELQNRSKKKNPAGNRAANSTGSVSSVKSVTDLYREKEHNFRVFDWKELRDATNGFNRMLKIGEGGFGSVYKGSIKPPDGSGDPIVVAIKRLTQGFQGHKEWLAEVQFLSIVNHPLVKLLGFCSVDGERGIQRLLVYEYMPRSLEHHLFNKTLPTMPWKTRLEIMLGAAQGLAYLHEELEIQVIYRDFKCSVLLDADFHPKLSDFGLAREGPQGDHTHVSTAVVGTQGYAAPEYIETGHLKVQSDMWSFGVVLYEILTGRRSLERNRPTAEQKLLDWVKLYPADSSRFTMIMDPRLRNQYSLGAARKIAKLADSCLKKNPEDRPPMSQIVESLKQALQFSETSNTSQDIGESSRSKLVRKG
PAP.Medicago.A	MKCFFFKQKSKSDPDLNRKKK-K----NHAKKSISAHSSPRSIKELYKEKEHNFRVFTLQELVDATNGFNKVLKIGEGGFGKVYRGTITPENGIGNPIVVAIKKLTRGFQGHKEWLAEVQFLGIVNHPLVKLLGYCSVDGE-SIQRLLVYEFMPRSLEDHLFSRSLPTLPWKIRLQIMLGAAQGLQYLHEGLEIQVIYRDFKSSVLLDKKFHPKLSDFGLAREGPTGDQTHVSTAVVGTRGYAAPEYIETGHLKSKSDIWSFGVVLYEILTGRRTIERTLPKVEQKLIEWVKNYPADSSRFSLIIDPRLRKQYSLDAARKIAKLADSCLKKNAEDRPSMSQIVESLKQALQCS---------------------
PAP.Medicago.B	MKCFFFKEKSKSAPELQNKNKNKSPASKRATNSTGSISSPRSVKDLYREKEQSFRVFTFQELRDATNGFNRMLKIGEGGFGSVYKGSIKPPDGQGDPVIVAIKRLTRGFQGHKEWLAEVQFLSIVNHPLVKLLGYCSVDGERGIQRLLVYEFMPRSLENHLFSRTLPVLPWKTRLEIMLGAAEGLAYLHEGLEIQVIYRDFKSSVLLDEDFHPKLSDFGLAREGPQGDQTHVSTAVVGTQGYAAPEYIETGHLKVQSDMWSFGVVLYEILTGRRSLERNRPTTEQKLLDWVKQYPADTSRFSMIMDPRLRNQYPIVAARKIAKLADSCLKKNAEDRPSMSQIVEGLKQALQFSEMSNTPHDNAESSRSRLVQKG
PAP.Phaseolus.phavu_Chr02	MNCFFFKNKSKSPPELPKGRKKKTQVVNGAPKSPSTVPSLRSIKELYKEKEQSYRIFSLKELVDATNGFNRMLKIGEGGFGKVYRGTIS-EDG-AAPIVVAIKKLNHGLQGHKEWLAEVQFLSVANHPLVKLLGYCSIDSQKGIQRLLVYEFMSRSLEDHLFSFSLPHLPWPTRLQIMLGAAQGLYYLHNGLEIQVIYRDFKSSVLLDKQFHPKLSDFGLAREGPTGDKTHVSTAVVGTQGYAAPEYVQTGHLKVQSDIWSFGVVLYEILTGRRALNRNRPIGEQKLVEWVKNYPANSSRFNMIIDPRLKNQYSLGAARKVANLADCCLKKNPEDRPSMNQIVESLKQALQESETKNTSSNITKSTR-------
PAP.Phaseolus.phavu_Chr03	MKCFFFKDKCKSAPELH---KKKNPAVNRAANSTGSLSSPKSVKDLYREKENSFRVFTLQELRDATQGFNRTLKIGEGGFGSVYKGSIRPSDGQGDPFPVAIKRLTRGFQGHKEWLAEVQFLGIVNHPLVKLLGYCSVDGERGIQRLLVYEFMPGSLEDHLFNKSLPCMPWKTRLEIMLGAAQGLAYLHQGLEIQVIYRDFKSSVLLDADFHPKLSDFGLAREGPQGDQTHVSTAVVGTQGYAAPEYIETGHLKVQSDMWSFGVVLYEILTGRRSLERNRPSAEQKLLDWVKQYPADTSRFVVIMDPRLRNQYSPQGARKIAKLADSCLKKNPEDRPSMSQIVEALQQALQHSETSNSSQDIASSSRSKLVRKS
