# Supplementary material for: Legume genome structures and histories inferred from Cercis canadensis and Chamaecrista fasciculata genomes
Source: Plant J. 2026 Jun 10;126(5):e70981. doi: 10.1111/tpj.70981 (PMC13252982; doi:10.1111/tpj.70981)
Supplement: Supplementary file 8 — Data S8. Manuscript supplement; Compressed directory of aligned sequences from 36 gene families with members deriving from syntenic blocks from selected species. [file TPJ-126-0-s004.gz › S8_wgd_block_tree/40_wgd_aln_manual_wgd_copy/Legume.fam3.01016]

CAE.Acacia.A	MADRDQEKTDTGDVSLKRKQLLSTTMKRTSDWIFSQEIPSDVTVEVGGASFQLHKFPLVSKCGYIRKLVSESSEADVSLIQLHEVPGGAEALELAAKFCYGIFEITIDIAMLRCVAEYLEMTEDYSVGLVARTDAYLEVALKSLAGAVSILLVAEKLLPIAEKAKVVSRCIDAIAYIACKESQFCSNTTR--GGDGGVSSMASHQRPIVDWWAEDLTVLRIDIFQRVLIAMMARGFKQYAIGPILMLYAQKSLRGLEIFGKGRKKIEPKQEHEKRVVLETIVSLLPKEKAMSVSFLSMLLRAAIYLETTVACRLDLEKRMAMQLGQAVLDDLLIPSYSFTGDTLFDVDTVQRIMMYLESETISHSVFGADYEYFSPPQTDMERVGKLMENYLAEIATDR…
CAE.Acacia.B	---------------KMKEELLSTAMKRTSKWVFSNEIPSDVTVQVAETPFFLHKFPLASKCGYIGKLISESDHTDSSIIELRDVPGGAEAFELAAKFCYGIFEMSIEIATLRCVAEYLEMTEDYSVRLVARTDAYLEVALKSLPGAVSVLHKSENLFPIAEKAKLVSRCIDSIAYIACKESQFCTS-REESVTEDIISSMESHQTEVIDWWAEDLTVLRIDIFQRVLIALMARGFKQFALGPILMLYAQESLRLSELTVKGRNKIEVGKEHEKRVVLEAIVSLLPREKAISVSFISMLLRAAIHLETTVACRLDLEKRMAMQLGHAALDDILIPTYSLTGETLFDVDTVQRILMYHESDTGKNLASSAESEFFSPAQTDVDRVGKLIVNYLAEISTDR…
CAE.Chamaecrista.chafa_Chr1	MVDRDQEKADAGDLSLKKKELLSSAMKRTSEWIFSQEIPSDVTVRVGEASFSLHKFPLVSKSGYIRKLVSESSDADVSLIELHDVPGGAEAFELAAKFCYGIFEICIEIAMLRCVAEYLEMTEDYSAGLVVRADAYLEVALKSLAGAVSILHMSESLLPIAERAKVVSKCIDAIAFIACKESQFCGSGRSDGGTEGVVSSMASNQRPIVDWWAEDLTVLRIDIFQRVLIAMMARGFKQYSIGPILMLYAQKSLRGLELFGKGRKKIEPRQEHEKRVVLETLVSLLPKEKAMSVSFLSMLLRAAIYLETTVACRLDLEKRMAMQLGQAVLDDLLIPSYSFTGDTLFDVDTVQRIMMYLESETGNHLVFNGDSEYFSPSQSDMERVGKLMENYLAEIATDR…
CAE.Chamaecrista.chafa_Chr6	-------------MSLKKEKLLSSAMKRTSEWLFSNEIPSDVTIQVEEASFSLHKFPLVSKCGYIRKLVSESSDADVPIIELGDVPGGAEAFELAAKFCYGIFEMSIEIAMLRCVAEYLEMTEDYSVGLVGRTDAYLEIALKSLAGAVSILKKSENLLPMAERAKLVSRCIDAIAFIACKESQFCCTTTSTSGSEGGMVSSS----MEVEWWAEDLTVLRIDIFQRVLIAMMARGFKPYAIGPIVMLYAQKSLR--EIAGKGRKKIEGAEEHEKRVVVETIVSLLPRDKEMSVSFLSMLIRASIYLETTVACRLDLEKRMALQLGQAVLDDLLIPTYSLTGDTLFDVDTVQRIMMYLELDMGSLFGQDDADDYFSPPLSNMEKVGKLMESYLAEIATDF…
CAE.Senna.sento_Chr06	-------------------------MKRTSDWIFSHEIPSDVTVQVEEASFSLHKFPLVSKCGYIRKLVSESSEADVPIIELSDIPGGAEAFELAAKFCYGIFEMTIEIAMLRCVAEYLEMTEDYSVGLVGRTDAYLEVALKSLAGAVSILQKSEKLLPIAERAKLVSRCIDAIAFIACKESQFCSTRRSTSSTEGVVSS------TVVEWWAEDLIVLRIDIFQRVLIAMMARGFKQYAIVPILMLYAQKSLRGSDTIGKGRKKIEGGEEHEKRVVLETIVSLLPKEKAMPVSFLSMLLRASIYLETTVACRLDLEKRVASQLDEAVLDDLLIPTYSLTGETLFDVDTVHRVMMYYESGMGSHLEYNADAEYFSPPRSNMERVGKLMESYLAEIATDR…
CAE.Senna.sento_Chr11	-------------------------MKRTTEWIFSQEIPSDVTVQVGEASFSLHKFPLVSKCGYIRKLVSESSDADVSFIELHDVPGGAEAFELAAKFCYGIFEIGIEIAMLRCVAEYLEMTEDYSVGLVSRTDGYLEVALKSLEGAVSILHASESLLPIAERAKLVSRCIDAIAYIACKESQSCASSRSDGGTEGVVSSMASHQRPIVDWWAEDLTVLRIDIFQRVLIAMMARGFKQYAIGPILMLYAQKSLRGLEIFGKGRKKIEPRQEHEKRVVLETLVSLLPKEKALSVSFLSMLLRAAIYLETTVACRLDLEKRMAMQLGQAVLDDLLIPSYSFTGDTLFDVDTVQRIMMYLESEGGNHLVYNADSEYFSSPQSDMERVGKLMENYLAEIATDR…
CER.Bauhinia.A	MVDLDREKTAACDMSLKKQDLLSSAMKRTSEWIFSQEIPSDVIVQVGEASFSLHKFPLVSKCGYIRKIVSESSDADVSIVELSDVPGGAEAFELAAKFCYGIFEMSIGIAMLRCVAEYLEMTEDFSVGLVARTDAYLEVALKNLAGAVSILHTSENLLPVAERAKLVSRCIDAIAYIAYKESQFCTTGKGESGAEEVVSSITS--RPMVDWWAEDLTVLRIDIFQRVLAAMMARGFKQYALGPILMLYAQKSLRGLDIFGKGRKKIELQQEHEKRVTLETIVSLLPREKAMSVSFLSMLLRAAIYLETTVACRLDLEKRMAMQLGQAVLDDLLIPSYSFTGDTLFDVDTMQRIMMYLESEIGNHLVYNVDDEYFSPTKSDMERVGKLMETYLAEIAADR…
CER.Bauhinia.B	MVDRDKEKTAASDMSSKKQELLSSTTKRTSEWISSQEIPSDVIVQAGEASFSLHKFPLVSKCGYIRKIVSESSDADVSLIELSDVPGGAEAFELVAKFCYDIFEINMEIVTLRCVAEYLEMTEDYSPGLVARTDAYLEVALKSLAGAVSVLHSSENLLPIAEKAKLVSRCIDAIACIACKESQFCTTERGESGTEGVVSPIAS--RPMVDWWAEDLTTLKIEIFQRVLIAMMARGFKQYALGPTLMLYAQKSLRGLDCFGRVRKKIGAQEEHEKRVILETIVSLLPREKALSVSFLSMLLRAAIYLETTVACRLDLEKRMAMQLGQAVLDDLLIPSYSFTGYTLFDIDTVQRIMMYLESEIGNHFVYNPDDQYFSPPQSDMERVGKLMETYLAEIAADR…
CER.Cercis.cerca_Chr6	MVDRDQEKTAASDMSLKKQELLSSAMKRTSEWIFSQEIPSDVIVQVGEASFSLHKFPLVCKCGYIRKIVSESSDADVSLIELSDVPGGAEAFELAAKFCYGIFEISIEIAMLRCVAEYLEMTEDYSVGLVSRTDAYLEVALESLAGAVSILHTSENLLPIAERAKLVSRCIDAIAYIACKESQFCTTRRGESGSEGVVSSMAS--RPMVDWWAEDLTVLRIDIFQRVLIAMIARGFKQYAIGPILMLYAQKSLRGLDIFGKGRKKIEPQQEHEKRVILETIVSLLPRENAMSVSFLSMLLRAAIYLETTVACRLDLERRMAMQLGQAVLDDLLIPSYSFTGDTLFDVDTVQRIMMYLESEIGNHLVYNADDEYFSPPESDMERVGKLMESYLAEIAADR…
CER.Phanera.A	MVDRDQEKTAASDMSLKKHELLSSAMKRTSEWIFSQEIPSDVIVQVGEASFSLHKFPLVSKCGYIRNFVSESSDVDISLIELSDVPGGAEAFELAAKFCYGIFEISIEIAMLRCVAEYLEMTEDYSVGLVARTDAYLEVALKSLAGTVSILHTSENLLPVAERAKLVSRCIDAISYIAYKESQFCTTGKSETGTEGVA--CSITSRPMVDWWAEDLTVLRIDIFQRVLVAMMARGFKQYALGPTLMLYAQKSLRGLDILGKGRKKIEPQQEHEKRVILETIVSLLPREKAMSVSFLSMLLRAAIYLDTTVACRLDLEKRMAMQLGQAVLDDLLIPSYSFTGDTLFDVATVQRIVMYLESETGNRLVYNVDDEYFSPPKSDMERVGKLMETYLAEIAADR…
CER.Phanera.B	MVNRDQEKTAASDMSLKNQELLSSAMKRTSDWIFSQEIPSDVIVQIGEASFSLHKFPLVSKCGYIRKIVSESIDADVSLIELSDVPGGAEAFELAAKFCYGIFEINMEIAMLRCVAEYLEMTEDYSVGLVARTDAYLEMALKSLAGAVSVLHSSENFLPIAERAKLVSRCIDAIAYIACKESQFCTAGRGESGTEGVVSSMASR--QMADWWAEDLTVLKIEIFQRVLIAMMARGLKQYALGPILMLYAQKSLRGLDIFSKGRKKIEAQEEHEKRVILETIVSLLPREKAMSVSFLSMLLRATIYLETTVACRLDLEKRMAMQLGQAVLDDLLIPSYSFTGDTLFDVDTVQRIMMYLESETGNRLVYNPDDEYFSPPQSDMERVGKLMETYLAEIAADR…
DET.Sindora.A	MVDFDQGKTAASNMSAKKKELLSSALKRTSEWIVSQEVPSDVTIQVGEASFPLHKFPLISKCGYIRKLVSESSAADVLVIKLSNVPGGAEAFELAAKFCYGIFEISIEIAMLLCVAEYLEMTEDYSVGLVGRTDAYLEVALKSLAGAVSVLHKSENLLPIAERVKLVSRCIDAIAYIACKESQFCGSTRGERSTEGVISSTASHQRPMVDWWAEDLTVLRIDIFQRVLIAMMSRGFKQYAMGPILMLYAQKSLRGLDIFGKGRKKIQLREEHEKRVILETIVSLLPRERALSVSFLSMLLRAAIYVETTVACRLDLEKRVAMQLGQAVLDDLLIPSYLFTGDTLFDVDTVQRIMMYLELESESSSVYNADHEYLRSVQSEADRIAKLMENYLAEVATDR…
DET.Sindora.B	MVDRDQEEKITSDMAMNKKELLSTALKRTSEWISSQEIPSDVTVQVGEASFSLHKFPLVSKCGYIRKLVSESSDADVSLIELRDVPGGVEAFELAAKFCYGIFEISIEIAMLRCVAEYLEMTEDYSVGLVGRTDAYLEVALKSLAGAVSILHTSENLLPIAERAKLVSRCIDAIAYIACKESQFCSSGSGEGSTEGVVSSMASHQRPVVDWWAEDLMVLRIDIFQRVLIAMIARGFKQYAIGPILMLYAQKSLRGLEMSGKGRKNIEPRQEHEKRVVLETIVSLLPKEKAMSVSFLAMLLRAAIYLETTVACRLDLEKRMAMQLGQAVLDDLLIPSYSFTGDTLFDVDTVQRIMTYFESEAGNLPVYSAENDYFSSPQRDVERVGKLMENYLAEIATDR…
OUT.Arabidopsis.O	-------------MSAKKKDLLSSAMKRTSEWISSQEVSSDVTVHVGEASFSLHKFPLMSKCGFIKKLVSESSDSDSTVIKIPDIPGGSEAFELAAKFCYGIFDMSTEIAMLRCAAEYLEMTEEHSVELVVRAEAYLEVALKSLSSSITVLHKSEKLLPIAERVKLVSRCIDAIAYMTCQESHFCSPSSSNSGNNEVV-VQQQSKQPVVDWWAEDLTVLRIDSFQRVLIAMMARGFKQYGLGPVLMLYAQKSLRGLEIFGKGMKKIEPKQEHEKRVILETIVSLLPREKAMSVSFLSMLLRAAIFLETTVACRLDLENRMGLQLGQAVLDDLLIPSYSFTGDSMFDTDTVQRILMYLEFEVEGVRLSNNGVD----LAGDMERVGKLLENYMAEIASDR…
OUT.Prunus.O	--DRGESTATTANMTSKKKELLSSALKRTSEWIFSQEIPSDVNIHVGGVSFSLHKFPLISKCGYIRKLISESSDADLSVIELPDVPGGAEAFELAAKFCYGIFEISTEIAMLRCVAEYLVMTEDNAVGLVGRTDAYLEVALKSLAGAVSVLHISESFLPMAEKVKLVSRCIDAIALIVCKENQFCVSGMGDSVNESAVSSAVYHSKPVVDWWAEDLTVLRIDIFQRVLIAMMARGFKQYALGPVLMLYAQKSLRGLELFGKGRKKIEPRQEHEKRVVLETIVSLLPKEKAMSVSFLSMLLRAAKTLETTVACHLDLEKRMGMQLAQAVLDDLLIPSYSFTGDTLFDVDTVQRIMSYLEYETGSHLLYNAEDEYVSPPQTDMERVGKLMENYLAEIATDR…
OUT.Quillaja.O1	MVDSNQEEPTTFHLSFKKKELRSTAMERTSDWIFSQEIPSDVTVQIGEVCFSLHKFPLVSKCGYIRKLVSESSDSDLSVIELHDVPGGAEAFELAAKFCYGIFEISTEIAMLRCVTEYLQMTEDYSVGLVGRTEAYLEVVLQNLAGAISVLHMSQNFLPTAERVKLVSRCIDAIAYIACKDSQFCMSGGGE----A----MISNPKPIVDWWAEDMTVLRIDIFQQVLIAMMAQGFKQYALGPILMLYAQKSLRGLEIIGKGRKKIEPRQEHEKRIVLETLVSLLPREKAMSVSFLSMLLRSAIYLETTVACRLDLEKRMSLQLGQAVLDDLLIPSYSFTGDTLFDVDTVQQIMMYLEFQTNGNYLGNADEEYVSPPPSDMERVGKLMESYLVEVATDG…
OUT.Quillaja.O2	MVDCDREEPTSCNLSFKKKELLSTAMERTSEWIFSQEIPSDITIQVGEVSFSLHKFPLVSKCGCIRKLVSKSNDSDLSVIELPEVPGGAEAFELAAKFCYGIFEISTDIAILRCVAEYLVMTEDYSVGLVGRTEAYLEVALKNLAGATSVLHMSENFLPTAERVKLVSRCIDAIAYIAFKDSQYCKSGRAE-GPEGVLSSMISNPKPIVDWWAEDLTALRIDIFQRVLIAMMARGFKQHALGPILMLYAQKSLRGLEIFGKGRKQIDPQQEHEKRVVLETLVSLLPREKAMSVSFLSMLLRSAIYLETTVACRLDLEKRMGLQLGQAVLDDLLIPSYSFTGNTLFDVDTVQRIMLYLEFEMGNRLGDNADNEYVSPPPIDMEMVGKLMENYLAEVASDR…
OUT.Vitis.O	MVDLQQEGITTVNMSSKKKELLSTAMKRTSEWIFSQEIPSDVTVHAGEVSFSLHKFPLVSKCGYIRKLVSESSDADLSVIEVHDVPGGAEAFELAAKFCYGIFEISTEIAMLRCVAEYLEMTEDYSVGLVGRAEAYLEVALKSLAGAVTILHLSEALLPMAEKVKVVSRCIDAIAYIACKESQFSMSGRVESGTDLLNSSLVSHPKHIVDWWAEDLIVLRIDIFQRVLIAMMARGFKQYALGPILMLYAQKSLRGLEVFGKGRKKIEPKQEHEKRVILETIVSLLPREKAMSVSFLSMLLRAAIYLETTVACRLDLEKRMGLQLGQAVLDDLLIPSFSFTGDLLFDVDTVQRIMMYLECETGNPFSYKADEEYVSPPPSDLERVGKLMESYLAEIASDR…
PAP.Aeschynomene.A	MVDRGQEKTAASDLSLKKKELLSSAMKRTSEWIFSQEIPSDVNVQVGEVSFSLHKFPLVSKCGYIRKLVSESNDADVSFIELSDVPGGSEAFELAAKFCYGIFEISVEIATLRCVAEYLEMTEDYAVGLVARADAYLEVALKTIAGAVSILHVSENLLPMAERAKLVSRCIDAIAYIACKESQFCTDG--D-GSEGVM---ASHQRPVVDWWAEDLTILRIDIFQRVIIAMMARGFKQFALGPILMLYAQKSLRGLDIFGKGRKKMEPRQEHEKRVVLETVVSLLPRERAMSVSFLSMLLRAAIYLETTVACRLDLEKRMAMQLGQTVLDDLLIPSYSFTGDTLFDVDTVLRIMTYLESHLGNHLAYNADDEYFSPPQSDTERVGKLMENYLAEIATDR…
PAP.Aeschynomene.B	-------------------------MRTTTEWIFSHEIPSDITIQVGEASFSLHKFPLVSKCGYIRKLISESSDSDVSFIELSDVPGGAEAFELAAKFCYGIFEIGVEIAMLQCVSEYLEMTEDFSVGLVARTNSYLEVALKTISGSASVLCMPESLLPVAEKSKLVSRCIDSIAYIACKESQFCSSVRSGSGIDDVMNSIVSHQRPVVEWWVEDLTVLRIDIFQRVVIAMLARGFKKHAIGPVLMLYAQKSLRGLEIFGKGRKKIEAQEEHEKGVVLETIVSLMPQEKAMSVSFLSMLLRAAVYLETTVSCRLDLEKRMAMQLEQAVLDDLLI-----TGDTLFDVDTVKRIMVYLESKMGNYSVYSSEDEYFSPPKSDMDRIAKLMESYLAEIALDR…
PAP.Lotus.A	MVDRGQGKKAAIDLSLKKKELLSSAMKRTSEWIFSQEIPSDVSVKVGEATFTLHKFPLVSKCGYIRKLVSESSDADITLVELSDVPGGAEAFELAAKFCYGIFEISVEIAILRCVAEYLEMTEDFSVGLVGRADAFLEVALKTIAGAVSILHVSENLLPIAERAKLVNRSIDAIAYIVCKESQFCASGRSESGSDGVASSTSSHQRPVVDWWAEDLTVLRIDIFQRVLIAMMARGFKQYAIGPILMLYAQKSLRGLDIFGKGRKKIEPRQEHEKRVVLETLVSLLPREKAMSVSFLSMLLRAAIYLETTVACRLDLEKRMAMQLVQAVLDDLLIPSYSFTGDTLFDVDTVLRIMSYLESQ--HHSIYNEDDEYFSPSQSDMERVGKLMENYLAEIATDR…
PAP.Lotus.B	-------------------------MKKTSEWNFPQEIPSDVTVQIDNASFSLHKFPLISKCGYIRKLVSESSEADVSFIELSNVPGGAEAFDLAAKFCYGIFEISVEIAMLRCVAEYLEMTEDNSIGLVGRSDFYLEVALETISGAVSVLHMPETLLQVAEKAKLVNRCIDAIAYMASKQSQLCSPARSQCSSDGVMSSMASHRRPVVHWWGEDLTVLRIDIFQRVLIAMMGRGFKQFDLGPIIMLYAQKSLEGLEIFGKGRKELEPQHEHEKRVVVETLVSLLPREKAMSVSSLSMLLRAAIYLETTVACRLDLEKRVAMQLGQAVLDDLLIPSYSFPGNTLFDVDTVQRIVVYLEFEIGNHSVSSADDEYFSPSQRGIVRVGKLMENYLAEIAADR…
PAP.Medicago.A	MVDRGLDKTSASDLSVKKQELLSSAMKRTSDWIFSQEIPSDVNVQIGESSFTLHKYPLVSKCGYIRKLVSESNDSDVSFVELSDVPGGAEAFELAAKFCYGIFEINVEIAMLRCVAEYLEMTEDYSVGLVARTDAYLDVALKTIAGSVSILHISESLLPIAEKTKLVSKCIDAIAYIACNESQLCTSVRSESGSDGVMSSVSSQQRPVVDWWAEDLTVLRIDLFQRVLIAMMARGFKQFAIGPILMLYAQKSLRGLDIFGKGRKKIEPRQEHEKRVILETIVSLLPKEKAMSVSFLSMLLRAAIYLDTTVACRLDLEKRMAMQLGQAVLDDLLIPSYSFTGDTLFDVDTVQRIMNYQESQIGNHFVYNGDDEYFSPPQSDIERVGKLMENYLAEIATDR…
PAP.Medicago.B	-------------------------MKRTSEWNYSQEIPSDVAIQIGEASYSLHKFPLISKSGYIRKLISESSDDDVPLIELIDVPGGSEAFELAAKFCYGIFEISVEIAMLRCVAEYLEMTEDYSVGLVGRTDSYLEVALKSMSGAISILHTSETLLPIAEKAKLVSRCIDAIAFIASKESQFGSSGRSDGSSNEVMSSAASHQRPAVDWWAEDLTVLKIDFFQRVLIAMMARGFKNCGIGPIIMLYSQKSLRGLEIFGKGRKDIEAHEEHEKRLILEILVSLMPREKAISVSFLSLWLKAAIYLETTVACRFDLERRIAMQLGQAVLDDLLFPSF--SGDTSFDVETVQRIMMYLESEVENH--YNADDEYYSSPQRDIFRVGKLLESYLAEIATDR…
PAP.Phaseolus.phavu_Chr02	MMDRGEKIVAGIDLSLKKKELLSSAMKRTSEWIFSQEIPSDVNVQVGEDSFSLHKFPLVSKCGYIRKLVSESNDADVSSIELSDVPGGAEAFELAAKFCYGIFEINVEIATLRCVAEYLEMTEDYSVGLVGRTDAYLEVALKTIAGAVSVLHMSETLLPIAERTKLVSRCIDAIAYIACKESQFCSSARSDSGSAGVVSSVASNQKPIVDWWAEDMTVLRIDIFQRVIIAMMARGFKQYAIGPILMLYAQKSLRGLDVFGKARKKIEPRQEHEKRVVLETIVSLLPREKVMSVSFLSMLLRAAIYLETTVACRLDLEKRMAMQLGQAVLDDLLIPSYSFTGDTLFDVDTVQRITTYLESQTGNHLLHNVDDEYFSPPQSDVERVGKLMENYLAEIATDR…
PAP.Phaseolus.phavu_Chr03	-------------------------MKRTSGWAFSHEIPSDVTVQVGEVSFSLHKFPLVSKCGYIEKLVSESSGEDVSFIELYDVPGGAEAFELATKFCYGVFEISVEIAMLRCVAEYLEMTEDYSVGLVGRADSYLEMALKTISGAVSILHVSARFLPIAEKAKLVSRCIDAIAFIASKETQLFSSMRGDISSDG----IASHQRPVVQWWAEDFTVLRIDIFQRVVIAMMARGFKQFALGPIIMLYAQKSLRGLEIFGKGRKKIEAQEEHEKRVVLETLVSLLPREKAMSVSFLSMLLRAAIYLETTVACRLDLEKRIALQLGQAVLDDLLIPSYSFTGDTLFDVDTVQRIMMYLQSENEKHSAYNADDEYFSPPQSDIYGIGKLMENYLAEVATDR…
