# Supplementary material for: Legume genome structures and histories inferred from Cercis canadensis and Chamaecrista fasciculata genomes
Source: Plant J. 2026 Jun 10;126(5):e70981. doi: 10.1111/tpj.70981 (PMC13252982; doi:10.1111/tpj.70981)
Supplement: Supplementary file 8 — Data S8. Manuscript supplement; Compressed directory of aligned sequences from 36 gene families with members deriving from syntenic blocks from selected species. [file TPJ-126-0-s004.gz › S8_wgd_block_tree/40_wgd_aln_manual_wgd_copy/Legume.fam3.01018]

CAE.Acacia.A	METYLQEFE-VKCKNSSEEVLQNWRKLCGVVKPKRRFRFTALSKRGEAAAMRRTQEKLRVAVLVSKAAFQFIQGAQPSDYIVPEEVREAGFQICADEMESIVEGHDIKKLQYHGGVEGISEKLSTSTTDGIGNDSDQLIRRQEIYGIKFTESECRSFWVFVFEALQDMTLMILGVCAIVSLIIGIATEGWPRGAHDGLGIVVSILLVVFVTATSDYRQSLQFKDLDKEKKKIYMQVTRGYREKMSIYDLVPGDIVHLAIGDQVPADGLFVSGFSVLIDESSLTGESEPVMVDSQPFLLSGTKVQDGSCKMLVTTVGMRTQWGKLMATLSEGGDDETPLQVKLGVATIIGKIGLFFAIITFVVLMKGLMVRKRQEGRFWSVSGDDAMEMLEFFAVAVTIV…
CAE.Acacia.B	MDKFLDEFTRVRSKNSSREALEKWRNLCSIVKPKRRFRFTALSKRDEADAMRRTQ-ELRIAILVSKAAIHFTRGVSQSDYVVPEDVKAEGFQICAEELGSIVEGHDIKKLQYHGGVNGLACKLSASITDGLSSDTNLLDKRQKIYGIKFTESEARSFWVFVWEALQDMTLMILGVCALVSLIVGIAMEGWPHGAHDGLGIVASILLVVFVTATSDYRQSLQFKDLDKEKKKITIQVTRGYRQKMSIYDLLPGDIVHLAIGDQVPADGLFLSGFSVMIDESSLTGESEPVMVSSEPFLLSGTKVRDGSCKMMVTSVGMRTQWGKLMATLSEGGNDETPLQVKLGVATIIGKIGLFFAVVTFAVLVQGLLTRKFQEGSLLTWSGDEALQTLEFFAVAVTIV…
CAE.Chamaecrista.chafa_Chr1	METYLQEFE-VKSKNSSEEVLQNWRKLCGVVKPKRRFRFTALSKRGEAAAMRRTQEKLRVAVLVSKAAFQFIQGVELSDYKVPSEVKEAGFEICADELESIVENRDTKKLKFHGGVRGVSKKLATSTENGISNDPDHLAKRQDIYGIKFAESEVRSFWVFVWESLQDMTLMILGVCALVSLVIGIATEGWPRGAHDGLGIVVSILLVVFVTATSDYRQSLQFKDLDKEKKKIAMQVTRGYRKKMSIYDLVPGDIVHLAMGDQVPADGLFIAGFNVLIDESSLTGESEPVAVNFQPFLLSGTKVQDGSCTMLVTTVGMRTQWGKLMATLSEGGDDETPLQVKLGVATIIGKIGLFFAVITFVVLVNGLIKRKRQEGRFWSVSSDDAMEMLEFFAVAVTIV…
CAE.Chamaecrista.chafa_Chr6	MESYLNEFGRVKSKNSSDETLEKWRKVCGLVKPKRRFRFTAISKREEAAAMRRTQEKLRVAVLVSKAAFQFIQGVQVSDYAVPEDVKAAGFEICADELGSMVEGHDLKKLRYHGGTSGIANKLSTSTTDGISNDTDSLDKRRKIYGIKFTESAVRSFWVFVWEALQDMTLMILGVCALMSLIVGIAMEGWPHGAHDGLGIVASILLVVLVTATSDYRQSLQFKDLDKEKKKISIQVTRGCRQKMSIYDLLPGDIVHLAIGDQVPADGIFISGFSVSINESSLTGESEPVMVSSEPFLLSGTKVQDGSCKMLVTTVGMRTQWGKLMETLSEGGDDETPLQVKLGVATIIGKIGLLFAVITFAVLVQGLLSHKYEKGSVLTWSGDDALAMLEFFAVAVTIV…
CAE.Senna.sento_Chr06	MESYLNEFGRVKSKNSSGETLGKWRKLCGLVKPKRRFRFTALSKREEAAAMRRTQEKLRVAVLVSKAAFQFIQGVQQSKYSVPEDVKAAGFQICAEELGSIVEGHDLKKLRNHGGTSGIAEKLSTSTTDGLSTDVDTLNKRQQVYGIKFTESKARSFWVFVWEALQDMTLMILGVCAFVSLIVGIAMEGWPHGAHDGLGIVASILLVVLVTATSDYRQSLQFRDLDKEKKKISIHVTRGYRQKMSIYDLLPGDIVNLAIGDQVPADGLFISGFSLSIDESSLTGESEPVMVCSEPFLLSGTKVQDGSCKMLVTTVGMRTQWGKLMATLSEGGDDETPLQVKLGVATIIGKIGLFFAVITFAVLVQGLVSRKYQQGSFLTWSGDDALEMLEFFAVAVTIV…
CAE.Senna.sento_Chr11	MEAYLQEFE-VQSKNSSEEVLQNWRKLCGVVKPKRRFRFTALSKRGEAAAMRRTQEKLRVAVLVSKAAFQFIQAAQSGNYTVPEEVKDAGFQICADELESIVESRDTKKLKYHGGVTGISEKLRTSITDGLTTNSDQLTKRQDIYGIKFAESEVRSFWVFVWEALQDMTLMILGFCAVVSLVIGILTEGWPTGAHDGMGIVVSILLVVFVTATSDYRQSLQFKDLDKEKKKISMQVTRGYRKKMSIYDLLPGDIVHLAIGDQVPTDGLFISGFSMLIDESSLTGESEPVMVNSQPFLLSGTKVQDGSCTMLVTTVGMRTQWGKLMATLSEGGDDETPLQVKLGVATIIGKIGLFFAVITFVVLVKGLMTRKRQEGRFWSVSGDDVMEMLEFFAVAVTIV…
CER.Bauhinia.A	MESYLNEFGGVKSKNSSEEVLQKWRKLCGVVKPKRRFRFTALSKRGEAAAMRRTQEKLRIAVLVSKAAFQFIQGVQPSDYTVPDEVKAAGYDICADELGSIVEGHDVKKLKFHGGVNGIAEKLRTSTTNGLGIESELLNKREQIYGIRFTESEMRSFWVFVWEALQDMTLMILAVCAFVSLIVGIATEGWPKGAHDGLGIVASILLVVFVTATSDYRQSLQFKDLDKEKKKISIQVTRGYRQKMSIYDLLPGDIVHLSIGDQVPADGLFVSGFSVLIDESSLTGESEPVMVCSEPFLLSGTKIQDGSCKMLITTVGMRTQWGKLMATLSEGGDDETPLQVKLGVATIIGKIGLFFALVTFAVLVQGLVSHKFREGRFWIWDGDDAMEMLEFFAIAVTIV…
CER.Bauhinia.B	MESYLNDFE-VKSKNSSEEVLKKWRDLCGVVKPKRRFRFTALSKRYEAAAMRRTQEKLRVAVLVSKAAFQFIQGVQPSDYTVPEEVEAAGYDICADELGSIVEGHDVKKLKFHGGVNGIAEKIRTSTTDGLSIDSDSLNKRQQIYGIKFTESEVRSFWVFVWEALQDMTLMILGVCAFVSLIVGIATEGWPKGAHDGLGIVASILLVVFVTATSDYRQSLQFKDLDKEKKKISIQVTRGYRQKMSIYDLLPGDIVHLAMGDQVPADGLFISGFSVLIDESSLTGESEPVMVSSEPFLLSGTKIQDGSCKMLVTTVGMRTQWGKLMATLSEGGDDETPLQVKLGVATFIGKIGLLFAVITFAVLVQGLLSRKFQEGRFWIWNGDDAMEMLEFFAIAVTIV…
CER.Cercis.cerca_Chr6	MESYLNEFGGVKSKNSSEEVLQKWRKLCGIVKPKRRFRFTALSKRYEAAAMRRTQEKLRIAVLVSKAAFQFIQGVQPSDYTVPEEVKAAGYDICADELGSIVEGHDLKKLKFHGGVNGIAEKLCTSTTNGLSIESDLLNKRQQLYGIKFTESEMRSFWVFVWEALQDMTLMILGVCAFVSLIVGIATEGWPKGAHDGLGIVASILLVVFVTATSDYRQSLQFKDLDKEKKKISIQVTRGYRQKMSIYDLLPGDIVHLAIGDQVPADGLFVSGFSVLIDESSLTGESEPVMVSCEPFLLSGTKVQDGSCKMLITTVGMRTQWGKLMATLSEGGDDETPLQVKLGVATIIGKIGLFFAVVTFAVLVQGLLNRKLQQGRFWSWNGDDALEMLEFFAIAVTIV…
CER.Phanera.A	MESYLNEFE-VKSKNSSEEVLQKWRKLCGVVKPKRRFRFTALSKRGEAAAMRRTQEKLRIAVLVSKAAFQFIQGVQPSDYTVPQEVKAAGYDICADELGSIVEGHDSKKLKFHGGVNGIAEKLCTSTTNGLSVDRDLLYKREQVYGIKFTESEMRSFWVFVWEALQDMTLMILGACAFVSLIVGIATEGWPKGAHDGLGIVASVLLVVFVTATSDYRQSLQFKDLDKEKKKISIQVTRGYRQKMSIYDLLPGDIVHLSIGDQVPADGLFVSGFSVLIDESSLTGESEPVMVSSEPFLLSGTKIQDGSCKMLITTVGMRTQWGKLMATLSEGGDDETPLQVKLGVATIIGKIGLLFAVVTFAVLVQGLLNRKFQHGRFWSWNGDDAMEMLEFFAIAVTIV…
CER.Phanera.B	MESFLNEFE-VKSKNSSEEGLQKWRKLCGFVKSKRRFRFTALSKRDEAAAMRRTQENLRVAVLVSKAAMQFIQGVQPSNYTVPDEVKAGGYDICADELGSIVEGHDFNKLKFHGGVNGIAEKLRTSTTNGLGIENDL-NKRQQIYGIKFTESEVRSFWVFVWEALQDMTLMILGVCAFVSLIVGIATEGWPKGAHDGLGIVASILLVVFVTATSDYRQSLQFKDLDKEKKKIFIQVARGYRQKMSIYDLLPGDIVHLAIGDQVPADGLFVSGFSVLIDESSLTGESEPVMVSSEPFLLSGTKIQDGSCKMLVTTVGMRTQWGKLMATLSEGGDDETPLQVKLGVATIIGKIGLFFAVVTFAVLVQGLLSRKLQQGRFWIWNGDDALEMLEFFAIAVTIV…
DET.Sindora.A	MENYLTEFE-VKSKNSSDEVLQKWRVLCGVVKPKRRFRFTAITKRYEAAAMRRTQEKLRVAVLVSKAAFQFIQGMQPNDYTVPQEVKDAGFQICADELGSIVEGHDVKKLKFHGGVSGIAGKLSTSTTSGLGTDAESRNKRQELFGIKFTESEPRSFWVFVWEALHDMTLMILGVCAIMSLFVGIATEGWPKGAHDGLGIAASILLVVFVTATSDYRQSLQFKDLDKEKKRISIQVTRGYRQKMSIYELLPGDLVHLSIGDQVPADGLFVEGFSVSIDESSLTGESEPIMVSSDPFLLSGTKVQDGSCKMLVTTVGMRTQWGKLMATLSEGGDDETPLQVKLGVATIIGKIGLFFAVVTFAVLVQGLLSRKVKEGRFWRWNGDDALEMLEFFAIAVTIV…
DET.Sindora.B	---------------------------------------------------------------------------------------------------------------------------------------------------------------------------------------------------------------------------------------------------------------------------------------------------------------------------------------------------------------------------------------------------MLEFFAVAVTIV…
OUT.Arabidopsis.O	MESYLNEFD-VKAKHSSEEVLEKWRNLCGVVKPKRRFRFTALSKRYEAAAMRRTQEKLRIAVLVSKAAFQFISGVSPSDYTVPEDVKAAGFEICADELGSIVESHDVKKLKFHGGVDGLAGKLKASPTDGLSTEAAQLSQRQELFGIKFAESEMRGFWVFVWEALQDMTLMILGVCAFVSLIVGIATEGWPKGSHDGLGIAASILLVVFVTATSDYRQSLQFRDLDKEKKKITVQVTRGFRQKLSIYDLLPGDIVHLAIGDQVPADGLFLSGFSVVIDESSLTGESEPVMVNAQPFLMSGTKVQDGSCKMMITTVGMRTQWGKLMATLTEGGDDETPLQVKLGVATIIGKIGLFFAVVTFAVLVQGMFMRKLSTGTHWVWSGDEALELLEYFAIAVTIV…
OUT.Prunus.O	MESYLQEFGEVKAKHSSEETLQKWRNLCSVVKPKRRFRFTAITKRSEAAAMRRTQEKLRIAVLVSKAAFQFIQGVQPSDYVVPREVTDAGFQICADELGSIVEGHDVKKLTFHGGVAGIAEKLSTSVKDGLNTESDLQTRRQEIYGIKFTESEQRGFWIFVWEALQDMTLMILGVCAFVSLIVGIATEGWPIGAHDGLGIVASILLVVLVTATSDYRQSLQFKDLDKEKKKIDIQVTRGYRQKMSIYDLLPGDIVHLSIGDQVPADGLFVSGFSVLIDESSLTGESEPIMVTAEPFLLSGTKVQDGSGKMMVTTVGMRTQWGKLMATLSEGGDDETPLQVKLGVATIIGKIGLFFAVVTFAVMVQGLFSHKLSEGTHWSWTGDDARQMLEYFAIAVTIV…
OUT.Quillaja.O1	MESYLNEFD-VQPKHSSEEVLQKWRKLCGVVKRKRRFRFTALPKRYEAAVMRRTQEKLRIAVLVSKAAFQFIQGVQPSDYTVPEDVKAAGFQICGDELGSIVESHDPKKLKFHGGVAGIAEKLSTSTTDGLNSDSNLLNRRQEVYGIKFMESEVRSFWVFVWEALQDMTLMILGVCAFVSLIVGIATEGWPKGAHDGLGIVASILLVVFVTATSDYRQSLQFKDLDKEKQKIFIQVTRGYRHKMSIYDLLPGDIVHLSIGDQVPADGLFVSGFSVLIDESSLTGESEPIMVSSEPFLLSGTKVQDGSCKMMVTTVGMRTQWGKLMATLSEGGDDETPLQVKLGVATIIGKIGLFFAVVTFAVLVQGLVNHKIQEGTHWSWSGDDAKELLDFFAIAVTIV…
OUT.Quillaja.O2	MESYLKEFG-VQPKHSSEEVLQNWRKLCGVVKPKRRFRFTALSKRIEAAAMRRTQEKLRVAVLVSKAAFQFIQGVQPSDYTVPEDVKAAGFQICGDELGSIVEGHDVKKLKFHGGVAGIAEKLSTSTSDGLGRDTDLLNRRQEVYGIKFTESEMRSFWVFVWEALQDMTLMILGVCAFVSLIVGIATEGWPKGSHDGLGIVASILLVVFVTAVSDYRQSLQFKDLDKEKKKISMQVTRGYRHKMSIYDLLPGDIVHLSIGDQVPADGLFVSGFSVLIDESSLTGESEPIMVSSEPFLLSGTKVQDGSCKMMVTTVGMRTQWGKLMATLSEGGDDETPLQVKLGVATVIGKIGLFFAVVTFTVLVQGLLSRKILEGTHFSWTGDDAREMLEFFAIAVTIV…
OUT.Vitis.O	MESYLDEFSGVKPKHSSDEVLQRWRNLCSVVKPKRRFRFTALSKRGEAAAMRRTQEKLRIAVLVSKAALQFIQGVPVSDYVVPEEIKAAGFQICADELGSIVEGHDVKKLKIHGGVDGIAEKLSTSTTYGLTADNKLLNHRQEIYGIKFTETQARGFLVFVWEALHDMTLIILAVCALVSLIVGIAMEGWPVGAHDGLGIVASILLVVLVTATSDYRQSLQFRDLDKEKKKISIQVTRGYRHKMSIYDLLPGDIVHLSIGDQVPADGLFVSGFCVSIDESSLTGESEPVMVSAEPFLLSGTKVQDGSCKMMITTVGMRTQWGKLMATLSEGGDDETPLQVKLGVATFIGKIGLVFAVVTFAVLVQGLFNRKLGEGTHWSWSGDDALEMLEFFAIAVTIV…
PAP.Aeschynomene.B	MGSIWNEFGKVKAKNSSNEALRRWRDACGMVRPTRRFRFTALSKRDEAAAMRLTKEKLRVAVLVSKAAYQFIQGVPASDYSVPEEVKAAGFDICVDELGSIVEGHDVKKLKHHGGVSGIAEKLTTSTSKGLSSDPDFLTKRQQVYGIKFAESAAKSFWIFVWEALQDMTLMILGVCAFVSLIVGIATEGWPKGAHDGLGIVASILLVVFVTATSDYRQSLQFKDLDKEKKKISIQVTRGYRQKMSIYELLPGDIVHLAIGDQVPADGLFVSGFSVLIDESSLTGESEPVVVNSEPFLLSGTKVQDGSCKMLVTTVGMRTQWGKLMATLSEGGDDETPLQVKLGVATIIGKIGLFFALVTFAVLVQGLVSRKLEQGRLWSWNGDDALMMLEFFAVAVTIV…
PAP.Lotus.B	MESYLNEFGGVKSKNSSQEALQRWRKLCGVVKPKRRFRFTALNKRTEAAAMRRSQEKLRVAVLVSKAALQFIQGSQPSEYKVPEDVKAAGFQICGDELGSIVENHDVKKFKFHGGVNGVAKKLSTSVTEGISSDADILNRRQLIYGIKFTEIEAKSFWVFVWEALQDMTLMILGVCALVSLIVGIATEGWPKGSHDGLGIVASILLVVFVTATSDYRQSLQFKDLDKEKKKISIQVTRAYRQKMSIYELLPGDIVHLAIGDQVPADGLFVSGFSVLIDESSLTGESEPVVVNSEPFLLSGTKVQDGSCKMLITTVGMRTQWGKLMATLTEGGDDETPLQVKLGVATIIGKIGLFFAIVTFAVLVQGLVSHKLQQDSFWSWTGDDALEMLEYFAIAVTIV…
PAP.Medicago.B	MENYLQEFGGVKSKNSSEEALRRWRDVCGFVKPKRRFRFTALDKRGEAAAMRRTQEKLRVAVLVSKAAFQFIQGAKPSDYKVPEEVKDAGFQICGDELGSIVEGHDVKKLKYHGKIDGIAEKLSTSATEGISNDADLLDKRQQIYGIKFTESQAKSFWVFVWEALQDMTLMILGVCALVSLIVGIATEGWPKGAHDGLGIVASILLVVFVTATSDYRQSLQFKDLDKEKKKISIQVTRGYRQKMSIYELLPGDIVHLAIGDQVPADGLFVSGFSLLIDESSLTGESEPVVVNTEPFLLSGTKVQDGSCKMLVTTVGMRTQWGKLMATLSEGGDDETPLQVKLGVATIIGKIGLFFAIVTFAVLVQGLVSLKLQQENFWNWNGDDALEMLEYFAIAVTIV…
PAP.Phaseolus.phavu_Chr02	MEGYLNEFE-VKSKHSSEEALQRWRKLCGVVKPRRRFRFTALVMRGKAAAMRRTQEKLRIAVLVSKAAIQFIESVKLSDYKVPEEVKDAGFQICGDELGCIVESHDVKKFTHHGGVNGIAEMLSTSTTEGLNSDSESLNRRQQIYGIKFTESEATSFWVFVWEAFQDMTLMILGVCAIVSLLVGIATEGWPKGAHDGLGIVASILLVVFVTATSDYRQSLQFKDLDKEKKKISIQVTRGYRQKMSIYELLPGDIVHLAIGDQVPADGLFVSGFSVLIDESSLTGESEPVMVNSEPFLLSGTKVQDGSCKMLITSVGMRTQWGKLMATLSEGGDDETPLQVKLGVATIIGKIGLFFAVVTFAVLVQGLVSQKLQQGSLSSWNGDDAMELLEFFAVAVTIV…
PAP.Phaseolus.phavu_Chr03	MESYLHEFGGVKSKNTTDEALQKWRKVCGVVKPKRRFRFTAISKRYEAAAMRRTQEKLRVAVLVSKAAFQFIQGVQPSDYVVPEEVKAAGFQICADEMGSIVEGHDVKKLKFHGGVTGIAEKLSTSTTTGLSGDSESRHRRQELFGIKFTESEVRSFWIFVVEALQDMTLMILGVCAFVSLIVGILTEGWPKGAHDGLGIVASILLVVFVTASSDYRQSLQFKDLDKEKKKISIQVTRGYRQKMSIYNLLPGDIVHLAIGDQVPADGLFVSGFSVLIDESSLTGESEPVMVTSQPFLLSGTKVQDGSCTMLVTTVGMRTQWGKLMATLSEGGDDETPLQVKLGVATIIGKIGLFFAVVTFAVLVKGLMGRKLKEGRFWWWSADDAMEMLEFFAIAVTIV…
