# Supplementary material for: Legume genome structures and histories inferred from Cercis canadensis and Chamaecrista fasciculata genomes
Source: Plant J. 2026 Jun 10;126(5):e70981. doi: 10.1111/tpj.70981 (PMC13252982; doi:10.1111/tpj.70981)
Supplement: Supplementary file 8 — Data S8. Manuscript supplement; Compressed directory of aligned sequences from 36 gene families with members deriving from syntenic blocks from selected species. [file TPJ-126-0-s004.gz › S8_wgd_block_tree/40_wgd_aln_manual_wgd_copy/Legume.fam3.01020]

CAE.Acacia.A	MVKQGPCYHCGVTSTPLWRGPPEKPVLCACGSRWRTKGTLAYTPLHARTETDDYEDPRLSRAKNITLKKEVKLLKRKHHDFVFGWVAPDYNQGSLKVIDEEASRSSSGSAGSSESCAQFAGTDASDLTGPAQSVVGGGMVPSRKRTCVNRQKPSSVEKLTKDLYTILHEQQSYFSASSEEDLIFDSETPMVSVEIGHGSVLIRHPSSIAREEESEASSLSVDKQCPTSEAYSCSGAVDTNNDFTGMFSSHGVEIINYSASQGIQREKLKS-VREPETSQIVGYHDSPLCLIDLVDVVYEVFLTKLTNEEQQKLLKCLPAVDTAKLPDSLKSMFNSSQFRKLTYFQELLGEGVFDTSSSGANAGDCQALKRLALCDFSQSKWVEQYNILKRCKYGDEKSV…
CAE.Acacia.B	MGKQGPCYHCGVTSTPLWRGPPEKPVLCACGSRWRTKGTLAYTPLHARTDTDDCEDQRFSRVKSISLKKEVKLSKRKLEDLFTGVAGLEYNQGFRKSTDEDTSRSSSGSAISSESCAQFGGTDASDLTGPAQSIVWDAMVPSKKRTCVGRPKQSSVEKLTKDLYTILHEQQSYFSASSEEDLLFESETPMVSVEIGHGSVLIRHPSSIAREEESEASSLSVDKRCPTSEAYSCSGTGFVHNGYGGVFPSVGIQKIRNSAGQEMLQEQLRRDKSQHDKAQILGN-KSPLCLVDLNDVIYDEFMRTLTNEEQQQLLQCLTAVDTTKLPDSLKSMFSSSQFKELNYFQQLLAEGVFDISLSGTKPEDCRTLKRLALSNLSKSKWVEHYNLLKKNKNGAGKSV…
CAE.Chamaecrista.chafa_Chr1	MVKQGPCYHCGVTNTPLWRGPPEKPVLCACGSRWRTKGTLVYTPLHARAEADDYEDQRLSRTKSISLKKEVKMLKRKQHDVVSGWVSPDYNQGFRKVIDEDTSRSSSGSAVSSESCAQFAGTDASDLTGPAQSVVWDATVPSKKRTCVGRQKQSSVEKLTKDLYTILHEQQSYFSASSEEDLLFESETPMVSVEIGHGSVLIRHPSYIAREEESEASSLSVDKQCPTGETYSCSGAIHIPNDFTGMFPSVEAEKLKNAASPGIQQEKPKRDKFQQENLQILGYHKSPLCEIDLNDIVYEVFTRNLTSEEQQQLLKCLPVVDTAKLPDSFKSLFNGCQFKELTYFQKLLREGVLDISLPGAKPEDCKTLKRLALSDLSQSKWVEQYDLLKKCKYRAEKSV…
CAE.Chamaecrista.chafa_Chr6	MGKQGPCYHCGVTSTPLWRGPPEKPVLCACGSRWRTKGTLAYTPLHARAETDDYEDQRASRLKSISVKKEVKLSKRKQQDVLTGVVAPDYSPGFQKFIDEDTSRSSSGSAISSESCAQFGGTDASDLTGPAQSVVWDAMVPSKKRTCVGRPKQSSVEKLTKDLYTILHEQQSYFSASSEEDLLFESETPMVSVEIGHGSVLIRHPSYIAREEESEASSLSVDKQWPTSEAYSCSGATPVYNDYSSMFPPQGVQKIRSSAGQGIQQEQLKRDKSQYEKVQILGNHKSSLCLVDLIDVIYDEFMRSLTNEEQEQLFKCLPEVDTAKLPDSLKSMFGSTQFKDLTYFQQLLAEGVFDISLPGAKPEDCKTLKRLALSNLSKSKWVEHYNSLKRCKSRAGKSI…
CAE.Senna.sento_Chr06	-------------CTPLWRGPPEKPVLCACGSRWRTKGTLAYTPLHARAETDDYEDQRVSRVKSTSIKKEVKLSKRKHQDVLTGAVAPDYNQGFQKVIDEDTSRSSSGSAISSESCAQFGGTDASDLTGPAQSIVWDAMVPSKKRTCVNRPKQSSVEKLTKDLYTILHEQQSYFSASSEEDLLFESETPMVSVEIGHGSVLIRHPSSIAREEESEASSLSVDKQCPISEAYSCSRATPVHNDYSGVFPPQGVQKIRSSAGQGMQQEQLIR-----------------------QDVVYDEFMRSLTNEEQQQLLKCLPVVDTAKFPDSLKSMFISPQFKELTYFQQLLAEGVFDISLSGAKPEDCKTLKRLALSNLSKSKWVEHYNLLKRCKNKAGKSV…
CAE.Senna.sento_Chr11	---ESGHSKCTATDTPLWRGPPEKPVLCACGSRWRTKGTLAYTPLHARAENDDYEDPRHSRAKSVSLKKEVKLLKRKHHDVVSGWVAPEYNQGFRKVIDEDTSRSSSGSAVSSESCAQFAGTDASDLTGPAQSVVWDATVPSKKRTCVSRQKASSVEKLTKDLYTILHEQQSYFSASSEEDLLFESETPMVSVEIGHGSVLIRHPSTIAREEESEASSLSVDKQCPTSEAFSCSGTMHIHNDFTGMFSSLGVEKFKSSASQGNQQEKLQRDKFPQENIQILGSHNSPLCSIDLNDVVYEVFMRSLTNEEQQQLLKCLPGVDTAKLPDSFKSMFNSCQFEELTYFQQLLGEGVFDISLSGAKPEDCRTLKRLALSDLSQSKWVLQYDLLKSCKYRPEKCV…
CER.Bauhinia.A	MGKQGPCYHCGVTSTPLWRGPPEKPVLCACGSRWRTKGTLAYTPLHARAETDDYEDQRVSRGKSISLKKEVKLLKRKQYDVAYGGFTPDYNQGFRKVIDEDVSRSSSGSAVSSESCAQFGGTDASDLTGAAQSVVWDTMVPSKKRTCVTRPKPSSVEKLTKDLYTILHEQQSYLSASSEEDLLFESETPMVSVEIGHGSVLIRHPSSIAREEESEASSLSVDKQCPTSEAYSCSGAIPLHNNWNVMFSAQRFEKMRNSVDQGMPQEQLKRDKSQHERVHVLGNHNSPLCLIDLNDVIYEEFMRQLTNEEQQQLLKCLPLVDTAKLPDSIKSMFNSSQFKEITYFQQLLTEGVFDISLLGAKPEDCKTLKRLALSNLSKSKWVEHYNLLKRCKNRNGKSV…
CER.Bauhinia.B	MGKQGPCYHCGVTSTPLWRGPPEKPVLCACGSRWRTKGTLAYTPLHARAETDEYEDQRASRVKSISLKKEAKLLKRKQYDVVYGGFTPDNNQGFRKVIDEDVSRSSSGSAVSSESCAQFGGTDASDLTGPAQSVVWDTMVPSKKRTCVNRPKPSSVEKLTKDLYTILHEQQSYLSASSEEDLLFETETPMVSVEIGHGSVLIRHPSSIAREEESEASSLSVDKQCPTSEAYSCSGAIPMHNNWNGMFSSQ-------------------RDKSQHESVHALGNHNSPLCLIDLNDVIYEEFMKQLTNEEQQQLLNCLPLVDTAKLPDSIKSMFNSSQFKELTYFQQLLMEGVFDISLLGAKPEDCKTLKRLALSNLSKSKWVEHYNLLKRCKNRVEKPV…
CER.Cercis.cerca_Chr6	MGKQGPCYHCGVTSTPLWRGPPEKPVLCACGSRWRTKGTLAYTPLHARAETDDYEDQRISRVKSISLKKEVKLLKRKQYDVVYGGFTPDYNQGFRKVIDEDVSRSSSGSAVSSESCAQFGGTDASDLTGPAQSVVWDAMVPSKKRTCVNRPKPSSVEKLTKDLYTILHEQQSYLSASSEEDLLFESETPMVSVEIGHGSVLIRHPSSIAREEESEASSLSVDKQCPTSEAYSCSGAFPLHNNWNGMFSSQRFEKIRNSAGQGMQQEQLKRDKSQHERVHVLGNHNSPLCLIDLNDVIYEEFMRQLTNEEQQQLLKCLPLVDTAKLPDSIKSMFNSSQFKELTYFQQLLTEGVFDISLLGAKPEDCKTLKRLALSNLSKSKWVEHYNSLKRCKNRAGKSV…
CER.Phanera.A	MGKQGPCYHCGVTSTPLWRGPPEKPVLCACGSRWRTKGTLAYTPLHARAETDDYEDRRVSKVKNVSLKKEVKLLKRKQYDVVYGGFSADYNQGFRKVIDEDVSRSSSGSAISSESCAQFGGTDASDLTGPAQSVVWDTMVPSKKRTCVTRPKPSSVEKLTKDLYTILHEQQSYLSASSEEDLLFESETPMVSVEIGHGSVLIRHPSSIAREEESEASSLSVEKQCPTSEAYSCSGAIPLYNNWNGMFSSQRFEKIRNSADQGMPQEQLKRDKSQHERVHVLGNHNSPLCLIDLNDVIYEEFMRQLTNEEQQQLLKCLPLVDTAKLPDSIKSMFNSSQFKELTYFQQLLTEGVFDISLLGAKPEDCKTLKRLALSNLSKSKWVEHYNLLKRCKNRAGKSV…
CER.Phanera.B	MGKQGPCYHCGVTSTPLWRGPPEKPVLCACGSRWRTKGTLAYTPLHARAETDDYEDQRVSRVKSISLKKEVKLLKRKQYDVVYGGFTPDNNQGFRKVIDEDVSRSSSGSAVSSESCAQFGGTDASDLTGPAQSVVWDTMVPSKKRTCVNRPKPSSVEKLTKDLYTILHEQQSYLSASSEEDLLFESETPMVSVEIGHGSVLIRHPSSIAREEESEASSLSVDKQCPTSEAYSCSGAIPLHNNWSGVFSSQRFEKTRNFAGQGVQQEQLKRDKSQQESVYVLGNHNSPLCLIDLNDVIYEEFMRQLTNEEQQQLLECLPLVDTAKLPDSVKSMFNSAQFKEITYFQQLLTEGVFDISLLGANPEDCKTLKRLALSNLSKSKWVEHYNLLKRCKNRDEKSV…
DET.Sindora.A	MGKQGPCYHCGVTSTPLWRGPPEKPVLCACGSRWRTKGTLAYTPLHARAETDDYEDQRVSRVKCISLKKEVKLLKRKQYDAVSGGVTSDYNQGFRKVTDEDTSRSSSGSAISSESCAQFGGTDASDLTGPAQSVVWDTMVPSKKRTCVGRPKPSSVEKLTKDLYTILHEQQSYFSASSEEDLLFESEVPMVSVEIGHGSVLIRHPSFIARDEESEASSLSVDKQCPRGEVYSCTGPIPVHSDCGGVFPSQGDQKIRGCAGQGIQQEQLRRDKSQYERIQMFGSRSSPLCSVDLNDVIYDEFMRHLTNEEQQQLLNCLPVVDTAKVPDSLRSMFCSPQFKELTYFQQLLAEGVLDMSLLGAKPEDCKTLKRLALSEMSKSKWVEHYNSLKRCKNKDVKSV…
DET.Sindora.B	MVKEGPCYHCGVTSTPLWRGPPEKPVLCACGSRWRTKGTLAYTPLHARAENGDHEDQRVSRVKSIFLKKEVKFLKRKQHDVVSGGDTPDCNKGFKKVIDEDTSRSSSGSAVSSESCAQFCGTEASDLTGPAQSVVWDTMVPSKKRTCVGRPKPSSIEKLTKDLYTILHEQQSCFSVSSEEDLLFESETPMVSVEIGHGSVLIRHPSLIAREEESEASS-SVDKQSQTSEVYSCSGP--MHNYRSSVFPSQGVEKIRNFSGLGMQQEQPRRDKSQNERAQMLGNHSSPLCSVDLNDIIYEEFTRHLTIEEQQQLLKCLPPIDTAKFPDSLKSMFGSPQFKELIYFQQLLAEGVFDLSLLGAKPEDCETLKMLALSNLSKLKWVEHYNSLKKCRNRTVKS-…
OUT.Arabidopsis.O	-----FVFMIRNCYTPLWRGPPEKPVLCACGSRWRTKGTLVYTPLHARADGDENDDHRFQRMKSISLKKEIKMLKRKAQEIIIKRPVFEFSYGLKAVIEEDASRSSSGSAVSSESCAQFSSADGSELTGPSQSNAWDTTVPCKRRTCVGRPKSSSVEKLTKDLYNILQEQQSCLSVSSEEDLLFENEMSMVSVEIGHGSVLMKNPHSFAREEESEASSLSSINKSSISDAYSHSVKRVEIG----------AVRGSYYGGQTIKQEQFKRTKSQTERVHVLGSHGSPLCSIDLKDVFFDEFIEQFTEEEQKKLMNLLPQIDSDDLPHSLRMMFESAQFKDFSLFQQLIADGVFDVSSSGAKLEEIRTFKKLALTDFNKSRLVESYNLLKEREKGTGDSV…
OUT.Prunus.O	MGKQGPCYHCGVTSTPLWRGPPDKPVLCACGSRWRTKGTLAYTPLHARAEPDDYEDHRVSRVKSISIKKEIKLVKRKQPDVMVGGVAADYAHGFRKVTDEDTSRSSSGSAVSSESCAQFGSADASDLTGPAQSMVWDSMVPSRKRTCIGRPKPSPVERLTKDLYTILHEQQSYFSGSSEEDLLFECETPMVSVEIGHGSVLMRHPSSITREEESEASSLSVDKQCHINEAYSHPATLHVHN-NKGVMTSTVTGKMNNLAGQGMQQEPLKRDKSQYDNFQILGNHNSPLCHVDLNDILFEEFTRQLTNEEQQQLLKHLPPVDVVKFPYSLKSMFDSPQFRESTSFQQLLAEGVFDISFLGAKTEDCKTLKRLVLSNSSKSKWVERYHLLKKCKTSPGKSV…
OUT.Quillaja.O1	MGKQGPCYHCGVTSTPLWRGPPEKPVLCACGSRWRTKGTLAYTPLHARAEPDDYEDQRVSRVKSISIKKEVKLLKRKQHDVVSGVFASDYNQGYRKVVDEDTSRSSSGSAISSESCAQFGIADASDLTGPAQSVVWEAMVPSKKRTCVSRSKPSPVEKLTKDLYTILHEQQSYLSGSSEEELLFESDTPMVSVEIGHGSILIRHPSSIARDEESEASSLLIEKNCPMSEAFSYTGE-GVHNDKKSVFTVQGVDKIRNPAGQGMQQEQIKRDKSQHEKVQILGNHNSPLRFVDLSDVLYEEFMRHLTNEEQQQLLKFLPLVDTVKLPDSLKSMFSSSHFKEFSYFQQLLAEGVLDISFLGPNPEDCKTLKRLALSNLSKSKWVEHHNLLKRCQDGTRRPV…
OUT.Quillaja.O2	MGKQGPCHHCGVTSTPLWRGPPEKPVLCACGSRWRTKGTLAYTPLHARAEPDDYEDQRVSRVKSISIKKEVKLLKRKQYDVISGGFTSDYNQGYHKVIDEDTSRSSSGSAISTESCAQFGSADASDLTGPAQSVVWDAMVPSKKRTCVSRSKPSSVEKLTRDLYTILHEQQSYISGSSQEELLFESDTPMVSVEIGHGSILIRHPNSIAREEESEASSLSVEKNCPLNEAYSYPGE-GVHNDKKSVLPIQGVEKIRNPVGLGMHQEQLKRDKSQHEKVQILGNHNSPLRFIDLSDVLYEEFTRHLTNEEQQQLLKFLPLVDTAKLPDSLKSLFSSSQFKELTYFQQLLAEGVLDISFLGPKPEDCKTLKRLALSNLSKSKWVEHYNLLKRCQDSTRRPV…
OUT.Vitis.O	--------------------------------------------------------------------------------------------------------------------------------------------------------------------------------------------------------------------------------------------------------------------------GFPEDKSQHEKLQILANHNSPLRSIDLKDVVFEEFVGHLTNEEQLQLLKYLPSEDTAKLPDSLKSMFDSPQFKELSFFQQLLGEGVFDISFPGVKAEDCKTLQRLALLNSEKSKWVEHYNLLKKCKNSTGVSV…
PAP.Aeschynomene.A	MGKQGPCYHCGVTSTPLWRGPPEKPVLCACGSRWRTKGTLAYTPLHARP--DDYEDQKASRVKSISIKKEMKMLKRKQYDVIYGGSAPDYNQAFRKAVDEDTSRSSSGSAVSSESYAQFGGIDASDLTGPAQSVVWDTMVPSKKRTCVGRPKPSSVEKLTKDLCTILHEQQSYFSASSEEDLLFESETPMVSVEIGHGSVLIRHPSYIAHEEESEASSLSVDKQCPVSDTYSYSGANLMHNDSGGMFSSLGVEKVRNYAGEGMLQEQLKSDKSQLEKVQILGNHDSPLCSIDLNDVVYEEFVRNLTNEDQQQLLKFLPVVDTAKLPDSLKVMFNSSQFKELNYFQQLLGEGVFDISLLGAKLEDCKTLKRLALSNLSKSKLLEHYNFLKRCKNKAGKSV…
PAP.Aeschynomene.B	MGKQGPCYHCGVTSTPLWRGPPEKPVLCACGSRWRTKGTLAYTPLHARAETDDSEDQKASRVKNISLKKEVKLLKRKQHDAAPGGLGPDYNQGFRKVLDEDTSRSSSGSAGSLESCAHFGGTDASDLTGPVQSVVWDATVPSKKRTCAGRPKASSVEKLTKDLCTILHEQQSYFSTSSEDDLLFESEAPMVSVEIGHGSILIRHPSSIAREEESEASSLSVDKQRLMNEAYSYSGAIPMHSDCSGV-SSQGVEKVRNSAGNVIQQEQLQRDKSQLERLQVLGNHNSPLCLIDLNDVVYEEFTRNLTSEEQHQLLKYLPVVDTAKPPDSLKTMFNSSQFKELYYFQQLLGEGVFDISMSGAKPEDCKTLKRLALSNLSKSKWVEHYSFLKKCKNKAGKSI…
PAP.Lotus.A	MGKQGPCYHCGVTSTPLWRGPPEKPILCACGSRWRTKGTLVYTPLHARPETDDYEDQKVFRVKSISLKKEGKPLKRKQHDLVSGGVAPYYNQGFPKVVDEDTSRSSSGSAISSESCAQFGGTEASDLTGPAQSVVWETMVPSKKRTCVGRPKPSSVEKLTQDLCTILHEQQSYFSASSEEDLLFESETPMVSVEIGHGSMLFRHPSCIARDEESEASSLSVDKQCPISEAYSYSGAMLVHNSSSPMFSSQGVEKVRNSADHGMHQEQLKSDKSQLERVQMLGNHDSPLCLIDLNDVVYEEFLRILTNEEQQQLLKFLPVVDTAKLPDSLKAMFDSSQFKELTYFQQLLSEGVFDISLSGAKPEDCKTLKRFALSNLSKLKWVEHYHFLKRCKRRPGKSG…
PAP.Lotus.B	MGKQGPCYHCGVTSTPLWRGPPEKPVLCACGSRWRTKGTLAYTPLHSRADNVDNDDQRVSRLKNMSLKKEVKFVKRKLHDAASGGFTPDYYQGFQKFVDEDTSRSSSGSAISSESCAQFGGMDASDLTGPAQSVVWDTVVPSKKRTCAGRPKHSSVEKLTKDLCSILHEQQSYFSATSEEELLFESETPMVSVEIGHGSILIRHPNSIAREEESEASSLSVDKQCLMSEAYSYSGTIPMHSDSSGMFSSQGVEKVRKSAGHTIQLEQLERGKSQLEKLDVPGNHVSSLCSIDLNDVVYEVFSRNLTNEEKQQLLKYLPVVDTAKLPDSLKIMFDSFQFKEFSYFQQLLGEGVFDISLVGAKPEACKTLKRLALSNLSKSKWVECYNSLKKGGNQAGKCI…
PAP.Medicago.A	MGKQGPCHHCGVTSTPLWRGPPEKPILCACGSRWRTKGTLAYTPLHARAETDDFDDQKASRMKSISLKKEVNLLKRKQHYVVSGGLASDYNQGFHKAFDEDMSRSSSGSALSSESCAQFGGTDASDLTGPSQSVVWDTTVPSKKRTCVGRAKQSSVEKLTKDLCTILHEQQSCFSESSDGDLLYESEAPMVSVEIGHGSVLIRHPSYVARDEESEASSLSFDGLYPMSDAYSYSGAV------------------------------LKSDKSQLERVQILGNHDSPLCLVDLNDVVYEEFTRNLSYEEQQQLLKFLPVVDTAKLPDGLKVMFSSSQFKELTNFQQLLAKGAFDISLPEVKPEDCETLKRYALNELSKSKWVEHYHN-KRCKSRAEKSD…
PAP.Medicago.B	-------YKMFHLGTPLWRGPPEKPILCACGSRWRTKGTLAYTPLHARTDPVDFEDQRVSRLKIVSLKKEVKLVKRKQYDAYSGWFTPEYNQGFQKAVDEDTSRSSSGSAISSESCVQFGGTDASDLTGPSQSVVWDTAAPSKKRTCAGRLKHSSVEKLTQDLCTILHEQQQCFSASSEEELLYDSETPMVSVEIGHGSMLIRHPSSIARDEESEASSLSVDKQCLMNEAYSCYGSIPRLSDYTGMFSSQGVAKVRNSAGPRLQQEQLVWDKSQLEKLEVLGNHDSSLCSIDLNDVVYEAFSRNLTNEEQQQLLKYLPVIDTAKFPDSIKIMFDSFQFKELTYFQKLLEEGVFDISLLRGDPEDCKTSKRLALSNLSKSKCVEHYNFLKKGGNKDGKRN…
PAP.Phaseolus.phavu_Chr02	MGKQGPCYHCGVTSTPLWRGPPEKPVLCACGSRWRTKGTLAYTPLHARTETDACGDQRVSRVKSIS-KREVTLLKQNNHDVLSGGFASDYNQGGQIFLDEDVSRSSSGSAISSESCAQYGVMDACDLTGPAQSVVWDAMVPSKKRTCVSRPKPSSVEKLTKDLCTILHEQQSYFSASSEEDLLFESETPMVSVEIGHGSILIRHPSYIVREEESEASSFSVDKQWPTSEAYSYVGPILMHNDSSYLPSSLEVEKIRNYTGLGKEPEHHKSEKSQHERVQNLGNHESPLCSIDLNDIVYEEFLRILTNEEQQQLLKLLPVVDTAKLPDSLKVMFNSSQFKELTYFQQLLAEGVFDISLLGAKPEDCKTLKRLAISNLSKSKWVEHYNFLKKYENKDGKFD…
PAP.Phaseolus.phavu_Chr03	------CVWSVCKCTPLWRGPPEKPVLCACGSRWRTKGTLAYTPLHARAENVDYEDQKVSRVKSISLKKEVKLVKRKHYDAASGGFIPDFNQGHRKVVDEDTSRSSSGSAVSSESCAQFGGTDASDLTGPAQSVVWDAMVPSKKRTCSGRPKPSSVEKLTRDLCTILHEQQSYFSASSEEDLLFESDTPMVSVEIGHGSILIRHPSSITRDEESEASSLSVDKQCLMNEAYSFSSTIPLYNDHIGMFSSHGVEKIKSSAGQIMQQEKLERDKSQLEKLQVPGNHNSLLCSIDLNDVVYEEFMRNLTNEEQQQLLKYLPVVDTAKFTDSLKNMFSSFQFKELIYFQQLLGEGVFDISLLGKKPEEWKTLKRLVLSNMSKSKWVEQYNFLKKCEKEAGKTI…
