# Supplementary material for: Legume genome structures and histories inferred from Cercis canadensis and Chamaecrista fasciculata genomes
Source: Plant J. 2026 Jun 10;126(5):e70981. doi: 10.1111/tpj.70981 (PMC13252982; doi:10.1111/tpj.70981)
Supplement: Supplementary file 8 — Data S8. Manuscript supplement; Compressed directory of aligned sequences from 36 gene families with members deriving from syntenic blocks from selected species. [file TPJ-126-0-s004.gz › S8_wgd_block_tree/40_wgd_aln_manual_wgd_copy/Legume.fam3.01023]

CAE.Acacia.A	MASPPFHVEDQTDEDFFDKLVEDEVEPDK-SGQDDGYVSDDAKVFAMSISDADVGLENSDAKESGLGVKDEHGSVKLDEGLVGAHAEEKNSSESSSSLSCDSRISPSNGGMESQCTSASNVNNNDGIISSEVKEVGWSFYADSNGGNVFGLESDFFNELGDKSGDFPGKADKNLNTEVKHGFEVQSDGLTSFNHTPYQDNQGYDASM-EQNVNGHDQSSSQSWEDLYPGWKYDYNTGQWYQVDDYNATSTNQGSLEANSAVNWTAASNGTAEVSYMQQTAQSVAGTLAESGSTENVSSWGQVSQGTGYPEHMVFDPQYPGWYYDTIAQEWRLLETYNSSLLSTSYGPEGHSAA----SNNNSFYGELHQAGVYQSQAVGSQAIGGSWGGSYGINGQQGL…
CAE.Acacia.B	MASPPFEVEDHANVDFFEKLIEDDMEPNN-SGQDEENDSDDDKAFALGISDVDASIEKPDGGESVNEVKGENCNAQLDTELVGDHEEDENSVFSMS-ARNDCGMETTDDVKGSESTPASAGSKSDEITSSGVKKVGWSFYADSKGGTGFGSYSDFFNELDDQSRDFPGETCNDLINEVNSHHENQNASTNSNNYGRYQDSQGYASLE--TNTSEHDPSSCQYWENLYPGWKFDTNTGQWYQIDGYNATTATQGNCEANSIVDWTTASN----------------GTLAETGTTESVSSWSQVSQGNGYPEHMVFDPQYPGWYYDMIAQEWRTLESYISSI----QGREGIAGTGTFSNSGNSFCNEYGQASNYGSRDVSNQALDGSWNSTYGSNHQQGF…
CAE.Chamaecrista.chafa_Chr1	MASPPFHVEDQTDEDFFDKLVEDEVGPVE-SGDNDGNLSDEAKVYAMGIGDVDAAFGNSDGGESGFEVKGEKGSAIVDASLAGAPAEEKNSLGSSSLVGCDSNVDNSNNGMGSHFTSASNVNKSNG--SSEIKEVGWSFHADSNGSNAMGLDSDIFNEL-EGDKDFVGQADESSNNEVKHGFEVQSEGITAANYAQYQDDQGSNSFVES-NANGYDQNSTQYWEDLYPGWKYDYNTGQWYQIDGSNATTANQGSIEASSAGDWTAASQSTAEVSYFQQTAPSIAGTLAETGTTESVSSWGPVSQGNRYPEHMVFDPQYPDWYYDTIAQEWRMLETYNSSI----HGHEGHSTANTFSHNDSGSYREHGQAGNYESQGVGSQALDGSWGGSYDIHHQQGL…
CAE.Senna.sento_Chr06	--------------------------------------------------------------------------------------------VSSTSVGCDNTMDPSNDGMGSEFTSVSAASKSNEITNSGVKVVGWSFNADSKGGIGFGSYSDFFNELGDQSGDFPEKTNDNLISEVNSGEEVQNAGLNSVNYGQYQDAQGYASLE--TSTSGQDLNSSQYWENLYPGWKFDPNSGQWYQIDGYNATAATQGSSEANFGVDWTAASDGKTEVSYMQQTAQSVAGTTAETGTTESVSSWNQVSQGNGYPEHMVFDPQYPGWYYDTIAQEWRSLETYTSSVQSSIQGLEGNVANSTFSQNDSCFYNEYGQANNYGSQAVSSQAIDGNWNGSY-NNHQQGL…
CAE.Senna.sento_Chr11	MASPPFHVEDQTDEDFFDKLVGDDVEPVK-SSHDEGNDSDDAKAFALGTNDLDASFENSDGGESGNE----------DTSLVGAREEEGNSLVSSTSVGFDSTMDPSNNGMGSELTSASGASKGNEITNLGVKEVGWSFYADSKGDNGFGSYSDFFNELGDQSGGFPEKTFENLISEVNSGNEVQNAGLNSVNYGQYQDGQGYASSE--TSTSGQDLTSGQYWENLYPGWKFDHNTGQWYQIDGYDATAAAQGNSEDNSVVDWTAASDGNTEVSYMQQTAQSVTGTLAETGTTESVSSWNQVSQGNGYPEHMVFDPQYPGWYYDTIAQEWRSLETYTSSTQSSNQGLEGNAANSTFSQNDSSFYNEYGQANNYGSQAVTSQAVDGSWNGSY-SNHQRGL…
CER.Bauhinia.A	MASPPFQVED-TDEYFFDKLVEDNVEPVK-SGDDEGNDSDDAKAFALGISDADAAFENSDGGESGIEVKEGMGSEKFHAGLVGPHAEEGNSLVSSS-VGCDNSKDPGNGGMGSEFTSASSAGNSNGIINSEVKEVGWSFYADSNGGVGFGSYSDFFNELGNQSGDFPGKAGDDFNREVKSNTKIQGDSVASVNYVQYVEDQNYDSSLEK-STNEQDLSSTQYWES--QGWRYDPNTGQWYLIDGYNGTAAIQESSEANSTVDWNAASDGKCKFSYMQQSTQSVAGTLAETGTTESVSNWSQVAQGNGYPEHMYFDPQYPEWYYDKIALEWRLLSTYNSSNQSSVPGLEGYASTNTFSHADASFHRDYAQAGSYDSQGVGGQATESSWDGSYGSSQQQGL…
CER.Bauhinia.B	MASPPFQLED-TDEDFFDKLVEDDVEPVK-SNHNEGNDSDDARAFALGITDVDAAFEDSLGGESGIEVKGEMGSEKFDSSLIGSHAEEGNSMMSSS-VGCESTMDPGNDGMGTESRSASTVTNSNGIISSEVKEVGWSFYADSNGGVGFGSYSDFFSELGDQSGDFPGKAGDNFNREVNPGNEVQGDSVASFNHAQYLEGEHYDASLEN-STNEQDLNSIQYWES--QGWRYDSNTGQWYQIDGYNGTAANQESSEANATVDWNAVSDGQAEVSYMQQTSQSVAGTLAETGTTEIVSNWGQVAQGDGYPEHMYFDPQYPEWYFDKISQEWRLLATYNSSSQSIAQGLEGYASTSAFSHNDDSFHRDYAQAGSYGSQDVGGQAVEGTWN-----------…
CER.Cercis.cerca_Chr6	MASPPFQVED-TDEDFFDKLVEDDVEPVK-SGHDEGNDSDDAKAFALGISDVDAAFENSDCAESGVEVKGEMGSQKFDASLVGPRAEEGNSLVSSS-VGCDNTMDPGNDGMGSEFTSASTVSNSNGIISSEVKEVGWSFYADSNGGVGFGSYSDFFNELGDQSGDFPGKAGDNSNREVKPGNEVQGDSAASVNYAQYLEGQNYDASLEK-STNEQDLSSTQYWES--QGWRYDLNTGQWYQIDAYNGTAAIQESSEANATVDWNAASDGKAEVSYMQQTAQSVAGTLAETGRTESVSNWSQVAQGNGYPEHMYFDPQYPEWYYDKIAQEWRLLATYNSSNQSTAQGLEGYASTNTFSHIDDSFHRDYAQAGSYGSQGVGGQAVESSWDGSYGSSHQQGL…
CER.Phanera.A	MASPPFQVED-TDEDFFDKLVEDDVEPLK-SGHDEGNDSDDAKAFALGISDADAAFKNSDGGESGMEVKGEMGSEKFDASLVGPHADEGNSLVSSS-VGCNCAMDPRNGGMGSEFPSASTVSNSDGIISSEVKEVGWSFYADSNGGVGFGSYSDFFNELGDQSGDFPGKEGDNFNKEVKSDNEVQGDSIASVNYVQYVEGQNYDVSLD-KSTNQQDLSSTQYWES--QGWRYDHNTGQWYQIDGYNGTAAIQETSDANATVDWNAASDGKAEVSYMQQAAQSVAGTLPEAGTTESVSNWSQVAHGNGYPEHMYFDPQYPEWYYDKIALEWRLLSTYNSSNHSAVQGLEGYVSNNTFSHNDDSFHRDYAQAGGYGSQGVGGQVVESSWDGSYGSSHKQGL…
CER.Phanera.B	MASPPFQVED-TDEDFFDKLVEDDVEPVK-SGHNEENDSDDAKAFELGITDVDAAFENLVGGESGIGVKEEMGCEKFDASLVGPHAEEGNSMVVSSSVRCDNTMDPRNDGMGSESLSASTVTNSNEIISSAVKEVDWSFYADSNGGVGFGSYSDFFNELEDQSGDLPGKAGDNFNGEVKPGNEVQGDSVASFNHGQYLEG-NYNSSLEK-STNEQDLSSIQYWES--QGWRYDSNTGQWYQIDGYNATATNQENSEANASVDWHAPSYGKAGVSYMQQASQSVAGTLAETGTTERVSDWSQVAQGNGYPEHMYFDPQYPEWYFDKIAQEWRLLSTYNSSNQSISPGLEGYASSSAFSHNDDSFHRDYAQAGSYGSQGVGGQAVEGSGDGLYGSSFQQGL…
DET.Sindora.A	---------------------------------------------------------------------------------------------------------------------------------------------------------------------------------------------------------------------------------MYPGWKYDPSTGQWYQIADYNATASNQGTYDANAAVDWIATSDGKTEVSYLQQTAQSVARTSAETGTTESVSSWSNVSQGNGYPEHMVFDPQYPDWYYDTIAQEWRLLETYHSSVQSTGLGHEQNSSVGNFSHD-----NSYYEDSKYGSQGVGSQSVDRSWDTSYSSNNQHAL…
DET.Sindora.B	MASPPFHVEDQTDEDFFDKLVEDDAAVIK-SGHDEAIDSDDAKAFSLGISDVDPAIENSNAGESEIEVKGEKGNAKLDMGLVGAHAEEGNSLVSSSSVGCDSGMDISKDGMGSEFISASTASNCTGITSSGVKEVGWAFNANSNGGVGFGSYSDFFSEFGDQSGDFPGNASDNLNRAVKTGNKVESDGVMSVNYMQHHGDHNYDASLEE-RTNGQDLNSNQYWENLYPGWKYDPCSGQWYQIDGHNATASNDGISEANSAADWTGASDQKADASYMQQTAQSVVGTLAETGTTESVSSWGHVPQGNGYPEHMIFYPQYTGWYYDTIAQEWRLLETYDSSIQSTGRGLEGYSHASTFSHSSDSFYKDYGQSDNYEPQAVGSQNVDSIWNSSYGTNHRQGP…
OUT.Arabidopsis.O	MASSQFLLEDQTDEDFFDKLVDDAYSPVTELKFDDESDSDDIRAFSLSIGKDPL------GGGDGTLNEAILGNDVANEGASGSVGEDEPSSIAPEAVQFPHARELRDDEMRSEVADMPLTAKECTIGIPGVKELDWSFDADVNDGRGFGSYSDFFTELDATAG----NLQGKADVAVATGNLVANDTNTSVGFEQHQ-GQLHHDSA-----SGQYVDNSQSWENLYPGWKYDASTGQWFQVDGHDASMNSQESYENS-TSNWENVAANNSDVAYQRQSTAS-----AVAGTVENVSTWNQVSQVSGYPEHMVFDSQYPGWYYDTIAQEWRSLDSYNQAFQTTDQQVQGNSFTAVDHSRESNVHDVYDKNQILRTQKFDIQSQHGSWDQSYYDKNQQAT…
OUT.Prunus.O	MASPPFQVEDQTDEDFFDKLVEDDLGPAESGKCNEGNDSDDAKAFTLSSGDSVAAVSEDSGANAKAKDDENKAFANLTID---------EVIESKNSVIDDGVLQSNNDGAGSHLTSDSRMSKSNDSGASGVKEIGWSFHADENGIHGFGSYSDFFNELGDSSGDFPPKVDGNLSTESKTAEDYTAQGLHSVNNEQYQEGQAYGATVEE-SRNEQDLNSTEYWESLYPGWKYDPNMGQWYQVDSFDVPANAEGSFGTDSASDWATVSDNKTEVSYLQQTAHSVAGTVTETSTTGSLSNWDQVSQGTGYPAHMVFNPEYPGWYYDTIAQEWRSLEGYNSSLQPTA-----------PAQNDTSLYGEYRQDSNYGSLGVGSQGQDSSWAGSYSNYNQQGS…
OUT.Quillaja.O1	MASPPFHVEDQTDEDFFDKLVEDDEEPIK-PGRDKGNDSDDAKAFALSVGDGDAAFENLDGVKTGFESKGEKGLVDFDPGSMGAHAEEINSLVSTSSVGCDSVMAPTDDGIVSEFASDSTVSKGNGVNSSGVKEVGWSFHADQNGGHGFGSYSDFFSELGDDSGGFPGKMSDNLSSQVKSSNEVKSDGLNSVNYVQYEHGQGYDASS-EQSTNEQDLNSSQYWENLYPGWKYDSNTGQWYQVDGYNSPATAQGSLDSNEVNSWPANSDIKAEVSYMQQTAHSVVGTVTETGTTESVSNWNQLSQENGYPEHMVFDPQYPGWYYDTIAQEWRLLETYSPSIQSTVQGHEGYVSTGTFTQNDNRFYG-------------GSRGLDGSWDVSYGNNHQQGF…
OUT.Quillaja.O2	MASPPFHVEDQTDEDFFDKLVEDDVELIK-SGRDEGNHTDDAKAFALSIGDSDAAFENMDFGKSGIETEEEKGRVDFDRGATSAQAEEGNSLVSSSSGGCDSMIESTDDGIGTEFTSDSTVSKSNRFNSAGVKEVGWSFHADQNGGHGFGSYSDFFNELGDDSGVFPGKVSDNLRSEVKSSNEVKSDGLNSVKYVQYQQGQGYDASL-EQSTNEQDLDSSQYWENLYPGWKYDSNTGQWYQVDDYNATAAAQGSFDSNAANSWSAASDGK-EVSFMQQAFQNNVGTVTETGISGSVSDWNQVSQGTGYPEHMVFDPQYPGWYYDTIAQEWRLLETFNSSIQSMVQGHEGHVSTGTFTQNVNSFYD-------------GSQGLDSSRGGSYGNNQQQGL…
OUT.Vitis.O	--APPLQVEDQTDEDFFNQLVDDEIDSTRSGGIVEGDDADEAKVFRPSISEVGTAGVSAGNVESGVNV--EQGNGDGAVSTLSDTGED-ALVTSSKFVTPGTVIESGDEAVGEESLPSTSIGENSGSSGRGVKVVQWSFNSDSHLQGGIMSYSDFFNELGDRTRPFDNAVNQESGAEFNNMSSVSGNPVSSLNSTQHQESQNYGVAR-EQAVDGQDLNSSQHWEELYPGWRYDPRTGEWHQLEGYDANASMNAQIAGD-----GIVSNQRSDAHYFQQTTQSIMGSVAEECTGGSVPNWNQISQGNEYPAHMVFDPQYPGWYYDTIALEWRLLESYNPSVNHSMTVNNQQNQTGSVLSGTNKSHTIHEQVENYGLKGLSGQSQVADWDGSASDYCQQQK…
PAP.Aeschynomene.A	MASPPFHMEDQTDEDFFDKLVEEDDDDVKPVVHDQGNDSDDAKAFELGIGDSDAAFENSVVGHSGIEPKSEENSGKLGEGLVGGNDQDGGFVVSSS---DSGVVDPGNHGVGSEVAVDSSEGKISRIGSLEVKEVGWAFHADSNGVAGFGSYSDFFTELGDQSGDFPGKAYGGSTGQVKPESGIQSDGLSSVNYTQNQEVQGYDASVVDNSTNEQDLSSSQYWENLYPGWSYDHNTGQWYQVEDYNASAATQVSADADTAAGWTAASDAKAEVSYMQQTAQSAAGTLAETGATESVSSWNQVSQGNGYPEHMVFDPQYPGWYYDTIAQEWRSLETYNSSIQSAAQGLEGHASTDSFSHNDNSLYTDYGQAGSYGSQDVSSQAVNGSWGGSYGTTHQQGS…
PAP.Aeschynomene.B	MASPPSHMEDQTDEDFFDKLVEEEDDDVKRIVDDQGNDSDDANAFEMGIGDTDAAFGNSGVGNGGIRLRNEGNSKKLDKDVVGGNYHKGDSVSSMS---DRTMVDRGNCGAGSRVERDSSAGKSNVMSNLEVKEVGWAFNAESNGGIGFGSYSDFFSELGDTSGEFPGKVYGGSTCEVKHDSGIQNYGLNSVNYDQYQEGQVYDASVVDNSTNEQDLSSSQYWENLYPGWRYDHNTGQWYQVEDYNA----------DSSAGWIAASDAKAEVSYMQQTAQSAAGTLVETGATESVSSWNQVSQGNGYPEHMIFDPQYPGWYYDMIAQEWRSLETYNSSIHSVAQGHEEHASAGSVSHNDNILYTNYGQAGSYGSQDAGSHAVDGSWGGSYGTTHQHGS…
PAP.Lotus.A	MASPPFVMEDQSDEDFFDKLVEDDMEPVKASRPVEGNDSDDAKAFGLGISDADAAFESLDTGESGVELQGELEPVKSDVALVDGHGQEGNSLLASSSVASESKKDPGNDG--SELVSAPAVSESDKSSSSEVKEVGWSFYADSNGGIGLGSYSDFFSELGDQSTDFPGNASDNLNREVNRGNEGQSDGFTSVKHLQDQKVPSYDTSFK-QHTNGQDLTG-QNWDDLYPGWKYDHATGQWYQIDGNNATGTAQQCSEAIPAVDSAVSSDGKTEISYMQQTAQSVPGTLAETGTAESVSTWSQVSQGNGYPEHMVFDPQYPGWYYDTIAQEWRSLETYSSSVQPSVHGLEGHVSTSTFSPNDSSLYSGHNHANNFGSQGTSSQAADGSWSGLQGVNHQQGI…
PAP.Lotus.B	MASPPFHVEDQTDEDFFDKLVEEDMSPVK----SGSNDSDDVKAFALGIAD--AAFDHSGGGGSGVELKGEEEEDG-AVKLDGGNSQEGSFLVSSSESGCDSVMDRGDNAVGSEVGPDLSVGKSNGMHNSGIKVVDWAFNADSNGGTGFGSYSDFFTEFEDQSG---KGFHDSNKTEVKPGNEIANDSLASANYVQYQDGQGYDASTGNGISEQQDPNSSQYWESLYPGWKYDHNTGQWYQVDDPNATATTQGGSDASTGVGWTAAADAKAEVSYLQQTPQSVAGTLAETGTTESVSSWNQVSQGNGYPEHMVFDPQYPGWYYDTIAQEWRSLETYNSSIQSATQGLQGNASTSSFAHNGNNFYGEYGQAGNYEPQGISSQAANDSWGGSYGISHQQGL…
PAP.Medicago.A	MASPPFQMEDQTDEDFFDKLVEDDDGPVIKSGNDEGNDSDDANAFALSISDVDAAFDNSVVGESGVEVKEELGVVKSDVGLDGGGDDEGNLLMGSSSVECDSKTELEEIGIGSEFTAVAPVGKSNEVALSGIKEKDWCFSADANGVGGFGSYSDFFSELGDQSSDFPVISHDNLNSQVSPVIEAHNVVLSSVDYSQYQGVQGYDTSFDNHHNNGQDLSSSQNWEDLYPGWKYDHITGQWYQIEDYNATTTSQQTSEANTAVDWAAASDGKTEISYLQQAAQSVAGTLAETGTTESVSSWNQVSQGNGYLEHMVFDPQYPDWYYDTIAQEWRSLATYNSSVQSSVHGLQGHTSTSTSSFNDNSLYSEYSQAGNHGSQGVGSQAVNGSWSGSHGVNHQQGF…
PAP.Medicago.B	MASPPFHVEDQDDEDFFDKLVEDDVGNVN----DEANDSDDVKAFSLSIGGDDAAFENSSGGGSGGE--GKERKEEGDVKLDGGNVQEGS------SSGCDGMMDRSDHGMESRNSSGSSADKSNRRSSLDVKEKDWAFNVDSNGGAGSESYSDFFSEFGDQNGGYAQTYNRDSNTEVKLGNEIPSDGMASVDYVQYQEGQSYDASARN-STSGEDVNSSQYWESLYPGWKYDYNTGQWYQVDEHNATAATQGSSEVNTA-----------EVSYMQQTAQSVAGTLAESAATETVPSWNQVSQGNGYPEHMIFDPQYPGWYYDTIAQEWRSLETYHSSIQYAVQGHGGHASSGTFSHNDNSLYRDYGQVGYYESQGVGSQAANNNWSGSYGINHQQDL…
PAP.Phaseolus.phavu_Chr02	MASPPFHLEDQTDEDFFDKLVEDDMEPVNSGHDEGGDDSDEANAFALGISDVDAVSENSYVGESGVEVKGELGTAESDVRL----EQEGNSVPSSTSVGFDSNVDPSHDGVRSEDTSASAVGTSDKVGSSGVKEVGWSFHADLNGGDGFGSYSDFFSELGDQSGNFQGNVYDNLSSQAKPGNEVQNVGLSSGNYVQYQEGEGYESLESHTHTNGQDLSSSQYCEDLYPGWKYDHNSGQWYQIDGYSATATTQQSSEANTAADWTAASAGKTEISYMQQTAQSIGGTLAETGRTENVSSWSQVSQGNGYPEHMVFDPQYPGWYYDTIAQEWRSLETYNSTVQPSGLGQEGHASTSTFLPNDNSLYGEYGQADKYVPQSFDSQAVDGSWSGSYATNHKQGF…
PAP.Phaseolus.phavu_Chr03	MASPP--LEDQTDEDFFDKLVEDDNEPVNSSHGDEGDHSDDVKAFALGIND--------DAGECRNERKQEEGDEGGGQ-LDGGNAQEGGFLASSGSFGGDSAMDHGDHGTGLESASVSDVSKSNGINNSEVKEVGWSFNVDTKGDVGFGSYSDFFGELVEESG----KACNDFNNEVKPGNEIQNDGLSLGNYKPCQEGQGYDTSSQVNNTNGQDLTGSQYWEDLYPGWKYDQNTGQWYMVDGHNA---NQGSSMANTAADWTTASGAISEVSYMQQTAQSVVGTLAGTNTAESVSCWNQASQGNGYPEHMVFDPQYPGWYYDMIAQEWRSLETYHSFIQSAGHGQEGHASTEKKLPNDVSLYREYGQDDNYGSLSSGIQTPDDNWSGSYGINHLQGL…
