# Supplementary material for: Legume genome structures and histories inferred from Cercis canadensis and Chamaecrista fasciculata genomes
Source: Plant J. 2026 Jun 10;126(5):e70981. doi: 10.1111/tpj.70981 (PMC13252982; doi:10.1111/tpj.70981)
Supplement: Supplementary file 8 — Data S8. Manuscript supplement; Compressed directory of aligned sequences from 36 gene families with members deriving from syntenic blocks from selected species. [file TPJ-126-0-s004.gz › S8_wgd_block_tree/40_wgd_aln_manual_wgd_copy/Legume.fam3.01217]

CAE.Acacia.B	MDAGAAGAGTAVDDLPMTAAISRWKFAVSRQYQHLLDKATPHVLHRWIACLVVVFIYVVRVYFVQGFYIVSYGLGIYILLLIGFLSPQIDPEIQEISDGPSLPTRGSDEFRPFVRRLPEFKFWYSITKAFCIAFVMTFFNVFDVPVFWPILLFYWVVLFSVTMRRQISHMIKYRYVPFTFGKQRYDGKRTTEESSSLP--
CAE.Chamaecrista.chafa_Chr1	MDAGAAGAAAAADDLSSTAAISRWKFAVSRQYQHLLDKTTPHVLQRWIACLVVAFIYIIRVYFVQGFYIVSYGLGIYILLLIGFLSPQVDPEIQELSDGPSLPTRGSDEFRPFVRRLPEFKFWYSITKAFCIAFVMTFFSAFDVPVFWPILLFYWVVLFSLTMRRQISHMIKYKYVPFTFGKQRYDGKKASAETTTLPRD
CAE.Chamaecrista.chafa_Chr6	MDAGATGAGVFVDNPSQVATVSRWKFAVTRQFQILLDKTTPHVLYRWLACLVVVFIYVLRVYFVQGFYIVSYGLGIYILLLIGFLSPQVDPEIQELTDGPTLPTRGSDEFRPFVRRLPEFKFWYSIIKAFCIGFTMTFFSVFDVPVFWPILLFYWFVLFSLTMRRQISHMMKYKYVPFTFGKQHYGKRESS-ESASL---
CAE.Senna.sento_Chr06	MDAGAAGAGVSLDNPSQAPALSRWKFIVSQQFQHLLDKTTPHVLYRWIACLLLVFIYVVRIYFVQGFYIVSYGLGIYILLLIGFLSPQVDPEVQELSHGPTLPTRGSDEFRPFVRRLPEFKFWYSITKAFCIAFVMTFFSAFDVPVFWPILLFYWVFLFSLTMRTQISRMIKYRYVPFTFGKQLEQLEDVVLEEDS----
CAE.Senna.sento_Chr11	MDAGAAGAGVSADDLSSTALVSRWKFAVSQQYQHLLDKTTPHVLQRWIACVVVAFIYIIRVYYVQGFYIVSYGLGIYILLLIGFLSPQVDPEIQELSDGPSLPTRGSDEFRPFVRRLPEFKFWYSIMKAFCIAFVMTFFSMFDVPVFWPILLFYWIVLFSLTMRRQISHMIKYKYVPFTFGKQLEQSEDVMPKEDCL---
CER.Bauhinia.A	MDTGAAGTGLAADDLYPAAAISRWRFAVSQQYQHLLDKTTPHVLYRWIACLFFAFVYVIRVYFVQGFYVVSYGLGIYILLLIGFLSPQVDPEIQEISDGPTLPTRGSDEFRPFVRRLPEFKFWYSITKAFCIAFVMTFFSAFDVPVFWPVLLFYWVVLFILTMRRQIAHMIKYRYVPFSFGKQRYDGKKASIESENPLK-
CER.Bauhinia.B	MDTGAAGAGLAAGDLSPTTIISRWRFAVSQQYQHLLDKTTPHVLYRWIACLFVAFVYFIRVYFVQGFYIVSYGLGIYILLLIGFLSPQVDPQIQEISDGPTLPTRGSDEFRPFVRRLPEFKFWYSITKAFCIAFVMTFFSAFDVPVFWPILLFYWVVLFSLTMRRQIAHMVKYRYVPFTFGKQRYDGKKSSPESESVLKD
CER.Cercis.cerca_Chr6	MDTGAAGAGLAADDLSPTAAISRWRFAVSQQYQHLLDKTTPHVLYRWIACLFVAFVYVIRVYFVQGFYIVSYGLGIYILLLIGFLSPQVDPEIHEISDGPTLPTRGSDEFRPFVRRLPEFKFWYSITKAFCIAFVMTFFSAFDVPVFWPILLFYWVVLFTLTMRRQISHMIKYRYVPFTFGKQRYNGKKASTESESLLKD
CER.Phanera.A	METGAAGAGLAANDLSPTAAISRWRFAISQQYQHFLDKTTPHVLYRWVACIFVAFVYVIRVYFVQGFYIVSYGLGIYILLLIGFLSPQVDPEIHEISDGPTLPTRGSDEFRPFVRRLPEFKFWYSITKAFCIAFVMTFFSAFDVPVFWPILLFYWVVLFILTMRRQIAHMVKYRYLPFTFGKQRYNGKKASTESESLLKD
CER.Phanera.B	MNTGAAGAGLSADDLSPTTAISRWRFAVTQQYQHLLDKTTPHVLYRWIACLFVAFVYFIRVYFVQGFYIVSYGLGIYILLLIGFLSPQVDPEIQEISDGPTLPTRGSDEFRPFVRRLPEFKFWYSITKALCIAFVMTFFSAFDVPVFWPVLLFYWVVLFTLTMRRQISHMIKYRYVPFTLGKQRYVGKKSSSESESLITD
DET.Sindora.A	MDTGPAGASVAADGLSPTSAISRWRFVVSRKYQHLLDKTTPYVLYRWIACLAVAFIYLIRVYFVQGFYIVSYGLGIYILLLIGFLSPQVDPEIQEFSDGPTLPTRGSDEFRPFVRRLPEFKFWYSITKAFCIAFVMTFFSAFDVPVFWPILLFYWVVLFTLTMRRQISHMIKYKYVPFSFGKQRYDGKKASADSTNLP--
DET.Sindora.B	MDTGPAGASVAADGLSPTTAISRWRFVVSRKYQHLLDKTTPYVLYRWIACLAVAFIYLIRVYFVQGFYIVSYGLGIYILLLIGFLSPQVDPEIQEFSDGPTLPTRGSDEFRPFVRRLPEFKFWYSITKAFCIAFVMTFFSAFDVPVFWPILLFYWVVLFTLTMRRQISHMIKYKYVPFSFGKQRYDGKKASADSTNLP--
OUT.Arabidopsis.O	----ATDDNLQSSDSSPADAVNRLIHAFSQRQQHLLDKTVPHVLYRWIACLCVVLIYIVRVYFVEGFYIITYAIGIYLLLIIAFLSPQEDPEASL-TSGGSLPTRRSDEYRPFVRRLPEFKFWLSIIRAFIIGFMMTFFEVFDVPVFWPILLFYWVMLFFLTMRKQIQHMIKYRYVPFSFGKKQYGKKPAPTESS-----
OUT.Prunus.O	MDAGAAGVGLAADDGSPFAAVSDWSYGISRRYQHVLDRTTPHVLYRWLACLGVALVYVIRVYLVQGFYVVSYGLGIYILLLIGFLSPQVDPEIHDASDGPSLPTRGSDEFRPFVRRLPEFKFWYSIAKAFCIAFVMTFFSAFDVPVFWPILLFYWVVLFVLTMRRQIVHMIKYKYVPFSFGKQRYDGRKASSSSTE----
OUT.Quillaja.O1	MDAGTAGVGLSADDLSPSSAISTWGYSVSRRYQHLLDKSTPHILYRWIACFAVAFIYVLRVYFVQGFYVVSYGLGIYILLLIGFLSPQVDPEIQELSDGPSLPTRGSDEFRPFVRRLPEFKFWYAITKAFCIAFVMTFFSAFDVPVFWPILLFYWVVLFTLTMRKQISHMIKYKYVPFSFGKQRYDGKKASTESKSLLG-
OUT.Quillaja.O2	MDAGTADVGLSVDDNSPTSAISRWGYSVSQRYQQLLDKTTQHILYRWIACFAVASIYVLRVYFVQGFYVVSYGLGIYILLLIGFLSPQVDPEIQELSEGPSLPTRETDEFRPFVRRLPEFKFWYSIMKAFCIAFVMTFFSAFDVPVFWPILLFYWVVLFTLTMRKQISHMIKYKYVPFSFGKQRYDGKKASTESKSLLG-
OUT.Vitis.O	METAAAG-GVGVEDSSPVTSVSRWTHDISRKYQHLLDKSTPHILNRWIGFFAIAFIYIVRVYFVQGFYIVSYGLGIYILLLIGFLSPQVDPEIQELVDGPTLPTRGSDEFRPFVRRLPEFKFWYSITKAFCIAFVMTFFSVFDVPVFWPILLFYWMVLFTLTMRRQIMHMIKYKYVPFSFGKQRYGGKRTSTEDMSLPHD
PAP.Aeschynomene.A	MDVGASGAGATAEDVSPVAAISRWKFAVSQQYQHLLDKATPHVLRRWIGCLLVAAIYVLRVYLVQGFYIVSYGLGIYMLLLIGFLSPQVDPQILELSDGPSLPTRGSDEFRPFVRRLPEFKFWYSITKAFCIAFVMTFFSVFDVPVFWPILLFYWVVLFTLTMRRQISHMIKYRYVPFSFGKQRYNGKKSSEESASLL--
PAP.Aeschynomene.B	MDMGVSGAAPAAEDMSPGAAISRWKFTASQQYQHLLDKTTPHVLRRWIGSLLVALIYVLRVYFVEGFYIVSYGLGIYILLLIGFLSPQVDPEIQELSDGPSLPTRGSDEFRPFVRRLPEFKFWYSITKAFCIAFVMTFFSAFDVPVFWPILLFYWVVLFTLTMRRQISHMIKYRYVPFSFGKQRYNGKKASAESTSLSAD
PAP.Lotus.B	-------------EVSPETAISRWKLGLSQQYQHMLDKTTPHVLRRWVGCLVVASIYVLRVYLVEGFYIVSYALGIYILLLIGFLSPQVDPEVYD--DGPTLPTSGSDEFRPFVRRIPEFKFWYSITKAFCIAFVMTFFSAFDVPVFWPILLFYWVVLFTLTMRRQISHMIKYKYVPFSFGKQRYTGKRASAESKSLPED
PAP.Medicago.A	----------NTEDTSPAAAITRWKFEASRRYQHILDKSTPHVSQRWLGCLVVALVYVLRVYIVQGFYVVSYGLGIYILLLIGFLSPQVDPEILDADNGPSLPTSGSDEFRPFVRRLPEFKFWYSITKAFCIAFVMTFFSAFDVPVFWPILLFYWVVLFTLTMRRQIAHMIKYKYVPFSFGKQRYDRKRASAESTSLSD-
PAP.Medicago.B	------GTGIATEESPAETAILQLKQAIWQQYQHVLDKTTPHVLPRWIGFSVVAFIYILRVYLLEGFYIVTYGLGIYILLLIGFLSPQVDPAIADAADGPTLPIRASDEFRPFVRRLPEFKFWYSITVAFCIAIVMTFSSAFDIPVFWPILLFYWVVLFSLTMRRQISHMIKYRYVPFNFGKQHYQRKRASEESTSLPV-
PAP.Phaseolus.phavu_Chr02	-----------ADDHSPEAAISRWKFAVSRQYQHMLDKTTPHVFRRWIGCLVVAAVYVLRVYLVQGFYIVSYALGIYILLLIGFLSPQVDPEIHD---GPTLPTRGSDEFRPFVRRLPEFKFWYSITKAFCIAFVMTFFSAFDVPVFWPILLFYWVVLFTLTMRRQISHMIKYKYVPFSFGKQRYG-KRTPAESTSPTV-
PAP.Phaseolus.phavu_Chr03	--------------GSIRAAISRWELAVWRQYQHVLDKWTPLVGRRWVGLLVVALMYALRVYLVEGFYLVSYGLGIYILLLIGFLSPQVDPEILD-GEGPTLPSSVNDEFRPFVRRLPEFKFWYSITKAFCVAFVMTFFSAFDVPVFWPILLFYWVVLFTLTMRRQISHMIKYKYLPFSSGKQRYDGKRASPESTSLS--
