# Supplementary material for: Legume genome structures and histories inferred from Cercis canadensis and Chamaecrista fasciculata genomes
Source: Plant J. 2026 Jun 10;126(5):e70981. doi: 10.1111/tpj.70981 (PMC13252982; doi:10.1111/tpj.70981)
Supplement: Supplementary file 8 — Data S8. Manuscript supplement; Compressed directory of aligned sequences from 36 gene families with members deriving from syntenic blocks from selected species. [file TPJ-126-0-s004.gz › S8_wgd_block_tree/40_wgd_aln_manual_wgd_copy/Legume.fam3.01218]

CAE.Acacia.A	MTIDMPSPMSQSMRTNRPSFSSSGYDDTPVHNHAGVSGDDYDSDSSFAPPTPSTLTMAIPAELAGAVPLMDRFQVEGFLRSMQKQINSAGKRGFFSKRSVGPQTQEKFTFEDMLCFQKDPIPTSLLRIGDMVSRATKLFQIILKYMGVDSPERVNPLSLDERVELVSKLYKHSLKRSELRDELFVQISKQTRPERQWLIKAWELMYLCASSMPPSKDIGGYLSEYVHVAHNVTTDGEIQALALTLALKRSVKAGPRHIMPGREEIEALLTGIKLTTIVFFLDETFEEITYDMATTVADAVEELARIIKLSTYNSFSLFECRKVVTGSKSPDSGEEYIGLDDKYIGDILAEFKVAKDRSKGEILQCKLIFKKRLFRESDEAVADPMFVQLCYVQLQHDYI…
CAE.Chamaecrista.chafa_Chr1	MTIDMPTSMAQSVRTNRSSFGSSGNEDAPVYNYAAVGGDGYDSDSSFAPSTPRSLTMAISEELAGAVPLIDRFQVDGFLRLMQKQIHSAGKRGFFSKRSVGPQVREKYTFEDMLCFQKDPIPTSLLKINDLVSRATKQFQTILKYMGVDSSDHITPVRLDERVELIGKLYKQTLKRSELRDELFVQISKQTRPERQYLIRAWELLYLCASSMPPSKDIGGYISEYVHVAHNVTTDSEIQAFALTLALKRSVKAGPRHVMPGREEIEALLTGRKLTTIVFFLDETFEEITYDMTTTVAEAVEELARIIKLSTHTSFSLFECRKVVTGSKSSDSGEEFIGLDDKYIGDLLAEFKAAKDRSKGEILHCKLIFKKRLFRESDETVEDPMFVQLSYVQLQHDYI…
CAE.Chamaecrista.chafa_Chr6	MTIDMPPSMAQSERSNRLSFSSSGNGDATAHNYAATSGDDYDSDSSFAPSTPATLSMAIPTELAGAVPLIDRFQVDGFLKLMQKQIQSAGKRGFFSKRSAGSQVRDKFTFEDMLCFQKDPIPTSLLKIGDLVSRATKLFQIILKYMGVDSSDHANPLSLEERVELVGKLCKHSLKRSELRDELFVQISKQTRPEKSYLIKAWELMYLCASSMPPSKDIGAYLSEYVHVAHGVSIDSELQALALTLALKRSVKAGPRHIVPGREEIEALLTGRKLTTIVFFLDETFEEITYDMSTTVADAVEELAGIIKLSTYSSFSLFECHKFVTGSKSPDPGEEHIGLDDKYIGDLLAEFKAAKDRAKGEILHCKLIFKKKLFRESDEAVTDPMFVQLSYVHLQHDYI…
CAE.Senna.sento_Chr06	MTIDMPSSMAQSERTNRSSFSSSGNGDTSSHNYAASSGDDYDSDSSFAPPTPATLSMAIPAELAGAVPLIDRFQVDGFLKLMQKQIQSAGKRGFFSKRSVGSQVRDKFTFEDMMSFQK----------------------IILKYMGVDSSDHANPLSLDERVELVEKLCKHSLKRSELRDELFVQISKQTRPERSYLIKAWELMYLCASSMPPSKDIGGYLSEYVHVAHGVSTDSEIQALALTLALKRSIKAGPRYIVPGREEIEALLTGRKLTTIVFFLDETFEEITYDMSTTVADAVEVIGGWVSL------------------------EEYIGLDDKYIGDLLAEFKAAKDRSKGEILHCKLIFKKKLFRESDEAVTDPMFVQLSYVQLQHDYI…
CAE.Senna.sento_Chr11	MTIDMPSSMAQSVRTNRSSFS---NEDTPLHKYAAVVGDDYDSDSSFAPPTPRTLTMAIPAELAGAVPLIDKFQVDGFLRLMQKQIHSAGKRGFFSKRSVGPQVREKYTFEEMLCFQKDPIPTSLLKISDLVSRATKLFQIILKYMGVDSSDHVTPISLDERVELVGKLYKQSLKRSELRDELFVQISKQTRPERQYLIKAWELMYLCASSMPPSKDIGGYISEYVHLAHNATTDSEIQALALTLALKRSVKAGPRHIMPGREEIEALLTGRKLTTIVFFLDETFEEITYDMATTVADAVEELAGIIKLSTHTSFSLFECRKVVTSSKSPDSGGEYIALDDKYIGDLLAEFKAAKDRSKGEILHCKLIFKKRLFRESDEAVADPMFVQLSYVQLQHDYI…
CER.Bauhinia.A	MTVDMPPSMAQNVRPSRSSFSSGGHEETPLHNYATVSGDDYDSDGSFAPSTPNSLSKAIPAELAGAIPLIDRFQVEGFLKLMQKQIQSAGKRGFFSKRSVGPQIREKFTFEDMLCFQKDPIPTSLLKIGDLVSRATKLFQIILKYIGADSSDRVTPISLDERVELVGKLYKQSLKRSELRDELFVQTSKQTRPERQYLIKAWELMYLCASSMPPSKDIGGYLSEYVHVAHGVTTDSEIRALALTLALKRSVKAGPRHTIPGREEIEALLTGRKLTTIVFFLDETFEEITYDMATTVADAVEELAGIIKLSTYSSFSLFECRKVVTGSKSPDPGEEHIGLDDKYIGDLLAEFKAAKDRSKGEILHCKLILKKKLFRESDESVAGPMFVQLSYVQLQHDYI…
CER.Bauhinia.B	MTVDMPPSMAQNVRPSRSSFSSSGHEETPVHSYAAVSGDDYDSDGSFAPPTPNTLSMAIPAELAGAVPLIDRFQVEGFLRSMQKQIQSAGKRGFFSKRSVGPQAREKFTFEDMLCFQKDPIPTSLLKIGDLVSRATKIFQIILKYMGVDSSDRITPISLDERIELVGKLYKQSLKRSELRDELFVQISKQTRPERQYLIKAWELMYLCASSMPPSKDIGGYLSEYVHVAHGVTSDSEIRALALTLALKRSVKAGPRHTIPVREEIEALLTGRRLTTIVFFLDETFEEITYDMATTVADAVEELAGIIKLSTYSSFSLFECLKVVTGSKSPDPGEEYIGLDDKYIGDLLAEFKAAKDRSKGELLHCKLILKKKLFRESDEAVTDPMFVQLSYVQLQHDYI…
CER.Cercis.cerca_Chr6	MTVDMPPSMAQNVRPSRSSFSSSGHEETPLHSYAAVSGDDYDSDGSFAPPTPNTLSMAIPAELAGAVPLIDRFQVEGFLRLMQKQIQSAGKRGFFSKRSIGPQVREKFTFEDMLCFQKDPIPTSLLKIGDLVSRATKLFQIILKYMGVDSSDRVTPISLDERVELVGKLYKQSLKRSELRDELFVQISKQTRPERQYLIKAWELMYLCASSMPPNKDIGGYLSEYVHVAHGVTTDSEIRALALTLALKRSVKAGPRHTIPGREEIEALLTGRNLTTIVFFLDETFEEITYDMATTVADAVEELAGIIKLSTCSSFSLFECRKVVTGSKSPDPGEEYIGLDDKYIGDLLAEFKAAKDRSKGEILHCKLILKKKLFRESDEAVADPMFVQLSYVQLQHDYI…
CER.Phanera.A	MTVDMPPSMAQNMRPSRSSFSSSGLEETPLHSYAAVSGDDYDSDGSFAPSTPNSLSMAIPAELAGAVPLIDRFQVEGFLRLMQKQIQSAGKRGFFSKRSVGPQIREKFTFEDMLCFQKDPIPTSLLKIGDLVSRATKLFQIILKYMGADSSDRVTPISLDERVELVGKLYKQSLKRSELRDELFVQISKQTRPERQYLIKAWELMYLCASSMPPSKDIGGYLSEYVHVAHGVTTDSEIRALALTLALKRSVKAGPRHTTPGREEIEALLTGRKLTTIVFFLDETFEEITYDMATTVADAVEELAGIIKLSTYSSFSLFECRKVVTGSKSPDPGEEYIGLDDKYIGDLLAEFKAAKDRSKGEILHCKLILKKKLFRESDEAVTDPMFVQLSYVQLQHDYI…
CER.Phanera.B	MTIDMPPSMAQNVRPSRSSFSSSGHEETPLHSYAAVSGDDYDSDGSFAPPTPNTLSMAIPAELAGAVPLIDRFQVEGFLRLMQKQIQSAGKRGFFSKRSVGPQVRDKFTFEDMLCFQKDPIPTSLLKIGDLVSWATKLFQIILKYMGVDSSDRVTPLSLDERVELVGKLYKQSLKRSELRDELFLQISKQTRPERQYLIKAWELMYLCASSMPPSKDIGGYLSEYVHVAHGVTTDSEIRTLALTLALKRSVKAGPRYTIPGREEIEALLTGRKLTTIVFFLDETFEEITYDMATTVADAVEELAGIIKLSTYSSFSLFECRKVVTGSKSPDPGGEYIGLDDKYIGDLLAEFKAAKDRSKGELLHCKLILKKKLFRESDEAVTDSMFVQLSYVQLQHDYI…
DET.Sindora.A	-------------------------------------------------ITPGTLSMAIPAELAGAVPVIERFQVDGFLRLMQKQIQSAGKRGFFSKKSVGSQVREKFTFEDMLCFQKDPIPTSLLKIGDLVSRATKLFQIILKYMGVDSSDRVAPMSLDNRVELVGKLYKQSLKRAELRDELFVQISKQTRPERQYLVKAWELMYLCASSMPPNKDIGGYLSEYVHVAHGAATDSEIRVLALTLALKRCVKAGPRHTIPGREEIEALLTGRKLTTVVFFLDETFEEITYDMATTVADAVEELAGNIKLLTYSTFTLFECRKVVTGSKSSEPGEEYIGLDDKYIGDLLTEFKAAKDRSKGEILHCKLIFKRKLFRESDEAVADPMFMQLSYVQLQHDYI…
DET.Sindora.B	MTMDMQPSMAQSMRTNRSSFSPSGNEDTPVHHFASVSGDDYDSDSSFAPPTPTTLSMAIPAELAGAVPLIDRFQVEGFIRLMQKQVQSSGKRGFFSKKSVGPQVRDKFTFEDMLCFQKDPIPTSLLKIGDLVSRATKLFQIILKYMGVDSFDRITPMSLDERVELVGKLYKQSLKRSELRDELFVQISKQTRPERHYLVKAWELMYLCASSMPPSKDIGAYLSEYVHVAHGVITDSEIRALALTLALKRSVKAGPRHTIPGREEIEALLTGRKLTTIVFFLDETFEEISYDMATTVADAVEELAGIIKLSTYSSFSLFECRKVVTGSKSPDPGEEFIGLDEKYIGDLLAEFKAAKDRSKGEILHCKLIFKKKLFRESDEAVTDPMFVQLSYVQLQHDYI…
OUT.Arabidopsis.O	-----------GQRGSNSSLSSGGTEVTDVSSCFYVPGTDFDAESSLPPLPAPQVALSIPAELAAAIPLIDRFQVEAFLRLMQKQIQSAGKRGFFSKKSSGSNVRERFTFEDMLCFQKDPIPTSLLKISDLVSRATKLFHLILKYMGVDSSDRSTPPSLDERIDLVGKLFKKTLKRVELRDELFAQISKQTRPDRQYLIKAWELMYLCASSMPPSKDIGGYLSEYIHVAHDATIEPDAQVLAVTLALKRSIKAGPRHTTPGREEIEALLTGRKLTTIVFFLDETFEEISYDMATTVSDAVEELAGTIKLSAFSSFSLFECRKVVSSSKSSDPGEEYIGLDDKYIGDLLAEFKAIKDRNKGEILHCKLVFKKKLFRESDEAVTDLMFVQLSYVQLQHDYL…
OUT.Prunus.O	MTMDLHPSMAQSVRTGRSSFSSSGNGDTPLHNAAALSGDDYDSDSSLAPATPRTLSMDIPAELAGAIPLIDRFQVEGFLRLMQKQIQSAGKRGFFTKKSVGPQPREKFTFEDMLCFQKDPIPTSLLKISDLVSRATKLFQIILKYMGVDSSDRVTPASLDERVELVGKMYKQTLKRTELRDELFAQISKQTRPDKEYLIKAWELMFLCASSMPPSKDIGGYLSEYVHVAHGVNIDSEVRVLALTLALKRSVKAGPRHTIPGREEIEALLTGRKLTTIVFFLDETFEEITYDMATTVADAVEELAGVIKLSAFSSFSLFECRKVVTGSKSPDPGEEYIGLDDKYIGDLLAEFKAAKDRSKGEILHCKLTFKKKLFRESDEAVADPMFVQLSYVQLQHDYM…
OUT.Quillaja.O1	MTIDMPPSMAQNVRTSRSSFSSSGNEDTPLHISASVSGDGYDSDSSFAPFTPTTLSMSIPAELSGAIPLIDRFQVEGFLRSMQKQIQSAGKRGFFSKKSVGPQIRDKFTFEDMLCFQKDPIPTSLLKIGDLVSRATKLFQLILRYMGIDSSDRVTPPNLDERVELVGKLYKQTLKRSELRDELFVQISKQTRPERQYLIKAWELMNLCVSSMPPSKDIGAYLSEYVHVAHDVTIDSEIRSIALTLALKRSVKAGPRQTIPGREEIEALLTGQKLTTIVFFLDETFEEITYDMSATVADAVEELAGIIKLSTYSSFSLFECRKFVTGSKSPDPVEEYIGLDDKYIGDLLAEFKAAKDRSKGEILHCKLIFKKKLFRESDEAVADPMFVQLSYVQLQHDYI…
OUT.Quillaja.O2	MTIDTLPYMAQSVRTSRSSFSSSGNEDTPLHISASVSGDSYDSDVSFAPSTPKSLSMSIPAELAGAIPLIDRFQVEGFLRLMQKQIQSSGKRGFFSRKSVEPQIPEKFTFEDMLCFQKDPIPTSLLKIGDLVSRATKLFQIILKYMGVDSSDRVTPSSLDEQVELVGKLYKQTLKRSELRDELFVQISKQTRPERQYLIKAWELMYLCASSMPPSKDISAYLSEYVHVTHDVTTDSDIRSIALTLALKRSVKAGPRHTIPGREEIEALLTGRKLTTIVFFLDETFEEIMYNMSTTVADAVQELAGIINLSTYSSFSLFECRKVVTASKSPDTGEEYIGLDDKYIGDLLAEFKAAKDRSKGEILHCKLIFKKKLFRESDEPVADPMFVQLSYVQLQHDYI…
OUT.Vitis.O	MTIDMPPVMAQTVRTSRSSFSSSGNE-TPLHNSATISGDGYDSDGSFAPLTPGSLSAAIPAELAGAIPLIDRFQVEGFLRSMQKQIQSSGKRGFFSKRSVGPQVRDKFTFEDMMCFQRDPIPTSLLKISDLVSRAIKLFQIILKYMEVDSSDRVSQTSLDERIELVGKLYKQTLKRPELRDELFAQISKQTRPDRQLLIRAWELMYLCASSMPPSKDIGGYLSEYVHVAHGMNVDSEVQVLALTLALKRSIKAGPRHTIPGREEIEALLTGKKLTTIVFFLDETFEEIAYDMATTVADAVEELAGIIKLSAYSSFSLFECRKIITGSKSPDPGEEYIGLDDKYIGDLLAEFKAAKDRSKGEILHCKLIFKKKLFRESDESVADPMFVQLSYVQLQHDYI…
PAP.Aeschynomene.A	MTIDMPPSMAQSVRTNRSSFGSSGNEDTPLHHFAAVTADGYDSDTSFAPPTPNTLSTAIPAELAGVVPLIDRFQVEGFLKLMHKQIQSAGKRGFFSKRSVGPQVRDKLTFEDMLCFQKDPIPTSLLKLGDLASRATKLFQIILKYMGVDSSDRATQISLDDRVELVGKLYKQSLKHSELRDELFVQISKQTRPERESLIKAWELKFLCASCMPPSKDIGGYLSEYIHVANGVTTDPEIRALALTLALKRSVKAGPRHTIPGPKEIEALLTGRKLTTIVFFLDETFEEITYDMATTVADAVEELAGIIKLSTYSSFSLFECRKVVTGSKLPDSGEEYIWLDDKHIGDLLSEFKAAKDRSKGEILHCKLIFKKKLFRESDEAVADPMFMQLSYVQLQHDYI…
PAP.Aeschynomene.B	MTIDFPSSMAQNVRAGRSSFSSSGNEDTPVHPYASVSGDDYDSDSSFAPPTPSTLSMAVPAELAGAVPLIDKFQVEGFLKLMQKQIQSAGKRGLFSRKSVGPPIREKFTFEDMLCFQKDPIPTSLLKIGDLVSRATKLFQIILKYMGVDSSDRVTPISLDERIELVGKLYKQSLKRSELRDELFVQLSKQTRPERQFLIKAWELMFLCASSMPPSKDIGGYLSEYVHVAHSAATDSEIKALALTLALKRSVKAGPRHIIPGREEIEALMTGRKLTTIVFFLDETFEEITYDMSTTVADAVEELAGLIRLSTYSSFSLFECRKVVTGSKSSDLGEEYIGLDDKYIGDLLAEFKAAKDRSKGEILHCKLIFKKKLFRESDEAVADPMFVQLSYVQLQHDYI…
PAP.Lotus.A	MTIDMLPSGAQSVRTNRSSFGSGG--DTPLHNYATVSGDGYDSDGSFAPATPTTLSMAIPAELAGAVPLIDRFQVEGFLKLMQKQIQSAGKRGFFSKRSVGPQVREKLTLEDMLCFQKDPIPTSLLKLGDLASRATKLFQIILKYMGVDSSDRVTPIGLEERVELVSKLYKQSLKRSELRDELFVQISKQTRPDREYLIKAWELMYLCASCMPPSKDIGGYLSDYIHVAHGVTTDPEIRARALTLALKRTVKAGPRYIIPGAIEIEALLTGKRLTTIVFFLDETFEEITYDMSTTVADAVEELAGIIKLPTFSSFSLFECHKVVTGSKSPDTGEEYIGLDDKYIGDLLAEFKAVKDRSKGEILHCKLIFKKKLFRESDEAVTDQMFLQLSYVQLQHDYI…
PAP.Lotus.B	------------------------------------------------------------------------------------------------------------------------------------------------------------------------------------------------------------------------------------------------------------------------------------------------------------------------------------------------------------------------------------------------MFVQLSYVQLQHDYI…
PAP.Medicago.A	MIFDMPPSGAQSVRTNRSSFGSIGSEGTPLHSYATVSGDGYDSDGSFAPPTPTTLSTAIPAELAGAAPLIDRFQVEGFLKLMQKQIHSAGKRGFFSKRSVGPQVREKLTIEDMLCFQKDPIPTSLLKLGDLASRATKLFQMILKYMGVDSSS----LSLEDRVELVGKLYKQSLKRSELRDELFVQISKQTRPEREYLMKSWELMYLCVSCMPPSKDIGGYLSEYTHVAHGVAVDSGIRGVALTLALKHSLKAGPRHIIPGPAEIEARMTGKKLTTIVFFLDETFEEITYDMSTTVADAVEELAGIIKLPTYSSFGLYECRKVVTSAKSSDSGEEYIGLDDKHIGDLLAEFKAVKERSKGEVLHCKLVFKKKLFRESDEAVTDPMFWQLSYVQLQHDYI…
PAP.Medicago.B	MIIDRPPSMAQNPMTSRSSFSSNGNENTNVNNHAAANADGYDSDSSLATPTPSTLSMTVPAELAGAIPLIDRFQVDGFLKLMHKQIQSAGKRGFFSKRSSDPQAREKFTFEDMLSFQKDPIPTALLKIGDLVSRATKLFQIILKYIGVDSSDCTTPLSLDERVELVGKLYKQSLKRAELRDELFVQISKQTRPDRQYLIKSWELMYVCASSMSPSKDIAIYLSEYVHIANDVATDSEIQALALTFALKRSVKAGPRHIIPGREEIEALLTGRKLTTIVFFLDETFEEITYDMSTTVADAVEELAGLIKLSTYSSFSLFECRKVVTSSKSPDPVEEYIGLDDKYIGDLLTEFRAAKDRSKGEILHCKLIFKKKLFRESDEAVTDPMFVQLSYVQMQHDYI…
PAP.Phaseolus.phavu_Chr02	MTIDVPPSSAHSVRTNRSSFGSSGNEATPLHSHASVSCDGYDSDGSFAPPTPRTLSTAIPAELAGAVPLIDRLQVEGFLKLMHKQIQSAGKRGFFSKRSVGPQVREKFTFEDMLCFQKDSIPTSLLKLSDLASRATKLFLIILKYIGVDSSDRVTPINIDERVELVGKLYKQSLKRSELRDELFLQISKQTRPERESLIKAWELMYLCALSMPPSKDIGAYLSEYVHVAHGVIIDSEIRALALTLALKHSVKAGPRHIIPGPIEIEAMLTGKRLTTIVFFLDETFEEITYDLSTTVADAVEELAGIIKLSTYSSFSLFECRKVVTGAKSPDSGEEYIGLDDKYVGDLLAEFKAVKERSKGEILHCKLIFKKKLFRESDEAVSDPMFLQLSYVQLQHDYI…
PAP.Phaseolus.phavu_Chr03	MITDVPPSMMQSSRSSRYSFGSSGNDDTPAHNGAAVVVDDYDSDSSFAPPTPSTMSMNVPAELAGAVPLINRFQVDGFLKLMQKQIQSGGKRGFFSKRSVGPQVREKITFEDMLSFQKDPIPTSLLKLVDLVSRATKLFQIILKYMGIDPSDRVTPISLDERVELVGKLYKQNLKRPELRDELFVQISKQTRPERQYLIKAWELMYLCASSMSPSKDISSYLSEYIHIATGVGTDSEIQILALSLALKHSVKAGPRHIIPGREEIEALLTGRKLTTIVFFLDETFEEIAYDMSTTVSDAVQELAGLIKLSAYSSFSLFECRKVVTGSKAPDLGEEYIGLDEKYIGDLLAEFKVAKDRSKGEILHCKLIFKKKLFRESDEAVTEPMFVQLSYVQLQHDYI…
