# Supplementary material for: Legume genome structures and histories inferred from Cercis canadensis and Chamaecrista fasciculata genomes
Source: Plant J. 2026 Jun 10;126(5):e70981. doi: 10.1111/tpj.70981 (PMC13252982; doi:10.1111/tpj.70981)
Supplement: Supplementary file 8 — Data S8. Manuscript supplement; Compressed directory of aligned sequences from 36 gene families with members deriving from syntenic blocks from selected species. [file TPJ-126-0-s004.gz › S8_wgd_block_tree/40_wgd_aln_manual_wgd_copy/Legume.fam3.01405]

CAE.Acacia.A	MASGWDQIGEIANVAQLTGLDAARLIAMIVKAASTARMHKKCRQFAQHLKLIGLLEQLKISELKKYPETREPLEQLEESLRRAYILVSCQDRSYLYLLAMGWIVYQFRRAQEIDRYLRLVPLITLVDARVRERLDMIERDQCEYTLDDEDERVQTVIMKPDPDKEDAAVLKKTLSCSYPLPFKEALKKEEKLRVELQRSQANWDTNQCDFIQRLLDVTEVAAYSLPEKC-PEKSHKIVENTYADANYDKEHAYDEKSYERTDTVPTSR--------LPSGGSYQEEEWHTDLLACCSEPFLCMKTFFFPCGTFSKIATVANRPTSSAEACELMAYSLILSCCCYTCCMRRRLRKMFITGGYIDDFLSHLMCCCCALVQEWREVEIRGAYGPGKTKTGPP…
CAE.Acacia.B	MASSWEHLGEVATIVQLTGSDAVRLIGMIVKAASTARMHKKCRQFAQHLKLIGLLEQLKISELKKYPETREPLEQLEDALRRSYVLVSCQDRSYLYLLAMGWIVYQFRKAQEIDRYLRLVPLITLVDARVRERLEVIEKDQREYTLDDEDQKVQTVILKHEPDKDDAVVLKKSLSCSYPLPFNEALKKEEKLKLELQRSQENLDMNQCEVIQRLLDVTEAAAYSLPEKCSPEKSLKKVEDSYSDDNSDKGHISDEKYHKKCDTSSTLRSSVSGKDLLPTEGSYELGEWHTDLLSCCSEPSLCLKTFFYPCGTFAKIATVATRHISSAEACELMAYSLVLSCCCYTCCIRRKLRKMLITGGYVDDFLSHLMCCCCALVQEWREVEIRGVCGPHKTCTSPP…
CAE.Chamaecrista.chafa_Chr1	MASPWDHFGEIANVAQLTGLDAVRLIGMIVKAASTARMHKKCRQFAQHLKLIGLLEQLKISELKRYPETREPLEQLEESLRRSYILVSCQDRSYLYLLAMGWIVYQFRKAQEIDRYLRLVPLITLVDSRVRERLEVIEKDQCEYTLDDEDQRVQTVILKPDPDKEDAAVLKKTLSCSYPLPFKEALKMEEKLQIELQRSQANWDSNQCEFIQRLLDVTEVAAYTLPDKYSPEKSHKKVEETYTDANSDKGHSSDEKPHKRSDTVPGTRS--------SAGGLYQKEDWHTDLLACCSEPYLCIKTLFCPCGTFSKIATVANRPISSAEACELMAYSLIFSCCCYTCCVRRKLRKMFIPGGFVDDFLSHLMCCCCALVQEWREVEIRGVSGPEKTKTSPP…
CAE.Chamaecrista.chafa_Chr6	MAAAWDHFGDIANVAQLTGLDAVRLIGMIVKAASTARMHKKCRQFAQHLKLIGLLEQLKITELKKYPETREPLEQLEDALRRSYILVSCQDRSYLYLLAMGWIVYQFRKAQEIDRYLRLVPLITLVDNRVRERLEVIEKDQREYTLDDEDQKLQTVILKPEPDKEDAVVLKKSLSCSYPLPFNEALKKEEKLHLELQRSQANMDMNQCEVIQRLLDVTEVAACSLPEKCSPEKSHKKVEDNYVEANSDKGYSSDVKPHKKRDTSSTSRSSVSRKDGLSTGGPYQQEEWHTDLLACCSQPSLCIKTFFYPCGTFSKIATVATRHISSAEACELMAYTLILSCCCYTCCVRRKLRKMLITGGYVDDFLSHLMCCCCALVQEWREVEIRGVCGPEKTKTSPP…
CAE.Senna.sento_Chr06	MASSWDHFGEVANVAQLTGVDAVRLIGLIVKAASTARMHKKCRQFAQHLKLIGLLEQLKISELKKYPETREPLEQLEDALRRSYILVSCQDRSYLYLLAMGWIVYQFRKAQEIDRYLRLVPLITLVDARVRERLEVIEKDQREYTLDDEEQKVQTVILKPEPDKHDAVVLKKSLSCSYPLAFNEALKKEEKLQLELRRSQANLDMNQCEVIQRLLDVTEAAAYSLPEKCSPEKSPKNVGESYSDANSDKAHSSDEKYHKKSDTSSALRSSVSGKDLLSTGGSFQPEEWHTDLLDCCSQPSLCIKTSFFPCGTFSKIATVATRHISSAEACELMAYSLILSCCCYTCCVRRKLRKTLITGGYIDDFLSHLMCCCCALVQEWREVEIRGVAGPEKTKTSPP…
CAE.Senna.sento_Chr11	MASAWEHFGEIANVAQLTGLDAVRLIGMIVKAASTARMHKKCRQFAQHLKLIGLLEQLKISELKRYPETREPLEQLEESLRRSYILVSCQDRSYLYLLAMGWIVYQFRKAQEIDRYLRLVPLITLVDSRVRERLEVIEKDQCEYTLDDEDQRVQTVILKPDPDHHDAAVLKKTLSCSYPLPFNEALKKEEKLQLELQRSQANWDVNQCEFIQRLLDVTEVA-YSLPEKLSPEKTHKKVEHTYTDANSDKGHSSDEKSHKRIDTVSGSRSA--------TGGSYQKEDWHTDLLACCSEPYLCIKTFFYPCGTFSKIATVANRPISSAEACELMAYSLILSCCCYTCCIRRKLRKSLITSVALDPLEVKEQAVLGTKTQMNTSNRLRKKHDNATMELSPA…
CER.Bauhinia.A	MAAAWEHFGEIANVAQLTGLDAVRLIGLIVKAASTARMHKKCRQFALHLKLIGLLEQLKISELKKYPETREPLEQLEEALRRSYILVSCQDRSYLYLLAMGWIVYQFRKAQEIDRYLRLVPLITLVDSRVRERLEVIEKDQREYTLDDEDQKMQTVILKPEPDNNDAVVLKKTLSCSYPLPFNEALKKEEKLRLELQRSQAYMDMGQCQVIQHLLDVTEAAAYSLPEKCSPEKCHEKLDHSYSDAKSEKDLSSDEKYNK-------SRSPVSGKDLMSTGGSYHSEDWHTDLLACCSEPYLCIKTFFFPCGTFSKIATVANRPISSAEACDLMAYSLILSCCCYTCCVRRKLRRMLITGGFVDDFLSHLMCCCCALVQEWREVEIRGVSGCDKTKTSPP…
CER.Bauhinia.B	-MASWEHFGEIANAAQLAGLDAVRLIGMIVKAASTARMHKKCRQFAQHLKLIGLLEQLKISELKKYPETREPLEQLEEALRRSYILISCQDRSYLYLLAMGWIVYQFRKAQEIDRYLRLVPLITLVDSRVRERLEIIEKDQREYTLDDEDQKIQTVILKPEPGNEDTAVLKKTLSCSYPLPFNEALKKEEKLKLEMQRSQANHDMGQCQVIQRLLDVTEAAAYSLPDKCSPDKSQKKLDHTYSDANNEKNHSPDEKYNK-------SRSSVSGKDLLSTGGSYHKEDWHTDLLACCSEPSLCIKTFFYPCGTFSKIATVANRHISSAEACDLMAYSLILSCCCYTCCVRRKLRMMLITGGYIDDFLSHLMCCCCALVQEWREVEIRGVSGPGKTKLSPP…
CER.Cercis.cerca_Chr6	MASSWDHFGEIANVAQLTGLDAVRLIGMIVKAASTARMHKKCRQFAQHLKLIGLLEQLKISELKKYPETREPLEQLEEALRRSYILVSCQDRSYLYLLAMGWIVYQFRKAQEIDRYLRLVPLITLVDSRVRERLEVIEKDQCEYTLDDEDQKMQTVILKPEPDNDDAAVLKKSLSCSYPLPFNEALKKEEKLQLELQRSQAHLDMGQCEFIQRLLDVTEAAAYSLPEKCSPEKCQKKLDHTYSDANIEKDHSSDEKYNK-------SRSSVSGKDLLSTGGSYHNEDWHTDLLACCSEPYLCIKTFFYPCGTFSKIATVANRHISSAEACDLMAYSLILSCCCYTCCVRRKLRRMLITGGFIDDFLSHLMCCCCALVQEWREVEIRGVSGPEKTKTSPP…
CER.Phanera.A	----------------------------------------------------------------------------------------------------------------------------------QERLEVIERDQCEYTLDDEDQKMQTVILKPEPDNDDAVVLKKTLSCSYPLPFNEALKKEEKLRHELQRSQAHLDLGQCQVIQHLLDVTESAAYSLPEQCSPEKSHKKLDHTYSDANSEKDLSSNEKYNK-------SRSSVSGKDLMLTGGSYHSEDWHTDLLACCSEPYLCIKTFFCPCATFSKIATVANRPISSAEACDLVAYSLILSCCCYTCCVRRKLRRMLIKGGFIDDFLSHLMCCCCALVQEWREAEIRGVSGPSKTKMSPP…
CER.Phanera.B	MAATWDHFGEIANVAQLTGLDAVRLIGMIVKAASTARMHKKCRHFAQHVKLIGLLEQLKISELKKYPETREPLEQLEDALRRSYILISCQDRSYLYLLAMGWIVYQFRKAQEIDRYLRLVPLITLVDSRVRERLEIIEKDQREYTLDDEDQKIQTVILKPEPDNEDAAVLKKSLSCSYPLHFNEALKKEEKLQLEMQRSQANHDMGQCQVIQRLLDVTEAAAYSLPEKCSPEKSQKKLDHTYSDANSEKDHSSDEKYNK-------SRSPVSGKDLLSTGGSYNNQDWHTDLLACCSEPYLCIKTFFYPCGTFSKIAAVANRHISSAEACDLMAYSLVLSCCCYTCCVRRKLRMMLISGGYIDDFLSHLMCCCCALVQEWREVEIRGLSGPEKTKMSHP…
DET.Sindora.A	MASAWDHLGDIASVAQLTGVDAVRLIGMIVKAANTARMHKKCRQFAQHLKLIGLLEQLKISELKRYPETREPLEQLEDALRRSYILVSCQDRSYLYLLAMGWIVYQFRKAQEIDRYLRLVPLITLVDARVRERLEVIEKDQREYTLDDEDQKVQTVILKPDPDNEDAVVLKKTLSCSYPLPFNEALKKEEKLQLELQRSQANLDMNQCEVIQRLLDVTEVAACSLPEKCSPEKVK-EVEYSYS--YNEKDRSSDEKYDNS----------RSNKDLLSTRVSYEQEDWHTDLLACCSEPSLCIKTFFFPCGTLSKIATVANRPISSGEACELMAYSLVLSCCCYTCCIRRKLRKMLITGGFIDDFLSHLMCCCCALVQEWREVEIRGVYGPEKTRTSPP…
DET.Sindora.B	MASGCEHFGEFANVAQLTGLDAVRLIGMIVRAATTARMHKKCRQFAQHLKLIGLLEQLKISELKKYPETREPLEQLEDALRRSYILVSCQNRSYLYLLAMGWIVYQFRKAQEIDRYLRLVPLITLVDSRVRERLEVIEKDQREYTLDHEDQKLQTVILKPEPDKEDAVVLEKSLSCSYPLPFNEALKREEKLQLELQRSQANLDTRQCEVIQHLLDVTEAAAYSLPEKCSPEKVHKKVEHDYADAKCEKDHSSDEKYQ-------NSRSPASGKDLLSTEVSYQQEDWHTDLLACCSEPSLCIKTFFYPCGTFAKIATVATRHMSSAEACDLMAYSLILSCCCYTCCVRRKLRKMLITGGFVDDFLSHLMCCCCALVQEWREVEIRGVSGKS-------…
OUT.Arabidopsis.O	MSHSWDGLGEIASVAQLTGLDAVKLIGLIVKAANTAWMHKKCRQFAQHLKLIGLLEQLKISEMKKYPETREPLEGLEDALRRSYLLVSCRDRSYLYLLAMGWIVYQFRKHQEIDRFLKIIPLITLVDARIRERFEYIDRDQREYTLDEEDRHVQDVILKQESTREAASVLKKTLSCSYPLRFCEALKTEEKLQIELQRSQEHYDVAQCEVIQRLIGVTQAAAAVDSEKELTKKASKKSERS---SSMKTEYSYDEDSPKKSSTRAASRSNVSGHDLLSRRASQHHEEWHTDLLACCSEPSLCFKTFFFPCGTLAKIATAASRHISSAEACELMAYSLILSCCCYTCCVRRKLRKTLITGGFIDDFLSHVMCCCCALVQELREVEIRGAYGTEKTKISPP…
OUT.Prunus.O	MASSWDHFGEIANVAQLTGLDAVRLIGMIVKAASTARMHKKCRQFALHLKLIGLLEQLKISELKRYPETREPLEQLEEALRRSYILVSCQDRSYLYLLAMGWIVYQFRKAQEIDRYLKLVPLITLVDARVRERLEDIEKDQREYTLDEEDRKVQDVILKPDPSKNDTVVLKKTLSCSYPLGFNEALQKEEKLQLELQRSQSIYDVSQCEVIQRLLEVTETVASK----SSPEKNNKKIERNYSDANSEKEPSSNESYQSESRKMSRNTSSVSGHDLLSTRGSHRHEEWNTDLLGCCSEPSLCIKTFFYPCGTFSKIASVATRHMSSAEACELMAYSLVLSCCCYTCCIRRKLRKTLISGGFIDDFLSHFMCCCCALVQEWREVELRGIYGAEKTKISPP…
OUT.Quillaja.O1	MASSWDNFGEIANVAQLTGLDAVRLIGMIVKAASTARMHKRCRQFALHLKLIGLLEQLKISELRKYPETREPLEQLEESLRRSYILVSCQDRSYLYLLAMGWIVYQFRKAQEIDRYLRLVPLITLVDARVRERLEVIEMDQREYTLDDEDRKMQDVILKPEP-LNDTVVLKKTLSCSYPLPFDKALKKEEKLQLELQRSQANMDMSQCEVIQHLLEVTESAAFSRPEKCSPEKDLKKTDYIYSNAD--KDDSSEKSYHKKST--SRNTSSVSGKEMMSTKGSYQHEEWHTDLLGCCSEPSLCLKTFFCPCGTFSKIATVASRHISESEACELMAYSLILSCCCYTCCIRRKLRKMLITGGLVDDFLSHLMCCCCALVQEWREVEIRGVCGPEKTKTSPP…
OUT.Quillaja.O2	MASSWDHLGEIATVAQLTGLDAVKLIGMIGKAASTARMHKKCKQFALHLKLIGLLEQLKISELKRYPETREPLEQLEEALRRSYILVSCQDRSYLYLLAMGWIVYQFRKAQEIDRYLRLVPLITLVDARVRDRIEYIEMDRCEYTLDDEDRKMQDAILKPEP-LNDTMVLKKTLSCSYPLPFDKALQKEEKLQVELQWSQTNMDLSQCEVIKHLLEFTEAAACSKLEKCSPEKDHKKTEHSYSNANTD--HSSDKSYHKKSI----SRNTSSGKDMLSTKCSYQHDEWHTDLLSCCSEPSLCLKTFFYPCGTFSKIATVATRHISASEACELMAYSLILSCCCYTCCIRRKLRRTLITGGFVDDFLSHLMCCCCALVQEWREVEIRGVCGPEKTKTSPP…
OUT.Vitis.O	-MATWEHFGEIANVAQLTGVDAVRLIGMIVSAANTARMHKKCRQFAQHLKLIGLLEQLKISELKRYPEMREPLEQLEDSLRRGYILVSCQDRSYLYLLAMGWIVYQFRKAQEIDRYLKIIPLITLVDARVRERLEDIEKDQREYTLDDEDKRVQDVILKPEPSTNDTVVLKKTLSCSYPLPFNAALKKEEKLQLELQRSQANYDVDQCEVIQHLIGVTEAVAANVPEKNLPVRSSKKAESDYSDANSDKEYSVDESYPKRSDTRTASRSSVSGHDLLSTRGSHRHEEWHSDLLGCCSEPSLCIKTFFYPCGTFSKIASVATRHMSSAEACELMAYSMILSCCCYTCCIRRKLRNMLITGGLFDDFLSHLMCCCCALVQEWREVEIRGVYGPEKTRTSPP…
PAP.Aeschynomene.A	MASPWDHMGEIANVAQLTGLDAVRLIGMIVRAASTARMHKKCRQFAQHLKLIGLLEQLKISELKRYPETREPLEQLEDALRRSYILVSCQDRSYLYLLAMGWIVYQFRKAQEIDRYLRLVPLITLVDARVRERLEVIEKDQREYTLDDEDQKVQTVILKPDPDKEDAAVLKKTLSCSYPCSFTEALKKEEKLKLELQRSQANLDMNQCHVIQRLLDVTEIAAYSMPEKSSPEKSHKKEEYSYSDSNGDKGHSSEEKYHTKSDTVSASRSAVSQKERSS-GSSYQQEDWHTDLLACCSEPSLCMKTFFYPCGTFSKIASVATRPMSSGEACELMAYSLILSCCCYTCCVRRKLRKMLITGGFVDDFLSHLMCCCCALVQEWREVEIREISGSEKTRTSPP…
PAP.Aeschynomene.B	------SFGELANVAQLTGIDAVRLIGMIVKAASTARMHKKCRQFAQHLKLIGLLEQLKISELKKYPETREPLEQLEDALRRSYILVSCQDRSYLYLLAMGWIVYQFRKAQEIDRLLRLVPLITLVDARVRERLEVIERDQCEYTLDDDCQKLQTVILKPEPDKDDTVVLKKTLSCSYPFSFTEALKKEEKLQVELQHSQSIMDIHQCEFIQRLLDITEVAAYT--EKYSPEKTHKRVEYSYSDANGGKGHSSSEKSNKKSDTLSAPRSSVPEKDLLSTGGSYQQEDWQTDLLACCSEPYLCIKTCFFPCGTFSKIASVATRPISSAEACELMAYSLVLSCCCYTCCIRRKLRNVLIRGGFVDDFLSHLMCCCCSLVQEWREVEIRGVYGHEKTKTNPP…
PAP.Lotus.A	-MASWDHMGDFANIAQLTGVDAVKLIGMIVKAASTARMHKKCRQFAQHLKLIGLLEQLKISELKRYPETREPLEQLEDALRRSYMLVSCQDRSYLYLMAMGWIVYQFRKAQEIDRYLRLVPLITLVDARVRERLEVIEMDQREYTLDDDDQQAQTVILKPEPDKDDTAMLKKTLSCSYPCSFTEALKKEEKLKLELQRSQANLDMNQCEVIQRLLEVTEVASYSVPEKCSSEKSHKKEEYNYSDANGEKVHSSDEKYHAKVDTVSPSRFSVSRKDLQSNGGSYHQEDWHTDLLACCSEPSLCMKTFFYPCGTFSKIASVAKRPISSGEACELMAYSLILSCCCYTCCVRRKLRKMLITGGFVDDFLSHLMCCCCALVQEWREVEIRGANASEKTRTSPP…
PAP.Lotus.B	MASSWEHFGEVANVAQLTGLDAVRLIGMIVKAASTARMHKKCRQFALHLKLIGLLEQLKISELKKYPETREPLEQLEDALRRSYILVSCQDRSYLYLLAMGWIVYQFRKAQEIDRYLRLVPLITLVDARVRERLEVIERDQCEYTLDDEDQKVQTVILKPEPDKDDSAVLKKTLSCSYPFSFTEALKKEEKLQQELQFSQGIMDIHQCEFIQRLLAVTEVAAYSLPEKFSPEKSQKTVDYSYSDANDNKNNSSEQKDH-------KSRSSVPEKNQLSTGGSSQQEDWHTDLLACCSEPYLCMKTFFYPCGTFSKIATVATRPISSAEVCDLLAYSLILSCCCYTCCIRRKLRKMLITGGYVDDFLSHLMCCCCALVQEWREVEIRRVFAPDMTNSSPP…
PAP.Medicago.A	-MASWDHMGDFANIAQLTGVDAVKLIGMIVKAASTARMHKKCRQFAMHLKLIGLLEQLKISELKRYPETREPLEQLEDALRRSYMLVSCQDRSYLYLLAMGWIVYQFRKAQEIDRYLRLVPLITLVDARVRERLEVIEHDQREYTLDDEDQQAHTVILKPDPDKEDTAVLKKTLSCSYPCTFPEAIKKEEKLNLELQRSQANLDMNQCEVIQRLLEVTKVAEYSLPDKCSPEKSHKKENYSYSDSNDDKVHSSDEKYHTKVDTLSQSRYSVSQKDVMSTGGSYQQEDWHTDLLACCSEPSLCMKTFFYPCGTFSKIATVVKRPMSSAEACELMAYSLILSCCCYTCCIRRKLRKMLITGGFVDDFLSHLMCCCCALVQEWREVEIRGVSGADKTKTSPP…
PAP.Medicago.B	MASSWEQFGEIANVAQLTGLDAVKLIGMIVKAANTARMHKKCRQFAQHLKLIGLLDQLKISELKKYPETREPLEQLEDALRRSYILVSCQDRSYLYLLAMGWIVYQFRKAQEIDRYLRLVPLITLVDARVRERLEVIEKDQCAYTLDDEDQKVQTVFMKPEHDKEDTVVLKKTLSCSYPFSFTEALKKEEKLQLELHHSQANMDINQCEFIQRLLDVTNFAAYSLPEKLSPEDNYQIVEYSHSDANGSKGHSSNEKHHKKSDILSSSRTKVSEKNPVSTRSSYQQEDWHTDLLACCSEPYLCIKTFFYPCGTFSKIATVATRPISSAEVCDFIAYSLVLSCCCYTCCIRRKLRKMMIPGGYVDDFLSHLMCCSCALVQEWREVQIRGVYEPEKTNISPP…
PAP.Phaseolus.phavu_Chr02	-MASWDQMGELANVAQLTGVDAVRLIGMIVRAASTARMHKKCRQFAQHLKLIGLLEQLKISELKRYPETREPLEQLEDALRRSYILVSCQDRSYLYLLAMGWIVYQFRKAQEIDRYLRLVPLITLVDARVRERLEVIEMDQREYTLDDDDQKAQTVIFKPEPDKDDTAVLKKTLSCSYPCSFNEALKKEEKLKLELQRSQANYDMNQCQVIQRLLDVTEVAAYSVPEKCSPEKNHKKEEYNYSKDNSDKEHSSDERYHAKVDKHSPSRYSVARKDIVSAGGSYQEEDWHTDLLACCSEPSLCMKTFFYPCGTFSKIASIARRPISSAEACDLMAYSLILSCCCYTCCVRRKLRKMLITGGFIDDFLSHLMCCCCALVQEWREVEIRGISAPEKTKTSPP…
PAP.Phaseolus.phavu_Chr03	MASSWEYFGEIANVAQLTGIDAVRLIGMIVKAASTARMHKKCRQFAQHLKLIGLLDQLKISELKKYPETREPLEQLEDALRRSYILVSCQDRSYLYLLAMGWIVYQFRKAQEIDRYLHLVPLISLVDNRVRDRLEVIEKDECEYTLDDEEQEVQTVILKPEPDKGDAMVLKKTLSCSYPFSFNEALKKEEKLQVELQHSQANMDIYQYEFIQHLLDVTEVAAHY-----HSEKNNKTVEYSYSDANGGKPHSSDENIHKKNDTLSSSRSSVSEKDLLSRGGSYNREDWHTDLLACCSEPCLCIKTCFCPCGTLSNIASVATRPISSAEACELMAYSLILSCCCYTCCIRSKLRKMLIRGGYIDDFLSHLMCCCCALVQEWREVEIRGASGSEKTNTKPP…
