# Supplementary material for: Legume genome structures and histories inferred from Cercis canadensis and Chamaecrista fasciculata genomes
Source: Plant J. 2026 Jun 10;126(5):e70981. doi: 10.1111/tpj.70981 (PMC13252982; doi:10.1111/tpj.70981)
Supplement: Supplementary file 8 — Data S8. Manuscript supplement; Compressed directory of aligned sequences from 36 gene families with members deriving from syntenic blocks from selected species. [file TPJ-126-0-s004.gz › S8_wgd_block_tree/40_wgd_aln_manual_wgd_copy/Legume.fam3.01429]

CAE.Acacia.A	MADISGDGGV------RSLGVTVSGSFKEGKSSSRRRASMRPSLDADEFMLLHGSDPVKVELRLEEVRDKDRELSEAQAEIKALKLSERQREKAVEELTEELTRVEEKLKLTESLLESKLEIKKIDEKKASMAAQFAAEATLRRVHAAQKDDDMPPIEAILAPLEAELKLARQEIAKLQEDKALDRLTKSKEAALLEAERTVQVALAKASMVDDLQKQELVKQIEICQEEKILDKMHRQKVAEVEKLTQTVRELEEAVLAGGAAAAVRDYQRKVQEMDERKTLDRELARAKVTARVAVVVAEWKDADKVMPVKQWLEERRFLQGEMQQLRDKLAIAERAAKSEAQLKEKYHLRLKVIEETMRGTSNSSNRGTSEGRSTSGPSRRQSLGGADMSKLTSGF…
CAE.Chamaecrista.chafa_Chr1	MAEVSGDGGGMATEEVTPLTVTVSGSFKEGKSSSRRRASVRPSLDADEFLLLHGSDPVKVELRLEEVRDKDRELSEAQAEIKALRLSERLREKAVEELTEELSRVEEKLKLTESLLESKLEIKKIDEKKASMAAQFAAEATLRRVHAAQKDDDMPPIEAILAPLEAELKLARQEIAKLQDDKALDRLTKSKEAALIEAERTVQVALAKASMVDDLQKQELMKQIEICQEEKILDKMHRQKVAEVEKLTQTVRELEEAVLAGGAAAAVRDYQRKVQEMEERKTLDRELARAKVSARVAVVVAEWKDADKVMPVKQWLEERRFLQGEMQQLRDKLAIAERAAKSEAQLKEKYHLRLKVMEETLRGTSNS-SRGTSEGRSPSGPSRRQSLGGADFSKLTSGF…
CAE.Chamaecrista.chafa_Chr6	MEDVSGDGGEVTQTVATPQPLTVSGSFKDGKSSSRRRASMRPSLDADEFMLLHGSDPVKVELRLEEVRDKDRELSEAQAEIKALRLSERLREKAVEELTEELSKVEEKLKLTESLLESKLEIKKIDEKKASMAAQFAAEATLRRVHAAQKDDDMPPIEAILAPLEAELKLARQEIAKLQDDKALDRLTKSKEAALLEAERTVQVALAKASMVDDLQKQELSKQIEICQEEKILDKMHRQKVAEVEKLTQTVRELEEAVLAGGAAAAVRDYQRKVQEMEERKTLDRELARAKVTARVAVVVAEWKDADKVMPVKQWLEERRFLQGEMQQLRDKLSIAERASKSEAQLKEKYQLRLKVLEESLRGPSNGSSRGTSDGRSVSGSSRRQSLGGADISKLTAGF…
CAE.Senna.sento_Chr06	MEDVSGDGAGAAEAVATPQPLALSGSFKDGRSSSRRRASVRPSLDADEFMLLHGSDPVKVELRLEEVRDKDRELSEAQAEIKALRLSERLREKAVEELTEELSKVEEKLKLTESLLESKLEIKKIDEKKASMAAQFAAEATLRRVHAAQKDDDMPPIEAILAPLEAELKLARQEIAKLQDDKALDRLTKSKEAALLEAERTVQVALAKASMVDDLQKQELVKQIEICQEEKILDKMHRQKVAEVEKLTQTVRELEEAVLAGGAAAAVRDYQRKVQEMEERKTLDRELARAKVTARVAVVVAEWKDADKVMPVKQWLEERRFLQGEMQQLRDKLSIVERAAKSEAQLKDKYQLRLKVLEESLRGTSNGSSRGTTEGRSVSGPSRRQSLGGADISKLTAGF…
CAE.Senna.sento_Chr11	MADVSGDGGA------EPLTVTVSGSFKEGKSSSRRRASVRPSLDADEFLLLHGSDPVKVELRLEEVRDKDRELSEAQAEIKALKLSERLREKAVEELTEELSRVEEKLKLTESLLESKLEIKKIDEKKASMAAQFAAEATLRRVHAAQKDDDMPPIEAILAPLEAELKLARQEIAKLQEDKALDRLTKSKEAALIDAERTVQIALAKASMVDDLQKQELMKQIEICQEEKILDKMHRQKVAEVEKYTQTVRELEEAVLAGGAAAAVRDYQRKVQEMEERKTLDRELARAKVSARVAVVVAEWKDADKVMPVKQWLEERRFLQGEMQQLRDKLAIAERAAKSEAQLKEKYHLRLKVIEETLRGTSNSGNRGTSEGRSTSGPSRRQSLGGADISKLTSGF…
CER.Bauhinia.A	MAEVSGDGGGSAPAVEVPTPLTVSGSFKEGKSSSRRRASVRPSLDADEFLLLHGSDPVKVELRLEEVRDKDRELSEAQAEIKALKLSERLREKAVEELTEELSKVEEKLKLTESLLESKLEIKKIDEKKASMAAQFAAEATLRRVHAAQKDDDMPPIEAILAPLEAELKLARQEIAKLQDDKALDRLTKSKEAALLEAERTVQVALAKASMVDDLQKQELIKQIEICQEEKILDKMHRQKVAEVEKLTQTVRELEEAVLAGGAAAAVRDYQRKVQEMDERKTLDRELARAKVTARVATVVAEWKDADKVMPVKQWLEERRFLQGEMQQLRDKLAIVERAAKSEAQLKDKYQLRLKVLEESLRGSSNSGNRGTSEGRSISGPSRRQSLGGADFSKLTSGF…
CER.Bauhinia.B	MAEISGDGGGLAVAVVTPTPLTVSGSFKDGKSSSRRRA-VRPSLDADEFLLLHGSDPVKVELRLEEVRDKDRELSEAQAEIKALKLSERLREKAVEELTEELSKVEEKLKLTESLLESKLEIKKIDEKKASMAAQFAAEATLRRVHAAQKDDDMPPIEAILAPLEAELKIARQEIAKLQDDKALDRLTKSKEAALLEAERTVQVALAKASMVDDLQKQELIKQIEICQEEKILDKMHRQKVAEVEKLTQTVRELEEAVLAGGAAAAVRDYQRKVQEMEERKTLDRELARAKVTARVATVVAEWKDAEKVMPVKQWLEERRFLQGEMQQLRDKLAIMERTAKSEAQLKEKYQLRLKVLEESLRGSSNSGNRGTSEGRSISGPSRRQSLGGADFSKLTSGF…
CER.Cercis.cerca_Chr6	MAEVSGDGEGFAPAVEVPTPLTVSGSFKEGKSSSRRRASVRPSLDADEFLLLHGSDPVKVELRLEEVRDKDRELSEAQAEIRALRLSERLREKAVEELTEELSKVEEKLKLTESLLESKLEIKKIDEKKASMAAQFAAEATLRRVHAAQKDDDMPPIEAILAPLEAELKLARQEIAKLQDDKALDRLTKSKEAALLEAERTVQVALAKASMVDDLQKQELIKQIEICQEEKILDKMHRQKVAEVEKLTQTVRELEEAVLAGGAAAAVRDYQRKVQEMEERKTLDRELARAKVTARVATVVAEWKDADKVMPVKQWLEERRFLQGEMQQLRDKLAIVERAAKYEAQLKDKYHLRLKVLEESLRGSSNSGNRGTSEGRSSSGPSRRQSLGGADISKLTSGF…
CER.Phanera.A	MAEVSGDGGGSAPATEVPTPLTVSGSFKEGKSSSRRRASVRPSLDADEFLLLHGSDPVKVELRLEEVRDKDRELSEAQAEIKALRLSERQREKAVEELTEELSKVEEKLKLMESLLESKLEIKKIDEKKASMAAQFAAEATLRRVHAAQKDDDMPPIEAILAPLEAELKLARQEIAKLQDDKALDRLTKSKEAALLEAERTVQVALAKASMVDDLQKQELIKQIEICQEEKILDKMHRQKVAEVEKLTQTVRELEEAVLAGGAAAAVRDYQRKVQEMEERKTLDRELARAKVTARVATVVAEWKDADKVMPVKQWLEERRFLQGDMQQLRDKLAIAERAAKSEALLKDKYQLRLKVLEESVRGSSNSGNRGTSEGRSISGPSRRQSLGGADFSKLTSGF…
CER.Phanera.B	MAEVSGDGGGLAVAVVTPTPLTVSGSFKDGKSSSRRRASVRPSLDADEFLLLHGSDPVKVELRLEEVRDKDRELSEAQAEIKALKLSERLREKAVEELTEELSKVEGKLKLTESLLESKLEIKKIDEKKASMAAQFAAEATLRRVHSAQKDDDMPPIEAILAPLEAELKIARQEIAKLQDDKALDRLTKSKEAALLEAERTVQVALAKASMVDDLQKQELIKQIEICQEEKILDKMHRQKVAEVEKLTQTVRELEEAVLAGGAAAAVRDYQRKVQEMEERKTLDRELARAKVTARVATVVAEWKDAEKVMPVKQWLEERRFLQGEMQQLRDKLAIVERTAKSEAQLKEKYQLRLKVLDESLRGSSNSGNRGNSEGRSISGPSRRQSLGGADISKLTSGF…
DET.Sindora.A	MADVSSDGGGGMEATPSLQPLTVSGSIREVKSSSRRRASMRPSLDADEFFLLHGSDPVKVELRLEEVRDKDRELSEAQAEIKALKLSERLREKAVEELTEELSKVEEKLKLTESLLESKLEIKKIDEKKASMAAQFAAEATLRRVHTAQKDDDMPPIEAILAPLEAELKLARQEIAKLQDDKALDRLTKSKEAALLEAERTVQVALAKASMVDDLQKQELVKQIEICQEEKILDKMHRQKVAEVEKLTQTVRELEEAVLAGGAAAAVRDYQRKVQEMEERKTLDRELARAKVTARVAVVVAEWKDADKVMPVKQWLEERRFLQGEMQQFRDKLATAERTAKSEAQLKEKYQLRLKVLEESLRGTPNNSNR-TLEGRSVSGPSRRQSLGGADISKLTSGF…
DET.Sindora.B	MAEVSGDSGTAAEVTPTSQPLLVSGSFKEGKSSSRRRESMRPSLDADEFLLLHGSDPVKVELRLEEVRDKDRELSEAQAEIKALKLSERLREKAVEELTDELSRVEEKLKLTESLLESKLEIKKIDEKKASMAAQFAAEATLRRVHAAQKDDDMPPIEAILTPLEAELKLARQEIAKLQDDKALDRLTKSKEAALLEAERTVQVALAKASMVDDLQKQELVKQIEICQEEKILDKMHRQKVAEVEKLTQTVRELEEAVLAGGKAAAVRDYQRKVQEMEERKTLDRELARAKVTARVAMVVAEWKDADKVMPVKQWLEERRFLQGEMQQLRDKLSIAERTAKSEAQLKEKYQLRLKVLEESLRGTSNNSNR-ALEGRSISGSSRRQSLGGADISKLTSGF…
OUT.Arabidopsis.O	MSDVSGDGDLSATVTEHYPSLTVSASYKEGKSSSKRRP-IRPSFDANEFILLHGSDPVKVELRLEEVRDKDRELGEANAEIKALRLSERQREKAVEELTEELTKLDEKLKLTESILESKLEIKKIEEKKASMAAQFAAEATLRRVHAAQKDDDMPPIEAILAPLEAELKLARSEIGKLQEDRALDRLTKSKEAALLEAERTVEAAMAKAAMVDDLQKQELMKQIEICQEEKILDRMHRQKVAEVEKLTQTVRELEEAVLAGGAAAAVRDYQRKFQEMEERKTLDRELARAKVTARVATVVAEWKDGDKVMPVKQWLEERRFLQGEMQQLRDKLAITDRAAKSEAQLKEKFQLRLKVLEETLRGTSSSATRNTPEARSMSGPSRRQSLGGAELQKFTSGA…
OUT.Prunus.O	MDEVSGDGGTTPVAEFSPPPLTVSGSFKEGKSSSRRRGFMRPSMDGDEFILLHGSDPVKVELRLEEVRDKDRELGEAQAQIKALKLSERAREKAVEELTDELSKVEEKLKLTESLLESKLEIKKIDEKKASMAAQFAAEATLRRVHAAQKDDDMPPIEAILAPLEAELKLARQEIAKLQDDKALDRLTKSKEAALLEAERTVQVALAKASMVDDLQKQELMKQIEICQEEKILDKMHRQKVAEVEKLTQTVRELEEAVLAGGAAAAVRDYQRKFQEMEERKTLDRELARAKVTARVAVVVAEWKDADKVMPVKQWLEERRFLQGEMQQLRDKLAITERAAKSEAQLKEKYHMRLKVLEESVRGSSSSTNRSTAEGRSTSGPSRRQSLGGADIPKLTSGY…
OUT.Quillaja.O1	-------AEGMSAALTPPQPVMVSGSFKEGKSSSRRRPSVRPSLDADEFMLMHGSDPVKLELRLEEVRDKERELGEAQAEIKALRFSERLREKAVEELTEELSRVDEKLKLTESLLESKLEIKKIDEKKASMAAQFAAEATLRRVHAAQKDDDMPPIEAILAPLEAELKLARQEIAKLQDDKALDRLTKSKEAALLEAERTVQVALAKASMVDDLQKQELMKQIEICQEEKILDKMHRQKVAEVEKLTQTVRELEEAVLAGGAAAAVRDYQRKVQEMEERKTLDRELARAKVTARVAVVVAEWKDADKVMPVKQWLEERRFLQGEMQQLRDKLAISERTAKSEAQLKEKYHLRLKVLEESLRGIPNSSGRSTSDGRNISGPSRRQSLGGADMTKLTSGF…
OUT.Quillaja.O2	-MEVSRRTEWMGATPTPPQPLTVSGSFKEGKSSSRRRASVRPSFDADEFLLLHGSDPVKLELRLEEVRDKERELGEAQAEIKALRFSERLREKAVEEITEELSRVEEKLKLTESLLESKLEIKKIDEKKASMAAQFAAEATLRRVHAAQKDDDMPPIEAILAPLEAELKLSRQEIAKLQDDKALDRLTKSKEAALLEAERTVQVALAKASMVDDLQKQELMKQIEICQEEKILDKMHRQKVAEVEKLTQTVRELEEAVLAGGAAAAVRDYQRKVQEMEERKTIDRELARAKVTARVAVVVAEWKDADKVMPVKQWLEERRFLQGEMQQLRDKLAISERTAKSEAQLKEKYHLRLKVLEESLRGTPNSSGRSTSEGRNLSGHSRRQSLGGADIPKLTSGF…
OUT.Vitis.O	---------NEAVYVVSTPPLTVSQSFKEGKGSSRRRASVRPSLDADEFILLHGSDPVKVELRLEEVRDKDRELGEAQAEIKALRFSERLREKAVEEITEELSKVEEKLKLTESLLESKLEIKKIDEKKASMAAQFAAEATLRRVHAAQKDDDMPPIEAILAPLEAELKLARQEIAKLQDDKALDRLTKSKEAALLEAERTVQVALAKASMVDDLQKQELMKQIEICQEEKILDKMHRQKVAEVEKLTQTVRELEEAVLAGGAAAAVRDYQRKVQEMEERKTLDRELARAKVTARVAVVVAEWKDADKVMPVKQWLEERRFLQGEMQQLRDKLAITERTAKSEAQLKEKYHLRLKVIEESLRGSSNSNNRSTPEVRSVSGPSRRQSLGGADISKFIPGF…
PAP.Aeschynomene.A	MADVSGDGG-AEAVASTPAPLTVSASFKEGRSSSRRRASMRPSLDADEFMLLHGSDPVKVELRLEEVRDKDRELSEAQAEIKALRLSERLREKAVEELTDELSKVEEKLKLTESLLESKLEIKKIDEKKASMAAQFAAEATLRRVHAAQKDDDMPPIEAILAPLEAELKLARQEIAKLQDDKALDRLTKSKEAALLEAERTVQVALAKASMVDDLQKQELIKQIEICQEEKILDKMHRQKVAEVEKLTQTVRELEEAVLAGGAAAAVRDYQRKVQEMEERKTLDRELARAKVTARVAVVVAEWKDADKVMPVKQWLEERRFLQGEMQQLRDKLAIAERAAKSEALLKDKFQLRLKVLQESLRETPN-INRGTSEGRSASGPSRRQSLGGADISKLTSGL…
PAP.Lotus.A	-----------------------------------------------------------------------------------------------------------------------------------MAAQFAAEATLRRVHAAQKDDDMPPIEAILAPLEAELKLARQEIAKLQDDKALDRLTKSKEAALVEAERTVKAALAKASMVDDLQKQELMKQIEICQEEKILDKMHRLKVAEVEKLTQTVRELEEAVLAGGAAAAVRDYQRKVQEMEERKTLDRELARAKVSARVAVAVAEWKDADKVMPVKQWLEERRFLQGEMQQLRDKLAIAERTSKSEAQLKEKYQLRLKVLQETLRETSNSINRGTSEGRCVSGPSRRQSLGGADISKLTSGF…
PAP.Lotus.B	MAEVSGDGG----GVPTPAPLSVSGSFREGRGSSRRRGARPPSMDADEFMLLHGSDPVKVELRLEEVRDKDRELSEAQAEIKALRHSERLREKAVEELTEELSKVEGKLKLTESHLESKLEIKKIDEKKASMAAQFAAEATLRRVHAAQKDDDMPPIEAILAPLEAELKLARQEIAKLQDDKALDRLTKSKEAALLEAEKTVQVALAKASMVDDLQKQELMKQIEICQEEKILDKMHRLKVAEVEKLTQTVRELEETVLAGGAAAAVRDYQRKVQEMEERKTLDRELARAKVTARVAVVVAEWKDADKVMPVKQWLEERRFLQGEMQQLRDKLAIVERTAKSEAQLKEKYQLRLKVLEDGLRGNSNGSNRSTSEGRSASGPSRRQSFGGADFSKPTSGF…
PAP.Medicago.A	MAEFSGDVG-MEPTVVTPVPLTVSGSFKEGRNSSRRRTSVRPSLDADEFMLLHGSDPVKLELRLEDVRDKDRELSEAQAEIKALKHSERLREKAVEELTEELSKVDGKLKFTENLLESKLEIKKIDEKKASMAAQFAAEATLRRVHAAQKDDDMPPIEAILAPLEAELKLARQEIAKLQDDRALDRLTKSKEAALLEVERSVQVALAKASMVDDLQKQELMKQIEICQEEKILDRMHRLKVAEVEKLTQTVRELEEAVLAGGAAAAVRDYQRKFQEMEERKTLDRELARAKVTARVAVVVAEWKDADKVMPVKQWLEERRFLQGEMQQLRDKLAISDRTAKYEAQLKEKYQLRLKVLQESLRETSNSINRGTSEGKCVSGPSRRQSLGGADISKPNSGF…
PAP.Medicago.B	MEEIYGDGG----AVATPAP--FSGSFREGRTSSRRRGARQQSMDADEFMLLHGSDPVKVELRLEEVRDKDRELSEAQAEIKALRHSERLREKAVEELSEELSKVDGKLKLTESLLETKLEIKKIDEKKASMAAQFAAEATLRRVHAAQKDDDMPPIEAILAPLEAELKLARQEIAKLQDDRALDRLTKSKEAALLEAEKTVQFALAKASMVDDLQKQELMKQIEICQEEKILDRMHRQKVAEVEKLTQTVRELEESVLAGGAAAAVRDYQRKVQEMEERKTLNRELGRAKVTARVAVVVAEWKDADKVMPVKQWLEERRFLQGEMQQLRDKLAIVERTAKSEAQLKEKYQLRLKVLEESLRGNSSGSSRSTAEGRSMNGSSRRQSLGGVDISKLTSGF…
PAP.Phaseolus.phavu_Chr02	MAEVSGEAGVEETVATPVAPLAVSGSFKEGKGSSRRRASMRQSLDADEFMLLHGSDPVKVELRLEEVRDKDRELSEAQAEIKALRFSERLREKAVEVLNEELSKVEGKLKLTESLLESKLEIKKIDDKKASMAAQFAAEATLRRVHAAQKDDDMPPIEAILAPLEAELKLARQEIAKLQDDKALDRLTKSKEAALLEAEKTVQIALAKASMVDDLQKQELIKQIEICQEEKILDKMHRLKVAEVEKLTQTVRELEEAVLAGGAAAAVRDYQRKVQEMEERKTLDRELARAKVTARVAVVVAEWKDADKVMPVKQWLEERRFLQGEMQQLRDKLAITERTAKSEAQLKEKYQLRLKVLQESLRETSNSINRGTSEGRCISGPSRRQSLGGADISKLTSGF…
PAP.Phaseolus.phavu_Chr03	-----------------GAALSVSGSFKEGRGSARRRGVRPPSMDADEFMLLHGSDPVKVELRLEEVRDKDRELSEAQAEIKALRLSERLREKAVEELTEELLKVEGKLKLTESLLESKLEIKRIDEKKASMAAQFAAEATLRRVHAAQKDDDMPPIEAILAPLEAELKLARQEIAKLQDDKALDRLTKSKEAALIEAERTVQFALAKASMVDDLQKQELIKQIEICQEEKILDKMHRQKVAEVEKLTQTVRELEEAVLAGGAAAAVRDYQRKVQEMEERKTLDRELARAKVTARVAVVVAEWKDADKVMPVKQWLEERRFLQGEMQQLRDKLAIVERAAKSEAQLKEKYHLRLKVLEESLRGNSNSSNRSTPEGRSVSG--RRQSLGGADFSKLSSGF…
