# Supplementary material for: Legume genome structures and histories inferred from Cercis canadensis and Chamaecrista fasciculata genomes
Source: Plant J. 2026 Jun 10;126(5):e70981. doi: 10.1111/tpj.70981 (PMC13252982; doi:10.1111/tpj.70981)
Supplement: Supplementary file 8 — Data S8. Manuscript supplement; Compressed directory of aligned sequences from 36 gene families with members deriving from syntenic blocks from selected species. [file TPJ-126-0-s004.gz › S8_wgd_block_tree/40_wgd_aln_manual_wgd_copy/Legume.fam3.01657]

CAE.Acacia.A	MFLARSATSVSAERPSVPKYHTDPRQTTSSTSTLETLISEDSFKHSSITEEYNREIDGEGTMMNSIDDFPGVAKHSDVSDEEGWITIPYKELPEWQLPDIQSLRSLDRSFLFPGEQVHIVACLSACNLDTEIITPFKVAAVMSKGLGLSPEKENGDIENRNKLVSGLGELSPNGH----DHPTDVSAGESLLRMEDHRRQTALLLQKFENSHFFVRIAESDEPLWSKKGSSE------AKGQMALTVGTKESAENVSTVCAVIDRGFDANMSGGLARSSVKCCALPGDILVLLQVVGVDFLRDPCIEILQFEKHQEKNLSSRNQGNSLNTNQDPCGELLKWLLPLDTLPPPTPALSPPHLTNNSGIGSTSQRSFSSPSGSQLFSFSNFRSYSMSSLPQN…
CAE.Acacia.B	MFLMRSSAHVAVERAPIPEPQTDIYSKSTSGASLESFLSEDPYPRYSKTEEYDGETSGSSSCKTGQNSEDELFKHSDVSEEEGWITIPCKEIPEWQTSDIESLRSLDRSFLFPGEQIHILACLSACNQDNEIITPFKIAAVMSKGMDHNSDGEHESVEHGNNLMPEEVEISPSSQE---------TNCESLLRMEEHKRQTESLLQKFENSHFFVRIAESYEPLWSKKKLSEKSNFAETTTRNTSTIGIKAASEKMPSISTVIDRGFDATISSGMARNSAKCFALPGDIVVLLQVVVVNFLRDPCIEILQFEKFEEKILPPQNQDNSFSTKKQPCEELLKWLLPLDVIPSPTRSLSPPRLSSNSGTGITSQRS-SSTSGSQLFSLTHIRSHSMSSLPHN…
CAE.Chamaecrista.chafa_Chr1	MFLLRSTS-VTAERSSISESHTDTH-RSTPRSTLETLISEDPYTQNSTAKENDGETEGEGTMQNLKDDLPIVAKHMDVSEEEGWIAIPYKELPEWQMPDIEYLRSLDRSFLFPGEQVQIVACLSACNQDTEIITPFKVAAVMSKGKGHNSEK-NGNIENGHDLVSREGELNPHGLEQKGDHPTDVSAGESLLRMEDHKRQTALLLQKFENSHFFVRIAESDEPLWSKRGSSVR-ISSETNGQIASTVGTKESVKNVFPVSAVIDRGFDATISGGVARSSVKCSALPGDILVFLQVVGVNFLRDPCIEILQFEKNMEKSLSSHNQDSSVYANQDPCGELLKWLLPLDSLSPPAPPLSPPNLTSNSGIGSTSQRSISSSPGSQLFSFSNFRSYSMSSLPQN…
CAE.Chamaecrista.chafa_Chr6	MFLMRSTASVSLERSSIPESPTEIPSRLSSGSTLESFVSEDPYTRYSKMEEYDGAGS-ERK-VTRQNSRRELFKHSDVSEEEGWITIPYKEIPEWHASDIESLRSLDRSFLFPGEQVDILACLFACNHDTEIITPFKVAAVMSKGMGHSPEKENGNDEGGNNLRSEEGELSSSSQEKDEDQPTDACTGESLLRMEDHRRQTVLLLQKFENSHFFVRIAESDEPLWSKSSVSEKSTSSETNSRKFSMIGTKATRKNMSP--AVIDRGFDACISGGAARNSVKCCALPGDIVVLLQVVGVNFLRDPCIEILQFEKYQEINLSSEDQDISFHTIQDPCGGLLKWLLPLDITPSSARSLSPPHLSSNSGIPSSAQRSYSASPSSQLFSFGHFRSYSMSSLPHN…
CAE.Senna.sento_Chr06	MFLMRSTAHVSVERSSIPESQTDIYSRSSSGSTLESFVTEDPYARYSIIEEYDGETGGQGSM-TGHNSKKGLFKHSDVSEEEGWITIPYKEIPEWHASDIESLRSLDRSFLFPGEQVHILACLSACNQDTEIITPFKVAAVMSKGMGHSPEKENGNVEYGNILMSGEGEMSPSGQEKGEDHPTDAFTGESLLRMEDHKRQTLLLLQKFENSHFFVRISETDEPLWSKRGVSGKYSSSETNSQKASTIGTKASSKYMSPISAVIDKGFDATISGGVARNSVKCCALPGDIVVLLQVVGVNFLRDPCIEILQFEKYKENILPSENQDVSFYTNEEPCGELLKWLLPLDTIPTPTRSLSPPHLSSNPGIGSTSQRSNSTSSGSQLFSFGHFRSYSMSSLPHN…
CAE.Senna.sento_Chr11	MFLLRST-NVSAERSPIPESHTDTHHRSTPRSTLETLISEDLYTQKSTVDDYDRENNVEGTLQISKDDLPVVAKHSDVSEEEGWIVIPYKELPEWQVPDIQSLRPLDRSFLFPGEQVYIVACLSACKQDTEIITPFKVAAVMSKGIGHNPEKENGSIENGNNLLSGEGELKPCGEEQKGDHPKDVSAGESLLRMEDHKRQTALLLQEFENSHFFVRIAESDEPLWSKRGFSV--------------VGTKESAKNVSPVSAVIDRGFDATISGGVARSSVKCCALPGDILVLLQVVGVNFLKDPCIEILQFEKYQEKSLSSHNQDSAVYTNHNPYGELLKWILPLDTLSPPTPPLSPPNLTSNSGIGSTSQRSFSSPSGSQLFSFSNFRSYSMSSLPQN…
CER.Bauhinia.A	MFLMRSTTTVSAERSSIPDSRTETHQRAASGSTLENLISGEPYARYTTIGEYEGETNEEGSIAHSKTDVPTVAKHSDVSEEEGCITIPYKELPEWHAPDIQSLRSLDRSFLFPGEQVHILACLSACKQDTEIITPFKVAAVMSKGISHTSEKENGIADSESNLLPGEGESSPSCKEHKGDQATDLPSGESLLRMEDHKRQTALLLEKFENSHFFVSIAESDEPLWSKRGASEKPNFSETNGQKISTIGARKTAKEASAISAVIDRGFDATISGGVARNSVKCCALPGDIVVLLQVVGVNFLNDPCLEILQFEKYEEKIVSSENQDHLVNNNPDPCGELLKWLLPLDTLPPTSLTSSPSQLNNSPGIGSTSQRSYSASSGSQFL-LGHFRSYSMSSLPQN…
CER.Bauhinia.B	MFLMRSTTIVSAEQSSIPESRTETHQRAATEPTLQTLTSAEPDT---TAEEYEGETDEEGIIPNSKNDVPIVAKHLDVSEEEGCITIPYKELPEWHAPDIQSLRSLDRSFLFPGEQVHILACLSACKQDTEVITPFKVAAVMTKGISHASEKENGITDNESHLLHGEGEINPSGEEQKGDHPTDLPSGESLLRMEDHKRQTALLLDKFENSHFFVRIAESDEPLWSKRGASEKSNFSEINGQKISTIGTKETAKDTPAVSAVIDRGFDATISGGVARNSMKCCALPGDIVVLLQVVGVNFLKDPCIEILQFEKYQEKMLSFENHDNLFHTNQDPCGELLKWLLPLDTVPSTSHPLSPSHLSTNSGTGSTSHRSYSASSGSQLF-FGHFRSYSMSSIPQN…
CER.Cercis.cerca_Chr6	MFLMRSTTIVSAERSSIPESRTETHQRAASGSTLETLISEEPSTLYTTIEEYEGETDEEGSIPNSKNDVPIVAKHSDVSEEEGWITIPYKELPEWHAPDIQSLHSLDRSFLFPGEQVHILACLSACKQDTEIITPFKVAAVMTKGISHTSEKENGIVENGSNLLPGEGEISPSGEKQKGDQPTDLPSGESLLRMEDHKRQTALLLEKFENSHFFVRIAESDEPLWSKRGASEKSNFSETNGQKISTIGTKETAKKTSAISAVIDRGFDATISGGVARNSVKCCALPGDIVVLLQVVGVNFLKDPCLEILQFEKYQEKILSSENQDNLVNTNQDPCGELLKWLLPLDTLPPTSHPLSPPHLSTNSGIGSTSHRSYSASSGSQLF-FGHFRSYSMSSLPQN…
CER.Phanera.A	MFLMRSPTVVSTERSSIPESPAETHQRAASGSTLENVISEEPYARYTTIGEYEGETGEEGNIIHSKNDVPIVAKHSDVSEEEGCITIPYKELPEWHAPDIQSLRSLDRSFLFPGEQVHILACLSACKQDTEIITPFKVAAVMSKGISHTSEKENGIVENGSNLLSGEGETSSSGKEHKGDQPTNLPSGESLLRMEDHKRQTALLLEKFENSHFFVRIAESDETLWSKRGASEKFPLSETSGHKISTIGAKETAKEASANSAVIDRGFDATISGGVARNSVKCCSLPGDIVVLLQVVGVNFLKDPCIEILQFEKYQEKILSSENQDNLVNTNPDPCGELLKWLLPLDTVPPTSRSLSPPQLSPNSGIGNTSQRSYSTSSGSQLF-FGHFRSYSMSSLPQN…
CER.Phanera.B	MFLMRSSSIVPAEQSSIPKSRTETHQRAASGSTLETLKSKEPYTRYTIAEEYGGENDEEGSILNSKTDVPIVAKHSDVSEEEGWITIPCK-LPDWHTPDIQSLQSLDRSFLFPGEQVHILACLSACKQDTEIITPFKVAAVMTKGISHTSEKENGIVENGSNLLPGEREINPSGEEQKGDHPTDLPSGESLLRMEDHKRQTALLLETFENSHFFVRIAESDEPLWSKRGASEKFNLSETNGQKISTIGTKETAKNAPAVSAVIDRGFDATISGGGARNSVKCCALPGDIVVLLQVVGVDFLKDPCIEILQFKKYKEKILPSENQDNSVNTNQDPCGELLKWLLPLDTPPLTSRPLSPH-LGTNSGTGSTTQRSYSTSAGSQSF-FGHFRSYSMSSLPQN…
DET.Sindora.A	MFFNRPTTGVSAERVTIPEPRADTHHRSTSGSVLETLISDDPYTRNSTIEECDVENDEEGSVSNSKNDSPFVAKHLDVSEEEGWISIPYKELPEWHATDIQSLRSLDRPFLFPGEQVHILACLSACKQNTEIITPFKVAAVMSKGKGHSPCIENGNVKNGNDSVL-EGEQSPTNQ----EHQSTDISGESLLRMEDHKRQTALLLQKFEKSHFFVRMAESDEPLWSKRGTSEKSNSSVTND-----------QKGVPSISAIIDRGFDATVSGGVARNSVKCCALPGDVVVLLQMVGVNFLKEPCIEILQYEKYQEKISSSVNKEYSIHTNQDPCRELLKWVLPLDTLPPPSRSLSPPKLSSNAGIGSTSQRSFPTSSGSQFFSLSHFRSYSMSSLPQN…
DET.Sindora.B	MFLMRT-ASISTERVSVPESQADINHESTTGSILENLASDDPYTRHSTIEECDGETDEEGSISNSKNEIPIVAKHSDVSEEGGWITIPYKELPEWHAPDIQSLRSLDRSFLFPGEQVHILACLSACNQDTEIITPFKVAALMSKGKGHSPAKQNGNVSNGNNMVSGEGEQSHSIQ----KHQPTDISGESLLRMEDHKRQTALLLQKFKNSHFFVRIAESDEPLWSKKGAPEKFNSSETNSQKMPTIGTRETTKNMSSISAIIDKGFDATVSGGVARNSVTCHALPGDIVILLQVVGVNFLNDPCIEILQFEKYQEKILSSVNKDSSSHSNRDPCAQLLKWLLPLETLPHPPRSLSPPRLNLNQGIRSASQRSLPASSGSQLFSISNFRSYSMSSIPQN…
OUT.Arabidopsis.O	MFLLRSASSATH-RPPVIEPPATPPQPPKPGVTLEGLIAEEHFPQYPSVDEDLDRVGDGGDLSNAKSGGSGMERFSDVSEEQGWIAIPYKEIPDWESVDIHSLRSLDRSFVFPGEQIQILACLSESKGDTEIITPFKVAEVMSRGQRKVSDKQNGDMSDGASTPSGDGEMSPDAQT--QDSQKDLSDGESILRMEDHKRRTEDLLSRFQKSHFFVRIAESGEPLWSKKSSLVA---------DTEMDEERKRTKSRPCVSAFVDRGFDPNVSGGVARSKAKCCALPGDIVVSLQVI-VDCPKEPIIEILQFEKHQDQDQN-------PENDKDPYGNLLKWLIPLDTISQQPRSLPPP-ITPSPSISSTAHKPISSTSGSQLFSFGHFRSYSMSALPPN…
OUT.Prunus.O	MFLMRSSHRVSAEQPSVPEPPADAHPTPKSATTLEGLIAEDSYPQYSTIDDHVGESEYRENAIGANNESSVIAKHYDVSDEEGWIAIPYKELPDWDAPDIHSLRSLDRSFVFPGEQVHILACLSACQQDTEIITPFKLAAAMSKGIRQSPKKQNGNAEEGNGALLRKGEMSPDSQE--QDLQKDVTDSESLLRMEDHKRQTEILLQRFERSHFFVRIAESSETLWSKKSAPKKSVSLGMDGQESKENGTQKNAVNVSRFNAIIDKGFDPKVSGGVARNNVKCCSLSGDIVVLLQVVGVDFLNDPVIEILQFEKSREGSLSSETQENLVDANQDPCGELLKWLLPLDTLPPPARPLSPP-LTSNSGMGSTSQK-----SGSQLF--SHFRSYSMSSLPQN…
OUT.Quillaja.O1	--------------------------------------------------------EDEGGKTNSKNDSSVVAKHSDVSEEEGWIAIPYKEVPEWNAPDVHSLRTLDRSFVFPGEQVHILACLSACKQDTEIITPFKVAAVMNKGIDQSPNNESGDTEGAKNFVSGKGELSLDGQDQKGDPQNDVSAGESLLRLEDHKRQTEILLQKFENSHFFVRFAESGEPLWSKRNSLQKSDSSETDGKKSPAIGSQRCSKDICHISAVIDRGFDANVSSGVARSSVKCCALPGDIVVLLQVVSVDFMRDPYIEILQFERYQEKSVSPENQDNSVYSDQDPCGELLKWLLPLDTLPPPARPLSPQGISSNSGIGSTSQRPISASSGSQLFSFGHFRSYSMSSLPPN…
OUT.Quillaja.O2	MFLMRSTTHVASEPPSVNESLADTSYTSKSGPTLEGLIAEDPYPQYSTVEDCEGETDGEGSRINSKNDSSVVAKHLDVSEEEGWITIPYKGLPEWHAPDIHSFRTLDRSFVFPGEQVHILACLSACKKDTEIVTPFKVAAVMNKGIGKSPNKENGDTQRAKNLLSRNVELSPHGKYQKGDPQKDIYTGESLLRMEDHKRQTEILLQKFEDSHFFVRIADSGEPLWSKRSALQKSDSSETDSKKSSAIGSQQTAKDMSPISAVIDRGFDVNVSGGVARNSVKCCALPGDIVVLLQVVGVDFLRDPYMEILQFERFQEKIVSSENQENSIYTNQDPCRELLKWLLPLDTLPPPARSLSPPRVNPNSGMGSTSQRSISASSGSQLFSFGHFRSYSMSSLPQN…
OUT.Vitis.O	MFLMRPSHTAHADEPPVHEISKGTQHVTKPTATLEGLIAEDSFPN-YFVDEIHGEVGGEGSVLSSKSDSPDLVNLSDVTEEEGWIIIPQKELPDWDAPDICSFRSLDRSFVFPGEQVHILACLSSSKQETQIITPFKVAAMMSKGIGQSTKKQSGETEDETNSMLGKVEANPAGEDTYHDSEKDISASESLLRMEDHKRQTEILLQKFKNSHFFVRIAESGEPLWSKRNAAETLQFSEMSAPKSTAIKTRKTAKEITPLTAVIDKGFNANVSGGVARNIVDCCSLSGDIVVLLQVVAVDSQRDPVLEILQFEKYNNDKFSSENKDSLVYANQDPCGELLKWLLPLDTLPPPTPALSPPPLSSSSGIGSTSQRSLSASSGSQLFSFGHFRSYSMSSLPPQ…
PAP.Aeschynomene.A	MFLMRSTTGAFAERTPIPEPRADTRQRSASGSSLEELVSRGSYARNGGGESII--------ALNPRNELPVPDKHLDVSADEGWIIIPCKELPEWHVLDIQSLCSHDRSFLVPGEQVHIMACLSACKQDMDNISPFNVAAANSKGIGQCPEKERGSIENRNSSVCREGEVSTSGE----EHLEYVTDDECVHRMEVRKRQTA-LLQKIENSHFFARISEFDEPLWSKVGSSN-SSYSEANGMKASKVKIRETG--LSSTGAVIDRGFDATISGGLLRNSVKCYALPGDIVVLLQVVGVDFIRDPCIEILQFEKCPRRIMPSDSQVNEVKTNEDPCADLLNWILPLDNLSPRL--LSSPYLTSSTGNG-----SFSASSGSQLYSFGNYRSYSMSSLSES…
PAP.Aeschynomene.B	MFLMRSTTHVYSERTPIQEPRADAQQGTTSSSSLENLLAEDL--RYSTIEEFDGEGDGEGIMYSSKDDMPILAKHVDVSEEEGWITIPYKELPEWHVSDIQSFHSLDRSFLFPGEQVHIIACLSACKQDTEIITPFKVAAVMSKGIGQSLEKENGNIESGNESVPGEGQLSSSDQEQKEDPPENASSGESLLRLEVHRRQTAMLLQKLKNSHFFVRISESDEPLWSKRGSSE------TNDQKSSTDGNKENIKNVSSISAVIDRGYDANISGGVARNSVKCFALPGDIVVLLQVVGIDFLRDPCIEILQYEKYQGKTLSQENLGSSVHSSQDPCGELLKWILPLDNLPSPSRSLSPPRFSSNSGVGTTSHRSSSASSASQLFSFSNFRSYSMSSLPPN…
PAP.Lotus.A	--------------------------------------------------------------------------------------------------------------------------------------------------------------------------------------------------------------------------------------------------------------------------------------SVLLYLMESWIQVLLQVVDVTSLKDPCIEILQFEKCQERMLSPDSQVDAVYTNQDPYAELLNWILPLDGKPLT-RPLSPSHLTSNSGISSTSQRSFPASSGSQLFSFGNFRSYSMSSLPQT…
PAP.Lotus.B	--------------------------------------------------------------------------------------------------------------------------------------------------------------------------------------------------------------------------------------------------------------------------FAWVISFTQITDLIPIFLF-GRIQVVLQLVGIDFLKDPCIEILQYEKYQDKILSSEKQENSVYANQDPCRELLKWILPLDNLPPAFLPLSPH-LSSNSGIGSTSQRSISASSGSQLFSFGHFRSYSMSSLPQS…
PAP.Medicago.A	MFLIRSTTTVYSERSPIPEPRVDTHQRSSAGSSYEAHKSDVPYS-----SRYDPNVEL-NSKNRDLPEIAVVDKHVDVDEDDGWITIPCKELPEWHVPDIQSLRSLDR------EQVHILACLSACKQDTLFTAPFEVAATTSKGIDHSHEKESGSIENRHNLVSEEGELSTSGE----EQPADIFYGDSLRHREVHKRQIALLLQKFENSHFFVRICESNEPLWSRRNSLEKSSSSETNNQKVSIIKTKETA--FPSTGAVIDRGFDATTCGGTARNFVKCFALQGDIVVLLQTVGVSFLKDPCIEILQFEKCRERMLSSDSQVDEVCTDQDPYAELLNWMLPLEGRP--------HHLTSNSGLDSNSNRSFSAPTGSQLFSFGNFRSYSMSSLPQN…
PAP.Medicago.B	MFLMRSTTHVYSDRESPPPPRVDALPSPPGAHSLETLLSEAQYS--PRVDRFEGEIDGEGDL---KNDVTVLAKHLDVNEEEGWITIPYKELPEWNVSDIQSLRPLDRSFLIPGEQVHIVACLSACKQDTEIITPFKVAAVMSKGIGHSPNKENGNIEKRNNSVAGEEQLSPSSQDQNKDRPADVSSGESLLRMEVHRRQTASLLEKFKSSHFFVRICESDEPLWSKHRSSEKSNSSETNDQKISTIEVKESAKHESSISAVIDRAFDATISGGVARNSVKCCALPGDIVVLLQVVGVNFLRDPCIEILQYEKYEDKILSSENQDNSVYTNKDPCGDLLKWILPLDVLAPASRPLPPSPLSTNSGVSGTSQKSSSASSGPQIFSFGHFRSYSMSSLPQT…
PAP.Phaseolus.phavu_Chr02	MFLMRSTTGVYGERNPVPEPRADTHQRSSAGSSMETRVPNDPYAR------YDAKLD-----------YGVFNKHSDVDNEEGWISIPCKELPEWCAPDILSLCSLDRSFLFPGEQVHILACLSACKQET---SSFKIDAAISEGTGHNPKKENGNTENRNNTVSGEGELSTSGK----EQLDDVSDGDSLLQEEVLKKQTSLLLQKFENSHFFVRISESDDPLWSKRSSTENPDTSNANNENGSTNTCEGST--LSSICAVIDRGFDSNVSGGVARNSVKCCALPGDIVVLLQVVGVNFLRDPCIEILQFEKLQERMSSPDSKVDAVYTNQDSCAELLNWILPLDGKPSTL-PPSPP-LTSSSGIGNSSQGSLPGSSSSQIFSFSNFRSYSMSSLPQP…
PAP.Phaseolus.phavu_Chr03	MFLMRSTTHVYSDREPTKSPT------PDGASSLESLTAEDPYIQ---VGHFDGEVDGEGAVFTSKNDASVLAMHLDVSEDEGWITIPYKEIPEWHASDMQFFRSLDRSFLFPGEQVQILACLSACKQDMEIITPFKVAAVMSKGMCHSHDKVNGNVENRNDSVSREEQLNTSKEEKKDDHPADAYAGESLLRMEVHKRQTALLLQKFENSHFFARIADADEPLWSKRGSSEKSNSFEQNGQRISSFDIKETAKNTSSISAVIDRAFDATISSGVARNSVKCCALPGDIVVLLQVVGVDFLKDPCIEILQYEKFPEKILSSENQDNSVQTHQDPCGALLKWILPLDSLPPASRPVSPPQFSSNSGMGSTSQRSVSPSSSSQLFSFSHFRSYSMSSLPQN…
