# Supplementary material for: Legume genome structures and histories inferred from Cercis canadensis and Chamaecrista fasciculata genomes
Source: Plant J. 2026 Jun 10;126(5):e70981. doi: 10.1111/tpj.70981 (PMC13252982; doi:10.1111/tpj.70981)
Supplement: Supplementary file 8 — Data S8. Manuscript supplement; Compressed directory of aligned sequences from 36 gene families with members deriving from syntenic blocks from selected species. [file TPJ-126-0-s004.gz › S8_wgd_block_tree/40_wgd_aln_manual_wgd_copy/Legume.fam3.01673]

CAE.Acacia.A	-EEEAPLLHTQLQLPTTSSSSSSGTTEAHHEAHNKEERVKRKKTMEKNTDMVDGEHPTYRGVRMRQWGKWVSEIREPRKKSRIWLGTFPTAEMAARAHDVAALTIKGASAFLFPELATVLPRPASNSRKDVQAAAAKAAAINYHINRQGQREPESE----IMPADAPALSSFPSTEDDDPFFNLPDIL---NHGAGEFHYSSLWLTVGADYRDSGFWLEEPFPWDSY
CAE.Chamaecrista.chafa_Chr1	-----------VQQPLSSSSS--SFPP-PSSIIQNSNNK-LVTSKNDTT-NNNNKHVTYRGVRMRQWGKWVSEIREPKKKSRIWLGTFPTPEMAARAHDVAARAIKGSSAFLFPELAAHLPCPATASPKDIQAAAAKAAKAFFNYPTTVEAHAQAQAEPSADTIDDSSDSNSPDENDDKTFFDLPDL---LDHGVDEFQYSSLWLVAGADQRESSFRLEEPFLWESF
CAE.Chamaecrista.chafa_Chr6	-----------------------------TCIVSEKKKEERVKKKKERE-KGKEGRIGYHGVRMREWGKWVSEIREPRKKSRIWLGTFPTPEMAARAHDVAALSIKGGSAFLFPHLAPLLPPPPSNSPKDIQAAAAKAAALFNSQAQAQ-AQAHEE-SDSSASI----NSNNNSSEDDTFFLELPDLLNY-N-----------------------------------
CAE.Senna.sento_Chr06	-----------------SSSPSSTSSDTKSKPPEASRNKKRSKARTTTSDDDDDASRNYRGVRMRQWGKWVSEIREPRKKSRIWLGTFPTPEMAARAHDVAALTIKGSSAFLFPELAAQLPRPATNSPKDIQAAAAKAAYQTTHVEER-------------------RPSNSPFTDDDTLIFDLPDLLLDLNSHY-QFHRSPPWTVAGTERSDF-------------
CAE.Senna.sento_Chr11	---------------------------------------------------------------MRQWGKWVSEIREPKKKSRIWLGTFPTPEMAARAHDVAARAIKGTSAFLFPELAAHLPRPATTSPKDIQAAAAKAAAAIIDYQTTR-AESEPSQADSSPRRE--SSSNSPDEDDDDTFFGLPDLLVHGGGGADEFQYSSLWLVAGADQRDSVGQ----------
CER.Bauhinia.A	MEDETFLIDSEAQPTTSFSSTITSTYSSSNSSIEANAELRNQENKKKIKKGIDGKHP-YRGVRMRQWGKWVSEIREPKKKSRIWLGTFPTPEMAARAHDVAALTIKGSSAFLFPELAQDLPRPASTSPKDIQAAAAKAAAIDYVGSHET--QPKLSQSTLSSSHDTQETSNSPLTDEDDTF-DLPDLLIDLNRSIQDFTYSSPWLVAAPELLDSSSRLEDPFLWDTY
CER.Bauhinia.B	MEEEAVLIDNEARPTTSFSSTSTNSSSSVEANFNAV--M-RNENKKNRKRDIDGKHPTYHGVRMRQWGKWVSEIREPRKKSRIWLGTFPTAEMAARAHDVAALTIKGSSAILFPELARDLPRPASTSPKDIQAAAAKAAAIDYEGSHKA--EVELSQSISSSSHDTGESSNSPLTDEDDTF-DLPDLSPDLNHRM--FHFSSPWLVPGTELLDSASRLEDPFLWDSY
CER.Cercis.cerca_Chr6	MEEEAVLVDNEAQPTPSFSSTINTSTYSSSSSIEANAVMRNQDNKKKIKRGIDGKHPTYRGVRMRQWGKWVSEIREPRKKSRIWLGTFPTPEMAARAHDVAAHTIKGSSAFLFPELVQDLPRPASTSPKDIQAAAAKAAAIDYEGSHEA--QAELSQSIS-SSLDTQESSNSPLTEEDDTF-DLPDLLLDLNHSIQDFRYSSLWLVAGPELLDSASRLEDPFLWDSY
CER.Phanera.A	MENEVVLIDNEAQPTTSSSSTINSISNSSNSSLEAN---AEMRNKKKMKRGIDGKHPTYRGVRMRQWGKWVSEIREPRKKSRIWLGTFPTPEMAARAHDVAALTIKGSSAFLFPEQAQDLPRPASTSPKDIQAAAAKAAAIDYEGSHEA--QAELSQSISPHDT--QESSNSPATDKDDTF-DLPDLLLDLNRSLQDFRYSTPWLVAAPELLDSSSRLEDPFLWDSY
CER.Phanera.B	MEEEAVLIDSEATSTYSSSSSL----EA--NAVMRNQPSCR--ENKNIKRGIDGKHPTYRGVRMRQWGKWVSEIREPRKTSRIWLGTFPTPEMAARAHDVAALTIKGSSAFLFPELAQYLPRPASTSPKDIQAAAAKAAAIDYEGSHEA--QAELSQTISSSHET-QESSNSPFTDEDDTF-DLPDLSLDLNHSM--FRYSSPWLVTGLED----------------
DET.Sindora.A	-----------AQPTPSFLSPINSSSSSFFFASNAEKNKTQQDKTKPMKRSNDGKHPTYRGVRMRQWGKWVSEIREPRKKSRIWLGTFSTAEMAARAHDVAALTIKGSSAFLFPELAQVLPRPASTSPKDIQAAAAKAAALNYQRSHGREAESELSLSRAMSSHETQGSSRSPSTDEDDTFFDLPDLSVDSNHTSDEFSYSSPWMLAGAELLDAGFRLEEPFLWESF
DET.Sindora.B	-EESVH-IGSEAQSITSFSFTITASSSSSSSSAEKKSHE-SKGSKKKVKRGNDSKHLTYRGVRMRQWGKWVSEIREPRKKSRIWLGTFPTAEMAARAHDVAALTIKGSSAFLFPELAAELPRPASTSPKDIQTAAAKAAAINYHGSHEVEAESELSQAGSSRETR--GSSNWPLNDEDDTFFDLPDLLLESNHSVDESCYSSPWLVAGTEPLESSFRLEEPFLWESF
OUT.Arabidopsis.O	---------------------------ERRVKYKPKKKRAKDDDDEK----VVSKHPNFRGVRMRQWGKWVSEIREPKKKSRIWLGTFSTAEMAARAHDVAALAIKGGSAHLFPELAYHLPRPASADPKDIQAAAAAAAAAVAIDMDVE-T----S-SPSPSPTVTETSSPAMIALSDDAFSDLPDLLLNVNHNIDGFWDSFPY-----------------------
OUT.Prunus.O	EEQ-FNSIDSEAQTTSSSYSNSTSSAESEAQKVSKRSNQQ-KSQKKAKINGTQHHHPVYRGVRMRQWGKWVSEIREPRKKSRIWLGTFPTPEMAARAHDVAALTIKGRSAVLFPELAQELPRPASASAKDIQAAAAKAAALNYPISS-SEAEAETEAELSQHRQATQDSSTSPSTNNDDMFFDLPDLLLDFGHHRDHFCFSVPWLEE--------------------
OUT.Quillaja.O1	-------------------------------------------------GNGHTKHPTYRGVRKREWGKWVSEIREPRKKSRIWLGTFSTPEMAARAHDVAALTIKGDSAVLFPQLAQDLPRPASSSPKDIQVAAARAAALDYPTSQELEDEAELVHSPTPIASHTRASSNSLISDEDDMFFNLPDLLHDLNHQIDEFSNSALWLQLGAEPLDTSLQLEESYSWEYY
OUT.Quillaja.O2	-EEVS-IVDNEAQTTSSSSPSYTESFA--QLCVEKISKSNESRKKVMKNRISNTKHPTYRGVRMRQWGKWVSEIREPRKKSRIWLGTFPTPEMAARAHDVAALTIKGHSAVLFPESAQELPRPASKSAKDIQAAAAKAATLNYPTSNEAEAKAEISRSPTTIASRIQESSNSPSTDDDDMFFDLPDLLLDMNHHIDEFNNSSAWLQLGAEPMDTSLRLEESYSWE--
OUT.Vitis.O	-EAQTTTTTTTTTTTTTSSSSSSSSAVKISSDIPGR-KEGKNKSRKRGKSVKDGRRPTYRGVRMRNWGKWVSEIREPRKKSRIWLGTFPTAEMAARAHDVAALTIKGHSAYLFPELAQELPRPATASPKDIRAAAAKAAAFHHPTSHEG-DQAEGSHSPATVTSNSQDSSNSALTDDDDTFFDLPDLFLDVSHQFHEPHYWLGSQLAGTEAMEYSFS----------
PAP.Aeschynomene.A	MEEHHQPLTPQHTATTTPSSSSSSTEELATEAINSSTNEGKKEKVVKKKVGSDGKHPTYRGVRMRQWGKWVSEIREPKKKSRIWLGTFPTPEMAARAHDVAALAIKGGSAFLFPELAPLLPRPATTSPKDIQAAAAKAAAISYGTSNEAEPSRAVS-PCSNYGHSHQESSNSSLESEDDAFLDLPDLLLDSSHGGAEFRYSTPWLVAGADQVDCGFRLEDPFLWDSY
PAP.Aeschynomene.B	MEEIVVPIDNEVQPTTSSSSSFSSNDETTNTKESKEN-NEKNKSKKKVVRSNDGKHPTYRGVRMRQWGKWVSEIREPRKKSRIWLGTFPTAEMAARAHDVAALTIKGSSAYLFPELAAELPRPASNCPKDIQVAAAKAATMNYHRESSEDAESELSQTDSSSHTHSPSSSNSSLKGEDDTFLDLPDLSLDLNHSADELYYSSAWLVAEAEHLDLSFRLEDPFLWESY
PAP.Lotus.A	-----------------------------------TSTT-SSTEEEEVCVENNNKNKKYRGVRMRQWGRWVSEIREPKKKSRIWLGTFPTPEMAAQAHDVAALAIKGPSAFLFPESASQLPRPATTSRKDIQAAAAKAATMNYNHRE-AQAQAQTS----PFM----CSSNSS-----------PSW--GKSHSGGELHYSAPWLGAGAEHIDSGFRLEDPFPWKCY
PAP.Lotus.B	KEESVL-PDSELQPATTSLSLIIATTSSSSSSAEEVTNMKKNKNEKKGVRSNDGKHPTYRGVRMRQWGKWVSEIREPRKKSRIWLGTFPTPDMAARAHDVAALTIKGSGAYLFPELAAELPRPASTSPKDIQVAAAKAAATDFTWHRSSEAEAETTSSSSSSSSHNHKQGSSLLKGEDEMFLDLPDLSLDLNHNADEYYYSSAWLVD----SGFHLEVEEPFPWEE-
PAP.Medicago.A	------------------------------------------EDNKTKNNGDNGKHPLYRGVRMRSWGKWVSEIREPKKKSRIWLGTYPTPEMAARAHDVAAQAIKGSSAYLFPELAQQLPRPTTNSPKDIQAAAAKAATMGSLHEAQD-QDHDIQ---------------ETLNDEDDTFYDLPDLLLDSNKSSSEFHYSMSWLVAGAEYPNPSFGLDEPFPWE--
PAP.Medicago.B	REDSVLIHNSLCQPTTSLSSYIISTSSNSSSSLEEEEEET-KEKKKKKVKVNDKNNPTYRGVRMRQWGKWVSEIREPRKKSRIWLGTFPTPDMAARAHDVAALTIKGSSAYLFPELAAVLPRAASASPKDIQVAAAKAAATVYNHAT-DEAEAEPSQAVSSSSSSSSSSS--HLKGEDDMFLNLPDLTLDLRHSGDDFYYSSAWLVNGAQHIDSSFRLEDPILWDSY
PAP.Phaseolus.phavu_Chr02	----------------------------------KKKNEADEAKKKKKKKKRESEKKHYRGVRMRQWGKWVSEIREPKKKSRIWLGTFPTPEMAARAHDVAALTIKGTSAFLFPELASHLPRPPTTSPKDIQAAAAEAAALNCEAQPLVQAQAQAQ------------IRASSLNDGDDAFLDLPDLLADSSQSAGGFGYSALWLVAAPEHLNSAFPLHDPFLWDS-
PAP.Phaseolus.phavu_Chr03	MEESNP-MEREVQPTTSSSSFSISSSSSSSSYIDQQPSNTKDKKNKRTNNTNHGNHPTYRGVRMRQWGKWVSEIREPRKKSRIWLGTFPTPDMAARAHDVAALTIKGSSAFLFPELAAELPRPATNSPKDIQVAAAKAAALDFNHRSHE-AESELSRGGSI----SNSSSNSSLKGEDDTFMDLPDLSPDLSHGADEFHYSSAWLVTGPE---LGFRLEEPFLWESY
