# Supplementary material for: Legume genome structures and histories inferred from Cercis canadensis and Chamaecrista fasciculata genomes
Source: Plant J. 2026 Jun 10;126(5):e70981. doi: 10.1111/tpj.70981 (PMC13252982; doi:10.1111/tpj.70981)
Supplement: Supplementary file 8 — Data S8. Manuscript supplement; Compressed directory of aligned sequences from 36 gene families with members deriving from syntenic blocks from selected species. [file TPJ-126-0-s004.gz › S8_wgd_block_tree/40_wgd_aln_manual_wgd_copy/Legume.fam3.02154]

CAE.Acacia.B	------QVIEEISSENSVYSPMVTRFRFVFDRLWAFASSWKTSSTPRGRRIFHRDVEKEEFQYASTQCLSSYYSVFVVRLAIMVMLAILIGLLTILTWHFTKRYTAKSLDNLAYGLRFELLQRPILRMWILSTAEITRTQVELSQYVIRRYSKPANQAEQVELYEAMKSVTWALFSSRRALSITIYRGFVQAFHRDLKDTFYIYSDLAYSIGASVANEMKSLSTHQAWNDEAIRGRSATWYREPLDPLSGEKIGKAKKIAPEDLIIAGISQVPDGAASWHVAVSKFTDSPLLSAALPVWDSSKSIVAVVGVTTALYSVGQLMKELVEFHSGYIYLTSLEGYLLATSTNASLLTS-KPLKLKMAVDCEDDVIRLGAQWLKRTYGKDFPPSHGVHVEVKLG…
CAE.Chamaecrista.chafa_Chr1	--EKYEASSEDSVCSITTSPMDMIKFRNVLYSVWGFSTYWRKRCIPQASRISHRDVEKDEFQYATTQCLSSYYSVFVVRLAIMVMLAILIGLLTLLTWHFTKIYTTKSLNSLAYGLRYELLQRPILRMWILTTSEITTAQVKLSQYVIRRYSNPASQAEQVELYETMRAVTWALFASKKALSITIYRGFVQAFHRDLKDTFYIYSDLSYSIGTS------LLSSHQPWNDKTMLGHSAIWYREPLDPLSGEKIGKAEKIAPEDLIIAGISQVPDGVASWHVAVSKFTDSPLLSAALPVWDSSKSIVAVVGVTTALYSVGQLMKELVEFHSGHMYLTSQEGYLLATSTNEPLLISTKHPKLKMAVDCEDDVIRLGAEWLQRTYGNKFPPSHEVHVEAWLG…
CAE.Chamaecrista.chafa_Chr6	---------------------MGSKCRFVFDRLWGFVTSWNKSSTPNGRRIFHRDVEKEEFQYASTQCLSSYYSVFVVRLAIMVMLAILIGLLTILTWHFTKIYTAKSLDSLAYGLRYELLQRPILRMWILSTAEITASQVKLSEYVIRRHSNPANQAEQVELYEAMKAVTWAMFSTRKALSITIYKGFVQAFHRDLKGTFYIYSDLAYSIGASASREINSLSTRQVWNDDAIHGNSAIWYREPLDPISGEKIGKAMKVAPEDLIIAGFSQVPDGVASWHVAVSKFTDSPLLSAALPVRDSSKSIVAVVGVTTALYSVGQLMKELVEFHSGYIYLTSQEGYLLATSTNVPLLASTKPLKLKMAVDCENDVIRMGAQWLNRTYGNNFPPSHEVHEEVRLG…
CAE.Senna.sento_Chr06	---------------------MGSKSRFVFDRLWGFATSWKKSSTPHARRIFHRDVEKEEFQYASTHCLSSYYSVFVVRLAIMIMLAILIGLLTILTWHFTKIYTAKSLDSLAYGLRYELLQRPILRMWILSTAEITTAQVKLSQYVIKKYSNPANQAEQVELYEAMKSVTWALFSSRKALSITIYRGFVQAFHRDIKGTFYIYSDLAYSIGASR--EINSLSTNQDWNDEAIHGNSAIWYREPLDPISGEKIGKAKKIAPEDLIIAGLSQVPDGVASWQVAVSKFTDSPLLSAALPVWDSSKSIVAVVGVTTALYSVGQLMKELVEFHSGYIYLTSQEGYLLATSTNVPLLASTKPLRLKMAVDCENDVIRMGAQWLKRTYGNNFPPSHEVHVEVRLG…
CAE.Senna.sento_Chr11	---------------------MGTNFRHVFYTLWGVSTSWKKRSTPHVRRISHRDVEKEEFQYASTRCLSSYYSVFVVRLAIMVMLAILIGLLTLLTWHFTKIYTKKSLNSLAYGLRYELLQRPILRMWILTTAEITAAQVKLSQYVIRRYNNPASQAEEVELYEAMRAVTWALFASNKALSITIYRGFVQAFHRDVKGTFYIYSDLAYSIAAS------LLSTHQAWNDNTILGHSAIWYREPLDPLSGEKIGKAKQIAPEDLIIAGISQVPDGIASWHVAVSKFTDSPLLSAALPVLDSSKSIVAVVGVTTALYSVGQLMKELVEFHSGHMYLTSQEGYLLATSTNEPLLISTKSPKLKMAVDCKDDVIRLGAEWLGRTYGNKFPPSHEVHIEAWLG…
CER.Bauhinia.A	MAEKDECSCESSVCSPSSSSPMGSKCRYLFDRIWGLGTCCNKSSTPHGRRIFHRDVEKEEFQYASTHCLSSYYSVFVVRLAIMAMLAILIGLLTILTWHFTKIYTTKSLNSLAYGLRYELLQRPILRMWILSTAEITTAQVKLSQYVIRKYSNPANQAQQVELYESMRAVTWALFASRRALSITIYKGFVQAFHRNLKDTFYIYSDLAYSIGASGSNDINSLSTHQAWNDKAIHGNSAKWYREPLDPLSGEKIGKATEIAPDDLIIAGLSQVPDGVASWHVSVSKFTDSPLLSAALPVWDASKSIVAVVGVTTALYSVGQLMKELVEFHSGHMYLTSQEGYLLATSTDAPLLTSTKPPKLKMAVDSEDDIIRSGAEWLQRNYGNKFPRSHEVHAEAKLG…
CER.Bauhinia.B	-----ENKEESAVCSSSSSSRMDSKCRYLFDGIWGSGTCWNNSSTPHGRRIFHRDVEKEEFQYASTQCLSSYYSVFVVRLAIMAMLAILIGLLTILTWHFTKIYTTKSLNSLAYGLRYELLQRPILRMWILSTSEITTAQVKLSQYVIRKYSNPADHAEQVELYESMRAVTWALFASRKALSITIYKGFVQAFHRNLKDTFYIYSDLAYSIGASGPNEINSLSTHQAWNDKAIHGSSAKWYREPLDPLTGEKIGKAMQIAPDDVIIAGLSQVPDGAATWHVAVSKFTDSPLLSAALPVWDASRSIVAVVGVTTALYSVGQLMKELVEFHSGHMYLTSHEGYLLATSTDAPLLTSTKPPKLKMAVDCEDDVIRLGAEWLQKTYGNNFPPGHEVHVEAKLG…
CER.Cercis.cerca_Chr6	MAEKDESSCESSVCSPSSSSAMGSKCRYLFDRIWGFGTCWNQSSTPHGRRIFHRDVEKEEFQYSSTQCLSSYYSVFVVRLAIMVMLAILIGLLTILTWHFTKIYTTKSLNSLAYGLRYELLQRPILRMWILSTAEITTAQVKLSQYVIRKYSNPANQAEQVELYESMRAVTWALFASRRALSITIYKGFVQAFHRNLKDTFYIYSDLVYSIGASGSNEINSLSTHQAWNDKAIHGNSAKWYREPLDPLSGEKIGKAMQIAPDDVIIAGLSQVPDGVASWHVAVSKFTDSPLLSAALPVWDASKSIVAVVGVTTALYSVGQLMKELVEFHSGHMYLTSQEGYLLATSTDAPLLTSTKPPKLKMAVDSEDDVIRLGAEWLQRTYGNKFPPSHEVHVEANLG…
CER.Phanera.A	MAEKEESSSKSSVCSSSSSSPMGSKCRYLFDRIWGFGTCCNKSSTPHGRRIFHRDVEKEEFQYASTQCLSSYYSVFVVRLAIMVMLAILIGLLTILTWHFTKIYTTKSLNSLAYGLRYELLQRPILRMWILSTAEITTAQVKLSQYVIRKYNNPANQAQQVELYESMRAVTWALFASRRALSITIYKGFVQAFHRNLKDTFYIYSDLAYSIGASGSNEIKSLATHQAWTDKAIHGNSAKWYREPLDPLSGEKIGKPMQIAPDDVIIAGLSQVPDGVASWHVSVSKFTDSPLLSAALPVWDASKSIVAVVGVTTALYSVGQLMKELVEFHSGHMYLTSQEGYLLATSTDAPLLTSTKPPKLKMAVDSEDDVIRLGAEWLQRNYGNKFPPSHEVHVEAKLG…
CER.Phanera.B	MAEKDFGSCESSVCSSSSSSPMGSKCRCLFDRIWGFGTCWNKSSTSHGRRIFHRDVEKEEFQYASTQCLSSYYSVFVVRLAIMVMLAILIGLLTILTWHFTKIYTAKSLNSLAYGLRYELLQRPILRMWILSTAEITTAQVKLSQYVIRKYSNPADQAEQVELYESMRAVTWALFASYKALSITIYKGFVQAFHRNLKDTFYIHSDLVYSIGASGPNEINSLSTHQAWNDKAIRGISAKWYREPLDPLTGEKIGKAMQIAPDDVIIAGLSQVPDGVATWHVAVSKFTDSPLLSAALPVWDASKSIVAVVGVTTALYSVGQLMKELVEFHSGHMYLTSHEGYLLATSTDAPLLTSTKPPKLKMAVDSEDDVIRLGAEWLQRTYGNNFPRNHEVHVEANLG…
DET.Sindora.A	MAEKDEASSESSVCSPSSSSPMDSKCRYVLERLQSFAPSCNKSSTPHGRRIFHRDVEKEEFQYASPQCLSSYYSVFVVRLAIMVMLAILIGLLTILTWHFTKIYTTKSLNSLAYGLRYELLQRPILRMWILSTAEITTAQVKLSQYVIRRYSKPVTQADQVELYEAMRAVTWALFVSRKALSITIYKGFVQAFHRDIKGTFYIYSDLAYSIGTTGSNEISSLSTRQAWNDGAIHGNSAKWFREPLDPVTGKKIGKAVQIAPDDLIIAGLSQVPDGVASWHVAVSKFTDSPLLSAALPVWDSSKSIVAVVGVTTALYSVGQLMKELVEFHSGYMYLTSQEGYLLATSTSAPLLTSTGPPKLKMAVDSEVDVIREGAVYLQRTYGNHFPPNPEVHDEIELG…
DET.Sindora.B	---------------------MGSKFRYVMDRLVGSVPSCKKSSAPLGRRIIHRDVEKEEFQYARPRCLSSYYSVFVVRLAIMVMLAILIGLLTILTWHFTKIYTTKSLNSLAYGLRYELLQRPILRMWIISTSEITAAQVQLSEYVIRRYSNPINQAEQVEMYETMKAVMWALFASRKALSITIYRGFVQAFHRDLKGTFYIYSDLAYSIGATGYNEVYSLSIHRAWNDSSIHGNSAKWFREPLDPVTGETIGKAMQIAPDDLIIVGHSQVPDGVATWHVAVSKFTDSPLLSAALPVWDASKNIVAVVGVKTALYSVGQLMKKLVEFHSGYMYLTSLEGYLIATSTSEPLLT-TKPPKLKMAFDSEVDVIRQGAEWLKRTYGDNYPSNHDVHVQAILG…
OUT.Arabidopsis.O	---SFSMSIENLPDSPMGSRKKKMQIRKVFDKMTEWVTPWRSNLEPREMMILRGDVEQDEFQYASSHCLSSYYSVFVVRLAIMVMLAILIGLLTVLTWHFTRIYTKQSLQTLAYGLRYELLQRPVLRMWVLTTSELTTAQVKLSEYVIKKYDKPTTQEELVEMYQAMKDVTWALFASAKALAITIYRGFVQAFHRDPASTFYIFSDLKYSISGTGPEDVS------GWNNKSIHGMSAIWYQQQLDPVTGENLGKPLKIPPDDLIIAGISQVPDGEASWHVTVSKYMDSPLLSAALPVFDASKSIVAVVGVTTALYSVGQLMRDLVEVHGGHIYLTSQEGYLLATSTDGPLLKTSNGPQLMKATDSEEWVIKSGAQWLEKTYGSKRP--HVVHAEVKLG…
OUT.Prunus.O	MAKAEEGLFDSSECSPSRSTPIGTPLRKVFDKISGFATPWRKNGTPQGRRIFHRDVERDQFQYANAHCLSSYYSVFVARLAIMVMLAILIGLLTILTWHFTRVYTAKSLSNLAYGLRYELLQRPVLRMWILSTAEITAAQVKLSEYVIKRYSKPTTQAEQVELYESMRAVTWAMFASRKALAITIYRGFVQAFHRDHRSTYYIYSDLAYSISASGAYDANMMSTHQGWSDQTIHGISAKWYREPLNPVTGEKIGKASQIQPDDLIIAGLSQVPDGVATWHVAVSKYSDSPLLSAALAVSDPSKSIVAVVGVTTALYSVGQLMKELVEFHSGHIYLTSQEGYLLATSTNAPLLRSTEGPKLMMAVDSEDHIIRTGAEWLQRAYGNEFPPSHEVHVEARLG…
OUT.Quillaja.O1	--EAEETHS---ESSPLSTTVKGSNLRNMFDGILGFVASCKKSSKLRGRRIFRRDVEEEDFQYASTHCLSSYYSVFVVRLAIMVMLAILIGLLTILTWHFTKIYTTKSLNSLAYGLRYELLQRPILRMWILSTSEITTAQVKLSEYVIRRYSNPTTQAEQVEMYEAMRAVTWALFASRRALAITIYRGFVQAFHRDHRSTFYIYSDIVYSISASGSYDMNSLSAHQGWDNKAIHGVSAIWYREPLDPTTGEKTGKARPIPPDDLIIAGLSQVPDGVASWHVAVSKYTDSPLLSAALPVWDTSKNIVAVVGVTTALYSVGQLMKELVEFHTGHMYLTSHEGYLLATSTNAPLLTTTKGPKLMMAVDSQDSIIQGGAEWLQKTYGHKFPPTQEVHAEARLG…
OUT.Vitis.O	---------------------MGSHLRRVFNRISGFVSPWRRNQAPHGRRIFHREVQQEEFQYPSNSCLSSYYSVFVARLAIMVMLAILIGLLTILTWHFTRIYTTKSINSLAYGLRYELLQRPILRMWILSTVEITTAQVKLSEYVIKRYSKPTTQAQQVELYEVMRDVTWALFASRKALAITIYRGFVQAFHRDHRSTFYIFSDLVYSISGSYNS--NTLSSHQGWNDQSIHSISAIWYHVPLDPVSGERIGKPKAIPPDDQIIAGLSQVPDGVASWHVAVSKYTDSPLLSAALPVWDPSQSIVAVVGVTTALYSVGQLMKELVEVHSGHIYLTSQEGYLLATSTNAPLLTSSTGPKLMLAIDSEDRVIRLGAEWLQRTYGYKFPPSHVVHVEAKLG…
PAP.Aeschynomene.A	--PRDETSSQSSICSPESISPISTKCKHVFDRLCVCAPSWKTSTTPKGRRFFHRDVEKEEFQYASTHCLSSYYSVFVVRLAIMVMLAILIGLLTILTWHFTKIYTTKSLNSLAYGLRYELLQRPILRMWILSTAEITTAQVKLSQYVIRRYSNPATQAEQVELYEAMRAVTWALFASRKALSITIYKGFVQAFHRDLKDTFYIYSDLSYSMGAINSNKLNSFSTHQAWDDEAIHGKSAIWYREPLDPVTGEKIGKAMKIAPEDLIIAGLSQVPDGVASWHVAVSKFTDSPLLSAALPVWDSSKTIMAVVGVTTALYSVGQLMRELVELHSGHMYLTSQEGYLLATSTSAPLLTSTKPPKLKMAVDCDEEVIRLGAEWLQRTYGNHFPPSHEVHVEAKLG…
PAP.Aeschynomene.B	----------KSAATELRKSELKKSKKKKKSKLWGFAASWKKNRTSTGARILQRDVEKEEFQYASTLCLSSYYSVFVVRLAIMVLLAILIGLLTILTWHFTKIYTTKSLNTLAYDLRYELLQRPILRMWILSTSEITVAQVKLSQYVIRSYSNFATQADQIEMYEAMRAVTWALFASRKALSITVYKGFVQAFHRDLKDTFYIYSDLSYSIGASEAN---SLSAQEAWND---NDKSAIWYRQPLDPVSGEKIGKAMQIAPEDSIIAGLSQVPDGVASWRVAVSKFTDSPLLSAALPVWDSSKSIVAVVGVTTALYSVGQLMKELVELHSGHMYLTSQEGYLLATSTDAPLLTSTKPPKLKMAVDCENEVIRLGAEYLQRTYGNNSSPSHEVHAAVKLG…
PAP.Lotus.A	------------------------------------------------------------------------------------------------------------------------------------------------------------------------------------------------------------------MAASDTNVMGSLSTRQAWDDKAIHGFSAKWYREPLDPVSGEKIGKAMQIAPEDLIIAGLSQVPDGVASWHVAVSKFTDSPLLSAALPVWDSSKSIMAVVGVTTALYSVGHLMKELVELHSGHMYLTSQEGYLLSTSTSAPLLTSTKPPKLKMAVDCEDDVIRMGAEWLHRTYGKKFPSAHEVHVEAMLG…
PAP.Lotus.B	---------------------MATKCIHLFDKLWSFATCK-KTRLPTGRRSLHRDVEKEEFQYASAQCLSSYYSVFVVRLAIMVMLAILIGLLTFLTWHFTKIYTTKSLNSLAYDLRYELLQRPILRMWILSTAEITASQVKLSEYVIRSHSNLATQAEQVEMYGAMKAVTWALFSSRKALSITVYRGFVQAFHRNLKDTCYIYSDLAYSMA--------------SWNDKDIHGNSSIWYREPLDPVTGEKIGKAMKIAPEDSIIAGLSQVPDGVASWHVAVSKFTDSPLLSAALPVWDSSKSIVAVVGVTTALYSVGQLMKELVDLHGGHMYLTSQEGYLLATSTHDPLLTST---KLKMAVGSENEAIRHGAQWLQKTYGNHFPPSHEVHVEVKLG…
PAP.Medicago.A	--KIDKTSSENSLCSSSSSPPMSNKYRYMFNRLFRFANSWKKSNSPRGRRIFHRDVEKEEFQYASSHCLSSYYSVFVVRLAIMVMLAILIGLLTILTWHFTKIYTKKSLSSLAYGLRYELLQRPILRMWILSTSEITTAQVKLSQYVIRRYSNPASQAEQVELYEAMRAVTWSLFASRKALSITIYKGFVQAFHRDLKDTFYIYSDLSYSMVATTSNMLKSISTHQAWDDKTLHGFSAIWYREPLDPVTGEKIGKAMKIAPEDLIIAGLSQVPDGVATWHVAVSKFTDSPLLSAALPVWDSSKSIMAVVGVTTAFYSVGQLMRELVEMHSGHMYLTSQQGYLLATSTSAPLLTSTKPPKLKMAVDCEDEIIRLGAEWLQRTYGNHFPNSHEVHVEAKLG…
PAP.Medicago.B	---------------------MATKCMHVFDRLLWFATCWKKNSTLTGRRKFHKDVEKEDFQYSTTQCLSSYYSVFVVRLAIMVMLAILIGLLTILTWHFTKIYTTKSLNSLAYDLRYELLQRPILRMWILSTAEITTAQVKLSEYVIRSHGNLATQAEQVEMYESMRAVTWALFASRKALSITVYRGFVQAFHRDLKDIFYIYTDLS-------YHETNSFAAH-----EDTHSKSAIWYREQLDPVNGEKIGKAMKIAPEDSIIAGLSQVPDGVASWHVSVGKFTDSPLLSAALPVWDSSKSIVAVVGVTTALYSVGQLMKELVDKHSGHMYLTSQEGYLLATSTNDPLLTSTKKPKLKMAVDCDNEVIREGAMWLKKTYENNFPPSHEVHEEARLG…
PAP.Phaseolus.phavu_Chr02	MAEKDETYSETSECSSALTMPMATKCRYLFHRLCGSTNSWNKSTPPKGRRIFHRDVEKEEFQYASSHCLSSYYSVFVVRLAIMVMLAILIGLLTILTWHFTKIYTAKSLNSLAYGLRYELLQRPVLRMWILSTSEITTAQVKLSQYVIRRHSNPATQAEQVELYEAMRAVTWALFASRKALSITIYKGFVHAFHRDLKDTFYIYSDLSYSMGASNSNEVNSVSTHQAWDDKALRGYSAIWYREPLDPVSGEKIGKAMKIAPEDLIIAGFSQVPDGVASWHVSVSKFTDSPLLSAALPVWDSSKTIMAVVGVTTALYSVGQLMRELVELHSGHMYLTSQEGYLLATSTSAPLLASTK-PKLKMAVDCEDDIIRQGAEWLQRTYGNNFPPSHEVHVEVKLG…
PAP.Phaseolus.phavu_Chr03	---------------------MGANCRHVFHRLQSFATYWKKSTTPTGRRIFHRDVEKEEFQYASTQCLSSYYSVFVVRLAIMAMLAILIGLLTFLTWHFTKIYTTKSLNSLAYDLRYELLQRPILRMWILSTAEITTAQVKLSQYVIRSHTNLATQADQVEMYDAMRAVTWALFASKKALSITVYKGFVQAFHRDLKETFYIYSDIAYSMAASDHKEIN------------IHGKSAIWYREPLDPVSGEKIGKVMPIAPEDSIIAGLSQVPDGVASWHVAVSKFTDSPLLSAALPVWDSSKSIVAVVGVTTALYSVGQLMKELVELHSGHMYLTNQEGYLLATSTNAPLLSSTKPPKLKMAVDCENEVIREGAQWLQKTYGNNFPQSHELHVEVKLG…
