# Supplementary material for: Legume genome structures and histories inferred from Cercis canadensis and Chamaecrista fasciculata genomes
Source: Plant J. 2026 Jun 10;126(5):e70981. doi: 10.1111/tpj.70981 (PMC13252982; doi:10.1111/tpj.70981)
Supplement: Supplementary file 8 — Data S8. Manuscript supplement; Compressed directory of aligned sequences from 36 gene families with members deriving from syntenic blocks from selected species. [file TPJ-126-0-s004.gz › S8_wgd_block_tree/40_wgd_aln_manual_wgd_copy/Legume.fam3.02163]

CAE.Acacia.A	--MRKYRKPTNLCRNAGSRFSASAVVWSLVGCILLINFFSSIHQRDREGGQVQLRVSRHPQLRELQQVEEENIRIPPPRGKRSPRAGKRRPKRTTTVIDEFLDENSQLRHLFFPSHKRAIDTAN-AGESYYYYPGRIWLDTDGPIQAHGGGILYDKKSTTYYWYGEYKDGPTYRAHKKGAARVDIIGVGCYSSKDLWTWKNEGIVLAAVETNDTHDLHKSVLERPKVIYDKTGKYVMWMHIDNAYTKATVGVATSDTPEGPFDYLGSQRPHGYESRDMTVFKDDDGVAYLIYSSEESVLHIGPLTEDYLVTSVMRRILVGQHREAPALFKHQGTYYMITSGCTGWAPEALAHASESILGPWETMGPCVGGKVFRQTTFFAQSTFVLPIPGYPGSFIFMA…
CAE.Acacia.B	MRMRKQRKSATLRCCGGSRCLTSVAIWSLLGCLLLLNLFSNVRHKATEYGESQLLASHHPLFRELQQVDEENIQIPPPRGKRSPRAEKRRPKRATTLVDEFLNEESQLRHIFFPGQESAIDPKKNNEDSYYYHPGRIWLDTDGPIQAHGGGILFDKISRTYYWYGEYKDGPTYQSPQNGITRVDIIGVGCYSSKDLWTWKNEGIVLAAQETNETHDLHKSVLERPKVIYEKTGKYVMWMHIDDAYTKAAVGVAISDTPDGPFDYLGCQRPHGCESRDMTIFKDDDGVAYLIYSSEDSELHIGPLTEDYLVTSVMRRIFVGQRREAPALFKHRGTYYMITSGCTGWAPEALAHAAESILGPWETLGPCIGGKVFQQTTFFSQSTFIFPLPGLPGSFIFMA…
CAE.Chamaecrista.chafa_Chr1	--MRKYRKPTNLRCNAGSRFSATAVVWSLVGCFLLLHLYSNIHHKDEESREVTLRISRHPQLRELQQVEEENIKL-PPKGKRSPRAVKRRPKRSNTVIDEFLDENSQLRHIFFPGQKRAINPMN-AGDSYFYYPGRIWLDTDGPIQVHGGGILYDKRSRTYYWYGEYKDGPTYHAHKRGAARVDVIGVGCYSSKDLWTWKNEGIVLAAVETDETHDLHKSVLERPKVVYDKTGKYVMWMHIDDAYTKASVGVAISDTPDGPFDYLGSQRPHGCDSRDMTVFKDDDGVAYLIYSSLDSELHIGPLTEDYLVNSVMRRILVGQHREAPALFKHQGTYYMITSGCTGWAPEALAHAAESILGPWETMGPCVGGKVFRLATFFAQSTFMLPIPGYPGSFIFMA…
CAE.Chamaecrista.chafa_Chr6	MKMRKQRRSVNLRCNAANRCSVSVVIWSLVGCLLMLNLFSNVLHKNGEDGEFQLLASHHPQFRELQQVEEENIQIPPPR-KRSPRAEKRRPKRTNTLIDEFLDEDSQLKHIFFPNHKSAIDPLKDAGDSYYYYPGRIWLDTDGPIQAHGGGILYDKLSRTYYWYGEYKDGPTYLAPQNGVARVDIIGVSCYSSKDLWTWKNEGIVLAAQETNETHDLHKSVLERPKVIYDKTGKYVMWMHIDDAYTKASVGVAISDTPDGPFDYLGSQRPHGYESRDMTIFKDDDGVAYLIYSSEDSELHIGPLTEDYLVTSVLRRILVGQHREAPALFKHRGTYYMITSGCTGWAPEALAHATDSILGPWETMGPCIGGKVFRQTTFFAQSTFVLPLPGLPGSFIFMA…
CAE.Senna.sento_Chr06	-----YLRAHALTVAQAGRCSTTALIWSLVGCLLLLNLFSIVRHKG-KGGEFQLLASHHPQFRELQQVEEENIQIPPPRGKRSPRAAKRRPKRTTTLIDEFLNEDSQLRHIFFPSQKSVIDPSKDAGDSYYYYPGRIWLDTDGPIQAHGGGILYDELSRTYYWYGEYKDGPTYLAQKNGLARVDIIGVGCYSSKDLWTWKNEGIVLAAQETNETHDLHKSVLERPKVIYEKTGKYVMWMHIDDAYTKASVGVAISDNPDGPFDYLGSQRPHGYESRDMTIFKDEDGVAYLIYSSEDSELHIGPLTEDYLVTSVMRRILVGQRREAPALFKHRGTYYMITSGCTGWAPEALAHAAESIFGPWETVGPCIGGKVFQQTTFFAQSTFVLPLPGLPGSFIFMA…
CAE.Senna.sento_Chr11	----------VLRLAPGTRFSASVAVWSLVGCLLLLHLYSNIHHKDGEGEEVQLRLSSHPQLRELQQVEEENIRIPPPKGKRSPRAAKRRPKRSSTVIDEFLDENSQLRHIFFPGKKRAIGPMK-AGDSYYYYPGRIWMDTDGPIQAHGGGILYDKKSRTYYWYGEYKDGPTYHAHKRGAARVDVIGVGCYSSKDLWTWKNEGIVLAAVETNETHDLAKSVLERPKVIYDKTGKYVMWMHIDDAYTKAAVGVAISDTPDGPFDYLGSQRPHGCDSRDMTVFKDDDGVAYLIYSSEDSELHIGPLTEDYLVTSIMKRILVGQHREAPSLFKHQGTYYMITSGCTGWAPEALAHAAESILGPWETMGPCVGGKVFRLATFFAQSTFVLPLPGYHGSFIFMA…
CER.Bauhinia.A	MRMRKYRKPTTLRCNAGSRCSFSVVVWSLVGCLLLLHLSSNFNHKDGGGRGVQLRITHHPQFRELQEVEEENIQIPPPRGKRSPRAAKRRPKRTTTLIDEFLDENSQLRHIFFPGRKRAIDPLKNAGDSYYYYPGRIWLDTDGPIQAHGGGILYEKYSKTYYWYGEYKDGPTYHAHKKGPARVDIIGVGCYSSKDLWTWKNEGIVLAAKETNETHDLHKSVLERPKVVYDKTGKYVMWMHIDDAYTKAAVGVAVSDTPDGPFDYLGSQRPHGYESRDMTIFKDDDGLAYIVYSSEDSELHIGPLTEDYLVTSVMRRVLVGQHREAPALFKHQGTYYMITSGCTGWAPEALVHAAESILGPWETMGPCMGGKMFRLTTFFSQSTFVLPLPGFPGSFIFIA…
CER.Bauhinia.B	-----------YRVLSGSRCSISGVVGSFIGCLILLHLSSNFNHKDDRGVQVQLRLTHHPQFHELQEVEEENIKIPPPKGKRSSRAAKQRRRRTNPLIDEFLDENSQLKHIFFPGRKWAMGPLKDAQESYYYYPGRIWLDTDGPIQAHGGGILYDKNSRTYYWYGEYKDGPTYH-NKKGAARVDIIGVGCYSSKDLRTWKNEGIVLAAEETNETHDLHKSVLERPKVVYDKTGKYVMWMHIDDAYTKAATGVAISDTPNGPFDYLGSQRPHGCESRDMTIFKDDDGTAYIIYSSEHNELHIGPLTEDYLVTSVMRRIFVGQRREAPALFKHQGTYYMITSGCTGWAPEALAHAAESILGPWETMGPSMGGKVFRLTTFFAQSTFVLPLPGFPGSFIFMA…
CER.Cercis.cerca_Chr6	MRMRKYRKPTTLRCNAGSRCSMSGVVWSLVGCLLLLHLSSNFNHKDGGGRGVQLRVTHHPEFRELQEVEEENIQIPPPRGKRSPRAAKRRPKRATTLIDEFLDENSQLRHIFFPGRKRAMGPLKDAGDSYYYYPGRIWLDTDGPIQAHGGGILYDKNSRTYYWYGEYKNGPTYHVHKKGAARVDIIGVGCYSSNDLWTWKNEGIVLAAEETNETHDLHKSVLERPKVVYDKTGKYVMWMHIDDAYTKAAVGVAISDTPDGPFDYLGSQRPHGYESRDMTIFKDDDGVAYIIYSSEDSELHIGPLTEDYLVTSVMRRVLVGQHREAPALFKHQGTYYMITSGCTGWAPEALAHAAESILGPWETMGPCMGGKVFRLTTFFAQSTFVLPLPGFPGSFIFMA…
CER.Phanera.A	MRMRKYRKSTTLCCNAGIRCSFSVVVWSLLGCLLLLHLSSNFNHKDGGGRGVQLRMTHHPQFRELQELEEENIQIPPPKGKRSPRAAKRRPKRTTTLIDEFLDENSQIRHIFFPGRKRAMGPPKDAGNSYYYYPGRIWLDTDGPIQAHGGGILYDKYSRTYYWYGEYKDGLTYHAHKKGPARVDIIGVGCYSSRDLWTWKNEGIVLAAEETNETHDLHKSVLERPKVVYDKTGKYVMWMHIDDAYTKAAVGVAISAAPDGPFDYLGSQRPHGCESRDMTIFKDDDGVAYIVYSSEDSELHIGPLTEDYLVTSVMRRVLVGQHREAPALFKHQGTYYMITSGCTGWAPEALIHATESILGPWETMGPCMGGRMFRLTTFFAQSTFVLPLPGFPGSFIFMA…
CER.Phanera.B	----------IFRMVSGSRCYMSGVVCSLVGCLLLLHLYSNFNHKDGGDRRIQLRVTHHPQFRELQEVEEENIPIPPSREKRPPRTAKRRSKRTTPLIDEFLDENSQLKHIFFPGRKRALGPLKNAGDSYYYYPGRIWLDTDGPIQAHGGGILYDKNSRTYYWYGEYKDGPTYR-NKKGAARVDIIGVGCYSSKDLWTWKNEGIVLAVEETNETHDLHKSVLERPKVVYDKTGKYVMWMHIDDAYTKAAVGVAISDTPHGPFDYLGSQRPHGCESRDMTIFKDDDGTAYIIYSSEHNELHIGPLTEDFLVTPVMRRIFVGQRREAPALFKHQGTYYMITSGCTGWAPEALAHAAESILGPWETMGPCMGGKVFRLTTFFAQSTSVLPLPGFPGSFIFMA…
DET.Sindora.A	MRMRKNRKPTTLRCNAGSRFSTSSVVWSLVGCLLLLHFYSNIHQRDEEAGEVQFRVSHHPQFRELQQVEEENIQIPPPKGKRSPRAAKRRPKRTTTLIDEFLDENSQLRHVFFPGKGSAVNPMKEAGDSYYYHPGRIWLDTDGPIQAHGGGILYDKYSKTYYWYGEYKDGPTYRAHKKGAARVDIIGVGCYSSKDLWTWKNEGIVLAAEETNETHDLHKSVLERPKVIYERTGKYVMWIHIDDAYTKASVGVAISDTPDGPFDYIGSQRPHGYESRDMTVFKDNDGVAYLIYSSEDSELHLGPLTEDFLVTSIMRRILVGQHREAPALFKHQGTYYMITSGCTGWAPEALVHAAESIMGPWETMGPCMGGKMFRLTTFFAQSTFVLPLAGFPGSFVFMA…
DET.Sindora.B	--------------------------------------------------------------------------------------------------------------------------------------RRIWLDTDGPIQAHGGGILFDKYSRTYYWYGEYKDGPTYRTHKRGPARVDIIGVGCYSSKDLWTWKNEGIVLAAKETNETHDLHKSVLEWPKVIYDKAGKYVMWMHIDDAYTKAAVGVAISESPDGPFEYLGGQRPRGYESRDMTISKDDDRVSCLVYSSEHSELHIGPLTEDYLVTSHIRRILVGEYREAPALFKHQDIYYMITSGCTGWAPEALVHATDSI------------------------------------------…
OUT.Arabidopsis.O	MKKNKYKKSTSLHCAGGCRYSLLTIVWTVVGFFLVAHLISLYSRKDQQVSSDQLQVVHHPIVRELIRVEEEVLRMPPPR-KRSPRTSKRRSRKPIPLVEEFLDDKSPIRHLFFPGKTAAFGPTKDMGETSYYFPGKIWMDTQGPIQAHGGGILLDVKSNTYYWYGEYKDGPTYHAHKKGPARVDIIGVGCYSSKDLWTWKNEGIVLGAEETNKTHDLHKSVLERPKVIYEKTEKYVMWMHIDDAYTKASVGVAISNSPTGPFEYLYSKRPHGFDSRDMTVFKDDDGVAYLIYSSEVSVLHIGPLTEDYLVTPVMKRVMVGQHREAPAIFKHQNIYYMVTSWCTGWAPEALAHAAESIMGPWEKLGPCIGGKVFRLTTFFAQSTYVIPLPGVPGAFIFMA…
OUT.Prunus.O	MRMRKYRKPTTFHCNAGSRCSTSAVVWSLVGCFLMFQLYSLVHQNDRMRGEMQFRSTHHPQIHELEEVEEENIQIPPPR-KRSPRAAKRKPRRPTTLIDEFLDENSQIRHVFFPGQKHVIDPMKDTGDSYYYYPGRIWLDTDGPIQAHGGGILYDDKLRTYYWYGEYKDGPTYHAHKKGAARVDIIGVGCYSSRDLWKWKNEGIVLAAEKTNETHDLHELVLERPKVIYERTGKYVMWMHIDDVYTKAAVGIAISDYPTGPFDYLYSKRPHGFESRDMTIFKDDDGVAYLIYSSEDSELHIGPLTEDYLVTNIMRRVLVGQHREAPALFKYEGTYYMITSGCTGWAPEALAHAAESIMGPWETMGPCAGGKVSRLTTFFAQSTFVVPVPAFPGSFIFIA…
OUT.Quillaja.O1	MRMRKYRKPTTLRCNAGSRCSMSAVVWSLVGCLLILHLYSIVHHKDGVGEEFQMRMSHHPQFHELQKVEEVNIQIPPPRGKRSPRAGKRRPRRTTTLIDEFLDENSQLRHIFFPDKKTSIGPLKDQGDSYYYQPGRIWLDTEGPIQAHGGGILYDEKTRTHYWYGEYKDGPTYHAHKKGAARVDIIGVGCYSSMDLWAWKDEGIVLAAEENDETHDLHKSVLERPKVIYEKTRKYVMWMHIDDTYTKASVGTAISDYPTGPFEYLHSQRPHGFDSRDMTIFKDDDGVAYLIYSSEDSELHIGPLTEDYLVTSNARRILVGQHREAPALFKYQGTYYMITSGCTGWAPEALAHAAESIMGPWETMGPCIGGKMFRLANFFAQSTFVLPLPGFPGSFIFMA…
OUT.Vitis.O	MRMRKYRKPTTFRCNAGSRCSLSVMVWSLVGFLLMIHFYSLSRHKDGAGGHSQLQSHHHPLLRELEQVEEENIQIPPPKGKRSPRAAKRRPKRPTTLIDEFLDESSQIRHLFFPDQKTAIDPMQEAGDSFCYYPGRIWLDTDGPIQAHGGGILYDKRSRMYYWYGEYKDGPTYHAHKKAAARVDIIGVGCYSSKDLWTWKFEGIVLAAEETDEAHDLHKSVLERPKVIYDRTGKYVMWMHVDDTYTKAAVGVAMSDSPTGPFDYLYSKRPHGFDSRDMTLFRDEDGVAYLIYSSEDSELHIGPLNQDYLVTHVMRRILVGQHREAPALFKHQGTYYMITSGCTGWAPEALAHAAESIMGPWETMGPCIGGKIFRLTTFFAQSTFVVPLPGITGSFIFMA…
PAP.Aeschynomene.A	MRMRKYRKAANLRCNIWSRCSTSTVLWSLLGFLFLLQLYSYIHHKDSDGGASQLHISHHPQFRELQDVEDENIQIPPPRGKRSPRAEKRRPKRKTTLIDEFLDENSQLRHFFFPGHKSAIDPNQAAVDSYYYYPGRIWLDTDGPIQAHGGGILYDKRSSTYYWYGEYKDGPTYHTHKEGPARVDIIGVGCYSSKDLWTWKHEGIVLAAEETNETHDLHKSVLERPKVIYDKTGKYVMWMHIDDAYTKASVGVAISDTPDGPFDYLGSQRPHGCESRDMTIFKDDDGMAYLIYSSEDSELHIGPLTGDYLVTSFMKRILVGQRREAPALFKHRGTYYMITSGCTGWAPEALAHAADTIMGPWETIGPCIVGDVFRLATFFAQSTFVLPLPNFPGLFIFMA…
PAP.Aeschynomene.B	MRMRLYRKSTALHCNAGSRYLMSTVLWILLGFLLLLQLYFNVKQKDRLSGEAQFRVTHHPQFREIQELEEMRIHIPPPKGKRSPRALKRRPKRTTTLIDEFMDENSQLRHVFFPGKRSAIDPLTAGQDSYYYYPGRIWLDTDGPIQAHGGGIMYDEKSRTYYWYGEYKDGPTYRAHKRGAARVDIIGVGCYSSKDLWTWKHEGIALAAEETNETHDLYKSVLERPKVIYEKTGKYVMWMHVDDAYTKAAVGVAISDTPDGPFDYLGSQRPHGYDSRDMTIFKDDDGVAYLVYSSEDRVLHVGPLTDDYLVTSVLTRVLVGQHREAPAIFKHQGTYYMITSGCTGWAPEALAHAAESMLGPWETMGPCVGGKMFRLTTFFAQSTFVLPLPSYPGSFIFMA…
PAP.Lotus.A	MRIRKYRKPTTLPCNAGGRFSTFAVVFCLLGCLFLLHLYTYVRHEERQVVEPQLRVTHHPQFRELQEVEEESIQVPPPKGKRSPRAAKRRPKKTTTLIEEFLDENSQLRQVFFPGHKRAIDPMQAAGDKYYYYPGRVWLDTDGPIQAHGGGILFDKYSRTYYWYGEYKDGPTYHAHKKGAARVDIIGVGCYSSKDLWTWKHEGVVLAAEETNETHDLHKSVLERPKVIYEKTGKYVMWMHIDDAYTKAAVGVAISDTPDGPFDYLGSQRPHGFESRDMTVFKDDDGAAYLIYSSEDSELHIGPLTEDYLVTPVMKRILVGHHREAPAIFKHQGTYYMITSGCTGWAPEALAHAAESILGTWETMGPCMGGKMFRLTTFFAQSTFVLPIPGFPGSFIFMA…
PAP.Lotus.B	--MRLYRNPTASPWNPGSRYCTWTVIWSFLGCLLLLHLYSSVHREHGEGGEVKLHIHHHPQLHELQQVENEKFQIPPAKRKRSPQGGKHGPKRITPLVDEFLDEHSQVRHVFFPGKRSAIDPMKAMGDSYYYYPGRIWLDTDGPIQAHGGGIIYDEKSSMYYWYGEYKDGPTYHARDKGAARVDIIGVSGYSSKELWTWKYEGILLAADPTNETHDLHKSVLERPKVIYEKTRKYVMLMHVDNAYTKASVGIAVSDRPYGPFE----------------------------------------------------------------------------------------------------------------------------------------…
PAP.Medicago.A	MRIRKCKKPTSLRCDAGGRCSTSVFVLSLLGCLLLFQLYSYVHHVDRHGGEPRLLVSNHPQFRELQEVEEESLHVPPPKGKRSPRAVKRRPKRTTTLIDEFLDENSQMRHVFFPGRKRAIDPILAVEDKYHYYPGRMWLDTDGPIQAHGGGILYDKSSRTYYWYGEYKDGITYHAHKKGAARVDIIGVGCYSSKDLWTWKHEGIVLAAEETDETHDLHKSVLERPKVIYEKTEKYVMWMHIDDAYTKASVGVAISDAPDGPFNYLGSHRPHGFESRDMTVFKDDDGVAYIVYSSEDSELHIGPLTQDYLVTSVMRRILVGQHREAPALFKHQGTYYMITSGCTGWAPEALAHAAESIMGPWETMGPCLGGKMFRLTTFFAQSTFVLPISGFPGAFIFMA…
PAP.Medicago.B	MRMKLYKKPTNLRCSSWSRYCSLVILWTLLGCILLLHLYSN--------NNTSLNIIHPPHFHQLQHVEKENFQIPPPNKKRSPQSKSITP-----LVDEFLDQDSSLRHVFFPHK--TIDPMKTIGDSYYYYPGKIWLDTDGPIQAHGGCILYDENSSTYYWYGEYKDGPTYLHNNKGPARVDIIGVGCYSSKDLWTWKKEGIALAAEKTDKTHDLHKSVLERPKVIYEKTRKYVMWMHIDNAYAKATVGIAFSDTPTGPFKYLGSQRPHRYQSRDMTLFKDEDNVAYLIYSSEENVMHIGPLTEDYLVTSVMKRIFVGQRREAPAMFKHKGTYYMVTSGCTGWAPEALVHSAETILGTWETIGPCVAGKMFRVSTFLAQSTFVLPLTRFPGLFIFMA…
PAP.Phaseolus.phavu_Chr02	MRMRKYRKPTTLGCNAGSRYSTSVVALSLLGCLFLLHLYTYVHHTDRTGGDSPLRLNHHPQFIELQEVEEENIQIPPPKGKRSPRAAKRRPKRTTTLIDEFLDENSQLRQVFFPGHKKTIDPIQTPAESYYYYPGRIWLDTDGPIQAHGGGILYDKKSRTYYWYGEYKDGPTYQIHKKGAARVDIIGVGCYSSKDLWTWKHEGIVLAAEETNETHDLHTSVLERPKVIYERTGKYVMWMHIDDAYTKAAAGVAISDTPDGPFDYLGSQRPHGYESRDMTVFKDDDGMAYLIYSSEDSELHIGPLTEDYLVTSVMRRILVGQHREAPALFKHQGTYYMITSGCTGWAPEALAHAAESILGPWETIGPCIGGKMFRLTTFFAQSTFVLPLPGFPGSFIFMA…
PAP.Phaseolus.phavu_Chr03	MRMRLYRKPTTLRCNAGSRCYASAVIWSLLGCLLLFHLYSNIHHKHGEGREVQLRVTNHPQFRELQQVEEEIIQLPPPKGKRSPRAAKRRHKRVTPLVDEFLDEDSRLRHVFFPGNKSAIDPVKVTGDSYYYYPGRIWLDTDRPIQAHGGGILYDERSNTYYWYGEYKDGLTYRAHKRGAARVDIIGVGCYSSKDLWTWKNEGIVLAAEEMNGTHDLYKSVLERPKVIFEKTRKYVMWMHIDDAYTKAAVGIAISDTPDGPFEYVGSQRPHGYESRDMTVFKDEDGVAYLIYSSEENVLHIGPMTEDYLLMPVMRRVFVGQRREAPAVFKHQGTYYMITSGCTGWAPEALAHAAESILGPWETMGPCVGGKMFRIATFLAQSTFVLPLPGFSGSFIFMA…
