# Supplementary material for: Legume genome structures and histories inferred from Cercis canadensis and Chamaecrista fasciculata genomes
Source: Plant J. 2026 Jun 10;126(5):e70981. doi: 10.1111/tpj.70981 (PMC13252982; doi:10.1111/tpj.70981)
Supplement: Supplementary file 8 — Data S8. Manuscript supplement; Compressed directory of aligned sequences from 36 gene families with members deriving from syntenic blocks from selected species. [file TPJ-126-0-s004.gz › S8_wgd_block_tree/40_wgd_aln_manual_wgd_copy/Legume.fam3.02177]

CAE.Acacia.A	---------LLFLSFLFVFHSSVIPLCHSQSNSPQIETFYPTPT-----PSQPGQPP-APPTGATASSSSSSSNRKIATAVAATAAATFVVCGLIFFIVHRCLKRRRKREAV----------VVPQNNGFERIGEVRGLIVDENGLDVVYWRKLQGRSFKRDFQKEVW----NKEQ---------QEKTETVQESPLLRGKSSTSHIPPQEKDDDFSNRIITARNNSLFP---------TSAIPKRNSSAPPTSPPL-QSVQARK-----NSPPP------TRSRPRPPP-AAMKSSSRPPTSRETPTNNG---DPGNSSGEGMSESGNGQVKLKPLHWERMSKGDQSKVRDKADAGSFSVDQDLMEALFGYVAINRRSPKGGRTDSSSQSR-------…
CAE.Acacia.B	-----NVTPWLCLTFLFVLTSLLLPICNCQ---PQIETVFPPETPPAPAPTPSTSPSPPPPETTSPSSSSSSSNSKVGRAVAITAASTVVVSALAFFFIRWCLKKRRSEE-IRV-SSASEPVVLPPANAFERIEGVRGLIVDENGLDVIYWRKLEGQNGSKGLQREEVAKEQDQEQEE----EHRRKKSEPVQEIPLLRGKSSASEKSLMSEDEHRTLSRKTAPPPPS---VSKAKNVEPPPQ------PT-EPPPPPPLIPDKKAPPPP--PPPPPPPPPAKNGPAPPPAPPM-AGNLKSSSKPPPSPAEM------------SEEDTDKVKLKPLHWDKVTNVDHSMVWDKLDRGSFRVDQDFLEALFGSVATSKRSSRVENSSSPSKEASAQSSTI…
CAE.Chamaecrista.chafa_Chr1	------SSSWLLLLLFTLLSIFHTSLCLSQTESPQIETFYPISAQTPSSP-SPSSPELPPPPPP---AAASGSKGKIWKAVAATFAATLVVSGLIFFIVQRCLRSKRRKEEVVIV--PQSNNVVNNNNGFERIEGVKGLIVDENGLDVVYWRKIQGRNPSRSLKREIFAKKKQ--KEEEED-EKKGKKSEMVQEFPLLRGQSSSSHMNITSEEDE--ANRITRKIPS---LP----TIHAPPSSTRSSGSSFVFPTN----ERKS-----RE-----ESLSARKNPAPAPAPPPS-------------S--------------TSSSSNGVVKLKPLHRDKATSADH-----KNDSGSLRVDPEFMEALFGYVAT-RRSPKGKLSVSPQRDTSS-----…
CAE.Chamaecrista.chafa_Chr6	------------SILVVFLSFLIIPISNSQ---PQIETFFPSSITPAPAPSPPISPPSPPPPATTASGGSSSSRTKIAAAVAGTAAGTFIVSGLLFLMIRRCLNKRRRENRLNSSAPGGDRRVVPQGNVFERIDGVRGLIVDENGLDVIYWRKLQGPNTKRGLEKEVVDTNKQEEEQEEEEENQRKNKSEPVQEIPLLRGMSSNSHVEFLHEHQSRNKSRRTRPPPPPSSFS--SASASLSAIPKEKSLAPSTSSASLSAIPKETSPSLPPPPPP--PPAPAP--APPPPPPPSMANNSKPSSKPPPAPMDITS----KTGAGTSTTGDDKVKLKPLHWDKVTNADHSMVWDKMDRGSFRVDQDLMEALFGFVATSRRTPKGDSSKSPARDTAPSSAKT…
CAE.Senna.sento_Chr06	----MAWKPRLDLSLVLTFLVNLAIICNCQ---PQIETFFPIQT---PAP------------ASTISKTSSSSNSKIAAAVAATAAGTLVVSGLLFFLIRTCLKKRRREE-IAA--------SAPHTDVFERIDGVRGLIVDENGLDVIYWRKLQANNN--SLQKDVIPTHQSKHQ----EPNHPTTNSESIQEIPLLRGHSSASHVTILSEDEL------ESN--S----------------STRTSMS----TTTP-------------------PAIPKEKIPPAPPPPPPMAGAFKSSSKPPPAPVAVA------------VADNDKVKLKPLHWDKVANADHSMVWDKMDRGSFRVDQDLMEALFGFVATSRRSPKGQNSTTPSH--APSSSKT…
CAE.Senna.sento_Chr11	-----------LLLLLSLSHTSLIPLCLSQSSPPQIETFYPIPSSPNLSPLPSPEQLVPPPPPPAVAKSSSSTRGKIVKAVAATAAATLVVSGIIFCLVQRFCLPKRKEEAVVVPQS-NNDNNNNNNNGFERIEGVRGLIVDENGLDVVYWRKLQGRNSLRGLKKEIFRRSKKKEKEEE---GKKARKSEKVQEFPLLRGKSSTSHINIVGPHQD-------DE--S--------------------SN---S---N-RVITRKNRAE---HP----PPKSARTRPAAPPPPPPS------------TA----ARRWNSSGESTSDSSNGHIKLKPLHRDKATT--------NAERSSLGVDQDMMEALFGYVAT-RKSPKGKASVNRNREAS------…
CER.Bauhinia.A	MSLNVMLQPWLLLSLVFVS---VIPIYHCQLVSA---------------PESPIQPPPAPEQQAPPASTSSSSKGKIAKAVAGTAAGTFVVSGLLYFLIHRYLRARRKKE-VANSSSAGVRRVVPQVDQFERIEGLRGLIIDENGLDVIYWKKLEENS-EKGLRKEVLNRAQKNEQGDDIEKGNQRKKSEPVHEIPLLRGKSSTSHIAILPEENENRVKRRTPPAPPPASAVAAPKDVGKLDSPAQPFTPPPP-PSSPSSANKQKNP----ATPPPPPSISVRKSPAPPSPPPPVVASLRPSSKPAPTPYEMPAEHKTPSGEDVSESGNDQVKLKPLHWDKATNGDHSMVWDKIDGGSVRFDQDLMVAMFGTVAINRISPKGKSTTSPTRDVSAPSGKT…
CER.Bauhinia.B	MSLNVMLQPWLLLILVFVS---LIPIYHCQLGSPQIETFYPAPEPPIKSP--QDTPEQPAPPPPATAPRSSTSNSKVAKAVAITAASTVVVSGLLFFLVHRCLRARRKRE-VANASPARDRRVVPQVDQFQRIEGVRGLIVDENGLDVVYWRKLEGKNSRKSLQKEVSNRAKKKEQGDDIKEDNQRKKSKAIQEVPLLRGKSSTSHISILPEENE--STRVTRNSSL-RSTMAALKGDEKPDSPARPSTPPPPSPPTSPFIPKQKSPAPLPPPPPPPPPISVRKRPSPAPPLPPMGGSLRSSSKPPPTPYEMPE-QKKPSGEGGEGSGNGQVKLKPLHWDKVTNLDHSMVWDKIDRGSFRFDQDLMEALFGTVATNRRSPRGKSTTSPSRDVTAPSGKT…
CER.Cercis.cerca_Chr6	MSLNEMLQPWLLLSLVFVS---VIPFCHCQLGSPQIETSYPIEASPEAAPESPIQPPPSPAPPPAAASRSSSSNSKIAKAVAGTAASTLVVCALLFFLIHGCLRRRRKKE-VGNSSQAGDRRVVPQNDQFERIEGVRGLIVDENGLDVIYWRKLEGKNSKKGLQKEVLNRGKKKEQGDDIEEGNQRKKSEPIQEIHLLRGKSSTSHISILPEENK-SIRVTRRTPPAPASAMAAFKGVEKPDSPAQPSTPPPASPPT--SIPKQKSPAPSPPPPPPPPPISVRKSLAPPPPAPPMGGSLRSSSKPPPTPKE----QKKPSGEGVSESGNGQVKLKPLHWDKVTNLDHSMVWDKIDRGSFRFDQDLMEALFGTVATNRRSPKGKSTTSPSRDVSAPSGKT…
CER.Phanera.A	--MSLMLQSWLILSLVFVS---VIPIYHCQLGSPQIETSYPTEAAAEPAPESPIQPPPSPEQQGPLASRSSSSNRKIAKAVAGTAAGTFVVSGLLFFLIHRCLRARRRRE-IANSSPAGHRRVVPQVDQFERIEGLRGFVFDENGLDVIYWRKLEGKNSEKGLQKEDLNRARKRVQGDDIEKVNQRKKSEPVLEIPMLRGKSSTSHISILPEENENRVRNRTTPPPASTSAMAAPKDVKKPDSRAQPPPP-PTSPFTSSAIPKQKTPAAAAPPP--PPPISVRKSPAPPPPAPPMGGSLRSSSKPPPTPHEMPE-QKKPSGEGVSESDDGQVKLKPLHWDKVTNRDHSMVWDKMDAGSFRFDQDLMEALFGTVATNRRSPKGKSTTSPTRDVSAPSGKT…
CER.Phanera.B	MSLNLMLQPWLLLSLVFVS---LIPICHCQLGSPQIETFYPVEA-PEAAPEPPIQPPQSPRSPPTAASRSSTSNSKIARAVGITAASTLVVSALLFFLIHRCLRARRKQE-VANSGPTGDRRVVPQNDQFERIEGVRGMIVDENGLDVIYWRKLEGKNSRKGLQKEVLNTAQRKEQGDDIEEGNHRRKSEPIQEIPLLRGKSSTSHISILPEENENRFTRRTPPPPPPASAMAAHKGVEYPDSPAQPSTPP-----------------------PPPPPISVRKSPAPPPPAPPMGGSLKSSSKPPPTPFEMPE-QKKSSGEGVSGSGNDQVKLKPLHWDKVTNLDHSMVWDKIDRGSFRFNQDLMEALFGTVATNRRSPKGKSTTSPSRDVSAPSGKT…
DET.Sindora.A	-----MLQPWLLWILLFHFHPFLIPVCHCQATSPQIETFYPDGNAPSPSPNSPTKPAAPPPPQVAATSGSSTSNSKIVKAVAVTAVVTLVASGLIFFLIYWCLNSRRKKEIAATAAPPGDRRVVPQGNAFERIDGVRGLIVDENGLDVFYWRKLEGRNSKRELQKEVFHSAPT--KED-D--DIGVKKSKSIQIIPLLRGKSSTSHTKIFPEENENRISSRSDFPVR--NTVNLLASVEKPDSPPQSSTPPPPSPPTPSPIPKLERPPPPPPPSPPPPPIPARKSPAPPPPPPK------LSAKPPPTPSQMPGKNEKLSGDGSSESGDGQLKLKPLHWDKVTNVDHSMVWDKIDRGSLRVDQDLMEALFGYIATNRRSPKGKTSTSSSSAASDPSSKT…
OUT.Arabidopsis.O	---AMLMQPWPHLTLVFLTLILFFNQSFSQSDSPRIETFFPNDT---ITP-PVQSPVLSPPQNP-SSSSSDSDRGNILRAVLITAASTLLVAAVFFFLVHKCRRRRNRVGGVDNTLQPPVPEAALAREGFTRFGGVKGLILDENGLDVLYWRKLQQSQRDGSFRKEIIHGDD--EEKN-VIYSKSKKKSGPVTETPLLRGRSSTSHS--VIHNDNYRNATTTHPPHVTDSFE----------FVKPDPTPPPP---PPPPIPVKQSAT--PPP--PPPPKLKNNGPSPPPPPPLKTAALSASKKPPPAPRG----------SSSGESSNGQVKLKPLHWDKVPDSDHSMVWDKIDRGSFSFDGDLMEALFGYVAVGKKSPDDGGDKKPSSAS---PAQI…
OUT.Prunus.O	-----MIQTWQLLLLFFVFGIFVLPLCHG-----QIETFYPFTAAPAPAPTPQIAPISPSPVLPAAPQKSSSNKSSIAKAVGATAACTLVVSGLVFFLVQRFVVAKRRRK-INGTSSTGSQPVV-DRNEFARYDGFKGFIVDENGLDVLYWRKLEERNSKKSFNKEVLRNPKNGEEDDDDAEGIRRRKHEPIQEVPLLRGKSSSSHINDVSEVSDPN-------QNRSMALKAVEKSEPEVELTIRSSSPPPPPPPTPPPISNKKSPA-APPPPPPPSTIAAKNSSAPPPPPPPKARSLNALSKPSTGPKGMEG--DSKPAESSSGAGNGQVKLKPLHWDKVTNTQHSMVWDKID-GSFRFDGDLMEALFGYVATNRLSPQRDSQVNPRGTNVGPSPQI…
OUT.Quillaja.O1	--MAVMLQPWLLLSIFFVFHSYVIPICNGQSSFPQIETFYPIGTSPAPPPNSPIKPQLPPPPPAPPASKHSSSNSKVATAVAATAASTLVVCGLIFFLIQRCLVAKRRKENSSSVPPPEDRRVVPNTNEFERFDGIRGLVVDENGLDVLYWRKLEGRYSKKNF----FHSSRNKEKQDMIVKRNQSRKKEFIQEIPLLRGKSSTSHL---PDVDD--SNGIIAAA---AAGGNVLKDVEKLELSSQSSNPPPP-PSPPPT-----PPPPPPPPPPSAPPIPAKKSTAPPPPPPK-TGSLNSSLKTTPARKEMPGKQGKASGEGIIETGNDQVKMKPLHWDKVTN-DHSMVWDKIDNGSFRFDGNLMEALFGYVATNRKSPPRNNLKNPGNPSAAVSAQT…
OUT.Quillaja.O2	-------------------------------------------------------------------------------------------------------------------------------------------------------------------------------------KGNQSIKKEFIQEMALLRGMSSTSHL---PEVDD--SKRIIGA----ASGRIAQNDAEKIELSSQSSIPPPPPPSPPPTLPSSTILNKKSPPPPPPPPIPAMKNPAPAPPPPK-TGSLNSSLKPPPAPKEMPGKQRKPSGEDITEAGNGQVKMKPLHWDKVTNADHSMVWDKIDNGSFRFNGDLMEALFGYVATNRKSPPRNNSKNPSNQSSAQSAQT…
OUT.Vitis.O	--MAAAIQPWHLISLFFVPLLSLVHLSACQPNSPRIETFYPFQPPPNPTPNPQISPPTPPPPPPPPPSSKSSSSNAVAKAVAATAASTIVVAGLFFLLFQRYTVARRRRQKDGNDPRGGGEHVVHH-TEFSRFNGLKGLIVDENGLDVLYWKQLEGGSRKNSFRKEALHNLKDEEKRM-SRNGDQRAKPEPIQEIPLLRGKSSTSYDEVQEEVEN--LNRFSAPPPLSQSFEISLEAVGKPESSIQPSTSPPPPPPPPPPI--LAIPRQPRPPPPPPPPIPAKINPTPPPPPPPKAGGFTSSTKESSVPKGVPNSKESSSGYSKAGTGNGQVALKPLHWDKVTNANHSMVWHKIDGGSFSFDGDLMEALFGFVATNRRSPQRNH-NNPNGASSSQSAQI…
PAP.Aeschynomene.A	----MKNMNLLLLSLLFILHNSLIQTCYCQSNSPQIETFYPIEA---------SQ---PPPPPPVIGSKRSSSSSKVAKAVAATAASTLVVSGIVFFLVMRCFRARKKNEVITNNSSAANRPVVPPVSVFERMDGIKGLIVDEDGLDVIYWKRLQEKNSSKDLQKEVLSNPQKKQQDDDFHEEQRKKKSEPIQEVPLLRGLSSNSHLNIFPEEP-YTIMRIPPPPPPPASGGADINDVHKINIPNQQFTPPPPPPPPPPIIQKSQAPAPPPPPPPPPPPVPARKSPAPPPPPPPKGGNLKSSSKPPPTPTVMPAKRGKSSGEDRPETGNDQVKLKPLHWDKVTNLDHSMVWDKIDRGSFRVDHELMEALFGYVAINRDTPNEKNSTSTSRDASAPSTNA…
PAP.Aeschynomene.B	MALNMMLQPRMILLLVLFFLCFLVPSCYSQITSPQIETFYPTKTAPSPAPIQRPQPPPPPPPPDVKGSKGSSSNGKVAKAVAATAASTIVICGLLFIILQRCLRARKRKEVPSNNSSAGDSRVAPQANAFERIDGVKGLIVDEDGLDVVYWRKLEGRNSKRGLHKEVLHSPKNREKEEDVHEENQVKKSKSIQEVPLLRGKSSTSHMNIVPEMDEYRMEKIPIPAS--------VKDFQKPDSPNQSSTPPPPSPSTPSSIPKGNNSPAGPAPPPPPPPIPARKSPAPAPPPPKAAGSLRSSSKKPPVPVELSTKRANSSGKGVAESNNDQVKLKPLHWDKVTNADHSMVWDKVDRGSFRVDQDLMEALFGYVAANRRSPKG---KSPSKDT---SAKV…
PAP.Lotus.B	MALNMMLQSWLVLSLVLVLDGLSVPTCHCQTN---IETFYPNETAPAPATQPPEPPPLPPAPGPVVASRSTSSNGKIAKAVAVTAASTLVACVLMFILVQRCLRGRRKRKEVSNTGSGGDRRVVPQGNAFERIDGVRGLIVDEDGLDVVYWRKLEGKNNNMDLHKEVLQSPKNEEGIE-DDQRQGKKNIKFIQEIPLLRGKSSSSHMKISPEEDQCRFATIPSPPSS-SSVPVAIKGVQEPDSPSQPSTPPPPSPSTPSPIS---FP---APPVP--PSIPARQSPTPPPPT-TKTGASNSSSKTPPGPIEMSTKQGDSSGKGMPETSNDQVKLKPLHWDKVTNADHSMVWDKVDRGSFSVDQDLMEALFGYVATNRRSPKGKNSTSPSRDTSAPSTKI…
PAP.Medicago.A	-----SLN-MMFLLLVLILQTFLIPTFYCQTNSPQIETLYPIEIPEQATPNPQESPPPSPSQGPITSSTNSSTNSKIVTAVAATAAGTLVLSALIFFFVNKCCRAKRRNVIVNNNNTSSHRNAVPQAKAFERIEGIKGLIVDEDGLDVVYWRKLQDQNINKDLQKGVVDSPRNNEGYD--HEENQEEKSESIQEMHLLRGKSSTSHMNIFPQEESYTIMKITPPPPPPFSLNLLPS-SPKPPSTSFSSIPQISSPLVS-SIPKSQKPPPPPPPPPPPPPIPNRKSPSPPPPPPPKTGGLKSSSKPPPTPIET------TSMKNKQGSSSSEVKLKPLHWDKVTNLDHSMVWDKIDRGSFRVDDDLMEALFGYVAAKSNTPKGKESTSPSRDA---STNA…
PAP.Medicago.B	-----AFN-SMIILFCLVFHIFSLQTCYCQNNSPQIETFYPNQTSPSSPPPPKAQPPSLPPQGPIAVSKSSSSNGKIAKFVAATAAITIVICGLIFILAKRCLRKRKRSGEINNIASDGDRVVVPKGNVFERIDGVRGLIVDEDGLDVIYWRKLEEKNSNKDLYKNVLNSPKNKEVGEDSHEENQVKKSKSIQEIPLLRGKSSASHI--FQEEDDYRIPRIQSQPST--NDGVQKQ----------GFQSQPSLPSI-------SAAA--APPAP--PPIPARKSQAPPPPPPMKTSILTLLSKAIPQSNQ-----RNSSGKGMQESNNDQVKLKPLHWDKVTNADHSMVWDKVDRGSFRVDQDLMEALFGYVATNRKSPQQKTSTTPSNDA---STNI…
PAP.Phaseolus.phavu_Chr02	------------------------------------------------------------------------------------------------------------------------------------MEGVKGLILDEDGLDVIYWRKLEGKKMPKGFQREVLDSPKDKED-D--HEGNPGKRTESIQETP-LRERSSTSHMNIFLPEESYTIMRIPPPPPPPSSPSFTPS-SPKPLSTFFSTIPPASAPPPPPPILKKN-SP--QPPPPPPPPIPPRKSPAPPPPPPK-ASGLKSSSKPPPNPIERT-----AGTTSKQGDTSPEVKLKPLHWDKVTNLDHSMVWDKIDRGSFRVDDDLMESLFGLIATNRNAPKENNSTSSSRDALAQSSNA…
PAP.Phaseolus.phavu_Chr03	----MMLQPFLTLFFLLLLNTFSIPTCHCQTTPPQIETFYPNQTSAPQQPETSPQTQPPPPTDNTAPAR-GSSGGKIAKAVAATAASTIVFCGLVFFLVQRCLRARKRREVISNTASGGDNRVVPQGNGFERIDGVKGLIVDEDGLDVVYWRKLQGKNSNKDLHKEVLSSPRNKEQED-GHDENDVKKSKSVQEVPLLRGKSSTSHLNVSPEEDEYRFSPISSPAASPSSAGVVIKGAQKPDSPTRPSTPPPPSPSTPSSISISAPKANNPVPAPPPPPIPARRSPAPPPPPPP------SSSKPPPAPIEIPAKQRNSSGKGIPETSNDQVKLKPLHWDKVTNADHSMVWDKVDRGSFRVDQDLMEALFGYVATNRKSPKGTSSAIPSKDASATSAKI…
