# Supplementary material for: Legume genome structures and histories inferred from Cercis canadensis and Chamaecrista fasciculata genomes
Source: Plant J. 2026 Jun 10;126(5):e70981. doi: 10.1111/tpj.70981 (PMC13252982; doi:10.1111/tpj.70981)
Supplement: Supplementary file 8 — Data S8. Manuscript supplement; Compressed directory of aligned sequences from 36 gene families with members deriving from syntenic blocks from selected species. [file TPJ-126-0-s004.gz › S8_wgd_block_tree/40_wgd_aln_manual_wgd_copy/Legume.fam3.02179]

CAE.Acacia.A	-----KLKQQLG-KQEESQKKERHIVTWTQEEDDTLRKQISIHGTEWAIIASNFKDKTTRQCRRRWYTYLSDFKKGGWSPEEDLLLCEAQKIFGRWTEIAKVVSGRTDAVKRFSTLCKKRAKFEALAKENTSFISNKRTIFQQGDNRESTSEAAPPAKKMRRAHIPDAAEKINHGDRSHKHYEATIKQQPRAPFSILAQ-----LTDQHEDSDDKISRNAHSKTQGTFLKEDDPKISMLMQQAELLSSLTLKVNTDVDQSLEDAWKVLQEFLQTKESDILKYKISDLQLVDLKYMMEEFKSGNEGSQQCWRQPELYEDSPSSSEYSTGSTLLPHSASDNLEHSLLQDIGTDLKPVQLGDQKVVNECGKEDLTSATVGQDVFPSCEEQISNDGIASTSSS…
CAE.Acacia.B	MQNMNQ-RQHQQ-YKEESKKKERHIVSWSQEEDDILREQISIHGTDWTIIASKFKDKTTRQCRRRWYTYLSDFKKGGWSPEEDMLLCEAQKIFGRWTEIAKVVSGRTDAVKRFTTLCKKRAKYEALAKENPSFISNKRIIFQQVYSTNAVSEVAASIKKMR-AHIPDDAARITYGDRSHKQFGTPVSQQPRVPFAVLSN--NDSLLDRRPICSAKFNSYAQNKPQGTFLKKDDPKISVLMQQAELLSSLAVKVNTEVDQSLENAWKVLQDFLRTNKSDLSRHKITDLQLENLKNMAEDIKSGHEGSQPYTRQPELYEESPSSSEYSTGSTILGHSDDDDLEHSLHQNVGTEGKRTEIGGKKGISSCGK--LCASTADQDILPSSDEQIDDDFIISALSS…
CAE.Chamaecrista.chafa_Chr1	--------NQKQKKEEESKKKERHIVTWTQEEDDILRKQISIHGTEWAIIASKFKDKTTRQCRRRWYTYLSDFKKGGWSPEEDMLLCEAQKIFGRWTEIAKVVSGRTDAVKRFSTLCKKRAKSEALAKETTSCISNKRIMFHHGDNTDSTSEAAPPIKKMRRAHIPDTEENVNFGDRSHKQCETPINQQPRAPFSILAE-----LPDQHEASSANISRNAQCKTQGTFLKEDDPKINVLMQQAELLSSLALKVSTDDDQSLEDAWKVLQEFLRTKESDILKYKIPDLQLVDLKYMMEDLKSSDEGSQSCWRQPELYEDSPSSSEYSTGSTLLPHSTSDSLDHSLLQEIETELKPIQFADQNGVGECGKEVLSAATLCQDMFPSCEEQISNDGIVSASSY…
CAE.Chamaecrista.chafa_Chr6	MQDMKKNQHQHQQENEESKKKERHIVSWTQEEDDILREQISIHGTEWTIIASKFKDKTTRQCRRRWYTYLSDFKKGGWSPEEDMLLCEAQKIFGRWTEIAKVVSGRTDAVKRFSTLCKKRAKYEALAKESTSHTSNKRILFQHVYSADASSE----AKKIRRAHITDSEERVNFGNRSHKQYGTTISQQPRTPFAVLAQFD--NLSDQHHVCDPKFSSYAQNKTQGSFLKKDDPKITMLMQQAELLSSLAIKVNTEMDQSLEDAWKVLQEFLKTKKSDLPKHKIPDLQLADLKNMMEDLKSGNERSQPCWRQPELYEDSPGSSEYSTGSTLLPHSAGNNLEHSLHPDIGTEKKSTEIENIIGASDCDKQIV-----DQDILPACGEQINKDAIVSASSS…
CAE.Senna.sento_Chr06	MQDMKQ---QQ--GNEDSKKKERHIVSWTQEEDDILREQISIHGTEWTIIASKFKDKTTRQCRRRWYTYLSDFKKGGWSPEEDMLLCEAQKIFGRWTEIAKVVSGRTDAVKRFSTLCKKRAKYEALAKESTSYISNKRISFQQAYSTDATSEAAASIKKMR-AHIPDAAEKINFGDRSHKQCGTQISQQTRAPFAVLAQFHN-NLQDQHHVCNAKFSSYAQNKTQGRFLKKDDPKISVLMQQAELLSSLAMKVNTEVDQSLENAWKVLQEFLRTKESDLPKYKIPDLQLVDLKNLVEDLTSDNEGSPPCWRQPELNEDSPGSSEYSTGSTLMPHSAGDNSEHSLHQDVGTERKSIEIGDRKGISCCDKRFLSASTMDQDILPSCGEELNNDAIASALSS…
CAE.Senna.sento_Chr11	-------------------------VSFIQ-EDDILRKQISIHGTEWAIIASKFNDKTTRQCRRRWYTYLSDFKKGGWSPEEDLLLCEAQKIFGRWTEIAKVVSGRTDAVKRFSTLCKKRAKFEALAKENTSCTSNKRIIFQHGDNSDSTSEAAPPAKKIRRAHIPDAAEKINYGDRSHKQCGKPINQQPRAPFSILAHS-----PDQLEASNAKISRTDQCKTQVTFLEEDDPKFSVLMQQAELLSSLALEVHTDVDQSLEDAWKVLQEYLRSKESDII-YKIPDLQLVDLKDMMEYLKSSNEGSQPCWRQPELYEDSPSSSEYSTGSTVLPHSVSDNLEHSLLQDIGTELKPIQLGDQKGVSECGKEVLSAATVGQDIFPSCEEQISNDGIISASSS…
CER.Bauhinia.A	---------QKQLGNEESKKKERHIVTWTQEEDDILREQIGIHGTEWSIIASKFKDKTTRQCRRRWYTYLSDFKKGGWSPEEDMLLCEAQKIFGRWTEIAKVVSGRTDAVKRFSTLCKKRAKYEALAKENTTYISNKRIIFQHGYSTDATSEAAP-MKRMRRAHISASAAKINFGDRSHKQCGTTTNQQPRAPFAVLAQFHKVNLQDQHHVCNAKFTIDDQNKIQGTFLKKDDPKMSALMQQAELLSSLALKVNTEVDQSLENAWKVLQEFLRNKESDIFKYKIPDLQIVDLKDMVEDLKSSNEGSQPCWRQSELYEDSPGSSEYSTGSTLLSQSVGDNSEQSLHQDVETEMKSIQIGDQKGVSECEKGVLSAETVNQDIFPFCEEQINNDGFVSASSS…
CER.Bauhinia.B	------QKQQTQLGNEESKKKERHIVTWTQEEDDILREQIGIHGTEWSIIASKFKDKTTRQCRRRWYTYLSDFKKGGWSPEEDILLCEAQKIFGRWTEIAKVVSGRTDAVKRFSTLCKKRAKYEALAKENTSYISNKRIMLQHGPSTDATSEAAP-MKRMRRAHISDSAAKISFGDRSHKQCGTTTNEQRRAPFAVLAPFDKVILPDQHHVCNAEFTVDAQNKIQGTFLKKDDPKISALMQQAELLSSLALKVNAEVDQSLENAWKILQEFLRNKESDVFKYKIPDLQILDFKDILEDLKSSNEGSQPCWRQSELYEDSPGSSEYSTGSTLLPQLVGDNSEHSLHQDVGTEMNSIQIGDQKGVNVCEKEVLSTETVNQDIFLSCEEQINNDGIASALSS…
CER.Cercis.cerca_Chr6	---------QKQLGNEESKKKERHIVTWTQEEDDILREQIGIHGTEWAIIASKFKDKTTRQCRRRWYTYLSDFKKGGWSPEEDMLLCEAQKIFGRWTEIAKVVSGRTDAVKRFSTLCKKRAKYEALAKENTSYISNKRIIFQHGYCTDATSEAAP-MKRMRRAHISDSAAKINFGDRSHKQCGTTTNQQPRAPFAVLAQFHKVNLPDQHHVCNAKLTIDAQNKIQGMFLKKDDPKITALMQQAELLSSLALKVDTEVDQSLENAWKVLQEFLRNKESDIFKFKIPDLQIVDLKDMVEDLKSSNEGSQPCWRQSEPYEDSPGSSEYSTGSTLLPQSVGDNLEHSLHQDVGTEMKSIQIGDKKGVSECEKGVLSAETVNQDIFPSCEEQVNNDGIVSASSS…
CER.Phanera.B	------QKQQKQLGNEESKKKERHIVTWTQEEDDILREQIGIHGTEWSIIASKFKDKTTRQCRRRWYTYLSDFKKGGWSPEEDMLLCEAQKIFGRWTEIAKVVSGRTDAVKRFSTLCKKRAKYEALAKENTSYISNKRIMFQHG-STDATSEAAP-MKRMRRAHISDSAAKINHEDRSHKQGVTTANQQRRAPFTVLGEFHKVNLPDQHHVCNAKFTTDAQEKIQGMFLKKDDPKISALMQQAELLSSLALKVNTEVDQSLENAWKILQEFLRNKESDVFKYKIPDLQIVDLNNMLEDLKSSNEGSQPHWRQSELYEDSPGSSEYSTGSTLLPQLVGDNLEHSMHQDVGTEMKSIQIGDQEGVSVCERRVLSAETVNQDIFLSCEEQINNDGIVSASSS…
DET.Sindora.A	--------KHQQLRNEESKKKERHIVTWTQEEDDILREQIGINGTEWAVIASKFKDKTTRQCRRRWYTYLSDFKKGGWSPEEDMLLCEAQKIFGRWTEIAKVVSGRTDAVKRFTTLCKKRAKYEALAKEKLPYISNKRIIFQHGYNTNAISEVAAPTKKLRRAHITDTPEKISFEDRSHKLCETTVNQQSRVPFAVLAQSHNV-VTNQHLVCNSKFTSYAQNKNQGTFLKKDDPKISKLMQQAELLSSLALKVDTEMDQCLENAWKVLQEFLQTKDSDILKYKIPDLQLVDLKNIVEDLNNSNEERQPSLRQPELY-DSPGSSEYSTGSIVLPHSVCDNLEHVLHQDIGTEPSPIQVGDQKGVRECETGVLSAATMDQDIFLNCEEQIKNDANVSAPST…
DET.Sindora.B	-----------------------------------------------------------------------------------MLLCEAQKVFGRWTEIAKVVSGRTDAVKRFSTLCKKRAKYEALAKESTLCVSDKRTIFQHGYSTDATSEAAAPTKRLRRAHISDTAERINFGDRSHKHCETTMNEHLRAPFSVLAQSHNVNLPDQHHVWNAKFPSCAQNKTQETFLKRDDPKLITLMQQAGLLCSLALEVNPELDQSLENAWKVLQEFLRTKDSDILKYKIPDLQLVDLKDMVGDLKSSNEGSQPCWRQSELHEDSPGSSEYSTGSTLLPHSADDSMEHSLHQDIGNELKSTQIEDKKEMSECEKGVISAATVDQDIFTNCEEQLNGDGFVSASSN…
OUT.Arabidopsis.O	--NMK---KKKKLHSDDSKKKERHIVTWSPEEDDILRKQISLQGTEWAIIASKFNDKSTRQCRRRWYTYLSDFKRGGWSPEEDTLLCEAQRLFGRWTEIAKVVSGRTDAVKRFTTLCKKRAKHEAMAKERIACVSNKRLLFPDGISTKAESESPL-TKKMRRSHIPNLTEIKSYGDRSHIKVESTMNQQRRHPFSVVAHATSSGTEEQKQIGNVKES-DGEKSNQEVFLKKDDSKVTALMQQAELLSSLAQKVNADTDQSMENAWKVLQDFLKSKENDLFRYGIPDFQLDEFKDLVEDLRSSNEDSQSSWRQPDLH-DSPASSEYSSGSTIMTHPSGDKT-QQLMSDTQTTSHQQNGGEL----LQDNGIVSDATVEQGLLSTGHDVLKNSNTVPIPGE…
OUT.Prunus.O	----------LGNEYSNSKKKERHIVTWSQEEDDILRNQISVHGTDWAIIASKFKDKTTRQCRRRWYTYLSDFKKGGWSPEEDMLLCEAQKIFGRWTEIAKVVSGRTDAVKRFSTLCKKRAKYEALAKEASSYISDKRVIIRNGFNTDGTTETTVPSKKMRRTHIPNLPENCNSGDRLFEQCGK-MNQQLRAPFTVLIQFHNVNLPDQHNVSSTKEGNAAQSKFQGSFLKKDDPKITALMQQAELLSSLALKVNTETDQSLENAWKVLQDFLQSKESDILSYGITDFQLEDLKYLLEDLRSTNEGSRPSWQQPDLYDESPGRSEYSTGSTLLSQTECEADIGTLIEEIQPGSQSIPIGGENDVRECEKGIVSSGTRKQEIFPSCNEGTKTDAVISVSSN…
OUT.Quillaja.O1	MQDMKK-NQQEQLTNEDSKKKERHIVTWTQEEDDILREQISIHGTQWTSIASKFDGKTTRQCRRRWYTYLSDFKKGGWSPEEDLLLCEAQKIFGRWTEIAKVVSGRTDAVKRFSTLCKKRAKYEALAKEATSYVPNKRIIVQNGFNADATDS-RGPNKKMRTTHISEFAENIKFGDRSHKQCGTTINQQPRAPFAVLAQFQRVNLPVQNHLTNSKFTNAAENKIQGTFLKKDDPKISALMQQAELLSSLALKVNTESDRSLESAWKVLQDFLQSKETDILRYKIPDLQLEDLKDMIEDLRNCDEGSRPSWRQPDLYEDSPGSSEYSTGSTFLPHSTNDDLEHSLQHNIGTELKSPHTREQKGIGECEEVILSGITTDQESFHTCKEQINN-GVVSTSPS…
OUT.Quillaja.O2	MHDMKK---KKQLTNEDSKKKERHIVTWTQEEDGILRGQISIHGTEWAIIASKFHGKTTRQCRRRWYTYLSDFKKGGWSPEEDMLLCEAQKIFGRWTEIAKVVSGRTDAVKRFSTLCKKRAKYEALAKETTSFIPKKRIIIQNGG-----------------PSISDSAKNIKFGDRSHNQCGATIHQQTRAPFAVIAQFQSVNLTVQHHPTNSKFISDVENKIQGTFLKKDDPKISALLQQAELLSSLALKVNTETEHSLETAWKVLQDFLQNKETDILRYKIPDLQLEVLKDMIEDLRSSDEGSRSSWRQPDLYEDSPDSSEYSTGSTLLPRSTKDDLEHPLHHSIGTEFKSTHIGEQKGIDECKKVILSGITTDQDSFPLCEEQINNDGVVCTSSS…
OUT.Vitis.O	--------KKKGNTDAPPKQKERHIVTWSQQEDDILREQISLHGTEWAIIASKFKDKTTRQCRRRWYTYLSDFKKGGWSPEEDLILCEAQKIFGRWTEIAKVVSGRTDAVKRFSTLCKKRAKHEALAKESTSYISNKRALFNNGFNTDGTTEAAVSLKKMRRTHLPDLTENCNGGETLLSECGTTTNQQPRPPFAVLVQFRSVSLPVQHHVGSTKENDASQNKIQGTFLKKDDPKITALMQQAELLSSLALKVNAETDQSLENAWKVFQDFLQTKESDMLRFNISDFQLEDFKDWVEDLRSSTEGSRPSWRQPDLYEESPGSSEYSTGSTLVSQTAGDKIEQALHQEIGVRLQTIPMD-QNGFEECVKGVLSGTTTNQEIFPSCDEPKTNDVVASNLSS…
PAP.Aeschynomene.A	MQDMKKKQKQVVLVNEESKKKERHIVTWTQQEDDILREQIGIHGTEWAIIASKFKDKTTRQCRRRWYTYLSDFKKGGWSPEEDMLLCEAQKIFGRWTEIAKVVSGRTDAVKRFSTLCKKRAKYEALAKENTTYISNKRIIFHHEYNTDAASESSVAIKKMRRSHIPDDAERISFGDRSHKQNVTPVIQQTRSPFAVLAEAHDVNLADQHHVCSAKFGGYVQNKIQGTFLKKDDPKISALMQQAELLSSLALKVDSEMDQSLENAWKILQEFLRTKESDVPRYKIPDLHLVDLRDLLEDLKSSSEEIQPCWRQMELYEDSPGSSEYSTGSTILPHSGGDHLEHSLHHDIGTELDCIQIGDQNGVVGCEQGVLSTTTLDQDIFQSCEEQMNNDGIVSASSM…
PAP.Aeschynomene.B	MQDMKEE-KKKQNCNEESKKKERHIVTWTQEEDDILREQIGIHGTEWAIIASKFKDKTTRQCRRRWYTYLSDFKKGGWSPEEDMLLCEAQKIFGRWTEIAKVVSGRTDAVKRFSTLCRKRAKHEALAKESISYISNKRTVFQLGYNADATSESALAIKKMRRAHIPDDGEKTKYGDRSHLRNGTPINHEPRTPFAVLTQSNNENLPNRHHVSNSKFTGSAQNKIEGTFIKKDDPKIRALMQQAELLSQLAQNVDTEMDQRLENAWKVLQEFLRSKESDIPRRKLQ---FIDLKNMVEDLKSSNEGSQSCWRQMELYEDSPANSEYSTGSTVPPPSATDDFENSLHKDTGIEMKSTITEDMNEVDGCEKGVLSTTTADQDMLLCCEEQVKNDGIISSSSR…
PAP.Lotus.A	MQDMKQQQKQKQLASEESKKKERHIVTWTQEEDDILREQIGLHGTDWAIIASKFKDKTTRQCRRRWYTYLSDFKKGGWSPEEDMLLCEAQKIFGRWTEIAKVVSGRTDAVKRFSTLCKKRAKYEALAKESTSYISNKRVIFQQEHKTDTASESAVKILQYRRSHIPDGAEKINFADRSHKQNGTPMNQQSRAPFAVLPQSHNVKLQDQDHVCNVKFGGDAQNKIEGTYLKKDDPKISALMQQAELLSSLALKVDVEMDQSLENAWKVLQEFLRTKESDIPGYKLPDLQLADLKDLLDDLKSCSDEIQTSWRHMELYEDSPSSSEHSTGSTLVPHSAGENLEHSLHQSIGTELTAIQIGDQKGG-GCDQVVLSGATLDQDMLPSCEEQINNNGVVSALSS…
PAP.Medicago.A	-QDHMKKQKQKQLLNEESKKKERHIVTWTQEEDDILRDQIGIHGTEWAIIASKFKDKTTRQCRRRWYTYLSDFKKGGWSPEEDMLLCEAQKIFGRWTEIAKVVSGRTDAVKRFSTLCKKRAKYEALAKENISYTSNKRIIFR-----DEASDSAVDYKKMRRSHIPDGAEKVGFADKSHKQNET-----SRAPLAVLAQTHNANLPDHNHVCNVKFSGYAQNKIQGTFLKKDDPKINALMQQAELLTSLALKVDAEMDQSLENAWKILQEFMRNKESDVSGYKIPDLQLVDLKDLLQDLKNNSEEIEPCWRYMEFYEDSPESSEHSTGSTTLPHCTGENLEHSLHQDSGTELKSIQIEHQKEIGGCDHVILSSATLDQDIFSSCEEQINNDGIVCSLSS…
PAP.Medicago.B	--DTKK--EKQQGNQESSTKKERHIVTWTQEEDDILREQIGNHGTEWATIASKFKDKTTRQCRRRWYTYLVNFKKGGWTPDEDILLCEAQKIFGRWTEIAKVVSGRTDAVKRFSTLHKKRGKND---------ISSKRNISYQGYNTDAMSESAMPVKRTRTAHIPDDAKMINIGDRSHLRNAISINQQPRAPLAELAQSNNVNFPDRHHVSNDKFNSSGRNKYE---LKKDDPKISALIQIID----------SE----MERVWKPLLEFLQT---DIIGEKIAVLQLVS--HTVKEFKSSNERGHSRLRQIKPDKDCSGSSEYSTGLTLQHKSTCDNLESALNQDTGTEIQATQLGVKKEVCEGVKEVLSTGKVEQDTIPNCDEQIIASP------R…
PAP.Phaseolus.phavu_Chr02	-EDMKKQQKQKQLVNEESKKKERHIVTWTQEEDDILREQIGIHGTEWAIIASKFKDKTTRQCRRRWYTYLSDFKKGGWSPEEDMLLCEAQKIFGRWTEIAKVVSGRTDAVKRFSTLCKKRAKYEALAKENTSYISNKRTFLQHRCDTDVASESAAAIKKMRRSHIPDAEEKINFGDRAHKQNGIPINQQSRAPFAVLAQSGNV-LPDQDHVCNLKFSDYAQ-KIQGTFLKKDDPKINALMQQAELLSSLALKVDAEVDQSLENAWKVLQEFLRTKESDIPRYKIPDLQLVDLKDLLEDLKSSSEEVQPCWRQMELYEDSPGSSEYSTGSTLLPLSACENLEHSLHQDIGTELN-IQMGDPEEDRGCDQGVLSRATLDQDLFPSCEEQINNDGIVSALSC…
PAP.Phaseolus.phavu_Chr03	------EESKKKEHNEESKKKERHIVTWTQEEDDILRERIGIHGTEWAIIASKFKDKTTRQCRRRWYTYLSDFKKGGWSAEEDMLLCEAQKIFGRWTEIAKVVSGRTDAVKRFSTLCRKKEKYAALAKEGTSYISNKRIMFERYNNMDTTAESGGPIKKMRRAHIPDDAEKIKFGDRSHLGNGAPINQQQRAPFAVLAQSNNSSLPDQQHVCNPKLN-SAQNQIQGTFLKRDDPKRSVLMEQAELLSSLALKVDTEMDQSLEHTWKVLQEFLLNKESDIPGHKIPDLRLVD-KDTTKDLKSGNEEGQACWRQVEQY-DSPSSSGYSTESTFLCQSAGDNSEHPLHQDIGTEMKSEQLGDEKGVGRDEKGVLCTANVDKDMLPYCEEQINNDLIVSTSSR…
