# Supplementary material for: Legume genome structures and histories inferred from Cercis canadensis and Chamaecrista fasciculata genomes
Source: Plant J. 2026 Jun 10;126(5):e70981. doi: 10.1111/tpj.70981 (PMC13252982; doi:10.1111/tpj.70981)
Supplement: Supplementary file 8 — Data S8. Manuscript supplement; Compressed directory of aligned sequences from 36 gene families with members deriving from syntenic blocks from selected species. [file TPJ-126-0-s004.gz › S8_wgd_block_tree/40_wgd_aln_manual_wgd_copy/Legume.fam3.02441]

CAE.Acacia.A	MGTDCGEVVEPVPNIRSFKVHHKMCTELMKLVDRISRIFPDIEAARPRCSAGIQSLCLLNAIDKAKLLLQHCCESSKLYLAVTGDTVLSRFQKARKSLEQSLSQVQSVVPVMLAAEISQIIDNLACITIVLDSTEEETGRVIKELLQQGASTSDSIEISEIKALQFAAARLNIRSPKAILLEKRSIKKLLDKVGPDQTKKMILRYLLHLLKKYGNYITGEQIEAVYPYSDGPIVPENCSLHSQHIHHVEPERCFNYDQFETHDSEMGRAEPQEEYKCPISSRLMYDPVVIASGATYERMWIQKWFEEGNDTCPKTGKKLAHMSLTPTVMKDLISKWCRNNGVTLAEPQKLAKEFHSWEVSSTSIRSFGSSMDLHLPVDLSSMSLGSLDYSQGSDSSHAR…
CAE.Acacia.B	MGTDVGEVARTLPNPCSFKVHHTMCMELMRLVDRISKILPDIEATRPRCSSGIQSLCSLTAIDRAKLLLQHCCDCSKLYLALTGHAVLLRCLKARNSLGKSLEKIQSMVSVMLAAEISQIIDDLGCATFVLDSSEEEAGRVVRELLQKSPSASDSMEDYEIKALQIAAARLNITSSKAILIEKRSIKKLVDKLGPEPTKKMILKYLWYLLKKHGNHIMGGQIGMVHAQSDQPIATDKSSHSPSHSHYASQCRT-----QSIHTHELSRAISPKEYRCPMSSALMYDPVVIASGETYERMWIQKWFDEGHDICPKTGKKLANMSVTPTAMKDLISKWCRENGVIITDPSRRAAKFSSRESSFASIASFNITLKLHLPVDLSIVSIESTD-SYDSDSSQTL…
CAE.Chamaecrista.chafa_Chr1	MGTDGGEAVHTLPNPRSFKVHRKMCIELLKLVDRISRIFPDIEAARPRCSSGIQSLCLLNAMEKAKLLLQYCSESSKLYLAVTGDAVLLRCQKARKSLEQSLGQVKSIVPVMLAAEISQIIDYLACVTFVLDSAEEEVGKVVRELLQQGASTSDSMENSEMRALQFAAARLNITSSKAILIEKRSIKKLVEKVGPEQTKKMILRYLLYLLKKYENCIVGEQMENAYTYIEGPVATENYSNDSLHTHYVEQDQYMNYDQYRTHNSESDK--VPEEYKCPISSRIMYDPVIIASGVTYERVWIQKWFDEGNDICPKTKKKLVHTSLTPMAMKDLISKWCRINGVTIPDPSQ--QDFRSWEVSTTSIRSFGSSMDLHLPVDLSSMSLGSLDTSHSSDSLHAR…
CAE.Chamaecrista.chafa_Chr6	--TE-ASVVEASSNPYPFMVHHRLCTELMKIVDRISKILPNIEAERPRCSLGIQSLCSLTTIDKAKLLLQHCSDCSKLYLAVTGDVVLSRCQKTRKSLVQNLDKILNVVSVMLSAEISQIMDDLERVTYVLDSSEEEAGRVVRELLQKSASASDSMEDAEIKALQIAASRLNITSPKAIITEKRSIKKLLNKVGPEPTKKMILRYLLYLLKKYESYI--------YACRDETFAPDNSSHD----HIPSFHSY----------CESSRIIPPEEYKCPISSKLMYDPVIIASGETYERMWIQKWFDEGHDTCPKTREKLANMSVTPISMKDLISKWCRNNGVSIPDPCRQAGRSISWESSYTSIKSFENSMNLNLPMDFSNMSLGSID-SYSSNSSQA-…
CAE.Senna.sento_Chr06	----------------------------MKLVDRITKILPDIEAARPRCSLGIQSLCSLSAIDKAKLLLQHCCDCSKLYLAMTGDVVLSRCQKARKSIEQNLDKIRSMVPVMLSAEISRIIDDLGCVSFALDSFEEEAGKAVRELLQKSASDSDLMEDSEIKALQIAAARLNITSSKAILTEKRSIRKLLDKVAPEATKKMILRYLLYLLKKYGNYIIGKQMEKVYARSDEPFAPHN----SSHSHCAEMCPCLKYGQCSNHTHELSRGIPPEEYKCPISSKLMYDPVVIASGATYERTWIQKWFDEGHDICPKTGEKLAHMSLTSMAIKDLISKWCTSNRVTLPNPSRQAEKSKSWESSSISIRSFEDSMNLHPPRDFSNLSLGSVDSN-GSDSSQAL…
CAE.Senna.sento_Chr11	--------------------------------------------------------------------------------------------------------------------ISQIIDILACATFVLDSAEEEAGRVVRELLQQGGSTSDSMENSEIKALQFAAAKLYITSPKAILIEKRSIKKLLDKVGPDQTKKMILRYLLYLLKKYGNYVVGEQTQKVYAYSEGPNATENYSHDSLNSQYVEPDRCLNYDQNSTQNSDLGKAMLPEEYKCPISSRLMYDPVVIASGVTYERMWIQKWFDEGNDICPKSRKKLVHMSLTPIAMKDIISKWCRNNGVTIPDPSQQAEYFHLLEASSTSIRSFGSSMDFHLPVDLSSISIGSLDTSYSSDTSHPR…
CER.Bauhinia.A	MGTDVSEVVESLPNPRSFKVHLTMCTELMKLVDRISRILPDIEAARPRCSSGIQALCLLSAIDKAKLLLQYCCESTKLYLAVTGDAILSRCQKARKALEQSLCAIQNMVPVMLAAEISQIIDDIGSVTFILNPAEEEAGRVVRELLQQGSSASDSMENSEINALKFAAARLDITTQKAILIEKRSIKKLLDKVGSDSSKKMILRYLLYLLKRYGNLIIGEQLEKVYTRSEGPIASENSTRSSLRGHNIESGPC-SHSQYETHNSESSR--PPEEYMCPISSKVMYDPVVIASGVTYERMWIKKWFDEGNDLCPKTGKKLAHMSLTAIAMKDLISKWCRNNGVTIPDPSRKSEDFRSWDVSSTSIRSFGSSMDLHLP-DLSNMSLGSLETSYSSDSSHAK…
CER.Bauhinia.B	MGTDVNEVVEPLPNPRSFKVHRAMCTELMKLVDRISRIFPDIEAARPRCSSGIQTLCLLATIEKAKLLLQYCCESSKLYLALTGDAVLSRCQKLRKSLVQSLGAIQNMVPVMLALEISQIIDDLQSVTFILDSAEEEAGNVVRELLQQGTSASDLMENSEIKALKFAAARLNITSQKATVIEKRSIRKLLDKIGSDSSKKMILRYLLYLLKRYGNLIMGEQME-VYADVEGPIASENSTLSSLRSHHIESDSCSQNDQHETHNGESSS--PPEEYKCPISSRVMYDPVVIASGVTYERMWIKKWFDEGNDFCPKTRKQLVHMSLTPIAMKDLISKWCRNNGVTIPDPSRKAEDFRSWEVSSTSIRSLGSSLDLHLPADLSNISLGSLDTSYNSDSSHAK…
CER.Cercis.cerca_Chr6	MRTDGNEVVEPLPNPRSFKVHLKMCTELMKLVDRISRIFPRIEAARPRCSSGIQTLCLLSAIDKAKLLLQYCRESSKLYLAVTGDAVLSRCQKARKSLEQSLGAIQNLVPVMLAAEISQIIDDLGSVTFILDSAEEEAGRVVRELL-QGTSASDSMENSEIKALKFAAARLNITTQRAILIEKRSIKKLLDKVGSDSSKKMILKYLLYLLKKYGNLIMGEQMEKVYTHSEGPIASENSTNSSLRGHYIESDPC-SCSQYETHNSELSR--PPEEYKCPISSRVMYDPVIIASGVTYERMWIKKWFDEGNDSCPKTRKKLAHLSLTPIVMKELISKWCRNNGVTIPDPSRKAEDFHSWEVSSTSIRSFGSSMDLHLPVDLSNMSLGSLDTSYNSDSFLAK…
CER.Phanera.A	MGTDVNEVVEPLPNPRSFKVHLRMCTELMKLVDRISRIFPDIEAARPRCSSGIQTLCLLSAIDKAKLLLQYCCESSTLYLALTGDAILSRCQKVRKSLEQSLCAIQNMVPVMLAAEISQIIDNLESVTFILDKAEEEAGRVMRELLQQGTSASESLENSEIKALKFAAARLNITTQKAILIEKRSIQKLLDKVGSDSSKKMILRYLLYLLKRYGNSIMAEQMEEVYTHNEGPIASENSTHNSLHGHNIESDPC-SHSRYETHNGELSR--PPEEYMCPISSRVMYDPVVIASGVTYERMWIKKWFDEGNDLCPKTGKKLAHMSLTPIVMKDLISKWCRNNGVTIPDPSRKAEDFHSWEVSSTSIRSFGSSMDLHLLADLSNMSLGSLETSFNSDSSHAK…
CER.Phanera.B	MRTDANEVVEPLPNPHSFKVHRTMCTELMKLVDRISRIFPDIEASRPRCTSGIQTLCLLSAIDKAKLLLQYCSESSKLYLAMTGDAVLSRCQRARKSLEQSLGAVQNMVPVMLAAEISQIIDDLQSVTFILDSAEEEAGKVVRELLQQGISTSNSMENSEIKALKFAAARLNITSQKAIIIERRSIKKLLDKVGSDSSKKMILRYLLYLLKKYEKLIVGEQMEKVYTDSEGPIASENSTPSSLHGHYIESDPCSQYDQHETCNSEPSR--PPEDYKCPISSRVMYDPVVIASGVTYERMWIKKWFDEGNDFCPKTRKKLSHMSLTPIALKDLISKWCRNNGVTIPDPSRKGEDFHSLEVSSTSIRSLGSSMDLHLP-DLTNMSLGSLDTSYNSDSSHSK…
DET.Sindora.A	MRTDGSQVVETLPKLHSFKVHEKMCTELTTLVDRISRIIPDIEASRPRCSSGMQFLCLLKAMDKAKVILQHCCESSKLYLALTGNAVLSRCQKARKLLGQSLGQIQHMVPVRLATEISQIIKDLGVAKFVLDPLEEEAGRFVKELLQQGNSASDSMENSEIKALKFAAVRLNITSPKAISVEKQSIRRLLDKIGPDSTKKTILTNLLYVLKKQGKSITGEQIEDVYARSEGQIAAEKSSHSSLCSQNVESDTYSNYGQCEAYTNELSSVIPPEEFKCPISSRLMYDPVVIASGVTYERMWIEKWFEDGYDLCPKTSKKLAHMSLTPIAMKDLISKWCSNNGVNIPDPSRKADDFHAREASLNSIMSFGSSLDLQLPVDLSSISLGSLDASYKSDSSHAK…
DET.Sindora.B	MGTDNYEVVEPLPNPRSFKVHRTMCTELMRLVDRVSSIFPDIEASRPRCSTGIQALCLLSAIDKAKLLLQHCCESSKLYLAVTGDAILSRCLKARKLLEQSLGQIQDMVPVMLGAEISQIIDDLSCAKFALDSTEDEAGRAVRELLQQGTSMSDSMENSEVKALQFAAARLNITSPKAILIEKRSIKKLLDKVGPDSTKKMILRYLLYLLKKYGNSIMEEQMENVYAHSDGPIATENSSHSSLHSHDVKSDPCLNCGQYGSHQSELSRVIPPEEYKCPISSKVMYDPVVISSGVTYERMWIHKWFDEGNDTCFKTGKKLVHFSLTPIAMKDLISKWCANNGVVIPDPSRKMEVFPSWEASSTSIMSFGSSMDLHLPVDLSNMSLGSLDASYNSDSSRVR…
OUT.Arabidopsis.O	-------YTERMPQ--SYKMHSSMCLELKRLVDRIMRIFPDIEDARPGCSSGIQTLCLLNALDKTKQLLQYCSESSKLYMAVTGDAILARGSRAKKSLEQCLNDIRSIVPTILEIKISQIVQDLRSTQLTLEFSEEEAGKAIRELMQK--STSSSASPDEIKDFHYAALKLQLSTPEAIVTERRSLKIICEDHKQSFTHHQ--------------SI----------------------DDSLHANAAEAEAS-----------EEHNGTLPEKFKCTLSRTVMYDPVIISSGNTFERMQIQKWFDEGNDSCPISKRKLDDFTLKPVELKSQISEWCAKNGLDVQDPARKHVKASNSIDFSVSIASFGSSL-YNIP-DHSGISITDFNSSYSIDSSSYS…
OUT.Prunus.O	MGTDAAEGVETVRKPHSFKVHRLMCTELMKLVDRISRIFPDIEAARPRCTTGIQALCLLRAIEKAKLLLQHCSDSSKLYLAFTGDVIVSRCQKSRNLLEQNLREIQNWVPVMLVVEISQIVDDLKGATFILDPSEEQAGRVVRGLLHQDASQSNSREDSEITALQIASWRLHITSSKAMLIEKRSIKKLLDKVGDDLRKKHILTYFLYLIKKYGHLIMGKQAEGASMWQQGSLASETSGNGLEYNQYTEAEPHVKYNQY-NRSDMLHRTVPPEEFLCGISSRLMYDPVVIASGQTYEKKWIQKWFDEGHDTCPKTHMKLTHLSFTPAAMKELISRWCTEYGVTILDASMQPETLS-WETSSTSIASLGSSMDIHVQMDLSNVSFGSLDTSYNSDSSRTK…
OUT.Quillaja.O1	MGTDVTKVLETVQNPLSFKVHRIMCTELMKLVARVSIILPSIEAARPRCSSGIQSLCLFRALDKAKLLMQHCCESSRLYLAITGDVILSRCEKSRDLLEQSLNQIQNMVPVLLAVKISRIIDDLRCVTFILDSAEEEAGRIVRKLLQQDALKSDSIENSEIEGLQFAASILSITSPKAILIERRSIRKLLGKVHEDPTKKKILKCLLHLLNKYGNLIMGEQMEKAYACSERSYGIQRFSHNSLDNQSAELESRMVYGLYEPHTIDLSRVVPPEELQCPMSLRVMYDPVVIASGETYERMWIQKWFDEGNDTCPKTETKLAHRSLTPVAIKDLISKWCTKYGVSIRDPGLQDKDLHSWEASSTSIASFGSSMDLRLQVDLSTVSFASSDK----------…
OUT.Quillaja.O2	MGTDVTEVVETVQNPCSFKVHRIMCTELMKLVDSVSRILPNIEAARPRCSSGLQSLCLLQTLDKAKLHLQYCCESSRLYLAITGDVILSRFKKSRDLLEQSLSEIQNMVPVMLAVEISRRIDDLRCATFILDSAEEEAGRIVRQLLQQYSLTSDTMENSEIKTLHLAASLLCITSPKAILIEKRSIKKLLDKVSEDPTKKKILKYLLYLLKKHGNSIMGEQMEKGTAHGERSYGIQKYTHNSLENQSVGSELRMVHGQYEPHTVDLSRGVPPEELRCPISLRLMYDPVVIASGQTYERMWIQKWFDEGNDTCPKTKIKLAHLSLTPVAMKDLISKWCTKYGVSILDPTVQQKDLHSWEASSNSIASFGSPMDLHLQVDLSTMSFGSLDTSYGSESSQAK…
OUT.Vitis.O	MGTDATEVVPTLPRPNAVKVHQLMCTDLMNLVDRVLKILPEIEAARP-CKAGRDALCSILAIEKAKSVLLDCSESSKLYLAISGTVIVLKCERIRSLLEKNLSQIQTMVPCMLNAQISRIVEDLRAVTFSLDSSEEEAGKVMQTLMRQESAQSDLIENSKIEALQIAASRLHITSQRDQLIEKRSIRKQLEKSSNERKNQM-LIYLLNLLKKYGNIIVEVQMENADDHHERPFPFPNSCGASLCGQSVEVGSCLGYGQHEAQTDVFRRPIPPEEFMCPISSRLMYDPVIIDSGVTFERMWIQKWFDEGHDTCPQSKKKLAKMLLTPTAMKELILKWCMKHGIPEPGPCLEPPAFNTWEYSSTSITSLSNSMDLNLPIDISGVSLGSLDNSYSSDSSHIN…
PAP.Aeschynomene.A	MGIDSGEDAEALQNPRSFKVHGRMCMELHKILDRVLRIFPAIEEARPRSSSGIETLCLLNAIDRSKLVLQHCSESSKLYLACTGNAVLARCQKARKLLEQSLIQIQGMVPVMLAAEVSGIIDDLECVRLVLDSTEEEAGRVMNELLVPSSSASDSLDDDEVKALKFAAPRLNITSAKAIVIEKRSIKKLLDKVGPDQKKKKILGYFYYLLRKHGSLIIGEKMEPVLSRNEEQITTENSNHDSLQNHHVESDPGLSFGHYRTQIDDLGRVTPPDEYKCPISSRLMYDPVVIASGVTYERMWIQKWFDEGNDLCPKTRKKLAHMGLTPIAMKDLISKWCKNTGVSISDPRRIAEDFNSLEASSNSIKSFASYIDFTLPLDISNISLGSLDASYNSDASHGK…
PAP.Aeschynomene.B	MGTD-GEVVETLPDTRSFKVHDTMCTDLDKLVDRILRILPEIEAARPQSSTGIQSLCSLIEISKAKQLLQNCFESSKLYLALTGDLVLSKCQKIRNSLQKSLFQIQGMVPVMLAAKISQIVDDLGYVTFVLNSAEEEAGRVVRELLRSLTSESDSMENSEVKSLQFVAQRLNITSPKTILIEKRSIKKLLDNVGPDLTQKKILSHLLDLLMKHQKLITAEQPEKTYSHSEEPVTTENSRRDSQCNRRVEPKQCLNYVPYRAHMSEWRGVTPPDEYKCPISSRLMYDPVVIASGVTYERVWIQKWFEEGNSVCPKTRKKLVHMALTPIAMKDLISKWCRTSGVSIPDPCRQGEDFLSWEASSTSTASFGSSMDLNLPLDLSNVSLGSSDTNYNSDSSHAK…
PAP.Lotus.A	MRTDSGEEGDKLQNPRSFQVHSKLCIELVRLVDRISKIFPDIEAARPRCSSGIESLCLLNSIDRAKLLLQHCSECSKLYLAVTGDTVLLRCQKVARLLEQSLIQIQDMVPVMLAVEVSRIIDDLECTTFVLDSAEEEAGRVVRELLQQGTSTSDSVDDSEVKALQFAAPRLNITSRKAIVVESRSIKKLYDKVGPDQKKKVILRYLLYLLKKHGNSIAVEQSVTAYSRHEEPTARKSSNHDSPRSHHVEPQPCLNYGQNRTHTNELGI-APPEEYICPISSRLMYDPVIIASGITYERMWIKKWFDEGKVVCPKTNKMLTHMTLTPVVMKDLISKWCSNIGVSIPDPTRQAEDSYPWDASITSVQSFGSYFDLNLPMDHSNMSIGSLDSSFSSDASRVK…
PAP.Lotus.B	MGTDGCE-VETLPY--SFKVHCRMCTELKKLLERILRIFPLIEAARPRSSSGIQSLCSLSAIDKAKQLLQHCSESSKLYLAMSGESILSKCQKAKRSLEKSLIQIQDMVPVMLAAEISRMIHDLGYVTFVLDFAEEEAGRVMRELLQQGASDKDSIENSDVKSLQFAVARLNITSSTAVVIEKRSIRKLLLNVRPDQTKKMILKNLLYLLTKYRSFITGEQME-AYHLSEGPVTTEN----MGHVNHVMSEPDLNRDQNRTHAGELGRVTPPEEYTCPISLRLMYDPVVIASGVTYERMWIQKWLDEGNGICPKTKKKLVHRALTPVAIKDLIVKWCEINEVSISDPSRQVEDFRSWESSSNSIMSFGSSMDLNLPMDFSGISLGSLDTSIGSGFSHVK…
PAP.Medicago.A	MRTNSGEIVETFPNTLSFQVHSKICIELMKIVDSIMRIFPDIEEARPRCSSGIESLCFLNSIEKAKLLLQHCSECSKLYLAVTGETVLSRCQKAKKSLEQSLIPIQGMVPVMLAVEVSRIIDDLEYATFVLDFAEEEAGRVVRELL-HQGSTSDSVDDFEVKALQFAAPRLNITSQKAILIERRSIKKFLDKVGPDPKKKTILRYLMYLMKKHGNMVVGEHMENFYSRSEEPIARDNSSRDSRRRNRVESHHSMNYDQNKTEMNQSDRVAPPEEYKCPISSRLMHDPVIIASGVTYERMWIRKWINEGKTICPKTEKELPHMTLTPIVMKDLISKWCKNNGVTIPDPSRHTEDFMLLDASITSIKSLGSYFDLNLPMDLTNMSLGSLDNSFSSDVSRVK…
PAP.Medicago.B	MGTDSCKVVETLPDPRSFKVHRRLCTELKKLVDRVLRIFPQIEEARPRSSSGIPALVLLSTVDKAKQLLQNCSDSSVLYLAITGESILSKCQKSRKSLEKSLVQIQDIVPVMLAAEISRIVDDLRRVTFVLDSAEEEAGRVMRELLQQGTADNDSKENSDVKSLQFAAARLNITSATSIVIERRSIKKLLQKLGQEETQKVILKNLLYLLIKYGNLLTGEQEE-VYSHREEPSANENSSHDSLRTDSVNSEPYSNHDQYGIRASELIRVTPPEEYACPISLRLMYDPVVIASGETYERMWIQKWFDEGNVICPKTKKKLLHLAMTPVALKELISKWCKTNDVSIPNPSRQAEDIRSWEASVTSIRSFGSSMGLNVPMDLSNVSFGSVDNSYNSDSSLVK…
PAP.Phaseolus.phavu_Chr02	MRTDIVEGEA-LLNPSSFKVHSKICIELAKLVDRISIIVPDIEATRPGFSLGIESLCLLNAIEKAKVLLQHCSECSKLYLVMTGDTVLSRCLKTTRSLEKSLIQIQNMVPVMLAVKVSGIIHDIECTRFVLDPDEEEAGRVVRELL---GSTSDSVNDSEVEALQSAASRLKITSRKAIVTEQRSIRKLLDKLGPDVTKKMILKYLLHLLKKHAKLLVVEHEERVYS-SEEQVVTQKSSHDSLRSHHVESDQSLNYGQYITHTSELGGVEPPEQFKCPISSRLMYDPVIIESGETYERMWIKKWFDEDNDICPKTRKKLVHTALTPVSMKNHISKWCRKNEVSIPDPSRHEEDIRSWEASSTSINSIGSYFDFNSPVDLSSMSIGSLDTSFCSDASHGK…
PAP.Phaseolus.phavu_Chr03	MGTDGSELVETLPNPSSFKVHRAMCTELRKLVARILRIIPRIEEARP---CGMQALCLLSAIDKAAQLLLYCSESSKLYLAMTGDSILSKCQKARKSIVKNLVQILNMVPVMLAAEISLLIGDLECVTFGLNSAEEAAGKVLKQLLQQSTSDNDSMEESEIKHFQFVAARLSITSSSAILIEKRSIQKLLKQVRPKQQKEIVLKNLLYLLLKHKKSITGEQIE-VYFQSEGPITTENSVHESQSILPVKSGPYLNHDQYRTQANELGRLTPPEEYTCPISLRLMYDPVVIASGETYERMWIQKWFDEGNTICPKTKKKLEHMALTPVVFKDLILKWCETNGVSIPDPNRQVQHLHSWEASFNSIKSFGSSLDLNFQMDLSNLSLGSLETSYNSDSFHAK…
