# Supplementary material for: Legume genome structures and histories inferred from Cercis canadensis and Chamaecrista fasciculata genomes
Source: Plant J. 2026 Jun 10;126(5):e70981. doi: 10.1111/tpj.70981 (PMC13252982; doi:10.1111/tpj.70981)
Supplement: Supplementary file 8 — Data S8. Manuscript supplement; Compressed directory of aligned sequences from 36 gene families with members deriving from syntenic blocks from selected species. [file TPJ-126-0-s004.gz › S8_wgd_block_tree/40_wgd_aln_manual_wgd_copy/Legume.fam3.02443]

CAE.Acacia.A	MSDSPLTLCSISLLFPLLIVIIFFFRRKHPRLLPPGRMGWPFIGETIGYLKPYPATTVGDFMEQHIARYGKIYKSKLFGEPAIVSADAGLRYILQEGKLFECSYPRSIGGILGKWSMLVLVGDMHRDMRAISLFLSHARLRTHLLKEVEKHTLLVLSSWKECTFSAQDEAKKFTFLMADHIMSLDPGNLETELLKKEYVTFMKGVVSAPLFPGTAYRRALKSRSTILNFIEVKMEERVKRMEE-NENLEEDDLLNWVLKHSLSTEQILDLILSLLFAGHETSSVAIALAIHFLPGSPRAIQQLREEHIKIAKAKKEAGEVELTWEDYKSMEFTHCVVETLRLGVVRFLHRKALKDVRYKGYDIPCGWKVLPVVAAVHLDPSLFDQPQHFPWRWQSNNNG…
CAE.Acacia.B	-SDSYLNLWLLSLILALPIILLLFKRKQQPKLLPSGHMGWPLIGENLEYLRPHRATTKGKFMEQHIARYGKIFKSSLFGLPSIVSADAEFKFILNEGKLFECSYPKSIGGVLGKWSMLVVVGDMHRDMRAIALFMSSAMLKTAMLKDVEKYALLVLNSWKQHKFPAQEEARTFAFLMAKNILSLEPDHPEAEALKKAYAHFMKGLVALPLFPGTAYRKALQSRFTIRELIEKKVEQRIQNIKEGDEGWDDD-LLGWVLRNSLTSEQMLDFILGMLFAGHETSSVAISLALHFLPGCPQAVQQLREEHREIARTKREAGEVELTWDDYRRMEFTHCVVETLRLGVVRFLHRKVIKDVRYKGYDLPRGWQVLPVIAAVHLDPSHFDHPHLFPWRWQNNGNH…
CAE.Chamaecrista.chafa_Chr1	MSESNLILCSITCFFLFLLLLIIFKRNKKPKLLPPGKMGWPFLGETIGYLRPYSATTLGAYMENHIARYGKIYKSKLFGEPAIVSADAGLRFILQEGKLFECSYPRSIGGILGKWSMLVLVGDMHRDMRVISLFLSHARLRTHLLKEVENHTLLVLATWRECVFSAQDEAKKFTFLMAKHIMSLDPGNLETEQLKREYVTFMKGVVSAPLFPGTAYRKALKSRSTILSFIEGKMEKRVKRMNNND---DEDDLLNWVLKHSLSTEQILDLILSLLFAGHETSSVAIALSIYFLPGCPRAIQQLREEHMEIARAKKEAGEVELTWDDYKRMEFTHCVVETLRLGVVRFLHRKAVKDVRYKGYDIPCGWKVLPVIAAVHLDPSLFDQPQHFPWRWQNNNNN…
CAE.Chamaecrista.chafa_Chr6	--SSCLPLCFLSSILALLLIFVFSKKSKQRKLLPPGNMGWPLVGETLGYLKPHSATTIGDFMEEHIARYGKIYKSTLFGDPAIVSADPGLKFILQDGKLFECSYPKSIGGILGKWSMLVLVGDMHRDMRALAIFMSNVRLKTSLLRDMEKHTLLVFKTWKDSKFPAQHEAKKITFMMAKQMMSMEPHVLETEQLKEEYVTFMKGVVSAPLFPGTAYWKALKSRVTILKFIERKMEERVHNIKGGKDGLEEDDLLSWVMKNSLTTEQILDFILSMLFAGHETSSVAITLAMYFLPGCPRAIQQLREEHQEIARAKKEAGEMELTWADYRGMNFTHCVIETLRLGVVRYLHRKAIKDIKYKDYDIPCGWKVLPVLAAVHLDPSHFDHPQRFPWRWQNKS--…
CAE.Senna.sento_Chr06	MSDSYLTLSFLSPILALILILLLFKRNQKPKLLPPGKMGWPLVGETIGYLKPYSATTIGDYMEHHIARYGKIFKSSLFGGPAIVSADAGFRFIFQEGKLFECSYPRSIAGILGKWSMLVLVGDMHRDMRTISLFMSNLRLRTSMLKDVEKHTLLVLRSWKETKFSAQEEAKKFTFFMAKHIMSMEPEDAETEELKKEYVTFMKGVVSAPLLPGTAYRRALQSRATILKFIEGKMEGRVQNIKEGNERLEEDDLLNWVLKNSLTTEQILDLILSLLFAGHETSSVAIALAIYFLPACPPAMQQLREEHTEIARRKKQAGEVELTWDDYKRMEFTHCVVETLRLGVVRFLHRKAIKDIQYKGYDIPCGWKVLPVLAAVHLDPSHFDHPQLFPWRWQNNGSG…
CAE.Senna.sento_Chr11	-------------------------------------MGLPFLGETISYLKPYSATTLGQYMEQHIARYGKIYKSNLFGGPAIVSADAGLRFILQEGKLFECSYPRSIGGILGKWSMLVLVGDMHRDMRVISLFLSHGRLRTHLLKEVEKHTLLVLSSWKQSTFSAQDEAKKFTFLMAKHIMSLDPGDLETEQLKKEYVTFMKGVVSAPLFPGTAYWKALKSRCTILNFIEGKMEERVKRMKEGNESLEEDDLLNWVLKHSLSTEQILDLILSLLFAGHETSSVAIALAIYFLPSCPRAIQQLREEHVEIARAKKEAGEVELTWDDYKRMEFTHCVVETLRLGVVRFLHRKALKDVRYKGYDIPCGWKVLP-----HNN--------NNGGRTTGTSCP…
CER.Bauhinia.A	MSDLSLTLCSLTGILAIALIIFLFKRKQQ-RLLPPGKMGWPFLGETIGYLKPHSAITVGEFMEKHIARNGKIYKSKLFGEPAIVSADAGLRFILQEGKLFECSYPRSIGGILGKWSMLVLVGDMHRDMRIISLFLSHPRLRTHLLKDVEKHTLLVLSSWKECIFSAQDEAKKFTFFMANHIMSMDPGNVETEQLKEEYVTFMKGVVSAPILPGFAYGKALKSRSTILKFIEGKMEERIKKVTEGNESLEEDDLLNRVCKHSLSTEQILDLILSLLFAGHETSSVAIALAIYFLPGCPRAIEQLREEHSEIARAKKQAGEVELTWDDYKRMEFTHCVVETLRLGVVRFLHRKAIKDVRYKGYDIPCGWKVLPVIAAVHLDPSLFDQPQHFPWRWLQNSSS…
CER.Bauhinia.B	MSDSHLTLCSLTTILAALLIILLFKRKQQ-RLLPPGKMGWPLLGETIGYLKPYSAITVGEFMEQHIARYGKIYKSKLFGEPAIVSADAGLRFILQEGKLFQCSYPRSIGGILGKWSMLVLVGDMHRDMRTISLFLSHSRLRTHLLKEVEKHTLLVLNSWKQCVFSAQDEAKKFTFLMASHIMSMDPGNLETEQLKKEYVTFMKGVVSAPILPGFAYRKALKSRSTILKFIEGKMEERVKKFKVGNESWEEDDLLNWVLKHSLSTEQILDLILSLLFAGHETSSVAIALTIYFLPGCPRAIEQLREEHLEIARAKRQAGETELTWDDYKRMEFTHCVVETLRLGVVRFLHRKALKDVRYKGYDIPCGWKVLPVIAAVHLDPSLFDQPQHFPWRWQTNNSS…
CER.Cercis.cerca_Chr6	MSDSPLTLCSLTTILAIVLIIFLFKRKQQ-RLLPPGKMGWPFLGETIGYLKPYSAITVGEFMEQHIARYGKIYKSKLFGEPAIVSADAGLRFILQEGKLFQCSYPRSIGGILGKWSMLVLVGDMHRDMRIISLFLSHARLRTHLLKEVEKHTLLVLSSWKECIFSAQDEAKKFTFLMANHIMSMDPGNLETEQLKKEYVTFMKGVVSAPILPGFAYRKALKSRSTILKFIEGKMEERVKKVKEGNKSLEEDDLLNWVLKHSLSTEQILDLILSLLFAGHETSSVAIALAIYFLPGCPRAIQQLREEHIEIARAKKQAGEVELTWDDYKIMEFTHCVVETLRLGVVRFLHRKALKDVRYKGYDIPCGWKVLPVISAVHLDPSLFDQPQHFPWRWQNNSSS…
CER.Phanera.A	MSDSPLTLCSLTTILAIALIIFLFKRKQQ-RLLPPGKMGWPFLGETIGYLKPYSAITVGEFMEQHIARYGKIYKSKLFGEPAIVSADAGLRFILQEGKLFQCSYPRSIGGILGKWSMLVLVGDMHRDMRNISLFLSHPRLRTHLLKEVEKHTLLVLSSWEECVFSAQDEAKKFTFFMANHIMSLDPGNLETEQLKEEYVTFMKGVVSAPILPGFAYRKALKSRSTILKFIEGKMEERVKKVKEGNENLEKDDLLNLVLKHSLSTEQILDLVLSLLFAGHETSSVAIALAIYFLPGCPRAIEQLREEHTEIARAKKQAGEVELTWDDYKKMEFTHCVVETLRLGVVRFLHRKALKDVRYKGYDIPCGWKVLPVIAAVHLDPLLFDQPQLFPWRWQQNSSS…
CER.Phanera.B	MSDSTLTLSPFTTILAIVLIIFLFKRKQQ-RLLPPGKMGWPFLGETIAYLKPYSAITVGEFMEHHIARYGKIYKSNLFGEPAIVSADAGLRFILQEGKLFQCSYPRSIGGILGKWSMLVLVGDMHRDMRIISLFLSHARLRTHLLKEVEKHTLLVLNSWKQCIFSAQDEAKKFTFLMANHIMSMDPGNLETEQLKKEYITFMKGVVSAPILPGFAYRKALKSRSTILKFIEGKMDKRVKKVKEGNESLEEDDLLNWVLKHSLSTEQILDLILSLLFAGHETSSVAIALAIYFLPGCPRAIEQLREEHIEIARAKKQAGETELTWDDYKRMEFTQCVVETLRLGVVRFLHRKALKDVRYKGYDIPCGWKVLPVIAAVHLDPSLFDQPQHFPWRWQNNSSC…
DET.Sindora.A	MSDSSLTLLSLPSILALVLIFMALFKRKQRRFLPPGNMGWPFLGETLGYLKPYSATTLGEFMEQHIARYGKIYKSKLFGEPAIVSADAGLKFIFQEGKLFECSYPRSIGGILGKWSMLVLVGDMHRDMRAISLFLSHARLRTHLIKEVEKHTLLVLNTWKECTFSAQDQAKKFTFLMAKHIMSLDPGNPETEQLKEEYVTFMKGVVSAPLLPGTAYRKALKSRSIILKFIEGKLEERVKTMKERKGSLEEDDLLNWVLKNSLSTEQILDLILSLLFAGHETSSVAISLAIYFLPGCPRAIQQLKEEHTEIIRAKKQAGEEGLTWDDYKRMEFTHCVVETLRLGVVRFLHRRALKDVQYKGYDIPCGWKVLPVISAVHLDASLFDQPQHFPWRWQNGTCS…
DET.Sindora.B	MSDSHLTLCFLPSILALLLIFIFFRRKHQ-RLLPPGQMGWPFLGETFGYLKPYSATTIGEFMEQHIARYGKIYKSKLFGEPAIVSADAGLRFILQEGKLFECSYPSSIGGILGKWSMLVLVGDMHRDMRIISLFLSHARLRTHLLKEVEKHTLLVLSSWKECVFSAQDEAKKFTFLMAKHIMSLDPGNIETEQLKEEYVTFMKGVVSAPLLPGTAYRKALKSRSIILKFIKGKMEGRMEKIREENESLEEDDLLNWVLKHSLSTEQILDLILSLLFAGHETSSVAIALAIYFLPGCPRAIQQLREEHKEIARAKKEAGEVELTWDDYRKMEFTHCVVETLRLGVVRFLHRKAIKDVRYNGYDIPCGWKVLPVIAAVHLDPSLFDQPQHFPWRWQNKSGR…
OUT.Arabidopsis.O	-----LPLLLLPSLLSLLLFLILLKRRNRTRFLPPGKSGWPFLGETIGYLKPYTATTLGDFMQQHVSKYGKIYRSNLFGEPTIVSADAGLRFILQEGRLFECSYPRSIGGILGKWSMLVLVGDMHRDMRSISLFLSHARLRTILLKDVERHTLFVLDSWQQSIFSAQDEAKKFTFLMAKHIMSMDPGEEETEQLKKEYVTFMKGVVSAPLLPGTAYHKALQSRATILKFIERKMEERKLDIKEEDQEEEEVDLLGWVLKHSLSTEQILDLILSLLFAGHETSSVAIALAIFFLQACPKAVEELREEHLEIARAKKELGESELNWDDYKKMDFTQCVIETLRLGVVRFLHRKALKDVRYKGYDIPSGWKVLPVISAVHLDNSRYDQPNLFPWRWQQQNNG…
OUT.Prunus.O	-SDSEVILCLLPSVLALFLFLILIRRKQQTRLLPPGNMGWPFLGETLGYLKPYSATCTGQFMEQHISRYGKIYKSNLFGEPTIVSADAGLRFILQEGRLFECSYPRSIGGILGKWSMLVLVGDMHRDMRMISLFLSHARLRTHLMREVEKHTLLVLGSWKESVFSAQDEAKKFTFLMAKHIMSLDPGKPETEQLKKLYVTFMKGVVSAPVLPGTAYRKALQSRSTILKFIESKMEGRL---KEGKENIDEDDLLGWVLKHSLSKEQILDLILSLLFAGHETSSVAIALAIYFLPGCPNAIQQLREEHTEIAKAKKQAGETELNWDDYKKMEFTQCVIETLRLGVVRFLHRKALKDVRYKGYDIPCGWKVLPVIAAVHLDPLLFDQPQHFPWRWQQNNNS…
OUT.Quillaja.O1	MSDSQLILYSITSIIVLLIIFFLIKRRQ-PKLLPPGKMGWPFLGETLGYLKPYPATTIGEFMQEHIERYGNIYKSNLFGEPTIVSADAGLRFILQEGKLFECSYPRSIGGILGKWSMLVLVGDMHRDMRVISLFLSHARLRTHLFREVEKHTLLVLNSWKESSFSAQDEAKRFTFLMAKHIMSMDPGKLETEQLKKEYVTFMKGVISAPLFPGTPYRRALKSRSTILKFIEGKMVERVQKMKEGNESFGEEDLLNWVLKHTLTTEQILDLMLSLLFAGHETSSVAIALAIYFLPGCPRAIQELKEEHIEIARAKKKSGEIELTWDDYKKMEFTQCVIETLRLGVVRFLHRKAIKDVHFQGYDIPCGWKVLPVIAAVHLDPSLFDEPHHFPWRWQTNGSR…
OUT.Quillaja.O2	MSDSELILFSISSITAFLLIFIFIKTKQYSNFLPPGNMGWPFLGETLGYLKPYSATTLGKFMQEHIERYGKIYKSNLFGEPTIVSADPGLRFILQEGKFFECSYPRSIGGILGKWSMLVLVGDMHRDMRVISLFLSHARLRTHLFSEVEKHTLLVLNSWKESTFSAQDEAKKFTFLMAKHIMSMDPGKHETEQLKKEYVTFMKGVISPPLLPGTAYRRALKSRSSILKFIECKMEERMRKMIEGNENFGEEDLLNWVLKHSLTTEQILDLILSLLFAGHETSSVAIALAIYFLPGCPLAIQELQDEHIEIARAKKKSGEIELTWDDYKRMEFTQCVIETLRLGVVRFLHRKAIKDVHFQGYDIPCGWKVLPVIAAGHLDPLRFDQPQHFPWRWQTNGSR…
OUT.Vitis.O	MSDLEFFLLLLASISVPLVILNLIKRKQS-GLLPPGNTGWPFLGETIGYLKPYSATSIGDFMEQHISRFGEIYKSNLFGEPTIVSADSGLRFILQEGKLFECSYPRSIGGILGKWSMLVLVGDMHRDMRTISLFLSHGRLRTHLLPEVVKHTLLVLSSWKECTFSAQDEAKKFTFLMAKHIMSLDPGKPETEQLKKEYVTFMKGVVSAPLFPGTAYRKALQSRSTILKFIELKMEERIQKLRGGGENMEDDDLLGWVLKHSLSTEQILDLVLSLLFAGHETSSVAIALAIYFLEGCPNAVQQLREEHLEISRAKKQSGELELSWEDYKKMEFTQCVIETLRLGVVRFLHRKALKDVRYKGYDIPCGWKVLPVIAAVHLDPSLFDQPQHFPWRWQNNGNR…
PAP.Aeschynomene.A	MSDSHLTFCSLSSILALHLILILFKRKQTPKLLPPGRMGWPFLGETIGYLKPYSATTTGEFMEQHIARYGKIYKSKLFGEPAIVSADAGLRFILQEGKLFECSYPRSIGGILGKWSMLVLVGDMHRDMRVISLFLSHARLRTHLLKEVERHTLLVLNSWVESTFSAQDEAKKFTFLMAKHIMSLDPGNLETEQLKKEYVTFMKGVVSAPLLPGTAYRKALKSRSTILKFIEGKMNERLRRIQEGNDNLEDDDLLGWVLKHSLSTEQILDLILSLLFAGHETSSVAIALAIYFLPTCPRAIEQLREEHREIARAKKQAGEVELTWDDYKRMEFTHCVVETLRLGVVRFLHRKALKDVRYKGYDIPCGWKVLPVIAAVHLDPSLFDQPQHFPWRWQNNGGG…
PAP.Aeschynomene.B	MSDSHLTFCFLSSILALILIFILTTRRKKRRLLPPGKMGWPFIGETIGYLNPYSATTTGEFMEQHIARYGKIYKSKLFGEATIVSADAGLKFIFQEGKLFECSYPRSIGEILGKWSMLVLVGDMHRDMRAISLFLGNARLRTHLMKEVEKHALLVLSSWKDSTFSALEEAKKFTFSMVKNFMSLDPGTPDSERLKKEYVTFMNGVISAPLLPGTAYRKALKSRSNILKFIERKMEETVKGTQEGNESSKMNDLLTWVMMHSLSNEQILDLVLSLLFAGHETSSVAIALAIYFLPGCPRAIQQLKEEHQEMARSKKKTGEVELTWDDYKRMEFTQCVVETLRLGVVRFLHRKALKDVHYKGYDIPSGWKVLPVISAPHLDPSLFDHPQHFPWRWERNGKS…
PAP.Lotus.B	MSDSYLTFCFLSSILALTVIIIFMKRKKA-RLLPPGKMGWPFLGETIGYLKPYSATTVGDFMEKHIARYGTIYKSKLFGEPAIVSADAELRFILQEGKLFECSYPRSIGGILGKWSMLVLVGDMHRDMRNISLFLSLARLKTHLLKEVEKHSLLVLGSWKECTFSAQDEAKKFTFLMAKHIMSLDPGNLETEQLKKEYVSFMNGVVSAPLFPGTAYRKALKSRSTILKFIEGKMEERIKRNQNL-----------------------------------------------------------------------------------------------------------------------------------------------------------…
PAP.Medicago.A	MSDSDITFYFLSSILSLLFIFFLIKTKQAPNLLPPGRMGWPFIGETIGYLKPYSATTIGKFMEQHIARYGKIYKSNLFGGPTIVSADAGLRFILQEGKLFECSYPSSIGGILGKWSMLVLVGDMHRDMRNISLFLCHARLRTHLLKEVEKHTRLVLSSWKETTFAAQDEAKKFTFLMAEHIMSLQPGKIETENLKKEYVTFMKGVVSAPLFPGTAYWRALKSRCTILKFIEGKMEERMKRMQEGNENSEENDLLNWVLKHSLSTEQILDLILSLLFAGHETSSVSIALAIYFLPGCPQAILQLREEHKEIARAKKQAGETELTWEDYKKMEFTHCVVETLRLGVVRFLHRKALKDVRYKGYDIPCGWKVLPVIAAVHLDPLLFDQPHHFPWRWQNNDGA…
PAP.Medicago.B	MSNSYLTCSFLSSIFVLSLIFIFIKRKKT-RYLPPGKMGWPFIGETIGYLKPYTATTMGEFMENHIARYGTIYKSNLFGGPAIVSADAELRFILQDGKLFECSYPKSIGGILGKWSMLVLVGDMHREMRNISLFMSYARLKTHFLKDMEKHTLFVLSSWKECTFSAQDEAKKFTFLMAKQIMSLDPGNLETEQLKKEYVCFMKGVVSAPLLPGTAYRKALKSRNNILKFIEGKMEERVKRNQEGKKGMEENDLLNWVLKHSLSTEQILDLILSLLFAGHETSSVAIALAIYFLPSCPQAIQQLREEHREIARSKKKAGEVELTWDDYKRMEFTHCVVETLRLGVVRFLHRKAIKDVHYKGYDIPCGWKVLPVISAVHLDPSNFDQPQHFPWRWQVSSKS…
PAP.Phaseolus.phavu_Chr02	MSDSHLTFYSPSSILALLIFFILIKRKQTPRLLPPGNMGWPFLGETIGYLKPYSATTIGEFMEKHIARYGTIYKSKLFGEPAIVSADAGLRFILQEGKLFECSYPRSIGGILGKWSMLVLVGDMHRDMRVISLFLSHARLRTHLLKEVEKHTLLVLNSWNQCTFSAQDEAKKFTFLMAKHIMSMDPGEIETEQLKKEYVTFMKGVVSAPLLPGTAYRKALKSRSTILKFIEGKMEERVKRIQEGNESLEEDDLLNWVLKHSLSTEQILDLILSLLFAGHETSSVAIALAIYFLPGCPQAMQQLREEHGEIVRAKKQAGEVELTWDDYKRMEFTHCVVETLRLGVVRFLHRKALKDVNYKGYDIPCGWKVLPVIAAVHLDPSLFDQPQHFPWRWQNHGGS…
PAP.Phaseolus.phavu_Chr03	MSDSHLTFCFLSSILALIVITFIFTKRKKPSLLPPGQMGWPLLGETIGYLKTYQALTLGEFMEKHIARYGTIYKSNLFGEPAIVSTDAGLRFIMQEGKLFEASYPKSLGGVLGKWSMLVLVGDMHRDMRNISLFLSYAKIRTHLVKDVDKHVLHVLSSWKHSTLSAQGEARRFTFFMAKHIMSLDPGKLETEQLKTEYVSFMKGIVSAPVLPGTAYRKALKSRSTILKFIEAKMEERAKRVQNGDA-LEEDDLLNWVLTHTLSNEQILDLVLSLLFGGHETSSIAIALVIYFLPSCPRAMQQLREEHVEIVTSKKKTGEVELTWDDYKKMEFTHCVLETLRLGVVRYIHRKALKDVRYKGYDIPCGWKVLPVISAAHLDPELFDQPNQFPWRWQGN---…
