# Supplementary material for: Legume genome structures and histories inferred from Cercis canadensis and Chamaecrista fasciculata genomes
Source: Plant J. 2026 Jun 10;126(5):e70981. doi: 10.1111/tpj.70981 (PMC13252982; doi:10.1111/tpj.70981)
Supplement: Supplementary file 8 — Data S8. Manuscript supplement; Compressed directory of aligned sequences from 36 gene families with members deriving from syntenic blocks from selected species. [file TPJ-126-0-s004.gz › S8_wgd_block_tree/40_wgd_aln_manual_wgd_copy/Legume.fam3.02579]

CAE.Acacia.A	---SENENSSGREFNAGNRMNAAEVEDKLDQGVEAAESALKDGLSITSEEARVLIGKLEYQRGYASALHVFDGVHLQAALQQLQSLVSDKSLVKKARPRAESPTSIPRHAASLMLESIYLKAKTLRKQGKISEATAECKTVHEGIEKAFSQGVSDIQLDNTLQEVVSDIVGLLPELKKQAGNYQEALSAYRRALLRQWFDDGCARVQKGLAMLLLYGGFEASPPKATDQHEGFYVPKMEEAILLLMLAVRRLCIDKSKWDPSVMEHLTFALSACGQTSVLAKQLEELMPGLYHRINRWLLALCLQEGGQESALDLLRKSLHKHEKPNDIKSLLVAARICSEKPCLAAEGVGYAQRAINNAKGINKNLKGVGLRMLGLCLGKQAKVASSDFQRSNLQSKA…
CAE.Acacia.B	MEFSEHESVTVREVCAGSCTGTSEVEARLDEGIQEAESSLREGLSLNFEEARALLGKLEYQRGVEGALRVFDGIDLQAAIQRLQPSLPEKPFTKKGRNRSEPPPSVSQHAASLVLEAIYLKARSLQTLGRLTEAANECKSVLDAVEKIFYQGIPDIQVDNRLQEIVSHAVELLPELWTQAGCYQEAISAYRRALLSHWLDDCCARIQKNFVVFLLYSGVEASPPSFGVQIDGSYVPKLEEAILLLMILIRKFCIGKAKWDPSVMEHLTFALSVCGQTSVLSKSLEELMPGVYSRIDRWYLALCYRGAGLKSALNLLRRTLENHARPDEVMSLLLAARICSEDPQLAPEGVGYAQRAITSAQGPDEHLKGVGLRMLGLCLGRQAKAASSDSERSHLQSKA…
CAE.Chamaecrista.chafa_Chr1	MGVNNNGSTSVREFYAGIRMSTSEVEAKLDQGIEEAESALKEGLSITSEEARTLLGKLEYQRGLAGALRVFDGIDLQAAIQQLQSLVSDRSSAKKARPRAESPTKVSRHAASLMLESIYIKAKTLRKQGKISEATTECKNALDGIEKTFSQGVSDIQLDTSLQEVVSDIVGLLPELTKQASSLQEALSAYRHALLSEWFDDGCARIQKGLAVFLIHSGLETSPPSVSGQAEGTYVPKLEEAILLLMLAVKKLCVDKTKWDPSVMDHLTFALSICGQTSVLAKQLEELMPGLYHRIDRWLLALCLSGAGQKGALDILRKSLHKHERPDDIMSLLLASRICSEDPHVAAEGVGYAQRAVKNSKGIDEHLKGASLRLLGLCLGKQAKFASSDFQRSNLQSRA…
CAE.Chamaecrista.chafa_Chr6	MEFSEYESMSVRELSAGSCVRATELEVKLDEGIQEAESSLREGLSLNFEEARALLGKLEYQRGVEGAFRVFDGIDLQAAIQRLQLSLSEKPPTKKGRSRTEPPSSVSQHAASLVLEAIYLKARSLQTLGRLTEAANECKSVLDAVERIFYQGIPDIQVDSKLQEIVSHAVELLPELWTQAGCYHEAISAYRRALLSHWLDDCCARIEKSFVVFLLYSGVDASPPSLAVQIDGSYVPKLEEAILLLMILIRKFCLGKTKWDPLVMEHLTFALSICGQTSVLAKQLEELLPGVYNRVDRWSLALCHSGAGQKSALNLLRKSLHKHERPDDLKSLLFAARICSEDPQLATEGVGYAQRAITNAQGPNEHLKGVGLRMLGFCLGKQAKVASSDFERSHLQSRA…
CAE.Senna.sento_Chr06	MEFCEREIMSVREVCAGSCMQTTEVEAKLDEGIQEAESSLREGLSLNFEEARALLGKLEYQRGVEGALRVFDGIDLQAAIQRLQPFISEKPSIKKG----------------LVLEAIYLKARSLQTLGRLTEAANECKSVLDAVEKIFYQGIPDIQVDNKLQEIVSHAVELLPELWTQAGCYHEAISAYRRALISQWLDDCCARIQKSFVIFLLYSGVEASPPSLAVQIDGSYVPKLEEAILLLIILLRKFCLGKTKWDPSVMEHLTFALSVCGQTSVLAKQLEELIPGVYNRIDRRYLALCHGGAGLNSALNLLRKSLHKHERPDDLMTLLLAARICSDDSQLAAEGVGYAQRAIANAQGPNEHLKGVGLRMLGLCLGKQAKVASSDFERSHLQSKA…
CAE.Senna.sento_Chr11	---GENETSSVREFYAGIRMSTAEVEAKLDQGIKEAESALQEGLSITSEEARTLLGKLEYQRGLASALRVLDGIDIQTSIQQLQSLVSEKSSAKKGRPRAESPTSVSRHAASLMLESIYFKAKTLRKQGKLTEATTECKSVLEGIEKTFSQGVSDIQLDSKLQEVVSDIVGLLPELTKQGSSYQEALSAYRRALLSQWFDDGCARIQKGLAVFLLYSGSEFTPPSSSGQAEGSYAPKLEEAILLLMLAVKKLCVDKTKWDPSVMEHLSFALSICGQTCVLAKQLEELMPGLYHRIDRWYLALCLSGAGQKGALDLLRKSLHKHERPDDLTSLLLAARICSEDPYFAGEGVGYAERAVKKSKGIDEHLRGVSLRMLGLCLGKQAKVAPSDFQRSNLQSKA…
CER.Bauhinia.A	-ESSEQEDASVREVRAGSSINTEEVEAKLDQGIEEAEASLREGLSLNSEDARALLGKLEYLRGVEGALHVFEGIDLQAAIQRLQSTLSEKPSAKKGRPQGESAPSASQHAASLVLEAIYLKAKSLQKLGKFTEAANECESVLDAVEKVFSQGILDVQVDNKLQEIVSRAVELLPELWKRAGSYDEAISAYRRALFSQWLDDCCARIQKGFVVFLLYSGVEAGAPSLAVQIEGSYVPKLEEAILLLMIVVRKFCLGKTKWDPSVMEHLNFALSICNQTCVLAKQLEELMPGVYHRIDRWSLALCHSGAGQKSAMNLLRKSLHKHERPDDVVSLLLAARICSEDPYLAAEGVVYAERAISNCQGLHEHLKGVSLRMLGLCLGKQAKVASSDFERSNLQSKA…
CER.Bauhinia.B	MESGEQEDTSARQVCAGTCMKTSEVEARLDEGILEAEASLREGLSLNFEEARALLGKLEYQRGVEGALRVFEGIDLQAAIQRLQASLSEKPFNKKGRTRSESPSSVSQHAASLVLEAIYLKAKSLQKLRKLIEAAHECQSVLDAVEKIFYRGIPDVQVDNKLQEIVSHAVELLPELWKQAGSYHEAMTAYRRALLSQWLDDCCARIQKGFVVFLLYSGVEASAPSLAVQIEGSYVPKLEEAILLLMILLRKFCLGKTKWDPSVMEHLNFALSICSQTSVIAKQLEELLPGVYHRIDRWSLALCHSAAGQKSALNLLRKSLHKHERPDDLMSLLLAARICSEDPYLAAEGVGYAERAISNCQGLHEHLKGVGLRMLGLCLEKQAKVASSDFVRSNLQSKA…
CER.Cercis.cerca_Chr6	MESSEHEDTSVREVCAGTYMKTAEVEAKLDEGILEAEASLREGLSLNFEEARALLGKLEYQRGVEGALRVFEGIDLQAAIQRLQPSLSEKPSNKKGRTRSESPPSVSQHAASLVLEAIYLKAKSLQKLGKLTEAAHECKSVLDAVEKIFYQGIPDIQVDNKLQEIVSHAVELLPELWKQSSCYHEAMSAYRRALLSQWLDDCCARIQKGFVVFLLYSGVEASAPSLAVQIDGSYVPKLEEAILLLMILMRKFCLGKTKWDPSVMEHLNFALSICGQTCVLAKQLEELMPGVYHRIDRWSLALCHSGAGQKSALNLLRKSLHKHERPDDLMPLLLAARICSEDPYLAAEGVGYAERAISNCQGLHEHLKGVGLRMLGLCLGKQAKVASSDFERSNLQSKA…
CER.Phanera.A	MESSEQEDTSVREVCAGSCMKTAEVEAKLDEGILEAEASLQEGLSLNSEEARALLGKLEYLRGVEGALRVFEGIDLQAAIQRLQPTLSEKPSNKKGRTQSESPPSVSQHAASLVLEAIYLKAKSLQKLGKFTEAAHQCKSVLDSVEKIFCQGIPDVQVDNKLQDIVSHAVELLPELSKQAGSYDEAVSAYRRALLSQWLDDCCARIQKGFVVFLLYSGVEASAPSLAVQIEGSYVPKLEEAILLLMILIRKFCLGKTKWDPSVMEHLNFALSICSQTCVLAKQLEELMPGVYHRIDRWSLALCHSGAGQKSALNLLRKSLHKHERPDDLMSLLLAARICSEDPYLAAEGVGYAERAINNCQGLHEHLKGVGIRMLGLCLGKQAKVASFDFERSNLQSKA…
CER.Phanera.B	MESSEQEDTSARQVYAGTCMQTAEVEAKLDEGILEAEASLREGLSLNFEEARALLGKLEYQRGVEGALRVFEGIDLPAAIQRLQPSLSEKPSNKKGRTRSELPPSASQHAASLVLEAIYLKAKSLQKLRKLTEAAHECQSVLDAVEKIFYQGIPDVEVDNKLQEIVSHAVELLPELWKQGGSYHEAISAYRRALLSQWLDDCCARIQKGFVVFLLYSGVEASAPSLAVQIEGSYVPKLEEAILLMMILIRKFCLGKTKWDPSVLEHLNFALSICNQTCVLAKQLEELMPGVYHRIDRWSLALCHCGAGQKSALNLLRKSLHKHERPDDLVSLLLAARICSEDPYLAAEGVAYAERAISNCQGLDKHLKGVGLRLLGLCLGKQAKVASYDFERSNLQSKA…
DET.Sindora.A	----E---NEDREFCAGSCMKTVEVEAKLDGGIPEAESALREGLSLNSEEARALLGKLEYQRGFESAFRVFGGIDLQAAIQRLQSSISERPTAKKGRTRTESPPSVTQHGACLVLEAIYLKAKSLQKLGKLTEAANECKSVLDAVEKIFSPGIPDLQVDHKLQEIVSHAVELLPELWKQAGCHIEAMSAYRRALLSQWIDDCCARIQKNFAVFLLYSGVDISPPSLAVQAEDSYVPKMEEAVLLLMIVMRKFNLGKIKWDPSVMEHLTFALSICGQTSVLAKQLEELMPGVYHRIDRWSMALCQSGAGQKSALDLLRKSLHKIERPNDLPSLLLAAKICSEDPYLAAEGVGYAQRAVTNAQGPDEHLKGVGFRVLGLCLGKQAKVALSDFQRSNLQSQS…
DET.Sindora.B	MESSENEEITVRQVSAGSSMKTTEVEAKLDEGIQEAESSLREGLSLNFEEARALLGKLEYQRGVESAFRVFEGIDLQAAIQRLQPSLAEKPSLKKGHPRSESPSSASQHAASLVLEAIFLKSKSLQKLGRLTEAANECKSVLDAVEKIFYQGIPVIQVDNKLQEIVSHAVELLPELWKQAGCYSEALSAYRRALHSPWLDDCCARIQKGFVVFLLYSGVEASPPSLAVQIDGSYVPKLEEAILLLMILVRKCCLGKIKWDPSVMEHLTFALSVCGQTSVLAKQLEELLPGVYHRVERWSLALCHSGAGQKGALNLLRKSLHKHERPDDLSSLLLAAKICSTDPYLAAEGVEYAQRAINNAHSLDEHLKGVGLRMLGLCLGKQAKVASSDYHRSCLQSQA…
OUT.Arabidopsis.O	----KGEDEIVRQLCAGICMKTTEVEAKLDEGIQEAESSLREGLSLNFEEARALLGRLEYQRGLEGALRVFEGIDLQAAIQRLQVSVPLEKPAKKNRPR-EPQQSVSQHAANLVLEAIYLKAKSLQKLGRITEAAHECKSVLDSVEKIFQQGIPDAQVDNKLQETVSHAVELLPALWKESGDYQEAISAYRRALLSQWLDDCCARIQKDFAVFLLHSGVEASPPSLGSQIEGSYIPRIEEAILLLMILLKKFNLGKAKWDPSVFEHLTFALSLCSQTAVLAKQLEEVMPGVFSRIERWTLALSYSAAGQSAAVNLLRKSLHKHEQPDDLVALLLAAKLCSEEPSLAAEGTGYAQRAINNAQGMDEHLKGVGLRMLGLCLGKQAKVPTSDFERSRLQSES…
OUT.Prunus.O	MESGEYEEGMVIEFSAGNSMKATDVQAKLDEGIQEAESSLREGLSLNFEEARALLGKLEYQRGLEGALRVFDGIDLQAAIERLQPSLAEKTPSRKGRTRSDSQHTVSQHAASLVLDAIYLKSKSLQKLGRLTEAASECKNVLDAVEKIFHQGMHDAQVDGRLQETVSQAVELLPELWKQAGYYHEAISAYRRALLSQWLDDCCARIQKGFAVFLLYSGVEAGPPSLGVQVEGSYVPKLEEAILLLMILLRKLSLGKTKCDPSLMEHLTFALSLCNQTSVLAKQLEEIMPGVYHRVDRWSLALCYSGAGHNEALNLLRKSLHKHERPDELTALLLAAKTCSEDSHVAAEGVGYAQRAISSAQGMDEHLKGVGLRLLGLCLGKQAKVSSSDFERSRLQSEA…
OUT.Quillaja.O1	MESGEHENMSVREVYAGNCMRTTDVEAKLDEGIQEAEASLREGLSLNFEEARALLGKLEYQRGVEGALRVFDGIDLQAAIQRLQHSLSQS-TKKGGRPRTESPPSVSQHAASLVLEAIYLKAKSLHKLGRLSEAANECKSVLDAVEKIFDQGIPDARVDNKLQETVSQAVELLPELWKQAGCFQEAMTAYRRALLSQWLDDCCARIQKGFVLFLLYSGVEANSPSLSVQIEGSYIPKLEEAILLLIILMRKFHLGKTKWDPSLMEHLSFALSVCSQTSVLAKQLEELMPGVYNRVDRWSLALCYYGAGQESALNVLRKSLHKHEQPDDLMSLLMSSKICSGDSYLAAEGVGYARSAISYCQGMNKHLKGVGLRMLGRCLGKQAKVSSSDNERSRLQSEA…
OUT.Quillaja.O2	-ESGDEDNISTREVCAGTCMRTAEVEAKLDEGIQEAEASLREGLSLNFEEARALLGKLEYQRGVEGAVRVFDGIDLQAAIQRLQPSLSERQTTRKGRSRTESPSSVSQHAASLVLEAVYLKAKSLQKLGRLTEAANECKSVLDAVEKIFCQGILDAQADNKLQETVSQAVELLPELWKQAGCYQEAIVAYRRALLSRWLDDCCSRIQKGFVMILLYSGVEVTPPSLAVQIEGSYIPKLEEAILLLMVLMRKVHLGKTEWDPSVMEHLTFALSVCCQTSVLAKQLEELMPGVYNRVDRWSLALCYSGAGEESALNVLRKSLHRHEQPGDIMALLLASKICSEDSYLAAEGVGYARSAISYAEGMNKHAKGVGLRVLGLCLGKQAKVSSSDFERSRLQSEA…
OUT.Vitis.O	----SEGELSVGEVRAGLCMKTTEVEAKLDEGIEEAESSLREGLSLNFEEARALLGRLEYQRGVEGALRVFDGIDLQAAIQRLQPSFSERLHPRKGRSRIESLITVSQHAAGLVLEAIYLKAKSLQKLGRLTEAAHECKSVLDAVERIFHHGIPNVQVDSKLQETVSQAVELFPELWKQAGCYHEAMSAYRRALLSQWLDDCCARIQKGFAVFLLYSGVEAAPPSLAVQMDGSYVPRLEEAILLLMILMKKIYLGKTKWDPSVMEHLTFALSLCSQTSVLAKQLEEVMPGVFHRVDRWTLALCYSGAGQSTSLNLLRKSLHKHERPDDLMALLLAAKICSEDSLLAAEGVGYAQRAISNTQGTDHHFKGVGLRMLGLCLAKQSKASLSDAERARLQSEA…
PAP.Aeschynomene.B	MESGESERISVREVCAGSCMKTTEVEAKLDEGIQEAEAALREGLSLNFEEARALLGKLEYQRGVEGALRVFDGIDLQTAIQRLQPSLSEK-PAKKGPSRTESPSSVSQHAASLVLEAIFLKSKSLQKLGKFNEAANECKRVLDAVEKIFYQGIPDVQVDNKLQEIVSHAVELLPELWKQAGCYNEAISAYRHALLSQWLDDCCARIQKSFAVFLLYSGVEASPPSLAVQTEGSYVPKLEEVVLLLMILLRKFCLGKTKWDPSVMEHLTFALSVCGQTSVLSKQFEELIPGVYHRIDRWSLAMCLSASGQKIALSLLRKSLHRHERPNDITSLLLAARICSEDPHLAAEGVGYAQRALANAQGLDEHLKGVALRMLGLCLGKQAKVASSDYERSHLQANA…
PAP.Lotus.A	MESSEYESVSIREVHAGSSMAASEVEAKLDEGIQEAESALREGLSLNFEEARALLGKLEYQRGVEGALRVFDGIDLQAAIQRLQPSFSEKSPVKKGRTRTESPSSVSQHAASLVLEAIYLKAKSLQKLGKFSEAANDCKRILDAVEKIFYQGIPDIQVDNKLQEIVSHAVELLPELLKLAGCYDEAISAYRRALLSQWLDDCCARIQKSFVVFLLYSGVEASPPSLAVQVEGSYVPKLEEAILLLMILIRKFCLGKTKWDPSVMEHLTFALSVCNQTSILAKNFEELMPGVYHRIDRWSLALCHSGAGQDSALNLLRKSLHKHERPNDLTSLLLAARICSEHPHLAAEGVDHAQRAISNAQGLNEHLKGVGLRMLGLCLGKQAMVASSDFERSCLQSKA…
PAP.Lotus.B	MESSGNERVTIREVCAGSSMATAEVEAKLDEGIQEAESALRDGLSLNFEEARALLGKLEYQRGVEGALRVFDGIDLQAAIQRLQPSLSEKPTIKRGPTRTESPSSVSQHGASLVLEAIYLKAKSLQKLGKFTEAANECKHVVDAVEKIFYQGISDTQVDSKLQEIVSRAVELLPELWKQAGCHPEAIAAYRHALLSQWLDECFARIQKEFAVFLLYSGVEASPPSLAVQTDGSYVPKLEEAMLLLMILLRKFSLGKITWDPSIMDHLTFALSVCDQTTTLAKQLEELMPGVYHRIDRWSLALCHSGAGQKSALDLLRKSLHKHERPDDLTSLLSAARICSEDPHLAAEGAGYAQRAIDNAEGLDEHLKGVTLRMQGLCLGKQAKVASSDFERSMLQSKS…
PAP.Medicago.A	-ESSEHERFSVREVHAGSRMAASEVEAKLDEGIQEAESALREGLSLNFEEARALLGKLEYQRGVEGALRVFDGIDLHAAIQRLQPSFSEKSPVKKGRTRTESPSSVSQHAATLVLEAIYLKAKSQQKLGKFAEAANDCKRILDAVEKIFYQGIPDFQVDGKLQEIVSHAVELLPELWKQGGCYDEAISAYRRALLSQWLDDCCSRIQKSFVVFLLYSGVEASPPSLAVQVDGSYVPKLEEAILLLMILIRKFGHGKIKWDPSIMEHLTFALSVCSQTSVLAMQFEDLMPGVYHRIDRWSLALCHCAAGQVSALNLLRKSLHKHERPDDLTSLLLAAKICSENTCLAGEGVGHAQRAIKNAHGPNEHLKGVALRMLGLCLGKQAKVASSDFERSRFQSKA…
PAP.Medicago.B	------ESSSGREFCAGTSMDTAEVEAKLDQGIQDAETALRDGLSLTSEEAQALLGKLEYQRGVEGALRVFDGIDLKAAIQRLQPSFLEKPPVKKGPSRAESPSSVTQHAASMVLEAIYLKAKSLQKLGKFDEAANECKQVLDAVEKVFSQGISDTQVDSRLQEIVSCAVELLPELWKQAGCYDEAITAYRNALLSQWLDDCCARIQKAFAVFLLYSGVEASPRSFSVQIEGSYVPKLEEAILLLMIVLRKFSLGKIKYDPSVMEHLTFALSACGETSILAKQFEEMLPGVYHRIDRWSLALCLSGAGQKSALNLLRKSLHKHERPDDLLALLLAARICSEDPHLAAEGAGYAQRAIDKAQGLNEHLEGVGLRMLGLCLGKQAKVASSDFERSMLQSKA…
PAP.Phaseolus.phavu_Chr02	MESTEHGSVSVREFHAGSRMVASEVEAKLDQGIQEAEDSLKEGLSLNFEEARALLGKLEYQRGVEGALRVFDGIDLQAAIQRLQSSFSEKTPVKKGRAPTES-VSVSQHAASLVLEAIYLKAKSLQKLGKFTEAANNCKHILDAVEKIFYLGITDIQVDNKLQEIVSHAVELLPELWKQAGCYDEAISAYRRALLSKWLDDYCARIQKSFVIILLYSGVEASPPSLAVQVEGSYVPKLEEAILLLMILLRKFSLGKMKWDPSVMEHLTFALSICTQTSILAKQLEELMPGVYHRIDCWSLALCYSGAGQECALSLLRKSLHKHERPNDLTSLLLAARICSEDSHFAAEGVNYALRAVNNAHDQKEHLKGVALRMLGLCLGKQAKVSSSDSERSHLQSKA…
PAP.Phaseolus.phavu_Chr03	MEFEKNGSVTIREICGGSCMKVTELEAKLDAGVEEAEATLRNGLSISSEEAKALLGKLEYQRGVENAFRVFDGIDLQPIIQQLQTSLSDKTPAK----------------NTLTFEAIYLKAKCLQKLNKCTEAIDGCKSVLDAVEKTYSQGKVDTQGDNKLQEIVSHVVELLPELWKETGCYDEALSAYRNALLGQWLDEFCARIQKALAVFLLYSEVEASPPN---KTDGSYVPKMEEAVLLLLIILRNFVLGKIKWDPSIMEHLVFTLSTCGETSILAKQFEELTPGTYQRIDRWFLALCNSGAGENTALNLLRMSLHKHERPDDLIALLLAARICSEDPHLGAEGAGYAQRAVNNAQGLDGHLKGVGLRMLGLCQGIQATVSSSDHERSELQSEA…
