# Supplementary material for: Legume genome structures and histories inferred from Cercis canadensis and Chamaecrista fasciculata genomes
Source: Plant J. 2026 Jun 10;126(5):e70981. doi: 10.1111/tpj.70981 (PMC13252982; doi:10.1111/tpj.70981)
Supplement: Supplementary file 8 — Data S8. Manuscript supplement; Compressed directory of aligned sequences from 36 gene families with members deriving from syntenic blocks from selected species. [file TPJ-126-0-s004.gz › S8_wgd_block_tree/40_wgd_aln_manual_wgd_copy/Legume.fam3.02734]

CAE.Acacia.A	MITWKDFYTVMSAVVPLYVAMILAYGSVRWWKIFSPDQCSGIRFVAVFAVPLLSFHFISTPYAMLRFIAADTLQKIIMLFALGIWTFTKGSLEWMITIFSLSTLPTLVMGIPLLIAMYGTNSGSLMVQIVVLQCIIWYTLLLFLFEYRGAKLLIMEQFPETAASIVSFKVDSDVVSLDGRDFLETDAEVGDDGKLHVTVRKSASRRSFAMTPRPSLTGAEIYSLSSSRPTPRGSFHADFYSMMGY-PRHSFGPADLYSVQSSRGPTPRPSFEECAPMAQAISSPRFGFYPAQTAPAPYPAPPEFSSTTKGVKNQNQQQHPQQHSQQSQVQAQAQG-KASHDAKELHMFVWSSSASPVSEGGGLHVFGGTDLAGSEQSGRSDEGAKEIRMIVADDHPPRE…
CAE.Acacia.B	MISWKDLYTVLSAMVPLYVAMILAYGSVRWWKIFSPDQCSGIRFVAIFAVPLLSFHFISIPYEMLRFIAADTLQKIIMLVALGIWTFTKGSLDWMITIFSLSTLPTLVMGIPLLIAMYGKYSGSLMIQVVVLQCIIWYTLLLFLFEYRGAKLLIMEQFPETAASIVSFKVDSDVVSLDGRDFLETDAEVGDDGKLHVTVRKSASRRSFMMTPRPSLTGAEIYSLSSSRPTPRGSFHADFYSMMGYGPRHSVASMELHSVQP-----SRPSFEECMVAAQATNSPRMGFYPVQQQQSSYPAPPEFSSSNLSSRSLR-------QQNQAP--APNSTTKSSHDAKELHMFVWSSSDSPVSERGGLHVFGG-GGGSEDQSGRSDQGAKEIRMLVADDHHPGE…
CAE.Chamaecrista.chafa_Chr1	MITWKDLYTVMTAVVPLYVAMILAYGSVRWWKIFSPDQCSGIRFVAIFAVPLLSFHFISTPYAMFRFIAADTLQKIIMLFALAIWTFTKGSLEWMITIFSLSTLPTLVMGIPLLIAMYGGDSGSLMVQVVVLQCIIWYTLLLFLFEYRGAKLLIMEQFPETAASIVSFKVDSDVVSLDGRDFLETDAEVGDDGKLHVTVRKSASRRSFMMTPRPSLTGAEIYSLSSSRPTPRGSFHADFYSMMGFPARHSFGPADMYSVQSSRGPTPRPSFEECAHPPPTISSPRFGFYPAQTVPTSYPAPPEFSSTLKSVKNQQ--------QQQQPPQSQTQ-GKASHDAKELHMFVWSSSASPVSEVGGLHVFGGGEFAAPEQSGRSDQGAKEIRMLVADDHPPGE…
CAE.Chamaecrista.chafa_Chr6	MISWKDLYTVLTAVVPLYVAMILAYGSVRWWKIFSPDQCSGIRFVAIFAVPLLSFHFISTPYAMLRFIAADTLQKIIMLVALAIWTFTNGSLEWMITIFSLSTLPTLVMGIPLLIAMYGEYSGSLMVQVVVLQCIIWYTLLLFLFEYRGAKLLIMEQFPETAASIVSFKVDSDVVSLDGRDFLETDAEVGDDGKLHVTVRKSASRRSFIMTPRPSLTGAEIYSLSSSRPTPRGSFHADFYSMMGYPPRHSFAATELYSVNQ----PSRSSFEENTTT-VPTGSPRYGFYPAQ-QATSYPAPPEFSSTLASSKSLKQQ---QQQQNHQQTQPPTNNNKASHDAKELHMFVWSSSASPVSEGGGMQVLAG---SSDEQSGRSDQGAKEIRMLVADDHPQGE…
CAE.Senna.sento_Chr06	MITWKDLYTVLTAVVPLYVAMILAYGSVRWWKIFSPDQCSGIRFVAIFAVPLLSFHFISTPYAMLRFIAADTLQKIIMLAALAIWTFTKGSLEWMITIFSLSTLPTLVMGIPLLIAMYGDYSGSLMVQVVVLQCIIWYTLLLFLFEYRGAKLLIMEQFPETAASIVSFKVDSDVVSLDGRDFLETDAEVGDDGKLHVTVRKSASRRSFMMTPRPSLTGAEIYSLSSSRPTPRGSFHADFYSMMGYATRHSF-------------TGTGPSFEDSTTVPMALNSPRFGFYPAQ-PASSYPAPPEFSSTLSS-KSVK---QSSQQQNLAQAP-----------------NMWSSSASPVSEGGGLHVFGG---SSDEHSGRSDQGAKEIRMLVADDHPQGE…
CAE.Senna.sento_Chr11	MISWKDFYTVMTAVVPLYVAMILAYGSVRWWKIFSPDQCSGIRFVAIFAVPLLSFHFISTPYAMFRFIAADTLQKIIMLLALGIWTFSKGSLEWMITIFSLSTLPTLVMGIPLLIAMYGGDSGSLMVQVVVLQCIIWYTLLLFLFEYRGAKLLIMEQFPETAASIVSIKLDSDVVSLDGRDFLETDAEVGDDGKLHVTVRKSASRRSFMMTPRPSLTGAEIYSLSSSRPTPRGSFHADFYSMMGFPARHSFGPADLYSVQSSRGPTPRPSFEESAAHPP-ISSPRFGFYPAQTVPAPYPAPPEFSSTLKQ---PQ--PPPQQSQAQSQ----AQGGKASHDAKELHMFVWSSSASPVSEGGGLHVFGGADFAATEQSGRSDQGAKEIRMLVADDHPPGE…
CER.Bauhinia.A	--------------------MILAYGSVRWWKIFSPDQCSGIRFVAIFAVPLLSFHFISTPYQMFRFIAADTLQKIIMLFALAIWTFTKGSLEWMITIFSVSTLPTLVMGIPLLIAMYNDYAGSLMVQVVVLQCIIWYTLLLFLFEYRGAKLLIMEQFPETAASIVSFKVDSDVVSLDGRDFLETDAEVGDDGKLHVKVRKSASRRSFMMTPRPSLTGAEIYSLSSSRPTPRGSFHSDFYSMMGYPARHSFGPADMYSVQSSRGPTPRPSFEECSPMPQTISSPRFGFYPAQTVPTSYPAPPEFSSTLKSVKNQQPMPTPQPQQLQAQTQQATPNSKNSHDAKELHMFVWSSSASSVSEGGGLHVFGGTDFGTSEQSGRSDQGAKEIRMLVADDHPPGE…
CER.Bauhinia.B	MISWNDLYTVLAAVVPLYVAMILAYGSVRWWKIFSPDQCSGIRFVAIFAVPLLSFHFISTPYQMFQFIAADTLQKIIMLFALAIWTFTKGSLEWMITIFSVSTLPTLVMGIPLLIAMYNDYAGNLMVQVVVLQCIIWYTLLLFLFEYRGAKLLIMEQFPETAASIVSFKVDSDVVSLDGRDFLETDAEVGDDGKLHVTVRKSASRRSFMMTPRPSLTGAEIYSLSS---TPRGSFQADFYSMMGYPARHSFGPTDLYSVQSSRGPTPRPSFEECAPMPQTNSSPRFGFYPAQTVPTSYPAPPEFSSTLKSVKNQQQLPQPQPQQGQAQTQQAAPNSKTNHDAKELHMFVWSSSESPVSEGGGLHVFGGNDFGTSEQSGRSDQGAKEIRMLVADDHPPGE…
CER.Cercis.cerca_Chr6	MISWKDLYTVLTAVIPLYVAMILAYGSVRWWKIFSPDQCSGIRFVAIFAVPLLSFHFISTPYAMFRFIAADTLQKIIMLFALAIWTFTKGSLEWMITIFSVSTLPTLVMGIPLLRAMYNDYAGSLMVQVVVLQCIIWYTLLLFLFEYRGAKLLIMEQFPETAASIVSFKVDSDVVSLDGRDFLETDAEVGDDGKLHVTVRKSASRRSFMMTPRPSLTGAEIYSLSSSRPTPRGSFHADFYSMMGYPARHSFGPADLYSVQSSRGPTPRPSFEECAPMPQTITSPRFGFYPAQTVPTSYPAPPEFSSTLKSVKNQQQLPQPQPQQVQAQTQQAAPNSKTSHDAKELHMFVWSSSASPVSEGGGLHVFGGTDFGPSEQSGRSDQGAKEIRMLVADDHPPGE…
CER.Phanera.A	MITWKDLYTVLTAVIPLYVAMMLAYGSVRWWKIFSPDQCSGIRFVAIFAVPLLSFHFISTPYEMFRFIAADTLQKIIMLFALAIWTFTRGSLEWMITIFSVSTLPTLVMGIPLLIAMYNDYAGSLMVQVVVLQCIIWYTLLLFLFEYRGAKLLIMEQFPETAASIVSFKVDSDVVSLDGRDFLETDAEVGDDGKLHVTVRKSASRRSFMMTPRPSLTGAEIYSLSSSRPTPRGSFHADFYSMMGYPARHSLGPADMYSVQSSRGPTPRPSFEECAPLPQTNSSPRFGFYPAQTVPTSYPAPPEFSSTLKSVKNQQPLPQQPPQQVQAQTQQAAPTSKTSHDAKELHMFVWSSSASPVSEGGGLHVFGGNDFGTSEQSGRSDQGAKEIRMLVADDHLPGE…
CER.Phanera.B	MISWNDLYTVLAAVVPLYVAMILAYGSVRWWKIFSPDQCSGIRFVAIFAVPLLSFHFISTPYEMFRFIAADTLQKIIMLVALTIWTFTKGSLEWMITIFSVSTLPTLVMGIPLLIAMYDDYAGSLMVQVVVLQCIIWYTLLLFLFEYRGAKLLIMEQFPETAASIVSFKIDSDVVSLDGRDFLETDAEVGDDGKLHVTVRKSASRRSFMMTPRPSLTGAEIYSLSS---TPRGSFHAEFYSMMGYPARHSFGPADLYSVQSSRGPTPRPSFEECAPMPQTISSPRFGFYPAQTVPTSYPAPPEFSSTLKSVKNQQQLPQQPPQQVQAQAQQAAPNSKTNHDAKELHMFVWSSSASPVSEGGGLHVFGGNDFGTSEQSGRSDQGAKEIRMLVGDDHPPGE…
DET.Sindora.A	MISWKDLYTVLTAVIPLYVAMILAYGSVRWWKIFSPDQCSGIRFVAIFAVPLLSFHFISAPYAMFRFIAADTLQKIIMLFALAIWTFTKGSLEWMITIFSLSTLPTLVMGIPLLIAMYGDYSGSLMVQVVVLQCIIWYTLLLFLFEYRGAKILIMEQFPETAASIVSFKVDSDVVSLDGRDFLETDAEVGEDGKLHVKVRKSASRRSFMMTPRPSLSGVEIFSMSSSRPTPRGSFHADFYSMMGYQPRHSFGPLDLYS-QSSRGPTPRPSFEESVPMAQTVSSPRFGFYPAQTVPTSYPAPPEFSSTLKSVKNQQNQHPQQQPQLQQQQQTQTQGSKASHDAKELHMFVWSSSASPVSEGGGLHVFGSSDFGASEQSGRSDQGAKEIRMLVADDHPQGD…
DET.Sindora.B	MISWKDLYTVLTAVIPLYVAMLLAYGSVRWWKIFSPDQCSGIRFVAIFAVPLLSFHFISTPYAMFRFIAADTLQKIIMLFALAIWTVTKGSLEWMITIFSLSTLPTLVMGIPLLIAMYGQYSGSLMVQVVVLQCIIWYTLLLFLFEYRGAKLLIMEQFPETAASIVSFKVDSDVVSLDGRDFLETDAEVGDDGKLHVTVRKSASRRSFMMTPRPSLTSAEIYSLSSSRPTPRGSFHADFYSMVGYQPRHSFGPADMYTVQP-----SRPSFEESASMAATASSPRFGFYPMETIPSSYPAPPELSSTTRSLKNQQDQAQPLQQPNQAQSQGRAPNSRGSHDAKELHMFVWSSSASPVSEGGSLHVFGGADFGASEQSSRSDQGAKEIRMLVADEHPQGK…
OUT.Arabidopsis.O	MISWHDLYTVLTAVIPLYVAMILAYGSVRWWKIFSPDQCSGIRFVAIFAVPLLSFHFISTPYAMLRFIAADTLQKIIMLSLLVLWAFTRGSLEWSITIFSLSTLPTLVMGIPLLIAMYGEYSGSLMVQIVVLQCIIWYTLLLFLFEFRGAKMLIMEQFPETAASIVSFKVESDVVSLDGHDFLETDAEIGDDGKLHVTVRKSASRRSFCMTPRPSLTGAEIYSLST---TPRGSFHSDFYNMMGFPGRLSFGPADMYSVQSSRGPTPRPSFEECA----MASSPRFGYYPG-GGAGSYPAPPEFSSTTTSTANKSVNKNPKDVNTNQQTTLPTGGKSNSHDAKELHMFVWSSNGSPVSDRAGLNVFGG--APDNDQGGRSDQGAKEIRMLVPDQ-SHGE…
OUT.Prunus.O	MISWHDLYNVLTAVVPLYVAMILAYGSVRWWKIFSPDQCSGIRFVAIFAVPLLSFHFISTPYTMFRFIAADTLQKIIMLFALGLWTFTRGSLEWMITIFSLSTLPTLVMGIPLLIAMYGHESGSLMVQVVVLQCIIWYTLLLFLFEYRGAKLLIMEQFPETAASIVSFKVDSDVVSLDGRDFLETDAEIGDDGKLHVKVRKSASRRSLSMTPRPSLTGAEIYSLSSSRPTPRGSFPSDFYSMMGVNTRHSFGPADLYSVQSSRGPTPRPSFEEPMPQAQTVTSPRFGFYPAQTVPASYPGPPEFSAPVSKSSTKNQQQQPQVAAQQALNNGATKTNSHPHDAKELHMFVWSSSASPVSEGGGLHVFGGTDFGASEQSGRSDQGAKEIRMLVADH-PQGE…
OUT.Quillaja.O1	MINWKDFYNVLTAVSPLYVAMILAYGSVKWWKIFSPDQCSGIRFVAVFAVPLLSFHFIAKPYAMFRFIAADSLQKIIMLVALGIWIFTKGSLDWMITIFSVSTLPTLVMGIPLLTAMYGDYSGSLMVQLVVLQCIIWYTLLLFLFEYRSAKMLIMEQFPETAASIVSFKVDSDVVSLDGRDFLETDAEIGDDGKLHVTVRKSASRRSFSMTPRPSLTGAEIYSLSSSRPTPRGN---------------------------------------CA----PIGSPRFGFYPAQTVPTSYPAPPEFSSTVSKNVTKN-QPQPPQQPVQSP----APNSKAKHEAKELHMFVWSSSDSPVKEGGGLHVFGDTEIGASDQSGRSDRGANEIRMLVADDHRNGE…
OUT.Quillaja.O2	MITWKDLYNVLTAVVPLYVAMILAYGSVRWWKIFSPDQCSGIRFVAIFAVPLLSFHFISTPYAMFRFIAADTLQKIIMLIALGIWTFTKGSLEWMITIFSLSTLPTLVMGIPLLNAMYGGDSGSLMVQVVVLQCIIWYTLLLFLFEYRGAKMLIMEQFPETAASIVSFKVDSDVVSLDGRDFLETDAEIGDDGKLHVTLRKSVSRRSLMMTPRPSLTGAEIYSLSSSRPTPRGSFHADFYSMMGFPARQSFGPGDMYSVQSSRGPTPRSSFEECAPMAQTINSPRFGFYPAQTVPASYPAPPEFSSTVTKNVNKNQQQQ---PQQVAQA--QAPNSKANHDAKELHMFVWSSSASPVSEGGGLHVFGGTDFGESEQSGRSDQGAKEIRMLVADDHPQGE…
OUT.Vitis.O	MISWNDLYVVLTAVIPLYVAMILAYGSVRWWKIFSPDQCSGIRFVAIFAVPLLSFHFISQPYAMFRFIAADTLQKIIMLVVLGIWTFTKGSLEWMITIFSLSTLPTLVMGIPLLIAMYGPYSGSLMVQVVVLQCIIWYTLLLFLFEYRGAKMLIMEQFPETAASIVSFKVDSDVVSLDGRDFLQTDAEIGDDGKLHVTVRKSASRRSLGLTPRPSLTGAEIYSLSSSRPTPRGSFNSDFYSMMGV-PGFPRPSADLYSMQSSRGPTPRPSFEECAPGAQAISSPRFGFYPA----NSYPAPPEISATVKNAKNHLHHHQPQQTQNQQQ-QPQP-QSKANHDAKELHMFVWSSSASPVSEGGGLHVFGGTDFGAAEQSGRSDQGAKEIRMLVADHHPQGE…
PAP.Aeschynomene.A	MISWGDLYSVLTAVIPLYVAMILAYGSVRWWKIFSPDQCSGIRFVAIFAVPLLSFHFISTPYAMFRFIAADTLQKVMMLFALAIWTFTAGSLEWMITIFSLSTLPTLVMGIPLLIAMYGDYSGSLMVQVVVLQCIIWYTLLLFLFEYRGAKLLIMEQFPETAASIVSFKVDSDVVSLDGRDFLETDAEVGDDGKLHVTVRKSASRRSFMMTPRPSLTGAEIYSLSSSRPTPRGSFHADFYSMMGYPPRHSFGNADLYSVQSSRGPTPRPSFEEM-----NMSSPRFGFYPAQTVPASYPAPPEFSASLKSVKNSQQPPPPQQ------PQPGSGGAKASHDAKELHMFVWSSSASPVSEGGGLHVFGGADFGASDQSGRSDQGAKEIRMLVADDHPQGE…
PAP.Lotus.A	MISWGDLYTVLTAVIPLYVAMILAYGSVRWWKIFSPDQCSGIRFVAIFAVPLLSFHFISTPYTMLRFIAADTLQKVIMLFALTIWTFTAGSLEWMITIFSLSTLPTLVMGIPLLIAMYGEYSGELMVQVVVLQCIIWYTLLLFLFEYRGAKLLIMEQFPETAASIVSFKVDSDVVSLDGRDFLETDAEVGDDGKLHVTVRKSASRRSFMMTPRPSLTGAEIYSLSSSRPTPRGSFHADFYSMMGYAPRHSFAAGDVYSAA-SKGPTPRPSFEEC-----GASSPRFGFYPAQTVPTSYPAPPELISTGSVSKNSQSQLQSSQSQQLIQPNPSTNGAKLSHDAKELHMFVWSSSASPVSD-----VFGGGDYGPSDQSGRSEQGAKEIRMLVPDEQPQGV…
PAP.Lotus.B	MITWKDLYTVLTAVVPLYVAMILAYGSVRWWKIFSPDQCSGIRFVAVFAVPLLSFHFISTPYEMFRFIAADTLQKIIMLFALFLWTFTKGSLEWMITIFSLTTLPTLVMGIPLLIAMYGDYSGTLMVQVVVLQCIIWYTLLLFLFEYRGAKLLIMEQFPETAASIVSFKVDSDVVSLDGRDFLETDAEIREDGKLRIVVRKSASKRSFMMTPRPSLTGAEIYSLSS---TPRGSFHGEFFSMMGYQPRHSFGPNDMYSVQSSRGPTPRPSFEECTGV--TGSSPRFGFYPQ---------PPEFSTTTTTNTKAL-ISQNQNLQQQQQHQAVPLANKAANDAKELHMFVWSSSASPISESAGLNTFGT--------SQQPDQEAKEIRMMVADEHSNQS…
PAP.Medicago.A	MITWHDLYTVLTAVVPLYVAMILAYGSVRWWKIFSPDQCSGIRFVAIFAVPLLSFHFISTPYAMYRFIAADTLQKIIMLLALTIWTFTAGSLEWMITIFSLSTLPTLVMGIPLLIAMYGEYSGTLMVQVVVLQCIIWYTLLLFLFEYRGAKLLIMEQFPETAASIISFKVDSDVVSLDGRDFLETDAEVGDDGKLHVHVRKSASRRSFMMTPRPSLTGAEIYSLSSSRPTPRGSFHTDFYSMMGYAPRHSFGANDVYSVQSSRGPTPRPSFEEPVPTATTVNSPKFGFYPAQNVPAAYPAPPEFSSGLSVSKNSQQHLSQQQQTVQVQPQT-SNGAKTSHDAKELHMFVWSSSASPVSEASGLQVFGSADYGASDQSGRSEQGAKEIRMLVSDDHPPGV…
PAP.Medicago.B	MITLKDLYTVLTAVVPLYVAMILAYGSVRWWKIFSPDQCSGIRFVAVFAVPLLSFHFISTPYQMFRFIAADTLQKIIMLVALSLWTFTKGNLEWMITIFSLSTLPTLVMGIPLLIAMYGDYSGSLMVQVVVLQCIIWYTLLLFLFEYRGAKLLIMEQFPETAASIVSFKVDSDVMSLDGRDFLETDASVGDDGKLHVTVRKSASRRSFMMTPRPSLTGAEIYSLSS---TPRGSFHQEFYSMMGYQPRHSFGANDLYSVQSSRGPTPRPSFEEG------ASSPRFGFYPAQTVPTSYPVPPEFSSTTKPVKNQNQNLMPQQPQVQLQ-------TKGSQD-KELHMFVWSSSASPVSESAGLNVFRN--------SEQSEEGAKEIRMVVADEHNQGE…
PAP.Phaseolus.phavu_Chr02	MISWADLYTVLTAVIPLYVAMILAYGSVRWWKIFSPDQCSGIRFVAIFAVPLLSFHFISTPYAMFRFIAADTLQKIIMLFALAIWTFTAGSLEWMITIFSLSTLPTLVMGIPLLIAMYGEYSGSLMVQVVVLQCIIWYTLLLFLFEYRGAKLLIMEQFPETAASIVSFKVDSDVVSLDGRDFLETDAEVGDDGKLHVTVRKSASRRSFMMTPRPSLTGAEIYSLSSSRPTPRGSFHADFYSMMGYAPRHSFGAADLYSVQSSRGVTPRPSFEESAPAPQAISSPRFGFYPAQTVPAAYPAPPEFSSGLSVSKNSQTQPQPQQPQSQPQAQPPNGSNKASHDAKELHMFVWSSSASPVSEAGGLHVFSGADFGASDQSGRSDQGAKEIRMLVADEHPQGE…
PAP.Phaseolus.phavu_Chr03	MITWKDLYTVLTSVVPLYVAMILAYGSVRWWKIFSPDQCSGIRFVAIFAVPLLSFHFISSPYAMFRFIAADTLQKIIMLFALTLWTLTKGSLEWMITIFSLSTLPTLVMGIPLLIAMYGDYSGSLMVQVVVLQCIIWYTLLLFLFEYRAAKILIMEQFPETAASIVSFKVDSDVVSLDGRDFLETDAEVGDDGKLHVTVRKSASRRSFMMTPRPSLTGAEIYSLSSSHPTPRGSFHADFFSMMGYQPRHSFTANDLFS---SRGPTPRPSFEESMPQPVAVASPRFGFYPTQTVPASYPPPPEFSSAP--AKPTV-----AKTQNQQT------PTKGAHDAKELHMFVWSSSASPVSENAGLNMFGSTDLGTSE---QPDQGAKEIRMLVADNHVQGE…
