# Supplementary material for: Legume genome structures and histories inferred from Cercis canadensis and Chamaecrista fasciculata genomes
Source: Plant J. 2026 Jun 10;126(5):e70981. doi: 10.1111/tpj.70981 (PMC13252982; doi:10.1111/tpj.70981)
Supplement: Supplementary file 8 — Data S8. Manuscript supplement; Compressed directory of aligned sequences from 36 gene families with members deriving from syntenic blocks from selected species. [file TPJ-126-0-s004.gz › S8_wgd_block_tree/40_wgd_aln_manual_wgd_copy_fasta/Legume.fam3.00637]

>CAE.Acacia.A
MSSWELLGVEPVELKFPFELKKQISCSLVLSKTDCYVAFKVKTTPKKYCVRPTGIVLPRSTCDVIVTMQAQKEPPPDMQCKDKFLLQSVKVNDGTTPKDITAEMFKEAGNVVEECKLRVLYVSPPQPPSPVPEGSEEGSSPRGSVSEGVNGADFTTVTRAFTERPDAQEKSAEAKALISRLTEEKDAVKLNHKLRQELELLKQEGNKNRGGVSILLVIMIGFLSLIMGYVMKK
>CAE.Acacia.B
MSTGELLSIEPLELKFPFELKKQISCSIQLSKTDDYVAFKVKTTPKKYCVRPTGIVLPRSTCDVIVTMQAQKDAPPDMQCKDKFLLQSVKTNDVTNPKDINTEMFKEAGHVVEESKLRVVYVSPPQPPSPVPEGSEEGSSPRASVSEGVGSADFPTVTKAFTEHSGVEEKSGETKALISRLMEEKHAVQLNNRLAQELEVLKREVNKTGGGVSIVFVILIGLLGIILGYLMKK
>CAE.Chamaecrista.chafa_Chr1
MSTGELLSVEPHELKFPFELKKQISCSLQLAKTDSYVAFKVKTTPKKYCVRPTGIVLPRSTCDVIVTMQAQKEAPPDMQCKDKFLLQSVKTNDTTNPKDITAEMFKESGNAVEEFKLRVVYVSPPQPPSPVPEGSEEGSSPRGSVSEGINSADFASATKGITERSEVQEKSAEATALISRLTEEKSAVQQNNRLRQELELLKREGNKQSGGVSILFVIIIGLIGIIMGYMMKK
>CAE.Chamaecrista.chafa_Chr6
MSTGELLSIEPVELKFPFELKKQISCSIQLSKTDSYVAFKVKTTPKKYCVRPTGVVLPRSTCDVIVTMQAQKESPPDMQCKDKFLLQSVKRDEAIAPKDITAEMFKEAGHVVEECKLRVLYVSPPQPPSPVPEGSEEGSSPRASVSEGVNSTDFQTVTKSIIERSDTPDKSAEAKALISRLTEEKNAVQVNNRLRQELELLKRQGNKNRGGVSIVFVILIGLLGIIMGYLMKK
>CAE.Senna.sento_Chr06
MSTGELLSIEPLELKFPFELKKQISCSIQLSKTDSHVAFKVKTTPKKYCVRPTGVVLPRSTCDVIVTMQAQKEAPPDMQCKDKFLLQSVKKDETITPKDITAEMFKESGNVVEECKLRVLYVSPPQPPSPVPEGSEEGSSPRASVSEGVNNAEFATVTKAFAERPETQDKSTEAKALISRLTEEKNAVQLNNKLRQELELLKRQGNKNRGGVSIVFVILMGLLGIIMGYLMKK
>CAE.Senna.sento_Chr11
MSTGELLSVEPHELKFPFELKKQISCSLQLSKTDSYVAFKVKTTPKKYCVRPTGIVLPRSTCDVIVTMQAQKEAPPDMQCKDKFLLQSVKANDNANPKDITAEMFKEAGNAVEEFKLRVVYVSPPQPPSPVPEGSEEGSSPRGSVSEGVNSADFTQATKAFTDRPEANEKSAEAKALISRLTEEKSAVQLNNKLRQELELLKREGNKSRGGVSILFVVIMGLIGIIMGYIMKK
>CER.Bauhinia.A
MSTGELLSIEPVELKFPFELKKQISCSLQLSKTDSYVAFKVKTTPKKYCVRPTGIVLPRSTCDVIVTMQAQKEGPPDMQCKDKFLLQSVKTDDGASAKGINAEMFKEAGHMVEECKLRVLYVAPPQPPSPVPEGSEEGSSPRASVTEGASSADFTTGTRAFTERAEVQDKSAEARALISKLTEEKNAIQQANKLRQELELLRREGSKSRGGVSLMIVVLIGLLGIIMGYLMKK
>CER.Bauhinia.B
MSTGELLSIEPLELKFPFELKKQISCSLQLSKTDSYVAFKVKTTPKKYCVRPTGIVLPRSTCDVIVTMQAQKEAPSDMQCKDKFLLQSVKTNDGAAAKDISAEMFKEAGHVVEECKLKVVYVAPPQPPSPVPEGSEEGSSPRGSVSEGASSADFTMGTRAFTERAELQDKSTEGKALISKLTEEKNAIQQSNKLRQELELLRREGNKSRGGVPFMFVVIIGLLGIIMGYLMKK
>CER.Cercis.cerca_Chr6
MSTGELLSIEPLELKFPFELKKQISCSLQLSKTDSYVAFKVKTTPKKYCVRPTGIVLPRSTCDIIVTMQAQKEAPPEMQCRDKFLLQSVKANDGAAPKDINAEMFKEAGHVVEECKLRVVYVAPPQPPSPVPEGSEEGSSPRGSVSEGASSADFTMVTRAFTERAEVQDKSVEARALILKLSEEKNAIQQTNKLRQELELLRREGKKNRGGVSFMFVVLIGLLGIIMGYLMKK
>CER.Phanera.A
MSTGELLSIEPLELKFPFELKKQISCSLQLSKTDSYVAFKVKTTPKKYCVRPTGIVLPRSTCDVIVTMQAQKEAPPDMQCKDKFLLQSVKTNDGTAPKDINAEMFKEAGHVVEECKLKVVYVAPPQPPSPVAEGSEEGSSPRGSVSEGAGSADFTTVTRAFTERTEGQDKSAEARALITKLTEEKNAIQQANKLRQELELLKREGNKSRGGVSLMFVVIIGLLGIIMGYLTKK
>CER.Phanera.B
MNTGELLSIEPLELKFPFELKKQISCSLQLSKTDSYVAFKVKTTPKNYCVRPTGIVLPRSTCDVIVTKQAQKDAPTDLQCKDKFLLQSVKTKDGATAKDISAEMFKEAGHVVEEWKLKVVYVAPPQPPSPVPEGSEEGSSPRGSVSEGASSADFTMGTRAFIERADVQDKYAEARALISKLTEEKNAIQQTNKLRQELELLRREGKKNRGGVSFMFVILIGLLGIIMGYLMKK
>DET.Sindora.A
MSSGDLLSIEPLELKFPFELKKQISCSLQLSKTDSYIAFKVKTTPKKYCVRPTGVVLPRSICDVIVTMQAQKEAPSDMQCKDKFLLQSVKVPDGVTSKDVTAETFKEAGHIIEECKLRVLYVSPPQPPSPVAEGSEEGSSPRVSVSEGVNGADFATVTRGMTERPEAQDKSAEAKSQISKLTEEKHALQQNNKLRQELELLKRGGNQKGGGVSIMIVALIGLIGIIMGYLLKK
>DET.Sindora.B
MSSGELLSIEPVELKFPFELKKQISCSISLSKTDSHVAFKVKTTPKKYCVRPTGIVLPRSTCDIIVTMQAQKEAPADMHCKDKFLLQSVKTHDGATPKDINAEMFKEAGHLMEECKLRVVYVSPPQPPSPVPEGSEEGSSPRGSFSEG--------VTKAFTEQPEAQGKSAEARALILKLTEEKNAIQQYNKLRQELELLKREGNKNRGGVSILFVIIIGLVGIIMGYLLKK
>OUT.Arabidopsis
MTTGDLVNIHPTELKFPFELKKQSSCSMQLTKTTTCVAFKVKTTPRKYCVRPTGVVLPGDSCNVTVTMQAQKEAPLDMQCKDKFLVQTVVVSDGTTSKEVLAEMFKEAGRVIEDFKLRVVYI-PANPPSPVPEGSEEGNSPMASLNDAQSASLFDDVSRTFEE---TSEKSSEAWSMISKLTEEKSATQQSQKLRLELEMLRKETSKKQGGHSLLLMLLVGLLGCVIGYLLNR
>OUT.Prunus
MSTGELLSIEPLELKFPFELKKQISCSLLLSKTDNYVAFKVKTTPKKYCVRPTGIVSPRSTCDVIVTMQAQKEAPPDMQCKDKFLLQSVKTNDGAAPKDITPEVFKEAGNVVEECKLRVVYVSPPQPPSPVPEGSEEGSSPRGSVMEGVNGAEFSNAAKAFSEQLEPQERSAEARSLILKLTEEKKANQQSNRLRQELELLKRQGSKSRGGVSILFVIIVGLIGLLLGYLMKK
>OUT.Quillaja.A
----ELLSIEPLELKFPFELKKQISCSLQLLKTDNYVAFKVKTTPKKYCVRPTGIVLPRSTCDVIVTMQAQKESPPDMQCKDKFLLQSVKTNDGATTKDINAEMFKEAGHVVEECKLRVVYVSPPQPPSPVAEGSEEGSSPRGSLSEGVNGSEFSNATRAFEPQDKSAE--LQARSLISKLNEEKSAIQQNNKLRQELELLRRESNKNRGGASLLFVVLVGLLGIIMGYVLKK
>OUT.Quillaja.B
MSTGELLSIEPLELKFPFELKKQISCSLQLLKTDNFVAFKVKTTPKKYCVRPTGIVLPRSTCDVIVTMQAQKEAPPDMQCKDKFLLQSVKTNDGATPKDITAEMFKEAGHVVEDCKLRVVYVSPPQPPSPVAEGSEEGSSPRGSLSEGVNGSEFLNATRSFEPQDKSAE--LQARSLISKLTEEKSAIQQNSKLRQELELLRRESNKNRGGVSLSVCHLSWLAWHNYGVCLEE
>OUT.Vitis
MTTGDLLNIHPTELKFPFELKKQSSCSLQLTKTDQYVAFKVKTTPKKYCVRPTGVVLPGATCNVTVTMQAQKEAPPDMQCKDKFLLQSVVAPTAATAKDITTEMFKVDGKVVEEFKLRVVYI-PANPPSPVPEGSEEGSSPRASVHEGQNTSLFCTVKGSP---EEAKEEALEAWSMVTKLTEERSALQQNQKLRQELELVRKEISKSRGGISLFFVVLVGLIGILLGYFVKR
>PAP.Aeschynomene.A
MSTGELLSIEPLELKFFFELKKQISCSLQLTKTDSYVAFKVKTTPKKYCVRPTGIVLPRSTCDVIVTMQAQKEVPADMQCKDKFLLQSVRAPDGAAPKDITAEMFKEAGNVVEESKLKVVYVAPTQPPSPVAEGSEEGSSPRGSVSEGVNGADSTTATRAFSERLDSPEKSAEAKALISRLTEEKTAIQQNNKLRQELDMLKRESGKSRGGVSMVVVILIGLLGGMAKSYFKQ
>PAP.Aeschynomene.B
MSTGELLSIEPIELKFPFELKKQISCSLQLSKTDSYVAFKVKTTPKKYCVRPTGIVMPRSTCDVMVTMQAQKEAPADMQCKDKFLLQSVKTFDGATTKDITTEMFKEAGHVVEECKLRVVYVSPPQPPSPVPEGSEEGSSPRASVSEGTSGAEFTQATRGFSERSEAQDKSAEARALISRLTEEKHAIQQNSKLRQELELLKREGNKNRGGVSFIIVVLIGLVGITLGYLLKK
>PAP.Lotus.A
MSTGYLLRIDPLELKFTFQLKKQISCSLQLTKTDEYVAFKVKTTPKKYCVRPTGVVLPRSTCDVKVTMQAQKEAPPDMQCKDKFLLQCVKVNDGVSPKDITAEMFKESGHVVEESKLRVVYVSPPQPPSPVAEGSEEGSSPRGSVSEGVNVSDSATIARGFTERHEATDKSAEAKALITRLTEEKNAIQQTNKLRQELDLLRRESNKNRGGVSMLIVILVGLLGIVMGYLMKK
>PAP.Medicago.A
MSTGDLLNIEPVELKFLFELKKQISCSLQLSKTDSYVAFKVKTTPRKYCVRPTGVVLPQSTCEVIVTMQAQKEVPPDMQCKDKFLLQSVRVNDGADAKEITPEMFKEAGHVVEECKLRVVYVAPPQPQSPVPESSEEGSSPRGSVTEGANGSDSTTVMRGFTERNGTPEKSAEAKALMLRLTEEKNAIQLNSKLRQELDMLRRQSNKSRGNVSMIFVILIGLLGLIMGYLLKK
>PAP.Medicago.B
--DGDLLSIEPLELKFPFELKKQISCSLQLSKTDSYVAFKVKTTPRKYCVRPTGIVLPRSTCDVMVTMQAQKEAPADMQCKDKFLLQSVKTNDGVSPKDISAEMFKEAGHVVEECKLRVVYVSPPQPPSPVPEGSEEGSSPRGSFSEGANGPEFAQVTRGSAERPEAQDKSAEARALISRLTEEKNAIQQTSRLRQELELLKREGNRNRGGVSFIIVILIGLLGLIMGYLMKK
>PAP.Phaseolus.phavu_Chr02
MSTGDLLSIEPLELKFFFELKKQISCSLILSKTDSYVAFKVKTTPKKYCVRPTGIVLPRSTCDVIVTMQAQKEAPSDMQCKDKFLLQSVKVEDGIAAKDITAEMFKEAGHVVEECKLRVLYVSPPQPPSPVPEGSEEGSSPRGSVSDGISGADSAAVTRAFAERHDGPEKSAEAKALISRLNEEKNAIQQINKLRQELDTLRRESNKSRGGVSMVIVILIGLLGIIMGYLMKK
>PAP.Phaseolus.phavu_Chr03
MSNGELLNIEPLELKFAFELKKQISCSLQLSKTDAYVAFKVKTTPKKYCVRPTGIVLPRSTCDVMVTMQAQREAPTDMQCKDKFLLQSVKTFDGASPKDITAEMFKEAGHVVEESKLRVLYLPPQQPPSPVPEGSEEGSSPRGSVSEGGNGSDFTQVARGFTERPEAQEKSSEARALISRLTEEKNAIEQNSKLRQELDLLKRESNKSRGGVSYVIVVLIGLLGIIMGYLLKK
