# Supplementary material for: Legume genome structures and histories inferred from Cercis canadensis and Chamaecrista fasciculata genomes
Source: Plant J. 2026 Jun 10;126(5):e70981. doi: 10.1111/tpj.70981 (PMC13252982; doi:10.1111/tpj.70981)
Supplement: Supplementary file 8 — Data S8. Manuscript supplement; Compressed directory of aligned sequences from 36 gene families with members deriving from syntenic blocks from selected species. [file TPJ-126-0-s004.gz › S8_wgd_block_tree/40_wgd_aln_manual_wgd_copy_fasta/Legume.fam3.00699]

>CAE.Acacia.A
MVCTADIHEWKDFPKGLRVLLLDGDSNSASELRTKLEAMDYIVSTFCDEEALSAISSKPEGFHVAIVEVSTS-SLGSFKILEAKDLPIIMASNTHCLSTMMKCVALGAVEFLRKPLSEEKLRIWQHVVHKAFTGTSVLPKSLEPVKESL--VLQLQTDGGEHET---VNLEE-SRFSDDHEQSAGSDKYPAPSTPQLKHGARLMDHGDCQEQTCSTEKESEDHNGESKFVETTFGVLNSEGTCKPVEPKKALNMEDENLANDSKSEKLVSQPVHDS-VLSNTEGDTVSPNKARVHGDSRQIKTKKK---VDWTPQLHKKFVKAVEQLGVDQAIPSRILELMNVEGLTRHVASHLQKYRMHRRQILPKEDRRW-------------VQRPVMSFPPYYSGTPSPAPVYPIWGQSGNQPAGMHAWGLPGYPLWHRTENWHWKPYHWIHAESWACPVLPASQSPCNSYSQNIRGWHNANSVNYSASKLQNSCEYHPAEDVVDKAVKEAISKPGLPMPLGLKPPSIDCVLSELSRQGFSTIPPCSRHAK
>CAE.Acacia.B
MVCTADLQSWKDFPKGLRVLLLDGDTNSAADIRAKLEAMDYIVSIFCNEEALSAISSKPEGFHVAIVEVSTSNNQGCFEFLEAKDLPTIMTSNDHCLSTMMKCIALGAVEFLRKPLSEEKLRIWQHVVHKAFAGATVLPESIKPIKESVVSMLRLQTDNKEQQSKISLDIEKVSRFSEDHELSSGSDKYPAPSTPQLKQGLRLLDDGDCHEQTCLTEKESGEPDGETISVETTCGNSNSEGAPQPSKPEMTLAKKEEDFANGSKSESDVSTHIHDGNFVSINDDITPSPKEVGVFSDACEITASKKKMKVDWTPELHNKFVQAVEQLGIDQAIPSRILELMEVEGLTRHVASHLQKYRMHKRHILPKEEDRRWPNQRDIMQRSYYVPRPTMAYPPYHSHTLSPAPIYPMWGQPGSQPAGVQMWAPPNYHIWQ--------PFPGMHAEAWGCPVLPPSQNPSFFHTQHTPGLRSANNVEYNPSMPPSSLEHHPADEVVDKVVKEAISKPWLPLPLGLKPPSTDSVLAELSRQGISTIPHSSKS--
>CAE.Chamaecrista.chafa_Chr1
MVCTADLQNWKDFPKGLRVLLLDGDITSASEIRTKLEAMDYIVSTFCDEEALSAISSSPESFHVAIVEVNTSSSPGSFKFLEAKDLPTIMTSNNHCLRTMMECIALGAVEFVSKPLSEEKLRIWQHVVHNAFSRTSVISESQKRIKESVESSLHFQTDSEEHEGNISINLEKVSGLSDEHEQSAGSDKYPAPSTPQLKQGARLLDDADCQEQTCSTEKESGDHDGESKYVETTCGALNAEGTCQPIKPEVSLKMEEENFANDSKSENDVSSHLHDIKDFSNIDGSTESPNKAGD-SDSHQIKTNRKKMKVDWTPQLHKKFVKAVELLGIEQAIPSRILELMKVEGLTRHVASHLQKYRMRKRQILPKED-RRWL-----------QQRPIMAFPPYYPNTLSPAPAYPIWGQPGSQPAGVHMWGPPSYPMWQPSESWHWTPLLTMHADAWGCPMLPPPQDPHFSCSEKIPRPHNVN-VGCSSSKSQNSLEYHPAEEVVNKAVKEAISKPWLPMPLGLKPPSTDIVLAELSKQGISAIPPRRKRSK
>CAE.Chamaecrista.chafa_Chr6
MVCTADLQGWKDFPKGLRVLLLDGDITSAADIRAKLEAMDYVVSIFCNEEALSAISSRPEGFHVAIVEVSTSDTEGCFKFLEAKNLPTIMTSNNHCLSTMMKCIALGAVEFLSKPLSEDKLRIWQHVVHKAFAGASLLSDSLKPVKESVVSMLQLQTDNRDHDSKISIDIENVSRFSDEHEHSAGSDKYPAPSTPQLKQGARLLDDGDCQEQTCLTEKESGEHEEESKSVETTCENLNSEGTPQPRKSEMTLRKEEEELANGSKSESDVSLHHDDGKPLDNIDDGTASPKKAVVLSDSCEVKPNKKKMKVDWTPELHKKFVQAVEQLGVDQAIPSRILEIMKVEGLTRHVASHLQKYRMHKRHVLPKEEDRRRAHQRDIMQPSYYPPRPIMAIPSYHSHTLSPAPMYPMWPQPGNQPAGVQMWGTPDYRLWQPAESWHWNPLPGVHAEAWGCPVLPPPQSPCFSYTQPVPGLQTASKVDYSPSMPKSSFEHHPADEIVDKVVKEAISKPWLPLPLGLKPPSTDSVLAELSRQGISTIPHKTKGSK
>CAE.Senna.sento_Chr06
MVCTADLQGWNDFPKGLRVLLLDGDTTSAADIRAKLEAMDYVVSIFCNEEALSAMSSRPEGFHVAIVEVSTSDSEGCFKFLEAKDLPTIMTSNNHCLSTMMKCIALGAVEFLSKPLSEDKLRIWQHVVHKAFAGANVLSESLKPVKESVVSMLQLQTDDREHGSKISIDLETVSRFSDDHEHSSGSDKYPAPSTPQLKQGARLLDDGDCQEQACLNEKEIGEHDGESKSVETTCENLNSEDTAQPRESEKNLIKKEDEIANGTKSESDNSQHLHDGELVNNIDDNTTSPKKAVVLSDRCEAKANRKKMKVDWTPELHKKFVQAVEKLGVDQAIPSRILELMKVEGLTRHVASHLQKYRMHKRHVLPKEEDPRWAHQRDTMQRSYYAPRPVMAIPAYHSHTLSPTPMYPMWGQSGSQTVGVQMWAPPDYRLWQPTQSWHWKPLPGVHAEAWGCPVLPPPQGPCFSYPQHMPGLNYANKADYSSSMPPSSIEHHLADEVVDKVVKEAINKPWLPLPLGLKPPSTDSHHPALATVSVSVCPTTTAG--
>CAE.Senna.sento_Chr11
MVCTADLQEWKDFPKGLRILLLDGDSTSASEIRTKLEAMDYIVSTFCDEEALSAISSRPESFHAAIVEVSTSSSPGSFKFLEAKDLPTIMTSNNHCLSTMMKCIALGAVEFLSKPLSEEKLRIWQHVVHKAFAGTSILSESLKPVKESVVSLLNLQTHSEKHESRISIDLEKVSRFSDDHEVSAGSDKYPAPSTPQLKRSARLLDDGDCQEQTCSTEKESGDHDGESKSVDTTCGVLNAEGTCQPIKPEKPLKMEEENFANDPKSVNIASPHLHDGKVLSNIDDSTASPNKTGILSDSCRMKTNRKKIKVDWTPRLHKKFVKAVEQLGLDQAIPSRILELMKVEGLTRHVASHLQKYRMRKRQILPKDD-RKW------------LQRPIMPFPPYYSHTLSPAPLYPLWGQSSSQPTGVHLW-PPGYPLWQPVESWHWKPFPRMHADAWGCPILPPTQGPSFSCSQNIPGSHKADAVGCSSSKSGIFFEYHPAEEVVDKIVKEAISKPWLPMPLGLKPPSTDSVLAELSRRGISTIPPRTIKP-
>CER.Bauhinia.A
MVCTADLQKWKDFPKGLRVLLIDGDTNSAAEISAKLEAMEYIVSTFCDEEALSAISSKTEEFHVAIVEVSISSTQDSFKFLEAKDLPTIMTSSEHCLSTMMKCIALGAVEFLSKPLSEDKLRIWQHVVHKAFAGTSVLSDSPKPDKESVVSTLKLQMDNGQQENGVSIDLGKVSRSTDDLDQSVGSDKFPAPSTPQLNQGARLLDDGDCQEQTCSTEKENGEHEGKSKSVETTRETLCGDGILPPNKPEKTSKEEEDFVDDGSKKENTVSPHPTNKMLLGNIDGGTASPNKAGVRDDPCDTKSNRKKTKVDWTPELHKKFVQAVEQLGVDQAIPSKILELMKVEGLTRHVASHLQKYRMHKRQILPKEEDRRWLHQRDPIQRGYCLQRPMMAFPPYQSRTLAPAPVYPMWGQPGSHLPGLQVWSPPGLPVWRPTESWHWKPVSGMHADAWGCPVLPPPQGPCFPYSQSIPGFRNTNAVNYSSSMPRSTFELNPEEEVIDKVVKEAISKPWLPMPLGLKPPSTDSVLAELSRQGISNIPLGNKGSS
>CER.Bauhinia.B
MVCTADLQKWKDFPKGLRVLLLDGDTNSAAEISAKLEAMDFIVSTFCNEEALSAISSRTEGFHVAIVEVSTSSSEGCYKFLEAKDLPTIMTSSNQCLSTMMKCIALGAVEFLSKPLSEDKLRIWQHVVHKAFSGASVLSDSLKPVKESVASTLELQMDNGQHENGMSIDLDKVSKFTDDLEQSVGSDKFPAPSTPQLKQGARLLDDGDCQEHTSSTEKENGEHEGESKSVEITCENLYADGTLPPNKPEKTLIKEEEDFVDGSKRESTVSAHPPNRKVPSNINGGTASPNKAGVPSVSRDTKCNRKKIKVDWTPELHKKFVQAVEQLGVDQAIPSRILELMKVEGLTRHVASHLQKYRMHKRQILPKEEDRRWLHQRDPMQRSYYPQRPIMAFPPYQSHTLSPAPAYPMWGQPGGHLPGVQVWSPPGYPVWQPTESWHWKPVSGMHADAWGCPVLPPAQGPCFSYPQNMPGFHNAHAADYSSSMPRSTSEPHPEEEVIDKVVKEVISKPWLPMPLGLKPPSTDSVLAELSRQGISNIPLGNKGSS
>CER.Cercis.cerca_Chr6
MVCTADLQKWKDFPKGLRVLLLDGDTSSAAEISAKLEAMDYIVSTFCNEEALSAISSRTEGFHVAIVEVSTSSSQGSFKFLEAKDLPTIMTSSNHCLSTMMKCIALGAVEFLSKPLSEDKLRIWQHVVHKAFAGASVLSDSLKPVKESVVSTLELQTDNGQRENGMSIDLDKVSRFTDDLEQSVGSDKFPAPSTPQLNQGARLLDDGDCQEQTCSTEKENGEHEGESKSVETTCENLYADGTLPPNKPEKTLIKEEEDFVDGSKRESAVSPHPPNRKVLSNIDGGTASPNKAGVPSDSCDTKSNRKKMKVDWTPELHKKFVQAVEQLGVDQAIPSRILELMKVEGLTRHVASHLQKYRMHKRQILPKEEDRRWLHQRDPMQRSYYLQRPMMPFPPYQSHTLSPAPVYPMWGQPGSHLPGLQMWSPPAYPVWQPTESWQWKPVSGMHADAWGCPVLPPPQGPCFSYSQNIPGFHNANVVDYSSSMPRSTFELHPEEEVIDKVVKEAISKPWLPMPLGLKPPSADSVLAELSRQGISNIPLGNQGSS
>CER.Phanera.A
MVCTADLQKWKDFPKGLRVLLLDGDTSSAAEISAKLEAMDYIVSTFCNEEALSAISSRTEEFHVAIVEVSTSSSQDSFKFLEAKDLPTIMTSSKHCLSTMMKCIALGAVEFLSKPLSEDKLRIWQHVVHKAFTGTSILSDSLKPVEESVVSTLELQTDNGQHENGMSVDLYKVARFTDDLEQSVGSDKFPAPSTPQLNQGARLLDDGDCQEQTCATEKENGEHEGESKSVETTCENLYGDDILPPNKPKK-ILKEEEDFVDGSKKESTVSPHPPNKKFLSNIDGGTASLNKASVPSDSCDTKSNRKKLKVDWTPELHKRFVQAVEQLGVDQAIPSRILELMKVEGLTRHVASHLQKYRMHKRQILPKEDDRRWLHQRDPMQRGYYLQRPMMGFPPYQSHTLSPAPVYPVWGQPGGQLPGLQLWSPPG-QVWQPTESWHWKPVSGMHAEAWGCPVLPPPQGPYLSYSQSIPGFHNANAVDYSSSMPRSTVELHPEEEVIDKVVKEAISKPWLPMPLGLKPPSTDSVLAELSRQGISNILPCNKDSS
>CER.Phanera.B
MVCTTDLQKWKDFPKGLRVLLLDGDTSSAAEISAKLEAMDYIVSTFCNEEALSAISSRTEGFHVAIVEVSTSSSQGSFKFLEVKDLPTIMTSSNQCLSTMMKCIALGAVEFLSKPLSEDKLRIWQHVVHKAFSGASVLSDSLKPIKESVVSTLELQTDNGQHENGMSIELDKVSRSTDDLELSVGSDKFPAPSTPQLKQGARLLDDGDCQEQTSSTEKENGEHEGESKSVETTSENLYADGTLPPNKPEKTLIKEEEDFVDGSKRESTVSPHPPNRKVLSNIDGGTASPNKAGVPSVSCDNKSNRKKMKVDWTPELHKKFVQAVEQLGVDQAIPSRILELMKVEDLTRHVASHLQKYRMHKRQILPKEEDRRWLHQRDPMQRSYYLQRPMMAFPPYQSHTLSPAPVYPMWGQPGSHLPGVQMWNPPGYPVWQPTESWHWKPVSGMHADAWGCPVLPPPQGPCFSYSQNIPGFHNANAADYSSSMPRSTLEPHPEDEVIDKVVKEVISKPWLPMPLGLKPPSTDGVLAELSRQGISNIPLGNKGSS
>DET.Sindora.A
MVCIADLQGWKDFPKGLRVLLLDGDSKSAAEIRSKLEAMDYIVSAFCNEEALSAISSETESFHVAIVEVSTGSSEGSFKFLEAKDLPTIMTSNTHCLNTMMKCIALGAVEFLSKPLSEDKLRIWQHVVHKAFAGANILSESLKPVKDSVESMLELQTENGRQENNISTDLGKVCRFSDDQEQSVGSDKYPAPSTPQLKQGIRLVDDGDCQEQTCTIEKESGELDGESKSVETTCANLNAEGTLPLRKPEKTLIKDEDDLADNSRSESTISPHRQSRKVLSNDGGTTACPNKAAVPSDPCDIKASRKKTKVDWTHELHKKFVLAVEKLGIDQAIPSRILELMKVEGLTRHVASHLQKYRMQKRQILPKEDDRRWPHQRDPIQRSYYVQRPIMAFPPCPSHTLSPAPAYPVWGQPGNQPVGVHIWGPSGYPVWQPTENWHWKPFPGIHADAWGCPVLPPTQGPCYSYSQNIPGFHNANAVDYNSIMPRNSFEFHPAEEVIDKVVTEAINKPWLPLPLGLKPPSTDSVLAELSRQGISSIPPGASKG-
>DET.Sindora.B
MVCTANLQEWKDFPKGLRILLLDGDSNSAAEIRSKLEAMDYIVSTFCNEEALSAISSKPEGFHVAIVEVRTSNNEGSLKFLEAKDLPTIMTSNNHCLNTMMKCIALGAVEFLSKPLSEDKLRIWQHVVHKAFAGANVLSESLKPVKESVESMLWLQADNGQHENRTLKDTNKVSRPSDDHEHSVGSDKYPAPLTPQLKQGARLLDDGDCQEQACSIDRECGELEGESKSVETACGTASAEDALNLREPEKTLIKQEEDFADGSKSESTISPQQCSRKVLSNNDGSTASPKKVHVPTDLCDVKVNRKKMKVDWTPELHKKFLQAVEQLGVDQAIPSRILELMKIDGLTRHVASHLQKYRMHKRHVLPKEEDRKWPQQKGPMQGGYCLQRPIMAFPSYHSHTISPAPVYPMWGQS-----GVQMCGPPCYPAWQPTESWHWKPLLGMQANAWGCLVLPPTQTHCFSFSE-----------NYRPSMPRSSIKLHLEEEVIDRAVKEAISKPWLPLPLGLKPPSTDSVLAELSRQGISSMPSDSSS--
>OUT.Arabidopsis
MVITADLSKWENFPKGLKVLLLDGDGSSAAETRSELESMDYIVTTFTDEEALSAVVKNPESFHIAIVEVNMSAESESFKFLEAKDLPTIMISTDHCITTTMKCIALGAVEFLQKPLSPEKLKIWQHVVHKAFDGGSNVSISLKPVKESVVSMLHLETDMTIEEK------------------------DPAPSTPQLKQDSRLLD-GDCQENIFSMEDNMEDHQGESKSVDTTNRKLDDDK---------VVVKEERDSEKEEEGETGDSEKTDSVD-IHKKEDETKPINKSSGIKNVSGNKTSRK--KVDWTPELHKKFVQAVEQLGVDQAIPSRILELMKVGTLTRHVASHLQKFRQHRKNILPKDDHNRWIQSRENHQRNYNVFRPVMAYPVWGLGVYPPGAIPPLWPPP------LQSIGQPP--------PWHWKPYPTVSGNAWGCPVGPPVTGSYITPNTTAGGFQYPNGAETGFKIMPA---SQPDEEMLDQVVKEAISKPWLPLPLGLKPPSAESVLAELTRQGISAVPSSS----
>OUT.Prunus
MVCTADLQEWKDFPKGLKVLLLDEDNSSAAEIKSKLEAMDYIVTTFCNEEALSAFSSNPLSFQVAIVEVNASNGHGVFQFLEAKDLPTIMTSNIHCLSTMMKCIALGAVEFLRKPLSEDKLRIWQHVVHKAFAGGSAISESLKPVKESVVSILQIKQETEEQKCKISVETENVSRVHEDREQSVGSDKYPAPSTPQLKQGSRLLADGDCQDQICLSEKESGENDSESKSVETTCGNPIDEGTVQLSEPQMTRKR----VVKEENDSVNGSQHPHNRNSANDVGGVAENLSKASAPNNSC--KSNRKKMKVDWTPELHKKFVQAVEQLGVDQAIPSRILELMKAEGLTRHVASHLQKYRMHKRHILPKEDDRRLPHPRDPIQRSYYPQKPIMAFPPYHYNSLSMAPVYPMWGQPGSQPAGVQMWGSPGYPQWQPSESWHWKPYQGMQADAWGCPVMPPLQGGYPSYPQNAAG--------FHAGVVDNSFDLHPAEEVVDKVVKEAISKPWLPLPLGLKPPSTEGVLDELSRQGICNIPPHVNRSN
>OUT.Quillaja.A
MVCTADLRGWKDFPKGLRVLLLDGDSSSAADISSKLQAMDYIVSTFCNEEALSAISSRSEDFHVAIVEVNTSNTQGSFKFLEAKDLPTVMTSNVHCLNTMMKCIALGAVEFLQKPLSEEKLRIWQHVVHKAFRESSVLSDSLKPVKESLVSMLQLQMESTGHESKISIDIENVSRASEDNEQSGGSDKYPAPSTPQLKQGARTPDGGDCQDHTCSAEKESGEHDGESKSVETVNSIAVTLSASRPEKLGKALIKEEEDFPDGSKTESTISTNPHNGDVPGNINVSTESPSKASVLGDSCGVQANRKKMKVDWTPDLHKKFVQAVEQLGVDQAIPSRILELMKVEGLTRHVASHLQKYRIHKRHILPKEENRRLSHQRDSMQRNYYPQKPIMAFPPYHSQTLSTAPVYPLWRQSGSQPTGVQMCCPPAYPLWQPADIWHWKPYPGMQADVWGCPVVLPPPPGPFSYPQNALGFHNTSAVDYSCSRQQNSLELHPAEEVIDKVVKEAISNPWLPLPLGLKPPSTDIVVAELSRKGISSIPPFSKAFN
>OUT.Quillaja.B
MVCTADLQGWNDFPKGLRVLLLDRDSNSAAEISSKLEAMDYIVSTFCNEEALSAISSKSENFHVALVEVDTSNGHGSFKFLEAKDLPTIMTSNVHCLSTMMKCIALGAVEFMRKPLSEDKLRIWQHVVHKAFAGSSVLSDSLKPVKESLVSMLQLQMETAGHGSQISIDLEIVSRVSENNEQSRGSDKYPAPSTPQLKQGTRLVDDGDCQDQTCSAEKESGDQDGESKSVETTCGNSIVVSTHSASRPEKTLIKEEEVFADGSKSESMISTHPHNGKVTRNIDVCTESPSKASVLGDSFRVKANRKKMKVDWTPELHKKFVQAVEQLGVDQAIPSRILELMKVEGLTRHVASHLQKYRMHKRHILPKEEDRRWPYLRDSMQRNYYQQRPIIAFPPYHSQSLTTAPVYPMWGQSGSQPTGVQIWGTPAYPQWKPAENWHWKHFPGMHADAWGSPVVSLLPQGPFSYSQNALGFYKSNAVDYSCSIPQNSFELHPAEEVIDKVVKEAISKPWLPLPLGLKPPSTDIVLAELSRQGISSIPPGSKGSN
>OUT.Vitis
MVCTADLQEWKDFPKGLRVLLLDDDTTSAAEIRSKLEEMDYIVSTFCNEEALSAISSKPESFHVAIVEVST-GNNGSFKFLEAKDLPTIMISSIHCLSTMMKCIALGAVEFLRKPLSEDKLRIWQHVVHKAFAGGSVLPESLKPVKESVASMLQLQMENEEPRNESSAETLNVSNVHEDHMQSAGTDKYPAPSTPQLKQGGRSLDDGDCLDQTCSTEKESGEQDGESKSVETTCGTSVAEVTAQVSPPGESVIKEEDDSADGCKSESNMSPHPQNKDSLSEFGGDARNPRKASGVHSPCGTRANRKKMKVDWTPELHKKFVQAVEQLGVDQAIPSRILELMKVEGLTRHVASHLQKYRMHRRHILPKEDDRRWPHQRDPMQRNYYPQKPVMAFPPYHSHTLPAAQLYPVWGQPSSHP--AQMWSTPGYHTWQPAESWIWKPYPGMNADAWGCPVMTPTHTPCSSFPQNPSGFDHNNSGIYNTGIPQSPIDLYPAEELIDRVVKEAISKPWMPLPLGLKPPATESVLAELSRQGISTIPPHINT--
>PAP.Aeschynomene.A
MVCTADLQGWKDFPKGLRVLFLGRDSGSASEIRAKLEAMDYDVSIFYDEEALSAMSSRPEGFHVAIVEVSTSSSQGGFKFLEAKDLPTIMTSENQCLSTMMKCIALGAVEFLSKPLSEDKLRIWQHVVHKAFAGGSVLSESLKPVRESVESMLQLKTENGQRESRIAVDVENLSRFSDEHDQSAGSDKYPAPSTPQLKHGARLLDDGDCQEQTCSIEKESGEQDGESKSVETSCENLNAESTPQAQKTEKTLIKDEEGFANGSKCESVVSADRHNRKFLRKTAGNIKSPNKGGVPSDSCENKANRKKIKVDWTPELHKKFVQAVEQLGIDQAIPSRILELMKVDNLTRHVASHLQKYRMHKRLVMPKEDDRRWQNQRDSTQRSYCMQRPIMAYPPYLNHTLPPAPVYPMWG-------------PPSYPIWQPTESWHWKPYPGVHVDAWGCPVLPPSQAPYFSYTQNMAGLHNSKAEDCRFSLPPSSFEHNPADEVVDRVVKEAMSKPWLPLPLGLKPPSTDSVLNELSKQGISTIPRA-----
>PAP.Aeschynomene.B
MVCTADLQQWKDFPKGLKVLLLEGDTTCASEIRAKLEAMDYNVSAFCDEEALSAISSKPDGFHIAIVEVSISSGEGGFRFLEAKDLPTIMTSNNYCLNTMMKCIALGAVEFLSKPLSEDKLRIWQHVLHKAFAGVSVLSESLKPVKESVVSMLQLQTENEQEGS----------MYTDDH--DPGSDKYPAPSTPQLNQGARLLDDGDCHEQTCSTEKDSGEHDGESKSVETTCGNLNAESNPEPMKSEKTLVKEESDFVKGSKGETRDRTNSCNRKVLNSIDGNTKSSNKVGVTNDSCTIKAHRKKMKVDWTTDLHKKFVKAVEQLGLDQAIPSRILDLMKVEGLTRHVASHLQKYRMHRRQILPKEDDRKWLNQRDPLQRSYGLQRPIMAFPPYHSHTVSPAPVYPMWRQPGAQTAAMQVWSPPGYPMWQPAESWHWKPLPGMHADAWGCPVLPPPQAPCFPYPHNMHEQHNTNAVDYKFSLPQSSFEHHLADEVVDKVVKEAINKPWLPLPLGLKPPSTDSVLTELSRQGISTVPPCIKG--
>PAP.Lotus.A
MVCTADLQQWKDFPKGLRVLLLEGDSGSATEIRAKLEAMDYIVFTFYNEEALSAISSDPEGFHVAVVEVSTSSNQGGFKFLEVKDLPTIMTSNSQCLNTMMKCIALGAVEFLTKPLSEDKLKIWQHVVHKAFAGTNAPSESLRPVKESVESILQLQTDNGQHESNISIDIENVSRLGDDHEQSVGSDKYPAPSTPQLKQGARLLDDGDCHEQTCSTEKESGEHDEESKSVEISCENLNTESSSQLSKPEKTLIKEEEAFADGSKGEIAVSQNEDNRKFLGSAEGNES-PNKTGVLSDSCEKKANRKKMKVDWTPELHKKFVKAVEQLGIDHAIPSRILEIMKVEGLTRHVASHLQKYRIHKKQIMPGEDDRKCQNPRDPMQRSYCLQRPIMAYPPYHSHTLPPAPMYPMWGQPGSQTAGVQIWGNHGYPLWHPTESWHWKPYPGMHVDAWGCPVLPSPQASPFPYTQNVAGWHNAKAMDYRFSMPQSSVENYPAEEVVDKVVKEAMSKPWLPLPLGLKPPSMDTVLSELSSQGISGIIPFSS---
>PAP.Lotus.B
MVFTADLQEWKDFPKGLKVLLLEGDSASAAELKDKLEAMDYNVSTFCDEEALSAISSRPEGFHIAIVEVSLSSCQGGFKFLQAKDLPTIMTSNNHCLDTMMKCIALGAVEFLSKPLSEDKLKIWQHVVHKAFAGASVLSESLKPVKESVMSMLERQTDQEQHEGRVSIDLENVSRITDNN-----HEQYPAPSTPQLKQGERLMDDGDCQEQTCSTEKESGDCDGESKFVETTSGNLNAESIPQQRESEMTPVKEEENFANASKGVSAVSPHPQNSKVLSNADSKTSSPNKAGVHGDKCEIKANRKKMKVDWTPELHKKFVKAVEQLGIDQAIPSRILDLMKVEGLTRHVASHLQKYRMHKRQILPKEESRKWLNQRDAVQRSYFHQRPIMAYPPYHSHTLPMPPVYPMWG-------------PPGYPLWQPTESWHWKPLPGMHADAWGCPVIPPPQAPPFTYSQNVDALGNANAVDYTFSMPHSSFELYPAEEVVDKVVKEAINKPWLPLPLGLKPPSTDCVIAELSRQGISAIPPGS----
>PAP.Medicago.A
MVCTADLQGWKDFPKGLRVLLLEGDNNSASEIRTKLESMDYNVSTFYNEEALSAISSSPKCFHVAIVEVSISCPDGGFKFLEAKDLPTIMTSNSQCINTMMKCIALGAVEFLTKPLSEDKLKIWQHVVHKAFAEASALSESLKPVKESVESMLHLQTDNTLHESTISIDLDKVSKFSDEHEHSAASDKYPAPSTPQLKQGARLVDDGDCHEQTCLIEKESGEHDGECKFVDTSCENLNAESSPQPTK---HLIKEEEDFAKGSKGEGGASLNPLNKNFLGDAGGNTSL-NKTRVFNDPCENKANRKKMKVDWTAELHKKFVKAVEQLGIDQAIPSRILELMKVDGLTRHVASHLQKYRMHKRQIIHTDEDRKWPNRRDPMQRNYCMQRPIMAYPPYHSHTFPPAPAYPMWGQHGSQTAGVPIWSPPGYPLWQPTESWHWKPYPGVHVDAWGNPMLRPPQTHCIPYTQNMAGMHNAKAVDY----------SYPAEEVVDKAVKEAINKPWLPLPIGLKPPSMDSVLDELSKQGIPFSKK------
>PAP.Medicago.B
MVCTADLQEWKDFPKGLKVLLLEGDNTSVSEIRVKLEAMDYNVSIFCDVEALSAVSSRPEDFHIAIVEVSSSSCEGGFRFLEAKDLPTIMTSNSDCLNTMMKCIALGAVEFLSKPLSEDKLRIWQHVVHKAFAGVSALSESLKPVKESVASILQIQTDNEQNESKASVELEQVLRSSDDH-----HEHYPAPSTPQLKQVGRLLDDGDCQEQTCSTEKESGEHDGESKSVEITCENLNAESITQQTKSEATLVKEEEEFADASKCESVVSPQLPNVKVLNNSESNTTSANKVVVRSHKCEIKANRKKMKVDWTPELHKKFVKAVEQLGIDHAIPSRILDLMKVEGLTRHVASHLQKFRMHKRHILPKQEDRKWLNPRDPTQRNYCLQRPIMPGPPYYSHTLPPAPLYPMWGQSGTQTAGMQVWGHSGYPVWQPTESWHWKPFPGMHPDAWGCPVLPPPQPPCYSYSQDIPAVSNANAMDYTFSMMHSSFDDYPAEEVIDNVVKEAISKPWLPLPIGLKPPSTDSVLAELSRQGISSIPPSYNGS-
>PAP.Phaseolus.phavu_Chr02
MVCTADLQGWKDFPKGLRVLVLDGDRSSAAEIGEQLQAMDYNVSIFYDEEALSAISSSPEGFHVAIVEVSTSSSLGGFKFLEAKDLPTIMTSKNQCLNTTMKCIALGAVEFLSKPLSEDKLQIWQHVVHKAFAGANGLSESLKPVKESLESVLHLQTGNEQDKTHMSIDLENVSKFGDDKEQS-VCDKYPAPSTPQLKHGTRLLDDGDCHEQTFSTEKESGEHDGECKSVEASCENLNAESSPQPTEPEETLIKEEEDFANGSKGERAVSPNLHNEKFLTNADGHTSS-KKTGVLHDSCEIKANRKKMKVDWTPELHKKFVKAVEQLGIDQAIPSRILEIMKVEGLTRHVASHLQKYRIHKRQSAPGEEDRKWHNQRDAMQRSFYLQRPIMAYPSYHSQTLSPAPIYPMWGQPGSQMAGVQMWGSPAYPLWHPTESWNWKPYPGMHVDAWGCPLFPPPQAPGFPYNQNIPGLHTPKAVDYRFGMPRSSFEHHPAEEVVDKVVKEAINKPWLPLPLGLKAPCTDSVLAELSKQGISSIPLGNKGSS
>PAP.Phaseolus.phavu_Chr03
MVFTADLQEWKDFPKGLKVLLLEGDSISAAEIRAKLEAMDYNVSTFCDEEALSAISSTPESFHIAIVEVSSSSSEGGFKFLEAKDLPTIMTSNNHCLNTMMKCIALGAVEFLSKPLSEDKLKIWQHVVHKAFSGTSILCESLKPVKESVVPMLQLQKDNEQHESSVSIDIEKVSRFTDDHVLSPGNDKYPAPSTPQLMHGTRLLDDGDCQEQTCSTEKESGEHDGESKSVETTCGNLNAETTAQERKSEITLARKEVDLVDTSKGESVASLHTQKRKVVSNTDKNTKSPNKVGVRSDSCEIRPSRKKMKVDWTPELHKKFVKAVEQLSIDQAIPSRILELMKVEGLTRHVASHLQKYRMHKRQIFPKEEDRKWLNQRE---RSYCLQRPIMAFPPYHSHTLPLAPVYPMWGQSSSQTAGMQIWSSPGYPLWQPTENWHWKPFPRMHADAWGCPVLPVPQA-PFPYSQNMPALLNADAADHTFTMPQSSLEHYPAQEVVDKVVKEAVSKPWLPLPLGLKPPSTDSVLAELSRQGISSIPPRSSKGS
