# Supplementary material for: Legume genome structures and histories inferred from Cercis canadensis and Chamaecrista fasciculata genomes
Source: Plant J. 2026 Jun 10;126(5):e70981. doi: 10.1111/tpj.70981 (PMC13252982; doi:10.1111/tpj.70981)
Supplement: Supplementary file 8 — Data S8. Manuscript supplement; Compressed directory of aligned sequences from 36 gene families with members deriving from syntenic blocks from selected species. [file TPJ-126-0-s004.gz › S8_wgd_block_tree/40_wgd_aln_manual_wgd_copy_fasta/Legume.fam3.00734]

>CAE.Acacia.A
MKHKDGKPITHPDKSRAASMAIMFVVLFGLSFYLGGIFCSEKGKFVTINTQKTAETFKGSAVATLQVKSNSFPECSIDYQDYTPCTDPKRWRKYGYYRLTLLERHCPPIFERKECLIPPPNGYKPPIRWPKSKDECWYRVPYDWIKQKSQHWLIKKGEKFLFPGGGTMFPNGVSEYVDLMQDLIPEMKDGTIRTALDTGCGVASWGGDLLDRGILTVSLAPRDHEAQVQFALERGIPAILGVISTQRLPFPSSFDMAHCSRCLIPWTEFGGIYLLEIHRILRPGGFWVLSGPPVYENRWRGWTTVEEQKSDYEKLQDLLTSLCFKMYKKGDIAVWQKSPDSCYDKLAKETYPPKCDDSLEPDSAWYTPLRACLVVPDPKLKKSGLAAVPKWPERLNVAPERASLIDGGSSSAFNHDDSKWKNRVKHYKKLLPDLGTDKIRAMDMTVYGGFASSLIKDPVWVMVVSSYATTLPVVYDRGLIGTLHDWCEAFSTYPRTYDLLHLDGLFTEESHRCEMKYVMLEMDRILRPTGYAIIRESNYYINAISSIAKGMRWVCHKQETEDGSDKEKILICQKKLWQSSSNR-
>CAE.Acacia.B
MKYKDGKPINLPDKSKVVSTAIL-VLLCGLSFYLGGLYCSNSDSIFTNTIQKAINSPKESSVAPLQIRPITFPECTIDTHDYTPCTDPKRWRKYGTYRLTLLERHCPPKNERKECLVPPPDGYKPPIRWPKSRDECWYRVPYDWIKQKSQHWLRKEGEKFLFPGGGTMFPNGVGEYVDLMRDLIPEMKDGTIRTAIDTGCGVASWGGDLLDRGVLTVSLAPRDHEAQVQFALERGIPAILGVISTQRLPFPSSFDMAHCSRCLIPWTEFGGIYLFEIHRILRPGGFWVLSGPPVYERRWRGWTTVEEQRSDYNKLQELLTSLCFKLYKKEDIAVWQKSPDKCYDNIGSDSYPPKCDDGLEPDSAWYTPLRSCVVVPDAKLKKSSLNKVSKWPQRLHVAPERISNVPSGSASMFSHDDSKWKKRVHHYKKLLPKLGTDQIRVMDMTEFGGFAAALIGDPVWVMVVSSYATTLPVVFDRGLIGTFQDWCEAFSTYPRTYDLLHMDGLFTAESHRCEMKYVMLEMDRILRPKGYAIIRESSYFVDAIATMAEGMRWQCRQENTEYDIETEKILICQKKLWYASSSSS
>CAE.Chamaecrista.chafa_Chr1
MKHKDGKPTSQPDKSRVIPMAIMAVVLCGFSFYLGGIFCSENNKFITISTQKAAESSKKSAVTPLKVKSNSFHECSIDYQDYTPCTDPKRWKKYGYYRLTLLERHCPPIFERKECLIPPPDGYKPPIRWPKSRDECWYRVPYDWIKQKSQHWLRKEGEKFLFPGGGTMFPNGVGEYVDLMQDLIPEMKDGTVRTAIDTGCGVASWGGDLLDRGILTVSLAPRDHEAQVQFALERGIPAILGVLSTQRLPFPSSFDMAHCSRCLIPWTEYGGIYLLEIHRILRPGGFWVLSGPPVYERRWRGWTTVEEQRSDYEKLQDLLSSLCFKLYKKDDIAVWQKSSDSCYDKLAKDAYPPKCDDSLESDSAWYTPLRSCLVVPDPKLKKSGLNAISKWPERLQTPPERVSNIRGGSSSAFNRDNNKWKKRILHYKKLLPDLGTNKIRVMDMTVYGGFAASLIDDPVWVMVVSSHSPTLPVVYDRGLVGTFHDWCEAFSTYPRTYDLLHLDGLFTAESHRCEMKYVLLEMDRILRPAGYAIIRESSYFVDAIATIAKNMRWGCRKQDAENGAEKEKILICQKKLWHRG----
>CAE.Chamaecrista.chafa_Chr6
MKHKDGKPFSHPDKSKIVPTTIMVVLLCGFSFYLGGIFSSDKDQVITSKVQDAFSSPKESSVAPLQIKPVTFPPCPSEYQDFTPCTDPRRWRKYGMYRLTLLERHCPPPSERQECLVPPPDGYKAPIRWPQSRDECWYRVPYDWIKQKSQHWLRKEGEKFLFPGGGTMFPNGVGEYVDHMRDLIPEMKDGTVRTAIDTGCGVASWGGDLLDRGVLTISLAPRDHEAQVQFALERGIPAILGVISTQRLPFPSSFDMAHCSRCLIPWTEFGGIYLLEVHRILRPGGFWVLSGPPVYERRWQGWTTVEEQRSDFNKLEELLTAMCFKMYKKEDIAVWQKSPDRCYDKLPQETYPPKCDDSLEPDSAWYTPLRPCIVVPDSNLRKTALTHVAKWPQRLHVAPERISSVPGSSASAFSHDDSKWNKRLRHYKKLLPDLGTDKIRVMDMTVYGGFAASLINDPVWVMVVSSYSASLPVIFDRGLIGTFHDWCEAFSTYPRTYDLLHLDGLFTAESHRCEMKYVLLEMDRILRPTGYVIVRESSYFVDAIATIGKGLRWECHKENTEYDIENEKILICRKKLWHSSN---
>CAE.Senna.sento_Chr06
MKHKDGKPINLPDKSKVVPTTIMIVLLCGFCFYLGGIFCTDNQKMITNNIERAITSPKDSSVPPLQIKSITFPECGIDYQAYTPCTDPRRWRKYGTYRLTLLERHCPPPSERKECLVPPPDGYKPPIRWPKSRDECWYRVPYDWIKQKSQHWLRKEGDKFLFPGGGTMFPNGVGEYVDHMRDLIPELKDGTVRTAIDTGCGVASWGGDLLDRGVLTISLAPRDHEAQVQFALERGIPAILGVISTQRLPFPSSFDMAHCSRCLIPWTEFGGVYLLEIHRILRPGGFWVLSGPPVYERRWRGWTTVEEQRSDYNKLQDLLTSMCFKLYKKEDIAVWQKSPDKCYDKLTQESYPPKCDDSLEPDSAWYTPLRPCLVVPDPKLKKSGLGKVSKWPQRLHVAPERITDLPGGSASTFSHDDSKWNKRLRHYKKLLPDLGTDKIRVMDMTMFGGFAASLINDPVWVMVVSSYAASLPVVFDRGLIGTFHDWCEAFSTYPRTYDLLHVDGLFTAESHRCEMKYVMLEMDRILRPGGYAIIREATYFVDAIAKMGKGMRWDCRKENTEYDIENEKLLICQKRLWHSS----
>CAE.Senna.sento_Chr11
MKHKDGKPINHPDKSRVIPMAIMFFVLCGFSFYLGGIFCSEKDKFVAINTQKTAESSEESAVAPLQVKSNSIPECSIDYQDYTPCTDPR---------VLLL---------------------------------VYFRVPYDWIKQKSQHWLQKEGEKFLFPGGGTMFPNGVGEYVDLMQDLIPEMKDGTVRTAIDTGL-----------------SLAPRDHEAQVQFALERGIPAILGVISTQRLPFPSSFDMAHCSRCLIPWTEFG---------------------------RWRGWTTVEEQRSDYEKLQDLLTSLCFKLYKKDDIAVWQKSPDSCYDKLAKETYPPKCDDSLEPDSAWYTPLRACVVVPDPKLKNSGLTAISKWPERLHVAPERVSLIHGGSSSSFNHDDSKWKKRIAHYKKLLPDLGTDKIRVMDMTVYGGFAASLIDDPVWVMVVSSYATTLPVVYDRGLIGTFHDW--------------------------------------------------------------------------------------------------
>CER.Bauhinia.A
MKHKDGKPYNHPDKSKVVSLAILLFVLCGFSFYLGGIFCSNKNDVVTNDVQRNVESSKDTAVAPLQIKSVNFPECSNDYQDYTPCTDPRRWRKYGTYRLTLLERHCPPIFERKECLVPPPDGYKPPIKWPKSRDQCWYRVPYDWIKQKSQHWLQKEGDKFLFPGGGTMFPNGVGEYVDLMTDLIPGMKDGTVRTAIDTGCGVASWGGDLLDRGILTVSLAPRDHEAQVQFALERGIPAILGVISTQRLPFPSSFDMAHCSRCLIPWTEFGGIYLFEIHRILRPGGFWILSGPPVYERRWRGWTTVEEQRSDYEKLQELLTSLCFKLYKKDDIAVWQKSPDSCYDRLPKDTYPPKCDDSLEPDSAWYTPLRACAVVPNPKLKKSSLTTISKWPGRLHAAPERLASVQGGNVGTFNHDDKKWKKRVEHYKKLLPDLGTSKIRVMDMTAYGGFAAALIDDPIWVMVVSSYGPTLPVVFDRGLIGTFNDWCEAFSTYPRTYDLLHLDGLFTEESHRCEMKYVLLEMDRILRPTGYAIIRESSYFIDAITTIAKGMRWSCRKEKTEYGVEKENILICQKKLWYSSSN--
>CER.Bauhinia.B
MKGKDGKPYNHPDKSRIVTLSILFFVLCGFSFYLGGIFCSNKNEIITNNIQKSVQSSKDSAVGPLHSKSVNFPECSIDYQDYTPCTDPRRWRKYGTYRLTLLERHCPPISERKDCLVPPPDGYKPPIRWPKSRDQCWYRVPYDWIKQKSQHWLQKEGDKFLFPGGGTMFPNGVGEYVDLMTELIPEMKDGTIRTAIDTGCGVASWGGDLLDRGILTVSLAPRDHEAQVQFALERGIPAILGVISTQRLPFASSFDMAHCSRCLIPWTEFGGIYLLEINRILRPGGFWVLSGPPVYERRWRGWTTVEEQRSDYEKLQELLTSMCFKLYKKDDIAVWQKSPDSCYDKLPKDSYPPKCDDSLEPDSGWYAPLRACAVVPNPKLKKTALAAIPKWPERLHTPPERLAKLPGGYAGAFNNDDKMWKKRVEHYKKLLPDLGTDKIRVMDMTAYGGFAAALVDDPVWVMVVSSYAPSLSVVFDRGLIGTFHDWCEAFSTYPRTYDLLHLDGLFTEESHRCGMNYVMLEMDRILRPTGYAIIRESSYFMEAITNIAKGMRWSCRKEDTEEGSEKEKLLICQKKLWYASSN--
>CER.Cercis.cerca_Chr6
MKHKDGKPYNHPDKSRVVTMAIMFFVLCGFSFYLGGIFCSDKNEIVTNDIQKNVESSKDSAVGSLQIKSVNFPECGIDYQDYTPCTDPRRWRKYGTYRLTLLERHCPPIFERKECLVPPPDGYKPPIKWPKSRDQCWYRVPYDWIKQKSQHWLQKEGDKFLFPGGGTMFPNGVGEYVDLMTDLIPEMKDGTVRTAIDTGCGVASWGGDLLDRGILTVSLAPRDHEAQVQFALERGIPAILGVISTQRLPFPSSFDMAHCSRCLIPWTEFGGIYLLEIHRILRPGGFWVLSGPPVYERRWRGWTTVEEQRSDYEKLQELLTSLCFKLYKKDDIAVWQKSPDICYDRLPRDTYPPKCDDSLEPDSAWYTPLRACAVVPNPKFKKSGLTTISKWPERLHAAPERLATVQGGNVGAFNHDDNKWKKRVEHYKKLLPDLGTNKIRVMDMTAYGGFAAALIDDPLWVMVVSSYAPSLPVVFDRGLIGTFHDWCEAFSTYPRTYDLLHLDGFFTEESHRCEMKYVLLEMDRILRPTGYAIIRESSYFVDAITHIAKGMRWNCRKEDTEYGVEKEKILICQKKLWYSTK---
>CER.Phanera.A
MKHKDGKPYNHPDKSKAVTLAILLFVLCGFSFYLGGIFCSNKNEIVTNDVQKNVESSKDSAVAPLQIKSVNFPECSNDYQDYTPCTDPRRWRKYGTYRLTLLERHCPPIFERKECIVPPPDGYKPPIKWPKSRDQCWYRVPYDWIKQKSQHWLQKEGDKFLFPGGGTMFPNGVGEYVDLMTDLIPEMKDGTVRTAIDTGCGVASWGGDLLDRGILTVSLAPRDHEAQVQFALERGIPAILGVISTQRLPFPSSFDMAHCSRCLIPWTEFGGIYLFEIHRILRPGGFWVLSGPPVYERRWRGWTTVEEQRSDYEKLQELLTSLCFKLYKKDDIAVWQKSTDSCYDKLPGDTYPPKCDDSLEPDSAWYTPLRACAVVPNPKFKKSGLTTISKWPARLHAAPERLASVQGGNAGAFNHDDSKWKKRVEHYKKLLPDLGTNKIRVMDMTVYGGFAAALIDDPIWVMVVSSYAPTLPVVFDRGLIGTFHDWCEAFSTYPRTYDLLHLDGFFTQESHRCEMKYVLLEMDRVLRPTGYAIIRESGYFVDAINNIAKGMRWSCRKENTEYGVEKEKILICQKKLWYSSSN--
>CER.Phanera.B
MKLKDGKPYNHPDKSKLVTLAILFFVLCGFSFYLGGIFCSNKNEIITNSIQKNVESSKDLAVGPLNSKSVKFPECSIDYQDYTPCTDPRRWRKYGTYRLTLLERHCPPTFERKECLVPPPEGYKAPIRWPKSRDQCWYRVPYDWIKQKSQHWLQKEGDKFLFPGGGTMFPNGVGEYVDRMTELIPEMKDGTIRTAIDTGCGVASWGGDLLDRGILTVSLAPRDHEAQVQFALERGIPAILGVISTQRLPFPSSFDMAHCSRCLIPWTEFGGIYLLEIQRILRPGGFWVLSGPPVYEHRWRGWTTVEEQRSDYEKLQELLTSMCFKLYKKDDIAVWQKSPDSCYDKLPKDTYPPKCDDSLEPDSGWYIPLRACAVVPSPKLKKSGLATISKWPERLHTAPERLAGVPGGNVGAFNHDDNKWKKRVGHYKKLLPDLGTDKIRVMDMTAYGGFAAALIDDPIWVMVVSSYAPTLPVVFDRGLIGTFHDWCEAFSTYPRTYDLLHLDGLFTEESHRCDMKYVMLEMDRILRPTGYAIIRDSSYFMDAITNIAKGIRWSCRKEDTEEGAEKKKILICQKKLWYSSSN--
>DET.Sindora.A
MKHKDAKPNNQQEKTRTVPVAILFIVLCGFSFYLGGIFCSEKNKFVTFNIHKVVESPKESVVAPLQINSVKFPECSIDFQDYTPCTDPRRWKKYGTYRLTLLERHCPPISERKECLIPPPDGYKTPIRWPKSRDECWYRVPYDWINVKSQHWLQKQGEKFLFPGGGTMFPNGVGEYVDLMQSLIPEMKDGTVRTAIDTGCGVASWGGDLLDRGILTVSLAPRDHEAQVQFALERGIPAILGVISTQRLPFPSSFDMAHCSRCLIPWTEFGGIYLLEIHRILRPGGFWVLSGPPVYQRRWRGWTTVEEQKADYNKLQQLLTSLCFKLYKKEDIAVWQKSPDSCYDKPSQ-----RC---LST-------KMACIVVPELKFKKSGLKSIAKWPERLHVAPERIGNIHGGSAAAFKHDDSKWNKRVDHYKKLLPDLGTDKIRVMDMTVYGGLAAALIKDPVWVMVVSSYGLTLAVVYDRGLIGTFHDWCEAFSTYPRTYDLLHLDGLFTLESHR------------------------------------------------------------------------
>DET.Sindora.B
MKHKDGKPI-QDRNSRAVPMAIMILVLCGFSFYLGGIFCSKKDTLMPTNFLKSDKSSEESAVASVHIRSTNFPECSIDYQDYTPCMDPKRWRKYGTYRLTFLERHCPPIFERKECLVPPPDGYKPPIRWPKSRDECWYRVPYDWINEKSQHWLQKDGEKFLFPGGGTMFPRGVGEYVDSMEALIPEMKDGSVRTAIDTGCGVASWGGDLLDRGILTISLAPRDHEAQVQFALERGIPAILGVISTQRLPFPSSFDMAHCSRCLIPWTEFGGIYLFEIHRILRPGGFWVLSGPPVYERRWRGWTTIEEQRDNYNKLQELLTSLCFKLYKKSDIAVWQKSPDSCYDRLPRDSYPPRCDDSLEPDAAWYTPLRPCAVVPDPKFTKSSLTSISKWPERLHAVPERISNVHGSKPAFFKSDDSKWKKRVEHYKKLLPDLGTNKIRVMDMTVYGGFAAALIKAPVWVMVVSSYAPTLAVVYDRGLIGSYHDWCEAFSTYPRTYDLLHLDGLFTAENHRCEMKYVLLEMDRILRPTGYAIIRESSPLVDAVSVIAKGMRWTCRKENTEIDGDKERILICQKRLWHSSKSGS
>OUT.Arabidopsis
---KSGKQSSQPEKSRILSLTVLFIAFCGFSFYLGGIFCSERDKIVTRTTTKAVASPKEPTATPIQIKSVSFPECGSEFQDYTPCTDPKRWKKYGVHRLSFLERHCPPVYEKNECLIPPPDGYKPPIRWPKSREQCWYRVPYDWIKQKSQHWLKKEGDKFHFPGGGTMFPRGVSHYVDLMQDLIPEMKDGTVRTAIDTGCGVASWGGDLLDRGILSLSLAPRDHEAQVQFALERGIPAILGIISTQRLPFPSAFDMAHCSRCLIPWTEFGGIYLLEIHRIVRPGGFWVLSGPPVYNRRWRGWTTMEDQKSDYNKLQSLLTSMCFKKYQKDDIAVWQKLSDSCYDKIAKEAYPPKCDDSIEPDSAWYTPLRPCVVAPTPKVKKSGLGSIPKWPERLHVAPERIGDVHGGSANSLKHDDGKWKNRVKHYKKVLPALGTDKIRVMDMTVYGGFSAALIEDPIWVMVVSSYSASLPVVFDRGLIGTYHDWCEAFSTYPRTYDLLHLDSLFTLESHRCEMKYILLEMDRILRPSGYVIIRESSYFMDAITTLAKGIRWSCRREETEYAVKSEKILVCQKKLWFSSNQTS
>OUT.Prunus
MKHKDGKPG--PQGTRVFPMAILFVVLCGFSFYLGGIFCSERNRIDVKDVTKAVRSSKESLVAPLQIKTVSFAECSSDYQDYTPCTDPRRWKKYGVHRLTFMERHCPPVFERKECLVPPPDGYKLPIRWPNSRDECWYRVPYDWIKQKSQNWLRKEGEKFLFPGGGTMFPRGVSAYVYLMQDLIPEMKDGTVRTAIDTGCGVASWGGDLLDRGILTVSLAPRDHEAQVQFALERGIPAILGIISTQRLPFPSSFDMAHCSRCLIPWTEFGGIYLLEIHRILRPGGFWVLSGPPVYENRWRGWTTIEEQKSDYDKLQELLTSLCFKLYKKDDIAVWKKLSDSCYNKLNEDVYPPKCDDSLEPDSGWYTPLRSCVVVPDPKLKKSALKSIPRWPERLHVAPDRISDVHGGSASAFKHDDSKWRVRLKHYKKLLPAIGTDKIRVMDMTVYGGFAAGMIDYPLWVMVVSSYAATLPVVYDRGLIGTYHDWCEAFSTYPRTYDLLHLDGLFTAESHRCEMKYVLLEMDRILRPNGYAIVRESSYFVDAVATIAKGMRWGCRKEDTEYGIGKEKVLICQKKLWYSSNRTS
>OUT.Quillaja.A
NKDSDGKPLYHPDKSRLVPTTITFLVLCGLSFYLGGIFCSKNELIDTNIVEKTV-------------QSVSFPECSSDYQDYTPCTDPRRWKKYGLHRLTFMERHCPPVFERKECLVPPPDGYKPPIKWPKSRDECWYRVPYDWIKQKSQHWLRKEGEKFLFPGGGTMFPNGVGEYVDLMQDLIPEIKDGTVRTAIDTGCGVASWGGDLLDRGVLTVSLAPRDHEAQVQFALERGIPAILGIISTQRLPFPSSFDMAHCSRCLIPWTEFGGIYLLEIHRILRPGGFWVLSGPPVYENHWRGWTTVEEQKSDYEKLQDLLTSMCFKLYKKDDIAVWQKASDSCYKQLANDAYPPKCDDSLEPDSAWYTPLRACVVVPNPKLQKSSLISIPKWPERLHVASERISDVQGGSASAFKHDDNKWKLRVKHYKKLLPAIGTEKIRVMDMTVYGGFAASLIDNPLWTMVVSSYATTLPVVYDRGLIGTYHDWCEAFSTYPRTYDLLHLDGLFTAESHRCDMKYVLLEMDRILRPNGYAIIRESSYFADAVSSIAKGMRWGCRKEDTENGVEKEKILICQKKLGT-LPTGV
>OUT.Quillaja.B
MKHKDGKPIHLPDKSRVVPMTILFLVLCGFSFYLGGIFCSNNNKIDTNNVEKTVQSPKDSAVAPLQLKSVSFPECSNDYQDYTPCTDPSRWKKYGLHRLSFMERHCPPVSERKECLVPPPDGYKPPIKWPKSRDECWYRVPYDWIKQKSQNWLRKEGEKFLFPGGGTMFPRGVGEYVDLMQDLIPGIKDGTVRTAIDTGCGVASWGGDLLDRGVLTLSLAPRDHEAQVQFALERGIPAILGIISTQRLPFPSSFDMAHCSRCLIPWTEFGGIYLLEVHRILRPGGFWVLSGPPVYERHWRGWTTVEEQRSDYEKLQELLTSMCFKLYKKDDIAVWQKASDSCYKQLTNDAYPPKCDDSLEPDSAWYTPLRACVVVPNPKLQKSALTTIPKWPERLHVAPERISNVHGGSASTFKHDDNKWNVRVKHYKKLLPAIGTDKIRVMDMTVYGGFAASLIDDPLWVMVVSSYAATLAVVYDRGLIGTYHDWCEAFSTYPRTYDLLHLDGLFTSESHRCDMKYVLLEMDRILRPNGYAIIRESSYFVDAISTLTKGMRWVCRKEDTEYGVENEKILICQKKLWYSSNRGT
>OUT.Vitis
MKHKDGKPGSQPDKSRVVPMSIMFVVLCGFSFYLGGIFCSEKERFVTKEVEKAVQSPKESSSSPLQIKSVAFPECSREYQDYTPCTDPRKWKKYGLHRLTFMERHCPPVFERKECLIPPPDGYKPPIKWPKSRNECWYRVPYDWIKQKSQNWLRKEGEKFLFPGGGTMFPRGVGAYVDLMQDLIPEMLDGTVRTAIDTGCGVASWGGDLLDRGILTMSLAPRDHEAQVQFALERGIPAILGIISTQRLPFPSSFDMAHCSRCLIPWTEFGGIYLLEVHRILRPGGFWVLSGPPVYENRWRGWTTVEDQKSDYEKLTELLTSMCFKLYKKDDIAVWQKSSDNCYQQLSSDVYPPKCDDGTEPDAAWYTPLRPCVVVPEPKYKKLGLKSVPKWPERLNVAPDRISAIHGGSASTFKHDDSKWKERLKHYKKLLPAIGTDKIRVMDMTAYGGFAASMVNDPLWVMVVSSYAATLPVVFDRGLIGTYHDWCEAFSTYPRTYDLLHLDGLFTAESHRCDMKYVLLEMDRILRPNGYAIIRESSYFVDAVATIAKGMRWGCRKEETEYGIEKEKILICQKKIWYSSNQNS
>PAP.Aeschynomene.A
MKHKDGKPINHPDKNRNVTLAIMFIALCGLSFYLGGIFSSGDKEIVSNAIQRAVEPLGKSSSGSLLIKSINFPECSNDYQDYTPCTDPKRWRKYGTYRLTLLERHCPPVFERKECLVPPPNGYKPPIRWPKSRDECWYRVPYDWIKQKSQHWLIKEGEKFQFPGGGTMFPNGVGEYVDLMQDLIPGMKDGTVRTAIDTGCGVASWGGDLLDRGILTVSLAPRDHEAQVQFALERGIPAILGVISTHRLPFPSSFDMAHCSRCLIPWTEFGGLYLLEIHRILRPGGFWVLSGPPVYERRWRGWTTIEEQRSDYEKLQDLLSSMCFKLYKKDDIAVWQKAKDNCYDKLSRESYPPKCDDSLDPDAGWYTPLRSCFSVPNPKYRKSALQSLPKWPERLHSTPERIMGVNGASSSNFNHDDSKWKKRVNHYKKLLPELGTNKVRVMDMTVFGGLAAALINDPLWVMVVSSYGMSLPVIYDRGLIGTFNDWCEAFSTYPRTYDLLHLDGLFTAESHRCDMKYVLLEMDRILRPTGHAIIRESTYFVDAIANIAKGMRWICRKENTEYEVEKEKILICQKKLWQSSS---
>PAP.Aeschynomene.B
MKDKDGKPITQSDKCRIVPMAIIFVVLCGFSFYMGGIFCSERNRFLYISSQKSLEPTKESSVGSLQIKSVTFPECSIDYQDYTPCTDPRRWRKYGSYRLTLLERHCPPIFERKQCLVPPPDGYKPPIRWPTSRDECWYRVPYDWIKQKSQHWLKKEGEKFLFPGGGTMFPNGVGEYVDLMQNLIPEMKDGTIRTAIDTGCGVASWGGDLLDRGILTVSLAPRDHEAQVQFALERGIPAILGVISTQRLPFPSSFDMAHCSRCLIPWTEFGGVYLLEIHRILRPGGFWVLSGPPIYQRRWRGWTTIEEQKSDYNKLQELLTSLCFKMYKKDDIAVWQKSPDNCYNKLPRDTYPPKCDDSLEPDSAWYTPLRACIVVPDPKFKKSGLTSIPKWPERLHATPERISLVHRGSASSFKHDDSTWKKRVEHYKKLLPDLGTDKIRVMDMTVYGGFAAALINDPVWVMVVSSYAATLPVVYDRGLIGTFHDWCEAFSTYPRTYDLLHLDGLFTAESHRCEMKYVLLEMDRILRPNGYAIIRENSYFVDAIATIAKGMRWGCHKEKTENGDHEMVKILDLNKPHRESCELC
>PAP.Lotus.A
HKDKDGKPYNNPDKNRSLTLVFTVIALCGLSFYLGGVFYAGKDGVVVNTIQKTFDTSRQ-PSGSLQIRTISFPECSTDDQDYTPCTDPKRWRKYGTYRLTLLERHCPPISERKVCLVPPPSGYKPPIRWPKSRDECWYRVPYDWITQKSQHWLRKEGEKFLFPGGGTMFPNGVGEYVDLMQDLIPEMKDGTVRTAIDTGCGVASWGGDLLDRGILTISLAPRDHEAQVQFALERGIPAVLGVISTQRLPFPSSFDMAHCSRCLIPWTEFGGIYLLEIHRILRPGGFWVLSGPPVYERRWRGWTTIGEQRSDYNKLQDLLTSMCFKLYKKDDIAVWQKAKDNCYDKLSLESYPPKCDDSLEPDSGWYT-------------------------------------------------------------------------------------------------------------------------------------------------------------------------------------------------------------------------
>PAP.Lotus.B
--LNDGKL----DKSRMVSVAVVFVVLCGVSFYMGVIFCSEKDRFVSISSQNSLESPKESSISPLQIKDISFPECSIDYQDYTPCTDPRGWKKYGTHRLTFIERHCPPISERKECLVPPPDGYKSPIRWPKSRDECWYRVPYDWIKQKSQHWLKKEGEKFLFPGGGTMFPNGVGKYVDLMEDLIPEMKGGTIRTAIDTGCGVASWGGDLLDRGILTVSLAPRDHQAQVQFALERGIPAILGVLSTQRLPFPSAFDMAHCSRCLIPWTEFGGVYLLEIHRILRPGGFWVLSGPPIYERRWRGWTTIQEQKSNYDKLQEMLTSMCFKMYKKGDIAVWQKSPEDCYNKLPKDTYPPKCDDSFEPDSAWYTPLRACVVVPNSKFKKLGLPSISKWPDRLHDTPERISMVYHGSASVFKQDDSKWKKSVKHYKKLIHDLGTDKIRVMDMTVYGGFAAALIDDPIWVMVVSSYAATLHVVYDRGLIGTYHDWCEAFSTYPRTYDLLHVAGLFTAESHRCEMKYVLLEMDRILRPGGYAIIRESSYFVDPITAFAKGMRWECRKEETEKGGDTEKILICKKKLWYSSIKGS
>PAP.Medicago.A
MKHKDGKLIHQPNKNRSLTAAITIIVLCGFSFYLGGVFKSGNNGVVINTIQKSLDSPKQ-SSGSLQIKPFSFPECSNDYQDYTPCTDPKRWRKYGTYRLTLLERHCPPIFERKECLVPPPPGYKPPIRWPKSRDECWYRVPYDWIKQKSQHWLIKEGEKFQFPGGGTMFPNGVGEYVDLMQDLIPGIKDGSVRTAIDTGCGVASWGGDLLDRGVLTISLAPRDHEAQVQFALERGIPAILGVISTQRLPFPSSFDMAHCSRCLIPWTEFGGIYLQEIHRILRPGGFWVLSGPPVYERRWRGWTTVEEQRTDYEKLQDLLTSMCFKLYKKDDIYVWQKAKDACYDKLSRDTYPPKCDDSLEPDSAWYTPLRACFVVPMEKYKKSGLTYMPKWPQRLNVAPERISLVQGSSSSTFSHDNSKWKKRIQHYKKLLPDLGTNKIRVMDMTAYGGFAASLINDPLWVMVVSSYGPTLPVVFDRGLIGTFHDWCEAFSTYPRTYDLLHADGFFTAESHRCEMKYVMLEMDRILRPGGHAIIRESSYFADAIATMAKGMRWICHKENTEFGVEKEKILVCQKKLWQPSNSGS
>PAP.Medicago.B
MKNNEGKVV---DKSRIVPVAIIFVVLCGLSFYMGVIFGSENDRIVSIISQRSLDSPKKSSISSLQIKSISFPECSVDYQDYTPCTDPRRWKKYGSYRFIMLERHCPPIFERKECLVPPPDGYQLPIRWPKSRDECWYRVPYDWIKQKSQHWLKKEGEKFLFPGGGTMFPNGVGKYVDLMEDLIPEMKDGTIRTAIDTGCGVASWGGDLLDRGILTVSLAPRDHQAQVQFALERGIPAILGVLATHRLPFPSSFDMAHCSRCLIPWTEFGGVNILEIHRILRPGGFWVLSGPPIYERRSRGWTTIKEQRSTYEKLQNLLTSLCFKLYKKGDIAVWQKSPDDCYNKLTRDTYPPKCDDSLRPDSAWYTPIRTCFVVPDPKFKKIGLASISKWPERLHVTPERISMVYRGSDSTFKRDGSKWKKHVAHYKKLIPELGTDKIRVMDMTEYGGFAAALIDDPVWVMVVSSYAVTLPLVYDRGLIGTFHDWCEAFSTYPRTYDLLHLAGLFTAESHRCELKYVLLEMDRILRPGGYALIRESSYFLDAITTIAKGMRWECHTEDTEQGGDMEKILICKKKLWYSSNKDS
>PAP.Phaseolus.phavu_Chr02
MKHKDGKPINQPNKSRAVTFAVTLIALCGLSFYLGGIFCSGKDAVVANTIKNTLDTPKQ-TSGSLVMRPISFPECSLDYQDYTPCTDPKRWRKYGTFRLTLLERHCPPIFERKECLVPPPDGYKPPIRWPKSRDECWYRVPYDWIKQKSQHWLIKEGEKFLFPGGGTMFPNGVGEYVDMMQELIPEMKDGTVRTAIDTGCGVASWGGDLLDRGILTVSLAPRDHEAQVQFALERGIPAILGVISTQRLPFPSSFDMAHCSRCLIPWTEFGGIYLMEIHRILRPGGFWVLSGPPVYEHRWRGWTTVAEQKTDYENLQNLLTSMCFTLYKKDDIAVWQKAKDSCYEKLPKETYPPKCDDSLEPDSGWYTPLRACFVLPDPKYTKSVLTYMPKWPERLHASPERITTAHGGSISTFHHDDGKWKKRIQHYKKLLPELGTEKIRVMDMTVYGAFAAALINDPLWVMVVSSYGPTLPVVYDRGLIGTFHDWCEAFSTYPRTYDLLHLDGFFTAENHRCEMKYVLLEMDRILRPGGHAIIRESSYFVDAVATVGKGMRWICRKEKTEYGVDKEKVLICQKKLWHSSNTGS
>PAP.Phaseolus.phavu_Chr03
MNNKDGKPLTQPDKSRIVPMAIIFVVLCGFSFYMGIIFCSEKDSFDSIYSQKSIEFPKESSTSSLQIKYTSFPECSADYQDYTPCTDPRRWRKFGSYRLTLLERHCPPKFERKECLVPPPDGYKPPIRWPKSRDECWYRVPYDWIKQKSQHWLKKEGEKFIFPGGGTMFPNGVGKYVDLMQDLIPEMKDGTIRTAIDTGCGVASWGGDLLDRGILTLSLAPRDHEAQVQFALERGIPAILGVISTQRLPFPSSFDMAHCSRCLIPWTEFGGVYLLEIHRILRPGGFWVLSGPPIYERRWRGWTTIEEQRSDYEKLQELLTSLCFTMYKKGDIAVWRKSPDNCYNELARDTFPPKCDDSLEPDSAWYTPLRACVVVPDPKFKKSGLSSISKWPERLHVTPERISLVYHGSDSTLKHDDSEWKKHVGYYKKLIPELGTDKIRVMDMTVYGGFAAALIDDPVWVMVVSSYASSLPVVFDRGLIGTIHDWCEAFSTYPRTYDLLHLDGLFTAESHRCEMKNVLLEMDRILRPWGYAIFRESSYFTNAIATLGKGMRWECRKEDTESGSDTQKVLVCQKKLWYSSKQGS
