# Supplementary material for: Legume genome structures and histories inferred from Cercis canadensis and Chamaecrista fasciculata genomes
Source: Plant J. 2026 Jun 10;126(5):e70981. doi: 10.1111/tpj.70981 (PMC13252982; doi:10.1111/tpj.70981)
Supplement: Supplementary file 8 — Data S8. Manuscript supplement; Compressed directory of aligned sequences from 36 gene families with members deriving from syntenic blocks from selected species. [file TPJ-126-0-s004.gz › S8_wgd_block_tree/40_wgd_aln_manual_wgd_copy_fasta/Legume.fam3.00878]

>CAE.Acacia.A
MSCSSSSGSEEEDEGFDSYRKGGYHAVRVGDQFAGGRYIAQRKLGWGQFSTVWLAYDTRNSTYVALKIQKSAALFAEAALHEIDVLSSITEGDPSSKCVVQLIDHFKHSGPGQHHCMVLEFLGDSLLRLVRYRYKGLPMKVREICKCILIGLDYLHRELGIIHSDLKPEVLLLSTIDPAKDPVRSGQSPILERPEGS-NVGFSSVVEKKLKRKARRAVAKISGRNSPLVGAVGVPKSDRNVDGIDVQCKIVDFGACWADKPLAVEIQTRQYRAPEVILQTGYSFFVDMWSFACIAFELATGDMMFTPKPGQGFSEDEDHLALMMELLGKMPRKVVVSGAKSKDFFDRHGDLKRIRRLKFWPLDKFLTDKYNFSASDAREFSEFLLPLLDFSPEKRPTAQQCLEHPWLS-----------------------------
>CAE.Acacia.B
MSCSSSSGSEEDDEGFESYRKGGYHAVRVGDQFAGGRYIAQRKLGWGQFSTVWLAYDTRTSTYVALKIQKSAAQFAQAALHEISVLSSIADADPSSKCVVHLIDHFKHTGPGQHLCMVLEFLGDSLLRLVRHRYKGLPLKVREICKCILIGLDYLHRELGIIHTDLKPEILLFSSIDASKDPVRSGLSPILERPEGNPTSGVTSLIEKRLKRRARRAVAKISEKRDSMGGAGEAQKSERNVEGIDVRCKIVDFGACWTDKRIAEEIQTRHYRAPEVILQAGYSFSVDMWSFACTAFELATGDMMFTPKGGQEFSEDEDHLAMMMELLGKMPRRVAICGARSKDYFDRHGDLKRIRRLKFWPLDKLLIDRYKFSGNDARELSDFLLPLLDFAPENRPTAQQCLQHPWISGKDSTPREKREASVEKGHVGMSLRIKVGK
>CAE.Chamaecrista.chafa_Chr1
MSCSSSSGSEEEDEGFDSYRKGGYHAVRVGDQFAGGRYIAQRKLGWGQFSTVWLAYDTRTSTYVALKIQKSASQFSEAALHEINVLQSISEGDPSSKCVARLIDHFKHSGPGQHHCMVLEYLGDSLLRLIRYRYKGIPMKLREICKCILIGLDYLHRELGIIHSDLKPEILLVSTIDPAKDPLKSGQSPILERPEGSINSGVSSLIEKKLKRSAKRAVAKISG-RSSVEGAGEILKSERNISGIDVKCKIVDFGACWADRPFAEEIQTRQYRAPEVILQAGYSFPVDMWSFGCIAFELATGDMMFAPKDGSGFCEDEDHLALMMEVLGKIPRKVAISGAKSKDFFDRHGDLKRIRRLKFCPLDKFLIDKYKFSETDAREFSEFLFPLLDFFPDKRPTAQQCLQHKWLNIKPTSSNE---------------------
>CAE.Chamaecrista.chafa_Chr6
MSCSSSSGSEEDDEGFESYRKGGYHAVRIADQFAGGRYIAQRKLGWGQFSTVWLAYDTRTSTYVALKIQKSAAQFAQAALHEIDVLSYVADGDPSSKCVVHLIDHFKHTGPGQHLCMVLEFLGDSLLRLIRYRYKGLPLKVREICKCILIGLDYLHRELGLIHTDLKPEILLFSSIDAAKDPVRSGLSPILERPEGNPTSGVTSLIEKRLKRRARRAVAKISEKRSSMGGTVEAQKSDRNVNGIDMRCKIVDFGACWADKQIAEEIQTRQYRAPEVILQTGYSFSVDMWSFACTAFELATGDMMFTPKGGQGFSEDEDHLAMMMELLGKMPRKVAISGARSKDYFDRHGDLKRIRRLKFWPLDKLLIERYKFSENDAREFSDFLIPLLDFTPENRPTAQQCLQHPWLTGMESSPNEKRESSVEKVSVGMSLKIK---
>CAE.Senna.sento_Chr06
MSCSSSSGSEEDDEGFESYRKGGYHAVRVGDQFAGGRYIAQRKLGWGQFSTVWLAYDTRTSTYVALKIQKSAAQFAHAALHEIDVLSAIANGDPSSKCVVHLIDNFKHTGPGQHLCMVLEFLGDSLLRLIRYRYKGLPLKVREICKCILIGLDYLHRELGILHTDLKPEILLFSSIDASKDPVRSGLSPILERPEGNPTSGVTSLIEKRLKRRARRAVAKISEKRASMGGTVEARKSDRNIDGIDVRCKIVDFGACWAGKQIAEEIQTRQYRAPEVILQSGYSFSVDMWSFACTAFELATGDMMFTPKGGQGFSEDEDHLAMMMELLGKMPRKVAISGARSKDYFDRHGDLKRIRRLKFWSLDKLLMDRYKFSESDARELSDFLVPLLDFTPENRPTAQQCLQHPWLKDKDSTSSP--ESSVEKVNVGMSLKIKVGK
>CAE.Senna.sento_Chr11
MSCSSSSGSEEEDEGFDSYRKGGYHAVRIGDQFAGGRYIAQRKLGWGQFSTVWLVYDTTTSTYVALKIQKSASQFSQAALHEISVLSAISEGDPSSKCVTQLIDHFKHSGPGQHHCMVIEFLGDSLLRLIRYRYKGIPMKLREICKCTLIGLDYLHRELGIIHSDLKPEILLTSTIDPAKDPVRSGGSPILERPEGNINIGVSSLIERKLKRSARRAVAKISGK-TSVGGTGEASKPARNIDGIDVKCKIVDFGACWANKPFAEEIQTRQYRAPEVILQAGYSFPVDMWSFACIAFELATGDMLFTPKTGQGFCEDEDHLALMIELLGKMPRKAAISGAKSKDFFDRHGDLKRIRRLKFWPLDKFLIDKYKFSENVAREFSEFLVPLLDFQPEKRPTAQQCLQHPWLNE----------------------------
>CER.Bauhinia.A
MSCSSSSGSEEDDEGFDSYRKGGYHAVRVGDQFAGGRYIAQRKLGWGQFSTVWLAYDTQTSKYVALKIQKSAPQFAEAALHEIEVLLAVADRDPSSNCVVQMIDNFKHTGPGQHPCMILEFLGDSLLRLVKYRYKGLPMKVREICKCILIGLDYLHRELGIIHTDLKLEILLFTTIDPAKDPIRSELAPILERPEGSLNGGVTSLVEKRLKRRARKAVAKISEKRVSMGGIGEPPKSDRNIDGIDVRCKIVDFGACWADKQFAEEIQTRQYRAPEVIMQSGYSFPADMWSFACTAFELATGDMMFTPKSGQGYSEDEDHLALMMELLGKMPRKVAIGGVRSKDYFDRHGDLKRIRRLKFCPLDKLLIDRYNISETDAREFAEFLLPILDFAPEKRPTAQQCLQHPWLQKENSSQNEKKEPSREKVEVGMSLKIKVGK
>CER.Bauhinia.B
MSCSSSSGSEEEDEDFDSYRKGGYHAVRVGDQFAGGRYIAQRKLGWGQFSTVWLAYDTQTKTYVALKIQKSAPQFAQAALHEIEVLLAIADRDPSSKCVVQLIDNFKHTGPGQHPCMVLEFLGDSLLRLIKYRYKGLPMKVREICKCILIGLDYLHRELGIIHTDLKPEILLFNTIDPAKDPVRSELAPILERPEGGLNGGVTSLIEKKMKRRARRAVAKISERRISMGVIGEPPKSDRNIGGIDVRCKIVDFGACWADKQFAEEIQTRQYRAPEVILQAGYSFSVDMWSFACTAFELATGDMMFTPQSGQGFSEDEDHLALMMELLGKMPRKGAVTGARSKDFFDRHGDLKRIRRLKFWPVDKLLIERYKFSETDAREFAEFLVPILDFSPEKRPTAQQCLQHPWLQHKNSSQDKQIEPSLEKVDVGMSLKIKVGK
>CER.Cercis.cerca_Chr6
MSCSSSSGSEEDDEGFDSYRKGGYHAVRVGDQFSGGRYIAQRKLGWGQFSTVWLAYDTQTSTYVALKIQKSAAQFAEAALHEIKVLLAVADGDPSSKCVVQLIDNFKHTGPGQHPCMVLEFLGDSLLRLIKYRYKGLPMKVREICKCILIGLDYLHRDLGIIHTDLKLEILLFTTIDPAKDPVRSELAPILEKPEGSLNGGVTSLIEKKLKRRARRAVAKISERRVSMGGIGEPLKSDRNIDGIDVRCKIVDFGACWADKQFAEEIQTRQYRAPEVILQAGYSFSVDMWSFACTAFELATGDMMFTPKSGEGFSEDEDHLALMMELLGKMPRKVAITGVRSKDFFDRHGDLKRIRRLKFWPLDKLLIDRYKFSETDAREFAEFLLPILDFSPEKRPTAQQCLQHPWLQDKNSSQE-QIEPSMDKVDVGMSLKIKVGK
>CER.Phanera.A
MSCSSSSGSEEDDEGFDSYRKGGYHAVRVGDQFSGGRYIAQRKLGWGQFSTVWLAYDTQTSTYVALKIQKSAPQFAEAALHEIEVLLSIADGDPSSKCVVQMIDNFKHTGPGQHPCMVLEFLGDSLLRLIKYRYKGLPMKVREICKCILIGLDYLHRELGIIHTDLKLEILLFTTIDPAKDPVRSVTAPIIERPEGSLNGGVTNLIEKRLKRRARRAVAKISERRVSMGGIGEPPKSERNIDGIDVRCKLVDFGACWADKQFAEEIQTRQYRAPEVVLQAGYSFSADMWSFACTAFELATGDMMFTPKSGQGFSEDEDHLALMMELLGKMPRKVAIGGVRSKDFFDRHGDLKRIRRLKFCPLDKLLIDRYKFSETDAREFTDFLLPILDFAPEKRPTAQQCLQHPWFQNKNSSQNEQIKPSMEKVDVGMSLKIKVGK
>CER.Phanera.B
MSCSSSSGSEEDDEG---YRKGGYHAVRVGDQFAGGRYIAQRKLGWGQFSTVWLAYDTQTSTYVALKIQKSAPQFAQAALHEIEVLLAIADLDPSSKCVVQLIDNFKHTGPGQHPCMVLEFLGDSLLRLIKYRYKGLPMKVRDICKCILIGLDYLHRELGIMHTDLKPEILLVTTIDPAKDPVRSELAPIVERPEGSLNGGVTSLIEKRLKRRARRAVAKISERRVSMGGIGEPPKSDRNVDGIDVRCKLVDFGACWADKQFAEEIQTRQYRAPEVILQAGYSFSVDMWSFACTAFELATGDMMFTPKTGQGFSEDEDHLALMMELLGKMPRKVAITGARSKDFFDRHGDLKRIRRLKFWPLDKLLIERYKFSETDAREFADFLLPILDFSPEKRPTAQQCLQHPWLQPKNSSQDKQIEPSMEKVDVGMSLKIKVGK
>DET.Sindora.A
MSCSSSSGSEEDDEGFDSYRKGGYHAVRAGDQFAGGRYIAQRKLGWGEFSTVWLAYDTQTSAYVALKIQKSAAQFVQAALHEIEVLSTIADSDPLSKYVVHLVDKFKHTGPGQHQCMVLEFLGDSLLRLIKYRYKGLPMKVKEICKCISIGLDYLHRELGIIHTDLKPEILLFSTIDPAKDPVRSGVTPILERPEGNLNGGFTSLVEKRLKRRAKRAVANISEKRASMGGIGGPPKSDKNLDGIDVRCKIVDFGACWVDKLFTEEIQTRQYRAPEVILQAGYSFPVDMWSLACIAFELATGDMLFAPKIGQGFSEDEDHLALMMELLGKMPRKVAISGARSKDFFDRHGDLKRIRRLKFGSVDKLLMDRYKFSQTDAREFSAFLVPLLDFSPEKRPTAQQCLQHPWLNDIDSTHREPGESSMKKVDVGMSLQIKV--
>DET.Sindora.B
MSCSSSSGSEEDDEGFDSYRKGGYHAVRVGDQFAGGRYIAQRKLGWGEFSTVWLAYDTQTSAYVALKIQKSAAQFVQAALHEISILSAVADGDPSSKCVVHLVDHFKHTGPGQHQCMVLEFLGDSLLRLIKYRYKGLPMKVRTICKCILIGLDYMHRELGILHTDLKPEILLTSTIDPSKDPARSGGAPILERPEGN--GGFPCLIEKKLKKRAKLAVAKISERRVSVGGFGEPPKSDRNIDGIDVRCKIVDFGACWADKKFAEEIQTRQYRAPEVILQAGYSFSVDMWSFACTAFELATGDMMFAPKTGQGFSEDEDHLAMMMELLGKMPRKVST-----------------------------------------------------------------------------------------------------
>OUT.Arabidopsis
MSCSSSSGSEEDDEGFDAYRKGGYHAVRIGDQFAGGRYIAQRKLGWGQFSTVWLAYDTRTSNYVALKIQKSALQFAQAALHEIELLQAAADGDPETKCVIRLIDDFKHAGPGQHLCMVLEFLGDSLLRLIKYRYKGMELKVREICKCILTGLDYLHRELGMIHSDLKPEILLCSTIDPAKDPIRSGLTPILEKPEGNQNGTTMNLIEKKLKRRAKKAAAKISGRRVSIVGLSETPKKNRNLDGIDMRCKVVDFGGCWADNKFAEEIQTRQYRAPEVILQSGYSYSVDMWSFACTAFELATGDMLFAPKEGNGYGEDEDHLALMMELLGKMPRKIAIGGARSKDYFDRHGDLKRIRRLKYWPLDRLLIDKYKLPEAEAREFADFLCPIMDFAPEKRPTAQQCLQHPWLNLRTQNNE-------DDIEGQMSMQIKG--
>OUT.Prunus
MSCSSSSGSEDDDEGIDSYRKGGYHAVRVGDQFAGGRYVAQRKLGWGQFSTVWLAYDTTTSTYVALKIQKSAAQFAQAALHEIEVLSNIADGDPTSKCVVRLIDHFKHAGPGQHQCMVLEFLGDSLLRLIKYRYKGLKLQVREICKCILIGLDYLHRELGIIHTDLKPEILLFTTIDPAKDPVRSSLTPILERPEGNLNGGTMNLIEKKLKRRARRAVAKISMRRESMGGV-EALKSERNMDGIDVRCKVVDFGACWANKQLTEEIQTRQYRAPEVVLRSGYSYSVDMWSFACTAFELATGDMLFAPKMGQGFSEDEDHLALMMELLGKMPRKVAIAGARSKDFFDRHGDLKRIRRLKFWPLDKILIDRYKFSETDAREFAEFLCPIFDFSPEKRPTAQQCLQHPWLNRSTSSQSEMKKSKMEKVNVGMSLQIKVGK
>OUT.Quillaja.A
MSCSSSSGSEEDDEGIDSYRKGGYHAVRIGDQFSGGRYIAQRKLGWGQFSTVWLAYDTSASNYVALKIQKSAAQFAQAALHEIEVLSAVADGDPSSMCVIRLIDHFKHIGPGQHLCMVLEFLGDSLLRLIKYRYKGIPMKVREICRCALVGLDYLHRELGIIHADLKPEILLFSTIDPTKDPVRSGLTPILERPEGNPNGGTMNIIEKKLKRRARRAVAKISERRASMGG--EAQKSERKLDGIDVRCKVVDFGACWADKKFAEEIQTRQYRAPEVILQAGYSFSVDMWSLACTAFELATGDMMFTPKAGQGFSEDEDHLALMMELLGKMPRKVAIGGARSKDYFDRHGDLKRIRRLKFWPLDKLLVDKYNFSENDAREFAEFLSPLLDFSPEKRPTAQQSLQHPWLNPRNTTQNEIRESNPGKVNVGMSLQIKVGK
>OUT.Quillaja.B
MSCSSSSGSEDDDEGIDSYRKGGYHAVRIGDQFSGGRYIAQRKLGWGQFSTVWLAYDTSASNYVALKIQKSAAQFAQAALHEIEVLSAIADGDPSSKCVVRLVDHFKHIGPGQHLCMVLEFLGDSLLRLIKYHYKCIPMKVREICRCILLGLDYLHRELGIIHTDLKPEILLFSTIDSSKDPVRSGLTPILERPEGNPNGGTMNIIEKKLKRRARRAVANISVRRASMGGA--VQKSERKLDGIDVRCKVVDFGACWADKQFAEEIQTRQYRAPEVILQAGYSFSVDMWSFACTAFELATGEMMFTPNAGQGFSEDEDHLALMMELLGKMPRKVAIGGARSKDYFDRHGDLKRIRRLKFWSLDKLLVDKYNYLENDAREFAEFLTPLLDFSPEKRPTAQQCLQHPWLNGRITAQNEIRESGPGKINVEMSLQIKVGK
>OUT.Vitis
MSCSSSSASEEEDEGTDSYRKGGYHAVRVGDPFSGGRYIAQRKLGWGEFSTVWLAYDTRSSKYVALKIQKSAVQFAQAALHEIEVLSAIANGDPSSKCVVRLIDHFKHTGPGQHVCMVLEFLGDSILRLIKYRYKGLEFKVREICKCILTGLDYMHRELGIIHTDLKPEILLFSTIDPAKDPIRSGLTPILERPEGNPTGGTINSIEKKLKARARRAVAKISGKRASMGG--ETPKAERSLDGIDVRCKIVDFGACWADRQFTGEIQTRQYRAPEVVLQAGYSTSVDMWSFACTAFELATGDMLFAPKNGQGYSEDEDHLALMMELLGKIPRKVAIGGARSKDLFDRHGDLKRIRRLKFWPLDRILVDRYKFSESDAREFADFLVPLLDFAPEKRPTAQQCLQHPWLNLTNLAANETKKSNMEKLDVGMSLQIEVGK
>PAP.Aeschynomene.A
MSCSSSSGSEEDDEGFDSYRKGGYHAVRVGDQFAGGRYIAQRKLGWGQFSTVWLAYDTTNSSYVALKIQKSAAQFVQAALHEIDVLSSIADGDPSSNFVVNLIDHFKHTGPGQHLCMVLEFLGDSLLRLIRYRYKGLPLKVREICKYILIGLDYLHRELGIIHTDLKPEILLVSTIDASKDPFRSGLSPILERPEGNISGGVTSLIEKRLKRRARRAVAKISGRRGSMGGAGDDAKSGRDVDGIDMRCKIVDFGACWADKPFAEEIQTRQYRAPEVILKAGYSFSVDMWSFACIAFELATGDMLFTPKDGQGFSEDEDHLALMMELLGKMPRKIAIAGAQSKDFFDRHGDLKRIRRLKFWPLDKLLIDRYKFPENDAREFSEFLSPLLDFAPEKRPTAQQCLQHPWLDCKESSPNDRTETSVERVDVGMSLKIAVGK
>PAP.Aeschynomene.B
-SCSSSSSSDDEDEGMEWYRKGGYHAVKIGDKFGDGRYIAQSKLGWGHFSTVWLAYDTTTSAYVALKIQKSAAQFVEAALHEIEILTSISDGPPSSKSIVQLIDHFKHSGPGQHLCMILEFLGDSLLRLIKHRYKGIPLKVREICKCILIGLDYLHKEHGIIHTDLKPEVLLVSTIDPSNDPLRHGLTPILERPEGSMMSGVTSLIEKRLKRRARRAVAKISGRRNSVDGASDAAKSSRNIDGVDVRCKIVDFGACWADKQFAEEIQTRQYRAPEVILQAGYSFSVDMWSFACIAFELATGDMLFAPKGGQGFAEDEDHLALMMELLGKMPRRVAIGGAKSKDFFDRHGDLKRIRRLKFLPLSKLLMDKYKFSKNDAEEFSDFVLPLLDFSPEKRPTAQQCLEHPWLKAKDCTPNEIIENSMEN-------------
>PAP.Lotus.A
MSCSSSSGSEEDDEGFDSYRKGGYHAVRVGDQFAGGRYIAQRKLGWGQFSTVWLAYDTTTSSYVALKIQKSAAQFNQAALHEINVLSSITDGDPLSKCVVHLIDHFKHTGPGQHLCMVLEFLGDSLLRLTKYHYRGLPLKVREICKYILIGLDYLHSELGIIHADLKPEILLFSTIDLAKDPFRSGLSPILEKPEGNANGGLTNLIEKRLKRRARRAVAKISGRTASIGRTEEAARSGRDIDGIDVRCKIVDFGACWAGKQFAEEIQTRQYRAPEVVLQAGYSFSVDMWSFACIAFELATGDMLFTPKEGPGFCEDEDHLALMMELLGKIPRKVSRT----------------------------------------------------------------------------------------------------
>PAP.Lotus.B
--------------------------------------------------------------------------------------------------------------------MVLEYLGDSLLRLIRYHYRCLPMKVREICKCILIGLDYLHREHGIIHTDLKPEVLLVSTIDPAKDPIRSGFTPILERPEGNINGGVTSLIEKKLKRRARRAVAKISGRRVSMGGTGEAHKSDRNMDGIDVRCKVVDFGACWADKQFAEEIQTRQYRAPEVILQAGYSFSVDMWSFACITFELATGDMLFTPKDGQGFSEDEDHLALMMELLGKMPRKIAIAGAKSKDFFDRHGDLKRIRRLKFLPLNKLLIDKYKFSEIDAHEFSEFLLPLLDFAPERRPTAEQCLQHPWFNCKESIPNEMIESSVEKVDVGMSLKIKVGK
>PAP.Medicago.A
MSCSSSSGSEEDDEGFESYRKGGYHAVRVADQFAGGRYIAQRKLGWGQFSTVWLAYDTTTSSYVALKIQKSAAEFVQAALHEINVLSSIADGDPSSKFVVQLIDNFKHTGPGQHHCMVLEFLGDSLLRLIKYHYKGLPLKVREICKYILIGLDYLHSELGIIHTDLKPEILLFSTIDPSKDPFRSGLSPTLERTEGNTNGGLTSLIEKRLKRRAKRAVAKISGRTASIEGRGEAAKSSRNIEGIDMRCKIVDFGACWADNKFAEEIQTRQYRAPEVILKSGYSFSVDMWSFACIAFELATGDMLFTPKGGQGYSEDEDHLALMMELLGKMPRKIAIGGAQSKDYFDRHGDLKRIRRLKFCPLDKLLIDRYKFSANDAQEFSEFLLPLFDFAPEKRPTARQYLQHPWLNCNESAPNEMRESTVEKVNVGMSLQIKVGK
>PAP.Medicago.B
MSCSSSSGSEDDDEGFDSYRKGGYHAVRVGDQFAGGRYIAQRKLGWGQFSTVWLAFDTTNDTYVALKIQKSAAQFVQAALHEIDVLSSIADGAPSSKFVVQLIDHFKHTGPGQHQCMVLEFLGDSLLRLVRYRYKGLPMKVREICQCILIGLDYLHREHGIIHTDLKLEVLLVSTIDPAKDPVRSGVSPILERPEGNINGAVTSLIEKKLKRRARRAVAKISGQRGSMG---EAPNSDRNIDGIDVRCKVVDFGACWADKPFAEEIQTRQYRAPEVILQAGYSFSVDMWSFACIAFELATGDMLFTPKVGQGFSEDEDHLALMMELLGKMPRKVATAGMKSKDFFDRHGDLKRIRRLKFWPLNKLLIERYKLSESDAHEFSEFLLPLLDFAPEKRPTAEQCLQHPWLMEKDSVPDEMRESSVEKVDVGISLKIKVGK
>PAP.Phaseolus.phavu_Chr02
MSCSSSSGSEEDDEGFDSYRKGGYHAVRVADQFGGGRYIAQRKLGWGQFSTVWLAYDTKTSSFVALKIQKSAAQFVQAALHEIDFLSSIADHDPSSKFVIQLIDNFKHTGPGQHLCMVLEFLGDSLLRLIKYRYKGLPLKVREICKCILIGLDYLHTDLGIIHSDLKPEILLCSTIDPAKDPLRSGLSPILERPEGNPNGGVSSLIEKRLKRRARSAVAKISGRRGSMGGSGDIAKNDRNINGIDVRCKIVDFGACWADKQFAEEIQTRQYRAPEVILTSGYSFSVDMWSFACIAFELATGDMLFTPKGGQGFSEDEDHLALMMELLGKMPRKIAIGGGQSKDFFDRHGDLKRIRRLKFCPLDKLLTDRYKFSVKDAQEFSEFLQPLFDFAPEKRPTARKCLEHPWLNCMESPPNET---AKEKVDVGMSLEIRVGK
>PAP.Phaseolus.phavu_Chr03
MSCSSSSGSEEDDEGFDSYRKGGYHAVRVGDQFAGGRFIAQRKLGWGQFSTVWLAYDTSTSAYVALKIQKSAAQFVQAALHEIDVLASISNDVDVSKCVVQLIDHFKHAGPGQHLCMVLEFLGDSLLRLIKYRYKGLPLKVREICHCILLGLDYLHREHGIIHTDLKPEVLLISTIDPAKDPVRSELSPILERPEGNINGGVTSLIEKKLKRRARRAVAKISGRNALLGGN-EDPKSGRNLDGIDVRCKVVDFGACWADKQFAEEIQTRQYRAPEVILEAGYSFSVDMWSFACIAFELATGDMLFTPKVGQGFSENEDHLALMMELLGKMPRKVAIAGAKSKDFFDRHGDLKRIRRLKFWPLSKLLVERYKFSESDAHEFSEFVLPLLDFTPEKRPTAQKCLEHPWLKKM-------EESGVENVGVGMSLKMEPG-
