# Supplementary material for: Legume genome structures and histories inferred from Cercis canadensis and Chamaecrista fasciculata genomes
Source: Plant J. 2026 Jun 10;126(5):e70981. doi: 10.1111/tpj.70981 (PMC13252982; doi:10.1111/tpj.70981)
Supplement: Supplementary file 8 — Data S8. Manuscript supplement; Compressed directory of aligned sequences from 36 gene families with members deriving from syntenic blocks from selected species. [file TPJ-126-0-s004.gz › S8_wgd_block_tree/40_wgd_aln_manual_wgd_copy_fasta/Legume.fam3.00882]

>CAE.Acacia.A
MGNCSSGNMVRVPTARLILEDGQLREFTYPVKVSYVLQKYPMCFICSDEMDFDDVMSAIDEDEVLQPGQLYFALPLSRLNHPLRADEMAALAVRASSALMKSGGGVKYIGRRTPIVVPGDENSKSYRTVSQRVS-GARGVGQSRIGRRSGGGSHWTKSPATLSAIPE
>CAE.Acacia.B
MGNCSTYFSANVATAKLVVHDGTLQEFSYPVRASYVLQKYPMCFICSDDMDFDVFVTAIDEDEELQLGQLYFLLPLTRLQQRLRPEDMASLAVKASSALTKSGGGCKYVRDRKQIMFSGEETTRSYKRVSPVVNNS----VKSRRGR------NRGKFTAILSTITE
>CAE.Chamaecrista.chafa_Chr1
MGNCNSGDSTTAATAKLILQDGQLQEFAYPVKVSYLLQRYPLCFICSDEMDFDDVVTAVDDDDVLQPGQLYFALPLSRLNHPLHAEEMAALAVKASSAIAKCGGGERYGGRRKQIVAPGDENEKSIRRVAHGG------VGRSKKGNRGGGGHRRSRSSASLDSIPE
>CAE.Chamaecrista.chafa_Chr6
MGNCNASSSTQVATAKLIVHDGRLQEYSYPVKASYVLQKYPMCFICSDEMDFDDVVTAIDDDEELQPGQLYFALPLTRLHQRLLPHEMAALAVKATSALMRSGGGEKCGCGRKQILFSDDGDMKACKKVSSGT-------TRSRRGR-SRSSS-REKFTAMLSAIPE
>CAE.Senna.sento_Chr06
MGNCSTCSSTQVATAKLVLHDGRLQEYSYPVKASYVLQKYPMCFICSDEMDFDDVVAAIDDDEELQPGQLYFALPLTRLNHRLQPQEMAALAVKASSALMKTSDREKCGCRNQNIVFSAEHKKMSYKKVSPGAGGG----GRTRRPK---S-G--EKFTAILSAIPE
>CAE.Senna.sento_Chr11
MGNCSSADSMKVATAKLILQDGQLQEFSYPVKVAYLLQMNPMSFICSDEMDFDDVVRAIHEDDVLQPGQLYFVLPLSRLNRPLQAEEMAALAVKASSAIMKSGGAEKYGGRRKQTVVPGDENVKSIRRVSHGING-ARGVGRSKIGRSIGSGGRARSTATSLSSIPE
>CER.Bauhinia.A
MGNCTSSDSAQVVTAKLIVHDGRLQEFPYPVKVSYVLQKYPMCFICSDEMDFDDVVRAINEEEELQPGQLYFALPLSRLRHRLPAEEMAALAVKASSALTKSSGGDKYCSRREQIVFSGEENAKSYRRVSPGISGA-SGVGSSIRGRSNNGGG-TRNFRENLSAIPE
>CER.Bauhinia.B
MGNCVSGDSAGVATVKLVVHDGRFQEFPYPVKVSYVLQKYPMCFICADEMEFGDVVRAIREEEELQPGQLYFALPLSRLKQPLPAEEMAALAVKASSALTKSSEGDKCCYRRKRVVFPYEENAKSSRRVSPGITVASGG-ASTRRER-SNYAG-RTNFRRTLNTIPE
>CER.Cercis.cerca_Chr6
MGNCSSSDSAQVATAKLIIHDGRLQEFPYPVKVSYVLQKYPMCFICSDEMDFDDVVTAINEEEELQPGQLYFALPLSRLKHPLPAEEMAALAVKASSALTKSSGGDKYCCRRKQIVFSGEENAKSYRRVSPGISGA-SGGGSSRRGRRSSSGGVRGNSRAMLSAIPE
>CER.Phanera.A
MGNCSSSDSAQVATAKLIIHDGRLQEFPYPVKVSYVLQKYPMCFICSDEMDFDDVVTAINEEEELQPGQLYFALPLSRLKHPLPAEEMAALAVKASSALTKGSGGNKHCSRREQIVFSGEESAKSYRRVSPGISGA-SGGGSSRRGRSSNGGG-RANFRANLIAIPE
>CER.Phanera.B
MGNCSSFDSSQVETAKLIIHDGRLHEFPYPVKVSFVLQKYPMCFICSDELDFDDVVRAIHEEEELQPGQLYFALPLSLLKRRLPAEEMAALAVKASSALMKSSGGNKYCGRRKKVVFPSEVNAKSYRRVSPGITDA-SGVASSRRERRSNDAG-KENFRRMLSTIPE
>DET.Sindora.A
MGNCSSSDSTRVATAKLILHDGELQEFSYPVRVSYVLQKYPMCFICSDEMDFDDVVTAIGEDEVLQPGQLYFALPLNRLRRRLQAEEMAALAVKASSALMKSGGGEKCGCRRKQILLFGEEIAN--RKLGSGVGVAAGASDVSKRGRNRRGK---GKLRGILSAIPE
>DET.Sindora.B
MGNCCSNDSTRVATAKLVLHDGQLQEFSYPVKVSYVLQRYPMCFICSDEMDFDDVITAIDSDEELQPGQLYFALPLNRLRHRLQAEEMAALAVKANSALTKSGG-EKCGHRRKQIVFFSEENSKSCRKVSPGVGGAGGG--DRRSG---AGG--GGKFKAMLSAIPE
>OUT.Arabidopsis
MGICSSSESTQVATAKLILQDGRMMEFANPVKVGYVLLKYPMCFICSDDMDFDDAVAAISADEELQLGQIYFALPLCWLRQPLKAEEMAALAVKASSALMRGGG---GGCRRKCVIVSDKLRM----RVGSGDDTVG-SGSGRRKVRNGDGGGRRKCYAAELSTIDE
>OUT.Prunus
MGICSSSDSASVVTAKVILQDGQLQEFSNPVKVSHVLQKSPTCFICSDDMDFGGFVRAVNGDEELQLGQLYFVLPLSWLSRPLRAEQMAALAVRASLALGNTRRRKRCFGGRKRVVFTIKKKDEPSPMVAMGSYGGSGEVVRKRRGRGRGRRGGGGGFVTRLSVILE
>OUT.Quillaja.A
MGNCKSSDSTQLETAKLILQDGRLQQYPHPVRVSYLLQKYPMCFICSDEMDFDDVVIAINENDELQPGQLYFALPLSRLQHRLQAEEMAALAVKATSALMKLKSNKKRGCCGKYLMSSGEDDVKSYRRVAPGDGDGDG-GGGLRRGR--RGGGRRNSSAAILSAIPE
>OUT.Quillaja.B
MGNCKSSGSTQVSTAKLILQDGRLQEYPYPVRVSYVLQKYPMCFICSDEMDFDDVVSAIDEDQELQPGQLYFALPLSRLQHRLQAEEMAALAVKASSALMKSGAGQKRVCCGKSSMFSGEDDVKSYRRVVPGDGVGG-GL---RRGR--RGGGRKK-----------
>OUT.Vitis
MGICSSCESTSVATAKLILQDGKLQEVPCPVKVSFLLQKNPACFICSDDMEFDDFISAINSDDELQPDQLYFALPMSWLKRPLRAEEMASLAVKASEALMRGGA-KGCGCCGKGVAFSQKEYVKATRLVDADDGSG--RLIEKRREKGGGGSGRGRDFTTNLTMVPE
>PAP.Aeschynomene.B
MGNCSSADSTEVATAKLVLQDGRLQEFSHPVKVSHLLKEYPMCFICSDEMDFNDVVSAVHEDDVLQPGQLYFALPLTRLRHPLQAAEMAALAVKASSALMKSGAAHNFGCGRKQIVFSSEGDDKPYRNVPATVGAG-GGRSRHRRGN--SMNGSRGKFTALLSSIPE
>PAP.Lotus.A
MGNCKSSDSTQVATAKLVLHDGRLQEFSYPVKVSYLMQAYPACFICSDELGFDDVVTAVDENQVLQPGQLYFALPLSWLRHPLQAHEMAALAVKASSALMKSAASDKYGYRRKQVMFSGECDVK---RESPVDGSGGGTVHRSRRVRTRGGSAGGGQFSALLSSIPE
>PAP.Lotus.B
MGNCSSFDPSTVETAKVVVHDGSLQEFSYPVRVSYLLQMFPACFICADDLGFDDVVTAVHEDEVLCPGQLYFALPMSRLDRPLPAVELAALAGKACSALSKSGGGDKCGPRRKQVMFSGEGNVKAARRAAPGYGGSDNSVGALRRGRSGRSGGGRGKFAAALSTIPE
>PAP.Medicago.A
MGNCSSSDSTRVATAKLILQDGRLQEFTSPVKVSYLLQQYPSSFICADEMDFDDVVTAVDENQTLQPGQLYFALPLSWLRQPLQAQEMAALAVKASSALMKSGD--KCGCRRKQILFSVESDSK---RVSPAT---GGTVQRSRRGRSARGGSGVEKFTALLSSIPE
>PAP.Medicago.B
MGNCTSFDSSQVETSKVVVHDGTMREFTYEVKVGYVLQLYPDCFICSDEMGFDDVVLAMHEDEVLRLGQLYFALPLTRLKKPLPVVEMAALAVKASSALTKSGE--KCGVGRKQIMFSG--DGKPCRRVAPESDCGGVGVVRSVSGRRRRGGGGRGKFMAALSAIPE
>PAP.Phaseolus.phavu_Chr02
MGNCNSSDSTQVATAKLILQDGKLQEFSYPVKVSFLLQKYPACFICSDEMDFDDVVSAIDEDQVLQPGQLYFALPLSRLKHRLQPHEMAALAVKASSALMKTA--DKCGSRRKQILLSNEYDSN-PKRVSPALAVGAGTVH--RRGRATASAG-KGRFAALLSSIPE
>PAP.Phaseolus.phavu_Chr03
MGNCFYSQITKMPTAKVVVHDGRMEEFSYPVKVSYLLQLYPTCFICSDEISFDHVVTAVHHDHELKLGQLYFALPLNRLKRHLPPPDMAALAVVASSALARCAG-DKCGSRRQQNLLPCEGNAKPGGKVTADSVSAAVDNRVARKGMNRKGGVGRGKFTATLSSIAE
