# Supplementary material for: Legume genome structures and histories inferred from Cercis canadensis and Chamaecrista fasciculata genomes
Source: Plant J. 2026 Jun 10;126(5):e70981. doi: 10.1111/tpj.70981 (PMC13252982; doi:10.1111/tpj.70981)
Supplement: Supplementary file 8 — Data S8. Manuscript supplement; Compressed directory of aligned sequences from 36 gene families with members deriving from syntenic blocks from selected species. [file TPJ-126-0-s004.gz › S8_wgd_block_tree/40_wgd_aln_manual_wgd_copy_fasta/Legume.fam3.00884]

>CAE.Acacia.A
MSREWTQLVSAVCLFGPWIALISGDTGDLLSKNCHQGARPAMILPLYRSDPDSSVSAVNPHRKLQRSESRRRSARMRLYDDLLLGYYTTRLWIGTPPQRFALIVDTGSTVTYVPCSTCEHCGRHQDPKFQPDLSSTYQPVKCSSSCCDDNRMQCVYERQYAEMSTSSGVLGEDVIAFGQSELTPQRAVFGCENAETGDLYSQHADGIIGLGRGDLSIVDQLVEKNVIGDSFSLCYGGMDVGGGAMVLGGISPPSDMVFAYSDPGRSPYYIDLKEMRVAGKRLPLKPSVFDGKHGTILDSGTTYAYLPEAAFHAFKDAVKKELHSLKQINGPDPYHDICFSGAGNSVSELSKSFPVVDMVFGGAKLSLSPEYLFRHSKVRGAYCLGIFQGKDPSTLLGGIFVRILVTYDREHTKVGFWKTCSELWERLHISGAPPPMPPNSEGTMTEASEPPVAPSISPQDSHTGGLQIARVTFVIIFISYSDMKPHITELAELIAHELYVTSQVQLMFTSIGGSLSSWAIIPGASADYISTTAMSIIARLTNHHVQLPSTFGSYKLVDWKAEVPPERSWWQQYYMVLGLAAMLTLLLGLLSFATFLIWKSRQQTLHSYKPVDEAVPEQELQPL--
>CAE.Acacia.B
-------FSLI---LGPWIVVVSGDPIDLHFRMLHEGVRPAMVLPLYLSVSNSSASAFDSRRQLQGSEAQHHPAHMRLHDDLLLGYYTTRLWIGTPPQMFALIVDTGSTVTYVPCSTCEQCGTHQDQRFQPELSSTYKPVKCTMDCCDNDRNQCTYERQYAEMSTSSGVLGNDVISFGLSELKPQRAVFGCETLETGDIYSQHADGIMGLGSGDPSIVDQLVEKNAISDSFSLCYGGMDFGGGAMVLGGISPPSDMVFAYSDPVRSPYYVDLKEIHVAGKQLSLNPKVFDGKHGTVLDSGTTYAYLPEEAFLAFKDAIKKELQSFKQIPGPDPYKDICFASDEIAASQLSKSFPIVDMVFGGHKLSLTPEYLFRHSKVRGAYCLGIFQGKDPTTLLGGIIVRTLVMYDRENSRIGFWKTCSELWERVQLFASPPPE--SSEGPSNEAFAPSVAPSALQHDLHPGELQIAQISVEISFISYSDMKDQIKDLAGLIAHELDVTSQVQLLFSSLGGCLSRWAIIPDTSSGFISTTAMSIISRLAEHSMQLPGTFGSYKLVGWNVESPSRRTWWQQYGLVATLAVLVTLLIGLSTAGIFLILKNRQQAVHSYKPVGASVPEQELQPL--
>CAE.Chamaecrista.chafa_Chr1
MSLVWTQLIATIVFLGPWIALVSGDAGELLFQHSHQGSRAAMVLPLYRSAPDSSISTANPHRKLQRSESQGHPAHMRLYDDLLLGYYTTRLWIGTPPQRFALIVDTGSTVTYVPCSTCVHCGRHQDPKFQPDLSTTYQPVKCTMDCCDDRRMQCIYERQYAEMSTSSGVLGEDVISFGQSELTPQRAVFGCENAETGDLYSQHADGIMGLGRGDLSIVDQLVEKNVISDSFSLCYGGMDVGGGAMVLGGISPPSDMVFTHSDPGRSQYYIDLKEIHVAGKRLPLKQSVFNGKHGTVLDSGTTYAYLPEAAFIAFRDAIKRELHSFKQVHGPDPYNDICFSGAGTDVSQLSKSFPAVDMVFEGHKLSLSPEYLFRHSKVRGAYCLGVFQGKDPTTLLGGIIVRTLVTYDRENTKVGFWKTCSELSERLHLSGAPPPMPTNTKGRSTEASEPSVAPSASHPDLLPGEFQISQITFVISFISYLDLEPHIRELTELIAHELDVTSQVHLVFTSLSGSLSKWAITPDASAYYISATAMSMYARLAEHRVQLPSTFGSYKLVDWNVESPSKRTWWQQYYMVVALALFLSLILGLLSSAIFLIWKRRQQAAHSYKPVDEAIPEQELQPL--
>CAE.Chamaecrista.chafa_Chr6
-----ISLILCFVQFGPWIVLVSGDPSHLLSRNRNEGSRSAMLLPLYLSPSNSSNFALDSRRQLQRSEAQHHPARMRLHDDLLLGYYTTRLWIGTPPQMFALIVDTGSTVTYVPCSTCEQCGTHQDPNFQPDLSSTYQPVKCTLDCCDIDKNQCTYERQYAEMSTSSGVLGNDVISFGQSELESQRAVFGCENLETGDLYSQHADGIMGLGRGDLSIVDQLVEKNVISDSFSLCYGGMDFGGGAMVLGGISPPSDMVFADSDPARSPYYIDLKEIHVAGKKLPLNPNVFDGKHGTVLDSGTTYAYLPEEAFLAFKDSIKKELHSFKDIPGPDPYNDICFSSDAMSVSELSKSFPTVDMVFGGQKLSLSPEYLFRHSKVRGAYCLGVFQGKDLTTLLGGIVVRTLVLYDRENSKVGFWKTCSELWERLHISASPPSESPISEGESTEAFAPSPAPSSLPNDLHPGELEISQITIEISFISYLDMKAHIAELAELIAHELDVNSQVHLLFTSLEGSLCIWTIVPDTSADYMSTTATNIISRLVEHRMQLPNTFGNYTLVGWNVESPSKRSWWQQYYLVVALAVLVTLLLGLSIIGIFLVYKNRQQAAHSYKPVSESAPEQELQPL--
>CAE.Senna.sento_Chr06
MALESAQLISISLILDPWIVYVSGDPRHLLSRNDQEGARPTMIMPLYLSASNSSVSAFDSRRQLQRSEAQRHPARMRLHDDLLLGYYTTRLWIGTPPQMFALIVDTGST----------------DPKFQPELSSTYEPVKCTLDCCDNDRNQCMYERQYAEMSTSSGVLGNDVVSFGQSELEPQRAVFGCENLETGDLYSQHADGIMGLGRGDLSIVDQLVDKNVISDSFSLCYGGMDFGGGAMVLGGISPPLDMVFAHSDPVRSPYYIDLKEIHVAGKQLSLNPKVFDGKHGTVLDSGTTYAYLPEEAFLAFKDAIMKELHSFKQIPGPDPYNDICFSGAGIVVSELSKSFPTVDMVFGGQKFSLSPEYLFRHSKVRGAYCLGVFQGKDPTTLLGGIIVRTLVMYDRENSKVGFWKTCSELWERLHLSASPPSQSPNSTGASTGAFTPAVAPSALLNDLHPGELQISQITIEISFISYLDMKAHITELAGLIAHELNVTSQVHLLFTSLGGSFSSWAITPDSSADYISTTAMSIISRLAEHRLQLPSTFGNYKLVGWNVESQSKRTWWQQHYLVVALVVLVTLLLALSTIGIFLILKNRQQVVHTYKPVSESVPEQELQPLCE
>CAE.Senna.sento_Chr11
MSLLWTQLIPAILFLGPRIALVSSDAGDLLFQNRHQGSRPAMVLPLYRSAPDSSVATINPHRKLQRSESQRHPARMRLYDDLLLGYYTTRLWIGTPPQRFALIVDTGSTVTYVPCSTCVHCGKHQDPKFQPDMSSTYEPVKCTMDCCDNDRMQCVYERQYAEMSTSSGVLGEDVISFGQSDLAPQRAVFGCENSETGDLYSQHADGIMGLGRGDLSIVDQLVEKNVISDSFSLCYGGMDVGGGAMVLGGISPPSDMVFTHSDPGRSPYYINLKEIHVAGKRLPLKPSVFDGKHGTVLDSGTTYAYLPEAAFLAFKEAIKKELHSFRQINGPDPFNDICFSGAGTDVSQLSKNFPVVDMVFGGHKLSLSPEYLFRHSKVRGAYCLGVFQGKDPTTLLGGIIVRTLVMYDREHSKVGFWKTCSELWERLHISGAPSPMPPNTKETSTDAFEPSVAPSASNHDLLPGELEIAQVTFVISFISYLDMKPHVKELAVLIAHELGVISQVHLMFTSSGGSVSRWAITPGASADSISATAMSIISRLTEHRLQLPSTFGSYKLVDWNVVAPSKRTWWEQYYMVLGLAFLLTLLLGLLAIAMFLIWKSRQQTVHSYKPVDEAVPEQELQPL--
>CER.Bauhinia.A
-TPESSQLLSAISLIGPWIAYVSGESTNSVHQNLHHGVRPAMILPLYFSAPNSSTTSFKTRRHLQGSDSRPPPARMGLYDDLLLGYYTTRLWIGTPPQMFALIVDTGSTVTYVPCSTCEQCGRHQDPWFKPDLSSTYQPVKCTLDCCDDERKQCVYERQYAEMSTSSGVLGEDVVSFGQSELNPQHAVFGCETVETGDLYSQHADGIMGLGRGDLSIVDQLVEKNVISDSFSLCYGGMDVGGGAMVLGGISPPSDMVFTNSDPVRSPYYIELKEIHVAGKRLHLNPKIFDGKHGTVLDSGTTYAYLPEAAFLAFKDAIMKELKSLKQIPGPDPYNDICFSGAGNDASQLSKTFPVVDMVFEGHKLSLSPEYLFRRSKVRGAYCLGVFQGKDPTTLLGGIIVRTLVMYDREHTKIGFWKTCSELWERLHVSGAPPPVPPNSAVASTEALEPAVAPSGSHHNLQPGELQVAQITIVIVFISYLDIKPHMTELAELIAHGLDVTSQVHLLFTSLSGSLSKWTITPGPSADYISTTAMNIISRLAENRMQLPSTFGSYKLVGWDVESPSKRTWWQQYHLLVALAVLVTVLLGLLAFS---IWKYRQQSVHSYKPVDVAIPEQELQPL--
>CER.Bauhinia.B
MARESTQLLSVISLIGPRITDVSADSYNLIYQNLQHGVRPAMILPLYLSALNSSTTSFKSRRHLRGSDSRRPPAHMGLYDDLLVGYYTTRLWIGTPPQKFALIVDTGSTVTYVPCSTCEQCGRHQDPRFNPDLSSTYQPVKCSLDCCDDERKQCVYERQYAEMSTSSGVLGEDIVSFGQSEITPQHAVFGCETIETGDLYSQHADGIMGLGRGDLSIVDQLVEKNVIGDSFSLCYGGMDVGGGAMVLGGISPPSDMAFTNSNPARSPYYIELKEIHVAGKRLPLEPKVFDGKHGTVLDSGTTYAYLPESAFLAFKDAIMKELKSFKQIHGPDPYNDICFSGAGNDVSQLSKSFPVVDMVFEGQKLPLSPEYLFRHSKVRGAYCLGIFQGKDPTTLLGGIVVRTLVMYDRQHTKIGFWKTCSELWERLHIIGAPS-VPPDSAEASTETLEPAVAPSGLPHNLQPGKLQVTQITIVISFISYLDIKPHVTELAELIAHELDVASQVHLLFTSLSGTLSEWAITPGQSAYYISTTAMSIISRLAENRMQLPITFGSYKLVGWNVESPSERTWWQQYHLVVALAVLVTLILGLLAFSIFLIWKNRQ-AVHLYKPV---VPEQELQPL--
>CER.Cercis.cerca_Chr6
MARESTQLLSAISLIGPWITDVSGDSNNLIYRNLHHGARPAMILPLYLSDPNSSTISFKTRRHLQGSDSRPPPARMGLYDDLLLGYYTTRLWIGTPPQRFALIVDTGSTVTYVPCSTCEQCGRHQDPRFKPDLSSTYQPVKCTLDCCDDERKQCVYERQYAEMSTSSGVLGEDIISFGQSQLSPQHGVFGCENVETGDLYSQHADGIMGLGRGDLSIVDQLVEKNVISDSFSLCYGGMDVGGGAMVLGGISPPSDMVFTNSNPVRSPYYIELKEIHVAGKRLPLNPKVFDGKHGTVLDSGTTYAYLPESAFLAFKDAIMKELQSFKQIRGPDPYNDICFSGAGNDASQLSKTFPVVDMVFEGHKLSLSPEYLFRHSKVRGAYCLGVFQGKDPTTLLGGIVVRTLVMYDREHTKIGFWKTCSELWERLHVSGAPPVVPPNSAVASTEALEPAVAPSGSQHNLQSGELQVAQITIVISFISYLDIEPHMTELAELIAHELDVTSQVHLLFTSLSGSLSKWAITPGPSADYISTTAMSIISRLAENRMQLPSTFGSYKLVGWNVESPSKRTWWKQYHLLVALAVLVTLLLGLLVFSIFLIWKNRQQAVHSYKPVDVTVPEQELQPL--
>CER.Phanera.A
MAQVSAQLLSAISLIGPWIAYISGESNNSIHGNLLQGVRPAMILPLYFSAPNSSTTSFNTRRHLQGSDSRPPPARMRLYDDLLLGYYTTRLWIGTPPQRFALIVDTGSTVTYVPCSTCEKCGRHQDPWFKPDLSSTYQPVKCTSDCCNDKRKQCVYERQYAEMSTSSGVLGEDVISFGQSELTPQHSVFGCETVETGDLYSQHADGIMGLGRGDLSIVDQLVEKNVISDSFSLCYGGMDVGGGAMVLGAISPPSDMVFTNSDPVRSPYYIELKEIHVAGKRLPLNPKIFDRRHGTVLDSGTTYAYLPEAAFLAFKDAIMKELKSFKRIHGPDPYNDICFSGAGNDASQLSNAFPVVDMVFEGHKLSLSPEYLFRHLKVRGAYCLGVFQGKDATTLLGGIIVRTLVMYDREHTKIGFWKTCSELWERPHVSGAPPPVPSNSAVGSTEALEPAVAPSGSHHNLHHGELQVAQITLAISFISYSDIKPHMTELAELIAHELDVISQVHLLFTSLSGSLSKWTITPGPSADYISTTAMSIISRLAENRMQLPSTFGSYKLVGWNVESPSKRTWWQQYHLLVALAILVTLLLGLLAFS---IWKYRQQSLHSYKPVDEAALGQELQPL--
>CER.Phanera.B
MARESTQLLSAIFLIGLWIADVSGYSSDLIYQNLHHGARPAMILPLYLSALNSSTNSFKTRRHLQGSDSRRPPARMGLYDDLLLGYYTTRLWIGTPPQKFALIVDTGSTVTYVPCSTCEQCGRHQDPRFKPDLSSTYQPVKCSLDCCDDERKQCVYQRQYAEMSTSSGVLGEDIVSFGESELTPQHAIFGCETVETGDLYSQHADGIMGLGRGDLSIVDQLVEKNVISDSFSLCYGGMDVGGGAMVLGGISPPSDMVFTNSNPVRSPYYIDLKEIHVAGKRLPLDSKVFDEKHGTVLDSGTTYAYLPESAFLAFKDAIMKELQSFKQIRGPDPYNDICFSGAGNDASQLSKSFPVVDMVFEGQKLPLSPEYLFRHSKVRGAYCLGIFQGKDPTTLLGGIVVRTLVMYDREHTKIGFWKTCSELWERLHVIGAP-PMPPNSAEVSTETLEPAVAPSGLPHNLQPGKLQVAQITIVISFISYSDIKPRETELAELIADELDVTSQVHLMFTSLSGSLSRWAIIPGQSADYISTTVMSIISRLAENRMQLPSTFGSYKLVDWNVVSPSKRTWWQQYHLVLAFAVLVALILGLLAFSIFLTWKNRQ-AVHSYKPVDVVVREQELQPL--
>DET.Sindora.A
MARALSLLISTVFLTGPMIPLVSSNSNDLVHQNGYHKARPAMILPLYHSTPNVS---SKSRRHLQRFESKLPPAHMRLYDDLLLGYYTTRIWIGTPPQRFALIVDTGSTVTYVPCADCEQCGKHQDPRFQPQLSSTYQPVKCSLDCCDEDRNQCTYERQYAEMSSSSGILGEDVISFGQSELEPQHAVFGCETVETGDLYSQHADGIMGLGRGDLSIVDQLVEKKVITNSFSLCYGGMDIGGGAMVLGGISPPSGMVFAYSDAGRSPYYINLMEMHVAGKKLPLDPKVFDGKHGTVLDSGTTYAYLPEAAFIAFKDALMKELHSFKQIPGPDPYKDICFSGAGNDVSQLSESFPVVDMVFGGQKFSLSPEYMFQHSKVKGAYCLGVFQGKDPSTLLGGIVVRTLVMYDRERKQIGFWKTCSELWERLQMAD-VLPVPP-----ISES---AVAPSDSQDNLHPEELQITQITIGISFISYLDMKPRMTELVGLIAHELDVASQVHLLVTSLGGSLSRWAITPNASTDYLSTTAMSIISRLAENQMQLPSTFGSYKLVDWHIESPEKRNWWRQHYMVVALVALI-TFLGLSSFVVFLIWKNKQHGMHMYKPVGESGSEHELQPLSQ
>DET.Sindora.B
MALSSAHFVSAIFLFSHLLGFVSGNSDDLFHRN-----RPAMILPLYLSSPNSSAIAFNHRRQLQGSNSKLPPARMRLYDDLLLGYYTTRLWIGTPPQRFALIVDTGSTVTYVPCANCEQCGRHQDPKFQPDHSSTYQPVKCTLECCDNGRNQCIYERQYAEMSTSSGVLGEDVVSFGQSELGPQRAIFGCENVETGDLYSQHADGIMGLGRGDLSIVDQLVDKQLISNSFSLCYGGMSIGGGAMVLGGISPPSDMVFAHSDPVRSPYYIDLKEIHVAGKKLALNPKVFDGKHGTVLDSGTTYAYLPEAVFRAFKDAIMKELHSFQKIPGPDPYNDICFSGAGTDVSHLSKSFPTVDMVFGGQKLLLSPEYLFRHSKVRGAYCLGIFQGKDPTTLLGGIIVRTLVMYDREHSKVGFWKTCSELWERLHISDAPPPVTSSSEGTSTAVLEPSVAPSQSPHNLNQGELKIAQMTIAILFISYLDMKPHVAELAGLIAKELDVSSQVHLLVTSVGGSLSRWSITPGESADYISTTAMSIIARLADHRMQLPSTFGDYKLVDWNVEPPAKQTWWQQYYMVVALVLLITVLLGLSAFAIFLIWRNKQQTVHSYKPVDGAVPEQELQPL--
>OUT.Arabidopsis
----------LLIYLSLPYSITAGEN-NLLHQSPTARSRRPMVFPLFLSQPNSSRSISIPHRKLHKSDSKSLPSRMRLYDDLLIGYYTTRLWIGTPPQMFALIVDSGSTVTYVPCSDCEQCGKHQDPKFQPEMSSTYQPVKCNMDCCDDDREQCVYEREYAEHSSSKGVLGEDLISFGESQLTPQRAVFGCETVETGDLYSQRADGIIGLGQGDLSLVDQLVDKGLISNSFGLCYGGMDVGGGSMILGGFDYPSDMVFTDSDPDRSPYYIDLTGIRVAGKQLSLHSRVFDGEHGAVLDSGTTYAYLPDAAFAAFEEAVMREVSTLKQIDGPDPFKDTCFQVAASNVSELSKIFPSVEMVFKGQSWLLSPEYMFRHSKVHGAYCLGVFPGKDHTTLLGGIVVRTLVVYDRENSKVGFWRTCSELSDRLHIDGAPPPATL-----PSNDSNPSHN-SSSN---LSGVTQVGQINLDIQLVNSSYLKPRIEDLSKIFSKELDVSSQVSLSLTSKGESLVRMVVLPPEPSTWFSVTATNIVSRFTNHQIKLPEIFGNYQLVNYKLEPPRKRT--NNNIVVIAIGII-AVIVGLSAYGAWLIWKRKQ-TSIPYKPVDEIVAEQELQPI--
>OUT.Prunus
MAATPSHLISTSS-IMEFLVLASANPTSALLL----HSLPAMVLPLYLSTPNSSRTSSNPRRLLQRSESLNRPARMRLYDDLLRGYYTTRLWIGTPPQRFALIVDTGSTVTYVPCASCEMCGRHQDPKFDPEESSTYKAVKCNIDCCDSDKVNCIYERQYAEMSTSSGVLGEDLVSFGQSELAPQRAVFGCENLETGDLYSQHADGIMGLGRGDLSVVDQLVDKGVISDSFSLCYGGMDIGGGSMVLGGFTTPSDMVFIHSNPVRSPYYLDLKEIHIAGKRLSLNPSVFDGKHGTVLDSGTTYAYLPEAAFLAFKDGIMKELSSLKQIRGPDPYNDICFSTDESEVSHPSDTFPTVDMVFGGKKLTLSPEYLFRHSKVRGAYCLGFFQGKDPTTLLGGIVVRTLVTYDRENSKIGFWKTCSELWERLHQSVSPPAMPPASGDKSTPGVTPTLAPTGAPPYVLPGELQIGKITFDMSLISYSDLKPHITELAEFIAQELEVTSQVHMLFAANGDSLISWAVFPADSTESISTTAAVIVARLAEHHLQFPVMFGSYELLGWRVEPKEKRSWWQHSY-VVILSILGILVIALSVVGLLFLLRHRQRTVNPYKPVNAAVPEQELQPL--
>OUT.Quillaja.A
MTRSSIQVISTIL-YSPWTALFSGDPSSFLHRPLYQGARPAMVLPLYLSAPNSARIDSGPRRHLQRSESKRHPARMGLHDDLLLGYYTTRLWIGTPPQKFALIVDTGSTVTYVPCATCEQCGRHQDPKFQPESSSTYQPVKCTLDCCDNDRIQCLYERQYAEMSSSSGVLGEDVISFGQSELAPQRAVFGCENVETGDLYSQHADGIMGLGSGDLSIVDQLVDKGVISDSFSLCYGGMDIGGGAMVLGDISPPSDMVFTHSDPVRSPYYINLKEIHVAGKQLPLNPRVFDGKHGTVMDSGTTYAYLPEAAFVAFKDAIMKELHSFKQIHGPDPYNDICFSGAGNDISQLSKSFPAVDMVFGDLKLSLSPEYLFRHSKVRGAYCLGVFKA-DSTTLLGGIVVRTLVTYDREHSKIGFWKTCSELWERLHISDVPPPVPPNSDGKLSEVPAPSLAPVGAP---HPEELPIAQIIIVISFMTYLDVKPHITEFVQFIARDLDVTSQVHLLFTSSGDSLFRWAITPAGSADHISSSAMNMISRLAEHRMQLPSTFGSYKLVQWKVEPPSKRTWWQQYYWVVALAVLVTLLVGLSGLGAFFIWKRKQKTVTGYTPVNMVVPEQELQPLGT
>OUT.Quillaja.B
MARASIQFISTIFLIGPYVALFSSDPRSVLHRPVYQGARPAMILPLYLSAPNSSTVASSPRRHLQRSEYKHHPARMGLYDDLLLGYYTTRLWIGTPPQKFSLIVDTGSTVTYVPCATCKQCGRHQDPKFQPESSSTYQPVKCTLDCCDNDRIQCVYERQYAEMSSSSGVLGEDVISFGQSELVPQRAVFGCENVETGDLYSQHADGIMGLGHGDLSIVDQLVDKGVISDSFSLCYGGMDIGGGAMVLGGISPPSDMVFTHSDPVRSPYYIDLKEIHVAGKRLPLNPRVFDGKHGTVLDSGTTYAYLPEAAFVAFKDAIMKELHSFKQIRGPDPYNDICFSGAGTDVSQLSKSFPAVEMVFGSLKLSMSPEYLFRHSKVRGAYCLGIFKG-DSTTLLGGIVVRTLVTYDRERSKVGFWKTCSELWERLHISDAPPPVPPNSGGKLSKATAPSLAPLGAP---LPVELQIAQIIIVVSFMSYVDMKPHIAELVQFIARDLDVTSQVHLLFTSSGDSLFRWAITPAGSADYISKTAMSMIARLAEHRMQLPTNFGIYKLVEWNVEPRSKRTWWQEYYGVVVLAILISLIIGLSALGVFFILKQGRQTVTGYKPVNVAVPEQELQPLGD
>OUT.Vitis
MTQTWSLLISAI-VILSFVTIYSSSAS--QIP--NRGVRRPMIFPLYFASPKSSIEGSYWRRHLKSD-PYHHPARMRLYDDLLSGYYTTRLWIGTPPQEFALIVDTGSTVTYVPCSDCEHCGKHQDPRFQPDESSTYHPVKCNMDCCDHDGVNCVYERRYAEMSSSSGVLGEDIISFGQSEVVPQRAVFGCENVETGDLYSQRADGIMGLGRGQLSIVDQLVDKNVINDSFSLCYGGMHVGGGAMVLGGIPPPPDMVFSRSDPYRSPYYIELKEIHVAGKPLKLSPSTFDRKHGTVLDSGTTYAYLPEEAFVAFRDAIIKKSHNLKQIHGPDPYNDICFSGAGRDVSQLSKAFPEVDMVFSGQKLSLTPEYLFQHTKVHGAYCLGIFRG-DSTTLLGGIIVRTLVTYDRENEKIGFWKTCSELWKRLHIPGAPAPV--VSYNNTTVGMPPTVAPSGLPQEVLPGEFQVGLITFDMSFVNYSNMKPNFTELAEFIAHELEIASQVHFLFFSKGHSVIRWAIFPAESATYISSTAMSIILQLKEHRVHLPERFGSYQLVEWKVEPQIKRTWWEQHFWTVVVGVIITLILGLSTFGVWFVWKWRQNAVGTYKPIGARVPEQELQQLTL
>PAP.Aeschynomene.A
MARPWTQLLVFLLCLGPLVVV-SGDRSHLLLP---SGENRAMILPLHLSAPNSSNFNFNHRRRLQRS----YPARMRLYDDLLLGYYTTRLWIGTPPQRFALIVDTGSTVTYVPCSTCKHCGRHQDPNFQPDLSKTYHPLKCTSDCCDKDRNQCMYERQYAEMSTTSGVLGDDVISFGLSDLAPQRAVFGCENVETGDLYSQHADGIMGLGRGDLSIMDQLVEKKVISDSFSLCYGGMDIGGGAMILGGISPPADMVFTHSDPRRSPYYINMKEIHVAGKRLPLNPKVFNGKHGTVLDSGTTYAYLPEYAFTAFKHAIMKELKSLKQINGPDPYHDICFSGAGIDVSQLSKRFPVVDMVFGGHKLSLSPEYLFRHSKVRGAYCLGIFPVNDPTTLLGGIMVRTLVMYDREHSRIGFWKTCSELWERLHISNAPPPVPPNSDGKSSRAFEPSVAPSASQYNLPQDEIQIAQMTIVISFISYMDMKPYITELAGIIAHELGVTSQVHLMFTAVGGSLSRWVISPGPYADYISATAMSIIARLSEHRMQLPETFGSYKLLGWNIDPPPKRTWWQHYYMVVALAVVLTLLLVVSTLGVFLILKNRHQVVHSYKPVDGAVPEQELQPL--
>PAP.Aeschynomene.B
MPRPPTQILVIAFIISNFSPFIAGET--VLLRSHHRGPRTAMVLPLYLSAPNSSTSALDPRRQLSGSESQRHPAQMRLHDDLLLGYYTTRLWIGTPPQMFALIVDTGSTVTYVPCSNCEQCGTHQDPNFQPDSSSTYQPVKCTLDCCDNDKMQCVYERQYAEMSTSSGVLGEDVISFGQSELAPQRAVFGCENVETGDLYSQHADGIMGLGRGDLSIMDQLVEKNVISDSFSLCYGGMDVGGGAMVLGGISPPSDMVFAHSDPVRSPYYIDLKEIHVAGKRLPLDPMVFDRKHGSVLDSGTTYAYLPEAAFLAFKDAIERELQSFKKISGPDPYNDICFSGAGINVSQLSKSFPTVDMVFGGQKYSLSPEYMFRHSKVRGAYCLGVFQGKDPTTLLGGIVVRTLVMYDREHGKIGFWKTCADLWERLHISGTPSSMSPNSEVTTSKPLEPSVAPSALR---HPGEVQIAQITFAISFISLVDLKPHITELAGLIAHQLDVTSQVHLLFTSLGDSLSRWAITPSPDAKYISATAMGMIAQLAEHRMQLPGTFGSYKMIDWNVEPSSKRIINLRNILNLEKETGKCAFVQ-------------------------------------
>PAP.Lotus.A
MAEPSTPLISTV-FISVILCL-A----RLGFCAELRTDHDAMILPLHFSVPDSSISPVNPRRQLQRSESERHPAHMRLYDDLLLGYYTTRLWIGTPPQKFALIVDTGSTVTYVPCSTCKHCGLHQDPKFQPDKSKTYQPVKCRPGCCDKDRKQCTYDRQYAELSSSSGVLGEDVVSFGQSELGPQRAVFGCENVETGDLYSQHADGIIGLGRGDLSIMDQLVGKKVLSNSFSLCYGGMDVGGGAMVLGGISPPADMVFTHSDPIRSPYYINLKEMHVAGKRLPLNPKVFDGKHGTVLDSGTTYAYLPAAAFFAFKHAIIKELQSLKQISGPDPYKDICFSGAGSDVSQLSRSFPVVDMVFEGHKLALSPEYLFPHSKVRGAYCLGVFSGKDPTTLLGGIVVRTLVIYDREHTKVGFLKTCSELWARLHVSDALPPVPPNSEGTLAKAFEPSVAPSASQFNIHQGELQIAQITIVISFISYMDMKPHITELADLIAHELDVTSQVHLMFSSLGGSLSRWVITPRPSANFFSTTAMSMISRISEHQLQLPDKFGSYNLVDWHAKPPSKRTWWQQYFVV-------------------------------------------------
>PAP.Lotus.B
MARASTHLISTLSLILHLFHLRGGDA--AILQNRHHGSLPAMVLPLYLSASNSSTSELDPRRQLHGSESKRHPARMRLHDDLLLGYYTTRLWIGTPPQMFALIVDTGSTVTYVPCSSCEQCGRHQDPKFQPDLSSTYQPVKCTLDCCDDDRMQCVYERQYAEMSTSSGVLGEDVISFGQSELAPQRAVFGCENVETGDLYSQHADGIMGLGRGDLSIMDQLVDKNVVSDSFSLCYGGMDVGGGAMVLGGISPPTDMVFAYSDPVRSPYYIDLKEIHVAGKRLPLNSNVFDGKHGTVLDSGTTYAYLPEAAFTAFKDAIVKELQSLNQISGPDPYHDICFSGAGTDVSQISKSFPVVDMVFGGQKYSLSPEYMFRHSKVRGAYCLGVFQGKDPTTLLGGIVVRTLVTYDREQTKIGFWKTCAELWERLQTSVAPPQMAPNTEVRSTKALAPSVAPPVSQHHVPAGELKIAQITIAISFISYVDMKPHITELAGLMAHELDVTSQVHLLFTSFGGSLSRWAITPRPNADYISATATRIIAQLSEHHIQLPGTFGGYKLIDWNVEPAPKWNWWQQYH---------------------------------------------------
>PAP.Medicago.A
-A--MTQFISIFFLILPLFTL-SINPNNLFFPNTRNASRPAMILPLHLSPPDSSISSFNPRRQLQRSESKRHPARMRLYDDLLIGYYTTRLWIGTPPQRFALIVDTGSTVTYVPCSTCEHCGRHQDPKFQPDLSETYQPVKCTPDCCDGDTNQCMYDRQYAEMSSSSGVLGEDVVSFGLSELAPQRAVFGCENDETGDLYSQRADGIMGLGRGDLSIMDQLVDKKVISDSFSLCYGGMDVGGGAMILGGISPPEDMVFTHSDPDRSPYYINLKEMHVAGKKLQLNPKVFDGKHGTVLDSGTTYAYLPETAFLAFKRAIMKERNSLKQINGPDPYKDICFTGAGIDVSQLAKSFPVVDMVFEGHKLSLSPEYLFRHSKVRGAYCLGVFSGRDPTTLLGGIFVRTLVMYDRENSKIGFWKTCSELWETLHTSDAPSPLPSNSEVTLTKAFAPSVAPSASLDNFHQGELQIAQITIAISFTSYTDMQPYITKLAGFIAHELDVTSQVRLMFSSLGGSLSRWVITPRPYADFFSTTAMSMISRLSEHHMQLPATFGSYKLLNWNAESSSKRTWWQQYYWVVALAVLLTMLLGGSALGIFLIWKNRQQAEHSYKPVHVAVPEQELQPL--
>PAP.Medicago.B
MARPLTHLILIL-IL-HITHTIAGDT--AFLRNR----HHAMILPLYLTTPNSSTSALDPRRQLHGSESKRHPARMRLHDDLLLGYYTTRLWIGTPPQMFALIVDTGSTVTYVPCSTCEQCGRHQDPKFQPDLSSTYQPVKCTLDCCDNDRMQCVYERQYAEMSTSSGVLGEDVVSFGQSELAPQRAVFGCENVETGDLYSQHADGIMGLGRGDLSIMDQLVDKNVVSDSFSLCYGGMDVGGGAMVLGGISPPSDMVFAQSDPVRSPYYIDLKEIHVAGKRLPLNPSVFDGKHGSVLDSGTTYAYLPEEAFLAFKEAIVKELQSFSQISGPDPYNDLCFSGAGIDVSQLSKTFPVVDMIFGGHKYSLSPEYMFRHSKVRGAYCLGIFQGKDPTTLLGGIVVRTLVLYDREQTKIGFWKTCAELWERLQISSAPPPMPPNTEATSTKSVDPSVAPSVSQHNIPRGEFQIAQITIAVSFISYDDMKPRLTELAGLIAHELNVTSQIHLLFTSSGDSLSRWAITPRPYADYFSSTAMNIIGRLAEHRMQLPDAFGSYKLIDWNVMPPSKRNWWQRYYMIVGLAVLLTSLLGLSIFG-FFIWKRRRQSAHSYKPVDVAVPEQELQPL--
>PAP.Phaseolus.phavu_Chr02
MALQRTQLISVVSLIAQWVVA-TGDSGELLLPN--EGSRPAMILPLHHSVPDSSVSDFSPRRQLQRSQSQRHPARMRLYDDLLRGYYTTRLWIGTPPQRFALIVDTGSTVTYVPCSTCQHCGKHQDPKFQPEDSETYQPVKCTWQCCDTDRKQCTYERRYAEMSTSSGVLGEDVISFGQSELSPQRATFGCENDETGDLYTQHADGIMGLGRGDLSIMDQLVEKKVISDAFSLCYGGMGVGGGAMVLGGISPPADMVFTHSDPGRSPYYINLKEVHVAGKRLNLNPKVFDGKHGTVLDSGTTYAYLPESAFLAFKDAIMKDTHSLKRISGPDPYNDICFSGAGSDVSQLSKSFPVVDMVFEGHKLSLSPEYLFRHLKVRGAYCLGVFSGNDPTTLLGGIVVRTLVMYDREHTKIGFWKTCSELWERLHVSDAPPPLSPKSEGTLTKAFEPSVAPSPSPYNLPLGELQIAQIIVVISFISYMEMKPYITQLTGLIANELDVTSQVHLLVSSLGGSLSKWLITPRPYADFFSATAMSMIARLSEHRMQLPDSLGSYKFLGWNAKPPLKRTWWQQYYLTVALAVLLTLLLGISALGVFLIWRNRQQAEQSYEPVNVAVQEQELQPL--
>PAP.Phaseolus.phavu_Chr03
MARAFTHLVLITFITLSLFLQIAGDS--ALLRNRYPGARPAMVLPLYLSSPNSTSSALDPRRQLYGSESKRHPARMRLHDDLLLGYYTTRLWIGTPAQMFALIVDTGSTVTYVPCSSCEQCGRHQDPKFQPDSSSTYEPVKCTIDCCDGDRIQCVYERQYAEMSTSSGVLGEDIISFGQSDLPPQRAVFGCENVETGDLYSQHADGIMGLGRGDLSIMDQLVDKNVISDSFSLCYGGMDVGGGAMVLGGISPPSDMVFGYSDPVRSPYYIDLKEIHVAGKQLPLNANIFDGKHGTVLDSGTTYAYLPEAAFLAFKDTILKELQSLKQISGPDPYNDICFSGAGIVASQLSKSFPVVDMVFGGDKYSLAPEYMFRHSKVRGAYCLGIFQGKDPTTLLGGIVVRTLVMYDREQEKIGFWKTCAELWERLQDSLAPSPLPPNSEVSPTEASEPSVAPSLSQNNAPPGELKIAQITMLISFITYVDIKPHITELAGLFAHELNVTSQVHLLFTSSGDSLSKWAITPKSDAHYISTTATNIISRLAEHRVQLPDTYGNYELIDWSVEHPSK-NWWQQYFWVLGLAFLIALLIGLSILGTFLIWRKRQQNLHTYKPVDAAVTEQELQPL--
