# Supplementary material for: Legume genome structures and histories inferred from Cercis canadensis and Chamaecrista fasciculata genomes
Source: Plant J. 2026 Jun 10;126(5):e70981. doi: 10.1111/tpj.70981 (PMC13252982; doi:10.1111/tpj.70981)
Supplement: Supplementary file 8 — Data S8. Manuscript supplement; Compressed directory of aligned sequences from 36 gene families with members deriving from syntenic blocks from selected species. [file TPJ-126-0-s004.gz › S8_wgd_block_tree/40_wgd_aln_manual_wgd_copy_fasta/Legume.fam3.00889]

>CAE.Acacia.A
MSCFFFKGEAKSAPELQNERPRNNPAVNRVCKSTSSIPSPRSLTEVYKEKESDFRVFSLQELVQATNGFNRMLKIGEGGFGSVYKGTIKPPGGRGDPIVVAIKKLKHGFQGHKEWLAEVQFLGVVNHPLVKLLGYCSVDGERGTQRLLVYEYMARSLEPHLFNPSLPTLPWKTRLQIMIGAAEGLAYLHEGLEFQVIYRDFKTSVLLDENFHPKLSDFGLAREGPQGDNTHVSTAVVGTQGYAAPEYVDTGHLKAECDIYSFGVVLYEIITGRRALDRNRPAAEQKLLNWVKQYPADTDRFSMIIDLRLRNHFSPGAIRKVAKLANTCISKNPKDRPTMAQIVESLKEALQVSETSSTSQSSAESSRSALARRG
>CAE.Acacia.B
MKCFLFKRGSKSSSESQKRRQKNQSGSNHAVSPTSSLPLPRTLAELYKEKEHDLRVFTFQELSEATNDFDRMLKIGEGGFGSVYKGTIKPQDGRGDPIVVAIKRLAHGFQGHKEWLAEVQFLGIVNHPLVKLLGYCSEDGERGIQRLLVYEFMPRSLEDHLFRRIFPSLPWKTRLQIMLGAAQGLLYLHEELEIQVIFRDFKSSVLLDTNFHPKLSDFGLAREGPIGDQTHVSTAVVGTHGYAAPEYIETGHLKVQSDIWSFGVVLYEMLTGRRSLDRSQTK-EQKLLEWVKLYPADSRRFGMIMDPRLRNEYSHGAARKVAKLAERCLNKKPEERPPMSQVVERLKQALQDSETSKMASET---SRPKLV---
>CAE.Chamaecrista.chafa_Chr1
MNCFFFKRESKSAPELQNDRRKKNPALDRGSKSASSLPSPRSVTELYREKEHNLTVFDLKELLDATNGFNRMHKIGEGGFGSVYKGTLRPQNGRRDPIVVAIKRLTHGFQGHKEWLAEVQFLGIVNHPLVKLLGYCSVDGERGIQRLLVYEYMARSLEDHLFNRSFPVLPWKTRLQIILGAAQGLAYLHEGLEVQVIYRDFKTSVLLDENFHPKLSDFGLAREGPTGDNTHVSTAVVGTHGYAAPEYIVTGHLKVECDIYSFGVVLYEIITGRRALDRNRPPSEQKLLDWAKQYPADTSRFSMIIDPRLRNQFSPGAVRKVAKLADSCLKKNPQDRPTMSQIVENLKQALQCSETSETSQNATESSRSPLARK-
>CAE.Chamaecrista.chafa_Chr6
MDCFCFKEKRGSKPSRESQSQSKNKD--LTVRSSSSLPSPKTLTELYKEKEHNLRVFTLQELHDATSGFNRMLKIGEGGFGSVYKGTVRTHDGQGDPIVVAIKSLTRGHQGHKEWLAEVQFLGIVNHPMVKLLGYCSEDGERGIRRLLVYEYMPRSLEDHLFRRAFPTLPWKTRLKIMLGAARGLAYLHDGLEVQVIYRDFKSSVLLDADFHPKLSDFGLAREGPMGGQTHVSTAVVGTYGYAAPEYVETGHLRIQSDIWSFGVVLYEMLTGRRALDRRRQK-DQKLIEWVKQYPANTSRFNMIMDPRLRNEYSPGAARKVAKLADSCLNRKPEERPSMSQVAESLKEALQYSESSDTA---SGSSRSILVQKA
>CAE.Senna.sento_Chr06
MKCFFFKKGSKSAQESQNQRKKKNPSSEHSVRSSSSLPSPKTLTELYKEKEHNLRVFTLQELKNATNGFNRMLKIGEGGFGSVYKGTIKPQDGRGDPTVVAIKSLTRGFQGHKQWLAEVQFLGIVDHPLVKLLGYCSEDGERGIQRLLVYEFMPRSLEDHLFRRALPTLPWKTRLQIMLGAARGLAYLHEGLEVQVIYRDFKSSVLLDTDFHAKLSDFGLAREGPIGDQTHVSTAVVGTRGYAAPEYIETGHLKVQSDIWSFGVVLYEMLTGRQALDRRRPT-EQKLLEWVKQYPADSSRFSIIMDPRLRNEYSPGAARKVAKLADSCLKKKPEERPSMSQVVESLKQALQYSETSNT----------------
>CAE.Senna.sento_Chr11
MSCLFFKRESKSAPELQSTSRRKHPELDRGSKSTSALPSPRSVTELYKEKEQNFRVFNLKELIDATSGFNRMHKIGEGGFGSVYKGTIRPRNGRGDSVVVAIKKLTRGFQGHKEWLAEVQFLGIVNHPLVKLLGYCSIDGERGIQRLLVYEFMTRSLEDHIFNRNFPSLPWKTRLQIMLGAAKGLAYLHEGLEVQVIYRDFKTSVLLDADFNPKLSDFGLAREGPRGDDTHVSTAVVGTQGYAAPEYIETGHLKAECDIYSFGVVLYEIITGRRALDRNRPTTEQKLLDWVKQYPADTSRFSMIIDPRLRNNFSPGSVRKVAKLADSCLKKNPQDRPTMSQIVESLEQALQCSETSETSES---SSRSPLVQKG
>CER.Bauhinia.A
MKCFFFRRLSRSNQELQNKRSKKKKYPAGASKSTSSLSSPRSVSELYKEKEHNLKVLTLEELSEATNGFSRMQKIGEGGFGSVYKGTIRPQNGCGHPILVAIKRLTRGFQGHKEWLAEVQFLGIVNHPLVKLLGYCSVDGERGIQRLLVYEFMPRSLEDHVFNNASPVLPWKTRLQIMLGAAQGIAYLHEELEVQVIYRDFKSSVLLDNDFHPKLSDFGLAREGPVGDQTHVSTAVVGTRGYAAPEYVETGHLKVQSDVWSFGVVLYEILTGRRALDRNRPTMEQKLLDWVKQYPVNSSSFSMIIDQRLRNQYSIASARKIAKLADSCLKKNPEDRPSMSQIVESLKQAL------------------------
>CER.Bauhinia.B
MKCFFFKRLSKSDPGLQNESKKKNPAMDRISKSTSSLPSPRSVSELYKEKEHNLRVFTLEELSEATSGFDRMKKIGEGGFGSVYRGTIRPENGRGDPIIVAIKRLTRGFQGHKEWLAEVQFLGIVNHPLVKLLGYCSVDGEIGIQRLLVYEFMPRSLEDHLFNRRFPVLPWKTRLQIMLGAAQGIAYLHEEMEVQVIYRDFKTSVLLDKDFHPKLSDFGLAREGPTGDQTHVSTAVVGTQGYAAPEYVETGHLKVKSDIWSFGVVLYEILTGRRALERSRPTMERKLLEWVKQYPVDSVSFTMVIDPRLRNQYSIGSARKIAKLADSCLKKNPEDRPSMSEIVEGLKQALQYSETSNTA--TSESSRSKVVLK-
>CER.Cercis.cerca_Chr6
MKCFFFKRLSKSDPELQNESKKKNPALDRASKSTSSLASPRSVSELYKEKEHNLKVFTLVELSEATNGFNRMQKIGEGGFGSVYKGTIRPQNGRGDPILVAIKRLTRGFQGHKEWLAEVQFLGIVNHPLVKLLGYCSVDGERGIQRLLVYEFMPRSLEDHLFNRSFPVLPWKTRLQIMLGAAQGIAYLHEELEVQVIYRDFKSSVLLDNDFHPKLSDFGLAREGPTGDRTHVSTAVVGTRGYAAPEYVETGHLKVQSDIWSFGVVLYEILTGRRALERNRPTMEQKLLDWVKQYPVDSGSFSMIIDQRLRNQCSIGSARKIAKLADSCLKKNPEDRPSMSQIVESLKQALQYSETSNTSHNVTESSRSKLVRKG
>CER.Phanera.A
MKCFFFKRSSKSNPKLQNESSKKNPALDGASKSTSSLASQRSLSELYKEKEHNLKVFTLGELSEATNSFHRMRKIGEGGFGSVYKGTIRPQNGHGDPILVAIKRLTRGFQGHKEWLAEVQFLGIVNHPLVKLLGYCSVDGERGIQRLLVYEFMPRSLEDHLFSKAFPVLPWKTRLQIMLGAGQGIAYLHEEMEIQVIYRDFKSSVLLDNDFHPKLSDFGLAREGPIGDQTHVSTAVVGTHGYAAPEYVETGHLKVQSDIWSFGVVLYEILTGRRALDRNRPTMEQKLLAWVKQYPVNSSSFSMIIDQRLRNQYSIGSARKIAKLADNCLKKNPEDRPSMSQIVESLKQALQYSEGTN-----------------
>CER.Phanera.B
MKCFFFKRLSKSDEGVRNESKKKNPGLYRTSKSASSLASPRSISELYKEKEHNLRVFTLEELIEATNGFNRAQKIGEGGFGSVYRGTIRSQNGRGDPTIVAIKRLTRGFQGHKEWLAEVQFLGIVNHPLVKLLGYCSVDGERGIQRLLVYEFMPRSLEDHLFNRTLPVLPWKTRLQIMLGAAQGIAYLHEEMEVQVIYRDFKTSVLLDKDLNPKLSDFGLAREGPTGDRTHVSTAVVGTRGYAAPEYVETGHLKVKSDIWSFGVVLYEILTGRRALERNRPTMEQKLLDWVKQYPVDSVSFSMIIDPRLRNQYSIDSARKIAKLADSCLKKNPEDRPSMSEIVESLKQALLYSETSNTSESS------------
>DET.Sindora.A
MKCFFFTGKSSSAPDLQNQKKKRNPELDRTTKSTSSLPSPRSISELYKEKENNLRVFTTEELVEATDNFNRTLKIGEGGFGSVYKGTIKPQGGLVESTVVAIKKLTRGFQGHKEWLAEVQFLGIVNHPVVKLLGYCCEDGERGIQRLLVYEFMPRSLENHLLSRTSPALPWRTRLQIMLGAAQGLVHLHE--ELKVIYRDFKASILLDNDFRPKLSDFGLAREGPTGDRTHVSTAVVGTHGYAAPEYIETGHLKMQSDIYSFGVVLYEILTGRRALERNLPTPEQRLLDWVKQYPSDSGRFSMIMDPRLRNQYSPGAAKKIAKLANKCLKKTPEDRPAMSQIVESLKQAIQFSEPSSNSRSMAGSSRIKMDRKR
>DET.Sindora.B
------------------------------------------------------------------------MKIGEGGFGSVYRGTIPPQNGRGDPIVVAIKKLTRGFQGHKEWLAEVQFLGVVDHPVVKLLGYCSVDAERGIQRLLVYEFMPRSLEHHLFNRALPPLPWKTRLQIMLGAAQGLAYLHEGLEVQVIYRDFKSSVLLDNEFNPKLSDFGLAREGPTGDRTHVSTAVVGTQGYAAPEYIETGHLRIQSDIYSFGVVLYEILTGRRALERTRPAAEHKLLDWVKQYPVDSGRFSMIIDIRLRSQFSPGAAKKIAKLADSCLRKNPEDRPTMNQIVESLKQALQLSETSNTSQNMASSESSRKTRKG
>OUT.Arabidopsis
MNCLFFKKKPRKQQKDNNKNKRKNSATNRSETSSFNLPSPRSIKDLYTEREQNLRVFSYEELSKATYVFSRKLVIGEGGFGIVYKGKILSNGDSDPPLVVAIKKLRQGLQGHKQWLAEVQFLGVVNHPVVKLIGYCSEDGETGIERLLVYEYMSRSLEDHLFPRRSHTLPWKKRLEIMLGAAEGLTYLH---DLKVIYRDFKSSVLLDDQFCPKLSDFGLAREGPDGDNTHVTTARVGTHGYAAPEYVQTGHLRLKSDVYSFGVVLYEIITGRRTIERNKPVAERRLLDWVKEYPADSQRFSMIVDPRLRNNYPAAGARSLAKLADLCLKKNDKERPTMEIVVERLKKIIEESDSEDYPMATTTTKESSQVRRR
>OUT.Prunus
MKCFFFKQGAQSAPELRNQSKSSDLVLDRATKSSSSLPSPRSIPELYKEKEHNLRVFSYQELREATNGFNRLLKLGEGGFGSVYKGTISPEHGQGSPIVVAIKRLPRSLQGHKEWLAEVQFLGVVNHPLVKLLGYCSVDGERGIQRLLVYEYMPRSLEDHLFNRALPTMPWMTRLQVMLGSAEGLAYLHQGLEVQVIYRDFKSSVLLDEQFRAKLSDFGLAREGPTGDRTHVSTSVVGTYGYAAPEYIETGHLSTHSDLWSFGVVLYEILTGRRVLDKNRPPAEQKLLYWVKQFPADGKRFSMIIDPLLRGQYSLTAARKLAKLADSCLNKNAKDRPTMSEVVEVLKQALQDSEAGTSSENRSEASGSKLAKRK
>OUT.Quillaja.A
MKCFLFKRGSNSAPELQNQNKHKNPALDRATKSSGSLPSPRSIPELYKEKEHNLRVFTFQELRDATNGFSRLLKIGEGGFGSVYKGTIRPPNGRGNPTLVAIKKLKNGLQGHKEWLAEVQFLGVVDHPLVKLLGYCSIDGERGIQRLLVYEFMPRSLEDHLFNRVLPTLPWKRRLQILLGVALGLAYLHGGLEVQVIYRDFKTSVLLDENFHPKLSDFGLAREGPTGDRTHVSTAPVGTYGYAAPEYVELGRLSVQSDIWSFGVVLYEILTGRRALERNRPIAEQKLLLWVKQYPADSNRFSMIIDPRLRNQYSLGAAREIAKFADSCLNKNPKDRPEISQVIQSLKQAIEYSDEPTTSRNMTSKSSQSMVPK-
>OUT.Quillaja.B
MKCFRYYRGSNSAPELQNQRKQKNLVLDRVTKSSDSFPSPRSIPELYREKEHNLRVFTFQELRDATNGFNRLLKIGEGGFGSVYKGTIRPPDG----QVVAIKKLRDGSQGHKEWLAEVQFLGVVNHPLVKLLGYCCVDGERGMQRLLVYEFMPMSLEDHLFNRALPILPWKTRLQIMLGVAQGLAYLHGGLEVQVIYRDFKSSVLLDNNFQPKLSDFGLAREGPTGDRTHVSTAPVGTYGYAAPEYVELGRLTIHSDIWGFGVVLYEILTGRRALERNRPTGEQKLLVWVKQYPTDSKRFSMIIDPRLGKQYSVGAAREIAKLADSCLDKNPKDRPAISQVVQSLKQAIEYSEEPSTSKNMTKSSQSKLIRKV
>OUT.Vitis
MKCFLYFKQSKSAPELKNQNKSDTSSASRTTKSAGSMASPRSIPELYREKGQDLRVFSLPELRDATNGFNRLLKIGEGGFGNVYKGTISPADGQGNPTVVAIKKLQQGFQGHKEWLAEVQFLSVVSHPLVKLLGYCSVDGERGIQRLLVYEYMPKSLENHLFNRTMSTLPWKMRLQIILGAAEGLAYLHEGLEIQVIYRDFKSSVLLDENFNPKLSDFGLAREGPTGDHTHVSTAVVGTQGYAAPEYIETGHLTVKSDIWSFGVVLYEILTGRRTVERNRPQSEQKLLDWVKQFPADGKRFSMIIDPRLRDQYSLVAARRVAMLANSCLNKNPKDRPTMREVVESLKKAIQESEDGNPSDRNRESSHSNMANSD
>PAP.Aeschynomene.A
MMCFLFKQKSKSDPEFQKSSKNKNGASNRAARSTSSVSSPKSVRELYKENQHNNRVFTFRELIDATNGFNRMLKIGEGGFGSVYKGTISPQDGQGEPIVVAIKKLTRGFQGHKEWLAEVQFLGIVNHPLVKLLGYCSVDTERGIQRLLVYEFMPRSLEDHLFNHSLPHLPWKTRLQIMLGAAQGLDYLHEGLEVQVIYRDFKTSVLLDTNFHPKLSDFGLAREGPTGDKTHVSTAVVGTQGYAAPEYIETGHLKDKSDIWSFGVVLYEILTGRRVLERNHPPGEQKLLEWIKKYPADSSRFSTVMDPRLRNQYSLVAARKIAKLADSCLKKSPEDRPSMNKIVESMKEALQLSETSNTPQNKTESPLSKFVRK-
>PAP.Aeschynomene.B
MNCFFFKEKCKSAPELQNRDKKKNPAVNRASNSTGSISSPKSVKELYKEKEQNFRIFNLQELRDATNGFNKMLKLGEGGFGSVYKGSIRPQDGHGDPIVVAIKRLTRGFQGHKEWLAEVQFLGIVSHPLVKLLGYCSVDGERGIQRLLVYEFMPRSLEDHLFNKSLPVLPWKTRLEIMLGAAQGLAYLHEGLEIQVIYRDFKSSVLLDENFHPKLSDFGLAREGPQGDQTHVSTAVVGTQGYAAPEYIETGHLKVQSDMWSFGVVLYEILTGRRSLERNRPTPEQKLLDWVKQYPADSNRFTLIMDPRLRNQYSLPAARKVAKLADSCLRKNPEDRPSMSQIVESLTQALQISEMPSTSQNPGESSRSKLVRKG
>PAP.Lotus.A
MKCFFFKRISNADPDLNRSKK-KTQA---SNRPTSALSSPRSVEELYREKEQNFRVFTLQELVDATNGFNRMLMVGEGGFGKVYRGTISPLNGQGDPVVVAIKKLTRGLQGHKEWLAEVQFLSIVDHPLVKLLGYCSVDGRREIQRLLVYEFMPRSLEDHLFSRSFPPLPWKTRLQIMLGAAQGLHYLHHGLEVQVIYRDFKSSVLLDTKFHPKLSDFGLAREGPTGDQTHVSTKVVGTRGYAAPEYIETGHLRLKSDIWSFGVVLYEILTGRRVLETKLPPEEQKLLQWVKTYPAESSRFSMIMDPRLAKQYSLDAARRIAKLADSCLKKNPEDRPSMSQIVESLKRALQLSETSNSTQNMIQSPRSKLTQKV
>PAP.Lotus.B
MKCFFFKEKCKSAPELQNRSKKKNPAGNRAANSTGSVSSVKSVTDLYREKEHNFRVFDWKELRDATNGFNRMLKIGEGGFGSVYKGSIKPPDGSGDPIVVAIKRLTQGFQGHKEWLAEVQFLSIVNHPLVKLLGFCSVDGERGIQRLLVYEYMPRSLEHHLFNKTLPTMPWKTRLEIMLGAAQGLAYLHEELEIQVIYRDFKCSVLLDADFHPKLSDFGLAREGPQGDHTHVSTAVVGTQGYAAPEYIETGHLKVQSDMWSFGVVLYEILTGRRSLERNRPTAEQKLLDWVKLYPADSSRFTMIMDPRLRNQYSLGAARKIAKLADSCLKKNPEDRPPMSQIVESLKQALQFSETSNTSQDIGESSRSKLVRKG
>PAP.Medicago.A
MKCFFFKQKSKSDPDLNRKKK-K----NHAKKSISAHSSPRSIKELYKEKEHNFRVFTLQELVDATNGFNKVLKIGEGGFGKVYRGTITPENGIGNPIVVAIKKLTRGFQGHKEWLAEVQFLGIVNHPLVKLLGYCSVDGE-SIQRLLVYEFMPRSLEDHLFSRSLPTLPWKIRLQIMLGAAQGLQYLHEGLEIQVIYRDFKSSVLLDKKFHPKLSDFGLAREGPTGDQTHVSTAVVGTRGYAAPEYIETGHLKSKSDIWSFGVVLYEILTGRRTIERTLPKVEQKLIEWVKNYPADSSRFSLIIDPRLRKQYSLDAARKIAKLADSCLKKNAEDRPSMSQIVESLKQALQCS---------------------
>PAP.Medicago.B
MKCFFFKEKSKSAPELQNKNKNKSPASKRATNSTGSISSPRSVKDLYREKEQSFRVFTFQELRDATNGFNRMLKIGEGGFGSVYKGSIKPPDGQGDPVIVAIKRLTRGFQGHKEWLAEVQFLSIVNHPLVKLLGYCSVDGERGIQRLLVYEFMPRSLENHLFSRTLPVLPWKTRLEIMLGAAEGLAYLHEGLEIQVIYRDFKSSVLLDEDFHPKLSDFGLAREGPQGDQTHVSTAVVGTQGYAAPEYIETGHLKVQSDMWSFGVVLYEILTGRRSLERNRPTTEQKLLDWVKQYPADTSRFSMIMDPRLRNQYPIVAARKIAKLADSCLKKNAEDRPSMSQIVEGLKQALQFSEMSNTPHDNAESSRSRLVQKG
>PAP.Phaseolus.phavu_Chr02
MNCFFFKNKSKSPPELPKGRKKKTQVVNGAPKSPSTVPSLRSIKELYKEKEQSYRIFSLKELVDATNGFNRMLKIGEGGFGKVYRGTIS-EDG-AAPIVVAIKKLNHGLQGHKEWLAEVQFLSVANHPLVKLLGYCSIDSQKGIQRLLVYEFMSRSLEDHLFSFSLPHLPWPTRLQIMLGAAQGLYYLHNGLEIQVIYRDFKSSVLLDKQFHPKLSDFGLAREGPTGDKTHVSTAVVGTQGYAAPEYVQTGHLKVQSDIWSFGVVLYEILTGRRALNRNRPIGEQKLVEWVKNYPANSSRFNMIIDPRLKNQYSLGAARKVANLADCCLKKNPEDRPSMNQIVESLKQALQESETKNTSSNITKSTR-------
>PAP.Phaseolus.phavu_Chr03
MKCFFFKDKCKSAPELH---KKKNPAVNRAANSTGSLSSPKSVKDLYREKENSFRVFTLQELRDATQGFNRTLKIGEGGFGSVYKGSIRPSDGQGDPFPVAIKRLTRGFQGHKEWLAEVQFLGIVNHPLVKLLGYCSVDGERGIQRLLVYEFMPGSLEDHLFNKSLPCMPWKTRLEIMLGAAQGLAYLHQGLEIQVIYRDFKSSVLLDADFHPKLSDFGLAREGPQGDQTHVSTAVVGTQGYAAPEYIETGHLKVQSDMWSFGVVLYEILTGRRSLERNRPSAEQKLLDWVKQYPADTSRFVVIMDPRLRNQYSPQGARKIAKLADSCLKKNPEDRPSMSQIVEALQQALQHSETSNSSQDIASSSRSKLVRKS
