# Supplementary material for: Legume genome structures and histories inferred from Cercis canadensis and Chamaecrista fasciculata genomes
Source: Plant J. 2026 Jun 10;126(5):e70981. doi: 10.1111/tpj.70981 (PMC13252982; doi:10.1111/tpj.70981)
Supplement: Supplementary file 8 — Data S8. Manuscript supplement; Compressed directory of aligned sequences from 36 gene families with members deriving from syntenic blocks from selected species. [file TPJ-126-0-s004.gz › S8_wgd_block_tree/40_wgd_aln_manual_wgd_copy_fasta/Legume.fam3.01016]

>CAE.Acacia.A
MADRDQEKTDTGDVSLKRKQLLSTTMKRTSDWIFSQEIPSDVTVEVGGASFQLHKFPLVSKCGYIRKLVSESSEADVSLIQLHEVPGGAEALELAAKFCYGIFEITIDIAMLRCVAEYLEMTEDYSVGLVARTDAYLEVALKSLAGAVSILLVAEKLLPIAEKAKVVSRCIDAIAYIACKESQFCSNTTR--GGDGGVSSMASHQRPIVDWWAEDLTVLRIDIFQRVLIAMMARGFKQYAIGPILMLYAQKSLRGLEIFGKGRKKIEPKQEHEKRVVLETIVSLLPKEKAMSVSFLSMLLRAAIYLETTVACRLDLEKRMAMQLGQAVLDDLLIPSYSFTGDTLFDVDTVQRIMMYLESETISHSVFGADYEYFSPPQTDMERVGKLMENYLAEIATDRLPVPKFISLAELIPEKSRPTEDGMYRAIDIYLKAHPDLSDMEKKKVCSVMDCQKLSREACAHAAQDRLPVQTVVQVLYYEQQRLRDAMNGSEGEESASIPSKLNVYSADLHPVSNELSSLKREEDLKLELVKLKIRLKEIEESATKSAVNSPMASASTSSAKPPLPKKSFINSVSKKLGRLSPFLRSDGVTPSAKSRTKPSKNRRHSIS
>CAE.Acacia.B
---------------KMKEELLSTAMKRTSKWVFSNEIPSDVTVQVAETPFFLHKFPLASKCGYIGKLISESDHTDSSIIELRDVPGGAEAFELAAKFCYGIFEMSIEIATLRCVAEYLEMTEDYSVRLVARTDAYLEVALKSLPGAVSVLHKSENLFPIAEKAKLVSRCIDSIAYIACKESQFCTS-REESVTEDIISSMESHQTEVIDWWAEDLTVLRIDIFQRVLIALMARGFKQFALGPILMLYAQESLRLSELTVKGRNKIEVGKEHEKRVVLEAIVSLLPREKAISVSFISMLLRAAIHLETTVACRLDLEKRMAMQLGHAALDDILIPTYSLTGETLFDVDTVQRILMYHESDTGKNLASSAESEFFSPAQTDVDRVGKLIVNYLAEISTDRLPVIKFVSIAELIPQQSRPTEDGIYRVIDIYLKAHPALSDMERKKVCSVLDCQKLSREACSHAVQDRLPVQTVVQVLYCEQQRLRDAMEG-----SPSTLSNFILYPTDSDHSSYDLSNLKKQKELKSELVKLRMKLREMNKSTPMSVVNSPASNASPSADKFSTPRKSPINSLSKKLARLTPFLRAK-------DHTKPSKHRRHSIS
>CAE.Chamaecrista.chafa_Chr1
MVDRDQEKADAGDLSLKKKELLSSAMKRTSEWIFSQEIPSDVTVRVGEASFSLHKFPLVSKSGYIRKLVSESSDADVSLIELHDVPGGAEAFELAAKFCYGIFEICIEIAMLRCVAEYLEMTEDYSAGLVVRADAYLEVALKSLAGAVSILHMSESLLPIAERAKVVSKCIDAIAFIACKESQFCGSGRSDGGTEGVVSSMASNQRPIVDWWAEDLTVLRIDIFQRVLIAMMARGFKQYSIGPILMLYAQKSLRGLELFGKGRKKIEPRQEHEKRVVLETLVSLLPKEKAMSVSFLSMLLRAAIYLETTVACRLDLEKRMAMQLGQAVLDDLLIPSYSFTGDTLFDVDTVQRIMMYLESETGNHLVFNGDSEYFSPSQSDMERVGKLMENYLAEIATDRLPVPKFVSLAELIPEKSRSTEDGMYRAIDIYLKAHPDLSDLEKKKVCSVMDCQKLSREACAHAAQDRLPVQTVVQVLYYEQQRLRNTMNGGVAEDSPP---SVDVYPSNVHPVSNELSKLRREEGLKLELVNLKMRLKEIEKSTTNSTVSSPATSASPSANKPPLPRKSLISSVSKRLGKLSPFLRFDGVTPSSKGRTKPNKNRRHSIS
>CAE.Chamaecrista.chafa_Chr6
-------------MSLKKEKLLSSAMKRTSEWLFSNEIPSDVTIQVEEASFSLHKFPLVSKCGYIRKLVSESSDADVPIIELGDVPGGAEAFELAAKFCYGIFEMSIEIAMLRCVAEYLEMTEDYSVGLVGRTDAYLEIALKSLAGAVSILKKSENLLPMAERAKLVSRCIDAIAFIACKESQFCCTTTSTSGSEGGMVSSS----MEVEWWAEDLTVLRIDIFQRVLIAMMARGFKPYAIGPIVMLYAQKSLR--EIAGKGRKKIEGAEEHEKRVVVETIVSLLPRDKEMSVSFLSMLIRASIYLETTVACRLDLEKRMALQLGQAVLDDLLIPTYSLTGDTLFDVDTVQRIMMYLELDMGSLFGQDDADDYFSPPLSNMEKVGKLMESYLAEIATDFLPVSKFVSLAELIPEQSRPVEDGMYRAIDIYLKAHPALSDMERKKVCSVMDCQKLSREACAHAAQDRLPVQTVVQVLYYEQQRLRDAVDGTPSVSSNNNNNKLIPYPADSHHFSSDISNLKREKELKVELVKLKMKLKEIENSSLMSASSSPVSNASPSADRLSMRRKSFINSVSKRLAKLSPFTRGDGVTNSSKSPTRPSKNRRNSVS
>CAE.Senna.sento_Chr06
-------------------------MKRTSDWIFSHEIPSDVTVQVEEASFSLHKFPLVSKCGYIRKLVSESSEADVPIIELSDIPGGAEAFELAAKFCYGIFEMTIEIAMLRCVAEYLEMTEDYSVGLVGRTDAYLEVALKSLAGAVSILQKSEKLLPIAERAKLVSRCIDAIAFIACKESQFCSTRRSTSSTEGVVSS------TVVEWWAEDLIVLRIDIFQRVLIAMMARGFKQYAIVPILMLYAQKSLRGSDTIGKGRKKIEGGEEHEKRVVLETIVSLLPKEKAMPVSFLSMLLRASIYLETTVACRLDLEKRVASQLDEAVLDDLLIPTYSLTGETLFDVDTVHRVMMYYESGMGSHLEYNADAEYFSPPRSNMERVGKLMESYLAEIATDRLPVSKFVSLAELIPEQSRPMEDGMYRAIDIYLKAHPILSEMERKKVCSVMDCQKLSREACAHAAQDRLTVQTVVQVLFYEQQRLRDVVDGSPSVAS--SNNKLNLYSADSHHFSNDLSNLRREKELKLELVKLKMKLKEIENSTLMSAVSSPVSNASPTSHKLSLRRKSFMNSVSKKLARFYPFLRNDVASSSSSKHTKTSKSRRHSVS
>CAE.Senna.sento_Chr11
-------------------------MKRTTEWIFSQEIPSDVTVQVGEASFSLHKFPLVSKCGYIRKLVSESSDADVSFIELHDVPGGAEAFELAAKFCYGIFEIGIEIAMLRCVAEYLEMTEDYSVGLVSRTDGYLEVALKSLEGAVSILHASESLLPIAERAKLVSRCIDAIAYIACKESQSCASSRSDGGTEGVVSSMASHQRPIVDWWAEDLTVLRIDIFQRVLIAMMARGFKQYAIGPILMLYAQKSLRGLEIFGKGRKKIEPRQEHEKRVVLETLVSLLPKEKALSVSFLSMLLRAAIYLETTVACRLDLEKRMAMQLGQAVLDDLLIPSYSFTGDTLFDVDTVQRIMMYLESEGGNHLVYNADSEYFSSPQSDMERVGKLMENYLAEIATDRLPVPKFINLAELIPEKSRPTEDGMYRAIDIYLKAHPDLSDMEKKKVCSVMDCQKLSREACAHAAQDRLPVQTVVQVLYYEQQRLRDSMNGSVGTESPSVPSKLNVYSNNLHPVSNELSSLRREEDLKLELVKMKMKLKEIERSTTKSAASSPGAIASPSADKPPLPRRSFINSVSKKLGRLSPFLRSDGLIPSSKGRTKPNKNRRHSIS
>CER.Bauhinia.A
MVDLDREKTAACDMSLKKQDLLSSAMKRTSEWIFSQEIPSDVIVQVGEASFSLHKFPLVSKCGYIRKIVSESSDADVSIVELSDVPGGAEAFELAAKFCYGIFEMSIGIAMLRCVAEYLEMTEDFSVGLVARTDAYLEVALKNLAGAVSILHTSENLLPVAERAKLVSRCIDAIAYIAYKESQFCTTGKGESGAEEVVSSITS--RPMVDWWAEDLTVLRIDIFQRVLAAMMARGFKQYALGPILMLYAQKSLRGLDIFGKGRKKIELQQEHEKRVTLETIVSLLPREKAMSVSFLSMLLRAAIYLETTVACRLDLEKRMAMQLGQAVLDDLLIPSYSFTGDTLFDVDTMQRIMMYLESEIGNHLVYNVDDEYFSPTKSDMERVGKLMETYLAEIAADRLPVPKFISLAELIPEISRPTEDGMYRAIDIYLKAHPGLSDIDRKKVCSVMDCQKLSREACAHAAQDRLPVQTVVQVLYYEQQRLRDAMNGSASEDSPSKPSKLNVFSSDLNPVSSELSSLRREEDLKLELVKLKMKLKEIERSTIKSTVSSPISTASPSAYKPPLPRKSFLNSVSKKLGRLSPFLRADGIAPNAKGRNKPSKNRRHSIS
>CER.Bauhinia.B
MVDRDKEKTAASDMSSKKQELLSSTTKRTSEWISSQEIPSDVIVQAGEASFSLHKFPLVSKCGYIRKIVSESSDADVSLIELSDVPGGAEAFELVAKFCYDIFEINMEIVTLRCVAEYLEMTEDYSPGLVARTDAYLEVALKSLAGAVSVLHSSENLLPIAEKAKLVSRCIDAIACIACKESQFCTTERGESGTEGVVSPIAS--RPMVDWWAEDLTTLKIEIFQRVLIAMMARGFKQYALGPTLMLYAQKSLRGLDCFGRVRKKIGAQEEHEKRVILETIVSLLPREKALSVSFLSMLLRAAIYLETTVACRLDLEKRMAMQLGQAVLDDLLIPSYSFTGYTLFDIDTVQRIMMYLESEIGNHFVYNPDDQYFSPPQSDMERVGKLMETYLAEIAADRLPVPEFISLAELIPESSRPTEDGMYRAIDIYLKAHPDLSDMEKKKVCGVMDCQKLSREACAHAAQDRLPAQTVVQVLYYEQQRLRDAMHGNVGGNTPSIPSKLNVFSADLYPVSM----------------------------------------------------------------------------------------------
>CER.Cercis.cerca_Chr6
MVDRDQEKTAASDMSLKKQELLSSAMKRTSEWIFSQEIPSDVIVQVGEASFSLHKFPLVCKCGYIRKIVSESSDADVSLIELSDVPGGAEAFELAAKFCYGIFEISIEIAMLRCVAEYLEMTEDYSVGLVSRTDAYLEVALESLAGAVSILHTSENLLPIAERAKLVSRCIDAIAYIACKESQFCTTRRGESGSEGVVSSMAS--RPMVDWWAEDLTVLRIDIFQRVLIAMIARGFKQYAIGPILMLYAQKSLRGLDIFGKGRKKIEPQQEHEKRVILETIVSLLPRENAMSVSFLSMLLRAAIYLETTVACRLDLERRMAMQLGQAVLDDLLIPSYSFTGDTLFDVDTVQRIMMYLESEIGNHLVYNADDEYFSPPESDMERVGKLMESYLAEIAADRLPVPKFVSLAELIPEPSRPTEDGMYRAIDIYLKAHPGLSDMEKKKVCSVMDCQKLSREACAHAAQDRLPVQTVVQVLYYEQQRLRDAMNGSVGGDCPSIPSKLNVFSADLHPVSSELSSLRREEDLKLELVKLKMKLKEIETSAIKSTVSSPVVSASPSADKPPLPRKSFINSLSKKLGRISPFLRADGIAPNAKGRNKSSKNRRHSIS
>CER.Phanera.A
MVDRDQEKTAASDMSLKKHELLSSAMKRTSEWIFSQEIPSDVIVQVGEASFSLHKFPLVSKCGYIRNFVSESSDVDISLIELSDVPGGAEAFELAAKFCYGIFEISIEIAMLRCVAEYLEMTEDYSVGLVARTDAYLEVALKSLAGTVSILHTSENLLPVAERAKLVSRCIDAISYIAYKESQFCTTGKSETGTEGVA--CSITSRPMVDWWAEDLTVLRIDIFQRVLVAMMARGFKQYALGPTLMLYAQKSLRGLDILGKGRKKIEPQQEHEKRVILETIVSLLPREKAMSVSFLSMLLRAAIYLDTTVACRLDLEKRMAMQLGQAVLDDLLIPSYSFTGDTLFDVATVQRIVMYLESETGNRLVYNVDDEYFSPPKSDMERVGKLMETYLAEIAADRLSVPKFISLAELIPETSRPTEDGMYRAIDIYLKAHPGLSDMERKKLCSVMDCQKLSREACAHAAQDRLPVQTVVQVLYYEQQRLRDAVNGSADGDSPSIPSKLNVFSADLHPVSNELSSLRREEDLKLELVKLKMKLKEIEKSTIKSTVSSPISSASPSADKPPLPRKSFINSVSKRLGKLSPFLRADGIAPNAKSRNKPSKNRRHSIS
>CER.Phanera.B
MVNRDQEKTAASDMSLKNQELLSSAMKRTSDWIFSQEIPSDVIVQIGEASFSLHKFPLVSKCGYIRKIVSESIDADVSLIELSDVPGGAEAFELAAKFCYGIFEINMEIAMLRCVAEYLEMTEDYSVGLVARTDAYLEMALKSLAGAVSVLHSSENFLPIAERAKLVSRCIDAIAYIACKESQFCTAGRGESGTEGVVSSMASR--QMADWWAEDLTVLKIEIFQRVLIAMMARGLKQYALGPILMLYAQKSLRGLDIFSKGRKKIEAQEEHEKRVILETIVSLLPREKAMSVSFLSMLLRATIYLETTVACRLDLEKRMAMQLGQAVLDDLLIPSYSFTGDTLFDVDTVQRIMMYLESETGNRLVYNPDDEYFSPPQSDMERVGKLMETYLAEIAADRLPVSKFINLAELIPESSRPTEDGMYRAIDIYLKAHPGLSDMEKKKVCSVMDCQKLSREACAHAAQDRLPAQIVVQVLYYEQQRLRDAMNGNVGGNSPSIPSKLNVFSADLQPVSSELSSLRREEGLKLEIVKLKMKLKEIERSTIKSTVGSPAASASPSADKPPLPRKSFINAVSKKLGRLSPFQRADHTGTNAKGRNKPSKNRRHSIS
>DET.Sindora.A
MVDFDQGKTAASNMSAKKKELLSSALKRTSEWIVSQEVPSDVTIQVGEASFPLHKFPLISKCGYIRKLVSESSAADVLVIKLSNVPGGAEAFELAAKFCYGIFEISIEIAMLLCVAEYLEMTEDYSVGLVGRTDAYLEVALKSLAGAVSVLHKSENLLPIAERVKLVSRCIDAIAYIACKESQFCGSTRGERSTEGVISSTASHQRPMVDWWAEDLTVLRIDIFQRVLIAMMSRGFKQYAMGPILMLYAQKSLRGLDIFGKGRKKIQLREEHEKRVILETIVSLLPRERALSVSFLSMLLRAAIYVETTVACRLDLEKRVAMQLGQAVLDDLLIPSYLFTGDTLFDVDTVQRIMMYLELESESSSVYNADHEYLRSVQSEADRIAKLMENYLAEVATDRLPVSKFISIAELIPEQPRATEDGMYRAIDIYLKAHPSLSDMEKKKVCSVMDCQKLSREACAHAAQDRLPVQTVVQVLYYEQQRLRDAMNSNADTESPSAHSKLNVDSSDPQPVSNEISRLRREEDLKLELVKLKMKLKEIERTTTRSAVSSPVTKTSPSADKPPLPRKSFVNSMSKKLGNL---LRADGFSP-SKGRTKPSKNRRHSIS
>DET.Sindora.B
MVDRDQEEKITSDMAMNKKELLSTALKRTSEWISSQEIPSDVTVQVGEASFSLHKFPLVSKCGYIRKLVSESSDADVSLIELRDVPGGVEAFELAAKFCYGIFEISIEIAMLRCVAEYLEMTEDYSVGLVGRTDAYLEVALKSLAGAVSILHTSENLLPIAERAKLVSRCIDAIAYIACKESQFCSSGSGEGSTEGVVSSMASHQRPVVDWWAEDLMVLRIDIFQRVLIAMIARGFKQYAIGPILMLYAQKSLRGLEMSGKGRKNIEPRQEHEKRVVLETIVSLLPKEKAMSVSFLAMLLRAAIYLETTVACRLDLEKRMAMQLGQAVLDDLLIPSYSFTGDTLFDVDTVQRIMTYFESEAGNLPVYSAENDYFSSPQRDVERVGKLMENYLAEIATDRLPVSKFISLAELIPEQSRATEDGVYRAIDIYLKAHPVLSDLERKKVCSVMDCQKLSREACAHAAQDRLPVQTVVQVLYYEQQRLRDAMNGSVGVESSSVPSKLNVYSSDLQPLSNELSSLRREQDLKLEVVKLKMKLKEIERTTLKSAESSSLTNASPSYDKPPLPRKSFISSMSKKLGRLSPFLRADGFMP-SKGRTKPDKNRRHSIS
>OUT.Arabidopsis
-------------MSAKKKDLLSSAMKRTSEWISSQEVSSDVTVHVGEASFSLHKFPLMSKCGFIKKLVSESSDSDSTVIKIPDIPGGSEAFELAAKFCYGIFDMSTEIAMLRCAAEYLEMTEEHSVELVVRAEAYLEVALKSLSSSITVLHKSEKLLPIAERVKLVSRCIDAIAYMTCQESHFCSPSSSNSGNNEVV-VQQQSKQPVVDWWAEDLTVLRIDSFQRVLIAMMARGFKQYGLGPVLMLYAQKSLRGLEIFGKGMKKIEPKQEHEKRVILETIVSLLPREKAMSVSFLSMLLRAAIFLETTVACRLDLENRMGLQLGQAVLDDLLIPSYSFTGDSMFDTDTVQRILMYLEFEVEGVRLSNNGVD----LAGDMERVGKLLENYMAEIASDRVSLQKFIGLAELIPEQSRVTEDGMYRAVDIYLKAHPNMSDVERKKVCSLMDCQKLSREACAHAAQDRLPVQTIVQVLYYEQQRLRGEVTNDSDSPAPPPPQPAAVLPPKLSSYTDELSKLKREQDLKLELLKMKMKLKEFEKESEKKTSSSTISISTASTGKPPLPRKSFINSVSKKLGKLNPFSITPYN---GRGRTKPPKDRRHSIS
>OUT.Prunus
--DRGESTATTANMTSKKKELLSSALKRTSEWIFSQEIPSDVNIHVGGVSFSLHKFPLISKCGYIRKLISESSDADLSVIELPDVPGGAEAFELAAKFCYGIFEISTEIAMLRCVAEYLVMTEDNAVGLVGRTDAYLEVALKSLAGAVSVLHISESFLPMAEKVKLVSRCIDAIALIVCKENQFCVSGMGDSVNESAVSSAVYHSKPVVDWWAEDLTVLRIDIFQRVLIAMMARGFKQYALGPVLMLYAQKSLRGLELFGKGRKKIEPRQEHEKRVVLETIVSLLPKEKAMSVSFLSMLLRAAKTLETTVACHLDLEKRMGMQLAQAVLDDLLIPSYSFTGDTLFDVDTVQRIMSYLEYETGSHLLYNAEDEYVSPPQTDMERVGKLMENYLAEIATDRVSVSKFIGIAELVPEQSRATEDGMYRAVDIYLKAHPALSDMERKKVCSMMDCQKLSREACAHAAQDRLPVQTVVQVLYYEQQRLRDVMNNLIGGESSVLPSKGNLYSTDIHPVPDELSILRRQEELKIELVKMKKRLKELETSTVRTSISSPMGNISTSADKPPLPRKSFINSVSKKLGRLSPFVRTDGVTPIPKGRTRAAKDRRHSIS
>OUT.Quillaja.A
MVDSNQEEPTTFHLSFKKKELRSTAMERTSDWIFSQEIPSDVTVQIGEVCFSLHKFPLVSKCGYIRKLVSESSDSDLSVIELHDVPGGAEAFELAAKFCYGIFEISTEIAMLRCVTEYLQMTEDYSVGLVGRTEAYLEVVLQNLAGAISVLHMSQNFLPTAERVKLVSRCIDAIAYIACKDSQFCMSGGGE----A----MISNPKPIVDWWAEDMTVLRIDIFQQVLIAMMAQGFKQYALGPILMLYAQKSLRGLEIIGKGRKKIEPRQEHEKRIVLETLVSLLPREKAMSVSFLSMLLRSAIYLETTVACRLDLEKRMSLQLGQAVLDDLLIPSYSFTGDTLFDVDTVQQIMMYLEFQTNGNYLGNADEEYVSPPPSDMERVGKLMESYLVEVATDGLPVTKFISLAELIPEQSRVTEDGMYRAIDIYLKAHPDLSDIERKKVCSLMDCQKLSRQACAHAAQDRLPVQTVVQVLYYEQQRFQNVVSSLIAGESPTISSKLNLYSTDSHPVSDELSLLRREEDLKLELVKLKMKLKEIEKSTLKSAVSSPMPNQPPSANKPPIPRKSFINSVSKKLGRLSPFIPT-----PPKGRTKPSKDWRHSIS
>OUT.Quillaja.B
MVDCDREEPTSCNLSFKKKELLSTAMERTSEWIFSQEIPSDITIQVGEVSFSLHKFPLVSKCGCIRKLVSKSNDSDLSVIELPEVPGGAEAFELAAKFCYGIFEISTDIAILRCVAEYLVMTEDYSVGLVGRTEAYLEVALKNLAGATSVLHMSENFLPTAERVKLVSRCIDAIAYIAFKDSQYCKSGRAE-GPEGVLSSMISNPKPIVDWWAEDLTALRIDIFQRVLIAMMARGFKQHALGPILMLYAQKSLRGLEIFGKGRKQIDPQQEHEKRVVLETLVSLLPREKAMSVSFLSMLLRSAIYLETTVACRLDLEKRMGLQLGQAVLDDLLIPSYSFTGNTLFDVDTVQRIMLYLEFEMGNRLGDNADNEYVSPPPIDMEMVGKLMENYLAEVASDRLPVTKFISLAEYIPEQSRVTEDGMYRAIDIYLKAHPALSDIERKKVCSLMDCQKLSREACAHAAQDRLPVQTVVQVLYYEQQRLRDVMDSLVGGESPTISSKLNVYSTDIHPASDELSILRREQKLKLEIVKMKMKLKEIEKSTLPSAVGSPLANLSPSANKPPLPRKSFINSVSKKLARLTPFVRAAGVTP-PKGRTKPSKERRHSIS
>OUT.Vitis
MVDLQQEGITTVNMSSKKKELLSTAMKRTSEWIFSQEIPSDVTVHAGEVSFSLHKFPLVSKCGYIRKLVSESSDADLSVIEVHDVPGGAEAFELAAKFCYGIFEISTEIAMLRCVAEYLEMTEDYSVGLVGRAEAYLEVALKSLAGAVTILHLSEALLPMAEKVKVVSRCIDAIAYIACKESQFSMSGRVESGTDLLNSSLVSHPKHIVDWWAEDLIVLRIDIFQRVLIAMMARGFKQYALGPILMLYAQKSLRGLEVFGKGRKKIEPKQEHEKRVILETIVSLLPREKAMSVSFLSMLLRAAIYLETTVACRLDLEKRMGLQLGQAVLDDLLIPSFSFTGDLLFDVDTVQRIMMYLECETGNPFSYKADEEYVSPPPSDLERVGKLMESYLAEIASDRLNVSKFISLAELLPEQSRVKEDGMYRAIDIYLKAHPSLSDMEKKKVCSLMDCQKLSREACAHAAQDRLPVQTVVQVLYYEQQRLRDVMNSLMGGESPAIPPKSNLFSNDLHPVSDELLSLRREEDLKLELMKMKMRLKEIEKSAVQSAASSPR-NTPPSADKPPLPRKSFMNSVSKRLGRLYPFVRADGVAPDGKARTKPSRDRRHSIS
>PAP.Aeschynomene.A
MVDRGQEKTAASDLSLKKKELLSSAMKRTSEWIFSQEIPSDVNVQVGEVSFSLHKFPLVSKCGYIRKLVSESNDADVSFIELSDVPGGSEAFELAAKFCYGIFEISVEIATLRCVAEYLEMTEDYAVGLVARADAYLEVALKTIAGAVSILHVSENLLPMAERAKLVSRCIDAIAYIACKESQFCTDG--D-GSEGVM---ASHQRPVVDWWAEDLTILRIDIFQRVIIAMMARGFKQFALGPILMLYAQKSLRGLDIFGKGRKKMEPRQEHEKRVVLETVVSLLPRERAMSVSFLSMLLRAAIYLETTVACRLDLEKRMAMQLGQTVLDDLLIPSYSFTGDTLFDVDTVLRIMTYLESHLGNHLAYNADDEYFSPPQSDTERVGKLMENYLAEIATDRLPVPKFISLAELIPEQSRPTEDGMYRAIDIYLKAHPTLSDMERKKVCGVMDCQKLSREACAHAAQDRLPVQTVVQVLYYEQQRLRDAMNGNSGESPSSAQSKTSVYSTDLHPVSNELSTLRREQDLKLELVKLKMKLKEIENSTLKSGVASPVVNASPSSDKPPLPRKSFISSVSKKLGRLSPFLRADGITPFGKPRTKPNKNRRHSIS
>PAP.Aeschynomene.B
-------------------------MRTTTEWIFSHEIPSDITIQVGEASFSLHKFPLVSKCGYIRKLISESSDSDVSFIELSDVPGGAEAFELAAKFCYGIFEIGVEIAMLQCVSEYLEMTEDFSVGLVARTNSYLEVALKTISGSASVLCMPESLLPVAEKSKLVSRCIDSIAYIACKESQFCSSVRSGSGIDDVMNSIVSHQRPVVEWWVEDLTVLRIDIFQRVVIAMLARGFKKHAIGPVLMLYAQKSLRGLEIFGKGRKKIEAQEEHEKGVVLETIVSLMPQEKAMSVSFLSMLLRAAVYLETTVSCRLDLEKRMAMQLEQAVLDDLLI-----TGDTLFDVDTVKRIMVYLESKMGNYSVYSSEDEYFSPPKSDMDRIAKLMESYLAEIALDRLPVPKFISLAQLIPEQSRATEDGMYRAIDIYLKAHPALTDMERKKVCSIMDCQKLSREACAHAAQDRLPVQTVVQVLYYEQQRLRDTMDGTIADQE----YCPSISPAKPKPISNDISNLRREEELRLEIVKLNIRLKEMEKYSLTSADSSSVSVSSPSSDRPPLPRRSFISSVSRKLGRLSPFLRADAATNPAIGRMKLEKNRRHSIS
>PAP.Lotus.A
MVDRGQGKKAAIDLSLKKKELLSSAMKRTSEWIFSQEIPSDVSVKVGEATFTLHKFPLVSKCGYIRKLVSESSDADITLVELSDVPGGAEAFELAAKFCYGIFEISVEIAILRCVAEYLEMTEDFSVGLVGRADAFLEVALKTIAGAVSILHVSENLLPIAERAKLVNRSIDAIAYIVCKESQFCASGRSESGSDGVASSTSSHQRPVVDWWAEDLTVLRIDIFQRVLIAMMARGFKQYAIGPILMLYAQKSLRGLDIFGKGRKKIEPRQEHEKRVVLETLVSLLPREKAMSVSFLSMLLRAAIYLETTVACRLDLEKRMAMQLVQAVLDDLLIPSYSFTGDTLFDVDTVLRIMSYLESQ--HHSIYNEDDEYFSPSQSDMERVGKLMENYLAEIATDRLSVPKFISLAELIPEQSRPAEDGMYRALDIYLKAHPNLSDMERKKVCSVMDCQKLSREACAHAAQDRLPVQTVVQVLYYEQQRLRDAMNGSASGEAPSVPAKLNVFSSDLHPVSNELTSLKREEDLKLELVKLKMRLKEIENSTIKSGANSPVVNASPSADKPPLPRRSFISSVSKKLGRLSPFPRADGVSPFAKGRTKPNKDRRHSIS
>PAP.Lotus.B
-------------------------MKKTSEWNFPQEIPSDVTVQIDNASFSLHKFPLISKCGYIRKLVSESSEADVSFIELSNVPGGAEAFDLAAKFCYGIFEISVEIAMLRCVAEYLEMTEDNSIGLVGRSDFYLEVALETISGAVSVLHMPETLLQVAEKAKLVNRCIDAIAYMASKQSQLCSPARSQCSSDGVMSSMASHRRPVVHWWGEDLTVLRIDIFQRVLIAMMGRGFKQFDLGPIIMLYAQKSLEGLEIFGKGRKELEPQHEHEKRVVVETLVSLLPREKAMSVSSLSMLLRAAIYLETTVACRLDLEKRVAMQLGQAVLDDLLIPSYSFPGNTLFDVDTVQRIVVYLEFEIGNHSVSSADDEYFSPSQRGIVRVGKLMENYLAEIAADRLPASKFISIAELIPEQSIPTEDGKYRAIDIYLKAHPFLSEMEKKNVCSVMHCQKLSRDARAHAAQDRLPVQTVLQVLSFQQKHLRETMNGGVNWDGTSIPDKLNVYSAELNPVSKVISNLRREEELKREIVKLKMKLQEIEKPAHSSAPSSPLIAYSPSVNKPPLPRKSFMKSVSRKLGRLYPFSRAAADTTPFKDRLKPEKKIRHSIS
>PAP.Medicago.A
MVDRGLDKTSASDLSVKKQELLSSAMKRTSDWIFSQEIPSDVNVQIGESSFTLHKYPLVSKCGYIRKLVSESNDSDVSFVELSDVPGGAEAFELAAKFCYGIFEINVEIAMLRCVAEYLEMTEDYSVGLVARTDAYLDVALKTIAGSVSILHISESLLPIAEKTKLVSKCIDAIAYIACNESQLCTSVRSESGSDGVMSSVSSQQRPVVDWWAEDLTVLRIDLFQRVLIAMMARGFKQFAIGPILMLYAQKSLRGLDIFGKGRKKIEPRQEHEKRVILETIVSLLPKEKAMSVSFLSMLLRAAIYLDTTVACRLDLEKRMAMQLGQAVLDDLLIPSYSFTGDTLFDVDTVQRIMNYQESQIGNHFVYNGDDEYFSPPQSDIERVGKLMENYLAEIATDRLSVAKFISLAELIPEQSKPTEDGMYRALDIYLKAHPNLSDMERKKVCSIMDCQRLSREACAHAAQDRLPVQTVVQVLYYEQQRLRDAMNGSETAESPSIHTKLNVYSGDI-QVSNELTSLRREEDLKLEVVKLKMKLKEIEISTLKSTVNSPIANASPSHSKPPLPRKSFISSVSKKLGKLSPFPRLDGIVS-AKGKIKPNKNRRHSIS
>PAP.Medicago.B
-------------------------MKRTSEWNYSQEIPSDVAIQIGEASYSLHKFPLISKSGYIRKLISESSDDDVPLIELIDVPGGSEAFELAAKFCYGIFEISVEIAMLRCVAEYLEMTEDYSVGLVGRTDSYLEVALKSMSGAISILHTSETLLPIAEKAKLVSRCIDAIAFIASKESQFGSSGRSDGSSNEVMSSAASHQRPAVDWWAEDLTVLKIDFFQRVLIAMMARGFKNCGIGPIIMLYSQKSLRGLEIFGKGRKDIEAHEEHEKRLILEILVSLMPREKAISVSFLSLWLKAAIYLETTVACRFDLERRIAMQLGQAVLDDLLFPSF--SGDTSFDVETVQRIMMYLESEVENH--YNADDEYYSSPQRDIFRVGKLLESYLAEIATDRLSVPKFICLAELMPEKSRTTEDGMYRAIDIYLKAHPFVSDTDRKKVCSMMDFQKLSREARTHAAQNRLPAQNVAQILYYEQQRLRDNMDGSVGSDSPSTPDKRNVYSSELYPATNEVSKLRREEELKLEIVKLKIKIKEMEKSTVESPINSPLLVSSPSADKPPLPRKSFLNSVSRKLGRLSPFQRAHPVIR-PKDRIQLDKIRRYSIS
>PAP.Phaseolus.phavu_Chr02
MMDRGEKIVAGIDLSLKKKELLSSAMKRTSEWIFSQEIPSDVNVQVGEDSFSLHKFPLVSKCGYIRKLVSESNDADVSSIELSDVPGGAEAFELAAKFCYGIFEINVEIATLRCVAEYLEMTEDYSVGLVGRTDAYLEVALKTIAGAVSVLHMSETLLPIAERTKLVSRCIDAIAYIACKESQFCSSARSDSGSAGVVSSVASNQKPIVDWWAEDMTVLRIDIFQRVIIAMMARGFKQYAIGPILMLYAQKSLRGLDVFGKARKKIEPRQEHEKRVVLETIVSLLPREKVMSVSFLSMLLRAAIYLETTVACRLDLEKRMAMQLGQAVLDDLLIPSYSFTGDTLFDVDTVQRITTYLESQTGNHLLHNVDDEYFSPPQSDVERVGKLMENYLAEIATDRLPVPKFTCLAELIPEQSRPTEDGMYRAIDIYLKAHPALSDMERKKVCSVMDCQKLSREACAHAAQDRLPVQTVVQVLYYEQQRLRDAMNGNGSGES-SVDSKLNVYSSDLQPASNELSTLRREQDLKLELVKLKRRLKEIETTTPKSAVNSPAVSASPSADKPPLPRRSFMSSVSKKLGRLSPFVRADGVAPFAKGRTKPNKNRRHSIS
>PAP.Phaseolus.phavu_Chr03
-------------------------MKRTSGWAFSHEIPSDVTVQVGEVSFSLHKFPLVSKCGYIEKLVSESSGEDVSFIELYDVPGGAEAFELATKFCYGVFEISVEIAMLRCVAEYLEMTEDYSVGLVGRADSYLEMALKTISGAVSILHVSARFLPIAEKAKLVSRCIDAIAFIASKETQLFSSMRGDISSDG----IASHQRPVVQWWAEDFTVLRIDIFQRVVIAMMARGFKQFALGPIIMLYAQKSLRGLEIFGKGRKKIEAQEEHEKRVVLETLVSLLPREKAMSVSFLSMLLRAAIYLETTVACRLDLEKRIALQLGQAVLDDLLIPSYSFTGDTLFDVDTVQRIMMYLQSENEKHSAYNADDEYFSPPQSDIYGIGKLMENYLAEVATDRLPVSKFITLAELIPQLYRSTEDGMYRAIDIYLKAHPILSDTEKKKVCSVMDCQKLSRDACAHAAQDRLPVQTVVQVLYYEQQRLRDSVDGSVGWDSPNFRDKANLSPNGLNPVSNEFSNLRREEELKLEIVKLKMKLKEIERSSLISASSSPVIYASPSADKPPLPRKSFMNSVSKKLGRLSPFSRAGAATNPVKGRVKPDKNRRHSIS
