# Supplementary material for: Legume genome structures and histories inferred from Cercis canadensis and Chamaecrista fasciculata genomes
Source: Plant J. 2026 Jun 10;126(5):e70981. doi: 10.1111/tpj.70981 (PMC13252982; doi:10.1111/tpj.70981)
Supplement: Supplementary file 8 — Data S8. Manuscript supplement; Compressed directory of aligned sequences from 36 gene families with members deriving from syntenic blocks from selected species. [file TPJ-126-0-s004.gz › S8_wgd_block_tree/40_wgd_aln_manual_wgd_copy_fasta/Legume.fam3.01017]

>CAE.Acacia.A
MGEEYGRTVVVREFDPNKESEKVEAVERICEVGPSGKLSLFTDLLGDPICRVRHSPAFCMLVAEIGDEIAGMIRGCIKTVTCGKKLPRNRNKS-QFTETLPVYTKVAYILGLRVSPSYRRMGIGLKLVNAMEEWFRGGAEYSYMATEKDLASVMLFTDKCGYSKFRTPSILVPVFAHRISISQKISVIQLGPSDAEKLYRRRFATTEFFPRDIGSILNRLTIGTFLAVPRGSFSPDTWPGSDLFLSDPPESWAVISVWCKEVFTLEVRGASRVKRTLAKTTRIVDRALPFLQLPSIPNFFQPFGFHFMYGLGGQGAEAAKMVKALCGHAHLAKEHGCGAVVTEVSSCEPLKLGIPHWKMLSCAEDLWCIKRLGEDYSDGSVGDWTKSPPGLSIFVDPREF
>CAE.Acacia.B
--EQP-ETVVVRQFDAHKDRERVEAMEKICEVGPSGKLSLFTDLMGDPICRVRHSPAFLMLVAEKGQEIVGMIRGCIKTVTCGKKLSRNVNKPQATPRYVPVCTKVAYILGLRVSPSQRRMGIGLKLVQRMEEWFRTGVEYSYIATENDLASVTLFTDKCGYSRFRTPSILVPVYAHREKVSRKVTIIPLNSDDAESLYRRRFATTEFFPRDIDSILKKLSLGTFLAVPSGSYLAETWPGLDRFLSDPPESWAVLSVWCKDVFTLEVRGASRVKRTLAKTTRIVDRALPFLRLPSIPNFFRPFGFHFLYGLGGEGPEAVKMVKALCGFAHLAKEHGCGVVATEVSSRDPLKLGIPHWKMLSCDEDLWCIKRLGEDYSDGSVGDWTKSPPGWSIFVDPREV
>CAE.Chamaecrista.chafa_Chr1
------RVVVIRELDENREREKVEEVERMCEVGGSNKLSLFTHLLGDPICRVRHSPPFLMLVAEIEHDIVGMIRGCIKTVTTT------------TTKPLPLFSKIAYILGLRVSPSHRRMGIASKLVHAMEAWFKEDAEYSYIATESDSPSLHLFTHKCGYSKFRTPSILVPVFAHPLPLLRHVTILRLTPSDAATLYRRRFSTTEFFPRDIHSILTNLSLGTFLAVPRASYGGHSFPGSDSFLSDPPESWAVISVWCKDVFNLQVRGASRVKKTLAKTTRVLDRLLPFLRLPSIPDFFRPFGFHFMYGLGGEGSEVLRMVRALCGHAHIAMARGCGAVVTEVSSREPLRLGVPHWKRLSCAEDLWCIKRLTEDQHHRH-GDWTKSPPGLSIFVDPREF
>CAE.Chamaecrista.chafa_Chr6
MGQENGTVVVVREFEANKDRGRVEAVEKICEVGPSGKLSLLTDLMGDPICRVRHSPAFLMLVAEMGEEIVGMIRGCIKTVTSGTKLSRSGKSIVDTFKHVPVYTKVAYILGLRVSPFHRRMGIGWKLVQRMEEWFREEVEYSYIATEKDLASVKLFTDKCGYSKFRTPSILVPVFAHREKVSRKVTIIKLHPSDAETLYRRRFSTTEFFPRDIDSVLNKLSLGTFLAVPSGSHTAETWPGSDRFLSDPPESWAVLSVWCKDVFTLEVRGASHVDRTLAKTTRIVDRAFPWLGIPSIPNFFKPFGFHFMYGVGGEGPEAVKMMKGLCGFAHLAKDHGCGVIATEVSSRDPLKPGIPHWKMLSCAEDLWCIKRLAGE--QDSTDDWTKSPPGWSIFVDPREF
>CAE.Senna.sento_Chr06
MGEEIGRMVVVREFESDKDRERVEAVEKICEVGPSGKLSLFTDLMGDPICRVRHSPAFLMLVAEMGEEIVGMIRGCIKTVTCGRKLSRTGKNPHLSPKHLPVYTKVAYILGLRVSPSHRRMGIGLKLVQGMEEWFRNGAEYSYIATENDLASVNLFTDKCGYSKFRTPSILVPVFAHRQRLPRKVTIIPLNPSDAEALYRRRFATTEFFPRDIDSVLNKLTLGTFLAVPTGS---HTWPGSERFLQDPPQSWAVLSVWCKDVFTLEVRGASRVKRTLAKTTRIVDRALPWLRLPSIPNFFRPFGLHFMYGVGGEGPEAVKMVRALCGFAHLAKERGCGVVATEVSSRDPLKLGIPHWKMLSCDQDLWCIKRLGEDYSDGSVGDWTKSPPGWSIFVDPREF
>CAE.Senna.sento_Chr11
MGEEYG-EVIVREFDPNRDTERVEAVERMCEVGPSGKLSLFTDLLGDPICRVRHSPSFLMLVAEIGEEIVGMTRGCIKIVTCGKKLSRSI---NATPKPLPVYTKLAYLLGLRVSPSHRRMGIGMKLVKKMEEWFRDGAEYSYIATENDLASVNLFTDKCGYSKFRTPSILVPVFAHRLSLPRDVIILRLSPSDAETLYRRRFATTEFFPRDIDSVLRELTLGTFLAVPRGSYTQHTWPGSIPFLADPPGSWAVVSVWCKEVFTLEVRGASRVRRTLAKTTRMVDRALPFLGLPSVPNFFRPFGFHFMYGLGGEGGEVVKMVRALCGHAHLAKERGCGVVVTEVSRREPLRLGVPHWKRLSCAEDLWCIKRLGEDYSDGSVGDWTKSPPGLSIFVDPREL
>CER.Bauhinia.A
----L-AAVVVREFDPNKDRERVEAVEKICEVGPSGKLSLFTDLRGDPICRVRHSPAFLMLVAEMGDEIVGMIRGCIKTVTCGKKLSRVGKNSQATAKAVPVCTKLAYILGLRVSPSHRRMGIGLKLVHRMEDWFRDGAEYSYIATENDLASVNLFTDKCGYSNFRTPSILVPVFAHRVEVSKKVTIIQLSASDAEYLYRRRFSTTEFFPRDIDSVLNKLSLGTFLAVPRGTYHPETWPGSDRFLSDPPQSWSVLSVWCMDVFTLEIRGASLIKRTLAKTTRIVDRALPWLQLPSIPDFFRPFGFHFAYGLGGEGPQGVKMTKALFGFAHLAKERGCGVVATEVSSGEPLRFGIPHWKMLSCAEDLWCMKRLGEDYSDGSVGDWTKSPPGLSIFVDPREF
>CER.Bauhinia.B
--EEFA-TVVVREFDPDKDRVRVEAVEKICEVGPSGKLSLFTDLRGDPICRVRHSPAFLMLVAEMGEEIVGMIRGCIKTVTCGKKLSRNGKNSQATAKPVPVYTKLAYILGLRVSPSHRRMGIGSKLVHRMEDWFRDGAEYSYIATEKDLASVKLFTDKCGYSKFRTPSILVPVFAHRVKVSNKVTIIQLSPSDAERLYRGRFSTTEFFPRDIDSVLNKLSLGTFLAVPSGSYRPDTWPGSDPFLSDPPQSWAVLSVWCKDVFTLEIRGASRVKRTLAKTTRIVDRTLPWLRIPSIPDFFRPFGFHFMYGLGGEGPEGVKMTKALCGFAHLAKERGCGAVATEVSSIEPLRFGIPHWKMLSCAEDLWCIKRLGEDYSDGSVGDWTKSPPGLSIFVDPREF
>CER.Cercis.cerca_Chr6
-VEEFA-TVVVREFDPNKDRVRVEAVEKICEVGPSGKLSLFTDLRGDPICRVRHSPAFLMLVAEMGEEIVGMIRGCIKTVTCGKKLSRNGKNGQATANTVPVYTKLAYILGLRVSPSHRRMGIGLKLVHRMEEWFRDGAEYSYIATDNDLASVKLFTDKCGYSKFRTPSILVPVFAHRVKVSDKVTIIPLSPSDAECLYRRRFSTTEFFPRDIDSVLNKLSLGTFLAVPRGSYRPETWPGSDRFLSDPPQSWSVLSIWCKDVFTLEIRGASRVKRTLAKTTRIVDRALPWLRLPSIPDFFRPFGFHFMYGLGGEGPQGVKMMKALCGFAHLAKERGCGVVATEVSSREPLRFGIPYWKMLSCAEDLWCIKRLGEDYSDGSVGDWTKSPPGLSIFVDPREF
>CER.Phanera.A
-GERFA-TVVVREFDPDKDRVRVEAVERICEVGPSGELSLFTDLQGDPICRVRHSPAFLMLVAEMGDEIVGMIRGCIKTVTCGKKLSRNGKNAQAAAKAVPVYTKLAYILGLRVSPSHRRMGIGLKLVHRMEDWFRDGAEYSYIATENDLASVKLFTDKCGYSNFRTPSILVPVFAHQVKVSEKVNIIQLSPSDAGHLYRRRFSTTEFFPRDIDSVLDKLSLGTFVAVPRGTYRAETWPGSDCFLSDPPQSWAVLSIWCKDVFTLEIRGASRVKRTLAKTTRIVDRALPWLRLPSIPDFFRPFGFHFMYGLGGEGPQGVKMMKALCSAAHLAKEHGCGVVATEVSSREPLRFGIPYWKMLSCAEDLWCIKRLGEDYSDGSVGDWTKSPPGLSIFVDPREF
>CER.Phanera.B
--EEFA-TVVVREFDPDRDRARVEAVEKICEVGPSGKLSLFTDLRGDPICRVRHSPAFLMLVAEMGGEIVGMIRGCIKTVTCGKKLSRNGKNARAAAKAVPVCTKLAYILGLRVSPSHRRMGIGLKLVHRMENWFRDGAEYSYIATDNDLASVKLFTDKCGYSKFRTPSILVPVFAHRVKVSKKVTIIQLSPSDAERLYRGQFSTTELFPRDIDSVLNKLSLGTFLAVPRGSDLAETWPGSDRFLSDPPQSWAVLSVWCKDVFTLEIRGASRVKRTLAKTTRIVDRALPWLRVPSIPDFFRPFGFHFLYGLGGEGPQGVQMMKALCGFAHLAKERGCGVVATEVSSREPLRFGIPHWKMLSCAEDLWCMKRLGEDYSDGSVGDWTKSPPGLSVFVDPREF
>DET.Sindora.A
-GQEFGGVVSVREFNPNKDRDGVEAVERICEVGPSGKTSLFTDLRGDPICRVRHSPAFLMLVAEVDEEIVGMIRGCIKTVTCGKKVSRNGKKAQATAKPVPVCTKLAYILGLRVSPSHRRLGIGLKLVQRMEEWFRDGAEYSYIATENDLASVKLFTDKCGYTKFRTPSILVPVFAHRVRVSNKVDIIRLSPSDAECLYRRRFATTEFFPRDIDSVLNKLSLGTFLAVPRGSYNAETWPGSDHFLSDPPESWAVLSVWCKEVFTLEVRGASRVKRTFAKTTRIMDRALPFLRLPSIPDFFKPFGFHFMYGLGGEGPDAVKMVKALCGFAHLAKERGCRAVATEVSSSEPLRIGVPYWKMLSCAEDLWCIKRLGEDYSDGSLGDWTKSPPGLSIFVDPREI
>DET.Sindora.B
-EEELAAVVMIRKFDPNKDKGKVEAMERICEVGPSGKLSLFTDLRGDPLCRVRHSPSFLMLVAEIGDEIVGMIRGCIKTVTCGKKLPRNGKSTSTAAKPVPVCTKLAYLLGLRVSPSHRRMGIGLKLVKVMEEWFRDGAEYSYMATEKDLASLKLFTDKCGYSKFRTPSILVPVFAHRVCVSTKITVIKLAPQDAERLYRRRFATTEFFPRDIDAVLNKLTLGTFLAVPRGSYDAETWPGSDHFLSDPPQSWALLSVWCKEVFTLEVRGVSRVKRTFAKTTRIMDRALPFLRLPSIPDFFKPFGFHFMYGLGGEGPDAVKMVKTLCGFAHLAKERGCGAVVTEVSSGEPLRFGIPYWKMLSCAEDLWCIKRLGEDYSDGSVGDWTKSSPGLSIFVDPREI
>OUT.Arabidopsis
------VLVEVREYDPSKDLATVEDVERRCEVGPAGKLSLFTDLLGDPICRVRHSPSYLMLVAEIKKELVGMIRGCIKTVTCGITTKRLDKSQNDVVITKPLYTKLAYILGLRVSPTHRRQGIGFKLVKAMEDWFSQGAEYSYFATENDHASVNLFTGKCGYAEFRTPSILVPVYAHRVNISRRVTVIKLEPSDAELLYRLRFSTTEFFPRDIDSVLNKLSLGTFVAVPRGSYGSRSWPGSAKFLEYPPDSWAVLSVWCKDSFRLEVRGASRLRRVVSKATRMVDKTLPFLKIPSIPAVFRPFGLHFMYGIGGEGPRAEKMVKALCDHAHLAKEGGCGVVAAEVAGEEPLRRGIPHWKVLSCAEDLWCIKRLGEDYSDGSVGDWTKSPPGDSIFVDPREF
>OUT.Prunus
----VNNIVVLREFDPSKDCEGVEEVERRCEVGPGGELSLFTDLLGDPICRVRHSPAYLMLVAEQEKQVVGMIRGCIKTVTCGKKLSRNGKNVDDTLKPLPVYTKLAYILGLRVSPSHRRMGIGLKLVHRVEEWFREGAEYSYMATDNDKPSINLFTDKCGYSKFRTPAILVPVFAHRVKLSSGVHVIKLSPSDAESLYRRRFATTEFFPRDIDAVLNRLSLGTFLAVPRGTFTAGNWPGSDQFLADPPESWAVLSVWCKDAYTLEVRGASRVKRTLAKTTRIVDRALPWLRLPSVPELFRPFGFHFLYGLGGSGPRAEKFVKALCDHAHLAKERGCGVVATEVSSREPLRLGIPHWKRLSCDEDLWCIKRLGEDYSDGSVGDWTKAPPGMSIFVDPREF
>OUT.Quillaja.A
--EE-GVIVVVREFDHEKDLLGVEDVERRCEVGSSGKVSLFTDLLGDPICRVRHSPAFLMLVAEMEKEIVGMIRGCIKTVTCGKKLSRKGKNSQNSAKPVPVYTKVAYILGLRVSPSHRRMGIGLKLVSRMEEWLIEGAEYSYIATDSDLGSIRLFTYKCGYSKFRTPSILVPVFAHRVSVSHRVNIIKLTVSDAECLYRRRFSTTEFFPRDIDSVLNKLSLGTFLAVPVGF----AWKGSDRFMSAPPESWAVISVWCKDVFKLEIRGASSVKRMLAKTTRIVDRALPWLRLPSIPELFRPFGLHFLYGLGGEGPHAVKMMKALCWFAHLAKERGCGVVATEVSSREPLRLGVPYWRTLSCDEDLWCIKRLGEDYSDGSVGDWTKSPPGLSIFVDPREF
>OUT.Quillaja.B
----KDVIVVVREFDHEKDRLGVEDVEKRCEVGPSGKVSLFTDLLGDPICRVRHSPSFLMLVAEMEKQIVGMIRGCIKTVTCGKKLSRSGKNPQTTTKPVPVYTKVAYILGLRVSPSHRRTGIGLQLVRKMEEWFKEGAEYSYIATDSDLASVKLFTDKCGYSKFRTPSILVPVFAHRVGVSHRVTIIKLTPSDAECLYRRRFSTIEFFPRDIDSVLNKLSLGTFLAVPRGF----TWTGSDRFLSDPPESWAVISVWSKDVFTLEVRGASRMKRTLAKTTRIVDRALPWLRLPSIPELFRPFGLHFLYGLGGEGPNAVKMVKALCGFAHLAKERGCGVVATEVSSREPLRLGVPHWRMLSCDEDLWCIKRLGEDYSDGSVGDWTKSPPGLSIFVDPREF
>OUT.Vitis
------VVVVVREFHPEKDCRRVEEVERRCEVGPSGELSLFTDLLGDPICRVRHSPAFRMLVAEMAKEIVGMIRGCIKTVTCGKKLSRNGRTSNDPTKPLPVYTKLAYILGLRVSPSHRRMGIGLKLVCRMEEWFRDGAEYSYIATENDQASVNLFTDKCGYSKFRTPSILVPVFAHTVRLPKRVHIFKLSPSDAEALYRRRFSTTEFFPRDIDSVLNKLNLGTFVAVFSESNPTESWPGSDSFLADPPESWAVLSVWCKDVFTLEVRGASRVKRGFAKTTRLVDRALPWLQLPSVPEVFRPFGLHFMYGLGGEGPRAVKLVKALCGYAHLAKERGCGVVATEVSSREPLRLGIPHWKRLSCAEDLWCMKRLGEDYSDGSVGDWTKSHPGPSIFVDPREF
>PAP.Aeschynomene.A
MGEELA-TVVMREFEAEKDRERVEAVERICEVGPSGKVSIFTDLHGDPICRVRHSPAFLMLVAEKGDEIVGMIRGCIKTVTCGKKLSRNGKHA-HQSKHVPVCTKVAYILGLRVSPSHRRMGIGLKLVHRMEAWFRDGAEYSYMATENDLASVNLFTDKCGYSKFRTPSILVPVFAHRLRVSPNVNIIKLTPSEAEALYRTRFATTEFFPRDIDAVLNKLSLGTFLAVPRGS----HWPGPDRFLADPPHSWALLSVWSKELFTLEVRGASRVKRTLAKTSRVVDKAFPFLRLPSFPDFFKPFGFHFLYGLGGEGPEAVKMVKALCGFAHVAKERGCGAVVTEVSSGERLRCGVPHWKRLSCDEDLWCIKRLGEDYSDGSVGDWTKSPPGNSIFVDPREV
>PAP.Aeschynomene.B
------VMVVVREFNPNKDREGVEAVERICEVGPSGKLSLFTDLHGDPICRVRNSPTFLMLVAEIGEEIVGMIRGCIKTVTCGKKLYRHGKSNQTTAKHVPVYTKLAYILGLRVSPFHRRMGIGLKLVRAMEEWFRNGAEYAYIATENDVASVKLFTDKCGYSKFRTPSILVPVFAHKIKTSQKITIIKLNQNDAESLYRLRFATTEFFPRDIDSVLNKLSLGTYLAVPKGSYRPDTWPGPARFLENPPHSWAVLSVWCKDVFTLEVRGASRVKRALAKTTRVLDRALPWLRLPSIPNFFRPFGLHFLYGLGGDGPEGAKMVRALCGLAHLARESGCGVVATEVSSGEPLRIGVPHWKMLSCEQDLWCIKRLGEDYSDGSVGDWTKSPPGFSIFVDPREF
>PAP.Lotus.A
MGEEYSPTVVVRAYDPNKDRERVEAVERTCEVGPSDKLSLLTDMLGDPICRVRHSPAFLMLVAEIGKEIVGMIRGCIKTVTCGKKLSRNRKQT-DTANHVPVYTKVAYILGLRVSPNQRRMGIGLKLVQKMEAWFREGVEYSYMATENDLASVKLFTDKCGYSKFRTPSILVPVFAHRAKVSSNVTIIHLKPSDAKTLYRRRFATTEFFPRDIDSILNKLSLGTFLAVPRGSYTPDTWPGAERFLSDPPESWAVISVWSKEVFTLQVRGASRVKKTLAQTTRVVDRALPWLRLPSVPDLFRPFGFHFLYGLGGEGPEAVKMVKALCGFAHLAMESGCGVVATEVAPCEPLRFGIPHWKMLSCEEDLWCIKRLAEDYSDGAVGDWTKSPPGISIFVDPREI
>PAP.Lotus.B
----AMVQVSVREFDPNKDRESVEAVERICEVGPSGKLSLFTDLHGDPITRVRNSPTFLMLVAEIGEETVGMIRGCIKTVTCGKKLQRLDK---TTTKQVPVYTKLAYILGLRVSPFHRRMGIALKLVQAIEKWFSDGAEYSYMATENDEASVKLFTEKCGYSKFRTPSILVPVFAHRVSTNSRVTIIPLAPADAES------PTTEFFPRDIDSVLNKLTLGTFLAVPKDCYSHDTWQGAEEFLLDPPGSWAVVSVWSKDMYTLEVKGASRVNRALAKATRLVDRALPWLKLPSFPNLFEPFGFQLMYGLGGFGPDAVTMVRALCGLTHLAKEQGCRVVATEVSSTEPLRFGVPHWKMLSCEEDLWCIKRLGEDYSDGAVGDWTKSPPGFSIFVDPREF
>PAP.Medicago.A
--VDVSVSVIVREFEVNKDKERVEAVERTCEVGPSNQLSLFTDMLGDPICRVRHSPSYLMLVAEIDKEIVGMIRGCIKTVTCGKNLSRSK---TSVTKHIPIYTKLAYILGLRVSPNQRRMGIGLKLVKKMEAWFKDGAEYSYMATETELASVKLFTEKCGYTKFRTPSILVPVYAHRTKISRKVTIIPLTPSDAVIFYRNRFSTTEFFPNDIDAVVNKLSLGTFLAVPSGSYSVKTWPGPDRFLLGPPCSWAILSVWSKEVFKLEVRGASRVKRGLAKTTRILDRALPWLKVPSVPDLFRPFGFHFLYGLGGEGPKKLKMVKALCEFAHLAMECGCGVVATEVASCEPLRFGIPHWKMLSCANDLWCIKRLVDDYSDGSIGDWTKSMPGISIFVDPREI
>PAP.Medicago.B
------VVVNVREFDPNKDRESVEAVEKICEVGPSGKLSLFTDLHGDPICRVRNSPTFLMLVAEIGNETVGMIRGCIKTVTCGKKLTRPTKNSNQNSNHVPVFTKLAYVLGLRVSPNHRRMGIGLKLVEKMEQWFREGAEYSYMATENDVASVKLFTDKCGYSKFRTPSILVPVFKHRLKTSSKTTILKLTPNDAETLYRYKFSTTEFFPRDIDSVLKKLTLGTFLAIPRGKYGADNWSGSESFLMDPPSSWALVSVWCKDVFTLEVKGASRVRRVLAKTTRLIDKALPWLKLPSIPNFFKPFGFHLMYGIGGEGAEVLKMVKALCGFAHLAMENGCSAVATEVSSCEPLRFAIPHWKVLSCEEDLWCIKRLGEDYSDGSVGDWTKSKPGFSIFVDPREF
>PAP.Phaseolus.phavu_Chr02
MGEELKTMVVVRVFDPNRDRERVEAVERICEVGPSGKLSLFTDMLGDPICRVRHSPAFLMLVAEIGEEVVGMIRGCIKTVTCGKRVSRNGKHNANNAKHVPVYTKVAYILGLRVSPNQRRMGIGLKLVHRIEEWFRDGAEYSYMATENDLASVKLFTDKCGYSKFRTPSMLVPVFAHRARVSPKVTIISLSPSDAEAIYRRRFATTEFFPRDIDSVLKKLSLGTFLAVPGGSYRAETWPGPDLFLSDPPKSWALVSVWSKEVFTLEVRGASRVKRTLAKTTRVVDRALPWLRVPSIPDLFRPFGFHFMYGLGGEGPDAVKMVKALCGFAHLAMEKGCRVVATEVSPNEPLRFGIPHWKMLSCDEDLWCMKRLGEDYSDGSVGDWTKSQPGMSIFVDPREV
>PAP.Phaseolus.phavu_Chr03
-------VVTVREFDPNKDTERVEAVERICEVGPSGKLSLFTDLHGDPICRVRNSPTFLMLVAEIGQETVGMIRGCIKTVTCGKKLHRHGKNSEPGSKQVPVYTKLAYILGLRVSPHHRRMGIGLKLVQRVEEWFREGAEYAYMATEKDVASVKLFTDKCGYSKFRSPCILVPVFAHALTPSSNFSIIQLAPNDAELLYRTKFATTEFFPRDVDSILTHLSLGTFLAVPRGSYSPDTWPGLPRFLADPPSSWALLSVWCKDVFTLQVRGASRVKKALAKTTRLLDRAFPWLRLPSIPNLFQPFGFHFLYGLGGEGPQAQKMVRALCAFAHLAKDGGCQVVATEVSGLEPLRCGIPHWKMLSCEEDLWCIKRLGEDYSDGSVGDWTKSPPGFSIFVDPREI
