# Supplementary material for: Legume genome structures and histories inferred from Cercis canadensis and Chamaecrista fasciculata genomes
Source: Plant J. 2026 Jun 10;126(5):e70981. doi: 10.1111/tpj.70981 (PMC13252982; doi:10.1111/tpj.70981)
Supplement: Supplementary file 8 — Data S8. Manuscript supplement; Compressed directory of aligned sequences from 36 gene families with members deriving from syntenic blocks from selected species. [file TPJ-126-0-s004.gz › S8_wgd_block_tree/40_wgd_aln_manual_wgd_copy_fasta/Legume.fam3.01018]

>CAE.Acacia.A
METYLQEFE-VKCKNSSEEVLQNWRKLCGVVKPKRRFRFTALSKRGEAAAMRRTQEKLRVAVLVSKAAFQFIQGAQPSDYIVPEEVREAGFQICADEMESIVEGHDIKKLQYHGGVEGISEKLSTSTTDGIGNDSDQLIRRQEIYGIKFTESECRSFWVFVFEALQDMTLMILGVCAIVSLIIGIATEGWPRGAHDGLGIVVSILLVVFVTATSDYRQSLQFKDLDKEKKKIYMQVTRGYREKMSIYDLVPGDIVHLAIGDQVPADGLFVSGFSVLIDESSLTGESEPVMVDSQPFLLSGTKVQDGSCKMLVTTVGMRTQWGKLMATLSEGGDDETPLQVKLGVATIIGKIGLFFAIITFVVLMKGLMVRKRQEGRFWSVSGDDAMEMLEFFAVAVTIVVVAVPEGLPLAVTLSLAFAMKKMMDKALVRHLAACETMGSATSICSDKTGTLTTRMTVVKTCICMKIKEVTNEEQQTEKLFPDSALKLLLESIFTGGEVVARKSKREILGTPTEAAILEYGLSLGGDFQKERKACKIVKLEPFSEKKRMGVVLELPEGNLRAHCKGASEIVLAACDKVISNGEVVPIDAEKRNYLKETIHSFACEALRTLCLAYMELENGFSAENPIPSSGYTCVGIVGIKDPVRPGVKESVAICRKAGITVRMVTGDITAKAIARECGILTDDGIAIEGPDFREKTQEEMFELIPKIQVMARSSPLDKHTLVKQLRTTFGEVVAVTGDGTDAPALHEADIGLAMGVAGTEVAKESADVIIMDDFSTIVTVAKWGRSVYIIQKFVQFQLTVVVALLVFSSACTTGSAPLTAVQLLWVMIMDTLGALALATEPPNDELMKRTPVGRQGFISAMWRILGQSLYQILLIWILQAKGKWIFGMKGPDSDILLTLIFSFVFCQVFEISSREMEEIDVFKGIWDHVFVGVISVTVLFQIIIVEYLGTYATTPLAPIYWLFSIFVGYLGMPIAARLKKIPV
>CAE.Acacia.B
MDKFLDEFTRVRSKNSSREALEKWRNLCSIVKPKRRFRFTALSKRDEADAMRRTQ-ELRIAILVSKAAIHFTRGVSQSDYVVPEDVKAEGFQICAEELGSIVEGHDIKKLQYHGGVNGLACKLSASITDGLSSDTNLLDKRQKIYGIKFTESEARSFWVFVWEALQDMTLMILGVCALVSLIVGIAMEGWPHGAHDGLGIVASILLVVFVTATSDYRQSLQFKDLDKEKKKITIQVTRGYRQKMSIYDLLPGDIVHLAIGDQVPADGLFLSGFSVMIDESSLTGESEPVMVSSEPFLLSGTKVRDGSCKMMVTSVGMRTQWGKLMATLSEGGNDETPLQVKLGVATIIGKIGLFFAVVTFAVLVQGLLTRKFQEGSLLTWSGDEALQTLEFFAVAVTIVVVAVPEGLPLAVTLSLAFAMKKMMDKALVRNLAACETMGSATTICSDKTGTLTTRMTVVKTCICMNKKEVSNDSSTLPSDIPDSAVKLLLQSIFTGGDVVVENGKREVLGTPTDTAILEFGLSLGGNFQAERNACTLVKVEPFSVKKRMGVVVELPEGGLRAHTKGASEIILAACDKVISEGEVVPLDEESRNRLTVTINQFASEALRTLCIAYMDMEKGFSPEDPIPVSGYTCIGIVGIKDPVRPGVRESVAVCRSAGITVRMVTGDITAKAIARECGILTDDGIAIEGPEFREKSQEELFKLIPKIQVMARSSPMDKHTLVKQLRTTFGEVVAVTGDGTDAPALHEADIGLAMGIAGTEVAKESADVIIMDDFSTIVTVAKWGRSVYIIQKFVQFQLTVVVALLVFTSACWTGSTPLTAVQLLWVMIMDTLGALALATEPPNDELMKRSPVGRTGFISIMWRILGQSLYQIMVIWFLQTSGKLYFNLTGPDADLIQTLIFAFVFCQVFEISSREMEKINVFKGILNHVFVGVISCTVIFQIIIIEFLGNFATTPLTLQQWISSIFIGLMGMPIAAVIKLLSV
>CAE.Chamaecrista.chafa_Chr1
METYLQEFE-VKSKNSSEEVLQNWRKLCGVVKPKRRFRFTALSKRGEAAAMRRTQEKLRVAVLVSKAAFQFIQGVELSDYKVPSEVKEAGFEICADELESIVENRDTKKLKFHGGVRGVSKKLATSTENGISNDPDHLAKRQDIYGIKFAESEVRSFWVFVWESLQDMTLMILGVCALVSLVIGIATEGWPRGAHDGLGIVVSILLVVFVTATSDYRQSLQFKDLDKEKKKIAMQVTRGYRKKMSIYDLVPGDIVHLAMGDQVPADGLFIAGFNVLIDESSLTGESEPVAVNFQPFLLSGTKVQDGSCTMLVTTVGMRTQWGKLMATLSEGGDDETPLQVKLGVATIIGKIGLFFAVITFVVLVNGLIKRKRQEGRFWSVSSDDAMEMLEFFAVAVTIVVVAVPEGLPLAVTLSLAFAMKKMMDKALVRHLAACETMGSATTICSDKTGTLTTRMTVVKACICMQAMEVNGNDSDLASQLGDSTVKVLLESIFTGGEVVAKKRKRKILGTPTETAILEFGLSLGGDFKKERKACKLVKLEPFSEKKRMGVVVELPQGNLRAHCKGASEIILANCDKVISNGEVVALDEEKRKKLKDTIESFASEALRTLCLAYLDLENGFSAQDIIPVSGYTCIGIVGIKDPVRPGVKESVAVCRSAGIVVRMVTGDITAKAIARECGILTD-GIAIEGPDFRVKTQEELFELIPKIQVMARSSPLDKHMLVKHLRTTFGEVVAVTGDGTDAPALHEADIGLAMGIAGTEVAKESADVIILDDFSTIVTVAKWGRSVYIIQKFVQFQLTVVVALLVFTSACYTGNAPLTAVQLLWVMIMDTLGALALATEPPNDELMKRSPVGRKGFISVMWRILGQSLYQVIVIWILQSKGKWIFGFKGPDSELLLTLIFTFVFCQVFEISSREMEEIDVLKGIWDHVFVGVISCTVLFQFVIVEFLGTYATTPLAPVHWIFSVLIGYLGMPIAARLKTIPV
>CAE.Chamaecrista.chafa_Chr6
MESYLNEFGRVKSKNSSDETLEKWRKVCGLVKPKRRFRFTAISKREEAAAMRRTQEKLRVAVLVSKAAFQFIQGVQVSDYAVPEDVKAAGFEICADELGSMVEGHDLKKLRYHGGTSGIANKLSTSTTDGISNDTDSLDKRRKIYGIKFTESAVRSFWVFVWEALQDMTLMILGVCALMSLIVGIAMEGWPHGAHDGLGIVASILLVVLVTATSDYRQSLQFKDLDKEKKKISIQVTRGCRQKMSIYDLLPGDIVHLAIGDQVPADGIFISGFSVSINESSLTGESEPVMVSSEPFLLSGTKVQDGSCKMLVTTVGMRTQWGKLMETLSEGGDDETPLQVKLGVATIIGKIGLLFAVITFAVLVQGLLSHKYEKGSVLTWSGDDALAMLEFFAVAVTIVVVAVPEGLPLAVTLSLAFAMKKMMDKALVRHLAACETMGSATTICSDKTGTLTTRMTVVKTCICMNRKEVKIND--NACDIPASAVKLLLQSIFTGGEVVVENGKREILGTPTETAILEFGLSLGGNSQTERQACKVVKVEPFSTKKRMGVVLELPDGTLRAHTKGASEIILAACDKVISKGEVVPLDVETSDHLKFTINQFASEALRTLCIAYMDIEKTFSADDPIPLSGYTCIGIVGIKDPVRPGVKESVAICRSAGITVRMVTGDITAKAIARECGILTDEGIAIEGPEFREKSQEELFKLIPKIQVMARSSPLDKHTLVKHLRTTFGEVVAVTGDGTDAPALHEADIGLAMGIAGTEVAKESADVIILDDFSTIVTVAKWGRSVYVIQKFVQFQLTVVVALLVFTSACLTGSAPLTAVQLLWVMIMDTLGALALATEPPNDELMKRSPVGRTGFISIMWRILGQSLYQIMVIWFLQTKGKLYFNLYGPDADLILTLIFAFVFCQVFEISSREMEKINVFKGILNYVFFGVISSTVIFQIIIVEYLGTFATIPLTKQQWFSSVLIGFLGMPIAAAIKMFSV
>CAE.Senna.sento_Chr06
MESYLNEFGRVKSKNSSGETLGKWRKLCGLVKPKRRFRFTALSKREEAAAMRRTQEKLRVAVLVSKAAFQFIQGVQQSKYSVPEDVKAAGFQICAEELGSIVEGHDLKKLRNHGGTSGIAEKLSTSTTDGLSTDVDTLNKRQQVYGIKFTESKARSFWVFVWEALQDMTLMILGVCAFVSLIVGIAMEGWPHGAHDGLGIVASILLVVLVTATSDYRQSLQFRDLDKEKKKISIHVTRGYRQKMSIYDLLPGDIVNLAIGDQVPADGLFISGFSLSIDESSLTGESEPVMVCSEPFLLSGTKVQDGSCKMLVTTVGMRTQWGKLMATLSEGGDDETPLQVKLGVATIIGKIGLFFAVITFAVLVQGLVSRKYQQGSFLTWSGDDALEMLEFFAVAVTIVVVAVPEGLPLAVTLSLAFAMKKMMDKALVRNLAACETMGSATTICSDKTGTLTTRMTVVKTCICMNSKE----------------------SIFTGGEVVVEKGKREILGTPTETAILEFGLSLGGDFQTEKQACKLVKVEPFSTKKRMGVVLELPEGKLRAHTKGASEIILAACDKVMSKGEVVPLDEESRNHLTATINQFASEALRTLCLAYMDLEKGFSAEDTIPVSGYTCIGVVGIKDPVRPGVKESVAVCRAAGITVRMVTGDITAKAIARECGILTDDGIAIEGPEFREKSQEELLKLIPKIQVMARSSPLDKHTLVKHLRTTFGEVVAVTGDGTDAPALHEADIGLAMGIAGTEVAKESADVIILDDFSTIVTVAKWGRSVYIIQKFVQFQLTVVVALLVFTSACLTGNAPLTAVQLLWVMIMDTLGALALATEPPNNELMKRSPVGRSGFISIMWRILGQSLYQIMVIWFLQTRGKMFFNLNGPDADMILTLIFTFVFCQVFEVSSREMEKINVIKGLLNYVFVGVISCTIIFQIIIVEFLGTFATTPLTLQQWFSSILIGYLGMPIAAAIKMLSV
>CAE.Senna.sento_Chr11
MEAYLQEFE-VQSKNSSEEVLQNWRKLCGVVKPKRRFRFTALSKRGEAAAMRRTQEKLRVAVLVSKAAFQFIQAAQSGNYTVPEEVKDAGFQICADELESIVESRDTKKLKYHGGVTGISEKLRTSITDGLTTNSDQLTKRQDIYGIKFAESEVRSFWVFVWEALQDMTLMILGFCAVVSLVIGILTEGWPTGAHDGMGIVVSILLVVFVTATSDYRQSLQFKDLDKEKKKISMQVTRGYRKKMSIYDLLPGDIVHLAIGDQVPTDGLFISGFSMLIDESSLTGESEPVMVNSQPFLLSGTKVQDGSCTMLVTTVGMRTQWGKLMATLSEGGDDETPLQVKLGVATIIGKIGLFFAVITFVVLVKGLMTRKRQEGRFWSVSGDDVMEMLEFFAVAVTIVVVAVPEGLPLAVTLSLAFAMKKMMDKALVRHLAACETMGSATTICSDKTGTLTTRMTVVKTCICMKRKEVIRNSSNFFSDVPECVPKMLLESIFTGGEVVARKRKREILGTPTETAILEFGLSLGGDFHKERKACKLVKVEPFSEKKRMGVVVELPEGNLRAHCKGASEIILANCDKVMSDGEVVPLDEEKSKHLKDTIESFASEALRTL---------------------YTCIGIVGIKDPVRPGVKESVAVCRSAGIVVRMVTGDITAKAIARECGILTDDGIAIEGPDFRQKTQEELFELIPKIQVMARSSPLDKHMLVKQLRTTFGEVVAVTGDGTDAPALHEADIGLAMGIAGTEVAKESADVIILDDFSTIVTVAKWGRSVYIIQKFVQFQLTVVVALLVFSSACTTGNAPLTAVQLLWVMIMDTLGALALATEPPNDELMKRQPVGRKGFISVMWRILGQSLYQVLLIWILQIKGKWIFGFKGPDSDILLTLIFSFVFCQVFEISSREMEEIDVFKGIWDHVFLGVISCTVLFQFIIVEYLGTYATTPLAPVHWLFCVAVGYLGMPIAARLKTIHV
>CER.Bauhinia.A
MESYLNEFGGVKSKNSSEEVLQKWRKLCGVVKPKRRFRFTALSKRGEAAAMRRTQEKLRIAVLVSKAAFQFIQGVQPSDYTVPDEVKAAGYDICADELGSIVEGHDVKKLKFHGGVNGIAEKLRTSTTNGLGIESELLNKREQIYGIRFTESEMRSFWVFVWEALQDMTLMILAVCAFVSLIVGIATEGWPKGAHDGLGIVASILLVVFVTATSDYRQSLQFKDLDKEKKKISIQVTRGYRQKMSIYDLLPGDIVHLSIGDQVPADGLFVSGFSVLIDESSLTGESEPVMVCSEPFLLSGTKIQDGSCKMLITTVGMRTQWGKLMATLSEGGDDETPLQVKLGVATIIGKIGLFFALVTFAVLVQGLVSHKFREGRFWIWDGDDAMEMLEFFAIAVTIVVVAVPEGLPLAVTLSLAFAMKKMMDKALVRHLAACETMGSATSICSDKTGTLTTRMTVVKTCICMNSKEVSNKDPNLSSEMPESAVKLLLQSIFTGGEVVTKKGKHEILGTPTETAILEFGLSLGGDFQAERQACKLVKVEPFSTKKRMGVVVELPEGGLRAHSKGASEIVLAACEKFISKGEVVPLDEASINHLKVTINQFASEALRTLCLAYMDLQNGFSPKDPIPVSGYTCIGIVGIKDPVRPGVKESVAVCRSAGINVRMVTGDITAKAIARECGILTD-GIAIEGPDFREKNMEELLELIPKIQVMARSSPLDKHTLVKHLRTSFDEVVAVTGDGTDAPALHEADIGLAMGIAGTEVAKESADVIILDDFSTIVTVAKWGRSVYIIQKFVQFQLTVVVALLVFTSACLTGSAPLTAVQLLWVMIMDTLGALALATEPPNDELMKHTPVGRKGFINVMWRILGQSLYQFMVIWILQSKGKWIFDLEGSDSDLILTLIFTFVFCQVFEISSREMEEINVFSGILDQVFVAVLSATVIFQIIIIELLGTFATTPLTLEQWFICIFIGFLGMPIAAILKKVSV
>CER.Bauhinia.B
MESYLNDFE-VKSKNSSEEVLKKWRDLCGVVKPKRRFRFTALSKRYEAAAMRRTQEKLRVAVLVSKAAFQFIQGVQPSDYTVPEEVEAAGYDICADELGSIVEGHDVKKLKFHGGVNGIAEKIRTSTTDGLSIDSDSLNKRQQIYGIKFTESEVRSFWVFVWEALQDMTLMILGVCAFVSLIVGIATEGWPKGAHDGLGIVASILLVVFVTATSDYRQSLQFKDLDKEKKKISIQVTRGYRQKMSIYDLLPGDIVHLAMGDQVPADGLFISGFSVLIDESSLTGESEPVMVSSEPFLLSGTKIQDGSCKMLVTTVGMRTQWGKLMATLSEGGDDETPLQVKLGVATFIGKIGLLFAVITFAVLVQGLLSRKFQEGRFWIWNGDDAMEMLEFFAIAVTIVVVAVPEGLPLAVTLSLAFAMKKMMDKALVRHLAACETMGSATSICSDKTGTLTTHMTVVKTCICMNIKEASNKDSSLCSEIPESAVKLLLQSIFTGGEVVIKNGKHEILGTPTDTAILEFGLSLGGDFQAERQACKLVKVEPFSTKKRMGVVVELPQGGLRAHCKGASEIVLAACDKYISNGEAVPLDEASINHLMVTINQFASEALRTLCIAYMEIGNGFSPQDPIPVSGYTCIGIVGIKDPVRPGVRESVAVCRAAGITVRMVTGDITAKAIARECGILTD-GIAIEGPDFREKKMEELLELIPKIQVMARSSPLDKHTLVKHLRTTFDEVVAVTGDGTDAPALHEADIGLAMGIAGTEVAKESADVIILDDFSTIVTVGKWGRSVYIIQKFVQFQLTVVVALLVFTSACTTGSAPLTAVQLLWVMIMDTLGALALATEPPNDDLMKRAPVGRKGFISVMWRVLGQALYQFIVIWILQSKGKSIFHLQDSDSDLTLTIIFTFVFCQVFEISSREMEKINVFKGILNHVFAGVLTATVISQIIIVEFLGTFATTPLTLSQWLICIFIGFLGMPIAAFLKSIPV
>CER.Cercis.cerca_Chr6
MESYLNEFGGVKSKNSSEEVLQKWRKLCGIVKPKRRFRFTALSKRYEAAAMRRTQEKLRIAVLVSKAAFQFIQGVQPSDYTVPEEVKAAGYDICADELGSIVEGHDLKKLKFHGGVNGIAEKLCTSTTNGLSIESDLLNKRQQLYGIKFTESEMRSFWVFVWEALQDMTLMILGVCAFVSLIVGIATEGWPKGAHDGLGIVASILLVVFVTATSDYRQSLQFKDLDKEKKKISIQVTRGYRQKMSIYDLLPGDIVHLAIGDQVPADGLFVSGFSVLIDESSLTGESEPVMVSCEPFLLSGTKVQDGSCKMLITTVGMRTQWGKLMATLSEGGDDETPLQVKLGVATIIGKIGLFFAVVTFAVLVQGLLNRKLQQGRFWSWNGDDALEMLEFFAIAVTIVVVAVPEGLPLAVTLSLAFAMKKMMDKALVRNLAACETMGSATCICSDKTGTLTTRMTVVKTCICMNSKEVSNKASSLCSEMPESAVKLLLQSIFTGGEVVIKKGKREILGTPTETAILEFGLSLGGDFQAERQACKLVKVEPFSTKKGMGVVVELPEGGLRAHCKGASEIVLAGCDKFVSNGEVVPLDEASINHLKVTINQFASEALRTLCLAYMELDNGFSPQDPIPVSGYTCIGVVGIKDPVRPGVKESVAVCRSAGITVRMVTGDITAKAIARECGILTD-GIAIEGPEFREKSMEELLELIPKIQVMARSSPLDKHTLVKHLRTSFDEVVAVTGDGTDAPALHEADIGLAMGIAGTEVAKESADVIILDDFSTIVTVGKWGRSVYIIQKFVQFQLTVVVALVVFTSACMTGSAPLTAVQLLWVMIMDTLGALALATEPPNDDLMKRAPVGRRGFISVMWRILGQSLYQFMVIWLLQSKGKWIFNLKGSDSDLTLTLIFTFVFCQVFEISSREMEEIDVFKGILDYVFVVVLSATVIFQIIIIEYLGTFATTPLTLVQWFISVFTGFLGMPIAAYLKKIPV
>CER.Phanera.A
MESYLNEFE-VKSKNSSEEVLQKWRKLCGVVKPKRRFRFTALSKRGEAAAMRRTQEKLRIAVLVSKAAFQFIQGVQPSDYTVPQEVKAAGYDICADELGSIVEGHDSKKLKFHGGVNGIAEKLCTSTTNGLSVDRDLLYKREQVYGIKFTESEMRSFWVFVWEALQDMTLMILGACAFVSLIVGIATEGWPKGAHDGLGIVASVLLVVFVTATSDYRQSLQFKDLDKEKKKISIQVTRGYRQKMSIYDLLPGDIVHLSIGDQVPADGLFVSGFSVLIDESSLTGESEPVMVSSEPFLLSGTKIQDGSCKMLITTVGMRTQWGKLMATLSEGGDDETPLQVKLGVATIIGKIGLLFAVVTFAVLVQGLLNRKFQHGRFWSWNGDDAMEMLEFFAIAVTIVVVAVPEGLPLAVTLSLAFAMKKMMDKALVRHLAACETMGSATCICSDKTGTLTTRMTVVKACICMNSKEVTNKASSLCSEMSEYALKLLLQSIFTGGEVVAKKGKQEILGTPTETAILEFGLSLGGDFQAERQACKLVKVEPFSTKKRMGVVVELPEGGLRAHCKGASEIVLAACDKFISNGEVVPLDEASINHLKVTINQFASEALRTLCLAYMDIQNGFSPQDPIPFSGYTCIGIVGIKDPVRPGVKESVAVCRSAGINVRMVTGDITAKAIARECGILTD-GIAIEGPDFREKSMEELLELIPKIQVMARSSPLDKHTLVKHLRTTFDEVVAVTGDGTDAPALHEADIGLAMGIAGTEVAKESADVIILDDFSTIVTVAKWGRSVYIIQKFVQFQLTVVVALLVFTSACMTGSAPLTAVQLLWVMIMDTLGALALATEPPNDDLMKRAPVGRKGFISIMWRILGQSLYQFMVIWILQSKGKWIFSLNGSDSDLILTLIFTFVFCQVFEISSREMEKIDVFKGILDHVFVGVLGATVISQIIIIECLGTFATTPLTLVQWFINVFIGFLGMPIAAYLKKIPV
>CER.Phanera.B
MESFLNEFE-VKSKNSSEEGLQKWRKLCGFVKSKRRFRFTALSKRDEAAAMRRTQENLRVAVLVSKAAMQFIQGVQPSNYTVPDEVKAGGYDICADELGSIVEGHDFNKLKFHGGVNGIAEKLRTSTTNGLGIENDL-NKRQQIYGIKFTESEVRSFWVFVWEALQDMTLMILGVCAFVSLIVGIATEGWPKGAHDGLGIVASILLVVFVTATSDYRQSLQFKDLDKEKKKIFIQVARGYRQKMSIYDLLPGDIVHLAIGDQVPADGLFVSGFSVLIDESSLTGESEPVMVSSEPFLLSGTKIQDGSCKMLVTTVGMRTQWGKLMATLSEGGDDETPLQVKLGVATIIGKIGLFFAVVTFAVLVQGLLSRKLQQGRFWIWNGDDALEMLEFFAIAVTIVVVAVPEGLPLAVTLSLAFAMKKMMDKALVRHLAACETMGSATSICSDKTGTLTTHMTVVKTCICMNIKEVSNKASSLCSDIPDSAVKLLLQSIFTGGEVVIENGKHEILGTPTDTAILEFGLSLGGDFQAERQACRLVKVEPFSTKKRMAVVVEIAEGGLRAHCKGGSEIVLAACDKFISNGEVVPLDEVSINHFKVTIDQFASEALRTLCIAYVELEKGFSPQDAIPVSGYTCIGVVGIKDPVRPGVRESVAVCRSAGITVRMVTGDITAKAIARECGILTD-GIAIEGPEFREKSMKELLELIPKIQVMARSSPLDKHTLVKHLRTSFDEVVAVTGDGTDAPALHEADIGLAMGIAGTEVAKESADVIILDDFSTIVTVGKWGRSVYIIQKFVQFQLTVVVALLVFTSACMTGSAPLTAVQLLWVMIMDTLGALALATEPPKDDLMKRAPVGRKGFISVMWRILGQSLYQFIVIWFLQSRGKGIFNLEGSDSDLTLTIIFTFVFCQVFEISSREMEETNVFKGILDYVFVGVLSATVIFQIIIVEYLGTFATTPLTLVQWYISVFTGFLGMPVAAILKKFPV
>DET.Sindora.A
MENYLTEFE-VKSKNSSDEVLQKWRVLCGVVKPKRRFRFTAITKRYEAAAMRRTQEKLRVAVLVSKAAFQFIQGMQPNDYTVPQEVKDAGFQICADELGSIVEGHDVKKLKFHGGVSGIAGKLSTSTTSGLGTDAESRNKRQELFGIKFTESEPRSFWVFVWEALHDMTLMILGVCAIMSLFVGIATEGWPKGAHDGLGIAASILLVVFVTATSDYRQSLQFKDLDKEKKRISIQVTRGYRQKMSIYELLPGDLVHLSIGDQVPADGLFVEGFSVSIDESSLTGESEPIMVSSDPFLLSGTKVQDGSCKMLVTTVGMRTQWGKLMATLSEGGDDETPLQVKLGVATIIGKIGLFFAVVTFAVLVQGLLSRKVKEGRFWRWNGDDALEMLEFFAIAVTIVVVAVPEGLPLAVTLSLAFAMKKMMDKALVRHLAACETMGSATSICSDKTGTLTTRMTVVKTCICFKSIEVRNKESSLCSELPDSTVKLLLQSIFTGGEVVVKKGKSEMLGTPTETAILEFGLSLGGDFQAERQACKTVKVEPFSTKKRMGVVLQLPDGGLRAHCKGASEIILAACDKVIPDGEVAPLDEEYCDHLKFTINEFASEALRTLCLAYLELDNEFSAKDPIPASGYTCIGIVGIKDPVRPGVKESVAVCRSAGITVRMVTGDITAKAIARECGILTDDGIAIEGPDFREKSEEEMLKLIPRIQVMARSSPLDKHTLVKHLRTSLQEVVAVTGDGTDAPALHEADIGLAMGIAGTEVAKESADVIILDDFSTIVTVAKWGRSIYIIQKFVQFQLTVVVALLVFTSACRSGSAPLTAVQLLWVMIMDTLGALALATEPPNDELMKRAPVGRKGFISVMWRILGQSVYQFIVIWLLQSKGKWIFFLRGPNADLVLTLIFTFVFCQVFEINSRDMEEVDVFKGILDNVFVAVISATVIFQIIIIEYLGTFATTPLTLVQWFFSIFFGFLGLPIAAKLKEIPV
>DET.Sindora.B
---------------------------------------------------------------------------------------------------------------------------------------------------------------------------------------------------------------------------------------------------------------------------------------------------------------------------------------------------------------------------------------------------MLEFFAVAVTIVVVAVPEGLPLAVTLSLAFAMKKMMDKALVRHLAACETMGSATSICSDKTGTLTTHMTVVKTCICMNSQEVRKDASAFCSEIPDSAVKLLRQSIFTGGEVVVKDGKREILGTPTEAAILEFGLSLGGDFGAERKACQLVKVEPFSTKKRMGVVVELPEGGLRAHCKGASEIILAACDKVISNGEVVPLNEASINHLKVTINQFANEALRTLCLAYMELENGFSPDDPIPLSGYTCIGVVGIKDPVRPGVKESVAVCRAAGITVRMVTGDITAKAIARECGILTDDGIAIEGPDFREKSEEEMLKLIPKIQVMARSSPLDKHTLVKHLRNSLQEVVAVTGDGTDAPALHEADIGLAMGIAGTEVAKESADVIILDDFSTIVTVAKWGRSVYIIQKFVQFQLTVVVALLVFTSACMTGSAPLTAVQLLWVMIMDTLGALALATEPPNNELMKRSPVGRKGFISVMWRILGQSLYQVMVIWFLQSRGKWIFSLNGPDSDLILTLIFSFVFCQVFEISSREMEEINVFKGILDYVFVAVISCTVIFQIIIVEYLGTFATSPLTLVQWFVSIFTGLLGMPIAAGLKKIPV
>OUT.Arabidopsis
MESYLNEFD-VKAKHSSEEVLEKWRNLCGVVKPKRRFRFTALSKRYEAAAMRRTQEKLRIAVLVSKAAFQFISGVSPSDYTVPEDVKAAGFEICADELGSIVESHDVKKLKFHGGVDGLAGKLKASPTDGLSTEAAQLSQRQELFGIKFAESEMRGFWVFVWEALQDMTLMILGVCAFVSLIVGIATEGWPKGSHDGLGIAASILLVVFVTATSDYRQSLQFRDLDKEKKKITVQVTRGFRQKLSIYDLLPGDIVHLAIGDQVPADGLFLSGFSVVIDESSLTGESEPVMVNAQPFLMSGTKVQDGSCKMMITTVGMRTQWGKLMATLTEGGDDETPLQVKLGVATIIGKIGLFFAVVTFAVLVQGMFMRKLSTGTHWVWSGDEALELLEYFAIAVTIVVVAVPEGLPLAVTLSLAFAMKKMMDKALVRHLAACETMGSATTICSDKTGTLTTHMTVVKSCICMNVQDVANKGSSLQSEIPESAVKLLIQSIFTGGEVVVKHGKTELLGTPTETAILELGLSLGGKFQEERKSYKVIKVEPFSTKKRMGVVIELPEGGMRAHTKGASEIVLAACDKVVSSGEVVPLDEESIKYLNVTINEFANEALRTLCLAYMDIEGGFSPDDAIPASGFTCVGIVGIKDPVRPGVKESVELCRRAGITVRMVTGDITAKAIARECGILTDDGIAIEGPVFREKNQEELLELIPKIQVMARSSPMDKHTLVKQLRTTFDEVVAVTGDGTDAPALHEADIGLAMGIAGTEVAKESADVIILDDFSTIVTVAKWGRSVYIIQKFVQFQLTVVVALVVFSSACLTGSAPLTAVQLLWVMIMDTLGALALATEPPNDELMKRLPVGRRGFITAMWRILGQAVYQFIVIWILQAKGKAMFGLDGPDSTLMLTLIFCFVFCQVFEISSREMEEIDVFKGILDYVFVVVIGATVFFQIIIIEFLGTFATTPLTITQWIFSIFIGFLGMPIAAGLKTIPV
>OUT.Prunus
MESYLQEFGEVKAKHSSEETLQKWRNLCSVVKPKRRFRFTAITKRSEAAAMRRTQEKLRIAVLVSKAAFQFIQGVQPSDYVVPREVTDAGFQICADELGSIVEGHDVKKLTFHGGVAGIAEKLSTSVKDGLNTESDLQTRRQEIYGIKFTESEQRGFWIFVWEALQDMTLMILGVCAFVSLIVGIATEGWPIGAHDGLGIVASILLVVLVTATSDYRQSLQFKDLDKEKKKIDIQVTRGYRQKMSIYDLLPGDIVHLSIGDQVPADGLFVSGFSVLIDESSLTGESEPIMVTAEPFLLSGTKVQDGSGKMMVTTVGMRTQWGKLMATLSEGGDDETPLQVKLGVATIIGKIGLFFAVVTFAVMVQGLFSHKLSEGTHWSWTGDDARQMLEYFAIAVTIVVVAVPEGLPLAVTLSLAFAMKKMMDKALVRHLAACETMGSATNICSDKTGTLTTRMTVVKSCICMNVKEVSSEASSLFSDLPESAKKLLLQSIFTGGDVVVKEGKHEILGTPTDTALLEFGLSLGGNFQTERQASKLVKVEPFSTKKRMGVILELPEGGLRAHTKGASEIVLASCEKVITNGEIVPLDEASINHLKVTIEQFACEALRTLCLAYVELENGFSPQNPIPVSGYTCIGIVGIKDPVRPGVKESVAICRSAGIVVRMVTGDITAKAIARECGILTDDGIAIEGPEFREKNQEELLSLIPKIQVMARSSPLDKHTLVKHLRTTFDEVVAVTGDGTDAPALHEADIGLAMGIAGTEVAKESADVLILDDFSTIVTVAKWGRSVYIIQKFVQFQLTVIVALIVFSSACLTGSAPLTAVQLLWVMIMDTLGALALATEPPNNELMKRPPVGKRQFITVMWRILGQSLYQFTVIWLLQAKGTAMFGLDGPDSHVILTLIFTFVFCQVFEISSREMEEIDVFKGILDYVFVGVLSSTVLFQIIIVEFLGKFATAPLTLAQWFITVFIGFLGMPIAAGIKKIPV
>OUT.Quillaja.A
MESYLNEFD-VQPKHSSEEVLQKWRKLCGVVKRKRRFRFTALPKRYEAAVMRRTQEKLRIAVLVSKAAFQFIQGVQPSDYTVPEDVKAAGFQICGDELGSIVESHDPKKLKFHGGVAGIAEKLSTSTTDGLNSDSNLLNRRQEVYGIKFMESEVRSFWVFVWEALQDMTLMILGVCAFVSLIVGIATEGWPKGAHDGLGIVASILLVVFVTATSDYRQSLQFKDLDKEKQKIFIQVTRGYRHKMSIYDLLPGDIVHLSIGDQVPADGLFVSGFSVLIDESSLTGESEPIMVSSEPFLLSGTKVQDGSCKMMVTTVGMRTQWGKLMATLSEGGDDETPLQVKLGVATIIGKIGLFFAVVTFAVLVQGLVNHKIQEGTHWSWSGDDAKELLDFFAIAVTIVVVAVPEGLPLAVTLSLAFAMKKMMDKALVRHLAACETMGSATTICSDKTGTLTTHMTVVKSCICMNIKEVNEQASDMCSELSDSVMKLLLQSIFTGGEVVVKRGKREILGTPTDTALLEFGLSLGGDFHAERQTSKIVKVEPFSVKKRMSVVLELPEGSLRAHCKGASEIILAACDKVVSNGNIVPLDEASINHLKVTIDQFASEALRTLCLAYMELEDGFSAEDPIPVSGYTCIGIVGIKDPVRPGVKESVAVCRSAGITVRMVTGDITAKAIARECGILTDDGIAIEGPVFREKNKEELLQLIPKIQVMARSSPLDKHTLVKHLRTLFEEVVAVTGDGTDAPALHEADIGLAMGIAGTEVAKESADVIILDDFSTIVTVGKWGRSVYIIQKFVQFQLTVVVALLVFTSACLTGSAPLTAVQLLWIMIMDTLGALALATEPPNDDLMKRAPVGRKGFISVMWRILGQSLYQFSVIWLLQSKGKAIFRLYGPDSDLILTLIFAFVFCQVFEVSSREMEEVNVLKGILDYVFVAVLSATFIFQIIIVEFLGTFATTPLTFLQWFLSVFIGFLGMPIAVGLKKIPV
>OUT.Quillaja.B
MESYLKEFG-VQPKHSSEEVLQNWRKLCGVVKPKRRFRFTALSKRIEAAAMRRTQEKLRVAVLVSKAAFQFIQGVQPSDYTVPEDVKAAGFQICGDELGSIVEGHDVKKLKFHGGVAGIAEKLSTSTSDGLGRDTDLLNRRQEVYGIKFTESEMRSFWVFVWEALQDMTLMILGVCAFVSLIVGIATEGWPKGSHDGLGIVASILLVVFVTAVSDYRQSLQFKDLDKEKKKISMQVTRGYRHKMSIYDLLPGDIVHLSIGDQVPADGLFVSGFSVLIDESSLTGESEPIMVSSEPFLLSGTKVQDGSCKMMVTTVGMRTQWGKLMATLSEGGDDETPLQVKLGVATVIGKIGLFFAVVTFTVLVQGLLSRKILEGTHFSWTGDDAREMLEFFAIAVTIVVVAVPEGLPLAVTLSLAFAMKKMMDKALVRNLAACETMGSATTICSDKTGTLTTRMTVVKSCICMNIKEANEQASSLCSELPDSAVKLLLQSIFTGGEVVVKKGKRGILGTPTETALLQFGLSLGGDFHAERQAYKIVKVEPFSQKKRMGVVLELPEGGLRAHCKGASEIILAACDKAISNGEIVPLDEASINHLKATIDQFACEALRTLCLAYMELENGFSAEDPIPLSGYTCIGIVGIKDPVRPGVKESVAVCRSAGITVRMVTGDITAKAIARECGILTDDGIAIEGPDFREKNQEELLQLIPKIQVMARSSPLDKHTLVKHLRTSLGEVVAVTGDGTDAPALHEADIGLAMGIAGTEVAKESADVIILDDFSTIVTVGKWGRSVYIIQKFVQFQLTVVVALLVFTSACMTGSAPLTAVQLLWVMIMDTLGALALATEPPNDDLMKRAPVGRKGFISVMWRILGQSLYQFMVIWLLQSKGKAIFRLYGPDSDLILTLIFAFVFCQVFEVSSREMEEIDVLKEILDYVFVAVLGATVIFQIIIIEFLGTFATTPLTFLQWFLSVFIGFLGMPIAVGLKKIPV
>OUT.Vitis
MESYLDEFSGVKPKHSSDEVLQRWRNLCSVVKPKRRFRFTALSKRGEAAAMRRTQEKLRIAVLVSKAALQFIQGVPVSDYVVPEEIKAAGFQICADELGSIVEGHDVKKLKIHGGVDGIAEKLSTSTTYGLTADNKLLNHRQEIYGIKFTETQARGFLVFVWEALHDMTLIILAVCALVSLIVGIAMEGWPVGAHDGLGIVASILLVVLVTATSDYRQSLQFRDLDKEKKKISIQVTRGYRHKMSIYDLLPGDIVHLSIGDQVPADGLFVSGFCVSIDESSLTGESEPVMVSAEPFLLSGTKVQDGSCKMMITTVGMRTQWGKLMATLSEGGDDETPLQVKLGVATFIGKIGLVFAVVTFAVLVQGLFNRKLGEGTHWSWSGDDALEMLEFFAIAVTIVVVAVPEGLPLAVTLSLAFAMKKMMDKALVRHLAACETMGSATCICSDKTGTLTTHMTVVKSCICMNVKDVDSNASSFCSEIPDSTVKLLLQSIFSGGEVVIKEGKLEILGSPTDAALLEFGLFLGGDFQGERQAPKLIKVEPFSTKKRMGVVLELPEGGLRAHTKGASEIILAACDKMISNGEVVPLDEASIDHLKATINQFASEALRTLCLAYMELENGFSPNDPIPLSGYTCIGIVGIKDPVRPGVKESVAICRSAGITVRMVTGDITAKAIARECGILTDDGIAIEGPDFREKSEEELFKLIPKIQVMARSSPLDKHTLVKHLRTTFGEVVAVTGDGTDAPALHEADIGLAMGIAGTEVAKESADVIILDDFSTIATVAKWGRSVYIIQKFVQFQLTVVVALIVFSSACLTGNAPLTAVQLLWVMIMDTLGALALATEPPTDDLMKRAPVGRRGFISVMWRILGQSLYQFLVIWYLQVEGKAIFQLNGPDSDLILTLIFSFVFCQVFEISSREMEKINVFKGILDYVFAAVLTSTVLFQIIIIEYLGTYATSPLTLSQWFLSVFIGFLGMPIAAALKMIPV
>PAP.Aeschynomene.B
MGSIWNEFGKVKAKNSSNEALRRWRDACGMVRPTRRFRFTALSKRDEAAAMRLTKEKLRVAVLVSKAAYQFIQGVPASDYSVPEEVKAAGFDICVDELGSIVEGHDVKKLKHHGGVSGIAEKLTTSTSKGLSSDPDFLTKRQQVYGIKFAESAAKSFWIFVWEALQDMTLMILGVCAFVSLIVGIATEGWPKGAHDGLGIVASILLVVFVTATSDYRQSLQFKDLDKEKKKISIQVTRGYRQKMSIYELLPGDIVHLAIGDQVPADGLFVSGFSVLIDESSLTGESEPVVVNSEPFLLSGTKVQDGSCKMLVTTVGMRTQWGKLMATLSEGGDDETPLQVKLGVATIIGKIGLFFALVTFAVLVQGLVSRKLEQGRLWSWNGDDALMMLEFFAVAVTIVVVAVPEGLPLAVTLSLAFAMKKMMDKALVRHLAACETMGSATTICSDKTGTLTTHMTVVKTCICMNSKEVSNNASALCSELPDSAMKLLLQSIFTGGEVVVQDGKHEILGTPTETAILEFGLSLGGDFQGERQACKLVKVEPFSTKKKMSVVVELPGGGLRAHCKGASEIILASCDKVLSDGEVVPLDEESSNHLKATIDQFANEALRTLCLAYVELENGFSTEDPIPASGYTCIGIVGIKDPVRPGVKESVAVCRSAGITVRMVTGDITAKAIARECGILTDDGIAIEGPEFREKSEEELLQLIPKIQVMARSSPLDKHTLVKHLRTTFGEVVAVTGDGTDAPALHEADIGLAMGIAGTEVAKESADVIILDDFSTIVTVAKWGRSVYIIQKFVQFQLTVVVALIVFTSACLTGSAPLTAVQLLWVMIMDTLGALALATEPPNDDLMKRSPVGRKGFISVMWRILGQSLYQFMVIWFLQSKGKSIFSLSGPDSDLVLTLIFSFVFCQVFEINSREMEKIDVLKDILKYVFVGVISATVLFQIIIVEYLGTFATTPLTLPQWFFSLFVGFLGMPIAAALKKITV
>PAP.Lotus.B
MESYLNEFGGVKSKNSSQEALQRWRKLCGVVKPKRRFRFTALNKRTEAAAMRRSQEKLRVAVLVSKAALQFIQGSQPSEYKVPEDVKAAGFQICGDELGSIVENHDVKKFKFHGGVNGVAKKLSTSVTEGISSDADILNRRQLIYGIKFTEIEAKSFWVFVWEALQDMTLMILGVCALVSLIVGIATEGWPKGSHDGLGIVASILLVVFVTATSDYRQSLQFKDLDKEKKKISIQVTRAYRQKMSIYELLPGDIVHLAIGDQVPADGLFVSGFSVLIDESSLTGESEPVVVNSEPFLLSGTKVQDGSCKMLITTVGMRTQWGKLMATLTEGGDDETPLQVKLGVATIIGKIGLFFAIVTFAVLVQGLVSHKLQQDSFWSWTGDDALEMLEYFAIAVTIVVVAVPEGLPLAVTLSLAFAMKKMMDKALVRHLAACETMGSATTICSDKTGTLTTHMTVVKTCICMNSQEVSNKPSSLCSELPESVVKLLQQSIFTGGEVVIKDGKREILGTPTETAILEFGLSLGGDFQGERQACNLVKVEPFSTKKRMSVAVELPGGGLRAHCKGASEIVLAACDKVLSNGEVVPLDEESINHLNSTINQFASEALRTLCLAYMELENGFSAEDPIPLSGFTCIGVVGIKDPVRPGVKESVAVCRSAGITVRMVTGDITAKAIARECGILTDDGIAIEGPEFREKSLEELLELIPKIQVMARSSPLDKHTLVKHLRTTFGEVVAVTGDGTDAPALHEADIGLAMGIAGTEVAKESADVIILDDFSTIVTVAKWGRSVYIIQKFVQFQLTVVVALIVFTSACLTGTAPLTAVQLLWVMIMDTLGALALATEPPKDDLMKRSPVGRKGFISVMWRILGQSLYQFTVIWFLQAKGKSFFALSGPDSDLVLTLIFTFVFCQVFEINSREMEKINVLKGILEYVFVAVLSATALFQIIIVEYMGTFATTPLTLVQWFFCLVVGFLGMPIAAGIKMIPV
>PAP.Medicago.B
MENYLQEFGGVKSKNSSEEALRRWRDVCGFVKPKRRFRFTALDKRGEAAAMRRTQEKLRVAVLVSKAAFQFIQGAKPSDYKVPEEVKDAGFQICGDELGSIVEGHDVKKLKYHGKIDGIAEKLSTSATEGISNDADLLDKRQQIYGIKFTESQAKSFWVFVWEALQDMTLMILGVCALVSLIVGIATEGWPKGAHDGLGIVASILLVVFVTATSDYRQSLQFKDLDKEKKKISIQVTRGYRQKMSIYELLPGDIVHLAIGDQVPADGLFVSGFSLLIDESSLTGESEPVVVNTEPFLLSGTKVQDGSCKMLVTTVGMRTQWGKLMATLSEGGDDETPLQVKLGVATIIGKIGLFFAIVTFAVLVQGLVSLKLQQENFWNWNGDDALEMLEYFAIAVTIVVVAVPEGLPLAVTLSLAFAMKKMMDKALVRNLAACETMGSATTICSDKTGTLTTHMTVVKTCICMKSKEVSNKTSSLCSELPESVVKLLQQSIFTGGEVVVKQGKHEILGTPTETAILEFGLSLGGDFQGERQACKLVKVEPFSTKKRMGAVVELPSGGLRAHCKGASEIVLAACDKVLSNGEVVPLDEESTNHLTNTINQFANEALRTLCLAYMELENGFSAEDTIPVTGYTCIGVVGIKDPVRPGVKESVALCRSAGITVRMVTGDITAKAIARECGILTDDGIAIEGPEFREKSLEELLELIPKIQVMARSSPLDKHTLVRHLRTTFGEVVAVTGDGTDAPALHEADIGLAMGIAGTEVAKESADVIILDDFSTIVTVAKWGRSVYIIQKFVQFQLTVIVALIVFTSACLTGTAPLTAVQLLWVMIMDTLGALALATEPPNDDLMKRAPVGRKGFISVMWRILGQSLYQFMVIWFLQSKGKTIFSLDGPNSDLVLTLIFAFVFCQVFEINSREMEKINVFKGILDYVFVGVISATIFFQIIIVEYLGTFATTPLTLVQWFFCLFVGFMGMPIAARLKKIPV
>PAP.Phaseolus.phavu_Chr02
MEGYLNEFE-VKSKHSSEEALQRWRKLCGVVKPRRRFRFTALVMRGKAAAMRRTQEKLRIAVLVSKAAIQFIESVKLSDYKVPEEVKDAGFQICGDELGCIVESHDVKKFTHHGGVNGIAEMLSTSTTEGLNSDSESLNRRQQIYGIKFTESEATSFWVFVWEAFQDMTLMILGVCAIVSLLVGIATEGWPKGAHDGLGIVASILLVVFVTATSDYRQSLQFKDLDKEKKKISIQVTRGYRQKMSIYELLPGDIVHLAIGDQVPADGLFVSGFSVLIDESSLTGESEPVMVNSEPFLLSGTKVQDGSCKMLITSVGMRTQWGKLMATLSEGGDDETPLQVKLGVATIIGKIGLFFAVVTFAVLVQGLVSQKLQQGSLSSWNGDDAMELLEFFAVAVTIVVVAVPEGLPLAVTLSLAFAMKKMMDKALVRHLAACETMGSATTICSDKTGTLTTHMTVVKTCFCMNSKEVSNNASSLCSELPESAVKLLLQSIFTGGEVVVQNGKREILGTPTEAAILEYGLSLGGDFQGERQACNLVKVEPFSTKKRMSVVVELPDGGLRAHCKGASEIILAACDKVISNGEVVPLDEESTNHLQATINQFASEALRTLCLAYVELENGFSPEDPIPVSGYTCIGVVGIKDPVRPGVKESVAVCRSAGITVRMVTGDITAKAIARECGILTDDGIAIEGPEFREKTEEELLELIPKIQVMARSSPLDKHTLVKHLRTTFGEVVAVTGDGTDAPALHEADIGLAMGIAGTEVAKESADVIILDDFSTIVTVAKWGRSVYIIQKFVQFQLTVVVALIVFTSACLTGTAPLTAVQLLWVMIMDTLGALALATEPPNDDLMKRSPVGRKGFISVMWRILGQSVYQFMVIWFLQTRGKSIFLLDGPNSDLVLTLIFSFVFCQVFEINSREMEKINVFKGILDYVFVGVISATVFFQIIIVEYLGTFATTPLTLAQWFFCLFVGFLGMPIAARLKKIPV
>PAP.Phaseolus.phavu_Chr03
MESYLHEFGGVKSKNTTDEALQKWRKVCGVVKPKRRFRFTAISKRYEAAAMRRTQEKLRVAVLVSKAAFQFIQGVQPSDYVVPEEVKAAGFQICADEMGSIVEGHDVKKLKFHGGVTGIAEKLSTSTTTGLSGDSESRHRRQELFGIKFTESEVRSFWIFVVEALQDMTLMILGVCAFVSLIVGILTEGWPKGAHDGLGIVASILLVVFVTASSDYRQSLQFKDLDKEKKKISIQVTRGYRQKMSIYNLLPGDIVHLAIGDQVPADGLFVSGFSVLIDESSLTGESEPVMVTSQPFLLSGTKVQDGSCTMLVTTVGMRTQWGKLMATLSEGGDDETPLQVKLGVATIIGKIGLFFAVVTFAVLVKGLMGRKLKEGRFWWWSADDAMEMLEFFAIAVTIVVVAVPEGLPLAVTLSLAFAMKKMMDKALVRHLAACETMGSATTICSDKTGTLTTRMTVVKTCICMNIKEVS-NDCNLSSELPGSALKMLLQSIFTGGEVVVKKGKREILGTPTESALLEFGLSLGGDFHAERQTCKIVKVEPFSEKKRMGVALETPEGGLRAHCKGASEIILAACDKVISDGVVVSIDKESSDYLTSTINQFAGEALRTLCLAYIELENGFSDKDPIPATGYTCIGVVGIKDPVRPGVKESVEMCRSAGILVRMVTGDITAKAIARECGILTDDGIAIEGPDFREKTQEELFELIPKIQVMARSSPLDKHTLVKHLRTTFDEVVAVTGDGTDAPALHEADIGLAMGIAGTEVAKESADVIILDDFSTIVTVAKWGRSVYIIQKFVQFQLTVVVALLVFSSACMTGSAPLTAVQLLWVMIMDTLGALALATEPPTDDLMKRAPVGRRGFINVMWRILGQALYQFVVIWFLQAVGKWVFFLRGPNAEVVLTLIFTFVFCQVFEVNSREMEEIDVFKGIWDQVFIAVLGCTVFFQIVIVEYLGTFATTPLSLVQWIFCLGVGYLGMPLAVRLKQIPV
