# Supplementary material for: Legume genome structures and histories inferred from Cercis canadensis and Chamaecrista fasciculata genomes
Source: Plant J. 2026 Jun 10;126(5):e70981. doi: 10.1111/tpj.70981 (PMC13252982; doi:10.1111/tpj.70981)
Supplement: Supplementary file 8 — Data S8. Manuscript supplement; Compressed directory of aligned sequences from 36 gene families with members deriving from syntenic blocks from selected species. [file TPJ-126-0-s004.gz › S8_wgd_block_tree/40_wgd_aln_manual_wgd_copy_fasta/Legume.fam3.01020]

>CAE.Acacia.A
MVKQGPCYHCGVTSTPLWRGPPEKPVLCACGSRWRTKGTLAYTPLHARTETDDYEDPRLSRAKNITLKKEVKLLKRKHHDFVFGWVAPDYNQGSLKVIDEEASRSSSGSAGSSESCAQFAGTDASDLTGPAQSVVGGGMVPSRKRTCVNRQKPSSVEKLTKDLYTILHEQQSYFSASSEEDLIFDSETPMVSVEIGHGSVLIRHPSSIAREEESEASSLSVDKQCPTSEAYSCSGAVDTNNDFTGMFSSHGVEIINYSASQGIQREKLKS-VREPETSQIVGYHDSPLCLIDLVDVVYEVFLTKLTNEEQQKLLKCLPAVDTAKLPDSLKSMFNSSQFRKLTYFQELLGEGVFDTSSSGANAGDCQALKRLALCDFSQSKWVEQYNILKRCKYGDEKSVAFGCTGSASSAANEKRSHDGSKQSFPELNSTFRSPKRVLMKAGSEGKEVFEDGSCFSPNGLLALPSDGSPHMLD-----ESSDQDLLLEVRSSSFPEAELLFPALRFGTQLSASCS---------
>CAE.Acacia.B
MGKQGPCYHCGVTSTPLWRGPPEKPVLCACGSRWRTKGTLAYTPLHARTDTDDCEDQRFSRVKSISLKKEVKLSKRKLEDLFTGVAGLEYNQGFRKSTDEDTSRSSSGSAISSESCAQFGGTDASDLTGPAQSIVWDAMVPSKKRTCVGRPKQSSVEKLTKDLYTILHEQQSYFSASSEEDLLFESETPMVSVEIGHGSVLIRHPSSIAREEESEASSLSVDKRCPTSEAYSCSGTGFVHNGYGGVFPSVGIQKIRNSAGQEMLQEQLRRDKSQHDKAQILGN-KSPLCLVDLNDVIYDEFMRTLTNEEQQQLLQCLTAVDTTKLPDSLKSMFSSSQFKELNYFQQLLAEGVFDISLSGTKPEDCRTLKRLALSNLSKSKWVEHYNLLKKNKNGAGKSVALVSSGTASTAANGKRYHDSQSKNLSELKTTMRSPKRVMMKVGCEGKEAEEYGSCFSPKSLFTLPSDGEALMLDSFFVEGSGDQDLLLEVPSGSFPEAELLHPTLSFCAQASTSSSSVYPHILHP
>CAE.Chamaecrista.chafa_Chr1
MVKQGPCYHCGVTNTPLWRGPPEKPVLCACGSRWRTKGTLVYTPLHARAEADDYEDQRLSRTKSISLKKEVKMLKRKQHDVVSGWVSPDYNQGFRKVIDEDTSRSSSGSAVSSESCAQFAGTDASDLTGPAQSVVWDATVPSKKRTCVGRQKQSSVEKLTKDLYTILHEQQSYFSASSEEDLLFESETPMVSVEIGHGSVLIRHPSYIAREEESEASSLSVDKQCPTGETYSCSGAIHIPNDFTGMFPSVEAEKLKNAASPGIQQEKPKRDKFQQENLQILGYHKSPLCEIDLNDIVYEVFTRNLTSEEQQQLLKCLPVVDTAKLPDSFKSLFNGCQFKELTYFQKLLREGVLDISLPGAKPEDCKTLKRLALSDLSQSKWVEQYDLLKKCKYRAEKSVATGSTGAASSVANGKRLRDGPKQNFPELKTAVRSPKRAIMKVGCDGKEVLEDGSYFSPKSLFALPPDSSSLMLDSLFAEESSDQDLLLEVRSSSFPQAELLHPTLSFVAQASTSSSSAYPAH---
>CAE.Chamaecrista.chafa_Chr6
MGKQGPCYHCGVTSTPLWRGPPEKPVLCACGSRWRTKGTLAYTPLHARAETDDYEDQRASRLKSISVKKEVKLSKRKQQDVLTGVVAPDYSPGFQKFIDEDTSRSSSGSAISSESCAQFGGTDASDLTGPAQSVVWDAMVPSKKRTCVGRPKQSSVEKLTKDLYTILHEQQSYFSASSEEDLLFESETPMVSVEIGHGSVLIRHPSYIAREEESEASSLSVDKQWPTSEAYSCSGATPVYNDYSSMFPPQGVQKIRSSAGQGIQQEQLKRDKSQYEKVQILGNHKSSLCLVDLIDVIYDEFMRSLTNEEQEQLFKCLPEVDTAKLPDSLKSMFGSTQFKDLTYFQQLLAEGVFDISLPGAKPEDCKTLKRLALSNLSKSKWVEHYNSLKRCKSRAGKSITPGSTG----ATDVRRYHDSQNKNFSELKTTMRSPKRVTLKAGCEGKEAEEYGSCFSPKSLFALPPDGDSLMLDSFFVEESSDQDLLLEVPSSSFPQAELLHPTLSFGAQASTSSSSVYPHNIHP
>CAE.Senna.sento_Chr06
-------------CTPLWRGPPEKPVLCACGSRWRTKGTLAYTPLHARAETDDYEDQRVSRVKSTSIKKEVKLSKRKHQDVLTGAVAPDYNQGFQKVIDEDTSRSSSGSAISSESCAQFGGTDASDLTGPAQSIVWDAMVPSKKRTCVNRPKQSSVEKLTKDLYTILHEQQSYFSASSEEDLLFESETPMVSVEIGHGSVLIRHPSSIAREEESEASSLSVDKQCPISEAYSCSRATPVHNDYSGVFPPQGVQKIRSSAGQGMQQEQLIR-----------------------QDVVYDEFMRSLTNEEQQQLLKCLPVVDTAKFPDSLKSMFISPQFKELTYFQQLLAEGVFDISLSGAKPEDCKTLKRLALSNLSKSKWVEHYNLLKRCKNKAGKSVALGSTGTASSVANVKRYHDNQNQNFSELKTTMRSPKRVTVKAGCDSKEAVEYGSCFSPKSLFAVPPDGDSLMLDSFFVEESSDQDLLLEVPSSSFPQAELLHPTLSFGAQASASSSSVYPHLVHP
>CAE.Senna.sento_Chr11
---ESGHSKCTATDTPLWRGPPEKPVLCACGSRWRTKGTLAYTPLHARAENDDYEDPRHSRAKSVSLKKEVKLLKRKHHDVVSGWVAPEYNQGFRKVIDEDTSRSSSGSAVSSESCAQFAGTDASDLTGPAQSVVWDATVPSKKRTCVSRQKASSVEKLTKDLYTILHEQQSYFSASSEEDLLFESETPMVSVEIGHGSVLIRHPSTIAREEESEASSLSVDKQCPTSEAFSCSGTMHIHNDFTGMFSSLGVEKFKSSASQGNQQEKLQRDKFPQENIQILGSHNSPLCSIDLNDVVYEVFMRSLTNEEQQQLLKCLPGVDTAKLPDSFKSMFNSCQFEELTYFQQLLGEGVFDISLSGAKPEDCRTLKRLALSDLSQSKWVLQYDLLKSCKYRPEKCVALGSTGNASSVAIGKRLRDSPKQNFPEVKAVVRSPKRVIMKAGCEGKEVLEDGSYFSPKSLFALPPDGGSLMLDTFFVEESSDQDLLLEVRSSSFPEAELLHPTLSFGAQASTSSSSVYQHLAHP
>CER.Bauhinia.A
MGKQGPCYHCGVTSTPLWRGPPEKPVLCACGSRWRTKGTLAYTPLHARAETDDYEDQRVSRGKSISLKKEVKLLKRKQYDVAYGGFTPDYNQGFRKVIDEDVSRSSSGSAVSSESCAQFGGTDASDLTGAAQSVVWDTMVPSKKRTCVTRPKPSSVEKLTKDLYTILHEQQSYLSASSEEDLLFESETPMVSVEIGHGSVLIRHPSSIAREEESEASSLSVDKQCPTSEAYSCSGAIPLHNNWNVMFSAQRFEKMRNSVDQGMPQEQLKRDKSQHERVHVLGNHNSPLCLIDLNDVIYEEFMRQLTNEEQQQLLKCLPLVDTAKLPDSIKSMFNSSQFKEITYFQQLLTEGVFDISLLGAKPEDCKTLKRLALSNLSKSKWVEHYNLLKRCKNRNGKSVAPGSTGTVSSVANVKRLRDSQNQNFPETKTTMRSPKRVVMKGGYEVKEVMEDGSSVSPKSLFALPPDGSSLMLDSFFVEESSDQDLLLEVPSSSFPQAELLQPTLSIGGQASTSSSSIHPRLIHP
>CER.Bauhinia.B
MGKQGPCYHCGVTSTPLWRGPPEKPVLCACGSRWRTKGTLAYTPLHARAETDEYEDQRASRVKSISLKKEAKLLKRKQYDVVYGGFTPDNNQGFRKVIDEDVSRSSSGSAVSSESCAQFGGTDASDLTGPAQSVVWDTMVPSKKRTCVNRPKPSSVEKLTKDLYTILHEQQSYLSASSEEDLLFETETPMVSVEIGHGSVLIRHPSSIAREEESEASSLSVDKQCPTSEAYSCSGAIPMHNNWNGMFSSQ-------------------RDKSQHESVHALGNHNSPLCLIDLNDVIYEEFMKQLTNEEQQQLLNCLPLVDTAKLPDSIKSMFNSSQFKELTYFQQLLMEGVFDISLLGAKPEDCKTLKRLALSNLSKSKWVEHYNLLKRCKNRVEKPVTPVSTGIASSVANVKKLRDSQNQNFPETKTIMRSPKRVATKAGYGGKEVIEDGSCFSPKSLFALPADGSSLMLDSFFVEESSDQDLLLEVPSSSFPQAELLHPTISFGAQASTSSSSRHPHLLHP
>CER.Cercis.cerca_Chr6
MGKQGPCYHCGVTSTPLWRGPPEKPVLCACGSRWRTKGTLAYTPLHARAETDDYEDQRISRVKSISLKKEVKLLKRKQYDVVYGGFTPDYNQGFRKVIDEDVSRSSSGSAVSSESCAQFGGTDASDLTGPAQSVVWDAMVPSKKRTCVNRPKPSSVEKLTKDLYTILHEQQSYLSASSEEDLLFESETPMVSVEIGHGSVLIRHPSSIAREEESEASSLSVDKQCPTSEAYSCSGAFPLHNNWNGMFSSQRFEKIRNSAGQGMQQEQLKRDKSQHERVHVLGNHNSPLCLIDLNDVIYEEFMRQLTNEEQQQLLKCLPLVDTAKLPDSIKSMFNSSQFKELTYFQQLLTEGVFDISLLGAKPEDCKTLKRLALSNLSKSKWVEHYNSLKRCKNRAGKSVALGSTGTASSVANVKRLRDSQNQNFPETKTTMRSPKRVVMKAGCEGKEVIEDGSCFSPKSLFALPPDGSSLMLDSFFVEESSDQDLLLEVPSSSFPQAELLRPTLSFGAQASTSSSSIHPHLVHP
>CER.Phanera.A
MGKQGPCYHCGVTSTPLWRGPPEKPVLCACGSRWRTKGTLAYTPLHARAETDDYEDRRVSKVKNVSLKKEVKLLKRKQYDVVYGGFSADYNQGFRKVIDEDVSRSSSGSAISSESCAQFGGTDASDLTGPAQSVVWDTMVPSKKRTCVTRPKPSSVEKLTKDLYTILHEQQSYLSASSEEDLLFESETPMVSVEIGHGSVLIRHPSSIAREEESEASSLSVEKQCPTSEAYSCSGAIPLYNNWNGMFSSQRFEKIRNSADQGMPQEQLKRDKSQHERVHVLGNHNSPLCLIDLNDVIYEEFMRQLTNEEQQQLLKCLPLVDTAKLPDSIKSMFNSSQFKELTYFQQLLTEGVFDISLLGAKPEDCKTLKRLALSNLSKSKWVEHYNLLKRCKNRAGKSVAPGSIGTASSVANVKRLRDSQNQNFPETKTTMRSPKRVMMKAGYEVKEVIEDGSYFSPKSLFALPPDGSSLMLDSFFVEESSNQDLLLEVPSSSFPEAELLHPTLSFGGQASTSSSSIHPRLVHP
>CER.Phanera.B
MGKQGPCYHCGVTSTPLWRGPPEKPVLCACGSRWRTKGTLAYTPLHARAETDDYEDQRVSRVKSISLKKEVKLLKRKQYDVVYGGFTPDNNQGFRKVIDEDVSRSSSGSAVSSESCAQFGGTDASDLTGPAQSVVWDTMVPSKKRTCVNRPKPSSVEKLTKDLYTILHEQQSYLSASSEEDLLFESETPMVSVEIGHGSVLIRHPSSIAREEESEASSLSVDKQCPTSEAYSCSGAIPLHNNWSGVFSSQRFEKTRNFAGQGVQQEQLKRDKSQQESVYVLGNHNSPLCLIDLNDVIYEEFMRQLTNEEQQQLLECLPLVDTAKLPDSVKSMFNSAQFKEITYFQQLLTEGVFDISLLGANPEDCKTLKRLALSNLSKSKWVEHYNLLKRCKNRDEKSVAPGSTANASSVANVKRLRDSQNQNFPETKTTMRSPKRVVMKAGCEGKEVIEDGSCFSPKSLFAIPPDSSSLMLDSFFVEEISDQDLLLEVPSSSFPQAELLHPTLSFGAQGSTSSSSIHPHLVHP
>DET.Sindora.A
MGKQGPCYHCGVTSTPLWRGPPEKPVLCACGSRWRTKGTLAYTPLHARAETDDYEDQRVSRVKCISLKKEVKLLKRKQYDAVSGGVTSDYNQGFRKVTDEDTSRSSSGSAISSESCAQFGGTDASDLTGPAQSVVWDTMVPSKKRTCVGRPKPSSVEKLTKDLYTILHEQQSYFSASSEEDLLFESEVPMVSVEIGHGSVLIRHPSFIARDEESEASSLSVDKQCPRGEVYSCTGPIPVHSDCGGVFPSQGDQKIRGCAGQGIQQEQLRRDKSQYERIQMFGSRSSPLCSVDLNDVIYDEFMRHLTNEEQQQLLNCLPVVDTAKVPDSLRSMFCSPQFKELTYFQQLLAEGVLDMSLLGAKPEDCKTLKRLALSEMSKSKWVEHYNSLKRCKNKDVKSVALGSAGTASSVANVKRLGDSLSQNFPELKTTMRSPKRVIMKSGFEAKEVIEDGSSFSPKSLFALPPDGSSLMLESFFVEDSSDQDLLLEVPSSSFPQAELLHPTISFGAQASTSSSLAYPNLI--
>DET.Sindora.B
MVKEGPCYHCGVTSTPLWRGPPEKPVLCACGSRWRTKGTLAYTPLHARAENGDHEDQRVSRVKSIFLKKEVKFLKRKQHDVVSGGDTPDCNKGFKKVIDEDTSRSSSGSAVSSESCAQFCGTEASDLTGPAQSVVWDTMVPSKKRTCVGRPKPSSIEKLTKDLYTILHEQQSCFSVSSEEDLLFESETPMVSVEIGHGSVLIRHPSLIAREEESEASS-SVDKQSQTSEVYSCSGP--MHNYRSSVFPSQGVEKIRNFSGLGMQQEQPRRDKSQNERAQMLGNHSSPLCSVDLNDIIYEEFTRHLTIEEQQQLLKCLPPIDTAKFPDSLKSMFGSPQFKELIYFQQLLAEGVFDLSLLGAKPEDCETLKMLALSNLSKLKWVEHYNSLKKCRNRTVKS-TPESSGAAFSVANVKRLRDNQSQNFPELKATTRSPKKGIMKSACEGKEVIQEGSCFNTKSLFALPPEGSSLMLDSFLVEEFSDQDLLLEVPSGSFAQAELLHPTLSFGAQASTSSSTIYPHLLHP
>OUT.Arabidopsis
-----FVFMIRNCYTPLWRGPPEKPVLCACGSRWRTKGTLVYTPLHARADGDENDDHRFQRMKSISLKKEIKMLKRKAQEIIIKRPVFEFSYGLKAVIEEDASRSSSGSAVSSESCAQFSSADGSELTGPSQSNAWDTTVPCKRRTCVGRPKSSSVEKLTKDLYNILQEQQSCLSVSSEEDLLFENEMSMVSVEIGHGSVLMKNPHSFAREEESEASSLSSINKSSISDAYSHSVKRVEIG----------AVRGSYYGGQTIKQEQFKRTKSQTERVHVLGSHGSPLCSIDLKDVFFDEFIEQFTEEEQKKLMNLLPQIDSDDLPHSLRMMFESAQFKDFSLFQQLIADGVFDVSSSGAKLEEIRTFKKLALTDFNKSRLVESYNLLKEREKGTGDSVTTTSKPNVPKIVTIKRRYENQIQVKSESRGLMRSPKRVMKMKA--SHETENNVSCFRPRSLASVFQEGGSAVFSYE--NCSSDQDLLLDLPSGSFPQAELLHQ----------------------
>OUT.Prunus
MGKQGPCYHCGVTSTPLWRGPPDKPVLCACGSRWRTKGTLAYTPLHARAEPDDYEDHRVSRVKSISIKKEIKLVKRKQPDVMVGGVAADYAHGFRKVTDEDTSRSSSGSAVSSESCAQFGSADASDLTGPAQSMVWDSMVPSRKRTCIGRPKPSPVERLTKDLYTILHEQQSYFSGSSEEDLLFECETPMVSVEIGHGSVLMRHPSSITREEESEASSLSVDKQCHINEAYSHPATLHVHN-NKGVMTSTVTGKMNNLAGQGMQQEPLKRDKSQYDNFQILGNHNSPLCHVDLNDILFEEFTRQLTNEEQQQLLKHLPPVDVVKFPYSLKSMFDSPQFRESTSFQQLLAEGVFDISFLGAKTEDCKTLKRLVLSNSSKSKWVERYHLLKKCKTSPGKSVISGPNTLASSFRHVKRLRDSETQSFPDVKMMMKSPKRIIVKGSNENKDLMDDGSCFSPRSLFALPADGSSFLMESMFVDESSDQDLLLHLPSGSFAQAELLHPAMSFGAQASTSSSSIYPHVLHP
>OUT.Quillaja.A
MGKQGPCYHCGVTSTPLWRGPPEKPVLCACGSRWRTKGTLAYTPLHARAEPDDYEDQRVSRVKSISIKKEVKLLKRKQHDVVSGVFASDYNQGYRKVVDEDTSRSSSGSAISSESCAQFGIADASDLTGPAQSVVWEAMVPSKKRTCVSRSKPSPVEKLTKDLYTILHEQQSYLSGSSEEELLFESDTPMVSVEIGHGSILIRHPSSIARDEESEASSLLIEKNCPMSEAFSYTGE-GVHNDKKSVFTVQGVDKIRNPAGQGMQQEQIKRDKSQHEKVQILGNHNSPLRFVDLSDVLYEEFMRHLTNEEQQQLLKFLPLVDTVKLPDSLKSMFSSSHFKEFSYFQQLLAEGVLDISFLGPNPEDCKTLKRLALSNLSKSKWVEHHNLLKRCQDGTRRPVVLDSIATASSIIPIRRMPDSQKLKFPEAKTTMRSPRRVIMKAVYEGKEGIEDGSCFSPRSLFALPPDGSSLMLESFFVEESSDQDLLLEVPYSSFPQAELLQPTLSFGAEASASSNSIYPHLVHP
>OUT.Quillaja.B
MGKQGPCHHCGVTSTPLWRGPPEKPVLCACGSRWRTKGTLAYTPLHARAEPDDYEDQRVSRVKSISIKKEVKLLKRKQYDVISGGFTSDYNQGYHKVIDEDTSRSSSGSAISTESCAQFGSADASDLTGPAQSVVWDAMVPSKKRTCVSRSKPSSVEKLTRDLYTILHEQQSYISGSSQEELLFESDTPMVSVEIGHGSILIRHPNSIAREEESEASSLSVEKNCPLNEAYSYPGE-GVHNDKKSVLPIQGVEKIRNPVGLGMHQEQLKRDKSQHEKVQILGNHNSPLRFIDLSDVLYEEFTRHLTNEEQQQLLKFLPLVDTAKLPDSLKSLFSSSQFKELTYFQQLLAEGVLDISFLGPKPEDCKTLKRLALSNLSKSKWVEHYNLLKRCQDSTRRPVVLASPATASSDISTGRMLDNQKQKFPEAKTTMRSPKRVTLKASYEGKEGIEDGSCFSPRSLFALPTDGSSLMLDSFFVEESSDQDLLLEVPSSSFPQAELLNPTLSFGAEASASSSSIYPQSS--
>OUT.Vitis
--------------------------------------------------------------------------------------------------------------------------------------------------------------------------------------------------------------------------------------------------------------------------GFPEDKSQHEKLQILANHNSPLRSIDLKDVVFEEFVGHLTNEEQLQLLKYLPSEDTAKLPDSLKSMFDSPQFKELSFFQQLLGEGVFDISFPGVKAEDCKTLQRLALLNSEKSKWVEHYNLLKKCKNSTGVSVVAGEPAIAASFANAKRSRDAQNQNFSEARTTMKSPRRVIMKA-VEKEHIDNEGSSFSPRSLFALPPDGGSLELDSFFGDEISDHDLLLDVPSNSFPQAELLHPGSGFGTQQSTSSSSAYPHLLR-
>PAP.Aeschynomene.A
MGKQGPCYHCGVTSTPLWRGPPEKPVLCACGSRWRTKGTLAYTPLHARP--DDYEDQKASRVKSISIKKEMKMLKRKQYDVIYGGSAPDYNQAFRKAVDEDTSRSSSGSAVSSESYAQFGGIDASDLTGPAQSVVWDTMVPSKKRTCVGRPKPSSVEKLTKDLCTILHEQQSYFSASSEEDLLFESETPMVSVEIGHGSVLIRHPSYIAHEEESEASSLSVDKQCPVSDTYSYSGANLMHNDSGGMFSSLGVEKVRNYAGEGMLQEQLKSDKSQLEKVQILGNHDSPLCSIDLNDVVYEEFVRNLTNEDQQQLLKFLPVVDTAKLPDSLKVMFNSSQFKELNYFQQLLGEGVFDISLLGAKLEDCKTLKRLALSNLSKSKLLEHYNFLKRCKNKAGKSVTLGSTGKTSSLANVKRLRDGRNQSSPEMKTIMRSPKRITIKAGCESKEVTEDGCCYSPKSLFALPPDASSLLLDSLFAGESCDQDLLVEVPSSSFPQAELLHPTSSFGAQASTSSSSVYSHHL--
>PAP.Aeschynomene.B
MGKQGPCYHCGVTSTPLWRGPPEKPVLCACGSRWRTKGTLAYTPLHARAETDDSEDQKASRVKNISLKKEVKLLKRKQHDAAPGGLGPDYNQGFRKVLDEDTSRSSSGSAGSLESCAHFGGTDASDLTGPVQSVVWDATVPSKKRTCAGRPKASSVEKLTKDLCTILHEQQSYFSTSSEDDLLFESEAPMVSVEIGHGSILIRHPSSIAREEESEASSLSVDKQRLMNEAYSYSGAIPMHSDCSGV-SSQGVEKVRNSAGNVIQQEQLQRDKSQLERLQVLGNHNSPLCLIDLNDVVYEEFTRNLTSEEQHQLLKYLPVVDTAKPPDSLKTMFNSSQFKELYYFQQLLGEGVFDISMSGAKPEDCKTLKRLALSNLSKSKWVEHYSFLKKCKNKAGKSIALESACMASSVTKVKRLHESQIQNFQDLKTTMRSPKRVIIKSGSEGKETVDDGCCFSPRNLFALPRDGSSLVLDSLFVDENSDQDLLLEVPSSFFPQAELLNPTLSYGAQASTSTSSVKSHITHP
>PAP.Lotus.A
MGKQGPCYHCGVTSTPLWRGPPEKPILCACGSRWRTKGTLVYTPLHARPETDDYEDQKVFRVKSISLKKEGKPLKRKQHDLVSGGVAPYYNQGFPKVVDEDTSRSSSGSAISSESCAQFGGTEASDLTGPAQSVVWETMVPSKKRTCVGRPKPSSVEKLTQDLCTILHEQQSYFSASSEEDLLFESETPMVSVEIGHGSMLFRHPSCIARDEESEASSLSVDKQCPISEAYSYSGAMLVHNSSSPMFSSQGVEKVRNSADHGMHQEQLKSDKSQLERVQMLGNHDSPLCLIDLNDVVYEEFLRILTNEEQQQLLKFLPVVDTAKLPDSLKAMFDSSQFKELTYFQQLLSEGVFDISLSGAKPEDCKTLKRFALSNLSKLKWVEHYHFLKRCKRRPGKSGTPGSTSTSSTVANIKRVRDSWNQNFPELKPIMRNPKRVITKAGCEGKEVVEDGASNSPKSLFPLPRAASSLFLDSLFAEESSDQDLLLDVPSSSFPQAELLCPTLSFGAQASTSSSSAYSHLVH-
>PAP.Lotus.B
MGKQGPCYHCGVTSTPLWRGPPEKPVLCACGSRWRTKGTLAYTPLHSRADNVDNDDQRVSRLKNMSLKKEVKFVKRKLHDAASGGFTPDYYQGFQKFVDEDTSRSSSGSAISSESCAQFGGMDASDLTGPAQSVVWDTVVPSKKRTCAGRPKHSSVEKLTKDLCSILHEQQSYFSATSEEELLFESETPMVSVEIGHGSILIRHPNSIAREEESEASSLSVDKQCLMSEAYSYSGTIPMHSDSSGMFSSQGVEKVRKSAGHTIQLEQLERGKSQLEKLDVPGNHVSSLCSIDLNDVVYEVFSRNLTNEEKQQLLKYLPVVDTAKLPDSLKIMFDSFQFKEFSYFQQLLGEGVFDISLVGAKPEACKTLKRLALSNLSKSKWVECYNSLKKGGNQAGKCIDLGSTAMASSVANVKRLRYSQNQNFPELKT-MRSPKRVTIKASCEGKEVAEEGSNCSPRSLFALPGDGSLCMLDSLFVAESSDQDLLLEVPSSSFPQAELLHPTSS-------------------
>PAP.Medicago.A
MGKQGPCHHCGVTSTPLWRGPPEKPILCACGSRWRTKGTLAYTPLHARAETDDFDDQKASRMKSISLKKEVNLLKRKQHYVVSGGLASDYNQGFHKAFDEDMSRSSSGSALSSESCAQFGGTDASDLTGPSQSVVWDTTVPSKKRTCVGRAKQSSVEKLTKDLCTILHEQQSCFSESSDGDLLYESEAPMVSVEIGHGSVLIRHPSYVARDEESEASSLSFDGLYPMSDAYSYSGAV------------------------------LKSDKSQLERVQILGNHDSPLCLVDLNDVVYEEFTRNLSYEEQQQLLKFLPVVDTAKLPDGLKVMFSSSQFKELTNFQQLLAKGAFDISLPEVKPEDCETLKRYALNELSKSKWVEHYHN-KRCKSRAEKSDVPGSSGIASTVANVKRMRDSRNQNFPEMKTIMRSPKRIITKI------------SYNPKSLFPLPPDASSHLLDSFFVEESSDQDLLLEVPSNSFPQAELLHPTSIFGAQASTSSSSAYSHFVNH
>PAP.Medicago.B
-------YKMFHLGTPLWRGPPEKPILCACGSRWRTKGTLAYTPLHARTDPVDFEDQRVSRLKIVSLKKEVKLVKRKQYDAYSGWFTPEYNQGFQKAVDEDTSRSSSGSAISSESCVQFGGTDASDLTGPSQSVVWDTAAPSKKRTCAGRLKHSSVEKLTQDLCTILHEQQQCFSASSEEELLYDSETPMVSVEIGHGSMLIRHPSSIARDEESEASSLSVDKQCLMNEAYSCYGSIPRLSDYTGMFSSQGVAKVRNSAGPRLQQEQLVWDKSQLEKLEVLGNHDSSLCSIDLNDVVYEAFSRNLTNEEQQQLLKYLPVIDTAKFPDSIKIMFDSFQFKELTYFQKLLEEGVFDISLLRGDPEDCKTSKRLALSNLSKSKCVEHYNFLKKGGNKDGKRNGMESPAMASSVANVKRLRVSQNQNFPELKTTMRSPKRVIVKAGTGGKEAV-DGSSISPKSLFAFPRNGGLHMLDSLFVDESSDQDLLLEFPSNSFPQAELLLPSSSLVAQGSTSSSSVYSHVTR-
>PAP.Phaseolus.phavu_Chr02
MGKQGPCYHCGVTSTPLWRGPPEKPVLCACGSRWRTKGTLAYTPLHARTETDACGDQRVSRVKSIS-KREVTLLKQNNHDVLSGGFASDYNQGGQIFLDEDVSRSSSGSAISSESCAQYGVMDACDLTGPAQSVVWDAMVPSKKRTCVSRPKPSSVEKLTKDLCTILHEQQSYFSASSEEDLLFESETPMVSVEIGHGSILIRHPSYIVREEESEASSFSVDKQWPTSEAYSYVGPILMHNDSSYLPSSLEVEKIRNYTGLGKEPEHHKSEKSQHERVQNLGNHESPLCSIDLNDIVYEEFLRILTNEEQQQLLKLLPVVDTAKLPDSLKVMFNSSQFKELTYFQQLLAEGVFDISLLGAKPEDCKTLKRLAISNLSKSKWVEHYNFLKKYENKDGKFDSFGSASTTSTVAN-KRTRDSRNQNFPELHTVMRSPKRMTTKAGCEGKEGVEDGACYSPKSLFALPPDASSLMFGSLFVEEIGDQDLLLEVPSTSFPQAELLHPSLSLGAQASTSSSSVYSHLLHH
>PAP.Phaseolus.phavu_Chr03
------CVWSVCKCTPLWRGPPEKPVLCACGSRWRTKGTLAYTPLHARAENVDYEDQKVSRVKSISLKKEVKLVKRKHYDAASGGFIPDFNQGHRKVVDEDTSRSSSGSAVSSESCAQFGGTDASDLTGPAQSVVWDAMVPSKKRTCSGRPKPSSVEKLTRDLCTILHEQQSYFSASSEEDLLFESDTPMVSVEIGHGSILIRHPSSITRDEESEASSLSVDKQCLMNEAYSFSSTIPLYNDHIGMFSSHGVEKIKSSAGQIMQQEKLERDKSQLEKLQVPGNHNSLLCSIDLNDVVYEEFMRNLTNEEQQQLLKYLPVVDTAKFTDSLKNMFSSFQFKELIYFQQLLGEGVFDISLLGKKPEEWKTLKRLVLSNMSKSKWVEQYNFLKKCEKEAGKTIGLGSTAMESSVTNGKRMRDSQNPKFSEMKTTMRSPKRVIIKPICEGKEVVEEGSSFSPKSLFALPGVGDLHVLDSFYVGESSE-DLLLDVPSSSFPQAELLLPTLSYGAKVCTTSSSIHSTVTHP
