# Supplementary material for: Legume genome structures and histories inferred from Cercis canadensis and Chamaecrista fasciculata genomes
Source: Plant J. 2026 Jun 10;126(5):e70981. doi: 10.1111/tpj.70981 (PMC13252982; doi:10.1111/tpj.70981)
Supplement: Supplementary file 8 — Data S8. Manuscript supplement; Compressed directory of aligned sequences from 36 gene families with members deriving from syntenic blocks from selected species. [file TPJ-126-0-s004.gz › S8_wgd_block_tree/40_wgd_aln_manual_wgd_copy_fasta/Legume.fam3.01217]

>CAE.Acacia.B
MDAGAAGAGTAVDDLPMTAAISRWKFAVSRQYQHLLDKATPHVLHRWIACLVVVFIYVVRVYFVQGFYIVSYGLGIYILLLIGFLSPQIDPEIQEISDGPSLPTRGSDEFRPFVRRLPEFKFWYSITKAFCIAFVMTFFNVFDVPVFWPILLFYWVVLFSVTMRRQISHMIKYRYVPFTFGKQRYDGKRTTEESSSLP--
>CAE.Chamaecrista.chafa_Chr1
MDAGAAGAAAAADDLSSTAAISRWKFAVSRQYQHLLDKTTPHVLQRWIACLVVAFIYIIRVYFVQGFYIVSYGLGIYILLLIGFLSPQVDPEIQELSDGPSLPTRGSDEFRPFVRRLPEFKFWYSITKAFCIAFVMTFFSAFDVPVFWPILLFYWVVLFSLTMRRQISHMIKYKYVPFTFGKQRYDGKKASAETTTLPRD
>CAE.Chamaecrista.chafa_Chr6
MDAGATGAGVFVDNPSQVATVSRWKFAVTRQFQILLDKTTPHVLYRWLACLVVVFIYVLRVYFVQGFYIVSYGLGIYILLLIGFLSPQVDPEIQELTDGPTLPTRGSDEFRPFVRRLPEFKFWYSIIKAFCIGFTMTFFSVFDVPVFWPILLFYWFVLFSLTMRRQISHMMKYKYVPFTFGKQHYGKRESS-ESASL---
>CAE.Senna.sento_Chr06
MDAGAAGAGVSLDNPSQAPALSRWKFIVSQQFQHLLDKTTPHVLYRWIACLLLVFIYVVRIYFVQGFYIVSYGLGIYILLLIGFLSPQVDPEVQELSHGPTLPTRGSDEFRPFVRRLPEFKFWYSITKAFCIAFVMTFFSAFDVPVFWPILLFYWVFLFSLTMRTQISRMIKYRYVPFTFGKQLEQLEDVVLEEDS----
>CAE.Senna.sento_Chr11
MDAGAAGAGVSADDLSSTALVSRWKFAVSQQYQHLLDKTTPHVLQRWIACVVVAFIYIIRVYYVQGFYIVSYGLGIYILLLIGFLSPQVDPEIQELSDGPSLPTRGSDEFRPFVRRLPEFKFWYSIMKAFCIAFVMTFFSMFDVPVFWPILLFYWIVLFSLTMRRQISHMIKYKYVPFTFGKQLEQSEDVMPKEDCL---
>CER.Bauhinia.A
MDTGAAGTGLAADDLYPAAAISRWRFAVSQQYQHLLDKTTPHVLYRWIACLFFAFVYVIRVYFVQGFYVVSYGLGIYILLLIGFLSPQVDPEIQEISDGPTLPTRGSDEFRPFVRRLPEFKFWYSITKAFCIAFVMTFFSAFDVPVFWPVLLFYWVVLFILTMRRQIAHMIKYRYVPFSFGKQRYDGKKASIESENPLK-
>CER.Bauhinia.B
MDTGAAGAGLAAGDLSPTTIISRWRFAVSQQYQHLLDKTTPHVLYRWIACLFVAFVYFIRVYFVQGFYIVSYGLGIYILLLIGFLSPQVDPQIQEISDGPTLPTRGSDEFRPFVRRLPEFKFWYSITKAFCIAFVMTFFSAFDVPVFWPILLFYWVVLFSLTMRRQIAHMVKYRYVPFTFGKQRYDGKKSSPESESVLKD
>CER.Cercis.cerca_Chr6
MDTGAAGAGLAADDLSPTAAISRWRFAVSQQYQHLLDKTTPHVLYRWIACLFVAFVYVIRVYFVQGFYIVSYGLGIYILLLIGFLSPQVDPEIHEISDGPTLPTRGSDEFRPFVRRLPEFKFWYSITKAFCIAFVMTFFSAFDVPVFWPILLFYWVVLFTLTMRRQISHMIKYRYVPFTFGKQRYNGKKASTESESLLKD
>CER.Phanera.A
METGAAGAGLAANDLSPTAAISRWRFAISQQYQHFLDKTTPHVLYRWVACIFVAFVYVIRVYFVQGFYIVSYGLGIYILLLIGFLSPQVDPEIHEISDGPTLPTRGSDEFRPFVRRLPEFKFWYSITKAFCIAFVMTFFSAFDVPVFWPILLFYWVVLFILTMRRQIAHMVKYRYLPFTFGKQRYNGKKASTESESLLKD
>CER.Phanera.B
MNTGAAGAGLSADDLSPTTAISRWRFAVTQQYQHLLDKTTPHVLYRWIACLFVAFVYFIRVYFVQGFYIVSYGLGIYILLLIGFLSPQVDPEIQEISDGPTLPTRGSDEFRPFVRRLPEFKFWYSITKALCIAFVMTFFSAFDVPVFWPVLLFYWVVLFTLTMRRQISHMIKYRYVPFTLGKQRYVGKKSSSESESLITD
>DET.Sindora.A
MDTGPAGASVAADGLSPTSAISRWRFVVSRKYQHLLDKTTPYVLYRWIACLAVAFIYLIRVYFVQGFYIVSYGLGIYILLLIGFLSPQVDPEIQEFSDGPTLPTRGSDEFRPFVRRLPEFKFWYSITKAFCIAFVMTFFSAFDVPVFWPILLFYWVVLFTLTMRRQISHMIKYKYVPFSFGKQRYDGKKASADSTNLP--
>DET.Sindora.B
MDTGPAGASVAADGLSPTTAISRWRFVVSRKYQHLLDKTTPYVLYRWIACLAVAFIYLIRVYFVQGFYIVSYGLGIYILLLIGFLSPQVDPEIQEFSDGPTLPTRGSDEFRPFVRRLPEFKFWYSITKAFCIAFVMTFFSAFDVPVFWPILLFYWVVLFTLTMRRQISHMIKYKYVPFSFGKQRYDGKKASADSTNLP--
>OUT.Arabidopsis
----ATDDNLQSSDSSPADAVNRLIHAFSQRQQHLLDKTVPHVLYRWIACLCVVLIYIVRVYFVEGFYIITYAIGIYLLLIIAFLSPQEDPEASL-TSGGSLPTRRSDEYRPFVRRLPEFKFWLSIIRAFIIGFMMTFFEVFDVPVFWPILLFYWVMLFFLTMRKQIQHMIKYRYVPFSFGKKQYGKKPAPTESS-----
>OUT.Prunus
MDAGAAGVGLAADDGSPFAAVSDWSYGISRRYQHVLDRTTPHVLYRWLACLGVALVYVIRVYLVQGFYVVSYGLGIYILLLIGFLSPQVDPEIHDASDGPSLPTRGSDEFRPFVRRLPEFKFWYSIAKAFCIAFVMTFFSAFDVPVFWPILLFYWVVLFVLTMRRQIVHMIKYKYVPFSFGKQRYDGRKASSSSTE----
>OUT.Quillaja.A
MDAGTAGVGLSADDLSPSSAISTWGYSVSRRYQHLLDKSTPHILYRWIACFAVAFIYVLRVYFVQGFYVVSYGLGIYILLLIGFLSPQVDPEIQELSDGPSLPTRGSDEFRPFVRRLPEFKFWYAITKAFCIAFVMTFFSAFDVPVFWPILLFYWVVLFTLTMRKQISHMIKYKYVPFSFGKQRYDGKKASTESKSLLG-
>OUT.Quillaja.B
MDAGTADVGLSVDDNSPTSAISRWGYSVSQRYQQLLDKTTQHILYRWIACFAVASIYVLRVYFVQGFYVVSYGLGIYILLLIGFLSPQVDPEIQELSEGPSLPTRETDEFRPFVRRLPEFKFWYSIMKAFCIAFVMTFFSAFDVPVFWPILLFYWVVLFTLTMRKQISHMIKYKYVPFSFGKQRYDGKKASTESKSLLG-
>OUT.Vitis
METAAAG-GVGVEDSSPVTSVSRWTHDISRKYQHLLDKSTPHILNRWIGFFAIAFIYIVRVYFVQGFYIVSYGLGIYILLLIGFLSPQVDPEIQELVDGPTLPTRGSDEFRPFVRRLPEFKFWYSITKAFCIAFVMTFFSVFDVPVFWPILLFYWMVLFTLTMRRQIMHMIKYKYVPFSFGKQRYGGKRTSTEDMSLPHD
>PAP.Aeschynomene.A
MDVGASGAGATAEDVSPVAAISRWKFAVSQQYQHLLDKATPHVLRRWIGCLLVAAIYVLRVYLVQGFYIVSYGLGIYMLLLIGFLSPQVDPQILELSDGPSLPTRGSDEFRPFVRRLPEFKFWYSITKAFCIAFVMTFFSVFDVPVFWPILLFYWVVLFTLTMRRQISHMIKYRYVPFSFGKQRYNGKKSSEESASLL--
>PAP.Aeschynomene.B
MDMGVSGAAPAAEDMSPGAAISRWKFTASQQYQHLLDKTTPHVLRRWIGSLLVALIYVLRVYFVEGFYIVSYGLGIYILLLIGFLSPQVDPEIQELSDGPSLPTRGSDEFRPFVRRLPEFKFWYSITKAFCIAFVMTFFSAFDVPVFWPILLFYWVVLFTLTMRRQISHMIKYRYVPFSFGKQRYNGKKASAESTSLSAD
>PAP.Lotus.B
-------------EVSPETAISRWKLGLSQQYQHMLDKTTPHVLRRWVGCLVVASIYVLRVYLVEGFYIVSYALGIYILLLIGFLSPQVDPEVYD--DGPTLPTSGSDEFRPFVRRIPEFKFWYSITKAFCIAFVMTFFSAFDVPVFWPILLFYWVVLFTLTMRRQISHMIKYKYVPFSFGKQRYTGKRASAESKSLPED
>PAP.Medicago.A
----------NTEDTSPAAAITRWKFEASRRYQHILDKSTPHVSQRWLGCLVVALVYVLRVYIVQGFYVVSYGLGIYILLLIGFLSPQVDPEILDADNGPSLPTSGSDEFRPFVRRLPEFKFWYSITKAFCIAFVMTFFSAFDVPVFWPILLFYWVVLFTLTMRRQIAHMIKYKYVPFSFGKQRYDRKRASAESTSLSD-
>PAP.Medicago.B
------GTGIATEESPAETAILQLKQAIWQQYQHVLDKTTPHVLPRWIGFSVVAFIYILRVYLLEGFYIVTYGLGIYILLLIGFLSPQVDPAIADAADGPTLPIRASDEFRPFVRRLPEFKFWYSITVAFCIAIVMTFSSAFDIPVFWPILLFYWVVLFSLTMRRQISHMIKYRYVPFNFGKQHYQRKRASEESTSLPV-
>PAP.Phaseolus.phavu_Chr02
-----------ADDHSPEAAISRWKFAVSRQYQHMLDKTTPHVFRRWIGCLVVAAVYVLRVYLVQGFYIVSYALGIYILLLIGFLSPQVDPEIHD---GPTLPTRGSDEFRPFVRRLPEFKFWYSITKAFCIAFVMTFFSAFDVPVFWPILLFYWVVLFTLTMRRQISHMIKYKYVPFSFGKQRYG-KRTPAESTSPTV-
>PAP.Phaseolus.phavu_Chr03
--------------GSIRAAISRWELAVWRQYQHVLDKWTPLVGRRWVGLLVVALMYALRVYLVEGFYLVSYGLGIYILLLIGFLSPQVDPEILD-GEGPTLPSSVNDEFRPFVRRLPEFKFWYSITKAFCVAFVMTFFSAFDVPVFWPILLFYWVVLFTLTMRRQISHMIKYKYLPFSSGKQRYDGKRASPESTSLS--
