# Supplementary material for: Legume genome structures and histories inferred from Cercis canadensis and Chamaecrista fasciculata genomes
Source: Plant J. 2026 Jun 10;126(5):e70981. doi: 10.1111/tpj.70981 (PMC13252982; doi:10.1111/tpj.70981)
Supplement: Supplementary file 8 — Data S8. Manuscript supplement; Compressed directory of aligned sequences from 36 gene families with members deriving from syntenic blocks from selected species. [file TPJ-126-0-s004.gz › S8_wgd_block_tree/40_wgd_aln_manual_wgd_copy_fasta/Legume.fam3.01218]

>CAE.Acacia.A
MTIDMPSPMSQSMRTNRPSFSSSGYDDTPVHNHAGVSGDDYDSDSSFAPPTPSTLTMAIPAELAGAVPLMDRFQVEGFLRSMQKQINSAGKRGFFSKRSVGPQTQEKFTFEDMLCFQKDPIPTSLLRIGDMVSRATKLFQIILKYMGVDSPERVNPLSLDERVELVSKLYKHSLKRSELRDELFVQISKQTRPERQWLIKAWELMYLCASSMPPSKDIGGYLSEYVHVAHNVTTDGEIQALALTLALKRSVKAGPRHIMPGREEIEALLTGIKLTTIVFFLDETFEEITYDMATTVADAVEELARIIKLSTYNSFSLFECRKVVTGSKSPDSGEEYIGLDDKYIGDILAEFKVAKDRSKGEILQCKLIFKKRLFRESDEAVADPMFVQLCYVQLQHDYILGYPVGRDDAAQLSSLQILAEIGFVRAPESCTDWDSLLERFLPRQIAITRAKREWELDILSRYHSLEHLTKDEARQQFLHILRALPYGSVFFHVRKIDDPIGLLPGKIILGIKRGVHFFRPVPKEYLHSAELRDIMQFGSSTAVFFKMRVASVLHIFQFETKQGEEICVALQTHIDVMLRRYSKARSVAGGSVGDIGNLKSPTLEIYERRVQDLSKAVEDSQRNVDKLVEELREKQKQEEKMQEELEALKESLNADKQSLEEVTCECDRLRSTCNEKDKAIQAATLEKRNMEVRLTKLNLVLE-NTKKESVEANQDLHKLENELKVSKDELLAAEETITRLMDEKLVLARKLTELEKRNADENSVLERRFEQERKALKSQVNDLEKKLEGFRQELVAAESALSVKDIELVALQLRELEELREMKEDIDRKEQTASILRMQGAQLAEMEALYKEEQVLRKRYFTIEDMKGKIRVYCRRRPLSDKEINDKERDVLTSIDEFTIEHPWKDDKPKQFVYDRVFDDDATQEDVFEDTRYLVQSAVDGYVCIFAYGQTGSGKTYTIYGTENPGLTPRATAELFKILRRESKYSFSLKAYMVELYQDTLVDLLLPKAKRLKLDIKKDSKGMVAVEVTVLPISTMEELDIIERGSEQRHTSGTQMEESSRSHLIFSVVIESTLQTQSMARGKLSFVDLAGSERIKKSGSTGNQLKEAQSIKSLSALGDVISALSSGGQHIPYRHKLTMLMSDSLGGAKTLMFVVSPAESNLEETHSLMYASRVRSIVDPSKVSSKEVARLKKLVAHWKEQAGRRGDEEELEEIQEERPAKERSDGRHSL
>CAE.Chamaecrista.chafa_Chr1
MTIDMPTSMAQSVRTNRSSFGSSGNEDAPVYNYAAVGGDGYDSDSSFAPSTPRSLTMAISEELAGAVPLIDRFQVDGFLRLMQKQIHSAGKRGFFSKRSVGPQVREKYTFEDMLCFQKDPIPTSLLKINDLVSRATKQFQTILKYMGVDSSDHITPVRLDERVELIGKLYKQTLKRSELRDELFVQISKQTRPERQYLIRAWELLYLCASSMPPSKDIGGYISEYVHVAHNVTTDSEIQAFALTLALKRSVKAGPRHVMPGREEIEALLTGRKLTTIVFFLDETFEEITYDMTTTVAEAVEELARIIKLSTHTSFSLFECRKVVTGSKSSDSGEEFIGLDDKYIGDLLAEFKAAKDRSKGEILHCKLIFKKRLFRESDETVEDPMFVQLSYVQLQHDYILGYPVGRDDAAQLSALQIMAEIGFVRAPETCTDWDSLLERFLPRQIAITRAKREWELDILSRYHSLEHLAKDDARQQFLRILRALPYGSVFFYVRKIDDPIGLLPGKIILGIKRGVHFFRPVPKEYLHSAELRDIMQFGSSTAVFFKMRVAGVLHIFQFETKQGEEICVALQTHIDVMLRRYSKARSAGGVSVGDVGNFKTPNLETYERRVQDLSKSVEESQRNADQFLDELHQKRKQEEKMQEELEALKESLMADKQNLEEVTCDRDRLRLMCNEKDKALQAAILERKNMEARLAKLSLMLD-NTKKDSSGANEALHKLEDELQLCKVELLAAEETIKRLSNEKLILEQKLSELEKRNADAISVLERSFDQECKSLKSQVYELEKKLEGYREDLSAAESTLSCKDSELVALQLRELEELREMKEDIDRKEQTAAILRMQGAQLAEMEALYREEQVLRKRYFTIEDMKGKIRVYCRQRPLSEKEIAAKEKDVLISLDEFTIEHPWKDDKSKQHVYDRVFDGEATQDDVFEDTRYLVQSAVDGFVCIFAYGQTGSGKTFTIYGTESPGLTPRATSELFYIIKRDSKFSFSLKAYMVELYQDTLVDLLLPKVKRKKLDIKKDSKGMVVVEVTIVPISTMDELNIIKRGSEQRHTSGTQMEESSRSHLILSIVIESTLQSQSVARGKLSFVDLAGSERVKKSGSTGSQLKEAQSIKSLSALGDVISALSSGGQHIPYRHKLTMLMSDSLGGAKTLMFVVSPAESNLDETHSLSYASRVRSIVDPSKVFSKEVARLKKLVAYWKEQAGKMGDDEDLEEIQEERPTKERRDGRHS-
>CAE.Chamaecrista.chafa_Chr6
MTIDMPPSMAQSERSNRLSFSSSGNGDATAHNYAATSGDDYDSDSSFAPSTPATLSMAIPTELAGAVPLIDRFQVDGFLKLMQKQIQSAGKRGFFSKRSAGSQVRDKFTFEDMLCFQKDPIPTSLLKIGDLVSRATKLFQIILKYMGVDSSDHANPLSLEERVELVGKLCKHSLKRSELRDELFVQISKQTRPEKSYLIKAWELMYLCASSMPPSKDIGAYLSEYVHVAHGVSIDSELQALALTLALKRSVKAGPRHIVPGREEIEALLTGRKLTTIVFFLDETFEEITYDMSTTVADAVEELAGIIKLSTYSSFSLFECHKFVTGSKSPDPGEEHIGLDDKYIGDLLAEFKAAKDRAKGEILHCKLIFKKKLFRESDEAVTDPMFVQLSYVHLQHDYILGYPVGREDAAQLSALQILAEIGFVSAPESCTDWNSLLEKFLPRQIAITRAKREWEFDILARYHSLEYLTKDDARQQFLRVLRTLPYGSIFFNVRKIDDPIGLLPGRIVLGIKRGVHFFRPVPKEYLHSAELRDIMQFGSSTAVFFKMRVAGVLHIFQFETKQGEEICVALQTHIDVMLRRYSRARSAASGSVEDLSNFKPSNLELYEKRVQDLSKVIEESKRNADQLVEELHEKQNKEVEMQEELKGLKESLKAGKQSLMEVSSDRDRFRSLCNEKDKALQAAIIEKRNIEARLAKLSLMIENATE--KVGANQAIQKAEDELKLSQDKLHAAEENIRRLTNEKLILERKLSELENRNTDETSLLERTFDQERKALKSQVHDLEKKLEGTRQKVVAIEFALSVKDSELTAVQLKELEELREMKEDIDRKEQTAAILKMQGAQLAEMESLYKEEQLLRKRYFTIEDMKGKIRVYCRLRPLTEKEIASKERDLVTCIDEFTVEHPWKDDKSKQHLYDHVFDGDATQEDVFEDTKYLVQSAVDGYVCIFAYGQTGSGKTFTIYGSENPGLTPRATAELFKILRRDNKFSFSLKAYMVELYQDTLVDLLLPKAKRSKLEIKKDSKGMVAVEVTVVSITTVEELNIIQRGSEQRHTSGTQMDESSRSHLILSIVIESTLQSQAVARGKLSFVDLAGSERVKKSGSTGSQLKEAQSIKSLSALGDVISALSSGGQHTPYRHKLTLLMSDSLGGAKTLMFVVSPAESNLDETYSLMYASRVRSIVDPSKVSSKEVARLKKLVAYWKEQAGRRGEDEELEEITEERKPREPPSGRRSM
>CAE.Senna.sento_Chr06
MTIDMPSSMAQSERTNRSSFSSSGNGDTSSHNYAASSGDDYDSDSSFAPPTPATLSMAIPAELAGAVPLIDRFQVDGFLKLMQKQIQSAGKRGFFSKRSVGSQVRDKFTFEDMMSFQK----------------------IILKYMGVDSSDHANPLSLDERVELVEKLCKHSLKRSELRDELFVQISKQTRPERSYLIKAWELMYLCASSMPPSKDIGGYLSEYVHVAHGVSTDSEIQALALTLALKRSIKAGPRYIVPGREEIEALLTGRKLTTIVFFLDETFEEITYDMSTTVADAVEVIGGWVSL------------------------EEYIGLDDKYIGDLLAEFKAAKDRSKGEILHCKLIFKKKLFRESDEAVTDPMFVQLSYVQLQHDYILGYPVGRDDAAQLSALQILAEIGFVSAPESCNDWNSLLERFIPRQIAITRAKREWEVDILACYHSLERLAKDDARQQFLRILRTLPYGSIFFNVRKIDDPIGLLPGRIVLGIKRGVHFFRPVPKEYLHSAELRDIMQFGSSTAVFFKMRVAGILHIFQFETKLGEEICVALQTHIDVMLRRYSKARSAACGSVGDLSNLKPSNLELYEKRVQDLSKVVEESKRNADQLVEELHEKQKQEEKMQEDLEGLKESLKAAKQSLVEVSSDRDRLRSLCNEKDKSLQAAIMEKRNMEARLAKISLMKENATKKDTVGANEVLQKVEDELKLTEDKLHAAEETIKRLTNEKLILERKLSELKNRNADEVSFLERKFEQECKALKSQVHDLEKKLEGTRQELVAVEFTLSVKDSEFAAVQLKELEELREMKEDIERKEQTAALLKMQGTQLAEMELLYKEEQLLRKRYFTIEDMKGKIRVYCRLRPLGEKEIALKERDVLTCIDEFTVEHPWKDDKPKQHIYDHVFGGDATQED------YLVQSAVDGYVCIFAYGQTGSGKTFTIYGSESPGLTLRATAELFKILRRDSKFSFSLKAYMVELYQDTLVDLLLPKAKRLKLDIKKDSKGMVAVEVTVVSITSMEELNIIQRGSEQRHTSGTQMVESSRSHLILSVIIESTLQSQAIGRGKLSFVDLAGSERVKKSGSSGNQLKEAQSIKSLSALGDVISALSSGGQHIPYRHKLTLLMSDSLGGAKTLMFVVSPAESNLDETYSLMYASRVRSIVDPSKVSSKEVARLKKLVAYWKEQAGRRGEDEELEDIMEERAIDGRN------
>CAE.Senna.sento_Chr11
MTIDMPSSMAQSVRTNRSSFS---NEDTPLHKYAAVVGDDYDSDSSFAPPTPRTLTMAIPAELAGAVPLIDKFQVDGFLRLMQKQIHSAGKRGFFSKRSVGPQVREKYTFEEMLCFQKDPIPTSLLKISDLVSRATKLFQIILKYMGVDSSDHVTPISLDERVELVGKLYKQSLKRSELRDELFVQISKQTRPERQYLIKAWELMYLCASSMPPSKDIGGYISEYVHLAHNATTDSEIQALALTLALKRSVKAGPRHIMPGREEIEALLTGRKLTTIVFFLDETFEEITYDMATTVADAVEELAGIIKLSTHTSFSLFECRKVVTSSKSPDSGGEYIALDDKYIGDLLAEFKAAKDRSKGEILHCKLIFKKRLFRESDEAVADPMFVQLSYVQLQHDYILGYPVGRDDAAQLSALQILAEIGFVRAPETCTDWDSLLERFLPRQIAITRAKREWELDILSRYHSLEHLTKDEARQQFLRILRALPYGSVFFHVRKIDDPIGLLPGKIILGIKRGVHFFRPVPKEYLHSAELRDIMQFGSSTAVFFKMRVAGVLHIFQFETKQGEEICVALQTHIDVMLRRYSKARSSGGGSVGDIANFKTPNLEIYEKRVQDLTKAVEESQRNADQLLEELREKQMQEEKMQEELEALKESLNADKQNLEEITCDRDRLRSMCNEKDKALQAAMLEKRNMEARLAKLSMMVE-NTKKESDRASEDLNKLEDELKLRKVELLTAEETIKRLSNEKLILEQKLSMLEKKNADEA------------------------------------------------------------------------------------------------------------------------------------------------------------------------------------------------------------------------------------------------------------------------------------------------------------------------------------------------------------------------------------------------------------------------------------------------------------------------------------
>CER.Bauhinia.A
MTVDMPPSMAQNVRPSRSSFSSGGHEETPLHNYATVSGDDYDSDGSFAPSTPNSLSKAIPAELAGAIPLIDRFQVEGFLKLMQKQIQSAGKRGFFSKRSVGPQIREKFTFEDMLCFQKDPIPTSLLKIGDLVSRATKLFQIILKYIGADSSDRVTPISLDERVELVGKLYKQSLKRSELRDELFVQTSKQTRPERQYLIKAWELMYLCASSMPPSKDIGGYLSEYVHVAHGVTTDSEIRALALTLALKRSVKAGPRHTIPGREEIEALLTGRKLTTIVFFLDETFEEITYDMATTVADAVEELAGIIKLSTYSSFSLFECRKVVTGSKSPDPGEEHIGLDDKYIGDLLAEFKAAKDRSKGEILHCKLILKKKLFRESDESVAGPMFVQLSYVQLQHDYILGYPVGRDDAAQLSALQIFAEIGFVKSPESCTDWNSLLERFLPRQIAITRAKREWELDILSRYHSLEHMTKDDARQQFLRILRALPYGSVFFNIRKIDDPIGLLPGRIILGIKRGVHFFRPVPKEYLHSAELRDIMQFGSSTAVFFKMRVAGVLHIFQFETKQGEEICVALQTHIDVMLRRYSKARTAAGGSVGDISNPKPPNLELYERQLQDLSKAVEDSQRNADQLVEELRDKQKLEEKIQEELEALKESLEANKQNLEEVSSDRDRLKSLCNEKDKAFQAVILDKRNMEARLAKLNMMVENNTKTDPVGANQ-VQKLEDELKLCKEELQVAEETIKRLINEKLVLEQKRSELEKKKADEISVLERKFEQERKATRSQVYDLEKKLEGVRQELAIAESTLSAKDSEMDPLRLKELEELREMKEDIDRKEQTSAILKMQGAQIAELEVLYKEEQVLRKRYFTIEDMKGKIRVYCRLRPLSEKEIIEKERNVVTSIDEFTVEHMWRDDKQKQHIYDRVFNGDATQEEVFEDTRYLVQSSVDGYVCIFAYGQTGSGKTFTIYGSENPGLTPRATAELFEILRRDRKFSFSLKAYMVELYQDTLVDLLLPKAKRLKLDIKKDSKGMVVVEVTVVSISTMEELSIIQRGSEQRHTSGTQMEESSRSHLILSIVIASTLQSQSVARGKLSFVDLAGSERVKKSGSTGSQLKEAQSIKSLSALGDVISALSTAGQHTPYRHKLTMLMSDSLGGAKTLMFVVSPAESNLDETYSLMYASRVRSIVDPSKVSSKEIARLKKLVAYWKEQAGRRGEDEDLQEIQEERPTRER-------
>CER.Bauhinia.B
MTVDMPPSMAQNVRPSRSSFSSSGHEETPVHSYAAVSGDDYDSDGSFAPPTPNTLSMAIPAELAGAVPLIDRFQVEGFLRSMQKQIQSAGKRGFFSKRSVGPQAREKFTFEDMLCFQKDPIPTSLLKIGDLVSRATKIFQIILKYMGVDSSDRITPISLDERIELVGKLYKQSLKRSELRDELFVQISKQTRPERQYLIKAWELMYLCASSMPPSKDIGGYLSEYVHVAHGVTSDSEIRALALTLALKRSVKAGPRHTIPVREEIEALLTGRRLTTIVFFLDETFEEITYDMATTVADAVEELAGIIKLSTYSSFSLFECLKVVTGSKSPDPGEEYIGLDDKYIGDLLAEFKAAKDRSKGELLHCKLILKKKLFRESDEAVTDPMFVQLSYVQLQHDYILGYPVGRDDAAQLSALQILAEIGFVNTPESCTDWNSLLERFLPRQIAITRAKREWELDILSRYHSLEHMAKDDARQQFLRILRALPYGSVFFNVRKIDDPIGLLPGRIILGIKRGVHFFRPVPKEYLHSAELRDIMQFGSSTAVFFKMRVAGVLHIFQFETKQGEEICVALQTHIDVMLRRYSKARTVASGSVGDISNPKPPNMELYERRVQDLSKAVQDSQRYADQLVEELREKQKLEEKMQEELDGLRECLEANKQNLEEVLSDCDRLKSLCNEKDKAFQAAILDKRNMEARLAKLSLMVENNAKKDPVGVDKVLQKLEDELKLRKEELHAAEETIKRLTNEKLVLEQKISELEKKKADEISVLERKFEQERKAMRSQVYDFEKKLEGVRQELVVAESTLSAKDSEMADMQLKELEELREMKEDIDRKEQTAAILKMQAAQLAELEVLYKEEQVLRKRYFTIEDMKGKIRVYCRLRPLGEKEIIEKERDVVSSIDEFTVEHLWRDDKPKQHIYDRVFNGEATQEEVFEDTRYLVQSAVDGYVCIFAYGQTGSGKTFTIYGSENSGLTPRATAELFKILRRDAKFSFSLKAYMVELYQDTLVDLLLPKAKRLKLDIKKDSKGMVTVEVTVLSISTMEELNIIQRGSEQRHTSGTQMDESSRSHLILSIIIESILQSQSVARGKLSFVDLAGSERIKKSGSSGNQLKEAQSIKSLSALGDVISALSSGGQHIPYRHKLTMLMSDSLGGAKTLMFVVSPAESNLDETYSLMYASRVRSIVDPSKVSSKEVARLKKLVAYWKEQAGRRAEDEDLEEIQEERPTRERGDGRYSM
>CER.Cercis.cerca_Chr6
MTVDMPPSMAQNVRPSRSSFSSSGHEETPLHSYAAVSGDDYDSDGSFAPPTPNTLSMAIPAELAGAVPLIDRFQVEGFLRLMQKQIQSAGKRGFFSKRSIGPQVREKFTFEDMLCFQKDPIPTSLLKIGDLVSRATKLFQIILKYMGVDSSDRVTPISLDERVELVGKLYKQSLKRSELRDELFVQISKQTRPERQYLIKAWELMYLCASSMPPNKDIGGYLSEYVHVAHGVTTDSEIRALALTLALKRSVKAGPRHTIPGREEIEALLTGRNLTTIVFFLDETFEEITYDMATTVADAVEELAGIIKLSTCSSFSLFECRKVVTGSKSPDPGEEYIGLDDKYIGDLLAEFKAAKDRSKGEILHCKLILKKKLFRESDEAVADPMFVQLSYVQLQHDYILGYPVGRDDAAQLSALQILAEIGFVNSPESCTDWNSLLERFLPRQIAITRAKREWELDILSRYHSLEHMAKDDARQQFLRILRALPYGSVFFNVRKIDDPIGLLPGRIILGIKRGVHFFRPVPKEYLHSAELRDIMQFGSSTAVFFKMRVAGVLHIFQFETKQGEEICVALQTHIDVMLRRYSKARTAASDSVGDISNPKPPNLELYERRVQDLSKAVEDSQSNADQLVEELREKQKLEEKMQEELEGLKESLEANKQNLEEVSCDRDRLKSLCNEKDKALQAAILDKRNMEARLAKLSLMVENNTKKDPVGANQVLQKIEDELKLRKEELHAAEETIKRLTYEKLVLEQKISELEKKKADEISILERKFEQERKATRSQVYDLEKKLEGIRHELGVAESTLSARDSEMAALQLKELEELREMKEDIDRKEQTAAILKMQGAQLAELEVLYKEEQVLRKRYFTIEDMKGKIRVYCRLRPLSEKEIIEKERDVVTSIDEFTVEHLWRDDKPKQHIYDRVFDGDATQEEVFEDTRYLVQSAVDGYVCIFAYGQTGSGKTFTIYGSENPGLTPRATAELFKILRRDGKFSFSLKAYMVELYQDTLVDLLLPKAKRLKLDIKKDLKGMVAVEVTVLSISTMEELSIIQRGSEQRHTSGTRMEESSRSHLILSIVIESTLQSQSVARGKLSFVDLAGSERVKKSGSSGSQLKEAQSIKSLSALGDVISALSTGGQHIPYRHKLTMLMSDSLGGAKTLMFVVSPAESNLDETYSLMYASRVRSIVDPSKVSSKEVARLKKLVAYWKEQAGRRGEDEDLEEIQEERPTRERGDGRYSM
>CER.Phanera.A
MTVDMPPSMAQNMRPSRSSFSSSGLEETPLHSYAAVSGDDYDSDGSFAPSTPNSLSMAIPAELAGAVPLIDRFQVEGFLRLMQKQIQSAGKRGFFSKRSVGPQIREKFTFEDMLCFQKDPIPTSLLKIGDLVSRATKLFQIILKYMGADSSDRVTPISLDERVELVGKLYKQSLKRSELRDELFVQISKQTRPERQYLIKAWELMYLCASSMPPSKDIGGYLSEYVHVAHGVTTDSEIRALALTLALKRSVKAGPRHTTPGREEIEALLTGRKLTTIVFFLDETFEEITYDMATTVADAVEELAGIIKLSTYSSFSLFECRKVVTGSKSPDPGEEYIGLDDKYIGDLLAEFKAAKDRSKGEILHCKLILKKKLFRESDEAVTDPMFVQLSYVQLQHDYILGYPVGRDDAAQLSALQILAEIGFAKSPESCTDWNSLLERFLPRQIAITRAKREWELDILSRYHSLEHIAKDDARQQFLRILRALPYGSVFFNVRKIDDPIGLLPGRIILGIKRGVHFFRPVPKEYLHSAELRDIMQFGSSTAVFFKMRVAGVLHIFQFETKQGEEICVALQTHIDVMLRRYSKARTAANGSMGDISNPKPPNLELYERRVQDLSKAVEDSQRNADQLVEELHEKQKLEEKMQEELEALKESLEANKQNLEEVSCDRDRLKSLCNEKEKAFQAAILDKMNMEARLAKLNLMVENNTKKDPVRANQVLEKLEDEIKLRKEELHAAEETIKRLTYEKLVLEHKISEIEKKKAEEISALERKFEQERKATKSQLYDLEKKLERARQELAAAESTLSARDSEMATLQLKELEELREMKEDIDRKEQTAAILKMQGAQIAELEVLYKEEQVLRKRYFTIEDMKGKIRVYCRLRPLSEKEVNERERDVVTSTDEFTVEHLGRDDKPKQHIYDRVFDGGATQEEVFEDTRYLVQSAVDGYVCIFAYGQTGSGKTFTIYGSENPGLTPRATAELFKILRRDRKFSFSLKAYMVELYQDTLVDLLLPKAKRLKLDIKKDSKGMVAVEVTVLSISTMEELSIIQKGSERRHTSGTQMEESSRSHLILSIVIESTLQSQSVARGKLSFVDLAGSERVKKSGSSGSQLKEAQSIKSLSALGDVISALSTGGQHIPYRHKLTMLMSDSLGGAKTLMFVVSPAESNLDETYSLMYASRVRSIVDPSKVSSKEVARLKKLVAYWKEQAGRRGGDEELEEIQEERPTKEKGDGRYSM
>CER.Phanera.B
MTIDMPPSMAQNVRPSRSSFSSSGHEETPLHSYAAVSGDDYDSDGSFAPPTPNTLSMAIPAELAGAVPLIDRFQVEGFLRLMQKQIQSAGKRGFFSKRSVGPQVRDKFTFEDMLCFQKDPIPTSLLKIGDLVSWATKLFQIILKYMGVDSSDRVTPLSLDERVELVGKLYKQSLKRSELRDELFLQISKQTRPERQYLIKAWELMYLCASSMPPSKDIGGYLSEYVHVAHGVTTDSEIRTLALTLALKRSVKAGPRYTIPGREEIEALLTGRKLTTIVFFLDETFEEITYDMATTVADAVEELAGIIKLSTYSSFSLFECRKVVTGSKSPDPGGEYIGLDDKYIGDLLAEFKAAKDRSKGELLHCKLILKKKLFRESDEAVTDSMFVQLSYVQLQHDYILGYPVGRDDAAQLSALQILAEIGSVNLPESCTDWNSLLERFLPRQIAITQAKREWELDILSRYRSLEHMAKDDARQQFLRILRALPYGSVFFNIRKIDDPIGLLPGRIILGIKRGVHFFRPIPKEYLHSAELRDIMQFGSSTAVFFKMRVAGVLHIFQFETKQGEEICVAVQTHIDVMLRRYSKARTSASGSVGDISNPKPPYMELYERRVQDLSKAVEDSQRYADELVEELREKQKLEEKMQEEFEGFRECLEANKRNLEEVSSDRDKLKSLCNEKDKAFQAAILDKRNMEARLAKLSLMVENNTKKDHVGADRVLQKLEDELKLCKEELHTAEETVKRLTHEKLVLEQKITELEKKKANEINVLERKFEQERKASRSQVYDLERKLEVVRQELGVVESTLSARDSEMAALQLNELEELREMKEDIDRKEQTAAILKMQAAQLAELEALYKEEQVLRKRYFTIEDMKGKIRVYCRLRPLCEKEILEKERDVVTSIDEFTVEHLWRDDKPKHHIYDRVFDGDATQEEVFEDTRYLVQSAVDGYVCIFAYGQTGSGKTFTIYGSENPGLTPRATAELFKILRRDAKFSFSLKAYIVELYQDTLIDLLLPKAKRLKLDIKKDSKGMVAVEVTVLSISTMDELSIIQRGSEQRHTSGTQMEESSRSHLILSIVIESTLQSQSVARGKLSFVDLAGSERVKKSGSSGSQLKEAQSIKSLSALGDVISALSTGGQHIPYRHKLTMLMSDSLGGAKTLMFVVSLAESNLDETYSLIYASRVRSIVDPSKVSSKEVARLKKLVAYWKEQAGRRTEDEDLEEIQEERPTRERGDGRYSM
>DET.Sindora.A
-------------------------------------------------ITPGTLSMAIPAELAGAVPVIERFQVDGFLRLMQKQIQSAGKRGFFSKKSVGSQVREKFTFEDMLCFQKDPIPTSLLKIGDLVSRATKLFQIILKYMGVDSSDRVAPMSLDNRVELVGKLYKQSLKRAELRDELFVQISKQTRPERQYLVKAWELMYLCASSMPPNKDIGGYLSEYVHVAHGAATDSEIRVLALTLALKRCVKAGPRHTIPGREEIEALLTGRKLTTVVFFLDETFEEITYDMATTVADAVEELAGNIKLLTYSTFTLFECRKVVTGSKSSEPGEEYIGLDDKYIGDLLTEFKAAKDRSKGEILHCKLIFKRKLFRESDEAVADPMFMQLSYVQLQHDYILGYPVGREDASQLSALQILAEIGFVSMPESCSDWNSLLERFLPRQIAITRAKREWELDILSRYHSLEHLTKDDARRQFLRILKAIPYGSVFFNVRKIDDPMGLLPGRIILGIKRGVHFFRPVPKEYLHSAELRDIMQFGSSTAVFFKMRVAGVLHIFQFETKQGEEICVALQTHIDVMLRCYSKAKSATSVPMGDISNIKPPNLDLYERRVQELSMAVEESQRNSDQLLEELRDKRKQE-KMQEELEDLKESLEANVKILAEVSSDCDKLRSLCNEQDKALQDAILGKRNTEEKLAKLSLIVEKTTKKDTTGANQVLQKLEDELKLCKLELQAADETIKRLTNEKFLLERKLSDFENQKADEISFLKQKFEQERESLKSQVHDFERKLQTVRKELLASDSALSVKDSELASLQLKELDELRELREDIDRKEQTAAILKMQGAQLAELEMLYKEEQVQRKRYFTIEDMKGKIRVYCRLRPLSEKEIAEKERNILKSIDEFTVEHPWKDDKQKQHIYDRVFDGEATQEDVFEDTRYLVQSAIDGYVCIFAYGQTGSGKTFTIYGSESPGLTPRATAELFKILRRDGKFSFCLKAYMVELYQDTLVDLLLPKAKRLKLDIKKDSKGMVAVEATVMSISTMEELNIIQTGSERRHTSGTQMVESSRSHLILSIVIESTLQSQAVARGKLSFVDLAGSERVKKSGSSGSQLKEAQSIKSLSALGDVISHLSSGGKHIPYRHKLTMLMSDSLGGAKTLMFVVSPAESNLDETYSLMYASRVRSIVDPSKVSSKEIARLKKLVAYWKEQAGRRGEDEDLEEIQERPTEDGFDDGHHSM
>DET.Sindora.B
MTMDMQPSMAQSMRTNRSSFSPSGNEDTPVHHFASVSGDDYDSDSSFAPPTPTTLSMAIPAELAGAVPLIDRFQVEGFIRLMQKQVQSSGKRGFFSKKSVGPQVRDKFTFEDMLCFQKDPIPTSLLKIGDLVSRATKLFQIILKYMGVDSFDRITPMSLDERVELVGKLYKQSLKRSELRDELFVQISKQTRPERHYLVKAWELMYLCASSMPPSKDIGAYLSEYVHVAHGVITDSEIRALALTLALKRSVKAGPRHTIPGREEIEALLTGRKLTTIVFFLDETFEEISYDMATTVADAVEELAGIIKLSTYSSFSLFECRKVVTGSKSPDPGEEFIGLDEKYIGDLLAEFKAAKDRSKGEILHCKLIFKKKLFRESDEAVTDPMFVQLSYVQLQHDYILGYPVGRDDAAQLSALQILAEIGFVSIPESCTDWNSLLERSLPRQIAITRAKREWESDIVSRYQSLEHLTKDDARQQFLRILRTLPYGSVFFNVRKIDDPIGLLPGRIILGIKRGVHFFRPVPKEYLHSAELRDIMQFGSSTAVFFKMRVAGVLHIFQFETKQGEEICVALQTHIDVMLRRYSKARSAASISTEDSCNFKPPNLDLYERRVQDLSKAVEESQRNANQLLEELHGKQKQEERTQRELEGLKESFNANQQNLKEVSSDRDRLRLLCNEKDEALKAAILEKRNLEAKLAKLSLMAETSTKKDPSEVNKMLQKLENELKMHKVELQAAEETIKRLTNEKLVLERKLSELEKQKADEINFLELKFEQERKSLRSQVYDLGKKLEEFRQELVSSESTLSAKDSELAALQLKELEELREMKEDIDRKEQTAAILKLQAAQLAELEALYKEEQVLRKRYFTIEDMKGKIRVYCRLRPLSGKEIVEKERGVLASIDEFTVEHPWKDDKAKQHIYDRVFDGYATQEEVFEDTRYLVQSAVDGYVCIFAYGQTGSGKTFTIYGSENPGLTPRATAELFKILRRDSKFSFSLKAYMVELYQDTLVDLLLPKAKRLKMDIKKDSKGMVVVEATVLSISSMEDLNIIQKGSEQRHTSETQMEESSRSHLILSIVIESTLQSQSVARGKLSFVDLAGSERVKKSGSSGSQLKEAQSIKSLSALADVISALSSGGQHIPYRHKLTMLMSDSLGGAKTLMFVVSPAESNLDETHSLIYASRVRSIVDPSKVSSKEVARLKKLVAYWKEQAGRRGEDEDLEEIQEERQTKERTDGRHSM
>OUT.Arabidopsis
-----------GQRGSNSSLSSGGTEVTDVSSCFYVPGTDFDAESSLPPLPAPQVALSIPAELAAAIPLIDRFQVEAFLRLMQKQIQSAGKRGFFSKKSSGSNVRERFTFEDMLCFQKDPIPTSLLKISDLVSRATKLFHLILKYMGVDSSDRSTPPSLDERIDLVGKLFKKTLKRVELRDELFAQISKQTRPDRQYLIKAWELMYLCASSMPPSKDIGGYLSEYIHVAHDATIEPDAQVLAVTLALKRSIKAGPRHTTPGREEIEALLTGRKLTTIVFFLDETFEEISYDMATTVSDAVEELAGTIKLSAFSSFSLFECRKVVSSSKSSDPGEEYIGLDDKYIGDLLAEFKAIKDRNKGEILHCKLVFKKKLFRESDEAVTDLMFVQLSYVQLQHDYLLGYPVGRDDAAQLCALQILVGIGFVNSPESCIDWTSLLERFLPRQIAITRAKREWELDILARYRSMENVTKDDARQQFLRILKALPYGSVFFSVRKIDDPIGLLPGRIILGIKRGVHFFRPVPKEYLHSAELRDIMQFGSSTAVFFKMRVAGVLHIFQFETKQGEEICVALQTHIDVMLRRYSKARSAANSLVGDISCSKPQNFEVYEKRLQDLSKAYEESQKKIEKLMDEQQEKNQQEVTLREELEAIHNGLELERRKLLEVTLDRDKLRSLCDEKGTTIQSLMSELRGMEARLAKSGTKSSKETKSELAEMNQILYKIQKELEVRNKELHVAVDNSKRLLSENKILEQNLN-IEKKKKEEVEIHQKRYEQEKKVLKLRVSELENKLEVLAQDLDSAESTIESKNSDMLLLQLKELEELREMKEDIDRKEQTAAILKMQGAQLAELEILYKEEQVLRKRYYTIEDMKGKIRVYCRIRPLNEKESSEREKQMLTTVDEFTVEHPWKDDKRKQHIYDRVFDMRASQDDIFEDTKYLVQSAVDGYVCIFAYGQTGSGKTFTIYGHESPGLTPRATKELFNILKRDSRFSFSLKAYMVELYQDTLVDLLLPKARRLKLEIKKDSKGMVFVEVTTIPISTLEELMILERGSERRHVSGTNMEESSRSHLILSVVIESILQTQSAARGKLSFVDLAGSERVKKSGSAGCQLKEAQSIKSLSALGDVIGALSSGNQHIPYRHKLTMLMSDSLGGAKTLMFVVSPAESNLDETYSLLYASRVRTIVDPSKISSKEMVRLKKLVAYWKEQAGKKGEEEDLVDIEEDRTRKDEAD-----
>OUT.Prunus
MTMDLHPSMAQSVRTGRSSFSSSGNGDTPLHNAAALSGDDYDSDSSLAPATPRTLSMDIPAELAGAIPLIDRFQVEGFLRLMQKQIQSAGKRGFFTKKSVGPQPREKFTFEDMLCFQKDPIPTSLLKISDLVSRATKLFQIILKYMGVDSSDRVTPASLDERVELVGKMYKQTLKRTELRDELFAQISKQTRPDKEYLIKAWELMFLCASSMPPSKDIGGYLSEYVHVAHGVNIDSEVRVLALTLALKRSVKAGPRHTIPGREEIEALLTGRKLTTIVFFLDETFEEITYDMATTVADAVEELAGVIKLSAFSSFSLFECRKVVTGSKSPDPGEEYIGLDDKYIGDLLAEFKAAKDRSKGEILHCKLTFKKKLFRESDEAVADPMFVQLSYVQLQHDYMLGYPVGRDDAAQLSALQILVDIGFVRNPESCTDWNSLLERFLPRQIAITRAKREWEFDILSRYHSMENLTKDDARQQFLRILRTLPYGSVFFSVRKIDDPIGLLPGRIILGIKRGVHFFRPVPKEYLHSAELRDIMQFGSSTAVFFKMRVAGVLHIFQFETKQGEEICVALQTHIDVMLRRYSKARSATSGSTGDLSNFKPSDVEMYEKRVQDLSKAVEESQRNADQLLEELREKQKQEAKLQEDLESLKQSLAFEKQNVTEVTSEHDRLRSSCDEKDKALQAALLEKKGLEGRLAKLSLVAEKNNKTQLGGGN---QNLEDEIKLRSEEVQAKEEIIRRLTDEKLLLEQRIYGIEKTKADEIDFLEKKNEQERKALKLRVLELEKKLEGVNQELAVVTSTLATKNSEIASLQLKELEELREMKEDIDRKEQTAAILRMQGAQLAELEVLYKEEQLLRKRYFTIEDMKGKIRVFCRLRPLNEKEIADKERGTTTSVDEFTVEHPWKDDKLKQHTYDRVFDGNATQQDVFEDTRYLVQSAVDGYVCIFAYGQTGSGKTYTIYGSDAPGLTPRATAELFKIMKRDSKFSFSLKAYMVEVYQDTLVDLLLPKSKRLKLDIKKDSKGMVSVEITVLSISTYDELNIIQRGSERRHVAGTQMEESSRSHLIVSIVIESTLQTQSVARGKLSFVDLAGSERIKKSGSSGSQLKEAQSIKSLSALGDVISSLSSGGQHIPYRHKLTMLMSDSLGGAKTLMFVVSPAESNVDETHSLMYASRVRSIVDPSKVSSKEIMRLKKLVAYWKEQAGRRGDEEDLEEIQEERPVKDRADGRHSM
>OUT.Quillaja.A
MTIDMPPSMAQNVRTSRSSFSSSGNEDTPLHISASVSGDGYDSDSSFAPFTPTTLSMSIPAELSGAIPLIDRFQVEGFLRSMQKQIQSAGKRGFFSKKSVGPQIRDKFTFEDMLCFQKDPIPTSLLKIGDLVSRATKLFQLILRYMGIDSSDRVTPPNLDERVELVGKLYKQTLKRSELRDELFVQISKQTRPERQYLIKAWELMNLCVSSMPPSKDIGAYLSEYVHVAHDVTIDSEIRSIALTLALKRSVKAGPRQTIPGREEIEALLTGQKLTTIVFFLDETFEEITYDMSATVADAVEELAGIIKLSTYSSFSLFECRKFVTGSKSPDPVEEYIGLDDKYIGDLLAEFKAAKDRSKGEILHCKLIFKKKLFRESDEAVADPMFVQLSYVQLQHDYILGYPVGRDDASQLSALQILAEIGFVETPESCTDWNSLLERYLPRQIAITRAKRDWEMDILSRYRSMEHLTKDDARQQFLRILRTLPYGSVFFSVRKIDDPIGLLPGRIILGIKRGVHFFRPVPKEYLHSAELRDIMQFGSSTAVFFKMRVAGVLHIFQFETKQGEEICVALQTHIDVMLRRYSKARSAATGSIGDILNLKSPSVELYERRVQDLSKAVEESQRNAHQLLEELHEKKKQEEEMKEELEGFKESLKASKTNIEEIRRDRDRLRSLCSENDMSLQTAILEKRSLEVRLAKLNLVVENTMKKDPVGENQVLHKLQDDLKLCNEQLHAAEENIKILSNDKLVLEQKISELENLKAEEMTFKEKNFEQECRVLKSRVYDLEKKLEEARQELVVAESTLAAKESELVALQLKELEELREMKEDIDRKEQTAAILKMQGAQLAELEVLYKEEQVLRKRYFTIEDMKGKIRVFCRLRPLSEKEVAEKERAVLTNIDEFTLEHPWRDEKSKQHIYDRVFDGGATQEDVFEDTRYLVQSAVDGYVCIFAYGQTGSGKTFTIYGSENHGLTPRATAELFEILRRDSKYSFSLKAYMVELYQDTLVDLLLPKAKRLKLDIKKDSKGMVSVEATVVSISTMEELNIIQRGSERRHISGTHMEESSRSHLILSVVIESTLQSQSVARGKLSFVDLAGSERVKKSGSSGSQLKEAQSIKSLSALGDVISALSSGGQHIPYRHKLTMLMSDSLGGAKTLMFVVSPAESNLDETYSLMYASRVRSIVDPSKVSSKEIARLKKLVAYWKEQAGRRGEDEDLEEIQEERP-RERTDGRHSM
>OUT.Quillaja.B
MTIDTLPYMAQSVRTSRSSFSSSGNEDTPLHISASVSGDSYDSDVSFAPSTPKSLSMSIPAELAGAIPLIDRFQVEGFLRLMQKQIQSSGKRGFFSRKSVEPQIPEKFTFEDMLCFQKDPIPTSLLKIGDLVSRATKLFQIILKYMGVDSSDRVTPSSLDEQVELVGKLYKQTLKRSELRDELFVQISKQTRPERQYLIKAWELMYLCASSMPPSKDISAYLSEYVHVTHDVTTDSDIRSIALTLALKRSVKAGPRHTIPGREEIEALLTGRKLTTIVFFLDETFEEIMYNMSTTVADAVQELAGIINLSTYSSFSLFECRKVVTASKSPDTGEEYIGLDDKYIGDLLAEFKAAKDRSKGEILHCKLIFKKKLFRESDEPVADPMFVQLSYVQLQHDYILGYPVGGDDAAQLSALQILAEIGFVGTPESCSDWNSLLEQYLPRQIAITRAKREWEMDILFRYGLMEHLTKDDARQQFLRILRTLPYGSVFFSVRKIDDPIGLLPGRIILAIKRGVHFFRPVPKEYLHSAELRDIMQFGSSTAVFFKMRVAGVLHIFQFETKQGEEICVALQTHIDVMLRRYSKTRSAATASIGDISNFKPPNVELYERRVQDLSKAVEESQKNADQLLEELHQKQNQEEKMQEELEVVKESLKADNKNLEEITRDRDRLRSLCNENDMALQAAILEKRSLEARLAKLSLVVENATKTDHVGANQVLHKLQDDLKLQNEELHAAKENIRRLANEKLFLEQKISGLEKKNAEEMAFLEKRFQQEHKALKSQVYGLEKQLEVVRQEF---QSIHAAKESELAALKLKELEELREMKEDIDRKEQTAAILKMQGAQLAEMEVLYKEEQVLRKRYFTIEDMKGKIRVFCRLRPLSENEIFEKERDVLTSIDEFTVEHPWRDDKSKQHIYDRVFDGDATQEDVFEDTRYLVQSAVDGYVCIFAYGQTGSGKTFTVYGSENPGLTPRATAEIFRILKRDSKFSFSVKAYMVELYQDTLVDLLLPKAKRLKLDIKKDSKGMVAVEVTVVSISTMEELSIIHRGSDRRHTSGTQMEESSRSHLILSVVIESTLQSQSVARGKLSFVDLAGSERVKKSGSSGSQLKEAQSIKSLSALGDVISALSSGGQHIPYRHKLTMLMSDSLGGAKTLMFVVSATESNLDESHSLMYASRVRSIVDPSKVSSKEVARLKKLVAYWKEQAGMRGEEEDLEEIQEERHSKERTDGRHSM
>OUT.Vitis
MTIDMPPVMAQTVRTSRSSFSSSGNE-TPLHNSATISGDGYDSDGSFAPLTPGSLSAAIPAELAGAIPLIDRFQVEGFLRSMQKQIQSSGKRGFFSKRSVGPQVRDKFTFEDMMCFQRDPIPTSLLKISDLVSRAIKLFQIILKYMEVDSSDRVSQTSLDERIELVGKLYKQTLKRPELRDELFAQISKQTRPDRQLLIRAWELMYLCASSMPPSKDIGGYLSEYVHVAHGMNVDSEVQVLALTLALKRSIKAGPRHTIPGREEIEALLTGKKLTTIVFFLDETFEEIAYDMATTVADAVEELAGIIKLSAYSSFSLFECRKIITGSKSPDPGEEYIGLDDKYIGDLLAEFKAAKDRSKGEILHCKLIFKKKLFRESDESVADPMFVQLSYVQLQHDYILGYPVGRDDAAQLSALQILIEIGFIGCPESCTDWTSLLERFLPRQIAITRAKRDWESDILSRYHLMEHLTKDDARQQFLRILRTLPYGSVFFSVRKIDDPIGLLPGRIILGIKRGVHFFRPVPKEYLHSAELRDIMQFGSSTAVFFKMRVAGVLHIFQFETKQGEEICVALQTHIDVMLRRYSKARSAASGSMGDSSSVKPPSVEVYEKRVQDLSKALEESQKNAIRLSEDLHEKKKEQEKMQEELEGLKDSLISEKQILTEVICDRDKLRSLCDERDSALQAALLEKRSMEVRLGKLSQGLENNAKKDLVGTSQMLLKLQDELKRRCEELHVAQETAKRLGNEKQLLEQRIQRLEKKKADEVEVLEKKFEQEGKTLRLRVSELERKLEVVTQDLAVAESTLAVRATDLASLQLKELEELREMKEDIDRKEQTAAILKMQAAQLAELEVLYKDEQVLRKRYFIIEDMKGKIRVFCRLRPLSEKEVVEKERCVLNTFDEFTVEHPWKDDKAKQHIYDHVFGGSATQEDVFEDTRYLVQSAVDGYVCIFAYGQTGSGKTFTIYGSDGPGLTPRATAELFKIIKRDAKFSFSLKAYMVELYQDTLVDLLLPKAKRLKLDIKKDSKGMVSVEVSIASLSTYEELSIIQRGSEQRHTSGTQMEESSRSHLILSIIIESTLQTQSVARGKLSFVDLAGSERVKKSGSSGNQLKEAQSIKSLSALGDVISALSSGGQHIPYRHKLTMLMSDSLGGAKTLMFVISPAESNLDETYSLTYASRVRSIVDASKVSSKEIVRLKKLVAYWKEQAGRRGDDDDFEEIQEERNMRERTDGRHSM
>PAP.Aeschynomene.A
MTIDMPPSMAQSVRTNRSSFGSSGNEDTPLHHFAAVTADGYDSDTSFAPPTPNTLSTAIPAELAGVVPLIDRFQVEGFLKLMHKQIQSAGKRGFFSKRSVGPQVRDKLTFEDMLCFQKDPIPTSLLKLGDLASRATKLFQIILKYMGVDSSDRATQISLDDRVELVGKLYKQSLKHSELRDELFVQISKQTRPERESLIKAWELKFLCASCMPPSKDIGGYLSEYIHVANGVTTDPEIRALALTLALKRSVKAGPRHTIPGPKEIEALLTGRKLTTIVFFLDETFEEITYDMATTVADAVEELAGIIKLSTYSSFSLFECRKVVTGSKLPDSGEEYIWLDDKHIGDLLSEFKAAKDRSKGEILHCKLIFKKKLFRESDEAVADPMFMQLSYVQLQHDYILGYPIGRDEASQLSALQILAEIGFVRRPESCSDWSSFLERFLPRQIAMTRGKREWELDILSCYHSMEHLTKDDARQQFLHILRTLPFGSVFFNVRKIDDPIGLLPGRIVLGIKRGVHFFRPVPKEYLHSAELRDIMQFGSSTAVFFKMRVAGVLHIFQFETKQGEEICVALQTHIDVMLRRYSKARS-AAGSLEDISNFKPPSLESYERHVQDLSKAVEESKRNADQLMEELHMKEKKEEKMIQELEGLKQSLKTDKNSLEEVTNDRDRLRSLCDEKDKALQATILEKRNMEARMTNLSLMIENANRKDPVGEKQVLQKLEDELKLCKDQLLVAEETIKSLTSEKLNLEQKLSRLEKKNSQEISSLQLTLEQERKALKSQVYDLERKLEMFRQESVAAESTLSVKDSELTALKLRELEELREMKEDIDRKEQTAAILKMQAAQLADMELLYKEEQVLRKRYFTIEDMKGKIRVYCRLRPLSDKEIAEKERDALSTLDEFTIEHQWKNDQPKQHMYDRVFDGDATQEDVFEDTRYLVQSAVDGYVCIFAYGQTGSGKTYTIYGSESPGLTPRATAELFRVLRRDSKFSFSLKAYMVELYQDTLVDLLLPKAKRLKLDIKKDSKGMVTVEVTTVSISSMEELSIIHKGSERRHTSGTQMEESSRSHLILSIVVESTLQSQSVARGKLSFVDLAGSERVKKSGSEGSQLKEAQSIKSLSALGDVISALSSGGQHIPYRHKLTMLMSDSLGGAKTLMFVVSPVESSLDETHSLMYASRVRSIVDPSKVCSKEIARLKKMVAYWKEQAGRRGDDEELEEIQEVRPSKDRTDSRHSM
>PAP.Aeschynomene.B
MTIDFPSSMAQNVRAGRSSFSSSGNEDTPVHPYASVSGDDYDSDSSFAPPTPSTLSMAVPAELAGAVPLIDKFQVEGFLKLMQKQIQSAGKRGLFSRKSVGPPIREKFTFEDMLCFQKDPIPTSLLKIGDLVSRATKLFQIILKYMGVDSSDRVTPISLDERIELVGKLYKQSLKRSELRDELFVQLSKQTRPERQFLIKAWELMFLCASSMPPSKDIGGYLSEYVHVAHSAATDSEIKALALTLALKRSVKAGPRHIIPGREEIEALMTGRKLTTIVFFLDETFEEITYDMSTTVADAVEELAGLIRLSTYSSFSLFECRKVVTGSKSSDLGEEYIGLDDKYIGDLLAEFKAAKDRSKGEILHCKLIFKKKLFRESDEAVADPMFVQLSYVQLQHDYILGYPIGRDDAAQLSALQILAEIGFASSPESCTDWNSLLERFLPRQIAMTRAKRDWEVDIISRYRSLENLTKDDARQQFLRILRALPYGSVFFHVRKIDDPIGLLPGRIILGIKRGIHFFRPVPKEYLHSAELRDIMQFGSSTAVFFKMRVAGVLHIFQFETKQGEEICVALQTHIDVMLRRYSKARSAAGGSVGDISNFKPPNLELYEKRVQDLSKLAEESQNNADQLFQELREKQKEEEKLQEELEGLKETLKADQQNLEEVTNERDRLISLCNEKDKALQAALLDKRNMEAKMAKLSLVSENTAK--LVGANKVSQKLEDELKLCKDELHEAEETIKSLANEKVILEQKLSALEKRNFEETTSLQRKLEQERKAVRSQVYELEKKLEEIRQELVAAKSTISVKDSELAALQLKELEELKEMKEDIDRKEQTAAILKMQGAQLAEMEALYKEEQVLRKRYYTIEDMKGKIRVYCRLRPLSEKEIIDKERAALTMVDEFTIEHLWKEDKPKQYVYDRVFDGGATQESVFEDTKYLVQSAVDGYVCIFAYGQTGSGKTFTIYGSENPGLTPRATAELFRILRRDNKYSFSLKAYMVELYQDTLIDLLLPKSKHLKLDIKKDSTGMVAVEVTVVPISKIEDLNIIQRGSERRHTSGTQMEESSRSHLILSIVIESTLQSQAVARGKLSFVDLAGSERVKKSGSVGSQLKEAQSIKSLSALGDVISALSTGGQHIPYRHKLTMLMSDSLGGAKTLMFVVSPAESNLDETNSLMYASRVRSIVDPSKVSSKEIARLKKLVAYWKEQAGRRTEDEDLEEIQDERPNKDRA------
>PAP.Lotus.A
MTIDMLPSGAQSVRTNRSSFGSGG--DTPLHNYATVSGDGYDSDGSFAPATPTTLSMAIPAELAGAVPLIDRFQVEGFLKLMQKQIQSAGKRGFFSKRSVGPQVREKLTLEDMLCFQKDPIPTSLLKLGDLASRATKLFQIILKYMGVDSSDRVTPIGLEERVELVSKLYKQSLKRSELRDELFVQISKQTRPDREYLIKAWELMYLCASCMPPSKDIGGYLSDYIHVAHGVTTDPEIRARALTLALKRTVKAGPRYIIPGAIEIEALLTGKRLTTIVFFLDETFEEITYDMSTTVADAVEELAGIIKLPTFSSFSLFECHKVVTGSKSPDTGEEYIGLDDKYIGDLLAEFKAVKDRSKGEILHCKLIFKKKLFRESDEAVTDQMFLQLSYVQLQHDYILGYPIGRDDASKLSALQILAEIGFVRRPESCTEWNSFLERFLPRQIAMTRAKREWELDILSCYHSLEHVTKDDARQQFLHTLRTLPYGSVFFNVRKIDDPIGLLPGRIILGIKRGVHFFRPIPKEYLHSAELRDIMQFGSSTAVFFKMRVAGVLHIFQFETKQGEEICVALQTHIDVMLRRYSKARSPTAGSLEDVSSFKPPNLELYEKRVQDLSKLVEESQSNADQMLEKLHEKQKQEEVMLQELESLKESLRAGKHSLTEVTNERDRLRSLCDEKDKALQAKILEKRSMEEKMAKMSLVIESTTKKDHNEADQVLRKLEDDLQLCKDECLVAEETIKSLIDEKLILTQKLSELEENNADEISSLQWKLEQERKAVNSRVYDLERKLDLLKQELVVAESALSLKDSELAAIKLKELEELREMKEDIDRKAQTAAILKMQGAQLAEMETLYKEEQILRKRYFTIEG-----------------------------------------------------------------------------------------------------------------------------------------------------------------------------------------------------------------------------------------------------------------------------------------------------------------------------------------------------------------------------
>PAP.Lotus.B
------------------------------------------------------------------------------------------------------------------------------------------------------------------------------------------------------------------------------------------------------------------------------------------------------------------------------------------------------------------------------------------------MFVQLSYVQLQHDYILGYPIGRDDASQLSALQILAEIGFVSTPETGSNWNSLLERFLPRQISMTRAKREWECDILSRYHSMVHMTKDDARQQFLRILRALPYGSVFFNVRKIDDPIGLLPGRIILGIKRGIHFFRPVPKEYLHSAELRDRMQFGSSTAGVFKMRVASVLHIFQFETKQGEEICIALQTHIDVIMRRYSKARSASGGSLGDVSNFKPPNLELYEKRIQDLSKLAEESQRNADELLKELREKQGKEEKMQDELEGLKKSLKADKQNLEVVASDCDRLRSLCNEKDEALQAAIQEKRNMEARMAKLSVVIENSAKEGLIGENRVLQKLKYELKHCKDELHSAEETIKALTSEKMVLEQKLSALEKRNAEESSSLQRKLEQERRAVKSEVFDLQRKLEGCREELMSAKTTISVKDSELAALQLKELDELREMKEDIDRKEQTAAILKMQGAQLAEMEVLYKEEQVLRKRYFIIEDMKGKIRVYCRLRPLSGKEIAEKEREAIIAFDEFTVEYQWRDDKPKQYIYDRVFGGDATQESVFEDTRYLVQSAIDGYVCIFAYGQTGSGKTYTIYGSEDTGLTPRAIAELFRILRRDNKYSFSLKAYMVELYQDTLIDLLLPKAKHLKLDIKKDSTGMVVVEVTVMPVSTIEELDIIRRGSERRHISGTQMEESSRSHLILSIVIESTLQSQTVARGKLSFVDLAGSERVKKSGSKGSQLKEAQSIKSLSALGDVISALSSGGQHIPYRHKLTMLMSDSLGGAKTLMFVVSPVESSLDETHSLMYASRVR-------------------------------------------------------
>PAP.Medicago.A
MIFDMPPSGAQSVRTNRSSFGSIGSEGTPLHSYATVSGDGYDSDGSFAPPTPTTLSTAIPAELAGAAPLIDRFQVEGFLKLMQKQIHSAGKRGFFSKRSVGPQVREKLTIEDMLCFQKDPIPTSLLKLGDLASRATKLFQMILKYMGVDSSS----LSLEDRVELVGKLYKQSLKRSELRDELFVQISKQTRPEREYLMKSWELMYLCVSCMPPSKDIGGYLSEYTHVAHGVAVDSGIRGVALTLALKHSLKAGPRHIIPGPAEIEARMTGKKLTTIVFFLDETFEEITYDMSTTVADAVEELAGIIKLPTYSSFGLYECRKVVTSAKSSDSGEEYIGLDDKHIGDLLAEFKAVKERSKGEVLHCKLVFKKKLFRESDEAVTDPMFWQLSYVQLQHDYILGYPIGREDASKLSALQILAEIGFVRRPESCPDWNSFLERFLPRQIAMTRARREWELDILSCYHSLENVTKDDARQQFLHIIRTLPYGSVFFNVRKIDDPIGLLPGRIILAIKRGVHFFRPIPKEYLHSAELRDIMQFGSSTAVFFKMRVAGVLHIFQFETKQGEEICVALQTHIDVMLRRYSKTRSSPTGSLKEISTFKSPNLESYEKRVQDLTKAVEDSQRTADQLMEKLHEKQLQEEETLHELEGLKESLETSKNSLAEVTNDRDRLTSLCSEKDNELQAKMIEKRSLEAKIAKLNLMIEEVTNKDSSGADRALQKLEDDLRLCRDELMLAEETIKCLTNEKLVLRQKISELEKKNTEEINYLQRKLEQERKALNTQVHGLERKLDVLKQELVMAESTLLAKDTELAVLKLKELEDLREMKEDIDRKEQTASILRMQAAQLADMESLYKEEQVLRKRYFTIEDMKGKIRVYCRLRPLGEKEIAVKERKVLTYVDEFTVEHPWKDDKAKQHIYDRVFNGNATQEDVFEDTRYLVQSAVDGYVCVFAYGQTGSGKTFTIYGSENPGLTPRATTELFRILRRDGKFSFSLKAYMLELYQDTLVDLLLPKAKRLKLDIKKDSKGMVMVEATTVSISTMEELRIIQRGSERRHTAGTQMEESSRSHLILSIVIESVLQSQSTARGKLSFVDLAGSERIKKSGSEGSQLKEAQSIKSLSALGDVISALSSGGQHIPYRHKLTMLMSDSLGGAKTLMFVVSPVESSLDETHSLMYASRVRSIVDPSKISSKEIARLKKLVAYWKEQAGRKGEDEDLEEIQDKRPTKERSDGRHSM
>PAP.Medicago.B
MIIDRPPSMAQNPMTSRSSFSSNGNENTNVNNHAAANADGYDSDSSLATPTPSTLSMTVPAELAGAIPLIDRFQVDGFLKLMHKQIQSAGKRGFFSKRSSDPQAREKFTFEDMLSFQKDPIPTALLKIGDLVSRATKLFQIILKYIGVDSSDCTTPLSLDERVELVGKLYKQSLKRAELRDELFVQISKQTRPDRQYLIKSWELMYVCASSMSPSKDIAIYLSEYVHIANDVATDSEIQALALTFALKRSVKAGPRHIIPGREEIEALLTGRKLTTIVFFLDETFEEITYDMSTTVADAVEELAGLIKLSTYSSFSLFECRKVVTSSKSPDPVEEYIGLDDKYIGDLLTEFRAAKDRSKGEILHCKLIFKKKLFRESDEAVTDPMFVQLSYVQMQHDYILGYPVGKDDAAQLSALQILAEIGFVSTPESCTNWNSLLERFLPRQISMTRAKREWEFDILSRYRSLEHQTKDDARQQFLRILRALPYGSVFFNVRKIDDPIGLLPGRIIIGIKRGIHFFRPVPKEYLHSAELRDIMQFGSSSAVFFKMRVAGVLHIFQFETKQGEEICVALQTHIDVMLRRYSKARSSSGGSLGDASISKPPNLESYEKRIQDLSKLVEESQRSADQLHKDLHEKQEKEVKMQEQLEGLKESLKANKQNLQAVTSDCERLRSLCNKKDQALQ------------------AIESTSKKDLVETNQVLQKLKYELKYCKGELDSAEETIKTLRSEKAILEQKLSVLEKRNSEESSSLLRKLEQERKAVKSEVYDLERKIEGYRQELMAAKSIISVKDSELSALQFKELEELREMKEDIDRKEQTASILKMQRAQLAEMEGLYKEEQVLRKRYFVIEDMKGKIRVYCRLRPISEKEVSEKEREAVTAVDEFTVEFLWKDDNPKQYIYDRVFGGDATQETVFEDTRYLVQSAVDGYVCIFAYGQTGSGKTFTIYGSEDPGLTPRAIAELFRILRRDSKYSFSLKAYMVELYQDTLIDLLLPKAKHSRLDIKKDSTGMVVVEVTVMSISTIEELYIIQKGSERRHISGTQMEESSRSHLILSIVVESTLQSQSVARGKLSFVDLAGSERVKKSGSMGSQLKEAQSIKSLSALGDVISALSSGGQHTPYRHKLTMLMSDSLGGAKTLMFVVSPIESSLDETHSLMYASRVRSIVDPSKVSSKEIARLKKLVTYWKQQAGRAIEHEDLEEIQDERPNKERPDSH---
>PAP.Phaseolus.phavu_Chr02
MTIDVPPSSAHSVRTNRSSFGSSGNEATPLHSHASVSCDGYDSDGSFAPPTPRTLSTAIPAELAGAVPLIDRLQVEGFLKLMHKQIQSAGKRGFFSKRSVGPQVREKFTFEDMLCFQKDSIPTSLLKLSDLASRATKLFLIILKYIGVDSSDRVTPINIDERVELVGKLYKQSLKRSELRDELFLQISKQTRPERESLIKAWELMYLCALSMPPSKDIGAYLSEYVHVAHGVIIDSEIRALALTLALKHSVKAGPRHIIPGPIEIEAMLTGKRLTTIVFFLDETFEEITYDLSTTVADAVEELAGIIKLSTYSSFSLFECRKVVTGAKSPDSGEEYIGLDDKYVGDLLAEFKAVKERSKGEILHCKLIFKKKLFRESDEAVSDPMFLQLSYVQLQHDYILGYPIGRDDASQLSALQILAEIGFVRRPESCTDWNSFLERFLPRQIAMTRAKREWELDILSCYHSLAHVTKDDARQQFLHILRTIPYGSVFFNVRKIDDPIGLLPGRIILGIKRGVHFFRPVPKEYMHSAELRDIMQFGSSTAVFFKMRVAGVLHIFQFETKQGEEICVALQTHIDVMLRRYSKARSTVGGSLEDTPTYKPSNLELYEKRVQDLSKLAEESQTNADQLLEKLREKQKEEEEMLQEIDGLKKSLKADKQSLAEVTGDRDKLRSLCYEKDKELQAKILEKKNMEEKMAKLSLVTENATKKDTPQANQVSQKLEEDLKLCKGELLVAEETIKGLRSEKLILEQKLFEFEKNSEEEINSLQCKLEQERKNLNSQVYDLELKLDMFRQELTVAKSTLSVKDSEVAALKLDELEELREMKEDIDRKEQTAVILKMQAAQLAEMELLYKEEQVLRKRYFTIEDMKGKIRVYCRLRPLSEKEIANKERDSLTTVDEFTVEHPWKDDKSKQHIYDRVFDGDATQEDIFEDTRYLVQSAVDGYVCIFAYGQTGSGKTFTIYGAENPGLTPRATAELFRILRRDSKYSFSLKAYMLELYQDTLVDLLLPKAKRLKLDIKKDSKGMVAVEVTIVSISTVEELSIIQRGSEQRHTSGTRMDESSRSHLILSVVIESTLQSQSTARGKLSFVDLAGSERVKKSGSAGNQLKEAQSIKSLSALGDVISALSSGGQHIPYRHKLTMLMSDSLGGAKTLMFVVSPTESSLDETHSLMYASRVRSIVDPSKVSSKEIARLKKLVAYWKEQAGKRGEDEELEEIIEERPTKERSDGRHSM
>PAP.Phaseolus.phavu_Chr03
MITDVPPSMMQSSRSSRYSFGSSGNDDTPAHNGAAVVVDDYDSDSSFAPPTPSTMSMNVPAELAGAVPLINRFQVDGFLKLMQKQIQSGGKRGFFSKRSVGPQVREKITFEDMLSFQKDPIPTSLLKLVDLVSRATKLFQIILKYMGIDPSDRVTPISLDERVELVGKLYKQNLKRPELRDELFVQISKQTRPERQYLIKAWELMYLCASSMSPSKDISSYLSEYIHIATGVGTDSEIQILALSLALKHSVKAGPRHIIPGREEIEALLTGRKLTTIVFFLDETFEEIAYDMSTTVSDAVQELAGLIKLSAYSSFSLFECRKVVTGSKAPDLGEEYIGLDEKYIGDLLAEFKVAKDRSKGEILHCKLIFKKKLFRESDEAVTEPMFVQLSYVQLQHDYILGYPIGRDDAAQLSALQILAEIGFLSTPESCTDWNSLLERFLPRQISMTRAKREWEYDIISRYRSLENLTKDDARQQFLRILRALPYGSVFFNVRKIDDPIGLLPGRIILGIKRGIHFFRPVPKEYLHSAELRDIMQFGSSTAVFFKMRVAGVLHIFQFETKQGEEICVALQTHIDVMLRRYSKARSGGGGSLGDISNSKPPNMELYEKRVQDLSKLIEESQKNADQLLEELRVKQRQEEKMQEELDGLKESLKADKKNLDSVTSDRDRLRSLCNEKDKELQAAILDKRNMESRMAKLSAVIENTAKKDLANANQVTQKLEDELKICKYELFAANEIVKSLKSEKMILEQNLSALEKRNAGEISSLQWKLEQERKAVKSEAYELERRLEGCRQELLAAKATISVKDSELVSMQLKELEELREMKEDIDRKEQTAAILKMQGAQLAEMETLYKEEQVLRKRYFVIEDMKGKIRVYCRLRPLNEKEMAEKEREVLTAVDEFTVEYPWKDDKPKQYIYDRVFDAGATQESVFEDTKYLVQSAVDGYVCIFAYGQTGSGKTFTIYGSDNPGLTPRAISELFRILRRDNKYSFSLKAYIVELYQDTLIDLLAPKGKHSKLDIKKDSTGMVVVEVTVMSISTIEELNIIQRGSERRHISGTQMDESSRSHLILSIVIESTLQSQSVARGKLSFVDLAGSERVKKSGSTGSQLKEAQSIKSLSALADVISALSSGGQHTPYRHKLTMLMSDSLGGAKTLMFVVSPAESNLDETHSLMYASRVRSIVDPSKVSSKEIARLKKLVAYWKQQAGRGHEYEDLEEIQDERPTKENGNGN---
