# Supplementary material for: Legume genome structures and histories inferred from Cercis canadensis and Chamaecrista fasciculata genomes
Source: Plant J. 2026 Jun 10;126(5):e70981. doi: 10.1111/tpj.70981 (PMC13252982; doi:10.1111/tpj.70981)
Supplement: Supplementary file 8 — Data S8. Manuscript supplement; Compressed directory of aligned sequences from 36 gene families with members deriving from syntenic blocks from selected species. [file TPJ-126-0-s004.gz › S8_wgd_block_tree/40_wgd_aln_manual_wgd_copy_fasta/Legume.fam3.01219]

>CAE.Acacia.A
MAMSGTSPRHSPNLGSPQPVSSPWNQVVRGESDSTAAAPLSPSPPATSSPVLPPSLPMDDSSSGLDNGS--VNTAKRPAWRPSNA-ADSEAKPVMGAVSWPALSESTKATIKSSTESPKGGADGSSVSQLQGAGITPSSSQRQVTDANPNNVVPTRQKSIKRNGPNASFGGHPQHFAPQGQIAATGFHTSPKDHIQRSGYVSNDHLQQRSFRNRGGLHQRVDGTHHRNYGSRREQDAQDWNTHRFGRDTHVSPRAIPRLMRPPPPPNSAQFIPPPLVRPFAGPVGFSELTHPVLYVAAPPPDSLRGVSFVPPLPPHTMLFPTPDPQLHTKIVNQIDYYFSGELIKDTFLRLKMDEQGWVPIKLIAGFKKVMELTDVPLILEALRTSSVVEVEGDKVRRQNDWKRWILPASHPPDVPGSQGLGKFSHDML-LAVQTISLEHDDSSDTS-----QNKS--SSGDFNNRMQVSTVEGTSEVGIQGSDRSEDAR
>CAE.Chamaecrista.chafa_Chr1
-AMSGTSPRHSSDSSSNGPVSSPWNHVVRGESEPSAASPLSPSPVTMSSTVSPPSLPADDSGFELDNGNVPGNTGKRPAWKPS-NGAASEVKPVMGAVSWPALSESTRATTKSSTESPKAVADGSSVPQSQGTGVTPSSSQRQATDANTTNVAPTRQKSMKRNGPNTSFGGHLQQPAPQGQIAATGFHSSPKDHTQRSGFVSNDHSQQRSFRNRSGPHQRGDGTHHHNY-NRREQDGQDWNTHRFGRDNHMPPRVFPRFIRPPPPPNSGQFIAPPPVRPFGGPVGFPELTPPVVYVAAPPPDSLRGVPFVPPIPPHAMFFPAPDLQLHTRIVNQINYYFCDDLIKDTYLRQNMDEQGWVPIKLIAGFKKVMQLTDIQLILDAVRTSSVVEVQGDKLRRQNDWRRWIMPTIQSPDVTGSQTPGKFSHDILAEQVQGISLNTTGNNGAGRLDVLSDASLSSSGDLNNQLHLSTTKG-IEVEHQGSDYSTSAR
>CAE.Chamaecrista.chafa_Chr6
MADTAASAAANNSCSNSN--PSSFNNCDGG--LKFGDKPSN-KMIVHSETLIVVSTPSSVVEF----SSSDSDA-KKPVWKPSFNDTPSNVKPVMDAFSWPALSKATGKLTS--QPSKQSSLDDSLNSQDEDTGKSPSSSETQVTNARINNNIS---------------------PSPTNNV--------------------NNQQQQRSFKNCGRPNYRG----HR--GNN-----QDWNAHQFGRDTYIPPTCVPRFPPPPLPYPPPQYFPSPPLPPYGG--GHY--IPPVQHFAAAPCGNFSGVSHRPPNSTRPVRFPAPDVQLRAKIVDQIHYYFSVNLVKDMFLRKHMDEQGWVPISLIAGFKKVLELTDIQTIKDVLRNSIIVEIQGDKIRLRENWKRWIIPASELPDSLGSPRLGKSSQEKQTEESKSHPSKTDIND----------------------------------------------
>CAE.Senna.sento_Chr06
---------NSS-VSSEIDVSPQWIEIVRL---SIVE-SSS----VSATP----LSPCETLAT-----N--SHVTKIPICNSSSPGIDQNL--QINDASWPVLSRYPIPVE-----SSKVSTDASS---LQGTQS-PSSE-RQVIDAKTRCGMPSRQNSMRQNDLAMTPCIHLQQSSSTI------SHSSLKDNTAQNHSITGSQ-HQCSFKNGGSNHDRH-GSRQHNHRGRREQQ-HRSNANRFGRAIHMPPRGLPRLMPPPLPL------------PYSS----NALPPLLPYHENPYGAY-----YKFP----AVYI-PTSDQLHTNILKQIEYYFSSDLIKDTFLRQHMDDQGWVPIRLIASFRKVMELTGIQIIINALRTSSILEIQLKN-HSVEEK----------PTTMVNQSLNLSIAERPDDQLDNQDSEQS-------------------------------------------------
>CAE.Senna.sento_Chr11
MAMSGTAPNHSP---RPV-VSSPWNHVVRA--APTLV-E--------SSPVVLPSLPVDDSSSALDNGSVFGNTGKRPAWKPS-NGAASEVKPVMGALSWPALSESTRATMKVSSESPKGAADGSSVPQLQGTGIMPSSSQRQVIDTNTNNAAQTRQRPVKRNGPNASFGGHPQQSAPQGQIAATGLHSSLKDHTQRSGFVSNDPPQQRSYRNRGGPHQRGDSTHHHNYGSRREQDGQDWNTHRFGRDPHMPPRGFPRFIRPPPPPNSGQFI-PPPLRPFGGHVGYPDLTPQLLYVAAPPPDSLRGVPFVPPIPPHAMFFPAPDPQLHAKIVNQIDYYFSGELIKDTYLRQNMDEQGWVPIKLIAGFKKVMQLTDIQLILDAIRTSSVVEVQGDKLRRRNDWRRWIMPASHSSGAMGSQTLGKFSHDML---------NITSNCGPGQLDVLSDALQSSFGDLNSRLQRSSTEGTGEVEIQVSDHSTSAR
>CER.Bauhinia.A
MAMTGTSPRHYSNLNSPHPVSSPWNQILLGESEPIAAAPSPSSPPTSSAPVTSASLPVEDSSSGIENGSGSGNTGKRPAWKPS-NGAASEVKPVMGAVSWPALSESTRATMK-SSESLKGLTDGSSVPQLQVTGSSPSSSERQFSDSITNTTLPTRQKSMKRNGSKASSAGHPQQSASQASIAVTGSHSSPKGHSQRSGFVSNDHPQQPSFRNRGGPNQRGD-AHHHNYGNRREQDGQDWNAHRFGRDTHMPARVVPRYMRPPPPPNSAQFVPPPPMRPYGGPFGFPELAPPVVYVAAPPPESLRTFPFLQPIPPHPMFFPTLDPQLHTKIVNQIDYYFSNDLIKDTYLRQNMDDQGWVPIKLIAGFNKVMHLTDIQIILDALRVSSVVEVQGDKIRRRNDWKRWLMPASQFPHVRSSQPFGKFGHEMLTEKFQSTLLKTTENDGAGGLDAQTAAL---------ENRPSDGEGTGQVSIQGSNHSISAR
>CER.Bauhinia.B
-----TSPRHSSNLSSPQSVSSPWNQIVRGESEPIAASPSSPS---ASAPVTLASLPVEDSSSEFENGSGSGNTGKRPAWKPS-NGAASEVKPVMGAVSWPALSESTRATMK-SSESSKGLTDGSSEPQFQGTGSTSPTSQRQVGDSINTTPVPTRQKSMKRSGSSASSGGHTQQSASQASIAVTGSHSSPKGHMQRSVFVSNDHPQQPSFRNRGGAHQRGDGAHHHNY-NRREQDGQDWITHRFGRDSHMHARVVPRYIRPPPPPHSAQFVPPPPMRPYGGPIGFPELVPPVVYVATPPPESMRTVPFVPPIPPHAVYFPAPDPQLHTKIVNQIDYYFSNELIKDTYLRQNMDDQGWVPIKLIAGFNKVMHLTDVQLILDALRVSSVVEVQGDKIRRRNDWRRWVMPSSQFPNVTTPEALGKLGHERLTEQFQSIVLKKTENDGGGGLDAQPEALQPTFGDLNSSLQLSDIEGTGQVSIQGSDHSISAR
>CER.Cercis.cerca_Chr6
MAMSGTSPRHSSNLNSPQSVSSPWNQIVRGESEPIAASPSSPTSATVSAPVTTASLPVEDSSSEFENGSGSGNTGKRPAWKPS-NGAASEVKPVMGAVSWPALSESTRATMKSSSESSKGLTDGSSVPQLQGTGSTPLSSQRQVSESITTTTVPTRQKSMKRNGSSASSGGHPQHSASQASIAVTGSHSSPKGHTQRSGFVSNDHPQQPSFRIRGGPHQRGDGAHHHNYGNRREQDGQEWNTHRFGRDTHMPARVVPRYIRPPPPPNSAQFVPPPPMRPYGGPIGFPELAPPVVYVAAPPPESLRTVPFVQPIPPHAVFFPAPDPQLHTKIVNQIDYYFSNELIKDTYLRQNMDDQGWVPIKLIAGFNKVMQLTDIQLILDAVRVSSVVEVQGDKIRRRNDWRRWVMPPSQFPNVTSPQALGKFGHEMLTEQFQSIVLKTTENDGAGGLDAQPEALQPTFGDLNSSLQQSGGEGTGQVSIRGSDHSISAR
>CER.Phanera.A
MAMSGTSPRHSTNLNSPQSVSSPWNQIVRGESEPIAASPSSPTSATVPDPVTSASLPVEDSSSEFENGSGSGNAGKRPAWKPSND-AASEIKPVMGAVSWPALSESTRATMKSSSESLKGLTDGSSVPQLQGTGSSPSSSERQFSDSSTTTMVPTRQKSMKRNVSSASSGGHPQQSASQASIAITGSHSSPRGHTQRNV---NDHPQQPSFRNRGGPNQRGDGAHHHNYGNRREQDGQDWNTHRFGRDTHMPARVVPRYIRPPPPPNSAQFVPPPPMQPYGGPFGFPELAPPVVYVAAPPPESLRTVPFVQPIPPHAVLFPAPDPQLHTKIVNQIDYYFSNELIKDTYLRQNMDEQGWVPIKLIAGFNKVMHLTDIQIILDALRVSSVVEVQGDKIRRRNDWGRWVMPPPQFPNVRSPQPVGKFGHEMLTEQFQSIALKTAENDGAGGLDTQPVALKTTFGDLNSSLQLSGGEGTAQVSIQGSDHSISAR
>CER.Phanera.B
---ANSSPRHSLNLNSPPTVSSPWNQIVRGKSEPMAVSPSSP--TSVSAPVTSAALPIEDSGSEFVNGCGSGNTGKKPAWKPS-NGAASEVKPVMGAVSWPALSESTRATVKLSSELSKGLTDGSSIPQFQGTGSPPPSSQRQVGDSITTNTMPSRQKSMKRNDSNASSGGHPQQTASQASTAVTGSHNSPKGPLQRSSFVSNDHPQQSSYRNRGGPHNRGNGAYHQTY-NRREQDGQDWHTHRFGRNSHMPARVVPRHIRPPLPPHSAQFVPPPPMPPYGGPIGFPGLAPPVVYVAAPPPESLRTIPFVQPIPPHALYFPPPDPQLHTKVLKQIDYYFSNDLIKDIYLRQNMDDQGWVPIKLIAGFNKVMQLTDIQLILDALRVSSVVEVQGDKIRRRNDWNKWVMPPSQFPYITTPQAHRKFSHEMLTEKFQSIVLKNTENDGAGGRDAQPEALQPTFADLNSSLQPSGGEGTGQVSIQGTDHSISAR
>DET.Sindora.A
LYMSYSSDNNNNGLQSRRPISFRFNQVVRGESEPIAAAASSPSATVVSSATTVSPSPVENSSFELENGNCYGNMVKRPAWKPSN-GAASEAKPVMGAVSWPALSESTRNTMKSSSESLKALADACSVPQLQVSETTPSSSQRQISDANTNNVVPARQNSAKSDGSSASSGSHTQPSAPQTPTAATGSRAPINDHAQRTGPVPNDQPQQRTFRNRSGSYLRGDGSHHHNHGSRREQGGQDWNTHRFGRDNHIPQRSFQRFARPPPPPTPPQFFTQTPMRPFVGSFGYPEVVPQVVYYT-PPADS--GFYYIPSLPPHAMVPPAPNLQLQTGIVTQINYYFSPDLIRDIYLRQKMDDQGWVPIKLIAGFKRVMSLTDIQIISEALRTSSVVEVQGDKVRRRNDWKRWILPTTQFPHVTSHQTPGKSSHDMLAEQVRSTSLEETNKIA-GSGDGQPDVL-------HRSSSFPSSERSGRVGIQVSDHSVSAK
>OUT.Arabidopsis
RRISGNSPTASV-AQSPRQVSSPWTQIVRGESEPIAAGPSSPE---PSVAAPAAVLTVEAAAGESEASGGQ-NAGKKPVWRPSNG--ASEVGPVMGASSWPALSETTKAPSKSSSDSLKSLGDSSSVPVTQGIANVPAPK-QAGRAPNPTPN-HSRQRSFQRNGASGSAGTV-SQPSAQGSFTELPSHPSPRGQNQKNGFASQNHPSQRSYRNQ-------NGNHHQSHGGRRNQEGQNWTFQRFGREGNAQSRGTPAFVRPSPQ-PIPQFMAAQ---PFPSHIPFPELAQS-------SYYP--RMPYMTPIPHGPQFFYHQDPPLHMKLHKQIQYYFSDELITDIYLRGFMNNEGFVPLRVVAGFKKVAELTDIQQIVEALQNSPHVEVQGDFIRKRDNWQNWVLRRN--PTGSGPQSVDRAD--AVAKRLGNLSVDQSSADPIGGSSSQLQPTE----ALSDDQQQSSSTA----------------
>OUT.Prunus
-RHAGES-VSSPTTQSRRAVSSPWTQIVRGESEPIAVAPSSPP---PSSQSQSNSAPQSNSSSPSVGEGSEGNAGKRPAWKPSNG--AIEVGPVMGAVSWPALSESARASTKLSPEPLKGVSEPPLVSMSQGTGTTPTSSPKQVNSSTPNHTGPARQRSMKRNNASASSGGLPQHQSSAGQGVETVPNPSPKEHTHRSAIGSNDHPQQRSFRNRGGSHPRGDGSHHHNY--RRDQDGQDWNTHRFNRDNHMHPRSVPRMMRPPPPPNAAQFIHQPQMRAFGGPIGFE-MQPQLVYVTHTPHEP-LGVPFVAPM-RHPMVFPAPDPQLHTKIINQIEYYFSNDLIKDTFLRRNMDDQGWVRIKLIAGFNKVMNLTDIQLILDAMRMSTVVEVQGDKIRRRNDWMRWVMPTAQPPNASGSQALGKSGQDILSAQIQSIALDEKTASNIN----IEN---------SSQPQPSSGEGAGQFGVQAADRSISAR
>OUT.Quillaja.A
MAGSGTASNPN-NLNSPRSVPSPWNQIVRGESEAVAAAPSSPS---SSSITTTSSLPMEDFGS--VGESSEGNAGKRPAWKPSN-GVAAEIGPVMGAVSWPALSESTRATTKTSPELSKGLTDGSSVSVLQGPGSTTSSSQRQDIA--TNHTVPAQQRSTRRNGSSASSSGHPHQSAPPGPIAATAPHSS-KENTQRSGFTPSDHTQQRSFRNRGGPHHRGDGSHHHSYGSRREQDGQDWNAHRFGRDSHMRPQVAPR--RPQPPANSTPFIHPASMRPFGAPMGFPELGP-VVYVAGPSPESLRGVPFLTPLV-PPVFFPPPDPQLHTKIVNQIDYYFSDALIKDIYLRQNMDDQGWVPIKLIAGFNKVMHLTDIQLILDAVRSSSVMEVQGDKVRRQNEWRRWIMPASQFPNATGSQSLGKSSSEKLARQVQSISLKTTNSSSAGGLVDLPAEAQSSFEDLNGQVQLSGVGGTSQVGILGSDHSNSAR
>OUT.Quillaja.B
-------AN----HSSPR--YQPWNQIVRGEAEPVAAAPSSPS---SSSSVTTSSLPMEDSSS--VGESSEGNAGKRPAWKPSIV-VVAEVGPVMGAVSWPALSESTRATTKSSPELSKGLADGSSVPVLQGAGITSSSPQRQDFA--TNHVVPARQRSMRRNGSSASSGGNPQQSTPSGPVAASTLHSS-KENTQRSGFVSSDHPQQRSFRNRGGQHQRGDGSHHHSYGSRREQEGQDWNVHRYGRDTHVRPQV-PRFIRAPPPPNSIPYIPPGAVRSFGTPMGYPELAP-VVYVA-PALDQLRGVPIMTPLGHPAMYFPPPDPQLHIKIVNQIDYYFSNELIRDTYLRQNMDEQGWVPIKLIAGFKKVMHLTDIQLILDSVRSSSVVEVQGDKVRRRNDWRRWIMPASQFPNATGSQSLVKSSSVKLAEQVQSISLDVTSNSSAGGLDVQAEALQSAFGDTNSQVQLSG-------------------
>OUT.Vitis
------SPRYSPGHSSPKAVTSPWTQVVRGESESITAAPSSPQEQIVTKATSDSPASPEDSSQELESSDNGGNAGKRPAWKPSNG--VAEVGPVMGASSWPALSESARASAKSASDSLKSPTDGSITPPVQGSGNASSPSHKQVNNSTPSHALPTRQKSMDRSGGSSSAAGLPQPAAPQGPVMEVPPNSSPRDHTNRGGFVPNDYPHQRSYRKGSAPHSRGDGSHHHGYGGRRDQDVHDWNPHRF-REPHMQPRVVARFIRPPSH-SSAQFIAPPHLRPFGNPILYQELASPVVYVPAPHADPLRTVPFVAPMP-HPMFFPPQDHQLHAKLVAQIDYYFSNELIKDIYLRQNMDEQGWVPVKLIAGFKKVKLLTEIQLILEAVRTSTVVEVQGDKLRKRGDWMKWIMPPSQFSPLSSPQSIGSSSYDTLAARFQNVTLQTTNYSTVSEADVHVEAFSSSSGDLNSQSKPYSSEGPSQVGVQGPDRSNSAK
>PAP.Aeschynomene.A
MAMAGNSPRHSSNLQPRRPVSSPWNQVVRGESEPVPAAPSAPEPSIPATSTVVPPLMAENSSSESENGGGNGGPVKRPAWKPSSNGGASEVRPVMGAVSWPALSESTRATVK-PEPLSKGLLDGSSLPQSQGSGSSSSSSQRQVGDVNANNTVPTHQRPFKHNSSSASSAGRQQQSAPQVPIAATGSHYSPKDHTQRGGFVSNEHHHQRSFRSRSGPHHRGDGSHHHNYGNKRD---QEWNNHRFGRDPPMPPRGVPRYMRPHQPPNSRPFIPPPQVRPYGGHIGFPAPPPP----PPPYSDSLRGVAFVPPMAHHGMFFTGPDPQLQVKIVNQINYYFSNELIKDTYLRLNMDDQGWVPIELIASFNKVTQLTDVQLILDSVRTSSVVEVQGNKIRRRNDWRRWIIPRSQLPNVTSSQTPGIVNHDSLAKQVQNIALETTNYDGTEGVGGLPDASQPSSGDSNNPLLLSGSEVTGQVGIQGSDHSISAR
>PAP.Aeschynomene.B
------------------GVSPPWNQVVAA-----ATPPSSA----VTV-AAANSVPAGERREGFDDAGNNGGAGKKHAWKPSANSSTEEVKPVMDADSWPALLDSARATAKSPSLSEPTSVKAST-PEFQGTGSVPPP-QRQVRDVGMNNAAPTHQRTYKRGNSNVSSGGYPHLSGPQGSMA-----SGSLNHGTWSGFVPNDYHTQRSFRNRGGPHPRGDGAHHHTYGGRRDQGGQEWNNHRFGRENYMSPRFAPRFIRPPPPPPTPQMYPPPPMRPF-SHIGYPDLHPPMIYVP-PPLDSLRGYPFPPSITPSIVFFHPPDPHLHIKIVNQIDYYFSNDLIKDLYLRQHMDDQGWVPVSLIAGFNKVQQLTEIQIVLEALRTSSVVEVQGDKIRRRNDWGRWVIPRGQLPNLSSSQTVVQLA-----ERVLGITLEATNKDGARIELNNQDVSQ--NRELNNQLLLPTNESTGQ-------------
>PAP.Lotus.A
MAMTGD--HDSSDIQSRRPVASPWNQVVRGESEPVAAAPSSPPP---PEAFP--SDAVDDSGS--DNGGRNGGSVNRPAWRPSN-GAGLEVQPVMDAQSWPALSEAARAKMK--SESSKGLLDIASVPQSQAAGSMPSSSQRQVSDASVNNNVPTHQKPIKHNSSNTSSGGHQHQSAPQVSNAATGSHSYPKDHTHRSGYVSNDHPQQRTFRNRNGPHQRGDGAHHHNYGNRRD---QDWNTRRFGRDIHMPPRVVPRFMRPPPPPNSAPFIHPPPVRPFGGHIGFHELVPPVVFVAAPPPPPLRGVPFVPPVPHHAMFFAGSDPQLHTKIVNQIDYYFSNELVKDTFLRQNMDDQGWVPIKLIAGFKKVMHLTDIQLILDAVQTSYVVEVQGDKIRRRNDWMRWIMPSPQFPNVTSH---GVLNHDKLAEQLHNISLETTNYDIPGRLGVLSDNSQPVFGDLNNPMQLSTSESAGQVGFHGSDHSISAR
>PAP.Lotus.B
MAMSGASPNHSP----S---PSPWSQIVSA-----AAPPSSPPAVSVSDSSAVNSAPAEETE--------NANGGKRPAWKPSNA-ASSS---VMGADSWPALSKSAHSPAKSLPESVKGSVDSSSSPNLQGTGSTPSPQ-RQVRDAGVNNTLPTQQKPYKRSNSNLSSGGHPQHSGNQGSVAGSHSHSSQKDHQQRTGFVSNDHPQQRSYRNRGGPHQRGDGAHHHNYGGRRDQDGQDWNNQRFGRDNYMSPRFVPRYIRPPPPPNPAQLFP-PPMRPFGGSIGFP-----------------------------------------------------------------------------------------------------------------------------------------------------------------------------------------------------------
>PAP.Medicago.A
MEMIGNSSNHSPNLQSRR--LPPWNQVVRGESESIAAVPAV---SLSEESFPIVTAPVDDSTSEADNGGERGGTGKRPAWRSSGNGGVSEVQPVMDAHSWPALSDSARGSTK--SESSKGLLDGSSVSPWQGMESTPSSSQRQVGDVNVNNMAPTRQKSIKHNSSNASSGGHTQQSAPQVSIAATGSHSSSRDHTQRSGFVPSDHPQQRSFRHRGGPHQRGDGSHHHNYGNRRD---QDWNSRRYGRDMHVPPRVSPRIIRPSLPPNSAPFIHPPPLRPFGGHMGFHELAAPVVLFAGPPPPILRGVPFVPPMP---LYYAGPDPQLHSKIVNQIDYYFSNELVKDIFLRKNMDAQGWVPITLIAGFKKVMDLTDIQLIIDAIRTSSVVEVQGDKIRRQNDWEKWIMPSPQFPNVTSP---EVLNQDMLAEKMRNIALETTIYDGAGGPVVLPDNSEPAFGDLSSPLQLSTSEITGEVDIHDP-------
>PAP.Medicago.B
---NA---------SSPNPAAAPWSQIVAS-TAASAVPHSSP--SPPPSSAVVDTFTVTEAA-----EDTDTSGGKRPVWKPSNA-AASS---VMDADSWPALSESAKAPAKPPQELVKLSLDLSTLPQSQGTGSLHSPQ-KQVKDAGNSNVVPTHQKPFRRSNSNASSGGRPQMSVPQGFVAGSHNHSAQIDHLPRAGFVPNDQPQRRSFRNRGGLQPRGDGSHHFNSGSRRDQDGQDWNAHNFNRDNYRSPRFVPQFVRPPPPTNHAQYYPPPPIPPYMGSYGYHDLTLQMMYGPPLHVEPPRSVPFVQPIS-SAIFFPPPDSELQTKIVNQIDYYFSDLLNNDTYLKRNMDDQGWVPLNLIAGFNKVKLLTDIQIVVDAVRTSSVVEVQDDKIRRRN----WITLSSQFHNVNGSQIAAQLA-----KNIQNIDLETNKNGAFGELHVS--------------------------------------
>PAP.Phaseolus.phavu_Chr02
MAMTGNSPRHSSTHQPRRSASSPWNQVVRGESEPVAVPPSSSSPSHLTEAFHSTVSPADDFSS--AAESSDGGAAKRPVWKPSPNGAASEAQPVIDALSWPALSVSTKAAMK--SDSAKGLLDGSSVPQLQVLGSSSSSSQREVSDDSTNGVVSTRPKSLKNHSSNASSGGHPQQSVPQASVAATGSHSSPKDHTPRSGFVSNDHPQHRSFRNRGGPHQRGDGSHHHNYGNRR----QDWNNNRFSRDTNVSPRVVPRFIRPPPPPNSTQFFHPSPMPPFGGHIGFHELSPPVVFVAAPPPPPLRSVPFVPPMPHHPLFFTGPDPQLQNKIVTQIDYYFSNELIKDTFLRQNMDDQGWVPIKLIAGFNKVMYLTDIQMIVEAVRNSSAVELQGDKIRRRNDWRRWLMPPVQFSNATSP---GESNPDILAEQVHNIALETSNYDGPGGVEVLHDTSQSTFGDLSSPLQLSTSEGAGQVGIQGSNQSIPAR
>PAP.Phaseolus.phavu_Chr03
MTMTGASPNHSP---KPG-VSSPWSQIVAA-----AAPPSS--PPLPVDSALINFAPADDFD----NGGGNVNTGKRPAWKPSNG-ASSS---VMDADSWPALSESARATAKSPSELDKGSVDAMSTPSLQGSGSVVSSPHRQDRDASGNNTAQTHQKSFKRGNFGPSSGGHPQTSGPQGPMAVSHNYSSPKEHQPRAGFVSNDHPQQRSFRHRGGPHQRGDGH-HHNYGGRRDHDGQDWSNHRFGRDNYMSPRFVPRFIRPPPPPNIAQLYPPLPMRPPYGSIGYPEIPPQMVYVPPPPLESMRGVPFVSPIPPNAMFFQPTDNLLHTKIVNQIDYYFSNDLVKDIYLRRNMDDQGWVPINLISNFKKVKYLTEIQTVIDAVRASSVVEIQGDKVRKRNDWRRWIMPPAQLPNSRGSQTIGQLA-----EQVQNITLETTNNDDAGVLDVSQNRP---FGDLNGQYLLSTGESTGQVGIQVSDHSISAR
