# Supplementary material for: Legume genome structures and histories inferred from Cercis canadensis and Chamaecrista fasciculata genomes
Source: Plant J. 2026 Jun 10;126(5):e70981. doi: 10.1111/tpj.70981 (PMC13252982; doi:10.1111/tpj.70981)
Supplement: Supplementary file 8 — Data S8. Manuscript supplement; Compressed directory of aligned sequences from 36 gene families with members deriving from syntenic blocks from selected species. [file TPJ-126-0-s004.gz › S8_wgd_block_tree/40_wgd_aln_manual_wgd_copy_fasta/Legume.fam3.01405]

>CAE.Acacia.A
MASGWDQIGEIANVAQLTGLDAARLIAMIVKAASTARMHKKCRQFAQHLKLIGLLEQLKISELKKYPETREPLEQLEESLRRAYILVSCQDRSYLYLLAMGWIVYQFRRAQEIDRYLRLVPLITLVDARVRERLDMIERDQCEYTLDDEDERVQTVIMKPDPDKEDAAVLKKTLSCSYPLPFKEALKKEEKLRVELQRSQANWDTNQCDFIQRLLDVTEVAAYSLPEKC-PEKSHKIVENTYADANYDKEHAYDEKSYERTDTVPTSR--------LPSGGSYQEEEWHTDLLACCSEPFLCMKTFFFPCGTFSKIATVANRPTSSAEACELMAYSLILSCCCYTCCMRRRLRKMFITGGYIDDFLSHLMCCCCALVQEWREVEIRGAYGPGKTKTGPPPLQYMES
>CAE.Acacia.B
MASSWEHLGEVATIVQLTGSDAVRLIGMIVKAASTARMHKKCRQFAQHLKLIGLLEQLKISELKKYPETREPLEQLEDALRRSYVLVSCQDRSYLYLLAMGWIVYQFRKAQEIDRYLRLVPLITLVDARVRERLEVIEKDQREYTLDDEDQKVQTVILKHEPDKDDAVVLKKSLSCSYPLPFNEALKKEEKLKLELQRSQENLDMNQCEVIQRLLDVTEAAAYSLPEKCSPEKSLKKVEDSYSDDNSDKGHISDEKYHKKCDTSSTLRSSVSGKDLLPTEGSYELGEWHTDLLSCCSEPSLCLKTFFYPCGTFAKIATVATRHISSAEACELMAYSLVLSCCCYTCCIRRKLRKMLITGGYVDDFLSHLMCCCCALVQEWREVEIRGVCGPHKTCTSPPPSQHMES
>CAE.Chamaecrista.chafa_Chr1
MASPWDHFGEIANVAQLTGLDAVRLIGMIVKAASTARMHKKCRQFAQHLKLIGLLEQLKISELKRYPETREPLEQLEESLRRSYILVSCQDRSYLYLLAMGWIVYQFRKAQEIDRYLRLVPLITLVDSRVRERLEVIEKDQCEYTLDDEDQRVQTVILKPDPDKEDAAVLKKTLSCSYPLPFKEALKMEEKLQIELQRSQANWDSNQCEFIQRLLDVTEVAAYTLPDKYSPEKSHKKVEETYTDANSDKGHSSDEKPHKRSDTVPGTRS--------SAGGLYQKEDWHTDLLACCSEPYLCIKTLFCPCGTFSKIATVANRPISSAEACELMAYSLIFSCCCYTCCVRRKLRKMFIPGGFVDDFLSHLMCCCCALVQEWREVEIRGVSGPEKTKTSPPPSQYMES
>CAE.Chamaecrista.chafa_Chr6
MAAAWDHFGDIANVAQLTGLDAVRLIGMIVKAASTARMHKKCRQFAQHLKLIGLLEQLKITELKKYPETREPLEQLEDALRRSYILVSCQDRSYLYLLAMGWIVYQFRKAQEIDRYLRLVPLITLVDNRVRERLEVIEKDQREYTLDDEDQKLQTVILKPEPDKEDAVVLKKSLSCSYPLPFNEALKKEEKLHLELQRSQANMDMNQCEVIQRLLDVTEVAACSLPEKCSPEKSHKKVEDNYVEANSDKGYSSDVKPHKKRDTSSTSRSSVSRKDGLSTGGPYQQEEWHTDLLACCSQPSLCIKTFFYPCGTFSKIATVATRHISSAEACELMAYTLILSCCCYTCCVRRKLRKMLITGGYVDDFLSHLMCCCCALVQEWREVEIRGVCGPEKTKTSPPPSQYMES
>CAE.Senna.sento_Chr06
MASSWDHFGEVANVAQLTGVDAVRLIGLIVKAASTARMHKKCRQFAQHLKLIGLLEQLKISELKKYPETREPLEQLEDALRRSYILVSCQDRSYLYLLAMGWIVYQFRKAQEIDRYLRLVPLITLVDARVRERLEVIEKDQREYTLDDEEQKVQTVILKPEPDKHDAVVLKKSLSCSYPLAFNEALKKEEKLQLELRRSQANLDMNQCEVIQRLLDVTEAAAYSLPEKCSPEKSPKNVGESYSDANSDKAHSSDEKYHKKSDTSSALRSSVSGKDLLSTGGSFQPEEWHTDLLDCCSQPSLCIKTSFFPCGTFSKIATVATRHISSAEACELMAYSLILSCCCYTCCVRRKLRKTLITGGYIDDFLSHLMCCCCALVQEWREVEIRGVAGPEKTKTSPPPSQYMES
>CAE.Senna.sento_Chr11
MASAWEHFGEIANVAQLTGLDAVRLIGMIVKAASTARMHKKCRQFAQHLKLIGLLEQLKISELKRYPETREPLEQLEESLRRSYILVSCQDRSYLYLLAMGWIVYQFRKAQEIDRYLRLVPLITLVDSRVRERLEVIEKDQCEYTLDDEDQRVQTVILKPDPDHHDAAVLKKTLSCSYPLPFNEALKKEEKLQLELQRSQANWDVNQCEFIQRLLDVTEVA-YSLPEKLSPEKTHKKVEHTYTDANSDKGHSSDEKSHKRIDTVSGSRSA--------TGGSYQKEDWHTDLLACCSEPYLCIKTFFYPCGTFSKIATVANRPISSAEACELMAYSLILSCCCYTCCIRRKLRKSLITSVALDPLEVKEQAVLGTKTQMNTSNRLRKKHDNATMELSPALTKH---
>CER.Bauhinia.A
MAAAWEHFGEIANVAQLTGLDAVRLIGLIVKAASTARMHKKCRQFALHLKLIGLLEQLKISELKKYPETREPLEQLEEALRRSYILVSCQDRSYLYLLAMGWIVYQFRKAQEIDRYLRLVPLITLVDSRVRERLEVIEKDQREYTLDDEDQKMQTVILKPEPDNNDAVVLKKTLSCSYPLPFNEALKKEEKLRLELQRSQAYMDMGQCQVIQHLLDVTEAAAYSLPEKCSPEKCHEKLDHSYSDAKSEKDLSSDEKYNK-------SRSPVSGKDLMSTGGSYHSEDWHTDLLACCSEPYLCIKTFFFPCGTFSKIATVANRPISSAEACDLMAYSLILSCCCYTCCVRRKLRRMLITGGFVDDFLSHLMCCCCALVQEWREVEIRGVSGCDKTKTSPPPTQYMES
>CER.Bauhinia.B
-MASWEHFGEIANAAQLAGLDAVRLIGMIVKAASTARMHKKCRQFAQHLKLIGLLEQLKISELKKYPETREPLEQLEEALRRSYILISCQDRSYLYLLAMGWIVYQFRKAQEIDRYLRLVPLITLVDSRVRERLEIIEKDQREYTLDDEDQKIQTVILKPEPGNEDTAVLKKTLSCSYPLPFNEALKKEEKLKLEMQRSQANHDMGQCQVIQRLLDVTEAAAYSLPDKCSPDKSQKKLDHTYSDANNEKNHSPDEKYNK-------SRSSVSGKDLLSTGGSYHKEDWHTDLLACCSEPSLCIKTFFYPCGTFSKIATVANRHISSAEACDLMAYSLILSCCCYTCCVRRKLRMMLITGGYIDDFLSHLMCCCCALVQEWREVEIRGVSGPGKTKLSPPPSQYMES
>CER.Cercis.cerca_Chr6
MASSWDHFGEIANVAQLTGLDAVRLIGMIVKAASTARMHKKCRQFAQHLKLIGLLEQLKISELKKYPETREPLEQLEEALRRSYILVSCQDRSYLYLLAMGWIVYQFRKAQEIDRYLRLVPLITLVDSRVRERLEVIEKDQCEYTLDDEDQKMQTVILKPEPDNDDAAVLKKSLSCSYPLPFNEALKKEEKLQLELQRSQAHLDMGQCEFIQRLLDVTEAAAYSLPEKCSPEKCQKKLDHTYSDANIEKDHSSDEKYNK-------SRSSVSGKDLLSTGGSYHNEDWHTDLLACCSEPYLCIKTFFYPCGTFSKIATVANRHISSAEACDLMAYSLILSCCCYTCCVRRKLRRMLITGGFIDDFLSHLMCCCCALVQEWREVEIRGVSGPEKTKTSPPPSQYMES
>CER.Phanera.A
----------------------------------------------------------------------------------------------------------------------------------QERLEVIERDQCEYTLDDEDQKMQTVILKPEPDNDDAVVLKKTLSCSYPLPFNEALKKEEKLRHELQRSQAHLDLGQCQVIQHLLDVTESAAYSLPEQCSPEKSHKKLDHTYSDANSEKDLSSNEKYNK-------SRSSVSGKDLMLTGGSYHSEDWHTDLLACCSEPYLCIKTFFCPCATFSKIATVANRPISSAEACDLVAYSLILSCCCYTCCVRRKLRRMLIKGGFIDDFLSHLMCCCCALVQEWREAEIRGVSGPSKTKMSPPPSQYMES
>CER.Phanera.B
MAATWDHFGEIANVAQLTGLDAVRLIGMIVKAASTARMHKKCRHFAQHVKLIGLLEQLKISELKKYPETREPLEQLEDALRRSYILISCQDRSYLYLLAMGWIVYQFRKAQEIDRYLRLVPLITLVDSRVRERLEIIEKDQREYTLDDEDQKIQTVILKPEPDNEDAAVLKKSLSCSYPLHFNEALKKEEKLQLEMQRSQANHDMGQCQVIQRLLDVTEAAAYSLPEKCSPEKSQKKLDHTYSDANSEKDHSSDEKYNK-------SRSPVSGKDLLSTGGSYNNQDWHTDLLACCSEPYLCIKTFFYPCGTFSKIAAVANRHISSAEACDLMAYSLVLSCCCYTCCVRRKLRMMLISGGYIDDFLSHLMCCCCALVQEWREVEIRGLSGPEKTKMSHPPSQYMES
>DET.Sindora.A
MASAWDHLGDIASVAQLTGVDAVRLIGMIVKAANTARMHKKCRQFAQHLKLIGLLEQLKISELKRYPETREPLEQLEDALRRSYILVSCQDRSYLYLLAMGWIVYQFRKAQEIDRYLRLVPLITLVDARVRERLEVIEKDQREYTLDDEDQKVQTVILKPDPDNEDAVVLKKTLSCSYPLPFNEALKKEEKLQLELQRSQANLDMNQCEVIQRLLDVTEVAACSLPEKCSPEKVK-EVEYSYS--YNEKDRSSDEKYDNS----------RSNKDLLSTRVSYEQEDWHTDLLACCSEPSLCIKTFFFPCGTLSKIATVANRPISSGEACELMAYSLVLSCCCYTCCIRRKLRKMLITGGFIDDFLSHLMCCCCALVQEWREVEIRGVYGPEKTRTSPPPIQYMES
>DET.Sindora.B
MASGCEHFGEFANVAQLTGLDAVRLIGMIVRAATTARMHKKCRQFAQHLKLIGLLEQLKISELKKYPETREPLEQLEDALRRSYILVSCQNRSYLYLLAMGWIVYQFRKAQEIDRYLRLVPLITLVDSRVRERLEVIEKDQREYTLDHEDQKLQTVILKPEPDKEDAVVLEKSLSCSYPLPFNEALKREEKLQLELQRSQANLDTRQCEVIQHLLDVTEAAAYSLPEKCSPEKVHKKVEHDYADAKCEKDHSSDEKYQ-------NSRSPASGKDLLSTEVSYQQEDWHTDLLACCSEPSLCIKTFFYPCGTFAKIATVATRHMSSAEACDLMAYSLILSCCCYTCCVRRKLRKMLITGGFVDDFLSHLMCCCCALVQEWREVEIRGVSGKS--------------
>OUT.Arabidopsis
MSHSWDGLGEIASVAQLTGLDAVKLIGLIVKAANTAWMHKKCRQFAQHLKLIGLLEQLKISEMKKYPETREPLEGLEDALRRSYLLVSCRDRSYLYLLAMGWIVYQFRKHQEIDRFLKIIPLITLVDARIRERFEYIDRDQREYTLDEEDRHVQDVILKQESTREAASVLKKTLSCSYPLRFCEALKTEEKLQIELQRSQEHYDVAQCEVIQRLIGVTQAAAAVDSEKELTKKASKKSERS---SSMKTEYSYDEDSPKKSSTRAASRSNVSGHDLLSRRASQHHEEWHTDLLACCSEPSLCFKTFFFPCGTLAKIATAASRHISSAEACELMAYSLILSCCCYTCCVRRKLRKTLITGGFIDDFLSHVMCCCCALVQELREVEIRGAYGTEKTKISPPSSQFME-
>OUT.Prunus
MASSWDHFGEIANVAQLTGLDAVRLIGMIVKAASTARMHKKCRQFALHLKLIGLLEQLKISELKRYPETREPLEQLEEALRRSYILVSCQDRSYLYLLAMGWIVYQFRKAQEIDRYLKLVPLITLVDARVRERLEDIEKDQREYTLDEEDRKVQDVILKPDPSKNDTVVLKKTLSCSYPLGFNEALQKEEKLQLELQRSQSIYDVSQCEVIQRLLEVTETVASK----SSPEKNNKKIERNYSDANSEKEPSSNESYQSESRKMSRNTSSVSGHDLLSTRGSHRHEEWNTDLLGCCSEPSLCIKTFFYPCGTFSKIASVATRHMSSAEACELMAYSLVLSCCCYTCCIRRKLRKTLISGGFIDDFLSHFMCCCCALVQEWREVELRGIYGAEKTKISPPPSQYME-
>OUT.Quillaja.A
MASSWDNFGEIANVAQLTGLDAVRLIGMIVKAASTARMHKRCRQFALHLKLIGLLEQLKISELRKYPETREPLEQLEESLRRSYILVSCQDRSYLYLLAMGWIVYQFRKAQEIDRYLRLVPLITLVDARVRERLEVIEMDQREYTLDDEDRKMQDVILKPEP-LNDTVVLKKTLSCSYPLPFDKALKKEEKLQLELQRSQANMDMSQCEVIQHLLEVTESAAFSRPEKCSPEKDLKKTDYIYSNAD--KDDSSEKSYHKKST--SRNTSSVSGKEMMSTKGSYQHEEWHTDLLGCCSEPSLCLKTFFCPCGTFSKIATVASRHISESEACELMAYSLILSCCCYTCCIRRKLRKMLITGGLVDDFLSHLMCCCCALVQEWREVEIRGVCGPEKTKTSPPSSQYMES
>OUT.Quillaja.B
MASSWDHLGEIATVAQLTGLDAVKLIGMIGKAASTARMHKKCKQFALHLKLIGLLEQLKISELKRYPETREPLEQLEEALRRSYILVSCQDRSYLYLLAMGWIVYQFRKAQEIDRYLRLVPLITLVDARVRDRIEYIEMDRCEYTLDDEDRKMQDAILKPEP-LNDTMVLKKTLSCSYPLPFDKALQKEEKLQVELQWSQTNMDLSQCEVIKHLLEFTEAAACSKLEKCSPEKDHKKTEHSYSNANTD--HSSDKSYHKKSI----SRNTSSGKDMLSTKCSYQHDEWHTDLLSCCSEPSLCLKTFFYPCGTFSKIATVATRHISASEACELMAYSLILSCCCYTCCIRRKLRRTLITGGFVDDFLSHLMCCCCALVQEWREVEIRGVCGPEKTKTSPPPSQYMES
>OUT.Vitis
-MATWEHFGEIANVAQLTGVDAVRLIGMIVSAANTARMHKKCRQFAQHLKLIGLLEQLKISELKRYPEMREPLEQLEDSLRRGYILVSCQDRSYLYLLAMGWIVYQFRKAQEIDRYLKIIPLITLVDARVRERLEDIEKDQREYTLDDEDKRVQDVILKPEPSTNDTVVLKKTLSCSYPLPFNAALKKEEKLQLELQRSQANYDVDQCEVIQHLIGVTEAVAANVPEKNLPVRSSKKAESDYSDANSDKEYSVDESYPKRSDTRTASRSSVSGHDLLSTRGSHRHEEWHSDLLGCCSEPSLCIKTFFYPCGTFSKIASVATRHMSSAEACELMAYSMILSCCCYTCCIRRKLRNMLITGGLFDDFLSHLMCCCCALVQEWREVEIRGVYGPEKTRTSPPPSQYMES
>PAP.Aeschynomene.A
MASPWDHMGEIANVAQLTGLDAVRLIGMIVRAASTARMHKKCRQFAQHLKLIGLLEQLKISELKRYPETREPLEQLEDALRRSYILVSCQDRSYLYLLAMGWIVYQFRKAQEIDRYLRLVPLITLVDARVRERLEVIEKDQREYTLDDEDQKVQTVILKPDPDKEDAAVLKKTLSCSYPCSFTEALKKEEKLKLELQRSQANLDMNQCHVIQRLLDVTEIAAYSMPEKSSPEKSHKKEEYSYSDSNGDKGHSSEEKYHTKSDTVSASRSAVSQKERSS-GSSYQQEDWHTDLLACCSEPSLCMKTFFYPCGTFSKIASVATRPMSSGEACELMAYSLILSCCCYTCCVRRKLRKMLITGGFVDDFLSHLMCCCCALVQEWREVEIREISGSEKTRTSPPPSQYMES
>PAP.Aeschynomene.B
------SFGELANVAQLTGIDAVRLIGMIVKAASTARMHKKCRQFAQHLKLIGLLEQLKISELKKYPETREPLEQLEDALRRSYILVSCQDRSYLYLLAMGWIVYQFRKAQEIDRLLRLVPLITLVDARVRERLEVIERDQCEYTLDDDCQKLQTVILKPEPDKDDTVVLKKTLSCSYPFSFTEALKKEEKLQVELQHSQSIMDIHQCEFIQRLLDITEVAAYT--EKYSPEKTHKRVEYSYSDANGGKGHSSSEKSNKKSDTLSAPRSSVPEKDLLSTGGSYQQEDWQTDLLACCSEPYLCIKTCFFPCGTFSKIASVATRPISSAEACELMAYSLVLSCCCYTCCIRRKLRNVLIRGGFVDDFLSHLMCCCCSLVQEWREVEIRGVYGHEKTKTNPPPSQYMES
>PAP.Lotus.A
-MASWDHMGDFANIAQLTGVDAVKLIGMIVKAASTARMHKKCRQFAQHLKLIGLLEQLKISELKRYPETREPLEQLEDALRRSYMLVSCQDRSYLYLMAMGWIVYQFRKAQEIDRYLRLVPLITLVDARVRERLEVIEMDQREYTLDDDDQQAQTVILKPEPDKDDTAMLKKTLSCSYPCSFTEALKKEEKLKLELQRSQANLDMNQCEVIQRLLEVTEVASYSVPEKCSSEKSHKKEEYNYSDANGEKVHSSDEKYHAKVDTVSPSRFSVSRKDLQSNGGSYHQEDWHTDLLACCSEPSLCMKTFFYPCGTFSKIASVAKRPISSGEACELMAYSLILSCCCYTCCVRRKLRKMLITGGFVDDFLSHLMCCCCALVQEWREVEIRGANASEKTRTSPPTSQYMES
>PAP.Lotus.B
MASSWEHFGEVANVAQLTGLDAVRLIGMIVKAASTARMHKKCRQFALHLKLIGLLEQLKISELKKYPETREPLEQLEDALRRSYILVSCQDRSYLYLLAMGWIVYQFRKAQEIDRYLRLVPLITLVDARVRERLEVIERDQCEYTLDDEDQKVQTVILKPEPDKDDSAVLKKTLSCSYPFSFTEALKKEEKLQQELQFSQGIMDIHQCEFIQRLLAVTEVAAYSLPEKFSPEKSQKTVDYSYSDANDNKNNSSEQKDH-------KSRSSVPEKNQLSTGGSSQQEDWHTDLLACCSEPYLCMKTFFYPCGTFSKIATVATRPISSAEVCDLLAYSLILSCCCYTCCIRRKLRKMLITGGYVDDFLSHLMCCCCALVQEWREVEIRRVFAPDMTNSSPPTSQYME-
>PAP.Medicago.A
-MASWDHMGDFANIAQLTGVDAVKLIGMIVKAASTARMHKKCRQFAMHLKLIGLLEQLKISELKRYPETREPLEQLEDALRRSYMLVSCQDRSYLYLLAMGWIVYQFRKAQEIDRYLRLVPLITLVDARVRERLEVIEHDQREYTLDDEDQQAHTVILKPDPDKEDTAVLKKTLSCSYPCTFPEAIKKEEKLNLELQRSQANLDMNQCEVIQRLLEVTKVAEYSLPDKCSPEKSHKKENYSYSDSNDDKVHSSDEKYHTKVDTLSQSRYSVSQKDVMSTGGSYQQEDWHTDLLACCSEPSLCMKTFFYPCGTFSKIATVVKRPMSSAEACELMAYSLILSCCCYTCCIRRKLRKMLITGGFVDDFLSHLMCCCCALVQEWREVEIRGVSGADKTKTSPPPIQYMES
>PAP.Medicago.B
MASSWEQFGEIANVAQLTGLDAVKLIGMIVKAANTARMHKKCRQFAQHLKLIGLLDQLKISELKKYPETREPLEQLEDALRRSYILVSCQDRSYLYLLAMGWIVYQFRKAQEIDRYLRLVPLITLVDARVRERLEVIEKDQCAYTLDDEDQKVQTVFMKPEHDKEDTVVLKKTLSCSYPFSFTEALKKEEKLQLELHHSQANMDINQCEFIQRLLDVTNFAAYSLPEKLSPEDNYQIVEYSHSDANGSKGHSSNEKHHKKSDILSSSRTKVSEKNPVSTRSSYQQEDWHTDLLACCSEPYLCIKTFFYPCGTFSKIATVATRPISSAEVCDFIAYSLVLSCCCYTCCIRRKLRKMMIPGGYVDDFLSHLMCCSCALVQEWREVQIRGVYEPEKTNISPPTAQYMES
>PAP.Phaseolus.phavu_Chr02
-MASWDQMGELANVAQLTGVDAVRLIGMIVRAASTARMHKKCRQFAQHLKLIGLLEQLKISELKRYPETREPLEQLEDALRRSYILVSCQDRSYLYLLAMGWIVYQFRKAQEIDRYLRLVPLITLVDARVRERLEVIEMDQREYTLDDDDQKAQTVIFKPEPDKDDTAVLKKTLSCSYPCSFNEALKKEEKLKLELQRSQANYDMNQCQVIQRLLDVTEVAAYSVPEKCSPEKNHKKEEYNYSKDNSDKEHSSDERYHAKVDKHSPSRYSVARKDIVSAGGSYQEEDWHTDLLACCSEPSLCMKTFFYPCGTFSKIASIARRPISSAEACDLMAYSLILSCCCYTCCVRRKLRKMLITGGFIDDFLSHLMCCCCALVQEWREVEIRGISAPEKTKTSPPPSQYMES
>PAP.Phaseolus.phavu_Chr03
MASSWEYFGEIANVAQLTGIDAVRLIGMIVKAASTARMHKKCRQFAQHLKLIGLLDQLKISELKKYPETREPLEQLEDALRRSYILVSCQDRSYLYLLAMGWIVYQFRKAQEIDRYLHLVPLISLVDNRVRDRLEVIEKDECEYTLDDEEQEVQTVILKPEPDKGDAMVLKKTLSCSYPFSFNEALKKEEKLQVELQHSQANMDIYQYEFIQHLLDVTEVAAHY-----HSEKNNKTVEYSYSDANGGKPHSSDENIHKKNDTLSSSRSSVSEKDLLSRGGSYNREDWHTDLLACCSEPCLCIKTCFCPCGTLSNIASVATRPISSAEACELMAYSLILSCCCYTCCIRSKLRKMLIRGGYIDDFLSHLMCCCCALVQEWREVEIRGASGSEKTNTKPPPSQYMES
