# Supplementary material for: Legume genome structures and histories inferred from Cercis canadensis and Chamaecrista fasciculata genomes
Source: Plant J. 2026 Jun 10;126(5):e70981. doi: 10.1111/tpj.70981 (PMC13252982; doi:10.1111/tpj.70981)
Supplement: Supplementary file 8 — Data S8. Manuscript supplement; Compressed directory of aligned sequences from 36 gene families with members deriving from syntenic blocks from selected species. [file TPJ-126-0-s004.gz › S8_wgd_block_tree/40_wgd_aln_manual_wgd_copy_fasta/Legume.fam3.01429]

>CAE.Acacia.A
MADISGDGGV------RSLGVTVSGSFKEGKSSSRRRASMRPSLDADEFMLLHGSDPVKVELRLEEVRDKDRELSEAQAEIKALKLSERQREKAVEELTEELTRVEEKLKLTESLLESKLEIKKIDEKKASMAAQFAAEATLRRVHAAQKDDDMPPIEAILAPLEAELKLARQEIAKLQEDKALDRLTKSKEAALLEAERTVQVALAKASMVDDLQKQELVKQIEICQEEKILDKMHRQKVAEVEKLTQTVRELEEAVLAGGAAAAVRDYQRKVQEMDERKTLDRELARAKVTARVAVVVAEWKDADKVMPVKQWLEERRFLQGEMQQLRDKLAIAERAAKSEAQLKEKYHLRLKVIEETMRGTSNSSNRGTSEGRSTSGPSRRQSLGGADMSKLTSGFLSKRSPSFQMRSSLSSSTVLKHAKGTSKSFDGGTRSLERGKLLLGTPPSYPFQSCEATKDVQENNNWKESDDKPEFPIGETGDSVPGVLYDLLQKEVLALRRAGLEKDQNLKDKDDAIEMLAKKVDTLTKAMEVEAKKMRREVAVMEKEVAAMRVEKEQENRAKRFGSKGPVSAQQQLISGRAATRGGLTRSTQ
>CAE.Chamaecrista.chafa_Chr1
MAEVSGDGGGMATEEVTPLTVTVSGSFKEGKSSSRRRASVRPSLDADEFLLLHGSDPVKVELRLEEVRDKDRELSEAQAEIKALRLSERLREKAVEELTEELSRVEEKLKLTESLLESKLEIKKIDEKKASMAAQFAAEATLRRVHAAQKDDDMPPIEAILAPLEAELKLARQEIAKLQDDKALDRLTKSKEAALIEAERTVQVALAKASMVDDLQKQELMKQIEICQEEKILDKMHRQKVAEVEKLTQTVRELEEAVLAGGAAAAVRDYQRKVQEMEERKTLDRELARAKVSARVAVVVAEWKDADKVMPVKQWLEERRFLQGEMQQLRDKLAIAERAAKSEAQLKEKYHLRLKVMEETLRGTSNS-SRGTSEGRSPSGPSRRQSLGGADFSKLTSGFLPKRSPSFQLRSSLSSSTVLKHAKGTSKSFDGGTRSLERGKILLGTPPSYSFQSCEGNKDSESNNNWKGSDDKSEFPTVDTEDNVSGVLYDLLQKEVLALRKAGLEKDQNLKDKDDAIEMLAKKVDTLTKAMEVEAKKMRREVAVMEKEVAAMRVEKEQEIRAKRFGLKGPVSAQQQLISGRAATRGGLTRSTQ
>CAE.Chamaecrista.chafa_Chr6
MEDVSGDGGEVTQTVATPQPLTVSGSFKDGKSSSRRRASMRPSLDADEFMLLHGSDPVKVELRLEEVRDKDRELSEAQAEIKALRLSERLREKAVEELTEELSKVEEKLKLTESLLESKLEIKKIDEKKASMAAQFAAEATLRRVHAAQKDDDMPPIEAILAPLEAELKLARQEIAKLQDDKALDRLTKSKEAALLEAERTVQVALAKASMVDDLQKQELSKQIEICQEEKILDKMHRQKVAEVEKLTQTVRELEEAVLAGGAAAAVRDYQRKVQEMEERKTLDRELARAKVTARVAVVVAEWKDADKVMPVKQWLEERRFLQGEMQQLRDKLSIAERASKSEAQLKEKYQLRLKVLEESLRGPSNGSSRGTSDGRSVSGSSRRQSLGGADISKLTAGFLSKRTPSSQLRSSLSSSSVLRHAKGTSKSFDGGTRSLERGKILLGLPPSYSFQSSEGTKDSEANDNWKGSDDKPEFSTVDTEDSVPAVLYDLLQKEVLALRKAGHEKDQSLKDKDDAIEMLAKKVDTLTKAMEVEAKKMRREVAVMEKEVAAMRVEKEQESRAKRFGVKGPVSAQHQLISGRNVTRGGLTRSTQ
>CAE.Senna.sento_Chr06
MEDVSGDGAGAAEAVATPQPLALSGSFKDGRSSSRRRASVRPSLDADEFMLLHGSDPVKVELRLEEVRDKDRELSEAQAEIKALRLSERLREKAVEELTEELSKVEEKLKLTESLLESKLEIKKIDEKKASMAAQFAAEATLRRVHAAQKDDDMPPIEAILAPLEAELKLARQEIAKLQDDKALDRLTKSKEAALLEAERTVQVALAKASMVDDLQKQELVKQIEICQEEKILDKMHRQKVAEVEKLTQTVRELEEAVLAGGAAAAVRDYQRKVQEMEERKTLDRELARAKVTARVAVVVAEWKDADKVMPVKQWLEERRFLQGEMQQLRDKLSIVERAAKSEAQLKDKYQLRLKVLEESLRGTSNGSSRGTTEGRSVSGPSRRQSLGGADISKLTAGFLSKRTPSSQLRSSLSSSTVLRHAKGTSKSFDGGTRSLDRGKLLLGIPPSYSFQSSEGTKDSEANDNWKGSDDKPEFPSVDTEDSVPAVLYDLLQKEVLALRKAGHEKDQSLKDKDDAIEMLAKKVDTLTKAMEVEAKKMRREVAAMEKEVAAMRVEKEQETRAKRFGIKGPVSAQHQLISGR------------
>CAE.Senna.sento_Chr11
MADVSGDGGA------EPLTVTVSGSFKEGKSSSRRRASVRPSLDADEFLLLHGSDPVKVELRLEEVRDKDRELSEAQAEIKALKLSERLREKAVEELTEELSRVEEKLKLTESLLESKLEIKKIDEKKASMAAQFAAEATLRRVHAAQKDDDMPPIEAILAPLEAELKLARQEIAKLQEDKALDRLTKSKEAALIDAERTVQIALAKASMVDDLQKQELMKQIEICQEEKILDKMHRQKVAEVEKYTQTVRELEEAVLAGGAAAAVRDYQRKVQEMEERKTLDRELARAKVSARVAVVVAEWKDADKVMPVKQWLEERRFLQGEMQQLRDKLAIAERAAKSEAQLKEKYHLRLKVIEETLRGTSNSGNRGTSEGRSTSGPSRRQSLGGADISKLTSGFLSKRIPSSQPRSSLSSSSVLKHAKGTSKSFDGGTRSLERGKILLGTPPSYLFRSCEGMKDSEANNNWKGSDDKPEFPTVESEDSVPGILYDLLQKEVLVLRKAGHEKDQSLKDKDDAIEMLAKKVDTLTKAMEVEAKKMRREVAVMEKEVAAMRVEKDQDNRAKRFGVKGPVSAQQQLISGRHSSAL-------
>CER.Bauhinia.A
MAEVSGDGGGSAPAVEVPTPLTVSGSFKEGKSSSRRRASVRPSLDADEFLLLHGSDPVKVELRLEEVRDKDRELSEAQAEIKALKLSERLREKAVEELTEELSKVEEKLKLTESLLESKLEIKKIDEKKASMAAQFAAEATLRRVHAAQKDDDMPPIEAILAPLEAELKLARQEIAKLQDDKALDRLTKSKEAALLEAERTVQVALAKASMVDDLQKQELIKQIEICQEEKILDKMHRQKVAEVEKLTQTVRELEEAVLAGGAAAAVRDYQRKVQEMDERKTLDRELARAKVTARVATVVAEWKDADKVMPVKQWLEERRFLQGEMQQLRDKLAIVERAAKSEAQLKDKYQLRLKVLEESLRGSSNSGNRGTSEGRSISGPSRRQSLGGADFSKLTSGFLSKRTPSSQLRSG--TSSILRHAKGTSKSFDGGTRSLDRSKVLRGTSPSYSFQSCEATKGGDTNDNWKGSDDKPEFPTVDNEDSVPAVLYDLLQKEVLALRKGGHEKDQSLKDKDDAIEMLAKKVDTLTKAMEVEAKKMRREVAAMEKEVAAMRIDKEQENRAKRFAVKAPVSAQHQLVSGRNMTRGGLTRSTQ
>CER.Bauhinia.B
MAEISGDGGGLAVAVVTPTPLTVSGSFKDGKSSSRRRA-VRPSLDADEFLLLHGSDPVKVELRLEEVRDKDRELSEAQAEIKALKLSERLREKAVEELTEELSKVEEKLKLTESLLESKLEIKKIDEKKASMAAQFAAEATLRRVHAAQKDDDMPPIEAILAPLEAELKIARQEIAKLQDDKALDRLTKSKEAALLEAERTVQVALAKASMVDDLQKQELIKQIEICQEEKILDKMHRQKVAEVEKLTQTVRELEEAVLAGGAAAAVRDYQRKVQEMEERKTLDRELARAKVTARVATVVAEWKDAEKVMPVKQWLEERRFLQGEMQQLRDKLAIMERTAKSEAQLKEKYQLRLKVLEESLRGSSNSGNRGTSEGRSISGPSRRQSLGGADFSKLTSGFLSKRTPSSQVRSG--TSSILKHAKGTSKSFDGGTRSLDRSKVILGAPPSYSFQSCEATKDNDVNDDWKGSDDKPELQTVDTENSVPAVLYDLLQKEVLALRKSSHEKDQSLKDKDDAIEMLAKKVDTLTKAMEVEAKKMRREVSVMEKEVAAMRVEKEQENRAKRFALKGPVSAQQQLISGRNMTRGGLTRSTQ
>CER.Cercis.cerca_Chr6
MAEVSGDGEGFAPAVEVPTPLTVSGSFKEGKSSSRRRASVRPSLDADEFLLLHGSDPVKVELRLEEVRDKDRELSEAQAEIRALRLSERLREKAVEELTEELSKVEEKLKLTESLLESKLEIKKIDEKKASMAAQFAAEATLRRVHAAQKDDDMPPIEAILAPLEAELKLARQEIAKLQDDKALDRLTKSKEAALLEAERTVQVALAKASMVDDLQKQELIKQIEICQEEKILDKMHRQKVAEVEKLTQTVRELEEAVLAGGAAAAVRDYQRKVQEMEERKTLDRELARAKVTARVATVVAEWKDADKVMPVKQWLEERRFLQGEMQQLRDKLAIVERAAKYEAQLKDKYHLRLKVLEESLRGSSNSGNRGTSEGRSSSGPSRRQSLGGADISKLTSGFLSKRTPSSQLRSG--TSSILKHAKGTSKSFDGGTRSLDRSKVLLGTPPSYSFQSCEATKDSDSNDNWKGSDDKPEFPTVDTEDSVPAVLYDLLQKEVLALRKAGHEKDQSLKDKDDAIEMLAKKVDTLTKAMEVEAKKMRREVAAMEKEVAAIRVEKEQENRAKRFAVKGSVSAQHQLISGRNMTRGGLTRSTQ
>CER.Phanera.A
MAEVSGDGGGSAPATEVPTPLTVSGSFKEGKSSSRRRASVRPSLDADEFLLLHGSDPVKVELRLEEVRDKDRELSEAQAEIKALRLSERQREKAVEELTEELSKVEEKLKLMESLLESKLEIKKIDEKKASMAAQFAAEATLRRVHAAQKDDDMPPIEAILAPLEAELKLARQEIAKLQDDKALDRLTKSKEAALLEAERTVQVALAKASMVDDLQKQELIKQIEICQEEKILDKMHRQKVAEVEKLTQTVRELEEAVLAGGAAAAVRDYQRKVQEMEERKTLDRELARAKVTARVATVVAEWKDADKVMPVKQWLEERRFLQGDMQQLRDKLAIAERAAKSEALLKDKYQLRLKVLEESVRGSSNSGNRGTSEGRSISGPSRRQSLGGADFSKLTSGFLSKRTPSSQLRSG--TSSILKHAKGTSKSFDGGTRSLDRSKVLLGTPPSYSIQSCEATKDRETNDSWKGSDDKPEFPTVDTENSVPAVLYDLLQKEVLALRKAGHEKDQSLKDKDDAIEMLAKKVDTLTKAMEVEAKKMRREVATMEKEVAAMRIEKEQGNRAKRFAVKGPVSAQQQLISGRNMTRGGLTRSTQ
>CER.Phanera.B
MAEVSGDGGGLAVAVVTPTPLTVSGSFKDGKSSSRRRASVRPSLDADEFLLLHGSDPVKVELRLEEVRDKDRELSEAQAEIKALKLSERLREKAVEELTEELSKVEGKLKLTESLLESKLEIKKIDEKKASMAAQFAAEATLRRVHSAQKDDDMPPIEAILAPLEAELKIARQEIAKLQDDKALDRLTKSKEAALLEAERTVQVALAKASMVDDLQKQELIKQIEICQEEKILDKMHRQKVAEVEKLTQTVRELEEAVLAGGAAAAVRDYQRKVQEMEERKTLDRELARAKVTARVATVVAEWKDAEKVMPVKQWLEERRFLQGEMQQLRDKLAIVERTAKSEAQLKEKYQLRLKVLDESLRGSSNSGNRGNSEGRSISGPSRRQSLGGADISKLTSGFLSKRTPSFQLRSG--TSSILKHAKGTSKSFDGGTRSLDRSKVILGTPPSYSFQSSEATKDNDTNDDWKGSDDKPEFQTVDMKDSVPAVLYDLLQKEVLALRKSSHEKDQSLKDKDDAIEMLAKKVDTLTKAMEVEAKKMRREVAVMEKEVAAMRVEKVQENRAKRFAVKGPVSAQHQLISGRNMTRGGLTRSTQ
>DET.Sindora.A
MADVSSDGGGGMEATPSLQPLTVSGSIREVKSSSRRRASMRPSLDADEFFLLHGSDPVKVELRLEEVRDKDRELSEAQAEIKALKLSERLREKAVEELTEELSKVEEKLKLTESLLESKLEIKKIDEKKASMAAQFAAEATLRRVHTAQKDDDMPPIEAILAPLEAELKLARQEIAKLQDDKALDRLTKSKEAALLEAERTVQVALAKASMVDDLQKQELVKQIEICQEEKILDKMHRQKVAEVEKLTQTVRELEEAVLAGGAAAAVRDYQRKVQEMEERKTLDRELARAKVTARVAVVVAEWKDADKVMPVKQWLEERRFLQGEMQQFRDKLATAERTAKSEAQLKEKYQLRLKVLEESLRGTPNNSNR-TLEGRSVSGPSRRQSLGGADISKLTSGFLPKRSPSFQLRSS-STSSVLKHAKGTSKSFDGGTRSLERSK-LLGTPPNYTFQSSDGIKDSEANENWKGSDDKPEFSTIDREDSVAGVLYDLLQKEVIVLRKAGHEKDQSLKDKDDAIEMLAKKVDTLTKAMEVEAKKMRREVAAMEKEVAAMRVEKEQENRAKRFSAKGPVSAQHQLISGRYVF---------
>DET.Sindora.B
MAEVSGDSGTAAEVTPTSQPLLVSGSFKEGKSSSRRRESMRPSLDADEFLLLHGSDPVKVELRLEEVRDKDRELSEAQAEIKALKLSERLREKAVEELTDELSRVEEKLKLTESLLESKLEIKKIDEKKASMAAQFAAEATLRRVHAAQKDDDMPPIEAILTPLEAELKLARQEIAKLQDDKALDRLTKSKEAALLEAERTVQVALAKASMVDDLQKQELVKQIEICQEEKILDKMHRQKVAEVEKLTQTVRELEEAVLAGGKAAAVRDYQRKVQEMEERKTLDRELARAKVTARVAMVVAEWKDADKVMPVKQWLEERRFLQGEMQQLRDKLSIAERTAKSEAQLKEKYQLRLKVLEESLRGTSNNSNR-ALEGRSISGSSRRQSLGGADISKLTSGFLSKKTPSSQLRSSLSSSSVLKHAKGTSKSFDGGTRSLEKSKLLLGRPPNHSFQPSEKTKDTEANDNWKGLDDKPEFTTLDTEDTVPSVLYDLLQKEVLALRKAGHEKDQSLNDKDDAIEMLAKKVDTLTKAMEVEAKKMRREVAAMEKEVAAMRLEKEQENKAKRYGVKGTVSSQTQLISGRNVMRGGLTRSTQ
>OUT.Arabidopsis
MSDVSGDGDLSATVTEHYPSLTVSASYKEGKSSSKRRP-IRPSFDANEFILLHGSDPVKVELRLEEVRDKDRELGEANAEIKALRLSERQREKAVEELTEELTKLDEKLKLTESILESKLEIKKIEEKKASMAAQFAAEATLRRVHAAQKDDDMPPIEAILAPLEAELKLARSEIGKLQEDRALDRLTKSKEAALLEAERTVEAAMAKAAMVDDLQKQELMKQIEICQEEKILDRMHRQKVAEVEKLTQTVRELEEAVLAGGAAAAVRDYQRKFQEMEERKTLDRELARAKVTARVATVVAEWKDGDKVMPVKQWLEERRFLQGEMQQLRDKLAITDRAAKSEAQLKEKFQLRLKVLEETLRGTSSSATRNTPEARSMSGPSRRQSLGGAELQKFTSGALSKKAPASQMRHSINSTSVLKNAKGTSKSFDGGTRSVDRGKALLGPG-NYSFKATDDSKEAESGNGWKESEEKPEDPEAATEDSVPGVLYDLLQKEVVSLRKASNEKDQSLKDKDDAIEMLAKKVETLTKAMEVEAKKMRREVAAMEKEVAAMRVEKDQDARAKRFSSKSPSTA--QILAGRAAGRGGLTKSTQ
>OUT.Prunus
MDEVSGDGGTTPVAEFSPPPLTVSGSFKEGKSSSRRRGFMRPSMDGDEFILLHGSDPVKVELRLEEVRDKDRELGEAQAQIKALKLSERAREKAVEELTDELSKVEEKLKLTESLLESKLEIKKIDEKKASMAAQFAAEATLRRVHAAQKDDDMPPIEAILAPLEAELKLARQEIAKLQDDKALDRLTKSKEAALLEAERTVQVALAKASMVDDLQKQELMKQIEICQEEKILDKMHRQKVAEVEKLTQTVRELEEAVLAGGAAAAVRDYQRKFQEMEERKTLDRELARAKVTARVAVVVAEWKDADKVMPVKQWLEERRFLQGEMQQLRDKLAITERAAKSEAQLKEKYHMRLKVLEESVRGSSSSTNRSTAEGRSTSGPSRRQSLGGADIPKLTSGYLSKRTPVRSLSSS--TSSVLKHAKGTSKSFDGGTRSLDRGKLLLGTSPSFSVQSCEGTKDGEAQNNWKGSDDKPEFSTVDIEDSVPGVLYDLLQKEVVALRKAGHEKDQSLKDKDDAIEMLAKKVDTLTKAMEVEAKKMRREVAAMEKEVAAMRVDKEHENRAKRFGAKGSVSA--QVLSGRGLARGGLTRSTQ
>OUT.Quillaja.A
-------AEGMSAALTPPQPVMVSGSFKEGKSSSRRRPSVRPSLDADEFMLMHGSDPVKLELRLEEVRDKERELGEAQAEIKALRFSERLREKAVEELTEELSRVDEKLKLTESLLESKLEIKKIDEKKASMAAQFAAEATLRRVHAAQKDDDMPPIEAILAPLEAELKLARQEIAKLQDDKALDRLTKSKEAALLEAERTVQVALAKASMVDDLQKQELMKQIEICQEEKILDKMHRQKVAEVEKLTQTVRELEEAVLAGGAAAAVRDYQRKVQEMEERKTLDRELARAKVTARVAVVVAEWKDADKVMPVKQWLEERRFLQGEMQQLRDKLAISERTAKSEAQLKEKYHLRLKVLEESLRGIPNSSGRSTSDGRNISGPSRRQSLGGADMTKLTSGFLSKRLPSFQLRSQSSSSAVLKHAKGTSKSFDGGTRSLDRSKILLGAGPNFSFQSCEGIKDNEENNNWKEADDKPEFPMADAEDSVPGVLYDLLQKEVIALRKAGHEKDQGLKDKDDAIEMLAKKVDTLTKAMEVEAKKMRREVAAMEKEVAAMRVDKEHENRAKRFGAKGPVSS--QLLPGRNVAR-GLTRSTQ
>OUT.Quillaja.B
-MEVSRRTEWMGATPTPPQPLTVSGSFKEGKSSSRRRASVRPSFDADEFLLLHGSDPVKLELRLEEVRDKERELGEAQAEIKALRFSERLREKAVEEITEELSRVEEKLKLTESLLESKLEIKKIDEKKASMAAQFAAEATLRRVHAAQKDDDMPPIEAILAPLEAELKLSRQEIAKLQDDKALDRLTKSKEAALLEAERTVQVALAKASMVDDLQKQELMKQIEICQEEKILDKMHRQKVAEVEKLTQTVRELEEAVLAGGAAAAVRDYQRKVQEMEERKTIDRELARAKVTARVAVVVAEWKDADKVMPVKQWLEERRFLQGEMQQLRDKLAISERTAKSEAQLKEKYHLRLKVLEESLRGTPNSSGRSTSEGRNLSGHSRRQSLGGADIPKLTSGFLSKRSPSFQMRSQSSTSTVLKHAKGTSKSFDGGTRSLDRSKILLGAGPNLSFQPCDGIKDTEANNNWKEADDKPEFPVADTEDSVPGILYDLLQKEVVALRKAGHEKDQSLKDKDDAIEMLAKKVDTLTKAMEVEAKKMRREVSAMEKEVAAMRVEKEHENRAKRFGTKGPVSA--QLLPGRTLARGGLTRSTQ
>OUT.Vitis
---------NEAVYVVSTPPLTVSQSFKEGKGSSRRRASVRPSLDADEFILLHGSDPVKVELRLEEVRDKDRELGEAQAEIKALRFSERLREKAVEEITEELSKVEEKLKLTESLLESKLEIKKIDEKKASMAAQFAAEATLRRVHAAQKDDDMPPIEAILAPLEAELKLARQEIAKLQDDKALDRLTKSKEAALLEAERTVQVALAKASMVDDLQKQELMKQIEICQEEKILDKMHRQKVAEVEKLTQTVRELEEAVLAGGAAAAVRDYQRKVQEMEERKTLDRELARAKVTARVAVVVAEWKDADKVMPVKQWLEERRFLQGEMQQLRDKLAITERTAKSEAQLKEKYHLRLKVIEESLRGSSNSNNRSTPEVRSVSGPSRRQSLGGADISKFIPGFLSKRTPTSQLRSSLSSSSVLRHAKGTSKSFDGGTRSLDRGKVLLGTLPNYALQSCDATKDIEVHDAWKGSDEKPEFPVVDTEDSVPGVLYDMLQKEVVSLRKAGHEKDQSLKDKDDAIEMLAKKVDTLTKAMEVEAKKMRREVAAMEKEVAAMRVEKDHENRAKRFGSKGPVNT--QLLPGRNIARGGLTRSTQ
>PAP.Aeschynomene.A
MADVSGDGG-AEAVASTPAPLTVSASFKEGRSSSRRRASMRPSLDADEFMLLHGSDPVKVELRLEEVRDKDRELSEAQAEIKALRLSERLREKAVEELTDELSKVEEKLKLTESLLESKLEIKKIDEKKASMAAQFAAEATLRRVHAAQKDDDMPPIEAILAPLEAELKLARQEIAKLQDDKALDRLTKSKEAALLEAERTVQVALAKASMVDDLQKQELIKQIEICQEEKILDKMHRQKVAEVEKLTQTVRELEEAVLAGGAAAAVRDYQRKVQEMEERKTLDRELARAKVTARVAVVVAEWKDADKVMPVKQWLEERRFLQGEMQQLRDKLAIAERAAKSEALLKDKFQLRLKVLQESLRETPN-INRGTSEGRSASGPSRRQSLGGADISKLTSGLLTKRTSSFQMRSSVSSSTVLKHAKGTSKSFDGGTRSLERSKILLGKPPSYSFQSSEGTKEREENDKWKGSDDKPDFPTVDTEDSVPGVLYDLLQKEVIALRKAGHEKDQSLKDKDDAIEMLAKKVDTLTKAMEVEAKKMRREVAAMEKEVAAMRVEKEQETRAKRFSVKGPVSAQHQLISGRNVTRGGLTRSTQ
>PAP.Lotus.A
-----------------------------------------------------------------------------------------------------------------------------------MAAQFAAEATLRRVHAAQKDDDMPPIEAILAPLEAELKLARQEIAKLQDDKALDRLTKSKEAALVEAERTVKAALAKASMVDDLQKQELMKQIEICQEEKILDKMHRLKVAEVEKLTQTVRELEEAVLAGGAAAAVRDYQRKVQEMEERKTLDRELARAKVSARVAVAVAEWKDADKVMPVKQWLEERRFLQGEMQQLRDKLAIAERTSKSEAQLKEKYQLRLKVLQETLRETSNSINRGTSEGRCVSGPSRRQSLGGADISKLTSGFLPKRTLSFQLKPSVSSSTVLKNAKGTSKSFDGGSRSLERSKILLGKPPSSSFQSSERTKDKEEKDNWKGS-DKPEPPVVDVEDNVPGVLYDLLQKEVLALRKAGHEKDQSLKDKDDAIEMLAKKVDTLTKAMEVEAKKMRREVASMEKEVAAMRIEKEQDSRSKRFSVKGPMSAQHQLVSGRNGARGGLTRSTQ
>PAP.Lotus.B
MAEVSGDGG----GVPTPAPLSVSGSFREGRGSSRRRGARPPSMDADEFMLLHGSDPVKVELRLEEVRDKDRELSEAQAEIKALRHSERLREKAVEELTEELSKVEGKLKLTESHLESKLEIKKIDEKKASMAAQFAAEATLRRVHAAQKDDDMPPIEAILAPLEAELKLARQEIAKLQDDKALDRLTKSKEAALLEAEKTVQVALAKASMVDDLQKQELMKQIEICQEEKILDKMHRLKVAEVEKLTQTVRELEETVLAGGAAAAVRDYQRKVQEMEERKTLDRELARAKVTARVAVVVAEWKDADKVMPVKQWLEERRFLQGEMQQLRDKLAIVERTAKSEAQLKEKYQLRLKVLEDGLRGNSNGSNRSTSEGRSASGPSRRQSFGGADFSKPTSGFLSKRTPSFQLRSSLSSSTVLKHAKGTSKSFDGGSRTLERSKILLGTPPSYSFQSLEENKEREADDNWKGSNDKPDLPTV--EDSVPGVLYDLLQKEVIALRKAGHEKDQSLKDKDDAIEMLAKKVDTLTKAMEVEAKKMRREVASMEKEVAAMRVDKEQENRAKRFSVKGPVSAQHQLISGRNVTRGGLTRSTQ
>PAP.Medicago.A
MAEFSGDVG-MEPTVVTPVPLTVSGSFKEGRNSSRRRTSVRPSLDADEFMLLHGSDPVKLELRLEDVRDKDRELSEAQAEIKALKHSERLREKAVEELTEELSKVDGKLKFTENLLESKLEIKKIDEKKASMAAQFAAEATLRRVHAAQKDDDMPPIEAILAPLEAELKLARQEIAKLQDDRALDRLTKSKEAALLEVERSVQVALAKASMVDDLQKQELMKQIEICQEEKILDRMHRLKVAEVEKLTQTVRELEEAVLAGGAAAAVRDYQRKFQEMEERKTLDRELARAKVTARVAVVVAEWKDADKVMPVKQWLEERRFLQGEMQQLRDKLAISDRTAKYEAQLKEKYQLRLKVLQESLRETSNSINRGTSEGKCVSGPSRRQSLGGADISKPNSGFLTKRTSSFQIRSSVSSSSILKNAKGASKSFDGGSRSLERSKILLGKPPSSSFQSSERTKDKEENNNWKGLDDKPDLPLVDTKDNVPGVLYDLLQKEVLGLRKAGHEKDQSLKDKDDAIEMLAKKVDTLTKAMEVEAKKMRREVAVMEKEVAAMRVDKEQETKAKRFSVKSPMSAQQQLVSGRNMSRGGLTRSTQ
>PAP.Medicago.B
MEEIYGDGG----AVATPAP--FSGSFREGRTSSRRRGARQQSMDADEFMLLHGSDPVKVELRLEEVRDKDRELSEAQAEIKALRHSERLREKAVEELSEELSKVDGKLKLTESLLETKLEIKKIDEKKASMAAQFAAEATLRRVHAAQKDDDMPPIEAILAPLEAELKLARQEIAKLQDDRALDRLTKSKEAALLEAEKTVQFALAKASMVDDLQKQELMKQIEICQEEKILDRMHRQKVAEVEKLTQTVRELEESVLAGGAAAAVRDYQRKVQEMEERKTLNRELGRAKVTARVAVVVAEWKDADKVMPVKQWLEERRFLQGEMQQLRDKLAIVERTAKSEAQLKEKYQLRLKVLEESLRGNSSGSSRSTAEGRSMNGSSRRQSLGGVDISKLTSGFLPKRTPSPQLRSSLSSSSILRSAKGTSKSFDGGSRTLERSKTLLGAPQSYSFQSLEETKEREADDNWKGSGDKPDFPPADTEDSIPSVLYDLLQKEVVALRKAGHEKDQSLKDKDDAIEMLARKVDTLTKAMEVEAKKMRREVASMEKEVAAMRVDKVQENRAKRFSIKGPVSAQNQLISGRNVTQRGLTRSTQ
>PAP.Phaseolus.phavu_Chr02
MAEVSGEAGVEETVATPVAPLAVSGSFKEGKGSSRRRASMRQSLDADEFMLLHGSDPVKVELRLEEVRDKDRELSEAQAEIKALRFSERLREKAVEVLNEELSKVEGKLKLTESLLESKLEIKKIDDKKASMAAQFAAEATLRRVHAAQKDDDMPPIEAILAPLEAELKLARQEIAKLQDDKALDRLTKSKEAALLEAEKTVQIALAKASMVDDLQKQELIKQIEICQEEKILDKMHRLKVAEVEKLTQTVRELEEAVLAGGAAAAVRDYQRKVQEMEERKTLDRELARAKVTARVAVVVAEWKDADKVMPVKQWLEERRFLQGEMQQLRDKLAITERTAKSEAQLKEKYQLRLKVLQESLRETSNSINRGTSEGRCISGPSRRQSLGGADISKLTSGFL-KRSPSTQVRSSVSSSAVLKHAKGTSKSFDGGTRSLERSKILLGKPPSYSFQSSEGTKDREENDNWKGSDDKPDFPTVDTEDSVSGVLYDLLQKEVLSLRKAGHEKDQSLKDKDDAIEMLAKKVDTLTKAMEVEAKKMRREVASMEKEVAAMRVEKEQESRAKRFSVKGPVSAQHQLVSGRNVSRGGLTRSTQ
>PAP.Phaseolus.phavu_Chr03
-----------------GAALSVSGSFKEGRGSARRRGVRPPSMDADEFMLLHGSDPVKVELRLEEVRDKDRELSEAQAEIKALRLSERLREKAVEELTEELLKVEGKLKLTESLLESKLEIKRIDEKKASMAAQFAAEATLRRVHAAQKDDDMPPIEAILAPLEAELKLARQEIAKLQDDKALDRLTKSKEAALIEAERTVQFALAKASMVDDLQKQELIKQIEICQEEKILDKMHRQKVAEVEKLTQTVRELEEAVLAGGAAAAVRDYQRKVQEMEERKTLDRELARAKVTARVAVVVAEWKDADKVMPVKQWLEERRFLQGEMQQLRDKLAIVERAAKSEAQLKEKYHLRLKVLEESLRGNSNSSNRSTPEGRSVSG--RRQSLGGADFSKLSSGFLSKRSPSSQLRSSLSSSTVLKHAKGTSKSFDGGTRSLERSKILLGTPPIYSFQSLEETKEREASDNWKGSDDKPDFPTVDSVDSVPSVLYDLLQKEVIALRKAGHEKDQSLKDKDDAIEMLGKKVDTLTKAMEVEAKKMRREVAAMEKEVAAMRVEKEQEYRAKRFSVKGSVSAHQQLISGRNVTRGGLTRSTQ
