# Supplementary material for: Legume genome structures and histories inferred from Cercis canadensis and Chamaecrista fasciculata genomes
Source: Plant J. 2026 Jun 10;126(5):e70981. doi: 10.1111/tpj.70981 (PMC13252982; doi:10.1111/tpj.70981)
Supplement: Supplementary file 8 — Data S8. Manuscript supplement; Compressed directory of aligned sequences from 36 gene families with members deriving from syntenic blocks from selected species. [file TPJ-126-0-s004.gz › S8_wgd_block_tree/40_wgd_aln_manual_wgd_copy_fasta/Legume.fam3.01639]

>CAE.Acacia.B
MSISDSDSSSYGADCKSFKQISRERLLHEMLRAAKTGDSRSTWKVLIMDKLTVKIMSHSCKMADITDEGVSLVEDIYKRRQPLPTMDAIYFIQPTREVIMFLSDMSGNRPLYRKAFIFFSSPVPKELVQDIKKDTKVLPRIGALREMLEYFAIDSQGFITERALEELFGDEENRKAVACLVMATRIATVFASLREFPLVRFRAARTLDATTMTTFRDLIPTKLAAGVWDCLMKYKKTIPFPQTETCELLILDRSIDQIAPVIHEWTYDAMCHDLLMEGKYVHEVPSKTGGQPERKEVLLEDHDPIWLELRHAHIADASERLHEKMTGFISKKAAQIQHGSRDGGEMSTRDLQKMVQALPQYSEQIDKLSLHVEIAGKIRTIREMGLRELGQLEQDLVFGNAGMKDVIKFLTAKDDLTREKLRLLMILAAIYPEKFEGEKGELMKVAKLTSEDMRAVHLSMLGGQPDTKKSVTGAFALKFDLHKKKRAARKERSGEEETWQLSRFYPIIEEIIEKLSKNDLAKEEYPCLDPSPSFHSSPFVGSANHNPPAHSMRSRRTPTWAKPRGSDDGYSSDSVLRHTSSDFRKMGQRIFVFIVGGATRSELRVCHKLTGKLRREVILGSSSLDDPAQFITKLKMLTSHELSLDDLEI
>CAE.Chamaecrista.chafa_Chr1
MSFSDSESSSSGGEYKDLKQMSRERLLYEMLRSAKAGDSKSAWKVLIMDKLTVKIMSCSCRMADITDEGVSLVEDIYKRRQPLPSMDAIYFIQPTKEVAKFLSDMSGKTPLYRKAFIFFSSPISKNLITVIKKDITVLPRIGALKEMLEYFAIDSQGFITETALEELFGDEENRSVVACLEMASRIATVFVSLREFPFVRFRAARSLDATTMTTFRDLIPTKLAAGVWDCLMKHKKTIPFPQIETCELLILDRSIDQIAPLIHEWTYDAMCHDLLLEGKYVHEVPGANGDAPEKKEVLLEDHDHIWLELRHAHIADASERLHDKMTGFVSKKAAQVQHCFRDSGDLSTRDLRKMVDALPQFSEQMDKLSLHIEIAGKIRTIRELGLMELGKLEQDLVFGDAGIKEAIKFLTTNEDTTPEKLRLLLILAAIYPEKFEGEQGSLMKVAKLTSEYLNVVKLRLLGVQPETTKSSTGSFSLKFDSHKKKRAARKDRPGEAQTWQLSRFYPIIEELVEKLSKNELPKEDYPCLEPSPTFHSITIAESMYQNQTPQSMRSRRAPTWARPRGSEDGYSSDSVLRRSSSDARKMGQRIFVFIVGGATRSELRACHKLTGKLRRQVILGSSSLDDPAQFITKLKMLTEPELSLDDLEI
>CAE.Chamaecrista.chafa_Chr6
MSISDSDSSSYGADYKNFKQISRERLLHEMLRSAKTGDSKSTWKVLIMDKLTVKIMSHSCKMADITDEGVSLVEDIYKRRQPLPTMDAIYFIQPTREVIMFLSDMSGRTPLYRKAFVFFSSPIPKELVMEIKKDTKVLPRIGALREMLEYFAIDSQGFITDRALEELFGDEENRKGVACLVMATRIATVFASLREFPLVRFRAAKTLDATTMTTFRDLIPTKLAAGVWDCLTKYKKTIPFPQTETCELLILDRSIDQIAPVIHEWTYDAMCHDLLMDGKYVHEVPSKTGGQPEKKEVLLEDHDPIWLELRHAHIADASERLHEKMTNFISKKAAQVQHGSRDNGEMSTRDLQKMVQALPQYSEQIDKLSLHVEIAGKIKTVRELGLRELGQLEQDLVFGDAGMKEVIKFFTTNEDMTREKLRLLMILAAIYPEKFEGEKGHLMKIARLTNEDMNVVYLRMLGVQPDTKKSLTGTFALKFDIHK-KRAARKDRSGEEETWQLSRFYPMVEELIEKLSKNELSKEDYPCLDPSPSFHSSPFAGPVNHNPPAHSMRSRRTPTWARPRGSDDGYSSDSVLRHASSDFKKMGQRIFVFIVGGATRSELRVCHKLTGKLKREVILGSSSLEDPAQFITKLKMLTTHELSLDDLEI
>CAE.Senna.sento_Chr06
----------------------------------------AYFAVLIMDKLTVKIMSHSCKMADITDEGVSLVEDIYKRRQPLPTMDAIYFIQPTREVIMFLSDMSGRTPLYRKAFVFFSSPISKELVMEIKKDTKVLPRIGALREMLEYFAIDCQGFITERALEELFGDEENRKAVACLVMATRIATVFASLREYPLVRFRAAKSLDANTMTTFRDLIPTKLAAGVWDCLMKYKKTIPFPQTETCELLIIDRSIDQIAPVIHEWTYDAMCHDLLMEGKYVHEVPSKSGGQPEKKEVLLEDHDPIWLELRHAHIADASERLHEKMTNFVSKKAAQIQHGSRDSGEMSTRDLQKMVQALPQYSEQIDKLSLHVEIAGKIRTVRELGLRELGQLEQDLVFGDAGMKDVIKFLTTKEDTSREKLRLLMILAAIYPEKFEGEKGHLMQVARLTSEDMNVVHLRMLGGQPDTKKSMTSPFGLKFDIHKKKRAARKDRSGEEGTWQLSRFYPIMEELIEKLSKNDLSKEDYPCLDPSPSFHSSPVTGSLNHNPPPHSMRSRRTPTWARPRGSDDGYSSDSVLRHTSSDFKKMGQRIFVFIVGGATRSELRVCHKLTGKLKREVILGSSSLDDPAQFITKLKMLTTHELSLDDLEI
>CAE.Senna.sento_Chr11
MSLSDSESSSGGGDYKTLRQITRGRLLYEMLRAAKTGDSKSTWKVLIMDKLTVKIVSHSCKMDDITDEGVTLVEDIFKRRQPLPTMDAIYFVQPTREIIIFLSDMSGKAPLYRKAFVFFSSAISKDLIADIKKDTM----------MLEYFAIDSQGFITDKVLEELFGEEGNQRSIVCLEMASRIATVFASLREFPLVRFRAARTLDATTMTTFRDLIPTKLAAGVWDYLMKYRKTLPFPEIETCQLLILDRSIDQIAPVIHEWTYDAMCHDLLLEGKYVHEVPSKNGSELEKKEVLLDDHDPIWLELRHAHIADASERLHEKMTNFVSKKAAQIQHGFRDSGELSTRDLQKMVHALPQYSEQIDKLSLHVEIAGKIRIIRELGLMEIGQLEQDLVFGDAGIKEVIKFLSTNQDSTCEKLRLLMILAAIYPEKFEGEMGALMKVAKLTSEDMDAVNLKMLGAQLDTTKTSTGSFSLNFDSHKKNRAVRKDRPGEAQTWQLSRFYPIIEELIERFGKNELSKEDYPCLEPSPIFHGTPFAGSMNLDQ-PQSMRSRRTPSWARPRGSEDGYSSDSVLRRSASEIKRMGQRIFVFIVGGATRSELRACHKLTAKLNRQVILGSSSLDDPAQFITKLKMLSEPEISLDDLVI
>CER.Bauhinia.A
MSISDSESSSYGGDVKNFKQISRERLLQEMLRSAKTGDSKSTWKVLIMDKLTVKIMSHSCKMADITDEGVSLVEDIYKRRQPLPTMDAIYFIQPTREVIMFLSDMSGKAPLYRKAFVFFSSPISKELVMEIKKDTRVLTRIGALREMLEYFAIDSQGFITERALEELFGDEETHRGVVCLVMATRIATVFASLREFPFVRFRAAKSLDATTMTTFRDLIPTKLAAGVWDSLMKFKKTIPFPQTETCELLILDRSIDTIAPIIHEWTYDAICHDLLMEGKYVHEVPGKTGSPPEKKEVLLEDHDPIWLELRHAHIADASERLHEKMTNFVSKKAAQIQHGSRDSGDLSTRDLQKMVQALPQYSEQIDKLSLHVEIAGKIRIIRDLGLRELGQLEQDLVFGDAGMKDVIKFLTTKEDTTREKLRLLMILAAIYPEKFDGEKGLLMKVAQLTSEDMNAVTLRLLGVQPDTKKTLTSTFSLKFDVHKKKRAVRKDRSGEEETWQLSRFYPIIEELIEKLGKNELSKEDYPCLDPSPTFHSMPFAGSLNQTPVAHSMRSRRTPTWARPRGSDDGYSSDSVLRHASSDFKKMGQRIFVFIVGGATRSELRVCHKLTGKLKREVILGSSSLDDPAQFITKLKMLTVQELSLDDLQI
>CER.Bauhinia.B
MSMSDSESSSYGGDYKNFKQISRERLLNEMLRSAKTGDSKSTWKVLIMDKLTVKIMSHSCKMADITEEGVSLVEDIYKRRQPLPSMDAIYFIQPTREVIMFLSDMSGKAPLYRKAFVFFSSPISKELVMEIKKDTRVLTRIGALREMLEYFAIDSQGFITERALEELFGDEETHKGVICLVMAARIATVFASLREFPFVRFRAAKTLDATTMTTFRDLIPTKLAAGVWDCLMKFKKTIPFPQTETCELLILDRSIDQIAPVIHEWTYDAMCHDLLMEGKYVHEVPGKTGSPPEKKEVLLEDHDPIWLELRHAHIAHASERLHEKMTNFISKKAAQIQHGSRDSGDLSTRDLQKMVQALPQYSEQIDKLSLHVEIAGKIRIIRDLGLRELGQLEQDLVFGDAGMKDVIKFLTTKEDTTREKLRLLMILAAIYPEKLDGEKGLLMQVARLTSEDMNAVSLRLLGVQPDTKKSLTGPFALKFDMHKKKRAVRKDRSGEEETWQLSRFYPVIEELIEKLSKNELSKEDYPCLDPSPTFHGTPFAGSVNQTPPAHSMRSRRTPTWARPRGSDDGYSSDSVLRHASSDFKKMGRRIFVFIVGGATRSELRVCHKLTGKLNREVILGSSSLDDPAQFITKLKMLTLQELSLDDLQI
>CER.Cercis.cerca_Chr6
MSMSDSESSSYGGDNKNFRQISRERLLQEMLRSAKTGDSKSTWKVLIMDKLTVKIMSHSCKMADITDEGVSLVEDIYKRRQPLPTMDAIYFIQPTREVIMFLSDMSGRAPLYRKAFVFFSSPISKELVMEIKKDTRVLTRIGALREMLEYFAIDSQGFITERALEELFGDEETHKAVVCLVMATRIATVFASLREFPFVRFRAAKSLDATTMTTFRDLIPTKLAAGVWDCLMKFKKTIPFPQTETCELLILDRSIDQIAPVIHEWTYDAMCHDLLMEGKYVHEVPGKTGSPPEKKEVLLEDHDPIWLELRHAHIADASERLHEKMTNFVSKKAAQIQHGSRDSGDLSTRDLQKMVQALPQYSEQIDKLSLHVEIAGKIRIITDLGLRELGQLEQDLVFGDAGMKDVIKFFTTKEDTTREKLRLLMILAAIYPEKFDGEKGLLMKVARLTSEDMNAVSLRLLGVQPDTKKSVTGAFALKFDMHKKKRAVRKDRSGEEETWQLSRFYPIIEELIEKLSKNELSKEDYPCLDPSPTFHGTPFAGSVNQTPPAHSMRSRRTPTWARPRGSDDGYSSDSVLRHASSDFKKMGQRIFVFIVGGATRSELRVCHKLTGKLKREVILGSSSLDDPAQFLTKLKMLTVQELSLDDLQI
>CER.Phanera.A
-----------------------------MLRSAKAGDSKLIWKVLIMDKLTVKIMSHSCKMADIMDEGVSLVEDIYKRRQPMPGMDALYFIQPTREVMMFLSDMSGRAPLYRRAFVFFSSPISKELVMEIKKDTM----------MLEYFAIDSQGFITERALEELFGDEETYKGVVCLVMATRIATVFASLR---------------------------------------------------------------IAPVIHEWTYDAMCHDLLMEGKYVHVVPGKTGSPPEKKEVLLEDRDTIWLELRHAHIADASERLHEKMTNFVSKKAAQIQHGSRDSGDLSTRDLQKMVQALPQYSEQIDKLSVHVEIAGKIRIIRDLGLRELGQLEQDLVFGDAGMKDVIKFLTTKEDTTREKLRLLMILAAIYPEKFDGEKGLLMKLAQLTSEDMNAVSLRLLGVQPDTKKTVTGSFALKFDVHKKKRAVRKDRSGEEETWQLSRFYPIIEELVEKLGKNELSKEDYPCLDPSPTFHSTPFAGSLNQIPTAHSMRSRRTSTWARPRGSDDGYSSDSVLRHASSDFR-MGQRIFVFIVSGATRSELRVCHKLTDILKREVILGSSSLDDPVQFITKMKMLTIQELSLDDLQI
>CER.Phanera.B
MSISDSESSSYGGDYKNFKQISRERLLHEMLRSAKTGDSKSTWKVLIMDRLTVKIMSHSCKMADITEEGVSLVEDIYKRRQPLPSMDAIYFIQPTREVIMFLSDMSGRAPLYRKAFVFFSSPISKELVMEIKKDTRVLTRIGALREMLEYFAIDSQGFITERALEELFGDEETQKGVVCLVMAARIATVLASLREFPFVRFRAAKSLDATTMTTFRDLIPTKLAAGVWDCLMKFKKTVPFPQTETCELLILDRSIDQIAAVIHEWTYDAMCHDLLMEGKYVHEVPGKTGSPPEKKEVLLEDHDPIWLELRHTHIADASERLHEKMTNFISKKAAQIHHGSRDNGDLSTRDLQKMVQALPQYSEQIDKLSLHVEIAGKIRIIRDQGLRELGQLEQDLVFGDAGMKDVIKFLTTKEDTTREKLRLLMILAAIYPEKFDGEKGLLMKVARLTSEDMNAVGLRLLGVQPDTKKSLTGPFALKFDMHKKKRAVRKDRSGEEETWQLSRFYPIIEELIEKLSKNELSKEDYPCLDPSPTFHGTPFTGSINQTPPAHSMRSRRTPTWARPRGSDDGYSSDSVLRHASSDFKKRGQRIFVFIVGGATRSELRVCHKLTGKLNREVILGSSSLDDPAQFITKLKMLTVQELSLDDLQI
>DET.Sindora.A
-----------------------------------------------------------------------------------------------------------------------------------------------------------------------------AKGVACLVMATRIATVFASLREYPLVRYRAAKSLDATTMTTFRDLIPTKLAAGVWDCLMKYKKTIPFPQTETCELLILDRSIDQIAPIIHEWTYDAMCHDLLMEGKYVHQVPSKTGGPPEKKEVLLEDHDPIWLELRHAHIADASERLHDKMTNFVSKKAAQI-HGSRDSGEMSTRDLQKMVQALPQYSEQIDKLSLHVEVAGKIRIIREQGLREVGQLEQDLVFGDAGMKDVIKFFTANEDMPREKLRLLLILAAIYPEKFEGEKGLLMKVARLTSDDMIAVNLKMLGVQSEAKKNLTGSFSLKFDYHKKKRAARKDRAGEQETWQLSRFYPLLEELVEQLSKSELSKEDYPCLDPSPSFHGTPFTAVINHNPPAHSMRSRRTPTWARPRGSDDGYSSDSVLRHSSSDFKKMGQRIFVFIVGGATRSELRVCHKLTGKLRREVILGSTSIDDPAQFLTKLKMLTAQELSLDDLQI
>DET.Sindora.B
------------------------------------------------------------------------------------------------------------------------------------------------------------------------------------------------------------------------------------------------------------------------------------------------------------------------------------MTSFMAKKATQFHH-SRVGCELSTKDLQKMVQWLPQYGDQIDKLSLHVEIAGKVNMIRDLELKEIGQLEQDLVFGNAGMKDVVKFFRTKEHAPREKLRLLMILAAIHPDKFEGEKGYLMKLAKLPDNDLAAVTMRLLKGSPDIGKRPSVPFSFKFDFGK-GRPFRKERKDERLTWLLSRFYPLVEELVEKLAKGELSDNEYPCIDCGTSGMSSQIPHTIKQAP-AHSVRSRRTSTWAQPRNFNSHYSSNLVPGSASSSDLKKGQRIFVFIVGGATRSELRACHELTRKLGREVILGSSSLDDPAQFITKLKLLRAQELSLDDFQI
>OUT.Arabidopsis
MSYSDSDSSSHGGEYKNFRQITRERLLYEMLRSAKTGSSKSTWKVLIMDKLTVKIMSYACKMADITQEGVSLVEDIFRRRQPLPSMDAIYFIQPTKEVIMFLSDMSGKSPLYKKAFVFFSSPVSKELVGHIKKDSSVLPRIGALREMLEFFAIDSQGFITERALEDLFGDEESRKGDACLVMASRIATVFASLREFPAVRYRAAKSLDASTMTTLRDLIPTKLAAGIWNCLAKHKQSIEFPQTETCELLILDRSIDQIAPVIHEWTYDAMCHDLLMEGKYVHVIPSKSGGQPEKKDVLLEEHDPIWLELRHAHIADASERLHDKMTNFLSKKAAQLQ-GKRDGAELSTRDLQKMVQALPQYSEQIDKLSLHVEIARKLDLIREQGLRELGQLEQDLVFGDAGMKDVIKYLSTQEEASREKLRLLMILATIYPEKFEGEKGQLMKLAKLSSDDMTAVNMSLLGSAVDAKKNTPGGFTLKFDLHKKKRAVRKERQ-EEAAWQLSRFYPMIEELIEKLSKGELPKEDFPCMDPSPSFHGSTSAASSSQGQAAQSMRSRRTPTWAKPRGSDDGYSSDSVLRHASSDFRKMGQRIFVFIVGGATRSELKVCHKLSTKLKREVILGSTSLDDPPQFITKLKLLTNDDLSLDDLQI
>OUT.Prunus
MSFSDSDSSSYGGDYKNFKQISRDRLLIEMLRSCKTGDSKATWKVLIMDKLTVKIMSYACKMADITDEGVSLVEDIYRRRQPLPSMDAIYFFQPTKEVIMFLSDMSGRAPLYRKAFVFFSSPISKELVGHIKKDATVLTRIAALREMLEYFAIDSQAFVTERALEELYGDEESRKGVACLVMAARVATVFASLREFPFVRYRAAKSLDATTMTTFRDLIPTKLAAGIWDCLMKYKKTIPFPETETCELLILDRSVDQIAPIIHEWTYDAMCHDLLMDGKYVHEVPSKTGGPPEKKEVLLEDHDPIWLELRHAHIADASERLHEKMTNFITKKAAQIHHGARDARELSTRDLQKMVQALPQYSEQIDKLSLHVEIAGKVRIIRELGLRELGQLEQDLVFGDAGMKDVIKFLNTKDDTTGEKLRLLMILAAIYPEKFEGEKGHLMKLAKLPPDDMNAVNMRLLGGSSDTKKSSIATFSLKFDMHKKKRGGRKERPSEGETWQLSRFYPIIEELVENLSKGELSKEDYPCLDPSPTFHGTSHGAAIHQPPVAHSMRSRRAPTWARPKNSDDGYSSDSVLRHASSDFKKMGQRIFVVIVGGATRSELRVCHKLTTKLRREVVLGSSCLDDPAPFITKLKMMTANELSLDDLQI
>OUT.Quillaja.A
MSLSDSDSSSYGGDHKNLRQISRERLLHEMLRSAKTGDSKSTWKVLIMDKLTVKIMSYSCKMADITDEGVSLVEDIYKRRQPLPSMDAIYFIQPNREVIMFLSDMSGRAPLYRKAFVFFSSPISRELVNDIKKDTRVLTRIGALREMLEYFAIDNQGFITERALEELFGDEENRKGVACLVMANRIATVFASLREYPSVRFRAAKSLDATTMTTFRDLIPTKLAAGVWDCLMKYKKTIPFPQTETCELLILERSVDQIAPIIHEWTYDAMCHDLLMEGKYVHEVPSRSGGAPEKKEVLLEDHDPIWLELRHAHIADASERLHEKMTNFISKKAAQIQQGSRD-GEMSTRDLQRMVQALPQYSEQIDKLSLHVEIAGKIRIIRELGLRELGQLEQDLVFGDAGMKDVIKFLTTKEDMTREKLRLLMILAAVYPEKLEGEKGLLMKVAKLTNEDMNAVSLRMLGGPSDTKK--TGAFSLKFDLHK----QGRPRSGEEETWQLSRFYPIIEELVEKLSKRELSKEDYPCLDPSPSYHGSSLSAPVDQQPPAHSMRSRRTPTWARPRNSDDGYSSDSVLRHASSDFKKMGQRIFVFIVGGATRSELRVCHKLTTKLKREVILGSSSVDDPAQFITKLKMLTAQELSLDNLEI
>OUT.Vitis
MSLSDSDASSVGGDYRNFRQISRERLLHEMLRSAKTGDSKSTWKVLIMDKRTIKVMSYSCKMADITEEGVSLVEDIYKRRQPLPSMDAIYFIQPTKEVIMFLSDMSGRTPLYKKAFVFFSSPISRELVNLVKRDALVLPRIGALREMLEYFAIDSQGFVTERALEELFGDEESRRGDACLVMATRIATVFASLRELPFVRYRAAKFLDPTTATTFRDLIPTKLAAAVWNCLLKYKETFPLPTTETCELLILDRSVDQIAPIIHEWTYDAMCHDLLMEGKYVHEVPSKTGGPPEKKEVLLEDHDPVWLELRHAHIADASERLHEKMTNFISKKAAQIQHGSRGGGELSTRDLQKMVQALPQYSEQIEKLSLHVEIAGKIRIIGEMGLRELGQLEQDLVFGDAGTKEVINYLRTKLDATREKLRLLMIYAAIYPEKFEGDKASLMKLAGLLSDDMNAVNMRLLEGSSDAKKSTIGAFSLKFEVPKRKHAARKERKGEEETWQLSRFYPMIEELIEKLSKGELPKNDYPCMDPSASFGGPSQAASVSQGQAPHSVRARR-STWARPRGSDDGYSSDSILRHASSDFKKMGQRIFVFIVGGATRSELRVCHKLTEKLKREVVLGSTSLDDPPQFITKLKLLSSQEFSLDDLQI
>PAP.Aeschynomene.A
MSMSDSDSSSFAAEYKNFKQLTRDRLLHEMLRSAKTGDSKSTWKVLIMDKITVKIMSHSCKMADITDEGVSLVEDIYKRRQPLPSMDAIYFIQPTKEVIMFLSDMSGKKPLYRKAFVFFSSTISRELVMEIKQDARVLPRIGALREMLEYFAIDSQGFITERALEELFGDEENYKGVACLLMAKRIATVFASLREFPSVRFRAAKSLDANTVTTFRDLIPTKLAAGIWDCLMKYKKTIPFPQTETCELLILDRPIDQIAPVIHEWTYDAMCHDLLMEGKYTHEVPGKAGDPPQKKDALLEDHDPIWFELRHAHIADASERLHQKMTSFVSKKAAQIQHGSRDNNEMSTRDLQKMVQALPQYSEQIDKLSLHVEIAGKIRIIRETGLRELGQLEQDLVFGDAGTKDVIKFLTMKEDTTPEKLRLLMILASVYPEKLEGEKGQLMKLAKLTDEDITALNYRMLGGQPDTKKSLTATFGLKFDIHKKKRAARKDRAGEEEMWQLSRFYPIIEELIEKLTKNRLPREDYPCLDPSPSYHGTPFSGPGSSSLSAQSMRSRRTPTWARPRGSDDGYSSDSVLRHASSDFKKMGQRIFVFIVGGATRSELRACHKLSGKLKREIILGSSSLDDPAQFIAKLKMMTTHELSLDDIQI
>PAP.Aeschynomene.B
MSMSDSDSSSYGGDYKNFRQISRDRLLQEMLRSAKTGDSRSTWKVLIMDKLTVKIMSHSCKMADITDEGVSLVEDIFKRRQPLPSMDAIYFIQPTREVIMFLSDMSGRTPLYRKAFVFFSSPISRELVMEIKKDALVLPRIGALREMLEYFAIDTQGFITERALEELFGDEENRKAVACLVMATRIATVFASLREFPTVRFRAAKSLDATTMTTFRDLIPTKLAAGVWDCLMKYKKTVPFPQTETCELLIIDRTVDQIAPVIHEWTYDAMCHDLLMEGKYVHEVPGKNGGLPEKKDVLLEDHDPIWLELRHAHIADASERLHEKMTNFISKKAAQIQHGSRGSGEMSTRELQKMVQALPQYSEQIDKLSLHVEIAGKIRIIRESGLRELGQLEQDLVFGDAGMKEVIKFLTTNEDATREKLRLLMILATIYPEKFEGQKGLLMQVARMTDDDMIAINLRMLVGQPDAQKTSTSSFALKFDMHKKKRAARKDRTGEQETWQLSRFYPIIEELIEKLSKNELSKEDYPCLDPSPTVHGSPYA-SVVQNPPAHSMRSRRTATWARPRGSDDGYSSDSVLKHASSDFKKMGQRIFIFIVGGATRSELRVCHKLTGKLKREVILGSSSIDDPAQFITKLKMLSAQELSLDDLQI
>PAP.Lotus.A
MSMSDSDSSSVAADYKYFKQITRDRLLHEMLRSIKTGDSKSTWKVLIMDKLTLKIMSHTCKMADLNEEGISLVEDIYKRRQPFPTMDAVYFIQPTKEVVMFLSDMSGKAPLYRKAFVFFSSIISRELVMDIKRDSRTLSRLGALREMLEYFAIDSQGFITERALEELFGDEENYKGVACLLMARRIATVFASLREFPSVRFRAAKSLDATTMTTFRDLIPTKLAAGVWDCLMKYKKTIPFPQTETCELLILDRSIDQIAPVIHEWTYDAMCHDLLLEGKYVHEVPGKDGGPPERKEVLLEDHDPVWLELRHAHIADASERLHEKMTNFVSKKAAQIQHGSRNSGEMSTRDLQKMVQALPQYSEQIGKLSLHVEIAGKIRIIRESGLRELGQLEQDLVFGDATMKDVIKFFTTNEDISREKLRLLMILAAIYPEKFEGEKGMLMKVAKLTDEDICAVELRMLGVQPNTKKSSTRTFGLKFDMNKKTRAARKERPGEEEKWQLSRFYPIIEELIEKLTKNELSKVDYPCLDPSPSFHSSPLAGSLNENH--HSMRSRRTPTWARPRGSDDGYSSDSVLRHASSDFKKMGRRIFVFIVGGATRSELRACHKLSGKLRREIILGSSSLDDPAQFITKLKTLTTHELSLDDLQI
>PAP.Lotus.B
-----------------------AGLLHEMLRSAKTGDSKSTWKVLIMDKLTVKIMSHSCKMADITDEGVSLVEDIYKRRHPLPTMDAIYSIQPTKEIIMFLSDMSGRKPLYRKAFVFFSSPIARELVMDIKKDALVLPRIGALREMLEYFAIDSQGFITERALEELYGDEEARKAVACLVMATRIASVFASLREFPFVRFRAAKSLDPTTVTTLHELIPTKLAAGVWDCLMKYKKSIPFPQTETCELLIIDRTIDQIAPVIHEWTYDAMCHDLLMEGKYVHEVPGKNGGPPERKEVLLEDHDPIWLELRHAHIADASERLHEKMTSFISKKAAQIQHGSRGNGEMSTRDLQKMVQALPQYSEQIDKLSLHVEIAGKIRIIRESGLRELGQLEQDLVFGDAGMKDVIKFLTMKEDTSREKLRLLMILAAMYPEKFEGEKGLLLKVAKLTNEDAIAINLRMLGGEPETKKTLTGGFALKFDMHKKKRAARKDRS-DEETWQLSRFYPIIEELIEKVSKNELPKEDYPCIDPSPSFHGTSLAGPVIQIPPAHSMRSRRTPTWARPRGSDDGYSSDSVLKHASSDFKKMGQRIFIFIVGGATRSELRICHKLSGKLRREVILGSSSIDDPAQYITKLKMLSVQELSLDDLQI
>PAP.Medicago.A
MSMSDSDSSSGGADYQNFKQITRDRLLHEMLRSTKTGDSKSTWKVLIMDKLTIKIMSNSCKMADITDEGVSLVEDIYKRRQPLPTMDAIYFIQPTKEIIMFLSDMAGRAPLYRKAFVFLSSPISRELVLDIKKDPRVLSRLGALREMLEYFAIDCQGFITERALEDLFGNEENRKGVACLAMATRIATVFASLREFPSIRFRAAKSLDATTMTTFRDLVPTKLAAGVWDCLTKYKKTIPFPQTETCELLIIDRSIDQIAPVIHEWTYDAMCHDLLMEGKYVHEVPAKAGGLPERKEVLLEDHDPVWLELRHAHIADASERLHAKMTSFISKKAAQL--GSRSSSEMSTRDLQKMVQALPQYSEQIDKLSLHVELAGKISIIRESGLRELGQVEQDLVFGDATMKDVIKFLTMKEDTTREKLRLLMILAAVYPEKFDGEKGLLMKVARLTDEDMTIVNLRMLGGQPDTKKRLTGAFGLKFDIQKKKRAARIERPGEEEKWQLSRFYPIIEELIEKLTRNQLSKEDYPCLDPSATFHSSPFAGTLHQNP--HSMRSRRTPSWAKPRGSDDGYSSDSVLRHASSDFKKMGQRLFVFIVGGATRSELRACHKLTRKLNREIILGSSSLDDPAQFITKLKMLTTHELTLDDIQI
>PAP.Medicago.B
MSLSDDSSSSYGGEYKNLKQISRERLLHEMLRSAKTGDSKSTWKVLIMDKLTVKIMSHSCKMADITDEGVSLVEDIYKRRQPLPTMDAIYFIQPTREVIMFLSDMSGRKPLYRKAFVFFSSPIARELVMEIKKDTLVLPRIGALREMLEYFAIDSQGFITERALEELFGDEENRKAVACLVMATRIASVFASLREFPFVRFRAARSLDANTMTTFHDLIPTKLAAGVWDCLMKYKKSVPFPQTETCELLIIDRTIDQIAPVIHEWTYDAMCRDLLMEGKYVHEIPGRNGGPPERKEVLLEDHDPIWLELRHAHIADASERLHEKMTNFISKKAAQIQHGSRGSGEMSTRDLQKMVQALPQYSEQIDKLSLHVEIAGKVSIIRETGLRELGQLEQDLVFGDAGMKDVIKFLTTKEDTSREKLRLLMILAAIYPEKFEGEKGLLMKVAKLTNDDAIAINLRVLGGEPDAKKTSTSGFGLKFDMHKKKRAVRKNRA-EEETWQLSRFYPIIEELIEKVSKNELSKEDYPCLDPSPSFHGTPYAGSVTQNPPAHSIRSRRTPTWARPRGSDDGYSSDSVLKHSSSDFKKMGQRIFIFIVGGATRSELRICHKLTGKLKREVILGSSSIDDPAQFITKLKMLTAQELSLDDLQI
>PAP.Phaseolus.phavu_Chr02
MSMSDSDSSSYVSDCKSFKLISRERLLHEMLRSTKTGDSKSTWKVLIMDKLTVKIMSHSCKMTDITDEGVSLVEDIYKRRQPLPSMDAIYFIQPTREVIMCLSDMSGRTPLYRKAFIFFSSSISRELVMDIKKDSKVLSRLGALRELLEYFPIDSQGFITERALEELFGDEENYRGVTCLVMAKRIATVFASLREFPSVRFRAAKSLDATTMTTFRDLIPTKLAAGVWDCLMRYKKSIPFPQTETCELLILDRSVDQITPVIHEWTYDAMCHDLLMEGKYVHEVPGKSDGPPERKEVLLEDHDPIWLELRHAHIADASERLHEKMTNFVSKKAAQIQHGSKGSGDMSTRDIQKMVQALPQYSEQIDKLSLHIEIAGKIRTIRESELRELGQLEQDLVFGDATTKDVIKFFTTKEDITHEKLRLLMILASVYPEKFEGEKGLLMRLAKLTEEDMSVVHLRMLGGQPVAKKSVTSAFGLKFEIRKKKRAARKERPGEEEKWQLSRFYPIIEEIIENLTRNELSKEDYPCLDPSPSYHGSPFSGPVNQNP--HSMRSRRTPTWARPRGSEDGYSSDSVLRHASSDFRKVGQRIFVFIVGGATRSELRVCHKLTEKLKREIILGSSSIDDPEQFITKLKMITTHELSLDDIQI
>PAP.Phaseolus.phavu_Chr03
MSMSDSDSSSYGADSRSLKQVSRERLLHEMLRSAKTGDSKSTWKVLIMDKLTVKIMSHSCKMADITDEGVSLVEDIYKRRQPLPAMDAIYFIQPTKDITMFLSDMSGRKPLYRKAFVFFSSPIARELVMEIKKDAQVLPRIGALREMLEYFTIDTQGFITERALEELFGDEENRKAVACLVMATRIATVFASLREFPFVRFRAAKSLDATTMTTFHDLISTKLAAGVWDCLMKYKKTIPFPQTETCELLIIDRTIDQIAPLIHEWTYDAMCHDLLMEGKFVHEVPSKTGGPPERKEVLLEDHDPIWVELRHAHIADASERLHEKMTSFISKKAAQIQHGSRGSGEMSTRDLQKMVQALPQYSEQIDKLSLHVEIAGKIRIIRESGLRELGQLEQDLVFGDAGTKEVIKFLTTNEDTTREKLRLLMILASIYPEKFEGEKGLLMKVARLTDDDAIAINLRMLEGEPDTKKTSMSSFALKFDMHKKKRAARKDRSGEEETWQLSRFYPIIEELIEKVSKNELSKQDYPCLDPSPSFHGTPLAGPVNHHPPAHSMRSRRTPTWAKPRGSDDGYSSDPVLRHASSDFKKMGQRIFVFIVGGATRSELRTCHKLTGKLRREVILGSSSIDDPAQYITKLKMLTAQEPSLDDLQI
