# Supplementary material for: Legume genome structures and histories inferred from Cercis canadensis and Chamaecrista fasciculata genomes
Source: Plant J. 2026 Jun 10;126(5):e70981. doi: 10.1111/tpj.70981 (PMC13252982; doi:10.1111/tpj.70981)
Supplement: Supplementary file 8 — Data S8. Manuscript supplement; Compressed directory of aligned sequences from 36 gene families with members deriving from syntenic blocks from selected species. [file TPJ-126-0-s004.gz › S8_wgd_block_tree/40_wgd_aln_manual_wgd_copy_fasta/Legume.fam3.01657]

>CAE.Acacia.A
MFLARSATSVSAERPSVPKYHTDPRQTTSSTSTLETLISEDSFKHSSITEEYNREIDGEGTMMNSIDDFPGVAKHSDVSDEEGWITIPYKELPEWQLPDIQSLRSLDRSFLFPGEQVHIVACLSACNLDTEIITPFKVAAVMSKGLGLSPEKENGDIENRNKLVSGLGELSPNGH----DHPTDVSAGESLLRMEDHRRQTALLLQKFENSHFFVRIAESDEPLWSKKGSSE------AKGQMALTVGTKESAENVSTVCAVIDRGFDANMSGGLARSSVKCCALPGDILVLLQVVGVDFLRDPCIEILQFEKHQEKNLSSRNQGNSLNTNQDPCGELLKWLLPLDTLPPPTPALSPPHLTNNSGIGSTSQRSFSSPSGSQLFSFSNFRSYSMSSLPQNTNPSPPPIKVPSPTPSSDHEDLDLVSSQKLLRKKPAVEDLLSFRGVSLDQERFSVCCGLQGIYTPGKRWRRKIEIIQPVEIHSFAANCSEDLLCVQIKVAPAHASDIVVFIDAITIVFEEASKSGPPASLPIACIEAGNDHFLPLALRRGEEHSFILKPATSMWKDLKVLGERSSQLSKLQFGYASNSGLSSKSADRRKIASTDDQYAIMVSCRCYTASRLFFKQPTNWRPRTSRDVLISVASDMSGQSPGPDGRNSQLHVQVLTLRASLTSEDLTMTVLAPASFTSPPSVVSLSSPDTPMSPFIGFAECVGRINGERHAGAIQGL--TSIIKEHRQSNDG-PRTISIGDDVIPRSGLSCTHLWLQSRVPLGCVPSQSTATIKLELLPLTDGIITLDTLQIDIKEKGVTYIPECSLKIATSSISTGII
>CAE.Acacia.B
MFLMRSSAHVAVERAPIPEPQTDIYSKSTSGASLESFLSEDPYPRYSKTEEYDGETSGSSSCKTGQNSEDELFKHSDVSEEEGWITIPCKEIPEWQTSDIESLRSLDRSFLFPGEQIHILACLSACNQDNEIITPFKIAAVMSKGMDHNSDGEHESVEHGNNLMPEEVEISPSSQE---------TNCESLLRMEEHKRQTESLLQKFENSHFFVRIAESYEPLWSKKKLSEKSNFAETTTRNTSTIGIKAASEKMPSISTVIDRGFDATISSGMARNSAKCFALPGDIVVLLQVVVVNFLRDPCIEILQFEKFEEKILPPQNQDNSFSTKKQPCEELLKWLLPLDVIPSPTRSLSPPRLSSNSGTGITSQRS-SSTSGSQLFSLTHIRSHSMSSLPHNTNSPAAPVKAASSKPSFDLNNWD---PQKFSRKNNKVEELLSFRGFSLERERFSVRCGLEGLYTPGRRWRRKIEIIQLVEIHSFNTDCSEDLICVQIKVAPAHAPDIVIFVDAISLVLGEATDGGPPSSLPIACIEAGNDHSLPLSLRRGEEHSFILKPAISLWKNLEIQGK-NSQSSKLQLASASKLNISPKNLERKKTALIDDKYAIMVSCRCYTASRLFFKQPTTWQPRTSRDIMISAASDMSGQCLVPNERNCQLPVQVLTLQVSLTSEDLTLTILAPDSFTSLPTVVSLSSPTTPVSPFVGFTECLGRVNSGRHDGGE-----------EKRRDDGIPQTDSINDDIVPNCELICSHLWLHSRVPLGTTPSQSSAAIKVMLLPLIDDIITLDTLQIGVKERGVTYVPEYSLKVANSSM-----
>CAE.Chamaecrista.chafa_Chr1
MFLLRSTS-VTAERSSISESHTDTH-RSTPRSTLETLISEDPYTQNSTAKENDGETEGEGTMQNLKDDLPIVAKHMDVSEEEGWIAIPYKELPEWQMPDIEYLRSLDRSFLFPGEQVQIVACLSACNQDTEIITPFKVAAVMSKGKGHNSEK-NGNIENGHDLVSREGELNPHGLEQKGDHPTDVSAGESLLRMEDHKRQTALLLQKFENSHFFVRIAESDEPLWSKRGSSVR-ISSETNGQIASTVGTKESVKNVFPVSAVIDRGFDATISGGVARSSVKCSALPGDILVFLQVVGVNFLRDPCIEILQFEKNMEKSLSSHNQDSSVYANQDPCGELLKWLLPLDSLSPPAPPLSPPNLTSNSGIGSTSQRSISSSPGSQLFSFSNFRSYSMSSLPQNTTPPPAPVKAVSSKASFDSEDWDLASSQKLLKNKTRVEELLSFRGVSLERERFSVCCGLEGIYTPGRRWRRKLEIIQPVEIHTFAADCSEDLLCVQIKVAPANAPDIVIFIDAITIIFEEASNSVPPSSLPIACIEAGNDSCLPLALRRGEEHSFILKPATSLWKNLKVQGERSSQLSKLQSGSASNLSL-----DRRKMGSSDDQYAIMVSCRCYSASRLFFKQSTSWRPRTSRDILISVASDMSGQSPGLNERNSQLPVQVLTLQASLTSEDLTLTVLAPASFTSPPSVVSLSSPSTPMS-----------------------------------------------NDVIPNSGLSCTHLWLQSRVPLGCIPSQSTANIKLELLPLTDGIITLDTLQIDVKEKGVTYIPECSLKIATSSISTGIV
>CAE.Chamaecrista.chafa_Chr6
MFLMRSTASVSLERSSIPESPTEIPSRLSSGSTLESFVSEDPYTRYSKMEEYDGAGS-ERK-VTRQNSRRELFKHSDVSEEEGWITIPYKEIPEWHASDIESLRSLDRSFLFPGEQVDILACLFACNHDTEIITPFKVAAVMSKGMGHSPEKENGNDEGGNNLRSEEGELSSSSQEKDEDQPTDACTGESLLRMEDHRRQTVLLLQKFENSHFFVRIAESDEPLWSKSSVSEKSTSSETNSRKFSMIGTKATRKNMSP--AVIDRGFDACISGGAARNSVKCCALPGDIVVLLQVVGVNFLRDPCIEILQFEKYQEINLSSEDQDISFHTIQDPCGGLLKWLLPLDITPSSARSLSPPHLSSNSGIPSSAQRSYSASPSSQLFSFGHFRSYSMSSLPHNTNPPTAPVKAASSKPSFDLHDWD---PQKFFRKKIEVEELLSFRGVSLERERFSVCCGLKGIYTPGRRWRRKLEIIQPLEIHSFDADCSEDLLCVQIKVAPAHAPDIVIFVDAISIVVEEVISDDAPSSLPIACIEAGNDHSLPLSLRKGEEHSFILKPAISTWKNLKVQGR-CSQSSKM--GSASKLSISSRSLDRRKSALIDDQYAIMVSCRCYTPSRLFFKQPTSWRPRTSRDIRITVASEMSGQSLGAHERNAQLPVQVLTLQASLTSEDLTLTVLAPASFNSPPTVVSFCSPTTPMS---SSAKHSGRVNGERRDGATEELSFDSLGEEETQSVDGRRQT-----DVIPNSGLSCTHLWLQSRVPLGCNPSQSTATVKLELLPLTDGIITLDTLQIAVKEKGVTYIPECPLKVPSSSIFAGI-
>CAE.Senna.sento_Chr06
MFLMRSTAHVSVERSSIPESQTDIYSRSSSGSTLESFVTEDPYARYSIIEEYDGETGGQGSM-TGHNSKKGLFKHSDVSEEEGWITIPYKEIPEWHASDIESLRSLDRSFLFPGEQVHILACLSACNQDTEIITPFKVAAVMSKGMGHSPEKENGNVEYGNILMSGEGEMSPSGQEKGEDHPTDAFTGESLLRMEDHKRQTLLLLQKFENSHFFVRISETDEPLWSKRGVSGKYSSSETNSQKASTIGTKASSKYMSPISAVIDKGFDATISGGVARNSVKCCALPGDIVVLLQVVGVNFLRDPCIEILQFEKYKENILPSENQDVSFYTNEEPCGELLKWLLPLDTIPTPTRSLSPPHLSSNPGIGSTSQRSNSTSSGSQLFSFGHFRSYSMSSLPHNTNPPTAPVKAASSKPSFDLNDWD---PQKFLRKKTEVEELLSFRGVSLERERFSVCCGLEGIYTPGRRWRRKIEIIQPVEIHSFDAKCSEDLLCVQIKVTPAHAPEIMIFVDAISIVFEEARNGGPPSSLPIACIEAGNDHSLPLSLRRGEEHSFILKPAIAMWKNLEVQGK-LSQSSKLQFGSASKLSLSSRGLDRRKTALIDDQYAIMVSCRSYT-GRLFFKQPISWRPRTSRDIMISVASEMPGQSPGPNEKNYQLPVQVLTLQVSLTSEDLTLTVLAPASLTSPPSLVSLSSPTTPMSPFVGFAERLGRVNSERRDGANEELSFTSLGKEETQSDDGRPQTVSIND-VVPSSGLSCTHLWLQSRVPLGCNPSQSTATIKLELLPLTDGIIALDTLQIDVKEKGVTYIPECSLKS----------
>CAE.Senna.sento_Chr11
MFLLRST-NVSAERSPIPESHTDTHHRSTPRSTLETLISEDLYTQKSTVDDYDRENNVEGTLQISKDDLPVVAKHSDVSEEEGWIVIPYKELPEWQVPDIQSLRPLDRSFLFPGEQVYIVACLSACKQDTEIITPFKVAAVMSKGIGHNPEKENGSIENGNNLLSGEGELKPCGEEQKGDHPKDVSAGESLLRMEDHKRQTALLLQEFENSHFFVRIAESDEPLWSKRGFSV--------------VGTKESAKNVSPVSAVIDRGFDATISGGVARSSVKCCALPGDILVLLQVVGVNFLKDPCIEILQFEKYQEKSLSSHNQDSAVYTNHNPYGELLKWILPLDTLSPPTPPLSPPNLTSNSGIGSTSQRSFSSPSGSQLFSFSNFRSYSMSSLPQNTTPPLAPVKAGSSKPSFDHEDWNLVSSQKVLRNKTGVEELLSFRGVSLERERFSVCCGLEGIYTPGRRWRRKLEIIQPVEIHSFAADCSEDLLCVQIKVAPVHAPDIVIFIDAITIIFEEASKGGLPSSLPIACIEAGNDHFLPLALRRGEEHSFILKPATSLLKNLKVQGERSSQLSKLQSGSASNLSL-----DRRKIDLTDDQYAIMVSCRCYTASRLFFKQSTSWRPRISRDILISVASDMSGQSLGPDERNSQLPVQVLTLQASLTSEDLTLTVLAPASFTSPPSVVSLSSPNTPMSPFIGFAERSGRVNGERRTGATQGL-----VKEEKQSNDGGPQTVSVGDDVIPNSGLSCTHLWLQSRVPLGCIPPQSTATVKLELLPLTDGIITLDTLQIDVKEKGVSYIPECSLKIATSSISTGII
>CER.Bauhinia.A
MFLMRSTTTVSAERSSIPDSRTETHQRAASGSTLENLISGEPYARYTTIGEYEGETNEEGSIAHSKTDVPTVAKHSDVSEEEGCITIPYKELPEWHAPDIQSLRSLDRSFLFPGEQVHILACLSACKQDTEIITPFKVAAVMSKGISHTSEKENGIADSESNLLPGEGESSPSCKEHKGDQATDLPSGESLLRMEDHKRQTALLLEKFENSHFFVSIAESDEPLWSKRGASEKPNFSETNGQKISTIGARKTAKEASAISAVIDRGFDATISGGVARNSVKCCALPGDIVVLLQVVGVNFLNDPCLEILQFEKYEEKIVSSENQDHLVNNNPDPCGELLKWLLPLDTLPPTSLTSSPSQLNNSPGIGSTSQRSYSASSGSQFL-LGHFRSYSMSSLPQNTTPPPAPVKAASSKPSFDLEDWDQISSQKFSKKKPGVEELLSFRGVSLERERFSVCCGLEGIYMPGRRWKRKLDIIQPVAIHSFAANCSEDLLCVQIKVVPAHASDVVIFIDAITIVFEEATKSEPPSSLPIACIEAGEDHCLPLALRRGEEHSFILKPATSMRKSLKVQGERSSQLSKLKSVSASNLSLSFRSLDKKKTASIDDQYAIMVSCRCYTASRLFFKQPTSWRPRASRDIMISVASEMSGQSPGPNGRNSQLPVQVLTLQASLTPEDLTMTVLAPASFTAPPSVVSLNSPTTPMSPFVGFAECLGRVN-----------------------NDGRPQTDSASDDVIPSSGLSCTHLWLQSRVPLGCIPSQSTATIKLELLPLTDGIITLDTLQIDVKEKGVIYVPECSLKIATSSISTGI-
>CER.Bauhinia.B
MFLMRSTTIVSAEQSSIPESRTETHQRAATEPTLQTLTSAEPDT---TAEEYEGETDEEGIIPNSKNDVPIVAKHLDVSEEEGCITIPYKELPEWHAPDIQSLRSLDRSFLFPGEQVHILACLSACKQDTEVITPFKVAAVMTKGISHASEKENGITDNESHLLHGEGEINPSGEEQKGDHPTDLPSGESLLRMEDHKRQTALLLDKFENSHFFVRIAESDEPLWSKRGASEKSNFSEINGQKISTIGTKETAKDTPAVSAVIDRGFDATISGGVARNSMKCCALPGDIVVLLQVVGVNFLKDPCIEILQFEKYQEKMLSFENHDNLFHTNQDPCGELLKWLLPLDTVPSTSHPLSPSHLSTNSGTGSTSHRSYSASSGSQLF-FGHFRSYSMSSIPQNTTPPPGPVKAASSKPSFDLDDWDKISSQKYLKKKPGVEELLSFRGVSLEQERFSVCCGLEGIYMPGRRWRRKLDIIQPIVIHSFAANCSEDLLCVQIKIVPAHAPDIVIFIDAITIIFEEATKNEPPSSLPIACIEAGKDHCLPLALRRGEEHSFILKTATSMGKNLKVQGERSSQLSKLQSISSSKLGLSSTSLDRKKTASIDDKYAILVSCRCYTASRLFFKQPTDWRPCTSRDIMISVASEMSGHSPGPNERNSQLPVQVLTLQASLTSEDLTMTVLAPASFTVLPSVVSLSSPTTPMSPFAGFAECLGRVNG-----------------------DGGPQAASTSDDVIPSSGLSCTHLWLQSRVPLGCIPSQSTATIKLELLPLTDGIITLDTLQIDVKEKGVIYAPECSLKIATSSISTGI-
>CER.Cercis.cerca_Chr6
MFLMRSTTIVSAERSSIPESRTETHQRAASGSTLETLISEEPSTLYTTIEEYEGETDEEGSIPNSKNDVPIVAKHSDVSEEEGWITIPYKELPEWHAPDIQSLHSLDRSFLFPGEQVHILACLSACKQDTEIITPFKVAAVMTKGISHTSEKENGIVENGSNLLPGEGEISPSGEKQKGDQPTDLPSGESLLRMEDHKRQTALLLEKFENSHFFVRIAESDEPLWSKRGASEKSNFSETNGQKISTIGTKETAKKTSAISAVIDRGFDATISGGVARNSVKCCALPGDIVVLLQVVGVNFLKDPCLEILQFEKYQEKILSSENQDNLVNTNQDPCGELLKWLLPLDTLPPTSHPLSPPHLSTNSGIGSTSHRSYSASSGSQLF-FGHFRSYSMSSLPQNTTPPPAPVKAASSKPSFDVEDWDQISSQKFLKKKPGVEELLSFRGVSLERERFSVCCGLEGIYTPGKRWRRKLDIIQPVAIHSFAANCSEDLLCVQIKVVPAHAPDVVIFIDAITIVFEEATKSEPPSSLPIACIEAGKDHCLPLALRRGEEHSFILKP-TSMGKSLKVQGERSSQLSKQQSVSASKLSLSSWSLDRKKTASIDDQYAIMVSCRCYTASRLFFKQPTSWRPRTSRDIMISVASEMSGQSPGPSERNSQLPVQVLTLQASLTSEDLTMTVLAPASFTAPPSVVSLSSPTTPMSPFVGFAVCLGRVN-----------------------SDGGPQTVSTSDDVIPSSGLSCTHLWLHSRVPLGCIPSQSTSTIKLELLPLTDGIITLDTLQIDVKEKGVIYAPECSLKIATSSISTGII
>CER.Phanera.A
MFLMRSPTVVSTERSSIPESPAETHQRAASGSTLENVISEEPYARYTTIGEYEGETGEEGNIIHSKNDVPIVAKHSDVSEEEGCITIPYKELPEWHAPDIQSLRSLDRSFLFPGEQVHILACLSACKQDTEIITPFKVAAVMSKGISHTSEKENGIVENGSNLLSGEGETSSSGKEHKGDQPTNLPSGESLLRMEDHKRQTALLLEKFENSHFFVRIAESDETLWSKRGASEKFPLSETSGHKISTIGAKETAKEASANSAVIDRGFDATISGGVARNSVKCCSLPGDIVVLLQVVGVNFLKDPCIEILQFEKYQEKILSSENQDNLVNTNPDPCGELLKWLLPLDTVPPTSRSLSPPQLSPNSGIGNTSQRSYSTSSGSQLF-FGHFRSYSMSSLPQNTTPPPAPVKAASSKPSFDLEDWDQISSQKFLKKKPGVEELLSFRGVSLERERFSVCCGLEGIYMPGKRWRRKLDIVQPVAIHSFAANCSEDLLCVQIKVVPAHAPDVVTFIDAITIVFEEASKNEPPSSLPIAMLQHSLDCVLS--------------------------------------------------------------------------------------------------------------------------------------------------------------------------------------------------------------------------------------------------------------------------------------------
>CER.Phanera.B
MFLMRSSSIVPAEQSSIPKSRTETHQRAASGSTLETLKSKEPYTRYTIAEEYGGENDEEGSILNSKTDVPIVAKHSDVSEEEGWITIPCK-LPDWHTPDIQSLQSLDRSFLFPGEQVHILACLSACKQDTEIITPFKVAAVMTKGISHTSEKENGIVENGSNLLPGEREINPSGEEQKGDHPTDLPSGESLLRMEDHKRQTALLLETFENSHFFVRIAESDEPLWSKRGASEKFNLSETNGQKISTIGTKETAKNAPAVSAVIDRGFDATISGGGARNSVKCCALPGDIVVLLQVVGVDFLKDPCIEILQFKKYKEKILPSENQDNSVNTNQDPCGELLKWLLPLDTPPLTSRPLSPH-LGTNSGTGSTTQRSYSTSAGSQSF-FGHFRSYSMSSLPQNTTPPPASVKAASSKPSFDLEDWDQISPQKFLKKKPGVEELLSFRGVSLERERFSVCCGLEGIYMPGRRWRRKLDIIQPIAIRSFAANCSEDLLCVQIKVVPAHAPDIVIFIDAITIVFEEATKSEPPSSLPVACIEAGKDQCLPLALRRGEEHSFIIKPVTSMGKNLKVQGERSSQLSKLQFISASKLNLSSWSFDREKTTSIDDKYAIMVSCRCYTASRLFFKHPIDWRPCTSRDIMISVASEMSGQSPGPNERNSQLPVQVLTLQASLTSEDLTMTVLAPASFTAPPSVVSLSSPTTPMSPFVGFAECLGRVN-----------------------SDGGPQTASTSDDVIPSSGLSCTHLWLQSRVPLGCVPSQSTATIKLELLPLTDGIITLDTLHIDVKEKVVTHIPFTPISIA---------
>DET.Sindora.A
MFFNRPTTGVSAERVTIPEPRADTHHRSTSGSVLETLISDDPYTRNSTIEECDVENDEEGSVSNSKNDSPFVAKHLDVSEEEGWISIPYKELPEWHATDIQSLRSLDRPFLFPGEQVHILACLSACKQNTEIITPFKVAAVMSKGKGHSPCIENGNVKNGNDSVL-EGEQSPTNQ----EHQSTDISGESLLRMEDHKRQTALLLQKFEKSHFFVRMAESDEPLWSKRGTSEKSNSSVTND-----------QKGVPSISAIIDRGFDATVSGGVARNSVKCCALPGDVVVLLQMVGVNFLKEPCIEILQYEKYQEKISSSVNKEYSIHTNQDPCRELLKWVLPLDTLPPPSRSLSPPKLSSNAGIGSTSQRSFPTSSGSQFFSLSHFRSYSMSSLPQNPTAPVASLKVAGSKPSFDLDDWDQASSQK-SKKRTGAEELLSFRGVSLERERFSVCCGLEGIYTPGRRWRRKIEIIQPVEIHSFAADCSEDLLCVQIKAAPAHAPDIVIFIDTITIVFEEATKSGPPTSQPIACIEAGNDHCLPLALRRGEEHSFILKPAAFLLKNIKIQGERSPQLSNLQFRSASGPS--SKSVNEKNIALNKDQYAVMVSCRCYTASRLFFKQPTSWRPRISRDIMISVASEMSGQSPGPNERKFQLPVQVLTLQASLTSEDLTLTVLAPASFTLPPSLVSLCSSTSPVSPFIGFANCLGRVNVERRIGGTQGQSFTSHVKEQKQSDAGGHQTVSIGDDVVRSSALSCTHLWLQSRVPLGCIPAQSTATIKLELLPLTDGIITLDTLQIDVKEKGITYIPECSLKIATSSISTGIF
>DET.Sindora.B
MFLMRT-ASISTERVSVPESQADINHESTTGSILENLASDDPYTRHSTIEECDGETDEEGSISNSKNEIPIVAKHSDVSEEGGWITIPYKELPEWHAPDIQSLRSLDRSFLFPGEQVHILACLSACNQDTEIITPFKVAALMSKGKGHSPAKQNGNVSNGNNMVSGEGEQSHSIQ----KHQPTDISGESLLRMEDHKRQTALLLQKFKNSHFFVRIAESDEPLWSKKGAPEKFNSSETNSQKMPTIGTRETTKNMSSISAIIDKGFDATVSGGVARNSVTCHALPGDIVILLQVVGVNFLNDPCIEILQFEKYQEKILSSVNKDSSSHSNRDPCAQLLKWLLPLETLPHPPRSLSPPRLNLNQGIRSASQRSLPASSGSQLFSISNFRSYSMSSIPQNTKPSPASLKAASSKPSFNLEEWEQDSSLKFLRKKPRVDELLSFRGVSFEQERFSVCCGLEGIYTPGRRWKRKLEIIQPVEINSFAANSLEDLLCVQIKVAPAHAPDIVIFVDSITVAFEEATKSGPPLSSPIACVEAGNDHCLPLALRSGEEHSFILKPTTSMWKHLKVQGERSSPLSKLQFRSTSGVSVSSKSLDSKNISLIDDQYAIMVSCRCYTASRLFFKQPTHWRPPTPRDIMISVASEMSGQSPGHNEGNSQFPVQVLTLQASLTSEDLTLTVLAPTSFSPPHSLVSLSSPTTPVSPFIGFAECLERVNIERHVGGTQAHSYTSLVETKQ-SDERESQ--TAGNDVIPSSGLSCTHLWLQSIVPLGYVPSQSTATIKLEVLPLTDGIITLDTLQIDVKEKGVKYVPECSLKIATSSISTGIF
>OUT.Arabidopsis
MFLLRSASSATH-RPPVIEPPATPPQPPKPGVTLEGLIAEEHFPQYPSVDEDLDRVGDGGDLSNAKSGGSGMERFSDVSEEQGWIAIPYKEIPDWESVDIHSLRSLDRSFVFPGEQIQILACLSESKGDTEIITPFKVAEVMSRGQRKVSDKQNGDMSDGASTPSGDGEMSPDAQT--QDSQKDLSDGESILRMEDHKRRTEDLLSRFQKSHFFVRIAESGEPLWSKKSSLVA---------DTEMDEERKRTKSRPCVSAFVDRGFDPNVSGGVARSKAKCCALPGDIVVSLQVI-VDCPKEPIIEILQFEKHQDQDQN-------PENDKDPYGNLLKWLIPLDTISQQPRSLPPP-ITPSPSISSTAHKPISSTSGSQLFSFGHFRSYSMSALPPNTAPVTGPIKTQSSKPSFDIEDWDSYSGQTVRNQKSGTEELLSFRGVALERDRFSVRCGLEGICIPGRRWRRKLEIIQPIEINSFAADCTDDLLCVQIKVAPTHAPDIVIYIDAITIVFEEAGKNASPSSVPIACIEAGNEHSLPLTLRKGEEHSFIVKPAFSVGSNLKPSAARN----KL---KSSSLSLPTVNFERKGSGLSGDQYAVMVSCRCYTESRLFFKQRTKWRPRVSRDLMISVASEMSGEPCGPHGRASQLPVQILTLQASLTSEDLSLTVLAPASFTSPPTVVSLNSPTTPISPFLGFSDFTERVQNEKRNTTVRKQQSLPPIPLTRTENNTNGESSNPS-DVVPKSGLGCTHLWLQSRVPLGCVPSKSTATIKLELLPLTDGIITLDTLQIHAKEKGRRYIPEQSLKIATSSISSGI-
>OUT.Prunus
MFLMRSSHRVSAEQPSVPEPPADAHPTPKSATTLEGLIAEDSYPQYSTIDDHVGESEYRENAIGANNESSVIAKHYDVSDEEGWIAIPYKELPDWDAPDIHSLRSLDRSFVFPGEQVHILACLSACQQDTEIITPFKLAAAMSKGIRQSPKKQNGNAEEGNGALLRKGEMSPDSQE--QDLQKDVTDSESLLRMEDHKRQTEILLQRFERSHFFVRIAESSETLWSKKSAPKKSVSLGMDGQESKENGTQKNAVNVSRFNAIIDKGFDPKVSGGVARNNVKCCSLSGDIVVLLQVVGVDFLNDPVIEILQFEKSREGSLSSETQENLVDANQDPCGELLKWLLPLDTLPPPARPLSPP-LTSNSGMGSTSQK-----SGSQLF--SHFRSYSMSSLPQNTTPPPAPIKAASSKPTFDLEDWDQSSSQQFWKQKTGYEVLLSFRGVSLERERFSVCCGLEGIYTPGRRWRRKLEIIQPVEIHSFAADCTDDLLCVQIKVSPAHAPHIVVYIDAITIVFEEASKGGQSLSLPIACIEAGNDHSLPLALRRGEEHSFILKPATSLWKNLKAGGDRRTQTSQLQAGAASSLRPPSKAVELKRSASTADQYAIMVSCRCYTESRLFFKQPTSWQPRVSRDLMISVASEMSGQSSAPSGGVSQLPVQVLTLQVSLMSEDLTLTVLAPASFTSLPSVVSLNSPSSPMSPFVGFPEFTGRSP------TMQRLSSPLLSSEQKQNGKGGVWPASFNEDAIPSNGLCCTHLWLQSRVPLGCVPSQSMATIKLELLPLTDGIITLDTLQIDVKEKGLTYIPEYSLKIATSSISTGII
>OUT.Quillaja.A
--------------------------------------------------------EDEGGKTNSKNDSSVVAKHSDVSEEEGWIAIPYKEVPEWNAPDVHSLRTLDRSFVFPGEQVHILACLSACKQDTEIITPFKVAAVMNKGIDQSPNNESGDTEGAKNFVSGKGELSLDGQDQKGDPQNDVSAGESLLRLEDHKRQTEILLQKFENSHFFVRFAESGEPLWSKRNSLQKSDSSETDGKKSPAIGSQRCSKDICHISAVIDRGFDANVSSGVARSSVKCCALPGDIVVLLQVVSVDFMRDPYIEILQFERYQEKSVSPENQDNSVYSDQDPCGELLKWLLPLDTLPPPARPLSPQGISSNSGIGSTSQRPISASSGSQLFSFGHFRSYSMSSLPPNTTPPPAPIKAASSKPSFDLEDWDQISSQKFLRKKTGIEGLLSFRGVSLERQRFSVRCGLEGIYIPGRRWRRKLEIIQPVEIHSFPADCADDLVCVQIKVAPSHTPDI--------------------------CIEAGDDHCLPLALRRGEEHSFILKPQTSTWKNLKVNNEKSFQSSKSQVRAASSLGLPPRSVEGKKTTSITDQYAIMVSCRCYTESRLFFKQPTSWQPRISRDIMISVASEMSGQSPGPSERNSQLPVQVLTLQASLTSEDLTLTVLAPASFNSPPSIVFLSSPTTPMSPFVGFSEIAGRVTGE-------------------------------------------------KRVPLGCIPSQSTSTIKLELLPLTDGIITLDTLQIDVREKGLTYIPKCSLKIATSSISTGIV
>OUT.Quillaja.B
MFLMRSTTHVASEPPSVNESLADTSYTSKSGPTLEGLIAEDPYPQYSTVEDCEGETDGEGSRINSKNDSSVVAKHLDVSEEEGWITIPYKGLPEWHAPDIHSFRTLDRSFVFPGEQVHILACLSACKKDTEIVTPFKVAAVMNKGIGKSPNKENGDTQRAKNLLSRNVELSPHGKYQKGDPQKDIYTGESLLRMEDHKRQTEILLQKFEDSHFFVRIADSGEPLWSKRSALQKSDSSETDSKKSSAIGSQQTAKDMSPISAVIDRGFDVNVSGGVARNSVKCCALPGDIVVLLQVVGVDFLRDPYMEILQFERFQEKIVSSENQENSIYTNQDPCRELLKWLLPLDTLPPPARSLSPPRVNPNSGMGSTSQRSISASSGSQLFSFGHFRSYSMSSLPQNTTQPSAPVKAASSKPSFDLEDWDQISLQKLPMKKTGIEELLSFRGVALERQRFSVRCGLEGIYIPGRRWRRKLEIIQPVEIRSFPADCADDLLCVQIKVAPAHTPDIVIFIDAITIVFAEASKSGPPSSLPIACIEAGNDHCLPMALRRGEEHSFILKPATSTWNTLKVHGERSSPSSNVQVRAASSLGRPPKNVEGRKAASIMDQYAIMVSCRCYTESRLFFKQPTSWRPRVSRDIMISVASEMSGQSPGPNERNSQLPVQVLTLQASLTSENLTLTVLAPASFSSPPSIVSLSSPPTPMSPFVGFSEIAGRVTGKNHGSSIQSLSSASLVSEQKQNGDGGARSMSINEDVIPSSGLGCTHLWLQSRVPLGCIPSQSTATIKLELLPLTDGIITLDTLQIDVKEKGLTYIPKCSLKIATSSISTGIV
>OUT.Vitis
MFLMRPSHTAHADEPPVHEISKGTQHVTKPTATLEGLIAEDSFPN-YFVDEIHGEVGGEGSVLSSKSDSPDLVNLSDVTEEEGWIIIPQKELPDWDAPDICSFRSLDRSFVFPGEQVHILACLSSSKQETQIITPFKVAAMMSKGIGQSTKKQSGETEDETNSMLGKVEANPAGEDTYHDSEKDISASESLLRMEDHKRQTEILLQKFKNSHFFVRIAESGEPLWSKRNAAETLQFSEMSAPKSTAIKTRKTAKEITPLTAVIDKGFNANVSGGVARNIVDCCSLSGDIVVLLQVVAVDSQRDPVLEILQFEKYNNDKFSSENKDSLVYANQDPCGELLKWLLPLDTLPPPTPALSPPPLSSSSGIGSTSQRSLSASSGSQLFSFGHFRSYSMSSLPPQSPPPPPSVATPSSKPNFELEDWDRSSPQKFVKKKTGSEELLSFRGVSLEPKRFSVCCGLEGIYIPGRRWRRKLEIIQPVEIRSFAADCTDDLLCVQIKVSPAHTPDIVVFLDAITIVFEEASKGGSPCSLPMACIEAGNDHSLPLPLRRGEEHSFILKPATSAWKRLKAQRE-SSQSSHLPVRTASKGGLPSKIVEGKRSTLTSDQYAVLVSCRCYTESRLFFKQPTSWRPRISRDLMISVASEMSRQPLGPNGRVSELPVQVLTLQASLTSEDLTLTVLAPASFTSPPSVMTLNSPSSPMRPSVGFSSFAGKLGDGRHDTAMPRQTSAPMLSEHKENGDFGAQSVSSNEDIIPNTGLGCTHLWLQSRVPLGCVPSQSTATIKLELLPLTDGIITLDTLQIDVKEKGHTYIPEHSLKIATSSISTGIV
>PAP.Aeschynomene.A
MFLMRSTTGAFAERTPIPEPRADTRQRSASGSSLEELVSRGSYARNGGGESII--------ALNPRNELPVPDKHLDVSADEGWIIIPCKELPEWHVLDIQSLCSHDRSFLVPGEQVHIMACLSACKQDMDNISPFNVAAANSKGIGQCPEKERGSIENRNSSVCREGEVSTSGE----EHLEYVTDDECVHRMEVRKRQTA-LLQKIENSHFFARISEFDEPLWSKVGSSN-SSYSEANGMKASKVKIRETG--LSSTGAVIDRGFDATISGGLLRNSVKCYALPGDIVVLLQVVGVDFIRDPCIEILQFEKCPRRIMPSDSQVNEVKTNEDPCADLLNWILPLDNLSPRL--LSSPYLTSSTGNG-----SFSASSGSQLYSFGNYRSYSMSSLSESTSGSVAPVKAASSKPNFDHKIQDQISSYKYLRRKPSLEGLLSFRGVSFERERFSVCCGLEGLYTPGRRWRRKLEIIQPVGVHSFAADCSEDLLCVQIKVAPASAPDVVIFIDAISIVLEESNRNGPLTSLPISCIEAGSDHSLPLALRRGEEHSFLLIPAISLRKSLTVPEVRRSHLSKSQFGKTLKLNL-----DGRKIALNNDQYVLLVSFRCYTESRLFFKQPTSWQPRASKDIMISVASEMAGQSPGPYEAN-QLPVQILTLQASLTSEDLTLTLLAPASFSSLPSVVSLSTPTTPKSPFIGFTEFLGRVNSKRGFGATSGRSFNSIVKEEKKGYSGEAQADSMSDDVVPSSALSCSHLWMQSKVPLGCIPSQSIVTIKLELLPLTDGMITLDTLQIVAKEKGITYAPECSLKIATSSISKGII
>PAP.Aeschynomene.B
MFLMRSTTHVYSERTPIQEPRADAQQGTTSSSSLENLLAEDL--RYSTIEEFDGEGDGEGIMYSSKDDMPILAKHVDVSEEEGWITIPYKELPEWHVSDIQSFHSLDRSFLFPGEQVHIIACLSACKQDTEIITPFKVAAVMSKGIGQSLEKENGNIESGNESVPGEGQLSSSDQEQKEDPPENASSGESLLRLEVHRRQTAMLLQKLKNSHFFVRISESDEPLWSKRGSSE------TNDQKSSTDGNKENIKNVSSISAVIDRGYDANISGGVARNSVKCFALPGDIVVLLQVVGIDFLRDPCIEILQYEKYQGKTLSQENLGSSVHSSQDPCGELLKWILPLDNLPSPSRSLSPPRFSSNSGVGTTSHRSSSASSASQLFSFSNFRSYSMSSLPPNTLPPTAPVKAASSKPNFDIDDWEQISSQKFLRKKNGVEELLSFRGVSLERERFSVCCGLEGIYTPGRRWRRKLEIIQPVEINSFAANCSEDLLCVQIKVAPAHAPDIVIFIDAITVVFDEATKSGPSSSLPIASIEAGNDHSLPLALRRGEEHSFILKPATSIWKNLKVQDERNSQLSKLQSGSASILSPTSQCLDKIKIDLIDDQYAIVVSCRCYTASRLFFKQPTSWRPHTSRDIMISVASEMSGDSTGPSERNSQLPVQVLTLQASLTSEDLTLTVLAPASFTSPPSVVSLNSPATPMSHFIGFTEFLGRVNGERHIGATQGQSFTPLVKEDRQSEDGGPQTVSTSDDVVPSSGMSCTHLWLQSRVPLGCIPSQSTATIKLELLPLTDGIITLDSLHIDVKEKGVAYIPEHSLKIATSSISKGII
>PAP.Lotus.A
--------------------------------------------------------------------------------------------------------------------------------------------------------------------------------------------------------------------------------------------------------------------------------------SVLLYLMESWIQVLLQVVDVTSLKDPCIEILQFEKCQERMLSPDSQVDAVYTNQDPYAELLNWILPLDGKPLT-RPLSPSHLTSNSGISSTSQRSFPASSGSQLFSFGNFRSYSMSSLPQTTTTPNAPVKAVSSKPSFDLEDRDRNSSKKYLWKKTGVEELLSFRGVSLERDRFSVCCGLEGIYTPGKKWRRKVEIIQPVEIHSFAADFSEDILCVQIKVAPAHAPDIVIFIDAINIVFEESAKNGTQSSLPLSCVEAGNDHSFPLALRRGEEHSFILKPAPSTLKGLQVQDNRSSQLSKLQSGKKPKFSI--------------DQYAIMVSCRCYTASRLFFKQPTSWRPRTSRDIMISVASERSGQSRGAYGKYSQLPVQILTLQASLTSEDLTLTVLAPASFTLPPSVASLNSPATPMSPFIGLADFLGRVNGERGLGSTWRQRFTSIMNKEKQSYDGEAQAVSMSDDGIPISGPSCTHLWLQSRVPLGCIPPRSVATIKLELLPLTYGIITLDSLQIDVKEKGITFIPE---------------
>PAP.Lotus.B
--------------------------------------------------------------------------------------------------------------------------------------------------------------------------------------------------------------------------------------------------------------------------FAWVISFTQITDLIPIFLF-GRIQVVLQLVGIDFLKDPCIEILQYEKYQDKILSSEKQENSVYANQDPCRELLKWILPLDNLPPAFLPLSPH-LSSNSGIGSTSQRSISASSGSQLFSFGHFRSYSMSSLPQSTSGPTAPLKAASSKPNFDIDDWDQISSQR-LRKKHGVEELLSFRGVSLERERFSVCCGLEGIYTPGRRWRRKLEIIQPVEINSFAADCSEDLLCVQIKVAPAHAPDIVIFVDAITIIFEEATNSGPPSSLPIACIEAGNDHSLPLALRRGEEHSFILKPATSMWNNLKVQNG-SSHLSKLQSGLSSKLSL-----ERSKIAFLDDHYAIMVSCRCYTASRLFFKQPTSWRPRTSRDIMISVASEMSGQSPGPSERNSQLPVQVLTFQASLTPEDLTLTVLAPSSFISPPSVISLSSPTSPMSPFIGFAEFLGRISGERLIGATQGHSLT-FAKEDKQSDDGRCQTVSTND-VIPSSGLGCTHLWLQSRVPLGSIPSQSTATIKLELLPLTDGIITLDSLQIDVKEKGVTYIPERSLKIATSSISKGII
>PAP.Medicago.A
MFLIRSTTTVYSERSPIPEPRVDTHQRSSAGSSYEAHKSDVPYS-----SRYDPNVEL-NSKNRDLPEIAVVDKHVDVDEDDGWITIPCKELPEWHVPDIQSLRSLDR------EQVHILACLSACKQDTLFTAPFEVAATTSKGIDHSHEKESGSIENRHNLVSEEGELSTSGE----EQPADIFYGDSLRHREVHKRQIALLLQKFENSHFFVRICESNEPLWSRRNSLEKSSSSETNNQKVSIIKTKETA--FPSTGAVIDRGFDATTCGGTARNFVKCFALQGDIVVLLQTVGVSFLKDPCIEILQFEKCRERMLSSDSQVDEVCTDQDPYAELLNWMLPLEGRP--------HHLTSNSGLDSNSNRSFSAPTGSQLFSFGNFRSYSMSSLPQNTITSSAPVKAASSKPNFDHEDWDQVSSQKVFWKKTGKEELLSFRGVSLERDRFSVCCGLEGVYIPGRRWRRKLEIIQPVKIHSYAADFSEDLLSVQIKVAPAHAPDIVIFIDAINIIFEESTKNGEVSSLPISCVEAGNDHSLPLALRRGEEHSFILKAETSKLKSLKAQYDRSSRLSKLPYGKISKLSH--------------DQYAIMVSCRCYTSSRLFFKQPTSWRPRSSRDIMISIASQMSGKSRGDYDKTYQLPVQILTLQASLTSEDLTLTVLAPASFTSP-SVVSLNSPRTPKSPFIGFAEFLARVNGERRIGSKWKKGFNSIIKKVEQSYDGKAQEVSLSDDVIPSSGISCTHLWLQSRVPLGCIPSKSVVTVKLELLPLTDGIITLDSLQIDVKEKGVAYIPESSLKISTSGMCKGIM
>PAP.Medicago.B
MFLMRSTTHVYSDRESPPPPRVDALPSPPGAHSLETLLSEAQYS--PRVDRFEGEIDGEGDL---KNDVTVLAKHLDVNEEEGWITIPYKELPEWNVSDIQSLRPLDRSFLIPGEQVHIVACLSACKQDTEIITPFKVAAVMSKGIGHSPNKENGNIEKRNNSVAGEEQLSPSSQDQNKDRPADVSSGESLLRMEVHRRQTASLLEKFKSSHFFVRICESDEPLWSKHRSSEKSNSSETNDQKISTIEVKESAKHESSISAVIDRAFDATISGGVARNSVKCCALPGDIVVLLQVVGVNFLRDPCIEILQYEKYEDKILSSENQDNSVYTNKDPCGDLLKWILPLDVLAPASRPLPPSPLSTNSGVSGTSQKSSSASSGPQIFSFGHFRSYSMSSLPQTTSAPTISLKAASSKPNFDIDDWDQVSSQKFLKKKNGAEELLSFRGVSLEQQRFSVCCGLQGIYTPGRRWRRKLEIIQPVEIHSFSADCSEDLLCVQIKVAPAHAPDIVIFIDAITIIFEEATKTGPPSSLPFSCIEAGNDHSLPLALRRGEEHSFILKPATSVWNNLKVHDE-SPRFPKLQSGSASKLSLSSNSLDRSNISSIDDQYAVMVSCRCYTTSKLFFKQPTSWRPRTSRDIMISVASEMSGESPGPCERNSQLAVQVLTLQASLTSEDLTLTVLAPASFTSPPSVVSLSSPATPMSPFIGFTEFLGRIN-----------------------DDGRPQTVSTNDDVIPSSGVSCTHLWLQSRVPLGCIPSQSTSTIKLELLPLTDGTITLDSLQIDVKEKGLTYIPERSLKIATSSISKGIV
>PAP.Phaseolus.phavu_Chr02
MFLMRSTTGVYGERNPVPEPRADTHQRSSAGSSMETRVPNDPYAR------YDAKLD-----------YGVFNKHSDVDNEEGWISIPCKELPEWCAPDILSLCSLDRSFLFPGEQVHILACLSACKQET---SSFKIDAAISEGTGHNPKKENGNTENRNNTVSGEGELSTSGK----EQLDDVSDGDSLLQEEVLKKQTSLLLQKFENSHFFVRISESDDPLWSKRSSTENPDTSNANNENGSTNTCEGST--LSSICAVIDRGFDSNVSGGVARNSVKCCALPGDIVVLLQVVGVNFLRDPCIEILQFEKLQERMSSPDSKVDAVYTNQDSCAELLNWILPLDGKPSTL-PPSPP-LTSSSGIGNSSQGSLPGSSSSQIFSFSNFRSYSMSSLPQPVNAPAAPVKAASSKPSFDLEDWDQISSQKYLWKKMGVEGLLSFRGVSLERDRFYVCCGLEGLYTPGRRWRRKLEIIQPLDIHSFAADVSDDLLCVQIKVAPTHAPDIVIFIDTITVVFEELTQNGSLSSLPISCIEAGNDHSLPLVLR----------------------------------------------------------------------------------------------------------------------------------------------------------------------------------------------------------------------------------------------------------------------------------------
>PAP.Phaseolus.phavu_Chr03
MFLMRSTTHVYSDREPTKSPT------PDGASSLESLTAEDPYIQ---VGHFDGEVDGEGAVFTSKNDASVLAMHLDVSEDEGWITIPYKEIPEWHASDMQFFRSLDRSFLFPGEQVQILACLSACKQDMEIITPFKVAAVMSKGMCHSHDKVNGNVENRNDSVSREEQLNTSKEEKKDDHPADAYAGESLLRMEVHKRQTALLLQKFENSHFFARIADADEPLWSKRGSSEKSNSFEQNGQRISSFDIKETAKNTSSISAVIDRAFDATISSGVARNSVKCCALPGDIVVLLQVVGVDFLKDPCIEILQYEKFPEKILSSENQDNSVQTHQDPCGALLKWILPLDSLPPASRPVSPPQFSSNSGMGSTSQRSVSPSSSSQLFSFSHFRSYSMSSLPQNTNPPTAPVKAASSKPNFDIEDWDQCSSQKFLRKKGGVEELLSFRGVSLERERFSVCCGLEGIYTPGRRWRRKFEIIQPLEIHSFAADCSEDLLCVRIKVAPAHVSDIVIFIDAITIVFEEATKSGPPSSLPIACIEAGNDHSLPLALRRGEEHSFILKPATSMWKNIKAQDE-GSQFSKLQSPSSSRSSLSSKSPDRTKIVSSDNQYAIMVSCRCYTASRLFFKQATSWRPRTSRDIIISVASEISGESPGPYERNSQLPVQVLTLQASLTSEDLTLTVLAPASFTSPPSVVSLSSPTSPNSPFIGFTEFLGRINGERHVGATQGGSFTSLLKEDKQ-DDVRPQSVSMNDDVIPSSGLSCTHLWLHSRVPLGCIPSQSTATIKLELLPLTDGIIALDSLQIDVMEKGVTYIPERSLKIATSSISKGII
