# Supplementary material for: Legume genome structures and histories inferred from Cercis canadensis and Chamaecrista fasciculata genomes
Source: Plant J. 2026 Jun 10;126(5):e70981. doi: 10.1111/tpj.70981 (PMC13252982; doi:10.1111/tpj.70981)
Supplement: Supplementary file 8 — Data S8. Manuscript supplement; Compressed directory of aligned sequences from 36 gene families with members deriving from syntenic blocks from selected species. [file TPJ-126-0-s004.gz › S8_wgd_block_tree/40_wgd_aln_manual_wgd_copy_fasta/Legume.fam3.01660]

>CAE.Acacia.A
MVKICCIGAGYVGGPTMAVIALKCPEVQVAVVDIAAPRINAWSDHLPIYEPGLEEVVKECRGKLFFSTDVEKHVAEADIVFVSVTPTKTQGLGAGKAADLTYWESAARMIADVSKSDKIVVEKSTVPVKTAEAIEKILTHRKGIFTILSPEFLAEGTAIKDLFNPDRVLIGGRETPEGAKAIKALKDVYAHWVPEDRILCTLWSAELSKLAAAFLAQRISSVAMSALCEATGADVSQVSHAIGTDSRIGPKFLSSVGFGGSCFQKDILLVYICECGLPEVAYWKQVIRVDYQKTRFVRVVASMFTVSGKKVAILGFAFKKDTGDTRETPAIDVCKGLLGDKARLSIYDPQVTEEQIKKDLSMNKFDWDHPAHLQPTSPNSIKTVSVVWDAYEATKDAHAVCILTEWEEFRKLDYQKMFDNMQKPAFIFDGRVVDVDSLRKIGFIVYSIGKPLDSWLKDMPAVA
>CAE.Acacia.B
MVKICCIGAGYVGGPTMAVIALKCPEIEVAVVDISVPRINAWSEHLPIYEPGLEDVVKQCRGKLFFSTDVEKHVAEADIVFVSVTPTKTQGLGAGKAADLTYWESAARMIADVSTSDKIVVEKSTVPVKTAEAIEKILAHRKGIFSILSPEFLAEGTAIKDLFQPDRVLIGGRETPLGQKAIQALKDVYAHWVPVDRILCTLWSAELSKLAAAFLAQRISSVAMSALCEATGADITQVSHSVGTDSRIGPKFLASVGFGGSCFQKDILLIYICECGLPEVAYWKQVIKVDYQKTRFVRVVSSMFTVSGKKIAILGFAFKKDTGDTRETPAIDVCKGLIGDKAKLSIYDPQVPEDQISRDLSMKKFDWDHPVHLQPMSPTSIKEVSVVWDAYEATKDAHGICILTEWDEFRNLDYQRIYDNMRKPAFVFDGRIMDVGKLRKIGFIVYSIGKPLDPWLKDMPAVA
>CAE.Chamaecrista.chafa_Chr1
MVKICCIGAGYVGGPTMAVIALKCPEITVAVVDIASARINAWSDHLPIYEPGLDEVVKQCRGKLFFSTDVEKHVAESDIVFVSVTPTKTQGLGAGKAADLTYWESAARMIGDVSKSDKIVVEKSTVPVKTAEAIEKILTHRKGIFTILSPEFLAEGTAIKDLYNPDRVLIGGRETPEGAKAIAALRDVYAHWVPTDRILCTLWSAELSKLAAAFLAQRISSVAMSALCEATGADVSQVSHAIGTDSRIGPKFLASVGFGGSCFQKDILLVYICECGLPEVAYWKQVIKIDYQKTRFVRVVSSMFTVSGKKIAILGFAFKKDTGDTRETPAIDVCKGLLGDKARLSIYDPQVTEEQISRDLSMKKFDWDHPAHLQPSSPTSIKTVSVVWDAYEACKDSHGICIMTEWDEFRNLDFQKVYDNMQKPAFVFDGRVVDVEKLRKIGFIVYSIGKPLDAWLKDMPAVA
>CAE.Chamaecrista.chafa_Chr6
MVKICCIGAGYVGGPTMAVIALKCPEIEVAVVDISAGRINAWSDHLPIYEPGLEDVVKECRGRLFFSTDVEKHVAEADIVFVSVTPTKTQGLGAGKAADLTYWESAARMIADVSTSDKIVVEKSTVPVKTAEAIEKILAHRKGIFSILSPEFLAEGTAIKDLFNPDRVLIGGRETLEGQKAIQALKAVYAHWVPVDRILCTLWSAELSKLAAAFLAQRISSVAMSALCEATGADITQVSHSVGTDSRIGPKFLASVGFGGSCFQKDILLVYICECGLPEVAYWKQVIKVDYQKTRFVRVVSSMFTVSGKKVAILGFAFKKDTGDTRETPAIDVCKGLLGDKARLSIYDPQVTEDQIFRDLSMKKFDWDHPAHLQPMSPNSVKQVSVTWDAYEATKDAHGICVLTEWEEFKNLDYQRIYDNMQKPAFVFDGRVMDVEKLRKIGFIVYSIGKPLDPWLKDMPAVA
>CAE.Senna.sento_Chr06
MVKICCIGAGYVGGPTMAVIALKCPEIEVAVVDISAPRINAWSDQLPIYEPGLE---------------------------------------AGKAADLTYWESAARMIADVSTSDKIVVEKSTVPVKTAEAIEKILTHRKGIFSILSPEFLAEGTAIKDLFHPDRVLIGGRETPEGTKAIQALKDVYAHWVPVDRILCTLWSAELSKLAAAFLAQRISSVAMSALCEATGADISQVSHSVGTDSRIGPKFLASVGFGGSCFQKDILLVYICECGLPEVAYWKQVIKVDYQKTRFVRVVSSMFTVSGKKIAVLGFAFKKDTGDTRETPAIDVCKGLLGDRARLSIYDPQVTEDQIFRDLSMKKFDWDHPAHLQPMSPTSVKQVSVTWDAYEATKDAHGICVLTEWDEFKNLDYQRIYDNMPKPAFVFDGRVVDVEKLRKIGFIVYSIGKPLDPWLKDMPAVV
>CAE.Senna.sento_Chr11
MVKICCIGAGYVGGPTMAVIALKCPEIQVAVVDIASARINAWSDHLPIYEPGLDDVVKQCRGKLHFSTDVEKHVAEADIVFVSVTPTKTQGLGAGKAADLTYWESAARMIGDVSKSDKIVVEKSTVPVKTAEAIEKILTHRKGIFTILSPEFLAEGTAIKDLYNPDRVLIGGRETPEGAKAIQTLRDVYAHWVPIDKILCTLWSAELSKLAAAFLAQRISSVAMSALCEATGADVSQVSHAIGTDSRIGPKFLASVGFGGSCFQKDILLVYICECGLPEVAYWKQVIKVDYQKTRFVRVVSSMFTVSGKKIAILGFAFKKDTGDTRETPAIDVCK----------------------------KFDWDHPAHLQPSSPTSIKTVSVVWDAYEATKDAHGICIMTEWDEFKKLDYQKVYDNMQKPAFVFDGRIVEVEKLRKIGFIVYSIGKPLDSWLKDMPAVA
>CER.Bauhinia.A
MVKICCIGAGYVGGPTMAVIALKCPEITVSVVDISQSRISAWSDHLPIYEPGLDDVVKKCRGKLFFSTDVEKHVAEADIVFVSVTPTKTQGLGAGKAADLTYWESAARMIADVSTSNKIVVEKSTVPVKTAEAIERILTHRKGIFQILSPEFLAEGTAIQDLFKPDRVLIGGRETPEGAKAIKALKDVYAHWVPVDRIICTLWSAELSKLAAAFLAQRISSVAMSAICEATGADVSEVSHSVGYDSRIGPKFLASVGFGGSCFQKDILLVYICECGLPEVAYWKQVIKVDYQKSRFVRVVSSMFTVSGKKIAILGFAFKKDTGDTRETPAIDVCKGLLGDKARLSIYDPQVSGDQILRDLSMKKFDWDHPVHLQPSSPNSIKQVSVVWDAYEATKDAHGICILTEWGEFKSLDFKKIYDSMQKPAFIFDGRVVDVEKARKIGFIVYSIGKPLDPWLKDMPAVA
>CER.Bauhinia.B
MVKICCIGAGYVGGPTMAVIALKCPEIPVSVVDISQSRIAAWSDHLPIYEPGLEEVVKKCRGKLFFSTDVEKHVAEADIVFVSVTPTKTQGLGAGKAADLTYWESAARMIADVSKSDKIVVEKSTVPVKTAEAIERILTHRKGIFQILSPEFLAEGTAIQDLYKPDRVLIGGRETPEGAKAIKALKDVYAHWIPVDRILCTLWSAELSKLAAAFLAQRISSVAMSAICEATGADVSQVSHSVGYDSRIGPKFLASVGFGGSCFQKDILLVYICECGLPEVAYWKQVIKVDYQKSRFVRIVSSMFTVSGKKIAILGFAFKKDTGDTRETPAIDVCKGLLGDRAKLSIYDPQVTEDQIQRDLSMKKFDWDHPVHLQPLSPSSIKQVSVVWDAYEATKDSHGICVLTEWDEFRNLDFQKIYNSMQKPAFIFDGRIVDVEKCRKIGFIVYSIGKPLDAWLKDMPAVA
>CER.Cercis.cerca_Chr6
MVKICCIGAGYVGGPTMAVIALKCPEISVAVVDISQARISAWSDHLPIYEPGLDDVVKQCRGKLFFSTDVEKHVAEADIVFVSVTPTKTQGLGAGKAADLTYWESAARMIADVSTSDKIVVEKSTVPVKTAEAIERILTHRKGIFTILSPEFLAEGTAIKDLFDPDRVLIGGRETSEGAKAIQALKDVYSHWVPVDRILCTLWSAELSKLAAAFLAQRISSVAMSAICEATGADVSEVAHSVGYDSRIGPKFLASVGFGGSCFQKDILLVYICECGLPEVAYWKQVIKVDYQKSRFVRIVSSMFTVSGKKIAVLGFAFKKDTGDTRETPAIDVCKGLLGDRARLSIYDPQVTEDQIQRDLSMKKFDWDHPVHLQPASPTSIKQVAVVWDAYEATKDAHGICILTEWDEFKALDFQKIYDSMQKPAFIFDGRVVDVEKVRKIGFIVYSIGKPLDPWLKDMPAVA
>CER.Phanera.A
MVKICCIGAGYVGGPTMAVIALKCPEITVAVVDISQSRISAWSDHLPIYEPGLDDVVKQCRGKLFFSTDVEKHVAEANIVFVSVTPTKTQGLGAGKAADLTYWESAARMIADVSTSDKIVVEKSTVPVKTAEAIERILTHRKGIFQILSPEFLAEGTAIQDLFDPDRVLIGGRETPEGAKAIQALKDVYAHWVPVDRILCTLWSAELSKLAAAFLAQRISSVAMSAICEATGADVSEVSHSVGYDSRIGPKFLASVGFGGSCFQKDILLVYICECGLPEVAYWKQVIKVDYQKSRFVRIVSSMFTVSGKKIAILGFAFKKDTGDTRETPAIDVCKGLLGDKARLSIYDPQVSEDQIQRDLSMKKFDWDHPVHLQPTSPTAIKQVSVVWDAFEATKDAHGICILTEWDEFKTLDYQKIYDGMQKPAFIFDGRVVNVEKARKIGFIVYSIGKPLDPWLKDMPAVA
>CER.Phanera.B
MVKICCIGAGYVGGPTMAMIALKCPEIPVSVVDISQSRITAWSDHLPIYEPGLDEVVKKCRGKLFFSTDVEKHVAEADIVFVSVTPTKTQGLGAGKAADLTYWESAARMIADVSKSDKIVVEKSTVPVKTAEAIERILTHRKGIFQILSPEFLAEGTAIQDLLHPDRVLIGGRETPEGAKAIKVLKDVYAHWIPVDRILCTLWSAELSKLAAAFLAQRISSVAMSAICEATGADVSQVSHSIGYDSRIGPKFLASVGFGGSCFQKDILLVYICECGLPEVAYWKQVIKVDYQKSRFVRIVSSMFTVSGKKIAILGFAFKKDTGDTRETPAIDVCKGLLGDRARLSIYDPQVTEDQIQRDLSMKKFDWDHPVHLQPTSPTSIKQVSVVWDAYEATKEAHGICILTEWDEFKTLDFQKIYNSMPKPAFIFDGRVVDVEKMRKIGFIVYSIGKPLDPWLKDMPAVA
>DET.Sindora.A
MVKICCIGAGYVGGPTMAVIALKCPEIQVAVVDISSPRITAWSDHLPIYEPGLDDVVKQCRGKLFFSTDVEKHVAEADIVFVSVTPTKTQGLGAGKAADLTYWESAARMIADVSKSDKIVVEKSTVPVKTAEAIERILTHRKGIFQILSPEFLAEGTAIKDLYNPDRVLIGGRETPEGAKAIQALKAVYAQWVPVDRILCTLWSAELSKLAAAFLAQRISSVAMSALCEATGADVSQVSHSIGTDSRIGPKFLASVGFGGSCFQKDILLVYICECGLPEVAYWKQVIKVDYQKNRFVRVVSSMFTVSGKKIAVLGFAFKKDTGDTRETPAIDVCKGLLGDKARLSIFDPQVTEEQISRDLSMKKFDWDHPAHLQPLSPTSIKQVAVVWDAYEATKDAHGICILTEWDQFKSLDYKKIYDNMQKPAFVFDGRVVDVEKLREIGFIVYSIGKPLDPWLKDMPAVA
>DET.Sindora.B
MVKICCIGAGYVGGPTMAVIALKCPKIEVAVVDISAPRIAAWSDHLPIYEPGLEEVVKECRGRLFFSTDVEKHVAEADIVFVSVTPTKTQGLGAGKAADLTYWESAARMIADVSKSDKIVVEKSTVPVKTAEAIERILTHRKGIFQILSPEFLAEGTAIKDLFNPDRVLIGGRETPEGAKAIKALKDVYAHWVPVDKILCTLWSAELSKLAAAFLAQRISSVAMSALCETTGADVSQVSHSIGTDSRIGPKFLASVGFGGSCFQKDILLVYICECGLPEVAYWKQVIKVDYQKNRFVRVVSSMFTVSGKKVAILGFAFKKDTGDTRETPAIDVCKGLLGDRARLSIYDPQVTEEQISKDLSMKKFDWDHPAHLQPTSPTSVKQASVVWDAYEATKDAHGICILTEWDEFKNLDYKKIYDNMQKPAFLFDGRVVDVDKLREIGFIVYSIGKPLDPWLKDMPAVA
>OUT.Arabidopsis
MVKICCIGAGYVGGPTMAVMALKCPEIEVVVVDISEPRINAWSDRLPIYEPGLEDVVKQCRGKLFFSTDVEKHVFESDIVFVSVTPTKTQGLGAGKAADLTYWESAARMIADVSKSSKIVVEKSTVPVRTAEAIEKILTHSKGIFQILSPEFLAEGTAIKDLYNPDRVLIGGRDTAAGQKAIKALRDVYAHWVPVEQIICTLWSAELSKLAAAFLAQRISSVAMSALCEATGADVTQVAHAVGTDTRIGPKFLASVGFGGSCFQKDILLIYICECGLPEAAYWKQVVKVDYQKIRFARVVSSMFTVSGKKIAILGFAFKKDTGDTRETPAIDVCNRLVADKAKLSIYDPQVLEEQIRRDLSMARFDWDHPVPLQQIKAEGIEQVNVVSDAYEATKDAHGLCVLTEWDEFKSLDFKKIFDNMQKPAFVFDGRVVDAVKLREIGFIVYSIGKPLDSWLKDMPAVA
>OUT.Prunus
MVKICCIGAGYVGGPTMAVIALKCPAIEVAVVDISAPRIAAWSDQLPIYEPGLDEIVKQCRGKLFFSTAVEKHVSEADIIFVSVTPTKTQGLGAGKAADLTYWESAARMIADVSKSNKIVVEKSTVPVKTAEAIEKILTHSKGIYQILSPEFLAEGTAIEDLFSPDRVLIGGRETPDGQKATQALKEVYAHWVPEDRIITTLWSAELSKLAAAFLAQRISSVAMSALCEATGANISEVAHAVGKDTRIGPKFLASVGFGGSCFQKDILLVYICECGLTEVAYWKQVIKVDYQKNRFVRVVSSMFTVSGKKIAILGFAFKKDTGDTRETPAIDVCRGLLGDKAQLSIYDLQVTEDQIRRDLSMKKFDWDHPIHLQPMSLAAVKEVSVVWDAYEATKGAHGICILTEWDEFKTLDYKKIFDNMQKPAFLFDGRVVDVEKLREIGFIVYSIGKPLDAWLKDMPAMA
>OUT.Quillaja.A
MVKICCIGAGYVGGPTMAVIALKCPEIEVAVVDISVSRITAWSERLPIYEPGLDDVVKPCRGKLFFSTDVEKHVSEADIVFVSVTPTKTQGLGAGKAADLTYWESAARMIADVSKSDKIVVEKSTVPVKTAEAIEKILTHSKGIFQILSPEFLAEGTAIQDLFNPDRVLIGGRETPEGAKAIQTLKDVYAHWVPLERILCALWSAELSKLAAAFLAQRISSVAMSALCEATGADVSQVSHSIGTDSRIGPKFLASVGFGGSCFQKDILLVYICECGLPEVAYWKQVIKVDYQKSRFVRVVSSMFTVSGKKIAILGFAFKKDTGDTRETPAIDVCKGLLGDKARLSIYDPQVTEDQIRRDLSMKKFDWDHPVHLQPNSPTAIKQVSVVWDSYEAVKDAHGICILTEWDEFKKLDYEKIYQNMQKPAFVFDGRIVNADKLRQIGFIVYSIGKPLDPWLKDMPAVA
>OUT.Quillaja.B
MVKICCIGAGYVGGPTMAVIALKCPQIEVAVVDISVSRITAWSDQLPIYEPGLDDVVKQCRGKLFFSADVEKHVSVADIIFVSVTPTKTQGLGAGKAADLTYWESAARMIADVSKSDKIVVEKSTVPVKTAEAIEKILTHSKGIFQILSPEFLAEGTAIQDLFNPDRVLIGGRETPEGTKAIQALKDVYAHWVPVERILCTLWSAELSKLAAAFLAQRISSVAMSALCEATGADVSQVSHSIGTDSRIGPKFLASVGFGGSCFQKDILLVYICQCGLPEVAYWKQVIKVDYQKSRFVRVVSSMFTVSGKKIAVLGFAFKKDTGDTRETPAIDVCKGLLGDKARLSIYDPQVTEGQIRRDLSMKKFDWDHPIHLQPNSPTAIKQVSVVWDAYEAVKDSHGICILTEWDEFKTLDYERIYQNMQKPAFVFDGRIVNADKLRQIGFIVYSIGKPLDPWLKDLPAVA
>OUT.Vitis
MVKICCIGAGYVGGPTMAVIALKCPDIEVAVVDISVGRINAWSDQLPIYEPGLDEVVKQCRGKLFFSTDVEKHVSEADIVFVSVTPTKTQGLGAGKAADLTYWESAARMIADVSKSDKIVVEKSTVPVKTAEAIEKILTHSKGIFQILSPEFLAEGTAIQDLFNPDRVLIGGRETPEGQKAIKALRDVYAHWVPVERIICTLWSAELSKLAAAFLAQRISSVAMSALCEATGADVTEVSHAVGKDTRIGPKFLASVGFGGSCFQKDILLVYICECGLPEVAYWKQVIKVDYQKTRFVRVVSSMFTVSGKKIAILGFAFKKDTGDTRETPAIDVCKGLLGDKAHLSIYDPQVSGEQIQRDLAMKKFDWDHPIHLQPLSPTSVKQVSVVWDAYTATKDAHGICILTEWDEFKSLDYKKIYDNMQKPAFVFDGRVVDAEKLREIGFIVYSIGKPLDAWLKDMPAVA
>PAP.Aeschynomene.A
MVKICCIGAGYVGGPTMAVIALKCPDVVVTVVDIASPRINAWSDHLPIYEPGLDEVVKECRGRLFFSTDVEKNVAEADIVFVSVTPTKTSGLGAGKAADLTYWESAARLIADVSKSDKIVVEKSTVPVKTAEAIERILTHRKGIFTILSPEFLAEGTAIQDLFNPDRVLIGGRETPEGQKAINTLKSVYAHWVPNERILCTLWSAELSKLAAAFLAQRISSVAMSALCEATGADVSQVSHSIGTDSRIGSKFLASVGFGGSCFQKDILLVYICECGLPEVAYWKQVIKVDYQKSRFVRVVSSMFTVSSKKIAVLGFAFKKDTGDTRETPAIDVCKGLLGDRAKLSIYDPQVTEDQIVKDLSMKKYDKDHPSHLQPPSPNSIKQVSVVWDAYEAVKDAHGVCILTEWDEFRKLDYQRVFDSMQKPAFVFDGRVVNAKQLREIGFIVYSIGKPLDPWLKDMPAVA
>PAP.Aeschynomene.B
MVKICCIGAGYVGGPTMAVIALKCPQIEVAVVDISAPRINAWSEHLPIYEPGLDDVVKECRGRLFFSTDVEKHVAESDIIFVSVTPTKTQGLGAGKAADLTYWESAARMIADVSKSDKIVVEKSTVPVKTAEAIERILTHRKGIFTILSPEFLAEGTAIKDLFNPDRVLIGGRETPEGQKAIHALRDVYAHWVPMDRILCTLWSAELSKLAAAFLAQRISSVAISALCEATGADVTQVAHAIGTDSRVGPKFLASVGFGGSCFQKDILLVYICECGLPEVAYWKQVIKVDYQKNRFVRVVSSMFTVAGKKIAVLGFAFKKDTGDTRETPAIDVCKGLLGDKAKLSIYDPQVTEDQIVRDLAMKKFDWDHPTHLQPLSPNNNKQVSVVWDAYEAIKDAHGICILTEWDEFKKLDYQKVYDSMQKPAFVFDGRVVDAKQLREIGFIVYSVGKPLDAWLNDMPAVA
>PAP.Lotus.A
MVKICCIGAGYVGGPTMAVIALKCPNIEVTVVDISTHRINAWSEHLPIYEPGLEDIVKKCRGKLFFSSEVEKNVAEADIVFVSVTPTKTHGLGAGKAADLTYWESAARMIADVSKSDKIVVEKSTVPVKTAEAIERILTHNKGTFTILSPEFLAEGTAIQDLFNPDRVLIGGRETPDGQKAIKVLKDVYLNWVPEERIICTLWSAELSKLAAAFLAQRISSVAMSALCEATGADVSQVSHAIGTDSRIGPKFLSSVGFGGSCFQKDILLVYICECGLPEVAYWKQVIMVDYQKARFVRVVSSMFTVSAKKIAVLGFAFKKDTGDTRETPAIDVCKGLLGDRARLSIYDPQVTEDQMMKDLSMRKYDKDHPAHLQPPSPTSIKQVSVVWDAYEAVKDAHGVCILTEWDEFRKLDYQKVYDSMQKPAFLFDGRVVDVRELRKIGFIVYSIGKPLDPWLKDMPSVA
>PAP.Lotus.B
MVKICCIGAGYVGGPTMAVIALKCPEIEVVVVDIATPRINAWSDHLPIYEPGLDDVVKQCRGKLFFSTDVEKHVAEADIVFVSVTPTKTQGLGAGKAADLTYWESAARMIADVSKSDKIVVEKSTVPVKTAEAIERILTHRKGIFTILSPEFLAEGTAIQDLFNPDRVLIGGRETPEGQKAIHTLRDVYAHWVPIDRILCTLWSAELSKLAAAFLAQRISSVAMSALCEATGADVYQVSHSIGTDSRIGPKFLASVGFGGSCFQKDILLVYICECGLPEVAYWKQVIKVDYQKARFVRVVSSMFTVSGKKIAILGFAFKKDTGDTRETPAIDVCKGLIGDKAKLSIYDPQVSEEQILKDLSMKKFDWDHPAHLQPTSPTSNQQVSVVWDAFEAVKDAHGICILTEWDEFKTLDYQKVYDNMQKPAFVFDGRVVDDKKLREIGFIVYSIGKPLDAWLKDMPAVA
>PAP.Medicago.A
MVKICCIGAGYVGGPTMAVIALKCPKIAVTVVDISAPRINGWSDHLPIYEPGLEAVVKECRGRLFFSTEVEKHVAEADIVFVSVTPTKTHGLGAGKAADLTYWESSARMIADVSKSDKIVVEKSTVPVRTAEAIERILTHRKKIFTILSPEFLAEGTAIKDLFSPDRVLIGGRETPEGQKAIETLKDIYANWVPKEKIICTLWSGELSKLAAAFLAQRISSVAMSALCEATGADISEVSHSIGTDSRIGPKFLASVGFGGSCFQKDIMLVYICECGLHVVAYWKQVIKVDYQKSRFVRVVASMFTVAAKKIAVLGFSFKKDTGDTREAPAIDVCKGLLGDKARLSIYDPQVTEDQIIKDLSMKKFDKEQPAHLQPPSPTSIKQVAVVWDAYTAVKDAHGVCIMTEWDEFKKLDYQKIYDNMQKPAFLFDGRVMDVGKLRKIGFIVYSIGKPLDPWLKDMPAVA
>PAP.Medicago.B
MVKICCIGAGYVGGPTMAVIALKCPEIEVAVVDIATPRINAWSDHLPIYEPGLDDVVKKCRGKLFFSTDVEKHVAEANIVFVSVTPTKTQGLGAGKAADLTYWESAARMIADVSKSDKIVVEKSTVPVKTAEAIERILTHRKGIFTILSPEFLAEGTAIKDLFNPDRVLIGGRETPEGQKAIHALRDVYAHWVPLDRILCTLWSAELSKLAAAFLAQRISSVAMSALCEATGADVSQVSHSIGTDSRIGPKFLASVGFGGSCFQKDILLVYICECGLPEVAYWKQVIKVDYQKARFVRIVSSMFTVSGKKIAVLGFAFKKDTGDTRETPAIDVCKGLLGDKAKLSIYDPQVSEEQILKDLAMKKFDWDHPAHLQPTSPTSKKEVSVVWDAYEAIKDSHGICILTEWDEFKNLDYQKVFDNMQKPAFIFDGRVVDVKKLRDIGFIVYSIGKPLDAWLKDMPAVA
>PAP.Phaseolus.phavu_Chr02
MVKICCIGAGYVGGPTMAVIAFKCSKVVVTVVDISSQRINAWSDHLPIYEPGLDDVVKQCRGKLFFSTEVEKHVSEADIVFVSVTPTKTHGLGAGKAADLTYWESAARMIADVSKSDKIVVEKSTVPVKTAEAIERILTHNKGIFTILSPEFLAEGTAIEDLFYPDRVLIGGRETPQGQKAIETLKEVYANWVPVEKILCTLWSAELSKLAAAFLAQRISSVAMSALCEATGADVAQVSHSIGTDSRIGPKFLSSVGFGGSCFQKDILLVYICECGLPEVAYWKQVVKVDYQKARFVRVVSSMFTISAKKIAVLGFAFKKDTGDTRETPAIDVCKGLLGDKAKLSIYDPQVTEDQITKDLSMRKFDKDHPAHLQPASPTSIKQVSVVWDAYEAVKDAHGVCIMTEWDEFKKLDYQKVFDSMQKPAFIFDGRVVDVKKAREIGFIVYSIGKPLDPWLKDMPAVV
>PAP.Phaseolus.phavu_Chr03
MVKICCIGAGYVGGPTMAVIALKCPEVEVVVVDIAAPRINAWSDHLPIYEPGLDDVVKQCRGKLFFSTDVEKHVAEADIVFVSVTPTKTQGLGAGKAADLTYWESAARMIADVSKTDKIVVEKSTVPVKTAEAIERILTHRKGIFTILSPEFLAEGTAIADLFKPDRVLIGGRETPEGQKAIHALRDVYAHWVPLDRILCTLWSAELSKLAAAFLAQRISSVAMSALCEATGADVSQVSHSIGTDSRIGPKFLASVGFGGSCFQKDILLVYICECGLPEVAYWKQVIKVDYQKNRFVRVVSSMFTVSGKKIAVLGFAFKKDTGDTRETPAIDVCKGLLGDKAKLSIYDPQVSEDQIMRDLAMKKFDWDHPAHLQPLSPTSNKQVSVVWDAYEAIKDAHGICIMTEWDEFKNLDYQKVHDSMQKPAFVFDGRVVDVNKLREIGFIVYSIGKPLDSWLKDMPAVA
