# Supplementary material for: Legume genome structures and histories inferred from Cercis canadensis and Chamaecrista fasciculata genomes
Source: Plant J. 2026 Jun 10;126(5):e70981. doi: 10.1111/tpj.70981 (PMC13252982; doi:10.1111/tpj.70981)
Supplement: Supplementary file 8 — Data S8. Manuscript supplement; Compressed directory of aligned sequences from 36 gene families with members deriving from syntenic blocks from selected species. [file TPJ-126-0-s004.gz › S8_wgd_block_tree/40_wgd_aln_manual_wgd_copy_fasta/Legume.fam3.01673]

>CAE.Acacia.A
-EEEAPLLHTQLQLPTTSSSSSSGTTEAHHEAHNKEERVKRKKTMEKNTDMVDGEHPTYRGVRMRQWGKWVSEIREPRKKSRIWLGTFPTAEMAARAHDVAALTIKGASAFLFPELATVLPRPASNSRKDVQAAAAKAAAINYHINRQGQREPESE----IMPADAPALSSFPSTEDDDPFFNLPDIL---NHGAGEFHYSSLWLTVGADYRDSGFWLEEPFPWDSY
>CAE.Chamaecrista.chafa_Chr1
-----------VQQPLSSSSS--SFPP-PSSIIQNSNNK-LVTSKNDTT-NNNNKHVTYRGVRMRQWGKWVSEIREPKKKSRIWLGTFPTPEMAARAHDVAARAIKGSSAFLFPELAAHLPCPATASPKDIQAAAAKAAKAFFNYPTTVEAHAQAQAEPSADTIDDSSDSNSPDENDDKTFFDLPDL---LDHGVDEFQYSSLWLVAGADQRESSFRLEEPFLWESF
>CAE.Chamaecrista.chafa_Chr6
-----------------------------TCIVSEKKKEERVKKKKERE-KGKEGRIGYHGVRMREWGKWVSEIREPRKKSRIWLGTFPTPEMAARAHDVAALSIKGGSAFLFPHLAPLLPPPPSNSPKDIQAAAAKAAALFNSQAQAQ-AQAHEE-SDSSASI----NSNNNSSEDDTFFLELPDLLNY-N-----------------------------------
>CAE.Senna.sento_Chr06
-----------------SSSPSSTSSDTKSKPPEASRNKKRSKARTTTSDDDDDASRNYRGVRMRQWGKWVSEIREPRKKSRIWLGTFPTPEMAARAHDVAALTIKGSSAFLFPELAAQLPRPATNSPKDIQAAAAKAAYQTTHVEER-------------------RPSNSPFTDDDTLIFDLPDLLLDLNSHY-QFHRSPPWTVAGTERSDF-------------
>CAE.Senna.sento_Chr11
---------------------------------------------------------------MRQWGKWVSEIREPKKKSRIWLGTFPTPEMAARAHDVAARAIKGTSAFLFPELAAHLPRPATTSPKDIQAAAAKAAAAIIDYQTTR-AESEPSQADSSPRRE--SSSNSPDEDDDDTFFGLPDLLVHGGGGADEFQYSSLWLVAGADQRDSVGQ----------
>CER.Bauhinia.A
MEDETFLIDSEAQPTTSFSSTITSTYSSSNSSIEANAELRNQENKKKIKKGIDGKHP-YRGVRMRQWGKWVSEIREPKKKSRIWLGTFPTPEMAARAHDVAALTIKGSSAFLFPELAQDLPRPASTSPKDIQAAAAKAAAIDYVGSHET--QPKLSQSTLSSSHDTQETSNSPLTDEDDTF-DLPDLLIDLNRSIQDFTYSSPWLVAAPELLDSSSRLEDPFLWDTY
>CER.Bauhinia.B
MEEEAVLIDNEARPTTSFSSTSTNSSSSVEANFNAV--M-RNENKKNRKRDIDGKHPTYHGVRMRQWGKWVSEIREPRKKSRIWLGTFPTAEMAARAHDVAALTIKGSSAILFPELARDLPRPASTSPKDIQAAAAKAAAIDYEGSHKA--EVELSQSISSSSHDTGESSNSPLTDEDDTF-DLPDLSPDLNHRM--FHFSSPWLVPGTELLDSASRLEDPFLWDSY
>CER.Cercis.cerca_Chr6
MEEEAVLVDNEAQPTPSFSSTINTSTYSSSSSIEANAVMRNQDNKKKIKRGIDGKHPTYRGVRMRQWGKWVSEIREPRKKSRIWLGTFPTPEMAARAHDVAAHTIKGSSAFLFPELVQDLPRPASTSPKDIQAAAAKAAAIDYEGSHEA--QAELSQSIS-SSLDTQESSNSPLTEEDDTF-DLPDLLLDLNHSIQDFRYSSLWLVAGPELLDSASRLEDPFLWDSY
>CER.Phanera.A
MENEVVLIDNEAQPTTSSSSTINSISNSSNSSLEAN---AEMRNKKKMKRGIDGKHPTYRGVRMRQWGKWVSEIREPRKKSRIWLGTFPTPEMAARAHDVAALTIKGSSAFLFPEQAQDLPRPASTSPKDIQAAAAKAAAIDYEGSHEA--QAELSQSISPHDT--QESSNSPATDKDDTF-DLPDLLLDLNRSLQDFRYSTPWLVAAPELLDSSSRLEDPFLWDSY
>CER.Phanera.B
MEEEAVLIDSEATSTYSSSSSL----EA--NAVMRNQPSCR--ENKNIKRGIDGKHPTYRGVRMRQWGKWVSEIREPRKTSRIWLGTFPTPEMAARAHDVAALTIKGSSAFLFPELAQYLPRPASTSPKDIQAAAAKAAAIDYEGSHEA--QAELSQTISSSHET-QESSNSPFTDEDDTF-DLPDLSLDLNHSM--FRYSSPWLVTGLED----------------
>DET.Sindora.A
-----------AQPTPSFLSPINSSSSSFFFASNAEKNKTQQDKTKPMKRSNDGKHPTYRGVRMRQWGKWVSEIREPRKKSRIWLGTFSTAEMAARAHDVAALTIKGSSAFLFPELAQVLPRPASTSPKDIQAAAAKAAALNYQRSHGREAESELSLSRAMSSHETQGSSRSPSTDEDDTFFDLPDLSVDSNHTSDEFSYSSPWMLAGAELLDAGFRLEEPFLWESF
>DET.Sindora.B
-EESVH-IGSEAQSITSFSFTITASSSSSSSSAEKKSHE-SKGSKKKVKRGNDSKHLTYRGVRMRQWGKWVSEIREPRKKSRIWLGTFPTAEMAARAHDVAALTIKGSSAFLFPELAAELPRPASTSPKDIQTAAAKAAAINYHGSHEVEAESELSQAGSSRETR--GSSNWPLNDEDDTFFDLPDLLLESNHSVDESCYSSPWLVAGTEPLESSFRLEEPFLWESF
>OUT.Arabidopsis
---------------------------ERRVKYKPKKKRAKDDDDEK----VVSKHPNFRGVRMRQWGKWVSEIREPKKKSRIWLGTFSTAEMAARAHDVAALAIKGGSAHLFPELAYHLPRPASADPKDIQAAAAAAAAAVAIDMDVE-T----S-SPSPSPTVTETSSPAMIALSDDAFSDLPDLLLNVNHNIDGFWDSFPY-----------------------
>OUT.Prunus
EEQ-FNSIDSEAQTTSSSYSNSTSSAESEAQKVSKRSNQQ-KSQKKAKINGTQHHHPVYRGVRMRQWGKWVSEIREPRKKSRIWLGTFPTPEMAARAHDVAALTIKGRSAVLFPELAQELPRPASASAKDIQAAAAKAAALNYPISS-SEAEAETEAELSQHRQATQDSSTSPSTNNDDMFFDLPDLLLDFGHHRDHFCFSVPWLEE--------------------
>OUT.Quillaja.A
-------------------------------------------------GNGHTKHPTYRGVRKREWGKWVSEIREPRKKSRIWLGTFSTPEMAARAHDVAALTIKGDSAVLFPQLAQDLPRPASSSPKDIQVAAARAAALDYPTSQELEDEAELVHSPTPIASHTRASSNSLISDEDDMFFNLPDLLHDLNHQIDEFSNSALWLQLGAEPLDTSLQLEESYSWEYY
>OUT.Quillaja.B
-EEVS-IVDNEAQTTSSSSPSYTESFA--QLCVEKISKSNESRKKVMKNRISNTKHPTYRGVRMRQWGKWVSEIREPRKKSRIWLGTFPTPEMAARAHDVAALTIKGHSAVLFPESAQELPRPASKSAKDIQAAAAKAATLNYPTSNEAEAKAEISRSPTTIASRIQESSNSPSTDDDDMFFDLPDLLLDMNHHIDEFNNSSAWLQLGAEPMDTSLRLEESYSWE--
>OUT.Vitis
-EAQTTTTTTTTTTTTTSSSSSSSSAVKISSDIPGR-KEGKNKSRKRGKSVKDGRRPTYRGVRMRNWGKWVSEIREPRKKSRIWLGTFPTAEMAARAHDVAALTIKGHSAYLFPELAQELPRPATASPKDIRAAAAKAAAFHHPTSHEG-DQAEGSHSPATVTSNSQDSSNSALTDDDDTFFDLPDLFLDVSHQFHEPHYWLGSQLAGTEAMEYSFS----------
>PAP.Aeschynomene.A
MEEHHQPLTPQHTATTTPSSSSSSTEELATEAINSSTNEGKKEKVVKKKVGSDGKHPTYRGVRMRQWGKWVSEIREPKKKSRIWLGTFPTPEMAARAHDVAALAIKGGSAFLFPELAPLLPRPATTSPKDIQAAAAKAAAISYGTSNEAEPSRAVS-PCSNYGHSHQESSNSSLESEDDAFLDLPDLLLDSSHGGAEFRYSTPWLVAGADQVDCGFRLEDPFLWDSY
>PAP.Aeschynomene.B
MEEIVVPIDNEVQPTTSSSSSFSSNDETTNTKESKEN-NEKNKSKKKVVRSNDGKHPTYRGVRMRQWGKWVSEIREPRKKSRIWLGTFPTAEMAARAHDVAALTIKGSSAYLFPELAAELPRPASNCPKDIQVAAAKAATMNYHRESSEDAESELSQTDSSSHTHSPSSSNSSLKGEDDTFLDLPDLSLDLNHSADELYYSSAWLVAEAEHLDLSFRLEDPFLWESY
>PAP.Lotus.A
-----------------------------------TSTT-SSTEEEEVCVENNNKNKKYRGVRMRQWGRWVSEIREPKKKSRIWLGTFPTPEMAAQAHDVAALAIKGPSAFLFPESASQLPRPATTSRKDIQAAAAKAATMNYNHRE-AQAQAQTS----PFM----CSSNSS-----------PSW--GKSHSGGELHYSAPWLGAGAEHIDSGFRLEDPFPWKCY
>PAP.Lotus.B
KEESVL-PDSELQPATTSLSLIIATTSSSSSSAEEVTNMKKNKNEKKGVRSNDGKHPTYRGVRMRQWGKWVSEIREPRKKSRIWLGTFPTPDMAARAHDVAALTIKGSGAYLFPELAAELPRPASTSPKDIQVAAAKAAATDFTWHRSSEAEAETTSSSSSSSSHNHKQGSSLLKGEDEMFLDLPDLSLDLNHNADEYYYSSAWLVD----SGFHLEVEEPFPWEE-
>PAP.Medicago.A
------------------------------------------EDNKTKNNGDNGKHPLYRGVRMRSWGKWVSEIREPKKKSRIWLGTYPTPEMAARAHDVAAQAIKGSSAYLFPELAQQLPRPTTNSPKDIQAAAAKAATMGSLHEAQD-QDHDIQ---------------ETLNDEDDTFYDLPDLLLDSNKSSSEFHYSMSWLVAGAEYPNPSFGLDEPFPWE--
>PAP.Medicago.B
REDSVLIHNSLCQPTTSLSSYIISTSSNSSSSLEEEEEET-KEKKKKKVKVNDKNNPTYRGVRMRQWGKWVSEIREPRKKSRIWLGTFPTPDMAARAHDVAALTIKGSSAYLFPELAAVLPRAASASPKDIQVAAAKAAATVYNHAT-DEAEAEPSQAVSSSSSSSSSSS--HLKGEDDMFLNLPDLTLDLRHSGDDFYYSSAWLVNGAQHIDSSFRLEDPILWDSY
>PAP.Phaseolus.phavu_Chr02
----------------------------------KKKNEADEAKKKKKKKKRESEKKHYRGVRMRQWGKWVSEIREPKKKSRIWLGTFPTPEMAARAHDVAALTIKGTSAFLFPELASHLPRPPTTSPKDIQAAAAEAAALNCEAQPLVQAQAQAQ------------IRASSLNDGDDAFLDLPDLLADSSQSAGGFGYSALWLVAAPEHLNSAFPLHDPFLWDS-
>PAP.Phaseolus.phavu_Chr03
MEESNP-MEREVQPTTSSSSFSISSSSSSSSYIDQQPSNTKDKKNKRTNNTNHGNHPTYRGVRMRQWGKWVSEIREPRKKSRIWLGTFPTPDMAARAHDVAALTIKGSSAFLFPELAAELPRPATNSPKDIQVAAAKAAALDFNHRSHE-AESELSRGGSI----SNSSSNSSLKGEDDTFMDLPDLSPDLSHGADEFHYSSAWLVTGPE---LGFRLEEPFLWESY
