# Supplementary material for: Legume genome structures and histories inferred from Cercis canadensis and Chamaecrista fasciculata genomes
Source: Plant J. 2026 Jun 10;126(5):e70981. doi: 10.1111/tpj.70981 (PMC13252982; doi:10.1111/tpj.70981)
Supplement: Supplementary file 8 — Data S8. Manuscript supplement; Compressed directory of aligned sequences from 36 gene families with members deriving from syntenic blocks from selected species. [file TPJ-126-0-s004.gz › S8_wgd_block_tree/40_wgd_aln_manual_wgd_copy_fasta/Legume.fam3.01889]

>CAE.Acacia.B
MAGLFSLGGGGGRGGGSNQEDEHNPPTGVPHPDAYFWYKNEDVSCYRGFELWNQ----QPVMPPQARPLLPQDLY----SLGVGPSRSSDDQSSSRSGMMMMRSGGGSSGGGGISCQDCGQAKKDCPHMRCRTCCKSRGYDCQTHVKSTWVPASKRRERQQQQQQPLQLRGGAADNNPKRLRDNPSTSQMATTH-SSSAEGLEHGSFPAVVSSSAEFRCVRVSSMDEADEQYAYQTAVIGGHVFRGILYDQGPDPNYMSTADTSPG-GAVQPLLIAATGTSNSSTGPLLDPS-LYAAPLPFMSGSGTQFFPHPRS
>CAE.Chamaecrista.chafa_Chr1
--------------------------------------------------------------------------------------------------AMRMRMMG-GGGSVGISCEDCGQAKKDCPHMRCRTCCKSRGFHCQTHIKSTWVPAPKRRERQQQQLLQ-E--QPPT---TKRHRDH---H---TTK---STGGLEDEDFPAVVSSPAEFRCVRVSTVDDSDEQYAYQTAVIRGHVFRGILYDQGPHHHHPNYQYTASA--------TAV-----APSVALVDPSSFYPSPLTFMDAPTSSGTHRTRS
>CAE.Chamaecrista.chafa_Chr6
MAGLFSLGGGGGGGRGEGEEHQSQSQNNPPHPDTYYWYK-EDVSSYRGFELWNQ---QQHQLLPQARPLFHQDLYSSAVALGVGPSRSSEDQSSSRSGIMVMRSTGGGGGGGGISCQDCGQAKKDCPHMRCRTCCKSRGYDCQTHVKSTWVPAAKRRERQQQQQL-----QLRGGDNPKRHRDAPSSAALATTSMPTSSEGLEHVNFPPLVSSSAEFRCVRVSSMDETNEEFAYQTAVIGGHLFRGILYDHGPDSGYVAG-DTSSG-GAVQPLLIAAGNTSVVSTATLVDPS-LYAAPLTFMSGSGTQFFPHPRS
>CAE.Senna.sento_Chr06
MAGLFSLGGGGGRGGSNNQDDQHNPPTAVPHPDTFLWYKNEDVSSYRGFELWNQQQQQEQHLIPQARPLFHQDLYSPAVALGVGPSRSSDDQSSTRSGFMVMRSGG-GGGSGGISCQDCGQAKKDCPHMRCRTCCKSRGYDCQTHVKSTWVPAAKRRERQQQQQQQ-----LRGDQ-SKRQRDSPSSSALATTSMPTSSEGLDHGSFPPLVSSSVEFRCVRVSSMDEADEQYAYQTAVIGGHVFRGILYDHGPDSSYMTGDTSSTAGGGVQPLLIAAAPATGSSTASLVDPS-LYAAPLTFMSGSGTQFFPHPRS
>CAE.Senna.sento_Chr11
MASLFSIGGTQ------EEAT-----TEFPQPETLYWYNTEDVVVSSGLEIWNQ---E-----LLTRPVLEQDLL------LLG--RSSDETSSS---MMLM--GS-GGR-GGISCQDCGQAKKDCPHMRCRTCCKSRGFHCQTHIKSTWVPANKRRESHQQLLHP-----------PKRPRD-LSHHTHTHTS-P--GSGLEHEDFPAVVNSHAEFKCVRVSSVDDADEQYAYQTAVIGGHVFRGILYDHGPH--Y-GGDVAGSG-ASV---LPTTTTTAMVSS-SSVDPSSLYQPPLTFMPGS----------
>CER.Bauhinia.A
MAGLFSLGGGGGRGSSNPEEEQHNPVTEIAPPESLFWYKNEDVSSYRGFELWQQHEQLQQARQFHHHPHPQQDLYSSAAALGVGPSRSSDDQSSSRSGFMVMR--S----SGGISCQDCGQAKKDCPHMRCRTCCKSRGFECQTHVKSTWVPAPKRRERQHQHQHQHQLLQLG-GDNSKRQRDNPSSSALACTRLPTNPSSSEHGNLPSVLSSPADFRCVRVSSMDDPDEQYAYQTAVIGGHVFRGILYDHGPDNNYMASEGSSGAVVGVQPLLIAAAPSSMVSTGALVDPSSLYPAPLTYMAGSGTQFFPHPRS
>CER.Bauhinia.B
MAGLFSLGGGGGRGSSNQEEGQHHPATEITPPESLFWYKNEDVSSYRGFELWQQ--HEQ--LLPQARQLHNQDLYSSAAALGVGPSRSSDDQSSSRSGFMVMR--S----SGGISCQDCGQAKKDCPHMRCRTCCKSRGFDCQTHVKSTWVPASRRRERQQQLASLQQQEQQLGGDNPKRQRDSPSASALACTRIPTSSSALEHGNFPAMVSSSAEFRCVRVSPVDDADDQYAYQTAVIGGHVFRGILYDHGPDSNYMPSEGSSGAIGGVQPLLISAAPTLMVSTGALVDPSSLYPAPLTFMGGSGTQFFPHPRS
>CER.Cercis.cerca_Chr6
MAGLFSLGGGGGRGSSNQEEEQHNPATEIAPPDSLFWYKNEDVSSYRGFELWQQHEQLQQARQLHHHPHPQQDLYSSAAALGVGPSRSSDDQSSSRSGFM-VR--S----SGGISCQDCGQAKKDCPHMRCRTCCKSRGFDCQTHVKSTWVPAPKRRERQQQLAALQQQLQLRGDN-PKRQRDNPTASALACTRLPTSSSALEHGNFPAVVSSPAEFRCVRVSSMDDADDQYAYQTAVIGGHVFRGILYDHGPDNNYMASEGSSGAIGGVQPLLIAAAPTSMVSTGALVDPSSLYPAPLTFMAGSGTQFFPHPRS
>CER.Phanera.A
MAGLFSLGGGGGRGSSNQEEEHHNPATEIAPPENLFWYKNEDVSSYRGFELWQQHEQLQQARQLHTHPHPQQDLYSSAAALGVGPSRSSDDQSSSRSGFMVMR--S----SGGISCQDCGQAKKDCPHMRCRTCCKSRGFDCPTHVKSTWVPASKRRERQQQQEQQ---LQLRGDN-PKRQRDNPSSSALACTRLPTSSSALEQGNFPSVVSSPAEFRCVRVSSMDDADDQYAYQTAVIGGHVFRGILYDHGPDNNYMASEGSPGAIGGVQPLLISAAPTLMVSTGALVDPSSLYPAPLTFMAGSGTQFFPHPRS
>CER.Phanera.B
MAGLFSLGGGAGRGSSNQEEEQHNPATEIAPPESLFWYKNEDVSSYRGFELWQPHEQ----LIPQAQPHSQQDLYSSAAALGVGPSRSSDDQSSSRSGFMVMR--S----SGGISCQDCGQAKKDCPHMRCRTCCKSRGFECQTHVRSTWVPAPKRRERQQHLSALQQQLQLRGDN-PKRQRDNPSSSALACTHLPS-SSALEHGNFPAVVSSPAEFRCVRVSPMNDADEQYAYQTAVIGGHLFRGILYDHGPDNNYMASDGSSGAIGGAQPLLIAAVPTLMVSTGALVDPSSLYPAPLTFMAGSGTQFFPHPRS
>DET.Sindora.A
MAGLFSLGGGGGRGNSQGDHQQHNPPTEIPPPESLFWYKNEDVSSYRGFELWQQQQQE--QLIPQPRPFHYQDLYSSAAALGVGPSRSSDDQSSSRSAFMLIRPSGGGSGSGGISCQDCGQAKKDCPHMRCRTCCKSRGFDCQTHVKSTWVPASKRRERQQQLGALQQQIQVHGET-PKRQRDNPSSSALVCTRLPS-SGLVEYGNFPSVVSSPAEFRCVRVSSMDDADDQYAYQTAVIGGHVFKGILYDHGPDSSHVAGESSSGGVGGVQPLFIAGATGAMVSSGALVDPS-LYSAPITFMSGSGTQFFPPSRS
>DET.Sindora.B
MAGLFSLGGGGGRGNNQDDEDHHHPQTDIPPPDSLFWYKNEDVSSYRGFELWQQ--PDQ--LIPQARPLLQQDLYSSAAVLGVGPSRSSDDQSSSRSAFMLMRPTVVGSGSGGISCQDCGQAKKDCPHMRCRTCCKSRGFDCQTHIKSTWVPASKRRERQQQLTLLQQQQQQEQSENPKRQRDNPSGSALACTRLSS--EGLEQGSFPAVVSSPAEFRCVRVSSMDDAEDQYAYQAAVIGGHVFRGILYDHGPDSNYLGGEGSSGGVGEVQPLLIAGAATCMVSAGALVDPSSLYPTPLTFMAGSGTQFFPSSRS
>OUT.Arabidopsis
MAGFFSLDGGGGGGGGGNNQEDHRSNTNPPPPEAWLWYRATNVNANLGLELWQNHNQQE-IMFQHQQHQQRLDLYSSAAGLGVGPSNHSGETSTARAAMMMIRSGGSGGGSGGVSCQDCGQAKKDCSHMRCRTCCKSRGFECSTHVRSTWVPAAKRRERQQQLATVQPQTQPRGESVPKRHRENPATSSLVCTRIPSH-SGLEVGNFPAEVSSSAVFRCVRVSSVEDGEEEFAYQTAVIGGHIFKGILYDLGPGSSVVAGES-SSGGGGAQQLLITAGSVTSAAAATYIDPAALYPTPITFMAG--TQFFPNPRS
>OUT.Prunus
MAGFFSLGRGGN--NNNQDQDH-HNSNNPPPPETLFWYK-EDVAAQKGFELWQQQE-QLLQLQTQPPPHHHQDLYASAAALGVGPSSRSDDTSSSRSALMMMRSSSGGSGGGSASCQDCGQAKKDCIHMRCRTCCKSRGFDCPTHVKSTWVPASKRRERQQQLMALQQQQ---QEN-SKRLRE-PNSN--SSLRILGNTSGLELGNFPAEVSSPAVFRCVRVSSIEDDDDQYAYQTAVIGGHLFKGILYDQGPETSNMAAETSSGG-GGVQPLLIAGATTAVAASTTVIDPSSLYPAPLTYMAE--GLFFRHYKA
>OUT.Quillaja.A
MAGFFSLGGGGGGGGERGTRENNNPPIEIPPPENLFWYKNEDIPSYRGFELWQPQDQLQQQQHHHHHPNPQQDLYSSAAALGVGPSRSSDDQSSSRSAFTMMTSSG-GGGSVGISCQDCGQAKKDCIHMRCRTCCKSRGYECQTHVKSTWVPASKRRERHQQVAGLQQQLQLLGEN-PKRQRENPSTSALACTTLLTDPSGLKLGNFPAEVSSPAVFRCVRVSSIEDTDDQYAYQTAVIGGHVFKGILYDYGPDSNYTVGESSSGGGGVVQPLLIAADPTTVSSAGALIDHSSLYPAPLTFMAG--TQFFPHPRS
>OUT.Quillaja.B
MAGFFSLGGGGGRGTTNQGSD--NPPTEIPPPESLFWYKNEDVSSYRGFELWQQDQ-QLLQPRPVLHHHPQQDLYSSAAALGVGPSRSSDDQSSSRSAFMMMRSSV-GGGSGVISCQDCGQAKKDCVHMRCRTCCKSRGYECQTHVKSTWVSASKRRERQEQVTALQQHLQLHGEN-PKRRRDNPSTSALACTRLPTNPSGLELGNFPAELSSPAVFRCVRVSPIDETDDQYAYQTAVIGGHVFKGILYDHGPDNNYMAGESSSGGGGIVQPLLIAAVATSVASTGALLDPS-LYPAPLAFMDG--THFFPPPRS
>OUT.Vitis
MAGFFPLGG--GRGSNQDSN----PPNEIPPE-SCFFYR-EDIS-YKGFELWQHQPQEQ---LHQRHQHHPQDLYSSGPSLGVGSSRSSDD--SSRSAFLMMRQAAG--GGGGMSCQDCGQAKKDCIHMRCRTCCKSRGFQCPTHIKSTWVPAAKRRERQQHLTVIQQQLQLRGEN-PKRQRE-PSSSALACTRLPTHTSGLEIANFPSEVNSPAVFRCVRVSSIDETDDQYAYQTAVIGGHVFKGILYDHGPEGHYGGGESSSAGGGGLQQLLITGAAAASAAAAAFLDPS-LYPAPLTFMAG--TQFFPHPR-
>PAP.Aeschynomene.A
MAGLFSLGGGTGRGNTQHQHHSQHQTTEIPPPDTYFWYNKDDVSSYRGFELWNQHQQHQHSNIPQARPLFHQDLYSSAAMLGVGPSTASDDQSPSRSAFVVTASAGSGGGGGGISCQDCGQAKKDCPHLRCRTCCKSRGFDCQTHVKSTWVPASKRRERQQQLASLQTQP-AGADIVPKRQRDH-------ITRLPTSASA--SESFPAVVSSPAEFRCVRVSSIDDADDEYAYQTAVIGGHVFKGILYDTGPDNSYIAGESSSAVSGGSPNLLIAAAATTLVPGGGLVDPSSLY--PLPFMAGSGTQFFPHPR-
>PAP.Aeschynomene.B
MAGLFSLGGGGRSGNQNPQQNHNQSSDIISHPETLFWYNKDDVSSYRGFELWNQ----------HARPLLHRDLYSSAAALGVGPSSFSDDQSSSRSAFMAMRSAASGG-GGGISCQDCGQAKKDCLHIRCRTCCKSRGYQCQTHVKSTWVPAAKRRERHHQQQQLAAL-QERE--VSKRNKDEPTSSALACTRLPSS---SEQGNFPSVVSYPAEFRCVRVSSMEDTNDQYAYQTAVIGGHLFKGILYDYGPDSDIA---------TTTQPLLITAAAAAVVSTGTLIDPSSLYPAPLTFMAGSGTQFFPHPRS
>PAP.Lotus.A
MAGLFSLGGGGGRGNDAEDQQHHHQQNEIPPPSSLFWYSNDDVVSSRGFEIWNQQQQHLVPAQPQPRAFFQQDLYTSAAALGVGPSE------ASRSG----KSGGSGGGGGGASCQDCGQAKKDCPHVRCRTCCKSRGFDCQTHLKSTWVPASKRRERQQQQQQQLVP--TRQQR-DHGHNVHPTSSSLACTLLPPHSGGLEEVNFPAVVSTPAEFKCVRVSSVDEADEEYAYSTAVIGGHVFRGILYDHGPDNSYTAGSSSSTGGGVVQPLLISAAGNT-TAVGAIVDPSSLYPAPLAFMPASGTQFFPHPR-
>PAP.Lotus.B
MAGLFSLGGGGGRGNQEGEHHG----GEIPPPETLFWYKPDDVSSYRGFELWNQHQQQQHQQQQEVVGAGLRPLY---SAVGVGSSRVSDDQRSSAAAVGFVRASSSGEG-GGISCQDCGQAKKDCPHMRCRTCCKSRGFDCQTHVKSTWVPAAKRRERQQQLNPG---FH-R-TDISKRPRD-IITS-RNNQQLHS-SSGLEHGNFPALVSSPAEFRCVRVSCVDDADDRYAYQTAVIGGHVFKGILYDYGPDNNYMAGDTSPAALAGAQPLLTAAVTV-VSSSGALVDPSSLYPSPVAFMTGSGTQFFPRTRS
>PAP.Medicago.A
MAGLFSLGR----TEEENQQNN--------NPTTEFWYNKDDSVVSRGFEIWNQHQQQQ--LFSLQQP-QQQDLYSSGVVLGVGPTRVSSDENRS-TVFI----GS---GSGSISCQDCGQAKKDCPHMRCRTCCKSRGFDCQTHVKSTWVPAARRRERQQQQQQQQLSFQQHGDIVPQNHRDLNNNSSLACTRLPTSSAGLLDMNFPAVVNSPAEFRCVRVSSVDENEEEYAYSTAVIGGHVFRGILYDYGPDHGYMAGNASNSLEGVVEPLLISGVPAS--GVGEIVDPSSLYPAPLTFMPSSGTQFFPHPRS
>PAP.Medicago.B
MAGLFSLGG-GGRGNQGEESQQ---QGHIPPQETLFWYNKDDVSSYRGLELWNQHQQHQQDDMHAARPFFPRDLYGPGVGLGVGPSRVSDDQSSSRSATMAMRSS---SSAEGISCQDCGQAKKDCPHMRCRTCCKSRGFQCQTHVKSTWVPASRRRERQQQLSSSPL--Q---RDISKRPRD--GSNALVSTR-NFH-TGLEEANFPAVVSSPAEFRCVRVSSIDDADDRYAYQTAVIGGHLFKGILYDFGPESSYMIGETSGGGVGVAQPLLIADSDTTVVSSGALVDPSSLYSAPIAFMTASGTQFFPRPRS
>PAP.Phaseolus.phavu_Chr02
MAGIFSLGG---RGNNNEEEI-------PPPPDTLYWYNKDDVSSYRGFELWNQQQ-QQHQGPPQPRPLFHQDLY-SALGVGVGPSRPSDDQSSSRSGFMV-G-GGSGSGSGGISCQDCGQAKKDCPHMRCRTCCKSRGFDCQTHVKSTWVPASRRRERQQQLSTLQQNIESSG-ELPKRQRENPTSSSLACTRLPSSSSGLEEVNFPAVVRSSAEFRCVRVSSMDEADEEYAYSTAVIGGHVFKGILYDYGPEGNYMGGNGESSS-TGVGGLLTTGAVV----SEPLLDPSSLYPAPLTFMPGSGTQFFPHPRS
>PAP.Phaseolus.phavu_Chr03
MANLFSLSG--GRGSNNNQQDT-TTNNEIPAAETLFWYAKDDVSSYRGFELWNQ-QQEQHVMPPHVRPLLQRDLY----SSGVGPSRGSDDHSSSRSAFVAMRAAE-----GGISCQDCGQAKKDCPHMRCRTCCKSRGYDCQTHVKSTWVPASKRRERQQQLAVLQEQ-QQQQRDLSKRPRD-----PTACTRLPS-SEGLEEGHFPSLVSSPAEFRCVRVSCVEDADDRYAYQTAVIGGHVFKGILYDYGPENSYMAG-ETSAGVAGAQPLLTASGVVS--SSGALVDPSSLYSAPVTFMGGSGTQFFPHTRS
