# Supplementary material for: Legume genome structures and histories inferred from Cercis canadensis and Chamaecrista fasciculata genomes
Source: Plant J. 2026 Jun 10;126(5):e70981. doi: 10.1111/tpj.70981 (PMC13252982; doi:10.1111/tpj.70981)
Supplement: Supplementary file 8 — Data S8. Manuscript supplement; Compressed directory of aligned sequences from 36 gene families with members deriving from syntenic blocks from selected species. [file TPJ-126-0-s004.gz › S8_wgd_block_tree/40_wgd_aln_manual_wgd_copy_fasta/Legume.fam3.01912]

>CAE.Acacia.A
MGCQAVDAAALVIQHPCGRIERLYWSVTASEIMKMPGHYVSLIIPLPLSEDEQQQQQQKTVRFTRVKLLRPDTLNLGHAYRLITTQEVMKVLKAKKLAKTKKTTQAESVVEKT--QRSVSETEEEKQDTGNTHEAMRAERHRQRGAVVNSASFRSKSWRPSLQSISESA
>CAE.Acacia.B
MGCQAVDAAALVIQHPCGKMEGLYSSVTASEVMRMPGHYVSLIIPLHQQ--QQNHQDQNTVRITQVKLLRPETLTLGHAYRLITTQEVVDVLRAKKHAKTRKPAQAESSVQQE----------GDNSHTRKPYQARRGERQRVIRANSGSTSVWHKSWRPSLQSISESA
>CAE.Chamaecrista.chafa_Chr1
MGCQAVDAAALVIQHPCGKIERLYWSVPASEIMRLPGHYVSLIIPLPLPPQEQEQDQHNPVRFTRVKLLRPETLNLGHAYRLITTQEVVKVLRAKKHAKARKTQAESASEKSSKQSSASDAEEVKSNNTSNTYEGMRAEKQRQRGASVNSASLRSKSWRPSLNSISESA
>CAE.Chamaecrista.chafa_Chr6
MGCQAVDAAALVIQHPCGKIERLYWPITVSEVMRLPGHYVSLIIP-PFQNEEHHNNNNNTVRITQVKLLRSDTLTLGHAYRLITTQEVVKVLRAKKQS--RKAQADSSASHQA----QPQD---SHTDKPYHYQGMKAERERVR---VNSG--KCKSWRPSLQSISESG
>CAE.Senna.sento_Chr06
MGCQAVDAAALVIEHPCGKIERLYWGVSASEVMRAPGHYVSLIIPFQVS----N---HNTVGITQVKLLRPQTLTLGHAYRLITTQEVMKVLRAKKTSEAMRRQR----------------------------------------------------------------
>CAE.Senna.sento_Chr11
MGCQAVDAAALVIQHPCGKIERMYWSVPASEIMKMPGHYVSLIIPLPLP-QDQNHQDHKTVRFTRVKLLRPETLNLGHAYRLITTQEVVKVLRAKKHAKARKTQAEMAEKSTVQEKQKSSAEEEGKSDTANTYEEMRAEKQRQRGASVNSASFRSKSWRPSLQSISEST
>CER.Bauhinia.A
MGCQAVDAAALVIQHPCGKIDRLYWSVTASEIMKMPGHYVSLIIPLPVP-EEQNQ-EQKTVRFTRVKLLRPETLNLGHAYRLITTQEVVKVLRAKKHAKTKRPQTESIEKSHTVPEKQSSAEDSVKQDTRKTYQEVRAERHRQRAASVNSAAVRSKNWRPSLQSITESP
>CER.Bauhinia.B
MGCQAVDAAALVIQHPCGKIERLYWPVTASEIMKMPGHYVSLIIPLPVP-EEQNQ-EQKTVRFTRVKLLRPETLNLGHAYRLITTQEVVKVLRAKKHAKTKRPQTELVEKSHTVPEKQSLAEDRVNQDTRKTYQEIRAEKHRQRAAPANSATVRSKNWRPSLHSISESP
>CER.Cercis.cerca_Chr6
MGCQAVDAAALVIQHPCGKIERLYWSVTASEIMKMPGHYVSLIIPLPVP-EEQNQ-EQKTVRFTRVKLLRPETLNLGHAYRLITTQEVVKVLRAKKHAKTKRPQTESVEKSHTVPEKQSSAEDRVKQDTRKTYQEIRAERQGQRAASVNSATVRSKNWRPSLQSITESS
>CER.Phanera.A
MGCQAVDAAALVVQHPCGKIERLYWPVTASEIMKLPGHYVSLIIPLPVP-DEHNQ-EQKTVRFTRVKLLRPETLNLGHAYRLITTQEVVKVLRAKKHAKTKRPQTEPVEKSHTVPEKQSSAEDRVKQDTRKTYQEIRAERHRQRAASVNSAAVRSKNWRPSLQSITESS
>CER.Phanera.B
MGCQAVDAAALVIQHPCGKIERLYWPVTASEIMKMPGHYVSLIIPLPVP-EEQNQ-EQKTVRFTRVKLLRPETLNLGHAYRLITTQEVVKVLRAKKHAKTKRPQTESVEKSQTVPEKPSSAEDSVKQDTRKTYQEIRADKQRQRAASANSAAVRSKNWRPSLQSILESP
>DET.Sindora.A
MGCQAVDAAALVIQHPSGKIDRLYWPVTASEVMRTPGHYVSLIIPLPAPEEQQNSKEQKTVRYTRVKLLRPETLNLGHAYRLITTQEVVKVLRAKKQAKTKKPQSETVEKLQS-LDCQGE---GRKSDTGKPYQAVRAEKQRPRTASGNYAAGRPKSWRPSLQSISESG
>DET.Sindora.B
MGCQAVDAAALVIQHPCGKIERLYCPVTASEVMRLPGHYISLIIPLPVPAEEQNQPEQKTVRFTRLKLLRPETLNLGHAYRLIPTQEVVKVLKARKNAKTKKSFAEMVERSHTAQEKQSSSDEGGKSDTERSYEAMRSARQRHRTTSANSMAVRTRSWRPSLQIISESG
>OUT.Arabidopsis
MGCQAVDAAALVLQHPDGKIDRYYGPVSVSEIMRMPGHYVSLIIPLPEKTTTDDKSERKVVRFTRVKLLRPENLVLGHAYRLITSQEVMKVLRAKKYAKTKKHQSETSKEKKKSSEKKIDEE----SDKNQ---NLETKDEKQRSVLTNSASSRSKTWRPSLQSISEAT
>OUT.Prunus
MGCQAIDAAALVVQHPSGKIERMYWPISASEVMRLPGHYVSLIIPLPVSDQHQEEQEHKTVRFTRVKLLRPETLALGHAYRLVTTQEVVKVLRAKKYAKTKKQQLETLEKLQAGQEKQSSGDEEGKSEKENINHATKHERHRPRTANAAAAALRSKSWRPSLQSISEG-
>OUT.Quillaja.A
--------------------------------MRLPGHYVSLIIPLPEN-----H-EDKTVRFTRVKLLRLETLTLGHAYRLITTQEVMKVLRAKKYAKTKKPVQESTEKSKTVPEKQSSD-SEALVAKTKTYQATGAERHRQRAPSMNSGAVRSKSWQPSLQSISESS
>OUT.Quillaja.B
MGCQAVDAAALVIQHPCGKIERLYWSVPASEVMKTPGHYVSLIIPLPVSEAENDQ-EKKTVRFTRVKLLRPETLNLGHAYRLITNQEVMKVLRAKKHAKTKKPQQESIEKSKPVPDKKSSDEQEGKAETAKIHQAPRTERHRQR---MASAAMRSKSWLPSLQSISESS
>OUT.Vitis
MGCQAIDAAALVIQHPCGRIERLYWTVSAGEVMRMPGHYVSLIIPLPIP-QDHDTPDNKTVRFTRVKLLRPDTLVLGHAYRLITSQEVMKVLRAKKYAKMKKNQVESAEKLQGMAERQSSSEDGGRSEMEKSNQVVKHERHRPRTASTTSAAARSKSWRPSLQSISEAG
>PAP.Aeschynomene.A
MGCQAVDAAVLVIQHPCGKIDRLYWPITASEVMRTPGHYVSLIIPLPIQPQPQLQQEQKTVRFTRVKLLRPETLNLGHAYRLITTQEVMKVLKAKKHTKTRKPQAEALEKKQNHQEKKISAETESEPGNNNTHQAMRAERHRPRAASVNPATLRSKSWRPSLQSISEST
>PAP.Aeschynomene.B
MGCQAVDAAALVIQHPNGKIERLYWPVSANEVMRNPGHYVSLIIPLPAPDQQQRNHHQKPVLFTHVKLLRPETLTLGHAYRLITTQEVVKVLRARKHAKMGKTQGKRSEMMQTHLQNLSSVEIGDA-----HDQTMRADGQRLGAAPVNPPVPRPKPWRPSLQSISEAG
>PAP.Lotus.A
MGCQAVDAAVLVIQHPGGKIERMYWPITASEVMKTPGHYVSLIIPLPVTEQEQRNQEQKSVRFTGVKLLRPETLNLGPAYRLIPTQEVMKVLKAKKNAKTKKPQAETIEKPQT--EKKSSGEGDSVSGNTNTNQGMRAERQRQR-GSANPAVVRSKSWRPSLQSISEFT
>PAP.Lotus.B
--------------------------------MRIPGHYVALIMTLPVP-RGHNQ-EQ------VLKLLRPETLTLGHTYRLITTQEVVKVLKARKRARTRKPQAKAVLESMQHLEEEASS------------------------------------------------
>PAP.Medicago.A
MGCQAVDAAVLVIQHPCGKIDRLYWPVTASEVMKTPGHYVSLIMPLPPQPQEQNQ-EQKTVRFTRVKLLRPETLNLGHAYRLITNQEVMKVLKAKKHAKSMKTEGEAVKVEKEGSGCETKK--GEESDQGKTYQGGRAERNKQRGGSTNPAVQRSKSWRPSLQSISESP
>PAP.Medicago.B
MGCQTIDAAALVIQHPSGKIERLYWSVSASYVMRAPGYYVSLIMPLPQEQEGENSNNEKPVLFTRVKLLKPDTLTLGHAYRLITTQEVEKVMKAKK----RKARGKTVEDVEMHLEKENSAESEGMLDTGRMYQAMRADRQRLRVVSVNPAVPRPKSWRPSLQSISEFS
>PAP.Phaseolus.phavu_Chr02
MGCQAVDAAVLVIQHPCGKIERLYWPVTASEVMRTPGHYVSLIIPLPVPPQDQNQ-DQKTVRFTRVKLLRPETLNLGHAYRLITTQEVMKVLKAKKHAKTRKPQAETVEKAHTQPEKQSSA-SEPHTGGESTHQGTRAERHRPRANSANPAVVRSKSWRPSLQSISESA
>PAP.Phaseolus.phavu_Chr03
MGCQAVDAAALVIQHPSGKIERLYWPVSASEVMRTPGYYVSLIIPLAVP-EGQNQ-DQKTVLFTRVKLLRPDTLTLGHAYRLVTTQEVVKALKAKKHAKMNKPRVKTVESMQIQLEKASSDETGGMLDTGNTYQATRADRYKLM-NSTHA-VLKLKSWRPSLQSISEST
