# Supplementary material for: Legume genome structures and histories inferred from Cercis canadensis and Chamaecrista fasciculata genomes
Source: Plant J. 2026 Jun 10;126(5):e70981. doi: 10.1111/tpj.70981 (PMC13252982; doi:10.1111/tpj.70981)
Supplement: Supplementary file 8 — Data S8. Manuscript supplement; Compressed directory of aligned sequences from 36 gene families with members deriving from syntenic blocks from selected species. [file TPJ-126-0-s004.gz › S8_wgd_block_tree/40_wgd_aln_manual_wgd_copy_fasta/Legume.fam3.02154]

>CAE.Acacia.B
------QVIEEISSENSVYSPMVTRFRFVFDRLWAFASSWKTSSTPRGRRIFHRDVEKEEFQYASTQCLSSYYSVFVVRLAIMVMLAILIGLLTILTWHFTKRYTAKSLDNLAYGLRFELLQRPILRMWILSTAEITRTQVELSQYVIRRYSKPANQAEQVELYEAMKSVTWALFSSRRALSITIYRGFVQAFHRDLKDTFYIYSDLAYSIGASVANEMKSLSTHQAWNDEAIRGRSATWYREPLDPLSGEKIGKAKKIAPEDLIIAGISQVPDGAASWHVAVSKFTDSPLLSAALPVWDSSKSIVAVVGVTTALYSVGQLMKELVEFHSGYIYLTSLEGYLLATSTNASLLTS-KPLKLKMAVDCEDDVIRLGAQWLKRTYGKDFPPSHGVHVEVKLGNQQYYIDSFFLNLKRLPLVGVIIIPRKYIMGKVDQRAFKTLVILISASLCILVIGCVCILILTGVSKEMRLRAELISHLEARRKAEASSYKSQFLAMSHELRTPMAAVIGLLDILISDDCLTEQYATVTQIRKCSTALLRLLILDLSKVESGKLVLENAEFDLGRELEGLVDMFSVQCIHVETVLDLSDDIPKVVQGDSARVVQIFALISIKFTPSGHIILRGWCENPNCSSDSRNLPLNQK-SRTPQKTRMRQQEHAKKASKKDQIILWFEVDDTGCGIDPSKWDSVFESFEQADPSTTRLHGGTGLGLCIVRTLVKMGGEIKVVKKEGPGTLMRLYLLLSTPMDATEQHCQIDYAENGLVVLLALHGDTGRSITSKWLQKGVCTLEASEWELTQILRELFHA-SSVHHGFDAHYAVNKSWKSILLNIEEMRPTFVIIVDIGLLDLSTGIWKEQLFLHKYFGRAKFAWVLHDTSTIKMELRRKGHILMVKPLYKTKMFHILEAVIKERFELQKTNTTASRTSTKEGDAHEFLEIDSTHLDGVSSDGSDISEMGASSS--NGEKRRETIVKSHPPSQYNKNCFVGLTDDYAEDSSRKEESWKSSPCRDIHEDTEPKS----QASSPTEAQERESGCGKTLSVNCSSKTVNGKKSLEGLRILLAEDTPVLQRVATIMLEKMGAIVVAVGDGQQAVDALCMLGAEDSTGESLMKERSTISQTEIISCTPYDLILMDCQMPKMDGYEATKAIRKSEAGTGSHIPIVALTAHAMSCDEAKCLEVGMDAYLTKPIDFKLMVSTILSLTKTTS
>CAE.Chamaecrista.chafa_Chr1
--EKYEASSEDSVCSITTSPMDMIKFRNVLYSVWGFSTYWRKRCIPQASRISHRDVEKDEFQYATTQCLSSYYSVFVVRLAIMVMLAILIGLLTLLTWHFTKIYTTKSLNSLAYGLRYELLQRPILRMWILTTSEITTAQVKLSQYVIRRYSNPASQAEQVELYETMRAVTWALFASKKALSITIYRGFVQAFHRDLKDTFYIYSDLSYSIGTS------LLSSHQPWNDKTMLGHSAIWYREPLDPLSGEKIGKAEKIAPEDLIIAGISQVPDGVASWHVAVSKFTDSPLLSAALPVWDSSKSIVAVVGVTTALYSVGQLMKELVEFHSGHMYLTSQEGYLLATSTNEPLLISTKHPKLKMAVDCEDDVIRLGAEWLQRTYGNKFPPSHEVHVEAWLGHQQYYIDSFFLKLKRLPLVGVIIIPRKYIMGKVDERAFKTLVILISASLCILVIGCVCILILTGVSKEMKLRAELIRQLEARRKAEASNYKSQFLAMSHELRTPMAAVIGLLDILISDDCLTEQYATVTQIRKCSTALLRLLILDLSKVESGKLVLEDEEFDLGRELEGLVDMFSVQCIHVETVLDLSDDMPKVVRGDSARVVQIFALISIKFTPSGHIILRGWCENVNSWGDSLNFALDPKKPQTGQKTRVRQHEHQKNTSKKDRKILWFEVDDTGCGIDPSKWDSVFESFEQADPSTTRLHGGTGLGLCIVRTLVKMGGEIKVVKKEGQGTLMRLYLLLSAPMDSSEQHYGLDYADTGLVVVLALPDNMGRLITSKWLQKGVSTTEASDWGLTQTLRELFQARTSSAPCFDAQFYRSRTLKAKLLNIQEMKPIFVIVVDIGLLDLTTDIWKEQLLLHKYFGKAKFAWVLHDTPTLKMELRRKGHILMIKPLYKAKMIHILEAVMKERKNITAKE--------EGGDVCEFLETDSSHFDAASSDSSDTSSEMASKS-NPIDKERECVAKSHHSSKNQIKYLVGLTDECLEDSSRNEEA---------IEDSEPKVEFTKEASISESQGKEDSECGETQKACSSSNVVNGKKSLEGLRILLAEDTPVLQRVATIMLEKMGATVAAVCDGQQAVNALCGFSTDDCRRESLMKDKSTRSQAEILSQPPYDLILMDCQMPRMDGYEATKAIRRSEEGTGLHIPIVALTAHAMSSDEAKCLEVGMDAYLTKPIDFKLMVSTILSLTKITS
>CAE.Chamaecrista.chafa_Chr6
---------------------MGSKCRFVFDRLWGFVTSWNKSSTPNGRRIFHRDVEKEEFQYASTQCLSSYYSVFVVRLAIMVMLAILIGLLTILTWHFTKIYTAKSLDSLAYGLRYELLQRPILRMWILSTAEITASQVKLSEYVIRRHSNPANQAEQVELYEAMKAVTWAMFSTRKALSITIYKGFVQAFHRDLKGTFYIYSDLAYSIGASASREINSLSTRQVWNDDAIHGNSAIWYREPLDPISGEKIGKAMKVAPEDLIIAGFSQVPDGVASWHVAVSKFTDSPLLSAALPVRDSSKSIVAVVGVTTALYSVGQLMKELVEFHSGYIYLTSQEGYLLATSTNVPLLASTKPLKLKMAVDCENDVIRMGAQWLNRTYGNNFPPSHEVHEEVRLGHQQYYIDSFFLNLKRLPLVGVIIIPRKYIMGKVDERAFKTLVILISASLCILVIGCVCILILTGVSKEMKLRAELISHLEARRKAEASSYKSQFLAMSHELRTPMAAVIGLLDILISDDCLTEQYATVTQIRKCSTALLRLLILDLSKVESGKLVLEDAEFDLGRELEGLVDMFSVQCIHVETVLDLSDDMPKVVRGDSARVVQIFALISIKFTPSGHIILRGWCEHPNSFSDGANL-LNQKKSWTSHKTRMKKHEHAKKTSKKDKTILWFEVDDTGCGIDPSKWDSVFESFEQADPSTTRLHGGTGLGLCIVRTLVKMGGEIKVVKKEGPGTLMRLYLLLSTPMDATEQHYRVDYTENDLVVLLALHGNMGRSITSNWLQKGVCTLEASEWGLTQILRELFHAGNSVHNGFDAHYPIHESLKSKLLTIEEMRPAFIIVVDIGLLDLSTDIWKEQLLLLKYFGRAKFAWVLHDTSTIKMELRRKGHILMVKPLYKSKLIHILEVFIKERIEVQKKNMTSSRTTMKVGDAHELLEIDSTHYDSASSDSSDMSETCGSSG--NGEKLREKMVKSHPSSQYQINCLVRLTNEYSEDNSRKEESYHSSPSHDVLEDAEPKF------------QGKDPECEETNRVTCSSKAVNAKKPLEGLRILLAEDTPVLQRVATIMLEKIGATVVAVGDGQQAVDALCMLGAEDSTRESL-KERSTRSQTEISSWPPYDLILMDCQMPKMDGYEATKTIRKSEEGTSFHIPIVALTAHAMSSDEAKCLEVGMDAYLTKPIDFKLMVSTILSLTRTTS
>CAE.Senna.sento_Chr06
---------------------MGSKSRFVFDRLWGFATSWKKSSTPHARRIFHRDVEKEEFQYASTHCLSSYYSVFVVRLAIMIMLAILIGLLTILTWHFTKIYTAKSLDSLAYGLRYELLQRPILRMWILSTAEITTAQVKLSQYVIKKYSNPANQAEQVELYEAMKSVTWALFSSRKALSITIYRGFVQAFHRDIKGTFYIYSDLAYSIGASR--EINSLSTNQDWNDEAIHGNSAIWYREPLDPISGEKIGKAKKIAPEDLIIAGLSQVPDGVASWQVAVSKFTDSPLLSAALPVWDSSKSIVAVVGVTTALYSVGQLMKELVEFHSGYIYLTSQEGYLLATSTNVPLLASTKPLRLKMAVDCENDVIRMGAQWLKRTYGNNFPPSHEVHVEVRLGHQEYYIDSFFLNLKRLPLVGVIIIPRKYIMGKVDERAFKTLVILISASLCILVIGCVCILILTGVSKEMKLRAELISHLEARRKAEASSYKSQFLAMSHELRTPMAAVIGLLDILISDDCLTEQYATVTQIRQCSTALLRLLILDLSKVESGKLVLEDAEFDLGRELEGLVDMFSVQCIHVETVLDLSDDMPKVVRGDSARVVQIFALISIKFTPSGHIILRGWCEHPNSCSDSTNLPLNQKKSRTPQKTRMKQHEHARKASKKDKMILWFEVDDTGCGIDPSKWDCVFESFEQADPSTTRLHGGTGLGLCIVRTLVKMGGEIKVIKKEGPGTLMRLFLLLNTPMDATEQHGRVDYAENSFVVLLALYGNMGRSITSNWLQKGVCTLVASEWGLTQILRELFHARSSVHNGFDVHYPVHENLKSKLLNIEEMRPAFVIVVDIGLLDLSTDIWKEQLFLHMYFGRAKFAWVLHDTSTIKTELRRKGHILMVKPLYKAKMIHILEVVRKERIELQKKNMSASRITMKEGDMHEFLEIDSTHFDAASSDSSDMSEMGGSSS--NGDKQRERIVKPYPSSQYQTSCLVGLTNEYPEDNSRKEESCQSSPSHDILEDAQPKLLSSQHTSFPTEAQCRDSEYGETNRVSCSSKSANVKKSLEGLRILLAEDTPVIQRVATIMLEKMGATVVAVGDGQQAVDALGTLSAEDS--------RSTRSQTEIFSWPPYDLILMDCQMPKMDGYEATKAIRKSEEGTGFHIPIVALTAHAMSSDEAKCLKVGMDAYLTKPIDFKLMVSTILSLTKTTS
>CAE.Senna.sento_Chr11
---------------------MGTNFRHVFYTLWGVSTSWKKRSTPHVRRISHRDVEKEEFQYASTRCLSSYYSVFVVRLAIMVMLAILIGLLTLLTWHFTKIYTKKSLNSLAYGLRYELLQRPILRMWILTTAEITAAQVKLSQYVIRRYNNPASQAEEVELYEAMRAVTWALFASNKALSITIYRGFVQAFHRDVKGTFYIYSDLAYSIAAS------LLSTHQAWNDNTILGHSAIWYREPLDPLSGEKIGKAKQIAPEDLIIAGISQVPDGIASWHVAVSKFTDSPLLSAALPVLDSSKSIVAVVGVTTALYSVGQLMKELVEFHSGHMYLTSQEGYLLATSTNEPLLISTKSPKLKMAVDCKDDVIRLGAEWLGRTYGNKFPPSHEVHIEAWLGHQQYYIDSFFLKLKRLPLVGVIIIPRKYIMGKVDERAFKTLVILISASLCILFIGCVCILILTGVSKEMKLRAELIRQLEARRKAEASSYKSQFLAMSHELRTPMAAVIGLLDILISDDCLTEQYSAVTQIRKCSTALLRLLILDLSKVESGKLVLEDEEFDLGRELEGLVDMFSVQCIHVETVLDLSDDMPKVVRGDSARVVQIFALISIKFTPKGHIILRGWCESANSCSDDANFPLDQKKPWMGQKSRVRQHEHPKKTSKKDKMILWFEVDDTGCGIDPSKWDSVFESFEQADPSTTRLHGGTGLGLCIVRTLIKMGGEIKVVKKEGQGTLMRLYLLLSAPMDATEQHCRLDYADSNLVVLLALPDNMGRFITSKWLEKGVCTTEASDWVLTQTLRELFQARSSVHNCFDANYRVNEGLKSKLLNIQEMKPTFVILVDIGLLDLSTDIWKEQLFLYKYFGRAKFAWLLHDTSSIKMELRGKGHMLMIKPLYKAKMVHILEAVIKERLELQKKII----TTKEGGDVHEFLEIDSTNFDASSSDSSDISEMGISSN--PNDKERKCVAKSLSSSKNQIKCLVGLTDECLEDSSRNEESCQSSPSHEAIEDAEPKVESTKEVSFPREAGEEDSECGETQKVWSSSNAVNGKKSLEGLRILLAEDTPVLQRVATIMLEKMGATVAAVGDGQQAVNALCVLSAEDCRKESLLKERNTKSQTENLTRPPYDLILMDCQMPRMDGYEATKAIRRSEEGTGMHIPIVALTAHAMSSDEAKCLEVGMDAYLTKPIDFKLMVSTILSLTKTPS
>CER.Bauhinia.A
MAEKDECSCESSVCSPSSSSPMGSKCRYLFDRIWGLGTCCNKSSTPHGRRIFHRDVEKEEFQYASTHCLSSYYSVFVVRLAIMAMLAILIGLLTILTWHFTKIYTTKSLNSLAYGLRYELLQRPILRMWILSTAEITTAQVKLSQYVIRKYSNPANQAQQVELYESMRAVTWALFASRRALSITIYKGFVQAFHRNLKDTFYIYSDLAYSIGASGSNDINSLSTHQAWNDKAIHGNSAKWYREPLDPLSGEKIGKATEIAPDDLIIAGLSQVPDGVASWHVSVSKFTDSPLLSAALPVWDASKSIVAVVGVTTALYSVGQLMKELVEFHSGHMYLTSQEGYLLATSTDAPLLTSTKPPKLKMAVDSEDDIIRSGAEWLQRNYGNKFPRSHEVHAEAKLGHQQYYIDSFFLNLKRLPLVGVILIPRKYIMGEVDERALKTLVILISASLCILVIGCVCILILTGVSKEMKLRAELISHLEARRKAEASSYKSQFLAMSHELRTPMAAVIGLLDILISDDCLTEQYATVTQIRKCSTALLRLLILDLSKVESGKLVLEDAEFDLGRELEGLVDMFSVQCIHVETVLDLSDDMPKVVRGDSARVVQIFALISIKFTASGHIILRGWCENPYSWSDNANFPLDQKKSRSAQKIRVKQHEHVKKASKKDKMILWFEVDDTGCGIDPSKWDSVFESFEQADPSTTRLHGGTGLGLCIVRTLVKMGGEIKVIKRDGPGTLMRLSLHLSAPMDATEQHCQMDFADYGLVVLLALHGSMSRLITSKWLQKGVCTMEASEWGLTQTLRELFRARSLVENGFDVHYPINEAFKGKLLKIQEMRPTFVIVVDIGLLDLSTDIWKEQLFLHKYFGRAKFAWLLHDTSSVKMELRSKGHVLMGKPLYKAKLVHILEAIIQERLELQKKSTAAPKITTKEGDPHEFLEIDSTHFDATSSDGSDISEMGGPHSTANGDKQRENIAKSCSSSQCQSNCLVGLTDEYPEDNSRKEESCQASLSHDVTEDAQQKLMSTKQASFSTETQCENSEGSEIHRTNSSNKAVSGKKPLEGLRILLAEDTPVIQRVATIMLEKMGATVVAVGDGLQAVEALCMLDDEDCRRG-----------IEVSSGPAYDLILMDCQMPKMDGYEATKAIRKSEVGSGLHIPIVALTAHAMSSDEAKCLEVGMDAYLTKPIDFKLMVSTILSLTRR--
>CER.Bauhinia.B
-----ENKEESAVCSSSSSSRMDSKCRYLFDGIWGSGTCWNNSSTPHGRRIFHRDVEKEEFQYASTQCLSSYYSVFVVRLAIMAMLAILIGLLTILTWHFTKIYTTKSLNSLAYGLRYELLQRPILRMWILSTSEITTAQVKLSQYVIRKYSNPADHAEQVELYESMRAVTWALFASRKALSITIYKGFVQAFHRNLKDTFYIYSDLAYSIGASGPNEINSLSTHQAWNDKAIHGSSAKWYREPLDPLTGEKIGKAMQIAPDDVIIAGLSQVPDGAATWHVAVSKFTDSPLLSAALPVWDASRSIVAVVGVTTALYSVGQLMKELVEFHSGHMYLTSHEGYLLATSTDAPLLTSTKPPKLKMAVDCEDDVIRLGAEWLQKTYGNNFPPGHEVHVEAKLGNQQYYIDSFFLNLKRLPLVGVILIPRKYIMGKVDERAFKTLVILISASLCILVIGCVCILILTGVSKEMKLRAELISHLEARRKAEASNYKSQFLAMSHELRTPMAAVIGLLDILISDDCLTEQYATVTQIRKCSTALLRLLILDLSKVESGKLVLEDAEFDLGRELEGLVDMFSVQCIHVETVLDLSDDMPKVVRGDSARVVQIFALISIKFTASGHIILRGWCENSNSWSDNANFPLDQKKPRSAQKIRV----HVKKSSKKDKMILWFEVDDTGCGIDPSKWDSVFESFEQADPSTTRLHGGTGLGLCIVRTLVTMGGDIKVVKKEGPGTLMRLSLHLTAPMDATEQHYQVDFADNGLVVLLALHGSMSRSITSKWLQKGVCTMEASEWGLTQILRELFRA-SSVQNSFDIQYPVIEAFKAKLLKIQEMVPTFVIVVDIGLLDLSTDIWKEQLFLHKYFGRAKFVWLPHDTSTLKMELRRKGHELMVKPLYKAKLVHILEGIIQERLELQKKSIAAPRITTKEGELHEFVEINSTHFDATSSDGSDISDMSGSPSSVNGE----NIAKSCPSSQCQTNCLVGLTDEYPEDNSRKEESCQTSPSHDATEDAEPNIMSTKQASFPTETECENSEGGETRKANSSSKAVNGKKPLDGLRILLAEDTPVLQRVATIMLEKMGAIVVAVGDGLQAVEALCMIGDGDCRRESPLKERNTRPQIEISNSPAYDLVLMDCQMPKMDGYETTKAIRKSEVGSGLHIPIVALTAHAMSSDEAKCLEVGMDAYLTKPIDFKLMVSTILSLTKRT-
>CER.Cercis.cerca_Chr6
MAEKDESSCESSVCSPSSSSAMGSKCRYLFDRIWGFGTCWNQSSTPHGRRIFHRDVEKEEFQYSSTQCLSSYYSVFVVRLAIMVMLAILIGLLTILTWHFTKIYTTKSLNSLAYGLRYELLQRPILRMWILSTAEITTAQVKLSQYVIRKYSNPANQAEQVELYESMRAVTWALFASRRALSITIYKGFVQAFHRNLKDTFYIYSDLVYSIGASGSNEINSLSTHQAWNDKAIHGNSAKWYREPLDPLSGEKIGKAMQIAPDDVIIAGLSQVPDGVASWHVAVSKFTDSPLLSAALPVWDASKSIVAVVGVTTALYSVGQLMKELVEFHSGHMYLTSQEGYLLATSTDAPLLTSTKPPKLKMAVDSEDDVIRLGAEWLQRTYGNKFPPSHEVHVEANLGHQQYYIDSFFLNLKRLPLVGVILIPRKYIMGKVDERAFKTLVILISASLCILVIGCVCILILTGVSKEMKLRAELISHLEARRKAEASSYKSQFLAMSHELRTPMAAVIGLLDILISDDCLTEQYATVTQIRKCSTALLRLLILDLSKVESGKLVLEDAEFDLGRELEGLVDMFSVQCIHVETVLDLSDDMPKVIRGDSARVVQIFALISMKFTASGHIILRGWCENPNSWSDNANFPLDQKKSRSAQKIRVKQHEHVKKASKKDDMKLWFEVDDTGCGIDPSKWDSVFESFEQADPSTTRLHGGTGLGLCIVRTLVKMGGEIKVVEKEGSGTLMRLSLLLSAPTDATEQHCQVDFADNGLVVLLALHGSMGRLITSKWLQKGVCTMEASDWGLTQILRELFRARSSVQNGFDVNYPVDEAFKAKLLKIQEMRPIFVIVVDIGLLDLSTDIWKEQLFLHKYFGRAKFAWLQHDTSTVKMELRRKGHILMVKPLYKAKLIHILEAIIQERLELQKKSIAAPRITTKEGDPHEFLEIDSTHFDATSSDGSDVSEIGGSPSSANGDKQRENIAKSCPSSQCQTNCLVGLTDEYPEDNSRKEESCQTSPSHDVTEDAEPKLMSTEQASFPTETQRENSEGGETHRANSSSKAVNGMKPLEGLRILLAEDTPVLQRVATIMLEKMGATVVAVGDGLQAVEALCMLGDEDCRRESLLKERNTRPQIEVSSSPAYDLVLMDCQMPKMDGYETTKAIRKSELGSGLHIPIVALTAHAMSSDEAKCLEVGMDAYLTKPIDFKLMVSTILSLTRRTS
>CER.Phanera.A
MAEKEESSSKSSVCSSSSSSPMGSKCRYLFDRIWGFGTCCNKSSTPHGRRIFHRDVEKEEFQYASTQCLSSYYSVFVVRLAIMVMLAILIGLLTILTWHFTKIYTTKSLNSLAYGLRYELLQRPILRMWILSTAEITTAQVKLSQYVIRKYNNPANQAQQVELYESMRAVTWALFASRRALSITIYKGFVQAFHRNLKDTFYIYSDLAYSIGASGSNEIKSLATHQAWTDKAIHGNSAKWYREPLDPLSGEKIGKPMQIAPDDVIIAGLSQVPDGVASWHVSVSKFTDSPLLSAALPVWDASKSIVAVVGVTTALYSVGQLMKELVEFHSGHMYLTSQEGYLLATSTDAPLLTSTKPPKLKMAVDSEDDVIRLGAEWLQRNYGNKFPPSHEVHVEAKLGHQQYYIDSFFLNLKRLPLVGVILIPRKYIMGEVDERAFKTLVILISASLCILVIGCVCILILTGVSKEMKLRAELISQLEARRKAEASSYKSQFLAMSHELRTPMAAVIGLLDILISDDCLTEQYATVTQIRKCSTALLRLLILDLSKVESGKLVLEDAEFDLGRELEGLVDMFSVQCIHVETVLDLSDDMPKVVRGDSARVVQIFALISIKFTASGHIILRGWCENPYSWSDNANFPLGQKKPRSAQKIRATQHEHVKKSSKKDKVILWFEVDDTGSGIDPSKWDSVFESFEQADPSTTRLHGGTGLGLCIVRTLVKMGGEIKVVRKEGPGTLMRLSLHLSAPMDATEQHCQVDFADNSFVVLLALQGSMSRLITSKWLQKGVCTMEASEWGLAQILRELFRARSSVQNGFDVHYPIIEAFKGKLLKIQEMRPTFVIVVDIGLLDLSTDIWKEQLFLHNYFGRAKFVWLLHDTSTVKMELRSKGHILMVKPLYKAKLIHILEAVIQERLELQKKSIAAPKITTKEGDPHEFLEIDSTHFDATSSDGSDISEMGSSPSTANGDKQRENVAKSCSSSQCQTNCLVGLTDEYPEDNSRNEESFQTSTSRDVTEDAEQQYMSTKQAVFPTETQRENSEGGEVHRSNSSNKAVSGKKPLEGLRILLAEDTPVIQRVATIMLEKMGATVVAVGDGLQAVEALCMLGDEDCRRE-----------IEVSSGPAYDLILMDCQMPKMDGYEATKAIRKSEVGSDLHIPIVALTAHAMSSDEAKCLEVGMDAYLTKPIDFKLMVSTILSLTRRTS
>CER.Phanera.B
MAEKDFGSCESSVCSSSSSSPMGSKCRCLFDRIWGFGTCWNKSSTSHGRRIFHRDVEKEEFQYASTQCLSSYYSVFVVRLAIMVMLAILIGLLTILTWHFTKIYTAKSLNSLAYGLRYELLQRPILRMWILSTAEITTAQVKLSQYVIRKYSNPADQAEQVELYESMRAVTWALFASYKALSITIYKGFVQAFHRNLKDTFYIHSDLVYSIGASGPNEINSLSTHQAWNDKAIRGISAKWYREPLDPLTGEKIGKAMQIAPDDVIIAGLSQVPDGVATWHVAVSKFTDSPLLSAALPVWDASKSIVAVVGVTTALYSVGQLMKELVEFHSGHMYLTSHEGYLLATSTDAPLLTSTKPPKLKMAVDSEDDVIRLGAEWLQRTYGNNFPRNHEVHVEANLGNQQYYIDSFFLNLKRLPLVGVILIPRKYIMGKVDERAFKTLVILISAALCILVIGCVCILILTGVSKEMKLRAELISHLEARRKAEASSYKSQFLAMSHELRTPMAAVIGLLDILISDDCLTEQYATVTQIRKCSTALLRLLILDLSKVESGKLVLEDAEFDLERELEGLVDMFSVQCIHVETVLDLSDDMPKVVRGDSARVVQIFALISIKFTASGHVILRGWCENPISWSDNANFPLDQKKPRSAQKIRAKQHEHVKKAPKKDKMILWFEVDDTGCGIDPSKWDSVFESFEQADPSTTRLHGGTGLGLCIVRTLVKMGGNIKVVEKEGPGTLMRLSLLLSAPIDATEQHCQLDFADNGLVVLLALHGSMSRSITSKWLQKRVCTMEASEWGLTQILRELFRARSSIQNGFDMHYPVNEAFRAKLLKIQEMRPTFVIVVDIGLLDLSTDIWKEQLFLHKYFGRAKFVWLLHDTSTLKMELRRKGHILMAKPLYKAKLVHILEAIIQERFEFHQKSIAAPRITTKEDDLHEFLETDSTHFDATGSDGSDISEMGGSSSSPNGDRQRQNIAKSSPSSQSQTNCQVGLTDEYPEDNSRKEESCQTSPSHDVPEDAEPKLMSNKQASFPTETQCENFEGGDTHMVNGSSKAVNVKKPLEGLRILLAEDTPVLQRVATIMLEKMGATVVAVGDGLQAVEALCMLGDEDCRRESLLKERNTRPQIEVSSCPAYDLVLMDCQMPKMDGYESTKAIRKSEVGSGIHIPIVALTAHAMPSDEAKCLEVGMDAYLTKPIDFKLMVSTILSLTKRTS
>DET.Sindora.A
MAEKDEASSESSVCSPSSSSPMDSKCRYVLERLQSFAPSCNKSSTPHGRRIFHRDVEKEEFQYASPQCLSSYYSVFVVRLAIMVMLAILIGLLTILTWHFTKIYTTKSLNSLAYGLRYELLQRPILRMWILSTAEITTAQVKLSQYVIRRYSKPVTQADQVELYEAMRAVTWALFVSRKALSITIYKGFVQAFHRDIKGTFYIYSDLAYSIGTTGSNEISSLSTRQAWNDGAIHGNSAKWFREPLDPVTGKKIGKAVQIAPDDLIIAGLSQVPDGVASWHVAVSKFTDSPLLSAALPVWDSSKSIVAVVGVTTALYSVGQLMKELVEFHSGYMYLTSQEGYLLATSTSAPLLTSTGPPKLKMAVDSEVDVIREGAVYLQRTYGNHFPPNPEVHDEIELGHQQYYIDSFFLNLKRLPLVGVIIIPRRYIMGQVDERAFKTLVILISASLCILVIGCVCILILTGVSKEMKLRAELISHLEARRKAEASSYKSQFLAMSHELRTPMAAVIGLLDILISDDCLTEQYATVTQIRKCSTALLRLLILDLSKVESGKLVLEDAEFDLGRELEGLVDMFSVQCIHVETVLDLSDDIPKVVRGDSARVVQIFALISIKFTPSGHIILRGWCENPNSCSDSANYPLHQKKSRTAHKNRVK-HEHAKKASKKDKIILWFEVDDTGCGIDPSKWDSVFESFEQADPSTTRLHGGTGLGLCIVRTLVKMGGEIKVVKKEGPGTLMRLYLLLNAPADATEQHYRIDYAGNSLVVLLALHGNMGRLITSDWLQKGLCTMEASEWGLTQLLGQLFQARSSVNNGLDAHYPVNESF-----NIQEMKLAFVIVIDIGLLDLSTDIWKEQLFLHRYFSRAKFAWLLHDTSTIKTELRRKGHILMVKPLYKAKMIHILEAVIKERLELQKKNTGSPRTATKESDMHEFLDIDSTHFDAASSDGSDISDRSGSAVTGEDNKQTESITKSHQSSQMQTKCLVGLTDEYPEDNLKKEEPCRTSQSDDFIENAEPKLALIKQTPSPEEAKEKESECGETNNVTCSSNAVNGKRSLEGLRILLAEDTPVLQRVATIMLEKMGATVVAVGDGLQAVDALCMLSAEDCRRESFTKERNARPQSEIFSGHPYDLILMDCQMPKMDGYEATKAIRKSEVGTGLHIPIVALTAHAMSSDEAKCLEVGMDAYLTKPIDFKLMVSTILSLTEITT
>DET.Sindora.B
---------------------MGSKFRYVMDRLVGSVPSCKKSSAPLGRRIIHRDVEKEEFQYARPRCLSSYYSVFVVRLAIMVMLAILIGLLTILTWHFTKIYTTKSLNSLAYGLRYELLQRPILRMWIISTSEITAAQVQLSEYVIRRYSNPINQAEQVEMYETMKAVMWALFASRKALSITIYRGFVQAFHRDLKGTFYIYSDLAYSIGATGYNEVYSLSIHRAWNDSSIHGNSAKWFREPLDPVTGETIGKAMQIAPDDLIIVGHSQVPDGVATWHVAVSKFTDSPLLSAALPVWDASKNIVAVVGVKTALYSVGQLMKKLVEFHSGYMYLTSLEGYLIATSTSEPLLT-TKPPKLKMAFDSEVDVIRQGAEWLKRTYGDNYPSNHDVHVQAILGHQQYYIDSFFLNVERLPLVGVIIIPRKYIMGKADERAFKTLVILISASLCILAIGCVFILILTGVSKEMKLRAELISQLEARRKAEASSYKSQFLAMSHELRTPMAAVIGLLDILISDDCLTEQYATVNQIRKCSTALLRLLILDLSKVESGKLVLDDAEFDLGRELEGLVDMFSVQCIHVETVLDLSDDLPKFVQGDSARVVQVFALISIKFTPSGHIVLRGWCENPNYCSDGGSLPFDLKKSRTTQKVRVKQHEHGKKASKNDKMILWFEVDDTGCGIDPSKWDSVFESFEQADLSTTRLHGGTGLGLCIVRTLVKMGGEIKVVKKEGAGTLMRLYLLLSAPADAKEQYCGVDYADSGLVVLLALYGNMSRLTTSKWLQKGICTLEASEWGLKQLLKGLFHARSSIPDGFDGHYP--DGLKAKLHNIQEMRPAFVIVVDIGILDLSTDIWREQIILHKYFGRAKFTWLLHDTPAVKMELRRKGHVLMVKPLYKAKMVHILEAVIEERIEQQKKISAASRITKREGDLHEYLEIDSTHYDASRSDGSDASDINSS-----PDKQRESIAKSRPPKQYQTNCLVGLADEYSEDNSRNDV----------KEDAEPKVMSNQKASFSIEAQGKDSECAEKDKLSSSDKADNGKKTLEGLRILLAEDTPVLQRVATIMLEKMGATVVAVGDGLQAVESLCMLGVDDCVRESLMKERGTKCESEISSSPPYDLVLMDCQMPKMDGYEATKAIRKSEVGTGLHIPIVALTAHAMSCDEAKCLEVGMDAYLTKPIDYKLMVSTILSLTEKTT
>OUT.Arabidopsis
---SFSMSIENLPDSPMGSRKKKMQIRKVFDKMTEWVTPWRSNLEPREMMILRGDVEQDEFQYASSHCLSSYYSVFVVRLAIMVMLAILIGLLTVLTWHFTRIYTKQSLQTLAYGLRYELLQRPVLRMWVLTTSELTTAQVKLSEYVIKKYDKPTTQEELVEMYQAMKDVTWALFASAKALAITIYRGFVQAFHRDPASTFYIFSDLKYSISGTGPEDVS------GWNNKSIHGMSAIWYQQQLDPVTGENLGKPLKIPPDDLIIAGISQVPDGEASWHVTVSKYMDSPLLSAALPVFDASKSIVAVVGVTTALYSVGQLMRDLVEVHGGHIYLTSQEGYLLATSTDGPLLKTSNGPQLMKATDSEEWVIKSGAQWLEKTYGSKRP--HVVHAEVKLGDQRYYIDSFYLNLKRLPIVGVVIIPRKFIMGKVDERAFKTLIILISASVCIFFIGCVCILILTGVSKEMKLRAELIRQLDARRRAEASSYKSQFLAMSHELRTPMAAVIGLLDILISDDCLSEQYATVTQIRKCSTALLRLLILDLSKVESGKLVLEEAEFDLGRELEGLVDMFSVQCIHVETVLDLSDDMPALVRGDSARLVQIFALISIKFTTTGHIILRGWCENINSLHDEMSVSVDRRKPWAPMKTKQVQHRHLQKSCKNAKMVLWFEVDDTGCGIDPSKWDSVFESFEQADPSTTRTHGGTGLGLCIVRNLVKMGGEIKVVQKNGLGTLMRLYLILSTP-DTVDQNIQPDFSKYGLVVMLSMYGSTARMITSKWLRKGIATVEASDWELTQIIRDLLETGS--RDSFDSQHNISDPLRAELSNIVEIKPVFVIVVDIGVLDLTTNIWKEQLYLDRFSNKAKFAWLLHDTSTVKTELRRKGHVMMVKPLYKAKMIQILEAVIKNRRGLCNDLR---NRGNGSDESHDCLEIDPTQFDTCSSDDS--SET-------SGEKQVDKSVKPSTLHSPVLKYLIDATTSNDD-------S----TA----------SMTQ------KNPEEEDWK---DRLYSGIALDGKNQKSLEGIRILLAEDTPVLQRVATIMLEKMGATVTAVWDGQQAVDSLYKINAQAPTEESFEEETANKVTTSLRNSSPYDLILMDCQMPKMDGYEATKAIRRAEIGTELHIPIVALTAHAMSSDEAKCLEVGMDAYLTKPIDRKLMVSTILSLTKPS-
>OUT.Prunus
MAKAEEGLFDSSECSPSRSTPIGTPLRKVFDKISGFATPWRKNGTPQGRRIFHRDVERDQFQYANAHCLSSYYSVFVARLAIMVMLAILIGLLTILTWHFTRVYTAKSLSNLAYGLRYELLQRPVLRMWILSTAEITAAQVKLSEYVIKRYSKPTTQAEQVELYESMRAVTWAMFASRKALAITIYRGFVQAFHRDHRSTYYIYSDLAYSISASGAYDANMMSTHQGWSDQTIHGISAKWYREPLNPVTGEKIGKASQIQPDDLIIAGLSQVPDGVATWHVAVSKYSDSPLLSAALAVSDPSKSIVAVVGVTTALYSVGQLMKELVEFHSGHIYLTSQEGYLLATSTNAPLLRSTEGPKLMMAVDSEDHIIRTGAEWLQRAYGNEFPPSHEVHVEARLGHQQYYIDSFFLKLKRLPLVGVIIIPRKYIMGKVDERAFKTLVILISASFCILVTGCICIFILTGVSKEMKLRAELISHLDARRRAEASSYKSQFLAMSHELRTPMAAVIGLLDILISDDCLTEQYSTVTQIRKCSTALLRLLILDISKVESGKLVLEEAEFDLGRELEGLFDMFSVQCIHVETVLDLSDDMPKLVRGDSARVVQIFALISIKFTTSGHVILRGSCEN--ISGDIRRIPFDQKNFRPSHKAKLKQ-GHVKKAPKKDKMILWFEVDDTGCGIDPGKWESVFESFEQADPSTTRTHGGTGLGLCIVRTLVKMGGEIKVVKKDGPGTLMQLYLVINTPADGTEQLCQVDLAKHNVVVLLALHGSMGRLITSQWLRKGVFTVATSEWELTQILRELFQTRNSGHSSFETQFSLSDSLRGEIRSVYDIRPAFVMVVDIGLLDLSTDIWKEQLFLDKYSGKAKFAWMLHDTSAIKTELRRKGYVLMVKPLYKAKMVQILEDVIKERLETERRTANALRSTTKEGELHECLEIDSTQFDVASSDDSDICEKNNPSKNAIEENQRDRNTKP-SSSQYQTNCLVELTNVCSKEKSRKEESYQIRSLC-DMEDEEHKSQCGNSK-----FQEQHLIANGREEHGNSHRAVNQQKSLEGLRILLAEDTPVLQRVATIMLEKMGATVIAVADGLQAVDALCLLTAEDSRRELRLKDRDTNAENKSWVPRPFDLVLMDCQMPKMDGYEATKAIRKSEEGTGLHIPIVALTAHAMSSDEAKCLEVGMDAYLTKPIDYKLMVSTILSLTKVT-
>OUT.Quillaja.A
--EAEETHS---ESSPLSTTVKGSNLRNMFDGILGFVASCKKSSKLRGRRIFRRDVEEEDFQYASTHCLSSYYSVFVVRLAIMVMLAILIGLLTILTWHFTKIYTTKSLNSLAYGLRYELLQRPILRMWILSTSEITTAQVKLSEYVIRRYSNPTTQAEQVEMYEAMRAVTWALFASRRALAITIYRGFVQAFHRDHRSTFYIYSDIVYSISASGSYDMNSLSAHQGWDNKAIHGVSAIWYREPLDPTTGEKTGKARPIPPDDLIIAGLSQVPDGVASWHVAVSKYTDSPLLSAALPVWDTSKNIVAVVGVTTALYSVGQLMKELVEFHTGHMYLTSHEGYLLATSTNAPLLTTTKGPKLMMAVDSQDSIIQGGAEWLQKTYGHKFPPTQEVHAEARLGHQQYYIDSFFLNLKRLPLVGVIIIPRKYIMGKVDERAFKTLIILISASLCILVIGCVCILILTGVSKEMKLRAELISQLDARRRAEASSYKSQFLAMSHELRTPMAAVIGLLDILICDDCLTEQYSTVTQIRKCSTALLRLLILDLSKVESGKLVLEDAEFDLGRELEGLVDMFSVQCIHVETVLDLSDDMPKLVRGDSARVVQIFALISIKFTASGHIILRGWCENPSFS-YTGRFPLGQKKLRSAHKTKVKQHGHIN----KEKMVLWFEVDDTGCGIDPSKWDSVFESFEQADPSTTRTHGGTGLGLCIVRTLVKMGGEIKVFKKEGPGTLMQLCLLLNAPADGTELHCQVDYAKDGLVVLLALNGSMGRLITSKWLQKGVLTLEASEWGLTQTLRELFHVRSFVRNGFDVHYVVNEVFRAKFLNIQEMRPVFIIVVDIGLLDLSTDIWKEQLFLDKYSGKAKFAWMLHDTANVKTELRRKGHVLLVKPLYKAKMIQILEAVIKERVELQKKHTTALRAMSK-GDLRECLEIDSTHFDSASSDDTDISERDSCSAAQDGDKQIERSAKSCPSSQYQTNCLVGDTDEFSEEKSRTEKPCQNKPSH-GIEDAEPKVMSARQASFTTEAQSKDSERGQTLTSGSSSKPVNEKKSLEGLRILLAEDTPVLQRVATIMLEKMGATVIAVGDGLQAVDALCMVSVEDCRRDS--KEKTARSQTEICSSPLYDLILMDCQMPKMDGYEATKAIRKSEVGTGLHIPIVALTAHAMSCDEAKCLEVGMDAYLTKPIDYKLMVSTILSLTKRTS
>OUT.Vitis
---------------------MGSHLRRVFNRISGFVSPWRRNQAPHGRRIFHREVQQEEFQYPSNSCLSSYYSVFVARLAIMVMLAILIGLLTILTWHFTRIYTTKSINSLAYGLRYELLQRPILRMWILSTVEITTAQVKLSEYVIKRYSKPTTQAQQVELYEVMRDVTWALFASRKALAITIYRGFVQAFHRDHRSTFYIFSDLVYSISGSYNS--NTLSSHQGWNDQSIHSISAIWYHVPLDPVSGERIGKPKAIPPDDQIIAGLSQVPDGVASWHVAVSKYTDSPLLSAALPVWDPSQSIVAVVGVTTALYSVGQLMKELVEVHSGHIYLTSQEGYLLATSTNAPLLTSSTGPKLMLAIDSEDRVIRLGAEWLQRTYGYKFPPSHVVHVEAKLGHEHYYIDSFFLNLKRLPMVGVIIIPRKYIMGKVEERALKTLIILISASLCILVIGCVCILILTGVSKEMKLRAELISHLDARRRAEASSYKSQFLAMSHELRTPMAAVIGLLDILICDDCLTEQYATVTQIRKCSTALLRLLILDISKVESGKLVLEDAEFDLGRELEGLVDMFSVQCIHVETVLDLSDDMPKLVRGDSARVVQIFALISIKFTTSGHIILRGWCENSNAYGNSGKFPLNQKASRSALKAKFKQHRHAKRACKKNKMTLWFEVDDTGCGIDPSKWESVFESFEQADPSTTRTHGGTGLGLCIVRTLVKMGGEIKVVKKNSPGTIMQLYLLLNTPIEGAGQHCQLEFGEHSLVVLLALSGSMGRLIMSQWLRKGVFTWEASEWELTQILGQLFRARSSVPNGLVMQCLPSEPLKTEAPNIQDTRSVFVIIVDIGLLDWSTDIWREQLFLDKYHGKARFAWILHDTSFIKMELRRKGHLLMVKPLYKSKVVHILEAVIKGRLEMQGRILNGLKSTRIEGNLHESLEIDSTHFEEVSSDDSDRSEMGSHSINAIAEKQKDRIRKPCPSQYQTANCLVEFTQVYSTENLRTEDPHQIRPSH-DAGNEGHKLMCNKSTSPLTEAECENCRGQEQHLISTSGKTVNGQKSLEGLRILLAEDTPVLQRVATIMLEKMGATVIAVGDGLQAVDALCMPGAEESRGKCLLQDGRTRCQTQIHDSLPYDLILMDCQMPKMDGYEATKTIRKSEEGTSLHIPIVALTAHAMSSDEAKCLEVGMDAYLTKPIDYRLMVSTILSLTKRM-
>PAP.Aeschynomene.A
--PRDETSSQSSICSPESISPISTKCKHVFDRLCVCAPSWKTSTTPKGRRFFHRDVEKEEFQYASTHCLSSYYSVFVVRLAIMVMLAILIGLLTILTWHFTKIYTTKSLNSLAYGLRYELLQRPILRMWILSTAEITTAQVKLSQYVIRRYSNPATQAEQVELYEAMRAVTWALFASRKALSITIYKGFVQAFHRDLKDTFYIYSDLSYSMGAINSNKLNSFSTHQAWDDEAIHGKSAIWYREPLDPVTGEKIGKAMKIAPEDLIIAGLSQVPDGVASWHVAVSKFTDSPLLSAALPVWDSSKTIMAVVGVTTALYSVGQLMRELVELHSGHMYLTSQEGYLLATSTSAPLLTSTKPPKLKMAVDCDEEVIRLGAEWLQRTYGNHFPPSHEVHVEAKLGREQYYIDSFFLNLKRLPLVGVIIIPRKYIMGQVDERAFKTLVILISASLCILVIGCVCILILTGVSKEMKLRAELINQLEARRKAEASSYKSQFLAMSHELRTPMAAVIGLLDILISDDCLTEQYSTVTQIRKCSTALLRLLILDLSKVESGKLVLEDAEFDLGRELEGLVDMFSVQCIHVETVLDLSDDMPKVVRGDSARVVQIFALISIKFTPSGHIILRGWCEYPNSCNRSPIFPLDQKKSRSLQKGREKQNANLKRTIKRDKVILWFEVDDTGCGIDPSKWDSVFESFEQADPSTTRLHGGTGLGLCIVRNLVKMGGEIKVVKKEEQGTLMRLCLILSVPLDVTEQHCTFDLTDNDLVVLLALQGNMGRLITSKWLQKGVCTMEASEWGLTQILRVLFHARSSVHNDLDAHYHVNEGLKSKLLSIQDMKPTFVIVVDIGILDLSTDIWKEQLFLHRYFGRARFVWMLHDTSNIKMELRRKGHVLMVKPLYKAKIIHILEAVIKERLELQKKNITNTRATMKEGDLHEFLEIDSSHFDGGSSDDSDISEMVSSLVSTNGDKESEMVSRSQPSSPYKINCLVGLTNENFEDNVRKEESCQSSPSSYANEDTEHNS---------LEAQGEDSECGETNKVTSSNKTVDGKISLEGLRILLAEDTPVLQRVATIMLEKMGASVVAVGDGQQAVEALCMLGVEDCRKESLQKERNTRSQAEILASPSYDLILMDCQMPKMDGYEATKEIRKSELGTGLHIPIVALTAHAMSCDEAKCLEVGMDAYLTKPIDFKQMVSTILSLTKRTS
>PAP.Aeschynomene.B
----------KSAATELRKSELKKSKKKKKSKLWGFAASWKKNRTSTGARILQRDVEKEEFQYASTLCLSSYYSVFVVRLAIMVLLAILIGLLTILTWHFTKIYTTKSLNTLAYDLRYELLQRPILRMWILSTSEITVAQVKLSQYVIRSYSNFATQADQIEMYEAMRAVTWALFASRKALSITVYKGFVQAFHRDLKDTFYIYSDLSYSIGASEAN---SLSAQEAWND---NDKSAIWYRQPLDPVSGEKIGKAMQIAPEDSIIAGLSQVPDGVASWRVAVSKFTDSPLLSAALPVWDSSKSIVAVVGVTTALYSVGQLMKELVELHSGHMYLTSQEGYLLATSTDAPLLTSTKPPKLKMAVDCENEVIRLGAEYLQRTYGNNSSPSHEVHAAVKLGNQRYYIDSFFLKLKRLPLVGVIIIPRKHIMGQVDERAFKTLVILISASLCIIVIGWVCILILTGVSKEMKLRAELISQLEARRKAEASSYKSQFLAMSHELRTPMAAIIGLLDILMSDDCLTEQYATVTQIRKCSTALLRLLILDISKVESGKLVLEDAEFDLEKELEGLVDMFSVQCIHVETVLDLSDDMPKLVRGDSARVVQIFALISIKFTPSGHIILRGWCENPNSCSDNTNYILEQKKSQCAQKTRSKQHEHVKRTTKSDRMILWFEVDDTGCGIDPSKWDSVFESFEQADPSTTRLHGGTGLGLCIVRSLVKMGGEIKVVKKDGPGTLMRLYMRLCEPGDATEQHRRVDFANNGLVVLLALHGNMGRSITSKWLQKGVFTMEASEWGLTQILRELFQSTSSAHTGFDAHYRLQESLKSRLQSLQEIKPVFVIAVDIGLLDLSTDIWKEQLFLHKYFGRAKFIWVLHDTSSIKMELRSKGHMMTVKPLYKAKIVHILEEVIKERLEIQKKNLSAPRT-AKEGDLDEFLDTDYTHCDAASSDDSDISEICHPCANADEDKQ-------HPSSQNQINCLIGLTNEQFEDTA---EL------------ATPKS-----P-LVSTKQDEDSKCSESRRITSSSREVNGKKSLEGLRILLAEDTPVIQRVATIMLERMGATVVAVGDGQQAVDAL---GADDCRK------RNTRSSPEILSVPSYDLVLMDCQMPKMDGYEATKAIRKSEVGSGIHIPIVALTAHAMSCDEAKCLEVGMDAYLTKPIDFKLMESTILSLTKTSS
>PAP.Lotus.A
------------------------------------------------------------------------------------------------------------------------------------------------------------------------------------------------------------------MAASDTNVMGSLSTRQAWDDKAIHGFSAKWYREPLDPVSGEKIGKAMQIAPEDLIIAGLSQVPDGVASWHVAVSKFTDSPLLSAALPVWDSSKSIMAVVGVTTALYSVGHLMKELVELHSGHMYLTSQEGYLLSTSTSAPLLTSTKPPKLKMAVDCEDDVIRMGAEWLHRTYGKKFPSAHEVHVEAMLGHQKYYIDSFFLNLKRLPLVGVIILPRKYIMGQVDERAFKTLVILISAALCILVIGCVCILILTGVSKEMNLRAELISQMEARRKAEAASYKSQFLAMSHELRTPMAAVIGLLDILISDDCLTEKYSTVTQIRKCSTALLRLLILDLSKVESGKLVLEVAEFDLGRELEGLVDMFSVQCIHIETVLDLSDDMPKVVRGDSARVVQIFALISIKFTPSGHIILRGWSETPSFCGESLNFPLDQKKSRRIQKSRERINPHAKRASMRDKVILWFEVDDTGCGIDPSKWDAVFESFEQADPSTTRLHGGTGLGLCIVRNLVKMGGEIKVVKKEGQGTLIQLCLHLSVPVEHTDQHCAVDLTKNSLVVLLALHGNMGRLITSKWLQKGVCTMEASEWGLTQVLRELFHARSSVHNDFDAHY---EGLKSKLLTIQDMRPTFVIVVDIGLLDLSTDIWKQQLFLHRYFGRAKFVWMLHDTSTIKMELRRKGHVLMVKPLYKAKMIHILEAVIKERLELQKKNMTSSRTTMKEGDSHEFVEIDSTQFDATSSDDSDISEMAGSPVSASGDKPTEN--------------------GYLEETLSKEESCQSSLSNYATEDTQPISLSSKAPSSPTAAQDGDSECGETNRVTGSSKAINGKKSLEGLRILLAEDTPVLQRVATIMLEKMGAVVVAVGDGQQAVDALIMVSAEDFRRESLQKERNTRSQTEIFSCHPYDLILMDCQMPKMDGYEATKAIRKSEEGTALHIPIVALTAHAMSCDEAKCLQVGMDAYLTKPIDFKKMVSTIISLTKRTS
>PAP.Lotus.B
---------------------MATKCIHLFDKLWSFATCK-KTRLPTGRRSLHRDVEKEEFQYASAQCLSSYYSVFVVRLAIMVMLAILIGLLTFLTWHFTKIYTTKSLNSLAYDLRYELLQRPILRMWILSTAEITASQVKLSEYVIRSHSNLATQAEQVEMYGAMKAVTWALFSSRKALSITVYRGFVQAFHRNLKDTCYIYSDLAYSMA--------------SWNDKDIHGNSSIWYREPLDPVTGEKIGKAMKIAPEDSIIAGLSQVPDGVASWHVAVSKFTDSPLLSAALPVWDSSKSIVAVVGVTTALYSVGQLMKELVDLHGGHMYLTSQEGYLLATSTHDPLLTST---KLKMAVGSENEAIRHGAQWLQKTYGNHFPPSHEVHVEVKLGHQQYYIDSFFLNLKRLPLVGVIIIPRKHIMGEADERAFKTLVILISASVCIIVIGCVCILILTGVSKEMKLRAELISHLEARRKAEASSYKSQFLAMSHELRTPMAAVIGLLDILISDDHLTEQCATVTQIRKCSTALLRLLILDLSKVESGKLVLENAEFDLGRELEGLVDMFSVQCIHVEIILDLSDDMPKLVRGDSARVVQIFALISIKFTLSGHIILRGWCENPNSCSDN-------PKSGYLQKTRTKQHEHVKKISNSDKMILWFEVDDTGCGIDPCKWDSVFESFEQADPSTTRLHGGTGLGLCIVRSL-----------------------------------------------------------------------------------------------------------------------------------------------------------------------------------------------------------------------------------------------------------------------------------------------------------------------------------------------------------------------------------------------------------------------------------------------------------------------------------------------------------
>PAP.Medicago.A
--KIDKTSSENSLCSSSSSPPMSNKYRYMFNRLFRFANSWKKSNSPRGRRIFHRDVEKEEFQYASSHCLSSYYSVFVVRLAIMVMLAILIGLLTILTWHFTKIYTKKSLSSLAYGLRYELLQRPILRMWILSTSEITTAQVKLSQYVIRRYSNPASQAEQVELYEAMRAVTWSLFASRKALSITIYKGFVQAFHRDLKDTFYIYSDLSYSMVATTSNMLKSISTHQAWDDKTLHGFSAIWYREPLDPVTGEKIGKAMKIAPEDLIIAGLSQVPDGVATWHVAVSKFTDSPLLSAALPVWDSSKSIMAVVGVTTAFYSVGQLMRELVEMHSGHMYLTSQQGYLLATSTSAPLLTSTKPPKLKMAVDCEDEIIRLGAEWLQRTYGNHFPNSHEVHVEAKLGNQQYYIDSFYLNLKRLPLVGVIIIPRKYIMGQVDERSFKTLVILISASLCIFVIGCVCILILTGVSKEMNLRAELISQLEARRKAEASSYKSQFLAMSHELRTPMAAVIGLLDILISDDCLTEQYSTVTQIRKCSTALLRLLILDLSKVESGKLVLEDAEFDLGRELEGLVDMFSVQCIHVETVLDLSDDMPKLVRGDSGRVVQVFALISIKFTTSGHVILRGWCEYPNSCNDSPNFYLDQKKSRNLHKSKEKPNAHAKRISMRDKVILWFEVEDTGCGIDPSKWDSVFESFEQADPSTTRLHGGTGLGLCIVRNLVKMGGEIKVTKKEGQGTLMRLCLLLSAPVDVTEQHA-LNLTDNGLVVLLALQGNMGRIITSKWLTKGVCTMEASEWGLTQILRELFHARSSIHSNFDAHYPINEGFKSKLLSIKDMRPIFVIVVDIGLLDLSTDIWKEQLFLHKYFGRAKFVWMLHDTSTIKTELRRKGHLLMVKPLYKAKMIHILEAVIKERHELQKKN-------MKEGDLHEFLEIDSTHFDAASSDDSDISEI--------SEKPIVKL---------------TNENEHLEENSRKEESCSSEE---------------------KKAKETNFATQGYDRVTRTRKEVNDKKSLEGLRILLAEDTPVIQRVATIMLEKMGAVVVAVGDGQQAVDALYMASAEDCRRESLQKDRNTRSQTEILTCHQYDLILMDCQMPKMDGYEATKEIRKSEEGTGKHIPIVALTAHAMSCDEAKCLKVGMDAYLTKPIDFKLMVSTILSLTKPT-
>PAP.Medicago.B
---------------------MATKCMHVFDRLLWFATCWKKNSTLTGRRKFHKDVEKEDFQYSTTQCLSSYYSVFVVRLAIMVMLAILIGLLTILTWHFTKIYTTKSLNSLAYDLRYELLQRPILRMWILSTAEITTAQVKLSEYVIRSHGNLATQAEQVEMYESMRAVTWALFASRKALSITVYRGFVQAFHRDLKDIFYIYTDLS-------YHETNSFAAH-----EDTHSKSAIWYREQLDPVNGEKIGKAMKIAPEDSIIAGLSQVPDGVASWHVSVGKFTDSPLLSAALPVWDSSKSIVAVVGVTTALYSVGQLMKELVDKHSGHMYLTSQEGYLLATSTNDPLLTSTKKPKLKMAVDCDNEVIREGAMWLKKTYENNFPPSHEVHEEARLGHQQYYIDSFFLILKKLPLVGVIIIPRKHIMGQADERAFKTLVILISASLCIIVIGCVCILILTGVSKEMNLRAELISHLEARRKAEASSYKSQFLAMSHELRTPMAAVIGLLDILLSDDRLTEQCATVTQIRKCSTALLHLLILDISKVESGKLVLEEAEFDFGRELEGLVDMFSVQCIHVEIILDLSDDMPKLVRGDSARVVQIFALISIKFTLSGHIILRGWCENPNSYGDSENFTLEQKPFGCSRKTKMKQHEHSKKASNIDKMILWFEVDDTGCGIDPSKWDSVFESFEQADLSTTRLHGGTGLGLCIVRSLVKMGGEIKIVKKEGPGTLMRLYMQLTAPVDATEQHCQVDFANNNLMVLLALHGNMSRLITSKWLQKGVLTMEASEWGLTQILKELFEAKTSTHNDFDTHFPAPEGLNSKFISIQELPPTFVIVVDIDLLDLSTDIWKEQLFLHKYYARAKFVWLQHDSSTVKTELRKKGHILTVKPLYKAKMIHILEDVIKERVEVQKKN-------MKEDDLHESLEIEYTHCDVASSDGSDISEIGSSLVTANGEKQREEVVRINPSSLYQKSCLLGLSNGYMEH---------------------------KEAFISTRAKGEDSKGGETSRVSGSSKAMNGKKSLEGLRILLAEDTAVIQRVATIMLEKMGATVVAVGDGQQAVDALGMPGVERN---------TITSQTEILSFPSYDLILMDCQMPKMDGYEATKEIRKSEIGTSFHIPIVALTAHAMSCDEAKCLEVGMDAYLTKPIDFKLMESTILSLTKRET
>PAP.Phaseolus.phavu_Chr02
MAEKDETYSETSECSSALTMPMATKCRYLFHRLCGSTNSWNKSTPPKGRRIFHRDVEKEEFQYASSHCLSSYYSVFVVRLAIMVMLAILIGLLTILTWHFTKIYTAKSLNSLAYGLRYELLQRPVLRMWILSTSEITTAQVKLSQYVIRRHSNPATQAEQVELYEAMRAVTWALFASRKALSITIYKGFVHAFHRDLKDTFYIYSDLSYSMGASNSNEVNSVSTHQAWDDKALRGYSAIWYREPLDPVSGEKIGKAMKIAPEDLIIAGFSQVPDGVASWHVSVSKFTDSPLLSAALPVWDSSKTIMAVVGVTTALYSVGQLMRELVELHSGHMYLTSQEGYLLATSTSAPLLASTK-PKLKMAVDCEDDIIRQGAEWLQRTYGNNFPPSHEVHVEVKLGQKTYYIDSFFLHLKRLPLVGVIIIPRKYIMGQVDERAFKTLVILISASLCILVIGCVCILILTGVSKEMNLRAELISQLEARRKAEASSYKSQFLAMSHELRTPMAAVIGLLDILISDDCLTEQYSTVTQIRKCSTALLRLLILDLSKVESGKLVLEDAEFDLGRELEGLVDMFSVQCIHVETVLDLSDDMPKIVRGDSARVVQIFALISIKFTPSGHIVLRGWSEIPNSSVGSPNFPLDQKKLWSLQKCREKPNAHSKKASIKDKVILWFEVEDTGCGIDPSKWDSVFESFEQADPSTTRLHGGTGLGLCIVRNLVKMGGHIKVVKKEGAGTLMRLCLLLSAPMDITEQQCAVDLTDSGLVVLLGLHGNMGRLITSKWLQKGVCTMEASDWGLTQILRELFHARSSVHNDFDAHYSAKEELKSKLLNIRDMRPVFVIVVDIGLLDLSTDIWKEQLFLHRYFGRAKFLWMLHDTSNIKMELRRKGHILMVKPLYKAKMIHILESVIKERFELQKKNMIVPRTAMKEGDLHEFLEIDSTHFDAASSDDSDLSDIAGSPVSANGDKPVEKLDKSHPSSPYHMNCLDRLTNANLEENLRKEES--SSPSNYATEDNQPKSLSTKESSISTGDQDEDSECRETHRVTSSSKAVDGKKSLEGLKILLAEDTPVLQRVATIMLEKMGADVVAVGDGQQAVEALCMFTAEDCRRESLQKERNTRSQTEILTSRPYDLILMDCQMPKMDGYEATKEIRKSEVGTSLHIPIVALTAHAMSCDEAKCLDVGMDAYLTKPIDFKMMVSTILSLTKTTS
>PAP.Phaseolus.phavu_Chr03
---------------------MGANCRHVFHRLQSFATYWKKSTTPTGRRIFHRDVEKEEFQYASTQCLSSYYSVFVVRLAIMAMLAILIGLLTFLTWHFTKIYTTKSLNSLAYDLRYELLQRPILRMWILSTAEITTAQVKLSQYVIRSHTNLATQADQVEMYDAMRAVTWALFASKKALSITVYKGFVQAFHRDLKETFYIYSDIAYSMAASDHKEIN------------IHGKSAIWYREPLDPVSGEKIGKVMPIAPEDSIIAGLSQVPDGVASWHVAVSKFTDSPLLSAALPVWDSSKSIVAVVGVTTALYSVGQLMKELVELHSGHMYLTNQEGYLLATSTNAPLLSSTKPPKLKMAVDCENEVIREGAQWLQKTYGNNFPQSHELHVEVKLGPQQYYIDSFFLNLKRLPLVGVIIIPRKHIMGQADERAFKTLVILISASLCIIVIGCVCILILTGVSKEMKLRAELISHLEARRKAEASSYKSQFLAMSHELRTPMAAVIGLLDILISDDRLTEQCATVTQIRKCSTALLRLLILDLSKVESGKLVLEDAEFDLGRELEGLVDMFSVQCIHVETVLDLSDDMPKLVRGDSARVVQIFALISIKFTLSGHIILRGWCENPNACSDDTNFPLEQKKSRCSQKNRAKQHEHAKRTSNRDKIVLWFEVDDTGCGIDPSKWESVFESFEQADPSTTRLHGGTGLGLCIVRTLVKMGGEIKVVKKEGPGTLMRLYLRLSAPLDATEQHCQVDFANKGLVVLLALHGSMGRSVTSKWLQKGVISMEASEWGLTQILRVLFHARSSAHNGFDANYSVHENLKSKLLSIQELRPVFVIAVDIGLLDLSTDIWKEQLFLHKYFGRAKFVWILHDSSTIKTELCRKGHTLTVKPLYKTKMLHILETIIKERDELQKKIMTTPRATVKEGYLHESLEIDYTQCDVASSDGSDISETGGSPVCESEDKQREKVVRSESSSQHQIN-LVGLANGYMEDNPRKKELCQSSLSNDVTANDTPKSSSTKQALCAKGTQDEDSEYGETRRASSSSRTVSGKKSLEGLRILLAEDTPVIQRVATIMLEKMGAIVVAVGDGQQAVDALSTPGLEDCRRES--KERNTRSSNEILSFPPYDLILMDCQMPKMDGYEATKAIRKSEVGTGLHIPIVALTAHAMSCDEAKCLEVGMDAYLTKPIDFKLMESTILSLTRRK-
