# Supplementary material for: Legume genome structures and histories inferred from Cercis canadensis and Chamaecrista fasciculata genomes
Source: Plant J. 2026 Jun 10;126(5):e70981. doi: 10.1111/tpj.70981 (PMC13252982; doi:10.1111/tpj.70981)
Supplement: Supplementary file 8 — Data S8. Manuscript supplement; Compressed directory of aligned sequences from 36 gene families with members deriving from syntenic blocks from selected species. [file TPJ-126-0-s004.gz › S8_wgd_block_tree/40_wgd_aln_manual_wgd_copy_fasta/Legume.fam3.02177]

>CAE.Acacia.A
---------LLFLSFLFVFHSSVIPLCHSQSNSPQIETFYPTPT-----PSQPGQPP-APPTGATASSSSSSSNRKIATAVAATAAATFVVCGLIFFIVHRCLKRRRKREAV----------VVPQNNGFERIGEVRGLIVDENGLDVVYWRKLQGRSFKRDFQKEVW----NKEQ---------QEKTETVQESPLLRGKSSTSHIPPQEKDDDFSNRIITARNNSLFP---------TSAIPKRNSSAPPTSPPL-QSVQARK-----NSPPP------TRSRPRPPP-AAMKSSSRPPTSRETPTNNG---DPGNSSGEGMSESGNGQVKLKPLHWERMSKGDQSKVRDKADAGSFSVDQDLMEALFGYVAINRRSPKGGRTDSSSQSR----------------------------------------------------------------------------------------------------------------------------------------------------------------------------------------------------------------------------------------------------------------------------------------------------------------------------------------------------------------------
>CAE.Acacia.B
-----NVTPWLCLTFLFVLTSLLLPICNCQ---PQIETVFPPETPPAPAPTPSTSPSPPPPETTSPSSSSSSSNSKVGRAVAITAASTVVVSALAFFFIRWCLKKRRSEE-IRV-SSASEPVVLPPANAFERIEGVRGLIVDENGLDVIYWRKLEGQNGSKGLQREEVAKEQDQEQEE----EHRRKKSEPVQEIPLLRGKSSASEKSLMSEDEHRTLSRKTAPPPPS---VSKAKNVEPPPQ------PT-EPPPPPPLIPDKKAPPPP--PPPPPPPPPAKNGPAPPPAPPM-AGNLKSSSKPPPSPAEM------------SEEDTDKVKLKPLHWDKVTNVDHSMVWDKLDRGSFRVDQDFLEALFGSVATSKRSSRVENSSSPSKEASAQSSTIFILDPKKSHFAIVLKSLAVSRREIVDALEEGQGLSSDIIEKIVRLAPNQEEQSNILQYNGDPARLAVAESFLYDILNAVPSAFKRLAMHFRFYDSEVLEIKESLNTLELACKELRKRGLFVKLLEAVLKAGHMAGTSRGAEAFLSSLRKLKDVKTTDGKSTLLHFVVEGVVRSEGRRCVLRWSLSRNGSR-KMNGKGESENF-VSDEQREMEYLRLGLPFVGGISTEFSLKKAAIIDYSSLLASISSLSTKIAEMKQLVSQCGAKGGNFEREMDLFLRNAEEELGLVRDEEKRVMQIVKKTNEYYQGGASKNKAESVVEIFVIVKDFLVMVDQACIDISRNMQKRKTTKSN
>CAE.Chamaecrista.chafa_Chr1
------SSSWLLLLLFTLLSIFHTSLCLSQTESPQIETFYPISAQTPSSP-SPSSPELPPPPPP---AAASGSKGKIWKAVAATFAATLVVSGLIFFIVQRCLRSKRRKEEVVIV--PQSNNVVNNNNGFERIEGVKGLIVDENGLDVVYWRKIQGRNPSRSLKREIFAKKKQ--KEEEED-EKKGKKSEMVQEFPLLRGQSSSSHMNITSEEDE--ANRITRKIPS---LP----TIHAPPSSTRSSGSSFVFPTN----ERKS-----RE-----ESLSARKNPAPAPAPPPS-------------S--------------TSSSSNGVVKLKPLHRDKATSADH-----KNDSGSLRVDPEFMEALFGYVAT-RRSPKGKLSVSPQRDTSS--------------------------------------------------------------------------------------------------------------------------------------------------------------------------------------------------------------------------------------------------------------------------------------------------------------------------------------------------------------------
>CAE.Chamaecrista.chafa_Chr6
------------SILVVFLSFLIIPISNSQ---PQIETFFPSSITPAPAPSPPISPPSPPPPATTASGGSSSSRTKIAAAVAGTAAGTFIVSGLLFLMIRRCLNKRRRENRLNSSAPGGDRRVVPQGNVFERIDGVRGLIVDENGLDVIYWRKLQGPNTKRGLEKEVVDTNKQEEEQEEEEENQRKNKSEPVQEIPLLRGMSSNSHVEFLHEHQSRNKSRRTRPPPPPSSFS--SASASLSAIPKEKSLAPSTSSASLSAIPKETSPSLPPPPPP--PPAPAP--APPPPPPPSMANNSKPSSKPPPAPMDITS----KTGAGTSTTGDDKVKLKPLHWDKVTNADHSMVWDKMDRGSFRVDQDLMEALFGFVATSRRTPKGDSSKSPARDTAPSSAKTFIFDSRKSQIAIVLKSLAVSREEILDALHEGQGLNLDTIERLTRIAPTEEEQNNILEYEGDPKTLAAGESFLFDILKAVPSAFKRLAMLFRLYDTDILEIKESLNTLELGCKELRNRGLFVKLLEAVLKAGRMAGTSRGAQAFLSSLRKLNDVKSTDGKTTLLHFVVEEVVRSEGKRCVLRRSLNKRRNE-SENV-----KSVSDDDQREKEYLTLGLPFVGGISAEFSVKKAAAIDYNTLVGSISTLSTRIAEIRKLVLQCGDKGGNFVKEMEQFLRNAEEELKSVKNEQARVMQLVKRTTEYYQGGASKDNTTESLVIFAIVNDFLGMVDQACINIARNMQKKKISKAS
>CAE.Senna.sento_Chr06
----MAWKPRLDLSLVLTFLVNLAIICNCQ---PQIETFFPIQT---PAP------------ASTISKTSSSSNSKIAAAVAATAAGTLVVSGLLFFLIRTCLKKRRREE-IAA--------SAPHTDVFERIDGVRGLIVDENGLDVIYWRKLQANNN--SLQKDVIPTHQSKHQ----EPNHPTTNSESIQEIPLLRGHSSASHVTILSEDEL------ESN--S----------------STRTSMS----TTTP-------------------PAIPKEKIPPAPPPPPPMAGAFKSSSKPPPAPVAVA------------VADNDKVKLKPLHWDKVANADHSMVWDKMDRGSFRVDQDLMEALFGFVATSRRSPKGQNSTTPSH--APSSSKTFILESRKSQIAIVLKSLAVSREEIVDALNEGQGLNADTIEKLARVAPTQEEQSDILEYKGDPTTLAVAECFLYHILKAVPSAFKRFAMLFRFYDSEILEIKESLNTLELGCKELRNRGLFVKLLEAVLKAGRMAGTSRGAQAFLTSLRKLSDVKSTDGETTLLHFVVEEVVRSEGRRCVLL---IKIRE---------SENS-VSDEDREKEYLTLGLPFVGGISAEFSVKKAALIDYTSLVGSISALSTRMAQVQDLVSQCR--GGNFVKEMERFLRNAEEELRSVRNEETRIMQLVKRTTEYYQGGTSKD-APQNLQIFVIVKDFLRMVDQACIDIARTMQKRKVAKAS
>CAE.Senna.sento_Chr11
-----------LLLLLSLSHTSLIPLCLSQSSPPQIETFYPIPSSPNLSPLPSPEQLVPPPPPPAVAKSSSSTRGKIVKAVAATAAATLVVSGIIFCLVQRFCLPKRKEEAVVVPQS-NNDNNNNNNNGFERIEGVRGLIVDENGLDVVYWRKLQGRNSLRGLKKEIFRRSKKKEKEEE---GKKARKSEKVQEFPLLRGKSSTSHINIVGPHQD-------DE--S--------------------SN---S---N-RVITRKNRAE---HP----PPKSARTRPAAPPPPPPS------------TA----ARRWNSSGESTSDSSNGHIKLKPLHRDKATT--------NAERSSLGVDQDMMEALFGYVAT-RKSPKGKASVNRNREAS---------------------------------------------------------------------------------------------------------------------------------------------------------------------------------------------------------------------------------------------------------------------------------------------------------------------------------------------------------------------
>CER.Bauhinia.A
MSLNVMLQPWLLLSLVFVS---VIPIYHCQLVSA---------------PESPIQPPPAPEQQAPPASTSSSSKGKIAKAVAGTAAGTFVVSGLLYFLIHRYLRARRKKE-VANSSSAGVRRVVPQVDQFERIEGLRGLIIDENGLDVIYWKKLEENS-EKGLRKEVLNRAQKNEQGDDIEKGNQRKKSEPVHEIPLLRGKSSTSHIAILPEENENRVKRRTPPAPPPASAVAAPKDVGKLDSPAQPFTPPPP-PSSPSSANKQKNP----ATPPPPPSISVRKSPAPPSPPPPVVASLRPSSKPAPTPYEMPAEHKTPSGEDVSESGNDQVKLKPLHWDKATNGDHSMVWDKIDGGSVRFDQDLMVAMFGTVAINRISPKGKSTTSPTRDVSAPSGKTFLLDPRKSQIAIVLISLAVSREEILDALKQGQGLNADTLEKLSRVIPTEEEQSQILAYKGDPSSLAAAEAFLYDILKAVPSAFKRLAMLFRLYDSEILQIKESLQTLELGCKELRKKGIFDRLLEAVLKAGHMAGTSRGAQAFLTSLRNLSDVKSTDGQTTLLYFVVEEVVRYEGKRCVLRRSLNRSSSSSRNSNGSNFENS-ASSEQREKEYITLGLPIVGGLSSEFSVKKASLIDYNSLVGSISALSARIVEIRKIVSKCRDREGKFVKEMEHFLENAEEELKLLRDEQTRIVQLVKKTTEYYQGGASKEMAENPIQLFVLVKDFLGMVDQACFEIARNLQKRKKTKPS
>CER.Bauhinia.B
MSLNVMLQPWLLLILVFVS---LIPIYHCQLGSPQIETFYPAPEPPIKSP--QDTPEQPAPPPPATAPRSSTSNSKVAKAVAITAASTVVVSGLLFFLVHRCLRARRKRE-VANASPARDRRVVPQVDQFQRIEGVRGLIVDENGLDVVYWRKLEGKNSRKSLQKEVSNRAKKKEQGDDIKEDNQRKKSKAIQEVPLLRGKSSTSHISILPEENE--STRVTRNSSL-RSTMAALKGDEKPDSPARPSTPPPPSPPTSPFIPKQKSPAPLPPPPPPPPPISVRKRPSPAPPLPPMGGSLRSSSKPPPTPYEMPE-QKKPSGEGGEGSGNGQVKLKPLHWDKVTNLDHSMVWDKIDRGSFRFDQDLMEALFGTVATNRRSPRGKSTTSPSRDVTAPSGKTFLLDPRKSQIAIVLKSLAVSREEIIDALIEGQGLNADDLEKLSRVVPTEEEQYQILTYKGEPSSLAAAEAFLYDILKAVPSAFKRLAMLFRLYDSEILHIKESLETLELGCKELRNKGLFVKLLEAVLKAGRMAGTSRGAQAFLTSLRKLSDVKSTDGKTTLLHFVVEEVVRFEGKRCVLRRSLNRSSSSRSSNGSRNVENT-ASSEQREKEYITLGLPIVGGLSSEFSVKKASLIDYNSFIGSISALSTRTVEIRQIVSQCRDRGGMFVKEMENFLENAELELKLLRDEQTRVLQIVKRTTEYYQGGASKEMAENPIQLFVLVKDFLGMVDQACIEIARNLQKRRMSKP-
>CER.Cercis.cerca_Chr6
MSLNEMLQPWLLLSLVFVS---VIPFCHCQLGSPQIETSYPIEASPEAAPESPIQPPPSPAPPPAAASRSSSSNSKIAKAVAGTAASTLVVCALLFFLIHGCLRRRRKKE-VGNSSQAGDRRVVPQNDQFERIEGVRGLIVDENGLDVIYWRKLEGKNSKKGLQKEVLNRGKKKEQGDDIEEGNQRKKSEPIQEIHLLRGKSSTSHISILPEENK-SIRVTRRTPPAPASAMAAFKGVEKPDSPAQPSTPPPASPPT--SIPKQKSPAPSPPPPPPPPPISVRKSLAPPPPAPPMGGSLRSSSKPPPTPKE----QKKPSGEGVSESGNGQVKLKPLHWDKVTNLDHSMVWDKIDRGSFRFDQDLMEALFGTVATNRRSPKGKSTTSPSRDVSAPSGKTFLLDPRKSQIAIVLKSFAVSREEILDALIEGQGLNADTLEKLSRVVPTEEEQSQILAYKGDPSSLATAEAFLYDILKAVPSAFKRLAMLFRLYDSEIQQIKESLQTLEMGCKELRNKGLFVKLLEAVLKAGRMAGTSRGAEAFLTSLRKLSDVKSTDGKTTLLHFVVEEVVRFEGKRCVLRRSLNRSSSSRSSNCSRNFENS-ASSEQREKEYITLGLPIVGGLSSEFSVKKASLIDYNSLVGSISALSSRIVAIRQIVSQCRDRGGKFVKEMEHFLDNAEEELKLLRDEQTRVMQLVKRTTEYYQGGASKEMAENPIQLFVLVKDFLGMVDQACIEIARNLQKRKIAKPS
>CER.Phanera.A
--MSLMLQSWLILSLVFVS---VIPIYHCQLGSPQIETSYPTEAAAEPAPESPIQPPPSPEQQGPLASRSSSSNRKIAKAVAGTAAGTFVVSGLLFFLIHRCLRARRRRE-IANSSPAGHRRVVPQVDQFERIEGLRGFVFDENGLDVIYWRKLEGKNSEKGLQKEDLNRARKRVQGDDIEKVNQRKKSEPVLEIPMLRGKSSTSHISILPEENENRVRNRTTPPPASTSAMAAPKDVKKPDSRAQPPPP-PTSPFTSSAIPKQKTPAAAAPPP--PPPISVRKSPAPPPPAPPMGGSLRSSSKPPPTPHEMPE-QKKPSGEGVSESDDGQVKLKPLHWDKVTNRDHSMVWDKMDAGSFRFDQDLMEALFGTVATNRRSPKGKSTTSPTRDVSAPSGKTYLLDPRKSQIAIVLKSLAVSRQEILDALIKGQGLNVETLEKLSRVVPTEEEQSQILAYKGDSSSLAAAETFLYDILKAVPSAFKRLAMLFRLYDSEILQIKESLQTLELGCKELRNKGLFVKLLEAVLKAGRMAGTSRGAQAFLTSLRKLSNVKSSDEKTTLLHFVVEEVVRYEGKRCVLRRSLNRSSSS---NGSSNFENS-ASSEQREKEYITLGLPIVGGLSSDFSVKKASLVDYNSLVGSISALSTRIAEIRKIVSQCRDGGGKFVKEMKHFLENAEEELKLLRDEQTRVVQLVRRTTEYYQGGASKEMAENPIQLFILVKDFLGMVDQACIEIARSLQKRKTTKSS
>CER.Phanera.B
MSLNLMLQPWLLLSLVFVS---LIPICHCQLGSPQIETFYPVEA-PEAAPEPPIQPPQSPRSPPTAASRSSTSNSKIARAVGITAASTLVVSALLFFLIHRCLRARRKQE-VANSGPTGDRRVVPQNDQFERIEGVRGMIVDENGLDVIYWRKLEGKNSRKGLQKEVLNTAQRKEQGDDIEEGNHRRKSEPIQEIPLLRGKSSTSHISILPEENENRFTRRTPPPPPPASAMAAHKGVEYPDSPAQPSTPP-----------------------PPPPPISVRKSPAPPPPAPPMGGSLKSSSKPPPTPFEMPE-QKKSSGEGVSGSGNDQVKLKPLHWDKVTNLDHSMVWDKIDRGSFRFNQDLMEALFGTVATNRRSPKGKSTTSPSRDVSAPSGKTFLLEPRKSQIAIVLKSLAVSREEILDALIEGQGLNADVLEKLSRVVPTEEEQSQILAYKGEPSSLAAAEAFLYDILKAVPSAFKRLTMLFRLYGSEILHIKESLETLELGCKELRNKGLFVKLLEAVLKAGRMAGTSRGAQAFLTSLRKLSDVKSTDGKTTLLHFVVEEVVRFEGKRCVLRRSLNRSSSSRSSNGSRNVENS-ATSEQREREYITLGLPIVGGLSSEFSVKKASLIDYNSFVGSISALSTRIVEIRQIVSQCRDRGGKFVKEMEYFLENAEVELKLMRDEQTRVLQLVKRTTEYYQGGASKEMAENPIQLFVLVKDFLGMVDQACIEVARNLQKRRPTKPS
>DET.Sindora.A
-----MLQPWLLWILLFHFHPFLIPVCHCQATSPQIETFYPDGNAPSPSPNSPTKPAAPPPPQVAATSGSSTSNSKIVKAVAVTAVVTLVASGLIFFLIYWCLNSRRKKEIAATAAPPGDRRVVPQGNAFERIDGVRGLIVDENGLDVFYWRKLEGRNSKRELQKEVFHSAPT--KED-D--DIGVKKSKSIQIIPLLRGKSSTSHTKIFPEENENRISSRSDFPVR--NTVNLLASVEKPDSPPQSSTPPPPSPPTPSPIPKLERPPPPPPPSPPPPPIPARKSPAPPPPPPK------LSAKPPPTPSQMPGKNEKLSGDGSSESGDGQLKLKPLHWDKVTNVDHSMVWDKIDRGSLRVDQDLMEALFGYIATNRRSPKGKTSTSSSSAASDPSSKTFLLDPRKSQIAIVLKSLAVSREEILDALNEGQGLSGDTIEKLARVSPTEEEQSQILEYDGDPKSLATAESFLYHILKAIPSAFKRLSMLFRSYDSEIQQIHESLQTLDLGCKELRNRGLFVKLLEAVLKAGRMAGTSRGAEAFLNSLRKLSDVKSVDGKTTLLHFVVEEVVRSEGKRCALQ--LNRSGSR---NNSGNFENY--SSEQMEREYLKLGLPVVGGLSSEFSVKKAALVDYNSLIGSVSALSNQIVKIRGLVSQCRDGGGSFVKEMEYFLRNADEELKLVREEQIRVMQLVKRTTEYYQGGALKDTAENPLQIFVIVKDFLGMVDQTCIEITRSMQKRKKEKAS
>OUT.Arabidopsis
---AMLMQPWPHLTLVFLTLILFFNQSFSQSDSPRIETFFPNDT---ITP-PVQSPVLSPPQNP-SSSSSDSDRGNILRAVLITAASTLLVAAVFFFLVHKCRRRRNRVGGVDNTLQPPVPEAALAREGFTRFGGVKGLILDENGLDVLYWRKLQQSQRDGSFRKEIIHGDD--EEKN-VIYSKSKKKSGPVTETPLLRGRSSTSHS--VIHNDNYRNATTTHPPHVTDSFE----------FVKPDPTPPPP---PPPPIPVKQSAT--PPP--PPPPKLKNNGPSPPPPPPLKTAALSASKKPPPAPRG----------SSSGESSNGQVKLKPLHWDKVPDSDHSMVWDKIDRGSFSFDGDLMEALFGYVAVGKKSPDDGGDKKPSSAS---PAQIFILDPRKSQTAIVLKSLGMTRDELVESLMEGHDFHPDTLERLSRIAPTKEEQSAILQFDGDTKMLADAESFLFHLLKAVPCAFTRLALLFRAYYPEISNHNKNLQTLDLACTELRSRGLFVKLLEAILKSGRMAGTAR-AQAFLTALLKLSDVKSVDGKTTLLNFVVEEVVRSEGKRCVLRTN--RSFSRSSSSS----ISEVISKEEQEKEYLRLGLPVVGGLSSEFTVKKAAAVDYDTVAATCLALTSRAKDARRVLAQSEKEGVRFVKKMNEFLDSVEEEVKLAKEEEKKVLELVKRTTEYYQAGAVKGK--NPLHLFVIVRDFLAMVDKVCVEIARNLQRRSSMG--
>OUT.Prunus
-----MIQTWQLLLLFFVFGIFVLPLCHG-----QIETFYPFTAAPAPAPTPQIAPISPSPVLPAAPQKSSSNKSSIAKAVGATAACTLVVSGLVFFLVQRFVVAKRRRK-INGTSSTGSQPVV-DRNEFARYDGFKGFIVDENGLDVLYWRKLEERNSKKSFNKEVLRNPKNGEEDDDDAEGIRRRKHEPIQEVPLLRGKSSSSHINDVSEVSDPN-------QNRSMALKAVEKSEPEVELTIRSSSPPPPPPPTPPPISNKKSPA-APPPPPPPSTIAAKNSSAPPPPPPPKARSLNALSKPSTGPKGMEG--DSKPAESSSGAGNGQVKLKPLHWDKVTNTQHSMVWDKID-GSFRFDGDLMEALFGYVATNRLSPQRDSQVNPRGTNVGPSPQICILDARKSQIAIVIKSLTISRKEILDVLMEGRGLNAETLEKLARIAPTEEEQSQILEYNGDPTRLADAECFLYHILKAVPTAFTRLAMLFRYYDLEILNLKESLQTLELGCKELRTRGLFMKLLEAILKAGRMAGTSRGAQAFLSSLRKLSDVRSSDGKTTLLHFVVEEVIRSEGKRCVITHSLSRSSSQ-SHNRNLSSENL-KPKEDREKEYMMLGLPMVGGISAEFSVKKAAAIDYDSFAGTCSALTTRVAEIRELVIQCENGGGRFVREMKAFLEAAEEELTVVREQQKSVMELVKKTTEYYQAGVSKDKGAHSFQLFVIVKDFLGMVDQACVEISRNIQKRKTVTTS
>OUT.Quillaja.A
--MAVMLQPWLLLSIFFVFHSYVIPICNGQSSFPQIETFYPIGTSPAPPPNSPIKPQLPPPPPAPPASKHSSSNSKVATAVAATAASTLVVCGLIFFLIQRCLVAKRRKENSSSVPPPEDRRVVPNTNEFERFDGIRGLVVDENGLDVLYWRKLEGRYSKKNF----FHSSRNKEKQDMIVKRNQSRKKEFIQEIPLLRGKSSTSHL---PDVDD--SNGIIAAA---AAGGNVLKDVEKLELSSQSSNPPPP-PSPPPT-----PPPPPPPPPPSAPPIPAKKSTAPPPPPPK-TGSLNSSLKTTPARKEMPGKQGKASGEGIIETGNDQVKMKPLHWDKVTN-DHSMVWDKIDNGSFRFDGNLMEALFGYVATNRKSPPRNNLKNPGNPSAAVSAQTSILDPKKSQIAIVVKSLAISQSEIVDALNEGQGLSADTIEKLVRIAPTEEEQSQILEYRGDPTKLANAESFLYRVLQAVPSAFKRLAMNFRLYDSQILQLKDSLQTLELGCKELKTQGLFMKLLEAILKAGRMAGTSRGAQAFLTALRKLSDVKSTDGKTTLLHFVVEEVVRSEGKRCVLRRSINRCSST-T-TNSLNSEESGSSIEDREKEYIRLGLTMVGGLSSDFTVKKAATIDYDTFMITSSALIGRITEIQTLVSQCGDRGGKFVREMKTFLDNAQEELKMVREEQTRVMELVKITTEYYQAGASKDLAAHPLQLFVIVKDFLGMLDQSCAEIARNTQPRKTSM--
>OUT.Quillaja.B
-------------------------------------------------------------------------------------------------------------------------------------------------------------------------------------KGNQSIKKEFIQEMALLRGMSSTSHL---PEVDD--SKRIIGA----ASGRIAQNDAEKIELSSQSSIPPPPPPSPPPTLPSSTILNKKSPPPPPPPPIPAMKNPAPAPPPPK-TGSLNSSLKPPPAPKEMPGKQRKPSGEDITEAGNGQVKMKPLHWDKVTNADHSMVWDKIDNGSFRFNGDLMEALFGYVATNRKSPPRNNSKNPSNQSSAQSAQTFILDQRKSQIAIVVKSLGISHIEIVEALIGGQGLSADTIEKLARIAPAAEEQFQILEYDGDPTKLANAESFLYLVLKAVPSAFKRLAMHFRLYDSEILQLKESLQTLELGCKELKTRGLFVKLLEAVLKAGRMAGTSRGAQAFLTALRKLSDVKSSDGKTTLLHFVVEEVVRSEGKRCVLRRSMNRSSSRGSK--SLNSEDS-ASEEEREKESIRLGLPMVGGLSSEFTVKKAATIDYDTLTGTSSALTGRIAEIRRIVSECADSRGRFVREMNIFLNNAEEELNMVREEQTSVLELVKRTTEYFQAGASKDFAAHPLQLFVIVKDFLGMVDKACIEIARNSQKRKTTMP-
>OUT.Vitis
--MAAAIQPWHLISLFFVPLLSLVHLSACQPNSPRIETFYPFQPPPNPTPNPQISPPTPPPPPPPPPSSKSSSSNAVAKAVAATAASTIVVAGLFFLLFQRYTVARRRRQKDGNDPRGGGEHVVHH-TEFSRFNGLKGLIVDENGLDVLYWKQLEGGSRKNSFRKEALHNLKDEEKRM-SRNGDQRAKPEPIQEIPLLRGKSSTSYDEVQEEVEN--LNRFSAPPPLSQSFEISLEAVGKPESSIQPSTSPPPPPPPPPPI--LAIPRQPRPPPPPPPPIPAKINPTPPPPPPPKAGGFTSSTKESSVPKGVPNSKESSSGYSKAGTGNGQVALKPLHWDKVTNANHSMVWHKIDGGSFSFDGDLMEALFGFVATNRRSPQRNH-NNPNGASSSQSAQIFILDSRKSQTAIVLRSLAISRKEILNALIEGQDLNADTLEKLTKIAPTKEEESQILAFKGDPTRLADAESFLYHILKAVPSAFDRLAMFFRLYDSEILHLRECLQTLELGCKELRTRGLFLKLLEAILKAGRMAGTSRGAQAFLAALQKLSDVKSTDGKTTLLHFVVEEVVRSEGKRCVLRRSLSRSSSQSSSNSSLYSENS-TSREDREKEYIMIGLPVVGGLSAEFSVKKAAVIDYNAFAGVCSTLTAHSTEIKQFVAQFAS-DGGFLRKMKSFLKASDEELREVREEQTRVMELVRRTTEYYQPRSSKNKEASPVQLFVIVKNFLGMVDQVCVDIARNLQRRKTTTAS
>PAP.Aeschynomene.A
----MKNMNLLLLSLLFILHNSLIQTCYCQSNSPQIETFYPIEA---------SQ---PPPPPPVIGSKRSSSSSKVAKAVAATAASTLVVSGIVFFLVMRCFRARKKNEVITNNSSAANRPVVPPVSVFERMDGIKGLIVDEDGLDVIYWKRLQEKNSSKDLQKEVLSNPQKKQQDDDFHEEQRKKKSEPIQEVPLLRGLSSNSHLNIFPEEP-YTIMRIPPPPPPPASGGADINDVHKINIPNQQFTPPPPPPPPPPIIQKSQAPAPPPPPPPPPPPVPARKSPAPPPPPPPKGGNLKSSSKPPPTPTVMPAKRGKSSGEDRPETGNDQVKLKPLHWDKVTNLDHSMVWDKIDRGSFRVDHELMEALFGYVAINRDTPNEKNSTSTSRDASAPSTNATLLDPRKSQIAIVLKSLAVSRKEVIEALLDGQGLNTDTIEKISRVAPTEEEQSLILAYKGDPSKLPPAESFLYHILKAVPSAFKRLAMLFRLYDTEILEIKELLQTLELGCKELRNQGVFLKLLEAVLKAGRMA----------------------------------------------------------------------------------GLPIVGGISSEFSVKKAALIDYNSFVGSISALSARIVEIRQVVSQCGDEGGNFVREMNHFLASAEEELRLVKEEQTRVMQLVKRTTEYYQGGAWKDVGENPLNLFAIVKDFLGMVDQACIEIARKMQKRKGPKIS
>PAP.Aeschynomene.B
MALNMMLQPRMILLLVLFFLCFLVPSCYSQITSPQIETFYPTKTAPSPAPIQRPQPPPPPPPPDVKGSKGSSSNGKVAKAVAATAASTIVICGLLFIILQRCLRARKRKEVPSNNSSAGDSRVAPQANAFERIDGVKGLIVDEDGLDVVYWRKLEGRNSKRGLHKEVLHSPKNREKEEDVHEENQVKKSKSIQEVPLLRGKSSTSHMNIVPEMDEYRMEKIPIPAS--------VKDFQKPDSPNQSSTPPPPSPSTPSSIPKGNNSPAGPAPPPPPPPIPARKSPAPAPPPPKAAGSLRSSSKKPPVPVELSTKRANSSGKGVAESNNDQVKLKPLHWDKVTNADHSMVWDKVDRGSFRVDQDLMEALFGYVAANRRSPKG---KSPSKDT---SAKVFLLDPKKSQIAIVLKSLAVSQDEILDALVNGRGLNADTLEKIVRIAPTEEEQYLILQYKGDPARLAAAESSLYHILNAVPLAFKRSAMLFRLYGSEIQEIKDSLQVLELGCKELRNQRIFVKLLEAVLKAGRMAGTARGAQAFLASLRKLSDVKSTNGKTTLLHFVVEEVVRSEGKRVLLRGSLSRSSSRSSNNSNDNFENNDASDVQREREYTKLGLPVVGGISSEFSVKKAAFIDYNTLVGSILTLSTQLLETQEIVSRCRGEGGYFVKEMEHFIWNSEEELRSVREEQTRVMQLIKRTTEYYQGGVTRDIAENSFQLFVIVKDFMGMVDQVCIEIARNMQKRKTHKAS
>PAP.Lotus.B
MALNMMLQSWLVLSLVLVLDGLSVPTCHCQTN---IETFYPNETAPAPATQPPEPPPLPPAPGPVVASRSTSSNGKIAKAVAVTAASTLVACVLMFILVQRCLRGRRKRKEVSNTGSGGDRRVVPQGNAFERIDGVRGLIVDEDGLDVVYWRKLEGKNNNMDLHKEVLQSPKNEEGIE-DDQRQGKKNIKFIQEIPLLRGKSSSSHMKISPEEDQCRFATIPSPPSS-SSVPVAIKGVQEPDSPSQPSTPPPPSPSTPSPIS---FP---APPVP--PSIPARQSPTPPPPT-TKTGASNSSSKTPPGPIEMSTKQGDSSGKGMPETSNDQVKLKPLHWDKVTNADHSMVWDKVDRGSFSVDQDLMEALFGYVATNRRSPKGKNSTSPSRDTSAPSTKIFLLDQRKSQISIILKSLAVSQGEILDALGDGKGLNMETLEKLSRVSTAEEEQSLILQYKGDPARLAAAESFIYHILKAVPSAFKRLAMLFRLYDYEILEIKESLQTIELGCKELKSHGIFAKLLEAVLKAGRMAGTARGAQAFLDSLRKLSDVKSSNGNTTLLHFVVEEVVRSEGKRVVLRHSLSRSSSSSTSNISGDSTSNAASNGEREREFTKLGLPIVGGISSELSVKKASHIDYNSIVGSISALSTRLVEIQELVSQCGSEGDCFAKEMNHFLRNAEQELKLVRDKEASTLQLVHRTTQYYQVVASKDNAAQSLKLFVIVKDFMGMVDQACIEIARDMQKRKTL---
>PAP.Medicago.A
-----SLN-MMFLLLVLILQTFLIPTFYCQTNSPQIETLYPIEIPEQATPNPQESPPPSPSQGPITSSTNSSTNSKIVTAVAATAAGTLVLSALIFFFVNKCCRAKRRNVIVNNNNTSSHRNAVPQAKAFERIEGIKGLIVDEDGLDVVYWRKLQDQNINKDLQKGVVDSPRNNEGYD--HEENQEEKSESIQEMHLLRGKSSTSHMNIFPQEESYTIMKITPPPPPPFSLNLLPS-SPKPPSTSFSSIPQISSPLVS-SIPKSQKPPPPPPPPPPPPPIPNRKSPSPPPPPPPKTGGLKSSSKPPPTPIET------TSMKNKQGSSSSEVKLKPLHWDKVTNLDHSMVWDKIDRGSFRVDDDLMEALFGYVAAKSNTPKGKESTSPSRDA---STNAFILDPRKSQTAIVLKSLAVSRKEIIDALVDGQGLNADTIEKLSRIAPTEEEQSNILEYEGDTEKLAAAESFLYHILKAVPSAFKRLAILFRLYDAEIVEIKEFLQTLELGCKELRNQGVFVKLLEAVLKAGRMAGTNRGAQAFLVSLRKLSDVKSTDGKTTLLHFVVEEVVRSEGKRAVLRHSLSRSSSNSSSSSSGDSKNSATSNEQKQREYTTLGLAIVGGVSSEFSVKKVALTDYNSFVGSISALSARIVDIRQLVLQCGNKGGKFVREMNHFLENAEKELQLVREEQTRIMQLVKRTTEYYQGGASKDGAEQTLYLFVIVKDFLGMVDQACIEIARNMQKKKTPKTK
>PAP.Medicago.B
-----AFN-SMIILFCLVFHIFSLQTCYCQNNSPQIETFYPNQTSPSSPPPPKAQPPSLPPQGPIAVSKSSSSNGKIAKFVAATAAITIVICGLIFILAKRCLRKRKRSGEINNIASDGDRVVVPKGNVFERIDGVRGLIVDEDGLDVIYWRKLEEKNSNKDLYKNVLNSPKNKEVGEDSHEENQVKKSKSIQEIPLLRGKSSASHI--FQEEDDYRIPRIQSQPST--NDGVQKQ----------GFQSQPSLPSI-------SAAA--APPAP--PPIPARKSQAPPPPPPMKTSILTLLSKAIPQSNQ-----RNSSGKGMQESNNDQVKLKPLHWDKVTNADHSMVWDKVDRGSFRVDQDLMEALFGYVATNRKSPQQKTSTTPSNDA---STNIFLLDPRKSQIAIVLKSLAVPRGEILDALIDGKGLNADTLEKLSRLSPTEEEKSLVLDYKEDPAKLAAAESFLYYILKAVPSAFKRLAMLFRVYDSEVMEINDSLQIIELGCKELRSQGLFLKLLEAVLKAGRMDGTSRGAQAFLNSLRKLNDVKSNNGKTTLLHFVVEEVVQSEGKRAVLRSSLTRNISQRSSNMYGNLETNVVSDERKEREYKMLGLSIVGGISSEFSVKKAANMDYNSLIGSISALSVKLIEIQELVSQCEGERGNFVKEMNHFIGNAAEELKLVREKETSVLQILSKTKQYYECGGSKEKEENNLQLWGIVKDFLGMVDQVCIEIALDMQKKNPKR--
>PAP.Phaseolus.phavu_Chr02
------------------------------------------------------------------------------------------------------------------------------------MEGVKGLILDEDGLDVIYWRKLEGKKMPKGFQREVLDSPKDKED-D--HEGNPGKRTESIQETP-LRERSSTSHMNIFLPEESYTIMRIPPPPPPPSSPSFTPS-SPKPLSTFFSTIPPASAPPPPPPILKKN-SP--QPPPPPPPPIPPRKSPAPPPPPPK-ASGLKSSSKPPPNPIERT-----AGTTSKQGDTSPEVKLKPLHWDKVTNLDHSMVWDKIDRGSFRVDDDLMESLFGLIATNRNAPKENNSTSSSRDALAQSSNAFLLDPRKSQIAIVLKSLTVSRKEIIDALIDGQGLNIETIEKLGRVAPTEEEQSLVLAYEGDPSKLAEAESFLRYILKAVPSAFKRLALLFRLYDSDIQEIKEFLQTLEMGCKELRNQGMFVKLLEAVLKAGRMAGTQRGAQAFLDSLRKLSDVKSTDGKTTLLHFVVEEVVRSEGKRAVLRSSLSRSSSM-NSNNSGASQNSPSSNEQRQREYITLGLPVVGGISSEFSVKKAAVTDYKSFVGSISSLSARILKIRELVSECGDMGGNFGREMNRFLENAEEELRLVREEQTRVMKIVKKTTDYYQGGASNDSV-DNLYLFVIVKDFLGMVDQACIEIARNMQKRKTPK--
>PAP.Phaseolus.phavu_Chr03
----MMLQPFLTLFFLLLLNTFSIPTCHCQTTPPQIETFYPNQTSAPQQPETSPQTQPPPPTDNTAPAR-GSSGGKIAKAVAATAASTIVFCGLVFFLVQRCLRARKRREVISNTASGGDNRVVPQGNGFERIDGVKGLIVDEDGLDVVYWRKLQGKNSNKDLHKEVLSSPRNKEQED-GHDENDVKKSKSVQEVPLLRGKSSTSHLNVSPEEDEYRFSPISSPAASPSSAGVVIKGAQKPDSPTRPSTPPPPSPSTPSSISISAPKANNPVPAPPPPPIPARRSPAPPPPPPP------SSSKPPPAPIEIPAKQRNSSGKGIPETSNDQVKLKPLHWDKVTNADHSMVWDKVDRGSFRVDQDLMEALFGYVATNRKSPKGTSSAIPSKDASATSAKIFLLDPRKSQIAIVLKSIAVSVGEIVDALTDGKGLKPDTLEKLARVSPTEEEQSLILEYKGDPARLAAAESFLYNILKAVPSAYKRLAMLFRLYDSEIQETKESLQTIELGCKELKSKGLFVKLLEAVLKAGRMAGTARGAQAFLVSLRKLSDVKSTDGKTTLLHFVVEEVVRSEGKRVALRDSLRSSSSRSSSSSNGNYENNAASTELIEREYVTLGLPIVGGISSELSVKKAAQIDFNNLVSSISALSTRLVKVQELVSLCESEGGHFAKEMDHFLRKAEEELKLLREKQTSVLQLVNKTTQYYQGGASKETAEDNLQLFLIVKDFLGMVDQVCIEIARDKQKRKFP---
