# Supplementary material for: Legume genome structures and histories inferred from Cercis canadensis and Chamaecrista fasciculata genomes
Source: Plant J. 2026 Jun 10;126(5):e70981. doi: 10.1111/tpj.70981 (PMC13252982; doi:10.1111/tpj.70981)
Supplement: Supplementary file 8 — Data S8. Manuscript supplement; Compressed directory of aligned sequences from 36 gene families with members deriving from syntenic blocks from selected species. [file TPJ-126-0-s004.gz › S8_wgd_block_tree/40_wgd_aln_manual_wgd_copy_fasta/Legume.fam3.02443]

>CAE.Acacia.A
MSDSPLTLCSISLLFPLLIVIIFFFRRKHPRLLPPGRMGWPFIGETIGYLKPYPATTVGDFMEQHIARYGKIYKSKLFGEPAIVSADAGLRYILQEGKLFECSYPRSIGGILGKWSMLVLVGDMHRDMRAISLFLSHARLRTHLLKEVEKHTLLVLSSWKECTFSAQDEAKKFTFLMADHIMSLDPGNLETELLKKEYVTFMKGVVSAPLFPGTAYRRALKSRSTILNFIEVKMEERVKRMEE-NENLEEDDLLNWVLKHSLSTEQILDLILSLLFAGHETSSVAIALAIHFLPGSPRAIQQLREEHIKIAKAKKEAGEVELTWEDYKSMEFTHCVVETLRLGVVRFLHRKALKDVRYKGYDIPCGWKVLPVVAAVHLDPSLFDQPQHFPWRWQSNNNGSSE--GSQIFMPFGGGPRLCAGSELAKVEMAVFIHHLILFQWDLADTDQAYVYPFVDFPKGLPIKVHRHSL
>CAE.Acacia.B
-SDSYLNLWLLSLILALPIILLLFKRKQQPKLLPSGHMGWPLIGENLEYLRPHRATTKGKFMEQHIARYGKIFKSSLFGLPSIVSADAEFKFILNEGKLFECSYPKSIGGVLGKWSMLVVVGDMHRDMRAIALFMSSAMLKTAMLKDVEKYALLVLNSWKQHKFPAQEEARTFAFLMAKNILSLEPDHPEAEALKKAYAHFMKGLVALPLFPGTAYRKALQSRFTIRELIEKKVEQRIQNIKEGDEGWDDD-LLGWVLRNSLTSEQMLDFILGMLFAGHETSSVAISLALHFLPGCPQAVQQLREEHREIARTKREAGEVELTWDDYRRMEFTHCVVETLRLGVVRFLHRKVIKDVRYKGYDLPRGWQVLPVIAAVHLDPSHFDHPHLFPWRWQNNGNHGGSTGTSHNFMPFGGGMRYCPGSELAKLETAIFFHHLVLYQWDLAEEDQALVYPFVEFPKGLPITVQRLSL
>CAE.Chamaecrista.chafa_Chr1
MSESNLILCSITCFFLFLLLLIIFKRNKKPKLLPPGKMGWPFLGETIGYLRPYSATTLGAYMENHIARYGKIYKSKLFGEPAIVSADAGLRFILQEGKLFECSYPRSIGGILGKWSMLVLVGDMHRDMRVISLFLSHARLRTHLLKEVENHTLLVLATWRECVFSAQDEAKKFTFLMAKHIMSLDPGNLETEQLKREYVTFMKGVVSAPLFPGTAYRKALKSRSTILSFIEGKMEKRVKRMNNND---DEDDLLNWVLKHSLSTEQILDLILSLLFAGHETSSVAIALSIYFLPGCPRAIQQLREEHMEIARAKKEAGEVELTWDDYKRMEFTHCVVETLRLGVVRFLHRKAVKDVRYKGYDIPCGWKVLPVIAAVHLDPSLFDQPQHFPWRWQNNNNNGAS---QNNFMPFGGGPRLCAGSELAKLEMAVFIHHLILFEWELADNDQPCAYPFVDFPKGLPITIQRHSS
>CAE.Chamaecrista.chafa_Chr6
--SSCLPLCFLSSILALLLIFVFSKKSKQRKLLPPGNMGWPLVGETLGYLKPHSATTIGDFMEEHIARYGKIYKSTLFGDPAIVSADPGLKFILQDGKLFECSYPKSIGGILGKWSMLVLVGDMHRDMRALAIFMSNVRLKTSLLRDMEKHTLLVFKTWKDSKFPAQHEAKKITFMMAKQMMSMEPHVLETEQLKEEYVTFMKGVVSAPLFPGTAYWKALKSRVTILKFIERKMEERVHNIKGGKDGLEEDDLLSWVMKNSLTTEQILDFILSMLFAGHETSSVAITLAMYFLPGCPRAIQQLREEHQEIARAKKEAGEMELTWADYRGMNFTHCVIETLRLGVVRYLHRKAIKDIKYKDYDIPCGWKVLPVLAAVHLDPSHFDHPQRFPWRWQNKS---S-F-SNNNFMPFGGGARLCAGYELAKVEMAVFIHHLILFEWELAEPDQPFVYPFVDFPKGLPITVRRHV-
>CAE.Senna.sento_Chr06
MSDSYLTLSFLSPILALILILLLFKRNQKPKLLPPGKMGWPLVGETIGYLKPYSATTIGDYMEHHIARYGKIFKSSLFGGPAIVSADAGFRFIFQEGKLFECSYPRSIAGILGKWSMLVLVGDMHRDMRTISLFMSNLRLRTSMLKDVEKHTLLVLRSWKETKFSAQEEAKKFTFFMAKHIMSMEPEDAETEELKKEYVTFMKGVVSAPLLPGTAYRRALQSRATILKFIEGKMEGRVQNIKEGNERLEEDDLLNWVLKNSLTTEQILDLILSLLFAGHETSSVAIALAIYFLPACPPAMQQLREEHTEIARRKKQAGEVELTWDDYKRMEFTHCVVETLRLGVVRFLHRKAIKDIQYKGYDIPCGWKVLPVLAAVHLDPSHFDHPQLFPWRWQNNGSGGRMPNANYNFMPFGGGTRLCAGSELAKLEMAVFIHHLILFQWDLAEKDQPFVYPFVDFPKGLPITVQRH--
>CAE.Senna.sento_Chr11
-------------------------------------MGLPFLGETISYLKPYSATTLGQYMEQHIARYGKIYKSNLFGGPAIVSADAGLRFILQEGKLFECSYPRSIGGILGKWSMLVLVGDMHRDMRVISLFLSHGRLRTHLLKEVEKHTLLVLSSWKQSTFSAQDEAKKFTFLMAKHIMSLDPGDLETEQLKKEYVTFMKGVVSAPLFPGTAYWKALKSRCTILNFIEGKMEERVKRMKEGNESLEEDDLLNWVLKHSLSTEQILDLILSLLFAGHETSSVAIALAIYFLPSCPRAIQQLREEHVEIARAKKEAGEVELTWDDYKRMEFTHCVVETLRLGVVRFLHRKALKDVRYKGYDIPCGWKVLP-----HNN--------NNGGRTTGTSCPTTTTTTTHNFMPFGGGSRLCAGSELAKLEMAVFIHHLILFQWDLADIDHPHAYPFVDFPKGLPITVQRR--
>CER.Bauhinia.A
MSDLSLTLCSLTGILAIALIIFLFKRKQQ-RLLPPGKMGWPFLGETIGYLKPHSAITVGEFMEKHIARNGKIYKSKLFGEPAIVSADAGLRFILQEGKLFECSYPRSIGGILGKWSMLVLVGDMHRDMRIISLFLSHPRLRTHLLKDVEKHTLLVLSSWKECIFSAQDEAKKFTFFMANHIMSMDPGNVETEQLKEEYVTFMKGVVSAPILPGFAYGKALKSRSTILKFIEGKMEERIKKVTEGNESLEEDDLLNRVCKHSLSTEQILDLILSLLFAGHETSSVAIALAIYFLPGCPRAIEQLREEHSEIARAKKQAGEVELTWDDYKRMEFTHCVVETLRLGVVRFLHRKAIKDVRYKGYDIPCGWKVLPVIAAVHLDPSLFDQPQHFPWRWLQNSSSNRCPSTGNNFMPFGGGPRLCAGSELAKMEMAVFIHHLVLYHWELADTDEPFAYPFVDFPKGLPIRIQRRR-
>CER.Bauhinia.B
MSDSHLTLCSLTTILAALLIILLFKRKQQ-RLLPPGKMGWPLLGETIGYLKPYSAITVGEFMEQHIARYGKIYKSKLFGEPAIVSADAGLRFILQEGKLFQCSYPRSIGGILGKWSMLVLVGDMHRDMRTISLFLSHSRLRTHLLKEVEKHTLLVLNSWKQCVFSAQDEAKKFTFLMASHIMSMDPGNLETEQLKKEYVTFMKGVVSAPILPGFAYRKALKSRSTILKFIEGKMEERVKKFKVGNESWEEDDLLNWVLKHSLSTEQILDLILSLLFAGHETSSVAIALTIYFLPGCPRAIEQLREEHLEIARAKRQAGETELTWDDYKRMEFTHCVVETLRLGVVRFLHRKALKDVRYKGYDIPCGWKVLPVIAAVHLDPSLFDQPQHFPWRWQTNNSSRGCPSTGNYFMPFGGGPRLCAGSELAKLEMAVFIHHLILYHWELADTDQAVAYPFVDFPKGLPIKVQRHCF
>CER.Cercis.cerca_Chr6
MSDSPLTLCSLTTILAIVLIIFLFKRKQQ-RLLPPGKMGWPFLGETIGYLKPYSAITVGEFMEQHIARYGKIYKSKLFGEPAIVSADAGLRFILQEGKLFQCSYPRSIGGILGKWSMLVLVGDMHRDMRIISLFLSHARLRTHLLKEVEKHTLLVLSSWKECIFSAQDEAKKFTFLMANHIMSMDPGNLETEQLKKEYVTFMKGVVSAPILPGFAYRKALKSRSTILKFIEGKMEERVKKVKEGNKSLEEDDLLNWVLKHSLSTEQILDLILSLLFAGHETSSVAIALAIYFLPGCPRAIQQLREEHIEIARAKKQAGEVELTWDDYKIMEFTHCVVETLRLGVVRFLHRKALKDVRYKGYDIPCGWKVLPVISAVHLDPSLFDQPQHFPWRWQNNSSSRGCPSTSNNFMPFGGGPRLCAGSELAKMEMAVFIHHLILYHWELAETDQAFAYPFVDFPNGLPIRVQRHCF
>CER.Phanera.A
MSDSPLTLCSLTTILAIALIIFLFKRKQQ-RLLPPGKMGWPFLGETIGYLKPYSAITVGEFMEQHIARYGKIYKSKLFGEPAIVSADAGLRFILQEGKLFQCSYPRSIGGILGKWSMLVLVGDMHRDMRNISLFLSHPRLRTHLLKEVEKHTLLVLSSWEECVFSAQDEAKKFTFFMANHIMSLDPGNLETEQLKEEYVTFMKGVVSAPILPGFAYRKALKSRSTILKFIEGKMEERVKKVKEGNENLEKDDLLNLVLKHSLSTEQILDLVLSLLFAGHETSSVAIALAIYFLPGCPRAIEQLREEHTEIARAKKQAGEVELTWDDYKKMEFTHCVVETLRLGVVRFLHRKALKDVRYKGYDIPCGWKVLPVIAAVHLDPLLFDQPQLFPWRWQQNSSSRGCPSTSNNFLPFGGGPRLCAGSELAKMEMAVFIHHLILYHWELADTDQAFAYPFVDFPKGLPIRVQRHCF
>CER.Phanera.B
MSDSTLTLSPFTTILAIVLIIFLFKRKQQ-RLLPPGKMGWPFLGETIAYLKPYSAITVGEFMEHHIARYGKIYKSNLFGEPAIVSADAGLRFILQEGKLFQCSYPRSIGGILGKWSMLVLVGDMHRDMRIISLFLSHARLRTHLLKEVEKHTLLVLNSWKQCIFSAQDEAKKFTFLMANHIMSMDPGNLETEQLKKEYITFMKGVVSAPILPGFAYRKALKSRSTILKFIEGKMDKRVKKVKEGNESLEEDDLLNWVLKHSLSTEQILDLILSLLFAGHETSSVAIALAIYFLPGCPRAIEQLREEHIEIARAKKQAGETELTWDDYKRMEFTQCVVETLRLGVVRFLHRKALKDVRYKGYDIPCGWKVLPVIAAVHLDPSLFDQPQHFPWRWQNNSSCGGCPSTSNNFMPFGGGPRLCAGSELAKLEMAVFIHHLILYHWELADTDQAFAYPFVDFPKGLPIKVQRHCF
>DET.Sindora.A
MSDSSLTLLSLPSILALVLIFMALFKRKQRRFLPPGNMGWPFLGETLGYLKPYSATTLGEFMEQHIARYGKIYKSKLFGEPAIVSADAGLKFIFQEGKLFECSYPRSIGGILGKWSMLVLVGDMHRDMRAISLFLSHARLRTHLIKEVEKHTLLVLNTWKECTFSAQDQAKKFTFLMAKHIMSLDPGNPETEQLKEEYVTFMKGVVSAPLLPGTAYRKALKSRSIILKFIEGKLEERVKTMKERKGSLEEDDLLNWVLKNSLSTEQILDLILSLLFAGHETSSVAISLAIYFLPGCPRAIQQLKEEHTEIIRAKKQAGEEGLTWDDYKRMEFTHCVVETLRLGVVRFLHRRALKDVQYKGYDIPCGWKVLPVISAVHLDASLFDQPQHFPWRWQNGTCSASSASMSNNNMPFGGGPRLCAGSELAKLEMAIFIHHLVLYQWNLADTDQAFAYPFVDFPRGLRITVKRRS-
>DET.Sindora.B
MSDSHLTLCFLPSILALLLIFIFFRRKHQ-RLLPPGQMGWPFLGETFGYLKPYSATTIGEFMEQHIARYGKIYKSKLFGEPAIVSADAGLRFILQEGKLFECSYPSSIGGILGKWSMLVLVGDMHRDMRIISLFLSHARLRTHLLKEVEKHTLLVLSSWKECVFSAQDEAKKFTFLMAKHIMSLDPGNIETEQLKEEYVTFMKGVVSAPLLPGTAYRKALKSRSIILKFIKGKMEGRMEKIREENESLEEDDLLNWVLKHSLSTEQILDLILSLLFAGHETSSVAIALAIYFLPGCPRAIQQLREEHKEIARAKKEAGEVELTWDDYRKMEFTHCVVETLRLGVVRFLHRKAIKDVRYNGYDIPCGWKVLPVIAAVHLDPSLFDQPQHFPWRWQNKSGRGSCSSSNNNFMPFGGGPRLCAGSELAKLEMAVFIHHIILYHWNLADTDEAFAYPFVDFPKGLPISVQRHSL
>OUT.Arabidopsis
-----LPLLLLPSLLSLLLFLILLKRRNRTRFLPPGKSGWPFLGETIGYLKPYTATTLGDFMQQHVSKYGKIYRSNLFGEPTIVSADAGLRFILQEGRLFECSYPRSIGGILGKWSMLVLVGDMHRDMRSISLFLSHARLRTILLKDVERHTLFVLDSWQQSIFSAQDEAKKFTFLMAKHIMSMDPGEEETEQLKKEYVTFMKGVVSAPLLPGTAYHKALQSRATILKFIERKMEERKLDIKEEDQEEEEVDLLGWVLKHSLSTEQILDLILSLLFAGHETSSVAIALAIFFLQACPKAVEELREEHLEIARAKKELGESELNWDDYKKMDFTQCVIETLRLGVVRFLHRKALKDVRYKGYDIPSGWKVLPVISAVHLDNSRYDQPNLFPWRWQQQNNGASSSGSGNNYMPFGGGPRLCAGSELAKLEMAVFIHHLVLFNWELAEDDKPFAFPFVDFPNGLPIRVSR---
>OUT.Prunus
-SDSEVILCLLPSVLALFLFLILIRRKQQTRLLPPGNMGWPFLGETLGYLKPYSATCTGQFMEQHISRYGKIYKSNLFGEPTIVSADAGLRFILQEGRLFECSYPRSIGGILGKWSMLVLVGDMHRDMRMISLFLSHARLRTHLMREVEKHTLLVLGSWKESVFSAQDEAKKFTFLMAKHIMSLDPGKPETEQLKKLYVTFMKGVVSAPVLPGTAYRKALQSRSTILKFIESKMEGRL---KEGKENIDEDDLLGWVLKHSLSKEQILDLILSLLFAGHETSSVAIALAIYFLPGCPNAIQQLREEHTEIAKAKKQAGETELNWDDYKKMEFTQCVIETLRLGVVRFLHRKALKDVRYKGYDIPCGWKVLPVIAAVHLDPLLFDQPQHFPWRWQQNNNSGASSSSSSNFMPFGGGPRLCAGSELAKLEMAVFIHHLVLFHWDLEDLDQPFAFPFVDFQNGLPITARRHQ-
>OUT.Quillaja.A
MSDSQLILYSITSIIVLLIIFFLIKRRQ-PKLLPPGKMGWPFLGETLGYLKPYPATTIGEFMQEHIERYGNIYKSNLFGEPTIVSADAGLRFILQEGKLFECSYPRSIGGILGKWSMLVLVGDMHRDMRVISLFLSHARLRTHLFREVEKHTLLVLNSWKESSFSAQDEAKRFTFLMAKHIMSMDPGKLETEQLKKEYVTFMKGVISAPLFPGTPYRRALKSRSTILKFIEGKMVERVQKMKEGNESFGEEDLLNWVLKHTLTTEQILDLMLSLLFAGHETSSVAIALAIYFLPGCPRAIQELKEEHIEIARAKKKSGEIELTWDDYKKMEFTQCVIETLRLGVVRFLHRKAIKDVHFQGYDIPCGWKVLPVIAAVHLDPSLFDEPHHFPWRWQTNGSRGPSSSCNNIFMAFGGGPRLCSGSELAKLEMAVFIHHLILFQWEISDADQAFAHPYLEFPKGLPIRVQRHSL
>OUT.Quillaja.B
MSDSELILFSISSITAFLLIFIFIKTKQYSNFLPPGNMGWPFLGETLGYLKPYSATTLGKFMQEHIERYGKIYKSNLFGEPTIVSADPGLRFILQEGKFFECSYPRSIGGILGKWSMLVLVGDMHRDMRVISLFLSHARLRTHLFSEVEKHTLLVLNSWKESTFSAQDEAKKFTFLMAKHIMSMDPGKHETEQLKKEYVTFMKGVISPPLLPGTAYRRALKSRSSILKFIECKMEERMRKMIEGNENFGEEDLLNWVLKHSLTTEQILDLILSLLFAGHETSSVAIALAIYFLPGCPLAIQELQDEHIEIARAKKKSGEIELTWDDYKRMEFTQCVIETLRLGVVRFLHRKAIKDVHFQGYDIPCGWKVLPVIAAGHLDPLRFDQPQHFPWRWQTNGSRGPCASVDNNFMPFGGGPRLCSGSELAKLEMAIFIHHLILFHWEIADADQAFAHPYVEFPKGLPIRVQRHSL
>OUT.Vitis
MSDLEFFLLLLASISVPLVILNLIKRKQS-GLLPPGNTGWPFLGETIGYLKPYSATSIGDFMEQHISRFGEIYKSNLFGEPTIVSADSGLRFILQEGKLFECSYPRSIGGILGKWSMLVLVGDMHRDMRTISLFLSHGRLRTHLLPEVVKHTLLVLSSWKECTFSAQDEAKKFTFLMAKHIMSLDPGKPETEQLKKEYVTFMKGVVSAPLFPGTAYRKALQSRSTILKFIELKMEERIQKLRGGGENMEDDDLLGWVLKHSLSTEQILDLVLSLLFAGHETSSVAIALAIYFLEGCPNAVQQLREEHLEISRAKKQSGELELSWEDYKKMEFTQCVIETLRLGVVRFLHRKALKDVRYKGYDIPCGWKVLPVIAAVHLDPSLFDQPQHFPWRWQNNGNRGNSTSWNQNFMPFGGGPRLCAGSELAKLEMAVFIHHLVLYNWELVDKDQAFAFPFVDFPKGLPIKVRHHN-
>PAP.Aeschynomene.A
MSDSHLTFCSLSSILALHLILILFKRKQTPKLLPPGRMGWPFLGETIGYLKPYSATTTGEFMEQHIARYGKIYKSKLFGEPAIVSADAGLRFILQEGKLFECSYPRSIGGILGKWSMLVLVGDMHRDMRVISLFLSHARLRTHLLKEVERHTLLVLNSWVESTFSAQDEAKKFTFLMAKHIMSLDPGNLETEQLKKEYVTFMKGVVSAPLLPGTAYRKALKSRSTILKFIEGKMNERLRRIQEGNDNLEDDDLLGWVLKHSLSTEQILDLILSLLFAGHETSSVAIALAIYFLPTCPRAIEQLREEHREIARAKKQAGEVELTWDDYKRMEFTHCVVETLRLGVVRFLHRKALKDVRYKGYDIPCGWKVLPVIAAVHLDPSLFDQPQHFPWRWQNNGGGGGCGSTNTTFLPFGGGPRLCAGSELAKLEMAVFIHHLILYHWDLADSDQPFAYPFVDFPKGLPITVQTHSL
>PAP.Aeschynomene.B
MSDSHLTFCFLSSILALILIFILTTRRKKRRLLPPGKMGWPFIGETIGYLNPYSATTTGEFMEQHIARYGKIYKSKLFGEATIVSADAGLKFIFQEGKLFECSYPRSIGEILGKWSMLVLVGDMHRDMRAISLFLGNARLRTHLMKEVEKHALLVLSSWKDSTFSALEEAKKFTFSMVKNFMSLDPGTPDSERLKKEYVTFMNGVISAPLLPGTAYRKALKSRSNILKFIERKMEETVKGTQEGNESSKMNDLLTWVMMHSLSNEQILDLVLSLLFAGHETSSVAIALAIYFLPGCPRAIQQLKEEHQEMARSKKKTGEVELTWDDYKRMEFTQCVVETLRLGVVRFLHRKALKDVHYKGYDIPSGWKVLPVISAPHLDPSLFDHPQHFPWRWERNGKSGSSPKPNNKFMPFGGGPRLCAGSELAKLEMSVFIHHLVLYNWELADSDHPLAYPFVDFPKGLPIRVQTQ--
>PAP.Lotus.B
MSDSYLTFCFLSSILALTVIIIFMKRKKA-RLLPPGKMGWPFLGETIGYLKPYSATTVGDFMEKHIARYGTIYKSKLFGEPAIVSADAELRFILQEGKLFECSYPRSIGGILGKWSMLVLVGDMHRDMRNISLFLSLARLKTHLLKEVEKHSLLVLGSWKECTFSAQDEAKKFTFLMAKHIMSLDPGNLETEQLKKEYVSFMNGVVSAPLFPGTAYRKALKSRSTILKFIEGKMEERIKRNQNL----------------------------------------------------------------------------------------------------------------------------------------------------------------------------------------------------------------------------------
>PAP.Medicago.A
MSDSDITFYFLSSILSLLFIFFLIKTKQAPNLLPPGRMGWPFIGETIGYLKPYSATTIGKFMEQHIARYGKIYKSNLFGGPTIVSADAGLRFILQEGKLFECSYPSSIGGILGKWSMLVLVGDMHRDMRNISLFLCHARLRTHLLKEVEKHTRLVLSSWKETTFAAQDEAKKFTFLMAEHIMSLQPGKIETENLKKEYVTFMKGVVSAPLFPGTAYWRALKSRCTILKFIEGKMEERMKRMQEGNENSEENDLLNWVLKHSLSTEQILDLILSLLFAGHETSSVSIALAIYFLPGCPQAILQLREEHKEIARAKKQAGETELTWEDYKKMEFTHCVVETLRLGVVRFLHRKALKDVRYKGYDIPCGWKVLPVIAAVHLDPLLFDQPHHFPWRWQNNDGASG---NSNIFLPFGGGPRLCAGSELAKLEMAVFIHHLILYNWELTDNDQAFAYPFVDFPKGLQIRVQAHSL
>PAP.Medicago.B
MSNSYLTCSFLSSIFVLSLIFIFIKRKKT-RYLPPGKMGWPFIGETIGYLKPYTATTMGEFMENHIARYGTIYKSNLFGGPAIVSADAELRFILQDGKLFECSYPKSIGGILGKWSMLVLVGDMHREMRNISLFMSYARLKTHFLKDMEKHTLFVLSSWKECTFSAQDEAKKFTFLMAKQIMSLDPGNLETEQLKKEYVCFMKGVVSAPLLPGTAYRKALKSRNNILKFIEGKMEERVKRNQEGKKGMEENDLLNWVLKHSLSTEQILDLILSLLFAGHETSSVAIALAIYFLPSCPQAIQQLREEHREIARSKKKAGEVELTWDDYKRMEFTHCVVETLRLGVVRFLHRKAIKDVHYKGYDIPCGWKVLPVISAVHLDPSNFDQPQHFPWRWQVSSKSGNCASMNNNFMPFGGGPRLCAGLELAKLEMAVFIHHIILYNWDMVDVDQPIVYPFVDFPKGLPIRVQSE--
>PAP.Phaseolus.phavu_Chr02
MSDSHLTFYSPSSILALLIFFILIKRKQTPRLLPPGNMGWPFLGETIGYLKPYSATTIGEFMEKHIARYGTIYKSKLFGEPAIVSADAGLRFILQEGKLFECSYPRSIGGILGKWSMLVLVGDMHRDMRVISLFLSHARLRTHLLKEVEKHTLLVLNSWNQCTFSAQDEAKKFTFLMAKHIMSMDPGEIETEQLKKEYVTFMKGVVSAPLLPGTAYRKALKSRSTILKFIEGKMEERVKRIQEGNESLEEDDLLNWVLKHSLSTEQILDLILSLLFAGHETSSVAIALAIYFLPGCPQAMQQLREEHGEIVRAKKQAGEVELTWDDYKRMEFTHCVVETLRLGVVRFLHRKALKDVNYKGYDIPCGWKVLPVIAAVHLDPSLFDQPQHFPWRWQNHGGSGGCPSNNNNFLAFGGGSRLCAGSELAKLEMAVFIHHLIIYHWELAETDEAFAYPFVDFPKGLPIRVQAQSL
>PAP.Phaseolus.phavu_Chr03
MSDSHLTFCFLSSILALIVITFIFTKRKKPSLLPPGQMGWPLLGETIGYLKTYQALTLGEFMEKHIARYGTIYKSNLFGEPAIVSTDAGLRFIMQEGKLFEASYPKSLGGVLGKWSMLVLVGDMHRDMRNISLFLSYAKIRTHLVKDVDKHVLHVLSSWKHSTLSAQGEARRFTFFMAKHIMSLDPGKLETEQLKTEYVSFMKGIVSAPVLPGTAYRKALKSRSTILKFIEAKMEERAKRVQNGDA-LEEDDLLNWVLTHTLSNEQILDLVLSLLFGGHETSSIAIALVIYFLPSCPRAMQQLREEHVEIVTSKKKTGEVELTWDDYKKMEFTHCVLETLRLGVVRYIHRKALKDVRYKGYDIPCGWKVLPVISAAHLDPELFDQPNQFPWRWQGN------NSKSDNFMPFGGGSRLCAGSELAKVEMAVFIHHLILYNWEVLDGDEPFVYPYVDFPKGLPIKVQSYS-
