# Supplementary material for: Legume genome structures and histories inferred from Cercis canadensis and Chamaecrista fasciculata genomes
Source: Plant J. 2026 Jun 10;126(5):e70981. doi: 10.1111/tpj.70981 (PMC13252982; doi:10.1111/tpj.70981)
Supplement: Supplementary file 8 — Data S8. Manuscript supplement; Compressed directory of aligned sequences from 36 gene families with members deriving from syntenic blocks from selected species. [file TPJ-126-0-s004.gz › S8_wgd_block_tree/40_wgd_aln_manual_wgd_copy_fasta/Legume.fam3.02579]

>CAE.Acacia.A
---SENENSSGREFNAGNRMNAAEVEDKLDQGVEAAESALKDGLSITSEEARVLIGKLEYQRGYASALHVFDGVHLQAALQQLQSLVSDKSLVKKARPRAESPTSIPRHAASLMLESIYLKAKTLRKQGKISEATAECKTVHEGIEKAFSQGVSDIQLDNTLQEVVSDIVGLLPELKKQAGNYQEALSAYRRALLRQWFDDGCARVQKGLAMLLLYGGFEASPPKATDQHEGFYVPKMEEAILLLMLAVRRLCIDKSKWDPSVMEHLTFALSACGQTSVLAKQLEELMPGLYHRINRWLLALCLQEGGQESALDLLRKSLHKHEKPNDIKSLLVAARICSEKPCLAAEGVGYAQRAINNAKGINKNLKGVGLRMLGLCLGKQAKVASSDFQRSNLQSKALKSLEGAMEFEHNSDLIFELGVHYAEHRLTTALHFAKQYFDETGGSILKGWRLIALILSAQQRLTDAEEMINHALDETAIWEQGPLLRLKAKLKIFQSQPKHAIETYQDILTLIQAQKNSYGPMKINTQVQDD-VKEIDVWHGLALYASLCRWEDAEVCLQKAREFKEYSAETVHIEGLLCEGRRQKQEAISAITGLLFEPRYVPSKIQMGVLLLKMNSKSLPLARSLLSDALRLEPTRMAWFHLGKVHKYDGRIGDAADCFQAASMLEESDPLESFSTLL
>CAE.Acacia.B
MEFSEHESVTVREVCAGSCTGTSEVEARLDEGIQEAESSLREGLSLNFEEARALLGKLEYQRGVEGALRVFDGIDLQAAIQRLQPSLPEKPFTKKGRNRSEPPPSVSQHAASLVLEAIYLKARSLQTLGRLTEAANECKSVLDAVEKIFYQGIPDIQVDNRLQEIVSHAVELLPELWTQAGCYQEAISAYRRALLSHWLDDCCARIQKNFVVFLLYSGVEASPPSFGVQIDGSYVPKLEEAILLLMILIRKFCIGKAKWDPSVMEHLTFALSVCGQTSVLSKSLEELMPGVYSRIDRWYLALCYRGAGLKSALNLLRRTLENHARPDEVMSLLLAARICSEDPQLAPEGVGYAQRAITSAQGPDEHLKGVGLRMLGLCLGRQAKAASSDSERSHLQSKALKSLEEAARLEPKSDLTLELAVKYAEHRLTTALCYAKKFFDETGGSVLKSWRMLALVLSAQQRFSEAEVVIDAALDQTTKWEQGPLLRLKAKLKIFQSQHTDAIETYRYLLALVQAQKKSFGSLFTNSQVDDGKVNEFEIWHGLALYASLSHWRDAEICLQKAKVSKPYSAALMHTKGVIFEGREEDRAALGAFFAFMLDPSYVPSKILLGSLMVKLGSKGLPVARGLLSEALRIDPTHKAWYYMGMVHKKDGRMSDAADCFQAASMLEESDPIESFSSVL
>CAE.Chamaecrista.chafa_Chr1
MGVNNNGSTSVREFYAGIRMSTSEVEAKLDQGIEEAESALKEGLSITSEEARTLLGKLEYQRGLAGALRVFDGIDLQAAIQQLQSLVSDRSSAKKARPRAESPTKVSRHAASLMLESIYIKAKTLRKQGKISEATTECKNALDGIEKTFSQGVSDIQLDTSLQEVVSDIVGLLPELTKQASSLQEALSAYRHALLSEWFDDGCARIQKGLAVFLIHSGLETSPPSVSGQAEGTYVPKLEEAILLLMLAVKKLCVDKTKWDPSVMDHLTFALSICGQTSVLAKQLEELMPGLYHRIDRWLLALCLSGAGQKGALDILRKSLHKHERPDDIMSLLLASRICSEDPHVAAEGVGYAQRAVKNSKGIDEHLKGASLRLLGLCLGKQAKFASSDFQRSNLQSRALKSLEGAMSLEPNSDLIFELGVQYAEHRLTTSLRYAKQFFDETGGSVLKGWRLLALVLSAQQRFAEAEVVTNAALDETAKWEQGPLLRLKAKLKISQSQPMDAIETYRYLLALIQAQRNSFGPLKISTQVQDD-VNEFDVWHGLALYASLSHWKDAEVCLQKARELKQYSAETMHTEGVMSDGRGELREALAATVALLIQ-QHVPSKILMSILMLKVDSKALPVARSLLSDALRVEPTRKAWYYLGKVHKDDGRIGDAADCFQAASMLEESDPIEGFSTIL
>CAE.Chamaecrista.chafa_Chr6
MEFSEYESMSVRELSAGSCVRATELEVKLDEGIQEAESSLREGLSLNFEEARALLGKLEYQRGVEGAFRVFDGIDLQAAIQRLQLSLSEKPPTKKGRSRTEPPSSVSQHAASLVLEAIYLKARSLQTLGRLTEAANECKSVLDAVERIFYQGIPDIQVDSKLQEIVSHAVELLPELWTQAGCYHEAISAYRRALLSHWLDDCCARIEKSFVVFLLYSGVDASPPSLAVQIDGSYVPKLEEAILLLMILIRKFCLGKTKWDPLVMEHLTFALSICGQTSVLAKQLEELLPGVYNRVDRWSLALCHSGAGQKSALNLLRKSLHKHERPDDLKSLLFAARICSEDPQLATEGVGYAQRAITNAQGPNEHLKGVGLRMLGFCLGKQAKVASSDFERSHLQSRALDSLEEAAGLEQKSDLIFELAVQYAENRLKSALHYARKYFDETGGSILKSWRMLALVLSSQQRFAEAEVVTDAALEQTTKWEQGPLLRLKAKLKISQSQPMDAIETYRYLLALVQAQRKSFGHLITSSQVEDSKINEFEIWHGLALYASLSHWKDAEICLHKAKESKRYSAASRHTEGVISEGRGEDRAALGAFFAFVLDASYVPSKILESALMLKLGSKGLPVARSLLSDALRIDPTCKAWYYLGMVHKYDGRMSDAADCFQAASMLEESDPVESFSTVL
>CAE.Senna.sento_Chr06
MEFCEREIMSVREVCAGSCMQTTEVEAKLDEGIQEAESSLREGLSLNFEEARALLGKLEYQRGVEGALRVFDGIDLQAAIQRLQPFISEKPSIKKG----------------LVLEAIYLKARSLQTLGRLTEAANECKSVLDAVEKIFYQGIPDIQVDNKLQEIVSHAVELLPELWTQAGCYHEAISAYRRALISQWLDDCCARIQKSFVIFLLYSGVEASPPSLAVQIDGSYVPKLEEAILLLIILLRKFCLGKTKWDPSVMEHLTFALSVCGQTSVLAKQLEELIPGVYNRIDRRYLALCHGGAGLNSALNLLRKSLHKHERPDDLMTLLLAARICSDDSQLAAEGVGYAQRAIANAQGPNEHLKGVGLRMLGLCLGKQAKVASSDFERSHLQSKALKSLEEAARLEQKSDLLFELAVQYAEDRLTAALHYAKKFFDETGGSILKGWAMLALVLSAQQRFSEAEVVTDAALDETTKWEQGPLLRLKAKLKISQSQPMDAIETYRYLLALVQAQRKSFGHLITSSQVDDGKVNEFEIWHGLALYASLSHWKDAEICLQKAKESKRYSAASMHTEGVIFEGREEDQAALGALFAFILDPSYVPSKILAGALMLKLGSKGLPVARSLLSDALRIDPTRKAWYYLGMVHKDDGRLGDAADCFQAASMLEESDPVESFSTVL
>CAE.Senna.sento_Chr11
---GENETSSVREFYAGIRMSTAEVEAKLDQGIKEAESALQEGLSITSEEARTLLGKLEYQRGLASALRVLDGIDIQTSIQQLQSLVSEKSSAKKGRPRAESPTSVSRHAASLMLESIYFKAKTLRKQGKLTEATTECKSVLEGIEKTFSQGVSDIQLDSKLQEVVSDIVGLLPELTKQGSSYQEALSAYRRALLSQWFDDGCARIQKGLAVFLLYSGSEFTPPSSSGQAEGSYAPKLEEAILLLMLAVKKLCVDKTKWDPSVMEHLSFALSICGQTCVLAKQLEELMPGLYHRIDRWYLALCLSGAGQKGALDLLRKSLHKHERPDDLTSLLLAARICSEDPYFAGEGVGYAERAVKKSKGIDEHLRGVSLRMLGLCLGKQAKVAPSDFQRSNLQSKALKSLEGALGLEPNADLIFELGVQYAEHRLTTSLRYAKQFFDETGGSILKGWRLLALVLSAQKRYVEAEVVINAALDETAKWEQGPLLRLKAKLKISQSKPMDAIETYRYLLALIQAQRNSFGPLKINTQVKDD-VNEFDVWHGLALYASLSHWKDAEVCLQKAGELKEYSAEIVHTEGVMYDGRGEQPEAIAATLALLLEPYYIPSKILMGTLMLKMDSKTLPVARSLLSDALRLEPTRKAWYYLGKVHKDDGRIGDAADCFQAASMLEESDPIEGFSTIL
>CER.Bauhinia.A
-ESSEQEDASVREVRAGSSINTEEVEAKLDQGIEEAEASLREGLSLNSEDARALLGKLEYLRGVEGALHVFEGIDLQAAIQRLQSTLSEKPSAKKGRPQGESAPSASQHAASLVLEAIYLKAKSLQKLGKFTEAANECESVLDAVEKVFSQGILDVQVDNKLQEIVSRAVELLPELWKRAGSYDEAISAYRRALFSQWLDDCCARIQKGFVVFLLYSGVEAGAPSLAVQIEGSYVPKLEEAILLLMIVVRKFCLGKTKWDPSVMEHLNFALSICNQTCVLAKQLEELMPGVYHRIDRWSLALCHSGAGQKSAMNLLRKSLHKHERPDDVVSLLLAARICSEDPYLAAEGVVYAERAISNCQGLHEHLKGVSLRMLGLCLGKQAKVASSDFERSNLQSKALKSLEEAIRLEYNPDLIFELAVQYAEHRLTTALRCAKQFFDETGGSILKGWRLLALILSAQQRFSEAEVVTDAALDETAKWEQGPLLRLKAKLKISQSRAMDAIETFRYLLALVQAQRKSFGPLKNTSLVEDDRVSEFDVWHGLALYASLSHWKDAEVCLQKARELKQYSAAALHTEGIMAEGRGQYHEAVAAYIAALVEPSYVPSRNSLGALLLQTGSQALPVARSLLCDALRIDPTRLAWYHLGRVHKDDGRIGDAADCFQAASMLEESDPIEGFSTLL
>CER.Bauhinia.B
MESGEQEDTSARQVCAGTCMKTSEVEARLDEGILEAEASLREGLSLNFEEARALLGKLEYQRGVEGALRVFEGIDLQAAIQRLQASLSEKPFNKKGRTRSESPSSVSQHAASLVLEAIYLKAKSLQKLRKLIEAAHECQSVLDAVEKIFYRGIPDVQVDNKLQEIVSHAVELLPELWKQAGSYHEAMTAYRRALLSQWLDDCCARIQKGFVVFLLYSGVEASAPSLAVQIEGSYVPKLEEAILLLMILLRKFCLGKTKWDPSVMEHLNFALSICSQTSVIAKQLEELLPGVYHRIDRWSLALCHSAAGQKSALNLLRKSLHKHERPDDLMSLLLAARICSEDPYLAAEGVGYAERAISNCQGLHEHLKGVGLRMLGLCLEKQAKVASSDFVRSNLQSKALKSLEEAIRLEQNADLIFELAFQYAEHRLTAALRYAKHFFNKTGSSILKSWRLLALILSAQQRFSEAEVVTDAALDETAKWEQGPLLRLKAKLRISQSRPMDAIETFRYLLALVQAQRKSFGPLRNTSQVDDDKVSEFDVWHGLALYASLSHWKDAEICLQKAREFKQYPVAALHTEGVMAERQGQKQEAVAAYMAALLEPSYVPNKNSLGASLLKMGSQAMPVARSLLCDALRIDPTRMAWFYLGMVHKDDGRIGDAADCFQAASMLEESDPIESFSTIL
>CER.Cercis.cerca_Chr6
MESSEHEDTSVREVCAGTYMKTAEVEAKLDEGILEAEASLREGLSLNFEEARALLGKLEYQRGVEGALRVFEGIDLQAAIQRLQPSLSEKPSNKKGRTRSESPPSVSQHAASLVLEAIYLKAKSLQKLGKLTEAAHECKSVLDAVEKIFYQGIPDIQVDNKLQEIVSHAVELLPELWKQSSCYHEAMSAYRRALLSQWLDDCCARIQKGFVVFLLYSGVEASAPSLAVQIDGSYVPKLEEAILLLMILMRKFCLGKTKWDPSVMEHLNFALSICGQTCVLAKQLEELMPGVYHRIDRWSLALCHSGAGQKSALNLLRKSLHKHERPDDLMPLLLAARICSEDPYLAAEGVGYAERAISNCQGLHEHLKGVGLRMLGLCLGKQAKVASSDFERSNLQSKALKSLEEAIGLEQNSDLIFELAVQYAEHRLTAALRYAKQFFDETGGSILKGWRLLALVLSAQQRFSEAEVVTDAALDETAKWEQGPLLRLKAKLKISQSRPMDAIETFRYLLALVQAQRKSFGPLRNTSQVEDDKVSEFDVWHGLALYASLSHWKDAEICLQKARELKQYSVAALHTEGVMAEGRGHNQEAIAAYIAVLLEPSYVPNKNLLGALLLKMGSQALPVARSLLCDALRIDPTRMAWYYLGMVHKDDGRIGDAADCFQAASMLEESDPIESFSTIL
>CER.Phanera.A
MESSEQEDTSVREVCAGSCMKTAEVEAKLDEGILEAEASLQEGLSLNSEEARALLGKLEYLRGVEGALRVFEGIDLQAAIQRLQPTLSEKPSNKKGRTQSESPPSVSQHAASLVLEAIYLKAKSLQKLGKFTEAAHQCKSVLDSVEKIFCQGIPDVQVDNKLQDIVSHAVELLPELSKQAGSYDEAVSAYRRALLSQWLDDCCARIQKGFVVFLLYSGVEASAPSLAVQIEGSYVPKLEEAILLLMILIRKFCLGKTKWDPSVMEHLNFALSICSQTCVLAKQLEELMPGVYHRIDRWSLALCHSGAGQKSALNLLRKSLHKHERPDDLMSLLLAARICSEDPYLAAEGVGYAERAINNCQGLHEHLKGVGIRMLGLCLGKQAKVASFDFERSNLQSKALKSLEEAIRLEQNPDLIFELAVQYAEHRLTASLRYAKQFFDETGGSILKGWRLLALVLSAQQRFSEAEVVTDAALDETAKWEQGPLLRLKAKLKISQSRPMEAIETFRYLLALVQAQRKSFGPLRNTSQVEDDKVNEFDVWHGLALYASLSHWKDAEICLQKARELKQYSAAALHTEGVVAEGRGQHQEAVAAYIAALFEHSHVSTKNSLGALLSRRGSQGLPVARSLLCDALRIDPTRMAWYFLGMVHKDDGRIGDAADCFQAASMLEESDPIESFSTIL
>CER.Phanera.B
MESSEQEDTSARQVYAGTCMQTAEVEAKLDEGILEAEASLREGLSLNFEEARALLGKLEYQRGVEGALRVFEGIDLPAAIQRLQPSLSEKPSNKKGRTRSELPPSASQHAASLVLEAIYLKAKSLQKLRKLTEAAHECQSVLDAVEKIFYQGIPDVEVDNKLQEIVSHAVELLPELWKQGGSYHEAISAYRRALLSQWLDDCCARIQKGFVVFLLYSGVEASAPSLAVQIEGSYVPKLEEAILLMMILIRKFCLGKTKWDPSVLEHLNFALSICNQTCVLAKQLEELMPGVYHRIDRWSLALCHCGAGQKSALNLLRKSLHKHERPDDLVSLLLAARICSEDPYLAAEGVAYAERAISNCQGLDKHLKGVGLRLLGLCLGKQAKVASYDFERSNLQSKALKSLEEAIQLEQNSDLIFELAVQYAEHRLTAALRYAKQFFHETGGSILKGWRLLALVLSAQQRFSEAEVVTDAALDETAKWEQGPLLKLKAKLKISQSRPMDAIETFRYLLALVQAQRKSFGPVRNISQVDDDKVSEFDVWHGLALYASLSHWKDAEICLQKARELKQYSVAALHTEGVMAEGRGQKQEALAAYIAVLLEPRYVPNKNSLGALLLKMGSQALPVARSLLCDALRIDPTRMAWYSLGMIHKDDGRMGDAADCFQAASMLEESDPIECFSTVL
>DET.Sindora.A
----E---NEDREFCAGSCMKTVEVEAKLDGGIPEAESALREGLSLNSEEARALLGKLEYQRGFESAFRVFGGIDLQAAIQRLQSSISERPTAKKGRTRTESPPSVTQHGACLVLEAIYLKAKSLQKLGKLTEAANECKSVLDAVEKIFSPGIPDLQVDHKLQEIVSHAVELLPELWKQAGCHIEAMSAYRRALLSQWIDDCCARIQKNFAVFLLYSGVDISPPSLAVQAEDSYVPKMEEAVLLLMIVMRKFNLGKIKWDPSVMEHLTFALSICGQTSVLAKQLEELMPGVYHRIDRWSMALCQSGAGQKSALDLLRKSLHKIERPNDLPSLLLAAKICSEDPYLAAEGVGYAQRAVTNAQGPDEHLKGVGFRVLGLCLGKQAKVALSDFQRSNLQSQSLKSLEAAIGLEQNSDLLFELAVQYAEHRLTTALRYAKKFFDDTGGSASKGWRLLALVLFAQQRFSEAEMVTDAALDETAKWEQGPLLRMKAKMKISQSRAMEAIETYRCLLALIQAQRKSFGPLKTSSVVEDDNVDEFDVWHGLAIYASLSHWKDAEICLQKARELKHYSAATIHTEGVMFEGRGQLQKAITSVIAFLLDPSYVPSKILIGSLMLGVGAQALPVARSLLSDALRTDPTRKAWFYLGMVHKEDGRIGDAADCFQAASMLEESDPIESFSSIL
>DET.Sindora.B
MESSENEEITVRQVSAGSSMKTTEVEAKLDEGIQEAESSLREGLSLNFEEARALLGKLEYQRGVESAFRVFEGIDLQAAIQRLQPSLAEKPSLKKGHPRSESPSSASQHAASLVLEAIFLKSKSLQKLGRLTEAANECKSVLDAVEKIFYQGIPVIQVDNKLQEIVSHAVELLPELWKQAGCYSEALSAYRRALHSPWLDDCCARIQKGFVVFLLYSGVEASPPSLAVQIDGSYVPKLEEAILLLMILVRKCCLGKIKWDPSVMEHLTFALSVCGQTSVLAKQLEELLPGVYHRVERWSLALCHSGAGQKGALNLLRKSLHKHERPDDLSSLLLAAKICSTDPYLAAEGVEYAQRAINNAHSLDEHLKGVGLRMLGLCLGKQAKVASSDYHRSCLQSQALKSLEGAIGSEQNSDLIFELAVQYAEQRLTTALHYAKKFFDETGGSISKGWRLLALVLSAQQRFLEAEVVTDAALDETSKWEQGPLLRLKAKLKIFQSRPMDAIETYRYLLALVQAQRKSFGPLRTSSQVEDDKVSEFDIWHGLALYASLSYWKDAEICLQKARELNQYSAATLHTEGIMFEGRGQFQEAFTAGTAFLLEPSYGPSKLLIGSLMLKMGSKALPVARSLLSDALRIDPTRMAWYYLGKVHRDDGRIGDAADCFQAASMLEESDPIESFSSI-
>OUT.Arabidopsis
----KGEDEIVRQLCAGICMKTTEVEAKLDEGIQEAESSLREGLSLNFEEARALLGRLEYQRGLEGALRVFEGIDLQAAIQRLQVSVPLEKPAKKNRPR-EPQQSVSQHAANLVLEAIYLKAKSLQKLGRITEAAHECKSVLDSVEKIFQQGIPDAQVDNKLQETVSHAVELLPALWKESGDYQEAISAYRRALLSQWLDDCCARIQKDFAVFLLHSGVEASPPSLGSQIEGSYIPRIEEAILLLMILLKKFNLGKAKWDPSVFEHLTFALSLCSQTAVLAKQLEEVMPGVFSRIERWTLALSYSAAGQSAAVNLLRKSLHKHEQPDDLVALLLAAKLCSEEPSLAAEGTGYAQRAINNAQGMDEHLKGVGLRMLGLCLGKQAKVPTSDFERSRLQSESLKALDGAIAFEHNPDLIFELGVQYAEQRLKAASRYAKEFIDATGGSVLKGWRFLALVLSAQQRFSEAEVVTDAALDETAKWDQGPLLRLKAKLKISQSNPTEAVETYRYLLALVQAQRKSFGPLRTLSQMEEDKVNEFEVWHGLALYSSLSHWNDVEVCLKKAGELKQYSASMLHTEGRMWEGRKEFKPALAAFLGLLLDGSSVPCKVAVGALLSERGKDTLPVARSLLSDALRIDPTRKAWYYLGMVHKSDGRIADATDCFQAASMLEESDPIESFSTIL
>OUT.Prunus
MESGEYEEGMVIEFSAGNSMKATDVQAKLDEGIQEAESSLREGLSLNFEEARALLGKLEYQRGLEGALRVFDGIDLQAAIERLQPSLAEKTPSRKGRTRSDSQHTVSQHAASLVLDAIYLKSKSLQKLGRLTEAASECKNVLDAVEKIFHQGMHDAQVDGRLQETVSQAVELLPELWKQAGYYHEAISAYRRALLSQWLDDCCARIQKGFAVFLLYSGVEAGPPSLGVQVEGSYVPKLEEAILLLMILLRKLSLGKTKCDPSLMEHLTFALSLCNQTSVLAKQLEEIMPGVYHRVDRWSLALCYSGAGHNEALNLLRKSLHKHERPDELTALLLAAKTCSEDSHVAAEGVGYAQRAISSAQGMDEHLKGVGLRLLGLCLGKQAKVSSSDFERSRLQSEALKSLNEAIALEQNLDLIFELGVQYAEHRLNAALRYAKQFIDRTGGSIIKGWRLLALVLSAQQRYSEAHVVTDAALDETAKWEQGPLLRLKAKLKISQSLPMDAIETYRYLLALVQAQRKSFGPLRISNQVEDDKVDEFEVWHGLALYSSLSHWKDAEICLSKASELKRHSAEMLHTEGVILEGRGQIQEALAAYIALLLEPYYVPCKILIAALLSKMGSVALPVARSLLSDALRIDPNRKAWYYLGMIHRDDGRIADAIDCFQAASMLEESDPIESFSSIL
>OUT.Quillaja.A
MESGEHENMSVREVYAGNCMRTTDVEAKLDEGIQEAEASLREGLSLNFEEARALLGKLEYQRGVEGALRVFDGIDLQAAIQRLQHSLSQS-TKKGGRPRTESPPSVSQHAASLVLEAIYLKAKSLHKLGRLSEAANECKSVLDAVEKIFDQGIPDARVDNKLQETVSQAVELLPELWKQAGCFQEAMTAYRRALLSQWLDDCCARIQKGFVLFLLYSGVEANSPSLSVQIEGSYIPKLEEAILLLIILMRKFHLGKTKWDPSLMEHLSFALSVCSQTSVLAKQLEELMPGVYNRVDRWSLALCYYGAGQESALNVLRKSLHKHEQPDDLMSLLMSSKICSGDSYLAAEGVGYARSAISYCQGMNKHLKGVGLRMLGRCLGKQAKVSSSDNERSRLQSEALKSLDEAIALEQKSDLIFELAVQYAERRLNAALRCAKQFIDETGGSILKGWRLLALILSAQQRFSEAEVITDAALDETAKWEQGPLLRLKAKLKMSQSRPMDAIETYRYLLALVQAQRKSFGPLRIISQVEEDKVNEFDVWHGLALYSSLSHWKDAEICLRKARELKQYSAATLHTEGVMCEGRGQIQEAFAAYISLLLEPSYIPSKILMGSLILKTGSKALPLARSLLSDTLRIDPTRKAWYYLGMVHKDDGRIGDAADFFQAASMLEESDPIESFSSIL
>OUT.Quillaja.B
-ESGDEDNISTREVCAGTCMRTAEVEAKLDEGIQEAEASLREGLSLNFEEARALLGKLEYQRGVEGAVRVFDGIDLQAAIQRLQPSLSERQTTRKGRSRTESPSSVSQHAASLVLEAVYLKAKSLQKLGRLTEAANECKSVLDAVEKIFCQGILDAQADNKLQETVSQAVELLPELWKQAGCYQEAIVAYRRALLSRWLDDCCSRIQKGFVMILLYSGVEVTPPSLAVQIEGSYIPKLEEAILLLMVLMRKVHLGKTEWDPSVMEHLTFALSVCCQTSVLAKQLEELMPGVYNRVDRWSLALCYSGAGEESALNVLRKSLHRHEQPGDIMALLLASKICSEDSYLAAEGVGYARSAISYAEGMNKHAKGVGLRVLGLCLGKQAKVSSSDFERSRLQSEALKSLDEAITLEQKSDLIFELAVQYAEHRLNAALLYAKQFIDETGGSILEGWRLLSLILSAQQRFSEAEVVTDAALDETAKWEQGPLLRLKAKLRIYQARAMDAIETYRNLLALVQAQRKSFGPLKITSQFEDDKVNEFEVWHGLALYSSLSHLKDAEICLQKARELKQYSAATLHTEGVMCERRGQIQEAFAAYSALLLEPSYIPSKILLGSLMLKKGLKALPVARSLLSDALRIDPTRMAWYYLGMVHKDDGRIGDAADYFQAASMLEESDPIESFSAL-
>OUT.Vitis
----SEGELSVGEVRAGLCMKTTEVEAKLDEGIEEAESSLREGLSLNFEEARALLGRLEYQRGVEGALRVFDGIDLQAAIQRLQPSFSERLHPRKGRSRIESLITVSQHAAGLVLEAIYLKAKSLQKLGRLTEAAHECKSVLDAVERIFHHGIPNVQVDSKLQETVSQAVELFPELWKQAGCYHEAMSAYRRALLSQWLDDCCARIQKGFAVFLLYSGVEAAPPSLAVQMDGSYVPRLEEAILLLMILMKKIYLGKTKWDPSVMEHLTFALSLCSQTSVLAKQLEEVMPGVFHRVDRWTLALCYSGAGQSTSLNLLRKSLHKHERPDDLMALLLAAKICSEDSLLAAEGVGYAQRAISNTQGTDHHFKGVGLRMLGLCLAKQSKASLSDAERARLQSEALKKLNEAVPFERDLDLIFELGVQYAEHRLNVALRYAKRFIDATGGSISKGWRLLVMILSAQQRFSEAEAVTDAALNVTAKWEQGPLLRLKAKLKISESLPMDAIETFCSLLALAQAQRKSLGPRPSVHQVDDDRVNEFEVWYGVALYSSLSHWRDAEICLGKARELKEYSVELLHAEGVKFEGHGQIQEALAAYIALLLDPGYVPCKILIGALLLKMGSKAFPVVRSLLSDALRIEPTRMAWYYLGMAHRDDGRIADATDCFQAASILEESDPIESFSSIL
>PAP.Aeschynomene.B
MESGESERISVREVCAGSCMKTTEVEAKLDEGIQEAEAALREGLSLNFEEARALLGKLEYQRGVEGALRVFDGIDLQTAIQRLQPSLSEK-PAKKGPSRTESPSSVSQHAASLVLEAIFLKSKSLQKLGKFNEAANECKRVLDAVEKIFYQGIPDVQVDNKLQEIVSHAVELLPELWKQAGCYNEAISAYRHALLSQWLDDCCARIQKSFAVFLLYSGVEASPPSLAVQTEGSYVPKLEEVVLLLMILLRKFCLGKTKWDPSVMEHLTFALSVCGQTSVLSKQFEELIPGVYHRIDRWSLAMCLSASGQKIALSLLRKSLHRHERPNDITSLLLAARICSEDPHLAAEGVGYAQRALANAQGLDEHLKGVALRMLGLCLGKQAKVASSDYERSHLQANALKSLEEAVRLEQKSDLILELAVQYAEHRLTAALRYAKQFFDETGGSVLKGWRLLALVLSAQKRFTEAEVVTDAALDETAKWEQGPLLRLKAKLKISQSRPMDAIETYRYLLALVQAQRKSFGPNRIGSQVVDDKVDEFDVWHG-----------------------------------IMFDGRGQSIEALAAAAAVLTESNHVPSKVLMGATMLKMGAKALPAARSLLSDALRIEPTRMAWYHLGLMHKSDGRIADAADCFQAASMLEESDPIESFSNIL
>PAP.Lotus.A
MESSEYESVSIREVHAGSSMAASEVEAKLDEGIQEAESALREGLSLNFEEARALLGKLEYQRGVEGALRVFDGIDLQAAIQRLQPSFSEKSPVKKGRTRTESPSSVSQHAASLVLEAIYLKAKSLQKLGKFSEAANDCKRILDAVEKIFYQGIPDIQVDNKLQEIVSHAVELLPELLKLAGCYDEAISAYRRALLSQWLDDCCARIQKSFVVFLLYSGVEASPPSLAVQVEGSYVPKLEEAILLLMILIRKFCLGKTKWDPSVMEHLTFALSVCNQTSILAKNFEELMPGVYHRIDRWSLALCHSGAGQDSALNLLRKSLHKHERPNDLTSLLLAARICSEHPHLAAEGVDHAQRAISNAQGLNEHLKGVGLRMLGLCLGKQAMVASSDFERSCLQSKALESLEEAIRLERNSDLIFELAVQYAKHRLTAALRSARHFFNETGGSILKAWILLVLILSAQQKFMEAEVVTDAALDQTARWEQGPLLMLKAKLKISQSRTMDAIETYRYLLALVQAQKKSFGPFRTCSKVDDDKVNEFEVWHGLALYASLSHWKDAEICLQKAKDLKENSAAIMHTEGVLFEGRGQNQEALSAAIAILLEPNYVPSKILMGSLVQKLGSEALPAARSLLSDALRIEPTRMAWYHLGLVHKNDGRMGDAADCFQAAYMLEESDPIESFSSI-
>PAP.Lotus.B
MESSGNERVTIREVCAGSSMATAEVEAKLDEGIQEAESALRDGLSLNFEEARALLGKLEYQRGVEGALRVFDGIDLQAAIQRLQPSLSEKPTIKRGPTRTESPSSVSQHGASLVLEAIYLKAKSLQKLGKFTEAANECKHVVDAVEKIFYQGISDTQVDSKLQEIVSRAVELLPELWKQAGCHPEAIAAYRHALLSQWLDECFARIQKEFAVFLLYSGVEASPPSLAVQTDGSYVPKLEEAMLLLMILLRKFSLGKITWDPSIMDHLTFALSVCDQTTTLAKQLEELMPGVYHRIDRWSLALCHSGAGQKSALDLLRKSLHKHERPDDLTSLLSAARICSEDPHLAAEGAGYAQRAIDNAEGLDEHLKGVTLRMQGLCLGKQAKVASSDFERSMLQSKSLQSLEDAVRLEPNSDLIFELAIQYAEHRLTAALRYAKQYFDKTGGSKLEGWRLLALVLSAQKRFLEAEVVTDAALDETSKWEQGPLFRLKAKLKTSQLRPMDAIDLYRHLLALVQAQKKSFGHLRPSSQVENDKIHEFDVWHGLALYASLSHWKDAEICLQKARELKEYSAETVHTEGVMFDSRGQLEEALVAAVAVLLEPNYVPSKILVGSLMLKLGSKALPVARSLLSDALRIEPTRMAWYYLGLTHKADGRVGDAADCFQAAYMLEESEPIEDFIC--
>PAP.Medicago.A
-ESSEHERFSVREVHAGSRMAASEVEAKLDEGIQEAESALREGLSLNFEEARALLGKLEYQRGVEGALRVFDGIDLHAAIQRLQPSFSEKSPVKKGRTRTESPSSVSQHAATLVLEAIYLKAKSQQKLGKFAEAANDCKRILDAVEKIFYQGIPDFQVDGKLQEIVSHAVELLPELWKQGGCYDEAISAYRRALLSQWLDDCCSRIQKSFVVFLLYSGVEASPPSLAVQVDGSYVPKLEEAILLLMILIRKFGHGKIKWDPSIMEHLTFALSVCSQTSVLAMQFEDLMPGVYHRIDRWSLALCHCAAGQVSALNLLRKSLHKHERPDDLTSLLLAAKICSENTCLAGEGVGHAQRAIKNAHGPNEHLKGVALRMLGLCLGKQAKVASSDFERSRFQSKALESLEEGTRLEKNSDLIFELAVQYAEHRLTSALRSARHFFNETGGSVVKAWILLALILSAQQRFPEAEVVTDAALDQTVRWEQGPLLKLKAKLKISQSKPMDAIETYRYLLALVQAQRKSFGSFQISSKVEDDKVNEFDIWHGLALYASLSRWKDAEICLQKARELKEYSVEILRTEGILFEGHGQNQEALNAAIAILLEPNHVPSKILMSALIHKIGSKALPAARSMLSDALRIEPTPMAWYYLGLIHKHDGRMGDAADCFQAASMLEEFDPIESFSTIL
>PAP.Medicago.B
------ESSSGREFCAGTSMDTAEVEAKLDQGIQDAETALRDGLSLTSEEAQALLGKLEYQRGVEGALRVFDGIDLKAAIQRLQPSFLEKPPVKKGPSRAESPSSVTQHAASMVLEAIYLKAKSLQKLGKFDEAANECKQVLDAVEKVFSQGISDTQVDSRLQEIVSCAVELLPELWKQAGCYDEAITAYRNALLSQWLDDCCARIQKAFAVFLLYSGVEASPRSFSVQIEGSYVPKLEEAILLLMIVLRKFSLGKIKYDPSVMEHLTFALSACGETSILAKQFEEMLPGVYHRIDRWSLALCLSGAGQKSALNLLRKSLHKHERPDDLLALLLAARICSEDPHLAAEGAGYAQRAIDKAQGLNEHLEGVGLRMLGLCLGKQAKVASSDFERSMLQSKALQSLEEAVRLEQNFDLIFELAIQYAEHRLAVALRYAKQFFDKTGGSKLKGWRLLSLVLSAQKRFTEAEVVTDAAIDETSKWEQGPLFRIKAKLKIAELRPMDAIEIYRYLLALVQAQKKSVGTQRLSSQDEEDQINEFDVWHGLALYASLSHWKDAEICLQKARELKEYSAATMQTEGIVFEGCGQSGKGLAAAIAILVEPNHVPSKILMGSLMLKSGSKASPVSRSLLSDALRIEPTRNAWYHLGLTHKEDGRMGDAADCFQAASMLEESDPIESFSCML
>PAP.Phaseolus.phavu_Chr02
MESTEHGSVSVREFHAGSRMVASEVEAKLDQGIQEAEDSLKEGLSLNFEEARALLGKLEYQRGVEGALRVFDGIDLQAAIQRLQSSFSEKTPVKKGRAPTES-VSVSQHAASLVLEAIYLKAKSLQKLGKFTEAANNCKHILDAVEKIFYLGITDIQVDNKLQEIVSHAVELLPELWKQAGCYDEAISAYRRALLSKWLDDYCARIQKSFVIILLYSGVEASPPSLAVQVEGSYVPKLEEAILLLMILLRKFSLGKMKWDPSVMEHLTFALSICTQTSILAKQLEELMPGVYHRIDCWSLALCYSGAGQECALSLLRKSLHKHERPNDLTSLLLAARICSEDSHFAAEGVNYALRAVNNAHDQKEHLKGVALRMLGLCLGKQAKVSSSDSERSHLQSKALESLVAAIKLEPNCDLIFELAVHYAQHRLSAALRSARHFFNQTGGSVLKAWRLLALILSAQQRFSEAEVVIDAALDQTARWEQGPLLRLKAKLKISQSRPMDAIETYRYLLALVQAQKKSFGSFQISSKVLDDKINEFDIWHGLALYGSLSHWKDAEICLQKGRELKKYSAALMHTQGVLFEGRGQYEDALLATIGVLIEPNHVPCKILMGSMIQKIGPKYLAAARSSMSDAIRIEPTRMAWHYLGLLNKKDGRISDAADCFQAASMLEESDPIESFSSIL
>PAP.Phaseolus.phavu_Chr03
MEFEKNGSVTIREICGGSCMKVTELEAKLDAGVEEAEATLRNGLSISSEEAKALLGKLEYQRGVENAFRVFDGIDLQPIIQQLQTSLSDKTPAK----------------NTLTFEAIYLKAKCLQKLNKCTEAIDGCKSVLDAVEKTYSQGKVDTQGDNKLQEIVSHVVELLPELWKETGCYDEALSAYRNALLGQWLDEFCARIQKALAVFLLYSEVEASPPN---KTDGSYVPKMEEAVLLLLIILRNFVLGKIKWDPSIMEHLVFTLSTCGETSILAKQFEELTPGTYQRIDRWFLALCNSGAGENTALNLLRMSLHKHERPDDLIALLLAARICSEDPHLGAEGAGYAQRAVNNAQGLDGHLKGVGLRMLGLCQGIQATVSSSDHERSELQSEALKSLEKAIRLEQNADLIFELAIQYAMHRLSVALSCAKQFFDKTGGSTLKGWRLLALVLSAQKRFTEAEVVIDAALDETAKWEQGPLLRLKAKLKNSQLRPMDAIEIYRYVLALVQAQKKSPGPPKQGSQVDDAKINELEVWHGLALYANLSHWKDAEICLQKARELKEYSPATTHTEAIMFEGRGENLEALTATLAVLFEPNYVPSKILMASLILKIGFSAASVARCLLCDALRIEPTRMAWYYLGLTHKADGRITDAADCFQAASLLEESDPIETFSSM-
