# Supplementary material for: Legume genome structures and histories inferred from Cercis canadensis and Chamaecrista fasciculata genomes
Source: Plant J. 2026 Jun 10;126(5):e70981. doi: 10.1111/tpj.70981 (PMC13252982; doi:10.1111/tpj.70981)
Supplement: Supplementary file 8 — Data S8. Manuscript supplement; Compressed directory of aligned sequences from 36 gene families with members deriving from syntenic blocks from selected species. [file TPJ-126-0-s004.gz › S8_wgd_block_tree/40_wgd_aln_manual_wgd_copy_fasta/Legume.fam3.02734]

>CAE.Acacia.A
MITWKDFYTVMSAVVPLYVAMILAYGSVRWWKIFSPDQCSGIRFVAVFAVPLLSFHFISTPYAMLRFIAADTLQKIIMLFALGIWTFTKGSLEWMITIFSLSTLPTLVMGIPLLIAMYGTNSGSLMVQIVVLQCIIWYTLLLFLFEYRGAKLLIMEQFPETAASIVSFKVDSDVVSLDGRDFLETDAEVGDDGKLHVTVRKSASRRSFAMTPRPSLTGAEIYSLSSSRPTPRGSFHADFYSMMGY-PRHSFGPADLYSVQSSRGPTPRPSFEECAPMAQAISSPRFGFYPAQTAPAPYPAPPEFSSTTKGVKNQNQQQHPQQHSQQSQVQAQAQG-KASHDAKELHMFVWSSSASPVSEGGGLHVFGGTDLAGSEQSGRSDEGAKEIRMIVADDHPPRETNKAMPEPELGGDEFRFPAKEVPTDEERDQKEGPTGLKLGSSSTAELHPKAAGIADSGIGKQMPPASVMTRLILIMVWRKLIRPTYSSLIGLVWSLIAFRWNVHMPKIIEKSISILSDAGLGMAMFSLGLFMALQPKIIACGSVATFAMAVRFLTGPAVMAAASIAVGLRGTLLHIAIVQAALPQGIVPFVFSKEYVHPAILSTAVIFGMLIALPITLVYYILLGL
>CAE.Acacia.B
MISWKDLYTVLSAMVPLYVAMILAYGSVRWWKIFSPDQCSGIRFVAIFAVPLLSFHFISIPYEMLRFIAADTLQKIIMLVALGIWTFTKGSLDWMITIFSLSTLPTLVMGIPLLIAMYGKYSGSLMIQVVVLQCIIWYTLLLFLFEYRGAKLLIMEQFPETAASIVSFKVDSDVVSLDGRDFLETDAEVGDDGKLHVTVRKSASRRSFMMTPRPSLTGAEIYSLSSSRPTPRGSFHADFYSMMGYGPRHSVASMELHSVQP-----SRPSFEECMVAAQATNSPRMGFYPVQQQQSSYPAPPEFSSSNLSSRSLR-------QQNQAP--APNSTTKSSHDAKELHMFVWSSSDSPVSERGGLHVFGG-GGGSEDQSGRSDQGAKEIRMLVADDHHPGELHKDIPDEEFGGEELKLVGKGGGETEEEKEKEGPTGLKLGSSLPAELQAKVGGGMEAGIGKQMPPASVITRLILIMVWRKLIRPTYSSLIGVIWSLIAFRWHVEMPKIIEKSISILSDAGLGMAMFSLGLFMALQPKIIACGSIAAFAMAVRFLTGPAVMAAASIAIGLRGDLLRVAIVQAALPQGIVPFVFAKEYVHPAILSTAVIFGMLIALPITLVYYILLGL
>CAE.Chamaecrista.chafa_Chr1
MITWKDLYTVMTAVVPLYVAMILAYGSVRWWKIFSPDQCSGIRFVAIFAVPLLSFHFISTPYAMFRFIAADTLQKIIMLFALAIWTFTKGSLEWMITIFSLSTLPTLVMGIPLLIAMYGGDSGSLMVQVVVLQCIIWYTLLLFLFEYRGAKLLIMEQFPETAASIVSFKVDSDVVSLDGRDFLETDAEVGDDGKLHVTVRKSASRRSFMMTPRPSLTGAEIYSLSSSRPTPRGSFHADFYSMMGFPARHSFGPADMYSVQSSRGPTPRPSFEECAHPPPTISSPRFGFYPAQTVPTSYPAPPEFSSTLKSVKNQQ--------QQQQPPQSQTQ-GKASHDAKELHMFVWSSSASPVSEVGGLHVFGGGEFAAPEQSGRSDQGAKEIRMLVADDHPPGEINNKMPEPELAGEEFRFPGKEVQAD-QEEQQRDPSGLKLASSSTAELHPKATGNVDSGMGKQMPPASVMTRLILIMVWRKLIRPTYSSLIGLIWSLVAFRWHVHMPKIIEKSISILSDAGLGMAMFSLGLFMALQPKIIACGTVATFAMAIRFLTGPAVMAAASIAVGLRGTLLHIAIVQAALPQGIVPFVFAKEYVHPAILSTAVIFGMLIALPITLVYYILLGL
>CAE.Chamaecrista.chafa_Chr6
MISWKDLYTVLTAVVPLYVAMILAYGSVRWWKIFSPDQCSGIRFVAIFAVPLLSFHFISTPYAMLRFIAADTLQKIIMLVALAIWTFTNGSLEWMITIFSLSTLPTLVMGIPLLIAMYGEYSGSLMVQVVVLQCIIWYTLLLFLFEYRGAKLLIMEQFPETAASIVSFKVDSDVVSLDGRDFLETDAEVGDDGKLHVTVRKSASRRSFIMTPRPSLTGAEIYSLSSSRPTPRGSFHADFYSMMGYPPRHSFAATELYSVNQ----PSRSSFEENTTT-VPTGSPRYGFYPAQ-QATSYPAPPEFSSTLASSKSLKQQ---QQQQNHQQTQPPTNNNKASHDAKELHMFVWSSSASPVSEGGGMQVLAG---SSDEQSGRSDQGAKEIRMLVADDHPQGESNK---DMDFGGEEFKLVEKVGEQVAEEAEREGPTGLKLGSNSTAELHPKATGVANSGVGKHMPPASVITRLILIMVWRKLIRPTYSSLIGVIWSLVAFRWHVQMPKIIEKSISILSDAGLGMAMFSLGLFMALQPKIIACGSVASFAMAIRFLTGPAVMAAASIAVGLRGTLLRVAIVQAALPQGIVPFVFAKEYVHPAILSTAVIFGMLIALPITLVYYILLGL
>CAE.Senna.sento_Chr06
MITWKDLYTVLTAVVPLYVAMILAYGSVRWWKIFSPDQCSGIRFVAIFAVPLLSFHFISTPYAMLRFIAADTLQKIIMLAALAIWTFTKGSLEWMITIFSLSTLPTLVMGIPLLIAMYGDYSGSLMVQVVVLQCIIWYTLLLFLFEYRGAKLLIMEQFPETAASIVSFKVDSDVVSLDGRDFLETDAEVGDDGKLHVTVRKSASRRSFMMTPRPSLTGAEIYSLSSSRPTPRGSFHADFYSMMGYATRHSF-------------TGTGPSFEDSTTVPMALNSPRFGFYPAQ-PASSYPAPPEFSSTLSS-KSVK---QSSQQQNLAQAP-----------------NMWSSSASPVSEGGGLHVFGG---SSDEHSGRSDQGAKEIRMLVADDHPQGESNKEFPDMDFGGEEFKLAGKGVEQVEEEREKEGPTGLKLGSSSTAELHPKAGGVADSGIGKQMPPASVITRLILIMVWRKLIRPTYSSLIGVVWSLVAFRWHVQMPKIIEKSISILSDAGLGMAMFSLGLFMALQPKIIACGSVASFAMAIRFLTGPAVMAAASIAVGLRGTLLRVAIVQAALPQGIVPFVFAKEYVHPAILSTAVIFGMLIALPITLVYYILLGL
>CAE.Senna.sento_Chr11
MISWKDFYTVMTAVVPLYVAMILAYGSVRWWKIFSPDQCSGIRFVAIFAVPLLSFHFISTPYAMFRFIAADTLQKIIMLLALGIWTFSKGSLEWMITIFSLSTLPTLVMGIPLLIAMYGGDSGSLMVQVVVLQCIIWYTLLLFLFEYRGAKLLIMEQFPETAASIVSIKLDSDVVSLDGRDFLETDAEVGDDGKLHVTVRKSASRRSFMMTPRPSLTGAEIYSLSSSRPTPRGSFHADFYSMMGFPARHSFGPADLYSVQSSRGPTPRPSFEESAAHPP-ISSPRFGFYPAQTVPAPYPAPPEFSSTLKQ---PQ--PPPQQSQAQSQ----AQGGKASHDAKELHMFVWSSSASPVSEGGGLHVFGGADFAATEQSGRSDQGAKEIRMLVADDHPPGETNNKYLKQEVGGEEFRFPGKGEVQADQEEQKDGPTGLKLGSSSTAELHPKATGNADSGFGKQMPPASVMTRLILIMVWRKLIRPTYSSLIGLIWSLVCFRWHVQMPKIIEKSISILSDAGLGMAMFSLGLFMALQPKIIACGSVAAFAMAVRFLTGPAVMAAASIAIGLRGTLLRIAIVQAALPQGIVPFVFAKEYVHPAILSTGVIFGMLIALPITLVYYILLGL
>CER.Bauhinia.A
--------------------MILAYGSVRWWKIFSPDQCSGIRFVAIFAVPLLSFHFISTPYQMFRFIAADTLQKIIMLFALAIWTFTKGSLEWMITIFSVSTLPTLVMGIPLLIAMYNDYAGSLMVQVVVLQCIIWYTLLLFLFEYRGAKLLIMEQFPETAASIVSFKVDSDVVSLDGRDFLETDAEVGDDGKLHVKVRKSASRRSFMMTPRPSLTGAEIYSLSSSRPTPRGSFHSDFYSMMGYPARHSFGPADMYSVQSSRGPTPRPSFEECSPMPQTISSPRFGFYPAQTVPTSYPAPPEFSSTLKSVKNQQPMPTPQPQQLQAQTQQATPNSKNSHDAKELHMFVWSSSASSVSEGGGLHVFGGTDFGTSEQSGRSDQGAKEIRMLVADDHPPGESKAI-SELEFGGEDFKLPVKGGEQGEEEREKEGPTGLKLGSSSTAELHPKTAGGADPGAGKNMPPASVMTRLILIMVWRKLIRPTYSSLIGVIWSLVAFRWHVHMPKIIEKSISILSDAGLGMAMFSLGLFMALQPKLIACGSVAAFSMAIRFLTGPAVMAAASVIVGLRGTLLHIAIVQAALPQGIVPFVFAKEYVHPAILSTMVIFGMLIALPITLVYYILLGL
>CER.Bauhinia.B
MISWNDLYTVLAAVVPLYVAMILAYGSVRWWKIFSPDQCSGIRFVAIFAVPLLSFHFISTPYQMFQFIAADTLQKIIMLFALAIWTFTKGSLEWMITIFSVSTLPTLVMGIPLLIAMYNDYAGNLMVQVVVLQCIIWYTLLLFLFEYRGAKLLIMEQFPETAASIVSFKVDSDVVSLDGRDFLETDAEVGDDGKLHVTVRKSASRRSFMMTPRPSLTGAEIYSLSS---TPRGSFQADFYSMMGYPARHSFGPTDLYSVQSSRGPTPRPSFEECAPMPQTNSSPRFGFYPAQTVPTSYPAPPEFSSTLKSVKNQQQLPQPQPQQGQAQTQQAAPNSKTNHDAKELHMFVWSSSESPVSEGGGLHVFGGNDFGTSEQSGRSDQGAKEIRMLVADDHPPGETKAI-PQPEFGGEEIKFPGKGGEQADEEREKEGPTGLKLGSSSTAELHPKATAAADSGVGKNMPPASVMTRLILIMVWRKLIRPTYSSLIGVIWSLVAFRWNVHMPKIIEKSISILSDAGLGMAMFSLGLFMALQPKMIACGSVATFAMAVRFLTGPAVMAAASIAVGLRGTLLHIAIVQAALPQGIVPFVFAKEYVHPAILSTAVIFGMLIALPITLVYYILLGL
>CER.Cercis.cerca_Chr6
MISWKDLYTVLTAVIPLYVAMILAYGSVRWWKIFSPDQCSGIRFVAIFAVPLLSFHFISTPYAMFRFIAADTLQKIIMLFALAIWTFTKGSLEWMITIFSVSTLPTLVMGIPLLRAMYNDYAGSLMVQVVVLQCIIWYTLLLFLFEYRGAKLLIMEQFPETAASIVSFKVDSDVVSLDGRDFLETDAEVGDDGKLHVTVRKSASRRSFMMTPRPSLTGAEIYSLSSSRPTPRGSFHADFYSMMGYPARHSFGPADLYSVQSSRGPTPRPSFEECAPMPQTITSPRFGFYPAQTVPTSYPAPPEFSSTLKSVKNQQQLPQPQPQQVQAQTQQAAPNSKTSHDAKELHMFVWSSSASPVSEGGGLHVFGGTDFGPSEQSGRSDQGAKEIRMLVADDHPPGETKAI-PEPEFGGEEFKFPGKGGEQAEEEGEKEGPTGLKLGSSSTAELHPKAAGGADPGVGKNMPPASVMTRLILIMVWRKLIRPTYSSLIGVIWSLVAYRWHVHMPKIIEKSISILSDAGLGMAMFSLGLFMALQPKIIACGSVAAFAMAVRFLTGPAVMAAASIAVGLRGTLLHIAIVQAALPQGIVPFVFAKEYVHPAILSTAVIFGMLIALPITLVYYILLGL
>CER.Phanera.A
MITWKDLYTVLTAVIPLYVAMMLAYGSVRWWKIFSPDQCSGIRFVAIFAVPLLSFHFISTPYEMFRFIAADTLQKIIMLFALAIWTFTRGSLEWMITIFSVSTLPTLVMGIPLLIAMYNDYAGSLMVQVVVLQCIIWYTLLLFLFEYRGAKLLIMEQFPETAASIVSFKVDSDVVSLDGRDFLETDAEVGDDGKLHVTVRKSASRRSFMMTPRPSLTGAEIYSLSSSRPTPRGSFHADFYSMMGYPARHSLGPADMYSVQSSRGPTPRPSFEECAPLPQTNSSPRFGFYPAQTVPTSYPAPPEFSSTLKSVKNQQPLPQQPPQQVQAQTQQAAPTSKTSHDAKELHMFVWSSSASPVSEGGGLHVFGGNDFGTSEQSGRSDQGAKEIRMLVADDHLPGETKAI-PEPEFSGEEFKLPGKGGEQGEEEREKEGLAGLKLGSSSTAELHPKPAGGADPGAGKNMPPASVMTRLILIMVWRKLIRPTYSSLVGVIWALVAFRWNVHMPKIIEKSISILSDAGLGMAMFSLGLFMALQPKIIACGSVAAFAMAIRFLTGPAVMAAASVVVGLRGTLLHIAIVQAALPQGIVPFVFAKEYVHPAILSTAVIFGMLIALPITLVYYILLGL
>CER.Phanera.B
MISWNDLYTVLAAVVPLYVAMILAYGSVRWWKIFSPDQCSGIRFVAIFAVPLLSFHFISTPYEMFRFIAADTLQKIIMLVALTIWTFTKGSLEWMITIFSVSTLPTLVMGIPLLIAMYDDYAGSLMVQVVVLQCIIWYTLLLFLFEYRGAKLLIMEQFPETAASIVSFKIDSDVVSLDGRDFLETDAEVGDDGKLHVTVRKSASRRSFMMTPRPSLTGAEIYSLSS---TPRGSFHAEFYSMMGYPARHSFGPADLYSVQSSRGPTPRPSFEECAPMPQTISSPRFGFYPAQTVPTSYPAPPEFSSTLKSVKNQQQLPQQPPQQVQAQAQQAAPNSKTNHDAKELHMFVWSSSASPVSEGGGLHVFGGNDFGTSEQSGRSDQGAKEIRMLVGDDHPPGETKAI-PEPEFRGEEIKLPVKGGEQADEEREKEGPTGLKLGSSSTGELHPKATAKADSSVGKNMPPASVMTRLILIMVWRKLIRPTYSSLIGVIWSLVACRWHVHMPKIIGKSISILSDAGLGMAMFSLGLFMALQPKIIACGSVAAFAMAVRFLTGPAVMAAASIAVGLRGTLLHIAIVQAALPQGIVPFVFAKEYVHPAILSTAVIFGMLIALPITLVYYILLGL
>DET.Sindora.A
MISWKDLYTVLTAVIPLYVAMILAYGSVRWWKIFSPDQCSGIRFVAIFAVPLLSFHFISAPYAMFRFIAADTLQKIIMLFALAIWTFTKGSLEWMITIFSLSTLPTLVMGIPLLIAMYGDYSGSLMVQVVVLQCIIWYTLLLFLFEYRGAKILIMEQFPETAASIVSFKVDSDVVSLDGRDFLETDAEVGEDGKLHVKVRKSASRRSFMMTPRPSLSGVEIFSMSSSRPTPRGSFHADFYSMMGYQPRHSFGPLDLYS-QSSRGPTPRPSFEESVPMAQTVSSPRFGFYPAQTVPTSYPAPPEFSSTLKSVKNQQNQHPQQQPQLQQQQQTQTQGSKASHDAKELHMFVWSSSASPVSEGGGLHVFGSSDFGASEQSGRSDQGAKEIRMLVADDHPQGDAKPT-PDTEFGEEEFKFPGKGGEQAEEEKEKEGPTDLKLGSSSTAELHPKAAAAGATGVGKQMPPANVMTRLILIMVWRKLIRPTYSSLIGVVWSLIAYRWHVSMPKIVEKSISILSDAGLGMAMFSLGLFMALQPKIIACGANATFAMAVRFLTGPAVMAAASIAVGLRGTLLRVAIVQAALPQGIVPFVFAKEYVHPAILSTAVIFGMLIALPITLLYYILLGL
>DET.Sindora.B
MISWKDLYTVLTAVIPLYVAMLLAYGSVRWWKIFSPDQCSGIRFVAIFAVPLLSFHFISTPYAMFRFIAADTLQKIIMLFALAIWTVTKGSLEWMITIFSLSTLPTLVMGIPLLIAMYGQYSGSLMVQVVVLQCIIWYTLLLFLFEYRGAKLLIMEQFPETAASIVSFKVDSDVVSLDGRDFLETDAEVGDDGKLHVTVRKSASRRSFMMTPRPSLTSAEIYSLSSSRPTPRGSFHADFYSMVGYQPRHSFGPADMYTVQP-----SRPSFEESASMAATASSPRFGFYPMETIPSSYPAPPELSSTTRSLKNQQDQAQPLQQPNQAQSQGRAPNSRGSHDAKELHMFVWSSSASPVSEGGSLHVFGGADFGASEQSSRSDQGAKEIRMLVADEHPQGKTKE----PEFGGEEFKIPVREEQQTEEERGKEGATELKLGSSSMAELHPKAVGGIEAGAGKQMPPASVMTRLILIMVWRKLIRPTYSSLIGVIWSLVAFRWHVRMPKIIEKSISILSDAGLGMAMFSLGLFMALQPKIIACGSVATFAMAVRFLTGPAVMAAASIAVGLRGTLLRVAIVQAALPQGIVPFVFAKEYVHPTILSTAVIFGMLIALPITLVYYILLGL
>OUT.Arabidopsis
MISWHDLYTVLTAVIPLYVAMILAYGSVRWWKIFSPDQCSGIRFVAIFAVPLLSFHFISTPYAMLRFIAADTLQKIIMLSLLVLWAFTRGSLEWSITIFSLSTLPTLVMGIPLLIAMYGEYSGSLMVQIVVLQCIIWYTLLLFLFEFRGAKMLIMEQFPETAASIVSFKVESDVVSLDGHDFLETDAEIGDDGKLHVTVRKSASRRSFCMTPRPSLTGAEIYSLST---TPRGSFHSDFYNMMGFPGRLSFGPADMYSVQSSRGPTPRPSFEECA----MASSPRFGYYPG-GGAGSYPAPPEFSSTTTSTANKSVNKNPKDVNTNQQTTLPTGGKSNSHDAKELHMFVWSSNGSPVSDRAGLNVFGG--APDNDQGGRSDQGAKEIRMLVPDQ-SHGETKAVPASGDFGGEQFSFAGKEEEA---ERPKDAENGLKLAPNSTAALQSKTGGGAEASQRKNMPPASVMTRLILIMVWRKLIRPTYSSLIGLIWALVAFRWHVAMPKIIQQSISILSDAGLGMAMFSLGLFMALQPKLIACGSVATFAMAVRFLTGPAVMAVAAIAIGLRGDLLRVAIVQAALPQGIVPFVFAKEYVHPAILSTGVIFGMLIALPITLVYYILLGL
>OUT.Prunus
MISWHDLYNVLTAVVPLYVAMILAYGSVRWWKIFSPDQCSGIRFVAIFAVPLLSFHFISTPYTMFRFIAADTLQKIIMLFALGLWTFTRGSLEWMITIFSLSTLPTLVMGIPLLIAMYGHESGSLMVQVVVLQCIIWYTLLLFLFEYRGAKLLIMEQFPETAASIVSFKVDSDVVSLDGRDFLETDAEIGDDGKLHVKVRKSASRRSLSMTPRPSLTGAEIYSLSSSRPTPRGSFPSDFYSMMGVNTRHSFGPADLYSVQSSRGPTPRPSFEEPMPQAQTVTSPRFGFYPAQTVPASYPGPPEFSAPVSKSSTKNQQQQPQVAAQQALNNGATKTNSHPHDAKELHMFVWSSSASPVSEGGGLHVFGGTDFGASEQSGRSDQGAKEIRMLVADH-PQGENKVAGGEGVYGGEAFSFGGRGGAAEEEEREKEGPTGLKVGSSSTAELHPKGGGGPESGSGKQMPPASVMTRLILIMVWRKLIRPTYSSLIGLIWSLIAFRWHVAMPKIIAKSISILSDAGLGMAMFSLGLFMALQPKIIACGSVAGFAMAVRFLTGPAVMAAASIAVGLRGTLLHLAIVQGYIVDSVTNYSCLLHYRTVNVCCHRSLNTRELYVVAQLCHTLN---
>OUT.Quillaja.A
MINWKDFYNVLTAVSPLYVAMILAYGSVKWWKIFSPDQCSGIRFVAVFAVPLLSFHFIAKPYAMFRFIAADSLQKIIMLVALGIWIFTKGSLDWMITIFSVSTLPTLVMGIPLLTAMYGDYSGSLMVQLVVLQCIIWYTLLLFLFEYRSAKMLIMEQFPETAASIVSFKVDSDVVSLDGRDFLETDAEIGDDGKLHVTVRKSASRRSFSMTPRPSLTGAEIYSLSSSRPTPRGN---------------------------------------CA----PIGSPRFGFYPAQTVPTSYPAPPEFSSTVSKNVTKN-QPQPPQQPVQSP----APNSKAKHEAKELHMFVWSSSDSPVKEGGGLHVFGDTEIGASDQSGRSDRGANEIRMLVADDHRNGEPQAI-PDPECGEKEFRFSGKGGEQIDEEREKEDPTVLKLGSSSTAELQPKSTDATETDIGKQLPPANVMTRLILIMVWRKLIRPTYSSLIGLIWALVSFRLHVSMPKIIEKSISILSDAGLGMAMFSLGLFMALQPKVIACGS-----------------------VGLRGTLLRIAIVQAALPQGIVPFVFAKEYLHPTILSTAVIFGMLIALPITLVYYIVLGL
>OUT.Quillaja.B
MITWKDLYNVLTAVVPLYVAMILAYGSVRWWKIFSPDQCSGIRFVAIFAVPLLSFHFISTPYAMFRFIAADTLQKIIMLIALGIWTFTKGSLEWMITIFSLSTLPTLVMGIPLLNAMYGGDSGSLMVQVVVLQCIIWYTLLLFLFEYRGAKMLIMEQFPETAASIVSFKVDSDVVSLDGRDFLETDAEIGDDGKLHVTLRKSVSRRSLMMTPRPSLTGAEIYSLSSSRPTPRGSFHADFYSMMGFPARQSFGPGDMYSVQSSRGPTPRSSFEECAPMAQTINSPRFGFYPAQTVPASYPAPPEFSSTVTKNVNKNQQQQ---PQQVAQA--QAPNSKANHDAKELHMFVWSSSASPVSEGGGLHVFGGTDFGESEQSGRSDQGAKEIRMLVADDHPQGETKA-LPDPEFSGEEFKFLGKGGEQGDEDREKGGPTGLKLGSSSTAELHPKATAGTESGIGKQMPPASVMTRLILIMVWRKLIRPTYSSLIGLIWSLVAFRWHVRMPKIIEKSISILSDAGLGMAMFSLGLFMALQPKIIACGTVAAFAMAVRFLTGPAVMAAASIAIGLRGTLLHIAIVQAALPQGIVPFVFAKEYLHPAILSTGVIFGMLIALPITLVYYIVLGL
>OUT.Vitis
MISWNDLYVVLTAVIPLYVAMILAYGSVRWWKIFSPDQCSGIRFVAIFAVPLLSFHFISQPYAMFRFIAADTLQKIIMLVVLGIWTFTKGSLEWMITIFSLSTLPTLVMGIPLLIAMYGPYSGSLMVQVVVLQCIIWYTLLLFLFEYRGAKMLIMEQFPETAASIVSFKVDSDVVSLDGRDFLQTDAEIGDDGKLHVTVRKSASRRSLGLTPRPSLTGAEIYSLSSSRPTPRGSFNSDFYSMMGV-PGFPRPSADLYSMQSSRGPTPRPSFEECAPGAQAISSPRFGFYPA----NSYPAPPEISATVKNAKNHLHHHQPQQTQNQQQ-QPQP-QSKANHDAKELHMFVWSSSASPVSEGGGLHVFGGTDFGAAEQSGRSDQGAKEIRMLVADHHPQGESKAIPEAEDFGGEDFTFVGNRGVEGEEEREKEGPIGLKLGSSSTAELHPKMLGAPESGAGKQMPPASVMTRLILIMVWRKLIRPTYSSLIGLVWSLIAYRWDVAMPTIIKQSISILSDAGLGMAMFSLGLFMALQPRIIACGSVATFAMAVRFLTGPAVMAAASIAVGLRGTLLHVAIVQVNLPHNHIRLPYCITFLTCI---THVMLPDMFAFPFYRLHF-----
>PAP.Aeschynomene.A
MISWGDLYSVLTAVIPLYVAMILAYGSVRWWKIFSPDQCSGIRFVAIFAVPLLSFHFISTPYAMFRFIAADTLQKVMMLFALAIWTFTAGSLEWMITIFSLSTLPTLVMGIPLLIAMYGDYSGSLMVQVVVLQCIIWYTLLLFLFEYRGAKLLIMEQFPETAASIVSFKVDSDVVSLDGRDFLETDAEVGDDGKLHVTVRKSASRRSFMMTPRPSLTGAEIYSLSSSRPTPRGSFHADFYSMMGYPPRHSFGNADLYSVQSSRGPTPRPSFEEM-----NMSSPRFGFYPAQTVPASYPAPPEFSASLKSVKNSQQPPPPQQ------PQPGSGGAKASHDAKELHMFVWSSSASPVSEGGGLHVFGGADFGASDQSGRSDQGAKEIRMLVADDHPQGETNKV--EAEFGGEELKFPTKEGEQADEEGEKEGPTGLKLGSSSTAELHPKATGAAGVGVAKHMPPASVMTRLILIMVWRKLIRPTYSSLIGVIWSLVAFRWHVHMPKIIEKSISILSDAGLGMAMFSLGLFMALQPKIIACGSVATFAMAVRFLTGPAVMAAASIAVGLRGTLLRIAIVQAALPQGIVPFVFAKEYVHPAILSTGVIFGMLIALPITLVYYILLGL
>PAP.Lotus.A
MISWGDLYTVLTAVIPLYVAMILAYGSVRWWKIFSPDQCSGIRFVAIFAVPLLSFHFISTPYTMLRFIAADTLQKVIMLFALTIWTFTAGSLEWMITIFSLSTLPTLVMGIPLLIAMYGEYSGELMVQVVVLQCIIWYTLLLFLFEYRGAKLLIMEQFPETAASIVSFKVDSDVVSLDGRDFLETDAEVGDDGKLHVTVRKSASRRSFMMTPRPSLTGAEIYSLSSSRPTPRGSFHADFYSMMGYAPRHSFAAGDVYSAA-SKGPTPRPSFEEC-----GASSPRFGFYPAQTVPTSYPAPPELISTGSVSKNSQSQLQSSQSQQLIQPNPSTNGAKLSHDAKELHMFVWSSSASPVSD-----VFGGGDYGPSDQSGRSEQGAKEIRMLVPDEQPQGVTNKAMAEPEFGGDDLKFAVKEGEQAEDDGEKGGPTGLKLGSSSTAELHPNAAGAAG---VKHMPPASVMTRLILIMVWRKLIRPTYSSLIGVIWSLVAFRWHVRMPKIIQQSISILSDAGLGMAMFSLGLFMALQPKMIACGSVATFAMAVRFLTGPAVMAAASIAVGLRGTLLRIAIVQAALPQGIVPFVFAKEYVHPAILSTGVIFGMLIALPITLVYYILLGL
>PAP.Lotus.B
MITWKDLYTVLTAVVPLYVAMILAYGSVRWWKIFSPDQCSGIRFVAVFAVPLLSFHFISTPYEMFRFIAADTLQKIIMLFALFLWTFTKGSLEWMITIFSLTTLPTLVMGIPLLIAMYGDYSGTLMVQVVVLQCIIWYTLLLFLFEYRGAKLLIMEQFPETAASIVSFKVDSDVVSLDGRDFLETDAEIREDGKLRIVVRKSASKRSFMMTPRPSLTGAEIYSLSS---TPRGSFHGEFFSMMGYQPRHSFGPNDMYSVQSSRGPTPRPSFEECTGV--TGSSPRFGFYPQ---------PPEFSTTTTTNTKAL-ISQNQNLQQQQQHQAVPLANKAANDAKELHMFVWSSSASPISESAGLNTFGT--------SQQPDQEAKEIRMMVADEHSNQSREP--TNKELGGEEFKFSGKVGEKVEEEREKEGPNGLKLGPRSATELHPKAAGAAESGTGKHMPPASVMTRLILIMVWRKLIRPTYSSLIGLIWSLIAFRWDVHMPKIIEKSISILSDAGLGMAMFSLGLFMALQPKIIACGSVATFAMAIRFLTGPAVMAAASIAVGLRGTLLHVAIVQAALPQGIVPFVFAKEYVHPAILSTAVIFGMLIALPITLVYYILLGL
>PAP.Medicago.A
MITWHDLYTVLTAVVPLYVAMILAYGSVRWWKIFSPDQCSGIRFVAIFAVPLLSFHFISTPYAMYRFIAADTLQKIIMLLALTIWTFTAGSLEWMITIFSLSTLPTLVMGIPLLIAMYGEYSGTLMVQVVVLQCIIWYTLLLFLFEYRGAKLLIMEQFPETAASIISFKVDSDVVSLDGRDFLETDAEVGDDGKLHVHVRKSASRRSFMMTPRPSLTGAEIYSLSSSRPTPRGSFHTDFYSMMGYAPRHSFGANDVYSVQSSRGPTPRPSFEEPVPTATTVNSPKFGFYPAQNVPAAYPAPPEFSSGLSVSKNSQQHLSQQQQTVQVQPQT-SNGAKTSHDAKELHMFVWSSSASPVSEASGLQVFGSADYGASDQSGRSEQGAKEIRMLVSDDHPPGVNNKGMQETELGGEELKFPVKEEELLEEEVGKVEPAALKLGSSSTAELHPTAT-------VKHMPPASVMTRLILIMVWRKLIRPTYSSLIGLIWSLVAFRWHVHMPKIIEKSISILSDAGLGMAMFSLGLFMALQPKMIACGSVASFAMAVRFLTGPAVMAAASIAVGLRGNLLRVAIVQAALPQGIVPFVFAKEYVHPAILSTGVIFGMLIALPITLVYYILLGL
>PAP.Medicago.B
MITLKDLYTVLTAVVPLYVAMILAYGSVRWWKIFSPDQCSGIRFVAVFAVPLLSFHFISTPYQMFRFIAADTLQKIIMLVALSLWTFTKGNLEWMITIFSLSTLPTLVMGIPLLIAMYGDYSGSLMVQVVVLQCIIWYTLLLFLFEYRGAKLLIMEQFPETAASIVSFKVDSDVMSLDGRDFLETDASVGDDGKLHVTVRKSASRRSFMMTPRPSLTGAEIYSLSS---TPRGSFHQEFYSMMGYQPRHSFGANDLYSVQSSRGPTPRPSFEEG------ASSPRFGFYPAQTVPTSYPVPPEFSSTTKPVKNQNQNLMPQQPQVQLQ-------TKGSQD-KELHMFVWSSSASPVSESAGLNVFRN--------SEQSEEGAKEIRMVVADEHNQGETNNKGQEKEIGGEEFKFNGVKVGEQ-----GEGPNGPKLGSNSTPELHPKATGVADSSVGKLMPPASVMTRLILIMVWRKLIRPTYSSLIGLIWSLVAFRWDVHMPKIIEKSISILSDAGLGMAMFSLGLFMALQPKIIACGSVASFAMAIRFLTGPAVMAAASIAVGLRGTLLHVAIVQAALPQGIVPFVFAKEYVHPAILSTAVIFGMLIALPITLLYYILLGL
>PAP.Phaseolus.phavu_Chr02
MISWADLYTVLTAVIPLYVAMILAYGSVRWWKIFSPDQCSGIRFVAIFAVPLLSFHFISTPYAMFRFIAADTLQKIIMLFALAIWTFTAGSLEWMITIFSLSTLPTLVMGIPLLIAMYGEYSGSLMVQVVVLQCIIWYTLLLFLFEYRGAKLLIMEQFPETAASIVSFKVDSDVVSLDGRDFLETDAEVGDDGKLHVTVRKSASRRSFMMTPRPSLTGAEIYSLSSSRPTPRGSFHADFYSMMGYAPRHSFGAADLYSVQSSRGVTPRPSFEESAPAPQAISSPRFGFYPAQTVPAAYPAPPEFSSGLSVSKNSQTQPQPQQPQSQPQAQPPNGSNKASHDAKELHMFVWSSSASPVSEAGGLHVFSGADFGASDQSGRSDQGAKEIRMLVADEHPQGEANKAAAEGEFRGEDLKFPGKEGEQVEEEGEKAGATGLKLGSSSTAELHPKSGVATA---AKHMPPASVMTRLILIMVWRKLIRPTYSSLIGVVWSLVAFRWHVHMPKIIEKSISILSDAGLGMAMFSLGLFMALQPNIIACGSVATFAMAVRFLTGPAVMAAASIAVGLRGTLLRVAIVQAALPQGIVPFVFAKEYVHPAILSTGVIFGMLIALPITLVYYILLGL
>PAP.Phaseolus.phavu_Chr03
MITWKDLYTVLTSVVPLYVAMILAYGSVRWWKIFSPDQCSGIRFVAIFAVPLLSFHFISSPYAMFRFIAADTLQKIIMLFALTLWTLTKGSLEWMITIFSLSTLPTLVMGIPLLIAMYGDYSGSLMVQVVVLQCIIWYTLLLFLFEYRAAKILIMEQFPETAASIVSFKVDSDVVSLDGRDFLETDAEVGDDGKLHVTVRKSASRRSFMMTPRPSLTGAEIYSLSSSHPTPRGSFHADFFSMMGYQPRHSFTANDLFS---SRGPTPRPSFEESMPQPVAVASPRFGFYPTQTVPASYPPPPEFSSAP--AKPTV-----AKTQNQQT------PTKGAHDAKELHMFVWSSSASPVSENAGLNMFGSTDLGTSE---QPDQGAKEIRMLVADNHVQGEANIKGSEAEFGGEEFKFPVNGGEQEDKEKEKEGLNGLKLGSTSTAELHPKVIGAGESGGGKHMPPASVMTRLILIMVWRKLIRPTYSSLIGVVWSLIAFRWHVHMPKIIEKSISILSDAGLGMAMFSLGLFMALQPKIIACGSVATFAMAIRFLTGPAVMAAASIAVGLRGTLLHVAIVQAALPQGIVPFVFAKEYVHPAILSTGVIFGMLIALPITLVYYILLGL
