# Supplementary material for: Legume genome structures and histories inferred from Cercis canadensis and Chamaecrista fasciculata genomes
Source: Plant J. 2026 Jun 10;126(5):e70981. doi: 10.1111/tpj.70981 (PMC13252982; doi:10.1111/tpj.70981)
Supplement: Supplementary file 8 — Data S8. Manuscript supplement; Compressed directory of aligned sequences from 36 gene families with members deriving from syntenic blocks from selected species. [file TPJ-126-0-s004.gz › S8_wgd_block_tree/40_wgd_aln_manual_wgd_copy_fasta/Legume.fam3.04353]

>CAE.Acacia.A
MAASSEKKEEDEAVEAEDEDEEESLSLCDLPDNSNKEDYQARKADSSHHHYQEEFDFLLWGGPFSKESEMCVADEVFFQGQILPLCKSLSSDASLLPTTTGFNRSESKSESVTEFRSSSSSSSSSRSSSIRSQNSSSSISISSTITPEISKPRIPHFHTHPSPKPQLKASSSRQVSIGGHNRKSSTWDFFRLGVAPAPEIGLQDLKVRCTNTTCVSRSSNSSSSS--------DRR--RM---SNHGFRQMV-------RGCKCSVDTVPFDIMITKSNKKTESTT---THAMKEKA----KQ----KQRKKAMSRHRTFEWIKELSHGYNKEEEALLLS
>CAE.Acacia.B
------------------------------PEVSVKEDERSRKADSQVLETNEEFDFRLWGSSF-EETEMWAADEVFFQGQILPLQLN-----A-----NKFNRHKSMSDSLDHGSLSESRSNSSRSSSFKSQNSPNYSTSITILTPRVSESRVKRFHTCPSPKPQLKVPLPRQASFSNVGRKSSSWDFFRLGVVPAPEIELQDLKVRST-KNCVSRGS-TSNSG-------TTKS-DKI-MSTNHGLKQFLDRSGGLLSGCKCSIDM-PLDTVIINSRTKSTEETESATRAMKEKVIEFEKEKQRQKQGKNKATRRRTFEWLKELSHASYNEEEALLLS
>CAE.Chamaecrista.chafa_Chr1
MATSVRGKHEPEAEEDDYEEEEEALSLCDLPDILIKQEDLSRKPDSHHHHHQEEFDFRLWSEE----SEMCVADEIFFQGQILPLRKFKPIAATAASTG--LNRSGSTTDHSSTGSEPMSRSYSSRSSSISSSSSSTATNNNNMVTAEIPLPRMPHFHHYPSPKPQPKVSSKKQVSFGNNSKSSSSWDFFRLGVVPAPEIALQDLKVRCSNNNIVNRSVSSNSSSSHRSSHHSDKR-ND----IKSSFKQLVGKGM-NMSGCKCSIETVPNTMMMMK-KKKTESSTCTTTHAMKEKVVKQRQK-QG-MIKKVIMSRRRTFEWIKELSDSHYPEEANLLST
>CAE.Chamaecrista.chafa_Chr6
--------------------------------------VKTQAESQDSNETQQEFDFRLWSGPFWKDSEMCDADEVFFQGQILPL-------HG-----QRLKRCVSMSESDY------FS------NSLRSLNSSNSTKFTKVAS----KDTAQRFHTHPSPKPQLRVPFPRRQACNSRIRKSSTWELFRLGVVATPEIELRDLKLRGT-KKCVSRNSSTSNSSNSNSSSGTTKSNTHYKDKSNHGLMQFVGKSVGFLSGCKCSIETEPNTTVLIKSGIKGTNRTESETHAMKEKVFELKKQKEKEKQGKKEMSRRRTFEWLEELSHASYTDEEILIL-
>CAE.Senna.sento_Chr06
-------------------------SISQAEQQKQE-DAQSRKADSSSHNDEEEFDFRLWGGPFWKNSEMCTADEVFFQGQILPLLQRRN------KDQRRLKRCESRSNSTEEYSYSHSRSNSSRSSSVRSQNSSNITT------PKVSKPTSQRFHTHPSPKPQLRVPIPRQASVG---RKSSTWDFFRLGVVPAPEIELQDLKVRRT-----TSSNSSSNSG-------TTKS-STI-----THYRDKSNHGLLFLSSCKCSIETEPLNTVVINSGTKSTNETESETHAVKEKVLEMKKQKQREKQGKKDMSRRRTFEWLKELSHASYPQEEALILS
>CAE.Senna.sento_Chr11
METRMREYFNSEEEEEQEEEEEEALSLCDLPDNLNKQEDDEA--KRKPDSHDEEFDFLLWDGSF---SEMCVADEVFFQGQILPLRPAGSAPTG-----FKFNRSGSMGSELS-------RSYSSRSSSIGSQNSSISNSSSSSSSASISKPRIMHFHTHPSPKPQIKAANSRQVSFFSSNRKSISWEFFRLGVAPAPEIGLQDLKVRCA------KSS--SNNN-------SDK--------SNHSLKQLVGKGSGFFSGCKCSI-TVPSDIIIMK-----KTESGSTKHAMKEKVLEIKKQ----KQGKKVMSRRRTFEWIKELSNTHYPDEEALLAS
>CER.Bauhinia.A
MGTSTHRKLEFFTSDQVEEEEEEALSLCDLPVNLIREEDQSKKSDSQVIERLEEFDFCSWGGTISTESEMCAADEVFFQGQILPLRPSFSSVSGL-TTGHQLKRCESMSESTDHGSLGRFGF-SSRSGSVRSQNSSSSTSSTTLSTTRISKPRIQQFHTHPSPKPHLRFSVPRQSSFSHQGRKSSAWDFFRLGVVPAPEIGLRDLKVRNTSKNCVSRSSSGSSSNGTFNANSTSKSNSHHSDKRNHGFRQLVGKGGGFLSGCRCSIETVQSDFVMIKSGSKSTNKTESTTHAMKEKVLELKKQKLRQKQGKKAMSRRRTFEWLKELSHAGHPDEEALLSS
>CER.Bauhinia.B
MGTSIQGKLEFLNSDQVEEEDEEALSLCDLPVNLIKEDDRSKKPDSQVIETLEEFDFGSWGGTISTESEMCAADEIFFQGQLLPLRRSFSSVSGFTTTGEQLKRCESRSESLDHGSLGRFRSSSSRSSSLRSQNSSSSTCSTTLPTTRISKYRVRQFHTNPSPKPHLRVSVPRQSNFGNQGRKSSAWDYFRLGVVPTPEIGLQELKARNTSKNCVSRSSSGSSSNRSFNASSTNKSSTHHSDKRNHVFKQLVGKGGGFLSGCKCSA---QSDVVIIKSGIKSTNKTESATHAMKEKVLELKKQKQRQKQGKRATSRRRTFEWLKELSHESQPDEEALLSS
>CER.Cercis.cerca_Chr6
METSSQGKLESLNSDQVEEEEEEALSLCDLPVNLIKEEGQSKKSDSQVIETLEEFDFGSWGGTISTESEMCAADEVFFQGQILPLRLSFSSLSGFITTGEQLKRCESRSESIDHGSLSGFRSSSSRSSSLRSQNSSSSTSSTTLST----KPRVQQFHTHPSPKPHLRVSVPRQSSFGNQGRKSSAWDFFRLGVVPAPEIGLQDLKVRNTSKNCVSRSSSGSSSSSTFNANSTSKSSSHHSDKRNHGFKQLVGKGGGFLSGCKCSIETVQSDIVIIKSGTKSTNKTESATHAMKEKVLELKKQKQRQKQGKKAMSRRRTFEWLKELSHASHPDEEALLSS
>CER.Phanera.A
MGTSIQRKLKVLISDQVEEEEEEALSLCDLPVNLIKEEDQSKKSDSQVIETLEEFDFGSWGGTISTESEMCAADEVFFQGQILPLRLSFSSFPGFTT-GNQLKRCESRSESIDHGSLGGFRSSSSRSNSLRSQNSSSSTSSTTLSTSIISKHTVQQFHTHPSPKPHLRVSVPRRSSFGHQGRKSSAWDFFRLGVVPAPEIGLQDLKVRNTSKNCVSRSSSGSSSSSTFNANSTSKSSSHHGDKRNHGFRQLVGKSGGFLSGCKCSSETVQSDIVIIKSGTKSANKTESTTHAMKEKVLESKKQKQRQKQGKKAMSRRRTFEWLKELSHAGHPDEEALLLS
>CER.Phanera.B
MVISVQGKLESLNSDQVEEDEEEALSLCDLPVNLIKEDDQSKKSDSQVIETLEEFDFCSWGGTISTESEMCAADEVFFQGQLLPLRRSFSSESGFITTVEQLKRCGSRSESMDNGSLGGFGFRSS-SSSLRSQNSSSSTSSTTASTARITKPRVQQFHTHPSPKPHLRVSVPRQLSFGNQGRKSSAWDFFRLGVVPAPEIGLQDLKVRNTSKNCVSRSSSGSSSNDNFNASSTSKSSSHHSDKRNHVFKQLVGKGGGFLSGCKCSIETVRSDIIILKSGTKCANKTESAPHAMKEKVLELKKQKQRQKQGKKAMSRRRTFEWLKELSHESHLDEEALLSS
>DET.Sindora.A
MATLTQGKYCS--AYQVDEEEEEALSLCDLPVNLKKEEEETRKVDSQAIETEEEFDFHSGGGPISAESEMCRADEIFFQGQILPWRFSFSSDYAISKTGDRLNRSESGSESTDHGSLSGFGSNSSRSSSLRSHNSSSSTSSTTGTF---PKPRIQQFHTHPSPKPHLKVASPRQSFSNNQARKSSAWDFFRLGVAPAPEIELHDLKVRSSSKNSVSRSSSGSNSSSGSSSNNTTKSRAHHSGKRNNYIKQFVGKGSGFLGGCKCSIETVQLDIVLLKSGSKSANKTESETHAMKEKGLDLKKQKQR----KKAMSRRRTFEWLQELSHASCPDEEALLSS
>DET.Sindora.B
MAISTSNSEKLEQQEQEEEEDVEALSLCDLPVNFMNGDDELTKADSQVIKIQEEFDFCS------AESEMCAADEVFFQGQILPLRSSFSSDYGFPKSGDSLNRGESRSESMDHGSANGFQSKSSRSSSLRSQNSSGSTSST-----RISEPRVQQIHTHPSPKPQSRLSGPRQ-SFGNHSRKSSAWDFFRLGVVPAPEIGLQDIKARSISKNSVSRSSSGSSNNSTFNA-KSAKMGAHHSGKSNHNFKQLVGKGGGFLSGCRCSIETLESDIVMIKNSTKSTNKTESATHAMKEKVLESKKQKQRQKQGKKAMSRRRTFEWLRDLQHASNPDEEALLST
>OUT.Arabidopsis
----ISHRYQEDDDDVEEEEEEEALSLCDLPNEKGELRSIVKEEDEEFDSG---FEFGI-GSSFRAGSDMSTADELFFKGRILPLRHSVSLDAG-LNEP---TRLITRSESVE------FRR----TGIIRSDRKIKNNF--------ID-------YSQPSPQPQIRRSTARVNSIRNP-KSSSIWDFLRLGLVRTPEIELR---TTAGAKLSVSRSSCSSTSTSSN-----SKK---I-GS-GESRSRNRRRSF-MFSDCKCSVSTE-TKMAPVK-IKVSSGET-----EEKQRMMEKKTA---KKEEKSAMARKRTFEWLSQVGFVVDHG-------
>OUT.Prunus
----------SEQLEEEEEEEEDNVSLSDLPVNWKK-QDQTQYPNTKSEPTDEEFDFGYRGTSFWADTKMCAADEVFFQGQILPLRLSVSSDAG--FAG--LTRRSPAS-SVG-FRSNSCRSRISPNSSFSSNSSSTTTTTTTTTTI--APRRPRQFYTEPSPKPQIKIPNPRLEKAGSRRHNSSMWDFFRLGLVRTPDIELQDINLRSNSKSSVSRSSVSSTHSNATSAGGVLKSEDTKQNKQSKQRKQRFFDS---IHGCKCSFETVASDNLIVKSKNESRTETYSAAHAMKEKVVELKMMKQKQKQQKQAMSHHRTYEWLKQLSHANSP--------
>OUT.Quillaja.A
MATCAKEKWDAFSSEQQEDEEKEALSPCNPPVILIKEEEQTRKADAQVIENQQEFDFCSWGGP---ESKMCAADEVFFGGQILPLRLSVSSDGGLLTTGQDKRLNLSRCESMDHGSLSGSRSNSSRSSSIRSQYSSTSTSTNFATR--ISKPRIGQFHTYPSPQPQIRVPNIRKVNAGNHSRKSSSWDFFRIGVVPTPEIGLQDLRIRSSNRNSVSLSCSSSSNSGRFKANN------TT---NKHSLKQFLGKSTGFLKGCKCSIETVPSNVVPIKSNAKSININEIETHAMKGKVLEPRKQ--REKQGKQAMSHRRTFEWLKELSHASYPNEP-----
>OUT.Quillaja.B
MATSAKEKWDAFSSAQDQEEEEEALSLCDLPVNLIKEEEHSRKEDAQVIETQEDFDFHSWDGP---EAKMCAADEVFFGGQILPLRLSVSSCGGLITTGDKLSPNLSRCESMDHGSLSTASTNTSRSSSIRSQYSSSSTSTSSTTR--ISKPRVRQFHTYPSPKPQIRVPSLRQASVGNNSRKSSSWEFFRLGVVPAPEIGLQDLKIRSTNKNCVSRSSTSSSSNSGSKANSTAKM-----G-NNHGLKQFLGKSSGFLGGCKCSIETVPSNIVIIKNNAKSSANIESETHAIKEKVLQLRKQNQKKKQGKQAMSHRRTFEWLKELSHASNP-YEALIT-
>OUT.Vitis
MAINDDEKWEEFDS---DEEEDEALSFCDLPNDLICEDNSGKEENPQVVGTGEDFDFGSWNRSLLAESDMCAADEVFFQGQILPLRLSVSSDSGLAGYRRKSSRCVSRSESMDRGSWGGFTSVSSRSSSSRSHNSSISSTSTATTH----RSRVRHFHAHPSPKPQIKIFNTRQGNIGSRGRKSTMWDLFRPGLVRTPEIELQDLKVRSTK-GFDSRSSRSSSFNSTA--NNTAKSNHGFNAEKRRSHRFSIKKR-EFLSGCKCSISAVDSRIVVIK---TSSNGG---DSNPNERP----SQKQRQHVKKKNM--HRTFEWLKELSHAAAPDE------
>PAP.Aeschynomene.A
MAIIADGKWKQ--KQLEEEDEEEALSLCDLPDSLIDEEDQPRKPDSDITAEQEEFDFHSWGGPVSKEPEMCTADEVFFQGQILPLF--LSSKTPVSQHHDQFKQCEWRSESLDHSSSSEFQSNSSRSSSIRSQNSSSSTSSTTTTTTRISKPRVQQFHTHP-------------------IRRSSSWEFFRLGVVRAPEIGLQDIKVRSTNANKISVNGTNLNANSTN---TSVKKSNKISGKSKNILKQLVGKSGGLFSGCKCSIETVQSGFVMNKSSSKSNNKTESSMHAMKEKVLELKRQSHRTKQENKAVSRLRTFEWINVHLHANYPDEEALLA-
>PAP.Aeschynomene.B
-----HHDEQHDVAEEEEEEEEEALSLCDLPLTLINGQDKPRKQDTEFGETQDEFDFNSWGGLFSQEPNMCVADEVFFQGQILPLRHSFSSDPSSSKIKNQFNRCESRSESMDNISSSNSNS-SSRSCSLRSQNSSSSTSSSRT-------PKIRQFHTIPSPKPQLRQT---LFSFGNQGRKSSSWEFFRLGVAPAPELGLQDLKFRNS-------SS-SSSNN-ST----SVKK---M--SSSSSTKKFVSRSGGLLSGCGCSVDSVQLDTVMIKSTN-TKTESVATSHAMKEKVAKLKEQNKKKHQAKNVMSRRRTFEWLKELHAIRLEDEQALLST
>PAP.Lotus.B
MATSVQGKRDLAEQQEEDEEEEEALSLCDLPVTMVNHNNNNQQPRKQENPHEEEFDFRG---LFSKEPEMCVADEVFFQGQILPFRHSFSTEAGLLKSHGNIKLCKARSESLGHGYG--SSINSSRSSSVRSQNSSSSTSSTTTTTPRISKPRFQQFHTHPSPKPQLKSSGPRQTSFG---RKSSVWEIFRLGVVPAPEIELQDLKVRSS-KNCVSRSS-NSSSNSDK---LGSKT--DATTKSNHFFKQLVGKSGGLLSGCDCSIETVQSNMAMIKSGTKSTYSKATTTHAVK----------------------------------------------
>PAP.Medicago.B
MATSVQEKWNN--PREELDEDEEALSLCDLPLSHKK---PTKEEHSHVNEKQEEFNFNSWVGLLSTEPKMCVADEVFFQGQILPSRASFSSQAGLLTTTDKFNHCKSKHESFN-----EFRSNSS-----TSQNSTTSSSTSSTTTPIVSKSKVRQFHTHPSPKPQLKSSCPRK-SISQS-RKSSVWEIFRLGVVPTPEIGLQDLKVRSSSKNCVSRSSSSSSNNSTFNDGKMSKK-NENGDKSNHVLKNLVGIRGGLLSGCDCSIETV------IKSGYKTENTT---KHAVKEKV-EWKKQKQRQKQGKKVMSRRRTFEWLKELHASHA-DEEALLSS
>PAP.Phaseolus.phavu_Chr02
MATSHQKKLEQLKEEEEEDEEIEALSLCDLPVNLINDDAQPKKPDSQIIESREDFDFPLWGTPLSPESEMCAADEVFFQGQILPLRLS-------------LKRCQSRSESLGHGSLREFRSNSSRSSSVRSQNSTSSSSSTTTTTPRISKLRAQQFHAHPSPQPQLKVTVPRQTSFGNQGRKSSAWDFFRLGVVPAPEIALQDLKVRSTGKNHIGRNSSNNSSSNSNNANSAVKR--SYSAKGNHVFKDFVGIGGGFWSGCKCSVETVQSNMIMIKGSTKSANKTESATHAMKEKVVERKKHKQRQKQGKRTVSRRRTFEWLKELSHDAYSNDEALLSS
>PAP.Phaseolus.phavu_Chr03
----EEEVHEEEDQDQDQEEEEEALSLCDLPINLND-QPRNQEQHSAANEAQEEFNFRSWGAPFSKQPEMCVADEVFFKGQILPFRVSFSSEAGLLATLSQSKPHYGKQESL------DFPSNSSRSSSLRSQNSSTSTSSSTTITKTIAKPRIRQFHMHPSPKPQLRAPTPTQSSLGNPVRKSTSWGIFRLGVVPAPEIGLQDLKVRNR-TNCVSRSSSNSSSNNSA---KSVKTSNRNKGN-DGVLKQLIGKGGGLLSGCDCSFETVQNNMIMIKGGGKSSNKTESTRHAPKEKVVESKKQ--RQKQGKKVTSRRRTFEWLKELHASHDDDEEALLS-
