# Supplementary material for: Legume genome structures and histories inferred from Cercis canadensis and Chamaecrista fasciculata genomes
Source: Plant J. 2026 Jun 10;126(5):e70981. doi: 10.1111/tpj.70981 (PMC13252982; doi:10.1111/tpj.70981)
Supplement: Supplementary file 8 — Data S8. Manuscript supplement; Compressed directory of aligned sequences from 36 gene families with members deriving from syntenic blocks from selected species. [file TPJ-126-0-s004.gz › S8_wgd_block_tree/41_hmm_align_table_wgd_all_squareup/Legume.fam3.00699]

MVCTADIHEWKDFPKGLRVLLLDGDSNSASELRTKLEAMDYIVSTFCDEEALSAISSKPEGFHVAIVEVSTS-SLGSFKILEAKDLPIIMASNTHCLSTMMKCVALGAVEFLRKPLSEEKLRIWQHVVHKAFTGTSVLPKSLEPVKESL--VLQLQTDGGEHET---VNLEE-SRFSDDHEQSAGSDKYPAPSTPQLKHGARLMDHGDCQEQTCSTEKESEDHNGESKFVETTFGVLNSEGTCKPVEPKKALNMEDENLANDSKSEKLVSQPVHDS-VLSNTEGDTVSPNKARVHGDSRQIKTKKK---VDWTPQLHKKFVKAVEQLGVDQAIPSRILELMNVEGLTRHVASHLQKYRMHRRQILPKEDRRW-------------VQRPVMSFPPYYSGTPSPAPVYPIWGQSGNQPAGMHAWGLPGYPLWHRTENWHWKPYHWIHAESWACPVLPASQSPCNSYSQNIRGWHNANSVNYSASKLQNSCEYHPAEDVVDKAVKEAISKPGLPMPLGLKPPSIDCVLSELSRQGFSTIPPCSRHAK
MVCTADLQSWKDFPKGLRVLLLDGDTNSAADIRAKLEAMDYIVSIFCNEEALSAISSKPEGFHVAIVEVSTSNNQGCFEFLEAKDLPTIMTSNDHCLSTMMKCIALGAVEFLRKPLSEEKLRIWQHVVHKAFAGATVLPESIKPIKESVVSMLRLQTDNKEQQSKISLDIEKVSRFSEDHELSSGSDKYPAPSTPQLKQGLRLLDDGDCHEQTCLTEKESGEPDGETISVETTCGNSNSEGAPQPSKPEMTLAKKEEDFANGSKSESDVSTHIHDGNFVSINDDITPSPKEVGVFSDACEITASKKKMKVDWTPELHNKFVQAVEQLGIDQAIPSRILELMEVEGLTRHVASHLQKYRMHKRHILPKEEDRRWPNQRDIMQRSYYVPRPTMAYPPYHSHTLSPAPIYPMWGQPGSQPAGVQMWAPPNYHIWQ--------PFPGMHAEAWGCPVLPPSQNPSFFHTQHTPGLRSANNVEYNPSMPPSSLEHHPADEVVDKVVKEAISKPWLPLPLGLKPPSTDSVLAELSRQGISTIPHSSKS--
MVCTADLQNWKDFPKGLRVLLLDGDITSASEIRTKLEAMDYIVSTFCDEEALSAISSSPESFHVAIVEVNTSSSPGSFKFLEAKDLPTIMTSNNHCLRTMMECIALGAVEFVSKPLSEEKLRIWQHVVHNAFSRTSVISESQKRIKESVESSLHFQTDSEEHEGNISINLEKVSGLSDEHEQSAGSDKYPAPSTPQLKQGARLLDDADCQEQTCSTEKESGDHDGESKYVETTCGALNAEGTCQPIKPEVSLKMEEENFANDSKSENDVSSHLHDIKDFSNIDGSTESPNKAGD-SDSHQIKTNRKKMKVDWTPQLHKKFVKAVELLGIEQAIPSRILELMKVEGLTRHVASHLQKYRMRKRQILPKED-RRWL-----------QQRPIMAFPPYYPNTLSPAPAYPIWGQPGSQPAGVHMWGPPSYPMWQPSESWHWTPLLTMHADAWGCPMLPPPQDPHFSCSEKIPRPHNVN-VGCSSSKSQNSLEYHPAEEVVNKAVKEAISKPWLPMPLGLKPPSTDIVLAELSKQGISAIPPRRKRSK
MVCTADLQGWKDFPKGLRVLLLDGDITSAADIRAKLEAMDYVVSIFCNEEALSAISSRPEGFHVAIVEVSTSDTEGCFKFLEAKNLPTIMTSNNHCLSTMMKCIALGAVEFLSKPLSEDKLRIWQHVVHKAFAGASLLSDSLKPVKESVVSMLQLQTDNRDHDSKISIDIENVSRFSDEHEHSAGSDKYPAPSTPQLKQGARLLDDGDCQEQTCLTEKESGEHEEESKSVETTCENLNSEGTPQPRKSEMTLRKEEEELANGSKSESDVSLHHDDGKPLDNIDDGTASPKKAVVLSDSCEVKPNKKKMKVDWTPELHKKFVQAVEQLGVDQAIPSRILEIMKVEGLTRHVASHLQKYRMHKRHVLPKEEDRRRAHQRDIMQPSYYPPRPIMAIPSYHSHTLSPAPMYPMWPQPGNQPAGVQMWGTPDYRLWQPAESWHWNPLPGVHAEAWGCPVLPPPQSPCFSYTQPVPGLQTASKVDYSPSMPKSSFEHHPADEIVDKVVKEAISKPWLPLPLGLKPPSTDSVLAELSRQGISTIPHKTKGSK
MVCTADLQGWNDFPKGLRVLLLDGDTTSAADIRAKLEAMDYVVSIFCNEEALSAMSSRPEGFHVAIVEVSTSDSEGCFKFLEAKDLPTIMTSNNHCLSTMMKCIALGAVEFLSKPLSEDKLRIWQHVVHKAFAGANVLSESLKPVKESVVSMLQLQTDDREHGSKISIDLETVSRFSDDHEHSSGSDKYPAPSTPQLKQGARLLDDGDCQEQACLNEKEIGEHDGESKSVETTCENLNSEDTAQPRESEKNLIKKEDEIANGTKSESDNSQHLHDGELVNNIDDNTTSPKKAVVLSDRCEAKANRKKMKVDWTPELHKKFVQAVEKLGVDQAIPSRILELMKVEGLTRHVASHLQKYRMHKRHVLPKEEDPRWAHQRDTMQRSYYAPRPVMAIPAYHSHTLSPTPMYPMWGQSGSQTVGVQMWAPPDYRLWQPTQSWHWKPLPGVHAEAWGCPVLPPPQGPCFSYPQHMPGLNYANKADYSSSMPPSSIEHHLADEVVDKVVKEAINKPWLPLPLGLKPPSTDSHHPALATVSVSVCPTTTAG--
MVCTADLQEWKDFPKGLRILLLDGDSTSASEIRTKLEAMDYIVSTFCDEEALSAISSRPESFHAAIVEVSTSSSPGSFKFLEAKDLPTIMTSNNHCLSTMMKCIALGAVEFLSKPLSEEKLRIWQHVVHKAFAGTSILSESLKPVKESVVSLLNLQTHSEKHESRISIDLEKVSRFSDDHEVSAGSDKYPAPSTPQLKRSARLLDDGDCQEQTCSTEKESGDHDGESKSVDTTCGVLNAEGTCQPIKPEKPLKMEEENFANDPKSVNIASPHLHDGKVLSNIDDSTASPNKTGILSDSCRMKTNRKKIKVDWTPRLHKKFVKAVEQLGLDQAIPSRILELMKVEGLTRHVASHLQKYRMRKRQILPKDD-RKW------------LQRPIMPFPPYYSHTLSPAPLYPLWGQSSSQPTGVHLW-PPGYPLWQPVESWHWKPFPRMHADAWGCPILPPTQGPSFSCSQNIPGSHKADAVGCSSSKSGIFFEYHPAEEVVDKIVKEAISKPWLPMPLGLKPPSTDSVLAELSRRGISTIPPRTIKP-
MVCTADLQKWKDFPKGLRVLLIDGDTNSAAEISAKLEAMEYIVSTFCDEEALSAISSKTEEFHVAIVEVSISSTQDSFKFLEAKDLPTIMTSSEHCLSTMMKCIALGAVEFLSKPLSEDKLRIWQHVVHKAFAGTSVLSDSPKPDKESVVSTLKLQMDNGQQENGVSIDLGKVSRSTDDLDQSVGSDKFPAPSTPQLNQGARLLDDGDCQEQTCSTEKENGEHEGKSKSVETTRETLCGDGILPPNKPEKTSKEEEDFVDDGSKKENTVSPHPTNKMLLGNIDGGTASPNKAGVRDDPCDTKSNRKKTKVDWTPELHKKFVQAVEQLGVDQAIPSKILELMKVEGLTRHVASHLQKYRMHKRQILPKEEDRRWLHQRDPIQRGYCLQRPMMAFPPYQSRTLAPAPVYPMWGQPGSHLPGLQVWSPPGLPVWRPTESWHWKPVSGMHADAWGCPVLPPPQGPCFPYSQSIPGFRNTNAVNYSSSMPRSTFELNPEEEVIDKVVKEAISKPWLPMPLGLKPPSTDSVLAELSRQGISNIPLGNKGSS
MVCTADLQKWKDFPKGLRVLLLDGDTNSAAEISAKLEAMDFIVSTFCNEEALSAISSRTEGFHVAIVEVSTSSSEGCYKFLEAKDLPTIMTSSNQCLSTMMKCIALGAVEFLSKPLSEDKLRIWQHVVHKAFSGASVLSDSLKPVKESVASTLELQMDNGQHENGMSIDLDKVSKFTDDLEQSVGSDKFPAPSTPQLKQGARLLDDGDCQEHTSSTEKENGEHEGESKSVEITCENLYADGTLPPNKPEKTLIKEEEDFVDGSKRESTVSAHPPNRKVPSNINGGTASPNKAGVPSVSRDTKCNRKKIKVDWTPELHKKFVQAVEQLGVDQAIPSRILELMKVEGLTRHVASHLQKYRMHKRQILPKEEDRRWLHQRDPMQRSYYPQRPIMAFPPYQSHTLSPAPAYPMWGQPGGHLPGVQVWSPPGYPVWQPTESWHWKPVSGMHADAWGCPVLPPAQGPCFSYPQNMPGFHNAHAADYSSSMPRSTSEPHPEEEVIDKVVKEVISKPWLPMPLGLKPPSTDSVLAELSRQGISNIPLGNKGSS
MVCTADLQKWKDFPKGLRVLLLDGDTSSAAEISAKLEAMDYIVSTFCNEEALSAISSRTEGFHVAIVEVSTSSSQGSFKFLEAKDLPTIMTSSNHCLSTMMKCIALGAVEFLSKPLSEDKLRIWQHVVHKAFAGASVLSDSLKPVKESVVSTLELQTDNGQRENGMSIDLDKVSRFTDDLEQSVGSDKFPAPSTPQLNQGARLLDDGDCQEQTCSTEKENGEHEGESKSVETTCENLYADGTLPPNKPEKTLIKEEEDFVDGSKRESAVSPHPPNRKVLSNIDGGTASPNKAGVPSDSCDTKSNRKKMKVDWTPELHKKFVQAVEQLGVDQAIPSRILELMKVEGLTRHVASHLQKYRMHKRQILPKEEDRRWLHQRDPMQRSYYLQRPMMPFPPYQSHTLSPAPVYPMWGQPGSHLPGLQMWSPPAYPVWQPTESWQWKPVSGMHADAWGCPVLPPPQGPCFSYSQNIPGFHNANVVDYSSSMPRSTFELHPEEEVIDKVVKEAISKPWLPMPLGLKPPSADSVLAELSRQGISNIPLGNQGSS
MVCTADLQKWKDFPKGLRVLLLDGDTSSAAEISAKLEAMDYIVSTFCNEEALSAISSRTEEFHVAIVEVSTSSSQDSFKFLEAKDLPTIMTSSKHCLSTMMKCIALGAVEFLSKPLSEDKLRIWQHVVHKAFTGTSILSDSLKPVEESVVSTLELQTDNGQHENGMSVDLYKVARFTDDLEQSVGSDKFPAPSTPQLNQGARLLDDGDCQEQTCATEKENGEHEGESKSVETTCENLYGDDILPPNKPKK-ILKEEEDFVDGSKKESTVSPHPPNKKFLSNIDGGTASLNKASVPSDSCDTKSNRKKLKVDWTPELHKRFVQAVEQLGVDQAIPSRILELMKVEGLTRHVASHLQKYRMHKRQILPKEDDRRWLHQRDPMQRGYYLQRPMMGFPPYQSHTLSPAPVYPVWGQPGGQLPGLQLWSPPG-QVWQPTESWHWKPVSGMHAEAWGCPVLPPPQGPYLSYSQSIPGFHNANAVDYSSSMPRSTVELHPEEEVIDKVVKEAISKPWLPMPLGLKPPSTDSVLAELSRQGISNILPCNKDSS
MVCTTDLQKWKDFPKGLRVLLLDGDTSSAAEISAKLEAMDYIVSTFCNEEALSAISSRTEGFHVAIVEVSTSSSQGSFKFLEVKDLPTIMTSSNQCLSTMMKCIALGAVEFLSKPLSEDKLRIWQHVVHKAFSGASVLSDSLKPIKESVVSTLELQTDNGQHENGMSIELDKVSRSTDDLELSVGSDKFPAPSTPQLKQGARLLDDGDCQEQTSSTEKENGEHEGESKSVETTSENLYADGTLPPNKPEKTLIKEEEDFVDGSKRESTVSPHPPNRKVLSNIDGGTASPNKAGVPSVSCDNKSNRKKMKVDWTPELHKKFVQAVEQLGVDQAIPSRILELMKVEDLTRHVASHLQKYRMHKRQILPKEEDRRWLHQRDPMQRSYYLQRPMMAFPPYQSHTLSPAPVYPMWGQPGSHLPGVQMWNPPGYPVWQPTESWHWKPVSGMHADAWGCPVLPPPQGPCFSYSQNIPGFHNANAADYSSSMPRSTLEPHPEDEVIDKVVKEVISKPWLPMPLGLKPPSTDGVLAELSRQGISNIPLGNKGSS
MVCIADLQGWKDFPKGLRVLLLDGDSKSAAEIRSKLEAMDYIVSAFCNEEALSAISSETESFHVAIVEVSTGSSEGSFKFLEAKDLPTIMTSNTHCLNTMMKCIALGAVEFLSKPLSEDKLRIWQHVVHKAFAGANILSESLKPVKDSVESMLELQTENGRQENNISTDLGKVCRFSDDQEQSVGSDKYPAPSTPQLKQGIRLVDDGDCQEQTCTIEKESGELDGESKSVETTCANLNAEGTLPLRKPEKTLIKDEDDLADNSRSESTISPHRQSRKVLSNDGGTTACPNKAAVPSDPCDIKASRKKTKVDWTHELHKKFVLAVEKLGIDQAIPSRILELMKVEGLTRHVASHLQKYRMQKRQILPKEDDRRWPHQRDPIQRSYYVQRPIMAFPPCPSHTLSPAPAYPVWGQPGNQPVGVHIWGPSGYPVWQPTENWHWKPFPGIHADAWGCPVLPPTQGPCYSYSQNIPGFHNANAVDYNSIMPRNSFEFHPAEEVIDKVVTEAINKPWLPLPLGLKPPSTDSVLAELSRQGISSIPPGASKG-
MVCTANLQEWKDFPKGLRILLLDGDSNSAAEIRSKLEAMDYIVSTFCNEEALSAISSKPEGFHVAIVEVRTSNNEGSLKFLEAKDLPTIMTSNNHCLNTMMKCIALGAVEFLSKPLSEDKLRIWQHVVHKAFAGANVLSESLKPVKESVESMLWLQADNGQHENRTLKDTNKVSRPSDDHEHSVGSDKYPAPLTPQLKQGARLLDDGDCQEQACSIDRECGELEGESKSVETACGTASAEDALNLREPEKTLIKQEEDFADGSKSESTISPQQCSRKVLSNNDGSTASPKKVHVPTDLCDVKVNRKKMKVDWTPELHKKFLQAVEQLGVDQAIPSRILELMKIDGLTRHVASHLQKYRMHKRHVLPKEEDRKWPQQKGPMQGGYCLQRPIMAFPSYHSHTISPAPVYPMWGQS-----GVQMCGPPCYPAWQPTESWHWKPLLGMQANAWGCLVLPPTQTHCFSFSE-----------NYRPSMPRSSIKLHLEEEVIDRAVKEAISKPWLPLPLGLKPPSTDSVLAELSRQGISSMPSDSSS--
MVITADLSKWENFPKGLKVLLLDGDGSSAAETRSELESMDYIVTTFTDEEALSAVVKNPESFHIAIVEVNMSAESESFKFLEAKDLPTIMISTDHCITTTMKCIALGAVEFLQKPLSPEKLKIWQHVVHKAFDGGSNVSISLKPVKESVVSMLHLETDMTIEEK------------------------DPAPSTPQLKQDSRLLD-GDCQENIFSMEDNMEDHQGESKSVDTTNRKLDDDK---------VVVKEERDSEKEEEGETGDSEKTDSVD-IHKKEDETKPINKSSGIKNVSGNKTSRK--KVDWTPELHKKFVQAVEQLGVDQAIPSRILELMKVGTLTRHVASHLQKFRQHRKNILPKDDHNRWIQSRENHQRNYNVFRPVMAYPVWGLGVYPPGAIPPLWPPP------LQSIGQPP--------PWHWKPYPTVSGNAWGCPVGPPVTGSYITPNTTAGGFQYPNGAETGFKIMPA---SQPDEEMLDQVVKEAISKPWLPLPLGLKPPSAESVLAELTRQGISAVPSSS----
MVCTADLQEWKDFPKGLKVLLLDEDNSSAAEIKSKLEAMDYIVTTFCNEEALSAFSSNPLSFQVAIVEVNASNGHGVFQFLEAKDLPTIMTSNIHCLSTMMKCIALGAVEFLRKPLSEDKLRIWQHVVHKAFAGGSAISESLKPVKESVVSILQIKQETEEQKCKISVETENVSRVHEDREQSVGSDKYPAPSTPQLKQGSRLLADGDCQDQICLSEKESGENDSESKSVETTCGNPIDEGTVQLSEPQMTRKR----VVKEENDSVNGSQHPHNRNSANDVGGVAENLSKASAPNNSC--KSNRKKMKVDWTPELHKKFVQAVEQLGVDQAIPSRILELMKAEGLTRHVASHLQKYRMHKRHILPKEDDRRLPHPRDPIQRSYYPQKPIMAFPPYHYNSLSMAPVYPMWGQPGSQPAGVQMWGSPGYPQWQPSESWHWKPYQGMQADAWGCPVMPPLQGGYPSYPQNAAG--------FHAGVVDNSFDLHPAEEVVDKVVKEAISKPWLPLPLGLKPPSTEGVLDELSRQGICNIPPHVNRSN
MVCTADLRGWKDFPKGLRVLLLDGDSSSAADISSKLQAMDYIVSTFCNEEALSAISSRSEDFHVAIVEVNTSNTQGSFKFLEAKDLPTVMTSNVHCLNTMMKCIALGAVEFLQKPLSEEKLRIWQHVVHKAFRESSVLSDSLKPVKESLVSMLQLQMESTGHESKISIDIENVSRASEDNEQSGGSDKYPAPSTPQLKQGARTPDGGDCQDHTCSAEKESGEHDGESKSVETVNSIAVTLSASRPEKLGKALIKEEEDFPDGSKTESTISTNPHNGDVPGNINVSTESPSKASVLGDSCGVQANRKKMKVDWTPDLHKKFVQAVEQLGVDQAIPSRILELMKVEGLTRHVASHLQKYRIHKRHILPKEENRRLSHQRDSMQRNYYPQKPIMAFPPYHSQTLSTAPVYPLWRQSGSQPTGVQMCCPPAYPLWQPADIWHWKPYPGMQADVWGCPVVLPPPPGPFSYPQNALGFHNTSAVDYSCSRQQNSLELHPAEEVIDKVVKEAISNPWLPLPLGLKPPSTDIVVAELSRKGISSIPPFSKAFN
MVCTADLQGWNDFPKGLRVLLLDRDSNSAAEISSKLEAMDYIVSTFCNEEALSAISSKSENFHVALVEVDTSNGHGSFKFLEAKDLPTIMTSNVHCLSTMMKCIALGAVEFMRKPLSEDKLRIWQHVVHKAFAGSSVLSDSLKPVKESLVSMLQLQMETAGHGSQISIDLEIVSRVSENNEQSRGSDKYPAPSTPQLKQGTRLVDDGDCQDQTCSAEKESGDQDGESKSVETTCGNSIVVSTHSASRPEKTLIKEEEVFADGSKSESMISTHPHNGKVTRNIDVCTESPSKASVLGDSFRVKANRKKMKVDWTPELHKKFVQAVEQLGVDQAIPSRILELMKVEGLTRHVASHLQKYRMHKRHILPKEEDRRWPYLRDSMQRNYYQQRPIIAFPPYHSQSLTTAPVYPMWGQSGSQPTGVQIWGTPAYPQWKPAENWHWKHFPGMHADAWGSPVVSLLPQGPFSYSQNALGFYKSNAVDYSCSIPQNSFELHPAEEVIDKVVKEAISKPWLPLPLGLKPPSTDIVLAELSRQGISSIPPGSKGSN
MVCTADLQEWKDFPKGLRVLLLDDDTTSAAEIRSKLEEMDYIVSTFCNEEALSAISSKPESFHVAIVEVST-GNNGSFKFLEAKDLPTIMISSIHCLSTMMKCIALGAVEFLRKPLSEDKLRIWQHVVHKAFAGGSVLPESLKPVKESVASMLQLQMENEEPRNESSAETLNVSNVHEDHMQSAGTDKYPAPSTPQLKQGGRSLDDGDCLDQTCSTEKESGEQDGESKSVETTCGTSVAEVTAQVSPPGESVIKEEDDSADGCKSESNMSPHPQNKDSLSEFGGDARNPRKASGVHSPCGTRANRKKMKVDWTPELHKKFVQAVEQLGVDQAIPSRILELMKVEGLTRHVASHLQKYRMHRRHILPKEDDRRWPHQRDPMQRNYYPQKPVMAFPPYHSHTLPAAQLYPVWGQPSSHP--AQMWSTPGYHTWQPAESWIWKPYPGMNADAWGCPVMTPTHTPCSSFPQNPSGFDHNNSGIYNTGIPQSPIDLYPAEELIDRVVKEAISKPWMPLPLGLKPPATESVLAELSRQGISTIPPHINT--
MVCTADLQGWKDFPKGLRVLFLGRDSGSASEIRAKLEAMDYDVSIFYDEEALSAMSSRPEGFHVAIVEVSTSSSQGGFKFLEAKDLPTIMTSENQCLSTMMKCIALGAVEFLSKPLSEDKLRIWQHVVHKAFAGGSVLSESLKPVRESVESMLQLKTENGQRESRIAVDVENLSRFSDEHDQSAGSDKYPAPSTPQLKHGARLLDDGDCQEQTCSIEKESGEQDGESKSVETSCENLNAESTPQAQKTEKTLIKDEEGFANGSKCESVVSADRHNRKFLRKTAGNIKSPNKGGVPSDSCENKANRKKIKVDWTPELHKKFVQAVEQLGIDQAIPSRILELMKVDNLTRHVASHLQKYRMHKRLVMPKEDDRRWQNQRDSTQRSYCMQRPIMAYPPYLNHTLPPAPVYPMWG-------------PPSYPIWQPTESWHWKPYPGVHVDAWGCPVLPPSQAPYFSYTQNMAGLHNSKAEDCRFSLPPSSFEHNPADEVVDRVVKEAMSKPWLPLPLGLKPPSTDSVLNELSKQGISTIPRA-----
MVCTADLQQWKDFPKGLKVLLLEGDTTCASEIRAKLEAMDYNVSAFCDEEALSAISSKPDGFHIAIVEVSISSGEGGFRFLEAKDLPTIMTSNNYCLNTMMKCIALGAVEFLSKPLSEDKLRIWQHVLHKAFAGVSVLSESLKPVKESVVSMLQLQTENEQEGS----------MYTDDH--DPGSDKYPAPSTPQLNQGARLLDDGDCHEQTCSTEKDSGEHDGESKSVETTCGNLNAESNPEPMKSEKTLVKEESDFVKGSKGETRDRTNSCNRKVLNSIDGNTKSSNKVGVTNDSCTIKAHRKKMKVDWTTDLHKKFVKAVEQLGLDQAIPSRILDLMKVEGLTRHVASHLQKYRMHRRQILPKEDDRKWLNQRDPLQRSYGLQRPIMAFPPYHSHTVSPAPVYPMWRQPGAQTAAMQVWSPPGYPMWQPAESWHWKPLPGMHADAWGCPVLPPPQAPCFPYPHNMHEQHNTNAVDYKFSLPQSSFEHHLADEVVDKVVKEAINKPWLPLPLGLKPPSTDSVLTELSRQGISTVPPCIKG--
MVCTADLQQWKDFPKGLRVLLLEGDSGSATEIRAKLEAMDYIVFTFYNEEALSAISSDPEGFHVAVVEVSTSSNQGGFKFLEVKDLPTIMTSNSQCLNTMMKCIALGAVEFLTKPLSEDKLKIWQHVVHKAFAGTNAPSESLRPVKESVESILQLQTDNGQHESNISIDIENVSRLGDDHEQSVGSDKYPAPSTPQLKQGARLLDDGDCHEQTCSTEKESGEHDEESKSVEISCENLNTESSSQLSKPEKTLIKEEEAFADGSKGEIAVSQNEDNRKFLGSAEGNES-PNKTGVLSDSCEKKANRKKMKVDWTPELHKKFVKAVEQLGIDHAIPSRILEIMKVEGLTRHVASHLQKYRIHKKQIMPGEDDRKCQNPRDPMQRSYCLQRPIMAYPPYHSHTLPPAPMYPMWGQPGSQTAGVQIWGNHGYPLWHPTESWHWKPYPGMHVDAWGCPVLPSPQASPFPYTQNVAGWHNAKAMDYRFSMPQSSVENYPAEEVVDKVVKEAMSKPWLPLPLGLKPPSMDTVLSELSSQGISGIIPFSS---
MVFTADLQEWKDFPKGLKVLLLEGDSASAAELKDKLEAMDYNVSTFCDEEALSAISSRPEGFHIAIVEVSLSSCQGGFKFLQAKDLPTIMTSNNHCLDTMMKCIALGAVEFLSKPLSEDKLKIWQHVVHKAFAGASVLSESLKPVKESVMSMLERQTDQEQHEGRVSIDLENVSRITDNN-----HEQYPAPSTPQLKQGERLMDDGDCQEQTCSTEKESGDCDGESKFVETTSGNLNAESIPQQRESEMTPVKEEENFANASKGVSAVSPHPQNSKVLSNADSKTSSPNKAGVHGDKCEIKANRKKMKVDWTPELHKKFVKAVEQLGIDQAIPSRILDLMKVEGLTRHVASHLQKYRMHKRQILPKEESRKWLNQRDAVQRSYFHQRPIMAYPPYHSHTLPMPPVYPMWG-------------PPGYPLWQPTESWHWKPLPGMHADAWGCPVIPPPQAPPFTYSQNVDALGNANAVDYTFSMPHSSFELYPAEEVVDKVVKEAINKPWLPLPLGLKPPSTDCVIAELSRQGISAIPPGS----
MVCTADLQGWKDFPKGLRVLLLEGDNNSASEIRTKLESMDYNVSTFYNEEALSAISSSPKCFHVAIVEVSISCPDGGFKFLEAKDLPTIMTSNSQCINTMMKCIALGAVEFLTKPLSEDKLKIWQHVVHKAFAEASALSESLKPVKESVESMLHLQTDNTLHESTISIDLDKVSKFSDEHEHSAASDKYPAPSTPQLKQGARLVDDGDCHEQTCLIEKESGEHDGECKFVDTSCENLNAESSPQPTK---HLIKEEEDFAKGSKGEGGASLNPLNKNFLGDAGGNTSL-NKTRVFNDPCENKANRKKMKVDWTAELHKKFVKAVEQLGIDQAIPSRILELMKVDGLTRHVASHLQKYRMHKRQIIHTDEDRKWPNRRDPMQRNYCMQRPIMAYPPYHSHTFPPAPAYPMWGQHGSQTAGVPIWSPPGYPLWQPTESWHWKPYPGVHVDAWGNPMLRPPQTHCIPYTQNMAGMHNAKAVDY----------SYPAEEVVDKAVKEAINKPWLPLPIGLKPPSMDSVLDELSKQGIPFSKK------
MVCTADLQEWKDFPKGLKVLLLEGDNTSVSEIRVKLEAMDYNVSIFCDVEALSAVSSRPEDFHIAIVEVSSSSCEGGFRFLEAKDLPTIMTSNSDCLNTMMKCIALGAVEFLSKPLSEDKLRIWQHVVHKAFAGVSALSESLKPVKESVASILQIQTDNEQNESKASVELEQVLRSSDDH-----HEHYPAPSTPQLKQVGRLLDDGDCQEQTCSTEKESGEHDGESKSVEITCENLNAESITQQTKSEATLVKEEEEFADASKCESVVSPQLPNVKVLNNSESNTTSANKVVVRSHKCEIKANRKKMKVDWTPELHKKFVKAVEQLGIDHAIPSRILDLMKVEGLTRHVASHLQKFRMHKRHILPKQEDRKWLNPRDPTQRNYCLQRPIMPGPPYYSHTLPPAPLYPMWGQSGTQTAGMQVWGHSGYPVWQPTESWHWKPFPGMHPDAWGCPVLPPPQPPCYSYSQDIPAVSNANAMDYTFSMMHSSFDDYPAEEVIDNVVKEAISKPWLPLPIGLKPPSTDSVLAELSRQGISSIPPSYNGS-
MVCTADLQGWKDFPKGLRVLVLDGDRSSAAEIGEQLQAMDYNVSIFYDEEALSAISSSPEGFHVAIVEVSTSSSLGGFKFLEAKDLPTIMTSKNQCLNTTMKCIALGAVEFLSKPLSEDKLQIWQHVVHKAFAGANGLSESLKPVKESLESVLHLQTGNEQDKTHMSIDLENVSKFGDDKEQS-VCDKYPAPSTPQLKHGTRLLDDGDCHEQTFSTEKESGEHDGECKSVEASCENLNAESSPQPTEPEETLIKEEEDFANGSKGERAVSPNLHNEKFLTNADGHTSS-KKTGVLHDSCEIKANRKKMKVDWTPELHKKFVKAVEQLGIDQAIPSRILEIMKVEGLTRHVASHLQKYRIHKRQSAPGEEDRKWHNQRDAMQRSFYLQRPIMAYPSYHSQTLSPAPIYPMWGQPGSQMAGVQMWGSPAYPLWHPTESWNWKPYPGMHVDAWGCPLFPPPQAPGFPYNQNIPGLHTPKAVDYRFGMPRSSFEHHPAEEVVDKVVKEAINKPWLPLPLGLKAPCTDSVLAELSKQGISSIPLGNKGSS
MVFTADLQEWKDFPKGLKVLLLEGDSISAAEIRAKLEAMDYNVSTFCDEEALSAISSTPESFHIAIVEVSSSSSEGGFKFLEAKDLPTIMTSNNHCLNTMMKCIALGAVEFLSKPLSEDKLKIWQHVVHKAFSGTSILCESLKPVKESVVPMLQLQKDNEQHESSVSIDIEKVSRFTDDHVLSPGNDKYPAPSTPQLMHGTRLLDDGDCQEQTCSTEKESGEHDGESKSVETTCGNLNAETTAQERKSEITLARKEVDLVDTSKGESVASLHTQKRKVVSNTDKNTKSPNKVGVRSDSCEIRPSRKKMKVDWTPELHKKFVKAVEQLSIDQAIPSRILELMKVEGLTRHVASHLQKYRMHKRQIFPKEEDRKWLNQRE---RSYCLQRPIMAFPPYHSHTLPLAPVYPMWGQSSSQTAGMQIWSSPGYPLWQPTENWHWKPFPRMHADAWGCPVLPVPQA-PFPYSQNMPALLNADAADHTFTMPQSSLEHYPAQEVVDKVVKEAVSKPWLPLPLGLKPPSTDSVLAELSRQGISSIPPRSSKGS
