# Supplementary material for: Legume genome structures and histories inferred from Cercis canadensis and Chamaecrista fasciculata genomes
Source: Plant J. 2026 Jun 10;126(5):e70981. doi: 10.1111/tpj.70981 (PMC13252982; doi:10.1111/tpj.70981)
Supplement: Supplementary file 8 — Data S8. Manuscript supplement; Compressed directory of aligned sequences from 36 gene families with members deriving from syntenic blocks from selected species. [file TPJ-126-0-s004.gz › S8_wgd_block_tree/41_hmm_align_table_wgd_all_squareup/Legume.fam3.00734]

MKHKDGKPITHPDKSRAASMAIMFVVLFGLSFYLGGIFCSEKGKFVTINTQKTAETFKGSAVATLQVKSNSFPECSIDYQDYTPCTDPKRWRKYGYYRLTLLERHCPPIFERKECLIPPPNGYKPPIRWPKSKDECWYRVPYDWIKQKSQHWLIKKGEKFLFPGGGTMFPNGVSEYVDLMQDLIPEMKDGTIRTALDTGCGVASWGGDLLDRGILTVSLAPRDHEAQVQFALERGIPAILGVISTQRLPFPSSFDMAHCSRCLIPWTEFGGIYLLEIHRILRPGGFWVLSGPPVYENRWRGWTTVEEQKSDYEKLQDLLTSLCFKMYKKGDIAVWQKSPDSCYDKLAKETYPPKCDDSLEPDSAWYTPLRACLVVPDPKLKKSGLAAVPKWPERLNVAPERASLIDGGSSSAFNHDDSKWKNRVKHYKKLLPDLGTDKIRAMDMTVYGGFASSLIKDPVWVMVVSSYATTLPVVYDRGLIGTLHDWCEAFSTYPRTYDLLHLDGLFTEESHRCEMKYVMLEMDRILRPTGYAIIRESNYYINAISSIAKGMRWVCHKQETEDGSDKEKILICQKKLWQSSSNR-
MKYKDGKPINLPDKSKVVSTAIL-VLLCGLSFYLGGLYCSNSDSIFTNTIQKAINSPKESSVAPLQIRPITFPECTIDTHDYTPCTDPKRWRKYGTYRLTLLERHCPPKNERKECLVPPPDGYKPPIRWPKSRDECWYRVPYDWIKQKSQHWLRKEGEKFLFPGGGTMFPNGVGEYVDLMRDLIPEMKDGTIRTAIDTGCGVASWGGDLLDRGVLTVSLAPRDHEAQVQFALERGIPAILGVISTQRLPFPSSFDMAHCSRCLIPWTEFGGIYLFEIHRILRPGGFWVLSGPPVYERRWRGWTTVEEQRSDYNKLQELLTSLCFKLYKKEDIAVWQKSPDKCYDNIGSDSYPPKCDDGLEPDSAWYTPLRSCVVVPDAKLKKSSLNKVSKWPQRLHVAPERISNVPSGSASMFSHDDSKWKKRVHHYKKLLPKLGTDQIRVMDMTEFGGFAAALIGDPVWVMVVSSYATTLPVVFDRGLIGTFQDWCEAFSTYPRTYDLLHMDGLFTAESHRCEMKYVMLEMDRILRPKGYAIIRESSYFVDAIATMAEGMRWQCRQENTEYDIETEKILICQKKLWYASSSSS
MKHKDGKPTSQPDKSRVIPMAIMAVVLCGFSFYLGGIFCSENNKFITISTQKAAESSKKSAVTPLKVKSNSFHECSIDYQDYTPCTDPKRWKKYGYYRLTLLERHCPPIFERKECLIPPPDGYKPPIRWPKSRDECWYRVPYDWIKQKSQHWLRKEGEKFLFPGGGTMFPNGVGEYVDLMQDLIPEMKDGTVRTAIDTGCGVASWGGDLLDRGILTVSLAPRDHEAQVQFALERGIPAILGVLSTQRLPFPSSFDMAHCSRCLIPWTEYGGIYLLEIHRILRPGGFWVLSGPPVYERRWRGWTTVEEQRSDYEKLQDLLSSLCFKLYKKDDIAVWQKSSDSCYDKLAKDAYPPKCDDSLESDSAWYTPLRSCLVVPDPKLKKSGLNAISKWPERLQTPPERVSNIRGGSSSAFNRDNNKWKKRILHYKKLLPDLGTNKIRVMDMTVYGGFAASLIDDPVWVMVVSSHSPTLPVVYDRGLVGTFHDWCEAFSTYPRTYDLLHLDGLFTAESHRCEMKYVLLEMDRILRPAGYAIIRESSYFVDAIATIAKNMRWGCRKQDAENGAEKEKILICQKKLWHRG----
MKHKDGKPFSHPDKSKIVPTTIMVVLLCGFSFYLGGIFSSDKDQVITSKVQDAFSSPKESSVAPLQIKPVTFPPCPSEYQDFTPCTDPRRWRKYGMYRLTLLERHCPPPSERQECLVPPPDGYKAPIRWPQSRDECWYRVPYDWIKQKSQHWLRKEGEKFLFPGGGTMFPNGVGEYVDHMRDLIPEMKDGTVRTAIDTGCGVASWGGDLLDRGVLTISLAPRDHEAQVQFALERGIPAILGVISTQRLPFPSSFDMAHCSRCLIPWTEFGGIYLLEVHRILRPGGFWVLSGPPVYERRWQGWTTVEEQRSDFNKLEELLTAMCFKMYKKEDIAVWQKSPDRCYDKLPQETYPPKCDDSLEPDSAWYTPLRPCIVVPDSNLRKTALTHVAKWPQRLHVAPERISSVPGSSASAFSHDDSKWNKRLRHYKKLLPDLGTDKIRVMDMTVYGGFAASLINDPVWVMVVSSYSASLPVIFDRGLIGTFHDWCEAFSTYPRTYDLLHLDGLFTAESHRCEMKYVLLEMDRILRPTGYVIVRESSYFVDAIATIGKGLRWECHKENTEYDIENEKILICRKKLWHSSN---
MKHKDGKPINLPDKSKVVPTTIMIVLLCGFCFYLGGIFCTDNQKMITNNIERAITSPKDSSVPPLQIKSITFPECGIDYQAYTPCTDPRRWRKYGTYRLTLLERHCPPPSERKECLVPPPDGYKPPIRWPKSRDECWYRVPYDWIKQKSQHWLRKEGDKFLFPGGGTMFPNGVGEYVDHMRDLIPELKDGTVRTAIDTGCGVASWGGDLLDRGVLTISLAPRDHEAQVQFALERGIPAILGVISTQRLPFPSSFDMAHCSRCLIPWTEFGGVYLLEIHRILRPGGFWVLSGPPVYERRWRGWTTVEEQRSDYNKLQDLLTSMCFKLYKKEDIAVWQKSPDKCYDKLTQESYPPKCDDSLEPDSAWYTPLRPCLVVPDPKLKKSGLGKVSKWPQRLHVAPERITDLPGGSASTFSHDDSKWNKRLRHYKKLLPDLGTDKIRVMDMTMFGGFAASLINDPVWVMVVSSYAASLPVVFDRGLIGTFHDWCEAFSTYPRTYDLLHVDGLFTAESHRCEMKYVMLEMDRILRPGGYAIIREATYFVDAIAKMGKGMRWDCRKENTEYDIENEKLLICQKRLWHSS----
MKHKDGKPINHPDKSRVIPMAIMFFVLCGFSFYLGGIFCSEKDKFVAINTQKTAESSEESAVAPLQVKSNSIPECSIDYQDYTPCTDPR---------VLLL---------------------------------VYFRVPYDWIKQKSQHWLQKEGEKFLFPGGGTMFPNGVGEYVDLMQDLIPEMKDGTVRTAIDTGL-----------------SLAPRDHEAQVQFALERGIPAILGVISTQRLPFPSSFDMAHCSRCLIPWTEFG---------------------------RWRGWTTVEEQRSDYEKLQDLLTSLCFKLYKKDDIAVWQKSPDSCYDKLAKETYPPKCDDSLEPDSAWYTPLRACVVVPDPKLKNSGLTAISKWPERLHVAPERVSLIHGGSSSSFNHDDSKWKKRIAHYKKLLPDLGTDKIRVMDMTVYGGFAASLIDDPVWVMVVSSYATTLPVVYDRGLIGTFHDW--------------------------------------------------------------------------------------------------
MKHKDGKPYNHPDKSKVVSLAILLFVLCGFSFYLGGIFCSNKNDVVTNDVQRNVESSKDTAVAPLQIKSVNFPECSNDYQDYTPCTDPRRWRKYGTYRLTLLERHCPPIFERKECLVPPPDGYKPPIKWPKSRDQCWYRVPYDWIKQKSQHWLQKEGDKFLFPGGGTMFPNGVGEYVDLMTDLIPGMKDGTVRTAIDTGCGVASWGGDLLDRGILTVSLAPRDHEAQVQFALERGIPAILGVISTQRLPFPSSFDMAHCSRCLIPWTEFGGIYLFEIHRILRPGGFWILSGPPVYERRWRGWTTVEEQRSDYEKLQELLTSLCFKLYKKDDIAVWQKSPDSCYDRLPKDTYPPKCDDSLEPDSAWYTPLRACAVVPNPKLKKSSLTTISKWPGRLHAAPERLASVQGGNVGTFNHDDKKWKKRVEHYKKLLPDLGTSKIRVMDMTAYGGFAAALIDDPIWVMVVSSYGPTLPVVFDRGLIGTFNDWCEAFSTYPRTYDLLHLDGLFTEESHRCEMKYVLLEMDRILRPTGYAIIRESSYFIDAITTIAKGMRWSCRKEKTEYGVEKENILICQKKLWYSSSN--
MKGKDGKPYNHPDKSRIVTLSILFFVLCGFSFYLGGIFCSNKNEIITNNIQKSVQSSKDSAVGPLHSKSVNFPECSIDYQDYTPCTDPRRWRKYGTYRLTLLERHCPPISERKDCLVPPPDGYKPPIRWPKSRDQCWYRVPYDWIKQKSQHWLQKEGDKFLFPGGGTMFPNGVGEYVDLMTELIPEMKDGTIRTAIDTGCGVASWGGDLLDRGILTVSLAPRDHEAQVQFALERGIPAILGVISTQRLPFASSFDMAHCSRCLIPWTEFGGIYLLEINRILRPGGFWVLSGPPVYERRWRGWTTVEEQRSDYEKLQELLTSMCFKLYKKDDIAVWQKSPDSCYDKLPKDSYPPKCDDSLEPDSGWYAPLRACAVVPNPKLKKTALAAIPKWPERLHTPPERLAKLPGGYAGAFNNDDKMWKKRVEHYKKLLPDLGTDKIRVMDMTAYGGFAAALVDDPVWVMVVSSYAPSLSVVFDRGLIGTFHDWCEAFSTYPRTYDLLHLDGLFTEESHRCGMNYVMLEMDRILRPTGYAIIRESSYFMEAITNIAKGMRWSCRKEDTEEGSEKEKLLICQKKLWYASSN--
MKHKDGKPYNHPDKSRVVTMAIMFFVLCGFSFYLGGIFCSDKNEIVTNDIQKNVESSKDSAVGSLQIKSVNFPECGIDYQDYTPCTDPRRWRKYGTYRLTLLERHCPPIFERKECLVPPPDGYKPPIKWPKSRDQCWYRVPYDWIKQKSQHWLQKEGDKFLFPGGGTMFPNGVGEYVDLMTDLIPEMKDGTVRTAIDTGCGVASWGGDLLDRGILTVSLAPRDHEAQVQFALERGIPAILGVISTQRLPFPSSFDMAHCSRCLIPWTEFGGIYLLEIHRILRPGGFWVLSGPPVYERRWRGWTTVEEQRSDYEKLQELLTSLCFKLYKKDDIAVWQKSPDICYDRLPRDTYPPKCDDSLEPDSAWYTPLRACAVVPNPKFKKSGLTTISKWPERLHAAPERLATVQGGNVGAFNHDDNKWKKRVEHYKKLLPDLGTNKIRVMDMTAYGGFAAALIDDPLWVMVVSSYAPSLPVVFDRGLIGTFHDWCEAFSTYPRTYDLLHLDGFFTEESHRCEMKYVLLEMDRILRPTGYAIIRESSYFVDAITHIAKGMRWNCRKEDTEYGVEKEKILICQKKLWYSTK---
MKHKDGKPYNHPDKSKAVTLAILLFVLCGFSFYLGGIFCSNKNEIVTNDVQKNVESSKDSAVAPLQIKSVNFPECSNDYQDYTPCTDPRRWRKYGTYRLTLLERHCPPIFERKECIVPPPDGYKPPIKWPKSRDQCWYRVPYDWIKQKSQHWLQKEGDKFLFPGGGTMFPNGVGEYVDLMTDLIPEMKDGTVRTAIDTGCGVASWGGDLLDRGILTVSLAPRDHEAQVQFALERGIPAILGVISTQRLPFPSSFDMAHCSRCLIPWTEFGGIYLFEIHRILRPGGFWVLSGPPVYERRWRGWTTVEEQRSDYEKLQELLTSLCFKLYKKDDIAVWQKSTDSCYDKLPGDTYPPKCDDSLEPDSAWYTPLRACAVVPNPKFKKSGLTTISKWPARLHAAPERLASVQGGNAGAFNHDDSKWKKRVEHYKKLLPDLGTNKIRVMDMTVYGGFAAALIDDPIWVMVVSSYAPTLPVVFDRGLIGTFHDWCEAFSTYPRTYDLLHLDGFFTQESHRCEMKYVLLEMDRVLRPTGYAIIRESGYFVDAINNIAKGMRWSCRKENTEYGVEKEKILICQKKLWYSSSN--
MKLKDGKPYNHPDKSKLVTLAILFFVLCGFSFYLGGIFCSNKNEIITNSIQKNVESSKDLAVGPLNSKSVKFPECSIDYQDYTPCTDPRRWRKYGTYRLTLLERHCPPTFERKECLVPPPEGYKAPIRWPKSRDQCWYRVPYDWIKQKSQHWLQKEGDKFLFPGGGTMFPNGVGEYVDRMTELIPEMKDGTIRTAIDTGCGVASWGGDLLDRGILTVSLAPRDHEAQVQFALERGIPAILGVISTQRLPFPSSFDMAHCSRCLIPWTEFGGIYLLEIQRILRPGGFWVLSGPPVYEHRWRGWTTVEEQRSDYEKLQELLTSMCFKLYKKDDIAVWQKSPDSCYDKLPKDTYPPKCDDSLEPDSGWYIPLRACAVVPSPKLKKSGLATISKWPERLHTAPERLAGVPGGNVGAFNHDDNKWKKRVGHYKKLLPDLGTDKIRVMDMTAYGGFAAALIDDPIWVMVVSSYAPTLPVVFDRGLIGTFHDWCEAFSTYPRTYDLLHLDGLFTEESHRCDMKYVMLEMDRILRPTGYAIIRDSSYFMDAITNIAKGIRWSCRKEDTEEGAEKKKILICQKKLWYSSSN--
MKHKDAKPNNQQEKTRTVPVAILFIVLCGFSFYLGGIFCSEKNKFVTFNIHKVVESPKESVVAPLQINSVKFPECSIDFQDYTPCTDPRRWKKYGTYRLTLLERHCPPISERKECLIPPPDGYKTPIRWPKSRDECWYRVPYDWINVKSQHWLQKQGEKFLFPGGGTMFPNGVGEYVDLMQSLIPEMKDGTVRTAIDTGCGVASWGGDLLDRGILTVSLAPRDHEAQVQFALERGIPAILGVISTQRLPFPSSFDMAHCSRCLIPWTEFGGIYLLEIHRILRPGGFWVLSGPPVYQRRWRGWTTVEEQKADYNKLQQLLTSLCFKLYKKEDIAVWQKSPDSCYDKPSQ-----RC---LST-------KMACIVVPELKFKKSGLKSIAKWPERLHVAPERIGNIHGGSAAAFKHDDSKWNKRVDHYKKLLPDLGTDKIRVMDMTVYGGLAAALIKDPVWVMVVSSYGLTLAVVYDRGLIGTFHDWCEAFSTYPRTYDLLHLDGLFTLESHR------------------------------------------------------------------------
MKHKDGKPI-QDRNSRAVPMAIMILVLCGFSFYLGGIFCSKKDTLMPTNFLKSDKSSEESAVASVHIRSTNFPECSIDYQDYTPCMDPKRWRKYGTYRLTFLERHCPPIFERKECLVPPPDGYKPPIRWPKSRDECWYRVPYDWINEKSQHWLQKDGEKFLFPGGGTMFPRGVGEYVDSMEALIPEMKDGSVRTAIDTGCGVASWGGDLLDRGILTISLAPRDHEAQVQFALERGIPAILGVISTQRLPFPSSFDMAHCSRCLIPWTEFGGIYLFEIHRILRPGGFWVLSGPPVYERRWRGWTTIEEQRDNYNKLQELLTSLCFKLYKKSDIAVWQKSPDSCYDRLPRDSYPPRCDDSLEPDAAWYTPLRPCAVVPDPKFTKSSLTSISKWPERLHAVPERISNVHGSKPAFFKSDDSKWKKRVEHYKKLLPDLGTNKIRVMDMTVYGGFAAALIKAPVWVMVVSSYAPTLAVVYDRGLIGSYHDWCEAFSTYPRTYDLLHLDGLFTAENHRCEMKYVLLEMDRILRPTGYAIIRESSPLVDAVSVIAKGMRWTCRKENTEIDGDKERILICQKRLWHSSKSGS
---KSGKQSSQPEKSRILSLTVLFIAFCGFSFYLGGIFCSERDKIVTRTTTKAVASPKEPTATPIQIKSVSFPECGSEFQDYTPCTDPKRWKKYGVHRLSFLERHCPPVYEKNECLIPPPDGYKPPIRWPKSREQCWYRVPYDWIKQKSQHWLKKEGDKFHFPGGGTMFPRGVSHYVDLMQDLIPEMKDGTVRTAIDTGCGVASWGGDLLDRGILSLSLAPRDHEAQVQFALERGIPAILGIISTQRLPFPSAFDMAHCSRCLIPWTEFGGIYLLEIHRIVRPGGFWVLSGPPVYNRRWRGWTTMEDQKSDYNKLQSLLTSMCFKKYQKDDIAVWQKLSDSCYDKIAKEAYPPKCDDSIEPDSAWYTPLRPCVVAPTPKVKKSGLGSIPKWPERLHVAPERIGDVHGGSANSLKHDDGKWKNRVKHYKKVLPALGTDKIRVMDMTVYGGFSAALIEDPIWVMVVSSYSASLPVVFDRGLIGTYHDWCEAFSTYPRTYDLLHLDSLFTLESHRCEMKYILLEMDRILRPSGYVIIRESSYFMDAITTLAKGIRWSCRREETEYAVKSEKILVCQKKLWFSSNQTS
MKHKDGKPG--PQGTRVFPMAILFVVLCGFSFYLGGIFCSERNRIDVKDVTKAVRSSKESLVAPLQIKTVSFAECSSDYQDYTPCTDPRRWKKYGVHRLTFMERHCPPVFERKECLVPPPDGYKLPIRWPNSRDECWYRVPYDWIKQKSQNWLRKEGEKFLFPGGGTMFPRGVSAYVYLMQDLIPEMKDGTVRTAIDTGCGVASWGGDLLDRGILTVSLAPRDHEAQVQFALERGIPAILGIISTQRLPFPSSFDMAHCSRCLIPWTEFGGIYLLEIHRILRPGGFWVLSGPPVYENRWRGWTTIEEQKSDYDKLQELLTSLCFKLYKKDDIAVWKKLSDSCYNKLNEDVYPPKCDDSLEPDSGWYTPLRSCVVVPDPKLKKSALKSIPRWPERLHVAPDRISDVHGGSASAFKHDDSKWRVRLKHYKKLLPAIGTDKIRVMDMTVYGGFAAGMIDYPLWVMVVSSYAATLPVVYDRGLIGTYHDWCEAFSTYPRTYDLLHLDGLFTAESHRCEMKYVLLEMDRILRPNGYAIVRESSYFVDAVATIAKGMRWGCRKEDTEYGIGKEKVLICQKKLWYSSNRTS
NKDSDGKPLYHPDKSRLVPTTITFLVLCGLSFYLGGIFCSKNELIDTNIVEKTV-------------QSVSFPECSSDYQDYTPCTDPRRWKKYGLHRLTFMERHCPPVFERKECLVPPPDGYKPPIKWPKSRDECWYRVPYDWIKQKSQHWLRKEGEKFLFPGGGTMFPNGVGEYVDLMQDLIPEIKDGTVRTAIDTGCGVASWGGDLLDRGVLTVSLAPRDHEAQVQFALERGIPAILGIISTQRLPFPSSFDMAHCSRCLIPWTEFGGIYLLEIHRILRPGGFWVLSGPPVYENHWRGWTTVEEQKSDYEKLQDLLTSMCFKLYKKDDIAVWQKASDSCYKQLANDAYPPKCDDSLEPDSAWYTPLRACVVVPNPKLQKSSLISIPKWPERLHVASERISDVQGGSASAFKHDDNKWKLRVKHYKKLLPAIGTEKIRVMDMTVYGGFAASLIDNPLWTMVVSSYATTLPVVYDRGLIGTYHDWCEAFSTYPRTYDLLHLDGLFTAESHRCDMKYVLLEMDRILRPNGYAIIRESSYFADAVSSIAKGMRWGCRKEDTENGVEKEKILICQKKLGT-LPTGV
MKHKDGKPIHLPDKSRVVPMTILFLVLCGFSFYLGGIFCSNNNKIDTNNVEKTVQSPKDSAVAPLQLKSVSFPECSNDYQDYTPCTDPSRWKKYGLHRLSFMERHCPPVSERKECLVPPPDGYKPPIKWPKSRDECWYRVPYDWIKQKSQNWLRKEGEKFLFPGGGTMFPRGVGEYVDLMQDLIPGIKDGTVRTAIDTGCGVASWGGDLLDRGVLTLSLAPRDHEAQVQFALERGIPAILGIISTQRLPFPSSFDMAHCSRCLIPWTEFGGIYLLEVHRILRPGGFWVLSGPPVYERHWRGWTTVEEQRSDYEKLQELLTSMCFKLYKKDDIAVWQKASDSCYKQLTNDAYPPKCDDSLEPDSAWYTPLRACVVVPNPKLQKSALTTIPKWPERLHVAPERISNVHGGSASTFKHDDNKWNVRVKHYKKLLPAIGTDKIRVMDMTVYGGFAASLIDDPLWVMVVSSYAATLAVVYDRGLIGTYHDWCEAFSTYPRTYDLLHLDGLFTSESHRCDMKYVLLEMDRILRPNGYAIIRESSYFVDAISTLTKGMRWVCRKEDTEYGVENEKILICQKKLWYSSNRGT
MKHKDGKPGSQPDKSRVVPMSIMFVVLCGFSFYLGGIFCSEKERFVTKEVEKAVQSPKESSSSPLQIKSVAFPECSREYQDYTPCTDPRKWKKYGLHRLTFMERHCPPVFERKECLIPPPDGYKPPIKWPKSRNECWYRVPYDWIKQKSQNWLRKEGEKFLFPGGGTMFPRGVGAYVDLMQDLIPEMLDGTVRTAIDTGCGVASWGGDLLDRGILTMSLAPRDHEAQVQFALERGIPAILGIISTQRLPFPSSFDMAHCSRCLIPWTEFGGIYLLEVHRILRPGGFWVLSGPPVYENRWRGWTTVEDQKSDYEKLTELLTSMCFKLYKKDDIAVWQKSSDNCYQQLSSDVYPPKCDDGTEPDAAWYTPLRPCVVVPEPKYKKLGLKSVPKWPERLNVAPDRISAIHGGSASTFKHDDSKWKERLKHYKKLLPAIGTDKIRVMDMTAYGGFAASMVNDPLWVMVVSSYAATLPVVFDRGLIGTYHDWCEAFSTYPRTYDLLHLDGLFTAESHRCDMKYVLLEMDRILRPNGYAIIRESSYFVDAVATIAKGMRWGCRKEETEYGIEKEKILICQKKIWYSSNQNS
MKHKDGKPINHPDKNRNVTLAIMFIALCGLSFYLGGIFSSGDKEIVSNAIQRAVEPLGKSSSGSLLIKSINFPECSNDYQDYTPCTDPKRWRKYGTYRLTLLERHCPPVFERKECLVPPPNGYKPPIRWPKSRDECWYRVPYDWIKQKSQHWLIKEGEKFQFPGGGTMFPNGVGEYVDLMQDLIPGMKDGTVRTAIDTGCGVASWGGDLLDRGILTVSLAPRDHEAQVQFALERGIPAILGVISTHRLPFPSSFDMAHCSRCLIPWTEFGGLYLLEIHRILRPGGFWVLSGPPVYERRWRGWTTIEEQRSDYEKLQDLLSSMCFKLYKKDDIAVWQKAKDNCYDKLSRESYPPKCDDSLDPDAGWYTPLRSCFSVPNPKYRKSALQSLPKWPERLHSTPERIMGVNGASSSNFNHDDSKWKKRVNHYKKLLPELGTNKVRVMDMTVFGGLAAALINDPLWVMVVSSYGMSLPVIYDRGLIGTFNDWCEAFSTYPRTYDLLHLDGLFTAESHRCDMKYVLLEMDRILRPTGHAIIRESTYFVDAIANIAKGMRWICRKENTEYEVEKEKILICQKKLWQSSS---
MKDKDGKPITQSDKCRIVPMAIIFVVLCGFSFYMGGIFCSERNRFLYISSQKSLEPTKESSVGSLQIKSVTFPECSIDYQDYTPCTDPRRWRKYGSYRLTLLERHCPPIFERKQCLVPPPDGYKPPIRWPTSRDECWYRVPYDWIKQKSQHWLKKEGEKFLFPGGGTMFPNGVGEYVDLMQNLIPEMKDGTIRTAIDTGCGVASWGGDLLDRGILTVSLAPRDHEAQVQFALERGIPAILGVISTQRLPFPSSFDMAHCSRCLIPWTEFGGVYLLEIHRILRPGGFWVLSGPPIYQRRWRGWTTIEEQKSDYNKLQELLTSLCFKMYKKDDIAVWQKSPDNCYNKLPRDTYPPKCDDSLEPDSAWYTPLRACIVVPDPKFKKSGLTSIPKWPERLHATPERISLVHRGSASSFKHDDSTWKKRVEHYKKLLPDLGTDKIRVMDMTVYGGFAAALINDPVWVMVVSSYAATLPVVYDRGLIGTFHDWCEAFSTYPRTYDLLHLDGLFTAESHRCEMKYVLLEMDRILRPNGYAIIRENSYFVDAIATIAKGMRWGCHKEKTENGDHEMVKILDLNKPHRESCELC
HKDKDGKPYNNPDKNRSLTLVFTVIALCGLSFYLGGVFYAGKDGVVVNTIQKTFDTSRQ-PSGSLQIRTISFPECSTDDQDYTPCTDPKRWRKYGTYRLTLLERHCPPISERKVCLVPPPSGYKPPIRWPKSRDECWYRVPYDWITQKSQHWLRKEGEKFLFPGGGTMFPNGVGEYVDLMQDLIPEMKDGTVRTAIDTGCGVASWGGDLLDRGILTISLAPRDHEAQVQFALERGIPAVLGVISTQRLPFPSSFDMAHCSRCLIPWTEFGGIYLLEIHRILRPGGFWVLSGPPVYERRWRGWTTIGEQRSDYNKLQDLLTSMCFKLYKKDDIAVWQKAKDNCYDKLSLESYPPKCDDSLEPDSGWYT-------------------------------------------------------------------------------------------------------------------------------------------------------------------------------------------------------------------------
--LNDGKL----DKSRMVSVAVVFVVLCGVSFYMGVIFCSEKDRFVSISSQNSLESPKESSISPLQIKDISFPECSIDYQDYTPCTDPRGWKKYGTHRLTFIERHCPPISERKECLVPPPDGYKSPIRWPKSRDECWYRVPYDWIKQKSQHWLKKEGEKFLFPGGGTMFPNGVGKYVDLMEDLIPEMKGGTIRTAIDTGCGVASWGGDLLDRGILTVSLAPRDHQAQVQFALERGIPAILGVLSTQRLPFPSAFDMAHCSRCLIPWTEFGGVYLLEIHRILRPGGFWVLSGPPIYERRWRGWTTIQEQKSNYDKLQEMLTSMCFKMYKKGDIAVWQKSPEDCYNKLPKDTYPPKCDDSFEPDSAWYTPLRACVVVPNSKFKKLGLPSISKWPDRLHDTPERISMVYHGSASVFKQDDSKWKKSVKHYKKLIHDLGTDKIRVMDMTVYGGFAAALIDDPIWVMVVSSYAATLHVVYDRGLIGTYHDWCEAFSTYPRTYDLLHVAGLFTAESHRCEMKYVLLEMDRILRPGGYAIIRESSYFVDPITAFAKGMRWECRKEETEKGGDTEKILICKKKLWYSSIKGS
MKHKDGKLIHQPNKNRSLTAAITIIVLCGFSFYLGGVFKSGNNGVVINTIQKSLDSPKQ-SSGSLQIKPFSFPECSNDYQDYTPCTDPKRWRKYGTYRLTLLERHCPPIFERKECLVPPPPGYKPPIRWPKSRDECWYRVPYDWIKQKSQHWLIKEGEKFQFPGGGTMFPNGVGEYVDLMQDLIPGIKDGSVRTAIDTGCGVASWGGDLLDRGVLTISLAPRDHEAQVQFALERGIPAILGVISTQRLPFPSSFDMAHCSRCLIPWTEFGGIYLQEIHRILRPGGFWVLSGPPVYERRWRGWTTVEEQRTDYEKLQDLLTSMCFKLYKKDDIYVWQKAKDACYDKLSRDTYPPKCDDSLEPDSAWYTPLRACFVVPMEKYKKSGLTYMPKWPQRLNVAPERISLVQGSSSSTFSHDNSKWKKRIQHYKKLLPDLGTNKIRVMDMTAYGGFAASLINDPLWVMVVSSYGPTLPVVFDRGLIGTFHDWCEAFSTYPRTYDLLHADGFFTAESHRCEMKYVMLEMDRILRPGGHAIIRESSYFADAIATMAKGMRWICHKENTEFGVEKEKILVCQKKLWQPSNSGS
MKNNEGKVV---DKSRIVPVAIIFVVLCGLSFYMGVIFGSENDRIVSIISQRSLDSPKKSSISSLQIKSISFPECSVDYQDYTPCTDPRRWKKYGSYRFIMLERHCPPIFERKECLVPPPDGYQLPIRWPKSRDECWYRVPYDWIKQKSQHWLKKEGEKFLFPGGGTMFPNGVGKYVDLMEDLIPEMKDGTIRTAIDTGCGVASWGGDLLDRGILTVSLAPRDHQAQVQFALERGIPAILGVLATHRLPFPSSFDMAHCSRCLIPWTEFGGVNILEIHRILRPGGFWVLSGPPIYERRSRGWTTIKEQRSTYEKLQNLLTSLCFKLYKKGDIAVWQKSPDDCYNKLTRDTYPPKCDDSLRPDSAWYTPIRTCFVVPDPKFKKIGLASISKWPERLHVTPERISMVYRGSDSTFKRDGSKWKKHVAHYKKLIPELGTDKIRVMDMTEYGGFAAALIDDPVWVMVVSSYAVTLPLVYDRGLIGTFHDWCEAFSTYPRTYDLLHLAGLFTAESHRCELKYVLLEMDRILRPGGYALIRESSYFLDAITTIAKGMRWECHTEDTEQGGDMEKILICKKKLWYSSNKDS
MKHKDGKPINQPNKSRAVTFAVTLIALCGLSFYLGGIFCSGKDAVVANTIKNTLDTPKQ-TSGSLVMRPISFPECSLDYQDYTPCTDPKRWRKYGTFRLTLLERHCPPIFERKECLVPPPDGYKPPIRWPKSRDECWYRVPYDWIKQKSQHWLIKEGEKFLFPGGGTMFPNGVGEYVDMMQELIPEMKDGTVRTAIDTGCGVASWGGDLLDRGILTVSLAPRDHEAQVQFALERGIPAILGVISTQRLPFPSSFDMAHCSRCLIPWTEFGGIYLMEIHRILRPGGFWVLSGPPVYEHRWRGWTTVAEQKTDYENLQNLLTSMCFTLYKKDDIAVWQKAKDSCYEKLPKETYPPKCDDSLEPDSGWYTPLRACFVLPDPKYTKSVLTYMPKWPERLHASPERITTAHGGSISTFHHDDGKWKKRIQHYKKLLPELGTEKIRVMDMTVYGAFAAALINDPLWVMVVSSYGPTLPVVYDRGLIGTFHDWCEAFSTYPRTYDLLHLDGFFTAENHRCEMKYVLLEMDRILRPGGHAIIRESSYFVDAVATVGKGMRWICRKEKTEYGVDKEKVLICQKKLWHSSNTGS
MNNKDGKPLTQPDKSRIVPMAIIFVVLCGFSFYMGIIFCSEKDSFDSIYSQKSIEFPKESSTSSLQIKYTSFPECSADYQDYTPCTDPRRWRKFGSYRLTLLERHCPPKFERKECLVPPPDGYKPPIRWPKSRDECWYRVPYDWIKQKSQHWLKKEGEKFIFPGGGTMFPNGVGKYVDLMQDLIPEMKDGTIRTAIDTGCGVASWGGDLLDRGILTLSLAPRDHEAQVQFALERGIPAILGVISTQRLPFPSSFDMAHCSRCLIPWTEFGGVYLLEIHRILRPGGFWVLSGPPIYERRWRGWTTIEEQRSDYEKLQELLTSLCFTMYKKGDIAVWRKSPDNCYNELARDTFPPKCDDSLEPDSAWYTPLRACVVVPDPKFKKSGLSSISKWPERLHVTPERISLVYHGSDSTLKHDDSEWKKHVGYYKKLIPELGTDKIRVMDMTVYGGFAAALIDDPVWVMVVSSYASSLPVVFDRGLIGTIHDWCEAFSTYPRTYDLLHLDGLFTAESHRCEMKNVLLEMDRILRPWGYAIFRESSYFTNAIATLGKGMRWECRKEDTESGSDTQKVLVCQKKLWYSSKQGS
