# Supplementary material for: Legume genome structures and histories inferred from Cercis canadensis and Chamaecrista fasciculata genomes
Source: Plant J. 2026 Jun 10;126(5):e70981. doi: 10.1111/tpj.70981 (PMC13252982; doi:10.1111/tpj.70981)
Supplement: Supplementary file 8 — Data S8. Manuscript supplement; Compressed directory of aligned sequences from 36 gene families with members deriving from syntenic blocks from selected species. [file TPJ-126-0-s004.gz › S8_wgd_block_tree/41_hmm_align_table_wgd_all_squareup/Legume.fam3.00878]

MSCSSSSGSEEEDEGFDSYRKGGYHAVRVGDQFAGGRYIAQRKLGWGQFSTVWLAYDTRNSTYVALKIQKSAALFAEAALHEIDVLSSITEGDPSSKCVVQLIDHFKHSGPGQHHCMVLEFLGDSLLRLVRYRYKGLPMKVREICKCILIGLDYLHRELGIIHSDLKPEVLLLSTIDPAKDPVRSGQSPILERPEGS-NVGFSSVVEKKLKRKARRAVAKISGRNSPLVGAVGVPKSDRNVDGIDVQCKIVDFGACWADKPLAVEIQTRQYRAPEVILQTGYSFFVDMWSFACIAFELATGDMMFTPKPGQGFSEDEDHLALMMELLGKMPRKVVVSGAKSKDFFDRHGDLKRIRRLKFWPLDKFLTDKYNFSASDAREFSEFLLPLLDFSPEKRPTAQQCLEHPWLS-----------------------------
MSCSSSSGSEEDDEGFESYRKGGYHAVRVGDQFAGGRYIAQRKLGWGQFSTVWLAYDTRTSTYVALKIQKSAAQFAQAALHEISVLSSIADADPSSKCVVHLIDHFKHTGPGQHLCMVLEFLGDSLLRLVRHRYKGLPLKVREICKCILIGLDYLHRELGIIHTDLKPEILLFSSIDASKDPVRSGLSPILERPEGNPTSGVTSLIEKRLKRRARRAVAKISEKRDSMGGAGEAQKSERNVEGIDVRCKIVDFGACWTDKRIAEEIQTRHYRAPEVILQAGYSFSVDMWSFACTAFELATGDMMFTPKGGQEFSEDEDHLAMMMELLGKMPRRVAICGARSKDYFDRHGDLKRIRRLKFWPLDKLLIDRYKFSGNDARELSDFLLPLLDFAPENRPTAQQCLQHPWISGKDSTPREKREASVEKGHVGMSLRIKVGK
MSCSSSSGSEEEDEGFDSYRKGGYHAVRVGDQFAGGRYIAQRKLGWGQFSTVWLAYDTRTSTYVALKIQKSASQFSEAALHEINVLQSISEGDPSSKCVARLIDHFKHSGPGQHHCMVLEYLGDSLLRLIRYRYKGIPMKLREICKCILIGLDYLHRELGIIHSDLKPEILLVSTIDPAKDPLKSGQSPILERPEGSINSGVSSLIEKKLKRSAKRAVAKISG-RSSVEGAGEILKSERNISGIDVKCKIVDFGACWADRPFAEEIQTRQYRAPEVILQAGYSFPVDMWSFGCIAFELATGDMMFAPKDGSGFCEDEDHLALMMEVLGKIPRKVAISGAKSKDFFDRHGDLKRIRRLKFCPLDKFLIDKYKFSETDAREFSEFLFPLLDFFPDKRPTAQQCLQHKWLNIKPTSSNE---------------------
MSCSSSSGSEEDDEGFESYRKGGYHAVRIADQFAGGRYIAQRKLGWGQFSTVWLAYDTRTSTYVALKIQKSAAQFAQAALHEIDVLSYVADGDPSSKCVVHLIDHFKHTGPGQHLCMVLEFLGDSLLRLIRYRYKGLPLKVREICKCILIGLDYLHRELGLIHTDLKPEILLFSSIDAAKDPVRSGLSPILERPEGNPTSGVTSLIEKRLKRRARRAVAKISEKRSSMGGTVEAQKSDRNVNGIDMRCKIVDFGACWADKQIAEEIQTRQYRAPEVILQTGYSFSVDMWSFACTAFELATGDMMFTPKGGQGFSEDEDHLAMMMELLGKMPRKVAISGARSKDYFDRHGDLKRIRRLKFWPLDKLLIERYKFSENDAREFSDFLIPLLDFTPENRPTAQQCLQHPWLTGMESSPNEKRESSVEKVSVGMSLKIK---
MSCSSSSGSEEDDEGFESYRKGGYHAVRVGDQFAGGRYIAQRKLGWGQFSTVWLAYDTRTSTYVALKIQKSAAQFAHAALHEIDVLSAIANGDPSSKCVVHLIDNFKHTGPGQHLCMVLEFLGDSLLRLIRYRYKGLPLKVREICKCILIGLDYLHRELGILHTDLKPEILLFSSIDASKDPVRSGLSPILERPEGNPTSGVTSLIEKRLKRRARRAVAKISEKRASMGGTVEARKSDRNIDGIDVRCKIVDFGACWAGKQIAEEIQTRQYRAPEVILQSGYSFSVDMWSFACTAFELATGDMMFTPKGGQGFSEDEDHLAMMMELLGKMPRKVAISGARSKDYFDRHGDLKRIRRLKFWSLDKLLMDRYKFSESDARELSDFLVPLLDFTPENRPTAQQCLQHPWLKDKDSTSSP--ESSVEKVNVGMSLKIKVGK
MSCSSSSGSEEEDEGFDSYRKGGYHAVRIGDQFAGGRYIAQRKLGWGQFSTVWLVYDTTTSTYVALKIQKSASQFSQAALHEISVLSAISEGDPSSKCVTQLIDHFKHSGPGQHHCMVIEFLGDSLLRLIRYRYKGIPMKLREICKCTLIGLDYLHRELGIIHSDLKPEILLTSTIDPAKDPVRSGGSPILERPEGNINIGVSSLIERKLKRSARRAVAKISGK-TSVGGTGEASKPARNIDGIDVKCKIVDFGACWANKPFAEEIQTRQYRAPEVILQAGYSFPVDMWSFACIAFELATGDMLFTPKTGQGFCEDEDHLALMIELLGKMPRKAAISGAKSKDFFDRHGDLKRIRRLKFWPLDKFLIDKYKFSENVAREFSEFLVPLLDFQPEKRPTAQQCLQHPWLNE----------------------------
MSCSSSSGSEEDDEGFDSYRKGGYHAVRVGDQFAGGRYIAQRKLGWGQFSTVWLAYDTQTSKYVALKIQKSAPQFAEAALHEIEVLLAVADRDPSSNCVVQMIDNFKHTGPGQHPCMILEFLGDSLLRLVKYRYKGLPMKVREICKCILIGLDYLHRELGIIHTDLKLEILLFTTIDPAKDPIRSELAPILERPEGSLNGGVTSLVEKRLKRRARKAVAKISEKRVSMGGIGEPPKSDRNIDGIDVRCKIVDFGACWADKQFAEEIQTRQYRAPEVIMQSGYSFPADMWSFACTAFELATGDMMFTPKSGQGYSEDEDHLALMMELLGKMPRKVAIGGVRSKDYFDRHGDLKRIRRLKFCPLDKLLIDRYNISETDAREFAEFLLPILDFAPEKRPTAQQCLQHPWLQKENSSQNEKKEPSREKVEVGMSLKIKVGK
MSCSSSSGSEEEDEDFDSYRKGGYHAVRVGDQFAGGRYIAQRKLGWGQFSTVWLAYDTQTKTYVALKIQKSAPQFAQAALHEIEVLLAIADRDPSSKCVVQLIDNFKHTGPGQHPCMVLEFLGDSLLRLIKYRYKGLPMKVREICKCILIGLDYLHRELGIIHTDLKPEILLFNTIDPAKDPVRSELAPILERPEGGLNGGVTSLIEKKMKRRARRAVAKISERRISMGVIGEPPKSDRNIGGIDVRCKIVDFGACWADKQFAEEIQTRQYRAPEVILQAGYSFSVDMWSFACTAFELATGDMMFTPQSGQGFSEDEDHLALMMELLGKMPRKGAVTGARSKDFFDRHGDLKRIRRLKFWPVDKLLIERYKFSETDAREFAEFLVPILDFSPEKRPTAQQCLQHPWLQHKNSSQDKQIEPSLEKVDVGMSLKIKVGK
MSCSSSSGSEEDDEGFDSYRKGGYHAVRVGDQFSGGRYIAQRKLGWGQFSTVWLAYDTQTSTYVALKIQKSAAQFAEAALHEIKVLLAVADGDPSSKCVVQLIDNFKHTGPGQHPCMVLEFLGDSLLRLIKYRYKGLPMKVREICKCILIGLDYLHRDLGIIHTDLKLEILLFTTIDPAKDPVRSELAPILEKPEGSLNGGVTSLIEKKLKRRARRAVAKISERRVSMGGIGEPLKSDRNIDGIDVRCKIVDFGACWADKQFAEEIQTRQYRAPEVILQAGYSFSVDMWSFACTAFELATGDMMFTPKSGEGFSEDEDHLALMMELLGKMPRKVAITGVRSKDFFDRHGDLKRIRRLKFWPLDKLLIDRYKFSETDAREFAEFLLPILDFSPEKRPTAQQCLQHPWLQDKNSSQE-QIEPSMDKVDVGMSLKIKVGK
MSCSSSSGSEEDDEGFDSYRKGGYHAVRVGDQFSGGRYIAQRKLGWGQFSTVWLAYDTQTSTYVALKIQKSAPQFAEAALHEIEVLLSIADGDPSSKCVVQMIDNFKHTGPGQHPCMVLEFLGDSLLRLIKYRYKGLPMKVREICKCILIGLDYLHRELGIIHTDLKLEILLFTTIDPAKDPVRSVTAPIIERPEGSLNGGVTNLIEKRLKRRARRAVAKISERRVSMGGIGEPPKSERNIDGIDVRCKLVDFGACWADKQFAEEIQTRQYRAPEVVLQAGYSFSADMWSFACTAFELATGDMMFTPKSGQGFSEDEDHLALMMELLGKMPRKVAIGGVRSKDFFDRHGDLKRIRRLKFCPLDKLLIDRYKFSETDAREFTDFLLPILDFAPEKRPTAQQCLQHPWFQNKNSSQNEQIKPSMEKVDVGMSLKIKVGK
MSCSSSSGSEEDDEG---YRKGGYHAVRVGDQFAGGRYIAQRKLGWGQFSTVWLAYDTQTSTYVALKIQKSAPQFAQAALHEIEVLLAIADLDPSSKCVVQLIDNFKHTGPGQHPCMVLEFLGDSLLRLIKYRYKGLPMKVRDICKCILIGLDYLHRELGIMHTDLKPEILLVTTIDPAKDPVRSELAPIVERPEGSLNGGVTSLIEKRLKRRARRAVAKISERRVSMGGIGEPPKSDRNVDGIDVRCKLVDFGACWADKQFAEEIQTRQYRAPEVILQAGYSFSVDMWSFACTAFELATGDMMFTPKTGQGFSEDEDHLALMMELLGKMPRKVAITGARSKDFFDRHGDLKRIRRLKFWPLDKLLIERYKFSETDAREFADFLLPILDFSPEKRPTAQQCLQHPWLQPKNSSQDKQIEPSMEKVDVGMSLKIKVGK
MSCSSSSGSEEDDEGFDSYRKGGYHAVRAGDQFAGGRYIAQRKLGWGEFSTVWLAYDTQTSAYVALKIQKSAAQFVQAALHEIEVLSTIADSDPLSKYVVHLVDKFKHTGPGQHQCMVLEFLGDSLLRLIKYRYKGLPMKVKEICKCISIGLDYLHRELGIIHTDLKPEILLFSTIDPAKDPVRSGVTPILERPEGNLNGGFTSLVEKRLKRRAKRAVANISEKRASMGGIGGPPKSDKNLDGIDVRCKIVDFGACWVDKLFTEEIQTRQYRAPEVILQAGYSFPVDMWSLACIAFELATGDMLFAPKIGQGFSEDEDHLALMMELLGKMPRKVAISGARSKDFFDRHGDLKRIRRLKFGSVDKLLMDRYKFSQTDAREFSAFLVPLLDFSPEKRPTAQQCLQHPWLNDIDSTHREPGESSMKKVDVGMSLQIKV--
MSCSSSSGSEEDDEGFDSYRKGGYHAVRVGDQFAGGRYIAQRKLGWGEFSTVWLAYDTQTSAYVALKIQKSAAQFVQAALHEISILSAVADGDPSSKCVVHLVDHFKHTGPGQHQCMVLEFLGDSLLRLIKYRYKGLPMKVRTICKCILIGLDYMHRELGILHTDLKPEILLTSTIDPSKDPARSGGAPILERPEGN--GGFPCLIEKKLKKRAKLAVAKISERRVSVGGFGEPPKSDRNIDGIDVRCKIVDFGACWADKKFAEEIQTRQYRAPEVILQAGYSFSVDMWSFACTAFELATGDMMFAPKTGQGFSEDEDHLAMMMELLGKMPRKVST-----------------------------------------------------------------------------------------------------
MSCSSSSGSEEDDEGFDAYRKGGYHAVRIGDQFAGGRYIAQRKLGWGQFSTVWLAYDTRTSNYVALKIQKSALQFAQAALHEIELLQAAADGDPETKCVIRLIDDFKHAGPGQHLCMVLEFLGDSLLRLIKYRYKGMELKVREICKCILTGLDYLHRELGMIHSDLKPEILLCSTIDPAKDPIRSGLTPILEKPEGNQNGTTMNLIEKKLKRRAKKAAAKISGRRVSIVGLSETPKKNRNLDGIDMRCKVVDFGGCWADNKFAEEIQTRQYRAPEVILQSGYSYSVDMWSFACTAFELATGDMLFAPKEGNGYGEDEDHLALMMELLGKMPRKIAIGGARSKDYFDRHGDLKRIRRLKYWPLDRLLIDKYKLPEAEAREFADFLCPIMDFAPEKRPTAQQCLQHPWLNLRTQNNE-------DDIEGQMSMQIKG--
MSCSSSSGSEDDDEGIDSYRKGGYHAVRVGDQFAGGRYVAQRKLGWGQFSTVWLAYDTTTSTYVALKIQKSAAQFAQAALHEIEVLSNIADGDPTSKCVVRLIDHFKHAGPGQHQCMVLEFLGDSLLRLIKYRYKGLKLQVREICKCILIGLDYLHRELGIIHTDLKPEILLFTTIDPAKDPVRSSLTPILERPEGNLNGGTMNLIEKKLKRRARRAVAKISMRRESMGGV-EALKSERNMDGIDVRCKVVDFGACWANKQLTEEIQTRQYRAPEVVLRSGYSYSVDMWSFACTAFELATGDMLFAPKMGQGFSEDEDHLALMMELLGKMPRKVAIAGARSKDFFDRHGDLKRIRRLKFWPLDKILIDRYKFSETDAREFAEFLCPIFDFSPEKRPTAQQCLQHPWLNRSTSSQSEMKKSKMEKVNVGMSLQIKVGK
MSCSSSSGSEEDDEGIDSYRKGGYHAVRIGDQFSGGRYIAQRKLGWGQFSTVWLAYDTSASNYVALKIQKSAAQFAQAALHEIEVLSAVADGDPSSMCVIRLIDHFKHIGPGQHLCMVLEFLGDSLLRLIKYRYKGIPMKVREICRCALVGLDYLHRELGIIHADLKPEILLFSTIDPTKDPVRSGLTPILERPEGNPNGGTMNIIEKKLKRRARRAVAKISERRASMGG--EAQKSERKLDGIDVRCKVVDFGACWADKKFAEEIQTRQYRAPEVILQAGYSFSVDMWSLACTAFELATGDMMFTPKAGQGFSEDEDHLALMMELLGKMPRKVAIGGARSKDYFDRHGDLKRIRRLKFWPLDKLLVDKYNFSENDAREFAEFLSPLLDFSPEKRPTAQQSLQHPWLNPRNTTQNEIRESNPGKVNVGMSLQIKVGK
MSCSSSSGSEDDDEGIDSYRKGGYHAVRIGDQFSGGRYIAQRKLGWGQFSTVWLAYDTSASNYVALKIQKSAAQFAQAALHEIEVLSAIADGDPSSKCVVRLVDHFKHIGPGQHLCMVLEFLGDSLLRLIKYHYKCIPMKVREICRCILLGLDYLHRELGIIHTDLKPEILLFSTIDSSKDPVRSGLTPILERPEGNPNGGTMNIIEKKLKRRARRAVANISVRRASMGGA--VQKSERKLDGIDVRCKVVDFGACWADKQFAEEIQTRQYRAPEVILQAGYSFSVDMWSFACTAFELATGEMMFTPNAGQGFSEDEDHLALMMELLGKMPRKVAIGGARSKDYFDRHGDLKRIRRLKFWSLDKLLVDKYNYLENDAREFAEFLTPLLDFSPEKRPTAQQCLQHPWLNGRITAQNEIRESGPGKINVEMSLQIKVGK
MSCSSSSASEEEDEGTDSYRKGGYHAVRVGDPFSGGRYIAQRKLGWGEFSTVWLAYDTRSSKYVALKIQKSAVQFAQAALHEIEVLSAIANGDPSSKCVVRLIDHFKHTGPGQHVCMVLEFLGDSILRLIKYRYKGLEFKVREICKCILTGLDYMHRELGIIHTDLKPEILLFSTIDPAKDPIRSGLTPILERPEGNPTGGTINSIEKKLKARARRAVAKISGKRASMGG--ETPKAERSLDGIDVRCKIVDFGACWADRQFTGEIQTRQYRAPEVVLQAGYSTSVDMWSFACTAFELATGDMLFAPKNGQGYSEDEDHLALMMELLGKIPRKVAIGGARSKDLFDRHGDLKRIRRLKFWPLDRILVDRYKFSESDAREFADFLVPLLDFAPEKRPTAQQCLQHPWLNLTNLAANETKKSNMEKLDVGMSLQIEVGK
MSCSSSSGSEEDDEGFDSYRKGGYHAVRVGDQFAGGRYIAQRKLGWGQFSTVWLAYDTTNSSYVALKIQKSAAQFVQAALHEIDVLSSIADGDPSSNFVVNLIDHFKHTGPGQHLCMVLEFLGDSLLRLIRYRYKGLPLKVREICKYILIGLDYLHRELGIIHTDLKPEILLVSTIDASKDPFRSGLSPILERPEGNISGGVTSLIEKRLKRRARRAVAKISGRRGSMGGAGDDAKSGRDVDGIDMRCKIVDFGACWADKPFAEEIQTRQYRAPEVILKAGYSFSVDMWSFACIAFELATGDMLFTPKDGQGFSEDEDHLALMMELLGKMPRKIAIAGAQSKDFFDRHGDLKRIRRLKFWPLDKLLIDRYKFPENDAREFSEFLSPLLDFAPEKRPTAQQCLQHPWLDCKESSPNDRTETSVERVDVGMSLKIAVGK
-SCSSSSSSDDEDEGMEWYRKGGYHAVKIGDKFGDGRYIAQSKLGWGHFSTVWLAYDTTTSAYVALKIQKSAAQFVEAALHEIEILTSISDGPPSSKSIVQLIDHFKHSGPGQHLCMILEFLGDSLLRLIKHRYKGIPLKVREICKCILIGLDYLHKEHGIIHTDLKPEVLLVSTIDPSNDPLRHGLTPILERPEGSMMSGVTSLIEKRLKRRARRAVAKISGRRNSVDGASDAAKSSRNIDGVDVRCKIVDFGACWADKQFAEEIQTRQYRAPEVILQAGYSFSVDMWSFACIAFELATGDMLFAPKGGQGFAEDEDHLALMMELLGKMPRRVAIGGAKSKDFFDRHGDLKRIRRLKFLPLSKLLMDKYKFSKNDAEEFSDFVLPLLDFSPEKRPTAQQCLEHPWLKAKDCTPNEIIENSMEN-------------
MSCSSSSGSEEDDEGFDSYRKGGYHAVRVGDQFAGGRYIAQRKLGWGQFSTVWLAYDTTTSSYVALKIQKSAAQFNQAALHEINVLSSITDGDPLSKCVVHLIDHFKHTGPGQHLCMVLEFLGDSLLRLTKYHYRGLPLKVREICKYILIGLDYLHSELGIIHADLKPEILLFSTIDLAKDPFRSGLSPILEKPEGNANGGLTNLIEKRLKRRARRAVAKISGRTASIGRTEEAARSGRDIDGIDVRCKIVDFGACWAGKQFAEEIQTRQYRAPEVVLQAGYSFSVDMWSFACIAFELATGDMLFTPKEGPGFCEDEDHLALMMELLGKIPRKVSRT----------------------------------------------------------------------------------------------------
--------------------------------------------------------------------------------------------------------------------MVLEYLGDSLLRLIRYHYRCLPMKVREICKCILIGLDYLHREHGIIHTDLKPEVLLVSTIDPAKDPIRSGFTPILERPEGNINGGVTSLIEKKLKRRARRAVAKISGRRVSMGGTGEAHKSDRNMDGIDVRCKVVDFGACWADKQFAEEIQTRQYRAPEVILQAGYSFSVDMWSFACITFELATGDMLFTPKDGQGFSEDEDHLALMMELLGKMPRKIAIAGAKSKDFFDRHGDLKRIRRLKFLPLNKLLIDKYKFSEIDAHEFSEFLLPLLDFAPERRPTAEQCLQHPWFNCKESIPNEMIESSVEKVDVGMSLKIKVGK
MSCSSSSGSEEDDEGFESYRKGGYHAVRVADQFAGGRYIAQRKLGWGQFSTVWLAYDTTTSSYVALKIQKSAAEFVQAALHEINVLSSIADGDPSSKFVVQLIDNFKHTGPGQHHCMVLEFLGDSLLRLIKYHYKGLPLKVREICKYILIGLDYLHSELGIIHTDLKPEILLFSTIDPSKDPFRSGLSPTLERTEGNTNGGLTSLIEKRLKRRAKRAVAKISGRTASIEGRGEAAKSSRNIEGIDMRCKIVDFGACWADNKFAEEIQTRQYRAPEVILKSGYSFSVDMWSFACIAFELATGDMLFTPKGGQGYSEDEDHLALMMELLGKMPRKIAIGGAQSKDYFDRHGDLKRIRRLKFCPLDKLLIDRYKFSANDAQEFSEFLLPLFDFAPEKRPTARQYLQHPWLNCNESAPNEMRESTVEKVNVGMSLQIKVGK
MSCSSSSGSEDDDEGFDSYRKGGYHAVRVGDQFAGGRYIAQRKLGWGQFSTVWLAFDTTNDTYVALKIQKSAAQFVQAALHEIDVLSSIADGAPSSKFVVQLIDHFKHTGPGQHQCMVLEFLGDSLLRLVRYRYKGLPMKVREICQCILIGLDYLHREHGIIHTDLKLEVLLVSTIDPAKDPVRSGVSPILERPEGNINGAVTSLIEKKLKRRARRAVAKISGQRGSMG---EAPNSDRNIDGIDVRCKVVDFGACWADKPFAEEIQTRQYRAPEVILQAGYSFSVDMWSFACIAFELATGDMLFTPKVGQGFSEDEDHLALMMELLGKMPRKVATAGMKSKDFFDRHGDLKRIRRLKFWPLNKLLIERYKLSESDAHEFSEFLLPLLDFAPEKRPTAEQCLQHPWLMEKDSVPDEMRESSVEKVDVGISLKIKVGK
MSCSSSSGSEEDDEGFDSYRKGGYHAVRVADQFGGGRYIAQRKLGWGQFSTVWLAYDTKTSSFVALKIQKSAAQFVQAALHEIDFLSSIADHDPSSKFVIQLIDNFKHTGPGQHLCMVLEFLGDSLLRLIKYRYKGLPLKVREICKCILIGLDYLHTDLGIIHSDLKPEILLCSTIDPAKDPLRSGLSPILERPEGNPNGGVSSLIEKRLKRRARSAVAKISGRRGSMGGSGDIAKNDRNINGIDVRCKIVDFGACWADKQFAEEIQTRQYRAPEVILTSGYSFSVDMWSFACIAFELATGDMLFTPKGGQGFSEDEDHLALMMELLGKMPRKIAIGGGQSKDFFDRHGDLKRIRRLKFCPLDKLLTDRYKFSVKDAQEFSEFLQPLFDFAPEKRPTARKCLEHPWLNCMESPPNET---AKEKVDVGMSLEIRVGK
MSCSSSSGSEEDDEGFDSYRKGGYHAVRVGDQFAGGRFIAQRKLGWGQFSTVWLAYDTSTSAYVALKIQKSAAQFVQAALHEIDVLASISNDVDVSKCVVQLIDHFKHAGPGQHLCMVLEFLGDSLLRLIKYRYKGLPLKVREICHCILLGLDYLHREHGIIHTDLKPEVLLISTIDPAKDPVRSELSPILERPEGNINGGVTSLIEKKLKRRARRAVAKISGRNALLGGN-EDPKSGRNLDGIDVRCKVVDFGACWADKQFAEEIQTRQYRAPEVILEAGYSFSVDMWSFACIAFELATGDMLFTPKVGQGFSENEDHLALMMELLGKMPRKVAIAGAKSKDFFDRHGDLKRIRRLKFWPLSKLLVERYKFSESDAHEFSEFVLPLLDFTPEKRPTAQKCLEHPWLKKM-------EESGVENVGVGMSLKMEPG-
