# Supplementary material for: Legume genome structures and histories inferred from Cercis canadensis and Chamaecrista fasciculata genomes
Source: Plant J. 2026 Jun 10;126(5):e70981. doi: 10.1111/tpj.70981 (PMC13252982; doi:10.1111/tpj.70981)
Supplement: Supplementary file 8 — Data S8. Manuscript supplement; Compressed directory of aligned sequences from 36 gene families with members deriving from syntenic blocks from selected species. [file TPJ-126-0-s004.gz › S8_wgd_block_tree/41_hmm_align_table_wgd_all_squareup/Legume.fam3.00882]

MGNCSSGNMVRVPTARLILEDGQLREFTYPVKVSYVLQKYPMCFICSDEMDFDDVMSAIDEDEVLQPGQLYFALPLSRLNHPLRADEMAALAVRASSALMKSGGGVKYIGRRTPIVVPGDENSKSYRTVSQRVS-GARGVGQSRIGRRSGGGSHWTKSPATLSAIPE
MGNCSTYFSANVATAKLVVHDGTLQEFSYPVRASYVLQKYPMCFICSDDMDFDVFVTAIDEDEELQLGQLYFLLPLTRLQQRLRPEDMASLAVKASSALTKSGGGCKYVRDRKQIMFSGEETTRSYKRVSPVVNNS----VKSRRGR------NRGKFTAILSTITE
MGNCNSGDSTTAATAKLILQDGQLQEFAYPVKVSYLLQRYPLCFICSDEMDFDDVVTAVDDDDVLQPGQLYFALPLSRLNHPLHAEEMAALAVKASSAIAKCGGGERYGGRRKQIVAPGDENEKSIRRVAHGG------VGRSKKGNRGGGGHRRSRSSASLDSIPE
MGNCNASSSTQVATAKLIVHDGRLQEYSYPVKASYVLQKYPMCFICSDEMDFDDVVTAIDDDEELQPGQLYFALPLTRLHQRLLPHEMAALAVKATSALMRSGGGEKCGCGRKQILFSDDGDMKACKKVSSGT-------TRSRRGR-SRSSS-REKFTAMLSAIPE
MGNCSTCSSTQVATAKLVLHDGRLQEYSYPVKASYVLQKYPMCFICSDEMDFDDVVAAIDDDEELQPGQLYFALPLTRLNHRLQPQEMAALAVKASSALMKTSDREKCGCRNQNIVFSAEHKKMSYKKVSPGAGGG----GRTRRPK---S-G--EKFTAILSAIPE
MGNCSSADSMKVATAKLILQDGQLQEFSYPVKVAYLLQMNPMSFICSDEMDFDDVVRAIHEDDVLQPGQLYFVLPLSRLNRPLQAEEMAALAVKASSAIMKSGGAEKYGGRRKQTVVPGDENVKSIRRVSHGING-ARGVGRSKIGRSIGSGGRARSTATSLSSIPE
MGNCTSSDSAQVVTAKLIVHDGRLQEFPYPVKVSYVLQKYPMCFICSDEMDFDDVVRAINEEEELQPGQLYFALPLSRLRHRLPAEEMAALAVKASSALTKSSGGDKYCSRREQIVFSGEENAKSYRRVSPGISGA-SGVGSSIRGRSNNGGG-TRNFRENLSAIPE
MGNCVSGDSAGVATVKLVVHDGRFQEFPYPVKVSYVLQKYPMCFICADEMEFGDVVRAIREEEELQPGQLYFALPLSRLKQPLPAEEMAALAVKASSALTKSSEGDKCCYRRKRVVFPYEENAKSSRRVSPGITVASGG-ASTRRER-SNYAG-RTNFRRTLNTIPE
MGNCSSSDSAQVATAKLIIHDGRLQEFPYPVKVSYVLQKYPMCFICSDEMDFDDVVTAINEEEELQPGQLYFALPLSRLKHPLPAEEMAALAVKASSALTKSSGGDKYCCRRKQIVFSGEENAKSYRRVSPGISGA-SGGGSSRRGRRSSSGGVRGNSRAMLSAIPE
MGNCSSSDSAQVATAKLIIHDGRLQEFPYPVKVSYVLQKYPMCFICSDEMDFDDVVTAINEEEELQPGQLYFALPLSRLKHPLPAEEMAALAVKASSALTKGSGGNKHCSRREQIVFSGEESAKSYRRVSPGISGA-SGGGSSRRGRSSNGGG-RANFRANLIAIPE
MGNCSSFDSSQVETAKLIIHDGRLHEFPYPVKVSFVLQKYPMCFICSDELDFDDVVRAIHEEEELQPGQLYFALPLSLLKRRLPAEEMAALAVKASSALMKSSGGNKYCGRRKKVVFPSEVNAKSYRRVSPGITDA-SGVASSRRERRSNDAG-KENFRRMLSTIPE
MGNCSSSDSTRVATAKLILHDGELQEFSYPVRVSYVLQKYPMCFICSDEMDFDDVVTAIGEDEVLQPGQLYFALPLNRLRRRLQAEEMAALAVKASSALMKSGGGEKCGCRRKQILLFGEEIAN--RKLGSGVGVAAGASDVSKRGRNRRGK---GKLRGILSAIPE
MGNCCSNDSTRVATAKLVLHDGQLQEFSYPVKVSYVLQRYPMCFICSDEMDFDDVITAIDSDEELQPGQLYFALPLNRLRHRLQAEEMAALAVKANSALTKSGG-EKCGHRRKQIVFFSEENSKSCRKVSPGVGGAGGG--DRRSG---AGG--GGKFKAMLSAIPE
MGICSSSESTQVATAKLILQDGRMMEFANPVKVGYVLLKYPMCFICSDDMDFDDAVAAISADEELQLGQIYFALPLCWLRQPLKAEEMAALAVKASSALMRGGG---GGCRRKCVIVSDKLRM----RVGSGDDTVG-SGSGRRKVRNGDGGGRRKCYAAELSTIDE
MGICSSSDSASVVTAKVILQDGQLQEFSNPVKVSHVLQKSPTCFICSDDMDFGGFVRAVNGDEELQLGQLYFVLPLSWLSRPLRAEQMAALAVRASLALGNTRRRKRCFGGRKRVVFTIKKKDEPSPMVAMGSYGGSGEVVRKRRGRGRGRRGGGGGFVTRLSVILE
MGNCKSSDSTQLETAKLILQDGRLQQYPHPVRVSYLLQKYPMCFICSDEMDFDDVVIAINENDELQPGQLYFALPLSRLQHRLQAEEMAALAVKATSALMKLKSNKKRGCCGKYLMSSGEDDVKSYRRVAPGDGDGDG-GGGLRRGR--RGGGRRNSSAAILSAIPE
MGNCKSSGSTQVSTAKLILQDGRLQEYPYPVRVSYVLQKYPMCFICSDEMDFDDVVSAIDEDQELQPGQLYFALPLSRLQHRLQAEEMAALAVKASSALMKSGAGQKRVCCGKSSMFSGEDDVKSYRRVVPGDGVGG-GL---RRGR--RGGGRKK-----------
MGICSSCESTSVATAKLILQDGKLQEVPCPVKVSFLLQKNPACFICSDDMEFDDFISAINSDDELQPDQLYFALPMSWLKRPLRAEEMASLAVKASEALMRGGA-KGCGCCGKGVAFSQKEYVKATRLVDADDGSG--RLIEKRREKGGGGSGRGRDFTTNLTMVPE
-----------------------------------------------------------------------------------------------------------------------------------------------------------------------
MGNCSSADSTEVATAKLVLQDGRLQEFSHPVKVSHLLKEYPMCFICSDEMDFNDVVSAVHEDDVLQPGQLYFALPLTRLRHPLQAAEMAALAVKASSALMKSGAAHNFGCGRKQIVFSSEGDDKPYRNVPATVGAG-GGRSRHRRGN--SMNGSRGKFTALLSSIPE
MGNCKSSDSTQVATAKLVLHDGRLQEFSYPVKVSYLMQAYPACFICSDELGFDDVVTAVDENQVLQPGQLYFALPLSWLRHPLQAHEMAALAVKASSALMKSAASDKYGYRRKQVMFSGECDVK---RESPVDGSGGGTVHRSRRVRTRGGSAGGGQFSALLSSIPE
MGNCSSFDPSTVETAKVVVHDGSLQEFSYPVRVSYLLQMFPACFICADDLGFDDVVTAVHEDEVLCPGQLYFALPMSRLDRPLPAVELAALAGKACSALSKSGGGDKCGPRRKQVMFSGEGNVKAARRAAPGYGGSDNSVGALRRGRSGRSGGGRGKFAAALSTIPE
MGNCSSSDSTRVATAKLILQDGRLQEFTSPVKVSYLLQQYPSSFICADEMDFDDVVTAVDENQTLQPGQLYFALPLSWLRQPLQAQEMAALAVKASSALMKSGD--KCGCRRKQILFSVESDSK---RVSPAT---GGTVQRSRRGRSARGGSGVEKFTALLSSIPE
MGNCTSFDSSQVETSKVVVHDGTMREFTYEVKVGYVLQLYPDCFICSDEMGFDDVVLAMHEDEVLRLGQLYFALPLTRLKKPLPVVEMAALAVKASSALTKSGE--KCGVGRKQIMFSG--DGKPCRRVAPESDCGGVGVVRSVSGRRRRGGGGRGKFMAALSAIPE
MGNCNSSDSTQVATAKLILQDGKLQEFSYPVKVSFLLQKYPACFICSDEMDFDDVVSAIDEDQVLQPGQLYFALPLSRLKHRLQPHEMAALAVKASSALMKTA--DKCGSRRKQILLSNEYDSN-PKRVSPALAVGAGTVH--RRGRATASAG-KGRFAALLSSIPE
MGNCFYSQITKMPTAKVVVHDGRMEEFSYPVKVSYLLQLYPTCFICSDEISFDHVVTAVHHDHELKLGQLYFALPLNRLKRHLPPPDMAALAVVASSALARCAG-DKCGSRRQQNLLPCEGNAKPGGKVTADSVSAAVDNRVARKGMNRKGGVGRGKFTATLSSIAE
