# Supplementary material for: Legume genome structures and histories inferred from Cercis canadensis and Chamaecrista fasciculata genomes
Source: Plant J. 2026 Jun 10;126(5):e70981. doi: 10.1111/tpj.70981 (PMC13252982; doi:10.1111/tpj.70981)
Supplement: Supplementary file 8 — Data S8. Manuscript supplement; Compressed directory of aligned sequences from 36 gene families with members deriving from syntenic blocks from selected species. [file TPJ-126-0-s004.gz › S8_wgd_block_tree/41_hmm_align_table_wgd_all_squareup/Legume.fam3.00884]

MSREWTQLVSAVCLFGPWIALISGDTGDLLSKNCHQGARPAMILPLYRSDPDSSVSAVNPHRKLQRSESRRRSARMRLYDDLLLGYYTTRLWIGTPPQRFALIVDTGSTVTYVPCSTCEHCGRHQDPKFQPDLSSTYQPVKCSSSCCDDNRMQCVYERQYAEMSTSSGVLGEDVIAFGQSELTPQRAVFGCENAETGDLYSQHADGIIGLGRGDLSIVDQLVEKNVIGDSFSLCYGGMDVGGGAMVLGGISPPSDMVFAYSDPGRSPYYIDLKEMRVAGKRLPLKPSVFDGKHGTILDSGTTYAYLPEAAFHAFKDAVKKELHSLKQINGPDPYHDICFSGAGNSVSELSKSFPVVDMVFGGAKLSLSPEYLFRHSKVRGAYCLGIFQGKDPSTLLGGIFVRILVTYDREHTKVGFWKTCSELWERLHISGAPPPMPPNSEGTMTEASEPPVAPSISPQDSHTGGLQIARVTFVIIFISYSDMKPHITELAELIAHELYVTSQVQLMFTSIGGSLSSWAIIPGASADYISTTAMSIIARLTNHHVQLPSTFGSYKLVDWKAEVPPERSWWQQYYMVLGLAAMLTLLLGLLSFATFLIWKSRQQTLHSYKPVDEAVPEQELQPL--
-------FSLI---LGPWIVVVSGDPIDLHFRMLHEGVRPAMVLPLYLSVSNSSASAFDSRRQLQGSEAQHHPAHMRLHDDLLLGYYTTRLWIGTPPQMFALIVDTGSTVTYVPCSTCEQCGTHQDQRFQPELSSTYKPVKCTMDCCDNDRNQCTYERQYAEMSTSSGVLGNDVISFGLSELKPQRAVFGCETLETGDIYSQHADGIMGLGSGDPSIVDQLVEKNAISDSFSLCYGGMDFGGGAMVLGGISPPSDMVFAYSDPVRSPYYVDLKEIHVAGKQLSLNPKVFDGKHGTVLDSGTTYAYLPEEAFLAFKDAIKKELQSFKQIPGPDPYKDICFASDEIAASQLSKSFPIVDMVFGGHKLSLTPEYLFRHSKVRGAYCLGIFQGKDPTTLLGGIIVRTLVMYDRENSRIGFWKTCSELWERVQLFASPPPE--SSEGPSNEAFAPSVAPSALQHDLHPGELQIAQISVEISFISYSDMKDQIKDLAGLIAHELDVTSQVQLLFSSLGGCLSRWAIIPDTSSGFISTTAMSIISRLAEHSMQLPGTFGSYKLVGWNVESPSRRTWWQQYGLVATLAVLVTLLIGLSTAGIFLILKNRQQAVHSYKPVGASVPEQELQPL--
MSLVWTQLIATIVFLGPWIALVSGDAGELLFQHSHQGSRAAMVLPLYRSAPDSSISTANPHRKLQRSESQGHPAHMRLYDDLLLGYYTTRLWIGTPPQRFALIVDTGSTVTYVPCSTCVHCGRHQDPKFQPDLSTTYQPVKCTMDCCDDRRMQCIYERQYAEMSTSSGVLGEDVISFGQSELTPQRAVFGCENAETGDLYSQHADGIMGLGRGDLSIVDQLVEKNVISDSFSLCYGGMDVGGGAMVLGGISPPSDMVFTHSDPGRSQYYIDLKEIHVAGKRLPLKQSVFNGKHGTVLDSGTTYAYLPEAAFIAFRDAIKRELHSFKQVHGPDPYNDICFSGAGTDVSQLSKSFPAVDMVFEGHKLSLSPEYLFRHSKVRGAYCLGVFQGKDPTTLLGGIIVRTLVTYDRENTKVGFWKTCSELSERLHLSGAPPPMPTNTKGRSTEASEPSVAPSASHPDLLPGEFQISQITFVISFISYLDLEPHIRELTELIAHELDVTSQVHLVFTSLSGSLSKWAITPDASAYYISATAMSMYARLAEHRVQLPSTFGSYKLVDWNVESPSKRTWWQQYYMVVALALFLSLILGLLSSAIFLIWKRRQQAAHSYKPVDEAIPEQELQPL--
-----ISLILCFVQFGPWIVLVSGDPSHLLSRNRNEGSRSAMLLPLYLSPSNSSNFALDSRRQLQRSEAQHHPARMRLHDDLLLGYYTTRLWIGTPPQMFALIVDTGSTVTYVPCSTCEQCGTHQDPNFQPDLSSTYQPVKCTLDCCDIDKNQCTYERQYAEMSTSSGVLGNDVISFGQSELESQRAVFGCENLETGDLYSQHADGIMGLGRGDLSIVDQLVEKNVISDSFSLCYGGMDFGGGAMVLGGISPPSDMVFADSDPARSPYYIDLKEIHVAGKKLPLNPNVFDGKHGTVLDSGTTYAYLPEEAFLAFKDSIKKELHSFKDIPGPDPYNDICFSSDAMSVSELSKSFPTVDMVFGGQKLSLSPEYLFRHSKVRGAYCLGVFQGKDLTTLLGGIVVRTLVLYDRENSKVGFWKTCSELWERLHISASPPSESPISEGESTEAFAPSPAPSSLPNDLHPGELEISQITIEISFISYLDMKAHIAELAELIAHELDVNSQVHLLFTSLEGSLCIWTIVPDTSADYMSTTATNIISRLVEHRMQLPNTFGNYTLVGWNVESPSKRSWWQQYYLVVALAVLVTLLLGLSIIGIFLVYKNRQQAAHSYKPVSESAPEQELQPL--
MALESAQLISISLILDPWIVYVSGDPRHLLSRNDQEGARPTMIMPLYLSASNSSVSAFDSRRQLQRSEAQRHPARMRLHDDLLLGYYTTRLWIGTPPQMFALIVDTGST----------------DPKFQPELSSTYEPVKCTLDCCDNDRNQCMYERQYAEMSTSSGVLGNDVVSFGQSELEPQRAVFGCENLETGDLYSQHADGIMGLGRGDLSIVDQLVDKNVISDSFSLCYGGMDFGGGAMVLGGISPPLDMVFAHSDPVRSPYYIDLKEIHVAGKQLSLNPKVFDGKHGTVLDSGTTYAYLPEEAFLAFKDAIMKELHSFKQIPGPDPYNDICFSGAGIVVSELSKSFPTVDMVFGGQKFSLSPEYLFRHSKVRGAYCLGVFQGKDPTTLLGGIIVRTLVMYDRENSKVGFWKTCSELWERLHLSASPPSQSPNSTGASTGAFTPAVAPSALLNDLHPGELQISQITIEISFISYLDMKAHITELAGLIAHELNVTSQVHLLFTSLGGSFSSWAITPDSSADYISTTAMSIISRLAEHRLQLPSTFGNYKLVGWNVESQSKRTWWQQHYLVVALVVLVTLLLALSTIGIFLILKNRQQVVHTYKPVSESVPEQELQPLCE
MSLLWTQLIPAILFLGPRIALVSSDAGDLLFQNRHQGSRPAMVLPLYRSAPDSSVATINPHRKLQRSESQRHPARMRLYDDLLLGYYTTRLWIGTPPQRFALIVDTGSTVTYVPCSTCVHCGKHQDPKFQPDMSSTYEPVKCTMDCCDNDRMQCVYERQYAEMSTSSGVLGEDVISFGQSDLAPQRAVFGCENSETGDLYSQHADGIMGLGRGDLSIVDQLVEKNVISDSFSLCYGGMDVGGGAMVLGGISPPSDMVFTHSDPGRSPYYINLKEIHVAGKRLPLKPSVFDGKHGTVLDSGTTYAYLPEAAFLAFKEAIKKELHSFRQINGPDPFNDICFSGAGTDVSQLSKNFPVVDMVFGGHKLSLSPEYLFRHSKVRGAYCLGVFQGKDPTTLLGGIIVRTLVMYDREHSKVGFWKTCSELWERLHISGAPSPMPPNTKETSTDAFEPSVAPSASNHDLLPGELEIAQVTFVISFISYLDMKPHVKELAVLIAHELGVISQVHLMFTSSGGSVSRWAITPGASADSISATAMSIISRLTEHRLQLPSTFGSYKLVDWNVVAPSKRTWWEQYYMVLGLAFLLTLLLGLLAIAMFLIWKSRQQTVHSYKPVDEAVPEQELQPL--
-TPESSQLLSAISLIGPWIAYVSGESTNSVHQNLHHGVRPAMILPLYFSAPNSSTTSFKTRRHLQGSDSRPPPARMGLYDDLLLGYYTTRLWIGTPPQMFALIVDTGSTVTYVPCSTCEQCGRHQDPWFKPDLSSTYQPVKCTLDCCDDERKQCVYERQYAEMSTSSGVLGEDVVSFGQSELNPQHAVFGCETVETGDLYSQHADGIMGLGRGDLSIVDQLVEKNVISDSFSLCYGGMDVGGGAMVLGGISPPSDMVFTNSDPVRSPYYIELKEIHVAGKRLHLNPKIFDGKHGTVLDSGTTYAYLPEAAFLAFKDAIMKELKSLKQIPGPDPYNDICFSGAGNDASQLSKTFPVVDMVFEGHKLSLSPEYLFRRSKVRGAYCLGVFQGKDPTTLLGGIIVRTLVMYDREHTKIGFWKTCSELWERLHVSGAPPPVPPNSAVASTEALEPAVAPSGSHHNLQPGELQVAQITIVIVFISYLDIKPHMTELAELIAHGLDVTSQVHLLFTSLSGSLSKWTITPGPSADYISTTAMNIISRLAENRMQLPSTFGSYKLVGWDVESPSKRTWWQQYHLLVALAVLVTVLLGLLAFS---IWKYRQQSVHSYKPVDVAIPEQELQPL--
MARESTQLLSVISLIGPRITDVSADSYNLIYQNLQHGVRPAMILPLYLSALNSSTTSFKSRRHLRGSDSRRPPAHMGLYDDLLVGYYTTRLWIGTPPQKFALIVDTGSTVTYVPCSTCEQCGRHQDPRFNPDLSSTYQPVKCSLDCCDDERKQCVYERQYAEMSTSSGVLGEDIVSFGQSEITPQHAVFGCETIETGDLYSQHADGIMGLGRGDLSIVDQLVEKNVIGDSFSLCYGGMDVGGGAMVLGGISPPSDMAFTNSNPARSPYYIELKEIHVAGKRLPLEPKVFDGKHGTVLDSGTTYAYLPESAFLAFKDAIMKELKSFKQIHGPDPYNDICFSGAGNDVSQLSKSFPVVDMVFEGQKLPLSPEYLFRHSKVRGAYCLGIFQGKDPTTLLGGIVVRTLVMYDRQHTKIGFWKTCSELWERLHIIGAPS-VPPDSAEASTETLEPAVAPSGLPHNLQPGKLQVTQITIVISFISYLDIKPHVTELAELIAHELDVASQVHLLFTSLSGTLSEWAITPGQSAYYISTTAMSIISRLAENRMQLPITFGSYKLVGWNVESPSERTWWQQYHLVVALAVLVTLILGLLAFSIFLIWKNRQ-AVHLYKPV---VPEQELQPL--
MARESTQLLSAISLIGPWITDVSGDSNNLIYRNLHHGARPAMILPLYLSDPNSSTISFKTRRHLQGSDSRPPPARMGLYDDLLLGYYTTRLWIGTPPQRFALIVDTGSTVTYVPCSTCEQCGRHQDPRFKPDLSSTYQPVKCTLDCCDDERKQCVYERQYAEMSTSSGVLGEDIISFGQSQLSPQHGVFGCENVETGDLYSQHADGIMGLGRGDLSIVDQLVEKNVISDSFSLCYGGMDVGGGAMVLGGISPPSDMVFTNSNPVRSPYYIELKEIHVAGKRLPLNPKVFDGKHGTVLDSGTTYAYLPESAFLAFKDAIMKELQSFKQIRGPDPYNDICFSGAGNDASQLSKTFPVVDMVFEGHKLSLSPEYLFRHSKVRGAYCLGVFQGKDPTTLLGGIVVRTLVMYDREHTKIGFWKTCSELWERLHVSGAPPVVPPNSAVASTEALEPAVAPSGSQHNLQSGELQVAQITIVISFISYLDIEPHMTELAELIAHELDVTSQVHLLFTSLSGSLSKWAITPGPSADYISTTAMSIISRLAENRMQLPSTFGSYKLVGWNVESPSKRTWWKQYHLLVALAVLVTLLLGLLVFSIFLIWKNRQQAVHSYKPVDVTVPEQELQPL--
MAQVSAQLLSAISLIGPWIAYISGESNNSIHGNLLQGVRPAMILPLYFSAPNSSTTSFNTRRHLQGSDSRPPPARMRLYDDLLLGYYTTRLWIGTPPQRFALIVDTGSTVTYVPCSTCEKCGRHQDPWFKPDLSSTYQPVKCTSDCCNDKRKQCVYERQYAEMSTSSGVLGEDVISFGQSELTPQHSVFGCETVETGDLYSQHADGIMGLGRGDLSIVDQLVEKNVISDSFSLCYGGMDVGGGAMVLGAISPPSDMVFTNSDPVRSPYYIELKEIHVAGKRLPLNPKIFDRRHGTVLDSGTTYAYLPEAAFLAFKDAIMKELKSFKRIHGPDPYNDICFSGAGNDASQLSNAFPVVDMVFEGHKLSLSPEYLFRHLKVRGAYCLGVFQGKDATTLLGGIIVRTLVMYDREHTKIGFWKTCSELWERPHVSGAPPPVPSNSAVGSTEALEPAVAPSGSHHNLHHGELQVAQITLAISFISYSDIKPHMTELAELIAHELDVISQVHLLFTSLSGSLSKWTITPGPSADYISTTAMSIISRLAENRMQLPSTFGSYKLVGWNVESPSKRTWWQQYHLLVALAILVTLLLGLLAFS---IWKYRQQSLHSYKPVDEAALGQELQPL--
MARESTQLLSAIFLIGLWIADVSGYSSDLIYQNLHHGARPAMILPLYLSALNSSTNSFKTRRHLQGSDSRRPPARMGLYDDLLLGYYTTRLWIGTPPQKFALIVDTGSTVTYVPCSTCEQCGRHQDPRFKPDLSSTYQPVKCSLDCCDDERKQCVYQRQYAEMSTSSGVLGEDIVSFGESELTPQHAIFGCETVETGDLYSQHADGIMGLGRGDLSIVDQLVEKNVISDSFSLCYGGMDVGGGAMVLGGISPPSDMVFTNSNPVRSPYYIDLKEIHVAGKRLPLDSKVFDEKHGTVLDSGTTYAYLPESAFLAFKDAIMKELQSFKQIRGPDPYNDICFSGAGNDASQLSKSFPVVDMVFEGQKLPLSPEYLFRHSKVRGAYCLGIFQGKDPTTLLGGIVVRTLVMYDREHTKIGFWKTCSELWERLHVIGAP-PMPPNSAEVSTETLEPAVAPSGLPHNLQPGKLQVAQITIVISFISYSDIKPRETELAELIADELDVTSQVHLMFTSLSGSLSRWAIIPGQSADYISTTVMSIISRLAENRMQLPSTFGSYKLVDWNVVSPSKRTWWQQYHLVLAFAVLVALILGLLAFSIFLTWKNRQ-AVHSYKPVDVVVREQELQPL--
MARALSLLISTVFLTGPMIPLVSSNSNDLVHQNGYHKARPAMILPLYHSTPNVS---SKSRRHLQRFESKLPPAHMRLYDDLLLGYYTTRIWIGTPPQRFALIVDTGSTVTYVPCADCEQCGKHQDPRFQPQLSSTYQPVKCSLDCCDEDRNQCTYERQYAEMSSSSGILGEDVISFGQSELEPQHAVFGCETVETGDLYSQHADGIMGLGRGDLSIVDQLVEKKVITNSFSLCYGGMDIGGGAMVLGGISPPSGMVFAYSDAGRSPYYINLMEMHVAGKKLPLDPKVFDGKHGTVLDSGTTYAYLPEAAFIAFKDALMKELHSFKQIPGPDPYKDICFSGAGNDVSQLSESFPVVDMVFGGQKFSLSPEYMFQHSKVKGAYCLGVFQGKDPSTLLGGIVVRTLVMYDRERKQIGFWKTCSELWERLQMAD-VLPVPP-----ISES---AVAPSDSQDNLHPEELQITQITIGISFISYLDMKPRMTELVGLIAHELDVASQVHLLVTSLGGSLSRWAITPNASTDYLSTTAMSIISRLAENQMQLPSTFGSYKLVDWHIESPEKRNWWRQHYMVVALVALI-TFLGLSSFVVFLIWKNKQHGMHMYKPVGESGSEHELQPLSQ
MALSSAHFVSAIFLFSHLLGFVSGNSDDLFHRN-----RPAMILPLYLSSPNSSAIAFNHRRQLQGSNSKLPPARMRLYDDLLLGYYTTRLWIGTPPQRFALIVDTGSTVTYVPCANCEQCGRHQDPKFQPDHSSTYQPVKCTLECCDNGRNQCIYERQYAEMSTSSGVLGEDVVSFGQSELGPQRAIFGCENVETGDLYSQHADGIMGLGRGDLSIVDQLVDKQLISNSFSLCYGGMSIGGGAMVLGGISPPSDMVFAHSDPVRSPYYIDLKEIHVAGKKLALNPKVFDGKHGTVLDSGTTYAYLPEAVFRAFKDAIMKELHSFQKIPGPDPYNDICFSGAGTDVSHLSKSFPTVDMVFGGQKLLLSPEYLFRHSKVRGAYCLGIFQGKDPTTLLGGIIVRTLVMYDREHSKVGFWKTCSELWERLHISDAPPPVTSSSEGTSTAVLEPSVAPSQSPHNLNQGELKIAQMTIAILFISYLDMKPHVAELAGLIAKELDVSSQVHLLVTSVGGSLSRWSITPGESADYISTTAMSIIARLADHRMQLPSTFGDYKLVDWNVEPPAKQTWWQQYYMVVALVLLITVLLGLSAFAIFLIWRNKQQTVHSYKPVDGAVPEQELQPL--
----------LLIYLSLPYSITAGEN-NLLHQSPTARSRRPMVFPLFLSQPNSSRSISIPHRKLHKSDSKSLPSRMRLYDDLLIGYYTTRLWIGTPPQMFALIVDSGSTVTYVPCSDCEQCGKHQDPKFQPEMSSTYQPVKCNMDCCDDDREQCVYEREYAEHSSSKGVLGEDLISFGESQLTPQRAVFGCETVETGDLYSQRADGIIGLGQGDLSLVDQLVDKGLISNSFGLCYGGMDVGGGSMILGGFDYPSDMVFTDSDPDRSPYYIDLTGIRVAGKQLSLHSRVFDGEHGAVLDSGTTYAYLPDAAFAAFEEAVMREVSTLKQIDGPDPFKDTCFQVAASNVSELSKIFPSVEMVFKGQSWLLSPEYMFRHSKVHGAYCLGVFPGKDHTTLLGGIVVRTLVVYDRENSKVGFWRTCSELSDRLHIDGAPPPATL-----PSNDSNPSHN-SSSN---LSGVTQVGQINLDIQLVNSSYLKPRIEDLSKIFSKELDVSSQVSLSLTSKGESLVRMVVLPPEPSTWFSVTATNIVSRFTNHQIKLPEIFGNYQLVNYKLEPPRKRT--NNNIVVIAIGII-AVIVGLSAYGAWLIWKRKQ-TSIPYKPVDEIVAEQELQPI--
MAATPSHLISTSS-IMEFLVLASANPTSALLL----HSLPAMVLPLYLSTPNSSRTSSNPRRLLQRSESLNRPARMRLYDDLLRGYYTTRLWIGTPPQRFALIVDTGSTVTYVPCASCEMCGRHQDPKFDPEESSTYKAVKCNIDCCDSDKVNCIYERQYAEMSTSSGVLGEDLVSFGQSELAPQRAVFGCENLETGDLYSQHADGIMGLGRGDLSVVDQLVDKGVISDSFSLCYGGMDIGGGSMVLGGFTTPSDMVFIHSNPVRSPYYLDLKEIHIAGKRLSLNPSVFDGKHGTVLDSGTTYAYLPEAAFLAFKDGIMKELSSLKQIRGPDPYNDICFSTDESEVSHPSDTFPTVDMVFGGKKLTLSPEYLFRHSKVRGAYCLGFFQGKDPTTLLGGIVVRTLVTYDRENSKIGFWKTCSELWERLHQSVSPPAMPPASGDKSTPGVTPTLAPTGAPPYVLPGELQIGKITFDMSLISYSDLKPHITELAEFIAQELEVTSQVHMLFAANGDSLISWAVFPADSTESISTTAAVIVARLAEHHLQFPVMFGSYELLGWRVEPKEKRSWWQHSY-VVILSILGILVIALSVVGLLFLLRHRQRTVNPYKPVNAAVPEQELQPL--
MTRSSIQVISTIL-YSPWTALFSGDPSSFLHRPLYQGARPAMVLPLYLSAPNSARIDSGPRRHLQRSESKRHPARMGLHDDLLLGYYTTRLWIGTPPQKFALIVDTGSTVTYVPCATCEQCGRHQDPKFQPESSSTYQPVKCTLDCCDNDRIQCLYERQYAEMSSSSGVLGEDVISFGQSELAPQRAVFGCENVETGDLYSQHADGIMGLGSGDLSIVDQLVDKGVISDSFSLCYGGMDIGGGAMVLGDISPPSDMVFTHSDPVRSPYYINLKEIHVAGKQLPLNPRVFDGKHGTVMDSGTTYAYLPEAAFVAFKDAIMKELHSFKQIHGPDPYNDICFSGAGNDISQLSKSFPAVDMVFGDLKLSLSPEYLFRHSKVRGAYCLGVFKA-DSTTLLGGIVVRTLVTYDREHSKIGFWKTCSELWERLHISDVPPPVPPNSDGKLSEVPAPSLAPVGAP---HPEELPIAQIIIVISFMTYLDVKPHITEFVQFIARDLDVTSQVHLLFTSSGDSLFRWAITPAGSADHISSSAMNMISRLAEHRMQLPSTFGSYKLVQWKVEPPSKRTWWQQYYWVVALAVLVTLLVGLSGLGAFFIWKRKQKTVTGYTPVNMVVPEQELQPLGT
MARASIQFISTIFLIGPYVALFSSDPRSVLHRPVYQGARPAMILPLYLSAPNSSTVASSPRRHLQRSEYKHHPARMGLYDDLLLGYYTTRLWIGTPPQKFSLIVDTGSTVTYVPCATCKQCGRHQDPKFQPESSSTYQPVKCTLDCCDNDRIQCVYERQYAEMSSSSGVLGEDVISFGQSELVPQRAVFGCENVETGDLYSQHADGIMGLGHGDLSIVDQLVDKGVISDSFSLCYGGMDIGGGAMVLGGISPPSDMVFTHSDPVRSPYYIDLKEIHVAGKRLPLNPRVFDGKHGTVLDSGTTYAYLPEAAFVAFKDAIMKELHSFKQIRGPDPYNDICFSGAGTDVSQLSKSFPAVEMVFGSLKLSMSPEYLFRHSKVRGAYCLGIFKG-DSTTLLGGIVVRTLVTYDRERSKVGFWKTCSELWERLHISDAPPPVPPNSGGKLSKATAPSLAPLGAP---LPVELQIAQIIIVVSFMSYVDMKPHIAELVQFIARDLDVTSQVHLLFTSSGDSLFRWAITPAGSADYISKTAMSMIARLAEHRMQLPTNFGIYKLVEWNVEPRSKRTWWQEYYGVVVLAILISLIIGLSALGVFFILKQGRQTVTGYKPVNVAVPEQELQPLGD
MTQTWSLLISAI-VILSFVTIYSSSAS--QIP--NRGVRRPMIFPLYFASPKSSIEGSYWRRHLKSD-PYHHPARMRLYDDLLSGYYTTRLWIGTPPQEFALIVDTGSTVTYVPCSDCEHCGKHQDPRFQPDESSTYHPVKCNMDCCDHDGVNCVYERRYAEMSSSSGVLGEDIISFGQSEVVPQRAVFGCENVETGDLYSQRADGIMGLGRGQLSIVDQLVDKNVINDSFSLCYGGMHVGGGAMVLGGIPPPPDMVFSRSDPYRSPYYIELKEIHVAGKPLKLSPSTFDRKHGTVLDSGTTYAYLPEEAFVAFRDAIIKKSHNLKQIHGPDPYNDICFSGAGRDVSQLSKAFPEVDMVFSGQKLSLTPEYLFQHTKVHGAYCLGIFRG-DSTTLLGGIIVRTLVTYDRENEKIGFWKTCSELWKRLHIPGAPAPV--VSYNNTTVGMPPTVAPSGLPQEVLPGEFQVGLITFDMSFVNYSNMKPNFTELAEFIAHELEIASQVHFLFFSKGHSVIRWAIFPAESATYISSTAMSIILQLKEHRVHLPERFGSYQLVEWKVEPQIKRTWWEQHFWTVVVGVIITLILGLSTFGVWFVWKWRQNAVGTYKPIGARVPEQELQQLTL
MARPWTQLLVFLLCLGPLVVV-SGDRSHLLLP---SGENRAMILPLHLSAPNSSNFNFNHRRRLQRS----YPARMRLYDDLLLGYYTTRLWIGTPPQRFALIVDTGSTVTYVPCSTCKHCGRHQDPNFQPDLSKTYHPLKCTSDCCDKDRNQCMYERQYAEMSTTSGVLGDDVISFGLSDLAPQRAVFGCENVETGDLYSQHADGIMGLGRGDLSIMDQLVEKKVISDSFSLCYGGMDIGGGAMILGGISPPADMVFTHSDPRRSPYYINMKEIHVAGKRLPLNPKVFNGKHGTVLDSGTTYAYLPEYAFTAFKHAIMKELKSLKQINGPDPYHDICFSGAGIDVSQLSKRFPVVDMVFGGHKLSLSPEYLFRHSKVRGAYCLGIFPVNDPTTLLGGIMVRTLVMYDREHSRIGFWKTCSELWERLHISNAPPPVPPNSDGKSSRAFEPSVAPSASQYNLPQDEIQIAQMTIVISFISYMDMKPYITELAGIIAHELGVTSQVHLMFTAVGGSLSRWVISPGPYADYISATAMSIIARLSEHRMQLPETFGSYKLLGWNIDPPPKRTWWQHYYMVVALAVVLTLLLVVSTLGVFLILKNRHQVVHSYKPVDGAVPEQELQPL--
MPRPPTQILVIAFIISNFSPFIAGET--VLLRSHHRGPRTAMVLPLYLSAPNSSTSALDPRRQLSGSESQRHPAQMRLHDDLLLGYYTTRLWIGTPPQMFALIVDTGSTVTYVPCSNCEQCGTHQDPNFQPDSSSTYQPVKCTLDCCDNDKMQCVYERQYAEMSTSSGVLGEDVISFGQSELAPQRAVFGCENVETGDLYSQHADGIMGLGRGDLSIMDQLVEKNVISDSFSLCYGGMDVGGGAMVLGGISPPSDMVFAHSDPVRSPYYIDLKEIHVAGKRLPLDPMVFDRKHGSVLDSGTTYAYLPEAAFLAFKDAIERELQSFKKISGPDPYNDICFSGAGINVSQLSKSFPTVDMVFGGQKYSLSPEYMFRHSKVRGAYCLGVFQGKDPTTLLGGIVVRTLVMYDREHGKIGFWKTCADLWERLHISGTPSSMSPNSEVTTSKPLEPSVAPSALR---HPGEVQIAQITFAISFISLVDLKPHITELAGLIAHQLDVTSQVHLLFTSLGDSLSRWAITPSPDAKYISATAMGMIAQLAEHRMQLPGTFGSYKMIDWNVEPSSKRIINLRNILNLEKETGKCAFVQ-------------------------------------
MAEPSTPLISTV-FISVILCL-A----RLGFCAELRTDHDAMILPLHFSVPDSSISPVNPRRQLQRSESERHPAHMRLYDDLLLGYYTTRLWIGTPPQKFALIVDTGSTVTYVPCSTCKHCGLHQDPKFQPDKSKTYQPVKCRPGCCDKDRKQCTYDRQYAELSSSSGVLGEDVVSFGQSELGPQRAVFGCENVETGDLYSQHADGIIGLGRGDLSIMDQLVGKKVLSNSFSLCYGGMDVGGGAMVLGGISPPADMVFTHSDPIRSPYYINLKEMHVAGKRLPLNPKVFDGKHGTVLDSGTTYAYLPAAAFFAFKHAIIKELQSLKQISGPDPYKDICFSGAGSDVSQLSRSFPVVDMVFEGHKLALSPEYLFPHSKVRGAYCLGVFSGKDPTTLLGGIVVRTLVIYDREHTKVGFLKTCSELWARLHVSDALPPVPPNSEGTLAKAFEPSVAPSASQFNIHQGELQIAQITIVISFISYMDMKPHITELADLIAHELDVTSQVHLMFSSLGGSLSRWVITPRPSANFFSTTAMSMISRISEHQLQLPDKFGSYNLVDWHAKPPSKRTWWQQYFVV-------------------------------------------------
MARASTHLISTLSLILHLFHLRGGDA--AILQNRHHGSLPAMVLPLYLSASNSSTSELDPRRQLHGSESKRHPARMRLHDDLLLGYYTTRLWIGTPPQMFALIVDTGSTVTYVPCSSCEQCGRHQDPKFQPDLSSTYQPVKCTLDCCDDDRMQCVYERQYAEMSTSSGVLGEDVISFGQSELAPQRAVFGCENVETGDLYSQHADGIMGLGRGDLSIMDQLVDKNVVSDSFSLCYGGMDVGGGAMVLGGISPPTDMVFAYSDPVRSPYYIDLKEIHVAGKRLPLNSNVFDGKHGTVLDSGTTYAYLPEAAFTAFKDAIVKELQSLNQISGPDPYHDICFSGAGTDVSQISKSFPVVDMVFGGQKYSLSPEYMFRHSKVRGAYCLGVFQGKDPTTLLGGIVVRTLVTYDREQTKIGFWKTCAELWERLQTSVAPPQMAPNTEVRSTKALAPSVAPPVSQHHVPAGELKIAQITIAISFISYVDMKPHITELAGLMAHELDVTSQVHLLFTSFGGSLSRWAITPRPNADYISATATRIIAQLSEHHIQLPGTFGGYKLIDWNVEPAPKWNWWQQYH---------------------------------------------------
-A--MTQFISIFFLILPLFTL-SINPNNLFFPNTRNASRPAMILPLHLSPPDSSISSFNPRRQLQRSESKRHPARMRLYDDLLIGYYTTRLWIGTPPQRFALIVDTGSTVTYVPCSTCEHCGRHQDPKFQPDLSETYQPVKCTPDCCDGDTNQCMYDRQYAEMSSSSGVLGEDVVSFGLSELAPQRAVFGCENDETGDLYSQRADGIMGLGRGDLSIMDQLVDKKVISDSFSLCYGGMDVGGGAMILGGISPPEDMVFTHSDPDRSPYYINLKEMHVAGKKLQLNPKVFDGKHGTVLDSGTTYAYLPETAFLAFKRAIMKERNSLKQINGPDPYKDICFTGAGIDVSQLAKSFPVVDMVFEGHKLSLSPEYLFRHSKVRGAYCLGVFSGRDPTTLLGGIFVRTLVMYDRENSKIGFWKTCSELWETLHTSDAPSPLPSNSEVTLTKAFAPSVAPSASLDNFHQGELQIAQITIAISFTSYTDMQPYITKLAGFIAHELDVTSQVRLMFSSLGGSLSRWVITPRPYADFFSTTAMSMISRLSEHHMQLPATFGSYKLLNWNAESSSKRTWWQQYYWVVALAVLLTMLLGGSALGIFLIWKNRQQAEHSYKPVHVAVPEQELQPL--
MARPLTHLILIL-IL-HITHTIAGDT--AFLRNR----HHAMILPLYLTTPNSSTSALDPRRQLHGSESKRHPARMRLHDDLLLGYYTTRLWIGTPPQMFALIVDTGSTVTYVPCSTCEQCGRHQDPKFQPDLSSTYQPVKCTLDCCDNDRMQCVYERQYAEMSTSSGVLGEDVVSFGQSELAPQRAVFGCENVETGDLYSQHADGIMGLGRGDLSIMDQLVDKNVVSDSFSLCYGGMDVGGGAMVLGGISPPSDMVFAQSDPVRSPYYIDLKEIHVAGKRLPLNPSVFDGKHGSVLDSGTTYAYLPEEAFLAFKEAIVKELQSFSQISGPDPYNDLCFSGAGIDVSQLSKTFPVVDMIFGGHKYSLSPEYMFRHSKVRGAYCLGIFQGKDPTTLLGGIVVRTLVLYDREQTKIGFWKTCAELWERLQISSAPPPMPPNTEATSTKSVDPSVAPSVSQHNIPRGEFQIAQITIAVSFISYDDMKPRLTELAGLIAHELNVTSQIHLLFTSSGDSLSRWAITPRPYADYFSSTAMNIIGRLAEHRMQLPDAFGSYKLIDWNVMPPSKRNWWQRYYMIVGLAVLLTSLLGLSIFG-FFIWKRRRQSAHSYKPVDVAVPEQELQPL--
MALQRTQLISVVSLIAQWVVA-TGDSGELLLPN--EGSRPAMILPLHHSVPDSSVSDFSPRRQLQRSQSQRHPARMRLYDDLLRGYYTTRLWIGTPPQRFALIVDTGSTVTYVPCSTCQHCGKHQDPKFQPEDSETYQPVKCTWQCCDTDRKQCTYERRYAEMSTSSGVLGEDVISFGQSELSPQRATFGCENDETGDLYTQHADGIMGLGRGDLSIMDQLVEKKVISDAFSLCYGGMGVGGGAMVLGGISPPADMVFTHSDPGRSPYYINLKEVHVAGKRLNLNPKVFDGKHGTVLDSGTTYAYLPESAFLAFKDAIMKDTHSLKRISGPDPYNDICFSGAGSDVSQLSKSFPVVDMVFEGHKLSLSPEYLFRHLKVRGAYCLGVFSGNDPTTLLGGIVVRTLVMYDREHTKIGFWKTCSELWERLHVSDAPPPLSPKSEGTLTKAFEPSVAPSPSPYNLPLGELQIAQIIVVISFISYMEMKPYITQLTGLIANELDVTSQVHLLVSSLGGSLSKWLITPRPYADFFSATAMSMIARLSEHRMQLPDSLGSYKFLGWNAKPPLKRTWWQQYYLTVALAVLLTLLLGISALGVFLIWRNRQQAEQSYEPVNVAVQEQELQPL--
MARAFTHLVLITFITLSLFLQIAGDS--ALLRNRYPGARPAMVLPLYLSSPNSTSSALDPRRQLYGSESKRHPARMRLHDDLLLGYYTTRLWIGTPAQMFALIVDTGSTVTYVPCSSCEQCGRHQDPKFQPDSSSTYEPVKCTIDCCDGDRIQCVYERQYAEMSTSSGVLGEDIISFGQSDLPPQRAVFGCENVETGDLYSQHADGIMGLGRGDLSIMDQLVDKNVISDSFSLCYGGMDVGGGAMVLGGISPPSDMVFGYSDPVRSPYYIDLKEIHVAGKQLPLNANIFDGKHGTVLDSGTTYAYLPEAAFLAFKDTILKELQSLKQISGPDPYNDICFSGAGIVASQLSKSFPVVDMVFGGDKYSLAPEYMFRHSKVRGAYCLGIFQGKDPTTLLGGIVVRTLVMYDREQEKIGFWKTCAELWERLQDSLAPSPLPPNSEVSPTEASEPSVAPSLSQNNAPPGELKIAQITMLISFITYVDIKPHITELAGLFAHELNVTSQVHLLFTSSGDSLSKWAITPKSDAHYISTTATNIISRLAEHRVQLPDTYGNYELIDWSVEHPSK-NWWQQYFWVLGLAFLIALLIGLSILGTFLIWRKRQQNLHTYKPVDAAVTEQELQPL--
