# Supplementary material for: Legume genome structures and histories inferred from Cercis canadensis and Chamaecrista fasciculata genomes
Source: Plant J. 2026 Jun 10;126(5):e70981. doi: 10.1111/tpj.70981 (PMC13252982; doi:10.1111/tpj.70981)
Supplement: Supplementary file 8 — Data S8. Manuscript supplement; Compressed directory of aligned sequences from 36 gene families with members deriving from syntenic blocks from selected species. [file TPJ-126-0-s004.gz › S8_wgd_block_tree/41_hmm_align_table_wgd_all_squareup/Legume.fam3.01016]

MADRDQEKTDTGDVSLKRKQLLSTTMKRTSDWIFSQEIPSDVTVEVGGASFQLHKFPLVSKCGYIRKLVSESSEADVSLIQLHEVPGGAEALELAAKFCYGIFEITIDIAMLRCVAEYLEMTEDYSVGLVARTDAYLEVALKSLAGAVSILLVAEKLLPIAEKAKVVSRCIDAIAYIACKESQFCSNTTR--GGDGGVSSMASHQRPIVDWWAEDLTVLRIDIFQRVLIAMMARGFKQYAIGPILMLYAQKSLRGLEIFGKGRKKIEPKQEHEKRVVLETIVSLLPKEKAMSVSFLSMLLRAAIYLETTVACRLDLEKRMAMQLGQAVLDDLLIPSYSFTGDTLFDVDTVQRIMMYLESETISHSVFGADYEYFSPPQTDMERVGKLMENYLAEIATDRLPVPKFISLAELIPEKSRPTEDGMYRAIDIYLKAHPDLSDMEKKKVCSVMDCQKLSREACAHAAQDRLPVQTVVQVLYYEQQRLRDAMNGSEGEESASIPSKLNVYSADLHPVSNELSSLKREEDLKLELVKLKIRLKEIEESATKSAVNSPMASASTSSAKPPLPKKSFINSVSKKLGRLSPFLRSDGVTPSAKSRTKPSKNRRHSIS
---------------KMKEELLSTAMKRTSKWVFSNEIPSDVTVQVAETPFFLHKFPLASKCGYIGKLISESDHTDSSIIELRDVPGGAEAFELAAKFCYGIFEMSIEIATLRCVAEYLEMTEDYSVRLVARTDAYLEVALKSLPGAVSVLHKSENLFPIAEKAKLVSRCIDSIAYIACKESQFCTS-REESVTEDIISSMESHQTEVIDWWAEDLTVLRIDIFQRVLIALMARGFKQFALGPILMLYAQESLRLSELTVKGRNKIEVGKEHEKRVVLEAIVSLLPREKAISVSFISMLLRAAIHLETTVACRLDLEKRMAMQLGHAALDDILIPTYSLTGETLFDVDTVQRILMYHESDTGKNLASSAESEFFSPAQTDVDRVGKLIVNYLAEISTDRLPVIKFVSIAELIPQQSRPTEDGIYRVIDIYLKAHPALSDMERKKVCSVLDCQKLSREACSHAVQDRLPVQTVVQVLYCEQQRLRDAMEG-----SPSTLSNFILYPTDSDHSSYDLSNLKKQKELKSELVKLRMKLREMNKSTPMSVVNSPASNASPSADKFSTPRKSPINSLSKKLARLTPFLRAK-------DHTKPSKHRRHSIS
MVDRDQEKADAGDLSLKKKELLSSAMKRTSEWIFSQEIPSDVTVRVGEASFSLHKFPLVSKSGYIRKLVSESSDADVSLIELHDVPGGAEAFELAAKFCYGIFEICIEIAMLRCVAEYLEMTEDYSAGLVVRADAYLEVALKSLAGAVSILHMSESLLPIAERAKVVSKCIDAIAFIACKESQFCGSGRSDGGTEGVVSSMASNQRPIVDWWAEDLTVLRIDIFQRVLIAMMARGFKQYSIGPILMLYAQKSLRGLELFGKGRKKIEPRQEHEKRVVLETLVSLLPKEKAMSVSFLSMLLRAAIYLETTVACRLDLEKRMAMQLGQAVLDDLLIPSYSFTGDTLFDVDTVQRIMMYLESETGNHLVFNGDSEYFSPSQSDMERVGKLMENYLAEIATDRLPVPKFVSLAELIPEKSRSTEDGMYRAIDIYLKAHPDLSDLEKKKVCSVMDCQKLSREACAHAAQDRLPVQTVVQVLYYEQQRLRNTMNGGVAEDSPP---SVDVYPSNVHPVSNELSKLRREEGLKLELVNLKMRLKEIEKSTTNSTVSSPATSASPSANKPPLPRKSLISSVSKRLGKLSPFLRFDGVTPSSKGRTKPNKNRRHSIS
-------------MSLKKEKLLSSAMKRTSEWLFSNEIPSDVTIQVEEASFSLHKFPLVSKCGYIRKLVSESSDADVPIIELGDVPGGAEAFELAAKFCYGIFEMSIEIAMLRCVAEYLEMTEDYSVGLVGRTDAYLEIALKSLAGAVSILKKSENLLPMAERAKLVSRCIDAIAFIACKESQFCCTTTSTSGSEGGMVSSS----MEVEWWAEDLTVLRIDIFQRVLIAMMARGFKPYAIGPIVMLYAQKSLR--EIAGKGRKKIEGAEEHEKRVVVETIVSLLPRDKEMSVSFLSMLIRASIYLETTVACRLDLEKRMALQLGQAVLDDLLIPTYSLTGDTLFDVDTVQRIMMYLELDMGSLFGQDDADDYFSPPLSNMEKVGKLMESYLAEIATDFLPVSKFVSLAELIPEQSRPVEDGMYRAIDIYLKAHPALSDMERKKVCSVMDCQKLSREACAHAAQDRLPVQTVVQVLYYEQQRLRDAVDGTPSVSSNNNNNKLIPYPADSHHFSSDISNLKREKELKVELVKLKMKLKEIENSSLMSASSSPVSNASPSADRLSMRRKSFINSVSKRLAKLSPFTRGDGVTNSSKSPTRPSKNRRNSVS
-------------------------MKRTSDWIFSHEIPSDVTVQVEEASFSLHKFPLVSKCGYIRKLVSESSEADVPIIELSDIPGGAEAFELAAKFCYGIFEMTIEIAMLRCVAEYLEMTEDYSVGLVGRTDAYLEVALKSLAGAVSILQKSEKLLPIAERAKLVSRCIDAIAFIACKESQFCSTRRSTSSTEGVVSS------TVVEWWAEDLIVLRIDIFQRVLIAMMARGFKQYAIVPILMLYAQKSLRGSDTIGKGRKKIEGGEEHEKRVVLETIVSLLPKEKAMPVSFLSMLLRASIYLETTVACRLDLEKRVASQLDEAVLDDLLIPTYSLTGETLFDVDTVHRVMMYYESGMGSHLEYNADAEYFSPPRSNMERVGKLMESYLAEIATDRLPVSKFVSLAELIPEQSRPMEDGMYRAIDIYLKAHPILSEMERKKVCSVMDCQKLSREACAHAAQDRLTVQTVVQVLFYEQQRLRDVVDGSPSVAS--SNNKLNLYSADSHHFSNDLSNLRREKELKLELVKLKMKLKEIENSTLMSAVSSPVSNASPTSHKLSLRRKSFMNSVSKKLARFYPFLRNDVASSSSSKHTKTSKSRRHSVS
-------------------------MKRTTEWIFSQEIPSDVTVQVGEASFSLHKFPLVSKCGYIRKLVSESSDADVSFIELHDVPGGAEAFELAAKFCYGIFEIGIEIAMLRCVAEYLEMTEDYSVGLVSRTDGYLEVALKSLEGAVSILHASESLLPIAERAKLVSRCIDAIAYIACKESQSCASSRSDGGTEGVVSSMASHQRPIVDWWAEDLTVLRIDIFQRVLIAMMARGFKQYAIGPILMLYAQKSLRGLEIFGKGRKKIEPRQEHEKRVVLETLVSLLPKEKALSVSFLSMLLRAAIYLETTVACRLDLEKRMAMQLGQAVLDDLLIPSYSFTGDTLFDVDTVQRIMMYLESEGGNHLVYNADSEYFSSPQSDMERVGKLMENYLAEIATDRLPVPKFINLAELIPEKSRPTEDGMYRAIDIYLKAHPDLSDMEKKKVCSVMDCQKLSREACAHAAQDRLPVQTVVQVLYYEQQRLRDSMNGSVGTESPSVPSKLNVYSNNLHPVSNELSSLRREEDLKLELVKMKMKLKEIERSTTKSAASSPGAIASPSADKPPLPRRSFINSVSKKLGRLSPFLRSDGLIPSSKGRTKPNKNRRHSIS
MVDLDREKTAACDMSLKKQDLLSSAMKRTSEWIFSQEIPSDVIVQVGEASFSLHKFPLVSKCGYIRKIVSESSDADVSIVELSDVPGGAEAFELAAKFCYGIFEMSIGIAMLRCVAEYLEMTEDFSVGLVARTDAYLEVALKNLAGAVSILHTSENLLPVAERAKLVSRCIDAIAYIAYKESQFCTTGKGESGAEEVVSSITS--RPMVDWWAEDLTVLRIDIFQRVLAAMMARGFKQYALGPILMLYAQKSLRGLDIFGKGRKKIELQQEHEKRVTLETIVSLLPREKAMSVSFLSMLLRAAIYLETTVACRLDLEKRMAMQLGQAVLDDLLIPSYSFTGDTLFDVDTMQRIMMYLESEIGNHLVYNVDDEYFSPTKSDMERVGKLMETYLAEIAADRLPVPKFISLAELIPEISRPTEDGMYRAIDIYLKAHPGLSDIDRKKVCSVMDCQKLSREACAHAAQDRLPVQTVVQVLYYEQQRLRDAMNGSASEDSPSKPSKLNVFSSDLNPVSSELSSLRREEDLKLELVKLKMKLKEIERSTIKSTVSSPISTASPSAYKPPLPRKSFLNSVSKKLGRLSPFLRADGIAPNAKGRNKPSKNRRHSIS
MVDRDKEKTAASDMSSKKQELLSSTTKRTSEWISSQEIPSDVIVQAGEASFSLHKFPLVSKCGYIRKIVSESSDADVSLIELSDVPGGAEAFELVAKFCYDIFEINMEIVTLRCVAEYLEMTEDYSPGLVARTDAYLEVALKSLAGAVSVLHSSENLLPIAEKAKLVSRCIDAIACIACKESQFCTTERGESGTEGVVSPIAS--RPMVDWWAEDLTTLKIEIFQRVLIAMMARGFKQYALGPTLMLYAQKSLRGLDCFGRVRKKIGAQEEHEKRVILETIVSLLPREKALSVSFLSMLLRAAIYLETTVACRLDLEKRMAMQLGQAVLDDLLIPSYSFTGYTLFDIDTVQRIMMYLESEIGNHFVYNPDDQYFSPPQSDMERVGKLMETYLAEIAADRLPVPEFISLAELIPESSRPTEDGMYRAIDIYLKAHPDLSDMEKKKVCGVMDCQKLSREACAHAAQDRLPAQTVVQVLYYEQQRLRDAMHGNVGGNTPSIPSKLNVFSADLYPVSM----------------------------------------------------------------------------------------------
MVDRDQEKTAASDMSLKKQELLSSAMKRTSEWIFSQEIPSDVIVQVGEASFSLHKFPLVCKCGYIRKIVSESSDADVSLIELSDVPGGAEAFELAAKFCYGIFEISIEIAMLRCVAEYLEMTEDYSVGLVSRTDAYLEVALESLAGAVSILHTSENLLPIAERAKLVSRCIDAIAYIACKESQFCTTRRGESGSEGVVSSMAS--RPMVDWWAEDLTVLRIDIFQRVLIAMIARGFKQYAIGPILMLYAQKSLRGLDIFGKGRKKIEPQQEHEKRVILETIVSLLPRENAMSVSFLSMLLRAAIYLETTVACRLDLERRMAMQLGQAVLDDLLIPSYSFTGDTLFDVDTVQRIMMYLESEIGNHLVYNADDEYFSPPESDMERVGKLMESYLAEIAADRLPVPKFVSLAELIPEPSRPTEDGMYRAIDIYLKAHPGLSDMEKKKVCSVMDCQKLSREACAHAAQDRLPVQTVVQVLYYEQQRLRDAMNGSVGGDCPSIPSKLNVFSADLHPVSSELSSLRREEDLKLELVKLKMKLKEIETSAIKSTVSSPVVSASPSADKPPLPRKSFINSLSKKLGRISPFLRADGIAPNAKGRNKSSKNRRHSIS
MVDRDQEKTAASDMSLKKHELLSSAMKRTSEWIFSQEIPSDVIVQVGEASFSLHKFPLVSKCGYIRNFVSESSDVDISLIELSDVPGGAEAFELAAKFCYGIFEISIEIAMLRCVAEYLEMTEDYSVGLVARTDAYLEVALKSLAGTVSILHTSENLLPVAERAKLVSRCIDAISYIAYKESQFCTTGKSETGTEGVA--CSITSRPMVDWWAEDLTVLRIDIFQRVLVAMMARGFKQYALGPTLMLYAQKSLRGLDILGKGRKKIEPQQEHEKRVILETIVSLLPREKAMSVSFLSMLLRAAIYLDTTVACRLDLEKRMAMQLGQAVLDDLLIPSYSFTGDTLFDVATVQRIVMYLESETGNRLVYNVDDEYFSPPKSDMERVGKLMETYLAEIAADRLSVPKFISLAELIPETSRPTEDGMYRAIDIYLKAHPGLSDMERKKLCSVMDCQKLSREACAHAAQDRLPVQTVVQVLYYEQQRLRDAVNGSADGDSPSIPSKLNVFSADLHPVSNELSSLRREEDLKLELVKLKMKLKEIEKSTIKSTVSSPISSASPSADKPPLPRKSFINSVSKRLGKLSPFLRADGIAPNAKSRNKPSKNRRHSIS
MVNRDQEKTAASDMSLKNQELLSSAMKRTSDWIFSQEIPSDVIVQIGEASFSLHKFPLVSKCGYIRKIVSESIDADVSLIELSDVPGGAEAFELAAKFCYGIFEINMEIAMLRCVAEYLEMTEDYSVGLVARTDAYLEMALKSLAGAVSVLHSSENFLPIAERAKLVSRCIDAIAYIACKESQFCTAGRGESGTEGVVSSMASR--QMADWWAEDLTVLKIEIFQRVLIAMMARGLKQYALGPILMLYAQKSLRGLDIFSKGRKKIEAQEEHEKRVILETIVSLLPREKAMSVSFLSMLLRATIYLETTVACRLDLEKRMAMQLGQAVLDDLLIPSYSFTGDTLFDVDTVQRIMMYLESETGNRLVYNPDDEYFSPPQSDMERVGKLMETYLAEIAADRLPVSKFINLAELIPESSRPTEDGMYRAIDIYLKAHPGLSDMEKKKVCSVMDCQKLSREACAHAAQDRLPAQIVVQVLYYEQQRLRDAMNGNVGGNSPSIPSKLNVFSADLQPVSSELSSLRREEGLKLEIVKLKMKLKEIERSTIKSTVGSPAASASPSADKPPLPRKSFINAVSKKLGRLSPFQRADHTGTNAKGRNKPSKNRRHSIS
MVDFDQGKTAASNMSAKKKELLSSALKRTSEWIVSQEVPSDVTIQVGEASFPLHKFPLISKCGYIRKLVSESSAADVLVIKLSNVPGGAEAFELAAKFCYGIFEISIEIAMLLCVAEYLEMTEDYSVGLVGRTDAYLEVALKSLAGAVSVLHKSENLLPIAERVKLVSRCIDAIAYIACKESQFCGSTRGERSTEGVISSTASHQRPMVDWWAEDLTVLRIDIFQRVLIAMMSRGFKQYAMGPILMLYAQKSLRGLDIFGKGRKKIQLREEHEKRVILETIVSLLPRERALSVSFLSMLLRAAIYVETTVACRLDLEKRVAMQLGQAVLDDLLIPSYLFTGDTLFDVDTVQRIMMYLELESESSSVYNADHEYLRSVQSEADRIAKLMENYLAEVATDRLPVSKFISIAELIPEQPRATEDGMYRAIDIYLKAHPSLSDMEKKKVCSVMDCQKLSREACAHAAQDRLPVQTVVQVLYYEQQRLRDAMNSNADTESPSAHSKLNVDSSDPQPVSNEISRLRREEDLKLELVKLKMKLKEIERTTTRSAVSSPVTKTSPSADKPPLPRKSFVNSMSKKLGNL---LRADGFSP-SKGRTKPSKNRRHSIS
MVDRDQEEKITSDMAMNKKELLSTALKRTSEWISSQEIPSDVTVQVGEASFSLHKFPLVSKCGYIRKLVSESSDADVSLIELRDVPGGVEAFELAAKFCYGIFEISIEIAMLRCVAEYLEMTEDYSVGLVGRTDAYLEVALKSLAGAVSILHTSENLLPIAERAKLVSRCIDAIAYIACKESQFCSSGSGEGSTEGVVSSMASHQRPVVDWWAEDLMVLRIDIFQRVLIAMIARGFKQYAIGPILMLYAQKSLRGLEMSGKGRKNIEPRQEHEKRVVLETIVSLLPKEKAMSVSFLAMLLRAAIYLETTVACRLDLEKRMAMQLGQAVLDDLLIPSYSFTGDTLFDVDTVQRIMTYFESEAGNLPVYSAENDYFSSPQRDVERVGKLMENYLAEIATDRLPVSKFISLAELIPEQSRATEDGVYRAIDIYLKAHPVLSDLERKKVCSVMDCQKLSREACAHAAQDRLPVQTVVQVLYYEQQRLRDAMNGSVGVESSSVPSKLNVYSSDLQPLSNELSSLRREQDLKLEVVKLKMKLKEIERTTLKSAESSSLTNASPSYDKPPLPRKSFISSMSKKLGRLSPFLRADGFMP-SKGRTKPDKNRRHSIS
-------------MSAKKKDLLSSAMKRTSEWISSQEVSSDVTVHVGEASFSLHKFPLMSKCGFIKKLVSESSDSDSTVIKIPDIPGGSEAFELAAKFCYGIFDMSTEIAMLRCAAEYLEMTEEHSVELVVRAEAYLEVALKSLSSSITVLHKSEKLLPIAERVKLVSRCIDAIAYMTCQESHFCSPSSSNSGNNEVV-VQQQSKQPVVDWWAEDLTVLRIDSFQRVLIAMMARGFKQYGLGPVLMLYAQKSLRGLEIFGKGMKKIEPKQEHEKRVILETIVSLLPREKAMSVSFLSMLLRAAIFLETTVACRLDLENRMGLQLGQAVLDDLLIPSYSFTGDSMFDTDTVQRILMYLEFEVEGVRLSNNGVD----LAGDMERVGKLLENYMAEIASDRVSLQKFIGLAELIPEQSRVTEDGMYRAVDIYLKAHPNMSDVERKKVCSLMDCQKLSREACAHAAQDRLPVQTIVQVLYYEQQRLRGEVTNDSDSPAPPPPQPAAVLPPKLSSYTDELSKLKREQDLKLELLKMKMKLKEFEKESEKKTSSSTISISTASTGKPPLPRKSFINSVSKKLGKLNPFSITPYN---GRGRTKPPKDRRHSIS
--DRGESTATTANMTSKKKELLSSALKRTSEWIFSQEIPSDVNIHVGGVSFSLHKFPLISKCGYIRKLISESSDADLSVIELPDVPGGAEAFELAAKFCYGIFEISTEIAMLRCVAEYLVMTEDNAVGLVGRTDAYLEVALKSLAGAVSVLHISESFLPMAEKVKLVSRCIDAIALIVCKENQFCVSGMGDSVNESAVSSAVYHSKPVVDWWAEDLTVLRIDIFQRVLIAMMARGFKQYALGPVLMLYAQKSLRGLELFGKGRKKIEPRQEHEKRVVLETIVSLLPKEKAMSVSFLSMLLRAAKTLETTVACHLDLEKRMGMQLAQAVLDDLLIPSYSFTGDTLFDVDTVQRIMSYLEYETGSHLLYNAEDEYVSPPQTDMERVGKLMENYLAEIATDRVSVSKFIGIAELVPEQSRATEDGMYRAVDIYLKAHPALSDMERKKVCSMMDCQKLSREACAHAAQDRLPVQTVVQVLYYEQQRLRDVMNNLIGGESSVLPSKGNLYSTDIHPVPDELSILRRQEELKIELVKMKKRLKELETSTVRTSISSPMGNISTSADKPPLPRKSFINSVSKKLGRLSPFVRTDGVTPIPKGRTRAAKDRRHSIS
MVDSNQEEPTTFHLSFKKKELRSTAMERTSDWIFSQEIPSDVTVQIGEVCFSLHKFPLVSKCGYIRKLVSESSDSDLSVIELHDVPGGAEAFELAAKFCYGIFEISTEIAMLRCVTEYLQMTEDYSVGLVGRTEAYLEVVLQNLAGAISVLHMSQNFLPTAERVKLVSRCIDAIAYIACKDSQFCMSGGGE----A----MISNPKPIVDWWAEDMTVLRIDIFQQVLIAMMAQGFKQYALGPILMLYAQKSLRGLEIIGKGRKKIEPRQEHEKRIVLETLVSLLPREKAMSVSFLSMLLRSAIYLETTVACRLDLEKRMSLQLGQAVLDDLLIPSYSFTGDTLFDVDTVQQIMMYLEFQTNGNYLGNADEEYVSPPPSDMERVGKLMESYLVEVATDGLPVTKFISLAELIPEQSRVTEDGMYRAIDIYLKAHPDLSDIERKKVCSLMDCQKLSRQACAHAAQDRLPVQTVVQVLYYEQQRFQNVVSSLIAGESPTISSKLNLYSTDSHPVSDELSLLRREEDLKLELVKLKMKLKEIEKSTLKSAVSSPMPNQPPSANKPPIPRKSFINSVSKKLGRLSPFIPT-----PPKGRTKPSKDWRHSIS
MVDCDREEPTSCNLSFKKKELLSTAMERTSEWIFSQEIPSDITIQVGEVSFSLHKFPLVSKCGCIRKLVSKSNDSDLSVIELPEVPGGAEAFELAAKFCYGIFEISTDIAILRCVAEYLVMTEDYSVGLVGRTEAYLEVALKNLAGATSVLHMSENFLPTAERVKLVSRCIDAIAYIAFKDSQYCKSGRAE-GPEGVLSSMISNPKPIVDWWAEDLTALRIDIFQRVLIAMMARGFKQHALGPILMLYAQKSLRGLEIFGKGRKQIDPQQEHEKRVVLETLVSLLPREKAMSVSFLSMLLRSAIYLETTVACRLDLEKRMGLQLGQAVLDDLLIPSYSFTGNTLFDVDTVQRIMLYLEFEMGNRLGDNADNEYVSPPPIDMEMVGKLMENYLAEVASDRLPVTKFISLAEYIPEQSRVTEDGMYRAIDIYLKAHPALSDIERKKVCSLMDCQKLSREACAHAAQDRLPVQTVVQVLYYEQQRLRDVMDSLVGGESPTISSKLNVYSTDIHPASDELSILRREQKLKLEIVKMKMKLKEIEKSTLPSAVGSPLANLSPSANKPPLPRKSFINSVSKKLARLTPFVRAAGVTP-PKGRTKPSKERRHSIS
MVDLQQEGITTVNMSSKKKELLSTAMKRTSEWIFSQEIPSDVTVHAGEVSFSLHKFPLVSKCGYIRKLVSESSDADLSVIEVHDVPGGAEAFELAAKFCYGIFEISTEIAMLRCVAEYLEMTEDYSVGLVGRAEAYLEVALKSLAGAVTILHLSEALLPMAEKVKVVSRCIDAIAYIACKESQFSMSGRVESGTDLLNSSLVSHPKHIVDWWAEDLIVLRIDIFQRVLIAMMARGFKQYALGPILMLYAQKSLRGLEVFGKGRKKIEPKQEHEKRVILETIVSLLPREKAMSVSFLSMLLRAAIYLETTVACRLDLEKRMGLQLGQAVLDDLLIPSFSFTGDLLFDVDTVQRIMMYLECETGNPFSYKADEEYVSPPPSDLERVGKLMESYLAEIASDRLNVSKFISLAELLPEQSRVKEDGMYRAIDIYLKAHPSLSDMEKKKVCSLMDCQKLSREACAHAAQDRLPVQTVVQVLYYEQQRLRDVMNSLMGGESPAIPPKSNLFSNDLHPVSDELLSLRREEDLKLELMKMKMRLKEIEKSAVQSAASSPR-NTPPSADKPPLPRKSFMNSVSKRLGRLYPFVRADGVAPDGKARTKPSRDRRHSIS
MVDRGQEKTAASDLSLKKKELLSSAMKRTSEWIFSQEIPSDVNVQVGEVSFSLHKFPLVSKCGYIRKLVSESNDADVSFIELSDVPGGSEAFELAAKFCYGIFEISVEIATLRCVAEYLEMTEDYAVGLVARADAYLEVALKTIAGAVSILHVSENLLPMAERAKLVSRCIDAIAYIACKESQFCTDG--D-GSEGVM---ASHQRPVVDWWAEDLTILRIDIFQRVIIAMMARGFKQFALGPILMLYAQKSLRGLDIFGKGRKKMEPRQEHEKRVVLETVVSLLPRERAMSVSFLSMLLRAAIYLETTVACRLDLEKRMAMQLGQTVLDDLLIPSYSFTGDTLFDVDTVLRIMTYLESHLGNHLAYNADDEYFSPPQSDTERVGKLMENYLAEIATDRLPVPKFISLAELIPEQSRPTEDGMYRAIDIYLKAHPTLSDMERKKVCGVMDCQKLSREACAHAAQDRLPVQTVVQVLYYEQQRLRDAMNGNSGESPSSAQSKTSVYSTDLHPVSNELSTLRREQDLKLELVKLKMKLKEIENSTLKSGVASPVVNASPSSDKPPLPRKSFISSVSKKLGRLSPFLRADGITPFGKPRTKPNKNRRHSIS
-------------------------MRTTTEWIFSHEIPSDITIQVGEASFSLHKFPLVSKCGYIRKLISESSDSDVSFIELSDVPGGAEAFELAAKFCYGIFEIGVEIAMLQCVSEYLEMTEDFSVGLVARTNSYLEVALKTISGSASVLCMPESLLPVAEKSKLVSRCIDSIAYIACKESQFCSSVRSGSGIDDVMNSIVSHQRPVVEWWVEDLTVLRIDIFQRVVIAMLARGFKKHAIGPVLMLYAQKSLRGLEIFGKGRKKIEAQEEHEKGVVLETIVSLMPQEKAMSVSFLSMLLRAAVYLETTVSCRLDLEKRMAMQLEQAVLDDLLI-----TGDTLFDVDTVKRIMVYLESKMGNYSVYSSEDEYFSPPKSDMDRIAKLMESYLAEIALDRLPVPKFISLAQLIPEQSRATEDGMYRAIDIYLKAHPALTDMERKKVCSIMDCQKLSREACAHAAQDRLPVQTVVQVLYYEQQRLRDTMDGTIADQE----YCPSISPAKPKPISNDISNLRREEELRLEIVKLNIRLKEMEKYSLTSADSSSVSVSSPSSDRPPLPRRSFISSVSRKLGRLSPFLRADAATNPAIGRMKLEKNRRHSIS
MVDRGQGKKAAIDLSLKKKELLSSAMKRTSEWIFSQEIPSDVSVKVGEATFTLHKFPLVSKCGYIRKLVSESSDADITLVELSDVPGGAEAFELAAKFCYGIFEISVEIAILRCVAEYLEMTEDFSVGLVGRADAFLEVALKTIAGAVSILHVSENLLPIAERAKLVNRSIDAIAYIVCKESQFCASGRSESGSDGVASSTSSHQRPVVDWWAEDLTVLRIDIFQRVLIAMMARGFKQYAIGPILMLYAQKSLRGLDIFGKGRKKIEPRQEHEKRVVLETLVSLLPREKAMSVSFLSMLLRAAIYLETTVACRLDLEKRMAMQLVQAVLDDLLIPSYSFTGDTLFDVDTVLRIMSYLESQ--HHSIYNEDDEYFSPSQSDMERVGKLMENYLAEIATDRLSVPKFISLAELIPEQSRPAEDGMYRALDIYLKAHPNLSDMERKKVCSVMDCQKLSREACAHAAQDRLPVQTVVQVLYYEQQRLRDAMNGSASGEAPSVPAKLNVFSSDLHPVSNELTSLKREEDLKLELVKLKMRLKEIENSTIKSGANSPVVNASPSADKPPLPRRSFISSVSKKLGRLSPFPRADGVSPFAKGRTKPNKDRRHSIS
-------------------------MKKTSEWNFPQEIPSDVTVQIDNASFSLHKFPLISKCGYIRKLVSESSEADVSFIELSNVPGGAEAFDLAAKFCYGIFEISVEIAMLRCVAEYLEMTEDNSIGLVGRSDFYLEVALETISGAVSVLHMPETLLQVAEKAKLVNRCIDAIAYMASKQSQLCSPARSQCSSDGVMSSMASHRRPVVHWWGEDLTVLRIDIFQRVLIAMMGRGFKQFDLGPIIMLYAQKSLEGLEIFGKGRKELEPQHEHEKRVVVETLVSLLPREKAMSVSSLSMLLRAAIYLETTVACRLDLEKRVAMQLGQAVLDDLLIPSYSFPGNTLFDVDTVQRIVVYLEFEIGNHSVSSADDEYFSPSQRGIVRVGKLMENYLAEIAADRLPASKFISIAELIPEQSIPTEDGKYRAIDIYLKAHPFLSEMEKKNVCSVMHCQKLSRDARAHAAQDRLPVQTVLQVLSFQQKHLRETMNGGVNWDGTSIPDKLNVYSAELNPVSKVISNLRREEELKREIVKLKMKLQEIEKPAHSSAPSSPLIAYSPSVNKPPLPRKSFMKSVSRKLGRLYPFSRAAADTTPFKDRLKPEKKIRHSIS
MVDRGLDKTSASDLSVKKQELLSSAMKRTSDWIFSQEIPSDVNVQIGESSFTLHKYPLVSKCGYIRKLVSESNDSDVSFVELSDVPGGAEAFELAAKFCYGIFEINVEIAMLRCVAEYLEMTEDYSVGLVARTDAYLDVALKTIAGSVSILHISESLLPIAEKTKLVSKCIDAIAYIACNESQLCTSVRSESGSDGVMSSVSSQQRPVVDWWAEDLTVLRIDLFQRVLIAMMARGFKQFAIGPILMLYAQKSLRGLDIFGKGRKKIEPRQEHEKRVILETIVSLLPKEKAMSVSFLSMLLRAAIYLDTTVACRLDLEKRMAMQLGQAVLDDLLIPSYSFTGDTLFDVDTVQRIMNYQESQIGNHFVYNGDDEYFSPPQSDIERVGKLMENYLAEIATDRLSVAKFISLAELIPEQSKPTEDGMYRALDIYLKAHPNLSDMERKKVCSIMDCQRLSREACAHAAQDRLPVQTVVQVLYYEQQRLRDAMNGSETAESPSIHTKLNVYSGDI-QVSNELTSLRREEDLKLEVVKLKMKLKEIEISTLKSTVNSPIANASPSHSKPPLPRKSFISSVSKKLGKLSPFPRLDGIVS-AKGKIKPNKNRRHSIS
-------------------------MKRTSEWNYSQEIPSDVAIQIGEASYSLHKFPLISKSGYIRKLISESSDDDVPLIELIDVPGGSEAFELAAKFCYGIFEISVEIAMLRCVAEYLEMTEDYSVGLVGRTDSYLEVALKSMSGAISILHTSETLLPIAEKAKLVSRCIDAIAFIASKESQFGSSGRSDGSSNEVMSSAASHQRPAVDWWAEDLTVLKIDFFQRVLIAMMARGFKNCGIGPIIMLYSQKSLRGLEIFGKGRKDIEAHEEHEKRLILEILVSLMPREKAISVSFLSLWLKAAIYLETTVACRFDLERRIAMQLGQAVLDDLLFPSF--SGDTSFDVETVQRIMMYLESEVENH--YNADDEYYSSPQRDIFRVGKLLESYLAEIATDRLSVPKFICLAELMPEKSRTTEDGMYRAIDIYLKAHPFVSDTDRKKVCSMMDFQKLSREARTHAAQNRLPAQNVAQILYYEQQRLRDNMDGSVGSDSPSTPDKRNVYSSELYPATNEVSKLRREEELKLEIVKLKIKIKEMEKSTVESPINSPLLVSSPSADKPPLPRKSFLNSVSRKLGRLSPFQRAHPVIR-PKDRIQLDKIRRYSIS
MMDRGEKIVAGIDLSLKKKELLSSAMKRTSEWIFSQEIPSDVNVQVGEDSFSLHKFPLVSKCGYIRKLVSESNDADVSSIELSDVPGGAEAFELAAKFCYGIFEINVEIATLRCVAEYLEMTEDYSVGLVGRTDAYLEVALKTIAGAVSVLHMSETLLPIAERTKLVSRCIDAIAYIACKESQFCSSARSDSGSAGVVSSVASNQKPIVDWWAEDMTVLRIDIFQRVIIAMMARGFKQYAIGPILMLYAQKSLRGLDVFGKARKKIEPRQEHEKRVVLETIVSLLPREKVMSVSFLSMLLRAAIYLETTVACRLDLEKRMAMQLGQAVLDDLLIPSYSFTGDTLFDVDTVQRITTYLESQTGNHLLHNVDDEYFSPPQSDVERVGKLMENYLAEIATDRLPVPKFTCLAELIPEQSRPTEDGMYRAIDIYLKAHPALSDMERKKVCSVMDCQKLSREACAHAAQDRLPVQTVVQVLYYEQQRLRDAMNGNGSGES-SVDSKLNVYSSDLQPASNELSTLRREQDLKLELVKLKRRLKEIETTTPKSAVNSPAVSASPSADKPPLPRRSFMSSVSKKLGRLSPFVRADGVAPFAKGRTKPNKNRRHSIS
-------------------------MKRTSGWAFSHEIPSDVTVQVGEVSFSLHKFPLVSKCGYIEKLVSESSGEDVSFIELYDVPGGAEAFELATKFCYGVFEISVEIAMLRCVAEYLEMTEDYSVGLVGRADSYLEMALKTISGAVSILHVSARFLPIAEKAKLVSRCIDAIAFIASKETQLFSSMRGDISSDG----IASHQRPVVQWWAEDFTVLRIDIFQRVVIAMMARGFKQFALGPIIMLYAQKSLRGLEIFGKGRKKIEAQEEHEKRVVLETLVSLLPREKAMSVSFLSMLLRAAIYLETTVACRLDLEKRIALQLGQAVLDDLLIPSYSFTGDTLFDVDTVQRIMMYLQSENEKHSAYNADDEYFSPPQSDIYGIGKLMENYLAEVATDRLPVSKFITLAELIPQLYRSTEDGMYRAIDIYLKAHPILSDTEKKKVCSVMDCQKLSRDACAHAAQDRLPVQTVVQVLYYEQQRLRDSVDGSVGWDSPNFRDKANLSPNGLNPVSNEFSNLRREEELKLEIVKLKMKLKEIERSSLISASSSPVIYASPSADKPPLPRKSFMNSVSKKLGRLSPFSRAGAATNPVKGRVKPDKNRRHSIS
