# Supplementary material for: Legume genome structures and histories inferred from Cercis canadensis and Chamaecrista fasciculata genomes
Source: Plant J. 2026 Jun 10;126(5):e70981. doi: 10.1111/tpj.70981 (PMC13252982; doi:10.1111/tpj.70981)
Supplement: Supplementary file 8 — Data S8. Manuscript supplement; Compressed directory of aligned sequences from 36 gene families with members deriving from syntenic blocks from selected species. [file TPJ-126-0-s004.gz › S8_wgd_block_tree/41_hmm_align_table_wgd_all_squareup/Legume.fam3.01017]

MGEEYGRTVVVREFDPNKESEKVEAVERICEVGPSGKLSLFTDLLGDPICRVRHSPAFCMLVAEIGDEIAGMIRGCIKTVTCGKKLPRNRNKS-QFTETLPVYTKVAYILGLRVSPSYRRMGIGLKLVNAMEEWFRGGAEYSYMATEKDLASVMLFTDKCGYSKFRTPSILVPVFAHRISISQKISVIQLGPSDAEKLYRRRFATTEFFPRDIGSILNRLTIGTFLAVPRGSFSPDTWPGSDLFLSDPPESWAVISVWCKEVFTLEVRGASRVKRTLAKTTRIVDRALPFLQLPSIPNFFQPFGFHFMYGLGGQGAEAAKMVKALCGHAHLAKEHGCGAVVTEVSSCEPLKLGIPHWKMLSCAEDLWCIKRLGEDYSDGSVGDWTKSPPGLSIFVDPREF
--EQP-ETVVVRQFDAHKDRERVEAMEKICEVGPSGKLSLFTDLMGDPICRVRHSPAFLMLVAEKGQEIVGMIRGCIKTVTCGKKLSRNVNKPQATPRYVPVCTKVAYILGLRVSPSQRRMGIGLKLVQRMEEWFRTGVEYSYIATENDLASVTLFTDKCGYSRFRTPSILVPVYAHREKVSRKVTIIPLNSDDAESLYRRRFATTEFFPRDIDSILKKLSLGTFLAVPSGSYLAETWPGLDRFLSDPPESWAVLSVWCKDVFTLEVRGASRVKRTLAKTTRIVDRALPFLRLPSIPNFFRPFGFHFLYGLGGEGPEAVKMVKALCGFAHLAKEHGCGVVATEVSSRDPLKLGIPHWKMLSCDEDLWCIKRLGEDYSDGSVGDWTKSPPGWSIFVDPREV
------RVVVIRELDENREREKVEEVERMCEVGGSNKLSLFTHLLGDPICRVRHSPPFLMLVAEIEHDIVGMIRGCIKTVTTT------------TTKPLPLFSKIAYILGLRVSPSHRRMGIASKLVHAMEAWFKEDAEYSYIATESDSPSLHLFTHKCGYSKFRTPSILVPVFAHPLPLLRHVTILRLTPSDAATLYRRRFSTTEFFPRDIHSILTNLSLGTFLAVPRASYGGHSFPGSDSFLSDPPESWAVISVWCKDVFNLQVRGASRVKKTLAKTTRVLDRLLPFLRLPSIPDFFRPFGFHFMYGLGGEGSEVLRMVRALCGHAHIAMARGCGAVVTEVSSREPLRLGVPHWKRLSCAEDLWCIKRLTEDQHHRH-GDWTKSPPGLSIFVDPREF
MGQENGTVVVVREFEANKDRGRVEAVEKICEVGPSGKLSLLTDLMGDPICRVRHSPAFLMLVAEMGEEIVGMIRGCIKTVTSGTKLSRSGKSIVDTFKHVPVYTKVAYILGLRVSPFHRRMGIGWKLVQRMEEWFREEVEYSYIATEKDLASVKLFTDKCGYSKFRTPSILVPVFAHREKVSRKVTIIKLHPSDAETLYRRRFSTTEFFPRDIDSVLNKLSLGTFLAVPSGSHTAETWPGSDRFLSDPPESWAVLSVWCKDVFTLEVRGASHVDRTLAKTTRIVDRAFPWLGIPSIPNFFKPFGFHFMYGVGGEGPEAVKMMKGLCGFAHLAKDHGCGVIATEVSSRDPLKPGIPHWKMLSCAEDLWCIKRLAGE--QDSTDDWTKSPPGWSIFVDPREF
MGEEIGRMVVVREFESDKDRERVEAVEKICEVGPSGKLSLFTDLMGDPICRVRHSPAFLMLVAEMGEEIVGMIRGCIKTVTCGRKLSRTGKNPHLSPKHLPVYTKVAYILGLRVSPSHRRMGIGLKLVQGMEEWFRNGAEYSYIATENDLASVNLFTDKCGYSKFRTPSILVPVFAHRQRLPRKVTIIPLNPSDAEALYRRRFATTEFFPRDIDSVLNKLTLGTFLAVPTGS---HTWPGSERFLQDPPQSWAVLSVWCKDVFTLEVRGASRVKRTLAKTTRIVDRALPWLRLPSIPNFFRPFGLHFMYGVGGEGPEAVKMVRALCGFAHLAKERGCGVVATEVSSRDPLKLGIPHWKMLSCDQDLWCIKRLGEDYSDGSVGDWTKSPPGWSIFVDPREF
MGEEYG-EVIVREFDPNRDTERVEAVERMCEVGPSGKLSLFTDLLGDPICRVRHSPSFLMLVAEIGEEIVGMTRGCIKIVTCGKKLSRSI---NATPKPLPVYTKLAYLLGLRVSPSHRRMGIGMKLVKKMEEWFRDGAEYSYIATENDLASVNLFTDKCGYSKFRTPSILVPVFAHRLSLPRDVIILRLSPSDAETLYRRRFATTEFFPRDIDSVLRELTLGTFLAVPRGSYTQHTWPGSIPFLADPPGSWAVVSVWCKEVFTLEVRGASRVRRTLAKTTRMVDRALPFLGLPSVPNFFRPFGFHFMYGLGGEGGEVVKMVRALCGHAHLAKERGCGVVVTEVSRREPLRLGVPHWKRLSCAEDLWCIKRLGEDYSDGSVGDWTKSPPGLSIFVDPREL
----L-AAVVVREFDPNKDRERVEAVEKICEVGPSGKLSLFTDLRGDPICRVRHSPAFLMLVAEMGDEIVGMIRGCIKTVTCGKKLSRVGKNSQATAKAVPVCTKLAYILGLRVSPSHRRMGIGLKLVHRMEDWFRDGAEYSYIATENDLASVNLFTDKCGYSNFRTPSILVPVFAHRVEVSKKVTIIQLSASDAEYLYRRRFSTTEFFPRDIDSVLNKLSLGTFLAVPRGTYHPETWPGSDRFLSDPPQSWSVLSVWCMDVFTLEIRGASLIKRTLAKTTRIVDRALPWLQLPSIPDFFRPFGFHFAYGLGGEGPQGVKMTKALFGFAHLAKERGCGVVATEVSSGEPLRFGIPHWKMLSCAEDLWCMKRLGEDYSDGSVGDWTKSPPGLSIFVDPREF
--EEFA-TVVVREFDPDKDRVRVEAVEKICEVGPSGKLSLFTDLRGDPICRVRHSPAFLMLVAEMGEEIVGMIRGCIKTVTCGKKLSRNGKNSQATAKPVPVYTKLAYILGLRVSPSHRRMGIGSKLVHRMEDWFRDGAEYSYIATEKDLASVKLFTDKCGYSKFRTPSILVPVFAHRVKVSNKVTIIQLSPSDAERLYRGRFSTTEFFPRDIDSVLNKLSLGTFLAVPSGSYRPDTWPGSDPFLSDPPQSWAVLSVWCKDVFTLEIRGASRVKRTLAKTTRIVDRTLPWLRIPSIPDFFRPFGFHFMYGLGGEGPEGVKMTKALCGFAHLAKERGCGAVATEVSSIEPLRFGIPHWKMLSCAEDLWCIKRLGEDYSDGSVGDWTKSPPGLSIFVDPREF
-VEEFA-TVVVREFDPNKDRVRVEAVEKICEVGPSGKLSLFTDLRGDPICRVRHSPAFLMLVAEMGEEIVGMIRGCIKTVTCGKKLSRNGKNGQATANTVPVYTKLAYILGLRVSPSHRRMGIGLKLVHRMEEWFRDGAEYSYIATDNDLASVKLFTDKCGYSKFRTPSILVPVFAHRVKVSDKVTIIPLSPSDAECLYRRRFSTTEFFPRDIDSVLNKLSLGTFLAVPRGSYRPETWPGSDRFLSDPPQSWSVLSIWCKDVFTLEIRGASRVKRTLAKTTRIVDRALPWLRLPSIPDFFRPFGFHFMYGLGGEGPQGVKMMKALCGFAHLAKERGCGVVATEVSSREPLRFGIPYWKMLSCAEDLWCIKRLGEDYSDGSVGDWTKSPPGLSIFVDPREF
-GERFA-TVVVREFDPDKDRVRVEAVERICEVGPSGELSLFTDLQGDPICRVRHSPAFLMLVAEMGDEIVGMIRGCIKTVTCGKKLSRNGKNAQAAAKAVPVYTKLAYILGLRVSPSHRRMGIGLKLVHRMEDWFRDGAEYSYIATENDLASVKLFTDKCGYSNFRTPSILVPVFAHQVKVSEKVNIIQLSPSDAGHLYRRRFSTTEFFPRDIDSVLDKLSLGTFVAVPRGTYRAETWPGSDCFLSDPPQSWAVLSIWCKDVFTLEIRGASRVKRTLAKTTRIVDRALPWLRLPSIPDFFRPFGFHFMYGLGGEGPQGVKMMKALCSAAHLAKEHGCGVVATEVSSREPLRFGIPYWKMLSCAEDLWCIKRLGEDYSDGSVGDWTKSPPGLSIFVDPREF
--EEFA-TVVVREFDPDRDRARVEAVEKICEVGPSGKLSLFTDLRGDPICRVRHSPAFLMLVAEMGGEIVGMIRGCIKTVTCGKKLSRNGKNARAAAKAVPVCTKLAYILGLRVSPSHRRMGIGLKLVHRMENWFRDGAEYSYIATDNDLASVKLFTDKCGYSKFRTPSILVPVFAHRVKVSKKVTIIQLSPSDAERLYRGQFSTTELFPRDIDSVLNKLSLGTFLAVPRGSDLAETWPGSDRFLSDPPQSWAVLSVWCKDVFTLEIRGASRVKRTLAKTTRIVDRALPWLRVPSIPDFFRPFGFHFLYGLGGEGPQGVQMMKALCGFAHLAKERGCGVVATEVSSREPLRFGIPHWKMLSCAEDLWCMKRLGEDYSDGSVGDWTKSPPGLSVFVDPREF
-GQEFGGVVSVREFNPNKDRDGVEAVERICEVGPSGKTSLFTDLRGDPICRVRHSPAFLMLVAEVDEEIVGMIRGCIKTVTCGKKVSRNGKKAQATAKPVPVCTKLAYILGLRVSPSHRRLGIGLKLVQRMEEWFRDGAEYSYIATENDLASVKLFTDKCGYTKFRTPSILVPVFAHRVRVSNKVDIIRLSPSDAECLYRRRFATTEFFPRDIDSVLNKLSLGTFLAVPRGSYNAETWPGSDHFLSDPPESWAVLSVWCKEVFTLEVRGASRVKRTFAKTTRIMDRALPFLRLPSIPDFFKPFGFHFMYGLGGEGPDAVKMVKALCGFAHLAKERGCRAVATEVSSSEPLRIGVPYWKMLSCAEDLWCIKRLGEDYSDGSLGDWTKSPPGLSIFVDPREI
-EEELAAVVMIRKFDPNKDKGKVEAMERICEVGPSGKLSLFTDLRGDPLCRVRHSPSFLMLVAEIGDEIVGMIRGCIKTVTCGKKLPRNGKSTSTAAKPVPVCTKLAYLLGLRVSPSHRRMGIGLKLVKVMEEWFRDGAEYSYMATEKDLASLKLFTDKCGYSKFRTPSILVPVFAHRVCVSTKITVIKLAPQDAERLYRRRFATTEFFPRDIDAVLNKLTLGTFLAVPRGSYDAETWPGSDHFLSDPPQSWALLSVWCKEVFTLEVRGVSRVKRTFAKTTRIMDRALPFLRLPSIPDFFKPFGFHFMYGLGGEGPDAVKMVKTLCGFAHLAKERGCGAVVTEVSSGEPLRFGIPYWKMLSCAEDLWCIKRLGEDYSDGSVGDWTKSSPGLSIFVDPREI
------VLVEVREYDPSKDLATVEDVERRCEVGPAGKLSLFTDLLGDPICRVRHSPSYLMLVAEIKKELVGMIRGCIKTVTCGITTKRLDKSQNDVVITKPLYTKLAYILGLRVSPTHRRQGIGFKLVKAMEDWFSQGAEYSYFATENDHASVNLFTGKCGYAEFRTPSILVPVYAHRVNISRRVTVIKLEPSDAELLYRLRFSTTEFFPRDIDSVLNKLSLGTFVAVPRGSYGSRSWPGSAKFLEYPPDSWAVLSVWCKDSFRLEVRGASRLRRVVSKATRMVDKTLPFLKIPSIPAVFRPFGLHFMYGIGGEGPRAEKMVKALCDHAHLAKEGGCGVVAAEVAGEEPLRRGIPHWKVLSCAEDLWCIKRLGEDYSDGSVGDWTKSPPGDSIFVDPREF
----VNNIVVLREFDPSKDCEGVEEVERRCEVGPGGELSLFTDLLGDPICRVRHSPAYLMLVAEQEKQVVGMIRGCIKTVTCGKKLSRNGKNVDDTLKPLPVYTKLAYILGLRVSPSHRRMGIGLKLVHRVEEWFREGAEYSYMATDNDKPSINLFTDKCGYSKFRTPAILVPVFAHRVKLSSGVHVIKLSPSDAESLYRRRFATTEFFPRDIDAVLNRLSLGTFLAVPRGTFTAGNWPGSDQFLADPPESWAVLSVWCKDAYTLEVRGASRVKRTLAKTTRIVDRALPWLRLPSVPELFRPFGFHFLYGLGGSGPRAEKFVKALCDHAHLAKERGCGVVATEVSSREPLRLGIPHWKRLSCDEDLWCIKRLGEDYSDGSVGDWTKAPPGMSIFVDPREF
--EE-GVIVVVREFDHEKDLLGVEDVERRCEVGSSGKVSLFTDLLGDPICRVRHSPAFLMLVAEMEKEIVGMIRGCIKTVTCGKKLSRKGKNSQNSAKPVPVYTKVAYILGLRVSPSHRRMGIGLKLVSRMEEWLIEGAEYSYIATDSDLGSIRLFTYKCGYSKFRTPSILVPVFAHRVSVSHRVNIIKLTVSDAECLYRRRFSTTEFFPRDIDSVLNKLSLGTFLAVPVGF----AWKGSDRFMSAPPESWAVISVWCKDVFKLEIRGASSVKRMLAKTTRIVDRALPWLRLPSIPELFRPFGLHFLYGLGGEGPHAVKMMKALCWFAHLAKERGCGVVATEVSSREPLRLGVPYWRTLSCDEDLWCIKRLGEDYSDGSVGDWTKSPPGLSIFVDPREF
----KDVIVVVREFDHEKDRLGVEDVEKRCEVGPSGKVSLFTDLLGDPICRVRHSPSFLMLVAEMEKQIVGMIRGCIKTVTCGKKLSRSGKNPQTTTKPVPVYTKVAYILGLRVSPSHRRTGIGLQLVRKMEEWFKEGAEYSYIATDSDLASVKLFTDKCGYSKFRTPSILVPVFAHRVGVSHRVTIIKLTPSDAECLYRRRFSTIEFFPRDIDSVLNKLSLGTFLAVPRGF----TWTGSDRFLSDPPESWAVISVWSKDVFTLEVRGASRMKRTLAKTTRIVDRALPWLRLPSIPELFRPFGLHFLYGLGGEGPNAVKMVKALCGFAHLAKERGCGVVATEVSSREPLRLGVPHWRMLSCDEDLWCIKRLGEDYSDGSVGDWTKSPPGLSIFVDPREF
------VVVVVREFHPEKDCRRVEEVERRCEVGPSGELSLFTDLLGDPICRVRHSPAFRMLVAEMAKEIVGMIRGCIKTVTCGKKLSRNGRTSNDPTKPLPVYTKLAYILGLRVSPSHRRMGIGLKLVCRMEEWFRDGAEYSYIATENDQASVNLFTDKCGYSKFRTPSILVPVFAHTVRLPKRVHIFKLSPSDAEALYRRRFSTTEFFPRDIDSVLNKLNLGTFVAVFSESNPTESWPGSDSFLADPPESWAVLSVWCKDVFTLEVRGASRVKRGFAKTTRLVDRALPWLQLPSVPEVFRPFGLHFMYGLGGEGPRAVKLVKALCGYAHLAKERGCGVVATEVSSREPLRLGIPHWKRLSCAEDLWCMKRLGEDYSDGSVGDWTKSHPGPSIFVDPREF
MGEELA-TVVMREFEAEKDRERVEAVERICEVGPSGKVSIFTDLHGDPICRVRHSPAFLMLVAEKGDEIVGMIRGCIKTVTCGKKLSRNGKHA-HQSKHVPVCTKVAYILGLRVSPSHRRMGIGLKLVHRMEAWFRDGAEYSYMATENDLASVNLFTDKCGYSKFRTPSILVPVFAHRLRVSPNVNIIKLTPSEAEALYRTRFATTEFFPRDIDAVLNKLSLGTFLAVPRGS----HWPGPDRFLADPPHSWALLSVWSKELFTLEVRGASRVKRTLAKTSRVVDKAFPFLRLPSFPDFFKPFGFHFLYGLGGEGPEAVKMVKALCGFAHVAKERGCGAVVTEVSSGERLRCGVPHWKRLSCDEDLWCIKRLGEDYSDGSVGDWTKSPPGNSIFVDPREV
------VMVVVREFNPNKDREGVEAVERICEVGPSGKLSLFTDLHGDPICRVRNSPTFLMLVAEIGEEIVGMIRGCIKTVTCGKKLYRHGKSNQTTAKHVPVYTKLAYILGLRVSPFHRRMGIGLKLVRAMEEWFRNGAEYAYIATENDVASVKLFTDKCGYSKFRTPSILVPVFAHKIKTSQKITIIKLNQNDAESLYRLRFATTEFFPRDIDSVLNKLSLGTYLAVPKGSYRPDTWPGPARFLENPPHSWAVLSVWCKDVFTLEVRGASRVKRALAKTTRVLDRALPWLRLPSIPNFFRPFGLHFLYGLGGDGPEGAKMVRALCGLAHLARESGCGVVATEVSSGEPLRIGVPHWKMLSCEQDLWCIKRLGEDYSDGSVGDWTKSPPGFSIFVDPREF
MGEEYSPTVVVRAYDPNKDRERVEAVERTCEVGPSDKLSLLTDMLGDPICRVRHSPAFLMLVAEIGKEIVGMIRGCIKTVTCGKKLSRNRKQT-DTANHVPVYTKVAYILGLRVSPNQRRMGIGLKLVQKMEAWFREGVEYSYMATENDLASVKLFTDKCGYSKFRTPSILVPVFAHRAKVSSNVTIIHLKPSDAKTLYRRRFATTEFFPRDIDSILNKLSLGTFLAVPRGSYTPDTWPGAERFLSDPPESWAVISVWSKEVFTLQVRGASRVKKTLAQTTRVVDRALPWLRLPSVPDLFRPFGFHFLYGLGGEGPEAVKMVKALCGFAHLAMESGCGVVATEVAPCEPLRFGIPHWKMLSCEEDLWCIKRLAEDYSDGAVGDWTKSPPGISIFVDPREI
----AMVQVSVREFDPNKDRESVEAVERICEVGPSGKLSLFTDLHGDPITRVRNSPTFLMLVAEIGEETVGMIRGCIKTVTCGKKLQRLDK---TTTKQVPVYTKLAYILGLRVSPFHRRMGIALKLVQAIEKWFSDGAEYSYMATENDEASVKLFTEKCGYSKFRTPSILVPVFAHRVSTNSRVTIIPLAPADAES------PTTEFFPRDIDSVLNKLTLGTFLAVPKDCYSHDTWQGAEEFLLDPPGSWAVVSVWSKDMYTLEVKGASRVNRALAKATRLVDRALPWLKLPSFPNLFEPFGFQLMYGLGGFGPDAVTMVRALCGLTHLAKEQGCRVVATEVSSTEPLRFGVPHWKMLSCEEDLWCIKRLGEDYSDGAVGDWTKSPPGFSIFVDPREF
--VDVSVSVIVREFEVNKDKERVEAVERTCEVGPSNQLSLFTDMLGDPICRVRHSPSYLMLVAEIDKEIVGMIRGCIKTVTCGKNLSRSK---TSVTKHIPIYTKLAYILGLRVSPNQRRMGIGLKLVKKMEAWFKDGAEYSYMATETELASVKLFTEKCGYTKFRTPSILVPVYAHRTKISRKVTIIPLTPSDAVIFYRNRFSTTEFFPNDIDAVVNKLSLGTFLAVPSGSYSVKTWPGPDRFLLGPPCSWAILSVWSKEVFKLEVRGASRVKRGLAKTTRILDRALPWLKVPSVPDLFRPFGFHFLYGLGGEGPKKLKMVKALCEFAHLAMECGCGVVATEVASCEPLRFGIPHWKMLSCANDLWCIKRLVDDYSDGSIGDWTKSMPGISIFVDPREI
------VVVNVREFDPNKDRESVEAVEKICEVGPSGKLSLFTDLHGDPICRVRNSPTFLMLVAEIGNETVGMIRGCIKTVTCGKKLTRPTKNSNQNSNHVPVFTKLAYVLGLRVSPNHRRMGIGLKLVEKMEQWFREGAEYSYMATENDVASVKLFTDKCGYSKFRTPSILVPVFKHRLKTSSKTTILKLTPNDAETLYRYKFSTTEFFPRDIDSVLKKLTLGTFLAIPRGKYGADNWSGSESFLMDPPSSWALVSVWCKDVFTLEVKGASRVRRVLAKTTRLIDKALPWLKLPSIPNFFKPFGFHLMYGIGGEGAEVLKMVKALCGFAHLAMENGCSAVATEVSSCEPLRFAIPHWKVLSCEEDLWCIKRLGEDYSDGSVGDWTKSKPGFSIFVDPREF
MGEELKTMVVVRVFDPNRDRERVEAVERICEVGPSGKLSLFTDMLGDPICRVRHSPAFLMLVAEIGEEVVGMIRGCIKTVTCGKRVSRNGKHNANNAKHVPVYTKVAYILGLRVSPNQRRMGIGLKLVHRIEEWFRDGAEYSYMATENDLASVKLFTDKCGYSKFRTPSMLVPVFAHRARVSPKVTIISLSPSDAEAIYRRRFATTEFFPRDIDSVLKKLSLGTFLAVPGGSYRAETWPGPDLFLSDPPKSWALVSVWSKEVFTLEVRGASRVKRTLAKTTRVVDRALPWLRVPSIPDLFRPFGFHFMYGLGGEGPDAVKMVKALCGFAHLAMEKGCRVVATEVSPNEPLRFGIPHWKMLSCDEDLWCMKRLGEDYSDGSVGDWTKSQPGMSIFVDPREV
-------VVTVREFDPNKDTERVEAVERICEVGPSGKLSLFTDLHGDPICRVRNSPTFLMLVAEIGQETVGMIRGCIKTVTCGKKLHRHGKNSEPGSKQVPVYTKLAYILGLRVSPHHRRMGIGLKLVQRVEEWFREGAEYAYMATEKDVASVKLFTDKCGYSKFRSPCILVPVFAHALTPSSNFSIIQLAPNDAELLYRTKFATTEFFPRDVDSILTHLSLGTFLAVPRGSYSPDTWPGLPRFLADPPSSWALLSVWCKDVFTLQVRGASRVKKALAKTTRLLDRAFPWLRLPSIPNLFQPFGFHFLYGLGGEGPQAQKMVRALCAFAHLAKDGGCQVVATEVSGLEPLRCGIPHWKMLSCEEDLWCIKRLGEDYSDGSVGDWTKSPPGFSIFVDPREI
