# Supplementary material for: Legume genome structures and histories inferred from Cercis canadensis and Chamaecrista fasciculata genomes
Source: Plant J. 2026 Jun 10;126(5):e70981. doi: 10.1111/tpj.70981 (PMC13252982; doi:10.1111/tpj.70981)
Supplement: Supplementary file 8 — Data S8. Manuscript supplement; Compressed directory of aligned sequences from 36 gene families with members deriving from syntenic blocks from selected species. [file TPJ-126-0-s004.gz › S8_wgd_block_tree/41_hmm_align_table_wgd_all_squareup/Legume.fam3.01018]

METYLQEFE-VKCKNSSEEVLQNWRKLCGVVKPKRRFRFTALSKRGEAAAMRRTQEKLRVAVLVSKAAFQFIQGAQPSDYIVPEEVREAGFQICADEMESIVEGHDIKKLQYHGGVEGISEKLSTSTTDGIGNDSDQLIRRQEIYGIKFTESECRSFWVFVFEALQDMTLMILGVCAIVSLIIGIATEGWPRGAHDGLGIVVSILLVVFVTATSDYRQSLQFKDLDKEKKKIYMQVTRGYREKMSIYDLVPGDIVHLAIGDQVPADGLFVSGFSVLIDESSLTGESEPVMVDSQPFLLSGTKVQDGSCKMLVTTVGMRTQWGKLMATLSEGGDDETPLQVKLGVATIIGKIGLFFAIITFVVLMKGLMVRKRQEGRFWSVSGDDAMEMLEFFAVAVTIVVVAVPEGLPLAVTLSLAFAMKKMMDKALVRHLAACETMGSATSICSDKTGTLTTRMTVVKTCICMKIKEVTNEEQQTEKLFPDSALKLLLESIFTGGEVVARKSKREILGTPTEAAILEYGLSLGGDFQKERKACKIVKLEPFSEKKRMGVVLELPEGNLRAHCKGASEIVLAACDKVISNGEVVPIDAEKRNYLKETIHSFACEALRTLCLAYMELENGFSAENPIPSSGYTCVGIVGIKDPVRPGVKESVAICRKAGITVRMVTGDITAKAIARECGILTDDGIAIEGPDFREKTQEEMFELIPKIQVMARSSPLDKHTLVKQLRTTFGEVVAVTGDGTDAPALHEADIGLAMGVAGTEVAKESADVIIMDDFSTIVTVAKWGRSVYIIQKFVQFQLTVVVALLVFSSACTTGSAPLTAVQLLWVMIMDTLGALALATEPPNDELMKRTPVGRQGFISAMWRILGQSLYQILLIWILQAKGKWIFGMKGPDSDILLTLIFSFVFCQVFEISSREMEEIDVFKGIWDHVFVGVISVTVLFQIIIVEYLGTYATTPLAPIYWLFSIFVGYLGMPIAARLKKIPV
MDKFLDEFTRVRSKNSSREALEKWRNLCSIVKPKRRFRFTALSKRDEADAMRRTQ-ELRIAILVSKAAIHFTRGVSQSDYVVPEDVKAEGFQICAEELGSIVEGHDIKKLQYHGGVNGLACKLSASITDGLSSDTNLLDKRQKIYGIKFTESEARSFWVFVWEALQDMTLMILGVCALVSLIVGIAMEGWPHGAHDGLGIVASILLVVFVTATSDYRQSLQFKDLDKEKKKITIQVTRGYRQKMSIYDLLPGDIVHLAIGDQVPADGLFLSGFSVMIDESSLTGESEPVMVSSEPFLLSGTKVRDGSCKMMVTSVGMRTQWGKLMATLSEGGNDETPLQVKLGVATIIGKIGLFFAVVTFAVLVQGLLTRKFQEGSLLTWSGDEALQTLEFFAVAVTIVVVAVPEGLPLAVTLSLAFAMKKMMDKALVRNLAACETMGSATTICSDKTGTLTTRMTVVKTCICMNKKEVSNDSSTLPSDIPDSAVKLLLQSIFTGGDVVVENGKREVLGTPTDTAILEFGLSLGGNFQAERNACTLVKVEPFSVKKRMGVVVELPEGGLRAHTKGASEIILAACDKVISEGEVVPLDEESRNRLTVTINQFASEALRTLCIAYMDMEKGFSPEDPIPVSGYTCIGIVGIKDPVRPGVRESVAVCRSAGITVRMVTGDITAKAIARECGILTDDGIAIEGPEFREKSQEELFKLIPKIQVMARSSPMDKHTLVKQLRTTFGEVVAVTGDGTDAPALHEADIGLAMGIAGTEVAKESADVIIMDDFSTIVTVAKWGRSVYIIQKFVQFQLTVVVALLVFTSACWTGSTPLTAVQLLWVMIMDTLGALALATEPPNDELMKRSPVGRTGFISIMWRILGQSLYQIMVIWFLQTSGKLYFNLTGPDADLIQTLIFAFVFCQVFEISSREMEKINVFKGILNHVFVGVISCTVIFQIIIIEFLGNFATTPLTLQQWISSIFIGLMGMPIAAVIKLLSV
METYLQEFE-VKSKNSSEEVLQNWRKLCGVVKPKRRFRFTALSKRGEAAAMRRTQEKLRVAVLVSKAAFQFIQGVELSDYKVPSEVKEAGFEICADELESIVENRDTKKLKFHGGVRGVSKKLATSTENGISNDPDHLAKRQDIYGIKFAESEVRSFWVFVWESLQDMTLMILGVCALVSLVIGIATEGWPRGAHDGLGIVVSILLVVFVTATSDYRQSLQFKDLDKEKKKIAMQVTRGYRKKMSIYDLVPGDIVHLAMGDQVPADGLFIAGFNVLIDESSLTGESEPVAVNFQPFLLSGTKVQDGSCTMLVTTVGMRTQWGKLMATLSEGGDDETPLQVKLGVATIIGKIGLFFAVITFVVLVNGLIKRKRQEGRFWSVSSDDAMEMLEFFAVAVTIVVVAVPEGLPLAVTLSLAFAMKKMMDKALVRHLAACETMGSATTICSDKTGTLTTRMTVVKACICMQAMEVNGNDSDLASQLGDSTVKVLLESIFTGGEVVAKKRKRKILGTPTETAILEFGLSLGGDFKKERKACKLVKLEPFSEKKRMGVVVELPQGNLRAHCKGASEIILANCDKVISNGEVVALDEEKRKKLKDTIESFASEALRTLCLAYLDLENGFSAQDIIPVSGYTCIGIVGIKDPVRPGVKESVAVCRSAGIVVRMVTGDITAKAIARECGILTD-GIAIEGPDFRVKTQEELFELIPKIQVMARSSPLDKHMLVKHLRTTFGEVVAVTGDGTDAPALHEADIGLAMGIAGTEVAKESADVIILDDFSTIVTVAKWGRSVYIIQKFVQFQLTVVVALLVFTSACYTGNAPLTAVQLLWVMIMDTLGALALATEPPNDELMKRSPVGRKGFISVMWRILGQSLYQVIVIWILQSKGKWIFGFKGPDSELLLTLIFTFVFCQVFEISSREMEEIDVLKGIWDHVFVGVISCTVLFQFVIVEFLGTYATTPLAPVHWIFSVLIGYLGMPIAARLKTIPV
MESYLNEFGRVKSKNSSDETLEKWRKVCGLVKPKRRFRFTAISKREEAAAMRRTQEKLRVAVLVSKAAFQFIQGVQVSDYAVPEDVKAAGFEICADELGSMVEGHDLKKLRYHGGTSGIANKLSTSTTDGISNDTDSLDKRRKIYGIKFTESAVRSFWVFVWEALQDMTLMILGVCALMSLIVGIAMEGWPHGAHDGLGIVASILLVVLVTATSDYRQSLQFKDLDKEKKKISIQVTRGCRQKMSIYDLLPGDIVHLAIGDQVPADGIFISGFSVSINESSLTGESEPVMVSSEPFLLSGTKVQDGSCKMLVTTVGMRTQWGKLMETLSEGGDDETPLQVKLGVATIIGKIGLLFAVITFAVLVQGLLSHKYEKGSVLTWSGDDALAMLEFFAVAVTIVVVAVPEGLPLAVTLSLAFAMKKMMDKALVRHLAACETMGSATTICSDKTGTLTTRMTVVKTCICMNRKEVKIND--NACDIPASAVKLLLQSIFTGGEVVVENGKREILGTPTETAILEFGLSLGGNSQTERQACKVVKVEPFSTKKRMGVVLELPDGTLRAHTKGASEIILAACDKVISKGEVVPLDVETSDHLKFTINQFASEALRTLCIAYMDIEKTFSADDPIPLSGYTCIGIVGIKDPVRPGVKESVAICRSAGITVRMVTGDITAKAIARECGILTDEGIAIEGPEFREKSQEELFKLIPKIQVMARSSPLDKHTLVKHLRTTFGEVVAVTGDGTDAPALHEADIGLAMGIAGTEVAKESADVIILDDFSTIVTVAKWGRSVYVIQKFVQFQLTVVVALLVFTSACLTGSAPLTAVQLLWVMIMDTLGALALATEPPNDELMKRSPVGRTGFISIMWRILGQSLYQIMVIWFLQTKGKLYFNLYGPDADLILTLIFAFVFCQVFEISSREMEKINVFKGILNYVFFGVISSTVIFQIIIVEYLGTFATIPLTKQQWFSSVLIGFLGMPIAAAIKMFSV
MESYLNEFGRVKSKNSSGETLGKWRKLCGLVKPKRRFRFTALSKREEAAAMRRTQEKLRVAVLVSKAAFQFIQGVQQSKYSVPEDVKAAGFQICAEELGSIVEGHDLKKLRNHGGTSGIAEKLSTSTTDGLSTDVDTLNKRQQVYGIKFTESKARSFWVFVWEALQDMTLMILGVCAFVSLIVGIAMEGWPHGAHDGLGIVASILLVVLVTATSDYRQSLQFRDLDKEKKKISIHVTRGYRQKMSIYDLLPGDIVNLAIGDQVPADGLFISGFSLSIDESSLTGESEPVMVCSEPFLLSGTKVQDGSCKMLVTTVGMRTQWGKLMATLSEGGDDETPLQVKLGVATIIGKIGLFFAVITFAVLVQGLVSRKYQQGSFLTWSGDDALEMLEFFAVAVTIVVVAVPEGLPLAVTLSLAFAMKKMMDKALVRNLAACETMGSATTICSDKTGTLTTRMTVVKTCICMNSKE----------------------SIFTGGEVVVEKGKREILGTPTETAILEFGLSLGGDFQTEKQACKLVKVEPFSTKKRMGVVLELPEGKLRAHTKGASEIILAACDKVMSKGEVVPLDEESRNHLTATINQFASEALRTLCLAYMDLEKGFSAEDTIPVSGYTCIGVVGIKDPVRPGVKESVAVCRAAGITVRMVTGDITAKAIARECGILTDDGIAIEGPEFREKSQEELLKLIPKIQVMARSSPLDKHTLVKHLRTTFGEVVAVTGDGTDAPALHEADIGLAMGIAGTEVAKESADVIILDDFSTIVTVAKWGRSVYIIQKFVQFQLTVVVALLVFTSACLTGNAPLTAVQLLWVMIMDTLGALALATEPPNNELMKRSPVGRSGFISIMWRILGQSLYQIMVIWFLQTRGKMFFNLNGPDADMILTLIFTFVFCQVFEVSSREMEKINVIKGLLNYVFVGVISCTIIFQIIIVEFLGTFATTPLTLQQWFSSILIGYLGMPIAAAIKMLSV
MEAYLQEFE-VQSKNSSEEVLQNWRKLCGVVKPKRRFRFTALSKRGEAAAMRRTQEKLRVAVLVSKAAFQFIQAAQSGNYTVPEEVKDAGFQICADELESIVESRDTKKLKYHGGVTGISEKLRTSITDGLTTNSDQLTKRQDIYGIKFAESEVRSFWVFVWEALQDMTLMILGFCAVVSLVIGILTEGWPTGAHDGMGIVVSILLVVFVTATSDYRQSLQFKDLDKEKKKISMQVTRGYRKKMSIYDLLPGDIVHLAIGDQVPTDGLFISGFSMLIDESSLTGESEPVMVNSQPFLLSGTKVQDGSCTMLVTTVGMRTQWGKLMATLSEGGDDETPLQVKLGVATIIGKIGLFFAVITFVVLVKGLMTRKRQEGRFWSVSGDDVMEMLEFFAVAVTIVVVAVPEGLPLAVTLSLAFAMKKMMDKALVRHLAACETMGSATTICSDKTGTLTTRMTVVKTCICMKRKEVIRNSSNFFSDVPECVPKMLLESIFTGGEVVARKRKREILGTPTETAILEFGLSLGGDFHKERKACKLVKVEPFSEKKRMGVVVELPEGNLRAHCKGASEIILANCDKVMSDGEVVPLDEEKSKHLKDTIESFASEALRTL---------------------YTCIGIVGIKDPVRPGVKESVAVCRSAGIVVRMVTGDITAKAIARECGILTDDGIAIEGPDFRQKTQEELFELIPKIQVMARSSPLDKHMLVKQLRTTFGEVVAVTGDGTDAPALHEADIGLAMGIAGTEVAKESADVIILDDFSTIVTVAKWGRSVYIIQKFVQFQLTVVVALLVFSSACTTGNAPLTAVQLLWVMIMDTLGALALATEPPNDELMKRQPVGRKGFISVMWRILGQSLYQVLLIWILQIKGKWIFGFKGPDSDILLTLIFSFVFCQVFEISSREMEEIDVFKGIWDHVFLGVISCTVLFQFIIVEYLGTYATTPLAPVHWLFCVAVGYLGMPIAARLKTIHV
MESYLNEFGGVKSKNSSEEVLQKWRKLCGVVKPKRRFRFTALSKRGEAAAMRRTQEKLRIAVLVSKAAFQFIQGVQPSDYTVPDEVKAAGYDICADELGSIVEGHDVKKLKFHGGVNGIAEKLRTSTTNGLGIESELLNKREQIYGIRFTESEMRSFWVFVWEALQDMTLMILAVCAFVSLIVGIATEGWPKGAHDGLGIVASILLVVFVTATSDYRQSLQFKDLDKEKKKISIQVTRGYRQKMSIYDLLPGDIVHLSIGDQVPADGLFVSGFSVLIDESSLTGESEPVMVCSEPFLLSGTKIQDGSCKMLITTVGMRTQWGKLMATLSEGGDDETPLQVKLGVATIIGKIGLFFALVTFAVLVQGLVSHKFREGRFWIWDGDDAMEMLEFFAIAVTIVVVAVPEGLPLAVTLSLAFAMKKMMDKALVRHLAACETMGSATSICSDKTGTLTTRMTVVKTCICMNSKEVSNKDPNLSSEMPESAVKLLLQSIFTGGEVVTKKGKHEILGTPTETAILEFGLSLGGDFQAERQACKLVKVEPFSTKKRMGVVVELPEGGLRAHSKGASEIVLAACEKFISKGEVVPLDEASINHLKVTINQFASEALRTLCLAYMDLQNGFSPKDPIPVSGYTCIGIVGIKDPVRPGVKESVAVCRSAGINVRMVTGDITAKAIARECGILTD-GIAIEGPDFREKNMEELLELIPKIQVMARSSPLDKHTLVKHLRTSFDEVVAVTGDGTDAPALHEADIGLAMGIAGTEVAKESADVIILDDFSTIVTVAKWGRSVYIIQKFVQFQLTVVVALLVFTSACLTGSAPLTAVQLLWVMIMDTLGALALATEPPNDELMKHTPVGRKGFINVMWRILGQSLYQFMVIWILQSKGKWIFDLEGSDSDLILTLIFTFVFCQVFEISSREMEEINVFSGILDQVFVAVLSATVIFQIIIIELLGTFATTPLTLEQWFICIFIGFLGMPIAAILKKVSV
MESYLNDFE-VKSKNSSEEVLKKWRDLCGVVKPKRRFRFTALSKRYEAAAMRRTQEKLRVAVLVSKAAFQFIQGVQPSDYTVPEEVEAAGYDICADELGSIVEGHDVKKLKFHGGVNGIAEKIRTSTTDGLSIDSDSLNKRQQIYGIKFTESEVRSFWVFVWEALQDMTLMILGVCAFVSLIVGIATEGWPKGAHDGLGIVASILLVVFVTATSDYRQSLQFKDLDKEKKKISIQVTRGYRQKMSIYDLLPGDIVHLAMGDQVPADGLFISGFSVLIDESSLTGESEPVMVSSEPFLLSGTKIQDGSCKMLVTTVGMRTQWGKLMATLSEGGDDETPLQVKLGVATFIGKIGLLFAVITFAVLVQGLLSRKFQEGRFWIWNGDDAMEMLEFFAIAVTIVVVAVPEGLPLAVTLSLAFAMKKMMDKALVRHLAACETMGSATSICSDKTGTLTTHMTVVKTCICMNIKEASNKDSSLCSEIPESAVKLLLQSIFTGGEVVIKNGKHEILGTPTDTAILEFGLSLGGDFQAERQACKLVKVEPFSTKKRMGVVVELPQGGLRAHCKGASEIVLAACDKYISNGEAVPLDEASINHLMVTINQFASEALRTLCIAYMEIGNGFSPQDPIPVSGYTCIGIVGIKDPVRPGVRESVAVCRAAGITVRMVTGDITAKAIARECGILTD-GIAIEGPDFREKKMEELLELIPKIQVMARSSPLDKHTLVKHLRTTFDEVVAVTGDGTDAPALHEADIGLAMGIAGTEVAKESADVIILDDFSTIVTVGKWGRSVYIIQKFVQFQLTVVVALLVFTSACTTGSAPLTAVQLLWVMIMDTLGALALATEPPNDDLMKRAPVGRKGFISVMWRVLGQALYQFIVIWILQSKGKSIFHLQDSDSDLTLTIIFTFVFCQVFEISSREMEKINVFKGILNHVFAGVLTATVISQIIIVEFLGTFATTPLTLSQWLICIFIGFLGMPIAAFLKSIPV
MESYLNEFGGVKSKNSSEEVLQKWRKLCGIVKPKRRFRFTALSKRYEAAAMRRTQEKLRIAVLVSKAAFQFIQGVQPSDYTVPEEVKAAGYDICADELGSIVEGHDLKKLKFHGGVNGIAEKLCTSTTNGLSIESDLLNKRQQLYGIKFTESEMRSFWVFVWEALQDMTLMILGVCAFVSLIVGIATEGWPKGAHDGLGIVASILLVVFVTATSDYRQSLQFKDLDKEKKKISIQVTRGYRQKMSIYDLLPGDIVHLAIGDQVPADGLFVSGFSVLIDESSLTGESEPVMVSCEPFLLSGTKVQDGSCKMLITTVGMRTQWGKLMATLSEGGDDETPLQVKLGVATIIGKIGLFFAVVTFAVLVQGLLNRKLQQGRFWSWNGDDALEMLEFFAIAVTIVVVAVPEGLPLAVTLSLAFAMKKMMDKALVRNLAACETMGSATCICSDKTGTLTTRMTVVKTCICMNSKEVSNKASSLCSEMPESAVKLLLQSIFTGGEVVIKKGKREILGTPTETAILEFGLSLGGDFQAERQACKLVKVEPFSTKKGMGVVVELPEGGLRAHCKGASEIVLAGCDKFVSNGEVVPLDEASINHLKVTINQFASEALRTLCLAYMELDNGFSPQDPIPVSGYTCIGVVGIKDPVRPGVKESVAVCRSAGITVRMVTGDITAKAIARECGILTD-GIAIEGPEFREKSMEELLELIPKIQVMARSSPLDKHTLVKHLRTSFDEVVAVTGDGTDAPALHEADIGLAMGIAGTEVAKESADVIILDDFSTIVTVGKWGRSVYIIQKFVQFQLTVVVALVVFTSACMTGSAPLTAVQLLWVMIMDTLGALALATEPPNDDLMKRAPVGRRGFISVMWRILGQSLYQFMVIWLLQSKGKWIFNLKGSDSDLTLTLIFTFVFCQVFEISSREMEEIDVFKGILDYVFVVVLSATVIFQIIIIEYLGTFATTPLTLVQWFISVFTGFLGMPIAAYLKKIPV
MESYLNEFE-VKSKNSSEEVLQKWRKLCGVVKPKRRFRFTALSKRGEAAAMRRTQEKLRIAVLVSKAAFQFIQGVQPSDYTVPQEVKAAGYDICADELGSIVEGHDSKKLKFHGGVNGIAEKLCTSTTNGLSVDRDLLYKREQVYGIKFTESEMRSFWVFVWEALQDMTLMILGACAFVSLIVGIATEGWPKGAHDGLGIVASVLLVVFVTATSDYRQSLQFKDLDKEKKKISIQVTRGYRQKMSIYDLLPGDIVHLSIGDQVPADGLFVSGFSVLIDESSLTGESEPVMVSSEPFLLSGTKIQDGSCKMLITTVGMRTQWGKLMATLSEGGDDETPLQVKLGVATIIGKIGLLFAVVTFAVLVQGLLNRKFQHGRFWSWNGDDAMEMLEFFAIAVTIVVVAVPEGLPLAVTLSLAFAMKKMMDKALVRHLAACETMGSATCICSDKTGTLTTRMTVVKACICMNSKEVTNKASSLCSEMSEYALKLLLQSIFTGGEVVAKKGKQEILGTPTETAILEFGLSLGGDFQAERQACKLVKVEPFSTKKRMGVVVELPEGGLRAHCKGASEIVLAACDKFISNGEVVPLDEASINHLKVTINQFASEALRTLCLAYMDIQNGFSPQDPIPFSGYTCIGIVGIKDPVRPGVKESVAVCRSAGINVRMVTGDITAKAIARECGILTD-GIAIEGPDFREKSMEELLELIPKIQVMARSSPLDKHTLVKHLRTTFDEVVAVTGDGTDAPALHEADIGLAMGIAGTEVAKESADVIILDDFSTIVTVAKWGRSVYIIQKFVQFQLTVVVALLVFTSACMTGSAPLTAVQLLWVMIMDTLGALALATEPPNDDLMKRAPVGRKGFISIMWRILGQSLYQFMVIWILQSKGKWIFSLNGSDSDLILTLIFTFVFCQVFEISSREMEKIDVFKGILDHVFVGVLGATVISQIIIIECLGTFATTPLTLVQWFINVFIGFLGMPIAAYLKKIPV
MESFLNEFE-VKSKNSSEEGLQKWRKLCGFVKSKRRFRFTALSKRDEAAAMRRTQENLRVAVLVSKAAMQFIQGVQPSNYTVPDEVKAGGYDICADELGSIVEGHDFNKLKFHGGVNGIAEKLRTSTTNGLGIENDL-NKRQQIYGIKFTESEVRSFWVFVWEALQDMTLMILGVCAFVSLIVGIATEGWPKGAHDGLGIVASILLVVFVTATSDYRQSLQFKDLDKEKKKIFIQVARGYRQKMSIYDLLPGDIVHLAIGDQVPADGLFVSGFSVLIDESSLTGESEPVMVSSEPFLLSGTKIQDGSCKMLVTTVGMRTQWGKLMATLSEGGDDETPLQVKLGVATIIGKIGLFFAVVTFAVLVQGLLSRKLQQGRFWIWNGDDALEMLEFFAIAVTIVVVAVPEGLPLAVTLSLAFAMKKMMDKALVRHLAACETMGSATSICSDKTGTLTTHMTVVKTCICMNIKEVSNKASSLCSDIPDSAVKLLLQSIFTGGEVVIENGKHEILGTPTDTAILEFGLSLGGDFQAERQACRLVKVEPFSTKKRMAVVVEIAEGGLRAHCKGGSEIVLAACDKFISNGEVVPLDEVSINHFKVTIDQFASEALRTLCIAYVELEKGFSPQDAIPVSGYTCIGVVGIKDPVRPGVRESVAVCRSAGITVRMVTGDITAKAIARECGILTD-GIAIEGPEFREKSMKELLELIPKIQVMARSSPLDKHTLVKHLRTSFDEVVAVTGDGTDAPALHEADIGLAMGIAGTEVAKESADVIILDDFSTIVTVGKWGRSVYIIQKFVQFQLTVVVALLVFTSACMTGSAPLTAVQLLWVMIMDTLGALALATEPPKDDLMKRAPVGRKGFISVMWRILGQSLYQFIVIWFLQSRGKGIFNLEGSDSDLTLTIIFTFVFCQVFEISSREMEETNVFKGILDYVFVGVLSATVIFQIIIVEYLGTFATTPLTLVQWYISVFTGFLGMPVAAILKKFPV
MENYLTEFE-VKSKNSSDEVLQKWRVLCGVVKPKRRFRFTAITKRYEAAAMRRTQEKLRVAVLVSKAAFQFIQGMQPNDYTVPQEVKDAGFQICADELGSIVEGHDVKKLKFHGGVSGIAGKLSTSTTSGLGTDAESRNKRQELFGIKFTESEPRSFWVFVWEALHDMTLMILGVCAIMSLFVGIATEGWPKGAHDGLGIAASILLVVFVTATSDYRQSLQFKDLDKEKKRISIQVTRGYRQKMSIYELLPGDLVHLSIGDQVPADGLFVEGFSVSIDESSLTGESEPIMVSSDPFLLSGTKVQDGSCKMLVTTVGMRTQWGKLMATLSEGGDDETPLQVKLGVATIIGKIGLFFAVVTFAVLVQGLLSRKVKEGRFWRWNGDDALEMLEFFAIAVTIVVVAVPEGLPLAVTLSLAFAMKKMMDKALVRHLAACETMGSATSICSDKTGTLTTRMTVVKTCICFKSIEVRNKESSLCSELPDSTVKLLLQSIFTGGEVVVKKGKSEMLGTPTETAILEFGLSLGGDFQAERQACKTVKVEPFSTKKRMGVVLQLPDGGLRAHCKGASEIILAACDKVIPDGEVAPLDEEYCDHLKFTINEFASEALRTLCLAYLELDNEFSAKDPIPASGYTCIGIVGIKDPVRPGVKESVAVCRSAGITVRMVTGDITAKAIARECGILTDDGIAIEGPDFREKSEEEMLKLIPRIQVMARSSPLDKHTLVKHLRTSLQEVVAVTGDGTDAPALHEADIGLAMGIAGTEVAKESADVIILDDFSTIVTVAKWGRSIYIIQKFVQFQLTVVVALLVFTSACRSGSAPLTAVQLLWVMIMDTLGALALATEPPNDELMKRAPVGRKGFISVMWRILGQSVYQFIVIWLLQSKGKWIFFLRGPNADLVLTLIFTFVFCQVFEINSRDMEEVDVFKGILDNVFVAVISATVIFQIIIIEYLGTFATTPLTLVQWFFSIFFGFLGLPIAAKLKEIPV
---------------------------------------------------------------------------------------------------------------------------------------------------------------------------------------------------------------------------------------------------------------------------------------------------------------------------------------------------------------------------------------------------MLEFFAVAVTIVVVAVPEGLPLAVTLSLAFAMKKMMDKALVRHLAACETMGSATSICSDKTGTLTTHMTVVKTCICMNSQEVRKDASAFCSEIPDSAVKLLRQSIFTGGEVVVKDGKREILGTPTEAAILEFGLSLGGDFGAERKACQLVKVEPFSTKKRMGVVVELPEGGLRAHCKGASEIILAACDKVISNGEVVPLNEASINHLKVTINQFANEALRTLCLAYMELENGFSPDDPIPLSGYTCIGVVGIKDPVRPGVKESVAVCRAAGITVRMVTGDITAKAIARECGILTDDGIAIEGPDFREKSEEEMLKLIPKIQVMARSSPLDKHTLVKHLRNSLQEVVAVTGDGTDAPALHEADIGLAMGIAGTEVAKESADVIILDDFSTIVTVAKWGRSVYIIQKFVQFQLTVVVALLVFTSACMTGSAPLTAVQLLWVMIMDTLGALALATEPPNNELMKRSPVGRKGFISVMWRILGQSLYQVMVIWFLQSRGKWIFSLNGPDSDLILTLIFSFVFCQVFEISSREMEEINVFKGILDYVFVAVISCTVIFQIIIVEYLGTFATSPLTLVQWFVSIFTGLLGMPIAAGLKKIPV
MESYLNEFD-VKAKHSSEEVLEKWRNLCGVVKPKRRFRFTALSKRYEAAAMRRTQEKLRIAVLVSKAAFQFISGVSPSDYTVPEDVKAAGFEICADELGSIVESHDVKKLKFHGGVDGLAGKLKASPTDGLSTEAAQLSQRQELFGIKFAESEMRGFWVFVWEALQDMTLMILGVCAFVSLIVGIATEGWPKGSHDGLGIAASILLVVFVTATSDYRQSLQFRDLDKEKKKITVQVTRGFRQKLSIYDLLPGDIVHLAIGDQVPADGLFLSGFSVVIDESSLTGESEPVMVNAQPFLMSGTKVQDGSCKMMITTVGMRTQWGKLMATLTEGGDDETPLQVKLGVATIIGKIGLFFAVVTFAVLVQGMFMRKLSTGTHWVWSGDEALELLEYFAIAVTIVVVAVPEGLPLAVTLSLAFAMKKMMDKALVRHLAACETMGSATTICSDKTGTLTTHMTVVKSCICMNVQDVANKGSSLQSEIPESAVKLLIQSIFTGGEVVVKHGKTELLGTPTETAILELGLSLGGKFQEERKSYKVIKVEPFSTKKRMGVVIELPEGGMRAHTKGASEIVLAACDKVVSSGEVVPLDEESIKYLNVTINEFANEALRTLCLAYMDIEGGFSPDDAIPASGFTCVGIVGIKDPVRPGVKESVELCRRAGITVRMVTGDITAKAIARECGILTDDGIAIEGPVFREKNQEELLELIPKIQVMARSSPMDKHTLVKQLRTTFDEVVAVTGDGTDAPALHEADIGLAMGIAGTEVAKESADVIILDDFSTIVTVAKWGRSVYIIQKFVQFQLTVVVALVVFSSACLTGSAPLTAVQLLWVMIMDTLGALALATEPPNDELMKRLPVGRRGFITAMWRILGQAVYQFIVIWILQAKGKAMFGLDGPDSTLMLTLIFCFVFCQVFEISSREMEEIDVFKGILDYVFVVVIGATVFFQIIIIEFLGTFATTPLTITQWIFSIFIGFLGMPIAAGLKTIPV
MESYLQEFGEVKAKHSSEETLQKWRNLCSVVKPKRRFRFTAITKRSEAAAMRRTQEKLRIAVLVSKAAFQFIQGVQPSDYVVPREVTDAGFQICADELGSIVEGHDVKKLTFHGGVAGIAEKLSTSVKDGLNTESDLQTRRQEIYGIKFTESEQRGFWIFVWEALQDMTLMILGVCAFVSLIVGIATEGWPIGAHDGLGIVASILLVVLVTATSDYRQSLQFKDLDKEKKKIDIQVTRGYRQKMSIYDLLPGDIVHLSIGDQVPADGLFVSGFSVLIDESSLTGESEPIMVTAEPFLLSGTKVQDGSGKMMVTTVGMRTQWGKLMATLSEGGDDETPLQVKLGVATIIGKIGLFFAVVTFAVMVQGLFSHKLSEGTHWSWTGDDARQMLEYFAIAVTIVVVAVPEGLPLAVTLSLAFAMKKMMDKALVRHLAACETMGSATNICSDKTGTLTTRMTVVKSCICMNVKEVSSEASSLFSDLPESAKKLLLQSIFTGGDVVVKEGKHEILGTPTDTALLEFGLSLGGNFQTERQASKLVKVEPFSTKKRMGVILELPEGGLRAHTKGASEIVLASCEKVITNGEIVPLDEASINHLKVTIEQFACEALRTLCLAYVELENGFSPQNPIPVSGYTCIGIVGIKDPVRPGVKESVAICRSAGIVVRMVTGDITAKAIARECGILTDDGIAIEGPEFREKNQEELLSLIPKIQVMARSSPLDKHTLVKHLRTTFDEVVAVTGDGTDAPALHEADIGLAMGIAGTEVAKESADVLILDDFSTIVTVAKWGRSVYIIQKFVQFQLTVIVALIVFSSACLTGSAPLTAVQLLWVMIMDTLGALALATEPPNNELMKRPPVGKRQFITVMWRILGQSLYQFTVIWLLQAKGTAMFGLDGPDSHVILTLIFTFVFCQVFEISSREMEEIDVFKGILDYVFVGVLSSTVLFQIIIVEFLGKFATAPLTLAQWFITVFIGFLGMPIAAGIKKIPV
MESYLNEFD-VQPKHSSEEVLQKWRKLCGVVKRKRRFRFTALPKRYEAAVMRRTQEKLRIAVLVSKAAFQFIQGVQPSDYTVPEDVKAAGFQICGDELGSIVESHDPKKLKFHGGVAGIAEKLSTSTTDGLNSDSNLLNRRQEVYGIKFMESEVRSFWVFVWEALQDMTLMILGVCAFVSLIVGIATEGWPKGAHDGLGIVASILLVVFVTATSDYRQSLQFKDLDKEKQKIFIQVTRGYRHKMSIYDLLPGDIVHLSIGDQVPADGLFVSGFSVLIDESSLTGESEPIMVSSEPFLLSGTKVQDGSCKMMVTTVGMRTQWGKLMATLSEGGDDETPLQVKLGVATIIGKIGLFFAVVTFAVLVQGLVNHKIQEGTHWSWSGDDAKELLDFFAIAVTIVVVAVPEGLPLAVTLSLAFAMKKMMDKALVRHLAACETMGSATTICSDKTGTLTTHMTVVKSCICMNIKEVNEQASDMCSELSDSVMKLLLQSIFTGGEVVVKRGKREILGTPTDTALLEFGLSLGGDFHAERQTSKIVKVEPFSVKKRMSVVLELPEGSLRAHCKGASEIILAACDKVVSNGNIVPLDEASINHLKVTIDQFASEALRTLCLAYMELEDGFSAEDPIPVSGYTCIGIVGIKDPVRPGVKESVAVCRSAGITVRMVTGDITAKAIARECGILTDDGIAIEGPVFREKNKEELLQLIPKIQVMARSSPLDKHTLVKHLRTLFEEVVAVTGDGTDAPALHEADIGLAMGIAGTEVAKESADVIILDDFSTIVTVGKWGRSVYIIQKFVQFQLTVVVALLVFTSACLTGSAPLTAVQLLWIMIMDTLGALALATEPPNDDLMKRAPVGRKGFISVMWRILGQSLYQFSVIWLLQSKGKAIFRLYGPDSDLILTLIFAFVFCQVFEVSSREMEEVNVLKGILDYVFVAVLSATFIFQIIIVEFLGTFATTPLTFLQWFLSVFIGFLGMPIAVGLKKIPV
MESYLKEFG-VQPKHSSEEVLQNWRKLCGVVKPKRRFRFTALSKRIEAAAMRRTQEKLRVAVLVSKAAFQFIQGVQPSDYTVPEDVKAAGFQICGDELGSIVEGHDVKKLKFHGGVAGIAEKLSTSTSDGLGRDTDLLNRRQEVYGIKFTESEMRSFWVFVWEALQDMTLMILGVCAFVSLIVGIATEGWPKGSHDGLGIVASILLVVFVTAVSDYRQSLQFKDLDKEKKKISMQVTRGYRHKMSIYDLLPGDIVHLSIGDQVPADGLFVSGFSVLIDESSLTGESEPIMVSSEPFLLSGTKVQDGSCKMMVTTVGMRTQWGKLMATLSEGGDDETPLQVKLGVATVIGKIGLFFAVVTFTVLVQGLLSRKILEGTHFSWTGDDAREMLEFFAIAVTIVVVAVPEGLPLAVTLSLAFAMKKMMDKALVRNLAACETMGSATTICSDKTGTLTTRMTVVKSCICMNIKEANEQASSLCSELPDSAVKLLLQSIFTGGEVVVKKGKRGILGTPTETALLQFGLSLGGDFHAERQAYKIVKVEPFSQKKRMGVVLELPEGGLRAHCKGASEIILAACDKAISNGEIVPLDEASINHLKATIDQFACEALRTLCLAYMELENGFSAEDPIPLSGYTCIGIVGIKDPVRPGVKESVAVCRSAGITVRMVTGDITAKAIARECGILTDDGIAIEGPDFREKNQEELLQLIPKIQVMARSSPLDKHTLVKHLRTSLGEVVAVTGDGTDAPALHEADIGLAMGIAGTEVAKESADVIILDDFSTIVTVGKWGRSVYIIQKFVQFQLTVVVALLVFTSACMTGSAPLTAVQLLWVMIMDTLGALALATEPPNDDLMKRAPVGRKGFISVMWRILGQSLYQFMVIWLLQSKGKAIFRLYGPDSDLILTLIFAFVFCQVFEVSSREMEEIDVLKEILDYVFVAVLGATVIFQIIIIEFLGTFATTPLTFLQWFLSVFIGFLGMPIAVGLKKIPV
MESYLDEFSGVKPKHSSDEVLQRWRNLCSVVKPKRRFRFTALSKRGEAAAMRRTQEKLRIAVLVSKAALQFIQGVPVSDYVVPEEIKAAGFQICADELGSIVEGHDVKKLKIHGGVDGIAEKLSTSTTYGLTADNKLLNHRQEIYGIKFTETQARGFLVFVWEALHDMTLIILAVCALVSLIVGIAMEGWPVGAHDGLGIVASILLVVLVTATSDYRQSLQFRDLDKEKKKISIQVTRGYRHKMSIYDLLPGDIVHLSIGDQVPADGLFVSGFCVSIDESSLTGESEPVMVSAEPFLLSGTKVQDGSCKMMITTVGMRTQWGKLMATLSEGGDDETPLQVKLGVATFIGKIGLVFAVVTFAVLVQGLFNRKLGEGTHWSWSGDDALEMLEFFAIAVTIVVVAVPEGLPLAVTLSLAFAMKKMMDKALVRHLAACETMGSATCICSDKTGTLTTHMTVVKSCICMNVKDVDSNASSFCSEIPDSTVKLLLQSIFSGGEVVIKEGKLEILGSPTDAALLEFGLFLGGDFQGERQAPKLIKVEPFSTKKRMGVVLELPEGGLRAHTKGASEIILAACDKMISNGEVVPLDEASIDHLKATINQFASEALRTLCLAYMELENGFSPNDPIPLSGYTCIGIVGIKDPVRPGVKESVAICRSAGITVRMVTGDITAKAIARECGILTDDGIAIEGPDFREKSEEELFKLIPKIQVMARSSPLDKHTLVKHLRTTFGEVVAVTGDGTDAPALHEADIGLAMGIAGTEVAKESADVIILDDFSTIATVAKWGRSVYIIQKFVQFQLTVVVALIVFSSACLTGNAPLTAVQLLWVMIMDTLGALALATEPPTDDLMKRAPVGRRGFISVMWRILGQSLYQFLVIWYLQVEGKAIFQLNGPDSDLILTLIFSFVFCQVFEISSREMEKINVFKGILDYVFAAVLTSTVLFQIIIIEYLGTYATSPLTLSQWFLSVFIGFLGMPIAAALKMIPV
-----------------------------------------------------------------------------------------------------------------------------------------------------------------------------------------------------------------------------------------------------------------------------------------------------------------------------------------------------------------------------------------------------------------------------------------------------------------------------------------------------------------------------------------------------------------------------------------------------------------------------------------------------------------------------------------------------------------------------------------------------------------------------------------------------------------------------------------------------------------------------------------------------------------------------------------------------------------------------------------------------------------------
MGSIWNEFGKVKAKNSSNEALRRWRDACGMVRPTRRFRFTALSKRDEAAAMRLTKEKLRVAVLVSKAAYQFIQGVPASDYSVPEEVKAAGFDICVDELGSIVEGHDVKKLKHHGGVSGIAEKLTTSTSKGLSSDPDFLTKRQQVYGIKFAESAAKSFWIFVWEALQDMTLMILGVCAFVSLIVGIATEGWPKGAHDGLGIVASILLVVFVTATSDYRQSLQFKDLDKEKKKISIQVTRGYRQKMSIYELLPGDIVHLAIGDQVPADGLFVSGFSVLIDESSLTGESEPVVVNSEPFLLSGTKVQDGSCKMLVTTVGMRTQWGKLMATLSEGGDDETPLQVKLGVATIIGKIGLFFALVTFAVLVQGLVSRKLEQGRLWSWNGDDALMMLEFFAVAVTIVVVAVPEGLPLAVTLSLAFAMKKMMDKALVRHLAACETMGSATTICSDKTGTLTTHMTVVKTCICMNSKEVSNNASALCSELPDSAMKLLLQSIFTGGEVVVQDGKHEILGTPTETAILEFGLSLGGDFQGERQACKLVKVEPFSTKKKMSVVVELPGGGLRAHCKGASEIILASCDKVLSDGEVVPLDEESSNHLKATIDQFANEALRTLCLAYVELENGFSTEDPIPASGYTCIGIVGIKDPVRPGVKESVAVCRSAGITVRMVTGDITAKAIARECGILTDDGIAIEGPEFREKSEEELLQLIPKIQVMARSSPLDKHTLVKHLRTTFGEVVAVTGDGTDAPALHEADIGLAMGIAGTEVAKESADVIILDDFSTIVTVAKWGRSVYIIQKFVQFQLTVVVALIVFTSACLTGSAPLTAVQLLWVMIMDTLGALALATEPPNDDLMKRSPVGRKGFISVMWRILGQSLYQFMVIWFLQSKGKSIFSLSGPDSDLVLTLIFSFVFCQVFEINSREMEKIDVLKDILKYVFVGVISATVLFQIIIVEYLGTFATTPLTLPQWFFSLFVGFLGMPIAAALKKITV
-----------------------------------------------------------------------------------------------------------------------------------------------------------------------------------------------------------------------------------------------------------------------------------------------------------------------------------------------------------------------------------------------------------------------------------------------------------------------------------------------------------------------------------------------------------------------------------------------------------------------------------------------------------------------------------------------------------------------------------------------------------------------------------------------------------------------------------------------------------------------------------------------------------------------------------------------------------------------------------------------------------------------
MESYLNEFGGVKSKNSSQEALQRWRKLCGVVKPKRRFRFTALNKRTEAAAMRRSQEKLRVAVLVSKAALQFIQGSQPSEYKVPEDVKAAGFQICGDELGSIVENHDVKKFKFHGGVNGVAKKLSTSVTEGISSDADILNRRQLIYGIKFTEIEAKSFWVFVWEALQDMTLMILGVCALVSLIVGIATEGWPKGSHDGLGIVASILLVVFVTATSDYRQSLQFKDLDKEKKKISIQVTRAYRQKMSIYELLPGDIVHLAIGDQVPADGLFVSGFSVLIDESSLTGESEPVVVNSEPFLLSGTKVQDGSCKMLITTVGMRTQWGKLMATLTEGGDDETPLQVKLGVATIIGKIGLFFAIVTFAVLVQGLVSHKLQQDSFWSWTGDDALEMLEYFAIAVTIVVVAVPEGLPLAVTLSLAFAMKKMMDKALVRHLAACETMGSATTICSDKTGTLTTHMTVVKTCICMNSQEVSNKPSSLCSELPESVVKLLQQSIFTGGEVVIKDGKREILGTPTETAILEFGLSLGGDFQGERQACNLVKVEPFSTKKRMSVAVELPGGGLRAHCKGASEIVLAACDKVLSNGEVVPLDEESINHLNSTINQFASEALRTLCLAYMELENGFSAEDPIPLSGFTCIGVVGIKDPVRPGVKESVAVCRSAGITVRMVTGDITAKAIARECGILTDDGIAIEGPEFREKSLEELLELIPKIQVMARSSPLDKHTLVKHLRTTFGEVVAVTGDGTDAPALHEADIGLAMGIAGTEVAKESADVIILDDFSTIVTVAKWGRSVYIIQKFVQFQLTVVVALIVFTSACLTGTAPLTAVQLLWVMIMDTLGALALATEPPKDDLMKRSPVGRKGFISVMWRILGQSLYQFTVIWFLQAKGKSFFALSGPDSDLVLTLIFTFVFCQVFEINSREMEKINVLKGILEYVFVAVLSATALFQIIIVEYMGTFATTPLTLVQWFFCLVVGFLGMPIAAGIKMIPV
-----------------------------------------------------------------------------------------------------------------------------------------------------------------------------------------------------------------------------------------------------------------------------------------------------------------------------------------------------------------------------------------------------------------------------------------------------------------------------------------------------------------------------------------------------------------------------------------------------------------------------------------------------------------------------------------------------------------------------------------------------------------------------------------------------------------------------------------------------------------------------------------------------------------------------------------------------------------------------------------------------------------------
MENYLQEFGGVKSKNSSEEALRRWRDVCGFVKPKRRFRFTALDKRGEAAAMRRTQEKLRVAVLVSKAAFQFIQGAKPSDYKVPEEVKDAGFQICGDELGSIVEGHDVKKLKYHGKIDGIAEKLSTSATEGISNDADLLDKRQQIYGIKFTESQAKSFWVFVWEALQDMTLMILGVCALVSLIVGIATEGWPKGAHDGLGIVASILLVVFVTATSDYRQSLQFKDLDKEKKKISIQVTRGYRQKMSIYELLPGDIVHLAIGDQVPADGLFVSGFSLLIDESSLTGESEPVVVNTEPFLLSGTKVQDGSCKMLVTTVGMRTQWGKLMATLSEGGDDETPLQVKLGVATIIGKIGLFFAIVTFAVLVQGLVSLKLQQENFWNWNGDDALEMLEYFAIAVTIVVVAVPEGLPLAVTLSLAFAMKKMMDKALVRNLAACETMGSATTICSDKTGTLTTHMTVVKTCICMKSKEVSNKTSSLCSELPESVVKLLQQSIFTGGEVVVKQGKHEILGTPTETAILEFGLSLGGDFQGERQACKLVKVEPFSTKKRMGAVVELPSGGLRAHCKGASEIVLAACDKVLSNGEVVPLDEESTNHLTNTINQFANEALRTLCLAYMELENGFSAEDTIPVTGYTCIGVVGIKDPVRPGVKESVALCRSAGITVRMVTGDITAKAIARECGILTDDGIAIEGPEFREKSLEELLELIPKIQVMARSSPLDKHTLVRHLRTTFGEVVAVTGDGTDAPALHEADIGLAMGIAGTEVAKESADVIILDDFSTIVTVAKWGRSVYIIQKFVQFQLTVIVALIVFTSACLTGTAPLTAVQLLWVMIMDTLGALALATEPPNDDLMKRAPVGRKGFISVMWRILGQSLYQFMVIWFLQSKGKTIFSLDGPNSDLVLTLIFAFVFCQVFEINSREMEKINVFKGILDYVFVGVISATIFFQIIIVEYLGTFATTPLTLVQWFFCLFVGFMGMPIAARLKKIPV
MEGYLNEFE-VKSKHSSEEALQRWRKLCGVVKPRRRFRFTALVMRGKAAAMRRTQEKLRIAVLVSKAAIQFIESVKLSDYKVPEEVKDAGFQICGDELGCIVESHDVKKFTHHGGVNGIAEMLSTSTTEGLNSDSESLNRRQQIYGIKFTESEATSFWVFVWEAFQDMTLMILGVCAIVSLLVGIATEGWPKGAHDGLGIVASILLVVFVTATSDYRQSLQFKDLDKEKKKISIQVTRGYRQKMSIYELLPGDIVHLAIGDQVPADGLFVSGFSVLIDESSLTGESEPVMVNSEPFLLSGTKVQDGSCKMLITSVGMRTQWGKLMATLSEGGDDETPLQVKLGVATIIGKIGLFFAVVTFAVLVQGLVSQKLQQGSLSSWNGDDAMELLEFFAVAVTIVVVAVPEGLPLAVTLSLAFAMKKMMDKALVRHLAACETMGSATTICSDKTGTLTTHMTVVKTCFCMNSKEVSNNASSLCSELPESAVKLLLQSIFTGGEVVVQNGKREILGTPTEAAILEYGLSLGGDFQGERQACNLVKVEPFSTKKRMSVVVELPDGGLRAHCKGASEIILAACDKVISNGEVVPLDEESTNHLQATINQFASEALRTLCLAYVELENGFSPEDPIPVSGYTCIGVVGIKDPVRPGVKESVAVCRSAGITVRMVTGDITAKAIARECGILTDDGIAIEGPEFREKTEEELLELIPKIQVMARSSPLDKHTLVKHLRTTFGEVVAVTGDGTDAPALHEADIGLAMGIAGTEVAKESADVIILDDFSTIVTVAKWGRSVYIIQKFVQFQLTVVVALIVFTSACLTGTAPLTAVQLLWVMIMDTLGALALATEPPNDDLMKRSPVGRKGFISVMWRILGQSVYQFMVIWFLQTRGKSIFLLDGPNSDLVLTLIFSFVFCQVFEINSREMEKINVFKGILDYVFVGVISATVFFQIIIVEYLGTFATTPLTLAQWFFCLFVGFLGMPIAARLKKIPV
MESYLHEFGGVKSKNTTDEALQKWRKVCGVVKPKRRFRFTAISKRYEAAAMRRTQEKLRVAVLVSKAAFQFIQGVQPSDYVVPEEVKAAGFQICADEMGSIVEGHDVKKLKFHGGVTGIAEKLSTSTTTGLSGDSESRHRRQELFGIKFTESEVRSFWIFVVEALQDMTLMILGVCAFVSLIVGILTEGWPKGAHDGLGIVASILLVVFVTASSDYRQSLQFKDLDKEKKKISIQVTRGYRQKMSIYNLLPGDIVHLAIGDQVPADGLFVSGFSVLIDESSLTGESEPVMVTSQPFLLSGTKVQDGSCTMLVTTVGMRTQWGKLMATLSEGGDDETPLQVKLGVATIIGKIGLFFAVVTFAVLVKGLMGRKLKEGRFWWWSADDAMEMLEFFAIAVTIVVVAVPEGLPLAVTLSLAFAMKKMMDKALVRHLAACETMGSATTICSDKTGTLTTRMTVVKTCICMNIKEVS-NDCNLSSELPGSALKMLLQSIFTGGEVVVKKGKREILGTPTESALLEFGLSLGGDFHAERQTCKIVKVEPFSEKKRMGVALETPEGGLRAHCKGASEIILAACDKVISDGVVVSIDKESSDYLTSTINQFAGEALRTLCLAYIELENGFSDKDPIPATGYTCIGVVGIKDPVRPGVKESVEMCRSAGILVRMVTGDITAKAIARECGILTDDGIAIEGPDFREKTQEELFELIPKIQVMARSSPLDKHTLVKHLRTTFDEVVAVTGDGTDAPALHEADIGLAMGIAGTEVAKESADVIILDDFSTIVTVAKWGRSVYIIQKFVQFQLTVVVALLVFSSACMTGSAPLTAVQLLWVMIMDTLGALALATEPPTDDLMKRAPVGRRGFINVMWRILGQALYQFVVIWFLQAVGKWVFFLRGPNAEVVLTLIFTFVFCQVFEVNSREMEEIDVFKGIWDQVFIAVLGCTVFFQIVIVEYLGTFATTPLSLVQWIFCLGVGYLGMPLAVRLKQIPV
