# Supplementary material for: Legume genome structures and histories inferred from Cercis canadensis and Chamaecrista fasciculata genomes
Source: Plant J. 2026 Jun 10;126(5):e70981. doi: 10.1111/tpj.70981 (PMC13252982; doi:10.1111/tpj.70981)
Supplement: Supplementary file 8 — Data S8. Manuscript supplement; Compressed directory of aligned sequences from 36 gene families with members deriving from syntenic blocks from selected species. [file TPJ-126-0-s004.gz › S8_wgd_block_tree/41_hmm_align_table_wgd_all_squareup/Legume.fam3.01020]

MVKQGPCYHCGVTSTPLWRGPPEKPVLCACGSRWRTKGTLAYTPLHARTETDDYEDPRLSRAKNITLKKEVKLLKRKHHDFVFGWVAPDYNQGSLKVIDEEASRSSSGSAGSSESCAQFAGTDASDLTGPAQSVVGGGMVPSRKRTCVNRQKPSSVEKLTKDLYTILHEQQSYFSASSEEDLIFDSETPMVSVEIGHGSVLIRHPSSIAREEESEASSLSVDKQCPTSEAYSCSGAVDTNNDFTGMFSSHGVEIINYSASQGIQREKLKS-VREPETSQIVGYHDSPLCLIDLVDVVYEVFLTKLTNEEQQKLLKCLPAVDTAKLPDSLKSMFNSSQFRKLTYFQELLGEGVFDTSSSGANAGDCQALKRLALCDFSQSKWVEQYNILKRCKYGDEKSVAFGCTGSASSAANEKRSHDGSKQSFPELNSTFRSPKRVLMKAGSEGKEVFEDGSCFSPNGLLALPSDGSPHMLD-----ESSDQDLLLEVRSSSFPEAELLFPALRFGTQLSASCS---------
MGKQGPCYHCGVTSTPLWRGPPEKPVLCACGSRWRTKGTLAYTPLHARTDTDDCEDQRFSRVKSISLKKEVKLSKRKLEDLFTGVAGLEYNQGFRKSTDEDTSRSSSGSAISSESCAQFGGTDASDLTGPAQSIVWDAMVPSKKRTCVGRPKQSSVEKLTKDLYTILHEQQSYFSASSEEDLLFESETPMVSVEIGHGSVLIRHPSSIAREEESEASSLSVDKRCPTSEAYSCSGTGFVHNGYGGVFPSVGIQKIRNSAGQEMLQEQLRRDKSQHDKAQILGN-KSPLCLVDLNDVIYDEFMRTLTNEEQQQLLQCLTAVDTTKLPDSLKSMFSSSQFKELNYFQQLLAEGVFDISLSGTKPEDCRTLKRLALSNLSKSKWVEHYNLLKKNKNGAGKSVALVSSGTASTAANGKRYHDSQSKNLSELKTTMRSPKRVMMKVGCEGKEAEEYGSCFSPKSLFTLPSDGEALMLDSFFVEGSGDQDLLLEVPSGSFPEAELLHPTLSFCAQASTSSSSVYPHILHP
MVKQGPCYHCGVTNTPLWRGPPEKPVLCACGSRWRTKGTLVYTPLHARAEADDYEDQRLSRTKSISLKKEVKMLKRKQHDVVSGWVSPDYNQGFRKVIDEDTSRSSSGSAVSSESCAQFAGTDASDLTGPAQSVVWDATVPSKKRTCVGRQKQSSVEKLTKDLYTILHEQQSYFSASSEEDLLFESETPMVSVEIGHGSVLIRHPSYIAREEESEASSLSVDKQCPTGETYSCSGAIHIPNDFTGMFPSVEAEKLKNAASPGIQQEKPKRDKFQQENLQILGYHKSPLCEIDLNDIVYEVFTRNLTSEEQQQLLKCLPVVDTAKLPDSFKSLFNGCQFKELTYFQKLLREGVLDISLPGAKPEDCKTLKRLALSDLSQSKWVEQYDLLKKCKYRAEKSVATGSTGAASSVANGKRLRDGPKQNFPELKTAVRSPKRAIMKVGCDGKEVLEDGSYFSPKSLFALPPDSSSLMLDSLFAEESSDQDLLLEVRSSSFPQAELLHPTLSFVAQASTSSSSAYPAH---
MGKQGPCYHCGVTSTPLWRGPPEKPVLCACGSRWRTKGTLAYTPLHARAETDDYEDQRASRLKSISVKKEVKLSKRKQQDVLTGVVAPDYSPGFQKFIDEDTSRSSSGSAISSESCAQFGGTDASDLTGPAQSVVWDAMVPSKKRTCVGRPKQSSVEKLTKDLYTILHEQQSYFSASSEEDLLFESETPMVSVEIGHGSVLIRHPSYIAREEESEASSLSVDKQWPTSEAYSCSGATPVYNDYSSMFPPQGVQKIRSSAGQGIQQEQLKRDKSQYEKVQILGNHKSSLCLVDLIDVIYDEFMRSLTNEEQEQLFKCLPEVDTAKLPDSLKSMFGSTQFKDLTYFQQLLAEGVFDISLPGAKPEDCKTLKRLALSNLSKSKWVEHYNSLKRCKSRAGKSITPGSTG----ATDVRRYHDSQNKNFSELKTTMRSPKRVTLKAGCEGKEAEEYGSCFSPKSLFALPPDGDSLMLDSFFVEESSDQDLLLEVPSSSFPQAELLHPTLSFGAQASTSSSSVYPHNIHP
-------------CTPLWRGPPEKPVLCACGSRWRTKGTLAYTPLHARAETDDYEDQRVSRVKSTSIKKEVKLSKRKHQDVLTGAVAPDYNQGFQKVIDEDTSRSSSGSAISSESCAQFGGTDASDLTGPAQSIVWDAMVPSKKRTCVNRPKQSSVEKLTKDLYTILHEQQSYFSASSEEDLLFESETPMVSVEIGHGSVLIRHPSSIAREEESEASSLSVDKQCPISEAYSCSRATPVHNDYSGVFPPQGVQKIRSSAGQGMQQEQLIR-----------------------QDVVYDEFMRSLTNEEQQQLLKCLPVVDTAKFPDSLKSMFISPQFKELTYFQQLLAEGVFDISLSGAKPEDCKTLKRLALSNLSKSKWVEHYNLLKRCKNKAGKSVALGSTGTASSVANVKRYHDNQNQNFSELKTTMRSPKRVTVKAGCDSKEAVEYGSCFSPKSLFAVPPDGDSLMLDSFFVEESSDQDLLLEVPSSSFPQAELLHPTLSFGAQASASSSSVYPHLVHP
---ESGHSKCTATDTPLWRGPPEKPVLCACGSRWRTKGTLAYTPLHARAENDDYEDPRHSRAKSVSLKKEVKLLKRKHHDVVSGWVAPEYNQGFRKVIDEDTSRSSSGSAVSSESCAQFAGTDASDLTGPAQSVVWDATVPSKKRTCVSRQKASSVEKLTKDLYTILHEQQSYFSASSEEDLLFESETPMVSVEIGHGSVLIRHPSTIAREEESEASSLSVDKQCPTSEAFSCSGTMHIHNDFTGMFSSLGVEKFKSSASQGNQQEKLQRDKFPQENIQILGSHNSPLCSIDLNDVVYEVFMRSLTNEEQQQLLKCLPGVDTAKLPDSFKSMFNSCQFEELTYFQQLLGEGVFDISLSGAKPEDCRTLKRLALSDLSQSKWVLQYDLLKSCKYRPEKCVALGSTGNASSVAIGKRLRDSPKQNFPEVKAVVRSPKRVIMKAGCEGKEVLEDGSYFSPKSLFALPPDGGSLMLDTFFVEESSDQDLLLEVRSSSFPEAELLHPTLSFGAQASTSSSSVYQHLAHP
MGKQGPCYHCGVTSTPLWRGPPEKPVLCACGSRWRTKGTLAYTPLHARAETDDYEDQRVSRGKSISLKKEVKLLKRKQYDVAYGGFTPDYNQGFRKVIDEDVSRSSSGSAVSSESCAQFGGTDASDLTGAAQSVVWDTMVPSKKRTCVTRPKPSSVEKLTKDLYTILHEQQSYLSASSEEDLLFESETPMVSVEIGHGSVLIRHPSSIAREEESEASSLSVDKQCPTSEAYSCSGAIPLHNNWNVMFSAQRFEKMRNSVDQGMPQEQLKRDKSQHERVHVLGNHNSPLCLIDLNDVIYEEFMRQLTNEEQQQLLKCLPLVDTAKLPDSIKSMFNSSQFKEITYFQQLLTEGVFDISLLGAKPEDCKTLKRLALSNLSKSKWVEHYNLLKRCKNRNGKSVAPGSTGTVSSVANVKRLRDSQNQNFPETKTTMRSPKRVVMKGGYEVKEVMEDGSSVSPKSLFALPPDGSSLMLDSFFVEESSDQDLLLEVPSSSFPQAELLQPTLSIGGQASTSSSSIHPRLIHP
MGKQGPCYHCGVTSTPLWRGPPEKPVLCACGSRWRTKGTLAYTPLHARAETDEYEDQRASRVKSISLKKEAKLLKRKQYDVVYGGFTPDNNQGFRKVIDEDVSRSSSGSAVSSESCAQFGGTDASDLTGPAQSVVWDTMVPSKKRTCVNRPKPSSVEKLTKDLYTILHEQQSYLSASSEEDLLFETETPMVSVEIGHGSVLIRHPSSIAREEESEASSLSVDKQCPTSEAYSCSGAIPMHNNWNGMFSSQ-------------------RDKSQHESVHALGNHNSPLCLIDLNDVIYEEFMKQLTNEEQQQLLNCLPLVDTAKLPDSIKSMFNSSQFKELTYFQQLLMEGVFDISLLGAKPEDCKTLKRLALSNLSKSKWVEHYNLLKRCKNRVEKPVTPVSTGIASSVANVKKLRDSQNQNFPETKTIMRSPKRVATKAGYGGKEVIEDGSCFSPKSLFALPADGSSLMLDSFFVEESSDQDLLLEVPSSSFPQAELLHPTISFGAQASTSSSSRHPHLLHP
MGKQGPCYHCGVTSTPLWRGPPEKPVLCACGSRWRTKGTLAYTPLHARAETDDYEDQRISRVKSISLKKEVKLLKRKQYDVVYGGFTPDYNQGFRKVIDEDVSRSSSGSAVSSESCAQFGGTDASDLTGPAQSVVWDAMVPSKKRTCVNRPKPSSVEKLTKDLYTILHEQQSYLSASSEEDLLFESETPMVSVEIGHGSVLIRHPSSIAREEESEASSLSVDKQCPTSEAYSCSGAFPLHNNWNGMFSSQRFEKIRNSAGQGMQQEQLKRDKSQHERVHVLGNHNSPLCLIDLNDVIYEEFMRQLTNEEQQQLLKCLPLVDTAKLPDSIKSMFNSSQFKELTYFQQLLTEGVFDISLLGAKPEDCKTLKRLALSNLSKSKWVEHYNSLKRCKNRAGKSVALGSTGTASSVANVKRLRDSQNQNFPETKTTMRSPKRVVMKAGCEGKEVIEDGSCFSPKSLFALPPDGSSLMLDSFFVEESSDQDLLLEVPSSSFPQAELLRPTLSFGAQASTSSSSIHPHLVHP
MGKQGPCYHCGVTSTPLWRGPPEKPVLCACGSRWRTKGTLAYTPLHARAETDDYEDRRVSKVKNVSLKKEVKLLKRKQYDVVYGGFSADYNQGFRKVIDEDVSRSSSGSAISSESCAQFGGTDASDLTGPAQSVVWDTMVPSKKRTCVTRPKPSSVEKLTKDLYTILHEQQSYLSASSEEDLLFESETPMVSVEIGHGSVLIRHPSSIAREEESEASSLSVEKQCPTSEAYSCSGAIPLYNNWNGMFSSQRFEKIRNSADQGMPQEQLKRDKSQHERVHVLGNHNSPLCLIDLNDVIYEEFMRQLTNEEQQQLLKCLPLVDTAKLPDSIKSMFNSSQFKELTYFQQLLTEGVFDISLLGAKPEDCKTLKRLALSNLSKSKWVEHYNLLKRCKNRAGKSVAPGSIGTASSVANVKRLRDSQNQNFPETKTTMRSPKRVMMKAGYEVKEVIEDGSYFSPKSLFALPPDGSSLMLDSFFVEESSNQDLLLEVPSSSFPEAELLHPTLSFGGQASTSSSSIHPRLVHP
MGKQGPCYHCGVTSTPLWRGPPEKPVLCACGSRWRTKGTLAYTPLHARAETDDYEDQRVSRVKSISLKKEVKLLKRKQYDVVYGGFTPDNNQGFRKVIDEDVSRSSSGSAVSSESCAQFGGTDASDLTGPAQSVVWDTMVPSKKRTCVNRPKPSSVEKLTKDLYTILHEQQSYLSASSEEDLLFESETPMVSVEIGHGSVLIRHPSSIAREEESEASSLSVDKQCPTSEAYSCSGAIPLHNNWSGVFSSQRFEKTRNFAGQGVQQEQLKRDKSQQESVYVLGNHNSPLCLIDLNDVIYEEFMRQLTNEEQQQLLECLPLVDTAKLPDSVKSMFNSAQFKEITYFQQLLTEGVFDISLLGANPEDCKTLKRLALSNLSKSKWVEHYNLLKRCKNRDEKSVAPGSTANASSVANVKRLRDSQNQNFPETKTTMRSPKRVVMKAGCEGKEVIEDGSCFSPKSLFAIPPDSSSLMLDSFFVEEISDQDLLLEVPSSSFPQAELLHPTLSFGAQGSTSSSSIHPHLVHP
MGKQGPCYHCGVTSTPLWRGPPEKPVLCACGSRWRTKGTLAYTPLHARAETDDYEDQRVSRVKCISLKKEVKLLKRKQYDAVSGGVTSDYNQGFRKVTDEDTSRSSSGSAISSESCAQFGGTDASDLTGPAQSVVWDTMVPSKKRTCVGRPKPSSVEKLTKDLYTILHEQQSYFSASSEEDLLFESEVPMVSVEIGHGSVLIRHPSFIARDEESEASSLSVDKQCPRGEVYSCTGPIPVHSDCGGVFPSQGDQKIRGCAGQGIQQEQLRRDKSQYERIQMFGSRSSPLCSVDLNDVIYDEFMRHLTNEEQQQLLNCLPVVDTAKVPDSLRSMFCSPQFKELTYFQQLLAEGVLDMSLLGAKPEDCKTLKRLALSEMSKSKWVEHYNSLKRCKNKDVKSVALGSAGTASSVANVKRLGDSLSQNFPELKTTMRSPKRVIMKSGFEAKEVIEDGSSFSPKSLFALPPDGSSLMLESFFVEDSSDQDLLLEVPSSSFPQAELLHPTISFGAQASTSSSLAYPNLI--
MVKEGPCYHCGVTSTPLWRGPPEKPVLCACGSRWRTKGTLAYTPLHARAENGDHEDQRVSRVKSIFLKKEVKFLKRKQHDVVSGGDTPDCNKGFKKVIDEDTSRSSSGSAVSSESCAQFCGTEASDLTGPAQSVVWDTMVPSKKRTCVGRPKPSSIEKLTKDLYTILHEQQSCFSVSSEEDLLFESETPMVSVEIGHGSVLIRHPSLIAREEESEASS-SVDKQSQTSEVYSCSGP--MHNYRSSVFPSQGVEKIRNFSGLGMQQEQPRRDKSQNERAQMLGNHSSPLCSVDLNDIIYEEFTRHLTIEEQQQLLKCLPPIDTAKFPDSLKSMFGSPQFKELIYFQQLLAEGVFDLSLLGAKPEDCETLKMLALSNLSKLKWVEHYNSLKKCRNRTVKS-TPESSGAAFSVANVKRLRDNQSQNFPELKATTRSPKKGIMKSACEGKEVIQEGSCFNTKSLFALPPEGSSLMLDSFLVEEFSDQDLLLEVPSGSFAQAELLHPTLSFGAQASTSSSTIYPHLLHP
-----FVFMIRNCYTPLWRGPPEKPVLCACGSRWRTKGTLVYTPLHARADGDENDDHRFQRMKSISLKKEIKMLKRKAQEIIIKRPVFEFSYGLKAVIEEDASRSSSGSAVSSESCAQFSSADGSELTGPSQSNAWDTTVPCKRRTCVGRPKSSSVEKLTKDLYNILQEQQSCLSVSSEEDLLFENEMSMVSVEIGHGSVLMKNPHSFAREEESEASSLSSINKSSISDAYSHSVKRVEIG----------AVRGSYYGGQTIKQEQFKRTKSQTERVHVLGSHGSPLCSIDLKDVFFDEFIEQFTEEEQKKLMNLLPQIDSDDLPHSLRMMFESAQFKDFSLFQQLIADGVFDVSSSGAKLEEIRTFKKLALTDFNKSRLVESYNLLKEREKGTGDSVTTTSKPNVPKIVTIKRRYENQIQVKSESRGLMRSPKRVMKMKA--SHETENNVSCFRPRSLASVFQEGGSAVFSYE--NCSSDQDLLLDLPSGSFPQAELLHQ----------------------
MGKQGPCYHCGVTSTPLWRGPPDKPVLCACGSRWRTKGTLAYTPLHARAEPDDYEDHRVSRVKSISIKKEIKLVKRKQPDVMVGGVAADYAHGFRKVTDEDTSRSSSGSAVSSESCAQFGSADASDLTGPAQSMVWDSMVPSRKRTCIGRPKPSPVERLTKDLYTILHEQQSYFSGSSEEDLLFECETPMVSVEIGHGSVLMRHPSSITREEESEASSLSVDKQCHINEAYSHPATLHVHN-NKGVMTSTVTGKMNNLAGQGMQQEPLKRDKSQYDNFQILGNHNSPLCHVDLNDILFEEFTRQLTNEEQQQLLKHLPPVDVVKFPYSLKSMFDSPQFRESTSFQQLLAEGVFDISFLGAKTEDCKTLKRLVLSNSSKSKWVERYHLLKKCKTSPGKSVISGPNTLASSFRHVKRLRDSETQSFPDVKMMMKSPKRIIVKGSNENKDLMDDGSCFSPRSLFALPADGSSFLMESMFVDESSDQDLLLHLPSGSFAQAELLHPAMSFGAQASTSSSSIYPHVLHP
MGKQGPCYHCGVTSTPLWRGPPEKPVLCACGSRWRTKGTLAYTPLHARAEPDDYEDQRVSRVKSISIKKEVKLLKRKQHDVVSGVFASDYNQGYRKVVDEDTSRSSSGSAISSESCAQFGIADASDLTGPAQSVVWEAMVPSKKRTCVSRSKPSPVEKLTKDLYTILHEQQSYLSGSSEEELLFESDTPMVSVEIGHGSILIRHPSSIARDEESEASSLLIEKNCPMSEAFSYTGE-GVHNDKKSVFTVQGVDKIRNPAGQGMQQEQIKRDKSQHEKVQILGNHNSPLRFVDLSDVLYEEFMRHLTNEEQQQLLKFLPLVDTVKLPDSLKSMFSSSHFKEFSYFQQLLAEGVLDISFLGPNPEDCKTLKRLALSNLSKSKWVEHHNLLKRCQDGTRRPVVLDSIATASSIIPIRRMPDSQKLKFPEAKTTMRSPRRVIMKAVYEGKEGIEDGSCFSPRSLFALPPDGSSLMLESFFVEESSDQDLLLEVPYSSFPQAELLQPTLSFGAEASASSNSIYPHLVHP
MGKQGPCHHCGVTSTPLWRGPPEKPVLCACGSRWRTKGTLAYTPLHARAEPDDYEDQRVSRVKSISIKKEVKLLKRKQYDVISGGFTSDYNQGYHKVIDEDTSRSSSGSAISTESCAQFGSADASDLTGPAQSVVWDAMVPSKKRTCVSRSKPSSVEKLTRDLYTILHEQQSYISGSSQEELLFESDTPMVSVEIGHGSILIRHPNSIAREEESEASSLSVEKNCPLNEAYSYPGE-GVHNDKKSVLPIQGVEKIRNPVGLGMHQEQLKRDKSQHEKVQILGNHNSPLRFIDLSDVLYEEFTRHLTNEEQQQLLKFLPLVDTAKLPDSLKSLFSSSQFKELTYFQQLLAEGVLDISFLGPKPEDCKTLKRLALSNLSKSKWVEHYNLLKRCQDSTRRPVVLASPATASSDISTGRMLDNQKQKFPEAKTTMRSPKRVTLKASYEGKEGIEDGSCFSPRSLFALPTDGSSLMLDSFFVEESSDQDLLLEVPSSSFPQAELLNPTLSFGAEASASSSSIYPQSS--
--------------------------------------------------------------------------------------------------------------------------------------------------------------------------------------------------------------------------------------------------------------------------GFPEDKSQHEKLQILANHNSPLRSIDLKDVVFEEFVGHLTNEEQLQLLKYLPSEDTAKLPDSLKSMFDSPQFKELSFFQQLLGEGVFDISFPGVKAEDCKTLQRLALLNSEKSKWVEHYNLLKKCKNSTGVSVVAGEPAIAASFANAKRSRDAQNQNFSEARTTMKSPRRVIMKA-VEKEHIDNEGSSFSPRSLFALPPDGGSLELDSFFGDEISDHDLLLDVPSNSFPQAELLHPGSGFGTQQSTSSSSAYPHLLR-
MGKQGPCYHCGVTSTPLWRGPPEKPVLCACGSRWRTKGTLAYTPLHARP--DDYEDQKASRVKSISIKKEMKMLKRKQYDVIYGGSAPDYNQAFRKAVDEDTSRSSSGSAVSSESYAQFGGIDASDLTGPAQSVVWDTMVPSKKRTCVGRPKPSSVEKLTKDLCTILHEQQSYFSASSEEDLLFESETPMVSVEIGHGSVLIRHPSYIAHEEESEASSLSVDKQCPVSDTYSYSGANLMHNDSGGMFSSLGVEKVRNYAGEGMLQEQLKSDKSQLEKVQILGNHDSPLCSIDLNDVVYEEFVRNLTNEDQQQLLKFLPVVDTAKLPDSLKVMFNSSQFKELNYFQQLLGEGVFDISLLGAKLEDCKTLKRLALSNLSKSKLLEHYNFLKRCKNKAGKSVTLGSTGKTSSLANVKRLRDGRNQSSPEMKTIMRSPKRITIKAGCESKEVTEDGCCYSPKSLFALPPDASSLLLDSLFAGESCDQDLLVEVPSSSFPQAELLHPTSSFGAQASTSSSSVYSHHL--
MGKQGPCYHCGVTSTPLWRGPPEKPVLCACGSRWRTKGTLAYTPLHARAETDDSEDQKASRVKNISLKKEVKLLKRKQHDAAPGGLGPDYNQGFRKVLDEDTSRSSSGSAGSLESCAHFGGTDASDLTGPVQSVVWDATVPSKKRTCAGRPKASSVEKLTKDLCTILHEQQSYFSTSSEDDLLFESEAPMVSVEIGHGSILIRHPSSIAREEESEASSLSVDKQRLMNEAYSYSGAIPMHSDCSGV-SSQGVEKVRNSAGNVIQQEQLQRDKSQLERLQVLGNHNSPLCLIDLNDVVYEEFTRNLTSEEQHQLLKYLPVVDTAKPPDSLKTMFNSSQFKELYYFQQLLGEGVFDISMSGAKPEDCKTLKRLALSNLSKSKWVEHYSFLKKCKNKAGKSIALESACMASSVTKVKRLHESQIQNFQDLKTTMRSPKRVIIKSGSEGKETVDDGCCFSPRNLFALPRDGSSLVLDSLFVDENSDQDLLLEVPSSFFPQAELLNPTLSYGAQASTSTSSVKSHITHP
MGKQGPCYHCGVTSTPLWRGPPEKPILCACGSRWRTKGTLVYTPLHARPETDDYEDQKVFRVKSISLKKEGKPLKRKQHDLVSGGVAPYYNQGFPKVVDEDTSRSSSGSAISSESCAQFGGTEASDLTGPAQSVVWETMVPSKKRTCVGRPKPSSVEKLTQDLCTILHEQQSYFSASSEEDLLFESETPMVSVEIGHGSMLFRHPSCIARDEESEASSLSVDKQCPISEAYSYSGAMLVHNSSSPMFSSQGVEKVRNSADHGMHQEQLKSDKSQLERVQMLGNHDSPLCLIDLNDVVYEEFLRILTNEEQQQLLKFLPVVDTAKLPDSLKAMFDSSQFKELTYFQQLLSEGVFDISLSGAKPEDCKTLKRFALSNLSKLKWVEHYHFLKRCKRRPGKSGTPGSTSTSSTVANIKRVRDSWNQNFPELKPIMRNPKRVITKAGCEGKEVVEDGASNSPKSLFPLPRAASSLFLDSLFAEESSDQDLLLDVPSSSFPQAELLCPTLSFGAQASTSSSSAYSHLVH-
MGKQGPCYHCGVTSTPLWRGPPEKPVLCACGSRWRTKGTLAYTPLHSRADNVDNDDQRVSRLKNMSLKKEVKFVKRKLHDAASGGFTPDYYQGFQKFVDEDTSRSSSGSAISSESCAQFGGMDASDLTGPAQSVVWDTVVPSKKRTCAGRPKHSSVEKLTKDLCSILHEQQSYFSATSEEELLFESETPMVSVEIGHGSILIRHPNSIAREEESEASSLSVDKQCLMSEAYSYSGTIPMHSDSSGMFSSQGVEKVRKSAGHTIQLEQLERGKSQLEKLDVPGNHVSSLCSIDLNDVVYEVFSRNLTNEEKQQLLKYLPVVDTAKLPDSLKIMFDSFQFKEFSYFQQLLGEGVFDISLVGAKPEACKTLKRLALSNLSKSKWVECYNSLKKGGNQAGKCIDLGSTAMASSVANVKRLRYSQNQNFPELKT-MRSPKRVTIKASCEGKEVAEEGSNCSPRSLFALPGDGSLCMLDSLFVAESSDQDLLLEVPSSSFPQAELLHPTSS-------------------
MGKQGPCHHCGVTSTPLWRGPPEKPILCACGSRWRTKGTLAYTPLHARAETDDFDDQKASRMKSISLKKEVNLLKRKQHYVVSGGLASDYNQGFHKAFDEDMSRSSSGSALSSESCAQFGGTDASDLTGPSQSVVWDTTVPSKKRTCVGRAKQSSVEKLTKDLCTILHEQQSCFSESSDGDLLYESEAPMVSVEIGHGSVLIRHPSYVARDEESEASSLSFDGLYPMSDAYSYSGAV------------------------------LKSDKSQLERVQILGNHDSPLCLVDLNDVVYEEFTRNLSYEEQQQLLKFLPVVDTAKLPDGLKVMFSSSQFKELTNFQQLLAKGAFDISLPEVKPEDCETLKRYALNELSKSKWVEHYHN-KRCKSRAEKSDVPGSSGIASTVANVKRMRDSRNQNFPEMKTIMRSPKRIITKI------------SYNPKSLFPLPPDASSHLLDSFFVEESSDQDLLLEVPSNSFPQAELLHPTSIFGAQASTSSSSAYSHFVNH
-------YKMFHLGTPLWRGPPEKPILCACGSRWRTKGTLAYTPLHARTDPVDFEDQRVSRLKIVSLKKEVKLVKRKQYDAYSGWFTPEYNQGFQKAVDEDTSRSSSGSAISSESCVQFGGTDASDLTGPSQSVVWDTAAPSKKRTCAGRLKHSSVEKLTQDLCTILHEQQQCFSASSEEELLYDSETPMVSVEIGHGSMLIRHPSSIARDEESEASSLSVDKQCLMNEAYSCYGSIPRLSDYTGMFSSQGVAKVRNSAGPRLQQEQLVWDKSQLEKLEVLGNHDSSLCSIDLNDVVYEAFSRNLTNEEQQQLLKYLPVIDTAKFPDSIKIMFDSFQFKELTYFQKLLEEGVFDISLLRGDPEDCKTSKRLALSNLSKSKCVEHYNFLKKGGNKDGKRNGMESPAMASSVANVKRLRVSQNQNFPELKTTMRSPKRVIVKAGTGGKEAV-DGSSISPKSLFAFPRNGGLHMLDSLFVDESSDQDLLLEFPSNSFPQAELLLPSSSLVAQGSTSSSSVYSHVTR-
MGKQGPCYHCGVTSTPLWRGPPEKPVLCACGSRWRTKGTLAYTPLHARTETDACGDQRVSRVKSIS-KREVTLLKQNNHDVLSGGFASDYNQGGQIFLDEDVSRSSSGSAISSESCAQYGVMDACDLTGPAQSVVWDAMVPSKKRTCVSRPKPSSVEKLTKDLCTILHEQQSYFSASSEEDLLFESETPMVSVEIGHGSILIRHPSYIVREEESEASSFSVDKQWPTSEAYSYVGPILMHNDSSYLPSSLEVEKIRNYTGLGKEPEHHKSEKSQHERVQNLGNHESPLCSIDLNDIVYEEFLRILTNEEQQQLLKLLPVVDTAKLPDSLKVMFNSSQFKELTYFQQLLAEGVFDISLLGAKPEDCKTLKRLAISNLSKSKWVEHYNFLKKYENKDGKFDSFGSASTTSTVAN-KRTRDSRNQNFPELHTVMRSPKRMTTKAGCEGKEGVEDGACYSPKSLFALPPDASSLMFGSLFVEEIGDQDLLLEVPSTSFPQAELLHPSLSLGAQASTSSSSVYSHLLHH
------CVWSVCKCTPLWRGPPEKPVLCACGSRWRTKGTLAYTPLHARAENVDYEDQKVSRVKSISLKKEVKLVKRKHYDAASGGFIPDFNQGHRKVVDEDTSRSSSGSAVSSESCAQFGGTDASDLTGPAQSVVWDAMVPSKKRTCSGRPKPSSVEKLTRDLCTILHEQQSYFSASSEEDLLFESDTPMVSVEIGHGSILIRHPSSITRDEESEASSLSVDKQCLMNEAYSFSSTIPLYNDHIGMFSSHGVEKIKSSAGQIMQQEKLERDKSQLEKLQVPGNHNSLLCSIDLNDVVYEEFMRNLTNEEQQQLLKYLPVVDTAKFTDSLKNMFSSFQFKELIYFQQLLGEGVFDISLLGKKPEEWKTLKRLVLSNMSKSKWVEQYNFLKKCEKEAGKTIGLGSTAMESSVTNGKRMRDSQNPKFSEMKTTMRSPKRVIIKPICEGKEVVEEGSSFSPKSLFALPGVGDLHVLDSFYVGESSE-DLLLDVPSSSFPQAELLLPTLSYGAKVCTTSSSIHSTVTHP
