# Supplementary material for: Legume genome structures and histories inferred from Cercis canadensis and Chamaecrista fasciculata genomes
Source: Plant J. 2026 Jun 10;126(5):e70981. doi: 10.1111/tpj.70981 (PMC13252982; doi:10.1111/tpj.70981)
Supplement: Supplementary file 8 — Data S8. Manuscript supplement; Compressed directory of aligned sequences from 36 gene families with members deriving from syntenic blocks from selected species. [file TPJ-126-0-s004.gz › S8_wgd_block_tree/41_hmm_align_table_wgd_all_squareup/Legume.fam3.01023]

MASPPFHVEDQTDEDFFDKLVEDEVEPDK-SGQDDGYVSDDAKVFAMSISDADVGLENSDAKESGLGVKDEHGSVKLDEGLVGAHAEEKNSSESSSSLSCDSRISPSNGGMESQCTSASNVNNNDGIISSEVKEVGWSFYADSNGGNVFGLESDFFNELGDKSGDFPGKADKNLNTEVKHGFEVQSDGLTSFNHTPYQDNQGYDASM-EQNVNGHDQSSSQSWEDLYPGWKYDYNTGQWYQVDDYNATSTNQGSLEANSAVNWTAASNGTAEVSYMQQTAQSVAGTLAESGSTENVSSWGQVSQGTGYPEHMVFDPQYPGWYYDTIAQEWRLLETYNSSLLSTSYGPEGHSAA----SNNNSFYGELHQAGVYQSQAVGSQAIGGSWGGSYGINGQQGLDAYTTETANKSGETMGTVGQQVSHSYGSSYSVDNNHFNASSSFRSVSLNKNVSHSPGLAGTVELQSFVPSTDIVQQSHPNSKFDEQKGYSGHYAESQMPTSYSQQSYQGEQHFSHAPHVGRSSAGRPPHALATFGFGGKLIVMKDSSLLSTSYGSQDTAQGSISVLLMDVVMGNTVSTSVGNVAGDYFRALCQQSFPGPLVGGSVGSKELYKWIDERIAHCESPDMDYKKGERLRLLFSLLKVACQHYGKLRSPFGTDTILKESDTPEAAVAKLFASVKTSGTEFSQYGVLSRCLQDFPSEGQLRATASEVQHLLVSGKKKEALQCAQEGQLWGPAIVLASQLGDEFYVDTVKQMALRQLVAGSPLRTLCLLIAGQPAEVFSADTSVSGYPGVANVSQHPAQVGSNGMLDDWEELAVITARTKDDELVIIHLGDCLWKERSEITAAHICYLVAEAFESYSDSARLCLIGADHWKFPRTFASPEAIQRTELYEYSKVLGSQFILLPFQPYKLLYAYMLAEVGKVSDSLKYCQAVLKSLKFGR-PEVENWKQLVVSLEERLRTHQQGGYASLAPAKLVDKLLFFDSTAHKVVGGPPPLAPSSSHGSVHGSEQHSQHIAPRVFSSQSTMAMSSLVPSASMEPISEWTADGKT-KPRSVSEPDFGRRPRQDAGSADA-GKASVSGGTSRFSRFGFGSQLLQKTVGL-LRPRSGRQAKLGEEKFYYDEKLKRWVEEGAELPAEEPALPPPPTTAAFQPKTEYDLKSALKTDGSPSNESPNIRTSTPEHTPGIPPMPPSSQFASRGRMGVRSRYVDTFQGGGTSALFQS--VPSVKPALPTAKFFIPTPAPSSNEQTTESTAESNQEDSAANNDPSTSVMHDSFQSSFTTPSTSIQRFPSMNIPNNVAMPNGIDFQT-PSRRTASWGGNFADSFSPPKVGEIRPPGEALGIMPSSFMPDESS-MRH---SGSFGEDLHEVQL
MASPPFEVEDHANVDFFEKLIEDDMEPNN-SGQDEENDSDDDKAFALGISDVDASIEKPDGGESVNEVKGENCNAQLDTELVGDHEEDENSVFSMS-ARNDCGMETTDDVKGSESTPASAGSKSDEITSSGVKKVGWSFYADSKGGTGFGSYSDFFNELDDQSRDFPGETCNDLINEVNSHHENQNASTNSNNYGRYQDSQGYASLE--TNTSEHDPSSCQYWENLYPGWKFDTNTGQWYQIDGYNATTATQGNCEANSIVDWTTASN----------------GTLAETGTTESVSSWSQVSQGNGYPEHMVFDPQYPGWYYDMIAQEWRTLESYISSI----QGREGIAGTGTFSNSGNSFCNEYGQASNYGSRDVSNQALDGSWNSTYGSNHQQGFDMYTTEIVNGSVDNSFSR-HQFGYSYGTSISANKDQQMISS------------QGHSLAGTIELQSFTPGTDSSQQFYSNTKLDEPKSFSNNDPAITKPISHSQQSFPRGQQLSHAPHLGRSFAGRPPHALATFGFGGKLIIMENSSLLSSSYGSQGTQQSSVFVLLMEVVMGNINSTGIGNGTRDYFRALCQQSFPGPLVGGGVGSKELYKWIDERIVDCESPDMDYIKGERLKLLLSLLKIACQHYGKLHSPFGTDTLLKENDTPESAMANLFASTKKKGTKFTQDALPHHYLQNLPSEVQIRSTATKVQNLLVSGKKKEALQCAQEGQLWGPALVLASQLGDQFYVDTVKQMAIRQLVAGSPLRTLCLLISGQPAEVFYTGTSTNGFSGAVIMPQQPTQFESSDMLNEWEELAVITARTKDDELVIIHLGDCLWKERSEIIAAHICYIVAEAFESYSDTARLCLIGVDHFKYPRTYASPEAIQRTELYEYSKVLGSQFMLLPFQPYKLIYAYMLAEVGKLSDSLKYCQAVLKSLKTRRAPEVETWKRFVLSLEERIRTHQQGGYAALARAKLVGKLLFFDSTANRVVGGLPPPAPSSS--QAHRNEQNYQPTAPRVPNSQSTVAMSSLVASSSIEPISEGTNNSRRIMHRSVSEPDIGRSPRQETTSPDSQAKASDSRATSHFSRFSFGTSLLQKTVGLVLRSRPSQQAKLGEEKFFYDEKMKRWVEEGAEPPAEEVALQPPPTTASFQGNPEYNLKSTLKTEGAPSNEGPKLRTSASENTSGIPPIPPSSKFSTRGSIGVRSRYVDTFQSGGNSTFFQSPSGPSVKPSLAVAKFFIPALAPSTAEQTIETVAESNQECSVVKENPVSFSTNDSFLSPQNSSSPSLQRFPSMDISYEPPMTNRNSHCSPHSRRTASWSVSFNDSFSHHKKGDIVPLGEVLGLPLSAFMPDESS--------------------
MASPPFHVEDQTDEDFFDKLVEDEVGPVE-SGDNDGNLSDEAKVYAMGIGDVDAAFGNSDGGESGFEVKGEKGSAIVDASLAGAPAEEKNSLGSSSLVGCDSNVDNSNNGMGSHFTSASNVNKSNG--SSEIKEVGWSFHADSNGSNAMGLDSDIFNEL-EGDKDFVGQADESSNNEVKHGFEVQSEGITAANYAQYQDDQGSNSFVES-NANGYDQNSTQYWEDLYPGWKYDYNTGQWYQIDGSNATTANQGSIEASSAGDWTAASQSTAEVSYFQQTAPSIAGTLAETGTTESVSSWGPVSQGNRYPEHMVFDPQYPDWYYDTIAQEWRMLETYNSSI----HGHEGHSTANTFSHNDSGSYREHGQAGNYESQGVGSQALDGSWGGSYDIHHQQGLDMHTNVATSKNGKSMNSFGQQFRHTYGSGVSGNK--LNTASSFGSDPLYDNVSNSHGLAGNVELPGFVHSKEIVQQFHSNTIFDEQTNYSDRYAESQKPVSYPQQPFQIGHNYSYAPQVGRSSAGRPPHALVTFGFGGKLIVMKDSSHLSTSYGSQDTMQGSLSVWLMDVVMGS-----IGNITGDYFRALCQQSFPGPLVGGSVGSKELYKWVDEKIAHCESPDTDYKKGERLRLLLSLLKIACQHYGKLRSPFGTDAILKDSDAPESAVAKLFASTKTRG-----YGMLSHCLQNLPSEGQMRAAASEVQNLLVSGKKKEALQCAQEGQLWGPALVLASQLGDQFYVDTVKQMALHQLVAGSPLRTLCLLIAGQPAEVFSSDTSASGHPGAVNMPQQPVQLGSNGMLDDWEELAVITARTKDDELVIIHLGDCLWREKSEITAAHICYLVAEAFEAYSDSARLCLIGADHWKSPRTFASPEAIQRTELYEYSKVLGSQFILLPFQPYKLIYAHMLAEVGKVSDSLKYCQAVQKSLKTGRAPEIETWKQLVSSLEERLKTHQQGGYAALAPAKLVDKLLFFDSTAHKVVGGLPPPAPSTSHGSVHGSEQNYQHLSPRVVNSQSTLAMSSLFPSAS----SEWTAGSKMTKSRSVSEPDFGRSPRQ-ETSPDE--GKAASGGSSRFSRFGFGSQLFQKTVGLVLRPRTGKQAKLGETKFYYDEKLKRWVEEGVDPPAEEAALPPPPTANAFQVKTDYDLKSAMKTEGLPLNEGSDIRTPSPEQTQGIPPIPPSSQFSSRGRMGVRSRYVDTFKGGGTSALFQSPLVPSVKAALPAAKFFIPAPAPSSNEQAMESIAESNQEDGAANDDTSTSVTYESFQSTNILSSMGMQRFPSMSISNNGRIANDNDYHPSQSRRTVSWGGNFDGSFSPPKVGEVKPLGEALGMPPSSFMPDESS-MHTSGKNGSFGEDLHEVEL
-------------------------------------------------------------------------------------------------------------------------------------------------------------------------------------------------------------------------------------------------------------------------------------------------------------------------------------------------------------------------------------------------------------------------------------------------------------------------------------------------------------------------------------------------------------------------------------------------------------------------------------------------------------------------------------------------------------------------------------------------------------------------------------------------------------------------------------------------------------------------------------------------------------------------------------------------------------------------------------------------------------------------------------------------------------------------------------------------------------------------------------------------------------------------------------------------------------------------------------------------------------------------------------------------------------------------------------------------------------------------------------------------------------------------------
--------------------------------------------------------------------------------------------VSSTSVGCDNTMDPSNDGMGSEFTSVSAASKSNEITNSGVKVVGWSFNADSKGGIGFGSYSDFFNELGDQSGDFPEKTNDNLISEVNSGEEVQNAGLNSVNYGQYQDAQGYASLE--TSTSGQDLNSSQYWENLYPGWKFDPNSGQWYQIDGYNATAATQGSSEANFGVDWTAASDGKTEVSYMQQTAQSVAGTTAETGTTESVSSWNQVSQGNGYPEHMVFDPQYPGWYYDTIAQEWRSLETYTSSVQSSIQGLEGNVANSTFSQNDSCFYNEYGQANNYGSQAVSSQAIDGNWNGSY-NNHQQGLDMYTTGTVNGRGDNISS-GQQINHPYGSNVSVRKDQHITSSSFGSVPMYNKVSHSHSLAGTVELQSFIPGTDIAQQFYSTTKLDEEKKFSNDYPESSKPNNYSEQSFLSGQQLSYAPHVGRSSAGRPPHALVTFGFGGKLIVMKDSNLLSSSYGNQGTAQGSISVLLMEVVMGSIDSSGVGNGTSEYFRALCQHSFPGPLVGGSVGSKELYKWIDDRIAHCESPDMDYGKGERLRLLLSLLKIACQHYGKLRSPFGTDTLLKENDTPESAIANLFASAKKRSAKFAQYGLANHCLLNLPSEGQMRATASEVQNLLVSGKKKEALQCAQEGQLWGPALVLASQLGDQFYVDTVKQMALRQLVAGSPLRTLCLLIAGQPAEVFSTGTSVSGYSGAVNLPQQPAQFESNGMLDDWEELAVITARTKDDELVIIHLGDCLWKETSEITAAHICYIVAEAFESYSDSARLCLIGADHWKYPRTYASPEAIQRTELYEYSKVLGSQFILLPFLPYKLVYAYMLAEVGKVSDSLKYCQAVLKSLKTGRAPEVETWKQIVLSLEERIKTHQQGGYAALAPAKLVGKLLFFDSTAHRVVGGLPPPAPSSSHGSGHGNEQHYQPMAPRVPNSQSTMAMSSLVPSASMEPIS----DGRMTMHRSVSEPDIGRSPRQ-TTSPDSQNKASVSGGTSRFSRFGFGSSLLQKTVGLVLRPRPGRQAKLGETKFYYDEKLKRWVEEGAEPPAEEAALPPPPTTATFQGNTEYNLKSALKTEGSSSNEGPELRTSSSENTHGIPPIPPSSQFSARGRMGVRSRYVDTFQGGGNTTFFQSPSVPSVKPALASAKFFIPALAPSSTEQTMEAIAESNQESSAANEDPSTSTMDDSFQSPKNLSSMTMPRFPSMDLANQGTMINGSGSFSAHARRTASWGGNFNGSFSPPGTGVIKPLGEALGMPPSTFMPEESSSMRTPMNSGTFG-DLHEVEL
MASPPFHVEDQTDEDFFDKLVGDDVEPVK-SSHDEGNDSDDAKAFALGTNDLDASFENSDGGESGNE----------DTSLVGAREEEGNSLVSSTSVGFDSTMDPSNNGMGSELTSASGASKGNEITNLGVKEVGWSFYADSKGDNGFGSYSDFFNELGDQSGGFPEKTFENLISEVNSGNEVQNAGLNSVNYGQYQDGQGYASSE--TSTSGQDLTSGQYWENLYPGWKFDHNTGQWYQIDGYDATAAAQGNSEDNSVVDWTAASDGNTEVSYMQQTAQSVTGTLAETGTTESVSSWNQVSQGNGYPEHMVFDPQYPGWYYDTIAQEWRSLETYTSSTQSSNQGLEGNAANSTFSQNDSSFYNEYGQANNYGSQAVTSQAVDGSWNGSY-SNHQRGLDMYTTETVNGSSDII-SGGQQFNHPYGSNISVSKDQHITSSSFGSVPMYNKVSHSHSLAGTVELQSFIPG--TVQQFYSNTSLDEEKKFSNDYPKSSKPISYSEQPFLSGQQHSYAPHVGRSSAGRPPHALVAFGFGGKLIVMKDFGHLSSSYGNQGAAQGSISVLLMEVVMGRIDSSGIGNGTSHYFRALCQQSFPGPLVGGSVGSKELYKWIDDRIAHCESPDMDYQKGQRLRLLLSLLKIACQHYGKLRSPFGTDNLLKENDTPESTIANLFASAKKRGTEFAQYGLAHHCLQNLPSEGQMRATASEVQNLLVCGKKREALQCAQEGQLWGPALILASQLGEQFYVDTVKQMALQQLVAGSPLRTLCLLIAGQPADVFSTGTSINGYYGAGNLPQQPTQVESNGMLNDWEELAVITARTKDDELVIIHLGDCLWKETSEITAAHICYIIAEAFESYSDTARLCLIGADHWKFPRTYASPEAIQRTELYEYSKVLGSQFILLPFLPYKLIYAYMLAEVGKVSDSLKYCQAVLKSLKTGRAPEVETWKQIVLSLEERIRTHQQGGYAALAPTKLVGKLLFFDSTAQRVVGGLPPPGPSSSQG-GHGNEQHYQPTAPRVPNSQSTMAMSSLVPSASMEPIS----DGRMKMHRSVSEPDIGRSPRQ-TTSPDSQNKASVSGGTSRFSRFGFGSSLFQKTVGLVLRPRPGRQAKLGETKFYYDEKLKRWVEEGAEPPAEEAALPPPPTTATFQGNTEYNLKSALKTEGSSSNEGPELRTSSSENTPGIPPIPPSSQFSARGRMGVRSRYVDTFQGGGSTTFYQSPSVPSVKPALAAPKFFIPAPAPSSSEQTMEAIAESNQESSAANEDLSTSTMNDSFQSPQNFSSPAMSRFPSMDLANRGTMTNGSGSLPPHSRRTASWGGSFSDSFSSPKPGE--TLGEALGIPPSTFMPEESSFARTPMSSGTFG-DLHEVEL
MASPPFQVED-TDEYFFDKLVEDNVEPVK-SGDDEGNDSDDAKAFALGISDADAAFENSDGGESGIEVKEGMGSEKFHAGLVGPHAEEGNSLVSSS-VGCDNSKDPGNGGMGSEFTSASSAGNSNGIINSEVKEVGWSFYADSNGGVGFGSYSDFFNELGNQSGDFPGKAGDDFNREVKSNTKIQGDSVASVNYVQYVEDQNYDSSLEK-STNEQDLSSTQYWES--QGWRYDPNTGQWYLIDGYNGTAAIQESSEANSTVDWNAASDGKCKFSYMQQSTQSVAGTLAETGTTESVSNWSQVAQGNGYPEHMYFDPQYPEWYYDKIALEWRLLSTYNSSNQSSVPGLEGYASTNTFSHADASFHRDYAQAGSYDSQGVGGQATESSWDGSYGSSQQQGLDRYTTAAVNQSEDSMTSVGQQFSNSYASSIPFSNDHQNTSNSFG-VPFYNKASQSPGLAGTTELQGFVAGGDIGLRFYSNAKLDEPKQFSNDYPGSQKSVSYSQQSFQGANQFSYGTHVGRSSAGRPPHALVTFGFGGKLIIMKDSSLLSSSYGSQDTLQSSVSVLLMEVV-GNVESSRVGNGTSDYFSALCQQSFPGPLVGGSVGSKELYKWIDERIAHCGSPDMDIKKGERLRLLLSLLKIACQHYGKLRSPFGTDTILKENDSPESAVAKLFASAKMSGT-HAQYGVLSHCLQNLPSEGQTRATASEVQHLLVSGKKKEALQCAQEGQLWGPALVIALQLGDQFYVDTVKQMALRQLVAGSPLRTLCLLIAGQPAEVFSTDSSFSGQPAIVNMPQQPAQCGTNGMLDDWEELAVITARTKDDELVIIHLGDCLWKERSEIIAAHICYLVAEAFESYSDSARLCLIGADHWKFPRTFASPEAIQRTELYEYSKVLGSQFILLPFQPYKLIYAYMLAEVGRVLDSLKYCQAVLKSLKTGRAPEVETWKQLVSSLEERIKTHQQGGYTALAPGKLVGKLLLIDSTAHRVVGGLPPPAPSTSHGNIYGKE-HYQPLPPRVPNSQSTMAMSSLVPSASMEPISEWTADGRMTVHRSVSEPDFGRTPRQETTSSDAQGKASVSGG-SRFSRFSFGSQLFQKTVELVLRPRPGRQAKLGEKKFYYDEKLKRWVEEGAEPPAEEAAIAPPPTAAAFQGKTEYNLKSALKTESSPSNEDPDFKTSSPEHNSGIPPMLPSSQFSARGRMGIRSRYVDTFQGGGSSALFQSPSVPSVKPAVAAAKFFIPAPVPSSNEQTMEAIAENTQEGNAANEDPSMSA----FQYR---ESTPMQRFPSMGIASMGAMTNGKDSLSPRSRRTASWSGSFGDAFSPPKMDGTKPLGEALGMPPSTFMPEGSSLTRTPMSSGNFG-DLQEVEL
MASPPFQLED-TDEDFFDKLVEDDVEPVK-SNHNEGNDSDDARAFALGITDVDAAFEDSLGGESGIEVKGEMGSEKFDSSLIGSHAEEGNSMMSSS-VGCESTMDPGNDGMGTESRSASTVTNSNGIISSEVKEVGWSFYADSNGGVGFGSYSDFFSELGDQSGDFPGKAGDNFNREVNPGNEVQGDSVASFNHAQYLEGEHYDASLEN-STNEQDLNSIQYWES--QGWRYDSNTGQWYQIDGYNGTAANQESSEANATVDWNAVSDGQAEVSYMQQTSQSVAGTLAETGTTEIVSNWGQVAQGDGYPEHMYFDPQYPEWYFDKISQEWRLLATYNSSSQSIAQGLEGYASTSAFSHNDDSFHRDYAQAGSYGSQDVGGQAVEGTWN---------------------------------------------DQQNTSSSFG-VAFYNKASPSPGLAGTVELQGFVPGGDAGQRFYSNTKLDEPKQFSNDYTGSQKSISYSQPSLQGANQFTYAPHVGRSSAGRPPHALVTFGFGGKLIVMKDSSLLSSSYGTQDTLQGSVSVLLMEVVVANVDSSHVGNGASDYFSALCQQSFPGPMVGGSVGSKELYKWLDERIAHCGSPDMDIKKGERLRLLLSLLKIACQHYGKLRSPFGADTMLKENDTPESAVAKLFASAKMSGAQFTQYGVLSHCLQNLPSEGQLRATAFEVQNLLVSGKKKEALQYAQEGQLWGPALVLAAQLGEQFYVDTVKQMAVRQLIMGSPLRTLCLLIAGQPAEVFSTDSSISGQPGAVNMSQQPAQFGNNGMLDDWEELAVITARTKDDELVIIHLGDCLWKERSENTAAHICYLVAEAFEPYSDSARLCLIGADHWKFPRTFASPDAIQRTELYEYSKVLGSQFVLLPFQPYKLIYAYMLAEVGRVSDSLKYCQAVLKSLKTGRAPEVETWKQLVLSLEERIKTHQQGGYAALAPGKLVGKLLLIDSTAHRVVGGLPPPAPATSHGNIQGNEHHYQPMAPRVPNSQSTMAMSSLVPSASMEPISEWTADGRMTAHRSVSEPDFGRTPRQETTSSDAQGKASASGGTSRLSRFGFGSQLFQKTVGLVLRPRPGRQAKLGEKKFYYDEKLKRWVEEGAEPPAEEAALAPPPTGAAFQGKTEYNLKSALKTESSPSNEVPAFRTSSPEHTSGIPPIPPSSQFSARGRMGVRSRYVDTFQGGGNSALFQSPSAPSVKPAV--AKFFIPAPVPSSNEQTMEAIAESTQEGNAANEGPSTSANNDPFQSHKPSSSTPIQRYPSMGIPSKGVVTNSSASLSSLSRRTASWSGSFSDSFSPPNMGEIQPLGEALGIPPSTFIPDESSSTHTPMKSRNFGEDLHEVEL
MASPPFQVED-TDEDFFDKLVEDDVEPVK-SGHDEGNDSDDAKAFALGISDVDAAFENSDCAESGVEVKGEMGSQKFDASLVGPRAEEGNSLVSSS-VGCDNTMDPGNDGMGSEFTSASTVSNSNGIISSEVKEVGWSFYADSNGGVGFGSYSDFFNELGDQSGDFPGKAGDNSNREVKPGNEVQGDSAASVNYAQYLEGQNYDASLEK-STNEQDLSSTQYWES--QGWRYDLNTGQWYQIDAYNGTAAIQESSEANATVDWNAASDGKAEVSYMQQTAQSVAGTLAETGRTESVSNWSQVAQGNGYPEHMYFDPQYPEWYYDKIAQEWRLLATYNSSNQSTAQGLEGYASTNTFSHIDDSFHRDYAQAGSYGSQGVGGQAVESSWDGSYGSSHQQGLDRYTTEAVTQSKDSMTSVGQQFSNSYASSIPFSNDQQNTSSSFG-VPFYNKASQSPGLAGTIELQGFVPSGDIGQRFYSNTKLDEPKQFSNDYPGSQKSVSYSQQSFQGANQFSYAPQAGRSSAGRPPHALVTFGFGGKLIIMKDSSPMSSSYGSQGTLQGSVSVLLMEVVVGNVDSSRIGNGTSDYFSALCQQSFPGPLVGGSVGSKELYKWIDERIAHCGSPDMDIKKGERLRLLLFLLKIACQHYGKLRSPFGTDTILKENDTPESAVAKLFASAKMSGTQFTQYGVLSHCLQNLPSEGQIRATASEVQNLLVSGKKKEALQCAQEGQLWGPALVLASQLGDQFYVDTVKQMAVRQLVAGSPLRTLCLLIAGQPAEVFSTDSSISGQPAAVNMPQQPAQFGTNGMLDDWEELAVITARTKDDELVIIHLGDCLWKERSEITAAHICYLVAEAFESYSDSARLCLIGADHWKFPRTFASPEAIQRTELYEYSKVLGSQFILLPFQPYKLIYAYMLAEVGRVSDSLKYCQVVLKSLKTGRAPEVETWKQLVSSLEERIKTHQQGGYAALAPGKLVGKLLLIDSTAHRVVGGLPPPAPSTSHGNIHGNEQHYQPMAPRVPNSQSTMAMSSLMPSASMEPISEWTADGRMTVHRSVSEPDFGRTPRQETTSPDAQGKTSVSGGTSRFSRFGFGSQLLQKTVGLVLRPRPGRQAKLGEKKFYYDEKLKRWVEEGAEPPAEEAALAPPPTAAAYQGKTEYNLKSVLKTEGSPSNEGPDFRTSSPEHTSGIPPIPPSSQFSARGRMGVRSRYVDTFQGGGSSALFQSPSIPSVKPAVAAAKFFIPAPVPSSNEQTMEAIAESTQEGNAANEDPSTSANIDPFQSPKPSSSTPIQRFPSMGIPSKGEMTNGRGSLSSHSRRTASWSGSFSDAFSPPKMGEIKPLGEALGMPPSTFMPDESSLTRTPMNSGNFGEDLHEVEL
MASPPFQVED-TDEDFFDKLVEDDVEPLK-SGHDEGNDSDDAKAFALGISDADAAFKNSDGGESGMEVKGEMGSEKFDASLVGPHADEGNSLVSSS-VGCNCAMDPRNGGMGSEFPSASTVSNSDGIISSEVKEVGWSFYADSNGGVGFGSYSDFFNELGDQSGDFPGKEGDNFNKEVKSDNEVQGDSIASVNYVQYVEGQNYDVSLD-KSTNQQDLSSTQYWES--QGWRYDHNTGQWYQIDGYNGTAAIQETSDANATVDWNAASDGKAEVSYMQQAAQSVAGTLPEAGTTESVSNWSQVAHGNGYPEHMYFDPQYPEWYYDKIALEWRLLSTYNSSNHSAVQGLEGYVSNNTFSHNDDSFHRDYAQAGGYGSQGVGGQVVESSWDGSYGSSHKQGLDRYTTAAVTQSGDSMTSVGQQFSNSYASSIPFSNDQQNTSNSFG-VSFYNKASHSPGLAGTTELQGFVSGGDMGQRFYSNTKLDEPKQFSNDHPGSQKSVSYSQQSFQGADQFSYATHVGRSSAGRPPHALVTFGFGGKLIIMKDSSSLSSSYGSQDTLQGSVSVLLMEVV-GNVDSSHVGNGTSDYFSALCQQSFPGPLVGGSVGSKELNKWIDERIAHCGSPDMDIKKGERLRLLLSLLKIACQHYGKLRSPFGTDTILKENDTPESAVAKLFASAKMSGA-HTPYGVLSHCLQNLPSEGQIRATASEVQHLLVSGKKKEALQCAQEGQLWGPALVLASQLGDQFYVDTVKQMAVRQLVPGSPLRTLCLLIAGQPAEVFSIDSSFSGHSAAVNMPQQSAQFGTNSMLDDWEELAVITARTKDDELVIIHLGDCLWKERSEITAAHICYLVAEAFEPYSDSARLCLIGADHWKFPRTFASPEAIQRTELYEYSKVLGSQFILLPFQPYKLIYAYMLAEVGRVSDSLKYCQAVLKSLKTGRAPEVETWKQLVSSLEERIKTHQQGGYAALAPGKLVGKLLLIDSTAHRVVGGLPPPAPSTSHGNIYGNE-HYQPMVPRVPNSQSTMAMSSLVPSASMEPIS----DGRMTMHRSVSEPDFGRTPKQETTSSDAQGKASVSG-SSRFSRFGFGSQLFQKTVGLVLRPRPGRQAKLGEKKFYYDEKLKRWVEEGAEPPAEEAALAPPPTAAAFQGKTEYNLKSALKTESSPSNEGPDFKTSSPEHTSGIPPIPPSSQFAARGRMGVRSRYVDTFQGGGSSALFQSPSVPSVKPTVAAAKFFIPAPVPSSNEQTMEVIAESTQEGHTANEGPSTSANNDPFQSPQPSSSTPMQRFPSLGIPNKGATTNGKDSPSPHSRRTSSWSGSFGDALSSPKMGEIKPLGEALGMPPSTFMPDESSLTRTPMSSGNFGEDLQEVEL
MASPPFQVED-TDEDFFDKLVEDDVEPVK-SGHNEENDSDDAKAFELGITDVDAAFENLVGGESGIGVKEEMGCEKFDASLVGPHAEEGNSMVVSSSVRCDNTMDPRNDGMGSESLSASTVTNSNEIISSAVKEVDWSFYADSNGGVGFGSYSDFFNELEDQSGDLPGKAGDNFNGEVKPGNEVQGDSVASFNHGQYLEG-NYNSSLEK-STNEQDLSSIQYWES--QGWRYDSNTGQWYQIDGYNATATNQENSEANASVDWHAPSYGKAGVSYMQQASQSVAGTLAETGTTERVSDWSQVAQGNGYPEHMYFDPQYPEWYFDKIAQEWRLLSTYNSSNQSISPGLEGYASSSAFSHNDDSFHRDYAQAGSYGSQGVGGQAVEGSGDGLYGSSFQQGLDSYTAEAVTQTEDSMTSVQQQFSNSYASSIAFSNDQRNTSSSFG-VSFYNKASPSPGLAGTIERQDFVPGGDTGQRFYSNTKLDEPKQFSNDYPGSQKSISYSEQSFQGANQFSYAPHVGRSSAGRPPHALVTFGFGGKLIVMKNSSPMSSSYGTQDTLQGFVSVLLMEVVMGNVDSSRIGNGASDYFSALCQQSFPGPLVGGSVGSKELYKWIDERIAHCGSPDMDIKKGERLRLLLSLLKIACQHYGKLRSPFGTDTILKENDIPESAVAKLFASAKMSGAQFTQYGVLSHCLQNFPSEGQIRATASEVQNLLVSGKKKEALQCAQEGQLWGPALVLAAQLGEQFYVDTVKQMAVRQLVTGSPLRTLCLLIAGQPAEVFSTDSSISGQPGVVNMFQQPAQFGTNGMLDDWEELAVITARTKDDELVIIHLGDCLWKERSENTAAHICYLVAEAFEPYSDSARLCLIGADHWKFPRTFASPEAIQRTELYEYSKVLGSQFVLLPFQPYKLIYAYMLAEVGRVSDSLKYCQAVLKSLKTGRAPEVETWKQLVSSLEERIKTYQQGGYAALAAGKLVGKLLLIDSTAHRVVGGLPPPAPSTSHGNIHGNEQHYPPMAPRVPNSQSTMAMSSLVPSASMEPISEWTADGRMTVHRSVSEPDFGRTPRQETTSPDAQVKASVSGGTSGFSRFGFGSQLFQKTVGLVLRPRPGKQAKLGEKKFYYDEKLKRWVEEGAEPPAEEAALAPPPTAAAFQGKTEYNLKSALKTESLPSNEGPDFRTSSPEHTSGIPPIPPSSQFSARGRMGVRSRYVDTFQGSGNSALFQSPSVPSVKP--AAAKFFIPAPVSSSNEQTMEAIAESTQEGNAANEDPSTSADNDPFQSHKPSSSTPIQRFPSMDIPSNRAMTNGSSSLSSHSRRTASWSGSFSDSFSPPKMGETKPLGEALGMPPSIFMPNESSSTRTPMNSGNFGEDLHEVEL
---------------------------------------------------------------------------------------------------------------------------------------------------------------------------------------------------------------------------------MYPGWKYDPSTGQWYQIADYNATASNQGTYDANAAVDWIATSDGKTEVSYLQQTAQSVARTSAETGTTESVSSWSNVSQGNGYPEHMVFDPQYPDWYYDTIAQEWRLLETYHSSVQSTGLGHEQNSSVGNFSHD-----NSYYEDSKYGSQGVGSQSVDRSWDTSYSSNNQHALDGYASENVNQSVNTAGSGGQQFSNAYASNIFVNKDQQDTSSSFGSVPFYNNANLSHGLAGTIEPQSFVPHGGIGQEFYSNANIDEQNKFSNDYHGSQTAVNYSQQSFQGKQQFSYAPHTGRSSAGRPSHALVTFGFGGKLVVMKDSSLLSSSYGSQDAAQSCISVLLMEVVMGSINSPSVGNGACDYFHALCQQSFPGPLVGGNVGNKELYKWIDERIAHHSSPDVDYKQGERLRLLLSLLKIACQHYGKLRSPFATDSILKENDTPELAVAKLFASAKMSSTQFTQYGVFSHCLQNLPSEGQMRATASEVQNLLVSGKKKEALQCAQDGQLWGPALLLASQLGDQFYVDAVKQMALRQMVAGSPLRTLCLLIAGQPAEVFSTDTSVSGHPGVVNMPQQPAQIGSNGMLDDWEELAVITARTKDDELVIIHLGDCLWKERSEITAAHICYIVAEAFESYSDTARLCLIGADHWKFPS-------------------------------------------------------------------------------------------------------------------------------------------------------------------------------------------------------------------------------------------------------------------------------------------------------------------------------------------------------------------------------------------------------------------------------------------------------------------------------------------------------------------
MASPPFHVEDQTDEDFFDKLVEDDAAVIK-SGHDEAIDSDDAKAFSLGISDVDPAIENSNAGESEIEVKGEKGNAKLDMGLVGAHAEEGNSLVSSSSVGCDSGMDISKDGMGSEFISASTASNCTGITSSGVKEVGWAFNANSNGGVGFGSYSDFFSEFGDQSGDFPGNASDNLNRAVKTGNKVESDGVMSVNYMQHHGDHNYDASLEE-RTNGQDLNSNQYWENLYPGWKYDPCSGQWYQIDGHNATASNDGISEANSAADWTGASDQKADASYMQQTAQSVVGTLAETGTTESVSSWGHVPQGNGYPEHMIFYPQYTGWYYDTIAQEWRLLETYDSSIQSTGRGLEGYSHASTFSHSSDSFYKDYGQSDNYEPQAVGSQNVDSIWNSSYGTNHRQGPDRYTTGTIDQSDHNVTSCQHHFNDSYASNMSVHKDQQNAFKSFGSVPFYNKVSQSQGLAGTVELHSFAPDGDIVQQFYLNTKLDEQNKFSDDCHGSQKIVSYYQQSFQGGQQFSYAPQAGRSSAGRPPHALVTFGFGGKLVIMKDSSLSSLPYGSQDTVQRSVSVLLMEVVMGNINSPSNGNCSRDYFCALCQQSFPGPLLGGSVGSKELYKWIDERIAHCESPDMDYNKGERLRLLLSLLKIACQHYGKLRSPFGTDTILKENGAPELAVAKLFASAKMSDTQFTQYGVLSHCLQNLPSDGQMRATASEVQNLLVCGKKKEALQCAQEGQLWGPALVLASQLGDQFYVDTVRHMALHQLVAGSPLRTLCLLIAGQPAEVFSADTSVNGHPGAVNLPQQHAQIGSSGMLDDWEELAVITARTKDDELVIIHLGDSLWKERSQITAAHICYLVAEAFESYSDTARLCLIGADHWKFPRTYASPEAIQRTELYEYSKVLGSQFILLPFQPYKLIYAYMLAEMGKVSDSLKYCQAILKSLKTGRPPEVETWKQLVLSLEERIRTHQQGGYATLAPVKLVGKLLFFDSTAHRVVGG-PPPAPSMPQGSGPGNEQHIHPIVPRVPNSQSTMAMSSLV-----EPTSEWRADSRKPKHRSVSEPDFGRAPIQHDRSPEAQEKASVSGGTSRFSRFGFGSQLFQKTVGLVLGPRTGQQAKLGEKKFYYDENLKRWVEEGVEPPAEEAALPPPPTTAAFQGNTEYNLKSSLKTEGSPSNGGPNLRTSTPEHASGIPPIPPSSHFSARGRMGICARYVDTFQGAGSSALFQSPSVPSVKSALPATKFFIPAPAPSSNESTMEAIAENTQEDSAANEDSSTSMRNDSFQSSTPSLSTAIPRFSSMGITIKEAMTNGSGSLSSQSRRTASWDGSSNEALSPPKVGEIKPLGEALGMPPLSSMSHESSVMHKPMNSGNFGEDLQEVEL
MASSQFLLEDQTDEDFFDKLVDDAYSPVTELKFDDESDSDDIRAFSLSIGKDPL------GGGDGTLNEAILGNDVANEGASGSVGEDEPSSIAPEAVQFPHARELRDDEMRSEVADMPLTAKECTIGIPGVKELDWSFDADVNDGRGFGSYSDFFTELDATAG----NLQGKADVAVATGNLVANDTNTSVGFEQHQ-GQLHHDSA-----SGQYVDNSQSWENLYPGWKYDASTGQWFQVDGHDASMNSQESYENS-TSNWENVAANNSDVAYQRQSTAS-----AVAGTVENVSTWNQVSQVSGYPEHMVFDSQYPGWYYDTIAQEWRSLDSYNQAFQTTDQQVQGNSFTAVDHSRESNVHDVYDKNQILRTQKFDIQSQHGSWDQSYYDKNQQATNMWQPENAGAAEAAVTPAS---S-NSGGNQQVN-----NLYSTG--PVAEQFK------YESGVQSFIP-----QHMVANVTQNGPMSFSNGFYSRQESVDDAPQSFQSSQLFS--PSAGRSSDGRPPHALVNFGFGGKLILMKDDSGSNSSFGSQKTGGSSISVLLAEVISGSASYSSLGENSLSYFSCLDQQSLPGPLVGGNVGSKDLHKWLDERILNCESSYMDFSRGKLLKMLLSLLRISCQYYGKLRSPFGSDALQKETDSAEAAVAKLFAIAKEDGVQNG-YAPISQCLQHLPPESQMQVTASEVQNLLASGRKMEALQCAQEGHLWGPALVIAAQLGQQFYVDTVKQMALRQLVPGSPLRTLCLLVAGQPAEVFSTGSTSDSFPGSVNLPPQQPQFGCSSMLDSWEELGIITARTTDDELVITHLGDCMWKERGEIIAAHICYLIADKFDTYSDTARLCLVGADHWKYPRTYASPEAIQRTELYEYSKTLGSQYTLLTFQPYKVMYAHMLAEVGKLSTAQKYCQAVLKCLKTGRSPEVEMWKQFVSSLEERIRIHQQGGYTALHPEKLVGVLLFFGSKTHRPVGGMPPPAPHSTKGNLQGNEYQHQQQEAKLAYSQSVNTMSSLMPPASVEPTHESGGSGRMAVHRSVSEPDFGRTPIQEMASKVTKLKSSGSVAGSRFSRFGFG--IFKDTVGRVL-ARSSKEAKLGAEQFYYDDKLKRWVERGVEPPAEEAALPPPPTIGAFQNSLGYENKSDMIPSNGNWSSGGPTP---SENSSGIPPISHGSQFSARGRTGVRARYVDTYPPGGNSHMIPSPSVQTAKPPIPAAKFFVPAAPSFSNDQAMEPAAAETRQEEISADEVVASSGAP--------PPMMMQRYPSMDIQRNGISVNGDNHQPPTSRRTASWSGNFNTSFTPP-------------TSPSTFKPVLLN-----SSSSSLGEELQEVEL
MASPPFQVEDQTDEDFFDKLVEDDLGPAESGKCNEGNDSDDAKAFTLSSGDSVAAVSEDSGANAKAKDDENKAFANLTID---------EVIESKNSVIDDGVLQSNNDGAGSHLTSDSRMSKSNDSGASGVKEIGWSFHADENGIHGFGSYSDFFNELGDSSGDFPPKVDGNLSTESKTAEDYTAQGLHSVNNEQYQEGQAYGATVEE-SRNEQDLNSTEYWESLYPGWKYDPNMGQWYQVDSFDVPANAEGSFGTDSASDWATVSDNKTEVSYLQQTAHSVAGTVTETSTTGSLSNWDQVSQGTGYPAHMVFNPEYPGWYYDTIAQEWRSLEGYNSSLQPTA-----------PAQNDTSLYGEYRQDSNYGSLGVGSQGQDSSWAGSYSNYNQQGSNMWQAQTGTNNEAFSSFGGQQMSNSFGST--VNKDQQKSLNSFGAVPLYNKASQGHGEAGTVGFQSFLPGGNFSQQFQGNAKLIEQTQFSDDYYGNQKPLSYSQQPFQSGNQFSYAPSVGRSSAGRPPHALVTFGFGGKLIVMKDNSSLNSSYGSQDPVGGSVSVLLIEVFTEKTDASSFGMSTCDYFRALCQQSFPGPLVGGSVGSKELNKWMDERIANCESSEMDYRKGKVLRLLLSLLKIACQHYGKLRSPFGTDNVSRESDTPESAVAKLFASAKSNGVQFSEYGALSHCVQKMPSEGQMRATASEVQNLLVSGRKKEALQCAQEGQLWGPALVIASQLGEQFYVDTVKQMALRQLVAGSPLRTLCLLIAGQPAEVFSADTTSENLPGAVNTPQQPAQFGANKMLDDWEELAVITARTKDDELVIIHLGDCLWKDRSEITAAHICYLVAEAFESYSDSARLCLIGADHWKSPRTYASPEAIQRTELYEYSRVLGSQFILLPFQPYKLIYAHMLAEVGRVSDSLKYCQTILKSLKTGRAPEVETWKQLVLSLEERIKTHQQGGYSVLVSTKFVGKLLLFDSTAHRVVGGLPPPAPSTYQGSTQGNDHYQQPMGPRVSASQSTMAMSSLIPSASMEPISEWAADGRKPMHRSVSEPDFGRTPRQETASPDAQ--GKASGGTSRFARFGFGSQLLQKTVGLVLRPRPGKQAKLGETKFYYDEKLKRWVEEGVEPPAEEAALPPPPTTTAFHGVSDYNLKSVLKKEGSPTKGSPDLQTTSPGPTSGTPPIPPSSQFSARGRLGIRSRYVDTFQGGGSPALFQSPSVPSVKPAVAAAKFFIPTLG-SSSEQTMEAIAESVQEDVATKEVPSTSARNDPFQTPLPPSSTTMQRFPSMGIHGMEVATNANGSVPPHSRRTASWGGSSNDVFSPPKMGEIKPLGEALGMSPAMFRPSEPSMMRVPMNGGSFGDDLHEVEL
MASPPFHVEDQTDEDFFDKLVEDDEEPIK-PGRDKGNDSDDAKAFALSVGDGDAAFENLDGVKTGFESKGEKGLVDFDPGSMGAHAEEINSLVSTSSVGCDSVMAPTDDGIVSEFASDSTVSKGNGVNSSGVKEVGWSFHADQNGGHGFGSYSDFFSELGDDSGGFPGKMSDNLSSQVKSSNEVKSDGLNSVNYVQYEHGQGYDASS-EQSTNEQDLNSSQYWENLYPGWKYDSNTGQWYQVDGYNSPATAQGSLDSNEVNSWPANSDIKAEVSYMQQTAHSVVGTVTETGTTESVSNWNQLSQENGYPEHMVFDPQYPGWYYDTIAQEWRLLETYSPSIQSTVQGHEGYVSTGTFTQNDNRFYG-------------GSRGLDGSWDVSYGNNHQQGFNMYPNANTSKKESAGSFVGQQLDNSCGSKIPVSKGQQNSSNSFGAVPLYNKSS----PSGTVELQRFIPGGDIVQQFYSNAKLDNQKQFSNDYGGSQKSVNYSHQSFQGGHQLSYAPHEERSSAGRPPHALVTFGFGGKLLVMKDSSSMSSSYGSQDFVQGSVSVLLVEIVMGNFNASSMRTGSCDYFRALCQQSFPGPLVGGSVGSKELNKWIDERIANCESPDMDYQKGERLRLLLSLIKIACQHYGKLRSPFGTDTILKETDTPESAVAKLFASARRTGSQVSEYGVLSHCLLSLPSEGQMQATASEVQNLLVSGRKKEALQCAQEGQLWGPALILASQFGDKFYVDTVKQMALRQLVAGSPLRTLCLLIAGQPAEVFSVDTS-SWIPGAVNVFQQPAQFGPNSMLDGWEELAVITARTKDDELVIIHLGDCLWKERSEITAAHICYLVAEAFESYSDSARLCLIGADHWKFPRTYASPEAIQRTELYEYSKVLGSQFILLPFQPYKLIYAHMLAEIGKVSDSLKYCQALLKSLKTGRSPEVEIWKQLVSSLEERIRTHQHGEYTALAPAKLVGKLLFFDSTAHRVVGGLPPPAPSTSPGNVQGNEQYHQPAGPRVSSSQSTMAMSSLIPSASMEPMSEWTSDGRMTTARSVSEPDFGRTPRQL----MHKAKYQSLLGPSRFSRFGFGSQLLQKTVGLVLGPRPGKQAKLGEKKFYYDDKLKRWVEEGAEPPAEEVAPPPPPTTATFQGTPEYNLKSALQKEGSPSKEIPDVKTSTPEHASGIPPIPPTSQFSARGRMGVRSRYVDTFQGGGNPGLFHSPSVPAVKPAVAAPKFFIPTPV-SSNEQPMEAIAESVHEDSAVNPDPSTCTVKDTFQSPIPSLSTTMQRFPSMNISSKGTMNNGRGSLSSHSRRTASWSGSFNDNLSHPRMDEIKPLGEALSTPPS-FTPNHPSLMRM-PKNGSFGEDLHEVEL
MASPPFHVEDQTDEDFFDKLVEDDVELIK-SGRDEGNHTDDAKAFALSIGDSDAAFENMDFGKSGIETEEEKGRVDFDRGATSAQAEEGNSLVSSSSGGCDSMIESTDDGIGTEFTSDSTVSKSNRFNSAGVKEVGWSFHADQNGGHGFGSYSDFFNELGDDSGVFPGKVSDNLRSEVKSSNEVKSDGLNSVKYVQYQQGQGYDASL-EQSTNEQDLDSSQYWENLYPGWKYDSNTGQWYQVDDYNATAAAQGSFDSNAANSWSAASDGK-EVSFMQQAFQNNVGTVTETGISGSVSDWNQVSQGTGYPEHMVFDPQYPGWYYDTIAQEWRLLETFNSSIQSMVQGHEGHVSTGTFTQNVNSFYD-------------GSQGLDSSRGGSYGNNQQQGLNMHATSNGAKSEPSVNFVGQQLDNPYGSKISLSKDQQNSSNSFGAVPLYNKSS----SAGTAELQRFIPGGDIVQQFYSNVKLDEQKQFSNDYGGSQKAINYSQQSFQGGHQFSYAPHMERTSAGRPPHALVTFGFGGKLIVMKDSSSLNSSYGSQDTVQGSVSVLLMEVFTENSNASSIRTGTCDYFRALCQLPFPGPLVGGSVGSKELNKWIDERIANCESPDMDYQKRERLRLLLSLLKIACQHYGKLRSPFGTDTIQKENDTPESAVAKLFASARRSGAQFSEYGVLSHCLLNQPSEGQMRATASEVQNLLVSGRKKDALQCAQGGQLWGPALVLASQLGDQLYVDTVKQMALQQLVAGSPLRTLCLLIAGQPAEVFSADTS-SGITGAADVLQQPAQFRPNSMLDGWEELAVITARTKDDELVIIHLGDCLWKERSEITAAHICYLVAEAFESYSDSARLCLIGADHWKFPRTYASPEAIQRTELYEYSKVLGSQFILLPFQPYKLIYAHMLAEVGKVSDSLKYCQALLKSLKTGRAPEVETWKQLISSLEERIRTHQQGGYTALAPAKLVGKLLFFDSTAHRVVGGLPPSAPSTSQGNVQGNEQYHPPVGPRVLNSQSTMAMSSLIPSASMEPISGWTSDGRTTMPRSVSEPDFGRSPRQETTSTDAQGKSSVSIGASRFSRFGFGSQFLQKTVGLVLRPRPGRQAKLGETKFYYDEKLKRWVEEGVEPPAEEAALPPPPTTNTFQGTPEYNLKSALQKEGSPSKESPGVKTSSPEHASGIPPIPPSSQFSSRGRIGVRSRYVDTFQGGANPGLFQSPSLPAVKPAIAAAKFFIPSPA-SSTEQPMEAIAESLHEDSAANEDHSTSNTKDTFQSPLPSSSMARQRFPSMDISSKGAMKNSSGSISSHSRRTASWSGSFNDTLSHSRMGEIKPQGE--GIPPSPFTPNEPPLIRM-HNSGSFGEDLHEVEL
--APPLQVEDQTDEDFFNQLVDDEIDSTRSGGIVEGDDADEAKVFRPSISEVGTAGVSAGNVESGVNV--EQGNGDGAVSTLSDTGED-ALVTSSKFVTPGTVIESGDEAVGEESLPSTSIGENSGSSGRGVKVVQWSFNSDSHLQGGIMSYSDFFNELGDRTRPFDNAVNQESGAEFNNMSSVSGNPVSSLNSTQHQESQNYGVAR-EQAVDGQDLNSSQHWEELYPGWRYDPRTGEWHQLEGYDANASMNAQIAGD-----GIVSNQRSDAHYFQQTTQSIMGSVAEECTGGSVPNWNQISQGNEYPAHMVFDPQYPGWYYDTIALEWRLLESYNPSVNHSMTVNNQQNQTGSVLSGTNKSHTIHEQVENYGLKGLSGQSQVADWDGSASDYCQQQKNIWQSETVSESDAIVFTAKQQMQNLYGSQFHVNNNQQTGSKSLGIGASYEQTSHGFDGTEVSGFQSFTPGENLSRHHQTNMDLSQQMQFSPAYFDGQKSVNLPQQPHQSDTQFSYAPKERWSSAGRPPHPLVTFGFGGKLLVMKDNGSFNSSYGHQDSAGGVVNVLLMDVVVGKNDSLCTGTGGRDYFHILSHQSFPGPLVGGNVGSRELNKWVDEKIAKCESSNMDYRKGEVLRLLFSLLKIACQYYGKLRSPFGTDQALKESDSPESAVAKLFSYAKRNGVQHSEYGTLTRCLQNLPSEAQIQATALEVQKLLVSGRKKEALGCAIEGQLWGPALVLAAQLGDQFYGDTVKQMALQQLVAGSPLRTLCLLIAGQPADVFSNT---------ANISQQSGQAGANSMLDEWEELAIITARTKDDELVIIHLGDCLWKERGEITAAHICYLVAEAFESYSDSARLCLIGADHWKFPRTYASPEAIQRTEFYEYSKVLGSQFILLPFQPYKIIYAHMLAEVGKVSDSLKYCQAILKSLKTGRAPEVETWKLLVSSLDERIRTHQQGGYSTLAPTKLVGKLLLFDSTAHRVVGGLPPPVPSASHGNVRRSEQVNQPGGPRVSNSQSTMAMSSLMPSASMEPISDWMGEGRLTKPRSISEPDFGRTPRKVDSSKEADIKASSSGAPSRFGRFG--SQIFQKTVGLVLRSRPDRQAKLGEKKFYYDEKLKRWVEEGTELPSEEAALPPPPPTSVFQGMPDSSMKDAAKVENSESNGGPEIKSNSSERGSGIPPIPPSSQFSARGRMGVRSRYVDTFKGGGTATLFQSPSIPSPKPGIVSPKFFIPTPI-ASGEETIQTTRESIQEATGTNENLSRSVKNDGFAPPPTSTSMAMQRHPSMNILYNSTTAKSNPSVIPHSRRTASWSGTFSDSISQSIRTDVKPLGEVLGMNPSQYLPSNSSPMRFSVSGNSIGDDLHEVEL
MASPPFHMEDQTDEDFFDKLVEEDDDDVKPVVHDQGNDSDDAKAFELGIGDSDAAFENSVVGHSGIEPKSEENSGKLGEGLVGGNDQDGGFVVSSS---DSGVVDPGNHGVGSEVAVDSSEGKISRIGSLEVKEVGWAFHADSNGVAGFGSYSDFFTELGDQSGDFPGKAYGGSTGQVKPESGIQSDGLSSVNYTQNQEVQGYDASVVDNSTNEQDLSSSQYWENLYPGWSYDHNTGQWYQVEDYNASAATQVSADADTAAGWTAASDAKAEVSYMQQTAQSAAGTLAETGATESVSSWNQVSQGNGYPEHMVFDPQYPGWYYDTIAQEWRSLETYNSSIQSAAQGLEGHASTDSFSHNDNSLYTDYGQAGSYGSQDVSSQAVNGSWGGSYGTTHQQGSDTYMNAVANRSGDHASSVGKQFDHSYGSSVSVNKDQQNTSNSFGSVPLYNNANHNH-MAGAFEVQSFAPSAGISQHFYSNTKYDEHKSFSNDYAESQKSFSYSQQSFQGGNQYSYAPHAGRSSAGRPPHALVTFGFGGKLVVMKDSTPLSSSYGSQNAVQGSVSVLLMEVVTGSMDSSSTG----DYFRALTQQSFPGPLVGGSVGSKDLYKWIDERIACCGSPDMDYRKGERLRLLLSLLKIACQHYGKLRSPFGTDTILKENDIPESAVAKLFASAKTSGKEFNQYGVLSHCLQNFPSEGQIRATASEVQNLLVSGKKKEALQCAQEGQLWGPALVLASQLGEQFYVDTVKQMALRQLVAGSPLRTLCLLIAGQPAEVFSGDSSTSGNPSPFNMSNQPAQFGSKGMLDDWEELAVITARTKDDELVIIHLGDSLWKERSEITAAHICYLIAEAFEPYSDTARLCLIGSDHWKFPRTYASPEAIQRTELYEYSKVLGPQYILLPFQPYKLIYAYMLAEVGKVSDSLKYCQAVLKSLKTGRAPEVETWKQLVSSLEDRIKIHQQGGYAALAPAKLVGKLLFFDSTAHRVVGGLPPPAPSSSHGTVHGNNEYHQPVAQRVSNSQSTMAMSSLVPSASMEPISDWTADSRIVKPRSVSEPDIGRSPRQETTSPEAQGKGQVTGGTSRFSRFGFGSQLLQKTVGLVLRPRPGKQAKLGETKFYYDEKLKRWVEEGAEPPAEETALPPPPTTATFQGSAEYNLKAALKTEGSPVNANSELRTSSPEQTPGIPPMPPTTHFSARGRMGVRSRYVDTFQGGGSSALFQSPPVPSVKPAFAAAKFFVPAPAPSSNEQTMADIPESSSEDSLAHENPSTSSRSDWYQSPNHMSPVAMHRFPSTGISNQAAMANSW----DSRRRTASWDGSTGDPLNAPKKGDVRPLGQASGMPPSTFMPNDFSSASPPMKGGSFG-DLHEVEL
MASPPSHMEDQTDEDFFDKLVEEEDDDVKRIVDDQGNDSDDANAFEMGIGDTDAAFGNSGVGNGGIRLRNEGNSKKLDKDVVGGNYHKGDSVSSMS---DRTMVDRGNCGAGSRVERDSSAGKSNVMSNLEVKEVGWAFNAESNGGIGFGSYSDFFSELGDTSGEFPGKVYGGSTCEVKHDSGIQNYGLNSVNYDQYQEGQVYDASVVDNSTNEQDLSSSQYWENLYPGWRYDHNTGQWYQVEDYNA----------DSSAGWIAASDAKAEVSYMQQTAQSAAGTLVETGATESVSSWNQVSQGNGYPEHMIFDPQYPGWYYDMIAQEWRSLETYNSSIHSVAQGHEEHASAGSVSHNDNILYTNYGQAGSYGSQDAGSHAVDGSWGGSYGTTHQHGSNKYSNAIVNRSDDHVSSVGKQFDHSYGSSVSVNKDQQKTSNSFGSVHLYNNENHNHKANGAFEVKNFAPSAEIAQHFYSNTKFDDHKSFSNDYAESKKSFSYSQQSFQAGNQYSYAPHAGRSSAGRPPHALVTFGFGGKLVVMKDSSQLSSSYGSQNTVQRSVSVLLMEVVTGSMNSSSIGNNTGNYFRALAHQSFPGPLVGGNVGSKELNKWIDERIAHCGSPDMDYKKGERLRLLLSLLKIACQHYGKLRSPFGTDTILKEHDIPESAVAKLFASAKMSGKQFNQYGTLSHCLQNFPSEGQMRATASEVQNLLVSGKKKDALQCAQEGQLWGPALVLASQLGEQHYVNTVKQMALRQLVAGSPLRTLCLLIAGQPADVFSSDSSTSGNLNAFNMPDQPAQFGSNSMLDGWDELAVITARTKGDELVIMHLGDCLWKERSEITAAHICYLVAEAFESYSDSARLCLIGADHWKFPRTYASPEAIQRTELYEYSKVLGSQFILLPFQPYKLIYAYMLAEVGKVSDSLKYCQAALKSLKTGRAPEVETWKQLLSSLEERIRTHQQGGYADLAPAKLVGKLLFFDSTAHRVVGGLPPPAPSSSQGNVHGND-NHQPATPRVSNSQSTMAMSSLVPSASMEPISEWTSDGRMTMSRSVSEPDFGRSPRQETSSLEAQGKGQVTDGASRFSRFGFGSQLFQKTMGLVLRPRPGNQAKLGETKFYYDEKLKRWVEEGAEPPTEETALPPPPTTAAFQGSTEYNLKSALKAEGSPANEGSHSRSSSLEQIPGIPPMPPTTQFSARGRTGVRSRYVDTFQGGGSSASFQSPSVPSVKPPIATAKFFIPSPSPSSNQQTMADTPESNPEDNFLPESPSTSSRNDWYQSPQPMSPVAIHRFPSGSILNQVAMSNARDARSPRSRRTASWGGSCDDPFGNIKVGEVKPLGEALGMPPSTYMSNEFSSTST-HRSGSFG-DLHEVDI
MASPPFVMEDQSDEDFFDKLVEDDMEPVKASRPVEGNDSDDAKAFGLGISDADAAFESLDTGESGVELQGELEPVKSDVALVDGHGQEGNSLLASSSVASESKKDPGNDG--SELVSAPAVSESDKSSSSEVKEVGWSFYADSNGGIGLGSYSDFFSELGDQSTDFPGNASDNLNREVNRGNEGQSDGFTSVKHLQDQKVPSYDTSFK-QHTNGQDLTG-QNWDDLYPGWKYDHATGQWYQIDGNNATGTAQQCSEAIPAVDSAVSSDGKTEISYMQQTAQSVPGTLAETGTAESVSTWSQVSQGNGYPEHMVFDPQYPGWYYDTIAQEWRSLETYSSSVQPSVHGLEGHVSTSTFSPNDSSLYSGHNHANNFGSQGTSSQAADGSWSGLQGVNHQQGIDMYTAETTAKREDYITSGIQQVNHSYGSSISETKDQQNTSSSFGSVALYNKVNHDHGFAGTFEPKSFVPSGNIGQQFYSSTKFDEQKKFSNEFAGNQKPFSYSYQSSPDGYHSQYAPDVGRSSAGRPAHALVTFGFGGKLIVMKDPSALSSSYGNQESVQGSISVLVMEVVSESIGSSNIGNYSGDYFRALSQQSFPGPLVGGSVGSKELYKWLDERIACCKSPDMDYKNGDRLRLLLSLLKIACQHYGKLRSPFGTDTILKESDTPESAVAKLFASSKLSGTEFTQYGKPSHCLQNLPSEGQMMAMASEVQNLLVFGKKKEALQCAQEAQLWGPALVLASQLGEQFFVDTVKQMALCQLVVGSPLRTLCLLIAGQPAEVFSMDSSTSGHPGAFHMPQQSAQVGSNGMLDDWEELAVISTRTKGDELVIIHLGDCLWKERSEITAAHICYLVAEAFESYSDSARLCLIGADHWKCPRTYASPEAIQRTELYEYSRLLGSQFILHPFQPYKLIYAYMLAEVGKVSESLKYCQAVQKSLKTSRAPEEEMWKQLALSLEERIRTHQQGGYAALAPAKIVGRLLFFDSTAHRVVGGLPPPAPSSSQGTVHGSEQQYQHMASKVSSSQSTMAMSSLVPSASMEPTSEWTADNTMA--KSVSEPDIGRSPRQETASPDAQGKAQVSGGTSRFPRFGFGSQLLQKTVGLVLRPRSGKQAKLGEKKFYYDEKLKRWVEEGAEPPTEEAALPPPPTT-AFQGSAEYNLKSALKTEGVTPNEGSIVRT-GPELGPGMPPMPPSSQFSARSRLGVRSRYVDTFQGGGNSALFQPPSVPSVKPVLPAAKFFVPAPAPSSNHNTMEAIAESNQEDSTANEDPSTSSTNDWYQPPKHVSAVAMQKFPSMGISKQG-ATGGSNSHFANSRRTASWSGNVNDAFSPPTVRETKPLGDALGMPPLTFIPNQSSSMHPTMKSSSFGEDLQEVEL
MASPPFHVEDQTDEDFFDKLVEEDMSPVK----SGSNDSDDVKAFALGIAD--AAFDHSGGGGSGVELKGEEEEDG-AVKLDGGNSQEGSFLVSSSESGCDSVMDRGDNAVGSEVGPDLSVGKSNGMHNSGIKVVDWAFNADSNGGTGFGSYSDFFTEFEDQSG---KGFHDSNKTEVKPGNEIANDSLASANYVQYQDGQGYDASTGNGISEQQDPNSSQYWESLYPGWKYDHNTGQWYQVDDPNATATTQGGSDASTGVGWTAAADAKAEVSYLQQTPQSVAGTLAETGTTESVSSWNQVSQGNGYPEHMVFDPQYPGWYYDTIAQEWRSLETYNSSIQSATQGLQGNASTSSFAHNGNNFYGEYGQAGNYEPQGISSQAANDSWGGSYGISHQQGLETSTTQSAIRSGDSATSGGQQYDHPFGSSISFNRDQQNTSSSFGSVPSYNKANPDHGLAGTLEVQNFAPSGNYGQHFYSNTQFDEQKKFSNDYADSQKPLSYSRQSFQGGHQQSYAPNVGRSSAGRPPHALVTFGFGGKLIVMKDSNLLSSPYESQSSVQGSVSVLLMEVVAGSIDSSSIGNGACDYFRALSQQSFPGPLVGGSVGSKELHKWIDERITHCGSPDMDYKKGEKLRLLLSLLKIACQHYGKLRSPFGTDNILKENDNPGSAVAKLFASAKMSGKEFTQYGVLSHCLQNLPSEAQMRATASEVQNLLVSGKKKEALQYAQEGQLWGPALVLASQLGEQFYVDTVKQMSLRQLVAGSPLRTLCLLIAGQPAEVFSSDSSTSGDPSAFDMPQQHVQFGSNGMLEDWEELAVITARTKDDELVIIHLGDCLWKERSEITAAHICYLIAEAFESYSDSARMCLIGADHWKFPRTYASPDAIQRTELYEYSKVLGSQFILLPFQPYKIIYACMLAEVGKLSDSLKYCQAVLKSLKTGRAPEAETWKQLISSLEERIRAHQQGGYAALAPAKLVGKLLFFDSTAHRVVGGLPPPAPSSSQGTAQGNEQTFQTTAHRVSNSQSTMAMSSLVPSASME----WTADNRTTKPRSASEPDFGRTPRQ-GKSP-------DSGATSRFSRFGFGSQLLQKTVGLVLRPRPGKQAKLGEKKFYYDENLKRWVEEGAELPAEETALPPPPTTTVFQGSTDYNLKSALKTEVSPSNEGSDLKTSSPELTPGIPPIPPSTQFSARGRLGVRSRYVDTFQGGGSSALFQTPPVPSVKPAVTAAKFFIPAPAPSSSEQTMEAIAENNQEDSSALENPSTSSRNDWYLSPKTPSPMARQRFPSMGIPSPGAMINGSNSHSPHSRRTASWSGSYGDSFYPTKMNEAKPLGEALGMPPSTFMPDDASLMHTPVKSGSFG-DLHEVEL
MASPPFQMEDQTDEDFFDKLVEDDDGPVIKSGNDEGNDSDDANAFALSISDVDAAFDNSVVGESGVEVKEELGVVKSDVGLDGGGDDEGNLLMGSSSVECDSKTELEEIGIGSEFTAVAPVGKSNEVALSGIKEKDWCFSADANGVGGFGSYSDFFSELGDQSSDFPVISHDNLNSQVSPVIEAHNVVLSSVDYSQYQGVQGYDTSFDNHHNNGQDLSSSQNWEDLYPGWKYDHITGQWYQIEDYNATTTSQQTSEANTAVDWAAASDGKTEISYLQQAAQSVAGTLAETGTTESVSSWNQVSQGNGYLEHMVFDPQYPDWYYDTIAQEWRSLATYNSSVQSSVHGLQGHTSTSTSSFNDNSLYSEYSQAGNHGSQGVGSQAVNGSWSGSHGVNHQQGFDMYATEASTKIGNNTASSGQQVHHSYGN------QQVNTSSSFGSVALNNKGSQDTEFDGTFAPKTFVPHGDIAQQFYPNTKFDEQKQFSNVFAENQNSHSYSQQPIQGGLQYSYAPHAGRSSAGRPSHALVTFGFGGKLIIMKDPSALTASYGSQDSVQGSISVLLMEAVTGSNNSLTIGNATGDYFRALSQQSFPGPLVGGSVGSKELYKWLDERIARCESPDMDYKKGERLRLLLSLLKIACQHYGKLRSPFGTDTILKENDAPESAVAKLFASAKVNGTEFTQYGMPSHCLQNFPSEEQMKAIASEMQNLLVSGKKMEALQRAQEGQLWGPALVLASQLGEQFYVDTVRQMALRQLVAGSPLRTLCLLIAGRPNDVFPTETSISGHPGAVGMPQQSEQAGSNDMLEDWEELAVITARTKGDELVMMHLGDCLWKEKREITAAHICYLIAEVFSSYSDATRLCLIGADHWTRPRTYASPEAIQRTELYEYSKLLGSQFVLHSFQPYKLIYAHMLAEVGKVSDSLKYCQAVLKSLKTGRAPEVETWKQLVLALEERIRTHQQGGYAALAPAKLVGKLLFFDSTAHRVVGGLPPPAPTSSQATVHGSEQHYQHMAPRVSTSQSTMAMSSLVPSASLEPISEWTADNRMAKPRSVSEPDIGRSPRQESPSPDAQGKVQVSGGASRFSRFGFGSQLLQKTVGLVL--RSGKQAKLGEKKFYYDEKLKRWVEEGAEVPAEEAALPPPPTTAAFQGSADYNLKSALKTEGLTPNEFSSTRTSSPELSPGMPPIPPSSQFSARSRLGVRSRYVDTFQNGGSSALFQSPSVQSVKPALPAAKFFIPAPVPSSSEQNMEAIAESNLEDSAANENPSTSSTNDWYHPPKHAQTMTMQRFPSAGISKQG-QTDGNESHFSHSRRTASWSGSFNDSFSPPKMGEIKPSGAALGMPPSAFMPDPSSLMQGPTRSGSFGEDLQE---
MASPPFHVEDQDDEDFFDKLVEDDVGNVN----DEANDSDDVKAFSLSIGGDDAAFENSSGGGSGGE--GKERKEEGDVKLDGGNVQEGS------SSGCDGMMDRSDHGMESRNSSGSSADKSNRRSSLDVKEKDWAFNVDSNGGAGSESYSDFFSEFGDQNGGYAQTYNRDSNTEVKLGNEIPSDGMASVDYVQYQEGQSYDASARN-STSGEDVNSSQYWESLYPGWKYDYNTGQWYQVDEHNATAATQGSSEVNTA-----------EVSYMQQTAQSVAGTLAESAATETVPSWNQVSQGNGYPEHMIFDPQYPGWYYDTIAQEWRSLETYHSSIQYAVQGHGGHASSGTFSHNDNSLYRDYGQVGYYESQGVGSQAANNNWSGSYGINHQQDLDRHTTDTATKSGGSA-YGGQQFDHSFGSSNSVNKNQQNASSSFGSVPLYNKVNHGHGLVGTVEVQRFAPSGNFGQHYYSNTQFDEQKNISNDYAESHQPFGYSNQSYQSGHQQSYAPNVGRSSAGRPPHALVTFGFGGKLIILKDSSLSSSTYGSQGAAQGSVSVLLMEAVSGSIGSSSIGNGAGDYFRALGQQSIPGPLVGGSVGSKELNKWIDERIAHCGSPDMDYKKSERMRLLLSLLKIACQYYGKLRSPFGTDTILKDNDTPGSAVAKLFASAKMSGK---EYGVLSHCLQNLPSEAQMRATASEVQNLLVSGKKKEALQYAQEGQLWGPALVLASQLGEKFYVDTVKQMALRQLVAGSPLRTLCLLIAGQPAEVFSSDSSNSGDPSAFNMPQNPAQFGSSGMLDDWEELAVITSRTKDDELVIIHLGDCLWKERSEITAAHICYLIAEAFESYSDSARLCLIGADHWKFPRTYASPEAIQRTELYEYSKVLGSQFILLPFQPYKLIYAYMLAEVGKVSDSLKYCQAVLKSLKTGRAPEVETWKQRLSSLEERIRTHQQGGYAALAPGKLVGKLLFFDSTAHRVVGGLPPPAPSS-QGNVHGNEQNYQSGAHRVSNSQSTMAMSSLVPSGSMEPNGEWTADNRMTKSRSVSEPDFGRSPRQ-ETSHDAQGK--ASEGTSRFSRFSFGSQLLQKTMGLVLKPRPGKQAKLGEKKFYYDENLKRWVEEGAAPPAEETALPPPPTTAAFQGLTEYNLQSALKTEGPPSKEGSDLKTSNPELTPGIPPIPPGTHFSARGRVGIRSRYVDTFQGGGNSALFQSPSVPSAKPVVAAAKFFIPTPAPSSNEQTMEAIEENNQEDDLAYENPSTSYRNDWFQSPKHASASTWQRCPSMGFANHEAVVSGSNSRSPHSRRTVSWGGSTDVTYSPTKMREIMPLGEALGMPPSTYMSDDISSMRTSMKSGNFGEDLHEVDL
MASPPFHLEDQTDEDFFDKLVEDDMEPVNSGHDEGGDDSDEANAFALGISDVDAVSENSYVGESGVEVKGELGTAESDVRL----EQEGNSVPSSTSVGFDSNVDPSHDGVRSEDTSASAVGTSDKVGSSGVKEVGWSFHADLNGGDGFGSYSDFFSELGDQSGNFQGNVYDNLSSQAKPGNEVQNVGLSSGNYVQYQEGEGYESLESHTHTNGQDLSSSQYCEDLYPGWKYDHNSGQWYQIDGYSATATTQQSSEANTAADWTAASAGKTEISYMQQTAQSIGGTLAETGRTENVSSWSQVSQGNGYPEHMVFDPQYPGWYYDTIAQEWRSLETYNSTVQPSGLGQEGHASTSTFLPNDNSLYGEYGQADKYVPQSFDSQAVDGSWSGSYATNHKQGFEMYTTGTAS-RGDKISSGGQQIHHSYGPSFSENKDQQHTSSSFGSVTLYNKVNHNHGLAGTFEPRSFGPSGDTGQQFYSSTKFGEQNVFSNDFTENKKPFSYSPQSIQGGHQFSHAPDVGRSSAGRPAHALVTFGFGGKLIIMKDRNLLSSSYGSQDSVQGSVSVLLIEVVTGSMDSLSIGNGTSDYFRALSQQSFPGPLVGGSVGSKELYKWLDERIAHFESPDLDYKKGERLRLLLSLLKIACQHYGKLRSPFGTDTLLKENDTPESAVAKLFASSKMSGTEFPQYGTPSHCLQNLASEGQMRAMALEVQNLLVSGRKKEALQCAQEGQLWGPALVLASQLGDQFYVDTVKQMALRQLVAGSPLRTLCLLIAGQPAEVFSTDSSINGHPGASNMGQVSAQVGSNGMLDEWEELAVITARTKGDELVIIHLGDCLWKERSEITAAHICYLVAEAFESYSDSARLCLIGADHWKSPRTYATPEAIQRTELYEYSKVLGSQFTLHPFQPYKLIYAYMLAEVGKVSDSLKYCQALLKSLKTGRAPELETWKQLASSLEERIRTHQQGGYAAMAPGKLVGKLLFFDSTAHRVVGGLPPPAPSSSQGTFHGSEQHYQHMAPRVSSSQSTMAVSSLVPSASMEPISDWTADNRMPKPRSVSEPDIGRIPRQEMTSPDAQGKAQASGGTSRFSRFGFGSQLLQKTVGLVLKPRPGRQAKLGEKKFYYDEKLKRWVEEGAALPAEEAALPPPPTTAAFQGSTEYNLKSALKTESSPPLEGSNTRISSPELSPGMPPIPPSSQFSARGRMGVRSRYVDTFQGGGNSALFQSPSVPSVKPALAAAKFFVPGPAPSSNEQAMEAISESNQEVSATNVDLSTSATNEWYQDPAHVSAMTMQRFPSLGIPNQG-ATEGSNSHFAHSRRAASWSGGLNNSYSPPNSGNIRPL------EASRFMPDESS-MHTPARSSSYGEDLHEVEL
MASPP--LEDQTDEDFFDKLVEDDNEPVNSSHGDEGDHSDDVKAFALGIND--------DAGECRNERKQEEGDEGGGQ-LDGGNAQEGGFLASSGSFGGDSAMDHGDHGTGLESASVSDVSKSNGINNSEVKEVGWSFNVDTKGDVGFGSYSDFFGELVEESG----KACNDFNNEVKPGNEIQNDGLSLGNYKPCQEGQGYDTSSQVNNTNGQDLTGSQYWEDLYPGWKYDQNTGQWYMVDGHNA---NQGSSMANTAADWTTASGAISEVSYMQQTAQSVVGTLAGTNTAESVSCWNQASQGNGYPEHMVFDPQYPGWYYDMIAQEWRSLETYHSFIQSAGHGQEGHASTEKKLPNDVSLYREYGQDDNYGSLSSGIQTPDDNWSGSYGINHLQGLDRHATEMTTRNEDTATAGG-RLGHSFGSNISVNKDQQNNSASFETVPSYNKVNRDHGLAGTLEPQSFAPSGNVAQHFYSNTQFDEPNNFSNEYGKSQKPYSYSQPSFQDTHQSC-APHVGRSSAGRPPHALVTFGFGGKLVVMKDSSFSNSSYESQNFVPGSVCVLLMEVVNGSIDLSSIGSGTGDYFRALSQQSFTGPLVGGSFGSKELYKWIDERIAHCGSTDMDYKKCERLRLLLSLLKIACQHYGKLRSPFGTDTIRKENDTPEAAVAKLFASTKTSGKDFTQYGVLSHCLQNLPSEAQMRATASEVQNLLVSGKKKEALQYAQEGQLWGPALVLASQLGDQFYVDTVKQMALRQLVSGSPLRTLCLLIAGQPAEVFSSGSSAGGDPSAFNTPQQPTQFGSNGMLGDWEELAVITARTKDDELVIIHLGDCLWRERSQIIAAHICYLVAEAFESYSDSARLCLIGADHWKFPRTYASPEAIQRTELYEYSKVLGSQFILLPFQPYKLIYAYMLAEVGKLSDSMKYCQAVLKSLKTGRAPEVETWKQLVLSLEDRIRTHQQGGYAALAPAKLVGKLLFFDSTAHRVVGGLPPPAPSSSQGNGHGNGQQHQPVANRVSNSQSTMAMSSLVPSASMEPISDWTADNRTSKPRSVSEPDFGRSPLQ-GTSPDSQGKTSVSGGTSRFSPFGFGSQLLQKTVGLVMRPRPGRQAKLGEKKFYYDEKLKRWVEEGVQPQSEETALPPPPKTAAFQGSTEYSLKSALKNEVSSSKEGYDSKTKSHEHNRGIPPIPPSTQFSGRGRVGVRSRYVDTFPGGGSSALFQSSSV---KPALAAAKFFIPAHTPSSNEQTMEAITESNHEDSLTNEKPSTS-----YQSPEVLPPSARPRFPSMGIGFQEIMTNVGNSQVPHSRRTASWGGTITDLFSPSEMGESNPSGEPLGMSPSTFVPSEFSSMRTPVRSGSFGEVLHEVQL
