# Supplementary material for: Legume genome structures and histories inferred from Cercis canadensis and Chamaecrista fasciculata genomes
Source: Plant J. 2026 Jun 10;126(5):e70981. doi: 10.1111/tpj.70981 (PMC13252982; doi:10.1111/tpj.70981)
Supplement: Supplementary file 8 — Data S8. Manuscript supplement; Compressed directory of aligned sequences from 36 gene families with members deriving from syntenic blocks from selected species. [file TPJ-126-0-s004.gz › S8_wgd_block_tree/41_hmm_align_table_wgd_all_squareup/Legume.fam3.01217]

--------------------------------------------------------------------------------------------------------------------------------------------------------------------------------------------------------
MDAGAAGAGTAVDDLPMTAAISRWKFAVSRQYQHLLDKATPHVLHRWIACLVVVFIYVVRVYFVQGFYIVSYGLGIYILLLIGFLSPQIDPEIQEISDGPSLPTRGSDEFRPFVRRLPEFKFWYSITKAFCIAFVMTFFNVFDVPVFWPILLFYWVVLFSVTMRRQISHMIKYRYVPFTFGKQRYDGKRTTEESSSLP--
MDAGAAGAAAAADDLSSTAAISRWKFAVSRQYQHLLDKTTPHVLQRWIACLVVAFIYIIRVYFVQGFYIVSYGLGIYILLLIGFLSPQVDPEIQELSDGPSLPTRGSDEFRPFVRRLPEFKFWYSITKAFCIAFVMTFFSAFDVPVFWPILLFYWVVLFSLTMRRQISHMIKYKYVPFTFGKQRYDGKKASAETTTLPRD
MDAGATGAGVFVDNPSQVATVSRWKFAVTRQFQILLDKTTPHVLYRWLACLVVVFIYVLRVYFVQGFYIVSYGLGIYILLLIGFLSPQVDPEIQELTDGPTLPTRGSDEFRPFVRRLPEFKFWYSIIKAFCIGFTMTFFSVFDVPVFWPILLFYWFVLFSLTMRRQISHMMKYKYVPFTFGKQHYGKRESS-ESASL---
MDAGAAGAGVSLDNPSQAPALSRWKFIVSQQFQHLLDKTTPHVLYRWIACLLLVFIYVVRIYFVQGFYIVSYGLGIYILLLIGFLSPQVDPEVQELSHGPTLPTRGSDEFRPFVRRLPEFKFWYSITKAFCIAFVMTFFSAFDVPVFWPILLFYWVFLFSLTMRTQISRMIKYRYVPFTFGKQLEQLEDVVLEEDS----
MDAGAAGAGVSADDLSSTALVSRWKFAVSQQYQHLLDKTTPHVLQRWIACVVVAFIYIIRVYYVQGFYIVSYGLGIYILLLIGFLSPQVDPEIQELSDGPSLPTRGSDEFRPFVRRLPEFKFWYSIMKAFCIAFVMTFFSMFDVPVFWPILLFYWIVLFSLTMRRQISHMIKYKYVPFTFGKQLEQSEDVMPKEDCL---
MDTGAAGTGLAADDLYPAAAISRWRFAVSQQYQHLLDKTTPHVLYRWIACLFFAFVYVIRVYFVQGFYVVSYGLGIYILLLIGFLSPQVDPEIQEISDGPTLPTRGSDEFRPFVRRLPEFKFWYSITKAFCIAFVMTFFSAFDVPVFWPVLLFYWVVLFILTMRRQIAHMIKYRYVPFSFGKQRYDGKKASIESENPLK-
MDTGAAGAGLAAGDLSPTTIISRWRFAVSQQYQHLLDKTTPHVLYRWIACLFVAFVYFIRVYFVQGFYIVSYGLGIYILLLIGFLSPQVDPQIQEISDGPTLPTRGSDEFRPFVRRLPEFKFWYSITKAFCIAFVMTFFSAFDVPVFWPILLFYWVVLFSLTMRRQIAHMVKYRYVPFTFGKQRYDGKKSSPESESVLKD
MDTGAAGAGLAADDLSPTAAISRWRFAVSQQYQHLLDKTTPHVLYRWIACLFVAFVYVIRVYFVQGFYIVSYGLGIYILLLIGFLSPQVDPEIHEISDGPTLPTRGSDEFRPFVRRLPEFKFWYSITKAFCIAFVMTFFSAFDVPVFWPILLFYWVVLFTLTMRRQISHMIKYRYVPFTFGKQRYNGKKASTESESLLKD
METGAAGAGLAANDLSPTAAISRWRFAISQQYQHFLDKTTPHVLYRWVACIFVAFVYVIRVYFVQGFYIVSYGLGIYILLLIGFLSPQVDPEIHEISDGPTLPTRGSDEFRPFVRRLPEFKFWYSITKAFCIAFVMTFFSAFDVPVFWPILLFYWVVLFILTMRRQIAHMVKYRYLPFTFGKQRYNGKKASTESESLLKD
MNTGAAGAGLSADDLSPTTAISRWRFAVTQQYQHLLDKTTPHVLYRWIACLFVAFVYFIRVYFVQGFYIVSYGLGIYILLLIGFLSPQVDPEIQEISDGPTLPTRGSDEFRPFVRRLPEFKFWYSITKALCIAFVMTFFSAFDVPVFWPVLLFYWVVLFTLTMRRQISHMIKYRYVPFTLGKQRYVGKKSSSESESLITD
MDTGPAGASVAADGLSPTSAISRWRFVVSRKYQHLLDKTTPYVLYRWIACLAVAFIYLIRVYFVQGFYIVSYGLGIYILLLIGFLSPQVDPEIQEFSDGPTLPTRGSDEFRPFVRRLPEFKFWYSITKAFCIAFVMTFFSAFDVPVFWPILLFYWVVLFTLTMRRQISHMIKYKYVPFSFGKQRYDGKKASADSTNLP--
MDTGPAGASVAADGLSPTTAISRWRFVVSRKYQHLLDKTTPYVLYRWIACLAVAFIYLIRVYFVQGFYIVSYGLGIYILLLIGFLSPQVDPEIQEFSDGPTLPTRGSDEFRPFVRRLPEFKFWYSITKAFCIAFVMTFFSAFDVPVFWPILLFYWVVLFTLTMRRQISHMIKYKYVPFSFGKQRYDGKKASADSTNLP--
----ATDDNLQSSDSSPADAVNRLIHAFSQRQQHLLDKTVPHVLYRWIACLCVVLIYIVRVYFVEGFYIITYAIGIYLLLIIAFLSPQEDPEASL-TSGGSLPTRRSDEYRPFVRRLPEFKFWLSIIRAFIIGFMMTFFEVFDVPVFWPILLFYWVMLFFLTMRKQIQHMIKYRYVPFSFGKKQYGKKPAPTESS-----
MDAGAAGVGLAADDGSPFAAVSDWSYGISRRYQHVLDRTTPHVLYRWLACLGVALVYVIRVYLVQGFYVVSYGLGIYILLLIGFLSPQVDPEIHDASDGPSLPTRGSDEFRPFVRRLPEFKFWYSIAKAFCIAFVMTFFSAFDVPVFWPILLFYWVVLFVLTMRRQIVHMIKYKYVPFSFGKQRYDGRKASSSSTE----
MDAGTAGVGLSADDLSPSSAISTWGYSVSRRYQHLLDKSTPHILYRWIACFAVAFIYVLRVYFVQGFYVVSYGLGIYILLLIGFLSPQVDPEIQELSDGPSLPTRGSDEFRPFVRRLPEFKFWYAITKAFCIAFVMTFFSAFDVPVFWPILLFYWVVLFTLTMRKQISHMIKYKYVPFSFGKQRYDGKKASTESKSLLG-
MDAGTADVGLSVDDNSPTSAISRWGYSVSQRYQQLLDKTTQHILYRWIACFAVASIYVLRVYFVQGFYVVSYGLGIYILLLIGFLSPQVDPEIQELSEGPSLPTRETDEFRPFVRRLPEFKFWYSIMKAFCIAFVMTFFSAFDVPVFWPILLFYWVVLFTLTMRKQISHMIKYKYVPFSFGKQRYDGKKASTESKSLLG-
METAAAG-GVGVEDSSPVTSVSRWTHDISRKYQHLLDKSTPHILNRWIGFFAIAFIYIVRVYFVQGFYIVSYGLGIYILLLIGFLSPQVDPEIQELVDGPTLPTRGSDEFRPFVRRLPEFKFWYSITKAFCIAFVMTFFSVFDVPVFWPILLFYWMVLFTLTMRRQIMHMIKYKYVPFSFGKQRYGGKRTSTEDMSLPHD
MDVGASGAGATAEDVSPVAAISRWKFAVSQQYQHLLDKATPHVLRRWIGCLLVAAIYVLRVYLVQGFYIVSYGLGIYMLLLIGFLSPQVDPQILELSDGPSLPTRGSDEFRPFVRRLPEFKFWYSITKAFCIAFVMTFFSVFDVPVFWPILLFYWVVLFTLTMRRQISHMIKYRYVPFSFGKQRYNGKKSSEESASLL--
MDMGVSGAAPAAEDMSPGAAISRWKFTASQQYQHLLDKTTPHVLRRWIGSLLVALIYVLRVYFVEGFYIVSYGLGIYILLLIGFLSPQVDPEIQELSDGPSLPTRGSDEFRPFVRRLPEFKFWYSITKAFCIAFVMTFFSAFDVPVFWPILLFYWVVLFTLTMRRQISHMIKYRYVPFSFGKQRYNGKKASAESTSLSAD
--------------------------------------------------------------------------------------------------------------------------------------------------------------------------------------------------------
-------------EVSPETAISRWKLGLSQQYQHMLDKTTPHVLRRWVGCLVVASIYVLRVYLVEGFYIVSYALGIYILLLIGFLSPQVDPEVYD--DGPTLPTSGSDEFRPFVRRIPEFKFWYSITKAFCIAFVMTFFSAFDVPVFWPILLFYWVVLFTLTMRRQISHMIKYKYVPFSFGKQRYTGKRASAESKSLPED
----------NTEDTSPAAAITRWKFEASRRYQHILDKSTPHVSQRWLGCLVVALVYVLRVYIVQGFYVVSYGLGIYILLLIGFLSPQVDPEILDADNGPSLPTSGSDEFRPFVRRLPEFKFWYSITKAFCIAFVMTFFSAFDVPVFWPILLFYWVVLFTLTMRRQIAHMIKYKYVPFSFGKQRYDRKRASAESTSLSD-
------GTGIATEESPAETAILQLKQAIWQQYQHVLDKTTPHVLPRWIGFSVVAFIYILRVYLLEGFYIVTYGLGIYILLLIGFLSPQVDPAIADAADGPTLPIRASDEFRPFVRRLPEFKFWYSITVAFCIAIVMTFSSAFDIPVFWPILLFYWVVLFSLTMRRQISHMIKYRYVPFNFGKQHYQRKRASEESTSLPV-
-----------ADDHSPEAAISRWKFAVSRQYQHMLDKTTPHVFRRWIGCLVVAAVYVLRVYLVQGFYIVSYALGIYILLLIGFLSPQVDPEIHD---GPTLPTRGSDEFRPFVRRLPEFKFWYSITKAFCIAFVMTFFSAFDVPVFWPILLFYWVVLFTLTMRRQISHMIKYKYVPFSFGKQRYG-KRTPAESTSPTV-
--------------GSIRAAISRWELAVWRQYQHVLDKWTPLVGRRWVGLLVVALMYALRVYLVEGFYLVSYGLGIYILLLIGFLSPQVDPEILD-GEGPTLPSSVNDEFRPFVRRLPEFKFWYSITKAFCVAFVMTFFSAFDVPVFWPILLFYWVVLFTLTMRRQISHMIKYKYLPFSSGKQRYDGKRASPESTSLS--
