# Supplementary material for: Legume genome structures and histories inferred from Cercis canadensis and Chamaecrista fasciculata genomes
Source: Plant J. 2026 Jun 10;126(5):e70981. doi: 10.1111/tpj.70981 (PMC13252982; doi:10.1111/tpj.70981)
Supplement: Supplementary file 8 — Data S8. Manuscript supplement; Compressed directory of aligned sequences from 36 gene families with members deriving from syntenic blocks from selected species. [file TPJ-126-0-s004.gz › S8_wgd_block_tree/41_hmm_align_table_wgd_all_squareup/Legume.fam3.01218]

MTIDMPSPMSQSMRTNRPSFSSSGYDDTPVHNHAGVSGDDYDSDSSFAPPTPSTLTMAIPAELAGAVPLMDRFQVEGFLRSMQKQINSAGKRGFFSKRSVGPQTQEKFTFEDMLCFQKDPIPTSLLRIGDMVSRATKLFQIILKYMGVDSPERVNPLSLDERVELVSKLYKHSLKRSELRDELFVQISKQTRPERQWLIKAWELMYLCASSMPPSKDIGGYLSEYVHVAHNVTTDGEIQALALTLALKRSVKAGPRHIMPGREEIEALLTGIKLTTIVFFLDETFEEITYDMATTVADAVEELARIIKLSTYNSFSLFECRKVVTGSKSPDSGEEYIGLDDKYIGDILAEFKVAKDRSKGEILQCKLIFKKRLFRESDEAVADPMFVQLCYVQLQHDYILGYPVGRDDAAQLSSLQILAEIGFVRAPESCTDWDSLLERFLPRQIAITRAKREWELDILSRYHSLEHLTKDEARQQFLHILRALPYGSVFFHVRKIDDPIGLLPGKIILGIKRGVHFFRPVPKEYLHSAELRDIMQFGSSTAVFFKMRVASVLHIFQFETKQGEEICVALQTHIDVMLRRYSKARSVAGGSVGDIGNLKSPTLEIYERRVQDLSKAVEDSQRNVDKLVEELREKQKQEEKMQEELEALKESLNADKQSLEEVTCECDRLRSTCNEKDKAIQAATLEKRNMEVRLTKLNLVLE-NTKKESVEANQDLHKLENELKVSKDELLAAEETITRLMDEKLVLARKLTELEKRNADENSVLERRFEQERKALKSQVNDLEKKLEGFRQELVAAESALSVKDIELVALQLRELEELREMKEDIDRKEQTASILRMQGAQLAEMEALYKEEQVLRKRYFTIEDMKGKIRVYCRRRPLSDKEINDKERDVLTSIDEFTIEHPWKDDKPKQFVYDRVFDDDATQEDVFEDTRYLVQSAVDGYVCIFAYGQTGSGKTYTIYGTENPGLTPRATAELFKILRRESKYSFSLKAYMVELYQDTLVDLLLPKAKRLKLDIKKDSKGMVAVEVTVLPISTMEELDIIERGSEQRHTSGTQMEESSRSHLIFSVVIESTLQTQSMARGKLSFVDLAGSERIKKSGSTGNQLKEAQSIKSLSALGDVISALSSGGQHIPYRHKLTMLMSDSLGGAKTLMFVVSPAESNLEETHSLMYASRVRSIVDPSKVSSKEVARLKKLVAHWKEQAGRRGDEEELEEIQEERPAKERSDGRHSL
------------------------------------------------------------------------------------------------------------------------------------------------------------------------------------------------------------------------------------------------------------------------------------------------------------------------------------------------------------------------------------------------------------------------------------------------------------------------------------------------------------------------------------------------------------------------------------------------------------------------------------------------------------------------------------------------------------------------------------------------------------------------------------------------------------------------------------------------------------------------------------------------------------------------------------------------------------------------------------------------------------------------------------------------------------------------------------------------------------------------------------------------------------------------------------------------------------------------------------------------------------------------------
MTIDMPTSMAQSVRTNRSSFGSSGNEDAPVYNYAAVGGDGYDSDSSFAPSTPRSLTMAISEELAGAVPLIDRFQVDGFLRLMQKQIHSAGKRGFFSKRSVGPQVREKYTFEDMLCFQKDPIPTSLLKINDLVSRATKQFQTILKYMGVDSSDHITPVRLDERVELIGKLYKQTLKRSELRDELFVQISKQTRPERQYLIRAWELLYLCASSMPPSKDIGGYISEYVHVAHNVTTDSEIQAFALTLALKRSVKAGPRHVMPGREEIEALLTGRKLTTIVFFLDETFEEITYDMTTTVAEAVEELARIIKLSTHTSFSLFECRKVVTGSKSSDSGEEFIGLDDKYIGDLLAEFKAAKDRSKGEILHCKLIFKKRLFRESDETVEDPMFVQLSYVQLQHDYILGYPVGRDDAAQLSALQIMAEIGFVRAPETCTDWDSLLERFLPRQIAITRAKREWELDILSRYHSLEHLAKDDARQQFLRILRALPYGSVFFYVRKIDDPIGLLPGKIILGIKRGVHFFRPVPKEYLHSAELRDIMQFGSSTAVFFKMRVAGVLHIFQFETKQGEEICVALQTHIDVMLRRYSKARSAGGVSVGDVGNFKTPNLETYERRVQDLSKSVEESQRNADQFLDELHQKRKQEEKMQEELEALKESLMADKQNLEEVTCDRDRLRLMCNEKDKALQAAILERKNMEARLAKLSLMLD-NTKKDSSGANEALHKLEDELQLCKVELLAAEETIKRLSNEKLILEQKLSELEKRNADAISVLERSFDQECKSLKSQVYELEKKLEGYREDLSAAESTLSCKDSELVALQLRELEELREMKEDIDRKEQTAAILRMQGAQLAEMEALYREEQVLRKRYFTIEDMKGKIRVYCRQRPLSEKEIAAKEKDVLISLDEFTIEHPWKDDKSKQHVYDRVFDGEATQDDVFEDTRYLVQSAVDGFVCIFAYGQTGSGKTFTIYGTESPGLTPRATSELFYIIKRDSKFSFSLKAYMVELYQDTLVDLLLPKVKRKKLDIKKDSKGMVVVEVTIVPISTMDELNIIKRGSEQRHTSGTQMEESSRSHLILSIVIESTLQSQSVARGKLSFVDLAGSERVKKSGSTGSQLKEAQSIKSLSALGDVISALSSGGQHIPYRHKLTMLMSDSLGGAKTLMFVVSPAESNLDETHSLSYASRVRSIVDPSKVFSKEVARLKKLVAYWKEQAGKMGDDEDLEEIQEERPTKERRDGRHS-
MTIDMPPSMAQSERSNRLSFSSSGNGDATAHNYAATSGDDYDSDSSFAPSTPATLSMAIPTELAGAVPLIDRFQVDGFLKLMQKQIQSAGKRGFFSKRSAGSQVRDKFTFEDMLCFQKDPIPTSLLKIGDLVSRATKLFQIILKYMGVDSSDHANPLSLEERVELVGKLCKHSLKRSELRDELFVQISKQTRPEKSYLIKAWELMYLCASSMPPSKDIGAYLSEYVHVAHGVSIDSELQALALTLALKRSVKAGPRHIVPGREEIEALLTGRKLTTIVFFLDETFEEITYDMSTTVADAVEELAGIIKLSTYSSFSLFECHKFVTGSKSPDPGEEHIGLDDKYIGDLLAEFKAAKDRAKGEILHCKLIFKKKLFRESDEAVTDPMFVQLSYVHLQHDYILGYPVGREDAAQLSALQILAEIGFVSAPESCTDWNSLLEKFLPRQIAITRAKREWEFDILARYHSLEYLTKDDARQQFLRVLRTLPYGSIFFNVRKIDDPIGLLPGRIVLGIKRGVHFFRPVPKEYLHSAELRDIMQFGSSTAVFFKMRVAGVLHIFQFETKQGEEICVALQTHIDVMLRRYSRARSAASGSVEDLSNFKPSNLELYEKRVQDLSKVIEESKRNADQLVEELHEKQNKEVEMQEELKGLKESLKAGKQSLMEVSSDRDRFRSLCNEKDKALQAAIIEKRNIEARLAKLSLMIENATE--KVGANQAIQKAEDELKLSQDKLHAAEENIRRLTNEKLILERKLSELENRNTDETSLLERTFDQERKALKSQVHDLEKKLEGTRQKVVAIEFALSVKDSELTAVQLKELEELREMKEDIDRKEQTAAILKMQGAQLAEMESLYKEEQLLRKRYFTIEDMKGKIRVYCRLRPLTEKEIASKERDLVTCIDEFTVEHPWKDDKSKQHLYDHVFDGDATQEDVFEDTKYLVQSAVDGYVCIFAYGQTGSGKTFTIYGSENPGLTPRATAELFKILRRDNKFSFSLKAYMVELYQDTLVDLLLPKAKRSKLEIKKDSKGMVAVEVTVVSITTVEELNIIQRGSEQRHTSGTQMDESSRSHLILSIVIESTLQSQAVARGKLSFVDLAGSERVKKSGSTGSQLKEAQSIKSLSALGDVISALSSGGQHTPYRHKLTLLMSDSLGGAKTLMFVVSPAESNLDETYSLMYASRVRSIVDPSKVSSKEVARLKKLVAYWKEQAGRRGEDEELEEITEERKPREPPSGRRSM
MTIDMPSSMAQSERTNRSSFSSSGNGDTSSHNYAASSGDDYDSDSSFAPPTPATLSMAIPAELAGAVPLIDRFQVDGFLKLMQKQIQSAGKRGFFSKRSVGSQVRDKFTFEDMMSFQK----------------------IILKYMGVDSSDHANPLSLDERVELVEKLCKHSLKRSELRDELFVQISKQTRPERSYLIKAWELMYLCASSMPPSKDIGGYLSEYVHVAHGVSTDSEIQALALTLALKRSIKAGPRYIVPGREEIEALLTGRKLTTIVFFLDETFEEITYDMSTTVADAVEVIGGWVSL------------------------EEYIGLDDKYIGDLLAEFKAAKDRSKGEILHCKLIFKKKLFRESDEAVTDPMFVQLSYVQLQHDYILGYPVGRDDAAQLSALQILAEIGFVSAPESCNDWNSLLERFIPRQIAITRAKREWEVDILACYHSLERLAKDDARQQFLRILRTLPYGSIFFNVRKIDDPIGLLPGRIVLGIKRGVHFFRPVPKEYLHSAELRDIMQFGSSTAVFFKMRVAGILHIFQFETKLGEEICVALQTHIDVMLRRYSKARSAACGSVGDLSNLKPSNLELYEKRVQDLSKVVEESKRNADQLVEELHEKQKQEEKMQEDLEGLKESLKAAKQSLVEVSSDRDRLRSLCNEKDKSLQAAIMEKRNMEARLAKISLMKENATKKDTVGANEVLQKVEDELKLTEDKLHAAEETIKRLTNEKLILERKLSELKNRNADEVSFLERKFEQECKALKSQVHDLEKKLEGTRQELVAVEFTLSVKDSEFAAVQLKELEELREMKEDIERKEQTAALLKMQGTQLAEMELLYKEEQLLRKRYFTIEDMKGKIRVYCRLRPLGEKEIALKERDVLTCIDEFTVEHPWKDDKPKQHIYDHVFGGDATQED------YLVQSAVDGYVCIFAYGQTGSGKTFTIYGSESPGLTLRATAELFKILRRDSKFSFSLKAYMVELYQDTLVDLLLPKAKRLKLDIKKDSKGMVAVEVTVVSITSMEELNIIQRGSEQRHTSGTQMVESSRSHLILSVIIESTLQSQAIGRGKLSFVDLAGSERVKKSGSSGNQLKEAQSIKSLSALGDVISALSSGGQHIPYRHKLTLLMSDSLGGAKTLMFVVSPAESNLDETYSLMYASRVRSIVDPSKVSSKEVARLKKLVAYWKEQAGRRGEDEELEDIMEERAIDGRN------
MTIDMPSSMAQSVRTNRSSFS---NEDTPLHKYAAVVGDDYDSDSSFAPPTPRTLTMAIPAELAGAVPLIDKFQVDGFLRLMQKQIHSAGKRGFFSKRSVGPQVREKYTFEEMLCFQKDPIPTSLLKISDLVSRATKLFQIILKYMGVDSSDHVTPISLDERVELVGKLYKQSLKRSELRDELFVQISKQTRPERQYLIKAWELMYLCASSMPPSKDIGGYISEYVHLAHNATTDSEIQALALTLALKRSVKAGPRHIMPGREEIEALLTGRKLTTIVFFLDETFEEITYDMATTVADAVEELAGIIKLSTHTSFSLFECRKVVTSSKSPDSGGEYIALDDKYIGDLLAEFKAAKDRSKGEILHCKLIFKKRLFRESDEAVADPMFVQLSYVQLQHDYILGYPVGRDDAAQLSALQILAEIGFVRAPETCTDWDSLLERFLPRQIAITRAKREWELDILSRYHSLEHLTKDEARQQFLRILRALPYGSVFFHVRKIDDPIGLLPGKIILGIKRGVHFFRPVPKEYLHSAELRDIMQFGSSTAVFFKMRVAGVLHIFQFETKQGEEICVALQTHIDVMLRRYSKARSSGGGSVGDIANFKTPNLEIYEKRVQDLTKAVEESQRNADQLLEELREKQMQEEKMQEELEALKESLNADKQNLEEITCDRDRLRSMCNEKDKALQAAMLEKRNMEARLAKLSMMVE-NTKKESDRASEDLNKLEDELKLRKVELLTAEETIKRLSNEKLILEQKLSMLEKKNADEA------------------------------------------------------------------------------------------------------------------------------------------------------------------------------------------------------------------------------------------------------------------------------------------------------------------------------------------------------------------------------------------------------------------------------------------------------------------------------------
MTVDMPPSMAQNVRPSRSSFSSGGHEETPLHNYATVSGDDYDSDGSFAPSTPNSLSKAIPAELAGAIPLIDRFQVEGFLKLMQKQIQSAGKRGFFSKRSVGPQIREKFTFEDMLCFQKDPIPTSLLKIGDLVSRATKLFQIILKYIGADSSDRVTPISLDERVELVGKLYKQSLKRSELRDELFVQTSKQTRPERQYLIKAWELMYLCASSMPPSKDIGGYLSEYVHVAHGVTTDSEIRALALTLALKRSVKAGPRHTIPGREEIEALLTGRKLTTIVFFLDETFEEITYDMATTVADAVEELAGIIKLSTYSSFSLFECRKVVTGSKSPDPGEEHIGLDDKYIGDLLAEFKAAKDRSKGEILHCKLILKKKLFRESDESVAGPMFVQLSYVQLQHDYILGYPVGRDDAAQLSALQIFAEIGFVKSPESCTDWNSLLERFLPRQIAITRAKREWELDILSRYHSLEHMTKDDARQQFLRILRALPYGSVFFNIRKIDDPIGLLPGRIILGIKRGVHFFRPVPKEYLHSAELRDIMQFGSSTAVFFKMRVAGVLHIFQFETKQGEEICVALQTHIDVMLRRYSKARTAAGGSVGDISNPKPPNLELYERQLQDLSKAVEDSQRNADQLVEELRDKQKLEEKIQEELEALKESLEANKQNLEEVSSDRDRLKSLCNEKDKAFQAVILDKRNMEARLAKLNMMVENNTKTDPVGANQ-VQKLEDELKLCKEELQVAEETIKRLINEKLVLEQKRSELEKKKADEISVLERKFEQERKATRSQVYDLEKKLEGVRQELAIAESTLSAKDSEMDPLRLKELEELREMKEDIDRKEQTSAILKMQGAQIAELEVLYKEEQVLRKRYFTIEDMKGKIRVYCRLRPLSEKEIIEKERNVVTSIDEFTVEHMWRDDKQKQHIYDRVFNGDATQEEVFEDTRYLVQSSVDGYVCIFAYGQTGSGKTFTIYGSENPGLTPRATAELFEILRRDRKFSFSLKAYMVELYQDTLVDLLLPKAKRLKLDIKKDSKGMVVVEVTVVSISTMEELSIIQRGSEQRHTSGTQMEESSRSHLILSIVIASTLQSQSVARGKLSFVDLAGSERVKKSGSTGSQLKEAQSIKSLSALGDVISALSTAGQHTPYRHKLTMLMSDSLGGAKTLMFVVSPAESNLDETYSLMYASRVRSIVDPSKVSSKEIARLKKLVAYWKEQAGRRGEDEDLQEIQEERPTRER-------
MTVDMPPSMAQNVRPSRSSFSSSGHEETPVHSYAAVSGDDYDSDGSFAPPTPNTLSMAIPAELAGAVPLIDRFQVEGFLRSMQKQIQSAGKRGFFSKRSVGPQAREKFTFEDMLCFQKDPIPTSLLKIGDLVSRATKIFQIILKYMGVDSSDRITPISLDERIELVGKLYKQSLKRSELRDELFVQISKQTRPERQYLIKAWELMYLCASSMPPSKDIGGYLSEYVHVAHGVTSDSEIRALALTLALKRSVKAGPRHTIPVREEIEALLTGRRLTTIVFFLDETFEEITYDMATTVADAVEELAGIIKLSTYSSFSLFECLKVVTGSKSPDPGEEYIGLDDKYIGDLLAEFKAAKDRSKGELLHCKLILKKKLFRESDEAVTDPMFVQLSYVQLQHDYILGYPVGRDDAAQLSALQILAEIGFVNTPESCTDWNSLLERFLPRQIAITRAKREWELDILSRYHSLEHMAKDDARQQFLRILRALPYGSVFFNVRKIDDPIGLLPGRIILGIKRGVHFFRPVPKEYLHSAELRDIMQFGSSTAVFFKMRVAGVLHIFQFETKQGEEICVALQTHIDVMLRRYSKARTVASGSVGDISNPKPPNMELYERRVQDLSKAVQDSQRYADQLVEELREKQKLEEKMQEELDGLRECLEANKQNLEEVLSDCDRLKSLCNEKDKAFQAAILDKRNMEARLAKLSLMVENNAKKDPVGVDKVLQKLEDELKLRKEELHAAEETIKRLTNEKLVLEQKISELEKKKADEISVLERKFEQERKAMRSQVYDFEKKLEGVRQELVVAESTLSAKDSEMADMQLKELEELREMKEDIDRKEQTAAILKMQAAQLAELEVLYKEEQVLRKRYFTIEDMKGKIRVYCRLRPLGEKEIIEKERDVVSSIDEFTVEHLWRDDKPKQHIYDRVFNGEATQEEVFEDTRYLVQSAVDGYVCIFAYGQTGSGKTFTIYGSENSGLTPRATAELFKILRRDAKFSFSLKAYMVELYQDTLVDLLLPKAKRLKLDIKKDSKGMVTVEVTVLSISTMEELNIIQRGSEQRHTSGTQMDESSRSHLILSIIIESILQSQSVARGKLSFVDLAGSERIKKSGSSGNQLKEAQSIKSLSALGDVISALSSGGQHIPYRHKLTMLMSDSLGGAKTLMFVVSPAESNLDETYSLMYASRVRSIVDPSKVSSKEVARLKKLVAYWKEQAGRRAEDEDLEEIQEERPTRERGDGRYSM
MTVDMPPSMAQNVRPSRSSFSSSGHEETPLHSYAAVSGDDYDSDGSFAPPTPNTLSMAIPAELAGAVPLIDRFQVEGFLRLMQKQIQSAGKRGFFSKRSIGPQVREKFTFEDMLCFQKDPIPTSLLKIGDLVSRATKLFQIILKYMGVDSSDRVTPISLDERVELVGKLYKQSLKRSELRDELFVQISKQTRPERQYLIKAWELMYLCASSMPPNKDIGGYLSEYVHVAHGVTTDSEIRALALTLALKRSVKAGPRHTIPGREEIEALLTGRNLTTIVFFLDETFEEITYDMATTVADAVEELAGIIKLSTCSSFSLFECRKVVTGSKSPDPGEEYIGLDDKYIGDLLAEFKAAKDRSKGEILHCKLILKKKLFRESDEAVADPMFVQLSYVQLQHDYILGYPVGRDDAAQLSALQILAEIGFVNSPESCTDWNSLLERFLPRQIAITRAKREWELDILSRYHSLEHMAKDDARQQFLRILRALPYGSVFFNVRKIDDPIGLLPGRIILGIKRGVHFFRPVPKEYLHSAELRDIMQFGSSTAVFFKMRVAGVLHIFQFETKQGEEICVALQTHIDVMLRRYSKARTAASDSVGDISNPKPPNLELYERRVQDLSKAVEDSQSNADQLVEELREKQKLEEKMQEELEGLKESLEANKQNLEEVSCDRDRLKSLCNEKDKALQAAILDKRNMEARLAKLSLMVENNTKKDPVGANQVLQKIEDELKLRKEELHAAEETIKRLTYEKLVLEQKISELEKKKADEISILERKFEQERKATRSQVYDLEKKLEGIRHELGVAESTLSARDSEMAALQLKELEELREMKEDIDRKEQTAAILKMQGAQLAELEVLYKEEQVLRKRYFTIEDMKGKIRVYCRLRPLSEKEIIEKERDVVTSIDEFTVEHLWRDDKPKQHIYDRVFDGDATQEEVFEDTRYLVQSAVDGYVCIFAYGQTGSGKTFTIYGSENPGLTPRATAELFKILRRDGKFSFSLKAYMVELYQDTLVDLLLPKAKRLKLDIKKDLKGMVAVEVTVLSISTMEELSIIQRGSEQRHTSGTRMEESSRSHLILSIVIESTLQSQSVARGKLSFVDLAGSERVKKSGSSGSQLKEAQSIKSLSALGDVISALSTGGQHIPYRHKLTMLMSDSLGGAKTLMFVVSPAESNLDETYSLMYASRVRSIVDPSKVSSKEVARLKKLVAYWKEQAGRRGEDEDLEEIQEERPTRERGDGRYSM
MTVDMPPSMAQNMRPSRSSFSSSGLEETPLHSYAAVSGDDYDSDGSFAPSTPNSLSMAIPAELAGAVPLIDRFQVEGFLRLMQKQIQSAGKRGFFSKRSVGPQIREKFTFEDMLCFQKDPIPTSLLKIGDLVSRATKLFQIILKYMGADSSDRVTPISLDERVELVGKLYKQSLKRSELRDELFVQISKQTRPERQYLIKAWELMYLCASSMPPSKDIGGYLSEYVHVAHGVTTDSEIRALALTLALKRSVKAGPRHTTPGREEIEALLTGRKLTTIVFFLDETFEEITYDMATTVADAVEELAGIIKLSTYSSFSLFECRKVVTGSKSPDPGEEYIGLDDKYIGDLLAEFKAAKDRSKGEILHCKLILKKKLFRESDEAVTDPMFVQLSYVQLQHDYILGYPVGRDDAAQLSALQILAEIGFAKSPESCTDWNSLLERFLPRQIAITRAKREWELDILSRYHSLEHIAKDDARQQFLRILRALPYGSVFFNVRKIDDPIGLLPGRIILGIKRGVHFFRPVPKEYLHSAELRDIMQFGSSTAVFFKMRVAGVLHIFQFETKQGEEICVALQTHIDVMLRRYSKARTAANGSMGDISNPKPPNLELYERRVQDLSKAVEDSQRNADQLVEELHEKQKLEEKMQEELEALKESLEANKQNLEEVSCDRDRLKSLCNEKEKAFQAAILDKMNMEARLAKLNLMVENNTKKDPVRANQVLEKLEDEIKLRKEELHAAEETIKRLTYEKLVLEHKISEIEKKKAEEISALERKFEQERKATKSQLYDLEKKLERARQELAAAESTLSARDSEMATLQLKELEELREMKEDIDRKEQTAAILKMQGAQIAELEVLYKEEQVLRKRYFTIEDMKGKIRVYCRLRPLSEKEVNERERDVVTSTDEFTVEHLGRDDKPKQHIYDRVFDGGATQEEVFEDTRYLVQSAVDGYVCIFAYGQTGSGKTFTIYGSENPGLTPRATAELFKILRRDRKFSFSLKAYMVELYQDTLVDLLLPKAKRLKLDIKKDSKGMVAVEVTVLSISTMEELSIIQKGSERRHTSGTQMEESSRSHLILSIVIESTLQSQSVARGKLSFVDLAGSERVKKSGSSGSQLKEAQSIKSLSALGDVISALSTGGQHIPYRHKLTMLMSDSLGGAKTLMFVVSPAESNLDETYSLMYASRVRSIVDPSKVSSKEVARLKKLVAYWKEQAGRRGGDEELEEIQEERPTKEKGDGRYSM
MTIDMPPSMAQNVRPSRSSFSSSGHEETPLHSYAAVSGDDYDSDGSFAPPTPNTLSMAIPAELAGAVPLIDRFQVEGFLRLMQKQIQSAGKRGFFSKRSVGPQVRDKFTFEDMLCFQKDPIPTSLLKIGDLVSWATKLFQIILKYMGVDSSDRVTPLSLDERVELVGKLYKQSLKRSELRDELFLQISKQTRPERQYLIKAWELMYLCASSMPPSKDIGGYLSEYVHVAHGVTTDSEIRTLALTLALKRSVKAGPRYTIPGREEIEALLTGRKLTTIVFFLDETFEEITYDMATTVADAVEELAGIIKLSTYSSFSLFECRKVVTGSKSPDPGGEYIGLDDKYIGDLLAEFKAAKDRSKGELLHCKLILKKKLFRESDEAVTDSMFVQLSYVQLQHDYILGYPVGRDDAAQLSALQILAEIGSVNLPESCTDWNSLLERFLPRQIAITQAKREWELDILSRYRSLEHMAKDDARQQFLRILRALPYGSVFFNIRKIDDPIGLLPGRIILGIKRGVHFFRPIPKEYLHSAELRDIMQFGSSTAVFFKMRVAGVLHIFQFETKQGEEICVAVQTHIDVMLRRYSKARTSASGSVGDISNPKPPYMELYERRVQDLSKAVEDSQRYADELVEELREKQKLEEKMQEEFEGFRECLEANKRNLEEVSSDRDKLKSLCNEKDKAFQAAILDKRNMEARLAKLSLMVENNTKKDHVGADRVLQKLEDELKLCKEELHTAEETVKRLTHEKLVLEQKITELEKKKANEINVLERKFEQERKASRSQVYDLERKLEVVRQELGVVESTLSARDSEMAALQLNELEELREMKEDIDRKEQTAAILKMQAAQLAELEALYKEEQVLRKRYFTIEDMKGKIRVYCRLRPLCEKEILEKERDVVTSIDEFTVEHLWRDDKPKHHIYDRVFDGDATQEEVFEDTRYLVQSAVDGYVCIFAYGQTGSGKTFTIYGSENPGLTPRATAELFKILRRDAKFSFSLKAYIVELYQDTLIDLLLPKAKRLKLDIKKDSKGMVAVEVTVLSISTMDELSIIQRGSEQRHTSGTQMEESSRSHLILSIVIESTLQSQSVARGKLSFVDLAGSERVKKSGSSGSQLKEAQSIKSLSALGDVISALSTGGQHIPYRHKLTMLMSDSLGGAKTLMFVVSLAESNLDETYSLIYASRVRSIVDPSKVSSKEVARLKKLVAYWKEQAGRRTEDEDLEEIQEERPTRERGDGRYSM
-------------------------------------------------ITPGTLSMAIPAELAGAVPVIERFQVDGFLRLMQKQIQSAGKRGFFSKKSVGSQVREKFTFEDMLCFQKDPIPTSLLKIGDLVSRATKLFQIILKYMGVDSSDRVAPMSLDNRVELVGKLYKQSLKRAELRDELFVQISKQTRPERQYLVKAWELMYLCASSMPPNKDIGGYLSEYVHVAHGAATDSEIRVLALTLALKRCVKAGPRHTIPGREEIEALLTGRKLTTVVFFLDETFEEITYDMATTVADAVEELAGNIKLLTYSTFTLFECRKVVTGSKSSEPGEEYIGLDDKYIGDLLTEFKAAKDRSKGEILHCKLIFKRKLFRESDEAVADPMFMQLSYVQLQHDYILGYPVGREDASQLSALQILAEIGFVSMPESCSDWNSLLERFLPRQIAITRAKREWELDILSRYHSLEHLTKDDARRQFLRILKAIPYGSVFFNVRKIDDPMGLLPGRIILGIKRGVHFFRPVPKEYLHSAELRDIMQFGSSTAVFFKMRVAGVLHIFQFETKQGEEICVALQTHIDVMLRCYSKAKSATSVPMGDISNIKPPNLDLYERRVQELSMAVEESQRNSDQLLEELRDKRKQE-KMQEELEDLKESLEANVKILAEVSSDCDKLRSLCNEQDKALQDAILGKRNTEEKLAKLSLIVEKTTKKDTTGANQVLQKLEDELKLCKLELQAADETIKRLTNEKFLLERKLSDFENQKADEISFLKQKFEQERESLKSQVHDFERKLQTVRKELLASDSALSVKDSELASLQLKELDELRELREDIDRKEQTAAILKMQGAQLAELEMLYKEEQVQRKRYFTIEDMKGKIRVYCRLRPLSEKEIAEKERNILKSIDEFTVEHPWKDDKQKQHIYDRVFDGEATQEDVFEDTRYLVQSAIDGYVCIFAYGQTGSGKTFTIYGSESPGLTPRATAELFKILRRDGKFSFCLKAYMVELYQDTLVDLLLPKAKRLKLDIKKDSKGMVAVEATVMSISTMEELNIIQTGSERRHTSGTQMVESSRSHLILSIVIESTLQSQAVARGKLSFVDLAGSERVKKSGSSGSQLKEAQSIKSLSALGDVISHLSSGGKHIPYRHKLTMLMSDSLGGAKTLMFVVSPAESNLDETYSLMYASRVRSIVDPSKVSSKEIARLKKLVAYWKEQAGRRGEDEDLEEIQERPTEDGFDDGHHSM
MTMDMQPSMAQSMRTNRSSFSPSGNEDTPVHHFASVSGDDYDSDSSFAPPTPTTLSMAIPAELAGAVPLIDRFQVEGFIRLMQKQVQSSGKRGFFSKKSVGPQVRDKFTFEDMLCFQKDPIPTSLLKIGDLVSRATKLFQIILKYMGVDSFDRITPMSLDERVELVGKLYKQSLKRSELRDELFVQISKQTRPERHYLVKAWELMYLCASSMPPSKDIGAYLSEYVHVAHGVITDSEIRALALTLALKRSVKAGPRHTIPGREEIEALLTGRKLTTIVFFLDETFEEISYDMATTVADAVEELAGIIKLSTYSSFSLFECRKVVTGSKSPDPGEEFIGLDEKYIGDLLAEFKAAKDRSKGEILHCKLIFKKKLFRESDEAVTDPMFVQLSYVQLQHDYILGYPVGRDDAAQLSALQILAEIGFVSIPESCTDWNSLLERSLPRQIAITRAKREWESDIVSRYQSLEHLTKDDARQQFLRILRTLPYGSVFFNVRKIDDPIGLLPGRIILGIKRGVHFFRPVPKEYLHSAELRDIMQFGSSTAVFFKMRVAGVLHIFQFETKQGEEICVALQTHIDVMLRRYSKARSAASISTEDSCNFKPPNLDLYERRVQDLSKAVEESQRNANQLLEELHGKQKQEERTQRELEGLKESFNANQQNLKEVSSDRDRLRLLCNEKDEALKAAILEKRNLEAKLAKLSLMAETSTKKDPSEVNKMLQKLENELKMHKVELQAAEETIKRLTNEKLVLERKLSELEKQKADEINFLELKFEQERKSLRSQVYDLGKKLEEFRQELVSSESTLSAKDSELAALQLKELEELREMKEDIDRKEQTAAILKLQAAQLAELEALYKEEQVLRKRYFTIEDMKGKIRVYCRLRPLSGKEIVEKERGVLASIDEFTVEHPWKDDKAKQHIYDRVFDGYATQEEVFEDTRYLVQSAVDGYVCIFAYGQTGSGKTFTIYGSENPGLTPRATAELFKILRRDSKFSFSLKAYMVELYQDTLVDLLLPKAKRLKMDIKKDSKGMVVVEATVLSISSMEDLNIIQKGSEQRHTSETQMEESSRSHLILSIVIESTLQSQSVARGKLSFVDLAGSERVKKSGSSGSQLKEAQSIKSLSALADVISALSSGGQHIPYRHKLTMLMSDSLGGAKTLMFVVSPAESNLDETHSLIYASRVRSIVDPSKVSSKEVARLKKLVAYWKEQAGRRGEDEDLEEIQEERQTKERTDGRHSM
-----------GQRGSNSSLSSGGTEVTDVSSCFYVPGTDFDAESSLPPLPAPQVALSIPAELAAAIPLIDRFQVEAFLRLMQKQIQSAGKRGFFSKKSSGSNVRERFTFEDMLCFQKDPIPTSLLKISDLVSRATKLFHLILKYMGVDSSDRSTPPSLDERIDLVGKLFKKTLKRVELRDELFAQISKQTRPDRQYLIKAWELMYLCASSMPPSKDIGGYLSEYIHVAHDATIEPDAQVLAVTLALKRSIKAGPRHTTPGREEIEALLTGRKLTTIVFFLDETFEEISYDMATTVSDAVEELAGTIKLSAFSSFSLFECRKVVSSSKSSDPGEEYIGLDDKYIGDLLAEFKAIKDRNKGEILHCKLVFKKKLFRESDEAVTDLMFVQLSYVQLQHDYLLGYPVGRDDAAQLCALQILVGIGFVNSPESCIDWTSLLERFLPRQIAITRAKREWELDILARYRSMENVTKDDARQQFLRILKALPYGSVFFSVRKIDDPIGLLPGRIILGIKRGVHFFRPVPKEYLHSAELRDIMQFGSSTAVFFKMRVAGVLHIFQFETKQGEEICVALQTHIDVMLRRYSKARSAANSLVGDISCSKPQNFEVYEKRLQDLSKAYEESQKKIEKLMDEQQEKNQQEVTLREELEAIHNGLELERRKLLEVTLDRDKLRSLCDEKGTTIQSLMSELRGMEARLAKSGTKSSKETKSELAEMNQILYKIQKELEVRNKELHVAVDNSKRLLSENKILEQNLN-IEKKKKEEVEIHQKRYEQEKKVLKLRVSELENKLEVLAQDLDSAESTIESKNSDMLLLQLKELEELREMKEDIDRKEQTAAILKMQGAQLAELEILYKEEQVLRKRYYTIEDMKGKIRVYCRIRPLNEKESSEREKQMLTTVDEFTVEHPWKDDKRKQHIYDRVFDMRASQDDIFEDTKYLVQSAVDGYVCIFAYGQTGSGKTFTIYGHESPGLTPRATKELFNILKRDSRFSFSLKAYMVELYQDTLVDLLLPKARRLKLEIKKDSKGMVFVEVTTIPISTLEELMILERGSERRHVSGTNMEESSRSHLILSVVIESILQTQSAARGKLSFVDLAGSERVKKSGSAGCQLKEAQSIKSLSALGDVIGALSSGNQHIPYRHKLTMLMSDSLGGAKTLMFVVSPAESNLDETYSLLYASRVRTIVDPSKISSKEMVRLKKLVAYWKEQAGKKGEEEDLVDIEEDRTRKDEAD-----
MTMDLHPSMAQSVRTGRSSFSSSGNGDTPLHNAAALSGDDYDSDSSLAPATPRTLSMDIPAELAGAIPLIDRFQVEGFLRLMQKQIQSAGKRGFFTKKSVGPQPREKFTFEDMLCFQKDPIPTSLLKISDLVSRATKLFQIILKYMGVDSSDRVTPASLDERVELVGKMYKQTLKRTELRDELFAQISKQTRPDKEYLIKAWELMFLCASSMPPSKDIGGYLSEYVHVAHGVNIDSEVRVLALTLALKRSVKAGPRHTIPGREEIEALLTGRKLTTIVFFLDETFEEITYDMATTVADAVEELAGVIKLSAFSSFSLFECRKVVTGSKSPDPGEEYIGLDDKYIGDLLAEFKAAKDRSKGEILHCKLTFKKKLFRESDEAVADPMFVQLSYVQLQHDYMLGYPVGRDDAAQLSALQILVDIGFVRNPESCTDWNSLLERFLPRQIAITRAKREWEFDILSRYHSMENLTKDDARQQFLRILRTLPYGSVFFSVRKIDDPIGLLPGRIILGIKRGVHFFRPVPKEYLHSAELRDIMQFGSSTAVFFKMRVAGVLHIFQFETKQGEEICVALQTHIDVMLRRYSKARSATSGSTGDLSNFKPSDVEMYEKRVQDLSKAVEESQRNADQLLEELREKQKQEAKLQEDLESLKQSLAFEKQNVTEVTSEHDRLRSSCDEKDKALQAALLEKKGLEGRLAKLSLVAEKNNKTQLGGGN---QNLEDEIKLRSEEVQAKEEIIRRLTDEKLLLEQRIYGIEKTKADEIDFLEKKNEQERKALKLRVLELEKKLEGVNQELAVVTSTLATKNSEIASLQLKELEELREMKEDIDRKEQTAAILRMQGAQLAELEVLYKEEQLLRKRYFTIEDMKGKIRVFCRLRPLNEKEIADKERGTTTSVDEFTVEHPWKDDKLKQHTYDRVFDGNATQQDVFEDTRYLVQSAVDGYVCIFAYGQTGSGKTYTIYGSDAPGLTPRATAELFKIMKRDSKFSFSLKAYMVEVYQDTLVDLLLPKSKRLKLDIKKDSKGMVSVEITVLSISTYDELNIIQRGSERRHVAGTQMEESSRSHLIVSIVIESTLQTQSVARGKLSFVDLAGSERIKKSGSSGSQLKEAQSIKSLSALGDVISSLSSGGQHIPYRHKLTMLMSDSLGGAKTLMFVVSPAESNVDETHSLMYASRVRSIVDPSKVSSKEIMRLKKLVAYWKEQAGRRGDEEDLEEIQEERPVKDRADGRHSM
MTIDMPPSMAQNVRTSRSSFSSSGNEDTPLHISASVSGDGYDSDSSFAPFTPTTLSMSIPAELSGAIPLIDRFQVEGFLRSMQKQIQSAGKRGFFSKKSVGPQIRDKFTFEDMLCFQKDPIPTSLLKIGDLVSRATKLFQLILRYMGIDSSDRVTPPNLDERVELVGKLYKQTLKRSELRDELFVQISKQTRPERQYLIKAWELMNLCVSSMPPSKDIGAYLSEYVHVAHDVTIDSEIRSIALTLALKRSVKAGPRQTIPGREEIEALLTGQKLTTIVFFLDETFEEITYDMSATVADAVEELAGIIKLSTYSSFSLFECRKFVTGSKSPDPVEEYIGLDDKYIGDLLAEFKAAKDRSKGEILHCKLIFKKKLFRESDEAVADPMFVQLSYVQLQHDYILGYPVGRDDASQLSALQILAEIGFVETPESCTDWNSLLERYLPRQIAITRAKRDWEMDILSRYRSMEHLTKDDARQQFLRILRTLPYGSVFFSVRKIDDPIGLLPGRIILGIKRGVHFFRPVPKEYLHSAELRDIMQFGSSTAVFFKMRVAGVLHIFQFETKQGEEICVALQTHIDVMLRRYSKARSAATGSIGDILNLKSPSVELYERRVQDLSKAVEESQRNAHQLLEELHEKKKQEEEMKEELEGFKESLKASKTNIEEIRRDRDRLRSLCSENDMSLQTAILEKRSLEVRLAKLNLVVENTMKKDPVGENQVLHKLQDDLKLCNEQLHAAEENIKILSNDKLVLEQKISELENLKAEEMTFKEKNFEQECRVLKSRVYDLEKKLEEARQELVVAESTLAAKESELVALQLKELEELREMKEDIDRKEQTAAILKMQGAQLAELEVLYKEEQVLRKRYFTIEDMKGKIRVFCRLRPLSEKEVAEKERAVLTNIDEFTLEHPWRDEKSKQHIYDRVFDGGATQEDVFEDTRYLVQSAVDGYVCIFAYGQTGSGKTFTIYGSENHGLTPRATAELFEILRRDSKYSFSLKAYMVELYQDTLVDLLLPKAKRLKLDIKKDSKGMVSVEATVVSISTMEELNIIQRGSERRHISGTHMEESSRSHLILSVVIESTLQSQSVARGKLSFVDLAGSERVKKSGSSGSQLKEAQSIKSLSALGDVISALSSGGQHIPYRHKLTMLMSDSLGGAKTLMFVVSPAESNLDETYSLMYASRVRSIVDPSKVSSKEIARLKKLVAYWKEQAGRRGEDEDLEEIQEERP-RERTDGRHSM
MTIDTLPYMAQSVRTSRSSFSSSGNEDTPLHISASVSGDSYDSDVSFAPSTPKSLSMSIPAELAGAIPLIDRFQVEGFLRLMQKQIQSSGKRGFFSRKSVEPQIPEKFTFEDMLCFQKDPIPTSLLKIGDLVSRATKLFQIILKYMGVDSSDRVTPSSLDEQVELVGKLYKQTLKRSELRDELFVQISKQTRPERQYLIKAWELMYLCASSMPPSKDISAYLSEYVHVTHDVTTDSDIRSIALTLALKRSVKAGPRHTIPGREEIEALLTGRKLTTIVFFLDETFEEIMYNMSTTVADAVQELAGIINLSTYSSFSLFECRKVVTASKSPDTGEEYIGLDDKYIGDLLAEFKAAKDRSKGEILHCKLIFKKKLFRESDEPVADPMFVQLSYVQLQHDYILGYPVGGDDAAQLSALQILAEIGFVGTPESCSDWNSLLEQYLPRQIAITRAKREWEMDILFRYGLMEHLTKDDARQQFLRILRTLPYGSVFFSVRKIDDPIGLLPGRIILAIKRGVHFFRPVPKEYLHSAELRDIMQFGSSTAVFFKMRVAGVLHIFQFETKQGEEICVALQTHIDVMLRRYSKTRSAATASIGDISNFKPPNVELYERRVQDLSKAVEESQKNADQLLEELHQKQNQEEKMQEELEVVKESLKADNKNLEEITRDRDRLRSLCNENDMALQAAILEKRSLEARLAKLSLVVENATKTDHVGANQVLHKLQDDLKLQNEELHAAKENIRRLANEKLFLEQKISGLEKKNAEEMAFLEKRFQQEHKALKSQVYGLEKQLEVVRQEF---QSIHAAKESELAALKLKELEELREMKEDIDRKEQTAAILKMQGAQLAEMEVLYKEEQVLRKRYFTIEDMKGKIRVFCRLRPLSENEIFEKERDVLTSIDEFTVEHPWRDDKSKQHIYDRVFDGDATQEDVFEDTRYLVQSAVDGYVCIFAYGQTGSGKTFTVYGSENPGLTPRATAEIFRILKRDSKFSFSVKAYMVELYQDTLVDLLLPKAKRLKLDIKKDSKGMVAVEVTVVSISTMEELSIIHRGSDRRHTSGTQMEESSRSHLILSVVIESTLQSQSVARGKLSFVDLAGSERVKKSGSSGSQLKEAQSIKSLSALGDVISALSSGGQHIPYRHKLTMLMSDSLGGAKTLMFVVSATESNLDESHSLMYASRVRSIVDPSKVSSKEVARLKKLVAYWKEQAGMRGEEEDLEEIQEERHSKERTDGRHSM
MTIDMPPVMAQTVRTSRSSFSSSGNE-TPLHNSATISGDGYDSDGSFAPLTPGSLSAAIPAELAGAIPLIDRFQVEGFLRSMQKQIQSSGKRGFFSKRSVGPQVRDKFTFEDMMCFQRDPIPTSLLKISDLVSRAIKLFQIILKYMEVDSSDRVSQTSLDERIELVGKLYKQTLKRPELRDELFAQISKQTRPDRQLLIRAWELMYLCASSMPPSKDIGGYLSEYVHVAHGMNVDSEVQVLALTLALKRSIKAGPRHTIPGREEIEALLTGKKLTTIVFFLDETFEEIAYDMATTVADAVEELAGIIKLSAYSSFSLFECRKIITGSKSPDPGEEYIGLDDKYIGDLLAEFKAAKDRSKGEILHCKLIFKKKLFRESDESVADPMFVQLSYVQLQHDYILGYPVGRDDAAQLSALQILIEIGFIGCPESCTDWTSLLERFLPRQIAITRAKRDWESDILSRYHLMEHLTKDDARQQFLRILRTLPYGSVFFSVRKIDDPIGLLPGRIILGIKRGVHFFRPVPKEYLHSAELRDIMQFGSSTAVFFKMRVAGVLHIFQFETKQGEEICVALQTHIDVMLRRYSKARSAASGSMGDSSSVKPPSVEVYEKRVQDLSKALEESQKNAIRLSEDLHEKKKEQEKMQEELEGLKDSLISEKQILTEVICDRDKLRSLCDERDSALQAALLEKRSMEVRLGKLSQGLENNAKKDLVGTSQMLLKLQDELKRRCEELHVAQETAKRLGNEKQLLEQRIQRLEKKKADEVEVLEKKFEQEGKTLRLRVSELERKLEVVTQDLAVAESTLAVRATDLASLQLKELEELREMKEDIDRKEQTAAILKMQAAQLAELEVLYKDEQVLRKRYFIIEDMKGKIRVFCRLRPLSEKEVVEKERCVLNTFDEFTVEHPWKDDKAKQHIYDHVFGGSATQEDVFEDTRYLVQSAVDGYVCIFAYGQTGSGKTFTIYGSDGPGLTPRATAELFKIIKRDAKFSFSLKAYMVELYQDTLVDLLLPKAKRLKLDIKKDSKGMVSVEVSIASLSTYEELSIIQRGSEQRHTSGTQMEESSRSHLILSIIIESTLQTQSVARGKLSFVDLAGSERVKKSGSSGNQLKEAQSIKSLSALGDVISALSSGGQHIPYRHKLTMLMSDSLGGAKTLMFVISPAESNLDETYSLTYASRVRSIVDASKVSSKEIVRLKKLVAYWKEQAGRRGDDDDFEEIQEERNMRERTDGRHSM
MTIDMPPSMAQSVRTNRSSFGSSGNEDTPLHHFAAVTADGYDSDTSFAPPTPNTLSTAIPAELAGVVPLIDRFQVEGFLKLMHKQIQSAGKRGFFSKRSVGPQVRDKLTFEDMLCFQKDPIPTSLLKLGDLASRATKLFQIILKYMGVDSSDRATQISLDDRVELVGKLYKQSLKHSELRDELFVQISKQTRPERESLIKAWELKFLCASCMPPSKDIGGYLSEYIHVANGVTTDPEIRALALTLALKRSVKAGPRHTIPGPKEIEALLTGRKLTTIVFFLDETFEEITYDMATTVADAVEELAGIIKLSTYSSFSLFECRKVVTGSKLPDSGEEYIWLDDKHIGDLLSEFKAAKDRSKGEILHCKLIFKKKLFRESDEAVADPMFMQLSYVQLQHDYILGYPIGRDEASQLSALQILAEIGFVRRPESCSDWSSFLERFLPRQIAMTRGKREWELDILSCYHSMEHLTKDDARQQFLHILRTLPFGSVFFNVRKIDDPIGLLPGRIVLGIKRGVHFFRPVPKEYLHSAELRDIMQFGSSTAVFFKMRVAGVLHIFQFETKQGEEICVALQTHIDVMLRRYSKARS-AAGSLEDISNFKPPSLESYERHVQDLSKAVEESKRNADQLMEELHMKEKKEEKMIQELEGLKQSLKTDKNSLEEVTNDRDRLRSLCDEKDKALQATILEKRNMEARMTNLSLMIENANRKDPVGEKQVLQKLEDELKLCKDQLLVAEETIKSLTSEKLNLEQKLSRLEKKNSQEISSLQLTLEQERKALKSQVYDLERKLEMFRQESVAAESTLSVKDSELTALKLRELEELREMKEDIDRKEQTAAILKMQAAQLADMELLYKEEQVLRKRYFTIEDMKGKIRVYCRLRPLSDKEIAEKERDALSTLDEFTIEHQWKNDQPKQHMYDRVFDGDATQEDVFEDTRYLVQSAVDGYVCIFAYGQTGSGKTYTIYGSESPGLTPRATAELFRVLRRDSKFSFSLKAYMVELYQDTLVDLLLPKAKRLKLDIKKDSKGMVTVEVTTVSISSMEELSIIHKGSERRHTSGTQMEESSRSHLILSIVVESTLQSQSVARGKLSFVDLAGSERVKKSGSEGSQLKEAQSIKSLSALGDVISALSSGGQHIPYRHKLTMLMSDSLGGAKTLMFVVSPVESSLDETHSLMYASRVRSIVDPSKVCSKEIARLKKMVAYWKEQAGRRGDDEELEEIQEVRPSKDRTDSRHSM
MTIDFPSSMAQNVRAGRSSFSSSGNEDTPVHPYASVSGDDYDSDSSFAPPTPSTLSMAVPAELAGAVPLIDKFQVEGFLKLMQKQIQSAGKRGLFSRKSVGPPIREKFTFEDMLCFQKDPIPTSLLKIGDLVSRATKLFQIILKYMGVDSSDRVTPISLDERIELVGKLYKQSLKRSELRDELFVQLSKQTRPERQFLIKAWELMFLCASSMPPSKDIGGYLSEYVHVAHSAATDSEIKALALTLALKRSVKAGPRHIIPGREEIEALMTGRKLTTIVFFLDETFEEITYDMSTTVADAVEELAGLIRLSTYSSFSLFECRKVVTGSKSSDLGEEYIGLDDKYIGDLLAEFKAAKDRSKGEILHCKLIFKKKLFRESDEAVADPMFVQLSYVQLQHDYILGYPIGRDDAAQLSALQILAEIGFASSPESCTDWNSLLERFLPRQIAMTRAKRDWEVDIISRYRSLENLTKDDARQQFLRILRALPYGSVFFHVRKIDDPIGLLPGRIILGIKRGIHFFRPVPKEYLHSAELRDIMQFGSSTAVFFKMRVAGVLHIFQFETKQGEEICVALQTHIDVMLRRYSKARSAAGGSVGDISNFKPPNLELYEKRVQDLSKLAEESQNNADQLFQELREKQKEEEKLQEELEGLKETLKADQQNLEEVTNERDRLISLCNEKDKALQAALLDKRNMEAKMAKLSLVSENTAK--LVGANKVSQKLEDELKLCKDELHEAEETIKSLANEKVILEQKLSALEKRNFEETTSLQRKLEQERKAVRSQVYELEKKLEEIRQELVAAKSTISVKDSELAALQLKELEELKEMKEDIDRKEQTAAILKMQGAQLAEMEALYKEEQVLRKRYYTIEDMKGKIRVYCRLRPLSEKEIIDKERAALTMVDEFTIEHLWKEDKPKQYVYDRVFDGGATQESVFEDTKYLVQSAVDGYVCIFAYGQTGSGKTFTIYGSENPGLTPRATAELFRILRRDNKYSFSLKAYMVELYQDTLIDLLLPKSKHLKLDIKKDSTGMVAVEVTVVPISKIEDLNIIQRGSERRHTSGTQMEESSRSHLILSIVIESTLQSQAVARGKLSFVDLAGSERVKKSGSVGSQLKEAQSIKSLSALGDVISALSTGGQHIPYRHKLTMLMSDSLGGAKTLMFVVSPAESNLDETNSLMYASRVRSIVDPSKVSSKEIARLKKLVAYWKEQAGRRTEDEDLEEIQDERPNKDRA------
MTIDMLPSGAQSVRTNRSSFGSGG--DTPLHNYATVSGDGYDSDGSFAPATPTTLSMAIPAELAGAVPLIDRFQVEGFLKLMQKQIQSAGKRGFFSKRSVGPQVREKLTLEDMLCFQKDPIPTSLLKLGDLASRATKLFQIILKYMGVDSSDRVTPIGLEERVELVSKLYKQSLKRSELRDELFVQISKQTRPDREYLIKAWELMYLCASCMPPSKDIGGYLSDYIHVAHGVTTDPEIRARALTLALKRTVKAGPRYIIPGAIEIEALLTGKRLTTIVFFLDETFEEITYDMSTTVADAVEELAGIIKLPTFSSFSLFECHKVVTGSKSPDTGEEYIGLDDKYIGDLLAEFKAVKDRSKGEILHCKLIFKKKLFRESDEAVTDQMFLQLSYVQLQHDYILGYPIGRDDASKLSALQILAEIGFVRRPESCTEWNSFLERFLPRQIAMTRAKREWELDILSCYHSLEHVTKDDARQQFLHTLRTLPYGSVFFNVRKIDDPIGLLPGRIILGIKRGVHFFRPIPKEYLHSAELRDIMQFGSSTAVFFKMRVAGVLHIFQFETKQGEEICVALQTHIDVMLRRYSKARSPTAGSLEDVSSFKPPNLELYEKRVQDLSKLVEESQSNADQMLEKLHEKQKQEEVMLQELESLKESLRAGKHSLTEVTNERDRLRSLCDEKDKALQAKILEKRSMEEKMAKMSLVIESTTKKDHNEADQVLRKLEDDLQLCKDECLVAEETIKSLIDEKLILTQKLSELEENNADEISSLQWKLEQERKAVNSRVYDLERKLDLLKQELVVAESALSLKDSELAAIKLKELEELREMKEDIDRKAQTAAILKMQGAQLAEMETLYKEEQILRKRYFTIEG-----------------------------------------------------------------------------------------------------------------------------------------------------------------------------------------------------------------------------------------------------------------------------------------------------------------------------------------------------------------------------
------------------------------------------------------------------------------------------------------------------------------------------------------------------------------------------------------------------------------------------------------------------------------------------------------------------------------------------------------------------------------------------------MFVQLSYVQLQHDYILGYPIGRDDASQLSALQILAEIGFVSTPETGSNWNSLLERFLPRQISMTRAKREWECDILSRYHSMVHMTKDDARQQFLRILRALPYGSVFFNVRKIDDPIGLLPGRIILGIKRGIHFFRPVPKEYLHSAELRDRMQFGSSTAGVFKMRVASVLHIFQFETKQGEEICIALQTHIDVIMRRYSKARSASGGSLGDVSNFKPPNLELYEKRIQDLSKLAEESQRNADELLKELREKQGKEEKMQDELEGLKKSLKADKQNLEVVASDCDRLRSLCNEKDEALQAAIQEKRNMEARMAKLSVVIENSAKEGLIGENRVLQKLKYELKHCKDELHSAEETIKALTSEKMVLEQKLSALEKRNAEESSSLQRKLEQERRAVKSEVFDLQRKLEGCREELMSAKTTISVKDSELAALQLKELDELREMKEDIDRKEQTAAILKMQGAQLAEMEVLYKEEQVLRKRYFIIEDMKGKIRVYCRLRPLSGKEIAEKEREAIIAFDEFTVEYQWRDDKPKQYIYDRVFGGDATQESVFEDTRYLVQSAIDGYVCIFAYGQTGSGKTYTIYGSEDTGLTPRAIAELFRILRRDNKYSFSLKAYMVELYQDTLIDLLLPKAKHLKLDIKKDSTGMVVVEVTVMPVSTIEELDIIRRGSERRHISGTQMEESSRSHLILSIVIESTLQSQTVARGKLSFVDLAGSERVKKSGSKGSQLKEAQSIKSLSALGDVISALSSGGQHIPYRHKLTMLMSDSLGGAKTLMFVVSPVESSLDETHSLMYASRVR-------------------------------------------------------
MIFDMPPSGAQSVRTNRSSFGSIGSEGTPLHSYATVSGDGYDSDGSFAPPTPTTLSTAIPAELAGAAPLIDRFQVEGFLKLMQKQIHSAGKRGFFSKRSVGPQVREKLTIEDMLCFQKDPIPTSLLKLGDLASRATKLFQMILKYMGVDSSS----LSLEDRVELVGKLYKQSLKRSELRDELFVQISKQTRPEREYLMKSWELMYLCVSCMPPSKDIGGYLSEYTHVAHGVAVDSGIRGVALTLALKHSLKAGPRHIIPGPAEIEARMTGKKLTTIVFFLDETFEEITYDMSTTVADAVEELAGIIKLPTYSSFGLYECRKVVTSAKSSDSGEEYIGLDDKHIGDLLAEFKAVKERSKGEVLHCKLVFKKKLFRESDEAVTDPMFWQLSYVQLQHDYILGYPIGREDASKLSALQILAEIGFVRRPESCPDWNSFLERFLPRQIAMTRARREWELDILSCYHSLENVTKDDARQQFLHIIRTLPYGSVFFNVRKIDDPIGLLPGRIILAIKRGVHFFRPIPKEYLHSAELRDIMQFGSSTAVFFKMRVAGVLHIFQFETKQGEEICVALQTHIDVMLRRYSKTRSSPTGSLKEISTFKSPNLESYEKRVQDLTKAVEDSQRTADQLMEKLHEKQLQEEETLHELEGLKESLETSKNSLAEVTNDRDRLTSLCSEKDNELQAKMIEKRSLEAKIAKLNLMIEEVTNKDSSGADRALQKLEDDLRLCRDELMLAEETIKCLTNEKLVLRQKISELEKKNTEEINYLQRKLEQERKALNTQVHGLERKLDVLKQELVMAESTLLAKDTELAVLKLKELEDLREMKEDIDRKEQTASILRMQAAQLADMESLYKEEQVLRKRYFTIEDMKGKIRVYCRLRPLGEKEIAVKERKVLTYVDEFTVEHPWKDDKAKQHIYDRVFNGNATQEDVFEDTRYLVQSAVDGYVCVFAYGQTGSGKTFTIYGSENPGLTPRATTELFRILRRDGKFSFSLKAYMLELYQDTLVDLLLPKAKRLKLDIKKDSKGMVMVEATTVSISTMEELRIIQRGSERRHTAGTQMEESSRSHLILSIVIESVLQSQSTARGKLSFVDLAGSERIKKSGSEGSQLKEAQSIKSLSALGDVISALSSGGQHIPYRHKLTMLMSDSLGGAKTLMFVVSPVESSLDETHSLMYASRVRSIVDPSKISSKEIARLKKLVAYWKEQAGRKGEDEDLEEIQDKRPTKERSDGRHSM
MIIDRPPSMAQNPMTSRSSFSSNGNENTNVNNHAAANADGYDSDSSLATPTPSTLSMTVPAELAGAIPLIDRFQVDGFLKLMHKQIQSAGKRGFFSKRSSDPQAREKFTFEDMLSFQKDPIPTALLKIGDLVSRATKLFQIILKYIGVDSSDCTTPLSLDERVELVGKLYKQSLKRAELRDELFVQISKQTRPDRQYLIKSWELMYVCASSMSPSKDIAIYLSEYVHIANDVATDSEIQALALTFALKRSVKAGPRHIIPGREEIEALLTGRKLTTIVFFLDETFEEITYDMSTTVADAVEELAGLIKLSTYSSFSLFECRKVVTSSKSPDPVEEYIGLDDKYIGDLLTEFRAAKDRSKGEILHCKLIFKKKLFRESDEAVTDPMFVQLSYVQMQHDYILGYPVGKDDAAQLSALQILAEIGFVSTPESCTNWNSLLERFLPRQISMTRAKREWEFDILSRYRSLEHQTKDDARQQFLRILRALPYGSVFFNVRKIDDPIGLLPGRIIIGIKRGIHFFRPVPKEYLHSAELRDIMQFGSSSAVFFKMRVAGVLHIFQFETKQGEEICVALQTHIDVMLRRYSKARSSSGGSLGDASISKPPNLESYEKRIQDLSKLVEESQRSADQLHKDLHEKQEKEVKMQEQLEGLKESLKANKQNLQAVTSDCERLRSLCNKKDQALQ------------------AIESTSKKDLVETNQVLQKLKYELKYCKGELDSAEETIKTLRSEKAILEQKLSVLEKRNSEESSSLLRKLEQERKAVKSEVYDLERKIEGYRQELMAAKSIISVKDSELSALQFKELEELREMKEDIDRKEQTASILKMQRAQLAEMEGLYKEEQVLRKRYFVIEDMKGKIRVYCRLRPISEKEVSEKEREAVTAVDEFTVEFLWKDDNPKQYIYDRVFGGDATQETVFEDTRYLVQSAVDGYVCIFAYGQTGSGKTFTIYGSEDPGLTPRAIAELFRILRRDSKYSFSLKAYMVELYQDTLIDLLLPKAKHSRLDIKKDSTGMVVVEVTVMSISTIEELYIIQKGSERRHISGTQMEESSRSHLILSIVVESTLQSQSVARGKLSFVDLAGSERVKKSGSMGSQLKEAQSIKSLSALGDVISALSSGGQHTPYRHKLTMLMSDSLGGAKTLMFVVSPIESSLDETHSLMYASRVRSIVDPSKVSSKEIARLKKLVTYWKQQAGRAIEHEDLEEIQDERPNKERPDSH---
MTIDVPPSSAHSVRTNRSSFGSSGNEATPLHSHASVSCDGYDSDGSFAPPTPRTLSTAIPAELAGAVPLIDRLQVEGFLKLMHKQIQSAGKRGFFSKRSVGPQVREKFTFEDMLCFQKDSIPTSLLKLSDLASRATKLFLIILKYIGVDSSDRVTPINIDERVELVGKLYKQSLKRSELRDELFLQISKQTRPERESLIKAWELMYLCALSMPPSKDIGAYLSEYVHVAHGVIIDSEIRALALTLALKHSVKAGPRHIIPGPIEIEAMLTGKRLTTIVFFLDETFEEITYDLSTTVADAVEELAGIIKLSTYSSFSLFECRKVVTGAKSPDSGEEYIGLDDKYVGDLLAEFKAVKERSKGEILHCKLIFKKKLFRESDEAVSDPMFLQLSYVQLQHDYILGYPIGRDDASQLSALQILAEIGFVRRPESCTDWNSFLERFLPRQIAMTRAKREWELDILSCYHSLAHVTKDDARQQFLHILRTIPYGSVFFNVRKIDDPIGLLPGRIILGIKRGVHFFRPVPKEYMHSAELRDIMQFGSSTAVFFKMRVAGVLHIFQFETKQGEEICVALQTHIDVMLRRYSKARSTVGGSLEDTPTYKPSNLELYEKRVQDLSKLAEESQTNADQLLEKLREKQKEEEEMLQEIDGLKKSLKADKQSLAEVTGDRDKLRSLCYEKDKELQAKILEKKNMEEKMAKLSLVTENATKKDTPQANQVSQKLEEDLKLCKGELLVAEETIKGLRSEKLILEQKLFEFEKNSEEEINSLQCKLEQERKNLNSQVYDLELKLDMFRQELTVAKSTLSVKDSEVAALKLDELEELREMKEDIDRKEQTAVILKMQAAQLAEMELLYKEEQVLRKRYFTIEDMKGKIRVYCRLRPLSEKEIANKERDSLTTVDEFTVEHPWKDDKSKQHIYDRVFDGDATQEDIFEDTRYLVQSAVDGYVCIFAYGQTGSGKTFTIYGAENPGLTPRATAELFRILRRDSKYSFSLKAYMLELYQDTLVDLLLPKAKRLKLDIKKDSKGMVAVEVTIVSISTVEELSIIQRGSEQRHTSGTRMDESSRSHLILSVVIESTLQSQSTARGKLSFVDLAGSERVKKSGSAGNQLKEAQSIKSLSALGDVISALSSGGQHIPYRHKLTMLMSDSLGGAKTLMFVVSPTESSLDETHSLMYASRVRSIVDPSKVSSKEIARLKKLVAYWKEQAGKRGEDEELEEIIEERPTKERSDGRHSM
MITDVPPSMMQSSRSSRYSFGSSGNDDTPAHNGAAVVVDDYDSDSSFAPPTPSTMSMNVPAELAGAVPLINRFQVDGFLKLMQKQIQSGGKRGFFSKRSVGPQVREKITFEDMLSFQKDPIPTSLLKLVDLVSRATKLFQIILKYMGIDPSDRVTPISLDERVELVGKLYKQNLKRPELRDELFVQISKQTRPERQYLIKAWELMYLCASSMSPSKDISSYLSEYIHIATGVGTDSEIQILALSLALKHSVKAGPRHIIPGREEIEALLTGRKLTTIVFFLDETFEEIAYDMSTTVSDAVQELAGLIKLSAYSSFSLFECRKVVTGSKAPDLGEEYIGLDEKYIGDLLAEFKVAKDRSKGEILHCKLIFKKKLFRESDEAVTEPMFVQLSYVQLQHDYILGYPIGRDDAAQLSALQILAEIGFLSTPESCTDWNSLLERFLPRQISMTRAKREWEYDIISRYRSLENLTKDDARQQFLRILRALPYGSVFFNVRKIDDPIGLLPGRIILGIKRGIHFFRPVPKEYLHSAELRDIMQFGSSTAVFFKMRVAGVLHIFQFETKQGEEICVALQTHIDVMLRRYSKARSGGGGSLGDISNSKPPNMELYEKRVQDLSKLIEESQKNADQLLEELRVKQRQEEKMQEELDGLKESLKADKKNLDSVTSDRDRLRSLCNEKDKELQAAILDKRNMESRMAKLSAVIENTAKKDLANANQVTQKLEDELKICKYELFAANEIVKSLKSEKMILEQNLSALEKRNAGEISSLQWKLEQERKAVKSEAYELERRLEGCRQELLAAKATISVKDSELVSMQLKELEELREMKEDIDRKEQTAAILKMQGAQLAEMETLYKEEQVLRKRYFVIEDMKGKIRVYCRLRPLNEKEMAEKEREVLTAVDEFTVEYPWKDDKPKQYIYDRVFDAGATQESVFEDTKYLVQSAVDGYVCIFAYGQTGSGKTFTIYGSDNPGLTPRAISELFRILRRDNKYSFSLKAYIVELYQDTLIDLLAPKGKHSKLDIKKDSTGMVVVEVTVMSISTIEELNIIQRGSERRHISGTQMDESSRSHLILSIVIESTLQSQSVARGKLSFVDLAGSERVKKSGSTGSQLKEAQSIKSLSALADVISALSSGGQHTPYRHKLTMLMSDSLGGAKTLMFVVSPAESNLDETHSLMYASRVRSIVDPSKVSSKEIARLKKLVAYWKQQAGRGHEYEDLEEIQDERPTKENGNGN---
