# Supplementary material for: Legume genome structures and histories inferred from Cercis canadensis and Chamaecrista fasciculata genomes
Source: Plant J. 2026 Jun 10;126(5):e70981. doi: 10.1111/tpj.70981 (PMC13252982; doi:10.1111/tpj.70981)
Supplement: Supplementary file 8 — Data S8. Manuscript supplement; Compressed directory of aligned sequences from 36 gene families with members deriving from syntenic blocks from selected species. [file TPJ-126-0-s004.gz › S8_wgd_block_tree/41_hmm_align_table_wgd_all_squareup/Legume.fam3.01219]

MAMSGTSPRHSPNLGSPQPVSSPWNQVVRGESDSTAAAPLSPSPPATSSPVLPPSLPMDDSSSGLDNGS--VNTAKRPAWRPSNA-ADSEAKPVMGAVSWPALSESTKATIKSSTESPKGGADGSSVSQLQGAGITPSSSQRQVTDANPNNVVPTRQKSIKRNGPNASFGGHPQHFAPQGQIAATGFHTSPKDHIQRSGYVSNDHLQQRSFRNRGGLHQRVDGTHHRNYGSRREQDAQDWNTHRFGRDTHVSPRAIPRLMRPPPPPNSAQFIPPPLVRPFAGPVGFSELTHPVLYVAAPPPDSLRGVSFVPPLPPHTMLFPTPDPQLHTKIVNQIDYYFSGELIKDTFLRLKMDEQGWVPIKLIAGFKKVMELTDVPLILEALRTSSVVEVEGDKVRRQNDWKRWILPASHPPDVPGSQGLGKFSHDML-LAVQTISLEHDDSSDTS-----QNKS--SSGDFNNRMQVSTVEGTSEVGIQGSDRSEDAR
----------------------------------------------------------------------------------------------------------------------------------------------------------------------------------------------------------------------------------------------------------------------------------------------------------------------------------------------------------------------------------------------------------------------------------------------------------------------------------------------------------
-AMSGTSPRHSSDSSSNGPVSSPWNHVVRGESEPSAASPLSPSPVTMSSTVSPPSLPADDSGFELDNGNVPGNTGKRPAWKPS-NGAASEVKPVMGAVSWPALSESTRATTKSSTESPKAVADGSSVPQSQGTGVTPSSSQRQATDANTTNVAPTRQKSMKRNGPNTSFGGHLQQPAPQGQIAATGFHSSPKDHTQRSGFVSNDHSQQRSFRNRSGPHQRGDGTHHHNY-NRREQDGQDWNTHRFGRDNHMPPRVFPRFIRPPPPPNSGQFIAPPPVRPFGGPVGFPELTPPVVYVAAPPPDSLRGVPFVPPIPPHAMFFPAPDLQLHTRIVNQINYYFCDDLIKDTYLRQNMDEQGWVPIKLIAGFKKVMQLTDIQLILDAVRTSSVVEVQGDKLRRQNDWRRWIMPTIQSPDVTGSQTPGKFSHDILAEQVQGISLNTTGNNGAGRLDVLSDASLSSSGDLNNQLHLSTTKG-IEVEHQGSDYSTSAR
MADTAASAAANNSCSNSN--PSSFNNCDGG--LKFGDKPSN-KMIVHSETLIVVSTPSSVVEF----SSSDSDA-KKPVWKPSFNDTPSNVKPVMDAFSWPALSKATGKLTS--QPSKQSSLDDSLNSQDEDTGKSPSSSETQVTNARINNNIS---------------------PSPTNNV--------------------NNQQQQRSFKNCGRPNYRG----HR--GNN-----QDWNAHQFGRDTYIPPTCVPRFPPPPLPYPPPQYFPSPPLPPYGG--GHY--IPPVQHFAAAPCGNFSGVSHRPPNSTRPVRFPAPDVQLRAKIVDQIHYYFSVNLVKDMFLRKHMDEQGWVPISLIAGFKKVLELTDIQTIKDVLRNSIIVEIQGDKIRLRENWKRWIIPASELPDSLGSPRLGKSSQEKQTEESKSHPSKTDIND----------------------------------------------
---------NSS-VSSEIDVSPQWIEIVRL---SIVE-SSS----VSATP----LSPCETLAT-----N--SHVTKIPICNSSSPGIDQNL--QINDASWPVLSRYPIPVE-----SSKVSTDASS---LQGTQS-PSSE-RQVIDAKTRCGMPSRQNSMRQNDLAMTPCIHLQQSSSTI------SHSSLKDNTAQNHSITGSQ-HQCSFKNGGSNHDRH-GSRQHNHRGRREQQ-HRSNANRFGRAIHMPPRGLPRLMPPPLPL------------PYSS----NALPPLLPYHENPYGAY-----YKFP----AVYI-PTSDQLHTNILKQIEYYFSSDLIKDTFLRQHMDDQGWVPIRLIASFRKVMELTGIQIIINALRTSSILEIQLKN-HSVEEK----------PTTMVNQSLNLSIAERPDDQLDNQDSEQS-------------------------------------------------
MAMSGTAPNHSP---RPV-VSSPWNHVVRA--APTLV-E--------SSPVVLPSLPVDDSSSALDNGSVFGNTGKRPAWKPS-NGAASEVKPVMGALSWPALSESTRATMKVSSESPKGAADGSSVPQLQGTGIMPSSSQRQVIDTNTNNAAQTRQRPVKRNGPNASFGGHPQQSAPQGQIAATGLHSSLKDHTQRSGFVSNDPPQQRSYRNRGGPHQRGDSTHHHNYGSRREQDGQDWNTHRFGRDPHMPPRGFPRFIRPPPPPNSGQFI-PPPLRPFGGHVGYPDLTPQLLYVAAPPPDSLRGVPFVPPIPPHAMFFPAPDPQLHAKIVNQIDYYFSGELIKDTYLRQNMDEQGWVPIKLIAGFKKVMQLTDIQLILDAIRTSSVVEVQGDKLRRRNDWRRWIMPASHSSGAMGSQTLGKFSHDML---------NITSNCGPGQLDVLSDALQSSFGDLNSRLQRSSTEGTGEVEIQVSDHSTSAR
MAMTGTSPRHYSNLNSPHPVSSPWNQILLGESEPIAAAPSPSSPPTSSAPVTSASLPVEDSSSGIENGSGSGNTGKRPAWKPS-NGAASEVKPVMGAVSWPALSESTRATMK-SSESLKGLTDGSSVPQLQVTGSSPSSSERQFSDSITNTTLPTRQKSMKRNGSKASSAGHPQQSASQASIAVTGSHSSPKGHSQRSGFVSNDHPQQPSFRNRGGPNQRGD-AHHHNYGNRREQDGQDWNAHRFGRDTHMPARVVPRYMRPPPPPNSAQFVPPPPMRPYGGPFGFPELAPPVVYVAAPPPESLRTFPFLQPIPPHPMFFPTLDPQLHTKIVNQIDYYFSNDLIKDTYLRQNMDDQGWVPIKLIAGFNKVMHLTDIQIILDALRVSSVVEVQGDKIRRRNDWKRWLMPASQFPHVRSSQPFGKFGHEMLTEKFQSTLLKTTENDGAGGLDAQTAAL---------ENRPSDGEGTGQVSIQGSNHSISAR
-----TSPRHSSNLSSPQSVSSPWNQIVRGESEPIAASPSSPS---ASAPVTLASLPVEDSSSEFENGSGSGNTGKRPAWKPS-NGAASEVKPVMGAVSWPALSESTRATMK-SSESSKGLTDGSSEPQFQGTGSTSPTSQRQVGDSINTTPVPTRQKSMKRSGSSASSGGHTQQSASQASIAVTGSHSSPKGHMQRSVFVSNDHPQQPSFRNRGGAHQRGDGAHHHNY-NRREQDGQDWITHRFGRDSHMHARVVPRYIRPPPPPHSAQFVPPPPMRPYGGPIGFPELVPPVVYVATPPPESMRTVPFVPPIPPHAVYFPAPDPQLHTKIVNQIDYYFSNELIKDTYLRQNMDDQGWVPIKLIAGFNKVMHLTDVQLILDALRVSSVVEVQGDKIRRRNDWRRWVMPSSQFPNVTTPEALGKLGHERLTEQFQSIVLKKTENDGGGGLDAQPEALQPTFGDLNSSLQLSDIEGTGQVSIQGSDHSISAR
MAMSGTSPRHSSNLNSPQSVSSPWNQIVRGESEPIAASPSSPTSATVSAPVTTASLPVEDSSSEFENGSGSGNTGKRPAWKPS-NGAASEVKPVMGAVSWPALSESTRATMKSSSESSKGLTDGSSVPQLQGTGSTPLSSQRQVSESITTTTVPTRQKSMKRNGSSASSGGHPQHSASQASIAVTGSHSSPKGHTQRSGFVSNDHPQQPSFRIRGGPHQRGDGAHHHNYGNRREQDGQEWNTHRFGRDTHMPARVVPRYIRPPPPPNSAQFVPPPPMRPYGGPIGFPELAPPVVYVAAPPPESLRTVPFVQPIPPHAVFFPAPDPQLHTKIVNQIDYYFSNELIKDTYLRQNMDDQGWVPIKLIAGFNKVMQLTDIQLILDAVRVSSVVEVQGDKIRRRNDWRRWVMPPSQFPNVTSPQALGKFGHEMLTEQFQSIVLKTTENDGAGGLDAQPEALQPTFGDLNSSLQQSGGEGTGQVSIRGSDHSISAR
MAMSGTSPRHSTNLNSPQSVSSPWNQIVRGESEPIAASPSSPTSATVPDPVTSASLPVEDSSSEFENGSGSGNAGKRPAWKPSND-AASEIKPVMGAVSWPALSESTRATMKSSSESLKGLTDGSSVPQLQGTGSSPSSSERQFSDSSTTTMVPTRQKSMKRNVSSASSGGHPQQSASQASIAITGSHSSPRGHTQRNV---NDHPQQPSFRNRGGPNQRGDGAHHHNYGNRREQDGQDWNTHRFGRDTHMPARVVPRYIRPPPPPNSAQFVPPPPMQPYGGPFGFPELAPPVVYVAAPPPESLRTVPFVQPIPPHAVLFPAPDPQLHTKIVNQIDYYFSNELIKDTYLRQNMDEQGWVPIKLIAGFNKVMHLTDIQIILDALRVSSVVEVQGDKIRRRNDWGRWVMPPPQFPNVRSPQPVGKFGHEMLTEQFQSIALKTAENDGAGGLDTQPVALKTTFGDLNSSLQLSGGEGTAQVSIQGSDHSISAR
---ANSSPRHSLNLNSPPTVSSPWNQIVRGKSEPMAVSPSSP--TSVSAPVTSAALPIEDSGSEFVNGCGSGNTGKKPAWKPS-NGAASEVKPVMGAVSWPALSESTRATVKLSSELSKGLTDGSSIPQFQGTGSPPPSSQRQVGDSITTNTMPSRQKSMKRNDSNASSGGHPQQTASQASTAVTGSHNSPKGPLQRSSFVSNDHPQQSSYRNRGGPHNRGNGAYHQTY-NRREQDGQDWHTHRFGRNSHMPARVVPRHIRPPLPPHSAQFVPPPPMPPYGGPIGFPGLAPPVVYVAAPPPESLRTIPFVQPIPPHALYFPPPDPQLHTKVLKQIDYYFSNDLIKDIYLRQNMDDQGWVPIKLIAGFNKVMQLTDIQLILDALRVSSVVEVQGDKIRRRNDWNKWVMPPSQFPYITTPQAHRKFSHEMLTEKFQSIVLKNTENDGAGGRDAQPEALQPTFADLNSSLQPSGGEGTGQVSIQGTDHSISAR
LYMSYSSDNNNNGLQSRRPISFRFNQVVRGESEPIAAAASSPSATVVSSATTVSPSPVENSSFELENGNCYGNMVKRPAWKPSN-GAASEAKPVMGAVSWPALSESTRNTMKSSSESLKALADACSVPQLQVSETTPSSSQRQISDANTNNVVPARQNSAKSDGSSASSGSHTQPSAPQTPTAATGSRAPINDHAQRTGPVPNDQPQQRTFRNRSGSYLRGDGSHHHNHGSRREQGGQDWNTHRFGRDNHIPQRSFQRFARPPPPPTPPQFFTQTPMRPFVGSFGYPEVVPQVVYYT-PPADS--GFYYIPSLPPHAMVPPAPNLQLQTGIVTQINYYFSPDLIRDIYLRQKMDDQGWVPIKLIAGFKRVMSLTDIQIISEALRTSSVVEVQGDKVRRRNDWKRWILPTTQFPHVTSHQTPGKSSHDMLAEQVRSTSLEETNKIA-GSGDGQPDVL-------HRSSSFPSSERSGRVGIQVSDHSVSAK
----------------------------------------------------------------------------------------------------------------------------------------------------------------------------------------------------------------------------------------------------------------------------------------------------------------------------------------------------------------------------------------------------------------------------------------------------------------------------------------------------------
RRISGNSPTASV-AQSPRQVSSPWTQIVRGESEPIAAGPSSPE---PSVAAPAAVLTVEAAAGESEASGGQ-NAGKKPVWRPSNG--ASEVGPVMGASSWPALSETTKAPSKSSSDSLKSLGDSSSVPVTQGIANVPAPK-QAGRAPNPTPN-HSRQRSFQRNGASGSAGTV-SQPSAQGSFTELPSHPSPRGQNQKNGFASQNHPSQRSYRNQ-------NGNHHQSHGGRRNQEGQNWTFQRFGREGNAQSRGTPAFVRPSPQ-PIPQFMAAQ---PFPSHIPFPELAQS-------SYYP--RMPYMTPIPHGPQFFYHQDPPLHMKLHKQIQYYFSDELITDIYLRGFMNNEGFVPLRVVAGFKKVAELTDIQQIVEALQNSPHVEVQGDFIRKRDNWQNWVLRRN--PTGSGPQSVDRAD--AVAKRLGNLSVDQSSADPIGGSSSQLQPTE----ALSDDQQQSSSTA----------------
-RHAGES-VSSPTTQSRRAVSSPWTQIVRGESEPIAVAPSSPP---PSSQSQSNSAPQSNSSSPSVGEGSEGNAGKRPAWKPSNG--AIEVGPVMGAVSWPALSESARASTKLSPEPLKGVSEPPLVSMSQGTGTTPTSSPKQVNSSTPNHTGPARQRSMKRNNASASSGGLPQHQSSAGQGVETVPNPSPKEHTHRSAIGSNDHPQQRSFRNRGGSHPRGDGSHHHNY--RRDQDGQDWNTHRFNRDNHMHPRSVPRMMRPPPPPNAAQFIHQPQMRAFGGPIGFE-MQPQLVYVTHTPHEP-LGVPFVAPM-RHPMVFPAPDPQLHTKIINQIEYYFSNDLIKDTFLRRNMDDQGWVRIKLIAGFNKVMNLTDIQLILDAMRMSTVVEVQGDKIRRRNDWMRWVMPTAQPPNASGSQALGKSGQDILSAQIQSIALDEKTASNIN----IEN---------SSQPQPSSGEGAGQFGVQAADRSISAR
MAGSGTASNPN-NLNSPRSVPSPWNQIVRGESEAVAAAPSSPS---SSSITTTSSLPMEDFGS--VGESSEGNAGKRPAWKPSN-GVAAEIGPVMGAVSWPALSESTRATTKTSPELSKGLTDGSSVSVLQGPGSTTSSSQRQDIA--TNHTVPAQQRSTRRNGSSASSSGHPHQSAPPGPIAATAPHSS-KENTQRSGFTPSDHTQQRSFRNRGGPHHRGDGSHHHSYGSRREQDGQDWNAHRFGRDSHMRPQVAPR--RPQPPANSTPFIHPASMRPFGAPMGFPELGP-VVYVAGPSPESLRGVPFLTPLV-PPVFFPPPDPQLHTKIVNQIDYYFSDALIKDIYLRQNMDDQGWVPIKLIAGFNKVMHLTDIQLILDAVRSSSVMEVQGDKVRRQNEWRRWIMPASQFPNATGSQSLGKSSSEKLARQVQSISLKTTNSSSAGGLVDLPAEAQSSFEDLNGQVQLSGVGGTSQVGILGSDHSNSAR
-------AN----HSSPR--YQPWNQIVRGEAEPVAAAPSSPS---SSSSVTTSSLPMEDSSS--VGESSEGNAGKRPAWKPSIV-VVAEVGPVMGAVSWPALSESTRATTKSSPELSKGLADGSSVPVLQGAGITSSSPQRQDFA--TNHVVPARQRSMRRNGSSASSGGNPQQSTPSGPVAASTLHSS-KENTQRSGFVSSDHPQQRSFRNRGGQHQRGDGSHHHSYGSRREQEGQDWNVHRYGRDTHVRPQV-PRFIRAPPPPNSIPYIPPGAVRSFGTPMGYPELAP-VVYVA-PALDQLRGVPIMTPLGHPAMYFPPPDPQLHIKIVNQIDYYFSNELIRDTYLRQNMDEQGWVPIKLIAGFKKVMHLTDIQLILDSVRSSSVVEVQGDKVRRRNDWRRWIMPASQFPNATGSQSLVKSSSVKLAEQVQSISLDVTSNSSAGGLDVQAEALQSAFGDTNSQVQLSG-------------------
------SPRYSPGHSSPKAVTSPWTQVVRGESESITAAPSSPQEQIVTKATSDSPASPEDSSQELESSDNGGNAGKRPAWKPSNG--VAEVGPVMGASSWPALSESARASAKSASDSLKSPTDGSITPPVQGSGNASSPSHKQVNNSTPSHALPTRQKSMDRSGGSSSAAGLPQPAAPQGPVMEVPPNSSPRDHTNRGGFVPNDYPHQRSYRKGSAPHSRGDGSHHHGYGGRRDQDVHDWNPHRF-REPHMQPRVVARFIRPPSH-SSAQFIAPPHLRPFGNPILYQELASPVVYVPAPHADPLRTVPFVAPMP-HPMFFPPQDHQLHAKLVAQIDYYFSNELIKDIYLRQNMDEQGWVPVKLIAGFKKVKLLTEIQLILEAVRTSTVVEVQGDKLRKRGDWMKWIMPPSQFSPLSSPQSIGSSSYDTLAARFQNVTLQTTNYSTVSEADVHVEAFSSSSGDLNSQSKPYSSEGPSQVGVQGPDRSNSAK
MAMAGNSPRHSSNLQPRRPVSSPWNQVVRGESEPVPAAPSAPEPSIPATSTVVPPLMAENSSSESENGGGNGGPVKRPAWKPSSNGGASEVRPVMGAVSWPALSESTRATVK-PEPLSKGLLDGSSLPQSQGSGSSSSSSQRQVGDVNANNTVPTHQRPFKHNSSSASSAGRQQQSAPQVPIAATGSHYSPKDHTQRGGFVSNEHHHQRSFRSRSGPHHRGDGSHHHNYGNKRD---QEWNNHRFGRDPPMPPRGVPRYMRPHQPPNSRPFIPPPQVRPYGGHIGFPAPPPP----PPPYSDSLRGVAFVPPMAHHGMFFTGPDPQLQVKIVNQINYYFSNELIKDTYLRLNMDDQGWVPIELIASFNKVTQLTDVQLILDSVRTSSVVEVQGNKIRRRNDWRRWIIPRSQLPNVTSSQTPGIVNHDSLAKQVQNIALETTNYDGTEGVGGLPDASQPSSGDSNNPLLLSGSEVTGQVGIQGSDHSISAR
------------------GVSPPWNQVVAA-----ATPPSSA----VTV-AAANSVPAGERREGFDDAGNNGGAGKKHAWKPSANSSTEEVKPVMDADSWPALLDSARATAKSPSLSEPTSVKAST-PEFQGTGSVPPP-QRQVRDVGMNNAAPTHQRTYKRGNSNVSSGGYPHLSGPQGSMA-----SGSLNHGTWSGFVPNDYHTQRSFRNRGGPHPRGDGAHHHTYGGRRDQGGQEWNNHRFGRENYMSPRFAPRFIRPPPPPPTPQMYPPPPMRPF-SHIGYPDLHPPMIYVP-PPLDSLRGYPFPPSITPSIVFFHPPDPHLHIKIVNQIDYYFSNDLIKDLYLRQHMDDQGWVPVSLIAGFNKVQQLTEIQIVLEALRTSSVVEVQGDKIRRRNDWGRWVIPRGQLPNLSSSQTVVQLA-----ERVLGITLEATNKDGARIELNNQDVSQ--NRELNNQLLLPTNESTGQ-------------
MAMTGD--HDSSDIQSRRPVASPWNQVVRGESEPVAAAPSSPPP---PEAFP--SDAVDDSGS--DNGGRNGGSVNRPAWRPSN-GAGLEVQPVMDAQSWPALSEAARAKMK--SESSKGLLDIASVPQSQAAGSMPSSSQRQVSDASVNNNVPTHQKPIKHNSSNTSSGGHQHQSAPQVSNAATGSHSYPKDHTHRSGYVSNDHPQQRTFRNRNGPHQRGDGAHHHNYGNRRD---QDWNTRRFGRDIHMPPRVVPRFMRPPPPPNSAPFIHPPPVRPFGGHIGFHELVPPVVFVAAPPPPPLRGVPFVPPVPHHAMFFAGSDPQLHTKIVNQIDYYFSNELVKDTFLRQNMDDQGWVPIKLIAGFKKVMHLTDIQLILDAVQTSYVVEVQGDKIRRRNDWMRWIMPSPQFPNVTSH---GVLNHDKLAEQLHNISLETTNYDIPGRLGVLSDNSQPVFGDLNNPMQLSTSESAGQVGFHGSDHSISAR
MAMSGASPNHSP----S---PSPWSQIVSA-----AAPPSSPPAVSVSDSSAVNSAPAEETE--------NANGGKRPAWKPSNA-ASSS---VMGADSWPALSKSAHSPAKSLPESVKGSVDSSSSPNLQGTGSTPSPQ-RQVRDAGVNNTLPTQQKPYKRSNSNLSSGGHPQHSGNQGSVAGSHSHSSQKDHQQRTGFVSNDHPQQRSYRNRGGPHQRGDGAHHHNYGGRRDQDGQDWNNQRFGRDNYMSPRFVPRYIRPPPPPNPAQLFP-PPMRPFGGSIGFP-----------------------------------------------------------------------------------------------------------------------------------------------------------------------------------------------------------
MEMIGNSSNHSPNLQSRR--LPPWNQVVRGESESIAAVPAV---SLSEESFPIVTAPVDDSTSEADNGGERGGTGKRPAWRSSGNGGVSEVQPVMDAHSWPALSDSARGSTK--SESSKGLLDGSSVSPWQGMESTPSSSQRQVGDVNVNNMAPTRQKSIKHNSSNASSGGHTQQSAPQVSIAATGSHSSSRDHTQRSGFVPSDHPQQRSFRHRGGPHQRGDGSHHHNYGNRRD---QDWNSRRYGRDMHVPPRVSPRIIRPSLPPNSAPFIHPPPLRPFGGHMGFHELAAPVVLFAGPPPPILRGVPFVPPMP---LYYAGPDPQLHSKIVNQIDYYFSNELVKDIFLRKNMDAQGWVPITLIAGFKKVMDLTDIQLIIDAIRTSSVVEVQGDKIRRQNDWEKWIMPSPQFPNVTSP---EVLNQDMLAEKMRNIALETTIYDGAGGPVVLPDNSEPAFGDLSSPLQLSTSEITGEVDIHDP-------
---NA---------SSPNPAAAPWSQIVAS-TAASAVPHSSP--SPPPSSAVVDTFTVTEAA-----EDTDTSGGKRPVWKPSNA-AASS---VMDADSWPALSESAKAPAKPPQELVKLSLDLSTLPQSQGTGSLHSPQ-KQVKDAGNSNVVPTHQKPFRRSNSNASSGGRPQMSVPQGFVAGSHNHSAQIDHLPRAGFVPNDQPQRRSFRNRGGLQPRGDGSHHFNSGSRRDQDGQDWNAHNFNRDNYRSPRFVPQFVRPPPPTNHAQYYPPPPIPPYMGSYGYHDLTLQMMYGPPLHVEPPRSVPFVQPIS-SAIFFPPPDSELQTKIVNQIDYYFSDLLNNDTYLKRNMDDQGWVPLNLIAGFNKVKLLTDIQIVVDAVRTSSVVEVQDDKIRRRN----WITLSSQFHNVNGSQIAAQLA-----KNIQNIDLETNKNGAFGELHVS--------------------------------------
MAMTGNSPRHSSTHQPRRSASSPWNQVVRGESEPVAVPPSSSSPSHLTEAFHSTVSPADDFSS--AAESSDGGAAKRPVWKPSPNGAASEAQPVIDALSWPALSVSTKAAMK--SDSAKGLLDGSSVPQLQVLGSSSSSSQREVSDDSTNGVVSTRPKSLKNHSSNASSGGHPQQSVPQASVAATGSHSSPKDHTPRSGFVSNDHPQHRSFRNRGGPHQRGDGSHHHNYGNRR----QDWNNNRFSRDTNVSPRVVPRFIRPPPPPNSTQFFHPSPMPPFGGHIGFHELSPPVVFVAAPPPPPLRSVPFVPPMPHHPLFFTGPDPQLQNKIVTQIDYYFSNELIKDTFLRQNMDDQGWVPIKLIAGFNKVMYLTDIQMIVEAVRNSSAVELQGDKIRRRNDWRRWLMPPVQFSNATSP---GESNPDILAEQVHNIALETSNYDGPGGVEVLHDTSQSTFGDLSSPLQLSTSEGAGQVGIQGSNQSIPAR
MTMTGASPNHSP---KPG-VSSPWSQIVAA-----AAPPSS--PPLPVDSALINFAPADDFD----NGGGNVNTGKRPAWKPSNG-ASSS---VMDADSWPALSESARATAKSPSELDKGSVDAMSTPSLQGSGSVVSSPHRQDRDASGNNTAQTHQKSFKRGNFGPSSGGHPQTSGPQGPMAVSHNYSSPKEHQPRAGFVSNDHPQQRSFRHRGGPHQRGDGH-HHNYGGRRDHDGQDWSNHRFGRDNYMSPRFVPRFIRPPPPPNIAQLYPPLPMRPPYGSIGYPEIPPQMVYVPPPPLESMRGVPFVSPIPPNAMFFQPTDNLLHTKIVNQIDYYFSNDLVKDIYLRRNMDDQGWVPINLISNFKKVKYLTEIQTVIDAVRASSVVEIQGDKVRKRNDWRRWIMPPAQLPNSRGSQTIGQLA-----EQVQNITLETTNNDDAGVLDVSQNRP---FGDLNGQYLLSTGESTGQVGIQVSDHSISAR
