# Supplementary material for: Legume genome structures and histories inferred from Cercis canadensis and Chamaecrista fasciculata genomes
Source: Plant J. 2026 Jun 10;126(5):e70981. doi: 10.1111/tpj.70981 (PMC13252982; doi:10.1111/tpj.70981)
Supplement: Supplementary file 8 — Data S8. Manuscript supplement; Compressed directory of aligned sequences from 36 gene families with members deriving from syntenic blocks from selected species. [file TPJ-126-0-s004.gz › S8_wgd_block_tree/41_hmm_align_table_wgd_all_squareup/Legume.fam3.01405]

MASGWDQIGEIANVAQLTGLDAARLIAMIVKAASTARMHKKCRQFAQHLKLIGLLEQLKISELKKYPETREPLEQLEESLRRAYILVSCQDRSYLYLLAMGWIVYQFRRAQEIDRYLRLVPLITLVDARVRERLDMIERDQCEYTLDDEDERVQTVIMKPDPDKEDAAVLKKTLSCSYPLPFKEALKKEEKLRVELQRSQANWDTNQCDFIQRLLDVTEVAAYSLPEKC-PEKSHKIVENTYADANYDKEHAYDEKSYERTDTVPTSR--------LPSGGSYQEEEWHTDLLACCSEPFLCMKTFFFPCGTFSKIATVANRPTSSAEACELMAYSLILSCCCYTCCMRRRLRKMFITGGYIDDFLSHLMCCCCALVQEWREVEIRGAYGPGKTKTGPPPLQYMES
MASSWEHLGEVATIVQLTGSDAVRLIGMIVKAASTARMHKKCRQFAQHLKLIGLLEQLKISELKKYPETREPLEQLEDALRRSYVLVSCQDRSYLYLLAMGWIVYQFRKAQEIDRYLRLVPLITLVDARVRERLEVIEKDQREYTLDDEDQKVQTVILKHEPDKDDAVVLKKSLSCSYPLPFNEALKKEEKLKLELQRSQENLDMNQCEVIQRLLDVTEAAAYSLPEKCSPEKSLKKVEDSYSDDNSDKGHISDEKYHKKCDTSSTLRSSVSGKDLLPTEGSYELGEWHTDLLSCCSEPSLCLKTFFYPCGTFAKIATVATRHISSAEACELMAYSLVLSCCCYTCCIRRKLRKMLITGGYVDDFLSHLMCCCCALVQEWREVEIRGVCGPHKTCTSPPPSQHMES
MASPWDHFGEIANVAQLTGLDAVRLIGMIVKAASTARMHKKCRQFAQHLKLIGLLEQLKISELKRYPETREPLEQLEESLRRSYILVSCQDRSYLYLLAMGWIVYQFRKAQEIDRYLRLVPLITLVDSRVRERLEVIEKDQCEYTLDDEDQRVQTVILKPDPDKEDAAVLKKTLSCSYPLPFKEALKMEEKLQIELQRSQANWDSNQCEFIQRLLDVTEVAAYTLPDKYSPEKSHKKVEETYTDANSDKGHSSDEKPHKRSDTVPGTRS--------SAGGLYQKEDWHTDLLACCSEPYLCIKTLFCPCGTFSKIATVANRPISSAEACELMAYSLIFSCCCYTCCVRRKLRKMFIPGGFVDDFLSHLMCCCCALVQEWREVEIRGVSGPEKTKTSPPPSQYMES
MAAAWDHFGDIANVAQLTGLDAVRLIGMIVKAASTARMHKKCRQFAQHLKLIGLLEQLKITELKKYPETREPLEQLEDALRRSYILVSCQDRSYLYLLAMGWIVYQFRKAQEIDRYLRLVPLITLVDNRVRERLEVIEKDQREYTLDDEDQKLQTVILKPEPDKEDAVVLKKSLSCSYPLPFNEALKKEEKLHLELQRSQANMDMNQCEVIQRLLDVTEVAACSLPEKCSPEKSHKKVEDNYVEANSDKGYSSDVKPHKKRDTSSTSRSSVSRKDGLSTGGPYQQEEWHTDLLACCSQPSLCIKTFFYPCGTFSKIATVATRHISSAEACELMAYTLILSCCCYTCCVRRKLRKMLITGGYVDDFLSHLMCCCCALVQEWREVEIRGVCGPEKTKTSPPPSQYMES
MASSWDHFGEVANVAQLTGVDAVRLIGLIVKAASTARMHKKCRQFAQHLKLIGLLEQLKISELKKYPETREPLEQLEDALRRSYILVSCQDRSYLYLLAMGWIVYQFRKAQEIDRYLRLVPLITLVDARVRERLEVIEKDQREYTLDDEEQKVQTVILKPEPDKHDAVVLKKSLSCSYPLAFNEALKKEEKLQLELRRSQANLDMNQCEVIQRLLDVTEAAAYSLPEKCSPEKSPKNVGESYSDANSDKAHSSDEKYHKKSDTSSALRSSVSGKDLLSTGGSFQPEEWHTDLLDCCSQPSLCIKTSFFPCGTFSKIATVATRHISSAEACELMAYSLILSCCCYTCCVRRKLRKTLITGGYIDDFLSHLMCCCCALVQEWREVEIRGVAGPEKTKTSPPPSQYMES
MASAWEHFGEIANVAQLTGLDAVRLIGMIVKAASTARMHKKCRQFAQHLKLIGLLEQLKISELKRYPETREPLEQLEESLRRSYILVSCQDRSYLYLLAMGWIVYQFRKAQEIDRYLRLVPLITLVDSRVRERLEVIEKDQCEYTLDDEDQRVQTVILKPDPDHHDAAVLKKTLSCSYPLPFNEALKKEEKLQLELQRSQANWDVNQCEFIQRLLDVTEVA-YSLPEKLSPEKTHKKVEHTYTDANSDKGHSSDEKSHKRIDTVSGSRSA--------TGGSYQKEDWHTDLLACCSEPYLCIKTFFYPCGTFSKIATVANRPISSAEACELMAYSLILSCCCYTCCIRRKLRKSLITSVALDPLEVKEQAVLGTKTQMNTSNRLRKKHDNATMELSPALTKH---
MAAAWEHFGEIANVAQLTGLDAVRLIGLIVKAASTARMHKKCRQFALHLKLIGLLEQLKISELKKYPETREPLEQLEEALRRSYILVSCQDRSYLYLLAMGWIVYQFRKAQEIDRYLRLVPLITLVDSRVRERLEVIEKDQREYTLDDEDQKMQTVILKPEPDNNDAVVLKKTLSCSYPLPFNEALKKEEKLRLELQRSQAYMDMGQCQVIQHLLDVTEAAAYSLPEKCSPEKCHEKLDHSYSDAKSEKDLSSDEKYNK-------SRSPVSGKDLMSTGGSYHSEDWHTDLLACCSEPYLCIKTFFFPCGTFSKIATVANRPISSAEACDLMAYSLILSCCCYTCCVRRKLRRMLITGGFVDDFLSHLMCCCCALVQEWREVEIRGVSGCDKTKTSPPPTQYMES
-MASWEHFGEIANAAQLAGLDAVRLIGMIVKAASTARMHKKCRQFAQHLKLIGLLEQLKISELKKYPETREPLEQLEEALRRSYILISCQDRSYLYLLAMGWIVYQFRKAQEIDRYLRLVPLITLVDSRVRERLEIIEKDQREYTLDDEDQKIQTVILKPEPGNEDTAVLKKTLSCSYPLPFNEALKKEEKLKLEMQRSQANHDMGQCQVIQRLLDVTEAAAYSLPDKCSPDKSQKKLDHTYSDANNEKNHSPDEKYNK-------SRSSVSGKDLLSTGGSYHKEDWHTDLLACCSEPSLCIKTFFYPCGTFSKIATVANRHISSAEACDLMAYSLILSCCCYTCCVRRKLRMMLITGGYIDDFLSHLMCCCCALVQEWREVEIRGVSGPGKTKLSPPPSQYMES
MASSWDHFGEIANVAQLTGLDAVRLIGMIVKAASTARMHKKCRQFAQHLKLIGLLEQLKISELKKYPETREPLEQLEEALRRSYILVSCQDRSYLYLLAMGWIVYQFRKAQEIDRYLRLVPLITLVDSRVRERLEVIEKDQCEYTLDDEDQKMQTVILKPEPDNDDAAVLKKSLSCSYPLPFNEALKKEEKLQLELQRSQAHLDMGQCEFIQRLLDVTEAAAYSLPEKCSPEKCQKKLDHTYSDANIEKDHSSDEKYNK-------SRSSVSGKDLLSTGGSYHNEDWHTDLLACCSEPYLCIKTFFYPCGTFSKIATVANRHISSAEACDLMAYSLILSCCCYTCCVRRKLRRMLITGGFIDDFLSHLMCCCCALVQEWREVEIRGVSGPEKTKTSPPPSQYMES
----------------------------------------------------------------------------------------------------------------------------------QERLEVIERDQCEYTLDDEDQKMQTVILKPEPDNDDAVVLKKTLSCSYPLPFNEALKKEEKLRHELQRSQAHLDLGQCQVIQHLLDVTESAAYSLPEQCSPEKSHKKLDHTYSDANSEKDLSSNEKYNK-------SRSSVSGKDLMLTGGSYHSEDWHTDLLACCSEPYLCIKTFFCPCATFSKIATVANRPISSAEACDLVAYSLILSCCCYTCCVRRKLRRMLIKGGFIDDFLSHLMCCCCALVQEWREAEIRGVSGPSKTKMSPPPSQYMES
MAATWDHFGEIANVAQLTGLDAVRLIGMIVKAASTARMHKKCRHFAQHVKLIGLLEQLKISELKKYPETREPLEQLEDALRRSYILISCQDRSYLYLLAMGWIVYQFRKAQEIDRYLRLVPLITLVDSRVRERLEIIEKDQREYTLDDEDQKIQTVILKPEPDNEDAAVLKKSLSCSYPLHFNEALKKEEKLQLEMQRSQANHDMGQCQVIQRLLDVTEAAAYSLPEKCSPEKSQKKLDHTYSDANSEKDHSSDEKYNK-------SRSPVSGKDLLSTGGSYNNQDWHTDLLACCSEPYLCIKTFFYPCGTFSKIAAVANRHISSAEACDLMAYSLVLSCCCYTCCVRRKLRMMLISGGYIDDFLSHLMCCCCALVQEWREVEIRGLSGPEKTKMSHPPSQYMES
MASAWDHLGDIASVAQLTGVDAVRLIGMIVKAANTARMHKKCRQFAQHLKLIGLLEQLKISELKRYPETREPLEQLEDALRRSYILVSCQDRSYLYLLAMGWIVYQFRKAQEIDRYLRLVPLITLVDARVRERLEVIEKDQREYTLDDEDQKVQTVILKPDPDNEDAVVLKKTLSCSYPLPFNEALKKEEKLQLELQRSQANLDMNQCEVIQRLLDVTEVAACSLPEKCSPEKVK-EVEYSYS--YNEKDRSSDEKYDNS----------RSNKDLLSTRVSYEQEDWHTDLLACCSEPSLCIKTFFFPCGTLSKIATVANRPISSGEACELMAYSLVLSCCCYTCCIRRKLRKMLITGGFIDDFLSHLMCCCCALVQEWREVEIRGVYGPEKTRTSPPPIQYMES
MASGCEHFGEFANVAQLTGLDAVRLIGMIVRAATTARMHKKCRQFAQHLKLIGLLEQLKISELKKYPETREPLEQLEDALRRSYILVSCQNRSYLYLLAMGWIVYQFRKAQEIDRYLRLVPLITLVDSRVRERLEVIEKDQREYTLDHEDQKLQTVILKPEPDKEDAVVLEKSLSCSYPLPFNEALKREEKLQLELQRSQANLDTRQCEVIQHLLDVTEAAAYSLPEKCSPEKVHKKVEHDYADAKCEKDHSSDEKYQ-------NSRSPASGKDLLSTEVSYQQEDWHTDLLACCSEPSLCIKTFFYPCGTFAKIATVATRHMSSAEACDLMAYSLILSCCCYTCCVRRKLRKMLITGGFVDDFLSHLMCCCCALVQEWREVEIRGVSGKS--------------
MSHSWDGLGEIASVAQLTGLDAVKLIGLIVKAANTAWMHKKCRQFAQHLKLIGLLEQLKISEMKKYPETREPLEGLEDALRRSYLLVSCRDRSYLYLLAMGWIVYQFRKHQEIDRFLKIIPLITLVDARIRERFEYIDRDQREYTLDEEDRHVQDVILKQESTREAASVLKKTLSCSYPLRFCEALKTEEKLQIELQRSQEHYDVAQCEVIQRLIGVTQAAAAVDSEKELTKKASKKSERS---SSMKTEYSYDEDSPKKSSTRAASRSNVSGHDLLSRRASQHHEEWHTDLLACCSEPSLCFKTFFFPCGTLAKIATAASRHISSAEACELMAYSLILSCCCYTCCVRRKLRKTLITGGFIDDFLSHVMCCCCALVQELREVEIRGAYGTEKTKISPPSSQFME-
MASSWDHFGEIANVAQLTGLDAVRLIGMIVKAASTARMHKKCRQFALHLKLIGLLEQLKISELKRYPETREPLEQLEEALRRSYILVSCQDRSYLYLLAMGWIVYQFRKAQEIDRYLKLVPLITLVDARVRERLEDIEKDQREYTLDEEDRKVQDVILKPDPSKNDTVVLKKTLSCSYPLGFNEALQKEEKLQLELQRSQSIYDVSQCEVIQRLLEVTETVASK----SSPEKNNKKIERNYSDANSEKEPSSNESYQSESRKMSRNTSSVSGHDLLSTRGSHRHEEWNTDLLGCCSEPSLCIKTFFYPCGTFSKIASVATRHMSSAEACELMAYSLVLSCCCYTCCIRRKLRKTLISGGFIDDFLSHFMCCCCALVQEWREVELRGIYGAEKTKISPPPSQYME-
MASSWDNFGEIANVAQLTGLDAVRLIGMIVKAASTARMHKRCRQFALHLKLIGLLEQLKISELRKYPETREPLEQLEESLRRSYILVSCQDRSYLYLLAMGWIVYQFRKAQEIDRYLRLVPLITLVDARVRERLEVIEMDQREYTLDDEDRKMQDVILKPEP-LNDTVVLKKTLSCSYPLPFDKALKKEEKLQLELQRSQANMDMSQCEVIQHLLEVTESAAFSRPEKCSPEKDLKKTDYIYSNAD--KDDSSEKSYHKKST--SRNTSSVSGKEMMSTKGSYQHEEWHTDLLGCCSEPSLCLKTFFCPCGTFSKIATVASRHISESEACELMAYSLILSCCCYTCCIRRKLRKMLITGGLVDDFLSHLMCCCCALVQEWREVEIRGVCGPEKTKTSPPSSQYMES
MASSWDHLGEIATVAQLTGLDAVKLIGMIGKAASTARMHKKCKQFALHLKLIGLLEQLKISELKRYPETREPLEQLEEALRRSYILVSCQDRSYLYLLAMGWIVYQFRKAQEIDRYLRLVPLITLVDARVRDRIEYIEMDRCEYTLDDEDRKMQDAILKPEP-LNDTMVLKKTLSCSYPLPFDKALQKEEKLQVELQWSQTNMDLSQCEVIKHLLEFTEAAACSKLEKCSPEKDHKKTEHSYSNANTD--HSSDKSYHKKSI----SRNTSSGKDMLSTKCSYQHDEWHTDLLSCCSEPSLCLKTFFYPCGTFSKIATVATRHISASEACELMAYSLILSCCCYTCCIRRKLRRTLITGGFVDDFLSHLMCCCCALVQEWREVEIRGVCGPEKTKTSPPPSQYMES
-MATWEHFGEIANVAQLTGVDAVRLIGMIVSAANTARMHKKCRQFAQHLKLIGLLEQLKISELKRYPEMREPLEQLEDSLRRGYILVSCQDRSYLYLLAMGWIVYQFRKAQEIDRYLKIIPLITLVDARVRERLEDIEKDQREYTLDDEDKRVQDVILKPEPSTNDTVVLKKTLSCSYPLPFNAALKKEEKLQLELQRSQANYDVDQCEVIQHLIGVTEAVAANVPEKNLPVRSSKKAESDYSDANSDKEYSVDESYPKRSDTRTASRSSVSGHDLLSTRGSHRHEEWHSDLLGCCSEPSLCIKTFFYPCGTFSKIASVATRHMSSAEACELMAYSMILSCCCYTCCIRRKLRNMLITGGLFDDFLSHLMCCCCALVQEWREVEIRGVYGPEKTRTSPPPSQYMES
MASPWDHMGEIANVAQLTGLDAVRLIGMIVRAASTARMHKKCRQFAQHLKLIGLLEQLKISELKRYPETREPLEQLEDALRRSYILVSCQDRSYLYLLAMGWIVYQFRKAQEIDRYLRLVPLITLVDARVRERLEVIEKDQREYTLDDEDQKVQTVILKPDPDKEDAAVLKKTLSCSYPCSFTEALKKEEKLKLELQRSQANLDMNQCHVIQRLLDVTEIAAYSMPEKSSPEKSHKKEEYSYSDSNGDKGHSSEEKYHTKSDTVSASRSAVSQKERSS-GSSYQQEDWHTDLLACCSEPSLCMKTFFYPCGTFSKIASVATRPMSSGEACELMAYSLILSCCCYTCCVRRKLRKMLITGGFVDDFLSHLMCCCCALVQEWREVEIREISGSEKTRTSPPPSQYMES
------SFGELANVAQLTGIDAVRLIGMIVKAASTARMHKKCRQFAQHLKLIGLLEQLKISELKKYPETREPLEQLEDALRRSYILVSCQDRSYLYLLAMGWIVYQFRKAQEIDRLLRLVPLITLVDARVRERLEVIERDQCEYTLDDDCQKLQTVILKPEPDKDDTVVLKKTLSCSYPFSFTEALKKEEKLQVELQHSQSIMDIHQCEFIQRLLDITEVAAYT--EKYSPEKTHKRVEYSYSDANGGKGHSSSEKSNKKSDTLSAPRSSVPEKDLLSTGGSYQQEDWQTDLLACCSEPYLCIKTCFFPCGTFSKIASVATRPISSAEACELMAYSLVLSCCCYTCCIRRKLRNVLIRGGFVDDFLSHLMCCCCSLVQEWREVEIRGVYGHEKTKTNPPPSQYMES
-MASWDHMGDFANIAQLTGVDAVKLIGMIVKAASTARMHKKCRQFAQHLKLIGLLEQLKISELKRYPETREPLEQLEDALRRSYMLVSCQDRSYLYLMAMGWIVYQFRKAQEIDRYLRLVPLITLVDARVRERLEVIEMDQREYTLDDDDQQAQTVILKPEPDKDDTAMLKKTLSCSYPCSFTEALKKEEKLKLELQRSQANLDMNQCEVIQRLLEVTEVASYSVPEKCSSEKSHKKEEYNYSDANGEKVHSSDEKYHAKVDTVSPSRFSVSRKDLQSNGGSYHQEDWHTDLLACCSEPSLCMKTFFYPCGTFSKIASVAKRPISSGEACELMAYSLILSCCCYTCCVRRKLRKMLITGGFVDDFLSHLMCCCCALVQEWREVEIRGANASEKTRTSPPTSQYMES
MASSWEHFGEVANVAQLTGLDAVRLIGMIVKAASTARMHKKCRQFALHLKLIGLLEQLKISELKKYPETREPLEQLEDALRRSYILVSCQDRSYLYLLAMGWIVYQFRKAQEIDRYLRLVPLITLVDARVRERLEVIERDQCEYTLDDEDQKVQTVILKPEPDKDDSAVLKKTLSCSYPFSFTEALKKEEKLQQELQFSQGIMDIHQCEFIQRLLAVTEVAAYSLPEKFSPEKSQKTVDYSYSDANDNKNNSSEQKDH-------KSRSSVPEKNQLSTGGSSQQEDWHTDLLACCSEPYLCMKTFFYPCGTFSKIATVATRPISSAEVCDLLAYSLILSCCCYTCCIRRKLRKMLITGGYVDDFLSHLMCCCCALVQEWREVEIRRVFAPDMTNSSPPTSQYME-
-MASWDHMGDFANIAQLTGVDAVKLIGMIVKAASTARMHKKCRQFAMHLKLIGLLEQLKISELKRYPETREPLEQLEDALRRSYMLVSCQDRSYLYLLAMGWIVYQFRKAQEIDRYLRLVPLITLVDARVRERLEVIEHDQREYTLDDEDQQAHTVILKPDPDKEDTAVLKKTLSCSYPCTFPEAIKKEEKLNLELQRSQANLDMNQCEVIQRLLEVTKVAEYSLPDKCSPEKSHKKENYSYSDSNDDKVHSSDEKYHTKVDTLSQSRYSVSQKDVMSTGGSYQQEDWHTDLLACCSEPSLCMKTFFYPCGTFSKIATVVKRPMSSAEACELMAYSLILSCCCYTCCIRRKLRKMLITGGFVDDFLSHLMCCCCALVQEWREVEIRGVSGADKTKTSPPPIQYMES
MASSWEQFGEIANVAQLTGLDAVKLIGMIVKAANTARMHKKCRQFAQHLKLIGLLDQLKISELKKYPETREPLEQLEDALRRSYILVSCQDRSYLYLLAMGWIVYQFRKAQEIDRYLRLVPLITLVDARVRERLEVIEKDQCAYTLDDEDQKVQTVFMKPEHDKEDTVVLKKTLSCSYPFSFTEALKKEEKLQLELHHSQANMDINQCEFIQRLLDVTNFAAYSLPEKLSPEDNYQIVEYSHSDANGSKGHSSNEKHHKKSDILSSSRTKVSEKNPVSTRSSYQQEDWHTDLLACCSEPYLCIKTFFYPCGTFSKIATVATRPISSAEVCDFIAYSLVLSCCCYTCCIRRKLRKMMIPGGYVDDFLSHLMCCSCALVQEWREVQIRGVYEPEKTNISPPTAQYMES
-MASWDQMGELANVAQLTGVDAVRLIGMIVRAASTARMHKKCRQFAQHLKLIGLLEQLKISELKRYPETREPLEQLEDALRRSYILVSCQDRSYLYLLAMGWIVYQFRKAQEIDRYLRLVPLITLVDARVRERLEVIEMDQREYTLDDDDQKAQTVIFKPEPDKDDTAVLKKTLSCSYPCSFNEALKKEEKLKLELQRSQANYDMNQCQVIQRLLDVTEVAAYSVPEKCSPEKNHKKEEYNYSKDNSDKEHSSDERYHAKVDKHSPSRYSVARKDIVSAGGSYQEEDWHTDLLACCSEPSLCMKTFFYPCGTFSKIASIARRPISSAEACDLMAYSLILSCCCYTCCVRRKLRKMLITGGFIDDFLSHLMCCCCALVQEWREVEIRGISAPEKTKTSPPPSQYMES
MASSWEYFGEIANVAQLTGIDAVRLIGMIVKAASTARMHKKCRQFAQHLKLIGLLDQLKISELKKYPETREPLEQLEDALRRSYILVSCQDRSYLYLLAMGWIVYQFRKAQEIDRYLHLVPLISLVDNRVRDRLEVIEKDECEYTLDDEEQEVQTVILKPEPDKGDAMVLKKTLSCSYPFSFNEALKKEEKLQVELQHSQANMDIYQYEFIQHLLDVTEVAAHY-----HSEKNNKTVEYSYSDANGGKPHSSDENIHKKNDTLSSSRSSVSEKDLLSRGGSYNREDWHTDLLACCSEPCLCIKTCFCPCGTLSNIASVATRPISSAEACELMAYSLILSCCCYTCCIRSKLRKMLIRGGYIDDFLSHLMCCCCALVQEWREVEIRGASGSEKTNTKPPPSQYMES
