# Supplementary material for: Legume genome structures and histories inferred from Cercis canadensis and Chamaecrista fasciculata genomes
Source: Plant J. 2026 Jun 10;126(5):e70981. doi: 10.1111/tpj.70981 (PMC13252982; doi:10.1111/tpj.70981)
Supplement: Supplementary file 8 — Data S8. Manuscript supplement; Compressed directory of aligned sequences from 36 gene families with members deriving from syntenic blocks from selected species. [file TPJ-126-0-s004.gz › S8_wgd_block_tree/41_hmm_align_table_wgd_all_squareup/Legume.fam3.01429]

MADISGDGGV------RSLGVTVSGSFKEGKSSSRRRASMRPSLDADEFMLLHGSDPVKVELRLEEVRDKDRELSEAQAEIKALKLSERQREKAVEELTEELTRVEEKLKLTESLLESKLEIKKIDEKKASMAAQFAAEATLRRVHAAQKDDDMPPIEAILAPLEAELKLARQEIAKLQEDKALDRLTKSKEAALLEAERTVQVALAKASMVDDLQKQELVKQIEICQEEKILDKMHRQKVAEVEKLTQTVRELEEAVLAGGAAAAVRDYQRKVQEMDERKTLDRELARAKVTARVAVVVAEWKDADKVMPVKQWLEERRFLQGEMQQLRDKLAIAERAAKSEAQLKEKYHLRLKVIEETMRGTSNSSNRGTSEGRSTSGPSRRQSLGGADMSKLTSGFLSKRSPSFQMRSSLSSSTVLKHAKGTSKSFDGGTRSLERGKLLLGTPPSYPFQSCEATKDVQENNNWKESDDKPEFPIGETGDSVPGVLYDLLQKEVLALRRAGLEKDQNLKDKDDAIEMLAKKVDTLTKAMEVEAKKMRREVAVMEKEVAAMRVEKEQENRAKRFGSKGPVSAQQQLISGRAATRGGLTRSTQ
-----------------------------------------------------------------------------------------------------------------------------------------------------------------------------------------------------------------------------------------------------------------------------------------------------------------------------------------------------------------------------------------------------------------------------------------------------------------------------------------------------------------------------------------------------------------------------------------------------------------
MAEVSGDGGGMATEEVTPLTVTVSGSFKEGKSSSRRRASVRPSLDADEFLLLHGSDPVKVELRLEEVRDKDRELSEAQAEIKALRLSERLREKAVEELTEELSRVEEKLKLTESLLESKLEIKKIDEKKASMAAQFAAEATLRRVHAAQKDDDMPPIEAILAPLEAELKLARQEIAKLQDDKALDRLTKSKEAALIEAERTVQVALAKASMVDDLQKQELMKQIEICQEEKILDKMHRQKVAEVEKLTQTVRELEEAVLAGGAAAAVRDYQRKVQEMEERKTLDRELARAKVSARVAVVVAEWKDADKVMPVKQWLEERRFLQGEMQQLRDKLAIAERAAKSEAQLKEKYHLRLKVMEETLRGTSNS-SRGTSEGRSPSGPSRRQSLGGADFSKLTSGFLPKRSPSFQLRSSLSSSTVLKHAKGTSKSFDGGTRSLERGKILLGTPPSYSFQSCEGNKDSESNNNWKGSDDKSEFPTVDTEDNVSGVLYDLLQKEVLALRKAGLEKDQNLKDKDDAIEMLAKKVDTLTKAMEVEAKKMRREVAVMEKEVAAMRVEKEQEIRAKRFGLKGPVSAQQQLISGRAATRGGLTRSTQ
MEDVSGDGGEVTQTVATPQPLTVSGSFKDGKSSSRRRASMRPSLDADEFMLLHGSDPVKVELRLEEVRDKDRELSEAQAEIKALRLSERLREKAVEELTEELSKVEEKLKLTESLLESKLEIKKIDEKKASMAAQFAAEATLRRVHAAQKDDDMPPIEAILAPLEAELKLARQEIAKLQDDKALDRLTKSKEAALLEAERTVQVALAKASMVDDLQKQELSKQIEICQEEKILDKMHRQKVAEVEKLTQTVRELEEAVLAGGAAAAVRDYQRKVQEMEERKTLDRELARAKVTARVAVVVAEWKDADKVMPVKQWLEERRFLQGEMQQLRDKLSIAERASKSEAQLKEKYQLRLKVLEESLRGPSNGSSRGTSDGRSVSGSSRRQSLGGADISKLTAGFLSKRTPSSQLRSSLSSSSVLRHAKGTSKSFDGGTRSLERGKILLGLPPSYSFQSSEGTKDSEANDNWKGSDDKPEFSTVDTEDSVPAVLYDLLQKEVLALRKAGHEKDQSLKDKDDAIEMLAKKVDTLTKAMEVEAKKMRREVAVMEKEVAAMRVEKEQESRAKRFGVKGPVSAQHQLISGRNVTRGGLTRSTQ
MEDVSGDGAGAAEAVATPQPLALSGSFKDGRSSSRRRASVRPSLDADEFMLLHGSDPVKVELRLEEVRDKDRELSEAQAEIKALRLSERLREKAVEELTEELSKVEEKLKLTESLLESKLEIKKIDEKKASMAAQFAAEATLRRVHAAQKDDDMPPIEAILAPLEAELKLARQEIAKLQDDKALDRLTKSKEAALLEAERTVQVALAKASMVDDLQKQELVKQIEICQEEKILDKMHRQKVAEVEKLTQTVRELEEAVLAGGAAAAVRDYQRKVQEMEERKTLDRELARAKVTARVAVVVAEWKDADKVMPVKQWLEERRFLQGEMQQLRDKLSIVERAAKSEAQLKDKYQLRLKVLEESLRGTSNGSSRGTTEGRSVSGPSRRQSLGGADISKLTAGFLSKRTPSSQLRSSLSSSTVLRHAKGTSKSFDGGTRSLDRGKLLLGIPPSYSFQSSEGTKDSEANDNWKGSDDKPEFPSVDTEDSVPAVLYDLLQKEVLALRKAGHEKDQSLKDKDDAIEMLAKKVDTLTKAMEVEAKKMRREVAAMEKEVAAMRVEKEQETRAKRFGIKGPVSAQHQLISGR------------
MADVSGDGGA------EPLTVTVSGSFKEGKSSSRRRASVRPSLDADEFLLLHGSDPVKVELRLEEVRDKDRELSEAQAEIKALKLSERLREKAVEELTEELSRVEEKLKLTESLLESKLEIKKIDEKKASMAAQFAAEATLRRVHAAQKDDDMPPIEAILAPLEAELKLARQEIAKLQEDKALDRLTKSKEAALIDAERTVQIALAKASMVDDLQKQELMKQIEICQEEKILDKMHRQKVAEVEKYTQTVRELEEAVLAGGAAAAVRDYQRKVQEMEERKTLDRELARAKVSARVAVVVAEWKDADKVMPVKQWLEERRFLQGEMQQLRDKLAIAERAAKSEAQLKEKYHLRLKVIEETLRGTSNSGNRGTSEGRSTSGPSRRQSLGGADISKLTSGFLSKRIPSSQPRSSLSSSSVLKHAKGTSKSFDGGTRSLERGKILLGTPPSYLFRSCEGMKDSEANNNWKGSDDKPEFPTVESEDSVPGILYDLLQKEVLVLRKAGHEKDQSLKDKDDAIEMLAKKVDTLTKAMEVEAKKMRREVAVMEKEVAAMRVEKDQDNRAKRFGVKGPVSAQQQLISGRHSSAL-------
MAEVSGDGGGSAPAVEVPTPLTVSGSFKEGKSSSRRRASVRPSLDADEFLLLHGSDPVKVELRLEEVRDKDRELSEAQAEIKALKLSERLREKAVEELTEELSKVEEKLKLTESLLESKLEIKKIDEKKASMAAQFAAEATLRRVHAAQKDDDMPPIEAILAPLEAELKLARQEIAKLQDDKALDRLTKSKEAALLEAERTVQVALAKASMVDDLQKQELIKQIEICQEEKILDKMHRQKVAEVEKLTQTVRELEEAVLAGGAAAAVRDYQRKVQEMDERKTLDRELARAKVTARVATVVAEWKDADKVMPVKQWLEERRFLQGEMQQLRDKLAIVERAAKSEAQLKDKYQLRLKVLEESLRGSSNSGNRGTSEGRSISGPSRRQSLGGADFSKLTSGFLSKRTPSSQLRSG--TSSILRHAKGTSKSFDGGTRSLDRSKVLRGTSPSYSFQSCEATKGGDTNDNWKGSDDKPEFPTVDNEDSVPAVLYDLLQKEVLALRKGGHEKDQSLKDKDDAIEMLAKKVDTLTKAMEVEAKKMRREVAAMEKEVAAMRIDKEQENRAKRFAVKAPVSAQHQLVSGRNMTRGGLTRSTQ
MAEISGDGGGLAVAVVTPTPLTVSGSFKDGKSSSRRRA-VRPSLDADEFLLLHGSDPVKVELRLEEVRDKDRELSEAQAEIKALKLSERLREKAVEELTEELSKVEEKLKLTESLLESKLEIKKIDEKKASMAAQFAAEATLRRVHAAQKDDDMPPIEAILAPLEAELKIARQEIAKLQDDKALDRLTKSKEAALLEAERTVQVALAKASMVDDLQKQELIKQIEICQEEKILDKMHRQKVAEVEKLTQTVRELEEAVLAGGAAAAVRDYQRKVQEMEERKTLDRELARAKVTARVATVVAEWKDAEKVMPVKQWLEERRFLQGEMQQLRDKLAIMERTAKSEAQLKEKYQLRLKVLEESLRGSSNSGNRGTSEGRSISGPSRRQSLGGADFSKLTSGFLSKRTPSSQVRSG--TSSILKHAKGTSKSFDGGTRSLDRSKVILGAPPSYSFQSCEATKDNDVNDDWKGSDDKPELQTVDTENSVPAVLYDLLQKEVLALRKSSHEKDQSLKDKDDAIEMLAKKVDTLTKAMEVEAKKMRREVSVMEKEVAAMRVEKEQENRAKRFALKGPVSAQQQLISGRNMTRGGLTRSTQ
MAEVSGDGEGFAPAVEVPTPLTVSGSFKEGKSSSRRRASVRPSLDADEFLLLHGSDPVKVELRLEEVRDKDRELSEAQAEIRALRLSERLREKAVEELTEELSKVEEKLKLTESLLESKLEIKKIDEKKASMAAQFAAEATLRRVHAAQKDDDMPPIEAILAPLEAELKLARQEIAKLQDDKALDRLTKSKEAALLEAERTVQVALAKASMVDDLQKQELIKQIEICQEEKILDKMHRQKVAEVEKLTQTVRELEEAVLAGGAAAAVRDYQRKVQEMEERKTLDRELARAKVTARVATVVAEWKDADKVMPVKQWLEERRFLQGEMQQLRDKLAIVERAAKYEAQLKDKYHLRLKVLEESLRGSSNSGNRGTSEGRSSSGPSRRQSLGGADISKLTSGFLSKRTPSSQLRSG--TSSILKHAKGTSKSFDGGTRSLDRSKVLLGTPPSYSFQSCEATKDSDSNDNWKGSDDKPEFPTVDTEDSVPAVLYDLLQKEVLALRKAGHEKDQSLKDKDDAIEMLAKKVDTLTKAMEVEAKKMRREVAAMEKEVAAIRVEKEQENRAKRFAVKGSVSAQHQLISGRNMTRGGLTRSTQ
MAEVSGDGGGSAPATEVPTPLTVSGSFKEGKSSSRRRASVRPSLDADEFLLLHGSDPVKVELRLEEVRDKDRELSEAQAEIKALRLSERQREKAVEELTEELSKVEEKLKLMESLLESKLEIKKIDEKKASMAAQFAAEATLRRVHAAQKDDDMPPIEAILAPLEAELKLARQEIAKLQDDKALDRLTKSKEAALLEAERTVQVALAKASMVDDLQKQELIKQIEICQEEKILDKMHRQKVAEVEKLTQTVRELEEAVLAGGAAAAVRDYQRKVQEMEERKTLDRELARAKVTARVATVVAEWKDADKVMPVKQWLEERRFLQGDMQQLRDKLAIAERAAKSEALLKDKYQLRLKVLEESVRGSSNSGNRGTSEGRSISGPSRRQSLGGADFSKLTSGFLSKRTPSSQLRSG--TSSILKHAKGTSKSFDGGTRSLDRSKVLLGTPPSYSIQSCEATKDRETNDSWKGSDDKPEFPTVDTENSVPAVLYDLLQKEVLALRKAGHEKDQSLKDKDDAIEMLAKKVDTLTKAMEVEAKKMRREVATMEKEVAAMRIEKEQGNRAKRFAVKGPVSAQQQLISGRNMTRGGLTRSTQ
MAEVSGDGGGLAVAVVTPTPLTVSGSFKDGKSSSRRRASVRPSLDADEFLLLHGSDPVKVELRLEEVRDKDRELSEAQAEIKALKLSERLREKAVEELTEELSKVEGKLKLTESLLESKLEIKKIDEKKASMAAQFAAEATLRRVHSAQKDDDMPPIEAILAPLEAELKIARQEIAKLQDDKALDRLTKSKEAALLEAERTVQVALAKASMVDDLQKQELIKQIEICQEEKILDKMHRQKVAEVEKLTQTVRELEEAVLAGGAAAAVRDYQRKVQEMEERKTLDRELARAKVTARVATVVAEWKDAEKVMPVKQWLEERRFLQGEMQQLRDKLAIVERTAKSEAQLKEKYQLRLKVLDESLRGSSNSGNRGNSEGRSISGPSRRQSLGGADISKLTSGFLSKRTPSFQLRSG--TSSILKHAKGTSKSFDGGTRSLDRSKVILGTPPSYSFQSSEATKDNDTNDDWKGSDDKPEFQTVDMKDSVPAVLYDLLQKEVLALRKSSHEKDQSLKDKDDAIEMLAKKVDTLTKAMEVEAKKMRREVAVMEKEVAAMRVEKVQENRAKRFAVKGPVSAQHQLISGRNMTRGGLTRSTQ
MADVSSDGGGGMEATPSLQPLTVSGSIREVKSSSRRRASMRPSLDADEFFLLHGSDPVKVELRLEEVRDKDRELSEAQAEIKALKLSERLREKAVEELTEELSKVEEKLKLTESLLESKLEIKKIDEKKASMAAQFAAEATLRRVHTAQKDDDMPPIEAILAPLEAELKLARQEIAKLQDDKALDRLTKSKEAALLEAERTVQVALAKASMVDDLQKQELVKQIEICQEEKILDKMHRQKVAEVEKLTQTVRELEEAVLAGGAAAAVRDYQRKVQEMEERKTLDRELARAKVTARVAVVVAEWKDADKVMPVKQWLEERRFLQGEMQQFRDKLATAERTAKSEAQLKEKYQLRLKVLEESLRGTPNNSNR-TLEGRSVSGPSRRQSLGGADISKLTSGFLPKRSPSFQLRSS-STSSVLKHAKGTSKSFDGGTRSLERSK-LLGTPPNYTFQSSDGIKDSEANENWKGSDDKPEFSTIDREDSVAGVLYDLLQKEVIVLRKAGHEKDQSLKDKDDAIEMLAKKVDTLTKAMEVEAKKMRREVAAMEKEVAAMRVEKEQENRAKRFSAKGPVSAQHQLISGRYVF---------
MAEVSGDSGTAAEVTPTSQPLLVSGSFKEGKSSSRRRESMRPSLDADEFLLLHGSDPVKVELRLEEVRDKDRELSEAQAEIKALKLSERLREKAVEELTDELSRVEEKLKLTESLLESKLEIKKIDEKKASMAAQFAAEATLRRVHAAQKDDDMPPIEAILTPLEAELKLARQEIAKLQDDKALDRLTKSKEAALLEAERTVQVALAKASMVDDLQKQELVKQIEICQEEKILDKMHRQKVAEVEKLTQTVRELEEAVLAGGKAAAVRDYQRKVQEMEERKTLDRELARAKVTARVAMVVAEWKDADKVMPVKQWLEERRFLQGEMQQLRDKLSIAERTAKSEAQLKEKYQLRLKVLEESLRGTSNNSNR-ALEGRSISGSSRRQSLGGADISKLTSGFLSKKTPSSQLRSSLSSSSVLKHAKGTSKSFDGGTRSLEKSKLLLGRPPNHSFQPSEKTKDTEANDNWKGLDDKPEFTTLDTEDTVPSVLYDLLQKEVLALRKAGHEKDQSLNDKDDAIEMLAKKVDTLTKAMEVEAKKMRREVAAMEKEVAAMRLEKEQENKAKRYGVKGTVSSQTQLISGRNVMRGGLTRSTQ
MSDVSGDGDLSATVTEHYPSLTVSASYKEGKSSSKRRP-IRPSFDANEFILLHGSDPVKVELRLEEVRDKDRELGEANAEIKALRLSERQREKAVEELTEELTKLDEKLKLTESILESKLEIKKIEEKKASMAAQFAAEATLRRVHAAQKDDDMPPIEAILAPLEAELKLARSEIGKLQEDRALDRLTKSKEAALLEAERTVEAAMAKAAMVDDLQKQELMKQIEICQEEKILDRMHRQKVAEVEKLTQTVRELEEAVLAGGAAAAVRDYQRKFQEMEERKTLDRELARAKVTARVATVVAEWKDGDKVMPVKQWLEERRFLQGEMQQLRDKLAITDRAAKSEAQLKEKFQLRLKVLEETLRGTSSSATRNTPEARSMSGPSRRQSLGGAELQKFTSGALSKKAPASQMRHSINSTSVLKNAKGTSKSFDGGTRSVDRGKALLGPG-NYSFKATDDSKEAESGNGWKESEEKPEDPEAATEDSVPGVLYDLLQKEVVSLRKASNEKDQSLKDKDDAIEMLAKKVETLTKAMEVEAKKMRREVAAMEKEVAAMRVEKDQDARAKRFSSKSPSTA--QILAGRAAGRGGLTKSTQ
MDEVSGDGGTTPVAEFSPPPLTVSGSFKEGKSSSRRRGFMRPSMDGDEFILLHGSDPVKVELRLEEVRDKDRELGEAQAQIKALKLSERAREKAVEELTDELSKVEEKLKLTESLLESKLEIKKIDEKKASMAAQFAAEATLRRVHAAQKDDDMPPIEAILAPLEAELKLARQEIAKLQDDKALDRLTKSKEAALLEAERTVQVALAKASMVDDLQKQELMKQIEICQEEKILDKMHRQKVAEVEKLTQTVRELEEAVLAGGAAAAVRDYQRKFQEMEERKTLDRELARAKVTARVAVVVAEWKDADKVMPVKQWLEERRFLQGEMQQLRDKLAITERAAKSEAQLKEKYHMRLKVLEESVRGSSSSTNRSTAEGRSTSGPSRRQSLGGADIPKLTSGYLSKRTPVRSLSSS--TSSVLKHAKGTSKSFDGGTRSLDRGKLLLGTSPSFSVQSCEGTKDGEAQNNWKGSDDKPEFSTVDIEDSVPGVLYDLLQKEVVALRKAGHEKDQSLKDKDDAIEMLAKKVDTLTKAMEVEAKKMRREVAAMEKEVAAMRVDKEHENRAKRFGAKGSVSA--QVLSGRGLARGGLTRSTQ
-------AEGMSAALTPPQPVMVSGSFKEGKSSSRRRPSVRPSLDADEFMLMHGSDPVKLELRLEEVRDKERELGEAQAEIKALRFSERLREKAVEELTEELSRVDEKLKLTESLLESKLEIKKIDEKKASMAAQFAAEATLRRVHAAQKDDDMPPIEAILAPLEAELKLARQEIAKLQDDKALDRLTKSKEAALLEAERTVQVALAKASMVDDLQKQELMKQIEICQEEKILDKMHRQKVAEVEKLTQTVRELEEAVLAGGAAAAVRDYQRKVQEMEERKTLDRELARAKVTARVAVVVAEWKDADKVMPVKQWLEERRFLQGEMQQLRDKLAISERTAKSEAQLKEKYHLRLKVLEESLRGIPNSSGRSTSDGRNISGPSRRQSLGGADMTKLTSGFLSKRLPSFQLRSQSSSSAVLKHAKGTSKSFDGGTRSLDRSKILLGAGPNFSFQSCEGIKDNEENNNWKEADDKPEFPMADAEDSVPGVLYDLLQKEVIALRKAGHEKDQGLKDKDDAIEMLAKKVDTLTKAMEVEAKKMRREVAAMEKEVAAMRVDKEHENRAKRFGAKGPVSS--QLLPGRNVAR-GLTRSTQ
-MEVSRRTEWMGATPTPPQPLTVSGSFKEGKSSSRRRASVRPSFDADEFLLLHGSDPVKLELRLEEVRDKERELGEAQAEIKALRFSERLREKAVEEITEELSRVEEKLKLTESLLESKLEIKKIDEKKASMAAQFAAEATLRRVHAAQKDDDMPPIEAILAPLEAELKLSRQEIAKLQDDKALDRLTKSKEAALLEAERTVQVALAKASMVDDLQKQELMKQIEICQEEKILDKMHRQKVAEVEKLTQTVRELEEAVLAGGAAAAVRDYQRKVQEMEERKTIDRELARAKVTARVAVVVAEWKDADKVMPVKQWLEERRFLQGEMQQLRDKLAISERTAKSEAQLKEKYHLRLKVLEESLRGTPNSSGRSTSEGRNLSGHSRRQSLGGADIPKLTSGFLSKRSPSFQMRSQSSTSTVLKHAKGTSKSFDGGTRSLDRSKILLGAGPNLSFQPCDGIKDTEANNNWKEADDKPEFPVADTEDSVPGILYDLLQKEVVALRKAGHEKDQSLKDKDDAIEMLAKKVDTLTKAMEVEAKKMRREVSAMEKEVAAMRVEKEHENRAKRFGTKGPVSA--QLLPGRTLARGGLTRSTQ
---------NEAVYVVSTPPLTVSQSFKEGKGSSRRRASVRPSLDADEFILLHGSDPVKVELRLEEVRDKDRELGEAQAEIKALRFSERLREKAVEEITEELSKVEEKLKLTESLLESKLEIKKIDEKKASMAAQFAAEATLRRVHAAQKDDDMPPIEAILAPLEAELKLARQEIAKLQDDKALDRLTKSKEAALLEAERTVQVALAKASMVDDLQKQELMKQIEICQEEKILDKMHRQKVAEVEKLTQTVRELEEAVLAGGAAAAVRDYQRKVQEMEERKTLDRELARAKVTARVAVVVAEWKDADKVMPVKQWLEERRFLQGEMQQLRDKLAITERTAKSEAQLKEKYHLRLKVIEESLRGSSNSNNRSTPEVRSVSGPSRRQSLGGADISKFIPGFLSKRTPTSQLRSSLSSSSVLRHAKGTSKSFDGGTRSLDRGKVLLGTLPNYALQSCDATKDIEVHDAWKGSDEKPEFPVVDTEDSVPGVLYDMLQKEVVSLRKAGHEKDQSLKDKDDAIEMLAKKVDTLTKAMEVEAKKMRREVAAMEKEVAAMRVEKDHENRAKRFGSKGPVNT--QLLPGRNIARGGLTRSTQ
MADVSGDGG-AEAVASTPAPLTVSASFKEGRSSSRRRASMRPSLDADEFMLLHGSDPVKVELRLEEVRDKDRELSEAQAEIKALRLSERLREKAVEELTDELSKVEEKLKLTESLLESKLEIKKIDEKKASMAAQFAAEATLRRVHAAQKDDDMPPIEAILAPLEAELKLARQEIAKLQDDKALDRLTKSKEAALLEAERTVQVALAKASMVDDLQKQELIKQIEICQEEKILDKMHRQKVAEVEKLTQTVRELEEAVLAGGAAAAVRDYQRKVQEMEERKTLDRELARAKVTARVAVVVAEWKDADKVMPVKQWLEERRFLQGEMQQLRDKLAIAERAAKSEALLKDKFQLRLKVLQESLRETPN-INRGTSEGRSASGPSRRQSLGGADISKLTSGLLTKRTSSFQMRSSVSSSTVLKHAKGTSKSFDGGTRSLERSKILLGKPPSYSFQSSEGTKEREENDKWKGSDDKPDFPTVDTEDSVPGVLYDLLQKEVIALRKAGHEKDQSLKDKDDAIEMLAKKVDTLTKAMEVEAKKMRREVAAMEKEVAAMRVEKEQETRAKRFSVKGPVSAQHQLISGRNVTRGGLTRSTQ
-----------------------------------------------------------------------------------------------------------------------------------------------------------------------------------------------------------------------------------------------------------------------------------------------------------------------------------------------------------------------------------------------------------------------------------------------------------------------------------------------------------------------------------------------------------------------------------------------------------------
-----------------------------------------------------------------------------------------------------------------------------------MAAQFAAEATLRRVHAAQKDDDMPPIEAILAPLEAELKLARQEIAKLQDDKALDRLTKSKEAALVEAERTVKAALAKASMVDDLQKQELMKQIEICQEEKILDKMHRLKVAEVEKLTQTVRELEEAVLAGGAAAAVRDYQRKVQEMEERKTLDRELARAKVSARVAVAVAEWKDADKVMPVKQWLEERRFLQGEMQQLRDKLAIAERTSKSEAQLKEKYQLRLKVLQETLRETSNSINRGTSEGRCVSGPSRRQSLGGADISKLTSGFLPKRTLSFQLKPSVSSSTVLKNAKGTSKSFDGGSRSLERSKILLGKPPSSSFQSSERTKDKEEKDNWKGS-DKPEPPVVDVEDNVPGVLYDLLQKEVLALRKAGHEKDQSLKDKDDAIEMLAKKVDTLTKAMEVEAKKMRREVASMEKEVAAMRIEKEQDSRSKRFSVKGPMSAQHQLVSGRNGARGGLTRSTQ
MAEVSGDGG----GVPTPAPLSVSGSFREGRGSSRRRGARPPSMDADEFMLLHGSDPVKVELRLEEVRDKDRELSEAQAEIKALRHSERLREKAVEELTEELSKVEGKLKLTESHLESKLEIKKIDEKKASMAAQFAAEATLRRVHAAQKDDDMPPIEAILAPLEAELKLARQEIAKLQDDKALDRLTKSKEAALLEAEKTVQVALAKASMVDDLQKQELMKQIEICQEEKILDKMHRLKVAEVEKLTQTVRELEETVLAGGAAAAVRDYQRKVQEMEERKTLDRELARAKVTARVAVVVAEWKDADKVMPVKQWLEERRFLQGEMQQLRDKLAIVERTAKSEAQLKEKYQLRLKVLEDGLRGNSNGSNRSTSEGRSASGPSRRQSFGGADFSKPTSGFLSKRTPSFQLRSSLSSSTVLKHAKGTSKSFDGGSRTLERSKILLGTPPSYSFQSLEENKEREADDNWKGSNDKPDLPTV--EDSVPGVLYDLLQKEVIALRKAGHEKDQSLKDKDDAIEMLAKKVDTLTKAMEVEAKKMRREVASMEKEVAAMRVDKEQENRAKRFSVKGPVSAQHQLISGRNVTRGGLTRSTQ
MAEFSGDVG-MEPTVVTPVPLTVSGSFKEGRNSSRRRTSVRPSLDADEFMLLHGSDPVKLELRLEDVRDKDRELSEAQAEIKALKHSERLREKAVEELTEELSKVDGKLKFTENLLESKLEIKKIDEKKASMAAQFAAEATLRRVHAAQKDDDMPPIEAILAPLEAELKLARQEIAKLQDDRALDRLTKSKEAALLEVERSVQVALAKASMVDDLQKQELMKQIEICQEEKILDRMHRLKVAEVEKLTQTVRELEEAVLAGGAAAAVRDYQRKFQEMEERKTLDRELARAKVTARVAVVVAEWKDADKVMPVKQWLEERRFLQGEMQQLRDKLAISDRTAKYEAQLKEKYQLRLKVLQESLRETSNSINRGTSEGKCVSGPSRRQSLGGADISKPNSGFLTKRTSSFQIRSSVSSSSILKNAKGASKSFDGGSRSLERSKILLGKPPSSSFQSSERTKDKEENNNWKGLDDKPDLPLVDTKDNVPGVLYDLLQKEVLGLRKAGHEKDQSLKDKDDAIEMLAKKVDTLTKAMEVEAKKMRREVAVMEKEVAAMRVDKEQETKAKRFSVKSPMSAQQQLVSGRNMSRGGLTRSTQ
MEEIYGDGG----AVATPAP--FSGSFREGRTSSRRRGARQQSMDADEFMLLHGSDPVKVELRLEEVRDKDRELSEAQAEIKALRHSERLREKAVEELSEELSKVDGKLKLTESLLETKLEIKKIDEKKASMAAQFAAEATLRRVHAAQKDDDMPPIEAILAPLEAELKLARQEIAKLQDDRALDRLTKSKEAALLEAEKTVQFALAKASMVDDLQKQELMKQIEICQEEKILDRMHRQKVAEVEKLTQTVRELEESVLAGGAAAAVRDYQRKVQEMEERKTLNRELGRAKVTARVAVVVAEWKDADKVMPVKQWLEERRFLQGEMQQLRDKLAIVERTAKSEAQLKEKYQLRLKVLEESLRGNSSGSSRSTAEGRSMNGSSRRQSLGGVDISKLTSGFLPKRTPSPQLRSSLSSSSILRSAKGTSKSFDGGSRTLERSKTLLGAPQSYSFQSLEETKEREADDNWKGSGDKPDFPPADTEDSIPSVLYDLLQKEVVALRKAGHEKDQSLKDKDDAIEMLARKVDTLTKAMEVEAKKMRREVASMEKEVAAMRVDKVQENRAKRFSIKGPVSAQNQLISGRNVTQRGLTRSTQ
MAEVSGEAGVEETVATPVAPLAVSGSFKEGKGSSRRRASMRQSLDADEFMLLHGSDPVKVELRLEEVRDKDRELSEAQAEIKALRFSERLREKAVEVLNEELSKVEGKLKLTESLLESKLEIKKIDDKKASMAAQFAAEATLRRVHAAQKDDDMPPIEAILAPLEAELKLARQEIAKLQDDKALDRLTKSKEAALLEAEKTVQIALAKASMVDDLQKQELIKQIEICQEEKILDKMHRLKVAEVEKLTQTVRELEEAVLAGGAAAAVRDYQRKVQEMEERKTLDRELARAKVTARVAVVVAEWKDADKVMPVKQWLEERRFLQGEMQQLRDKLAITERTAKSEAQLKEKYQLRLKVLQESLRETSNSINRGTSEGRCISGPSRRQSLGGADISKLTSGFL-KRSPSTQVRSSVSSSAVLKHAKGTSKSFDGGTRSLERSKILLGKPPSYSFQSSEGTKDREENDNWKGSDDKPDFPTVDTEDSVSGVLYDLLQKEVLSLRKAGHEKDQSLKDKDDAIEMLAKKVDTLTKAMEVEAKKMRREVASMEKEVAAMRVEKEQESRAKRFSVKGPVSAQHQLVSGRNVSRGGLTRSTQ
-----------------GAALSVSGSFKEGRGSARRRGVRPPSMDADEFMLLHGSDPVKVELRLEEVRDKDRELSEAQAEIKALRLSERLREKAVEELTEELLKVEGKLKLTESLLESKLEIKRIDEKKASMAAQFAAEATLRRVHAAQKDDDMPPIEAILAPLEAELKLARQEIAKLQDDKALDRLTKSKEAALIEAERTVQFALAKASMVDDLQKQELIKQIEICQEEKILDKMHRQKVAEVEKLTQTVRELEEAVLAGGAAAAVRDYQRKVQEMEERKTLDRELARAKVTARVAVVVAEWKDADKVMPVKQWLEERRFLQGEMQQLRDKLAIVERAAKSEAQLKEKYHLRLKVLEESLRGNSNSSNRSTPEGRSVSG--RRQSLGGADFSKLSSGFLSKRSPSSQLRSSLSSSTVLKHAKGTSKSFDGGTRSLERSKILLGTPPIYSFQSLEETKEREASDNWKGSDDKPDFPTVDSVDSVPSVLYDLLQKEVIALRKAGHEKDQSLKDKDDAIEMLGKKVDTLTKAMEVEAKKMRREVAAMEKEVAAMRVEKEQEYRAKRFSVKGSVSAHQQLISGRNVTRGGLTRSTQ
