# Supplementary material for: Legume genome structures and histories inferred from Cercis canadensis and Chamaecrista fasciculata genomes
Source: Plant J. 2026 Jun 10;126(5):e70981. doi: 10.1111/tpj.70981 (PMC13252982; doi:10.1111/tpj.70981)
Supplement: Supplementary file 8 — Data S8. Manuscript supplement; Compressed directory of aligned sequences from 36 gene families with members deriving from syntenic blocks from selected species. [file TPJ-126-0-s004.gz › S8_wgd_block_tree/41_hmm_align_table_wgd_all_squareup/Legume.fam3.01639]

-------------------------------------------------------------------------------------------------------------------------------------------------------------------------------------------------------------------------------------------------------------------------------------------------------------------------------------------------------------------------------------------------------------------------------------------------------------------------------------------------------------------------------------------------------------------------------------------------------------------------------------------------------------------------
MSISDSDSSSYGADCKSFKQISRERLLHEMLRAAKTGDSRSTWKVLIMDKLTVKIMSHSCKMADITDEGVSLVEDIYKRRQPLPTMDAIYFIQPTREVIMFLSDMSGNRPLYRKAFIFFSSPVPKELVQDIKKDTKVLPRIGALREMLEYFAIDSQGFITERALEELFGDEENRKAVACLVMATRIATVFASLREFPLVRFRAARTLDATTMTTFRDLIPTKLAAGVWDCLMKYKKTIPFPQTETCELLILDRSIDQIAPVIHEWTYDAMCHDLLMEGKYVHEVPSKTGGQPERKEVLLEDHDPIWLELRHAHIADASERLHEKMTGFISKKAAQIQHGSRDGGEMSTRDLQKMVQALPQYSEQIDKLSLHVEIAGKIRTIREMGLRELGQLEQDLVFGNAGMKDVIKFLTAKDDLTREKLRLLMILAAIYPEKFEGEKGELMKVAKLTSEDMRAVHLSMLGGQPDTKKSVTGAFALKFDLHKKKRAARKERSGEEETWQLSRFYPIIEEIIEKLSKNDLAKEEYPCLDPSPSFHSSPFVGSANHNPPAHSMRSRRTPTWAKPRGSDDGYSSDSVLRHTSSDFRKMGQRIFVFIVGGATRSELRVCHKLTGKLRREVILGSSSLDDPAQFITKLKMLTSHELSLDDLEI
MSFSDSESSSSGGEYKDLKQMSRERLLYEMLRSAKAGDSKSAWKVLIMDKLTVKIMSCSCRMADITDEGVSLVEDIYKRRQPLPSMDAIYFIQPTKEVAKFLSDMSGKTPLYRKAFIFFSSPISKNLITVIKKDITVLPRIGALKEMLEYFAIDSQGFITETALEELFGDEENRSVVACLEMASRIATVFVSLREFPFVRFRAARSLDATTMTTFRDLIPTKLAAGVWDCLMKHKKTIPFPQIETCELLILDRSIDQIAPLIHEWTYDAMCHDLLLEGKYVHEVPGANGDAPEKKEVLLEDHDHIWLELRHAHIADASERLHDKMTGFVSKKAAQVQHCFRDSGDLSTRDLRKMVDALPQFSEQMDKLSLHIEIAGKIRTIRELGLMELGKLEQDLVFGDAGIKEAIKFLTTNEDTTPEKLRLLLILAAIYPEKFEGEQGSLMKVAKLTSEYLNVVKLRLLGVQPETTKSSTGSFSLKFDSHKKKRAARKDRPGEAQTWQLSRFYPIIEELVEKLSKNELPKEDYPCLEPSPTFHSITIAESMYQNQTPQSMRSRRAPTWARPRGSEDGYSSDSVLRRSSSDARKMGQRIFVFIVGGATRSELRACHKLTGKLRRQVILGSSSLDDPAQFITKLKMLTEPELSLDDLEI
MSISDSDSSSYGADYKNFKQISRERLLHEMLRSAKTGDSKSTWKVLIMDKLTVKIMSHSCKMADITDEGVSLVEDIYKRRQPLPTMDAIYFIQPTREVIMFLSDMSGRTPLYRKAFVFFSSPIPKELVMEIKKDTKVLPRIGALREMLEYFAIDSQGFITDRALEELFGDEENRKGVACLVMATRIATVFASLREFPLVRFRAAKTLDATTMTTFRDLIPTKLAAGVWDCLTKYKKTIPFPQTETCELLILDRSIDQIAPVIHEWTYDAMCHDLLMDGKYVHEVPSKTGGQPEKKEVLLEDHDPIWLELRHAHIADASERLHEKMTNFISKKAAQVQHGSRDNGEMSTRDLQKMVQALPQYSEQIDKLSLHVEIAGKIKTVRELGLRELGQLEQDLVFGDAGMKEVIKFFTTNEDMTREKLRLLMILAAIYPEKFEGEKGHLMKIARLTNEDMNVVYLRMLGVQPDTKKSLTGTFALKFDIHK-KRAARKDRSGEEETWQLSRFYPMVEELIEKLSKNELSKEDYPCLDPSPSFHSSPFAGPVNHNPPAHSMRSRRTPTWARPRGSDDGYSSDSVLRHASSDFKKMGQRIFVFIVGGATRSELRVCHKLTGKLKREVILGSSSLEDPAQFITKLKMLTTHELSLDDLEI
----------------------------------------AYFAVLIMDKLTVKIMSHSCKMADITDEGVSLVEDIYKRRQPLPTMDAIYFIQPTREVIMFLSDMSGRTPLYRKAFVFFSSPISKELVMEIKKDTKVLPRIGALREMLEYFAIDCQGFITERALEELFGDEENRKAVACLVMATRIATVFASLREYPLVRFRAAKSLDANTMTTFRDLIPTKLAAGVWDCLMKYKKTIPFPQTETCELLIIDRSIDQIAPVIHEWTYDAMCHDLLMEGKYVHEVPSKSGGQPEKKEVLLEDHDPIWLELRHAHIADASERLHEKMTNFVSKKAAQIQHGSRDSGEMSTRDLQKMVQALPQYSEQIDKLSLHVEIAGKIRTVRELGLRELGQLEQDLVFGDAGMKDVIKFLTTKEDTSREKLRLLMILAAIYPEKFEGEKGHLMQVARLTSEDMNVVHLRMLGGQPDTKKSMTSPFGLKFDIHKKKRAARKDRSGEEGTWQLSRFYPIMEELIEKLSKNDLSKEDYPCLDPSPSFHSSPVTGSLNHNPPPHSMRSRRTPTWARPRGSDDGYSSDSVLRHTSSDFKKMGQRIFVFIVGGATRSELRVCHKLTGKLKREVILGSSSLDDPAQFITKLKMLTTHELSLDDLEI
MSLSDSESSSGGGDYKTLRQITRGRLLYEMLRAAKTGDSKSTWKVLIMDKLTVKIVSHSCKMDDITDEGVTLVEDIFKRRQPLPTMDAIYFVQPTREIIIFLSDMSGKAPLYRKAFVFFSSAISKDLIADIKKDTM----------MLEYFAIDSQGFITDKVLEELFGEEGNQRSIVCLEMASRIATVFASLREFPLVRFRAARTLDATTMTTFRDLIPTKLAAGVWDYLMKYRKTLPFPEIETCQLLILDRSIDQIAPVIHEWTYDAMCHDLLLEGKYVHEVPSKNGSELEKKEVLLDDHDPIWLELRHAHIADASERLHEKMTNFVSKKAAQIQHGFRDSGELSTRDLQKMVHALPQYSEQIDKLSLHVEIAGKIRIIRELGLMEIGQLEQDLVFGDAGIKEVIKFLSTNQDSTCEKLRLLMILAAIYPEKFEGEMGALMKVAKLTSEDMDAVNLKMLGAQLDTTKTSTGSFSLNFDSHKKNRAVRKDRPGEAQTWQLSRFYPIIEELIERFGKNELSKEDYPCLEPSPIFHGTPFAGSMNLDQ-PQSMRSRRTPSWARPRGSEDGYSSDSVLRRSASEIKRMGQRIFVFIVGGATRSELRACHKLTAKLNRQVILGSSSLDDPAQFITKLKMLSEPEISLDDLVI
MSISDSESSSYGGDVKNFKQISRERLLQEMLRSAKTGDSKSTWKVLIMDKLTVKIMSHSCKMADITDEGVSLVEDIYKRRQPLPTMDAIYFIQPTREVIMFLSDMSGKAPLYRKAFVFFSSPISKELVMEIKKDTRVLTRIGALREMLEYFAIDSQGFITERALEELFGDEETHRGVVCLVMATRIATVFASLREFPFVRFRAAKSLDATTMTTFRDLIPTKLAAGVWDSLMKFKKTIPFPQTETCELLILDRSIDTIAPIIHEWTYDAICHDLLMEGKYVHEVPGKTGSPPEKKEVLLEDHDPIWLELRHAHIADASERLHEKMTNFVSKKAAQIQHGSRDSGDLSTRDLQKMVQALPQYSEQIDKLSLHVEIAGKIRIIRDLGLRELGQLEQDLVFGDAGMKDVIKFLTTKEDTTREKLRLLMILAAIYPEKFDGEKGLLMKVAQLTSEDMNAVTLRLLGVQPDTKKTLTSTFSLKFDVHKKKRAVRKDRSGEEETWQLSRFYPIIEELIEKLGKNELSKEDYPCLDPSPTFHSMPFAGSLNQTPVAHSMRSRRTPTWARPRGSDDGYSSDSVLRHASSDFKKMGQRIFVFIVGGATRSELRVCHKLTGKLKREVILGSSSLDDPAQFITKLKMLTVQELSLDDLQI
MSMSDSESSSYGGDYKNFKQISRERLLNEMLRSAKTGDSKSTWKVLIMDKLTVKIMSHSCKMADITEEGVSLVEDIYKRRQPLPSMDAIYFIQPTREVIMFLSDMSGKAPLYRKAFVFFSSPISKELVMEIKKDTRVLTRIGALREMLEYFAIDSQGFITERALEELFGDEETHKGVICLVMAARIATVFASLREFPFVRFRAAKTLDATTMTTFRDLIPTKLAAGVWDCLMKFKKTIPFPQTETCELLILDRSIDQIAPVIHEWTYDAMCHDLLMEGKYVHEVPGKTGSPPEKKEVLLEDHDPIWLELRHAHIAHASERLHEKMTNFISKKAAQIQHGSRDSGDLSTRDLQKMVQALPQYSEQIDKLSLHVEIAGKIRIIRDLGLRELGQLEQDLVFGDAGMKDVIKFLTTKEDTTREKLRLLMILAAIYPEKLDGEKGLLMQVARLTSEDMNAVSLRLLGVQPDTKKSLTGPFALKFDMHKKKRAVRKDRSGEEETWQLSRFYPVIEELIEKLSKNELSKEDYPCLDPSPTFHGTPFAGSVNQTPPAHSMRSRRTPTWARPRGSDDGYSSDSVLRHASSDFKKMGRRIFVFIVGGATRSELRVCHKLTGKLNREVILGSSSLDDPAQFITKLKMLTLQELSLDDLQI
MSMSDSESSSYGGDNKNFRQISRERLLQEMLRSAKTGDSKSTWKVLIMDKLTVKIMSHSCKMADITDEGVSLVEDIYKRRQPLPTMDAIYFIQPTREVIMFLSDMSGRAPLYRKAFVFFSSPISKELVMEIKKDTRVLTRIGALREMLEYFAIDSQGFITERALEELFGDEETHKAVVCLVMATRIATVFASLREFPFVRFRAAKSLDATTMTTFRDLIPTKLAAGVWDCLMKFKKTIPFPQTETCELLILDRSIDQIAPVIHEWTYDAMCHDLLMEGKYVHEVPGKTGSPPEKKEVLLEDHDPIWLELRHAHIADASERLHEKMTNFVSKKAAQIQHGSRDSGDLSTRDLQKMVQALPQYSEQIDKLSLHVEIAGKIRIITDLGLRELGQLEQDLVFGDAGMKDVIKFFTTKEDTTREKLRLLMILAAIYPEKFDGEKGLLMKVARLTSEDMNAVSLRLLGVQPDTKKSVTGAFALKFDMHKKKRAVRKDRSGEEETWQLSRFYPIIEELIEKLSKNELSKEDYPCLDPSPTFHGTPFAGSVNQTPPAHSMRSRRTPTWARPRGSDDGYSSDSVLRHASSDFKKMGQRIFVFIVGGATRSELRVCHKLTGKLKREVILGSSSLDDPAQFLTKLKMLTVQELSLDDLQI
-----------------------------MLRSAKAGDSKLIWKVLIMDKLTVKIMSHSCKMADIMDEGVSLVEDIYKRRQPMPGMDALYFIQPTREVMMFLSDMSGRAPLYRRAFVFFSSPISKELVMEIKKDTM----------MLEYFAIDSQGFITERALEELFGDEETYKGVVCLVMATRIATVFASLR---------------------------------------------------------------IAPVIHEWTYDAMCHDLLMEGKYVHVVPGKTGSPPEKKEVLLEDRDTIWLELRHAHIADASERLHEKMTNFVSKKAAQIQHGSRDSGDLSTRDLQKMVQALPQYSEQIDKLSVHVEIAGKIRIIRDLGLRELGQLEQDLVFGDAGMKDVIKFLTTKEDTTREKLRLLMILAAIYPEKFDGEKGLLMKLAQLTSEDMNAVSLRLLGVQPDTKKTVTGSFALKFDVHKKKRAVRKDRSGEEETWQLSRFYPIIEELVEKLGKNELSKEDYPCLDPSPTFHSTPFAGSLNQIPTAHSMRSRRTSTWARPRGSDDGYSSDSVLRHASSDFR-MGQRIFVFIVSGATRSELRVCHKLTDILKREVILGSSSLDDPVQFITKMKMLTIQELSLDDLQI
MSISDSESSSYGGDYKNFKQISRERLLHEMLRSAKTGDSKSTWKVLIMDRLTVKIMSHSCKMADITEEGVSLVEDIYKRRQPLPSMDAIYFIQPTREVIMFLSDMSGRAPLYRKAFVFFSSPISKELVMEIKKDTRVLTRIGALREMLEYFAIDSQGFITERALEELFGDEETQKGVVCLVMAARIATVLASLREFPFVRFRAAKSLDATTMTTFRDLIPTKLAAGVWDCLMKFKKTVPFPQTETCELLILDRSIDQIAAVIHEWTYDAMCHDLLMEGKYVHEVPGKTGSPPEKKEVLLEDHDPIWLELRHTHIADASERLHEKMTNFISKKAAQIHHGSRDNGDLSTRDLQKMVQALPQYSEQIDKLSLHVEIAGKIRIIRDQGLRELGQLEQDLVFGDAGMKDVIKFLTTKEDTTREKLRLLMILAAIYPEKFDGEKGLLMKVARLTSEDMNAVGLRLLGVQPDTKKSLTGPFALKFDMHKKKRAVRKDRSGEEETWQLSRFYPIIEELIEKLSKNELSKEDYPCLDPSPTFHGTPFTGSINQTPPAHSMRSRRTPTWARPRGSDDGYSSDSVLRHASSDFKKRGQRIFVFIVGGATRSELRVCHKLTGKLNREVILGSSSLDDPAQFITKLKMLTVQELSLDDLQI
-----------------------------------------------------------------------------------------------------------------------------------------------------------------------------AKGVACLVMATRIATVFASLREYPLVRYRAAKSLDATTMTTFRDLIPTKLAAGVWDCLMKYKKTIPFPQTETCELLILDRSIDQIAPIIHEWTYDAMCHDLLMEGKYVHQVPSKTGGPPEKKEVLLEDHDPIWLELRHAHIADASERLHDKMTNFVSKKAAQI-HGSRDSGEMSTRDLQKMVQALPQYSEQIDKLSLHVEVAGKIRIIREQGLREVGQLEQDLVFGDAGMKDVIKFFTANEDMPREKLRLLLILAAIYPEKFEGEKGLLMKVARLTSDDMIAVNLKMLGVQSEAKKNLTGSFSLKFDYHKKKRAARKDRAGEQETWQLSRFYPLLEELVEQLSKSELSKEDYPCLDPSPSFHGTPFTAVINHNPPAHSMRSRRTPTWARPRGSDDGYSSDSVLRHSSSDFKKMGQRIFVFIVGGATRSELRVCHKLTGKLRREVILGSTSIDDPAQFLTKLKMLTAQELSLDDLQI
------------------------------------------------------------------------------------------------------------------------------------------------------------------------------------------------------------------------------------------------------------------------------------------------------------------------------------MTSFMAKKATQFHH-SRVGCELSTKDLQKMVQWLPQYGDQIDKLSLHVEIAGKVNMIRDLELKEIGQLEQDLVFGNAGMKDVVKFFRTKEHAPREKLRLLMILAAIHPDKFEGEKGYLMKLAKLPDNDLAAVTMRLLKGSPDIGKRPSVPFSFKFDFGK-GRPFRKERKDERLTWLLSRFYPLVEELVEKLAKGELSDNEYPCIDCGTSGMSSQIPHTIKQAP-AHSVRSRRTSTWAQPRNFNSHYSSNLVPGSASSSDLKKGQRIFVFIVGGATRSELRACHELTRKLGREVILGSSSLDDPAQFITKLKLLRAQELSLDDFQI
MSYSDSDSSSHGGEYKNFRQITRERLLYEMLRSAKTGSSKSTWKVLIMDKLTVKIMSYACKMADITQEGVSLVEDIFRRRQPLPSMDAIYFIQPTKEVIMFLSDMSGKSPLYKKAFVFFSSPVSKELVGHIKKDSSVLPRIGALREMLEFFAIDSQGFITERALEDLFGDEESRKGDACLVMASRIATVFASLREFPAVRYRAAKSLDASTMTTLRDLIPTKLAAGIWNCLAKHKQSIEFPQTETCELLILDRSIDQIAPVIHEWTYDAMCHDLLMEGKYVHVIPSKSGGQPEKKDVLLEEHDPIWLELRHAHIADASERLHDKMTNFLSKKAAQLQ-GKRDGAELSTRDLQKMVQALPQYSEQIDKLSLHVEIARKLDLIREQGLRELGQLEQDLVFGDAGMKDVIKYLSTQEEASREKLRLLMILATIYPEKFEGEKGQLMKLAKLSSDDMTAVNMSLLGSAVDAKKNTPGGFTLKFDLHKKKRAVRKERQ-EEAAWQLSRFYPMIEELIEKLSKGELPKEDFPCMDPSPSFHGSTSAASSSQGQAAQSMRSRRTPTWAKPRGSDDGYSSDSVLRHASSDFRKMGQRIFVFIVGGATRSELKVCHKLSTKLKREVILGSTSLDDPPQFITKLKLLTNDDLSLDDLQI
MSFSDSDSSSYGGDYKNFKQISRDRLLIEMLRSCKTGDSKATWKVLIMDKLTVKIMSYACKMADITDEGVSLVEDIYRRRQPLPSMDAIYFFQPTKEVIMFLSDMSGRAPLYRKAFVFFSSPISKELVGHIKKDATVLTRIAALREMLEYFAIDSQAFVTERALEELYGDEESRKGVACLVMAARVATVFASLREFPFVRYRAAKSLDATTMTTFRDLIPTKLAAGIWDCLMKYKKTIPFPETETCELLILDRSVDQIAPIIHEWTYDAMCHDLLMDGKYVHEVPSKTGGPPEKKEVLLEDHDPIWLELRHAHIADASERLHEKMTNFITKKAAQIHHGARDARELSTRDLQKMVQALPQYSEQIDKLSLHVEIAGKVRIIRELGLRELGQLEQDLVFGDAGMKDVIKFLNTKDDTTGEKLRLLMILAAIYPEKFEGEKGHLMKLAKLPPDDMNAVNMRLLGGSSDTKKSSIATFSLKFDMHKKKRGGRKERPSEGETWQLSRFYPIIEELVENLSKGELSKEDYPCLDPSPTFHGTSHGAAIHQPPVAHSMRSRRAPTWARPKNSDDGYSSDSVLRHASSDFKKMGQRIFVVIVGGATRSELRVCHKLTTKLRREVVLGSSCLDDPAPFITKLKMMTANELSLDDLQI
MSLSDSDSSSYGGDHKNLRQISRERLLHEMLRSAKTGDSKSTWKVLIMDKLTVKIMSYSCKMADITDEGVSLVEDIYKRRQPLPSMDAIYFIQPNREVIMFLSDMSGRAPLYRKAFVFFSSPISRELVNDIKKDTRVLTRIGALREMLEYFAIDNQGFITERALEELFGDEENRKGVACLVMANRIATVFASLREYPSVRFRAAKSLDATTMTTFRDLIPTKLAAGVWDCLMKYKKTIPFPQTETCELLILERSVDQIAPIIHEWTYDAMCHDLLMEGKYVHEVPSRSGGAPEKKEVLLEDHDPIWLELRHAHIADASERLHEKMTNFISKKAAQIQQGSRD-GEMSTRDLQRMVQALPQYSEQIDKLSLHVEIAGKIRIIRELGLRELGQLEQDLVFGDAGMKDVIKFLTTKEDMTREKLRLLMILAAVYPEKLEGEKGLLMKVAKLTNEDMNAVSLRMLGGPSDTKK--TGAFSLKFDLHK----QGRPRSGEEETWQLSRFYPIIEELVEKLSKRELSKEDYPCLDPSPSYHGSSLSAPVDQQPPAHSMRSRRTPTWARPRNSDDGYSSDSVLRHASSDFKKMGQRIFVFIVGGATRSELRVCHKLTTKLKREVILGSSSVDDPAQFITKLKMLTAQELSLDNLEI
-------------------------------------------------------------------------------------------------------------------------------------------------------------------------------------------------------------------------------------------------------------------------------------------------------------------------------------------------------------------------------------------------------------------------------------------------------------------------------------------------------------------------------------------------------------------------------------------------------------------------------------------------------------------------
MSLSDSDASSVGGDYRNFRQISRERLLHEMLRSAKTGDSKSTWKVLIMDKRTIKVMSYSCKMADITEEGVSLVEDIYKRRQPLPSMDAIYFIQPTKEVIMFLSDMSGRTPLYKKAFVFFSSPISRELVNLVKRDALVLPRIGALREMLEYFAIDSQGFVTERALEELFGDEESRRGDACLVMATRIATVFASLRELPFVRYRAAKFLDPTTATTFRDLIPTKLAAAVWNCLLKYKETFPLPTTETCELLILDRSVDQIAPIIHEWTYDAMCHDLLMEGKYVHEVPSKTGGPPEKKEVLLEDHDPVWLELRHAHIADASERLHEKMTNFISKKAAQIQHGSRGGGELSTRDLQKMVQALPQYSEQIEKLSLHVEIAGKIRIIGEMGLRELGQLEQDLVFGDAGTKEVINYLRTKLDATREKLRLLMIYAAIYPEKFEGDKASLMKLAGLLSDDMNAVNMRLLEGSSDAKKSTIGAFSLKFEVPKRKHAARKERKGEEETWQLSRFYPMIEELIEKLSKGELPKNDYPCMDPSASFGGPSQAASVSQGQAPHSVRARR-STWARPRGSDDGYSSDSILRHASSDFKKMGQRIFVFIVGGATRSELRVCHKLTEKLKREVVLGSTSLDDPPQFITKLKLLSSQEFSLDDLQI
MSMSDSDSSSFAAEYKNFKQLTRDRLLHEMLRSAKTGDSKSTWKVLIMDKITVKIMSHSCKMADITDEGVSLVEDIYKRRQPLPSMDAIYFIQPTKEVIMFLSDMSGKKPLYRKAFVFFSSTISRELVMEIKQDARVLPRIGALREMLEYFAIDSQGFITERALEELFGDEENYKGVACLLMAKRIATVFASLREFPSVRFRAAKSLDANTVTTFRDLIPTKLAAGIWDCLMKYKKTIPFPQTETCELLILDRPIDQIAPVIHEWTYDAMCHDLLMEGKYTHEVPGKAGDPPQKKDALLEDHDPIWFELRHAHIADASERLHQKMTSFVSKKAAQIQHGSRDNNEMSTRDLQKMVQALPQYSEQIDKLSLHVEIAGKIRIIRETGLRELGQLEQDLVFGDAGTKDVIKFLTMKEDTTPEKLRLLMILASVYPEKLEGEKGQLMKLAKLTDEDITALNYRMLGGQPDTKKSLTATFGLKFDIHKKKRAARKDRAGEEEMWQLSRFYPIIEELIEKLTKNRLPREDYPCLDPSPSYHGTPFSGPGSSSLSAQSMRSRRTPTWARPRGSDDGYSSDSVLRHASSDFKKMGQRIFVFIVGGATRSELRACHKLSGKLKREIILGSSSLDDPAQFIAKLKMMTTHELSLDDIQI
MSMSDSDSSSYGGDYKNFRQISRDRLLQEMLRSAKTGDSRSTWKVLIMDKLTVKIMSHSCKMADITDEGVSLVEDIFKRRQPLPSMDAIYFIQPTREVIMFLSDMSGRTPLYRKAFVFFSSPISRELVMEIKKDALVLPRIGALREMLEYFAIDTQGFITERALEELFGDEENRKAVACLVMATRIATVFASLREFPTVRFRAAKSLDATTMTTFRDLIPTKLAAGVWDCLMKYKKTVPFPQTETCELLIIDRTVDQIAPVIHEWTYDAMCHDLLMEGKYVHEVPGKNGGLPEKKDVLLEDHDPIWLELRHAHIADASERLHEKMTNFISKKAAQIQHGSRGSGEMSTRELQKMVQALPQYSEQIDKLSLHVEIAGKIRIIRESGLRELGQLEQDLVFGDAGMKEVIKFLTTNEDATREKLRLLMILATIYPEKFEGQKGLLMQVARMTDDDMIAINLRMLVGQPDAQKTSTSSFALKFDMHKKKRAARKDRTGEQETWQLSRFYPIIEELIEKLSKNELSKEDYPCLDPSPTVHGSPYA-SVVQNPPAHSMRSRRTATWARPRGSDDGYSSDSVLKHASSDFKKMGQRIFIFIVGGATRSELRVCHKLTGKLKREVILGSSSIDDPAQFITKLKMLSAQELSLDDLQI
MSMSDSDSSSVAADYKYFKQITRDRLLHEMLRSIKTGDSKSTWKVLIMDKLTLKIMSHTCKMADLNEEGISLVEDIYKRRQPFPTMDAVYFIQPTKEVVMFLSDMSGKAPLYRKAFVFFSSIISRELVMDIKRDSRTLSRLGALREMLEYFAIDSQGFITERALEELFGDEENYKGVACLLMARRIATVFASLREFPSVRFRAAKSLDATTMTTFRDLIPTKLAAGVWDCLMKYKKTIPFPQTETCELLILDRSIDQIAPVIHEWTYDAMCHDLLLEGKYVHEVPGKDGGPPERKEVLLEDHDPVWLELRHAHIADASERLHEKMTNFVSKKAAQIQHGSRNSGEMSTRDLQKMVQALPQYSEQIGKLSLHVEIAGKIRIIRESGLRELGQLEQDLVFGDATMKDVIKFFTTNEDISREKLRLLMILAAIYPEKFEGEKGMLMKVAKLTDEDICAVELRMLGVQPNTKKSSTRTFGLKFDMNKKTRAARKERPGEEEKWQLSRFYPIIEELIEKLTKNELSKVDYPCLDPSPSFHSSPLAGSLNENH--HSMRSRRTPTWARPRGSDDGYSSDSVLRHASSDFKKMGRRIFVFIVGGATRSELRACHKLSGKLRREIILGSSSLDDPAQFITKLKTLTTHELSLDDLQI
-----------------------AGLLHEMLRSAKTGDSKSTWKVLIMDKLTVKIMSHSCKMADITDEGVSLVEDIYKRRHPLPTMDAIYSIQPTKEIIMFLSDMSGRKPLYRKAFVFFSSPIARELVMDIKKDALVLPRIGALREMLEYFAIDSQGFITERALEELYGDEEARKAVACLVMATRIASVFASLREFPFVRFRAAKSLDPTTVTTLHELIPTKLAAGVWDCLMKYKKSIPFPQTETCELLIIDRTIDQIAPVIHEWTYDAMCHDLLMEGKYVHEVPGKNGGPPERKEVLLEDHDPIWLELRHAHIADASERLHEKMTSFISKKAAQIQHGSRGNGEMSTRDLQKMVQALPQYSEQIDKLSLHVEIAGKIRIIRESGLRELGQLEQDLVFGDAGMKDVIKFLTMKEDTSREKLRLLMILAAMYPEKFEGEKGLLLKVAKLTNEDAIAINLRMLGGEPETKKTLTGGFALKFDMHKKKRAARKDRS-DEETWQLSRFYPIIEELIEKVSKNELPKEDYPCIDPSPSFHGTSLAGPVIQIPPAHSMRSRRTPTWARPRGSDDGYSSDSVLKHASSDFKKMGQRIFIFIVGGATRSELRICHKLSGKLRREVILGSSSIDDPAQYITKLKMLSVQELSLDDLQI
MSMSDSDSSSGGADYQNFKQITRDRLLHEMLRSTKTGDSKSTWKVLIMDKLTIKIMSNSCKMADITDEGVSLVEDIYKRRQPLPTMDAIYFIQPTKEIIMFLSDMAGRAPLYRKAFVFLSSPISRELVLDIKKDPRVLSRLGALREMLEYFAIDCQGFITERALEDLFGNEENRKGVACLAMATRIATVFASLREFPSIRFRAAKSLDATTMTTFRDLVPTKLAAGVWDCLTKYKKTIPFPQTETCELLIIDRSIDQIAPVIHEWTYDAMCHDLLMEGKYVHEVPAKAGGLPERKEVLLEDHDPVWLELRHAHIADASERLHAKMTSFISKKAAQL--GSRSSSEMSTRDLQKMVQALPQYSEQIDKLSLHVELAGKISIIRESGLRELGQVEQDLVFGDATMKDVIKFLTMKEDTTREKLRLLMILAAVYPEKFDGEKGLLMKVARLTDEDMTIVNLRMLGGQPDTKKRLTGAFGLKFDIQKKKRAARIERPGEEEKWQLSRFYPIIEELIEKLTRNQLSKEDYPCLDPSATFHSSPFAGTLHQNP--HSMRSRRTPSWAKPRGSDDGYSSDSVLRHASSDFKKMGQRLFVFIVGGATRSELRACHKLTRKLNREIILGSSSLDDPAQFITKLKMLTTHELTLDDIQI
MSLSDDSSSSYGGEYKNLKQISRERLLHEMLRSAKTGDSKSTWKVLIMDKLTVKIMSHSCKMADITDEGVSLVEDIYKRRQPLPTMDAIYFIQPTREVIMFLSDMSGRKPLYRKAFVFFSSPIARELVMEIKKDTLVLPRIGALREMLEYFAIDSQGFITERALEELFGDEENRKAVACLVMATRIASVFASLREFPFVRFRAARSLDANTMTTFHDLIPTKLAAGVWDCLMKYKKSVPFPQTETCELLIIDRTIDQIAPVIHEWTYDAMCRDLLMEGKYVHEIPGRNGGPPERKEVLLEDHDPIWLELRHAHIADASERLHEKMTNFISKKAAQIQHGSRGSGEMSTRDLQKMVQALPQYSEQIDKLSLHVEIAGKVSIIRETGLRELGQLEQDLVFGDAGMKDVIKFLTTKEDTSREKLRLLMILAAIYPEKFEGEKGLLMKVAKLTNDDAIAINLRVLGGEPDAKKTSTSGFGLKFDMHKKKRAVRKNRA-EEETWQLSRFYPIIEELIEKVSKNELSKEDYPCLDPSPSFHGTPYAGSVTQNPPAHSIRSRRTPTWARPRGSDDGYSSDSVLKHSSSDFKKMGQRIFIFIVGGATRSELRICHKLTGKLKREVILGSSSIDDPAQFITKLKMLTAQELSLDDLQI
MSMSDSDSSSYVSDCKSFKLISRERLLHEMLRSTKTGDSKSTWKVLIMDKLTVKIMSHSCKMTDITDEGVSLVEDIYKRRQPLPSMDAIYFIQPTREVIMCLSDMSGRTPLYRKAFIFFSSSISRELVMDIKKDSKVLSRLGALRELLEYFPIDSQGFITERALEELFGDEENYRGVTCLVMAKRIATVFASLREFPSVRFRAAKSLDATTMTTFRDLIPTKLAAGVWDCLMRYKKSIPFPQTETCELLILDRSVDQITPVIHEWTYDAMCHDLLMEGKYVHEVPGKSDGPPERKEVLLEDHDPIWLELRHAHIADASERLHEKMTNFVSKKAAQIQHGSKGSGDMSTRDIQKMVQALPQYSEQIDKLSLHIEIAGKIRTIRESELRELGQLEQDLVFGDATTKDVIKFFTTKEDITHEKLRLLMILASVYPEKFEGEKGLLMRLAKLTEEDMSVVHLRMLGGQPVAKKSVTSAFGLKFEIRKKKRAARKERPGEEEKWQLSRFYPIIEEIIENLTRNELSKEDYPCLDPSPSYHGSPFSGPVNQNP--HSMRSRRTPTWARPRGSEDGYSSDSVLRHASSDFRKVGQRIFVFIVGGATRSELRVCHKLTEKLKREIILGSSSIDDPEQFITKLKMITTHELSLDDIQI
MSMSDSDSSSYGADSRSLKQVSRERLLHEMLRSAKTGDSKSTWKVLIMDKLTVKIMSHSCKMADITDEGVSLVEDIYKRRQPLPAMDAIYFIQPTKDITMFLSDMSGRKPLYRKAFVFFSSPIARELVMEIKKDAQVLPRIGALREMLEYFTIDTQGFITERALEELFGDEENRKAVACLVMATRIATVFASLREFPFVRFRAAKSLDATTMTTFHDLISTKLAAGVWDCLMKYKKTIPFPQTETCELLIIDRTIDQIAPLIHEWTYDAMCHDLLMEGKFVHEVPSKTGGPPERKEVLLEDHDPIWVELRHAHIADASERLHEKMTSFISKKAAQIQHGSRGSGEMSTRDLQKMVQALPQYSEQIDKLSLHVEIAGKIRIIRESGLRELGQLEQDLVFGDAGTKEVIKFLTTNEDTTREKLRLLMILASIYPEKFEGEKGLLMKVARLTDDDAIAINLRMLEGEPDTKKTSMSSFALKFDMHKKKRAARKDRSGEEETWQLSRFYPIIEELIEKVSKNELSKQDYPCLDPSPSFHGTPLAGPVNHHPPAHSMRSRRTPTWAKPRGSDDGYSSDPVLRHASSDFKKMGQRIFVFIVGGATRSELRTCHKLTGKLRREVILGSSSIDDPAQYITKLKMLTAQEPSLDDLQI
