# Supplementary material for: Legume genome structures and histories inferred from Cercis canadensis and Chamaecrista fasciculata genomes
Source: Plant J. 2026 Jun 10;126(5):e70981. doi: 10.1111/tpj.70981 (PMC13252982; doi:10.1111/tpj.70981)
Supplement: Supplementary file 8 — Data S8. Manuscript supplement; Compressed directory of aligned sequences from 36 gene families with members deriving from syntenic blocks from selected species. [file TPJ-126-0-s004.gz › S8_wgd_block_tree/41_hmm_align_table_wgd_all_squareup/Legume.fam3.01657]

MFLARSATSVSAERPSVPKYHTDPRQTTSSTSTLETLISEDSFKHSSITEEYNREIDGEGTMMNSIDDFPGVAKHSDVSDEEGWITIPYKELPEWQLPDIQSLRSLDRSFLFPGEQVHIVACLSACNLDTEIITPFKVAAVMSKGLGLSPEKENGDIENRNKLVSGLGELSPNGH----DHPTDVSAGESLLRMEDHRRQTALLLQKFENSHFFVRIAESDEPLWSKKGSSE------AKGQMALTVGTKESAENVSTVCAVIDRGFDANMSGGLARSSVKCCALPGDILVLLQVVGVDFLRDPCIEILQFEKHQEKNLSSRNQGNSLNTNQDPCGELLKWLLPLDTLPPPTPALSPPHLTNNSGIGSTSQRSFSSPSGSQLFSFSNFRSYSMSSLPQNTNPSPPPIKVPSPTPSSDHEDLDLVSSQKLLRKKPAVEDLLSFRGVSLDQERFSVCCGLQGIYTPGKRWRRKIEIIQPVEIHSFAANCSEDLLCVQIKVAPAHASDIVVFIDAITIVFEEASKSGPPASLPIACIEAGNDHFLPLALRRGEEHSFILKPATSMWKDLKVLGERSSQLSKLQFGYASNSGLSSKSADRRKIASTDDQYAIMVSCRCYTASRLFFKQPTNWRPRTSRDVLISVASDMSGQSPGPDGRNSQLHVQVLTLRASLTSEDLTMTVLAPASFTSPPSVVSLSSPDTPMSPFIGFAECVGRINGERHAGAIQGL--TSIIKEHRQSNDG-PRTISIGDDVIPRSGLSCTHLWLQSRVPLGCVPSQSTATIKLELLPLTDGIITLDTLQIDIKEKGVTYIPECSLKIATSSISTGII
MFLMRSSAHVAVERAPIPEPQTDIYSKSTSGASLESFLSEDPYPRYSKTEEYDGETSGSSSCKTGQNSEDELFKHSDVSEEEGWITIPCKEIPEWQTSDIESLRSLDRSFLFPGEQIHILACLSACNQDNEIITPFKIAAVMSKGMDHNSDGEHESVEHGNNLMPEEVEISPSSQE---------TNCESLLRMEEHKRQTESLLQKFENSHFFVRIAESYEPLWSKKKLSEKSNFAETTTRNTSTIGIKAASEKMPSISTVIDRGFDATISSGMARNSAKCFALPGDIVVLLQVVVVNFLRDPCIEILQFEKFEEKILPPQNQDNSFSTKKQPCEELLKWLLPLDVIPSPTRSLSPPRLSSNSGTGITSQRS-SSTSGSQLFSLTHIRSHSMSSLPHNTNSPAAPVKAASSKPSFDLNNWD---PQKFSRKNNKVEELLSFRGFSLERERFSVRCGLEGLYTPGRRWRRKIEIIQLVEIHSFNTDCSEDLICVQIKVAPAHAPDIVIFVDAISLVLGEATDGGPPSSLPIACIEAGNDHSLPLSLRRGEEHSFILKPAISLWKNLEIQGK-NSQSSKLQLASASKLNISPKNLERKKTALIDDKYAIMVSCRCYTASRLFFKQPTTWQPRTSRDIMISAASDMSGQCLVPNERNCQLPVQVLTLQVSLTSEDLTLTILAPDSFTSLPTVVSLSSPTTPVSPFVGFTECLGRVNSGRHDGGE-----------EKRRDDGIPQTDSINDDIVPNCELICSHLWLHSRVPLGTTPSQSSAAIKVMLLPLIDDIITLDTLQIGVKERGVTYVPEYSLKVANSSM-----
MFLLRSTS-VTAERSSISESHTDTH-RSTPRSTLETLISEDPYTQNSTAKENDGETEGEGTMQNLKDDLPIVAKHMDVSEEEGWIAIPYKELPEWQMPDIEYLRSLDRSFLFPGEQVQIVACLSACNQDTEIITPFKVAAVMSKGKGHNSEK-NGNIENGHDLVSREGELNPHGLEQKGDHPTDVSAGESLLRMEDHKRQTALLLQKFENSHFFVRIAESDEPLWSKRGSSVR-ISSETNGQIASTVGTKESVKNVFPVSAVIDRGFDATISGGVARSSVKCSALPGDILVFLQVVGVNFLRDPCIEILQFEKNMEKSLSSHNQDSSVYANQDPCGELLKWLLPLDSLSPPAPPLSPPNLTSNSGIGSTSQRSISSSPGSQLFSFSNFRSYSMSSLPQNTTPPPAPVKAVSSKASFDSEDWDLASSQKLLKNKTRVEELLSFRGVSLERERFSVCCGLEGIYTPGRRWRRKLEIIQPVEIHTFAADCSEDLLCVQIKVAPANAPDIVIFIDAITIIFEEASNSVPPSSLPIACIEAGNDSCLPLALRRGEEHSFILKPATSLWKNLKVQGERSSQLSKLQSGSASNLSL-----DRRKMGSSDDQYAIMVSCRCYSASRLFFKQSTSWRPRTSRDILISVASDMSGQSPGLNERNSQLPVQVLTLQASLTSEDLTLTVLAPASFTSPPSVVSLSSPSTPMS-----------------------------------------------NDVIPNSGLSCTHLWLQSRVPLGCIPSQSTANIKLELLPLTDGIITLDTLQIDVKEKGVTYIPECSLKIATSSISTGIV
MFLMRSTASVSLERSSIPESPTEIPSRLSSGSTLESFVSEDPYTRYSKMEEYDGAGS-ERK-VTRQNSRRELFKHSDVSEEEGWITIPYKEIPEWHASDIESLRSLDRSFLFPGEQVDILACLFACNHDTEIITPFKVAAVMSKGMGHSPEKENGNDEGGNNLRSEEGELSSSSQEKDEDQPTDACTGESLLRMEDHRRQTVLLLQKFENSHFFVRIAESDEPLWSKSSVSEKSTSSETNSRKFSMIGTKATRKNMSP--AVIDRGFDACISGGAARNSVKCCALPGDIVVLLQVVGVNFLRDPCIEILQFEKYQEINLSSEDQDISFHTIQDPCGGLLKWLLPLDITPSSARSLSPPHLSSNSGIPSSAQRSYSASPSSQLFSFGHFRSYSMSSLPHNTNPPTAPVKAASSKPSFDLHDWD---PQKFFRKKIEVEELLSFRGVSLERERFSVCCGLKGIYTPGRRWRRKLEIIQPLEIHSFDADCSEDLLCVQIKVAPAHAPDIVIFVDAISIVVEEVISDDAPSSLPIACIEAGNDHSLPLSLRKGEEHSFILKPAISTWKNLKVQGR-CSQSSKM--GSASKLSISSRSLDRRKSALIDDQYAIMVSCRCYTPSRLFFKQPTSWRPRTSRDIRITVASEMSGQSLGAHERNAQLPVQVLTLQASLTSEDLTLTVLAPASFNSPPTVVSFCSPTTPMS---SSAKHSGRVNGERRDGATEELSFDSLGEEETQSVDGRRQT-----DVIPNSGLSCTHLWLQSRVPLGCNPSQSTATVKLELLPLTDGIITLDTLQIAVKEKGVTYIPECPLKVPSSSIFAGI-
MFLMRSTAHVSVERSSIPESQTDIYSRSSSGSTLESFVTEDPYARYSIIEEYDGETGGQGSM-TGHNSKKGLFKHSDVSEEEGWITIPYKEIPEWHASDIESLRSLDRSFLFPGEQVHILACLSACNQDTEIITPFKVAAVMSKGMGHSPEKENGNVEYGNILMSGEGEMSPSGQEKGEDHPTDAFTGESLLRMEDHKRQTLLLLQKFENSHFFVRISETDEPLWSKRGVSGKYSSSETNSQKASTIGTKASSKYMSPISAVIDKGFDATISGGVARNSVKCCALPGDIVVLLQVVGVNFLRDPCIEILQFEKYKENILPSENQDVSFYTNEEPCGELLKWLLPLDTIPTPTRSLSPPHLSSNPGIGSTSQRSNSTSSGSQLFSFGHFRSYSMSSLPHNTNPPTAPVKAASSKPSFDLNDWD---PQKFLRKKTEVEELLSFRGVSLERERFSVCCGLEGIYTPGRRWRRKIEIIQPVEIHSFDAKCSEDLLCVQIKVTPAHAPEIMIFVDAISIVFEEARNGGPPSSLPIACIEAGNDHSLPLSLRRGEEHSFILKPAIAMWKNLEVQGK-LSQSSKLQFGSASKLSLSSRGLDRRKTALIDDQYAIMVSCRSYT-GRLFFKQPISWRPRTSRDIMISVASEMPGQSPGPNEKNYQLPVQVLTLQVSLTSEDLTLTVLAPASLTSPPSLVSLSSPTTPMSPFVGFAERLGRVNSERRDGANEELSFTSLGKEETQSDDGRPQTVSIND-VVPSSGLSCTHLWLQSRVPLGCNPSQSTATIKLELLPLTDGIIALDTLQIDVKEKGVTYIPECSLKS----------
MFLLRST-NVSAERSPIPESHTDTHHRSTPRSTLETLISEDLYTQKSTVDDYDRENNVEGTLQISKDDLPVVAKHSDVSEEEGWIVIPYKELPEWQVPDIQSLRPLDRSFLFPGEQVYIVACLSACKQDTEIITPFKVAAVMSKGIGHNPEKENGSIENGNNLLSGEGELKPCGEEQKGDHPKDVSAGESLLRMEDHKRQTALLLQEFENSHFFVRIAESDEPLWSKRGFSV--------------VGTKESAKNVSPVSAVIDRGFDATISGGVARSSVKCCALPGDILVLLQVVGVNFLKDPCIEILQFEKYQEKSLSSHNQDSAVYTNHNPYGELLKWILPLDTLSPPTPPLSPPNLTSNSGIGSTSQRSFSSPSGSQLFSFSNFRSYSMSSLPQNTTPPLAPVKAGSSKPSFDHEDWNLVSSQKVLRNKTGVEELLSFRGVSLERERFSVCCGLEGIYTPGRRWRRKLEIIQPVEIHSFAADCSEDLLCVQIKVAPVHAPDIVIFIDAITIIFEEASKGGLPSSLPIACIEAGNDHFLPLALRRGEEHSFILKPATSLLKNLKVQGERSSQLSKLQSGSASNLSL-----DRRKIDLTDDQYAIMVSCRCYTASRLFFKQSTSWRPRISRDILISVASDMSGQSLGPDERNSQLPVQVLTLQASLTSEDLTLTVLAPASFTSPPSVVSLSSPNTPMSPFIGFAERSGRVNGERRTGATQGL-----VKEEKQSNDGGPQTVSVGDDVIPNSGLSCTHLWLQSRVPLGCIPPQSTATVKLELLPLTDGIITLDTLQIDVKEKGVSYIPECSLKIATSSISTGII
MFLMRSTTTVSAERSSIPDSRTETHQRAASGSTLENLISGEPYARYTTIGEYEGETNEEGSIAHSKTDVPTVAKHSDVSEEEGCITIPYKELPEWHAPDIQSLRSLDRSFLFPGEQVHILACLSACKQDTEIITPFKVAAVMSKGISHTSEKENGIADSESNLLPGEGESSPSCKEHKGDQATDLPSGESLLRMEDHKRQTALLLEKFENSHFFVSIAESDEPLWSKRGASEKPNFSETNGQKISTIGARKTAKEASAISAVIDRGFDATISGGVARNSVKCCALPGDIVVLLQVVGVNFLNDPCLEILQFEKYEEKIVSSENQDHLVNNNPDPCGELLKWLLPLDTLPPTSLTSSPSQLNNSPGIGSTSQRSYSASSGSQFL-LGHFRSYSMSSLPQNTTPPPAPVKAASSKPSFDLEDWDQISSQKFSKKKPGVEELLSFRGVSLERERFSVCCGLEGIYMPGRRWKRKLDIIQPVAIHSFAANCSEDLLCVQIKVVPAHASDVVIFIDAITIVFEEATKSEPPSSLPIACIEAGEDHCLPLALRRGEEHSFILKPATSMRKSLKVQGERSSQLSKLKSVSASNLSLSFRSLDKKKTASIDDQYAIMVSCRCYTASRLFFKQPTSWRPRASRDIMISVASEMSGQSPGPNGRNSQLPVQVLTLQASLTPEDLTMTVLAPASFTAPPSVVSLNSPTTPMSPFVGFAECLGRVN-----------------------NDGRPQTDSASDDVIPSSGLSCTHLWLQSRVPLGCIPSQSTATIKLELLPLTDGIITLDTLQIDVKEKGVIYVPECSLKIATSSISTGI-
MFLMRSTTIVSAEQSSIPESRTETHQRAATEPTLQTLTSAEPDT---TAEEYEGETDEEGIIPNSKNDVPIVAKHLDVSEEEGCITIPYKELPEWHAPDIQSLRSLDRSFLFPGEQVHILACLSACKQDTEVITPFKVAAVMTKGISHASEKENGITDNESHLLHGEGEINPSGEEQKGDHPTDLPSGESLLRMEDHKRQTALLLDKFENSHFFVRIAESDEPLWSKRGASEKSNFSEINGQKISTIGTKETAKDTPAVSAVIDRGFDATISGGVARNSMKCCALPGDIVVLLQVVGVNFLKDPCIEILQFEKYQEKMLSFENHDNLFHTNQDPCGELLKWLLPLDTVPSTSHPLSPSHLSTNSGTGSTSHRSYSASSGSQLF-FGHFRSYSMSSIPQNTTPPPGPVKAASSKPSFDLDDWDKISSQKYLKKKPGVEELLSFRGVSLEQERFSVCCGLEGIYMPGRRWRRKLDIIQPIVIHSFAANCSEDLLCVQIKIVPAHAPDIVIFIDAITIIFEEATKNEPPSSLPIACIEAGKDHCLPLALRRGEEHSFILKTATSMGKNLKVQGERSSQLSKLQSISSSKLGLSSTSLDRKKTASIDDKYAILVSCRCYTASRLFFKQPTDWRPCTSRDIMISVASEMSGHSPGPNERNSQLPVQVLTLQASLTSEDLTMTVLAPASFTVLPSVVSLSSPTTPMSPFAGFAECLGRVNG-----------------------DGGPQAASTSDDVIPSSGLSCTHLWLQSRVPLGCIPSQSTATIKLELLPLTDGIITLDTLQIDVKEKGVIYAPECSLKIATSSISTGI-
MFLMRSTTIVSAERSSIPESRTETHQRAASGSTLETLISEEPSTLYTTIEEYEGETDEEGSIPNSKNDVPIVAKHSDVSEEEGWITIPYKELPEWHAPDIQSLHSLDRSFLFPGEQVHILACLSACKQDTEIITPFKVAAVMTKGISHTSEKENGIVENGSNLLPGEGEISPSGEKQKGDQPTDLPSGESLLRMEDHKRQTALLLEKFENSHFFVRIAESDEPLWSKRGASEKSNFSETNGQKISTIGTKETAKKTSAISAVIDRGFDATISGGVARNSVKCCALPGDIVVLLQVVGVNFLKDPCLEILQFEKYQEKILSSENQDNLVNTNQDPCGELLKWLLPLDTLPPTSHPLSPPHLSTNSGIGSTSHRSYSASSGSQLF-FGHFRSYSMSSLPQNTTPPPAPVKAASSKPSFDVEDWDQISSQKFLKKKPGVEELLSFRGVSLERERFSVCCGLEGIYTPGKRWRRKLDIIQPVAIHSFAANCSEDLLCVQIKVVPAHAPDVVIFIDAITIVFEEATKSEPPSSLPIACIEAGKDHCLPLALRRGEEHSFILKP-TSMGKSLKVQGERSSQLSKQQSVSASKLSLSSWSLDRKKTASIDDQYAIMVSCRCYTASRLFFKQPTSWRPRTSRDIMISVASEMSGQSPGPSERNSQLPVQVLTLQASLTSEDLTMTVLAPASFTAPPSVVSLSSPTTPMSPFVGFAVCLGRVN-----------------------SDGGPQTVSTSDDVIPSSGLSCTHLWLHSRVPLGCIPSQSTSTIKLELLPLTDGIITLDTLQIDVKEKGVIYAPECSLKIATSSISTGII
MFLMRSPTVVSTERSSIPESPAETHQRAASGSTLENVISEEPYARYTTIGEYEGETGEEGNIIHSKNDVPIVAKHSDVSEEEGCITIPYKELPEWHAPDIQSLRSLDRSFLFPGEQVHILACLSACKQDTEIITPFKVAAVMSKGISHTSEKENGIVENGSNLLSGEGETSSSGKEHKGDQPTNLPSGESLLRMEDHKRQTALLLEKFENSHFFVRIAESDETLWSKRGASEKFPLSETSGHKISTIGAKETAKEASANSAVIDRGFDATISGGVARNSVKCCSLPGDIVVLLQVVGVNFLKDPCIEILQFEKYQEKILSSENQDNLVNTNPDPCGELLKWLLPLDTVPPTSRSLSPPQLSPNSGIGNTSQRSYSTSSGSQLF-FGHFRSYSMSSLPQNTTPPPAPVKAASSKPSFDLEDWDQISSQKFLKKKPGVEELLSFRGVSLERERFSVCCGLEGIYMPGKRWRRKLDIVQPVAIHSFAANCSEDLLCVQIKVVPAHAPDVVTFIDAITIVFEEASKNEPPSSLPIAMLQHSLDCVLS--------------------------------------------------------------------------------------------------------------------------------------------------------------------------------------------------------------------------------------------------------------------------------------------
MFLMRSSSIVPAEQSSIPKSRTETHQRAASGSTLETLKSKEPYTRYTIAEEYGGENDEEGSILNSKTDVPIVAKHSDVSEEEGWITIPCK-LPDWHTPDIQSLQSLDRSFLFPGEQVHILACLSACKQDTEIITPFKVAAVMTKGISHTSEKENGIVENGSNLLPGEREINPSGEEQKGDHPTDLPSGESLLRMEDHKRQTALLLETFENSHFFVRIAESDEPLWSKRGASEKFNLSETNGQKISTIGTKETAKNAPAVSAVIDRGFDATISGGGARNSVKCCALPGDIVVLLQVVGVDFLKDPCIEILQFKKYKEKILPSENQDNSVNTNQDPCGELLKWLLPLDTPPLTSRPLSPH-LGTNSGTGSTTQRSYSTSAGSQSF-FGHFRSYSMSSLPQNTTPPPASVKAASSKPSFDLEDWDQISPQKFLKKKPGVEELLSFRGVSLERERFSVCCGLEGIYMPGRRWRRKLDIIQPIAIRSFAANCSEDLLCVQIKVVPAHAPDIVIFIDAITIVFEEATKSEPPSSLPVACIEAGKDQCLPLALRRGEEHSFIIKPVTSMGKNLKVQGERSSQLSKLQFISASKLNLSSWSFDREKTTSIDDKYAIMVSCRCYTASRLFFKHPIDWRPCTSRDIMISVASEMSGQSPGPNERNSQLPVQVLTLQASLTSEDLTMTVLAPASFTAPPSVVSLSSPTTPMSPFVGFAECLGRVN-----------------------SDGGPQTASTSDDVIPSSGLSCTHLWLQSRVPLGCVPSQSTATIKLELLPLTDGIITLDTLHIDVKEKVVTHIPFTPISIA---------
MFFNRPTTGVSAERVTIPEPRADTHHRSTSGSVLETLISDDPYTRNSTIEECDVENDEEGSVSNSKNDSPFVAKHLDVSEEEGWISIPYKELPEWHATDIQSLRSLDRPFLFPGEQVHILACLSACKQNTEIITPFKVAAVMSKGKGHSPCIENGNVKNGNDSVL-EGEQSPTNQ----EHQSTDISGESLLRMEDHKRQTALLLQKFEKSHFFVRMAESDEPLWSKRGTSEKSNSSVTND-----------QKGVPSISAIIDRGFDATVSGGVARNSVKCCALPGDVVVLLQMVGVNFLKEPCIEILQYEKYQEKISSSVNKEYSIHTNQDPCRELLKWVLPLDTLPPPSRSLSPPKLSSNAGIGSTSQRSFPTSSGSQFFSLSHFRSYSMSSLPQNPTAPVASLKVAGSKPSFDLDDWDQASSQK-SKKRTGAEELLSFRGVSLERERFSVCCGLEGIYTPGRRWRRKIEIIQPVEIHSFAADCSEDLLCVQIKAAPAHAPDIVIFIDTITIVFEEATKSGPPTSQPIACIEAGNDHCLPLALRRGEEHSFILKPAAFLLKNIKIQGERSPQLSNLQFRSASGPS--SKSVNEKNIALNKDQYAVMVSCRCYTASRLFFKQPTSWRPRISRDIMISVASEMSGQSPGPNERKFQLPVQVLTLQASLTSEDLTLTVLAPASFTLPPSLVSLCSSTSPVSPFIGFANCLGRVNVERRIGGTQGQSFTSHVKEQKQSDAGGHQTVSIGDDVVRSSALSCTHLWLQSRVPLGCIPAQSTATIKLELLPLTDGIITLDTLQIDVKEKGITYIPECSLKIATSSISTGIF
MFLMRT-ASISTERVSVPESQADINHESTTGSILENLASDDPYTRHSTIEECDGETDEEGSISNSKNEIPIVAKHSDVSEEGGWITIPYKELPEWHAPDIQSLRSLDRSFLFPGEQVHILACLSACNQDTEIITPFKVAALMSKGKGHSPAKQNGNVSNGNNMVSGEGEQSHSIQ----KHQPTDISGESLLRMEDHKRQTALLLQKFKNSHFFVRIAESDEPLWSKKGAPEKFNSSETNSQKMPTIGTRETTKNMSSISAIIDKGFDATVSGGVARNSVTCHALPGDIVILLQVVGVNFLNDPCIEILQFEKYQEKILSSVNKDSSSHSNRDPCAQLLKWLLPLETLPHPPRSLSPPRLNLNQGIRSASQRSLPASSGSQLFSISNFRSYSMSSIPQNTKPSPASLKAASSKPSFNLEEWEQDSSLKFLRKKPRVDELLSFRGVSFEQERFSVCCGLEGIYTPGRRWKRKLEIIQPVEINSFAANSLEDLLCVQIKVAPAHAPDIVIFVDSITVAFEEATKSGPPLSSPIACVEAGNDHCLPLALRSGEEHSFILKPTTSMWKHLKVQGERSSPLSKLQFRSTSGVSVSSKSLDSKNISLIDDQYAIMVSCRCYTASRLFFKQPTHWRPPTPRDIMISVASEMSGQSPGHNEGNSQFPVQVLTLQASLTSEDLTLTVLAPTSFSPPHSLVSLSSPTTPVSPFIGFAECLERVNIERHVGGTQAHSYTSLVETKQ-SDERESQ--TAGNDVIPSSGLSCTHLWLQSIVPLGYVPSQSTATIKLEVLPLTDGIITLDTLQIDVKEKGVKYVPECSLKIATSSISTGIF
MFLLRSASSATH-RPPVIEPPATPPQPPKPGVTLEGLIAEEHFPQYPSVDEDLDRVGDGGDLSNAKSGGSGMERFSDVSEEQGWIAIPYKEIPDWESVDIHSLRSLDRSFVFPGEQIQILACLSESKGDTEIITPFKVAEVMSRGQRKVSDKQNGDMSDGASTPSGDGEMSPDAQT--QDSQKDLSDGESILRMEDHKRRTEDLLSRFQKSHFFVRIAESGEPLWSKKSSLVA---------DTEMDEERKRTKSRPCVSAFVDRGFDPNVSGGVARSKAKCCALPGDIVVSLQVI-VDCPKEPIIEILQFEKHQDQDQN-------PENDKDPYGNLLKWLIPLDTISQQPRSLPPP-ITPSPSISSTAHKPISSTSGSQLFSFGHFRSYSMSALPPNTAPVTGPIKTQSSKPSFDIEDWDSYSGQTVRNQKSGTEELLSFRGVALERDRFSVRCGLEGICIPGRRWRRKLEIIQPIEINSFAADCTDDLLCVQIKVAPTHAPDIVIYIDAITIVFEEAGKNASPSSVPIACIEAGNEHSLPLTLRKGEEHSFIVKPAFSVGSNLKPSAARN----KL---KSSSLSLPTVNFERKGSGLSGDQYAVMVSCRCYTESRLFFKQRTKWRPRVSRDLMISVASEMSGEPCGPHGRASQLPVQILTLQASLTSEDLSLTVLAPASFTSPPTVVSLNSPTTPISPFLGFSDFTERVQNEKRNTTVRKQQSLPPIPLTRTENNTNGESSNPS-DVVPKSGLGCTHLWLQSRVPLGCVPSKSTATIKLELLPLTDGIITLDTLQIHAKEKGRRYIPEQSLKIATSSISSGI-
MFLMRSSHRVSAEQPSVPEPPADAHPTPKSATTLEGLIAEDSYPQYSTIDDHVGESEYRENAIGANNESSVIAKHYDVSDEEGWIAIPYKELPDWDAPDIHSLRSLDRSFVFPGEQVHILACLSACQQDTEIITPFKLAAAMSKGIRQSPKKQNGNAEEGNGALLRKGEMSPDSQE--QDLQKDVTDSESLLRMEDHKRQTEILLQRFERSHFFVRIAESSETLWSKKSAPKKSVSLGMDGQESKENGTQKNAVNVSRFNAIIDKGFDPKVSGGVARNNVKCCSLSGDIVVLLQVVGVDFLNDPVIEILQFEKSREGSLSSETQENLVDANQDPCGELLKWLLPLDTLPPPARPLSPP-LTSNSGMGSTSQK-----SGSQLF--SHFRSYSMSSLPQNTTPPPAPIKAASSKPTFDLEDWDQSSSQQFWKQKTGYEVLLSFRGVSLERERFSVCCGLEGIYTPGRRWRRKLEIIQPVEIHSFAADCTDDLLCVQIKVSPAHAPHIVVYIDAITIVFEEASKGGQSLSLPIACIEAGNDHSLPLALRRGEEHSFILKPATSLWKNLKAGGDRRTQTSQLQAGAASSLRPPSKAVELKRSASTADQYAIMVSCRCYTESRLFFKQPTSWQPRVSRDLMISVASEMSGQSSAPSGGVSQLPVQVLTLQVSLMSEDLTLTVLAPASFTSLPSVVSLNSPSSPMSPFVGFPEFTGRSP------TMQRLSSPLLSSEQKQNGKGGVWPASFNEDAIPSNGLCCTHLWLQSRVPLGCVPSQSMATIKLELLPLTDGIITLDTLQIDVKEKGLTYIPEYSLKIATSSISTGII
--------------------------------------------------------EDEGGKTNSKNDSSVVAKHSDVSEEEGWIAIPYKEVPEWNAPDVHSLRTLDRSFVFPGEQVHILACLSACKQDTEIITPFKVAAVMNKGIDQSPNNESGDTEGAKNFVSGKGELSLDGQDQKGDPQNDVSAGESLLRLEDHKRQTEILLQKFENSHFFVRFAESGEPLWSKRNSLQKSDSSETDGKKSPAIGSQRCSKDICHISAVIDRGFDANVSSGVARSSVKCCALPGDIVVLLQVVSVDFMRDPYIEILQFERYQEKSVSPENQDNSVYSDQDPCGELLKWLLPLDTLPPPARPLSPQGISSNSGIGSTSQRPISASSGSQLFSFGHFRSYSMSSLPPNTTPPPAPIKAASSKPSFDLEDWDQISSQKFLRKKTGIEGLLSFRGVSLERQRFSVRCGLEGIYIPGRRWRRKLEIIQPVEIHSFPADCADDLVCVQIKVAPSHTPDI--------------------------CIEAGDDHCLPLALRRGEEHSFILKPQTSTWKNLKVNNEKSFQSSKSQVRAASSLGLPPRSVEGKKTTSITDQYAIMVSCRCYTESRLFFKQPTSWQPRISRDIMISVASEMSGQSPGPSERNSQLPVQVLTLQASLTSEDLTLTVLAPASFNSPPSIVFLSSPTTPMSPFVGFSEIAGRVTGE-------------------------------------------------KRVPLGCIPSQSTSTIKLELLPLTDGIITLDTLQIDVREKGLTYIPKCSLKIATSSISTGIV
MFLMRSTTHVASEPPSVNESLADTSYTSKSGPTLEGLIAEDPYPQYSTVEDCEGETDGEGSRINSKNDSSVVAKHLDVSEEEGWITIPYKGLPEWHAPDIHSFRTLDRSFVFPGEQVHILACLSACKKDTEIVTPFKVAAVMNKGIGKSPNKENGDTQRAKNLLSRNVELSPHGKYQKGDPQKDIYTGESLLRMEDHKRQTEILLQKFEDSHFFVRIADSGEPLWSKRSALQKSDSSETDSKKSSAIGSQQTAKDMSPISAVIDRGFDVNVSGGVARNSVKCCALPGDIVVLLQVVGVDFLRDPYMEILQFERFQEKIVSSENQENSIYTNQDPCRELLKWLLPLDTLPPPARSLSPPRVNPNSGMGSTSQRSISASSGSQLFSFGHFRSYSMSSLPQNTTQPSAPVKAASSKPSFDLEDWDQISLQKLPMKKTGIEELLSFRGVALERQRFSVRCGLEGIYIPGRRWRRKLEIIQPVEIRSFPADCADDLLCVQIKVAPAHTPDIVIFIDAITIVFAEASKSGPPSSLPIACIEAGNDHCLPMALRRGEEHSFILKPATSTWNTLKVHGERSSPSSNVQVRAASSLGRPPKNVEGRKAASIMDQYAIMVSCRCYTESRLFFKQPTSWRPRVSRDIMISVASEMSGQSPGPNERNSQLPVQVLTLQASLTSENLTLTVLAPASFSSPPSIVSLSSPPTPMSPFVGFSEIAGRVTGKNHGSSIQSLSSASLVSEQKQNGDGGARSMSINEDVIPSSGLGCTHLWLQSRVPLGCIPSQSTATIKLELLPLTDGIITLDTLQIDVKEKGLTYIPKCSLKIATSSISTGIV
MFLMRPSHTAHADEPPVHEISKGTQHVTKPTATLEGLIAEDSFPN-YFVDEIHGEVGGEGSVLSSKSDSPDLVNLSDVTEEEGWIIIPQKELPDWDAPDICSFRSLDRSFVFPGEQVHILACLSSSKQETQIITPFKVAAMMSKGIGQSTKKQSGETEDETNSMLGKVEANPAGEDTYHDSEKDISASESLLRMEDHKRQTEILLQKFKNSHFFVRIAESGEPLWSKRNAAETLQFSEMSAPKSTAIKTRKTAKEITPLTAVIDKGFNANVSGGVARNIVDCCSLSGDIVVLLQVVAVDSQRDPVLEILQFEKYNNDKFSSENKDSLVYANQDPCGELLKWLLPLDTLPPPTPALSPPPLSSSSGIGSTSQRSLSASSGSQLFSFGHFRSYSMSSLPPQSPPPPPSVATPSSKPNFELEDWDRSSPQKFVKKKTGSEELLSFRGVSLEPKRFSVCCGLEGIYIPGRRWRRKLEIIQPVEIRSFAADCTDDLLCVQIKVSPAHTPDIVVFLDAITIVFEEASKGGSPCSLPMACIEAGNDHSLPLPLRRGEEHSFILKPATSAWKRLKAQRE-SSQSSHLPVRTASKGGLPSKIVEGKRSTLTSDQYAVLVSCRCYTESRLFFKQPTSWRPRISRDLMISVASEMSRQPLGPNGRVSELPVQVLTLQASLTSEDLTLTVLAPASFTSPPSVMTLNSPSSPMRPSVGFSSFAGKLGDGRHDTAMPRQTSAPMLSEHKENGDFGAQSVSSNEDIIPNTGLGCTHLWLQSRVPLGCVPSQSTATIKLELLPLTDGIITLDTLQIDVKEKGHTYIPEHSLKIATSSISTGIV
MFLMRSTTGAFAERTPIPEPRADTRQRSASGSSLEELVSRGSYARNGGGESII--------ALNPRNELPVPDKHLDVSADEGWIIIPCKELPEWHVLDIQSLCSHDRSFLVPGEQVHIMACLSACKQDMDNISPFNVAAANSKGIGQCPEKERGSIENRNSSVCREGEVSTSGE----EHLEYVTDDECVHRMEVRKRQTA-LLQKIENSHFFARISEFDEPLWSKVGSSN-SSYSEANGMKASKVKIRETG--LSSTGAVIDRGFDATISGGLLRNSVKCYALPGDIVVLLQVVGVDFIRDPCIEILQFEKCPRRIMPSDSQVNEVKTNEDPCADLLNWILPLDNLSPRL--LSSPYLTSSTGNG-----SFSASSGSQLYSFGNYRSYSMSSLSESTSGSVAPVKAASSKPNFDHKIQDQISSYKYLRRKPSLEGLLSFRGVSFERERFSVCCGLEGLYTPGRRWRRKLEIIQPVGVHSFAADCSEDLLCVQIKVAPASAPDVVIFIDAISIVLEESNRNGPLTSLPISCIEAGSDHSLPLALRRGEEHSFLLIPAISLRKSLTVPEVRRSHLSKSQFGKTLKLNL-----DGRKIALNNDQYVLLVSFRCYTESRLFFKQPTSWQPRASKDIMISVASEMAGQSPGPYEAN-QLPVQILTLQASLTSEDLTLTLLAPASFSSLPSVVSLSTPTTPKSPFIGFTEFLGRVNSKRGFGATSGRSFNSIVKEEKKGYSGEAQADSMSDDVVPSSALSCSHLWMQSKVPLGCIPSQSIVTIKLELLPLTDGMITLDTLQIVAKEKGITYAPECSLKIATSSISKGII
MFLMRSTTHVYSERTPIQEPRADAQQGTTSSSSLENLLAEDL--RYSTIEEFDGEGDGEGIMYSSKDDMPILAKHVDVSEEEGWITIPYKELPEWHVSDIQSFHSLDRSFLFPGEQVHIIACLSACKQDTEIITPFKVAAVMSKGIGQSLEKENGNIESGNESVPGEGQLSSSDQEQKEDPPENASSGESLLRLEVHRRQTAMLLQKLKNSHFFVRISESDEPLWSKRGSSE------TNDQKSSTDGNKENIKNVSSISAVIDRGYDANISGGVARNSVKCFALPGDIVVLLQVVGIDFLRDPCIEILQYEKYQGKTLSQENLGSSVHSSQDPCGELLKWILPLDNLPSPSRSLSPPRFSSNSGVGTTSHRSSSASSASQLFSFSNFRSYSMSSLPPNTLPPTAPVKAASSKPNFDIDDWEQISSQKFLRKKNGVEELLSFRGVSLERERFSVCCGLEGIYTPGRRWRRKLEIIQPVEINSFAANCSEDLLCVQIKVAPAHAPDIVIFIDAITVVFDEATKSGPSSSLPIASIEAGNDHSLPLALRRGEEHSFILKPATSIWKNLKVQDERNSQLSKLQSGSASILSPTSQCLDKIKIDLIDDQYAIVVSCRCYTASRLFFKQPTSWRPHTSRDIMISVASEMSGDSTGPSERNSQLPVQVLTLQASLTSEDLTLTVLAPASFTSPPSVVSLNSPATPMSHFIGFTEFLGRVNGERHIGATQGQSFTPLVKEDRQSEDGGPQTVSTSDDVVPSSGMSCTHLWLQSRVPLGCIPSQSTATIKLELLPLTDGIITLDSLHIDVKEKGVAYIPEHSLKIATSSISKGII
--------------------------------------------------------------------------------------------------------------------------------------------------------------------------------------------------------------------------------------------------------------------------------------SVLLYLMESWIQVLLQVVDVTSLKDPCIEILQFEKCQERMLSPDSQVDAVYTNQDPYAELLNWILPLDGKPLT-RPLSPSHLTSNSGISSTSQRSFPASSGSQLFSFGNFRSYSMSSLPQTTTTPNAPVKAVSSKPSFDLEDRDRNSSKKYLWKKTGVEELLSFRGVSLERDRFSVCCGLEGIYTPGKKWRRKVEIIQPVEIHSFAADFSEDILCVQIKVAPAHAPDIVIFIDAINIVFEESAKNGTQSSLPLSCVEAGNDHSFPLALRRGEEHSFILKPAPSTLKGLQVQDNRSSQLSKLQSGKKPKFSI--------------DQYAIMVSCRCYTASRLFFKQPTSWRPRTSRDIMISVASERSGQSRGAYGKYSQLPVQILTLQASLTSEDLTLTVLAPASFTLPPSVASLNSPATPMSPFIGLADFLGRVNGERGLGSTWRQRFTSIMNKEKQSYDGEAQAVSMSDDGIPISGPSCTHLWLQSRVPLGCIPPRSVATIKLELLPLTYGIITLDSLQIDVKEKGITFIPE---------------
--------------------------------------------------------------------------------------------------------------------------------------------------------------------------------------------------------------------------------------------------------------------------FAWVISFTQITDLIPIFLF-GRIQVVLQLVGIDFLKDPCIEILQYEKYQDKILSSEKQENSVYANQDPCRELLKWILPLDNLPPAFLPLSPH-LSSNSGIGSTSQRSISASSGSQLFSFGHFRSYSMSSLPQSTSGPTAPLKAASSKPNFDIDDWDQISSQR-LRKKHGVEELLSFRGVSLERERFSVCCGLEGIYTPGRRWRRKLEIIQPVEINSFAADCSEDLLCVQIKVAPAHAPDIVIFVDAITIIFEEATNSGPPSSLPIACIEAGNDHSLPLALRRGEEHSFILKPATSMWNNLKVQNG-SSHLSKLQSGLSSKLSL-----ERSKIAFLDDHYAIMVSCRCYTASRLFFKQPTSWRPRTSRDIMISVASEMSGQSPGPSERNSQLPVQVLTFQASLTPEDLTLTVLAPSSFISPPSVISLSSPTSPMSPFIGFAEFLGRISGERLIGATQGHSLT-FAKEDKQSDDGRCQTVSTND-VIPSSGLGCTHLWLQSRVPLGSIPSQSTATIKLELLPLTDGIITLDSLQIDVKEKGVTYIPERSLKIATSSISKGII
MFLIRSTTTVYSERSPIPEPRVDTHQRSSAGSSYEAHKSDVPYS-----SRYDPNVEL-NSKNRDLPEIAVVDKHVDVDEDDGWITIPCKELPEWHVPDIQSLRSLDR------EQVHILACLSACKQDTLFTAPFEVAATTSKGIDHSHEKESGSIENRHNLVSEEGELSTSGE----EQPADIFYGDSLRHREVHKRQIALLLQKFENSHFFVRICESNEPLWSRRNSLEKSSSSETNNQKVSIIKTKETA--FPSTGAVIDRGFDATTCGGTARNFVKCFALQGDIVVLLQTVGVSFLKDPCIEILQFEKCRERMLSSDSQVDEVCTDQDPYAELLNWMLPLEGRP--------HHLTSNSGLDSNSNRSFSAPTGSQLFSFGNFRSYSMSSLPQNTITSSAPVKAASSKPNFDHEDWDQVSSQKVFWKKTGKEELLSFRGVSLERDRFSVCCGLEGVYIPGRRWRRKLEIIQPVKIHSYAADFSEDLLSVQIKVAPAHAPDIVIFIDAINIIFEESTKNGEVSSLPISCVEAGNDHSLPLALRRGEEHSFILKAETSKLKSLKAQYDRSSRLSKLPYGKISKLSH--------------DQYAIMVSCRCYTSSRLFFKQPTSWRPRSSRDIMISIASQMSGKSRGDYDKTYQLPVQILTLQASLTSEDLTLTVLAPASFTSP-SVVSLNSPRTPKSPFIGFAEFLARVNGERRIGSKWKKGFNSIIKKVEQSYDGKAQEVSLSDDVIPSSGISCTHLWLQSRVPLGCIPSKSVVTVKLELLPLTDGIITLDSLQIDVKEKGVAYIPESSLKISTSGMCKGIM
MFLMRSTTHVYSDRESPPPPRVDALPSPPGAHSLETLLSEAQYS--PRVDRFEGEIDGEGDL---KNDVTVLAKHLDVNEEEGWITIPYKELPEWNVSDIQSLRPLDRSFLIPGEQVHIVACLSACKQDTEIITPFKVAAVMSKGIGHSPNKENGNIEKRNNSVAGEEQLSPSSQDQNKDRPADVSSGESLLRMEVHRRQTASLLEKFKSSHFFVRICESDEPLWSKHRSSEKSNSSETNDQKISTIEVKESAKHESSISAVIDRAFDATISGGVARNSVKCCALPGDIVVLLQVVGVNFLRDPCIEILQYEKYEDKILSSENQDNSVYTNKDPCGDLLKWILPLDVLAPASRPLPPSPLSTNSGVSGTSQKSSSASSGPQIFSFGHFRSYSMSSLPQTTSAPTISLKAASSKPNFDIDDWDQVSSQKFLKKKNGAEELLSFRGVSLEQQRFSVCCGLQGIYTPGRRWRRKLEIIQPVEIHSFSADCSEDLLCVQIKVAPAHAPDIVIFIDAITIIFEEATKTGPPSSLPFSCIEAGNDHSLPLALRRGEEHSFILKPATSVWNNLKVHDE-SPRFPKLQSGSASKLSLSSNSLDRSNISSIDDQYAVMVSCRCYTTSKLFFKQPTSWRPRTSRDIMISVASEMSGESPGPCERNSQLAVQVLTLQASLTSEDLTLTVLAPASFTSPPSVVSLSSPATPMSPFIGFTEFLGRIN-----------------------DDGRPQTVSTNDDVIPSSGVSCTHLWLQSRVPLGCIPSQSTSTIKLELLPLTDGTITLDSLQIDVKEKGLTYIPERSLKIATSSISKGIV
MFLMRSTTGVYGERNPVPEPRADTHQRSSAGSSMETRVPNDPYAR------YDAKLD-----------YGVFNKHSDVDNEEGWISIPCKELPEWCAPDILSLCSLDRSFLFPGEQVHILACLSACKQET---SSFKIDAAISEGTGHNPKKENGNTENRNNTVSGEGELSTSGK----EQLDDVSDGDSLLQEEVLKKQTSLLLQKFENSHFFVRISESDDPLWSKRSSTENPDTSNANNENGSTNTCEGST--LSSICAVIDRGFDSNVSGGVARNSVKCCALPGDIVVLLQVVGVNFLRDPCIEILQFEKLQERMSSPDSKVDAVYTNQDSCAELLNWILPLDGKPSTL-PPSPP-LTSSSGIGNSSQGSLPGSSSSQIFSFSNFRSYSMSSLPQPVNAPAAPVKAASSKPSFDLEDWDQISSQKYLWKKMGVEGLLSFRGVSLERDRFYVCCGLEGLYTPGRRWRRKLEIIQPLDIHSFAADVSDDLLCVQIKVAPTHAPDIVIFIDTITVVFEELTQNGSLSSLPISCIEAGNDHSLPLVLR----------------------------------------------------------------------------------------------------------------------------------------------------------------------------------------------------------------------------------------------------------------------------------------
MFLMRSTTHVYSDREPTKSPT------PDGASSLESLTAEDPYIQ---VGHFDGEVDGEGAVFTSKNDASVLAMHLDVSEDEGWITIPYKEIPEWHASDMQFFRSLDRSFLFPGEQVQILACLSACKQDMEIITPFKVAAVMSKGMCHSHDKVNGNVENRNDSVSREEQLNTSKEEKKDDHPADAYAGESLLRMEVHKRQTALLLQKFENSHFFARIADADEPLWSKRGSSEKSNSFEQNGQRISSFDIKETAKNTSSISAVIDRAFDATISSGVARNSVKCCALPGDIVVLLQVVGVDFLKDPCIEILQYEKFPEKILSSENQDNSVQTHQDPCGALLKWILPLDSLPPASRPVSPPQFSSNSGMGSTSQRSVSPSSSSQLFSFSHFRSYSMSSLPQNTNPPTAPVKAASSKPNFDIEDWDQCSSQKFLRKKGGVEELLSFRGVSLERERFSVCCGLEGIYTPGRRWRRKFEIIQPLEIHSFAADCSEDLLCVRIKVAPAHVSDIVIFIDAITIVFEEATKSGPPSSLPIACIEAGNDHSLPLALRRGEEHSFILKPATSMWKNIKAQDE-GSQFSKLQSPSSSRSSLSSKSPDRTKIVSSDNQYAIMVSCRCYTASRLFFKQATSWRPRTSRDIIISVASEISGESPGPYERNSQLPVQVLTLQASLTSEDLTLTVLAPASFTSPPSVVSLSSPTSPNSPFIGFTEFLGRINGERHVGATQGGSFTSLLKEDKQ-DDVRPQSVSMNDDVIPSSGLSCTHLWLHSRVPLGCIPSQSTATIKLELLPLTDGIIALDSLQIDVMEKGVTYIPERSLKIATSSISKGII
