# Supplementary material for: Legume genome structures and histories inferred from Cercis canadensis and Chamaecrista fasciculata genomes
Source: Plant J. 2026 Jun 10;126(5):e70981. doi: 10.1111/tpj.70981 (PMC13252982; doi:10.1111/tpj.70981)
Supplement: Supplementary file 8 — Data S8. Manuscript supplement; Compressed directory of aligned sequences from 36 gene families with members deriving from syntenic blocks from selected species. [file TPJ-126-0-s004.gz › S8_wgd_block_tree/41_hmm_align_table_wgd_all_squareup/Legume.fam3.01660]

MVKICCIGAGYVGGPTMAVIALKCPEVQVAVVDIAAPRINAWSDHLPIYEPGLEEVVKECRGKLFFSTDVEKHVAEADIVFVSVTPTKTQGLGAGKAADLTYWESAARMIADVSKSDKIVVEKSTVPVKTAEAIEKILTHRKGIFTILSPEFLAEGTAIKDLFNPDRVLIGGRETPEGAKAIKALKDVYAHWVPEDRILCTLWSAELSKLAAAFLAQRISSVAMSALCEATGADVSQVSHAIGTDSRIGPKFLSSVGFGGSCFQKDILLVYICECGLPEVAYWKQVIRVDYQKTRFVRVVASMFTVSGKKVAILGFAFKKDTGDTRETPAIDVCKGLLGDKARLSIYDPQVTEEQIKKDLSMNKFDWDHPAHLQPTSPNSIKTVSVVWDAYEATKDAHAVCILTEWEEFRKLDYQKMFDNMQKPAFIFDGRVVDVDSLRKIGFIVYSIGKPLDSWLKDMPAVA
MVKICCIGAGYVGGPTMAVIALKCPEIEVAVVDISVPRINAWSEHLPIYEPGLEDVVKQCRGKLFFSTDVEKHVAEADIVFVSVTPTKTQGLGAGKAADLTYWESAARMIADVSTSDKIVVEKSTVPVKTAEAIEKILAHRKGIFSILSPEFLAEGTAIKDLFQPDRVLIGGRETPLGQKAIQALKDVYAHWVPVDRILCTLWSAELSKLAAAFLAQRISSVAMSALCEATGADITQVSHSVGTDSRIGPKFLASVGFGGSCFQKDILLIYICECGLPEVAYWKQVIKVDYQKTRFVRVVSSMFTVSGKKIAILGFAFKKDTGDTRETPAIDVCKGLIGDKAKLSIYDPQVPEDQISRDLSMKKFDWDHPVHLQPMSPTSIKEVSVVWDAYEATKDAHGICILTEWDEFRNLDYQRIYDNMRKPAFVFDGRIMDVGKLRKIGFIVYSIGKPLDPWLKDMPAVA
MVKICCIGAGYVGGPTMAVIALKCPEITVAVVDIASARINAWSDHLPIYEPGLDEVVKQCRGKLFFSTDVEKHVAESDIVFVSVTPTKTQGLGAGKAADLTYWESAARMIGDVSKSDKIVVEKSTVPVKTAEAIEKILTHRKGIFTILSPEFLAEGTAIKDLYNPDRVLIGGRETPEGAKAIAALRDVYAHWVPTDRILCTLWSAELSKLAAAFLAQRISSVAMSALCEATGADVSQVSHAIGTDSRIGPKFLASVGFGGSCFQKDILLVYICECGLPEVAYWKQVIKIDYQKTRFVRVVSSMFTVSGKKIAILGFAFKKDTGDTRETPAIDVCKGLLGDKARLSIYDPQVTEEQISRDLSMKKFDWDHPAHLQPSSPTSIKTVSVVWDAYEACKDSHGICIMTEWDEFRNLDFQKVYDNMQKPAFVFDGRVVDVEKLRKIGFIVYSIGKPLDAWLKDMPAVA
MVKICCIGAGYVGGPTMAVIALKCPEIEVAVVDISAGRINAWSDHLPIYEPGLEDVVKECRGRLFFSTDVEKHVAEADIVFVSVTPTKTQGLGAGKAADLTYWESAARMIADVSTSDKIVVEKSTVPVKTAEAIEKILAHRKGIFSILSPEFLAEGTAIKDLFNPDRVLIGGRETLEGQKAIQALKAVYAHWVPVDRILCTLWSAELSKLAAAFLAQRISSVAMSALCEATGADITQVSHSVGTDSRIGPKFLASVGFGGSCFQKDILLVYICECGLPEVAYWKQVIKVDYQKTRFVRVVSSMFTVSGKKVAILGFAFKKDTGDTRETPAIDVCKGLLGDKARLSIYDPQVTEDQIFRDLSMKKFDWDHPAHLQPMSPNSVKQVSVTWDAYEATKDAHGICVLTEWEEFKNLDYQRIYDNMQKPAFVFDGRVMDVEKLRKIGFIVYSIGKPLDPWLKDMPAVA
MVKICCIGAGYVGGPTMAVIALKCPEIEVAVVDISAPRINAWSDQLPIYEPGLE---------------------------------------AGKAADLTYWESAARMIADVSTSDKIVVEKSTVPVKTAEAIEKILTHRKGIFSILSPEFLAEGTAIKDLFHPDRVLIGGRETPEGTKAIQALKDVYAHWVPVDRILCTLWSAELSKLAAAFLAQRISSVAMSALCEATGADISQVSHSVGTDSRIGPKFLASVGFGGSCFQKDILLVYICECGLPEVAYWKQVIKVDYQKTRFVRVVSSMFTVSGKKIAVLGFAFKKDTGDTRETPAIDVCKGLLGDRARLSIYDPQVTEDQIFRDLSMKKFDWDHPAHLQPMSPTSVKQVSVTWDAYEATKDAHGICVLTEWDEFKNLDYQRIYDNMPKPAFVFDGRVVDVEKLRKIGFIVYSIGKPLDPWLKDMPAVV
MVKICCIGAGYVGGPTMAVIALKCPEIQVAVVDIASARINAWSDHLPIYEPGLDDVVKQCRGKLHFSTDVEKHVAEADIVFVSVTPTKTQGLGAGKAADLTYWESAARMIGDVSKSDKIVVEKSTVPVKTAEAIEKILTHRKGIFTILSPEFLAEGTAIKDLYNPDRVLIGGRETPEGAKAIQTLRDVYAHWVPIDKILCTLWSAELSKLAAAFLAQRISSVAMSALCEATGADVSQVSHAIGTDSRIGPKFLASVGFGGSCFQKDILLVYICECGLPEVAYWKQVIKVDYQKTRFVRVVSSMFTVSGKKIAILGFAFKKDTGDTRETPAIDVCK----------------------------KFDWDHPAHLQPSSPTSIKTVSVVWDAYEATKDAHGICIMTEWDEFKKLDYQKVYDNMQKPAFVFDGRIVEVEKLRKIGFIVYSIGKPLDSWLKDMPAVA
MVKICCIGAGYVGGPTMAVIALKCPEITVSVVDISQSRISAWSDHLPIYEPGLDDVVKKCRGKLFFSTDVEKHVAEADIVFVSVTPTKTQGLGAGKAADLTYWESAARMIADVSTSNKIVVEKSTVPVKTAEAIERILTHRKGIFQILSPEFLAEGTAIQDLFKPDRVLIGGRETPEGAKAIKALKDVYAHWVPVDRIICTLWSAELSKLAAAFLAQRISSVAMSAICEATGADVSEVSHSVGYDSRIGPKFLASVGFGGSCFQKDILLVYICECGLPEVAYWKQVIKVDYQKSRFVRVVSSMFTVSGKKIAILGFAFKKDTGDTRETPAIDVCKGLLGDKARLSIYDPQVSGDQILRDLSMKKFDWDHPVHLQPSSPNSIKQVSVVWDAYEATKDAHGICILTEWGEFKSLDFKKIYDSMQKPAFIFDGRVVDVEKARKIGFIVYSIGKPLDPWLKDMPAVA
MVKICCIGAGYVGGPTMAVIALKCPEIPVSVVDISQSRIAAWSDHLPIYEPGLEEVVKKCRGKLFFSTDVEKHVAEADIVFVSVTPTKTQGLGAGKAADLTYWESAARMIADVSKSDKIVVEKSTVPVKTAEAIERILTHRKGIFQILSPEFLAEGTAIQDLYKPDRVLIGGRETPEGAKAIKALKDVYAHWIPVDRILCTLWSAELSKLAAAFLAQRISSVAMSAICEATGADVSQVSHSVGYDSRIGPKFLASVGFGGSCFQKDILLVYICECGLPEVAYWKQVIKVDYQKSRFVRIVSSMFTVSGKKIAILGFAFKKDTGDTRETPAIDVCKGLLGDRAKLSIYDPQVTEDQIQRDLSMKKFDWDHPVHLQPLSPSSIKQVSVVWDAYEATKDSHGICVLTEWDEFRNLDFQKIYNSMQKPAFIFDGRIVDVEKCRKIGFIVYSIGKPLDAWLKDMPAVA
MVKICCIGAGYVGGPTMAVIALKCPEISVAVVDISQARISAWSDHLPIYEPGLDDVVKQCRGKLFFSTDVEKHVAEADIVFVSVTPTKTQGLGAGKAADLTYWESAARMIADVSTSDKIVVEKSTVPVKTAEAIERILTHRKGIFTILSPEFLAEGTAIKDLFDPDRVLIGGRETSEGAKAIQALKDVYSHWVPVDRILCTLWSAELSKLAAAFLAQRISSVAMSAICEATGADVSEVAHSVGYDSRIGPKFLASVGFGGSCFQKDILLVYICECGLPEVAYWKQVIKVDYQKSRFVRIVSSMFTVSGKKIAVLGFAFKKDTGDTRETPAIDVCKGLLGDRARLSIYDPQVTEDQIQRDLSMKKFDWDHPVHLQPASPTSIKQVAVVWDAYEATKDAHGICILTEWDEFKALDFQKIYDSMQKPAFIFDGRVVDVEKVRKIGFIVYSIGKPLDPWLKDMPAVA
MVKICCIGAGYVGGPTMAVIALKCPEITVAVVDISQSRISAWSDHLPIYEPGLDDVVKQCRGKLFFSTDVEKHVAEANIVFVSVTPTKTQGLGAGKAADLTYWESAARMIADVSTSDKIVVEKSTVPVKTAEAIERILTHRKGIFQILSPEFLAEGTAIQDLFDPDRVLIGGRETPEGAKAIQALKDVYAHWVPVDRILCTLWSAELSKLAAAFLAQRISSVAMSAICEATGADVSEVSHSVGYDSRIGPKFLASVGFGGSCFQKDILLVYICECGLPEVAYWKQVIKVDYQKSRFVRIVSSMFTVSGKKIAILGFAFKKDTGDTRETPAIDVCKGLLGDKARLSIYDPQVSEDQIQRDLSMKKFDWDHPVHLQPTSPTAIKQVSVVWDAFEATKDAHGICILTEWDEFKTLDYQKIYDGMQKPAFIFDGRVVNVEKARKIGFIVYSIGKPLDPWLKDMPAVA
MVKICCIGAGYVGGPTMAMIALKCPEIPVSVVDISQSRITAWSDHLPIYEPGLDEVVKKCRGKLFFSTDVEKHVAEADIVFVSVTPTKTQGLGAGKAADLTYWESAARMIADVSKSDKIVVEKSTVPVKTAEAIERILTHRKGIFQILSPEFLAEGTAIQDLLHPDRVLIGGRETPEGAKAIKVLKDVYAHWIPVDRILCTLWSAELSKLAAAFLAQRISSVAMSAICEATGADVSQVSHSIGYDSRIGPKFLASVGFGGSCFQKDILLVYICECGLPEVAYWKQVIKVDYQKSRFVRIVSSMFTVSGKKIAILGFAFKKDTGDTRETPAIDVCKGLLGDRARLSIYDPQVTEDQIQRDLSMKKFDWDHPVHLQPTSPTSIKQVSVVWDAYEATKEAHGICILTEWDEFKTLDFQKIYNSMPKPAFIFDGRVVDVEKMRKIGFIVYSIGKPLDPWLKDMPAVA
MVKICCIGAGYVGGPTMAVIALKCPEIQVAVVDISSPRITAWSDHLPIYEPGLDDVVKQCRGKLFFSTDVEKHVAEADIVFVSVTPTKTQGLGAGKAADLTYWESAARMIADVSKSDKIVVEKSTVPVKTAEAIERILTHRKGIFQILSPEFLAEGTAIKDLYNPDRVLIGGRETPEGAKAIQALKAVYAQWVPVDRILCTLWSAELSKLAAAFLAQRISSVAMSALCEATGADVSQVSHSIGTDSRIGPKFLASVGFGGSCFQKDILLVYICECGLPEVAYWKQVIKVDYQKNRFVRVVSSMFTVSGKKIAVLGFAFKKDTGDTRETPAIDVCKGLLGDKARLSIFDPQVTEEQISRDLSMKKFDWDHPAHLQPLSPTSIKQVAVVWDAYEATKDAHGICILTEWDQFKSLDYKKIYDNMQKPAFVFDGRVVDVEKLREIGFIVYSIGKPLDPWLKDMPAVA
MVKICCIGAGYVGGPTMAVIALKCPKIEVAVVDISAPRIAAWSDHLPIYEPGLEEVVKECRGRLFFSTDVEKHVAEADIVFVSVTPTKTQGLGAGKAADLTYWESAARMIADVSKSDKIVVEKSTVPVKTAEAIERILTHRKGIFQILSPEFLAEGTAIKDLFNPDRVLIGGRETPEGAKAIKALKDVYAHWVPVDKILCTLWSAELSKLAAAFLAQRISSVAMSALCETTGADVSQVSHSIGTDSRIGPKFLASVGFGGSCFQKDILLVYICECGLPEVAYWKQVIKVDYQKNRFVRVVSSMFTVSGKKVAILGFAFKKDTGDTRETPAIDVCKGLLGDRARLSIYDPQVTEEQISKDLSMKKFDWDHPAHLQPTSPTSVKQASVVWDAYEATKDAHGICILTEWDEFKNLDYKKIYDNMQKPAFLFDGRVVDVDKLREIGFIVYSIGKPLDPWLKDMPAVA
MVKICCIGAGYVGGPTMAVMALKCPEIEVVVVDISEPRINAWSDRLPIYEPGLEDVVKQCRGKLFFSTDVEKHVFESDIVFVSVTPTKTQGLGAGKAADLTYWESAARMIADVSKSSKIVVEKSTVPVRTAEAIEKILTHSKGIFQILSPEFLAEGTAIKDLYNPDRVLIGGRDTAAGQKAIKALRDVYAHWVPVEQIICTLWSAELSKLAAAFLAQRISSVAMSALCEATGADVTQVAHAVGTDTRIGPKFLASVGFGGSCFQKDILLIYICECGLPEAAYWKQVVKVDYQKIRFARVVSSMFTVSGKKIAILGFAFKKDTGDTRETPAIDVCNRLVADKAKLSIYDPQVLEEQIRRDLSMARFDWDHPVPLQQIKAEGIEQVNVVSDAYEATKDAHGLCVLTEWDEFKSLDFKKIFDNMQKPAFVFDGRVVDAVKLREIGFIVYSIGKPLDSWLKDMPAVA
MVKICCIGAGYVGGPTMAVIALKCPAIEVAVVDISAPRIAAWSDQLPIYEPGLDEIVKQCRGKLFFSTAVEKHVSEADIIFVSVTPTKTQGLGAGKAADLTYWESAARMIADVSKSNKIVVEKSTVPVKTAEAIEKILTHSKGIYQILSPEFLAEGTAIEDLFSPDRVLIGGRETPDGQKATQALKEVYAHWVPEDRIITTLWSAELSKLAAAFLAQRISSVAMSALCEATGANISEVAHAVGKDTRIGPKFLASVGFGGSCFQKDILLVYICECGLTEVAYWKQVIKVDYQKNRFVRVVSSMFTVSGKKIAILGFAFKKDTGDTRETPAIDVCRGLLGDKAQLSIYDLQVTEDQIRRDLSMKKFDWDHPIHLQPMSLAAVKEVSVVWDAYEATKGAHGICILTEWDEFKTLDYKKIFDNMQKPAFLFDGRVVDVEKLREIGFIVYSIGKPLDAWLKDMPAMA
MVKICCIGAGYVGGPTMAVIALKCPEIEVAVVDISVSRITAWSERLPIYEPGLDDVVKPCRGKLFFSTDVEKHVSEADIVFVSVTPTKTQGLGAGKAADLTYWESAARMIADVSKSDKIVVEKSTVPVKTAEAIEKILTHSKGIFQILSPEFLAEGTAIQDLFNPDRVLIGGRETPEGAKAIQTLKDVYAHWVPLERILCALWSAELSKLAAAFLAQRISSVAMSALCEATGADVSQVSHSIGTDSRIGPKFLASVGFGGSCFQKDILLVYICECGLPEVAYWKQVIKVDYQKSRFVRVVSSMFTVSGKKIAILGFAFKKDTGDTRETPAIDVCKGLLGDKARLSIYDPQVTEDQIRRDLSMKKFDWDHPVHLQPNSPTAIKQVSVVWDSYEAVKDAHGICILTEWDEFKKLDYEKIYQNMQKPAFVFDGRIVNADKLRQIGFIVYSIGKPLDPWLKDMPAVA
MVKICCIGAGYVGGPTMAVIALKCPQIEVAVVDISVSRITAWSDQLPIYEPGLDDVVKQCRGKLFFSADVEKHVSVADIIFVSVTPTKTQGLGAGKAADLTYWESAARMIADVSKSDKIVVEKSTVPVKTAEAIEKILTHSKGIFQILSPEFLAEGTAIQDLFNPDRVLIGGRETPEGTKAIQALKDVYAHWVPVERILCTLWSAELSKLAAAFLAQRISSVAMSALCEATGADVSQVSHSIGTDSRIGPKFLASVGFGGSCFQKDILLVYICQCGLPEVAYWKQVIKVDYQKSRFVRVVSSMFTVSGKKIAVLGFAFKKDTGDTRETPAIDVCKGLLGDKARLSIYDPQVTEGQIRRDLSMKKFDWDHPIHLQPNSPTAIKQVSVVWDAYEAVKDSHGICILTEWDEFKTLDYERIYQNMQKPAFVFDGRIVNADKLRQIGFIVYSIGKPLDPWLKDLPAVA
MVKICCIGAGYVGGPTMAVIALKCPDIEVAVVDISVGRINAWSDQLPIYEPGLDEVVKQCRGKLFFSTDVEKHVSEADIVFVSVTPTKTQGLGAGKAADLTYWESAARMIADVSKSDKIVVEKSTVPVKTAEAIEKILTHSKGIFQILSPEFLAEGTAIQDLFNPDRVLIGGRETPEGQKAIKALRDVYAHWVPVERIICTLWSAELSKLAAAFLAQRISSVAMSALCEATGADVTEVSHAVGKDTRIGPKFLASVGFGGSCFQKDILLVYICECGLPEVAYWKQVIKVDYQKTRFVRVVSSMFTVSGKKIAILGFAFKKDTGDTRETPAIDVCKGLLGDKAHLSIYDPQVSGEQIQRDLAMKKFDWDHPIHLQPLSPTSVKQVSVVWDAYTATKDAHGICILTEWDEFKSLDYKKIYDNMQKPAFVFDGRVVDAEKLREIGFIVYSIGKPLDAWLKDMPAVA
MVKICCIGAGYVGGPTMAVIALKCPDVVVTVVDIASPRINAWSDHLPIYEPGLDEVVKECRGRLFFSTDVEKNVAEADIVFVSVTPTKTSGLGAGKAADLTYWESAARLIADVSKSDKIVVEKSTVPVKTAEAIERILTHRKGIFTILSPEFLAEGTAIQDLFNPDRVLIGGRETPEGQKAINTLKSVYAHWVPNERILCTLWSAELSKLAAAFLAQRISSVAMSALCEATGADVSQVSHSIGTDSRIGSKFLASVGFGGSCFQKDILLVYICECGLPEVAYWKQVIKVDYQKSRFVRVVSSMFTVSSKKIAVLGFAFKKDTGDTRETPAIDVCKGLLGDRAKLSIYDPQVTEDQIVKDLSMKKYDKDHPSHLQPPSPNSIKQVSVVWDAYEAVKDAHGVCILTEWDEFRKLDYQRVFDSMQKPAFVFDGRVVNAKQLREIGFIVYSIGKPLDPWLKDMPAVA
MVKICCIGAGYVGGPTMAVIALKCPQIEVAVVDISAPRINAWSEHLPIYEPGLDDVVKECRGRLFFSTDVEKHVAESDIIFVSVTPTKTQGLGAGKAADLTYWESAARMIADVSKSDKIVVEKSTVPVKTAEAIERILTHRKGIFTILSPEFLAEGTAIKDLFNPDRVLIGGRETPEGQKAIHALRDVYAHWVPMDRILCTLWSAELSKLAAAFLAQRISSVAISALCEATGADVTQVAHAIGTDSRVGPKFLASVGFGGSCFQKDILLVYICECGLPEVAYWKQVIKVDYQKNRFVRVVSSMFTVAGKKIAVLGFAFKKDTGDTRETPAIDVCKGLLGDKAKLSIYDPQVTEDQIVRDLAMKKFDWDHPTHLQPLSPNNNKQVSVVWDAYEAIKDAHGICILTEWDEFKKLDYQKVYDSMQKPAFVFDGRVVDAKQLREIGFIVYSVGKPLDAWLNDMPAVA
MVKICCIGAGYVGGPTMAVIALKCPNIEVTVVDISTHRINAWSEHLPIYEPGLEDIVKKCRGKLFFSSEVEKNVAEADIVFVSVTPTKTHGLGAGKAADLTYWESAARMIADVSKSDKIVVEKSTVPVKTAEAIERILTHNKGTFTILSPEFLAEGTAIQDLFNPDRVLIGGRETPDGQKAIKVLKDVYLNWVPEERIICTLWSAELSKLAAAFLAQRISSVAMSALCEATGADVSQVSHAIGTDSRIGPKFLSSVGFGGSCFQKDILLVYICECGLPEVAYWKQVIMVDYQKARFVRVVSSMFTVSAKKIAVLGFAFKKDTGDTRETPAIDVCKGLLGDRARLSIYDPQVTEDQMMKDLSMRKYDKDHPAHLQPPSPTSIKQVSVVWDAYEAVKDAHGVCILTEWDEFRKLDYQKVYDSMQKPAFLFDGRVVDVRELRKIGFIVYSIGKPLDPWLKDMPSVA
MVKICCIGAGYVGGPTMAVIALKCPEIEVVVVDIATPRINAWSDHLPIYEPGLDDVVKQCRGKLFFSTDVEKHVAEADIVFVSVTPTKTQGLGAGKAADLTYWESAARMIADVSKSDKIVVEKSTVPVKTAEAIERILTHRKGIFTILSPEFLAEGTAIQDLFNPDRVLIGGRETPEGQKAIHTLRDVYAHWVPIDRILCTLWSAELSKLAAAFLAQRISSVAMSALCEATGADVYQVSHSIGTDSRIGPKFLASVGFGGSCFQKDILLVYICECGLPEVAYWKQVIKVDYQKARFVRVVSSMFTVSGKKIAILGFAFKKDTGDTRETPAIDVCKGLIGDKAKLSIYDPQVSEEQILKDLSMKKFDWDHPAHLQPTSPTSNQQVSVVWDAFEAVKDAHGICILTEWDEFKTLDYQKVYDNMQKPAFVFDGRVVDDKKLREIGFIVYSIGKPLDAWLKDMPAVA
MVKICCIGAGYVGGPTMAVIALKCPKIAVTVVDISAPRINGWSDHLPIYEPGLEAVVKECRGRLFFSTEVEKHVAEADIVFVSVTPTKTHGLGAGKAADLTYWESSARMIADVSKSDKIVVEKSTVPVRTAEAIERILTHRKKIFTILSPEFLAEGTAIKDLFSPDRVLIGGRETPEGQKAIETLKDIYANWVPKEKIICTLWSGELSKLAAAFLAQRISSVAMSALCEATGADISEVSHSIGTDSRIGPKFLASVGFGGSCFQKDIMLVYICECGLHVVAYWKQVIKVDYQKSRFVRVVASMFTVAAKKIAVLGFSFKKDTGDTREAPAIDVCKGLLGDKARLSIYDPQVTEDQIIKDLSMKKFDKEQPAHLQPPSPTSIKQVAVVWDAYTAVKDAHGVCIMTEWDEFKKLDYQKIYDNMQKPAFLFDGRVMDVGKLRKIGFIVYSIGKPLDPWLKDMPAVA
MVKICCIGAGYVGGPTMAVIALKCPEIEVAVVDIATPRINAWSDHLPIYEPGLDDVVKKCRGKLFFSTDVEKHVAEANIVFVSVTPTKTQGLGAGKAADLTYWESAARMIADVSKSDKIVVEKSTVPVKTAEAIERILTHRKGIFTILSPEFLAEGTAIKDLFNPDRVLIGGRETPEGQKAIHALRDVYAHWVPLDRILCTLWSAELSKLAAAFLAQRISSVAMSALCEATGADVSQVSHSIGTDSRIGPKFLASVGFGGSCFQKDILLVYICECGLPEVAYWKQVIKVDYQKARFVRIVSSMFTVSGKKIAVLGFAFKKDTGDTRETPAIDVCKGLLGDKAKLSIYDPQVSEEQILKDLAMKKFDWDHPAHLQPTSPTSKKEVSVVWDAYEAIKDSHGICILTEWDEFKNLDYQKVFDNMQKPAFIFDGRVVDVKKLRDIGFIVYSIGKPLDAWLKDMPAVA
MVKICCIGAGYVGGPTMAVIAFKCSKVVVTVVDISSQRINAWSDHLPIYEPGLDDVVKQCRGKLFFSTEVEKHVSEADIVFVSVTPTKTHGLGAGKAADLTYWESAARMIADVSKSDKIVVEKSTVPVKTAEAIERILTHNKGIFTILSPEFLAEGTAIEDLFYPDRVLIGGRETPQGQKAIETLKEVYANWVPVEKILCTLWSAELSKLAAAFLAQRISSVAMSALCEATGADVAQVSHSIGTDSRIGPKFLSSVGFGGSCFQKDILLVYICECGLPEVAYWKQVVKVDYQKARFVRVVSSMFTISAKKIAVLGFAFKKDTGDTRETPAIDVCKGLLGDKAKLSIYDPQVTEDQITKDLSMRKFDKDHPAHLQPASPTSIKQVSVVWDAYEAVKDAHGVCIMTEWDEFKKLDYQKVFDSMQKPAFIFDGRVVDVKKAREIGFIVYSIGKPLDPWLKDMPAVV
MVKICCIGAGYVGGPTMAVIALKCPEVEVVVVDIAAPRINAWSDHLPIYEPGLDDVVKQCRGKLFFSTDVEKHVAEADIVFVSVTPTKTQGLGAGKAADLTYWESAARMIADVSKTDKIVVEKSTVPVKTAEAIERILTHRKGIFTILSPEFLAEGTAIADLFKPDRVLIGGRETPEGQKAIHALRDVYAHWVPLDRILCTLWSAELSKLAAAFLAQRISSVAMSALCEATGADVSQVSHSIGTDSRIGPKFLASVGFGGSCFQKDILLVYICECGLPEVAYWKQVIKVDYQKNRFVRVVSSMFTVSGKKIAVLGFAFKKDTGDTRETPAIDVCKGLLGDKAKLSIYDPQVSEDQIMRDLAMKKFDWDHPAHLQPLSPTSNKQVSVVWDAYEAIKDAHGICIMTEWDEFKNLDYQKVHDSMQKPAFVFDGRVVDVNKLREIGFIVYSIGKPLDSWLKDMPAVA
