# Supplementary material for: Legume genome structures and histories inferred from Cercis canadensis and Chamaecrista fasciculata genomes
Source: Plant J. 2026 Jun 10;126(5):e70981. doi: 10.1111/tpj.70981 (PMC13252982; doi:10.1111/tpj.70981)
Supplement: Supplementary file 8 — Data S8. Manuscript supplement; Compressed directory of aligned sequences from 36 gene families with members deriving from syntenic blocks from selected species. [file TPJ-126-0-s004.gz › S8_wgd_block_tree/41_hmm_align_table_wgd_all_squareup/Legume.fam3.01673]

-EEEAPLLHTQLQLPTTSSSSSSGTTEAHHEAHNKEERVKRKKTMEKNTDMVDGEHPTYRGVRMRQWGKWVSEIREPRKKSRIWLGTFPTAEMAARAHDVAALTIKGASAFLFPELATVLPRPASNSRKDVQAAAAKAAAINYHINRQGQREPESE----IMPADAPALSSFPSTEDDDPFFNLPDIL---NHGAGEFHYSSLWLTVGADYRDSGFWLEEPFPWDSY
-----------------------------------------------------------------------------------------------------------------------------------------------------------------------------------------------------------------------------------
-----------VQQPLSSSSS--SFPP-PSSIIQNSNNK-LVTSKNDTT-NNNNKHVTYRGVRMRQWGKWVSEIREPKKKSRIWLGTFPTPEMAARAHDVAARAIKGSSAFLFPELAAHLPCPATASPKDIQAAAAKAAKAFFNYPTTVEAHAQAQAEPSADTIDDSSDSNSPDENDDKTFFDLPDL---LDHGVDEFQYSSLWLVAGADQRESSFRLEEPFLWESF
-----------------------------TCIVSEKKKEERVKKKKERE-KGKEGRIGYHGVRMREWGKWVSEIREPRKKSRIWLGTFPTPEMAARAHDVAALSIKGGSAFLFPHLAPLLPPPPSNSPKDIQAAAAKAAALFNSQAQAQ-AQAHEE-SDSSASI----NSNNNSSEDDTFFLELPDLLNY-N-----------------------------------
-----------------SSSPSSTSSDTKSKPPEASRNKKRSKARTTTSDDDDDASRNYRGVRMRQWGKWVSEIREPRKKSRIWLGTFPTPEMAARAHDVAALTIKGSSAFLFPELAAQLPRPATNSPKDIQAAAAKAAYQTTHVEER-------------------RPSNSPFTDDDTLIFDLPDLLLDLNSHY-QFHRSPPWTVAGTERSDF-------------
---------------------------------------------------------------MRQWGKWVSEIREPKKKSRIWLGTFPTPEMAARAHDVAARAIKGTSAFLFPELAAHLPRPATTSPKDIQAAAAKAAAAIIDYQTTR-AESEPSQADSSPRRE--SSSNSPDEDDDDTFFGLPDLLVHGGGGADEFQYSSLWLVAGADQRDSVGQ----------
MEDETFLIDSEAQPTTSFSSTITSTYSSSNSSIEANAELRNQENKKKIKKGIDGKHP-YRGVRMRQWGKWVSEIREPKKKSRIWLGTFPTPEMAARAHDVAALTIKGSSAFLFPELAQDLPRPASTSPKDIQAAAAKAAAIDYVGSHET--QPKLSQSTLSSSHDTQETSNSPLTDEDDTF-DLPDLLIDLNRSIQDFTYSSPWLVAAPELLDSSSRLEDPFLWDTY
MEEEAVLIDNEARPTTSFSSTSTNSSSSVEANFNAV--M-RNENKKNRKRDIDGKHPTYHGVRMRQWGKWVSEIREPRKKSRIWLGTFPTAEMAARAHDVAALTIKGSSAILFPELARDLPRPASTSPKDIQAAAAKAAAIDYEGSHKA--EVELSQSISSSSHDTGESSNSPLTDEDDTF-DLPDLSPDLNHRM--FHFSSPWLVPGTELLDSASRLEDPFLWDSY
MEEEAVLVDNEAQPTPSFSSTINTSTYSSSSSIEANAVMRNQDNKKKIKRGIDGKHPTYRGVRMRQWGKWVSEIREPRKKSRIWLGTFPTPEMAARAHDVAAHTIKGSSAFLFPELVQDLPRPASTSPKDIQAAAAKAAAIDYEGSHEA--QAELSQSIS-SSLDTQESSNSPLTEEDDTF-DLPDLLLDLNHSIQDFRYSSLWLVAGPELLDSASRLEDPFLWDSY
MENEVVLIDNEAQPTTSSSSTINSISNSSNSSLEAN---AEMRNKKKMKRGIDGKHPTYRGVRMRQWGKWVSEIREPRKKSRIWLGTFPTPEMAARAHDVAALTIKGSSAFLFPEQAQDLPRPASTSPKDIQAAAAKAAAIDYEGSHEA--QAELSQSISPHDT--QESSNSPATDKDDTF-DLPDLLLDLNRSLQDFRYSTPWLVAAPELLDSSSRLEDPFLWDSY
MEEEAVLIDSEATSTYSSSSSL----EA--NAVMRNQPSCR--ENKNIKRGIDGKHPTYRGVRMRQWGKWVSEIREPRKTSRIWLGTFPTPEMAARAHDVAALTIKGSSAFLFPELAQYLPRPASTSPKDIQAAAAKAAAIDYEGSHEA--QAELSQTISSSHET-QESSNSPFTDEDDTF-DLPDLSLDLNHSM--FRYSSPWLVTGLED----------------
-----------AQPTPSFLSPINSSSSSFFFASNAEKNKTQQDKTKPMKRSNDGKHPTYRGVRMRQWGKWVSEIREPRKKSRIWLGTFSTAEMAARAHDVAALTIKGSSAFLFPELAQVLPRPASTSPKDIQAAAAKAAALNYQRSHGREAESELSLSRAMSSHETQGSSRSPSTDEDDTFFDLPDLSVDSNHTSDEFSYSSPWMLAGAELLDAGFRLEEPFLWESF
-EESVH-IGSEAQSITSFSFTITASSSSSSSSAEKKSHE-SKGSKKKVKRGNDSKHLTYRGVRMRQWGKWVSEIREPRKKSRIWLGTFPTAEMAARAHDVAALTIKGSSAFLFPELAAELPRPASTSPKDIQTAAAKAAAINYHGSHEVEAESELSQAGSSRETR--GSSNWPLNDEDDTFFDLPDLLLESNHSVDESCYSSPWLVAGTEPLESSFRLEEPFLWESF
---------------------------ERRVKYKPKKKRAKDDDDEK----VVSKHPNFRGVRMRQWGKWVSEIREPKKKSRIWLGTFSTAEMAARAHDVAALAIKGGSAHLFPELAYHLPRPASADPKDIQAAAAAAAAAVAIDMDVE-T----S-SPSPSPTVTETSSPAMIALSDDAFSDLPDLLLNVNHNIDGFWDSFPY-----------------------
EEQ-FNSIDSEAQTTSSSYSNSTSSAESEAQKVSKRSNQQ-KSQKKAKINGTQHHHPVYRGVRMRQWGKWVSEIREPRKKSRIWLGTFPTPEMAARAHDVAALTIKGRSAVLFPELAQELPRPASASAKDIQAAAAKAAALNYPISS-SEAEAETEAELSQHRQATQDSSTSPSTNNDDMFFDLPDLLLDFGHHRDHFCFSVPWLEE--------------------
-------------------------------------------------GNGHTKHPTYRGVRKREWGKWVSEIREPRKKSRIWLGTFSTPEMAARAHDVAALTIKGDSAVLFPQLAQDLPRPASSSPKDIQVAAARAAALDYPTSQELEDEAELVHSPTPIASHTRASSNSLISDEDDMFFNLPDLLHDLNHQIDEFSNSALWLQLGAEPLDTSLQLEESYSWEYY
-EEVS-IVDNEAQTTSSSSPSYTESFA--QLCVEKISKSNESRKKVMKNRISNTKHPTYRGVRMRQWGKWVSEIREPRKKSRIWLGTFPTPEMAARAHDVAALTIKGHSAVLFPESAQELPRPASKSAKDIQAAAAKAATLNYPTSNEAEAKAEISRSPTTIASRIQESSNSPSTDDDDMFFDLPDLLLDMNHHIDEFNNSSAWLQLGAEPMDTSLRLEESYSWE--
-EAQTTTTTTTTTTTTTSSSSSSSSAVKISSDIPGR-KEGKNKSRKRGKSVKDGRRPTYRGVRMRNWGKWVSEIREPRKKSRIWLGTFPTAEMAARAHDVAALTIKGHSAYLFPELAQELPRPATASPKDIRAAAAKAAAFHHPTSHEG-DQAEGSHSPATVTSNSQDSSNSALTDDDDTFFDLPDLFLDVSHQFHEPHYWLGSQLAGTEAMEYSFS----------
MEEHHQPLTPQHTATTTPSSSSSSTEELATEAINSSTNEGKKEKVVKKKVGSDGKHPTYRGVRMRQWGKWVSEIREPKKKSRIWLGTFPTPEMAARAHDVAALAIKGGSAFLFPELAPLLPRPATTSPKDIQAAAAKAAAISYGTSNEAEPSRAVS-PCSNYGHSHQESSNSSLESEDDAFLDLPDLLLDSSHGGAEFRYSTPWLVAGADQVDCGFRLEDPFLWDSY
MEEIVVPIDNEVQPTTSSSSSFSSNDETTNTKESKEN-NEKNKSKKKVVRSNDGKHPTYRGVRMRQWGKWVSEIREPRKKSRIWLGTFPTAEMAARAHDVAALTIKGSSAYLFPELAAELPRPASNCPKDIQVAAAKAATMNYHRESSEDAESELSQTDSSSHTHSPSSSNSSLKGEDDTFLDLPDLSLDLNHSADELYYSSAWLVAEAEHLDLSFRLEDPFLWESY
-----------------------------------TSTT-SSTEEEEVCVENNNKNKKYRGVRMRQWGRWVSEIREPKKKSRIWLGTFPTPEMAAQAHDVAALAIKGPSAFLFPESASQLPRPATTSRKDIQAAAAKAATMNYNHRE-AQAQAQTS----PFM----CSSNSS-----------PSW--GKSHSGGELHYSAPWLGAGAEHIDSGFRLEDPFPWKCY
KEESVL-PDSELQPATTSLSLIIATTSSSSSSAEEVTNMKKNKNEKKGVRSNDGKHPTYRGVRMRQWGKWVSEIREPRKKSRIWLGTFPTPDMAARAHDVAALTIKGSGAYLFPELAAELPRPASTSPKDIQVAAAKAAATDFTWHRSSEAEAETTSSSSSSSSHNHKQGSSLLKGEDEMFLDLPDLSLDLNHNADEYYYSSAWLVD----SGFHLEVEEPFPWEE-
------------------------------------------EDNKTKNNGDNGKHPLYRGVRMRSWGKWVSEIREPKKKSRIWLGTYPTPEMAARAHDVAAQAIKGSSAYLFPELAQQLPRPTTNSPKDIQAAAAKAATMGSLHEAQD-QDHDIQ---------------ETLNDEDDTFYDLPDLLLDSNKSSSEFHYSMSWLVAGAEYPNPSFGLDEPFPWE--
REDSVLIHNSLCQPTTSLSSYIISTSSNSSSSLEEEEEET-KEKKKKKVKVNDKNNPTYRGVRMRQWGKWVSEIREPRKKSRIWLGTFPTPDMAARAHDVAALTIKGSSAYLFPELAAVLPRAASASPKDIQVAAAKAAATVYNHAT-DEAEAEPSQAVSSSSSSSSSSS--HLKGEDDMFLNLPDLTLDLRHSGDDFYYSSAWLVNGAQHIDSSFRLEDPILWDSY
----------------------------------KKKNEADEAKKKKKKKKRESEKKHYRGVRMRQWGKWVSEIREPKKKSRIWLGTFPTPEMAARAHDVAALTIKGTSAFLFPELASHLPRPPTTSPKDIQAAAAEAAALNCEAQPLVQAQAQAQ------------IRASSLNDGDDAFLDLPDLLADSSQSAGGFGYSALWLVAAPEHLNSAFPLHDPFLWDS-
MEESNP-MEREVQPTTSSSSFSISSSSSSSSYIDQQPSNTKDKKNKRTNNTNHGNHPTYRGVRMRQWGKWVSEIREPRKKSRIWLGTFPTPDMAARAHDVAALTIKGSSAFLFPELAAELPRPATNSPKDIQVAAAKAAALDFNHRSHE-AESELSRGGSI----SNSSSNSSLKGEDDTFMDLPDLSPDLSHGADEFHYSSAWLVTGPE---LGFRLEEPFLWESY
