# Supplementary material for: Legume genome structures and histories inferred from Cercis canadensis and Chamaecrista fasciculata genomes
Source: Plant J. 2026 Jun 10;126(5):e70981. doi: 10.1111/tpj.70981 (PMC13252982; doi:10.1111/tpj.70981)
Supplement: Supplementary file 8 — Data S8. Manuscript supplement; Compressed directory of aligned sequences from 36 gene families with members deriving from syntenic blocks from selected species. [file TPJ-126-0-s004.gz › S8_wgd_block_tree/41_hmm_align_table_wgd_all_squareup/Legume.fam3.01889]

---------------------------------------------------------------------------------------------------------------------------------------------------------------------------------------------------------------------------------------------------------------------------------------------------------------------------
MAGLFSLGGGGGRGGGSNQEDEHNPPTGVPHPDAYFWYKNEDVSCYRGFELWNQ----QPVMPPQARPLLPQDLY----SLGVGPSRSSDDQSSSRSGMMMMRSGGGSSGGGGISCQDCGQAKKDCPHMRCRTCCKSRGYDCQTHVKSTWVPASKRRERQQQQQQPLQLRGGAADNNPKRLRDNPSTSQMATTH-SSSAEGLEHGSFPAVVSSSAEFRCVRVSSMDEADEQYAYQTAVIGGHVFRGILYDQGPDPNYMSTADTSPG-GAVQPLLIAATGTSNSSTGPLLDPS-LYAAPLPFMSGSGTQFFPHPRS
--------------------------------------------------------------------------------------------------AMRMRMMG-GGGSVGISCEDCGQAKKDCPHMRCRTCCKSRGFHCQTHIKSTWVPAPKRRERQQQQLLQ-E--QPPT---TKRHRDH---H---TTK---STGGLEDEDFPAVVSSPAEFRCVRVSTVDDSDEQYAYQTAVIRGHVFRGILYDQGPHHHHPNYQYTASA--------TAV-----APSVALVDPSSFYPSPLTFMDAPTSSGTHRTRS
MAGLFSLGGGGGGGRGEGEEHQSQSQNNPPHPDTYYWYK-EDVSSYRGFELWNQ---QQHQLLPQARPLFHQDLYSSAVALGVGPSRSSEDQSSSRSGIMVMRSTGGGGGGGGISCQDCGQAKKDCPHMRCRTCCKSRGYDCQTHVKSTWVPAAKRRERQQQQQL-----QLRGGDNPKRHRDAPSSAALATTSMPTSSEGLEHVNFPPLVSSSAEFRCVRVSSMDETNEEFAYQTAVIGGHLFRGILYDHGPDSGYVAG-DTSSG-GAVQPLLIAAGNTSVVSTATLVDPS-LYAAPLTFMSGSGTQFFPHPRS
MAGLFSLGGGGGRGGSNNQDDQHNPPTAVPHPDTFLWYKNEDVSSYRGFELWNQQQQQEQHLIPQARPLFHQDLYSPAVALGVGPSRSSDDQSSTRSGFMVMRSGG-GGGSGGISCQDCGQAKKDCPHMRCRTCCKSRGYDCQTHVKSTWVPAAKRRERQQQQQQQ-----LRGDQ-SKRQRDSPSSSALATTSMPTSSEGLDHGSFPPLVSSSVEFRCVRVSSMDEADEQYAYQTAVIGGHVFRGILYDHGPDSSYMTGDTSSTAGGGVQPLLIAAAPATGSSTASLVDPS-LYAAPLTFMSGSGTQFFPHPRS
MASLFSIGGTQ------EEAT-----TEFPQPETLYWYNTEDVVVSSGLEIWNQ---E-----LLTRPVLEQDLL------LLG--RSSDETSSS---MMLM--GS-GGR-GGISCQDCGQAKKDCPHMRCRTCCKSRGFHCQTHIKSTWVPANKRRESHQQLLHP-----------PKRPRD-LSHHTHTHTS-P--GSGLEHEDFPAVVNSHAEFKCVRVSSVDDADEQYAYQTAVIGGHVFRGILYDHGPH--Y-GGDVAGSG-ASV---LPTTTTTAMVSS-SSVDPSSLYQPPLTFMPGS----------
MAGLFSLGGGGGRGSSNPEEEQHNPVTEIAPPESLFWYKNEDVSSYRGFELWQQHEQLQQARQFHHHPHPQQDLYSSAAALGVGPSRSSDDQSSSRSGFMVMR--S----SGGISCQDCGQAKKDCPHMRCRTCCKSRGFECQTHVKSTWVPAPKRRERQHQHQHQHQLLQLG-GDNSKRQRDNPSSSALACTRLPTNPSSSEHGNLPSVLSSPADFRCVRVSSMDDPDEQYAYQTAVIGGHVFRGILYDHGPDNNYMASEGSSGAVVGVQPLLIAAAPSSMVSTGALVDPSSLYPAPLTYMAGSGTQFFPHPRS
MAGLFSLGGGGGRGSSNQEEGQHHPATEITPPESLFWYKNEDVSSYRGFELWQQ--HEQ--LLPQARQLHNQDLYSSAAALGVGPSRSSDDQSSSRSGFMVMR--S----SGGISCQDCGQAKKDCPHMRCRTCCKSRGFDCQTHVKSTWVPASRRRERQQQLASLQQQEQQLGGDNPKRQRDSPSASALACTRIPTSSSALEHGNFPAMVSSSAEFRCVRVSPVDDADDQYAYQTAVIGGHVFRGILYDHGPDSNYMPSEGSSGAIGGVQPLLISAAPTLMVSTGALVDPSSLYPAPLTFMGGSGTQFFPHPRS
MAGLFSLGGGGGRGSSNQEEEQHNPATEIAPPDSLFWYKNEDVSSYRGFELWQQHEQLQQARQLHHHPHPQQDLYSSAAALGVGPSRSSDDQSSSRSGFM-VR--S----SGGISCQDCGQAKKDCPHMRCRTCCKSRGFDCQTHVKSTWVPAPKRRERQQQLAALQQQLQLRGDN-PKRQRDNPTASALACTRLPTSSSALEHGNFPAVVSSPAEFRCVRVSSMDDADDQYAYQTAVIGGHVFRGILYDHGPDNNYMASEGSSGAIGGVQPLLIAAAPTSMVSTGALVDPSSLYPAPLTFMAGSGTQFFPHPRS
MAGLFSLGGGGGRGSSNQEEEHHNPATEIAPPENLFWYKNEDVSSYRGFELWQQHEQLQQARQLHTHPHPQQDLYSSAAALGVGPSRSSDDQSSSRSGFMVMR--S----SGGISCQDCGQAKKDCPHMRCRTCCKSRGFDCPTHVKSTWVPASKRRERQQQQEQQ---LQLRGDN-PKRQRDNPSSSALACTRLPTSSSALEQGNFPSVVSSPAEFRCVRVSSMDDADDQYAYQTAVIGGHVFRGILYDHGPDNNYMASEGSPGAIGGVQPLLISAAPTLMVSTGALVDPSSLYPAPLTFMAGSGTQFFPHPRS
MAGLFSLGGGAGRGSSNQEEEQHNPATEIAPPESLFWYKNEDVSSYRGFELWQPHEQ----LIPQAQPHSQQDLYSSAAALGVGPSRSSDDQSSSRSGFMVMR--S----SGGISCQDCGQAKKDCPHMRCRTCCKSRGFECQTHVRSTWVPAPKRRERQQHLSALQQQLQLRGDN-PKRQRDNPSSSALACTHLPS-SSALEHGNFPAVVSSPAEFRCVRVSPMNDADEQYAYQTAVIGGHLFRGILYDHGPDNNYMASDGSSGAIGGAQPLLIAAVPTLMVSTGALVDPSSLYPAPLTFMAGSGTQFFPHPRS
MAGLFSLGGGGGRGNSQGDHQQHNPPTEIPPPESLFWYKNEDVSSYRGFELWQQQQQE--QLIPQPRPFHYQDLYSSAAALGVGPSRSSDDQSSSRSAFMLIRPSGGGSGSGGISCQDCGQAKKDCPHMRCRTCCKSRGFDCQTHVKSTWVPASKRRERQQQLGALQQQIQVHGET-PKRQRDNPSSSALVCTRLPS-SGLVEYGNFPSVVSSPAEFRCVRVSSMDDADDQYAYQTAVIGGHVFKGILYDHGPDSSHVAGESSSGGVGGVQPLFIAGATGAMVSSGALVDPS-LYSAPITFMSGSGTQFFPPSRS
MAGLFSLGGGGGRGNNQDDEDHHHPQTDIPPPDSLFWYKNEDVSSYRGFELWQQ--PDQ--LIPQARPLLQQDLYSSAAVLGVGPSRSSDDQSSSRSAFMLMRPTVVGSGSGGISCQDCGQAKKDCPHMRCRTCCKSRGFDCQTHIKSTWVPASKRRERQQQLTLLQQQQQQEQSENPKRQRDNPSGSALACTRLSS--EGLEQGSFPAVVSSPAEFRCVRVSSMDDAEDQYAYQAAVIGGHVFRGILYDHGPDSNYLGGEGSSGGVGEVQPLLIAGAATCMVSAGALVDPSSLYPTPLTFMAGSGTQFFPSSRS
MAGFFSLDGGGGGGGGGNNQEDHRSNTNPPPPEAWLWYRATNVNANLGLELWQNHNQQE-IMFQHQQHQQRLDLYSSAAGLGVGPSNHSGETSTARAAMMMIRSGGSGGGSGGVSCQDCGQAKKDCSHMRCRTCCKSRGFECSTHVRSTWVPAAKRRERQQQLATVQPQTQPRGESVPKRHRENPATSSLVCTRIPSH-SGLEVGNFPAEVSSSAVFRCVRVSSVEDGEEEFAYQTAVIGGHIFKGILYDLGPGSSVVAGES-SSGGGGAQQLLITAGSVTSAAAATYIDPAALYPTPITFMAG--TQFFPNPRS
MAGFFSLGRGGN--NNNQDQDH-HNSNNPPPPETLFWYK-EDVAAQKGFELWQQQE-QLLQLQTQPPPHHHQDLYASAAALGVGPSSRSDDTSSSRSALMMMRSSSGGSGGGSASCQDCGQAKKDCIHMRCRTCCKSRGFDCPTHVKSTWVPASKRRERQQQLMALQQQQ---QEN-SKRLRE-PNSN--SSLRILGNTSGLELGNFPAEVSSPAVFRCVRVSSIEDDDDQYAYQTAVIGGHLFKGILYDQGPETSNMAAETSSGG-GGVQPLLIAGATTAVAASTTVIDPSSLYPAPLTYMAE--GLFFRHYKA
MAGFFSLGGGGGGGGERGTRENNNPPIEIPPPENLFWYKNEDIPSYRGFELWQPQDQLQQQQHHHHHPNPQQDLYSSAAALGVGPSRSSDDQSSSRSAFTMMTSSG-GGGSVGISCQDCGQAKKDCIHMRCRTCCKSRGYECQTHVKSTWVPASKRRERHQQVAGLQQQLQLLGEN-PKRQRENPSTSALACTTLLTDPSGLKLGNFPAEVSSPAVFRCVRVSSIEDTDDQYAYQTAVIGGHVFKGILYDYGPDSNYTVGESSSGGGGVVQPLLIAADPTTVSSAGALIDHSSLYPAPLTFMAG--TQFFPHPRS
MAGFFSLGGGGGRGTTNQGSD--NPPTEIPPPESLFWYKNEDVSSYRGFELWQQDQ-QLLQPRPVLHHHPQQDLYSSAAALGVGPSRSSDDQSSSRSAFMMMRSSV-GGGSGVISCQDCGQAKKDCVHMRCRTCCKSRGYECQTHVKSTWVSASKRRERQEQVTALQQHLQLHGEN-PKRRRDNPSTSALACTRLPTNPSGLELGNFPAELSSPAVFRCVRVSPIDETDDQYAYQTAVIGGHVFKGILYDHGPDNNYMAGESSSGGGGIVQPLLIAAVATSVASTGALLDPS-LYPAPLAFMDG--THFFPPPRS
MAGFFPLGG--GRGSNQDSN----PPNEIPPE-SCFFYR-EDIS-YKGFELWQHQPQEQ---LHQRHQHHPQDLYSSGPSLGVGSSRSSDD--SSRSAFLMMRQAAG--GGGGMSCQDCGQAKKDCIHMRCRTCCKSRGFQCPTHIKSTWVPAAKRRERQQHLTVIQQQLQLRGEN-PKRQRE-PSSSALACTRLPTHTSGLEIANFPSEVNSPAVFRCVRVSSIDETDDQYAYQTAVIGGHVFKGILYDHGPEGHYGGGESSSAGGGGLQQLLITGAAAASAAAAAFLDPS-LYPAPLTFMAG--TQFFPHPR-
MAGLFSLGGGTGRGNTQHQHHSQHQTTEIPPPDTYFWYNKDDVSSYRGFELWNQHQQHQHSNIPQARPLFHQDLYSSAAMLGVGPSTASDDQSPSRSAFVVTASAGSGGGGGGISCQDCGQAKKDCPHLRCRTCCKSRGFDCQTHVKSTWVPASKRRERQQQLASLQTQP-AGADIVPKRQRDH-------ITRLPTSASA--SESFPAVVSSPAEFRCVRVSSIDDADDEYAYQTAVIGGHVFKGILYDTGPDNSYIAGESSSAVSGGSPNLLIAAAATTLVPGGGLVDPSSLY--PLPFMAGSGTQFFPHPR-
MAGLFSLGGGGRSGNQNPQQNHNQSSDIISHPETLFWYNKDDVSSYRGFELWNQ----------HARPLLHRDLYSSAAALGVGPSSFSDDQSSSRSAFMAMRSAASGG-GGGISCQDCGQAKKDCLHIRCRTCCKSRGYQCQTHVKSTWVPAAKRRERHHQQQQLAAL-QERE--VSKRNKDEPTSSALACTRLPSS---SEQGNFPSVVSYPAEFRCVRVSSMEDTNDQYAYQTAVIGGHLFKGILYDYGPDSDIA---------TTTQPLLITAAAAAVVSTGTLIDPSSLYPAPLTFMAGSGTQFFPHPRS
MAGLFSLGGGGGRGNDAEDQQHHHQQNEIPPPSSLFWYSNDDVVSSRGFEIWNQQQQHLVPAQPQPRAFFQQDLYTSAAALGVGPSE------ASRSG----KSGGSGGGGGGASCQDCGQAKKDCPHVRCRTCCKSRGFDCQTHLKSTWVPASKRRERQQQQQQQLVP--TRQQR-DHGHNVHPTSSSLACTLLPPHSGGLEEVNFPAVVSTPAEFKCVRVSSVDEADEEYAYSTAVIGGHVFRGILYDHGPDNSYTAGSSSSTGGGVVQPLLISAAGNT-TAVGAIVDPSSLYPAPLAFMPASGTQFFPHPR-
MAGLFSLGGGGGRGNQEGEHHG----GEIPPPETLFWYKPDDVSSYRGFELWNQHQQQQHQQQQEVVGAGLRPLY---SAVGVGSSRVSDDQRSSAAAVGFVRASSSGEG-GGISCQDCGQAKKDCPHMRCRTCCKSRGFDCQTHVKSTWVPAAKRRERQQQLNPG---FH-R-TDISKRPRD-IITS-RNNQQLHS-SSGLEHGNFPALVSSPAEFRCVRVSCVDDADDRYAYQTAVIGGHVFKGILYDYGPDNNYMAGDTSPAALAGAQPLLTAAVTV-VSSSGALVDPSSLYPSPVAFMTGSGTQFFPRTRS
MAGLFSLGR----TEEENQQNN--------NPTTEFWYNKDDSVVSRGFEIWNQHQQQQ--LFSLQQP-QQQDLYSSGVVLGVGPTRVSSDENRS-TVFI----GS---GSGSISCQDCGQAKKDCPHMRCRTCCKSRGFDCQTHVKSTWVPAARRRERQQQQQQQQLSFQQHGDIVPQNHRDLNNNSSLACTRLPTSSAGLLDMNFPAVVNSPAEFRCVRVSSVDENEEEYAYSTAVIGGHVFRGILYDYGPDHGYMAGNASNSLEGVVEPLLISGVPAS--GVGEIVDPSSLYPAPLTFMPSSGTQFFPHPRS
MAGLFSLGG-GGRGNQGEESQQ---QGHIPPQETLFWYNKDDVSSYRGLELWNQHQQHQQDDMHAARPFFPRDLYGPGVGLGVGPSRVSDDQSSSRSATMAMRSS---SSAEGISCQDCGQAKKDCPHMRCRTCCKSRGFQCQTHVKSTWVPASRRRERQQQLSSSPL--Q---RDISKRPRD--GSNALVSTR-NFH-TGLEEANFPAVVSSPAEFRCVRVSSIDDADDRYAYQTAVIGGHLFKGILYDFGPESSYMIGETSGGGVGVAQPLLIADSDTTVVSSGALVDPSSLYSAPIAFMTASGTQFFPRPRS
MAGIFSLGG---RGNNNEEEI-------PPPPDTLYWYNKDDVSSYRGFELWNQQQ-QQHQGPPQPRPLFHQDLY-SALGVGVGPSRPSDDQSSSRSGFMV-G-GGSGSGSGGISCQDCGQAKKDCPHMRCRTCCKSRGFDCQTHVKSTWVPASRRRERQQQLSTLQQNIESSG-ELPKRQRENPTSSSLACTRLPSSSSGLEEVNFPAVVRSSAEFRCVRVSSMDEADEEYAYSTAVIGGHVFKGILYDYGPEGNYMGGNGESSS-TGVGGLLTTGAVV----SEPLLDPSSLYPAPLTFMPGSGTQFFPHPRS
MANLFSLSG--GRGSNNNQQDT-TTNNEIPAAETLFWYAKDDVSSYRGFELWNQ-QQEQHVMPPHVRPLLQRDLY----SSGVGPSRGSDDHSSSRSAFVAMRAAE-----GGISCQDCGQAKKDCPHMRCRTCCKSRGYDCQTHVKSTWVPASKRRERQQQLAVLQEQ-QQQQRDLSKRPRD-----PTACTRLPS-SEGLEEGHFPSLVSSPAEFRCVRVSCVEDADDRYAYQTAVIGGHVFKGILYDYGPENSYMAG-ETSAGVAGAQPLLTASGVVS--SSGALVDPSSLYSAPVTFMGGSGTQFFPHTRS
