# Supplementary material for: Legume genome structures and histories inferred from Cercis canadensis and Chamaecrista fasciculata genomes
Source: Plant J. 2026 Jun 10;126(5):e70981. doi: 10.1111/tpj.70981 (PMC13252982; doi:10.1111/tpj.70981)
Supplement: Supplementary file 8 — Data S8. Manuscript supplement; Compressed directory of aligned sequences from 36 gene families with members deriving from syntenic blocks from selected species. [file TPJ-126-0-s004.gz › S8_wgd_block_tree/41_hmm_align_table_wgd_all_squareup/Legume.fam3.01912]

MGCQAVDAAALVIQHPCGRIERLYWSVTASEIMKMPGHYVSLIIPLPLSEDEQQQQQQKTVRFTRVKLLRPDTLNLGHAYRLITTQEVMKVLKAKKLAKTKKTTQAESVVEKT--QRSVSETEEEKQDTGNTHEAMRAERHRQRGAVVNSASFRSKSWRPSLQSISESA
MGCQAVDAAALVIQHPCGKMEGLYSSVTASEVMRMPGHYVSLIIPLHQQ--QQNHQDQNTVRITQVKLLRPETLTLGHAYRLITTQEVVDVLRAKKHAKTRKPAQAESSVQQE----------GDNSHTRKPYQARRGERQRVIRANSGSTSVWHKSWRPSLQSISESA
MGCQAVDAAALVIQHPCGKIERLYWSVPASEIMRLPGHYVSLIIPLPLPPQEQEQDQHNPVRFTRVKLLRPETLNLGHAYRLITTQEVVKVLRAKKHAKARKTQAESASEKSSKQSSASDAEEVKSNNTSNTYEGMRAEKQRQRGASVNSASLRSKSWRPSLNSISESA
MGCQAVDAAALVIQHPCGKIERLYWPITVSEVMRLPGHYVSLIIP-PFQNEEHHNNNNNTVRITQVKLLRSDTLTLGHAYRLITTQEVVKVLRAKKQS--RKAQADSSASHQA----QPQD---SHTDKPYHYQGMKAERERVR---VNSG--KCKSWRPSLQSISESG
MGCQAVDAAALVIEHPCGKIERLYWGVSASEVMRAPGHYVSLIIPFQVS----N---HNTVGITQVKLLRPQTLTLGHAYRLITTQEVMKVLRAKKTSEAMRRQR----------------------------------------------------------------
MGCQAVDAAALVIQHPCGKIERMYWSVPASEIMKMPGHYVSLIIPLPLP-QDQNHQDHKTVRFTRVKLLRPETLNLGHAYRLITTQEVVKVLRAKKHAKARKTQAEMAEKSTVQEKQKSSAEEEGKSDTANTYEEMRAEKQRQRGASVNSASFRSKSWRPSLQSISEST
MGCQAVDAAALVIQHPCGKIDRLYWSVTASEIMKMPGHYVSLIIPLPVP-EEQNQ-EQKTVRFTRVKLLRPETLNLGHAYRLITTQEVVKVLRAKKHAKTKRPQTESIEKSHTVPEKQSSAEDSVKQDTRKTYQEVRAERHRQRAASVNSAAVRSKNWRPSLQSITESP
MGCQAVDAAALVIQHPCGKIERLYWPVTASEIMKMPGHYVSLIIPLPVP-EEQNQ-EQKTVRFTRVKLLRPETLNLGHAYRLITTQEVVKVLRAKKHAKTKRPQTELVEKSHTVPEKQSLAEDRVNQDTRKTYQEIRAEKHRQRAAPANSATVRSKNWRPSLHSISESP
MGCQAVDAAALVIQHPCGKIERLYWSVTASEIMKMPGHYVSLIIPLPVP-EEQNQ-EQKTVRFTRVKLLRPETLNLGHAYRLITTQEVVKVLRAKKHAKTKRPQTESVEKSHTVPEKQSSAEDRVKQDTRKTYQEIRAERQGQRAASVNSATVRSKNWRPSLQSITESS
MGCQAVDAAALVVQHPCGKIERLYWPVTASEIMKLPGHYVSLIIPLPVP-DEHNQ-EQKTVRFTRVKLLRPETLNLGHAYRLITTQEVVKVLRAKKHAKTKRPQTEPVEKSHTVPEKQSSAEDRVKQDTRKTYQEIRAERHRQRAASVNSAAVRSKNWRPSLQSITESS
MGCQAVDAAALVIQHPCGKIERLYWPVTASEIMKMPGHYVSLIIPLPVP-EEQNQ-EQKTVRFTRVKLLRPETLNLGHAYRLITTQEVVKVLRAKKHAKTKRPQTESVEKSQTVPEKPSSAEDSVKQDTRKTYQEIRADKQRQRAASANSAAVRSKNWRPSLQSILESP
MGCQAVDAAALVIQHPSGKIDRLYWPVTASEVMRTPGHYVSLIIPLPAPEEQQNSKEQKTVRYTRVKLLRPETLNLGHAYRLITTQEVVKVLRAKKQAKTKKPQSETVEKLQS-LDCQGE---GRKSDTGKPYQAVRAEKQRPRTASGNYAAGRPKSWRPSLQSISESG
MGCQAVDAAALVIQHPCGKIERLYCPVTASEVMRLPGHYISLIIPLPVPAEEQNQPEQKTVRFTRLKLLRPETLNLGHAYRLIPTQEVVKVLKARKNAKTKKSFAEMVERSHTAQEKQSSSDEGGKSDTERSYEAMRSARQRHRTTSANSMAVRTRSWRPSLQIISESG
MGCQAVDAAALVLQHPDGKIDRYYGPVSVSEIMRMPGHYVSLIIPLPEKTTTDDKSERKVVRFTRVKLLRPENLVLGHAYRLITSQEVMKVLRAKKYAKTKKHQSETSKEKKKSSEKKIDEE----SDKNQ---NLETKDEKQRSVLTNSASSRSKTWRPSLQSISEAT
MGCQAIDAAALVVQHPSGKIERMYWPISASEVMRLPGHYVSLIIPLPVSDQHQEEQEHKTVRFTRVKLLRPETLALGHAYRLVTTQEVVKVLRAKKYAKTKKQQLETLEKLQAGQEKQSSGDEEGKSEKENINHATKHERHRPRTANAAAAALRSKSWRPSLQSISEG-
--------------------------------MRLPGHYVSLIIPLPEN-----H-EDKTVRFTRVKLLRLETLTLGHAYRLITTQEVMKVLRAKKYAKTKKPVQESTEKSKTVPEKQSSD-SEALVAKTKTYQATGAERHRQRAPSMNSGAVRSKSWQPSLQSISESS
MGCQAVDAAALVIQHPCGKIERLYWSVPASEVMKTPGHYVSLIIPLPVSEAENDQ-EKKTVRFTRVKLLRPETLNLGHAYRLITNQEVMKVLRAKKHAKTKKPQQESIEKSKPVPDKKSSDEQEGKAETAKIHQAPRTERHRQR---MASAAMRSKSWLPSLQSISESS
MGCQAIDAAALVIQHPCGRIERLYWTVSAGEVMRMPGHYVSLIIPLPIP-QDHDTPDNKTVRFTRVKLLRPDTLVLGHAYRLITSQEVMKVLRAKKYAKMKKNQVESAEKLQGMAERQSSSEDGGRSEMEKSNQVVKHERHRPRTASTTSAAARSKSWRPSLQSISEAG
MGCQAVDAAVLVIQHPCGKIDRLYWPITASEVMRTPGHYVSLIIPLPIQPQPQLQQEQKTVRFTRVKLLRPETLNLGHAYRLITTQEVMKVLKAKKHTKTRKPQAEALEKKQNHQEKKISAETESEPGNNNTHQAMRAERHRPRAASVNPATLRSKSWRPSLQSISEST
MGCQAVDAAALVIQHPNGKIERLYWPVSANEVMRNPGHYVSLIIPLPAPDQQQRNHHQKPVLFTHVKLLRPETLTLGHAYRLITTQEVVKVLRARKHAKMGKTQGKRSEMMQTHLQNLSSVEIGDA-----HDQTMRADGQRLGAAPVNPPVPRPKPWRPSLQSISEAG
MGCQAVDAAVLVIQHPGGKIERMYWPITASEVMKTPGHYVSLIIPLPVTEQEQRNQEQKSVRFTGVKLLRPETLNLGPAYRLIPTQEVMKVLKAKKNAKTKKPQAETIEKPQT--EKKSSGEGDSVSGNTNTNQGMRAERQRQR-GSANPAVVRSKSWRPSLQSISEFT
--------------------------------MRIPGHYVALIMTLPVP-RGHNQ-EQ------VLKLLRPETLTLGHTYRLITTQEVVKVLKARKRARTRKPQAKAVLESMQHLEEEASS------------------------------------------------
MGCQAVDAAVLVIQHPCGKIDRLYWPVTASEVMKTPGHYVSLIMPLPPQPQEQNQ-EQKTVRFTRVKLLRPETLNLGHAYRLITNQEVMKVLKAKKHAKSMKTEGEAVKVEKEGSGCETKK--GEESDQGKTYQGGRAERNKQRGGSTNPAVQRSKSWRPSLQSISESP
MGCQTIDAAALVIQHPSGKIERLYWSVSASYVMRAPGYYVSLIMPLPQEQEGENSNNEKPVLFTRVKLLKPDTLTLGHAYRLITTQEVEKVMKAKK----RKARGKTVEDVEMHLEKENSAESEGMLDTGRMYQAMRADRQRLRVVSVNPAVPRPKSWRPSLQSISEFS
MGCQAVDAAVLVIQHPCGKIERLYWPVTASEVMRTPGHYVSLIIPLPVPPQDQNQ-DQKTVRFTRVKLLRPETLNLGHAYRLITTQEVMKVLKAKKHAKTRKPQAETVEKAHTQPEKQSSA-SEPHTGGESTHQGTRAERHRPRANSANPAVVRSKSWRPSLQSISESA
MGCQAVDAAALVIQHPSGKIERLYWPVSASEVMRTPGYYVSLIIPLAVP-EGQNQ-DQKTVLFTRVKLLRPDTLTLGHAYRLVTTQEVVKALKAKKHAKMNKPRVKTVESMQIQLEKASSDETGGMLDTGNTYQATRADRYKLM-NSTHA-VLKLKSWRPSLQSISEST
