# Supplementary material for: Legume genome structures and histories inferred from Cercis canadensis and Chamaecrista fasciculata genomes
Source: Plant J. 2026 Jun 10;126(5):e70981. doi: 10.1111/tpj.70981 (PMC13252982; doi:10.1111/tpj.70981)
Supplement: Supplementary file 8 — Data S8. Manuscript supplement; Compressed directory of aligned sequences from 36 gene families with members deriving from syntenic blocks from selected species. [file TPJ-126-0-s004.gz › S8_wgd_block_tree/41_hmm_align_table_wgd_all_squareup/Legume.fam3.02154]

------------------------------------------------------------------------------------------------------------------------------------------------------------------------------------------------------------------------------------------------------------------------------------------------------------------------------------------------------------------------------------------------------------------------------------------------------------------------------------------------------------------------------------------------------------------------------------------------------------------------------------------------------------------------------------------------------------------------------------------------------------------------------------------------------------------------------------------------------------------------------------------------------------------------------------------------------------------------------------------------------------------------------------------------------------------------------------------------------------------------------------------------------------------------------------------------------------------------------------------------------
------QVIEEISSENSVYSPMVTRFRFVFDRLWAFASSWKTSSTPRGRRIFHRDVEKEEFQYASTQCLSSYYSVFVVRLAIMVMLAILIGLLTILTWHFTKRYTAKSLDNLAYGLRFELLQRPILRMWILSTAEITRTQVELSQYVIRRYSKPANQAEQVELYEAMKSVTWALFSSRRALSITIYRGFVQAFHRDLKDTFYIYSDLAYSIGASVANEMKSLSTHQAWNDEAIRGRSATWYREPLDPLSGEKIGKAKKIAPEDLIIAGISQVPDGAASWHVAVSKFTDSPLLSAALPVWDSSKSIVAVVGVTTALYSVGQLMKELVEFHSGYIYLTSLEGYLLATSTNASLLTS-KPLKLKMAVDCEDDVIRLGAQWLKRTYGKDFPPSHGVHVEVKLGNQQYYIDSFFLNLKRLPLVGVIIIPRKYIMGKVDQRAFKTLVILISASLCILVIGCVCILILTGVSKEMRLRAELISHLEARRKAEASSYKSQFLAMSHELRTPMAAVIGLLDILISDDCLTEQYATVTQIRKCSTALLRLLILDLSKVESGKLVLENAEFDLGRELEGLVDMFSVQCIHVETVLDLSDDIPKVVQGDSARVVQIFALISIKFTPSGHIILRGWCENPNCSSDSRNLPLNQK-SRTPQKTRMRQQEHAKKASKKDQIILWFEVDDTGCGIDPSKWDSVFESFEQADPSTTRLHGGTGLGLCIVRTLVKMGGEIKVVKKEGPGTLMRLYLLLSTPMDATEQHCQIDYAENGLVVLLALHGDTGRSITSKWLQKGVCTLEASEWELTQILRELFHA-SSVHHGFDAHYAVNKSWKSILLNIEEMRPTFVIIVDIGLLDLSTGIWKEQLFLHKYFGRAKFAWVLHDTSTIKMELRRKGHILMVKPLYKTKMFHILEAVIKERFELQKTNTTASRTSTKEGDAHEFLEIDSTHLDGVSSDGSDISEMGASSS--NGEKRRETIVKSHPPSQYNKNCFVGLTDDYAEDSSRKEESWKSSPCRDIHEDTEPKS----QASSPTEAQERESGCGKTLSVNCSSKTVNGKKSLEGLRILLAEDTPVLQRVATIMLEKMGAIVVAVGDGQQAVDALCMLGAEDSTGESLMKERSTISQTEIISCTPYDLILMDCQMPKMDGYEATKAIRKSEAGTGSHIPIVALTAHAMSCDEAKCLEVGMDAYLTKPIDFKLMVSTILSLTKTTS
--EKYEASSEDSVCSITTSPMDMIKFRNVLYSVWGFSTYWRKRCIPQASRISHRDVEKDEFQYATTQCLSSYYSVFVVRLAIMVMLAILIGLLTLLTWHFTKIYTTKSLNSLAYGLRYELLQRPILRMWILTTSEITTAQVKLSQYVIRRYSNPASQAEQVELYETMRAVTWALFASKKALSITIYRGFVQAFHRDLKDTFYIYSDLSYSIGTS------LLSSHQPWNDKTMLGHSAIWYREPLDPLSGEKIGKAEKIAPEDLIIAGISQVPDGVASWHVAVSKFTDSPLLSAALPVWDSSKSIVAVVGVTTALYSVGQLMKELVEFHSGHMYLTSQEGYLLATSTNEPLLISTKHPKLKMAVDCEDDVIRLGAEWLQRTYGNKFPPSHEVHVEAWLGHQQYYIDSFFLKLKRLPLVGVIIIPRKYIMGKVDERAFKTLVILISASLCILVIGCVCILILTGVSKEMKLRAELIRQLEARRKAEASNYKSQFLAMSHELRTPMAAVIGLLDILISDDCLTEQYATVTQIRKCSTALLRLLILDLSKVESGKLVLEDEEFDLGRELEGLVDMFSVQCIHVETVLDLSDDMPKVVRGDSARVVQIFALISIKFTPSGHIILRGWCENVNSWGDSLNFALDPKKPQTGQKTRVRQHEHQKNTSKKDRKILWFEVDDTGCGIDPSKWDSVFESFEQADPSTTRLHGGTGLGLCIVRTLVKMGGEIKVVKKEGQGTLMRLYLLLSAPMDSSEQHYGLDYADTGLVVVLALPDNMGRLITSKWLQKGVSTTEASDWGLTQTLRELFQARTSSAPCFDAQFYRSRTLKAKLLNIQEMKPIFVIVVDIGLLDLTTDIWKEQLLLHKYFGKAKFAWVLHDTPTLKMELRRKGHILMIKPLYKAKMIHILEAVMKERKNITAKE--------EGGDVCEFLETDSSHFDAASSDSSDTSSEMASKS-NPIDKERECVAKSHHSSKNQIKYLVGLTDECLEDSSRNEEA---------IEDSEPKVEFTKEASISESQGKEDSECGETQKACSSSNVVNGKKSLEGLRILLAEDTPVLQRVATIMLEKMGATVAAVCDGQQAVNALCGFSTDDCRRESLMKDKSTRSQAEILSQPPYDLILMDCQMPRMDGYEATKAIRRSEEGTGLHIPIVALTAHAMSSDEAKCLEVGMDAYLTKPIDFKLMVSTILSLTKITS
---------------------MGSKCRFVFDRLWGFVTSWNKSSTPNGRRIFHRDVEKEEFQYASTQCLSSYYSVFVVRLAIMVMLAILIGLLTILTWHFTKIYTAKSLDSLAYGLRYELLQRPILRMWILSTAEITASQVKLSEYVIRRHSNPANQAEQVELYEAMKAVTWAMFSTRKALSITIYKGFVQAFHRDLKGTFYIYSDLAYSIGASASREINSLSTRQVWNDDAIHGNSAIWYREPLDPISGEKIGKAMKVAPEDLIIAGFSQVPDGVASWHVAVSKFTDSPLLSAALPVRDSSKSIVAVVGVTTALYSVGQLMKELVEFHSGYIYLTSQEGYLLATSTNVPLLASTKPLKLKMAVDCENDVIRMGAQWLNRTYGNNFPPSHEVHEEVRLGHQQYYIDSFFLNLKRLPLVGVIIIPRKYIMGKVDERAFKTLVILISASLCILVIGCVCILILTGVSKEMKLRAELISHLEARRKAEASSYKSQFLAMSHELRTPMAAVIGLLDILISDDCLTEQYATVTQIRKCSTALLRLLILDLSKVESGKLVLEDAEFDLGRELEGLVDMFSVQCIHVETVLDLSDDMPKVVRGDSARVVQIFALISIKFTPSGHIILRGWCEHPNSFSDGANL-LNQKKSWTSHKTRMKKHEHAKKTSKKDKTILWFEVDDTGCGIDPSKWDSVFESFEQADPSTTRLHGGTGLGLCIVRTLVKMGGEIKVVKKEGPGTLMRLYLLLSTPMDATEQHYRVDYTENDLVVLLALHGNMGRSITSNWLQKGVCTLEASEWGLTQILRELFHAGNSVHNGFDAHYPIHESLKSKLLTIEEMRPAFIIVVDIGLLDLSTDIWKEQLLLLKYFGRAKFAWVLHDTSTIKMELRRKGHILMVKPLYKSKLIHILEVFIKERIEVQKKNMTSSRTTMKVGDAHELLEIDSTHYDSASSDSSDMSETCGSSG--NGEKLREKMVKSHPSSQYQINCLVRLTNEYSEDNSRKEESYHSSPSHDVLEDAEPKF------------QGKDPECEETNRVTCSSKAVNAKKPLEGLRILLAEDTPVLQRVATIMLEKIGATVVAVGDGQQAVDALCMLGAEDSTRESL-KERSTRSQTEISSWPPYDLILMDCQMPKMDGYEATKTIRKSEEGTSFHIPIVALTAHAMSSDEAKCLEVGMDAYLTKPIDFKLMVSTILSLTRTTS
---------------------MGSKSRFVFDRLWGFATSWKKSSTPHARRIFHRDVEKEEFQYASTHCLSSYYSVFVVRLAIMIMLAILIGLLTILTWHFTKIYTAKSLDSLAYGLRYELLQRPILRMWILSTAEITTAQVKLSQYVIKKYSNPANQAEQVELYEAMKSVTWALFSSRKALSITIYRGFVQAFHRDIKGTFYIYSDLAYSIGASR--EINSLSTNQDWNDEAIHGNSAIWYREPLDPISGEKIGKAKKIAPEDLIIAGLSQVPDGVASWQVAVSKFTDSPLLSAALPVWDSSKSIVAVVGVTTALYSVGQLMKELVEFHSGYIYLTSQEGYLLATSTNVPLLASTKPLRLKMAVDCENDVIRMGAQWLKRTYGNNFPPSHEVHVEVRLGHQEYYIDSFFLNLKRLPLVGVIIIPRKYIMGKVDERAFKTLVILISASLCILVIGCVCILILTGVSKEMKLRAELISHLEARRKAEASSYKSQFLAMSHELRTPMAAVIGLLDILISDDCLTEQYATVTQIRQCSTALLRLLILDLSKVESGKLVLEDAEFDLGRELEGLVDMFSVQCIHVETVLDLSDDMPKVVRGDSARVVQIFALISIKFTPSGHIILRGWCEHPNSCSDSTNLPLNQKKSRTPQKTRMKQHEHARKASKKDKMILWFEVDDTGCGIDPSKWDCVFESFEQADPSTTRLHGGTGLGLCIVRTLVKMGGEIKVIKKEGPGTLMRLFLLLNTPMDATEQHGRVDYAENSFVVLLALYGNMGRSITSNWLQKGVCTLVASEWGLTQILRELFHARSSVHNGFDVHYPVHENLKSKLLNIEEMRPAFVIVVDIGLLDLSTDIWKEQLFLHMYFGRAKFAWVLHDTSTIKTELRRKGHILMVKPLYKAKMIHILEVVRKERIELQKKNMSASRITMKEGDMHEFLEIDSTHFDAASSDSSDMSEMGGSSS--NGDKQRERIVKPYPSSQYQTSCLVGLTNEYPEDNSRKEESCQSSPSHDILEDAQPKLLSSQHTSFPTEAQCRDSEYGETNRVSCSSKSANVKKSLEGLRILLAEDTPVIQRVATIMLEKMGATVVAVGDGQQAVDALGTLSAEDS--------RSTRSQTEIFSWPPYDLILMDCQMPKMDGYEATKAIRKSEEGTGFHIPIVALTAHAMSSDEAKCLKVGMDAYLTKPIDFKLMVSTILSLTKTTS
---------------------MGTNFRHVFYTLWGVSTSWKKRSTPHVRRISHRDVEKEEFQYASTRCLSSYYSVFVVRLAIMVMLAILIGLLTLLTWHFTKIYTKKSLNSLAYGLRYELLQRPILRMWILTTAEITAAQVKLSQYVIRRYNNPASQAEEVELYEAMRAVTWALFASNKALSITIYRGFVQAFHRDVKGTFYIYSDLAYSIAAS------LLSTHQAWNDNTILGHSAIWYREPLDPLSGEKIGKAKQIAPEDLIIAGISQVPDGIASWHVAVSKFTDSPLLSAALPVLDSSKSIVAVVGVTTALYSVGQLMKELVEFHSGHMYLTSQEGYLLATSTNEPLLISTKSPKLKMAVDCKDDVIRLGAEWLGRTYGNKFPPSHEVHIEAWLGHQQYYIDSFFLKLKRLPLVGVIIIPRKYIMGKVDERAFKTLVILISASLCILFIGCVCILILTGVSKEMKLRAELIRQLEARRKAEASSYKSQFLAMSHELRTPMAAVIGLLDILISDDCLTEQYSAVTQIRKCSTALLRLLILDLSKVESGKLVLEDEEFDLGRELEGLVDMFSVQCIHVETVLDLSDDMPKVVRGDSARVVQIFALISIKFTPKGHIILRGWCESANSCSDDANFPLDQKKPWMGQKSRVRQHEHPKKTSKKDKMILWFEVDDTGCGIDPSKWDSVFESFEQADPSTTRLHGGTGLGLCIVRTLIKMGGEIKVVKKEGQGTLMRLYLLLSAPMDATEQHCRLDYADSNLVVLLALPDNMGRFITSKWLEKGVCTTEASDWVLTQTLRELFQARSSVHNCFDANYRVNEGLKSKLLNIQEMKPTFVILVDIGLLDLSTDIWKEQLFLYKYFGRAKFAWLLHDTSSIKMELRGKGHMLMIKPLYKAKMVHILEAVIKERLELQKKII----TTKEGGDVHEFLEIDSTNFDASSSDSSDISEMGISSN--PNDKERKCVAKSLSSSKNQIKCLVGLTDECLEDSSRNEESCQSSPSHEAIEDAEPKVESTKEVSFPREAGEEDSECGETQKVWSSSNAVNGKKSLEGLRILLAEDTPVLQRVATIMLEKMGATVAAVGDGQQAVNALCVLSAEDCRKESLLKERNTKSQTENLTRPPYDLILMDCQMPRMDGYEATKAIRRSEEGTGMHIPIVALTAHAMSSDEAKCLEVGMDAYLTKPIDFKLMVSTILSLTKTPS
MAEKDECSCESSVCSPSSSSPMGSKCRYLFDRIWGLGTCCNKSSTPHGRRIFHRDVEKEEFQYASTHCLSSYYSVFVVRLAIMAMLAILIGLLTILTWHFTKIYTTKSLNSLAYGLRYELLQRPILRMWILSTAEITTAQVKLSQYVIRKYSNPANQAQQVELYESMRAVTWALFASRRALSITIYKGFVQAFHRNLKDTFYIYSDLAYSIGASGSNDINSLSTHQAWNDKAIHGNSAKWYREPLDPLSGEKIGKATEIAPDDLIIAGLSQVPDGVASWHVSVSKFTDSPLLSAALPVWDASKSIVAVVGVTTALYSVGQLMKELVEFHSGHMYLTSQEGYLLATSTDAPLLTSTKPPKLKMAVDSEDDIIRSGAEWLQRNYGNKFPRSHEVHAEAKLGHQQYYIDSFFLNLKRLPLVGVILIPRKYIMGEVDERALKTLVILISASLCILVIGCVCILILTGVSKEMKLRAELISHLEARRKAEASSYKSQFLAMSHELRTPMAAVIGLLDILISDDCLTEQYATVTQIRKCSTALLRLLILDLSKVESGKLVLEDAEFDLGRELEGLVDMFSVQCIHVETVLDLSDDMPKVVRGDSARVVQIFALISIKFTASGHIILRGWCENPYSWSDNANFPLDQKKSRSAQKIRVKQHEHVKKASKKDKMILWFEVDDTGCGIDPSKWDSVFESFEQADPSTTRLHGGTGLGLCIVRTLVKMGGEIKVIKRDGPGTLMRLSLHLSAPMDATEQHCQMDFADYGLVVLLALHGSMSRLITSKWLQKGVCTMEASEWGLTQTLRELFRARSLVENGFDVHYPINEAFKGKLLKIQEMRPTFVIVVDIGLLDLSTDIWKEQLFLHKYFGRAKFAWLLHDTSSVKMELRSKGHVLMGKPLYKAKLVHILEAIIQERLELQKKSTAAPKITTKEGDPHEFLEIDSTHFDATSSDGSDISEMGGPHSTANGDKQRENIAKSCSSSQCQSNCLVGLTDEYPEDNSRKEESCQASLSHDVTEDAQQKLMSTKQASFSTETQCENSEGSEIHRTNSSNKAVSGKKPLEGLRILLAEDTPVIQRVATIMLEKMGATVVAVGDGLQAVEALCMLDDEDCRRG-----------IEVSSGPAYDLILMDCQMPKMDGYEATKAIRKSEVGSGLHIPIVALTAHAMSSDEAKCLEVGMDAYLTKPIDFKLMVSTILSLTRR--
-----ENKEESAVCSSSSSSRMDSKCRYLFDGIWGSGTCWNNSSTPHGRRIFHRDVEKEEFQYASTQCLSSYYSVFVVRLAIMAMLAILIGLLTILTWHFTKIYTTKSLNSLAYGLRYELLQRPILRMWILSTSEITTAQVKLSQYVIRKYSNPADHAEQVELYESMRAVTWALFASRKALSITIYKGFVQAFHRNLKDTFYIYSDLAYSIGASGPNEINSLSTHQAWNDKAIHGSSAKWYREPLDPLTGEKIGKAMQIAPDDVIIAGLSQVPDGAATWHVAVSKFTDSPLLSAALPVWDASRSIVAVVGVTTALYSVGQLMKELVEFHSGHMYLTSHEGYLLATSTDAPLLTSTKPPKLKMAVDCEDDVIRLGAEWLQKTYGNNFPPGHEVHVEAKLGNQQYYIDSFFLNLKRLPLVGVILIPRKYIMGKVDERAFKTLVILISASLCILVIGCVCILILTGVSKEMKLRAELISHLEARRKAEASNYKSQFLAMSHELRTPMAAVIGLLDILISDDCLTEQYATVTQIRKCSTALLRLLILDLSKVESGKLVLEDAEFDLGRELEGLVDMFSVQCIHVETVLDLSDDMPKVVRGDSARVVQIFALISIKFTASGHIILRGWCENSNSWSDNANFPLDQKKPRSAQKIRV----HVKKSSKKDKMILWFEVDDTGCGIDPSKWDSVFESFEQADPSTTRLHGGTGLGLCIVRTLVTMGGDIKVVKKEGPGTLMRLSLHLTAPMDATEQHYQVDFADNGLVVLLALHGSMSRSITSKWLQKGVCTMEASEWGLTQILRELFRA-SSVQNSFDIQYPVIEAFKAKLLKIQEMVPTFVIVVDIGLLDLSTDIWKEQLFLHKYFGRAKFVWLPHDTSTLKMELRRKGHELMVKPLYKAKLVHILEGIIQERLELQKKSIAAPRITTKEGELHEFVEINSTHFDATSSDGSDISDMSGSPSSVNGE----NIAKSCPSSQCQTNCLVGLTDEYPEDNSRKEESCQTSPSHDATEDAEPNIMSTKQASFPTETECENSEGGETRKANSSSKAVNGKKPLDGLRILLAEDTPVLQRVATIMLEKMGAIVVAVGDGLQAVEALCMIGDGDCRRESPLKERNTRPQIEISNSPAYDLVLMDCQMPKMDGYETTKAIRKSEVGSGLHIPIVALTAHAMSSDEAKCLEVGMDAYLTKPIDFKLMVSTILSLTKRT-
MAEKDESSCESSVCSPSSSSAMGSKCRYLFDRIWGFGTCWNQSSTPHGRRIFHRDVEKEEFQYSSTQCLSSYYSVFVVRLAIMVMLAILIGLLTILTWHFTKIYTTKSLNSLAYGLRYELLQRPILRMWILSTAEITTAQVKLSQYVIRKYSNPANQAEQVELYESMRAVTWALFASRRALSITIYKGFVQAFHRNLKDTFYIYSDLVYSIGASGSNEINSLSTHQAWNDKAIHGNSAKWYREPLDPLSGEKIGKAMQIAPDDVIIAGLSQVPDGVASWHVAVSKFTDSPLLSAALPVWDASKSIVAVVGVTTALYSVGQLMKELVEFHSGHMYLTSQEGYLLATSTDAPLLTSTKPPKLKMAVDSEDDVIRLGAEWLQRTYGNKFPPSHEVHVEANLGHQQYYIDSFFLNLKRLPLVGVILIPRKYIMGKVDERAFKTLVILISASLCILVIGCVCILILTGVSKEMKLRAELISHLEARRKAEASSYKSQFLAMSHELRTPMAAVIGLLDILISDDCLTEQYATVTQIRKCSTALLRLLILDLSKVESGKLVLEDAEFDLGRELEGLVDMFSVQCIHVETVLDLSDDMPKVIRGDSARVVQIFALISMKFTASGHIILRGWCENPNSWSDNANFPLDQKKSRSAQKIRVKQHEHVKKASKKDDMKLWFEVDDTGCGIDPSKWDSVFESFEQADPSTTRLHGGTGLGLCIVRTLVKMGGEIKVVEKEGSGTLMRLSLLLSAPTDATEQHCQVDFADNGLVVLLALHGSMGRLITSKWLQKGVCTMEASDWGLTQILRELFRARSSVQNGFDVNYPVDEAFKAKLLKIQEMRPIFVIVVDIGLLDLSTDIWKEQLFLHKYFGRAKFAWLQHDTSTVKMELRRKGHILMVKPLYKAKLIHILEAIIQERLELQKKSIAAPRITTKEGDPHEFLEIDSTHFDATSSDGSDVSEIGGSPSSANGDKQRENIAKSCPSSQCQTNCLVGLTDEYPEDNSRKEESCQTSPSHDVTEDAEPKLMSTEQASFPTETQRENSEGGETHRANSSSKAVNGMKPLEGLRILLAEDTPVLQRVATIMLEKMGATVVAVGDGLQAVEALCMLGDEDCRRESLLKERNTRPQIEVSSSPAYDLVLMDCQMPKMDGYETTKAIRKSELGSGLHIPIVALTAHAMSSDEAKCLEVGMDAYLTKPIDFKLMVSTILSLTRRTS
MAEKEESSSKSSVCSSSSSSPMGSKCRYLFDRIWGFGTCCNKSSTPHGRRIFHRDVEKEEFQYASTQCLSSYYSVFVVRLAIMVMLAILIGLLTILTWHFTKIYTTKSLNSLAYGLRYELLQRPILRMWILSTAEITTAQVKLSQYVIRKYNNPANQAQQVELYESMRAVTWALFASRRALSITIYKGFVQAFHRNLKDTFYIYSDLAYSIGASGSNEIKSLATHQAWTDKAIHGNSAKWYREPLDPLSGEKIGKPMQIAPDDVIIAGLSQVPDGVASWHVSVSKFTDSPLLSAALPVWDASKSIVAVVGVTTALYSVGQLMKELVEFHSGHMYLTSQEGYLLATSTDAPLLTSTKPPKLKMAVDSEDDVIRLGAEWLQRNYGNKFPPSHEVHVEAKLGHQQYYIDSFFLNLKRLPLVGVILIPRKYIMGEVDERAFKTLVILISASLCILVIGCVCILILTGVSKEMKLRAELISQLEARRKAEASSYKSQFLAMSHELRTPMAAVIGLLDILISDDCLTEQYATVTQIRKCSTALLRLLILDLSKVESGKLVLEDAEFDLGRELEGLVDMFSVQCIHVETVLDLSDDMPKVVRGDSARVVQIFALISIKFTASGHIILRGWCENPYSWSDNANFPLGQKKPRSAQKIRATQHEHVKKSSKKDKVILWFEVDDTGSGIDPSKWDSVFESFEQADPSTTRLHGGTGLGLCIVRTLVKMGGEIKVVRKEGPGTLMRLSLHLSAPMDATEQHCQVDFADNSFVVLLALQGSMSRLITSKWLQKGVCTMEASEWGLAQILRELFRARSSVQNGFDVHYPIIEAFKGKLLKIQEMRPTFVIVVDIGLLDLSTDIWKEQLFLHNYFGRAKFVWLLHDTSTVKMELRSKGHILMVKPLYKAKLIHILEAVIQERLELQKKSIAAPKITTKEGDPHEFLEIDSTHFDATSSDGSDISEMGSSPSTANGDKQRENVAKSCSSSQCQTNCLVGLTDEYPEDNSRNEESFQTSTSRDVTEDAEQQYMSTKQAVFPTETQRENSEGGEVHRSNSSNKAVSGKKPLEGLRILLAEDTPVIQRVATIMLEKMGATVVAVGDGLQAVEALCMLGDEDCRRE-----------IEVSSGPAYDLILMDCQMPKMDGYEATKAIRKSEVGSDLHIPIVALTAHAMSSDEAKCLEVGMDAYLTKPIDFKLMVSTILSLTRRTS
MAEKDFGSCESSVCSSSSSSPMGSKCRCLFDRIWGFGTCWNKSSTSHGRRIFHRDVEKEEFQYASTQCLSSYYSVFVVRLAIMVMLAILIGLLTILTWHFTKIYTAKSLNSLAYGLRYELLQRPILRMWILSTAEITTAQVKLSQYVIRKYSNPADQAEQVELYESMRAVTWALFASYKALSITIYKGFVQAFHRNLKDTFYIHSDLVYSIGASGPNEINSLSTHQAWNDKAIRGISAKWYREPLDPLTGEKIGKAMQIAPDDVIIAGLSQVPDGVATWHVAVSKFTDSPLLSAALPVWDASKSIVAVVGVTTALYSVGQLMKELVEFHSGHMYLTSHEGYLLATSTDAPLLTSTKPPKLKMAVDSEDDVIRLGAEWLQRTYGNNFPRNHEVHVEANLGNQQYYIDSFFLNLKRLPLVGVILIPRKYIMGKVDERAFKTLVILISAALCILVIGCVCILILTGVSKEMKLRAELISHLEARRKAEASSYKSQFLAMSHELRTPMAAVIGLLDILISDDCLTEQYATVTQIRKCSTALLRLLILDLSKVESGKLVLEDAEFDLERELEGLVDMFSVQCIHVETVLDLSDDMPKVVRGDSARVVQIFALISIKFTASGHVILRGWCENPISWSDNANFPLDQKKPRSAQKIRAKQHEHVKKAPKKDKMILWFEVDDTGCGIDPSKWDSVFESFEQADPSTTRLHGGTGLGLCIVRTLVKMGGNIKVVEKEGPGTLMRLSLLLSAPIDATEQHCQLDFADNGLVVLLALHGSMSRSITSKWLQKRVCTMEASEWGLTQILRELFRARSSIQNGFDMHYPVNEAFRAKLLKIQEMRPTFVIVVDIGLLDLSTDIWKEQLFLHKYFGRAKFVWLLHDTSTLKMELRRKGHILMAKPLYKAKLVHILEAIIQERFEFHQKSIAAPRITTKEDDLHEFLETDSTHFDATGSDGSDISEMGGSSSSPNGDRQRQNIAKSSPSSQSQTNCQVGLTDEYPEDNSRKEESCQTSPSHDVPEDAEPKLMSNKQASFPTETQCENFEGGDTHMVNGSSKAVNVKKPLEGLRILLAEDTPVLQRVATIMLEKMGATVVAVGDGLQAVEALCMLGDEDCRRESLLKERNTRPQIEVSSCPAYDLVLMDCQMPKMDGYESTKAIRKSEVGSGIHIPIVALTAHAMPSDEAKCLEVGMDAYLTKPIDFKLMVSTILSLTKRTS
MAEKDEASSESSVCSPSSSSPMDSKCRYVLERLQSFAPSCNKSSTPHGRRIFHRDVEKEEFQYASPQCLSSYYSVFVVRLAIMVMLAILIGLLTILTWHFTKIYTTKSLNSLAYGLRYELLQRPILRMWILSTAEITTAQVKLSQYVIRRYSKPVTQADQVELYEAMRAVTWALFVSRKALSITIYKGFVQAFHRDIKGTFYIYSDLAYSIGTTGSNEISSLSTRQAWNDGAIHGNSAKWFREPLDPVTGKKIGKAVQIAPDDLIIAGLSQVPDGVASWHVAVSKFTDSPLLSAALPVWDSSKSIVAVVGVTTALYSVGQLMKELVEFHSGYMYLTSQEGYLLATSTSAPLLTSTGPPKLKMAVDSEVDVIREGAVYLQRTYGNHFPPNPEVHDEIELGHQQYYIDSFFLNLKRLPLVGVIIIPRRYIMGQVDERAFKTLVILISASLCILVIGCVCILILTGVSKEMKLRAELISHLEARRKAEASSYKSQFLAMSHELRTPMAAVIGLLDILISDDCLTEQYATVTQIRKCSTALLRLLILDLSKVESGKLVLEDAEFDLGRELEGLVDMFSVQCIHVETVLDLSDDIPKVVRGDSARVVQIFALISIKFTPSGHIILRGWCENPNSCSDSANYPLHQKKSRTAHKNRVK-HEHAKKASKKDKIILWFEVDDTGCGIDPSKWDSVFESFEQADPSTTRLHGGTGLGLCIVRTLVKMGGEIKVVKKEGPGTLMRLYLLLNAPADATEQHYRIDYAGNSLVVLLALHGNMGRLITSDWLQKGLCTMEASEWGLTQLLGQLFQARSSVNNGLDAHYPVNESF-----NIQEMKLAFVIVIDIGLLDLSTDIWKEQLFLHRYFSRAKFAWLLHDTSTIKTELRRKGHILMVKPLYKAKMIHILEAVIKERLELQKKNTGSPRTATKESDMHEFLDIDSTHFDAASSDGSDISDRSGSAVTGEDNKQTESITKSHQSSQMQTKCLVGLTDEYPEDNLKKEEPCRTSQSDDFIENAEPKLALIKQTPSPEEAKEKESECGETNNVTCSSNAVNGKRSLEGLRILLAEDTPVLQRVATIMLEKMGATVVAVGDGLQAVDALCMLSAEDCRRESFTKERNARPQSEIFSGHPYDLILMDCQMPKMDGYEATKAIRKSEVGTGLHIPIVALTAHAMSSDEAKCLEVGMDAYLTKPIDFKLMVSTILSLTEITT
---------------------MGSKFRYVMDRLVGSVPSCKKSSAPLGRRIIHRDVEKEEFQYARPRCLSSYYSVFVVRLAIMVMLAILIGLLTILTWHFTKIYTTKSLNSLAYGLRYELLQRPILRMWIISTSEITAAQVQLSEYVIRRYSNPINQAEQVEMYETMKAVMWALFASRKALSITIYRGFVQAFHRDLKGTFYIYSDLAYSIGATGYNEVYSLSIHRAWNDSSIHGNSAKWFREPLDPVTGETIGKAMQIAPDDLIIVGHSQVPDGVATWHVAVSKFTDSPLLSAALPVWDASKNIVAVVGVKTALYSVGQLMKKLVEFHSGYMYLTSLEGYLIATSTSEPLLT-TKPPKLKMAFDSEVDVIRQGAEWLKRTYGDNYPSNHDVHVQAILGHQQYYIDSFFLNVERLPLVGVIIIPRKYIMGKADERAFKTLVILISASLCILAIGCVFILILTGVSKEMKLRAELISQLEARRKAEASSYKSQFLAMSHELRTPMAAVIGLLDILISDDCLTEQYATVNQIRKCSTALLRLLILDLSKVESGKLVLDDAEFDLGRELEGLVDMFSVQCIHVETVLDLSDDLPKFVQGDSARVVQVFALISIKFTPSGHIVLRGWCENPNYCSDGGSLPFDLKKSRTTQKVRVKQHEHGKKASKNDKMILWFEVDDTGCGIDPSKWDSVFESFEQADLSTTRLHGGTGLGLCIVRTLVKMGGEIKVVKKEGAGTLMRLYLLLSAPADAKEQYCGVDYADSGLVVLLALYGNMSRLTTSKWLQKGICTLEASEWGLKQLLKGLFHARSSIPDGFDGHYP--DGLKAKLHNIQEMRPAFVIVVDIGILDLSTDIWREQIILHKYFGRAKFTWLLHDTPAVKMELRRKGHVLMVKPLYKAKMVHILEAVIEERIEQQKKISAASRITKREGDLHEYLEIDSTHYDASRSDGSDASDINSS-----PDKQRESIAKSRPPKQYQTNCLVGLADEYSEDNSRNDV----------KEDAEPKVMSNQKASFSIEAQGKDSECAEKDKLSSSDKADNGKKTLEGLRILLAEDTPVLQRVATIMLEKMGATVVAVGDGLQAVESLCMLGVDDCVRESLMKERGTKCESEISSSPPYDLVLMDCQMPKMDGYEATKAIRKSEVGTGLHIPIVALTAHAMSCDEAKCLEVGMDAYLTKPIDYKLMVSTILSLTEKTT
---SFSMSIENLPDSPMGSRKKKMQIRKVFDKMTEWVTPWRSNLEPREMMILRGDVEQDEFQYASSHCLSSYYSVFVVRLAIMVMLAILIGLLTVLTWHFTRIYTKQSLQTLAYGLRYELLQRPVLRMWVLTTSELTTAQVKLSEYVIKKYDKPTTQEELVEMYQAMKDVTWALFASAKALAITIYRGFVQAFHRDPASTFYIFSDLKYSISGTGPEDVS------GWNNKSIHGMSAIWYQQQLDPVTGENLGKPLKIPPDDLIIAGISQVPDGEASWHVTVSKYMDSPLLSAALPVFDASKSIVAVVGVTTALYSVGQLMRDLVEVHGGHIYLTSQEGYLLATSTDGPLLKTSNGPQLMKATDSEEWVIKSGAQWLEKTYGSKRP--HVVHAEVKLGDQRYYIDSFYLNLKRLPIVGVVIIPRKFIMGKVDERAFKTLIILISASVCIFFIGCVCILILTGVSKEMKLRAELIRQLDARRRAEASSYKSQFLAMSHELRTPMAAVIGLLDILISDDCLSEQYATVTQIRKCSTALLRLLILDLSKVESGKLVLEEAEFDLGRELEGLVDMFSVQCIHVETVLDLSDDMPALVRGDSARLVQIFALISIKFTTTGHIILRGWCENINSLHDEMSVSVDRRKPWAPMKTKQVQHRHLQKSCKNAKMVLWFEVDDTGCGIDPSKWDSVFESFEQADPSTTRTHGGTGLGLCIVRNLVKMGGEIKVVQKNGLGTLMRLYLILSTP-DTVDQNIQPDFSKYGLVVMLSMYGSTARMITSKWLRKGIATVEASDWELTQIIRDLLETGS--RDSFDSQHNISDPLRAELSNIVEIKPVFVIVVDIGVLDLTTNIWKEQLYLDRFSNKAKFAWLLHDTSTVKTELRRKGHVMMVKPLYKAKMIQILEAVIKNRRGLCNDLR---NRGNGSDESHDCLEIDPTQFDTCSSDDS--SET-------SGEKQVDKSVKPSTLHSPVLKYLIDATTSNDD-------S----TA----------SMTQ------KNPEEEDWK---DRLYSGIALDGKNQKSLEGIRILLAEDTPVLQRVATIMLEKMGATVTAVWDGQQAVDSLYKINAQAPTEESFEEETANKVTTSLRNSSPYDLILMDCQMPKMDGYEATKAIRRAEIGTELHIPIVALTAHAMSSDEAKCLEVGMDAYLTKPIDRKLMVSTILSLTKPS-
MAKAEEGLFDSSECSPSRSTPIGTPLRKVFDKISGFATPWRKNGTPQGRRIFHRDVERDQFQYANAHCLSSYYSVFVARLAIMVMLAILIGLLTILTWHFTRVYTAKSLSNLAYGLRYELLQRPVLRMWILSTAEITAAQVKLSEYVIKRYSKPTTQAEQVELYESMRAVTWAMFASRKALAITIYRGFVQAFHRDHRSTYYIYSDLAYSISASGAYDANMMSTHQGWSDQTIHGISAKWYREPLNPVTGEKIGKASQIQPDDLIIAGLSQVPDGVATWHVAVSKYSDSPLLSAALAVSDPSKSIVAVVGVTTALYSVGQLMKELVEFHSGHIYLTSQEGYLLATSTNAPLLRSTEGPKLMMAVDSEDHIIRTGAEWLQRAYGNEFPPSHEVHVEARLGHQQYYIDSFFLKLKRLPLVGVIIIPRKYIMGKVDERAFKTLVILISASFCILVTGCICIFILTGVSKEMKLRAELISHLDARRRAEASSYKSQFLAMSHELRTPMAAVIGLLDILISDDCLTEQYSTVTQIRKCSTALLRLLILDISKVESGKLVLEEAEFDLGRELEGLFDMFSVQCIHVETVLDLSDDMPKLVRGDSARVVQIFALISIKFTTSGHVILRGSCEN--ISGDIRRIPFDQKNFRPSHKAKLKQ-GHVKKAPKKDKMILWFEVDDTGCGIDPGKWESVFESFEQADPSTTRTHGGTGLGLCIVRTLVKMGGEIKVVKKDGPGTLMQLYLVINTPADGTEQLCQVDLAKHNVVVLLALHGSMGRLITSQWLRKGVFTVATSEWELTQILRELFQTRNSGHSSFETQFSLSDSLRGEIRSVYDIRPAFVMVVDIGLLDLSTDIWKEQLFLDKYSGKAKFAWMLHDTSAIKTELRRKGYVLMVKPLYKAKMVQILEDVIKERLETERRTANALRSTTKEGELHECLEIDSTQFDVASSDDSDICEKNNPSKNAIEENQRDRNTKP-SSSQYQTNCLVELTNVCSKEKSRKEESYQIRSLC-DMEDEEHKSQCGNSK-----FQEQHLIANGREEHGNSHRAVNQQKSLEGLRILLAEDTPVLQRVATIMLEKMGATVIAVADGLQAVDALCLLTAEDSRRELRLKDRDTNAENKSWVPRPFDLVLMDCQMPKMDGYEATKAIRKSEEGTGLHIPIVALTAHAMSSDEAKCLEVGMDAYLTKPIDYKLMVSTILSLTKVT-
--EAEETHS---ESSPLSTTVKGSNLRNMFDGILGFVASCKKSSKLRGRRIFRRDVEEEDFQYASTHCLSSYYSVFVVRLAIMVMLAILIGLLTILTWHFTKIYTTKSLNSLAYGLRYELLQRPILRMWILSTSEITTAQVKLSEYVIRRYSNPTTQAEQVEMYEAMRAVTWALFASRRALAITIYRGFVQAFHRDHRSTFYIYSDIVYSISASGSYDMNSLSAHQGWDNKAIHGVSAIWYREPLDPTTGEKTGKARPIPPDDLIIAGLSQVPDGVASWHVAVSKYTDSPLLSAALPVWDTSKNIVAVVGVTTALYSVGQLMKELVEFHTGHMYLTSHEGYLLATSTNAPLLTTTKGPKLMMAVDSQDSIIQGGAEWLQKTYGHKFPPTQEVHAEARLGHQQYYIDSFFLNLKRLPLVGVIIIPRKYIMGKVDERAFKTLIILISASLCILVIGCVCILILTGVSKEMKLRAELISQLDARRRAEASSYKSQFLAMSHELRTPMAAVIGLLDILICDDCLTEQYSTVTQIRKCSTALLRLLILDLSKVESGKLVLEDAEFDLGRELEGLVDMFSVQCIHVETVLDLSDDMPKLVRGDSARVVQIFALISIKFTASGHIILRGWCENPSFS-YTGRFPLGQKKLRSAHKTKVKQHGHIN----KEKMVLWFEVDDTGCGIDPSKWDSVFESFEQADPSTTRTHGGTGLGLCIVRTLVKMGGEIKVFKKEGPGTLMQLCLLLNAPADGTELHCQVDYAKDGLVVLLALNGSMGRLITSKWLQKGVLTLEASEWGLTQTLRELFHVRSFVRNGFDVHYVVNEVFRAKFLNIQEMRPVFIIVVDIGLLDLSTDIWKEQLFLDKYSGKAKFAWMLHDTANVKTELRRKGHVLLVKPLYKAKMIQILEAVIKERVELQKKHTTALRAMSK-GDLRECLEIDSTHFDSASSDDTDISERDSCSAAQDGDKQIERSAKSCPSSQYQTNCLVGDTDEFSEEKSRTEKPCQNKPSH-GIEDAEPKVMSARQASFTTEAQSKDSERGQTLTSGSSSKPVNEKKSLEGLRILLAEDTPVLQRVATIMLEKMGATVIAVGDGLQAVDALCMVSVEDCRRDS--KEKTARSQTEICSSPLYDLILMDCQMPKMDGYEATKAIRKSEVGTGLHIPIVALTAHAMSCDEAKCLEVGMDAYLTKPIDYKLMVSTILSLTKRTS
------------------------------------------------------------------------------------------------------------------------------------------------------------------------------------------------------------------------------------------------------------------------------------------------------------------------------------------------------------------------------------------------------------------------------------------------------------------------------------------------------------------------------------------------------------------------------------------------------------------------------------------------------------------------------------------------------------------------------------------------------------------------------------------------------------------------------------------------------------------------------------------------------------------------------------------------------------------------------------------------------------------------------------------------------------------------------------------------------------------------------------------------------------------------------------------------------------------------------------------------------
---------------------MGSHLRRVFNRISGFVSPWRRNQAPHGRRIFHREVQQEEFQYPSNSCLSSYYSVFVARLAIMVMLAILIGLLTILTWHFTRIYTTKSINSLAYGLRYELLQRPILRMWILSTVEITTAQVKLSEYVIKRYSKPTTQAQQVELYEVMRDVTWALFASRKALAITIYRGFVQAFHRDHRSTFYIFSDLVYSISGSYNS--NTLSSHQGWNDQSIHSISAIWYHVPLDPVSGERIGKPKAIPPDDQIIAGLSQVPDGVASWHVAVSKYTDSPLLSAALPVWDPSQSIVAVVGVTTALYSVGQLMKELVEVHSGHIYLTSQEGYLLATSTNAPLLTSSTGPKLMLAIDSEDRVIRLGAEWLQRTYGYKFPPSHVVHVEAKLGHEHYYIDSFFLNLKRLPMVGVIIIPRKYIMGKVEERALKTLIILISASLCILVIGCVCILILTGVSKEMKLRAELISHLDARRRAEASSYKSQFLAMSHELRTPMAAVIGLLDILICDDCLTEQYATVTQIRKCSTALLRLLILDISKVESGKLVLEDAEFDLGRELEGLVDMFSVQCIHVETVLDLSDDMPKLVRGDSARVVQIFALISIKFTTSGHIILRGWCENSNAYGNSGKFPLNQKASRSALKAKFKQHRHAKRACKKNKMTLWFEVDDTGCGIDPSKWESVFESFEQADPSTTRTHGGTGLGLCIVRTLVKMGGEIKVVKKNSPGTIMQLYLLLNTPIEGAGQHCQLEFGEHSLVVLLALSGSMGRLIMSQWLRKGVFTWEASEWELTQILGQLFRARSSVPNGLVMQCLPSEPLKTEAPNIQDTRSVFVIIVDIGLLDWSTDIWREQLFLDKYHGKARFAWILHDTSFIKMELRRKGHLLMVKPLYKSKVVHILEAVIKGRLEMQGRILNGLKSTRIEGNLHESLEIDSTHFEEVSSDDSDRSEMGSHSINAIAEKQKDRIRKPCPSQYQTANCLVEFTQVYSTENLRTEDPHQIRPSH-DAGNEGHKLMCNKSTSPLTEAECENCRGQEQHLISTSGKTVNGQKSLEGLRILLAEDTPVLQRVATIMLEKMGATVIAVGDGLQAVDALCMPGAEESRGKCLLQDGRTRCQTQIHDSLPYDLILMDCQMPKMDGYEATKTIRKSEEGTSLHIPIVALTAHAMSSDEAKCLEVGMDAYLTKPIDYRLMVSTILSLTKRM-
--PRDETSSQSSICSPESISPISTKCKHVFDRLCVCAPSWKTSTTPKGRRFFHRDVEKEEFQYASTHCLSSYYSVFVVRLAIMVMLAILIGLLTILTWHFTKIYTTKSLNSLAYGLRYELLQRPILRMWILSTAEITTAQVKLSQYVIRRYSNPATQAEQVELYEAMRAVTWALFASRKALSITIYKGFVQAFHRDLKDTFYIYSDLSYSMGAINSNKLNSFSTHQAWDDEAIHGKSAIWYREPLDPVTGEKIGKAMKIAPEDLIIAGLSQVPDGVASWHVAVSKFTDSPLLSAALPVWDSSKTIMAVVGVTTALYSVGQLMRELVELHSGHMYLTSQEGYLLATSTSAPLLTSTKPPKLKMAVDCDEEVIRLGAEWLQRTYGNHFPPSHEVHVEAKLGREQYYIDSFFLNLKRLPLVGVIIIPRKYIMGQVDERAFKTLVILISASLCILVIGCVCILILTGVSKEMKLRAELINQLEARRKAEASSYKSQFLAMSHELRTPMAAVIGLLDILISDDCLTEQYSTVTQIRKCSTALLRLLILDLSKVESGKLVLEDAEFDLGRELEGLVDMFSVQCIHVETVLDLSDDMPKVVRGDSARVVQIFALISIKFTPSGHIILRGWCEYPNSCNRSPIFPLDQKKSRSLQKGREKQNANLKRTIKRDKVILWFEVDDTGCGIDPSKWDSVFESFEQADPSTTRLHGGTGLGLCIVRNLVKMGGEIKVVKKEEQGTLMRLCLILSVPLDVTEQHCTFDLTDNDLVVLLALQGNMGRLITSKWLQKGVCTMEASEWGLTQILRVLFHARSSVHNDLDAHYHVNEGLKSKLLSIQDMKPTFVIVVDIGILDLSTDIWKEQLFLHRYFGRARFVWMLHDTSNIKMELRRKGHVLMVKPLYKAKIIHILEAVIKERLELQKKNITNTRATMKEGDLHEFLEIDSSHFDGGSSDDSDISEMVSSLVSTNGDKESEMVSRSQPSSPYKINCLVGLTNENFEDNVRKEESCQSSPSSYANEDTEHNS---------LEAQGEDSECGETNKVTSSNKTVDGKISLEGLRILLAEDTPVLQRVATIMLEKMGASVVAVGDGQQAVEALCMLGVEDCRKESLQKERNTRSQAEILASPSYDLILMDCQMPKMDGYEATKEIRKSELGTGLHIPIVALTAHAMSCDEAKCLEVGMDAYLTKPIDFKQMVSTILSLTKRTS
----------KSAATELRKSELKKSKKKKKSKLWGFAASWKKNRTSTGARILQRDVEKEEFQYASTLCLSSYYSVFVVRLAIMVLLAILIGLLTILTWHFTKIYTTKSLNTLAYDLRYELLQRPILRMWILSTSEITVAQVKLSQYVIRSYSNFATQADQIEMYEAMRAVTWALFASRKALSITVYKGFVQAFHRDLKDTFYIYSDLSYSIGASEAN---SLSAQEAWND---NDKSAIWYRQPLDPVSGEKIGKAMQIAPEDSIIAGLSQVPDGVASWRVAVSKFTDSPLLSAALPVWDSSKSIVAVVGVTTALYSVGQLMKELVELHSGHMYLTSQEGYLLATSTDAPLLTSTKPPKLKMAVDCENEVIRLGAEYLQRTYGNNSSPSHEVHAAVKLGNQRYYIDSFFLKLKRLPLVGVIIIPRKHIMGQVDERAFKTLVILISASLCIIVIGWVCILILTGVSKEMKLRAELISQLEARRKAEASSYKSQFLAMSHELRTPMAAIIGLLDILMSDDCLTEQYATVTQIRKCSTALLRLLILDISKVESGKLVLEDAEFDLEKELEGLVDMFSVQCIHVETVLDLSDDMPKLVRGDSARVVQIFALISIKFTPSGHIILRGWCENPNSCSDNTNYILEQKKSQCAQKTRSKQHEHVKRTTKSDRMILWFEVDDTGCGIDPSKWDSVFESFEQADPSTTRLHGGTGLGLCIVRSLVKMGGEIKVVKKDGPGTLMRLYMRLCEPGDATEQHRRVDFANNGLVVLLALHGNMGRSITSKWLQKGVFTMEASEWGLTQILRELFQSTSSAHTGFDAHYRLQESLKSRLQSLQEIKPVFVIAVDIGLLDLSTDIWKEQLFLHKYFGRAKFIWVLHDTSSIKMELRSKGHMMTVKPLYKAKIVHILEEVIKERLEIQKKNLSAPRT-AKEGDLDEFLDTDYTHCDAASSDDSDISEICHPCANADEDKQ-------HPSSQNQINCLIGLTNEQFEDTA---EL------------ATPKS-----P-LVSTKQDEDSKCSESRRITSSSREVNGKKSLEGLRILLAEDTPVIQRVATIMLERMGATVVAVGDGQQAVDAL---GADDCRK------RNTRSSPEILSVPSYDLVLMDCQMPKMDGYEATKAIRKSEVGSGIHIPIVALTAHAMSCDEAKCLEVGMDAYLTKPIDFKLMESTILSLTKTSS
------------------------------------------------------------------------------------------------------------------------------------------------------------------------------------------------------------------MAASDTNVMGSLSTRQAWDDKAIHGFSAKWYREPLDPVSGEKIGKAMQIAPEDLIIAGLSQVPDGVASWHVAVSKFTDSPLLSAALPVWDSSKSIMAVVGVTTALYSVGHLMKELVELHSGHMYLTSQEGYLLSTSTSAPLLTSTKPPKLKMAVDCEDDVIRMGAEWLHRTYGKKFPSAHEVHVEAMLGHQKYYIDSFFLNLKRLPLVGVIILPRKYIMGQVDERAFKTLVILISAALCILVIGCVCILILTGVSKEMNLRAELISQMEARRKAEAASYKSQFLAMSHELRTPMAAVIGLLDILISDDCLTEKYSTVTQIRKCSTALLRLLILDLSKVESGKLVLEVAEFDLGRELEGLVDMFSVQCIHIETVLDLSDDMPKVVRGDSARVVQIFALISIKFTPSGHIILRGWSETPSFCGESLNFPLDQKKSRRIQKSRERINPHAKRASMRDKVILWFEVDDTGCGIDPSKWDAVFESFEQADPSTTRLHGGTGLGLCIVRNLVKMGGEIKVVKKEGQGTLIQLCLHLSVPVEHTDQHCAVDLTKNSLVVLLALHGNMGRLITSKWLQKGVCTMEASEWGLTQVLRELFHARSSVHNDFDAHY---EGLKSKLLTIQDMRPTFVIVVDIGLLDLSTDIWKQQLFLHRYFGRAKFVWMLHDTSTIKMELRRKGHVLMVKPLYKAKMIHILEAVIKERLELQKKNMTSSRTTMKEGDSHEFVEIDSTQFDATSSDDSDISEMAGSPVSASGDKPTEN--------------------GYLEETLSKEESCQSSLSNYATEDTQPISLSSKAPSSPTAAQDGDSECGETNRVTGSSKAINGKKSLEGLRILLAEDTPVLQRVATIMLEKMGAVVVAVGDGQQAVDALIMVSAEDFRRESLQKERNTRSQTEIFSCHPYDLILMDCQMPKMDGYEATKAIRKSEEGTALHIPIVALTAHAMSCDEAKCLQVGMDAYLTKPIDFKKMVSTIISLTKRTS
---------------------MATKCIHLFDKLWSFATCK-KTRLPTGRRSLHRDVEKEEFQYASAQCLSSYYSVFVVRLAIMVMLAILIGLLTFLTWHFTKIYTTKSLNSLAYDLRYELLQRPILRMWILSTAEITASQVKLSEYVIRSHSNLATQAEQVEMYGAMKAVTWALFSSRKALSITVYRGFVQAFHRNLKDTCYIYSDLAYSMA--------------SWNDKDIHGNSSIWYREPLDPVTGEKIGKAMKIAPEDSIIAGLSQVPDGVASWHVAVSKFTDSPLLSAALPVWDSSKSIVAVVGVTTALYSVGQLMKELVDLHGGHMYLTSQEGYLLATSTHDPLLTST---KLKMAVGSENEAIRHGAQWLQKTYGNHFPPSHEVHVEVKLGHQQYYIDSFFLNLKRLPLVGVIIIPRKHIMGEADERAFKTLVILISASVCIIVIGCVCILILTGVSKEMKLRAELISHLEARRKAEASSYKSQFLAMSHELRTPMAAVIGLLDILISDDHLTEQCATVTQIRKCSTALLRLLILDLSKVESGKLVLENAEFDLGRELEGLVDMFSVQCIHVEIILDLSDDMPKLVRGDSARVVQIFALISIKFTLSGHIILRGWCENPNSCSDN-------PKSGYLQKTRTKQHEHVKKISNSDKMILWFEVDDTGCGIDPCKWDSVFESFEQADPSTTRLHGGTGLGLCIVRSL-----------------------------------------------------------------------------------------------------------------------------------------------------------------------------------------------------------------------------------------------------------------------------------------------------------------------------------------------------------------------------------------------------------------------------------------------------------------------------------------------------------
--KIDKTSSENSLCSSSSSPPMSNKYRYMFNRLFRFANSWKKSNSPRGRRIFHRDVEKEEFQYASSHCLSSYYSVFVVRLAIMVMLAILIGLLTILTWHFTKIYTKKSLSSLAYGLRYELLQRPILRMWILSTSEITTAQVKLSQYVIRRYSNPASQAEQVELYEAMRAVTWSLFASRKALSITIYKGFVQAFHRDLKDTFYIYSDLSYSMVATTSNMLKSISTHQAWDDKTLHGFSAIWYREPLDPVTGEKIGKAMKIAPEDLIIAGLSQVPDGVATWHVAVSKFTDSPLLSAALPVWDSSKSIMAVVGVTTAFYSVGQLMRELVEMHSGHMYLTSQQGYLLATSTSAPLLTSTKPPKLKMAVDCEDEIIRLGAEWLQRTYGNHFPNSHEVHVEAKLGNQQYYIDSFYLNLKRLPLVGVIIIPRKYIMGQVDERSFKTLVILISASLCIFVIGCVCILILTGVSKEMNLRAELISQLEARRKAEASSYKSQFLAMSHELRTPMAAVIGLLDILISDDCLTEQYSTVTQIRKCSTALLRLLILDLSKVESGKLVLEDAEFDLGRELEGLVDMFSVQCIHVETVLDLSDDMPKLVRGDSGRVVQVFALISIKFTTSGHVILRGWCEYPNSCNDSPNFYLDQKKSRNLHKSKEKPNAHAKRISMRDKVILWFEVEDTGCGIDPSKWDSVFESFEQADPSTTRLHGGTGLGLCIVRNLVKMGGEIKVTKKEGQGTLMRLCLLLSAPVDVTEQHA-LNLTDNGLVVLLALQGNMGRIITSKWLTKGVCTMEASEWGLTQILRELFHARSSIHSNFDAHYPINEGFKSKLLSIKDMRPIFVIVVDIGLLDLSTDIWKEQLFLHKYFGRAKFVWMLHDTSTIKTELRRKGHLLMVKPLYKAKMIHILEAVIKERHELQKKN-------MKEGDLHEFLEIDSTHFDAASSDDSDISEI--------SEKPIVKL---------------TNENEHLEENSRKEESCSSEE---------------------KKAKETNFATQGYDRVTRTRKEVNDKKSLEGLRILLAEDTPVIQRVATIMLEKMGAVVVAVGDGQQAVDALYMASAEDCRRESLQKDRNTRSQTEILTCHQYDLILMDCQMPKMDGYEATKEIRKSEEGTGKHIPIVALTAHAMSCDEAKCLKVGMDAYLTKPIDFKLMVSTILSLTKPT-
---------------------MATKCMHVFDRLLWFATCWKKNSTLTGRRKFHKDVEKEDFQYSTTQCLSSYYSVFVVRLAIMVMLAILIGLLTILTWHFTKIYTTKSLNSLAYDLRYELLQRPILRMWILSTAEITTAQVKLSEYVIRSHGNLATQAEQVEMYESMRAVTWALFASRKALSITVYRGFVQAFHRDLKDIFYIYTDLS-------YHETNSFAAH-----EDTHSKSAIWYREQLDPVNGEKIGKAMKIAPEDSIIAGLSQVPDGVASWHVSVGKFTDSPLLSAALPVWDSSKSIVAVVGVTTALYSVGQLMKELVDKHSGHMYLTSQEGYLLATSTNDPLLTSTKKPKLKMAVDCDNEVIREGAMWLKKTYENNFPPSHEVHEEARLGHQQYYIDSFFLILKKLPLVGVIIIPRKHIMGQADERAFKTLVILISASLCIIVIGCVCILILTGVSKEMNLRAELISHLEARRKAEASSYKSQFLAMSHELRTPMAAVIGLLDILLSDDRLTEQCATVTQIRKCSTALLHLLILDISKVESGKLVLEEAEFDFGRELEGLVDMFSVQCIHVEIILDLSDDMPKLVRGDSARVVQIFALISIKFTLSGHIILRGWCENPNSYGDSENFTLEQKPFGCSRKTKMKQHEHSKKASNIDKMILWFEVDDTGCGIDPSKWDSVFESFEQADLSTTRLHGGTGLGLCIVRSLVKMGGEIKIVKKEGPGTLMRLYMQLTAPVDATEQHCQVDFANNNLMVLLALHGNMSRLITSKWLQKGVLTMEASEWGLTQILKELFEAKTSTHNDFDTHFPAPEGLNSKFISIQELPPTFVIVVDIDLLDLSTDIWKEQLFLHKYYARAKFVWLQHDSSTVKTELRKKGHILTVKPLYKAKMIHILEDVIKERVEVQKKN-------MKEDDLHESLEIEYTHCDVASSDGSDISEIGSSLVTANGEKQREEVVRINPSSLYQKSCLLGLSNGYMEH---------------------------KEAFISTRAKGEDSKGGETSRVSGSSKAMNGKKSLEGLRILLAEDTAVIQRVATIMLEKMGATVVAVGDGQQAVDALGMPGVERN---------TITSQTEILSFPSYDLILMDCQMPKMDGYEATKEIRKSEIGTSFHIPIVALTAHAMSCDEAKCLEVGMDAYLTKPIDFKLMESTILSLTKRET
MAEKDETYSETSECSSALTMPMATKCRYLFHRLCGSTNSWNKSTPPKGRRIFHRDVEKEEFQYASSHCLSSYYSVFVVRLAIMVMLAILIGLLTILTWHFTKIYTAKSLNSLAYGLRYELLQRPVLRMWILSTSEITTAQVKLSQYVIRRHSNPATQAEQVELYEAMRAVTWALFASRKALSITIYKGFVHAFHRDLKDTFYIYSDLSYSMGASNSNEVNSVSTHQAWDDKALRGYSAIWYREPLDPVSGEKIGKAMKIAPEDLIIAGFSQVPDGVASWHVSVSKFTDSPLLSAALPVWDSSKTIMAVVGVTTALYSVGQLMRELVELHSGHMYLTSQEGYLLATSTSAPLLASTK-PKLKMAVDCEDDIIRQGAEWLQRTYGNNFPPSHEVHVEVKLGQKTYYIDSFFLHLKRLPLVGVIIIPRKYIMGQVDERAFKTLVILISASLCILVIGCVCILILTGVSKEMNLRAELISQLEARRKAEASSYKSQFLAMSHELRTPMAAVIGLLDILISDDCLTEQYSTVTQIRKCSTALLRLLILDLSKVESGKLVLEDAEFDLGRELEGLVDMFSVQCIHVETVLDLSDDMPKIVRGDSARVVQIFALISIKFTPSGHIVLRGWSEIPNSSVGSPNFPLDQKKLWSLQKCREKPNAHSKKASIKDKVILWFEVEDTGCGIDPSKWDSVFESFEQADPSTTRLHGGTGLGLCIVRNLVKMGGHIKVVKKEGAGTLMRLCLLLSAPMDITEQQCAVDLTDSGLVVLLGLHGNMGRLITSKWLQKGVCTMEASDWGLTQILRELFHARSSVHNDFDAHYSAKEELKSKLLNIRDMRPVFVIVVDIGLLDLSTDIWKEQLFLHRYFGRAKFLWMLHDTSNIKMELRRKGHILMVKPLYKAKMIHILESVIKERFELQKKNMIVPRTAMKEGDLHEFLEIDSTHFDAASSDDSDLSDIAGSPVSANGDKPVEKLDKSHPSSPYHMNCLDRLTNANLEENLRKEES--SSPSNYATEDNQPKSLSTKESSISTGDQDEDSECRETHRVTSSSKAVDGKKSLEGLKILLAEDTPVLQRVATIMLEKMGADVVAVGDGQQAVEALCMFTAEDCRRESLQKERNTRSQTEILTSRPYDLILMDCQMPKMDGYEATKEIRKSEVGTSLHIPIVALTAHAMSCDEAKCLDVGMDAYLTKPIDFKMMVSTILSLTKTTS
---------------------MGANCRHVFHRLQSFATYWKKSTTPTGRRIFHRDVEKEEFQYASTQCLSSYYSVFVVRLAIMAMLAILIGLLTFLTWHFTKIYTTKSLNSLAYDLRYELLQRPILRMWILSTAEITTAQVKLSQYVIRSHTNLATQADQVEMYDAMRAVTWALFASKKALSITVYKGFVQAFHRDLKETFYIYSDIAYSMAASDHKEIN------------IHGKSAIWYREPLDPVSGEKIGKVMPIAPEDSIIAGLSQVPDGVASWHVAVSKFTDSPLLSAALPVWDSSKSIVAVVGVTTALYSVGQLMKELVELHSGHMYLTNQEGYLLATSTNAPLLSSTKPPKLKMAVDCENEVIREGAQWLQKTYGNNFPQSHELHVEVKLGPQQYYIDSFFLNLKRLPLVGVIIIPRKHIMGQADERAFKTLVILISASLCIIVIGCVCILILTGVSKEMKLRAELISHLEARRKAEASSYKSQFLAMSHELRTPMAAVIGLLDILISDDRLTEQCATVTQIRKCSTALLRLLILDLSKVESGKLVLEDAEFDLGRELEGLVDMFSVQCIHVETVLDLSDDMPKLVRGDSARVVQIFALISIKFTLSGHIILRGWCENPNACSDDTNFPLEQKKSRCSQKNRAKQHEHAKRTSNRDKIVLWFEVDDTGCGIDPSKWESVFESFEQADPSTTRLHGGTGLGLCIVRTLVKMGGEIKVVKKEGPGTLMRLYLRLSAPLDATEQHCQVDFANKGLVVLLALHGSMGRSVTSKWLQKGVISMEASEWGLTQILRVLFHARSSAHNGFDANYSVHENLKSKLLSIQELRPVFVIAVDIGLLDLSTDIWKEQLFLHKYFGRAKFVWILHDSSTIKTELCRKGHTLTVKPLYKTKMLHILETIIKERDELQKKIMTTPRATVKEGYLHESLEIDYTQCDVASSDGSDISETGGSPVCESEDKQREKVVRSESSSQHQIN-LVGLANGYMEDNPRKKELCQSSLSNDVTANDTPKSSSTKQALCAKGTQDEDSEYGETRRASSSSRTVSGKKSLEGLRILLAEDTPVIQRVATIMLEKMGAIVVAVGDGQQAVDALSTPGLEDCRRES--KERNTRSSNEILSFPPYDLILMDCQMPKMDGYEATKAIRKSEVGTGLHIPIVALTAHAMSCDEAKCLEVGMDAYLTKPIDFKLMESTILSLTRRK-
