# Supplementary material for: Legume genome structures and histories inferred from Cercis canadensis and Chamaecrista fasciculata genomes
Source: Plant J. 2026 Jun 10;126(5):e70981. doi: 10.1111/tpj.70981 (PMC13252982; doi:10.1111/tpj.70981)
Supplement: Supplementary file 8 — Data S8. Manuscript supplement; Compressed directory of aligned sequences from 36 gene families with members deriving from syntenic blocks from selected species. [file TPJ-126-0-s004.gz › S8_wgd_block_tree/41_hmm_align_table_wgd_all_squareup/Legume.fam3.02163]

--MRKYRKPTNLCRNAGSRFSASAVVWSLVGCILLINFFSSIHQRDREGGQVQLRVSRHPQLRELQQVEEENIRIPPPRGKRSPRAGKRRPKRTTTVIDEFLDENSQLRHLFFPSHKRAIDTAN-AGESYYYYPGRIWLDTDGPIQAHGGGILYDKKSTTYYWYGEYKDGPTYRAHKKGAARVDIIGVGCYSSKDLWTWKNEGIVLAAVETNDTHDLHKSVLERPKVIYDKTGKYVMWMHIDNAYTKATVGVATSDTPEGPFDYLGSQRPHGYESRDMTVFKDDDGVAYLIYSSEESVLHIGPLTEDYLVTSVMRRILVGQHREAPALFKHQGTYYMITSGCTGWAPEALAHASESILGPWETMGPCVGGKVFRQTTFFAQSTFVLPIPGYPGSFIFMADRWPADLRDSRYVWLPLIVAGPADQPLKYNFEFPIWSRASIFWHRKWRLPLGWRGF-
MRMRKQRKSATLRCCGGSRCLTSVAIWSLLGCLLLLNLFSNVRHKATEYGESQLLASHHPLFRELQQVDEENIQIPPPRGKRSPRAEKRRPKRATTLVDEFLNEESQLRHIFFPGQESAIDPKKNNEDSYYYHPGRIWLDTDGPIQAHGGGILFDKISRTYYWYGEYKDGPTYQSPQNGITRVDIIGVGCYSSKDLWTWKNEGIVLAAQETNETHDLHKSVLERPKVIYEKTGKYVMWMHIDDAYTKAAVGVAISDTPDGPFDYLGCQRPHGCESRDMTIFKDDDGVAYLIYSSEDSELHIGPLTEDYLVTSVMRRIFVGQRREAPALFKHRGTYYMITSGCTGWAPEALAHAAESILGPWETLGPCIGGKVFQQTTFFSQSTFIFPLPGLPGSFIFMADRWSADLRDSRYVWLPLIVAGPADRPLEFNFEFALWSRVSIYWHRKWRLSRGW----
--MRKYRKPTNLRCNAGSRFSATAVVWSLVGCFLLLHLYSNIHHKDEESREVTLRISRHPQLRELQQVEEENIKL-PPKGKRSPRAVKRRPKRSNTVIDEFLDENSQLRHIFFPGQKRAINPMN-AGDSYFYYPGRIWLDTDGPIQVHGGGILYDKRSRTYYWYGEYKDGPTYHAHKRGAARVDVIGVGCYSSKDLWTWKNEGIVLAAVETDETHDLHKSVLERPKVVYDKTGKYVMWMHIDDAYTKASVGVAISDTPDGPFDYLGSQRPHGCDSRDMTVFKDDDGVAYLIYSSLDSELHIGPLTEDYLVNSVMRRILVGQHREAPALFKHQGTYYMITSGCTGWAPEALAHAAESILGPWETMGPCVGGKVFRLATFFAQSTFMLPIPGYPGSFIFMADRWPADLRDSRYVWLPMIVAGPADQPLEYNFEFPLWSRVSIYWHRKWRLPLGWSG--
MKMRKQRRSVNLRCNAANRCSVSVVIWSLVGCLLMLNLFSNVLHKNGEDGEFQLLASHHPQFRELQQVEEENIQIPPPR-KRSPRAEKRRPKRTNTLIDEFLDEDSQLKHIFFPNHKSAIDPLKDAGDSYYYYPGRIWLDTDGPIQAHGGGILYDKLSRTYYWYGEYKDGPTYLAPQNGVARVDIIGVSCYSSKDLWTWKNEGIVLAAQETNETHDLHKSVLERPKVIYDKTGKYVMWMHIDDAYTKASVGVAISDTPDGPFDYLGSQRPHGYESRDMTIFKDDDGVAYLIYSSEDSELHIGPLTEDYLVTSVLRRILVGQHREAPALFKHRGTYYMITSGCTGWAPEALAHATDSILGPWETMGPCIGGKVFRQTTFFAQSTFVLPLPGLPGSFIFMADRWPADLRDSRYVWLPLIVAGPADQPLEFSFEFPLWSRVSIYWHRKWRLSR------
-----YLRAHALTVAQAGRCSTTALIWSLVGCLLLLNLFSIVRHKG-KGGEFQLLASHHPQFRELQQVEEENIQIPPPRGKRSPRAAKRRPKRTTTLIDEFLNEDSQLRHIFFPSQKSVIDPSKDAGDSYYYYPGRIWLDTDGPIQAHGGGILYDELSRTYYWYGEYKDGPTYLAQKNGLARVDIIGVGCYSSKDLWTWKNEGIVLAAQETNETHDLHKSVLERPKVIYEKTGKYVMWMHIDDAYTKASVGVAISDNPDGPFDYLGSQRPHGYESRDMTIFKDEDGVAYLIYSSEDSELHIGPLTEDYLVTSVMRRILVGQRREAPALFKHRGTYYMITSGCTGWAPEALAHAAESIFGPWETVGPCIGGKVFQQTTFFAQSTFVLPLPGLPGSFIFMADRWPADLRNSRYVWLPLIVAGPADQPLEFSFGFPSWSRVSIYWHRKWRISK------
----------VLRLAPGTRFSASVAVWSLVGCLLLLHLYSNIHHKDGEGEEVQLRLSSHPQLRELQQVEEENIRIPPPKGKRSPRAAKRRPKRSSTVIDEFLDENSQLRHIFFPGKKRAIGPMK-AGDSYYYYPGRIWMDTDGPIQAHGGGILYDKKSRTYYWYGEYKDGPTYHAHKRGAARVDVIGVGCYSSKDLWTWKNEGIVLAAVETNETHDLAKSVLERPKVIYDKTGKYVMWMHIDDAYTKAAVGVAISDTPDGPFDYLGSQRPHGCDSRDMTVFKDDDGVAYLIYSSEDSELHIGPLTEDYLVTSIMKRILVGQHREAPSLFKHQGTYYMITSGCTGWAPEALAHAAESILGPWETMGPCVGGKVFRLATFFAQSTFVLPLPGYHGSFIFMADRWPADLRDSRYVWLPLIVAGPADQPLEHNFEFPLWSRVSIYWHKKWKLPQGWSGFK
MRMRKYRKPTTLRCNAGSRCSFSVVVWSLVGCLLLLHLSSNFNHKDGGGRGVQLRITHHPQFRELQEVEEENIQIPPPRGKRSPRAAKRRPKRTTTLIDEFLDENSQLRHIFFPGRKRAIDPLKNAGDSYYYYPGRIWLDTDGPIQAHGGGILYEKYSKTYYWYGEYKDGPTYHAHKKGPARVDIIGVGCYSSKDLWTWKNEGIVLAAKETNETHDLHKSVLERPKVVYDKTGKYVMWMHIDDAYTKAAVGVAVSDTPDGPFDYLGSQRPHGYESRDMTIFKDDDGLAYIVYSSEDSELHIGPLTEDYLVTSVMRRVLVGQHREAPALFKHQGTYYMITSGCTGWAPEALVHAAESILGPWETMGPCMGGKMFRLTTFFSQSTFVLPLPGFPGSFIFIADRWPADLRDSRYVWLPLIVAGPADQPLEYTFEFPLWSRVSIYWHRKWRLPQGWAGFK
-----------YRVLSGSRCSISGVVGSFIGCLILLHLSSNFNHKDDRGVQVQLRLTHHPQFHELQEVEEENIKIPPPKGKRSSRAAKQRRRRTNPLIDEFLDENSQLKHIFFPGRKWAMGPLKDAQESYYYYPGRIWLDTDGPIQAHGGGILYDKNSRTYYWYGEYKDGPTYH-NKKGAARVDIIGVGCYSSKDLRTWKNEGIVLAAEETNETHDLHKSVLERPKVVYDKTGKYVMWMHIDDAYTKAATGVAISDTPNGPFDYLGSQRPHGCESRDMTIFKDDDGTAYIIYSSEHNELHIGPLTEDYLVTSVMRRIFVGQRREAPALFKHQGTYYMITSGCTGWAPEALAHAAESILGPWETMGPSMGGKVFRLTTFFAQSTFVLPLPGFPGSFIFMADRWPADLRDSRYLWLPLIVGGPADQPLEYTFEFPLWSRVTIYWHRKWRLPQGWTGL-
MRMRKYRKPTTLRCNAGSRCSMSGVVWSLVGCLLLLHLSSNFNHKDGGGRGVQLRVTHHPEFRELQEVEEENIQIPPPRGKRSPRAAKRRPKRATTLIDEFLDENSQLRHIFFPGRKRAMGPLKDAGDSYYYYPGRIWLDTDGPIQAHGGGILYDKNSRTYYWYGEYKNGPTYHVHKKGAARVDIIGVGCYSSNDLWTWKNEGIVLAAEETNETHDLHKSVLERPKVVYDKTGKYVMWMHIDDAYTKAAVGVAISDTPDGPFDYLGSQRPHGYESRDMTIFKDDDGVAYIIYSSEDSELHIGPLTEDYLVTSVMRRVLVGQHREAPALFKHQGTYYMITSGCTGWAPEALAHAAESILGPWETMGPCMGGKVFRLTTFFAQSTFVLPLPGFPGSFIFMADRWPADLRDSRYVWLPLIVAGPADQPLEYTFEFPLWSRVSIYWHRKWRLPQGWTGFK
MRMRKYRKSTTLCCNAGIRCSFSVVVWSLLGCLLLLHLSSNFNHKDGGGRGVQLRMTHHPQFRELQELEEENIQIPPPKGKRSPRAAKRRPKRTTTLIDEFLDENSQIRHIFFPGRKRAMGPPKDAGNSYYYYPGRIWLDTDGPIQAHGGGILYDKYSRTYYWYGEYKDGLTYHAHKKGPARVDIIGVGCYSSRDLWTWKNEGIVLAAEETNETHDLHKSVLERPKVVYDKTGKYVMWMHIDDAYTKAAVGVAISAAPDGPFDYLGSQRPHGCESRDMTIFKDDDGVAYIVYSSEDSELHIGPLTEDYLVTSVMRRVLVGQHREAPALFKHQGTYYMITSGCTGWAPEALIHATESILGPWETMGPCMGGRMFRLTTFFAQSTFVLPLPGFPGSFIFMADRWPADLRDSRYVWLPLIVAGPADQPLEYTFEFPLWSRVSIYWHRKWRLPQGWAGFK
----------IFRMVSGSRCYMSGVVCSLVGCLLLLHLYSNFNHKDGGDRRIQLRVTHHPQFRELQEVEEENIPIPPSREKRPPRTAKRRSKRTTPLIDEFLDENSQLKHIFFPGRKRALGPLKNAGDSYYYYPGRIWLDTDGPIQAHGGGILYDKNSRTYYWYGEYKDGPTYR-NKKGAARVDIIGVGCYSSKDLWTWKNEGIVLAVEETNETHDLHKSVLERPKVVYDKTGKYVMWMHIDDAYTKAAVGVAISDTPHGPFDYLGSQRPHGCESRDMTIFKDDDGTAYIIYSSEHNELHIGPLTEDFLVTPVMRRIFVGQRREAPALFKHQGTYYMITSGCTGWAPEALAHAAESILGPWETMGPCMGGKVFRLTTFFAQSTSVLPLPGFPGSFIFMADRWPAHLRDSRYVWLPLIVAGPADQPLEYTFEFPLWSRVTIYWHKKWRLPQGWTGL-
MRMRKNRKPTTLRCNAGSRFSTSSVVWSLVGCLLLLHFYSNIHQRDEEAGEVQFRVSHHPQFRELQQVEEENIQIPPPKGKRSPRAAKRRPKRTTTLIDEFLDENSQLRHVFFPGKGSAVNPMKEAGDSYYYHPGRIWLDTDGPIQAHGGGILYDKYSKTYYWYGEYKDGPTYRAHKKGAARVDIIGVGCYSSKDLWTWKNEGIVLAAEETNETHDLHKSVLERPKVIYERTGKYVMWIHIDDAYTKASVGVAISDTPDGPFDYIGSQRPHGYESRDMTVFKDNDGVAYLIYSSEDSELHLGPLTEDFLVTSIMRRILVGQHREAPALFKHQGTYYMITSGCTGWAPEALVHAAESIMGPWETMGPCMGGKMFRLTTFFAQSTFVLPLAGFPGSFVFMADRWPADLRDSRYVWLPLIVAGPADMPLEYNFEFPLWSRVSIYWHRKWKLPQGWSGFK
--------------------------------------------------------------------------------------------------------------------------------------RRIWLDTDGPIQAHGGGILFDKYSRTYYWYGEYKDGPTYRTHKRGPARVDIIGVGCYSSKDLWTWKNEGIVLAAKETNETHDLHKSVLEWPKVIYDKAGKYVMWMHIDDAYTKAAVGVAISESPDGPFEYLGGQRPRGYESRDMTISKDDDRVSCLVYSSEHSELHIGPLTEDYLVTSHIRRILVGEYREAPALFKHQDIYYMITSGCTGWAPEALVHATDSI---------------------------------------------------------------------------------------------------
MKKNKYKKSTSLHCAGGCRYSLLTIVWTVVGFFLVAHLISLYSRKDQQVSSDQLQVVHHPIVRELIRVEEEVLRMPPPR-KRSPRTSKRRSRKPIPLVEEFLDDKSPIRHLFFPGKTAAFGPTKDMGETSYYFPGKIWMDTQGPIQAHGGGILLDVKSNTYYWYGEYKDGPTYHAHKKGPARVDIIGVGCYSSKDLWTWKNEGIVLGAEETNKTHDLHKSVLERPKVIYEKTEKYVMWMHIDDAYTKASVGVAISNSPTGPFEYLYSKRPHGFDSRDMTVFKDDDGVAYLIYSSEVSVLHIGPLTEDYLVTPVMKRVMVGQHREAPAIFKHQNIYYMVTSWCTGWAPEALAHAAESIMGPWEKLGPCIGGKVFRLTTFFAQSTYVIPLPGVPGAFIFMADRWPADLRDSRYVWLPLVIGGPADQPLEFNFGFPSWSRVSIYWHSKWRLP-------
MRMRKYRKPTTFHCNAGSRCSTSAVVWSLVGCFLMFQLYSLVHQNDRMRGEMQFRSTHHPQIHELEEVEEENIQIPPPR-KRSPRAAKRKPRRPTTLIDEFLDENSQIRHVFFPGQKHVIDPMKDTGDSYYYYPGRIWLDTDGPIQAHGGGILYDDKLRTYYWYGEYKDGPTYHAHKKGAARVDIIGVGCYSSRDLWKWKNEGIVLAAEKTNETHDLHELVLERPKVIYERTGKYVMWMHIDDVYTKAAVGIAISDYPTGPFDYLYSKRPHGFESRDMTIFKDDDGVAYLIYSSEDSELHIGPLTEDYLVTNIMRRVLVGQHREAPALFKYEGTYYMITSGCTGWAPEALAHAAESIMGPWETMGPCAGGKVSRLTTFFAQSTFVVPVPAFPGSFIFIADRWPADLRDSRYVWLPLIVGGPADRPLDYNFGFPLWSRVSIYWHRKWRLPRGWSSS-
MRMRKYRKPTTLRCNAGSRCSMSAVVWSLVGCLLILHLYSIVHHKDGVGEEFQMRMSHHPQFHELQKVEEVNIQIPPPRGKRSPRAGKRRPRRTTTLIDEFLDENSQLRHIFFPDKKTSIGPLKDQGDSYYYQPGRIWLDTEGPIQAHGGGILYDEKTRTHYWYGEYKDGPTYHAHKKGAARVDIIGVGCYSSMDLWAWKDEGIVLAAEENDETHDLHKSVLERPKVIYEKTRKYVMWMHIDDTYTKASVGTAISDYPTGPFEYLHSQRPHGFDSRDMTIFKDDDGVAYLIYSSEDSELHIGPLTEDYLVTSNARRILVGQHREAPALFKYQGTYYMITSGCTGWAPEALAHAAESIMGPWETMGPCIGGKMFRLANFFAQSTFVLPLPGFPGSFIFMADRWPADLRDSRYVWLPLIVGGPADQPLEYNFGFPVWSRVSIYWHRKWRLPQGWSGL-
------------------------------------------------------------------------------------------------------------------------------------------------------------------------------------------------------------------------------------------------------------------------------------------------------------------------------------------------------------------------------------------------------------------------------------------------------------------------
MRMRKYRKPTTFRCNAGSRCSLSVMVWSLVGFLLMIHFYSLSRHKDGAGGHSQLQSHHHPLLRELEQVEEENIQIPPPKGKRSPRAAKRRPKRPTTLIDEFLDESSQIRHLFFPDQKTAIDPMQEAGDSFCYYPGRIWLDTDGPIQAHGGGILYDKRSRMYYWYGEYKDGPTYHAHKKAAARVDIIGVGCYSSKDLWTWKFEGIVLAAEETDEAHDLHKSVLERPKVIYDRTGKYVMWMHVDDTYTKAAVGVAMSDSPTGPFDYLYSKRPHGFDSRDMTLFRDEDGVAYLIYSSEDSELHIGPLNQDYLVTHVMRRILVGQHREAPALFKHQGTYYMITSGCTGWAPEALAHAAESIMGPWETMGPCIGGKIFRLTTFFAQSTFVVPLPGITGSFIFMADRWPADLRDSRYVWLPLTVGGAADHPLEYNFGFPLWSRVSIYWHRRWRLPYGWREQ-
MRMRKYRKAANLRCNIWSRCSTSTVLWSLLGFLFLLQLYSYIHHKDSDGGASQLHISHHPQFRELQDVEDENIQIPPPRGKRSPRAEKRRPKRKTTLIDEFLDENSQLRHFFFPGHKSAIDPNQAAVDSYYYYPGRIWLDTDGPIQAHGGGILYDKRSSTYYWYGEYKDGPTYHTHKEGPARVDIIGVGCYSSKDLWTWKHEGIVLAAEETNETHDLHKSVLERPKVIYDKTGKYVMWMHIDDAYTKASVGVAISDTPDGPFDYLGSQRPHGCESRDMTIFKDDDGMAYLIYSSEDSELHIGPLTGDYLVTSFMKRILVGQRREAPALFKHRGTYYMITSGCTGWAPEALAHAADTIMGPWETIGPCIVGDVFRLATFFAQSTFVLPLPNFPGLFIFMADRWPADLRDSRYLWLPLIVAGPVDQPLEYSFEFPLWSRVSIYWHRKWRMPQGWSIFK
MRMRLYRKSTALHCNAGSRYLMSTVLWILLGFLLLLQLYFNVKQKDRLSGEAQFRVTHHPQFREIQELEEMRIHIPPPKGKRSPRALKRRPKRTTTLIDEFMDENSQLRHVFFPGKRSAIDPLTAGQDSYYYYPGRIWLDTDGPIQAHGGGIMYDEKSRTYYWYGEYKDGPTYRAHKRGAARVDIIGVGCYSSKDLWTWKHEGIALAAEETNETHDLYKSVLERPKVIYEKTGKYVMWMHVDDAYTKAAVGVAISDTPDGPFDYLGSQRPHGYDSRDMTIFKDDDGVAYLVYSSEDRVLHVGPLTDDYLVTSVLTRVLVGQHREAPAIFKHQGTYYMITSGCTGWAPEALAHAAESMLGPWETMGPCVGGKMFRLTTFFAQSTFVLPLPSYPGSFIFMADRWPADLRDSRYVWLPLIVSGPVDQPLEYSFEFPLWSRVSIYWHRKWRLPQGWSR--
MRIRKYRKPTTLPCNAGGRFSTFAVVFCLLGCLFLLHLYTYVRHEERQVVEPQLRVTHHPQFRELQEVEEESIQVPPPKGKRSPRAAKRRPKKTTTLIEEFLDENSQLRQVFFPGHKRAIDPMQAAGDKYYYYPGRVWLDTDGPIQAHGGGILFDKYSRTYYWYGEYKDGPTYHAHKKGAARVDIIGVGCYSSKDLWTWKHEGVVLAAEETNETHDLHKSVLERPKVIYEKTGKYVMWMHIDDAYTKAAVGVAISDTPDGPFDYLGSQRPHGFESRDMTVFKDDDGAAYLIYSSEDSELHIGPLTEDYLVTPVMKRILVGHHREAPAIFKHQGTYYMITSGCTGWAPEALAHAAESILGTWETMGPCMGGKMFRLTTFFAQSTFVLPIPGFPGSFIFMADRWPADLKDSRYVWLPLIVAGPADQPLEYSFEFPLWSRVSIYWHRKWRLPQGLSSFK
--MRLYRNPTASPWNPGSRYCTWTVIWSFLGCLLLLHLYSSVHREHGEGGEVKLHIHHHPQLHELQQVENEKFQIPPAKRKRSPQGGKHGPKRITPLVDEFLDEHSQVRHVFFPGKRSAIDPMKAMGDSYYYYPGRIWLDTDGPIQAHGGGIIYDEKSSMYYWYGEYKDGPTYHARDKGAARVDIIGVSGYSSKELWTWKYEGILLAADPTNETHDLHKSVLERPKVIYEKTRKYVMLMHVDNAYTKASVGIAVSDRPYGPFE-------------------------------------------------------------------------------------------------------------------------------------------------------------------------------------------------
MRIRKCKKPTSLRCDAGGRCSTSVFVLSLLGCLLLFQLYSYVHHVDRHGGEPRLLVSNHPQFRELQEVEEESLHVPPPKGKRSPRAVKRRPKRTTTLIDEFLDENSQMRHVFFPGRKRAIDPILAVEDKYHYYPGRMWLDTDGPIQAHGGGILYDKSSRTYYWYGEYKDGITYHAHKKGAARVDIIGVGCYSSKDLWTWKHEGIVLAAEETDETHDLHKSVLERPKVIYEKTEKYVMWMHIDDAYTKASVGVAISDAPDGPFNYLGSHRPHGFESRDMTVFKDDDGVAYIVYSSEDSELHIGPLTQDYLVTSVMRRILVGQHREAPALFKHQGTYYMITSGCTGWAPEALAHAAESIMGPWETMGPCLGGKMFRLTTFFAQSTFVLPISGFPGAFIFMADRWPADLRDSRYVWLPLIVAGPADEPLEYSFGFPWWSRVSIYWHRKWRLPQGWNPF-
MRMKLYKKPTNLRCSSWSRYCSLVILWTLLGCILLLHLYSN--------NNTSLNIIHPPHFHQLQHVEKENFQIPPPNKKRSPQSKSITP-----LVDEFLDQDSSLRHVFFPHK--TIDPMKTIGDSYYYYPGKIWLDTDGPIQAHGGCILYDENSSTYYWYGEYKDGPTYLHNNKGPARVDIIGVGCYSSKDLWTWKKEGIALAAEKTDKTHDLHKSVLERPKVIYEKTRKYVMWMHIDNAYAKATVGIAFSDTPTGPFKYLGSQRPHRYQSRDMTLFKDEDNVAYLIYSSEENVMHIGPLTEDYLVTSVMKRIFVGQRREAPAMFKHKGTYYMVTSGCTGWAPEALVHSAETILGTWETIGPCVAGKMFRVSTFLAQSTFVLPLTRFPGLFIFMADRWPSELRDSRYVWLPLIVDGHEDQAFQYGFDNKLWPRVSIYWHKKWKLPLGWNTF-
MRMRKYRKPTTLGCNAGSRYSTSVVALSLLGCLFLLHLYTYVHHTDRTGGDSPLRLNHHPQFIELQEVEEENIQIPPPKGKRSPRAAKRRPKRTTTLIDEFLDENSQLRQVFFPGHKKTIDPIQTPAESYYYYPGRIWLDTDGPIQAHGGGILYDKKSRTYYWYGEYKDGPTYQIHKKGAARVDIIGVGCYSSKDLWTWKHEGIVLAAEETNETHDLHTSVLERPKVIYERTGKYVMWMHIDDAYTKAAAGVAISDTPDGPFDYLGSQRPHGYESRDMTVFKDDDGMAYLIYSSEDSELHIGPLTEDYLVTSVMRRILVGQHREAPALFKHQGTYYMITSGCTGWAPEALAHAAESILGPWETIGPCIGGKMFRLTTFFAQSTFVLPLPGFPGSFIFMADRWPADLRDSRYVWLPMIVAGSVDQPLDYSFEFPLWSRVSIYWHRKWTLPHGWSSFK
MRMRLYRKPTTLRCNAGSRCYASAVIWSLLGCLLLFHLYSNIHHKHGEGREVQLRVTNHPQFRELQQVEEEIIQLPPPKGKRSPRAAKRRHKRVTPLVDEFLDEDSRLRHVFFPGNKSAIDPVKVTGDSYYYYPGRIWLDTDRPIQAHGGGILYDERSNTYYWYGEYKDGLTYRAHKRGAARVDIIGVGCYSSKDLWTWKNEGIVLAAEEMNGTHDLYKSVLERPKVIFEKTRKYVMWMHIDDAYTKAAVGIAISDTPDGPFEYVGSQRPHGYESRDMTVFKDEDGVAYLIYSSEENVLHIGPMTEDYLLMPVMRRVFVGQRREAPAVFKHQGTYYMITSGCTGWAPEALAHAAESILGPWETMGPCVGGKMFRIATFLAQSTFVLPLPGFSGSFIFMADRWPSDLRNSRYVWLPLIVEGPTDQAPQYSSTLPLWSRVSIYWHRKWRLPQGWSTFK
