# Supplementary material for: Legume genome structures and histories inferred from Cercis canadensis and Chamaecrista fasciculata genomes
Source: Plant J. 2026 Jun 10;126(5):e70981. doi: 10.1111/tpj.70981 (PMC13252982; doi:10.1111/tpj.70981)
Supplement: Supplementary file 8 — Data S8. Manuscript supplement; Compressed directory of aligned sequences from 36 gene families with members deriving from syntenic blocks from selected species. [file TPJ-126-0-s004.gz › S8_wgd_block_tree/41_hmm_align_table_wgd_all_squareup/Legume.fam3.02177]

---------LLFLSFLFVFHSSVIPLCHSQSNSPQIETFYPTPT-----PSQPGQPP-APPTGATASSSSSSSNRKIATAVAATAAATFVVCGLIFFIVHRCLKRRRKREAV----------VVPQNNGFERIGEVRGLIVDENGLDVVYWRKLQGRSFKRDFQKEVW----NKEQ---------QEKTETVQESPLLRGKSSTSHIPPQEKDDDFSNRIITARNNSLFP---------TSAIPKRNSSAPPTSPPL-QSVQARK-----NSPPP------TRSRPRPPP-AAMKSSSRPPTSRETPTNNG---DPGNSSGEGMSESGNGQVKLKPLHWERMSKGDQSKVRDKADAGSFSVDQDLMEALFGYVAINRRSPKGGRTDSSSQSR----------------------------------------------------------------------------------------------------------------------------------------------------------------------------------------------------------------------------------------------------------------------------------------------------------------------------------------------------------------------
-----NVTPWLCLTFLFVLTSLLLPICNCQ---PQIETVFPPETPPAPAPTPSTSPSPPPPETTSPSSSSSSSNSKVGRAVAITAASTVVVSALAFFFIRWCLKKRRSEE-IRV-SSASEPVVLPPANAFERIEGVRGLIVDENGLDVIYWRKLEGQNGSKGLQREEVAKEQDQEQEE----EHRRKKSEPVQEIPLLRGKSSASEKSLMSEDEHRTLSRKTAPPPPS---VSKAKNVEPPPQ------PT-EPPPPPPLIPDKKAPPPP--PPPPPPPPPAKNGPAPPPAPPM-AGNLKSSSKPPPSPAEM------------SEEDTDKVKLKPLHWDKVTNVDHSMVWDKLDRGSFRVDQDFLEALFGSVATSKRSSRVENSSSPSKEASAQSSTIFILDPKKSHFAIVLKSLAVSRREIVDALEEGQGLSSDIIEKIVRLAPNQEEQSNILQYNGDPARLAVAESFLYDILNAVPSAFKRLAMHFRFYDSEVLEIKESLNTLELACKELRKRGLFVKLLEAVLKAGHMAGTSRGAEAFLSSLRKLKDVKTTDGKSTLLHFVVEGVVRSEGRRCVLRWSLSRNGSR-KMNGKGESENF-VSDEQREMEYLRLGLPFVGGISTEFSLKKAAIIDYSSLLASISSLSTKIAEMKQLVSQCGAKGGNFEREMDLFLRNAEEELGLVRDEEKRVMQIVKKTNEYYQGGASKNKAESVVEIFVIVKDFLVMVDQACIDISRNMQKRKTTKSN
------SSSWLLLLLFTLLSIFHTSLCLSQTESPQIETFYPISAQTPSSP-SPSSPELPPPPPP---AAASGSKGKIWKAVAATFAATLVVSGLIFFIVQRCLRSKRRKEEVVIV--PQSNNVVNNNNGFERIEGVKGLIVDENGLDVVYWRKIQGRNPSRSLKREIFAKKKQ--KEEEED-EKKGKKSEMVQEFPLLRGQSSSSHMNITSEEDE--ANRITRKIPS---LP----TIHAPPSSTRSSGSSFVFPTN----ERKS-----RE-----ESLSARKNPAPAPAPPPS-------------S--------------TSSSSNGVVKLKPLHRDKATSADH-----KNDSGSLRVDPEFMEALFGYVAT-RRSPKGKLSVSPQRDTSS--------------------------------------------------------------------------------------------------------------------------------------------------------------------------------------------------------------------------------------------------------------------------------------------------------------------------------------------------------------------
------------SILVVFLSFLIIPISNSQ---PQIETFFPSSITPAPAPSPPISPPSPPPPATTASGGSSSSRTKIAAAVAGTAAGTFIVSGLLFLMIRRCLNKRRRENRLNSSAPGGDRRVVPQGNVFERIDGVRGLIVDENGLDVIYWRKLQGPNTKRGLEKEVVDTNKQEEEQEEEEENQRKNKSEPVQEIPLLRGMSSNSHVEFLHEHQSRNKSRRTRPPPPPSSFS--SASASLSAIPKEKSLAPSTSSASLSAIPKETSPSLPPPPPP--PPAPAP--APPPPPPPSMANNSKPSSKPPPAPMDITS----KTGAGTSTTGDDKVKLKPLHWDKVTNADHSMVWDKMDRGSFRVDQDLMEALFGFVATSRRTPKGDSSKSPARDTAPSSAKTFIFDSRKSQIAIVLKSLAVSREEILDALHEGQGLNLDTIERLTRIAPTEEEQNNILEYEGDPKTLAAGESFLFDILKAVPSAFKRLAMLFRLYDTDILEIKESLNTLELGCKELRNRGLFVKLLEAVLKAGRMAGTSRGAQAFLSSLRKLNDVKSTDGKTTLLHFVVEEVVRSEGKRCVLRRSLNKRRNE-SENV-----KSVSDDDQREKEYLTLGLPFVGGISAEFSVKKAAAIDYNTLVGSISTLSTRIAEIRKLVLQCGDKGGNFVKEMEQFLRNAEEELKSVKNEQARVMQLVKRTTEYYQGGASKDNTTESLVIFAIVNDFLGMVDQACINIARNMQKKKISKAS
----MAWKPRLDLSLVLTFLVNLAIICNCQ---PQIETFFPIQT---PAP------------ASTISKTSSSSNSKIAAAVAATAAGTLVVSGLLFFLIRTCLKKRRREE-IAA--------SAPHTDVFERIDGVRGLIVDENGLDVIYWRKLQANNN--SLQKDVIPTHQSKHQ----EPNHPTTNSESIQEIPLLRGHSSASHVTILSEDEL------ESN--S----------------STRTSMS----TTTP-------------------PAIPKEKIPPAPPPPPPMAGAFKSSSKPPPAPVAVA------------VADNDKVKLKPLHWDKVANADHSMVWDKMDRGSFRVDQDLMEALFGFVATSRRSPKGQNSTTPSH--APSSSKTFILESRKSQIAIVLKSLAVSREEIVDALNEGQGLNADTIEKLARVAPTQEEQSDILEYKGDPTTLAVAECFLYHILKAVPSAFKRFAMLFRFYDSEILEIKESLNTLELGCKELRNRGLFVKLLEAVLKAGRMAGTSRGAQAFLTSLRKLSDVKSTDGETTLLHFVVEEVVRSEGRRCVLL---IKIRE---------SENS-VSDEDREKEYLTLGLPFVGGISAEFSVKKAALIDYTSLVGSISALSTRMAQVQDLVSQCR--GGNFVKEMERFLRNAEEELRSVRNEETRIMQLVKRTTEYYQGGTSKD-APQNLQIFVIVKDFLRMVDQACIDIARTMQKRKVAKAS
-----------LLLLLSLSHTSLIPLCLSQSSPPQIETFYPIPSSPNLSPLPSPEQLVPPPPPPAVAKSSSSTRGKIVKAVAATAAATLVVSGIIFCLVQRFCLPKRKEEAVVVPQS-NNDNNNNNNNGFERIEGVRGLIVDENGLDVVYWRKLQGRNSLRGLKKEIFRRSKKKEKEEE---GKKARKSEKVQEFPLLRGKSSTSHINIVGPHQD-------DE--S--------------------SN---S---N-RVITRKNRAE---HP----PPKSARTRPAAPPPPPPS------------TA----ARRWNSSGESTSDSSNGHIKLKPLHRDKATT--------NAERSSLGVDQDMMEALFGYVAT-RKSPKGKASVNRNREAS---------------------------------------------------------------------------------------------------------------------------------------------------------------------------------------------------------------------------------------------------------------------------------------------------------------------------------------------------------------------
MSLNVMLQPWLLLSLVFVS---VIPIYHCQLVSA---------------PESPIQPPPAPEQQAPPASTSSSSKGKIAKAVAGTAAGTFVVSGLLYFLIHRYLRARRKKE-VANSSSAGVRRVVPQVDQFERIEGLRGLIIDENGLDVIYWKKLEENS-EKGLRKEVLNRAQKNEQGDDIEKGNQRKKSEPVHEIPLLRGKSSTSHIAILPEENENRVKRRTPPAPPPASAVAAPKDVGKLDSPAQPFTPPPP-PSSPSSANKQKNP----ATPPPPPSISVRKSPAPPSPPPPVVASLRPSSKPAPTPYEMPAEHKTPSGEDVSESGNDQVKLKPLHWDKATNGDHSMVWDKIDGGSVRFDQDLMVAMFGTVAINRISPKGKSTTSPTRDVSAPSGKTFLLDPRKSQIAIVLISLAVSREEILDALKQGQGLNADTLEKLSRVIPTEEEQSQILAYKGDPSSLAAAEAFLYDILKAVPSAFKRLAMLFRLYDSEILQIKESLQTLELGCKELRKKGIFDRLLEAVLKAGHMAGTSRGAQAFLTSLRNLSDVKSTDGQTTLLYFVVEEVVRYEGKRCVLRRSLNRSSSSSRNSNGSNFENS-ASSEQREKEYITLGLPIVGGLSSEFSVKKASLIDYNSLVGSISALSARIVEIRKIVSKCRDREGKFVKEMEHFLENAEEELKLLRDEQTRIVQLVKKTTEYYQGGASKEMAENPIQLFVLVKDFLGMVDQACFEIARNLQKRKKTKPS
MSLNVMLQPWLLLILVFVS---LIPIYHCQLGSPQIETFYPAPEPPIKSP--QDTPEQPAPPPPATAPRSSTSNSKVAKAVAITAASTVVVSGLLFFLVHRCLRARRKRE-VANASPARDRRVVPQVDQFQRIEGVRGLIVDENGLDVVYWRKLEGKNSRKSLQKEVSNRAKKKEQGDDIKEDNQRKKSKAIQEVPLLRGKSSTSHISILPEENE--STRVTRNSSL-RSTMAALKGDEKPDSPARPSTPPPPSPPTSPFIPKQKSPAPLPPPPPPPPPISVRKRPSPAPPLPPMGGSLRSSSKPPPTPYEMPE-QKKPSGEGGEGSGNGQVKLKPLHWDKVTNLDHSMVWDKIDRGSFRFDQDLMEALFGTVATNRRSPRGKSTTSPSRDVTAPSGKTFLLDPRKSQIAIVLKSLAVSREEIIDALIEGQGLNADDLEKLSRVVPTEEEQYQILTYKGEPSSLAAAEAFLYDILKAVPSAFKRLAMLFRLYDSEILHIKESLETLELGCKELRNKGLFVKLLEAVLKAGRMAGTSRGAQAFLTSLRKLSDVKSTDGKTTLLHFVVEEVVRFEGKRCVLRRSLNRSSSSRSSNGSRNVENT-ASSEQREKEYITLGLPIVGGLSSEFSVKKASLIDYNSFIGSISALSTRTVEIRQIVSQCRDRGGMFVKEMENFLENAELELKLLRDEQTRVLQIVKRTTEYYQGGASKEMAENPIQLFVLVKDFLGMVDQACIEIARNLQKRRMSKP-
MSLNEMLQPWLLLSLVFVS---VIPFCHCQLGSPQIETSYPIEASPEAAPESPIQPPPSPAPPPAAASRSSSSNSKIAKAVAGTAASTLVVCALLFFLIHGCLRRRRKKE-VGNSSQAGDRRVVPQNDQFERIEGVRGLIVDENGLDVIYWRKLEGKNSKKGLQKEVLNRGKKKEQGDDIEEGNQRKKSEPIQEIHLLRGKSSTSHISILPEENK-SIRVTRRTPPAPASAMAAFKGVEKPDSPAQPSTPPPASPPT--SIPKQKSPAPSPPPPPPPPPISVRKSLAPPPPAPPMGGSLRSSSKPPPTPKE----QKKPSGEGVSESGNGQVKLKPLHWDKVTNLDHSMVWDKIDRGSFRFDQDLMEALFGTVATNRRSPKGKSTTSPSRDVSAPSGKTFLLDPRKSQIAIVLKSFAVSREEILDALIEGQGLNADTLEKLSRVVPTEEEQSQILAYKGDPSSLATAEAFLYDILKAVPSAFKRLAMLFRLYDSEIQQIKESLQTLEMGCKELRNKGLFVKLLEAVLKAGRMAGTSRGAEAFLTSLRKLSDVKSTDGKTTLLHFVVEEVVRFEGKRCVLRRSLNRSSSSRSSNCSRNFENS-ASSEQREKEYITLGLPIVGGLSSEFSVKKASLIDYNSLVGSISALSSRIVAIRQIVSQCRDRGGKFVKEMEHFLDNAEEELKLLRDEQTRVMQLVKRTTEYYQGGASKEMAENPIQLFVLVKDFLGMVDQACIEIARNLQKRKIAKPS
--MSLMLQSWLILSLVFVS---VIPIYHCQLGSPQIETSYPTEAAAEPAPESPIQPPPSPEQQGPLASRSSSSNRKIAKAVAGTAAGTFVVSGLLFFLIHRCLRARRRRE-IANSSPAGHRRVVPQVDQFERIEGLRGFVFDENGLDVIYWRKLEGKNSEKGLQKEDLNRARKRVQGDDIEKVNQRKKSEPVLEIPMLRGKSSTSHISILPEENENRVRNRTTPPPASTSAMAAPKDVKKPDSRAQPPPP-PTSPFTSSAIPKQKTPAAAAPPP--PPPISVRKSPAPPPPAPPMGGSLRSSSKPPPTPHEMPE-QKKPSGEGVSESDDGQVKLKPLHWDKVTNRDHSMVWDKMDAGSFRFDQDLMEALFGTVATNRRSPKGKSTTSPTRDVSAPSGKTYLLDPRKSQIAIVLKSLAVSRQEILDALIKGQGLNVETLEKLSRVVPTEEEQSQILAYKGDSSSLAAAETFLYDILKAVPSAFKRLAMLFRLYDSEILQIKESLQTLELGCKELRNKGLFVKLLEAVLKAGRMAGTSRGAQAFLTSLRKLSNVKSSDEKTTLLHFVVEEVVRYEGKRCVLRRSLNRSSSS---NGSSNFENS-ASSEQREKEYITLGLPIVGGLSSDFSVKKASLVDYNSLVGSISALSTRIAEIRKIVSQCRDGGGKFVKEMKHFLENAEEELKLLRDEQTRVVQLVRRTTEYYQGGASKEMAENPIQLFILVKDFLGMVDQACIEIARSLQKRKTTKSS
MSLNLMLQPWLLLSLVFVS---LIPICHCQLGSPQIETFYPVEA-PEAAPEPPIQPPQSPRSPPTAASRSSTSNSKIARAVGITAASTLVVSALLFFLIHRCLRARRKQE-VANSGPTGDRRVVPQNDQFERIEGVRGMIVDENGLDVIYWRKLEGKNSRKGLQKEVLNTAQRKEQGDDIEEGNHRRKSEPIQEIPLLRGKSSTSHISILPEENENRFTRRTPPPPPPASAMAAHKGVEYPDSPAQPSTPP-----------------------PPPPPISVRKSPAPPPPAPPMGGSLKSSSKPPPTPFEMPE-QKKSSGEGVSGSGNDQVKLKPLHWDKVTNLDHSMVWDKIDRGSFRFNQDLMEALFGTVATNRRSPKGKSTTSPSRDVSAPSGKTFLLEPRKSQIAIVLKSLAVSREEILDALIEGQGLNADVLEKLSRVVPTEEEQSQILAYKGEPSSLAAAEAFLYDILKAVPSAFKRLTMLFRLYGSEILHIKESLETLELGCKELRNKGLFVKLLEAVLKAGRMAGTSRGAQAFLTSLRKLSDVKSTDGKTTLLHFVVEEVVRFEGKRCVLRRSLNRSSSSRSSNGSRNVENS-ATSEQREREYITLGLPIVGGLSSEFSVKKASLIDYNSFVGSISALSTRIVEIRQIVSQCRDRGGKFVKEMEYFLENAEVELKLMRDEQTRVLQLVKRTTEYYQGGASKEMAENPIQLFVLVKDFLGMVDQACIEVARNLQKRRPTKPS
-----MLQPWLLWILLFHFHPFLIPVCHCQATSPQIETFYPDGNAPSPSPNSPTKPAAPPPPQVAATSGSSTSNSKIVKAVAVTAVVTLVASGLIFFLIYWCLNSRRKKEIAATAAPPGDRRVVPQGNAFERIDGVRGLIVDENGLDVFYWRKLEGRNSKRELQKEVFHSAPT--KED-D--DIGVKKSKSIQIIPLLRGKSSTSHTKIFPEENENRISSRSDFPVR--NTVNLLASVEKPDSPPQSSTPPPPSPPTPSPIPKLERPPPPPPPSPPPPPIPARKSPAPPPPPPK------LSAKPPPTPSQMPGKNEKLSGDGSSESGDGQLKLKPLHWDKVTNVDHSMVWDKIDRGSLRVDQDLMEALFGYIATNRRSPKGKTSTSSSSAASDPSSKTFLLDPRKSQIAIVLKSLAVSREEILDALNEGQGLSGDTIEKLARVSPTEEEQSQILEYDGDPKSLATAESFLYHILKAIPSAFKRLSMLFRSYDSEIQQIHESLQTLDLGCKELRNRGLFVKLLEAVLKAGRMAGTSRGAEAFLNSLRKLSDVKSVDGKTTLLHFVVEEVVRSEGKRCALQ--LNRSGSR---NNSGNFENY--SSEQMEREYLKLGLPVVGGLSSEFSVKKAALVDYNSLIGSVSALSNQIVKIRGLVSQCRDGGGSFVKEMEYFLRNADEELKLVREEQIRVMQLVKRTTEYYQGGALKDTAENPLQIFVIVKDFLGMVDQTCIEITRSMQKRKKEKAS
------------------------------------------------------------------------------------------------------------------------------------------------------------------------------------------------------------------------------------------------------------------------------------------------------------------------------------------------------------------------------------------------------------------------------------------------------------------------------------------------------------------------------------------------------------------------------------------------------------------------------------------------------------------------------------------------------------------------------------------------------------------------------
---AMLMQPWPHLTLVFLTLILFFNQSFSQSDSPRIETFFPNDT---ITP-PVQSPVLSPPQNP-SSSSSDSDRGNILRAVLITAASTLLVAAVFFFLVHKCRRRRNRVGGVDNTLQPPVPEAALAREGFTRFGGVKGLILDENGLDVLYWRKLQQSQRDGSFRKEIIHGDD--EEKN-VIYSKSKKKSGPVTETPLLRGRSSTSHS--VIHNDNYRNATTTHPPHVTDSFE----------FVKPDPTPPPP---PPPPIPVKQSAT--PPP--PPPPKLKNNGPSPPPPPPLKTAALSASKKPPPAPRG----------SSSGESSNGQVKLKPLHWDKVPDSDHSMVWDKIDRGSFSFDGDLMEALFGYVAVGKKSPDDGGDKKPSSAS---PAQIFILDPRKSQTAIVLKSLGMTRDELVESLMEGHDFHPDTLERLSRIAPTKEEQSAILQFDGDTKMLADAESFLFHLLKAVPCAFTRLALLFRAYYPEISNHNKNLQTLDLACTELRSRGLFVKLLEAILKSGRMAGTAR-AQAFLTALLKLSDVKSVDGKTTLLNFVVEEVVRSEGKRCVLRTN--RSFSRSSSSS----ISEVISKEEQEKEYLRLGLPVVGGLSSEFTVKKAAAVDYDTVAATCLALTSRAKDARRVLAQSEKEGVRFVKKMNEFLDSVEEEVKLAKEEEKKVLELVKRTTEYYQAGAVKGK--NPLHLFVIVRDFLAMVDKVCVEIARNLQRRSSMG--
-----MIQTWQLLLLFFVFGIFVLPLCHG-----QIETFYPFTAAPAPAPTPQIAPISPSPVLPAAPQKSSSNKSSIAKAVGATAACTLVVSGLVFFLVQRFVVAKRRRK-INGTSSTGSQPVV-DRNEFARYDGFKGFIVDENGLDVLYWRKLEERNSKKSFNKEVLRNPKNGEEDDDDAEGIRRRKHEPIQEVPLLRGKSSSSHINDVSEVSDPN-------QNRSMALKAVEKSEPEVELTIRSSSPPPPPPPTPPPISNKKSPA-APPPPPPPSTIAAKNSSAPPPPPPPKARSLNALSKPSTGPKGMEG--DSKPAESSSGAGNGQVKLKPLHWDKVTNTQHSMVWDKID-GSFRFDGDLMEALFGYVATNRLSPQRDSQVNPRGTNVGPSPQICILDARKSQIAIVIKSLTISRKEILDVLMEGRGLNAETLEKLARIAPTEEEQSQILEYNGDPTRLADAECFLYHILKAVPTAFTRLAMLFRYYDLEILNLKESLQTLELGCKELRTRGLFMKLLEAILKAGRMAGTSRGAQAFLSSLRKLSDVRSSDGKTTLLHFVVEEVIRSEGKRCVITHSLSRSSSQ-SHNRNLSSENL-KPKEDREKEYMMLGLPMVGGISAEFSVKKAAAIDYDSFAGTCSALTTRVAEIRELVIQCENGGGRFVREMKAFLEAAEEELTVVREQQKSVMELVKKTTEYYQAGVSKDKGAHSFQLFVIVKDFLGMVDQACVEISRNIQKRKTVTTS
--MAVMLQPWLLLSIFFVFHSYVIPICNGQSSFPQIETFYPIGTSPAPPPNSPIKPQLPPPPPAPPASKHSSSNSKVATAVAATAASTLVVCGLIFFLIQRCLVAKRRKENSSSVPPPEDRRVVPNTNEFERFDGIRGLVVDENGLDVLYWRKLEGRYSKKNF----FHSSRNKEKQDMIVKRNQSRKKEFIQEIPLLRGKSSTSHL---PDVDD--SNGIIAAA---AAGGNVLKDVEKLELSSQSSNPPPP-PSPPPT-----PPPPPPPPPPSAPPIPAKKSTAPPPPPPK-TGSLNSSLKTTPARKEMPGKQGKASGEGIIETGNDQVKMKPLHWDKVTN-DHSMVWDKIDNGSFRFDGNLMEALFGYVATNRKSPPRNNLKNPGNPSAAVSAQTSILDPKKSQIAIVVKSLAISQSEIVDALNEGQGLSADTIEKLVRIAPTEEEQSQILEYRGDPTKLANAESFLYRVLQAVPSAFKRLAMNFRLYDSQILQLKDSLQTLELGCKELKTQGLFMKLLEAILKAGRMAGTSRGAQAFLTALRKLSDVKSTDGKTTLLHFVVEEVVRSEGKRCVLRRSINRCSST-T-TNSLNSEESGSSIEDREKEYIRLGLTMVGGLSSDFTVKKAATIDYDTFMITSSALIGRITEIQTLVSQCGDRGGKFVREMKTFLDNAQEELKMVREEQTRVMELVKITTEYYQAGASKDLAAHPLQLFVIVKDFLGMLDQSCAEIARNTQPRKTSM--
-------------------------------------------------------------------------------------------------------------------------------------------------------------------------------------KGNQSIKKEFIQEMALLRGMSSTSHL---PEVDD--SKRIIGA----ASGRIAQNDAEKIELSSQSSIPPPPPPSPPPTLPSSTILNKKSPPPPPPPPIPAMKNPAPAPPPPK-TGSLNSSLKPPPAPKEMPGKQRKPSGEDITEAGNGQVKMKPLHWDKVTNADHSMVWDKIDNGSFRFNGDLMEALFGYVATNRKSPPRNNSKNPSNQSSAQSAQTFILDQRKSQIAIVVKSLGISHIEIVEALIGGQGLSADTIEKLARIAPAAEEQFQILEYDGDPTKLANAESFLYLVLKAVPSAFKRLAMHFRLYDSEILQLKESLQTLELGCKELKTRGLFVKLLEAVLKAGRMAGTSRGAQAFLTALRKLSDVKSSDGKTTLLHFVVEEVVRSEGKRCVLRRSMNRSSSRGSK--SLNSEDS-ASEEEREKESIRLGLPMVGGLSSEFTVKKAATIDYDTLTGTSSALTGRIAEIRRIVSECADSRGRFVREMNIFLNNAEEELNMVREEQTSVLELVKRTTEYFQAGASKDFAAHPLQLFVIVKDFLGMVDKACIEIARNSQKRKTTMP-
--MAAAIQPWHLISLFFVPLLSLVHLSACQPNSPRIETFYPFQPPPNPTPNPQISPPTPPPPPPPPPSSKSSSSNAVAKAVAATAASTIVVAGLFFLLFQRYTVARRRRQKDGNDPRGGGEHVVHH-TEFSRFNGLKGLIVDENGLDVLYWKQLEGGSRKNSFRKEALHNLKDEEKRM-SRNGDQRAKPEPIQEIPLLRGKSSTSYDEVQEEVEN--LNRFSAPPPLSQSFEISLEAVGKPESSIQPSTSPPPPPPPPPPI--LAIPRQPRPPPPPPPPIPAKINPTPPPPPPPKAGGFTSSTKESSVPKGVPNSKESSSGYSKAGTGNGQVALKPLHWDKVTNANHSMVWHKIDGGSFSFDGDLMEALFGFVATNRRSPQRNH-NNPNGASSSQSAQIFILDSRKSQTAIVLRSLAISRKEILNALIEGQDLNADTLEKLTKIAPTKEEESQILAFKGDPTRLADAESFLYHILKAVPSAFDRLAMFFRLYDSEILHLRECLQTLELGCKELRTRGLFLKLLEAILKAGRMAGTSRGAQAFLAALQKLSDVKSTDGKTTLLHFVVEEVVRSEGKRCVLRRSLSRSSSQSSSNSSLYSENS-TSREDREKEYIMIGLPVVGGLSAEFSVKKAAVIDYNAFAGVCSTLTAHSTEIKQFVAQFAS-DGGFLRKMKSFLKASDEELREVREEQTRVMELVRRTTEYYQPRSSKNKEASPVQLFVIVKNFLGMVDQVCVDIARNLQRRKTTTAS
----MKNMNLLLLSLLFILHNSLIQTCYCQSNSPQIETFYPIEA---------SQ---PPPPPPVIGSKRSSSSSKVAKAVAATAASTLVVSGIVFFLVMRCFRARKKNEVITNNSSAANRPVVPPVSVFERMDGIKGLIVDEDGLDVIYWKRLQEKNSSKDLQKEVLSNPQKKQQDDDFHEEQRKKKSEPIQEVPLLRGLSSNSHLNIFPEEP-YTIMRIPPPPPPPASGGADINDVHKINIPNQQFTPPPPPPPPPPIIQKSQAPAPPPPPPPPPPPVPARKSPAPPPPPPPKGGNLKSSSKPPPTPTVMPAKRGKSSGEDRPETGNDQVKLKPLHWDKVTNLDHSMVWDKIDRGSFRVDHELMEALFGYVAINRDTPNEKNSTSTSRDASAPSTNATLLDPRKSQIAIVLKSLAVSRKEVIEALLDGQGLNTDTIEKISRVAPTEEEQSLILAYKGDPSKLPPAESFLYHILKAVPSAFKRLAMLFRLYDTEILEIKELLQTLELGCKELRNQGVFLKLLEAVLKAGRMA----------------------------------------------------------------------------------GLPIVGGISSEFSVKKAALIDYNSFVGSISALSARIVEIRQVVSQCGDEGGNFVREMNHFLASAEEELRLVKEEQTRVMQLVKRTTEYYQGGAWKDVGENPLNLFAIVKDFLGMVDQACIEIARKMQKRKGPKIS
MALNMMLQPRMILLLVLFFLCFLVPSCYSQITSPQIETFYPTKTAPSPAPIQRPQPPPPPPPPDVKGSKGSSSNGKVAKAVAATAASTIVICGLLFIILQRCLRARKRKEVPSNNSSAGDSRVAPQANAFERIDGVKGLIVDEDGLDVVYWRKLEGRNSKRGLHKEVLHSPKNREKEEDVHEENQVKKSKSIQEVPLLRGKSSTSHMNIVPEMDEYRMEKIPIPAS--------VKDFQKPDSPNQSSTPPPPSPSTPSSIPKGNNSPAGPAPPPPPPPIPARKSPAPAPPPPKAAGSLRSSSKKPPVPVELSTKRANSSGKGVAESNNDQVKLKPLHWDKVTNADHSMVWDKVDRGSFRVDQDLMEALFGYVAANRRSPKG---KSPSKDT---SAKVFLLDPKKSQIAIVLKSLAVSQDEILDALVNGRGLNADTLEKIVRIAPTEEEQYLILQYKGDPARLAAAESSLYHILNAVPLAFKRSAMLFRLYGSEIQEIKDSLQVLELGCKELRNQRIFVKLLEAVLKAGRMAGTARGAQAFLASLRKLSDVKSTNGKTTLLHFVVEEVVRSEGKRVLLRGSLSRSSSRSSNNSNDNFENNDASDVQREREYTKLGLPVVGGISSEFSVKKAAFIDYNTLVGSILTLSTQLLETQEIVSRCRGEGGYFVKEMEHFIWNSEEELRSVREEQTRVMQLIKRTTEYYQGGVTRDIAENSFQLFVIVKDFMGMVDQVCIEIARNMQKRKTHKAS
------------------------------------------------------------------------------------------------------------------------------------------------------------------------------------------------------------------------------------------------------------------------------------------------------------------------------------------------------------------------------------------------------------------------------------------------------------------------------------------------------------------------------------------------------------------------------------------------------------------------------------------------------------------------------------------------------------------------------------------------------------------------------
MALNMMLQSWLVLSLVLVLDGLSVPTCHCQTN---IETFYPNETAPAPATQPPEPPPLPPAPGPVVASRSTSSNGKIAKAVAVTAASTLVACVLMFILVQRCLRGRRKRKEVSNTGSGGDRRVVPQGNAFERIDGVRGLIVDEDGLDVVYWRKLEGKNNNMDLHKEVLQSPKNEEGIE-DDQRQGKKNIKFIQEIPLLRGKSSSSHMKISPEEDQCRFATIPSPPSS-SSVPVAIKGVQEPDSPSQPSTPPPPSPSTPSPIS---FP---APPVP--PSIPARQSPTPPPPT-TKTGASNSSSKTPPGPIEMSTKQGDSSGKGMPETSNDQVKLKPLHWDKVTNADHSMVWDKVDRGSFSVDQDLMEALFGYVATNRRSPKGKNSTSPSRDTSAPSTKIFLLDQRKSQISIILKSLAVSQGEILDALGDGKGLNMETLEKLSRVSTAEEEQSLILQYKGDPARLAAAESFIYHILKAVPSAFKRLAMLFRLYDYEILEIKESLQTIELGCKELKSHGIFAKLLEAVLKAGRMAGTARGAQAFLDSLRKLSDVKSSNGNTTLLHFVVEEVVRSEGKRVVLRHSLSRSSSSSTSNISGDSTSNAASNGEREREFTKLGLPIVGGISSELSVKKASHIDYNSIVGSISALSTRLVEIQELVSQCGSEGDCFAKEMNHFLRNAEQELKLVRDKEASTLQLVHRTTQYYQVVASKDNAAQSLKLFVIVKDFMGMVDQACIEIARDMQKRKTL---
-----SLN-MMFLLLVLILQTFLIPTFYCQTNSPQIETLYPIEIPEQATPNPQESPPPSPSQGPITSSTNSSTNSKIVTAVAATAAGTLVLSALIFFFVNKCCRAKRRNVIVNNNNTSSHRNAVPQAKAFERIEGIKGLIVDEDGLDVVYWRKLQDQNINKDLQKGVVDSPRNNEGYD--HEENQEEKSESIQEMHLLRGKSSTSHMNIFPQEESYTIMKITPPPPPPFSLNLLPS-SPKPPSTSFSSIPQISSPLVS-SIPKSQKPPPPPPPPPPPPPIPNRKSPSPPPPPPPKTGGLKSSSKPPPTPIET------TSMKNKQGSSSSEVKLKPLHWDKVTNLDHSMVWDKIDRGSFRVDDDLMEALFGYVAAKSNTPKGKESTSPSRDA---STNAFILDPRKSQTAIVLKSLAVSRKEIIDALVDGQGLNADTIEKLSRIAPTEEEQSNILEYEGDTEKLAAAESFLYHILKAVPSAFKRLAILFRLYDAEIVEIKEFLQTLELGCKELRNQGVFVKLLEAVLKAGRMAGTNRGAQAFLVSLRKLSDVKSTDGKTTLLHFVVEEVVRSEGKRAVLRHSLSRSSSNSSSSSSGDSKNSATSNEQKQREYTTLGLAIVGGVSSEFSVKKVALTDYNSFVGSISALSARIVDIRQLVLQCGNKGGKFVREMNHFLENAEKELQLVREEQTRIMQLVKRTTEYYQGGASKDGAEQTLYLFVIVKDFLGMVDQACIEIARNMQKKKTPKTK
-----AFN-SMIILFCLVFHIFSLQTCYCQNNSPQIETFYPNQTSPSSPPPPKAQPPSLPPQGPIAVSKSSSSNGKIAKFVAATAAITIVICGLIFILAKRCLRKRKRSGEINNIASDGDRVVVPKGNVFERIDGVRGLIVDEDGLDVIYWRKLEEKNSNKDLYKNVLNSPKNKEVGEDSHEENQVKKSKSIQEIPLLRGKSSASHI--FQEEDDYRIPRIQSQPST--NDGVQKQ----------GFQSQPSLPSI-------SAAA--APPAP--PPIPARKSQAPPPPPPMKTSILTLLSKAIPQSNQ-----RNSSGKGMQESNNDQVKLKPLHWDKVTNADHSMVWDKVDRGSFRVDQDLMEALFGYVATNRKSPQQKTSTTPSNDA---STNIFLLDPRKSQIAIVLKSLAVPRGEILDALIDGKGLNADTLEKLSRLSPTEEEKSLVLDYKEDPAKLAAAESFLYYILKAVPSAFKRLAMLFRVYDSEVMEINDSLQIIELGCKELRSQGLFLKLLEAVLKAGRMDGTSRGAQAFLNSLRKLNDVKSNNGKTTLLHFVVEEVVQSEGKRAVLRSSLTRNISQRSSNMYGNLETNVVSDERKEREYKMLGLSIVGGISSEFSVKKAANMDYNSLIGSISALSVKLIEIQELVSQCEGERGNFVKEMNHFIGNAAEELKLVREKETSVLQILSKTKQYYECGGSKEKEENNLQLWGIVKDFLGMVDQVCIEIALDMQKKNPKR--
------------------------------------------------------------------------------------------------------------------------------------MEGVKGLILDEDGLDVIYWRKLEGKKMPKGFQREVLDSPKDKED-D--HEGNPGKRTESIQETP-LRERSSTSHMNIFLPEESYTIMRIPPPPPPPSSPSFTPS-SPKPLSTFFSTIPPASAPPPPPPILKKN-SP--QPPPPPPPPIPPRKSPAPPPPPPK-ASGLKSSSKPPPNPIERT-----AGTTSKQGDTSPEVKLKPLHWDKVTNLDHSMVWDKIDRGSFRVDDDLMESLFGLIATNRNAPKENNSTSSSRDALAQSSNAFLLDPRKSQIAIVLKSLTVSRKEIIDALIDGQGLNIETIEKLGRVAPTEEEQSLVLAYEGDPSKLAEAESFLRYILKAVPSAFKRLALLFRLYDSDIQEIKEFLQTLEMGCKELRNQGMFVKLLEAVLKAGRMAGTQRGAQAFLDSLRKLSDVKSTDGKTTLLHFVVEEVVRSEGKRAVLRSSLSRSSSM-NSNNSGASQNSPSSNEQRQREYITLGLPVVGGISSEFSVKKAAVTDYKSFVGSISSLSARILKIRELVSECGDMGGNFGREMNRFLENAEEELRLVREEQTRVMKIVKKTTDYYQGGASNDSV-DNLYLFVIVKDFLGMVDQACIEIARNMQKRKTPK--
----MMLQPFLTLFFLLLLNTFSIPTCHCQTTPPQIETFYPNQTSAPQQPETSPQTQPPPPTDNTAPAR-GSSGGKIAKAVAATAASTIVFCGLVFFLVQRCLRARKRREVISNTASGGDNRVVPQGNGFERIDGVKGLIVDEDGLDVVYWRKLQGKNSNKDLHKEVLSSPRNKEQED-GHDENDVKKSKSVQEVPLLRGKSSTSHLNVSPEEDEYRFSPISSPAASPSSAGVVIKGAQKPDSPTRPSTPPPPSPSTPSSISISAPKANNPVPAPPPPPIPARRSPAPPPPPPP------SSSKPPPAPIEIPAKQRNSSGKGIPETSNDQVKLKPLHWDKVTNADHSMVWDKVDRGSFRVDQDLMEALFGYVATNRKSPKGTSSAIPSKDASATSAKIFLLDPRKSQIAIVLKSIAVSVGEIVDALTDGKGLKPDTLEKLARVSPTEEEQSLILEYKGDPARLAAAESFLYNILKAVPSAYKRLAMLFRLYDSEIQETKESLQTIELGCKELKSKGLFVKLLEAVLKAGRMAGTARGAQAFLVSLRKLSDVKSTDGKTTLLHFVVEEVVRSEGKRVALRDSLRSSSSRSSSSSNGNYENNAASTELIEREYVTLGLPIVGGISSELSVKKAAQIDFNNLVSSISALSTRLVKVQELVSLCESEGGHFAKEMDHFLRKAEEELKLLREKQTSVLQLVNKTTQYYQGGASKETAEDNLQLFLIVKDFLGMVDQVCIEIARDKQKRKFP---
