# Supplementary material for: Legume genome structures and histories inferred from Cercis canadensis and Chamaecrista fasciculata genomes
Source: Plant J. 2026 Jun 10;126(5):e70981. doi: 10.1111/tpj.70981 (PMC13252982; doi:10.1111/tpj.70981)
Supplement: Supplementary file 8 — Data S8. Manuscript supplement; Compressed directory of aligned sequences from 36 gene families with members deriving from syntenic blocks from selected species. [file TPJ-126-0-s004.gz › S8_wgd_block_tree/41_hmm_align_table_wgd_all_squareup/Legume.fam3.02179]

-----KLKQQLG-KQEESQKKERHIVTWTQEEDDTLRKQISIHGTEWAIIASNFKDKTTRQCRRRWYTYLSDFKKGGWSPEEDLLLCEAQKIFGRWTEIAKVVSGRTDAVKRFSTLCKKRAKFEALAKENTSFISNKRTIFQQGDNRESTSEAAPPAKKMRRAHIPDAAEKINHGDRSHKHYEATIKQQPRAPFSILAQ-----LTDQHEDSDDKISRNAHSKTQGTFLKEDDPKISMLMQQAELLSSLTLKVNTDVDQSLEDAWKVLQEFLQTKESDILKYKISDLQLVDLKYMMEEFKSGNEGSQQCWRQPELYEDSPSSSEYSTGSTLLPHSASDNLEHSLLQDIGTDLKPVQLGDQKVVNECGKEDLTSATVGQDVFPSCEEQISNDGIASTSSSTEFNSPLQVTPLFRSLAAGIPSPQFSESERFLMRTLGLESPSMNPSAPSQPPPCKRALLNSL
MQNMNQ-RQHQQ-YKEESKKKERHIVSWSQEEDDILREQISIHGTDWTIIASKFKDKTTRQCRRRWYTYLSDFKKGGWSPEEDMLLCEAQKIFGRWTEIAKVVSGRTDAVKRFTTLCKKRAKYEALAKENPSFISNKRIIFQQVYSTNAVSEVAASIKKMR-AHIPDDAARITYGDRSHKQFGTPVSQQPRVPFAVLSN--NDSLLDRRPICSAKFNSYAQNKPQGTFLKKDDPKISVLMQQAELLSSLAVKVNTEVDQSLENAWKVLQDFLRTNKSDLSRHKITDLQLENLKNMAEDIKSGHEGSQPYTRQPELYEESPSSSEYSTGSTILGHSDDDDLEHSLHQNVGTEGKRTEIGGKKGISSCGK--LCASTADQDILPSSDEQIDDDFIISALSSAEFSSPIQVTPLFRSLAAGIPSPQFSESERFLMKTLGMESPSQNQSAASQPPPCKRALLQSL
--------NQKQKKEEESKKKERHIVTWTQEEDDILRKQISIHGTEWAIIASKFKDKTTRQCRRRWYTYLSDFKKGGWSPEEDMLLCEAQKIFGRWTEIAKVVSGRTDAVKRFSTLCKKRAKSEALAKETTSCISNKRIMFHHGDNTDSTSEAAPPIKKMRRAHIPDTEENVNFGDRSHKQCETPINQQPRAPFSILAE-----LPDQHEASSANISRNAQCKTQGTFLKEDDPKINVLMQQAELLSSLALKVSTDDDQSLEDAWKVLQEFLRTKESDILKYKIPDLQLVDLKYMMEDLKSSDEGSQSCWRQPELYEDSPSSSEYSTGSTLLPHSTSDSLDHSLLQEIETELKPIQFADQNGVGECGKEVLSAATLCQDMFPSCEEQISNDGIVSASSYTEFSSPLQVTPLFRSLTAGIPSPQFSESERFLMKTLGIESPSMNTSASSQPPPCKRSLINSL
MQDMKKNQHQHQQENEESKKKERHIVSWTQEEDDILREQISIHGTEWTIIASKFKDKTTRQCRRRWYTYLSDFKKGGWSPEEDMLLCEAQKIFGRWTEIAKVVSGRTDAVKRFSTLCKKRAKYEALAKESTSHTSNKRILFQHVYSADASSE----AKKIRRAHITDSEERVNFGNRSHKQYGTTISQQPRTPFAVLAQFD--NLSDQHHVCDPKFSSYAQNKTQGSFLKKDDPKITMLMQQAELLSSLAIKVNTEMDQSLEDAWKVLQEFLKTKKSDLPKHKIPDLQLADLKNMMEDLKSGNERSQPCWRQPELYEDSPGSSEYSTGSTLLPHSAGNNLEHSLHPDIGTEKKSTEIENIIGASDCDKQIV-----DQDILPACGEQINKDAIVSASSSTEFGSPLQVTPIFRSLAAGIPSPQFSESERFLMKTFGMDSPSLNLSAASQPPPCKRALLQSL
MQDMKQ---QQ--GNEDSKKKERHIVSWTQEEDDILREQISIHGTEWTIIASKFKDKTTRQCRRRWYTYLSDFKKGGWSPEEDMLLCEAQKIFGRWTEIAKVVSGRTDAVKRFSTLCKKRAKYEALAKESTSYISNKRISFQQAYSTDATSEAAASIKKMR-AHIPDAAEKINFGDRSHKQCGTQISQQTRAPFAVLAQFHN-NLQDQHHVCNAKFSSYAQNKTQGRFLKKDDPKISVLMQQAELLSSLAMKVNTEVDQSLENAWKVLQEFLRTKESDLPKYKIPDLQLVDLKNLVEDLTSDNEGSPPCWRQPELNEDSPGSSEYSTGSTLMPHSAGDNSEHSLHQDVGTERKSIEIGDRKGISCCDKRFLSASTMDQDILPSCGEELNNDAIASALSSTEFSSPIQVTPIFRSLAAGIPSPQFSESERFLMKTLGMESPSLNLSAASQPPPCKRALLQSL
-------------------------VSFIQ-EDDILRKQISIHGTEWAIIASKFNDKTTRQCRRRWYTYLSDFKKGGWSPEEDLLLCEAQKIFGRWTEIAKVVSGRTDAVKRFSTLCKKRAKFEALAKENTSCTSNKRIIFQHGDNSDSTSEAAPPAKKIRRAHIPDAAEKINYGDRSHKQCGKPINQQPRAPFSILAHS-----PDQLEASNAKISRTDQCKTQVTFLEEDDPKFSVLMQQAELLSSLALEVHTDVDQSLEDAWKVLQEYLRSKESDII-YKIPDLQLVDLKDMMEYLKSSNEGSQPCWRQPELYEDSPSSSEYSTGSTVLPHSVSDNLEHSLLQDIGTELKPIQLGDQKGVSECGKEVLSAATVGQDIFPSCEEQISNDGIISASSSTEFSSPLQVTPLFRSLVAGIPSPQFSESERFLMKTLGIESPSMNPSATSQPPPCKRALLHSL
---------QKQLGNEESKKKERHIVTWTQEEDDILREQIGIHGTEWSIIASKFKDKTTRQCRRRWYTYLSDFKKGGWSPEEDMLLCEAQKIFGRWTEIAKVVSGRTDAVKRFSTLCKKRAKYEALAKENTTYISNKRIIFQHGYSTDATSEAAP-MKRMRRAHISASAAKINFGDRSHKQCGTTTNQQPRAPFAVLAQFHKVNLQDQHHVCNAKFTIDDQNKIQGTFLKKDDPKMSALMQQAELLSSLALKVNTEVDQSLENAWKVLQEFLRNKESDIFKYKIPDLQIVDLKDMVEDLKSSNEGSQPCWRQSELYEDSPGSSEYSTGSTLLSQSVGDNSEQSLHQDVETEMKSIQIGDQKGVSECEKGVLSAETVNQDIFPFCEEQINNDGFVSASSSTGFNSPLQVTPLFRSLAAGIPSPQFSESERFLMKTLGIESPSPNPSAPSQPPSCKRALLHSL
------QKQQTQLGNEESKKKERHIVTWTQEEDDILREQIGIHGTEWSIIASKFKDKTTRQCRRRWYTYLSDFKKGGWSPEEDILLCEAQKIFGRWTEIAKVVSGRTDAVKRFSTLCKKRAKYEALAKENTSYISNKRIMLQHGPSTDATSEAAP-MKRMRRAHISDSAAKISFGDRSHKQCGTTTNEQRRAPFAVLAPFDKVILPDQHHVCNAEFTVDAQNKIQGTFLKKDDPKISALMQQAELLSSLALKVNAEVDQSLENAWKILQEFLRNKESDVFKYKIPDLQILDFKDILEDLKSSNEGSQPCWRQSELYEDSPGSSEYSTGSTLLPQLVGDNSEHSLHQDVGTEMNSIQIGDQKGVNVCEKEVLSTETVNQDIFLSCEEQINNDGIASALSSTEFNSPVQVTRLFRSLAAGIPSPQFSDSERFLMKTLGIESPSSNPSAPSLPPPCKRALLHSL
---------QKQLGNEESKKKERHIVTWTQEEDDILREQIGIHGTEWAIIASKFKDKTTRQCRRRWYTYLSDFKKGGWSPEEDMLLCEAQKIFGRWTEIAKVVSGRTDAVKRFSTLCKKRAKYEALAKENTSYISNKRIIFQHGYCTDATSEAAP-MKRMRRAHISDSAAKINFGDRSHKQCGTTTNQQPRAPFAVLAQFHKVNLPDQHHVCNAKLTIDAQNKIQGMFLKKDDPKITALMQQAELLSSLALKVDTEVDQSLENAWKVLQEFLRNKESDIFKFKIPDLQIVDLKDMVEDLKSSNEGSQPCWRQSEPYEDSPGSSEYSTGSTLLPQSVGDNLEHSLHQDVGTEMKSIQIGDKKGVSECEKGVLSAETVNQDIFPSCEEQVNNDGIVSASSSTEFNSPLQVTPLFRSLAAGIPSPQFSESERFLMKTLGIESPSPNPRASSQPPPCKRALLHSL
-----------------------------------------------------------------------------------------------------------------------------------------------------------------------------------------------------------------------------------------------------------------------------------------------------------------------------------------------------------------------------------------------------------------------------------------------------------------------------
------QKQQKQLGNEESKKKERHIVTWTQEEDDILREQIGIHGTEWSIIASKFKDKTTRQCRRRWYTYLSDFKKGGWSPEEDMLLCEAQKIFGRWTEIAKVVSGRTDAVKRFSTLCKKRAKYEALAKENTSYISNKRIMFQHG-STDATSEAAP-MKRMRRAHISDSAAKINHEDRSHKQGVTTANQQRRAPFTVLGEFHKVNLPDQHHVCNAKFTTDAQEKIQGMFLKKDDPKISALMQQAELLSSLALKVNTEVDQSLENAWKILQEFLRNKESDVFKYKIPDLQIVDLNNMLEDLKSSNEGSQPHWRQSELYEDSPGSSEYSTGSTLLPQLVGDNLEHSMHQDVGTEMKSIQIGDQEGVSVCERRVLSAETVNQDIFLSCEEQINNDGIVSASSSTEFNSPVQVTPLFRSLAAGIPSPQFSESERFLMKTLGIESPSPNPSAPSQPPPCKRALLRSL
--------KHQQLRNEESKKKERHIVTWTQEEDDILREQIGINGTEWAVIASKFKDKTTRQCRRRWYTYLSDFKKGGWSPEEDMLLCEAQKIFGRWTEIAKVVSGRTDAVKRFTTLCKKRAKYEALAKEKLPYISNKRIIFQHGYNTNAISEVAAPTKKLRRAHITDTPEKISFEDRSHKLCETTVNQQSRVPFAVLAQSHNV-VTNQHLVCNSKFTSYAQNKNQGTFLKKDDPKISKLMQQAELLSSLALKVDTEMDQCLENAWKVLQEFLQTKDSDILKYKIPDLQLVDLKNIVEDLNNSNEERQPSLRQPELY-DSPGSSEYSTGSIVLPHSVCDNLEHVLHQDIGTEPSPIQVGDQKGVRECETGVLSAATMDQDIFLNCEEQIKNDANVSAPSTTEFSSPLQVTPIFRSLAAGIPSPQFSESERFLLKTLGMESPSMNPSAPSQPPPCKRALIHSL
-----------------------------------------------------------------------------------MLLCEAQKVFGRWTEIAKVVSGRTDAVKRFSTLCKKRAKYEALAKESTLCVSDKRTIFQHGYSTDATSEAAAPTKRLRRAHISDTAERINFGDRSHKHCETTMNEHLRAPFSVLAQSHNVNLPDQHHVWNAKFPSCAQNKTQETFLKRDDPKLITLMQQAGLLCSLALEVNPELDQSLENAWKVLQEFLRTKDSDILKYKIPDLQLVDLKDMVGDLKSSNEGSQPCWRQSELHEDSPGSSEYSTGSTLLPHSADDSMEHSLHQDIGNELKSTQIEDKKEMSECEKGVISAATVDQDIFTNCEEQLNGDGFVSASSNTEFSSPLQVTPLFRSMAAEIPSPQFSESERFLMKTLGMESPSMNPSASSRPPPCKRALLHSL
--NMK---KKKKLHSDDSKKKERHIVTWSPEEDDILRKQISLQGTEWAIIASKFNDKSTRQCRRRWYTYLSDFKRGGWSPEEDTLLCEAQRLFGRWTEIAKVVSGRTDAVKRFTTLCKKRAKHEAMAKERIACVSNKRLLFPDGISTKAESESPL-TKKMRRSHIPNLTEIKSYGDRSHIKVESTMNQQRRHPFSVVAHATSSGTEEQKQIGNVKES-DGEKSNQEVFLKKDDSKVTALMQQAELLSSLAQKVNADTDQSMENAWKVLQDFLKSKENDLFRYGIPDFQLDEFKDLVEDLRSSNEDSQSSWRQPDLH-DSPASSEYSSGSTIMTHPSGDKT-QQLMSDTQTTSHQQNGGEL----LQDNGIVSDATVEQGLLSTGHDVLKNSNTVPIPGEEEFNSPVQVTPLFRSLAAGIPSPQFSESERFLLKTLGVESPSPYPSAPSQPPPCKRVLLDSL
----------LGNEYSNSKKKERHIVTWSQEEDDILRNQISVHGTDWAIIASKFKDKTTRQCRRRWYTYLSDFKKGGWSPEEDMLLCEAQKIFGRWTEIAKVVSGRTDAVKRFSTLCKKRAKYEALAKEASSYISDKRVIIRNGFNTDGTTETTVPSKKMRRTHIPNLPENCNSGDRLFEQCGK-MNQQLRAPFTVLIQFHNVNLPDQHNVSSTKEGNAAQSKFQGSFLKKDDPKITALMQQAELLSSLALKVNTETDQSLENAWKVLQDFLQSKESDILSYGITDFQLEDLKYLLEDLRSTNEGSRPSWQQPDLYDESPGRSEYSTGSTLLSQTECEADIGTLIEEIQPGSQSIPIGGENDVRECEKGIVSSGTRKQEIFPSCNEGTKTDAVISVSSNTEFSSPNQVTPLFRSLAAGIPSPKFSESERFLLKTLGVESPSPYPSNPSRPPPCKRALLQSL
MQDMKK-NQQEQLTNEDSKKKERHIVTWTQEEDDILREQISIHGTQWTSIASKFDGKTTRQCRRRWYTYLSDFKKGGWSPEEDLLLCEAQKIFGRWTEIAKVVSGRTDAVKRFSTLCKKRAKYEALAKEATSYVPNKRIIVQNGFNADATDS-RGPNKKMRTTHISEFAENIKFGDRSHKQCGTTINQQPRAPFAVLAQFQRVNLPVQNHLTNSKFTNAAENKIQGTFLKKDDPKISALMQQAELLSSLALKVNTESDRSLESAWKVLQDFLQSKETDILRYKIPDLQLEDLKDMIEDLRNCDEGSRPSWRQPDLYEDSPGSSEYSTGSTFLPHSTNDDLEHSLQHNIGTELKSPHTREQKGIGECEEVILSGITTDQESFHTCKEQINN-GVVSTSPSTEFSSPLQVTPLFRSLAAGIPSPQFSESERFLMKAFGVESPCPNPSTPSQPPPCKRILLHSL
MHDMKK---KKQLTNEDSKKKERHIVTWTQEEDGILRGQISIHGTEWAIIASKFHGKTTRQCRRRWYTYLSDFKKGGWSPEEDMLLCEAQKIFGRWTEIAKVVSGRTDAVKRFSTLCKKRAKYEALAKETTSFIPKKRIIIQNGG-----------------PSISDSAKNIKFGDRSHNQCGATIHQQTRAPFAVIAQFQSVNLTVQHHPTNSKFISDVENKIQGTFLKKDDPKISALLQQAELLSSLALKVNTETEHSLETAWKVLQDFLQNKETDILRYKIPDLQLEVLKDMIEDLRSSDEGSRSSWRQPDLYEDSPDSSEYSTGSTLLPRSTKDDLEHPLHHSIGTEFKSTHIGEQKGIDECKKVILSGITTDQDSFPLCEEQINNDGVVCTSSSTEFSSPLQVTPLFRSLAAGIPTPQFSESERFLMKTLGMESPC----TPSQPPPCKRILLNSL
--------KKKGNTDAPPKQKERHIVTWSQQEDDILREQISLHGTEWAIIASKFKDKTTRQCRRRWYTYLSDFKKGGWSPEEDLILCEAQKIFGRWTEIAKVVSGRTDAVKRFSTLCKKRAKHEALAKESTSYISNKRALFNNGFNTDGTTEAAVSLKKMRRTHLPDLTENCNGGETLLSECGTTTNQQPRPPFAVLVQFRSVSLPVQHHVGSTKENDASQNKIQGTFLKKDDPKITALMQQAELLSSLALKVNAETDQSLENAWKVFQDFLQTKESDMLRFNISDFQLEDFKDWVEDLRSSTEGSRPSWRQPDLYEESPGSSEYSTGSTLVSQTAGDKIEQALHQEIGVRLQTIPMD-QNGFEECVKGVLSGTTTNQEIFPSCDEPKTNDVVASNLSSTEFSSPLQVTPLFRSLAAGIPSPKFSESERFLLRALGMESPTPNPSSPSQPPPCKRALLQSL
MQDMKKKQKQVVLVNEESKKKERHIVTWTQQEDDILREQIGIHGTEWAIIASKFKDKTTRQCRRRWYTYLSDFKKGGWSPEEDMLLCEAQKIFGRWTEIAKVVSGRTDAVKRFSTLCKKRAKYEALAKENTTYISNKRIIFHHEYNTDAASESSVAIKKMRRSHIPDDAERISFGDRSHKQNVTPVIQQTRSPFAVLAEAHDVNLADQHHVCSAKFGGYVQNKIQGTFLKKDDPKISALMQQAELLSSLALKVDSEMDQSLENAWKILQEFLRTKESDVPRYKIPDLHLVDLRDLLEDLKSSSEEIQPCWRQMELYEDSPGSSEYSTGSTILPHSGGDHLEHSLHHDIGTELDCIQIGDQNGVVGCEQGVLSTTTLDQDIFQSCEEQMNNDGIVSASSMTEFGSPLQVTPLFRSLAAGIPSPQFSESERFLMKTLGMESPSLNTSTPSQPPLCKRSLLHSL
MQDMKEE-KKKQNCNEESKKKERHIVTWTQEEDDILREQIGIHGTEWAIIASKFKDKTTRQCRRRWYTYLSDFKKGGWSPEEDMLLCEAQKIFGRWTEIAKVVSGRTDAVKRFSTLCRKRAKHEALAKESISYISNKRTVFQLGYNADATSESALAIKKMRRAHIPDDGEKTKYGDRSHLRNGTPINHEPRTPFAVLTQSNNENLPNRHHVSNSKFTGSAQNKIEGTFIKKDDPKIRALMQQAELLSQLAQNVDTEMDQRLENAWKVLQEFLRSKESDIPRRKLQ---FIDLKNMVEDLKSSNEGSQSCWRQMELYEDSPANSEYSTGSTVPPPSATDDFENSLHKDTGIEMKSTITEDMNEVDGCEKGVLSTTTADQDMLLCCEEQVKNDGIISSSSRSDFGSPVQVTPLFRSLAAGIPSPQFSESERFLRKTLGMESPSFNPSAPSQPPPCKRALLESL
MQDMKQQQKQKQLASEESKKKERHIVTWTQEEDDILREQIGLHGTDWAIIASKFKDKTTRQCRRRWYTYLSDFKKGGWSPEEDMLLCEAQKIFGRWTEIAKVVSGRTDAVKRFSTLCKKRAKYEALAKESTSYISNKRVIFQQEHKTDTASESAVKILQYRRSHIPDGAEKINFADRSHKQNGTPMNQQSRAPFAVLPQSHNVKLQDQDHVCNVKFGGDAQNKIEGTYLKKDDPKISALMQQAELLSSLALKVDVEMDQSLENAWKVLQEFLRTKESDIPGYKLPDLQLADLKDLLDDLKSCSDEIQTSWRHMELYEDSPSSSEHSTGSTLVPHSAGENLEHSLHQSIGTELTAIQIGDQKGG-GCDQVVLSGATLDQDMLPSCEEQINNNGVVSALSSTDFSSPLQVTPLFRSLAAGVPSPQFSESERFLMKTLGMESSSLNPSAPSQPPP---------
-----------------------------------------------------------------------------------------------------------------------------------------------------------------------------------------------------------------------------------------------------------------------------------------------------------------------------------------------------------------------------------------------------------------------------------------------------------------------------
-QDHMKKQKQKQLLNEESKKKERHIVTWTQEEDDILRDQIGIHGTEWAIIASKFKDKTTRQCRRRWYTYLSDFKKGGWSPEEDMLLCEAQKIFGRWTEIAKVVSGRTDAVKRFSTLCKKRAKYEALAKENISYTSNKRIIFR-----DEASDSAVDYKKMRRSHIPDGAEKVGFADKSHKQNET-----SRAPLAVLAQTHNANLPDHNHVCNVKFSGYAQNKIQGTFLKKDDPKINALMQQAELLTSLALKVDAEMDQSLENAWKILQEFMRNKESDVSGYKIPDLQLVDLKDLLQDLKNNSEEIEPCWRYMEFYEDSPESSEHSTGSTTLPHCTGENLEHSLHQDSGTELKSIQIEHQKEIGGCDHVILSSATLDQDIFSSCEEQINNDGIVCSLSSAEFSSPLQVTPMFRSLAAGIPSPQFSESERFLMKTLGMDSPSLNPIAPSQPPLCKRALLQS-
--DTKK--EKQQGNQESSTKKERHIVTWTQEEDDILREQIGNHGTEWATIASKFKDKTTRQCRRRWYTYLVNFKKGGWTPDEDILLCEAQKIFGRWTEIAKVVSGRTDAVKRFSTLHKKRGKND---------ISSKRNISYQGYNTDAMSESAMPVKRTRTAHIPDDAKMINIGDRSHLRNAISINQQPRAPLAELAQSNNVNFPDRHHVSNDKFNSSGRNKYE---LKKDDPKISALIQIID----------SE----MERVWKPLLEFLQT---DIIGEKIAVLQLVS--HTVKEFKSSNERGHSRLRQIKPDKDCSGSSEYSTGLTLQHKSTCDNLESALNQDTGTEIQATQLGVKKEVCEGVKEVLSTGKVEQDTIPNCDEQIIASP------RME-CSPLQVTPIFRSLAEGIPTPEFTDSEKFLRKTLGVESPSISTNVPYKPPPCVRALQYN-
-EDMKKQQKQKQLVNEESKKKERHIVTWTQEEDDILREQIGIHGTEWAIIASKFKDKTTRQCRRRWYTYLSDFKKGGWSPEEDMLLCEAQKIFGRWTEIAKVVSGRTDAVKRFSTLCKKRAKYEALAKENTSYISNKRTFLQHRCDTDVASESAAAIKKMRRSHIPDAEEKINFGDRAHKQNGIPINQQSRAPFAVLAQSGNV-LPDQDHVCNLKFSDYAQ-KIQGTFLKKDDPKINALMQQAELLSSLALKVDAEVDQSLENAWKVLQEFLRTKESDIPRYKIPDLQLVDLKDLLEDLKSSSEEVQPCWRQMELYEDSPGSSEYSTGSTLLPLSACENLEHSLHQDIGTELN-IQMGDPEEDRGCDQGVLSRATLDQDLFPSCEEQINNDGIVSALSCSEFSSPLQVTPLFRSLTAGIPSPQFSESERFLMKTLGMESPSLKPSVPSQPPLCKRVLL---
------EESKKKEHNEESKKKERHIVTWTQEEDDILRERIGIHGTEWAIIASKFKDKTTRQCRRRWYTYLSDFKKGGWSAEEDMLLCEAQKIFGRWTEIAKVVSGRTDAVKRFSTLCRKKEKYAALAKEGTSYISNKRIMFERYNNMDTTAESGGPIKKMRRAHIPDDAEKIKFGDRSHLGNGAPINQQQRAPFAVLAQSNNSSLPDQQHVCNPKLN-SAQNQIQGTFLKRDDPKRSVLMEQAELLSSLALKVDTEMDQSLEHTWKVLQEFLLNKESDIPGHKIPDLRLVD-KDTTKDLKSGNEEGQACWRQVEQY-DSPSSSGYSTESTFLCQSAGDNSEHPLHQDIGTEMKSEQLGDEKGVGRDEKGVLCTANVDKDMLPYCEEQINNDLIVSTSSRLEFSSPIQVTPLFRSLAAGIPSPQFSESERFLRKTLGVESPSINPSASSQPPPCKRALLPSL
