# Supplementary material for: Legume genome structures and histories inferred from Cercis canadensis and Chamaecrista fasciculata genomes
Source: Plant J. 2026 Jun 10;126(5):e70981. doi: 10.1111/tpj.70981 (PMC13252982; doi:10.1111/tpj.70981)
Supplement: Supplementary file 8 — Data S8. Manuscript supplement; Compressed directory of aligned sequences from 36 gene families with members deriving from syntenic blocks from selected species. [file TPJ-126-0-s004.gz › S8_wgd_block_tree/41_hmm_align_table_wgd_all_squareup/Legume.fam3.02441]

MGTDCGEVVEPVPNIRSFKVHHKMCTELMKLVDRISRIFPDIEAARPRCSAGIQSLCLLNAIDKAKLLLQHCCESSKLYLAVTGDTVLSRFQKARKSLEQSLSQVQSVVPVMLAAEISQIIDNLACITIVLDSTEEETGRVIKELLQQGASTSDSIEISEIKALQFAAARLNIRSPKAILLEKRSIKKLLDKVGPDQTKKMILRYLLHLLKKYGNYITGEQIEAVYPYSDGPIVPENCSLHSQHIHHVEPERCFNYDQFETHDSEMGRAEPQEEYKCPISSRLMYDPVVIASGATYERMWIQKWFEEGNDTCPKTGKKLAHMSLTPTVMKDLISKWCRNNGVTLAEPQKLAKEFHSWEVSSTSIRSFGSSMDLHLPVDLSSMSLGSLDYSQGSDSSHARNTNDFNLMPKKANDNSWSHQIYVHVHDTDLITLSKFPYLEWDSQCQAIKDLKDRLKCCQASCSLPSEKFVELLNRFLSFAYEHQDVKALRTGTQLLMEFVNNCGKDLSYLREDTFGMLGSFLDLEVMVEALSIMEKLSANYHNKATIATSSVLTSILKILDSDSREFQEQAIRILYLSFSENCSHMASLGCIPKLLPYFEDQTLLRYCICMLKLGDIEVGRVSIVRTNGCIASVAEILDTGSIEEQEHALSVLLSLCSQREDYCQLVMYEGVIPSLVTISIGSDNGKVSAVELLRLLGDVQYEEE--SVKPRCE-TQDSNDHSQEKKSSKTSGFLKKLSPFSKSK--------
MGTDVGEVARTLPNPCSFKVHHTMCMELMRLVDRISKILPDIEATRPRCSSGIQSLCSLTAIDRAKLLLQHCCDCSKLYLALTGHAVLLRCLKARNSLGKSLEKIQSMVSVMLAAEISQIIDDLGCATFVLDSSEEEAGRVVRELLQKSPSASDSMEDYEIKALQIAAARLNITSSKAILIEKRSIKKLVDKLGPEPTKKMILKYLWYLLKKHGNHIMGGQIGMVHAQSDQPIATDKSSHSPSHSHYASQCRT-----QSIHTHELSRAISPKEYRCPMSSALMYDPVVIASGETYERMWIQKWFDEGHDICPKTGKKLANMSVTPTAMKDLISKWCRENGVIITDPSRRAAKFSSRESSFASIASFNITLKLHLPVDLSIVSIESTD-SYDSDSSQTLTTHHLMLM--RTNDNSYSSHESLALKDGDSMLFSQFPDLQWNSQCQVIEDLKVRLKSCQPFCSSSAKGFIESLIKFLNNAYGLQDIKALKAGMQLFSEFVNKHRNTQTYLSEDSFSVLGNLLDSEVKGEALAVMEKLSECEHSRAKIAASNALASILKILDSESREIQRQFIRIMHLSSSEACYHMLSLQCIPGLLPFLKDETSLRYCICILKLCDTEEGRVSVAKTEGCISAIVEILETDSNEEQEHALAVLHSLCSLSSDYCKLVTEQGVISSLFFIANGKDKGKASALKLLGLLTDNVRVENEERSKPTPSTSQEPNNRPRQKKSSKISASFKKFF--------------
MGTDGGEAVHTLPNPRSFKVHRKMCIELLKLVDRISRIFPDIEAARPRCSSGIQSLCLLNAMEKAKLLLQYCSESSKLYLAVTGDAVLLRCQKARKSLEQSLGQVKSIVPVMLAAEISQIIDYLACVTFVLDSAEEEVGKVVRELLQQGASTSDSMENSEMRALQFAAARLNITSSKAILIEKRSIKKLVEKVGPEQTKKMILRYLLYLLKKYENCIVGEQMENAYTYIEGPVATENYSNDSLHTHYVEQDQYMNYDQYRTHNSESDK--VPEEYKCPISSRIMYDPVIIASGVTYERVWIQKWFDEGNDICPKTKKKLVHTSLTPMAMKDLISKWCRINGVTIPDPSQ--QDFRSWEVSTTSIRSFGSSMDLHLPVDLSSMSLGSLDTSHSSDSLHARGTRSLHLTTLKTNENSHSHPPTVHLHDTDLIVLSELSDRDWDYQFQAIEDLKNRLKCCQVSCSVSSDNFIKPLNRFLNKGYELRDVKALRAGTQLLMEFVKICGEGLTNLSEDTFRMLASLLDFEVLGEALSIIEELSLHQHSKSAIT-SSVLTSILKILDSENREFQQQAIRIMYLSSGESCSRMVSLECIPKLLPFFQDSALINHCVCILELCDTEEGRVSVSQTKGCLASVADILETGGDEEQEHALAVLLSLCSQRETYCHLVMDEGVIPSLVSISVGSEKGKVSALEMLRLLRDVEYVETERAAAPNAESSQDSNNHPQEKKPPKKPGFLKKMMKLN-----------
--TE-ASVVEASSNPYPFMVHHRLCTELMKIVDRISKILPNIEAERPRCSLGIQSLCSLTTIDKAKLLLQHCSDCSKLYLAVTGDVVLSRCQKTRKSLVQNLDKILNVVSVMLSAEISQIMDDLERVTYVLDSSEEEAGRVVRELLQKSASASDSMEDAEIKALQIAASRLNITSPKAIITEKRSIKKLLNKVGPEPTKKMILRYLLYLLKKYESYI--------YACRDETFAPDNSSHD----HIPSFHSY----------CESSRIIPPEEYKCPISSKLMYDPVIIASGETYERMWIQKWFDEGHDTCPKTREKLANMSVTPISMKDLISKWCRNNGVSIPDPCRQAGRSISWESSYTSIKSFENSMNLNLPMDFSNMSLGSID-SYSSNSSQA---------LMKTSDNSQSHQSHANIDDADLMLLSKFPDHQWDSQCQVIEDLKICLKCCQAFRSLSTETFIESLTKFLNNAYDLQDKKALRNGAQLFFEFVLKCRDSLTYLSEDAFSMLGSLLDSEVTEEALNILEELSGCQHTRPKIAASGALISILKILDSESKDFQHQAIRIMHLSFSEACYHMVSLHCIPKLLPFFEDRTVLRHCICMLKFCDTENGRYFVAETEGCISAIAEVLESGSNEEQEHALDVLLCLCSQREEYCRLIMEQGMISSLMFISTGSDKGKESALELLRLERDVRCVENEECFVLSTQTTSDSCNQPQQQKSLKKSALFRMFSRFSKSCSHAGKNKR
----------------------------MKLVDRITKILPDIEAARPRCSLGIQSLCSLSAIDKAKLLLQHCCDCSKLYLAMTGDVVLSRCQKARKSIEQNLDKIRSMVPVMLSAEISRIIDDLGCVSFALDSFEEEAGKAVRELLQKSASDSDLMEDSEIKALQIAAARLNITSSKAILTEKRSIRKLLDKVAPEATKKMILRYLLYLLKKYGNYIIGKQMEKVYARSDEPFAPHN----SSHSHCAEMCPCLKYGQCSNHTHELSRGIPPEEYKCPISSKLMYDPVVIASGATYERTWIQKWFDEGHDICPKTGEKLAHMSLTSMAIKDLISKWCTSNRVTLPNPSRQAEKSKSWESSSISIRSFEDSMNLHPPRDFSNLSLGSVDSN-GSDSSQALAARDLNSMLMRTIDNSQSHQSHANIDDSDLMLLSKFPDLEWDTQCLVIEDLKFCLKGSQAFCNLSSENFIESLVKFLNNAYDLQDSKALRDGTQLLLEFVIKCRNSITYLGEDASNMLGNLLDSEVTGEALAILEELSGFQHSRIKIAVSSALTSILKILDSESREFQQAAIRIMYLSFSEACSHMVSLRCIPKFLPFFADKTVFRYCIRMLRICDTEEGRVSVVETEGCISAIAEVLETGSNEEQEHALTLLLNLCSQCVDYCQLVMEQGMISSLFYISKGNDKGKENAMELIRLLRDVTCVKKEECLVSAHSTSSNSNDQSQQKK-AKKCAFFKMLSWFSKSCSR------
--------------------------------------------------------------------------------------------------------------------ISQIIDILACATFVLDSAEEEAGRVVRELLQQGGSTSDSMENSEIKALQFAAAKLYITSPKAILIEKRSIKKLLDKVGPDQTKKMILRYLLYLLKKYGNYVVGEQTQKVYAYSEGPNATENYSHDSLNSQYVEPDRCLNYDQNSTQNSDLGKAMLPEEYKCPISSRLMYDPVVIASGVTYERMWIQKWFDEGNDICPKSRKKLVHMSLTPIAMKDIISKWCRNNGVTIPDPSQQAEYFHLLEASSTSIRSFGSSMDFHLPVDLSSISIGSLDTSYSSDTSHPRSTHGSRLVMMKTNDNSHSHQLNVHVHDTDLKILSELSDLEWDSQYQVIEDMKNRLKCCEVSCSVSSQNFIEPLNRFLSNAYELHDVKALRAGSQLLKEFVMNYGATKMAAESSEGEEEAGKLTGG--NQLLVVDDDLREM-GKKAAWSVSSFGNGVSSLRDNNLETYSDGAQPHLVIQFKKVKLQLVVLYV-----DFKLDESYTPSKISI----RAGDGFHNLKE----IKTVELVKPTG---------WVYLSLSGPRETFVNTFMLQVVLSNHLNGRDHVRQIKVYGPRPRHIMRWINSGHK------------------------------------------------
MGTDVSEVVESLPNPRSFKVHLTMCTELMKLVDRISRILPDIEAARPRCSSGIQALCLLSAIDKAKLLLQYCCESTKLYLAVTGDAILSRCQKARKALEQSLCAIQNMVPVMLAAEISQIIDDIGSVTFILNPAEEEAGRVVRELLQQGSSASDSMENSEINALKFAAARLDITTQKAILIEKRSIKKLLDKVGSDSSKKMILRYLLYLLKRYGNLIIGEQLEKVYTRSEGPIASENSTRSSLRGHNIESGPC-SHSQYETHNSESSR--PPEEYMCPISSKVMYDPVVIASGVTYERMWIKKWFDEGNDLCPKTGKKLAHMSLTAIAMKDLISKWCRNNGVTIPDPSRKSEDFRSWDVSSTSIRSFGSSMDLHLP-DLSNMSLGSLETSYSSDSSHAKTTHGL----MNTNYNSQRQQTETHMHDSDLMLLSKLPGLQWDLKCQVIEDLKGCFKCYEAFNSVLPEDFMEPLIGFLRDAYNLHDVSALRTGTQVLLEFVSNCRNGLTFLSEDTFSTLASFLDSEVMGEALAIIEELSGY----AKIAVSNAFTSVLKILDSESQEYQQQAVRIIYLSFGEICSRLVSLECIPKLLPFLVDRALARYCVCILKLCDTEEGRISLVETKGCISSVAEILENGSNEEQEHVLAVLLSLCSQRVEYCQLVMDEGVIPSLVYISNGNDRGKVNALELLRLLRDVEYVESEESIAPNLETTQDSNAQPQEKKSSKGSGFLKKLSVFSKSSSHSSRNKR
MGTDVNEVVEPLPNPRSFKVHRAMCTELMKLVDRISRIFPDIEAARPRCSSGIQTLCLLATIEKAKLLLQYCCESSKLYLALTGDAVLSRCQKLRKSLVQSLGAIQNMVPVMLALEISQIIDDLQSVTFILDSAEEEAGNVVRELLQQGTSASDLMENSEIKALKFAAARLNITSQKATVIEKRSIRKLLDKIGSDSSKKMILRYLLYLLKRYGNLIMGEQME-VYADVEGPIASENSTLSSLRSHHIESDSCSQNDQHETHNGESSS--PPEEYKCPISSRVMYDPVVIASGVTYERMWIKKWFDEGNDFCPKTRKQLVHMSLTPIAMKDLISKWCRNNGVTIPDPSRKAEDFRSWEVSSTSIRSLGSSLDLHLPADLSNISLGSLDTSYNSDSSHAKITHGLNSMLINTNDDSRGQPTQAHMPDTDLMLLSKLPDLQWDFQCQVIEKLKSSFKCYQAVDSVSSENFIEPLIRFLRDAYDLHDVRALRAGTQVLLEFVSNCRNCVTYLTEDTFSMLGSFLDSEVIEEALAVMEELSGY----AKIAVSYALPSIVKILGSESREFQQRAVRIMYLSFGDICSHLLSLECIPKLLPFLRDRALARYCVCILKLSDIEEGRISVVETKGCISSIAQILESGGNEEQEYALAVLLSLCSQRVDYCQLVMHEGVIPPLVFISHGNERGKANALELLRLLRDVEYVAE--RVISNVDTSQDSNNQPQEKTSSKGSGFLKKLSVFSKSSTHASKTNR
MRTDGNEVVEPLPNPRSFKVHLKMCTELMKLVDRISRIFPRIEAARPRCSSGIQTLCLLSAIDKAKLLLQYCRESSKLYLAVTGDAVLSRCQKARKSLEQSLGAIQNLVPVMLAAEISQIIDDLGSVTFILDSAEEEAGRVVRELL-QGTSASDSMENSEIKALKFAAARLNITTQRAILIEKRSIKKLLDKVGSDSSKKMILKYLLYLLKKYGNLIMGEQMEKVYTHSEGPIASENSTNSSLRGHYIESDPC-SCSQYETHNSELSR--PPEEYKCPISSRVMYDPVIIASGVTYERMWIKKWFDEGNDSCPKTRKKLAHLSLTPIVMKELISKWCRNNGVTIPDPSRKAEDFHSWEVSSTSIRSFGSSMDLHLPVDLSNMSLGSLDTSYNSDSFLAKTTHGLNLMLMDTSDNSRRQQTQAHIHDSNLMLLSKLVDLQWDSQCQVIEDLKSCFKCYQAFDSVSSENFIEPLIRFLRDAYDLHDVRALRAGTQALLEFVSNCRNGLTFLSEDTFSMLASFLDSEVIGEALAIMEELSGY----AKIAAFNAVTSILKILDSESQEFQQRAVRIMCLSFGEICSHLVSLDCIPKLLPFLKDRALARYCVCILKLCDTEEGRISLVETKGCISSVAQILEIGTNEEQEHALAVLLSLCSQRLDYCQLVMHEGVIPSLVYISNGNDRGKVNALELLRLLRDVEYVEDEECIVSNLETSQDSNNQPQKKKSSKASGFLKKLSVFSKSSSHASRNNR
MGTDVNEVVEPLPNPRSFKVHLRMCTELMKLVDRISRIFPDIEAARPRCSSGIQTLCLLSAIDKAKLLLQYCCESSTLYLALTGDAILSRCQKVRKSLEQSLCAIQNMVPVMLAAEISQIIDNLESVTFILDKAEEEAGRVMRELLQQGTSASESLENSEIKALKFAAARLNITTQKAILIEKRSIQKLLDKVGSDSSKKMILRYLLYLLKRYGNSIMAEQMEEVYTHNEGPIASENSTHNSLHGHNIESDPC-SHSRYETHNGELSR--PPEEYMCPISSRVMYDPVVIASGVTYERMWIKKWFDEGNDLCPKTGKKLAHMSLTPIVMKDLISKWCRNNGVTIPDPSRKAEDFHSWEVSSTSIRSFGSSMDLHLLADLSNMSLGSLETSFNSDSSHAKTTHSL----MNTSHNSRGQQTQAHIHDTDLMLLSKLPDLQWDSQCQVIEDLKSCFKFYEAFNSVLPEDFIKPLIRFLRDAYDLHDVSALRAGTQVLLEFVSNCRNGLTFLSEDTFSMLASLLDSEVRGEALSIMEEFSGY----AKIAVSNALSSIVKILDSESQEYQQRAVRIMYLSFGEICSPLVSLECIPKLLPFLTDRALVRYCVCILKLCDTEEGRISLVETKGCISSVAQILENGSNEEQEHALSVLLSLCSQRVEYCQLVMDEGVIPSLVYISNGNDRGKANALELLRLLRDVEYVENEESIPPNLDTTQDSNNQPQEKKSSKTSGFLKKFSVFSKSSSHSSRNKR
MRTDANEVVEPLPNPHSFKVHRTMCTELMKLVDRISRIFPDIEASRPRCTSGIQTLCLLSAIDKAKLLLQYCSESSKLYLAMTGDAVLSRCQRARKSLEQSLGAVQNMVPVMLAAEISQIIDDLQSVTFILDSAEEEAGKVVRELLQQGISTSNSMENSEIKALKFAAARLNITSQKAIIIERRSIKKLLDKVGSDSSKKMILRYLLYLLKKYEKLIVGEQMEKVYTDSEGPIASENSTPSSLHGHYIESDPCSQYDQHETCNSEPSR--PPEDYKCPISSRVMYDPVVIASGVTYERMWIKKWFDEGNDFCPKTRKKLSHMSLTPIALKDLISKWCRNNGVTIPDPSRKGEDFHSLEVSSTSIRSLGSSMDLHLP-DLTNMSLGSLDTSYNSDSSHSKISHGLNLTLINTNENSGRQQTQAHMHDTDLMLFSKLPDLQWDVQCQVIEKLKSSFKGCQSFDSVSSQNFIESLSRFLRDAYDLHDVRALRAGTQVLLEFVNNCSNDITFLTEDTFSMLASFLDSEVIGEALAIMEELSGY----AKIAVTDALPSILKLLGSESREFQQRALRIMYLSFGQVCFHLVSLECIPKLLPFLRDRALVRYCVCILKLCDTEEGRISVVETKGCLPSIAEILENGGNEEQEHALAVLLSLCSQRVKYCQLVMHEGVVPSLVYISHGNERGKANALELLRLLKDVEYVPDEECPVSNVETLRDSNNQPQGKTSSKASGFLKKLSVFSKSSSHASKNNR
MRTDGSQVVETLPKLHSFKVHEKMCTELTTLVDRISRIIPDIEASRPRCSSGMQFLCLLKAMDKAKVILQHCCESSKLYLALTGNAVLSRCQKARKLLGQSLGQIQHMVPVRLATEISQIIKDLGVAKFVLDPLEEEAGRFVKELLQQGNSASDSMENSEIKALKFAAVRLNITSPKAISVEKQSIRRLLDKIGPDSTKKTILTNLLYVLKKQGKSITGEQIEDVYARSEGQIAAEKSSHSSLCSQNVESDTYSNYGQCEAYTNELSSVIPPEEFKCPISSRLMYDPVVIASGVTYERMWIEKWFEDGYDLCPKTSKKLAHMSLTPIAMKDLISKWCSNNGVNIPDPSRKADDFHAREASLNSIMSFGSSLDLQLPVDLSSISLGSLDASYKSDSSHAKTTGSSSPSLTKIIDNSSSHQSHAEMHDTDLMVLSTLADLQWDSQCKVIEDLKNHGKCYKAFNSASSENFLERVFKFLSEAYSHHDVEAMRAGTQLLLEFVSTCRTGLTDLSEDAFRVLASFLDSEVKGEALAIMEELSGYRRNKAKIATSNALISILKILNSEGGDFQQQAIRTLYLSFAEICSSIVSVECIPKLLPFFKDRALVRYCVCILKLCDTEGGRISVAETKGCLSCVAEVLENGSNEEQEQALSVLLALCSERVDYCQLVIDKEVVPSIVYVSMGNDRAKVSAFELLRLVQDVGYVEKNEYVGSNLETSGGSSNQSKGKKSSKKSWFF------------------
MGTDNYEVVEPLPNPRSFKVHRTMCTELMRLVDRVSSIFPDIEASRPRCSTGIQALCLLSAIDKAKLLLQHCCESSKLYLAVTGDAILSRCLKARKLLEQSLGQIQDMVPVMLGAEISQIIDDLSCAKFALDSTEDEAGRAVRELLQQGTSMSDSMENSEVKALQFAAARLNITSPKAILIEKRSIKKLLDKVGPDSTKKMILRYLLYLLKKYGNSIMEEQMENVYAHSDGPIATENSSHSSLHSHDVKSDPCLNCGQYGSHQSELSRVIPPEEYKCPISSKVMYDPVVISSGVTYERMWIHKWFDEGNDTCFKTGKKLVHFSLTPIAMKDLISKWCANNGVVIPDPSRKMEVFPSWEASSTSIMSFGSSMDLHLPVDLSNMSLGSLDASYNSDSSRVRTTLGSNLMLTKNGDDSQSHQTQARIHDTDLILLSKLPDLEWDSQYQVIEDLKNSVKSYLAFNLVSSESFIESVIRFLRNAYDLHDLKALRAGTQLLLEFVSTCRNGLSNLTEDTFSMLSTLLESEVKGEALAILKELSGYQHDKATIVASSALTSILKILDSEGRDFQQEAITILYLSFVEICLSMVSLECIPKLVPFLKDTALVRHSICILKLCDTEEGRVSIAETRGCISRVAEILENGSDEELEHALAVLLSLCSQRLDYCRLTMEEGVIPSLVFITNGTDKAKAGAVELLRLLRDVEFENE-ESLEPKFETSQNSNNQSHEKKSSKSSGFFKKLSLFSKHK--------
-------YTERMPQ--SYKMHSSMCLELKRLVDRIMRIFPDIEDARPGCSSGIQTLCLLNALDKTKQLLQYCSESSKLYMAVTGDAILARGSRAKKSLEQCLNDIRSIVPTILEIKISQIVQDLRSTQLTLEFSEEEAGKAIRELMQK--STSSSASPDEIKDFHYAALKLQLSTPEAIVTERRSLKIICEDHKQSFTHHQ--------------SI----------------------DDSLHANAAEAEAS-----------EEHNGTLPEKFKCTLSRTVMYDPVIISSGNTFERMQIQKWFDEGNDSCPISKRKLDDFTLKPVELKSQISEWCAKNGLDVQDPARKHVKASNSIDFSVSIASFGSSL-YNIP-DHSGISITDFNSSYSIDSSSYSKMSKGGYFTMQRIDSSGAGDTDSSHSEIEIDPLCGLTNLPWDAQIKVVEDVRSRFEHTRAFRSMSPSKFLEPLITYLKNALERNGTEIIKGGLDLLLAFLSGNRRAIESLEEEVFKMFSVFLESEVAEEALNILEVLSNHPHGPSKITSSGSLSSLLKIVESQAEHLQEQAMITLKLSSMEICLEMVSLDFIQKLTSFLQQKVFCKHSIIILKLCSTEKGRGCITETPDCLASIAELLESNVPEEQENAISILLQLCVQKIEYCCLVVREAIYSSLILISNGTEEVKVSASELLRALVDSDKEEEEESSRPEGRTTASPTSHPEPVKITPSP---KKSGLFGFNFSSLKKKKK
MGTDAAEGVETVRKPHSFKVHRLMCTELMKLVDRISRIFPDIEAARPRCTTGIQALCLLRAIEKAKLLLQHCSDSSKLYLAFTGDVIVSRCQKSRNLLEQNLREIQNWVPVMLVVEISQIVDDLKGATFILDPSEEQAGRVVRGLLHQDASQSNSREDSEITALQIASWRLHITSSKAMLIEKRSIKKLLDKVGDDLRKKHILTYFLYLIKKYGHLIMGKQAEGASMWQQGSLASETSGNGLEYNQYTEAEPHVKYNQY-NRSDMLHRTVPPEEFLCGISSRLMYDPVVIASGQTYEKKWIQKWFDEGHDTCPKTHMKLTHLSFTPAAMKELISRWCTEYGVTILDASMQPETLS-WETSSTSIASLGSSMDIHVQMDLSNVSFGSLDTSYNSDSSRTKIESGLSLVQ--EYDDSLKYRYAK-NCETDSEFLSKLGELPWESQCKVVEDVKSHLKCPQASYSMSSKNFVEPLIKFLRDAHDLDDVKAQRDGFKLLFTFVSKNRNDIPYLVEDAYTLLASYLDSKVIEKALAILEIVSVQQHCRSKISESGALSSILKLLDSQIKDIQGKAIKVLYLSLRDICPKIVSLECIPKLVSFFKDDALAGNCISILKLCDTEEARISIAETSGCIASIAEVLETGSSEDQEHAVAILLSLCSQRVEFCHLVMHEGVIPALVFLSNGKERAMISALEVLRLLRDIDYVDEQECSGSDLDASKDNDNHSAGKKLSKTSGFFRTMLKFSKPSSLAPKKKK
MGTDVTKVLETVQNPLSFKVHRIMCTELMKLVARVSIILPSIEAARPRCSSGIQSLCLFRALDKAKLLMQHCCESSRLYLAITGDVILSRCEKSRDLLEQSLNQIQNMVPVLLAVKISRIIDDLRCVTFILDSAEEEAGRIVRKLLQQDALKSDSIENSEIEGLQFAASILSITSPKAILIERRSIRKLLGKVHEDPTKKKILKCLLHLLNKYGNLIMGEQMEKAYACSERSYGIQRFSHNSLDNQSAELESRMVYGLYEPHTIDLSRVVPPEELQCPMSLRVMYDPVVIASGETYERMWIQKWFDEGNDTCPKTETKLAHRSLTPVAIKDLISKWCTKYGVSIRDPGLQDKDLHSWEASSTSIASFGSSMDLRLQVDLSTVSFASSDK---------------------------------TMHDADLVFLSKLPDLQWDSQCQVIEDVKSCLKGDQAYHFVSSENFVYPLIKFLRDAYDIHDVKAQKAGAKLMFEFVSNCRNDLLYLNEDAFSMLANFLDSEVIEEALAIIEVLSNHQYCRAKVAASNAVVAILKILDSLSREFQQQAIKILCLSLSEICSQMVSLEGVPKLVSLFNDSALAGRCIYIMELCDTEEGRVSVVETKGCISCVAERLLSGNYEDQEHAVAVLLSLCSQRVQYCQLVMDEGVIPSLVNISIGNDKAMVSALELLRLLRDVNYDDKEDSFGSGLGAPQDSNNHSKEKKSSKVSGFLRTMPVFSKAGSLAFKWKR
MGTDVTEVVETVQNPCSFKVHRIMCTELMKLVDSVSRILPNIEAARPRCSSGLQSLCLLQTLDKAKLHLQYCCESSRLYLAITGDVILSRFKKSRDLLEQSLSEIQNMVPVMLAVEISRRIDDLRCATFILDSAEEEAGRIVRQLLQQYSLTSDTMENSEIKTLHLAASLLCITSPKAILIEKRSIKKLLDKVSEDPTKKKILKYLLYLLKKHGNSIMGEQMEKGTAHGERSYGIQKYTHNSLENQSVGSELRMVHGQYEPHTVDLSRGVPPEELRCPISLRLMYDPVVIASGQTYERMWIQKWFDEGNDTCPKTKIKLAHLSLTPVAMKDLISKWCTKYGVSILDPTVQQKDLHSWEASSNSIASFGSPMDLHLQVDLSTMSFGSLDTSYGSESSQAKTADGLNLMLMRTSDNS-----HAAMHDADWVLLSKLPDLQWDSQCQVIEDVKNCLKGDQAYHFVSSDNFVDPLIKFLMDANDLHDVKAQRAGAKLLLEFVSNCRNGLLYLKEDAFSMLANFLDSEVKEEALAITEVLSTHQYCRDKIGASNAVGTILKILDSPSIEFQQQVIQILCLSLSEICSQIVSLEGIPKLVPFFNDSYLAGNCLYIMELCNTEEGMVSVVETKGCISCVSERLETGSLEEQESAVAILLSLCSQRVQYCQLVMDEGVIPPLVNISIGSENANVTALELLRLLRDINYGDK-QLFGSDHSASGDTINHSKENKSSKVSGFLMRMSVFSRPSSLVSKK--
MGTDATEVVPTLPRPNAVKVHQLMCTDLMNLVDRVLKILPEIEAARP-CKAGRDALCSILAIEKAKSVLLDCSESSKLYLAISGTVIVLKCERIRSLLEKNLSQIQTMVPCMLNAQISRIVEDLRAVTFSLDSSEEEAGKVMQTLMRQESAQSDLIENSKIEALQIAASRLHITSQRDQLIEKRSIRKQLEKSSNERKNQM-LIYLLNLLKKYGNIIVEVQMENADDHHERPFPFPNSCGASLCGQSVEVGSCLGYGQHEAQTDVFRRPIPPEEFMCPISSRLMYDPVIIDSGVTFERMWIQKWFDEGHDTCPQSKKKLAKMLLTPTAMKELILKWCMKHGIPEPGPCLEPPAFNTWEYSSTSITSLSNSMDLNLPIDISGVSLGSLDNSYSSDSSHINIRDGLNLITVKTSDESHRCHGHADKPETDLKFLSELATHPWESQYQVVEDVEKDLKGDQAWHSLSSKNFVEPLIRFLKDACEQHDVKAQRVGSQLLLAFVSKSRSGVSYLGEDAFNLMTSLLDSEVTEEALAILEVLSSNLNCGSKIAAAGTLTSVLKILDT-QREFQEPAIKILYMSSSDVRSFIVSLDCIPKLVPFLKDTRLAKYCIVILKLCYTEEGRVSVAGTDGCIASIVELLENGSCEDQEHAMAILLFLCAQRVQYCQLVMEEGVFTSLASISLGNDNGKVKANELLRLLRDIDHSDVKESPGSNLVVPVDSSNYLKEKKSSSKSSIFGRIPIFSKRRSGSPKRKK
MGIDSGEDAEALQNPRSFKVHGRMCMELHKILDRVLRIFPAIEEARPRSSSGIETLCLLNAIDRSKLVLQHCSESSKLYLACTGNAVLARCQKARKLLEQSLIQIQGMVPVMLAAEVSGIIDDLECVRLVLDSTEEEAGRVMNELLVPSSSASDSLDDDEVKALKFAAPRLNITSAKAIVIEKRSIKKLLDKVGPDQKKKKILGYFYYLLRKHGSLIIGEKMEPVLSRNEEQITTENSNHDSLQNHHVESDPGLSFGHYRTQIDDLGRVTPPDEYKCPISSRLMYDPVVIASGVTYERMWIQKWFDEGNDLCPKTRKKLAHMGLTPIAMKDLISKWCKNTGVSISDPRRIAEDFNSLEASSNSIKSFASYIDFTLPLDISNISLGSLDASYNSDASHGKTTRSSNLMPRRTSEDSQKHEAHEQMRDADLILLSKLHDLQWDSQCQIIEDLKNNLKRYRGFGSVSPENVIEPLVRFLKSAYDRHDIKALRSGTQLLLEFVNNCRNGLADFSEDIFTMLASFLDSEVIGEALAVMEELSGY--RKAKIAGSSALPSVLSILDSDNKDFQRQVIVILYLSFGEVFPHMLDLKCIQKLLPFFKDRALLRYCVCILKLCDTAEGRNSVAETKGCISSVAEILDAGSSEEQEHALAVLVSLCSQSVDYCQLVIKENVILPLAFISQGSDKAQASAFELLRLLRDADHAEDEVSFEPNVITSQNSNNQPQEKKSSRGSTFLKILSPFSKSK--------
MGTD-GEVVETLPDTRSFKVHDTMCTDLDKLVDRILRILPEIEAARPQSSTGIQSLCSLIEISKAKQLLQNCFESSKLYLALTGDLVLSKCQKIRNSLQKSLFQIQGMVPVMLAAKISQIVDDLGYVTFVLNSAEEEAGRVVRELLRSLTSESDSMENSEVKSLQFVAQRLNITSPKTILIEKRSIKKLLDNVGPDLTQKKILSHLLDLLMKHQKLITAEQPEKTYSHSEEPVTTENSRRDSQCNRRVEPKQCLNYVPYRAHMSEWRGVTPPDEYKCPISSRLMYDPVVIASGVTYERVWIQKWFEEGNSVCPKTRKKLVHMALTPIAMKDLISKWCRTSGVSIPDPCRQGEDFLSWEASSTSTASFGSSMDLNLPLDLSNVSLGSSDTNYNSDSSHAKTSHDLNLMLINTNDNSHRHQSDAEIHDKDLKLLSKLHDLQWDSQYQVINDIISDYRCYEAFSSVAYENFIEPIIRFLNTAYEVHDLKALRAGTKLLLKFVNSCRNGVTKLSEDSCNVLINLLDSEVTGEALAIMEELSRHFDKANSAALSSALAPLSEILNSGNREFQKITIRIMCLSFGELCPRMVSLNCIENLLPFFDDGTLLRFCICIMKLCDTEEGRVSFAENKGAISSVAEVLEIGTNDEKEYALAILLSLCSQRVEYCQLVMYEGIIPSLVSISNGNDNTKALALELLRLLRDIDYCVEEDCSGPNLDISRDSDDHFQQRKPSKKYTILKKLSLFSKSNSLASKSKR
MRTDSGEEGDKLQNPRSFQVHSKLCIELVRLVDRISKIFPDIEAARPRCSSGIESLCLLNSIDRAKLLLQHCSECSKLYLAVTGDTVLLRCQKVARLLEQSLIQIQDMVPVMLAVEVSRIIDDLECTTFVLDSAEEEAGRVVRELLQQGTSTSDSVDDSEVKALQFAAPRLNITSRKAIVVESRSIKKLYDKVGPDQKKKVILRYLLYLLKKHGNSIAVEQSVTAYSRHEEPTARKSSNHDSPRSHHVEPQPCLNYGQNRTHTNELGI-APPEEYICPISSRLMYDPVIIASGITYERMWIKKWFDEGKVVCPKTNKMLTHMTLTPVVMKDLISKWCSNIGVSIPDPTRQAEDSYPWDASITSVQSFGSYFDLNLPMDHSNMSIGSLDSSFSSDASRVKIVQDLNSISIKASDKSHIHRAREGMRDTDLMLLPKLHDLQWDSQCKVIEDLKDHLKSCQAFSSVSPENFVEPLVRFLSKSYDLHDLKAMRAGTQLLLEFVNNCRNGMTNLSEDTFITLASFLDSEVIGDVLTIMEEMSVHGYSKAKLAASSSLTSLLNILDSGNKEFQQKAIRIMYLSFGEVFPHMLSLKCIPKLLPFFKDRAVLRYCIQILKICDTEEGRNSVAETKGCISSVAEILETGSNEEQEHALAVLVSLCSKRVDYCKLVMDEDVIAPLFYISQGNDKGKESALELLNLLRDVKCVENEDCSEPNTNSSQGSSSHPEENKPSKSSSFRKKLAVFSKSISHASKTKK
MGTDGCE-VETLPY--SFKVHCRMCTELKKLLERILRIFPLIEAARPRSSSGIQSLCSLSAIDKAKQLLQHCSESSKLYLAMSGESILSKCQKAKRSLEKSLIQIQDMVPVMLAAEISRMIHDLGYVTFVLDFAEEEAGRVMRELLQQGASDKDSIENSDVKSLQFAVARLNITSSTAVVIEKRSIRKLLLNVRPDQTKKMILKNLLYLLTKYRSFITGEQME-AYHLSEGPVTTEN----MGHVNHVMSEPDLNRDQNRTHAGELGRVTPPEEYTCPISLRLMYDPVVIASGVTYERMWIQKWLDEGNGICPKTKKKLVHRALTPVAIKDLIVKWCEINEVSISDPSRQVEDFRSWESSSNSIMSFGSSMDLNLPMDFSGISLGSLDTSIGSGFSHVKASHGLNLMLVKTSEDSHRHQST---HDADLTRLSKLHDSQWDSQCQVIEDMKINFKCYQASCSVSFENFIDPLTRFLSTANEMHDVKALRGGTQLLLEFMKYHRNGLKNLSEDTCTVLASLLESEVIEEALAIMEVLSGYWSDKANIAASSALSSVSKFLDSGNKEFQRKAIRMVCFSYGELCPYIVSLGCISKLLPCFEDKALSRDCICILKLCDTEEGRMSVVETKGCISFIVEVIGSGSDEEKELALAIVLSLCSQRLEYCELVLYEGIIPSLVIISNGNDSTKAYALELLRESQ-------------------------------------------------------
MRTNSGEIVETFPNTLSFQVHSKICIELMKIVDSIMRIFPDIEEARPRCSSGIESLCFLNSIEKAKLLLQHCSECSKLYLAVTGETVLSRCQKAKKSLEQSLIPIQGMVPVMLAVEVSRIIDDLEYATFVLDFAEEEAGRVVRELL-HQGSTSDSVDDFEVKALQFAAPRLNITSQKAILIERRSIKKFLDKVGPDPKKKTILRYLMYLMKKHGNMVVGEHMENFYSRSEEPIARDNSSRDSRRRNRVESHHSMNYDQNKTEMNQSDRVAPPEEYKCPISSRLMHDPVIIASGVTYERMWIRKWINEGKTICPKTEKELPHMTLTPIVMKDLISKWCKNNGVTIPDPSRHTEDFMLLDASITSIKSLGSYFDLNLPMDLTNMSLGSLDNSFSSDVSRVKTNHALNLMMTKSNENSHPHKDHAEIHDTDLMLLPQLHDLQWDSQCKVIEDLKDHMKSSQAILSVSAENLVEPVVRFLSNANDRHDLKALRAGTQLLSEFVNNCRSGMADLSEDTFIKLANLLDSEVIGDVLAIMEELSGDGNSKAKIAASSALTSVLKLLDSDNKGCQQHAIRIIYLSFSEVCPHMVSVNCIPKLLPFFKDRAVLRYCIYILKICDTEEGRNSIAETKGCISSIAEILESGSNEEQEHALDVLLSLCTQNVDYCKLILDEDVITPLFYISQGNDKGKESALELLHILRDAKYVENEDSSQPITNSSTDSNSHPEENRSSKKSQFLKKLGLFSKSTPHASKPRR
MGTDSCKVVETLPDPRSFKVHRRLCTELKKLVDRVLRIFPQIEEARPRSSSGIPALVLLSTVDKAKQLLQNCSDSSVLYLAITGESILSKCQKSRKSLEKSLVQIQDIVPVMLAAEISRIVDDLRRVTFVLDSAEEEAGRVMRELLQQGTADNDSKENSDVKSLQFAAARLNITSATSIVIERRSIKKLLQKLGQEETQKVILKNLLYLLIKYGNLLTGEQEE-VYSHREEPSANENSSHDSLRTDSVNSEPYSNHDQYGIRASELIRVTPPEEYACPISLRLMYDPVVIASGETYERMWIQKWFDEGNVICPKTKKKLLHLAMTPVALKELISKWCKTNDVSIPNPSRQAEDIRSWEASVTSIRSFGSSMGLNVPMDLSNVSFGSVDNSYNSDSSLVKASRGLNSMLIKTRNSSRGHQSRSQIHGSYLASLSELHERQWDSQCQVVKDMKIDFKCSEAFNSVSPDNFIDPVTRFLSTAYDKHDTKALRSGCQLLLEFTKYCRNGVTNLSEDTCSVLASLLETEAIGEALAILEELSNHWSDKANIAASNALTSILKILDSGNQEYQRKAIRIMCFSSSEFCSYIVSLGCIPKLLPFFEDKSLSRDCICILKLCDTKDGRVSVVETKGCMSCVVEILGSSTDEEKEFALAIVLSLCSQRVEYCELVMEEGIIPYLVNISNGNDGTKVYALELLRLLRDV---ESEGCFEQNLDKSRDSNYQYEEKKSSKKSTFLNKLSRFGKSSSISSKNKR
MRTDIVEGEA-LLNPSSFKVHSKICIELAKLVDRISIIVPDIEATRPGFSLGIESLCLLNAIEKAKVLLQHCSECSKLYLVMTGDTVLSRCLKTTRSLEKSLIQIQNMVPVMLAVKVSGIIHDIECTRFVLDPDEEEAGRVVRELL---GSTSDSVNDSEVEALQSAASRLKITSRKAIVTEQRSIRKLLDKLGPDVTKKMILKYLLHLLKKHAKLLVVEHEERVYS-SEEQVVTQKSSHDSLRSHHVESDQSLNYGQYITHTSELGGVEPPEQFKCPISSRLMYDPVIIESGETYERMWIKKWFDEDNDICPKTRKKLVHTALTPVSMKNHISKWCRKNEVSIPDPSRHEEDIRSWEASSTSINSIGSYFDFNSPVDLSSMSIGSLDTSFCSDASHGKTTRGSLLI--KSSDNSERHQVHAEIQDSDLMLLPQLRDFQWESQCKVIQDLKDHLKSSQAFVSVPAENLVEPLLRFLSNAYDLRDVQALRAGTQLLLDFVNNCRNGNTTLNDDAFIMLASFLDSEAIEEILVILEELSGYRFSKPKIAASSALNSILNILDSENKGFQQRAIRIMYLSFSEVCPSMLSLKCIPKLLPFFKDRTLLRYCIYILKLCDTEEGRNSVAETKGCITSVAEILNSGNNEEQEHALAVLVSLCS-HVDYSKLVMREHIITSLCLISQGNDKGKKSAMELIYILNGVNIVDNKGCPEPNISSCRDSISHPEESRPSKRSTFLKKLSPFSKSSSHASKTKR
MGTDGSELVETLPNPSSFKVHRAMCTELRKLVARILRIIPRIEEARP---CGMQALCLLSAIDKAAQLLLYCSESSKLYLAMTGDSILSKCQKARKSIVKNLVQILNMVPVMLAAEISLLIGDLECVTFGLNSAEEAAGKVLKQLLQQSTSDNDSMEESEIKHFQFVAARLSITSSSAILIEKRSIQKLLKQVRPKQQKEIVLKNLLYLLLKHKKSITGEQIE-VYFQSEGPITTENSVHESQSILPVKSGPYLNHDQYRTQANELGRLTPPEEYTCPISLRLMYDPVVIASGETYERMWIQKWFDEGNTICPKTKKKLEHMALTPVVFKDLILKWCETNGVSIPDPNRQVQHLHSWEASFNSIKSFGSSLDLNFQMDLSNLSLGSLETSYNSDSFHAKANHGLDLILNKTGANSPRHQSHAGIHDVVLMPLSKLHERQWKSQCQLIEDMKIDFKCNHTLCSVPSENFIDPLTRFLSTACERHDVKALRSGTKLLLEFMKCCRNGMTNLSEDTCIMLASLLDTDVIGEALTIMGELAGNWCEKANIAASTVLTSISKILDLGSKEFQGKAIKIMLFSSSQICHYMVSLGCIPKLLPFFEDKTLSRDCIHILKLCDTEEGRVSVVETKGCIYSVVEILGTGSDEEKEPALDILLSLCSQRVEYCQMIMDEGIIPSLVDISNGSDMAKAFALELLRLLR-TEFEDE-DSYEPNFNASQESTNLYQEKKSPKKPSILKRLSIFSKSSSVAPKNKR
