# Supplementary material for: Legume genome structures and histories inferred from Cercis canadensis and Chamaecrista fasciculata genomes
Source: Plant J. 2026 Jun 10;126(5):e70981. doi: 10.1111/tpj.70981 (PMC13252982; doi:10.1111/tpj.70981)
Supplement: Supplementary file 8 — Data S8. Manuscript supplement; Compressed directory of aligned sequences from 36 gene families with members deriving from syntenic blocks from selected species. [file TPJ-126-0-s004.gz › S8_wgd_block_tree/41_hmm_align_table_wgd_all_squareup/Legume.fam3.02443]

MSDSPLTLCSISLLFPLLIVIIFFFRRKHPRLLPPGRMGWPFIGETIGYLKPYPATTVGDFMEQHIARYGKIYKSKLFGEPAIVSADAGLRYILQEGKLFECSYPRSIGGILGKWSMLVLVGDMHRDMRAISLFLSHARLRTHLLKEVEKHTLLVLSSWKECTFSAQDEAKKFTFLMADHIMSLDPGNLETELLKKEYVTFMKGVVSAPLFPGTAYRRALKSRSTILNFIEVKMEERVKRMEE-NENLEEDDLLNWVLKHSLSTEQILDLILSLLFAGHETSSVAIALAIHFLPGSPRAIQQLREEHIKIAKAKKEAGEVELTWEDYKSMEFTHCVVETLRLGVVRFLHRKALKDVRYKGYDIPCGWKVLPVVAAVHLDPSLFDQPQHFPWRWQSNNNGSSE--GSQIFMPFGGGPRLCAGSELAKVEMAVFIHHLILFQWDLADTDQAYVYPFVDFPKGLPIKVHRHSL
-SDSYLNLWLLSLILALPIILLLFKRKQQPKLLPSGHMGWPLIGENLEYLRPHRATTKGKFMEQHIARYGKIFKSSLFGLPSIVSADAEFKFILNEGKLFECSYPKSIGGVLGKWSMLVVVGDMHRDMRAIALFMSSAMLKTAMLKDVEKYALLVLNSWKQHKFPAQEEARTFAFLMAKNILSLEPDHPEAEALKKAYAHFMKGLVALPLFPGTAYRKALQSRFTIRELIEKKVEQRIQNIKEGDEGWDDD-LLGWVLRNSLTSEQMLDFILGMLFAGHETSSVAISLALHFLPGCPQAVQQLREEHREIARTKREAGEVELTWDDYRRMEFTHCVVETLRLGVVRFLHRKVIKDVRYKGYDLPRGWQVLPVIAAVHLDPSHFDHPHLFPWRWQNNGNHGGSTGTSHNFMPFGGGMRYCPGSELAKLETAIFFHHLVLYQWDLAEEDQALVYPFVEFPKGLPITVQRLSL
MSESNLILCSITCFFLFLLLLIIFKRNKKPKLLPPGKMGWPFLGETIGYLRPYSATTLGAYMENHIARYGKIYKSKLFGEPAIVSADAGLRFILQEGKLFECSYPRSIGGILGKWSMLVLVGDMHRDMRVISLFLSHARLRTHLLKEVENHTLLVLATWRECVFSAQDEAKKFTFLMAKHIMSLDPGNLETEQLKREYVTFMKGVVSAPLFPGTAYRKALKSRSTILSFIEGKMEKRVKRMNNND---DEDDLLNWVLKHSLSTEQILDLILSLLFAGHETSSVAIALSIYFLPGCPRAIQQLREEHMEIARAKKEAGEVELTWDDYKRMEFTHCVVETLRLGVVRFLHRKAVKDVRYKGYDIPCGWKVLPVIAAVHLDPSLFDQPQHFPWRWQNNNNNGAS---QNNFMPFGGGPRLCAGSELAKLEMAVFIHHLILFEWELADNDQPCAYPFVDFPKGLPITIQRHSS
--SSCLPLCFLSSILALLLIFVFSKKSKQRKLLPPGNMGWPLVGETLGYLKPHSATTIGDFMEEHIARYGKIYKSTLFGDPAIVSADPGLKFILQDGKLFECSYPKSIGGILGKWSMLVLVGDMHRDMRALAIFMSNVRLKTSLLRDMEKHTLLVFKTWKDSKFPAQHEAKKITFMMAKQMMSMEPHVLETEQLKEEYVTFMKGVVSAPLFPGTAYWKALKSRVTILKFIERKMEERVHNIKGGKDGLEEDDLLSWVMKNSLTTEQILDFILSMLFAGHETSSVAITLAMYFLPGCPRAIQQLREEHQEIARAKKEAGEMELTWADYRGMNFTHCVIETLRLGVVRYLHRKAIKDIKYKDYDIPCGWKVLPVLAAVHLDPSHFDHPQRFPWRWQNKS---S-F-SNNNFMPFGGGARLCAGYELAKVEMAVFIHHLILFEWELAEPDQPFVYPFVDFPKGLPITVRRHV-
MSDSYLTLSFLSPILALILILLLFKRNQKPKLLPPGKMGWPLVGETIGYLKPYSATTIGDYMEHHIARYGKIFKSSLFGGPAIVSADAGFRFIFQEGKLFECSYPRSIAGILGKWSMLVLVGDMHRDMRTISLFMSNLRLRTSMLKDVEKHTLLVLRSWKETKFSAQEEAKKFTFFMAKHIMSMEPEDAETEELKKEYVTFMKGVVSAPLLPGTAYRRALQSRATILKFIEGKMEGRVQNIKEGNERLEEDDLLNWVLKNSLTTEQILDLILSLLFAGHETSSVAIALAIYFLPACPPAMQQLREEHTEIARRKKQAGEVELTWDDYKRMEFTHCVVETLRLGVVRFLHRKAIKDIQYKGYDIPCGWKVLPVLAAVHLDPSHFDHPQLFPWRWQNNGSGGRMPNANYNFMPFGGGTRLCAGSELAKLEMAVFIHHLILFQWDLAEKDQPFVYPFVDFPKGLPITVQRH--
-------------------------------------MGLPFLGETISYLKPYSATTLGQYMEQHIARYGKIYKSNLFGGPAIVSADAGLRFILQEGKLFECSYPRSIGGILGKWSMLVLVGDMHRDMRVISLFLSHGRLRTHLLKEVEKHTLLVLSSWKQSTFSAQDEAKKFTFLMAKHIMSLDPGDLETEQLKKEYVTFMKGVVSAPLFPGTAYWKALKSRCTILNFIEGKMEERVKRMKEGNESLEEDDLLNWVLKHSLSTEQILDLILSLLFAGHETSSVAIALAIYFLPSCPRAIQQLREEHVEIARAKKEAGEVELTWDDYKRMEFTHCVVETLRLGVVRFLHRKALKDVRYKGYDIPCGWKVLP-----HNN--------NNGGRTTGTSCPTTTTTTTHNFMPFGGGSRLCAGSELAKLEMAVFIHHLILFQWDLADIDHPHAYPFVDFPKGLPITVQRR--
MSDLSLTLCSLTGILAIALIIFLFKRKQQ-RLLPPGKMGWPFLGETIGYLKPHSAITVGEFMEKHIARNGKIYKSKLFGEPAIVSADAGLRFILQEGKLFECSYPRSIGGILGKWSMLVLVGDMHRDMRIISLFLSHPRLRTHLLKDVEKHTLLVLSSWKECIFSAQDEAKKFTFFMANHIMSMDPGNVETEQLKEEYVTFMKGVVSAPILPGFAYGKALKSRSTILKFIEGKMEERIKKVTEGNESLEEDDLLNRVCKHSLSTEQILDLILSLLFAGHETSSVAIALAIYFLPGCPRAIEQLREEHSEIARAKKQAGEVELTWDDYKRMEFTHCVVETLRLGVVRFLHRKAIKDVRYKGYDIPCGWKVLPVIAAVHLDPSLFDQPQHFPWRWLQNSSSNRCPSTGNNFMPFGGGPRLCAGSELAKMEMAVFIHHLVLYHWELADTDEPFAYPFVDFPKGLPIRIQRRR-
MSDSHLTLCSLTTILAALLIILLFKRKQQ-RLLPPGKMGWPLLGETIGYLKPYSAITVGEFMEQHIARYGKIYKSKLFGEPAIVSADAGLRFILQEGKLFQCSYPRSIGGILGKWSMLVLVGDMHRDMRTISLFLSHSRLRTHLLKEVEKHTLLVLNSWKQCVFSAQDEAKKFTFLMASHIMSMDPGNLETEQLKKEYVTFMKGVVSAPILPGFAYRKALKSRSTILKFIEGKMEERVKKFKVGNESWEEDDLLNWVLKHSLSTEQILDLILSLLFAGHETSSVAIALTIYFLPGCPRAIEQLREEHLEIARAKRQAGETELTWDDYKRMEFTHCVVETLRLGVVRFLHRKALKDVRYKGYDIPCGWKVLPVIAAVHLDPSLFDQPQHFPWRWQTNNSSRGCPSTGNYFMPFGGGPRLCAGSELAKLEMAVFIHHLILYHWELADTDQAVAYPFVDFPKGLPIKVQRHCF
MSDSPLTLCSLTTILAIVLIIFLFKRKQQ-RLLPPGKMGWPFLGETIGYLKPYSAITVGEFMEQHIARYGKIYKSKLFGEPAIVSADAGLRFILQEGKLFQCSYPRSIGGILGKWSMLVLVGDMHRDMRIISLFLSHARLRTHLLKEVEKHTLLVLSSWKECIFSAQDEAKKFTFLMANHIMSMDPGNLETEQLKKEYVTFMKGVVSAPILPGFAYRKALKSRSTILKFIEGKMEERVKKVKEGNKSLEEDDLLNWVLKHSLSTEQILDLILSLLFAGHETSSVAIALAIYFLPGCPRAIQQLREEHIEIARAKKQAGEVELTWDDYKIMEFTHCVVETLRLGVVRFLHRKALKDVRYKGYDIPCGWKVLPVISAVHLDPSLFDQPQHFPWRWQNNSSSRGCPSTSNNFMPFGGGPRLCAGSELAKMEMAVFIHHLILYHWELAETDQAFAYPFVDFPNGLPIRVQRHCF
MSDSPLTLCSLTTILAIALIIFLFKRKQQ-RLLPPGKMGWPFLGETIGYLKPYSAITVGEFMEQHIARYGKIYKSKLFGEPAIVSADAGLRFILQEGKLFQCSYPRSIGGILGKWSMLVLVGDMHRDMRNISLFLSHPRLRTHLLKEVEKHTLLVLSSWEECVFSAQDEAKKFTFFMANHIMSLDPGNLETEQLKEEYVTFMKGVVSAPILPGFAYRKALKSRSTILKFIEGKMEERVKKVKEGNENLEKDDLLNLVLKHSLSTEQILDLVLSLLFAGHETSSVAIALAIYFLPGCPRAIEQLREEHTEIARAKKQAGEVELTWDDYKKMEFTHCVVETLRLGVVRFLHRKALKDVRYKGYDIPCGWKVLPVIAAVHLDPLLFDQPQLFPWRWQQNSSSRGCPSTSNNFLPFGGGPRLCAGSELAKMEMAVFIHHLILYHWELADTDQAFAYPFVDFPKGLPIRVQRHCF
MSDSTLTLSPFTTILAIVLIIFLFKRKQQ-RLLPPGKMGWPFLGETIAYLKPYSAITVGEFMEHHIARYGKIYKSNLFGEPAIVSADAGLRFILQEGKLFQCSYPRSIGGILGKWSMLVLVGDMHRDMRIISLFLSHARLRTHLLKEVEKHTLLVLNSWKQCIFSAQDEAKKFTFLMANHIMSMDPGNLETEQLKKEYITFMKGVVSAPILPGFAYRKALKSRSTILKFIEGKMDKRVKKVKEGNESLEEDDLLNWVLKHSLSTEQILDLILSLLFAGHETSSVAIALAIYFLPGCPRAIEQLREEHIEIARAKKQAGETELTWDDYKRMEFTQCVVETLRLGVVRFLHRKALKDVRYKGYDIPCGWKVLPVIAAVHLDPSLFDQPQHFPWRWQNNSSCGGCPSTSNNFMPFGGGPRLCAGSELAKLEMAVFIHHLILYHWELADTDQAFAYPFVDFPKGLPIKVQRHCF
MSDSSLTLLSLPSILALVLIFMALFKRKQRRFLPPGNMGWPFLGETLGYLKPYSATTLGEFMEQHIARYGKIYKSKLFGEPAIVSADAGLKFIFQEGKLFECSYPRSIGGILGKWSMLVLVGDMHRDMRAISLFLSHARLRTHLIKEVEKHTLLVLNTWKECTFSAQDQAKKFTFLMAKHIMSLDPGNPETEQLKEEYVTFMKGVVSAPLLPGTAYRKALKSRSIILKFIEGKLEERVKTMKERKGSLEEDDLLNWVLKNSLSTEQILDLILSLLFAGHETSSVAISLAIYFLPGCPRAIQQLKEEHTEIIRAKKQAGEEGLTWDDYKRMEFTHCVVETLRLGVVRFLHRRALKDVQYKGYDIPCGWKVLPVISAVHLDASLFDQPQHFPWRWQNGTCSASSASMSNNNMPFGGGPRLCAGSELAKLEMAIFIHHLVLYQWNLADTDQAFAYPFVDFPRGLRITVKRRS-
MSDSHLTLCFLPSILALLLIFIFFRRKHQ-RLLPPGQMGWPFLGETFGYLKPYSATTIGEFMEQHIARYGKIYKSKLFGEPAIVSADAGLRFILQEGKLFECSYPSSIGGILGKWSMLVLVGDMHRDMRIISLFLSHARLRTHLLKEVEKHTLLVLSSWKECVFSAQDEAKKFTFLMAKHIMSLDPGNIETEQLKEEYVTFMKGVVSAPLLPGTAYRKALKSRSIILKFIKGKMEGRMEKIREENESLEEDDLLNWVLKHSLSTEQILDLILSLLFAGHETSSVAIALAIYFLPGCPRAIQQLREEHKEIARAKKEAGEVELTWDDYRKMEFTHCVVETLRLGVVRFLHRKAIKDVRYNGYDIPCGWKVLPVIAAVHLDPSLFDQPQHFPWRWQNKSGRGSCSSSNNNFMPFGGGPRLCAGSELAKLEMAVFIHHIILYHWNLADTDEAFAYPFVDFPKGLPISVQRHSL
-----LPLLLLPSLLSLLLFLILLKRRNRTRFLPPGKSGWPFLGETIGYLKPYTATTLGDFMQQHVSKYGKIYRSNLFGEPTIVSADAGLRFILQEGRLFECSYPRSIGGILGKWSMLVLVGDMHRDMRSISLFLSHARLRTILLKDVERHTLFVLDSWQQSIFSAQDEAKKFTFLMAKHIMSMDPGEEETEQLKKEYVTFMKGVVSAPLLPGTAYHKALQSRATILKFIERKMEERKLDIKEEDQEEEEVDLLGWVLKHSLSTEQILDLILSLLFAGHETSSVAIALAIFFLQACPKAVEELREEHLEIARAKKELGESELNWDDYKKMDFTQCVIETLRLGVVRFLHRKALKDVRYKGYDIPSGWKVLPVISAVHLDNSRYDQPNLFPWRWQQQNNGASSSGSGNNYMPFGGGPRLCAGSELAKLEMAVFIHHLVLFNWELAEDDKPFAFPFVDFPNGLPIRVSR---
-SDSEVILCLLPSVLALFLFLILIRRKQQTRLLPPGNMGWPFLGETLGYLKPYSATCTGQFMEQHISRYGKIYKSNLFGEPTIVSADAGLRFILQEGRLFECSYPRSIGGILGKWSMLVLVGDMHRDMRMISLFLSHARLRTHLMREVEKHTLLVLGSWKESVFSAQDEAKKFTFLMAKHIMSLDPGKPETEQLKKLYVTFMKGVVSAPVLPGTAYRKALQSRSTILKFIESKMEGRL---KEGKENIDEDDLLGWVLKHSLSKEQILDLILSLLFAGHETSSVAIALAIYFLPGCPNAIQQLREEHTEIAKAKKQAGETELNWDDYKKMEFTQCVIETLRLGVVRFLHRKALKDVRYKGYDIPCGWKVLPVIAAVHLDPLLFDQPQHFPWRWQQNNNSGASSSSSSNFMPFGGGPRLCAGSELAKLEMAVFIHHLVLFHWDLEDLDQPFAFPFVDFQNGLPITARRHQ-
MSDSQLILYSITSIIVLLIIFFLIKRRQ-PKLLPPGKMGWPFLGETLGYLKPYPATTIGEFMQEHIERYGNIYKSNLFGEPTIVSADAGLRFILQEGKLFECSYPRSIGGILGKWSMLVLVGDMHRDMRVISLFLSHARLRTHLFREVEKHTLLVLNSWKESSFSAQDEAKRFTFLMAKHIMSMDPGKLETEQLKKEYVTFMKGVISAPLFPGTPYRRALKSRSTILKFIEGKMVERVQKMKEGNESFGEEDLLNWVLKHTLTTEQILDLMLSLLFAGHETSSVAIALAIYFLPGCPRAIQELKEEHIEIARAKKKSGEIELTWDDYKKMEFTQCVIETLRLGVVRFLHRKAIKDVHFQGYDIPCGWKVLPVIAAVHLDPSLFDEPHHFPWRWQTNGSRGPSSSCNNIFMAFGGGPRLCSGSELAKLEMAVFIHHLILFQWEISDADQAFAHPYLEFPKGLPIRVQRHSL
MSDSELILFSISSITAFLLIFIFIKTKQYSNFLPPGNMGWPFLGETLGYLKPYSATTLGKFMQEHIERYGKIYKSNLFGEPTIVSADPGLRFILQEGKFFECSYPRSIGGILGKWSMLVLVGDMHRDMRVISLFLSHARLRTHLFSEVEKHTLLVLNSWKESTFSAQDEAKKFTFLMAKHIMSMDPGKHETEQLKKEYVTFMKGVISPPLLPGTAYRRALKSRSSILKFIECKMEERMRKMIEGNENFGEEDLLNWVLKHSLTTEQILDLILSLLFAGHETSSVAIALAIYFLPGCPLAIQELQDEHIEIARAKKKSGEIELTWDDYKRMEFTQCVIETLRLGVVRFLHRKAIKDVHFQGYDIPCGWKVLPVIAAGHLDPLRFDQPQHFPWRWQTNGSRGPCASVDNNFMPFGGGPRLCSGSELAKLEMAIFIHHLILFHWEIADADQAFAHPYVEFPKGLPIRVQRHSL
MSDLEFFLLLLASISVPLVILNLIKRKQS-GLLPPGNTGWPFLGETIGYLKPYSATSIGDFMEQHISRFGEIYKSNLFGEPTIVSADSGLRFILQEGKLFECSYPRSIGGILGKWSMLVLVGDMHRDMRTISLFLSHGRLRTHLLPEVVKHTLLVLSSWKECTFSAQDEAKKFTFLMAKHIMSLDPGKPETEQLKKEYVTFMKGVVSAPLFPGTAYRKALQSRSTILKFIELKMEERIQKLRGGGENMEDDDLLGWVLKHSLSTEQILDLVLSLLFAGHETSSVAIALAIYFLEGCPNAVQQLREEHLEISRAKKQSGELELSWEDYKKMEFTQCVIETLRLGVVRFLHRKALKDVRYKGYDIPCGWKVLPVIAAVHLDPSLFDQPQHFPWRWQNNGNRGNSTSWNQNFMPFGGGPRLCAGSELAKLEMAVFIHHLVLYNWELVDKDQAFAFPFVDFPKGLPIKVRHHN-
MSDSHLTFCSLSSILALHLILILFKRKQTPKLLPPGRMGWPFLGETIGYLKPYSATTTGEFMEQHIARYGKIYKSKLFGEPAIVSADAGLRFILQEGKLFECSYPRSIGGILGKWSMLVLVGDMHRDMRVISLFLSHARLRTHLLKEVERHTLLVLNSWVESTFSAQDEAKKFTFLMAKHIMSLDPGNLETEQLKKEYVTFMKGVVSAPLLPGTAYRKALKSRSTILKFIEGKMNERLRRIQEGNDNLEDDDLLGWVLKHSLSTEQILDLILSLLFAGHETSSVAIALAIYFLPTCPRAIEQLREEHREIARAKKQAGEVELTWDDYKRMEFTHCVVETLRLGVVRFLHRKALKDVRYKGYDIPCGWKVLPVIAAVHLDPSLFDQPQHFPWRWQNNGGGGGCGSTNTTFLPFGGGPRLCAGSELAKLEMAVFIHHLILYHWDLADSDQPFAYPFVDFPKGLPITVQTHSL
MSDSHLTFCFLSSILALILIFILTTRRKKRRLLPPGKMGWPFIGETIGYLNPYSATTTGEFMEQHIARYGKIYKSKLFGEATIVSADAGLKFIFQEGKLFECSYPRSIGEILGKWSMLVLVGDMHRDMRAISLFLGNARLRTHLMKEVEKHALLVLSSWKDSTFSALEEAKKFTFSMVKNFMSLDPGTPDSERLKKEYVTFMNGVISAPLLPGTAYRKALKSRSNILKFIERKMEETVKGTQEGNESSKMNDLLTWVMMHSLSNEQILDLVLSLLFAGHETSSVAIALAIYFLPGCPRAIQQLKEEHQEMARSKKKTGEVELTWDDYKRMEFTQCVVETLRLGVVRFLHRKALKDVHYKGYDIPSGWKVLPVISAPHLDPSLFDHPQHFPWRWERNGKSGSSPKPNNKFMPFGGGPRLCAGSELAKLEMSVFIHHLVLYNWELADSDHPLAYPFVDFPKGLPIRVQTQ--
--------------------------------------------------------------------------------------------------------------------------------------------------------------------------------------------------------------------------------------------------------------------------------------------------------------------------------------------------------------------------------------------------------------------------------------------------------------------------------------
MSDSYLTFCFLSSILALTVIIIFMKRKKA-RLLPPGKMGWPFLGETIGYLKPYSATTVGDFMEKHIARYGTIYKSKLFGEPAIVSADAELRFILQEGKLFECSYPRSIGGILGKWSMLVLVGDMHRDMRNISLFLSLARLKTHLLKEVEKHSLLVLGSWKECTFSAQDEAKKFTFLMAKHIMSLDPGNLETEQLKKEYVSFMNGVVSAPLFPGTAYRKALKSRSTILKFIEGKMEERIKRNQNL----------------------------------------------------------------------------------------------------------------------------------------------------------------------------------------------------------------------------------
MSDSDITFYFLSSILSLLFIFFLIKTKQAPNLLPPGRMGWPFIGETIGYLKPYSATTIGKFMEQHIARYGKIYKSNLFGGPTIVSADAGLRFILQEGKLFECSYPSSIGGILGKWSMLVLVGDMHRDMRNISLFLCHARLRTHLLKEVEKHTRLVLSSWKETTFAAQDEAKKFTFLMAEHIMSLQPGKIETENLKKEYVTFMKGVVSAPLFPGTAYWRALKSRCTILKFIEGKMEERMKRMQEGNENSEENDLLNWVLKHSLSTEQILDLILSLLFAGHETSSVSIALAIYFLPGCPQAILQLREEHKEIARAKKQAGETELTWEDYKKMEFTHCVVETLRLGVVRFLHRKALKDVRYKGYDIPCGWKVLPVIAAVHLDPLLFDQPHHFPWRWQNNDGASG---NSNIFLPFGGGPRLCAGSELAKLEMAVFIHHLILYNWELTDNDQAFAYPFVDFPKGLQIRVQAHSL
MSNSYLTCSFLSSIFVLSLIFIFIKRKKT-RYLPPGKMGWPFIGETIGYLKPYTATTMGEFMENHIARYGTIYKSNLFGGPAIVSADAELRFILQDGKLFECSYPKSIGGILGKWSMLVLVGDMHREMRNISLFMSYARLKTHFLKDMEKHTLFVLSSWKECTFSAQDEAKKFTFLMAKQIMSLDPGNLETEQLKKEYVCFMKGVVSAPLLPGTAYRKALKSRNNILKFIEGKMEERVKRNQEGKKGMEENDLLNWVLKHSLSTEQILDLILSLLFAGHETSSVAIALAIYFLPSCPQAIQQLREEHREIARSKKKAGEVELTWDDYKRMEFTHCVVETLRLGVVRFLHRKAIKDVHYKGYDIPCGWKVLPVISAVHLDPSNFDQPQHFPWRWQVSSKSGNCASMNNNFMPFGGGPRLCAGLELAKLEMAVFIHHIILYNWDMVDVDQPIVYPFVDFPKGLPIRVQSE--
MSDSHLTFYSPSSILALLIFFILIKRKQTPRLLPPGNMGWPFLGETIGYLKPYSATTIGEFMEKHIARYGTIYKSKLFGEPAIVSADAGLRFILQEGKLFECSYPRSIGGILGKWSMLVLVGDMHRDMRVISLFLSHARLRTHLLKEVEKHTLLVLNSWNQCTFSAQDEAKKFTFLMAKHIMSMDPGEIETEQLKKEYVTFMKGVVSAPLLPGTAYRKALKSRSTILKFIEGKMEERVKRIQEGNESLEEDDLLNWVLKHSLSTEQILDLILSLLFAGHETSSVAIALAIYFLPGCPQAMQQLREEHGEIVRAKKQAGEVELTWDDYKRMEFTHCVVETLRLGVVRFLHRKALKDVNYKGYDIPCGWKVLPVIAAVHLDPSLFDQPQHFPWRWQNHGGSGGCPSNNNNFLAFGGGSRLCAGSELAKLEMAVFIHHLIIYHWELAETDEAFAYPFVDFPKGLPIRVQAQSL
MSDSHLTFCFLSSILALIVITFIFTKRKKPSLLPPGQMGWPLLGETIGYLKTYQALTLGEFMEKHIARYGTIYKSNLFGEPAIVSTDAGLRFIMQEGKLFEASYPKSLGGVLGKWSMLVLVGDMHRDMRNISLFLSYAKIRTHLVKDVDKHVLHVLSSWKHSTLSAQGEARRFTFFMAKHIMSLDPGKLETEQLKTEYVSFMKGIVSAPVLPGTAYRKALKSRSTILKFIEAKMEERAKRVQNGDA-LEEDDLLNWVLTHTLSNEQILDLVLSLLFGGHETSSIAIALVIYFLPSCPRAMQQLREEHVEIVTSKKKTGEVELTWDDYKKMEFTHCVLETLRLGVVRYIHRKALKDVRYKGYDIPCGWKVLPVISAAHLDPELFDQPNQFPWRWQGN------NSKSDNFMPFGGGSRLCAGSELAKVEMAVFIHHLILYNWEVLDGDEPFVYPYVDFPKGLPIKVQSYS-
