# Supplementary material for: Legume genome structures and histories inferred from Cercis canadensis and Chamaecrista fasciculata genomes
Source: Plant J. 2026 Jun 10;126(5):e70981. doi: 10.1111/tpj.70981 (PMC13252982; doi:10.1111/tpj.70981)
Supplement: Supplementary file 8 — Data S8. Manuscript supplement; Compressed directory of aligned sequences from 36 gene families with members deriving from syntenic blocks from selected species. [file TPJ-126-0-s004.gz › S8_wgd_block_tree/41_hmm_align_table_wgd_all_squareup/Legume.fam3.02579]

---SENENSSGREFNAGNRMNAAEVEDKLDQGVEAAESALKDGLSITSEEARVLIGKLEYQRGYASALHVFDGVHLQAALQQLQSLVSDKSLVKKARPRAESPTSIPRHAASLMLESIYLKAKTLRKQGKISEATAECKTVHEGIEKAFSQGVSDIQLDNTLQEVVSDIVGLLPELKKQAGNYQEALSAYRRALLRQWFDDGCARVQKGLAMLLLYGGFEASPPKATDQHEGFYVPKMEEAILLLMLAVRRLCIDKSKWDPSVMEHLTFALSACGQTSVLAKQLEELMPGLYHRINRWLLALCLQEGGQESALDLLRKSLHKHEKPNDIKSLLVAARICSEKPCLAAEGVGYAQRAINNAKGINKNLKGVGLRMLGLCLGKQAKVASSDFQRSNLQSKALKSLEGAMEFEHNSDLIFELGVHYAEHRLTTALHFAKQYFDETGGSILKGWRLIALILSAQQRLTDAEEMINHALDETAIWEQGPLLRLKAKLKIFQSQPKHAIETYQDILTLIQAQKNSYGPMKINTQVQDD-VKEIDVWHGLALYASLCRWEDAEVCLQKAREFKEYSAETVHIEGLLCEGRRQKQEAISAITGLLFEPRYVPSKIQMGVLLLKMNSKSLPLARSLLSDALRLEPTRMAWFHLGKVHKYDGRIGDAADCFQAASMLEESDPLESFSTLL
MEFSEHESVTVREVCAGSCTGTSEVEARLDEGIQEAESSLREGLSLNFEEARALLGKLEYQRGVEGALRVFDGIDLQAAIQRLQPSLPEKPFTKKGRNRSEPPPSVSQHAASLVLEAIYLKARSLQTLGRLTEAANECKSVLDAVEKIFYQGIPDIQVDNRLQEIVSHAVELLPELWTQAGCYQEAISAYRRALLSHWLDDCCARIQKNFVVFLLYSGVEASPPSFGVQIDGSYVPKLEEAILLLMILIRKFCIGKAKWDPSVMEHLTFALSVCGQTSVLSKSLEELMPGVYSRIDRWYLALCYRGAGLKSALNLLRRTLENHARPDEVMSLLLAARICSEDPQLAPEGVGYAQRAITSAQGPDEHLKGVGLRMLGLCLGRQAKAASSDSERSHLQSKALKSLEEAARLEPKSDLTLELAVKYAEHRLTTALCYAKKFFDETGGSVLKSWRMLALVLSAQQRFSEAEVVIDAALDQTTKWEQGPLLRLKAKLKIFQSQHTDAIETYRYLLALVQAQKKSFGSLFTNSQVDDGKVNEFEIWHGLALYASLSHWRDAEICLQKAKVSKPYSAALMHTKGVIFEGREEDRAALGAFFAFMLDPSYVPSKILLGSLMVKLGSKGLPVARGLLSEALRIDPTHKAWYYMGMVHKKDGRMSDAADCFQAASMLEESDPIESFSSVL
MGVNNNGSTSVREFYAGIRMSTSEVEAKLDQGIEEAESALKEGLSITSEEARTLLGKLEYQRGLAGALRVFDGIDLQAAIQQLQSLVSDRSSAKKARPRAESPTKVSRHAASLMLESIYIKAKTLRKQGKISEATTECKNALDGIEKTFSQGVSDIQLDTSLQEVVSDIVGLLPELTKQASSLQEALSAYRHALLSEWFDDGCARIQKGLAVFLIHSGLETSPPSVSGQAEGTYVPKLEEAILLLMLAVKKLCVDKTKWDPSVMDHLTFALSICGQTSVLAKQLEELMPGLYHRIDRWLLALCLSGAGQKGALDILRKSLHKHERPDDIMSLLLASRICSEDPHVAAEGVGYAQRAVKNSKGIDEHLKGASLRLLGLCLGKQAKFASSDFQRSNLQSRALKSLEGAMSLEPNSDLIFELGVQYAEHRLTTSLRYAKQFFDETGGSVLKGWRLLALVLSAQQRFAEAEVVTNAALDETAKWEQGPLLRLKAKLKISQSQPMDAIETYRYLLALIQAQRNSFGPLKISTQVQDD-VNEFDVWHGLALYASLSHWKDAEVCLQKARELKQYSAETMHTEGVMSDGRGELREALAATVALLIQ-QHVPSKILMSILMLKVDSKALPVARSLLSDALRVEPTRKAWYYLGKVHKDDGRIGDAADCFQAASMLEESDPIEGFSTIL
MEFSEYESMSVRELSAGSCVRATELEVKLDEGIQEAESSLREGLSLNFEEARALLGKLEYQRGVEGAFRVFDGIDLQAAIQRLQLSLSEKPPTKKGRSRTEPPSSVSQHAASLVLEAIYLKARSLQTLGRLTEAANECKSVLDAVERIFYQGIPDIQVDSKLQEIVSHAVELLPELWTQAGCYHEAISAYRRALLSHWLDDCCARIEKSFVVFLLYSGVDASPPSLAVQIDGSYVPKLEEAILLLMILIRKFCLGKTKWDPLVMEHLTFALSICGQTSVLAKQLEELLPGVYNRVDRWSLALCHSGAGQKSALNLLRKSLHKHERPDDLKSLLFAARICSEDPQLATEGVGYAQRAITNAQGPNEHLKGVGLRMLGFCLGKQAKVASSDFERSHLQSRALDSLEEAAGLEQKSDLIFELAVQYAENRLKSALHYARKYFDETGGSILKSWRMLALVLSSQQRFAEAEVVTDAALEQTTKWEQGPLLRLKAKLKISQSQPMDAIETYRYLLALVQAQRKSFGHLITSSQVEDSKINEFEIWHGLALYASLSHWKDAEICLHKAKESKRYSAASRHTEGVISEGRGEDRAALGAFFAFVLDASYVPSKILESALMLKLGSKGLPVARSLLSDALRIDPTCKAWYYLGMVHKYDGRMSDAADCFQAASMLEESDPVESFSTVL
MEFCEREIMSVREVCAGSCMQTTEVEAKLDEGIQEAESSLREGLSLNFEEARALLGKLEYQRGVEGALRVFDGIDLQAAIQRLQPFISEKPSIKKG----------------LVLEAIYLKARSLQTLGRLTEAANECKSVLDAVEKIFYQGIPDIQVDNKLQEIVSHAVELLPELWTQAGCYHEAISAYRRALISQWLDDCCARIQKSFVIFLLYSGVEASPPSLAVQIDGSYVPKLEEAILLLIILLRKFCLGKTKWDPSVMEHLTFALSVCGQTSVLAKQLEELIPGVYNRIDRRYLALCHGGAGLNSALNLLRKSLHKHERPDDLMTLLLAARICSDDSQLAAEGVGYAQRAIANAQGPNEHLKGVGLRMLGLCLGKQAKVASSDFERSHLQSKALKSLEEAARLEQKSDLLFELAVQYAEDRLTAALHYAKKFFDETGGSILKGWAMLALVLSAQQRFSEAEVVTDAALDETTKWEQGPLLRLKAKLKISQSQPMDAIETYRYLLALVQAQRKSFGHLITSSQVDDGKVNEFEIWHGLALYASLSHWKDAEICLQKAKESKRYSAASMHTEGVIFEGREEDQAALGALFAFILDPSYVPSKILAGALMLKLGSKGLPVARSLLSDALRIDPTRKAWYYLGMVHKDDGRLGDAADCFQAASMLEESDPVESFSTVL
---GENETSSVREFYAGIRMSTAEVEAKLDQGIKEAESALQEGLSITSEEARTLLGKLEYQRGLASALRVLDGIDIQTSIQQLQSLVSEKSSAKKGRPRAESPTSVSRHAASLMLESIYFKAKTLRKQGKLTEATTECKSVLEGIEKTFSQGVSDIQLDSKLQEVVSDIVGLLPELTKQGSSYQEALSAYRRALLSQWFDDGCARIQKGLAVFLLYSGSEFTPPSSSGQAEGSYAPKLEEAILLLMLAVKKLCVDKTKWDPSVMEHLSFALSICGQTCVLAKQLEELMPGLYHRIDRWYLALCLSGAGQKGALDLLRKSLHKHERPDDLTSLLLAARICSEDPYFAGEGVGYAERAVKKSKGIDEHLRGVSLRMLGLCLGKQAKVAPSDFQRSNLQSKALKSLEGALGLEPNADLIFELGVQYAEHRLTTSLRYAKQFFDETGGSILKGWRLLALVLSAQKRYVEAEVVINAALDETAKWEQGPLLRLKAKLKISQSKPMDAIETYRYLLALIQAQRNSFGPLKINTQVKDD-VNEFDVWHGLALYASLSHWKDAEVCLQKAGELKEYSAEIVHTEGVMYDGRGEQPEAIAATLALLLEPYYIPSKILMGTLMLKMDSKTLPVARSLLSDALRLEPTRKAWYYLGKVHKDDGRIGDAADCFQAASMLEESDPIEGFSTIL
-ESSEQEDASVREVRAGSSINTEEVEAKLDQGIEEAEASLREGLSLNSEDARALLGKLEYLRGVEGALHVFEGIDLQAAIQRLQSTLSEKPSAKKGRPQGESAPSASQHAASLVLEAIYLKAKSLQKLGKFTEAANECESVLDAVEKVFSQGILDVQVDNKLQEIVSRAVELLPELWKRAGSYDEAISAYRRALFSQWLDDCCARIQKGFVVFLLYSGVEAGAPSLAVQIEGSYVPKLEEAILLLMIVVRKFCLGKTKWDPSVMEHLNFALSICNQTCVLAKQLEELMPGVYHRIDRWSLALCHSGAGQKSAMNLLRKSLHKHERPDDVVSLLLAARICSEDPYLAAEGVVYAERAISNCQGLHEHLKGVSLRMLGLCLGKQAKVASSDFERSNLQSKALKSLEEAIRLEYNPDLIFELAVQYAEHRLTTALRCAKQFFDETGGSILKGWRLLALILSAQQRFSEAEVVTDAALDETAKWEQGPLLRLKAKLKISQSRAMDAIETFRYLLALVQAQRKSFGPLKNTSLVEDDRVSEFDVWHGLALYASLSHWKDAEVCLQKARELKQYSAAALHTEGIMAEGRGQYHEAVAAYIAALVEPSYVPSRNSLGALLLQTGSQALPVARSLLCDALRIDPTRLAWYHLGRVHKDDGRIGDAADCFQAASMLEESDPIEGFSTLL
MESGEQEDTSARQVCAGTCMKTSEVEARLDEGILEAEASLREGLSLNFEEARALLGKLEYQRGVEGALRVFEGIDLQAAIQRLQASLSEKPFNKKGRTRSESPSSVSQHAASLVLEAIYLKAKSLQKLRKLIEAAHECQSVLDAVEKIFYRGIPDVQVDNKLQEIVSHAVELLPELWKQAGSYHEAMTAYRRALLSQWLDDCCARIQKGFVVFLLYSGVEASAPSLAVQIEGSYVPKLEEAILLLMILLRKFCLGKTKWDPSVMEHLNFALSICSQTSVIAKQLEELLPGVYHRIDRWSLALCHSAAGQKSALNLLRKSLHKHERPDDLMSLLLAARICSEDPYLAAEGVGYAERAISNCQGLHEHLKGVGLRMLGLCLEKQAKVASSDFVRSNLQSKALKSLEEAIRLEQNADLIFELAFQYAEHRLTAALRYAKHFFNKTGSSILKSWRLLALILSAQQRFSEAEVVTDAALDETAKWEQGPLLRLKAKLRISQSRPMDAIETFRYLLALVQAQRKSFGPLRNTSQVDDDKVSEFDVWHGLALYASLSHWKDAEICLQKAREFKQYPVAALHTEGVMAERQGQKQEAVAAYMAALLEPSYVPNKNSLGASLLKMGSQAMPVARSLLCDALRIDPTRMAWFYLGMVHKDDGRIGDAADCFQAASMLEESDPIESFSTIL
MESSEHEDTSVREVCAGTYMKTAEVEAKLDEGILEAEASLREGLSLNFEEARALLGKLEYQRGVEGALRVFEGIDLQAAIQRLQPSLSEKPSNKKGRTRSESPPSVSQHAASLVLEAIYLKAKSLQKLGKLTEAAHECKSVLDAVEKIFYQGIPDIQVDNKLQEIVSHAVELLPELWKQSSCYHEAMSAYRRALLSQWLDDCCARIQKGFVVFLLYSGVEASAPSLAVQIDGSYVPKLEEAILLLMILMRKFCLGKTKWDPSVMEHLNFALSICGQTCVLAKQLEELMPGVYHRIDRWSLALCHSGAGQKSALNLLRKSLHKHERPDDLMPLLLAARICSEDPYLAAEGVGYAERAISNCQGLHEHLKGVGLRMLGLCLGKQAKVASSDFERSNLQSKALKSLEEAIGLEQNSDLIFELAVQYAEHRLTAALRYAKQFFDETGGSILKGWRLLALVLSAQQRFSEAEVVTDAALDETAKWEQGPLLRLKAKLKISQSRPMDAIETFRYLLALVQAQRKSFGPLRNTSQVEDDKVSEFDVWHGLALYASLSHWKDAEICLQKARELKQYSVAALHTEGVMAEGRGHNQEAIAAYIAVLLEPSYVPNKNLLGALLLKMGSQALPVARSLLCDALRIDPTRMAWYYLGMVHKDDGRIGDAADCFQAASMLEESDPIESFSTIL
MESSEQEDTSVREVCAGSCMKTAEVEAKLDEGILEAEASLQEGLSLNSEEARALLGKLEYLRGVEGALRVFEGIDLQAAIQRLQPTLSEKPSNKKGRTQSESPPSVSQHAASLVLEAIYLKAKSLQKLGKFTEAAHQCKSVLDSVEKIFCQGIPDVQVDNKLQDIVSHAVELLPELSKQAGSYDEAVSAYRRALLSQWLDDCCARIQKGFVVFLLYSGVEASAPSLAVQIEGSYVPKLEEAILLLMILIRKFCLGKTKWDPSVMEHLNFALSICSQTCVLAKQLEELMPGVYHRIDRWSLALCHSGAGQKSALNLLRKSLHKHERPDDLMSLLLAARICSEDPYLAAEGVGYAERAINNCQGLHEHLKGVGIRMLGLCLGKQAKVASFDFERSNLQSKALKSLEEAIRLEQNPDLIFELAVQYAEHRLTASLRYAKQFFDETGGSILKGWRLLALVLSAQQRFSEAEVVTDAALDETAKWEQGPLLRLKAKLKISQSRPMEAIETFRYLLALVQAQRKSFGPLRNTSQVEDDKVNEFDVWHGLALYASLSHWKDAEICLQKARELKQYSAAALHTEGVVAEGRGQHQEAVAAYIAALFEHSHVSTKNSLGALLSRRGSQGLPVARSLLCDALRIDPTRMAWYFLGMVHKDDGRIGDAADCFQAASMLEESDPIESFSTIL
MESSEQEDTSARQVYAGTCMQTAEVEAKLDEGILEAEASLREGLSLNFEEARALLGKLEYQRGVEGALRVFEGIDLPAAIQRLQPSLSEKPSNKKGRTRSELPPSASQHAASLVLEAIYLKAKSLQKLRKLTEAAHECQSVLDAVEKIFYQGIPDVEVDNKLQEIVSHAVELLPELWKQGGSYHEAISAYRRALLSQWLDDCCARIQKGFVVFLLYSGVEASAPSLAVQIEGSYVPKLEEAILLMMILIRKFCLGKTKWDPSVLEHLNFALSICNQTCVLAKQLEELMPGVYHRIDRWSLALCHCGAGQKSALNLLRKSLHKHERPDDLVSLLLAARICSEDPYLAAEGVAYAERAISNCQGLDKHLKGVGLRLLGLCLGKQAKVASYDFERSNLQSKALKSLEEAIQLEQNSDLIFELAVQYAEHRLTAALRYAKQFFHETGGSILKGWRLLALVLSAQQRFSEAEVVTDAALDETAKWEQGPLLKLKAKLKISQSRPMDAIETFRYLLALVQAQRKSFGPVRNISQVDDDKVSEFDVWHGLALYASLSHWKDAEICLQKARELKQYSVAALHTEGVMAEGRGQKQEALAAYIAVLLEPRYVPNKNSLGALLLKMGSQALPVARSLLCDALRIDPTRMAWYSLGMIHKDDGRMGDAADCFQAASMLEESDPIECFSTVL
----E---NEDREFCAGSCMKTVEVEAKLDGGIPEAESALREGLSLNSEEARALLGKLEYQRGFESAFRVFGGIDLQAAIQRLQSSISERPTAKKGRTRTESPPSVTQHGACLVLEAIYLKAKSLQKLGKLTEAANECKSVLDAVEKIFSPGIPDLQVDHKLQEIVSHAVELLPELWKQAGCHIEAMSAYRRALLSQWIDDCCARIQKNFAVFLLYSGVDISPPSLAVQAEDSYVPKMEEAVLLLMIVMRKFNLGKIKWDPSVMEHLTFALSICGQTSVLAKQLEELMPGVYHRIDRWSMALCQSGAGQKSALDLLRKSLHKIERPNDLPSLLLAAKICSEDPYLAAEGVGYAQRAVTNAQGPDEHLKGVGFRVLGLCLGKQAKVALSDFQRSNLQSQSLKSLEAAIGLEQNSDLLFELAVQYAEHRLTTALRYAKKFFDDTGGSASKGWRLLALVLFAQQRFSEAEMVTDAALDETAKWEQGPLLRMKAKMKISQSRAMEAIETYRCLLALIQAQRKSFGPLKTSSVVEDDNVDEFDVWHGLAIYASLSHWKDAEICLQKARELKHYSAATIHTEGVMFEGRGQLQKAITSVIAFLLDPSYVPSKILIGSLMLGVGAQALPVARSLLSDALRTDPTRKAWFYLGMVHKEDGRIGDAADCFQAASMLEESDPIESFSSIL
MESSENEEITVRQVSAGSSMKTTEVEAKLDEGIQEAESSLREGLSLNFEEARALLGKLEYQRGVESAFRVFEGIDLQAAIQRLQPSLAEKPSLKKGHPRSESPSSASQHAASLVLEAIFLKSKSLQKLGRLTEAANECKSVLDAVEKIFYQGIPVIQVDNKLQEIVSHAVELLPELWKQAGCYSEALSAYRRALHSPWLDDCCARIQKGFVVFLLYSGVEASPPSLAVQIDGSYVPKLEEAILLLMILVRKCCLGKIKWDPSVMEHLTFALSVCGQTSVLAKQLEELLPGVYHRVERWSLALCHSGAGQKGALNLLRKSLHKHERPDDLSSLLLAAKICSTDPYLAAEGVEYAQRAINNAHSLDEHLKGVGLRMLGLCLGKQAKVASSDYHRSCLQSQALKSLEGAIGSEQNSDLIFELAVQYAEQRLTTALHYAKKFFDETGGSISKGWRLLALVLSAQQRFLEAEVVTDAALDETSKWEQGPLLRLKAKLKIFQSRPMDAIETYRYLLALVQAQRKSFGPLRTSSQVEDDKVSEFDIWHGLALYASLSYWKDAEICLQKARELNQYSAATLHTEGIMFEGRGQFQEAFTAGTAFLLEPSYGPSKLLIGSLMLKMGSKALPVARSLLSDALRIDPTRMAWYYLGKVHRDDGRIGDAADCFQAASMLEESDPIESFSSI-
----KGEDEIVRQLCAGICMKTTEVEAKLDEGIQEAESSLREGLSLNFEEARALLGRLEYQRGLEGALRVFEGIDLQAAIQRLQVSVPLEKPAKKNRPR-EPQQSVSQHAANLVLEAIYLKAKSLQKLGRITEAAHECKSVLDSVEKIFQQGIPDAQVDNKLQETVSHAVELLPALWKESGDYQEAISAYRRALLSQWLDDCCARIQKDFAVFLLHSGVEASPPSLGSQIEGSYIPRIEEAILLLMILLKKFNLGKAKWDPSVFEHLTFALSLCSQTAVLAKQLEEVMPGVFSRIERWTLALSYSAAGQSAAVNLLRKSLHKHEQPDDLVALLLAAKLCSEEPSLAAEGTGYAQRAINNAQGMDEHLKGVGLRMLGLCLGKQAKVPTSDFERSRLQSESLKALDGAIAFEHNPDLIFELGVQYAEQRLKAASRYAKEFIDATGGSVLKGWRFLALVLSAQQRFSEAEVVTDAALDETAKWDQGPLLRLKAKLKISQSNPTEAVETYRYLLALVQAQRKSFGPLRTLSQMEEDKVNEFEVWHGLALYSSLSHWNDVEVCLKKAGELKQYSASMLHTEGRMWEGRKEFKPALAAFLGLLLDGSSVPCKVAVGALLSERGKDTLPVARSLLSDALRIDPTRKAWYYLGMVHKSDGRIADATDCFQAASMLEESDPIESFSTIL
MESGEYEEGMVIEFSAGNSMKATDVQAKLDEGIQEAESSLREGLSLNFEEARALLGKLEYQRGLEGALRVFDGIDLQAAIERLQPSLAEKTPSRKGRTRSDSQHTVSQHAASLVLDAIYLKSKSLQKLGRLTEAASECKNVLDAVEKIFHQGMHDAQVDGRLQETVSQAVELLPELWKQAGYYHEAISAYRRALLSQWLDDCCARIQKGFAVFLLYSGVEAGPPSLGVQVEGSYVPKLEEAILLLMILLRKLSLGKTKCDPSLMEHLTFALSLCNQTSVLAKQLEEIMPGVYHRVDRWSLALCYSGAGHNEALNLLRKSLHKHERPDELTALLLAAKTCSEDSHVAAEGVGYAQRAISSAQGMDEHLKGVGLRLLGLCLGKQAKVSSSDFERSRLQSEALKSLNEAIALEQNLDLIFELGVQYAEHRLNAALRYAKQFIDRTGGSIIKGWRLLALVLSAQQRYSEAHVVTDAALDETAKWEQGPLLRLKAKLKISQSLPMDAIETYRYLLALVQAQRKSFGPLRISNQVEDDKVDEFEVWHGLALYSSLSHWKDAEICLSKASELKRHSAEMLHTEGVILEGRGQIQEALAAYIALLLEPYYVPCKILIAALLSKMGSVALPVARSLLSDALRIDPNRKAWYYLGMIHRDDGRIADAIDCFQAASMLEESDPIESFSSIL
MESGEHENMSVREVYAGNCMRTTDVEAKLDEGIQEAEASLREGLSLNFEEARALLGKLEYQRGVEGALRVFDGIDLQAAIQRLQHSLSQS-TKKGGRPRTESPPSVSQHAASLVLEAIYLKAKSLHKLGRLSEAANECKSVLDAVEKIFDQGIPDARVDNKLQETVSQAVELLPELWKQAGCFQEAMTAYRRALLSQWLDDCCARIQKGFVLFLLYSGVEANSPSLSVQIEGSYIPKLEEAILLLIILMRKFHLGKTKWDPSLMEHLSFALSVCSQTSVLAKQLEELMPGVYNRVDRWSLALCYYGAGQESALNVLRKSLHKHEQPDDLMSLLMSSKICSGDSYLAAEGVGYARSAISYCQGMNKHLKGVGLRMLGRCLGKQAKVSSSDNERSRLQSEALKSLDEAIALEQKSDLIFELAVQYAERRLNAALRCAKQFIDETGGSILKGWRLLALILSAQQRFSEAEVITDAALDETAKWEQGPLLRLKAKLKMSQSRPMDAIETYRYLLALVQAQRKSFGPLRIISQVEEDKVNEFDVWHGLALYSSLSHWKDAEICLRKARELKQYSAATLHTEGVMCEGRGQIQEAFAAYISLLLEPSYIPSKILMGSLILKTGSKALPLARSLLSDTLRIDPTRKAWYYLGMVHKDDGRIGDAADFFQAASMLEESDPIESFSSIL
-ESGDEDNISTREVCAGTCMRTAEVEAKLDEGIQEAEASLREGLSLNFEEARALLGKLEYQRGVEGAVRVFDGIDLQAAIQRLQPSLSERQTTRKGRSRTESPSSVSQHAASLVLEAVYLKAKSLQKLGRLTEAANECKSVLDAVEKIFCQGILDAQADNKLQETVSQAVELLPELWKQAGCYQEAIVAYRRALLSRWLDDCCSRIQKGFVMILLYSGVEVTPPSLAVQIEGSYIPKLEEAILLLMVLMRKVHLGKTEWDPSVMEHLTFALSVCCQTSVLAKQLEELMPGVYNRVDRWSLALCYSGAGEESALNVLRKSLHRHEQPGDIMALLLASKICSEDSYLAAEGVGYARSAISYAEGMNKHAKGVGLRVLGLCLGKQAKVSSSDFERSRLQSEALKSLDEAITLEQKSDLIFELAVQYAEHRLNAALLYAKQFIDETGGSILEGWRLLSLILSAQQRFSEAEVVTDAALDETAKWEQGPLLRLKAKLRIYQARAMDAIETYRNLLALVQAQRKSFGPLKITSQFEDDKVNEFEVWHGLALYSSLSHLKDAEICLQKARELKQYSAATLHTEGVMCERRGQIQEAFAAYSALLLEPSYIPSKILLGSLMLKKGLKALPVARSLLSDALRIDPTRMAWYYLGMVHKDDGRIGDAADYFQAASMLEESDPIESFSAL-
----SEGELSVGEVRAGLCMKTTEVEAKLDEGIEEAESSLREGLSLNFEEARALLGRLEYQRGVEGALRVFDGIDLQAAIQRLQPSFSERLHPRKGRSRIESLITVSQHAAGLVLEAIYLKAKSLQKLGRLTEAAHECKSVLDAVERIFHHGIPNVQVDSKLQETVSQAVELFPELWKQAGCYHEAMSAYRRALLSQWLDDCCARIQKGFAVFLLYSGVEAAPPSLAVQMDGSYVPRLEEAILLLMILMKKIYLGKTKWDPSVMEHLTFALSLCSQTSVLAKQLEEVMPGVFHRVDRWTLALCYSGAGQSTSLNLLRKSLHKHERPDDLMALLLAAKICSEDSLLAAEGVGYAQRAISNTQGTDHHFKGVGLRMLGLCLAKQSKASLSDAERARLQSEALKKLNEAVPFERDLDLIFELGVQYAEHRLNVALRYAKRFIDATGGSISKGWRLLVMILSAQQRFSEAEAVTDAALNVTAKWEQGPLLRLKAKLKISESLPMDAIETFCSLLALAQAQRKSLGPRPSVHQVDDDRVNEFEVWYGVALYSSLSHWRDAEICLGKARELKEYSVELLHAEGVKFEGHGQIQEALAAYIALLLDPGYVPCKILIGALLLKMGSKAFPVVRSLLSDALRIEPTRMAWYYLGMAHRDDGRIADATDCFQAASILEESDPIESFSSIL
--------------------------------------------------------------------------------------------------------------------------------------------------------------------------------------------------------------------------------------------------------------------------------------------------------------------------------------------------------------------------------------------------------------------------------------------------------------------------------------------------------------------------------------------------------------------------------------------------------------------------------------------------------------------------------------------------------
MESGESERISVREVCAGSCMKTTEVEAKLDEGIQEAEAALREGLSLNFEEARALLGKLEYQRGVEGALRVFDGIDLQTAIQRLQPSLSEK-PAKKGPSRTESPSSVSQHAASLVLEAIFLKSKSLQKLGKFNEAANECKRVLDAVEKIFYQGIPDVQVDNKLQEIVSHAVELLPELWKQAGCYNEAISAYRHALLSQWLDDCCARIQKSFAVFLLYSGVEASPPSLAVQTEGSYVPKLEEVVLLLMILLRKFCLGKTKWDPSVMEHLTFALSVCGQTSVLSKQFEELIPGVYHRIDRWSLAMCLSASGQKIALSLLRKSLHRHERPNDITSLLLAARICSEDPHLAAEGVGYAQRALANAQGLDEHLKGVALRMLGLCLGKQAKVASSDYERSHLQANALKSLEEAVRLEQKSDLILELAVQYAEHRLTAALRYAKQFFDETGGSVLKGWRLLALVLSAQKRFTEAEVVTDAALDETAKWEQGPLLRLKAKLKISQSRPMDAIETYRYLLALVQAQRKSFGPNRIGSQVVDDKVDEFDVWHG-----------------------------------IMFDGRGQSIEALAAAAAVLTESNHVPSKVLMGATMLKMGAKALPAARSLLSDALRIEPTRMAWYHLGLMHKSDGRIADAADCFQAASMLEESDPIESFSNIL
MESSEYESVSIREVHAGSSMAASEVEAKLDEGIQEAESALREGLSLNFEEARALLGKLEYQRGVEGALRVFDGIDLQAAIQRLQPSFSEKSPVKKGRTRTESPSSVSQHAASLVLEAIYLKAKSLQKLGKFSEAANDCKRILDAVEKIFYQGIPDIQVDNKLQEIVSHAVELLPELLKLAGCYDEAISAYRRALLSQWLDDCCARIQKSFVVFLLYSGVEASPPSLAVQVEGSYVPKLEEAILLLMILIRKFCLGKTKWDPSVMEHLTFALSVCNQTSILAKNFEELMPGVYHRIDRWSLALCHSGAGQDSALNLLRKSLHKHERPNDLTSLLLAARICSEHPHLAAEGVDHAQRAISNAQGLNEHLKGVGLRMLGLCLGKQAMVASSDFERSCLQSKALESLEEAIRLERNSDLIFELAVQYAKHRLTAALRSARHFFNETGGSILKAWILLVLILSAQQKFMEAEVVTDAALDQTARWEQGPLLMLKAKLKISQSRTMDAIETYRYLLALVQAQKKSFGPFRTCSKVDDDKVNEFEVWHGLALYASLSHWKDAEICLQKAKDLKENSAAIMHTEGVLFEGRGQNQEALSAAIAILLEPNYVPSKILMGSLVQKLGSEALPAARSLLSDALRIEPTRMAWYHLGLVHKNDGRMGDAADCFQAAYMLEESDPIESFSSI-
MESSGNERVTIREVCAGSSMATAEVEAKLDEGIQEAESALRDGLSLNFEEARALLGKLEYQRGVEGALRVFDGIDLQAAIQRLQPSLSEKPTIKRGPTRTESPSSVSQHGASLVLEAIYLKAKSLQKLGKFTEAANECKHVVDAVEKIFYQGISDTQVDSKLQEIVSRAVELLPELWKQAGCHPEAIAAYRHALLSQWLDECFARIQKEFAVFLLYSGVEASPPSLAVQTDGSYVPKLEEAMLLLMILLRKFSLGKITWDPSIMDHLTFALSVCDQTTTLAKQLEELMPGVYHRIDRWSLALCHSGAGQKSALDLLRKSLHKHERPDDLTSLLSAARICSEDPHLAAEGAGYAQRAIDNAEGLDEHLKGVTLRMQGLCLGKQAKVASSDFERSMLQSKSLQSLEDAVRLEPNSDLIFELAIQYAEHRLTAALRYAKQYFDKTGGSKLEGWRLLALVLSAQKRFLEAEVVTDAALDETSKWEQGPLFRLKAKLKTSQLRPMDAIDLYRHLLALVQAQKKSFGHLRPSSQVENDKIHEFDVWHGLALYASLSHWKDAEICLQKARELKEYSAETVHTEGVMFDSRGQLEEALVAAVAVLLEPNYVPSKILVGSLMLKLGSKALPVARSLLSDALRIEPTRMAWYYLGLTHKADGRVGDAADCFQAAYMLEESEPIEDFIC--
-ESSEHERFSVREVHAGSRMAASEVEAKLDEGIQEAESALREGLSLNFEEARALLGKLEYQRGVEGALRVFDGIDLHAAIQRLQPSFSEKSPVKKGRTRTESPSSVSQHAATLVLEAIYLKAKSQQKLGKFAEAANDCKRILDAVEKIFYQGIPDFQVDGKLQEIVSHAVELLPELWKQGGCYDEAISAYRRALLSQWLDDCCSRIQKSFVVFLLYSGVEASPPSLAVQVDGSYVPKLEEAILLLMILIRKFGHGKIKWDPSIMEHLTFALSVCSQTSVLAMQFEDLMPGVYHRIDRWSLALCHCAAGQVSALNLLRKSLHKHERPDDLTSLLLAAKICSENTCLAGEGVGHAQRAIKNAHGPNEHLKGVALRMLGLCLGKQAKVASSDFERSRFQSKALESLEEGTRLEKNSDLIFELAVQYAEHRLTSALRSARHFFNETGGSVVKAWILLALILSAQQRFPEAEVVTDAALDQTVRWEQGPLLKLKAKLKISQSKPMDAIETYRYLLALVQAQRKSFGSFQISSKVEDDKVNEFDIWHGLALYASLSRWKDAEICLQKARELKEYSVEILRTEGILFEGHGQNQEALNAAIAILLEPNHVPSKILMSALIHKIGSKALPAARSMLSDALRIEPTPMAWYYLGLIHKHDGRMGDAADCFQAASMLEEFDPIESFSTIL
------ESSSGREFCAGTSMDTAEVEAKLDQGIQDAETALRDGLSLTSEEAQALLGKLEYQRGVEGALRVFDGIDLKAAIQRLQPSFLEKPPVKKGPSRAESPSSVTQHAASMVLEAIYLKAKSLQKLGKFDEAANECKQVLDAVEKVFSQGISDTQVDSRLQEIVSCAVELLPELWKQAGCYDEAITAYRNALLSQWLDDCCARIQKAFAVFLLYSGVEASPRSFSVQIEGSYVPKLEEAILLLMIVLRKFSLGKIKYDPSVMEHLTFALSACGETSILAKQFEEMLPGVYHRIDRWSLALCLSGAGQKSALNLLRKSLHKHERPDDLLALLLAARICSEDPHLAAEGAGYAQRAIDKAQGLNEHLEGVGLRMLGLCLGKQAKVASSDFERSMLQSKALQSLEEAVRLEQNFDLIFELAIQYAEHRLAVALRYAKQFFDKTGGSKLKGWRLLSLVLSAQKRFTEAEVVTDAAIDETSKWEQGPLFRIKAKLKIAELRPMDAIEIYRYLLALVQAQKKSVGTQRLSSQDEEDQINEFDVWHGLALYASLSHWKDAEICLQKARELKEYSAATMQTEGIVFEGCGQSGKGLAAAIAILVEPNHVPSKILMGSLMLKSGSKASPVSRSLLSDALRIEPTRNAWYHLGLTHKEDGRMGDAADCFQAASMLEESDPIESFSCML
MESTEHGSVSVREFHAGSRMVASEVEAKLDQGIQEAEDSLKEGLSLNFEEARALLGKLEYQRGVEGALRVFDGIDLQAAIQRLQSSFSEKTPVKKGRAPTES-VSVSQHAASLVLEAIYLKAKSLQKLGKFTEAANNCKHILDAVEKIFYLGITDIQVDNKLQEIVSHAVELLPELWKQAGCYDEAISAYRRALLSKWLDDYCARIQKSFVIILLYSGVEASPPSLAVQVEGSYVPKLEEAILLLMILLRKFSLGKMKWDPSVMEHLTFALSICTQTSILAKQLEELMPGVYHRIDCWSLALCYSGAGQECALSLLRKSLHKHERPNDLTSLLLAARICSEDSHFAAEGVNYALRAVNNAHDQKEHLKGVALRMLGLCLGKQAKVSSSDSERSHLQSKALESLVAAIKLEPNCDLIFELAVHYAQHRLSAALRSARHFFNQTGGSVLKAWRLLALILSAQQRFSEAEVVIDAALDQTARWEQGPLLRLKAKLKISQSRPMDAIETYRYLLALVQAQKKSFGSFQISSKVLDDKINEFDIWHGLALYGSLSHWKDAEICLQKGRELKKYSAALMHTQGVLFEGRGQYEDALLATIGVLIEPNHVPCKILMGSMIQKIGPKYLAAARSSMSDAIRIEPTRMAWHYLGLLNKKDGRISDAADCFQAASMLEESDPIESFSSIL
MEFEKNGSVTIREICGGSCMKVTELEAKLDAGVEEAEATLRNGLSISSEEAKALLGKLEYQRGVENAFRVFDGIDLQPIIQQLQTSLSDKTPAK----------------NTLTFEAIYLKAKCLQKLNKCTEAIDGCKSVLDAVEKTYSQGKVDTQGDNKLQEIVSHVVELLPELWKETGCYDEALSAYRNALLGQWLDEFCARIQKALAVFLLYSEVEASPPN---KTDGSYVPKMEEAVLLLLIILRNFVLGKIKWDPSIMEHLVFTLSTCGETSILAKQFEELTPGTYQRIDRWFLALCNSGAGENTALNLLRMSLHKHERPDDLIALLLAARICSEDPHLGAEGAGYAQRAVNNAQGLDGHLKGVGLRMLGLCQGIQATVSSSDHERSELQSEALKSLEKAIRLEQNADLIFELAIQYAMHRLSVALSCAKQFFDKTGGSTLKGWRLLALVLSAQKRFTEAEVVIDAALDETAKWEQGPLLRLKAKLKNSQLRPMDAIEIYRYVLALVQAQKKSPGPPKQGSQVDDAKINELEVWHGLALYANLSHWKDAEICLQKARELKEYSPATTHTEAIMFEGRGENLEALTATLAVLFEPNYVPSKILMASLILKIGFSAASVARCLLCDALRIEPTRMAWYYLGLTHKADGRITDAADCFQAASLLEESDPIETFSSM-
