# Supplementary material for: Legume genome structures and histories inferred from Cercis canadensis and Chamaecrista fasciculata genomes
Source: Plant J. 2026 Jun 10;126(5):e70981. doi: 10.1111/tpj.70981 (PMC13252982; doi:10.1111/tpj.70981)
Supplement: Supplementary file 8 — Data S8. Manuscript supplement; Compressed directory of aligned sequences from 36 gene families with members deriving from syntenic blocks from selected species. [file TPJ-126-0-s004.gz › S8_wgd_block_tree/41_hmm_align_table_wgd_all_squareup/Legume.fam3.02734]

MITWKDFYTVMSAVVPLYVAMILAYGSVRWWKIFSPDQCSGIRFVAVFAVPLLSFHFISTPYAMLRFIAADTLQKIIMLFALGIWTFTKGSLEWMITIFSLSTLPTLVMGIPLLIAMYGTNSGSLMVQIVVLQCIIWYTLLLFLFEYRGAKLLIMEQFPETAASIVSFKVDSDVVSLDGRDFLETDAEVGDDGKLHVTVRKSASRRSFAMTPRPSLTGAEIYSLSSSRPTPRGSFHADFYSMMGY-PRHSFGPADLYSVQSSRGPTPRPSFEECAPMAQAISSPRFGFYPAQTAPAPYPAPPEFSSTTKGVKNQNQQQHPQQHSQQSQVQAQAQG-KASHDAKELHMFVWSSSASPVSEGGGLHVFGGTDLAGSEQSGRSDEGAKEIRMIVADDHPPRETNKAMPEPELGGDEFRFPAKEVPTDEERDQKEGPTGLKLGSSSTAELHPKAAGIADSGIGKQMPPASVMTRLILIMVWRKLIRPTYSSLIGLVWSLIAFRWNVHMPKIIEKSISILSDAGLGMAMFSLGLFMALQPKIIACGSVATFAMAVRFLTGPAVMAAASIAVGLRGTLLHIAIVQAALPQGIVPFVFSKEYVHPAILSTAVIFGMLIALPITLVYYILLGL
MISWKDLYTVLSAMVPLYVAMILAYGSVRWWKIFSPDQCSGIRFVAIFAVPLLSFHFISIPYEMLRFIAADTLQKIIMLVALGIWTFTKGSLDWMITIFSLSTLPTLVMGIPLLIAMYGKYSGSLMIQVVVLQCIIWYTLLLFLFEYRGAKLLIMEQFPETAASIVSFKVDSDVVSLDGRDFLETDAEVGDDGKLHVTVRKSASRRSFMMTPRPSLTGAEIYSLSSSRPTPRGSFHADFYSMMGYGPRHSVASMELHSVQP-----SRPSFEECMVAAQATNSPRMGFYPVQQQQSSYPAPPEFSSSNLSSRSLR-------QQNQAP--APNSTTKSSHDAKELHMFVWSSSDSPVSERGGLHVFGG-GGGSEDQSGRSDQGAKEIRMLVADDHHPGELHKDIPDEEFGGEELKLVGKGGGETEEEKEKEGPTGLKLGSSLPAELQAKVGGGMEAGIGKQMPPASVITRLILIMVWRKLIRPTYSSLIGVIWSLIAFRWHVEMPKIIEKSISILSDAGLGMAMFSLGLFMALQPKIIACGSIAAFAMAVRFLTGPAVMAAASIAIGLRGDLLRVAIVQAALPQGIVPFVFAKEYVHPAILSTAVIFGMLIALPITLVYYILLGL
MITWKDLYTVMTAVVPLYVAMILAYGSVRWWKIFSPDQCSGIRFVAIFAVPLLSFHFISTPYAMFRFIAADTLQKIIMLFALAIWTFTKGSLEWMITIFSLSTLPTLVMGIPLLIAMYGGDSGSLMVQVVVLQCIIWYTLLLFLFEYRGAKLLIMEQFPETAASIVSFKVDSDVVSLDGRDFLETDAEVGDDGKLHVTVRKSASRRSFMMTPRPSLTGAEIYSLSSSRPTPRGSFHADFYSMMGFPARHSFGPADMYSVQSSRGPTPRPSFEECAHPPPTISSPRFGFYPAQTVPTSYPAPPEFSSTLKSVKNQQ--------QQQQPPQSQTQ-GKASHDAKELHMFVWSSSASPVSEVGGLHVFGGGEFAAPEQSGRSDQGAKEIRMLVADDHPPGEINNKMPEPELAGEEFRFPGKEVQAD-QEEQQRDPSGLKLASSSTAELHPKATGNVDSGMGKQMPPASVMTRLILIMVWRKLIRPTYSSLIGLIWSLVAFRWHVHMPKIIEKSISILSDAGLGMAMFSLGLFMALQPKIIACGTVATFAMAIRFLTGPAVMAAASIAVGLRGTLLHIAIVQAALPQGIVPFVFAKEYVHPAILSTAVIFGMLIALPITLVYYILLGL
MISWKDLYTVLTAVVPLYVAMILAYGSVRWWKIFSPDQCSGIRFVAIFAVPLLSFHFISTPYAMLRFIAADTLQKIIMLVALAIWTFTNGSLEWMITIFSLSTLPTLVMGIPLLIAMYGEYSGSLMVQVVVLQCIIWYTLLLFLFEYRGAKLLIMEQFPETAASIVSFKVDSDVVSLDGRDFLETDAEVGDDGKLHVTVRKSASRRSFIMTPRPSLTGAEIYSLSSSRPTPRGSFHADFYSMMGYPPRHSFAATELYSVNQ----PSRSSFEENTTT-VPTGSPRYGFYPAQ-QATSYPAPPEFSSTLASSKSLKQQ---QQQQNHQQTQPPTNNNKASHDAKELHMFVWSSSASPVSEGGGMQVLAG---SSDEQSGRSDQGAKEIRMLVADDHPQGESNK---DMDFGGEEFKLVEKVGEQVAEEAEREGPTGLKLGSNSTAELHPKATGVANSGVGKHMPPASVITRLILIMVWRKLIRPTYSSLIGVIWSLVAFRWHVQMPKIIEKSISILSDAGLGMAMFSLGLFMALQPKIIACGSVASFAMAIRFLTGPAVMAAASIAVGLRGTLLRVAIVQAALPQGIVPFVFAKEYVHPAILSTAVIFGMLIALPITLVYYILLGL
MITWKDLYTVLTAVVPLYVAMILAYGSVRWWKIFSPDQCSGIRFVAIFAVPLLSFHFISTPYAMLRFIAADTLQKIIMLAALAIWTFTKGSLEWMITIFSLSTLPTLVMGIPLLIAMYGDYSGSLMVQVVVLQCIIWYTLLLFLFEYRGAKLLIMEQFPETAASIVSFKVDSDVVSLDGRDFLETDAEVGDDGKLHVTVRKSASRRSFMMTPRPSLTGAEIYSLSSSRPTPRGSFHADFYSMMGYATRHSF-------------TGTGPSFEDSTTVPMALNSPRFGFYPAQ-PASSYPAPPEFSSTLSS-KSVK---QSSQQQNLAQAP-----------------NMWSSSASPVSEGGGLHVFGG---SSDEHSGRSDQGAKEIRMLVADDHPQGESNKEFPDMDFGGEEFKLAGKGVEQVEEEREKEGPTGLKLGSSSTAELHPKAGGVADSGIGKQMPPASVITRLILIMVWRKLIRPTYSSLIGVVWSLVAFRWHVQMPKIIEKSISILSDAGLGMAMFSLGLFMALQPKIIACGSVASFAMAIRFLTGPAVMAAASIAVGLRGTLLRVAIVQAALPQGIVPFVFAKEYVHPAILSTAVIFGMLIALPITLVYYILLGL
MISWKDFYTVMTAVVPLYVAMILAYGSVRWWKIFSPDQCSGIRFVAIFAVPLLSFHFISTPYAMFRFIAADTLQKIIMLLALGIWTFSKGSLEWMITIFSLSTLPTLVMGIPLLIAMYGGDSGSLMVQVVVLQCIIWYTLLLFLFEYRGAKLLIMEQFPETAASIVSIKLDSDVVSLDGRDFLETDAEVGDDGKLHVTVRKSASRRSFMMTPRPSLTGAEIYSLSSSRPTPRGSFHADFYSMMGFPARHSFGPADLYSVQSSRGPTPRPSFEESAAHPP-ISSPRFGFYPAQTVPAPYPAPPEFSSTLKQ---PQ--PPPQQSQAQSQ----AQGGKASHDAKELHMFVWSSSASPVSEGGGLHVFGGADFAATEQSGRSDQGAKEIRMLVADDHPPGETNNKYLKQEVGGEEFRFPGKGEVQADQEEQKDGPTGLKLGSSSTAELHPKATGNADSGFGKQMPPASVMTRLILIMVWRKLIRPTYSSLIGLIWSLVCFRWHVQMPKIIEKSISILSDAGLGMAMFSLGLFMALQPKIIACGSVAAFAMAVRFLTGPAVMAAASIAIGLRGTLLRIAIVQAALPQGIVPFVFAKEYVHPAILSTGVIFGMLIALPITLVYYILLGL
--------------------MILAYGSVRWWKIFSPDQCSGIRFVAIFAVPLLSFHFISTPYQMFRFIAADTLQKIIMLFALAIWTFTKGSLEWMITIFSVSTLPTLVMGIPLLIAMYNDYAGSLMVQVVVLQCIIWYTLLLFLFEYRGAKLLIMEQFPETAASIVSFKVDSDVVSLDGRDFLETDAEVGDDGKLHVKVRKSASRRSFMMTPRPSLTGAEIYSLSSSRPTPRGSFHSDFYSMMGYPARHSFGPADMYSVQSSRGPTPRPSFEECSPMPQTISSPRFGFYPAQTVPTSYPAPPEFSSTLKSVKNQQPMPTPQPQQLQAQTQQATPNSKNSHDAKELHMFVWSSSASSVSEGGGLHVFGGTDFGTSEQSGRSDQGAKEIRMLVADDHPPGESKAI-SELEFGGEDFKLPVKGGEQGEEEREKEGPTGLKLGSSSTAELHPKTAGGADPGAGKNMPPASVMTRLILIMVWRKLIRPTYSSLIGVIWSLVAFRWHVHMPKIIEKSISILSDAGLGMAMFSLGLFMALQPKLIACGSVAAFSMAIRFLTGPAVMAAASVIVGLRGTLLHIAIVQAALPQGIVPFVFAKEYVHPAILSTMVIFGMLIALPITLVYYILLGL
MISWNDLYTVLAAVVPLYVAMILAYGSVRWWKIFSPDQCSGIRFVAIFAVPLLSFHFISTPYQMFQFIAADTLQKIIMLFALAIWTFTKGSLEWMITIFSVSTLPTLVMGIPLLIAMYNDYAGNLMVQVVVLQCIIWYTLLLFLFEYRGAKLLIMEQFPETAASIVSFKVDSDVVSLDGRDFLETDAEVGDDGKLHVTVRKSASRRSFMMTPRPSLTGAEIYSLSS---TPRGSFQADFYSMMGYPARHSFGPTDLYSVQSSRGPTPRPSFEECAPMPQTNSSPRFGFYPAQTVPTSYPAPPEFSSTLKSVKNQQQLPQPQPQQGQAQTQQAAPNSKTNHDAKELHMFVWSSSESPVSEGGGLHVFGGNDFGTSEQSGRSDQGAKEIRMLVADDHPPGETKAI-PQPEFGGEEIKFPGKGGEQADEEREKEGPTGLKLGSSSTAELHPKATAAADSGVGKNMPPASVMTRLILIMVWRKLIRPTYSSLIGVIWSLVAFRWNVHMPKIIEKSISILSDAGLGMAMFSLGLFMALQPKMIACGSVATFAMAVRFLTGPAVMAAASIAVGLRGTLLHIAIVQAALPQGIVPFVFAKEYVHPAILSTAVIFGMLIALPITLVYYILLGL
MISWKDLYTVLTAVIPLYVAMILAYGSVRWWKIFSPDQCSGIRFVAIFAVPLLSFHFISTPYAMFRFIAADTLQKIIMLFALAIWTFTKGSLEWMITIFSVSTLPTLVMGIPLLRAMYNDYAGSLMVQVVVLQCIIWYTLLLFLFEYRGAKLLIMEQFPETAASIVSFKVDSDVVSLDGRDFLETDAEVGDDGKLHVTVRKSASRRSFMMTPRPSLTGAEIYSLSSSRPTPRGSFHADFYSMMGYPARHSFGPADLYSVQSSRGPTPRPSFEECAPMPQTITSPRFGFYPAQTVPTSYPAPPEFSSTLKSVKNQQQLPQPQPQQVQAQTQQAAPNSKTSHDAKELHMFVWSSSASPVSEGGGLHVFGGTDFGPSEQSGRSDQGAKEIRMLVADDHPPGETKAI-PEPEFGGEEFKFPGKGGEQAEEEGEKEGPTGLKLGSSSTAELHPKAAGGADPGVGKNMPPASVMTRLILIMVWRKLIRPTYSSLIGVIWSLVAYRWHVHMPKIIEKSISILSDAGLGMAMFSLGLFMALQPKIIACGSVAAFAMAVRFLTGPAVMAAASIAVGLRGTLLHIAIVQAALPQGIVPFVFAKEYVHPAILSTAVIFGMLIALPITLVYYILLGL
MITWKDLYTVLTAVIPLYVAMMLAYGSVRWWKIFSPDQCSGIRFVAIFAVPLLSFHFISTPYEMFRFIAADTLQKIIMLFALAIWTFTRGSLEWMITIFSVSTLPTLVMGIPLLIAMYNDYAGSLMVQVVVLQCIIWYTLLLFLFEYRGAKLLIMEQFPETAASIVSFKVDSDVVSLDGRDFLETDAEVGDDGKLHVTVRKSASRRSFMMTPRPSLTGAEIYSLSSSRPTPRGSFHADFYSMMGYPARHSLGPADMYSVQSSRGPTPRPSFEECAPLPQTNSSPRFGFYPAQTVPTSYPAPPEFSSTLKSVKNQQPLPQQPPQQVQAQTQQAAPTSKTSHDAKELHMFVWSSSASPVSEGGGLHVFGGNDFGTSEQSGRSDQGAKEIRMLVADDHLPGETKAI-PEPEFSGEEFKLPGKGGEQGEEEREKEGLAGLKLGSSSTAELHPKPAGGADPGAGKNMPPASVMTRLILIMVWRKLIRPTYSSLVGVIWALVAFRWNVHMPKIIEKSISILSDAGLGMAMFSLGLFMALQPKIIACGSVAAFAMAIRFLTGPAVMAAASVVVGLRGTLLHIAIVQAALPQGIVPFVFAKEYVHPAILSTAVIFGMLIALPITLVYYILLGL
MISWNDLYTVLAAVVPLYVAMILAYGSVRWWKIFSPDQCSGIRFVAIFAVPLLSFHFISTPYEMFRFIAADTLQKIIMLVALTIWTFTKGSLEWMITIFSVSTLPTLVMGIPLLIAMYDDYAGSLMVQVVVLQCIIWYTLLLFLFEYRGAKLLIMEQFPETAASIVSFKIDSDVVSLDGRDFLETDAEVGDDGKLHVTVRKSASRRSFMMTPRPSLTGAEIYSLSS---TPRGSFHAEFYSMMGYPARHSFGPADLYSVQSSRGPTPRPSFEECAPMPQTISSPRFGFYPAQTVPTSYPAPPEFSSTLKSVKNQQQLPQQPPQQVQAQAQQAAPNSKTNHDAKELHMFVWSSSASPVSEGGGLHVFGGNDFGTSEQSGRSDQGAKEIRMLVGDDHPPGETKAI-PEPEFRGEEIKLPVKGGEQADEEREKEGPTGLKLGSSSTGELHPKATAKADSSVGKNMPPASVMTRLILIMVWRKLIRPTYSSLIGVIWSLVACRWHVHMPKIIGKSISILSDAGLGMAMFSLGLFMALQPKIIACGSVAAFAMAVRFLTGPAVMAAASIAVGLRGTLLHIAIVQAALPQGIVPFVFAKEYVHPAILSTAVIFGMLIALPITLVYYILLGL
MISWKDLYTVLTAVIPLYVAMILAYGSVRWWKIFSPDQCSGIRFVAIFAVPLLSFHFISAPYAMFRFIAADTLQKIIMLFALAIWTFTKGSLEWMITIFSLSTLPTLVMGIPLLIAMYGDYSGSLMVQVVVLQCIIWYTLLLFLFEYRGAKILIMEQFPETAASIVSFKVDSDVVSLDGRDFLETDAEVGEDGKLHVKVRKSASRRSFMMTPRPSLSGVEIFSMSSSRPTPRGSFHADFYSMMGYQPRHSFGPLDLYS-QSSRGPTPRPSFEESVPMAQTVSSPRFGFYPAQTVPTSYPAPPEFSSTLKSVKNQQNQHPQQQPQLQQQQQTQTQGSKASHDAKELHMFVWSSSASPVSEGGGLHVFGSSDFGASEQSGRSDQGAKEIRMLVADDHPQGDAKPT-PDTEFGEEEFKFPGKGGEQAEEEKEKEGPTDLKLGSSSTAELHPKAAAAGATGVGKQMPPANVMTRLILIMVWRKLIRPTYSSLIGVVWSLIAYRWHVSMPKIVEKSISILSDAGLGMAMFSLGLFMALQPKIIACGANATFAMAVRFLTGPAVMAAASIAVGLRGTLLRVAIVQAALPQGIVPFVFAKEYVHPAILSTAVIFGMLIALPITLLYYILLGL
MISWKDLYTVLTAVIPLYVAMLLAYGSVRWWKIFSPDQCSGIRFVAIFAVPLLSFHFISTPYAMFRFIAADTLQKIIMLFALAIWTVTKGSLEWMITIFSLSTLPTLVMGIPLLIAMYGQYSGSLMVQVVVLQCIIWYTLLLFLFEYRGAKLLIMEQFPETAASIVSFKVDSDVVSLDGRDFLETDAEVGDDGKLHVTVRKSASRRSFMMTPRPSLTSAEIYSLSSSRPTPRGSFHADFYSMVGYQPRHSFGPADMYTVQP-----SRPSFEESASMAATASSPRFGFYPMETIPSSYPAPPELSSTTRSLKNQQDQAQPLQQPNQAQSQGRAPNSRGSHDAKELHMFVWSSSASPVSEGGSLHVFGGADFGASEQSSRSDQGAKEIRMLVADEHPQGKTKE----PEFGGEEFKIPVREEQQTEEERGKEGATELKLGSSSMAELHPKAVGGIEAGAGKQMPPASVMTRLILIMVWRKLIRPTYSSLIGVIWSLVAFRWHVRMPKIIEKSISILSDAGLGMAMFSLGLFMALQPKIIACGSVATFAMAVRFLTGPAVMAAASIAVGLRGTLLRVAIVQAALPQGIVPFVFAKEYVHPTILSTAVIFGMLIALPITLVYYILLGL
MISWHDLYTVLTAVIPLYVAMILAYGSVRWWKIFSPDQCSGIRFVAIFAVPLLSFHFISTPYAMLRFIAADTLQKIIMLSLLVLWAFTRGSLEWSITIFSLSTLPTLVMGIPLLIAMYGEYSGSLMVQIVVLQCIIWYTLLLFLFEFRGAKMLIMEQFPETAASIVSFKVESDVVSLDGHDFLETDAEIGDDGKLHVTVRKSASRRSFCMTPRPSLTGAEIYSLST---TPRGSFHSDFYNMMGFPGRLSFGPADMYSVQSSRGPTPRPSFEECA----MASSPRFGYYPG-GGAGSYPAPPEFSSTTTSTANKSVNKNPKDVNTNQQTTLPTGGKSNSHDAKELHMFVWSSNGSPVSDRAGLNVFGG--APDNDQGGRSDQGAKEIRMLVPDQ-SHGETKAVPASGDFGGEQFSFAGKEEEA---ERPKDAENGLKLAPNSTAALQSKTGGGAEASQRKNMPPASVMTRLILIMVWRKLIRPTYSSLIGLIWALVAFRWHVAMPKIIQQSISILSDAGLGMAMFSLGLFMALQPKLIACGSVATFAMAVRFLTGPAVMAVAAIAIGLRGDLLRVAIVQAALPQGIVPFVFAKEYVHPAILSTGVIFGMLIALPITLVYYILLGL
MISWHDLYNVLTAVVPLYVAMILAYGSVRWWKIFSPDQCSGIRFVAIFAVPLLSFHFISTPYTMFRFIAADTLQKIIMLFALGLWTFTRGSLEWMITIFSLSTLPTLVMGIPLLIAMYGHESGSLMVQVVVLQCIIWYTLLLFLFEYRGAKLLIMEQFPETAASIVSFKVDSDVVSLDGRDFLETDAEIGDDGKLHVKVRKSASRRSLSMTPRPSLTGAEIYSLSSSRPTPRGSFPSDFYSMMGVNTRHSFGPADLYSVQSSRGPTPRPSFEEPMPQAQTVTSPRFGFYPAQTVPASYPGPPEFSAPVSKSSTKNQQQQPQVAAQQALNNGATKTNSHPHDAKELHMFVWSSSASPVSEGGGLHVFGGTDFGASEQSGRSDQGAKEIRMLVADH-PQGENKVAGGEGVYGGEAFSFGGRGGAAEEEEREKEGPTGLKVGSSSTAELHPKGGGGPESGSGKQMPPASVMTRLILIMVWRKLIRPTYSSLIGLIWSLIAFRWHVAMPKIIAKSISILSDAGLGMAMFSLGLFMALQPKIIACGSVAGFAMAVRFLTGPAVMAAASIAVGLRGTLLHLAIVQGYIVDSVTNYSCLLHYRTVNVCCHRSLNTRELYVVAQLCHTLN---
MINWKDFYNVLTAVSPLYVAMILAYGSVKWWKIFSPDQCSGIRFVAVFAVPLLSFHFIAKPYAMFRFIAADSLQKIIMLVALGIWIFTKGSLDWMITIFSVSTLPTLVMGIPLLTAMYGDYSGSLMVQLVVLQCIIWYTLLLFLFEYRSAKMLIMEQFPETAASIVSFKVDSDVVSLDGRDFLETDAEIGDDGKLHVTVRKSASRRSFSMTPRPSLTGAEIYSLSSSRPTPRGN---------------------------------------CA----PIGSPRFGFYPAQTVPTSYPAPPEFSSTVSKNVTKN-QPQPPQQPVQSP----APNSKAKHEAKELHMFVWSSSDSPVKEGGGLHVFGDTEIGASDQSGRSDRGANEIRMLVADDHRNGEPQAI-PDPECGEKEFRFSGKGGEQIDEEREKEDPTVLKLGSSSTAELQPKSTDATETDIGKQLPPANVMTRLILIMVWRKLIRPTYSSLIGLIWALVSFRLHVSMPKIIEKSISILSDAGLGMAMFSLGLFMALQPKVIACGS-----------------------VGLRGTLLRIAIVQAALPQGIVPFVFAKEYLHPTILSTAVIFGMLIALPITLVYYIVLGL
MITWKDLYNVLTAVVPLYVAMILAYGSVRWWKIFSPDQCSGIRFVAIFAVPLLSFHFISTPYAMFRFIAADTLQKIIMLIALGIWTFTKGSLEWMITIFSLSTLPTLVMGIPLLNAMYGGDSGSLMVQVVVLQCIIWYTLLLFLFEYRGAKMLIMEQFPETAASIVSFKVDSDVVSLDGRDFLETDAEIGDDGKLHVTLRKSVSRRSLMMTPRPSLTGAEIYSLSSSRPTPRGSFHADFYSMMGFPARQSFGPGDMYSVQSSRGPTPRSSFEECAPMAQTINSPRFGFYPAQTVPASYPAPPEFSSTVTKNVNKNQQQQ---PQQVAQA--QAPNSKANHDAKELHMFVWSSSASPVSEGGGLHVFGGTDFGESEQSGRSDQGAKEIRMLVADDHPQGETKA-LPDPEFSGEEFKFLGKGGEQGDEDREKGGPTGLKLGSSSTAELHPKATAGTESGIGKQMPPASVMTRLILIMVWRKLIRPTYSSLIGLIWSLVAFRWHVRMPKIIEKSISILSDAGLGMAMFSLGLFMALQPKIIACGTVAAFAMAVRFLTGPAVMAAASIAIGLRGTLLHIAIVQAALPQGIVPFVFAKEYLHPAILSTGVIFGMLIALPITLVYYIVLGL
MISWNDLYVVLTAVIPLYVAMILAYGSVRWWKIFSPDQCSGIRFVAIFAVPLLSFHFISQPYAMFRFIAADTLQKIIMLVVLGIWTFTKGSLEWMITIFSLSTLPTLVMGIPLLIAMYGPYSGSLMVQVVVLQCIIWYTLLLFLFEYRGAKMLIMEQFPETAASIVSFKVDSDVVSLDGRDFLQTDAEIGDDGKLHVTVRKSASRRSLGLTPRPSLTGAEIYSLSSSRPTPRGSFNSDFYSMMGV-PGFPRPSADLYSMQSSRGPTPRPSFEECAPGAQAISSPRFGFYPA----NSYPAPPEISATVKNAKNHLHHHQPQQTQNQQQ-QPQP-QSKANHDAKELHMFVWSSSASPVSEGGGLHVFGGTDFGAAEQSGRSDQGAKEIRMLVADHHPQGESKAIPEAEDFGGEDFTFVGNRGVEGEEEREKEGPIGLKLGSSSTAELHPKMLGAPESGAGKQMPPASVMTRLILIMVWRKLIRPTYSSLIGLVWSLIAYRWDVAMPTIIKQSISILSDAGLGMAMFSLGLFMALQPRIIACGSVATFAMAVRFLTGPAVMAAASIAVGLRGTLLHVAIVQVNLPHNHIRLPYCITFLTCI---THVMLPDMFAFPFYRLHF-----
MISWGDLYSVLTAVIPLYVAMILAYGSVRWWKIFSPDQCSGIRFVAIFAVPLLSFHFISTPYAMFRFIAADTLQKVMMLFALAIWTFTAGSLEWMITIFSLSTLPTLVMGIPLLIAMYGDYSGSLMVQVVVLQCIIWYTLLLFLFEYRGAKLLIMEQFPETAASIVSFKVDSDVVSLDGRDFLETDAEVGDDGKLHVTVRKSASRRSFMMTPRPSLTGAEIYSLSSSRPTPRGSFHADFYSMMGYPPRHSFGNADLYSVQSSRGPTPRPSFEEM-----NMSSPRFGFYPAQTVPASYPAPPEFSASLKSVKNSQQPPPPQQ------PQPGSGGAKASHDAKELHMFVWSSSASPVSEGGGLHVFGGADFGASDQSGRSDQGAKEIRMLVADDHPQGETNKV--EAEFGGEELKFPTKEGEQADEEGEKEGPTGLKLGSSSTAELHPKATGAAGVGVAKHMPPASVMTRLILIMVWRKLIRPTYSSLIGVIWSLVAFRWHVHMPKIIEKSISILSDAGLGMAMFSLGLFMALQPKIIACGSVATFAMAVRFLTGPAVMAAASIAVGLRGTLLRIAIVQAALPQGIVPFVFAKEYVHPAILSTGVIFGMLIALPITLVYYILLGL
-------------------------------------------------------------------------------------------------------------------------------------------------------------------------------------------------------------------------------------------------------------------------------------------------------------------------------------------------------------------------------------------------------------------------------------------------------------------------------------------------------------------------------------------------------------------------------------------------------------------------------------------------
MISWGDLYTVLTAVIPLYVAMILAYGSVRWWKIFSPDQCSGIRFVAIFAVPLLSFHFISTPYTMLRFIAADTLQKVIMLFALTIWTFTAGSLEWMITIFSLSTLPTLVMGIPLLIAMYGEYSGELMVQVVVLQCIIWYTLLLFLFEYRGAKLLIMEQFPETAASIVSFKVDSDVVSLDGRDFLETDAEVGDDGKLHVTVRKSASRRSFMMTPRPSLTGAEIYSLSSSRPTPRGSFHADFYSMMGYAPRHSFAAGDVYSAA-SKGPTPRPSFEEC-----GASSPRFGFYPAQTVPTSYPAPPELISTGSVSKNSQSQLQSSQSQQLIQPNPSTNGAKLSHDAKELHMFVWSSSASPVSD-----VFGGGDYGPSDQSGRSEQGAKEIRMLVPDEQPQGVTNKAMAEPEFGGDDLKFAVKEGEQAEDDGEKGGPTGLKLGSSSTAELHPNAAGAAG---VKHMPPASVMTRLILIMVWRKLIRPTYSSLIGVIWSLVAFRWHVRMPKIIQQSISILSDAGLGMAMFSLGLFMALQPKMIACGSVATFAMAVRFLTGPAVMAAASIAVGLRGTLLRIAIVQAALPQGIVPFVFAKEYVHPAILSTGVIFGMLIALPITLVYYILLGL
MITWKDLYTVLTAVVPLYVAMILAYGSVRWWKIFSPDQCSGIRFVAVFAVPLLSFHFISTPYEMFRFIAADTLQKIIMLFALFLWTFTKGSLEWMITIFSLTTLPTLVMGIPLLIAMYGDYSGTLMVQVVVLQCIIWYTLLLFLFEYRGAKLLIMEQFPETAASIVSFKVDSDVVSLDGRDFLETDAEIREDGKLRIVVRKSASKRSFMMTPRPSLTGAEIYSLSS---TPRGSFHGEFFSMMGYQPRHSFGPNDMYSVQSSRGPTPRPSFEECTGV--TGSSPRFGFYPQ---------PPEFSTTTTTNTKAL-ISQNQNLQQQQQHQAVPLANKAANDAKELHMFVWSSSASPISESAGLNTFGT--------SQQPDQEAKEIRMMVADEHSNQSREP--TNKELGGEEFKFSGKVGEKVEEEREKEGPNGLKLGPRSATELHPKAAGAAESGTGKHMPPASVMTRLILIMVWRKLIRPTYSSLIGLIWSLIAFRWDVHMPKIIEKSISILSDAGLGMAMFSLGLFMALQPKIIACGSVATFAMAIRFLTGPAVMAAASIAVGLRGTLLHVAIVQAALPQGIVPFVFAKEYVHPAILSTAVIFGMLIALPITLVYYILLGL
MITWHDLYTVLTAVVPLYVAMILAYGSVRWWKIFSPDQCSGIRFVAIFAVPLLSFHFISTPYAMYRFIAADTLQKIIMLLALTIWTFTAGSLEWMITIFSLSTLPTLVMGIPLLIAMYGEYSGTLMVQVVVLQCIIWYTLLLFLFEYRGAKLLIMEQFPETAASIISFKVDSDVVSLDGRDFLETDAEVGDDGKLHVHVRKSASRRSFMMTPRPSLTGAEIYSLSSSRPTPRGSFHTDFYSMMGYAPRHSFGANDVYSVQSSRGPTPRPSFEEPVPTATTVNSPKFGFYPAQNVPAAYPAPPEFSSGLSVSKNSQQHLSQQQQTVQVQPQT-SNGAKTSHDAKELHMFVWSSSASPVSEASGLQVFGSADYGASDQSGRSEQGAKEIRMLVSDDHPPGVNNKGMQETELGGEELKFPVKEEELLEEEVGKVEPAALKLGSSSTAELHPTAT-------VKHMPPASVMTRLILIMVWRKLIRPTYSSLIGLIWSLVAFRWHVHMPKIIEKSISILSDAGLGMAMFSLGLFMALQPKMIACGSVASFAMAVRFLTGPAVMAAASIAVGLRGNLLRVAIVQAALPQGIVPFVFAKEYVHPAILSTGVIFGMLIALPITLVYYILLGL
MITLKDLYTVLTAVVPLYVAMILAYGSVRWWKIFSPDQCSGIRFVAVFAVPLLSFHFISTPYQMFRFIAADTLQKIIMLVALSLWTFTKGNLEWMITIFSLSTLPTLVMGIPLLIAMYGDYSGSLMVQVVVLQCIIWYTLLLFLFEYRGAKLLIMEQFPETAASIVSFKVDSDVMSLDGRDFLETDASVGDDGKLHVTVRKSASRRSFMMTPRPSLTGAEIYSLSS---TPRGSFHQEFYSMMGYQPRHSFGANDLYSVQSSRGPTPRPSFEEG------ASSPRFGFYPAQTVPTSYPVPPEFSSTTKPVKNQNQNLMPQQPQVQLQ-------TKGSQD-KELHMFVWSSSASPVSESAGLNVFRN--------SEQSEEGAKEIRMVVADEHNQGETNNKGQEKEIGGEEFKFNGVKVGEQ-----GEGPNGPKLGSNSTPELHPKATGVADSSVGKLMPPASVMTRLILIMVWRKLIRPTYSSLIGLIWSLVAFRWDVHMPKIIEKSISILSDAGLGMAMFSLGLFMALQPKIIACGSVASFAMAIRFLTGPAVMAAASIAVGLRGTLLHVAIVQAALPQGIVPFVFAKEYVHPAILSTAVIFGMLIALPITLLYYILLGL
MISWADLYTVLTAVIPLYVAMILAYGSVRWWKIFSPDQCSGIRFVAIFAVPLLSFHFISTPYAMFRFIAADTLQKIIMLFALAIWTFTAGSLEWMITIFSLSTLPTLVMGIPLLIAMYGEYSGSLMVQVVVLQCIIWYTLLLFLFEYRGAKLLIMEQFPETAASIVSFKVDSDVVSLDGRDFLETDAEVGDDGKLHVTVRKSASRRSFMMTPRPSLTGAEIYSLSSSRPTPRGSFHADFYSMMGYAPRHSFGAADLYSVQSSRGVTPRPSFEESAPAPQAISSPRFGFYPAQTVPAAYPAPPEFSSGLSVSKNSQTQPQPQQPQSQPQAQPPNGSNKASHDAKELHMFVWSSSASPVSEAGGLHVFSGADFGASDQSGRSDQGAKEIRMLVADEHPQGEANKAAAEGEFRGEDLKFPGKEGEQVEEEGEKAGATGLKLGSSSTAELHPKSGVATA---AKHMPPASVMTRLILIMVWRKLIRPTYSSLIGVVWSLVAFRWHVHMPKIIEKSISILSDAGLGMAMFSLGLFMALQPNIIACGSVATFAMAVRFLTGPAVMAAASIAVGLRGTLLRVAIVQAALPQGIVPFVFAKEYVHPAILSTGVIFGMLIALPITLVYYILLGL
MITWKDLYTVLTSVVPLYVAMILAYGSVRWWKIFSPDQCSGIRFVAIFAVPLLSFHFISSPYAMFRFIAADTLQKIIMLFALTLWTLTKGSLEWMITIFSLSTLPTLVMGIPLLIAMYGDYSGSLMVQVVVLQCIIWYTLLLFLFEYRAAKILIMEQFPETAASIVSFKVDSDVVSLDGRDFLETDAEVGDDGKLHVTVRKSASRRSFMMTPRPSLTGAEIYSLSSSHPTPRGSFHADFFSMMGYQPRHSFTANDLFS---SRGPTPRPSFEESMPQPVAVASPRFGFYPTQTVPASYPPPPEFSSAP--AKPTV-----AKTQNQQT------PTKGAHDAKELHMFVWSSSASPVSENAGLNMFGSTDLGTSE---QPDQGAKEIRMLVADNHVQGEANIKGSEAEFGGEEFKFPVNGGEQEDKEKEKEGLNGLKLGSTSTAELHPKVIGAGESGGGKHMPPASVMTRLILIMVWRKLIRPTYSSLIGVVWSLIAFRWHVHMPKIIEKSISILSDAGLGMAMFSLGLFMALQPKIIACGSVATFAMAIRFLTGPAVMAAASIAVGLRGTLLHVAIVQAALPQGIVPFVFAKEYVHPAILSTGVIFGMLIALPITLVYYILLGL
