# Supplementary material for: Legume genome structures and histories inferred from Cercis canadensis and Chamaecrista fasciculata genomes
Source: Plant J. 2026 Jun 10;126(5):e70981. doi: 10.1111/tpj.70981 (PMC13252982; doi:10.1111/tpj.70981)
Supplement: Supplementary file 8 — Data S8. Manuscript supplement; Compressed directory of aligned sequences from 36 gene families with members deriving from syntenic blocks from selected species. [file TPJ-126-0-s004.gz › S8_wgd_block_tree/41_hmm_align_table_wgd_all_squareup/Legume.fam3.03507]

MGRASKWFRSVFGLKKSSESSSSPSPKPPKDKRRWSFVKSYRESGTAKDEAVQSSGHVCPEKHAMTVAAAKAAVAEAAVAAAQAAAAVVRLTNSGSFPGSIGIREEWAAIKIQAAFRGCLARRALRALRGLVKLQALVRGHIDRKRTAEWLHRVHALVRVQARVRAGRAQILQTPFSYSKSSKADFHGPATPDQFESPIRSKSMKFDHSSSLKRVSKSHFQVHGN------------QDKCW------DDDKSDRILEIDSGKQHFTPKRRNLFHTINYPVSDNHSQSFSTAKDSVSHQSGHS----MSSF-----D---E----GVVDGPQLFSVFSKDYGFKTSPLTPSRSDDSRSHLSSYSDYPSYMAYTESSKAKVRSLSAPKQRPQYERSSSANGYSVQGFGESRLATHKSNALHANFTTKAYPGSGRLDKYGMPVGYKY
MGKVSKWFRGLLSLKKADSSSPTSLPKPPKGKRRWSFVKSHSEIDNLPTTATAKTGTHNNDSHTFAAVAAASSTLRLHSGGRGCVPATVETTAN---------REEWAAIKIQAAFRGCLARRALRALKGLVKLQALVRGQVERRRTAEQLQKMQLLLRAQAHVRAGRL---RSS-LISKSSNVNLHGPATPDKVENPIRSKSMKYDHSSTLKRNSKSYAQISGNTTDSWVDEKSWNRRRSLVGTCVDNDERNVRILEMNSEKGIFAPRARNLFHSANLAVSDHYSQTLMTTKNSTIHHSGPI-HREVRQYSPPEGHEVEETPFCTANNSPQFFSGSSRDGSSKRSPFTPTRSDGSRNYASAYSERPSYMAYTESSKAKVRSLSAPKQRTRYERSGSSKSFSMNGFGGSKLTAQRTSALHASLTSKAYPDSGRLNKFGLPMRYR-
MGKASKWFRSLLGLKKPDSSFASSNPKPPKDKRRWSFVKSYRESTSAKENSVPPSGHVYPDKHAIAVAAATAAVAEAAVAAAQAASAVVKLTSSSRSIGN---REEWAVIKIQSAFRGCLARRALRALKGLVKLQALVRGHIERKRTAEWLHRMQVIVRAQSRVRAGRAQIMNSSISNSKSSNAHFHGPATPEKFESPIRSRSMKLDQWSSLKRGSKSHVQIQGNRSDYRSDEQSWNQSRSSNRTSSMDEEKSVKILEIDSGKPHFK--RRSLFHTSNHPAGDNYSQSLSTTRDSRTHLSGQSSSCEVQSY---KIDEVVESPFDSTQLFSAYYS---RECVPKSSPFTPTRSDDSRSYVSGCSENPSYMAYTESSKAKVRSLSAPKQRPQYERSSSSSRYFVQGFGDSRLTTQKVTTLHAGFTSKAYPGSGRLDKFGMPVGYRY
MGKASRWFRGLLGLKKPDSSSPTSSDTPPKEKRRWSFVKSSRHT---H-----TPTI---AKPSVQINAAVPDAVNLTL------------SSKAISAGN---REEWAAVKIQAAFRGCLARRALRALKGVVKLQALVRGHIERKRTAKWLQRVQVLLQTPARTRTRRL----SSSSIAKSSSIHLHGPATPDKYENPIRSKSLKYDQSSILKGGSKSYVQINGITTESWVDEKLWNGQRSSARTCSADDERSARSVEMDFGKPHLTPRARNLF---------------QTSKDTTIYQSGPINSCEVQQCRSLKPHEEEESPFCTAHNSPQFLSASSRDSGSKRSPFTPTKSDGSRSCLSGFSDCPSYMSWTESSKAKVRSVSAPRQRAHYERSGSSNCYS------SKLNSHRVSALHASFSSKAYPGSGRLDKLGMPAGYRY
MGKASKWFRGLLGRKKTDSSSPTSASRPPKDKRIWRFGKSYRLNDNLHA---------NTAQPSIPNNHTHAHAHELRL----PTSA------SARCAAG--NREQWAAVKIQSVFRGCLARRALRALKGLVKLQALVRGHIERKRNAERLQKMHVLLRAQARARAGRL----NSYLAAKSSNVHLHSPATPDKFENSIRSKSMKYDQSCLLKIGNQEKYW---NTTDSWVDEKSWNRQRS------SEDERNVKTLEMDSGRPHWTPRARNLFQFTNNSL-DSYSQSFSSTKDSTTYQSGPIIHCYDEV-----QDEEEESPFCTAHNSPQYLSGYS-GGSRRSTPFTPTRSDGSRSNLSAYSECPSYMACTESSKAKMRSLSAPKQRPQYERCGSTSRYSMNGNGESRLSHHRAYGLQASFNSKAYPGSGRLDKLGMPMGYRY
MGKASRWFRSLLGLKKPDSSSTTTIAKPPKDKRRWSFVKSYRESTYLK-TD-SGGHHHHAAFEEEAVRSSSGDVVDGVYAMAVAAAAVVRLTSGGSGRGPIENREEWAAVMIQAAFRGCLARKALRALKGVVKLQALVKGHIVRKQNALKLQRMEALIRAQAR------------------------GPATPEKSESPIRYKSMKFDPSLSIKRGTKSHEQ-------------SWNQPRSSLRKSSVDDERSIRILEVDPGKLHLP-KHRTLFHSSTHPLHDNYSQSLDSK----THQSGHSSSCEAQSYGPLKLDDVVESPFRDCNNNNS---------VPKISPFTPTRSDDSRSYLSGYSDNPSYMAYTESSKAKVRSVSAPKQRPQYERSCSSSNLHLVQGGELRLNPQR------SFTAKAYPGSGRLDKFGMPVGQVY
MGKAGNWFRGLLGQKRLDSSFPTTAPPKPKEKRRWSFVKSQRDKDRHPDVAVRSSGHLYPDKHAIAVAA----VAEVAVAAAQAAAAVVGLTDSGRCAGTTAIREEWAAIKIQSAFRGCLARKALRALKGLVKLQALVRGHIERKRTAEWLQRMQVFLRAQARARVGRAQVLHTSYLSAKPLNVHPPGPGTPDKFESPIRSKSLKHGQSLVLKRGLKSYVQINGNRSDIQVDEQSWNRQRS--RTCSADYEKRVRVLEIDSEKPYFREKRRNLFHSSH---SDQHSQ--------TTRQSGQSSSGEVQSHSPFKIDEIED-------NIPQFYSTCSRDGCSKTSPLTPSRSVGSRSYASGYPDHPNYMAFTESSKAKVRSLSAPKQRPQYERSSSSNRCSLYGSLESRLAAQRASSLHTSFSSKAYPGSGRLDKLGMPVGYRY
MGKAAKWFRSFLGLKSSDSSSS---PKPPKERRRWSFVKSYREKDLRRH-------HLDPDKHAIAVAAATAAVAEAAVAAAQAAAAVVRLTSSGHGAGNTAIREQWAAIKIQAAFRGFLARKALRALKGLVKLQALVRGHIDRKRTAEWVQRMQVFLRTQARARVGRAQVLQTSYSNAKQSNSQPTGPATPDKFESPVRSKSLKHDQSLVVKRGIKSNVQISGIRSESRVDEQSRNGLRS--RTCSVDDEKSVRVLEIDSGKPYLRENRRNLFHSAHYSLSDQYGQCFTNC------QSGHSCECEVQSYSPQKIDEVEESPFRTADSSPQFCSASSSRDGSKTSPFTPSRSDGSR---SGYSDYPSYMAYTESSKAKVRSLSAPKQRPSS--SSSSNRDS----GDSRLAAQRASVMHASFTSKAYPGSGRLDKLGMPVGYRF
MGKAAKWFRGFLGLKKPDSSSPTTAPKPPKEKRRWSFVKSYREKDHHHDVAVQSSGHVDPDKHAIAVAAATAAVAEAAVAAAQAAAAVVRLTSSGRCTGTTGIREEWAAIKIQAAFRGCLARRALRALKGLVKLQALVRGHIERKRTAEWLQRMQVLLRAQARARVGRTQILQTSYSSAKPLNIHPTGPATPEKFESPIRSKSLKHDQSLVLKRGSKSYVQINGNRSDSRVDEQSLNRQRS--RTCSADDERSVRVLEIDSGKPHFREKRRNLFHSTHYTLSDQHSQSLTTT----THQSGQSSSCEVQSFSPLKIDEVEESPFRTADNSPQFYSASSRDGGSKTSPFTHSRSDGSRSYINGYSDHPNYMAYTKSSKAKVRSLSAPKQRPQYERCSSSNRYSLHGSGESRLAAQRASALHASFTGKAYPGSGRLDKLGMPVGYRY
MGWAAKCFRGLLGLKKPDSSSPTTFPKQSKEKRGWSFVKSYREKYHHTDVAVRSSGHVDPDKHAIAVAAVTAAVAEAAVAAAQAAAAVVTITSSSPCTGNSRIREEWAAIKIQAAFRGCLARRALRALKGLVKLQALVRGHIERKRTAEWLQRMQVLLRAQARARVGRAQILQTSYSTAKPLNIQ-TGPATPDKFESPIRFKNLKHDQSLMLKRGSTSYVQINGNKSDSRVYEQSWNRQRS--RTCSADDEKSVKVLDIDSGKPYFREKRRTLFHYAH---SDQHSQSLAAT----THQSGQSSSGEVQSYSPVKIDEIES-PFRTSANSPQLYSVSSRGGGSKISPFTSSRSVGSRSYTSAYSDHSNYMAFTESSKAKLRSLSAPKQRPQYERSSSSNRYSLHGSGESRLAAQWASSLHK------------------------
MGKAAKWFRGFLGLKSPDSSSPTTSPKPPKEKRRWSFVKSYREKEDHHNVAVPSSQHLDPDKHAIAVAAATAAVAEAAVAAAQAAAAVVRLTSSGRSAGNTGIREEWAAIKIQAAFRGCLARKALRALKGLVKLQALVRGHIERKRTAEWLQRMQVLLRAQARARVGRAQTLQTS---AKPSNSQPTGPATPDKFESPVRSKSLKNDQSSVVKRGLKPNVLIGANRLDGRVDEQSWNGQSS--RTCSADDEKCVRVLEIDSGKPHLRENRRNLFHSAHYALSDQYGQSLTTT-----YLSGHSSSSEVQSYSPLKIDEVEESPFRTADSSPQFYSASSRDGDSKTSPFTPSRSDGSRSYVSGYSDHRSYMAYTESSKAKVRSLSAPKQRPPNERS-SSNRFALHGTWESRLAAQRASAMHASFTSKAYPGSGRLDKLGMPVGYRF
MGKASKWFRALLGLKKTDATPS--APKPSKEKRRWSFVKSYREKDNHDDVAIQSSGHVDPHKHAMAAAAAT--VAEASIAAAHAAVSVVRLTSSGRCASPIVNREKWAAVKIQAAYRGCLARRALRALKGLVKLQALVRGHIERKRTAEWLQRMQSLLQTQARGRAGRYQITQTSHSSAKPSSLHLPGPATPDKFESPVRSKSMKYDQLSVLKKGSKSHVH-SSSRSDSRLDEQLWTQPKSSLQTFWGDDGRSFKTHEIDSGKPHFTAKRRSLFHSTHHAVSDQYSQSLTVSKGSTTHQSGQSSSCEVQSYSRQVINEVEESPFCTANNSPQFYSASSR-DGSKTSPFTPTRSNGSRSYLSDYSHCPNYMAYTESSKAKVRSLSAPKQRPHYERSSSSNRYLAHGFGESRFTTQRTSALHASFSSKAYPGSGRLDKLGMPMGYRY
MGKASKWFRALLGLTKPHTLSPTSFPKSPKDKRRWTFVKSYREKDNRTGAAVQPSGQLDLDEHAIAVAAASAVVAEAAVATAQAAAAVVRLTSSARCDSAIGVREEWAAVKIQAAFRGCLARKALRALRGLVKLQALVRGHIRRKRTAEWLQRMQALFDAQVV----Q----TSSYLGAKSSSLRSLDPQTPENFQSPIRTKSMKYDQSFIFKRGSNSRAHIIGNPPDGRADEHVWIGRRSIGSREFRDDERSVKILQIDSGKSNFTQKCRNLFHFIHRADSDHLSQSLTNSKDSTTQQSNRSYSGKVQSYTPLVAD-MDESPYCTANNSPQVYS-VSSINGSRRSPFTPAKSDGSRSCLNGYYDHPNYMACTESSMAKVRSYSAPKQRPDSERYGSSKRYSVHGYGESRLSSQRASALHASFTDNVYLGSGLLDKIGMPMGCRY
MGKASRWFRSLFGVKKPDPGYPVETPTSSNLKRRWSFVKSKREKESTPR-------REDSDKHAIAVAAATAAVAEAAVAAANAAAAVVRLTSTGRSTRSGRDSCELAVIKIQSIFRGYLAKRALRALKGLVRLQAIVRGHIERKRMSVHLRRMHALVRAQARVRATRVIVTPESSNNTKSSHFQNPGPPTPEKLEHSISSRSSKLAHSHLFKRGSKASDN---N--------RLYPAHRE----TFSATDEEEKILQIDRKHISYTRNRPDMFYSSHLIL-DNA--GLSEP----VFATPFS---------PSSSHEEITSQFCTAENSPQLYSATSR---SKRSAFTASSIAPSD-CTKSCCDHPSYMACTESSRAKARSASAPKSRPFYERP-SSKRFGFVDCGDTKSGPQKGSALHTSFMNKAYPGSGRLDRLGMPIGYRY
MGKASKWFRSILGLKKPDPTHQTSSPPPTKDKRRWSFVKSYREKNHHRP-------SVDPNKHAIAVAAATAAVAEAAVAAAQAAAAVVRLTSSGRCPSNIGVREEWAALKIQAAFRGCLARRALRALKGLVRLQALVRGHIARKNNAARLQRLQAILRAQARARTGRSQISELSHSRTKSSQFHQPGPATPEKFEHPIRSRSTKLEQFSTLRRISRSYGT--------------------------TDDEKNDRVLEIDTGKPYIATKRRNLFHSTHLAASDQYSHSFTTSKDSTSHQTLPSSSCEVQSLTPLKFREVEEDSFCTANSSPQFYSTSSRGGNSKRSPFTPTRSDGSKSYLSGYSDYPSYMACTESSKAKLRSLSAPKQRPQYERSGSAKRYSIHGFGESKSSAQRASALHANFASKAYPGSGRLDKLGMPVGYRY
MGRAAKWFRGILGFKNPDSSSS--APKPPKEKRRWSFVKSYREKDHHHEVVVQSSEYVDPNKHAIAVAAATAAVAEAAVAAAQAAAAVVRLTSSGRVAGVLGIRGEWAAVKIQAAFRGCLARRALRALKGLVRLQALVRGHIERKRTTEWLQRMQSLLRAQARARAGRVQISESSFASSKSSHGYHPCPATPEKIEHAIRSKSMKHDQSSMLMRSLKYHGRGVGNKSEGGIHEQSRNQQRSSMKTGSTDDDKSDKILEIDTGKSHFTPKRRNLFHSTQHDFSEQHSHSFTTSKESTAHQSGRSLSCEVQSFSPWKHDEVEESPFCTADNSPQFLSASSVGGSSKRSPFTPTKSDGLTNYLSGYSDHPNYMAYTESSKAKARSLSAPKQRPQYERSSSSKRYSVYGFGESKSTTQRTSALHTNFTTKAYPGSGRLDKLGMPVGYRY
-------------------------------------------------------------------------------------------------------------------------------------------------------------------------------------------------------------------------------------------------------------------------------------------------------------------------------------------------------------------------------------------------------------------------------------------------------------
MGKASKWFRGLLGLKKTDSPAPTPAPAPARLKRRWSFVRSYREKDHTRGEPHPPSAYVDPNKHAIAVAAATAAVAEAAVAAAQAAAAVVRLTSSGRSAAPFSAREEWAVIKIQSLFRGYLARRALRALKALVKLQALVRGHIVRKQTADMLRRMQALVRAQARARAGRAQISESSHSSGKSSQFHHPGPATPEKFEHAIRAKNMKQDQSSILKRSSKASGRI-IDWSDRRLDEGSWDQQGSSIRAGPTDDEKSDKILEIDTGKPNFTPKRRNLFQSSHHGASDQISHSFTTSKDSTTHQTVPSSSCEVQSLSPLKFQEVEEGSFCTADNSPQFYSASSRAGSSRRGPFTPTKSDGSRSYLSGYSDHPNYMAYTESSKAKVRSFSAPKQRPQYERSSSTKRYSVHGFGDSRSNAQRVSAMHANFTSKAYPGSGRLDRLGMPIRS--
MGKASKWFRGLLGLKKQDSPSSTAVPKPPKDKRRWSFVKSYRENNHAS-------AH--PTGHAVAVAAATTAVAEAAA--------VARLRSA------VVLRDEWAAIKIQAAFRGCLARRALRALRGLVKLQALVRGHIERKRTAEWLQRMQALLQANARVR--RAQILHTS----RFSTGHLHAPTTPDKFESPITSRSMKCDSSSALKRGSKSRFQIGSPSSDIGADERSWNQRRSWTRTCSMDDERSVRILGIDSHKPHMVSKRRNLFYSASQPVPDHYSQSYTTTKDSTSYQSGQSSSGEIRSYSPLKFNEIED--------SPQIFSTSYKEGGNGRSPYTPTKSDGTGSYLSSYADYPNYMAYTESSKAKVRSLSAPKLRPQYERPTSFNRYLLHAFGESQLVAQRVSALRASFTSKAYPGSGHLDNFGLPVGYRC
MGKASKWFRGLLGLKKSQDSYSNSSPKPPKHKRRWSFVKSYREDSNNNH----QH-HADPTKRAIAVAAATAAVAEAAVAAAQAAAVVVRLTSSGRCAGGATNRQEWAAVKIQAAFRGCLARRALRALKGLVKLQALVRGRIERKRTAEELKRMQALLQAQSRARAGRPQILHTSNSSSKSSSCHLHGPATPDKFESPIRSKSMKHDHSPVLKRSSKSCVLFSGNKSESHTDEQSWTQERSSIRTCSSTEKSDSRNLEVDSGKSQVTSKRRNLFPSTSTH--NH---AVTVS--S-DHYNSKSWSTTKDS------NLVEESQFFTAENSPQFLSASSNDNGSKNTPFTPNRSEGSRSYFYGYSDYPSYMAYTESSKAKVRSLSAPKQRPHYERTSSSNRYSLNGFGESKLGTQRVSTLQSSFTSKAYPGSGRLDKLGMPVGYRF
MGKASKWFRGLLGMRTPDSSSP-SPNKPPKEKRRWSLVKSYREKDNHP-VTAPVQGG---NKHVLAELALATATASMAE--------ATRLTGT--AASGVTPREEWAAVKIQAAFRGCLARKALRALKGLVKLQALVRGHIERKRTKEWVQRVQALLRAQTRARTARGQILDQAFHIAKSFTGPLHGPVTPEKFESPISSESVKYSQSPALKRISKSCGRINGNQE--------------------------------------------------------------------------------------------------------------------------------------------------------------------------------------------------------------------------
MGKASKWLRGILGLKKSERSSS-STPKPPKEKRRWSFVKSYREEQQQQ----HSHPHSTGNSPATFQTEHSDNKHAIAVAAATAAAAGGGGWGG-PG----------GGGGVQAAFRGSLARKALRALKGLVKLQALVRGQIERKRTAEWLKTMQALLRAQTRATAGRT--LHTSYSSAKPSTCQLHGPATPEKFESPVKSKSTKHDQSPVHKRGSKSCVLLSGN-EEGQLDEQSWKKVR-------------------------------------------------------------------------------------------------------------------------------------------------------------------------------------------------------------
-------------------------------------------------------------------------------------------------------------------------------------------------------------------------------------------------------------------------------------------------------------------------------------------------------------------------------------------------------------------------------------------------------------------------------------------------------------
MGKASRWFRGLLGLKKTEHGSSSSDQKPPKEKRRWSFVKSYREEQQHS------S----------HVTFPTEHVQNNRQAIAVAAAEVVRFNYS--SNGIVRIREQWAAVKIQAAFRGSLARKALRALKGLVKLQALVRGHIERKRTAEWLKRMQSLLRAQARFNAART--MQTSHLNAKSSTLHLYGPATPEKSESPVRSRSMKSEHSPGLKRGSKSCLSNGGNISENQLDEQSWNRVRSLIRTYSRSDEKSDRIVEIDSGKQHINTKRRNIFHSTSDP--DYYSQNLTPTKESKSHQFGQSVSCEVQSYNPLKLNEVEENSFCTANNSPQLLSATSKDDGYNRSPFTPTRSDGPRSYIRGYSDYPSYMAYTESAKAKVRSLSAPKQRPQYEKSSSSNRYSLNGHDMARLAAQRTSALQASFTSKGYPGSGRLDKLGMPVGYRY
MGKASKWFRGLFGFKRQDSPSA-AAPKPPKEKRRWSFVKSYREKDHSA-VNHHAPPT-SGGHSSGHVESADPNLAPLAA---------VTVV-----GGV--SREEWAAVKIQAAFRGSLARKALGALKGLVKLQALVRGEIERKRTSEWLQRVQTLLRVQAQFRAGRAQILHGPYWNANSSTPLLHSPAKPDKFESPIRSESMKYDSPSLLKRSSKSRMQINE----------SWHQRRSWSRGCSLDEERCFRMLENDSVKPQMTSKGRNQFYSPS-----------------------HGLVCEVESYSPLKMEEVEENSWCGGENSPRTLSASSRNGGSKRSPFTPSKSDGSKSHGSGYSEYPSYMAYTESSMAKVRSASAPKQRPQYERSSSSNRYSVHGFGDSKFATQRLAALHANFTNKAYPGSARLDRHKY------
MGKASKWFRGLLGLKKTDHSTS--PTKPPKEKRRWSFVKSYTEKDNTTGATCPQQGS-NGNKHAMAVAAATAAVAEAAVAAAEAAAVVVRLTSSGRCADATRIRQHWAAVKIQAAFRGCLARRALRALKGLVKLQALVRGHIERKRTAQWLKRVQALLHAQAQVSAGLA--LHAS-PSSAKLSSNLHGPETPEKFESPISSKSMKYEQSPILKRGSKSCVQINGYRSENQVTEISWNTARSLIRTYSSNDERNDRVLEVDSGKPHFP-KRRNLSYSTG---SDHYSKSLNSTKESTSLQSGQSPCGEVQSYSSQKVNEVEESPFCTADNSPQFLSATSKDDGFKRSPFTPTRSDGSRSYIRGYPDHPSYMGCTESSKAKVRSLSAPKQRPNCERPGSSNRYSLNGFDMSRSTTQR--AMHASFTNKAYPGSGRLDKLGMPVGYRY
