# Supplementary material for: Legume genome structures and histories inferred from Cercis canadensis and Chamaecrista fasciculata genomes
Source: Plant J. 2026 Jun 10;126(5):e70981. doi: 10.1111/tpj.70981 (PMC13252982; doi:10.1111/tpj.70981)
Supplement: Supplementary file 8 — Data S8. Manuscript supplement; Compressed directory of aligned sequences from 36 gene families with members deriving from syntenic blocks from selected species. [file TPJ-126-0-s004.gz › S8_wgd_block_tree/41_hmm_align_table_wgd_all_squareup/Legume.fam3.04353]

MAASSEKKEEDEAVEAEDEDEEESLSLCDLPDNSNKEDYQARKADSSHHHYQEEFDFLLWGGPFSKESEMCVADEVFFQGQILPLCKSLSSDASLLPTTTGFNRSESKSESVTEFRSSSSSSSSSRSSSIRSQNSSSSISISSTITPEISKPRIPHFHTHPSPKPQLKASSSRQVSIGGHNRKSSTWDFFRLGVAPAPEIGLQDLKVRCTNTTCVSRSSNSSSSS--------DRR--RM---SNHGFRQMV-------RGCKCSVDTVPFDIMITKSNKKTESTT---THAMKEKA----KQ----KQRKKAMSRHRTFEWIKELSHGYNKEEEALLLS
------------------------------PEVSVKEDERSRKADSQVLETNEEFDFRLWGSSF-EETEMWAADEVFFQGQILPLQLN-----A-----NKFNRHKSMSDSLDHGSLSESRSNSSRSSSFKSQNSPNYSTSITILTPRVSESRVKRFHTCPSPKPQLKVPLPRQASFSNVGRKSSSWDFFRLGVVPAPEIELQDLKVRST-KNCVSRGS-TSNSG-------TTKS-DKI-MSTNHGLKQFLDRSGGLLSGCKCSIDM-PLDTVIINSRTKSTEETESATRAMKEKVIEFEKEKQRQKQGKNKATRRRTFEWLKELSHASYNEEEALLLS
MATSVRGKHEPEAEEDDYEEEEEALSLCDLPDILIKQEDLSRKPDSHHHHHQEEFDFRLWSEE----SEMCVADEIFFQGQILPLRKFKPIAATAASTG--LNRSGSTTDHSSTGSEPMSRSYSSRSSSISSSSSSTATNNNNMVTAEIPLPRMPHFHHYPSPKPQPKVSSKKQVSFGNNSKSSSSWDFFRLGVVPAPEIALQDLKVRCSNNNIVNRSVSSNSSSSHRSSHHSDKR-ND----IKSSFKQLVGKGM-NMSGCKCSIETVPNTMMMMK-KKKTESSTCTTTHAMKEKVVKQRQK-QG-MIKKVIMSRRRTFEWIKELSDSHYPEEANLLST
--------------------------------------VKTQAESQDSNETQQEFDFRLWSGPFWKDSEMCDADEVFFQGQILPL-------HG-----QRLKRCVSMSESDY------FS------NSLRSLNSSNSTKFTKVAS----KDTAQRFHTHPSPKPQLRVPFPRRQACNSRIRKSSTWELFRLGVVATPEIELRDLKLRGT-KKCVSRNSSTSNSSNSNSSSGTTKSNTHYKDKSNHGLMQFVGKSVGFLSGCKCSIETEPNTTVLIKSGIKGTNRTESETHAMKEKVFELKKQKEKEKQGKKEMSRRRTFEWLEELSHASYTDEEILIL-
-------------------------SISQAEQQKQE-DAQSRKADSSSHNDEEEFDFRLWGGPFWKNSEMCTADEVFFQGQILPLLQRRN------KDQRRLKRCESRSNSTEEYSYSHSRSNSSRSSSVRSQNSSNITT------PKVSKPTSQRFHTHPSPKPQLRVPIPRQASVG---RKSSTWDFFRLGVVPAPEIELQDLKVRRT-----TSSNSSSNSG-------TTKS-STI-----THYRDKSNHGLLFLSSCKCSIETEPLNTVVINSGTKSTNETESETHAVKEKVLEMKKQKQREKQGKKDMSRRRTFEWLKELSHASYPQEEALILS
METRMREYFNSEEEEEQEEEEEEALSLCDLPDNLNKQEDDEA--KRKPDSHDEEFDFLLWDGSF---SEMCVADEVFFQGQILPLRPAGSAPTG-----FKFNRSGSMGSELS-------RSYSSRSSSIGSQNSSISNSSSSSSSASISKPRIMHFHTHPSPKPQIKAANSRQVSFFSSNRKSISWEFFRLGVAPAPEIGLQDLKVRCA------KSS--SNNN-------SDK--------SNHSLKQLVGKGSGFFSGCKCSI-TVPSDIIIMK-----KTESGSTKHAMKEKVLEIKKQ----KQGKKVMSRRRTFEWIKELSNTHYPDEEALLAS
MGTSTHRKLEFFTSDQVEEEEEEALSLCDLPVNLIREEDQSKKSDSQVIERLEEFDFCSWGGTISTESEMCAADEVFFQGQILPLRPSFSSVSGL-TTGHQLKRCESMSESTDHGSLGRFGF-SSRSGSVRSQNSSSSTSSTTLSTTRISKPRIQQFHTHPSPKPHLRFSVPRQSSFSHQGRKSSAWDFFRLGVVPAPEIGLRDLKVRNTSKNCVSRSSSGSSSNGTFNANSTSKSNSHHSDKRNHGFRQLVGKGGGFLSGCRCSIETVQSDFVMIKSGSKSTNKTESTTHAMKEKVLELKKQKLRQKQGKKAMSRRRTFEWLKELSHAGHPDEEALLSS
MGTSIQGKLEFLNSDQVEEEDEEALSLCDLPVNLIKEDDRSKKPDSQVIETLEEFDFGSWGGTISTESEMCAADEIFFQGQLLPLRRSFSSVSGFTTTGEQLKRCESRSESLDHGSLGRFRSSSSRSSSLRSQNSSSSTCSTTLPTTRISKYRVRQFHTNPSPKPHLRVSVPRQSNFGNQGRKSSAWDYFRLGVVPTPEIGLQELKARNTSKNCVSRSSSGSSSNRSFNASSTNKSSTHHSDKRNHVFKQLVGKGGGFLSGCKCSA---QSDVVIIKSGIKSTNKTESATHAMKEKVLELKKQKQRQKQGKRATSRRRTFEWLKELSHESQPDEEALLSS
METSSQGKLESLNSDQVEEEEEEALSLCDLPVNLIKEEGQSKKSDSQVIETLEEFDFGSWGGTISTESEMCAADEVFFQGQILPLRLSFSSLSGFITTGEQLKRCESRSESIDHGSLSGFRSSSSRSSSLRSQNSSSSTSSTTLST----KPRVQQFHTHPSPKPHLRVSVPRQSSFGNQGRKSSAWDFFRLGVVPAPEIGLQDLKVRNTSKNCVSRSSSGSSSSSTFNANSTSKSSSHHSDKRNHGFKQLVGKGGGFLSGCKCSIETVQSDIVIIKSGTKSTNKTESATHAMKEKVLELKKQKQRQKQGKKAMSRRRTFEWLKELSHASHPDEEALLSS
MGTSIQRKLKVLISDQVEEEEEEALSLCDLPVNLIKEEDQSKKSDSQVIETLEEFDFGSWGGTISTESEMCAADEVFFQGQILPLRLSFSSFPGFTT-GNQLKRCESRSESIDHGSLGGFRSSSSRSNSLRSQNSSSSTSSTTLSTSIISKHTVQQFHTHPSPKPHLRVSVPRRSSFGHQGRKSSAWDFFRLGVVPAPEIGLQDLKVRNTSKNCVSRSSSGSSSSSTFNANSTSKSSSHHGDKRNHGFRQLVGKSGGFLSGCKCSSETVQSDIVIIKSGTKSANKTESTTHAMKEKVLESKKQKQRQKQGKKAMSRRRTFEWLKELSHAGHPDEEALLLS
MVISVQGKLESLNSDQVEEDEEEALSLCDLPVNLIKEDDQSKKSDSQVIETLEEFDFCSWGGTISTESEMCAADEVFFQGQLLPLRRSFSSESGFITTVEQLKRCGSRSESMDNGSLGGFGFRSS-SSSLRSQNSSSSTSSTTASTARITKPRVQQFHTHPSPKPHLRVSVPRQLSFGNQGRKSSAWDFFRLGVVPAPEIGLQDLKVRNTSKNCVSRSSSGSSSNDNFNASSTSKSSSHHSDKRNHVFKQLVGKGGGFLSGCKCSIETVRSDIIILKSGTKCANKTESAPHAMKEKVLELKKQKQRQKQGKKAMSRRRTFEWLKELSHESHLDEEALLSS
MATLTQGKYCS--AYQVDEEEEEALSLCDLPVNLKKEEEETRKVDSQAIETEEEFDFHSGGGPISAESEMCRADEIFFQGQILPWRFSFSSDYAISKTGDRLNRSESGSESTDHGSLSGFGSNSSRSSSLRSHNSSSSTSSTTGTF---PKPRIQQFHTHPSPKPHLKVASPRQSFSNNQARKSSAWDFFRLGVAPAPEIELHDLKVRSSSKNSVSRSSSGSNSSSGSSSNNTTKSRAHHSGKRNNYIKQFVGKGSGFLGGCKCSIETVQLDIVLLKSGSKSANKTESETHAMKEKGLDLKKQKQR----KKAMSRRRTFEWLQELSHASCPDEEALLSS
MAISTSNSEKLEQQEQEEEEDVEALSLCDLPVNFMNGDDELTKADSQVIKIQEEFDFCS------AESEMCAADEVFFQGQILPLRSSFSSDYGFPKSGDSLNRGESRSESMDHGSANGFQSKSSRSSSLRSQNSSGSTSST-----RISEPRVQQIHTHPSPKPQSRLSGPRQ-SFGNHSRKSSAWDFFRLGVVPAPEIGLQDIKARSISKNSVSRSSSGSSNNSTFNA-KSAKMGAHHSGKSNHNFKQLVGKGGGFLSGCRCSIETLESDIVMIKNSTKSTNKTESATHAMKEKVLESKKQKQRQKQGKKAMSRRRTFEWLRDLQHASNPDEEALLST
----ISHRYQEDDDDVEEEEEEEALSLCDLPNEKGELRSIVKEEDEEFDSG---FEFGI-GSSFRAGSDMSTADELFFKGRILPLRHSVSLDAG-LNEP---TRLITRSESVE------FRR----TGIIRSDRKIKNNF--------ID-------YSQPSPQPQIRRSTARVNSIRNP-KSSSIWDFLRLGLVRTPEIELR---TTAGAKLSVSRSSCSSTSTSSN-----SKK---I-GS-GESRSRNRRRSF-MFSDCKCSVSTE-TKMAPVK-IKVSSGET-----EEKQRMMEKKTA---KKEEKSAMARKRTFEWLSQVGFVVDHG-------
----------SEQLEEEEEEEEDNVSLSDLPVNWKK-QDQTQYPNTKSEPTDEEFDFGYRGTSFWADTKMCAADEVFFQGQILPLRLSVSSDAG--FAG--LTRRSPAS-SVG-FRSNSCRSRISPNSSFSSNSSSTTTTTTTTTTI--APRRPRQFYTEPSPKPQIKIPNPRLEKAGSRRHNSSMWDFFRLGLVRTPDIELQDINLRSNSKSSVSRSSVSSTHSNATSAGGVLKSEDTKQNKQSKQRKQRFFDS---IHGCKCSFETVASDNLIVKSKNESRTETYSAAHAMKEKVVELKMMKQKQKQQKQAMSHHRTYEWLKQLSHANSP--------
MATCAKEKWDAFSSEQQEDEEKEALSPCNPPVILIKEEEQTRKADAQVIENQQEFDFCSWGGP---ESKMCAADEVFFGGQILPLRLSVSSDGGLLTTGQDKRLNLSRCESMDHGSLSGSRSNSSRSSSIRSQYSSTSTSTNFATR--ISKPRIGQFHTYPSPQPQIRVPNIRKVNAGNHSRKSSSWDFFRIGVVPTPEIGLQDLRIRSSNRNSVSLSCSSSSNSGRFKANN------TT---NKHSLKQFLGKSTGFLKGCKCSIETVPSNVVPIKSNAKSININEIETHAMKGKVLEPRKQ--REKQGKQAMSHRRTFEWLKELSHASYPNEP-----
MATSAKEKWDAFSSAQDQEEEEEALSLCDLPVNLIKEEEHSRKEDAQVIETQEDFDFHSWDGP---EAKMCAADEVFFGGQILPLRLSVSSCGGLITTGDKLSPNLSRCESMDHGSLSTASTNTSRSSSIRSQYSSSSTSTSSTTR--ISKPRVRQFHTYPSPKPQIRVPSLRQASVGNNSRKSSSWEFFRLGVVPAPEIGLQDLKIRSTNKNCVSRSSTSSSSNSGSKANSTAKM-----G-NNHGLKQFLGKSSGFLGGCKCSIETVPSNIVIIKNNAKSSANIESETHAIKEKVLQLRKQNQKKKQGKQAMSHRRTFEWLKELSHASNP-YEALIT-
MAINDDEKWEEFDS---DEEEDEALSFCDLPNDLICEDNSGKEENPQVVGTGEDFDFGSWNRSLLAESDMCAADEVFFQGQILPLRLSVSSDSGLAGYRRKSSRCVSRSESMDRGSWGGFTSVSSRSSSSRSHNSSISSTSTATTH----RSRVRHFHAHPSPKPQIKIFNTRQGNIGSRGRKSTMWDLFRPGLVRTPEIELQDLKVRSTK-GFDSRSSRSSSFNSTA--NNTAKSNHGFNAEKRRSHRFSIKKR-EFLSGCKCSISAVDSRIVVIK---TSSNGG---DSNPNERP----SQKQRQHVKKKNM--HRTFEWLKELSHAAAPDE------
MAIIADGKWKQ--KQLEEEDEEEALSLCDLPDSLIDEEDQPRKPDSDITAEQEEFDFHSWGGPVSKEPEMCTADEVFFQGQILPLF--LSSKTPVSQHHDQFKQCEWRSESLDHSSSSEFQSNSSRSSSIRSQNSSSSTSSTTTTTTRISKPRVQQFHTHP-------------------IRRSSSWEFFRLGVVRAPEIGLQDIKVRSTNANKISVNGTNLNANSTN---TSVKKSNKISGKSKNILKQLVGKSGGLFSGCKCSIETVQSGFVMNKSSSKSNNKTESSMHAMKEKVLELKRQSHRTKQENKAVSRLRTFEWINVHLHANYPDEEALLA-
-----HHDEQHDVAEEEEEEEEEALSLCDLPLTLINGQDKPRKQDTEFGETQDEFDFNSWGGLFSQEPNMCVADEVFFQGQILPLRHSFSSDPSSSKIKNQFNRCESRSESMDNISSSNSNS-SSRSCSLRSQNSSSSTSSSRT-------PKIRQFHTIPSPKPQLRQT---LFSFGNQGRKSSSWEFFRLGVAPAPELGLQDLKFRNS-------SS-SSSNN-ST----SVKK---M--SSSSSTKKFVSRSGGLLSGCGCSVDSVQLDTVMIKSTN-TKTESVATSHAMKEKVAKLKEQNKKKHQAKNVMSRRRTFEWLKELHAIRLEDEQALLST
----------------------------------------------------------------------------------------------------------------------------------------------------------------------------------------------------------------------------------------------------------------------------------------------------------------------------------------------------
MATSVQGKRDLAEQQEEDEEEEEALSLCDLPVTMVNHNNNNQQPRKQENPHEEEFDFRG---LFSKEPEMCVADEVFFQGQILPFRHSFSTEAGLLKSHGNIKLCKARSESLGHGYG--SSINSSRSSSVRSQNSSSSTSSTTTTTPRISKPRFQQFHTHPSPKPQLKSSGPRQTSFG---RKSSVWEIFRLGVVPAPEIELQDLKVRSS-KNCVSRSS-NSSSNSDK---LGSKT--DATTKSNHFFKQLVGKSGGLLSGCDCSIETVQSNMAMIKSGTKSTYSKATTTHAVK----------------------------------------------
----------------------------------------------------------------------------------------------------------------------------------------------------------------------------------------------------------------------------------------------------------------------------------------------------------------------------------------------------
MATSVQEKWNN--PREELDEDEEALSLCDLPLSHKK---PTKEEHSHVNEKQEEFNFNSWVGLLSTEPKMCVADEVFFQGQILPSRASFSSQAGLLTTTDKFNHCKSKHESFN-----EFRSNSS-----TSQNSTTSSSTSSTTTPIVSKSKVRQFHTHPSPKPQLKSSCPRK-SISQS-RKSSVWEIFRLGVVPTPEIGLQDLKVRSSSKNCVSRSSSSSSNNSTFNDGKMSKK-NENGDKSNHVLKNLVGIRGGLLSGCDCSIETV------IKSGYKTENTT---KHAVKEKV-EWKKQKQRQKQGKKVMSRRRTFEWLKELHASHA-DEEALLSS
MATSHQKKLEQLKEEEEEDEEIEALSLCDLPVNLINDDAQPKKPDSQIIESREDFDFPLWGTPLSPESEMCAADEVFFQGQILPLRLS-------------LKRCQSRSESLGHGSLREFRSNSSRSSSVRSQNSTSSSSSTTTTTPRISKLRAQQFHAHPSPQPQLKVTVPRQTSFGNQGRKSSAWDFFRLGVVPAPEIALQDLKVRSTGKNHIGRNSSNNSSSNSNNANSAVKR--SYSAKGNHVFKDFVGIGGGFWSGCKCSVETVQSNMIMIKGSTKSANKTESATHAMKEKVVERKKHKQRQKQGKRTVSRRRTFEWLKELSHDAYSNDEALLSS
----EEEVHEEEDQDQDQEEEEEALSLCDLPINLND-QPRNQEQHSAANEAQEEFNFRSWGAPFSKQPEMCVADEVFFKGQILPFRVSFSSEAGLLATLSQSKPHYGKQESL------DFPSNSSRSSSLRSQNSSTSTSSSTTITKTIAKPRIRQFHMHPSPKPQLRAPTPTQSSLGNPVRKSTSWGIFRLGVVPAPEIGLQDLKVRNR-TNCVSRSSSNSSSNNSA---KSVKTSNRNKGN-DGVLKQLIGKGGGLLSGCDCSFETVQNNMIMIKGGGKSSNKTESTRHAPKEKVVESKKQ--RQKQGKKVTSRRRTFEWLKELHASHDDDEEALLS-
