# Supplementary material for: Legume genome structures and histories inferred from Cercis canadensis and Chamaecrista fasciculata genomes
Source: Plant J. 2026 Jun 10;126(5):e70981. doi: 10.1111/tpj.70981 (PMC13252982; doi:10.1111/tpj.70981)
Supplement: Supplementary file 8 — Data S8. Manuscript supplement; Compressed directory of aligned sequences from 36 gene families with members deriving from syntenic blocks from selected species. [file TPJ-126-0-s004.gz › S8_wgd_block_tree/43_wgd_copy_trees.nh]

((CER.Phanera.A:0.046861877,(CER.Cercis.cerca_Chr6:0.037655147,(CER.Bauhinia.A:0.062415491,(CER.Bauhinia.B:0.035066677,CER.Phanera.B:0.062944535)0.816:0.011369255)0.179:0.009067918)0.832:0.014138336)0.980:0.052286994,(DET.Sindora.B:0.096719166,(OUT.Prunus:0.128517642,((OUT.Arabidopsis:0.249316282,OUT.Vitis:0.166180342)1.000:0.216869267,(OUT.Quillaja.A:0.022853750,OUT.Quillaja.B:0.101465099)0.943:…
(((((CER.Cercis.cerca_Chr6:0.015004629,(CER.Bauhinia.A:0.102332296,CER.Phanera.A:0.061715884)0.955:0.019687307)0.846:0.003701069,(CER.Bauhinia.B:0.049573815,CER.Phanera.B:0.023952328)0.967:0.013778847)1.000:0.081602760,(DET.Sindora.A:0.139029671,DET.Sindora.B:0.188876806)0.961:0.028830951)0.934:0.021231691,((OUT.Quillaja.A:0.144405320,OUT.Quillaja.B:0.096932740)0.999:0.079447696,(OUT.Vitis:0.2051…
((CAE.Acacia.B:0.103225449,(CAE.Chamaecrista.chafa_Chr6:0.098538731,CAE.Senna.sento_Chr06:0.064676650)0.810:0.020453704)1.000:0.067629643,(OUT.Arabidopsis:0.198620073,((OUT.Quillaja.A:0.076616150,OUT.Quillaja.B:0.044396010)0.982:0.038639563,(OUT.Prunus:0.078087430,OUT.Vitis:0.083836984)0.929:0.027778487)0.769:0.020708758)0.992:0.043977701,(((CAE.Chamaecrista.chafa_Chr1:0.081431545,(CAE.Acacia.A:0…
(((PAP.Aeschynomene.A:0.064896642,(PAP.Phaseolus.phavu_Chr02:0.100232986,(PAP.Medicago.A:0.057709072,PAP.Lotus.A:0.099214727)0.533:0.019962211)0.932:0.027947808)0.966:0.025498518,((CAE.Acacia.A:0.100105380,(CAE.Chamaecrista.chafa_Chr1:0.086069194,CAE.Senna.sento_Chr11:0.071109334)0.944:0.034649648)0.992:0.044497421,((CAE.Chamaecrista.chafa_Chr6:0.037786756,(CAE.Acacia.B:0.061703933,CAE.Senna.sent…
(((OUT.Quillaja.A:0.177379862,OUT.Quillaja.B:0.080220995)0.971:0.128434280,(OUT.Arabidopsis:0.350693334,(OUT.Prunus:0.502372143,OUT.Vitis:0.367876277)0.894:0.127986416)0.951:0.157350981)0.883:0.065875583,((PAP.Phaseolus.phavu_Chr02:0.225558389,(PAP.Lotus.A:0.186905640,PAP.Medicago.A:0.143260522)0.531:0.023520456)0.948:0.075595417,(PAP.Aeschynomene.B:0.274175166,(PAP.Phaseolus.phavu_Chr03:0.517780…
(DET.Sindora.A:0.095136934,DET.Sindora.B:0.131207594,((((PAP.Aeschynomene.B:0.119636042,((PAP.Lotus.B:0.073351783,PAP.Medicago.B:0.182465609)0.984:0.046052677,PAP.Phaseolus.phavu_Chr03:0.049724298)0.367:0.011920826)0.954:0.022080351,(PAP.Aeschynomene.A:0.103472066,(PAP.Lotus.A:0.147025534,(PAP.Medicago.A:0.139791185,PAP.Phaseolus.phavu_Chr02:0.104059700)0.323:0.015478034)0.892:0.017961264)0.837:0…
(((CAE.Senna.sento_Chr06:0.071497849,(CAE.Chamaecrista.chafa_Chr6:0.110177470,CAE.Acacia.B:0.137119283)0.222:0.012554614)1.000:0.092230208,(PAP.Aeschynomene.B:0.170371255,(PAP.Medicago.B:0.097652444,(PAP.Lotus.B:0.092726987,PAP.Phaseolus.phavu_Chr03:0.145309054)0.810:0.018779837)0.948:0.027904458)0.998:0.067806633)0.894:0.013914507,((CAE.Acacia.A:0.138944134,(CAE.Chamaecrista.chafa_Chr1:0.1045138…
(((PAP.Aeschynomene.B:0.247136899,(PAP.Phaseolus.phavu_Chr03:0.204086480,(PAP.Lotus.B:0.163195237,PAP.Medicago.B:0.235774000)0.924:0.030075868)0.972:0.032982319)0.997:0.048641551,(CAE.Acacia.B:0.123799298,(CAE.Chamaecrista.chafa_Chr6:0.068768900,CAE.Senna.sento_Chr06:0.056176806)0.844:0.015911323)0.998:0.033268852)0.626:0.002888604,((DET.Sindora.A:0.100754173,DET.Sindora.B:0.093605739)0.839:0.009…
((((OUT.Quillaja.A:0.085845961,OUT.Quillaja.B:0.102393545)1.000:0.074887725,(OUT.Arabidopsis:0.519943430,(OUT.Prunus:0.159258932,OUT.Vitis:0.213705031)0.782:0.026494126)0.865:0.042807241)0.985:0.060380547,(((CER.Bauhinia.B:0.055997679,CER.Phanera.B:0.059267711)0.976:0.034315757,(CER.Cercis.cerca_Chr6:0.011049404,(CER.Bauhinia.A:0.067312542,CER.Phanera.A:0.054284374)0.965:0.027672480)0.870:0.00952…
(((OUT.Arabidopsis:0.346117140,(OUT.Vitis:0.124998254,(OUT.Prunus:0.151790702,(OUT.Quillaja.A:0.100249568,OUT.Quillaja.B:0.087014528)0.993:0.045692540)0.683:0.009135198)0.005:0.017633491)0.993:0.054765514,(DET.Sindora.A:0.137162307,DET.Sindora.B:0.080081645)0.823:0.023080582)0.676:0.002404643,(((PAP.Lotus.A:0.071827219,PAP.Medicago.A:0.110278380)0.932:0.019161527,(PAP.Aeschynomene.A:0.071349845,P…
(((((CER.Bauhinia.A:0.061655794,(CER.Cercis.cerca_Chr6:0.028159530,(CER.Bauhinia.B:0.036075818,(CER.Phanera.A:0.055432125,CER.Phanera.B:0.047232895)0.135:0.006960867)0.804:0.006620533)0.326:0.003874308)0.973:0.034494426,(DET.Sindora.A:0.055927178,DET.Sindora.B:0.119999678)0.991:0.049128441)0.582:0.008318406,((OUT.Quillaja.A:0.082630415,OUT.Quillaja.B:0.042781562)0.995:0.063878475,(OUT.Arabidopsis…
(((PAP.Phaseolus.phavu_Chr03:0.101612256,DET.Sindora.A:0.083216315)0.991:0.025622016,((CAE.Acacia.A:0.070763314,(CAE.Chamaecrista.chafa_Chr1:0.067673123,CAE.Senna.sento_Chr11:0.054267936)0.987:0.025828096)1.000:0.074489367,((CAE.Acacia.B:0.089622906,(CAE.Chamaecrista.chafa_Chr6:0.064848342,CAE.Senna.sento_Chr06:0.043532495)0.714:0.014346462)1.000:0.052619917,(PAP.Aeschynomene.B:0.067706247,(PAP.P…
(((DET.Sindora.A:0.097223177,DET.Sindora.B:0.149022023)0.949:0.027449335,(CAE.Senna.sento_Chr06:0.047122147,(CAE.Chamaecrista.chafa_Chr6:0.069707285,CAE.Acacia.B:0.130195118)0.479:0.008498810)0.996:0.050638857)0.455:0.008263153,(CAE.Acacia.A:0.206658706,(CAE.Chamaecrista.chafa_Chr1:0.094671448,CAE.Senna.sento_Chr11:0.094640778)0.872:0.017971354)1.000:0.073633642,((((CER.Bauhinia.B:0.049783898,CER…
(((OUT.Quillaja.A:0.112941331,OUT.Quillaja.B:0.086565133)1.000:0.057826178,(OUT.Prunus:0.208993880,(OUT.Arabidopsis:0.658319571,OUT.Vitis:0.457053209)0.853:0.053888825)0.999:0.072498331)1.000:0.070397003,(((CER.Bauhinia.B:0.060443256,CER.Phanera.B:0.052177668)1.000:0.025688756,(CER.Cercis.cerca_Chr6:0.021913634,(CER.Bauhinia.A:0.060037978,CER.Phanera.A:0.049442883)1.000:0.020739165)0.864:0.004534…
(PAP.Phaseolus.phavu_Chr02:0.073147616,(PAP.Medicago.A:0.138512128,(PAP.Lotus.B:0.083122545,(PAP.Medicago.B:0.228989193,PAP.Phaseolus.phavu_Chr03:0.158233353)0.784:0.022330518)0.804:0.022247110)0.575:0.017632265,((((DET.Sindora.A:0.005187897,DET.Sindora.B:0.000000005)0.997:0.063444884,(((OUT.Arabidopsis:0.481092569,OUT.Vitis:0.180538115)0.537:0.032932628,(OUT.Prunus:0.156547558,(OUT.Quillaja.A:0.…
(((CAE.Acacia.A:0.081793173,(CAE.Chamaecrista.chafa_Chr1:0.068506489,CAE.Senna.sento_Chr11:0.039280532)0.972:0.017827957)1.000:0.032196139,(((PAP.Aeschynomene.A:0.080940241,(PAP.Phaseolus.phavu_Chr02:0.086026585,(PAP.Lotus.A:0.074482433,PAP.Medicago.A:0.112347539)0.512:0.010869957)0.989:0.020342010)1.000:0.034398973,(PAP.Aeschynomene.B:0.070802572,(PAP.Phaseolus.phavu_Chr03:0.089082593,(PAP.Lotus…
(((((PAP.Lotus.B:0.137177776,PAP.Medicago.B:0.417761502)0.901:0.053173097,PAP.Phaseolus.phavu_Chr03:0.198128373)0.893:0.032555300,PAP.Aeschynomene.B:0.375142628)1.000:0.179715216,(PAP.Aeschynomene.A:0.252419417,(PAP.Phaseolus.phavu_Chr02:0.241619492,(PAP.Lotus.A:0.143766050,PAP.Medicago.A:0.229601678)0.883:0.029726794)0.935:0.037554850)0.984:0.056763406)0.944:0.035625549,(CAE.Acacia.A:0.217924822…
((((DET.Sindora.A:0.091952796,((OUT.Quillaja.A:0.063327181,OUT.Quillaja.B:0.088035153)0.992:0.057769360,(OUT.Prunus:0.092452966,(OUT.Arabidopsis:0.253161868,OUT.Vitis:0.081218990)0.946:0.038676928)0.959:0.046786782)0.986:0.040209810)0.811:0.007166522,(((PAP.Lotus.B:0.086465714,PAP.Medicago.B:0.107764684)0.914:0.019697896,(PAP.Aeschynomene.B:0.078791026,PAP.Phaseolus.phavu_Chr03:0.110636009)0.880:…
(((CER.Bauhinia.B:0.018278952,CER.Phanera.B:0.014951081)0.994:0.022114592,(CER.Cercis.cerca_Chr6:0.014743799,(CER.Bauhinia.A:0.019554711,CER.Phanera.A:0.025073443)0.821:0.004196400)0.907:0.007170191)1.000:0.031391753,((CAE.Senna.sento_Chr11:0.045545662,(CAE.Acacia.A:0.054478550,CAE.Chamaecrista.chafa_Chr1:0.026149033)0.848:0.011574643)0.989:0.025005498,((OUT.Quillaja.A:0.032542913,OUT.Quillaja.B:…
(((PAP.Aeschynomene.B:0.051584937,(PAP.Medicago.B:0.041907321,(PAP.Lotus.B:0.054283554,PAP.Phaseolus.phavu_Chr03:0.054556452)0.132:0.011874927)0.984:0.017459121)0.998:0.027586230,(PAP.Aeschynomene.A:0.097820992,((PAP.Lotus.A:0.081003997,PAP.Medicago.A:0.086751455)0.311:0.005537381,PAP.Phaseolus.phavu_Chr02:0.101239842)0.727:0.016361553)0.992:0.031478470)0.854:0.006691196,((CAE.Chamaecrista.chafa_…
(((CER.Bauhinia.B:0.068224763,CER.Phanera.B:0.078721180)0.938:0.016088826,(CER.Cercis.cerca_Chr6:0.021238792,(CER.Bauhinia.A:0.062526512,CER.Phanera.A:0.072614403)0.989:0.024397469)0.260:0.004789552)1.000:0.072787757,((CAE.Acacia.A:0.147576820,(CAE.Chamaecrista.chafa_Chr1:0.077369457,CAE.Senna.sento_Chr11:0.065754473)0.946:0.021085952)1.000:0.052652357,((OUT.Quillaja.A:0.091877061,OUT.Quillaja.B:…
(((PAP.Aeschynomene.A:0.058854496,(PAP.Medicago.A:0.082996446,(PAP.Lotus.A:0.063659969,PAP.Phaseolus.phavu_Chr02:0.047377919)0.511:0.011645582)0.875:0.012441141)0.983:0.032668555,(PAP.Aeschynomene.B:0.050460944,((PAP.Lotus.B:0.028088824,PAP.Medicago.B:0.020508530)0.922:0.013258870,PAP.Phaseolus.phavu_Chr03:0.022733374)0.256:0.005703931)0.906:0.013790633)0.941:0.017170919,((CAE.Acacia.A:0.05252477…
(CAE.Senna.sento_Chr06:0.495223389,((CAE.Chamaecrista.chafa_Chr1:0.234524360,CAE.Senna.sento_Chr11:0.179034306)0.976:0.213155859,CAE.Acacia.A:0.501511362)0.178:0.033766823,((PAP.Aeschynomene.B:0.175389235,((PAP.Lotus.B:0.272346944,PAP.Medicago.B:0.245703048)0.914:0.065798642,PAP.Phaseolus.phavu_Chr03:0.210121182)0.548:0.043157762)0.984:0.082892598,(((PAP.Aeschynomene.A:0.352711871,((CAE.Chamaecri…
((((CAE.Chamaecrista.chafa_Chr6:0.153829769,(CAE.Acacia.B:0.198576302,CAE.Senna.sento_Chr06:0.086465306)0.069:0.023303979)0.997:0.118583631,(((OUT.Vitis:0.231446551,(OUT.Arabidopsis:0.424884693,OUT.Prunus:0.240002548)0.097:0.055434883)0.869:0.030730902,(OUT.Quillaja.A:0.157799555,OUT.Quillaja.B:0.118375315)0.919:0.035537209)0.993:0.074625747,((CER.Bauhinia.B:0.081367657,(CER.Phanera.B:0.060032171…
(((CAE.Acacia.B:0.276833715,(CAE.Chamaecrista.chafa_Chr6:0.269316038,CAE.Senna.sento_Chr06:0.349410364)0.599:0.052373061)0.972:0.137858161,(DET.Sindora.A:0.152551717,(PAP.Aeschynomene.B:0.284838120,(PAP.Medicago.B:0.240657729,PAP.Phaseolus.phavu_Chr03:0.169944623)0.697:0.051280676)0.980:0.124576667)0.433:0.042628354)0.860:0.000000007,(DET.Sindora.B:0.160445364,PAP.Lotus.B:0.382178584)0.645:0.0523…
(((DET.Sindora.A:0.094266527,DET.Sindora.B:0.159946258)0.987:0.024042661,(((CER.Bauhinia.B:0.046781947,CER.Phanera.B:0.046068199)0.975:0.011686134,(CER.Cercis.cerca_Chr6:0.020561251,(CER.Bauhinia.A:0.032135770,CER.Phanera.A:0.032663387)0.998:0.017995145)0.863:0.003985093)1.000:0.045132732,(OUT.Quillaja.A:0.120206443,(OUT.Prunus:0.171415247,(OUT.Arabidopsis:0.369643619,OUT.Vitis:0.157885982)0.941:…
((PAP.Phaseolus.phavu_Chr02:0.079425363,(PAP.Lotus.A:0.066345068,PAP.Medicago.A:0.112393091)0.922:0.024712326)0.145:0.008352827,PAP.Aeschynomene.A:0.130919570,((DET.Sindora.A:0.081354348,(((CAE.Senna.sento_Chr06:0.083536106,(CAE.Chamaecrista.chafa_Chr6:0.049060159,CAE.Acacia.B:0.105886795)0.438:0.013369807)1.000:0.063663137,((OUT.Prunus:0.111359938,(OUT.Arabidopsis:0.294261108,OUT.Vitis:0.1164905…
(((OUT.Quillaja.A:0.134194496,OUT.Quillaja.B:0.142676708)1.000:0.118983065,(OUT.Prunus:0.295324701,(OUT.Arabidopsis:0.598896795,OUT.Vitis:0.282440492)0.949:0.054110448)0.991:0.078000265)1.000:0.136529394,((CAE.Acacia.A:0.429366194,(CAE.Chamaecrista.chafa_Chr1:0.297908272,CAE.Senna.sento_Chr11:0.247958209)0.996:0.224287962)0.949:0.140341990,((PAP.Aeschynomene.A:0.187570941,(PAP.Medicago.A:0.157619…
(((DET.Sindora.A:0.157665564,((CAE.Senna.sento_Chr11:0.072674543,(CAE.Acacia.A:0.111665423,CAE.Chamaecrista.chafa_Chr1:0.091123816)0.379:0.003575339)1.000:0.084164286,DET.Sindora.B:0.144093051)0.731:0.004495860)0.044:0.010285978,((PAP.Aeschynomene.A:0.101901505,(PAP.Phaseolus.phavu_Chr02:0.084978757,(PAP.Lotus.A:0.111174701,PAP.Medicago.A:0.133303742)0.895:0.014419930)0.892:0.014370949)0.993:0.03…
(((PAP.Aeschynomene.B:0.277082051,(PAP.Phaseolus.phavu_Chr03:0.254334122,(PAP.Medicago.B:0.210722749,PAP.Lotus.B:0.174065269)0.509:0.017401073)1.000:0.083068680)1.000:0.075889959,(PAP.Aeschynomene.A:0.259534724,(PAP.Phaseolus.phavu_Chr02:0.257047387,(PAP.Lotus.A:0.149082100,PAP.Medicago.A:0.193355037)0.974:0.039146087)1.000:0.071071683)0.994:0.049074066)0.987:0.037583679,((((OUT.Quillaja.A:0.1208…
(((CER.Phanera.B:0.029604071,CER.Bauhinia.B:0.045357967)0.832:0.008195985,((CER.Bauhinia.A:0.060643347,CER.Phanera.A:0.027525610)0.941:0.014018775,CER.Cercis.cerca_Chr6:0.012965915)0.441:0.005429845)1.000:0.052556443,(((PAP.Aeschynomene.A:0.062692919,(PAP.Medicago.A:0.132341435,PAP.Phaseolus.phavu_Chr02:0.053935568)0.817:0.010653238)0.725:0.007060518,(PAP.Aeschynomene.B:0.171361629,((PAP.Lotus.B:…
((CAE.Chamaecrista.chafa_Chr6:0.077866769,(CAE.Senna.sento_Chr06:0.043251588,CAE.Acacia.B:0.112760814)0.405:0.006079647)1.000:0.079310079,((CER.Cercis.cerca_Chr6:0.012743231,((CER.Bauhinia.A:0.086939882,CER.Phanera.A:0.034902240)0.982:0.019574077,(CER.Bauhinia.B:0.053083328,CER.Phanera.B:0.045874847)0.930:0.009224685)0.880:0.009891498)1.000:0.053902473,((OUT.Quillaja.A:0.070046003,OUT.Quillaja.B:…
(((CAE.Acacia.B:0.128967261,(CAE.Chamaecrista.chafa_Chr6:0.052988516,CAE.Senna.sento_Chr06:0.049781014)0.859:0.016708322)1.000:0.065911050,((PAP.Aeschynomene.A:0.029631763,((PAP.Lotus.A:0.081762590,PAP.Medicago.A:0.092697172)0.964:0.026430394,PAP.Phaseolus.phavu_Chr02:0.050741391)0.928:0.015714346)0.982:0.027059856,(OUT.Arabidopsis:0.235027549,(PAP.Phaseolus.phavu_Chr03:0.107224941,(PAP.Lotus.B:0…
((PAP.Aeschynomene.A:0.098489489,(PAP.Lotus.A:0.117493735,(PAP.Phaseolus.phavu_Chr02:0.127099577,PAP.Medicago.A:0.193826572)0.104:0.012925070)0.994:0.046320039)0.941:0.030807379,(PAP.Aeschynomene.B:0.151662618,(PAP.Lotus.B:0.080534944,PAP.Phaseolus.phavu_Chr03:0.145254232)0.889:0.029661921)0.943:0.042568733,((((CAE.Chamaecrista.chafa_Chr1:0.209078325,CAE.Senna.sento_Chr11:0.222810885)0.999:0.1109…
((CAE.Acacia.B:0.318517801,(CAE.Chamaecrista.chafa_Chr6:0.224389765,CAE.Senna.sento_Chr06:0.293954174)0.688:0.047581256)0.999:0.124224965,(((PAP.Aeschynomene.A:0.232801306,PAP.Phaseolus.phavu_Chr02:0.403024923)0.935:0.062025482,((PAP.Aeschynomene.B:0.259364422,((PAP.Lotus.B:0.345785075,PAP.Medicago.B:0.197888542)0.964:0.091413885,PAP.Phaseolus.phavu_Chr03:0.187490742)0.954:0.048248215)0.790:0.020…
((CAE.Acacia.B:0.299629314,(CAE.Chamaecrista.chafa_Chr6:0.352868632,CAE.Senna.sento_Chr06:0.299549615)0.756:0.116809361)0.968:0.103428605,((OUT.Quillaja.A:0.218412127,OUT.Quillaja.B:0.111700805)0.998:0.137726449,(OUT.Prunus:0.675059402,(OUT.Arabidopsis:1.065571285,OUT.Vitis:0.407225427)0.028:0.085623750)0.931:0.114817876)0.760:0.041076202,((PAP.Phaseolus.phavu_Chr02:0.270473624,((CAE.Senna.sento_…
