# Supplementary material for: Legume genome structures and histories inferred from Cercis canadensis and Chamaecrista fasciculata genomes
Source: Plant J. 2026 Jun 10;126(5):e70981. doi: 10.1111/tpj.70981 (PMC13252982; doi:10.1111/tpj.70981)
Supplement: Supplementary file 8 — Data S8. Manuscript supplement; Compressed directory of aligned sequences from 36 gene families with members deriving from syntenic blocks from selected species. [file TPJ-126-0-s004.gz › S8_wgd_block_tree/43_wgd_copy_trees_astral.out]

((((((((((((PAP.Medicago.A:0.129087,PAP.Lotus.A:0.094245)0.999751:0.005212,PAP.Phaseolus.phavu_Chr02:0.108943)1.000000:0.028344,PAP.Aeschynomene.A:0.118385)1.000000:0.002247,(((PAP.Lotus.B:0.110398,PAP.Medicago.B:0.133413)0.999998:0.025349,PAP.Phaseolus.phavu_Chr03:0.149672)1.000000:0.032206,PAP.Aeschynomene.B:0.144905)1.000000:0.049378)0.999966:0.009515,((CAE.Senna.sento_Chr11:0.103794,CAE.Chamaecrista.chafa_Chr1:0.109797)1.000000:0.034980,CAE.Acacia.A:0.136905)1.000000:0.067849)0.425066:0.034275,((CAE.Senna.sento_Chr06:0.102982,CAE.Chamaecrista.chafa_Chr6:0.105429)0.961511:0.028712,CAE.Acacia.B:0.140275)1.000000:0.056571)0.998276:0.019911,(DET.Sindora.B:0.121123,DET.Sindora.A:0.110840)0.999999:0.020601)0.491998:0.001298,(((CER.Phanera.A:0.040172,CER.Bauhinia.A:0.050805)1.000000:0.015452,CER.Cercis.cerca_Chr6:0.017965)0.999870:0.004800,(CER.Bauhinia.B:0.052153,CER.Phanera.B:0.047146)1.000000:0.005409)1.000000:0.060881)1.000000:0.046833,(OUT.Quillaja.B:0.068520,OUT.Quillaja.A:0.079158)1.000000:0.066203)1.000000:0.024940,OUT.Prunus:0.123207)0.764642:0.017681,OUT.Arabidopsis:0.467123):0.100355,OUT.Vitis:0.100355);
