# Supplementary material for: Legume genome structures and histories inferred from Cercis canadensis and Chamaecrista fasciculata genomes
Source: Plant J. 2026 Jun 10;126(5):e70981. doi: 10.1111/tpj.70981 (PMC13252982; doi:10.1111/tpj.70981)
Supplement: Supplementary file 8 — Data S8. Manuscript supplement; Compressed directory of aligned sequences from 36 gene families with members deriving from syntenic blocks from selected species. [file TPJ-126-0-s004.gz › S8_wgd_block_tree/43_wgd_copy_trees_fasttree/Legume.fam3.00637]

((CER.Phanera.A:0.046861877,(CER.Cercis.cerca_Chr6:0.037655147,(CER.Bauhinia.A:0.062415491,(CER.Bauhinia.B:0.035066677,CER.Phanera.B:0.062944535)0.816:0.011369255)0.179:0.009067918)0.832:0.014138336)0.980:0.052286994,(DET.Sindora.B:0.096719166,(OUT.Prunus:0.128517642,((OUT.Arabidopsis:0.249316282,OUT.Vitis:0.166180342)1.000:0.216869267,(OUT.Quillaja.A:0.022853750,OUT.Quillaja.B:0.101465099)0.943:0.045496299)0.939:0.049824389)0.304:0.028483894)0.454:0.008713110,((CAE.Acacia.A:0.103374672,((CAE.Chamaecrista.chafa_Chr1:0.062632052,CAE.Senna.sento_Chr11:0.038429462)0.988:0.054021540,(CAE.Acacia.B:0.116709178,(CAE.Chamaecrista.chafa_Chr6:0.063453123,CAE.Senna.sento_Chr06:0.038659648)0.974:0.041195568)0.838:0.016234671)0.402:0.013881197)0.870:0.016095989,((PAP.Medicago.B:0.070385606,(PAP.Aeschynomene.B:0.070785054,PAP.Phaseolus.phavu_Chr03:0.107067347)0.788:0.011073618)0.937:0.035720817,(DET.Sindora.A:0.145003841,(PAP.Lotus.A:0.115787417,(PAP.Phaseolus.phavu_Chr02:0.079429640,(PAP.Aeschynomene.A:0.137532336,PAP.Medicago.A:0.140490022)0.522:0.015803311)0.879:0.025764613)0.959:0.036536657)0.780:0.010488766)0.727:0.012514949)0.665:0.008070706);
