# Supplementary material for: Legume genome structures and histories inferred from Cercis canadensis and Chamaecrista fasciculata genomes
Source: Plant J. 2026 Jun 10;126(5):e70981. doi: 10.1111/tpj.70981 (PMC13252982; doi:10.1111/tpj.70981)
Supplement: Supplementary file 8 — Data S8. Manuscript supplement; Compressed directory of aligned sequences from 36 gene families with members deriving from syntenic blocks from selected species. [file TPJ-126-0-s004.gz › S8_wgd_block_tree/43_wgd_copy_trees_fasttree/Legume.fam3.00699]

(((((CER.Cercis.cerca_Chr6:0.015004629,(CER.Bauhinia.A:0.102332296,CER.Phanera.A:0.061715884)0.955:0.019687307)0.846:0.003701069,(CER.Bauhinia.B:0.049573815,CER.Phanera.B:0.023952328)0.967:0.013778847)1.000:0.081602760,(DET.Sindora.A:0.139029671,DET.Sindora.B:0.188876806)0.961:0.028830951)0.934:0.021231691,((OUT.Quillaja.A:0.144405320,OUT.Quillaja.B:0.096932740)0.999:0.079447696,(OUT.Vitis:0.205155613,(OUT.Prunus:0.171780276,OUT.Arabidopsis:0.684886529)0.666:0.046853872)0.986:0.075799527)0.998:0.068191072)0.870:0.012829121,((PAP.Aeschynomene.B:0.175024042,(PAP.Phaseolus.phavu_Chr03:0.138806998,(PAP.Lotus.B:0.122189088,PAP.Medicago.B:0.171252190)0.510:0.019584435)0.898:0.021950691)0.943:0.026660949,(PAP.Aeschynomene.A:0.164161902,(PAP.Medicago.A:0.191363177,(PAP.Lotus.A:0.137083124,PAP.Phaseolus.phavu_Chr02:0.152500967)0.097:0.015333002)0.488:0.016963006)0.993:0.042626939)0.996:0.044113610,((CAE.Acacia.A:0.232287189,(CAE.Chamaecrista.chafa_Chr1:0.142541179,CAE.Senna.sento_Chr11:0.101348144)0.856:0.014652094)1.000:0.075277676,(CAE.Acacia.B:0.149410537,(CAE.Chamaecrista.chafa_Chr6:0.077616979,CAE.Senna.sento_Chr06:0.127950226)0.969:0.040093593)1.000:0.065131585)0.378:0.010917896);
