# Supplementary material for: Legume genome structures and histories inferred from Cercis canadensis and Chamaecrista fasciculata genomes
Source: Plant J. 2026 Jun 10;126(5):e70981. doi: 10.1111/tpj.70981 (PMC13252982; doi:10.1111/tpj.70981)
Supplement: Supplementary file 8 — Data S8. Manuscript supplement; Compressed directory of aligned sequences from 36 gene families with members deriving from syntenic blocks from selected species. [file TPJ-126-0-s004.gz › S8_wgd_block_tree/43_wgd_copy_trees_fasttree/Legume.fam3.00734]

((CAE.Acacia.B:0.103225449,(CAE.Chamaecrista.chafa_Chr6:0.098538731,CAE.Senna.sento_Chr06:0.064676650)0.810:0.020453704)1.000:0.067629643,(OUT.Arabidopsis:0.198620073,((OUT.Quillaja.A:0.076616150,OUT.Quillaja.B:0.044396010)0.982:0.038639563,(OUT.Prunus:0.078087430,OUT.Vitis:0.083836984)0.929:0.027778487)0.769:0.020708758)0.992:0.043977701,(((CAE.Chamaecrista.chafa_Chr1:0.081431545,(CAE.Acacia.A:0.097424147,CAE.Senna.sento_Chr11:0.034916059)0.817:0.009914311)0.995:0.037760067,((DET.Sindora.A:0.113330645,DET.Sindora.B:0.144736337)0.931:0.022110929,(PAP.Aeschynomene.B:0.093459445,(PAP.Phaseolus.phavu_Chr03:0.088538549,(PAP.Lotus.B:0.092001519,PAP.Medicago.B:0.093203435)0.984:0.032547250)0.962:0.024802989)0.998:0.052802426)0.739:0.004219210)0.855:0.010884420,(((CER.Bauhinia.B:0.060706506,CER.Phanera.B:0.037392640)0.985:0.031924241,(CER.Cercis.cerca_Chr6:0.026017518,(CER.Bauhinia.A:0.037224822,CER.Phanera.A:0.021838099)0.940:0.015755203)0.126:0.008105505)1.000:0.060790602,(PAP.Aeschynomene.A:0.113121762,(PAP.Phaseolus.phavu_Chr02:0.094806109,(PAP.Medicago.A:0.084499773,PAP.Lotus.A:0.101158475)0.721:0.019512322)0.909:0.024185982)0.998:0.067362171)0.850:0.013685312)0.784:0.009196897);
