# Supplementary material for: Legume genome structures and histories inferred from Cercis canadensis and Chamaecrista fasciculata genomes
Source: Plant J. 2026 Jun 10;126(5):e70981. doi: 10.1111/tpj.70981 (PMC13252982; doi:10.1111/tpj.70981)
Supplement: Supplementary file 8 — Data S8. Manuscript supplement; Compressed directory of aligned sequences from 36 gene families with members deriving from syntenic blocks from selected species. [file TPJ-126-0-s004.gz › S8_wgd_block_tree/43_wgd_copy_trees_fasttree/Legume.fam3.00878]

(((PAP.Aeschynomene.A:0.064896642,(PAP.Phaseolus.phavu_Chr02:0.100232986,(PAP.Medicago.A:0.057709072,PAP.Lotus.A:0.099214727)0.533:0.019962211)0.932:0.027947808)0.966:0.025498518,((CAE.Acacia.A:0.100105380,(CAE.Chamaecrista.chafa_Chr1:0.086069194,CAE.Senna.sento_Chr11:0.071109334)0.944:0.034649648)0.992:0.044497421,((CAE.Chamaecrista.chafa_Chr6:0.037786756,(CAE.Acacia.B:0.061703933,CAE.Senna.sento_Chr06:0.042805319)0.221:0.005695106)1.000:0.051641271,(((OUT.Quillaja.A:0.023477996,OUT.Quillaja.B:0.053705469)0.999:0.063005741,(OUT.Prunus:0.083569991,(OUT.Arabidopsis:0.187526128,OUT.Vitis:0.105536590)0.746:0.025997716)0.907:0.026688105)0.980:0.038026450,(((CER.Bauhinia.B:0.039012103,CER.Phanera.B:0.026067984)0.851:0.008584434,(CER.Cercis.cerca_Chr6:0.024049054,(CER.Bauhinia.A:0.057208450,CER.Phanera.A:0.030779808)0.940:0.015770782)0.864:0.009137223)0.994:0.038227097,(DET.Sindora.A:0.096025550,DET.Sindora.B:0.079597243)0.957:0.034677125)0.856:0.014789444)0.936:0.023303801)0.935:0.014434291)0.924:0.014704555)0.873:0.016545375,(PAP.Lotus.B:0.066461386,PAP.Medicago.B:0.064035275)0.760:0.005249176,(PAP.Aeschynomene.B:0.177773683,PAP.Phaseolus.phavu_Chr03:0.096983660)0.945:0.031868943);
