# Supplementary material for: Legume genome structures and histories inferred from Cercis canadensis and Chamaecrista fasciculata genomes
Source: Plant J. 2026 Jun 10;126(5):e70981. doi: 10.1111/tpj.70981 (PMC13252982; doi:10.1111/tpj.70981)
Supplement: Supplementary file 8 — Data S8. Manuscript supplement; Compressed directory of aligned sequences from 36 gene families with members deriving from syntenic blocks from selected species. [file TPJ-126-0-s004.gz › S8_wgd_block_tree/43_wgd_copy_trees_fasttree/Legume.fam3.00882]

(((OUT.Quillaja.A:0.177379862,OUT.Quillaja.B:0.080220995)0.971:0.128434280,(OUT.Arabidopsis:0.350693334,(OUT.Prunus:0.502372143,OUT.Vitis:0.367876277)0.894:0.127986416)0.951:0.157350981)0.883:0.065875583,((PAP.Phaseolus.phavu_Chr02:0.225558389,(PAP.Lotus.A:0.186905640,PAP.Medicago.A:0.143260522)0.531:0.023520456)0.948:0.075595417,(PAP.Aeschynomene.B:0.274175166,(PAP.Phaseolus.phavu_Chr03:0.517780512,(PAP.Lotus.B:0.274161680,PAP.Medicago.B:0.245891834)0.241:0.028828498)0.982:0.141390966)0.030:0.013346614)0.962:0.083144403,(((((CER.Bauhinia.B:0.182009315,CER.Phanera.B:0.112077223)0.976:0.092049587,CER.Cercis.cerca_Chr6:0.025081208)0.060:0.000000005,(CER.Bauhinia.A:0.071153065,CER.Phanera.A:0.041427125)0.903:0.027741397)0.999:0.129533410,(CAE.Acacia.A:0.206444456,(CAE.Chamaecrista.chafa_Chr1:0.173695308,CAE.Senna.sento_Chr11:0.169419109)0.893:0.051976209)0.995:0.128004838)0.419:0.033286199,((CAE.Acacia.B:0.329305182,(CAE.Chamaecrista.chafa_Chr6:0.163806980,CAE.Senna.sento_Chr06:0.170808829)0.833:0.043069764)0.936:0.063603397,(DET.Sindora.A:0.189869996,DET.Sindora.B:0.132738892)0.911:0.058073557)0.779:0.016485749)0.161:0.000000005);
