# Supplementary material for: Legume genome structures and histories inferred from Cercis canadensis and Chamaecrista fasciculata genomes
Source: Plant J. 2026 Jun 10;126(5):e70981. doi: 10.1111/tpj.70981 (PMC13252982; doi:10.1111/tpj.70981)
Supplement: Supplementary file 8 — Data S8. Manuscript supplement; Compressed directory of aligned sequences from 36 gene families with members deriving from syntenic blocks from selected species. [file TPJ-126-0-s004.gz › S8_wgd_block_tree/43_wgd_copy_trees_fasttree/Legume.fam3.00883]

(DET.Sindora.A:0.095136934,DET.Sindora.B:0.131207594,((((PAP.Aeschynomene.B:0.119636042,((PAP.Lotus.B:0.073351783,PAP.Medicago.B:0.182465609)0.984:0.046052677,PAP.Phaseolus.phavu_Chr03:0.049724298)0.367:0.011920826)0.954:0.022080351,(PAP.Aeschynomene.A:0.103472066,(PAP.Lotus.A:0.147025534,(PAP.Medicago.A:0.139791185,PAP.Phaseolus.phavu_Chr02:0.104059700)0.323:0.015478034)0.892:0.017961264)0.837:0.026769777)0.984:0.032328536,((CAE.Acacia.A:0.172965511,(CAE.Chamaecrista.chafa_Chr1:0.267887052,CAE.Senna.sento_Chr11:0.254052656)0.994:0.117762935)0.992:0.079821246,(CAE.Acacia.B:0.129533394,(CAE.Chamaecrista.chafa_Chr6:0.140111529,CAE.Senna.sento_Chr06:0.111632692)0.951:0.050039159)0.870:0.027059774)0.859:0.017111045)0.098:0.018917360,(((OUT.Quillaja.A:0.109379802,OUT.Quillaja.B:0.066791241)0.941:0.033832630,(OUT.Vitis:0.135919223,(OUT.Arabidopsis:0.464905925,OUT.Prunus:0.217645505)0.521:0.038702126)0.943:0.055872943)0.999:0.068916380,(CER.Cercis.cerca_Chr6:0.007351525,((CER.Bauhinia.B:0.034436562,CER.Phanera.B:0.020524729)0.986:0.020859654,(CER.Phanera.A:0.026794640,CER.Bauhinia.A:0.060579617)0.920:0.010952048)0.591:0.006583366)0.989:0.036196615)0.338:0.004706228)0.288:0.019069796);
