# Supplementary material for: Legume genome structures and histories inferred from Cercis canadensis and Chamaecrista fasciculata genomes
Source: Plant J. 2026 Jun 10;126(5):e70981. doi: 10.1111/tpj.70981 (PMC13252982; doi:10.1111/tpj.70981)
Supplement: Supplementary file 8 — Data S8. Manuscript supplement; Compressed directory of aligned sequences from 36 gene families with members deriving from syntenic blocks from selected species. [file TPJ-126-0-s004.gz › S8_wgd_block_tree/43_wgd_copy_trees_fasttree/Legume.fam3.00884]

(((CAE.Senna.sento_Chr06:0.071497849,(CAE.Chamaecrista.chafa_Chr6:0.110177470,CAE.Acacia.B:0.137119283)0.222:0.012554614)1.000:0.092230208,(PAP.Aeschynomene.B:0.170371255,(PAP.Medicago.B:0.097652444,(PAP.Lotus.B:0.092726987,PAP.Phaseolus.phavu_Chr03:0.145309054)0.810:0.018779837)0.948:0.027904458)0.998:0.067806633)0.894:0.013914507,((CAE.Acacia.A:0.138944134,(CAE.Chamaecrista.chafa_Chr1:0.104513873,CAE.Senna.sento_Chr11:0.068087755)0.952:0.022696087)0.999:0.060418088,(PAP.Aeschynomene.A:0.154361883,(PAP.Lotus.A:0.173301014,(PAP.Medicago.A:0.125147491,PAP.Phaseolus.phavu_Chr02:0.150199679)0.127:0.008757324)0.951:0.029649284)1.000:0.054525863)0.707:0.014898004,(((OUT.Quillaja.A:0.086413415,OUT.Quillaja.B:0.074755267)0.993:0.060503167,(OUT.Prunus:0.277647264,(OUT.Arabidopsis:0.509603754,OUT.Vitis:0.306336300)0.594:0.040769455)0.985:0.069860307)0.998:0.069604003,(((CER.Bauhinia.B:0.054753870,CER.Phanera.B:0.049941771)0.984:0.028251944,(CER.Cercis.cerca_Chr6:0.024286321,(CER.Bauhinia.A:0.029056474,CER.Phanera.A:0.062764293)0.989:0.029844327)0.323:0.010673902)1.000:0.087230493,(DET.Sindora.A:0.208300849,DET.Sindora.B:0.134235999)0.163:0.035174687)0.069:0.004588023)0.911:0.014833690);
