# Supplementary material for: Legume genome structures and histories inferred from Cercis canadensis and Chamaecrista fasciculata genomes
Source: Plant J. 2026 Jun 10;126(5):e70981. doi: 10.1111/tpj.70981 (PMC13252982; doi:10.1111/tpj.70981)
Supplement: Supplementary file 8 — Data S8. Manuscript supplement; Compressed directory of aligned sequences from 36 gene families with members deriving from syntenic blocks from selected species. [file TPJ-126-0-s004.gz › S8_wgd_block_tree/43_wgd_copy_trees_fasttree/Legume.fam3.00885]

(((PAP.Aeschynomene.B:0.247136899,(PAP.Phaseolus.phavu_Chr03:0.204086480,(PAP.Lotus.B:0.163195237,PAP.Medicago.B:0.235774000)0.924:0.030075868)0.972:0.032982319)0.997:0.048641551,(CAE.Acacia.B:0.123799298,(CAE.Chamaecrista.chafa_Chr6:0.068768900,CAE.Senna.sento_Chr06:0.056176806)0.844:0.015911323)0.998:0.033268852)0.626:0.002888604,((DET.Sindora.A:0.100754173,DET.Sindora.B:0.093605739)0.839:0.009811289,(((CER.Cercis.cerca_Chr6:0.013960230,(CER.Bauhinia.A:0.048055914,CER.Phanera.A:0.029706833)0.836:0.013574419)0.817:0.006875741,(CER.Bauhinia.B:0.037923915,CER.Phanera.B:0.050715113)0.956:0.012370624)1.000:0.043217015,((OUT.Quillaja.A:0.055466520,OUT.Quillaja.B:0.072808389)1.000:0.086107790,(OUT.Vitis:0.197322560,(OUT.Arabidopsis:0.440202077,OUT.Prunus:0.247827717)0.276:0.037493857)0.990:0.065735116)1.000:0.059564541)0.909:0.010393049)0.952:0.012805394,((CAE.Acacia.A:0.147726854,(CAE.Chamaecrista.chafa_Chr1:0.113701723,CAE.Senna.sento_Chr11:0.180262013)0.543:0.023503673)1.000:0.065850743,(PAP.Aeschynomene.A:0.131655846,(PAP.Phaseolus.phavu_Chr02:0.122593746,(PAP.Lotus.A:0.132952790,PAP.Medicago.A:0.214989965)0.966:0.041910543)0.728:0.020196933)1.000:0.061340755)0.950:0.015520862);
