# Supplementary material for: Legume genome structures and histories inferred from Cercis canadensis and Chamaecrista fasciculata genomes
Source: Plant J. 2026 Jun 10;126(5):e70981. doi: 10.1111/tpj.70981 (PMC13252982; doi:10.1111/tpj.70981)
Supplement: Supplementary file 8 — Data S8. Manuscript supplement; Compressed directory of aligned sequences from 36 gene families with members deriving from syntenic blocks from selected species. [file TPJ-126-0-s004.gz › S8_wgd_block_tree/43_wgd_copy_trees_fasttree/Legume.fam3.00889]

((((OUT.Quillaja.A:0.085845961,OUT.Quillaja.B:0.102393545)1.000:0.074887725,(OUT.Arabidopsis:0.519943430,(OUT.Prunus:0.159258932,OUT.Vitis:0.213705031)0.782:0.026494126)0.865:0.042807241)0.985:0.060380547,(((CER.Bauhinia.B:0.055997679,CER.Phanera.B:0.059267711)0.976:0.034315757,(CER.Cercis.cerca_Chr6:0.011049404,(CER.Bauhinia.A:0.067312542,CER.Phanera.A:0.054284374)0.965:0.027672480)0.870:0.009528218)1.000:0.067387980,(((PAP.Aeschynomene.B:0.074092281,(PAP.Phaseolus.phavu_Chr03:0.080812505,(PAP.Lotus.B:0.058080052,PAP.Medicago.B:0.094535890)0.241:0.009633392)0.881:0.016091703)0.998:0.050662517,(PAP.Aeschynomene.A:0.132469558,(PAP.Phaseolus.phavu_Chr02:0.210284553,(PAP.Lotus.A:0.137401534,PAP.Medicago.A:0.090918510)0.936:0.043642934)0.754:0.029465642)0.938:0.033823915)0.926:0.027781085,(CAE.Acacia.B:0.166463558,(CAE.Chamaecrista.chafa_Chr6:0.183505103,CAE.Senna.sento_Chr06:0.040519838)0.600:0.017219652)1.000:0.085142453)0.875:0.015214816)0.722:0.004091029)0.843:0.010860020,(CAE.Acacia.A:0.169304321,(CAE.Chamaecrista.chafa_Chr1:0.053528786,CAE.Senna.sento_Chr11:0.104542861)0.413:0.013904384)0.997:0.077795681,(DET.Sindora.A:0.189623744,DET.Sindora.B:0.118626281)0.849:0.023515502);
