# Supplementary material for: Legume genome structures and histories inferred from Cercis canadensis and Chamaecrista fasciculata genomes
Source: Plant J. 2026 Jun 10;126(5):e70981. doi: 10.1111/tpj.70981 (PMC13252982; doi:10.1111/tpj.70981)
Supplement: Supplementary file 8 — Data S8. Manuscript supplement; Compressed directory of aligned sequences from 36 gene families with members deriving from syntenic blocks from selected species. [file TPJ-126-0-s004.gz › S8_wgd_block_tree/43_wgd_copy_trees_fasttree/Legume.fam3.01016]

(((OUT.Arabidopsis:0.346117140,(OUT.Vitis:0.124998254,(OUT.Prunus:0.151790702,(OUT.Quillaja.A:0.100249568,OUT.Quillaja.B:0.087014528)0.993:0.045692540)0.683:0.009135198)0.005:0.017633491)0.993:0.054765514,(DET.Sindora.A:0.137162307,DET.Sindora.B:0.080081645)0.823:0.023080582)0.676:0.002404643,(((PAP.Lotus.A:0.071827219,PAP.Medicago.A:0.110278380)0.932:0.019161527,(PAP.Aeschynomene.A:0.071349845,PAP.Phaseolus.phavu_Chr02:0.081681619)0.894:0.011269255)0.999:0.035067255,((CER.Cercis.cerca_Chr6:0.031807177,((CER.Bauhinia.B:0.075370382,CER.Phanera.B:0.042891760)0.988:0.028294110,(CER.Bauhinia.A:0.053087087,CER.Phanera.A:0.050113460)0.958:0.017744720)0.734:0.001969396)1.000:0.044500357,(CAE.Acacia.A:0.096175928,(CAE.Chamaecrista.chafa_Chr1:0.079403255,CAE.Senna.sento_Chr11:0.046668387)0.648:0.009398891)0.970:0.021374857)0.492:0.007095182)0.045:0.002665037,((PAP.Aeschynomene.B:0.196889800,(PAP.Phaseolus.phavu_Chr03:0.131843052,(PAP.Lotus.B:0.197698193,PAP.Medicago.B:0.213134599)0.574:0.013471258)0.960:0.034228355)0.998:0.047141315,(CAE.Acacia.B:0.235014965,(CAE.Chamaecrista.chafa_Chr6:0.117981517,CAE.Senna.sento_Chr06:0.090100618)0.989:0.047601572)0.996:0.056041836)0.884:0.018045412);
