# Supplementary material for: Legume genome structures and histories inferred from Cercis canadensis and Chamaecrista fasciculata genomes
Source: Plant J. 2026 Jun 10;126(5):e70981. doi: 10.1111/tpj.70981 (PMC13252982; doi:10.1111/tpj.70981)
Supplement: Supplementary file 8 — Data S8. Manuscript supplement; Compressed directory of aligned sequences from 36 gene families with members deriving from syntenic blocks from selected species. [file TPJ-126-0-s004.gz › S8_wgd_block_tree/43_wgd_copy_trees_fasttree/Legume.fam3.01017]

(((((CER.Bauhinia.A:0.061655794,(CER.Cercis.cerca_Chr6:0.028159530,(CER.Bauhinia.B:0.036075818,(CER.Phanera.A:0.055432125,CER.Phanera.B:0.047232895)0.135:0.006960867)0.804:0.006620533)0.326:0.003874308)0.973:0.034494426,(DET.Sindora.A:0.055927178,DET.Sindora.B:0.119999678)0.991:0.049128441)0.582:0.008318406,((OUT.Quillaja.A:0.082630415,OUT.Quillaja.B:0.042781562)0.995:0.063878475,(OUT.Arabidopsis:0.305621166,(OUT.Prunus:0.134567332,OUT.Vitis:0.105496423)0.456:0.023614455)0.892:0.029594903)0.978:0.039831567)0.255:0.008384271,(CAE.Acacia.A:0.135925986,(CAE.Chamaecrista.chafa_Chr1:0.248296234,CAE.Senna.sento_Chr11:0.095279422)0.958:0.045201305)0.976:0.047212720)0.450:0.006439152,(CAE.Chamaecrista.chafa_Chr6:0.131846355,(CAE.Acacia.B:0.089787302,CAE.Senna.sento_Chr06:0.081523042)0.230:0.006652490)0.982:0.039361698,((PAP.Aeschynomene.B:0.107936635,(PAP.Phaseolus.phavu_Chr03:0.154777487,(PAP.Lotus.B:0.168825187,PAP.Medicago.B:0.160032489)0.833:0.031122678)0.653:0.027192509)0.991:0.063301455,(PAP.Aeschynomene.A:0.144054966,(PAP.Phaseolus.phavu_Chr02:0.090159005,(PAP.Lotus.A:0.075676834,PAP.Medicago.A:0.222462080)0.942:0.042244305)0.926:0.025759819)0.779:0.027064251)0.816:0.020181535);
