# Supplementary material for: Legume genome structures and histories inferred from Cercis canadensis and Chamaecrista fasciculata genomes
Source: Plant J. 2026 Jun 10;126(5):e70981. doi: 10.1111/tpj.70981 (PMC13252982; doi:10.1111/tpj.70981)
Supplement: Supplementary file 8 — Data S8. Manuscript supplement; Compressed directory of aligned sequences from 36 gene families with members deriving from syntenic blocks from selected species. [file TPJ-126-0-s004.gz › S8_wgd_block_tree/43_wgd_copy_trees_fasttree/Legume.fam3.01018]

(((PAP.Phaseolus.phavu_Chr03:0.101612256,DET.Sindora.A:0.083216315)0.991:0.025622016,((CAE.Acacia.A:0.070763314,(CAE.Chamaecrista.chafa_Chr1:0.067673123,CAE.Senna.sento_Chr11:0.054267936)0.987:0.025828096)1.000:0.074489367,((CAE.Acacia.B:0.089622906,(CAE.Chamaecrista.chafa_Chr6:0.064848342,CAE.Senna.sento_Chr06:0.043532495)0.714:0.014346462)1.000:0.052619917,(PAP.Aeschynomene.B:0.067706247,(PAP.Phaseolus.phavu_Chr02:0.054229404,(PAP.Lotus.B:0.053973117,PAP.Medicago.B:0.047667922)0.964:0.018084533)0.624:0.011048793)0.996:0.025161036)0.439:0.008778174)0.827:0.007669668)0.593:0.008270495,DET.Sindora.B:0.069665960,(((CER.Bauhinia.A:0.043876999,CER.Phanera.A:0.031916928)0.952:0.010887075,((CER.Bauhinia.B:0.048440220,CER.Phanera.B:0.047587365)0.983:0.020508011,CER.Cercis.cerca_Chr6:0.022095309)0.117:0.004204380)0.996:0.022751816,((OUT.Quillaja.A:0.046145256,OUT.Quillaja.B:0.032906265)1.000:0.032393651,(OUT.Arabidopsis:0.130418419,(OUT.Prunus:0.085168007,OUT.Vitis:0.091864208)0.597:0.009618606)0.970:0.019468512)0.996:0.019362795)0.863:0.007385193);
