# Supplementary material for: Legume genome structures and histories inferred from Cercis canadensis and Chamaecrista fasciculata genomes
Source: Plant J. 2026 Jun 10;126(5):e70981. doi: 10.1111/tpj.70981 (PMC13252982; doi:10.1111/tpj.70981)
Supplement: Supplementary file 8 — Data S8. Manuscript supplement; Compressed directory of aligned sequences from 36 gene families with members deriving from syntenic blocks from selected species. [file TPJ-126-0-s004.gz › S8_wgd_block_tree/43_wgd_copy_trees_fasttree/Legume.fam3.01020]

(((DET.Sindora.A:0.097223177,DET.Sindora.B:0.149022023)0.949:0.027449335,(CAE.Senna.sento_Chr06:0.047122147,(CAE.Chamaecrista.chafa_Chr6:0.069707285,CAE.Acacia.B:0.130195118)0.479:0.008498810)0.996:0.050638857)0.455:0.008263153,(CAE.Acacia.A:0.206658706,(CAE.Chamaecrista.chafa_Chr1:0.094671448,CAE.Senna.sento_Chr11:0.094640778)0.872:0.017971354)1.000:0.073633642,((((CER.Bauhinia.B:0.049783898,CER.Phanera.B:0.036316666)0.839:0.007216299,(CER.Bauhinia.A:0.033357872,CER.Phanera.A:0.026851101)0.967:0.013881785)0.786:0.003192181,CER.Cercis.cerca_Chr6:0.008488095)1.000:0.047648770,(((OUT.Quillaja.A:0.064131254,OUT.Quillaja.B:0.068286623)1.000:0.092404197,(OUT.Vitis:0.260266277,(OUT.Arabidopsis:0.693051519,OUT.Prunus:0.191154399)0.043:0.022459385)0.951:0.053682280)0.982:0.041748144,((PAP.Aeschynomene.B:0.122277946,(PAP.Phaseolus.phavu_Chr03:0.166134707,(PAP.Lotus.B:0.095268390,PAP.Medicago.B:0.179904287)0.960:0.037938875)0.959:0.027420704)0.996:0.042219509,(PAP.Aeschynomene.A:0.107830699,((PAP.Lotus.A:0.100452784,PAP.Medicago.A:0.162734605)0.942:0.025450642,PAP.Phaseolus.phavu_Chr02:0.172008014)0.121:0.010118085)0.987:0.030195570)0.970:0.024329973)0.839:0.007590236)0.705:0.002126160);
