# Supplementary material for: Legume genome structures and histories inferred from Cercis canadensis and Chamaecrista fasciculata genomes
Source: Plant J. 2026 Jun 10;126(5):e70981. doi: 10.1111/tpj.70981 (PMC13252982; doi:10.1111/tpj.70981)
Supplement: Supplementary file 8 — Data S8. Manuscript supplement; Compressed directory of aligned sequences from 36 gene families with members deriving from syntenic blocks from selected species. [file TPJ-126-0-s004.gz › S8_wgd_block_tree/43_wgd_copy_trees_fasttree/Legume.fam3.01023]

(((OUT.Quillaja.A:0.112941331,OUT.Quillaja.B:0.086565133)1.000:0.057826178,(OUT.Prunus:0.208993880,(OUT.Arabidopsis:0.658319571,OUT.Vitis:0.457053209)0.853:0.053888825)0.999:0.072498331)1.000:0.070397003,(((CER.Bauhinia.B:0.060443256,CER.Phanera.B:0.052177668)1.000:0.025688756,(CER.Cercis.cerca_Chr6:0.021913634,(CER.Bauhinia.A:0.060037978,CER.Phanera.A:0.049442883)1.000:0.020739165)0.864:0.004534003)1.000:0.078301416,(DET.Sindora.A:0.176761903,DET.Sindora.B:0.161521503)0.944:0.027193635)0.966:0.014019031,((CAE.Acacia.B:0.235418175,(CAE.Senna.sento_Chr06:0.046229645,CAE.Senna.sento_Chr11:0.067296505)0.989:0.027669961)1.000:0.068076777,((CAE.Acacia.A:0.150407193,CAE.Chamaecrista.chafa_Chr1:0.163446485)1.000:0.074344557,((PAP.Phaseolus.phavu_Chr02:0.139482343,(PAP.Lotus.A:0.152411619,PAP.Medicago.A:0.169038397)0.963:0.022448705)1.000:0.053178749,((PAP.Aeschynomene.A:0.078612620,PAP.Aeschynomene.B:0.138027418)1.000:0.095406590,(PAP.Phaseolus.phavu_Chr03:0.210148406,(PAP.Lotus.B:0.124931466,PAP.Medicago.B:0.150103421)0.971:0.026192665)0.978:0.025205131)0.999:0.038542631)0.996:0.026830834)0.948:0.013007519)0.967:0.015184564);
