# Supplementary material for: Legume genome structures and histories inferred from Cercis canadensis and Chamaecrista fasciculata genomes
Source: Plant J. 2026 Jun 10;126(5):e70981. doi: 10.1111/tpj.70981 (PMC13252982; doi:10.1111/tpj.70981)
Supplement: Supplementary file 8 — Data S8. Manuscript supplement; Compressed directory of aligned sequences from 36 gene families with members deriving from syntenic blocks from selected species. [file TPJ-126-0-s004.gz › S8_wgd_block_tree/43_wgd_copy_trees_fasttree/Legume.fam3.01217]

(PAP.Phaseolus.phavu_Chr02:0.073147616,(PAP.Medicago.A:0.138512128,(PAP.Lotus.B:0.083122545,(PAP.Medicago.B:0.228989193,PAP.Phaseolus.phavu_Chr03:0.158233353)0.784:0.022330518)0.804:0.022247110)0.575:0.017632265,((((DET.Sindora.A:0.005187897,DET.Sindora.B:0.000000005)0.997:0.063444884,(((OUT.Arabidopsis:0.481092569,OUT.Vitis:0.180538115)0.537:0.032932628,(OUT.Prunus:0.156547558,(OUT.Quillaja.A:0.020362052,OUT.Quillaja.B:0.061843611)0.965:0.060438520)0.349:0.022194827)0.270:0.021507255,(CER.Bauhinia.A:0.059879678,((CER.Bauhinia.B:0.043255213,CER.Phanera.B:0.051855610)0.868:0.017943415,(CER.Cercis.cerca_Chr6:0.000000006,CER.Phanera.A:0.051969939)0.868:0.010308890)0.733:0.004504380)0.979:0.045521997)0.318:0.010316363)0.828:0.018386016,((CAE.Chamaecrista.chafa_Chr6:0.175284564,CAE.Acacia.B:0.080634890)0.811:0.021989109,((CAE.Senna.sento_Chr06:0.157193529,CAE.Senna.sento_Chr11:0.058080851)0.984:0.083245532,CAE.Chamaecrista.chafa_Chr1:0.026013546)0.675:0.007237358)0.833:0.018038830)0.929:0.047351411,(PAP.Aeschynomene.A:0.079650304,PAP.Aeschynomene.B:0.052954591)0.875:0.037922960)0.905:0.044368940);
