# Supplementary material for: Legume genome structures and histories inferred from Cercis canadensis and Chamaecrista fasciculata genomes
Source: Plant J. 2026 Jun 10;126(5):e70981. doi: 10.1111/tpj.70981 (PMC13252982; doi:10.1111/tpj.70981)
Supplement: Supplementary file 8 — Data S8. Manuscript supplement; Compressed directory of aligned sequences from 36 gene families with members deriving from syntenic blocks from selected species. [file TPJ-126-0-s004.gz › S8_wgd_block_tree/43_wgd_copy_trees_fasttree/Legume.fam3.01218]

(((CAE.Acacia.A:0.081793173,(CAE.Chamaecrista.chafa_Chr1:0.068506489,CAE.Senna.sento_Chr11:0.039280532)0.972:0.017827957)1.000:0.032196139,(((PAP.Aeschynomene.A:0.080940241,(PAP.Phaseolus.phavu_Chr02:0.086026585,(PAP.Lotus.A:0.074482433,PAP.Medicago.A:0.112347539)0.512:0.010869957)0.989:0.020342010)1.000:0.034398973,(PAP.Aeschynomene.B:0.070802572,(PAP.Phaseolus.phavu_Chr03:0.089082593,(PAP.Lotus.B:0.074197227,PAP.Medicago.B:0.084068819)0.981:0.025828078)0.995:0.025877027)0.999:0.027081550)0.989:0.012723169,(CAE.Chamaecrista.chafa_Chr6:0.059429689,CAE.Senna.sento_Chr06:0.051945294)1.000:0.051041244)0.394:0.003511967)0.954:0.009069803,(DET.Sindora.A:0.111672413,DET.Sindora.B:0.069640870)0.904:0.013883771,((CER.Bauhinia.A:0.043357034,((CER.Bauhinia.B:0.031146036,CER.Phanera.B:0.039345279)0.967:0.008339797,(CER.Cercis.cerca_Chr6:0.012195311,CER.Phanera.A:0.036462789)0.864:0.002591910)0.826:0.003334134)1.000:0.033053796,((OUT.Prunus:0.096712502,(OUT.Arabidopsis:0.247551457,OUT.Vitis:0.104639422)0.381:0.016385538)1.000:0.034830460,(OUT.Quillaja.A:0.062578389,OUT.Quillaja.B:0.068885889)0.998:0.025839272)0.993:0.018385195)0.857:0.005774020);
