# Supplementary material for: Legume genome structures and histories inferred from Cercis canadensis and Chamaecrista fasciculata genomes
Source: Plant J. 2026 Jun 10;126(5):e70981. doi: 10.1111/tpj.70981 (PMC13252982; doi:10.1111/tpj.70981)
Supplement: Supplementary file 8 — Data S8. Manuscript supplement; Compressed directory of aligned sequences from 36 gene families with members deriving from syntenic blocks from selected species. [file TPJ-126-0-s004.gz › S8_wgd_block_tree/43_wgd_copy_trees_fasttree/Legume.fam3.01219]

(((((PAP.Lotus.B:0.137177776,PAP.Medicago.B:0.417761502)0.901:0.053173097,PAP.Phaseolus.phavu_Chr03:0.198128373)0.893:0.032555300,PAP.Aeschynomene.B:0.375142628)1.000:0.179715216,(PAP.Aeschynomene.A:0.252419417,(PAP.Phaseolus.phavu_Chr02:0.241619492,(PAP.Lotus.A:0.143766050,PAP.Medicago.A:0.229601678)0.883:0.029726794)0.935:0.037554850)0.984:0.056763406)0.944:0.035625549,(CAE.Acacia.A:0.217924822,(CAE.Chamaecrista.chafa_Chr1:0.110866900,CAE.Senna.sento_Chr11:0.135695428)0.685:0.019297593)1.000:0.078760075,(((CER.Cercis.cerca_Chr6:0.020234446,((CER.Bauhinia.B:0.059257870,CER.Phanera.B:0.151700689)0.921:0.017025352,CER.Phanera.A:0.072694150)0.619:0.001701362)0.936:0.021302379,CER.Bauhinia.A:0.105219678)1.000:0.092889790,((DET.Sindora.A:0.355620781,(CAE.Chamaecrista.chafa_Chr6:0.716605591,CAE.Senna.sento_Chr06:0.895363561)0.949:0.202959932)0.920:0.067902094,((OUT.Quillaja.A:0.134289411,OUT.Quillaja.B:0.125699404)0.997:0.102020208,(OUT.Prunus:0.345263844,(OUT.Arabidopsis:0.739885950,OUT.Vitis:0.315142582)0.958:0.101380348)0.964:0.087437390)0.986:0.063670686)0.742:0.007166565)0.671:0.014190457);
