# Supplementary material for: Legume genome structures and histories inferred from Cercis canadensis and Chamaecrista fasciculata genomes
Source: Plant J. 2026 Jun 10;126(5):e70981. doi: 10.1111/tpj.70981 (PMC13252982; doi:10.1111/tpj.70981)
Supplement: Supplementary file 8 — Data S8. Manuscript supplement; Compressed directory of aligned sequences from 36 gene families with members deriving from syntenic blocks from selected species. [file TPJ-126-0-s004.gz › S8_wgd_block_tree/43_wgd_copy_trees_fasttree/Legume.fam3.01405]

((((DET.Sindora.A:0.091952796,((OUT.Quillaja.A:0.063327181,OUT.Quillaja.B:0.088035153)0.992:0.057769360,(OUT.Prunus:0.092452966,(OUT.Arabidopsis:0.253161868,OUT.Vitis:0.081218990)0.946:0.038676928)0.959:0.046786782)0.986:0.040209810)0.811:0.007166522,(((PAP.Lotus.B:0.086465714,PAP.Medicago.B:0.107764684)0.914:0.019697896,(PAP.Aeschynomene.B:0.078791026,PAP.Phaseolus.phavu_Chr03:0.110636009)0.880:0.018299373)0.981:0.039612234,(CAE.Senna.sento_Chr11:0.168146711,(CAE.Chamaecrista.chafa_Chr1:0.050116317,CAE.Acacia.A:0.124706779)0.836:0.012597136)0.980:0.036235546)0.933:0.014409863)0.476:0.004663770,(PAP.Aeschynomene.A:0.055608640,(PAP.Phaseolus.phavu_Chr02:0.067535024,(PAP.Lotus.A:0.045810444,PAP.Medicago.A:0.077653153)0.352:0.023655213)0.985:0.040005151)0.992:0.036775676)0.908:0.013404257,(CAE.Chamaecrista.chafa_Chr6:0.060579887,(CAE.Acacia.B:0.078323526,CAE.Senna.sento_Chr06:0.053075469)0.649:0.006137470)0.885:0.012354393,(DET.Sindora.B:0.088967345,((CER.Bauhinia.B:0.046135276,CER.Phanera.B:0.034492486)0.956:0.025915091,(CER.Cercis.cerca_Chr6:0.009128286,(CER.Bauhinia.A:0.039478759,CER.Phanera.A:0.058235519)0.970:0.033317825)0.214:0.011683274)0.988:0.039563791)0.865:0.014126981);
