# Supplementary material for: Legume genome structures and histories inferred from Cercis canadensis and Chamaecrista fasciculata genomes
Source: Plant J. 2026 Jun 10;126(5):e70981. doi: 10.1111/tpj.70981 (PMC13252982; doi:10.1111/tpj.70981)
Supplement: Supplementary file 9 — Data S9. Manuscript supplement; Spreadsheet with scorings of gene families for phylogenetic patterns consistent with either allo‐ or auto‐polyploidy in the Papilionoid and Caesalpinioid subfamilies. [file TPJ-126-0-s009.xlsx]

## Sheet: table descriptions
Worksheet name	Description
table descriptions	This worksheet
genes in tree order	For each family, genes in the order of phylogenetic trees, scored for WGD clades and for allo and auto polyploidy in PAP and CAE clades; and with aligned sequences per family
allo-auto test	Statistical test (chi squared) of patterns observed in phylogenetic trees in "genes in tree order". Each tree is scored for the configuration of the papilionoid and caesalpinioid clades, each as having an autopolyploid (A) or an allopolyploid (L) pattern.
taxa	Species used in this study, and species and subfamily abbreviations. Clade numbers are used in the "genes in tree order" worksheet, to color by clade.
notes	Notes for selected operations in the analysis of superfamilies and expression. For complete notes, see separate methods files.

## Sheet: genes in tree order
250 list order	order in tree	last	family	gene ID	prefix	genus	subfam	sub num	clade num	WGD	PAP	CAE	CER		chromosome	(C,(C,(P,P))	(C,((C,P),P))	((C,C),(P,P))	((C,P),(C,P))	other
1	1		Legume.fam3.00459	PAP.medtr.A17_HM341.gnm4.ann2.Medtr8g104110.1	medtr	Medicago	PAP	1	3	A	A	L			medtr.chr8	x
1	2		Legume.fam3.00459	PAP.medtr.A17_HM341.gnm4.ann2.Medtr8g104130.1	medtr	Medicago	PAP	1	3	A	A	L			medtr.chr8	x
1	3		Legume.fam3.00459	PAP.medtr.A17_HM341.gnm4.ann2.Medtr8g104120.1	medtr	Medicago	PAP	1	3	A	A	L			medtr.chr8	x
1	4		Legume.fam3.00459	PAP.lotja.MG20.gnm3.ann1.Lj4g3v3099200.1	lotja	Lotus	PAP	1	4	A	A	L			lotja.Lj4	x
1	5		Legume.fam3.00459	PAP.phavu.G19833.gnm2.ann1.Phvul.002G315500.1	phavu	Phaseolus	PAP	1	2	A	A	L			phavu.Chr02	x
1	6		Legume.fam3.00459	PAP.phavu.G19833.gnm2.ann1.Phvul.002G315600.1	phavu	Phaseolus	PAP	1	2	A	A	L			phavu.Chr02	x
1	7		Legume.fam3.00459	PAP.aesev.CIAT22838.gnm1.ann1.Ae03g33170.1	aesev	Aeschynomene	PAP	1	6	A	A	L			aesev.Ae03	x
1	8		Legume.fam3.00459	PAP.lotja.MG20.gnm3.ann1.Lj2g3v0742040.1	lotja	Lotus	PAP	1	4	B	A	L			lotja.Lj2	x
1	9		Legume.fam3.00459	PAP.medtr.A17_HM341.gnm4.ann2.Medtr6g084680.1	medtr	Medicago	PAP	1	3	B	A	L			medtr.chr6	x
1	10		Legume.fam3.00459	PAP.phavu.G19833.gnm2.ann1.Phvul.004G158900.1	phavu	Phaseolus	PAP	1	2	B	A	L			phavu.Chr04	x
1	11		Legume.fam3.00459	PAP.aesev.CIAT22838.gnm1.ann1.Ae05g34130.1	aesev	Aeschynomene	PAP	1	6	B	A	L			aesev.Ae05	x
1	12		Legume.fam3.00459	CAE.chafa.ISC494698.gnm1.ann1.ChfasH1.4G028000.1	chafa	Chamaecrista	CAE	2	7	A	A	L			chafa.Chr04	x
1	13		Legume.fam3.00459	CAE.sento.Myeongyun.gnm1.ann1.Sto10g345510	sento	Senna	CAE	2	7	A	A	L			sento.Chr10	x
1	14		Legume.fam3.00459	CAE.acacr.Acra3RX.gnm1.ann1.g388.t1	acacr	Acacia	CAE	2	7	A	A	L			acacr.sc_1	x
1	15		Legume.fam3.00459	CER.bauva.BV-YZ2020.gnm2.ann1.rna-bv05328.t1	bauva	Bauhinia	CER	4	9	B	A	L			bauva.Chr03	x
1	16		Legume.fam3.00459	CER.phach.longxuteng.gnm1.ann1.LXT01996.t1	phach	Phanera	CER	4	9	B	A	L			phach.Chr01	x
1	17		Legume.fam3.00459	CER.cerca.ISC453364.gnm3.ann1.Cecan.1G246400.1	cerca	Cercis	CER	4	9	o	A	L			cerca.Chr01	x
1	18		Legume.fam3.00459	CER.phach.longxuteng.gnm1.ann1.LXT43159.t1	phach	Phanera	CER	4	9	A	A	L			phach.Chr08	x
1	19		Legume.fam3.00459	CER.bauva.BV-YZ2020.gnm2.ann1.rna-bv08020.t1	bauva	Bauhinia	CER	4	9	A	A	L			bauva.Chr04	x
1	20		Legume.fam3.00459	CAE.chafa.ISC494698.gnm1.ann1.ChfasH1.8G172200.1	chafa	Chamaecrista	CAE	2	7	B	A	L			chafa.Chr08	x
1	21		Legume.fam3.00459	CAE.sento.Myeongyun.gnm1.ann1.Sto08g253190	sento	Senna	CAE	2	7	B	A	L			sento.Chr08	x
1	22		Legume.fam3.00459	CAE.acacr.Acra3RX.gnm1.ann1.g12392.t1	acacr	Acacia	CAE	2	7	B	A	L			acacr.sc_2	x
1	23		Legume.fam3.00459	DET.singl.CAF01.gnm1.ann1.evm_model_Chr03_203	singl	Sindora	DET	3	8	A	A	L			singl.Chr03	x
1	24		Legume.fam3.00459	DET.singl.CAF01.gnm1.ann1.evm_model_Chr05_3382	singl	Sindora	DET	3	8	B	A	L			singl.Chr05	x
1	25		Legume.fam3.00459	OUT.prupe.Lovell.gnm2.ann1.Prupe.5G220200.1	prupe	Prunus	OUT	5	11	O	A	L			prupe.Pp05	x
1	26		Legume.fam3.00459	OUT.vitvi.PN40024.gnm2.ann1.VIT_217s0000g03850.1	vitvi	Vitis	OUT	5	11	O	A	L			vitvi.chr17	x
1	27		Legume.fam3.00459	OUT.prupe.Lovell.gnm2.ann1.Prupe.1G308300.1	prupe	Prunus	OUT	5	11	O	A	L			prupe.Pp01	x
1	28		Legume.fam3.00459	OUT.arath.Col0.gnm9.ann11.AT1G18420.1	arath	Arabidopsis	OUT	5	11	O	A	L			arath.Chr1	x
1	29		Legume.fam3.00459	OUT.arath.Col0.gnm9.ann11.AT3G18440.1	arath	Arabidopsis	OUT	5	11	O	A	L			arath.Chr3	x
1	30		Legume.fam3.00459	OUT.quisa.S10.gnm1.ann1.Qs0058830.1	quisa	Quillaja	OUT	5	10	O1	A	L			quisa.Chr04	x
1	31	1	Legume.fam3.00459	OUT.quisa.S10.gnm1.ann1.Qs0257280.1	quisa	Quillaja	OUT	5	10	O2	A	L	L		quisa.Chr03	x
2	1		Legume.fam3.00505	CER.bauva.BV-YZ2020.gnm2.ann1.rna-bv30524.t1	bauva	Bauhinia	CER	4	9	A	L	L			bauva.Chr12					x
2	2		Legume.fam3.00505	CER.phach.longxuteng.gnm1.ann1.LXT16991.t1	phach	Phanera	CER	4	9	A	L	L			phach.Chr03					x
2	3		Legume.fam3.00505	CER.bauva.BV-YZ2020.gnm2.ann1.rna-bv16193.t1	bauva	Bauhinia	CER	4	9	B	L	L			bauva.Chr06					x
2	4		Legume.fam3.00505	CER.phach.longxuteng.gnm1.ann1.LXT62563.t1	phach	Phanera	CER	4	9	B	L	L			phach.Chr12					x
2	5		Legume.fam3.00505	CER.cerca.ISC453364.gnm3.ann1.Cecan.4G293700.1	cerca	Cercis	CER	4	9	o	L	L			cerca.Chr04					x
2	6		Legume.fam3.00505	PAP.aesev.CIAT22838.gnm1.ann1.Ae07g17980.1	aesev	Aeschynomene	PAP	1	6	B	L	L			aesev.Ae07					x
2	7		Legume.fam3.00505	PAP.phavu.G19833.gnm2.ann1.Phvul.008G164000.1	phavu	Phaseolus	PAP	1	2	B	L	L			phavu.Chr08					x
2	8		Legume.fam3.00505	PAP.medtr.A17_HM341.gnm4.ann2.Medtr1g030580.1	medtr	Medicago	PAP	1	3	B	L	L			medtr.chr1					x
2	9		Legume.fam3.00505	DET.singl.CAF01.gnm1.ann1.evm_model_Chr03_2156	singl	Sindora	DET	3	8	B	L	L			singl.Chr03					x
2	10		Legume.fam3.00505	DET.singl.CAF01.gnm1.ann1.evm_model_Chr03_2157	singl	Sindora	DET	3	8	B	L	L			singl.Chr03					x
2	11		Legume.fam3.00505	CAE.acacr.Acra3RX.gnm1.ann1.g17324.t1	acacr	Acacia	CAE	2	7	A	L	L			acacr.sc_4					x
2	12		Legume.fam3.00505	CAE.sento.Myeongyun.gnm1.ann1.Sto09g308410	sento	Senna	CAE	2	7	A	L	L			sento.Chr09					x
2	13		Legume.fam3.00505	CAE.chafa.ISC494698.gnm1.ann1.ChfasH1.7G156200.1	chafa	Chamaecrista	CAE	2	7	A	L	L			chafa.Chr07					x
2	14		Legume.fam3.00505	DET.singl.CAF01.gnm1.ann1.evm_model_Chr06_2401	singl	Sindora	DET	3	8	A	L	L			singl.Chr06					x
2	15		Legume.fam3.00505	DET.singl.CAF01.gnm1.ann1.evm_model_Chr06_2407	singl	Sindora	DET	3	8	A	L	L			singl.Chr06					x
2	16		Legume.fam3.00505	PAP.lotja.MG20.gnm3.ann1.Lj0g3v0078599.1	lotja	Lotus	PAP	1	4	A	L	L			lotja.Lj0					x
2	17		Legume.fam3.00505	PAP.lotja.MG20.gnm3.ann1.Lj0g3v0128429.1	lotja	Lotus	PAP	1	4	A	L	L			lotja.Lj0					x
2	18		Legume.fam3.00505	PAP.medtr.A17_HM341.gnm4.ann2.Medtr3g072500.1	medtr	Medicago	PAP	1	3	A	L	L			medtr.chr3					x
2	19		Legume.fam3.00505	PAP.phavu.G19833.gnm2.ann1.Phvul.009G124100.1	phavu	Phaseolus	PAP	1	2	A	L	L			phavu.Chr09					x
2	20		Legume.fam3.00505	PAP.aesev.CIAT22838.gnm1.ann1.Ae08g09570.1	aesev	Aeschynomene	PAP	1	6	A	L	L			aesev.Ae08					x
2	21		Legume.fam3.00505	CAE.acacr.Acra3RX.gnm1.ann1.g14862.t1	acacr	Acacia	CAE	2	7	B	L	L			acacr.sc_3					x
2	22		Legume.fam3.00505	CAE.chafa.ISC494698.gnm1.ann1.ChfasH1.6G180900.1	chafa	Chamaecrista	CAE	2	7	B	L	L			chafa.Chr06					x
2	23		Legume.fam3.00505	CAE.sento.Myeongyun.gnm1.ann1.Sto05g121760	sento	Senna	CAE	2	7	B	L	L			sento.Chr05					x
2	24		Legume.fam3.00505	OUT.arath.Col0.gnm9.ann11.AT1G21890.1	arath	Arabidopsis	OUT	5	11	O	L	L			arath.Chr1					x
2	25		Legume.fam3.00505	OUT.vitvi.PN40024.gnm2.ann1.VIT_218s0001g03160.1	vitvi	Vitis	OUT	5	11	O	L	L			vitvi.chr18					x
2	26		Legume.fam3.00505	OUT.prupe.Lovell.gnm2.ann1.Prupe.1G500400.1	prupe	Prunus	OUT	5	11	O	L	L			prupe.Pp01					x
2	27		Legume.fam3.00505	OUT.prupe.Lovell.gnm2.ann1.Prupe.1G500500.1	prupe	Prunus	OUT	5	11	O	L	L			prupe.Pp01					x
2	28		Legume.fam3.00505	OUT.arath.Col0.gnm9.ann11.AT1G44800.1	arath	Arabidopsis	OUT	5	11	O	L	L			arath.Chr1					x
2	29		Legume.fam3.00505	OUT.arath.Col0.gnm9.ann11.AT4G08300.1	arath	Arabidopsis	OUT	5	11	O	L	L			arath.Chr4					x
2	30		Legume.fam3.00505	OUT.prupe.Lovell.gnm2.ann1.Prupe.4G273500.1	prupe	Prunus	OUT	5	11	O	L	L			prupe.Pp04					x
2	31		Legume.fam3.00505	OUT.quisa.S10.gnm1.ann1.Qs0197950.1	quisa	Quillaja	OUT	5	10	O1	L	L			quisa.Chr08					x
2	32	1	Legume.fam3.00505	OUT.quisa.S10.gnm1.ann1.Qs0269180.1	quisa	Quillaja	OUT	5	10	O2	L	L	A		quisa.Chr06					x
3	1		Legume.fam3.00509	PAP.lotja.MG20.gnm3.ann1.Lj3g3v2385550.1	lotja	Lotus	PAP	1	4	A	L	L			lotja.Lj3					x
3	2		Legume.fam3.00509	PAP.lotja.MG20.gnm3.ann1.Lj4g3v0336910.1	lotja	Lotus	PAP	1	4	A	L	L			lotja.Lj4					x
3	3		Legume.fam3.00509	PAP.phavu.G19833.gnm2.ann1.Phvul.002G206800.1	phavu	Phaseolus	PAP	1	2	A	L	L			phavu.Chr02					x
3	4		Legume.fam3.00509	PAP.medtr.A17_HM341.gnm4.ann2.Medtr4g094285.1	medtr	Medicago	PAP	1	3	A	L	L			medtr.chr4					x
3	5		Legume.fam3.00509	PAP.aesev.CIAT22838.gnm1.ann1.Ae03g22050.1	aesev	Aeschynomene	PAP	1	6	A	L	L			aesev.Ae03					x
3	6		Legume.fam3.00509	CAE.chafa.ISC494698.gnm1.ann1.ChfasH1.5G272300.1	chafa	Chamaecrista	CAE	2	7	A	L	L			chafa.Chr05					x
3	7		Legume.fam3.00509	CAE.sento.Myeongyun.gnm1.ann1.Sto02g049250	sento	Senna	CAE	2	7	A	L	L			sento.Chr02					x
3	8		Legume.fam3.00509	CAE.acacr.Acra3RX.gnm1.ann1.g9710.t1	acacr	Acacia	CAE	2	7	A	L	L			acacr.sc_14					x
3	9		Legume.fam3.00509	CAE.chafa.ISC494698.gnm1.ann1.ChfasH1.1G275500.1	chafa	Chamaecrista	CAE	2	7	B	L	L			chafa.Chr01					x
3	10		Legume.fam3.00509	CAE.sento.Myeongyun.gnm1.ann1.Sto13g428020	sento	Senna	CAE	2	7	B	L	L			sento.Chr13					x
3	11		Legume.fam3.00509	CAE.acacr.Acra3RX.gnm1.ann1.g19956.t1	acacr	Acacia	CAE	2	7	B	L	L			acacr.sc_5					x
3	12		Legume.fam3.00509	PAP.lotja.MG20.gnm3.ann1.Lj4g3v0338090.1	lotja	Lotus	PAP	1	4	B	L	L			lotja.Lj4					x
3	13		Legume.fam3.00509	PAP.lotja.MG20.gnm3.ann1.Lj6g3v2218790.1	lotja	Lotus	PAP	1	4	B	L	L			lotja.Lj6					x
3	14		Legume.fam3.00509	PAP.medtr.A17_HM341.gnm4.ann2.Medtr2g008240.1	medtr	Medicago	PAP	1	3	B	L	L			medtr.chr2					x
3	15		Legume.fam3.00509	PAP.aesev.CIAT22838.gnm1.ann1.Ae04g08250.1	aesev	Aeschynomene	PAP	1	6	B	L	L			aesev.Ae04					x
3	16		Legume.fam3.00509	PAP.phavu.G19833.gnm2.ann1.Phvul.006G208200.1	phavu	Phaseolus	PAP	1	2	B	L	L			phavu.Chr06					x
3	17		Legume.fam3.00509	DET.singl.CAF01.gnm1.ann1.evm_model_Chr01_959	singl	Sindora	DET	3	8	A	L	L			singl.Chr01					x
3	18		Legume.fam3.00509	CER.bauva.BV-YZ2020.gnm2.ann1.rna-bv36333.t2	bauva	Bauhinia	CER	4	9	A	L	L			bauva.Chr14					x
3	19		Legume.fam3.00509	CER.phach.longxuteng.gnm1.ann1.LXT39208.t1	phach	Phanera	CER	4	9	A	L	L			phach.Chr07					x
3	20		Legume.fam3.00509	CER.cerca.ISC453364.gnm3.ann1.Cecan.3G218400.1	cerca	Cercis	CER	4	9	o	L	L			cerca.Chr03					x
3	21		Legume.fam3.00509	CER.bauva.BV-YZ2020.gnm2.ann1.rna-bv32597.t2	bauva	Bauhinia	CER	4	9	B	L	L			bauva.Chr13					x
3	22		Legume.fam3.00509	CER.phach.longxuteng.gnm1.ann1.LXT58665.t1	phach	Phanera	CER	4	9	B	L	L			phach.Chr11					x
3	23		Legume.fam3.00509	DET.singl.CAF01.gnm1.ann1.evm_model_Chr02_1279	singl	Sindora	DET	3	8	B	L	L			singl.Chr02					x
3	24		Legume.fam3.00509	DET.singl.CAF01.gnm1.ann1.evm_model_Chr03_2067	singl	Sindora	DET	3	8	B	L	L			singl.Chr03					x
3	25		Legume.fam3.00509	DET.singl.CAF01.gnm1.ann1.evm_model_Chr03_2064	singl	Sindora	DET	3	8	B	L	L			singl.Chr03					x
3	26		Legume.fam3.00509	CER.cerca.ISC453364.gnm3.ann1.Cecan.3G218500.1	cerca	Cercis	CER	4	9	o	L	L			cerca.Chr03					x
3	27		Legume.fam3.00509	OUT.vitvi.PN40024.gnm2.ann1.VIT_212s0121g00230.1	vitvi	Vitis	OUT	5	11	O	L	L			vitvi.chr12					x
3	28		Legume.fam3.00509	OUT.vitvi.PN40024.gnm2.ann1.VIT_212s0121g00380.1	vitvi	Vitis	OUT	5	11	O	L	L			vitvi.chr12					x
3	29		Legume.fam3.00509	OUT.vitvi.PN40024.gnm2.ann1.VIT_212s0055g01180.1	vitvi	Vitis	OUT	5	11	O	L	L			vitvi.chr12					x
3	30		Legume.fam3.00509	OUT.vitvi.PN40024.gnm2.ann1.VIT_208s0032g00890.1	vitvi	Vitis	OUT	5	11	O	L	L			vitvi.chr8					x
3	31		Legume.fam3.00509	OUT.vitvi.PN40024.gnm2.ann1.VIT_212s0055g01190.1	vitvi	Vitis	OUT	5	11	O	L	L			vitvi.chr12					x
3	32		Legume.fam3.00509	OUT.prupe.Lovell.gnm2.ann1.Prupe.1G559400.1	prupe	Prunus	OUT	5	11	O	L	L			prupe.Pp01					x
3	33		Legume.fam3.00509	OUT.arath.Col0.gnm9.ann11.AT5G09700.1	arath	Arabidopsis	OUT	5	11	O	L	L			arath.Chr5					x
3	34		Legume.fam3.00509	OUT.arath.Col0.gnm9.ann11.AT5G09730.1	arath	Arabidopsis	OUT	5	11	O	L	L			arath.Chr5					x
3	35		Legume.fam3.00509	OUT.arath.Col0.gnm9.ann11.AT5G64570.1	arath	Arabidopsis	OUT	5	11	O	L	L			arath.Chr5					x
3	36		Legume.fam3.00509	OUT.quisa.S10.gnm1.ann1.Qs0032380.1	quisa	Quillaja	OUT	5	10	O1	L	L			quisa.Chr05					x
3	37		Legume.fam3.00509	OUT.quisa.S10.gnm1.ann1.Qs0209280.1	quisa	Quillaja	OUT	5	10	O1	L	L			quisa.Chr13					x
3	38		Legume.fam3.00509	CER.cerca.ISC453364.gnm3.ann1.Cecan.3G218600.1	cerca	Cercis	CER	4	9	o	L	L			cerca.Chr03					x
3	39	1	Legume.fam3.00509	OUT.quisa.S10.gnm1.ann1.Qs0032540.1	quisa	Quillaja	OUT	5	10	O2	L	L	L		quisa.Chr05					x
4	1		Legume.fam3.00543	PAP.lotja.MG20.gnm3.ann1.Lj4g3v2742870.2	lotja	Lotus	PAP	1	4	A	A	A			lotja.Lj4			x
4	2		Legume.fam3.00543	PAP.medtr.A17_HM341.gnm4.ann2.Medtr8g093630.1	medtr	Medicago	PAP	1	3	A	A	A			medtr.chr8			x
4	3		Legume.fam3.00543	PAP.aesev.CIAT22838.gnm1.ann1.Ae03g29100.1	aesev	Aeschynomene	PAP	1	6	A	A	A			aesev.Ae03			x
4	4		Legume.fam3.00543	PAP.phavu.G19833.gnm2.ann1.Phvul.002G271904.1	phavu	Phaseolus	PAP	1	2	A	A	A			phavu.Chr02			x
4	5		Legume.fam3.00543	PAP.medtr.A17_HM341.gnm4.ann2.Medtr3g096200.1	medtr	Medicago	PAP	1	3	B	A	A			medtr.chr3			x
4	6		Legume.fam3.00543	PAP.phavu.G19833.gnm2.ann1.Phvul.009G150300.2	phavu	Phaseolus	PAP	1	2	B	A	A			phavu.Chr09			x
4	7		Legume.fam3.00543	PAP.lotja.MG20.gnm3.ann1.Lj1g3v1316860.1	lotja	Lotus	PAP	1	4	B	A	A			lotja.Lj1			x
4	8		Legume.fam3.00543	PAP.aesev.CIAT22838.gnm1.ann1.Ae08g05880.1	aesev	Aeschynomene	PAP	1	6	B	A	A			aesev.Ae08			x
4	9		Legume.fam3.00543	DET.singl.CAF01.gnm1.ann1.evm_model_Chr08_290	singl	Sindora	DET	3	8	A	A	A			singl.Chr08			x
4	10		Legume.fam3.00543	CER.bauva.BV-YZ2020.gnm2.ann1.rna-bv25041.t1	bauva	Bauhinia	CER	4	9	B	A	A			bauva.Chr10			x
4	11		Legume.fam3.00543	CER.phach.longxuteng.gnm1.ann1.LXT08647.t1	phach	Phanera	CER	4	9	B	A	A			phach.Chr02			x
4	12		Legume.fam3.00543	CER.bauva.BV-YZ2020.gnm2.ann1.rna-bv12267.t1	bauva	Bauhinia	CER	4	9	B	A	A			bauva.Chr05			x
4	13		Legume.fam3.00543	CER.phach.longxuteng.gnm1.ann1.LXT27116.t1	phach	Phanera	CER	4	9	B	A	A			phach.Chr05			x
4	14		Legume.fam3.00543	CER.bauva.BV-YZ2020.gnm2.ann1.rna-bv12268.t1	bauva	Bauhinia	CER	4	9	A	A	A			bauva.Chr05			x
4	15		Legume.fam3.00543	CER.bauva.BV-YZ2020.gnm2.ann1.rna-bv25042.t1	bauva	Bauhinia	CER	4	9	A	A	A			bauva.Chr10			x
4	16		Legume.fam3.00543	CER.cerca.ISC453364.gnm3.ann1.Cecan.2G004000.1	cerca	Cercis	CER	4	9	o	A	A			cerca.Chr02			x
4	17		Legume.fam3.00543	CAE.chafa.ISC494698.gnm1.ann1.ChfasH1.3G296000.1	chafa	Chamaecrista	CAE	2	7	A	A	A			chafa.Chr03			x
4	18		Legume.fam3.00543	CAE.sento.Myeongyun.gnm1.ann1.Sto04g090120	sento	Senna	CAE	2	7	A	A	A			sento.Chr04			x
4	19		Legume.fam3.00543	CAE.acacr.Acra3RX.gnm1.ann1.g6477.t1	acacr	Acacia	CAE	2	7	A	A	A			acacr.sc_12			x
4	20		Legume.fam3.00543	CAE.chafa.ISC494698.gnm1.ann1.ChfasH1.2G207200.1	chafa	Chamaecrista	CAE	2	7	B	A	A			chafa.Chr02			x
4	21		Legume.fam3.00543	CAE.sento.Myeongyun.gnm1.ann1.Sto03g085890	sento	Senna	CAE	2	7	B	A	A			sento.Chr03			x
4	22		Legume.fam3.00543	CAE.acacr.Acra3RX.gnm1.ann1.g25894.t1	acacr	Acacia	CAE	2	7	B	A	A			acacr.sc_8			x
4	23		Legume.fam3.00543	OUT.arath.Col0.gnm9.ann11.AT2G13680.1	arath	Arabidopsis	OUT	5	11	O	A	A			arath.Chr2			x
4	24		Legume.fam3.00543	OUT.prupe.Lovell.gnm2.ann1.Prupe.4G271000.1	prupe	Prunus	OUT	5	11	O	A	A			prupe.Pp04			x
4	25		Legume.fam3.00543	OUT.vitvi.PN40024.gnm2.ann1.VIT_204s0044g01280.2	vitvi	Vitis	OUT	5	11	O	A	A			vitvi.chr4			x
4	26		Legume.fam3.00543	OUT.quisa.S10.gnm1.ann1.Qs0019960.1	quisa	Quillaja	OUT	5	10	O1	A	A			quisa.Chr09			x
4	27	1	Legume.fam3.00543	OUT.quisa.S10.gnm1.ann1.Qs0220870.1	quisa	Quillaja	OUT	5	10	O2	A	A	A		quisa.Chr13			x
5	1		Legume.fam3.00561	PAP.lotja.MG20.gnm3.ann1.Lj2g3v0879030.1	lotja	Lotus	PAP	1	4	A	L	L			lotja.Lj2				x
5	2		Legume.fam3.00561	PAP.medtr.A17_HM341.gnm4.ann2.Medtr6g090460.1	medtr	Medicago	PAP	1	3	A	L	L			medtr.chr6				x
5	3		Legume.fam3.00561	PAP.phavu.G19833.gnm2.ann1.Phvul.004G174600.1	phavu	Phaseolus	PAP	1	2	A	L	L			phavu.Chr04				x
5	4		Legume.fam3.00561	CAE.acacr.Acra3RX.gnm1.ann1.g12510.t1	acacr	Acacia	CAE	2	7	A	L	L			acacr.sc_2				x
5	5		Legume.fam3.00561	CAE.sento.Myeongyun.gnm1.ann1.Sto08g252060	sento	Senna	CAE	2	7	A	L	L			sento.Chr08				x
5	6		Legume.fam3.00561	CAE.chafa.ISC494698.gnm1.ann1.ChfasH1.8G161200.1	chafa	Chamaecrista	CAE	2	7	A	L	L			chafa.Chr08				x
5	7		Legume.fam3.00561	PAP.aesev.CIAT22838.gnm1.ann1.Ae03g32360.1	aesev	Aeschynomene	PAP	1	6	B	L	L			aesev.Ae03				x
5	8		Legume.fam3.00561	PAP.lotja.MG20.gnm3.ann1.Lj6g3v0485170.1	lotja	Lotus	PAP	1	4	B	L	L			lotja.Lj6				x
5	9		Legume.fam3.00561	PAP.phavu.G19833.gnm2.ann1.Phvul.002G307900.1	phavu	Phaseolus	PAP	1	2	B	L	L			phavu.Chr02				x
5	10		Legume.fam3.00561	PAP.medtr.A17_HM341.gnm4.ann2.Medtr8g102350.1	medtr	Medicago	PAP	1	3	B	L	L			medtr.chr8				x
5	11		Legume.fam3.00561	CAE.chafa.ISC494698.gnm1.ann1.ChfasH1.4G190200.1	chafa	Chamaecrista	CAE	2	7	B	L	L			chafa.Chr04				x
5	12		Legume.fam3.00561	CAE.sento.Myeongyun.gnm1.ann1.Sto10g348650	sento	Senna	CAE	2	7	B	L	L			sento.Chr10				x
5	13		Legume.fam3.00561	DET.singl.CAF01.gnm1.ann1.evm_model_Chr05_3514	singl	Sindora	DET	3	8	A	L	L			singl.Chr05				x
5	14		Legume.fam3.00561	DET.singl.CAF01.gnm1.ann1.evm_model_Chr09_451	singl	Sindora	DET	3	8	B	L	L			singl.Chr09				x
5	15		Legume.fam3.00561	CER.bauva.BV-YZ2020.gnm2.ann1.rna-bv05202.t1	bauva	Bauhinia	CER	4	9	B	L	L			bauva.Chr03				x
5	16		Legume.fam3.00561	CER.phach.longxuteng.gnm1.ann1.LXT02102.t1	phach	Phanera	CER	4	9	B	L	L			phach.Chr01				x
5	17		Legume.fam3.00561	CER.phach.longxuteng.gnm1.ann1.LXT43058.t1	phach	Phanera	CER	4	9	A	L	L			phach.Chr08				x
5	18		Legume.fam3.00561	CER.cerca.ISC453364.gnm3.ann1.Cecan.1G260800.1	cerca	Cercis	CER	4	9	o	L	L			cerca.Chr01				x
5	19		Legume.fam3.00561	OUT.quisa.S10.gnm1.ann1.Qs0167170.1	quisa	Quillaja	OUT	5	10	O1	L	L			quisa.Chr06				x
5	20		Legume.fam3.00561	OUT.quisa.S10.gnm1.ann1.Qs0200400.1	quisa	Quillaja	OUT	5	10	O2	L	L			quisa.Chr08				x
5	21		Legume.fam3.00561	CAE.acacr.Acra3RX.gnm1.ann1.g15053.t1	acacr	Acacia	CAE	2	7	B	L	L			acacr.sc_3				x
5	22		Legume.fam3.00561	OUT.vitvi.PN40024.gnm2.ann1.VIT_204s0008g00460.1	vitvi	Vitis	OUT	5	11	O	L	L			vitvi.chr4				x
5	23		Legume.fam3.00561	OUT.prupe.Lovell.gnm2.ann1.Prupe.3G057300.1	prupe	Prunus	OUT	5	11	O	L	L			prupe.Pp03				x
5	24		Legume.fam3.00561	OUT.vitvi.PN40024.gnm2.ann1.VIT_209s0002g03340.1	vitvi	Vitis	OUT	5	11	O	L	L			vitvi.chr9				x
5	25		Legume.fam3.00561	OUT.arath.Col0.gnm9.ann11.AT4G26288.1	arath	Arabidopsis	OUT	5	11	O	L	L			arath.Chr4				x
5	26		Legume.fam3.00561	OUT.arath.Col0.gnm9.ann11.AT5G56550.1	arath	Arabidopsis	OUT	5	11	O	L	L			arath.Chr5				x
5	27		Legume.fam3.00561	OUT.vitvi.PN40024.gnm2.ann1.VIT_211s0016g02980.1	vitvi	Vitis	OUT	5	11	O	L	L			vitvi.chr11				x
5	28		Legume.fam3.00561	OUT.prupe.Lovell.gnm2.ann1.Prupe.7G218000.1	prupe	Prunus	OUT	5	11	O	L	L			prupe.Pp07				x
5	29		Legume.fam3.00561	OUT.quisa.S10.gnm1.ann1.Qs0057440.1	quisa	Quillaja	OUT	5	10	O1	L	L			quisa.Chr04				x
5	30	1	Legume.fam3.00561	OUT.quisa.S10.gnm1.ann1.Qs0258470.1	quisa	Quillaja	OUT	5	10	O2	L	L	A		quisa.Chr03				x
6	1		Legume.fam3.00577	PAP.medtr.A17_HM341.gnm4.ann2.Medtr1g105075.1	medtr	Medicago	PAP	1	3	A	A	L			medtr.chr1					x
6	2		Legume.fam3.00577	PAP.medtr.A17_HM341.gnm4.ann2.Medtr1g105360.1	medtr	Medicago	PAP	1	3	A	A	L			medtr.chr1					x
6	3		Legume.fam3.00577	PAP.aesev.CIAT22838.gnm1.ann1.Ae09g23970.1	aesev	Aeschynomene	PAP	1	6	A	A	L			aesev.Ae09					x
6	4		Legume.fam3.00577	PAP.lotja.MG20.gnm3.ann1.Lj5g3v2058570.1	lotja	Lotus	PAP	1	4	A	A	L			lotja.Lj5					x
6	5		Legume.fam3.00577	PAP.phavu.G19833.gnm2.ann1.Phvul.007G053800.1	phavu	Phaseolus	PAP	1	2	A	A	L			phavu.Chr07					x
6	6		Legume.fam3.00577	PAP.lotja.MG20.gnm3.ann1.Lj1g3v0052610.1	lotja	Lotus	PAP	1	4	B	A	L			lotja.Lj1					x
6	7		Legume.fam3.00577	PAP.medtr.A17_HM341.gnm4.ann2.Medtr5g005770.1	medtr	Medicago	PAP	1	3	B	A	L			medtr.chr5					x
6	8		Legume.fam3.00577	PAP.phavu.G19833.gnm2.ann1.Phvul.002G047700.1	phavu	Phaseolus	PAP	1	2	B	A	L			phavu.Chr02					x
6	9		Legume.fam3.00577	CAE.chafa.ISC494698.gnm1.ann1.ChfasH1.2G371500.1	chafa	Chamaecrista	CAE	2	7	A	A	L			chafa.Chr02					x
6	10		Legume.fam3.00577	CAE.sento.Myeongyun.gnm1.ann1.Sto03g057360	sento	Senna	CAE	2	7	A	A	L			sento.Chr03					x
6	11		Legume.fam3.00577	CAE.acacr.Acra3RX.gnm1.ann1.g27323.t1	acacr	Acacia	CAE	2	7	A	A	L			acacr.sc_8					x
6	12		Legume.fam3.00577	DET.singl.CAF01.gnm1.ann1.evm_model_Chr07_920	singl	Sindora	DET	3	8	A	A	L			singl.Chr07					x
6	13		Legume.fam3.00577	DET.singl.CAF01.gnm1.ann1.evm_model_Chr07_921	singl	Sindora	DET	3	8	A	A	L			singl.Chr07					x
6	14		Legume.fam3.00577	PAP.aesev.CIAT22838.gnm1.ann1.Ae05g12140.1	aesev	Aeschynomene	PAP	1	6	B	A	L			aesev.Ae05					x
6	15		Legume.fam3.00577	CER.bauva.BV-YZ2020.gnm2.ann1.rna-bv12719.t1	bauva	Bauhinia	CER	4	9	A	A	L			bauva.Chr05					x
6	16		Legume.fam3.00577	CER.phach.longxuteng.gnm1.ann1.LXT28147.t1	phach	Phanera	CER	4	9	A	A	L			phach.Chr05					x
6	17		Legume.fam3.00577	CER.cerca.ISC453364.gnm3.ann1.Cecan.2G166800.1	cerca	Cercis	CER	4	9	o	A	L			cerca.Chr02					x
6	18		Legume.fam3.00577	CER.phach.longxuteng.gnm1.ann1.LXT09850.t1	phach	Phanera	CER	4	9	B	A	L			phach.Chr02					x
6	19		Legume.fam3.00577	CER.bauva.BV-YZ2020.gnm2.ann1.rna-bv25652.t1	bauva	Bauhinia	CER	4	9	B	A	L			bauva.Chr10					x
6	20		Legume.fam3.00577	DET.singl.CAF01.gnm1.ann1.evm_model_Chr08_2270	singl	Sindora	DET	3	8	B	A	L			singl.Chr08					x
6	21		Legume.fam3.00577	CAE.chafa.ISC494698.gnm1.ann1.ChfasH1.4G201300.1	chafa	Chamaecrista	CAE	2	7	B	A	L			chafa.Chr04					x
6	22		Legume.fam3.00577	CAE.sento.Myeongyun.gnm1.ann1.Sto10g347630	sento	Senna	CAE	2	7	B	A	L			sento.Chr10					x
6	23		Legume.fam3.00577	CAE.acacr.Acra3RX.gnm1.ann1.g614.t1	acacr	Acacia	CAE	2	7	B	A	L			acacr.sc_1					x
6	24		Legume.fam3.00577	OUT.arath.Col0.gnm9.ann11.AT5G19260.1	arath	Arabidopsis	OUT	5	11	O	A	L			arath.Chr5					x
6	25		Legume.fam3.00577	OUT.vitvi.PN40024.gnm2.ann1.VIT_205s0020g02920.1	vitvi	Vitis	OUT	5	11	O	A	L			vitvi.chr5					x
6	26		Legume.fam3.00577	OUT.prupe.Lovell.gnm2.ann1.Prupe.1G154300.1	prupe	Prunus	OUT	5	11	O	A	L			prupe.Pp01					x
6	27		Legume.fam3.00577	OUT.quisa.S10.gnm1.ann1.Qs0002270.1	quisa	Quillaja	OUT	5	10	O1	A	L			quisa.Chr09					x
6	28	1	Legume.fam3.00577	OUT.quisa.S10.gnm1.ann1.Qs0177750.1	quisa	Quillaja	OUT	5	10	O2	A	L	L		quisa.Chr02					x
7	1		Legume.fam3.00581	PAP.phavu.G19833.gnm2.ann1.Phvul.002G004900.1	phavu	Phaseolus	PAP	1	2	A	A	L			phavu.Chr02	x
7	2		Legume.fam3.00581	PAP.phavu.G19833.gnm2.ann1.Phvul.002G005100.1	phavu	Phaseolus	PAP	1	2	A	A	L			phavu.Chr02	x
7	3		Legume.fam3.00581	PAP.phavu.G19833.gnm2.ann1.Phvul.002G005000.1	phavu	Phaseolus	PAP	1	2	A	A	L			phavu.Chr02	x
7	4		Legume.fam3.00581	PAP.medtr.A17_HM341.gnm4.ann2.Medtr5g014080.2	medtr	Medicago	PAP	1	3	A	A	L			medtr.chr5	x
7	5		Legume.fam3.00581	PAP.lotja.MG20.gnm3.ann1.Lj2g3v1985340.1	lotja	Lotus	PAP	1	4	A	A	L			lotja.Lj2	x
7	6		Legume.fam3.00581	PAP.lotja.MG20.gnm3.ann1.Lj4g3v1153090.1	lotja	Lotus	PAP	1	4	A	A	L			lotja.Lj4	x
7	7		Legume.fam3.00581	PAP.aesev.CIAT22838.gnm1.ann1.Ae05g07970.1	aesev	Aeschynomene	PAP	1	6	A	A	L			aesev.Ae05	x
7	8		Legume.fam3.00581	PAP.lotja.MG20.gnm3.ann1.Lj4g3v1154460.1	lotja	Lotus	PAP	1	4	B	A	L			lotja.Lj4	x
7	9		Legume.fam3.00581	PAP.medtr.A17_HM341.gnm4.ann2.Medtr4g098860.1	medtr	Medicago	PAP	1	3	B	A	L			medtr.chr4	x
7	10		Legume.fam3.00581	PAP.aesev.CIAT22838.gnm1.ann1.Ae01g04320.1	aesev	Aeschynomene	PAP	1	6	B	A	L			aesev.Ae01	x
7	11		Legume.fam3.00581	CAE.chafa.ISC494698.gnm1.ann1.ChfasH1.1G160500.1	chafa	Chamaecrista	CAE	2	7	A	A	L			chafa.Chr01	x
7	12		Legume.fam3.00581	CAE.sento.Myeongyun.gnm1.ann1.Sto11g367600	sento	Senna	CAE	2	7	A	A	L			sento.Chr11	x
7	13		Legume.fam3.00581	CAE.acacr.Acra3RX.gnm1.ann1.g3415.t1	acacr	Acacia	CAE	2	7	A	A	L			acacr.sc_10	x
7	14		Legume.fam3.00581	DET.singl.CAF01.gnm1.ann1.evm_model_Chr01_4787	singl	Sindora	DET	3	8	A	A	L			singl.Chr01	x
7	15		Legume.fam3.00581	DET.singl.CAF01.gnm1.ann1.evm_model_Chr12_420	singl	Sindora	DET	3	8	B	A	L			singl.Chr12	x
7	16		Legume.fam3.00581	CAE.acacr.Acra3RX.gnm1.ann1.g28051.t1	acacr	Acacia	CAE	2	7	B	A	L			acacr.sc_9	x
7	17		Legume.fam3.00581	CAE.sento.Myeongyun.gnm1.ann1.Sto06g196950	sento	Senna	CAE	2	7	B	A	L			sento.Chr06	x
7	18		Legume.fam3.00581	CAE.chafa.ISC494698.gnm1.ann1.ChfasH1.6G359000.1	chafa	Chamaecrista	CAE	2	7	B	A	L			chafa.Chr06	x
7	19		Legume.fam3.00581	CER.bauva.BV-YZ2020.gnm2.ann1.rna-bv19753.t1	bauva	Bauhinia	CER	4	9	A	A	L			bauva.Chr08	x
7	20		Legume.fam3.00581	CER.phach.longxuteng.gnm1.ann1.LXT23823.t1	phach	Phanera	CER	4	9	A	A	L			phach.Chr04	x
7	21		Legume.fam3.00581	CER.cerca.ISC453364.gnm3.ann1.Cecan.6G317500.1	cerca	Cercis	CER	4	9	o	A	L			cerca.Chr06	x
7	22		Legume.fam3.00581	CER.bauva.BV-YZ2020.gnm2.ann1.rna-bv28029.t1	bauva	Bauhinia	CER	4	9	B	A	L			bauva.Chr11	x
7	23		Legume.fam3.00581	CER.phach.longxuteng.gnm1.ann1.LXT54900.t1	phach	Phanera	CER	4	9	B	A	L			phach.Chr10	x
7	24		Legume.fam3.00581	OUT.prupe.Lovell.gnm2.ann1.Prupe.5G044200.1	prupe	Prunus	OUT	5	11	O	A	L			prupe.Pp05	x
7	25		Legume.fam3.00581	OUT.vitvi.PN40024.gnm2.ann1.VIT_202s0012g00560.1	vitvi	Vitis	OUT	5	11	O	A	L			vitvi.chr2	x
7	26		Legume.fam3.00581	OUT.arath.Col0.gnm9.ann11.AT1G32400.3	arath	Arabidopsis	OUT	5	11	O	A	L			arath.Chr1	x
7	27		Legume.fam3.00581	OUT.quisa.S10.gnm1.ann1.Qs0116450.1	quisa	Quillaja	OUT	5	10	O1	A	L			quisa.Chr14	x
7	28	1	Legume.fam3.00581	OUT.quisa.S10.gnm1.ann1.Qs0306350.1	quisa	Quillaja	OUT	5	10	O2	A	L	L		quisa.Chr10	x
8	1		Legume.fam3.00607	PAP.lotja.MG20.gnm3.ann1.Lj0g3v0196609.1	lotja	Lotus	PAP	1	4	A	A	L			lotja.Lj0	x
8	2		Legume.fam3.00607	PAP.medtr.A17_HM341.gnm4.ann2.Medtr3g107980.1	medtr	Medicago	PAP	1	3	A	A	L			medtr.chr3	x
8	3		Legume.fam3.00607	PAP.phavu.G19833.gnm2.ann1.Phvul.009G097600.1	phavu	Phaseolus	PAP	1	2	A	A	L			phavu.Chr09	x
8	4		Legume.fam3.00607	PAP.aesev.CIAT22838.gnm1.ann1.Ae08g26460.1	aesev	Aeschynomene	PAP	1	6	A	A	L			aesev.Ae08	x
8	5		Legume.fam3.00607	PAP.lotja.MG20.gnm3.ann1.Lj5g3v0550190.1	lotja	Lotus	PAP	1	4	B	A	L			lotja.Lj5	x
8	6		Legume.fam3.00607	PAP.medtr.A17_HM341.gnm4.ann2.Medtr1g011460.1	medtr	Medicago	PAP	1	3	B	A	L			medtr.chr1	x
8	7		Legume.fam3.00607	PAP.phavu.G19833.gnm2.ann1.Phvul.001G055500.1	phavu	Phaseolus	PAP	1	2	B	A	L			phavu.Chr01	x
8	8		Legume.fam3.00607	PAP.aesev.CIAT22838.gnm1.ann1.Ae07g13560.1	aesev	Aeschynomene	PAP	1	6	B	A	L			aesev.Ae07	x
8	9		Legume.fam3.00607	DET.singl.CAF01.gnm1.ann1.evm_model_Chr06_2825	singl	Sindora	DET	3	8	A	A	L			singl.Chr06	x
8	10		Legume.fam3.00607	CAE.chafa.ISC494698.gnm1.ann1.ChfasH1.7G190100.1	chafa	Chamaecrista	CAE	2	7	A	A	L			chafa.Chr07	x
8	11		Legume.fam3.00607	CAE.sento.Myeongyun.gnm1.ann1.Sto09g311790	sento	Senna	CAE	2	7	A	A	L			sento.Chr09	x
8	12		Legume.fam3.00607	CAE.acacr.Acra3RX.gnm1.ann1.g17622.t1	acacr	Acacia	CAE	2	7	A	A	L			acacr.sc_4	x
8	13		Legume.fam3.00607	DET.singl.CAF01.gnm1.ann1.evm_model_Chr03_1638	singl	Sindora	DET	3	8	B	A	L			singl.Chr03	x
8	14		Legume.fam3.00607	CER.bauva.BV-YZ2020.gnm2.ann1.rna-bv15816.t1	bauva	Bauhinia	CER	4	9	A	A	L			bauva.Chr06	x
8	15		Legume.fam3.00607	CER.phach.longxuteng.gnm1.ann1.LXT62212.t1	phach	Phanera	CER	4	9	A	A	L			phach.Chr12	x
8	16		Legume.fam3.00607	CER.cerca.ISC453364.gnm3.ann1.Cecan.4G343200.1	cerca	Cercis	CER	4	9	o	A	L			cerca.Chr04	x
8	17		Legume.fam3.00607	CER.bauva.BV-YZ2020.gnm2.ann1.rna-bv24293.t1	bauva	Bauhinia	CER	4	9	B	A	L			bauva.Chr10	x
8	18		Legume.fam3.00607	CER.phach.longxuteng.gnm1.ann1.LXT17389.t1	phach	Phanera	CER	4	9	B	A	L			phach.Chr03	x
8	19		Legume.fam3.00607	CAE.chafa.ISC494698.gnm1.ann1.ChfasH1.7G263900.1	chafa	Chamaecrista	CAE	2	7	B	A	L			chafa.Chr07	x
8	20		Legume.fam3.00607	CAE.sento.Myeongyun.gnm1.ann1.Sto05g125640	sento	Senna	CAE	2	7	B	A	L			sento.Chr05	x
8	21		Legume.fam3.00607	CAE.acacr.Acra3RX.gnm1.ann1.g15174.t1	acacr	Acacia	CAE	2	7	B	A	L			acacr.sc_3	x
8	22		Legume.fam3.00607	OUT.arath.Col0.gnm9.ann11.AT5G25510.1	arath	Arabidopsis	OUT	5	11	O	A	L			arath.Chr5	x
8	23		Legume.fam3.00607	OUT.prupe.Lovell.gnm2.ann1.Prupe.1G467100.1	prupe	Prunus	OUT	5	11	O	A	L			prupe.Pp01	x
8	24		Legume.fam3.00607	OUT.vitvi.PN40024.gnm2.ann1.VIT_204s0008g04270.2	vitvi	Vitis	OUT	5	11	O	A	L			vitvi.chr4	x
8	25		Legume.fam3.00607	OUT.quisa.S10.gnm1.ann1.Qs0165550.1	quisa	Quillaja	OUT	5	10	O1	A	L			quisa.Chr06	x
8	26	1	Legume.fam3.00607	OUT.quisa.S10.gnm1.ann1.Qs0201420.1	quisa	Quillaja	OUT	5	10	O2	A	L	L		quisa.Chr08	x
9	1		Legume.fam3.00616	CER.bauva.BV-YZ2020.gnm2.ann1.rna-bv36856.t1	bauva	Bauhinia	CER	4	9	A	L	L			bauva.Chr14					x
9	2		Legume.fam3.00616	CER.phach.longxuteng.gnm1.ann1.LXT38596.t1	phach	Phanera	CER	4	9	A	L	L			phach.Chr07					x
9	3		Legume.fam3.00616	CER.cerca.ISC453364.gnm3.ann1.Cecan.3G139000.1	cerca	Cercis	CER	4	9	o	L	L			cerca.Chr03					x
9	4		Legume.fam3.00616	CER.bauva.BV-YZ2020.gnm2.ann1.rna-bv29714.t1	bauva	Bauhinia	CER	4	9	B	L	L			bauva.Chr12					x
9	5		Legume.fam3.00616	CER.phach.longxuteng.gnm1.ann1.LXT63016.t1	phach	Phanera	CER	4	9	B	L	L			phach.Chr12					x
9	6		Legume.fam3.00616	DET.singl.CAF01.gnm1.ann1.evm_model_Chr01_1684	singl	Sindora	DET	3	8	A	L	L			singl.Chr01					x
9	7		Legume.fam3.00616	DET.singl.CAF01.gnm1.ann1.evm_model_Chr02_1727	singl	Sindora	DET	3	8	B	L	L			singl.Chr02					x
9	8		Legume.fam3.00616	PAP.lotja.MG20.gnm3.ann1.Lj6g3v1995850.1	lotja	Lotus	PAP	1	4	A	L	L			lotja.Lj6					x
9	9		Legume.fam3.00616	PAP.medtr.A17_HM341.gnm4.ann2.Medtr2g015720.2	medtr	Medicago	PAP	1	3	A	L	L			medtr.chr2					x
9	10		Legume.fam3.00616	PAP.phavu.G19833.gnm2.ann1.Phvul.006G177100.2	phavu	Phaseolus	PAP	1	2	A	L	L			phavu.Chr06					x
9	11		Legume.fam3.00616	PAP.aesev.CIAT22838.gnm1.ann1.Ae04g04890.1	aesev	Aeschynomene	PAP	1	6	A	L	L			aesev.Ae04					x
9	12		Legume.fam3.00616	CAE.chafa.ISC494698.gnm1.ann1.ChfasH1.5G216600.1	chafa	Chamaecrista	CAE	2	7	A	L	L			chafa.Chr05					x
9	13		Legume.fam3.00616	CAE.sento.Myeongyun.gnm1.ann1.Sto02g026090	sento	Senna	CAE	2	7	A	L	L			sento.Chr02					x
9	14		Legume.fam3.00616	CAE.acacr.Acra3RX.gnm1.ann1.g5959.t1	acacr	Acacia	CAE	2	7	A	L	L			acacr.sc_11					x
9	15		Legume.fam3.00616	CAE.chafa.ISC494698.gnm1.ann1.ChfasH1.1G309400.1	chafa	Chamaecrista	CAE	2	7	B	L	L			chafa.Chr01					x
9	16		Legume.fam3.00616	CAE.sento.Myeongyun.gnm1.ann1.Sto13g424560	sento	Senna	CAE	2	7	B	L	L			sento.Chr13					x
9	17		Legume.fam3.00616	CAE.acacr.Acra3RX.gnm1.ann1.g20341.t1	acacr	Acacia	CAE	2	7	B	L	L			acacr.sc_5					x
9	18		Legume.fam3.00616	PAP.medtr.A17_HM341.gnm4.ann2.Medtr4g087730.1	medtr	Medicago	PAP	1	3	B	L	L			medtr.chr4					x
9	19		Legume.fam3.00616	PAP.medtr.A17_HM341.gnm4.ann2.Medtr4g088030.1	medtr	Medicago	PAP	1	3	B	L	L			medtr.chr4					x
9	20		Legume.fam3.00616	PAP.lotja.MG20.gnm3.ann1.Lj4g3v0506860.1	lotja	Lotus	PAP	1	4	B	L	L			lotja.Lj4					x
9	21		Legume.fam3.00616	PAP.phavu.G19833.gnm2.ann1.Phvul.003G058400.1	phavu	Phaseolus	PAP	1	2	B	L	L			phavu.Chr03					x
9	22		Legume.fam3.00616	PAP.aesev.CIAT22838.gnm1.ann1.Ae03g01700.1	aesev	Aeschynomene	PAP	1	6	B	L	L			aesev.Ae03					x
9	23		Legume.fam3.00616	OUT.arath.Col0.gnm9.ann11.AT1G29050.1	arath	Arabidopsis	OUT	5	11	O	L	L			arath.Chr1					x
9	24		Legume.fam3.00616	OUT.arath.Col0.gnm9.ann11.AT2G34070.1	arath	Arabidopsis	OUT	5	11	O	L	L			arath.Chr2					x
9	25		Legume.fam3.00616	OUT.prupe.Lovell.gnm2.ann1.Prupe.4G059400.1	prupe	Prunus	OUT	5	11	O	L	L			prupe.Pp04					x
9	26		Legume.fam3.00616	OUT.vitvi.PN40024.gnm2.ann1.VIT_210s0003g01070.1	vitvi	Vitis	OUT	5	11	O	L	L			vitvi.chr10					x
9	27		Legume.fam3.00616	OUT.quisa.S10.gnm1.ann1.Qs0027890.1	quisa	Quillaja	OUT	5	10	O1	L	L			quisa.Chr05					x
9	28	1	Legume.fam3.00616	OUT.quisa.S10.gnm1.ann1.Qs0212580.1	quisa	Quillaja	OUT	5	10	O2	L	L	L		quisa.Chr13					x
10	1		Legume.fam3.00629	PAP.lotja.MG20.gnm3.ann1.Lj4g3v2369420.1	lotja	Lotus	PAP	1	4	A	A	L			lotja.Lj4					x
10	2		Legume.fam3.00629	PAP.medtr.A17_HM341.gnm4.ann2.Medtr4g119280.1	medtr	Medicago	PAP	1	3	A	A	L			medtr.chr4					x
10	3		Legume.fam3.00629	PAP.phavu.G19833.gnm2.ann1.Phvul.003G102600.2	phavu	Phaseolus	PAP	1	2	A	A	L			phavu.Chr03					x
10	4		Legume.fam3.00629	PAP.aesev.CIAT22838.gnm1.ann1.Ae01g29670.1	aesev	Aeschynomene	PAP	1	6	A	A	L			aesev.Ae01					x
10	5		Legume.fam3.00629	PAP.lotja.MG20.gnm3.ann1.Lj6g3v1931800.1	lotja	Lotus	PAP	1	4	B	A	L			lotja.Lj6					x
10	6		Legume.fam3.00629	PAP.medtr.A17_HM341.gnm4.ann2.Medtr2g019740.1	medtr	Medicago	PAP	1	3	B	A	L			medtr.chr2					x
10	7		Legume.fam3.00629	PAP.phavu.G19833.gnm2.ann1.Phvul.006G163300.3	phavu	Phaseolus	PAP	1	2	B	A	L			phavu.Chr06					x
10	8		Legume.fam3.00629	PAP.aesev.CIAT22838.gnm1.ann1.Ae04g03340.1	aesev	Aeschynomene	PAP	1	6	B	A	L			aesev.Ae04					x
10	9		Legume.fam3.00629	CER.bauva.BV-YZ2020.gnm2.ann1.rna-bv12591.t1	bauva	Bauhinia	CER	4	9	A	A	L			bauva.Chr05					x
10	10		Legume.fam3.00629	CER.phach.longxuteng.gnm1.ann1.LXT28349.t1	phach	Phanera	CER	4	9	A	A	L			phach.Chr05					x
10	11		Legume.fam3.00629	CER.cerca.ISC453364.gnm3.ann1.Cecan.2G186200.1	cerca	Cercis	CER	4	9	o	A	L			cerca.Chr02					x
10	12		Legume.fam3.00629	CER.bauva.BV-YZ2020.gnm2.ann1.rna-bv25508.t1	bauva	Bauhinia	CER	4	9	B	A	L			bauva.Chr10					x
10	13		Legume.fam3.00629	CER.phach.longxuteng.gnm1.ann1.LXT09976.t1	phach	Phanera	CER	4	9	B	A	L			phach.Chr02					x
10	14		Legume.fam3.00629	CAE.acacr.Acra3RX.gnm1.ann1.g478.t1	acacr	Acacia	CAE	2	7	A	A	L			acacr.sc_1					x
10	15		Legume.fam3.00629	CAE.sento.Myeongyun.gnm1.ann1.Sto10g346470	sento	Senna	CAE	2	7	A	A	L			sento.Chr10					x
10	16		Legume.fam3.00629	CAE.chafa.ISC494698.gnm1.ann1.ChfasH1.2G319000.1	chafa	Chamaecrista	CAE	2	7	B	A	L			chafa.Chr02					x
10	17		Legume.fam3.00629	CAE.chafa.ISC494698.gnm1.ann1.ChfasH1.2G319100.1	chafa	Chamaecrista	CAE	2	7	B	A	L			chafa.Chr02					x
10	18		Legume.fam3.00629	CAE.acacr.Acra3RX.gnm1.ann1.g26728.t1	acacr	Acacia	CAE	2	7	B	A	L			acacr.sc_8					x
10	19		Legume.fam3.00629	CAE.sento.Myeongyun.gnm1.ann1.Sto03g063300	sento	Senna	CAE	2	7	B	A	L			sento.Chr03					x
10	20		Legume.fam3.00629	DET.singl.CAF01.gnm1.ann1.evm_model_Chr07_1104	singl	Sindora	DET	3	8	A	A	L			singl.Chr07					x
10	21		Legume.fam3.00629	DET.singl.CAF01.gnm1.ann1.evm_model_Chr08_2044	singl	Sindora	DET	3	8	B	A	L			singl.Chr08					x
10	22		Legume.fam3.00629	OUT.arath.Col0.gnm9.ann11.AT3G06410.1	arath	Arabidopsis	OUT	5	11	O	A	L			arath.Chr3					x
10	23		Legume.fam3.00629	OUT.arath.Col0.gnm9.ann11.AT5G18550.1	arath	Arabidopsis	OUT	5	11	O	A	L			arath.Chr5					x
10	24		Legume.fam3.00629	OUT.vitvi.PN40024.gnm2.ann1.VIT_205s0020g01650.1	vitvi	Vitis	OUT	5	11	O	A	L			vitvi.chr5					x
10	25		Legume.fam3.00629	OUT.prupe.Lovell.gnm2.ann1.Prupe.1G139500.1	prupe	Prunus	OUT	5	11	O	A	L			prupe.Pp01					x
10	26		Legume.fam3.00629	OUT.quisa.S10.gnm1.ann1.Qs0003380.1	quisa	Quillaja	OUT	5	10	O1	A	L			quisa.Chr09					x
10	27	1	Legume.fam3.00629	OUT.quisa.S10.gnm1.ann1.Qs0176520.1	quisa	Quillaja	OUT	5	10	O2	A	L	L		quisa.Chr02					x
11	1		Legume.fam3.00632	PAP.lotja.MG20.gnm3.ann1.Lj4g3v2263870.1	lotja	Lotus	PAP	1	4	A	L	A			lotja.Lj4					x
11	2		Legume.fam3.00632	PAP.medtr.A17_HM341.gnm4.ann2.Medtr4g122710.1	medtr	Medicago	PAP	1	3	A	L	A			medtr.chr4					x
11	3		Legume.fam3.00632	PAP.phavu.G19833.gnm2.ann1.Phvul.003G116800.1	phavu	Phaseolus	PAP	1	2	A	L	A			phavu.Chr03					x
11	4		Legume.fam3.00632	PAP.aesev.CIAT22838.gnm1.ann1.Ae01g28480.1	aesev	Aeschynomene	PAP	1	6	A	L	A			aesev.Ae01					x
11	5		Legume.fam3.00632	CER.bauva.BV-YZ2020.gnm2.ann1.rna-bv11967.t1	bauva	Bauhinia	CER	4	9	A	L	A			bauva.Chr05					x
11	6		Legume.fam3.00632	CER.phach.longxuteng.gnm1.ann1.LXT28586.t1	phach	Phanera	CER	4	9	A	L	A			phach.Chr05					x
11	7		Legume.fam3.00632	CER.bauva.BV-YZ2020.gnm2.ann1.rna-bv13711.t1	bauva	Bauhinia	CER	4	9	A	L	A			bauva.Chr06					x
11	8		Legume.fam3.00632	CER.phach.longxuteng.gnm1.ann1.LXT10220.t1	phach	Phanera	CER	4	9	A	L	A			phach.Chr02					x
11	9		Legume.fam3.00632	CER.cerca.ISC453364.gnm3.ann1.Cecan.2G220200.1	cerca	Cercis	CER	4	9	o	L	A			cerca.Chr02					x
11	10		Legume.fam3.00632	PAP.lotja.MG20.gnm3.ann1.Lj0g3v0357329.1	lotja	Lotus	PAP	1	4	B	L	A			lotja.Lj0					x
11	11		Legume.fam3.00632	PAP.medtr.A17_HM341.gnm4.ann2.Medtr2g033650.1	medtr	Medicago	PAP	1	3	B	L	A			medtr.chr2					x
11	12		Legume.fam3.00632	PAP.phavu.G19833.gnm2.ann1.Phvul.006G119700.2	phavu	Phaseolus	PAP	1	2	B	L	A			phavu.Chr06					x
11	13		Legume.fam3.00632	PAP.aesev.CIAT22838.gnm1.ann1.Ae04g10470.1	aesev	Aeschynomene	PAP	1	6	B	L	A			aesev.Ae04					x
11	14		Legume.fam3.00632	CAE.chafa.ISC494698.gnm1.ann1.ChfasH1.2G332700.1	chafa	Chamaecrista	CAE	2	7	A	L	A			chafa.Chr02					x
11	15		Legume.fam3.00632	CAE.sento.Myeongyun.gnm1.ann1.Sto03g061760	sento	Senna	CAE	2	7	A	L	A			sento.Chr03					x
11	16		Legume.fam3.00632	CAE.acacr.Acra3RX.gnm1.ann1.g26918.t1	acacr	Acacia	CAE	2	7	A	L	A			acacr.sc_8					x
11	17		Legume.fam3.00632	CAE.chafa.ISC494698.gnm1.ann1.ChfasH1.6G031500.1	chafa	Chamaecrista	CAE	2	7	B	L	A			chafa.Chr06					x
11	18		Legume.fam3.00632	CAE.sento.Myeongyun.gnm1.ann1.Sto12g389650	sento	Senna	CAE	2	7	B	L	A			sento.Chr12					x
11	19		Legume.fam3.00632	CAE.acacr.Acra3RX.gnm1.ann1.g7405.t2	acacr	Acacia	CAE	2	7	B	L	A			acacr.sc_12					x
11	20		Legume.fam3.00632	DET.singl.CAF01.gnm1.ann1.evm_model_Chr07_1403	singl	Sindora	DET	3	8	A	L	A			singl.Chr07					x
11	21		Legume.fam3.00632	DET.singl.CAF01.gnm1.ann1.evm_model_Chr08_1795	singl	Sindora	DET	3	8	B	L	A			singl.Chr08					x
11	22		Legume.fam3.00632	OUT.quisa.S10.gnm1.ann1.Qs0110240.1	quisa	Quillaja	OUT	5	10	O1	L	A			quisa.Chr03					x
11	23		Legume.fam3.00632	OUT.quisa.S10.gnm1.ann1.Qs0139050.1	quisa	Quillaja	OUT	5	10	O2	L	A			quisa.Chr04					x
11	24		Legume.fam3.00632	OUT.prupe.Lovell.gnm2.ann1.Prupe.6G311200.1	prupe	Prunus	OUT	5	11	O	L	A			prupe.Pp06					x
11	25		Legume.fam3.00632	OUT.vitvi.PN40024.gnm2.ann1.VIT_214s0060g00980.1	vitvi	Vitis	OUT	5	11	O	L	A			vitvi.chr14					x
11	26		Legume.fam3.00632	OUT.vitvi.PN40024.gnm2.ann1.VIT_205s0077g00670.1	vitvi	Vitis	OUT	5	11	O	L	A			vitvi.chr5					x
11	27		Legume.fam3.00632	OUT.arath.Col0.gnm9.ann11.AT3G17120.3	arath	Arabidopsis	OUT	5	11	O	L	A			arath.Chr3					x
11	28		Legume.fam3.00632	OUT.prupe.Lovell.gnm2.ann1.Prupe.1G113900.1	prupe	Prunus	OUT	5	11	O	L	A			prupe.Pp01					x
11	29		Legume.fam3.00632	OUT.quisa.S10.gnm1.ann1.Qs0005120.1	quisa	Quillaja	OUT	5	10	O1	L	A			quisa.Chr09					x
11	30	1	Legume.fam3.00632	OUT.quisa.S10.gnm1.ann1.Qs0174860.1	quisa	Quillaja	OUT	5	10	O2	L	A	A		quisa.Chr02					x
12	1		Legume.fam3.00637	PAP.lotja.MG20.gnm3.ann1.Lj2g3v2002030.1	lotja	Lotus	PAP	1	4	A	L	A			lotja.Lj2					x
12	2		Legume.fam3.00637	PAP.lotja.MG20.gnm3.ann1.Lj4g3v1273710.1	lotja	Lotus	PAP	1	4	A	L	A			lotja.Lj4					x
12	3		Legume.fam3.00637	PAP.lotja.MG20.gnm3.ann1.Lj2g3v2002120.1	lotja	Lotus	PAP	1	4	A	L	A			lotja.Lj2					x
12	4		Legume.fam3.00637	PAP.lotja.MG20.gnm3.ann1.Lj4g3v1273780.1	lotja	Lotus	PAP	1	4	A	L	A			lotja.Lj4					x
12	5		Legume.fam3.00637	PAP.medtr.A17_HM341.gnm4.ann2.Medtr5g012420.1	medtr	Medicago	PAP	1	3	A	L	A			medtr.chr5					x
12	6		Legume.fam3.00637	PAP.phavu.G19833.gnm2.ann1.Phvul.002G062400.1	phavu	Phaseolus	PAP	1	2	A	L	A			phavu.Chr02					x
12	7		Legume.fam3.00637	PAP.aesev.CIAT22838.gnm1.ann1.Ae05g08800.1	aesev	Aeschynomene	PAP	1	6	A	L	A			aesev.Ae05					x
12	8		Legume.fam3.00637	CAE.chafa.ISC494698.gnm1.ann1.ChfasH1.6G369600.1	chafa	Chamaecrista	CAE	2	7	A	L	A			chafa.Chr06					x
12	9		Legume.fam3.00637	CAE.sento.Myeongyun.gnm1.ann1.Sto06g195730	sento	Senna	CAE	2	7	A	L	A			sento.Chr06					x
12	10		Legume.fam3.00637	CAE.acacr.Acra3RX.gnm1.ann1.g28158.t1	acacr	Acacia	CAE	2	7	A	L	A			acacr.sc_9					x
12	11		Legume.fam3.00637	CAE.chafa.ISC494698.gnm1.ann1.ChfasH1.1G167700.1	chafa	Chamaecrista	CAE	2	7	B	L	A			chafa.Chr01					x
12	12		Legume.fam3.00637	CAE.sento.Myeongyun.gnm1.ann1.Sto11g368320	sento	Senna	CAE	2	7	B	L	A			sento.Chr11					x
12	13		Legume.fam3.00637	CAE.acacr.Acra3RX.gnm1.ann1.g3501.t1	acacr	Acacia	CAE	2	7	B	L	A			acacr.sc_10					x
12	14		Legume.fam3.00637	CER.bauva.BV-YZ2020.gnm2.ann1.rna-bv19640.t1	bauva	Bauhinia	CER	4	9	B	L	A			bauva.Chr08					x
12	15		Legume.fam3.00637	CER.phach.longxuteng.gnm1.ann1.LXT23932.t1	phach	Phanera	CER	4	9	B	L	A			phach.Chr04					x
12	16		Legume.fam3.00637	CER.bauva.BV-YZ2020.gnm2.ann1.rna-bv28131.t1	bauva	Bauhinia	CER	4	9	A	L	A			bauva.Chr11					x
12	17		Legume.fam3.00637	CER.cerca.ISC453364.gnm3.ann1.Cecan.6G330500.1	cerca	Cercis	CER	4	9	o	L	A			cerca.Chr06					x
12	18		Legume.fam3.00637	CER.phach.longxuteng.gnm1.ann1.LXT54999.t1	phach	Phanera	CER	4	9	A	L	A			phach.Chr10					x
12	19		Legume.fam3.00637	PAP.aesev.CIAT22838.gnm1.ann1.Ae01g03320.1	aesev	Aeschynomene	PAP	1	6	B	L	A			aesev.Ae01					x
12	20		Legume.fam3.00637	PAP.phavu.G19833.gnm2.ann1.Phvul.003G220000.1	phavu	Phaseolus	PAP	1	2	B	L	A			phavu.Chr03					x
12	21		Legume.fam3.00637	PAP.medtr.A17_HM341.gnm4.ann2.Medtr4g101020.1	medtr	Medicago	PAP	1	3	B	L	A			medtr.chr4					x
12	22		Legume.fam3.00637	DET.singl.CAF01.gnm1.ann1.evm_model_Chr01_4907	singl	Sindora	DET	3	8	A	L	A			singl.Chr01					x
12	23		Legume.fam3.00637	OUT.prupe.Lovell.gnm2.ann1.Prupe.2G139900.1	prupe	Prunus	OUT	5	11	O	L	A			prupe.Pp02					x
12	24		Legume.fam3.00637	OUT.vitvi.PN40024.gnm2.ann1.VIT_215s0048g00600.1	vitvi	Vitis	OUT	5	11	O	L	A			vitvi.chr15					x
12	25		Legume.fam3.00637	OUT.arath.Col0.gnm9.ann11.AT4G00170.1	arath	Arabidopsis	OUT	5	11	O	L	A			arath.Chr4					x
12	26		Legume.fam3.00637	OUT.quisa.S10.gnm1.ann1.Qs0115470.1	quisa	Quillaja	OUT	5	10	O1	L	A			quisa.Chr14					x
12	27		Legume.fam3.00637	OUT.quisa.S10.gnm1.ann1.Qs0305100.1	quisa	Quillaja	OUT	5	10	O2	L	A			quisa.Chr10					x
12	28		Legume.fam3.00637	OUT.vitvi.PN40024.gnm2.ann1.VIT_202s0154g00500.2	vitvi	Vitis	OUT	5	11	O	L	A			vitvi.chr2					x
12	29		Legume.fam3.00637	OUT.vitvi.PN40024.gnm2.ann1.VIT_213s0106g00400.1	vitvi	Vitis	OUT	5	11	O	L	A			vitvi.chr13					x
12	30		Legume.fam3.00637	DET.singl.CAF01.gnm1.ann1.evm_model_Chr12_291	singl	Sindora	DET	3	8	B	L	A			singl.Chr12					x
12	31	1	Legume.fam3.00637	OUT.prupe.Lovell.gnm2.ann1.Prupe.5G071100.1	prupe	Prunus	OUT	5	11	O	L	A	L		prupe.Pp05					x
13	1		Legume.fam3.00650	PAP.aesev.CIAT22838.gnm1.ann1.Ae06g30540.1	aesev	Aeschynomene	PAP	1	6	A	L	L			aesev.Ae06					x
13	2		Legume.fam3.00650	PAP.lotja.MG20.gnm3.ann1.Lj1g3v2448140.1	lotja	Lotus	PAP	1	4	A	L	L			lotja.Lj1					x
13	3		Legume.fam3.00650	PAP.medtr.A17_HM341.gnm4.ann2.Medtr7g072560.1	medtr	Medicago	PAP	1	3	A	L	L			medtr.chr7					x
13	4		Legume.fam3.00650	PAP.phavu.G19833.gnm2.ann1.Phvul.008G084700.1	phavu	Phaseolus	PAP	1	2	A	L	L			phavu.Chr08					x
13	5		Legume.fam3.00650	PAP.phavu.G19833.gnm2.ann1.Phvul.008G084800.3	phavu	Phaseolus	PAP	1	2	A	L	L			phavu.Chr08					x
13	6		Legume.fam3.00650	PAP.medtr.A17_HM341.gnm4.ann2.Medtr4g029040.1	medtr	Medicago	PAP	1	3	B	L	L			medtr.chr4					x
13	7		Legume.fam3.00650	PAP.aesev.CIAT22838.gnm1.ann1.Ae02g19320.1	aesev	Aeschynomene	PAP	1	6	B	L	L			aesev.Ae02					x
13	8		Legume.fam3.00650	PAP.lotja.MG20.gnm3.ann1.Lj3g3v1411760.1	lotja	Lotus	PAP	1	4	B	L	L			lotja.Lj3					x
13	9		Legume.fam3.00650	PAP.phavu.G19833.gnm2.ann1.Phvul.010G067500.2	phavu	Phaseolus	PAP	1	2	B	L	L			phavu.Chr10					x
13	10		Legume.fam3.00650	CAE.acacr.Acra3RX.gnm1.ann1.g10711.t1	acacr	Acacia	CAE	2	7	A	L	L			acacr.sc_16					x
13	11		Legume.fam3.00650	CAE.chafa.ISC494698.gnm1.ann1.ChfasH1.5G096700.1	chafa	Chamaecrista	CAE	2	7	A	L	L			chafa.Chr05					x
13	12		Legume.fam3.00650	CAE.sento.Myeongyun.gnm1.ann1.Sto01g021170	sento	Senna	CAE	2	7	A	L	L			sento.Chr01					x
13	13		Legume.fam3.00650	CAE.acacr.Acra3RX.gnm1.ann1.g25116.t1	acacr	Acacia	CAE	2	7	B	L	L			acacr.sc_7					x
13	14		Legume.fam3.00650	CAE.chafa.ISC494698.gnm1.ann1.ChfasH1.3G139400.1	chafa	Chamaecrista	CAE	2	7	B	L	L			chafa.Chr03					x
13	15		Legume.fam3.00650	CAE.sento.Myeongyun.gnm1.ann1.Sto06g166070	sento	Senna	CAE	2	7	B	L	L			sento.Chr06					x
13	16		Legume.fam3.00650	DET.singl.CAF01.gnm1.ann1.evm_model_Chr02_2136	singl	Sindora	DET	3	8	A	L	L			singl.Chr02					x
13	17		Legume.fam3.00650	CER.bauva.BV-YZ2020.gnm2.ann1.rna-bv02475.t1	bauva	Bauhinia	CER	4	9	B	L	L			bauva.Chr02					x
13	18		Legume.fam3.00650	CER.phach.longxuteng.gnm1.ann1.LXT32596.t1	phach	Phanera	CER	4	9	B	L	L			phach.Chr06					x
13	19		Legume.fam3.00650	CER.cerca.ISC453364.gnm3.ann1.Cecan.7G057600.1	cerca	Cercis	CER	4	9	o	L	L			cerca.Chr07					x
13	20		Legume.fam3.00650	CER.bauva.BV-YZ2020.gnm2.ann1.rna-bv00174.t1	bauva	Bauhinia	CER	4	9	A	L	L			bauva.Chr01					x
13	21		Legume.fam3.00650	CER.phach.longxuteng.gnm1.ann1.LXT72384.t1	phach	Phanera	CER	4	9	A	L	L			phach.Chr14					x
13	22		Legume.fam3.00650	OUT.arath.Col0.gnm9.ann11.AT3G27185.1	arath	Arabidopsis	OUT	5	11	O	L	L			arath.Chr3					x
13	23		Legume.fam3.00650	OUT.arath.Col0.gnm9.ann11.AT5G01800.1	arath	Arabidopsis	OUT	5	11	O	L	L			arath.Chr5					x
13	24		Legume.fam3.00650	OUT.arath.Col0.gnm9.ann11.AT3G51730.1	arath	Arabidopsis	OUT	5	11	O	L	L			arath.Chr3					x
13	25		Legume.fam3.00650	OUT.prupe.Lovell.gnm2.ann1.Prupe.6G290000.1	prupe	Prunus	OUT	5	11	O	L	L			prupe.Pp06					x
13	26		Legume.fam3.00650	OUT.vitvi.PN40024.gnm2.ann1.VIT_208s0058g01030.1	vitvi	Vitis	OUT	5	11	O	L	L			vitvi.chr8					x
13	27		Legume.fam3.00650	OUT.quisa.S10.gnm1.ann1.Qs0322140.1	quisa	Quillaja	OUT	5	10	O1	L	L			quisa.Chr11					x
13	28		Legume.fam3.00650	OUT.quisa.S10.gnm1.ann1.Qs0346820.1	quisa	Quillaja	OUT	5	10	O1	L	L			quisa.JARAOO010000101.1					x
13	29	1	Legume.fam3.00650	OUT.quisa.S10.gnm1.ann1.Qs0233910.1	quisa	Quillaja	OUT	5	10	O2	L	L	A		quisa.Chr07					x
14	1		Legume.fam3.00653	PAP.aesev.CIAT22838.gnm1.ann1.Ae09g01190.1	aesev	Aeschynomene	PAP	1	6	A	L	L			aesev.Ae09					x
14	2		Legume.fam3.00653	PAP.phavu.G19833.gnm2.ann1.Phvul.010G157800.2	phavu	Phaseolus	PAP	1	2	A	L	L			phavu.Chr10					x
14	3		Legume.fam3.00653	PAP.medtr.A17_HM341.gnm4.ann2.Medtr4g009760.1	medtr	Medicago	PAP	1	3	A	L	L			medtr.chr4					x
14	4		Legume.fam3.00653	PAP.lotja.MG20.gnm3.ann1.Lj3g3v2172570.1	lotja	Lotus	PAP	1	4	A	L	L			lotja.Lj3					x
14	5		Legume.fam3.00653	PAP.lotja.MG20.gnm3.ann1.Lj3g3v2172580.1	lotja	Lotus	PAP	1	4	A	L	L			lotja.Lj3					x
14	6		Legume.fam3.00653	PAP.aesev.CIAT22838.gnm1.ann1.Ae10g14720.1	aesev	Aeschynomene	PAP	1	6	A	L	L			aesev.Ae10					x
14	7		Legume.fam3.00653	CAE.acacr.Acra3RX.gnm1.ann1.g11067.t1	acacr	Acacia	CAE	2	7	A	L	L			acacr.sc_19					x
14	8		Legume.fam3.00653	CAE.chafa.ISC494698.gnm1.ann1.ChfasH1.5G129600.1	chafa	Chamaecrista	CAE	2	7	A	L	L			chafa.Chr05					x
14	9		Legume.fam3.00653	CAE.sento.Myeongyun.gnm1.ann1.Sto01g001290	sento	Senna	CAE	2	7	A	L	L			sento.Chr01					x
14	10		Legume.fam3.00653	CAE.acacr.Acra3RX.gnm1.ann1.g24358.t1	acacr	Acacia	CAE	2	7	B	L	L			acacr.sc_7					x
14	11		Legume.fam3.00653	CAE.chafa.ISC494698.gnm1.ann1.ChfasH1.3G012000.1	chafa	Chamaecrista	CAE	2	7	B	L	L			chafa.Chr03					x
14	12		Legume.fam3.00653	CAE.sento.Myeongyun.gnm1.ann1.Sto09g283760	sento	Senna	CAE	2	7	B	L	L			sento.Chr09					x
14	13		Legume.fam3.00653	DET.singl.CAF01.gnm1.ann1.evm_model_Chr10_137	singl	Sindora	DET	3	8	A	L	L			singl.Chr10					x
14	14		Legume.fam3.00653	DET.singl.CAF01.gnm1.ann1.evm_model_Chr11_2347	singl	Sindora	DET	3	8	B	L	L			singl.Chr11					x
14	15		Legume.fam3.00653	PAP.lotja.MG20.gnm3.ann1.Lj3g3v0040880.1	lotja	Lotus	PAP	1	4	B	L	L			lotja.Lj3					x
14	16		Legume.fam3.00653	PAP.phavu.G19833.gnm2.ann1.Phvul.005G179800.1	phavu	Phaseolus	PAP	1	2	B	L	L			phavu.Chr05					x
14	17		Legume.fam3.00653	PAP.medtr.A17_HM341.gnm4.ann2.Medtr2g104230.1	medtr	Medicago	PAP	1	3	B	L	L			medtr.chr2					x
14	18		Legume.fam3.00653	CER.bauva.BV-YZ2020.gnm2.ann1.rna-bv04530.t1	bauva	Bauhinia	CER	4	9	B	L	L			bauva.Chr02					x
14	19		Legume.fam3.00653	CER.phach.longxuteng.gnm1.ann1.LXT35042.t1	phach	Phanera	CER	4	9	B	L	L			phach.Chr06					x
14	20		Legume.fam3.00653	CER.bauva.BV-YZ2020.gnm2.ann1.rna-bv21669.t1	bauva	Bauhinia	CER	4	9	A	L	L			bauva.Chr08					x
14	21		Legume.fam3.00653	CER.phach.longxuteng.gnm1.ann1.LXT70998.t1	phach	Phanera	CER	4	9	A	L	L			phach.Chr14					x
14	22		Legume.fam3.00653	CER.cerca.ISC453364.gnm3.ann1.Cecan.7G279400.1	cerca	Cercis	CER	4	9	o	L	L			cerca.Chr07					x
14	23		Legume.fam3.00653	OUT.arath.Col0.gnm9.ann11.AT1G15760.1	arath	Arabidopsis	OUT	5	11	O	L	L			arath.Chr1					x
14	24		Legume.fam3.00653	OUT.arath.Col0.gnm9.ann11.AT1G80520.1	arath	Arabidopsis	OUT	5	11	O	L	L			arath.Chr1					x
14	25		Legume.fam3.00653	OUT.vitvi.PN40024.gnm2.ann1.VIT_209s0002g08420.1	vitvi	Vitis	OUT	5	11	O	L	L			vitvi.chr9					x
14	26		Legume.fam3.00653	OUT.prupe.Lovell.gnm2.ann1.Prupe.3G093400.1	prupe	Prunus	OUT	5	11	O	L	L			prupe.Pp03					x
14	27		Legume.fam3.00653	OUT.quisa.S10.gnm1.ann1.Qs0244210.1	quisa	Quillaja	OUT	5	10	O1	L	L			quisa.Chr07					x
14	28	1	Legume.fam3.00653	OUT.quisa.S10.gnm1.ann1.Qs0316520.1	quisa	Quillaja	OUT	5	10	O2	L	L	A		quisa.Chr11					x
15	1		Legume.fam3.00657	PAP.lotja.MG20.gnm3.ann1.Lj2g3v0690120.1	lotja	Lotus	PAP	1	4	A	A	A			lotja.Lj2			x
15	2		Legume.fam3.00657	PAP.lotja.MG20.gnm3.ann1.Lj4g3v3114570.1	lotja	Lotus	PAP	1	4	A	A	A			lotja.Lj4			x
15	3		Legume.fam3.00657	PAP.medtr.A17_HM341.gnm4.ann2.Medtr8g106870.1	medtr	Medicago	PAP	1	3	A	A	A			medtr.chr8			x
15	4		Legume.fam3.00657	PAP.aesev.CIAT22838.gnm1.ann1.Ae03g34230.1	aesev	Aeschynomene	PAP	1	6	A	A	A			aesev.Ae03			x
15	5		Legume.fam3.00657	PAP.phavu.G19833.gnm2.ann1.Phvul.002G327800.1	phavu	Phaseolus	PAP	1	2	A	A	A			phavu.Chr02			x
15	6		Legume.fam3.00657	PAP.aesev.CIAT22838.gnm1.ann1.Ae05g34970.1	aesev	Aeschynomene	PAP	1	6	B	A	A			aesev.Ae05			x
15	7		Legume.fam3.00657	PAP.medtr.A17_HM341.gnm4.ann2.Medtr0110s0010.1	medtr	Medicago	PAP	1	3	B	A	A			medtr.scaffold0110			x
15	8		Legume.fam3.00657	PAP.phavu.G19833.gnm2.ann1.Phvul.004G151900.1	phavu	Phaseolus	PAP	1	2	B	A	A			phavu.Chr04			x
15	9		Legume.fam3.00657	CAE.chafa.ISC494698.gnm1.ann1.ChfasH1.8G180600.1	chafa	Chamaecrista	CAE	2	7	A	A	A			chafa.Chr08			x
15	10		Legume.fam3.00657	CAE.sento.Myeongyun.gnm1.ann1.Sto08g254110	sento	Senna	CAE	2	7	A	A	A			sento.Chr08			x
15	11		Legume.fam3.00657	CAE.acacr.Acra3RX.gnm1.ann1.g12301.t1	acacr	Acacia	CAE	2	7	A	A	A			acacr.sc_2			x
15	12		Legume.fam3.00657	CAE.acacr.Acra3RX.gnm1.ann1.g6288.t1	acacr	Acacia	CAE	2	7	B	A	A			acacr.sc_12			x
15	13		Legume.fam3.00657	CAE.chafa.ISC494698.gnm1.ann1.ChfasH1.3G318000.1	chafa	Chamaecrista	CAE	2	7	B	A	A			chafa.Chr03			x
15	14		Legume.fam3.00657	CER.bauva.BV-YZ2020.gnm2.ann1.rna-bv05404.t1	bauva	Bauhinia	CER	4	9	A	A	A			bauva.Chr03			x
15	15		Legume.fam3.00657	CER.phach.longxuteng.gnm1.ann1.LXT01894.t1	phach	Phanera	CER	4	9	A	A	A			phach.Chr01			x
15	16		Legume.fam3.00657	CER.bauva.BV-YZ2020.gnm2.ann1.rna-bv08082.t1	bauva	Bauhinia	CER	4	9	B	A	A			bauva.Chr04			x
15	17		Legume.fam3.00657	CER.phach.longxuteng.gnm1.ann1.LXT43230.t1	phach	Phanera	CER	4	9	B	A	A			phach.Chr08			x
15	18		Legume.fam3.00657	CER.cerca.ISC453364.gnm3.ann1.Cecan.1G236900.1	cerca	Cercis	CER	4	9	o	A	A			cerca.Chr01			x
15	19		Legume.fam3.00657	DET.singl.CAF01.gnm1.ann1.evm_model_Chr03_288	singl	Sindora	DET	3	8	A	A	A			singl.Chr03			x
15	20		Legume.fam3.00657	DET.singl.CAF01.gnm1.ann1.evm_model_Chr05_3302	singl	Sindora	DET	3	8	B	A	A			singl.Chr05			x
15	21		Legume.fam3.00657	OUT.prupe.Lovell.gnm2.ann1.Prupe.5G231000.1	prupe	Prunus	OUT	5	11	O	A	A			prupe.Pp05			x
15	22		Legume.fam3.00657	OUT.vitvi.PN40024.gnm2.ann1.VIT_217s0000g02600.1	vitvi	Vitis	OUT	5	11	O	A	A			vitvi.chr17			x
15	23		Legume.fam3.00657	OUT.arath.Col0.gnm9.ann11.AT3G18050.1	arath	Arabidopsis	OUT	5	11	O	A	A			arath.Chr3			x
15	24		Legume.fam3.00657	OUT.quisa.S10.gnm1.ann1.Qs0063870.1	quisa	Quillaja	OUT	5	10	O1	A	A			quisa.Chr04			x
15	25	1	Legume.fam3.00657	OUT.quisa.S10.gnm1.ann1.Qs0190110.1	quisa	Quillaja	OUT	5	10	O2	A	A	A		quisa.Chr03			x
16	1		Legume.fam3.00663	PAP.medtr.A17_HM341.gnm4.ann2.Medtr2g009270.1	medtr	Medicago	PAP	1	3	A	A	L			medtr.chr2	x
16	2		Legume.fam3.00663	PAP.phavu.G19833.gnm2.ann1.Phvul.006G204200.1	phavu	Phaseolus	PAP	1	2	A	A	L			phavu.Chr06	x
16	3		Legume.fam3.00663	PAP.lotja.MG20.gnm3.ann1.Lj6g3v2203730.1	lotja	Lotus	PAP	1	4	A	A	L			lotja.Lj6	x
16	4		Legume.fam3.00663	PAP.aesev.CIAT22838.gnm1.ann1.Ae04g07880.1	aesev	Aeschynomene	PAP	1	6	A	A	L			aesev.Ae04	x
16	5		Legume.fam3.00663	PAP.aesev.CIAT22838.gnm1.ann1.Ae03g21590.1	aesev	Aeschynomene	PAP	1	6	B	A	L			aesev.Ae03	x
16	6		Legume.fam3.00663	PAP.phavu.G19833.gnm2.ann1.Phvul.002G210900.1	phavu	Phaseolus	PAP	1	2	B	A	L			phavu.Chr02	x
16	7		Legume.fam3.00663	PAP.medtr.A17_HM341.gnm4.ann2.Medtr4g094130.1	medtr	Medicago	PAP	1	3	B	A	L			medtr.chr4	x
16	8		Legume.fam3.00663	CAE.acacr.Acra3RX.gnm1.ann1.g14336.t1	acacr	Acacia	CAE	2	7	A	A	L			acacr.sc_20	x
16	9		Legume.fam3.00663	CAE.sento.Myeongyun.gnm1.ann1.Sto02g052930	sento	Senna	CAE	2	7	A	A	L			sento.Chr02	x
16	10		Legume.fam3.00663	CAE.chafa.ISC494698.gnm1.ann1.ChfasH1.5G278300.1	chafa	Chamaecrista	CAE	2	7	A	A	L			chafa.Chr05	x
16	11		Legume.fam3.00663	CER.bauva.BV-YZ2020.gnm2.ann1.rna-bv36408.t1	bauva	Bauhinia	CER	4	9	A	A	L			bauva.Chr14	x
16	12		Legume.fam3.00663	CER.phach.longxuteng.gnm1.ann1.LXT39119.t1	phach	Phanera	CER	4	9	A	A	L			phach.Chr07	x
16	13		Legume.fam3.00663	CER.cerca.ISC453364.gnm3.ann1.Cecan.3G208100.1	cerca	Cercis	CER	4	9	o	A	L			cerca.Chr03	x
16	14		Legume.fam3.00663	CER.bauva.BV-YZ2020.gnm2.ann1.rna-bv32648.t1	bauva	Bauhinia	CER	4	9	B	A	L			bauva.Chr13	x
16	15		Legume.fam3.00663	CER.phach.longxuteng.gnm1.ann1.LXT58611.t1	phach	Phanera	CER	4	9	B	A	L			phach.Chr11	x
16	16		Legume.fam3.00663	DET.singl.CAF01.gnm1.ann1.evm_model_Chr01_863	singl	Sindora	DET	3	8	A	A	L			singl.Chr01	x
16	17		Legume.fam3.00663	DET.singl.CAF01.gnm1.ann1.evm_model_Chr02_1379	singl	Sindora	DET	3	8	B	A	L			singl.Chr02	x
16	18		Legume.fam3.00663	CAE.chafa.ISC494698.gnm1.ann1.ChfasH1.1G366000.1	chafa	Chamaecrista	CAE	2	7	B	A	L			chafa.Chr01	x
16	19		Legume.fam3.00663	CAE.sento.Myeongyun.gnm1.ann1.Sto13g428680	sento	Senna	CAE	2	7	B	A	L			sento.Chr13	x
16	20		Legume.fam3.00663	CAE.acacr.Acra3RX.gnm1.ann1.g20017.t1	acacr	Acacia	CAE	2	7	B	A	L			acacr.sc_5	x
16	21		Legume.fam3.00663	OUT.arath.Col0.gnm9.ann11.AT2G22450.1	arath	Arabidopsis	OUT	5	11	O	A	L			arath.Chr2	x
16	22		Legume.fam3.00663	OUT.vitvi.PN40024.gnm2.ann1.VIT_207s0191g00190.2	vitvi	Vitis	OUT	5	11	O	A	L			vitvi.chr7	x
16	23		Legume.fam3.00663	OUT.prupe.Lovell.gnm2.ann1.Prupe.6G193700.1	prupe	Prunus	OUT	5	11	O	A	L			prupe.Pp06	x
16	24		Legume.fam3.00663	OUT.arath.Col0.gnm9.ann11.AT5G64300.1	arath	Arabidopsis	OUT	5	11	O	A	L			arath.Chr5	x
16	25		Legume.fam3.00663	OUT.vitvi.PN40024.gnm2.ann1.VIT_203s0017g00650.1	vitvi	Vitis	OUT	5	11	O	A	L			vitvi.chr3	x
16	26		Legume.fam3.00663	OUT.prupe.Lovell.gnm2.ann1.Prupe.8G065300.1	prupe	Prunus	OUT	5	11	O	A	L			prupe.Pp08	x
16	27		Legume.fam3.00663	OUT.quisa.S10.gnm1.ann1.Qs0209790.1	quisa	Quillaja	OUT	5	10	O1	A	L			quisa.Chr13	x
16	28		Legume.fam3.00663	OUT.quisa.S10.gnm1.ann1.Qs0343640.1	quisa	Quillaja	OUT	5	10	O1	A	L			quisa.Chr13	x
16	29	1	Legume.fam3.00663	OUT.quisa.S10.gnm1.ann1.Qs0031540.1	quisa	Quillaja	OUT	5	10	O2	A	L	L		quisa.Chr05	x
17	1		Legume.fam3.00670	CER.bauva.BV-YZ2020.gnm2.ann1.rna-bv24397.t1	bauva	Bauhinia	CER	4	9	A	A	L			bauva.Chr10					x
17	2		Legume.fam3.00670	CER.phach.longxuteng.gnm1.ann1.LXT17485.t1	phach	Phanera	CER	4	9	A	A	L			phach.Chr03					x
17	3		Legume.fam3.00670	CER.phach.longxuteng.gnm1.ann1.LXT62126.t1	phach	Phanera	CER	4	9	A	A	L			phach.Chr12					x
17	4		Legume.fam3.00670	CER.cerca.ISC453364.gnm3.ann1.Cecan.4G355000.1	cerca	Cercis	CER	4	9	o	A	L			cerca.Chr04					x
17	5		Legume.fam3.00670	CAE.chafa.ISC494698.gnm1.ann1.ChfasH1.4G277600.1	chafa	Chamaecrista	CAE	2	7	A	A	L			chafa.Chr04					x
17	6		Legume.fam3.00670	CAE.sento.Myeongyun.gnm1.ann1.Sto09g312550	sento	Senna	CAE	2	7	A	A	L			sento.Chr09					x
17	7		Legume.fam3.00670	CAE.acacr.Acra3RX.gnm1.ann1.g17695.t1	acacr	Acacia	CAE	2	7	A	A	L			acacr.sc_4					x
17	8		Legume.fam3.00670	CER.bauva.BV-YZ2020.gnm2.ann1.rna-bv15722.t1	bauva	Bauhinia	CER	4	9	B	A	L			bauva.Chr06					x
17	9		Legume.fam3.00670	PAP.lotja.MG20.gnm3.ann1.Lj1g3v1821130.1	lotja	Lotus	PAP	1	4	A	A	L			lotja.Lj1					x
17	10		Legume.fam3.00670	PAP.phavu.G19833.gnm2.ann1.Phvul.009G089100.1	phavu	Phaseolus	PAP	1	2	A	A	L			phavu.Chr09					x
17	11		Legume.fam3.00670	PAP.medtr.A17_HM341.gnm4.ann2.Medtr3g106240.1	medtr	Medicago	PAP	1	3	A	A	L			medtr.chr3					x
17	12		Legume.fam3.00670	PAP.aesev.CIAT22838.gnm1.ann1.Ae08g05590.1	aesev	Aeschynomene	PAP	1	6	A	A	L			aesev.Ae08					x
17	13		Legume.fam3.00670	PAP.aesev.CIAT22838.gnm1.ann1.Ae07g12080.1	aesev	Aeschynomene	PAP	1	6	B	A	L			aesev.Ae07					x
17	14		Legume.fam3.00670	PAP.medtr.A17_HM341.gnm4.ann2.Medtr1g013110.1	medtr	Medicago	PAP	1	3	B	A	L			medtr.chr1					x
17	15		Legume.fam3.00670	PAP.lotja.MG20.gnm3.ann1.Lj5g3v0526510.1	lotja	Lotus	PAP	1	4	B	A	L			lotja.Lj5					x
17	16		Legume.fam3.00670	PAP.phavu.G19833.gnm2.ann1.Phvul.001G046700.1	phavu	Phaseolus	PAP	1	2	B	A	L			phavu.Chr01					x
17	17		Legume.fam3.00670	CAE.acacr.Acra3RX.gnm1.ann1.g15251.t1	acacr	Acacia	CAE	2	7	B	A	L			acacr.sc_3					x
17	18		Legume.fam3.00670	CAE.sento.Myeongyun.gnm1.ann1.Sto05g126690	sento	Senna	CAE	2	7	B	A	L			sento.Chr05					x
17	19		Legume.fam3.00670	CAE.chafa.ISC494698.gnm1.ann1.ChfasH1.7G255700.1	chafa	Chamaecrista	CAE	2	7	B	A	L			chafa.Chr07					x
17	20		Legume.fam3.00670	DET.singl.CAF01.gnm1.ann1.evm_model_Chr03_1512	singl	Sindora	DET	3	8	A	A	L			singl.Chr03					x
17	21		Legume.fam3.00670	DET.singl.CAF01.gnm1.ann1.evm_model_Chr06_2930	singl	Sindora	DET	3	8	B	A	L			singl.Chr06					x
17	22		Legume.fam3.00670	OUT.arath.Col0.gnm9.ann11.AT5G25170.1	arath	Arabidopsis	OUT	5	11	O	A	L			arath.Chr5					x
17	23		Legume.fam3.00670	OUT.vitvi.PN40024.gnm2.ann1.VIT_204s0008g05960.1	vitvi	Vitis	OUT	5	11	O	A	L			vitvi.chr4					x
17	24		Legume.fam3.00670	OUT.prupe.Lovell.gnm2.ann1.Prupe.1G391000.1	prupe	Prunus	OUT	5	11	O	A	L			prupe.Pp01					x
17	25		Legume.fam3.00670	OUT.quisa.S10.gnm1.ann1.Qs0164450.1	quisa	Quillaja	OUT	5	10	O1	A	L			quisa.Chr06					x
17	26		Legume.fam3.00670	OUT.quisa.S10.gnm1.ann1.Qs0202930.1	quisa	Quillaja	OUT	5	10	O2	A	L			quisa.Chr08					x
17	27	1	Legume.fam3.00670	OUT.arath.Col0.gnm9.ann11.AT2G25190.1	arath	Arabidopsis	OUT	5	11	O	A	L	o		arath.Chr2					x
18	1		Legume.fam3.00680	PAP.lotja.MG20.gnm3.ann1.Lj4g3v0484420.1	lotja	Lotus	PAP	1	4	A	L	L			lotja.Lj4				x
18	2		Legume.fam3.00680	PAP.lotja.MG20.gnm3.ann1.Lj4g3v0484430.1	lotja	Lotus	PAP	1	4	A	L	L			lotja.Lj4				x
18	3		Legume.fam3.00680	PAP.medtr.A17_HM341.gnm4.ann2.Medtr4g088320.1	medtr	Medicago	PAP	1	3	A	L	L			medtr.chr4				x
18	4		Legume.fam3.00680	PAP.phavu.G19833.gnm2.ann1.Phvul.002G232600.1	phavu	Phaseolus	PAP	1	2	A	L	L			phavu.Chr02				x
18	5		Legume.fam3.00680	PAP.aesev.CIAT22838.gnm1.ann1.Ae03g01340.1	aesev	Aeschynomene	PAP	1	6	A	L	L			aesev.Ae03				x
18	6		Legume.fam3.00680	CAE.chafa.ISC494698.gnm1.ann1.ChfasH1.5G219300.1	chafa	Chamaecrista	CAE	2	7	A	L	L			chafa.Chr05				x
18	7		Legume.fam3.00680	CAE.sento.Myeongyun.gnm1.ann1.Sto02g025920	sento	Senna	CAE	2	7	A	L	L			sento.Chr02				x
18	8		Legume.fam3.00680	CAE.acacr.Acra3RX.gnm1.ann1.g6057.t1	acacr	Acacia	CAE	2	7	A	L	L			acacr.sc_11				x
18	9		Legume.fam3.00680	PAP.medtr.A17_HM341.gnm4.ann2.Medtr2g014560.1	medtr	Medicago	PAP	1	3	B	L	L			medtr.chr2				x
18	10		Legume.fam3.00680	PAP.phavu.G19833.gnm2.ann1.Phvul.006G181800.2	phavu	Phaseolus	PAP	1	2	B	L	L			phavu.Chr06				x
18	11		Legume.fam3.00680	PAP.lotja.MG20.gnm3.ann1.Lj6g3v2006600.1	lotja	Lotus	PAP	1	4	B	L	L			lotja.Lj6				x
18	12		Legume.fam3.00680	PAP.aesev.CIAT22838.gnm1.ann1.Ae04g05350.1	aesev	Aeschynomene	PAP	1	6	B	L	L			aesev.Ae04				x
18	13		Legume.fam3.00680	CAE.chafa.ISC494698.gnm1.ann1.ChfasH1.1G303800.1	chafa	Chamaecrista	CAE	2	7	B	L	L			chafa.Chr01				x
18	14		Legume.fam3.00680	CAE.sento.Myeongyun.gnm1.ann1.Sto13g425160	sento	Senna	CAE	2	7	B	L	L			sento.Chr13				x
18	15		Legume.fam3.00680	CAE.acacr.Acra3RX.gnm1.ann1.g20298.t1	acacr	Acacia	CAE	2	7	B	L	L			acacr.sc_5				x
18	16		Legume.fam3.00680	DET.singl.CAF01.gnm1.ann1.evm_model_Chr01_1543	singl	Sindora	DET	3	8	A	L	L			singl.Chr01				x
18	17		Legume.fam3.00680	DET.singl.CAF01.gnm1.ann1.evm_model_Chr02_1656	singl	Sindora	DET	3	8	B	L	L			singl.Chr02				x
18	18		Legume.fam3.00680	CER.bauva.BV-YZ2020.gnm2.ann1.rna-bv36778.t1	bauva	Bauhinia	CER	4	9	A	L	L			bauva.Chr14				x
18	19		Legume.fam3.00680	CER.phach.longxuteng.gnm1.ann1.LXT38700.t1	phach	Phanera	CER	4	9	A	L	L			phach.Chr07				x
18	20		Legume.fam3.00680	CER.cerca.ISC453364.gnm3.ann1.Cecan.3G151500.1	cerca	Cercis	CER	4	9	o	L	L			cerca.Chr03				x
18	21		Legume.fam3.00680	CER.bauva.BV-YZ2020.gnm2.ann1.rna-bv29752.t1	bauva	Bauhinia	CER	4	9	B	L	L			bauva.Chr12				x
18	22		Legume.fam3.00680	CER.phach.longxuteng.gnm1.ann1.LXT62964.t1	phach	Phanera	CER	4	9	B	L	L			phach.Chr12				x
18	23		Legume.fam3.00680	CER.phach.longxuteng.gnm1.ann1.LXT62965.t1	phach	Phanera	CER	4	9	A	L	L			phach.Chr12				x
18	24		Legume.fam3.00680	CER.phach.longxuteng.gnm1.ann1.LXT63003.t1	phach	Phanera	CER	4	9	A	L	L			phach.Chr12				x
18	25		Legume.fam3.00680	CER.bauva.BV-YZ2020.gnm2.ann1.rna-bv29751.t1	bauva	Bauhinia	CER	4	9	A	L	L			bauva.Chr12				x
18	26		Legume.fam3.00680	CER.cerca.ISC453364.gnm3.ann1.Cecan.3G151400.1	cerca	Cercis	CER	4	9	o	L	L			cerca.Chr03				x
18	27		Legume.fam3.00680	CER.phach.longxuteng.gnm1.ann1.LXT38699.t1	phach	Phanera	CER	4	9	B	L	L			phach.Chr07				x
18	28		Legume.fam3.00680	OUT.prupe.Lovell.gnm2.ann1.Prupe.4G053100.1	prupe	Prunus	OUT	5	11	O	L	L			prupe.Pp04				x
18	29		Legume.fam3.00680	OUT.vitvi.PN40024.gnm2.ann1.VIT_210s0003g00330.1	vitvi	Vitis	OUT	5	11	O	L	L			vitvi.chr10				x
18	30		Legume.fam3.00680	OUT.arath.Col0.gnm9.ann11.AT1G28440.1	arath	Arabidopsis	OUT	5	11	O	L	L			arath.Chr1				x
18	31		Legume.fam3.00680	OUT.quisa.S10.gnm1.ann1.Qs0028540.1	quisa	Quillaja	OUT	5	10	O1	L	L			quisa.Chr05				x
18	32	1	Legume.fam3.00680	OUT.quisa.S10.gnm1.ann1.Qs0212220.1	quisa	Quillaja	OUT	5	10	O2	L	L	L		quisa.Chr13				x
19	1		Legume.fam3.00684	PAP.lotja.MG20.gnm3.ann1.Lj3g3v2361120.1	lotja	Lotus	PAP	1	4	A	A	L			lotja.Lj3	x
19	2		Legume.fam3.00684	PAP.lotja.MG20.gnm3.ann1.Lj3g3v2361130.1	lotja	Lotus	PAP	1	4	A	A	L			lotja.Lj3	x
19	3		Legume.fam3.00684	PAP.lotja.MG20.gnm3.ann1.Lj3g3v2363150.1	lotja	Lotus	PAP	1	4	A	A	L			lotja.Lj3	x
19	4		Legume.fam3.00684	PAP.lotja.MG20.gnm3.ann1.Lj3g3v2362140.1	lotja	Lotus	PAP	1	4	A	A	L			lotja.Lj3	x
19	5		Legume.fam3.00684	PAP.medtr.A17_HM341.gnm4.ann2.Medtr8g028220.1	medtr	Medicago	PAP	1	3	A	A	L			medtr.chr8	x
19	6		Legume.fam3.00684	PAP.medtr.A17_HM341.gnm4.ann2.Medtr8g028250.1	medtr	Medicago	PAP	1	3	A	A	L			medtr.chr8	x
19	7		Legume.fam3.00684	PAP.phavu.G19833.gnm2.ann1.Phvul.010G107700.1	phavu	Phaseolus	PAP	1	2	A	A	L			phavu.Chr10	x
19	8		Legume.fam3.00684	PAP.aesev.CIAT22838.gnm1.ann1.Ae02g02290.1	aesev	Aeschynomene	PAP	1	6	A	A	L			aesev.Ae02	x
19	9		Legume.fam3.00684	PAP.lotja.MG20.gnm3.ann1.Lj1g3v5021230.1	lotja	Lotus	PAP	1	4	B	A	L			lotja.Lj1	x
19	10		Legume.fam3.00684	PAP.phavu.G19833.gnm2.ann1.Phvul.006G109200.1	phavu	Phaseolus	PAP	1	2	B	A	L			phavu.Chr06	x
19	11		Legume.fam3.00684	PAP.aesev.CIAT22838.gnm1.ann1.Ae06g09920.1	aesev	Aeschynomene	PAP	1	6	B	A	L			aesev.Ae06	x
19	12		Legume.fam3.00684	CAE.acacr.Acra3RX.gnm1.ann1.g22073.t1	acacr	Acacia	CAE	2	7	A	A	L			acacr.sc_6	x
19	13		Legume.fam3.00684	CAE.chafa.ISC494698.gnm1.ann1.ChfasH1.5G189600.1	chafa	Chamaecrista	CAE	2	7	A	A	L			chafa.Chr05	x
19	14		Legume.fam3.00684	CAE.chafa.ISC494698.gnm1.ann1.ChfasH1.3G075100.1	chafa	Chamaecrista	CAE	2	7	B	A	L			chafa.Chr03	x
19	15		Legume.fam3.00684	CAE.sento.Myeongyun.gnm1.ann1.Sto06g172830	sento	Senna	CAE	2	7	B	A	L			sento.Chr06	x
19	16		Legume.fam3.00684	CAE.acacr.Acra3RX.gnm1.ann1.g23796.t1	acacr	Acacia	CAE	2	7	B	A	L			acacr.sc_7	x
19	17		Legume.fam3.00684	CER.bauva.BV-YZ2020.gnm2.ann1.rna-bv21212.t1	bauva	Bauhinia	CER	4	9	A	A	L			bauva.Chr08	x
19	18		Legume.fam3.00684	CER.phach.longxuteng.gnm1.ann1.LXT71460.t1	phach	Phanera	CER	4	9	A	A	L			phach.Chr14	x
19	19		Legume.fam3.00684	CER.cerca.ISC453364.gnm3.ann1.Cecan.7G211700.1	cerca	Cercis	CER	4	9	o	A	L			cerca.Chr07	x
19	20		Legume.fam3.00684	CER.bauva.BV-YZ2020.gnm2.ann1.rna-bv03972.t1	bauva	Bauhinia	CER	4	9	B	A	L			bauva.Chr02	x
19	21		Legume.fam3.00684	CER.phach.longxuteng.gnm1.ann1.LXT34453.t1	phach	Phanera	CER	4	9	B	A	L			phach.Chr06	x
19	22		Legume.fam3.00684	DET.singl.CAF01.gnm1.ann1.evm_model_Chr10_733	singl	Sindora	DET	3	8	A	A	L			singl.Chr10	x
19	23		Legume.fam3.00684	DET.singl.CAF01.gnm1.ann1.evm_model_Chr11_1511	singl	Sindora	DET	3	8	B	A	L			singl.Chr11	x
19	24		Legume.fam3.00684	OUT.arath.Col0.gnm9.ann11.AT3G61590.4	arath	Arabidopsis	OUT	5	11	O	A	L			arath.Chr3	x
19	25		Legume.fam3.00684	OUT.vitvi.PN40024.gnm2.ann1.VIT_202s0025g00830.1	vitvi	Vitis	OUT	5	11	O	A	L			vitvi.chr2	x
19	26		Legume.fam3.00684	OUT.vitvi.PN40024.gnm2.ann1.VIT_215s0046g01540.4	vitvi	Vitis	OUT	5	11	O	A	L			vitvi.chr15	x
19	27		Legume.fam3.00684	OUT.prupe.Lovell.gnm2.ann1.Prupe.2G181900.1	prupe	Prunus	OUT	5	11	O	A	L			prupe.Pp02	x
19	28		Legume.fam3.00684	OUT.quisa.S10.gnm1.ann1.Qs0187560.1	quisa	Quillaja	OUT	5	10	O1	A	L			quisa.Chr07	x
19	29	1	Legume.fam3.00684	OUT.quisa.S10.gnm1.ann1.Qs0283760.1	quisa	Quillaja	OUT	5	10	O2	A	L	L		quisa.Chr11	x
20	1		Legume.fam3.00687	PAP.lotja.MG20.gnm3.ann1.Lj1g3v1464130.1	lotja	Lotus	PAP	1	4	A	A	L			lotja.Lj1	x
20	2		Legume.fam3.00687	PAP.lotja.MG20.gnm3.ann1.Lj4g3v0147800.1	lotja	Lotus	PAP	1	4	A	A	L			lotja.Lj4	x
20	3		Legume.fam3.00687	PAP.medtr.A17_HM341.gnm4.ann2.Medtr3g498825.1	medtr	Medicago	PAP	1	3	A	A	L			medtr.chr3	x
20	4		Legume.fam3.00687	PAP.phavu.G19833.gnm2.ann1.Phvul.009G164300.1	phavu	Phaseolus	PAP	1	2	A	A	L			phavu.Chr09	x
20	5		Legume.fam3.00687	PAP.aesev.CIAT22838.gnm1.ann1.Ae08g24440.1	aesev	Aeschynomene	PAP	1	6	A	A	L			aesev.Ae08	x
20	6		Legume.fam3.00687	PAP.lotja.MG20.gnm3.ann1.Lj4g3v2882120.1	lotja	Lotus	PAP	1	4	B	A	L			lotja.Lj4	x
20	7		Legume.fam3.00687	PAP.medtr.A17_HM341.gnm4.ann2.Medtr8g099880.1	medtr	Medicago	PAP	1	3	B	A	L			medtr.chr8	x
20	8		Legume.fam3.00687	PAP.phavu.G19833.gnm2.ann1.Phvul.002G283100.1	phavu	Phaseolus	PAP	1	2	B	A	L			phavu.Chr02	x
20	9		Legume.fam3.00687	PAP.aesev.CIAT22838.gnm1.ann1.Ae03g30070.1	aesev	Aeschynomene	PAP	1	6	B	A	L			aesev.Ae03	x
20	10		Legume.fam3.00687	CAE.acacr.Acra3RX.gnm1.ann1.g6558.t2	acacr	Acacia	CAE	2	7	A	A	L			acacr.sc_12	x
20	11		Legume.fam3.00687	CAE.chafa.ISC494698.gnm1.ann1.ChfasH1.3G286100.1	chafa	Chamaecrista	CAE	2	7	A	A	L			chafa.Chr03	x
20	12		Legume.fam3.00687	CAE.sento.Myeongyun.gnm1.ann1.Sto04g089100	sento	Senna	CAE	2	7	A	A	L			sento.Chr04	x
20	13		Legume.fam3.00687	DET.singl.CAF01.gnm1.ann1.evm_model_Chr08_438	singl	Sindora	DET	3	8	A	A	L			singl.Chr08	x
20	14		Legume.fam3.00687	CER.bauva.BV-YZ2020.gnm2.ann1.rna-bv10911.t1	bauva	Bauhinia	CER	4	9	A	A	L			bauva.Chr05	x
20	15		Legume.fam3.00687	CER.phach.longxuteng.gnm1.ann1.LXT29631.t1	phach	Phanera	CER	4	9	A	A	L			phach.Chr05	x
20	16		Legume.fam3.00687	CER.cerca.ISC453364.gnm3.ann1.Cecan.2G361900.1	cerca	Cercis	CER	4	9	o	A	L			cerca.Chr02	x
20	17		Legume.fam3.00687	CER.bauva.BV-YZ2020.gnm2.ann1.rna-bv14926.t1	bauva	Bauhinia	CER	4	9	B	A	L			bauva.Chr06	x
20	18		Legume.fam3.00687	CER.phach.longxuteng.gnm1.ann1.LXT11388.t1	phach	Phanera	CER	4	9	B	A	L			phach.Chr02	x
20	19		Legume.fam3.00687	DET.singl.CAF01.gnm1.ann1.evm_model_Chr07_2774	singl	Sindora	DET	3	8	B	A	L			singl.Chr07	x
20	20		Legume.fam3.00687	CAE.acacr.Acra3RX.gnm1.ann1.g25726.t1	acacr	Acacia	CAE	2	7	B	A	L			acacr.sc_8	x
20	21		Legume.fam3.00687	CAE.chafa.ISC494698.gnm1.ann1.ChfasH1.2G193900.1	chafa	Chamaecrista	CAE	2	7	B	A	L			chafa.Chr02	x
20	22		Legume.fam3.00687	OUT.arath.Col0.gnm9.ann11.AT5G50915.2	arath	Arabidopsis	OUT	5	11	O	A	L			arath.Chr5	x
20	23		Legume.fam3.00687	OUT.prupe.Lovell.gnm2.ann1.Prupe.5G144400.1	prupe	Prunus	OUT	5	11	O	A	L			prupe.Pp05	x
20	24		Legume.fam3.00687	OUT.vitvi.PN40024.gnm2.ann1.VIT_217s0000g00430.1	vitvi	Vitis	OUT	5	11	O	A	L			vitvi.chr17	x
20	25		Legume.fam3.00687	OUT.prupe.Lovell.gnm2.ann1.Prupe.1G217700.1	prupe	Prunus	OUT	5	11	O	A	L			prupe.Pp01	x
20	26		Legume.fam3.00687	OUT.vitvi.PN40024.gnm2.ann1.VIT_201s0244g00010.1	vitvi	Vitis	OUT	5	11	O	A	L			vitvi.chr1	x
20	27		Legume.fam3.00687	OUT.quisa.S10.gnm1.ann1.Qs0217470.1	quisa	Quillaja	OUT	5	10	O1	A	L			quisa.Chr13	x
20	28		Legume.fam3.00687	OUT.quisa.S10.gnm1.ann1.Qs0217480.1	quisa	Quillaja	OUT	5	10	O1	A	L			quisa.Chr13	x
20	29		Legume.fam3.00687	OUT.quisa.S10.gnm1.ann1.Qs0217490.1	quisa	Quillaja	OUT	5	10	O1	A	L			quisa.Chr13	x
20	30	1	Legume.fam3.00687	OUT.quisa.S10.gnm1.ann1.Qs0021480.1	quisa	Quillaja	OUT	5	10	O2	A	L	L		quisa.Chr09	x
21	1		Legume.fam3.00688	PAP.lotja.MG20.gnm3.ann1.Lj4g3v2861680.1	lotja	Lotus	PAP	1	4	A	A	L			lotja.Lj4					x
21	2		Legume.fam3.00688	PAP.medtr.A17_HM341.gnm4.ann2.Medtr8g095680.1	medtr	Medicago	PAP	1	3	A	A	L			medtr.chr8					x
21	3		Legume.fam3.00688	PAP.phavu.G19833.gnm2.ann1.Phvul.002G280200.1	phavu	Phaseolus	PAP	1	2	A	A	L			phavu.Chr02					x
21	4		Legume.fam3.00688	PAP.phavu.G19833.gnm2.ann1.Phvul.002G280300.1	phavu	Phaseolus	PAP	1	2	A	A	L			phavu.Chr02					x
21	5		Legume.fam3.00688	PAP.aesev.CIAT22838.gnm1.ann1.Ae03g29810.1	aesev	Aeschynomene	PAP	1	6	A	A	L			aesev.Ae03					x
21	6		Legume.fam3.00688	PAP.aesev.CIAT22838.gnm1.ann1.Ae08g24740.1	aesev	Aeschynomene	PAP	1	6	B	A	L			aesev.Ae08					x
21	7		Legume.fam3.00688	PAP.aesev.CIAT22838.gnm1.ann1.Ae08g24750.1	aesev	Aeschynomene	PAP	1	6	B	A	L			aesev.Ae08					x
21	8		Legume.fam3.00688	PAP.lotja.MG20.gnm3.ann1.Lj1g3v1387030.1	lotja	Lotus	PAP	1	4	B	A	L			lotja.Lj1					x
21	9		Legume.fam3.00688	PAP.medtr.A17_HM341.gnm4.ann2.Medtr3g098430.2	medtr	Medicago	PAP	1	3	B	A	L			medtr.chr3					x
21	10		Legume.fam3.00688	CER.bauva.BV-YZ2020.gnm2.ann1.rna-bv14961.t1	bauva	Bauhinia	CER	4	9	A	A	L			bauva.Chr06					x
21	11		Legume.fam3.00688	CER.phach.longxuteng.gnm1.ann1.LXT11427.t1	phach	Phanera	CER	4	9	A	A	L			phach.Chr02					x
21	12		Legume.fam3.00688	CER.cerca.ISC453364.gnm3.ann1.Cecan.2G366100.1	cerca	Cercis	CER	4	9	o	A	L			cerca.Chr02					x
21	13		Legume.fam3.00688	CER.bauva.BV-YZ2020.gnm2.ann1.rna-bv10885.t1	bauva	Bauhinia	CER	4	9	B	A	L			bauva.Chr05					x
21	14		Legume.fam3.00688	CER.phach.longxuteng.gnm1.ann1.LXT29655.t1	phach	Phanera	CER	4	9	B	A	L			phach.Chr05					x
21	15		Legume.fam3.00688	DET.singl.CAF01.gnm1.ann1.evm_model_Chr07_2809	singl	Sindora	DET	3	8	A	A	L			singl.Chr07					x
21	16		Legume.fam3.00688	CAE.chafa.ISC494698.gnm1.ann1.ChfasH1.3G288600.1	chafa	Chamaecrista	CAE	2	7	A	A	L			chafa.Chr03					x
21	17		Legume.fam3.00688	CAE.chafa.ISC494698.gnm1.ann1.ChfasH1.3G289700.1	chafa	Chamaecrista	CAE	2	7	A	A	L			chafa.Chr03					x
21	18		Legume.fam3.00688	CAE.sento.Myeongyun.gnm1.ann1.Sto04g089360	sento	Senna	CAE	2	7	A	A	L			sento.Chr04					x
21	19		Legume.fam3.00688	CAE.acacr.Acra3RX.gnm1.ann1.g6537.t1	acacr	Acacia	CAE	2	7	A	A	L			acacr.sc_12					x
21	20		Legume.fam3.00688	DET.singl.CAF01.gnm1.ann1.evm_model_Chr08_404	singl	Sindora	DET	3	8	B	A	L			singl.Chr08					x
21	21		Legume.fam3.00688	CAE.acacr.Acra3RX.gnm1.ann1.g25758.t2	acacr	Acacia	CAE	2	7	B	A	L			acacr.sc_8					x
21	22		Legume.fam3.00688	CAE.sento.Myeongyun.gnm1.ann1.Sto03g086920	sento	Senna	CAE	2	7	B	A	L			sento.Chr03					x
21	23		Legume.fam3.00688	OUT.prupe.Lovell.gnm2.ann1.Prupe.1G211400.1	prupe	Prunus	OUT	5	11	O	A	L			prupe.Pp01					x
21	24		Legume.fam3.00688	OUT.vitvi.PN40024.gnm2.ann1.VIT_201s0150g00400.2	vitvi	Vitis	OUT	5	11	O	A	L			vitvi.chr1					x
21	25		Legume.fam3.00688	OUT.vitvi.PN40024.gnm2.ann1.VIT_200s0283g00030.1	vitvi	Vitis	OUT	5	11	O	A	L			vitvi.chrUn					x
21	26		Legume.fam3.00688	OUT.arath.Col0.gnm9.ann11.AT5G07340.2	arath	Arabidopsis	OUT	5	11	O	A	L			arath.Chr5					x
21	27		Legume.fam3.00688	OUT.arath.Col0.gnm9.ann11.AT5G61790.1	arath	Arabidopsis	OUT	5	11	O	A	L			arath.Chr5					x
21	28		Legume.fam3.00688	OUT.prupe.Lovell.gnm2.ann1.Prupe.5G139100.1	prupe	Prunus	OUT	5	11	O	A	L			prupe.Pp05					x
21	29		Legume.fam3.00688	OUT.quisa.S10.gnm1.ann1.Qs0021090.1	quisa	Quillaja	OUT	5	10	O1	A	L			quisa.Chr09					x
21	30	1	Legume.fam3.00688	OUT.quisa.S10.gnm1.ann1.Qs0221210.1	quisa	Quillaja	OUT	5	10	O2	A	L	L		quisa.Chr13					x
22	1		Legume.fam3.00691	CAE.chafa.ISC494698.gnm1.ann1.ChfasH1.2G304900.1	chafa	Chamaecrista	CAE	2	7	A	L	L			chafa.Chr02					x
22	2		Legume.fam3.00691	CAE.sento.Myeongyun.gnm1.ann1.Sto03g064720	sento	Senna	CAE	2	7	A	L	L			sento.Chr03					x
22	3		Legume.fam3.00691	CAE.acacr.Acra3RX.gnm1.ann1.g26587.t1	acacr	Acacia	CAE	2	7	A	L	L			acacr.sc_8					x
22	4		Legume.fam3.00691	CAE.acacr.Acra3RX.gnm1.ann1.g26588.t1	acacr	Acacia	CAE	2	7	A	L	L			acacr.sc_8					x
22	5		Legume.fam3.00691	DET.singl.CAF01.gnm1.ann1.evm_model_Chr08_1501	singl	Sindora	DET	3	8	A	L	L			singl.Chr08					x
22	6		Legume.fam3.00691	PAP.aesev.CIAT22838.gnm1.ann1.Ae04g13610.1	aesev	Aeschynomene	PAP	1	6	A	L	L			aesev.Ae04					x
22	7		Legume.fam3.00691	PAP.medtr.A17_HM341.gnm4.ann2.Medtr2g039120.1	medtr	Medicago	PAP	1	3	A	L	L			medtr.chr2					x
22	8		Legume.fam3.00691	CER.bauva.BV-YZ2020.gnm2.ann1.rna-bv13979.t1	bauva	Bauhinia	CER	4	9	B	L	L			bauva.Chr06					x
22	9		Legume.fam3.00691	CER.phach.longxuteng.gnm1.ann1.LXT10475.t1	phach	Phanera	CER	4	9	B	L	L			phach.Chr02					x
22	10		Legume.fam3.00691	CER.phach.longxuteng.gnm1.ann1.LXT28802.t1	phach	Phanera	CER	4	9	A	L	L			phach.Chr05					x
22	11		Legume.fam3.00691	CER.cerca.ISC453364.gnm3.ann1.Cecan.2G248800.1	cerca	Cercis	CER	4	9	o	L	L			cerca.Chr02					x
22	12		Legume.fam3.00691	CER.cerca.ISC453364.gnm3.ann1.Cecan.2G248700.1	cerca	Cercis	CER	4	9	o	L	L			cerca.Chr02					x
22	13		Legume.fam3.00691	PAP.phavu.G19833.gnm2.ann1.Phvul.009G232500.1	phavu	Phaseolus	PAP	1	2	B	L	L			phavu.Chr09					x
22	14		Legume.fam3.00691	PAP.medtr.A17_HM341.gnm4.ann2.Medtr4g126330.1	medtr	Medicago	PAP	1	3	B	L	L			medtr.chr4					x
22	15		Legume.fam3.00691	PAP.phavu.G19833.gnm2.ann1.Phvul.003G137000.1	phavu	Phaseolus	PAP	1	2	B	L	L			phavu.Chr03					x
22	16		Legume.fam3.00691	PAP.aesev.CIAT22838.gnm1.ann1.Ae01g26680.1	aesev	Aeschynomene	PAP	1	6	B	L	L			aesev.Ae01					x
22	17		Legume.fam3.00691	PAP.lotja.MG20.gnm3.ann1.Lj4g3v2141350.1	lotja	Lotus	PAP	1	4	B	L	L			lotja.Lj4					x
22	18		Legume.fam3.00691	CAE.acacr.Acra3RX.gnm1.ann1.g7325.t1	acacr	Acacia	CAE	2	7	B	L	L			acacr.sc_12					x
22	19		Legume.fam3.00691	CAE.chafa.ISC494698.gnm1.ann1.ChfasH1.6G040300.1	chafa	Chamaecrista	CAE	2	7	B	L	L			chafa.Chr06					x
22	20		Legume.fam3.00691	CAE.sento.Myeongyun.gnm1.ann1.Sto12g388840	sento	Senna	CAE	2	7	B	L	L			sento.Chr12					x
22	21		Legume.fam3.00691	DET.singl.CAF01.gnm1.ann1.evm_model_Chr07_1713	singl	Sindora	DET	3	8	B	L	L			singl.Chr07					x
22	22		Legume.fam3.00691	OUT.arath.Col0.gnm9.ann11.AT3G52840.2	arath	Arabidopsis	OUT	5	11	O	L	L			arath.Chr3					x
22	23		Legume.fam3.00691	OUT.arath.Col0.gnm9.ann11.AT4G26140.7	arath	Arabidopsis	OUT	5	11	O	L	L			arath.Chr4					x
22	24		Legume.fam3.00691	OUT.arath.Col0.gnm9.ann11.AT5G56870.1	arath	Arabidopsis	OUT	5	11	O	L	L			arath.Chr5					x
22	25		Legume.fam3.00691	OUT.prupe.Lovell.gnm2.ann1.Prupe.3G298200.1	prupe	Prunus	OUT	5	11	O	L	L			prupe.Pp03					x
22	26		Legume.fam3.00691	OUT.prupe.Lovell.gnm2.ann1.Prupe.7G210000.1	prupe	Prunus	OUT	5	11	O	L	L			prupe.Pp07					x
22	27		Legume.fam3.00691	OUT.vitvi.PN40024.gnm2.ann1.VIT_211s0016g02200.2	vitvi	Vitis	OUT	5	11	O	L	L			vitvi.chr11					x
22	28		Legume.fam3.00691	OUT.quisa.S10.gnm1.ann1.Qs0010350.1	quisa	Quillaja	OUT	5	10	O1	L	L			quisa.Chr09					x
22	29	1	Legume.fam3.00691	OUT.quisa.S10.gnm1.ann1.Qs0335690.1	quisa	Quillaja	OUT	5	10	O2	L	L	L		quisa.Chr02					x
23	1		Legume.fam3.00699	PAP.lotja.MG20.gnm3.ann1.Lj2g3v1985390.1	lotja	Lotus	PAP	1	4	A	A	A			lotja.Lj2			x
23	2		Legume.fam3.00699	PAP.lotja.MG20.gnm3.ann1.Lj4g3v1153140.1	lotja	Lotus	PAP	1	4	A	A	A			lotja.Lj4			x
23	3		Legume.fam3.00699	PAP.phavu.G19833.gnm2.ann1.Phvul.002G004800.1	phavu	Phaseolus	PAP	1	2	A	A	A			phavu.Chr02			x
23	4		Legume.fam3.00699	PAP.medtr.A17_HM341.gnm4.ann2.Medtr5g014040.1	medtr	Medicago	PAP	1	3	A	A	A			medtr.chr5			x
23	5		Legume.fam3.00699	PAP.aesev.CIAT22838.gnm1.ann1.Ae05g07980.1	aesev	Aeschynomene	PAP	1	6	A	A	A			aesev.Ae05			x
23	6		Legume.fam3.00699	PAP.lotja.MG20.gnm3.ann1.Lj4g3v1154490.2	lotja	Lotus	PAP	1	4	B	A	A			lotja.Lj4			x
23	7		Legume.fam3.00699	PAP.medtr.A17_HM341.gnm4.ann2.Medtr4g098870.1	medtr	Medicago	PAP	1	3	B	A	A			medtr.chr4			x
23	8		Legume.fam3.00699	PAP.phavu.G19833.gnm2.ann1.Phvul.003G228600.1	phavu	Phaseolus	PAP	1	2	B	A	A			phavu.Chr03			x
23	9		Legume.fam3.00699	PAP.aesev.CIAT22838.gnm1.ann1.Ae01g04310.1	aesev	Aeschynomene	PAP	1	6	B	A	A			aesev.Ae01			x
23	10		Legume.fam3.00699	CAE.chafa.ISC494698.gnm1.ann1.ChfasH1.1G160700.1	chafa	Chamaecrista	CAE	2	7	A	A	A			chafa.Chr01			x
23	11		Legume.fam3.00699	CAE.sento.Myeongyun.gnm1.ann1.Sto11g367620	sento	Senna	CAE	2	7	A	A	A			sento.Chr11			x
23	12		Legume.fam3.00699	CAE.acacr.Acra3RX.gnm1.ann1.g3416.t1	acacr	Acacia	CAE	2	7	A	A	A			acacr.sc_10			x
23	13		Legume.fam3.00699	CAE.chafa.ISC494698.gnm1.ann1.ChfasH1.6G359100.1	chafa	Chamaecrista	CAE	2	7	B	A	A			chafa.Chr06			x
23	14		Legume.fam3.00699	CAE.sento.Myeongyun.gnm1.ann1.Sto06g196940	sento	Senna	CAE	2	7	B	A	A			sento.Chr06			x
23	15		Legume.fam3.00699	CAE.acacr.Acra3RX.gnm1.ann1.g28052.t1	acacr	Acacia	CAE	2	7	B	A	A			acacr.sc_9			x
23	16		Legume.fam3.00699	CER.bauva.BV-YZ2020.gnm2.ann1.rna-bv28031.t2	bauva	Bauhinia	CER	4	9	A	A	A			bauva.Chr11			x
23	17		Legume.fam3.00699	CER.phach.longxuteng.gnm1.ann1.LXT54901.t1	phach	Phanera	CER	4	9	A	A	A			phach.Chr10			x
23	18		Legume.fam3.00699	CER.cerca.ISC453364.gnm3.ann1.Cecan.6G317600.1	cerca	Cercis	CER	4	9	o	A	A			cerca.Chr06			x
23	19		Legume.fam3.00699	CER.bauva.BV-YZ2020.gnm2.ann1.rna-bv19751.t1	bauva	Bauhinia	CER	4	9	B	A	A			bauva.Chr08			x
23	20		Legume.fam3.00699	CER.phach.longxuteng.gnm1.ann1.LXT23824.t1	phach	Phanera	CER	4	9	B	A	A			phach.Chr04			x
23	21		Legume.fam3.00699	DET.singl.CAF01.gnm1.ann1.evm_model_Chr01_4789	singl	Sindora	DET	3	8	A	A	A			singl.Chr01			x
23	22		Legume.fam3.00699	DET.singl.CAF01.gnm1.ann1.evm_model_Chr12_418	singl	Sindora	DET	3	8	B	A	A			singl.Chr12			x
23	23		Legume.fam3.00699	OUT.arath.Col0.gnm9.ann11.AT4G18020.1	arath	Arabidopsis	OUT	5	11	O	A	A			arath.Chr4			x
23	24		Legume.fam3.00699	OUT.prupe.Lovell.gnm2.ann1.Prupe.5G045000.1	prupe	Prunus	OUT	5	11	O	A	A			prupe.Pp05			x
23	25		Legume.fam3.00699	OUT.vitvi.PN40024.gnm2.ann1.VIT_202s0012g00570.1	vitvi	Vitis	OUT	5	11	O	A	A			vitvi.chr2			x
23	26		Legume.fam3.00699	OUT.quisa.S10.gnm1.ann1.Qs0116440.1	quisa	Quillaja	OUT	5	10	O1	A	A			quisa.Chr14			x
23	27	1	Legume.fam3.00699	OUT.quisa.S10.gnm1.ann1.Qs0306340.1	quisa	Quillaja	OUT	5	10	O2	A	A	L		quisa.Chr10			x
24	1		Legume.fam3.00734	PAP.lotja.MG20.gnm3.ann1.Lj2g3v1538400.1	lotja	Lotus	PAP	1	4	A	L	L			lotja.Lj2					x
24	2		Legume.fam3.00734	PAP.medtr.A17_HM341.gnm4.ann2.Medtr8g071280.1	medtr	Medicago	PAP	1	3	A	L	L			medtr.chr8					x
24	3		Legume.fam3.00734	PAP.phavu.G19833.gnm2.ann1.Phvul.003G280000.1	phavu	Phaseolus	PAP	1	2	A	L	L			phavu.Chr03					x
24	4		Legume.fam3.00734	PAP.phavu.G19833.gnm2.ann1.Phvul.003G280100.1	phavu	Phaseolus	PAP	1	2	A	L	L			phavu.Chr03					x
24	5		Legume.fam3.00734	PAP.aesev.CIAT22838.gnm1.ann1.Ae01g00360.1	aesev	Aeschynomene	PAP	1	6	A	L	L			aesev.Ae01					x
24	6		Legume.fam3.00734	DET.singl.CAF01.gnm1.ann1.evm_model_Chr01_4000	singl	Sindora	DET	3	8	A	L	L			singl.Chr01					x
24	7		Legume.fam3.00734	DET.singl.CAF01.gnm1.ann1.evm_model_Chr12_1198	singl	Sindora	DET	3	8	B	L	L			singl.Chr12					x
24	8		Legume.fam3.00734	CAE.acacr.Acra3RX.gnm1.ann1.g4521.t1	acacr	Acacia	CAE	2	7	A	L	L			acacr.sc_10					x
24	9		Legume.fam3.00734	CAE.sento.Myeongyun.gnm1.ann1.Sto11g361700	sento	Senna	CAE	2	7	A	L	L			sento.Chr11					x
24	10		Legume.fam3.00734	CAE.chafa.ISC494698.gnm1.ann1.ChfasH1.1G108400.1	chafa	Chamaecrista	CAE	2	7	A	L	L			chafa.Chr01					x
24	11		Legume.fam3.00734	CER.bauva.BV-YZ2020.gnm2.ann1.rna-bv20400.t1	bauva	Bauhinia	CER	4	9	A	L	L			bauva.Chr08					x
24	12		Legume.fam3.00734	CER.phach.longxuteng.gnm1.ann1.LXT23184.t1	phach	Phanera	CER	4	9	A	L	L			phach.Chr04					x
24	13		Legume.fam3.00734	CER.cerca.ISC453364.gnm3.ann1.Cecan.6G243400.1	cerca	Cercis	CER	4	9	o	L	L			cerca.Chr06					x
24	14		Legume.fam3.00734	CER.bauva.BV-YZ2020.gnm2.ann1.rna-bv27487.t1	bauva	Bauhinia	CER	4	9	B	L	L			bauva.Chr11					x
24	15		Legume.fam3.00734	CER.phach.longxuteng.gnm1.ann1.LXT54378.t1	phach	Phanera	CER	4	9	B	L	L			phach.Chr10					x
24	16		Legume.fam3.00734	PAP.lotja.MG20.gnm3.ann1.Lj0g3v0350799.1	lotja	Lotus	PAP	1	4	B	L	L			lotja.Lj0					x
24	17		Legume.fam3.00734	PAP.medtr.A17_HM341.gnm4.ann2.Medtr5g026930.1	medtr	Medicago	PAP	1	3	B	L	L			medtr.chr5					x
24	18		Legume.fam3.00734	PAP.phavu.G19833.gnm2.ann1.Phvul.002G129100.1	phavu	Phaseolus	PAP	1	2	B	L	L			phavu.Chr02					x
24	19		Legume.fam3.00734	PAP.aesev.CIAT22838.gnm1.ann1.Ae05g02190.1	aesev	Aeschynomene	PAP	1	6	B	L	L			aesev.Ae05					x
24	20		Legume.fam3.00734	CAE.chafa.ISC494698.gnm1.ann1.ChfasH1.6G302100.1	chafa	Chamaecrista	CAE	2	7	B	L	L			chafa.Chr06					x
24	21		Legume.fam3.00734	CAE.sento.Myeongyun.gnm1.ann1.Sto06g203100	sento	Senna	CAE	2	7	B	L	L			sento.Chr06					x
24	22		Legume.fam3.00734	CAE.acacr.Acra3RX.gnm1.ann1.g14404.t1	acacr	Acacia	CAE	2	7	B	L	L			acacr.sc_22					x
24	23		Legume.fam3.00734	OUT.arath.Col0.gnm9.ann11.AT1G31850.3	arath	Arabidopsis	OUT	5	11	O	L	L			arath.Chr1					x
24	24		Legume.fam3.00734	OUT.arath.Col0.gnm9.ann11.AT4G19120.2	arath	Arabidopsis	OUT	5	11	O	L	L			arath.Chr4					x
24	25		Legume.fam3.00734	OUT.prupe.Lovell.gnm2.ann1.Prupe.5G021100.1	prupe	Prunus	OUT	5	11	O	L	L			prupe.Pp05					x
24	26		Legume.fam3.00734	OUT.vitvi.PN40024.gnm2.ann1.VIT_202s0033g01120.2	vitvi	Vitis	OUT	5	11	O	L	L			vitvi.chr2					x
24	27		Legume.fam3.00734	OUT.quisa.S10.gnm1.ann1.Qs0122230.1	quisa	Quillaja	OUT	5	10	O1	L	L			quisa.Chr14					x
24	28	1	Legume.fam3.00734	OUT.quisa.S10.gnm1.ann1.Qs0147630.1	quisa	Quillaja	OUT	5	10	O2	L	L	L		quisa.Chr10					x
25	1		Legume.fam3.00735	PAP.medtr.A17_HM341.gnm4.ann2.Medtr3g037080.1	medtr	Medicago	PAP	1	3	A	A	L			medtr.chr3	x
25	2		Legume.fam3.00735	PAP.phavu.G19833.gnm2.ann1.Phvul.009G184800.1	phavu	Phaseolus	PAP	1	2	A	A	L			phavu.Chr09	x
25	3		Legume.fam3.00735	PAP.aesev.CIAT22838.gnm1.ann1.Ae08g18370.1	aesev	Aeschynomene	PAP	1	6	A	A	L			aesev.Ae08	x
25	4		Legume.fam3.00735	PAP.phavu.G19833.gnm2.ann1.Phvul.003G187800.3	phavu	Phaseolus	PAP	1	2	B	A	L			phavu.Chr03	x
25	5		Legume.fam3.00735	PAP.lotja.MG20.gnm3.ann1.Lj4g3v1659950.2	lotja	Lotus	PAP	1	4	B	A	L			lotja.Lj4	x
25	6		Legume.fam3.00735	PAP.medtr.A17_HM341.gnm4.ann2.Medtr4g109040.1	medtr	Medicago	PAP	1	3	B	A	L			medtr.chr4	x
25	7		Legume.fam3.00735	PAP.aesev.CIAT22838.gnm1.ann1.Ae01g21450.1	aesev	Aeschynomene	PAP	1	6	B	A	L			aesev.Ae01	x
25	8		Legume.fam3.00735	CAE.acacr.Acra3RX.gnm1.ann1.g6835.t1	acacr	Acacia	CAE	2	7	A	A	L			acacr.sc_12	x
25	9		Legume.fam3.00735	CAE.sento.Myeongyun.gnm1.ann1.Sto12g383830	sento	Senna	CAE	2	7	A	A	L			sento.Chr12	x
25	10		Legume.fam3.00735	CAE.chafa.ISC494698.gnm1.ann1.ChfasH1.6G092000.1	chafa	Chamaecrista	CAE	2	7	A	A	L			chafa.Chr06	x
25	11		Legume.fam3.00735	CAE.chafa.ISC494698.gnm1.ann1.ChfasH1.2G296100.1	chafa	Chamaecrista	CAE	2	7	B	A	L			chafa.Chr02	x
25	12		Legume.fam3.00735	CAE.sento.Myeongyun.gnm1.ann1.Sto03g069790	sento	Senna	CAE	2	7	B	A	L			sento.Chr03	x
25	13		Legume.fam3.00735	CAE.acacr.Acra3RX.gnm1.ann1.g14483.t1	acacr	Acacia	CAE	2	7	B	A	L			acacr.sc_23	x
25	14		Legume.fam3.00735	CER.bauva.BV-YZ2020.gnm2.ann1.rna-bv11220.t1	bauva	Bauhinia	CER	4	9	B	A	L			bauva.Chr05	x
25	15		Legume.fam3.00735	CER.phach.longxuteng.gnm1.ann1.LXT29312.t1	phach	Phanera	CER	4	9	B	A	L			phach.Chr05	x
25	16		Legume.fam3.00735	CER.bauva.BV-YZ2020.gnm2.ann1.rna-bv14561.t1	bauva	Bauhinia	CER	4	9	A	A	L			bauva.Chr06	x
25	17		Legume.fam3.00735	CER.phach.longxuteng.gnm1.ann1.LXT11039.t1	phach	Phanera	CER	4	9	A	A	L			phach.Chr02	x
25	18		Legume.fam3.00735	CER.cerca.ISC453364.gnm3.ann1.Cecan.2G317800.1	cerca	Cercis	CER	4	9	o	A	L			cerca.Chr02	x
25	19		Legume.fam3.00735	CER.phach.longxuteng.gnm1.ann1.LXT11040.t1	phach	Phanera	CER	4	9	A	A	L			phach.Chr02	x
25	20		Legume.fam3.00735	DET.singl.CAF01.gnm1.ann1.evm_model_Chr08_884_1	singl	Sindora	DET	3	8	A	A	L			singl.Chr08	x
25	21		Legume.fam3.00735	DET.singl.CAF01.gnm1.ann1.evm_model_Chr07_2378_1	singl	Sindora	DET	3	8	B	A	L			singl.Chr07	x
25	22		Legume.fam3.00735	OUT.arath.Col0.gnm9.ann11.AT5G07650.1	arath	Arabidopsis	OUT	5	11	O	A	L			arath.Chr5	x
25	23		Legume.fam3.00735	OUT.arath.Col0.gnm9.ann11.AT5G07760.2	arath	Arabidopsis	OUT	5	11	O	A	L			arath.Chr5	x
25	24		Legume.fam3.00735	OUT.arath.Col0.gnm9.ann11.AT5G07770.3	arath	Arabidopsis	OUT	5	11	O	A	L			arath.Chr5	x
25	25		Legume.fam3.00735	OUT.arath.Col0.gnm9.ann11.AT5G07740.2	arath	Arabidopsis	OUT	5	11	O	A	L			arath.Chr5	x
25	26		Legume.fam3.00735	OUT.vitvi.PN40024.gnm2.ann1.VIT_217s0000g06640.2	vitvi	Vitis	OUT	5	11	O	A	L			vitvi.chr17	x
25	27		Legume.fam3.00735	OUT.prupe.Lovell.gnm2.ann1.Prupe.5G198900.1	prupe	Prunus	OUT	5	11	O	A	L			prupe.Pp05	x
25	28		Legume.fam3.00735	OUT.quisa.S10.gnm1.ann1.Qs0015040.1	quisa	Quillaja	OUT	5	10	O1	A	L			quisa.Chr09	x
25	29	1	Legume.fam3.00735	OUT.quisa.S10.gnm1.ann1.Qs0331970.1	quisa	Quillaja	OUT	5	10	O2	A	L	L		quisa.Chr02	x
26	1		Legume.fam3.00738	PAP.lotja.MG20.gnm3.ann1.Lj1g3v0244730.1	lotja	Lotus	PAP	1	4	A	L	L			lotja.Lj1					x
26	2		Legume.fam3.00738	PAP.lotja.MG20.gnm3.ann1.Lj1g3v0246790.1	lotja	Lotus	PAP	1	4	A	L	L			lotja.Lj1					x
26	3		Legume.fam3.00738	PAP.medtr.A17_HM341.gnm4.ann2.Medtr5g065550.1	medtr	Medicago	PAP	1	3	A	L	L			medtr.chr5					x
26	4		Legume.fam3.00738	PAP.phavu.G19833.gnm2.ann1.Phvul.008G178700.1	phavu	Phaseolus	PAP	1	2	A	L	L			phavu.Chr08					x
26	5		Legume.fam3.00738	CAE.sento.Myeongyun.gnm1.ann1.Sto09g309710	sento	Senna	CAE	2	7	A	L	L			sento.Chr09					x
26	6		Legume.fam3.00738	PAP.aesev.CIAT22838.gnm1.ann1.Ae07g18850.1	aesev	Aeschynomene	PAP	1	6	A	L	L			aesev.Ae07					x
26	7		Legume.fam3.00738	CAE.acacr.Acra3RX.gnm1.ann1.g14963.t1	acacr	Acacia	CAE	2	7	A	L	L			acacr.sc_3					x
26	8		Legume.fam3.00738	CAE.sento.Myeongyun.gnm1.ann1.Sto05g123100	sento	Senna	CAE	2	7	A	L	L			sento.Chr05					x
26	9		Legume.fam3.00738	CAE.chafa.ISC494698.gnm1.ann1.ChfasH1.4G207300.1	chafa	Chamaecrista	CAE	2	7	A	L	L			chafa.Chr04					x
26	10		Legume.fam3.00738	DET.singl.CAF01.gnm1.ann1.evm_model_Chr03_1912	singl	Sindora	DET	3	8	A	L	L			singl.Chr03					x
26	11		Legume.fam3.00738	DET.singl.CAF01.gnm1.ann1.evm_model_Chr06_2601	singl	Sindora	DET	3	8	B	L	L			singl.Chr06					x
26	12		Legume.fam3.00738	CAE.acacr.Acra3RX.gnm1.ann1.g17427.t1	acacr	Acacia	CAE	2	7	B	L	L			acacr.sc_4					x
26	13		Legume.fam3.00738	CER.bauva.BV-YZ2020.gnm2.ann1.rna-bv30676.t2	bauva	Bauhinia	CER	4	9	A	L	L			bauva.Chr12					x
26	14		Legume.fam3.00738	CER.cerca.ISC453364.gnm3.ann1.Cecan.4G311300.1	cerca	Cercis	CER	4	9	o	L	L			cerca.Chr04					x
26	15		Legume.fam3.00738	CER.phach.longxuteng.gnm1.ann1.LXT17140.t1	phach	Phanera	CER	4	9	A	L	L			phach.Chr03					x
26	16		Legume.fam3.00738	CER.phach.longxuteng.gnm1.ann1.LXT62424.t1	phach	Phanera	CER	4	9	B	L	L			phach.Chr12					x
26	17		Legume.fam3.00738	CER.bauva.BV-YZ2020.gnm2.ann1.rna-bv16046.t1	bauva	Bauhinia	CER	4	9	B	L	L			bauva.Chr06					x
26	18		Legume.fam3.00738	PAP.lotja.MG20.gnm3.ann1.Lj1g3v1526270.1	lotja	Lotus	PAP	1	4	B	L	L			lotja.Lj1					x
26	19		Legume.fam3.00738	PAP.medtr.A17_HM341.gnm4.ann2.Medtr3g099773.1	medtr	Medicago	PAP	1	3	B	L	L			medtr.chr3					x
26	20		Legume.fam3.00738	PAP.phavu.G19833.gnm2.ann1.Phvul.009G034800.1	phavu	Phaseolus	PAP	1	2	B	L	L			phavu.Chr09					x
26	21		Legume.fam3.00738	CAE.chafa.ISC494698.gnm1.ann1.ChfasH1.7G169300.1	chafa	Chamaecrista	CAE	2	7	B	L	L			chafa.Chr07					x
26	22		Legume.fam3.00738	PAP.aesev.CIAT22838.gnm1.ann1.Ae08g10760.1	aesev	Aeschynomene	PAP	1	6	B	L	L			aesev.Ae08					x
26	23		Legume.fam3.00738	CER.bauva.BV-YZ2020.gnm2.ann1.rna-bv27345.t1	bauva	Bauhinia	CER	4	9	B	L	L			bauva.Chr11					x
26	24		Legume.fam3.00738	CER.cerca.ISC453364.gnm3.ann1.Cecan.6G222800.1	cerca	Cercis	CER	4	9	o	L	L			cerca.Chr06					x
26	25		Legume.fam3.00738	OUT.quisa.S10.gnm1.ann1.Qs0124200.1	quisa	Quillaja	OUT	5	10	O1	L	L			quisa.Chr14					x
26	26		Legume.fam3.00738	OUT.vitvi.PN40024.gnm2.ann1.VIT_200s0199g00300.1	vitvi	Vitis	OUT	5	11	O	L	L			vitvi.chrUn					x
26	27		Legume.fam3.00738	OUT.vitvi.PN40024.gnm2.ann1.VIT_218s0001g07080.2	vitvi	Vitis	OUT	5	11	O	L	L			vitvi.chr18					x
26	28		Legume.fam3.00738	OUT.prupe.Lovell.gnm2.ann1.Prupe.1G526600.1	prupe	Prunus	OUT	5	11	O	L	L			prupe.Pp01					x
26	29		Legume.fam3.00738	OUT.arath.Col0.gnm9.ann11.AT1G29060.1	arath	Arabidopsis	OUT	5	11	O	L	L			arath.Chr1					x
26	30		Legume.fam3.00738	OUT.arath.Col0.gnm9.ann11.AT4G14600.1	arath	Arabidopsis	OUT	5	11	O	L	L			arath.Chr4					x
26	31		Legume.fam3.00738	OUT.quisa.S10.gnm1.ann1.Qs0168310.1	quisa	Quillaja	OUT	5	10	O1	L	L			quisa.Chr06					x
26	32	1	Legume.fam3.00738	OUT.quisa.S10.gnm1.ann1.Qs0199480.1	quisa	Quillaja	OUT	5	10	O2	L	L	L		quisa.Chr08					x
27	1		Legume.fam3.00743	CER.bauva.BV-YZ2020.gnm2.ann1.rna-bv31926.t1	bauva	Bauhinia	CER	4	9	A	A	L			bauva.Chr13					x
27	2		Legume.fam3.00743	CER.phach.longxuteng.gnm1.ann1.LXT59331.t1	phach	Phanera	CER	4	9	A	A	L			phach.Chr11					x
27	3		Legume.fam3.00743	CER.cerca.ISC453364.gnm3.ann1.Cecan.3G314500.1	cerca	Cercis	CER	4	9	o	A	L			cerca.Chr03					x
27	4		Legume.fam3.00743	CER.phach.longxuteng.gnm1.ann1.LXT39935.t1	phach	Phanera	CER	4	9	B	A	L			phach.Chr07					x
27	5		Legume.fam3.00743	CER.bauva.BV-YZ2020.gnm2.ann1.rna-bv35578.t1	bauva	Bauhinia	CER	4	9	B	A	L			bauva.Chr14					x
27	6		Legume.fam3.00743	DET.singl.CAF01.gnm1.ann1.evm_model_Chr01_91	singl	Sindora	DET	3	8	B	A	L			singl.Chr01					x
27	7		Legume.fam3.00743	CAE.sento.Myeongyun.gnm1.ann1.Sto02g032700	sento	Senna	CAE	2	7	B	A	L			sento.Chr02					x
27	8		Legume.fam3.00743	CAE.sento.Myeongyun.gnm1.ann1.Sto02g032820	sento	Senna	CAE	2	7	B	A	L			sento.Chr02					x
27	9		Legume.fam3.00743	CAE.chafa.ISC494698.gnm1.ann1.ChfasH1.1G237800.1	chafa	Chamaecrista	CAE	2	7	B	A	L			chafa.Chr01					x
27	10		Legume.fam3.00743	CAE.acacr.Acra3RX.gnm1.ann1.g5040.t2	acacr	Acacia	CAE	2	7	B	A	L			acacr.sc_11					x
27	11		Legume.fam3.00743	OUT.arath.Col0.gnm9.ann11.AT2G21520.3	arath	Arabidopsis	OUT	5	11	O	A	L			arath.Chr2					x
27	12		Legume.fam3.00743	OUT.arath.Col0.gnm9.ann11.AT4G39170.1	arath	Arabidopsis	OUT	5	11	O	A	L			arath.Chr4					x
27	13		Legume.fam3.00743	OUT.prupe.Lovell.gnm2.ann1.Prupe.8G091900.1	prupe	Prunus	OUT	5	11	O	A	L			prupe.Pp08					x
27	14		Legume.fam3.00743	OUT.arath.Col0.gnm9.ann11.AT1G19650.1	arath	Arabidopsis	OUT	5	11	O	A	L			arath.Chr1					x
27	15		Legume.fam3.00743	OUT.vitvi.PN40024.gnm2.ann1.VIT_218s0001g12950.1	vitvi	Vitis	OUT	5	11	O	A	L			vitvi.chr18					x
27	16		Legume.fam3.00743	OUT.vitvi.PN40024.gnm2.ann1.VIT_203s0038g04470.1	vitvi	Vitis	OUT	5	11	O	A	L			vitvi.chr3					x
27	17		Legume.fam3.00743	OUT.quisa.S10.gnm1.ann1.Qs0039700.1	quisa	Quillaja	OUT	5	10	O1	A	L			quisa.Chr05					x
27	18		Legume.fam3.00743	OUT.quisa.S10.gnm1.ann1.Qs0330900.3	quisa	Quillaja	OUT	5	10	O2	A	L			quisa.Chr02					x
27	19		Legume.fam3.00743	CAE.chafa.ISC494698.gnm1.ann1.ChfasH1.4G148500.1	chafa	Chamaecrista	CAE	2	7	A	A	L			chafa.Chr04					x
27	20		Legume.fam3.00743	CAE.sento.Myeongyun.gnm1.ann1.Sto10g318380	sento	Senna	CAE	2	7	A	A	L			sento.Chr10					x
27	21		Legume.fam3.00743	CAE.acacr.Acra3RX.gnm1.ann1.g1542.t2	acacr	Acacia	CAE	2	7	A	A	L			acacr.sc_1					x
27	22		Legume.fam3.00743	DET.singl.CAF01.gnm1.ann1.evm_model_Chr02_342	singl	Sindora	DET	3	8	A	A	L			singl.Chr02					x
27	23		Legume.fam3.00743	PAP.medtr.A17_HM341.gnm4.ann2.Medtr4g070730.1	medtr	Medicago	PAP	1	3	A	A	L			medtr.chr4					x
27	24		Legume.fam3.00743	PAP.medtr.A17_HM341.gnm4.ann2.Medtr4g070780.1	medtr	Medicago	PAP	1	3	A	A	L			medtr.chr4					x
27	25		Legume.fam3.00743	PAP.medtr.A17_HM341.gnm4.ann2.Medtr4g070790.1	medtr	Medicago	PAP	1	3	A	A	L			medtr.chr4					x
27	26		Legume.fam3.00743	PAP.medtr.A17_HM341.gnm4.ann2.Medtr4g070810.1	medtr	Medicago	PAP	1	3	A	A	L			medtr.chr4					x
27	27		Legume.fam3.00743	PAP.lotja.MG20.gnm3.ann1.Lj3g3v3363580.1	lotja	Lotus	PAP	1	4	A	A	L			lotja.Lj3					x
27	28		Legume.fam3.00743	PAP.aesev.CIAT22838.gnm1.ann1.Ae04g33710.1	aesev	Aeschynomene	PAP	1	6	A	A	L			aesev.Ae04					x
27	29		Legume.fam3.00743	PAP.phavu.G19833.gnm2.ann1.Phvul.011G042800.1	phavu	Phaseolus	PAP	1	2	A	A	L			phavu.Chr11					x
27	30		Legume.fam3.00743	PAP.lotja.MG20.gnm3.ann1.Lj1g3v3381380.1	lotja	Lotus	PAP	1	4	B	A	L			lotja.Lj1					x
27	31		Legume.fam3.00743	PAP.medtr.A17_HM341.gnm4.ann2.Medtr3g117100.2	medtr	Medicago	PAP	1	3	B	A	L			medtr.chr3					x
27	32		Legume.fam3.00743	PAP.phavu.G19833.gnm2.ann1.Phvul.009G006000.1	phavu	Phaseolus	PAP	1	2	B	A	L			phavu.Chr09					x
27	33	1	Legume.fam3.00743	PAP.aesev.CIAT22838.gnm1.ann1.Ae08g00730.1	aesev	Aeschynomene	PAP	1	6	B	A	L	L		aesev.Ae08					x
28	1		Legume.fam3.00745	PAP.lotja.MG20.gnm3.ann1.Lj2g3v2736600.1	lotja	Lotus	PAP	1	4	A	A	L			lotja.Lj2	x
28	2		Legume.fam3.00745	PAP.medtr.A17_HM341.gnm4.ann2.Medtr5g082480.2	medtr	Medicago	PAP	1	3	A	A	L			medtr.chr5	x
28	3		Legume.fam3.00745	PAP.phavu.G19833.gnm2.ann1.Phvul.008G224800.1	phavu	Phaseolus	PAP	1	2	A	A	L			phavu.Chr08	x
28	4		Legume.fam3.00745	PAP.aesev.CIAT22838.gnm1.ann1.Ae07g06100.1	aesev	Aeschynomene	PAP	1	6	A	A	L			aesev.Ae07	x
28	5		Legume.fam3.00745	PAP.lotja.MG20.gnm3.ann1.Lj6g3v0519480.1	lotja	Lotus	PAP	1	4	B	A	L			lotja.Lj6	x
28	6		Legume.fam3.00745	PAP.phavu.G19833.gnm2.ann1.Phvul.001G241800.1	phavu	Phaseolus	PAP	1	2	B	A	L			phavu.Chr01	x
28	7		Legume.fam3.00745	PAP.medtr.A17_HM341.gnm4.ann2.Medtr3g070300.1	medtr	Medicago	PAP	1	3	B	A	L			medtr.chr3	x
28	8		Legume.fam3.00745	PAP.aesev.CIAT22838.gnm1.ann1.Ae03g08680.1	aesev	Aeschynomene	PAP	1	6	B	A	L			aesev.Ae03	x
28	9		Legume.fam3.00745	CAE.acacr.Acra3RX.gnm1.ann1.g15786.t2	acacr	Acacia	CAE	2	7	A	A	L			acacr.sc_3	x
28	10		Legume.fam3.00745	CAE.chafa.ISC494698.gnm1.ann1.ChfasH1.7G197100.1	chafa	Chamaecrista	CAE	2	7	A	A	L			chafa.Chr07	x
28	11		Legume.fam3.00745	CAE.sento.Myeongyun.gnm1.ann1.Sto05g132930	sento	Senna	CAE	2	7	A	A	L			sento.Chr05	x
28	12		Legume.fam3.00745	CER.bauva.BV-YZ2020.gnm2.ann1.rna-bv29760.t1	bauva	Bauhinia	CER	4	9	A	A	L			bauva.Chr12	x
28	13		Legume.fam3.00745	CER.phach.longxuteng.gnm1.ann1.LXT62957.t1	phach	Phanera	CER	4	9	A	A	L			phach.Chr12	x
28	14		Legume.fam3.00745	CER.cerca.ISC453364.gnm3.ann1.Cecan.4G244900.1	cerca	Cercis	CER	4	9	o	A	L			cerca.Chr04	x
28	15		Legume.fam3.00745	CER.bauva.BV-YZ2020.gnm2.ann1.rna-bv30093.t1	bauva	Bauhinia	CER	4	9	B	A	L			bauva.Chr12	x
28	16		Legume.fam3.00745	CER.phach.longxuteng.gnm1.ann1.LXT16561.t1	phach	Phanera	CER	4	9	B	A	L			phach.Chr03	x
28	17		Legume.fam3.00745	DET.singl.CAF01.gnm1.ann1.evm_model_Chr03_3526	singl	Sindora	DET	3	8	A	A	L			singl.Chr03	x
28	18		Legume.fam3.00745	DET.singl.CAF01.gnm1.ann1.evm_model_Chr06_1887	singl	Sindora	DET	3	8	B	A	L			singl.Chr06	x
28	19		Legume.fam3.00745	CAE.chafa.ISC494698.gnm1.ann1.ChfasH1.7G119300.1	chafa	Chamaecrista	CAE	2	7	B	A	L			chafa.Chr07	x
28	20		Legume.fam3.00745	CAE.sento.Myeongyun.gnm1.ann1.Sto09g304410	sento	Senna	CAE	2	7	B	A	L			sento.Chr09	x
28	21		Legume.fam3.00745	OUT.arath.Col0.gnm9.ann11.AT3G09000.1	arath	Arabidopsis	OUT	5	11	O	A	L			arath.Chr3	x
28	22		Legume.fam3.00745	OUT.arath.Col0.gnm9.ann11.AT5G01280.1	arath	Arabidopsis	OUT	5	11	O	A	L			arath.Chr5	x
28	23		Legume.fam3.00745	OUT.vitvi.PN40024.gnm2.ann1.VIT_208s0007g02160.1	vitvi	Vitis	OUT	5	11	O	A	L			vitvi.chr8	x
28	24		Legume.fam3.00745	OUT.arath.Col0.gnm9.ann11.AT2G40070.1	arath	Arabidopsis	OUT	5	11	O	A	L			arath.Chr2	x
28	25		Legume.fam3.00745	OUT.prupe.Lovell.gnm2.ann1.Prupe.2G248600.1	prupe	Prunus	OUT	5	11	O	A	L			prupe.Pp02	x
28	26		Legume.fam3.00745	OUT.vitvi.PN40024.gnm2.ann1.VIT_213s0067g00570.1	vitvi	Vitis	OUT	5	11	O	A	L			vitvi.chr13	x
28	27		Legume.fam3.00745	OUT.quisa.S10.gnm1.ann1.Qs0074600.3	quisa	Quillaja	OUT	5	10	O1	A	L			quisa.Chr08	x
28	28	1	Legume.fam3.00745	OUT.quisa.S10.gnm1.ann1.Qs0248780.1	quisa	Quillaja	OUT	5	10	O2	A	L	L		quisa.Chr06	x
29	1		Legume.fam3.00747	PAP.lotja.MG20.gnm3.ann1.Lj0g3v0296399.1	lotja	Lotus	PAP	1	4	B	L	L			lotja.Lj0		x
29	2		Legume.fam3.00747	PAP.medtr.A17_HM341.gnm4.ann2.Medtr3g069960.1	medtr	Medicago	PAP	1	3	B	L	L			medtr.chr3		x
29	3		Legume.fam3.00747	PAP.phavu.G19833.gnm2.ann1.Phvul.001G239300.1	phavu	Phaseolus	PAP	1	2	B	L	L			phavu.Chr01		x
29	4		Legume.fam3.00747	PAP.aesev.CIAT22838.gnm1.ann1.Ae03g08430.1	aesev	Aeschynomene	PAP	1	6	B	L	L			aesev.Ae03		x
29	5		Legume.fam3.00747	CAE.chafa.ISC494698.gnm1.ann1.ChfasH1.7G115400.1	chafa	Chamaecrista	CAE	2	7	A	L	L			chafa.Chr07		x
29	6		Legume.fam3.00747	CAE.chafa.ISC494698.gnm1.ann1.ChfasH1.7G115600.1	chafa	Chamaecrista	CAE	2	7	A	L	L			chafa.Chr07		x
29	7		Legume.fam3.00747	CAE.sento.Myeongyun.gnm1.ann1.Sto09g303370	sento	Senna	CAE	2	7	A	L	L			sento.Chr09		x
29	8		Legume.fam3.00747	CAE.acacr.Acra3RX.gnm1.ann1.g17031.t1	acacr	Acacia	CAE	2	7	A	L	L			acacr.sc_4		x
29	9		Legume.fam3.00747	PAP.lotja.MG20.gnm3.ann1.Lj0g3v0344279.2	lotja	Lotus	PAP	1	4	A	L	L			lotja.Lj0		x
29	10		Legume.fam3.00747	PAP.medtr.A17_HM341.gnm4.ann2.Medtr5g081630.1	medtr	Medicago	PAP	1	3	A	L	L			medtr.chr5		x
29	11		Legume.fam3.00747	PAP.phavu.G19833.gnm2.ann1.Phvul.008G227600.1	phavu	Phaseolus	PAP	1	2	A	L	L			phavu.Chr08		x
29	12		Legume.fam3.00747	PAP.aesev.CIAT22838.gnm1.ann1.Ae0000860.1	aesev	Aeschynomene	PAP	1	6	A	L	L			aesev.Unknown		x
29	13		Legume.fam3.00747	CAE.chafa.ISC494698.gnm1.ann1.ChfasH1.4G274400.1	chafa	Chamaecrista	CAE	2	7	B	L	L			chafa.Chr04		x
29	14		Legume.fam3.00747	CAE.sento.Myeongyun.gnm1.ann1.Sto05g133280	sento	Senna	CAE	2	7	B	L	L			sento.Chr05		x
29	15		Legume.fam3.00747	CAE.acacr.Acra3RX.gnm1.ann1.g15813.t1	acacr	Acacia	CAE	2	7	B	L	L			acacr.sc_3		x
29	16		Legume.fam3.00747	CER.bauva.BV-YZ2020.gnm2.ann1.rna-bv30064.t1	bauva	Bauhinia	CER	4	9	A	L	L			bauva.Chr12		x
29	17		Legume.fam3.00747	CER.phach.longxuteng.gnm1.ann1.LXT16529.t1	phach	Phanera	CER	4	9	A	L	L			phach.Chr03		x
29	18		Legume.fam3.00747	CER.cerca.ISC453364.gnm3.ann1.Cecan.4G240800.1	cerca	Cercis	CER	4	9	o	L	L			cerca.Chr04		x
29	19		Legume.fam3.00747	CER.bauva.BV-YZ2020.gnm2.ann1.rna-bv32968.t1	bauva	Bauhinia	CER	4	9	B	L	L			bauva.Chr13		x
29	20		Legume.fam3.00747	CER.phach.longxuteng.gnm1.ann1.LXT58247.t1	phach	Phanera	CER	4	9	B	L	L			phach.Chr11		x
29	21		Legume.fam3.00747	DET.singl.CAF01.gnm1.ann1.evm_model_Chr03_3483	singl	Sindora	DET	3	8	A	L	L			singl.Chr03		x
29	22		Legume.fam3.00747	DET.singl.CAF01.gnm1.ann1.evm_model_Chr06_1822	singl	Sindora	DET	3	8	B	L	L			singl.Chr06		x
29	23		Legume.fam3.00747	OUT.arath.Col0.gnm9.ann11.AT2G36590.1	arath	Arabidopsis	OUT	5	11	O	L	L			arath.Chr2		x
29	24		Legume.fam3.00747	OUT.arath.Col0.gnm9.ann11.AT2G39890.1	arath	Arabidopsis	OUT	5	11	O	L	L			arath.Chr2		x
29	25		Legume.fam3.00747	OUT.arath.Col0.gnm9.ann11.AT3G55740.1	arath	Arabidopsis	OUT	5	11	O	L	L			arath.Chr3		x
29	26		Legume.fam3.00747	OUT.prupe.Lovell.gnm2.ann1.Prupe.2G244500.1	prupe	Prunus	OUT	5	11	O	L	L			prupe.Pp02		x
29	27		Legume.fam3.00747	OUT.vitvi.PN40024.gnm2.ann1.VIT_213s0019g03220.3	vitvi	Vitis	OUT	5	11	O	L	L			vitvi.chr13		x
29	28		Legume.fam3.00747	OUT.quisa.S10.gnm1.ann1.Qs0092440.2	quisa	Quillaja	OUT	5	10	O1	L	L			quisa.Chr06		x
29	29	1	Legume.fam3.00747	OUT.quisa.S10.gnm1.ann1.Qs0248380.1	quisa	Quillaja	OUT	5	10	O2	L	L	L		quisa.Chr06		x
30	1		Legume.fam3.00749	PAP.lotja.MG20.gnm3.ann1.Lj0g3v0290529.1	lotja	Lotus	PAP	1	4	A	L	L			lotja.Lj0		x
30	2		Legume.fam3.00749	PAP.medtr.A17_HM341.gnm4.ann2.Medtr3g063310.1	medtr	Medicago	PAP	1	3	A	L	L			medtr.chr3		x
30	3		Legume.fam3.00749	PAP.aesev.CIAT22838.gnm1.ann1.Ae01g00240.1	aesev	Aeschynomene	PAP	1	6	A	L	L			aesev.Ae01		x
30	4		Legume.fam3.00749	PAP.phavu.G19833.gnm2.ann1.Phvul.006G083600.1	phavu	Phaseolus	PAP	1	2	A	L	L			phavu.Chr06		x
30	5		Legume.fam3.00749	CAE.chafa.ISC494698.gnm1.ann1.ChfasH1.7G098700.1	chafa	Chamaecrista	CAE	2	7	A	L	L			chafa.Chr07		x
30	6		Legume.fam3.00749	CAE.sento.Myeongyun.gnm1.ann1.Sto09g302460	sento	Senna	CAE	2	7	A	L	L			sento.Chr09		x
30	7		Legume.fam3.00749	CAE.acacr.Acra3RX.gnm1.ann1.g18118.t1	acacr	Acacia	CAE	2	7	A	L	L			acacr.sc_4		x
30	8		Legume.fam3.00749	PAP.aesev.CIAT22838.gnm1.ann1.Ae07g22310.1	aesev	Aeschynomene	PAP	1	6	B	L	L			aesev.Ae07		x
30	9		Legume.fam3.00749	PAP.lotja.MG20.gnm3.ann1.Lj2g3v2470450.1	lotja	Lotus	PAP	1	4	B	L	L			lotja.Lj2		x
30	10		Legume.fam3.00749	PAP.medtr.A17_HM341.gnm4.ann2.Medtr5g076170.1	medtr	Medicago	PAP	1	3	B	L	L			medtr.chr5		x
30	11		Legume.fam3.00749	PAP.phavu.G19833.gnm2.ann1.Phvul.008G242900.1	phavu	Phaseolus	PAP	1	2	B	L	L			phavu.Chr08		x
30	12		Legume.fam3.00749	CER.bauva.BV-YZ2020.gnm2.ann1.rna-bv30931.t1	bauva	Bauhinia	CER	4	9	B	L	L			bauva.Chr12		x
30	13		Legume.fam3.00749	CER.phach.longxuteng.gnm1.ann1.LXT16369.t1	phach	Phanera	CER	4	9	B	L	L			phach.Chr03		x
30	14		Legume.fam3.00749	CER.cerca.ISC453364.gnm3.ann1.Cecan.4G218000.1	cerca	Cercis	CER	4	9	o	L	L			cerca.Chr04		x
30	15		Legume.fam3.00749	CER.phach.longxuteng.gnm1.ann1.LXT63088.t1	phach	Phanera	CER	4	9	A	L	L			phach.Chr12		x
30	16		Legume.fam3.00749	CER.bauva.BV-YZ2020.gnm2.ann1.rna-bv29646.t1	bauva	Bauhinia	CER	4	9	A	L	L			bauva.Chr12		x
30	17		Legume.fam3.00749	DET.singl.CAF01.gnm1.ann1.evm_model_Chr03_3079	singl	Sindora	DET	3	8	A	L	L			singl.Chr03		x
30	18		Legume.fam3.00749	DET.singl.CAF01.gnm1.ann1.evm_model_Chr03_3086	singl	Sindora	DET	3	8	A	L	L			singl.Chr03		x
30	19		Legume.fam3.00749	DET.singl.CAF01.gnm1.ann1.evm_model_Chr06_1597	singl	Sindora	DET	3	8	B	L	L			singl.Chr06		x
30	20		Legume.fam3.00749	CAE.chafa.ISC494698.gnm1.ann1.ChfasH1.4G257200.1	chafa	Chamaecrista	CAE	2	7	B	L	L			chafa.Chr04		x
30	21		Legume.fam3.00749	CAE.sento.Myeongyun.gnm1.ann1.Sto05g135280	sento	Senna	CAE	2	7	B	L	L			sento.Chr05		x
30	22		Legume.fam3.00749	CAE.acacr.Acra3RX.gnm1.ann1.g16044.t1	acacr	Acacia	CAE	2	7	B	L	L			acacr.sc_3		x
30	23		Legume.fam3.00749	OUT.arath.Col0.gnm9.ann11.AT1G65690.1	arath	Arabidopsis	OUT	5	11	O	L	L			arath.Chr1		x
30	24		Legume.fam3.00749	OUT.arath.Col0.gnm9.ann11.AT5G36970.1	arath	Arabidopsis	OUT	5	11	O	L	L			arath.Chr5		x
30	25		Legume.fam3.00749	OUT.vitvi.PN40024.gnm2.ann1.VIT_204s0069g01010.1	vitvi	Vitis	OUT	5	11	O	L	L			vitvi.chr4		x
30	26		Legume.fam3.00749	OUT.prupe.Lovell.gnm2.ann1.Prupe.2G003300.1	prupe	Prunus	OUT	5	11	O	L	L			prupe.Pp02		x
30	27		Legume.fam3.00749	OUT.prupe.Lovell.gnm2.ann1.Prupe.8G267700.1	prupe	Prunus	OUT	5	11	O	L	L			prupe.Pp08		x
30	28	1	Legume.fam3.00749	OUT.quisa.S10.gnm1.ann1.Qs0286300.1	quisa	Quillaja	OUT	5	10	O1	L	L	L		quisa.Chr08		x
31	1		Legume.fam3.00754	PAP.medtr.A17_HM341.gnm4.ann2.Medtr2g016320.1	medtr	Medicago	PAP	1	3	A	A	L			medtr.chr2	x
31	2		Legume.fam3.00754	PAP.medtr.A17_HM341.gnm4.ann2.Medtr2g016360.1	medtr	Medicago	PAP	1	3	A	A	L			medtr.chr2	x
31	3		Legume.fam3.00754	PAP.lotja.MG20.gnm3.ann1.Lj6g3v1984660.1	lotja	Lotus	PAP	1	4	A	A	L			lotja.Lj6	x
31	4		Legume.fam3.00754	PAP.phavu.G19833.gnm2.ann1.Phvul.006G175100.1	phavu	Phaseolus	PAP	1	2	A	A	L			phavu.Chr06	x
31	5		Legume.fam3.00754	PAP.aesev.CIAT22838.gnm1.ann1.Ae04g04620.1	aesev	Aeschynomene	PAP	1	6	A	A	L			aesev.Ae04	x
31	6		Legume.fam3.00754	PAP.medtr.A17_HM341.gnm4.ann2.Medtr8g086390.1	medtr	Medicago	PAP	1	3	B	A	L			medtr.chr8	x
31	7		Legume.fam3.00754	PAP.phavu.G19833.gnm2.ann1.Phvul.002G238900.2	phavu	Phaseolus	PAP	1	2	B	A	L			phavu.Chr02	x
31	8		Legume.fam3.00754	PAP.lotja.MG20.gnm3.ann1.Lj4g3v2604750.1	lotja	Lotus	PAP	1	4	B	A	L			lotja.Lj4	x
31	9		Legume.fam3.00754	PAP.aesev.CIAT22838.gnm1.ann1.Ae03g26120.1	aesev	Aeschynomene	PAP	1	6	B	A	L			aesev.Ae03	x
31	10		Legume.fam3.00754	CAE.chafa.ISC494698.gnm1.ann1.ChfasH1.1G312000.1	chafa	Chamaecrista	CAE	2	7	A	A	L			chafa.Chr01	x
31	11		Legume.fam3.00754	CAE.sento.Myeongyun.gnm1.ann1.Sto13g424240	sento	Senna	CAE	2	7	A	A	L			sento.Chr13	x
31	12		Legume.fam3.00754	CAE.acacr.Acra3RX.gnm1.ann1.g20362.t1	acacr	Acacia	CAE	2	7	A	A	L			acacr.sc_5	x
31	13		Legume.fam3.00754	CAE.chafa.ISC494698.gnm1.ann1.ChfasH1.5G211200.1	chafa	Chamaecrista	CAE	2	7	B	A	L			chafa.Chr05	x
31	14		Legume.fam3.00754	CAE.sento.Myeongyun.gnm1.ann1.Sto02g026350	sento	Senna	CAE	2	7	B	A	L			sento.Chr02	x
31	15		Legume.fam3.00754	CAE.acacr.Acra3RX.gnm1.ann1.g5897.t1	acacr	Acacia	CAE	2	7	B	A	L			acacr.sc_11	x
31	16		Legume.fam3.00754	DET.singl.CAF01.gnm1.ann1.evm_model_Chr01_1734	singl	Sindora	DET	3	8	A	A	L			singl.Chr01	x
31	17		Legume.fam3.00754	DET.singl.CAF01.gnm1.ann1.evm_model_Chr02_1791	singl	Sindora	DET	3	8	B	A	L			singl.Chr02	x
31	18		Legume.fam3.00754	CER.bauva.BV-YZ2020.gnm2.ann1.rna-bv31780.t2	bauva	Bauhinia	CER	4	9	A	A	L			bauva.Chr13	x
31	19		Legume.fam3.00754	CER.phach.longxuteng.gnm1.ann1.LXT59477.t1	phach	Phanera	CER	4	9	A	A	L			phach.Chr11	x
31	20		Legume.fam3.00754	CER.cerca.ISC453364.gnm3.ann1.Cecan.3G344300.1	cerca	Cercis	CER	4	9	o	A	L			cerca.Chr03	x
31	21		Legume.fam3.00754	CER.bauva.BV-YZ2020.gnm2.ann1.rna-bv17465.t1	bauva	Bauhinia	CER	4	9	B	A	L			bauva.Chr07	x
31	22		Legume.fam3.00754	CER.phach.longxuteng.gnm1.ann1.LXT48645.t1	phach	Phanera	CER	4	9	B	A	L			phach.Chr09	x
31	23		Legume.fam3.00754	OUT.arath.Col0.gnm9.ann11.AT4G18640.1	arath	Arabidopsis	OUT	5	11	O	A	L			arath.Chr4	x
31	24		Legume.fam3.00754	OUT.arath.Col0.gnm9.ann11.AT5G45840.1	arath	Arabidopsis	OUT	5	11	O	A	L			arath.Chr5	x
31	25		Legume.fam3.00754	OUT.prupe.Lovell.gnm2.ann1.Prupe.4G062600.1	prupe	Prunus	OUT	5	11	O	A	L			prupe.Pp04	x
31	26		Legume.fam3.00754	OUT.vitvi.PN40024.gnm2.ann1.VIT_219s0014g01230.1	vitvi	Vitis	OUT	5	11	O	A	L			vitvi.chr19	x
31	27		Legume.fam3.00754	OUT.vitvi.PN40024.gnm2.ann1.VIT_210s0003g01400.1	vitvi	Vitis	OUT	5	11	O	A	L			vitvi.chr10	x
31	28		Legume.fam3.00754	OUT.quisa.S10.gnm1.ann1.Qs0027660.1	quisa	Quillaja	OUT	5	10	O1	A	L			quisa.Chr05	x
31	29	1	Legume.fam3.00754	OUT.quisa.S10.gnm1.ann1.Qs0338670.1	quisa	Quillaja	OUT	5	10	O2	A	L	L		quisa.Chr13	x
32	1		Legume.fam3.00758	PAP.lotja.MG20.gnm3.ann1.Lj3g3v2098150.1	lotja	Lotus	PAP	1	4	A	A	A			lotja.Lj3			x
32	2		Legume.fam3.00758	PAP.medtr.A17_HM341.gnm4.ann2.Medtr4g007060.1	medtr	Medicago	PAP	1	3	A	A	A			medtr.chr4			x
32	3		Legume.fam3.00758	PAP.phavu.G19833.gnm2.ann1.Phvul.010G161100.1	phavu	Phaseolus	PAP	1	2	A	A	A			phavu.Chr10			x
32	4		Legume.fam3.00758	PAP.aesev.CIAT22838.gnm1.ann1.Ae09g00820.1	aesev	Aeschynomene	PAP	1	6	A	A	A			aesev.Ae09			x
32	5		Legume.fam3.00758	PAP.lotja.MG20.gnm3.ann1.Lj3g3v0012350.1	lotja	Lotus	PAP	1	4	B	A	A			lotja.Lj3			x
32	6		Legume.fam3.00758	PAP.medtr.A17_HM341.gnm4.ann2.Medtr2g105060.1	medtr	Medicago	PAP	1	3	B	A	A			medtr.chr2			x
32	7		Legume.fam3.00758	PAP.phavu.G19833.gnm2.ann1.Phvul.005G181800.1	phavu	Phaseolus	PAP	1	2	B	A	A			phavu.Chr05			x
32	8		Legume.fam3.00758	PAP.aesev.CIAT22838.gnm1.ann1.Ae10g14460.1	aesev	Aeschynomene	PAP	1	6	B	A	A			aesev.Ae10			x
32	9		Legume.fam3.00758	CAE.chafa.ISC494698.gnm1.ann1.ChfasH1.5G124800.1	chafa	Chamaecrista	CAE	2	7	A	A	A			chafa.Chr05			x
32	10		Legume.fam3.00758	CAE.sento.Myeongyun.gnm1.ann1.Sto01g001020	sento	Senna	CAE	2	7	A	A	A			sento.Chr01			x
32	11		Legume.fam3.00758	CAE.acacr.Acra3RX.gnm1.ann1.g22632.t1	acacr	Acacia	CAE	2	7	A	A	A			acacr.sc_6			x
32	12		Legume.fam3.00758	CAE.chafa.ISC494698.gnm1.ann1.ChfasH1.3G008300.1	chafa	Chamaecrista	CAE	2	7	B	A	A			chafa.Chr03			x
32	13		Legume.fam3.00758	CAE.sento.Myeongyun.gnm1.ann1.Sto09g284730	sento	Senna	CAE	2	7	B	A	A			sento.Chr09			x
32	14		Legume.fam3.00758	CAE.acacr.Acra3RX.gnm1.ann1.g24400.t1	acacr	Acacia	CAE	2	7	B	A	A			acacr.sc_7			x
32	15		Legume.fam3.00758	DET.singl.CAF01.gnm1.ann1.evm_model_Chr10_74	singl	Sindora	DET	3	8	A	A	A			singl.Chr10			x
32	16		Legume.fam3.00758	DET.singl.CAF01.gnm1.ann1.evm_model_Chr10_82	singl	Sindora	DET	3	8	A	A	A			singl.Chr10			x
32	17		Legume.fam3.00758	DET.singl.CAF01.gnm1.ann1.evm_model_Chr02_1921	singl	Sindora	DET	3	8	B	A	A			singl.Chr02			x
32	18		Legume.fam3.00758	CER.bauva.BV-YZ2020.gnm2.ann1.rna-bv21692.t1	bauva	Bauhinia	CER	4	9	A	A	A			bauva.Chr08			x
32	19		Legume.fam3.00758	CER.phach.longxuteng.gnm1.ann1.LXT70974.t1	phach	Phanera	CER	4	9	A	A	A			phach.Chr14			x
32	20		Legume.fam3.00758	CER.cerca.ISC453364.gnm3.ann1.Cecan.7G283600.1	cerca	Cercis	CER	4	9	o	A	A			cerca.Chr07			x
32	21		Legume.fam3.00758	CER.bauva.BV-YZ2020.gnm2.ann1.rna-bv04568.t1	bauva	Bauhinia	CER	4	9	B	A	A			bauva.Chr02			x
32	22		Legume.fam3.00758	CER.phach.longxuteng.gnm1.ann1.LXT35077.t1	phach	Phanera	CER	4	9	B	A	A			phach.Chr06			x
32	23		Legume.fam3.00758	OUT.arath.Col0.gnm9.ann11.AT2G25000.1	arath	Arabidopsis	OUT	5	11	O	A	A			arath.Chr2			x
32	24		Legume.fam3.00758	OUT.arath.Col0.gnm9.ann11.AT4G31800.1	arath	Arabidopsis	OUT	5	11	O	A	A			arath.Chr4			x
32	25		Legume.fam3.00758	OUT.prupe.Lovell.gnm2.ann1.Prupe.1G393000.1	prupe	Prunus	OUT	5	11	O	A	A			prupe.Pp01			x
32	26		Legume.fam3.00758	OUT.quisa.S10.gnm1.ann1.Qs0164290.1	quisa	Quillaja	OUT	5	10	O1	A	A			quisa.Chr06			x
32	27		Legume.fam3.00758	OUT.vitvi.PN40024.gnm2.ann1.VIT_204s0008g05760.1	vitvi	Vitis	OUT	5	11	O	A	A			vitvi.chr4			x
32	28		Legume.fam3.00758	OUT.arath.Col0.gnm9.ann11.AT1G80840.1	arath	Arabidopsis	OUT	5	11	O	A	A			arath.Chr1			x
32	29		Legume.fam3.00758	OUT.arath.Col0.gnm9.ann11.AT3G32090.1	arath	Arabidopsis	OUT	5	11	O	A	A			arath.Chr3			x
32	30		Legume.fam3.00758	OUT.prupe.Lovell.gnm2.ann1.Prupe.3G098100.1	prupe	Prunus	OUT	5	11	O	A	A			prupe.Pp03			x
32	31		Legume.fam3.00758	OUT.vitvi.PN40024.gnm2.ann1.VIT_209s0018g00240.2	vitvi	Vitis	OUT	5	11	O	A	A			vitvi.chr9			x
32	32		Legume.fam3.00758	OUT.quisa.S10.gnm1.ann1.Qs0244610.1	quisa	Quillaja	OUT	5	10	O1	A	A			quisa.Chr07			x
32	33	1	Legume.fam3.00758	OUT.quisa.S10.gnm1.ann1.Qs0316230.1	quisa	Quillaja	OUT	5	10	O2	A	A	L		quisa.Chr11			x
33	1		Legume.fam3.00762	PAP.lotja.MG20.gnm3.ann1.Lj1g3v1421330.1	lotja	Lotus	PAP	1	4	A	A	A			lotja.Lj1			x
33	2		Legume.fam3.00762	PAP.medtr.A17_HM341.gnm4.ann2.Medtr3g098620.1	medtr	Medicago	PAP	1	3	A	A	A			medtr.chr3			x
33	3		Legume.fam3.00762	PAP.phavu.G19833.gnm2.ann1.Phvul.009G161400.1	phavu	Phaseolus	PAP	1	2	A	A	A			phavu.Chr09			x
33	4		Legume.fam3.00762	PAP.aesev.CIAT22838.gnm1.ann1.Ae08g24610.1	aesev	Aeschynomene	PAP	1	6	A	A	A			aesev.Ae08			x
33	5		Legume.fam3.00762	PAP.medtr.A17_HM341.gnm4.ann2.Medtr8g100160.2	medtr	Medicago	PAP	1	3	B	A	A			medtr.chr8			x
33	6		Legume.fam3.00762	PAP.phavu.G19833.gnm2.ann1.Phvul.002G281700.1	phavu	Phaseolus	PAP	1	2	B	A	A			phavu.Chr02			x
33	7		Legume.fam3.00762	PAP.aesev.CIAT22838.gnm1.ann1.Ae03g29940.1	aesev	Aeschynomene	PAP	1	6	B	A	A			aesev.Ae03			x
33	8		Legume.fam3.00762	CAE.chafa.ISC494698.gnm1.ann1.ChfasH1.3G284700.1	chafa	Chamaecrista	CAE	2	7	A	A	A			chafa.Chr03			x
33	9		Legume.fam3.00762	CAE.sento.Myeongyun.gnm1.ann1.Sto04g088920	sento	Senna	CAE	2	7	A	A	A			sento.Chr04			x
33	10		Legume.fam3.00762	CAE.acacr.Acra3RX.gnm1.ann1.g6571.t1	acacr	Acacia	CAE	2	7	A	A	A			acacr.sc_12			x
33	11		Legume.fam3.00762	CAE.chafa.ISC494698.gnm1.ann1.ChfasH1.2G193600.1	chafa	Chamaecrista	CAE	2	7	B	A	A			chafa.Chr02			x
33	12		Legume.fam3.00762	CAE.sento.Myeongyun.gnm1.ann1.Sto03g087050	sento	Senna	CAE	2	7	B	A	A			sento.Chr03			x
33	13		Legume.fam3.00762	CAE.acacr.Acra3RX.gnm1.ann1.g25739.t1	acacr	Acacia	CAE	2	7	B	A	A			acacr.sc_8			x
33	14		Legume.fam3.00762	CER.bauva.BV-YZ2020.gnm2.ann1.rna-bv14944.t2	bauva	Bauhinia	CER	4	9	B	A	A			bauva.Chr06			x
33	15		Legume.fam3.00762	CER.phach.longxuteng.gnm1.ann1.LXT11410.t1	phach	Phanera	CER	4	9	B	A	A			phach.Chr02			x
33	16		Legume.fam3.00762	CER.bauva.BV-YZ2020.gnm2.ann1.rna-bv10896.t2	bauva	Bauhinia	CER	4	9	A	A	A			bauva.Chr05			x
33	17		Legume.fam3.00762	CER.phach.longxuteng.gnm1.ann1.LXT29645.t2	phach	Phanera	CER	4	9	A	A	A			phach.Chr05			x
33	18		Legume.fam3.00762	CER.cerca.ISC453364.gnm3.ann1.Cecan.2G364000.1	cerca	Cercis	CER	4	9	o	A	A			cerca.Chr02			x
33	19		Legume.fam3.00762	DET.singl.CAF01.gnm1.ann1.evm_model_Chr07_2790	singl	Sindora	DET	3	8	A	A	A			singl.Chr07			x
33	20		Legume.fam3.00762	DET.singl.CAF01.gnm1.ann1.evm_model_Chr08_421	singl	Sindora	DET	3	8	B	A	A			singl.Chr08			x
33	21		Legume.fam3.00762	OUT.arath.Col0.gnm9.ann11.AT5G07290.1	arath	Arabidopsis	OUT	5	11	O	A	A			arath.Chr5			x
33	22		Legume.fam3.00762	OUT.arath.Col0.gnm9.ann11.AT5G61960.1	arath	Arabidopsis	OUT	5	11	O	A	A			arath.Chr5			x
33	23		Legume.fam3.00762	OUT.vitvi.PN40024.gnm2.ann1.VIT_217s0000g00240.2	vitvi	Vitis	OUT	5	11	O	A	A			vitvi.chr17			x
33	24		Legume.fam3.00762	OUT.prupe.Lovell.gnm2.ann1.Prupe.5G142200.1	prupe	Prunus	OUT	5	11	O	A	A			prupe.Pp05			x
33	25		Legume.fam3.00762	OUT.quisa.S10.gnm1.ann1.Qs0021320.1	quisa	Quillaja	OUT	5	10	O1	A	A			quisa.Chr09			x
33	26	1	Legume.fam3.00762	OUT.quisa.S10.gnm1.ann1.Qs0217670.1	quisa	Quillaja	OUT	5	10	O2	A	A	A		quisa.Chr13			x
34	1		Legume.fam3.00764	PAP.aesev.CIAT22838.gnm1.ann1.Ae03g29370.1	aesev	Aeschynomene	PAP	1	6	A	A	L			aesev.Ae03					x
34	2		Legume.fam3.00764	PAP.phavu.G19833.gnm2.ann1.Phvul.002G274800.1	phavu	Phaseolus	PAP	1	2	A	A	L			phavu.Chr02					x
34	3		Legume.fam3.00764	PAP.lotja.MG20.gnm3.ann1.Lj4g3v2826780.1	lotja	Lotus	PAP	1	4	A	A	L			lotja.Lj4					x
34	4		Legume.fam3.00764	PAP.medtr.A17_HM341.gnm4.ann2.Medtr8g494210.1	medtr	Medicago	PAP	1	3	A	A	L			medtr.chr8					x
34	5		Legume.fam3.00764	PAP.lotja.MG20.gnm3.ann1.Lj1g3v1357920.1	lotja	Lotus	PAP	1	4	B	A	L			lotja.Lj1					x
34	6		Legume.fam3.00764	PAP.medtr.A17_HM341.gnm4.ann2.Medtr3g096790.1	medtr	Medicago	PAP	1	3	B	A	L			medtr.chr3					x
34	7		Legume.fam3.00764	PAP.phavu.G19833.gnm2.ann1.Phvul.009G153800.1	phavu	Phaseolus	PAP	1	2	B	A	L			phavu.Chr09					x
34	8		Legume.fam3.00764	PAP.aesev.CIAT22838.gnm1.ann1.Ae08g25410.1	aesev	Aeschynomene	PAP	1	6	B	A	L			aesev.Ae08					x
34	9		Legume.fam3.00764	CER.bauva.BV-YZ2020.gnm2.ann1.rna-bv10831.t1	bauva	Bauhinia	CER	4	9	A	A	L			bauva.Chr05					x
34	10		Legume.fam3.00764	CER.phach.longxuteng.gnm1.ann1.LXT29704.t2	phach	Phanera	CER	4	9	A	A	L			phach.Chr05					x
34	11		Legume.fam3.00764	CER.cerca.ISC453364.gnm3.ann1.Cecan.2G374100.1	cerca	Cercis	CER	4	9	o	A	L			cerca.Chr02					x
34	12		Legume.fam3.00764	CER.bauva.BV-YZ2020.gnm2.ann1.rna-bv15000.t1	bauva	Bauhinia	CER	4	9	B	A	L			bauva.Chr06					x
34	13		Legume.fam3.00764	CER.phach.longxuteng.gnm1.ann1.LXT11462.t1	phach	Phanera	CER	4	9	B	A	L			phach.Chr02					x
34	14		Legume.fam3.00764	DET.singl.CAF01.gnm1.ann1.evm_model_Chr07_2883	singl	Sindora	DET	3	8	A	A	L			singl.Chr07					x
34	15		Legume.fam3.00764	DET.singl.CAF01.gnm1.ann1.evm_model_Chr08_330	singl	Sindora	DET	3	8	B	A	L			singl.Chr08					x
34	16		Legume.fam3.00764	CAE.chafa.ISC494698.gnm1.ann1.ChfasH1.3G292900.1	chafa	Chamaecrista	CAE	2	7	A	A	L			chafa.Chr03					x
34	17		Legume.fam3.00764	CAE.sento.Myeongyun.gnm1.ann1.Sto04g089810	sento	Senna	CAE	2	7	A	A	L			sento.Chr04					x
34	18		Legume.fam3.00764	CAE.acacr.Acra3RX.gnm1.ann1.g6503.t3	acacr	Acacia	CAE	2	7	A	A	L			acacr.sc_12					x
34	19		Legume.fam3.00764	CAE.acacr.Acra3RX.gnm1.ann1.g25841.t2	acacr	Acacia	CAE	2	7	B	A	L			acacr.sc_8					x
34	20		Legume.fam3.00764	CAE.chafa.ISC494698.gnm1.ann1.ChfasH1.2G203000.1	chafa	Chamaecrista	CAE	2	7	B	A	L			chafa.Chr02					x
34	21		Legume.fam3.00764	CAE.sento.Myeongyun.gnm1.ann1.Sto03g086260	sento	Senna	CAE	2	7	B	A	L			sento.Chr03					x
34	22		Legume.fam3.00764	OUT.arath.Col0.gnm9.ann11.AT4G12770.1	arath	Arabidopsis	OUT	5	11	O	A	L			arath.Chr4					x
34	23		Legume.fam3.00764	OUT.arath.Col0.gnm9.ann11.AT4G12780.1	arath	Arabidopsis	OUT	5	11	O	A	L			arath.Chr4					x
34	24		Legume.fam3.00764	OUT.vitvi.PN40024.gnm2.ann1.VIT_218s0001g01980.1	vitvi	Vitis	OUT	5	11	O	A	L			vitvi.chr18					x
34	25		Legume.fam3.00764	OUT.vitvi.PN40024.gnm2.ann1.VIT_207s0031g02350.2	vitvi	Vitis	OUT	5	11	O	A	L			vitvi.chr7					x
34	26		Legume.fam3.00764	OUT.prupe.Lovell.gnm2.ann1.Prupe.4G277600.1	prupe	Prunus	OUT	5	11	O	A	L			prupe.Pp04					x
34	27		Legume.fam3.00764	OUT.quisa.S10.gnm1.ann1.Qs0020300.1	quisa	Quillaja	OUT	5	10	O1	A	L			quisa.Chr09					x
34	28	1	Legume.fam3.00764	OUT.quisa.S10.gnm1.ann1.Qs0221810.1	quisa	Quillaja	OUT	5	10	O2	A	L	L		quisa.Chr13					x
35	1		Legume.fam3.00766	PAP.lotja.MG20.gnm3.ann1.Lj6g3v1333120.1	lotja	Lotus	PAP	1	4	A	A	L			lotja.Lj6	x
35	2		Legume.fam3.00766	PAP.phavu.G19833.gnm2.ann1.Phvul.009G236600.1	phavu	Phaseolus	PAP	1	2	A	A	L			phavu.Chr09	x
35	3		Legume.fam3.00766	PAP.medtr.A17_HM341.gnm4.ann2.Medtr2g037930.1	medtr	Medicago	PAP	1	3	A	A	L			medtr.chr2	x
35	4		Legume.fam3.00766	PAP.aesev.CIAT22838.gnm1.ann1.Ae04g13180.1	aesev	Aeschynomene	PAP	1	6	A	A	L			aesev.Ae04	x
35	5		Legume.fam3.00766	PAP.lotja.MG20.gnm3.ann1.Lj4g3v2137060.1	lotja	Lotus	PAP	1	4	B	A	L			lotja.Lj4	x
35	6		Legume.fam3.00766	PAP.phavu.G19833.gnm2.ann1.Phvul.003G141700.1	phavu	Phaseolus	PAP	1	2	B	A	L			phavu.Chr03	x
35	7		Legume.fam3.00766	PAP.medtr.A17_HM341.gnm4.ann2.Medtr4g127450.1	medtr	Medicago	PAP	1	3	B	A	L			medtr.chr4	x
35	8		Legume.fam3.00766	PAP.aesev.CIAT22838.gnm1.ann1.Ae01g26260.1	aesev	Aeschynomene	PAP	1	6	B	A	L			aesev.Ae01	x
35	9		Legume.fam3.00766	CAE.chafa.ISC494698.gnm1.ann1.ChfasH1.6G045500.1	chafa	Chamaecrista	CAE	2	7	A	A	L			chafa.Chr06	x
35	10		Legume.fam3.00766	CAE.sento.Myeongyun.gnm1.ann1.Sto12g388200	sento	Senna	CAE	2	7	A	A	L			sento.Chr12	x
35	11		Legume.fam3.00766	CAE.acacr.Acra3RX.gnm1.ann1.g7285.t1	acacr	Acacia	CAE	2	7	A	A	L			acacr.sc_12	x
35	12		Legume.fam3.00766	CAE.chafa.ISC494698.gnm1.ann1.ChfasH1.2G304400.1	chafa	Chamaecrista	CAE	2	7	B	A	L			chafa.Chr02	x
35	13		Legume.fam3.00766	CAE.sento.Myeongyun.gnm1.ann1.Sto03g064780	sento	Senna	CAE	2	7	B	A	L			sento.Chr03	x
35	14		Legume.fam3.00766	CAE.acacr.Acra3RX.gnm1.ann1.g26583.t1	acacr	Acacia	CAE	2	7	B	A	L			acacr.sc_8	x
35	15		Legume.fam3.00766	CER.bauva.BV-YZ2020.gnm2.ann1.rna-bv11696.t1	bauva	Bauhinia	CER	4	9	A	A	L			bauva.Chr05	x
35	16		Legume.fam3.00766	CER.phach.longxuteng.gnm1.ann1.LXT28844.t1	phach	Phanera	CER	4	9	A	A	L			phach.Chr05	x
35	17		Legume.fam3.00766	CER.cerca.ISC453364.gnm3.ann1.Cecan.2G254000.1	cerca	Cercis	CER	4	9	o	A	L			cerca.Chr02	x
35	18		Legume.fam3.00766	CER.bauva.BV-YZ2020.gnm2.ann1.rna-bv14033.t1	bauva	Bauhinia	CER	4	9	B	A	L			bauva.Chr06	x
35	19		Legume.fam3.00766	CER.phach.longxuteng.gnm1.ann1.LXT10526.t1	phach	Phanera	CER	4	9	B	A	L			phach.Chr02	x
35	20		Legume.fam3.00766	DET.singl.CAF01.gnm1.ann1.evm_model_Chr03_2747	singl	Sindora	DET	3	8	A	A	L			singl.Chr03	x
35	21		Legume.fam3.00766	DET.singl.CAF01.gnm1.ann1.evm_model_Chr07_1767	singl	Sindora	DET	3	8	B	A	L			singl.Chr07	x
35	22		Legume.fam3.00766	OUT.arath.Col0.gnm9.ann11.AT2G19240.2	arath	Arabidopsis	OUT	5	11	O	A	L			arath.Chr2	x
35	23		Legume.fam3.00766	OUT.arath.Col0.gnm9.ann11.AT4G29950.1	arath	Arabidopsis	OUT	5	11	O	A	L			arath.Chr4	x
35	24		Legume.fam3.00766	OUT.arath.Col0.gnm9.ann11.AT5G57210.1	arath	Arabidopsis	OUT	5	11	O	A	L			arath.Chr5	x
35	25		Legume.fam3.00766	OUT.vitvi.PN40024.gnm2.ann1.VIT_211s0103g00570.1	vitvi	Vitis	OUT	5	11	O	A	L			vitvi.chr11	x
35	26		Legume.fam3.00766	OUT.prupe.Lovell.gnm2.ann1.Prupe.1G076400.1	prupe	Prunus	OUT	5	11	O	A	L			prupe.Pp01	x
35	27		Legume.fam3.00766	OUT.quisa.S10.gnm1.ann1.Qs0009900.1	quisa	Quillaja	OUT	5	10	O1	A	L			quisa.Chr09	x
35	28	1	Legume.fam3.00766	OUT.quisa.S10.gnm1.ann1.Qs0338250.1	quisa	Quillaja	OUT	5	10	O2	A	L	L		quisa.Chr02	x
36	1		Legume.fam3.00769	PAP.lotja.MG20.gnm3.ann1.Lj4g3v2286050.2	lotja	Lotus	PAP	1	4	A	A	L			lotja.Lj4					x
36	2		Legume.fam3.00769	PAP.medtr.A17_HM341.gnm4.ann2.Medtr4g121020.1	medtr	Medicago	PAP	1	3	A	A	L			medtr.chr4					x
36	3		Legume.fam3.00769	PAP.phavu.G19833.gnm2.ann1.Phvul.003G110100.1	phavu	Phaseolus	PAP	1	2	A	A	L			phavu.Chr03					x
36	4		Legume.fam3.00769	PAP.aesev.CIAT22838.gnm1.ann1.Ae01g29040.1	aesev	Aeschynomene	PAP	1	6	A	A	L			aesev.Ae01					x
36	5		Legume.fam3.00769	PAP.lotja.MG20.gnm3.ann1.Lj0g3v0149769.1	lotja	Lotus	PAP	1	4	B	A	L			lotja.Lj0					x
36	6		Legume.fam3.00769	PAP.medtr.A17_HM341.gnm4.ann2.Medtr2g034960.1	medtr	Medicago	PAP	1	3	B	A	L			medtr.chr2					x
36	7		Legume.fam3.00769	PAP.phavu.G19833.gnm2.ann1.Phvul.009G253200.1	phavu	Phaseolus	PAP	1	2	B	A	L			phavu.Chr09					x
36	8		Legume.fam3.00769	PAP.aesev.CIAT22838.gnm1.ann1.Ae04g11230.1	aesev	Aeschynomene	PAP	1	6	B	A	L			aesev.Ae04					x
36	9		Legume.fam3.00769	CER.phach.longxuteng.gnm1.ann1.LXT28531.t1	phach	Phanera	CER	4	9	B	A	L			phach.Chr05					x
36	10		Legume.fam3.00769	CER.phach.longxuteng.gnm1.ann1.LXT28532.t1	phach	Phanera	CER	4	9	B	A	L			phach.Chr05					x
36	11		Legume.fam3.00769	CER.bauva.BV-YZ2020.gnm2.ann1.rna-bv12025.t1	bauva	Bauhinia	CER	4	9	B	A	L			bauva.Chr05					x
36	12		Legume.fam3.00769	CER.bauva.BV-YZ2020.gnm2.ann1.rna-bv13633.t1	bauva	Bauhinia	CER	4	9	A	A	L			bauva.Chr06					x
36	13		Legume.fam3.00769	CER.cerca.ISC453364.gnm3.ann1.Cecan.2G210100.1	cerca	Cercis	CER	4	9	o	A	L			cerca.Chr02					x
36	14		Legume.fam3.00769	DET.singl.CAF01.gnm1.ann1.evm_model_Chr07_1219	singl	Sindora	DET	3	8	A	A	L			singl.Chr07					x
36	15		Legume.fam3.00769	DET.singl.CAF01.gnm1.ann1.evm_model_Chr08_1888	singl	Sindora	DET	3	8	B	A	L			singl.Chr08					x
36	16		Legume.fam3.00769	CAE.chafa.ISC494698.gnm1.ann1.ChfasH1.2G327000.1	chafa	Chamaecrista	CAE	2	7	A	A	L			chafa.Chr02					x
36	17		Legume.fam3.00769	CAE.sento.Myeongyun.gnm1.ann1.Sto03g062470	sento	Senna	CAE	2	7	A	A	L			sento.Chr03					x
36	18		Legume.fam3.00769	CAE.acacr.Acra3RX.gnm1.ann1.g26846.t1	acacr	Acacia	CAE	2	7	A	A	L			acacr.sc_8					x
36	19		Legume.fam3.00769	CAE.chafa.ISC494698.gnm1.ann1.ChfasH1.4G031000.1	chafa	Chamaecrista	CAE	2	7	B	A	L			chafa.Chr04					x
36	20		Legume.fam3.00769	CAE.sento.Myeongyun.gnm1.ann1.Sto10g345260	sento	Senna	CAE	2	7	B	A	L			sento.Chr10					x
36	21		Legume.fam3.00769	CAE.acacr.Acra3RX.gnm1.ann1.g359.t1	acacr	Acacia	CAE	2	7	B	A	L			acacr.sc_1					x
36	22		Legume.fam3.00769	OUT.arath.Col0.gnm9.ann11.AT3G16857.2	arath	Arabidopsis	OUT	5	11	O	A	L			arath.Chr3					x
36	23		Legume.fam3.00769	OUT.arath.Col0.gnm9.ann11.AT4G16110.1	arath	Arabidopsis	OUT	5	11	O	A	L			arath.Chr4					x
36	24		Legume.fam3.00769	OUT.arath.Col0.gnm9.ann11.AT5G49240.1	arath	Arabidopsis	OUT	5	11	O	A	L			arath.Chr5					x
36	25		Legume.fam3.00769	OUT.vitvi.PN40024.gnm2.ann1.VIT_215s0048g01025.1	vitvi	Vitis	OUT	5	11	O	A	L			vitvi.chr15					x
36	26		Legume.fam3.00769	OUT.vitvi.PN40024.gnm2.ann1.VIT_207s0005g01010.1	vitvi	Vitis	OUT	5	11	O	A	L			vitvi.chr7					x
36	27		Legume.fam3.00769	OUT.quisa.S10.gnm1.ann1.Qs0004380.1	quisa	Quillaja	OUT	5	10	O1	A	L			quisa.Chr09					x
36	28		Legume.fam3.00769	OUT.quisa.S10.gnm1.ann1.Qs0175710.1	quisa	Quillaja	OUT	5	10	O2	A	L			quisa.Chr02					x
36	29		Legume.fam3.00769	OUT.prupe.Lovell.gnm2.ann1.Prupe.1G126400.1	prupe	Prunus	OUT	5	11	O	A	L			prupe.Pp01					x
36	30	1	Legume.fam3.00769	OUT.vitvi.PN40024.gnm2.ann1.VIT_205s0077g01480.4	vitvi	Vitis	OUT	5	11	O	A	L	L		vitvi.chr5					x
37	1		Legume.fam3.00797	PAP.medtr.A17_HM341.gnm4.ann2.Medtr2g104010.1	medtr	Medicago	PAP	1	3	A	A	L			medtr.chr2	x
37	2		Legume.fam3.00797	PAP.phavu.G19833.gnm2.ann1.Phvul.005G178700.1	phavu	Phaseolus	PAP	1	2	A	A	L			phavu.Chr05	x
37	3		Legume.fam3.00797	PAP.aesev.CIAT22838.gnm1.ann1.Ae10g14860.1	aesev	Aeschynomene	PAP	1	6	A	A	L			aesev.Ae10	x
37	4		Legume.fam3.00797	PAP.lotja.MG20.gnm3.ann1.Lj3g3v0044300.1	lotja	Lotus	PAP	1	4	A	A	L			lotja.Lj3	x
37	5		Legume.fam3.00797	PAP.aesev.CIAT22838.gnm1.ann1.Ae09g01330.1	aesev	Aeschynomene	PAP	1	6	B	A	L			aesev.Ae09	x
37	6		Legume.fam3.00797	PAP.lotja.MG20.gnm3.ann1.Lj3g3v2185890.1	lotja	Lotus	PAP	1	4	B	A	L			lotja.Lj3	x
37	7		Legume.fam3.00797	PAP.phavu.G19833.gnm2.ann1.Phvul.010G156600.1	phavu	Phaseolus	PAP	1	2	B	A	L			phavu.Chr10	x
37	8		Legume.fam3.00797	PAP.medtr.A17_HM341.gnm4.ann2.Medtr4g010100.1	medtr	Medicago	PAP	1	3	B	A	L			medtr.chr4	x
37	9		Legume.fam3.00797	CAE.acacr.Acra3RX.gnm1.ann1.g11047.t1	acacr	Acacia	CAE	2	7	A	A	L			acacr.sc_19	x
37	10		Legume.fam3.00797	CAE.chafa.ISC494698.gnm1.ann1.ChfasH1.5G131700.1	chafa	Chamaecrista	CAE	2	7	A	A	L			chafa.Chr05	x
37	11		Legume.fam3.00797	CAE.sento.Myeongyun.gnm1.ann1.Sto01g001570	sento	Senna	CAE	2	7	A	A	L			sento.Chr01	x
37	12		Legume.fam3.00797	CAE.chafa.ISC494698.gnm1.ann1.ChfasH1.3G014400.1	chafa	Chamaecrista	CAE	2	7	B	A	L			chafa.Chr03	x
37	13		Legume.fam3.00797	CAE.sento.Myeongyun.gnm1.ann1.Sto09g283530	sento	Senna	CAE	2	7	B	A	L			sento.Chr09	x
37	14		Legume.fam3.00797	CAE.acacr.Acra3RX.gnm1.ann1.g24340.t1	acacr	Acacia	CAE	2	7	B	A	L			acacr.sc_7	x
37	15		Legume.fam3.00797	DET.singl.CAF01.gnm1.ann1.evm_model_Chr11_2318	singl	Sindora	DET	3	8	A	A	L			singl.Chr11	x
37	16		Legume.fam3.00797	CER.bauva.BV-YZ2020.gnm2.ann1.rna-bv04507.t1	bauva	Bauhinia	CER	4	9	A	A	L			bauva.Chr02	x
37	17		Legume.fam3.00797	CER.phach.longxuteng.gnm1.ann1.LXT35020.t1	phach	Phanera	CER	4	9	A	A	L			phach.Chr06	x
37	18		Legume.fam3.00797	CER.cerca.ISC453364.gnm3.ann1.Cecan.7G276400.1	cerca	Cercis	CER	4	9	o	A	L			cerca.Chr07	x
37	19		Legume.fam3.00797	CER.bauva.BV-YZ2020.gnm2.ann1.rna-bv21651.t2	bauva	Bauhinia	CER	4	9	B	A	L			bauva.Chr08	x
37	20		Legume.fam3.00797	CER.phach.longxuteng.gnm1.ann1.LXT71017.t1	phach	Phanera	CER	4	9	B	A	L			phach.Chr14	x
37	21		Legume.fam3.00797	OUT.arath.Col0.gnm9.ann11.AT1G80040.1	arath	Arabidopsis	OUT	5	11	O	A	L			arath.Chr1	x
37	22		Legume.fam3.00797	OUT.vitvi.PN40024.gnm2.ann1.VIT_209s0002g07130.1	vitvi	Vitis	OUT	5	11	O	A	L			vitvi.chr9	x
37	23		Legume.fam3.00797	OUT.prupe.Lovell.gnm2.ann1.Prupe.3G088700.1	prupe	Prunus	OUT	5	11	O	A	L			prupe.Pp03	x
37	24		Legume.fam3.00797	OUT.quisa.S10.gnm1.ann1.Qs0243910.1	quisa	Quillaja	OUT	5	10	O1	A	L			quisa.Chr07	x
37	25	1	Legume.fam3.00797	OUT.quisa.S10.gnm1.ann1.Qs0316800.1	quisa	Quillaja	OUT	5	10	O2	A	L	L		quisa.Chr11	x
38	1		Legume.fam3.00803	PAP.aesev.CIAT22838.gnm1.ann1.Ae06g11940.1	aesev	Aeschynomene	PAP	1	6	A	L	L			aesev.Ae06					x
38	2		Legume.fam3.00803	PAP.lotja.MG20.gnm3.ann1.Lj1g3v4404340.1	lotja	Lotus	PAP	1	4	A	L	L			lotja.Lj1					x
38	3		Legume.fam3.00803	PAP.medtr.A17_HM341.gnm4.ann2.Medtr7g093950.1	medtr	Medicago	PAP	1	3	A	L	L			medtr.chr7					x
38	4		Legume.fam3.00803	PAP.phavu.G19833.gnm2.ann1.Phvul.001G146300.1	phavu	Phaseolus	PAP	1	2	A	L	L			phavu.Chr01					x
38	5		Legume.fam3.00803	DET.singl.CAF01.gnm1.ann1.evm_model_Chr04_663	singl	Sindora	DET	3	8	A	L	L			singl.Chr04					x
38	6		Legume.fam3.00803	CAE.chafa.ISC494698.gnm1.ann1.ChfasH1.1G462300.1	chafa	Chamaecrista	CAE	2	7	A	L	L			chafa.Chr01					x
38	7		Legume.fam3.00803	CAE.sento.Myeongyun.gnm1.ann1.Sto13g439070	sento	Senna	CAE	2	7	A	L	L			sento.Chr13					x
38	8		Legume.fam3.00803	CAE.acacr.Acra3RX.gnm1.ann1.g21615.t2	acacr	Acacia	CAE	2	7	A	L	L			acacr.sc_5					x
38	9		Legume.fam3.00803	PAP.lotja.MG20.gnm3.ann1.Lj1g3v1686830.1	lotja	Lotus	PAP	1	4	B	L	L			lotja.Lj1					x
38	10		Legume.fam3.00803	PAP.lotja.MG20.gnm3.ann1.Lj5g3v1692530.1	lotja	Lotus	PAP	1	4	B	L	L			lotja.Lj5					x
38	11		Legume.fam3.00803	PAP.aesev.CIAT22838.gnm1.ann1.Ae02g05930.1	aesev	Aeschynomene	PAP	1	6	B	L	L			aesev.Ae02					x
38	12		Legume.fam3.00803	PAP.medtr.A17_HM341.gnm4.ann2.Medtr1g089310.1	medtr	Medicago	PAP	1	3	B	L	L			medtr.chr1					x
38	13		Legume.fam3.00803	PAP.phavu.G19833.gnm2.ann1.Phvul.007G167600.1	phavu	Phaseolus	PAP	1	2	B	L	L			phavu.Chr07					x
38	14		Legume.fam3.00803	DET.singl.CAF01.gnm1.ann1.evm_model_Chr09_2665	singl	Sindora	DET	3	8	B	L	L			singl.Chr09					x
38	15		Legume.fam3.00803	CER.bauva.BV-YZ2020.gnm2.ann1.rna-bv34646.t1	bauva	Bauhinia	CER	4	9	A	L	L			bauva.Chr13					x
38	16		Legume.fam3.00803	CER.cerca.ISC453364.gnm3.ann1.Cecan.1G438900.1	cerca	Cercis	CER	4	9	o	L	L			cerca.Chr01					x
38	17		Legume.fam3.00803	CER.phach.longxuteng.gnm1.ann1.LXT03587.t1	phach	Phanera	CER	4	9	A	L	L			phach.Chr01					x
38	18		Legume.fam3.00803	CER.bauva.BV-YZ2020.gnm2.ann1.rna-bv10163.t1	bauva	Bauhinia	CER	4	9	B	L	L			bauva.Chr04					x
38	19		Legume.fam3.00803	CAE.chafa.ISC494698.gnm1.ann1.ChfasH1.8G275500.1	chafa	Chamaecrista	CAE	2	7	B	L	L			chafa.Chr08					x
38	20		Legume.fam3.00803	CAE.sento.Myeongyun.gnm1.ann1.Sto08g237220	sento	Senna	CAE	2	7	B	L	L			sento.Chr08					x
38	21		Legume.fam3.00803	CAE.acacr.Acra3RX.gnm1.ann1.g12650.t1	acacr	Acacia	CAE	2	7	B	L	L			acacr.sc_2					x
38	22		Legume.fam3.00803	OUT.arath.Col0.gnm9.ann11.AT3G63010.1	arath	Arabidopsis	OUT	5	11	O	L	L			arath.Chr3					x
38	23		Legume.fam3.00803	OUT.vitvi.PN40024.gnm2.ann1.VIT_207s0104g00930.1	vitvi	Vitis	OUT	5	11	O	L	L			vitvi.chr7					x
38	24		Legume.fam3.00803	OUT.prupe.Lovell.gnm2.ann1.Prupe.8G249800.1	prupe	Prunus	OUT	5	11	O	L	L			prupe.Pp08					x
38	25		Legume.fam3.00803	OUT.quisa.S10.gnm1.ann1.Qs0107030.1	quisa	Quillaja	OUT	5	10	O1	L	L			quisa.Chr03					x
38	26	1	Legume.fam3.00803	OUT.quisa.S10.gnm1.ann1.Qs0135660.1	quisa	Quillaja	OUT	5	10	O2	L	L	L		quisa.Chr04					x
39	1		Legume.fam3.00804	CER.bauva.BV-YZ2020.gnm2.ann1.rna-bv34561.t1	bauva	Bauhinia	CER	4	9	B	L	A			bauva.Chr13					x
39	2		Legume.fam3.00804	CER.phach.longxuteng.gnm1.ann1.LXT03499.t1	phach	Phanera	CER	4	9	B	L	A			phach.Chr01					x
39	3		Legume.fam3.00804	CER.cerca.ISC453364.gnm3.ann1.Cecan.1G427300.1	cerca	Cercis	CER	4	9	o	L	A			cerca.Chr01					x
39	4		Legume.fam3.00804	CER.bauva.BV-YZ2020.gnm2.ann1.rna-bv10073.t1	bauva	Bauhinia	CER	4	9	A	L	A			bauva.Chr04					x
39	5		Legume.fam3.00804	DET.singl.CAF01.gnm1.ann1.evm_model_Chr04_765	singl	Sindora	DET	3	8	A	L	A			singl.Chr04					x
39	6		Legume.fam3.00804	DET.singl.CAF01.gnm1.ann1.evm_model_Chr09_2565_2	singl	Sindora	DET	3	8	B	L	A			singl.Chr09					x
39	7		Legume.fam3.00804	PAP.lotja.MG20.gnm3.ann1.Lj1g3v4446910.1	lotja	Lotus	PAP	1	4	A	L	A			lotja.Lj1					x
39	8		Legume.fam3.00804	PAP.lotja.MG20.gnm3.ann1.Lj5g3v0998850.1	lotja	Lotus	PAP	1	4	A	L	A			lotja.Lj5					x
39	9		Legume.fam3.00804	PAP.medtr.A17_HM341.gnm4.ann2.Medtr7g095430.1	medtr	Medicago	PAP	1	3	A	L	A			medtr.chr7					x
39	10		Legume.fam3.00804	PAP.phavu.G19833.gnm2.ann1.Phvul.001G154200.1	phavu	Phaseolus	PAP	1	2	A	L	A			phavu.Chr01					x
39	11		Legume.fam3.00804	PAP.lotja.MG20.gnm3.ann1.Lj5g3v1003430.1	lotja	Lotus	PAP	1	4	B	L	A			lotja.Lj5					x
39	12		Legume.fam3.00804	PAP.phavu.G19833.gnm2.ann1.Phvul.007G174100.1	phavu	Phaseolus	PAP	1	2	B	L	A			phavu.Chr07					x
39	13		Legume.fam3.00804	PAP.medtr.A17_HM341.gnm4.ann2.Medtr1g071530.1	medtr	Medicago	PAP	1	3	B	L	A			medtr.chr1					x
39	14		Legume.fam3.00804	PAP.aesev.CIAT22838.gnm1.ann1.Ae02g06760.1	aesev	Aeschynomene	PAP	1	6	B	L	A			aesev.Ae02					x
39	15		Legume.fam3.00804	PAP.aesev.CIAT22838.gnm1.ann1.Ae06g00200.1	aesev	Aeschynomene	PAP	1	6	A	L	A			aesev.Ae06					x
39	16		Legume.fam3.00804	CAE.chafa.ISC494698.gnm1.ann1.ChfasH1.8G267600.1	chafa	Chamaecrista	CAE	2	7	A	L	A			chafa.Chr08					x
39	17		Legume.fam3.00804	CAE.sento.Myeongyun.gnm1.ann1.Sto08g238050	sento	Senna	CAE	2	7	A	L	A			sento.Chr08					x
39	18		Legume.fam3.00804	CAE.acacr.Acra3RX.gnm1.ann1.g12722.t1	acacr	Acacia	CAE	2	7	A	L	A			acacr.sc_2					x
39	19		Legume.fam3.00804	CAE.chafa.ISC494698.gnm1.ann1.ChfasH1.1G456300.1	chafa	Chamaecrista	CAE	2	7	B	L	A			chafa.Chr01					x
39	20		Legume.fam3.00804	CAE.sento.Myeongyun.gnm1.ann1.Sto13g438390	sento	Senna	CAE	2	7	B	L	A			sento.Chr13					x
39	21		Legume.fam3.00804	CAE.acacr.Acra3RX.gnm1.ann1.g21571.t2	acacr	Acacia	CAE	2	7	B	L	A			acacr.sc_5					x
39	22		Legume.fam3.00804	OUT.vitvi.PN40024.gnm2.ann1.VIT_205s0020g03930.1	vitvi	Vitis	OUT	5	11	O	L	A			vitvi.chr5					x
39	23		Legume.fam3.00804	OUT.vitvi.PN40024.gnm2.ann1.VIT_205s0020g03970.1	vitvi	Vitis	OUT	5	11	O	L	A			vitvi.chr5					x
39	24		Legume.fam3.00804	OUT.prupe.Lovell.gnm2.ann1.Prupe.1G019900.1	prupe	Prunus	OUT	5	11	O	L	A			prupe.Pp01					x
39	25		Legume.fam3.00804	OUT.vitvi.PN40024.gnm2.ann1.VIT_207s0151g00340.1	vitvi	Vitis	OUT	5	11	O	L	A			vitvi.chr7					x
39	26		Legume.fam3.00804	OUT.vitvi.PN40024.gnm2.ann1.VIT_207s0151g00410.1	vitvi	Vitis	OUT	5	11	O	L	A			vitvi.chr7					x
39	27		Legume.fam3.00804	OUT.arath.Col0.gnm9.ann11.AT3G51895.2	arath	Arabidopsis	OUT	5	11	O	L	A			arath.Chr3					x
39	28		Legume.fam3.00804	OUT.arath.Col0.gnm9.ann11.AT4G02700.1	arath	Arabidopsis	OUT	5	11	O	L	A			arath.Chr4					x
39	29		Legume.fam3.00804	OUT.prupe.Lovell.gnm2.ann1.Prupe.2G228700.1	prupe	Prunus	OUT	5	11	O	L	A			prupe.Pp02					x
39	30		Legume.fam3.00804	OUT.prupe.Lovell.gnm2.ann1.Prupe.2G279100.1	prupe	Prunus	OUT	5	11	O	L	A			prupe.Pp02					x
39	31		Legume.fam3.00804	OUT.prupe.Lovell.gnm2.ann1.Prupe.4G093900.1	prupe	Prunus	OUT	5	11	O	L	A			prupe.Pp04					x
39	32		Legume.fam3.00804	OUT.prupe.Lovell.gnm2.ann1.Prupe.8G236100.1	prupe	Prunus	OUT	5	11	O	L	A			prupe.Pp08					x
39	33	1	Legume.fam3.00804	OUT.quisa.S10.gnm1.ann1.Qs0106020.1	quisa	Quillaja	OUT	5	10	O1	L	A	L		quisa.Chr03					x
40	1		Legume.fam3.00806	PAP.lotja.MG20.gnm3.ann1.Lj1g3v4591000.1	lotja	Lotus	PAP	1	4	A	A	L			lotja.Lj1	x
40	2		Legume.fam3.00806	PAP.lotja.MG20.gnm3.ann1.Lj5g3v0657180.1	lotja	Lotus	PAP	1	4	A	A	L			lotja.Lj5	x
40	3		Legume.fam3.00806	PAP.medtr.A17_HM341.gnm4.ann2.Medtr7g101800.3	medtr	Medicago	PAP	1	3	A	A	L			medtr.chr7	x
40	4		Legume.fam3.00806	PAP.phavu.G19833.gnm2.ann1.Phvul.001G178400.1	phavu	Phaseolus	PAP	1	2	A	A	L			phavu.Chr01	x
40	5		Legume.fam3.00806	PAP.aesev.CIAT22838.gnm1.ann1.Ae06g02700.1	aesev	Aeschynomene	PAP	1	6	A	A	L			aesev.Ae06	x
40	6		Legume.fam3.00806	PAP.lotja.MG20.gnm3.ann1.Lj0g3v0290119.1	lotja	Lotus	PAP	1	4	B	A	L			lotja.Lj0	x
40	7		Legume.fam3.00806	PAP.lotja.MG20.gnm3.ann1.Lj5g3v0659470.1	lotja	Lotus	PAP	1	4	B	A	L			lotja.Lj5	x
40	8		Legume.fam3.00806	PAP.medtr.A17_HM341.gnm4.ann2.Medtr1g063910.2	medtr	Medicago	PAP	1	3	B	A	L			medtr.chr1	x
40	9		Legume.fam3.00806	PAP.aesev.CIAT22838.gnm1.ann1.Ae02g22610.1	aesev	Aeschynomene	PAP	1	6	B	A	L			aesev.Ae02	x
40	10		Legume.fam3.00806	PAP.phavu.G19833.gnm2.ann1.Phvul.007G149900.1	phavu	Phaseolus	PAP	1	2	B	A	L			phavu.Chr07	x
40	11		Legume.fam3.00806	CER.bauva.BV-YZ2020.gnm2.ann1.rna-bv33729.t1	bauva	Bauhinia	CER	4	9	B	A	L			bauva.Chr13	x
40	12		Legume.fam3.00806	CER.phach.longxuteng.gnm1.ann1.LXT03141.t1	phach	Phanera	CER	4	9	B	A	L			phach.Chr01	x
40	13		Legume.fam3.00806	CER.bauva.BV-YZ2020.gnm2.ann1.rna-bv09778.t1	bauva	Bauhinia	CER	4	9	A	A	L			bauva.Chr04	x
40	14		Legume.fam3.00806	CER.cerca.ISC453364.gnm3.ann1.Cecan.1G387000.1	cerca	Cercis	CER	4	9	o	A	L			cerca.Chr01	x
40	15		Legume.fam3.00806	CAE.acacr.Acra3RX.gnm1.ann1.g12986.t1	acacr	Acacia	CAE	2	7	A	A	L			acacr.sc_2	x
40	16		Legume.fam3.00806	CAE.chafa.ISC494698.gnm1.ann1.ChfasH1.8G240500.1	chafa	Chamaecrista	CAE	2	7	A	A	L			chafa.Chr08	x
40	17		Legume.fam3.00806	CAE.sento.Myeongyun.gnm1.ann1.Sto08g240890	sento	Senna	CAE	2	7	A	A	L			sento.Chr08	x
40	18		Legume.fam3.00806	CAE.acacr.Acra3RX.gnm1.ann1.g21367.t1	acacr	Acacia	CAE	2	7	B	A	L			acacr.sc_5	x
40	19		Legume.fam3.00806	CAE.sento.Myeongyun.gnm1.ann1.Sto13g435470	sento	Senna	CAE	2	7	B	A	L			sento.Chr13	x
40	20		Legume.fam3.00806	CAE.chafa.ISC494698.gnm1.ann1.ChfasH1.1G498000.1	chafa	Chamaecrista	CAE	2	7	B	A	L			chafa.Chr01	x
40	21		Legume.fam3.00806	DET.singl.CAF01.gnm1.ann1.evm_model_Chr04_1165	singl	Sindora	DET	3	8	A	A	L			singl.Chr04	x
40	22		Legume.fam3.00806	DET.singl.CAF01.gnm1.ann1.evm_model_Chr09_2194	singl	Sindora	DET	3	8	B	A	L			singl.Chr09	x
40	23		Legume.fam3.00806	OUT.vitvi.PN40024.gnm2.ann1.VIT_208s0040g01570.1	vitvi	Vitis	OUT	5	11	O	A	L			vitvi.chr8	x
40	24		Legume.fam3.00806	OUT.vitvi.PN40024.gnm2.ann1.VIT_208s0040g01580.1	vitvi	Vitis	OUT	5	11	O	A	L			vitvi.chr8	x
40	25		Legume.fam3.00806	OUT.prupe.Lovell.gnm2.ann1.Prupe.6G234400.1	prupe	Prunus	OUT	5	11	O	A	L			prupe.Pp06	x
40	26		Legume.fam3.00806	OUT.arath.Col0.gnm9.ann11.AT3G09830.3	arath	Arabidopsis	OUT	5	11	O	A	L			arath.Chr3	x
40	27		Legume.fam3.00806	OUT.arath.Col0.gnm9.ann11.AT5G03320.2	arath	Arabidopsis	OUT	5	11	O	A	L			arath.Chr5	x
40	28		Legume.fam3.00806	OUT.prupe.Lovell.gnm2.ann1.Prupe.2G210500.1	prupe	Prunus	OUT	5	11	O	A	L			prupe.Pp02	x
40	29		Legume.fam3.00806	OUT.quisa.S10.gnm1.ann1.Qs0191600.1	quisa	Quillaja	OUT	5	10	O1	A	L			quisa.Chr03	x
40	30		Legume.fam3.00806	OUT.arath.Col0.gnm9.ann11.AT2G39110.1	arath	Arabidopsis	OUT	5	11	O	A	L			arath.Chr2	x
40	31		Legume.fam3.00806	OUT.vitvi.PN40024.gnm2.ann1.VIT_213s0019g04610.3	vitvi	Vitis	OUT	5	11	O	A	L			vitvi.chr13	x
40	32		Legume.fam3.00806	OUT.quisa.S10.gnm1.ann1.Qs0102540.1	quisa	Quillaja	OUT	5	10	O1	A	L			quisa.Chr03	x
40	33	1	Legume.fam3.00806	OUT.quisa.S10.gnm1.ann1.Qs0131560.1	quisa	Quillaja	OUT	5	10	O2	A	L	L		quisa.Chr04	x
41	1		Legume.fam3.00807	PAP.aesev.CIAT22838.gnm1.ann1.Ae06g03300.1	aesev	Aeschynomene	PAP	1	6	A	A	L			aesev.Ae06					x
41	2		Legume.fam3.00807	PAP.phavu.G19833.gnm2.ann1.Phvul.001G183800.1	phavu	Phaseolus	PAP	1	2	A	A	L			phavu.Chr01					x
41	3		Legume.fam3.00807	PAP.lotja.MG20.gnm3.ann1.Lj1g3v4691690.1	lotja	Lotus	PAP	1	4	A	A	L			lotja.Lj1					x
41	4		Legume.fam3.00807	PAP.medtr.A17_HM341.gnm4.ann2.Medtr7g102750.1	medtr	Medicago	PAP	1	3	A	A	L			medtr.chr7					x
41	5		Legume.fam3.00807	PAP.lotja.MG20.gnm3.ann1.Lj0g3v0159799.2	lotja	Lotus	PAP	1	4	B	A	L			lotja.Lj0					x
41	6		Legume.fam3.00807	PAP.phavu.G19833.gnm2.ann1.Phvul.007G225900.1	phavu	Phaseolus	PAP	1	2	B	A	L			phavu.Chr07					x
41	7		Legume.fam3.00807	PAP.aesev.CIAT22838.gnm1.ann1.Ae02g21970.1	aesev	Aeschynomene	PAP	1	6	B	A	L			aesev.Ae02					x
41	8		Legume.fam3.00807	PAP.medtr.A17_HM341.gnm4.ann2.Medtr1g061940.1	medtr	Medicago	PAP	1	3	B	A	L			medtr.chr1					x
41	9		Legume.fam3.00807	CAE.acacr.Acra3RX.gnm1.ann1.g21311.t1	acacr	Acacia	CAE	2	7	A	A	L			acacr.sc_5					x
41	10		Legume.fam3.00807	CAE.chafa.ISC494698.gnm1.ann1.ChfasH1.1G425800.1	chafa	Chamaecrista	CAE	2	7	A	A	L			chafa.Chr01					x
41	11		Legume.fam3.00807	CAE.sento.Myeongyun.gnm1.ann1.Sto13g434850	sento	Senna	CAE	2	7	A	A	L			sento.Chr13					x
41	12		Legume.fam3.00807	DET.singl.CAF01.gnm1.ann1.evm_model_Chr04_1274	singl	Sindora	DET	3	8	A	A	L			singl.Chr04					x
41	13		Legume.fam3.00807	CAE.acacr.Acra3RX.gnm1.ann1.g13058.t1	acacr	Acacia	CAE	2	7	B	A	L			acacr.sc_2					x
41	14		Legume.fam3.00807	CAE.chafa.ISC494698.gnm1.ann1.ChfasH1.8G234500.1	chafa	Chamaecrista	CAE	2	7	B	A	L			chafa.Chr08					x
41	15		Legume.fam3.00807	CAE.sento.Myeongyun.gnm1.ann1.Sto08g241600	sento	Senna	CAE	2	7	B	A	L			sento.Chr08					x
41	16		Legume.fam3.00807	CER.bauva.BV-YZ2020.gnm2.ann1.rna-bv09718.t2	bauva	Bauhinia	CER	4	9	A	A	L			bauva.Chr04					x
41	17		Legume.fam3.00807	CER.cerca.ISC453364.gnm3.ann1.Cecan.1G377800.1	cerca	Cercis	CER	4	9	o	A	L			cerca.Chr01					x
41	18		Legume.fam3.00807	CER.bauva.BV-YZ2020.gnm2.ann1.rna-bv33807.t1	bauva	Bauhinia	CER	4	9	B	A	L			bauva.Chr13					x
41	19		Legume.fam3.00807	CER.phach.longxuteng.gnm1.ann1.LXT03065.t1	phach	Phanera	CER	4	9	B	A	L			phach.Chr01					x
41	20		Legume.fam3.00807	DET.singl.CAF01.gnm1.ann1.evm_model_Chr09_2109	singl	Sindora	DET	3	8	B	A	L			singl.Chr09					x
41	21		Legume.fam3.00807	OUT.prupe.Lovell.gnm2.ann1.Prupe.7G007000.1	prupe	Prunus	OUT	5	11	O	A	L			prupe.Pp07					x
41	22		Legume.fam3.00807	OUT.prupe.Lovell.gnm2.ann1.Prupe.7G007500.1	prupe	Prunus	OUT	5	11	O	A	L			prupe.Pp07					x
41	23		Legume.fam3.00807	OUT.prupe.Lovell.gnm2.ann1.Prupe.7G122500.1	prupe	Prunus	OUT	5	11	O	A	L			prupe.Pp07					x
41	24		Legume.fam3.00807	OUT.vitvi.PN40024.gnm2.ann1.VIT_208s0007g04390.1	vitvi	Vitis	OUT	5	11	O	A	L			vitvi.chr8					x
41	25		Legume.fam3.00807	OUT.arath.Col0.gnm9.ann11.AT2G36670.1	arath	Arabidopsis	OUT	5	11	O	A	L			arath.Chr2					x
41	26		Legume.fam3.00807	OUT.quisa.S10.gnm1.ann1.Qs0101910.1	quisa	Quillaja	OUT	5	10	O1	A	L			quisa.Chr03					x
41	27	1	Legume.fam3.00807	OUT.quisa.S10.gnm1.ann1.Qs0130880.1	quisa	Quillaja	OUT	5	10	O2	A	L	L		quisa.Chr04					x
42	1		Legume.fam3.00812	PAP.lotja.MG20.gnm3.ann1.Lj1g3v4806330.1	lotja	Lotus	PAP	1	4	A	L	L			lotja.Lj1		x
42	2		Legume.fam3.00812	PAP.medtr.A17_HM341.gnm4.ann2.Medtr7g111600.2	medtr	Medicago	PAP	1	3	A	L	L			medtr.chr7		x
42	3		Legume.fam3.00812	PAP.phavu.G19833.gnm2.ann1.Phvul.001G222500.1	phavu	Phaseolus	PAP	1	2	A	L	L			phavu.Chr01		x
42	4		Legume.fam3.00812	PAP.aesev.CIAT22838.gnm1.ann1.Ae06g07400.1	aesev	Aeschynomene	PAP	1	6	A	L	L			aesev.Ae06		x
42	5		Legume.fam3.00812	CAE.chafa.ISC494698.gnm1.ann1.ChfasH1.1G485200.1	chafa	Chamaecrista	CAE	2	7	B	L	L			chafa.Chr01		x
42	6		Legume.fam3.00812	CAE.sento.Myeongyun.gnm1.ann1.Sto13g441380	sento	Senna	CAE	2	7	B	L	L			sento.Chr13		x
42	7		Legume.fam3.00812	CAE.acacr.Acra3RX.gnm1.ann1.g21790.t1	acacr	Acacia	CAE	2	7	B	L	L			acacr.sc_5		x
42	8		Legume.fam3.00812	PAP.lotja.MG20.gnm3.ann1.Lj5g3v1531220.1	lotja	Lotus	PAP	1	4	B	L	L			lotja.Lj5		x
42	9		Legume.fam3.00812	PAP.medtr.A17_HM341.gnm4.ann2.Medtr1g084820.1	medtr	Medicago	PAP	1	3	B	L	L			medtr.chr1		x
42	10		Legume.fam3.00812	PAP.phavu.G19833.gnm2.ann1.Phvul.007G204400.1	phavu	Phaseolus	PAP	1	2	B	L	L			phavu.Chr07		x
42	11		Legume.fam3.00812	PAP.aesev.CIAT22838.gnm1.ann1.Ae09g13780.1	aesev	Aeschynomene	PAP	1	6	B	L	L			aesev.Ae09		x
42	12		Legume.fam3.00812	CAE.acacr.Acra3RX.gnm1.ann1.g14042.t1	acacr	Acacia	CAE	2	7	B	L	L			acacr.sc_2		x
42	13		Legume.fam3.00812	CAE.chafa.ISC494698.gnm1.ann1.ChfasH1.8G299400.1	chafa	Chamaecrista	CAE	2	7	B	L	L			chafa.Chr08		x
42	14		Legume.fam3.00812	CAE.sento.Myeongyun.gnm1.ann1.Sto08g234710	sento	Senna	CAE	2	7	B	L	L			sento.Chr08		x
42	15		Legume.fam3.00812	DET.singl.CAF01.gnm1.ann1.evm_model_Chr04_359	singl	Sindora	DET	3	8	A	L	L			singl.Chr04		x
42	16		Legume.fam3.00812	DET.singl.CAF01.gnm1.ann1.evm_model_Chr09_2963	singl	Sindora	DET	3	8	B	L	L			singl.Chr09		x
42	17		Legume.fam3.00812	CER.bauva.BV-YZ2020.gnm2.ann1.rna-bv34956.t1	bauva	Bauhinia	CER	4	9	B	L	L			bauva.Chr13		x
42	18		Legume.fam3.00812	CER.phach.longxuteng.gnm1.ann1.LXT03870.t1	phach	Phanera	CER	4	9	B	L	L			phach.Chr01		x
42	19		Legume.fam3.00812	CER.bauva.BV-YZ2020.gnm2.ann1.rna-bv10425.t1	bauva	Bauhinia	CER	4	9	A	L	L			bauva.Chr04		x
42	20		Legume.fam3.00812	CER.cerca.ISC453364.gnm3.ann1.Cecan.1G474800.1	cerca	Cercis	CER	4	9	o	L	L			cerca.Chr01		x
42	21		Legume.fam3.00812	OUT.arath.Col0.gnm9.ann11.AT1G09460.1	arath	Arabidopsis	OUT	5	11	O	L	L			arath.Chr1		x
42	22		Legume.fam3.00812	OUT.prupe.Lovell.gnm2.ann1.Prupe.6G305700.1	prupe	Prunus	OUT	5	11	O	L	L			prupe.Pp06		x
42	23		Legume.fam3.00812	OUT.vitvi.PN40024.gnm2.ann1.VIT_214s0060g00440.1	vitvi	Vitis	OUT	5	11	O	L	L			vitvi.chr14		x
42	24		Legume.fam3.00812	OUT.quisa.S10.gnm1.ann1.Qs0109900.1	quisa	Quillaja	OUT	5	10	O1	L	L			quisa.Chr03		x
42	25	1	Legume.fam3.00812	OUT.quisa.S10.gnm1.ann1.Qs0138700.1	quisa	Quillaja	OUT	5	10	O2	L	L	A		quisa.Chr04		x
43	1		Legume.fam3.00820	PAP.lotja.MG20.gnm3.ann1.Lj1g3v2050890.1	lotja	Lotus	PAP	1	4	A	A	A			lotja.Lj1			x
43	2		Legume.fam3.00820	PAP.phavu.G19833.gnm2.ann1.Phvul.009G106700.1	phavu	Phaseolus	PAP	1	2	A	A	A			phavu.Chr09			x
43	3		Legume.fam3.00820	PAP.medtr.A17_HM341.gnm4.ann2.Medtr3g110028.1	medtr	Medicago	PAP	1	3	A	A	A			medtr.chr3			x
43	4		Legume.fam3.00820	PAP.aesev.CIAT22838.gnm1.ann1.Ae08g12260.1	aesev	Aeschynomene	PAP	1	6	A	A	A			aesev.Ae08			x
43	5		Legume.fam3.00820	PAP.medtr.A17_HM341.gnm4.ann2.Medtr1g026870.1	medtr	Medicago	PAP	1	3	B	A	A			medtr.chr1			x
43	6		Legume.fam3.00820	PAP.phavu.G19833.gnm2.ann1.Phvul.001G061200.1	phavu	Phaseolus	PAP	1	2	B	A	A			phavu.Chr01			x
43	7		Legume.fam3.00820	PAP.aesev.CIAT22838.gnm1.ann1.Ae07g16280.1	aesev	Aeschynomene	PAP	1	6	B	A	A			aesev.Ae07			x
43	8		Legume.fam3.00820	CAE.chafa.ISC494698.gnm1.ann1.ChfasH1.7G273300.1	chafa	Chamaecrista	CAE	2	7	A	A	A			chafa.Chr07			x
43	9		Legume.fam3.00820	CAE.sento.Myeongyun.gnm1.ann1.Sto05g124640	sento	Senna	CAE	2	7	A	A	A			sento.Chr05			x
43	10		Legume.fam3.00820	CAE.acacr.Acra3RX.gnm1.ann1.g15091.t1	acacr	Acacia	CAE	2	7	A	A	A			acacr.sc_3			x
43	11		Legume.fam3.00820	CAE.chafa.ISC494698.gnm1.ann1.ChfasH1.7G273200.1	chafa	Chamaecrista	CAE	2	7	B	A	A			chafa.Chr07			x
43	12		Legume.fam3.00820	CAE.sento.Myeongyun.gnm1.ann1.Sto05g124650	sento	Senna	CAE	2	7	B	A	A			sento.Chr05			x
43	13		Legume.fam3.00820	CAE.acacr.Acra3RX.gnm1.ann1.g15092.t1	acacr	Acacia	CAE	2	7	B	A	A			acacr.sc_3			x
43	14		Legume.fam3.00820	CER.bauva.BV-YZ2020.gnm2.ann1.rna-bv15904.t2	bauva	Bauhinia	CER	4	9	A	A	A			bauva.Chr06			x
43	15		Legume.fam3.00820	CER.phach.longxuteng.gnm1.ann1.LXT62301.t1	phach	Phanera	CER	4	9	A	A	A			phach.Chr12			x
43	16		Legume.fam3.00820	CER.cerca.ISC453364.gnm3.ann1.Cecan.4G330900.1	cerca	Cercis	CER	4	9	o	A	A			cerca.Chr04			x
43	17		Legume.fam3.00820	CER.bauva.BV-YZ2020.gnm2.ann1.rna-bv24182.t1	bauva	Bauhinia	CER	4	9	B	A	A			bauva.Chr10			x
43	18		Legume.fam3.00820	CER.phach.longxuteng.gnm1.ann1.LXT17291.t1	phach	Phanera	CER	4	9	B	A	A			phach.Chr03			x
43	19		Legume.fam3.00820	DET.singl.CAF01.gnm1.ann1.evm_model_Chr03_1746	singl	Sindora	DET	3	8	A	A	A			singl.Chr03			x
43	20		Legume.fam3.00820	DET.singl.CAF01.gnm1.ann1.evm_model_Chr06_2734	singl	Sindora	DET	3	8	B	A	A			singl.Chr06			x
43	21		Legume.fam3.00820	OUT.vitvi.PN40024.gnm2.ann1.VIT_204s0008g03790.1	vitvi	Vitis	OUT	5	11	O	A	A			vitvi.chr4			x
43	22		Legume.fam3.00820	OUT.vitvi.PN40024.gnm2.ann1.VIT_211s0016g03750.1	vitvi	Vitis	OUT	5	11	O	A	A			vitvi.chr11			x
43	23		Legume.fam3.00820	OUT.vitvi.PN40024.gnm2.ann1.VIT_204s0008g03780.2	vitvi	Vitis	OUT	5	11	O	A	A			vitvi.chr4			x
43	24		Legume.fam3.00820	OUT.arath.Col0.gnm9.ann11.AT4G32730.3	arath	Arabidopsis	OUT	5	11	O	A	A			arath.Chr4			x
43	25		Legume.fam3.00820	OUT.arath.Col0.gnm9.ann11.AT5G11510.3	arath	Arabidopsis	OUT	5	11	O	A	A			arath.Chr5			x
43	26		Legume.fam3.00820	OUT.prupe.Lovell.gnm2.ann1.Prupe.1G452000.1	prupe	Prunus	OUT	5	11	O	A	A			prupe.Pp01			x
43	27		Legume.fam3.00820	OUT.quisa.S10.gnm1.ann1.Qs0166610.1	quisa	Quillaja	OUT	5	10	O1	A	A			quisa.Chr06			x
43	28	1	Legume.fam3.00820	OUT.quisa.S10.gnm1.ann1.Qs0202440.1	quisa	Quillaja	OUT	5	10	O2	A	A	L		quisa.Chr08			x
44	1		Legume.fam3.00823	PAP.phavu.G19833.gnm2.ann1.Phvul.009G080700.1	phavu	Phaseolus	PAP	1	2	A	A	L			phavu.Chr09	x
44	2		Legume.fam3.00823	PAP.phavu.G19833.gnm2.ann1.Phvul.009G093200.1	phavu	Phaseolus	PAP	1	2	A	A	L			phavu.Chr09	x
44	3		Legume.fam3.00823	PAP.aesev.CIAT22838.gnm1.ann1.Ae08g26100.1	aesev	Aeschynomene	PAP	1	6	A	A	L			aesev.Ae08	x
44	4		Legume.fam3.00823	PAP.lotja.MG20.gnm3.ann1.Lj0g3v0073339.1	lotja	Lotus	PAP	1	4	A	A	L			lotja.Lj0	x
44	5		Legume.fam3.00823	PAP.medtr.A17_HM341.gnm4.ann2.Medtr3g107280.1	medtr	Medicago	PAP	1	3	A	A	L			medtr.chr3	x
44	6		Legume.fam3.00823	PAP.medtr.A17_HM341.gnm4.ann2.Medtr1g012520.1	medtr	Medicago	PAP	1	3	B	A	L			medtr.chr1	x
44	7		Legume.fam3.00823	PAP.phavu.G19833.gnm2.ann1.Phvul.001G051300.1	phavu	Phaseolus	PAP	1	2	B	A	L			phavu.Chr01	x
44	8		Legume.fam3.00823	PAP.aesev.CIAT22838.gnm1.ann1.Ae07g11350.1	aesev	Aeschynomene	PAP	1	6	B	A	L			aesev.Ae07	x
44	9		Legume.fam3.00823	CAE.chafa.ISC494698.gnm1.ann1.ChfasH1.7G259800.1	chafa	Chamaecrista	CAE	2	7	A	A	L			chafa.Chr07	x
44	10		Legume.fam3.00823	CAE.sento.Myeongyun.gnm1.ann1.Sto05g126250	sento	Senna	CAE	2	7	A	A	L			sento.Chr05	x
44	11		Legume.fam3.00823	CAE.acacr.Acra3RX.gnm1.ann1.g15212.t1	acacr	Acacia	CAE	2	7	A	A	L			acacr.sc_3	x
44	12		Legume.fam3.00823	CAE.chafa.ISC494698.gnm1.ann1.ChfasH1.7G194400.1	chafa	Chamaecrista	CAE	2	7	B	A	L			chafa.Chr07	x
44	13		Legume.fam3.00823	CAE.sento.Myeongyun.gnm1.ann1.Sto09g312200	sento	Senna	CAE	2	7	B	A	L			sento.Chr09	x
44	14		Legume.fam3.00823	CAE.acacr.Acra3RX.gnm1.ann1.g17661.t1	acacr	Acacia	CAE	2	7	B	A	L			acacr.sc_4	x
44	15		Legume.fam3.00823	DET.singl.CAF01.gnm1.ann1.evm_model_Chr03_1575	singl	Sindora	DET	3	8	A	A	L			singl.Chr03	x
44	16		Legume.fam3.00823	DET.singl.CAF01.gnm1.ann1.evm_model_Chr06_2866	singl	Sindora	DET	3	8	B	A	L			singl.Chr06	x
44	17		Legume.fam3.00823	CER.bauva.BV-YZ2020.gnm2.ann1.rna-bv24347.t1	bauva	Bauhinia	CER	4	9	A	A	L			bauva.Chr10	x
44	18		Legume.fam3.00823	CER.phach.longxuteng.gnm1.ann1.LXT17443.t1	phach	Phanera	CER	4	9	A	A	L			phach.Chr03	x
44	19		Legume.fam3.00823	CER.cerca.ISC453364.gnm3.ann1.Cecan.4G349600.1	cerca	Cercis	CER	4	9	o	A	L			cerca.Chr04	x
44	20		Legume.fam3.00823	CER.bauva.BV-YZ2020.gnm2.ann1.rna-bv15768.t2	bauva	Bauhinia	CER	4	9	B	A	L			bauva.Chr06	x
44	21		Legume.fam3.00823	CER.phach.longxuteng.gnm1.ann1.LXT62170.t1	phach	Phanera	CER	4	9	B	A	L			phach.Chr12	x
44	22		Legume.fam3.00823	OUT.arath.Col0.gnm9.ann11.AT2G25490.1	arath	Arabidopsis	OUT	5	11	O	A	L			arath.Chr2	x
44	23		Legume.fam3.00823	OUT.arath.Col0.gnm9.ann11.AT5G25350.1	arath	Arabidopsis	OUT	5	11	O	A	L			arath.Chr5	x
44	24		Legume.fam3.00823	OUT.prupe.Lovell.gnm2.ann1.Prupe.1G480700.1	prupe	Prunus	OUT	5	11	O	A	L			prupe.Pp01	x
44	25		Legume.fam3.00823	OUT.vitvi.PN40024.gnm2.ann1.VIT_204s0008g05470.1	vitvi	Vitis	OUT	5	11	O	A	L			vitvi.chr4	x
44	26		Legume.fam3.00823	OUT.quisa.S10.gnm1.ann1.Qs0164950.1	quisa	Quillaja	OUT	5	10	O1	A	L			quisa.Chr06	x
44	27	1	Legume.fam3.00823	OUT.quisa.S10.gnm1.ann1.Qs0200940.1	quisa	Quillaja	OUT	5	10	O2	A	L	L		quisa.Chr08	x
45	1		Legume.fam3.00840	CER.bauva.BV-YZ2020.gnm2.ann1.rna-bv32333.t1	bauva	Bauhinia	CER	4	9	A	L	L			bauva.Chr13					x
45	2		Legume.fam3.00840	CER.phach.longxuteng.gnm1.ann1.LXT58921.t1	phach	Phanera	CER	4	9	A	L	L			phach.Chr11					x
45	3		Legume.fam3.00840	CER.phach.longxuteng.gnm1.ann1.LXT39502.t1	phach	Phanera	CER	4	9	A	L	L			phach.Chr07					x
45	4		Legume.fam3.00840	CER.cerca.ISC453364.gnm3.ann1.Cecan.3G256200.1	cerca	Cercis	CER	4	9	o	L	L			cerca.Chr03					x
45	5		Legume.fam3.00840	CER.bauva.BV-YZ2020.gnm2.ann1.rna-bv36032.t1	bauva	Bauhinia	CER	4	9	B	L	L			bauva.Chr14					x
45	6		Legume.fam3.00840	DET.singl.CAF01.gnm1.ann1.evm_model_Chr01_585	singl	Sindora	DET	3	8	A	L	L			singl.Chr01					x
45	7		Legume.fam3.00840	DET.singl.CAF01.gnm1.ann1.evm_model_Chr02_894	singl	Sindora	DET	3	8	B	L	L			singl.Chr02					x
45	8		Legume.fam3.00840	CAE.acacr.Acra3RX.gnm1.ann1.g19750.t1	acacr	Acacia	CAE	2	7	B	L	L			acacr.sc_5					x
45	9		Legume.fam3.00840	CAE.chafa.ISC494698.gnm1.ann1.ChfasH1.1G373200.1	chafa	Chamaecrista	CAE	2	7	B	L	L			chafa.Chr01					x
45	10		Legume.fam3.00840	CAE.chafa.ISC494698.gnm1.ann1.ChfasH1.1G181500.1	chafa	Chamaecrista	CAE	2	7	A	L	L			chafa.Chr01					x
45	11		Legume.fam3.00840	CAE.sento.Myeongyun.gnm1.ann1.Sto02g028530	sento	Senna	CAE	2	7	A	L	L			sento.Chr02					x
45	12		Legume.fam3.00840	CAE.acacr.Acra3RX.gnm1.ann1.g5472.t1	acacr	Acacia	CAE	2	7	A	L	L			acacr.sc_11					x
45	13		Legume.fam3.00840	PAP.lotja.MG20.gnm3.ann1.Lj6g3v1764540.1	lotja	Lotus	PAP	1	4	B	L	L			lotja.Lj6					x
45	14		Legume.fam3.00840	PAP.medtr.A17_HM341.gnm4.ann2.Medtr2g025740.1	medtr	Medicago	PAP	1	3	B	L	L			medtr.chr2					x
45	15		Legume.fam3.00840	PAP.phavu.G19833.gnm2.ann1.Phvul.006G143100.2	phavu	Phaseolus	PAP	1	2	B	L	L			phavu.Chr06					x
45	16		Legume.fam3.00840	PAP.aesev.CIAT22838.gnm1.ann1.Ae04g01170.1	aesev	Aeschynomene	PAP	1	6	B	L	L			aesev.Ae04					x
45	17		Legume.fam3.00840	PAP.lotja.MG20.gnm3.ann1.Lj4g3v0120120.1	lotja	Lotus	PAP	1	4	A	L	L			lotja.Lj4					x
45	18		Legume.fam3.00840	PAP.medtr.A17_HM341.gnm4.ann2.Medtr4g133060.3	medtr	Medicago	PAP	1	3	A	L	L			medtr.chr4					x
45	19		Legume.fam3.00840	PAP.aesev.CIAT22838.gnm1.ann1.Ae01g30980.1	aesev	Aeschynomene	PAP	1	6	A	L	L			aesev.Ae01					x
45	20		Legume.fam3.00840	PAP.phavu.G19833.gnm2.ann1.Phvul.003G083600.1	phavu	Phaseolus	PAP	1	2	A	L	L			phavu.Chr03					x
45	21		Legume.fam3.00840	OUT.arath.Col0.gnm9.ann11.AT1G12070.1	arath	Arabidopsis	OUT	5	11	O	L	L			arath.Chr1					x
45	22		Legume.fam3.00840	OUT.arath.Col0.gnm9.ann11.AT1G62450.1	arath	Arabidopsis	OUT	5	11	O	L	L			arath.Chr1					x
45	23		Legume.fam3.00840	OUT.prupe.Lovell.gnm2.ann1.Prupe.4G010300.1	prupe	Prunus	OUT	5	11	O	L	L			prupe.Pp04					x
45	24		Legume.fam3.00840	OUT.quisa.S10.gnm1.ann1.Qs0035440.1	quisa	Quillaja	OUT	5	10	O1	L	L			quisa.Chr05					x
45	25	1	Legume.fam3.00840	OUT.quisa.S10.gnm1.ann1.Qs0206580.1	quisa	Quillaja	OUT	5	10	O2	L	L	L		quisa.Chr13					x
46	1		Legume.fam3.00845	PAP.medtr.A17_HM341.gnm4.ann2.Medtr8g023560.1	medtr	Medicago	PAP	1	3	A	A	L			medtr.chr8					x
46	2		Legume.fam3.00845	PAP.phavu.G19833.gnm2.ann1.Phvul.010G122100.1	phavu	Phaseolus	PAP	1	2	A	A	L			phavu.Chr10					x
46	3		Legume.fam3.00845	PAP.aesev.CIAT22838.gnm1.ann1.Ae02g00970.1	aesev	Aeschynomene	PAP	1	6	A	A	L			aesev.Ae02					x
46	4		Legume.fam3.00845	PAP.lotja.MG20.gnm3.ann1.Lj3g3v2532330.1	lotja	Lotus	PAP	1	4	A	A	L			lotja.Lj3					x
46	5		Legume.fam3.00845	PAP.lotja.MG20.gnm3.ann1.Lj1g3v5061290.1	lotja	Lotus	PAP	1	4	B	A	L			lotja.Lj1					x
46	6		Legume.fam3.00845	PAP.medtr.A17_HM341.gnm4.ann2.Medtr7g117520.1	medtr	Medicago	PAP	1	3	B	A	L			medtr.chr7					x
46	7		Legume.fam3.00845	PAP.phavu.G19833.gnm2.ann1.Phvul.009G260900.1	phavu	Phaseolus	PAP	1	2	B	A	L			phavu.Chr09					x
46	8		Legume.fam3.00845	PAP.aesev.CIAT22838.gnm1.ann1.Ae06g11070.1	aesev	Aeschynomene	PAP	1	6	B	A	L			aesev.Ae06					x
46	9		Legume.fam3.00845	CAE.chafa.ISC494698.gnm1.ann1.ChfasH1.3G058000.1	chafa	Chamaecrista	CAE	2	7	A	A	L			chafa.Chr03					x
46	10		Legume.fam3.00845	CAE.sento.Myeongyun.gnm1.ann1.Sto09g279240	sento	Senna	CAE	2	7	A	A	L			sento.Chr09					x
46	11		Legume.fam3.00845	CAE.acacr.Acra3RX.gnm1.ann1.g23951.t1	acacr	Acacia	CAE	2	7	A	A	L			acacr.sc_7					x
46	12		Legume.fam3.00845	DET.singl.CAF01.gnm1.ann1.evm_model_Chr11_1724	singl	Sindora	DET	3	8	A	A	L			singl.Chr11					x
46	13		Legume.fam3.00845	CAE.chafa.ISC494698.gnm1.ann1.ChfasH1.5G173900.1	chafa	Chamaecrista	CAE	2	7	B	A	L			chafa.Chr05					x
46	14		Legume.fam3.00845	CAE.sento.Myeongyun.gnm1.ann1.Sto01g006090	sento	Senna	CAE	2	7	B	A	L			sento.Chr01					x
46	15		Legume.fam3.00845	CAE.acacr.Acra3RX.gnm1.ann1.g22211.t1	acacr	Acacia	CAE	2	7	B	A	L			acacr.sc_6					x
46	16		Legume.fam3.00845	CER.bauva.BV-YZ2020.gnm2.ann1.rna-bv04131.t1	bauva	Bauhinia	CER	4	9	A	A	L			bauva.Chr02					x
46	17		Legume.fam3.00845	CER.phach.longxuteng.gnm1.ann1.LXT34645.t1	phach	Phanera	CER	4	9	A	A	L			phach.Chr06					x
46	18		Legume.fam3.00845	CER.cerca.ISC453364.gnm3.ann1.Cecan.7G229500.1	cerca	Cercis	CER	4	9	o	A	L			cerca.Chr07					x
46	19		Legume.fam3.00845	CER.bauva.BV-YZ2020.gnm2.ann1.rna-bv21345.t1	bauva	Bauhinia	CER	4	9	B	A	L			bauva.Chr08					x
46	20		Legume.fam3.00845	CER.phach.longxuteng.gnm1.ann1.LXT71326.t1	phach	Phanera	CER	4	9	B	A	L			phach.Chr14					x
46	21		Legume.fam3.00845	DET.singl.CAF01.gnm1.ann1.evm_model_Chr10_546	singl	Sindora	DET	3	8	B	A	L			singl.Chr10					x
46	22		Legume.fam3.00845	OUT.quisa.S10.gnm1.ann1.Qs0239160.1	quisa	Quillaja	OUT	5	10	O1	A	L			quisa.Chr07					x
46	23		Legume.fam3.00845	OUT.quisa.S10.gnm1.ann1.Qs0282340.1	quisa	Quillaja	OUT	5	10	O2	A	L			quisa.Chr11					x
46	24		Legume.fam3.00845	OUT.prupe.Lovell.gnm2.ann1.Prupe.3G030000.1	prupe	Prunus	OUT	5	11	O	A	L			prupe.Pp03					x
46	25		Legume.fam3.00845	OUT.vitvi.PN40024.gnm2.ann1.VIT_209s0002g00150.1	vitvi	Vitis	OUT	5	11	O	A	L			vitvi.chr9					x
46	26		Legume.fam3.00845	OUT.arath.Col0.gnm9.ann11.AT1G53730.2	arath	Arabidopsis	OUT	5	11	O	A	L			arath.Chr1					x
46	27	1	Legume.fam3.00845	OUT.arath.Col0.gnm9.ann11.AT3G14350.1	arath	Arabidopsis	OUT	5	11	O	A	L	L		arath.Chr3					x
47	1		Legume.fam3.00850	PAP.lotja.MG20.gnm3.ann1.Lj0g3v0308999.1	lotja	Lotus	PAP	1	4	A	A	L			lotja.Lj0	x
47	2		Legume.fam3.00850	PAP.lotja.MG20.gnm3.ann1.Lj3g3v2693460.1	lotja	Lotus	PAP	1	4	A	A	L			lotja.Lj3	x
47	3		Legume.fam3.00850	PAP.medtr.A17_HM341.gnm4.ann2.Medtr8g016120.1	medtr	Medicago	PAP	1	3	A	A	L			medtr.chr8	x
47	4		Legume.fam3.00850	PAP.phavu.G19833.gnm2.ann1.Phvul.010G140200.1	phavu	Phaseolus	PAP	1	2	A	A	L			phavu.Chr10	x
47	5		Legume.fam3.00850	PAP.aesev.CIAT22838.gnm1.ann1.Ae09g05320.1	aesev	Aeschynomene	PAP	1	6	A	A	L			aesev.Ae09	x
47	6		Legume.fam3.00850	PAP.lotja.MG20.gnm3.ann1.Lj3g3v0303780.1	lotja	Lotus	PAP	1	4	B	A	L			lotja.Lj3	x
47	7		Legume.fam3.00850	PAP.medtr.A17_HM341.gnm4.ann2.Medtr2g100290.1	medtr	Medicago	PAP	1	3	B	A	L			medtr.chr2	x
47	8		Legume.fam3.00850	PAP.phavu.G19833.gnm2.ann1.Phvul.005G160700.1	phavu	Phaseolus	PAP	1	2	B	A	L			phavu.Chr05	x
47	9		Legume.fam3.00850	PAP.aesev.CIAT22838.gnm1.ann1.Ae10g16490.1	aesev	Aeschynomene	PAP	1	6	B	A	L			aesev.Ae10	x
47	10		Legume.fam3.00850	CAE.chafa.ISC494698.gnm1.ann1.ChfasH1.5G153800.1	chafa	Chamaecrista	CAE	2	7	A	A	L			chafa.Chr05	x
47	11		Legume.fam3.00850	CAE.sento.Myeongyun.gnm1.ann1.Sto01g003720	sento	Senna	CAE	2	7	A	A	L			sento.Chr01	x
47	12		Legume.fam3.00850	CAE.acacr.Acra3RX.gnm1.ann1.g22451.t1	acacr	Acacia	CAE	2	7	A	A	L			acacr.sc_6	x
47	13		Legume.fam3.00850	CAE.chafa.ISC494698.gnm1.ann1.ChfasH1.3G036900.1	chafa	Chamaecrista	CAE	2	7	B	A	L			chafa.Chr03	x
47	14		Legume.fam3.00850	CAE.sento.Myeongyun.gnm1.ann1.Sto09g281250	sento	Senna	CAE	2	7	B	A	L			sento.Chr09	x
47	15		Legume.fam3.00850	CAE.acacr.Acra3RX.gnm1.ann1.g24133.t2	acacr	Acacia	CAE	2	7	B	A	L			acacr.sc_7	x
47	16		Legume.fam3.00850	CER.bauva.BV-YZ2020.gnm2.ann1.rna-bv21485.t1	bauva	Bauhinia	CER	4	9	B	A	L			bauva.Chr08	x
47	17		Legume.fam3.00850	CER.phach.longxuteng.gnm1.ann1.LXT71180.t1	phach	Phanera	CER	4	9	B	A	L			phach.Chr14	x
47	18		Legume.fam3.00850	CER.bauva.BV-YZ2020.gnm2.ann1.rna-bv04294.t1	bauva	Bauhinia	CER	4	9	A	A	L			bauva.Chr02	x
47	19		Legume.fam3.00850	CER.phach.longxuteng.gnm1.ann1.LXT34807.t1	phach	Phanera	CER	4	9	A	A	L			phach.Chr06	x
47	20		Legume.fam3.00850	CER.cerca.ISC453364.gnm3.ann1.Cecan.7G249600.1	cerca	Cercis	CER	4	9	o	A	L			cerca.Chr07	x
47	21		Legume.fam3.00850	DET.singl.CAF01.gnm1.ann1.evm_model_Chr10_313	singl	Sindora	DET	3	8	A	A	L			singl.Chr10	x
47	22		Legume.fam3.00850	DET.singl.CAF01.gnm1.ann1.evm_model_Chr11_2010	singl	Sindora	DET	3	8	B	A	L			singl.Chr11	x
47	23		Legume.fam3.00850	OUT.arath.Col0.gnm9.ann11.AT1G55200.2	arath	Arabidopsis	OUT	5	11	O	A	L			arath.Chr1	x
47	24		Legume.fam3.00850	OUT.arath.Col0.gnm9.ann11.AT3G13690.1	arath	Arabidopsis	OUT	5	11	O	A	L			arath.Chr3	x
47	25		Legume.fam3.00850	OUT.vitvi.PN40024.gnm2.ann1.VIT_204s0043g01022.1	vitvi	Vitis	OUT	5	11	O	A	L			vitvi.chr4	x
47	26		Legume.fam3.00850	OUT.vitvi.PN40024.gnm2.ann1.VIT_211s0016g02430.5	vitvi	Vitis	OUT	5	11	O	A	L			vitvi.chr11	x
47	27		Legume.fam3.00850	OUT.prupe.Lovell.gnm2.ann1.Prupe.3G051500.1	prupe	Prunus	OUT	5	11	O	A	L			prupe.Pp03	x
47	28		Legume.fam3.00850	OUT.vitvi.PN40024.gnm2.ann1.VIT_209s0002g02420.1	vitvi	Vitis	OUT	5	11	O	A	L			vitvi.chr9	x
47	29		Legume.fam3.00850	OUT.quisa.S10.gnm1.ann1.Qs0241110.1	quisa	Quillaja	OUT	5	10	O1	A	L			quisa.Chr07	x
47	30	1	Legume.fam3.00850	OUT.quisa.S10.gnm1.ann1.Qs0280430.1	quisa	Quillaja	OUT	5	10	O2	A	L	A		quisa.Chr11	x
48	1		Legume.fam3.00851	CAE.chafa.ISC494698.gnm1.ann1.ChfasH1.5G147700.1	chafa	Chamaecrista	CAE	2	7	A	L	L			chafa.Chr05					x
48	2		Legume.fam3.00851	CAE.sento.Myeongyun.gnm1.ann1.Sto01g002990	sento	Senna	CAE	2	7	A	L	L			sento.Chr01					x
48	3		Legume.fam3.00851	CAE.acacr.Acra3RX.gnm1.ann1.g22506.t1	acacr	Acacia	CAE	2	7	A	L	L			acacr.sc_6					x
48	4		Legume.fam3.00851	PAP.medtr.A17_HM341.gnm4.ann2.Medtr2g101140.1	medtr	Medicago	PAP	1	3	A	L	L			medtr.chr2					x
48	5		Legume.fam3.00851	PAP.lotja.MG20.gnm3.ann1.Lj3g3v0274650.1	lotja	Lotus	PAP	1	4	A	L	L			lotja.Lj3					x
48	6		Legume.fam3.00851	PAP.aesev.CIAT22838.gnm1.ann1.Ae10g16110.1	aesev	Aeschynomene	PAP	1	6	A	L	L			aesev.Ae10					x
48	7		Legume.fam3.00851	PAP.phavu.G19833.gnm2.ann1.Phvul.005G166800.1	phavu	Phaseolus	PAP	1	2	A	L	L			phavu.Chr05					x
48	8		Legume.fam3.00851	CAE.acacr.Acra3RX.gnm1.ann1.g24202.t1	acacr	Acacia	CAE	2	7	B	L	L			acacr.sc_7					x
48	9		Legume.fam3.00851	CAE.chafa.ISC494698.gnm1.ann1.ChfasH1.3G028400.1	chafa	Chamaecrista	CAE	2	7	B	L	L			chafa.Chr03					x
48	10		Legume.fam3.00851	CAE.sento.Myeongyun.gnm1.ann1.Sto09g281980	sento	Senna	CAE	2	7	B	L	L			sento.Chr09					x
48	11		Legume.fam3.00851	PAP.aesev.CIAT22838.gnm1.ann1.Ae09g02750.1	aesev	Aeschynomene	PAP	1	6	B	L	L			aesev.Ae09					x
48	12		Legume.fam3.00851	PAP.medtr.A17_HM341.gnm4.ann2.Medtr8g013990.1	medtr	Medicago	PAP	1	3	B	L	L			medtr.chr8					x
48	13		Legume.fam3.00851	PAP.lotja.MG20.gnm3.ann1.Lj3g3v2315450.1	lotja	Lotus	PAP	1	4	B	L	L			lotja.Lj3					x
48	14		Legume.fam3.00851	PAP.phavu.G19833.gnm2.ann1.Phvul.010G146100.2	phavu	Phaseolus	PAP	1	2	B	L	L			phavu.Chr10					x
48	15		Legume.fam3.00851	DET.singl.CAF01.gnm1.ann1.evm_model_Chr10_1110	singl	Sindora	DET	3	8	A	L	L			singl.Chr10					x
48	16		Legume.fam3.00851	DET.singl.CAF01.gnm1.ann1.evm_model_Chr11_2095	singl	Sindora	DET	3	8	B	L	L			singl.Chr11					x
48	17		Legume.fam3.00851	DET.singl.CAF01.gnm1.ann1.evm_model_Chr11_2099	singl	Sindora	DET	3	8	B	L	L			singl.Chr11					x
48	18		Legume.fam3.00851	CER.bauva.BV-YZ2020.gnm2.ann1.rna-bv04355.t1	bauva	Bauhinia	CER	4	9	A	L	L			bauva.Chr02					x
48	19		Legume.fam3.00851	CER.bauva.BV-YZ2020.gnm2.ann1.rna-bv21528.t1	bauva	Bauhinia	CER	4	9	A	L	L			bauva.Chr08					x
48	20		Legume.fam3.00851	CER.phach.longxuteng.gnm1.ann1.LXT71135.t1	phach	Phanera	CER	4	9	A	L	L			phach.Chr14					x
48	21		Legume.fam3.00851	CER.cerca.ISC453364.gnm3.ann1.Cecan.7G257600.1	cerca	Cercis	CER	4	9	o	L	L			cerca.Chr07					x
48	22		Legume.fam3.00851	CER.phach.longxuteng.gnm1.ann1.LXT34875.t1	phach	Phanera	CER	4	9	B	L	L			phach.Chr06					x
48	23		Legume.fam3.00851	OUT.arath.Col0.gnm9.ann11.AT1G79770.1	arath	Arabidopsis	OUT	5	11	O	L	L			arath.Chr1					x
48	24		Legume.fam3.00851	OUT.vitvi.PN40024.gnm2.ann1.VIT_204s0008g03230.1	vitvi	Vitis	OUT	5	11	O	L	L			vitvi.chr4					x
48	25		Legume.fam3.00851	OUT.prupe.Lovell.gnm2.ann1.Prupe.3G060600.1	prupe	Prunus	OUT	5	11	O	L	L			prupe.Pp03					x
48	26		Legume.fam3.00851	OUT.vitvi.PN40024.gnm2.ann1.VIT_209s0002g03710.1	vitvi	Vitis	OUT	5	11	O	L	L			vitvi.chr9					x
48	27		Legume.fam3.00851	OUT.quisa.S10.gnm1.ann1.Qs0241990.1	quisa	Quillaja	OUT	5	10	O1	L	L			quisa.Chr07					x
48	28	1	Legume.fam3.00851	OUT.quisa.S10.gnm1.ann1.Qs0279720.1	quisa	Quillaja	OUT	5	10	O2	L	L	L		quisa.Chr11					x
49	1		Legume.fam3.00852	PAP.aesev.CIAT22838.gnm1.ann1.Ae10g15830.1	aesev	Aeschynomene	PAP	1	6	A	A	L			aesev.Ae10	x
49	2		Legume.fam3.00852	PAP.lotja.MG20.gnm3.ann1.Lj3g3v0237250.1	lotja	Lotus	PAP	1	4	A	A	L			lotja.Lj3	x
49	3		Legume.fam3.00852	PAP.medtr.A17_HM341.gnm4.ann2.Medtr2g101830.1	medtr	Medicago	PAP	1	3	A	A	L			medtr.chr2	x
49	4		Legume.fam3.00852	PAP.phavu.G19833.gnm2.ann1.Phvul.005G168700.1	phavu	Phaseolus	PAP	1	2	A	A	L			phavu.Chr05	x
49	5		Legume.fam3.00852	PAP.aesev.CIAT22838.gnm1.ann1.Ae09g02440.1	aesev	Aeschynomene	PAP	1	6	B	A	L			aesev.Ae09	x
49	6		Legume.fam3.00852	PAP.medtr.A17_HM341.gnm4.ann2.Medtr4g013165.1	medtr	Medicago	PAP	1	3	B	A	L			medtr.chr4	x
49	7		Legume.fam3.00852	PAP.phavu.G19833.gnm2.ann1.Phvul.010G148900.1	phavu	Phaseolus	PAP	1	2	B	A	L			phavu.Chr10	x
49	8		Legume.fam3.00852	CAE.chafa.ISC494698.gnm1.ann1.ChfasH1.3G026200.1	chafa	Chamaecrista	CAE	2	7	A	A	L			chafa.Chr03	x
49	9		Legume.fam3.00852	CAE.sento.Myeongyun.gnm1.ann1.Sto09g282260	sento	Senna	CAE	2	7	A	A	L			sento.Chr09	x
49	10		Legume.fam3.00852	CAE.acacr.Acra3RX.gnm1.ann1.g24229.t1	acacr	Acacia	CAE	2	7	A	A	L			acacr.sc_7	x
49	11		Legume.fam3.00852	DET.singl.CAF01.gnm1.ann1.evm_model_Chr10_257	singl	Sindora	DET	3	8	A	A	L			singl.Chr10	x
49	12		Legume.fam3.00852	DET.singl.CAF01.gnm1.ann1.evm_model_Chr11_2139	singl	Sindora	DET	3	8	B	A	L			singl.Chr11	x
49	13		Legume.fam3.00852	CER.bauva.BV-YZ2020.gnm2.ann1.rna-bv21557.t1	bauva	Bauhinia	CER	4	9	B	A	L			bauva.Chr08	x
49	14		Legume.fam3.00852	CER.phach.longxuteng.gnm1.ann1.LXT71105.t1	phach	Phanera	CER	4	9	B	A	L			phach.Chr14	x
49	15		Legume.fam3.00852	CER.bauva.BV-YZ2020.gnm2.ann1.rna-bv04387.t1	bauva	Bauhinia	CER	4	9	B	A	L			bauva.Chr02	x
49	16		Legume.fam3.00852	CER.phach.longxuteng.gnm1.ann1.LXT34906.t1	phach	Phanera	CER	4	9	A	A	L			phach.Chr06	x
49	17		Legume.fam3.00852	CER.cerca.ISC453364.gnm3.ann1.Cecan.7G262100.1	cerca	Cercis	CER	4	9	o	A	L			cerca.Chr07	x
49	18		Legume.fam3.00852	CAE.chafa.ISC494698.gnm1.ann1.ChfasH1.5G143000.1	chafa	Chamaecrista	CAE	2	7	B	A	L			chafa.Chr05	x
49	19		Legume.fam3.00852	CAE.sento.Myeongyun.gnm1.ann1.Sto01g002630	sento	Senna	CAE	2	7	B	A	L			sento.Chr01	x
49	20		Legume.fam3.00852	CAE.acacr.Acra3RX.gnm1.ann1.g22542.t1	acacr	Acacia	CAE	2	7	B	A	L			acacr.sc_6	x
49	21		Legume.fam3.00852	OUT.arath.Col0.gnm9.ann11.AT1G52240.1	arath	Arabidopsis	OUT	5	11	O	A	L			arath.Chr1	x
49	22		Legume.fam3.00852	OUT.arath.Col0.gnm9.ann11.AT3G16130.1	arath	Arabidopsis	OUT	5	11	O	A	L			arath.Chr3	x
49	23		Legume.fam3.00852	OUT.arath.Col0.gnm9.ann11.AT1G79860.1	arath	Arabidopsis	OUT	5	11	O	A	L			arath.Chr1	x
49	24		Legume.fam3.00852	OUT.prupe.Lovell.gnm2.ann1.Prupe.3G067500.1	prupe	Prunus	OUT	5	11	O	A	L			prupe.Pp03	x
49	25		Legume.fam3.00852	OUT.vitvi.PN40024.gnm2.ann1.VIT_209s0002g04310.1	vitvi	Vitis	OUT	5	11	O	A	L			vitvi.chr9	x
49	26		Legume.fam3.00852	OUT.quisa.S10.gnm1.ann1.Qs0242420.1	quisa	Quillaja	OUT	5	10	O1	A	L			quisa.Chr07	x
49	27	1	Legume.fam3.00852	OUT.quisa.S10.gnm1.ann1.Qs0318080.1	quisa	Quillaja	OUT	5	10	O2	A	L	A		quisa.Chr11	x
50	1		Legume.fam3.00854	PAP.aesev.CIAT22838.gnm1.ann1.Ae09g00770.1	aesev	Aeschynomene	PAP	1	6	A	L	L			aesev.Ae09					x
50	2		Legume.fam3.00854	PAP.medtr.A17_HM341.gnm4.ann2.Medtr4g007140.1	medtr	Medicago	PAP	1	3	A	L	L			medtr.chr4					x
50	3		Legume.fam3.00854	PAP.phavu.G19833.gnm2.ann1.Phvul.010G161600.3	phavu	Phaseolus	PAP	1	2	A	L	L			phavu.Chr10					x
50	4		Legume.fam3.00854	PAP.lotja.MG20.gnm3.ann1.Lj3g3v2097080.1	lotja	Lotus	PAP	1	4	A	L	L			lotja.Lj3					x
50	5		Legume.fam3.00854	CAE.chafa.ISC494698.gnm1.ann1.ChfasH1.5G125000.1	chafa	Chamaecrista	CAE	2	7	A	L	L			chafa.Chr05					x
50	6		Legume.fam3.00854	CAE.sento.Myeongyun.gnm1.ann1.Sto01g001060	sento	Senna	CAE	2	7	A	L	L			sento.Chr01					x
50	7		Legume.fam3.00854	CAE.acacr.Acra3RX.gnm1.ann1.g22629.t1	acacr	Acacia	CAE	2	7	A	L	L			acacr.sc_6					x
50	8		Legume.fam3.00854	PAP.lotja.MG20.gnm3.ann1.Lj3g3v0012330.1	lotja	Lotus	PAP	1	4	B	L	L			lotja.Lj3					x
50	9		Legume.fam3.00854	PAP.phavu.G19833.gnm2.ann1.Phvul.005G181700.1	phavu	Phaseolus	PAP	1	2	B	L	L			phavu.Chr05					x
50	10		Legume.fam3.00854	PAP.medtr.A17_HM341.gnm4.ann2.Medtr2g105090.2	medtr	Medicago	PAP	1	3	B	L	L			medtr.chr2					x
50	11		Legume.fam3.00854	PAP.aesev.CIAT22838.gnm1.ann1.Ae10g14450.1	aesev	Aeschynomene	PAP	1	6	B	L	L			aesev.Ae10					x
50	12		Legume.fam3.00854	CAE.acacr.Acra3RX.gnm1.ann1.g24404.t1	acacr	Acacia	CAE	2	7	B	L	L			acacr.sc_7					x
50	13		Legume.fam3.00854	CAE.sento.Myeongyun.gnm1.ann1.Sto09g284770	sento	Senna	CAE	2	7	B	L	L			sento.Chr09					x
50	14		Legume.fam3.00854	CAE.chafa.ISC494698.gnm1.ann1.ChfasH1.3G007900.1	chafa	Chamaecrista	CAE	2	7	B	L	L			chafa.Chr03					x
50	15		Legume.fam3.00854	DET.singl.CAF01.gnm1.ann1.evm_model_Chr10_69	singl	Sindora	DET	3	8	A	L	L			singl.Chr10					x
50	16		Legume.fam3.00854	DET.singl.CAF01.gnm1.ann1.evm_model_Chr10_75	singl	Sindora	DET	3	8	B	L	L			singl.Chr10					x
50	17		Legume.fam3.00854	CER.bauva.BV-YZ2020.gnm2.ann1.rna-bv04573.t1	bauva	Bauhinia	CER	4	9	A	L	L			bauva.Chr02					x
50	18		Legume.fam3.00854	CER.phach.longxuteng.gnm1.ann1.LXT35083.t1	phach	Phanera	CER	4	9	A	L	L			phach.Chr06					x
50	19		Legume.fam3.00854	CER.cerca.ISC453364.gnm3.ann1.Cecan.7G284200.1	cerca	Cercis	CER	4	9	o	L	L			cerca.Chr07					x
50	20		Legume.fam3.00854	CER.phach.longxuteng.gnm1.ann1.LXT70969.t1	phach	Phanera	CER	4	9	B	L	L			phach.Chr14					x
50	21		Legume.fam3.00854	CER.bauva.BV-YZ2020.gnm2.ann1.rna-bv21698.t1	bauva	Bauhinia	CER	4	9	B	L	L			bauva.Chr08					x
50	22		Legume.fam3.00854	OUT.quisa.S10.gnm1.ann1.Qs0244650.1	quisa	Quillaja	OUT	5	10	O1	L	L			quisa.Chr07					x
50	23		Legume.fam3.00854	OUT.quisa.S10.gnm1.ann1.Qs0316200.1	quisa	Quillaja	OUT	5	10	O2	L	L			quisa.Chr11					x
50	24		Legume.fam3.00854	OUT.prupe.Lovell.gnm2.ann1.Prupe.3G107700.1	prupe	Prunus	OUT	5	11	O	L	L			prupe.Pp03					x
50	25		Legume.fam3.00854	OUT.vitvi.PN40024.gnm2.ann1.VIT_209s0018g01780.4	vitvi	Vitis	OUT	5	11	O	L	L			vitvi.chr9					x
50	26	1	Legume.fam3.00854	OUT.arath.Col0.gnm9.ann11.AT1G16880.1	arath	Arabidopsis	OUT	5	11	O	L	L	L		arath.Chr1					x
51	1		Legume.fam3.00858	PAP.aesev.CIAT22838.gnm1.ann1.Ae01g19400.1	aesev	Aeschynomene	PAP	1	6	A	L	L			aesev.Ae01					x
51	2		Legume.fam3.00858	PAP.medtr.A17_HM341.gnm4.ann2.Medtr4g104320.1	medtr	Medicago	PAP	1	3	A	L	L			medtr.chr4					x
51	3		Legume.fam3.00858	PAP.lotja.MG20.gnm3.ann1.Lj4g3v1389340.1	lotja	Lotus	PAP	1	4	A	L	L			lotja.Lj4					x
51	4		Legume.fam3.00858	PAP.phavu.G19833.gnm2.ann1.Phvul.003G207400.1	phavu	Phaseolus	PAP	1	2	A	L	L			phavu.Chr03					x
51	5		Legume.fam3.00858	DET.singl.CAF01.gnm1.ann1.evm_model_Chr08_563	singl	Sindora	DET	3	8	A	L	L			singl.Chr08					x
51	6		Legume.fam3.00858	DET.singl.CAF01.gnm1.ann1.evm_model_Chr08_568	singl	Sindora	DET	3	8	B	L	L			singl.Chr08					x
51	7		Legume.fam3.00858	CAE.acacr.Acra3RX.gnm1.ann1.g6644.t1	acacr	Acacia	CAE	2	7	A	L	L			acacr.sc_12					x
51	8		Legume.fam3.00858	CAE.acacr.Acra3RX.gnm1.ann1.g25634.t1	acacr	Acacia	CAE	2	7	A	L	L			acacr.sc_8					x
51	9		Legume.fam3.00858	CAE.chafa.ISC494698.gnm1.ann1.ChfasH1.2G273000.1	chafa	Chamaecrista	CAE	2	7	A	L	L			chafa.Chr02					x
51	10		Legume.fam3.00858	PAP.aesev.CIAT22838.gnm1.ann1.Ae04g15140.1	aesev	Aeschynomene	PAP	1	6	B	L	L			aesev.Ae04					x
51	11		Legume.fam3.00858	PAP.aesev.CIAT22838.gnm1.ann1.Ae08g23480.1	aesev	Aeschynomene	PAP	1	6	B	L	L			aesev.Ae08					x
51	12		Legume.fam3.00858	PAP.phavu.G19833.gnm2.ann1.Phvul.009G170500.1	phavu	Phaseolus	PAP	1	2	B	L	L			phavu.Chr09					x
51	13		Legume.fam3.00858	PAP.lotja.MG20.gnm3.ann1.Lj0g3v0293729.1	lotja	Lotus	PAP	1	4	B	L	L			lotja.Lj0					x
51	14		Legume.fam3.00858	PAP.medtr.A17_HM341.gnm4.ann2.Medtr3g075320.1	medtr	Medicago	PAP	1	3	B	L	L			medtr.chr3					x
51	15		Legume.fam3.00858	CAE.chafa.ISC494698.gnm1.ann1.ChfasH1.6G113900.1	chafa	Chamaecrista	CAE	2	7	B	L	L			chafa.Chr06					x
51	16		Legume.fam3.00858	CAE.sento.Myeongyun.gnm1.ann1.Sto12g381600	sento	Senna	CAE	2	7	B	L	L			sento.Chr12					x
51	17		Legume.fam3.00858	CER.phach.longxuteng.gnm1.ann1.LXT11285.t1	phach	Phanera	CER	4	9	B	L	L			phach.Chr02					x
51	18		Legume.fam3.00858	CER.phach.longxuteng.gnm1.ann1.LXT29543.t1	phach	Phanera	CER	4	9	B	L	L			phach.Chr05					x
51	19		Legume.fam3.00858	CER.bauva.BV-YZ2020.gnm2.ann1.rna-bv11005.t1	bauva	Bauhinia	CER	4	9	A	L	L			bauva.Chr05					x
51	20		Legume.fam3.00858	CER.bauva.BV-YZ2020.gnm2.ann1.rna-bv14820.t1	bauva	Bauhinia	CER	4	9	A	L	L			bauva.Chr06					x
51	21		Legume.fam3.00858	CER.cerca.ISC453364.gnm3.ann1.Cecan.2G348800.1	cerca	Cercis	CER	4	9	o	L	L			cerca.Chr02					x
51	22		Legume.fam3.00858	OUT.arath.Col0.gnm9.ann11.AT5G55720.1	arath	Arabidopsis	OUT	5	11	O	L	L			arath.Chr5					x
51	23		Legume.fam3.00858	OUT.vitvi.PN40024.gnm2.ann1.VIT_219s0015g00510.2	vitvi	Vitis	OUT	5	11	O	L	L			vitvi.chr19					x
51	24		Legume.fam3.00858	OUT.prupe.Lovell.gnm2.ann1.Prupe.4G097900.1	prupe	Prunus	OUT	5	11	O	L	L			prupe.Pp04					x
51	25		Legume.fam3.00858	OUT.arath.Col0.gnm9.ann11.AT5G63180.1	arath	Arabidopsis	OUT	5	11	O	L	L			arath.Chr5					x
51	26		Legume.fam3.00858	OUT.arath.Col0.gnm9.ann11.AT4G24780.1	arath	Arabidopsis	OUT	5	11	O	L	L			arath.Chr4					x
51	27		Legume.fam3.00858	OUT.prupe.Lovell.gnm2.ann1.Prupe.5G161300.1	prupe	Prunus	OUT	5	11	O	L	L			prupe.Pp05					x
51	28		Legume.fam3.00858	OUT.vitvi.PN40024.gnm2.ann1.VIT_214s0219g00230.1	vitvi	Vitis	OUT	5	11	O	L	L			vitvi.chr14					x
51	29		Legume.fam3.00858	OUT.vitvi.PN40024.gnm2.ann1.VIT_217s0000g09810.1	vitvi	Vitis	OUT	5	11	O	L	L			vitvi.chr17					x
51	30		Legume.fam3.00858	OUT.arath.Col0.gnm9.ann11.AT1G67750.1	arath	Arabidopsis	OUT	5	11	O	L	L			arath.Chr1					x
51	31		Legume.fam3.00858	OUT.vitvi.PN40024.gnm2.ann1.VIT_201s0137g00240.1	vitvi	Vitis	OUT	5	11	O	L	L			vitvi.chr1					x
51	32		Legume.fam3.00858	OUT.quisa.S10.gnm1.ann1.Qs0012400.1	quisa	Quillaja	OUT	5	10	O1	L	L			quisa.Chr09					x
51	33	1	Legume.fam3.00858	OUT.quisa.S10.gnm1.ann1.Qs0216310.1	quisa	Quillaja	OUT	5	10	O2	L	L	L		quisa.Chr13					x
52	1		Legume.fam3.00859	PAP.medtr.A17_HM341.gnm4.ann2.Medtr3g099100.1	medtr	Medicago	PAP	1	3	A	A	L			medtr.chr3					x
52	2		Legume.fam3.00859	PAP.phavu.G19833.gnm2.ann1.Phvul.009G165300.1	phavu	Phaseolus	PAP	1	2	A	A	L			phavu.Chr09					x
52	3		Legume.fam3.00859	PAP.lotja.MG20.gnm3.ann1.Lj1g3v1500470.1	lotja	Lotus	PAP	1	4	A	A	L			lotja.Lj1					x
52	4		Legume.fam3.00859	PAP.aesev.CIAT22838.gnm1.ann1.Ae04g14600.1	aesev	Aeschynomene	PAP	1	6	A	A	L			aesev.Ae04					x
52	5		Legume.fam3.00859	PAP.aesev.CIAT22838.gnm1.ann1.Ae08g24080.1	aesev	Aeschynomene	PAP	1	6	A	A	L			aesev.Ae08					x
52	6		Legume.fam3.00859	PAP.lotja.MG20.gnm3.ann1.Lj4g3v2916510.1	lotja	Lotus	PAP	1	4	B	A	L			lotja.Lj4					x
52	7		Legume.fam3.00859	PAP.medtr.A17_HM341.gnm4.ann2.Medtr8g096850.1	medtr	Medicago	PAP	1	3	B	A	L			medtr.chr8					x
52	8		Legume.fam3.00859	PAP.phavu.G19833.gnm2.ann1.Phvul.002G286300.1	phavu	Phaseolus	PAP	1	2	B	A	L			phavu.Chr02					x
52	9		Legume.fam3.00859	PAP.aesev.CIAT22838.gnm1.ann1.Ae03g30370.1	aesev	Aeschynomene	PAP	1	6	B	A	L			aesev.Ae03					x
52	10		Legume.fam3.00859	CER.bauva.BV-YZ2020.gnm2.ann1.rna-bv10946.t1	bauva	Bauhinia	CER	4	9	A	A	L			bauva.Chr05					x
52	11		Legume.fam3.00859	CER.phach.longxuteng.gnm1.ann1.LXT29597.t1	phach	Phanera	CER	4	9	A	A	L			phach.Chr05					x
52	12		Legume.fam3.00859	CER.cerca.ISC453364.gnm3.ann1.Cecan.2G357100.1	cerca	Cercis	CER	4	9	o	A	L			cerca.Chr02					x
52	13		Legume.fam3.00859	CER.bauva.BV-YZ2020.gnm2.ann1.rna-bv14888.t1	bauva	Bauhinia	CER	4	9	B	A	L			bauva.Chr06					x
52	14		Legume.fam3.00859	CER.phach.longxuteng.gnm1.ann1.LXT11352.t1	phach	Phanera	CER	4	9	B	A	L			phach.Chr02					x
52	15		Legume.fam3.00859	CAE.acacr.Acra3RX.gnm1.ann1.g6596.t1	acacr	Acacia	CAE	2	7	A	A	L			acacr.sc_12					x
52	16		Legume.fam3.00859	CAE.chafa.ISC494698.gnm1.ann1.ChfasH1.3G281000.1	chafa	Chamaecrista	CAE	2	7	A	A	L			chafa.Chr03					x
52	17		Legume.fam3.00859	DET.singl.CAF01.gnm1.ann1.evm_model_Chr07_2723_1	singl	Sindora	DET	3	8	A	A	L			singl.Chr07					x
52	18		Legume.fam3.00859	DET.singl.CAF01.gnm1.ann1.evm_model_Chr08_484	singl	Sindora	DET	3	8	B	A	L			singl.Chr08					x
52	19		Legume.fam3.00859	CAE.acacr.Acra3RX.gnm1.ann1.g25698.t1	acacr	Acacia	CAE	2	7	B	A	L			acacr.sc_8					x
52	20		Legume.fam3.00859	CAE.chafa.ISC494698.gnm1.ann1.ChfasH1.2G192700.1	chafa	Chamaecrista	CAE	2	7	B	A	L			chafa.Chr02					x
52	21		Legume.fam3.00859	CAE.sento.Myeongyun.gnm1.ann1.Sto03g073130	sento	Senna	CAE	2	7	B	A	L			sento.Chr03					x
52	22		Legume.fam3.00859	OUT.arath.Col0.gnm9.ann11.AT5G50530.1	arath	Arabidopsis	OUT	5	11	O	A	L			arath.Chr5					x
52	23		Legume.fam3.00859	OUT.arath.Col0.gnm9.ann11.AT5G50640.1	arath	Arabidopsis	OUT	5	11	O	A	L			arath.Chr5					x
52	24		Legume.fam3.00859	OUT.arath.Col0.gnm9.ann11.AT5G63490.1	arath	Arabidopsis	OUT	5	11	O	A	L			arath.Chr5					x
52	25		Legume.fam3.00859	OUT.prupe.Lovell.gnm2.ann1.Prupe.5G149700.1	prupe	Prunus	OUT	5	11	O	A	L			prupe.Pp05					x
52	26		Legume.fam3.00859	OUT.quisa.S10.gnm1.ann1.Qs0021880.1	quisa	Quillaja	OUT	5	10	O1	A	L			quisa.Chr09					x
52	27		Legume.fam3.00859	OUT.quisa.S10.gnm1.ann1.Qs0217090.1	quisa	Quillaja	OUT	5	10	O2	A	L			quisa.Chr13					x
52	28	1	Legume.fam3.00859	OUT.vitvi.PN40024.gnm2.ann1.VIT_217s0000g01200.2	vitvi	Vitis	OUT	5	11	O	A	L	L		vitvi.chr17					x
53	1		Legume.fam3.00861	PAP.lotja.MG20.gnm3.ann1.Lj4g3v2882030.1	lotja	Lotus	PAP	1	4	A	A	A			lotja.Lj4			x
53	2		Legume.fam3.00861	PAP.medtr.A17_HM341.gnm4.ann2.Medtr8g100000.2	medtr	Medicago	PAP	1	3	A	A	A			medtr.chr8			x
53	3		Legume.fam3.00861	PAP.phavu.G19833.gnm2.ann1.Phvul.002G282600.2	phavu	Phaseolus	PAP	1	2	A	A	A			phavu.Chr02			x
53	4		Legume.fam3.00861	PAP.aesev.CIAT22838.gnm1.ann1.Ae03g30020.1	aesev	Aeschynomene	PAP	1	6	A	A	A			aesev.Ae03			x
53	5		Legume.fam3.00861	PAP.lotja.MG20.gnm3.ann1.Lj1g3v1454030.1	lotja	Lotus	PAP	1	4	B	A	A			lotja.Lj1			x
53	6		Legume.fam3.00861	PAP.medtr.A17_HM341.gnm4.ann2.Medtr3g498735.1	medtr	Medicago	PAP	1	3	B	A	A			medtr.chr3			x
53	7		Legume.fam3.00861	PAP.phavu.G19833.gnm2.ann1.Phvul.009G164700.1	phavu	Phaseolus	PAP	1	2	B	A	A			phavu.Chr09			x
53	8		Legume.fam3.00861	PAP.aesev.CIAT22838.gnm1.ann1.Ae08g24520.1	aesev	Aeschynomene	PAP	1	6	B	A	A			aesev.Ae08			x
53	9		Legume.fam3.00861	CAE.acacr.Acra3RX.gnm1.ann1.g6563.t1	acacr	Acacia	CAE	2	7	A	A	A			acacr.sc_12			x
53	10		Legume.fam3.00861	CAE.chafa.ISC494698.gnm1.ann1.ChfasH1.3G285600.1	chafa	Chamaecrista	CAE	2	7	A	A	A			chafa.Chr03			x
53	11		Legume.fam3.00861	CAE.sento.Myeongyun.gnm1.ann1.Sto04g089050	sento	Senna	CAE	2	7	A	A	A			sento.Chr04			x
53	12		Legume.fam3.00861	CAE.acacr.Acra3RX.gnm1.ann1.g25730.t1	acacr	Acacia	CAE	2	7	B	A	A			acacr.sc_8			x
53	13		Legume.fam3.00861	CAE.chafa.ISC494698.gnm1.ann1.ChfasH1.2G192800.1	chafa	Chamaecrista	CAE	2	7	B	A	A			chafa.Chr02			x
53	14		Legume.fam3.00861	DET.singl.CAF01.gnm1.ann1.evm_model_Chr08_431_10	singl	Sindora	DET	3	8	A	A	A			singl.Chr08			x
53	15		Legume.fam3.00861	CER.bauva.BV-YZ2020.gnm2.ann1.rna-bv14932.t2	bauva	Bauhinia	CER	4	9	A	A	A			bauva.Chr06			x
53	16		Legume.fam3.00861	CER.phach.longxuteng.gnm1.ann1.LXT11394.t1	phach	Phanera	CER	4	9	A	A	A			phach.Chr02			x
53	17		Legume.fam3.00861	CER.cerca.ISC453364.gnm3.ann1.Cecan.2G362700.1	cerca	Cercis	CER	4	9	o	A	A			cerca.Chr02			x
53	18		Legume.fam3.00861	CER.bauva.BV-YZ2020.gnm2.ann1.rna-bv10906.t2	bauva	Bauhinia	CER	4	9	B	A	A			bauva.Chr05			x
53	19		Legume.fam3.00861	CER.phach.longxuteng.gnm1.ann1.LXT29636.t1	phach	Phanera	CER	4	9	B	A	A			phach.Chr05			x
53	20		Legume.fam3.00861	OUT.quisa.S10.gnm1.ann1.Qs0021420.1	quisa	Quillaja	OUT	5	10	O1	A	A			quisa.Chr09			x
53	21		Legume.fam3.00861	OUT.quisa.S10.gnm1.ann1.Qs0217550.1	quisa	Quillaja	OUT	5	10	O1	A	A			quisa.Chr13			x
53	22		Legume.fam3.00861	OUT.quisa.S10.gnm1.ann1.Qs0010650.1	quisa	Quillaja	OUT	5	10	O2	A	A			quisa.Chr09			x
53	23		Legume.fam3.00861	OUT.arath.Col0.gnm9.ann11.AT5G23720.1	arath	Arabidopsis	OUT	5	11	O	A	A			arath.Chr5			x
53	24		Legume.fam3.00861	OUT.prupe.Lovell.gnm2.ann1.Prupe.5G143400.1	prupe	Prunus	OUT	5	11	O	A	A			prupe.Pp05			x
53	25	1	Legume.fam3.00861	OUT.vitvi.PN40024.gnm2.ann1.VIT_217s0000g00360.1	vitvi	Vitis	OUT	5	11	O	A	A	L		vitvi.chr17			x
54	1		Legume.fam3.00866	PAP.lotja.MG20.gnm3.ann1.Lj1g3v1363200.2	lotja	Lotus	PAP	1	4	A	A	L			lotja.Lj1	x
54	2		Legume.fam3.00866	PAP.medtr.A17_HM341.gnm4.ann2.Medtr3g097010.1	medtr	Medicago	PAP	1	3	A	A	L			medtr.chr3	x
54	3		Legume.fam3.00866	PAP.phavu.G19833.gnm2.ann1.Phvul.009G152100.1	phavu	Phaseolus	PAP	1	2	A	A	L			phavu.Chr09	x
54	4		Legume.fam3.00866	PAP.aesev.CIAT22838.gnm1.ann1.Ae08g25350.1	aesev	Aeschynomene	PAP	1	6	A	A	L			aesev.Ae08	x
54	5		Legume.fam3.00866	PAP.lotja.MG20.gnm3.ann1.Lj4g3v2845100.1	lotja	Lotus	PAP	1	4	B	A	L			lotja.Lj4	x
54	6		Legume.fam3.00866	PAP.medtr.A17_HM341.gnm4.ann2.Medtr8g094780.1	medtr	Medicago	PAP	1	3	B	A	L			medtr.chr8	x
54	7		Legume.fam3.00866	PAP.phavu.G19833.gnm2.ann1.Phvul.002G276200.1	phavu	Phaseolus	PAP	1	2	B	A	L			phavu.Chr02	x
54	8		Legume.fam3.00866	PAP.aesev.CIAT22838.gnm1.ann1.Ae03g29480.1	aesev	Aeschynomene	PAP	1	6	B	A	L			aesev.Ae03	x
54	9		Legume.fam3.00866	CAE.chafa.ISC494698.gnm1.ann1.ChfasH1.3G291900.1	chafa	Chamaecrista	CAE	2	7	A	A	L			chafa.Chr03	x
54	10		Legume.fam3.00866	CAE.sento.Myeongyun.gnm1.ann1.Sto04g089710	sento	Senna	CAE	2	7	A	A	L			sento.Chr04	x
54	11		Legume.fam3.00866	CAE.acacr.Acra3RX.gnm1.ann1.g6511.t1	acacr	Acacia	CAE	2	7	A	A	L			acacr.sc_12	x
54	12		Legume.fam3.00866	CAE.chafa.ISC494698.gnm1.ann1.ChfasH1.2G201300.1	chafa	Chamaecrista	CAE	2	7	B	A	L			chafa.Chr02	x
54	13		Legume.fam3.00866	CAE.sento.Myeongyun.gnm1.ann1.Sto03g086400	sento	Senna	CAE	2	7	B	A	L			sento.Chr03	x
54	14		Legume.fam3.00866	CAE.acacr.Acra3RX.gnm1.ann1.g25824.t1	acacr	Acacia	CAE	2	7	B	A	L			acacr.sc_8	x
54	15		Legume.fam3.00866	DET.singl.CAF01.gnm1.ann1.evm_model_Chr07_2865	singl	Sindora	DET	3	8	A	A	L			singl.Chr07	x
54	16		Legume.fam3.00866	DET.singl.CAF01.gnm1.ann1.evm_model_Chr08_340	singl	Sindora	DET	3	8	B	A	L			singl.Chr08	x
54	17		Legume.fam3.00866	CER.bauva.BV-YZ2020.gnm2.ann1.rna-bv10842.t1	bauva	Bauhinia	CER	4	9	A	A	L			bauva.Chr05	x
54	18		Legume.fam3.00866	CER.phach.longxuteng.gnm1.ann1.LXT29694.t1	phach	Phanera	CER	4	9	A	A	L			phach.Chr05	x
54	19		Legume.fam3.00866	CER.phach.longxuteng.gnm1.ann1.LXT11475.t1	phach	Phanera	CER	4	9	B	A	L			phach.Chr02	x
54	20		Legume.fam3.00866	CER.cerca.ISC453364.gnm3.ann1.Cecan.2G372300.1	cerca	Cercis	CER	4	9	o	A	L			cerca.Chr02	x
54	21		Legume.fam3.00866	CER.bauva.BV-YZ2020.gnm2.ann1.rna-bv15016.t1	bauva	Bauhinia	CER	4	9	B	A	L			bauva.Chr06	x
54	22		Legume.fam3.00866	OUT.arath.Col0.gnm9.ann11.AT2G36500.1	arath	Arabidopsis	OUT	5	11	O	A	L			arath.Chr2	x
54	23		Legume.fam3.00866	OUT.arath.Col0.gnm9.ann11.AT3G52950.1	arath	Arabidopsis	OUT	5	11	O	A	L			arath.Chr3	x
54	24		Legume.fam3.00866	OUT.vitvi.PN40024.gnm2.ann1.VIT_201s0026g00380.1	vitvi	Vitis	OUT	5	11	O	A	L			vitvi.chr1	x
54	25		Legume.fam3.00866	OUT.vitvi.PN40024.gnm2.ann1.VIT_207s0031g02750.2	vitvi	Vitis	OUT	5	11	O	A	L			vitvi.chr7	x
54	26		Legume.fam3.00866	OUT.prupe.Lovell.gnm2.ann1.Prupe.1G553500.1	prupe	Prunus	OUT	5	11	O	A	L			prupe.Pp01	x
54	27		Legume.fam3.00866	OUT.quisa.S10.gnm1.ann1.Qs0020450.1	quisa	Quillaja	OUT	5	10	O1	A	L			quisa.Chr09	x
54	28	1	Legume.fam3.00866	OUT.quisa.S10.gnm1.ann1.Qs0221680.1	quisa	Quillaja	OUT	5	10	O2	A	L	L		quisa.Chr13	x
55	1		Legume.fam3.00867	PAP.lotja.MG20.gnm3.ann1.Lj1g3v1300570.1	lotja	Lotus	PAP	1	4	A	A	L			lotja.Lj1	x
55	2		Legume.fam3.00867	PAP.medtr.A17_HM341.gnm4.ann2.Medtr3g095920.1	medtr	Medicago	PAP	1	3	A	A	L			medtr.chr3	x
55	3		Legume.fam3.00867	PAP.phavu.G19833.gnm2.ann1.Phvul.009G148900.1	phavu	Phaseolus	PAP	1	2	A	A	L			phavu.Chr09	x
55	4		Legume.fam3.00867	PAP.aesev.CIAT22838.gnm1.ann1.Ae08g05970.1	aesev	Aeschynomene	PAP	1	6	A	A	L			aesev.Ae08	x
55	5		Legume.fam3.00867	PAP.lotja.MG20.gnm3.ann1.Lj4g3v2753030.1	lotja	Lotus	PAP	1	4	B	A	L			lotja.Lj4	x
55	6		Legume.fam3.00867	PAP.medtr.A17_HM341.gnm4.ann2.Medtr8g093460.1	medtr	Medicago	PAP	1	3	B	A	L			medtr.chr8	x
55	7		Legume.fam3.00867	PAP.aesev.CIAT22838.gnm1.ann1.Ae03g28980.1	aesev	Aeschynomene	PAP	1	6	B	A	L			aesev.Ae03	x
55	8		Legume.fam3.00867	PAP.phavu.G19833.gnm2.ann1.Phvul.002G270900.1	phavu	Phaseolus	PAP	1	2	B	A	L			phavu.Chr02	x
55	9		Legume.fam3.00867	CAE.acacr.Acra3RX.gnm1.ann1.g6467.t1	acacr	Acacia	CAE	2	7	A	A	L			acacr.sc_12	x
55	10		Legume.fam3.00867	CAE.chafa.ISC494698.gnm1.ann1.ChfasH1.3G297100.1	chafa	Chamaecrista	CAE	2	7	A	A	L			chafa.Chr03	x
55	11		Legume.fam3.00867	CER.bauva.BV-YZ2020.gnm2.ann1.rna-bv25053.t1	bauva	Bauhinia	CER	4	9	A	A	L			bauva.Chr10	x
55	12		Legume.fam3.00867	CER.phach.longxuteng.gnm1.ann1.LXT08659.t1	phach	Phanera	CER	4	9	A	A	L			phach.Chr02	x
55	13		Legume.fam3.00867	CER.cerca.ISC453364.gnm3.ann1.Cecan.2G005900.1	cerca	Cercis	CER	4	9	o	A	L			cerca.Chr02	x
55	14		Legume.fam3.00867	CER.bauva.BV-YZ2020.gnm2.ann1.rna-bv12282.t1	bauva	Bauhinia	CER	4	9	B	A	L			bauva.Chr05	x
55	15		Legume.fam3.00867	CER.phach.longxuteng.gnm1.ann1.LXT27125.t1	phach	Phanera	CER	4	9	B	A	L			phach.Chr05	x
55	16		Legume.fam3.00867	DET.singl.CAF01.gnm1.ann1.evm_model_Chr07_2937	singl	Sindora	DET	3	8	A	A	L			singl.Chr07	x
55	17		Legume.fam3.00867	DET.singl.CAF01.gnm1.ann1.evm_model_Chr08_275	singl	Sindora	DET	3	8	B	A	L			singl.Chr08	x
55	18		Legume.fam3.00867	CAE.chafa.ISC494698.gnm1.ann1.ChfasH1.1G168800.1	chafa	Chamaecrista	CAE	2	7	B	A	L			chafa.Chr01	x
55	19		Legume.fam3.00867	CAE.chafa.ISC494698.gnm1.ann1.ChfasH1.2G208600.1	chafa	Chamaecrista	CAE	2	7	B	A	L			chafa.Chr02	x
55	20		Legume.fam3.00867	CAE.sento.Myeongyun.gnm1.ann1.Sto03g085720	sento	Senna	CAE	2	7	B	A	L			sento.Chr03	x
55	21		Legume.fam3.00867	CAE.acacr.Acra3RX.gnm1.ann1.g25909.t1	acacr	Acacia	CAE	2	7	B	A	L			acacr.sc_8	x
55	22		Legume.fam3.00867	OUT.prupe.Lovell.gnm2.ann1.Prupe.2G100200.1	prupe	Prunus	OUT	5	11	O	A	L			prupe.Pp02	x
55	23		Legume.fam3.00867	OUT.prupe.Lovell.gnm2.ann1.Prupe.2G100500.1	prupe	Prunus	OUT	5	11	O	A	L			prupe.Pp02	x
55	24		Legume.fam3.00867	OUT.prupe.Lovell.gnm2.ann1.Prupe.2G099900.1	prupe	Prunus	OUT	5	11	O	A	L			prupe.Pp02	x
55	25		Legume.fam3.00867	OUT.vitvi.PN40024.gnm2.ann1.VIT_204s0044g01000.1	vitvi	Vitis	OUT	5	11	O	A	L			vitvi.chr4	x
55	26		Legume.fam3.00867	OUT.vitvi.PN40024.gnm2.ann1.VIT_204s0044g01010.1	vitvi	Vitis	OUT	5	11	O	A	L			vitvi.chr4	x
55	27		Legume.fam3.00867	OUT.vitvi.PN40024.gnm2.ann1.VIT_204s0044g01030.1	vitvi	Vitis	OUT	5	11	O	A	L			vitvi.chr4	x
55	28		Legume.fam3.00867	OUT.arath.Col0.gnm9.ann11.AT5G09760.2	arath	Arabidopsis	OUT	5	11	O	A	L			arath.Chr5	x
55	29		Legume.fam3.00867	OUT.arath.Col0.gnm9.ann11.AT5G64640.1	arath	Arabidopsis	OUT	5	11	O	A	L			arath.Chr5	x
55	30		Legume.fam3.00867	OUT.quisa.S10.gnm1.ann1.Qs0019850.1	quisa	Quillaja	OUT	5	10	O1	A	L			quisa.Chr09	x
55	31	1	Legume.fam3.00867	OUT.quisa.S10.gnm1.ann1.Qs0220710.1	quisa	Quillaja	OUT	5	10	O2	A	L	L		quisa.Chr13	x
56	1		Legume.fam3.00878	PAP.lotja.MG20.gnm3.ann1.Lj2g3v1600870.1	lotja	Lotus	PAP	1	4	A	A	L			lotja.Lj2	x
56	2		Legume.fam3.00878	PAP.medtr.A17_HM341.gnm4.ann2.Medtr5g024270.1	medtr	Medicago	PAP	1	3	A	A	L			medtr.chr5	x
56	3		Legume.fam3.00878	PAP.phavu.G19833.gnm2.ann1.Phvul.002G117100.2	phavu	Phaseolus	PAP	1	2	A	A	L			phavu.Chr02	x
56	4		Legume.fam3.00878	PAP.aesev.CIAT22838.gnm1.ann1.Ae05g03280.1	aesev	Aeschynomene	PAP	1	6	A	A	L			aesev.Ae05	x
56	5		Legume.fam3.00878	PAP.lotja.MG20.gnm3.ann1.Lj2g3v1599660.1	lotja	Lotus	PAP	1	4	B	A	L			lotja.Lj2	x
56	6		Legume.fam3.00878	PAP.medtr.A17_HM341.gnm4.ann2.Medtr8g073250.1	medtr	Medicago	PAP	1	3	B	A	L			medtr.chr8	x
56	7		Legume.fam3.00878	PAP.aesev.CIAT22838.gnm1.ann1.Ae01g01100.1	aesev	Aeschynomene	PAP	1	6	B	A	L			aesev.Ae01	x
56	8		Legume.fam3.00878	PAP.phavu.G19833.gnm2.ann1.Phvul.003G270500.1	phavu	Phaseolus	PAP	1	2	B	A	L			phavu.Chr03	x
56	9		Legume.fam3.00878	CAE.chafa.ISC494698.gnm1.ann1.ChfasH1.1G118000.1	chafa	Chamaecrista	CAE	2	7	A	A	L			chafa.Chr01	x
56	10		Legume.fam3.00878	CAE.sento.Myeongyun.gnm1.ann1.Sto11g363260	sento	Senna	CAE	2	7	A	A	L			sento.Chr11	x
56	11		Legume.fam3.00878	CAE.acacr.Acra3RX.gnm1.ann1.g4623.t1	acacr	Acacia	CAE	2	7	A	A	L			acacr.sc_10	x
56	12		Legume.fam3.00878	CAE.acacr.Acra3RX.gnm1.ann1.g27619.t1	acacr	Acacia	CAE	2	7	B	A	L			acacr.sc_9	x
56	13		Legume.fam3.00878	CAE.sento.Myeongyun.gnm1.ann1.Sto06g202250	sento	Senna	CAE	2	7	B	A	L			sento.Chr06	x
56	14		Legume.fam3.00878	CAE.chafa.ISC494698.gnm1.ann1.ChfasH1.6G311400.1	chafa	Chamaecrista	CAE	2	7	B	A	L			chafa.Chr06	x
56	15		Legume.fam3.00878	CER.bauva.BV-YZ2020.gnm2.ann1.rna-bv27579.t1	bauva	Bauhinia	CER	4	9	A	A	L			bauva.Chr11	x
56	16		Legume.fam3.00878	CER.phach.longxuteng.gnm1.ann1.LXT54467.t1	phach	Phanera	CER	4	9	A	A	L			phach.Chr10	x
56	17		Legume.fam3.00878	CER.cerca.ISC453364.gnm3.ann1.Cecan.6G255200.1	cerca	Cercis	CER	4	9	o	A	L			cerca.Chr06	x
56	18		Legume.fam3.00878	CER.bauva.BV-YZ2020.gnm2.ann1.rna-bv20289.t1	bauva	Bauhinia	CER	4	9	B	A	L			bauva.Chr08	x
56	19		Legume.fam3.00878	CER.phach.longxuteng.gnm1.ann1.LXT23293.t1	phach	Phanera	CER	4	9	B	A	L			phach.Chr04	x
56	20		Legume.fam3.00878	DET.singl.CAF01.gnm1.ann1.evm_model_Chr01_4161	singl	Sindora	DET	3	8	A	A	L			singl.Chr01	x
56	21		Legume.fam3.00878	DET.singl.CAF01.gnm1.ann1.evm_model_Chr12_1065	singl	Sindora	DET	3	8	B	A	L			singl.Chr12	x
56	22		Legume.fam3.00878	OUT.arath.Col0.gnm9.ann11.AT2G17530.1	arath	Arabidopsis	OUT	5	11	O	A	L			arath.Chr2	x
56	23		Legume.fam3.00878	OUT.arath.Col0.gnm9.ann11.AT4G35500.2	arath	Arabidopsis	OUT	5	11	O	A	L			arath.Chr4	x
56	24		Legume.fam3.00878	OUT.vitvi.PN40024.gnm2.ann1.VIT_207s0031g02130.1	vitvi	Vitis	OUT	5	11	O	A	L			vitvi.chr7	x
56	25		Legume.fam3.00878	OUT.prupe.Lovell.gnm2.ann1.Prupe.7G183700.1	prupe	Prunus	OUT	5	11	O	A	L			prupe.Pp07	x
56	26		Legume.fam3.00878	OUT.quisa.S10.gnm1.ann1.Qs0121340.1	quisa	Quillaja	OUT	5	10	O1	A	L			quisa.Chr14	x
56	27	1	Legume.fam3.00878	OUT.quisa.S10.gnm1.ann1.Qs0146610.1	quisa	Quillaja	OUT	5	10	O2	A	L	L		quisa.Chr10	x
57	1		Legume.fam3.00882	PAP.lotja.MG20.gnm3.ann1.Lj2g3v1828650.1	lotja	Lotus	PAP	1	4	A	A	L			lotja.Lj2					x
57	2		Legume.fam3.00882	PAP.medtr.A17_HM341.gnm4.ann2.Medtr5g018720.1	medtr	Medicago	PAP	1	3	A	A	L			medtr.chr5					x
57	3		Legume.fam3.00882	PAP.phavu.G19833.gnm2.ann1.Phvul.002G024200.1	phavu	Phaseolus	PAP	1	2	A	A	L			phavu.Chr02					x
57	4		Legume.fam3.00882	PAP.lotja.MG20.gnm3.ann1.Lj4g3v0880240.1	lotja	Lotus	PAP	1	4	B	A	L			lotja.Lj4					x
57	5		Legume.fam3.00882	PAP.medtr.A17_HM341.gnm4.ann2.Medtr8g078790.1	medtr	Medicago	PAP	1	3	B	A	L			medtr.chr8					x
57	6		Legume.fam3.00882	PAP.phavu.G19833.gnm2.ann1.Phvul.003G250000.1	phavu	Phaseolus	PAP	1	2	B	A	L			phavu.Chr03					x
57	7		Legume.fam3.00882	PAP.aesev.CIAT22838.gnm1.ann1.Ae05g05760.1	aesev	Aeschynomene	PAP	1	6	B	A	L			aesev.Ae05					x
57	8		Legume.fam3.00882	CER.bauva.BV-YZ2020.gnm2.ann1.rna-bv27796.t1	bauva	Bauhinia	CER	4	9	B	A	L			bauva.Chr11					x
57	9		Legume.fam3.00882	CER.phach.longxuteng.gnm1.ann1.LXT54676.t1	phach	Phanera	CER	4	9	B	A	L			phach.Chr10					x
57	10		Legume.fam3.00882	CER.bauva.BV-YZ2020.gnm2.ann1.rna-bv20005.t1	bauva	Bauhinia	CER	4	9	A	A	L			bauva.Chr08					x
57	11		Legume.fam3.00882	CER.phach.longxuteng.gnm1.ann1.LXT23575.t1	phach	Phanera	CER	4	9	A	A	L			phach.Chr04					x
57	12		Legume.fam3.00882	CER.cerca.ISC453364.gnm3.ann1.Cecan.6G287300.1	cerca	Cercis	CER	4	9	o	A	L			cerca.Chr06					x
57	13		Legume.fam3.00882	CAE.chafa.ISC494698.gnm1.ann1.ChfasH1.1G138300.1	chafa	Chamaecrista	CAE	2	7	A	A	L			chafa.Chr01					x
57	14		Legume.fam3.00882	CAE.sento.Myeongyun.gnm1.ann1.Sto11g365130	sento	Senna	CAE	2	7	A	A	L			sento.Chr11					x
57	15		Legume.fam3.00882	CAE.acacr.Acra3RX.gnm1.ann1.g3208.t1	acacr	Acacia	CAE	2	7	A	A	L			acacr.sc_10					x
57	16		Legume.fam3.00882	CAE.chafa.ISC494698.gnm1.ann1.ChfasH1.6G337600.1	chafa	Chamaecrista	CAE	2	7	B	A	L			chafa.Chr06					x
57	17		Legume.fam3.00882	CAE.sento.Myeongyun.gnm1.ann1.Sto06g199580	sento	Senna	CAE	2	7	B	A	L			sento.Chr06					x
57	18		Legume.fam3.00882	CAE.acacr.Acra3RX.gnm1.ann1.g27817.t1	acacr	Acacia	CAE	2	7	B	A	L			acacr.sc_9					x
57	19		Legume.fam3.00882	DET.singl.CAF01.gnm1.ann1.evm_model_Chr01_4459	singl	Sindora	DET	3	8	A	A	L			singl.Chr01					x
57	20		Legume.fam3.00882	DET.singl.CAF01.gnm1.ann1.evm_model_Chr12_758	singl	Sindora	DET	3	8	B	A	L			singl.Chr12					x
57	21		Legume.fam3.00882	OUT.arath.Col0.gnm9.ann11.AT3G50800.1	arath	Arabidopsis	OUT	5	11	O	A	L			arath.Chr3					x
57	22		Legume.fam3.00882	OUT.arath.Col0.gnm9.ann11.AT5G66580.1	arath	Arabidopsis	OUT	5	11	O	A	L			arath.Chr5					x
57	23		Legume.fam3.00882	OUT.quisa.S10.gnm1.ann1.Qs0214510.1	quisa	Quillaja	OUT	5	10	O1	A	L			quisa.Chr13					x
57	24		Legume.fam3.00882	OUT.arath.Col0.gnm9.ann11.AT2G23690.1	arath	Arabidopsis	OUT	5	11	O	A	L			arath.Chr2					x
57	25		Legume.fam3.00882	OUT.arath.Col0.gnm9.ann11.AT4G37240.1	arath	Arabidopsis	OUT	5	11	O	A	L			arath.Chr4					x
57	26		Legume.fam3.00882	OUT.prupe.Lovell.gnm2.ann1.Prupe.8G107500.1	prupe	Prunus	OUT	5	11	O	A	L			prupe.Pp08					x
57	27		Legume.fam3.00882	OUT.vitvi.PN40024.gnm2.ann1.VIT_203s0063g01940.1	vitvi	Vitis	OUT	5	11	O	A	L			vitvi.chr3					x
57	28		Legume.fam3.00882	OUT.prupe.Lovell.gnm2.ann1.Prupe.7G146200.1	prupe	Prunus	OUT	5	11	O	A	L			prupe.Pp07					x
57	29		Legume.fam3.00882	OUT.vitvi.PN40024.gnm2.ann1.VIT_200s0207g00180.1	vitvi	Vitis	OUT	5	11	O	A	L			vitvi.chrUn					x
57	30		Legume.fam3.00882	OUT.vitvi.PN40024.gnm2.ann1.VIT_203s0017g02215.1	vitvi	Vitis	OUT	5	11	O	A	L			vitvi.chr3					x
57	31		Legume.fam3.00882	OUT.vitvi.PN40024.gnm2.ann1.VIT_200s0207g00140.1	vitvi	Vitis	OUT	5	11	O	A	L			vitvi.chrUn					x
57	32		Legume.fam3.00882	OUT.quisa.S10.gnm1.ann1.Qs0118750.1	quisa	Quillaja	OUT	5	10	O1	A	L			quisa.Chr14					x
57	33	1	Legume.fam3.00882	OUT.quisa.S10.gnm1.ann1.Qs0144070.1	quisa	Quillaja	OUT	5	10	O2	A	L	A		quisa.Chr10					x
58	1		Legume.fam3.00883	PAP.phavu.G19833.gnm2.ann1.Phvul.002G016900.1	phavu	Phaseolus	PAP	1	2	A	A	L			phavu.Chr02					x
58	2		Legume.fam3.00883	PAP.phavu.G19833.gnm2.ann1.Phvul.008G185400.1	phavu	Phaseolus	PAP	1	2	A	A	L			phavu.Chr08					x
58	3		Legume.fam3.00883	PAP.medtr.A17_HM341.gnm4.ann2.Medtr5g016810.2	medtr	Medicago	PAP	1	3	A	A	L			medtr.chr5					x
58	4		Legume.fam3.00883	PAP.lotja.MG20.gnm3.ann1.Lj2g3v1891000.1	lotja	Lotus	PAP	1	4	A	A	L			lotja.Lj2					x
58	5		Legume.fam3.00883	PAP.aesev.CIAT22838.gnm1.ann1.Ae05g06650.1	aesev	Aeschynomene	PAP	1	6	A	A	L			aesev.Ae05					x
58	6		Legume.fam3.00883	PAP.lotja.MG20.gnm3.ann1.Lj0g3v0092269.2	lotja	Lotus	PAP	1	4	B	A	L			lotja.Lj0					x
58	7		Legume.fam3.00883	PAP.medtr.A17_HM341.gnm4.ann2.Medtr4g094868.2	medtr	Medicago	PAP	1	3	B	A	L			medtr.chr4					x
58	8		Legume.fam3.00883	PAP.aesev.CIAT22838.gnm1.ann1.Ae01g05480.1	aesev	Aeschynomene	PAP	1	6	B	A	L			aesev.Ae01					x
58	9		Legume.fam3.00883	PAP.phavu.G19833.gnm2.ann1.Phvul.003G241900.1	phavu	Phaseolus	PAP	1	2	B	A	L			phavu.Chr03					x
58	10		Legume.fam3.00883	CAE.chafa.ISC494698.gnm1.ann1.ChfasH1.1G145300.1	chafa	Chamaecrista	CAE	2	7	A	A	L			chafa.Chr01					x
58	11		Legume.fam3.00883	CAE.sento.Myeongyun.gnm1.ann1.Sto11g365910	sento	Senna	CAE	2	7	A	A	L			sento.Chr11					x
58	12		Legume.fam3.00883	CAE.acacr.Acra3RX.gnm1.ann1.g3263.t2	acacr	Acacia	CAE	2	7	A	A	L			acacr.sc_10					x
58	13		Legume.fam3.00883	DET.singl.CAF01.gnm1.ann1.evm_model_Chr01_4584	singl	Sindora	DET	3	8	A	A	L			singl.Chr01					x
58	14		Legume.fam3.00883	DET.singl.CAF01.gnm1.ann1.evm_model_Chr12_630_1	singl	Sindora	DET	3	8	B	A	L			singl.Chr12					x
58	15		Legume.fam3.00883	CAE.chafa.ISC494698.gnm1.ann1.ChfasH1.6G344900.1	chafa	Chamaecrista	CAE	2	7	A	A	L			chafa.Chr06					x
58	16		Legume.fam3.00883	CAE.sento.Myeongyun.gnm1.ann1.Sto06g198650	sento	Senna	CAE	2	7	A	A	L			sento.Chr06					x
58	17		Legume.fam3.00883	CAE.acacr.Acra3RX.gnm1.ann1.g27903.t1	acacr	Acacia	CAE	2	7	A	A	L			acacr.sc_9					x
58	18		Legume.fam3.00883	CER.bauva.BV-YZ2020.gnm2.ann1.rna-bv27871.t1	bauva	Bauhinia	CER	4	9	B	A	L			bauva.Chr11					x
58	19		Legume.fam3.00883	CER.phach.longxuteng.gnm1.ann1.LXT54750.t1	phach	Phanera	CER	4	9	B	A	L			phach.Chr10					x
58	20		Legume.fam3.00883	CER.bauva.BV-YZ2020.gnm2.ann1.rna-bv19916.t2	bauva	Bauhinia	CER	4	9	A	A	L			bauva.Chr08					x
58	21		Legume.fam3.00883	CER.phach.longxuteng.gnm1.ann1.LXT23662.t1	phach	Phanera	CER	4	9	A	A	L			phach.Chr04					x
58	22		Legume.fam3.00883	CER.cerca.ISC453364.gnm3.ann1.Cecan.6G298200.1	cerca	Cercis	CER	4	9	o	A	L			cerca.Chr06					x
58	23		Legume.fam3.00883	OUT.arath.Col0.gnm9.ann11.AT5G67180.1	arath	Arabidopsis	OUT	5	11	O	A	L			arath.Chr5					x
58	24		Legume.fam3.00883	OUT.prupe.Lovell.gnm2.ann1.Prupe.6G231700.1	prupe	Prunus	OUT	5	11	O	A	L			prupe.Pp06					x
58	25		Legume.fam3.00883	OUT.arath.Col0.gnm9.ann11.AT4G36920.1	arath	Arabidopsis	OUT	5	11	O	A	L			arath.Chr4					x
58	26		Legume.fam3.00883	OUT.vitvi.PN40024.gnm2.ann1.VIT_207s0031g00220.2	vitvi	Vitis	OUT	5	11	O	A	L			vitvi.chr7					x
58	27		Legume.fam3.00883	OUT.quisa.S10.gnm1.ann1.Qs0118010.1	quisa	Quillaja	OUT	5	10	O1	A	L			quisa.Chr14					x
58	28	1	Legume.fam3.00883	OUT.quisa.S10.gnm1.ann1.Qs0143150.1	quisa	Quillaja	OUT	5	10	O2	A	L	A		quisa.Chr10					x
59	1		Legume.fam3.00884	PAP.lotja.MG20.gnm3.ann1.Lj2g3v1926840.1	lotja	Lotus	PAP	1	4	A	L	L			lotja.Lj2				x
59	2		Legume.fam3.00884	PAP.lotja.MG20.gnm3.ann1.Lj6g3v2258860.2	lotja	Lotus	PAP	1	4	A	L	L			lotja.Lj6				x
59	3		Legume.fam3.00884	PAP.medtr.A17_HM341.gnm4.ann2.Medtr5g016260.1	medtr	Medicago	PAP	1	3	A	L	L			medtr.chr5				x
59	4		Legume.fam3.00884	PAP.phavu.G19833.gnm2.ann1.Phvul.002G014200.1	phavu	Phaseolus	PAP	1	2	A	L	L			phavu.Chr02				x
59	5		Legume.fam3.00884	PAP.aesev.CIAT22838.gnm1.ann1.Ae05g06920.1	aesev	Aeschynomene	PAP	1	6	A	L	L			aesev.Ae05				x
59	6		Legume.fam3.00884	CAE.chafa.ISC494698.gnm1.ann1.ChfasH1.1G149100.1	chafa	Chamaecrista	CAE	2	7	A	L	L			chafa.Chr01				x
59	7		Legume.fam3.00884	CAE.sento.Myeongyun.gnm1.ann1.Sto11g366330	sento	Senna	CAE	2	7	A	L	L			sento.Chr11				x
59	8		Legume.fam3.00884	CAE.acacr.Acra3RX.gnm1.ann1.g3295.t1	acacr	Acacia	CAE	2	7	A	L	L			acacr.sc_10				x
59	9		Legume.fam3.00884	PAP.lotja.MG20.gnm3.ann1.Lj4g3v0772170.2	lotja	Lotus	PAP	1	4	B	L	L			lotja.Lj4				x
59	10		Legume.fam3.00884	PAP.phavu.G19833.gnm2.ann1.Phvul.003G238400.1	phavu	Phaseolus	PAP	1	2	B	L	L			phavu.Chr03				x
59	11		Legume.fam3.00884	PAP.medtr.A17_HM341.gnm4.ann2.Medtr4g095270.1	medtr	Medicago	PAP	1	3	B	L	L			medtr.chr4				x
59	12		Legume.fam3.00884	PAP.aesev.CIAT22838.gnm1.ann1.Ae01g05200.1	aesev	Aeschynomene	PAP	1	6	B	L	L			aesev.Ae01				x
59	13		Legume.fam3.00884	CAE.acacr.Acra3RX.gnm1.ann1.g27939.t1	acacr	Acacia	CAE	2	7	B	L	L			acacr.sc_9				x
59	14		Legume.fam3.00884	CAE.chafa.ISC494698.gnm1.ann1.ChfasH1.6G348900.1	chafa	Chamaecrista	CAE	2	7	B	L	L			chafa.Chr06				x
59	15		Legume.fam3.00884	CAE.sento.Myeongyun.gnm1.ann1.Sto06g198190	sento	Senna	CAE	2	7	B	L	L			sento.Chr06				x
59	16		Legume.fam3.00884	CER.bauva.BV-YZ2020.gnm2.ann1.rna-bv27910.t1	bauva	Bauhinia	CER	4	9	A	L	L			bauva.Chr11				x
59	17		Legume.fam3.00884	CER.phach.longxuteng.gnm1.ann1.LXT54786.t1	phach	Phanera	CER	4	9	A	L	L			phach.Chr10				x
59	18		Legume.fam3.00884	CER.cerca.ISC453364.gnm3.ann1.Cecan.6G302900.1	cerca	Cercis	CER	4	9	o	L	L			cerca.Chr06				x
59	19		Legume.fam3.00884	CER.bauva.BV-YZ2020.gnm2.ann1.rna-bv19884.t1	bauva	Bauhinia	CER	4	9	B	L	L			bauva.Chr08				x
59	20		Legume.fam3.00884	CER.phach.longxuteng.gnm1.ann1.LXT23695.t1	phach	Phanera	CER	4	9	B	L	L			phach.Chr04				x
59	21		Legume.fam3.00884	DET.singl.CAF01.gnm1.ann1.evm_model_Chr12_563	singl	Sindora	DET	3	8	A	L	L			singl.Chr12				x
59	22		Legume.fam3.00884	DET.singl.CAF01.gnm1.ann1.evm_model_Chr12_570	singl	Sindora	DET	3	8	B	L	L			singl.Chr12				x
59	23		Legume.fam3.00884	DET.singl.CAF01.gnm1.ann1.evm_model_Chr01_4632	singl	Sindora	DET	3	8	B	L	L			singl.Chr01				x
59	24		Legume.fam3.00884	OUT.arath.Col0.gnm9.ann11.AT5G43100.1	arath	Arabidopsis	OUT	5	11	O	L	L			arath.Chr5				x
59	25		Legume.fam3.00884	OUT.prupe.Lovell.gnm2.ann1.Prupe.1G426800.1	prupe	Prunus	OUT	5	11	O	L	L			prupe.Pp01				x
59	26		Legume.fam3.00884	OUT.vitvi.PN40024.gnm2.ann1.VIT_218s0001g09470.2	vitvi	Vitis	OUT	5	11	O	L	L			vitvi.chr18				x
59	27		Legume.fam3.00884	OUT.arath.Col0.gnm9.ann11.AT3G50050.1	arath	Arabidopsis	OUT	5	11	O	L	L			arath.Chr3				x
59	28		Legume.fam3.00884	OUT.vitvi.PN40024.gnm2.ann1.VIT_207s0129g00600.1	vitvi	Vitis	OUT	5	11	O	L	L			vitvi.chr7				x
59	29		Legume.fam3.00884	OUT.prupe.Lovell.gnm2.ann1.Prupe.6G225700.1	prupe	Prunus	OUT	5	11	O	L	L			prupe.Pp06				x
59	30		Legume.fam3.00884	OUT.quisa.S10.gnm1.ann1.Qs0117630.1	quisa	Quillaja	OUT	5	10	O1	L	L			quisa.Chr14				x
59	31	1	Legume.fam3.00884	OUT.quisa.S10.gnm1.ann1.Qs0142800.1	quisa	Quillaja	OUT	5	10	O2	L	L	L		quisa.Chr10				x
60	1		Legume.fam3.00885	PAP.lotja.MG20.gnm3.ann1.Lj4g3v0758140.2	lotja	Lotus	PAP	1	4	A	L	L			lotja.Lj4				x
60	2		Legume.fam3.00885	PAP.medtr.A17_HM341.gnm4.ann2.Medtr4g095780.1	medtr	Medicago	PAP	1	3	A	L	L			medtr.chr4				x
60	3		Legume.fam3.00885	PAP.phavu.G19833.gnm2.ann1.Phvul.003G235600.1	phavu	Phaseolus	PAP	1	2	A	L	L			phavu.Chr03				x
60	4		Legume.fam3.00885	PAP.aesev.CIAT22838.gnm1.ann1.Ae03g17050.1	aesev	Aeschynomene	PAP	1	6	A	L	L			aesev.Ae03				x
60	5		Legume.fam3.00885	CAE.chafa.ISC494698.gnm1.ann1.ChfasH1.6G351800.1	chafa	Chamaecrista	CAE	2	7	A	L	L			chafa.Chr06				x
60	6		Legume.fam3.00885	CAE.sento.Myeongyun.gnm1.ann1.Sto06g197880	sento	Senna	CAE	2	7	A	L	L			sento.Chr06				x
60	7		Legume.fam3.00885	CAE.acacr.Acra3RX.gnm1.ann1.g27967.t2	acacr	Acacia	CAE	2	7	A	L	L			acacr.sc_9				x
60	8		Legume.fam3.00885	PAP.lotja.MG20.gnm3.ann1.Lj2g3v1968180.1	lotja	Lotus	PAP	1	4	B	L	L			lotja.Lj2				x
60	9		Legume.fam3.00885	PAP.medtr.A17_HM341.gnm4.ann2.Medtr5g015690.1	medtr	Medicago	PAP	1	3	B	L	L			medtr.chr5				x
60	10		Legume.fam3.00885	PAP.phavu.G19833.gnm2.ann1.Phvul.002G011800.1	phavu	Phaseolus	PAP	1	2	B	L	L			phavu.Chr02				x
60	11		Legume.fam3.00885	PAP.aesev.CIAT22838.gnm1.ann1.Ae05g07220.1	aesev	Aeschynomene	PAP	1	6	B	L	L			aesev.Ae05				x
60	12		Legume.fam3.00885	CAE.chafa.ISC494698.gnm1.ann1.ChfasH1.1G151300.1	chafa	Chamaecrista	CAE	2	7	B	L	L			chafa.Chr01				x
60	13		Legume.fam3.00885	CAE.sento.Myeongyun.gnm1.ann1.Sto11g366610	sento	Senna	CAE	2	7	B	L	L			sento.Chr11				x
60	14		Legume.fam3.00885	CAE.acacr.Acra3RX.gnm1.ann1.g3321.t1	acacr	Acacia	CAE	2	7	B	L	L			acacr.sc_10				x
60	15		Legume.fam3.00885	DET.singl.CAF01.gnm1.ann1.evm_model_Chr01_4676	singl	Sindora	DET	3	8	A	L	L			singl.Chr01				x
60	16		Legume.fam3.00885	DET.singl.CAF01.gnm1.ann1.evm_model_Chr12_524	singl	Sindora	DET	3	8	B	L	L			singl.Chr12				x
60	17		Legume.fam3.00885	CER.bauva.BV-YZ2020.gnm2.ann1.rna-bv19855.t1	bauva	Bauhinia	CER	4	9	A	L	L			bauva.Chr08				x
60	18		Legume.fam3.00885	CER.phach.longxuteng.gnm1.ann1.LXT23725.t1	phach	Phanera	CER	4	9	A	L	L			phach.Chr04				x
60	19		Legume.fam3.00885	CER.cerca.ISC453364.gnm3.ann1.Cecan.6G306200.1	cerca	Cercis	CER	4	9	o	L	L			cerca.Chr06				x
60	20		Legume.fam3.00885	CER.bauva.BV-YZ2020.gnm2.ann1.rna-bv27940.t1	bauva	Bauhinia	CER	4	9	B	L	L			bauva.Chr11				x
60	21		Legume.fam3.00885	CER.phach.longxuteng.gnm1.ann1.LXT54817.t1	phach	Phanera	CER	4	9	B	L	L			phach.Chr10				x
60	22		Legume.fam3.00885	OUT.arath.Col0.gnm9.ann11.AT5G67470.1	arath	Arabidopsis	OUT	5	11	O	L	L			arath.Chr5				x
60	23		Legume.fam3.00885	OUT.prupe.Lovell.gnm2.ann1.Prupe.6G222200.1	prupe	Prunus	OUT	5	11	O	L	L			prupe.Pp06				x
60	24		Legume.fam3.00885	OUT.vitvi.PN40024.gnm2.ann1.VIT_207s0129g00220.1	vitvi	Vitis	OUT	5	11	O	L	L			vitvi.chr7				x
60	25		Legume.fam3.00885	OUT.quisa.S10.gnm1.ann1.Qs0117400.1	quisa	Quillaja	OUT	5	10	O1	L	L			quisa.Chr14				x
60	26	1	Legume.fam3.00885	OUT.quisa.S10.gnm1.ann1.Qs0142550.1	quisa	Quillaja	OUT	5	10	O2	L	L	L		quisa.Chr10				x
61	1		Legume.fam3.00889	PAP.lotja.MG20.gnm3.ann1.Lj4g3v0758140.2	lotja	Lotus	PAP	1	4	A	L	L			lotja.Lj4				x
61	2		Legume.fam3.00889	PAP.medtr.A17_HM341.gnm4.ann2.Medtr4g095780.1	medtr	Medicago	PAP	1	3	A	L	L			medtr.chr4				x
61	3		Legume.fam3.00889	PAP.phavu.G19833.gnm2.ann1.Phvul.003G235600.1	phavu	Phaseolus	PAP	1	2	A	L	L			phavu.Chr03				x
61	4		Legume.fam3.00889	PAP.aesev.CIAT22838.gnm1.ann1.Ae03g17050.1	aesev	Aeschynomene	PAP	1	6	A	L	L			aesev.Ae03				x
61	5		Legume.fam3.00889	CAE.chafa.ISC494698.gnm1.ann1.ChfasH1.6G351800.1	chafa	Chamaecrista	CAE	2	7	A	L	L			chafa.Chr06				x
61	6		Legume.fam3.00889	CAE.sento.Myeongyun.gnm1.ann1.Sto06g197880	sento	Senna	CAE	2	7	A	L	L			sento.Chr06				x
61	7		Legume.fam3.00889	CAE.acacr.Acra3RX.gnm1.ann1.g27967.t2	acacr	Acacia	CAE	2	7	A	L	L			acacr.sc_9				x
61	8		Legume.fam3.00889	PAP.lotja.MG20.gnm3.ann1.Lj2g3v1968180.1	lotja	Lotus	PAP	1	4	B	L	L			lotja.Lj2				x
61	9		Legume.fam3.00889	PAP.medtr.A17_HM341.gnm4.ann2.Medtr5g015690.1	medtr	Medicago	PAP	1	3	B	L	L			medtr.chr5				x
61	10		Legume.fam3.00889	PAP.phavu.G19833.gnm2.ann1.Phvul.002G011800.1	phavu	Phaseolus	PAP	1	2	B	L	L			phavu.Chr02				x
61	11		Legume.fam3.00889	PAP.aesev.CIAT22838.gnm1.ann1.Ae05g07220.1	aesev	Aeschynomene	PAP	1	6	B	L	L			aesev.Ae05				x
61	12		Legume.fam3.00889	CAE.chafa.ISC494698.gnm1.ann1.ChfasH1.1G151300.1	chafa	Chamaecrista	CAE	2	7	B	L	L			chafa.Chr01				x
61	13		Legume.fam3.00889	CAE.sento.Myeongyun.gnm1.ann1.Sto11g366610	sento	Senna	CAE	2	7	B	L	L			sento.Chr11				x
61	14		Legume.fam3.00889	CAE.acacr.Acra3RX.gnm1.ann1.g3321.t1	acacr	Acacia	CAE	2	7	B	L	L			acacr.sc_10				x
61	15		Legume.fam3.00889	DET.singl.CAF01.gnm1.ann1.evm_model_Chr01_4676	singl	Sindora	DET	3	8	A	L	L			singl.Chr01				x
61	16		Legume.fam3.00889	DET.singl.CAF01.gnm1.ann1.evm_model_Chr12_524	singl	Sindora	DET	3	8	B	L	L			singl.Chr12				x
61	17		Legume.fam3.00889	CER.bauva.BV-YZ2020.gnm2.ann1.rna-bv19855.t1	bauva	Bauhinia	CER	4	9	A	L	L			bauva.Chr08				x
61	18		Legume.fam3.00889	CER.phach.longxuteng.gnm1.ann1.LXT23725.t1	phach	Phanera	CER	4	9	A	L	L			phach.Chr04				x
61	19		Legume.fam3.00889	CER.cerca.ISC453364.gnm3.ann1.Cecan.6G306200.1	cerca	Cercis	CER	4	9	o	L	L			cerca.Chr06				x
61	20		Legume.fam3.00889	CER.bauva.BV-YZ2020.gnm2.ann1.rna-bv27940.t1	bauva	Bauhinia	CER	4	9	B	L	L			bauva.Chr11				x
61	21		Legume.fam3.00889	CER.phach.longxuteng.gnm1.ann1.LXT54817.t1	phach	Phanera	CER	4	9	B	L	L			phach.Chr10				x
61	22		Legume.fam3.00889	OUT.arath.Col0.gnm9.ann11.AT5G67470.1	arath	Arabidopsis	OUT	5	11	O	L	L			arath.Chr5				x
61	23		Legume.fam3.00889	OUT.prupe.Lovell.gnm2.ann1.Prupe.6G222200.1	prupe	Prunus	OUT	5	11	O	L	L			prupe.Pp06				x
61	24		Legume.fam3.00889	OUT.vitvi.PN40024.gnm2.ann1.VIT_207s0129g00220.1	vitvi	Vitis	OUT	5	11	O	L	L			vitvi.chr7				x
61	25		Legume.fam3.00889	OUT.quisa.S10.gnm1.ann1.Qs0117400.1	quisa	Quillaja	OUT	5	10	O1	L	L			quisa.Chr14				x
61	26	1	Legume.fam3.00889	OUT.quisa.S10.gnm1.ann1.Qs0142550.1	quisa	Quillaja	OUT	5	10	O2	L	L	L		quisa.Chr10				x
62	1		Legume.fam3.00891	PAP.lotja.MG20.gnm3.ann1.Lj2g3v1989130.1	lotja	Lotus	PAP	1	4	A	L	L			lotja.Lj2					x
62	2		Legume.fam3.00891	PAP.lotja.MG20.gnm3.ann1.Lj2g3v1989140.1	lotja	Lotus	PAP	1	4	A	L	L			lotja.Lj2					x
62	3		Legume.fam3.00891	PAP.medtr.A17_HM341.gnm4.ann2.Medtr5g013230.1	medtr	Medicago	PAP	1	3	A	L	L			medtr.chr5					x
62	4		Legume.fam3.00891	PAP.phavu.G19833.gnm2.ann1.Phvul.002G000600.1	phavu	Phaseolus	PAP	1	2	A	L	L			phavu.Chr02					x
62	5		Legume.fam3.00891	PAP.aesev.CIAT22838.gnm1.ann1.Ae05g08430.1	aesev	Aeschynomene	PAP	1	6	A	L	L			aesev.Ae05					x
62	6		Legume.fam3.00891	CAE.acacr.Acra3RX.gnm1.ann1.g28111.t1	acacr	Acacia	CAE	2	7	A	L	L			acacr.sc_9					x
62	7		Legume.fam3.00891	CAE.chafa.ISC494698.gnm1.ann1.ChfasH1.6G364900.1	chafa	Chamaecrista	CAE	2	7	A	L	L			chafa.Chr06					x
62	8		Legume.fam3.00891	CAE.chafa.ISC494698.gnm1.ann1.ChfasH1.1G165200.1	chafa	Chamaecrista	CAE	2	7	A	L	L			chafa.Chr01					x
62	9		Legume.fam3.00891	CAE.sento.Myeongyun.gnm1.ann1.Sto11g367990	sento	Senna	CAE	2	7	A	L	L			sento.Chr11					x
62	10		Legume.fam3.00891	CAE.acacr.Acra3RX.gnm1.ann1.g3467.t2	acacr	Acacia	CAE	2	7	A	L	L			acacr.sc_10					x
62	11		Legume.fam3.00891	CER.bauva.BV-YZ2020.gnm2.ann1.rna-bv19689.t1	bauva	Bauhinia	CER	4	9	A	L	L			bauva.Chr08					x
62	12		Legume.fam3.00891	CER.phach.longxuteng.gnm1.ann1.LXT23884.t1	phach	Phanera	CER	4	9	A	L	L			phach.Chr04					x
62	13		Legume.fam3.00891	CER.cerca.ISC453364.gnm3.ann1.Cecan.6G324500.1	cerca	Cercis	CER	4	9	o	L	L			cerca.Chr06					x
62	14		Legume.fam3.00891	CER.bauva.BV-YZ2020.gnm2.ann1.rna-bv28076.t1	bauva	Bauhinia	CER	4	9	B	L	L			bauva.Chr11					x
62	15		Legume.fam3.00891	CER.phach.longxuteng.gnm1.ann1.LXT54947.t1	phach	Phanera	CER	4	9	B	L	L			phach.Chr10					x
62	16		Legume.fam3.00891	PAP.aesev.CIAT22838.gnm1.ann1.Ae01g03770.1	aesev	Aeschynomene	PAP	1	6	B	L	L			aesev.Ae01					x
62	17		Legume.fam3.00891	PAP.medtr.A17_HM341.gnm4.ann2.Medtr4g099510.1	medtr	Medicago	PAP	1	3	B	L	L			medtr.chr4					x
62	18		Legume.fam3.00891	PAP.lotja.MG20.gnm3.ann1.Lj0g3v0055849.1	lotja	Lotus	PAP	1	4	B	L	L			lotja.Lj0					x
62	19		Legume.fam3.00891	PAP.phavu.G19833.gnm2.ann1.Phvul.003G224000.1	phavu	Phaseolus	PAP	1	2	B	L	L			phavu.Chr03					x
62	20		Legume.fam3.00891	DET.singl.CAF01.gnm1.ann1.evm_model_Chr01_4848	singl	Sindora	DET	3	8	A	L	L			singl.Chr01					x
62	21		Legume.fam3.00891	DET.singl.CAF01.gnm1.ann1.evm_model_Chr12_339	singl	Sindora	DET	3	8	B	L	L			singl.Chr12					x
62	22		Legume.fam3.00891	OUT.arath.Col0.gnm9.ann11.AT4G16820.1	arath	Arabidopsis	OUT	5	11	O	L	L			arath.Chr4					x
62	23		Legume.fam3.00891	OUT.prupe.Lovell.gnm2.ann1.Prupe.5G060400.1	prupe	Prunus	OUT	5	11	O	L	L			prupe.Pp05					x
62	24		Legume.fam3.00891	OUT.vitvi.PN40024.gnm2.ann1.VIT_200s0620g00010.1	vitvi	Vitis	OUT	5	11	O	L	L			vitvi.chrUn					x
62	25		Legume.fam3.00891	OUT.quisa.S10.gnm1.ann1.Qs0115950.1	quisa	Quillaja	OUT	5	10	O1	L	L			quisa.Chr14					x
62	26	1	Legume.fam3.00891	OUT.quisa.S10.gnm1.ann1.Qs0305700.1	quisa	Quillaja	OUT	5	10	O2	L	L	L		quisa.Chr10					x
63	1		Legume.fam3.00900	PAP.lotja.MG20.gnm3.ann1.Lj3g3v2948510.1	lotja	Lotus	PAP	1	4	A	A	L			lotja.Lj3	x
63	2		Legume.fam3.00900	PAP.lotja.MG20.gnm3.ann1.Lj3g3v2948520.1	lotja	Lotus	PAP	1	4	A	A	L			lotja.Lj3	x
63	3		Legume.fam3.00900	PAP.lotja.MG20.gnm3.ann1.Lj3g3v1262250.1	lotja	Lotus	PAP	1	4	A	A	L			lotja.Lj3	x
63	4		Legume.fam3.00900	PAP.medtr.A17_HM341.gnm4.ann2.Medtr4g051565.1	medtr	Medicago	PAP	1	3	A	A	L			medtr.chr4	x
63	5		Legume.fam3.00900	PAP.aesev.CIAT22838.gnm1.ann1.Ae04g27990.1	aesev	Aeschynomene	PAP	1	6	A	A	L			aesev.Ae04	x
63	6		Legume.fam3.00900	PAP.phavu.G19833.gnm2.ann1.Phvul.011G098900.1	phavu	Phaseolus	PAP	1	2	A	A	L			phavu.Chr11	x
63	7		Legume.fam3.00900	PAP.lotja.MG20.gnm3.ann1.Lj0g3v0068479.2	lotja	Lotus	PAP	1	4	B	A	L			lotja.Lj0	x
63	8		Legume.fam3.00900	PAP.medtr.A17_HM341.gnm4.ann2.Medtr2g087295.1	medtr	Medicago	PAP	1	3	B	A	L			medtr.chr2	x
63	9		Legume.fam3.00900	PAP.phavu.G19833.gnm2.ann1.Phvul.005G119400.1	phavu	Phaseolus	PAP	1	2	B	A	L			phavu.Chr05	x
63	10		Legume.fam3.00900	PAP.aesev.CIAT22838.gnm1.ann1.Ae10g21310.1	aesev	Aeschynomene	PAP	1	6	B	A	L			aesev.Ae10	x
63	11		Legume.fam3.00900	CAE.chafa.ISC494698.gnm1.ann1.ChfasH1.6G138400.1	chafa	Chamaecrista	CAE	2	7	A	A	L			chafa.Chr06	x
63	12		Legume.fam3.00900	CAE.sento.Myeongyun.gnm1.ann1.Sto12g379140	sento	Senna	CAE	2	7	A	A	L			sento.Chr12	x
63	13		Legume.fam3.00900	CAE.acacr.Acra3RX.gnm1.ann1.g8313.t1	acacr	Acacia	CAE	2	7	A	A	L			acacr.sc_13	x
63	14		Legume.fam3.00900	DET.singl.CAF01.gnm1.ann1.evm_model_Chr02_2731	singl	Sindora	DET	3	8	A	A	L			singl.Chr02	x
63	15		Legume.fam3.00900	DET.singl.CAF01.gnm1.ann1.evm_model_Chr05_2031	singl	Sindora	DET	3	8	B	A	L			singl.Chr05	x
63	16		Legume.fam3.00900	CER.bauva.BV-YZ2020.gnm2.ann1.rna-bv18921.t1	bauva	Bauhinia	CER	4	9	B	A	L			bauva.Chr07	x
63	17		Legume.fam3.00900	CER.phach.longxuteng.gnm1.ann1.LXT50156.t1	phach	Phanera	CER	4	9	B	A	L			phach.Chr09	x
63	18		Legume.fam3.00900	CER.bauva.BV-YZ2020.gnm2.ann1.rna-bv22196.t1	bauva	Bauhinia	CER	4	9	A	A	L			bauva.Chr09	x
63	19		Legume.fam3.00900	CER.cerca.ISC453364.gnm3.ann1.Cecan.5G285100.1	cerca	Cercis	CER	4	9	o	A	L			cerca.Chr05	x
63	20		Legume.fam3.00900	CAE.chafa.ISC494698.gnm1.ann1.ChfasH1.2G014700.1	chafa	Chamaecrista	CAE	2	7	B	A	L			chafa.Chr02	x
63	21		Legume.fam3.00900	CAE.sento.Myeongyun.gnm1.ann1.Sto07g213270	sento	Senna	CAE	2	7	B	A	L			sento.Chr07	x
63	22		Legume.fam3.00900	CAE.acacr.Acra3RX.gnm1.ann1.g2880.t2	acacr	Acacia	CAE	2	7	B	A	L			acacr.sc_1	x
63	23		Legume.fam3.00900	OUT.arath.Col0.gnm9.ann11.AT2G27230.2	arath	Arabidopsis	OUT	5	11	O	A	L			arath.Chr2	x
63	24		Legume.fam3.00900	OUT.vitvi.PN40024.gnm2.ann1.VIT_206s0009g00440.1	vitvi	Vitis	OUT	5	11	O	A	L			vitvi.chr6	x
63	25		Legume.fam3.00900	OUT.prupe.Lovell.gnm2.ann1.Prupe.6G144300.1	prupe	Prunus	OUT	5	11	O	A	L			prupe.Pp06	x
63	26		Legume.fam3.00900	OUT.quisa.S10.gnm1.ann1.Qs0087240.1	quisa	Quillaja	OUT	5	10	O1	A	L			quisa.Chr01	x
63	27	1	Legume.fam3.00900	OUT.quisa.S10.gnm1.ann1.Qs0290090.1	quisa	Quillaja	OUT	5	10	O2	A	L	L		quisa.Chr12	x
64	1		Legume.fam3.00906	CER.bauva.BV-YZ2020.gnm2.ann1.rna-bv27864.t1	bauva	Bauhinia	CER	4	9	B	L	L			bauva.Chr11					x
64	2		Legume.fam3.00906	CER.phach.longxuteng.gnm1.ann1.LXT54744.t1	phach	Phanera	CER	4	9	B	L	L			phach.Chr10					x
64	3		Legume.fam3.00906	CER.bauva.BV-YZ2020.gnm2.ann1.rna-bv19923.t1	bauva	Bauhinia	CER	4	9	A	L	L			bauva.Chr08					x
64	4		Legume.fam3.00906	CER.phach.longxuteng.gnm1.ann1.LXT23654.t1	phach	Phanera	CER	4	9	A	L	L			phach.Chr04					x
64	5		Legume.fam3.00906	CER.cerca.ISC453364.gnm3.ann1.Cecan.6G297200.1	cerca	Cercis	CER	4	9	o	L	L			cerca.Chr06					x
64	6		Legume.fam3.00906	DET.singl.CAF01.gnm1.ann1.evm_model_Chr12_639	singl	Sindora	DET	3	8	A	L	L			singl.Chr12					x
64	7		Legume.fam3.00906	PAP.lotja.MG20.gnm3.ann1.Lj0g3v0312549.1	lotja	Lotus	PAP	1	4	A	L	L			lotja.Lj0					x
64	8		Legume.fam3.00906	PAP.medtr.A17_HM341.gnm4.ann2.Medtr4g094805.1	medtr	Medicago	PAP	1	3	A	L	L			medtr.chr4					x
64	9		Legume.fam3.00906	PAP.phavu.G19833.gnm2.ann1.Phvul.003G243000.1	phavu	Phaseolus	PAP	1	2	A	L	L			phavu.Chr03					x
64	10		Legume.fam3.00906	PAP.aesev.CIAT22838.gnm1.ann1.Ae01g05580.1	aesev	Aeschynomene	PAP	1	6	A	L	L			aesev.Ae01					x
64	11		Legume.fam3.00906	PAP.aesev.CIAT22838.gnm1.ann1.Ae05g06540.1	aesev	Aeschynomene	PAP	1	6	B	L	L			aesev.Ae05					x
64	12		Legume.fam3.00906	PAP.phavu.G19833.gnm2.ann1.Phvul.002G017800.1	phavu	Phaseolus	PAP	1	2	B	L	L			phavu.Chr02					x
64	13		Legume.fam3.00906	PAP.medtr.A17_HM341.gnm4.ann2.Medtr5g017050.1	medtr	Medicago	PAP	1	3	B	L	L			medtr.chr5					x
64	14		Legume.fam3.00906	DET.singl.CAF01.gnm1.ann1.evm_model_Chr01_4565	singl	Sindora	DET	3	8	B	L	L			singl.Chr01					x
64	15		Legume.fam3.00906	CAE.chafa.ISC494698.gnm1.ann1.ChfasH1.6G344000.1	chafa	Chamaecrista	CAE	2	7	A	L	L			chafa.Chr06					x
64	16		Legume.fam3.00906	CAE.sento.Myeongyun.gnm1.ann1.Sto06g198810	sento	Senna	CAE	2	7	A	L	L			sento.Chr06					x
64	17		Legume.fam3.00906	CAE.acacr.Acra3RX.gnm1.ann1.g3254.t2	acacr	Acacia	CAE	2	7	A	L	L			acacr.sc_10					x
64	18		Legume.fam3.00906	CAE.chafa.ISC494698.gnm1.ann1.ChfasH1.1G144300.1	chafa	Chamaecrista	CAE	2	7	B	L	L			chafa.Chr01					x
64	19		Legume.fam3.00906	CAE.sento.Myeongyun.gnm1.ann1.Sto11g365830	sento	Senna	CAE	2	7	B	L	L			sento.Chr11					x
64	20		Legume.fam3.00906	OUT.arath.Col0.gnm9.ann11.AT2G23420.1	arath	Arabidopsis	OUT	5	11	O	L	L			arath.Chr2					x
64	21		Legume.fam3.00906	OUT.arath.Col0.gnm9.ann11.AT4G36940.1	arath	Arabidopsis	OUT	5	11	O	L	L			arath.Chr4					x
64	22		Legume.fam3.00906	OUT.prupe.Lovell.gnm2.ann1.Prupe.7G131500.1	prupe	Prunus	OUT	5	11	O	L	L			prupe.Pp07					x
64	23		Legume.fam3.00906	OUT.vitvi.PN40024.gnm2.ann1.VIT_207s0031g00460.1	vitvi	Vitis	OUT	5	11	O	L	L			vitvi.chr7					x
64	24		Legume.fam3.00906	OUT.quisa.S10.gnm1.ann1.Qs0118100.1	quisa	Quillaja	OUT	5	10	O1	L	L			quisa.Chr14					x
64	25	1	Legume.fam3.00906	OUT.quisa.S10.gnm1.ann1.Qs0143210.1	quisa	Quillaja	OUT	5	10	O2	L	L	A		quisa.Chr10					x
65	1		Legume.fam3.00922	PAP.lotja.MG20.gnm3.ann1.Lj2g3v1068380.1	lotja	Lotus	PAP	1	4	A	A	L			lotja.Lj2					x
65	2		Legume.fam3.00922	PAP.medtr.A17_HM341.gnm4.ann2.Medtr6g012630.2	medtr	Medicago	PAP	1	3	A	A	L			medtr.chr6					x
65	3		Legume.fam3.00922	PAP.phavu.G19833.gnm2.ann1.Phvul.004G030100.1	phavu	Phaseolus	PAP	1	2	A	A	L			phavu.Chr04					x
65	4		Legume.fam3.00922	PAP.aesev.CIAT22838.gnm1.ann1.Ae05g37410.1	aesev	Aeschynomene	PAP	1	6	A	A	L			aesev.Ae05					x
65	5		Legume.fam3.00922	PAP.lotja.MG20.gnm3.ann1.Lj1g3v2979180.1	lotja	Lotus	PAP	1	4	B	A	L			lotja.Lj1					x
65	6		Legume.fam3.00922	PAP.phavu.G19833.gnm2.ann1.Phvul.008G037700.1	phavu	Phaseolus	PAP	1	2	B	A	L			phavu.Chr08					x
65	7		Legume.fam3.00922	PAP.medtr.A17_HM341.gnm4.ann2.Medtr7g011080.1	medtr	Medicago	PAP	1	3	B	A	L			medtr.chr7					x
65	8		Legume.fam3.00922	PAP.aesev.CIAT22838.gnm1.ann1.Ae06g37390.1	aesev	Aeschynomene	PAP	1	6	B	A	L			aesev.Ae06					x
65	9		Legume.fam3.00922	CAE.chafa.ISC494698.gnm1.ann1.ChfasH1.8G010200.1	chafa	Chamaecrista	CAE	2	7	A	A	L			chafa.Chr08					x
65	10		Legume.fam3.00922	CAE.sento.Myeongyun.gnm1.ann1.Sto08g259720	sento	Senna	CAE	2	7	A	A	L			sento.Chr08					x
65	11		Legume.fam3.00922	CAE.acacr.Acra3RX.gnm1.ann1.g11182.t1	acacr	Acacia	CAE	2	7	A	A	L			acacr.sc_2					x
65	12		Legume.fam3.00922	DET.singl.CAF01.gnm1.ann1.evm_model_Chr04_3497	singl	Sindora	DET	3	8	A	A	L			singl.Chr04					x
65	13		Legume.fam3.00922	DET.singl.CAF01.gnm1.ann1.evm_model_Chr09_744	singl	Sindora	DET	3	8	B	A	L			singl.Chr09					x
65	14		Legume.fam3.00922	CAE.chafa.ISC494698.gnm1.ann1.ChfasH1.1G352400.1	chafa	Chamaecrista	CAE	2	7	B	A	L			chafa.Chr01					x
65	15		Legume.fam3.00922	CAE.sento.Myeongyun.gnm1.ann1.Sto13g421110	sento	Senna	CAE	2	7	B	A	L			sento.Chr13					x
65	16		Legume.fam3.00922	CAE.acacr.Acra3RX.gnm1.ann1.g20594.t1	acacr	Acacia	CAE	2	7	B	A	L			acacr.sc_5					x
65	17		Legume.fam3.00922	CER.bauva.BV-YZ2020.gnm2.ann1.rna-bv06801.t1	bauva	Bauhinia	CER	4	9	A	A	L			bauva.Chr03					x
65	18		Legume.fam3.00922	CER.phach.longxuteng.gnm1.ann1.LXT00391.t1	phach	Phanera	CER	4	9	A	A	L			phach.Chr01					x
65	19		Legume.fam3.00922	CER.cerca.ISC453364.gnm3.ann1.Cecan.1G127100.1	cerca	Cercis	CER	4	9	o	A	L			cerca.Chr01					x
65	20		Legume.fam3.00922	CER.bauva.BV-YZ2020.gnm2.ann1.rna-bv07507.t1	bauva	Bauhinia	CER	4	9	B	A	L			bauva.Chr04					x
65	21		Legume.fam3.00922	CER.phach.longxuteng.gnm1.ann1.LXT44513.t1	phach	Phanera	CER	4	9	B	A	L			phach.Chr08					x
65	22		Legume.fam3.00922	OUT.vitvi.PN40024.gnm2.ann1.VIT_209s0002g00030.1	vitvi	Vitis	OUT	5	11	O	A	L			vitvi.chr9					x
65	23		Legume.fam3.00922	OUT.vitvi.PN40024.gnm2.ann1.VIT_214s0006g00030.1	vitvi	Vitis	OUT	5	11	O	A	L			vitvi.chr14					x
65	24		Legume.fam3.00922	OUT.vitvi.PN40024.gnm2.ann1.VIT_214s0108g01040.4	vitvi	Vitis	OUT	5	11	O	A	L			vitvi.chr14					x
65	25		Legume.fam3.00922	OUT.arath.Col0.gnm9.ann11.AT1G14170.3	arath	Arabidopsis	OUT	5	11	O	A	L			arath.Chr1					x
65	26		Legume.fam3.00922	OUT.vitvi.PN40024.gnm2.ann1.VIT_201s0026g02650.7	vitvi	Vitis	OUT	5	11	O	A	L			vitvi.chr1					x
65	27		Legume.fam3.00922	OUT.quisa.S10.gnm1.ann1.Qs0278130.1	quisa	Quillaja	OUT	5	10	O2	A	L			quisa.Chr03					x
65	28		Legume.fam3.00922	OUT.vitvi.PN40024.gnm2.ann1.VIT_214s0006g02960.2	vitvi	Vitis	OUT	5	11	O	A	L			vitvi.chr14					x
65	29		Legume.fam3.00922	OUT.prupe.Lovell.gnm2.ann1.Prupe.3G237700.1	prupe	Prunus	OUT	5	11	O	A	L			prupe.Pp03					x
65	30		Legume.fam3.00922	OUT.arath.Col0.gnm9.ann11.AT5G15270.2	arath	Arabidopsis	OUT	5	11	O	A	L			arath.Chr5					x
65	31		Legume.fam3.00922	OUT.prupe.Lovell.gnm2.ann1.Prupe.3G265600.1	prupe	Prunus	OUT	5	11	O	A	L			prupe.Pp03					x
65	32		Legume.fam3.00922	OUT.quisa.S10.gnm1.ann1.Qs0069900.1	quisa	Quillaja	OUT	5	10	O1	A	L			quisa.Chr04					x
65	33	1	Legume.fam3.00922	OUT.quisa.S10.gnm1.ann1.Qs0197100.1	quisa	Quillaja	OUT	5	10	O2	A	L	L		quisa.Chr03					x
66	1		Legume.fam3.00927	PAP.lotja.MG20.gnm3.ann1.Lj0g3v0049149.1	lotja	Lotus	PAP	1	4	A	A	L			lotja.Lj0	x
66	2		Legume.fam3.00927	PAP.lotja.MG20.gnm3.ann1.Lj4g3v3081710.1	lotja	Lotus	PAP	1	4	A	A	L			lotja.Lj4	x
66	3		Legume.fam3.00927	PAP.medtr.A17_HM341.gnm4.ann2.Medtr8g103540.1	medtr	Medicago	PAP	1	3	A	A	L			medtr.chr8	x
66	4		Legume.fam3.00927	PAP.phavu.G19833.gnm2.ann1.Phvul.002G313400.1	phavu	Phaseolus	PAP	1	2	A	A	L			phavu.Chr02	x
66	5		Legume.fam3.00927	PAP.aesev.CIAT22838.gnm1.ann1.Ae03g32910.1	aesev	Aeschynomene	PAP	1	6	A	A	L			aesev.Ae03	x
66	6		Legume.fam3.00927	PAP.lotja.MG20.gnm3.ann1.Lj2g3v0779490.2	lotja	Lotus	PAP	1	4	B	A	L			lotja.Lj2	x
66	7		Legume.fam3.00927	PAP.medtr.A17_HM341.gnm4.ann2.Medtr6g086635.1	medtr	Medicago	PAP	1	3	B	A	L			medtr.chr6	x
66	8		Legume.fam3.00927	PAP.phavu.G19833.gnm2.ann1.Phvul.004G163100.1	phavu	Phaseolus	PAP	1	2	B	A	L			phavu.Chr04	x
66	9		Legume.fam3.00927	PAP.aesev.CIAT22838.gnm1.ann1.Ae05g33720.1	aesev	Aeschynomene	PAP	1	6	B	A	L			aesev.Ae05	x
66	10		Legume.fam3.00927	CAE.chafa.ISC494698.gnm1.ann1.ChfasH1.8G168100.1	chafa	Chamaecrista	CAE	2	7	A	A	L			chafa.Chr08	x
66	11		Legume.fam3.00927	CAE.sento.Myeongyun.gnm1.ann1.Sto08g252810	sento	Senna	CAE	2	7	A	A	L			sento.Chr08	x
66	12		Legume.fam3.00927	CAE.acacr.Acra3RX.gnm1.ann1.g12441.t1	acacr	Acacia	CAE	2	7	A	A	L			acacr.sc_2	x
66	13		Legume.fam3.00927	CAE.acacr.Acra3RX.gnm1.ann1.g659.t1	acacr	Acacia	CAE	2	7	B	A	L			acacr.sc_1	x
66	14		Legume.fam3.00927	CAE.chafa.ISC494698.gnm1.ann1.ChfasH1.4G197000.1	chafa	Chamaecrista	CAE	2	7	B	A	L			chafa.Chr04	x
66	15		Legume.fam3.00927	DET.singl.CAF01.gnm1.ann1.evm_model_Chr03_159	singl	Sindora	DET	3	8	A	A	L			singl.Chr03	x
66	16		Legume.fam3.00927	DET.singl.CAF01.gnm1.ann1.evm_model_Chr05_3433	singl	Sindora	DET	3	8	B	A	L			singl.Chr05	x
66	17		Legume.fam3.00927	CER.bauva.BV-YZ2020.gnm2.ann1.rna-bv05277.t1	bauva	Bauhinia	CER	4	9	B	A	L			bauva.Chr03	x
66	18		Legume.fam3.00927	CER.phach.longxuteng.gnm1.ann1.LXT02030.t1	phach	Phanera	CER	4	9	B	A	L			phach.Chr01	x
66	19		Legume.fam3.00927	CER.bauva.BV-YZ2020.gnm2.ann1.rna-bv07985.t1	bauva	Bauhinia	CER	4	9	A	A	L			bauva.Chr04	x
66	20		Legume.fam3.00927	CER.phach.longxuteng.gnm1.ann1.LXT43127.t1	phach	Phanera	CER	4	9	A	A	L			phach.Chr08	x
66	21		Legume.fam3.00927	CER.cerca.ISC453364.gnm3.ann1.Cecan.1G251000.1	cerca	Cercis	CER	4	9	o	A	L			cerca.Chr01	x
66	22		Legume.fam3.00927	OUT.arath.Col0.gnm9.ann11.AT4G32350.1	arath	Arabidopsis	OUT	5	11	O	A	L			arath.Chr4	x
66	23		Legume.fam3.00927	OUT.vitvi.PN40024.gnm2.ann1.VIT_211s0016g04010.1	vitvi	Vitis	OUT	5	11	O	A	L			vitvi.chr11	x
66	24		Legume.fam3.00927	OUT.prupe.Lovell.gnm2.ann1.Prupe.7G230400.1	prupe	Prunus	OUT	5	11	O	A	L			prupe.Pp07	x
66	25		Legume.fam3.00927	OUT.quisa.S10.gnm1.ann1.Qs0058260.1	quisa	Quillaja	OUT	5	10	O1	A	L			quisa.Chr04	x
66	26	1	Legume.fam3.00927	OUT.quisa.S10.gnm1.ann1.Qs0257600.1	quisa	Quillaja	OUT	5	10	O2	A	L	A		quisa.Chr03	x
67	1		Legume.fam3.00936	PAP.lotja.MG20.gnm3.ann1.Lj5g3v0615000.1	lotja	Lotus	PAP	1	4	A	A	L			lotja.Lj5	x
67	2		Legume.fam3.00936	PAP.lotja.MG20.gnm3.ann1.Lj5g3v0615010.1	lotja	Lotus	PAP	1	4	A	A	L			lotja.Lj5	x
67	3		Legume.fam3.00936	PAP.medtr.A17_HM341.gnm4.ann2.Medtr1g067600.1	medtr	Medicago	PAP	1	3	A	A	L			medtr.chr1	x
67	4		Legume.fam3.00936	PAP.aesev.CIAT22838.gnm1.ann1.Ae02g11430.1	aesev	Aeschynomene	PAP	1	6	A	A	L			aesev.Ae02	x
67	5		Legume.fam3.00936	PAP.phavu.G19833.gnm2.ann1.Phvul.007G159400.1	phavu	Phaseolus	PAP	1	2	B	A	L			phavu.Chr07	x
67	6		Legume.fam3.00936	PAP.medtr.A17_HM341.gnm4.ann2.Medtr7g100328.1	medtr	Medicago	PAP	1	3	B	A	L			medtr.chr7	x
67	7		Legume.fam3.00936	PAP.phavu.G19833.gnm2.ann1.Phvul.001G171200.1	phavu	Phaseolus	PAP	1	2	B	A	L			phavu.Chr01	x
67	8		Legume.fam3.00936	PAP.aesev.CIAT22838.gnm1.ann1.Ae06g01910.1	aesev	Aeschynomene	PAP	1	6	B	A	L			aesev.Ae06	x
67	9		Legume.fam3.00936	CAE.chafa.ISC494698.gnm1.ann1.ChfasH1.1G503800.1	chafa	Chamaecrista	CAE	2	7	A	A	L			chafa.Chr01	x
67	10		Legume.fam3.00936	CAE.sento.Myeongyun.gnm1.ann1.Sto13g436440	sento	Senna	CAE	2	7	A	A	L			sento.Chr13	x
67	11		Legume.fam3.00936	CAE.acacr.Acra3RX.gnm1.ann1.g21435.t1	acacr	Acacia	CAE	2	7	A	A	L			acacr.sc_5	x
67	12		Legume.fam3.00936	CAE.chafa.ISC494698.gnm1.ann1.ChfasH1.8G249800.1	chafa	Chamaecrista	CAE	2	7	B	A	L			chafa.Chr08	x
67	13		Legume.fam3.00936	CAE.sento.Myeongyun.gnm1.ann1.Sto08g239980	sento	Senna	CAE	2	7	B	A	L			sento.Chr08	x
67	14		Legume.fam3.00936	CAE.acacr.Acra3RX.gnm1.ann1.g12911.t1	acacr	Acacia	CAE	2	7	B	A	L			acacr.sc_2	x
67	15		Legume.fam3.00936	CER.cerca.ISC453364.gnm3.ann1.Cecan.4G095800.1	cerca	Cercis	CER	4	9	o	A	L			cerca.Chr04	x
67	16		Legume.fam3.00936	CER.cerca.ISC453364.gnm3.ann1.Cecan.7G041000.1	cerca	Cercis	CER	4	9	o	A	L			cerca.Chr07	x
67	17		Legume.fam3.00936	CER.cerca.ISC453364.gnm3.ann1.Cecan.5G257100.1	cerca	Cercis	CER	4	9	o	A	L			cerca.Chr05	x
67	18		Legume.fam3.00936	CER.cerca.ISC453364.gnm3.ann1.Cecan.1G399900.1	cerca	Cercis	CER	4	9	o	A	L			cerca.Chr01	x
67	19		Legume.fam3.00936	CER.bauva.BV-YZ2020.gnm2.ann1.rna-bv09884.t1	bauva	Bauhinia	CER	4	9	A	A	L			bauva.Chr04	x
67	20		Legume.fam3.00936	CER.phach.longxuteng.gnm1.ann1.LXT03253.t1	phach	Phanera	CER	4	9	A	A	L			phach.Chr01	x
67	21		Legume.fam3.00936	CER.bauva.BV-YZ2020.gnm2.ann1.rna-bv33607.t1	bauva	Bauhinia	CER	4	9	B	A	L			bauva.Chr13	x
67	22		Legume.fam3.00936	DET.singl.CAF01.gnm1.ann1.evm_model_Chr09_2329	singl	Sindora	DET	3	8	A	A	L			singl.Chr09	x
67	23		Legume.fam3.00936	DET.singl.CAF01.gnm1.ann1.evm_model_Chr09_2334	singl	Sindora	DET	3	8	B	A	L			singl.Chr09	x
67	24		Legume.fam3.00936	DET.singl.CAF01.gnm1.ann1.evm_model_Chr04_1043	singl	Sindora	DET	3	8	B	A	L			singl.Chr04	x
67	25		Legume.fam3.00936	OUT.arath.Col0.gnm9.ann11.AT3G09490.1	arath	Arabidopsis	OUT	5	11	O	A	L			arath.Chr3	x
67	26		Legume.fam3.00936	OUT.arath.Col0.gnm9.ann11.AT5G02590.1	arath	Arabidopsis	OUT	5	11	O	A	L			arath.Chr5	x
67	27		Legume.fam3.00936	OUT.arath.Col0.gnm9.ann11.AT2G37400.1	arath	Arabidopsis	OUT	5	11	O	A	L			arath.Chr2	x
67	28		Legume.fam3.00936	OUT.arath.Col0.gnm9.ann11.AT3G53560.2	arath	Arabidopsis	OUT	5	11	O	A	L			arath.Chr3	x
67	29		Legume.fam3.00936	OUT.vitvi.PN40024.gnm2.ann1.VIT_208s0040g02670.2	vitvi	Vitis	OUT	5	11	O	A	L			vitvi.chr8	x
67	30		Legume.fam3.00936	OUT.prupe.Lovell.gnm2.ann1.Prupe.6G248600.1	prupe	Prunus	OUT	5	11	O	A	L			prupe.Pp06	x
67	31		Legume.fam3.00936	OUT.quisa.S10.gnm1.ann1.Qs0103670.1	quisa	Quillaja	OUT	5	10	O1	A	L			quisa.Chr03	x
67	32	1	Legume.fam3.00936	OUT.quisa.S10.gnm1.ann1.Qs0132630.1	quisa	Quillaja	OUT	5	10	O2	A	L	o		quisa.Chr04	x
68	1		Legume.fam3.00937	PAP.medtr.A17_HM341.gnm4.ann2.Medtr1g064690.1	medtr	Medicago	PAP	1	3	A	L	L			medtr.chr1					x
68	2		Legume.fam3.00937	PAP.phavu.G19833.gnm2.ann1.Phvul.007G221200.1	phavu	Phaseolus	PAP	1	2	A	L	L			phavu.Chr07					x
68	3		Legume.fam3.00937	PAP.lotja.MG20.gnm3.ann1.Lj5g3v0626880.1	lotja	Lotus	PAP	1	4	A	L	L			lotja.Lj5					x
68	4		Legume.fam3.00937	PAP.aesev.CIAT22838.gnm1.ann1.Ae02g22850.1	aesev	Aeschynomene	PAP	1	6	A	L	L			aesev.Ae02					x
68	5		Legume.fam3.00937	CAE.acacr.Acra3RX.gnm1.ann1.g12966.t2	acacr	Acacia	CAE	2	7	A	L	L			acacr.sc_2					x
68	6		Legume.fam3.00937	CAE.chafa.ISC494698.gnm1.ann1.ChfasH1.8G243200.1	chafa	Chamaecrista	CAE	2	7	A	L	L			chafa.Chr08					x
68	7		Legume.fam3.00937	DET.singl.CAF01.gnm1.ann1.evm_model_Chr04_1130	singl	Sindora	DET	3	8	A	L	L			singl.Chr04					x
68	8		Legume.fam3.00937	PAP.lotja.MG20.gnm3.ann1.Lj1g3v4579480.1	lotja	Lotus	PAP	1	4	B	L	L			lotja.Lj1					x
68	9		Legume.fam3.00937	PAP.medtr.A17_HM341.gnm4.ann2.Medtr7g101130.1	medtr	Medicago	PAP	1	3	B	L	L			medtr.chr7					x
68	10		Legume.fam3.00937	PAP.phavu.G19833.gnm2.ann1.Phvul.001G176600.1	phavu	Phaseolus	PAP	1	2	B	L	L			phavu.Chr01					x
68	11		Legume.fam3.00937	PAP.aesev.CIAT22838.gnm1.ann1.Ae06g02510.1	aesev	Aeschynomene	PAP	1	6	B	L	L			aesev.Ae06					x
68	12		Legume.fam3.00937	DET.singl.CAF01.gnm1.ann1.evm_model_Chr09_2234	singl	Sindora	DET	3	8	B	L	L			singl.Chr09					x
68	13		Legume.fam3.00937	CAE.chafa.ISC494698.gnm1.ann1.ChfasH1.1G498500.1	chafa	Chamaecrista	CAE	2	7	B	L	L			chafa.Chr01					x
68	14		Legume.fam3.00937	CAE.sento.Myeongyun.gnm1.ann1.Sto13g435750	sento	Senna	CAE	2	7	B	L	L			sento.Chr13					x
68	15		Legume.fam3.00937	CAE.acacr.Acra3RX.gnm1.ann1.g21382.t1	acacr	Acacia	CAE	2	7	B	L	L			acacr.sc_5					x
68	16		Legume.fam3.00937	CER.bauva.BV-YZ2020.gnm2.ann1.rna-bv33701.t1	bauva	Bauhinia	CER	4	9	B	L	L			bauva.Chr13					x
68	17		Legume.fam3.00937	CER.phach.longxuteng.gnm1.ann1.LXT03167.t1	phach	Phanera	CER	4	9	B	L	L			phach.Chr01					x
68	18		Legume.fam3.00937	CER.bauva.BV-YZ2020.gnm2.ann1.rna-bv09804.t1	bauva	Bauhinia	CER	4	9	A	L	L			bauva.Chr04					x
68	19		Legume.fam3.00937	CER.cerca.ISC453364.gnm3.ann1.Cecan.1G390200.1	cerca	Cercis	CER	4	9	o	L	L			cerca.Chr01					x
68	20		Legume.fam3.00937	OUT.arath.Col0.gnm9.ann11.AT3G53400.1	arath	Arabidopsis	OUT	5	11	O	L	L			arath.Chr3					x
68	21		Legume.fam3.00937	OUT.arath.Col0.gnm9.ann11.AT5G03190.2	arath	Arabidopsis	OUT	5	11	O	L	L			arath.Chr5					x
68	22		Legume.fam3.00937	OUT.prupe.Lovell.gnm2.ann1.Prupe.6G237600.1	prupe	Prunus	OUT	5	11	O	L	L			prupe.Pp06					x
68	23		Legume.fam3.00937	OUT.vitvi.PN40024.gnm2.ann1.VIT_206s0004g02950.1	vitvi	Vitis	OUT	5	11	O	L	L			vitvi.chr6					x
68	24		Legume.fam3.00937	OUT.quisa.S10.gnm1.ann1.Qs0102820.1	quisa	Quillaja	OUT	5	10	O1	L	L			quisa.Chr03					x
68	25	1	Legume.fam3.00937	OUT.quisa.S10.gnm1.ann1.Qs0131860.2	quisa	Quillaja	OUT	5	10	O2	L	L	L		quisa.Chr04					x
69	1		Legume.fam3.00942	PAP.lotja.MG20.gnm3.ann1.Lj1g3v3962430.1	lotja	Lotus	PAP	1	4	A	A	L			lotja.Lj1	x
69	2		Legume.fam3.00942	PAP.medtr.A17_HM341.gnm4.ann2.Medtr7g085390.1	medtr	Medicago	PAP	1	3	A	A	L			medtr.chr7	x
69	3		Legume.fam3.00942	PAP.aesev.CIAT22838.gnm1.ann1.Ae06g16030.1	aesev	Aeschynomene	PAP	1	6	A	A	L			aesev.Ae06	x
69	4		Legume.fam3.00942	PAP.phavu.G19833.gnm2.ann1.Phvul.001G109400.1	phavu	Phaseolus	PAP	1	2	A	A	L			phavu.Chr01	x
69	5		Legume.fam3.00942	PAP.medtr.A17_HM341.gnm4.ann2.Medtr6g032820.1	medtr	Medicago	PAP	1	3	B	A	L			medtr.chr6	x
69	6		Legume.fam3.00942	PAP.phavu.G19833.gnm2.ann1.Phvul.004G079100.1	phavu	Phaseolus	PAP	1	2	B	A	L			phavu.Chr04	x
69	7		Legume.fam3.00942	PAP.lotja.MG20.gnm3.ann1.Lj0g3v0073059.1	lotja	Lotus	PAP	1	4	B	A	L			lotja.Lj0	x
69	8		Legume.fam3.00942	CAE.acacr.Acra3RX.gnm1.ann1.g20883.t1	acacr	Acacia	CAE	2	7	A	A	L			acacr.sc_5	x
69	9		Legume.fam3.00942	CAE.chafa.ISC494698.gnm1.ann1.ChfasH1.1G190000.1	chafa	Chamaecrista	CAE	2	7	A	A	L			chafa.Chr01	x
69	10		Legume.fam3.00942	CAE.sento.Myeongyun.gnm1.ann1.Sto13g406040	sento	Senna	CAE	2	7	A	A	L			sento.Chr13	x
69	11		Legume.fam3.00942	CAE.chafa.ISC494698.gnm1.ann1.ChfasH1.8G120500.1	chafa	Chamaecrista	CAE	2	7	B	A	L			chafa.Chr08	x
69	12		Legume.fam3.00942	CAE.sento.Myeongyun.gnm1.ann1.Sto08g247550	sento	Senna	CAE	2	7	B	A	L			sento.Chr08	x
69	13		Legume.fam3.00942	CAE.acacr.Acra3RX.gnm1.ann1.g13557.t1	acacr	Acacia	CAE	2	7	B	A	L			acacr.sc_2	x
69	14		Legume.fam3.00942	DET.singl.CAF01.gnm1.ann1.evm_model_Chr04_2137	singl	Sindora	DET	3	8	A	A	L			singl.Chr04	x
69	15		Legume.fam3.00942	CER.bauva.BV-YZ2020.gnm2.ann1.rna-bv04843.t1	bauva	Bauhinia	CER	4	9	A	A	L			bauva.Chr03	x
69	16		Legume.fam3.00942	CER.phach.longxuteng.gnm1.ann1.LXT02456.t1	phach	Phanera	CER	4	9	A	A	L			phach.Chr01	x
69	17		Legume.fam3.00942	CER.cerca.ISC453364.gnm3.ann1.Cecan.1G303300.1	cerca	Cercis	CER	4	9	o	A	L			cerca.Chr01	x
69	18		Legume.fam3.00942	CER.bauva.BV-YZ2020.gnm2.ann1.rna-bv09176.t1	bauva	Bauhinia	CER	4	9	B	A	L			bauva.Chr04	x
69	19		Legume.fam3.00942	CER.phach.longxuteng.gnm1.ann1.LXT42738.t1	phach	Phanera	CER	4	9	B	A	L			phach.Chr08	x
69	20		Legume.fam3.00942	DET.singl.CAF01.gnm1.ann1.evm_model_Chr09_1357	singl	Sindora	DET	3	8	B	A	L			singl.Chr09	x
69	21		Legume.fam3.00942	OUT.quisa.S10.gnm1.ann1.Qs0170750.1	quisa	Quillaja	OUT	5	10	O1	A	L			quisa.Chr04	x
69	22		Legume.fam3.00942	OUT.quisa.S10.gnm1.ann1.Qs0170760.1	quisa	Quillaja	OUT	5	10	O1	A	L			quisa.Chr04	x
69	23		Legume.fam3.00942	OUT.quisa.S10.gnm1.ann1.Qs0285910.1	quisa	Quillaja	OUT	5	10	O1	A	L			quisa.Chr03	x
69	24		Legume.fam3.00942	OUT.quisa.S10.gnm1.ann1.Qs0170770.1	quisa	Quillaja	OUT	5	10	O2	A	L			quisa.Chr04	x
69	25		Legume.fam3.00942	OUT.prupe.Lovell.gnm2.ann1.Prupe.7G002200.1	prupe	Prunus	OUT	5	11	O	A	L			prupe.Pp07	x
69	26		Legume.fam3.00942	OUT.vitvi.PN40024.gnm2.ann1.VIT_208s0007g07560.2	vitvi	Vitis	OUT	5	11	O	A	L			vitvi.chr8	x
69	27		Legume.fam3.00942	OUT.arath.Col0.gnm9.ann11.AT1G64760.1	arath	Arabidopsis	OUT	5	11	O	A	L			arath.Chr1	x
69	28		Legume.fam3.00942	OUT.arath.Col0.gnm9.ann11.AT2G19440.1	arath	Arabidopsis	OUT	5	11	O	A	L			arath.Chr2	x
69	29	1	Legume.fam3.00942	OUT.arath.Col0.gnm9.ann11.AT5G18220.1	arath	Arabidopsis	OUT	5	11	O	A	L	L		arath.Chr5	x
70	1		Legume.fam3.00946	PAP.lotja.MG20.gnm3.ann1.Lj0g3v0078459.1	lotja	Lotus	PAP	1	4	A	L	L			lotja.Lj0		x
70	2		Legume.fam3.00946	PAP.lotja.MG20.gnm3.ann1.Lj5g3v1536590.1	lotja	Lotus	PAP	1	4	A	L	L			lotja.Lj5		x
70	3		Legume.fam3.00946	PAP.medtr.A17_HM341.gnm4.ann2.Medtr1g085620.1	medtr	Medicago	PAP	1	3	A	L	L			medtr.chr1		x
70	4		Legume.fam3.00946	PAP.phavu.G19833.gnm2.ann1.Phvul.007G208200.1	phavu	Phaseolus	PAP	1	2	A	L	L			phavu.Chr07		x
70	5		Legume.fam3.00946	PAP.aesev.CIAT22838.gnm1.ann1.Ae09g09240.1	aesev	Aeschynomene	PAP	1	6	A	L	L			aesev.Ae09		x
70	6		Legume.fam3.00946	CAE.chafa.ISC494698.gnm1.ann1.ChfasH1.8G294900.1	chafa	Chamaecrista	CAE	2	7	A	L	L			chafa.Chr08		x
70	7		Legume.fam3.00946	CAE.sento.Myeongyun.gnm1.ann1.Sto08g235200	sento	Senna	CAE	2	7	A	L	L			sento.Chr08		x
70	8		Legume.fam3.00946	CAE.acacr.Acra3RX.gnm1.ann1.g13996.t2	acacr	Acacia	CAE	2	7	A	L	L			acacr.sc_2		x
70	9		Legume.fam3.00946	PAP.lotja.MG20.gnm3.ann1.Lj1g3v4820030.1	lotja	Lotus	PAP	1	4	B	L	L			lotja.Lj1		x
70	10		Legume.fam3.00946	PAP.phavu.G19833.gnm2.ann1.Phvul.001G219200.1	phavu	Phaseolus	PAP	1	2	B	L	L			phavu.Chr01		x
70	11		Legume.fam3.00946	PAP.medtr.A17_HM341.gnm4.ann2.Medtr7g110900.1	medtr	Medicago	PAP	1	3	B	L	L			medtr.chr7		x
70	12		Legume.fam3.00946	PAP.aesev.CIAT22838.gnm1.ann1.Ae06g07090.1	aesev	Aeschynomene	PAP	1	6	B	L	L			aesev.Ae06		x
70	13		Legume.fam3.00946	DET.singl.CAF01.gnm1.ann1.evm_model_Chr09_2928_2	singl	Sindora	DET	3	8	A	L	L			singl.Chr09		x
70	14		Legume.fam3.00946	CER.bauva.BV-YZ2020.gnm2.ann1.rna-bv34911.t1	bauva	Bauhinia	CER	4	9	A	L	L			bauva.Chr13		x
70	15		Legume.fam3.00946	CER.phach.longxuteng.gnm1.ann1.LXT03830.t1	phach	Phanera	CER	4	9	A	L	L			phach.Chr01		x
70	16		Legume.fam3.00946	CER.cerca.ISC453364.gnm3.ann1.Cecan.1G469600.1	cerca	Cercis	CER	4	9	o	L	L			cerca.Chr01		x
70	17		Legume.fam3.00946	CER.bauva.BV-YZ2020.gnm2.ann1.rna-bv10390.t1	bauva	Bauhinia	CER	4	9	B	L	L			bauva.Chr04		x
70	18		Legume.fam3.00946	CAE.chafa.ISC494698.gnm1.ann1.ChfasH1.1G481000.1	chafa	Chamaecrista	CAE	2	7	B	L	L			chafa.Chr01		x
70	19		Legume.fam3.00946	CAE.sento.Myeongyun.gnm1.ann1.Sto13g441000	sento	Senna	CAE	2	7	B	L	L			sento.Chr13		x
70	20		Legume.fam3.00946	CAE.acacr.Acra3RX.gnm1.ann1.g21765.t1	acacr	Acacia	CAE	2	7	B	L	L			acacr.sc_5		x
[truncated: 4,891 more rows]

## Sheet: allo-auto test
Counts of patterns in Caesalpinioideae and Papilionoideae
	Pattern	Count	Proportion
	(C,(C,(P,P)))	85	0.34
	(C,((C,P),P))	14	0.056
	((C,C),(P,P))	45	0.18
	((C,P),(C,P))	7	0.028
	Other	99	0.396
	Total	250	1
Chi square test of autopolyploid vs allopolyploid configurations in Caesalpinioideae and Papilionoideae
		PAP	Proportion	CAE	Proportion		χ²-test
	Autopolyploid (A) Count	172	0.688	52	0.208		p-value:	5.04988e-78
	Allopolyploid (L) Count	78	0.312	198	0.792
	Total	250	1	250	1
	Scorings are at the bottom of each set of phylogenetically ordered sequences in worksheet "genes in tree order":
	• Scorings for CAE and PAP topologies are in columns O through S.
	• Scorings for CAE and PAP A and L patterns are in columns L and M.
	The A:L nomenclature is that if the two clades are each other's siblings, then A for Autopolyploid; otherwise, L for aLLopolyploid.
	The test is a simple chi-square test. It calculates: if the observed rate of gene clade siblingness (Auto; A)
	to gene clade non-siblingness (Allo; L) in the Papilionoideae are similar to the corresponding patterns in the Caesalpinioideae.
	The null hypothesis is that the proportions of A:L ratios are similar in the two subfamilies.
	Taking the Papilionoideae as providing the expected A:L ratio, is the observed A:L ratio in Caesalpinioideae significantly different?
	The odds of this test are near-zero, so the result is highly significant; there is a near-zero chance of a lineage with an evolutionary history like CAEs,
	creating the rate of gene-clade non-monoploidy observed in PAP.
Counts of patterns in Cercidoideae
	Pattern (or derivative)	Count	Proportion
	L: (((bau,pha),cer),(bau,pha))	184	0.736
	A: (cer,((bau,pha),(bau,pha)))	50	0.2
	o: other	16	0.064
		250	1

## Sheet: taxa
prefix	genus	subfam	subfam num	clade	clade num
phavu	Phaseolus	PAP	1	Phaseoleae	2
medtr	Medicago	PAP	1	Galegoid	3
lotja	Lotus	PAP	1	Robinioid	4
aesev	Aeschynomene	PAP	1	Dalbergioid	6
acacr	Acacia	CAE	2	Mimosoid	7
chafa	Chamaecrista	CAE	2	Mimosoid	7
sento	Senna	CAE	2	Mimosoid	7
singl	Sindora	DET	3	Detarioid	8
bauva	Bauhinia	CER	4	Cercidoid	9
cerca	Cercis	CER	4	Cercidoid	9
phach	Phanera	CER	4	Cercidoid	9
quisa	Quillaja	OUT	5	Quillaja	10
arath	Arabidopsis	OUT	5	OUT	11
prupe	Prunus	OUT	5	OUT	11
vitvi	Vitis	OUT	5	OUT	11

## Sheet: notes
If PAP and CAE clades are sister, label them both as A
else (clades are independent) label A first in each then B: PAP A/B and CAE A/B
