# Supplementary material for: Legume genome structures and histories inferred from Cercis canadensis and Chamaecrista fasciculata genomes
Source: Plant J. 2026 Jun 10;126(5):e70981. doi: 10.1111/tpj.70981 (PMC13252982; doi:10.1111/tpj.70981)
Supplement: Supplementary file 10 — Data S10. Manuscript supplement; Spreadsheet of Ks plots for all species pairs. [file TPJ-126-0-s001.xlsx]

## Sheet: table descriptions
Worksheet name	Description
table descriptions	This worksheet
cercis	Ks values and plots for Cercis compared with other species
self	Ks values and plots for species self-comparisons
CAE	Ks values and plots for species in Caesalpinioideae. Plot used in Figure 6.
PAP	Ks values and plots for species in Papilionoideae. Plot used in Figure 6.
PAP-CAE	Ks values and plots for species in Papilionoideae compared with those in Caesalpinioideae. Plot used in Figure 6.
lotus	Ks values and plots for species in Papilionoideae. Plot used in Figure 6.
phaseolus	Ks values and plots for Phaseolus compared with other species
medicago	Ks values and plots for Medicago compared with other species
chamae	Ks values and plots for Chamaecrista compared with other species
senna	Ks values and plots for Senna compared with other species
acacia	Ks values and plots for Acacia compared with other species

## Sheet: cercis
	Quillaja	Cercis	Bauhinia	Sindora	Senna	Chamaecrista	Acacia	Phaseolus	Medicago				Quillaja	Cercis	Bauhinia	Sindora	Senna	Chamaecrista	Acacia	Phaseolus	Medicago
0	0	0	0	0	0	0	0	0	0			0	0	0	0	0	0	0	0	0	0
0.025	0	25	0	0	0	0	0	0	0			0.025	0	0.00433952	0	0	0	0	0	0	0
0.05	0	6	0	0	0	0	0	0	0			0.05	0	0.00104149	0	0	0	0	0	0	0
0.075	0	0	0	0	0	0	0	0	0			0.075	0	0	0	0	0	0	0	0	0
0.1	0	6	0	0	0	0	0	0	0			0.1	0	0.00104149	0	0	0	0	0	0	0
0.125	0	0	1396	0	0	0	0	0	0			0.125	0	0	0.0274538	0	0	0	0	0	0
0.15	0	6	18944	0	0	0	0	0	0			0.15	0	0.00104149	0.372554	0	0	0	0	0	0
0.175	0	0	4554	0	0	0	0	0	0			0.175	0	0	0.0895593	0	0	0	0	0	0
0.2	0	0	1703	0	0	0	0	0	0			0.2	0	0	0.0334913	0	0	0	0	0	0
0.225	0	0	614	0	0	0	0	0	0			0.225	0	0	0.012075	0	0	0	0	0	0
0.25	0	0	440	0	0	0	0	0	0			0.25	0	0	0.00865307	0	0	0	0	0	0
0.275	0	0	409	0	0	0	0	0	0			0.275	0	0	0.00804342	0	0	0	0	0	0
0.3	0	0	540	0	0	0	0	0	8			0.3	0	0	0.0106197	0	0	0	0	0	0.000217788
0.325	0	7	520	0	0	0	0	0	8			0.325	0	0.00121507	0.0102264	0	0	0	0	0	0.000217788
0.35	0	0	633	0	0	0	0	0	0			0.35	0	0	0.0124486	0	0	0	0	0	0
0.375	0	16	435	6	0	0	0	0	0			0.375	0	0.0027773	0.00855474	0.000236341	0	0	0	0	0
0.4	0	14	605	0	17	0	0	0	0			0.4	0	0.00243013	0.011898	0	0.00067538	0	0	0	0
0.425	0	16	505	21	13	8	0	0	0			0.425	0	0.0027773	0.00993137	0.000827195	0.000516467	0.000186772	0	0	0
0.45	0	0	673	57	69	0	0	6	0			0.45	0	0	0.0132353	0.00224524	0.00274125	0	0	0.000201823	0
0.475	0	12	681	163	345	75	18	6	0			0.475	0	0.00208297	0.0133926	0.00642061	0.0137062	0.00175099	0.000563134	0.000201823	0
0.5	0	0	751	292	908	91	9	0	0			0.5	0	0	0.0147692	0.0115019	0.0360733	0.00212453	0.000281567	0	0
0.525	0	0	908	1469	5728	230	100	7	0			0.525	0	0	0.0178568	0.0578643	0.227563	0.00536969	0.00312852	0.00023546	0
0.55	13	0	633	8725	2406	988	108	18	7			0.55	0.000334354	0	0.0124486	0.34368	0.0955862	0.0230663	0.0033788	0.000605469	0.000190564
0.575	37	6	666	4886	1628	2460	314	95	13			0.575	0.000951622	0.00104149	0.0130976	0.192461	0.0646776	0.0574324	0.00982355	0.00319553	0.000353905
0.6	102	14	440	1590	1976	3304	647	321	7			0.6	0.00262339	0.00243013	0.00865307	0.0626305	0.078503	0.0771368	0.0202415	0.0107975	0.000190564
0.625	1110	173	478	1061	1297	3398	3607	579	47			0.625	0.0285486	0.0300295	0.00940038	0.041793	0.0515276	0.0793314	0.112846	0.0194759	0.0012795
0.65	3990	73	543	710	396	2509	4469	1428	102			0.65	0.102621	0.0126714	0.0106787	0.0279671	0.0157324	0.0585763	0.139814	0.0480339	0.00277679
0.675	11623	269	435	412	251	2025	2191	3479	173			0.675	0.298938	0.0466933	0.00855474	0.0162288	0.00997179	0.0472766	0.0685459	0.117024	0.00470966
0.7	3388	299	554	298	330	1724	2565	3863	268			0.7	0.0871377	0.0519007	0.010895	0.0117383	0.0131103	0.0402493	0.0802465	0.12994	0.00729589
0.725	1539	158	702	329	248	809	1314	3814	668			0.725	0.0395823	0.0274258	0.0138056	0.0129594	0.00985261	0.0188873	0.0411087	0.128292	0.0181853
0.75	638	37	405	315	119	393	544	1484	968			0.75	0.016409	0.0064225	0.00796476	0.0124079	0.00472766	0.00917517	0.0170191	0.0499176	0.0263523
0.775	784	62	413	176	179	758	1074	1311	1978			0.775	0.0201641	0.010762	0.00812209	0.00693268	0.00711136	0.0176966	0.0336003	0.0440984	0.053848
0.8	776	106	543	215	246	1072	452	621	3688			0.8	0.0199583	0.0183996	0.0106787	0.0084689	0.00977315	0.0250274	0.0141409	0.0208887	0.1004
0.825	571	33	581	86	234	1059	318	687	3312			0.825	0.0146858	0.00572817	0.011426	0.00338756	0.00929641	0.0247239	0.00994869	0.0231087	0.0901642
0.85	404	121	626	222	452	900	348	361	1766			0.85	0.0103907	0.0210033	0.012311	0.00874463	0.0179572	0.0210118	0.0108872	0.012143	0.0480767
0.875	384	48	501	167	417	847	417	490	1562			0.875	0.00987629	0.00833189	0.0098527	0.00657817	0.0165667	0.0197745	0.0130459	0.0164822	0.0425231
0.9	498	41	627	173	557	1019	315	255	978			0.9	0.0128083	0.00711682	0.0123306	0.00681451	0.0221286	0.0237901	0.00985484	0.00857748	0.0266246
0.925	398	65	566	116	322	647	207	345	1086			0.925	0.0102364	0.0112828	0.011131	0.00456927	0.0127925	0.0151052	0.00647604	0.0116048	0.0295647
0.95	247	34	319	165	211	737	260	272	1455			0.95	0.00635272	0.00590175	0.00627348	0.00649939	0.00838266	0.0172064	0.00813415	0.00914932	0.0396102
0.975	288	48	323	229	224	660	318	202	1548			0.975	0.00740722	0.00833189	0.00635214	0.00902036	0.00889913	0.0154087	0.00994869	0.00679471	0.0421419
1	314	153	192	113	229	726	392	234	1056			1	0.00807592	0.0265579	0.00377589	0.0044511	0.00909777	0.0169495	0.0122638	0.0078711	0.028748
1.025	226	131	259	103	124	636	380	257	775			1.025	0.00581261	0.0227391	0.00509351	0.00405719	0.0049263	0.0148484	0.0118884	0.00864476	0.0210982
1.05	344	110	240	116	231	484	387	323	783			1.05	0.00884751	0.0190939	0.00471986	0.00456927	0.00917723	0.0112997	0.0121074	0.0108648	0.021316
1.075	259	72	188	127	156	685	345	216	576			1.075	0.00666135	0.0124978	0.00369722	0.00500256	0.00619761	0.0159923	0.0107934	0.00726563	0.0156807
1.1	228	27	297	107	178	467	621	235	643			1.1	0.00586405	0.00468669	0.00584082	0.00421476	0.00707163	0.0109028	0.0194281	0.00790474	0.0175047
1.125	241	16	98	135	203	489	348	190	437			1.125	0.0061984	0.0027773	0.00192727	0.00531768	0.00806484	0.0114164	0.0108872	0.00639107	0.0118967
1.15	293	48	192	206	116	443	337	187	592			1.15	0.00753581	0.00833189	0.00377589	0.00811439	0.00460848	0.0103425	0.0105431	0.00629015	0.0161163
1.175	235	84	130	92	211	437	364	209	516			1.175	0.00604408	0.0145808	0.00255659	0.0036239	0.00838266	0.0102024	0.0113878	0.00703017	0.0140473
1.2	364	46	134	119	187	531	502	265	480			1.2	0.0093619	0.00798472	0.00263525	0.00468744	0.00742918	0.012397	0.0157052	0.00891386	0.0130673
1.225	300	25	146	101	216	681	353	113	541			1.225	0.00771585	0.00433952	0.00287125	0.00397841	0.0085813	0.015899	0.0110437	0.003801	0.0147279
1.25	383	49	103	72	266	490	455	278	513			1.25	0.00985057	0.00850547	0.00202561	0.0028361	0.0105677	0.0114398	0.0142348	0.00935114	0.0139656
1.275	387	34	97	104	307	691	404	309	420			1.275	0.00995345	0.00590175	0.00190761	0.00409658	0.0121966	0.0161324	0.0126392	0.0103939	0.0114339
1.3	400	74	101	64	261	516	437	295	556			1.3	0.0102878	0.012845	0.00198627	0.00252098	0.0103691	0.0120468	0.0136716	0.00992297	0.0151363
1.325	356	94	136	34	285	754	322	227	681			1.325	0.00915614	0.0163166	0.00267459	0.00133927	0.0113226	0.0176032	0.0100738	0.00763564	0.0185392
1.35	376	98	75	20	187	590	391	251	445			1.35	0.00967053	0.0170109	0.00147496	0.000787805	0.00742918	0.0137744	0.0122325	0.00844293	0.0121144
1.375	295	157	150	65	134	501	469	289	581			1.375	0.00758725	0.0272522	0.00294991	0.00256037	0.00532359	0.0116966	0.0146728	0.00972115	0.0158168
1.4	206	45	93	45	177	402	338	404	579			1.4	0.00529822	0.00781114	0.00182894	0.00177256	0.0070319	0.00938529	0.0105744	0.0135894	0.0157624
1.425	221	137	146	50	211	350	295	330	558			1.425	0.00568401	0.0237806	0.00287125	0.00196951	0.00838266	0.00817127	0.00922913	0.0111003	0.0151907
1.45	171	58	82	31	129	203	280	470	522			1.45	0.00439804	0.0100677	0.00161262	0.0012211	0.00512495	0.00473934	0.00875985	0.0158095	0.0142107
1.475	147	66	91	44	131	281	265	296	359			1.475	0.00378077	0.0114563	0.00178961	0.00173317	0.0052044	0.00656036	0.00829058	0.00995661	0.00977323
1.5	227	66	95	9	179	357	295	224	381			1.5	0.00583833	0.0114563	0.00186828	0.000354512	0.00711136	0.0083347	0.00922913	0.00753473	0.0103721
1.525	265	62	97	40	76	287	380	211	304			1.525	0.00681567	0.010762	0.00190761	0.00157561	0.00301935	0.00670044	0.0118884	0.00709745	0.00827594
1.55	261	46	127	47	143	301	245	127	298			1.55	0.00671279	0.00798472	0.00249759	0.00185134	0.00568114	0.00702729	0.00766487	0.00427192	0.0081126
1.575	259	120	146	34	77	226	255	186	246			1.575	0.00666135	0.0208297	0.00287125	0.00133927	0.00305908	0.00527631	0.00797772	0.00625652	0.00669698
1.6	310	84	111	52	81	306	227	479	402			1.6	0.00797305	0.0145808	0.00218293	0.00204829	0.00321799	0.00714402	0.00710174	0.0161122	0.0109438
1.625	285	101	113	66	63	319	175	171	339			1.625	0.00733006	0.0175317	0.00222227	0.00259976	0.00250288	0.00744753	0.00547491	0.00575196	0.00922876
1.65	327	41	144	47	95	298	135	205	231			1.65	0.00841028	0.00711682	0.00283191	0.00185134	0.00377418	0.00695725	0.0042235	0.00689562	0.00628862
1.675	159	120	165	27	107	354	249	167	270			1.675	0.0040894	0.0208297	0.0032449	0.00106354	0.00425092	0.00826466	0.00779001	0.00561741	0.00735034
1.7	319	45	147	49	168	327	246	165	190			1.7	0.00820452	0.00781114	0.00289091	0.00193012	0.00667435	0.0076343	0.00769616	0.00555014	0.00517246
1.725	222	87	227	97	120	307	221	212	207			1.725	0.00570973	0.0151015	0.0044642	0.00382085	0.00476739	0.00716737	0.00691403	0.00713108	0.00563526
1.75	304	90	151	83	116	267	126	181	251			1.75	0.00781873	0.0156223	0.00296958	0.00326939	0.00460848	0.00623351	0.00394193	0.00608833	0.00683309
1.775	350	145	168	47	141	377	146	171	274			1.775	0.00900183	0.0251692	0.0033039	0.00185134	0.00560168	0.00880162	0.00456764	0.00575196	0.00745923
1.8	246	163	313	91	158	372	160	141	249			1.8	0.006327	0.0282937	0.00615548	0.00358451	0.00627706	0.00868489	0.00500563	0.00474284	0.00677865
1.825	400	209	309	88	134	316	320	152	184			1.825	0.0102878	0.0362784	0.00607682	0.00346634	0.00532359	0.00737749	0.0100113	0.00511285	0.00500912
1.85	347	242	204	159	112	249	118	190	204			1.85	0.00892467	0.0420066	0.00401188	0.00626305	0.00444956	0.00581327	0.00369165	0.00639107	0.00555359
1.875	372	134	227	103	164	279	203	204	214			1.875	0.00956766	0.0232599	0.0044642	0.00405719	0.00651543	0.00651367	0.00635089	0.00686199	0.00582582
1.9	351	123	365	87	94	311	104	281	288			1.9	0.00902755	0.0213505	0.00717812	0.00342695	0.00373446	0.00726076	0.00325366	0.00945205	0.00784036
1.925	487	188	337	130	104	382	302	281	283			1.925	0.0125254	0.0326332	0.00662747	0.00512073	0.00413174	0.00891836	0.00944813	0.00945205	0.00770424
1.95	245	204	215	175	160	305	261	322	197			1.95	0.00630128	0.0354105	0.00422821	0.00689329	0.00635652	0.00712068	0.00816544	0.0108312	0.00536303
1.975	354	116	258	57	60	344	235	244	196			1.975	0.0091047	0.0201354	0.00507385	0.00224524	0.0023837	0.00803119	0.00735202	0.00820747	0.0053358
2	255	156	314	268	307	479	281	393	270			2	0.00655847	0.0270786	0.00617515	0.0105566	0.0121966	0.011183	0.00879114	0.0132194	0.00735034
sum	38881	5761	50849	25387	25171	42833	31964	29729	36733			sum	1	1	1	1	1	1	1	1	1

## Sheet: self
	Quillaja	Cercis	Bauhinia	Sindora	Senna	Chamaecrista	Acacia	Phaseolus	Medicago
0	0	0	0	8	0	0	0	0	32
0.025	6	25	13	6	43	0	0	0	30
0.05	0	6	0	0	30	0	0	0	8
0.075	0	0	0	0	23	0	0	6	37
0.1	0	6	0	0	12	0	7	13	8
0.125	6	0	0	0	6	0	0	6	34
0.15	0	6	0	0	15	0	0	0	25
0.175	0	0	0	0	2	0	0	0	0
0.2	0	0	0	0	24	0	0	0	6
0.225	0	0	2841	0	16	0	0	0	6
0.25	30	0	4166	0	21	26	0	0	6
0.275	491	0	1372	0	13	21	0	0	0
0.3	5680	0	188	0	19	0	0	0	5
0.325	1871	7	142	0	30	0	0	0	0
0.35	315	0	94	0	11	0	0	0	25
0.375	177	16	37	0	4	0	0	0	36
0.4	178	14	7	0	4	0	0	0	24
0.425	58	16	84	0	8	7	6	0	36
0.45	51	0	30	0	6	7	9	0	66
0.475	83	12	13	0	6	0	95	0	18
0.5	47	0	29	0	18	12	43	0	24
0.525	43	0	27	55	35	0	0	0	0
0.55	45	0	71	116	11	12	17	8	12
0.575	23	6	87	286	78	13	8	15	6
0.6	33	14	35	856	184	25	9	14	39
0.625	38	173	21	1961	387	22	15	24	31
0.65	83	73	73	698	767	80	32	93	38
0.675	6	269	82	559	513	111	13	54	24
0.7	0	299	89	105	197	305	19	118	12
0.725	14	158	128	80	216	297	15	217	38
0.75	0	37	26	62	116	245	120	536	88
0.775	39	62	80	149	34	397	18	426	91
0.8	0	106	73	28	70	657	75	189	49
0.825	50	33	77	18	54	340	147	386	149
0.85	33	121	216	7	33	514	205	494	71
0.875	39	48	137	0	65	971	882	1726	236
0.9	26	41	117	10	44	1104	432	1654	189
0.925	37	65	97	8	43	440	478	332	194
0.95	0	34	98	7	85	159	259	155	304
0.975	18	48	65	23	8	200	609	19	270
1	23	153	82	19	0	136	127	63	360
1.025	51	131	63	0	6	48	176	72	572
1.05	31	110	158	12	16	150	74	7	245
1.075	37	72	35	10	6	221	124	35	162
1.1	52	27	73	13	0	201	34	12	167
1.125	30	16	53	13	0	126	84	24	97
1.15	18	48	40	7	6	139	91	0	131
1.175	31	84	23	10	13	138	49	0	57
1.2	6	46	14	0	7	51	52	9	52
1.225	30	25	21	6	26	45	29	17	170
1.25	13	49	39	0	15	35	39	33	34

## Sheet: CAE
	Acacia-Chamae	Acacia-Senna	Chamae-Senna	Acacia-Acacia	Chamae-Chamae	Senna-Senna
0	0	0	0	14	82	81
0.025	0	0	0	0	0	43
0.05	0	0	0	0	0	30
0.075	0	0	0	0	0	23
0.1	0	0	0	7	0	12
0.125	0	0	0	0	0	6
0.15	0	0	0	0	0	15
0.175	0	0	0	0	0	2
0.2	0	0	0	0	0	24
0.225	0	0	0	0	0	16
0.25	0	0	0	0	26	21
0.275	0	0	7	0	21	13
0.3	0	0	117	0	0	19
0.325	0	0	259	0	0	30
0.35	0	9	3657	0	0	11
0.375	7	26	5043	0	0	4
0.4	8	87	3001	0	0	4
0.425	0	190	2159	6	7	8
0.45	124	1417	753	9	7	6
0.475	226	5099	634	95	0	6
0.5	621	2423	324	43	12	18
0.525	2149	2693	408	0	0	35
0.55	4721	756	423	17	12	11
0.575	4078	812	390	8	13	78
0.6	1826	172	284	9	25	184
0.625	1181	152	460	15	22	387
0.65	1074	252	688	32	80	767
0.675	1030	273	814	13	111	513
0.7	504	256	1704	19	305	197
0.725	600	350	1025	15	297	216
0.75	623	1648	1114	120	245	116
0.775	798	813	1429	18	397	34
0.8	1086	799	1401	75	657	70
0.825	1159	508	1174	147	340	54
0.85	1024	887	731	205	514	33
0.875	916	404	441	882	971	65
0.9	828	436	298	432	1104	44
0.925	1529	421	360	478	440	43
0.95	997	188	378	259	159	85
0.975	546	213	402	609	200	8
1	746	201	312	127	136	0
1.025	513	254	221	176	48	6
1.05	501	225	194	74	150	16
1.075	409	306	142	124	221	6
1.1	408	177	149	34	201	0
1.125	274	194	138	84	126	0
1.15	331	182	194	91	139	6
1.175	450	228	115	49	138	13
1.2	350	146	183	52	51	7
1.225	337	100	177	29	45	26
1.25	279	139	95	39	35	15

## Sheet: PAP
	Lotus-Medicago	Lotus-Phaseolus	Medicago-Phaseolus	Lotus-Lotus	Medicago-Medicago	Phaseolus-Phaseolus			Aesch-Lotus	Aesch-Medicago	Aesch-Phaseolus	Lotus-Medicago	Lotus-Phaseolus	Medicago-Phaseolus	Aesch-Aesch	Lotus-Lotus	Medicago-Medicago	Phaseolus-Phaseolus
0	0	0	0	841	32	0		0	0	0	0	0	0	0	224	841	32	0
0.025	0	0	0	0	30	0		0.025	0	0	0	0	0	0	30	0	30	0
0.05	0	0	0	6	8	0		0.05	0	0	0	0	0	0	50	6	8	0
0.075	0	0	0	0	37	6		0.075	0	0	0	0	0	0	107	0	37	6
0.1	0	0	0	0	8	13		0.1	0	0	0	0	0	0	59	0	8	13
0.125	0	0	0	7	34	6		0.125	0	0	0	0	0	0	79	7	34	6
0.15	0	0	0	6	25	0		0.15	0	0	0	0	0	0	41	6	25	0
0.175	0	0	0	0	0	0		0.175	0	0	0	0	0	0	47	0	0	0
0.2	0	0	0	12	6	0		0.2	0	0	0	0	0	0	41	12	6	0
0.225	0	0	0	0	6	0		0.225	0	0	0	0	0	0	26	0	6	0
0.25	0	0	0	0	6	0		0.25	0	0	0	0	0	0	8	0	6	0
0.275	20	0	0	0	0	0		0.275	0	0	0	20	0	0	41	0	0	0
0.3	9	0	0	0	5	0		0.3	0	0	0	9	0	0	7	0	5	0
0.325	0	0	0	23	0	0		0.325	0	0	0	0	0	0	12	23	0	0
0.35	0	0	0	0	25	0		0.35	0	0	0	0	0	0	21	0	25	0
0.375	7	8	0	0	36	0		0.375	0	0	0	7	8	0	0	0	36	0
0.4	6	51	0	76	24	0		0.4	0	0	0	6	51	0	0	76	24	0
0.425	61	86	0	0	36	0		0.425	0	0	0	61	86	0	6	0	36	0
0.45	78	259	7	0	66	0		0.45	32	0	7	78	259	7	0	0	66	0
0.475	167	616	17	0	18	0		0.475	71	0	0	167	616	17	0	0	18	0
0.5	552	2596	21	0	24	0		0.5	203	6	30	552	2596	21	0	0	24	0
0.525	1006	4257	61	6	0	0		0.525	142	7	157	1006	4257	61	4	6	0	0
0.55	2832	2188	174	82	12	8		0.55	3005	0	234	2832	2188	174	7	82	12	8
0.575	2713	922	274	71	6	15		0.575	1407	57	248	2713	922	274	6	71	6	15
0.6	1570	525	1089	83	39	14		0.6	2978	114	2118	1570	525	1089	0	83	39	14
0.625	1161	302	1540	190	31	24		0.625	1470	91	1926	1161	302	1540	6	190	31	24
0.65	520	514	1238	38	38	93		0.65	655	224	3426	520	514	1238	11	38	38	93
0.675	476	449	3898	73	24	54		0.675	712	1040	2541	476	449	3898	26	73	24	54
0.7	389	829	3334	75	12	118		0.7	648	2759	2140	389	829	3334	119	75	12	118
0.725	417	585	1705	47	38	217		0.725	1149	2038	1051	417	585	1705	256	47	38	217
0.75	257	431	1895	29	88	536		0.75	549	2534	839	257	431	1895	451	29	88	536
0.775	558	572	937	32	91	426		0.775	338	2233	1449	558	572	937	407	32	91	426
0.8	349	541	715	0	49	189		0.8	548	1554	1304	349	541	715	257	0	49	189
0.825	360	427	1003	54	149	386		0.825	393	818	692	360	427	1003	250	54	149	386
0.85	479	212	617	14	71	494		0.85	248	1119	743	479	212	617	209	14	71	494
0.875	323	204	776	10	236	1726		0.875	159	950	593	323	204	776	249	10	236	1726
0.9	387	236	855	26	189	1654		0.9	257	465	636	387	236	855	127	26	189	1654
0.925	432	181	772	15	194	332		0.925	198	595	579	432	181	772	31	15	194	332
0.95	263	128	965	0	304	155		0.95	24	652	379	263	128	965	24	0	304	155
0.975	276	78	1153	0	270	19		0.975	152	653	350	276	78	1153	0	0	270	19
1	213	42	1235	0	360	63		1	129	563	427	213	42	1235	380	0	360	63
1.025	226	48	568	0	572	72		1.025	104	759	329	226	48	568	19	0	572	72
1.05	194	104	573	0	245	7		1.05	64	569	267	194	104	573	8	0	245	7
1.075	129	66	335	8	162	35		1.075	75	505	350	129	66	335	0	8	162	35
1.1	130	45	542	0	167	12		1.1	71	545	163	130	45	542	6	0	167	12
1.125	76	13	604	0	97	24		1.125	15	532	138	76	13	604	0	0	97	24
1.15	111	21	578	0	131	0		1.15	35	590	174	111	21	578	0	0	131	0
1.175	129	34	380	0	57	0		1.175	24	291	115	129	34	380	25	0	57	0
1.2	84	26	407	0	52	9		1.2	20	674	99	84	26	407	23	0	52	9
1.225	67	6	431	0	170	17		1.225	7	527	96	67	6	431	0	0	170	17
1.25	57	66	260	0	34	33		1.25	20	455	151	57	66	260	0	0	34	33
	lotja-medtr	lotja-phavu	medtr-phavu	lotja-lotja	medtr-medtr	phavu-phavu			aesev-lotja	aesev-medtr	aesev-phavu	lotja-medtr	lotja-phavu	medtr-phavu	aesev-aesev	lotja-lotja	medtr-medtr	phavu-phavu

## Sheet: PAP-CAE
	Phaseolus-Acacia	Phaseolus-Chamae	Phaseolus-Senna	Medicago-Acacia	Medicago-Chamae	Medicago-Senna	Lotus-Acacia	Lotus-Chamae	Lotus-Senna
0	0	0	0	0	0	0	0	0	0
0.025	0	0	0	0	0	0	0	0	0
0.05	0	0	0	0	0	0	0	0	0
0.075	0	0	0	0	0	0	0	0	0
0.1	0	0	0	0	0	0	0	0	0
0.125	0	0	0	0	0	0	0	0	0
0.15	0	0	0	0	0	0	0	0	0
0.175	0	0	0	0	0	0	0	0	0
0.2	0	0	0	0	0	0	0	0	0
0.225	0	0	0	0	0	0	0	0	0
0.25	0	0	0	0	0	0	0	0	0
0.275	0	0	0	0	0	0	0	0	0
0.3	0	0	0	0	0	0	0	0	0
0.325	0	0	0	0	0	0	0	0	0
0.35	0	0	0	0	0	0	0	0	0
0.375	0	0	0	0	0	0	0	0	0
0.4	0	0	0	0	0	0	0	0	0
0.425	0	0	0	0	6	0	0	0	0
0.45	0	0	0	0	0	0	0	0	0
0.475	0	0	8	0	0	0	0	0	0
0.5	0	0	0	0	0	0	0	0	0
0.525	0	0	0	0	0	0	0	0	7
0.55	0	8	7	0	0	0	0	0	15
0.575	0	0	6	0	0	0	6	7	54
0.6	0	0	27	0	0	0	0	41	122
0.625	0	12	76	0	27	0	0	82	144
0.65	12	50	138	0	7	55	26	148	428
0.675	0	75	247	6	35	10	88	226	784
0.7	50	138	515	7	53	94	95	717	876
0.725	65	352	650	0	35	119	288	643	2042
0.75	180	665	1551	16	95	234	300	782	2080
0.775	272	765	1934	67	188	537	875	1393	1959
0.8	640	1538	2374	86	321	464	736	2016	837
0.825	582	1885	2708	122	336	1198	1056	1793	523
0.85	741	2388	2199	266	852	1125	2219	2158	481
0.875	1677	3087	1169	250	1143	1743	1268	1732	658
0.9	1724	2665	1564	407	1842	1888	1976	889	330
0.925	3435	2103	900	641	1873	1975	1307	740	230
0.95	1974	1895	566	550	2298	2386	819	651	169
0.975	3394	1410	314	1189	2717	1614	351	521	153
1	794	1332	390	1428	3391	1059	456	331	61
1.025	1109	445	231	1729	2768	945	335	124	86
1.05	1095	995	153	1985	2281	825	412	289	62
1.075	692	630	200	2054	1546	611	204	181	62
1.1	376	557	157	2051	1630	476	181	141	82
1.125	669	226	124	1054	2055	279	280	163	73
1.15	322	330	155	958	602	489	166	178	39
1.175	296	355	116	782	768	313	65	166	65
1.2	368	413	118	912	554	167	185	137	55
1.225	235	319	140	771	616	134	148	109	8
1.25	288	135	116	584	363	142	144	69	32
#VALUE!

## Sheet: lotus
	Quillaja	Cercis	Bauhinia	Sindora	Senna	Chamaecrista	Acacia	Phaseolus	Medicago				Quillaja	Cercis	Bauhinia	Sindora	Senna	Chamaecrista	Acacia	Phaseolus	Medicago
0	0	0	0	0	0	0	0	0	0			0	0	0	0	0	0	0	0	0	0
0.025	0	0	7	0	0	0	0	0	0			0.025	0	0	0.000337431	0	0	0	0	0	0
0.05	0	0	0	0	0	0	0	0	0			0.05	0	0	0	0	0	0	0	0	0
0.075	0	0	0	0	0	0	0	0	0			0.075	0	0	0	0	0	0	0	0	0
0.1	0	0	0	0	0	0	0	0	0		0.025	0.1	0	0	0	0	0	0	0	0	0
0.125	0	0	0	0	0	0	0	0	0			0.125	0	0	0	0	0	0	0	0	0
0.15	0	0	0	0	0	0	0	0	0			0.15	0	0	0	0	0	0	0	0	0
0.175	0	0	0	0	0	0	0	0	0			0.175	0	0	0	0	0	0	0	0	0
0.2	0	0	0	0	0	0	0	0	0			0.2	0	0	0	0	0	0	0	0	0
0.225	0	0	0	0	0	0	0	0	0			0.225	0	0	0	0	0	0	0	0	0
0.25	0	16	0	0	0	0	0	0	0			0.25	0	0.00104794	0	0	0	0	0	0	0
0.275	0	0	0	0	0	0	0	0	20			0.275	0	0	0	0	0	0	0	0	0.00112108
0.3	0	19	26	0	0	0	0	0	9			0.3	0	0.00124443	0.00125331	0	0	0	0	0	0.000504484
0.325	0	0	0	0	0	0	0	0	0			0.325	0	0	0	0	0	0	0	0	0
0.35	0	0	0	0	0	0	0	0	0			0.35	0	0	0	0	0	0	0	0	0
0.375	0	0	0	0	0	0	0	8	7			0.375	0	0	0	0	0	0	0	0.00044031	0.000392377
0.4	0	0	0	0	0	0	0	51	6			0.4	0	0	0	0	0	0	0	0.00280698	0.000336323
0.425	0	0	0	0	0	0	0	86	61			0.425	0	0	0	0	0	0	0	0.00473334	0.00341928
0.45	0	0	0	0	0	0	0	259	78			0.45	0	0	0	0	0	0	0	0.014255	0.0043722
0.475	0	0	0	0	0	0	0	616	167			0.475	0	0	0	0	0	0	0	0.0339039	0.00936099
0.5	0	54	0	0	0	0	0	2596	552			0.5	0	0.00353681	0	0	0	0	0	0.142881	0.0309417
0.525	0	113	7	0	7	0	0	4257	1006			0.525	0	0.0074011	0.000337431	0	0.000543816	0	0	0.2343	0.0563901
0.55	0	152	29	13	15	0	0	2188	2832			0.55	0	0.00995546	0.00139793	0.000846189	0.00116532	0	0	0.120425	0.158744
0.575	0	376	38	7	54	7	6	922	2713			0.575	0	0.0246267	0.00183177	0.00045564	0.00419515	0.000393258	0.000395335	0.0507458	0.152074
0.6	0	1548	88	0	122	41	0	525	1570			0.6	0	0.101389	0.00424199	0	0.00947794	0.00230337	0	0.0288954	0.0880045
0.625	0	2657	340	26	144	82	0	302	1161			0.625	0	0.174024	0.0163895	0.00169238	0.0111871	0.00460674	0	0.0166217	0.0650785
0.65	6	3075	478	90	428	148	26	514	520			0.65	0.0003245	0.201402	0.0230417	0.00585823	0.0332505	0.00831461	0.00171312	0.0282899	0.029148
0.675	0	1995	895	210	784	226	88	449	476			0.675	0	0.130665	0.0431429	0.0136692	0.0609074	0.0126966	0.00579825	0.0247124	0.0266816
0.7	21	738	2607	318	876	717	95	829	389			0.7	0.00113575	0.0483364	0.125669	0.0206991	0.0680547	0.0402809	0.00625947	0.0456272	0.0218049
0.725	6	546	3889	727	2042	643	288	585	417			0.725	0.0003245	0.0357611	0.187467	0.0473215	0.158639	0.0361236	0.0189761	0.0321977	0.0233744
0.75	19	451	3407	1247	2080	782	300	431	257			0.75	0.00102758	0.0295389	0.164232	0.081169	0.161591	0.0439326	0.0197668	0.0237217	0.0144058
0.775	123	270	2957	1378	1959	1393	875	572	558			0.775	0.00665224	0.017684	0.14254	0.089696	0.152191	0.0782584	0.057653	0.0314822	0.031278
0.8	217	210	1584	2607	837	2016	736	541	349			0.8	0.0117361	0.0137543	0.0763557	0.169693	0.0650249	0.113258	0.0484944	0.029776	0.0195628
0.825	354	165	971	2612	523	1793	1056	427	360			0.825	0.0191455	0.0108069	0.0468065	0.170019	0.0406308	0.10073	0.069579	0.0235016	0.0201794
0.85	876	103	564	1664	481	2158	2219	212	479			0.85	0.047377	0.00674614	0.0271873	0.108312	0.0373679	0.121236	0.146208	0.0116682	0.0268498
0.875	1033	109	416	1331	658	1732	1268	204	323			0.875	0.055868	0.00713911	0.020053	0.0866367	0.0511187	0.0973034	0.0835475	0.0112279	0.0181054
0.9	1614	143	306	661	330	889	1976	236	387			0.9	0.0872904	0.00936599	0.0147505	0.0430255	0.025637	0.0499438	0.130197	0.0129892	0.0216928
0.925	4265	147	217	542	230	740	1307	181	432			0.925	0.230665	0.00962798	0.0104604	0.0352796	0.0178682	0.041573	0.0861172	0.00996202	0.0242152
0.95	3307	131	154	254	169	651	819	128	263			0.95	0.178853	0.00858004	0.00742348	0.0165332	0.0131293	0.036573	0.0539632	0.00704497	0.0147422
0.975	1857	88	203	295	153	521	351	78	276			0.975	0.100433	0.00576369	0.00978549	0.019202	0.0118863	0.0292697	0.0231271	0.00429303	0.0154709
1	1200	145	99	134	61	331	456	42	213			1	0.0648999	0.00949699	0.00477223	0.00872225	0.00473897	0.0185955	0.0300455	0.00231163	0.0119395
1.025	587	95	154	146	86	124	335	48	226			1.025	0.0317469	0.00622216	0.00742348	0.00950335	0.00668117	0.00696629	0.0220729	0.00264186	0.0126682
1.05	520	109	80	169	62	289	412	104	194			1.05	0.0281233	0.00713911	0.00385635	0.0110005	0.00481666	0.016236	0.0271463	0.00572404	0.0108744
1.075	343	44	66	142	62	181	204	66	129			1.075	0.0185506	0.00288184	0.00318149	0.00924299	0.00481666	0.0101685	0.0134414	0.00363256	0.00723094
1.1	300	99	107	76	82	141	181	45	130			1.1	0.016225	0.00648415	0.00515787	0.00494695	0.00637042	0.00792135	0.0119259	0.00247675	0.007287
1.125	218	70	22	38	73	163	280	13	76			1.125	0.0117902	0.00458475	0.0010605	0.00247348	0.00567122	0.0091573	0.018449	0.000715504	0.00426009
1.15	56	99	76	40	39	178	166	21	111			1.15	0.00302866	0.00648415	0.00366353	0.00260366	0.00302983	0.01	0.0109376	0.00115581	0.00622197
1.175	161	123	56	41	65	166	65	34	129			1.175	0.00870741	0.00805606	0.00269945	0.00266875	0.00504972	0.00932584	0.0042828	0.00187132	0.00723094
1.2	72	90	19	45	55	137	185	26	84			1.2	0.003894	0.00589468	0.000915883	0.00292912	0.00427284	0.00769663	0.0121895	0.00143101	0.00470852
1.225	101	98	58	26	8	109	148	6	67			1.225	0.00546241	0.00641865	0.00279585	0.00169238	0.000621504	0.0061236	0.0097516	0.000330233	0.00375561
1.25	48	57	33	41	32	69	144	66	57			1.25	0.002596	0.0037333	0.00159074	0.00266875	0.00248602	0.0038764	0.00948804	0.00363256	0.00319507
1.275	17	62	0	19	0	69	43	13	62			1.275	0.000919416	0.00406078	0	0.00123674	0	0.0038764	0.00283323	0.000715504	0.00347534
1.3	25	65	18	19	6	98	101	14	49			1.3	0.00135208	0.00425727	0.000867679	0.00123674	0.000466128	0.00550562	0.00665481	0.000770543	0.00274664
1.325	32	34	19	46	9	66	72	0	77			1.325	0.00173067	0.00222688	0.000915883	0.00299421	0.000699192	0.00370787	0.00474402	0	0.00431614
1.35	94	31	6	28	0	88	107	39	36			1.35	0.00508383	0.00203039	0.000289226	0.00182256	0	0.00494382	0.00705014	0.00214651	0.00201794
1.375	17	43	32	43	0	49	83	27	28			1.375	0.000919416	0.00281635	0.00154254	0.00279893	0	0.00275281	0.0054688	0.00148605	0.00156951
1.4	27	36	22	14	38	57	67	12	80			1.4	0.00146025	0.00235787	0.0010605	0.00091128	0.00295214	0.00320225	0.00441457	0.000660466	0.0044843
1.425	20	35	6	0	8	63	38	6	57			1.425	0.00108167	0.00229238	0.000289226	0	0.000621504	0.00353933	0.00250379	0.000330233	0.00319507
1.45	6	21	27	19	29	77	41	25	32			1.45	0.0003245	0.00137543	0.00130152	0.00123674	0.00225295	0.00432584	0.00270146	0.00137597	0.00179372
1.475	33	49	20	10	6	25	58	0	42			1.475	0.00178475	0.00320933	0.000964088	0.000650915	0.000466128	0.00140449	0.00382157	0	0.00235426
1.5	26	28	20	14	14	29	22	21	39			1.5	0.00140617	0.0018339	0.000964088	0.00091128	0.00108763	0.00162921	0.00144956	0.00115581	0.0021861
1.525	46	8	32	0	0	56	18	0	21			1.525	0.00248783	0.000523972	0.00154254	0	0	0.00314607	0.00118601	0	0.00117713
1.55	13	22	8	6	13	70	16	6	14			1.55	0.000703083	0.00144092	0.000385635	0.000390549	0.00100994	0.00393258	0.00105423	0.000330233	0.000784753
1.575	7	8	9	12	7	41	23	22	16			1.575	0.000378583	0.000523972	0.000433839	0.000781097	0.000543816	0.00230337	0.00151545	0.00121085	0.000896861
1.6	45	35	27	9	14	80	33	9	12			1.6	0.00243375	0.00229238	0.00130152	0.000585823	0.00108763	0.00449438	0.00217434	0.000495349	0.000672646
1.625	8	11	6	0	12	30	32	12	32			1.625	0.000432666	0.000720461	0.000289226	0	0.000932256	0.00168539	0.00210845	0.000660466	0.00179372
1.65	21	21	31	0	8	24	24	7	6			1.65	0.00113575	0.00137543	0.00149434	0	0.000621504	0.00134831	0.00158134	0.000385272	0.000336323
1.675	46	27	15	0	0	28	0	6	6			1.675	0.00248783	0.0017684	0.000723066	0	0	0.00157303	0	0.000330233	0.000336323
1.7	37	35	18	16	0	44	42	12	8			1.7	0.00200108	0.00229238	0.000867679	0.00104146	0	0.00247191	0.00276735	0.000660466	0.00044843
1.725	18	31	24	6	6	12	44	0	27			1.725	0.000973499	0.00203039	0.00115691	0.000390549	0.000466128	0.000674157	0.00289912	0	0.00151345
1.75	13	20	30	6	13	7	20	14	15			1.75	0.000703083	0.00130993	0.00144613	0.000390549	0.00100994	0.000393258	0.00131778	0.000770543	0.000840807
1.775	38	28	27	20	33	38	19	6	6			1.775	0.00205516	0.0018339	0.00130152	0.00130183	0.0025637	0.00213483	0.00125189	0.000330233	0.000336323
1.8	61	33	34	25	6	54	12	28	6			1.8	0.00329908	0.00216138	0.00163895	0.00162729	0.000466128	0.00303371	0.00079067	0.00154109	0.000336323
1.825	47	49	71	24	13	19	15	19	14			1.825	0.00254191	0.00320933	0.00342251	0.00156219	0.00100994	0.00106742	0.000988338	0.00104574	0.000784753
1.85	40	53	31	13	6	29	32	36	19			1.85	0.00216333	0.00347131	0.00149434	0.000846189	0.000466128	0.00162921	0.00210845	0.0019814	0.00106502
1.875	54	58	9	16	6	25	35	43	12			1.875	0.0029205	0.00379879	0.000433839	0.00104146	0.000466128	0.00140449	0.00230612	0.00236667	0.000672646
1.9	45	40	35	28	33	57	19	19	24			1.9	0.00243375	0.00261986	0.00168715	0.00182256	0.0025637	0.00320225	0.00125189	0.00104574	0.00134529
1.925	84	53	42	16	34	42	68	30	0			1.925	0.004543	0.00347131	0.00202458	0.00104146	0.00264139	0.00235955	0.00448046	0.00165116	0
1.95	75	75	17	9	23	34	24	32	7			1.95	0.00405625	0.00491223	0.000819475	0.000585823	0.00178682	0.00191011	0.00158134	0.00176124	0.000392377
1.975	93	55	71	59	18	7	38	18	0			1.975	0.00502975	0.00360231	0.00342251	0.0038404	0.00139838	0.000393258	0.00250379	0.000990698	0
2	98	67	85	6	0	55	45	25	9			2	0.00530016	0.00438826	0.00409737	0.000390549	0	0.00308989	0.00296501	0.00137597	0.000504484
sum	18490	15268	20745	15363	12872	17800	15177	18169	17840			sum	1	1	1	1	1	1	1	1	1

## Sheet: phaseolus
	Quillaja	Cercis	Bauhinia	Sindora	Senna	Chamaecrista	Acacia	Phaseolus	Medicago				Quillaja	Cercis	Bauhinia	Sindora	Senna	Chamaecrista	Acacia	Phaseolus	Medicago
0	0	0	0	0	0	0	0	0	0			0	0	0	0	0	0	0	0	0	0
0.025	0	0	0	0	0	0	0	0	0			0.025	0	0	0	0	0	0	0	0	0
0.05	0	0	0	0	0	0	0	0	0			0.05	0	0	0	0	0	0	0	0	0
0.075	0	0	0	0	0	0	0	6	0			0.075	0	0	0	0	0	0	0	0.00138344	0
0.1	0	0	0	0	0	0	0	13	0		0.025	0.1	0	0	0	0	0	0	0	0.00299746	0
0.125	0	0	0	0	0	0	0	6	0			0.125	0	0	0	0	0	0	0	0.00138344	0
0.15	0	0	0	0	0	0	0	0	0			0.15	0	0	0	0	0	0	0	0	0
0.175	0	0	0	0	0	0	0	0	0			0.175	0	0	0	0	0	0	0	0	0
0.2	0	0	0	0	0	0	0	0	0			0.2	0	0	0	0	0	0	0	0	0
0.225	0	0	0	0	0	0	0	0	0			0.225	0	0	0	0	0	0	0	0	0
0.25	0	0	0	0	0	0	0	0	0			0.25	0	0	0	0	0	0	0	0	0
0.275	0	0	0	0	0	0	0	0	0			0.275	0	0	0	0	0	0	0	0	0
0.3	0	0	0	0	0	0	0	0	0			0.3	0	0	0	0	0	0	0	0	0
0.325	0	0	0	0	0	0	0	0	0			0.325	0	0	0	0	0	0	0	0	0
0.35	0	0	0	0	0	0	0	0	0			0.35	0	0	0	0	0	0	0	0	0
0.375	0	0	0	0	0	0	0	0	0			0.375	0	0	0	0	0	0	0	0	0
0.4	0	0	0	0	0	0	0	0	0			0.4	0	0	0	0	0	0	0	0	0
0.425	0	0	0	0	0	0	0	0	0			0.425	0	0	0	0	0	0	0	0	0
0.45	0	6	0	0	0	0	0	0	7			0.45	0	0.000201823	0	0	0	0	0	0	0.000199011
0.475	0	6	0	0	8	0	0	0	17			0.475	0	0.000201823	0	0	0.000379651	0	0	0	0.000483312
0.5	0	0	0	0	0	0	0	0	21			0.5	0	0	0	0	0	0	0	0	0.000597032
0.525	0	7	0	0	0	0	0	0	61			0.525	0	0.00023546	0	0	0	0	0	0	0.00173424
0.55	0	18	0	0	7	8	0	8	174			0.55	0	0.000605469	0	0	0.000332194	0.000263167	0	0.00184459	0.00494684
0.575	0	95	14	0	6	0	0	15	274			0.575	0	0.00319553	0.000418786	0	0.000284738	0	0	0.00345861	0.00778984
0.6	0	321	47	0	27	0	0	14	1089			0.6	0	0.0107975	0.00140592	0	0.00128132	0	0	0.00322804	0.0309604
0.625	0	579	56	0	76	12	0	24	1540			0.625	0	0.0194759	0.00167514	0	0.00360668	0.00039475	0	0.00553378	0.0437823
0.65	0	1428	137	6	138	50	12	93	1238			0.65	0	0.0480339	0.00409812	0.000247637	0.00654897	0.00164479	0.000489317	0.0214434	0.0351965
0.675	0	3479	278	14	247	75	0	54	3898			0.675	0	0.117024	0.00831588	0.00057782	0.0117217	0.00246719	0	0.012451	0.11082
0.7	0	3863	478	95	515	138	50	118	3334			0.7	0	0.12994	0.0142985	0.00392092	0.02444	0.00453962	0.00203882	0.0272077	0.0947859
0.725	8	3814	1062	200	650	352	65	217	1705			0.725	0.000269079	0.128292	0.0317679	0.00825457	0.0308466	0.0115793	0.00265046	0.0500346	0.0484733
0.75	18	1484	3249	237	1551	665	180	536	1895			0.75	0.000605429	0.0499176	0.0971882	0.00978167	0.0736048	0.0218757	0.00733975	0.123588	0.053875
0.775	48	1311	4144	545	1934	765	272	426	937			0.775	0.00161448	0.0440984	0.123961	0.0224937	0.0917806	0.0251653	0.0110912	0.0982246	0.026639
0.8	28	621	4513	947	2374	1538	640	189	715			0.8	0.000941778	0.0208887	0.134999	0.0390854	0.112661	0.0505938	0.0260969	0.0435785	0.0203275
0.825	78	687	4930	1998	2708	1885	582	386	1003			0.825	0.00262352	0.0231087	0.147472	0.0824632	0.128512	0.0620086	0.0237319	0.0890016	0.0285154
0.85	264	361	4533	3402	2199	2388	741	494	617			0.85	0.00887962	0.012143	0.135597	0.14041	0.104356	0.0785552	0.0302153	0.113904	0.0175414
0.875	406	490	1082	3135	1169	3087	1677	172	776			0.875	0.0136558	0.0164822	0.0323661	0.12939	0.0554765	0.101549	0.068382	0.0396588	0.0220618
0.9	680	255	793	3164	1564	2665	1724	165	855			0.9	0.0228718	0.00857748	0.0237212	0.130587	0.0742217	0.0876674	0.0702985	0.0380447	0.0243077
0.925	1314	345	641	3149	900	2103	3435	332	772			0.925	0.0441963	0.0116048	0.0191744	0.129968	0.0427107	0.0691799	0.140067	0.0765506	0.021948
0.95	2441	272	709	1814	566	1895	1974	155	965			0.95	0.0821029	0.00914932	0.0212085	0.074869	0.0268603	0.0623376	0.0804926	0.035739	0.027435
0.975	3519	202	506	1125	314	1410	3394	19	1153			0.975	0.118361	0.00679471	0.0151361	0.046432	0.0149013	0.0463831	0.138395	0.00438091	0.0327799
1	3989	234	629	642	390	1332	794	63	1235			1	0.13417	0.0078711	0.0188154	0.0264972	0.018508	0.0438172	0.0323764	0.0145262	0.0351112
1.025	4265	257	303	355	231	445	1109	72	568			1.025	0.143453	0.00864476	0.00906372	0.0146519	0.0109624	0.0146386	0.045221	0.0166013	0.0161483
1.05	3205	323	356	432	153	995	1095	7	573			1.05	0.1078	0.0108648	0.0106491	0.0178299	0.00726082	0.0327313	0.0446501	0.00161402	0.0162904
1.075	1945	216	350	343	200	630	692	35	335			1.075	0.0654199	0.00726563	0.0104696	0.0141566	0.00949127	0.0207244	0.0282173	0.00807009	0.00952408
1.1	1089	235	184	100	157	557	376	12	542			1.1	0.0366284	0.00790474	0.00550404	0.00412729	0.00745065	0.018323	0.0153319	0.00276689	0.0154091
1.125	557	190	164	258	124	226	669	24	604			1.125	0.0187347	0.00639107	0.00490577	0.0106484	0.00588459	0.00743446	0.0272794	0.00553378	0.0171718
1.15	469	187	237	237	155	330	322	0	578			1.15	0.0157748	0.00629015	0.00708944	0.00978167	0.00735573	0.0108556	0.01313	0	0.0164326
1.175	303	209	297	207	116	355	296	0	380			1.175	0.0101914	0.00703017	0.00888424	0.00854348	0.00550494	0.011678	0.0120698	0	0.0108034
1.2	296	265	216	87	118	413	368	9	407			1.2	0.00995594	0.00891386	0.00646126	0.00359074	0.00559985	0.013586	0.0150057	0.00207517	0.011571
1.225	228	113	170	122	140	319	235	17	431			1.225	0.00766876	0.003801	0.00508525	0.00503529	0.00664389	0.0104938	0.00958245	0.00391976	0.0122534
1.25	185	278	182	83	116	135	288	33	260			1.25	0.00622246	0.00935114	0.00544421	0.00342565	0.00550494	0.00444094	0.0117436	0.00760895	0.00739182
1.275	239	309	157	60	76	250	188	42	368			1.275	0.00803875	0.0103939	0.00469638	0.00247637	0.00360668	0.00822395	0.00766596	0.00968411	0.0104623
1.3	161	295	155	51	88	191	87	19	329			1.3	0.00541522	0.00992297	0.00463655	0.00210492	0.00417616	0.0062831	0.00354755	0.00438091	0.0093535
1.325	149	227	188	75	73	195	225	0	278			1.325	0.0050116	0.00763564	0.00562369	0.00309546	0.00346431	0.00641468	0.00917469	0	0.00790357
1.35	161	251	129	90	87	191	218	9	146			1.35	0.00541522	0.00844293	0.00385881	0.00371456	0.0041287	0.0062831	0.00888925	0.00207517	0.00415079
1.375	161	289	144	81	68	129	144	26	306			1.375	0.00541522	0.00972115	0.00430751	0.0033431	0.00322703	0.00424356	0.0058718	0.00599493	0.00869961
1.4	181	404	145	66	42	224	155	13	277			1.4	0.00608792	0.0135894	0.00433742	0.00272401	0.00199317	0.00736866	0.00632034	0.00299746	0.00787514
1.425	97	330	88	140	60	265	194	35	167			1.425	0.00326259	0.0111003	0.00263237	0.0057782	0.00284738	0.00871739	0.00791062	0.00807009	0.00474783
1.45	90	470	78	53	50	290	137	42	179			1.45	0.00302714	0.0158095	0.00233323	0.00218746	0.00237282	0.00953979	0.00558636	0.00968411	0.00508899
1.475	53	296	85	90	103	162	178	26	159			1.475	0.00178265	0.00995661	0.00254263	0.00371456	0.004888	0.00532912	0.0072582	0.00599493	0.00452038
1.5	95	224	106	63	64	218	73	48	241			1.5	0.00319532	0.00753473	0.0031708	0.00260019	0.00303721	0.00717129	0.00297668	0.0110676	0.00685165
1.525	136	211	87	33	72	201	116	37	130			1.525	0.00457435	0.00709745	0.00260245	0.001362	0.00341686	0.00661206	0.00473006	0.00853124	0.00369591
1.55	187	127	44	36	49	146	95	28	133			1.55	0.00628973	0.00427192	0.00131618	0.00148582	0.00232536	0.00480279	0.00387376	0.00645608	0.0037812
1.575	163	186	61	37	88	284	102	27	199			1.575	0.00548249	0.00625652	0.00182471	0.0015271	0.00417616	0.00934241	0.00415919	0.0062255	0.00565759
1.6	117	479	120	72	27	296	109	35	239			1.6	0.00393529	0.0161122	0.00358959	0.00297165	0.00128132	0.00973716	0.00444463	0.00807009	0.00679479
1.625	122	171	96	67	88	262	89	18	182			1.625	0.00410346	0.00575196	0.00287167	0.00276528	0.00417616	0.0086187	0.0036291	0.00415033	0.00517428
1.65	140	205	87	14	99	304	118	15	190			1.65	0.00470889	0.00689562	0.00260245	0.00057782	0.00469818	0.0100003	0.00481161	0.00345861	0.00540172
1.675	142	167	75	12	30	188	81	22	160			1.675	0.00477616	0.00561741	0.00224349	0.000495274	0.00142369	0.00618441	0.00330289	0.00507263	0.00454881
1.7	99	165	79	22	73	197	86	13	164			1.7	0.00332986	0.00555014	0.00236315	0.000908003	0.00346431	0.00648048	0.00350677	0.00299746	0.00466253
1.725	136	212	67	6	80	162	35	7	135			1.725	0.00457435	0.00713108	0.00200419	0.000247637	0.00379651	0.00532912	0.00142717	0.00161402	0.00383806
1.75	106	181	79	57	61	112	40	20	226			1.75	0.0035653	0.00608833	0.00236315	0.00235255	0.00289484	0.00368433	0.00163106	0.00461148	0.0064252
1.775	170	171	103	18	74	116	120	18	329			1.775	0.00571794	0.00575196	0.00308106	0.000742911	0.00351177	0.00381591	0.00489317	0.00415033	0.0093535
1.8	128	141	57	0	78	109	78	6	203			1.8	0.00430527	0.00474284	0.00170506	0	0.00370159	0.00358564	0.00318056	0.00138344	0.00577131
1.825	182	152	115	18	43	112	122	17	240			1.825	0.00612156	0.00511285	0.00344002	0.000742911	0.00204062	0.00368433	0.00497472	0.00391976	0.00682322
1.85	211	190	171	54	106	190	90	16	206			1.85	0.00709697	0.00639107	0.00511517	0.00222873	0.00503037	0.00625021	0.00366987	0.00368919	0.0058566
1.875	119	204	92	59	90	138	101	0	210			1.875	0.00400256	0.00686199	0.00275202	0.0024351	0.00427107	0.00453962	0.00411841	0	0.00597032
1.9	167	281	104	40	129	129	106	25	142			1.9	0.00561703	0.00945205	0.00311098	0.00165091	0.00612187	0.00424356	0.0043223	0.00576435	0.00403707
1.925	151	281	122	41	141	114	75	13	226			1.925	0.00507887	0.00945205	0.00364942	0.00169219	0.00669134	0.00375012	0.00305823	0.00299746	0.0064252
1.95	146	322	121	84	68	97	99	13	166			1.95	0.0049107	0.0108312	0.0036195	0.00346692	0.00322703	0.00319089	0.00403686	0.00299746	0.0047194
1.975	135	244	108	34	87	151	115	8	163			1.975	0.00454072	0.00820747	0.00323063	0.00140328	0.0041287	0.00496727	0.00468928	0.00184459	0.0046341
2	252	393	107	59	25	203	158	25	122			2	0.008476	0.0132194	0.00320072	0.0024351	0.00118641	0.00667785	0.00644267	0.00576435	0.00346847
sum	29731	29729	33430	24229	21072	30399	24524	4337	35174			sum	1	1	1	1	1	1	1	1	1

## Sheet: medicago
	Quillaja	Cercis	Bauhinia	Sindora	Senna	Chamaecrista	Acacia	Phaseolus	Medicago				Quillaja	Cercis	Bauhinia	Sindora	Senna	Chamaecrista	Acacia	Phaseolus	Medicago
0	0	0	0	0	0	0	0	0	0			0	0	0	0	0	0	0	0	0	0
0.025	0	0	0	0	0	0	0	0	30			0.025	0	0	0	0	0	0	0	0	0.00553506
0.05	0	0	0	0	0	0	0	0	8			0.05	0	0	0	0	0	0	0	0	0.00147601
0.075	18	0	0	0	0	0	0	0	37			0.075	0.000597868	0	0	0	0	0	0	0	0.00682657
0.1	77	0	0	0	0	0	0	0	8			0.1	0.00255754	0	0	0	0	0	0	0	0.00147601
0.125	0	0	0	0	0	0	0	0	34			0.125	0	0	0	0	0	0	0	0	0.00627306
0.15	0	0	0	0	0	0	0	0	25			0.15	0	0	0	0	0	0	0	0	0.00461255
0.175	0	0	0	0	0	0	0	0	0			0.175	0	0	0	0	0	0	0	0	0
0.2	6	0	0	0	0	0	0	0	6			0.2	0.000199289	0	0	0	0	0	0	0	0.00110701
0.225	0	0	0	0	0	0	0	0	6			0.225	0	0	0	0	0	0	0	0	0.00110701
0.25	0	0	0	0	0	0	0	0	6			0.25	0	0	0	0	0	0	0	0	0.00110701
0.275	44	0	0	0	0	0	0	0	0			0.275	0.00146145	0	0	0	0	0	0	0	0
0.3	0	8	6	0	0	0	0	0	5			0.3	0	0.000217788	0.000166792	0	0	0	0	0	0.000922509
0.325	0	8	0	0	0	0	0	0	0			0.325	0	0.000217788	0	0	0	0	0	0	0
0.35	0	0	0	0	0	0	0	0	25			0.35	0	0	0	0	0	0	0	0	0.00461255
0.375	0	0	0	0	0	0	0	0	36			0.375	0	0	0	0	0	0	0	0	0.00664207
0.4	0	0	0	0	0	0	0	0	24			0.4	0	0	0	0	0	0	0	0	0.00442804
0.425	0	0	0	0	0	6	0	0	36			0.425	0	0	0	0	0	0.000167523	0	0	0.00664207
0.45	0	0	0	0	0	0	0	7	66			0.45	0	0	0	0	0	0	0	0.000199011	0.0121771
0.475	0	0	0	0	0	0	0	17	18			0.475	0	0	0	0	0	0	0	0.000483312	0.00332103
0.5	0	0	0	0	0	0	0	21	24			0.5	0	0	0	0	0	0	0	0.000597032	0.00442804
0.525	0	0	0	0	0	0	0	61	0			0.525	0	0	0	0	0	0	0	0.00173424	0
0.55	0	7	0	0	0	0	0	174	12			0.55	0	0.000190564	0	0	0	0	0	0.00494684	0.00221402
0.575	0	13	0	0	0	0	0	274	6			0.575	0	0.000353905	0	0	0	0	0	0.00778984	0.00110701
0.6	0	7	0	0	0	0	0	1089	39			0.6	0	0.000190564	0	0	0	0	0	0.0309604	0.00719557
0.625	0	47	0	0	0	27	0	1540	31			0.625	0	0.0012795	0	0	0	0.000753853	0	0.0437823	0.00571956
0.65	0	102	12	0	55	7	0	1238	38			0.65	0	0.00277679	0.000333584	0	0.00243374	0.000195443	0	0.0351965	0.00701107
0.675	0	173	0	0	10	35	6	3898	24			0.675	0	0.00470966	0	0	0.000442497	0.000977217	0.000235405	0.11082	0.00442804
0.7	6	268	71	11	94	53	7	3334	12			0.7	0.000199289	0.00729589	0.0019737	0.000506259	0.00415948	0.00147979	0.000274639	0.0947859	0.00221402
0.725	0	668	148	51	119	35	0	1705	38			0.725	0	0.0181853	0.0041142	0.0023472	0.00526572	0.000977217	0	0.0484733	0.00701107
0.75	0	968	303	91	234	95	16	1895	88			0.75	0	0.0263523	0.00842298	0.00418814	0.0103544	0.00265245	0.000627746	0.053875	0.0162362
0.775	0	1978	281	90	537	188	67	937	91			0.775	0	0.053848	0.00781141	0.00414212	0.0237621	0.00524905	0.00262869	0.026639	0.0167897
0.8	0	3688	610	166	464	321	86	715	49			0.8	0	0.1004	0.0169572	0.00763991	0.0205319	0.00896247	0.00337414	0.0203275	0.00904059
0.825	20	3312	829	288	1198	336	122	1003	149			0.825	0.000664297	0.0901642	0.0230451	0.0132548	0.0530112	0.00938128	0.00478657	0.0285154	0.0274908
0.85	36	1766	1803	457	1125	852	266	617	71			0.85	0.00119574	0.0480767	0.0501209	0.0210328	0.049781	0.0237883	0.0104363	0.0175414	0.0130996
0.875	54	1562	1962	454	1743	1143	250	776	236			0.875	0.0017936	0.0425231	0.0545409	0.0208947	0.0771273	0.0319131	0.00980854	0.0220618	0.0435424
0.9	55	978	4047	763	1888	1842	407	855	189			0.9	0.00182682	0.0266246	0.112501	0.035116	0.0835435	0.0514295	0.0159683	0.0243077	0.0348708
0.925	246	1086	3959	1154	1975	1873	641	772	194			0.925	0.00817086	0.0295647	0.110055	0.0531112	0.0873932	0.0522951	0.0251491	0.021948	0.0357934
0.95	373	1455	4113	2116	2386	2298	550	965	304			0.95	0.0123891	0.0396102	0.114336	0.0973859	0.10558	0.0641613	0.0215788	0.027435	0.0560886
0.975	389	1548	2352	2426	1614	2717	1189	1153	270			0.975	0.0129206	0.0421419	0.0653824	0.111653	0.0714191	0.07586	0.0466494	0.0327799	0.0498155
1	632	1056	1696	2944	1059	3391	1428	1235	360			1	0.0209918	0.028748	0.0471465	0.135493	0.0468605	0.0946784	0.0560264	0.0351112	0.0664207
1.025	1344	775	1276	2193	945	2768	1729	568	572			1.025	0.0446408	0.0210982	0.035471	0.10093	0.041816	0.0772839	0.0678358	0.0161483	0.105535
1.05	2608	783	1021	1331	825	2281	1985	573	245			1.05	0.0866244	0.021316	0.0283824	0.0612574	0.036506	0.0636866	0.0778798	0.0162904	0.045203
1.075	3192	576	1073	1523	611	1546	2054	335	162			1.075	0.106022	0.0156807	0.0298279	0.0700939	0.0270366	0.0431651	0.0805869	0.00952408	0.0298893
1.1	3176	643	830	1171	476	1630	2051	542	167			1.1	0.10549	0.0175047	0.0230729	0.0538936	0.0210629	0.0455104	0.0804692	0.0154091	0.0308118
1.125	3041	437	1010	614	279	2055	1054	604	97			1.125	0.101006	0.0118967	0.0280766	0.0282585	0.0123457	0.0573766	0.0413528	0.0171718	0.0178967
1.15	2479	592	838	400	489	602	958	578	131			1.15	0.0823397	0.0161163	0.0232952	0.0184094	0.0216381	0.0168081	0.0375863	0.0164326	0.0241697
1.175	1915	516	712	337	313	768	782	380	57			1.175	0.0636065	0.0140473	0.0197926	0.0155099	0.0138502	0.0214429	0.0306811	0.0108034	0.0105166
1.2	1042	480	671	335	167	554	912	407	52			1.2	0.0346099	0.0130673	0.0186529	0.0154179	0.00738971	0.0154679	0.0357815	0.011571	0.0095941
1.225	895	541	517	180	134	616	771	431	170			1.225	0.0297273	0.0147279	0.0143719	0.00828424	0.00592947	0.017199	0.0302495	0.0122534	0.0313653
1.25	879	513	557	256	142	363	584	260	34			1.25	0.0291959	0.0139656	0.0154838	0.011782	0.00628346	0.0101351	0.0229127	0.00739182	0.00627306
1.275	791	420	511	180	149	276	552	368	77			1.275	0.026273	0.0114339	0.0142051	0.00828424	0.00659321	0.00770605	0.0216573	0.0104623	0.0142066
1.3	452	556	387	170	144	448	626	329	66			1.3	0.0150131	0.0151363	0.0107581	0.00782401	0.00637196	0.0125084	0.0245606	0.0093535	0.0121771
1.325	499	681	290	181	135	334	250	278	79			1.325	0.0165742	0.0185392	0.0080616	0.00833027	0.00597372	0.00932544	0.00980854	0.00790357	0.0145756
1.35	335	445	368	156	104	286	371	146	42			1.35	0.011127	0.0121144	0.0102299	0.00717968	0.00460197	0.00798526	0.0145559	0.00415079	0.00774908
1.375	461	581	163	135	85	420	333	306	57			1.375	0.0153121	0.0158168	0.00453118	0.00621318	0.00376123	0.0117266	0.013065	0.00869961	0.0105166
1.4	256	579	185	180	212	362	300	277	7			1.4	0.00850301	0.0157624	0.00514275	0.00828424	0.00938095	0.0101072	0.0117702	0.00787514	0.00129151
1.425	412	558	180	104	135	304	338	167	13			1.425	0.0136845	0.0151907	0.00500375	0.00478645	0.00597372	0.00848783	0.0132611	0.00474783	0.00239852
1.45	400	522	193	109	112	207	244	179	33			1.45	0.0132859	0.0142107	0.00536513	0.00501657	0.00495597	0.00577954	0.00957313	0.00508899	0.00608856
1.475	381	359	146	63	99	191	341	159	64			1.475	0.0126549	0.00977323	0.0040586	0.00289948	0.00438072	0.00533281	0.0133788	0.00452038	0.0118081
1.5	214	381	148	86	133	209	271	241	0			1.5	0.00710798	0.0103721	0.0041142	0.00395803	0.00588522	0.00583538	0.0106325	0.00685165	0
1.525	239	304	218	58	97	216	208	130	10			1.525	0.00793835	0.00827594	0.0060601	0.00266937	0.00429223	0.00603082	0.0081607	0.00369591	0.00184502
1.55	278	298	118	69	160	301	343	133	59			1.55	0.00923373	0.0081126	0.00328024	0.00317563	0.00707996	0.00840407	0.0134573	0.0037812	0.0108856
1.575	320	246	154	71	126	226	262	199	27			1.575	0.0106288	0.00669698	0.00428099	0.00326767	0.00557547	0.00631003	0.0102793	0.00565759	0.00498155
1.6	133	402	148	41	138	191	240	239	27			1.6	0.00441758	0.0109438	0.0041142	0.00188697	0.00610646	0.00533281	0.0094162	0.00679479	0.00498155
1.625	156	339	136	17	181	210	157	182	48			1.625	0.00518152	0.00922876	0.00378061	0.000782401	0.0080092	0.0058633	0.00615976	0.00517428	0.00885609
1.65	179	231	128	87	178	222	161	190	45			1.65	0.00594546	0.00628862	0.00355822	0.00400405	0.00787645	0.00619835	0.0063167	0.00540172	0.00830258
1.675	234	270	187	41	103	165	159	160	43			1.675	0.00777228	0.00735034	0.00519834	0.00188697	0.00455772	0.00460688	0.00623823	0.00454881	0.00793358
1.7	167	190	133	65	124	181	364	164	99			1.7	0.00554688	0.00517246	0.00369722	0.00299153	0.00548697	0.00505361	0.0142812	0.00466253	0.0182657
1.725	100	207	154	46	123	234	177	135	22			1.725	0.00332149	0.00563526	0.00428099	0.00211708	0.00544272	0.00653339	0.00694444	0.00383806	0.00405904
1.75	158	251	175	59	98	218	192	226	40			1.75	0.00524795	0.00683309	0.00486476	0.00271539	0.00433648	0.00608667	0.00753296	0.0064252	0.00738007
1.775	151	274	111	27	111	158	170	329	43			1.775	0.00501544	0.00745923	0.00308565	0.00124264	0.00491172	0.00441144	0.00666981	0.0093535	0.00793358
1.8	176	249	93	16	119	249	214	203	21			1.8	0.00584582	0.00677865	0.00258527	0.000736377	0.00526572	0.0069522	0.00839611	0.00577131	0.00387454
1.825	148	184	132	65	136	213	201	240	16			1.825	0.0049158	0.00500912	0.00366942	0.00299153	0.00601797	0.00594706	0.00788606	0.00682322	0.00295203
1.85	192	204	94	57	99	253	151	206	39			1.85	0.00637725	0.00555359	0.00261307	0.00262334	0.00438072	0.00706388	0.00592436	0.0058566	0.00719557
1.875	111	214	107	40	113	211	146	210	6			1.875	0.00368685	0.00582582	0.00297445	0.00184094	0.00500022	0.00589122	0.00572819	0.00597032	0.00110701
1.9	103	288	103	31	94	185	158	142	15			1.9	0.00342113	0.00784036	0.00286326	0.00142673	0.00415948	0.00516529	0.006199	0.00403707	0.00276753
1.925	106	283	140	35	131	190	177	226	33			1.925	0.00352078	0.00770424	0.00389181	0.00161082	0.00579672	0.00530489	0.00694444	0.0064252	0.00608856
1.95	156	197	118	65	125	217	211	166	41			1.95	0.00518152	0.00536303	0.00328024	0.00299153	0.00553122	0.00605874	0.00827841	0.0047194	0.00756458
1.975	138	196	133	73	73	265	141	163	42			1.975	0.00458365	0.0053358	0.00369722	0.00335972	0.00323023	0.00739893	0.00553202	0.0046341	0.00774908
2	134	270	123	50	80	272	115	122	24			2	0.00445079	0.00735034	0.00341923	0.00230118	0.00353998	0.00759437	0.00451193	0.00346847	0.00442804
sum	30107	36733	35973	21728	22599	35816	25488	35174	5420			sum	1	1	1	1	1	1	1	1	1

## Sheet: chamae
	Quillaja	Cercis	Bauhinia	Sindora	Senna	Chamaecrista	Acacia	Phaseolus	Medicago				Quillaja	Cercis	Bauhinia	Sindora	Senna	Chamaecrista	Acacia	Phaseolus	Medicago
0	0	0	0	0	0	0	0	0	0			0	0	0	0	0	0	0	0	0	0
0.025	0	0	0	0	0	0	0	0	0			0.025	0	0	0	0	0	0	0	0	0
0.05	0	0	0	0	0	0	0	0	0			0.05	0	0	0	0	0	0	0	0	0
0.075	0	0	0	0	0	0	0	0	0			0.075	0	0	0	0	0	0	0	0	0
0.1	0	0	0	0	0	0	0	0	0			0.1	0	0	0	0	0	0	0	0	0
0.125	0	0	0	0	0	0	0	0	0			0.125	0	0	0	0	0	0	0	0	0
0.15	0	0	0	0	0	0	0	0	0			0.15	0	0	0	0	0	0	0	0	0
0.175	0	0	0	0	0	0	0	0	0			0.175	0	0	0	0	0	0	0	0	0
0.2	0	0	0	0	0	0	0	0	0			0.2	0	0	0	0	0	0	0	0	0
0.225	0	0	0	0	0	0	0	0	0			0.225	0	0	0	0	0	0	0	0	0
0.25	0	0	0	0	0	26	0	0	0			0.25	0	0	0	0	0	0.00301939	0	0	0
0.275	0	0	0	0	7	21	0	0	0			0.275	0	0	0	0	0.000204499	0.00243874	0	0	0
0.3	0	0	0	0	117	0	0	0	0			0.3	0	0	0	0	0.00341805	0	0	0	0
0.325	0	0	0	0	259	0	0	0	0			0.325	0	0	0	0	0.00756646	0	0	0	0
0.35	0	0	0	0	3657	0	0	0	0			0.35	0	0	0	0	0.106836	0	0	0	0
0.375	0	0	0	0	5043	0	7	0	0			0.375	0	0	0	0	0.147327	0	0.000188415	0	0
0.4	0	0	0	0	3001	0	8	0	0			0.4	0	0	0	0	0.0876716	0	0.000215332	0	0
0.425	0	8	0	0	2159	7	0	0	6			0.425	0	0.000186772	0	0	0.0630733	0.000812914	0	0	0.000167523
0.45	0	0	0	0	753	7	124	0	0			0.45	0	0	0	0	0.0219982	0.000812914	0.00333764	0	0
0.475	0	75	7	0	634	0	226	0	0			0.475	0	0.00175099	0.000163846	0	0.0185218	0	0.00608312	0	0
0.5	0	91	8	0	324	12	621	0	0			0.5	0	0.00212453	0.000187253	0	0.00946538	0.00139357	0.0167151	0	0
0.525	0	230	7	7	408	0	2149	0	0			0.525	0	0.00536969	0.000163846	0.000250564	0.0119194	0	0.0578435	0	0
0.55	0	988	50	14	423	12	4721	8	0			0.55	0	0.0230663	0.00117033	0.000501128	0.0123576	0.00139357	0.127073	0.000263167	0
0.575	0	2460	141	48	390	13	4078	0	0			0.575	0	0.0574324	0.00330033	0.00171815	0.0113935	0.0015097	0.109765	0	0
0.6	0	3304	194	44	284	25	1826	0	0			0.6	0	0.0771368	0.00454088	0.00157497	0.00829682	0.00290326	0.0491494	0	0
0.625	0	3398	897	124	460	22	1181	12	27			0.625	0	0.0793314	0.0209957	0.00443856	0.0134385	0.00255487	0.0317883	0.00039475	0.000753853
0.65	0	2509	1486	326	688	80	1074	50	7			0.65	0	0.0585763	0.0347822	0.0116691	0.0200993	0.00929044	0.0289083	0.00164479	0.000195443
0.675	0	2025	3795	373	814	111	1030	75	35			0.675	0	0.0472766	0.088828	0.0133515	0.0237803	0.0128905	0.0277239	0.00246719	0.000977217
0.7	6	1724	4807	767	1704	305	504	138	53			0.7	0.00016335	0.0402493	0.112516	0.0274546	0.0497809	0.0354198	0.0135659	0.00453962	0.00147979
0.725	33	809	4758	1846	1025	297	600	352	35			0.725	0.000898424	0.0188873	0.111369	0.0660772	0.0299445	0.0344908	0.0161499	0.0115793	0.000977217
0.75	105	393	4267	1947	1114	245	623	665	95			0.75	0.00285862	0.00917517	0.0998759	0.0696925	0.0325446	0.028452	0.0167689	0.0218757	0.00265245
0.775	89	758	2913	4728	1429	397	798	765	188			0.775	0.00242302	0.0176966	0.0681834	0.169238	0.041747	0.0461038	0.0214793	0.0251653	0.00524905
0.8	329	1072	1941	5178	1401	657	1086	1538	321			0.8	0.00895701	0.0250274	0.0454322	0.185346	0.040929	0.0762978	0.0292313	0.0505938	0.00896247
0.825	928	1059	1122	2388	1174	340	1159	1885	336			0.825	0.0252648	0.0247239	0.0262622	0.085478	0.0342974	0.0394844	0.0311962	0.0620086	0.00938128
0.85	1019	900	969	1334	731	514	1024	2388	852			0.85	0.0277422	0.0210118	0.022681	0.0477503	0.0213555	0.0596911	0.0275624	0.0785552	0.0237883
0.875	3413	847	1016	1769	441	971	916	3087	1143			0.875	0.0929188	0.0197745	0.0237811	0.063321	0.0128834	0.112763	0.0246555	0.101549	0.0319131
0.9	6076	1019	790	1309	298	1104	828	2665	1842			0.9	0.165419	0.0237901	0.0184912	0.0468554	0.00870581	0.128208	0.0222868	0.0876674	0.0514295
0.925	3749	647	657	696	360	440	1529	2103	1873			0.925	0.102066	0.0151052	0.0153781	0.0249132	0.0105171	0.0510974	0.0411553	0.0691799	0.0522951
0.95	3373	737	991	477	378	159	997	1895	2298			0.95	0.0918298	0.0172064	0.0231959	0.0170741	0.0110429	0.0184648	0.0268357	0.0623376	0.0641613
0.975	2223	660	790	349	402	200	546	1410	2717			0.975	0.0605211	0.0154087	0.0184912	0.0124924	0.0117441	0.0232261	0.0146964	0.0463831	0.07586
1	2743	726	1066	347	312	136	746	1332	3391			1	0.0746781	0.0169495	0.0249514	0.0124208	0.00911481	0.0157938	0.0200797	0.0438172	0.0946784
1.025	1681	636	658	286	221	48	513	445	2768			1.025	0.0457652	0.0148484	0.0154015	0.0102373	0.00645632	0.00557427	0.0138081	0.0146386	0.0772839
1.05	978	484	867	272	194	150	501	995	2281			1.05	0.026626	0.0112997	0.0202935	0.00973619	0.00566754	0.0174196	0.0134851	0.0327313	0.0636866
1.075	697	685	569	232	142	221	409	630	1546			1.075	0.0189758	0.0159923	0.0133184	0.0083044	0.00414841	0.0256648	0.0110088	0.0207244	0.0431651
1.1	657	467	420	335	149	201	408	557	1630			1.1	0.0178868	0.0109028	0.00983077	0.0119913	0.00435291	0.0233422	0.0109819	0.018323	0.0455104
1.125	483	489	635	153	138	126	274	226	2055			1.125	0.0131497	0.0114164	0.0148632	0.00547661	0.00403155	0.0146324	0.00737511	0.00743446	0.0573766
1.15	641	443	340	72	194	139	331	330	602			1.15	0.0174512	0.0103425	0.00795824	0.00257723	0.00566754	0.0161421	0.00890935	0.0108556	0.0168081
1.175	516	437	365	93	115	138	450	355	768			1.175	0.0140481	0.0102024	0.00854341	0.00332892	0.00335963	0.016026	0.0121124	0.011678	0.0214429
1.2	454	531	321	105	183	51	350	413	554			1.2	0.0123601	0.012397	0.00751352	0.00375846	0.00534619	0.00592266	0.00942076	0.013586	0.0154679
1.225	418	681	265	128	177	45	337	319	616			1.225	0.01138	0.015899	0.00620275	0.00458174	0.0051709	0.00522587	0.00907084	0.0104938	0.017199
1.25	337	490	272	112	95	35	279	135	363			1.25	0.00917481	0.0114398	0.00636659	0.00400902	0.00277534	0.00406457	0.00750969	0.00444094	0.0101351
1.275	319	691	188	102	172	64	175	250	276			1.275	0.00868476	0.0161324	0.00440044	0.00365107	0.00502483	0.00743235	0.00471038	0.00822395	0.00770605
1.3	233	516	387	117	160	64	312	191	448			1.3	0.00634342	0.0120468	0.00905835	0.00418799	0.00467426	0.00743235	0.00839793	0.0062831	0.0125084
1.325	222	754	151	110	116	59	288	195	334			1.325	0.00604394	0.0176032	0.0035344	0.00393743	0.00338884	0.0068517	0.00775194	0.00641468	0.00932544
1.35	351	590	198	69	118	128	191	191	286			1.35	0.00955596	0.0137744	0.00463451	0.00246984	0.00344727	0.0148647	0.00514104	0.0062831	0.00798526
1.375	234	501	248	110	110	76	134	129	420			1.375	0.00637064	0.0116966	0.00580484	0.00393743	0.00321356	0.00882592	0.0036068	0.00424356	0.0117266
1.4	177	402	267	127	98	71	214	224	362			1.4	0.00481882	0.00938529	0.00624956	0.00454594	0.00286299	0.00824527	0.00576012	0.00736866	0.0101072
1.425	202	350	193	68	13	19	252	265	304			1.425	0.00549944	0.00817127	0.00451747	0.00243405	0.000379784	0.00220648	0.00678295	0.00871739	0.00848783
1.45	165	203	265	60	63	49	139	290	207			1.45	0.00449212	0.00473934	0.00620275	0.00214769	0.00184049	0.0056904	0.00374139	0.00953979	0.00577954
1.475	190	281	204	27	63	83	197	162	191			1.475	0.00517274	0.00656036	0.00477495	0.00096646	0.00184049	0.00963883	0.00530254	0.00532912	0.00533281
1.5	197	357	202	64	81	70	230	218	209			1.5	0.00536332	0.0083347	0.00472813	0.00229087	0.00236635	0.00812914	0.00619078	0.00717129	0.00583538
1.525	140	287	131	31	71	8	179	201	216			1.525	0.00381149	0.00670044	0.00306626	0.00110964	0.0020742	0.000929044	0.00481804	0.00661206	0.00603082
1.55	130	301	162	60	59	17	175	146	301			1.55	0.00353924	0.00702729	0.00379187	0.00214769	0.00172363	0.00197422	0.00471038	0.00480279	0.00840407
1.575	105	226	158	98	76	51	116	284	226			1.575	0.00285862	0.00527631	0.00369824	0.00350789	0.00222027	0.00592266	0.00312231	0.00934241	0.00631003
1.6	146	306	137	25	148	19	128	296	191			1.6	0.00397484	0.00714402	0.0032067	0.000894871	0.00432369	0.00220648	0.00344531	0.00973716	0.00533281
1.625	154	319	199	37	64	24	178	262	210			1.625	0.00419264	0.00744753	0.00465791	0.00132441	0.0018697	0.00278713	0.00479113	0.0086187	0.0058633
1.65	132	298	146	45	109	6	170	304	222			1.65	0.00359369	0.00695725	0.00341736	0.00161077	0.00318434	0.000696783	0.0045758	0.0100003	0.00619835
1.675	117	354	149	62	65	27	94	188	165			1.675	0.00318532	0.00826466	0.00348758	0.00221928	0.00189892	0.00313552	0.00253015	0.00618441	0.00460688
1.7	129	327	157	27	67	0	91	197	181			1.7	0.00351202	0.0076343	0.00367484	0.00096646	0.00195735	0	0.0024494	0.00648048	0.00505361
1.725	141	307	150	83	70	30	112	162	234			1.725	0.00383872	0.00716737	0.00351099	0.00297097	0.00204499	0.00348392	0.00301464	0.00532912	0.00653339
1.75	130	267	196	61	14	14	84	112	218			1.75	0.00353924	0.00623351	0.00458769	0.00218348	0.000408998	0.00162583	0.00226098	0.00368433	0.00608667
1.775	128	377	128	48	54	35	70	116	158			1.775	0.00348479	0.00880162	0.00299604	0.00171815	0.00157756	0.00406457	0.00188415	0.00381591	0.00441144
1.8	151	372	105	44	61	37	131	109	249			1.8	0.00411097	0.00868489	0.00245769	0.00157497	0.00178206	0.00429683	0.00352606	0.00358564	0.0069522
1.825	150	316	148	113	35	10	207	112	213			1.825	0.00408374	0.00737749	0.00346418	0.00404482	0.00102249	0.00116131	0.00557171	0.00368433	0.00594706
1.85	252	249	96	86	108	52	133	190	253			1.85	0.00686069	0.00581327	0.00224703	0.00307835	0.00315513	0.00603879	0.00357989	0.00625021	0.00706388
1.875	195	279	161	66	47	53	114	138	211			1.875	0.00530887	0.00651367	0.00376846	0.00236246	0.00137306	0.00615492	0.00306848	0.00453962	0.00589122
1.9	279	311	165	69	58	19	144	129	185			1.9	0.00759576	0.00726076	0.00386209	0.00246984	0.00169442	0.00220648	0.00387597	0.00424356	0.00516529
1.925	242	382	140	49	66	75	181	114	190			1.925	0.00658844	0.00891836	0.00327692	0.00175395	0.00192813	0.00870979	0.00487188	0.00375012	0.00530489
1.95	262	305	182	54	80	45	133	97	217			1.95	0.00713294	0.00712068	0.00426	0.00193292	0.00233713	0.00522587	0.00357989	0.00319089	0.00605874
1.975	240	344	167	82	102	94	159	151	265			1.975	0.00653399	0.00803119	0.0039089	0.00293518	0.00297984	0.0109163	0.00427972	0.00496727	0.00739893
2	270	479	159	84	84	57	168	203	272			2	0.00735074	0.011183	0.00372165	0.00300677	0.00245399	0.00661944	0.00452196	0.00667785	0.00759437
sum	36731	42833	42723	27937	34230	8611	37152	30399	35816			sum	1	1	1	1	1	1	1	1	1

[truncated: 2 more sheets: senna, acacia]
